# Supplementary material for: A finite volume-based model for the hydrothermal behavior of soil under freeze–thaw cycles
Source: PLoS One. 2021 Jun 3;16(6):e0252680. doi: 10.1371/journal.pone.0252680 (PMC8174737; doi:10.1371/journal.pone.0252680)
Supplement: S1 Data — (ZIP) [file pone.0252680.s001.zip]

Archive with 2,741 entries (2,240 files):
- 0/
- 0/Bi
- 0/K
- 0/Kg
- 0/S
- 0/solidTemperature
- 0/volContOfIce
- 0/volContOfUnfrozenWater
- 0/volContOfWater
- a.foam
- constant/
- constant/physicalParameters
- constant/polyMesh/
- constant/polyMesh/boundary
- constant/polyMesh/cellZones
- constant/polyMesh/faces
- constant/polyMesh/faceZones
- constant/polyMesh/neighbour
- constant/polyMesh/owner
- constant/polyMesh/points
- constant/polyMesh/sets/
- constant/polyMesh/sets/bottom1-cells
- constant/polyMesh/sets/bottom2-cells
- constant/polyMesh/sets/left-cells
- constant/polyMesh/sets/middle1-cells
- constant/polyMesh/sets/middle2-cells
- constant/polyMesh/sets/middle3-cells
- constant/polyMesh/sets/right-cells
- constant/polyMesh/sets/twoInternalFacesCells
- constant/residualControl
- Data at equal time interval/
- Data at equal time interval/3.13632e+08/
- Data at equal time interval/3.13632e+08/Bi
- Data at equal time interval/3.13632e+08/K
- Data at equal time interval/3.13632e+08/Kg
- Data at equal time interval/3.13632e+08/S
- Data at equal time interval/3.13632e+08/solidTemperature
- Data at equal time interval/3.13632e+08/uniform/
- Data at equal time interval/3.13632e+08/uniform/time
- Data at equal time interval/3.13632e+08/volContOfIce
- Data at equal time interval/3.13632e+08/volContOfUnfrozenWater
- Data at equal time interval/3.13632e+08/volContOfWater
- Data at equal time interval/3.16224e+08/
- Data at equal time interval/3.16224e+08/Bi
- Data at equal time interval/3.16224e+08/K
- Data at equal time interval/3.16224e+08/Kg
- Data at equal time interval/3.16224e+08/S
- Data at equal time interval/3.16224e+08/solidTemperature
- Data at equal time interval/3.16224e+08/uniform/
- Data at equal time interval/3.16224e+08/uniform/time
- Data at equal time interval/3.16224e+08/volContOfIce
- Data at equal time interval/3.16224e+08/volContOfUnfrozenWater
- Data at equal time interval/3.16224e+08/volContOfWater
- Data at equal time interval/3.18816e+08/
- Data at equal time interval/3.18816e+08/Bi
- Data at equal time interval/3.18816e+08/K
- Data at equal time interval/3.18816e+08/Kg
- Data at equal time interval/3.18816e+08/S
- Data at equal time interval/3.18816e+08/solidTemperature
- Data at equal time interval/3.18816e+08/uniform/
- Data at equal time interval/3.18816e+08/uniform/time
- Data at equal time interval/3.18816e+08/volContOfIce
- Data at equal time interval/3.18816e+08/volContOfUnfrozenWater
- Data at equal time interval/3.18816e+08/volContOfWater
- Data at equal time interval/3.21408e+08/
- Data at equal time interval/3.21408e+08/Bi
- Data at equal time interval/3.21408e+08/K
- Data at equal time interval/3.21408e+08/Kg
- Data at equal time interval/3.21408e+08/S
- Data at equal time interval/3.21408e+08/solidTemperature
- Data at equal time interval/3.21408e+08/uniform/
- Data at equal time interval/3.21408e+08/uniform/time
- Data at equal time interval/3.21408e+08/volContOfIce
- Data at equal time interval/3.21408e+08/volContOfUnfrozenWater
- Data at equal time interval/3.21408e+08/volContOfWater
- Data at equal time interval/3.24e+08/
- Data at equal time interval/3.24e+08/Bi
- Data at equal time interval/3.24e+08/K
- Data at equal time interval/3.24e+08/Kg
- Data at equal time interval/3.24e+08/S
- Data at equal time interval/3.24e+08/solidTemperature
- Data at equal time interval/3.24e+08/uniform/
- Data at equal time interval/3.24e+08/uniform/time
- Data at equal time interval/3.24e+08/volContOfIce
- Data at equal time interval/3.24e+08/volContOfUnfrozenWater
- Data at equal time interval/3.24e+08/volContOfWater
- Data at equal time interval/3.26592e+08/
- Data at equal time interval/3.26592e+08/Bi
- Data at equal time interval/3.26592e+08/K
- Data at equal time interval/3.26592e+08/Kg
- Data at equal time interval/3.26592e+08/S
- Data at equal time interval/3.26592e+08/solidTemperature
- Data at equal time interval/3.26592e+08/uniform/
- Data at equal time interval/3.26592e+08/uniform/time
- Data at equal time interval/3.26592e+08/volContOfIce
- Data at equal time interval/3.26592e+08/volContOfUnfrozenWater
- Data at equal time interval/3.26592e+08/volContOfWater
- Data at equal time interval/3.29184e+08/
- Data at equal time interval/3.29184e+08/Bi
- Data at equal time interval/3.29184e+08/K
- Data at equal time interval/3.29184e+08/Kg
- Data at equal time interval/3.29184e+08/S
- Data at equal time interval/3.29184e+08/solidTemperature
- Data at equal time interval/3.29184e+08/uniform/
- Data at equal time interval/3.29184e+08/uniform/time
- Data at equal time interval/3.29184e+08/volContOfIce
- Data at equal time interval/3.29184e+08/volContOfUnfrozenWater
- Data at equal time interval/3.29184e+08/volContOfWater
- Data at equal time interval/3.31776e+08/
- Data at equal time interval/3.31776e+08/Bi
- Data at equal time interval/3.31776e+08/K
- Data at equal time interval/3.31776e+08/Kg
- Data at equal time interval/3.31776e+08/S
- Data at equal time interval/3.31776e+08/solidTemperature
- Data at equal time interval/3.31776e+08/uniform/
- Data at equal time interval/3.31776e+08/uniform/time
- Data at equal time interval/3.31776e+08/volContOfIce
- Data at equal time interval/3.31776e+08/volContOfUnfrozenWater
- Data at equal time interval/3.31776e+08/volContOfWater
- Data at equal time interval/3.34368e+08/
- Data at equal time interval/3.34368e+08/Bi
- Data at equal time interval/3.34368e+08/K
- Data at equal time interval/3.34368e+08/Kg
- Data at equal time interval/3.34368e+08/S
- Data at equal time interval/3.34368e+08/solidTemperature
- Data at equal time interval/3.34368e+08/uniform/
- Data at equal time interval/3.34368e+08/uniform/time
- Data at equal time interval/3.34368e+08/volContOfIce
- Data at equal time interval/3.34368e+08/volContOfUnfrozenWater
- Data at equal time interval/3.34368e+08/volContOfWater
- Data at equal time interval/3.3696e+08/
- Data at equal time interval/3.3696e+08/Bi
- Data at equal time interval/3.3696e+08/K
- Data at equal time interval/3.3696e+08/Kg
- Data at equal time interval/3.3696e+08/S
- Data at equal time interval/3.3696e+08/solidTemperature
- Data at equal time interval/3.3696e+08/uniform/
- Data at equal time interval/3.3696e+08/uniform/time
- Data at equal time interval/3.3696e+08/volContOfIce
- Data at equal time interval/3.3696e+08/volContOfUnfrozenWater
- Data at equal time interval/3.3696e+08/volContOfWater
- Data at equal time interval/3.39552e+08/
- Data at equal time interval/3.39552e+08/Bi
- Data at equal time interval/3.39552e+08/K
- Data at equal time interval/3.39552e+08/Kg
- Data at equal time interval/3.39552e+08/S
- Data at equal time interval/3.39552e+08/solidTemperature
- Data at equal time interval/3.39552e+08/uniform/
- Data at equal time interval/3.39552e+08/uniform/time
- Data at equal time interval/3.39552e+08/volContOfIce
- Data at equal time interval/3.39552e+08/volContOfUnfrozenWater
- Data at equal time interval/3.39552e+08/volContOfWater
- Data at equal time interval/3.42144e+08/
- Data at equal time interval/3.42144e+08/Bi
- Data at equal time interval/3.42144e+08/K
- Data at equal time interval/3.42144e+08/Kg
- Data at equal time interval/3.42144e+08/S
- Data at equal time interval/3.42144e+08/solidTemperature
- Data at equal time interval/3.42144e+08/uniform/
- Data at equal time interval/3.42144e+08/uniform/time
- Data at equal time interval/3.42144e+08/volContOfIce
- Data at equal time interval/3.42144e+08/volContOfUnfrozenWater
- Data at equal time interval/3.42144e+08/volContOfWater
- Data at equal time interval/3.44736e+08/
- Data at equal time interval/3.44736e+08/Bi
- Data at equal time interval/3.44736e+08/K
- Data at equal time interval/3.44736e+08/Kg
- Data at equal time interval/3.44736e+08/S
- Data at equal time interval/3.44736e+08/solidTemperature
- Data at equal time interval/3.44736e+08/uniform/
- Data at equal time interval/3.44736e+08/uniform/time
- Data at equal time interval/3.44736e+08/volContOfIce
- Data at equal time interval/3.44736e+08/volContOfUnfrozenWater
- Data at equal time interval/3.44736e+08/volContOfWater
- Data at equal time interval/3.47328e+08/
- Data at equal time interval/3.47328e+08/Bi
- Data at equal time interval/3.47328e+08/K
- Data at equal time interval/3.47328e+08/Kg
- Data at equal time interval/3.47328e+08/S
- Data at equal time interval/3.47328e+08/solidTemperature
- Data at equal time interval/3.47328e+08/uniform/
- Data at equal time interval/3.47328e+08/uniform/time
- Data at equal time interval/3.47328e+08/volContOfIce
- Data at equal time interval/3.47328e+08/volContOfUnfrozenWater
- Data at equal time interval/3.47328e+08/volContOfWater
- Data at equal time interval/3.4992e+08/
- Data at equal time interval/3.4992e+08/Bi
- Data at equal time interval/3.4992e+08/K
- Data at equal time interval/3.4992e+08/Kg
- Data at equal time interval/3.4992e+08/S
- Data at equal time interval/3.4992e+08/solidTemperature
- Data at equal time interval/3.4992e+08/uniform/
- Data at equal time interval/3.4992e+08/uniform/time
- Data at equal time interval/3.4992e+08/volContOfIce
- Data at equal time interval/3.4992e+08/volContOfUnfrozenWater
- Data at equal time interval/3.4992e+08/volContOfWater
- Data at equal time interval/3.52512e+08/
- Data at equal time interval/3.52512e+08/Bi
- Data at equal time interval/3.52512e+08/K
- Data at equal time interval/3.52512e+08/Kg
- Data at equal time interval/3.52512e+08/S
- Data at equal time interval/3.52512e+08/solidTemperature
- Data at equal time interval/3.52512e+08/uniform/
- Data at equal time interval/3.52512e+08/uniform/time
- Data at equal time interval/3.52512e+08/volContOfIce
- Data at equal time interval/3.52512e+08/volContOfUnfrozenWater
- Data at equal time interval/3.52512e+08/volContOfWater
- Data at equal time interval/3.55104e+08/
- Data at equal time interval/3.55104e+08/Bi
- Data at equal time interval/3.55104e+08/K
- Data at equal time interval/3.55104e+08/Kg
- Data at equal time interval/3.55104e+08/S
- Data at equal time interval/3.55104e+08/solidTemperature
- Data at equal time interval/3.55104e+08/uniform/
- Data at equal time interval/3.55104e+08/uniform/time
- Data at equal time interval/3.55104e+08/volContOfIce
- Data at equal time interval/3.55104e+08/volContOfUnfrozenWater
- Data at equal time interval/3.55104e+08/volContOfWater
- Data at equal time interval/3.57696e+08/
- Data at equal time interval/3.57696e+08/Bi
- Data at equal time interval/3.57696e+08/K
- Data at equal time interval/3.57696e+08/Kg
- Data at equal time interval/3.57696e+08/S
- Data at equal time interval/3.57696e+08/solidTemperature
- Data at equal time interval/3.57696e+08/uniform/
- Data at equal time interval/3.57696e+08/uniform/time
- Data at equal time interval/3.57696e+08/volContOfIce
- Data at equal time interval/3.57696e+08/volContOfUnfrozenWater
- Data at equal time interval/3.57696e+08/volContOfWater
- Data at equal time interval/3.60288e+08/
- Data at equal time interval/3.60288e+08/Bi
- Data at equal time interval/3.60288e+08/K
- Data at equal time interval/3.60288e+08/Kg
- Data at equal time interval/3.60288e+08/S
- Data at equal time interval/3.60288e+08/solidTemperature
- Data at equal time interval/3.60288e+08/uniform/
- Data at equal time interval/3.60288e+08/uniform/time
- Data at equal time interval/3.60288e+08/volContOfIce
- Data at equal time interval/3.60288e+08/volContOfUnfrozenWater
- Data at equal time interval/3.60288e+08/volContOfWater
- Data at equal time interval/3.6288e+08/
- Data at equal time interval/3.6288e+08/Bi
- Data at equal time interval/3.6288e+08/K
- Data at equal time interval/3.6288e+08/Kg
- Data at equal time interval/3.6288e+08/S
- Data at equal time interval/3.6288e+08/solidTemperature
- Data at equal time interval/3.6288e+08/uniform/
- Data at equal time interval/3.6288e+08/uniform/time
- Data at equal time interval/3.6288e+08/volContOfIce
- Data at equal time interval/3.6288e+08/volContOfUnfrozenWater
- Data at equal time interval/3.6288e+08/volContOfWater
- Data at equal time interval/3.65472e+08/
- Data at equal time interval/3.65472e+08/Bi
- Data at equal time interval/3.65472e+08/K
- Data at equal time interval/3.65472e+08/Kg
- Data at equal time interval/3.65472e+08/S
- Data at equal time interval/3.65472e+08/solidTemperature
- Data at equal time interval/3.65472e+08/uniform/
- Data at equal time interval/3.65472e+08/uniform/time
- Data at equal time interval/3.65472e+08/volContOfIce
- Data at equal time interval/3.65472e+08/volContOfUnfrozenWater
- Data at equal time interval/3.65472e+08/volContOfWater
- Data at equal time interval/3.68064e+08/
- Data at equal time interval/3.68064e+08/Bi
- Data at equal time interval/3.68064e+08/K
- Data at equal time interval/3.68064e+08/Kg
- Data at equal time interval/3.68064e+08/S
- Data at equal time interval/3.68064e+08/solidTemperature
- Data at equal time interval/3.68064e+08/uniform/
- Data at equal time interval/3.68064e+08/uniform/time
- Data at equal time interval/3.68064e+08/volContOfIce
- Data at equal time interval/3.68064e+08/volContOfUnfrozenWater
- Data at equal time interval/3.68064e+08/volContOfWater
- Data at equal time interval/3.70656e+08/
- Data at equal time interval/3.70656e+08/Bi
- Data at equal time interval/3.70656e+08/K
- Data at equal time interval/3.70656e+08/Kg
- Data at equal time interval/3.70656e+08/S
- Data at equal time interval/3.70656e+08/solidTemperature
- Data at equal time interval/3.70656e+08/uniform/
- Data at equal time interval/3.70656e+08/uniform/time
- Data at equal time interval/3.70656e+08/volContOfIce
- Data at equal time interval/3.70656e+08/volContOfUnfrozenWater
- Data at equal time interval/3.70656e+08/volContOfWater
- Data at equal time interval/3.73248e+08/
- Data at equal time interval/3.73248e+08/Bi
- Data at equal time interval/3.73248e+08/K
- Data at equal time interval/3.73248e+08/Kg
- Data at equal time interval/3.73248e+08/S
- Data at equal time interval/3.73248e+08/solidTemperature
- Data at equal time interval/3.73248e+08/uniform/
- Data at equal time interval/3.73248e+08/uniform/time
- Data at equal time interval/3.73248e+08/volContOfIce
- Data at equal time interval/3.73248e+08/volContOfUnfrozenWater
- Data at equal time interval/3.73248e+08/volContOfWater
- Data at equal time interval/3.7584e+08/
- Data at equal time interval/3.7584e+08/Bi
- Data at equal time interval/3.7584e+08/K
- Data at equal time interval/3.7584e+08/Kg
- Data at equal time interval/3.7584e+08/S
[truncated: 2,441 more entries]
