# Supplementary material for: A finite volume-based model for the hydrothermal behavior of soil under freeze–thaw cycles
Source: PLoS One. 2021 Jun 3;16(6):e0252680. doi: 10.1371/journal.pone.0252680 (PMC8174737; doi:10.1371/journal.pone.0252680)
Supplement: S1 Data — (ZIP) [file pone.0252680.s001.zip › 0/Bi]

/*--------------------------------*- C++ -*----------------------------------*\
| =========                 |                                                 |
| \\      /  F ield         | OpenFOAM: The Open Source CFD Toolbox           |
|  \\    /   O peration     | Version:  2.4.0                                 |
|   \\  /    A nd           | Web:      www.OpenFOAM.org                      |
|    \\/     M anipulation  |                                                 |
\*---------------------------------------------------------------------------*/
FoamFile
{
    version     2.0;
    format      ascii;
    class       volScalarField;
    location    "0";
    object      Bi;
}
// * * * * * * * * * * * * * * * * * * * * * * * * * * * * * * * * * * * * * //

dimensions      [0 0 0 0 0 0 0];

internalField   uniform 0;

boundaryField
{
    bc-2
    {
        type            empty;
    }
    bc-3
    {
        type            empty;
    }
    bottom
    {
        type            calculated;
        value           nonuniform List<scalar> 
158
(
6.925e-310
6.925e-310
1.34346e-316
1.34346e-316
0
0
0
0
0
0
0
0
0
0
0
0
0
0
0
0
0
0
0
0
0
0
0
0
0
0
0
0
0
0
0
0
0
0
0
0
0
0
0
0
0
0
0
0
0
0
0
0
0
0
0
0
0
0
0
0
0
0
0
0
0
0
0
0
0
0
0
0
0
0
0
0
0
0
0
0
0
0
0
0
0
0
0
0
0
0
0
0
0
0
0
0
0
0
0
0
0
0
0
0
0
0
0
0
0
0
0
0
0
0
0
0
0
0
0
0
0
0
0
0
0
0
0
0
5.13828e-321
1.02766e-321
6.925e-310
0
0
1.34352e-316
1.97626e-323
-38.125
-0.75
0
6.925e-310
1.34354e-316
2.51973e-322
2.51973e-322
-1.75
1.34353e-316
1.34353e-316
6.92492e-310
2.71615e-312
1.34354e-316
1.22129e-316
0
0
-3.25
0
0
-3.75
1.0326e-321
1.34354e-316
6.925e-310
)
;
    }
    leftSide
    {
        type            calculated;
        value           nonuniform List<scalar> 
50
(
6.925e-310
6.925e-310
1.34401e-316
1.34401e-316
0
0
0
0
0
0
0
0
0
0
0
0
0
0
0
0
0
0
0
0
0
0
0
0
0
0
0
0
0
0
0
0
0
0
0
0
0
0
0
0
0
0
0
0
0
0
)
;
    }
    naturalSurface
    {
        type            calculated;
        value           nonuniform List<scalar> 
80
(
6.925e-310
6.925e-310
1.22147e-316
1.22147e-316
2.37152e-322
5.13828e-321
0
0
0
0
0
0
0
0
0
0
0
0
0
0
0
0
0
0
0
0
0
0
0
0
0
0
0
0
0
0
0
0
0
0
0
0
0
0
0
0
0
0
0
0
0
0
0
0
0
0
0
0
0
0
0
0
0
0
0
0
0
0
0
0
0
0
0
0
0
0
0
0
0
0
)
;
    }
    rightSide
    {
        type            calculated;
        value           nonuniform List<scalar> 
50
(
6.925e-310
6.925e-310
0
0
0
0
0
0
0
0
0
0
0
0
0
0
0
0
0
0
0
0
0
0
0
0
0
0
0
0
0
0
0
0
0
0
0
0
0
0
0
0
0
0
0
0
0
0
0
0
)
;
    }
    slopesurface
    {
        type            calculated;
        value           nonuniform List<scalar> 
58
(
6.925e-310
6.925e-310
1.34382e-316
1.34382e-316
9.27777e+242
1.27894e+213
9.51986e-307
1.53407e-320
1.22147e-316
1.34346e-316
0
0
2.15254e-312
1.51036e-320
1.34398e-316
1.22147e-316
0
0
3.95253e-323
2.6468e+180
0
-32.625
6.925e-310
1.34382e-316
2.71736e-322
2.71736e-322
0
1.34372e-316
1.34372e-316
0
2.71615e-312
1.34383e-316
1.22129e-316
0
0
0
0
0
0
5.14322e-321
1.34374e-316
1.34371e-316
0
0
0
0
0
0
0
0
0
0
0
0
0
0
0
0
)
;
    }
    subGradeSurface
    {
        type            calculated;
        value           nonuniform List<scalar> 
30
(
6.925e-310
6.925e-310
1.34354e-316
6.925e-310
2.37152e-322
1.02766e-321
6.925e-310
0
0
1.344e-316
4.94066e-323
2.28895e+243
1.37079e-319
-29.125
6.925e-310
1.34401e-316
2.81617e-322
2.81617e-322
0
1.34389e-316
1.34389e-316
0
2.71615e-312
1.34401e-316
1.22129e-316
0
0
0
0
0
)
;
    }
}


// ************************************************************************* //
