# Supplementary material for: A finite volume-based model for the hydrothermal behavior of soil under freeze–thaw cycles
Source: PLoS One. 2021 Jun 3;16(6):e0252680. doi: 10.1371/journal.pone.0252680 (PMC8174737; doi:10.1371/journal.pone.0252680)
Supplement: S1 Data — (ZIP) [file pone.0252680.s001.zip › 0/K]

/*--------------------------------*- C++ -*----------------------------------*\
| =========                 |                                                 |
| \\      /  F ield         | OpenFOAM: The Open Source CFD Toolbox           |
|  \\    /   O peration     | Version:  2.4.0                                 |
|   \\  /    A nd           | Web:      www.OpenFOAM.org                      |
|    \\/     M anipulation  |                                                 |
\*---------------------------------------------------------------------------*/
FoamFile
{
    version     2.0;
    format      ascii;
    class       volScalarField;
    location    "0";
    object      K;
}
// * * * * * * * * * * * * * * * * * * * * * * * * * * * * * * * * * * * * * //

dimensions      [0 1 -1 0 0 0 0];

internalField   uniform 0;

boundaryField
{
    bc-2
    {
        type            empty;
    }
    bc-3
    {
        type            empty;
    }
    bottom
    {
        type            calculated;
        value           nonuniform List<scalar> 
158
(
6.925e-310
6.925e-310
1.38549e-316
1.38549e-316
1.0182e+277
3.65433e+180
3.1273e-05
6.17088e-321
1.38568e-316
1.34367e-316
0
0
0
0
0
0
0
0
0
0
0
0
0
0
0
0
0
0
0
0
0
0
0
0
0
0
0
0
0
0
0
0
0
0
0
0
0
0
0
0
0
0
0
0
0
0
0
0
0
0
0
0
0
0
0
0
0
0
0
0
0
0
0
0
0
0
0
0
0
0
0
0
0
0
0
0
0
0
0
0
0
0
0
0
0
0
0
0
0
0
0
0
0
0
0
0
0
0
0
0
0
0
0
0
0
0
0
0
0
0
0
0
0
0
0
0
0
0
0
0
0
0
0
0
0
0
5.13828e-321
1.02766e-321
6.925e-310
0
0
1.38555e-316
1.97626e-323
8.40835e-315
0
0
3.4902e-317
0
2
9.88131e-323
0
8.06358e-313
0
0
0
0
4.94066e-324
1.38557e-316
)
;
    }
    leftSide
    {
        type            calculated;
        value           nonuniform List<scalar> 
50
(
6.925e-310
6.925e-310
0.06
0.06
2.37152e-322
1.02766e-321
6.925e-310
0
0
1.34352e-316
6.42285e-323
1.0182e+277
0.0585967
0
6.925e-310
1.22129e-316
2.2233e-322
2.2233e-322
0
1.34403e-316
1.34403e-316
0
2.71615e-312
1.3857e-316
6.95298e-310
0
0
2.97079e-313
0
0
1.26481e-321
2.37152e-322
1.38588e-316
9.88131e-324
1.34349e-316
1.09323e-85
1.50196e-321
3.16202e-322
1.38582e-316
9.76516e+199
5.81766e+252
1.09323e-85
1.17365e+214
1.08587e-85
1.81816e-321
3.95253e-322
0
6.42285e-323
1.17365e+214
1.08587e-85
)
;
    }
    naturalSurface
    {
        type            calculated;
        value           nonuniform List<scalar> 
80
(
6.925e-310
6.925e-310
1.58101e-322
2.37152e-322
1.22125e-316
9.88131e-324
1.22125e-316
1.0932e-85
8.40835e-315
1.0326e-321
1.34367e-316
1.38559e-316
0
1.38557e-316
1.97626e-323
2.49895e-310
0
0
3.4902e-317
0
2
9.88131e-323
0
8.91238e-313
0
9.76516e+199
5.81766e+252
1.09323e-85
1.0182e+277
1.22143e-316
1.344e-316
2.96439e-322
3.55727e-322
1.38559e-316
1.42291e-321
3.16202e-322
1.34402e-316
4.44659e-323
5.01111e+175
1.09323e-85
0
1.38559e-316
9.51986e-307
1.1907e-321
1.34367e-316
1.34403e-316
1.58101e-322
1.02766e-321
6.925e-310
0
0
1.38559e-316
4.44659e-323
5.01111e+175
3.46461e-317
5.35137e-80
6.925e-310
1.3856e-316
2.71736e-322
2.71736e-322
1.56061e-259
1.38557e-316
1.38557e-316
4.41942e-62
2.71615e-312
1.34395e-316
1.34352e-316
0
0
0
0
0
2.92487e-321
3.95253e-322
1.38566e-316
7.92651e+73
2.26138e-80
5.35137e-80
1.0182e+277
8.69802e+199
)
;
    }
    rightSide
    {
        type            calculated;
        value           nonuniform List<scalar> 
50
(
6.925e-310
6.925e-310
5.72819e+252
1.09323e-85
0
1.38567e-316
3.85066e-315
2.21835e-321
1.22144e-316
1.22142e-316
5.81728e+252
1.09323e-85
0
1.38555e-316
3.85066e-315
2.42092e-322
1.22132e-316
1.22134e-316
3.45202e+175
3.44535e+228
5.53354e-322
3.16202e-322
1.34349e-316
9.76516e+199
5.81766e+252
1.09323e-85
1.0182e+277
1.27806e+161
0.23
1.0326e-321
1.38581e-316
1.3857e-316
0
1.34348e-316
1.97626e-323
1.0932e-85
0.226576
0
3.4902e-317
0
2
9.88131e-323
0
5.51719e-313
0.23
0.23
3.4902e-317
0.23
2
1.34353e-316
)
;
    }
    slopesurface
    {
        type            calculated;
        value           nonuniform List<scalar> 
58
(
6.925e-310
6.925e-310
1.3857e-316
1.3857e-316
0
0
0
0
0
0
0
0
0
0
0
0
0
0
0
0
0
0
0
0
0
0
0
0
0
0
0
0
0
0
0
0
0
0
0
0
0
0
0
0
0
0
0
0
0
0
0
0
0
0
0
0
0
0
)
;
    }
    subGradeSurface
    {
        type            calculated;
        value           nonuniform List<scalar> 
30
(
6.925e-310
6.925e-310
0
0
0
0
0
0
0
0
0
0
0
0
0
0
0
0
0
0
0
0
0
0
0
0
0
0
0
0
)
;
    }
}


// ************************************************************************* //
