# Supplementary material for: A finite volume-based model for the hydrothermal behavior of soil under freeze–thaw cycles
Source: PLoS One. 2021 Jun 3;16(6):e0252680. doi: 10.1371/journal.pone.0252680 (PMC8174737; doi:10.1371/journal.pone.0252680)
Supplement: S1 Data — (ZIP) [file pone.0252680.s001.zip › 0/Kg]

/*--------------------------------*- C++ -*----------------------------------*\
| =========                 |                                                 |
| \\      /  F ield         | OpenFOAM: The Open Source CFD Toolbox           |
|  \\    /   O peration     | Version:  2.4.0                                 |
|   \\  /    A nd           | Web:      www.OpenFOAM.org                      |
|    \\/     M anipulation  |                                                 |
\*---------------------------------------------------------------------------*/
FoamFile
{
    version     2.0;
    format      ascii;
    class       volVectorField;
    location    "0";
    object      Kg;
}
// * * * * * * * * * * * * * * * * * * * * * * * * * * * * * * * * * * * * * //

dimensions      [0 1 -1 0 0 0 0];

internalField   uniform (0 0 0);

boundaryField
{
    bc-2
    {
        type            empty;
    }
    bc-3
    {
        type            empty;
    }
    bottom
    {
        type            calculated;
        value           uniform (6.91224e-310 1.50411e-316 1.50411e-316);
    }
    leftSide
    {
        type            calculated;
        value           nonuniform List<vector> 
50
(
(6.91224e-310 6.91224e-310 1.65484e-316)
(1.65484e-316 0 0)
(0 0 0)
(0 0 0)
(0 0 0)
(0 0 0)
(0 0 0)
(0 0 0)
(0 0 0)
(0 0 0)
(0 0 0)
(0 0 0)
(0 0 0)
(0 0 0)
(0 0 0)
(0 0 0)
(0 0 0)
(0 0 0)
(0 0 0)
(0 0 0)
(0 0 0)
(0 0 0)
(0 0 0)
(0 0 0)
(0 0 0)
(0 0 0)
(0 0 0)
(0 0 0)
(0 0 0)
(0 0 0)
(0 0 0)
(0 0 0)
(0 0 0)
(0 0 0)
(0 0 0)
(0 0 0)
(0 0 0)
(0 0 0)
(0 0 0)
(0 0 0)
(0 0 0)
(0 0 0)
(0 0 5.13828e-321)
(1.02766e-321 6.91224e-310 0)
(0 1.6549e-316 4.44659e-323)
(5.01111e+175 4.99006e-322 0)
(6.91224e-310 1.61305e-316 2.76677e-322)
(2.76677e-322 0 1.61267e-316)
(1.61267e-316 0 2.71615e-312)
(1.4906e-316 1.655e-316 0)
)
;
    }
    naturalSurface
    {
        type            calculated;
        value           nonuniform List<vector> 
80
(
(6.91224e-310 1.50411e-316 1.50411e-316)
(1.50411e-316 1.30401e-259 1.30401e-259)
(1.30401e-259 1.30401e-259 1.30401e-259)
(1.30401e-259 1.30401e-259 1.30401e-259)
(1.30401e-259 1.30401e-259 1.30401e-259)
(1.30401e-259 1.30401e-259 1.30401e-259)
(1.30401e-259 1.30401e-259 1.30401e-259)
(1.30401e-259 1.30401e-259 1.30401e-259)
(1.30401e-259 1.30401e-259 1.30401e-259)
(1.30401e-259 1.30401e-259 1.30401e-259)
(1.30401e-259 1.30401e-259 1.30401e-259)
(1.30401e-259 1.30401e-259 1.30401e-259)
(1.30401e-259 1.30401e-259 1.30401e-259)
(1.30401e-259 1.30401e-259 1.30401e-259)
(1.30401e-259 1.30401e-259 1.30401e-259)
(1.30401e-259 1.30401e-259 1.30401e-259)
(1.30401e-259 1.30401e-259 1.30401e-259)
(1.30401e-259 1.30401e-259 1.30401e-259)
(1.30401e-259 1.30401e-259 1.30401e-259)
(1.30401e-259 1.30401e-259 1.30401e-259)
(1.30401e-259 1.30401e-259 1.30401e-259)
(1.30401e-259 1.30401e-259 1.30401e-259)
(1.30401e-259 1.30401e-259 1.30401e-259)
(1.30401e-259 1.30401e-259 1.30401e-259)
(1.30401e-259 1.30401e-259 1.30401e-259)
(1.30401e-259 1.30401e-259 1.30401e-259)
(1.30401e-259 1.30401e-259 1.30401e-259)
(1.30401e-259 1.30401e-259 1.30401e-259)
(1.30401e-259 1.30401e-259 1.30401e-259)
(1.30401e-259 1.30401e-259 1.30401e-259)
(1.30401e-259 1.30401e-259 1.30401e-259)
(1.30401e-259 1.30401e-259 1.30401e-259)
(1.30401e-259 1.30401e-259 1.30401e-259)
(1.30401e-259 1.30401e-259 1.30401e-259)
(1.30401e-259 1.30401e-259 1.30401e-259)
(1.30401e-259 1.30401e-259 1.30401e-259)
(1.30401e-259 1.30401e-259 1.30401e-259)
(1.30401e-259 1.30401e-259 1.30401e-259)
(1.30401e-259 1.30401e-259 1.30401e-259)
(1.30401e-259 1.30401e-259 1.30401e-259)
(1.30401e-259 1.30401e-259 1.30401e-259)
(1.30401e-259 1.30401e-259 1.30401e-259)
(1.30401e-259 1.30401e-259 1.30401e-259)
(1.30401e-259 1.30401e-259 1.30401e-259)
(1.30401e-259 1.30401e-259 1.30401e-259)
(1.30401e-259 1.30401e-259 1.30401e-259)
(1.30401e-259 1.30401e-259 1.30401e-259)
(1.30401e-259 1.30401e-259 1.30401e-259)
(1.30401e-259 1.30401e-259 1.30401e-259)
(1.30401e-259 1.30401e-259 1.30401e-259)
(1.30401e-259 1.30401e-259 1.30401e-259)
(1.30401e-259 1.30401e-259 1.30401e-259)
(1.30401e-259 1.30401e-259 1.30401e-259)
(1.30401e-259 1.30401e-259 1.30401e-259)
(1.30401e-259 1.30401e-259 1.30401e-259)
(1.30401e-259 1.30401e-259 1.30401e-259)
(1.30401e-259 1.30401e-259 1.30401e-259)
(1.30401e-259 1.30401e-259 1.30401e-259)
(1.30401e-259 1.30401e-259 1.30401e-259)
(1.30401e-259 1.30401e-259 1.30401e-259)
(1.30401e-259 1.30401e-259 1.30401e-259)
(1.30401e-259 1.30401e-259 1.30401e-259)
(1.30401e-259 1.30401e-259 1.30401e-259)
(1.30401e-259 1.30401e-259 1.30401e-259)
(1.30401e-259 1.30401e-259 1.30401e-259)
(1.30401e-259 1.30401e-259 1.30401e-259)
(1.30401e-259 1.30401e-259 1.30401e-259)
(1.30401e-259 1.30401e-259 1.30401e-259)
(1.30401e-259 1.30401e-259 1.30401e-259)
(1.30401e-259 1.30401e-259 1.30401e-259)
(1.30401e-259 1.30401e-259 1.30401e-259)
(1.30401e-259 1.30401e-259 1.30401e-259)
(1.30401e-259 1.30401e-259 1.30401e-259)
(1.30401e-259 1.30401e-259 1.30401e-259)
(1.30401e-259 1.30401e-259 1.30401e-259)
(1.30401e-259 1.30401e-259 1.30401e-259)
(1.30401e-259 1.30401e-259 1.30401e-259)
(1.30401e-259 1.30401e-259 1.30401e-259)
(1.30401e-259 1.30401e-259 1.30401e-259)
(1.30401e-259 1.30401e-259 1.30401e-259)
)
;
    }
    rightSide
    {
        type            calculated;
        value           nonuniform List<vector> 
50
(
(6.91224e-310 6.91224e-310 1.65452e-316)
(1.65452e-316 0 0)
(0 0 0)
(0 0 0)
(0 0 0)
(0 0 0)
(0 0 0)
(0 0 0)
(0 0 0)
(0 0 0)
(0 0 0)
(0 0 0)
(0 0 0)
(0 0 0)
(0 0 0)
(0 0 0)
(0 0 0)
(0 0 0)
(0 0 0)
(0 0 0)
(0 0 0)
(0 0 0)
(0 0 0)
(0 0 0)
(0 0 0)
(0 0 0)
(0 0 0)
(0 0 0)
(0 0 0)
(0 0 0)
(0 0 0)
(0 0 0)
(0 0 0)
(0 0 0)
(0 0 0)
(0 0 0)
(0 0 0)
(0 0 0)
(0 0 0)
(0 0 0)
(0 0 0)
(0 0 0)
(0 0 5.13828e-321)
(1.02766e-321 6.91224e-310 0)
(0 1.65458e-316 1.97626e-323)
(8.40835e-315 0 0)
(3.4902e-317 0 2)
(9.88131e-323 0 7.21479e-313)
(0 0 0)
(0 4.94066e-324 1.49051e-316)
)
;
    }
    slopesurface
    {
        type            calculated;
        value           nonuniform List<vector> 
58
(
(6.91224e-310 6.91224e-310 1.61288e-316)
(1.61288e-316 0 0)
(0 0 0)
(0 0 0)
(0 0 0)
(0 0 0)
(0 0 0)
(0 0 0)
(0 0 0)
(0 0 0)
(0 0 0)
(0 0 0)
(0 0 0)
(0 0 0)
(0 0 0)
(0 0 0)
(0 0 0)
(0 0 0)
(0 0 0)
(0 0 0)
(0 0 0)
(0 0 0)
(0 0 0)
(0 0 0)
(0 0 0)
(0 0 0)
(0 0 0)
(0 0 0)
(0 0 0)
(0 0 0)
(0 0 0)
(0 0 0)
(0 0 0)
(0 0 0)
(0 0 0)
(0 0 0)
(5.13828e-321 1.02766e-321 6.91224e-310)
(0 0 1.61292e-316)
(1.97626e-323 1.1444e+243 9.27777e+242)
(8.45313e-308 3.4902e-317 0)
(2 6.91219e-310 0)
(1.00795e-311 0 0)
(0 0 4.94066e-324)
(1.65473e-316 1.61417e-316 4.10074e-322)
(5.2371e-322 5.35137e-80 6.16594e-321)
(2.37152e-322 1.61294e-316 7.92651e+73)
(2.26138e-80 5.35137e-80 6.40309e-321)
(3.16202e-322 1.61286e-316 1.97626e-323)
(2.26122e-80 5.35137e-80 0)
(1.61282e-316 2.47428e-320 4.74303e-322)
(1.65493e-316 6.91219e-310 2.26138e-80)
(0 1.37139e-316 6.95272e-310)
(9.27777e+242 1.61294e-316 0)
(2.52096e+260 4.74303e-322 1.0326e-321)
(6.91224e-310 6.91224e-310 2.26138e-80)
(5.35137e-80 2.00052e+161 1.63042e-322)
(1.61286e-316 1.61407e-316 3.95253e-322)
(6.32404e-322 1.61285e-316 7.92651e+73)
)
;
    }
    subGradeSurface
    {
        type            calculated;
        value           nonuniform List<vector> 
30
(
(6.91224e-310 6.91224e-310 0.175)
(0.175 0.175 0.175)
(0.175 0.175 0.175)
(0.175 0.175 0.175)
(0.175 0.175 0.175)
(0.175 0.175 0.175)
(0.175 0.175 0.175)
(0.175 0.175 0.175)
(0.175 0.175 0.175)
(0.175 0.175 0.175)
(0.175 0.175 0.175)
(0.175 0.175 0.175)
(0.175 0.175 0.175)
(0.175 0.175 0.175)
(0.175 0.175 0.175)
(0.175 0.175 0.175)
(0.175 0.175 0.175)
(0.175 0.175 0.175)
(1.47034e-320 4.74303e-322 1.49046e-316)
(6.91219e-310 0.175 0)
(1.37139e-316 6.95272e-310 0.175)
(1.61331e-316 0 0.175)
(0.175 1.58595e-321 1.61264e-316)
(6.91224e-310 0.175 0)
(1.45432e-316 6.95272e-310 0.175)
(1.61332e-316 0 0.175)
(0.175 1.11165e-321 1.49071e-316)
(6.91224e-310 6.01347e-154 6.01399e-154)
(6.01347e-154 6.01347e-154 6.01347e-154)
(6.01347e-154 6.01347e-154 3.65851e-258)
)
;
    }
}


// ************************************************************************* //
