# Supplementary material for: A finite volume-based model for the hydrothermal behavior of soil under freeze–thaw cycles
Source: PLoS One. 2021 Jun 3;16(6):e0252680. doi: 10.1371/journal.pone.0252680 (PMC8174737; doi:10.1371/journal.pone.0252680)
Supplement: S1 Data — (ZIP) [file pone.0252680.s001.zip › 0/solidTemperature]

/*--------------------------------*- C++ -*----------------------------------*\
| =========                 |                                                 |
| \\      /  F ield         | OpenFOAM: The Open Source CFD Toolbox           |
|  \\    /   O peration     | Version:  2.4.0                                 |
|   \\  /    A nd           | Web:      www.OpenFOAM.org                      |
|    \\/     M anipulation  |                                                 |
\*---------------------------------------------------------------------------*/
FoamFile
{
    version     2.0;
    format      ascii;
    class       volScalarField;
    location    "0";
    object      solidTemperature;
}
// * * * * * * * * * * * * * * * * * * * * * * * * * * * * * * * * * * * * * //

dimensions      [0 0 0 1 0 0 0];

internalField   nonuniform List<scalar> 
9554
(
280.15
280.15
280.15
280.15
280.15
280.15
280.15
280.15
280.15
280.15
280.15
280.15
280.15
280.15
280.15
280.15
280.15
280.15
280.15
280.15
280.15
280.15
280.15
280.15
280.15
280.15
280.15
280.15
280.15
280.15
280.15
280.15
280.15
280.15
280.15
280.15
280.15
280.15
280.15
280.15
280.15
280.15
280.15
280.15
280.15
280.15
280.15
280.15
280.15
280.15
280.15
280.15
280.15
280.15
280.15
280.15
280.15
280.15
280.15
280.15
280.15
280.15
280.15
280.15
280.15
280.15
280.15
280.15
280.15
280.15
280.15
280.15
280.15
280.15
280.15
280.15
280.15
280.15
280.15
280.15
280.15
280.15
280.15
280.15
280.15
280.15
280.15
280.15
280.15
280.15
280.15
280.15
280.15
280.15
280.15
280.15
280.15
280.15
280.15
280.15
280.15
280.15
280.15
280.15
280.15
280.15
280.15
280.15
280.15
280.15
280.15
280.15
280.15
280.15
280.15
280.15
280.15
280.15
280.15
280.15
280.15
280.15
280.15
280.15
280.15
280.15
280.15
280.15
280.15
280.15
280.15
280.15
280.15
280.15
280.15
280.15
280.15
280.15
280.15
280.15
280.15
280.15
280.15
280.15
280.15
280.15
280.15
280.15
280.15
280.15
280.15
280.15
280.15
280.15
280.15
280.15
280.15
280.15
280.15
280.15
280.15
280.15
280.15
280.15
280.15
280.15
280.15
280.15
280.15
280.15
280.15
280.15
280.15
280.15
280.15
280.15
280.15
280.15
280.15
280.15
280.15
280.15
280.15
280.15
280.15
280.15
280.15
280.15
280.15
280.15
280.15
280.15
280.15
280.15
280.15
280.15
280.15
280.15
280.15
280.15
280.15
280.15
280.15
280.15
280.15
280.15
280.15
280.15
280.15
280.15
280.15
280.15
280.15
280.15
280.15
280.15
280.15
280.15
280.15
280.15
280.15
280.15
280.15
280.15
280.15
280.15
280.15
280.15
280.15
280.15
280.15
280.15
280.15
280.15
280.15
280.15
280.15
280.15
280.15
280.15
280.15
280.15
280.15
280.15
280.15
280.15
280.15
280.15
280.15
280.15
280.15
280.15
280.15
280.15
280.15
280.15
280.15
280.15
280.15
280.15
280.15
280.15
280.15
280.15
280.15
280.15
280.15
280.15
280.15
280.15
280.15
280.15
280.15
280.15
280.15
280.15
280.15
280.15
280.15
280.15
280.15
280.15
280.15
280.15
280.15
280.15
280.15
280.15
280.15
280.15
280.15
280.15
280.15
280.15
280.15
280.15
280.15
280.15
280.15
280.15
280.15
280.15
280.15
280.15
280.15
280.15
280.15
280.15
280.15
280.15
280.15
280.15
280.15
280.15
280.15
280.15
280.15
280.15
280.15
280.15
280.15
280.15
280.15
280.15
280.15
280.15
280.15
280.15
280.15
280.15
280.15
280.15
280.15
280.15
280.15
280.15
280.15
280.15
280.15
280.15
280.15
280.15
280.15
280.15
280.15
280.15
280.15
280.15
280.15
280.15
280.15
280.15
280.15
280.15
280.15
280.15
280.15
280.15
280.15
280.15
280.15
280.15
280.15
280.15
280.15
280.15
280.15
280.15
280.15
280.15
280.15
280.15
280.15
280.15
280.15
280.15
280.15
280.15
280.15
280.15
280.15
280.15
280.15
280.15
280.15
280.15
280.15
280.15
280.15
280.15
280.15
280.15
280.15
280.15
280.15
280.15
280.15
280.15
280.15
280.15
280.15
280.15
280.15
280.15
280.15
280.15
280.15
280.15
280.15
280.15
280.15
280.15
280.15
280.15
280.15
280.15
280.15
280.15
280.15
280.15
280.15
280.15
280.15
280.15
280.15
280.15
280.15
280.15
280.15
280.15
280.15
280.15
280.15
280.15
280.15
280.15
280.15
280.15
280.15
280.15
280.15
280.15
280.15
280.15
280.15
280.15
280.15
280.15
280.15
280.15
280.15
280.15
280.15
280.15
280.15
280.15
280.15
280.15
280.15
280.15
280.15
280.15
280.15
280.15
280.15
280.15
280.15
280.15
280.15
280.15
280.15
280.15
280.15
280.15
280.15
280.15
280.15
280.15
280.15
280.15
280.15
280.15
280.15
280.15
280.15
280.15
280.15
280.15
280.15
280.15
280.15
280.15
280.15
280.15
280.15
280.15
280.15
280.15
280.15
280.15
280.15
280.15
280.15
280.15
280.15
280.15
280.15
280.15
280.15
280.15
280.15
280.15
280.15
280.15
280.15
280.15
280.15
280.15
280.15
280.15
280.15
280.15
280.15
280.15
280.15
280.15
280.15
280.15
280.15
280.15
280.15
280.15
280.15
280.15
280.15
280.15
280.15
280.15
280.15
280.15
280.15
280.15
280.15
280.15
280.15
280.15
280.15
280.15
280.15
280.15
280.15
280.15
280.15
280.15
280.15
280.15
280.15
280.15
280.15
280.15
280.15
280.15
280.15
280.15
280.15
280.15
280.15
280.15
280.15
280.15
280.15
280.15
280.15
280.15
280.15
280.15
280.15
280.15
280.15
280.15
280.15
280.15
280.15
280.15
280.15
280.15
280.15
280.15
280.15
280.15
280.15
280.15
280.15
280.15
280.15
280.15
280.15
280.15
280.15
280.15
280.15
280.15
280.15
280.15
280.15
280.15
280.15
280.15
280.15
280.15
280.15
280.15
280.15
280.15
280.15
280.15
280.15
280.15
280.15
280.15
280.15
280.15
280.15
280.15
280.15
280.15
280.15
280.15
280.15
280.15
280.15
280.15
280.15
280.15
280.15
280.15
280.15
280.15
280.15
280.15
280.15
280.15
280.15
280.15
280.15
280.15
280.15
280.15
280.15
280.15
280.15
280.15
280.15
280.15
280.15
280.15
280.15
280.15
280.15
280.15
280.15
280.15
280.15
280.15
280.15
280.15
280.15
280.15
280.15
280.15
280.15
280.15
280.15
280.15
280.15
280.15
280.15
280.15
280.15
280.15
280.15
280.15
280.15
280.15
280.15
280.15
280.15
280.15
280.15
280.15
280.15
280.15
280.15
280.15
280.15
280.15
280.15
280.15
280.15
280.15
280.15
280.15
280.15
280.15
280.15
280.15
280.15
280.15
280.15
280.15
280.15
280.15
280.15
280.15
280.15
280.15
280.15
280.15
280.15
280.15
280.15
280.15
280.15
280.15
280.15
280.15
280.15
280.15
280.15
280.15
280.15
280.15
280.15
280.15
280.15
280.15
280.15
280.15
280.15
280.15
280.15
280.15
280.15
280.15
280.15
280.15
280.15
280.15
280.15
280.15
280.15
280.15
280.15
280.15
280.15
280.15
280.15
280.15
280.15
280.15
280.15
280.15
280.15
280.15
280.15
280.15
280.15
280.15
280.15
280.15
280.15
280.15
280.15
280.15
280.15
280.15
280.15
280.15
280.15
280.15
280.15
280.15
280.15
280.15
280.15
280.15
280.15
280.15
280.15
280.15
280.15
280.15
280.15
280.15
280.15
280.15
280.15
280.15
280.15
280.15
280.15
280.15
280.15
280.15
280.15
280.15
280.15
280.15
280.15
280.15
280.15
280.15
280.15
280.15
280.15
280.15
280.15
280.15
280.15
280.15
280.15
280.15
280.15
280.15
280.15
280.15
280.15
280.15
280.15
280.15
280.15
280.15
280.15
280.15
280.15
280.15
280.15
280.15
280.15
280.15
280.15
280.15
280.15
280.15
280.15
280.15
280.15
280.15
280.15
280.15
280.15
280.15
280.15
280.15
280.15
280.15
280.15
280.15
280.15
280.15
280.15
280.15
280.15
280.15
280.15
280.15
280.15
280.15
280.15
280.15
280.15
280.15
280.15
280.15
280.15
280.15
280.15
280.15
280.15
280.15
294.95
294.95
294.95
294.95
294.95
294.95
294.95
294.95
294.95
294.95
294.95
294.95
294.95
294.95
294.95
294.95
294.95
294.95
294.95
294.95
294.95
294.95
294.95
294.95
294.95
294.95
294.95
294.95
294.95
294.95
294.95
294.95
294.95
294.95
294.95
294.95
294.95
294.95
294.95
294.95
294.95
294.95
294.95
294.95
294.95
294.95
294.95
294.95
294.95
294.95
294.95
294.95
294.95
294.95
294.95
294.95
294.95
294.95
294.95
294.95
294.95
294.95
294.95
294.95
294.95
294.95
294.95
294.95
294.95
294.95
294.95
294.95
294.95
294.95
294.95
294.95
294.95
294.95
294.95
294.95
294.95
294.95
294.95
294.95
294.95
294.95
294.95
294.95
294.95
294.95
294.95
294.95
294.95
294.95
294.95
294.95
294.95
294.95
294.95
294.95
294.95
294.95
294.95
294.95
294.95
294.95
294.95
294.95
294.95
294.95
294.95
294.95
294.95
294.95
294.95
294.95
294.95
294.95
294.95
294.95
294.95
294.95
294.95
294.95
294.95
294.95
294.95
294.95
294.95
294.95
294.95
294.95
294.95
294.95
294.95
294.95
294.95
294.95
294.95
294.95
294.95
294.95
294.95
294.95
294.95
294.95
294.95
294.95
294.95
294.95
294.95
294.95
294.95
294.95
294.95
294.95
294.95
294.95
294.95
294.95
294.95
294.95
294.95
294.95
294.95
294.95
294.95
294.95
294.95
294.95
294.95
294.95
294.95
294.95
294.95
294.95
294.95
294.95
294.95
294.95
294.95
294.95
294.95
294.95
294.95
294.95
294.95
294.95
294.95
294.95
294.95
294.95
294.95
294.95
294.95
294.95
294.95
294.95
294.95
294.95
294.95
294.95
294.95
294.95
294.95
294.95
294.95
294.95
294.95
294.95
294.95
294.95
294.95
294.95
294.95
294.95
294.95
294.95
294.95
294.95
294.95
294.95
294.95
294.95
294.95
294.95
294.95
294.95
294.95
294.95
294.95
294.95
294.95
294.95
294.95
294.95
294.95
294.95
294.95
294.95
294.95
294.95
294.95
294.95
294.95
294.95
294.95
294.95
294.95
294.95
294.95
294.95
294.95
294.95
294.95
294.95
294.95
294.95
294.95
294.95
294.95
294.95
294.95
294.95
294.95
294.95
294.95
294.95
294.95
294.95
294.95
294.95
294.95
294.95
294.95
294.95
294.95
294.95
294.95
294.95
294.95
294.95
294.95
294.95
294.95
294.95
294.95
294.95
294.95
294.95
294.95
294.95
294.95
294.95
294.95
294.95
294.95
294.95
294.95
294.95
294.95
294.95
294.95
294.95
294.95
294.95
294.95
294.95
294.95
294.95
294.95
294.95
294.95
294.95
294.95
294.95
294.95
294.95
294.95
294.95
294.95
294.95
294.95
294.95
294.95
294.95
294.95
294.95
294.95
294.95
294.95
294.95
294.95
294.95
294.95
294.95
294.95
294.95
294.95
294.95
294.95
294.95
294.95
294.95
294.95
294.95
294.95
294.95
294.95
294.95
294.95
294.95
294.95
294.95
294.95
294.95
294.95
294.95
294.95
294.95
294.95
294.95
294.95
294.95
294.95
294.95
294.95
294.95
294.95
294.95
294.95
294.95
294.95
294.95
294.95
294.95
294.95
294.95
294.95
294.95
294.95
294.95
294.95
294.95
294.95
294.95
294.95
294.95
294.95
294.95
294.95
294.95
294.95
294.95
294.95
294.95
294.95
294.95
294.95
294.95
294.95
294.95
294.95
294.95
294.95
294.95
294.95
294.95
294.95
294.95
294.95
294.95
294.95
294.95
294.95
294.95
294.95
294.95
294.95
294.95
294.95
294.95
294.95
294.95
294.95
294.95
294.95
294.95
294.95
294.95
294.95
294.95
294.95
294.95
294.95
294.95
294.95
294.95
294.95
294.95
294.95
294.95
294.95
294.95
294.95
294.95
294.95
294.95
294.95
294.95
294.95
294.95
294.95
294.95
294.95
294.95
294.95
294.95
294.95
294.95
294.95
294.95
294.95
294.95
294.95
294.95
294.95
294.95
294.95
294.95
294.95
294.95
294.95
294.95
294.95
294.95
294.95
294.95
294.95
294.95
294.95
294.95
294.95
294.95
294.95
294.95
294.95
294.95
294.95
294.95
294.95
294.95
294.95
294.95
294.95
294.95
294.95
294.95
294.95
294.95
294.95
294.95
294.95
294.95
294.95
294.95
294.95
294.95
294.95
294.95
294.95
294.95
294.95
294.95
294.95
294.95
294.95
294.95
294.95
294.95
294.95
294.95
294.95
294.95
294.95
294.95
294.95
294.95
294.95
294.95
294.95
294.95
294.95
294.95
294.95
294.95
294.95
294.95
294.95
294.95
294.95
294.95
294.95
294.95
294.95
294.95
294.95
294.95
294.95
294.95
294.95
294.95
294.95
294.95
294.95
294.95
294.95
294.95
294.95
294.95
294.95
294.95
294.95
294.95
294.95
294.95
294.95
294.95
294.95
294.95
294.95
294.95
294.95
294.95
294.95
294.95
294.95
294.95
294.95
294.95
294.95
294.95
294.95
294.95
294.95
294.95
294.95
294.95
294.95
294.95
294.95
294.95
294.95
294.95
294.95
294.95
294.95
294.95
294.95
294.95
294.95
294.95
294.95
294.95
294.95
294.95
294.95
294.95
294.95
294.95
294.95
294.95
294.95
294.95
294.95
294.95
294.95
294.95
294.95
294.95
294.95
294.95
294.95
294.95
294.95
294.95
294.95
294.95
294.95
294.95
294.95
294.95
294.95
294.95
294.95
294.95
294.95
294.95
294.95
294.95
294.95
294.95
294.95
294.95
294.95
294.95
294.95
294.95
294.95
294.95
294.95
294.95
294.95
294.95
294.95
294.95
294.95
294.95
294.95
294.95
294.95
294.95
294.95
294.95
294.95
294.95
294.95
294.95
294.95
294.95
294.95
294.95
294.95
294.95
294.95
294.95
294.95
294.95
294.95
294.95
294.95
294.95
294.95
294.95
294.95
294.95
294.95
294.95
294.95
294.95
294.95
294.95
294.95
294.95
294.95
294.95
294.95
294.95
294.95
294.95
294.95
294.95
294.95
294.95
294.95
294.95
294.95
294.95
294.95
294.95
294.95
294.95
294.95
294.95
294.95
294.95
294.95
294.95
294.95
294.95
294.95
294.95
294.95
294.95
294.95
294.95
294.95
294.95
294.95
294.95
294.95
294.95
294.95
294.95
294.95
294.95
294.95
294.95
294.95
294.95
294.95
294.95
294.95
294.95
294.95
294.95
294.95
294.95
294.95
294.95
294.95
294.95
294.95
294.95
294.95
294.95
294.95
294.95
294.95
294.95
294.95
294.95
294.95
294.95
294.95
294.95
294.95
294.95
294.95
294.95
294.95
294.95
294.95
294.95
294.95
294.95
294.95
294.95
294.95
294.95
294.95
294.95
294.95
294.95
294.95
294.95
294.95
294.95
294.95
294.95
294.95
294.95
294.95
294.95
294.95
294.95
294.95
294.95
294.95
294.95
294.95
294.95
294.95
294.95
294.95
294.95
294.95
294.95
294.95
294.95
294.95
294.95
294.95
294.95
294.95
294.95
294.95
294.95
294.95
294.95
294.95
294.95
294.95
294.95
294.95
294.95
294.95
294.95
294.95
294.95
294.95
294.95
294.95
294.95
294.95
294.95
294.95
294.95
294.95
294.95
294.95
294.95
294.95
294.95
294.95
294.95
294.95
294.95
294.95
294.95
294.95
294.95
294.95
294.95
294.95
294.95
294.95
294.95
294.95
294.95
294.95
294.95
294.95
294.95
294.95
294.95
294.95
294.95
294.95
294.95
294.95
294.95
294.95
294.95
294.95
294.95
294.95
294.95
294.95
294.95
294.95
294.95
294.95
294.95
294.95
294.95
294.95
294.95
294.95
294.95
294.95
294.95
294.95
294.95
294.95
294.95
294.95
294.95
294.95
294.95
294.95
294.95
294.95
294.95
294.95
294.95
294.95
294.95
294.95
294.95
294.95
294.95
294.95
294.95
294.95
294.95
294.95
294.95
294.95
294.95
294.95
294.95
294.95
294.95
294.95
294.95
294.95
294.95
294.95
294.95
294.95
294.95
294.95
294.95
294.95
294.95
294.95
294.95
294.95
294.95
294.95
294.95
294.95
294.95
294.95
294.95
294.95
294.95
294.95
294.95
294.95
294.95
294.95
294.95
294.95
294.95
294.95
294.95
294.95
294.95
294.95
294.95
294.95
294.95
294.95
294.95
294.95
294.95
294.95
294.95
294.95
294.95
294.95
294.95
294.95
294.95
294.95
294.95
294.95
294.95
294.95
294.95
294.95
294.95
294.95
294.95
294.95
294.95
294.95
294.95
294.95
294.95
294.95
294.95
294.95
294.95
294.95
294.95
294.95
294.95
294.95
294.95
294.95
294.95
294.95
294.95
294.95
294.95
294.95
294.95
294.95
294.95
294.95
294.95
294.95
294.95
294.95
294.95
294.95
294.95
294.95
294.95
294.95
294.95
294.95
294.95
294.95
294.95
294.95
294.95
294.95
294.95
294.95
294.95
294.95
294.95
294.95
294.95
294.95
294.95
294.95
294.95
294.95
294.95
294.95
294.95
294.95
294.95
294.95
294.95
294.95
294.95
294.95
294.95
294.95
294.95
294.95
294.95
294.95
294.95
294.95
294.95
294.95
294.95
294.95
294.95
294.95
294.95
294.95
294.95
294.95
294.95
294.95
294.95
294.95
294.95
294.95
294.95
294.95
294.95
294.95
294.95
294.95
294.95
294.95
294.95
294.95
294.95
294.95
294.95
294.95
294.95
294.95
294.95
294.95
294.95
294.95
294.95
294.95
294.95
294.95
294.95
294.95
294.95
294.95
294.95
294.95
294.95
294.95
294.95
294.95
294.95
294.95
294.95
294.95
294.95
294.95
294.95
294.95
294.95
294.95
294.95
294.95
294.95
294.95
294.95
294.95
294.95
294.95
294.95
294.95
294.95
294.95
294.95
294.95
294.95
294.95
294.95
294.95
294.95
294.95
294.95
294.95
294.95
294.95
294.95
294.95
294.95
294.95
294.95
294.95
294.95
294.95
294.95
294.95
294.95
294.95
294.95
294.95
294.95
294.95
294.95
294.95
294.95
294.95
294.95
294.95
294.95
294.95
294.95
294.95
294.95
294.95
294.95
294.95
294.95
294.95
294.95
294.95
294.95
294.95
294.95
294.95
294.95
294.95
294.95
294.95
294.95
294.95
294.95
294.95
294.95
294.95
294.95
294.95
294.95
294.95
294.95
294.95
294.95
294.95
294.95
294.95
294.95
294.95
294.95
294.95
294.95
294.95
294.95
294.95
294.95
294.95
294.95
294.95
294.95
294.95
294.95
294.95
294.95
294.95
294.95
294.95
294.95
294.95
294.95
294.95
294.95
294.95
294.95
294.95
294.95
294.95
294.95
294.95
294.95
294.95
294.95
294.95
294.95
294.95
294.95
294.95
294.95
294.95
294.95
294.95
294.95
294.95
294.95
294.95
294.95
294.95
294.95
294.95
294.95
294.95
294.95
294.95
294.95
294.95
294.95
294.95
294.95
294.95
294.95
294.95
294.95
294.95
294.95
294.95
294.95
294.95
294.95
294.95
294.95
294.95
294.95
294.95
294.95
294.95
294.95
294.95
294.95
294.95
294.95
294.95
294.95
294.95
294.95
294.95
294.95
294.95
294.95
294.95
294.95
294.95
294.95
294.95
294.95
294.95
294.95
294.95
294.95
294.95
294.95
294.95
294.95
294.95
294.95
294.95
294.95
294.95
294.95
294.95
294.95
294.95
294.95
294.95
294.95
294.95
294.95
294.95
294.95
294.95
294.95
294.95
294.95
294.95
294.95
294.95
294.95
294.95
294.95
294.95
294.95
294.95
294.95
294.95
294.95
294.95
294.95
294.95
294.95
294.95
294.95
294.95
294.95
294.95
294.95
294.95
294.95
294.95
294.95
294.95
294.95
294.95
294.95
294.95
294.95
294.95
294.95
294.95
294.95
294.95
294.95
294.95
294.95
294.95
294.95
294.95
294.95
294.95
294.95
294.95
294.95
294.95
294.95
294.95
294.95
294.95
294.95
294.95
294.95
294.95
294.95
294.95
294.95
294.95
294.95
294.95
294.95
294.95
294.95
294.95
294.95
294.95
294.95
294.95
294.95
294.95
294.95
294.95
294.95
294.95
294.95
294.95
294.95
294.95
294.95
294.95
294.95
294.95
294.95
294.95
294.95
294.95
294.95
294.95
294.95
294.95
294.95
294.95
294.95
294.95
294.95
294.95
294.95
294.95
294.95
294.95
294.95
294.95
294.95
294.95
294.95
294.95
294.95
294.95
294.95
294.95
294.95
294.95
294.95
294.95
294.95
294.95
294.95
294.95
294.95
294.95
294.95
294.95
294.95
294.95
294.95
294.95
294.95
294.95
294.95
294.95
294.95
294.95
294.95
294.95
294.95
294.95
294.95
294.95
294.95
294.95
294.95
294.95
294.95
294.95
294.95
294.95
294.95
294.95
294.95
294.95
294.95
294.95
294.95
294.95
294.95
294.95
294.95
294.95
294.95
294.95
294.95
294.95
294.95
294.95
294.95
294.95
294.95
294.95
294.95
294.95
294.95
294.95
294.95
294.95
294.95
294.95
294.95
294.95
294.95
294.95
294.95
294.95
294.95
294.95
294.95
294.95
294.95
294.95
294.95
294.95
294.95
294.95
294.95
294.95
294.95
294.95
294.95
294.95
294.95
294.95
294.95
294.95
294.95
294.95
294.95
294.95
294.95
294.95
294.95
294.95
294.95
294.95
294.95
294.95
294.95
294.95
294.95
294.95
294.95
294.95
294.95
294.95
294.95
294.95
294.95
294.95
294.95
294.95
294.95
294.95
294.95
294.95
294.95
294.95
294.95
294.95
294.95
294.95
294.95
294.95
294.95
294.95
294.95
294.95
294.95
294.95
294.95
294.95
294.95
294.95
294.95
294.95
294.95
294.95
294.95
294.95
294.95
294.95
294.95
294.95
294.95
294.95
294.95
294.95
294.95
294.95
294.95
294.95
294.95
294.95
294.95
294.95
294.95
294.95
294.95
294.95
294.95
294.95
294.95
294.95
294.95
294.95
294.95
294.95
294.95
294.95
294.95
294.95
294.95
294.95
294.95
294.95
294.95
294.95
294.95
294.95
294.95
294.95
294.95
294.95
294.95
294.95
294.95
294.95
294.95
294.95
294.95
294.95
294.95
294.95
294.95
294.95
294.95
294.95
294.95
294.95
294.95
294.95
294.95
294.95
294.95
294.95
294.95
280.15
280.15
280.15
280.15
280.15
280.15
280.15
280.15
280.15
280.15
280.15
280.15
280.15
280.15
280.15
280.15
280.15
280.15
280.15
280.15
280.15
280.15
280.15
280.15
280.15
280.15
280.15
280.15
280.15
280.15
280.15
280.15
280.15
280.15
280.15
280.15
280.15
280.15
280.15
280.15
280.15
280.15
280.15
280.15
280.15
280.15
280.15
280.15
280.15
280.15
280.15
280.15
280.15
280.15
280.15
280.15
280.15
280.15
280.15
280.15
280.15
280.15
280.15
280.15
280.15
280.15
280.15
280.15
280.15
280.15
280.15
280.15
280.15
280.15
280.15
280.15
280.15
280.15
280.15
280.15
280.15
280.15
280.15
280.15
280.15
280.15
280.15
280.15
280.15
280.15
280.15
280.15
280.15
280.15
280.15
280.15
280.15
280.15
280.15
280.15
280.15
280.15
280.15
280.15
280.15
280.15
280.15
280.15
280.15
280.15
280.15
280.15
280.15
280.15
280.15
280.15
280.15
280.15
280.15
280.15
280.15
280.15
280.15
280.15
280.15
280.15
280.15
280.15
280.15
280.15
280.15
280.15
280.15
280.15
280.15
280.15
280.15
280.15
280.15
280.15
280.15
280.15
280.15
280.15
280.15
280.15
280.15
280.15
280.15
280.15
280.15
280.15
280.15
280.15
280.15
280.15
280.15
280.15
280.15
280.15
280.15
280.15
280.15
280.15
280.15
280.15
280.15
280.15
280.15
280.15
280.15
280.15
280.15
280.15
280.15
280.15
280.15
280.15
280.15
280.15
280.15
280.15
280.15
280.15
280.15
280.15
280.15
280.15
280.15
280.15
280.15
280.15
280.15
280.15
280.15
280.15
280.15
280.15
280.15
280.15
280.15
280.15
280.15
280.15
280.15
280.15
280.15
280.15
280.15
280.15
280.15
280.15
280.15
280.15
280.15
280.15
280.15
280.15
280.15
280.15
280.15
280.15
280.15
280.15
280.15
280.15
280.15
280.15
280.15
280.15
280.15
280.15
280.15
280.15
280.15
280.15
280.15
280.15
280.15
280.15
280.15
280.15
280.15
280.15
280.15
280.15
280.15
280.15
280.15
280.15
280.15
280.15
280.15
280.15
280.15
280.15
280.15
280.15
280.15
280.15
280.15
280.15
280.15
280.15
280.15
280.15
280.15
280.15
280.15
280.15
280.15
280.15
280.15
280.15
280.15
280.15
280.15
280.15
280.15
280.15
280.15
280.15
280.15
280.15
280.15
280.15
280.15
280.15
280.15
280.15
280.15
280.15
280.15
280.15
280.15
280.15
280.15
280.15
280.15
280.15
280.15
280.15
280.15
280.15
280.15
280.15
280.15
280.15
280.15
280.15
280.15
280.15
280.15
280.15
280.15
280.15
280.15
280.15
280.15
280.15
280.15
280.15
280.15
280.15
280.15
280.15
280.15
280.15
280.15
280.15
280.15
280.15
280.15
280.15
280.15
280.15
280.15
280.15
280.15
280.15
280.15
280.15
280.15
280.15
280.15
280.15
280.15
280.15
280.15
280.15
280.15
280.15
280.15
280.15
280.15
280.15
280.15
280.15
280.15
280.15
280.15
280.15
280.15
280.15
280.15
280.15
280.15
280.15
280.15
280.15
280.15
280.15
280.15
280.15
280.15
280.15
280.15
280.15
280.15
280.15
280.15
280.15
280.15
280.15
280.15
280.15
280.15
280.15
280.15
280.15
280.15
280.15
280.15
280.15
280.15
280.15
280.15
280.15
280.15
280.15
280.15
280.15
280.15
280.15
280.15
280.15
280.15
280.15
280.15
280.15
280.15
280.15
280.15
280.15
280.15
280.15
280.15
280.15
280.15
280.15
280.15
280.15
280.15
280.15
280.15
280.15
280.15
280.15
280.15
280.15
280.15
280.15
280.15
280.15
280.15
280.15
280.15
280.15
280.15
280.15
280.15
280.15
280.15
280.15
280.15
280.15
280.15
280.15
280.15
280.15
280.15
280.15
280.15
280.15
280.15
280.15
280.15
280.15
280.15
280.15
280.15
280.15
280.15
280.15
280.15
280.15
280.15
280.15
280.15
280.15
280.15
280.15
280.15
280.15
280.15
280.15
280.15
280.15
280.15
280.15
280.15
280.15
280.15
280.15
280.15
280.15
280.15
280.15
280.15
280.15
280.15
280.15
280.15
280.15
280.15
280.15
280.15
280.15
280.15
280.15
280.15
280.15
280.15
280.15
280.15
280.15
280.15
280.15
280.15
280.15
280.15
280.15
280.15
280.15
280.15
280.15
280.15
280.15
280.15
280.15
280.15
280.15
280.15
280.15
280.15
280.15
280.15
280.15
280.15
280.15
280.15
280.15
280.15
280.15
280.15
280.15
280.15
280.15
280.15
280.15
280.15
280.15
280.15
280.15
280.15
280.15
280.15
280.15
280.15
280.15
280.15
280.15
280.15
280.15
280.15
280.15
280.15
280.15
280.15
280.15
280.15
280.15
280.15
280.15
280.15
280.15
280.15
280.15
280.15
280.15
280.15
280.15
280.15
280.15
280.15
280.15
280.15
280.15
280.15
280.15
280.15
280.15
280.15
280.15
280.15
280.15
280.15
280.15
280.15
280.15
280.15
280.15
280.15
280.15
280.15
280.15
280.15
280.15
280.15
280.15
280.15
280.15
280.15
280.15
280.15
280.15
280.15
280.15
280.15
280.15
280.15
280.15
280.15
280.15
280.15
280.15
280.15
280.15
280.15
280.15
280.15
280.15
280.15
280.15
280.15
280.15
280.15
280.15
280.15
280.15
280.15
280.15
280.15
280.15
280.15
280.15
280.15
280.15
280.15
280.15
280.15
280.15
280.15
280.15
280.15
280.15
280.15
280.15
280.15
280.15
280.15
280.15
280.15
280.15
280.15
280.15
280.15
280.15
280.15
280.15
280.15
280.15
280.15
280.15
280.15
280.15
280.15
280.15
280.15
280.15
280.15
280.15
280.15
280.15
280.15
280.15
280.15
280.15
280.15
280.15
280.15
280.15
280.15
280.15
280.15
280.15
280.15
280.15
280.15
280.15
280.15
280.15
280.15
280.15
280.15
280.15
280.15
280.15
280.15
280.15
280.15
280.15
280.15
280.15
280.15
280.15
280.15
280.15
280.15
280.15
280.15
280.15
280.15
280.15
280.15
280.15
280.15
280.15
280.15
280.15
280.15
280.15
280.15
280.15
280.15
280.15
280.15
280.15
280.15
280.15
280.15
280.15
280.15
280.15
280.15
280.15
280.15
280.15
280.15
280.15
280.15
280.15
280.15
280.15
280.15
280.15
280.15
280.15
280.15
280.15
280.15
280.15
280.15
280.15
280.15
280.15
280.15
280.15
280.15
280.15
280.15
280.15
280.15
280.15
280.15
280.15
280.15
280.15
280.15
280.15
280.15
280.15
280.15
280.15
280.15
280.15
280.15
280.15
280.15
280.15
280.15
280.15
280.15
280.15
280.15
280.15
280.15
280.15
280.15
280.15
280.15
280.15
280.15
280.15
280.15
280.15
280.15
280.15
280.15
280.15
280.15
280.15
280.15
280.15
280.15
280.15
280.15
280.15
280.15
280.15
280.15
280.15
280.15
280.15
280.15
280.15
280.15
280.15
280.15
280.15
280.15
280.15
280.15
280.15
280.15
280.15
280.15
280.15
280.15
280.15
280.15
280.15
280.15
280.15
280.15
280.15
280.15
280.15
280.15
280.15
280.15
280.15
280.15
280.15
280.15
280.15
280.15
280.15
280.15
280.15
280.15
280.15
280.15
280.15
280.15
280.15
280.15
280.15
280.15
280.15
280.15
280.15
280.15
280.15
280.15
280.15
280.15
280.15
280.15
280.15
280.15
280.15
280.15
280.15
280.15
280.15
280.15
280.15
280.15
280.15
280.15
280.15
280.15
280.15
280.15
280.15
280.15
280.15
280.15
280.15
280.15
280.15
280.15
280.15
280.15
280.15
280.15
280.15
280.15
280.15
280.15
280.15
280.15
280.15
280.15
280.15
280.15
280.15
280.15
280.15
280.15
280.15
280.15
280.15
280.15
280.15
280.15
280.15
280.15
280.15
280.15
280.15
280.15
280.15
280.15
280.15
280.15
280.15
280.15
280.15
280.15
280.15
280.15
280.15
280.15
280.15
280.15
280.15
280.15
280.15
280.15
280.15
280.15
280.15
280.15
280.15
280.15
280.15
280.15
280.15
280.15
280.15
280.15
280.15
280.15
280.15
280.15
280.15
280.15
280.15
280.15
280.15
280.15
280.15
280.15
280.15
280.15
280.15
280.15
280.15
280.15
280.15
280.15
280.15
280.15
280.15
280.15
280.15
280.15
280.15
280.15
280.15
280.15
280.15
280.15
280.15
280.15
280.15
280.15
280.15
280.15
280.15
280.15
280.15
280.15
280.15
280.15
280.15
280.15
280.15
280.15
280.15
280.15
280.15
280.15
280.15
280.15
280.15
280.15
280.15
280.15
280.15
280.15
280.15
280.15
280.15
280.15
280.15
280.15
280.15
280.15
280.15
280.15
280.15
280.15
280.15
280.15
280.15
280.15
280.15
280.15
280.15
280.15
280.15
280.15
280.15
280.15
280.15
280.15
280.15
280.15
280.15
280.15
280.15
280.15
280.15
280.15
280.15
280.15
280.15
280.15
280.15
280.15
280.15
280.15
280.15
280.15
280.15
280.15
280.15
280.15
280.15
280.15
280.15
280.15
280.15
280.15
280.15
280.15
280.15
280.15
280.15
280.15
280.15
280.15
280.15
280.15
280.15
280.15
280.15
280.15
280.15
280.15
280.15
280.15
280.15
280.15
280.15
280.15
280.15
280.15
280.15
280.15
280.15
280.15
280.15
280.15
280.15
280.15
280.15
280.15
280.15
280.15
280.15
280.15
280.15
280.15
280.15
280.15
280.15
280.15
280.15
280.15
280.15
280.15
280.15
280.15
280.15
280.15
280.15
280.15
280.15
280.15
280.15
280.15
280.15
280.15
280.15
280.15
280.15
280.15
280.15
280.15
280.15
280.15
280.15
280.15
280.15
280.15
280.15
280.15
280.15
280.15
280.15
280.15
280.15
280.15
280.15
280.15
280.15
280.15
280.15
280.15
280.15
280.15
280.15
280.15
280.15
280.15
280.15
280.15
280.15
280.15
280.15
280.15
280.15
280.15
280.15
280.15
280.15
280.15
280.15
280.15
280.15
280.15
280.15
280.15
280.15
280.15
280.15
280.15
280.15
280.15
280.15
280.15
280.15
280.15
280.15
280.15
280.15
280.15
280.15
280.15
280.15
280.15
280.15
280.15
280.15
280.15
280.15
280.15
280.15
280.15
280.15
280.15
280.15
280.15
280.15
280.15
280.15
280.15
280.15
280.15
280.15
280.15
280.15
280.15
280.15
280.15
280.15
280.15
280.15
280.15
280.15
280.15
280.15
280.15
280.15
280.15
280.15
280.15
280.15
280.15
280.15
280.15
280.15
280.15
280.15
280.15
280.15
280.15
280.15
280.15
280.15
280.15
280.15
280.15
280.15
280.15
280.15
280.15
280.15
280.15
280.15
280.15
280.15
280.15
280.15
280.15
280.15
280.15
280.15
280.15
280.15
280.15
280.15
280.15
280.15
280.15
280.15
280.15
280.15
280.15
280.15
280.15
280.15
280.15
280.15
280.15
280.15
280.15
280.15
280.15
280.15
280.15
280.15
280.15
280.15
280.15
280.15
280.15
280.15
280.15
280.15
280.15
280.15
280.15
280.15
280.15
280.15
280.15
280.15
280.15
280.15
280.15
280.15
280.15
280.15
280.15
280.15
280.15
280.15
280.15
280.15
280.15
280.15
280.15
280.15
280.15
280.15
280.15
280.15
280.15
280.15
280.15
280.15
280.15
280.15
280.15
280.15
280.15
280.15
280.15
280.15
280.15
280.15
280.15
280.15
280.15
280.15
280.15
280.15
280.15
280.15
280.15
280.15
280.15
280.15
280.15
280.15
280.15
280.15
280.15
280.15
280.15
280.15
280.15
280.15
280.15
280.15
280.15
280.15
280.15
280.15
280.15
280.15
280.15
280.15
280.15
280.15
280.15
280.15
280.15
280.15
280.15
280.15
280.15
280.15
280.15
280.15
280.15
280.15
280.15
280.15
280.15
280.15
280.15
280.15
280.15
280.15
280.15
280.15
280.15
280.15
280.15
280.15
280.15
280.15
280.15
280.15
280.15
280.15
280.15
280.15
280.15
280.15
280.15
280.15
280.15
280.15
280.15
280.15
280.15
280.15
280.15
280.15
280.15
280.15
280.15
280.15
280.15
280.15
280.15
280.15
280.15
280.15
280.15
280.15
280.15
280.15
280.15
280.15
280.15
280.15
280.15
280.15
280.15
280.15
280.15
280.15
280.15
280.15
280.15
280.15
280.15
280.15
280.15
280.15
280.15
280.15
280.15
280.15
280.15
280.15
280.15
280.15
280.15
280.15
280.15
280.15
280.15
280.15
280.15
280.15
280.15
280.15
280.15
280.15
280.15
280.15
280.15
280.15
280.15
280.15
280.15
280.15
280.15
280.15
280.15
280.15
280.15
280.15
280.15
280.15
280.15
280.15
280.15
280.15
280.15
280.15
280.15
280.15
280.15
280.15
280.15
280.15
280.15
280.15
280.15
280.15
280.15
280.15
280.15
280.15
280.15
280.15
280.15
280.15
280.15
280.15
280.15
280.15
280.15
280.15
280.15
280.15
280.15
280.15
280.15
280.15
280.15
280.15
280.15
280.15
280.15
280.15
280.15
280.15
280.15
280.15
280.15
280.15
280.15
280.15
280.15
280.15
280.15
280.15
280.15
280.15
280.15
280.15
280.15
280.15
280.15
280.15
280.15
280.15
280.15
280.15
280.15
280.15
280.15
280.15
280.15
280.15
280.15
280.15
280.15
280.15
280.15
280.15
280.15
280.15
280.15
280.15
280.15
280.15
280.15
280.15
280.15
280.15
280.15
280.15
280.15
280.15
280.15
280.15
280.15
280.15
280.15
280.15
280.15
280.15
280.15
280.15
280.15
280.15
280.15
280.15
280.15
280.15
280.15
280.15
280.15
280.15
280.15
280.15
280.15
280.15
280.15
280.15
280.15
280.15
280.15
280.15
280.15
280.15
280.15
280.15
280.15
280.15
280.15
280.15
280.15
280.15
280.15
280.15
280.15
280.15
280.15
280.15
280.15
280.15
280.15
280.15
280.15
280.15
280.15
280.15
280.15
280.15
280.15
280.15
280.15
280.15
280.15
280.15
280.15
280.15
280.15
280.15
280.15
280.15
280.15
280.15
280.15
280.15
280.15
280.15
280.15
280.15
280.15
280.15
280.15
280.15
280.15
280.15
280.15
280.15
280.15
280.15
280.15
280.15
280.15
280.15
280.15
280.15
280.15
280.15
280.15
280.15
280.15
280.15
280.15
280.15
280.15
280.15
280.15
280.15
280.15
280.15
280.15
280.15
280.15
280.15
280.15
280.15
280.15
280.15
280.15
280.15
280.15
280.15
280.15
280.15
280.15
280.15
280.15
280.15
280.15
280.15
280.15
280.15
280.15
280.15
280.15
280.15
280.15
280.15
280.15
280.15
280.15
280.15
280.15
280.15
280.15
280.15
280.15
280.15
280.15
280.15
280.15
280.15
280.15
280.15
280.15
280.15
280.15
280.15
280.15
280.15
280.15
280.15
280.15
280.15
280.15
280.15
280.15
280.15
280.15
280.15
280.15
280.15
280.15
280.15
280.15
280.15
280.15
280.15
280.15
280.15
280.15
280.15
280.15
280.15
280.15
280.15
280.15
280.15
280.15
280.15
280.15
280.15
280.15
280.15
280.15
280.15
280.15
280.15
280.15
280.15
280.15
280.15
280.15
280.15
280.15
280.15
280.15
280.15
280.15
280.15
280.15
280.15
280.15
280.15
280.15
280.15
280.15
280.15
280.15
280.15
280.15
280.15
280.15
280.15
280.15
280.15
280.15
280.15
280.15
280.15
280.15
280.15
280.15
280.15
280.15
280.15
280.15
280.15
280.15
280.15
280.15
280.15
280.15
280.15
280.15
280.15
280.15
280.15
280.15
280.15
280.15
280.15
280.15
280.15
280.15
280.15
280.15
280.15
280.15
280.15
280.15
280.15
280.15
280.15
280.15
280.15
280.15
280.15
280.15
280.15
280.15
280.15
280.15
280.15
280.15
280.15
280.15
280.15
280.15
280.15
280.15
280.15
280.15
280.15
280.15
280.15
280.15
280.15
280.15
280.15
280.15
280.15
280.15
280.15
280.15
280.15
280.15
280.15
280.15
280.15
280.15
280.15
280.15
280.15
280.15
280.15
280.15
280.15
280.15
280.15
280.15
280.15
280.15
280.15
280.15
280.15
280.15
280.15
280.15
280.15
280.15
280.15
280.15
280.15
280.15
280.15
280.15
280.15
280.15
280.15
280.15
280.15
280.15
280.15
280.15
280.15
280.15
280.15
280.15
280.15
280.15
280.15
280.15
280.15
280.15
280.15
280.15
280.15
280.15
280.15
280.15
280.15
280.15
280.15
280.15
280.15
280.15
280.15
280.15
280.15
280.15
280.15
280.15
280.15
280.15
280.15
280.15
280.15
280.15
280.15
280.15
280.15
280.15
280.15
280.15
280.15
280.15
280.15
280.15
280.15
280.15
280.15
280.15
280.15
280.15
280.15
280.15
280.15
280.15
280.15
280.15
280.15
280.15
280.15
280.15
280.15
280.15
280.15
280.15
280.15
280.15
280.15
280.15
280.15
280.15
280.15
280.15
280.15
280.15
280.15
280.15
280.15
280.15
280.15
280.15
280.15
280.15
280.15
280.15
280.15
280.15
280.15
280.15
280.15
280.15
280.15
280.15
280.15
280.15
280.15
280.15
280.15
280.15
280.15
280.15
280.15
280.15
280.15
280.15
280.15
280.15
280.15
280.15
280.15
280.15
280.15
280.15
280.15
280.15
280.15
280.15
280.15
280.15
280.15
280.15
280.15
280.15
280.15
280.15
280.15
280.15
280.15
280.15
280.15
280.15
280.15
280.15
280.15
280.15
280.15
280.15
280.15
280.15
280.15
280.15
280.15
280.15
280.15
280.15
280.15
280.15
280.15
280.15
280.15
280.15
280.15
280.15
280.15
280.15
280.15
280.15
280.15
280.15
280.15
280.15
280.15
280.15
280.15
280.15
280.15
280.15
280.15
280.15
280.15
280.15
280.15
280.15
280.15
280.15
280.15
280.15
280.15
280.15
280.15
280.15
280.15
280.15
280.15
280.15
280.15
280.15
280.15
280.15
280.15
280.15
280.15
280.15
280.15
280.15
280.15
280.15
280.15
280.15
280.15
280.15
280.15
280.15
280.15
280.15
280.15
280.15
280.15
280.15
280.15
280.15
280.15
280.15
280.15
280.15
280.15
280.15
280.15
280.15
280.15
280.15
280.15
280.15
280.15
280.15
280.15
280.15
280.15
280.15
280.15
280.15
280.15
280.15
280.15
280.15
280.15
280.15
280.15
280.15
280.15
280.15
280.15
280.15
280.15
280.15
280.15
280.15
280.15
280.15
280.15
280.15
280.15
280.15
280.15
280.15
280.15
280.15
280.15
280.15
280.15
280.15
280.15
280.15
280.15
280.15
280.15
280.15
280.15
280.15
280.15
280.15
280.15
280.15
280.15
280.15
280.15
280.15
280.15
280.15
280.15
280.15
280.15
280.15
280.15
280.15
280.15
280.15
280.15
280.15
280.15
280.15
280.15
280.15
280.15
280.15
280.15
280.15
280.15
280.15
280.15
280.15
280.15
280.15
280.15
280.15
280.15
280.15
280.15
280.15
280.15
280.15
280.15
280.15
280.15
280.15
280.15
280.15
280.15
280.15
280.15
280.15
280.15
280.15
280.15
280.15
280.15
280.15
280.15
280.15
280.15
280.15
280.15
280.15
280.15
280.15
280.15
280.15
280.15
280.15
280.15
280.15
280.15
280.15
280.15
280.15
280.15
280.15
280.15
280.15
280.15
280.15
280.15
280.15
280.15
280.15
280.15
280.15
280.15
280.15
280.15
280.15
280.15
280.15
280.15
280.15
280.15
280.15
280.15
280.15
280.15
280.15
280.15
280.15
280.15
280.15
280.15
280.15
280.15
280.15
280.15
280.15
280.15
280.15
280.15
280.15
280.15
280.15
280.15
280.15
280.15
280.15
280.15
280.15
280.15
280.15
280.15
280.15
280.15
280.15
280.15
280.15
280.15
280.15
280.15
280.15
280.15
280.15
280.15
280.15
280.15
280.15
280.15
280.15
280.15
280.15
280.15
280.15
280.15
280.15
280.15
280.15
280.15
280.15
280.15
280.15
280.15
280.15
280.15
280.15
280.15
280.15
280.15
280.15
280.15
280.15
280.15
280.15
280.15
280.15
280.15
280.15
280.15
280.15
280.15
280.15
280.15
280.15
280.15
280.15
280.15
280.15
280.15
280.15
280.15
280.15
280.15
280.15
280.15
280.15
280.15
280.15
280.15
280.15
280.15
280.15
280.15
280.15
280.15
280.15
280.15
280.15
280.15
280.15
280.15
280.15
280.15
280.15
280.15
280.15
280.15
280.15
280.15
280.15
280.15
280.15
280.15
280.15
280.15
280.15
280.15
280.15
280.15
280.15
280.15
280.15
280.15
280.15
280.15
280.15
280.15
280.15
280.15
280.15
280.15
280.15
280.15
280.15
280.15
280.15
280.15
280.15
280.15
280.15
280.15
280.15
280.15
280.15
280.15
280.15
280.15
280.15
280.15
280.15
280.15
280.15
280.15
280.15
280.15
280.15
280.15
280.15
280.15
280.15
280.15
280.15
280.15
280.15
280.15
280.15
280.15
280.15
280.15
280.15
280.15
280.15
280.15
280.15
280.15
280.15
280.15
280.15
280.15
280.15
280.15
280.15
280.15
280.15
280.15
280.15
280.15
280.15
280.15
280.15
280.15
280.15
280.15
280.15
280.15
280.15
280.15
280.15
280.15
280.15
280.15
280.15
280.15
280.15
280.15
280.15
280.15
280.15
280.15
280.15
280.15
280.15
280.15
280.15
280.15
280.15
280.15
280.15
280.15
280.15
280.15
280.15
280.15
280.15
280.15
280.15
280.15
280.15
280.15
280.15
280.15
280.15
280.15
280.15
280.15
280.15
280.15
280.15
280.15
280.15
280.15
280.15
280.15
280.15
280.15
280.15
280.15
280.15
280.15
280.15
280.15
280.15
280.15
280.15
280.15
280.15
280.15
280.15
280.15
280.15
280.15
280.15
280.15
280.15
280.15
280.15
280.15
280.15
280.15
280.15
280.15
280.15
280.15
280.15
280.15
280.15
280.15
280.15
280.15
280.15
280.15
280.15
280.15
280.15
280.15
280.15
280.15
280.15
280.15
280.15
280.15
280.15
280.15
280.15
280.15
280.15
280.15
280.15
280.15
280.15
280.15
280.15
280.15
280.15
280.15
280.15
280.15
280.15
280.15
280.15
280.15
280.15
280.15
280.15
280.15
280.15
280.15
280.15
280.15
280.15
280.15
280.15
280.15
280.15
280.15
280.15
280.15
280.15
280.15
280.15
280.15
280.15
280.15
280.15
280.15
280.15
280.15
280.15
280.15
280.15
280.15
280.15
280.15
280.15
280.15
280.15
280.15
280.15
280.15
280.15
280.15
280.15
280.15
280.15
280.15
280.15
280.15
280.15
280.15
280.15
280.15
280.15
280.15
280.15
280.15
280.15
280.15
280.15
280.15
280.15
280.15
280.15
280.15
280.15
280.15
280.15
280.15
280.15
280.15
280.15
280.15
280.15
280.15
280.15
280.15
280.15
280.15
280.15
280.15
280.15
280.15
280.15
280.15
280.15
280.15
280.15
280.15
280.15
280.15
280.15
280.15
280.15
280.15
280.15
280.15
280.15
280.15
280.15
280.15
280.15
280.15
280.15
280.15
280.15
280.15
280.15
280.15
280.15
280.15
280.15
280.15
280.15
280.15
280.15
280.15
280.15
280.15
280.15
280.15
280.15
280.15
280.15
280.15
280.15
280.15
280.15
280.15
280.15
280.15
280.15
280.15
280.15
280.15
280.15
280.15
280.15
280.15
280.15
280.15
280.15
280.15
280.15
280.15
280.15
280.15
280.15
280.15
280.15
280.15
280.15
280.15
280.15
280.15
280.15
280.15
280.15
280.15
280.15
280.15
280.15
280.15
280.15
280.15
280.15
280.15
280.15
280.15
280.15
280.15
280.15
280.15
280.15
280.15
280.15
280.15
280.15
280.15
280.15
280.15
280.15
280.15
280.15
280.15
280.15
280.15
280.15
280.15
280.15
280.15
280.15
280.15
280.15
280.15
280.15
280.15
280.15
280.15
280.15
280.15
280.15
280.15
280.15
280.15
280.15
280.15
280.15
280.15
280.15
280.15
280.15
280.15
280.15
280.15
280.15
280.15
280.15
280.15
280.15
280.15
280.15
280.15
280.15
280.15
280.15
280.15
280.15
280.15
280.15
280.15
280.15
280.15
280.15
280.15
280.15
280.15
280.15
280.15
280.15
280.15
280.15
280.15
280.15
280.15
280.15
280.15
280.15
280.15
280.15
280.15
280.15
280.15
280.15
280.15
280.15
280.15
280.15
280.15
280.15
280.15
280.15
280.15
280.15
280.15
280.15
280.15
280.15
280.15
280.15
280.15
280.15
280.15
280.15
280.15
280.15
280.15
280.15
280.15
280.15
280.15
280.15
280.15
280.15
280.15
280.15
280.15
280.15
280.15
280.15
280.15
280.15
280.15
280.15
280.15
280.15
280.15
280.15
280.15
280.15
280.15
280.15
280.15
280.15
280.15
280.15
280.15
280.15
280.15
280.15
280.15
280.15
280.15
280.15
280.15
280.15
280.15
280.15
280.15
280.15
280.15
280.15
280.15
280.15
280.15
280.15
280.15
280.15
280.15
280.15
280.15
280.15
280.15
280.15
280.15
280.15
280.15
280.15
280.15
280.15
280.15
280.15
280.15
280.15
280.15
280.15
280.15
280.15
280.15
280.15
280.15
280.15
280.15
280.15
280.15
280.15
280.15
280.15
280.15
280.15
280.15
280.15
280.15
280.15
280.15
280.15
280.15
280.15
280.15
280.15
280.15
280.15
280.15
280.15
280.15
280.15
280.15
280.15
280.15
280.15
280.15
280.15
280.15
280.15
280.15
280.15
280.15
280.15
280.15
280.15
280.15
280.15
280.15
280.15
280.15
280.15
280.15
280.15
280.15
280.15
280.15
280.15
280.15
280.15
280.15
280.15
280.15
280.15
280.15
280.15
280.15
280.15
280.15
280.15
280.15
280.15
280.15
280.15
280.15
280.15
280.15
280.15
280.15
280.15
280.15
280.15
280.15
280.15
280.15
280.15
280.15
280.15
280.15
280.15
280.15
280.15
280.15
280.15
280.15
280.15
280.15
280.15
280.15
280.15
280.15
280.15
280.15
280.15
280.15
280.15
280.15
280.15
280.15
280.15
280.15
280.15
280.15
280.15
280.15
280.15
280.15
280.15
280.15
280.15
280.15
280.15
280.15
280.15
280.15
280.15
280.15
280.15
280.15
280.15
280.15
280.15
280.15
280.15
280.15
280.15
280.15
280.15
280.15
280.15
280.15
280.15
280.15
280.15
280.15
280.15
280.15
280.15
280.15
280.15
280.15
280.15
280.15
280.15
280.15
280.15
280.15
280.15
280.15
280.15
280.15
280.15
280.15
280.15
280.15
280.15
280.15
280.15
280.15
280.15
280.15
280.15
280.15
280.15
280.15
280.15
280.15
280.15
280.15
280.15
280.15
280.15
280.15
280.15
280.15
280.15
280.15
280.15
280.15
280.15
280.15
280.15
280.15
280.15
280.15
280.15
280.15
280.15
280.15
280.15
280.15
280.15
280.15
280.15
280.15
280.15
280.15
280.15
280.15
280.15
280.15
280.15
280.15
280.15
280.15
280.15
280.15
280.15
280.15
280.15
280.15
280.15
280.15
280.15
280.15
280.15
280.15
280.15
280.15
280.15
280.15
280.15
280.15
280.15
280.15
280.15
280.15
280.15
280.15
280.15
280.15
280.15
280.15
280.15
280.15
280.15
280.15
280.15
280.15
280.15
280.15
280.15
280.15
280.15
280.15
280.15
280.15
280.15
280.15
280.15
280.15
280.15
280.15
280.15
280.15
280.15
280.15
280.15
280.15
280.15
280.15
280.15
280.15
280.15
280.15
280.15
280.15
280.15
280.15
280.15
280.15
280.15
280.15
280.15
280.15
280.15
280.15
280.15
280.15
280.15
280.15
280.15
280.15
280.15
280.15
280.15
280.15
280.15
280.15
280.15
280.15
280.15
280.15
280.15
280.15
280.15
280.15
280.15
280.15
280.15
280.15
280.15
280.15
280.15
280.15
280.15
280.15
280.15
280.15
280.15
280.15
280.15
280.15
280.15
280.15
280.15
280.15
280.15
280.15
280.15
280.15
280.15
280.15
280.15
280.15
280.15
280.15
280.15
280.15
280.15
280.15
280.15
280.15
280.15
280.15
280.15
280.15
280.15
280.15
280.15
280.15
280.15
280.15
280.15
280.15
280.15
280.15
280.15
280.15
280.15
280.15
280.15
280.15
280.15
280.15
280.15
280.15
280.15
280.15
280.15
280.15
280.15
280.15
280.15
280.15
280.15
280.15
280.15
280.15
280.15
280.15
280.15
280.15
280.15
280.15
280.15
280.15
280.15
280.15
280.15
280.15
280.15
280.15
280.15
280.15
280.15
280.15
280.15
280.15
280.15
280.15
280.15
280.15
280.15
280.15
280.15
280.15
280.15
280.15
280.15
280.15
280.15
280.15
280.15
280.15
280.15
280.15
280.15
280.15
280.15
280.15
280.15
280.15
280.15
280.15
280.15
280.15
280.15
280.15
280.15
280.15
280.15
280.15
280.15
280.15
280.15
280.15
280.15
280.15
280.15
280.15
280.15
280.15
280.15
280.15
280.15
280.15
280.15
280.15
280.15
280.15
280.15
280.15
280.15
280.15
280.15
280.15
280.15
280.15
280.15
280.15
280.15
280.15
280.15
280.15
280.15
280.15
280.15
280.15
280.15
280.15
280.15
280.15
280.15
280.15
280.15
280.15
280.15
280.15
280.15
280.15
280.15
280.15
280.15
280.15
280.15
280.15
280.15
280.15
280.15
280.15
280.15
280.15
280.15
280.15
280.15
280.15
280.15
280.15
280.15
280.15
280.15
280.15
280.15
280.15
280.15
280.15
280.15
280.15
280.15
280.15
280.15
280.15
280.15
280.15
280.15
280.15
280.15
280.15
280.15
280.15
280.15
280.15
280.15
280.15
280.15
280.15
280.15
280.15
280.15
280.15
280.15
280.15
280.15
280.15
280.15
280.15
280.15
280.15
280.15
280.15
280.15
280.15
280.15
280.15
280.15
280.15
280.15
280.15
280.15
280.15
280.15
280.15
280.15
280.15
280.15
280.15
280.15
280.15
280.15
280.15
280.15
280.15
280.15
280.15
280.15
280.15
280.15
280.15
280.15
280.15
280.15
280.15
280.15
280.15
280.15
280.15
280.15
280.15
280.15
280.15
280.15
280.15
280.15
280.15
280.15
280.15
280.15
280.15
280.15
280.15
280.15
280.15
280.15
280.15
280.15
280.15
280.15
280.15
280.15
280.15
280.15
280.15
280.15
280.15
280.15
280.15
280.15
280.15
280.15
280.15
280.15
280.15
280.15
280.15
280.15
280.15
280.15
280.15
280.15
280.15
280.15
280.15
280.15
280.15
280.15
280.15
280.15
280.15
280.15
280.15
280.15
280.15
280.15
280.15
280.15
280.15
280.15
280.15
280.15
280.15
280.15
280.15
280.15
280.15
280.15
280.15
280.15
280.15
280.15
280.15
280.15
280.15
280.15
280.15
280.15
280.15
280.15
280.15
280.15
280.15
280.15
280.15
280.15
280.15
280.15
280.15
280.15
280.15
280.15
280.15
280.15
280.15
280.15
280.15
280.15
280.15
280.15
280.15
280.15
280.15
280.15
280.15
280.15
280.15
280.15
280.15
280.15
280.15
280.15
280.15
280.15
280.15
280.15
280.15
280.15
280.15
280.15
280.15
280.15
280.15
280.15
280.15
280.15
280.15
280.15
280.15
280.15
280.15
280.15
280.15
280.15
280.15
280.15
280.15
280.15
280.15
280.15
280.15
280.15
280.15
280.15
280.15
280.15
280.15
280.15
280.15
280.15
280.15
280.15
280.15
280.15
280.15
280.15
280.15
280.15
280.15
280.15
280.15
280.15
280.15
280.15
280.15
280.15
280.15
280.15
280.15
280.15
280.15
280.15
280.15
280.15
280.15
280.15
280.15
280.15
280.15
280.15
280.15
280.15
280.15
280.15
280.15
280.15
280.15
280.15
280.15
280.15
280.15
280.15
280.15
280.15
280.15
280.15
280.15
280.15
280.15
280.15
280.15
280.15
280.15
280.15
280.15
280.15
280.15
280.15
280.15
280.15
280.15
280.15
280.15
280.15
280.15
280.15
280.15
280.15
280.15
280.15
280.15
280.15
280.15
280.15
280.15
280.15
280.15
280.15
280.15
280.15
280.15
280.15
280.15
280.15
280.15
280.15
280.15
280.15
280.15
280.15
280.15
280.15
280.15
280.15
280.15
280.15
280.15
280.15
280.15
280.15
280.15
280.15
280.15
280.15
280.15
280.15
280.15
280.15
280.15
280.15
280.15
280.15
280.15
280.15
280.15
280.15
280.15
280.15
280.15
280.15
280.15
280.15
280.15
280.15
280.15
280.15
280.15
280.15
280.15
280.15
280.15
280.15
280.15
280.15
280.15
280.15
280.15
280.15
280.15
280.15
280.15
280.15
280.15
280.15
280.15
280.15
280.15
280.15
280.15
280.15
280.15
280.15
280.15
280.15
280.15
280.15
280.15
280.15
280.15
280.15
280.15
280.15
280.15
280.15
280.15
280.15
280.15
280.15
280.15
280.15
280.15
280.15
280.15
280.15
280.15
280.15
280.15
280.15
280.15
280.15
280.15
280.15
280.15
280.15
280.15
280.15
280.15
280.15
280.15
280.15
280.15
280.15
280.15
280.15
280.15
280.15
280.15
280.15
280.15
280.15
280.15
280.15
280.15
280.15
280.15
280.15
280.15
280.15
280.15
280.15
280.15
280.15
280.15
280.15
280.15
280.15
280.15
280.15
280.15
280.15
280.15
280.15
280.15
280.15
280.15
280.15
280.15
280.15
280.15
280.15
280.15
280.15
280.15
280.15
280.15
280.15
280.15
280.15
280.15
280.15
280.15
280.15
280.15
280.15
280.15
280.15
280.15
280.15
280.15
280.15
280.15
280.15
280.15
280.15
280.15
280.15
280.15
280.15
280.15
280.15
280.15
280.15
280.15
280.15
280.15
280.15
280.15
280.15
280.15
280.15
280.15
280.15
280.15
280.15
280.15
280.15
280.15
280.15
280.15
280.15
280.15
280.15
280.15
280.15
280.15
280.15
280.15
280.15
280.15
280.15
280.15
280.15
280.15
280.15
280.15
280.15
280.15
280.15
280.15
280.15
280.15
280.15
280.15
280.15
280.15
280.15
280.15
280.15
280.15
280.15
280.15
280.15
280.15
280.15
280.15
280.15
280.15
280.15
280.15
280.15
280.15
280.15
280.15
280.15
280.15
280.15
280.15
280.15
280.15
280.15
280.15
280.15
280.15
280.15
280.15
280.15
280.15
280.15
280.15
280.15
280.15
280.15
280.15
280.15
280.15
280.15
280.15
280.15
280.15
280.15
280.15
280.15
280.15
280.15
280.15
280.15
280.15
280.15
280.15
280.15
280.15
280.15
280.15
280.15
280.15
280.15
280.15
280.15
280.15
280.15
280.15
280.15
280.15
280.15
280.15
280.15
280.15
280.15
280.15
280.15
280.15
280.15
280.15
280.15
280.15
280.15
280.15
280.15
280.15
280.15
280.15
280.15
280.15
280.15
280.15
280.15
280.15
280.15
280.15
280.15
280.15
280.15
280.15
280.15
280.15
280.15
280.15
280.15
280.15
280.15
280.15
280.15
280.15
280.15
280.15
280.15
280.15
280.15
280.15
280.15
280.15
280.15
280.15
280.15
280.15
280.15
280.15
280.15
280.15
280.15
280.15
280.15
280.15
280.15
280.15
280.15
280.15
280.15
280.15
280.15
280.15
280.15
280.15
280.15
280.15
280.15
280.15
280.15
280.15
280.15
280.15
280.15
280.15
280.15
280.15
280.15
280.15
280.15
280.15
280.15
280.15
280.15
280.15
280.15
280.15
280.15
280.15
280.15
280.15
280.15
280.15
280.15
280.15
280.15
280.15
280.15
280.15
280.15
280.15
280.15
280.15
280.15
280.15
280.15
280.15
280.15
280.15
280.15
280.15
280.15
280.15
280.15
280.15
280.15
280.15
280.15
280.15
280.15
280.15
280.15
280.15
280.15
280.15
280.15
280.15
280.15
280.15
280.15
280.15
280.15
280.15
280.15
280.15
280.15
280.15
280.15
280.15
280.15
280.15
280.15
280.15
280.15
280.15
280.15
280.15
280.15
280.15
280.15
280.15
280.15
280.15
280.15
280.15
280.15
280.15
280.15
280.15
280.15
280.15
280.15
280.15
280.15
280.15
280.15
280.15
280.15
280.15
280.15
280.15
280.15
280.15
280.15
280.15
280.15
280.15
280.15
280.15
280.15
280.15
280.15
280.15
280.15
280.15
280.15
280.15
280.15
280.15
280.15
280.15
280.15
280.15
280.15
280.15
280.15
280.15
280.15
280.15
280.15
280.15
280.15
280.15
280.15
280.15
280.15
280.15
280.15
280.15
280.15
280.15
280.15
280.15
280.15
280.15
280.15
280.15
280.15
280.15
280.15
280.15
280.15
280.15
280.15
280.15
280.15
280.15
280.15
280.15
280.15
280.15
280.15
280.15
280.15
280.15
280.15
280.15
280.15
280.15
280.15
280.15
280.15
280.15
280.15
280.15
280.15
280.15
280.15
280.15
280.15
280.15
280.15
280.15
280.15
280.15
280.15
280.15
280.15
280.15
280.15
280.15
280.15
280.15
280.15
280.15
280.15
280.15
280.15
280.15
280.15
280.15
280.15
280.15
280.15
280.15
280.15
280.15
280.15
280.15
280.15
280.15
280.15
280.15
280.15
280.15
280.15
280.15
280.15
280.15
280.15
280.15
280.15
280.15
280.15
280.15
280.15
280.15
280.15
280.15
280.15
280.15
280.15
280.15
280.15
280.15
280.15
280.15
280.15
280.15
280.15
280.15
280.15
280.15
280.15
280.15
280.15
280.15
280.15
280.15
280.15
280.15
280.15
280.15
280.15
280.15
280.15
280.15
280.15
280.15
280.15
280.15
280.15
280.15
280.15
280.15
280.15
280.15
280.15
280.15
280.15
280.15
280.15
280.15
280.15
280.15
280.15
280.15
280.15
280.15
280.15
280.15
280.15
280.15
280.15
280.15
280.15
280.15
280.15
280.15
280.15
280.15
280.15
280.15
280.15
280.15
280.15
280.15
280.15
280.15
280.15
280.15
280.15
280.15
280.15
280.15
280.15
280.15
280.15
280.15
280.15
280.15
280.15
280.15
280.15
280.15
280.15
280.15
280.15
280.15
280.15
280.15
280.15
280.15
280.15
280.15
280.15
280.15
280.15
280.15
280.15
280.15
280.15
280.15
280.15
280.15
280.15
280.15
280.15
280.15
280.15
280.15
280.15
280.15
280.15
280.15
280.15
280.15
280.15
280.15
280.15
280.15
280.15
280.15
280.15
280.15
280.15
280.15
280.15
280.15
280.15
280.15
280.15
280.15
280.15
280.15
280.15
280.15
280.15
280.15
280.15
280.15
280.15
280.15
280.15
280.15
280.15
280.15
280.15
280.15
280.15
280.15
280.15
280.15
280.15
280.15
280.15
280.15
280.15
280.15
280.15
280.15
280.15
280.15
280.15
280.15
280.15
280.15
280.15
280.15
280.15
280.15
280.15
280.15
280.15
280.15
280.15
280.15
280.15
280.15
280.15
280.15
280.15
280.15
280.15
280.15
280.15
280.15
280.15
280.15
280.15
280.15
280.15
280.15
280.15
280.15
280.15
280.15
280.15
280.15
280.15
280.15
280.15
280.15
280.15
280.15
280.15
280.15
280.15
280.15
280.15
280.15
280.15
280.15
280.15
280.15
280.15
280.15
280.15
280.15
280.15
280.15
280.15
280.15
280.15
280.15
280.15
280.15
280.15
280.15
280.15
280.15
280.15
280.15
280.15
280.15
280.15
280.15
280.15
280.15
280.15
280.15
280.15
280.15
280.15
280.15
280.15
280.15
280.15
280.15
280.15
280.15
280.15
280.15
280.15
280.15
280.15
280.15
280.15
280.15
280.15
280.15
280.15
280.15
280.15
280.15
280.15
280.15
280.15
280.15
280.15
280.15
280.15
280.15
280.15
280.15
280.15
280.15
280.15
280.15
280.15
280.15
280.15
280.15
280.15
280.15
280.15
280.15
280.15
280.15
280.15
280.15
280.15
280.15
280.15
280.15
280.15
280.15
280.15
280.15
280.15
280.15
280.15
280.15
280.15
280.15
280.15
280.15
280.15
280.15
280.15
280.15
280.15
280.15
280.15
280.15
280.15
280.15
280.15
280.15
280.15
280.15
280.15
280.15
280.15
280.15
280.15
280.15
280.15
280.15
280.15
280.15
280.15
280.15
280.15
280.15
280.15
280.15
280.15
280.15
280.15
280.15
280.15
280.15
280.15
280.15
280.15
280.15
280.15
280.15
280.15
280.15
280.15
280.15
280.15
280.15
280.15
280.15
280.15
280.15
280.15
280.15
280.15
280.15
280.15
280.15
280.15
280.15
280.15
280.15
280.15
280.15
280.15
280.15
280.15
280.15
280.15
280.15
280.15
280.15
280.15
280.15
280.15
280.15
280.15
280.15
280.15
280.15
280.15
280.15
280.15
280.15
280.15
280.15
280.15
280.15
280.15
280.15
280.15
280.15
280.15
280.15
280.15
280.15
280.15
280.15
280.15
280.15
280.15
280.15
280.15
280.15
280.15
280.15
280.15
280.15
280.15
280.15
280.15
280.15
280.15
280.15
280.15
280.15
280.15
280.15
280.15
280.15
280.15
280.15
280.15
280.15
280.15
280.15
280.15
280.15
280.15
280.15
280.15
280.15
280.15
280.15
280.15
280.15
280.15
280.15
280.15
280.15
280.15
280.15
280.15
280.15
280.15
280.15
280.15
280.15
280.15
280.15
280.15
280.15
280.15
280.15
280.15
280.15
280.15
280.15
280.15
280.15
280.15
280.15
280.15
280.15
280.15
280.15
280.15
280.15
280.15
280.15
280.15
280.15
280.15
280.15
280.15
280.15
280.15
280.15
280.15
280.15
280.15
280.15
280.15
280.15
280.15
280.15
280.15
280.15
280.15
280.15
280.15
280.15
280.15
280.15
280.15
280.15
280.15
280.15
280.15
280.15
280.15
280.15
280.15
280.15
280.15
280.15
280.15
280.15
280.15
280.15
280.15
280.15
280.15
280.15
280.15
280.15
280.15
280.15
280.15
280.15
280.15
280.15
280.15
280.15
280.15
280.15
280.15
280.15
280.15
280.15
280.15
280.15
280.15
280.15
280.15
280.15
280.15
280.15
280.15
280.15
280.15
280.15
280.15
280.15
280.15
280.15
280.15
280.15
280.15
280.15
280.15
280.15
280.15
280.15
280.15
280.15
280.15
280.15
280.15
280.15
280.15
280.15
280.15
280.15
280.15
280.15
280.15
280.15
280.15
280.15
280.15
280.15
280.15
280.15
280.15
280.15
280.15
280.15
280.15
280.15
280.15
280.15
280.15
280.15
280.15
280.15
280.15
280.15
280.15
280.15
280.15
280.15
280.15
280.15
280.15
280.15
280.15
280.15
280.15
280.15
280.15
280.15
280.15
280.15
280.15
280.15
280.15
280.15
280.15
280.15
280.15
280.15
280.15
280.15
280.15
280.15
280.15
280.15
280.15
280.15
280.15
280.15
280.15
280.15
280.15
280.15
280.15
280.15
280.15
280.15
280.15
280.15
280.15
280.15
280.15
280.15
280.15
280.15
280.15
280.15
280.15
280.15
280.15
280.15
280.15
280.15
280.15
280.15
280.15
280.15
280.15
280.15
280.15
280.15
280.15
280.15
280.15
280.15
280.15
280.15
280.15
280.15
280.15
280.15
280.15
280.15
280.15
280.15
280.15
280.15
280.15
280.15
280.15
280.15
280.15
280.15
280.15
280.15
280.15
280.15
280.15
280.15
280.15
280.15
280.15
280.15
280.15
280.15
280.15
280.15
280.15
280.15
280.15
280.15
280.15
280.15
280.15
280.15
280.15
280.15
280.15
280.15
280.15
280.15
280.15
280.15
280.15
280.15
280.15
280.15
280.15
280.15
280.15
280.15
280.15
280.15
280.15
280.15
280.15
280.15
280.15
280.15
280.15
280.15
280.15
280.15
280.15
280.15
280.15
280.15
280.15
280.15
280.15
280.15
280.15
280.15
280.15
280.15
280.15
280.15
280.15
280.15
280.15
280.15
280.15
280.15
280.15
280.15
280.15
280.15
280.15
280.15
280.15
280.15
280.15
280.15
280.15
280.15
280.15
280.15
280.15
280.15
280.15
280.15
280.15
280.15
280.15
280.15
280.15
280.15
280.15
280.15
280.15
280.15
280.15
280.15
280.15
280.15
280.15
280.15
280.15
280.15
280.15
280.15
280.15
280.15
280.15
280.15
280.15
280.15
280.15
280.15
280.15
280.15
280.15
280.15
280.15
280.15
280.15
280.15
280.15
280.15
280.15
280.15
280.15
280.15
280.15
280.15
280.15
280.15
280.15
280.15
280.15
280.15
280.15
280.15
280.15
280.15
280.15
280.15
280.15
280.15
280.15
280.15
280.15
280.15
280.15
280.15
280.15
280.15
280.15
280.15
280.15
280.15
280.15
280.15
280.15
280.15
280.15
280.15
280.15
280.15
280.15
280.15
280.15
280.15
280.15
280.15
280.15
280.15
280.15
280.15
280.15
280.15
280.15
280.15
280.15
280.15
280.15
280.15
280.15
280.15
280.15
280.15
280.15
280.15
280.15
280.15
280.15
280.15
280.15
280.15
280.15
280.15
280.15
280.15
280.15
280.15
280.15
280.15
280.15
280.15
280.15
280.15
280.15
280.15
280.15
280.15
280.15
280.15
280.15
280.15
280.15
280.15
280.15
280.15
280.15
280.15
280.15
280.15
280.15
280.15
280.15
280.15
280.15
280.15
280.15
280.15
280.15
280.15
280.15
280.15
280.15
280.15
280.15
280.15
280.15
280.15
280.15
280.15
280.15
280.15
280.15
280.15
280.15
280.15
280.15
280.15
280.15
280.15
280.15
280.15
280.15
280.15
280.15
280.15
280.15
280.15
280.15
280.15
280.15
280.15
280.15
280.15
280.15
280.15
280.15
280.15
280.15
280.15
280.15
280.15
280.15
280.15
280.15
280.15
280.15
280.15
280.15
280.15
280.15
280.15
280.15
280.15
280.15
280.15
280.15
280.15
280.15
280.15
280.15
280.15
280.15
280.15
280.15
280.15
280.15
280.15
280.15
280.15
280.15
280.15
280.15
280.15
280.15
280.15
280.15
280.15
280.15
280.15
280.15
280.15
280.15
280.15
280.15
280.15
280.15
280.15
280.15
280.15
280.15
280.15
280.15
280.15
280.15
280.15
280.15
280.15
280.15
280.15
280.15
280.15
280.15
280.15
280.15
280.15
280.15
280.15
280.15
280.15
280.15
280.15
280.15
280.15
280.15
280.15
280.15
280.15
280.15
280.15
280.15
280.15
280.15
280.15
280.15
280.15
280.15
280.15
280.15
280.15
280.15
280.15
280.15
280.15
280.15
280.15
280.15
280.15
280.15
280.15
280.15
280.15
280.15
280.15
280.15
280.15
280.15
280.15
280.15
280.15
280.15
280.15
280.15
280.15
280.15
280.15
280.15
280.15
280.15
280.15
280.15
280.15
280.15
280.15
280.15
280.15
280.15
280.15
280.15
280.15
280.15
280.15
280.15
280.15
280.15
280.15
280.15
280.15
280.15
280.15
280.15
280.15
280.15
280.15
280.15
280.15
280.15
280.15
280.15
280.15
280.15
280.15
280.15
280.15
280.15
280.15
280.15
280.15
280.15
280.15
280.15
280.15
280.15
280.15
280.15
280.15
280.15
280.15
280.15
280.15
280.15
280.15
280.15
280.15
280.15
280.15
280.15
280.15
280.15
280.15
280.15
280.15
280.15
280.15
280.15
280.15
280.15
280.15
280.15
280.15
280.15
280.15
280.15
280.15
280.15
280.15
280.15
280.15
280.15
280.15
280.15
280.15
280.15
280.15
280.15
280.15
280.15
280.15
280.15
280.15
280.15
280.15
280.15
280.15
280.15
280.15
280.15
280.15
280.15
280.15
280.15
280.15
280.15
280.15
280.15
280.15
280.15
280.15
280.15
280.15
280.15
280.15
280.15
280.15
280.15
280.15
280.15
280.15
280.15
280.15
280.15
280.15
280.15
280.15
280.15
280.15
280.15
280.15
280.15
280.15
280.15
280.15
280.15
280.15
280.15
280.15
280.15
280.15
280.15
280.15
280.15
280.15
280.15
280.15
280.15
280.15
280.15
280.15
280.15
280.15
280.15
280.15
280.15
280.15
280.15
280.15
280.15
280.15
280.15
280.15
280.15
280.15
280.15
280.15
280.15
280.15
280.15
280.15
280.15
280.15
280.15
280.15
280.15
280.15
280.15
280.15
280.15
280.15
280.15
280.15
280.15
280.15
280.15
280.15
280.15
280.15
280.15
280.15
280.15
280.15
280.15
280.15
280.15
280.15
280.15
280.15
280.15
280.15
280.15
280.15
280.15
280.15
280.15
280.15
280.15
280.15
280.15
280.15
280.15
280.15
280.15
280.15
280.15
280.15
280.15
280.15
280.15
280.15
280.15
280.15
280.15
280.15
280.15
280.15
280.15
280.15
280.15
280.15
280.15
280.15
280.15
280.15
280.15
280.15
280.15
280.15
280.15
280.15
280.15
280.15
280.15
280.15
280.15
280.15
280.15
280.15
280.15
280.15
280.15
280.15
280.15
280.15
280.15
280.15
280.15
280.15
280.15
280.15
280.15
280.15
280.15
280.15
280.15
280.15
280.15
280.15
280.15
280.15
280.15
280.15
280.15
280.15
280.15
280.15
280.15
280.15
280.15
280.15
280.15
280.15
280.15
280.15
280.15
280.15
280.15
280.15
280.15
280.15
280.15
280.15
280.15
280.15
280.15
280.15
280.15
280.15
280.15
280.15
280.15
280.15
280.15
280.15
280.15
280.15
280.15
280.15
280.15
280.15
280.15
280.15
280.15
280.15
280.15
280.15
280.15
280.15
280.15
280.15
280.15
280.15
280.15
280.15
280.15
280.15
280.15
280.15
280.15
280.15
280.15
280.15
280.15
280.15
280.15
280.15
280.15
280.15
280.15
280.15
280.15
280.15
280.15
280.15
280.15
280.15
280.15
280.15
280.15
280.15
280.15
280.15
280.15
280.15
280.15
280.15
280.15
280.15
280.15
280.15
280.15
280.15
280.15
280.15
280.15
280.15
280.15
280.15
280.15
280.15
280.15
280.15
280.15
280.15
280.15
280.15
280.15
280.15
280.15
280.15
280.15
280.15
280.15
280.15
280.15
280.15
280.15
280.15
280.15
280.15
280.15
280.15
280.15
280.15
280.15
280.15
280.15
280.15
280.15
280.15
280.15
280.15
280.15
280.15
280.15
280.15
280.15
280.15
280.15
280.15
280.15
280.15
280.15
280.15
280.15
280.15
280.15
280.15
280.15
280.15
280.15
280.15
280.15
280.15
280.15
280.15
280.15
280.15
280.15
280.15
280.15
280.15
280.15
280.15
280.15
280.15
280.15
280.15
280.15
280.15
280.15
280.15
280.15
280.15
280.15
280.15
280.15
280.15
280.15
280.15
280.15
280.15
280.15
280.15
280.15
280.15
280.15
280.15
280.15
280.15
280.15
280.15
280.15
280.15
280.15
280.15
280.15
280.15
280.15
280.15
280.15
280.15
280.15
280.15
280.15
280.15
280.15
280.15
280.15
280.15
280.15
280.15
280.15
280.15
280.15
280.15
280.15
280.15
280.15
280.15
280.15
280.15
280.15
280.15
280.15
280.15
280.15
280.15
280.15
280.15
280.15
280.15
280.15
280.15
280.15
280.15
280.15
280.15
280.15
280.15
280.15
280.15
280.15
280.15
280.15
280.15
280.15
280.15
280.15
280.15
280.15
280.15
280.15
280.15
280.15
280.15
280.15
280.15
280.15
280.15
280.15
280.15
280.15
280.15
280.15
280.15
280.15
280.15
280.15
280.15
280.15
280.15
280.15
280.15
280.15
280.15
280.15
280.15
280.15
280.15
280.15
280.15
280.15
280.15
280.15
280.15
280.15
280.15
280.15
280.15
280.15
280.15
280.15
280.15
280.15
280.15
280.15
280.15
280.15
280.15
280.15
280.15
280.15
280.15
280.15
280.15
280.15
280.15
280.15
280.15
280.15
280.15
280.15
280.15
280.15
280.15
280.15
280.15
280.15
280.15
280.15
280.15
280.15
280.15
280.15
280.15
280.15
280.15
280.15
280.15
280.15
280.15
280.15
280.15
280.15
280.15
280.15
280.15
280.15
280.15
280.15
280.15
280.15
280.15
280.15
280.15
280.15
280.15
280.15
280.15
280.15
280.15
280.15
280.15
280.15
280.15
280.15
280.15
280.15
280.15
280.15
280.15
280.15
280.15
280.15
280.15
280.15
280.15
280.15
280.15
280.15
280.15
280.15
280.15
280.15
280.15
280.15
280.15
280.15
280.15
280.15
280.15
280.15
280.15
280.15
280.15
280.15
280.15
280.15
280.15
280.15
280.15
280.15
280.15
280.15
280.15
280.15
280.15
280.15
280.15
280.15
280.15
280.15
280.15
280.15
280.15
280.15
280.15
280.15
280.15
280.15
280.15
280.15
280.15
280.15
280.15
280.15
280.15
280.15
280.15
280.15
280.15
280.15
280.15
280.15
280.15
280.15
280.15
280.15
280.15
280.15
280.15
280.15
280.15
280.15
280.15
280.15
280.15
280.15
280.15
280.15
280.15
280.15
280.15
280.15
280.15
280.15
280.15
280.15
280.15
280.15
280.15
280.15
280.15
280.15
280.15
280.15
280.15
280.15
280.15
280.15
280.15
280.15
280.15
280.15
280.15
280.15
280.15
280.15
280.15
280.15
280.15
280.15
280.15
280.15
280.15
280.15
280.15
280.15
280.15
280.15
280.15
280.15
280.15
280.15
280.15
280.15
280.15
280.15
280.15
280.15
280.15
280.15
280.15
280.15
280.15
280.15
280.15
280.15
280.15
280.15
280.15
280.15
280.15
280.15
280.15
280.15
280.15
280.15
280.15
280.15
280.15
280.15
280.15
280.15
280.15
280.15
280.15
280.15
280.15
280.15
280.15
280.15
280.15
280.15
280.15
280.15
280.15
280.15
280.15
280.15
280.15
280.15
280.15
280.15
280.15
280.15
280.15
280.15
280.15
280.15
280.15
280.15
280.15
280.15
280.15
280.15
280.15
280.15
280.15
280.15
280.15
280.15
280.15
280.15
280.15
280.15
280.15
280.15
280.15
280.15
280.15
280.15
280.15
280.15
280.15
280.15
280.15
280.15
280.15
280.15
280.15
280.15
280.15
280.15
280.15
280.15
280.15
280.15
280.15
280.15
280.15
280.15
280.15
280.15
280.15
280.15
280.15
280.15
280.15
280.15
280.15
280.15
280.15
280.15
280.15
280.15
280.15
280.15
280.15
280.15
280.15
280.15
280.15
280.15
280.15
280.15
280.15
280.15
280.15
280.15
280.15
280.15
280.15
280.15
280.15
280.15
280.15
280.15
280.15
280.15
280.15
280.15
280.15
280.15
280.15
280.15
280.15
280.15
280.15
280.15
280.15
280.15
280.15
280.15
280.15
280.15
280.15
280.15
280.15
280.15
280.15
280.15
280.15
280.15
280.15
280.15
280.15
280.15
280.15
280.15
280.15
280.15
280.15
280.15
280.15
280.15
280.15
280.15
280.15
280.15
280.15
280.15
280.15
280.15
280.15
280.15
280.15
280.15
280.15
280.15
280.15
280.15
280.15
280.15
280.15
280.15
280.15
280.15
280.15
280.15
280.15
280.15
280.15
280.15
280.15
280.15
280.15
280.15
280.15
280.15
280.15
280.15
280.15
280.15
280.15
280.15
280.15
280.15
280.15
280.15
280.15
280.15
280.15
280.15
280.15
280.15
280.15
280.15
280.15
280.15
280.15
280.15
280.15
280.15
280.15
280.15
280.15
280.15
280.15
280.15
280.15
280.15
280.15
280.15
280.15
280.15
280.15
280.15
280.15
280.15
280.15
280.15
280.15
280.15
280.15
280.15
280.15
280.15
280.15
280.15
280.15
280.15
280.15
280.15
280.15
280.15
280.15
280.15
280.15
280.15
280.15
280.15
280.15
280.15
280.15
280.15
280.15
280.15
280.15
280.15
280.15
280.15
280.15
280.15
280.15
280.15
280.15
280.15
280.15
280.15
280.15
280.15
280.15
280.15
280.15
280.15
280.15
280.15
280.15
280.15
280.15
280.15
280.15
280.15
280.15
280.15
280.15
280.15
280.15
280.15
280.15
280.15
280.15
280.15
280.15
280.15
280.15
280.15
280.15
280.15
280.15
280.15
280.15
280.15
280.15
280.15
280.15
280.15
280.15
280.15
280.15
280.15
280.15
280.15
280.15
280.15
280.15
280.15
280.15
280.15
280.15
280.15
280.15
280.15
280.15
280.15
280.15
280.15
280.15
280.15
280.15
280.15
280.15
280.15
280.15
280.15
280.15
280.15
280.15
280.15
280.15
280.15
280.15
280.15
280.15
280.15
280.15
280.15
280.15
280.15
280.15
280.15
280.15
280.15
280.15
280.15
280.15
280.15
280.15
280.15
280.15
280.15
280.15
280.15
280.15
280.15
280.15
280.15
280.15
280.15
280.15
280.15
280.15
280.15
280.15
280.15
280.15
280.15
280.15
280.15
280.15
280.15
280.15
280.15
280.15
280.15
280.15
280.15
280.15
280.15
280.15
280.15
280.15
280.15
280.15
280.15
280.15
280.15
280.15
280.15
280.15
280.15
280.15
280.15
280.15
280.15
280.15
280.15
280.15
280.15
280.15
280.15
280.15
280.15
280.15
280.15
280.15
280.15
280.15
280.15
280.15
280.15
280.15
280.15
280.15
280.15
280.15
280.15
280.15
280.15
280.15
280.15
280.15
280.15
280.15
280.15
280.15
280.15
280.15
280.15
280.15
280.15
280.15
280.15
280.15
280.15
280.15
280.15
280.15
280.15
280.15
280.15
280.15
280.15
280.15
280.15
280.15
280.15
280.15
280.15
280.15
280.15
280.15
280.15
280.15
280.15
280.15
280.15
280.15
280.15
280.15
280.15
280.15
280.15
280.15
280.15
280.15
280.15
280.15
280.15
280.15
280.15
280.15
280.15
280.15
280.15
280.15
280.15
280.15
280.15
280.15
280.15
280.15
280.15
280.15
280.15
280.15
280.15
280.15
280.15
280.15
280.15
280.15
280.15
280.15
280.15
280.15
280.15
280.15
280.15
280.15
280.15
280.15
280.15
280.15
280.15
280.15
280.15
280.15
280.15
280.15
280.15
280.15
280.15
280.15
280.15
280.15
280.15
280.15
280.15
280.15
280.15
280.15
280.15
280.15
280.15
280.15
280.15
280.15
280.15
280.15
280.15
280.15
280.15
280.15
280.15
280.15
280.15
280.15
280.15
280.15
280.15
280.15
280.15
280.15
280.15
280.15
280.15
280.15
280.15
280.15
280.15
280.15
280.15
280.15
280.15
280.15
280.15
280.15
280.15
280.15
280.15
280.15
280.15
280.15
280.15
280.15
280.15
280.15
280.15
280.15
280.15
280.15
280.15
280.15
280.15
280.15
280.15
280.15
280.15
280.15
280.15
280.15
280.15
280.15
280.15
280.15
280.15
280.15
280.15
280.15
280.15
280.15
280.15
280.15
280.15
280.15
280.15
280.15
280.15
280.15
280.15
280.15
280.15
280.15
280.15
280.15
280.15
280.15
280.15
280.15
280.15
280.15
280.15
280.15
280.15
280.15
280.15
280.15
280.15
280.15
280.15
280.15
280.15
280.15
280.15
280.15
280.15
280.15
280.15
280.15
280.15
280.15
280.15
280.15
280.15
280.15
280.15
280.15
280.15
280.15
280.15
280.15
280.15
280.15
280.15
280.15
280.15
280.15
280.15
280.15
280.15
280.15
280.15
280.15
280.15
280.15
280.15
280.15
280.15
280.15
280.15
280.15
280.15
280.15
280.15
280.15
280.15
280.15
280.15
280.15
280.15
280.15
280.15
280.15
280.15
280.15
280.15
280.15
280.15
280.15
280.15
280.15
280.15
280.15
280.15
280.15
280.15
280.15
280.15
280.15
280.15
280.15
280.15
280.15
280.15
280.15
280.15
280.15
280.15
280.15
280.15
280.15
280.15
280.15
280.15
280.15
280.15
280.15
280.15
280.15
280.15
280.15
280.15
280.15
280.15
280.15
280.15
280.15
280.15
280.15
280.15
280.15
280.15
280.15
280.15
280.15
280.15
280.15
280.15
280.15
280.15
280.15
280.15
280.15
280.15
280.15
280.15
280.15
280.15
280.15
280.15
280.15
280.15
280.15
280.15
280.15
280.15
280.15
280.15
280.15
280.15
280.15
280.15
280.15
280.15
280.15
280.15
280.15
280.15
280.15
280.15
280.15
280.15
280.15
280.15
280.15
280.15
280.15
280.15
280.15
280.15
280.15
280.15
280.15
280.15
280.15
280.15
280.15
280.15
280.15
280.15
280.15
280.15
280.15
280.15
280.15
280.15
280.15
280.15
280.15
280.15
280.15
280.15
280.15
280.15
280.15
280.15
280.15
280.15
280.15
280.15
280.15
280.15
280.15
280.15
280.15
280.15
280.15
280.15
280.15
280.15
280.15
280.15
280.15
280.15
280.15
280.15
280.15
280.15
280.15
280.15
280.15
280.15
280.15
280.15
280.15
)
;

boundaryField
{
    bc-2
    {
        type            empty;
    }
    bc-3
    {
        type            empty;
    }
    bottom
    {
        type            fixedValue;
        value           uniform 280.15;
    }
    leftSide
    {
        type            zeroGradient;
    }
    naturalSurface
    {

        type            codedFixedValue;
        value           uniform 294.95;
        
        redirectType    seasonalFixedValue;
        code            #{
             scalar  t = this->db().time().value()/365/24/60/60;
             scalar  T0 = 6.5+273.15  ;  // average temperature
             scalar  A  = 14.5 ;          // ampitude
             scalar  p  = 8760/24/365 ;    //cycle
             scalar  R0 = 0.04;
             operator==(T0+A*Foam::sin(2*3.1415926/p*t+3.1415926/2)+R0*t); 
        #};
    }
    rightSide
    {
        type            zeroGradient;
    }
    slopesurface
    {
        type            codedFixedValue;
        value           uniform 294.95;
        
        redirectType    seasonalFixedValue;
        code            #{
             scalar  t = this->db().time().value()/365/24/60/60;
             scalar  T0 = 6.5+273.15  ;  // average temperature
             scalar  A  = 14.5 ;          // ampitude
             scalar  p  = 8760/24/365 ;    //cycle
             scalar  R0 = 0.04;
             operator==(T0+A*Foam::sin(2*3.1415926/p*t+3.1415926/2)+R0*t); 
        #};
    }
    subGradeSurface
    {

        type            codedFixedValue;
        value           uniform 294.95;
        
        redirectType    seasonalFixedValue;
        code            #{
             scalar  t = this->db().time().value()/365/24/60/60;
             scalar  T0 = 6.5+273.15  ;  // average temperature
             scalar  A  = 14.5 ;          // ampitude
             scalar  p  = 8760/24/365 ;    //cycle
             scalar  R0 = 0.04;
             operator==(T0+A*Foam::sin(2*3.1415926/p*t+3.1415926/2)+R0*t); 
        #};
    }
}


// ************************************************************************* //
