# Supplementary material for: A finite volume-based model for the hydrothermal behavior of soil under freeze–thaw cycles
Source: PLoS One. 2021 Jun 3;16(6):e0252680. doi: 10.1371/journal.pone.0252680 (PMC8174737; doi:10.1371/journal.pone.0252680)
Supplement: S1 Data — (ZIP) [file pone.0252680.s001.zip › 0/volContOfWater]

/*--------------------------------*- C++ -*----------------------------------*\
| =========                 |                                                 |
| \\      /  F ield         | OpenFOAM: The Open Source CFD Toolbox           |
|  \\    /   O peration     | Version:  2.4.0                                 |
|   \\  /    A nd           | Web:      www.OpenFOAM.org                      |
|    \\/     M anipulation  |                                                 |
\*---------------------------------------------------------------------------*/
FoamFile
{
    version     2.0;
    format      ascii;
    class       volScalarField;
    location    "0";
    object      volContOfWater;
}
// * * * * * * * * * * * * * * * * * * * * * * * * * * * * * * * * * * * * * //

dimensions      [0 0 0 0 0 0 0];

internalField   uniform 0;

boundaryField
{
    bc-2
    {
        type            empty;
    }
    bc-3
    {
        type            empty;
    }
    bottom
    {
        type            calculated;
        value           nonuniform List<scalar> 
158
(
6.925e-310
6.925e-310
1.22144e-316
1.22144e-316
0
0
0
0
0
0
0
0
0
0
0
0
0
0
0
0
0
0
0
0
0
0
0
0
0
0
0
0
0
0
0
0
0
0
0
0
0
0
0
0
0
0
0
0
0
0
0
0
0
0
0
0
0
0
0
0
0
0
0
0
0
0
0
0
0
0
0
0
0
0
0
0
0
0
0
0
0
0
0
0
0
0
0
0
0
0
0
0
0
0
0
0
0
0
0
0
0
0
0
0
0
0
0
0
0
0
0
0
0
0
0
0
0
0
0
0
0
0
0
0
0
0
0
0
5.13828e-321
1.02766e-321
6.925e-310
0
0
1.2215e-316
1.97626e-323
8.75151e+164
3.22576e+31
7.19032e+252
3.4902e-317
0
2
9.88131e-323
0
6.36599e-313
2.26138e-80
5.35137e-80
9.04071e+223
8.75195e+164
3.22576e+31
1.2352e-316
1.38575e-316
3.45846e-322
4.84184e-322
0
6.16594e-321
2.37152e-322
1.38582e-316
5.92879e-323
)
;
    }
    leftSide
    {
        type            calculated;
        value           nonuniform List<scalar> 
50
(
6.925e-310
1.34719e-316
0
1.34347e-316
1.97626e-323
4.71214e+257
3.27751e+180
1.21882e-306
3.4902e-317
0
2
9.88131e-323
0
5.51719e-313
1.34347e-316
0
6.925e-310
0
4.94066e-324
1.38582e-316
1.22142e-316
3.35965e-322
4.84184e-322
0
1.02766e-321
2.37152e-322
1.38578e-316
5.92879e-323
3.45202e+175
8.40831e+228
1.07309e+113
7.95446e-322
1.22144e-316
1.38588e-316
5.81766e+252
8.40859e+228
1.07309e+113
4.71225e+257
3.27751e+180
5.34935e+160
3.95253e-322
3.95253e-322
1.38588e-316
9.76516e+199
5.81766e+252
8.40859e+228
1.07309e+113
4.71225e+257
3.27751e+180
7.75305e+228
)
;
    }
    naturalSurface
    {
        type            calculated;
        value           nonuniform List<scalar> 
80
(
6.925e-310
6.925e-310
0
1.22138e-316
1.97626e-323
8.40835e-315
0
0
3.4902e-317
0
2
9.88131e-323
0
8.06358e-313
0
0
0
0
4.94066e-324
1.23613e-316
1.2214e-316
3.55727e-322
4.84184e-322
0
1.02766e-321
2.37152e-322
0
5.92879e-323
3.45202e+175
9.65104e-315
2.37152e-322
8.74496e-322
1.2352e-316
1.3857e-316
5.81728e+252
8.40859e+228
0
1.38576e-316
3.16202e-322
5.53354e-322
1.38575e-316
9.76516e+199
5.81766e+252
8.40859e+228
1.07309e+113
4.71225e+257
3.27751e+180
6.97308e+252
2.15254e-312
0
2.05531e-321
5.53354e-322
2.13436e-321
5.53354e-322
0
9.76516e+199
5.81766e+252
8.40859e+228
1.07309e+113
4.71225e+257
3.27751e+180
1.06382e+94
4.27256e+180
6.925e-310
5.53354e-322
4.79244e-322
5.53354e-322
1.11165e-321
1.22142e-316
1.34354e-316
0
1.2214e-316
3.95253e-323
2.6468e+180
6.925e-310
6.925e-310
6.925e-310
1.23603e-316
3.31024e-322
3.31024e-322
)
;
    }
    rightSide
    {
        type            calculated;
        value           nonuniform List<scalar> 
50
(
6.925e-310
6.925e-310
5.61858e+175
6.12016e+257
4.27256e+180
0
3.16202e-322
3.16202e-322
0
1.97626e-323
5.81728e+252
8.40859e+228
0
1.34717e-316
1.2207e-316
1.42785e-321
6.925e-310
6.925e-310
5.81766e+252
8.40859e+228
1.07309e+113
6.21025e+233
2.26122e-80
5.35137e-80
0
1.34347e-316
1.58101e-321
3.95253e-322
5.53354e-322
6.32404e-322
0
9.76516e+199
5.81766e+252
8.40859e+228
1.07309e+113
4.71225e+257
3.27751e+180
5.34935e+160
1.10801e+277
7.92651e+73
2.26138e-80
5.35137e-80
9.04071e+223
8.75195e+164
3.22576e+31
2.42092e-322
6.925e-310
6.925e-310
1.38588e-316
6.925e-310
)
;
    }
    slopesurface
    {
        type            calculated;
        value           nonuniform List<scalar> 
58
(
6.925e-310
1.38566e-316
0
0
0
0
0
0
0
0
0
0
0
0
0
0
0
0
0
0
0
0
0
0
0
0
0
0
0
0
0
0
0
0
0
0
0
0
0
0
0
0
0
0
0
0
0
0
0
0
2
1.0326e-321
6.925e-310
6.925e-310
0
1.23543e-316
4.94066e-323
4.82336e+228
)
;
    }
    subGradeSurface
    {
        type            calculated;
        value           nonuniform List<scalar> 
30
(
6.925e-310
6.925e-310
4.496e-322
3.35631e-152
6.01347e-154
9.68197e+232
3.58918e+227
6.01347e-154
6.01347e-154
6.01347e-154
5.86031e+135
3.31682e+63
2.00052e+161
3.35631e-152
6.01347e-154
6.01347e-154
6.01347e-154
6.01347e-154
6.01347e-154
6.01347e-154
4.47594e-91
4.47594e-91
4.47594e-91
4.47594e-91
4.47594e-91
4.47594e-91
4.47594e-91
4.47594e-91
1.18576e-321
1.58101e-322
)
;
    }
}


// ************************************************************************* //
