# Supplementary material for: A finite volume-based model for the hydrothermal behavior of soil under freeze–thaw cycles
Source: PLoS One. 2021 Jun 3;16(6):e0252680. doi: 10.1371/journal.pone.0252680 (PMC8174737; doi:10.1371/journal.pone.0252680)
Supplement: S1 Data — (ZIP) [file pone.0252680.s001.zip › constant/physicalParameters]

/*--------------------------------*- C++ -*----------------------------------*\
| =========                 |                                                 |
| \\      /  F ield         | OpenFOAM: The Open Source CFD Toolbox           |
|  \\    /   O peration     | Version:  2.4.0                                 |
|   \\  /    A nd           | Web:      www.OpenFOAM.org                      |
|    \\/     M anipulation  |                                                 |
\*---------------------------------------------------------------------------*/
FoamFile
{
    version     2.0;
    format      ascii;
    class       dictionary;
    location    "constant";
    object      transportProperties;
}
// * * * * * * * * * * * * * * * * * * * * * * * * * * * * * * * * * * * * * //

// nu              nu [ 0 2 -1 0 0 0 0 ] 0.01;


//materialMap (3 2 2 2 1 2 4 );

materialMap (2 2 2 2 2 2 2 );

//materialMap (4 4 4 4 4 4 4 );

permeabilityModels
(

    gradedBrokenStone
    {
        a0         2.97 ;
        m          0.39 ;
        l          0.5  ;
        theataR    0      ;
        theataS    0.3   ;
        Ks         0.03   ;
        B          0.82   ;
    }

    AandB
    {
        a0         2.81 ;
        m          0.31 ;
        l          0.5  ;
        theataR    0       ;
        theataS    0.3    ;
        Ks         0.001   ;
        B          0.73    ;
    }

    slit
    {
        a0         2.68 ;
        m          0.27 ;
        l          0.5  ;
        theataR    0       ;
        theataS    0.29    ;
        Ks         0.002   ;
        B          0.61    ;
    }

    clay
    {
        a0         2;
        m          0.26 ;
        l          0.5  ;
        theataR    0.0       ;
        theataS    0.29    ;
        Ks         0.001;
        B          0.6    ;
    }

);


thermalProperties
(

    gradedBrokenStone
    {
        C            2.03e6 ;
        lamda          1.86 ;
        soilDensity    1780 ;
        waterContent   0.06 ;
    }

    AandB
    {

        C            1.89e6 ;
        lamda          1.41 ;
        soilDensity    2120 ;
        waterContent   0.09 ;

    }

    slit
    {
        C            2.54e6 ;
        lamda          1.13 ;
        soilDensity    1360 ;
        waterContent   0.17 ;
    }

    clay
    {
        C            1.82e6 ;
        lamda          1.02 ;
        soilDensity    1600 ;
        waterContent   0.23 ;
    }

);

L   L [0 2 -2 0 0 0 0] 3.345e5;
solidDensity solidDensity [1 -3 0 0 0 0 0 ] 1600;
iceDensity iceDensity [1 -3 0 0 0 0 0] 909.09;
waterDensity waterDensity [1 -3 0 0 0 0 0] 1000;


// ************************************************************************* //
