# Supplementary material for: A finite volume-based model for the hydrothermal behavior of soil under freeze–thaw cycles
Source: PLoS One. 2021 Jun 3;16(6):e0252680. doi: 10.1371/journal.pone.0252680 (PMC8174737; doi:10.1371/journal.pone.0252680)
Supplement: S1 Data — (ZIP) [file pone.0252680.s001.zip › constant/polyMesh/boundary]

FoamFile
{
    version     2.0;
    format      ascii;
    class       polyBoundaryMesh;
    location    "constant/polyMesh";
    object      boundary;
}

8         
(
    bc-2
    {
        type empty;
        nFaces 9554;
        startFace 18068;
    }
    bc-3
    {
        type empty;
        nFaces 9554;
        startFace 27622;
    }
    bottom
    {
        type patch;
        nFaces 158;
        startFace 37176;
    }
    leftSide
    {
        type patch;
        nFaces 50;
        startFace 37334;
    }
    naturalSurface
    {
        type patch;
        nFaces 80;
        startFace 37384;
    }
    rightSide
    {
        type patch;
        nFaces 50;
        startFace 37464;
    }
    slopesurface
    {
        type patch;
        nFaces 58;
        startFace 37514;
    }
    subGradeSurface
    {
        type patch;
        nFaces 30;
        startFace 37572;
    }
)
