# Supplementary material for: A finite volume-based model for the hydrothermal behavior of soil under freeze–thaw cycles
Source: PLoS One. 2021 Jun 3;16(6):e0252680. doi: 10.1371/journal.pone.0252680 (PMC8174737; doi:10.1371/journal.pone.0252680)
Supplement: S1 Data — (ZIP) [file pone.0252680.s001.zip › constant/polyMesh/cellZones]

FoamFile
{
    version     2.0;
    format      ascii;
    class       regIOobject;
    location    "constant/polyMesh";
    object      cellZones;
}

7         
(
bottom1-cells
{
  type cellZone;
  cellLabels List<label>
  3476      
  (
   0 1 2 3 4 5 6 7 8 9
   10 11 12 13 14 15 16 17 18 19
   20 21 22 23 24 25 26 27 28 29
   30 31 32 33 34 35 36 37 38 39
   40 41 42 43 44 45 46 47 48 49
   50 51 52 53 54 55 56 57 58 59
   60 61 62 63 64 65 66 67 68 69
   70 71 72 73 74 75 76 77 78 79
   80 81 82 83 84 85 86 87 88 89
   90 91 92 93 94 95 96 97 98 99
   100 101 102 103 104 105 106 107 108 109
   110 111 112 113 114 115 116 117 118 119
   120 121 122 123 124 125 126 127 128 129
   130 131 132 133 134 135 136 137 138 139
   140 141 142 143 144 145 146 147 148 149
   150 151 152 153 154 155 156 157 158 159
   160 161 162 163 164 165 166 167 168 169
   170 171 172 173 174 175 176 177 178 179
   180 181 182 183 184 185 186 187 188 189
   190 191 192 193 194 195 196 197 198 199
   200 201 202 203 204 205 206 207 208 209
   210 211 212 213 214 215 216 217 218 219
   220 221 222 223 224 225 226 227 228 229
   230 231 232 233 234 235 236 237 238 239
   240 241 242 243 244 245 246 247 248 249
   250 251 252 253 254 255 256 257 258 259
   260 261 262 263 264 265 266 267 268 269
   270 271 272 273 274 275 276 277 278 279
   280 281 282 283 284 285 286 287 288 289
   290 291 292 293 294 295 296 297 298 299
   300 301 302 303 304 305 306 307 308 309
   310 311 312 313 314 315 316 317 318 319
   320 321 322 323 324 325 326 327 328 329
   330 331 332 333 334 335 336 337 338 339
   340 341 342 343 344 345 346 347 348 349
   350 351 352 353 354 355 356 357 358 359
   360 361 362 363 364 365 366 367 368 369
   370 371 372 373 374 375 376 377 378 379
   380 381 382 383 384 385 386 387 388 389
   390 391 392 393 394 395 396 397 398 399
   400 401 402 403 404 405 406 407 408 409
   410 411 412 413 414 415 416 417 418 419
   420 421 422 423 424 425 426 427 428 429
   430 431 432 433 434 435 436 437 438 439
   440 441 442 443 444 445 446 447 448 449
   450 451 452 453 454 455 456 457 458 459
   460 461 462 463 464 465 466 467 468 469
   470 471 472 473 474 475 476 477 478 479
   480 481 482 483 484 485 486 487 488 489
   490 491 492 493 494 495 496 497 498 499
   500 501 502 503 504 505 506 507 508 509
   510 511 512 513 514 515 516 517 518 519
   520 521 522 523 524 525 526 527 528 529
   530 531 532 533 534 535 536 537 538 539
   540 541 542 543 544 545 546 547 548 549
   550 551 552 553 554 555 556 557 558 559
   560 561 562 563 564 565 566 567 568 569
   570 571 572 573 574 575 576 577 578 579
   580 581 582 583 584 585 586 587 588 589
   590 591 592 593 594 595 596 597 598 599
   600 601 602 603 604 605 606 607 608 609
   610 611 612 613 614 615 616 617 618 619
   620 621 622 623 624 625 626 627 628 629
   630 631 632 633 634 635 636 637 638 639
   640 641 642 643 644 645 646 647 648 649
   650 651 652 653 654 655 656 657 658 659
   660 661 662 663 664 665 666 667 668 669
   670 671 672 673 674 675 676 677 678 679
   680 681 682 683 684 685 686 687 688 689
   690 691 692 693 694 695 696 697 698 699
   700 701 702 703 704 705 706 707 708 709
   710 711 712 713 714 715 716 717 718 719
   720 721 722 723 724 725 726 727 728 729
   730 731 732 733 734 735 736 737 738 739
   740 741 742 743 744 745 746 747 748 749
   750 751 752 753 754 755 756 757 758 759
   760 761 762 763 764 765 766 767 768 769
   770 771 772 773 774 775 776 777 778 779
   780 781 782 783 784 785 786 787 788 789
   790 791 792 793 794 795 796 797 798 799
   800 801 802 803 804 805 806 807 808 809
   810 811 812 813 814 815 816 817 818 819
   820 821 822 823 824 825 826 827 828 829
   830 831 832 833 834 835 836 837 838 839
   840 841 842 843 844 845 846 847 848 849
   850 851 852 853 854 855 856 857 858 859
   860 861 862 863 864 865 866 867 868 869
   870 871 872 873 874 875 876 877 878 879
   3654 3655 3656 3657 3658 3659 3660 3661 3662 3663
   3664 3665 3666 3667 3668 3669 3670 3671 3672 3673
   3674 3675 3676 3677 3678 3679 3680 3681 3682 3683
   3684 3685 3686 3687 3688 3689 3690 3691 3692 3693
   3694 3695 3696 3697 3698 3699 3700 3701 3702 3703
   3704 3705 3706 3707 3708 3709 3710 3711 3712 3713
   3714 3715 3716 3717 3718 3719 3720 3721 3722 3723
   3724 3725 3726 3727 3728 3729 3730 3731 3732 3733
   3734 3735 3736 3737 3738 3739 3740 3741 3742 3743
   3744 3745 3746 3747 3748 3749 3750 3751 3752 3753
   3754 3755 3756 3757 3758 3759 3760 3761 3762 3763
   3764 3765 3766 3767 3768 3769 3770 3771 3772 3773
   3774 3775 3776 3777 3778 3779 3780 3781 3782 3783
   3784 3785 3954 3955 3956 3957 3958 3959 3960 3961
   3962 3963 3964 3965 3966 3967 3968 3969 3970 3971
   3972 3973 3974 3975 3976 3977 3978 3979 3980 3981
   3982 3983 3984 3985 3986 3987 3988 3989 3990 3991
   3992 3993 3994 3995 3996 3997 3998 3999 4000 4001
   4002 4003 4004 4005 4006 4007 4008 4009 4010 4011
   4012 4013 4014 4015 4016 4017 4018 4019 4020 4021
   4022 4023 4024 4025 4026 4027 4028 4029 4030 4031
   4032 4033 4034 4035 4036 4037 4038 4039 4040 4041
   4042 4043 4044 4045 4046 4047 4048 4049 4050 4051
   4052 4053 4054 4055 4056 4057 4058 4059 4060 4061
   4062 4063 4064 4065 4066 4067 4068 4069 4070 4071
   4072 4073 4074 4075 4076 4077 4078 4079 4080 4081
   4082 4083 4084 4085 4086 4087 4088 4089 4090 4091
   4092 4093 4094 4095 4096 4097 4098 4099 4100 4101
   4102 4103 4104 4105 4106 4107 4108 4109 4110 4111
   4112 4113 4114 4115 4116 4117 4118 4119 4120 4121
   4122 4123 4124 4125 4126 4127 4128 4129 4130 4131
   4132 4133 4134 4135 4136 4137 4138 4139 4140 4141
   4142 4143 4144 4145 4146 4147 4148 4149 4150 4151
   4152 4153 4154 4155 4156 4157 4158 4159 4160 4161
   4162 4163 4164 4165 4166 4167 4168 4169 4170 4171
   4172 4173 4174 4175 4176 4177 4178 4179 4180 4181
   4182 4183 4184 4185 4186 4187 4188 4189 4190 4191
   4192 4193 4194 4195 4196 4197 4198 4199 4200 4201
   4202 4203 4204 4205 4206 4207 4208 4209 4210 4211
   4212 4213 4214 4215 4216 4217 4218 4219 4220 4221
   4222 4223 4224 4225 4226 4227 4228 4229 4230 4231
   4232 4233 4234 4235 4236 4237 4238 4239 4240 4241
   4242 4243 4244 4245 4246 4247 4248 4249 4250 4251
   4252 4253 4254 4255 4256 4257 4258 4259 4260 4261
   4262 4263 4264 4265 4266 4267 4268 4269 4270 4271
   4272 4273 4274 4275 4276 4277 4278 4279 4280 4281
   4282 4283 4284 4285 4286 4287 4288 4289 4290 4291
   4292 4293 4294 4295 4296 4297 4298 4299 4300 4301
   4302 4303 4304 4305 4306 4307 4308 4309 4310 4311
   4312 4313 4314 4315 4316 4317 4318 4319 4320 4321
   4322 4323 4324 4325 4326 4327 4328 4329 4330 4331
   4332 4333 4334 4335 4336 4337 4338 4339 4340 4341
   4342 4343 4344 4345 4346 4347 4348 4349 4350 4351
   4352 4353 4354 4355 4356 4357 4358 4359 4360 4361
   4362 4363 4364 4365 4366 4367 4368 4369 4370 4371
   4372 4373 4374 4375 4376 4377 4378 4379 4380 4381
   4382 4383 4384 4385 4386 4387 4388 4389 4390 4391
   4392 4393 4394 4395 4396 4397 4398 4399 4400 4401
   4402 4403 4404 4405 4406 4407 4408 4409 4410 4411
   4412 4413 4414 4415 4416 4417 4418 4419 4420 4421
   4422 4423 4424 4425 4426 4427 4428 4429 4430 4431
   4432 4433 4434 4435 4436 4437 4438 4439 4440 4441
   4442 4443 4444 4445 4446 4447 4448 4449 4450 4451
   4452 4453 4454 4455 4456 4457 4458 4459 4460 4461
   4462 4463 4464 4465 4466 4467 4468 4469 4470 4471
   4472 4473 4474 4475 4476 4477 4478 4479 4480 4481
   4482 4483 4484 4485 4486 4487 4488 4489 4490 4491
   4492 4493 4494 4495 4496 4497 4498 4499 4500 4501
   4502 4503 4504 4505 4506 4507 4508 4509 4510 4511
   4512 4513 4514 4515 4516 4517 4518 4519 4520 4521
   4522 4523 4524 4525 4526 4527 4528 4529 4530 4531
   4532 4533 4534 4535 4536 4537 4538 4539 4540 4541
   4542 4543 4544 4545 4546 4547 4548 4549 4550 4551
   4552 4553 4554 4555 4556 4557 4558 4559 4560 4561
   4562 4563 4564 4565 4566 4567 4568 4569 4570 4571
   4572 4573 4574 4575 4576 4577 4578 4579 4580 4581
   4582 4583 4584 4585 4586 4587 4588 4589 4590 4591
   4592 4593 4594 4595 4596 4597 4598 4599 4600 4601
   4602 4603 4604 4605 4606 4607 4608 4609 4610 4611
   4612 4613 4614 4615 4616 4617 4618 4619 4620 4621
   4622 4623 4624 4625 4626 4627 4628 4629 4630 4631
   4632 4633 4634 4635 4636 4637 4638 4639 4640 4641
   4642 4643 4644 4645 4646 4647 4648 4649 4650 4651
   4652 4653 4654 4655 4656 4657 4658 4659 4660 4661
   4662 4663 4664 4665 4666 4667 4668 4669 4670 4671
   4672 4673 4674 4675 4676 4677 4678 4679 5604 5605
   5606 5607 5608 5609 5610 5611 5612 5613 5614 5615
   5616 5617 5618 5619 5620 5621 5622 5623 5624 5625
   5626 5627 5628 5629 5630 5631 5632 5633 5634 5635
   5636 5637 5638 5639 5640 5641 5642 5643 5644 5645
   5646 5647 5648 5649 5650 5651 5652 5653 5654 5655
   5656 5657 5658 5659 5660 5661 5662 5663 5664 5665
   5666 5667 5668 5669 5670 5671 5672 5673 5674 5675
   5676 5677 5678 5679 5680 5681 5682 5683 5684 5685
   5686 5687 5688 5689 5690 5691 5692 5693 5694 5695
   5696 5697 5698 5699 5700 5701 5702 5703 5704 5705
   5706 5707 5708 5709 5710 5711 5712 5713 5714 5715
   5716 5717 5718 5719 5720 5721 5722 5723 5724 5725
   5726 5727 5728 5729 5730 5731 5732 5733 5734 5735
   5736 5737 5738 5739 5740 5741 5742 5743 5744 5745
   5746 5747 5748 5749 5750 5751 5752 5753 5754 5755
   5756 5757 5758 5759 5760 5761 5762 5763 5764 5765
   5766 5767 5768 5769 5770 5771 5772 5773 5774 5775
   5776 5777 5778 5779 5780 5781 5782 5783 5784 5785
   5786 5787 5788 5789 5790 5791 5792 5793 5794 5795
   5796 5797 5798 5799 5800 5801 5802 5803 5804 5805
   5806 5807 5808 5809 5810 5811 5812 5813 5814 5815
   5816 5817 5818 5819 5820 5821 5822 5823 5824 5825
   5826 5827 5828 5829 5830 5831 5832 5833 5834 5835
   5836 5837 5838 5839 5840 5841 5842 5843 5844 5845
   5846 5847 5848 5849 5850 5851 5852 5853 5854 5855
   5856 5857 5858 5859 5860 5861 5862 5863 5864 5865
   5866 5867 5868 5869 5870 5871 5872 5873 5874 5875
   5876 5877 5878 5879 5880 5881 5882 5883 5884 5885
   5886 5887 5888 5889 5890 5891 5892 5893 5894 5895
   5896 5897 5898 5899 5900 5901 5902 5903 5904 5905
   5906 5907 5908 5909 5910 5911 5912 5913 5914 5915
   5916 5917 5918 5919 5920 5921 5922 5923 5924 5925
   5926 5927 5928 5929 5930 5931 5932 5933 5934 5935
   5936 5937 5938 5939 5940 5941 5942 5943 5944 5945
   5946 5947 5948 5949 5950 5951 5952 5953 5954 5955
   5956 5957 5958 5959 5960 5961 5962 5963 5964 5965
   5966 5967 5968 5969 5970 5971 5972 5973 5974 5975
   5976 5977 5978 5979 5980 5981 5982 5983 5984 5985
   5986 5987 5988 5989 5990 5991 5992 5993 5994 5995
   5996 5997 5998 5999 6000 6001 6002 6003 6004 6005
   6006 6007 6008 6009 6010 6011 6012 6013 6014 6015
   6016 6017 6018 6019 6020 6021 6022 6023 6024 6025
   6026 6027 6028 6029 6030 6031 6032 6033 6034 6035
   6036 6037 6038 6039 6040 6041 6042 6043 6044 6045
   6046 6047 6048 6049 6050 6051 6052 6053 6054 6055
   6056 6057 6058 6059 6060 6061 6062 6063 6064 6065
   6066 6067 6068 6069 6070 6071 6072 6073 6074 6075
   6076 6077 6078 6079 6080 6081 6082 6083 6084 6085
   6086 6087 6088 6089 6090 6091 6092 6093 6094 6095
   6096 6097 6098 6099 6100 6101 6102 6103 6104 6105
   6106 6107 6108 6109 6110 6111 6112 6113 6114 6115
   6116 6117 6118 6119 6120 6121 6122 6123 6124 6125
   6126 6127 6128 6129 6130 6131 6132 6133 6134 6135
   6136 6137 6138 6139 6140 6141 6142 6143 6144 6145
   6146 6147 6148 6149 6150 6151 6152 6153 6154 6155
   6156 6157 6158 6159 6160 6161 6162 6163 6164 6165
   6166 6167 6168 6169 6170 6171 6172 6173 6174 6175
   6176 6177 6178 6179 6180 6181 6182 6183 6184 6185
   6186 6187 6188 6189 6190 6191 6192 6193 6194 6195
   6196 6197 6198 6199 6200 6201 6202 6203 6204 6205
   6206 6207 6208 6209 6210 6211 6212 6213 6214 6215
   6216 6217 6218 6219 6220 6221 6222 6223 6224 6225
   6226 6227 6228 6229 6230 6231 6232 6233 6234 6235
   6236 6237 6238 6239 6240 6241 6242 6243 6244 6245
   6246 6247 6248 6249 6250 6251 6252 6253 6254 6255
   6256 6257 6258 6259 6260 6261 6262 6263 6264 6265
   6266 6267 6268 6269 6270 6271 6272 6273 6274 6275
   6276 6277 6278 6279 6280 6281 6282 6283 6284 6285
   6286 6287 6288 6289 6290 6291 6292 6293 6294 6295
   6296 6297 6298 6299 6300 6301 6302 6303 6304 6305
   6306 6307 6308 6309 6310 6311 6312 6313 6314 6315
   6316 6317 6318 6319 6320 6321 6322 6323 6324 6325
   6326 6327 6328 6329 7254 7255 7256 7257 7258 7259
   7260 7261 7262 7263 7264 7265 7266 7267 7268 7269
   7270 7271 7272 7273 7274 7275 7276 7277 7278 7279
   7280 7281 7282 7283 7284 7285 7286 7287 7288 7289
   7290 7291 7292 7293 7294 7295 7296 7297 7298 7299
   7300 7301 7302 7303 7304 7305 7306 7307 7308 7309
   7310 7311 7312 7313 7314 7315 7316 7317 7318 7319
   7320 7321 7322 7323 7324 7325 7326 7327 7328 7329
   7330 7331 7332 7333 7334 7335 7336 7337 7338 7339
   7340 7341 7342 7343 7344 7345 7346 7347 7348 7349
   7350 7351 7352 7353 7354 7355 7356 7357 7358 7359
   7360 7361 7362 7363 7364 7365 7366 7367 7368 7369
   7370 7371 7372 7373 7374 7375 7376 7377 7378 7379
   7380 7381 7382 7383 7384 7385 7554 7555 7556 7557
   7558 7559 7560 7561 7562 7563 7564 7565 7566 7567
   7568 7569 7570 7571 7572 7573 7574 7575 7576 7577
   7578 7579 7580 7581 7582 7583 7584 7585 7586 7587
   7588 7589 7590 7591 7592 7593 7594 7595 7596 7597
   7598 7599 7600 7601 7602 7603 7604 7605 7606 7607
   7608 7609 7610 7611 7612 7613 7614 7615 7616 7617
   7618 7619 7620 7621 7622 7623 7624 7625 7626 7627
   7628 7629 7630 7631 7632 7633 7634 7635 7636 7637
   7638 7639 7640 7641 7642 7643 7644 7645 7646 7647
   7648 7649 7650 7651 7652 7653 7654 7655 7656 7657
   7658 7659 7660 7661 7662 7663 7664 7665 7666 7667
   7668 7669 7670 7671 7672 7673 7674 7675 7676 7677
   7678 7679 7680 7681 7682 7683 7684 7685 7686 7687
   7688 7689 7690 7691 7692 7693 7694 7695 7696 7697
   7698 7699 7700 7701 7702 7703 7704 7705 7706 7707
   7708 7709 7710 7711 7712 7713 7714 7715 7716 7717
   7718 7719 7720 7721 7722 7723 7724 7725 7726 7727
   7728 7729 7730 7731 7732 7733 7734 7735 7736 7737
   7738 7739 7740 7741 7742 7743 7744 7745 7746 7747
   7748 7749 7750 7751 7752 7753 7754 7755 7756 7757
   7758 7759 7760 7761 7762 7763 7764 7765 7766 7767
   7768 7769 7770 7771 7772 7773 7774 7775 7776 7777
   7778 7779 7780 7781 7782 7783 7784 7785 7786 7787
   7788 7789 7790 7791 7792 7793 7794 7795 7796 7797
   7798 7799 7800 7801 7802 7803 7804 7805 7806 7807
   7808 7809 7810 7811 7812 7813 7814 7815 7816 7817
   7818 7819 7820 7821 7822 7823 7824 7825 7826 7827
   7828 7829 7830 7831 7832 7833 7834 7835 7836 7837
   7838 7839 7840 7841 7842 7843 7844 7845 7846 7847
   7848 7849 7850 7851 7852 7853 7854 7855 7856 7857
   7858 7859 7860 7861 7862 7863 7864 7865 7866 7867
   7868 7869 7870 7871 7872 7873 7874 7875 7876 7877
   7878 7879 7880 7881 7882 7883 7884 7885 7886 7887
   7888 7889 7890 7891 7892 7893 7894 7895 7896 7897
   7898 7899 7900 7901 7902 7903 7904 7905 7906 7907
   7908 7909 7910 7911 7912 7913 7914 7915 7916 7917
   7918 7919 7920 7921 7922 7923 7924 7925 7926 7927
   7928 7929 7930 7931 7932 7933 7934 7935 7936 7937
   7938 7939 7940 7941 7942 7943 7944 7945 7946 7947
   7948 7949 7950 7951 7952 7953 7954 7955 7956 7957
   7958 7959 7960 7961 7962 7963 7964 7965 7966 7967
   7968 7969 7970 7971 7972 7973 7974 7975 7976 7977
   7978 7979 7980 7981 7982 7983 7984 7985 7986 7987
   7988 7989 7990 7991 7992 7993 7994 7995 7996 7997
   7998 7999 8000 8001 8002 8003 8004 8005 8006 8007
   8008 8009 8010 8011 8012 8013 8014 8015 8016 8017
   8018 8019 8020 8021 8022 8023 8024 8025 8026 8027
   8028 8029 8030 8031 8032 8033 8034 8035 8036 8037
   8038 8039 8040 8041 8042 8043 8044 8045 8046 8047
   8048 8049 8050 8051 8052 8053 8054 8055 8056 8057
   8058 8059 8060 8061 8062 8063 8064 8065 8066 8067
   8068 8069 8070 8071 8072 8073 8074 8075 8076 8077
   8078 8079 8080 8081 8082 8083 8084 8085 8086 8087
   8088 8089 8090 8091 8092 8093 8094 8095 8096 8097
   8098 8099 8100 8101 8102 8103 8104 8105 8106 8107
   8108 8109 8110 8111 8112 8113 8114 8115 8116 8117
   8118 8119 8120 8121 8122 8123 8124 8125 8126 8127
   8128 8129 8130 8131 8132 8133 8134 8135 8136 8137
   8138 8139 8140 8141 8142 8143 8144 8145 8146 8147
   8148 8149 8150 8151 8152 8153 8154 8155 8156 8157
   8158 8159 8160 8161 8162 8163 8164 8165 8166 8167
   8168 8169 8170 8171 8172 8173 8174 8175 8176 8177
   8178 8179 8180 8181 8182 8183 8184 8185 8186 8187
   8188 8189 8190 8191 8192 8193 8194 8195 8196 8197
   8198 8199 8200 8201 8202 8203 8204 8205 8206 8207
   8208 8209 8210 8211 8212 8213 8214 8215 8216 8217
   8218 8219 8220 8221 8222 8223 8224 8225 8226 8227
   8228 8229 8230 8231 8232 8233 8234 8235 8236 8237
   8238 8239 8240 8241 8242 8243 8244 8245 8246 8247
   8248 8249 8250 8251 8252 8253 8254 8255 8256 8257
   8258 8259 8260 8261 8262 8263 8264 8265 8266 8267
   8268 8269 8270 8271 8272 8273 8274 8275 8276 8277
   8278 8279 8280 8281 8282 8283 8284 8285 8286 8287
   8288 8289 8290 8291 8292 8293 8294 8295 8296 8297
   8298 8299 8300 8301 8302 8303 8304 8305 8306 8307
   8308 8309 8310 8311 8312 8313 8314 8315 8316 8317
   8318 8319 8320 8321 8322 8323 8324 8325 8326 8327
   8328 8329 8330 8331 8332 8333 8334 8335 8336 8337
   8338 8339 8340 8341 8342 8343 8344 8345 8346 8347
   8348 8349 8350 8351 8352 8353 8354 8355 8356 8357
   8358 8359 8360 8361 8362 8363 8364 8365 8366 8367
   8368 8369 8370 8371 8372 8373 8374 8375 8376 8377
   8378 8379 8380 8381 8382 8383 8384 8385 8386 8387
   8388 8389 8390 8391 8392 8393 8394 8395 8396 8397
   8398 8399 8400 8401 8402 8403 8404 8405 8406 8407
   8408 8409 8410 8411 8412 8413 8414 8415 8416 8417
   8418 8419 8420 8421 8422 8423 8424 8425 8426 8427
   8428 8429 8430 8431 8432 8433
  )
  ;
}

left-cells
{
  type cellZone;
  cellLabels List<label>
  34        
  (
   880 881 882 883 884 885 886 887 888 889
   890 891 892 893 894 895 896 897 898 899
   900 901 902 903 904 905 906 907 908 909
   910 911 912 913
  )
  ;
}

middle1-cells
{
  type cellZone;
  cellLabels List<label>
  902       
  (
   914 915 916 917 918 919 920 921 922 923
   924 925 926 927 928 929 930 931 932 933
   934 935 936 937 938 939 940 941 942 943
   944 945 946 947 948 949 950 951 952 953
   954 955 956 957 958 959 960 961 962 963
   964 965 966 967 968 969 970 971 972 973
   974 975 976 977 978 979 980 981 982 983
   984 985 986 987 988 989 990 991 992 993
   994 995 996 997 998 999 1000 1001 1002 1003
   1004 1005 1006 1007 1008 1009 1010 1011 1012 1013
   1014 1015 1016 1017 1018 1019 1020 1021 1022 1023
   1024 1025 1026 1027 1028 1029 1030 1031 1032 1033
   1034 1035 1036 1037 1038 1039 1040 1041 1042 1043
   1044 1045 1046 1047 1048 1049 1050 1051 1052 1053
   1054 1055 1056 1057 1058 1059 1060 1061 1062 1063
   1064 1065 1066 1067 1068 1069 1070 1071 1072 1073
   1074 1075 1076 1077 1078 1079 1080 1081 1082 1083
   1084 1085 1086 1087 1088 1089 1090 1091 1092 1093
   1094 1095 1096 1097 1098 1099 1100 1101 1102 1103
   1104 1105 1106 1107 1108 1109 1110 1111 1112 1113
   1114 1115 1116 1117 1118 1119 1120 1121 1122 1123
   1124 1125 1126 1127 1128 1129 1130 1131 1132 1133
   1134 1135 1136 1137 1138 1139 1140 1141 1142 1143
   1144 1145 1146 1147 1148 1149 1150 1151 1152 1153
   1154 1155 1156 1157 1158 1159 1160 1161 1162 1163
   1164 1165 1166 1167 1168 1169 1170 1171 1172 1173
   1174 1175 1176 1177 1178 1179 1180 1181 1182 1183
   1184 1185 1186 1187 1188 1189 1190 1191 1192 1193
   1194 1195 1196 1197 1198 1199 1200 1201 1202 1203
   1204 1205 1206 1207 1208 1209 1210 1211 1212 1213
   1214 1215 1216 1217 1218 1219 1220 1221 1222 1223
   1224 1225 1226 1227 1228 1229 1230 1231 1232 1233
   1234 1235 1236 1237 1238 1239 1240 1241 1242 1243
   1244 1245 1246 1247 1248 1249 1250 1251 1252 1253
   1254 1255 1256 1257 1258 1259 1260 1261 1262 1263
   1264 1265 1266 1267 1268 1269 1270 1271 1272 1273
   1274 1275 1276 1277 1278 1279 1280 1281 1282 1283
   1284 1285 1286 1287 1288 1289 1290 1291 1292 1293
   1294 1295 1296 1297 1298 1299 1300 1301 1302 1303
   1304 1305 1306 1307 1308 1309 1310 1311 1312 1313
   1314 1315 1316 1317 1318 1319 1320 1321 1322 1323
   1324 1325 1326 1327 1328 1329 1330 1331 1332 1333
   1334 1335 1336 1337 1338 1339 1340 1341 1342 1343
   1344 1345 1346 1347 1348 1349 1350 1351 1352 1353
   1354 1355 1356 1357 1358 1359 1360 1361 1362 1363
   1364 1365 1366 2051 2052 2053 2054 2055 2056 2057
   2058 2059 2060 2061 2062 2063 2064 2065 2066 2067
   2068 2069 2070 2071 2072 2073 2074 2075 2076 2077
   2078 2079 2080 2081 2082 2083 2084 2085 2086 2087
   2088 2089 2090 2091 2092 2093 2094 2095 2096 2097
   2098 2099 2100 2101 2102 2103 2104 2105 2106 2107
   2108 2109 2110 2111 2112 2113 2114 2115 2116 2117
   2118 2119 2120 2121 2122 2123 2124 2125 2126 2127
   2128 2129 2130 2131 2132 2133 2134 2135 2136 2137
   2138 2139 2140 2141 2142 2143 2144 2145 2146 2147
   2148 2149 2150 2151 2152 2153 2154 2155 2156 2157
   2158 2159 2160 2161 2162 2163 2164 2165 2166 2167
   2168 2169 2170 2171 2172 2173 2174 2175 2176 2177
   2178 2179 2180 2181 2182 2183 2184 2185 2186 2187
   2188 2189 2190 2191 2192 2193 2194 2195 2196 2197
   2198 2199 2200 2201 2202 2203 2204 2205 2206 2207
   2208 2209 2210 2211 2212 2213 2214 2215 2216 2217
   2218 2219 2220 2221 2222 2223 2224 2225 2226 2227
   2228 2229 2230 2231 2232 2233 2234 2235 2236 2237
   2238 2239 2240 2241 2242 2243 2244 2245 2246 2247
   2248 2249 2250 2251 2252 2253 2254 2255 2256 2257
   2258 2259 2260 2261 2262 2263 2264 2265 2266 2267
   2268 2269 2270 2271 2272 2273 2274 2275 2276 2277
   2278 2279 2280 2281 2282 2283 2284 2285 2286 2287
   2288 2289 2290 2291 2292 2293 2294 2295 2296 2297
   2298 2299 2300 2301 2302 2303 2304 2305 2306 2307
   2308 2309 2310 2311 2312 2313 2314 2315 2316 2317
   2318 2319 2320 2321 2322 2323 2324 2325 2326 2327
   2328 2329 2330 2331 2332 2333 2334 2335 2336 2337
   2338 2339 2340 2341 2342 2343 2344 2345 2346 2347
   2348 2349 2350 2351 2352 2353 2354 2355 2356 2357
   2358 2359 2360 2361 2362 2363 2364 2365 2366 2367
   2368 2369 2370 2371 2372 2373 2374 2375 2376 2377
   2378 2379 2380 2381 2382 2383 2384 2385 2386 2387
   2388 2389 2390 2391 2392 2393 2394 2395 2396 2397
   2398 2399 2400 2401 2402 2403 2404 2405 2406 2407
   2408 2409 2410 2411 2412 2413 2414 2415 2416 2417
   2418 2419 2420 2421 2422 2423 2424 2425 2426 2427
   2428 2429 2430 2431 2432 2433 2434 2435 2436 2437
   2438 2439 2440 2441 2442 2443 2444 2445 2446 2447
   2448 2449 2450 2451 2452 2453 2454 2455 2456 2457
   2458 2459 2460 2461 2462 2463 2464 2465 2466 2467
   2468 2469 2470 2471 2472 2473 2474 2475 2476 2477
   2478 2479 2480 2481 2482 2483 2484 2485 2486 2487
   2488 2489 2490 2491 2492 2493 2494 2495 2496 2497
   2498 2499
  )
  ;
}

middle2-cells
{
  type cellZone;
  cellLabels List<label>
  620       
  (
   1367 1368 1369 1370 1371 1372 1373 1374 1375 1376
   1377 1378 1379 1380 1381 1382 1383 1384 1385 1386
   1387 1388 1389 1390 1391 1392 1393 1394 1395 1396
   1397 1398 1399 1400 1401 1402 1403 1404 1405 1406
   1407 1408 1409 1410 1411 1412 1413 1414 1415 1416
   1417 1418 1419 1420 1421 1422 1423 1424 1425 1426
   1427 1428 1429 1430 1431 1432 1433 1434 1435 1436
   1437 1438 1439 1440 1441 1442 1443 1444 1445 1446
   1447 1448 1449 1450 1451 1452 1453 1454 1455 1456
   1457 1458 1459 1460 1461 1462 1463 1464 1465 1466
   1467 1468 1469 1470 1471 1472 1473 1474 1475 1476
   1477 1478 1479 1480 1481 1482 1483 1484 1485 1486
   1487 1488 1489 1490 1491 1492 1493 1494 1495 1496
   1497 1498 1499 1500 1501 1502 1503 1504 1505 1506
   1507 1508 1509 1510 1511 1512 1513 1514 1515 1516
   1517 1518 1519 1520 1521 1522 1523 1524 1525 1526
   1527 1528 1529 1530 1531 1532 1533 1534 1535 1536
   1537 1538 1539 1540 1541 1542 1543 1544 1545 1546
   1547 1548 1549 1550 1551 1552 1553 1554 1555 1556
   1557 1558 1559 1560 1561 1562 1563 1564 1565 1566
   1567 1568 1569 1570 1571 1572 1573 1574 1575 1576
   1577 1578 1579 1580 1581 1582 1583 1584 1585 1586
   1587 1588 1589 1590 1591 1592 1593 1594 1595 1596
   1597 1598 1599 1600 1601 1602 1603 1604 1605 1606
   1607 1608 1609 1610 1611 1612 1613 1614 1615 1616
   1617 1618 1619 1620 1621 1622 1623 1624 1625 1626
   1627 1628 1629 1630 1631 1632 1633 1634 1635 1636
   1637 1638 1639 1640 1641 1642 1643 1644 1645 1646
   1647 1648 1649 1650 1651 1652 1653 1654 1655 1656
   1657 1658 1659 1660 1661 1662 1663 1664 1665 1666
   1667 1668 1733 1734 1735 1736 1737 1738 1739 1740
   1741 1742 1743 1744 1745 1746 1747 1748 1749 1750
   1751 1752 1753 1754 1755 1756 1757 1758 1759 1760
   1761 1762 1763 1764 1765 1766 1767 1768 1769 1770
   1771 1772 1773 1774 1775 1776 1777 1778 1779 1780
   1781 1782 1783 1784 1785 1786 1787 1788 1789 1790
   1791 1792 1793 1794 1795 1796 1797 1798 1799 1800
   1801 1802 1803 1804 1805 1806 1807 1808 1809 1810
   1811 1812 1813 1814 1815 1816 1817 1818 1819 1820
   1821 1822 1823 1824 1825 1826 1827 1828 1829 1830
   1831 1832 1833 1834 1835 1836 1837 1838 1839 1840
   1841 1842 1843 1844 1845 1846 1847 1848 1849 1850
   1851 1852 1853 1854 1855 1856 1857 1858 1859 1860
   1861 1862 1863 1864 1865 1866 1867 1868 1869 1870
   1871 1872 1873 1874 1875 1876 1877 1878 1879 1880
   1881 1882 1883 1884 1885 1886 1887 1888 1889 1890
   1891 1892 1893 1894 1895 1896 1897 1898 1899 1900
   1901 1902 1903 1904 1905 1906 1907 1908 1909 1910
   1911 1912 1913 1914 1915 1916 1917 1918 1919 1920
   1921 1922 1923 1924 1925 1926 1927 1928 1929 1930
   1931 1932 1933 1934 1935 1936 1937 1938 1939 1940
   1941 1942 1943 1944 1945 1946 1947 1948 1949 1950
   1951 1952 1953 1954 1955 1956 1957 1958 1959 1960
   1961 1962 1963 1964 1965 1966 1967 1968 1969 1970
   1971 1972 1973 1974 1975 1976 1977 1978 1979 1980
   1981 1982 1983 1984 1985 1986 1987 1988 1989 1990
   1991 1992 1993 1994 1995 1996 1997 1998 1999 2000
   2001 2002 2003 2004 2005 2006 2007 2008 2009 2010
   2011 2012 2013 2014 2015 2016 2017 2018 2019 2020
   2021 2022 2023 2024 2025 2026 2027 2028 2029 2030
   2031 2032 2033 2034 2035 2036 2037 2038 2039 2040
   2041 2042 2043 2044 2045 2046 2047 2048 2049 2050
  )
  ;
}

middle3-cells
{
  type cellZone;
  cellLabels List<label>
  64        
  (
   1669 1670 1671 1672 1673 1674 1675 1676 1677 1678
   1679 1680 1681 1682 1683 1684 1685 1686 1687 1688
   1689 1690 1691 1692 1693 1694 1695 1696 1697 1698
   1699 1700 1701 1702 1703 1704 1705 1706 1707 1708
   1709 1710 1711 1712 1713 1714 1715 1716 1717 1718
   1719 1720 1721 1722 1723 1724 1725 1726 1727 1728
   1729 1730 1731 1732
  )
  ;
}

right-cells
{
  type cellZone;
  cellLabels List<label>
  34        
  (
   2500 2501 2502 2503 2504 2505 2506 2507 2508 2509
   2510 2511 2512 2513 2514 2515 2516 2517 2518 2519
   2520 2521 2522 2523 2524 2525 2526 2527 2528 2529
   2530 2531 2532 2533
  )
  ;
}

bottom2-cells
{
  type cellZone;
  cellLabels List<label>
  4424      
  (
   2534 2535 2536 2537 2538 2539 2540 2541 2542 2543
   2544 2545 2546 2547 2548 2549 2550 2551 2552 2553
   2554 2555 2556 2557 2558 2559 2560 2561 2562 2563
   2564 2565 2566 2567 2568 2569 2570 2571 2572 2573
   2574 2575 2576 2577 2578 2579 2580 2581 2582 2583
   2584 2585 2586 2587 2588 2589 2590 2591 2592 2593
   2594 2595 2596 2597 2598 2599 2600 2601 2602 2603
   2604 2605 2606 2607 2608 2609 2610 2611 2612 2613
   2614 2615 2616 2617 2618 2619 2620 2621 2622 2623
   2624 2625 2626 2627 2628 2629 2630 2631 2632 2633
   2634 2635 2636 2637 2638 2639 2640 2641 2642 2643
   2644 2645 2646 2647 2648 2649 2650 2651 2652 2653
   2654 2655 2656 2657 2658 2659 2660 2661 2662 2663
   2664 2665 2666 2667 2668 2669 2670 2671 2672 2673
   2674 2675 2676 2677 2678 2679 2680 2681 2682 2683
   2684 2685 2686 2687 2688 2689 2690 2691 2692 2693
   2694 2695 2696 2697 2698 2699 2700 2701 2702 2703
   2704 2705 2706 2707 2708 2709 2710 2711 2712 2713
   2714 2715 2716 2717 2718 2719 2720 2721 2722 2723
   2724 2725 2726 2727 2728 2729 2730 2731 2732 2733
   2734 2735 2736 2737 2738 2739 2740 2741 2742 2743
   2744 2745 2746 2747 2748 2749 2750 2751 2752 2753
   2754 2755 2756 2757 2758 2759 2760 2761 2762 2763
   2764 2765 2766 2767 2768 2769 2770 2771 2772 2773
   2774 2775 2776 2777 2778 2779 2780 2781 2782 2783
   2784 2785 2786 2787 2788 2789 2790 2791 2792 2793
   2794 2795 2796 2797 2798 2799 2800 2801 2802 2803
   2804 2805 2806 2807 2808 2809 2810 2811 2812 2813
   2814 2815 2816 2817 2818 2819 2820 2821 2822 2823
   2824 2825 2826 2827 2828 2829 2830 2831 2832 2833
   2834 2835 2836 2837 2838 2839 2840 2841 2842 2843
   2844 2845 2846 2847 2848 2849 2850 2851 2852 2853
   2854 2855 2856 2857 2858 2859 2860 2861 2862 2863
   2864 2865 2866 2867 2868 2869 2870 2871 2872 2873
   2874 2875 2876 2877 2878 2879 2880 2881 2882 2883
   2884 2885 2886 2887 2888 2889 2890 2891 2892 2893
   2894 2895 2896 2897 2898 2899 2900 2901 2902 2903
   2904 2905 2906 2907 2908 2909 2910 2911 2912 2913
   2914 2915 2916 2917 2918 2919 2920 2921 2922 2923
   2924 2925 2926 2927 2928 2929 2930 2931 2932 2933
   2934 2935 2936 2937 2938 2939 2940 2941 2942 2943
   2944 2945 2946 2947 2948 2949 2950 2951 2952 2953
   2954 2955 2956 2957 2958 2959 2960 2961 2962 2963
   2964 2965 2966 2967 2968 2969 2970 2971 2972 2973
   2974 2975 2976 2977 2978 2979 2980 2981 2982 2983
   2984 2985 2986 2987 2988 2989 2990 2991 2992 2993
   2994 2995 2996 2997 2998 2999 3000 3001 3002 3003
   3004 3005 3006 3007 3008 3009 3010 3011 3012 3013
   3014 3015 3016 3017 3018 3019 3020 3021 3022 3023
   3024 3025 3026 3027 3028 3029 3030 3031 3032 3033
   3034 3035 3036 3037 3038 3039 3040 3041 3042 3043
   3044 3045 3046 3047 3048 3049 3050 3051 3052 3053
   3054 3055 3056 3057 3058 3059 3060 3061 3062 3063
   3064 3065 3066 3067 3068 3069 3070 3071 3072 3073
   3074 3075 3076 3077 3078 3079 3080 3081 3082 3083
   3084 3085 3086 3087 3088 3089 3090 3091 3092 3093
   3094 3095 3096 3097 3098 3099 3100 3101 3102 3103
   3104 3105 3106 3107 3108 3109 3110 3111 3112 3113
   3114 3115 3116 3117 3118 3119 3120 3121 3122 3123
   3124 3125 3126 3127 3128 3129 3130 3131 3132 3133
   3134 3135 3136 3137 3138 3139 3140 3141 3142 3143
   3144 3145 3146 3147 3148 3149 3150 3151 3152 3153
   3154 3155 3156 3157 3158 3159 3160 3161 3162 3163
   3164 3165 3166 3167 3168 3169 3170 3171 3172 3173
   3174 3175 3176 3177 3178 3179 3180 3181 3182 3183
   3184 3185 3186 3187 3188 3189 3190 3191 3192 3193
   3194 3195 3196 3197 3198 3199 3200 3201 3202 3203
   3204 3205 3206 3207 3208 3209 3210 3211 3212 3213
   3214 3215 3216 3217 3218 3219 3220 3221 3222 3223
   3224 3225 3226 3227 3228 3229 3230 3231 3232 3233
   3234 3235 3236 3237 3238 3239 3240 3241 3242 3243
   3244 3245 3246 3247 3248 3249 3250 3251 3252 3253
   3254 3255 3256 3257 3258 3259 3260 3261 3262 3263
   3264 3265 3266 3267 3268 3269 3270 3271 3272 3273
   3274 3275 3276 3277 3278 3279 3280 3281 3282 3283
   3284 3285 3286 3287 3288 3289 3290 3291 3292 3293
   3294 3295 3296 3297 3298 3299 3300 3301 3302 3303
   3304 3305 3306 3307 3308 3309 3310 3311 3312 3313
   3314 3315 3316 3317 3318 3319 3320 3321 3322 3323
   3324 3325 3326 3327 3328 3329 3330 3331 3332 3333
   3334 3335 3336 3337 3338 3339 3340 3341 3342 3343
   3344 3345 3346 3347 3348 3349 3350 3351 3352 3353
   3354 3355 3356 3357 3358 3359 3360 3361 3362 3363
   3364 3365 3366 3367 3368 3369 3370 3371 3372 3373
   3374 3375 3376 3377 3378 3379 3380 3381 3382 3383
   3384 3385 3386 3387 3388 3389 3390 3391 3392 3393
   3394 3395 3396 3397 3398 3399 3400 3401 3402 3403
   3404 3405 3406 3407 3408 3409 3410 3411 3412 3413
   3414 3415 3416 3417 3418 3419 3420 3421 3422 3423
   3424 3425 3426 3427 3428 3429 3430 3431 3432 3433
   3434 3435 3436 3437 3438 3439 3440 3441 3442 3443
   3444 3445 3446 3447 3448 3449 3450 3451 3452 3453
   3454 3455 3456 3457 3458 3459 3460 3461 3462 3463
   3464 3465 3466 3467 3468 3469 3470 3471 3472 3473
   3474 3475 3476 3477 3478 3479 3480 3481 3482 3483
   3484 3485 3486 3487 3488 3489 3490 3491 3492 3493
   3494 3495 3496 3497 3498 3499 3500 3501 3502 3503
   3504 3505 3506 3507 3508 3509 3510 3511 3512 3513
   3514 3515 3516 3517 3518 3519 3520 3521 3522 3523
   3524 3525 3526 3527 3528 3529 3530 3531 3532 3533
   3534 3535 3536 3537 3538 3539 3540 3541 3542 3543
   3544 3545 3546 3547 3548 3549 3550 3551 3552 3553
   3554 3555 3556 3557 3558 3559 3560 3561 3562 3563
   3564 3565 3566 3567 3568 3569 3570 3571 3572 3573
   3574 3575 3576 3577 3578 3579 3580 3581 3582 3583
   3584 3585 3586 3587 3588 3589 3590 3591 3592 3593
   3594 3595 3596 3597 3598 3599 3600 3601 3602 3603
   3604 3605 3606 3607 3608 3609 3610 3611 3612 3613
   3614 3615 3616 3617 3618 3619 3620 3621 3622 3623
   3624 3625 3626 3627 3628 3629 3630 3631 3632 3633
   3634 3635 3636 3637 3638 3639 3640 3641 3642 3643
   3644 3645 3646 3647 3648 3649 3650 3651 3652 3653
   3786 3787 3788 3789 3790 3791 3792 3793 3794 3795
   3796 3797 3798 3799 3800 3801 3802 3803 3804 3805
   3806 3807 3808 3809 3810 3811 3812 3813 3814 3815
   3816 3817 3818 3819 3820 3821 3822 3823 3824 3825
   3826 3827 3828 3829 3830 3831 3832 3833 3834 3835
   3836 3837 3838 3839 3840 3841 3842 3843 3844 3845
   3846 3847 3848 3849 3850 3851 3852 3853 3854 3855
   3856 3857 3858 3859 3860 3861 3862 3863 3864 3865
   3866 3867 3868 3869 3870 3871 3872 3873 3874 3875
   3876 3877 3878 3879 3880 3881 3882 3883 3884 3885
   3886 3887 3888 3889 3890 3891 3892 3893 3894 3895
   3896 3897 3898 3899 3900 3901 3902 3903 3904 3905
   3906 3907 3908 3909 3910 3911 3912 3913 3914 3915
   3916 3917 3918 3919 3920 3921 3922 3923 3924 3925
   3926 3927 3928 3929 3930 3931 3932 3933 3934 3935
   3936 3937 3938 3939 3940 3941 3942 3943 3944 3945
   3946 3947 3948 3949 3950 3951 3952 3953 4680 4681
   4682 4683 4684 4685 4686 4687 4688 4689 4690 4691
   4692 4693 4694 4695 4696 4697 4698 4699 4700 4701
   4702 4703 4704 4705 4706 4707 4708 4709 4710 4711
   4712 4713 4714 4715 4716 4717 4718 4719 4720 4721
   4722 4723 4724 4725 4726 4727 4728 4729 4730 4731
   4732 4733 4734 4735 4736 4737 4738 4739 4740 4741
   4742 4743 4744 4745 4746 4747 4748 4749 4750 4751
   4752 4753 4754 4755 4756 4757 4758 4759 4760 4761
   4762 4763 4764 4765 4766 4767 4768 4769 4770 4771
   4772 4773 4774 4775 4776 4777 4778 4779 4780 4781
   4782 4783 4784 4785 4786 4787 4788 4789 4790 4791
   4792 4793 4794 4795 4796 4797 4798 4799 4800 4801
   4802 4803 4804 4805 4806 4807 4808 4809 4810 4811
   4812 4813 4814 4815 4816 4817 4818 4819 4820 4821
   4822 4823 4824 4825 4826 4827 4828 4829 4830 4831
   4832 4833 4834 4835 4836 4837 4838 4839 4840 4841
   4842 4843 4844 4845 4846 4847 4848 4849 4850 4851
   4852 4853 4854 4855 4856 4857 4858 4859 4860 4861
   4862 4863 4864 4865 4866 4867 4868 4869 4870 4871
   4872 4873 4874 4875 4876 4877 4878 4879 4880 4881
   4882 4883 4884 4885 4886 4887 4888 4889 4890 4891
   4892 4893 4894 4895 4896 4897 4898 4899 4900 4901
   4902 4903 4904 4905 4906 4907 4908 4909 4910 4911
   4912 4913 4914 4915 4916 4917 4918 4919 4920 4921
   4922 4923 4924 4925 4926 4927 4928 4929 4930 4931
   4932 4933 4934 4935 4936 4937 4938 4939 4940 4941
   4942 4943 4944 4945 4946 4947 4948 4949 4950 4951
   4952 4953 4954 4955 4956 4957 4958 4959 4960 4961
   4962 4963 4964 4965 4966 4967 4968 4969 4970 4971
   4972 4973 4974 4975 4976 4977 4978 4979 4980 4981
   4982 4983 4984 4985 4986 4987 4988 4989 4990 4991
   4992 4993 4994 4995 4996 4997 4998 4999 5000 5001
   5002 5003 5004 5005 5006 5007 5008 5009 5010 5011
   5012 5013 5014 5015 5016 5017 5018 5019 5020 5021
   5022 5023 5024 5025 5026 5027 5028 5029 5030 5031
   5032 5033 5034 5035 5036 5037 5038 5039 5040 5041
   5042 5043 5044 5045 5046 5047 5048 5049 5050 5051
   5052 5053 5054 5055 5056 5057 5058 5059 5060 5061
   5062 5063 5064 5065 5066 5067 5068 5069 5070 5071
   5072 5073 5074 5075 5076 5077 5078 5079 5080 5081
   5082 5083 5084 5085 5086 5087 5088 5089 5090 5091
   5092 5093 5094 5095 5096 5097 5098 5099 5100 5101
   5102 5103 5104 5105 5106 5107 5108 5109 5110 5111
   5112 5113 5114 5115 5116 5117 5118 5119 5120 5121
   5122 5123 5124 5125 5126 5127 5128 5129 5130 5131
   5132 5133 5134 5135 5136 5137 5138 5139 5140 5141
   5142 5143 5144 5145 5146 5147 5148 5149 5150 5151
   5152 5153 5154 5155 5156 5157 5158 5159 5160 5161
   5162 5163 5164 5165 5166 5167 5168 5169 5170 5171
   5172 5173 5174 5175 5176 5177 5178 5179 5180 5181
   5182 5183 5184 5185 5186 5187 5188 5189 5190 5191
   5192 5193 5194 5195 5196 5197 5198 5199 5200 5201
   5202 5203 5204 5205 5206 5207 5208 5209 5210 5211
   5212 5213 5214 5215 5216 5217 5218 5219 5220 5221
   5222 5223 5224 5225 5226 5227 5228 5229 5230 5231
   5232 5233 5234 5235 5236 5237 5238 5239 5240 5241
   5242 5243 5244 5245 5246 5247 5248 5249 5250 5251
   5252 5253 5254 5255 5256 5257 5258 5259 5260 5261
   5262 5263 5264 5265 5266 5267 5268 5269 5270 5271
   5272 5273 5274 5275 5276 5277 5278 5279 5280 5281
   5282 5283 5284 5285 5286 5287 5288 5289 5290 5291
   5292 5293 5294 5295 5296 5297 5298 5299 5300 5301
   5302 5303 5304 5305 5306 5307 5308 5309 5310 5311
   5312 5313 5314 5315 5316 5317 5318 5319 5320 5321
   5322 5323 5324 5325 5326 5327 5328 5329 5330 5331
   5332 5333 5334 5335 5336 5337 5338 5339 5340 5341
   5342 5343 5344 5345 5346 5347 5348 5349 5350 5351
   5352 5353 5354 5355 5356 5357 5358 5359 5360 5361
   5362 5363 5364 5365 5366 5367 5368 5369 5370 5371
   5372 5373 5374 5375 5376 5377 5378 5379 5380 5381
   5382 5383 5384 5385 5386 5387 5388 5389 5390 5391
   5392 5393 5394 5395 5396 5397 5398 5399 5400 5401
   5402 5403 5404 5405 5406 5407 5408 5409 5410 5411
   5412 5413 5414 5415 5416 5417 5418 5419 5420 5421
   5422 5423 5424 5425 5426 5427 5428 5429 5430 5431
   5432 5433 5434 5435 5436 5437 5438 5439 5440 5441
   5442 5443 5444 5445 5446 5447 5448 5449 5450 5451
   5452 5453 5454 5455 5456 5457 5458 5459 5460 5461
   5462 5463 5464 5465 5466 5467 5468 5469 5470 5471
   5472 5473 5474 5475 5476 5477 5478 5479 5480 5481
   5482 5483 5484 5485 5486 5487 5488 5489 5490 5491
   5492 5493 5494 5495 5496 5497 5498 5499 5500 5501
   5502 5503 5504 5505 5506 5507 5508 5509 5510 5511
   5512 5513 5514 5515 5516 5517 5518 5519 5520 5521
   5522 5523 5524 5525 5526 5527 5528 5529 5530 5531
   5532 5533 5534 5535 5536 5537 5538 5539 5540 5541
   5542 5543 5544 5545 5546 5547 5548 5549 5550 5551
   5552 5553 5554 5555 5556 5557 5558 5559 5560 5561
   5562 5563 5564 5565 5566 5567 5568 5569 5570 5571
   5572 5573 5574 5575 5576 5577 5578 5579 5580 5581
   5582 5583 5584 5585 5586 5587 5588 5589 5590 5591
   5592 5593 5594 5595 5596 5597 5598 5599 5600 5601
   5602 5603 6330 6331 6332 6333 6334 6335 6336 6337
   6338 6339 6340 6341 6342 6343 6344 6345 6346 6347
   6348 6349 6350 6351 6352 6353 6354 6355 6356 6357
   6358 6359 6360 6361 6362 6363 6364 6365 6366 6367
   6368 6369 6370 6371 6372 6373 6374 6375 6376 6377
   6378 6379 6380 6381 6382 6383 6384 6385 6386 6387
   6388 6389 6390 6391 6392 6393 6394 6395 6396 6397
   6398 6399 6400 6401 6402 6403 6404 6405 6406 6407
   6408 6409 6410 6411 6412 6413 6414 6415 6416 6417
   6418 6419 6420 6421 6422 6423 6424 6425 6426 6427
   6428 6429 6430 6431 6432 6433 6434 6435 6436 6437
   6438 6439 6440 6441 6442 6443 6444 6445 6446 6447
   6448 6449 6450 6451 6452 6453 6454 6455 6456 6457
   6458 6459 6460 6461 6462 6463 6464 6465 6466 6467
   6468 6469 6470 6471 6472 6473 6474 6475 6476 6477
   6478 6479 6480 6481 6482 6483 6484 6485 6486 6487
   6488 6489 6490 6491 6492 6493 6494 6495 6496 6497
   6498 6499 6500 6501 6502 6503 6504 6505 6506 6507
   6508 6509 6510 6511 6512 6513 6514 6515 6516 6517
   6518 6519 6520 6521 6522 6523 6524 6525 6526 6527
   6528 6529 6530 6531 6532 6533 6534 6535 6536 6537
   6538 6539 6540 6541 6542 6543 6544 6545 6546 6547
   6548 6549 6550 6551 6552 6553 6554 6555 6556 6557
   6558 6559 6560 6561 6562 6563 6564 6565 6566 6567
   6568 6569 6570 6571 6572 6573 6574 6575 6576 6577
   6578 6579 6580 6581 6582 6583 6584 6585 6586 6587
   6588 6589 6590 6591 6592 6593 6594 6595 6596 6597
   6598 6599 6600 6601 6602 6603 6604 6605 6606 6607
   6608 6609 6610 6611 6612 6613 6614 6615 6616 6617
   6618 6619 6620 6621 6622 6623 6624 6625 6626 6627
   6628 6629 6630 6631 6632 6633 6634 6635 6636 6637
   6638 6639 6640 6641 6642 6643 6644 6645 6646 6647
   6648 6649 6650 6651 6652 6653 6654 6655 6656 6657
   6658 6659 6660 6661 6662 6663 6664 6665 6666 6667
   6668 6669 6670 6671 6672 6673 6674 6675 6676 6677
   6678 6679 6680 6681 6682 6683 6684 6685 6686 6687
   6688 6689 6690 6691 6692 6693 6694 6695 6696 6697
   6698 6699 6700 6701 6702 6703 6704 6705 6706 6707
   6708 6709 6710 6711 6712 6713 6714 6715 6716 6717
   6718 6719 6720 6721 6722 6723 6724 6725 6726 6727
   6728 6729 6730 6731 6732 6733 6734 6735 6736 6737
   6738 6739 6740 6741 6742 6743 6744 6745 6746 6747
   6748 6749 6750 6751 6752 6753 6754 6755 6756 6757
   6758 6759 6760 6761 6762 6763 6764 6765 6766 6767
   6768 6769 6770 6771 6772 6773 6774 6775 6776 6777
   6778 6779 6780 6781 6782 6783 6784 6785 6786 6787
   6788 6789 6790 6791 6792 6793 6794 6795 6796 6797
   6798 6799 6800 6801 6802 6803 6804 6805 6806 6807
   6808 6809 6810 6811 6812 6813 6814 6815 6816 6817
   6818 6819 6820 6821 6822 6823 6824 6825 6826 6827
   6828 6829 6830 6831 6832 6833 6834 6835 6836 6837
   6838 6839 6840 6841 6842 6843 6844 6845 6846 6847
   6848 6849 6850 6851 6852 6853 6854 6855 6856 6857
   6858 6859 6860 6861 6862 6863 6864 6865 6866 6867
   6868 6869 6870 6871 6872 6873 6874 6875 6876 6877
   6878 6879 6880 6881 6882 6883 6884 6885 6886 6887
   6888 6889 6890 6891 6892 6893 6894 6895 6896 6897
   6898 6899 6900 6901 6902 6903 6904 6905 6906 6907
   6908 6909 6910 6911 6912 6913 6914 6915 6916 6917
   6918 6919 6920 6921 6922 6923 6924 6925 6926 6927
   6928 6929 6930 6931 6932 6933 6934 6935 6936 6937
   6938 6939 6940 6941 6942 6943 6944 6945 6946 6947
   6948 6949 6950 6951 6952 6953 6954 6955 6956 6957
   6958 6959 6960 6961 6962 6963 6964 6965 6966 6967
   6968 6969 6970 6971 6972 6973 6974 6975 6976 6977
   6978 6979 6980 6981 6982 6983 6984 6985 6986 6987
   6988 6989 6990 6991 6992 6993 6994 6995 6996 6997
   6998 6999 7000 7001 7002 7003 7004 7005 7006 7007
   7008 7009 7010 7011 7012 7013 7014 7015 7016 7017
   7018 7019 7020 7021 7022 7023 7024 7025 7026 7027
   7028 7029 7030 7031 7032 7033 7034 7035 7036 7037
   7038 7039 7040 7041 7042 7043 7044 7045 7046 7047
   7048 7049 7050 7051 7052 7053 7054 7055 7056 7057
   7058 7059 7060 7061 7062 7063 7064 7065 7066 7067
   7068 7069 7070 7071 7072 7073 7074 7075 7076 7077
   7078 7079 7080 7081 7082 7083 7084 7085 7086 7087
   7088 7089 7090 7091 7092 7093 7094 7095 7096 7097
   7098 7099 7100 7101 7102 7103 7104 7105 7106 7107
   7108 7109 7110 7111 7112 7113 7114 7115 7116 7117
   7118 7119 7120 7121 7122 7123 7124 7125 7126 7127
   7128 7129 7130 7131 7132 7133 7134 7135 7136 7137
   7138 7139 7140 7141 7142 7143 7144 7145 7146 7147
   7148 7149 7150 7151 7152 7153 7154 7155 7156 7157
   7158 7159 7160 7161 7162 7163 7164 7165 7166 7167
   7168 7169 7170 7171 7172 7173 7174 7175 7176 7177
   7178 7179 7180 7181 7182 7183 7184 7185 7186 7187
   7188 7189 7190 7191 7192 7193 7194 7195 7196 7197
   7198 7199 7200 7201 7202 7203 7204 7205 7206 7207
   7208 7209 7210 7211 7212 7213 7214 7215 7216 7217
   7218 7219 7220 7221 7222 7223 7224 7225 7226 7227
   7228 7229 7230 7231 7232 7233 7234 7235 7236 7237
   7238 7239 7240 7241 7242 7243 7244 7245 7246 7247
   7248 7249 7250 7251 7252 7253 7386 7387 7388 7389
   7390 7391 7392 7393 7394 7395 7396 7397 7398 7399
   7400 7401 7402 7403 7404 7405 7406 7407 7408 7409
   7410 7411 7412 7413 7414 7415 7416 7417 7418 7419
   7420 7421 7422 7423 7424 7425 7426 7427 7428 7429
   7430 7431 7432 7433 7434 7435 7436 7437 7438 7439
   7440 7441 7442 7443 7444 7445 7446 7447 7448 7449
   7450 7451 7452 7453 7454 7455 7456 7457 7458 7459
   7460 7461 7462 7463 7464 7465 7466 7467 7468 7469
   7470 7471 7472 7473 7474 7475 7476 7477 7478 7479
   7480 7481 7482 7483 7484 7485 7486 7487 7488 7489
   7490 7491 7492 7493 7494 7495 7496 7497 7498 7499
   7500 7501 7502 7503 7504 7505 7506 7507 7508 7509
   7510 7511 7512 7513 7514 7515 7516 7517 7518 7519
   7520 7521 7522 7523 7524 7525 7526 7527 7528 7529
   7530 7531 7532 7533 7534 7535 7536 7537 7538 7539
   7540 7541 7542 7543 7544 7545 7546 7547 7548 7549
   7550 7551 7552 7553 8434 8435 8436 8437 8438 8439
   8440 8441 8442 8443 8444 8445 8446 8447 8448 8449
   8450 8451 8452 8453 8454 8455 8456 8457 8458 8459
   8460 8461 8462 8463 8464 8465 8466 8467 8468 8469
   8470 8471 8472 8473 8474 8475 8476 8477 8478 8479
   8480 8481 8482 8483 8484 8485 8486 8487 8488 8489
   8490 8491 8492 8493 8494 8495 8496 8497 8498 8499
   8500 8501 8502 8503 8504 8505 8506 8507 8508 8509
   8510 8511 8512 8513 8514 8515 8516 8517 8518 8519
   8520 8521 8522 8523 8524 8525 8526 8527 8528 8529
   8530 8531 8532 8533 8534 8535 8536 8537 8538 8539
   8540 8541 8542 8543 8544 8545 8546 8547 8548 8549
   8550 8551 8552 8553 8554 8555 8556 8557 8558 8559
   8560 8561 8562 8563 8564 8565 8566 8567 8568 8569
   8570 8571 8572 8573 8574 8575 8576 8577 8578 8579
   8580 8581 8582 8583 8584 8585 8586 8587 8588 8589
   8590 8591 8592 8593 8594 8595 8596 8597 8598 8599
   8600 8601 8602 8603 8604 8605 8606 8607 8608 8609
   8610 8611 8612 8613 8614 8615 8616 8617 8618 8619
   8620 8621 8622 8623 8624 8625 8626 8627 8628 8629
   8630 8631 8632 8633 8634 8635 8636 8637 8638 8639
   8640 8641 8642 8643 8644 8645 8646 8647 8648 8649
   8650 8651 8652 8653 8654 8655 8656 8657 8658 8659
   8660 8661 8662 8663 8664 8665 8666 8667 8668 8669
   8670 8671 8672 8673 8674 8675 8676 8677 8678 8679
   8680 8681 8682 8683 8684 8685 8686 8687 8688 8689
   8690 8691 8692 8693 8694 8695 8696 8697 8698 8699
   8700 8701 8702 8703 8704 8705 8706 8707 8708 8709
   8710 8711 8712 8713 8714 8715 8716 8717 8718 8719
   8720 8721 8722 8723 8724 8725 8726 8727 8728 8729
   8730 8731 8732 8733 8734 8735 8736 8737 8738 8739
   8740 8741 8742 8743 8744 8745 8746 8747 8748 8749
   8750 8751 8752 8753 8754 8755 8756 8757 8758 8759
   8760 8761 8762 8763 8764 8765 8766 8767 8768 8769
   8770 8771 8772 8773 8774 8775 8776 8777 8778 8779
   8780 8781 8782 8783 8784 8785 8786 8787 8788 8789
   8790 8791 8792 8793 8794 8795 8796 8797 8798 8799
   8800 8801 8802 8803 8804 8805 8806 8807 8808 8809
   8810 8811 8812 8813 8814 8815 8816 8817 8818 8819
   8820 8821 8822 8823 8824 8825 8826 8827 8828 8829
   8830 8831 8832 8833 8834 8835 8836 8837 8838 8839
   8840 8841 8842 8843 8844 8845 8846 8847 8848 8849
   8850 8851 8852 8853 8854 8855 8856 8857 8858 8859
   8860 8861 8862 8863 8864 8865 8866 8867 8868 8869
   8870 8871 8872 8873 8874 8875 8876 8877 8878 8879
   8880 8881 8882 8883 8884 8885 8886 8887 8888 8889
   8890 8891 8892 8893 8894 8895 8896 8897 8898 8899
   8900 8901 8902 8903 8904 8905 8906 8907 8908 8909
   8910 8911 8912 8913 8914 8915 8916 8917 8918 8919
   8920 8921 8922 8923 8924 8925 8926 8927 8928 8929
   8930 8931 8932 8933 8934 8935 8936 8937 8938 8939
   8940 8941 8942 8943 8944 8945 8946 8947 8948 8949
   8950 8951 8952 8953 8954 8955 8956 8957 8958 8959
   8960 8961 8962 8963 8964 8965 8966 8967 8968 8969
   8970 8971 8972 8973 8974 8975 8976 8977 8978 8979
   8980 8981 8982 8983 8984 8985 8986 8987 8988 8989
   8990 8991 8992 8993 8994 8995 8996 8997 8998 8999
   9000 9001 9002 9003 9004 9005 9006 9007 9008 9009
   9010 9011 9012 9013 9014 9015 9016 9017 9018 9019
   9020 9021 9022 9023 9024 9025 9026 9027 9028 9029
   9030 9031 9032 9033 9034 9035 9036 9037 9038 9039
   9040 9041 9042 9043 9044 9045 9046 9047 9048 9049
   9050 9051 9052 9053 9054 9055 9056 9057 9058 9059
   9060 9061 9062 9063 9064 9065 9066 9067 9068 9069
   9070 9071 9072 9073 9074 9075 9076 9077 9078 9079
   9080 9081 9082 9083 9084 9085 9086 9087 9088 9089
   9090 9091 9092 9093 9094 9095 9096 9097 9098 9099
   9100 9101 9102 9103 9104 9105 9106 9107 9108 9109
   9110 9111 9112 9113 9114 9115 9116 9117 9118 9119
   9120 9121 9122 9123 9124 9125 9126 9127 9128 9129
   9130 9131 9132 9133 9134 9135 9136 9137 9138 9139
   9140 9141 9142 9143 9144 9145 9146 9147 9148 9149
   9150 9151 9152 9153 9154 9155 9156 9157 9158 9159
   9160 9161 9162 9163 9164 9165 9166 9167 9168 9169
   9170 9171 9172 9173 9174 9175 9176 9177 9178 9179
   9180 9181 9182 9183 9184 9185 9186 9187 9188 9189
   9190 9191 9192 9193 9194 9195 9196 9197 9198 9199
   9200 9201 9202 9203 9204 9205 9206 9207 9208 9209
   9210 9211 9212 9213 9214 9215 9216 9217 9218 9219
   9220 9221 9222 9223 9224 9225 9226 9227 9228 9229
   9230 9231 9232 9233 9234 9235 9236 9237 9238 9239
   9240 9241 9242 9243 9244 9245 9246 9247 9248 9249
   9250 9251 9252 9253 9254 9255 9256 9257 9258 9259
   9260 9261 9262 9263 9264 9265 9266 9267 9268 9269
   9270 9271 9272 9273 9274 9275 9276 9277 9278 9279
   9280 9281 9282 9283 9284 9285 9286 9287 9288 9289
   9290 9291 9292 9293 9294 9295 9296 9297 9298 9299
   9300 9301 9302 9303 9304 9305 9306 9307 9308 9309
   9310 9311 9312 9313 9314 9315 9316 9317 9318 9319
   9320 9321 9322 9323 9324 9325 9326 9327 9328 9329
   9330 9331 9332 9333 9334 9335 9336 9337 9338 9339
   9340 9341 9342 9343 9344 9345 9346 9347 9348 9349
   9350 9351 9352 9353 9354 9355 9356 9357 9358 9359
   9360 9361 9362 9363 9364 9365 9366 9367 9368 9369
   9370 9371 9372 9373 9374 9375 9376 9377 9378 9379
   9380 9381 9382 9383 9384 9385 9386 9387 9388 9389
   9390 9391 9392 9393 9394 9395 9396 9397 9398 9399
   9400 9401 9402 9403 9404 9405 9406 9407 9408 9409
   9410 9411 9412 9413 9414 9415 9416 9417 9418 9419
   9420 9421 9422 9423 9424 9425 9426 9427 9428 9429
   9430 9431 9432 9433 9434 9435 9436 9437 9438 9439
   9440 9441 9442 9443 9444 9445 9446 9447 9448 9449
   9450 9451 9452 9453 9454 9455 9456 9457 9458 9459
   9460 9461 9462 9463 9464 9465 9466 9467 9468 9469
   9470 9471 9472 9473 9474 9475 9476 9477 9478 9479
   9480 9481 9482 9483 9484 9485 9486 9487 9488 9489
   9490 9491 9492 9493 9494 9495 9496 9497 9498 9499
   9500 9501 9502 9503 9504 9505 9506 9507 9508 9509
   9510 9511 9512 9513 9514 9515 9516 9517 9518 9519
   9520 9521 9522 9523 9524 9525 9526 9527 9528 9529
   9530 9531 9532 9533 9534 9535 9536 9537 9538 9539
   9540 9541 9542 9543 9544 9545 9546 9547 9548 9549
   9550 9551 9552 9553
  )
  ;
}
)
