# Supplementary material for: A finite volume-based model for the hydrothermal behavior of soil under freeze–thaw cycles
Source: PLoS One. 2021 Jun 3;16(6):e0252680. doi: 10.1371/journal.pone.0252680 (PMC8174737; doi:10.1371/journal.pone.0252680)
Supplement: S1 Data — (ZIP) [file pone.0252680.s001.zip › constant/polyMesh/faces]

FoamFile
{
    version     2.0;
    format      ascii;
    class       faceList;
    location    "constant/polyMesh";
    object      faces;
}

37602     
(
4(1994 9938 1031 68)
4(1995 9939 1032 69)
4(1996 9940 1033 70)
4(1997 9941 1034 71)
4(1998 9942 1035 72)
4(1999 9943 1036 73)
4(2000 9944 1037 74)
4(2001 9945 1038 75)
4(2002 9946 1039 76)
4(2003 9947 1040 77)
4(2004 9948 1041 78)
4(2005 9949 1042 79)
4(2006 9950 1043 80)
4(2007 9951 1044 81)
4(2008 9952 1045 82)
4(2009 9953 1046 83)
4(2010 9954 1047 84)
4(2011 9955 1048 85)
4(2012 9956 1049 86)
4(2013 9957 1050 87)
4(2014 9958 1051 88)
4(116 1112 9938 1994)
4(1994 9938 9939 1995)
4(2015 9959 9938 1994)
4(1995 9939 9940 1996)
4(2016 9960 9939 1995)
4(1996 9940 9941 1997)
4(2017 9961 9940 1996)
4(1997 9941 9942 1998)
4(2018 9962 9941 1997)
4(1998 9942 9943 1999)
4(2019 9963 9942 1998)
4(1999 9943 9944 2000)
4(2020 9964 9943 1999)
4(2000 9944 9945 2001)
4(2021 9965 9944 2000)
4(2001 9945 9946 2002)
4(2022 9966 9945 2001)
4(2002 9946 9947 2003)
4(2023 9967 9946 2002)
4(2003 9947 9948 2004)
4(2024 9968 9947 2003)
4(2004 9948 9949 2005)
4(2025 9969 9948 2004)
4(2005 9949 9950 2006)
4(2026 9970 9949 2005)
4(2006 9950 9951 2007)
4(2027 9971 9950 2006)
4(2007 9951 9952 2008)
4(2028 9972 9951 2007)
4(2008 9952 9953 2009)
4(2029 9973 9952 2008)
4(2009 9953 9954 2010)
4(2030 9974 9953 2009)
4(2010 9954 9955 2011)
4(2031 9975 9954 2010)
4(2011 9955 9956 2012)
4(2032 9976 9955 2011)
4(2012 9956 9957 2013)
4(2033 9977 9956 2012)
4(2013 9957 9958 2014)
4(2034 9978 9957 2013)
4(2014 9958 1090 290)
4(2035 9979 9958 2014)
4(117 1113 9959 2015)
4(2015 9959 9960 2016)
4(2036 9980 9959 2015)
4(2016 9960 9961 2017)
4(2037 9981 9960 2016)
4(2017 9961 9962 2018)
4(2038 9982 9961 2017)
4(2018 9962 9963 2019)
4(2039 9983 9962 2018)
4(2019 9963 9964 2020)
4(2040 9984 9963 2019)
4(2020 9964 9965 2021)
4(2041 9985 9964 2020)
4(2021 9965 9966 2022)
4(2042 9986 9965 2021)
4(2022 9966 9967 2023)
4(2043 9987 9966 2022)
4(2023 9967 9968 2024)
4(2044 9988 9967 2023)
4(2024 9968 9969 2025)
4(2045 9989 9968 2024)
4(2025 9969 9970 2026)
4(2046 9990 9969 2025)
4(2026 9970 9971 2027)
4(2047 9991 9970 2026)
4(2027 9971 9972 2028)
4(2048 9992 9971 2027)
4(2028 9972 9973 2029)
4(2049 9993 9972 2028)
4(2029 9973 9974 2030)
4(2050 9994 9973 2029)
4(2030 9974 9975 2031)
4(2051 9995 9974 2030)
4(2031 9975 9976 2032)
4(2052 9996 9975 2031)
4(2032 9976 9977 2033)
4(2053 9997 9976 2032)
4(2033 9977 9978 2034)
4(2054 9998 9977 2033)
4(2034 9978 9979 2035)
4(2055 9999 9978 2034)
4(2035 9979 1089 289)
4(2056 10000 9979 2035)
4(118 1114 9980 2036)
4(2036 9980 9981 2037)
4(2057 10001 9980 2036)
4(2037 9981 9982 2038)
4(2058 10002 9981 2037)
4(2038 9982 9983 2039)
4(2059 10003 9982 2038)
4(2039 9983 9984 2040)
4(2060 10004 9983 2039)
4(2040 9984 9985 2041)
4(2061 10005 9984 2040)
4(2041 9985 9986 2042)
4(2062 10006 9985 2041)
4(2042 9986 9987 2043)
4(2063 10007 9986 2042)
4(2043 9987 9988 2044)
4(2064 10008 9987 2043)
4(2044 9988 9989 2045)
4(2065 10009 9988 2044)
4(2045 9989 9990 2046)
4(2066 10010 9989 2045)
4(2046 9990 9991 2047)
4(2067 10011 9990 2046)
4(2047 9991 9992 2048)
4(2068 10012 9991 2047)
4(2048 9992 9993 2049)
4(2069 10013 9992 2048)
4(2049 9993 9994 2050)
4(2070 10014 9993 2049)
4(2050 9994 9995 2051)
4(2071 10015 9994 2050)
4(2051 9995 9996 2052)
4(2072 10016 9995 2051)
4(2052 9996 9997 2053)
4(2073 10017 9996 2052)
4(2053 9997 9998 2054)
4(2074 10018 9997 2053)
4(2054 9998 9999 2055)
4(2075 10019 9998 2054)
4(2055 9999 10000 2056)
4(2076 10020 9999 2055)
4(2056 10000 1088 288)
4(2077 10021 10000 2056)
4(119 1115 10001 2057)
4(2057 10001 10002 2058)
4(2078 10022 10001 2057)
4(2058 10002 10003 2059)
4(2079 10023 10002 2058)
4(2059 10003 10004 2060)
4(2080 10024 10003 2059)
4(2060 10004 10005 2061)
4(2081 10025 10004 2060)
4(2061 10005 10006 2062)
4(2082 10026 10005 2061)
4(2062 10006 10007 2063)
4(2083 10027 10006 2062)
4(2063 10007 10008 2064)
4(2084 10028 10007 2063)
4(2064 10008 10009 2065)
4(2085 10029 10008 2064)
4(2065 10009 10010 2066)
4(2086 10030 10009 2065)
4(2066 10010 10011 2067)
4(2087 10031 10010 2066)
4(2067 10011 10012 2068)
4(2088 10032 10011 2067)
4(2068 10012 10013 2069)
4(2089 10033 10012 2068)
4(2069 10013 10014 2070)
4(2090 10034 10013 2069)
4(2070 10014 10015 2071)
4(2091 10035 10014 2070)
4(2071 10015 10016 2072)
4(2092 10036 10015 2071)
4(2072 10016 10017 2073)
4(2093 10037 10016 2072)
4(2073 10017 10018 2074)
4(2094 10038 10017 2073)
4(2074 10018 10019 2075)
4(2095 10039 10018 2074)
4(2075 10019 10020 2076)
4(2096 10040 10019 2075)
4(2076 10020 10021 2077)
4(2097 10041 10020 2076)
4(2077 10021 1087 287)
4(2098 10042 10021 2077)
4(120 1116 10022 2078)
4(2078 10022 10023 2079)
4(2099 10043 10022 2078)
4(2079 10023 10024 2080)
4(2100 10044 10023 2079)
4(2080 10024 10025 2081)
4(2101 10045 10024 2080)
4(2081 10025 10026 2082)
4(2102 10046 10025 2081)
4(2082 10026 10027 2083)
4(2103 10047 10026 2082)
4(2083 10027 10028 2084)
4(2104 10048 10027 2083)
4(2084 10028 10029 2085)
4(2105 10049 10028 2084)
4(2085 10029 10030 2086)
4(2106 10050 10029 2085)
4(2086 10030 10031 2087)
4(2107 10051 10030 2086)
4(2087 10031 10032 2088)
4(2108 10052 10031 2087)
4(2088 10032 10033 2089)
4(2109 10053 10032 2088)
4(2089 10033 10034 2090)
4(2110 10054 10033 2089)
4(2090 10034 10035 2091)
4(2111 10055 10034 2090)
4(2091 10035 10036 2092)
4(2112 10056 10035 2091)
4(2092 10036 10037 2093)
4(2113 10057 10036 2092)
4(2093 10037 10038 2094)
4(2114 10058 10037 2093)
4(2094 10038 10039 2095)
4(2115 10059 10038 2094)
4(2095 10039 10040 2096)
4(2116 10060 10039 2095)
4(2096 10040 10041 2097)
4(2117 10061 10040 2096)
4(2097 10041 10042 2098)
4(2118 10062 10041 2097)
4(2098 10042 1086 286)
4(2119 10063 10042 2098)
4(121 1117 10043 2099)
4(2099 10043 10044 2100)
4(2120 10064 10043 2099)
4(2100 10044 10045 2101)
4(2121 10065 10044 2100)
4(2101 10045 10046 2102)
4(2122 10066 10045 2101)
4(2102 10046 10047 2103)
4(2123 10067 10046 2102)
4(2103 10047 10048 2104)
4(2124 10068 10047 2103)
4(2104 10048 10049 2105)
4(2125 10069 10048 2104)
4(2105 10049 10050 2106)
4(2126 10070 10049 2105)
4(2106 10050 10051 2107)
4(2127 10071 10050 2106)
4(2107 10051 10052 2108)
4(2128 10072 10051 2107)
4(2108 10052 10053 2109)
4(2129 10073 10052 2108)
4(2109 10053 10054 2110)
4(2130 10074 10053 2109)
4(2110 10054 10055 2111)
4(2131 10075 10054 2110)
4(2111 10055 10056 2112)
4(2132 10076 10055 2111)
4(2112 10056 10057 2113)
4(2133 10077 10056 2112)
4(2113 10057 10058 2114)
4(2134 10078 10057 2113)
4(2114 10058 10059 2115)
4(2135 10079 10058 2114)
4(2115 10059 10060 2116)
4(2136 10080 10059 2115)
4(2116 10060 10061 2117)
4(2137 10081 10060 2116)
4(2117 10061 10062 2118)
4(2138 10082 10061 2117)
4(2118 10062 10063 2119)
4(2139 10083 10062 2118)
4(2119 10063 1085 285)
4(2140 10084 10063 2119)
4(122 1118 10064 2120)
4(2120 10064 10065 2121)
4(2141 10085 10064 2120)
4(2121 10065 10066 2122)
4(2142 10086 10065 2121)
4(2122 10066 10067 2123)
4(2143 10087 10066 2122)
4(2123 10067 10068 2124)
4(2144 10088 10067 2123)
4(2124 10068 10069 2125)
4(2145 10089 10068 2124)
4(2125 10069 10070 2126)
4(2146 10090 10069 2125)
4(2126 10070 10071 2127)
4(2147 10091 10070 2126)
4(2127 10071 10072 2128)
4(2148 10092 10071 2127)
4(2128 10072 10073 2129)
4(2149 10093 10072 2128)
4(2129 10073 10074 2130)
4(2150 10094 10073 2129)
4(2130 10074 10075 2131)
4(2151 10095 10074 2130)
4(2131 10075 10076 2132)
4(2152 10096 10075 2131)
4(2132 10076 10077 2133)
4(2153 10097 10076 2132)
4(2133 10077 10078 2134)
4(2154 10098 10077 2133)
4(2134 10078 10079 2135)
4(2155 10099 10078 2134)
4(2135 10079 10080 2136)
4(2156 10100 10079 2135)
4(2136 10080 10081 2137)
4(2157 10101 10080 2136)
4(2137 10081 10082 2138)
4(2158 10102 10081 2137)
4(2138 10082 10083 2139)
4(2159 10103 10082 2138)
4(2139 10083 10084 2140)
4(2160 10104 10083 2139)
4(2140 10084 1084 284)
4(2161 10105 10084 2140)
4(123 1119 10085 2141)
4(2141 10085 10086 2142)
4(2162 10106 10085 2141)
4(2142 10086 10087 2143)
4(2163 10107 10086 2142)
4(2143 10087 10088 2144)
4(2164 10108 10087 2143)
4(2144 10088 10089 2145)
4(2165 10109 10088 2144)
4(2145 10089 10090 2146)
4(2166 10110 10089 2145)
4(2146 10090 10091 2147)
4(2167 10111 10090 2146)
4(2147 10091 10092 2148)
4(2168 10112 10091 2147)
4(2148 10092 10093 2149)
4(2169 10113 10092 2148)
4(2149 10093 10094 2150)
4(2170 10114 10093 2149)
4(2150 10094 10095 2151)
4(2171 10115 10094 2150)
4(2151 10095 10096 2152)
4(2172 10116 10095 2151)
4(2152 10096 10097 2153)
4(2173 10117 10096 2152)
4(2153 10097 10098 2154)
4(2174 10118 10097 2153)
4(2154 10098 10099 2155)
4(2175 10119 10098 2154)
4(2155 10099 10100 2156)
4(2176 10120 10099 2155)
4(2156 10100 10101 2157)
4(2177 10121 10100 2156)
4(2157 10101 10102 2158)
4(2178 10122 10101 2157)
4(2158 10102 10103 2159)
4(2179 10123 10102 2158)
4(2159 10103 10104 2160)
4(2180 10124 10103 2159)
4(2160 10104 10105 2161)
4(2181 10125 10104 2160)
4(2161 10105 1083 283)
4(2182 10126 10105 2161)
4(124 1120 10106 2162)
4(2162 10106 10107 2163)
4(2183 10127 10106 2162)
4(2163 10107 10108 2164)
4(2184 10128 10107 2163)
4(2164 10108 10109 2165)
4(2185 10129 10108 2164)
4(2165 10109 10110 2166)
4(2186 10130 10109 2165)
4(2166 10110 10111 2167)
4(2187 10131 10110 2166)
4(2167 10111 10112 2168)
4(2188 10132 10111 2167)
4(2168 10112 10113 2169)
4(2189 10133 10112 2168)
4(2169 10113 10114 2170)
4(2190 10134 10113 2169)
4(2170 10114 10115 2171)
4(2191 10135 10114 2170)
4(2171 10115 10116 2172)
4(2192 10136 10115 2171)
4(2172 10116 10117 2173)
4(2193 10137 10116 2172)
4(2173 10117 10118 2174)
4(2194 10138 10117 2173)
4(2174 10118 10119 2175)
4(2195 10139 10118 2174)
4(2175 10119 10120 2176)
4(2196 10140 10119 2175)
4(2176 10120 10121 2177)
4(2197 10141 10120 2176)
4(2177 10121 10122 2178)
4(2198 10142 10121 2177)
4(2178 10122 10123 2179)
4(2199 10143 10122 2178)
4(2179 10123 10124 2180)
4(2200 10144 10123 2179)
4(2180 10124 10125 2181)
4(2201 10145 10124 2180)
4(2181 10125 10126 2182)
4(2202 10146 10125 2181)
4(2182 10126 1082 282)
4(2203 10147 10126 2182)
4(125 1121 10127 2183)
4(2183 10127 10128 2184)
4(2204 10148 10127 2183)
4(2184 10128 10129 2185)
4(2205 10149 10128 2184)
4(2185 10129 10130 2186)
4(2206 10150 10129 2185)
4(2186 10130 10131 2187)
4(2207 10151 10130 2186)
4(2187 10131 10132 2188)
4(2208 10152 10131 2187)
4(2188 10132 10133 2189)
4(2209 10153 10132 2188)
4(2189 10133 10134 2190)
4(2210 10154 10133 2189)
4(2190 10134 10135 2191)
4(2211 10155 10134 2190)
4(2191 10135 10136 2192)
4(2212 10156 10135 2191)
4(2192 10136 10137 2193)
4(2213 10157 10136 2192)
4(2193 10137 10138 2194)
4(2214 10158 10137 2193)
4(2194 10138 10139 2195)
4(2215 10159 10138 2194)
4(2195 10139 10140 2196)
4(2216 10160 10139 2195)
4(2196 10140 10141 2197)
4(2217 10161 10140 2196)
4(2197 10141 10142 2198)
4(2218 10162 10141 2197)
4(2198 10142 10143 2199)
4(2219 10163 10142 2198)
4(2199 10143 10144 2200)
4(2220 10164 10143 2199)
4(2200 10144 10145 2201)
4(2221 10165 10144 2200)
4(2201 10145 10146 2202)
4(2222 10166 10145 2201)
4(2202 10146 10147 2203)
4(2223 10167 10146 2202)
4(2203 10147 1081 281)
4(2224 10168 10147 2203)
4(126 1122 10148 2204)
4(2204 10148 10149 2205)
4(2225 10169 10148 2204)
4(2205 10149 10150 2206)
4(2226 10170 10149 2205)
4(2206 10150 10151 2207)
4(2227 10171 10150 2206)
4(2207 10151 10152 2208)
4(2228 10172 10151 2207)
4(2208 10152 10153 2209)
4(2229 10173 10152 2208)
4(2209 10153 10154 2210)
4(2230 10174 10153 2209)
4(2210 10154 10155 2211)
4(2231 10175 10154 2210)
4(2211 10155 10156 2212)
4(2232 10176 10155 2211)
4(2212 10156 10157 2213)
4(2233 10177 10156 2212)
4(2213 10157 10158 2214)
4(2234 10178 10157 2213)
4(2214 10158 10159 2215)
4(2235 10179 10158 2214)
4(2215 10159 10160 2216)
4(2236 10180 10159 2215)
4(2216 10160 10161 2217)
4(2237 10181 10160 2216)
4(2217 10161 10162 2218)
4(2238 10182 10161 2217)
4(2218 10162 10163 2219)
4(2239 10183 10162 2218)
4(2219 10163 10164 2220)
4(2240 10184 10163 2219)
4(2220 10164 10165 2221)
4(2241 10185 10164 2220)
4(2221 10165 10166 2222)
4(2242 10186 10165 2221)
4(2222 10166 10167 2223)
4(2243 10187 10166 2222)
4(2223 10167 10168 2224)
4(2244 10188 10167 2223)
4(2224 10168 1080 280)
4(2245 10189 10168 2224)
4(127 1123 10169 2225)
4(2225 10169 10170 2226)
4(2246 10190 10169 2225)
4(2226 10170 10171 2227)
4(2247 10191 10170 2226)
4(2227 10171 10172 2228)
4(2248 10192 10171 2227)
4(2228 10172 10173 2229)
4(2249 10193 10172 2228)
4(2229 10173 10174 2230)
4(2250 10194 10173 2229)
4(2230 10174 10175 2231)
4(2251 10195 10174 2230)
4(2231 10175 10176 2232)
4(2252 10196 10175 2231)
4(2232 10176 10177 2233)
4(2253 10197 10176 2232)
4(2233 10177 10178 2234)
4(2254 10198 10177 2233)
4(2234 10178 10179 2235)
4(2255 10199 10178 2234)
4(2235 10179 10180 2236)
4(2256 10200 10179 2235)
4(2236 10180 10181 2237)
4(2257 10201 10180 2236)
4(2237 10181 10182 2238)
4(2258 10202 10181 2237)
4(2238 10182 10183 2239)
4(2259 10203 10182 2238)
4(2239 10183 10184 2240)
4(2260 10204 10183 2239)
4(2240 10184 10185 2241)
4(2261 10205 10184 2240)
4(2241 10185 10186 2242)
4(2262 10206 10185 2241)
4(2242 10186 10187 2243)
4(2263 10207 10186 2242)
4(2243 10187 10188 2244)
4(2264 10208 10187 2243)
4(2244 10188 10189 2245)
4(2265 10209 10188 2244)
4(2245 10189 1079 279)
4(2266 10210 10189 2245)
4(128 1124 10190 2246)
4(2246 10190 10191 2247)
4(2267 10211 10190 2246)
4(2247 10191 10192 2248)
4(2268 10212 10191 2247)
4(2248 10192 10193 2249)
4(2269 10213 10192 2248)
4(2249 10193 10194 2250)
4(2270 10214 10193 2249)
4(2250 10194 10195 2251)
4(2271 10215 10194 2250)
4(2251 10195 10196 2252)
4(2272 10216 10195 2251)
4(2252 10196 10197 2253)
4(2273 10217 10196 2252)
4(2253 10197 10198 2254)
4(2274 10218 10197 2253)
4(2254 10198 10199 2255)
4(2275 10219 10198 2254)
4(2255 10199 10200 2256)
4(2276 10220 10199 2255)
4(2256 10200 10201 2257)
4(2277 10221 10200 2256)
4(2257 10201 10202 2258)
4(2278 10222 10201 2257)
4(2258 10202 10203 2259)
4(2279 10223 10202 2258)
4(2259 10203 10204 2260)
4(2280 10224 10203 2259)
4(2260 10204 10205 2261)
4(2281 10225 10204 2260)
4(2261 10205 10206 2262)
4(2282 10226 10205 2261)
4(2262 10206 10207 2263)
4(2283 10227 10206 2262)
4(2263 10207 10208 2264)
4(2284 10228 10207 2263)
4(2264 10208 10209 2265)
4(2285 10229 10208 2264)
4(2265 10209 10210 2266)
4(2286 10230 10209 2265)
4(2266 10210 1078 278)
4(2287 10231 10210 2266)
4(129 1125 10211 2267)
4(2267 10211 10212 2268)
4(2288 10232 10211 2267)
4(2268 10212 10213 2269)
4(2289 10233 10212 2268)
4(2269 10213 10214 2270)
4(2290 10234 10213 2269)
4(2270 10214 10215 2271)
4(2291 10235 10214 2270)
4(2271 10215 10216 2272)
4(2292 10236 10215 2271)
4(2272 10216 10217 2273)
4(2293 10237 10216 2272)
4(2273 10217 10218 2274)
4(2294 10238 10217 2273)
4(2274 10218 10219 2275)
4(2295 10239 10218 2274)
4(2275 10219 10220 2276)
4(2296 10240 10219 2275)
4(2276 10220 10221 2277)
4(2297 10241 10220 2276)
4(2277 10221 10222 2278)
4(2298 10242 10221 2277)
4(2278 10222 10223 2279)
4(2299 10243 10222 2278)
4(2279 10223 10224 2280)
4(2300 10244 10223 2279)
4(2280 10224 10225 2281)
4(2301 10245 10224 2280)
4(2281 10225 10226 2282)
4(2302 10246 10225 2281)
4(2282 10226 10227 2283)
4(2303 10247 10226 2282)
4(2283 10227 10228 2284)
4(2304 10248 10227 2283)
4(2284 10228 10229 2285)
4(2305 10249 10228 2284)
4(2285 10229 10230 2286)
4(2306 10250 10229 2285)
4(2286 10230 10231 2287)
4(2307 10251 10230 2286)
4(2287 10231 1077 277)
4(2308 10252 10231 2287)
4(130 1126 10232 2288)
4(2288 10232 10233 2289)
4(2309 10253 10232 2288)
4(2289 10233 10234 2290)
4(2310 10254 10233 2289)
4(2290 10234 10235 2291)
4(2311 10255 10234 2290)
4(2291 10235 10236 2292)
4(2312 10256 10235 2291)
4(2292 10236 10237 2293)
4(2313 10257 10236 2292)
4(2293 10237 10238 2294)
4(2314 10258 10237 2293)
4(2294 10238 10239 2295)
4(2315 10259 10238 2294)
4(2295 10239 10240 2296)
4(2316 10260 10239 2295)
4(2296 10240 10241 2297)
4(2317 10261 10240 2296)
4(2297 10241 10242 2298)
4(2318 10262 10241 2297)
4(2298 10242 10243 2299)
4(2319 10263 10242 2298)
4(2299 10243 10244 2300)
4(2320 10264 10243 2299)
4(2300 10244 10245 2301)
4(2321 10265 10244 2300)
4(2301 10245 10246 2302)
4(2322 10266 10245 2301)
4(2302 10246 10247 2303)
4(2323 10267 10246 2302)
4(2303 10247 10248 2304)
4(2324 10268 10247 2303)
4(2304 10248 10249 2305)
4(2325 10269 10248 2304)
4(2305 10249 10250 2306)
4(2326 10270 10249 2305)
4(2306 10250 10251 2307)
4(2327 10271 10250 2306)
4(2307 10251 10252 2308)
4(2328 10272 10251 2307)
4(2308 10252 1076 276)
4(2329 10273 10252 2308)
4(131 1127 10253 2309)
4(2309 10253 10254 2310)
4(2330 10274 10253 2309)
4(2310 10254 10255 2311)
4(2331 10275 10254 2310)
4(2311 10255 10256 2312)
4(2332 10276 10255 2311)
4(2312 10256 10257 2313)
4(2333 10277 10256 2312)
4(2313 10257 10258 2314)
4(2334 10278 10257 2313)
4(2314 10258 10259 2315)
4(2335 10279 10258 2314)
4(2315 10259 10260 2316)
4(2336 10280 10259 2315)
4(2316 10260 10261 2317)
4(2337 10281 10260 2316)
4(2317 10261 10262 2318)
4(2338 10282 10261 2317)
4(2318 10262 10263 2319)
4(2339 10283 10262 2318)
4(2319 10263 10264 2320)
4(2340 10284 10263 2319)
4(2320 10264 10265 2321)
4(2341 10285 10264 2320)
4(2321 10265 10266 2322)
4(2342 10286 10265 2321)
4(2322 10266 10267 2323)
4(2343 10287 10266 2322)
4(2323 10267 10268 2324)
4(2344 10288 10267 2323)
4(2324 10268 10269 2325)
4(2345 10289 10268 2324)
4(2325 10269 10270 2326)
4(2346 10290 10269 2325)
4(2326 10270 10271 2327)
4(2347 10291 10270 2326)
4(2327 10271 10272 2328)
4(2348 10292 10271 2327)
4(2328 10272 10273 2329)
4(2349 10293 10272 2328)
4(2329 10273 1075 275)
4(2350 10294 10273 2329)
4(132 1128 10274 2330)
4(2330 10274 10275 2331)
4(2351 10295 10274 2330)
4(2331 10275 10276 2332)
4(2352 10296 10275 2331)
4(2332 10276 10277 2333)
4(2353 10297 10276 2332)
4(2333 10277 10278 2334)
4(2354 10298 10277 2333)
4(2334 10278 10279 2335)
4(2355 10299 10278 2334)
4(2335 10279 10280 2336)
4(2356 10300 10279 2335)
4(2336 10280 10281 2337)
4(2357 10301 10280 2336)
4(2337 10281 10282 2338)
4(2358 10302 10281 2337)
4(2338 10282 10283 2339)
4(2359 10303 10282 2338)
4(2339 10283 10284 2340)
4(2360 10304 10283 2339)
4(2340 10284 10285 2341)
4(2361 10305 10284 2340)
4(2341 10285 10286 2342)
4(2362 10306 10285 2341)
4(2342 10286 10287 2343)
4(2363 10307 10286 2342)
4(2343 10287 10288 2344)
4(2364 10308 10287 2343)
4(2344 10288 10289 2345)
4(2365 10309 10288 2344)
4(2345 10289 10290 2346)
4(2366 10310 10289 2345)
4(2346 10290 10291 2347)
4(2367 10311 10290 2346)
4(2347 10291 10292 2348)
4(2368 10312 10291 2347)
4(2348 10292 10293 2349)
4(2369 10313 10292 2348)
4(2349 10293 10294 2350)
4(2370 10314 10293 2349)
4(2350 10294 1074 274)
4(2371 10315 10294 2350)
4(133 1129 10295 2351)
4(2351 10295 10296 2352)
4(2372 10316 10295 2351)
4(2352 10296 10297 2353)
4(2373 10317 10296 2352)
4(2353 10297 10298 2354)
4(2374 10318 10297 2353)
4(2354 10298 10299 2355)
4(2375 10319 10298 2354)
4(2355 10299 10300 2356)
4(2376 10320 10299 2355)
4(2356 10300 10301 2357)
4(2377 10321 10300 2356)
4(2357 10301 10302 2358)
4(2378 10322 10301 2357)
4(2358 10302 10303 2359)
4(2379 10323 10302 2358)
4(2359 10303 10304 2360)
4(2380 10324 10303 2359)
4(2360 10304 10305 2361)
4(2381 10325 10304 2360)
4(2361 10305 10306 2362)
4(2382 10326 10305 2361)
4(2362 10306 10307 2363)
4(2383 10327 10306 2362)
4(2363 10307 10308 2364)
4(2384 10328 10307 2363)
4(2364 10308 10309 2365)
4(2385 10329 10308 2364)
4(2365 10309 10310 2366)
4(2386 10330 10309 2365)
4(2366 10310 10311 2367)
4(2387 10331 10310 2366)
4(2367 10311 10312 2368)
4(2388 10332 10311 2367)
4(2368 10312 10313 2369)
4(2389 10333 10312 2368)
4(2369 10313 10314 2370)
4(2390 10334 10313 2369)
4(2370 10314 10315 2371)
4(2391 10335 10314 2370)
4(2371 10315 1073 273)
4(2392 10336 10315 2371)
4(134 1130 10316 2372)
4(2372 10316 10317 2373)
4(2393 10337 10316 2372)
4(2373 10317 10318 2374)
4(2394 10338 10317 2373)
4(2374 10318 10319 2375)
4(2395 10339 10318 2374)
4(2375 10319 10320 2376)
4(2396 10340 10319 2375)
4(2376 10320 10321 2377)
4(2397 10341 10320 2376)
4(2377 10321 10322 2378)
4(2398 10342 10321 2377)
4(2378 10322 10323 2379)
4(2399 10343 10322 2378)
4(2379 10323 10324 2380)
4(2400 10344 10323 2379)
4(2380 10324 10325 2381)
4(2401 10345 10324 2380)
4(2381 10325 10326 2382)
4(2402 10346 10325 2381)
4(2382 10326 10327 2383)
4(2403 10347 10326 2382)
4(2383 10327 10328 2384)
4(2404 10348 10327 2383)
4(2384 10328 10329 2385)
4(2405 10349 10328 2384)
4(2385 10329 10330 2386)
4(2406 10350 10329 2385)
4(2386 10330 10331 2387)
4(2407 10351 10330 2386)
4(2387 10331 10332 2388)
4(2408 10352 10331 2387)
4(2388 10332 10333 2389)
4(2409 10353 10332 2388)
4(2389 10333 10334 2390)
4(2410 10354 10333 2389)
4(2390 10334 10335 2391)
4(2411 10355 10334 2390)
4(2391 10335 10336 2392)
4(2412 10356 10335 2391)
4(2392 10336 1072 272)
4(2413 10357 10336 2392)
4(135 1131 10337 2393)
4(2393 10337 10338 2394)
4(2414 10358 10337 2393)
4(2394 10338 10339 2395)
4(2415 10359 10338 2394)
4(2395 10339 10340 2396)
4(2416 10360 10339 2395)
4(2396 10340 10341 2397)
4(2417 10361 10340 2396)
4(2397 10341 10342 2398)
4(2418 10362 10341 2397)
4(2398 10342 10343 2399)
4(2419 10363 10342 2398)
4(2399 10343 10344 2400)
4(2420 10364 10343 2399)
4(2400 10344 10345 2401)
4(2421 10365 10344 2400)
4(2401 10345 10346 2402)
4(2422 10366 10345 2401)
4(2402 10346 10347 2403)
4(2423 10367 10346 2402)
4(2403 10347 10348 2404)
4(2424 10368 10347 2403)
4(2404 10348 10349 2405)
4(2425 10369 10348 2404)
4(2405 10349 10350 2406)
4(2426 10370 10349 2405)
4(2406 10350 10351 2407)
4(2427 10371 10350 2406)
4(2407 10351 10352 2408)
4(2428 10372 10351 2407)
4(2408 10352 10353 2409)
4(2429 10373 10352 2408)
4(2409 10353 10354 2410)
4(2430 10374 10353 2409)
4(2410 10354 10355 2411)
4(2431 10375 10354 2410)
4(2411 10355 10356 2412)
4(2432 10376 10355 2411)
4(2412 10356 10357 2413)
4(2433 10377 10356 2412)
4(2413 10357 1071 271)
4(2434 10378 10357 2413)
4(136 1132 10358 2414)
4(2414 10358 10359 2415)
4(2435 10379 10358 2414)
4(2415 10359 10360 2416)
4(2436 10380 10359 2415)
4(2416 10360 10361 2417)
4(2437 10381 10360 2416)
4(2417 10361 10362 2418)
4(2438 10382 10361 2417)
4(2418 10362 10363 2419)
4(2439 10383 10362 2418)
4(2419 10363 10364 2420)
4(2440 10384 10363 2419)
4(2420 10364 10365 2421)
4(2441 10385 10364 2420)
4(2421 10365 10366 2422)
4(2442 10386 10365 2421)
4(2422 10366 10367 2423)
4(2443 10387 10366 2422)
4(2423 10367 10368 2424)
4(2444 10388 10367 2423)
4(2424 10368 10369 2425)
4(2445 10389 10368 2424)
4(2425 10369 10370 2426)
4(2446 10390 10369 2425)
4(2426 10370 10371 2427)
4(2447 10391 10370 2426)
4(2427 10371 10372 2428)
4(2448 10392 10371 2427)
4(2428 10372 10373 2429)
4(2449 10393 10372 2428)
4(2429 10373 10374 2430)
4(2450 10394 10373 2429)
4(2430 10374 10375 2431)
4(2451 10395 10374 2430)
4(2431 10375 10376 2432)
4(2452 10396 10375 2431)
4(2432 10376 10377 2433)
4(2453 10397 10376 2432)
4(2433 10377 10378 2434)
4(2454 10398 10377 2433)
4(2434 10378 1070 270)
4(2455 10399 10378 2434)
4(137 1133 10379 2435)
4(2435 10379 10380 2436)
4(2456 10400 10379 2435)
4(2436 10380 10381 2437)
4(2457 10401 10380 2436)
4(2437 10381 10382 2438)
4(2458 10402 10381 2437)
4(2438 10382 10383 2439)
4(2459 10403 10382 2438)
4(2439 10383 10384 2440)
4(2460 10404 10383 2439)
4(2440 10384 10385 2441)
4(2461 10405 10384 2440)
4(2441 10385 10386 2442)
4(2462 10406 10385 2441)
4(2442 10386 10387 2443)
4(2463 10407 10386 2442)
4(2443 10387 10388 2444)
4(2464 10408 10387 2443)
4(2444 10388 10389 2445)
4(2465 10409 10388 2444)
4(2445 10389 10390 2446)
4(2466 10410 10389 2445)
4(2446 10390 10391 2447)
4(2467 10411 10390 2446)
4(2447 10391 10392 2448)
4(2468 10412 10391 2447)
4(2448 10392 10393 2449)
4(2469 10413 10392 2448)
4(2449 10393 10394 2450)
4(2470 10414 10393 2449)
4(2450 10394 10395 2451)
4(2471 10415 10394 2450)
4(2451 10395 10396 2452)
4(2472 10416 10395 2451)
4(2452 10396 10397 2453)
4(2473 10417 10396 2452)
4(2453 10397 10398 2454)
4(2474 10418 10397 2453)
4(2454 10398 10399 2455)
4(2475 10419 10398 2454)
4(2455 10399 1069 269)
4(2476 10420 10399 2455)
4(138 1134 10400 2456)
4(2456 10400 10401 2457)
4(2477 10421 10400 2456)
4(2457 10401 10402 2458)
4(2478 10422 10401 2457)
4(2458 10402 10403 2459)
4(2479 10423 10402 2458)
4(2459 10403 10404 2460)
4(2480 10424 10403 2459)
4(2460 10404 10405 2461)
4(2481 10425 10404 2460)
4(2461 10405 10406 2462)
4(2482 10426 10405 2461)
4(2462 10406 10407 2463)
4(2483 10427 10406 2462)
4(2463 10407 10408 2464)
4(2484 10428 10407 2463)
4(2464 10408 10409 2465)
4(2485 10429 10408 2464)
4(2465 10409 10410 2466)
4(2486 10430 10409 2465)
4(2466 10410 10411 2467)
4(2487 10431 10410 2466)
4(2467 10411 10412 2468)
4(2488 10432 10411 2467)
4(2468 10412 10413 2469)
4(2489 10433 10412 2468)
4(2469 10413 10414 2470)
4(2490 10434 10413 2469)
4(2470 10414 10415 2471)
4(2491 10435 10414 2470)
4(2471 10415 10416 2472)
4(2492 10436 10415 2471)
4(2472 10416 10417 2473)
4(2493 10437 10416 2472)
4(2473 10417 10418 2474)
4(2494 10438 10417 2473)
4(2474 10418 10419 2475)
4(2495 10439 10418 2474)
4(2475 10419 10420 2476)
4(2496 10440 10419 2475)
4(2476 10420 1068 268)
4(2497 10441 10420 2476)
4(139 1135 10421 2477)
4(2477 10421 10422 2478)
4(2498 10442 10421 2477)
4(2478 10422 10423 2479)
4(2499 10443 10422 2478)
4(2479 10423 10424 2480)
4(2500 10444 10423 2479)
4(2480 10424 10425 2481)
4(2501 10445 10424 2480)
4(2481 10425 10426 2482)
4(2502 10446 10425 2481)
4(2482 10426 10427 2483)
4(2503 10447 10426 2482)
4(2483 10427 10428 2484)
4(2504 10448 10427 2483)
4(2484 10428 10429 2485)
4(2505 10449 10428 2484)
4(2485 10429 10430 2486)
4(2506 10450 10429 2485)
4(2486 10430 10431 2487)
4(2507 10451 10430 2486)
4(2487 10431 10432 2488)
4(2508 10452 10431 2487)
4(2488 10432 10433 2489)
4(2509 10453 10432 2488)
4(2489 10433 10434 2490)
4(2510 10454 10433 2489)
4(2490 10434 10435 2491)
4(2511 10455 10434 2490)
4(2491 10435 10436 2492)
4(2512 10456 10435 2491)
4(2492 10436 10437 2493)
4(2513 10457 10436 2492)
4(2493 10437 10438 2494)
4(2514 10458 10437 2493)
4(2494 10438 10439 2495)
4(2515 10459 10438 2494)
4(2495 10439 10440 2496)
4(2516 10460 10439 2495)
4(2496 10440 10441 2497)
4(2517 10461 10440 2496)
4(2497 10441 1067 267)
4(2518 10462 10441 2497)
4(140 1136 10442 2498)
4(2498 10442 10443 2499)
4(2519 10463 10442 2498)
4(2499 10443 10444 2500)
4(2520 10464 10443 2499)
4(2500 10444 10445 2501)
4(2521 10465 10444 2500)
4(2501 10445 10446 2502)
4(2522 10466 10445 2501)
4(2502 10446 10447 2503)
4(2523 10467 10446 2502)
4(2503 10447 10448 2504)
4(2524 10468 10447 2503)
4(2504 10448 10449 2505)
4(2525 10469 10448 2504)
4(2505 10449 10450 2506)
4(2526 10470 10449 2505)
4(2506 10450 10451 2507)
4(2527 10471 10450 2506)
4(2507 10451 10452 2508)
4(2528 10472 10451 2507)
4(2508 10452 10453 2509)
4(2529 10473 10452 2508)
4(2509 10453 10454 2510)
4(2530 10474 10453 2509)
4(2510 10454 10455 2511)
4(2531 10475 10454 2510)
4(2511 10455 10456 2512)
4(2532 10476 10455 2511)
4(2512 10456 10457 2513)
4(2533 10477 10456 2512)
4(2513 10457 10458 2514)
4(2534 10478 10457 2513)
4(2514 10458 10459 2515)
4(2535 10479 10458 2514)
4(2515 10459 10460 2516)
4(2536 10480 10459 2515)
4(2516 10460 10461 2517)
4(2537 10481 10460 2516)
4(2517 10461 10462 2518)
4(2538 10482 10461 2517)
4(2518 10462 1066 266)
4(2539 10483 10462 2518)
4(141 1137 10463 2519)
4(2519 10463 10464 2520)
4(2540 10484 10463 2519)
4(2520 10464 10465 2521)
4(2541 10485 10464 2520)
4(2521 10465 10466 2522)
4(2542 10486 10465 2521)
4(2522 10466 10467 2523)
4(2543 10487 10466 2522)
4(2523 10467 10468 2524)
4(2544 10488 10467 2523)
4(2524 10468 10469 2525)
4(2545 10489 10468 2524)
4(2525 10469 10470 2526)
4(2546 10490 10469 2525)
4(2526 10470 10471 2527)
4(2547 10491 10470 2526)
4(2527 10471 10472 2528)
4(2548 10492 10471 2527)
4(2528 10472 10473 2529)
4(2549 10493 10472 2528)
4(2529 10473 10474 2530)
4(2550 10494 10473 2529)
4(2530 10474 10475 2531)
4(2551 10495 10474 2530)
4(2531 10475 10476 2532)
4(2552 10496 10475 2531)
4(2532 10476 10477 2533)
4(2553 10497 10476 2532)
4(2533 10477 10478 2534)
4(2554 10498 10477 2533)
4(2534 10478 10479 2535)
4(2555 10499 10478 2534)
4(2535 10479 10480 2536)
4(2556 10500 10479 2535)
4(2536 10480 10481 2537)
4(2557 10501 10480 2536)
4(2537 10481 10482 2538)
4(2558 10502 10481 2537)
4(2538 10482 10483 2539)
4(2559 10503 10482 2538)
4(2539 10483 1065 265)
4(2560 10504 10483 2539)
4(142 1138 10484 2540)
4(2540 10484 10485 2541)
4(2561 10505 10484 2540)
4(2541 10485 10486 2542)
4(2562 10506 10485 2541)
4(2542 10486 10487 2543)
4(2563 10507 10486 2542)
4(2543 10487 10488 2544)
4(2564 10508 10487 2543)
4(2544 10488 10489 2545)
4(2565 10509 10488 2544)
4(2545 10489 10490 2546)
4(2566 10510 10489 2545)
4(2546 10490 10491 2547)
4(2567 10511 10490 2546)
4(2547 10491 10492 2548)
4(2568 10512 10491 2547)
4(2548 10492 10493 2549)
4(2569 10513 10492 2548)
4(2549 10493 10494 2550)
4(2570 10514 10493 2549)
4(2550 10494 10495 2551)
4(2571 10515 10494 2550)
4(2551 10495 10496 2552)
4(2572 10516 10495 2551)
4(2552 10496 10497 2553)
4(2573 10517 10496 2552)
4(2553 10497 10498 2554)
4(2574 10518 10497 2553)
4(2554 10498 10499 2555)
4(2575 10519 10498 2554)
4(2555 10499 10500 2556)
4(2576 10520 10499 2555)
4(2556 10500 10501 2557)
4(2577 10521 10500 2556)
4(2557 10501 10502 2558)
4(2578 10522 10501 2557)
4(2558 10502 10503 2559)
4(2579 10523 10502 2558)
4(2559 10503 10504 2560)
4(2580 10524 10503 2559)
4(2560 10504 1064 264)
4(2581 10525 10504 2560)
4(143 1139 10505 2561)
4(2561 10505 10506 2562)
4(2582 10526 10505 2561)
4(2562 10506 10507 2563)
4(2583 10527 10506 2562)
4(2563 10507 10508 2564)
4(2584 10528 10507 2563)
4(2564 10508 10509 2565)
4(2585 10529 10508 2564)
4(2565 10509 10510 2566)
4(2586 10530 10509 2565)
4(2566 10510 10511 2567)
4(2587 10531 10510 2566)
4(2567 10511 10512 2568)
4(2588 10532 10511 2567)
4(2568 10512 10513 2569)
4(2589 10533 10512 2568)
4(2569 10513 10514 2570)
4(2590 10534 10513 2569)
4(2570 10514 10515 2571)
4(2591 10535 10514 2570)
4(2571 10515 10516 2572)
4(2592 10536 10515 2571)
4(2572 10516 10517 2573)
4(2593 10537 10516 2572)
4(2573 10517 10518 2574)
4(2594 10538 10517 2573)
4(2574 10518 10519 2575)
4(2595 10539 10518 2574)
4(2575 10519 10520 2576)
4(2596 10540 10519 2575)
4(2576 10520 10521 2577)
4(2597 10541 10520 2576)
4(2577 10521 10522 2578)
4(2598 10542 10521 2577)
4(2578 10522 10523 2579)
4(2599 10543 10522 2578)
4(2579 10523 10524 2580)
4(2600 10544 10523 2579)
4(2580 10524 10525 2581)
4(2601 10545 10524 2580)
4(2581 10525 1063 263)
4(2602 10546 10525 2581)
4(144 1140 10526 2582)
4(2582 10526 10527 2583)
4(2603 10547 10526 2582)
4(2583 10527 10528 2584)
4(2604 10548 10527 2583)
4(2584 10528 10529 2585)
4(2605 10549 10528 2584)
4(2585 10529 10530 2586)
4(2606 10550 10529 2585)
4(2586 10530 10531 2587)
4(2607 10551 10530 2586)
4(2587 10531 10532 2588)
4(2608 10552 10531 2587)
4(2588 10532 10533 2589)
4(2609 10553 10532 2588)
4(2589 10533 10534 2590)
4(2610 10554 10533 2589)
4(2590 10534 10535 2591)
4(2611 10555 10534 2590)
4(2591 10535 10536 2592)
4(2612 10556 10535 2591)
4(2592 10536 10537 2593)
4(2613 10557 10536 2592)
4(2593 10537 10538 2594)
4(2614 10558 10537 2593)
4(2594 10538 10539 2595)
4(2615 10559 10538 2594)
4(2595 10539 10540 2596)
4(2616 10560 10539 2595)
4(2596 10540 10541 2597)
4(2617 10561 10540 2596)
4(2597 10541 10542 2598)
4(2618 10562 10541 2597)
4(2598 10542 10543 2599)
4(2619 10563 10542 2598)
4(2599 10543 10544 2600)
4(2620 10564 10543 2599)
4(2600 10544 10545 2601)
4(2621 10565 10544 2600)
4(2601 10545 10546 2602)
4(2622 10566 10545 2601)
4(2602 10546 1062 262)
4(2623 10567 10546 2602)
4(145 1141 10547 2603)
4(2603 10547 10548 2604)
4(2624 10568 10547 2603)
4(2604 10548 10549 2605)
4(2625 10569 10548 2604)
4(2605 10549 10550 2606)
4(2626 10570 10549 2605)
4(2606 10550 10551 2607)
4(2627 10571 10550 2606)
4(2607 10551 10552 2608)
4(2628 10572 10551 2607)
4(2608 10552 10553 2609)
4(2629 10573 10552 2608)
4(2609 10553 10554 2610)
4(2630 10574 10553 2609)
4(2610 10554 10555 2611)
4(2631 10575 10554 2610)
4(2611 10555 10556 2612)
4(2632 10576 10555 2611)
4(2612 10556 10557 2613)
4(2633 10577 10556 2612)
4(2613 10557 10558 2614)
4(2634 10578 10557 2613)
4(2614 10558 10559 2615)
4(2635 10579 10558 2614)
4(2615 10559 10560 2616)
4(2636 10580 10559 2615)
4(2616 10560 10561 2617)
4(2637 10581 10560 2616)
4(2617 10561 10562 2618)
4(2638 10582 10561 2617)
4(2618 10562 10563 2619)
4(2639 10583 10562 2618)
4(2619 10563 10564 2620)
4(2640 10584 10563 2619)
4(2620 10564 10565 2621)
4(2641 10585 10564 2620)
4(2621 10565 10566 2622)
4(2642 10586 10565 2621)
4(2622 10566 10567 2623)
4(2643 10587 10566 2622)
4(2623 10567 1061 261)
4(2644 10588 10567 2623)
4(146 1142 10568 2624)
4(2624 10568 10569 2625)
4(2645 10589 10568 2624)
4(2625 10569 10570 2626)
4(2646 10590 10569 2625)
4(2626 10570 10571 2627)
4(2647 10591 10570 2626)
4(2627 10571 10572 2628)
4(2648 10592 10571 2627)
4(2628 10572 10573 2629)
4(2649 10593 10572 2628)
4(2629 10573 10574 2630)
4(2650 10594 10573 2629)
4(2630 10574 10575 2631)
4(2651 10595 10574 2630)
4(2631 10575 10576 2632)
4(2652 10596 10575 2631)
4(2632 10576 10577 2633)
4(2653 10597 10576 2632)
4(2633 10577 10578 2634)
4(2654 10598 10577 2633)
4(2634 10578 10579 2635)
4(2655 10599 10578 2634)
4(2635 10579 10580 2636)
4(2656 10600 10579 2635)
4(2636 10580 10581 2637)
4(2657 10601 10580 2636)
4(2637 10581 10582 2638)
4(2658 10602 10581 2637)
4(2638 10582 10583 2639)
4(2659 10603 10582 2638)
4(2639 10583 10584 2640)
4(2660 10604 10583 2639)
4(2640 10584 10585 2641)
4(2661 10605 10584 2640)
4(2641 10585 10586 2642)
4(2662 10606 10585 2641)
4(2642 10586 10587 2643)
4(2663 10607 10586 2642)
4(2643 10587 10588 2644)
4(2664 10608 10587 2643)
4(2644 10588 1060 260)
4(2665 10609 10588 2644)
4(147 1143 10589 2645)
4(2645 10589 10590 2646)
4(2666 10610 10589 2645)
4(2646 10590 10591 2647)
4(2667 10611 10590 2646)
4(2647 10591 10592 2648)
4(2668 10612 10591 2647)
4(2648 10592 10593 2649)
4(2669 10613 10592 2648)
4(2649 10593 10594 2650)
4(2670 10614 10593 2649)
4(2650 10594 10595 2651)
4(2671 10615 10594 2650)
4(2651 10595 10596 2652)
4(2672 10616 10595 2651)
4(2652 10596 10597 2653)
4(2673 10617 10596 2652)
4(2653 10597 10598 2654)
4(2674 10618 10597 2653)
4(2654 10598 10599 2655)
4(2675 10619 10598 2654)
4(2655 10599 10600 2656)
4(2676 10620 10599 2655)
4(2656 10600 10601 2657)
4(2677 10621 10600 2656)
4(2657 10601 10602 2658)
4(2678 10622 10601 2657)
4(2658 10602 10603 2659)
4(2679 10623 10602 2658)
4(2659 10603 10604 2660)
4(2680 10624 10603 2659)
4(2660 10604 10605 2661)
4(2681 10625 10604 2660)
4(2661 10605 10606 2662)
4(2682 10626 10605 2661)
4(2662 10606 10607 2663)
4(2683 10627 10606 2662)
4(2663 10607 10608 2664)
4(2684 10628 10607 2663)
4(2664 10608 10609 2665)
4(2685 10629 10608 2664)
4(2665 10609 1059 259)
4(2686 10630 10609 2665)
4(148 1144 10610 2666)
4(2666 10610 10611 2667)
4(2687 10631 10610 2666)
4(2667 10611 10612 2668)
4(2688 10632 10611 2667)
4(2668 10612 10613 2669)
4(2689 10633 10612 2668)
4(2669 10613 10614 2670)
4(2690 10634 10613 2669)
4(2670 10614 10615 2671)
4(2691 10635 10614 2670)
4(2671 10615 10616 2672)
4(2692 10636 10615 2671)
4(2672 10616 10617 2673)
4(2693 10637 10616 2672)
4(2673 10617 10618 2674)
4(2694 10638 10617 2673)
4(2674 10618 10619 2675)
4(2695 10639 10618 2674)
4(2675 10619 10620 2676)
4(2696 10640 10619 2675)
4(2676 10620 10621 2677)
4(2697 10641 10620 2676)
4(2677 10621 10622 2678)
4(2698 10642 10621 2677)
4(2678 10622 10623 2679)
4(2699 10643 10622 2678)
4(2679 10623 10624 2680)
4(2700 10644 10623 2679)
4(2680 10624 10625 2681)
4(2701 10645 10624 2680)
4(2681 10625 10626 2682)
4(2702 10646 10625 2681)
4(2682 10626 10627 2683)
4(2703 10647 10626 2682)
4(2683 10627 10628 2684)
4(2704 10648 10627 2683)
4(2684 10628 10629 2685)
4(2705 10649 10628 2684)
4(2685 10629 10630 2686)
4(2706 10650 10629 2685)
4(2686 10630 1058 258)
4(2707 10651 10630 2686)
4(149 1145 10631 2687)
4(2687 10631 10632 2688)
4(2708 10652 10631 2687)
4(2688 10632 10633 2689)
4(2709 10653 10632 2688)
4(2689 10633 10634 2690)
4(2710 10654 10633 2689)
4(2690 10634 10635 2691)
4(2711 10655 10634 2690)
4(2691 10635 10636 2692)
4(2712 10656 10635 2691)
4(2692 10636 10637 2693)
4(2713 10657 10636 2692)
4(2693 10637 10638 2694)
4(2714 10658 10637 2693)
4(2694 10638 10639 2695)
4(2715 10659 10638 2694)
4(2695 10639 10640 2696)
4(2716 10660 10639 2695)
4(2696 10640 10641 2697)
4(2717 10661 10640 2696)
4(2697 10641 10642 2698)
4(2718 10662 10641 2697)
4(2698 10642 10643 2699)
4(2719 10663 10642 2698)
4(2699 10643 10644 2700)
4(2720 10664 10643 2699)
4(2700 10644 10645 2701)
4(2721 10665 10644 2700)
4(2701 10645 10646 2702)
4(2722 10666 10645 2701)
4(2702 10646 10647 2703)
4(2723 10667 10646 2702)
4(2703 10647 10648 2704)
4(2724 10668 10647 2703)
4(2704 10648 10649 2705)
4(2725 10669 10648 2704)
4(2705 10649 10650 2706)
4(2726 10670 10649 2705)
4(2706 10650 10651 2707)
4(2727 10671 10650 2706)
4(2707 10651 1057 257)
4(2728 10672 10651 2707)
4(150 1146 10652 2708)
4(2708 10652 10653 2709)
4(2729 10673 10652 2708)
4(2709 10653 10654 2710)
4(2730 10674 10653 2709)
4(2710 10654 10655 2711)
4(2731 10675 10654 2710)
4(2711 10655 10656 2712)
4(2732 10676 10655 2711)
4(2712 10656 10657 2713)
4(2733 10677 10656 2712)
4(2713 10657 10658 2714)
4(2734 10678 10657 2713)
4(2714 10658 10659 2715)
4(2735 10679 10658 2714)
4(2715 10659 10660 2716)
4(2736 10680 10659 2715)
4(2716 10660 10661 2717)
4(2737 10681 10660 2716)
4(2717 10661 10662 2718)
4(2738 10682 10661 2717)
4(2718 10662 10663 2719)
4(2739 10683 10662 2718)
4(2719 10663 10664 2720)
4(2740 10684 10663 2719)
4(2720 10664 10665 2721)
4(2741 10685 10664 2720)
4(2721 10665 10666 2722)
4(2742 10686 10665 2721)
4(2722 10666 10667 2723)
4(2743 10687 10666 2722)
4(2723 10667 10668 2724)
4(2744 10688 10667 2723)
4(2724 10668 10669 2725)
4(2745 10689 10668 2724)
4(2725 10669 10670 2726)
4(2746 10690 10669 2725)
4(2726 10670 10671 2727)
4(2747 10691 10670 2726)
4(2727 10671 10672 2728)
4(2748 10692 10671 2727)
4(2728 10672 1056 256)
4(2749 10693 10672 2728)
4(151 1147 10673 2729)
4(2729 10673 10674 2730)
4(2750 10694 10673 2729)
4(2730 10674 10675 2731)
4(2751 10695 10674 2730)
4(2731 10675 10676 2732)
4(2752 10696 10675 2731)
4(2732 10676 10677 2733)
4(2753 10697 10676 2732)
4(2733 10677 10678 2734)
4(2754 10698 10677 2733)
4(2734 10678 10679 2735)
4(2755 10699 10678 2734)
4(2735 10679 10680 2736)
4(2756 10700 10679 2735)
4(2736 10680 10681 2737)
4(2757 10701 10680 2736)
4(2737 10681 10682 2738)
4(2758 10702 10681 2737)
4(2738 10682 10683 2739)
4(2759 10703 10682 2738)
4(2739 10683 10684 2740)
4(2760 10704 10683 2739)
4(2740 10684 10685 2741)
4(2761 10705 10684 2740)
4(2741 10685 10686 2742)
4(2762 10706 10685 2741)
4(2742 10686 10687 2743)
4(2763 10707 10686 2742)
4(2743 10687 10688 2744)
4(2764 10708 10687 2743)
4(2744 10688 10689 2745)
4(2765 10709 10688 2744)
4(2745 10689 10690 2746)
4(2766 10710 10689 2745)
4(2746 10690 10691 2747)
4(2767 10711 10690 2746)
4(2747 10691 10692 2748)
4(2768 10712 10691 2747)
4(2748 10692 10693 2749)
4(2769 10713 10692 2748)
4(2749 10693 1055 255)
4(2770 10714 10693 2749)
4(152 1148 10694 2750)
4(2750 10694 10695 2751)
4(2771 10715 10694 2750)
4(2751 10695 10696 2752)
4(2772 10716 10695 2751)
4(2752 10696 10697 2753)
4(2773 10717 10696 2752)
4(2753 10697 10698 2754)
4(2774 10718 10697 2753)
4(2754 10698 10699 2755)
4(2775 10719 10698 2754)
4(2755 10699 10700 2756)
4(2776 10720 10699 2755)
4(2756 10700 10701 2757)
4(2777 10721 10700 2756)
4(2757 10701 10702 2758)
4(2778 10722 10701 2757)
4(2758 10702 10703 2759)
4(2779 10723 10702 2758)
4(2759 10703 10704 2760)
4(2780 10724 10703 2759)
4(2760 10704 10705 2761)
4(2781 10725 10704 2760)
4(2761 10705 10706 2762)
4(2782 10726 10705 2761)
4(2762 10706 10707 2763)
4(2783 10727 10706 2762)
4(2763 10707 10708 2764)
4(2784 10728 10707 2763)
4(2764 10708 10709 2765)
4(2785 10729 10708 2764)
4(2765 10709 10710 2766)
4(2786 10730 10709 2765)
4(2766 10710 10711 2767)
4(2787 10731 10710 2766)
4(2767 10711 10712 2768)
4(2788 10732 10711 2767)
4(2768 10712 10713 2769)
4(2789 10733 10712 2768)
4(2769 10713 10714 2770)
4(2790 10734 10713 2769)
4(2770 10714 1054 254)
4(2791 10735 10714 2770)
4(153 1149 10715 2771)
4(2771 10715 10716 2772)
4(2792 10736 10715 2771)
4(2772 10716 10717 2773)
4(2793 10737 10716 2772)
4(2773 10717 10718 2774)
4(2794 10738 10717 2773)
4(2774 10718 10719 2775)
4(2795 10739 10718 2774)
4(2775 10719 10720 2776)
4(2796 10740 10719 2775)
4(2776 10720 10721 2777)
4(2797 10741 10720 2776)
4(2777 10721 10722 2778)
4(2798 10742 10721 2777)
4(2778 10722 10723 2779)
4(2799 10743 10722 2778)
4(2779 10723 10724 2780)
4(2800 10744 10723 2779)
4(2780 10724 10725 2781)
4(2801 10745 10724 2780)
4(2781 10725 10726 2782)
4(2802 10746 10725 2781)
4(2782 10726 10727 2783)
4(2803 10747 10726 2782)
4(2783 10727 10728 2784)
4(2804 10748 10727 2783)
4(2784 10728 10729 2785)
4(2805 10749 10728 2784)
4(2785 10729 10730 2786)
4(2806 10750 10729 2785)
4(2786 10730 10731 2787)
4(2807 10751 10730 2786)
4(2787 10731 10732 2788)
4(2808 10752 10731 2787)
4(2788 10732 10733 2789)
4(2809 10753 10732 2788)
4(2789 10733 10734 2790)
4(2810 10754 10733 2789)
4(2790 10734 10735 2791)
4(2811 10755 10734 2790)
4(2791 10735 1053 253)
4(2812 10756 10735 2791)
4(154 1150 10736 2792)
4(2792 10736 10737 2793)
4(204 1091 10736 2792)
4(2793 10737 10738 2794)
4(205 1092 10737 2793)
4(2794 10738 10739 2795)
4(206 1093 10738 2794)
4(2795 10739 10740 2796)
4(207 1094 10739 2795)
4(2796 10740 10741 2797)
4(208 1095 10740 2796)
4(2797 10741 10742 2798)
4(209 1096 10741 2797)
4(2798 10742 10743 2799)
4(210 1097 10742 2798)
4(2799 10743 10744 2800)
4(211 1098 10743 2799)
4(2800 10744 10745 2801)
4(212 1099 10744 2800)
4(2801 10745 10746 2802)
4(213 1100 10745 2801)
4(2802 10746 10747 2803)
4(214 1101 10746 2802)
4(2803 10747 10748 2804)
4(215 1102 10747 2803)
4(2804 10748 10749 2805)
4(216 1103 10748 2804)
4(2805 10749 10750 2806)
4(217 1104 10749 2805)
4(2806 10750 10751 2807)
4(218 1105 10750 2806)
4(2807 10751 10752 2808)
4(219 1106 10751 2807)
4(2808 10752 10753 2809)
4(220 1107 10752 2808)
4(2809 10753 10754 2810)
4(221 1108 10753 2809)
4(2810 10754 10755 2811)
4(222 1109 10754 2810)
4(2811 10755 10756 2812)
4(223 1110 10755 2811)
4(2812 10756 1052 252)
4(224 1111 10756 2812)
4(155 1155 1164 620)
4(628 1156 1163 627)
4(629 1157 1163 627)
4(629 1157 1162 626)
4(38 10759 9292 4)
4(1151 10759 9292 159)
4(9294 10761 40 18)
4(1165 1155 155 621)
4(156 1154 1165 621)
4(9291 10758 38 4)
4(9294 10761 10760 9293)
4(1159 10761 9294 623)
4(9296 10763 40 18)
4(1151 10762 9295 159)
4(10759 1160 624 9292)
4(9295 10762 10761 9294)
4(9294 10761 1152 158)
4(1152 10762 9295 158)
4(9291 10758 1158 630)
4(10757 10758 9291 9290)
4(9292 10759 10758 9291)
4(9291 10758 1161 625)
4(625 1161 10759 9292)
4(9296 10763 1166 622)
4(9297 10764 10763 9296)
4(9294 10761 10763 9296)
4(9296 10763 1153 157)
4(1153 10761 9294 157)
4(10760 10762 9295 9293)
4(9295 10762 10759 9292)
4(10759 10760 9293 9292)
4(623 1159 10760 9293)
4(9293 10760 1160 624)
4(9290 10757 1158 630)
4(629 1157 10757 9290)
4(10757 1162 626 9290)
4(625 1161 10757 9290)
4(9297 10764 1166 622)
4(1165 10764 9297 621)
4(9297 10764 1154 156)
4(1153 10764 9297 157)
4(630 1158 38 4)
4(629 1157 1158 630)
4(630 1158 1198 636)
4(629 1157 1198 636)
4(629 1157 1197 637)
4(629 1157 10770 9303)
4(628 1156 1157 629)
4(9304 10771 10772 9305)
4(9305 10772 10775 9308)
4(21 41 10769 9302)
4(9358 10825 10822 9355)
4(9402 10869 10874 9407)
4(9420 10887 10886 9419)
4(10790 10792 9325 9323)
4(9299 10766 10765 9298)
4(9429 10896 10895 9428)
4(9349 10816 10815 9348)
4(9357 10824 10812 9345)
4(9375 10842 10841 9374)
4(10797 1232 634 9330)
4(10805 10807 9340 9338)
4(9420 10887 1225 937)
4(934 1222 10883 9416)
4(9437 10904 1218 930)
4(10815 1208 920 9348)
4(9351 10818 10817 9350)
4(9370 10837 10836 9369)
4(10841 1181 653 9374)
4(9457 10924 10923 9456)
4(10866 10857 9390 9399)
4(9386 10853 1216 928)
4(10831 10832 9365 9364)
4(9366 10833 10831 9364)
4(10889 10891 9424 9422)
4(9425 10892 10889 9422)
4(9417 10884 10882 9415)
4(9415 10882 1172 662)
4(10878 10879 9412 9411)
4(9453 10920 10878 9411)
4(10808 10810 9343 9341)
4(9442 10909 10812 9345)
4(9321 10788 10805 9338)
4(9328 10795 10786 9319)
4(10775 10776 9309 9308)
4(9331 10798 10797 9330)
4(28 42 10768 9301)
4(9301 10768 1199 945)
4(10901 10902 9435 9434)
4(1225 10900 9433 937)
4(1176 10915 9448 658)
4(10915 10916 9449 9448)
4(10860 10872 9405 9393)
4(1216 10862 9395 928)
4(10862 1217 929 9395)
4(9336 10803 10802 9335)
4(9314 10781 10807 9340)
4(20 43 10906 9439)
4(9380 10847 10846 9379)
4(10846 10854 9387 9379)
4(10912 10913 9446 9445)
4(10886 10888 9421 9419)
4(10890 10886 9419 9423)
4(10835 1183 651 9368)
4(1186 10813 9346 648)
4(10813 1187 647 9346)
4(10863 10865 9398 9396)
4(10865 10877 9410 9398)
4(10820 10822 9355 9353)
4(10822 10826 9359 9355)
4(10830 10822 9355 9363)
4(9355 10822 10821 9354)
4(10941 10897 9430 9474)
4(9430 10897 10942 9475)
4(9357 10824 10930 9463)
4(10823 10824 9357 9356)
4(9304 10771 10774 9307)
4(9428 10895 10894 9427)
4(9474 10941 10893 9426)
4(9423 10890 10921 9454)
4(10923 10866 9399 9456)
4(9467 10934 10923 9456)
4(10868 10870 9403 9401)
4(10846 10848 9381 9379)
4(9384 10851 10860 9393)
4(10849 10839 9372 9382)
4(10839 10843 9376 9372)
4(9374 10841 10840 9373)
4(9330 10797 10783 9316)
4(9315 10782 1230 632)
4(10827 10829 9362 9360)
4(9377 10844 10843 9376)
4(9348 10815 10814 9347)
4(10808 10935 9468 9341)
4(9333 10800 10799 9332)
4(9458 10925 1218 930)
4(9483 10950 10803 9336)
4(9471 10938 10908 9441)
4(9401 10868 1176 658)
4(9464 10931 10849 9382)
4(9371 10838 1213 925)
4(9395 10862 10853 9386)
4(9446 10913 1216 928)
4(653 1181 10836 9369)
4(931 1219 10904 9437)
4(9409 10876 10923 9456)
4(10923 10863 9396 9456)
4(9473 10940 10793 9326)
4(9436 10903 10895 9428)
4(665 1169 10896 9429)
4(9334 10801 10927 9460)
4(10799 10801 9334 9332)
4(10906 1233 635 9439)
4(10889 10893 9426 9422)
4(938 1226 10767 9300)
4(9478 10945 10941 9474)
4(9317 10784 10807 9340)
4(9318 10785 10784 9317)
4(9317 10784 10778 9311)
4(9311 10778 1193 641)
4(1193 10784 9317 641)
4(9385 10852 1179 655)
4(656 1178 10852 9385)
4(9462 10929 10852 9385)
4(9388 10855 10853 9386)
4(9450 10917 10862 9395)
4(1222 10922 9455 934)
4(10878 10921 9454 9411)
4(9433 10900 10887 9420)
4(9422 10889 10900 9433)
4(9432 10899 10900 9433)
4(10793 10901 9434 9326)
4(9327 10794 10793 9326)
4(9344 10811 1206 918)
4(917 1205 10811 9344)
4(9459 10926 10811 9344)
4(9334 10801 10800 9333)
4(9333 10800 10811 9344)
4(9344 10811 10801 9334)
4(10801 1205 917 9334)
4(916 1204 10801 9334)
4(9411 10878 10922 9455)
4(9455 10922 10883 9416)
4(10883 1221 933 9416)
4(1221 10875 9408 933)
4(9345 10812 1186 648)
4(649 1185 10812 9345)
4(9330 10797 10787 9320)
4(9320 10787 10786 9319)
4(9316 10783 1232 634)
4(10919 10891 9424 9452)
4(9423 10890 10889 9422)
4(9422 10889 10887 9420)
4(9420 10887 10890 9423)
4(9340 10807 10806 9339)
4(10786 10796 9329 9319)
4(9329 10796 10797 9330)
4(10797 10786 9319 9330)
4(651 1183 10829 9362)
4(9361 10828 10827 9360)
4(9463 10930 10828 9361)
4(9482 10949 10829 9362)
4(9362 10829 10828 9361)
4(9361 10828 1184 650)
4(1184 10829 9362 650)
4(9413 10880 10879 9412)
4(9398 10865 10878 9411)
4(9411 10878 10883 9416)
4(9416 10883 10865 9398)
4(10815 10954 9487 9348)
4(9353 10820 10815 9348)
4(9348 10815 1207 919)
4(9440 10907 10815 9348)
4(10851 10952 9485 9384)
4(9485 10952 10852 9385)
4(9385 10852 10851 9384)
4(10851 1178 656 9384)
4(657 1177 10851 9384)
4(10882 10885 9418 9415)
4(9418 10885 10881 9414)
4(10881 10882 9415 9414)
4(661 1173 10882 9415)
4(9415 10882 10874 9407)
4(10874 1173 661 9407)
4(9443 10910 1211 923)
4(1211 10825 9358 923)
4(10825 10910 9443 9358)
4(9443 10910 10831 9364)
4(10831 10834 9367 9364)
4(9363 10830 10831 9364)
4(9364 10831 10825 9358)
4(9358 10825 10830 9363)
4(10856 10859 9392 9389)
4(10848 10840 9373 9381)
4(10802 10804 9337 9335)
4(10935 10814 9347 9468)
4(9322 10789 1189 645)
4(9322 10789 10803 9336)
4(10803 10937 9470 9336)
4(10941 10943 9476 9474)
4(9475 10942 10941 9474)
4(9474 10941 10765 9298)
4(10765 10767 9300 9298)
4(10767 10941 9474 9300)
4(9445 10912 10849 9382)
4(9382 10849 10847 9380)
4(9353 10820 10954 9487)
4(9354 10821 10820 9353)
4(920 1208 10820 9353)
4(9374 10841 1180 654)
4(9447 10914 10841 9374)
4(10841 10932 9465 9374)
4(9369 10836 10841 9374)
4(9399 10866 10925 9458)
4(9400 10867 10866 9399)
4(9405 10872 10871 9404)
4(10817 10819 9352 9350)
4(9354 10821 10953 9486)
4(9363 10830 10821 9354)
4(9346 10813 10812 9345)
4(10818 10813 9346 9351)
4(9346 10813 10809 9342)
4(9441 10908 10813 9346)
4(9401 10868 1175 659)
4(1175 10873 9406 659)
4(9448 10915 10868 9401)
4(10868 10951 9484 9401)
4(9484 10951 10915 9448)
4(9394 10861 10915 9448)
4(10915 10871 9404 9448)
4(9404 10871 10951 9484)
4(9467 10934 10871 9404)
4(10943 10944 9477 9476)
4(9475 10942 10793 9326)
4(10793 10791 9324 9326)
4(9324 10791 10942 9475)
4(10844 10949 9482 9377)
4(9465 10932 10928 9461)
4(9461 10928 10836 9369)
4(9369 10836 10932 9465)
4(10771 39 19 9304)
4(19 39 1156 628)
4(644 1190 10805 9338)
4(10805 10905 9438 9338)
4(9339 10806 10805 9338)
4(9377 10844 10928 9461)
4(10928 10933 9466 9461)
4(9378 10845 10850 9383)
4(9383 10850 10849 9382)
4(9309 10776 10772 9305)
4(10772 10773 9306 9305)
4(9309 10776 1194 640)
4(9312 10779 10776 9309)
4(9381 10848 10929 9462)
4(9392 10859 10848 9381)
4(9391 10858 10853 9386)
4(9386 10853 10846 9379)
4(9325 10792 1200 946)
4(9431 10898 10792 9325)
4(9430 10897 10792 9325)
4(9325 10792 10765 9298)
4(9298 10765 10897 9430)
4(10793 10769 9302 9326)
4(9472 10939 10793 9326)
4(947 1201 10791 9324)
4(9467 10934 10866 9399)
4(10866 10872 9405 9399)
4(10872 10934 9467 9405)
4(9457 10924 10934 9467)
4(9467 10934 10951 9484)
4(9339 10806 10905 9438)
4(9470 10937 10806 9339)
4(9339 10806 10936 9469)
4(9469 10936 10786 9319)
4(10786 10806 9339 9319)
4(9396 10863 10924 9457)
4(9457 10924 10864 9397)
4(9397 10864 10863 9396)
4(10863 10877 9410 9396)
4(9410 10877 10876 9409)
4(10876 10863 9396 9409)
4(9452 10919 10946 9479)
4(10946 10947 9480 9479)
4(9428 10895 10919 9452)
4(9452 10919 10918 9451)
4(9451 10918 10895 9428)
4(9463 10930 10827 9360)
4(9365 10832 10930 9463)
4(10953 10819 9352 9486)
4(10777 10775 9308 9310)
4(10782 10777 9310 9315)
4(631 1229 10777 9310)
4(9310 10777 1230 632)
4(9454 10921 10920 9453)
4(9453 10920 10946 9479)
4(9479 10946 10921 9454)
4(10921 10886 9419 9454)
4(9419 10886 10922 9455)
4(10922 10921 9454 9455)
4(9424 10891 10890 9423)
4(10890 10946 9479 9423)
4(10946 10891 9424 9479)
4(9425 10892 10891 9424)
4(9424 10891 10895 9428)
4(9341 10808 10950 9483)
4(9342 10809 10808 9341)
4(9468 10935 10926 9459)
4(9337 10804 10935 9468)
4(10880 10864 9397 9413)
4(10864 10870 9403 9397)
4(9414 10881 10880 9413)
4(9413 10880 10874 9407)
4(9407 10874 10881 9414)
4(9373 10840 10850 9383)
4(9465 10932 10840 9373)
4(10840 10842 9375 9373)
4(9375 10842 10929 9462)
4(10929 10840 9373 9462)
4(10795 10936 9469 9328)
4(10936 10948 9481 9469)
4(9329 10796 10795 9328)
4(9328 10795 10906 9439)
4(9347 10814 10817 9350)
4(9350 10817 10954 9487)
4(9487 10954 10814 9347)
4(10814 10816 9349 9347)
4(9349 10816 10926 9459)
4(10926 10814 9347 9459)
4(9390 10857 10867 9400)
4(10855 10857 9390 9388)
4(9405 10872 10857 9390)
4(9390 10857 10856 9389)
4(9389 10856 10872 9405)
4(9365 10832 10830 9363)
4(9363 10830 10953 9486)
4(10953 10832 9365 9486)
4(9366 10833 10832 9365)
4(9365 10832 10827 9360)
4(9482 10949 10837 9370)
4(10837 10928 9461 9370)
4(10928 10949 9482 9461)
4(9360 10827 10949 9482)
4(9482 10949 10833 9366)
4(10833 10827 9360 9366)
4(9392 10859 10858 9391)
4(9391 10858 10846 9379)
4(9379 10846 10859 9392)
4(9392 10859 10929 9462)
4(9462 10929 10952 9485)
4(10952 10859 9392 9485)
4(9426 10893 10892 9425)
4(9425 10892 10943 9476)
4(9476 10943 10893 9426)
4(10893 10945 9478 9426)
4(9478 10945 10900 9433)
4(9433 10900 10893 9426)
4(9412 10879 10865 9398)
4(9398 10865 10864 9397)
4(9397 10864 10879 9412)
4(9453 10920 10879 9412)
4(10879 10881 9414 9412)
4(9477 10944 10892 9425)
4(10892 10895 9428 9425)
4(10895 10944 9477 9428)
4(9477 10944 10894 9427)
4(9473 10940 10944 9477)
4(9421 10888 10887 9420)
4(9420 10887 1224 936)
4(1224 10888 9421 936)
4(9421 10888 1223 935)
4(935 1223 10922 9455)
4(9455 10922 10888 9421)
4(9337 10804 10803 9336)
4(10803 10808 9341 9336)
4(9341 10808 10804 9337)
4(9337 10804 10926 9459)
4(9459 10926 10800 9333)
4(10800 10804 9337 9333)
4(9408 10875 1220 932)
4(9409 10876 10875 9408)
4(10875 10877 9410 9408)
4(9410 10877 10883 9416)
4(10883 10875 9408 9416)
4(9368 10835 1182 652)
4(652 1182 10836 9369)
4(9369 10836 10835 9368)
4(10835 10837 9370 9368)
4(9370 10837 10829 9362)
4(9362 10829 10835 9368)
4(10884 1172 662 9417)
4(1171 10884 9417 663)
4(9418 10885 10884 9417)
4(9417 10884 10918 9451)
4(9451 10918 10885 9418)
4(10847 10854 9387 9380)
4(9387 10854 10912 9445)
4(10912 10847 9380 9445)
4(9381 10848 10847 9380)
4(10847 10850 9383 9380)
4(9383 10850 10848 9381)
4(9450 10917 10867 9400)
4(9400 10867 10925 9458)
4(10925 10917 9450 9458)
4(929 1217 10917 9450)
4(9450 10917 1218 930)
4(9403 10870 10869 9402)
4(10869 10880 9413 9402)
4(10880 10870 9403 9413)
4(9484 10951 10870 9403)
4(9403 10870 10924 9457)
4(10924 10951 9484 9457)
4(9393 10860 10856 9389)
4(9389 10856 10952 9485)
4(9485 10952 10860 9393)
4(10860 10861 9394 9393)
4(9394 10861 10871 9404)
4(9404 10871 10860 9393)
4(9481 10948 10802 9335)
4(9335 10802 10800 9333)
4(10800 10948 9481 9333)
4(9481 10948 10799 9332)
4(10799 10795 9328 9332)
4(10795 10948 9481 9328)
4(9406 10873 1174 660)
4(660 1174 10874 9407)
4(9407 10874 10873 9406)
4(10873 10869 9402 9406)
4(9402 10869 10868 9401)
4(10868 10873 9406 9401)
4(9441 10908 10809 9342)
4(9342 10809 10950 9483)
4(9483 10950 10908 9441)
4(647 1187 10908 9441)
4(10908 1188 646 9441)
4(9367 10834 10833 9366)
4(9366 10833 10844 9377)
4(9377 10844 10834 9367)
4(9444 10911 10910 9443)
4(10910 10834 9367 9443)
4(9480 10947 10920 9453)
4(10920 10881 9414 9453)
4(10881 10947 9480 9414)
4(9480 10947 10885 9418)
4(10885 10919 9452 9418)
4(10919 10947 9480 9452)
4(10798 10796 9329 9331)
4(10796 10906 9439 9329)
4(10906 10798 9331 9439)
4(634 1232 10798 9331)
4(9331 10798 1233 635)
4(9352 10819 10818 9351)
4(9356 10823 10819 9352)
4(9352 10819 10821 9354)
4(9354 10821 10954 9487)
4(10954 10819 9352 9487)
4(9440 10907 1207 919)
4(918 1206 10907 9440)
4(9349 10816 10907 9440)
4(10907 10811 9344 9440)
4(10811 10816 9349 9344)
4(9376 10843 10911 9444)
4(9444 10911 10834 9367)
4(9367 10834 10843 9376)
4(10843 10845 9378 9376)
4(9378 10845 10849 9382)
4(9382 10849 10843 9376)
4(9312 10779 1194 640)
4(1193 10779 9312 641)
4(9312 10779 10778 9311)
4(9311 10778 10775 9308)
4(10775 10779 9312 9308)
4(9437 10904 10925 9458)
4(9458 10925 10923 9456)
4(10923 10904 9437 9456)
4(9437 10904 10876 9409)
4(9409 10876 1220 932)
4(1220 10904 9437 932)
4(9343 10810 10809 9342)
4(9342 10809 10818 9351)
4(9351 10818 10810 9343)
4(9468 10935 10810 9343)
4(10810 10817 9350 9343)
4(9350 10817 10935 9468)
4(10927 1204 916 9460)
4(43 10927 9460 20)
4(9332 10799 10927 9460)
4(9460 10927 10906 9439)
4(9439 10906 10799 9332)
4(10770 1197 637 9303)
4(638 1196 10770 9303)
4(628 1156 10770 9303)
4(10770 10771 9304 9303)
4(10771 1156 628 9304)
4(9473 10940 10942 9475)
4(9475 10942 10943 9476)
4(10943 10940 9473 9476)
4(9434 10901 10940 9473)
4(9473 10940 10894 9427)
4(9427 10894 10901 9434)
4(9359 10826 10825 9358)
4(9358 10825 1210 922)
4(1210 10826 9359 922)
4(9359 10826 1209 921)
4(921 1209 10820 9353)
4(9353 10820 10826 9359)
4(9447 10914 1180 654)
4(655 1179 10914 9447)
4(9375 10842 10914 9447)
4(10914 10852 9385 9447)
4(10852 10842 9375 9385)
4(9470 10937 10802 9335)
4(9335 10802 10936 9469)
4(10936 10937 9470 9469)
4(9470 10937 10905 9438)
4(10789 10937 9470 9322)
4(9313 10780 10782 9315)
4(9315 10782 10775 9308)
4(9308 10775 10780 9313)
4(10787 10780 9313 9320)
4(10780 10778 9311 9313)
4(9435 10902 10894 9427)
4(10894 10896 9429 9427)
4(9429 10896 10902 9435)
4(10902 1169 665 9435)
4(1168 10902 9435 666)
4(9432 10899 10945 9478)
4(9478 10945 10767 9300)
4(10767 10899 9432 9300)
4(9432 10899 1226 938)
4(1225 10899 9432 937)
4(9327 10794 10901 9434)
4(9434 10901 1168 666)
4(1168 10794 9327 666)
4(9302 10769 10794 9327)
4(9327 10794 1167 667)
4(667 1167 10769 9302)
4(9436 10903 10918 9451)
4(9451 10918 1171 663)
4(1171 10903 9436 663)
4(9429 10896 10903 9436)
4(9436 10903 1170 664)
4(664 1170 10896 9429)
4(9449 10916 10861 9394)
4(9394 10861 10851 9384)
4(9384 10851 10916 9449)
4(10916 1177 657 9449)
4(1176 10916 9449 658)
4(9371 10838 1212 924)
4(1212 10910 9443 924)
4(10910 10838 9371 9443)
4(9372 10839 10838 9371)
4(9371 10838 10911 9444)
4(9444 10911 10839 9372)
4(9466 10933 10932 9465)
4(9465 10932 10850 9383)
4(9383 10850 10933 9466)
4(10933 10845 9378 9466)
4(9378 10845 10844 9377)
4(10844 10933 9466 9377)
4(9299 10766 10768 9301)
4(10768 1228 940 9301)
4(1228 10766 9299 940)
4(9300 10767 10766 9299)
4(9299 10766 1227 939)
4(939 1227 10767 9300)
4(9318 10785 10807 9340)
4(9340 10807 10786 9319)
4(9319 10786 10785 9318)
4(10785 10787 9320 9318)
4(10787 10778 9311 9320)
4(10778 10785 9318 9311)
4(9464 10931 10912 9445)
4(9445 10912 1214 926)
4(1214 10931 9464 926)
4(9372 10839 10931 9464)
4(9464 10931 1213 925)
4(1213 10839 9372 925)
4(10909 1185 649 9442)
4(1184 10909 9442 650)
4(9357 10824 10909 9442)
4(9442 10909 10828 9361)
4(10828 10824 9357 9361)
4(9306 10773 10771 9304)
4(9304 10771 1196 638)
4(1196 10773 9306 638)
4(9306 10773 1195 639)
4(1195 10776 9309 639)
4(10776 10773 9306 9309)
4(9446 10913 1215 927)
4(1214 10913 9446 926)
4(9386 10853 10913 9446)
4(9446 10913 10854 9387)
4(9387 10854 10853 9386)
4(10781 10784 9317 9314)
4(9317 10784 1192 642)
4(642 1192 10781 9314)
4(9338 10805 10781 9314)
4(10781 1191 643 9314)
4(643 1191 10805 9338)
4(10938 10950 9483 9471)
4(10950 10789 9322 9483)
4(10789 10938 9471 9322)
4(646 1188 10938 9471)
4(9471 10938 1189 645)
4(10788 1190 644 9321)
4(645 1189 10788 9321)
4(9438 10905 10788 9321)
4(10788 10789 9322 9321)
4(9322 10789 10905 9438)
4(9388 10855 10858 9391)
4(9391 10858 10856 9389)
4(9389 10856 10855 9388)
4(9395 10862 10855 9388)
4(9388 10855 10867 9400)
4(9400 10867 10862 9395)
4(9356 10823 10930 9463)
4(9463 10930 10953 9486)
4(9486 10953 10823 9356)
4(9356 10823 10818 9351)
4(9351 10818 10812 9345)
4(9345 10812 10823 9356)
4(10774 10772 9305 9307)
4(9305 10772 10777 9310)
4(10777 10774 9307 9310)
4(19 39 10774 9307)
4(9307 10774 1229 631)
4(10783 1231 633 9316)
4(1230 10783 9316 632)
4(9316 10783 10782 9315)
4(9315 10782 10787 9320)
4(10787 10783 9316 9320)
4(9472 10939 10769 9302)
4(10769 1203 949 9302)
4(1203 10939 9472 949)
4(9324 10791 10939 9472)
4(9472 10939 1202 948)
4(948 1202 10791 9324)
4(9431 10898 1200 946)
4(1199 10898 9431 945)
4(9431 10898 10768 9301)
4(9301 10768 10765 9298)
4(10765 10898 9431 9298)
4(9323 10790 10897 9430)
4(9430 10897 10791 9324)
4(9324 10791 10790 9323)
4(10790 1201 947 9323)
4(946 1200 10790 9323)
4(20 43 1204 916)
4(27 45 10955 9676)
4(940 1228 42 28)
4(876 1234 1204 916)
4(916 1204 1205 917)
4(877 1235 1204 916)
4(1236 10957 9678 878)
4(878 1236 10958 9679)
4(9681 10960 1208 920)
4(881 1239 10962 9683)
4(9681 10960 10964 9685)
4(9687 10966 10967 9688)
4(1228 10956 9677 940)
4(24 44 10973 9694)
4(10989 10992 9713 9710)
4(1216 1217 929 928)
4(933 1221 1222 934)
4(934 1222 11018 9739)
4(9698 10977 10978 9699)
4(9676 10955 1258 915)
4(11036 11028 9749 9757)
4(9749 11028 11029 9750)
4(9746 11025 11026 9747)
4(931 1219 11008 9729)
4(9723 11002 11003 9724)
4(11042 11041 9762 9763)
4(922 1210 1211 923)
4(1211 10971 9692 923)
4(10976 10970 9691 9697)
4(11027 11025 9746 9748)
4(9730 11009 11018 9739)
4(9732 11011 11012 9733)
4(9748 11027 11016 9737)
4(10965 10966 9687 9686)
4(10988 11041 9762 9709)
4(9710 10989 10994 9715)
4(9704 10983 10973 9694)
4(9701 10980 10981 9702)
4(9752 11031 11032 9753)
4(11032 1224 936 9753)
4(11007 1249 906 9728)
4(10999 10997 9718 9720)
4(9718 10997 11000 9721)
4(9744 11023 11024 9745)
4(10969 10974 9695 9690)
4(9706 10985 10986 9707)
4(9770 11049 11050 9771)
4(927 1215 1216 928)
4(10987 10985 9706 9708)
4(10985 1213 925 9706)
4(1259 10955 9676 941)
4(944 1262 10956 9677)
4(9677 10956 42 28)
4(9776 11055 11019 9740)
4(9792 11071 11019 9740)
4(11030 1255 912 9751)
4(9758 11037 10979 9700)
4(11039 1225 937 9760)
4(937 1225 1226 938)
4(906 1249 11006 9727)
4(9735 11014 11015 9736)
4(11022 11020 9741 9743)
4(11044 1223 935 9765)
4(935 1223 1224 936)
4(936 1224 11044 9765)
4(1218 1219 931 930)
4(931 1219 11047 9768)
4(9783 11062 10973 9694)
4(24 44 10983 9704)
4(9691 10970 1242 884)
4(11058 10992 9713 9779)
4(9759 11038 10982 9703)
4(9698 10977 11038 9759)
4(10959 1207 919 9680)
4(9770 11049 10998 9719)
4(914 1257 11033 9754)
4(11033 11040 9761 9754)
4(9697 10976 10971 9692)
4(9692 10971 10972 9693)
4(922 1210 10971 9692)
4(11017 11012 9733 9738)
4(11012 11010 9731 9733)
4(9717 10996 11061 9782)
4(9782 11061 10990 9711)
4(11062 11066 9787 9783)
4(9757 11036 11020 9741)
4(9754 11033 11028 9749)
4(9731 11010 11011 9732)
4(9730 11009 11056 9777)
4(9770 11049 10995 9716)
4(926 1214 1215 927)
4(927 1215 10987 9708)
4(9744 11023 11064 9785)
4(11004 11002 9723 9725)
4(11073 11014 9735 9794)
4(880 1238 10959 9680)
4(9680 10959 10963 9684)
4(918 1206 1207 919)
4(919 1207 10958 9679)
4(9770 11049 11058 9779)
4(9779 11058 11051 9772)
4(9772 11051 11049 9770)
4(11060 10996 9717 9781)
4(911 1254 11063 9784)
4(11030 1254 911 9751)
4(912 1255 11034 9755)
4(9691 10970 10975 9696)
4(883 1241 10966 9687)
4(10966 10970 9691 9687)
4(10970 1241 883 9691)
4(931 1219 1220 932)
4(932 1220 11009 9730)
4(11009 1219 931 9730)
4(9729 11008 11009 9730)
4(9730 11009 11073 9794)
4(881 1239 10965 9686)
4(9683 10962 10964 9685)
4(904 1247 10994 9715)
4(11003 1247 904 9724)
4(905 1248 11003 9724)
4(9724 11003 11004 9725)
4(11054 11053 9774 9775)
4(936 1224 1225 937)
4(937 1225 11031 9752)
4(11031 1224 936 9752)
4(9733 11012 11046 9767)
4(11017 1252 909 9738)
4(9709 10988 1246 903)
4(10988 11060 9781 9709)
4(11013 11012 9733 9734)
4(9733 11012 11006 9727)
4(9688 10967 10964 9685)
4(9685 10964 11059 9780)
4(1208 1209 921 920)
4(921 1209 10964 9685)
4(10964 1208 920 9685)
4(924 1212 1213 925)
4(925 1213 11043 9764)
4(9786 11065 10975 9696)
4(9696 10975 10976 9697)
4(9697 10976 10972 9693)
4(9693 10972 1211 923)
4(923 1211 1212 924)
4(11045 1254 911 9766)
4(9784 11063 11045 9766)
4(11045 11026 9747 9766)
4(9747 11026 11063 9784)
4(9705 10984 10975 9696)
4(9696 10975 11066 9787)
4(9693 10972 11067 9788)
4(11067 10975 9696 9788)
4(10975 10972 9693 9696)
4(941 1259 11069 9790)
4(9676 10955 11040 9761)
4(9752 11031 11039 9760)
4(9760 11039 11053 9774)
4(9760 11039 1226 938)
4(938 1226 11037 9758)
4(939 1227 1228 940)
4(1228 10979 9700 940)
4(9677 10956 10977 9698)
4(9677 10956 11076 9797)
4(9700 10979 10956 9677)
4(938 1226 1227 939)
4(939 1227 10979 9700)
4(10979 1226 938 9700)
4(934 1222 1223 935)
4(935 1223 11052 9773)
4(9765 11044 11032 9753)
4(930 1218 11047 9768)
4(9768 11047 11057 9778)
4(11001 10997 9718 9722)
4(9718 10997 11047 9768)
4(932 1220 1221 933)
4(1221 11018 9739 933)
4(11018 1220 932 9739)
4(9777 11056 11018 9739)
4(9739 11018 11019 9740)
4(9740 11019 11056 9777)
4(9744 11023 11071 9792)
4(9792 11071 11052 9773)
4(9709 10988 10993 9714)
4(9714 10993 10989 9710)
4(10989 10988 9709 9710)
4(903 1246 10989 9710)
4(10989 1247 904 9710)
4(11019 1222 934 9740)
4(934 1222 11052 9773)
4(9773 11052 11019 9740)
4(9744 11023 11052 9773)
4(9773 11052 11044 9765)
4(9765 11044 11023 9744)
4(914 1257 11040 9761)
4(11040 1258 915 9761)
4(9795 11074 11040 9761)
4(9761 11040 11070 9791)
4(9762 11041 10983 9704)
4(9704 10983 11062 9783)
4(9759 11038 11074 9795)
4(9795 11074 11070 9791)
4(9791 11070 11038 9759)
4(11075 10981 9702 9796)
4(9782 11061 11060 9781)
4(9781 11060 11041 9762)
4(9714 10993 11060 9781)
4(11060 11051 9772 9781)
4(885 1243 10974 9695)
4(10974 44 24 9695)
4(9694 10973 10974 9695)
4(9695 10974 10984 9705)
4(9769 11048 11058 9779)
4(9718 10997 10998 9719)
4(9719 10998 11050 9771)
4(11005 11049 9770 9726)
4(9770 11049 11068 9789)
4(927 1215 11068 9789)
4(10991 1215 927 9712)
4(905 1248 11004 9725)
4(11004 1249 906 9725)
4(9728 11007 11004 9725)
4(9725 11004 11015 9736)
4(9774 11053 11035 9756)
4(9756 11035 11036 9757)
4(9757 11036 11053 9774)
4(11072 11022 9743 9793)
4(10980 10979 9700 9701)
4(9700 10979 11076 9797)
4(9791 11070 10981 9702)
4(9702 10981 10982 9703)
4(10982 11070 9791 9703)
4(9776 11055 11071 9792)
4(11056 11055 9776 9777)
4(9776 11055 11011 9732)
4(917 1205 1206 918)
4(1237 10958 9679 879)
4(9679 10958 10959 9680)
4(10959 1237 879 9680)
4(11030 11028 9749 9751)
4(9749 11028 11034 9755)
4(9755 11034 11030 9751)
4(913 1256 11034 9755)
4(11034 11033 9754 9755)
4(9754 11033 1256 913)
4(9683 10962 10967 9688)
4(9688 10967 10965 9686)
4(9686 10965 10962 9683)
4(882 1240 10965 9686)
4(10965 1241 883 9686)
4(9782 11061 11041 9762)
4(9762 11041 11062 9783)
4(11062 11061 9782 9783)
4(10973 10984 9705 9694)
4(9705 10984 11066 9787)
4(9787 11066 10973 9694)
4(9735 11014 11011 9732)
4(9732 11011 11013 9734)
4(9734 11013 11014 9735)
4(9727 11006 11007 9728)
4(11013 11006 9727 9734)
4(9752 11031 11053 9774)
4(11053 11020 9741 9774)
4(9741 11020 11031 9752)
4(11032 11020 9741 9753)
4(9741 11020 11021 9742)
4(9729 11008 11073 9794)
4(9794 11073 11001 9722)
4(11056 11011 9732 9777)
4(9732 11011 11073 9794)
4(11073 11056 9777 9794)
4(9724 11003 10994 9715)
4(9769 11048 11003 9724)
4(11002 11048 9769 9723)
4(9769 11048 10999 9720)
4(9737 11016 11017 9738)
4(9738 11017 11010 9731)
4(9731 11010 11016 9737)
4(9776 11055 11077 9798)
4(9731 11010 11055 9776)
4(929 1217 11050 9771)
4(9771 11050 11005 9726)
4(9726 11005 1217 929)
4(11068 1216 928 9789)
4(1216 11005 9726 928)
4(11005 11068 9789 9726)
4(919 1207 1208 920)
4(920 1208 10961 9682)
4(10961 1207 919 9682)
4(9680 10959 10961 9682)
4(10961 10960 9681 9682)
4(10960 10959 9680 9681)
4(909 1252 11016 9737)
4(11016 11025 9746 9737)
4(11025 1252 909 9746)
4(910 1253 11025 9746)
4(9746 11025 11045 9766)
4(9766 11045 1253 910)
4(9747 11026 11027 9748)
4(9748 11027 11064 9785)
4(9731 11010 11077 9798)
4(9798 11077 11027 9748)
4(11027 11010 9731 9748)
4(9676 10955 11074 9795)
4(9795 11074 11069 9790)
4(9790 11069 10955 9676)
4(942 1260 11069 9790)
4(9749 11028 11035 9756)
4(9756 11035 11075 9796)
4(11075 11028 9749 9796)
4(9791 11070 11033 9754)
4(9754 11033 11075 9796)
4(11075 11070 9791 9796)
4(880 1238 10963 9684)
4(10963 1239 881 9684)
4(9683 10962 10963 9684)
4(9684 10963 10960 9681)
4(10960 10962 9683 9681)
4(1261 10977 9698 943)
4(10977 1262 944 9698)
4(9797 11076 10977 9698)
4(9698 10977 10982 9703)
4(9688 10967 11059 9780)
4(11059 10971 9692 9780)
4(921 1209 1210 922)
4(922 1210 11059 9780)
4(11059 1209 921 9780)
4(9798 11077 11071 9792)
4(9792 11071 11064 9785)
4(11064 11077 9798 9785)
4(9747 11026 11064 9785)
4(9785 11064 11024 9745)
4(9688 10967 10971 9692)
4(9692 10971 10968 9689)
4(9689 10968 10967 9688)
4(10966 10968 9689 9687)
4(10968 10976 9697 9689)
4(9697 10976 10966 9687)
4(9779 11058 10998 9719)
4(9719 10998 10999 9720)
4(10999 11058 9779 9720)
4(9723 11002 10999 9720)
4(9720 10999 11000 9721)
4(9702 10981 11035 9756)
4(9756 11035 11054 9775)
4(9775 11054 10981 9702)
4(9760 11039 11037 9758)
4(9775 11054 11039 9760)
4(11022 11036 9757 9743)
4(9757 11036 11029 9750)
4(9750 11029 11022 9743)
4(9750 11029 11030 9751)
4(9751 11030 11063 9784)
4(9712 10991 10996 9717)
4(9717 10996 10990 9711)
4(9711 10990 10991 9712)
4(11065 10986 9707 9786)
4(10986 10990 9711 9707)
4(9711 10990 11065 9786)
4(9782 11061 11066 9787)
4(11066 11065 9786 9787)
4(11065 11061 9782 9786)
4(9706 10985 11065 9786)
4(9786 11065 11067 9788)
4(918 1206 10958 9679)
4(9679 10958 10957 9678)
4(10957 1206 918 9678)
4(877 1235 1205 917)
4(917 1205 10957 9678)
4(9678 10957 1235 877)
4(9714 10993 11051 9772)
4(9772 11051 10992 9713)
4(9713 10992 10993 9714)
4(9769 11048 10994 9715)
4(10994 10992 9713 9715)
4(9713 10992 11048 9769)
4(9734 11013 11007 9728)
4(9728 11007 11015 9736)
4(11015 11013 9734 9736)
4(9721 11000 11015 9736)
4(9736 11015 11002 9723)
4(11002 11000 9721 9723)
4(11026 11024 9745 9747)
4(9745 11024 11072 9793)
4(11072 11026 9747 9793)
4(9750 11029 11063 9784)
4(9784 11063 11072 9793)
4(9793 11072 11029 9750)
4(901 1244 10983 9704)
4(9704 10983 11042 9763)
4(11042 1244 901 9763)
4(902 1245 11042 9763)
4(9763 11042 10988 9709)
4(9709 10988 1245 902)
4(11023 11032 9753 9744)
4(9753 11032 11021 9742)
4(9742 11021 11023 9744)
4(11024 11021 9742 9745)
4(9742 11021 11022 9743)
4(9743 11022 11024 9745)
4(925 1213 1214 926)
4(926 1214 10987 9708)
4(10987 1213 925 9708)
4(9707 10986 10987 9708)
4(9708 10987 10991 9712)
4(9712 10991 10986 9707)
4(907 1250 11006 9727)
4(9727 11006 11046 9767)
4(11046 1250 907 9767)
4(908 1251 11046 9767)
4(9767 11046 11017 9738)
4(9738 11017 1251 908)
4(9735 11014 11000 9721)
4(9721 11000 11001 9722)
4(9722 11001 11014 9735)
4(9768 11047 11008 9729)
4(9729 11008 11001 9722)
4(11001 11047 9768 9722)
4(9693 10972 1212 924)
4(924 1212 11043 9764)
4(9764 11043 10972 9693)
4(11067 11043 9764 9788)
4(9764 11043 10985 9706)
4(10985 11067 9788 9706)
4(9712 10991 11068 9789)
4(9789 11068 10995 9716)
4(9716 10995 10991 9712)
4(9772 11051 10996 9717)
4(10996 10995 9716 9717)
4(10995 11051 9772 9716)
4(1217 1218 930 929)
4(930 1218 11057 9778)
4(11057 1217 929 9778)
4(10997 11050 9771 9718)
4(9771 11050 11057 9778)
4(11057 10997 9718 9778)
4(9775 11054 11037 9758)
4(9758 11037 10980 9701)
4(10980 11054 9775 9701)
4(9797 11076 10982 9703)
4(10982 10980 9701 9703)
4(10980 11076 9797 9701)
4(9691 10970 10984 9705)
4(9705 10984 10969 9690)
4(9690 10969 10970 9691)
4(1242 10969 9690 884)
4(10969 1243 885 9690)
4(11069 11038 9759 9790)
4(11038 10978 9699 9759)
4(10978 11069 9790 9699)
4(942 1260 10978 9699)
4(9699 10978 1261 943)
4(24 44 1244 901)
4(1244 1263 886 901)
4(27 45 1277 900)
4(1258 45 27 915)
4(915 1258 1277 900)
4(915 1258 1276 899)
4(914 1257 1258 915)
4(914 1257 1276 899)
4(914 1257 1275 898)
4(1256 1257 914 913)
4(913 1256 1275 898)
4(913 1256 1274 897)
4(912 1255 1256 913)
4(912 1255 1274 897)
4(912 1255 1273 896)
4(911 1254 1255 912)
4(911 1254 1273 896)
4(911 1254 1272 895)
4(910 1253 1254 911)
4(910 1253 1272 895)
4(910 1253 1271 894)
4(909 1252 1253 910)
4(909 1252 1271 894)
4(909 1252 1270 893)
4(908 1251 1252 909)
4(908 1251 1270 893)
4(908 1251 1269 892)
4(907 1250 1251 908)
4(907 1250 1269 892)
4(907 1250 1268 891)
4(906 1249 1250 907)
4(906 1249 1268 891)
4(906 1249 1267 890)
4(905 1248 1249 906)
4(905 1248 1267 890)
4(905 1248 1266 889)
4(904 1247 1248 905)
4(904 1247 1266 889)
4(904 1247 1265 888)
4(903 1246 1247 904)
4(903 1246 1265 888)
4(903 1246 1264 887)
4(902 1245 1246 903)
4(902 1245 1264 887)
4(902 1245 46 25)
4(25 46 1244 901)
4(901 1244 1245 902)
4(1004 1293 1278 978)
4(47 45 27 26)
4(950 1294 45 27)
4(950 1294 1292 964)
4(951 1295 1292 964)
4(951 1295 1291 965)
4(952 1296 1291 965)
4(952 1296 1290 966)
4(953 1297 1290 966)
4(953 1297 1289 967)
4(954 1298 1289 967)
4(954 1298 1288 968)
4(955 1299 1288 968)
4(955 1299 1287 969)
4(956 1300 1287 969)
4(956 1300 1286 970)
4(957 1301 1286 970)
4(957 1301 1285 971)
4(958 1302 1285 971)
4(958 1302 1284 972)
4(959 1303 1284 972)
4(959 1303 1283 973)
4(960 1304 1283 973)
4(960 1304 1282 974)
4(961 1305 1282 974)
4(961 1305 1281 975)
4(962 1306 1281 975)
4(962 1306 1280 976)
4(963 1307 1280 976)
4(963 1307 1279 977)
4(1278 49 29 978)
4(29 49 1279 977)
4(27 45 1259 941)
4(979 1332 11079 9800)
4(1003 1308 1342 1014)
4(1003 1308 1341 1013)
4(11081 1340 1012 9802)
4(9806 11085 11084 9805)
4(9812 11091 1334 1006)
4(30 48 1278 978)
4(9827 11106 1317 994)
4(9854 11133 11132 9853)
4(941 1259 1260 942)
4(9823 11102 11101 9822)
4(9887 11166 11078 9799)
4(9876 11155 11154 9875)
4(11103 11097 9818 9824)
4(9831 11110 1317 994)
4(11114 11116 9837 9835)
4(9841 11120 11119 9840)
4(9849 11128 11134 9855)
4(993 1318 11106 9827)
4(9829 11108 11107 9828)
4(9842 11121 11120 9841)
4(9863 11142 11134 9855)
4(9872 11151 11150 9871)
4(11090 11093 9814 9811)
4(1279 1280 976 977)
4(9834 11113 11112 9833)
4(9838 11117 1282 974)
4(11094 1334 1006 9815)
4(11192 11193 9914 9913)
4(996 1315 11096 9817)
4(11152 11153 9874 9873)
4(9909 11188 11152 9873)
4(9850 11129 11128 9849)
4(11136 11139 9860 9857)
4(9858 11137 11136 9857)
4(1289 1290 966 967)
4(11154 1289 967 9875)
4(941 1259 11163 9884)
4(11080 1259 941 9801)
4(11078 1332 979 9799)
4(980 1331 11078 9799)
4(11087 11086 9807 9808)
4(9807 11086 11085 9806)
4(9804 11083 11084 9805)
4(11114 11170 9891 9835)
4(9821 11100 11192 9913)
4(9901 11180 11190 9911)
4(9826 11105 11104 9825)
4(1278 1279 977 978)
4(9872 11151 1288 968)
4(9880 11159 11149 9870)
4(11149 11151 9872 9870)
4(11148 11177 9898 9869)
4(9865 11144 11143 9864)
4(11143 11158 9879 9864)
4(1282 11118 9839 974)
4(11118 1281 975 9839)
4(1281 1282 974 975)
4(1283 1284 972 973)
4(1284 11173 9894 972)
4(11141 1326 985 9862)
4(1329 11161 9882 982)
4(11165 11166 9887 9886)
4(11131 11133 9854 9852)
4(1335 11091 9812 1007)
4(9816 11095 11178 9899)
4(11165 11164 9885 9886)
4(9885 11164 11196 9917)
4(9928 11207 11206 9927)
4(9819 11098 11207 9928)
4(9817 11096 11098 9819)
4(11111 11113 9834 9832)
4(9847 11126 11123 9844)
4(11120 11172 9893 9841)
4(9912 11191 11108 9829)
4(9912 11191 1280 976)
4(9902 11181 11199 9920)
4(11099 11091 9812 9820)
4(9812 11091 11179 9900)
4(9810 11089 11091 9812)
4(9868 11147 11146 9867)
4(9852 11131 11187 9908)
4(9856 11135 11128 9849)
4(9921 11200 11126 9847)
4(9877 11156 11155 9876)
4(9886 11165 11184 9905)
4(987 1324 11134 9855)
4(11120 11123 9844 9841)
4(9906 11185 11120 9841)
4(991 1320 11172 9893)
4(9918 11197 11172 9893)
4(11178 11088 9809 9899)
4(9809 11088 1313 998)
4(999 1312 11088 9809)
4(11100 11198 9919 9821)
4(11098 11100 9821 9819)
4(11105 11199 9920 9826)
4(11124 11125 9846 9845)
4(1282 1283 973 974)
4(9895 11174 1282 974)
4(985 1326 11146 9867)
4(9869 11148 11147 9868)
4(9889 11168 1279 977)
4(1279 11191 9912 977)
4(11191 11168 9889 9912)
4(9824 11103 11168 9889)
4(9889 11168 11108 9829)
4(11128 1324 987 9849)
4(988 1323 11128 9849)
4(11128 11130 9851 9849)
4(9922 11201 11128 9849)
4(9877 11156 11159 9880)
4(967 1289 11176 9897)
4(9897 11176 1288 968)
4(1288 1289 967 968)
4(9803 11082 1340 1012)
4(1011 1339 11082 9803)
4(11082 11083 9804 9803)
4(9804 11083 1311 1000)
4(1311 11082 9803 1000)
4(1318 11180 9901 993)
4(9835 11114 11190 9911)
4(9836 11115 11114 9835)
4(1008 1336 11090 9811)
4(9808 11087 11093 9814)
4(9814 11093 11088 9809)
4(9809 11088 11087 9808)
4(11159 11151 9872 9880)
4(11151 11176 9897 9872)
4(11176 11159 9880 9897)
4(9903 11182 11160 9881)
4(9904 11183 11182 9903)
4(11182 11184 9905 9903)
4(9878 11157 1329 982)
4(983 1328 11157 9878)
4(1284 1285 971 972)
4(9853 11132 1284 972)
4(11136 11138 9859 9857)
4(9839 11118 11117 9838)
4(9845 11124 11118 9839)
4(9892 11171 11118 9839)
4(9857 11136 11173 9894)
4(9894 11173 11132 9853)
4(9853 11132 1285 971)
4(9861 11140 11132 9853)
4(11194 11162 9883 9915)
4(9883 11162 11080 9801)
4(9801 11080 1292 964)
4(1292 45 27 964)
4(27 45 11080 9801)
4(9822 11101 11079 9800)
4(9800 11079 1262 944)
4(1262 42 28 944)
4(28 42 11079 9800)
4(9882 11161 11157 9878)
4(9903 11182 11161 9882)
4(981 1330 11161 9882)
4(9924 11203 11146 9867)
4(11146 11148 9869 9867)
4(9869 11148 1327 984)
4(1327 11146 9867 984)
4(11186 11139 9860 9907)
4(9852 11131 11136 9857)
4(9857 11136 11132 9853)
4(9853 11132 11131 9852)
4(9883 11162 1291 965)
4(1291 1292 964 965)
4(1292 11162 9883 964)
4(9916 11195 11194 9915)
4(11107 11109 9830 9828)
4(11113 11197 9918 9834)
4(9896 11175 11150 9871)
4(9871 11150 1287 969)
4(1287 1288 968 969)
4(1288 11150 9871 968)
4(9896 11175 1286 970)
4(1286 1287 969 970)
4(1287 11175 9896 969)
4(9896 11175 11152 9873)
4(9873 11152 11187 9908)
4(9875 11154 1290 966)
4(9888 11167 11154 9875)
4(11154 11156 9877 9875)
4(9877 11156 11176 9897)
4(9897 11176 11154 9875)
4(9901 11180 11106 9827)
4(11189 11180 9901 9910)
4(9901 11180 11114 9835)
4(9835 11114 1319 992)
4(1319 11180 9901 992)
4(9929 11208 11079 9800)
4(9800 11079 11078 9799)
4(1330 11166 9887 981)
4(11166 1331 980 9887)
4(9910 11189 11193 9914)
4(11106 11110 9831 9827)
4(9866 11145 11159 9880)
4(11159 11160 9881 9880)
4(9864 11143 11182 9903)
4(9903 11182 11157 9878)
4(9878 11157 11143 9864)
4(9844 11123 11122 9843)
4(9843 11122 11124 9845)
4(9845 11124 11123 9844)
4(9866 11145 11144 9865)
4(9870 11149 11152 9873)
4(9873 11152 11150 9871)
4(9871 11150 11149 9870)
4(11165 11204 9925 9886)
4(9917 11196 11165 9886)
4(9886 11165 11208 9929)
4(9929 11208 11078 9799)
4(9799 11078 11165 9886)
4(9813 11092 11090 9811)
4(11090 11087 9808 9811)
4(9808 11087 1337 1009)
4(1337 11090 9811 1009)
4(9920 11199 11104 9825)
4(9825 11104 11103 9824)
4(9824 11103 11199 9920)
4(11199 11193 9914 9920)
4(9914 11193 11100 9821)
4(11100 11199 9920 9821)
4(9832 11111 11191 9912)
4(9833 11112 11111 9832)
4(9834 11113 11115 9836)
4(9830 11109 11113 9834)
4(11169 1317 994 9890)
4(9919 11198 11192 9913)
4(11192 11110 9831 9913)
4(11204 11205 9926 9925)
4(9917 11196 11194 9915)
4(9884 11163 11196 9917)
4(11144 11158 9879 9865)
4(9879 11158 11148 9869)
4(11148 11144 9865 9869)
4(9865 11144 11147 9868)
4(9874 11153 11144 9865)
4(11126 11124 9845 9847)
4(9845 11124 11117 9838)
4(9838 11117 11126 9847)
4(11126 11127 9848 9847)
4(9859 11138 11126 9847)
4(9918 11197 11116 9837)
4(9837 11116 11115 9836)
4(11115 11197 9918 9836)
4(9841 11120 11197 9918)
4(9918 11197 11122 9843)
4(9843 11122 11120 9841)
4(9815 11094 1333 1005)
4(1005 1333 11104 9825)
4(9825 11104 11094 9815)
4(11094 11105 9826 9815)
4(9826 11105 11091 9812)
4(9812 11091 11094 9815)
4(9813 11092 11179 9900)
4(11206 11092 9813 9927)
4(9814 11093 11092 9813)
4(9813 11092 11207 9928)
4(9899 11178 11093 9814)
4(11093 11207 9928 9814)
4(9928 11207 11178 9899)
4(11178 1314 997 9899)
4(998 1313 11178 9899)
4(11084 11086 9807 9805)
4(9807 11086 11088 9809)
4(9809 11088 11084 9805)
4(11084 1312 999 9805)
4(1311 11084 9805 1000)
4(9818 11097 11104 9825)
4(11104 48 30 9825)
4(30 48 11097 9818)
4(11097 1278 978 9818)
4(1278 11168 9889 978)
4(11168 11097 9818 9889)
4(9907 11186 11202 9923)
4(11142 11186 9907 9863)
4(9856 11135 11186 9907)
4(9907 11186 11134 9855)
4(11134 11135 9856 9855)
4(11187 11133 9854 9908)
4(11175 11187 9908 9896)
4(9923 11202 11187 9908)
4(11187 11188 9909 9908)
4(9909 11188 11202 9923)
4(9830 11109 11108 9829)
4(11108 11111 9832 9829)
4(9832 11111 11109 9830)
4(9830 11109 11115 9836)
4(9836 11115 11190 9911)
4(11190 11109 9830 9911)
4(9892 11171 11112 9833)
4(9833 11112 11191 9912)
4(11191 11171 9892 9912)
4(975 1281 11171 9892)
4(9892 11171 1280 976)
4(1280 1281 975 976)
4(9802 11081 11082 9803)
4(9803 11082 1310 1001)
4(1001 1310 11081 9802)
4(11081 1309 1002 9802)
4(1002 1309 1341 1013)
4(1013 1341 11081 9802)
4(11160 11143 9864 9881)
4(11143 11145 9866 9864)
4(11145 11160 9881 9866)
4(9904 11183 11160 9881)
4(9881 11160 11156 9877)
4(9860 11139 11131 9852)
4(11131 11202 9923 9852)
4(11202 11139 9860 9923)
4(9858 11137 11139 9860)
4(9860 11139 11135 9856)
4(9906 11185 11123 9844)
4(11123 11200 9921 9844)
4(11200 11185 9906 9921)
4(9842 11121 11185 9906)
4(9906 11185 11130 9851)
4(11181 11103 9824 9902)
4(11103 11108 9829 9824)
4(9829 11108 11181 9902)
4(9914 11193 11181 9902)
4(11181 11107 9828 9902)
4(9828 11107 11193 9914)
4(9922 11201 11130 9851)
4(9851 11130 11200 9921)
4(11200 11201 9922 9921)
4(9856 11135 11201 9922)
4(9922 11201 11137 9858)
4(11137 11135 9856 9858)
4(9846 11125 11122 9843)
4(9843 11122 11113 9834)
4(9834 11113 11125 9846)
4(11125 11112 9833 9846)
4(9833 11112 11118 9839)
4(9839 11118 11125 9846)
4(9884 11163 11194 9915)
4(9915 11194 11080 9801)
4(9801 11080 11163 9884)
4(11163 1260 942 9884)
4(9862 11141 1325 986)
4(986 1325 11134 9855)
4(9855 11134 11141 9862)
4(11141 11142 9863 9862)
4(9863 11142 11146 9867)
4(9867 11146 11141 9862)
4(9819 11098 11206 9927)
4(9820 11099 11098 9819)
4(9819 11098 11198 9919)
4(9890 11169 11098 9819)
4(9820 11099 11105 9826)
4(9826 11105 11100 9821)
4(9821 11100 11099 9820)
4(9820 11099 11206 9927)
4(9927 11206 11179 9900)
4(9900 11179 11099 9820)
4(9905 11184 11183 9904)
4(9904 11183 11204 9925)
4(9925 11204 11184 9905)
4(11184 11166 9887 9905)
4(9887 11166 11161 9882)
4(9882 11161 11184 9905)
4(11129 1323 988 9850)
4(1322 11129 9850 989)
4(9851 11130 11129 9850)
4(9850 11129 11121 9842)
4(11121 11130 9851 9842)
4(9910 11189 11107 9828)
4(9828 11107 11190 9911)
4(9911 11190 11189 9910)
4(9913 11192 11189 9910)
4(9910 11189 11106 9827)
4(9827 11106 11192 9913)
4(9859 11138 11137 9858)
4(9858 11137 11200 9921)
4(9921 11200 11138 9859)
4(9859 11138 11127 9848)
4(9848 11127 11173 9894)
4(11173 11138 9859 9894)
4(11085 11083 9804 9806)
4(9804 11083 1339 1011)
4(1339 11085 9806 1011)
4(9806 11085 1338 1010)
4(1338 11087 9808 1010)
4(11087 11085 9806 9808)
4(11101 1261 943 9822)
4(943 1261 1262 944)
4(1262 11101 9822 944)
4(9885 11164 11101 9822)
4(9822 11101 11208 9929)
4(9929 11208 11164 9885)
4(9926 11205 11183 9904)
4(11183 11156 9877 9904)
4(11156 11205 9926 9877)
4(9926 11205 11155 9876)
4(9916 11195 11205 9926)
4(9924 11203 11142 9863)
4(9863 11142 11202 9923)
4(11202 11203 9924 9923)
4(9868 11147 11203 9924)
4(9924 11203 11188 9909)
4(9861 11140 1285 971)
4(1285 1286 970 971)
4(970 1286 11140 9861)
4(9854 11133 11140 9861)
4(11140 11175 9896 9861)
4(9896 11175 11133 9854)
4(9874 11153 11149 9870)
4(11149 11145 9866 9870)
4(11145 11153 9874 9866)
4(9909 11188 11153 9874)
4(9874 11153 11147 9868)
4(11147 11188 9909 9868)
4(11119 11121 9842 9840)
4(9842 11121 1322 989)
4(1322 11119 9840 989)
4(9893 11172 11119 9840)
4(9840 11119 1321 990)
4(990 1321 11172 9893)
4(9891 11170 11116 9837)
4(9837 11116 11172 9893)
4(9893 11172 11170 9891)
4(11170 1320 991 9891)
4(1319 11170 9891 992)
4(9890 11169 11198 9919)
4(9919 11198 11110 9831)
4(9831 11110 11169 9890)
4(9817 11096 11169 9890)
4(9890 11169 1316 995)
4(995 1316 11096 9817)
4(11095 11207 9928 9816)
4(11207 11096 9817 9928)
4(9817 11096 11095 9816)
4(997 1314 11095 9816)
4(11095 1315 996 9816)
4(9916 11195 11196 9917)
4(9917 11196 11204 9925)
4(11204 11195 9916 9925)
4(9883 11162 11195 9916)
4(9916 11195 11155 9876)
4(9895 11174 1283 973)
4(1283 11173 9894 973)
4(11173 11174 9895 9894)
4(9838 11117 11174 9895)
4(9895 11174 11127 9848)
4(9848 11127 11117 9838)
4(9888 11167 1290 966)
4(1290 1291 965 966)
4(965 1291 11167 9888)
4(9876 11155 11167 9888)
4(11167 11162 9883 9888)
4(11162 11155 9876 9883)
4(9810 11089 11179 9900)
4(9900 11179 11090 9811)
4(9811 11090 11089 9810)
4(1007 1335 11089 9810)
4(11089 1336 1008 9810)
4(9898 11177 11158 9879)
4(9879 11158 11157 9878)
4(9878 11157 11177 9898)
4(11177 1328 983 9898)
4(1327 11177 9898 984)
4(11102 11164 9885 9823)
4(9885 11164 11163 9884)
4(11163 11102 9823 9884)
4(943 1261 11102 9823)
4(9823 11102 1260 942)
4(1260 1261 943 942)
4(42 1199 945 28)
4(699 1343 1377 1022)
4(699 1343 1376 1021)
4(11212 1375 1020 9491)
4(9492 11213 1375 1020)
4(9494 11215 11214 9493)
4(9502 11223 11221 9500)
4(9500 11221 11220 9499)
4(945 1199 1200 946)
4(9516 11237 1373 669)
4(31 50 1308 1003)
4(11228 50 31 9507)
4(1000 1311 1312 999)
4(9555 11276 11275 9554)
4(9576 11297 11293 9572)
4(9588 11309 11316 9595)
4(9612 11333 11332 9611)
4(11230 11233 9512 9509)
4(11301 11303 9582 9580)
4(11263 11265 9544 9542)
4(11255 11251 9530 9534)
4(9604 11325 11328 9607)
4(985 1326 1327 984)
4(9603 11324 1326 985)
4(9598 11319 11321 9600)
4(11317 11319 9598 9596)
4(9505 11226 11224 9503)
4(9567 11288 11292 9571)
4(9570 11291 11299 9578)
4(993 1318 1319 992)
4(9566 11287 1318 993)
4(11278 1358 684 9557)
4(9552 11273 11281 9560)
4(9532 11253 11252 9531)
4(11358 11253 9532 9637)
4(1315 1316 995 996)
4(9540 11261 11260 9539)
4(9610 11331 11330 9609)
4(9570 11291 11366 9645)
4(9632 11353 11295 9574)
4(11225 11222 9501 9504)
4(9499 11220 11219 9498)
4(11248 11250 9529 9527)
4(21 41 11209 9488)
4(9488 11209 1203 949)
4(949 1203 41 21)
4(9616 11337 11234 9513)
4(1314 11357 9636 997)
4(1003 1308 1309 1002)
4(9519 11240 11239 9518)
4(9584 11305 11304 9583)
4(11348 11350 9629 9627)
4(11363 1351 691 9642)
4(980 1331 11234 9513)
4(11234 11344 9623 9513)
4(9581 11302 11301 9580)
4(9568 11289 11288 9567)
4(9567 11288 11368 9647)
4(991 1320 11292 9571)
4(11292 11352 9631 9571)
4(9521 11242 11227 9506)
4(1348 11360 9639 694)
4(9639 11360 1349 693)
4(9521 11242 11244 9523)
4(987 1324 1325 986)
4(11315 1324 987 9594)
4(1368 11318 9597 674)
4(11318 1369 673 9597)
4(9620 11341 11338 9617)
4(9617 11338 11233 9512)
4(11380 11231 9510 9659)
4(999 1312 1313 998)
4(984 1327 1328 983)
4(9542 11263 1357 685)
4(9650 11371 11370 9649)
4(1314 1315 996 997)
4(9635 11356 1314 997)
4(9552 11273 1359 683)
4(11271 11273 9552 9550)
4(11381 11382 9661 9660)
4(9497 11218 11217 9496)
4(11276 11279 9558 9555)
4(9564 11285 11274 9553)
4(11274 11276 9555 9553)
4(986 1325 1326 985)
4(1326 11347 9626 985)
4(9599 11320 11316 9595)
4(1323 11351 9630 988)
4(989 1322 1323 988)
4(11366 11313 9592 9645)
4(9662 11383 11249 9528)
4(9528 11249 11248 9527)
4(9532 11253 11359 9638)
4(11329 11331 9610 9608)
4(9606 11327 11336 9615)
4(1002 1309 1310 1001)
4(1001 1310 11245 9524)
4(9525 11246 11245 9524)
4(11223 11220 9499 9502)
4(11225 1380 1017 9504)
4(11229 11226 9505 9508)
4(9663 11384 11229 9508)
4(11304 11306 9585 9583)
4(9603 11324 11323 9602)
4(11302 11312 9591 9581)
4(9589 11310 11309 9588)
4(9592 11313 11312 9591)
4(9666 11387 11332 9611)
4(9655 11376 11345 9624)
4(9562 11283 11369 9648)
4(9560 11281 11280 9559)
4(9557 11278 11277 9556)
4(9605 11326 1368 674)
4(675 1367 11326 9605)
4(9628 11349 11304 9583)
4(11262 11370 9649 9541)
4(9534 11255 11378 9657)
4(9643 11364 11256 9535)
4(9621 11342 1371 671)
4(9621 11342 11332 9611)
4(11332 11334 9613 9611)
4(9517 11238 1373 669)
4(9667 11388 11256 9535)
4(9668 11389 11388 9667)
4(9536 11257 11378 9657)
4(9537 11258 11381 9660)
4(11327 11392 9671 9606)
4(9607 11328 11327 9606)
4(9606 11327 1329 982)
4(1329 1330 981 982)
4(981 1330 11327 9606)
4(9590 11311 1323 988)
4(988 1323 1324 987)
4(987 1324 11311 9590)
4(9573 11294 1363 679)
4(9574 11295 11294 9573)
4(9580 11301 11294 9573)
4(9573 11294 11293 9572)
4(9658 11379 11234 9513)
4(983 1328 1329 982)
4(1329 11328 9607 982)
4(9607 11328 11392 9671)
4(9641 11362 11328 9607)
4(9569 11290 1361 681)
4(682 1360 11290 9569)
4(11282 11284 9563 9561)
4(9651 11372 11282 9561)
4(11209 1374 668 9488)
4(9515 11236 11209 9488)
4(9659 11380 11234 9513)
4(11234 11235 9514 9513)
4(9490 11211 1332 979)
4(979 1332 42 28)
4(28 42 11211 9490)
4(9669 11390 11316 9595)
4(9603 11324 1327 984)
4(1327 11346 9625 984)
4(9627 11348 1366 676)
4(9644 11365 11348 9627)
4(9627 11348 11307 9586)
4(9586 11307 11305 9584)
4(9597 11318 11326 9605)
4(9598 11319 11318 9597)
4(9624 11345 11318 9597)
4(11333 11335 9614 9612)
4(11331 11323 9602 9610)
4(11213 52 32 9492)
4(991 1320 1321 990)
4(11291 1320 991 9570)
4(9647 11368 11292 9571)
4(998 1313 1314 997)
4(1314 11266 9545 997)
4(9546 11267 11261 9540)
4(11261 11375 9654 9540)
4(9630 11351 11311 9590)
4(9590 11311 11310 9589)
4(9589 11310 11351 9630)
4(11299 11300 9579 9578)
4(9658 11379 11380 9659)
4(9659 11380 11338 9617)
4(9617 11338 11379 9658)
4(11340 11336 9615 9619)
4(11227 11243 9522 9506)
4(9522 11243 11224 9503)
4(11224 11227 9506 9503)
4(9506 11227 11226 9505)
4(9505 11226 11241 9520)
4(11257 11259 9538 9536)
4(9638 11359 1353 689)
4(9529 11250 11359 9638)
4(9639 11360 11221 9500)
4(11221 11224 9503 9500)
4(11224 11360 9639 9503)
4(9639 11360 11243 9522)
4(1350 11360 9639 692)
4(9601 11322 11306 9585)
4(9598 11319 11326 9605)
4(11326 11304 9583 9605)
4(995 1316 1317 994)
4(9504 11225 1379 1018)
4(9502 11223 11225 9504)
4(11225 11224 9503 9504)
4(9503 11224 11223 9502)
4(11291 11377 9656 9570)
4(9656 11377 11292 9571)
4(9571 11292 11291 9570)
4(990 1321 1322 989)
4(9520 11241 11240 9519)
4(11373 11272 9551 9652)
4(9551 11272 11271 9550)
4(684 1358 11271 9550)
4(9550 11271 1359 683)
4(9542 11263 1356 686)
4(1356 11258 9537 686)
4(11258 11263 9542 9537)
4(9542 11263 11381 9660)
4(9543 11264 11263 9542)
4(9566 11287 1319 992)
4(9634 11355 11287 9566)
4(11297 11298 9577 9576)
4(9568 11289 11368 9647)
4(11237 11339 9618 9516)
4(9620 11341 11340 9619)
4(9619 11340 11379 9658)
4(11379 11341 9620 9658)
4(11321 11322 9601 9600)
4(9599 11320 11306 9585)
4(11306 11386 9665 9585)
4(9642 11363 11244 9523)
4(9527 11248 11363 9642)
4(9642 11363 1350 692)
4(692 1350 11243 9522)
4(9568 11289 11394 9673)
4(9568 11289 11369 9648)
4(9648 11369 11287 9566)
4(11287 11289 9568 9566)
4(9634 11355 11369 9648)
4(9648 11369 11285 9564)
4(1317 1318 993 994)
4(1318 11355 9634 993)
4(9578 11299 11351 9630)
4(9630 11351 11367 9646)
4(11367 11310 9589 9646)
4(11310 11314 9593 9589)
4(9653 11374 11373 9652)
4(11286 11280 9559 9565)
4(11281 11282 9561 9560)
4(11282 11290 9569 9561)
4(9569 11290 11281 9560)
4(11281 1360 682 9560)
4(1359 11281 9560 683)
4(9593 11314 11313 9592)
4(9592 11313 11367 9646)
4(11367 11314 9593 9646)
4(9593 11314 11308 9587)
4(9587 11308 11307 9586)
4(9511 11232 11380 9659)
4(946 1200 1201 947)
4(947 1201 11231 9510)
4(9545 11266 11357 9636)
4(11266 11267 9546 9545)
4(9546 11267 1313 998)
4(1313 11266 9545 998)
4(11274 11286 9565 9553)
4(9653 11374 11274 9553)
4(9553 11274 11268 9547)
4(9547 11268 11275 9554)
4(9554 11275 11274 9553)
4(9512 11233 1202 948)
4(9489 11210 11233 9512)
4(9512 11233 11395 9674)
4(9620 11341 11233 9512)
4(9557 11278 1357 685)
4(1357 11265 9544 685)
4(9544 11265 11278 9557)
4(11278 11373 9652 9557)
4(9652 11373 11271 9550)
4(9550 11271 11278 9557)
4(9635 11356 1315 996)
4(1315 11275 9554 996)
4(11275 11356 9635 9554)
4(9635 11356 11268 9547)
4(11268 11270 9549 9547)
4(11381 11260 9539 9660)
4(11260 11262 9541 9539)
4(9543 11264 11370 9649)
4(11370 11277 9556 9649)
4(11388 11252 9531 9667)
4(11252 11254 9533 9531)
4(9519 11240 11247 9526)
4(9675 11396 11240 9519)
4(696 1346 11214 9493)
4(11214 11216 9495 9493)
4(9495 11216 11217 9496)
4(9608 11329 11387 9666)
4(9609 11330 11329 9608)
4(9610 11331 11362 9641)
4(9614 11335 11331 9610)
4(9563 11284 11283 9562)
4(11283 11289 9568 9562)
4(11289 11284 9563 9568)
4(9670 11391 11372 9651)
4(11394 11391 9670 9673)
4(11323 11325 9604 9602)
4(9604 11325 11362 9641)
4(11362 11323 9602 9641)
4(9669 11390 11323 9602)
4(9602 11323 11321 9600)
4(9600 11321 11390 9669)
4(9574 11295 1363 679)
4(680 1362 11295 9574)
4(11295 11354 9633 9574)
4(9633 11354 11391 9670)
4(9601 11322 11319 9598)
4(9598 11319 11304 9583)
4(9583 11304 11322 9601)
4(9601 11322 11320 9599)
4(9599 11320 11390 9669)
4(11390 11322 9601 9669)
4(9491 11212 11213 9492)
4(9492 11213 1345 697)
4(1345 11212 9491 697)
4(9491 11212 1344 698)
4(698 1344 1376 1021)
4(1021 1376 11212 9491)
4(9614 11335 11332 9611)
4(11332 11329 9608 9611)
4(9608 11329 11335 9614)
4(9614 11335 11362 9641)
4(9641 11362 11392 9671)
4(11392 11335 9614 9671)
4(9496 11217 11220 9499)
4(11220 11214 9493 9499)
4(11214 11217 9496 9493)
4(1016 1381 11217 9496)
4(11217 1382 1015 9496)
4(11239 11241 9520 9518)
4(9520 11241 11385 9664)
4(9664 11385 11227 9506)
4(11227 11241 9520 9506)
4(9673 11394 11368 9647)
4(9577 11298 11394 9673)
4(11293 11295 9574 9572)
4(11295 11391 9670 9574)
4(9615 11336 11333 9612)
4(9612 11333 11392 9671)
4(9671 11392 11336 9615)
4(11336 11337 9616 9615)
4(9616 11337 11379 9658)
4(11379 11336 9615 9658)
4(9625 11346 1328 983)
4(983 1328 11328 9607)
4(9607 11328 11346 9625)
4(11346 11325 9604 9625)
4(9604 11325 11324 9603)
4(11324 11346 9625 9603)
4(9661 11382 11258 9537)
4(9537 11258 11257 9536)
4(11257 11382 9661 9536)
4(9539 11260 11382 9661)
4(9661 11382 11378 9657)
4(9613 11334 11333 9612)
4(9612 11333 11340 9619)
4(9619 11340 11334 9613)
4(11334 11343 9622 9613)
4(9622 11343 11342 9621)
4(11342 11334 9613 9621)
4(9668 11389 11256 9535)
4(9535 11256 11255 9534)
4(11255 11389 9668 9534)
4(9531 11252 11389 9668)
4(9668 11389 11378 9657)
4(9643 11364 11388 9667)
4(9667 11388 11245 9524)
4(11245 11364 9643 9524)
4(9643 11364 1310 1001)
4(1001 1310 1311 1000)
4(1311 11364 9643 1000)
4(9527 11248 11244 9523)
4(9662 11383 11248 9527)
4(691 1351 11248 9527)
4(11248 1352 690 9527)
4(9591 11312 11301 9580)
4(9575 11296 11312 9591)
4(11312 11314 9593 9591)
4(9593 11314 11307 9586)
4(9586 11307 11312 9591)
4(11305 11349 9628 9584)
4(9628 11349 11348 9627)
4(11348 11305 9584 9627)
4(9585 11306 11305 9584)
4(11305 11308 9587 9584)
4(9587 11308 11306 9585)
4(9626 11347 11324 9603)
4(11324 11390 9669 9603)
4(11390 11347 9626 9669)
4(9626 11347 11316 9595)
4(1325 11347 9626 986)
4(11366 11299 9578 9645)
4(9578 11299 11367 9646)
4(9646 11367 11366 9645)
4(9656 11377 11366 9645)
4(9645 11366 11297 9576)
4(9576 11297 11377 9656)
4(9624 11345 11330 9609)
4(9609 11330 11387 9666)
4(9666 11387 11345 9624)
4(673 1369 11345 9624)
4(11345 1370 672 9624)
4(9594 11315 1325 986)
4(986 1325 11316 9595)
4(9595 11316 11315 9594)
4(11315 11309 9588 9594)
4(11309 11311 9590 9588)
4(9590 11311 11315 9594)
4(9640 11361 1309 1002)
4(1002 1309 11245 9524)
4(9524 11245 11361 9640)
4(11361 11239 9518 9640)
4(9518 11239 11393 9672)
4(9672 11393 11361 9640)
4(9575 11296 11301 9580)
4(11301 11293 9572 9580)
4(9572 11293 11296 9575)
4(9592 11313 11296 9575)
4(11296 11297 9576 9575)
4(9576 11297 11313 9592)
4(9577 11298 11293 9572)
4(9572 11293 11391 9670)
4(9670 11391 11298 9577)
4(9577 11298 11368 9647)
4(9647 11368 11377 9656)
4(11377 11298 9577 9656)
4(9596 11317 11321 9600)
4(9600 11321 11331 9610)
4(9610 11331 11317 9596)
4(11317 11330 9609 9596)
4(9609 11330 11318 9597)
4(9597 11318 11317 9596)
4(9508 11229 1378 1019)
4(31 50 11229 9508)
4(9672 11393 11241 9520)
4(9520 11241 11229 9508)
4(9665 11386 11308 9587)
4(9587 11308 11310 9589)
4(11310 11386 9665 9589)
4(9665 11386 11309 9588)
4(11309 11320 9599 9588)
4(11320 11386 9665 9599)
4(11285 11276 9555 9564)
4(9555 11276 11355 9634)
4(11355 11285 9564 9634)
4(9565 11286 11285 9564)
4(11285 11283 9562 9564)
4(9562 11283 11286 9565)
4(9618 11339 11343 9622)
4(9622 11343 11340 9619)
4(9619 11340 11339 9618)
4(11339 11341 9620 9618)
4(9620 11341 11395 9674)
4(11395 11339 9618 9674)
4(9662 11383 11244 9523)
4(9523 11244 11240 9519)
4(11240 11383 9662 9519)
4(9662 11383 11396 9675)
4(11253 11383 9662 9532)
4(9540 11261 11266 9545)
4(11266 11371 9650 9545)
4(9650 11371 11357 9636)
4(9549 11270 11371 9650)
4(11242 11385 9664 9521)
4(9664 11385 11240 9519)
4(11240 11242 9521 9519)
4(9522 11243 11242 9521)
4(9521 11242 11363 9642)
4(9642 11363 11243 9522)
4(9582 11303 11302 9581)
4(9581 11302 1365 677)
4(1365 11303 9582 677)
4(9582 11303 1364 678)
4(1364 11294 9573 678)
4(11294 11303 9582 9573)
4(9556 11277 11269 9548)
4(9548 11269 11373 9652)
4(9652 11373 11277 9556)
4(11277 11265 9544 9556)
4(9544 11265 11264 9543)
4(11264 11277 9556 9543)
4(9559 11280 11283 9562)
4(9562 11283 11282 9561)
4(9561 11282 11280 9559)
4(11280 11273 9552 9559)
4(9552 11273 11272 9551)
4(11272 11280 9559 9551)
4(9517 11238 1372 670)
4(1372 11342 9621 670)
4(11342 11238 9517 9621)
4(9516 11237 11238 9517)
4(9517 11238 11343 9622)
4(9622 11343 11237 9516)
4(11219 11221 9500 9498)
4(9500 11221 1348 694)
4(1348 11219 9498 694)
4(9493 11214 11219 9498)
4(9498 11219 1347 695)
4(695 1347 11214 9493)
4(9549 11270 11269 9548)
4(9548 11269 11370 9649)
4(11370 11270 9549 9649)
4(9549 11270 11357 9636)
4(9636 11357 11356 9635)
4(11356 11270 9549 9635)
4(9533 11254 11253 9532)
4(9532 11253 11396 9675)
4(11396 11254 9533 9675)
4(9533 11254 11246 9525)
4(9525 11246 11388 9667)
4(11388 11254 9533 9667)
4(9651 11372 11284 9563)
4(9563 11284 11394 9673)
4(9673 11394 11372 9651)
4(9569 11290 11372 9651)
4(11372 11354 9633 9651)
4(9515 11236 1374 668)
4(669 1373 11236 9515)
4(11236 11237 9516 9515)
4(9516 11237 11395 9674)
4(11395 11236 9515 9674)
4(9629 11350 11349 9628)
4(9628 11349 11326 9605)
4(9605 11326 11350 9629)
4(11350 1367 675 9629)
4(1366 11350 9629 676)
4(9654 11375 11260 9539)
4(11260 11378 9657 9539)
4(11378 11375 9654 9657)
4(9654 11375 11255 9534)
4(9534 11255 11267 9546)
4(11267 11375 9654 9546)
4(9623 11344 11337 9616)
4(9616 11337 11327 9606)
4(9606 11327 11344 9623)
4(11344 1330 981 9623)
4(981 1330 1331 980)
4(1331 11344 9623 980)
4(9514 11235 1331 980)
4(980 1331 1332 979)
4(1332 11235 9514 979)
4(9514 11235 11211 9490)
4(9490 11211 11380 9659)
4(11380 11235 9514 9659)
4(9644 11365 1366 676)
4(1365 11365 9644 677)
4(9644 11365 11302 9581)
4(9581 11302 11307 9586)
4(11307 11365 9644 9586)
4(9541 11262 11261 9540)
4(9540 11261 11371 9650)
4(9650 11371 11262 9541)
4(9541 11262 11264 9543)
4(9543 11264 11381 9660)
4(11381 11262 9541 9660)
4(9529 11250 11249 9528)
4(9528 11249 11253 9532)
4(11253 11250 9529 9532)
4(690 1352 11250 9529)
4(9529 11250 1353 689)
4(9631 11352 11288 9567)
4(9567 11288 11287 9566)
4(11287 11352 9631 9566)
4(9631 11352 1319 992)
4(992 1319 1320 991)
4(1320 11352 9631 991)
4(9637 11358 11252 9531)
4(11252 11378 9657 9531)
4(9657 11378 11358 9637)
4(11358 11257 9536 9637)
4(9536 11257 11359 9638)
4(9638 11359 11358 9637)
4(9530 11251 11256 9535)
4(9535 11256 1311 1000)
4(1000 1311 11251 9530)
4(11251 1312 999 9530)
4(1312 11267 9546 999)
4(11267 11251 9530 9546)
4(9538 11259 11258 9537)
4(9537 11258 1355 687)
4(687 1355 11259 9538)
4(11259 1354 688 9538)
4(1354 11359 9638 688)
4(11359 11259 9538 9638)
4(11353 1362 680 9632)
4(1361 11353 9632 681)
4(9633 11354 11353 9632)
4(9632 11353 11290 9569)
4(11290 11354 9633 9569)
4(9558 11279 11275 9554)
4(9554 11275 1316 995)
4(1316 11279 9558 995)
4(9558 11279 1317 994)
4(994 1317 11355 9634)
4(9634 11355 11279 9558)
4(11215 1346 696 9494)
4(1345 11215 9494 697)
4(9495 11216 11215 9494)
4(9494 11215 11213 9492)
4(11376 11387 9666 9655)
4(11387 11342 9621 9666)
4(11342 11376 9655 9621)
4(672 1370 11376 9655)
4(9655 11376 1371 671)
4(9653 11374 11286 9565)
4(9565 11286 11272 9551)
4(9551 11272 11374 9653)
4(9653 11374 11269 9548)
4(9548 11269 11268 9547)
4(11268 11374 9653 9547)
4(11247 11239 9518 9526)
4(9518 11239 11245 9524)
4(11245 11247 9526 9524)
4(9675 11396 11247 9526)
4(9526 11247 11246 9525)
4(9525 11246 11396 9675)
4(9579 11300 11291 9570)
4(9570 11291 1321 990)
4(1321 11300 9579 990)
4(9579 11300 1322 989)
4(989 1322 11351 9630)
4(11351 11300 9579 9630)
4(11218 11216 9495 9497)
4(11216 11213 9492 9495)
4(11213 11218 9497 9492)
4(1015 1382 11218 9497)
4(9497 11218 52 32)
4(9507 11228 1308 1003)
4(1308 11361 9640 1003)
4(9640 11361 11228 9507)
4(11228 11393 9672 9507)
4(9672 11393 11229 9508)
4(9508 11229 11228 9507)
4(9501 11222 11223 9502)
4(11223 11217 9496 9502)
4(11217 11222 9501 9496)
4(1017 1380 11222 9501)
4(9501 11222 1381 1016)
4(9663 11384 1379 1018)
4(1378 11384 9663 1019)
4(11225 11384 9663 9504)
4(9663 11384 11226 9505)
4(9505 11226 11225 9504)
4(9511 11232 11211 9490)
4(11211 1199 945 9490)
4(945 1199 11232 9511)
4(9510 11231 11232 9511)
4(11232 1200 946 9511)
4(946 1200 11231 9510)
4(9489 11210 1202 948)
4(948 1202 1203 949)
4(1203 11210 9489 949)
4(9489 11210 11209 9488)
4(9488 11209 11395 9674)
4(11395 11210 9489 9674)
4(9509 11230 11338 9617)
4(11338 11231 9510 9617)
4(9510 11231 11230 9509)
4(11230 1201 947 9509)
4(947 1201 1202 948)
4(948 1202 11230 9509)
4(1020 1375 1376 1021)
4(1020 1375 1391 1027)
4(32 52 1375 1020)
4(164 1383 1390 1030)
4(164 1383 1389 1029)
4(1029 1389 11397 9930)
4(163 1384 1389 1029)
4(9933 11400 11401 9934)
4(11401 11402 9935 9934)
4(11402 11403 9936 9935)
4(9936 11403 1393 1025)
4(1376 1377 1022 1021)
4(1391 1376 1021 1027)
4(11398 54 33 9931)
4(162 1385 11400 9933)
4(11400 1386 161 9933)
4(9935 11402 1394 1024)
4(1025 1393 11402 9935)
4(160 1387 11402 9935)
4(9935 11402 51 5)
4(1024 1394 11401 9934)
4(161 1386 11401 9934)
4(9934 11401 1387 160)
4(9937 11404 1393 1025)
4(1377 51 5 1022)
4(51 11403 9936 5)
4(11397 1388 1028 9930)
4(163 1384 11397 9930)
4(9930 11397 1385 162)
4(9931 11398 1395 1023)
4(1023 1395 11401 9934)
4(11401 11398 9931 9934)
4(9931 11398 11400 9933)
4(9932 11399 11398 9931)
4(9937 11404 1392 1026)
4(1026 1392 1376 1021)
4(1376 11404 9937 1021)
4(9936 11403 11404 9937)
4(9937 11404 1377 1022)
4(1022 1377 11403 9936)
4(9932 11399 11400 9933)
4(11400 11397 9930 9933)
4(11397 11399 9932 9930)
4(33 54 11399 9932)
4(9932 11399 1388 1028)
4(290 1090 35 1)
4(2813 11405 1396 89)
4(2814 11406 1397 90)
4(2815 11407 1398 91)
4(2816 11408 1399 92)
4(2817 11409 1400 93)
4(2818 11410 1401 94)
4(2819 11411 1402 95)
4(2820 11412 1403 96)
4(2821 11413 1404 97)
4(2822 11414 1405 98)
4(2823 11415 1406 99)
4(2824 11416 1407 100)
4(2825 11417 1408 101)
4(2826 11418 1409 102)
4(2827 11419 1410 103)
4(2828 11420 1411 104)
4(2829 11421 1412 105)
4(2830 11422 1413 106)
4(2831 11423 1414 107)
4(2832 11424 1415 108)
4(2833 11425 1416 109)
4(2834 11426 1417 110)
4(2835 11427 1418 111)
4(2836 11428 1419 112)
4(2837 11429 1420 113)
4(2838 11430 1421 114)
4(2839 11431 1422 115)
4(290 1090 11405 2813)
4(289 1089 1090 290)
4(2813 11405 11406 2814)
4(2840 11432 11405 2813)
4(2814 11406 11407 2815)
4(2841 11433 11406 2814)
4(2815 11407 11408 2816)
4(2842 11434 11407 2815)
4(2816 11408 11409 2817)
4(2843 11435 11408 2816)
4(2817 11409 11410 2818)
4(2844 11436 11409 2817)
4(2818 11410 11411 2819)
4(2845 11437 11410 2818)
4(2819 11411 11412 2820)
4(2846 11438 11411 2819)
4(2820 11412 11413 2821)
4(2847 11439 11412 2820)
4(2821 11413 11414 2822)
4(2848 11440 11413 2821)
4(2822 11414 11415 2823)
4(2849 11441 11414 2822)
4(2823 11415 11416 2824)
4(2850 11442 11415 2823)
4(2824 11416 11417 2825)
4(2851 11443 11416 2824)
4(2825 11417 11418 2826)
4(2852 11444 11417 2825)
4(2826 11418 11419 2827)
4(2853 11445 11418 2826)
4(2827 11419 11420 2828)
4(2854 11446 11419 2827)
4(2828 11420 11421 2829)
4(2855 11447 11420 2828)
4(2829 11421 11422 2830)
4(2856 11448 11421 2829)
4(2830 11422 11423 2831)
4(2857 11449 11422 2830)
4(2831 11423 11424 2832)
4(2858 11450 11423 2831)
4(2832 11424 11425 2833)
4(2859 11451 11424 2832)
4(2833 11425 11426 2834)
4(2860 11452 11425 2833)
4(2834 11426 11427 2835)
4(2861 11453 11426 2834)
4(2835 11427 11428 2836)
4(2862 11454 11427 2835)
4(2836 11428 11429 2837)
4(2863 11455 11428 2836)
4(2837 11429 11430 2838)
4(2864 11456 11429 2837)
4(2838 11430 11431 2839)
4(2865 11457 11430 2838)
4(2839 11431 1423 291)
4(2866 11458 11431 2839)
4(289 1089 11432 2840)
4(288 1088 1089 289)
4(2840 11432 11433 2841)
4(2867 11459 11432 2840)
4(2841 11433 11434 2842)
4(2868 11460 11433 2841)
4(2842 11434 11435 2843)
4(2869 11461 11434 2842)
4(2843 11435 11436 2844)
4(2870 11462 11435 2843)
4(2844 11436 11437 2845)
4(2871 11463 11436 2844)
4(2845 11437 11438 2846)
4(2872 11464 11437 2845)
4(2846 11438 11439 2847)
4(2873 11465 11438 2846)
4(2847 11439 11440 2848)
4(2874 11466 11439 2847)
4(2848 11440 11441 2849)
4(2875 11467 11440 2848)
4(2849 11441 11442 2850)
4(2876 11468 11441 2849)
4(2850 11442 11443 2851)
4(2877 11469 11442 2850)
4(2851 11443 11444 2852)
4(2878 11470 11443 2851)
4(2852 11444 11445 2853)
4(2879 11471 11444 2852)
4(2853 11445 11446 2854)
4(2880 11472 11445 2853)
4(2854 11446 11447 2855)
4(2881 11473 11446 2854)
4(2855 11447 11448 2856)
4(2882 11474 11447 2855)
4(2856 11448 11449 2857)
4(2883 11475 11448 2856)
4(2857 11449 11450 2858)
4(2884 11476 11449 2857)
4(2858 11450 11451 2859)
4(2885 11477 11450 2858)
4(2859 11451 11452 2860)
4(2886 11478 11451 2859)
4(2860 11452 11453 2861)
4(2887 11479 11452 2860)
4(2861 11453 11454 2862)
4(2888 11480 11453 2861)
4(2862 11454 11455 2863)
4(2889 11481 11454 2862)
4(2863 11455 11456 2864)
4(2890 11482 11455 2863)
4(2864 11456 11457 2865)
4(2891 11483 11456 2864)
4(2865 11457 11458 2866)
4(2892 11484 11457 2865)
4(2866 11458 1424 292)
4(2893 11485 11458 2866)
4(288 1088 11459 2867)
4(287 1087 1088 288)
4(2867 11459 11460 2868)
4(2894 11486 11459 2867)
4(2868 11460 11461 2869)
4(2895 11487 11460 2868)
4(2869 11461 11462 2870)
4(2896 11488 11461 2869)
4(2870 11462 11463 2871)
4(2897 11489 11462 2870)
4(2871 11463 11464 2872)
4(2898 11490 11463 2871)
4(2872 11464 11465 2873)
4(2899 11491 11464 2872)
4(2873 11465 11466 2874)
4(2900 11492 11465 2873)
4(2874 11466 11467 2875)
4(2901 11493 11466 2874)
4(2875 11467 11468 2876)
4(2902 11494 11467 2875)
4(2876 11468 11469 2877)
4(2903 11495 11468 2876)
4(2877 11469 11470 2878)
4(2904 11496 11469 2877)
4(2878 11470 11471 2879)
4(2905 11497 11470 2878)
4(2879 11471 11472 2880)
4(2906 11498 11471 2879)
4(2880 11472 11473 2881)
4(2907 11499 11472 2880)
4(2881 11473 11474 2882)
4(2908 11500 11473 2881)
4(2882 11474 11475 2883)
4(2909 11501 11474 2882)
4(2883 11475 11476 2884)
4(2910 11502 11475 2883)
4(2884 11476 11477 2885)
4(2911 11503 11476 2884)
4(2885 11477 11478 2886)
4(2912 11504 11477 2885)
4(2886 11478 11479 2887)
4(2913 11505 11478 2886)
4(2887 11479 11480 2888)
4(2914 11506 11479 2887)
4(2888 11480 11481 2889)
4(2915 11507 11480 2888)
4(2889 11481 11482 2890)
4(2916 11508 11481 2889)
4(2890 11482 11483 2891)
4(2917 11509 11482 2890)
4(2891 11483 11484 2892)
4(2918 11510 11483 2891)
4(2892 11484 11485 2893)
4(2919 11511 11484 2892)
4(2893 11485 1425 293)
4(2920 11512 11485 2893)
4(287 1087 11486 2894)
4(286 1086 1087 287)
4(2894 11486 11487 2895)
4(2921 11513 11486 2894)
4(2895 11487 11488 2896)
4(2922 11514 11487 2895)
4(2896 11488 11489 2897)
4(2923 11515 11488 2896)
4(2897 11489 11490 2898)
4(2924 11516 11489 2897)
4(2898 11490 11491 2899)
4(2925 11517 11490 2898)
4(2899 11491 11492 2900)
4(2926 11518 11491 2899)
4(2900 11492 11493 2901)
4(2927 11519 11492 2900)
4(2901 11493 11494 2902)
4(2928 11520 11493 2901)
4(2902 11494 11495 2903)
4(2929 11521 11494 2902)
4(2903 11495 11496 2904)
4(2930 11522 11495 2903)
4(2904 11496 11497 2905)
4(2931 11523 11496 2904)
4(2905 11497 11498 2906)
4(2932 11524 11497 2905)
4(2906 11498 11499 2907)
4(2933 11525 11498 2906)
4(2907 11499 11500 2908)
4(2934 11526 11499 2907)
4(2908 11500 11501 2909)
4(2935 11527 11500 2908)
4(2909 11501 11502 2910)
4(2936 11528 11501 2909)
4(2910 11502 11503 2911)
4(2937 11529 11502 2910)
4(2911 11503 11504 2912)
4(2938 11530 11503 2911)
4(2912 11504 11505 2913)
4(2939 11531 11504 2912)
4(2913 11505 11506 2914)
4(2940 11532 11505 2913)
4(2914 11506 11507 2915)
4(2941 11533 11506 2914)
4(2915 11507 11508 2916)
4(2942 11534 11507 2915)
4(2916 11508 11509 2917)
4(2943 11535 11508 2916)
4(2917 11509 11510 2918)
4(2944 11536 11509 2917)
4(2918 11510 11511 2919)
4(2945 11537 11510 2918)
4(2919 11511 11512 2920)
4(2946 11538 11511 2919)
4(2920 11512 1426 294)
4(2947 11539 11512 2920)
4(286 1086 11513 2921)
4(285 1085 1086 286)
4(2921 11513 11514 2922)
4(2948 11540 11513 2921)
4(2922 11514 11515 2923)
4(2949 11541 11514 2922)
4(2923 11515 11516 2924)
4(2950 11542 11515 2923)
4(2924 11516 11517 2925)
4(2951 11543 11516 2924)
4(2925 11517 11518 2926)
4(2952 11544 11517 2925)
4(2926 11518 11519 2927)
4(2953 11545 11518 2926)
4(2927 11519 11520 2928)
4(2954 11546 11519 2927)
4(2928 11520 11521 2929)
4(2955 11547 11520 2928)
4(2929 11521 11522 2930)
4(2956 11548 11521 2929)
4(2930 11522 11523 2931)
4(2957 11549 11522 2930)
4(2931 11523 11524 2932)
4(2958 11550 11523 2931)
4(2932 11524 11525 2933)
4(2959 11551 11524 2932)
4(2933 11525 11526 2934)
4(2960 11552 11525 2933)
4(2934 11526 11527 2935)
4(2961 11553 11526 2934)
4(2935 11527 11528 2936)
4(2962 11554 11527 2935)
4(2936 11528 11529 2937)
4(2963 11555 11528 2936)
4(2937 11529 11530 2938)
4(2964 11556 11529 2937)
4(2938 11530 11531 2939)
4(2965 11557 11530 2938)
4(2939 11531 11532 2940)
4(2966 11558 11531 2939)
4(2940 11532 11533 2941)
4(2967 11559 11532 2940)
4(2941 11533 11534 2942)
4(2968 11560 11533 2941)
4(2942 11534 11535 2943)
4(2969 11561 11534 2942)
4(2943 11535 11536 2944)
4(2970 11562 11535 2943)
4(2944 11536 11537 2945)
4(2971 11563 11536 2944)
4(2945 11537 11538 2946)
4(2972 11564 11537 2945)
4(2946 11538 11539 2947)
4(2973 11565 11538 2946)
4(2947 11539 1427 295)
4(2974 11566 11539 2947)
4(285 1085 11540 2948)
4(284 1084 1085 285)
4(2948 11540 11541 2949)
4(2975 11567 11540 2948)
4(2949 11541 11542 2950)
4(2976 11568 11541 2949)
4(2950 11542 11543 2951)
4(2977 11569 11542 2950)
4(2951 11543 11544 2952)
4(2978 11570 11543 2951)
4(2952 11544 11545 2953)
4(2979 11571 11544 2952)
4(2953 11545 11546 2954)
4(2980 11572 11545 2953)
4(2954 11546 11547 2955)
4(2981 11573 11546 2954)
4(2955 11547 11548 2956)
4(2982 11574 11547 2955)
4(2956 11548 11549 2957)
4(2983 11575 11548 2956)
4(2957 11549 11550 2958)
4(2984 11576 11549 2957)
4(2958 11550 11551 2959)
4(2985 11577 11550 2958)
4(2959 11551 11552 2960)
4(2986 11578 11551 2959)
4(2960 11552 11553 2961)
4(2987 11579 11552 2960)
4(2961 11553 11554 2962)
4(2988 11580 11553 2961)
4(2962 11554 11555 2963)
4(2989 11581 11554 2962)
4(2963 11555 11556 2964)
4(2990 11582 11555 2963)
4(2964 11556 11557 2965)
4(2991 11583 11556 2964)
4(2965 11557 11558 2966)
4(2992 11584 11557 2965)
4(2966 11558 11559 2967)
4(2993 11585 11558 2966)
4(2967 11559 11560 2968)
4(2994 11586 11559 2967)
4(2968 11560 11561 2969)
4(2995 11587 11560 2968)
4(2969 11561 11562 2970)
4(2996 11588 11561 2969)
4(2970 11562 11563 2971)
4(2997 11589 11562 2970)
4(2971 11563 11564 2972)
4(2998 11590 11563 2971)
4(2972 11564 11565 2973)
4(2999 11591 11564 2972)
4(2973 11565 11566 2974)
4(3000 11592 11565 2973)
4(2974 11566 1428 296)
4(3001 11593 11566 2974)
4(284 1084 11567 2975)
4(283 1083 1084 284)
4(2975 11567 11568 2976)
4(3002 11594 11567 2975)
4(2976 11568 11569 2977)
4(3003 11595 11568 2976)
4(2977 11569 11570 2978)
4(3004 11596 11569 2977)
4(2978 11570 11571 2979)
4(3005 11597 11570 2978)
4(2979 11571 11572 2980)
4(3006 11598 11571 2979)
4(2980 11572 11573 2981)
4(3007 11599 11572 2980)
4(2981 11573 11574 2982)
4(3008 11600 11573 2981)
4(2982 11574 11575 2983)
4(3009 11601 11574 2982)
4(2983 11575 11576 2984)
4(3010 11602 11575 2983)
4(2984 11576 11577 2985)
4(3011 11603 11576 2984)
4(2985 11577 11578 2986)
4(3012 11604 11577 2985)
4(2986 11578 11579 2987)
4(3013 11605 11578 2986)
4(2987 11579 11580 2988)
4(3014 11606 11579 2987)
4(2988 11580 11581 2989)
4(3015 11607 11580 2988)
4(2989 11581 11582 2990)
4(3016 11608 11581 2989)
4(2990 11582 11583 2991)
4(3017 11609 11582 2990)
4(2991 11583 11584 2992)
4(3018 11610 11583 2991)
4(2992 11584 11585 2993)
4(3019 11611 11584 2992)
4(2993 11585 11586 2994)
4(3020 11612 11585 2993)
4(2994 11586 11587 2995)
4(3021 11613 11586 2994)
4(2995 11587 11588 2996)
4(3022 11614 11587 2995)
4(2996 11588 11589 2997)
4(3023 11615 11588 2996)
4(2997 11589 11590 2998)
4(3024 11616 11589 2997)
4(2998 11590 11591 2999)
4(3025 11617 11590 2998)
4(2999 11591 11592 3000)
4(3026 11618 11591 2999)
4(3000 11592 11593 3001)
4(3027 11619 11592 3000)
4(3001 11593 1429 297)
4(3028 11620 11593 3001)
4(283 1083 11594 3002)
4(282 1082 1083 283)
4(3002 11594 11595 3003)
4(3029 11621 11594 3002)
4(3003 11595 11596 3004)
4(3030 11622 11595 3003)
4(3004 11596 11597 3005)
4(3031 11623 11596 3004)
4(3005 11597 11598 3006)
4(3032 11624 11597 3005)
4(3006 11598 11599 3007)
4(3033 11625 11598 3006)
4(3007 11599 11600 3008)
4(3034 11626 11599 3007)
4(3008 11600 11601 3009)
4(3035 11627 11600 3008)
4(3009 11601 11602 3010)
4(3036 11628 11601 3009)
4(3010 11602 11603 3011)
4(3037 11629 11602 3010)
4(3011 11603 11604 3012)
4(3038 11630 11603 3011)
4(3012 11604 11605 3013)
4(3039 11631 11604 3012)
4(3013 11605 11606 3014)
4(3040 11632 11605 3013)
4(3014 11606 11607 3015)
4(3041 11633 11606 3014)
4(3015 11607 11608 3016)
4(3042 11634 11607 3015)
4(3016 11608 11609 3017)
4(3043 11635 11608 3016)
4(3017 11609 11610 3018)
4(3044 11636 11609 3017)
4(3018 11610 11611 3019)
4(3045 11637 11610 3018)
4(3019 11611 11612 3020)
4(3046 11638 11611 3019)
4(3020 11612 11613 3021)
4(3047 11639 11612 3020)
4(3021 11613 11614 3022)
4(3048 11640 11613 3021)
4(3022 11614 11615 3023)
4(3049 11641 11614 3022)
4(3023 11615 11616 3024)
4(3050 11642 11615 3023)
4(3024 11616 11617 3025)
4(3051 11643 11616 3024)
4(3025 11617 11618 3026)
4(3052 11644 11617 3025)
4(3026 11618 11619 3027)
4(3053 11645 11618 3026)
4(3027 11619 11620 3028)
4(3054 11646 11619 3027)
4(3028 11620 1430 298)
4(3055 11647 11620 3028)
4(282 1082 11621 3029)
4(281 1081 1082 282)
4(3029 11621 11622 3030)
4(3056 11648 11621 3029)
4(3030 11622 11623 3031)
4(3057 11649 11622 3030)
4(3031 11623 11624 3032)
4(3058 11650 11623 3031)
4(3032 11624 11625 3033)
4(3059 11651 11624 3032)
4(3033 11625 11626 3034)
4(3060 11652 11625 3033)
4(3034 11626 11627 3035)
4(3061 11653 11626 3034)
4(3035 11627 11628 3036)
4(3062 11654 11627 3035)
4(3036 11628 11629 3037)
4(3063 11655 11628 3036)
4(3037 11629 11630 3038)
4(3064 11656 11629 3037)
4(3038 11630 11631 3039)
4(3065 11657 11630 3038)
4(3039 11631 11632 3040)
4(3066 11658 11631 3039)
4(3040 11632 11633 3041)
4(3067 11659 11632 3040)
4(3041 11633 11634 3042)
4(3068 11660 11633 3041)
4(3042 11634 11635 3043)
4(3069 11661 11634 3042)
4(3043 11635 11636 3044)
4(3070 11662 11635 3043)
4(3044 11636 11637 3045)
4(3071 11663 11636 3044)
4(3045 11637 11638 3046)
4(3072 11664 11637 3045)
4(3046 11638 11639 3047)
4(3073 11665 11638 3046)
4(3047 11639 11640 3048)
4(3074 11666 11639 3047)
4(3048 11640 11641 3049)
4(3075 11667 11640 3048)
4(3049 11641 11642 3050)
4(3076 11668 11641 3049)
4(3050 11642 11643 3051)
4(3077 11669 11642 3050)
4(3051 11643 11644 3052)
4(3078 11670 11643 3051)
4(3052 11644 11645 3053)
4(3079 11671 11644 3052)
4(3053 11645 11646 3054)
4(3080 11672 11645 3053)
4(3054 11646 11647 3055)
4(3081 11673 11646 3054)
4(3055 11647 1431 299)
4(3082 11674 11647 3055)
4(281 1081 11648 3056)
4(280 1080 1081 281)
4(3056 11648 11649 3057)
4(3083 11675 11648 3056)
4(3057 11649 11650 3058)
4(3084 11676 11649 3057)
4(3058 11650 11651 3059)
4(3085 11677 11650 3058)
4(3059 11651 11652 3060)
4(3086 11678 11651 3059)
4(3060 11652 11653 3061)
4(3087 11679 11652 3060)
4(3061 11653 11654 3062)
4(3088 11680 11653 3061)
4(3062 11654 11655 3063)
4(3089 11681 11654 3062)
4(3063 11655 11656 3064)
4(3090 11682 11655 3063)
4(3064 11656 11657 3065)
4(3091 11683 11656 3064)
4(3065 11657 11658 3066)
4(3092 11684 11657 3065)
4(3066 11658 11659 3067)
4(3093 11685 11658 3066)
4(3067 11659 11660 3068)
4(3094 11686 11659 3067)
4(3068 11660 11661 3069)
4(3095 11687 11660 3068)
4(3069 11661 11662 3070)
4(3096 11688 11661 3069)
4(3070 11662 11663 3071)
4(3097 11689 11662 3070)
4(3071 11663 11664 3072)
4(3098 11690 11663 3071)
4(3072 11664 11665 3073)
4(3099 11691 11664 3072)
4(3073 11665 11666 3074)
4(3100 11692 11665 3073)
4(3074 11666 11667 3075)
4(3101 11693 11666 3074)
4(3075 11667 11668 3076)
4(3102 11694 11667 3075)
4(3076 11668 11669 3077)
4(3103 11695 11668 3076)
4(3077 11669 11670 3078)
4(3104 11696 11669 3077)
4(3078 11670 11671 3079)
4(3105 11697 11670 3078)
4(3079 11671 11672 3080)
4(3106 11698 11671 3079)
4(3080 11672 11673 3081)
4(3107 11699 11672 3080)
4(3081 11673 11674 3082)
4(3108 11700 11673 3081)
4(3082 11674 1432 300)
4(3109 11701 11674 3082)
4(280 1080 11675 3083)
4(279 1079 1080 280)
4(3083 11675 11676 3084)
4(3110 11702 11675 3083)
4(3084 11676 11677 3085)
4(3111 11703 11676 3084)
4(3085 11677 11678 3086)
4(3112 11704 11677 3085)
4(3086 11678 11679 3087)
4(3113 11705 11678 3086)
4(3087 11679 11680 3088)
4(3114 11706 11679 3087)
4(3088 11680 11681 3089)
4(3115 11707 11680 3088)
4(3089 11681 11682 3090)
4(3116 11708 11681 3089)
4(3090 11682 11683 3091)
4(3117 11709 11682 3090)
4(3091 11683 11684 3092)
4(3118 11710 11683 3091)
4(3092 11684 11685 3093)
4(3119 11711 11684 3092)
4(3093 11685 11686 3094)
4(3120 11712 11685 3093)
4(3094 11686 11687 3095)
4(3121 11713 11686 3094)
4(3095 11687 11688 3096)
4(3122 11714 11687 3095)
4(3096 11688 11689 3097)
4(3123 11715 11688 3096)
4(3097 11689 11690 3098)
4(3124 11716 11689 3097)
4(3098 11690 11691 3099)
4(3125 11717 11690 3098)
4(3099 11691 11692 3100)
4(3126 11718 11691 3099)
4(3100 11692 11693 3101)
4(3127 11719 11692 3100)
4(3101 11693 11694 3102)
4(3128 11720 11693 3101)
4(3102 11694 11695 3103)
4(3129 11721 11694 3102)
4(3103 11695 11696 3104)
4(3130 11722 11695 3103)
4(3104 11696 11697 3105)
4(3131 11723 11696 3104)
4(3105 11697 11698 3106)
4(3132 11724 11697 3105)
4(3106 11698 11699 3107)
4(3133 11725 11698 3106)
4(3107 11699 11700 3108)
4(3134 11726 11699 3107)
4(3108 11700 11701 3109)
4(3135 11727 11700 3108)
4(3109 11701 1433 301)
4(3136 11728 11701 3109)
4(279 1079 11702 3110)
4(278 1078 1079 279)
4(3110 11702 11703 3111)
4(3137 11729 11702 3110)
4(3111 11703 11704 3112)
4(3138 11730 11703 3111)
4(3112 11704 11705 3113)
4(3139 11731 11704 3112)
4(3113 11705 11706 3114)
4(3140 11732 11705 3113)
4(3114 11706 11707 3115)
4(3141 11733 11706 3114)
4(3115 11707 11708 3116)
4(3142 11734 11707 3115)
4(3116 11708 11709 3117)
4(3143 11735 11708 3116)
4(3117 11709 11710 3118)
4(3144 11736 11709 3117)
4(3118 11710 11711 3119)
4(3145 11737 11710 3118)
4(3119 11711 11712 3120)
4(3146 11738 11711 3119)
4(3120 11712 11713 3121)
4(3147 11739 11712 3120)
4(3121 11713 11714 3122)
4(3148 11740 11713 3121)
4(3122 11714 11715 3123)
4(3149 11741 11714 3122)
4(3123 11715 11716 3124)
4(3150 11742 11715 3123)
4(3124 11716 11717 3125)
4(3151 11743 11716 3124)
4(3125 11717 11718 3126)
4(3152 11744 11717 3125)
4(3126 11718 11719 3127)
4(3153 11745 11718 3126)
4(3127 11719 11720 3128)
4(3154 11746 11719 3127)
4(3128 11720 11721 3129)
4(3155 11747 11720 3128)
4(3129 11721 11722 3130)
4(3156 11748 11721 3129)
4(3130 11722 11723 3131)
4(3157 11749 11722 3130)
4(3131 11723 11724 3132)
4(3158 11750 11723 3131)
4(3132 11724 11725 3133)
4(3159 11751 11724 3132)
4(3133 11725 11726 3134)
4(3160 11752 11725 3133)
4(3134 11726 11727 3135)
4(3161 11753 11726 3134)
4(3135 11727 11728 3136)
4(3162 11754 11727 3135)
4(3136 11728 1434 302)
4(3163 11755 11728 3136)
4(278 1078 11729 3137)
4(277 1077 1078 278)
4(3137 11729 11730 3138)
4(3164 11756 11729 3137)
4(3138 11730 11731 3139)
4(3165 11757 11730 3138)
4(3139 11731 11732 3140)
4(3166 11758 11731 3139)
4(3140 11732 11733 3141)
4(3167 11759 11732 3140)
4(3141 11733 11734 3142)
4(3168 11760 11733 3141)
4(3142 11734 11735 3143)
4(3169 11761 11734 3142)
4(3143 11735 11736 3144)
4(3170 11762 11735 3143)
4(3144 11736 11737 3145)
4(3171 11763 11736 3144)
4(3145 11737 11738 3146)
4(3172 11764 11737 3145)
4(3146 11738 11739 3147)
4(3173 11765 11738 3146)
4(3147 11739 11740 3148)
4(3174 11766 11739 3147)
4(3148 11740 11741 3149)
4(3175 11767 11740 3148)
4(3149 11741 11742 3150)
4(3176 11768 11741 3149)
4(3150 11742 11743 3151)
4(3177 11769 11742 3150)
4(3151 11743 11744 3152)
4(3178 11770 11743 3151)
4(3152 11744 11745 3153)
4(3179 11771 11744 3152)
4(3153 11745 11746 3154)
4(3180 11772 11745 3153)
4(3154 11746 11747 3155)
4(3181 11773 11746 3154)
4(3155 11747 11748 3156)
4(3182 11774 11747 3155)
4(3156 11748 11749 3157)
4(3183 11775 11748 3156)
4(3157 11749 11750 3158)
4(3184 11776 11749 3157)
4(3158 11750 11751 3159)
4(3185 11777 11750 3158)
4(3159 11751 11752 3160)
4(3186 11778 11751 3159)
4(3160 11752 11753 3161)
4(3187 11779 11752 3160)
4(3161 11753 11754 3162)
4(3188 11780 11753 3161)
4(3162 11754 11755 3163)
4(3189 11781 11754 3162)
4(3163 11755 1435 303)
4(3190 11782 11755 3163)
4(277 1077 11756 3164)
4(276 1076 1077 277)
4(3164 11756 11757 3165)
4(3191 11783 11756 3164)
4(3165 11757 11758 3166)
4(3192 11784 11757 3165)
4(3166 11758 11759 3167)
4(3193 11785 11758 3166)
4(3167 11759 11760 3168)
4(3194 11786 11759 3167)
4(3168 11760 11761 3169)
4(3195 11787 11760 3168)
4(3169 11761 11762 3170)
4(3196 11788 11761 3169)
4(3170 11762 11763 3171)
4(3197 11789 11762 3170)
4(3171 11763 11764 3172)
4(3198 11790 11763 3171)
4(3172 11764 11765 3173)
4(3199 11791 11764 3172)
4(3173 11765 11766 3174)
4(3200 11792 11765 3173)
4(3174 11766 11767 3175)
4(3201 11793 11766 3174)
4(3175 11767 11768 3176)
4(3202 11794 11767 3175)
4(3176 11768 11769 3177)
4(3203 11795 11768 3176)
4(3177 11769 11770 3178)
4(3204 11796 11769 3177)
4(3178 11770 11771 3179)
4(3205 11797 11770 3178)
4(3179 11771 11772 3180)
4(3206 11798 11771 3179)
4(3180 11772 11773 3181)
4(3207 11799 11772 3180)
4(3181 11773 11774 3182)
4(3208 11800 11773 3181)
4(3182 11774 11775 3183)
4(3209 11801 11774 3182)
4(3183 11775 11776 3184)
4(3210 11802 11775 3183)
4(3184 11776 11777 3185)
4(3211 11803 11776 3184)
4(3185 11777 11778 3186)
4(3212 11804 11777 3185)
4(3186 11778 11779 3187)
4(3213 11805 11778 3186)
4(3187 11779 11780 3188)
4(3214 11806 11779 3187)
4(3188 11780 11781 3189)
4(3215 11807 11780 3188)
4(3189 11781 11782 3190)
4(3216 11808 11781 3189)
4(3190 11782 1436 304)
4(3217 11809 11782 3190)
4(276 1076 11783 3191)
4(275 1075 1076 276)
4(3191 11783 11784 3192)
4(3218 11810 11783 3191)
4(3192 11784 11785 3193)
4(3219 11811 11784 3192)
4(3193 11785 11786 3194)
4(3220 11812 11785 3193)
4(3194 11786 11787 3195)
4(3221 11813 11786 3194)
4(3195 11787 11788 3196)
4(3222 11814 11787 3195)
4(3196 11788 11789 3197)
4(3223 11815 11788 3196)
4(3197 11789 11790 3198)
4(3224 11816 11789 3197)
4(3198 11790 11791 3199)
4(3225 11817 11790 3198)
4(3199 11791 11792 3200)
4(3226 11818 11791 3199)
4(3200 11792 11793 3201)
4(3227 11819 11792 3200)
4(3201 11793 11794 3202)
4(3228 11820 11793 3201)
4(3202 11794 11795 3203)
4(3229 11821 11794 3202)
4(3203 11795 11796 3204)
4(3230 11822 11795 3203)
4(3204 11796 11797 3205)
4(3231 11823 11796 3204)
4(3205 11797 11798 3206)
4(3232 11824 11797 3205)
4(3206 11798 11799 3207)
4(3233 11825 11798 3206)
4(3207 11799 11800 3208)
4(3234 11826 11799 3207)
4(3208 11800 11801 3209)
4(3235 11827 11800 3208)
4(3209 11801 11802 3210)
4(3236 11828 11801 3209)
4(3210 11802 11803 3211)
4(3237 11829 11802 3210)
4(3211 11803 11804 3212)
4(3238 11830 11803 3211)
4(3212 11804 11805 3213)
4(3239 11831 11804 3212)
4(3213 11805 11806 3214)
4(3240 11832 11805 3213)
4(3214 11806 11807 3215)
4(3241 11833 11806 3214)
4(3215 11807 11808 3216)
4(3242 11834 11807 3215)
4(3216 11808 11809 3217)
4(3243 11835 11808 3216)
4(3217 11809 1437 305)
4(3244 11836 11809 3217)
4(275 1075 11810 3218)
4(274 1074 1075 275)
4(3218 11810 11811 3219)
4(3245 11837 11810 3218)
4(3219 11811 11812 3220)
4(3246 11838 11811 3219)
4(3220 11812 11813 3221)
4(3247 11839 11812 3220)
4(3221 11813 11814 3222)
4(3248 11840 11813 3221)
4(3222 11814 11815 3223)
4(3249 11841 11814 3222)
4(3223 11815 11816 3224)
4(3250 11842 11815 3223)
4(3224 11816 11817 3225)
4(3251 11843 11816 3224)
4(3225 11817 11818 3226)
4(3252 11844 11817 3225)
4(3226 11818 11819 3227)
4(3253 11845 11818 3226)
4(3227 11819 11820 3228)
4(3254 11846 11819 3227)
4(3228 11820 11821 3229)
4(3255 11847 11820 3228)
4(3229 11821 11822 3230)
4(3256 11848 11821 3229)
4(3230 11822 11823 3231)
4(3257 11849 11822 3230)
4(3231 11823 11824 3232)
4(3258 11850 11823 3231)
4(3232 11824 11825 3233)
4(3259 11851 11824 3232)
4(3233 11825 11826 3234)
4(3260 11852 11825 3233)
4(3234 11826 11827 3235)
4(3261 11853 11826 3234)
4(3235 11827 11828 3236)
4(3262 11854 11827 3235)
4(3236 11828 11829 3237)
4(3263 11855 11828 3236)
4(3237 11829 11830 3238)
4(3264 11856 11829 3237)
4(3238 11830 11831 3239)
4(3265 11857 11830 3238)
4(3239 11831 11832 3240)
4(3266 11858 11831 3239)
4(3240 11832 11833 3241)
4(3267 11859 11832 3240)
4(3241 11833 11834 3242)
4(3268 11860 11833 3241)
4(3242 11834 11835 3243)
4(3269 11861 11834 3242)
4(3243 11835 11836 3244)
4(3270 11862 11835 3243)
4(3244 11836 1438 306)
4(3271 11863 11836 3244)
4(274 1074 11837 3245)
4(273 1073 1074 274)
4(3245 11837 11838 3246)
4(3272 11864 11837 3245)
4(3246 11838 11839 3247)
4(3273 11865 11838 3246)
4(3247 11839 11840 3248)
4(3274 11866 11839 3247)
4(3248 11840 11841 3249)
4(3275 11867 11840 3248)
4(3249 11841 11842 3250)
4(3276 11868 11841 3249)
4(3250 11842 11843 3251)
4(3277 11869 11842 3250)
4(3251 11843 11844 3252)
4(3278 11870 11843 3251)
4(3252 11844 11845 3253)
4(3279 11871 11844 3252)
4(3253 11845 11846 3254)
4(3280 11872 11845 3253)
4(3254 11846 11847 3255)
4(3281 11873 11846 3254)
4(3255 11847 11848 3256)
4(3282 11874 11847 3255)
4(3256 11848 11849 3257)
4(3283 11875 11848 3256)
4(3257 11849 11850 3258)
4(3284 11876 11849 3257)
4(3258 11850 11851 3259)
4(3285 11877 11850 3258)
4(3259 11851 11852 3260)
4(3286 11878 11851 3259)
4(3260 11852 11853 3261)
4(3287 11879 11852 3260)
4(3261 11853 11854 3262)
4(3288 11880 11853 3261)
4(3262 11854 11855 3263)
4(3289 11881 11854 3262)
4(3263 11855 11856 3264)
4(3290 11882 11855 3263)
4(3264 11856 11857 3265)
4(3291 11883 11856 3264)
4(3265 11857 11858 3266)
4(3292 11884 11857 3265)
4(3266 11858 11859 3267)
4(3293 11885 11858 3266)
4(3267 11859 11860 3268)
4(3294 11886 11859 3267)
4(3268 11860 11861 3269)
4(3295 11887 11860 3268)
4(3269 11861 11862 3270)
4(3296 11888 11861 3269)
4(3270 11862 11863 3271)
4(3297 11889 11862 3270)
4(3271 11863 1439 307)
4(3298 11890 11863 3271)
4(273 1073 11864 3272)
4(272 1072 1073 273)
4(3272 11864 11865 3273)
4(3299 11891 11864 3272)
4(3273 11865 11866 3274)
4(3300 11892 11865 3273)
4(3274 11866 11867 3275)
4(3301 11893 11866 3274)
4(3275 11867 11868 3276)
4(3302 11894 11867 3275)
4(3276 11868 11869 3277)
4(3303 11895 11868 3276)
4(3277 11869 11870 3278)
4(3304 11896 11869 3277)
4(3278 11870 11871 3279)
4(3305 11897 11870 3278)
4(3279 11871 11872 3280)
4(3306 11898 11871 3279)
4(3280 11872 11873 3281)
4(3307 11899 11872 3280)
4(3281 11873 11874 3282)
4(3308 11900 11873 3281)
4(3282 11874 11875 3283)
4(3309 11901 11874 3282)
4(3283 11875 11876 3284)
4(3310 11902 11875 3283)
4(3284 11876 11877 3285)
4(3311 11903 11876 3284)
4(3285 11877 11878 3286)
4(3312 11904 11877 3285)
4(3286 11878 11879 3287)
4(3313 11905 11878 3286)
4(3287 11879 11880 3288)
4(3314 11906 11879 3287)
4(3288 11880 11881 3289)
4(3315 11907 11880 3288)
4(3289 11881 11882 3290)
4(3316 11908 11881 3289)
4(3290 11882 11883 3291)
4(3317 11909 11882 3290)
4(3291 11883 11884 3292)
4(3318 11910 11883 3291)
4(3292 11884 11885 3293)
4(3319 11911 11884 3292)
4(3293 11885 11886 3294)
4(3320 11912 11885 3293)
4(3294 11886 11887 3295)
4(3321 11913 11886 3294)
4(3295 11887 11888 3296)
4(3322 11914 11887 3295)
4(3296 11888 11889 3297)
4(3323 11915 11888 3296)
4(3297 11889 11890 3298)
4(3324 11916 11889 3297)
4(3298 11890 1440 308)
4(3325 11917 11890 3298)
4(272 1072 11891 3299)
4(271 1071 1072 272)
4(3299 11891 11892 3300)
4(3326 11918 11891 3299)
4(3300 11892 11893 3301)
4(3327 11919 11892 3300)
4(3301 11893 11894 3302)
4(3328 11920 11893 3301)
4(3302 11894 11895 3303)
4(3329 11921 11894 3302)
4(3303 11895 11896 3304)
4(3330 11922 11895 3303)
4(3304 11896 11897 3305)
4(3331 11923 11896 3304)
4(3305 11897 11898 3306)
4(3332 11924 11897 3305)
4(3306 11898 11899 3307)
4(3333 11925 11898 3306)
4(3307 11899 11900 3308)
4(3334 11926 11899 3307)
4(3308 11900 11901 3309)
4(3335 11927 11900 3308)
4(3309 11901 11902 3310)
4(3336 11928 11901 3309)
4(3310 11902 11903 3311)
4(3337 11929 11902 3310)
4(3311 11903 11904 3312)
4(3338 11930 11903 3311)
4(3312 11904 11905 3313)
4(3339 11931 11904 3312)
4(3313 11905 11906 3314)
4(3340 11932 11905 3313)
4(3314 11906 11907 3315)
4(3341 11933 11906 3314)
4(3315 11907 11908 3316)
4(3342 11934 11907 3315)
4(3316 11908 11909 3317)
4(3343 11935 11908 3316)
4(3317 11909 11910 3318)
4(3344 11936 11909 3317)
4(3318 11910 11911 3319)
4(3345 11937 11910 3318)
4(3319 11911 11912 3320)
4(3346 11938 11911 3319)
4(3320 11912 11913 3321)
4(3347 11939 11912 3320)
4(3321 11913 11914 3322)
4(3348 11940 11913 3321)
4(3322 11914 11915 3323)
4(3349 11941 11914 3322)
4(3323 11915 11916 3324)
4(3350 11942 11915 3323)
4(3324 11916 11917 3325)
4(3351 11943 11916 3324)
4(3325 11917 1441 309)
4(3352 11944 11917 3325)
4(271 1071 11918 3326)
4(270 1070 1071 271)
4(3326 11918 11919 3327)
4(3353 11945 11918 3326)
4(3327 11919 11920 3328)
4(3354 11946 11919 3327)
4(3328 11920 11921 3329)
4(3355 11947 11920 3328)
4(3329 11921 11922 3330)
4(3356 11948 11921 3329)
4(3330 11922 11923 3331)
4(3357 11949 11922 3330)
4(3331 11923 11924 3332)
4(3358 11950 11923 3331)
4(3332 11924 11925 3333)
4(3359 11951 11924 3332)
4(3333 11925 11926 3334)
4(3360 11952 11925 3333)
4(3334 11926 11927 3335)
4(3361 11953 11926 3334)
4(3335 11927 11928 3336)
4(3362 11954 11927 3335)
4(3336 11928 11929 3337)
4(3363 11955 11928 3336)
4(3337 11929 11930 3338)
4(3364 11956 11929 3337)
4(3338 11930 11931 3339)
4(3365 11957 11930 3338)
4(3339 11931 11932 3340)
4(3366 11958 11931 3339)
4(3340 11932 11933 3341)
4(3367 11959 11932 3340)
4(3341 11933 11934 3342)
4(3368 11960 11933 3341)
4(3342 11934 11935 3343)
4(3369 11961 11934 3342)
4(3343 11935 11936 3344)
4(3370 11962 11935 3343)
4(3344 11936 11937 3345)
4(3371 11963 11936 3344)
4(3345 11937 11938 3346)
4(3372 11964 11937 3345)
4(3346 11938 11939 3347)
4(3373 11965 11938 3346)
4(3347 11939 11940 3348)
4(3374 11966 11939 3347)
4(3348 11940 11941 3349)
4(3375 11967 11940 3348)
4(3349 11941 11942 3350)
4(3376 11968 11941 3349)
4(3350 11942 11943 3351)
4(3377 11969 11942 3350)
4(3351 11943 11944 3352)
4(3378 11970 11943 3351)
4(3352 11944 1442 310)
4(3379 11971 11944 3352)
4(270 1070 11945 3353)
4(269 1069 1070 270)
4(3353 11945 11946 3354)
4(3380 11972 11945 3353)
4(3354 11946 11947 3355)
4(3381 11973 11946 3354)
4(3355 11947 11948 3356)
4(3382 11974 11947 3355)
4(3356 11948 11949 3357)
4(3383 11975 11948 3356)
4(3357 11949 11950 3358)
4(3384 11976 11949 3357)
4(3358 11950 11951 3359)
4(3385 11977 11950 3358)
4(3359 11951 11952 3360)
4(3386 11978 11951 3359)
4(3360 11952 11953 3361)
4(3387 11979 11952 3360)
4(3361 11953 11954 3362)
4(3388 11980 11953 3361)
4(3362 11954 11955 3363)
4(3389 11981 11954 3362)
4(3363 11955 11956 3364)
4(3390 11982 11955 3363)
4(3364 11956 11957 3365)
4(3391 11983 11956 3364)
4(3365 11957 11958 3366)
4(3392 11984 11957 3365)
4(3366 11958 11959 3367)
4(3393 11985 11958 3366)
4(3367 11959 11960 3368)
4(3394 11986 11959 3367)
4(3368 11960 11961 3369)
4(3395 11987 11960 3368)
4(3369 11961 11962 3370)
4(3396 11988 11961 3369)
4(3370 11962 11963 3371)
4(3397 11989 11962 3370)
4(3371 11963 11964 3372)
4(3398 11990 11963 3371)
4(3372 11964 11965 3373)
4(3399 11991 11964 3372)
4(3373 11965 11966 3374)
4(3400 11992 11965 3373)
4(3374 11966 11967 3375)
4(3401 11993 11966 3374)
4(3375 11967 11968 3376)
4(3402 11994 11967 3375)
4(3376 11968 11969 3377)
4(3403 11995 11968 3376)
4(3377 11969 11970 3378)
4(3404 11996 11969 3377)
4(3378 11970 11971 3379)
4(3405 11997 11970 3378)
4(3379 11971 1443 311)
4(3406 11998 11971 3379)
4(269 1069 11972 3380)
4(268 1068 1069 269)
4(3380 11972 11973 3381)
4(3407 11999 11972 3380)
4(3381 11973 11974 3382)
4(3408 12000 11973 3381)
4(3382 11974 11975 3383)
4(3409 12001 11974 3382)
4(3383 11975 11976 3384)
4(3410 12002 11975 3383)
4(3384 11976 11977 3385)
4(3411 12003 11976 3384)
4(3385 11977 11978 3386)
4(3412 12004 11977 3385)
4(3386 11978 11979 3387)
4(3413 12005 11978 3386)
4(3387 11979 11980 3388)
4(3414 12006 11979 3387)
4(3388 11980 11981 3389)
4(3415 12007 11980 3388)
4(3389 11981 11982 3390)
4(3416 12008 11981 3389)
4(3390 11982 11983 3391)
4(3417 12009 11982 3390)
4(3391 11983 11984 3392)
4(3418 12010 11983 3391)
4(3392 11984 11985 3393)
4(3419 12011 11984 3392)
4(3393 11985 11986 3394)
4(3420 12012 11985 3393)
4(3394 11986 11987 3395)
4(3421 12013 11986 3394)
4(3395 11987 11988 3396)
4(3422 12014 11987 3395)
4(3396 11988 11989 3397)
4(3423 12015 11988 3396)
4(3397 11989 11990 3398)
4(3424 12016 11989 3397)
4(3398 11990 11991 3399)
4(3425 12017 11990 3398)
4(3399 11991 11992 3400)
4(3426 12018 11991 3399)
4(3400 11992 11993 3401)
4(3427 12019 11992 3400)
4(3401 11993 11994 3402)
4(3428 12020 11993 3401)
4(3402 11994 11995 3403)
4(3429 12021 11994 3402)
4(3403 11995 11996 3404)
4(3430 12022 11995 3403)
4(3404 11996 11997 3405)
4(3431 12023 11996 3404)
4(3405 11997 11998 3406)
4(3432 12024 11997 3405)
4(3406 11998 1444 312)
4(3433 12025 11998 3406)
4(268 1068 11999 3407)
4(267 1067 1068 268)
4(3407 11999 12000 3408)
4(3434 12026 11999 3407)
4(3408 12000 12001 3409)
4(3435 12027 12000 3408)
4(3409 12001 12002 3410)
4(3436 12028 12001 3409)
4(3410 12002 12003 3411)
4(3437 12029 12002 3410)
4(3411 12003 12004 3412)
4(3438 12030 12003 3411)
4(3412 12004 12005 3413)
4(3439 12031 12004 3412)
4(3413 12005 12006 3414)
4(3440 12032 12005 3413)
4(3414 12006 12007 3415)
4(3441 12033 12006 3414)
4(3415 12007 12008 3416)
4(3442 12034 12007 3415)
4(3416 12008 12009 3417)
4(3443 12035 12008 3416)
4(3417 12009 12010 3418)
4(3444 12036 12009 3417)
4(3418 12010 12011 3419)
4(3445 12037 12010 3418)
4(3419 12011 12012 3420)
4(3446 12038 12011 3419)
4(3420 12012 12013 3421)
4(3447 12039 12012 3420)
4(3421 12013 12014 3422)
4(3448 12040 12013 3421)
4(3422 12014 12015 3423)
4(3449 12041 12014 3422)
4(3423 12015 12016 3424)
4(3450 12042 12015 3423)
4(3424 12016 12017 3425)
4(3451 12043 12016 3424)
4(3425 12017 12018 3426)
4(3452 12044 12017 3425)
4(3426 12018 12019 3427)
4(3453 12045 12018 3426)
4(3427 12019 12020 3428)
4(3454 12046 12019 3427)
4(3428 12020 12021 3429)
4(3455 12047 12020 3428)
4(3429 12021 12022 3430)
4(3456 12048 12021 3429)
4(3430 12022 12023 3431)
4(3457 12049 12022 3430)
4(3431 12023 12024 3432)
4(3458 12050 12023 3431)
4(3432 12024 12025 3433)
4(3459 12051 12024 3432)
4(3433 12025 1445 313)
4(3460 12052 12025 3433)
4(267 1067 12026 3434)
4(266 1066 1067 267)
4(3434 12026 12027 3435)
4(3461 12053 12026 3434)
4(3435 12027 12028 3436)
4(3462 12054 12027 3435)
4(3436 12028 12029 3437)
4(3463 12055 12028 3436)
4(3437 12029 12030 3438)
4(3464 12056 12029 3437)
4(3438 12030 12031 3439)
4(3465 12057 12030 3438)
4(3439 12031 12032 3440)
4(3466 12058 12031 3439)
4(3440 12032 12033 3441)
4(3467 12059 12032 3440)
4(3441 12033 12034 3442)
4(3468 12060 12033 3441)
4(3442 12034 12035 3443)
4(3469 12061 12034 3442)
4(3443 12035 12036 3444)
4(3470 12062 12035 3443)
4(3444 12036 12037 3445)
4(3471 12063 12036 3444)
4(3445 12037 12038 3446)
4(3472 12064 12037 3445)
4(3446 12038 12039 3447)
4(3473 12065 12038 3446)
4(3447 12039 12040 3448)
4(3474 12066 12039 3447)
4(3448 12040 12041 3449)
4(3475 12067 12040 3448)
4(3449 12041 12042 3450)
4(3476 12068 12041 3449)
4(3450 12042 12043 3451)
4(3477 12069 12042 3450)
4(3451 12043 12044 3452)
4(3478 12070 12043 3451)
4(3452 12044 12045 3453)
4(3479 12071 12044 3452)
4(3453 12045 12046 3454)
4(3480 12072 12045 3453)
4(3454 12046 12047 3455)
4(3481 12073 12046 3454)
4(3455 12047 12048 3456)
4(3482 12074 12047 3455)
4(3456 12048 12049 3457)
4(3483 12075 12048 3456)
4(3457 12049 12050 3458)
4(3484 12076 12049 3457)
4(3458 12050 12051 3459)
4(3485 12077 12050 3458)
4(3459 12051 12052 3460)
4(3486 12078 12051 3459)
4(3460 12052 1446 314)
4(3487 12079 12052 3460)
4(266 1066 12053 3461)
4(265 1065 1066 266)
4(3461 12053 12054 3462)
4(3488 12080 12053 3461)
4(3462 12054 12055 3463)
4(3489 12081 12054 3462)
4(3463 12055 12056 3464)
4(3490 12082 12055 3463)
4(3464 12056 12057 3465)
4(3491 12083 12056 3464)
4(3465 12057 12058 3466)
4(3492 12084 12057 3465)
4(3466 12058 12059 3467)
4(3493 12085 12058 3466)
4(3467 12059 12060 3468)
4(3494 12086 12059 3467)
4(3468 12060 12061 3469)
4(3495 12087 12060 3468)
4(3469 12061 12062 3470)
4(3496 12088 12061 3469)
4(3470 12062 12063 3471)
4(3497 12089 12062 3470)
4(3471 12063 12064 3472)
4(3498 12090 12063 3471)
4(3472 12064 12065 3473)
4(3499 12091 12064 3472)
4(3473 12065 12066 3474)
4(3500 12092 12065 3473)
4(3474 12066 12067 3475)
4(3501 12093 12066 3474)
4(3475 12067 12068 3476)
4(3502 12094 12067 3475)
4(3476 12068 12069 3477)
4(3503 12095 12068 3476)
4(3477 12069 12070 3478)
4(3504 12096 12069 3477)
4(3478 12070 12071 3479)
4(3505 12097 12070 3478)
4(3479 12071 12072 3480)
4(3506 12098 12071 3479)
4(3480 12072 12073 3481)
4(3507 12099 12072 3480)
4(3481 12073 12074 3482)
4(3508 12100 12073 3481)
4(3482 12074 12075 3483)
4(3509 12101 12074 3482)
4(3483 12075 12076 3484)
4(3510 12102 12075 3483)
4(3484 12076 12077 3485)
4(3511 12103 12076 3484)
4(3485 12077 12078 3486)
4(3512 12104 12077 3485)
4(3486 12078 12079 3487)
4(3513 12105 12078 3486)
4(3487 12079 1447 315)
4(3514 12106 12079 3487)
4(265 1065 12080 3488)
4(264 1064 1065 265)
4(3488 12080 12081 3489)
4(3515 12107 12080 3488)
4(3489 12081 12082 3490)
4(3516 12108 12081 3489)
4(3490 12082 12083 3491)
4(3517 12109 12082 3490)
4(3491 12083 12084 3492)
4(3518 12110 12083 3491)
4(3492 12084 12085 3493)
4(3519 12111 12084 3492)
4(3493 12085 12086 3494)
4(3520 12112 12085 3493)
4(3494 12086 12087 3495)
4(3521 12113 12086 3494)
4(3495 12087 12088 3496)
4(3522 12114 12087 3495)
4(3496 12088 12089 3497)
4(3523 12115 12088 3496)
4(3497 12089 12090 3498)
4(3524 12116 12089 3497)
4(3498 12090 12091 3499)
4(3525 12117 12090 3498)
4(3499 12091 12092 3500)
4(3526 12118 12091 3499)
4(3500 12092 12093 3501)
4(3527 12119 12092 3500)
4(3501 12093 12094 3502)
4(3528 12120 12093 3501)
4(3502 12094 12095 3503)
4(3529 12121 12094 3502)
4(3503 12095 12096 3504)
4(3530 12122 12095 3503)
4(3504 12096 12097 3505)
4(3531 12123 12096 3504)
4(3505 12097 12098 3506)
4(3532 12124 12097 3505)
4(3506 12098 12099 3507)
4(3533 12125 12098 3506)
4(3507 12099 12100 3508)
4(3534 12126 12099 3507)
4(3508 12100 12101 3509)
4(3535 12127 12100 3508)
4(3509 12101 12102 3510)
4(3536 12128 12101 3509)
4(3510 12102 12103 3511)
4(3537 12129 12102 3510)
4(3511 12103 12104 3512)
4(3538 12130 12103 3511)
4(3512 12104 12105 3513)
4(3539 12131 12104 3512)
4(3513 12105 12106 3514)
4(3540 12132 12105 3513)
4(3514 12106 1448 316)
4(3541 12133 12106 3514)
4(264 1064 12107 3515)
4(263 1063 1064 264)
4(3515 12107 12108 3516)
4(3542 12134 12107 3515)
4(3516 12108 12109 3517)
4(3543 12135 12108 3516)
4(3517 12109 12110 3518)
4(3544 12136 12109 3517)
4(3518 12110 12111 3519)
4(3545 12137 12110 3518)
4(3519 12111 12112 3520)
4(3546 12138 12111 3519)
4(3520 12112 12113 3521)
4(3547 12139 12112 3520)
4(3521 12113 12114 3522)
4(3548 12140 12113 3521)
4(3522 12114 12115 3523)
4(3549 12141 12114 3522)
4(3523 12115 12116 3524)
4(3550 12142 12115 3523)
4(3524 12116 12117 3525)
4(3551 12143 12116 3524)
4(3525 12117 12118 3526)
4(3552 12144 12117 3525)
4(3526 12118 12119 3527)
4(3553 12145 12118 3526)
4(3527 12119 12120 3528)
4(3554 12146 12119 3527)
4(3528 12120 12121 3529)
4(3555 12147 12120 3528)
4(3529 12121 12122 3530)
4(3556 12148 12121 3529)
4(3530 12122 12123 3531)
4(3557 12149 12122 3530)
4(3531 12123 12124 3532)
4(3558 12150 12123 3531)
4(3532 12124 12125 3533)
4(3559 12151 12124 3532)
4(3533 12125 12126 3534)
4(3560 12152 12125 3533)
4(3534 12126 12127 3535)
4(3561 12153 12126 3534)
4(3535 12127 12128 3536)
4(3562 12154 12127 3535)
4(3536 12128 12129 3537)
4(3563 12155 12128 3536)
4(3537 12129 12130 3538)
4(3564 12156 12129 3537)
4(3538 12130 12131 3539)
4(3565 12157 12130 3538)
4(3539 12131 12132 3540)
4(3566 12158 12131 3539)
4(3540 12132 12133 3541)
4(3567 12159 12132 3540)
4(3541 12133 1449 317)
4(3568 12160 12133 3541)
4(263 1063 12134 3542)
4(262 1062 1063 263)
4(3542 12134 12135 3543)
4(3569 12161 12134 3542)
4(3543 12135 12136 3544)
4(3570 12162 12135 3543)
4(3544 12136 12137 3545)
4(3571 12163 12136 3544)
4(3545 12137 12138 3546)
4(3572 12164 12137 3545)
4(3546 12138 12139 3547)
4(3573 12165 12138 3546)
4(3547 12139 12140 3548)
4(3574 12166 12139 3547)
4(3548 12140 12141 3549)
4(3575 12167 12140 3548)
4(3549 12141 12142 3550)
4(3576 12168 12141 3549)
4(3550 12142 12143 3551)
4(3577 12169 12142 3550)
4(3551 12143 12144 3552)
4(3578 12170 12143 3551)
4(3552 12144 12145 3553)
4(3579 12171 12144 3552)
4(3553 12145 12146 3554)
4(3580 12172 12145 3553)
4(3554 12146 12147 3555)
4(3581 12173 12146 3554)
4(3555 12147 12148 3556)
4(3582 12174 12147 3555)
4(3556 12148 12149 3557)
4(3583 12175 12148 3556)
4(3557 12149 12150 3558)
4(3584 12176 12149 3557)
4(3558 12150 12151 3559)
4(3585 12177 12150 3558)
4(3559 12151 12152 3560)
4(3586 12178 12151 3559)
4(3560 12152 12153 3561)
4(3587 12179 12152 3560)
4(3561 12153 12154 3562)
4(3588 12180 12153 3561)
4(3562 12154 12155 3563)
4(3589 12181 12154 3562)
4(3563 12155 12156 3564)
4(3590 12182 12155 3563)
4(3564 12156 12157 3565)
4(3591 12183 12156 3564)
4(3565 12157 12158 3566)
4(3592 12184 12157 3565)
4(3566 12158 12159 3567)
4(3593 12185 12158 3566)
4(3567 12159 12160 3568)
4(3594 12186 12159 3567)
4(3568 12160 1450 318)
4(3595 12187 12160 3568)
4(262 1062 12161 3569)
4(261 1061 1062 262)
4(3569 12161 12162 3570)
4(3596 12188 12161 3569)
4(3570 12162 12163 3571)
4(3597 12189 12162 3570)
4(3571 12163 12164 3572)
4(3598 12190 12163 3571)
4(3572 12164 12165 3573)
4(3599 12191 12164 3572)
4(3573 12165 12166 3574)
4(3600 12192 12165 3573)
4(3574 12166 12167 3575)
4(3601 12193 12166 3574)
4(3575 12167 12168 3576)
4(3602 12194 12167 3575)
4(3576 12168 12169 3577)
4(3603 12195 12168 3576)
4(3577 12169 12170 3578)
4(3604 12196 12169 3577)
4(3578 12170 12171 3579)
4(3605 12197 12170 3578)
4(3579 12171 12172 3580)
4(3606 12198 12171 3579)
4(3580 12172 12173 3581)
4(3607 12199 12172 3580)
4(3581 12173 12174 3582)
4(3608 12200 12173 3581)
4(3582 12174 12175 3583)
4(3609 12201 12174 3582)
4(3583 12175 12176 3584)
4(3610 12202 12175 3583)
4(3584 12176 12177 3585)
4(3611 12203 12176 3584)
4(3585 12177 12178 3586)
4(3612 12204 12177 3585)
4(3586 12178 12179 3587)
4(3613 12205 12178 3586)
4(3587 12179 12180 3588)
4(3614 12206 12179 3587)
4(3588 12180 12181 3589)
4(3615 12207 12180 3588)
4(3589 12181 12182 3590)
4(3616 12208 12181 3589)
4(3590 12182 12183 3591)
4(3617 12209 12182 3590)
4(3591 12183 12184 3592)
4(3618 12210 12183 3591)
4(3592 12184 12185 3593)
4(3619 12211 12184 3592)
4(3593 12185 12186 3594)
4(3620 12212 12185 3593)
4(3594 12186 12187 3595)
4(3621 12213 12186 3594)
4(3595 12187 1451 319)
4(3622 12214 12187 3595)
4(261 1061 12188 3596)
4(260 1060 1061 261)
4(3596 12188 12189 3597)
4(3623 12215 12188 3596)
4(3597 12189 12190 3598)
4(3624 12216 12189 3597)
4(3598 12190 12191 3599)
4(3625 12217 12190 3598)
4(3599 12191 12192 3600)
4(3626 12218 12191 3599)
4(3600 12192 12193 3601)
4(3627 12219 12192 3600)
4(3601 12193 12194 3602)
4(3628 12220 12193 3601)
4(3602 12194 12195 3603)
4(3629 12221 12194 3602)
4(3603 12195 12196 3604)
4(3630 12222 12195 3603)
4(3604 12196 12197 3605)
4(3631 12223 12196 3604)
4(3605 12197 12198 3606)
4(3632 12224 12197 3605)
4(3606 12198 12199 3607)
4(3633 12225 12198 3606)
4(3607 12199 12200 3608)
4(3634 12226 12199 3607)
4(3608 12200 12201 3609)
4(3635 12227 12200 3608)
4(3609 12201 12202 3610)
4(3636 12228 12201 3609)
4(3610 12202 12203 3611)
4(3637 12229 12202 3610)
4(3611 12203 12204 3612)
4(3638 12230 12203 3611)
4(3612 12204 12205 3613)
4(3639 12231 12204 3612)
4(3613 12205 12206 3614)
4(3640 12232 12205 3613)
4(3614 12206 12207 3615)
4(3641 12233 12206 3614)
4(3615 12207 12208 3616)
4(3642 12234 12207 3615)
4(3616 12208 12209 3617)
4(3643 12235 12208 3616)
4(3617 12209 12210 3618)
4(3644 12236 12209 3617)
4(3618 12210 12211 3619)
4(3645 12237 12210 3618)
4(3619 12211 12212 3620)
4(3646 12238 12211 3619)
4(3620 12212 12213 3621)
4(3647 12239 12212 3620)
4(3621 12213 12214 3622)
4(3648 12240 12213 3621)
4(3622 12214 1452 320)
4(3649 12241 12214 3622)
4(260 1060 12215 3623)
4(259 1059 1060 260)
4(3623 12215 12216 3624)
4(3650 12242 12215 3623)
4(3624 12216 12217 3625)
4(3651 12243 12216 3624)
4(3625 12217 12218 3626)
4(3652 12244 12217 3625)
4(3626 12218 12219 3627)
4(3653 12245 12218 3626)
4(3627 12219 12220 3628)
4(3654 12246 12219 3627)
4(3628 12220 12221 3629)
4(3655 12247 12220 3628)
4(3629 12221 12222 3630)
4(3656 12248 12221 3629)
4(3630 12222 12223 3631)
4(3657 12249 12222 3630)
4(3631 12223 12224 3632)
4(3658 12250 12223 3631)
4(3632 12224 12225 3633)
4(3659 12251 12224 3632)
4(3633 12225 12226 3634)
4(3660 12252 12225 3633)
4(3634 12226 12227 3635)
4(3661 12253 12226 3634)
4(3635 12227 12228 3636)
4(3662 12254 12227 3635)
4(3636 12228 12229 3637)
4(3663 12255 12228 3636)
4(3637 12229 12230 3638)
4(3664 12256 12229 3637)
4(3638 12230 12231 3639)
4(3665 12257 12230 3638)
4(3639 12231 12232 3640)
4(3666 12258 12231 3639)
4(3640 12232 12233 3641)
4(3667 12259 12232 3640)
4(3641 12233 12234 3642)
4(3668 12260 12233 3641)
4(3642 12234 12235 3643)
4(3669 12261 12234 3642)
4(3643 12235 12236 3644)
4(3670 12262 12235 3643)
4(3644 12236 12237 3645)
4(3671 12263 12236 3644)
4(3645 12237 12238 3646)
4(3672 12264 12237 3645)
4(3646 12238 12239 3647)
4(3673 12265 12238 3646)
4(3647 12239 12240 3648)
4(3674 12266 12239 3647)
4(3648 12240 12241 3649)
4(3675 12267 12240 3648)
4(3649 12241 1453 321)
4(3676 12268 12241 3649)
4(259 1059 12242 3650)
4(258 1058 1059 259)
4(3650 12242 12243 3651)
4(3677 12269 12242 3650)
4(3651 12243 12244 3652)
4(3678 12270 12243 3651)
4(3652 12244 12245 3653)
4(3679 12271 12244 3652)
4(3653 12245 12246 3654)
4(3680 12272 12245 3653)
4(3654 12246 12247 3655)
4(3681 12273 12246 3654)
4(3655 12247 12248 3656)
4(3682 12274 12247 3655)
4(3656 12248 12249 3657)
4(3683 12275 12248 3656)
4(3657 12249 12250 3658)
4(3684 12276 12249 3657)
4(3658 12250 12251 3659)
4(3685 12277 12250 3658)
4(3659 12251 12252 3660)
4(3686 12278 12251 3659)
4(3660 12252 12253 3661)
4(3687 12279 12252 3660)
4(3661 12253 12254 3662)
4(3688 12280 12253 3661)
4(3662 12254 12255 3663)
4(3689 12281 12254 3662)
4(3663 12255 12256 3664)
4(3690 12282 12255 3663)
4(3664 12256 12257 3665)
4(3691 12283 12256 3664)
4(3665 12257 12258 3666)
4(3692 12284 12257 3665)
4(3666 12258 12259 3667)
4(3693 12285 12258 3666)
4(3667 12259 12260 3668)
4(3694 12286 12259 3667)
4(3668 12260 12261 3669)
4(3695 12287 12260 3668)
4(3669 12261 12262 3670)
4(3696 12288 12261 3669)
4(3670 12262 12263 3671)
4(3697 12289 12262 3670)
4(3671 12263 12264 3672)
4(3698 12290 12263 3671)
4(3672 12264 12265 3673)
4(3699 12291 12264 3672)
4(3673 12265 12266 3674)
4(3700 12292 12265 3673)
4(3674 12266 12267 3675)
4(3701 12293 12266 3674)
4(3675 12267 12268 3676)
4(3702 12294 12267 3675)
4(3676 12268 1454 322)
4(3703 12295 12268 3676)
4(258 1058 12269 3677)
4(257 1057 1058 258)
4(3677 12269 12270 3678)
4(3704 12296 12269 3677)
4(3678 12270 12271 3679)
4(3705 12297 12270 3678)
4(3679 12271 12272 3680)
4(3706 12298 12271 3679)
4(3680 12272 12273 3681)
4(3707 12299 12272 3680)
4(3681 12273 12274 3682)
4(3708 12300 12273 3681)
4(3682 12274 12275 3683)
4(3709 12301 12274 3682)
4(3683 12275 12276 3684)
4(3710 12302 12275 3683)
4(3684 12276 12277 3685)
4(3711 12303 12276 3684)
4(3685 12277 12278 3686)
4(3712 12304 12277 3685)
4(3686 12278 12279 3687)
4(3713 12305 12278 3686)
4(3687 12279 12280 3688)
4(3714 12306 12279 3687)
4(3688 12280 12281 3689)
4(3715 12307 12280 3688)
4(3689 12281 12282 3690)
4(3716 12308 12281 3689)
4(3690 12282 12283 3691)
4(3717 12309 12282 3690)
4(3691 12283 12284 3692)
4(3718 12310 12283 3691)
4(3692 12284 12285 3693)
4(3719 12311 12284 3692)
4(3693 12285 12286 3694)
4(3720 12312 12285 3693)
4(3694 12286 12287 3695)
4(3721 12313 12286 3694)
4(3695 12287 12288 3696)
4(3722 12314 12287 3695)
4(3696 12288 12289 3697)
4(3723 12315 12288 3696)
4(3697 12289 12290 3698)
4(3724 12316 12289 3697)
4(3698 12290 12291 3699)
4(3725 12317 12290 3698)
4(3699 12291 12292 3700)
4(3726 12318 12291 3699)
4(3700 12292 12293 3701)
4(3727 12319 12292 3700)
4(3701 12293 12294 3702)
4(3728 12320 12293 3701)
4(3702 12294 12295 3703)
4(3729 12321 12294 3702)
4(3703 12295 1455 323)
4(3730 12322 12295 3703)
4(257 1057 12296 3704)
4(256 1056 1057 257)
4(3704 12296 12297 3705)
4(3731 12323 12296 3704)
4(3705 12297 12298 3706)
4(3732 12324 12297 3705)
4(3706 12298 12299 3707)
4(3733 12325 12298 3706)
4(3707 12299 12300 3708)
4(3734 12326 12299 3707)
4(3708 12300 12301 3709)
4(3735 12327 12300 3708)
4(3709 12301 12302 3710)
4(3736 12328 12301 3709)
4(3710 12302 12303 3711)
4(3737 12329 12302 3710)
4(3711 12303 12304 3712)
4(3738 12330 12303 3711)
4(3712 12304 12305 3713)
4(3739 12331 12304 3712)
4(3713 12305 12306 3714)
4(3740 12332 12305 3713)
4(3714 12306 12307 3715)
4(3741 12333 12306 3714)
4(3715 12307 12308 3716)
4(3742 12334 12307 3715)
4(3716 12308 12309 3717)
4(3743 12335 12308 3716)
4(3717 12309 12310 3718)
4(3744 12336 12309 3717)
4(3718 12310 12311 3719)
4(3745 12337 12310 3718)
4(3719 12311 12312 3720)
4(3746 12338 12311 3719)
4(3720 12312 12313 3721)
4(3747 12339 12312 3720)
4(3721 12313 12314 3722)
4(3748 12340 12313 3721)
4(3722 12314 12315 3723)
4(3749 12341 12314 3722)
4(3723 12315 12316 3724)
4(3750 12342 12315 3723)
4(3724 12316 12317 3725)
4(3751 12343 12316 3724)
4(3725 12317 12318 3726)
4(3752 12344 12317 3725)
4(3726 12318 12319 3727)
4(3753 12345 12318 3726)
4(3727 12319 12320 3728)
4(3754 12346 12319 3727)
4(3728 12320 12321 3729)
4(3755 12347 12320 3728)
4(3729 12321 12322 3730)
4(3756 12348 12321 3729)
4(3730 12322 1456 324)
4(3757 12349 12322 3730)
4(256 1056 12323 3731)
4(255 1055 1056 256)
4(3731 12323 12324 3732)
4(3758 12350 12323 3731)
4(3732 12324 12325 3733)
4(3759 12351 12324 3732)
4(3733 12325 12326 3734)
4(3760 12352 12325 3733)
4(3734 12326 12327 3735)
4(3761 12353 12326 3734)
4(3735 12327 12328 3736)
4(3762 12354 12327 3735)
4(3736 12328 12329 3737)
4(3763 12355 12328 3736)
4(3737 12329 12330 3738)
4(3764 12356 12329 3737)
4(3738 12330 12331 3739)
4(3765 12357 12330 3738)
4(3739 12331 12332 3740)
4(3766 12358 12331 3739)
4(3740 12332 12333 3741)
4(3767 12359 12332 3740)
4(3741 12333 12334 3742)
4(3768 12360 12333 3741)
4(3742 12334 12335 3743)
4(3769 12361 12334 3742)
4(3743 12335 12336 3744)
4(3770 12362 12335 3743)
4(3744 12336 12337 3745)
4(3771 12363 12336 3744)
4(3745 12337 12338 3746)
4(3772 12364 12337 3745)
4(3746 12338 12339 3747)
4(3773 12365 12338 3746)
4(3747 12339 12340 3748)
4(3774 12366 12339 3747)
4(3748 12340 12341 3749)
4(3775 12367 12340 3748)
4(3749 12341 12342 3750)
4(3776 12368 12341 3749)
4(3750 12342 12343 3751)
4(3777 12369 12342 3750)
4(3751 12343 12344 3752)
4(3778 12370 12343 3751)
4(3752 12344 12345 3753)
4(3779 12371 12344 3752)
4(3753 12345 12346 3754)
4(3780 12372 12345 3753)
4(3754 12346 12347 3755)
4(3781 12373 12346 3754)
4(3755 12347 12348 3756)
4(3782 12374 12347 3755)
4(3756 12348 12349 3757)
4(3783 12375 12348 3756)
4(3757 12349 1457 325)
4(3784 12376 12349 3757)
4(255 1055 12350 3758)
4(254 1054 1055 255)
4(3758 12350 12351 3759)
4(3785 12377 12350 3758)
4(3759 12351 12352 3760)
4(3786 12378 12351 3759)
4(3760 12352 12353 3761)
4(3787 12379 12352 3760)
4(3761 12353 12354 3762)
4(3788 12380 12353 3761)
4(3762 12354 12355 3763)
4(3789 12381 12354 3762)
4(3763 12355 12356 3764)
4(3790 12382 12355 3763)
4(3764 12356 12357 3765)
4(3791 12383 12356 3764)
4(3765 12357 12358 3766)
4(3792 12384 12357 3765)
4(3766 12358 12359 3767)
4(3793 12385 12358 3766)
4(3767 12359 12360 3768)
4(3794 12386 12359 3767)
4(3768 12360 12361 3769)
4(3795 12387 12360 3768)
4(3769 12361 12362 3770)
4(3796 12388 12361 3769)
4(3770 12362 12363 3771)
4(3797 12389 12362 3770)
4(3771 12363 12364 3772)
4(3798 12390 12363 3771)
4(3772 12364 12365 3773)
4(3799 12391 12364 3772)
4(3773 12365 12366 3774)
4(3800 12392 12365 3773)
4(3774 12366 12367 3775)
4(3801 12393 12366 3774)
4(3775 12367 12368 3776)
4(3802 12394 12367 3775)
4(3776 12368 12369 3777)
4(3803 12395 12368 3776)
4(3777 12369 12370 3778)
4(3804 12396 12369 3777)
4(3778 12370 12371 3779)
4(3805 12397 12370 3778)
4(3779 12371 12372 3780)
4(3806 12398 12371 3779)
4(3780 12372 12373 3781)
4(3807 12399 12372 3780)
4(3781 12373 12374 3782)
4(3808 12400 12373 3781)
4(3782 12374 12375 3783)
4(3809 12401 12374 3782)
4(3783 12375 12376 3784)
4(3810 12402 12375 3783)
4(3784 12376 1458 326)
4(3811 12403 12376 3784)
4(254 1054 12377 3785)
4(253 1053 1054 254)
4(3785 12377 12378 3786)
4(3812 12404 12377 3785)
4(3786 12378 12379 3787)
4(3813 12405 12378 3786)
4(3787 12379 12380 3788)
4(3814 12406 12379 3787)
4(3788 12380 12381 3789)
4(3815 12407 12380 3788)
4(3789 12381 12382 3790)
4(3816 12408 12381 3789)
4(3790 12382 12383 3791)
4(3817 12409 12382 3790)
4(3791 12383 12384 3792)
4(3818 12410 12383 3791)
4(3792 12384 12385 3793)
4(3819 12411 12384 3792)
4(3793 12385 12386 3794)
4(3820 12412 12385 3793)
4(3794 12386 12387 3795)
4(3821 12413 12386 3794)
4(3795 12387 12388 3796)
4(3822 12414 12387 3795)
4(3796 12388 12389 3797)
4(3823 12415 12388 3796)
4(3797 12389 12390 3798)
4(3824 12416 12389 3797)
4(3798 12390 12391 3799)
4(3825 12417 12390 3798)
4(3799 12391 12392 3800)
4(3826 12418 12391 3799)
4(3800 12392 12393 3801)
4(3827 12419 12392 3800)
4(3801 12393 12394 3802)
4(3828 12420 12393 3801)
4(3802 12394 12395 3803)
4(3829 12421 12394 3802)
4(3803 12395 12396 3804)
4(3830 12422 12395 3803)
4(3804 12396 12397 3805)
4(3831 12423 12396 3804)
4(3805 12397 12398 3806)
4(3832 12424 12397 3805)
4(3806 12398 12399 3807)
4(3833 12425 12398 3806)
4(3807 12399 12400 3808)
4(3834 12426 12399 3807)
4(3808 12400 12401 3809)
4(3835 12427 12400 3808)
4(3809 12401 12402 3810)
4(3836 12428 12401 3809)
4(3810 12402 12403 3811)
4(3837 12429 12402 3810)
4(3811 12403 1459 327)
4(3838 12430 12403 3811)
4(253 1053 12404 3812)
4(252 1052 1053 253)
4(3812 12404 12405 3813)
4(3839 12431 12404 3812)
4(3813 12405 12406 3814)
4(3840 12432 12405 3813)
4(3814 12406 12407 3815)
4(3841 12433 12406 3814)
4(3815 12407 12408 3816)
4(3842 12434 12407 3815)
4(3816 12408 12409 3817)
4(3843 12435 12408 3816)
4(3817 12409 12410 3818)
4(3844 12436 12409 3817)
4(3818 12410 12411 3819)
4(3845 12437 12410 3818)
4(3819 12411 12412 3820)
4(3846 12438 12411 3819)
4(3820 12412 12413 3821)
4(3847 12439 12412 3820)
4(3821 12413 12414 3822)
4(3848 12440 12413 3821)
4(3822 12414 12415 3823)
4(3849 12441 12414 3822)
4(3823 12415 12416 3824)
4(3850 12442 12415 3823)
4(3824 12416 12417 3825)
4(3851 12443 12416 3824)
4(3825 12417 12418 3826)
4(3852 12444 12417 3825)
4(3826 12418 12419 3827)
4(3853 12445 12418 3826)
4(3827 12419 12420 3828)
4(3854 12446 12419 3827)
4(3828 12420 12421 3829)
4(3855 12447 12420 3828)
4(3829 12421 12422 3830)
4(3856 12448 12421 3829)
4(3830 12422 12423 3831)
4(3857 12449 12422 3830)
4(3831 12423 12424 3832)
4(3858 12450 12423 3831)
4(3832 12424 12425 3833)
4(3859 12451 12424 3832)
4(3833 12425 12426 3834)
4(3860 12452 12425 3833)
4(3834 12426 12427 3835)
4(3861 12453 12426 3834)
4(3835 12427 12428 3836)
4(3862 12454 12427 3835)
4(3836 12428 12429 3837)
4(3863 12455 12428 3836)
4(3837 12429 12430 3838)
4(3864 12456 12429 3837)
4(3838 12430 1460 328)
4(3865 12457 12430 3838)
4(252 1052 12431 3839)
4(8 36 1052 252)
4(3839 12431 12432 3840)
4(225 1462 12431 3839)
4(3840 12432 12433 3841)
4(226 1463 12432 3840)
4(3841 12433 12434 3842)
4(227 1464 12433 3841)
4(3842 12434 12435 3843)
4(228 1465 12434 3842)
4(3843 12435 12436 3844)
4(229 1466 12435 3843)
4(3844 12436 12437 3845)
4(230 1467 12436 3844)
4(3845 12437 12438 3846)
4(231 1468 12437 3845)
4(3846 12438 12439 3847)
4(232 1469 12438 3846)
4(3847 12439 12440 3848)
4(233 1470 12439 3847)
4(3848 12440 12441 3849)
4(234 1471 12440 3848)
4(3849 12441 12442 3850)
4(235 1472 12441 3849)
4(3850 12442 12443 3851)
4(236 1473 12442 3850)
4(3851 12443 12444 3852)
4(237 1474 12443 3851)
4(3852 12444 12445 3853)
4(238 1475 12444 3852)
4(3853 12445 12446 3854)
4(239 1476 12445 3853)
4(3854 12446 12447 3855)
4(240 1477 12446 3854)
4(3855 12447 12448 3856)
4(241 1478 12447 3855)
4(3856 12448 12449 3857)
4(242 1479 12448 3856)
4(3857 12449 12450 3858)
4(243 1480 12449 3857)
4(3858 12450 12451 3859)
4(244 1481 12450 3858)
4(3859 12451 12452 3860)
4(245 1482 12451 3859)
4(3860 12452 12453 3861)
4(246 1483 12452 3860)
4(3861 12453 12454 3862)
4(247 1484 12453 3861)
4(3862 12454 12455 3863)
4(248 1485 12454 3862)
4(3863 12455 12456 3864)
4(249 1486 12455 3863)
4(3864 12456 12457 3865)
4(250 1487 12456 3864)
4(3865 12457 1461 329)
4(251 1488 12457 3865)
4(4 38 1151 159)
4(159 1151 1152 158)
4(3870 12458 1151 159)
4(158 1152 1153 157)
4(3869 12459 1152 158)
4(157 1153 1154 156)
4(3868 12460 1153 157)
4(156 1154 1155 155)
4(3867 12461 1154 156)
4(1155 37 3 155)
4(3 37 1091 204)
4(3866 12462 1155 155)
4(330 1494 12458 3870)
4(3870 12458 12459 3869)
4(3875 12463 12458 3870)
4(3869 12459 12460 3868)
4(3874 12464 12459 3869)
4(3868 12460 12461 3867)
4(3873 12465 12460 3868)
4(3867 12461 12462 3866)
4(3872 12466 12461 3867)
4(3866 12462 1091 204)
4(204 1091 1092 205)
4(3871 12467 12462 3866)
4(331 1495 12463 3875)
4(3875 12463 12464 3874)
4(3880 12468 12463 3875)
4(3874 12464 12465 3873)
4(3879 12469 12464 3874)
4(3873 12465 12466 3872)
4(3878 12470 12465 3873)
4(3872 12466 12467 3871)
4(3877 12471 12466 3872)
4(3871 12467 1092 205)
4(205 1092 1093 206)
4(3876 12472 12467 3871)
4(332 1496 12468 3880)
4(3880 12468 12469 3879)
4(3885 12473 12468 3880)
4(3879 12469 12470 3878)
4(3884 12474 12469 3879)
4(3878 12470 12471 3877)
4(3883 12475 12470 3878)
4(3877 12471 12472 3876)
4(3882 12476 12471 3877)
4(3876 12472 1093 206)
4(206 1093 1094 207)
4(3881 12477 12472 3876)
4(333 1497 12473 3885)
4(3885 12473 12474 3884)
4(3890 12478 12473 3885)
4(3884 12474 12475 3883)
4(3889 12479 12474 3884)
4(3883 12475 12476 3882)
4(3888 12480 12475 3883)
4(3882 12476 12477 3881)
4(3887 12481 12476 3882)
4(3881 12477 1094 207)
4(207 1094 1095 208)
4(3886 12482 12477 3881)
4(334 1498 12478 3890)
4(3890 12478 12479 3889)
4(3895 12483 12478 3890)
4(3889 12479 12480 3888)
4(3894 12484 12479 3889)
4(3888 12480 12481 3887)
4(3893 12485 12480 3888)
4(3887 12481 12482 3886)
4(3892 12486 12481 3887)
4(3886 12482 1095 208)
4(208 1095 1096 209)
4(3891 12487 12482 3886)
4(335 1499 12483 3895)
4(3895 12483 12484 3894)
4(3900 12488 12483 3895)
4(3894 12484 12485 3893)
4(3899 12489 12484 3894)
4(3893 12485 12486 3892)
4(3898 12490 12485 3893)
4(3892 12486 12487 3891)
4(3897 12491 12486 3892)
4(3891 12487 1096 209)
4(209 1096 1097 210)
4(3896 12492 12487 3891)
4(336 1500 12488 3900)
4(3900 12488 12489 3899)
4(3905 12493 12488 3900)
4(3899 12489 12490 3898)
4(3904 12494 12489 3899)
4(3898 12490 12491 3897)
4(3903 12495 12490 3898)
4(3897 12491 12492 3896)
4(3902 12496 12491 3897)
4(3896 12492 1097 210)
4(210 1097 1098 211)
4(3901 12497 12492 3896)
4(337 1501 12493 3905)
4(3905 12493 12494 3904)
4(3910 12498 12493 3905)
4(3904 12494 12495 3903)
4(3909 12499 12494 3904)
4(3903 12495 12496 3902)
4(3908 12500 12495 3903)
4(3902 12496 12497 3901)
4(3907 12501 12496 3902)
4(3901 12497 1098 211)
4(211 1098 1099 212)
4(3906 12502 12497 3901)
4(338 1502 12498 3910)
4(3910 12498 12499 3909)
4(3915 12503 12498 3910)
4(3909 12499 12500 3908)
4(3914 12504 12499 3909)
4(3908 12500 12501 3907)
4(3913 12505 12500 3908)
4(3907 12501 12502 3906)
4(3912 12506 12501 3907)
4(3906 12502 1099 212)
4(212 1099 1100 213)
4(3911 12507 12502 3906)
4(339 1503 12503 3915)
4(3915 12503 12504 3914)
4(3920 12508 12503 3915)
4(3914 12504 12505 3913)
4(3919 12509 12504 3914)
4(3913 12505 12506 3912)
4(3918 12510 12505 3913)
4(3912 12506 12507 3911)
4(3917 12511 12506 3912)
4(3911 12507 1100 213)
4(213 1100 1101 214)
4(3916 12512 12507 3911)
4(340 1504 12508 3920)
4(3920 12508 12509 3919)
4(3925 12513 12508 3920)
4(3919 12509 12510 3918)
4(3924 12514 12509 3919)
4(3918 12510 12511 3917)
4(3923 12515 12510 3918)
4(3917 12511 12512 3916)
4(3922 12516 12511 3917)
4(3916 12512 1101 214)
4(214 1101 1102 215)
4(3921 12517 12512 3916)
4(341 1505 12513 3925)
4(3925 12513 12514 3924)
4(3930 12518 12513 3925)
4(3924 12514 12515 3923)
4(3929 12519 12514 3924)
4(3923 12515 12516 3922)
4(3928 12520 12515 3923)
4(3922 12516 12517 3921)
4(3927 12521 12516 3922)
4(3921 12517 1102 215)
4(215 1102 1103 216)
4(3926 12522 12517 3921)
4(342 1506 12518 3930)
4(3930 12518 12519 3929)
4(3935 12523 12518 3930)
4(3929 12519 12520 3928)
4(3934 12524 12519 3929)
4(3928 12520 12521 3927)
4(3933 12525 12520 3928)
4(3927 12521 12522 3926)
4(3932 12526 12521 3927)
4(3926 12522 1103 216)
4(216 1103 1104 217)
4(3931 12527 12522 3926)
4(343 1507 12523 3935)
4(3935 12523 12524 3934)
4(3940 12528 12523 3935)
4(3934 12524 12525 3933)
4(3939 12529 12524 3934)
4(3933 12525 12526 3932)
4(3938 12530 12525 3933)
4(3932 12526 12527 3931)
4(3937 12531 12526 3932)
4(3931 12527 1104 217)
4(217 1104 1105 218)
4(3936 12532 12527 3931)
4(344 1508 12528 3940)
4(3940 12528 12529 3939)
4(3945 12533 12528 3940)
4(3939 12529 12530 3938)
4(3944 12534 12529 3939)
4(3938 12530 12531 3937)
4(3943 12535 12530 3938)
4(3937 12531 12532 3936)
4(3942 12536 12531 3937)
4(3936 12532 1105 218)
4(218 1105 1106 219)
4(3941 12537 12532 3936)
4(345 1509 12533 3945)
4(3945 12533 12534 3944)
4(3950 12538 12533 3945)
4(3944 12534 12535 3943)
4(3949 12539 12534 3944)
4(3943 12535 12536 3942)
4(3948 12540 12535 3943)
4(3942 12536 12537 3941)
4(3947 12541 12536 3942)
4(3941 12537 1106 219)
4(219 1106 1107 220)
4(3946 12542 12537 3941)
4(346 1510 12538 3950)
4(3950 12538 12539 3949)
4(3955 12543 12538 3950)
4(3949 12539 12540 3948)
4(3954 12544 12539 3949)
4(3948 12540 12541 3947)
4(3953 12545 12540 3948)
4(3947 12541 12542 3946)
4(3952 12546 12541 3947)
4(3946 12542 1107 220)
4(220 1107 1108 221)
4(3951 12547 12542 3946)
4(347 1511 12543 3955)
4(3955 12543 12544 3954)
4(3960 12548 12543 3955)
4(3954 12544 12545 3953)
4(3959 12549 12544 3954)
4(3953 12545 12546 3952)
4(3958 12550 12545 3953)
4(3952 12546 12547 3951)
4(3957 12551 12546 3952)
4(3951 12547 1108 221)
4(221 1108 1109 222)
4(3956 12552 12547 3951)
4(348 1512 12548 3960)
4(3960 12548 12549 3959)
4(3965 12553 12548 3960)
4(3959 12549 12550 3958)
4(3964 12554 12549 3959)
4(3958 12550 12551 3957)
4(3963 12555 12550 3958)
4(3957 12551 12552 3956)
4(3962 12556 12551 3957)
4(3956 12552 1109 222)
4(222 1109 1110 223)
4(3961 12557 12552 3956)
4(349 1513 12553 3965)
4(3965 12553 12554 3964)
4(3970 12558 12553 3965)
4(3964 12554 12555 3963)
4(3969 12559 12554 3964)
4(3963 12555 12556 3962)
4(3968 12560 12555 3963)
4(3962 12556 12557 3961)
4(3967 12561 12556 3962)
4(3961 12557 1110 223)
4(223 1110 1111 224)
4(3966 12562 12557 3961)
4(350 1514 12558 3970)
4(3970 12558 12559 3969)
4(387 1493 12558 3970)
4(3969 12559 12560 3968)
4(386 1492 12559 3969)
4(3968 12560 12561 3967)
4(385 1491 12560 3968)
4(3967 12561 12562 3966)
4(384 1490 12561 3967)
4(3966 12562 1111 224)
4(224 1111 36 8)
4(383 1489 12562 3966)
4(8 36 1462 225)
4(383 1489 36 8)
4(225 1462 1463 226)
4(5315 12563 1462 225)
4(226 1463 1464 227)
4(5316 12564 1463 226)
4(227 1464 1465 228)
4(5317 12565 1464 227)
4(228 1465 1466 229)
4(5318 12566 1465 228)
4(229 1466 1467 230)
4(5319 12567 1466 229)
4(230 1467 1468 231)
4(5320 12568 1467 230)
4(231 1468 1469 232)
4(5321 12569 1468 231)
4(232 1469 1470 233)
4(5322 12570 1469 232)
4(233 1470 1471 234)
4(5323 12571 1470 233)
4(234 1471 1472 235)
4(5324 12572 1471 234)
4(235 1472 1473 236)
4(5325 12573 1472 235)
4(236 1473 1474 237)
4(5326 12574 1473 236)
4(237 1474 1475 238)
4(5327 12575 1474 237)
4(238 1475 1476 239)
4(5328 12576 1475 238)
4(239 1476 1477 240)
4(5329 12577 1476 239)
4(240 1477 1478 241)
4(5330 12578 1477 240)
4(241 1478 1479 242)
4(5331 12579 1478 241)
4(242 1479 1480 243)
4(5332 12580 1479 242)
4(243 1480 1481 244)
4(5333 12581 1480 243)
4(244 1481 1482 245)
4(5334 12582 1481 244)
4(245 1482 1483 246)
4(5335 12583 1482 245)
4(246 1483 1484 247)
4(5336 12584 1483 246)
4(247 1484 1485 248)
4(5337 12585 1484 247)
4(248 1485 1486 249)
4(5338 12586 1485 248)
4(249 1486 1487 250)
4(5339 12587 1486 249)
4(250 1487 1488 251)
4(5340 12588 1487 250)
4(251 1488 56 9)
4(5341 12589 1488 251)
4(383 1489 12563 5315)
4(384 1490 1489 383)
4(5315 12563 12564 5316)
4(5342 12590 12563 5315)
4(5316 12564 12565 5317)
4(5343 12591 12564 5316)
4(5317 12565 12566 5318)
4(5344 12592 12565 5317)
4(5318 12566 12567 5319)
4(5345 12593 12566 5318)
4(5319 12567 12568 5320)
4(5346 12594 12567 5319)
4(5320 12568 12569 5321)
4(5347 12595 12568 5320)
4(5321 12569 12570 5322)
4(5348 12596 12569 5321)
4(5322 12570 12571 5323)
4(5349 12597 12570 5322)
4(5323 12571 12572 5324)
4(5350 12598 12571 5323)
4(5324 12572 12573 5325)
4(5351 12599 12572 5324)
4(5325 12573 12574 5326)
4(5352 12600 12573 5325)
4(5326 12574 12575 5327)
4(5353 12601 12574 5326)
4(5327 12575 12576 5328)
4(5354 12602 12575 5327)
4(5328 12576 12577 5329)
4(5355 12603 12576 5328)
4(5329 12577 12578 5330)
4(5356 12604 12577 5329)
4(5330 12578 12579 5331)
4(5357 12605 12578 5330)
4(5331 12579 12580 5332)
4(5358 12606 12579 5331)
4(5332 12580 12581 5333)
4(5359 12607 12580 5332)
4(5333 12581 12582 5334)
4(5360 12608 12581 5333)
4(5334 12582 12583 5335)
4(5361 12609 12582 5334)
4(5335 12583 12584 5336)
4(5362 12610 12583 5335)
4(5336 12584 12585 5337)
4(5363 12611 12584 5336)
4(5337 12585 12586 5338)
4(5364 12612 12585 5337)
4(5338 12586 12587 5339)
4(5365 12613 12586 5338)
4(5339 12587 12588 5340)
4(5366 12614 12587 5339)
4(5340 12588 12589 5341)
4(5367 12615 12588 5340)
4(5341 12589 1515 378)
4(5368 12616 12589 5341)
4(384 1490 12590 5342)
4(385 1491 1490 384)
4(5342 12590 12591 5343)
4(5369 12617 12590 5342)
4(5343 12591 12592 5344)
4(5370 12618 12591 5343)
4(5344 12592 12593 5345)
4(5371 12619 12592 5344)
4(5345 12593 12594 5346)
4(5372 12620 12593 5345)
4(5346 12594 12595 5347)
4(5373 12621 12594 5346)
4(5347 12595 12596 5348)
4(5374 12622 12595 5347)
4(5348 12596 12597 5349)
4(5375 12623 12596 5348)
4(5349 12597 12598 5350)
4(5376 12624 12597 5349)
4(5350 12598 12599 5351)
4(5377 12625 12598 5350)
4(5351 12599 12600 5352)
4(5378 12626 12599 5351)
4(5352 12600 12601 5353)
4(5379 12627 12600 5352)
4(5353 12601 12602 5354)
4(5380 12628 12601 5353)
4(5354 12602 12603 5355)
4(5381 12629 12602 5354)
4(5355 12603 12604 5356)
4(5382 12630 12603 5355)
4(5356 12604 12605 5357)
4(5383 12631 12604 5356)
4(5357 12605 12606 5358)
4(5384 12632 12605 5357)
4(5358 12606 12607 5359)
4(5385 12633 12606 5358)
4(5359 12607 12608 5360)
4(5386 12634 12607 5359)
4(5360 12608 12609 5361)
4(5387 12635 12608 5360)
4(5361 12609 12610 5362)
4(5388 12636 12609 5361)
4(5362 12610 12611 5363)
4(5389 12637 12610 5362)
4(5363 12611 12612 5364)
4(5390 12638 12611 5363)
4(5364 12612 12613 5365)
4(5391 12639 12612 5364)
4(5365 12613 12614 5366)
4(5392 12640 12613 5365)
4(5366 12614 12615 5367)
4(5393 12641 12614 5366)
4(5367 12615 12616 5368)
4(5394 12642 12615 5367)
4(5368 12616 1516 379)
4(5395 12643 12616 5368)
4(385 1491 12617 5369)
4(386 1492 1491 385)
4(5369 12617 12618 5370)
4(5396 12644 12617 5369)
4(5370 12618 12619 5371)
4(5397 12645 12618 5370)
4(5371 12619 12620 5372)
4(5398 12646 12619 5371)
4(5372 12620 12621 5373)
4(5399 12647 12620 5372)
4(5373 12621 12622 5374)
4(5400 12648 12621 5373)
4(5374 12622 12623 5375)
4(5401 12649 12622 5374)
4(5375 12623 12624 5376)
4(5402 12650 12623 5375)
4(5376 12624 12625 5377)
4(5403 12651 12624 5376)
4(5377 12625 12626 5378)
4(5404 12652 12625 5377)
4(5378 12626 12627 5379)
4(5405 12653 12626 5378)
4(5379 12627 12628 5380)
4(5406 12654 12627 5379)
4(5380 12628 12629 5381)
4(5407 12655 12628 5380)
4(5381 12629 12630 5382)
4(5408 12656 12629 5381)
4(5382 12630 12631 5383)
4(5409 12657 12630 5382)
4(5383 12631 12632 5384)
4(5410 12658 12631 5383)
4(5384 12632 12633 5385)
4(5411 12659 12632 5384)
4(5385 12633 12634 5386)
4(5412 12660 12633 5385)
4(5386 12634 12635 5387)
4(5413 12661 12634 5386)
4(5387 12635 12636 5388)
4(5414 12662 12635 5387)
4(5388 12636 12637 5389)
4(5415 12663 12636 5388)
4(5389 12637 12638 5390)
4(5416 12664 12637 5389)
4(5390 12638 12639 5391)
4(5417 12665 12638 5390)
4(5391 12639 12640 5392)
4(5418 12666 12639 5391)
4(5392 12640 12641 5393)
4(5419 12667 12640 5392)
4(5393 12641 12642 5394)
4(5420 12668 12641 5393)
4(5394 12642 12643 5395)
4(5421 12669 12642 5394)
4(5395 12643 1517 380)
4(5422 12670 12643 5395)
4(386 1492 12644 5396)
4(387 1493 1492 386)
4(5396 12644 12645 5397)
4(5423 12671 12644 5396)
4(5397 12645 12646 5398)
4(5424 12672 12645 5397)
4(5398 12646 12647 5399)
4(5425 12673 12646 5398)
4(5399 12647 12648 5400)
4(5426 12674 12647 5399)
4(5400 12648 12649 5401)
4(5427 12675 12648 5400)
4(5401 12649 12650 5402)
4(5428 12676 12649 5401)
4(5402 12650 12651 5403)
4(5429 12677 12650 5402)
4(5403 12651 12652 5404)
4(5430 12678 12651 5403)
4(5404 12652 12653 5405)
4(5431 12679 12652 5404)
4(5405 12653 12654 5406)
4(5432 12680 12653 5405)
4(5406 12654 12655 5407)
4(5433 12681 12654 5406)
4(5407 12655 12656 5408)
4(5434 12682 12655 5407)
4(5408 12656 12657 5409)
4(5435 12683 12656 5408)
4(5409 12657 12658 5410)
4(5436 12684 12657 5409)
4(5410 12658 12659 5411)
4(5437 12685 12658 5410)
4(5411 12659 12660 5412)
4(5438 12686 12659 5411)
4(5412 12660 12661 5413)
4(5439 12687 12660 5412)
4(5413 12661 12662 5414)
4(5440 12688 12661 5413)
4(5414 12662 12663 5415)
4(5441 12689 12662 5414)
4(5415 12663 12664 5416)
4(5442 12690 12663 5415)
4(5416 12664 12665 5417)
4(5443 12691 12664 5416)
4(5417 12665 12666 5418)
4(5444 12692 12665 5417)
4(5418 12666 12667 5419)
4(5445 12693 12666 5418)
4(5419 12667 12668 5420)
4(5446 12694 12667 5419)
4(5420 12668 12669 5421)
4(5447 12695 12668 5420)
4(5421 12669 12670 5422)
4(5448 12696 12669 5421)
4(5422 12670 1518 381)
4(5449 12697 12670 5422)
4(387 1493 12671 5423)
4(10 57 1493 387)
4(5423 12671 12672 5424)
4(351 1520 12671 5423)
4(5424 12672 12673 5425)
4(352 1521 12672 5424)
4(5425 12673 12674 5426)
4(353 1522 12673 5425)
4(5426 12674 12675 5427)
4(354 1523 12674 5426)
4(5427 12675 12676 5428)
4(355 1524 12675 5427)
4(5428 12676 12677 5429)
4(356 1525 12676 5428)
4(5429 12677 12678 5430)
4(357 1526 12677 5429)
4(5430 12678 12679 5431)
4(358 1527 12678 5430)
4(5431 12679 12680 5432)
4(359 1528 12679 5431)
4(5432 12680 12681 5433)
4(360 1529 12680 5432)
4(5433 12681 12682 5434)
4(361 1530 12681 5433)
4(5434 12682 12683 5435)
4(362 1531 12682 5434)
4(5435 12683 12684 5436)
4(363 1532 12683 5435)
4(5436 12684 12685 5437)
4(364 1533 12684 5436)
4(5437 12685 12686 5438)
4(365 1534 12685 5437)
4(5438 12686 12687 5439)
4(366 1535 12686 5438)
4(5439 12687 12688 5440)
4(367 1536 12687 5439)
4(5440 12688 12689 5441)
4(368 1537 12688 5440)
4(5441 12689 12690 5442)
4(369 1538 12689 5441)
4(5442 12690 12691 5443)
4(370 1539 12690 5442)
4(5443 12691 12692 5444)
4(371 1540 12691 5443)
4(5444 12692 12693 5445)
4(372 1541 12692 5444)
4(5445 12693 12694 5446)
4(373 1542 12693 5445)
4(5446 12694 12695 5447)
4(374 1543 12694 5446)
4(5447 12695 12696 5448)
4(375 1544 12695 5447)
4(5448 12696 12697 5449)
4(376 1545 12696 5448)
4(5449 12697 1519 382)
4(377 1546 12697 5449)
4(38 1494 330 4)
4(1198 38 4 636)
4(1494 1495 331 330)
4(3971 12698 1494 330)
4(1495 1496 332 331)
4(3972 12699 1495 331)
4(1496 1497 333 332)
4(3973 12700 1496 332)
4(1497 1498 334 333)
4(3974 12701 1497 333)
4(1498 1499 335 334)
4(3975 12702 1498 334)
4(1499 1500 336 335)
4(3976 12703 1499 335)
4(1500 1501 337 336)
4(3977 12704 1500 336)
4(1501 1502 338 337)
4(3978 12705 1501 337)
4(1502 1503 339 338)
4(3979 12706 1502 338)
4(1503 1504 340 339)
4(3980 12707 1503 339)
4(1504 1505 341 340)
4(3981 12708 1504 340)
4(1505 1506 342 341)
4(3982 12709 1505 341)
4(1506 1507 343 342)
4(3983 12710 1506 342)
4(1507 1508 344 343)
4(3984 12711 1507 343)
4(1508 1509 345 344)
4(3985 12712 1508 344)
4(1509 1510 346 345)
4(3986 12713 1509 345)
4(1510 1511 347 346)
4(3987 12714 1510 346)
4(1511 1512 348 347)
4(3988 12715 1511 347)
4(1512 1513 349 348)
4(3989 12716 1512 348)
4(1513 1514 350 349)
4(3990 12717 1513 349)
4(1514 57 10 350)
4(3991 12718 1514 350)
4(636 1198 12698 3971)
4(1197 1198 636 637)
4(3971 12698 12699 3972)
4(3992 12719 12698 3971)
4(3972 12699 12700 3973)
4(3993 12720 12699 3972)
4(3973 12700 12701 3974)
4(3994 12721 12700 3973)
4(3974 12701 12702 3975)
4(3995 12722 12701 3974)
4(3975 12702 12703 3976)
4(3996 12723 12702 3975)
4(3976 12703 12704 3977)
4(3997 12724 12703 3976)
4(3977 12704 12705 3978)
4(3998 12725 12704 3977)
4(3978 12705 12706 3979)
4(3999 12726 12705 3978)
4(3979 12706 12707 3980)
4(4000 12727 12706 3979)
4(3980 12707 12708 3981)
4(4001 12728 12707 3980)
4(3981 12708 12709 3982)
4(4002 12729 12708 3981)
4(3982 12709 12710 3983)
4(4003 12730 12709 3982)
4(3983 12710 12711 3984)
4(4004 12731 12710 3983)
4(3984 12711 12712 3985)
4(4005 12732 12711 3984)
4(3985 12712 12713 3986)
4(4006 12733 12712 3985)
4(3986 12713 12714 3987)
4(4007 12734 12713 3986)
4(3987 12714 12715 3988)
4(4008 12735 12714 3987)
4(3988 12715 12716 3989)
4(4009 12736 12715 3988)
4(3989 12716 12717 3990)
4(4010 12737 12716 3989)
4(3990 12717 12718 3991)
4(4011 12738 12717 3990)
4(3991 12718 1547 812)
4(4012 12739 12718 3991)
4(637 1197 12719 3992)
4(638 1196 1197 637)
4(3992 12719 12720 3993)
4(4013 12740 12719 3992)
4(3993 12720 12721 3994)
4(4014 12741 12720 3993)
4(3994 12721 12722 3995)
4(4015 12742 12721 3994)
4(3995 12722 12723 3996)
4(4016 12743 12722 3995)
4(3996 12723 12724 3997)
4(4017 12744 12723 3996)
4(3997 12724 12725 3998)
4(4018 12745 12724 3997)
4(3998 12725 12726 3999)
4(4019 12746 12725 3998)
4(3999 12726 12727 4000)
4(4020 12747 12726 3999)
4(4000 12727 12728 4001)
4(4021 12748 12727 4000)
4(4001 12728 12729 4002)
4(4022 12749 12728 4001)
4(4002 12729 12730 4003)
4(4023 12750 12729 4002)
4(4003 12730 12731 4004)
4(4024 12751 12730 4003)
4(4004 12731 12732 4005)
4(4025 12752 12731 4004)
4(4005 12732 12733 4006)
4(4026 12753 12732 4005)
4(4006 12733 12734 4007)
4(4027 12754 12733 4006)
4(4007 12734 12735 4008)
4(4028 12755 12734 4007)
4(4008 12735 12736 4009)
4(4029 12756 12735 4008)
4(4009 12736 12737 4010)
4(4030 12757 12736 4009)
4(4010 12737 12738 4011)
4(4031 12758 12737 4010)
4(4011 12738 12739 4012)
4(4032 12759 12738 4011)
4(4012 12739 1548 813)
4(4033 12760 12739 4012)
4(638 1196 12740 4013)
4(639 1195 1196 638)
4(4013 12740 12741 4014)
4(4034 12761 12740 4013)
4(4014 12741 12742 4015)
4(4035 12762 12741 4014)
4(4015 12742 12743 4016)
4(4036 12763 12742 4015)
4(4016 12743 12744 4017)
4(4037 12764 12743 4016)
4(4017 12744 12745 4018)
4(4038 12765 12744 4017)
4(4018 12745 12746 4019)
4(4039 12766 12745 4018)
4(4019 12746 12747 4020)
4(4040 12767 12746 4019)
4(4020 12747 12748 4021)
4(4041 12768 12747 4020)
4(4021 12748 12749 4022)
4(4042 12769 12748 4021)
4(4022 12749 12750 4023)
4(4043 12770 12749 4022)
4(4023 12750 12751 4024)
4(4044 12771 12750 4023)
4(4024 12751 12752 4025)
4(4045 12772 12751 4024)
4(4025 12752 12753 4026)
4(4046 12773 12752 4025)
4(4026 12753 12754 4027)
4(4047 12774 12753 4026)
4(4027 12754 12755 4028)
4(4048 12775 12754 4027)
4(4028 12755 12756 4029)
4(4049 12776 12755 4028)
4(4029 12756 12757 4030)
4(4050 12777 12756 4029)
4(4030 12757 12758 4031)
4(4051 12778 12757 4030)
4(4031 12758 12759 4032)
4(4052 12779 12758 4031)
4(4032 12759 12760 4033)
4(4053 12780 12759 4032)
4(4033 12760 1549 814)
4(4054 12781 12760 4033)
4(639 1195 12761 4034)
4(640 1194 1195 639)
4(4034 12761 12762 4035)
4(4055 12782 12761 4034)
4(4035 12762 12763 4036)
4(4056 12783 12762 4035)
4(4036 12763 12764 4037)
4(4057 12784 12763 4036)
4(4037 12764 12765 4038)
4(4058 12785 12764 4037)
4(4038 12765 12766 4039)
4(4059 12786 12765 4038)
4(4039 12766 12767 4040)
4(4060 12787 12766 4039)
4(4040 12767 12768 4041)
4(4061 12788 12767 4040)
4(4041 12768 12769 4042)
4(4062 12789 12768 4041)
4(4042 12769 12770 4043)
4(4063 12790 12769 4042)
4(4043 12770 12771 4044)
4(4064 12791 12770 4043)
4(4044 12771 12772 4045)
4(4065 12792 12771 4044)
4(4045 12772 12773 4046)
4(4066 12793 12772 4045)
4(4046 12773 12774 4047)
4(4067 12794 12773 4046)
4(4047 12774 12775 4048)
4(4068 12795 12774 4047)
4(4048 12775 12776 4049)
4(4069 12796 12775 4048)
4(4049 12776 12777 4050)
4(4070 12797 12776 4049)
4(4050 12777 12778 4051)
4(4071 12798 12777 4050)
4(4051 12778 12779 4052)
4(4072 12799 12778 4051)
4(4052 12779 12780 4053)
4(4073 12800 12779 4052)
4(4053 12780 12781 4054)
4(4074 12801 12780 4053)
4(4054 12781 1550 815)
4(4075 12802 12781 4054)
4(640 1194 12782 4055)
4(641 1193 1194 640)
4(4055 12782 12783 4056)
4(4076 12803 12782 4055)
4(4056 12783 12784 4057)
4(4077 12804 12783 4056)
4(4057 12784 12785 4058)
4(4078 12805 12784 4057)
4(4058 12785 12786 4059)
4(4079 12806 12785 4058)
4(4059 12786 12787 4060)
4(4080 12807 12786 4059)
4(4060 12787 12788 4061)
4(4081 12808 12787 4060)
4(4061 12788 12789 4062)
4(4082 12809 12788 4061)
4(4062 12789 12790 4063)
4(4083 12810 12789 4062)
4(4063 12790 12791 4064)
4(4084 12811 12790 4063)
4(4064 12791 12792 4065)
4(4085 12812 12791 4064)
4(4065 12792 12793 4066)
4(4086 12813 12792 4065)
4(4066 12793 12794 4067)
4(4087 12814 12793 4066)
4(4067 12794 12795 4068)
4(4088 12815 12794 4067)
4(4068 12795 12796 4069)
4(4089 12816 12795 4068)
4(4069 12796 12797 4070)
4(4090 12817 12796 4069)
4(4070 12797 12798 4071)
4(4091 12818 12797 4070)
4(4071 12798 12799 4072)
4(4092 12819 12798 4071)
4(4072 12799 12800 4073)
4(4093 12820 12799 4072)
4(4073 12800 12801 4074)
4(4094 12821 12800 4073)
4(4074 12801 12802 4075)
4(4095 12822 12801 4074)
4(4075 12802 1551 816)
4(4096 12823 12802 4075)
4(641 1193 12803 4076)
4(642 1192 1193 641)
4(4076 12803 12804 4077)
4(4097 12824 12803 4076)
4(4077 12804 12805 4078)
4(4098 12825 12804 4077)
4(4078 12805 12806 4079)
4(4099 12826 12805 4078)
4(4079 12806 12807 4080)
4(4100 12827 12806 4079)
4(4080 12807 12808 4081)
4(4101 12828 12807 4080)
4(4081 12808 12809 4082)
4(4102 12829 12808 4081)
4(4082 12809 12810 4083)
4(4103 12830 12809 4082)
4(4083 12810 12811 4084)
4(4104 12831 12810 4083)
4(4084 12811 12812 4085)
4(4105 12832 12811 4084)
4(4085 12812 12813 4086)
4(4106 12833 12812 4085)
4(4086 12813 12814 4087)
4(4107 12834 12813 4086)
4(4087 12814 12815 4088)
4(4108 12835 12814 4087)
4(4088 12815 12816 4089)
4(4109 12836 12815 4088)
4(4089 12816 12817 4090)
4(4110 12837 12816 4089)
4(4090 12817 12818 4091)
4(4111 12838 12817 4090)
4(4091 12818 12819 4092)
4(4112 12839 12818 4091)
4(4092 12819 12820 4093)
4(4113 12840 12819 4092)
4(4093 12820 12821 4094)
4(4114 12841 12820 4093)
4(4094 12821 12822 4095)
4(4115 12842 12821 4094)
4(4095 12822 12823 4096)
4(4116 12843 12822 4095)
4(4096 12823 1552 817)
4(4117 12844 12823 4096)
4(642 1192 12824 4097)
4(643 1191 1192 642)
4(4097 12824 12825 4098)
4(4118 12845 12824 4097)
4(4098 12825 12826 4099)
4(4119 12846 12825 4098)
4(4099 12826 12827 4100)
4(4120 12847 12826 4099)
4(4100 12827 12828 4101)
4(4121 12848 12827 4100)
4(4101 12828 12829 4102)
4(4122 12849 12828 4101)
4(4102 12829 12830 4103)
4(4123 12850 12829 4102)
4(4103 12830 12831 4104)
4(4124 12851 12830 4103)
4(4104 12831 12832 4105)
4(4125 12852 12831 4104)
4(4105 12832 12833 4106)
4(4126 12853 12832 4105)
4(4106 12833 12834 4107)
4(4127 12854 12833 4106)
4(4107 12834 12835 4108)
4(4128 12855 12834 4107)
4(4108 12835 12836 4109)
4(4129 12856 12835 4108)
4(4109 12836 12837 4110)
4(4130 12857 12836 4109)
4(4110 12837 12838 4111)
4(4131 12858 12837 4110)
4(4111 12838 12839 4112)
4(4132 12859 12838 4111)
4(4112 12839 12840 4113)
4(4133 12860 12839 4112)
4(4113 12840 12841 4114)
4(4134 12861 12840 4113)
4(4114 12841 12842 4115)
4(4135 12862 12841 4114)
4(4115 12842 12843 4116)
4(4136 12863 12842 4115)
4(4116 12843 12844 4117)
4(4137 12864 12843 4116)
4(4117 12844 1553 818)
4(4138 12865 12844 4117)
4(643 1191 12845 4118)
4(644 1190 1191 643)
4(4118 12845 12846 4119)
4(4139 12866 12845 4118)
4(4119 12846 12847 4120)
4(4140 12867 12846 4119)
4(4120 12847 12848 4121)
4(4141 12868 12847 4120)
4(4121 12848 12849 4122)
4(4142 12869 12848 4121)
4(4122 12849 12850 4123)
4(4143 12870 12849 4122)
4(4123 12850 12851 4124)
4(4144 12871 12850 4123)
4(4124 12851 12852 4125)
4(4145 12872 12851 4124)
4(4125 12852 12853 4126)
4(4146 12873 12852 4125)
4(4126 12853 12854 4127)
4(4147 12874 12853 4126)
4(4127 12854 12855 4128)
4(4148 12875 12854 4127)
4(4128 12855 12856 4129)
4(4149 12876 12855 4128)
4(4129 12856 12857 4130)
4(4150 12877 12856 4129)
4(4130 12857 12858 4131)
4(4151 12878 12857 4130)
4(4131 12858 12859 4132)
4(4152 12879 12858 4131)
4(4132 12859 12860 4133)
4(4153 12880 12859 4132)
4(4133 12860 12861 4134)
4(4154 12881 12860 4133)
4(4134 12861 12862 4135)
4(4155 12882 12861 4134)
4(4135 12862 12863 4136)
4(4156 12883 12862 4135)
4(4136 12863 12864 4137)
4(4157 12884 12863 4136)
4(4137 12864 12865 4138)
4(4158 12885 12864 4137)
4(4138 12865 1554 819)
4(4159 12886 12865 4138)
4(644 1190 12866 4139)
4(645 1189 1190 644)
4(4139 12866 12867 4140)
4(4160 12887 12866 4139)
4(4140 12867 12868 4141)
4(4161 12888 12867 4140)
4(4141 12868 12869 4142)
4(4162 12889 12868 4141)
4(4142 12869 12870 4143)
4(4163 12890 12869 4142)
4(4143 12870 12871 4144)
4(4164 12891 12870 4143)
4(4144 12871 12872 4145)
4(4165 12892 12871 4144)
4(4145 12872 12873 4146)
4(4166 12893 12872 4145)
4(4146 12873 12874 4147)
4(4167 12894 12873 4146)
4(4147 12874 12875 4148)
4(4168 12895 12874 4147)
4(4148 12875 12876 4149)
4(4169 12896 12875 4148)
4(4149 12876 12877 4150)
4(4170 12897 12876 4149)
4(4150 12877 12878 4151)
4(4171 12898 12877 4150)
4(4151 12878 12879 4152)
4(4172 12899 12878 4151)
4(4152 12879 12880 4153)
4(4173 12900 12879 4152)
4(4153 12880 12881 4154)
4(4174 12901 12880 4153)
4(4154 12881 12882 4155)
4(4175 12902 12881 4154)
4(4155 12882 12883 4156)
4(4176 12903 12882 4155)
4(4156 12883 12884 4157)
4(4177 12904 12883 4156)
4(4157 12884 12885 4158)
4(4178 12905 12884 4157)
4(4158 12885 12886 4159)
4(4179 12906 12885 4158)
4(4159 12886 1555 820)
4(4180 12907 12886 4159)
4(645 1189 12887 4160)
4(1188 1189 645 646)
4(4160 12887 12888 4161)
4(4181 12908 12887 4160)
4(4161 12888 12889 4162)
4(4182 12909 12888 4161)
4(4162 12889 12890 4163)
4(4183 12910 12889 4162)
4(4163 12890 12891 4164)
4(4184 12911 12890 4163)
4(4164 12891 12892 4165)
4(4185 12912 12891 4164)
4(4165 12892 12893 4166)
4(4186 12913 12892 4165)
4(4166 12893 12894 4167)
4(4187 12914 12893 4166)
4(4167 12894 12895 4168)
4(4188 12915 12894 4167)
4(4168 12895 12896 4169)
4(4189 12916 12895 4168)
4(4169 12896 12897 4170)
4(4190 12917 12896 4169)
4(4170 12897 12898 4171)
4(4191 12918 12897 4170)
4(4171 12898 12899 4172)
4(4192 12919 12898 4171)
4(4172 12899 12900 4173)
4(4193 12920 12899 4172)
4(4173 12900 12901 4174)
4(4194 12921 12900 4173)
4(4174 12901 12902 4175)
4(4195 12922 12901 4174)
4(4175 12902 12903 4176)
4(4196 12923 12902 4175)
4(4176 12903 12904 4177)
4(4197 12924 12903 4176)
4(4177 12904 12905 4178)
4(4198 12925 12904 4177)
4(4178 12905 12906 4179)
4(4199 12926 12905 4178)
4(4179 12906 12907 4180)
4(4200 12927 12906 4179)
4(4180 12907 1556 821)
4(4201 12928 12907 4180)
4(646 1188 12908 4181)
4(1187 1188 646 647)
4(4181 12908 12909 4182)
4(4202 12929 12908 4181)
4(4182 12909 12910 4183)
4(4203 12930 12909 4182)
4(4183 12910 12911 4184)
4(4204 12931 12910 4183)
4(4184 12911 12912 4185)
4(4205 12932 12911 4184)
4(4185 12912 12913 4186)
4(4206 12933 12912 4185)
4(4186 12913 12914 4187)
4(4207 12934 12913 4186)
4(4187 12914 12915 4188)
4(4208 12935 12914 4187)
4(4188 12915 12916 4189)
4(4209 12936 12915 4188)
4(4189 12916 12917 4190)
4(4210 12937 12916 4189)
4(4190 12917 12918 4191)
4(4211 12938 12917 4190)
4(4191 12918 12919 4192)
4(4212 12939 12918 4191)
4(4192 12919 12920 4193)
4(4213 12940 12919 4192)
4(4193 12920 12921 4194)
4(4214 12941 12920 4193)
4(4194 12921 12922 4195)
4(4215 12942 12921 4194)
4(4195 12922 12923 4196)
4(4216 12943 12922 4195)
4(4196 12923 12924 4197)
4(4217 12944 12923 4196)
4(4197 12924 12925 4198)
4(4218 12945 12924 4197)
4(4198 12925 12926 4199)
4(4219 12946 12925 4198)
4(4199 12926 12927 4200)
4(4220 12947 12926 4199)
4(4200 12927 12928 4201)
4(4221 12948 12927 4200)
4(4201 12928 1557 822)
4(4222 12949 12928 4201)
4(647 1187 12929 4202)
4(1186 1187 647 648)
4(4202 12929 12930 4203)
4(4223 12950 12929 4202)
4(4203 12930 12931 4204)
4(4224 12951 12930 4203)
4(4204 12931 12932 4205)
4(4225 12952 12931 4204)
4(4205 12932 12933 4206)
4(4226 12953 12932 4205)
4(4206 12933 12934 4207)
4(4227 12954 12933 4206)
4(4207 12934 12935 4208)
4(4228 12955 12934 4207)
4(4208 12935 12936 4209)
4(4229 12956 12935 4208)
4(4209 12936 12937 4210)
4(4230 12957 12936 4209)
4(4210 12937 12938 4211)
4(4231 12958 12937 4210)
4(4211 12938 12939 4212)
4(4232 12959 12938 4211)
4(4212 12939 12940 4213)
4(4233 12960 12939 4212)
4(4213 12940 12941 4214)
4(4234 12961 12940 4213)
4(4214 12941 12942 4215)
4(4235 12962 12941 4214)
4(4215 12942 12943 4216)
4(4236 12963 12942 4215)
4(4216 12943 12944 4217)
4(4237 12964 12943 4216)
4(4217 12944 12945 4218)
4(4238 12965 12944 4217)
4(4218 12945 12946 4219)
4(4239 12966 12945 4218)
4(4219 12946 12947 4220)
4(4240 12967 12946 4219)
4(4220 12947 12948 4221)
4(4241 12968 12947 4220)
4(4221 12948 12949 4222)
4(4242 12969 12948 4221)
4(4222 12949 1558 823)
4(4243 12970 12949 4222)
4(648 1186 12950 4223)
4(649 1185 1186 648)
4(4223 12950 12951 4224)
4(4244 12971 12950 4223)
4(4224 12951 12952 4225)
4(4245 12972 12951 4224)
4(4225 12952 12953 4226)
4(4246 12973 12952 4225)
4(4226 12953 12954 4227)
4(4247 12974 12953 4226)
4(4227 12954 12955 4228)
4(4248 12975 12954 4227)
4(4228 12955 12956 4229)
4(4249 12976 12955 4228)
4(4229 12956 12957 4230)
4(4250 12977 12956 4229)
4(4230 12957 12958 4231)
4(4251 12978 12957 4230)
4(4231 12958 12959 4232)
4(4252 12979 12958 4231)
4(4232 12959 12960 4233)
4(4253 12980 12959 4232)
4(4233 12960 12961 4234)
4(4254 12981 12960 4233)
4(4234 12961 12962 4235)
4(4255 12982 12961 4234)
4(4235 12962 12963 4236)
4(4256 12983 12962 4235)
4(4236 12963 12964 4237)
4(4257 12984 12963 4236)
4(4237 12964 12965 4238)
4(4258 12985 12964 4237)
4(4238 12965 12966 4239)
4(4259 12986 12965 4238)
4(4239 12966 12967 4240)
4(4260 12987 12966 4239)
4(4240 12967 12968 4241)
4(4261 12988 12967 4240)
4(4241 12968 12969 4242)
4(4262 12989 12968 4241)
4(4242 12969 12970 4243)
4(4263 12990 12969 4242)
4(4243 12970 1559 824)
4(4264 12991 12970 4243)
4(649 1185 12971 4244)
4(650 1184 1185 649)
4(4244 12971 12972 4245)
4(4265 12992 12971 4244)
4(4245 12972 12973 4246)
4(4266 12993 12972 4245)
4(4246 12973 12974 4247)
4(4267 12994 12973 4246)
4(4247 12974 12975 4248)
4(4268 12995 12974 4247)
4(4248 12975 12976 4249)
4(4269 12996 12975 4248)
4(4249 12976 12977 4250)
4(4270 12997 12976 4249)
4(4250 12977 12978 4251)
4(4271 12998 12977 4250)
4(4251 12978 12979 4252)
4(4272 12999 12978 4251)
4(4252 12979 12980 4253)
4(4273 13000 12979 4252)
4(4253 12980 12981 4254)
4(4274 13001 12980 4253)
4(4254 12981 12982 4255)
4(4275 13002 12981 4254)
4(4255 12982 12983 4256)
4(4276 13003 12982 4255)
4(4256 12983 12984 4257)
4(4277 13004 12983 4256)
4(4257 12984 12985 4258)
4(4278 13005 12984 4257)
4(4258 12985 12986 4259)
4(4279 13006 12985 4258)
4(4259 12986 12987 4260)
4(4280 13007 12986 4259)
4(4260 12987 12988 4261)
4(4281 13008 12987 4260)
4(4261 12988 12989 4262)
4(4282 13009 12988 4261)
4(4262 12989 12990 4263)
4(4283 13010 12989 4262)
4(4263 12990 12991 4264)
4(4284 13011 12990 4263)
4(4264 12991 1560 825)
4(4285 13012 12991 4264)
4(650 1184 12992 4265)
4(651 1183 1184 650)
4(4265 12992 12993 4266)
4(4286 13013 12992 4265)
4(4266 12993 12994 4267)
4(4287 13014 12993 4266)
4(4267 12994 12995 4268)
4(4288 13015 12994 4267)
4(4268 12995 12996 4269)
4(4289 13016 12995 4268)
4(4269 12996 12997 4270)
4(4290 13017 12996 4269)
4(4270 12997 12998 4271)
4(4291 13018 12997 4270)
4(4271 12998 12999 4272)
4(4292 13019 12998 4271)
4(4272 12999 13000 4273)
4(4293 13020 12999 4272)
4(4273 13000 13001 4274)
4(4294 13021 13000 4273)
4(4274 13001 13002 4275)
4(4295 13022 13001 4274)
4(4275 13002 13003 4276)
4(4296 13023 13002 4275)
4(4276 13003 13004 4277)
4(4297 13024 13003 4276)
4(4277 13004 13005 4278)
4(4298 13025 13004 4277)
4(4278 13005 13006 4279)
4(4299 13026 13005 4278)
4(4279 13006 13007 4280)
4(4300 13027 13006 4279)
4(4280 13007 13008 4281)
4(4301 13028 13007 4280)
4(4281 13008 13009 4282)
4(4302 13029 13008 4281)
4(4282 13009 13010 4283)
4(4303 13030 13009 4282)
4(4283 13010 13011 4284)
4(4304 13031 13010 4283)
4(4284 13011 13012 4285)
4(4305 13032 13011 4284)
4(4285 13012 1561 826)
4(4306 13033 13012 4285)
4(651 1183 13013 4286)
4(652 1182 1183 651)
4(4286 13013 13014 4287)
4(4307 13034 13013 4286)
4(4287 13014 13015 4288)
4(4308 13035 13014 4287)
4(4288 13015 13016 4289)
4(4309 13036 13015 4288)
4(4289 13016 13017 4290)
4(4310 13037 13016 4289)
4(4290 13017 13018 4291)
4(4311 13038 13017 4290)
4(4291 13018 13019 4292)
4(4312 13039 13018 4291)
4(4292 13019 13020 4293)
4(4313 13040 13019 4292)
4(4293 13020 13021 4294)
4(4314 13041 13020 4293)
4(4294 13021 13022 4295)
4(4315 13042 13021 4294)
4(4295 13022 13023 4296)
4(4316 13043 13022 4295)
4(4296 13023 13024 4297)
4(4317 13044 13023 4296)
4(4297 13024 13025 4298)
4(4318 13045 13024 4297)
4(4298 13025 13026 4299)
4(4319 13046 13025 4298)
4(4299 13026 13027 4300)
4(4320 13047 13026 4299)
4(4300 13027 13028 4301)
4(4321 13048 13027 4300)
4(4301 13028 13029 4302)
4(4322 13049 13028 4301)
4(4302 13029 13030 4303)
4(4323 13050 13029 4302)
4(4303 13030 13031 4304)
4(4324 13051 13030 4303)
4(4304 13031 13032 4305)
4(4325 13052 13031 4304)
4(4305 13032 13033 4306)
4(4326 13053 13032 4305)
4(4306 13033 1562 827)
4(4327 13054 13033 4306)
4(652 1182 13034 4307)
4(653 1181 1182 652)
4(4307 13034 13035 4308)
4(4328 13055 13034 4307)
4(4308 13035 13036 4309)
4(4329 13056 13035 4308)
4(4309 13036 13037 4310)
4(4330 13057 13036 4309)
4(4310 13037 13038 4311)
4(4331 13058 13037 4310)
4(4311 13038 13039 4312)
4(4332 13059 13038 4311)
4(4312 13039 13040 4313)
4(4333 13060 13039 4312)
4(4313 13040 13041 4314)
4(4334 13061 13040 4313)
4(4314 13041 13042 4315)
4(4335 13062 13041 4314)
4(4315 13042 13043 4316)
4(4336 13063 13042 4315)
4(4316 13043 13044 4317)
4(4337 13064 13043 4316)
4(4317 13044 13045 4318)
4(4338 13065 13044 4317)
4(4318 13045 13046 4319)
4(4339 13066 13045 4318)
4(4319 13046 13047 4320)
4(4340 13067 13046 4319)
4(4320 13047 13048 4321)
4(4341 13068 13047 4320)
4(4321 13048 13049 4322)
4(4342 13069 13048 4321)
4(4322 13049 13050 4323)
4(4343 13070 13049 4322)
4(4323 13050 13051 4324)
4(4344 13071 13050 4323)
4(4324 13051 13052 4325)
4(4345 13072 13051 4324)
4(4325 13052 13053 4326)
4(4346 13073 13052 4325)
4(4326 13053 13054 4327)
4(4347 13074 13053 4326)
4(4327 13054 1563 828)
4(4348 13075 13054 4327)
4(653 1181 13055 4328)
4(654 1180 1181 653)
4(4328 13055 13056 4329)
4(4349 13076 13055 4328)
4(4329 13056 13057 4330)
4(4350 13077 13056 4329)
4(4330 13057 13058 4331)
4(4351 13078 13057 4330)
4(4331 13058 13059 4332)
4(4352 13079 13058 4331)
4(4332 13059 13060 4333)
4(4353 13080 13059 4332)
4(4333 13060 13061 4334)
4(4354 13081 13060 4333)
4(4334 13061 13062 4335)
4(4355 13082 13061 4334)
4(4335 13062 13063 4336)
4(4356 13083 13062 4335)
4(4336 13063 13064 4337)
4(4357 13084 13063 4336)
4(4337 13064 13065 4338)
4(4358 13085 13064 4337)
4(4338 13065 13066 4339)
4(4359 13086 13065 4338)
4(4339 13066 13067 4340)
4(4360 13087 13066 4339)
4(4340 13067 13068 4341)
4(4361 13088 13067 4340)
4(4341 13068 13069 4342)
4(4362 13089 13068 4341)
4(4342 13069 13070 4343)
4(4363 13090 13069 4342)
4(4343 13070 13071 4344)
4(4364 13091 13070 4343)
4(4344 13071 13072 4345)
4(4365 13092 13071 4344)
4(4345 13072 13073 4346)
4(4366 13093 13072 4345)
4(4346 13073 13074 4347)
4(4367 13094 13073 4346)
4(4347 13074 13075 4348)
4(4368 13095 13074 4347)
4(4348 13075 1564 829)
4(4369 13096 13075 4348)
4(654 1180 13076 4349)
4(655 1179 1180 654)
4(4349 13076 13077 4350)
4(4370 13097 13076 4349)
4(4350 13077 13078 4351)
4(4371 13098 13077 4350)
4(4351 13078 13079 4352)
4(4372 13099 13078 4351)
4(4352 13079 13080 4353)
4(4373 13100 13079 4352)
4(4353 13080 13081 4354)
4(4374 13101 13080 4353)
4(4354 13081 13082 4355)
4(4375 13102 13081 4354)
4(4355 13082 13083 4356)
4(4376 13103 13082 4355)
4(4356 13083 13084 4357)
4(4377 13104 13083 4356)
4(4357 13084 13085 4358)
4(4378 13105 13084 4357)
4(4358 13085 13086 4359)
4(4379 13106 13085 4358)
4(4359 13086 13087 4360)
4(4380 13107 13086 4359)
4(4360 13087 13088 4361)
4(4381 13108 13087 4360)
4(4361 13088 13089 4362)
4(4382 13109 13088 4361)
4(4362 13089 13090 4363)
4(4383 13110 13089 4362)
4(4363 13090 13091 4364)
4(4384 13111 13090 4363)
4(4364 13091 13092 4365)
4(4385 13112 13091 4364)
4(4365 13092 13093 4366)
4(4386 13113 13092 4365)
4(4366 13093 13094 4367)
4(4387 13114 13093 4366)
4(4367 13094 13095 4368)
4(4388 13115 13094 4367)
4(4368 13095 13096 4369)
4(4389 13116 13095 4368)
4(4369 13096 1565 830)
4(4390 13117 13096 4369)
4(655 1179 13097 4370)
4(656 1178 1179 655)
4(4370 13097 13098 4371)
4(4391 13118 13097 4370)
4(4371 13098 13099 4372)
4(4392 13119 13098 4371)
4(4372 13099 13100 4373)
4(4393 13120 13099 4372)
4(4373 13100 13101 4374)
4(4394 13121 13100 4373)
4(4374 13101 13102 4375)
4(4395 13122 13101 4374)
4(4375 13102 13103 4376)
4(4396 13123 13102 4375)
4(4376 13103 13104 4377)
4(4397 13124 13103 4376)
4(4377 13104 13105 4378)
4(4398 13125 13104 4377)
4(4378 13105 13106 4379)
4(4399 13126 13105 4378)
4(4379 13106 13107 4380)
4(4400 13127 13106 4379)
4(4380 13107 13108 4381)
4(4401 13128 13107 4380)
4(4381 13108 13109 4382)
4(4402 13129 13108 4381)
4(4382 13109 13110 4383)
4(4403 13130 13109 4382)
4(4383 13110 13111 4384)
4(4404 13131 13110 4383)
4(4384 13111 13112 4385)
4(4405 13132 13111 4384)
4(4385 13112 13113 4386)
4(4406 13133 13112 4385)
4(4386 13113 13114 4387)
4(4407 13134 13113 4386)
4(4387 13114 13115 4388)
4(4408 13135 13114 4387)
4(4388 13115 13116 4389)
4(4409 13136 13115 4388)
4(4389 13116 13117 4390)
4(4410 13137 13116 4389)
4(4390 13117 1566 831)
4(4411 13138 13117 4390)
4(656 1178 13118 4391)
4(657 1177 1178 656)
4(4391 13118 13119 4392)
4(4412 13139 13118 4391)
4(4392 13119 13120 4393)
4(4413 13140 13119 4392)
4(4393 13120 13121 4394)
4(4414 13141 13120 4393)
4(4394 13121 13122 4395)
4(4415 13142 13121 4394)
4(4395 13122 13123 4396)
4(4416 13143 13122 4395)
4(4396 13123 13124 4397)
4(4417 13144 13123 4396)
4(4397 13124 13125 4398)
4(4418 13145 13124 4397)
4(4398 13125 13126 4399)
4(4419 13146 13125 4398)
4(4399 13126 13127 4400)
4(4420 13147 13126 4399)
4(4400 13127 13128 4401)
4(4421 13148 13127 4400)
4(4401 13128 13129 4402)
4(4422 13149 13128 4401)
4(4402 13129 13130 4403)
4(4423 13150 13129 4402)
4(4403 13130 13131 4404)
4(4424 13151 13130 4403)
4(4404 13131 13132 4405)
4(4425 13152 13131 4404)
4(4405 13132 13133 4406)
4(4426 13153 13132 4405)
4(4406 13133 13134 4407)
4(4427 13154 13133 4406)
4(4407 13134 13135 4408)
4(4428 13155 13134 4407)
4(4408 13135 13136 4409)
4(4429 13156 13135 4408)
4(4409 13136 13137 4410)
4(4430 13157 13136 4409)
4(4410 13137 13138 4411)
4(4431 13158 13137 4410)
4(4411 13138 1567 832)
4(4432 13159 13138 4411)
4(657 1177 13139 4412)
4(658 1176 1177 657)
4(4412 13139 13140 4413)
4(4433 13160 13139 4412)
4(4413 13140 13141 4414)
4(4434 13161 13140 4413)
4(4414 13141 13142 4415)
4(4435 13162 13141 4414)
4(4415 13142 13143 4416)
4(4436 13163 13142 4415)
4(4416 13143 13144 4417)
4(4437 13164 13143 4416)
4(4417 13144 13145 4418)
4(4438 13165 13144 4417)
4(4418 13145 13146 4419)
4(4439 13166 13145 4418)
4(4419 13146 13147 4420)
4(4440 13167 13146 4419)
4(4420 13147 13148 4421)
4(4441 13168 13147 4420)
4(4421 13148 13149 4422)
4(4442 13169 13148 4421)
4(4422 13149 13150 4423)
4(4443 13170 13149 4422)
4(4423 13150 13151 4424)
4(4444 13171 13150 4423)
4(4424 13151 13152 4425)
4(4445 13172 13151 4424)
4(4425 13152 13153 4426)
4(4446 13173 13152 4425)
4(4426 13153 13154 4427)
4(4447 13174 13153 4426)
4(4427 13154 13155 4428)
4(4448 13175 13154 4427)
4(4428 13155 13156 4429)
4(4449 13176 13155 4428)
4(4429 13156 13157 4430)
4(4450 13177 13156 4429)
4(4430 13157 13158 4431)
4(4451 13178 13157 4430)
4(4431 13158 13159 4432)
4(4452 13179 13158 4431)
4(4432 13159 1568 833)
4(4453 13180 13159 4432)
4(658 1176 13160 4433)
4(659 1175 1176 658)
4(4433 13160 13161 4434)
4(4454 13181 13160 4433)
4(4434 13161 13162 4435)
4(4455 13182 13161 4434)
4(4435 13162 13163 4436)
4(4456 13183 13162 4435)
4(4436 13163 13164 4437)
4(4457 13184 13163 4436)
4(4437 13164 13165 4438)
4(4458 13185 13164 4437)
4(4438 13165 13166 4439)
4(4459 13186 13165 4438)
4(4439 13166 13167 4440)
4(4460 13187 13166 4439)
4(4440 13167 13168 4441)
4(4461 13188 13167 4440)
4(4441 13168 13169 4442)
4(4462 13189 13168 4441)
4(4442 13169 13170 4443)
4(4463 13190 13169 4442)
4(4443 13170 13171 4444)
4(4464 13191 13170 4443)
4(4444 13171 13172 4445)
4(4465 13192 13171 4444)
4(4445 13172 13173 4446)
4(4466 13193 13172 4445)
4(4446 13173 13174 4447)
4(4467 13194 13173 4446)
4(4447 13174 13175 4448)
4(4468 13195 13174 4447)
4(4448 13175 13176 4449)
4(4469 13196 13175 4448)
4(4449 13176 13177 4450)
4(4470 13197 13176 4449)
4(4450 13177 13178 4451)
4(4471 13198 13177 4450)
4(4451 13178 13179 4452)
4(4472 13199 13178 4451)
4(4452 13179 13180 4453)
4(4473 13200 13179 4452)
4(4453 13180 1569 834)
4(4474 13201 13180 4453)
4(659 1175 13181 4454)
4(660 1174 1175 659)
4(4454 13181 13182 4455)
4(4475 13202 13181 4454)
4(4455 13182 13183 4456)
4(4476 13203 13182 4455)
4(4456 13183 13184 4457)
4(4477 13204 13183 4456)
4(4457 13184 13185 4458)
4(4478 13205 13184 4457)
4(4458 13185 13186 4459)
4(4479 13206 13185 4458)
4(4459 13186 13187 4460)
4(4480 13207 13186 4459)
4(4460 13187 13188 4461)
4(4481 13208 13187 4460)
4(4461 13188 13189 4462)
4(4482 13209 13188 4461)
4(4462 13189 13190 4463)
4(4483 13210 13189 4462)
4(4463 13190 13191 4464)
4(4484 13211 13190 4463)
4(4464 13191 13192 4465)
4(4485 13212 13191 4464)
4(4465 13192 13193 4466)
4(4486 13213 13192 4465)
4(4466 13193 13194 4467)
4(4487 13214 13193 4466)
4(4467 13194 13195 4468)
4(4488 13215 13194 4467)
4(4468 13195 13196 4469)
4(4489 13216 13195 4468)
4(4469 13196 13197 4470)
4(4490 13217 13196 4469)
4(4470 13197 13198 4471)
4(4491 13218 13197 4470)
4(4471 13198 13199 4472)
4(4492 13219 13198 4471)
4(4472 13199 13200 4473)
4(4493 13220 13199 4472)
4(4473 13200 13201 4474)
4(4494 13221 13200 4473)
4(4474 13201 1570 835)
4(4495 13222 13201 4474)
4(660 1174 13202 4475)
4(661 1173 1174 660)
4(4475 13202 13203 4476)
4(4496 13223 13202 4475)
4(4476 13203 13204 4477)
4(4497 13224 13203 4476)
4(4477 13204 13205 4478)
4(4498 13225 13204 4477)
4(4478 13205 13206 4479)
4(4499 13226 13205 4478)
4(4479 13206 13207 4480)
4(4500 13227 13206 4479)
4(4480 13207 13208 4481)
4(4501 13228 13207 4480)
4(4481 13208 13209 4482)
4(4502 13229 13208 4481)
4(4482 13209 13210 4483)
4(4503 13230 13209 4482)
4(4483 13210 13211 4484)
4(4504 13231 13210 4483)
4(4484 13211 13212 4485)
4(4505 13232 13211 4484)
4(4485 13212 13213 4486)
4(4506 13233 13212 4485)
4(4486 13213 13214 4487)
4(4507 13234 13213 4486)
4(4487 13214 13215 4488)
4(4508 13235 13214 4487)
4(4488 13215 13216 4489)
4(4509 13236 13215 4488)
4(4489 13216 13217 4490)
4(4510 13237 13216 4489)
4(4490 13217 13218 4491)
4(4511 13238 13217 4490)
4(4491 13218 13219 4492)
4(4512 13239 13218 4491)
4(4492 13219 13220 4493)
4(4513 13240 13219 4492)
4(4493 13220 13221 4494)
4(4514 13241 13220 4493)
4(4494 13221 13222 4495)
4(4515 13242 13221 4494)
4(4495 13222 1571 836)
4(4516 13243 13222 4495)
4(661 1173 13223 4496)
4(1172 1173 661 662)
4(4496 13223 13224 4497)
4(4517 13244 13223 4496)
4(4497 13224 13225 4498)
4(4518 13245 13224 4497)
4(4498 13225 13226 4499)
4(4519 13246 13225 4498)
4(4499 13226 13227 4500)
4(4520 13247 13226 4499)
4(4500 13227 13228 4501)
4(4521 13248 13227 4500)
4(4501 13228 13229 4502)
4(4522 13249 13228 4501)
4(4502 13229 13230 4503)
4(4523 13250 13229 4502)
4(4503 13230 13231 4504)
4(4524 13251 13230 4503)
4(4504 13231 13232 4505)
4(4525 13252 13231 4504)
4(4505 13232 13233 4506)
4(4526 13253 13232 4505)
4(4506 13233 13234 4507)
4(4527 13254 13233 4506)
4(4507 13234 13235 4508)
4(4528 13255 13234 4507)
4(4508 13235 13236 4509)
4(4529 13256 13235 4508)
4(4509 13236 13237 4510)
4(4530 13257 13236 4509)
4(4510 13237 13238 4511)
4(4531 13258 13237 4510)
4(4511 13238 13239 4512)
4(4532 13259 13238 4511)
4(4512 13239 13240 4513)
4(4533 13260 13239 4512)
4(4513 13240 13241 4514)
4(4534 13261 13240 4513)
4(4514 13241 13242 4515)
4(4535 13262 13241 4514)
4(4515 13242 13243 4516)
4(4536 13263 13242 4515)
4(4516 13243 1572 837)
4(4537 13264 13243 4516)
4(662 1172 13244 4517)
4(663 1171 1172 662)
4(4517 13244 13245 4518)
4(4538 13265 13244 4517)
4(4518 13245 13246 4519)
4(4539 13266 13245 4518)
4(4519 13246 13247 4520)
4(4540 13267 13246 4519)
4(4520 13247 13248 4521)
4(4541 13268 13247 4520)
4(4521 13248 13249 4522)
4(4542 13269 13248 4521)
4(4522 13249 13250 4523)
4(4543 13270 13249 4522)
4(4523 13250 13251 4524)
4(4544 13271 13250 4523)
4(4524 13251 13252 4525)
4(4545 13272 13251 4524)
4(4525 13252 13253 4526)
4(4546 13273 13252 4525)
4(4526 13253 13254 4527)
4(4547 13274 13253 4526)
4(4527 13254 13255 4528)
4(4548 13275 13254 4527)
4(4528 13255 13256 4529)
4(4549 13276 13255 4528)
4(4529 13256 13257 4530)
4(4550 13277 13256 4529)
4(4530 13257 13258 4531)
4(4551 13278 13257 4530)
4(4531 13258 13259 4532)
4(4552 13279 13258 4531)
4(4532 13259 13260 4533)
4(4553 13280 13259 4532)
4(4533 13260 13261 4534)
4(4554 13281 13260 4533)
4(4534 13261 13262 4535)
4(4555 13282 13261 4534)
4(4535 13262 13263 4536)
4(4556 13283 13262 4535)
4(4536 13263 13264 4537)
4(4557 13284 13263 4536)
4(4537 13264 1573 838)
4(4558 13285 13264 4537)
4(663 1171 13265 4538)
4(664 1170 1171 663)
4(4538 13265 13266 4539)
4(4559 13286 13265 4538)
4(4539 13266 13267 4540)
4(4560 13287 13266 4539)
4(4540 13267 13268 4541)
4(4561 13288 13267 4540)
4(4541 13268 13269 4542)
4(4562 13289 13268 4541)
4(4542 13269 13270 4543)
4(4563 13290 13269 4542)
4(4543 13270 13271 4544)
4(4564 13291 13270 4543)
4(4544 13271 13272 4545)
4(4565 13292 13271 4544)
4(4545 13272 13273 4546)
4(4566 13293 13272 4545)
4(4546 13273 13274 4547)
4(4567 13294 13273 4546)
4(4547 13274 13275 4548)
4(4568 13295 13274 4547)
4(4548 13275 13276 4549)
4(4569 13296 13275 4548)
4(4549 13276 13277 4550)
4(4570 13297 13276 4549)
4(4550 13277 13278 4551)
4(4571 13298 13277 4550)
4(4551 13278 13279 4552)
4(4572 13299 13278 4551)
4(4552 13279 13280 4553)
4(4573 13300 13279 4552)
4(4553 13280 13281 4554)
4(4574 13301 13280 4553)
4(4554 13281 13282 4555)
4(4575 13302 13281 4554)
4(4555 13282 13283 4556)
4(4576 13303 13282 4555)
4(4556 13283 13284 4557)
4(4577 13304 13283 4556)
4(4557 13284 13285 4558)
4(4578 13305 13284 4557)
4(4558 13285 1574 839)
4(4579 13306 13285 4558)
4(664 1170 13286 4559)
4(665 1169 1170 664)
4(4559 13286 13287 4560)
4(4580 13307 13286 4559)
4(4560 13287 13288 4561)
4(4581 13308 13287 4560)
4(4561 13288 13289 4562)
4(4582 13309 13288 4561)
4(4562 13289 13290 4563)
4(4583 13310 13289 4562)
4(4563 13290 13291 4564)
4(4584 13311 13290 4563)
4(4564 13291 13292 4565)
4(4585 13312 13291 4564)
4(4565 13292 13293 4566)
4(4586 13313 13292 4565)
4(4566 13293 13294 4567)
4(4587 13314 13293 4566)
4(4567 13294 13295 4568)
4(4588 13315 13294 4567)
4(4568 13295 13296 4569)
4(4589 13316 13295 4568)
4(4569 13296 13297 4570)
4(4590 13317 13296 4569)
4(4570 13297 13298 4571)
4(4591 13318 13297 4570)
4(4571 13298 13299 4572)
4(4592 13319 13298 4571)
4(4572 13299 13300 4573)
4(4593 13320 13299 4572)
4(4573 13300 13301 4574)
4(4594 13321 13300 4573)
4(4574 13301 13302 4575)
4(4595 13322 13301 4574)
4(4575 13302 13303 4576)
4(4596 13323 13302 4575)
4(4576 13303 13304 4577)
4(4597 13324 13303 4576)
4(4577 13304 13305 4578)
4(4598 13325 13304 4577)
4(4578 13305 13306 4579)
4(4599 13326 13305 4578)
4(4579 13306 1575 840)
4(4600 13327 13306 4579)
4(665 1169 13307 4580)
4(666 1168 1169 665)
4(4580 13307 13308 4581)
4(4601 13328 13307 4580)
4(4581 13308 13309 4582)
4(4602 13329 13308 4581)
4(4582 13309 13310 4583)
4(4603 13330 13309 4582)
4(4583 13310 13311 4584)
4(4604 13331 13310 4583)
4(4584 13311 13312 4585)
4(4605 13332 13311 4584)
4(4585 13312 13313 4586)
4(4606 13333 13312 4585)
4(4586 13313 13314 4587)
4(4607 13334 13313 4586)
4(4587 13314 13315 4588)
4(4608 13335 13314 4587)
4(4588 13315 13316 4589)
4(4609 13336 13315 4588)
4(4589 13316 13317 4590)
4(4610 13337 13316 4589)
4(4590 13317 13318 4591)
4(4611 13338 13317 4590)
4(4591 13318 13319 4592)
4(4612 13339 13318 4591)
4(4592 13319 13320 4593)
4(4613 13340 13319 4592)
4(4593 13320 13321 4594)
4(4614 13341 13320 4593)
4(4594 13321 13322 4595)
4(4615 13342 13321 4594)
4(4595 13322 13323 4596)
4(4616 13343 13322 4595)
4(4596 13323 13324 4597)
4(4617 13344 13323 4596)
4(4597 13324 13325 4598)
4(4618 13345 13324 4597)
4(4598 13325 13326 4599)
4(4619 13346 13325 4598)
4(4599 13326 13327 4600)
4(4620 13347 13326 4599)
4(4600 13327 1576 841)
4(4621 13348 13327 4600)
4(666 1168 13328 4601)
4(667 1167 1168 666)
4(4601 13328 13329 4602)
4(4622 13349 13328 4601)
4(4602 13329 13330 4603)
4(4623 13350 13329 4602)
4(4603 13330 13331 4604)
4(4624 13351 13330 4603)
4(4604 13331 13332 4605)
4(4625 13352 13331 4604)
4(4605 13332 13333 4606)
4(4626 13353 13332 4605)
4(4606 13333 13334 4607)
4(4627 13354 13333 4606)
4(4607 13334 13335 4608)
4(4628 13355 13334 4607)
4(4608 13335 13336 4609)
4(4629 13356 13335 4608)
4(4609 13336 13337 4610)
4(4630 13357 13336 4609)
4(4610 13337 13338 4611)
4(4631 13358 13337 4610)
4(4611 13338 13339 4612)
4(4632 13359 13338 4611)
4(4612 13339 13340 4613)
4(4633 13360 13339 4612)
4(4613 13340 13341 4614)
4(4634 13361 13340 4613)
4(4614 13341 13342 4615)
4(4635 13362 13341 4614)
4(4615 13342 13343 4616)
4(4636 13363 13342 4615)
4(4616 13343 13344 4617)
4(4637 13364 13343 4616)
4(4617 13344 13345 4618)
4(4638 13365 13344 4617)
4(4618 13345 13346 4619)
4(4639 13366 13345 4618)
4(4619 13346 13347 4620)
4(4640 13367 13346 4619)
4(4620 13347 13348 4621)
4(4641 13368 13347 4620)
4(4621 13348 1577 842)
4(4642 13369 13348 4621)
4(667 1167 13349 4622)
4(41 1167 667 21)
4(4622 13349 13350 4623)
4(700 1579 13349 4622)
4(4623 13350 13351 4624)
4(701 1580 13350 4623)
4(4624 13351 13352 4625)
4(702 1581 13351 4624)
4(4625 13352 13353 4626)
4(703 1582 13352 4625)
4(4626 13353 13354 4627)
4(704 1583 13353 4626)
4(4627 13354 13355 4628)
4(705 1584 13354 4627)
4(4628 13355 13356 4629)
4(706 1585 13355 4628)
4(4629 13356 13357 4630)
4(707 1586 13356 4629)
4(4630 13357 13358 4631)
4(708 1587 13357 4630)
4(4631 13358 13359 4632)
4(709 1588 13358 4631)
4(4632 13359 13360 4633)
4(710 1589 13359 4632)
4(4633 13360 13361 4634)
4(711 1590 13360 4633)
4(4634 13361 13362 4635)
4(712 1591 13361 4634)
4(4635 13362 13363 4636)
4(713 1592 13362 4635)
4(4636 13363 13364 4637)
4(714 1593 13363 4636)
4(4637 13364 13365 4638)
4(715 1594 13364 4637)
4(4638 13365 13366 4639)
4(716 1595 13365 4638)
4(4639 13366 13367 4640)
4(717 1596 13366 4639)
4(4640 13367 13368 4641)
4(718 1597 13367 4640)
4(4641 13368 13369 4642)
4(719 1598 13368 4641)
4(4642 13369 1578 843)
4(720 1599 13369 4642)
4(10 57 1520 351)
4(812 1547 57 10)
4(351 1520 1521 352)
4(5450 13370 1520 351)
4(352 1521 1522 353)
4(5451 13371 1521 352)
4(353 1522 1523 354)
4(5452 13372 1522 353)
4(354 1523 1524 355)
4(5453 13373 1523 354)
4(355 1524 1525 356)
4(5454 13374 1524 355)
4(356 1525 1526 357)
4(5455 13375 1525 356)
4(357 1526 1527 358)
4(5456 13376 1526 357)
4(358 1527 1528 359)
4(5457 13377 1527 358)
4(359 1528 1529 360)
4(5458 13378 1528 359)
4(360 1529 1530 361)
4(5459 13379 1529 360)
4(361 1530 1531 362)
4(5460 13380 1530 361)
4(362 1531 1532 363)
4(5461 13381 1531 362)
4(363 1532 1533 364)
4(5462 13382 1532 363)
4(364 1533 1534 365)
4(5463 13383 1533 364)
4(365 1534 1535 366)
4(5464 13384 1534 365)
4(366 1535 1536 367)
4(5465 13385 1535 366)
4(367 1536 1537 368)
4(5466 13386 1536 367)
4(368 1537 1538 369)
4(5467 13387 1537 368)
4(369 1538 1539 370)
4(5468 13388 1538 369)
4(370 1539 1540 371)
4(5469 13389 1539 370)
4(371 1540 1541 372)
4(5470 13390 1540 371)
4(372 1541 1542 373)
4(5471 13391 1541 372)
4(373 1542 1543 374)
4(5472 13392 1542 373)
4(374 1543 1544 375)
4(5473 13393 1543 374)
4(375 1544 1545 376)
4(5474 13394 1544 375)
4(376 1545 1546 377)
4(5475 13395 1545 376)
4(377 1546 58 11)
4(5476 13396 1546 377)
4(812 1547 13370 5450)
4(813 1548 1547 812)
4(5450 13370 13371 5451)
4(5477 13397 13370 5450)
4(5451 13371 13372 5452)
4(5478 13398 13371 5451)
4(5452 13372 13373 5453)
4(5479 13399 13372 5452)
4(5453 13373 13374 5454)
4(5480 13400 13373 5453)
4(5454 13374 13375 5455)
4(5481 13401 13374 5454)
4(5455 13375 13376 5456)
4(5482 13402 13375 5455)
4(5456 13376 13377 5457)
4(5483 13403 13376 5456)
4(5457 13377 13378 5458)
4(5484 13404 13377 5457)
4(5458 13378 13379 5459)
4(5485 13405 13378 5458)
4(5459 13379 13380 5460)
4(5486 13406 13379 5459)
4(5460 13380 13381 5461)
4(5487 13407 13380 5460)
4(5461 13381 13382 5462)
4(5488 13408 13381 5461)
4(5462 13382 13383 5463)
4(5489 13409 13382 5462)
4(5463 13383 13384 5464)
4(5490 13410 13383 5463)
4(5464 13384 13385 5465)
4(5491 13411 13384 5464)
4(5465 13385 13386 5466)
4(5492 13412 13385 5465)
4(5466 13386 13387 5467)
4(5493 13413 13386 5466)
4(5467 13387 13388 5468)
4(5494 13414 13387 5467)
4(5468 13388 13389 5469)
4(5495 13415 13388 5468)
4(5469 13389 13390 5470)
4(5496 13416 13389 5469)
4(5470 13390 13391 5471)
4(5497 13417 13390 5470)
4(5471 13391 13392 5472)
4(5498 13418 13391 5471)
4(5472 13392 13393 5473)
4(5499 13419 13392 5472)
4(5473 13393 13394 5474)
4(5500 13420 13393 5473)
4(5474 13394 13395 5475)
4(5501 13421 13394 5474)
4(5475 13395 13396 5476)
4(5502 13422 13395 5475)
4(5476 13396 1600 748)
4(5503 13423 13396 5476)
4(813 1548 13397 5477)
4(814 1549 1548 813)
4(5477 13397 13398 5478)
4(5504 13424 13397 5477)
4(5478 13398 13399 5479)
4(5505 13425 13398 5478)
4(5479 13399 13400 5480)
4(5506 13426 13399 5479)
4(5480 13400 13401 5481)
4(5507 13427 13400 5480)
4(5481 13401 13402 5482)
4(5508 13428 13401 5481)
4(5482 13402 13403 5483)
4(5509 13429 13402 5482)
4(5483 13403 13404 5484)
4(5510 13430 13403 5483)
4(5484 13404 13405 5485)
4(5511 13431 13404 5484)
4(5485 13405 13406 5486)
4(5512 13432 13405 5485)
4(5486 13406 13407 5487)
4(5513 13433 13406 5486)
4(5487 13407 13408 5488)
4(5514 13434 13407 5487)
4(5488 13408 13409 5489)
4(5515 13435 13408 5488)
4(5489 13409 13410 5490)
4(5516 13436 13409 5489)
4(5490 13410 13411 5491)
4(5517 13437 13410 5490)
4(5491 13411 13412 5492)
4(5518 13438 13411 5491)
4(5492 13412 13413 5493)
4(5519 13439 13412 5492)
4(5493 13413 13414 5494)
4(5520 13440 13413 5493)
4(5494 13414 13415 5495)
4(5521 13441 13414 5494)
4(5495 13415 13416 5496)
4(5522 13442 13415 5495)
4(5496 13416 13417 5497)
4(5523 13443 13416 5496)
4(5497 13417 13418 5498)
4(5524 13444 13417 5497)
4(5498 13418 13419 5499)
4(5525 13445 13418 5498)
4(5499 13419 13420 5500)
4(5526 13446 13419 5499)
4(5500 13420 13421 5501)
4(5527 13447 13420 5500)
4(5501 13421 13422 5502)
4(5528 13448 13421 5501)
4(5502 13422 13423 5503)
4(5529 13449 13422 5502)
4(5503 13423 1601 749)
4(5530 13450 13423 5503)
4(814 1549 13424 5504)
4(815 1550 1549 814)
4(5504 13424 13425 5505)
4(5531 13451 13424 5504)
4(5505 13425 13426 5506)
4(5532 13452 13425 5505)
4(5506 13426 13427 5507)
4(5533 13453 13426 5506)
4(5507 13427 13428 5508)
4(5534 13454 13427 5507)
4(5508 13428 13429 5509)
4(5535 13455 13428 5508)
4(5509 13429 13430 5510)
4(5536 13456 13429 5509)
4(5510 13430 13431 5511)
4(5537 13457 13430 5510)
4(5511 13431 13432 5512)
4(5538 13458 13431 5511)
4(5512 13432 13433 5513)
4(5539 13459 13432 5512)
4(5513 13433 13434 5514)
4(5540 13460 13433 5513)
4(5514 13434 13435 5515)
4(5541 13461 13434 5514)
4(5515 13435 13436 5516)
4(5542 13462 13435 5515)
4(5516 13436 13437 5517)
4(5543 13463 13436 5516)
4(5517 13437 13438 5518)
4(5544 13464 13437 5517)
4(5518 13438 13439 5519)
4(5545 13465 13438 5518)
4(5519 13439 13440 5520)
4(5546 13466 13439 5519)
4(5520 13440 13441 5521)
4(5547 13467 13440 5520)
4(5521 13441 13442 5522)
4(5548 13468 13441 5521)
4(5522 13442 13443 5523)
4(5549 13469 13442 5522)
4(5523 13443 13444 5524)
4(5550 13470 13443 5523)
4(5524 13444 13445 5525)
4(5551 13471 13444 5524)
4(5525 13445 13446 5526)
4(5552 13472 13445 5525)
4(5526 13446 13447 5527)
4(5553 13473 13446 5526)
4(5527 13447 13448 5528)
4(5554 13474 13447 5527)
4(5528 13448 13449 5529)
4(5555 13475 13448 5528)
4(5529 13449 13450 5530)
4(5556 13476 13449 5529)
4(5530 13450 1602 750)
4(5557 13477 13450 5530)
4(815 1550 13451 5531)
4(816 1551 1550 815)
4(5531 13451 13452 5532)
4(5558 13478 13451 5531)
4(5532 13452 13453 5533)
4(5559 13479 13452 5532)
4(5533 13453 13454 5534)
4(5560 13480 13453 5533)
4(5534 13454 13455 5535)
4(5561 13481 13454 5534)
4(5535 13455 13456 5536)
4(5562 13482 13455 5535)
4(5536 13456 13457 5537)
4(5563 13483 13456 5536)
4(5537 13457 13458 5538)
4(5564 13484 13457 5537)
4(5538 13458 13459 5539)
4(5565 13485 13458 5538)
4(5539 13459 13460 5540)
4(5566 13486 13459 5539)
4(5540 13460 13461 5541)
4(5567 13487 13460 5540)
4(5541 13461 13462 5542)
4(5568 13488 13461 5541)
4(5542 13462 13463 5543)
4(5569 13489 13462 5542)
4(5543 13463 13464 5544)
4(5570 13490 13463 5543)
4(5544 13464 13465 5545)
4(5571 13491 13464 5544)
4(5545 13465 13466 5546)
4(5572 13492 13465 5545)
4(5546 13466 13467 5547)
4(5573 13493 13466 5546)
4(5547 13467 13468 5548)
4(5574 13494 13467 5547)
4(5548 13468 13469 5549)
4(5575 13495 13468 5548)
4(5549 13469 13470 5550)
4(5576 13496 13469 5549)
4(5550 13470 13471 5551)
4(5577 13497 13470 5550)
4(5551 13471 13472 5552)
4(5578 13498 13471 5551)
4(5552 13472 13473 5553)
4(5579 13499 13472 5552)
4(5553 13473 13474 5554)
4(5580 13500 13473 5553)
4(5554 13474 13475 5555)
4(5581 13501 13474 5554)
4(5555 13475 13476 5556)
4(5582 13502 13475 5555)
4(5556 13476 13477 5557)
4(5583 13503 13476 5556)
4(5557 13477 1603 751)
4(5584 13504 13477 5557)
4(816 1551 13478 5558)
4(817 1552 1551 816)
4(5558 13478 13479 5559)
4(5585 13505 13478 5558)
4(5559 13479 13480 5560)
4(5586 13506 13479 5559)
4(5560 13480 13481 5561)
4(5587 13507 13480 5560)
4(5561 13481 13482 5562)
4(5588 13508 13481 5561)
4(5562 13482 13483 5563)
4(5589 13509 13482 5562)
4(5563 13483 13484 5564)
4(5590 13510 13483 5563)
4(5564 13484 13485 5565)
4(5591 13511 13484 5564)
4(5565 13485 13486 5566)
4(5592 13512 13485 5565)
4(5566 13486 13487 5567)
4(5593 13513 13486 5566)
4(5567 13487 13488 5568)
4(5594 13514 13487 5567)
4(5568 13488 13489 5569)
4(5595 13515 13488 5568)
4(5569 13489 13490 5570)
4(5596 13516 13489 5569)
4(5570 13490 13491 5571)
4(5597 13517 13490 5570)
4(5571 13491 13492 5572)
4(5598 13518 13491 5571)
4(5572 13492 13493 5573)
4(5599 13519 13492 5572)
4(5573 13493 13494 5574)
4(5600 13520 13493 5573)
4(5574 13494 13495 5575)
4(5601 13521 13494 5574)
4(5575 13495 13496 5576)
4(5602 13522 13495 5575)
4(5576 13496 13497 5577)
4(5603 13523 13496 5576)
4(5577 13497 13498 5578)
4(5604 13524 13497 5577)
4(5578 13498 13499 5579)
4(5605 13525 13498 5578)
4(5579 13499 13500 5580)
4(5606 13526 13499 5579)
4(5580 13500 13501 5581)
4(5607 13527 13500 5580)
4(5581 13501 13502 5582)
4(5608 13528 13501 5581)
4(5582 13502 13503 5583)
4(5609 13529 13502 5582)
4(5583 13503 13504 5584)
4(5610 13530 13503 5583)
4(5584 13504 1604 752)
4(5611 13531 13504 5584)
4(817 1552 13505 5585)
4(818 1553 1552 817)
4(5585 13505 13506 5586)
4(5612 13532 13505 5585)
4(5586 13506 13507 5587)
4(5613 13533 13506 5586)
4(5587 13507 13508 5588)
4(5614 13534 13507 5587)
4(5588 13508 13509 5589)
4(5615 13535 13508 5588)
4(5589 13509 13510 5590)
4(5616 13536 13509 5589)
4(5590 13510 13511 5591)
4(5617 13537 13510 5590)
4(5591 13511 13512 5592)
4(5618 13538 13511 5591)
4(5592 13512 13513 5593)
4(5619 13539 13512 5592)
4(5593 13513 13514 5594)
4(5620 13540 13513 5593)
4(5594 13514 13515 5595)
4(5621 13541 13514 5594)
4(5595 13515 13516 5596)
4(5622 13542 13515 5595)
4(5596 13516 13517 5597)
4(5623 13543 13516 5596)
4(5597 13517 13518 5598)
4(5624 13544 13517 5597)
4(5598 13518 13519 5599)
4(5625 13545 13518 5598)
4(5599 13519 13520 5600)
4(5626 13546 13519 5599)
4(5600 13520 13521 5601)
4(5627 13547 13520 5600)
4(5601 13521 13522 5602)
4(5628 13548 13521 5601)
4(5602 13522 13523 5603)
4(5629 13549 13522 5602)
4(5603 13523 13524 5604)
4(5630 13550 13523 5603)
4(5604 13524 13525 5605)
4(5631 13551 13524 5604)
4(5605 13525 13526 5606)
4(5632 13552 13525 5605)
4(5606 13526 13527 5607)
4(5633 13553 13526 5606)
4(5607 13527 13528 5608)
4(5634 13554 13527 5607)
4(5608 13528 13529 5609)
4(5635 13555 13528 5608)
4(5609 13529 13530 5610)
4(5636 13556 13529 5609)
4(5610 13530 13531 5611)
4(5637 13557 13530 5610)
4(5611 13531 1605 753)
4(5638 13558 13531 5611)
4(818 1553 13532 5612)
4(819 1554 1553 818)
4(5612 13532 13533 5613)
4(5639 13559 13532 5612)
4(5613 13533 13534 5614)
4(5640 13560 13533 5613)
4(5614 13534 13535 5615)
4(5641 13561 13534 5614)
4(5615 13535 13536 5616)
4(5642 13562 13535 5615)
4(5616 13536 13537 5617)
4(5643 13563 13536 5616)
4(5617 13537 13538 5618)
4(5644 13564 13537 5617)
4(5618 13538 13539 5619)
4(5645 13565 13538 5618)
4(5619 13539 13540 5620)
4(5646 13566 13539 5619)
4(5620 13540 13541 5621)
4(5647 13567 13540 5620)
4(5621 13541 13542 5622)
4(5648 13568 13541 5621)
4(5622 13542 13543 5623)
4(5649 13569 13542 5622)
4(5623 13543 13544 5624)
4(5650 13570 13543 5623)
4(5624 13544 13545 5625)
4(5651 13571 13544 5624)
4(5625 13545 13546 5626)
4(5652 13572 13545 5625)
4(5626 13546 13547 5627)
4(5653 13573 13546 5626)
4(5627 13547 13548 5628)
4(5654 13574 13547 5627)
4(5628 13548 13549 5629)
4(5655 13575 13548 5628)
4(5629 13549 13550 5630)
4(5656 13576 13549 5629)
4(5630 13550 13551 5631)
4(5657 13577 13550 5630)
4(5631 13551 13552 5632)
4(5658 13578 13551 5631)
4(5632 13552 13553 5633)
4(5659 13579 13552 5632)
4(5633 13553 13554 5634)
4(5660 13580 13553 5633)
4(5634 13554 13555 5635)
4(5661 13581 13554 5634)
4(5635 13555 13556 5636)
4(5662 13582 13555 5635)
4(5636 13556 13557 5637)
4(5663 13583 13556 5636)
4(5637 13557 13558 5638)
4(5664 13584 13557 5637)
4(5638 13558 1606 754)
4(5665 13585 13558 5638)
4(819 1554 13559 5639)
4(820 1555 1554 819)
4(5639 13559 13560 5640)
4(5666 13586 13559 5639)
4(5640 13560 13561 5641)
4(5667 13587 13560 5640)
4(5641 13561 13562 5642)
4(5668 13588 13561 5641)
4(5642 13562 13563 5643)
4(5669 13589 13562 5642)
4(5643 13563 13564 5644)
4(5670 13590 13563 5643)
4(5644 13564 13565 5645)
4(5671 13591 13564 5644)
4(5645 13565 13566 5646)
4(5672 13592 13565 5645)
4(5646 13566 13567 5647)
4(5673 13593 13566 5646)
4(5647 13567 13568 5648)
4(5674 13594 13567 5647)
4(5648 13568 13569 5649)
4(5675 13595 13568 5648)
4(5649 13569 13570 5650)
4(5676 13596 13569 5649)
4(5650 13570 13571 5651)
4(5677 13597 13570 5650)
4(5651 13571 13572 5652)
4(5678 13598 13571 5651)
4(5652 13572 13573 5653)
4(5679 13599 13572 5652)
4(5653 13573 13574 5654)
4(5680 13600 13573 5653)
4(5654 13574 13575 5655)
4(5681 13601 13574 5654)
4(5655 13575 13576 5656)
4(5682 13602 13575 5655)
4(5656 13576 13577 5657)
4(5683 13603 13576 5656)
4(5657 13577 13578 5658)
4(5684 13604 13577 5657)
4(5658 13578 13579 5659)
4(5685 13605 13578 5658)
4(5659 13579 13580 5660)
4(5686 13606 13579 5659)
4(5660 13580 13581 5661)
4(5687 13607 13580 5660)
4(5661 13581 13582 5662)
4(5688 13608 13581 5661)
4(5662 13582 13583 5663)
4(5689 13609 13582 5662)
4(5663 13583 13584 5664)
4(5690 13610 13583 5663)
4(5664 13584 13585 5665)
4(5691 13611 13584 5664)
4(5665 13585 1607 755)
4(5692 13612 13585 5665)
4(820 1555 13586 5666)
4(821 1556 1555 820)
4(5666 13586 13587 5667)
4(5693 13613 13586 5666)
4(5667 13587 13588 5668)
4(5694 13614 13587 5667)
4(5668 13588 13589 5669)
4(5695 13615 13588 5668)
4(5669 13589 13590 5670)
4(5696 13616 13589 5669)
4(5670 13590 13591 5671)
4(5697 13617 13590 5670)
4(5671 13591 13592 5672)
4(5698 13618 13591 5671)
4(5672 13592 13593 5673)
4(5699 13619 13592 5672)
4(5673 13593 13594 5674)
4(5700 13620 13593 5673)
4(5674 13594 13595 5675)
4(5701 13621 13594 5674)
4(5675 13595 13596 5676)
4(5702 13622 13595 5675)
4(5676 13596 13597 5677)
4(5703 13623 13596 5676)
4(5677 13597 13598 5678)
4(5704 13624 13597 5677)
4(5678 13598 13599 5679)
4(5705 13625 13598 5678)
4(5679 13599 13600 5680)
4(5706 13626 13599 5679)
4(5680 13600 13601 5681)
4(5707 13627 13600 5680)
4(5681 13601 13602 5682)
4(5708 13628 13601 5681)
4(5682 13602 13603 5683)
4(5709 13629 13602 5682)
4(5683 13603 13604 5684)
4(5710 13630 13603 5683)
4(5684 13604 13605 5685)
4(5711 13631 13604 5684)
4(5685 13605 13606 5686)
4(5712 13632 13605 5685)
4(5686 13606 13607 5687)
4(5713 13633 13606 5686)
4(5687 13607 13608 5688)
4(5714 13634 13607 5687)
4(5688 13608 13609 5689)
4(5715 13635 13608 5688)
4(5689 13609 13610 5690)
4(5716 13636 13609 5689)
4(5690 13610 13611 5691)
4(5717 13637 13610 5690)
4(5691 13611 13612 5692)
4(5718 13638 13611 5691)
4(5692 13612 1608 756)
4(5719 13639 13612 5692)
4(821 1556 13613 5693)
4(822 1557 1556 821)
4(5693 13613 13614 5694)
4(5720 13640 13613 5693)
4(5694 13614 13615 5695)
4(5721 13641 13614 5694)
4(5695 13615 13616 5696)
4(5722 13642 13615 5695)
4(5696 13616 13617 5697)
4(5723 13643 13616 5696)
4(5697 13617 13618 5698)
4(5724 13644 13617 5697)
4(5698 13618 13619 5699)
4(5725 13645 13618 5698)
4(5699 13619 13620 5700)
4(5726 13646 13619 5699)
4(5700 13620 13621 5701)
4(5727 13647 13620 5700)
4(5701 13621 13622 5702)
4(5728 13648 13621 5701)
4(5702 13622 13623 5703)
4(5729 13649 13622 5702)
4(5703 13623 13624 5704)
4(5730 13650 13623 5703)
4(5704 13624 13625 5705)
4(5731 13651 13624 5704)
4(5705 13625 13626 5706)
4(5732 13652 13625 5705)
4(5706 13626 13627 5707)
4(5733 13653 13626 5706)
4(5707 13627 13628 5708)
4(5734 13654 13627 5707)
4(5708 13628 13629 5709)
4(5735 13655 13628 5708)
4(5709 13629 13630 5710)
4(5736 13656 13629 5709)
4(5710 13630 13631 5711)
4(5737 13657 13630 5710)
4(5711 13631 13632 5712)
4(5738 13658 13631 5711)
4(5712 13632 13633 5713)
4(5739 13659 13632 5712)
4(5713 13633 13634 5714)
4(5740 13660 13633 5713)
4(5714 13634 13635 5715)
4(5741 13661 13634 5714)
4(5715 13635 13636 5716)
4(5742 13662 13635 5715)
4(5716 13636 13637 5717)
4(5743 13663 13636 5716)
4(5717 13637 13638 5718)
4(5744 13664 13637 5717)
4(5718 13638 13639 5719)
4(5745 13665 13638 5718)
4(5719 13639 1609 757)
4(5746 13666 13639 5719)
4(822 1557 13640 5720)
4(823 1558 1557 822)
4(5720 13640 13641 5721)
4(5747 13667 13640 5720)
4(5721 13641 13642 5722)
4(5748 13668 13641 5721)
4(5722 13642 13643 5723)
4(5749 13669 13642 5722)
4(5723 13643 13644 5724)
4(5750 13670 13643 5723)
4(5724 13644 13645 5725)
4(5751 13671 13644 5724)
4(5725 13645 13646 5726)
4(5752 13672 13645 5725)
4(5726 13646 13647 5727)
4(5753 13673 13646 5726)
4(5727 13647 13648 5728)
4(5754 13674 13647 5727)
4(5728 13648 13649 5729)
4(5755 13675 13648 5728)
4(5729 13649 13650 5730)
4(5756 13676 13649 5729)
4(5730 13650 13651 5731)
4(5757 13677 13650 5730)
4(5731 13651 13652 5732)
4(5758 13678 13651 5731)
4(5732 13652 13653 5733)
4(5759 13679 13652 5732)
4(5733 13653 13654 5734)
4(5760 13680 13653 5733)
4(5734 13654 13655 5735)
4(5761 13681 13654 5734)
4(5735 13655 13656 5736)
4(5762 13682 13655 5735)
4(5736 13656 13657 5737)
4(5763 13683 13656 5736)
4(5737 13657 13658 5738)
4(5764 13684 13657 5737)
4(5738 13658 13659 5739)
4(5765 13685 13658 5738)
4(5739 13659 13660 5740)
4(5766 13686 13659 5739)
4(5740 13660 13661 5741)
4(5767 13687 13660 5740)
4(5741 13661 13662 5742)
4(5768 13688 13661 5741)
4(5742 13662 13663 5743)
4(5769 13689 13662 5742)
4(5743 13663 13664 5744)
4(5770 13690 13663 5743)
4(5744 13664 13665 5745)
4(5771 13691 13664 5744)
4(5745 13665 13666 5746)
4(5772 13692 13665 5745)
4(5746 13666 1610 758)
4(5773 13693 13666 5746)
4(823 1558 13667 5747)
4(824 1559 1558 823)
4(5747 13667 13668 5748)
4(5774 13694 13667 5747)
4(5748 13668 13669 5749)
4(5775 13695 13668 5748)
4(5749 13669 13670 5750)
4(5776 13696 13669 5749)
4(5750 13670 13671 5751)
4(5777 13697 13670 5750)
4(5751 13671 13672 5752)
4(5778 13698 13671 5751)
4(5752 13672 13673 5753)
4(5779 13699 13672 5752)
4(5753 13673 13674 5754)
4(5780 13700 13673 5753)
4(5754 13674 13675 5755)
4(5781 13701 13674 5754)
4(5755 13675 13676 5756)
4(5782 13702 13675 5755)
4(5756 13676 13677 5757)
4(5783 13703 13676 5756)
4(5757 13677 13678 5758)
4(5784 13704 13677 5757)
4(5758 13678 13679 5759)
4(5785 13705 13678 5758)
4(5759 13679 13680 5760)
4(5786 13706 13679 5759)
4(5760 13680 13681 5761)
4(5787 13707 13680 5760)
4(5761 13681 13682 5762)
4(5788 13708 13681 5761)
4(5762 13682 13683 5763)
4(5789 13709 13682 5762)
4(5763 13683 13684 5764)
4(5790 13710 13683 5763)
4(5764 13684 13685 5765)
4(5791 13711 13684 5764)
4(5765 13685 13686 5766)
4(5792 13712 13685 5765)
4(5766 13686 13687 5767)
4(5793 13713 13686 5766)
4(5767 13687 13688 5768)
4(5794 13714 13687 5767)
4(5768 13688 13689 5769)
4(5795 13715 13688 5768)
4(5769 13689 13690 5770)
4(5796 13716 13689 5769)
4(5770 13690 13691 5771)
4(5797 13717 13690 5770)
4(5771 13691 13692 5772)
4(5798 13718 13691 5771)
4(5772 13692 13693 5773)
4(5799 13719 13692 5772)
4(5773 13693 1611 759)
4(5800 13720 13693 5773)
4(824 1559 13694 5774)
4(825 1560 1559 824)
4(5774 13694 13695 5775)
4(5801 13721 13694 5774)
4(5775 13695 13696 5776)
4(5802 13722 13695 5775)
4(5776 13696 13697 5777)
4(5803 13723 13696 5776)
4(5777 13697 13698 5778)
4(5804 13724 13697 5777)
4(5778 13698 13699 5779)
4(5805 13725 13698 5778)
4(5779 13699 13700 5780)
4(5806 13726 13699 5779)
4(5780 13700 13701 5781)
4(5807 13727 13700 5780)
4(5781 13701 13702 5782)
4(5808 13728 13701 5781)
4(5782 13702 13703 5783)
4(5809 13729 13702 5782)
4(5783 13703 13704 5784)
4(5810 13730 13703 5783)
4(5784 13704 13705 5785)
4(5811 13731 13704 5784)
4(5785 13705 13706 5786)
4(5812 13732 13705 5785)
4(5786 13706 13707 5787)
4(5813 13733 13706 5786)
4(5787 13707 13708 5788)
4(5814 13734 13707 5787)
4(5788 13708 13709 5789)
4(5815 13735 13708 5788)
4(5789 13709 13710 5790)
4(5816 13736 13709 5789)
4(5790 13710 13711 5791)
4(5817 13737 13710 5790)
4(5791 13711 13712 5792)
4(5818 13738 13711 5791)
4(5792 13712 13713 5793)
4(5819 13739 13712 5792)
4(5793 13713 13714 5794)
4(5820 13740 13713 5793)
4(5794 13714 13715 5795)
4(5821 13741 13714 5794)
4(5795 13715 13716 5796)
4(5822 13742 13715 5795)
4(5796 13716 13717 5797)
4(5823 13743 13716 5796)
4(5797 13717 13718 5798)
4(5824 13744 13717 5797)
4(5798 13718 13719 5799)
4(5825 13745 13718 5798)
4(5799 13719 13720 5800)
4(5826 13746 13719 5799)
4(5800 13720 1612 760)
4(5827 13747 13720 5800)
4(825 1560 13721 5801)
4(826 1561 1560 825)
4(5801 13721 13722 5802)
4(5828 13748 13721 5801)
4(5802 13722 13723 5803)
4(5829 13749 13722 5802)
4(5803 13723 13724 5804)
4(5830 13750 13723 5803)
4(5804 13724 13725 5805)
4(5831 13751 13724 5804)
4(5805 13725 13726 5806)
4(5832 13752 13725 5805)
4(5806 13726 13727 5807)
4(5833 13753 13726 5806)
4(5807 13727 13728 5808)
4(5834 13754 13727 5807)
4(5808 13728 13729 5809)
4(5835 13755 13728 5808)
4(5809 13729 13730 5810)
4(5836 13756 13729 5809)
4(5810 13730 13731 5811)
4(5837 13757 13730 5810)
4(5811 13731 13732 5812)
4(5838 13758 13731 5811)
4(5812 13732 13733 5813)
4(5839 13759 13732 5812)
4(5813 13733 13734 5814)
4(5840 13760 13733 5813)
4(5814 13734 13735 5815)
4(5841 13761 13734 5814)
4(5815 13735 13736 5816)
4(5842 13762 13735 5815)
4(5816 13736 13737 5817)
4(5843 13763 13736 5816)
4(5817 13737 13738 5818)
4(5844 13764 13737 5817)
4(5818 13738 13739 5819)
4(5845 13765 13738 5818)
4(5819 13739 13740 5820)
4(5846 13766 13739 5819)
4(5820 13740 13741 5821)
4(5847 13767 13740 5820)
4(5821 13741 13742 5822)
4(5848 13768 13741 5821)
4(5822 13742 13743 5823)
4(5849 13769 13742 5822)
4(5823 13743 13744 5824)
4(5850 13770 13743 5823)
4(5824 13744 13745 5825)
4(5851 13771 13744 5824)
4(5825 13745 13746 5826)
4(5852 13772 13745 5825)
4(5826 13746 13747 5827)
4(5853 13773 13746 5826)
4(5827 13747 1613 761)
4(5854 13774 13747 5827)
4(826 1561 13748 5828)
4(827 1562 1561 826)
4(5828 13748 13749 5829)
4(5855 13775 13748 5828)
4(5829 13749 13750 5830)
4(5856 13776 13749 5829)
4(5830 13750 13751 5831)
4(5857 13777 13750 5830)
4(5831 13751 13752 5832)
4(5858 13778 13751 5831)
4(5832 13752 13753 5833)
4(5859 13779 13752 5832)
4(5833 13753 13754 5834)
4(5860 13780 13753 5833)
4(5834 13754 13755 5835)
4(5861 13781 13754 5834)
4(5835 13755 13756 5836)
4(5862 13782 13755 5835)
4(5836 13756 13757 5837)
4(5863 13783 13756 5836)
4(5837 13757 13758 5838)
4(5864 13784 13757 5837)
4(5838 13758 13759 5839)
4(5865 13785 13758 5838)
4(5839 13759 13760 5840)
4(5866 13786 13759 5839)
4(5840 13760 13761 5841)
4(5867 13787 13760 5840)
4(5841 13761 13762 5842)
4(5868 13788 13761 5841)
4(5842 13762 13763 5843)
4(5869 13789 13762 5842)
4(5843 13763 13764 5844)
4(5870 13790 13763 5843)
4(5844 13764 13765 5845)
4(5871 13791 13764 5844)
4(5845 13765 13766 5846)
4(5872 13792 13765 5845)
4(5846 13766 13767 5847)
4(5873 13793 13766 5846)
4(5847 13767 13768 5848)
4(5874 13794 13767 5847)
4(5848 13768 13769 5849)
4(5875 13795 13768 5848)
4(5849 13769 13770 5850)
4(5876 13796 13769 5849)
4(5850 13770 13771 5851)
4(5877 13797 13770 5850)
4(5851 13771 13772 5852)
4(5878 13798 13771 5851)
4(5852 13772 13773 5853)
4(5879 13799 13772 5852)
4(5853 13773 13774 5854)
4(5880 13800 13773 5853)
4(5854 13774 1614 762)
4(5881 13801 13774 5854)
4(827 1562 13775 5855)
4(828 1563 1562 827)
4(5855 13775 13776 5856)
4(5882 13802 13775 5855)
4(5856 13776 13777 5857)
4(5883 13803 13776 5856)
4(5857 13777 13778 5858)
4(5884 13804 13777 5857)
4(5858 13778 13779 5859)
4(5885 13805 13778 5858)
4(5859 13779 13780 5860)
4(5886 13806 13779 5859)
4(5860 13780 13781 5861)
4(5887 13807 13780 5860)
4(5861 13781 13782 5862)
4(5888 13808 13781 5861)
4(5862 13782 13783 5863)
4(5889 13809 13782 5862)
4(5863 13783 13784 5864)
4(5890 13810 13783 5863)
4(5864 13784 13785 5865)
4(5891 13811 13784 5864)
4(5865 13785 13786 5866)
4(5892 13812 13785 5865)
4(5866 13786 13787 5867)
4(5893 13813 13786 5866)
4(5867 13787 13788 5868)
4(5894 13814 13787 5867)
4(5868 13788 13789 5869)
4(5895 13815 13788 5868)
4(5869 13789 13790 5870)
4(5896 13816 13789 5869)
4(5870 13790 13791 5871)
4(5897 13817 13790 5870)
4(5871 13791 13792 5872)
4(5898 13818 13791 5871)
4(5872 13792 13793 5873)
4(5899 13819 13792 5872)
4(5873 13793 13794 5874)
4(5900 13820 13793 5873)
4(5874 13794 13795 5875)
4(5901 13821 13794 5874)
4(5875 13795 13796 5876)
4(5902 13822 13795 5875)
4(5876 13796 13797 5877)
4(5903 13823 13796 5876)
4(5877 13797 13798 5878)
4(5904 13824 13797 5877)
4(5878 13798 13799 5879)
4(5905 13825 13798 5878)
4(5879 13799 13800 5880)
4(5906 13826 13799 5879)
4(5880 13800 13801 5881)
4(5907 13827 13800 5880)
4(5881 13801 1615 763)
4(5908 13828 13801 5881)
4(828 1563 13802 5882)
4(829 1564 1563 828)
4(5882 13802 13803 5883)
4(5909 13829 13802 5882)
4(5883 13803 13804 5884)
4(5910 13830 13803 5883)
4(5884 13804 13805 5885)
4(5911 13831 13804 5884)
4(5885 13805 13806 5886)
4(5912 13832 13805 5885)
4(5886 13806 13807 5887)
4(5913 13833 13806 5886)
4(5887 13807 13808 5888)
4(5914 13834 13807 5887)
4(5888 13808 13809 5889)
4(5915 13835 13808 5888)
4(5889 13809 13810 5890)
4(5916 13836 13809 5889)
4(5890 13810 13811 5891)
4(5917 13837 13810 5890)
4(5891 13811 13812 5892)
4(5918 13838 13811 5891)
4(5892 13812 13813 5893)
4(5919 13839 13812 5892)
4(5893 13813 13814 5894)
4(5920 13840 13813 5893)
4(5894 13814 13815 5895)
4(5921 13841 13814 5894)
4(5895 13815 13816 5896)
4(5922 13842 13815 5895)
4(5896 13816 13817 5897)
4(5923 13843 13816 5896)
4(5897 13817 13818 5898)
4(5924 13844 13817 5897)
4(5898 13818 13819 5899)
4(5925 13845 13818 5898)
4(5899 13819 13820 5900)
4(5926 13846 13819 5899)
4(5900 13820 13821 5901)
4(5927 13847 13820 5900)
4(5901 13821 13822 5902)
4(5928 13848 13821 5901)
4(5902 13822 13823 5903)
4(5929 13849 13822 5902)
4(5903 13823 13824 5904)
4(5930 13850 13823 5903)
4(5904 13824 13825 5905)
4(5931 13851 13824 5904)
4(5905 13825 13826 5906)
4(5932 13852 13825 5905)
4(5906 13826 13827 5907)
4(5933 13853 13826 5906)
4(5907 13827 13828 5908)
4(5934 13854 13827 5907)
4(5908 13828 1616 764)
4(5935 13855 13828 5908)
4(829 1564 13829 5909)
4(830 1565 1564 829)
4(5909 13829 13830 5910)
4(5936 13856 13829 5909)
4(5910 13830 13831 5911)
4(5937 13857 13830 5910)
4(5911 13831 13832 5912)
4(5938 13858 13831 5911)
4(5912 13832 13833 5913)
4(5939 13859 13832 5912)
4(5913 13833 13834 5914)
4(5940 13860 13833 5913)
4(5914 13834 13835 5915)
4(5941 13861 13834 5914)
4(5915 13835 13836 5916)
4(5942 13862 13835 5915)
4(5916 13836 13837 5917)
4(5943 13863 13836 5916)
4(5917 13837 13838 5918)
4(5944 13864 13837 5917)
4(5918 13838 13839 5919)
4(5945 13865 13838 5918)
4(5919 13839 13840 5920)
4(5946 13866 13839 5919)
4(5920 13840 13841 5921)
4(5947 13867 13840 5920)
4(5921 13841 13842 5922)
4(5948 13868 13841 5921)
4(5922 13842 13843 5923)
4(5949 13869 13842 5922)
4(5923 13843 13844 5924)
4(5950 13870 13843 5923)
4(5924 13844 13845 5925)
4(5951 13871 13844 5924)
4(5925 13845 13846 5926)
4(5952 13872 13845 5925)
4(5926 13846 13847 5927)
4(5953 13873 13846 5926)
4(5927 13847 13848 5928)
4(5954 13874 13847 5927)
4(5928 13848 13849 5929)
4(5955 13875 13848 5928)
4(5929 13849 13850 5930)
4(5956 13876 13849 5929)
4(5930 13850 13851 5931)
4(5957 13877 13850 5930)
4(5931 13851 13852 5932)
4(5958 13878 13851 5931)
4(5932 13852 13853 5933)
4(5959 13879 13852 5932)
4(5933 13853 13854 5934)
4(5960 13880 13853 5933)
4(5934 13854 13855 5935)
4(5961 13881 13854 5934)
4(5935 13855 1617 765)
4(5962 13882 13855 5935)
4(830 1565 13856 5936)
4(831 1566 1565 830)
4(5936 13856 13857 5937)
4(5963 13883 13856 5936)
4(5937 13857 13858 5938)
4(5964 13884 13857 5937)
4(5938 13858 13859 5939)
4(5965 13885 13858 5938)
4(5939 13859 13860 5940)
4(5966 13886 13859 5939)
4(5940 13860 13861 5941)
4(5967 13887 13860 5940)
4(5941 13861 13862 5942)
4(5968 13888 13861 5941)
4(5942 13862 13863 5943)
4(5969 13889 13862 5942)
4(5943 13863 13864 5944)
4(5970 13890 13863 5943)
4(5944 13864 13865 5945)
4(5971 13891 13864 5944)
4(5945 13865 13866 5946)
4(5972 13892 13865 5945)
4(5946 13866 13867 5947)
4(5973 13893 13866 5946)
4(5947 13867 13868 5948)
4(5974 13894 13867 5947)
4(5948 13868 13869 5949)
4(5975 13895 13868 5948)
4(5949 13869 13870 5950)
4(5976 13896 13869 5949)
4(5950 13870 13871 5951)
4(5977 13897 13870 5950)
4(5951 13871 13872 5952)
4(5978 13898 13871 5951)
4(5952 13872 13873 5953)
4(5979 13899 13872 5952)
4(5953 13873 13874 5954)
4(5980 13900 13873 5953)
4(5954 13874 13875 5955)
4(5981 13901 13874 5954)
4(5955 13875 13876 5956)
4(5982 13902 13875 5955)
4(5956 13876 13877 5957)
4(5983 13903 13876 5956)
4(5957 13877 13878 5958)
4(5984 13904 13877 5957)
4(5958 13878 13879 5959)
4(5985 13905 13878 5958)
4(5959 13879 13880 5960)
4(5986 13906 13879 5959)
4(5960 13880 13881 5961)
4(5987 13907 13880 5960)
4(5961 13881 13882 5962)
4(5988 13908 13881 5961)
4(5962 13882 1618 766)
4(5989 13909 13882 5962)
4(831 1566 13883 5963)
4(832 1567 1566 831)
4(5963 13883 13884 5964)
4(5990 13910 13883 5963)
4(5964 13884 13885 5965)
4(5991 13911 13884 5964)
4(5965 13885 13886 5966)
4(5992 13912 13885 5965)
4(5966 13886 13887 5967)
4(5993 13913 13886 5966)
4(5967 13887 13888 5968)
4(5994 13914 13887 5967)
4(5968 13888 13889 5969)
4(5995 13915 13888 5968)
4(5969 13889 13890 5970)
4(5996 13916 13889 5969)
4(5970 13890 13891 5971)
4(5997 13917 13890 5970)
4(5971 13891 13892 5972)
4(5998 13918 13891 5971)
4(5972 13892 13893 5973)
4(5999 13919 13892 5972)
4(5973 13893 13894 5974)
4(6000 13920 13893 5973)
4(5974 13894 13895 5975)
4(6001 13921 13894 5974)
4(5975 13895 13896 5976)
4(6002 13922 13895 5975)
4(5976 13896 13897 5977)
4(6003 13923 13896 5976)
4(5977 13897 13898 5978)
4(6004 13924 13897 5977)
4(5978 13898 13899 5979)
4(6005 13925 13898 5978)
4(5979 13899 13900 5980)
4(6006 13926 13899 5979)
4(5980 13900 13901 5981)
4(6007 13927 13900 5980)
4(5981 13901 13902 5982)
4(6008 13928 13901 5981)
4(5982 13902 13903 5983)
4(6009 13929 13902 5982)
4(5983 13903 13904 5984)
4(6010 13930 13903 5983)
4(5984 13904 13905 5985)
4(6011 13931 13904 5984)
4(5985 13905 13906 5986)
4(6012 13932 13905 5985)
4(5986 13906 13907 5987)
4(6013 13933 13906 5986)
4(5987 13907 13908 5988)
4(6014 13934 13907 5987)
4(5988 13908 13909 5989)
4(6015 13935 13908 5988)
4(5989 13909 1619 767)
4(6016 13936 13909 5989)
4(832 1567 13910 5990)
4(833 1568 1567 832)
4(5990 13910 13911 5991)
4(6017 13937 13910 5990)
4(5991 13911 13912 5992)
4(6018 13938 13911 5991)
4(5992 13912 13913 5993)
4(6019 13939 13912 5992)
4(5993 13913 13914 5994)
4(6020 13940 13913 5993)
4(5994 13914 13915 5995)
4(6021 13941 13914 5994)
4(5995 13915 13916 5996)
4(6022 13942 13915 5995)
4(5996 13916 13917 5997)
4(6023 13943 13916 5996)
4(5997 13917 13918 5998)
4(6024 13944 13917 5997)
4(5998 13918 13919 5999)
4(6025 13945 13918 5998)
4(5999 13919 13920 6000)
4(6026 13946 13919 5999)
4(6000 13920 13921 6001)
4(6027 13947 13920 6000)
4(6001 13921 13922 6002)
4(6028 13948 13921 6001)
4(6002 13922 13923 6003)
4(6029 13949 13922 6002)
4(6003 13923 13924 6004)
4(6030 13950 13923 6003)
4(6004 13924 13925 6005)
4(6031 13951 13924 6004)
4(6005 13925 13926 6006)
4(6032 13952 13925 6005)
4(6006 13926 13927 6007)
4(6033 13953 13926 6006)
4(6007 13927 13928 6008)
4(6034 13954 13927 6007)
4(6008 13928 13929 6009)
4(6035 13955 13928 6008)
4(6009 13929 13930 6010)
4(6036 13956 13929 6009)
4(6010 13930 13931 6011)
4(6037 13957 13930 6010)
4(6011 13931 13932 6012)
4(6038 13958 13931 6011)
4(6012 13932 13933 6013)
4(6039 13959 13932 6012)
4(6013 13933 13934 6014)
4(6040 13960 13933 6013)
4(6014 13934 13935 6015)
4(6041 13961 13934 6014)
4(6015 13935 13936 6016)
4(6042 13962 13935 6015)
4(6016 13936 1620 768)
4(6043 13963 13936 6016)
4(833 1568 13937 6017)
4(834 1569 1568 833)
4(6017 13937 13938 6018)
4(6044 13964 13937 6017)
4(6018 13938 13939 6019)
4(6045 13965 13938 6018)
4(6019 13939 13940 6020)
4(6046 13966 13939 6019)
4(6020 13940 13941 6021)
4(6047 13967 13940 6020)
4(6021 13941 13942 6022)
4(6048 13968 13941 6021)
4(6022 13942 13943 6023)
4(6049 13969 13942 6022)
4(6023 13943 13944 6024)
4(6050 13970 13943 6023)
4(6024 13944 13945 6025)
4(6051 13971 13944 6024)
4(6025 13945 13946 6026)
4(6052 13972 13945 6025)
4(6026 13946 13947 6027)
4(6053 13973 13946 6026)
4(6027 13947 13948 6028)
4(6054 13974 13947 6027)
4(6028 13948 13949 6029)
4(6055 13975 13948 6028)
4(6029 13949 13950 6030)
4(6056 13976 13949 6029)
4(6030 13950 13951 6031)
4(6057 13977 13950 6030)
4(6031 13951 13952 6032)
4(6058 13978 13951 6031)
4(6032 13952 13953 6033)
4(6059 13979 13952 6032)
4(6033 13953 13954 6034)
4(6060 13980 13953 6033)
4(6034 13954 13955 6035)
4(6061 13981 13954 6034)
4(6035 13955 13956 6036)
4(6062 13982 13955 6035)
4(6036 13956 13957 6037)
4(6063 13983 13956 6036)
4(6037 13957 13958 6038)
4(6064 13984 13957 6037)
4(6038 13958 13959 6039)
4(6065 13985 13958 6038)
4(6039 13959 13960 6040)
4(6066 13986 13959 6039)
4(6040 13960 13961 6041)
4(6067 13987 13960 6040)
4(6041 13961 13962 6042)
4(6068 13988 13961 6041)
4(6042 13962 13963 6043)
4(6069 13989 13962 6042)
4(6043 13963 1621 769)
4(6070 13990 13963 6043)
4(834 1569 13964 6044)
4(835 1570 1569 834)
4(6044 13964 13965 6045)
4(6071 13991 13964 6044)
4(6045 13965 13966 6046)
4(6072 13992 13965 6045)
4(6046 13966 13967 6047)
4(6073 13993 13966 6046)
4(6047 13967 13968 6048)
4(6074 13994 13967 6047)
4(6048 13968 13969 6049)
4(6075 13995 13968 6048)
4(6049 13969 13970 6050)
4(6076 13996 13969 6049)
4(6050 13970 13971 6051)
4(6077 13997 13970 6050)
4(6051 13971 13972 6052)
4(6078 13998 13971 6051)
4(6052 13972 13973 6053)
4(6079 13999 13972 6052)
4(6053 13973 13974 6054)
4(6080 14000 13973 6053)
4(6054 13974 13975 6055)
4(6081 14001 13974 6054)
4(6055 13975 13976 6056)
4(6082 14002 13975 6055)
4(6056 13976 13977 6057)
4(6083 14003 13976 6056)
4(6057 13977 13978 6058)
4(6084 14004 13977 6057)
4(6058 13978 13979 6059)
4(6085 14005 13978 6058)
4(6059 13979 13980 6060)
4(6086 14006 13979 6059)
4(6060 13980 13981 6061)
4(6087 14007 13980 6060)
4(6061 13981 13982 6062)
4(6088 14008 13981 6061)
4(6062 13982 13983 6063)
4(6089 14009 13982 6062)
4(6063 13983 13984 6064)
4(6090 14010 13983 6063)
4(6064 13984 13985 6065)
4(6091 14011 13984 6064)
4(6065 13985 13986 6066)
4(6092 14012 13985 6065)
4(6066 13986 13987 6067)
4(6093 14013 13986 6066)
4(6067 13987 13988 6068)
4(6094 14014 13987 6067)
4(6068 13988 13989 6069)
4(6095 14015 13988 6068)
4(6069 13989 13990 6070)
4(6096 14016 13989 6069)
4(6070 13990 1622 770)
4(6097 14017 13990 6070)
4(835 1570 13991 6071)
4(836 1571 1570 835)
4(6071 13991 13992 6072)
4(6098 14018 13991 6071)
4(6072 13992 13993 6073)
4(6099 14019 13992 6072)
4(6073 13993 13994 6074)
4(6100 14020 13993 6073)
4(6074 13994 13995 6075)
4(6101 14021 13994 6074)
4(6075 13995 13996 6076)
4(6102 14022 13995 6075)
4(6076 13996 13997 6077)
4(6103 14023 13996 6076)
4(6077 13997 13998 6078)
4(6104 14024 13997 6077)
4(6078 13998 13999 6079)
4(6105 14025 13998 6078)
4(6079 13999 14000 6080)
4(6106 14026 13999 6079)
4(6080 14000 14001 6081)
4(6107 14027 14000 6080)
4(6081 14001 14002 6082)
4(6108 14028 14001 6081)
4(6082 14002 14003 6083)
4(6109 14029 14002 6082)
4(6083 14003 14004 6084)
4(6110 14030 14003 6083)
4(6084 14004 14005 6085)
4(6111 14031 14004 6084)
4(6085 14005 14006 6086)
4(6112 14032 14005 6085)
4(6086 14006 14007 6087)
4(6113 14033 14006 6086)
4(6087 14007 14008 6088)
4(6114 14034 14007 6087)
4(6088 14008 14009 6089)
4(6115 14035 14008 6088)
4(6089 14009 14010 6090)
4(6116 14036 14009 6089)
4(6090 14010 14011 6091)
4(6117 14037 14010 6090)
4(6091 14011 14012 6092)
4(6118 14038 14011 6091)
4(6092 14012 14013 6093)
4(6119 14039 14012 6092)
4(6093 14013 14014 6094)
4(6120 14040 14013 6093)
4(6094 14014 14015 6095)
4(6121 14041 14014 6094)
4(6095 14015 14016 6096)
4(6122 14042 14015 6095)
4(6096 14016 14017 6097)
4(6123 14043 14016 6096)
4(6097 14017 1623 771)
4(6124 14044 14017 6097)
4(836 1571 14018 6098)
4(837 1572 1571 836)
4(6098 14018 14019 6099)
4(6125 14045 14018 6098)
4(6099 14019 14020 6100)
4(6126 14046 14019 6099)
4(6100 14020 14021 6101)
4(6127 14047 14020 6100)
4(6101 14021 14022 6102)
4(6128 14048 14021 6101)
4(6102 14022 14023 6103)
4(6129 14049 14022 6102)
4(6103 14023 14024 6104)
4(6130 14050 14023 6103)
4(6104 14024 14025 6105)
4(6131 14051 14024 6104)
4(6105 14025 14026 6106)
4(6132 14052 14025 6105)
4(6106 14026 14027 6107)
4(6133 14053 14026 6106)
4(6107 14027 14028 6108)
4(6134 14054 14027 6107)
4(6108 14028 14029 6109)
4(6135 14055 14028 6108)
4(6109 14029 14030 6110)
4(6136 14056 14029 6109)
4(6110 14030 14031 6111)
4(6137 14057 14030 6110)
4(6111 14031 14032 6112)
4(6138 14058 14031 6111)
4(6112 14032 14033 6113)
4(6139 14059 14032 6112)
4(6113 14033 14034 6114)
4(6140 14060 14033 6113)
4(6114 14034 14035 6115)
4(6141 14061 14034 6114)
4(6115 14035 14036 6116)
4(6142 14062 14035 6115)
4(6116 14036 14037 6117)
4(6143 14063 14036 6116)
4(6117 14037 14038 6118)
4(6144 14064 14037 6117)
4(6118 14038 14039 6119)
4(6145 14065 14038 6118)
4(6119 14039 14040 6120)
4(6146 14066 14039 6119)
4(6120 14040 14041 6121)
4(6147 14067 14040 6120)
4(6121 14041 14042 6122)
4(6148 14068 14041 6121)
4(6122 14042 14043 6123)
4(6149 14069 14042 6122)
4(6123 14043 14044 6124)
4(6150 14070 14043 6123)
4(6124 14044 1624 772)
4(6151 14071 14044 6124)
4(837 1572 14045 6125)
4(838 1573 1572 837)
4(6125 14045 14046 6126)
4(6152 14072 14045 6125)
4(6126 14046 14047 6127)
4(6153 14073 14046 6126)
4(6127 14047 14048 6128)
4(6154 14074 14047 6127)
4(6128 14048 14049 6129)
4(6155 14075 14048 6128)
4(6129 14049 14050 6130)
4(6156 14076 14049 6129)
4(6130 14050 14051 6131)
4(6157 14077 14050 6130)
4(6131 14051 14052 6132)
4(6158 14078 14051 6131)
4(6132 14052 14053 6133)
4(6159 14079 14052 6132)
4(6133 14053 14054 6134)
4(6160 14080 14053 6133)
4(6134 14054 14055 6135)
4(6161 14081 14054 6134)
4(6135 14055 14056 6136)
4(6162 14082 14055 6135)
4(6136 14056 14057 6137)
4(6163 14083 14056 6136)
4(6137 14057 14058 6138)
4(6164 14084 14057 6137)
4(6138 14058 14059 6139)
4(6165 14085 14058 6138)
4(6139 14059 14060 6140)
4(6166 14086 14059 6139)
4(6140 14060 14061 6141)
4(6167 14087 14060 6140)
4(6141 14061 14062 6142)
4(6168 14088 14061 6141)
4(6142 14062 14063 6143)
4(6169 14089 14062 6142)
4(6143 14063 14064 6144)
4(6170 14090 14063 6143)
4(6144 14064 14065 6145)
4(6171 14091 14064 6144)
4(6145 14065 14066 6146)
4(6172 14092 14065 6145)
4(6146 14066 14067 6147)
4(6173 14093 14066 6146)
4(6147 14067 14068 6148)
4(6174 14094 14067 6147)
4(6148 14068 14069 6149)
4(6175 14095 14068 6148)
4(6149 14069 14070 6150)
4(6176 14096 14069 6149)
4(6150 14070 14071 6151)
4(6177 14097 14070 6150)
4(6151 14071 1625 773)
4(6178 14098 14071 6151)
4(838 1573 14072 6152)
4(839 1574 1573 838)
4(6152 14072 14073 6153)
4(6179 14099 14072 6152)
4(6153 14073 14074 6154)
4(6180 14100 14073 6153)
4(6154 14074 14075 6155)
4(6181 14101 14074 6154)
4(6155 14075 14076 6156)
4(6182 14102 14075 6155)
4(6156 14076 14077 6157)
4(6183 14103 14076 6156)
4(6157 14077 14078 6158)
4(6184 14104 14077 6157)
4(6158 14078 14079 6159)
4(6185 14105 14078 6158)
4(6159 14079 14080 6160)
4(6186 14106 14079 6159)
4(6160 14080 14081 6161)
4(6187 14107 14080 6160)
4(6161 14081 14082 6162)
4(6188 14108 14081 6161)
4(6162 14082 14083 6163)
4(6189 14109 14082 6162)
4(6163 14083 14084 6164)
4(6190 14110 14083 6163)
4(6164 14084 14085 6165)
4(6191 14111 14084 6164)
4(6165 14085 14086 6166)
4(6192 14112 14085 6165)
4(6166 14086 14087 6167)
4(6193 14113 14086 6166)
4(6167 14087 14088 6168)
4(6194 14114 14087 6167)
4(6168 14088 14089 6169)
4(6195 14115 14088 6168)
4(6169 14089 14090 6170)
4(6196 14116 14089 6169)
4(6170 14090 14091 6171)
4(6197 14117 14090 6170)
4(6171 14091 14092 6172)
4(6198 14118 14091 6171)
4(6172 14092 14093 6173)
4(6199 14119 14092 6172)
4(6173 14093 14094 6174)
4(6200 14120 14093 6173)
4(6174 14094 14095 6175)
4(6201 14121 14094 6174)
4(6175 14095 14096 6176)
4(6202 14122 14095 6175)
4(6176 14096 14097 6177)
4(6203 14123 14096 6176)
4(6177 14097 14098 6178)
4(6204 14124 14097 6177)
4(6178 14098 1626 774)
4(6205 14125 14098 6178)
4(839 1574 14099 6179)
4(840 1575 1574 839)
4(6179 14099 14100 6180)
4(6206 14126 14099 6179)
4(6180 14100 14101 6181)
4(6207 14127 14100 6180)
4(6181 14101 14102 6182)
4(6208 14128 14101 6181)
4(6182 14102 14103 6183)
4(6209 14129 14102 6182)
4(6183 14103 14104 6184)
4(6210 14130 14103 6183)
4(6184 14104 14105 6185)
4(6211 14131 14104 6184)
4(6185 14105 14106 6186)
4(6212 14132 14105 6185)
4(6186 14106 14107 6187)
4(6213 14133 14106 6186)
4(6187 14107 14108 6188)
4(6214 14134 14107 6187)
4(6188 14108 14109 6189)
4(6215 14135 14108 6188)
4(6189 14109 14110 6190)
4(6216 14136 14109 6189)
4(6190 14110 14111 6191)
4(6217 14137 14110 6190)
4(6191 14111 14112 6192)
4(6218 14138 14111 6191)
4(6192 14112 14113 6193)
4(6219 14139 14112 6192)
4(6193 14113 14114 6194)
4(6220 14140 14113 6193)
4(6194 14114 14115 6195)
4(6221 14141 14114 6194)
4(6195 14115 14116 6196)
4(6222 14142 14115 6195)
4(6196 14116 14117 6197)
4(6223 14143 14116 6196)
4(6197 14117 14118 6198)
4(6224 14144 14117 6197)
4(6198 14118 14119 6199)
4(6225 14145 14118 6198)
4(6199 14119 14120 6200)
4(6226 14146 14119 6199)
4(6200 14120 14121 6201)
4(6227 14147 14120 6200)
4(6201 14121 14122 6202)
4(6228 14148 14121 6201)
4(6202 14122 14123 6203)
4(6229 14149 14122 6202)
4(6203 14123 14124 6204)
4(6230 14150 14123 6203)
4(6204 14124 14125 6205)
4(6231 14151 14124 6204)
4(6205 14125 1627 775)
4(6232 14152 14125 6205)
4(840 1575 14126 6206)
4(841 1576 1575 840)
4(6206 14126 14127 6207)
4(6233 14153 14126 6206)
4(6207 14127 14128 6208)
4(6234 14154 14127 6207)
4(6208 14128 14129 6209)
4(6235 14155 14128 6208)
4(6209 14129 14130 6210)
4(6236 14156 14129 6209)
4(6210 14130 14131 6211)
4(6237 14157 14130 6210)
4(6211 14131 14132 6212)
4(6238 14158 14131 6211)
4(6212 14132 14133 6213)
4(6239 14159 14132 6212)
4(6213 14133 14134 6214)
4(6240 14160 14133 6213)
4(6214 14134 14135 6215)
4(6241 14161 14134 6214)
4(6215 14135 14136 6216)
4(6242 14162 14135 6215)
4(6216 14136 14137 6217)
4(6243 14163 14136 6216)
4(6217 14137 14138 6218)
4(6244 14164 14137 6217)
4(6218 14138 14139 6219)
4(6245 14165 14138 6218)
4(6219 14139 14140 6220)
4(6246 14166 14139 6219)
4(6220 14140 14141 6221)
4(6247 14167 14140 6220)
4(6221 14141 14142 6222)
4(6248 14168 14141 6221)
4(6222 14142 14143 6223)
4(6249 14169 14142 6222)
4(6223 14143 14144 6224)
4(6250 14170 14143 6223)
4(6224 14144 14145 6225)
4(6251 14171 14144 6224)
4(6225 14145 14146 6226)
4(6252 14172 14145 6225)
4(6226 14146 14147 6227)
4(6253 14173 14146 6226)
4(6227 14147 14148 6228)
4(6254 14174 14147 6227)
4(6228 14148 14149 6229)
4(6255 14175 14148 6228)
4(6229 14149 14150 6230)
4(6256 14176 14149 6229)
4(6230 14150 14151 6231)
4(6257 14177 14150 6230)
4(6231 14151 14152 6232)
4(6258 14178 14151 6231)
4(6232 14152 1628 776)
4(6259 14179 14152 6232)
4(841 1576 14153 6233)
4(842 1577 1576 841)
4(6233 14153 14154 6234)
4(6260 14180 14153 6233)
4(6234 14154 14155 6235)
4(6261 14181 14154 6234)
4(6235 14155 14156 6236)
4(6262 14182 14155 6235)
4(6236 14156 14157 6237)
4(6263 14183 14156 6236)
4(6237 14157 14158 6238)
4(6264 14184 14157 6237)
4(6238 14158 14159 6239)
4(6265 14185 14158 6238)
4(6239 14159 14160 6240)
4(6266 14186 14159 6239)
4(6240 14160 14161 6241)
4(6267 14187 14160 6240)
4(6241 14161 14162 6242)
4(6268 14188 14161 6241)
4(6242 14162 14163 6243)
4(6269 14189 14162 6242)
4(6243 14163 14164 6244)
4(6270 14190 14163 6243)
4(6244 14164 14165 6245)
4(6271 14191 14164 6244)
4(6245 14165 14166 6246)
4(6272 14192 14165 6245)
4(6246 14166 14167 6247)
4(6273 14193 14166 6246)
4(6247 14167 14168 6248)
4(6274 14194 14167 6247)
4(6248 14168 14169 6249)
4(6275 14195 14168 6248)
4(6249 14169 14170 6250)
4(6276 14196 14169 6249)
4(6250 14170 14171 6251)
4(6277 14197 14170 6250)
4(6251 14171 14172 6252)
4(6278 14198 14171 6251)
4(6252 14172 14173 6253)
4(6279 14199 14172 6252)
4(6253 14173 14174 6254)
4(6280 14200 14173 6253)
4(6254 14174 14175 6255)
4(6281 14201 14174 6254)
4(6255 14175 14176 6256)
4(6282 14202 14175 6255)
4(6256 14176 14177 6257)
4(6283 14203 14176 6256)
4(6257 14177 14178 6258)
4(6284 14204 14177 6257)
4(6258 14178 14179 6259)
4(6285 14205 14178 6258)
4(6259 14179 1629 777)
4(6286 14206 14179 6259)
4(842 1577 14180 6260)
4(843 1578 1577 842)
4(6260 14180 14181 6261)
4(6287 14207 14180 6260)
4(6261 14181 14182 6262)
4(6288 14208 14181 6261)
4(6262 14182 14183 6263)
4(6289 14209 14182 6262)
4(6263 14183 14184 6264)
4(6290 14210 14183 6263)
4(6264 14184 14185 6265)
4(6291 14211 14184 6264)
4(6265 14185 14186 6266)
4(6292 14212 14185 6265)
4(6266 14186 14187 6267)
4(6293 14213 14186 6266)
4(6267 14187 14188 6268)
4(6294 14214 14187 6267)
4(6268 14188 14189 6269)
4(6295 14215 14188 6268)
4(6269 14189 14190 6270)
4(6296 14216 14189 6269)
4(6270 14190 14191 6271)
4(6297 14217 14190 6270)
4(6271 14191 14192 6272)
4(6298 14218 14191 6271)
4(6272 14192 14193 6273)
4(6299 14219 14192 6272)
4(6273 14193 14194 6274)
4(6300 14220 14193 6273)
4(6274 14194 14195 6275)
4(6301 14221 14194 6274)
4(6275 14195 14196 6276)
4(6302 14222 14195 6275)
4(6276 14196 14197 6277)
4(6303 14223 14196 6276)
4(6277 14197 14198 6278)
4(6304 14224 14197 6277)
4(6278 14198 14199 6279)
4(6305 14225 14198 6278)
4(6279 14199 14200 6280)
4(6306 14226 14199 6279)
4(6280 14200 14201 6281)
4(6307 14227 14200 6280)
4(6281 14201 14202 6282)
4(6308 14228 14201 6281)
4(6282 14202 14203 6283)
4(6309 14229 14202 6282)
4(6283 14203 14204 6284)
4(6310 14230 14203 6283)
4(6284 14204 14205 6285)
4(6311 14231 14204 6284)
4(6285 14205 14206 6286)
4(6312 14232 14205 6285)
4(6286 14206 1630 778)
4(6313 14233 14206 6286)
4(843 1578 14207 6287)
4(22 59 1578 843)
4(6287 14207 14208 6288)
4(721 1632 14207 6287)
4(6288 14208 14209 6289)
4(722 1633 14208 6288)
4(6289 14209 14210 6290)
4(723 1634 14209 6289)
4(6290 14210 14211 6291)
4(724 1635 14210 6290)
4(6291 14211 14212 6292)
4(725 1636 14211 6291)
4(6292 14212 14213 6293)
4(726 1637 14212 6292)
4(6293 14213 14214 6294)
4(727 1638 14213 6293)
4(6294 14214 14215 6295)
4(728 1639 14214 6294)
4(6295 14215 14216 6296)
4(729 1640 14215 6295)
4(6296 14216 14217 6297)
4(730 1641 14216 6296)
4(6297 14217 14218 6298)
4(731 1642 14217 6297)
4(6298 14218 14219 6299)
4(732 1643 14218 6298)
4(6299 14219 14220 6300)
4(733 1644 14219 6299)
4(6300 14220 14221 6301)
4(734 1645 14220 6300)
4(6301 14221 14222 6302)
4(735 1646 14221 6301)
4(6302 14222 14223 6303)
4(736 1647 14222 6302)
4(6303 14223 14224 6304)
4(737 1648 14223 6303)
4(6304 14224 14225 6305)
4(738 1649 14224 6304)
4(6305 14225 14226 6306)
4(739 1650 14225 6305)
4(6306 14226 14227 6307)
4(740 1651 14226 6306)
4(6307 14227 14228 6308)
4(741 1652 14227 6307)
4(6308 14228 14229 6309)
4(742 1653 14228 6308)
4(6309 14229 14230 6310)
4(743 1654 14229 6309)
4(6310 14230 14231 6311)
4(744 1655 14230 6310)
4(6311 14231 14232 6312)
4(745 1656 14231 6311)
4(6312 14232 14233 6313)
4(746 1657 14232 6312)
4(6313 14233 1631 779)
4(747 1658 14233 6313)
4(4663 14234 1679 408)
4(4662 14235 1678 407)
4(4661 14236 1677 406)
4(4660 14237 1676 405)
4(4659 14238 1675 404)
4(4658 14239 1674 403)
4(4657 14240 1673 402)
4(4656 14241 1672 401)
4(4655 14242 1671 400)
4(4654 14243 1670 399)
4(4653 14244 1669 398)
4(4652 14245 1668 397)
4(4651 14246 1667 396)
4(4650 14247 1666 395)
4(4649 14248 1665 394)
4(4648 14249 1664 393)
4(4647 14250 1663 392)
4(4646 14251 1662 391)
4(4645 14252 1661 390)
4(4644 14253 1660 389)
4(5 51 1343 699)
4(4643 14254 1659 388)
4(875 1711 14234 4663)
4(4663 14234 14235 4662)
4(4684 14255 14234 4663)
4(4662 14235 14236 4661)
4(4683 14256 14235 4662)
4(4661 14236 14237 4660)
4(4682 14257 14236 4661)
4(4660 14237 14238 4659)
4(4681 14258 14237 4660)
4(4659 14238 14239 4658)
4(4680 14259 14238 4659)
4(4658 14239 14240 4657)
4(4679 14260 14239 4658)
4(4657 14240 14241 4656)
4(4678 14261 14240 4657)
4(4656 14241 14242 4655)
4(4677 14262 14241 4656)
4(4655 14242 14243 4654)
4(4676 14263 14242 4655)
4(4654 14243 14244 4653)
4(4675 14264 14243 4654)
4(4653 14244 14245 4652)
4(4674 14265 14244 4653)
4(4652 14245 14246 4651)
4(4673 14266 14245 4652)
4(4651 14246 14247 4650)
4(4672 14267 14246 4651)
4(4650 14247 14248 4649)
4(4671 14268 14247 4650)
4(4649 14248 14249 4648)
4(4670 14269 14248 4649)
4(4648 14249 14250 4647)
4(4669 14270 14249 4648)
4(4647 14250 14251 4646)
4(4668 14271 14250 4647)
4(4646 14251 14252 4645)
4(4667 14272 14251 4646)
4(4645 14252 14253 4644)
4(4666 14273 14252 4645)
4(4644 14253 14254 4643)
4(4665 14274 14253 4644)
4(4643 14254 1343 699)
4(699 1343 1344 698)
4(4664 14275 14254 4643)
4(874 1710 14255 4684)
4(4684 14255 14256 4683)
4(4705 14276 14255 4684)
4(4683 14256 14257 4682)
4(4704 14277 14256 4683)
4(4682 14257 14258 4681)
4(4703 14278 14257 4682)
4(4681 14258 14259 4680)
4(4702 14279 14258 4681)
4(4680 14259 14260 4679)
4(4701 14280 14259 4680)
4(4679 14260 14261 4678)
4(4700 14281 14260 4679)
4(4678 14261 14262 4677)
4(4699 14282 14261 4678)
4(4677 14262 14263 4676)
4(4698 14283 14262 4677)
4(4676 14263 14264 4675)
4(4697 14284 14263 4676)
4(4675 14264 14265 4674)
4(4696 14285 14264 4675)
4(4674 14265 14266 4673)
4(4695 14286 14265 4674)
4(4673 14266 14267 4672)
4(4694 14287 14266 4673)
4(4672 14267 14268 4671)
4(4693 14288 14267 4672)
4(4671 14268 14269 4670)
4(4692 14289 14268 4671)
4(4670 14269 14270 4669)
4(4691 14290 14269 4670)
4(4669 14270 14271 4668)
4(4690 14291 14270 4669)
4(4668 14271 14272 4667)
4(4689 14292 14271 4668)
4(4667 14272 14273 4666)
4(4688 14293 14272 4667)
4(4666 14273 14274 4665)
4(4687 14294 14273 4666)
4(4665 14274 14275 4664)
4(4686 14295 14274 4665)
4(4664 14275 1344 698)
4(698 1344 1345 697)
4(4685 14296 14275 4664)
4(873 1709 14276 4705)
4(4705 14276 14277 4704)
4(4726 14297 14276 4705)
4(4704 14277 14278 4703)
4(4725 14298 14277 4704)
4(4703 14278 14279 4702)
4(4724 14299 14278 4703)
4(4702 14279 14280 4701)
4(4723 14300 14279 4702)
4(4701 14280 14281 4700)
4(4722 14301 14280 4701)
4(4700 14281 14282 4699)
4(4721 14302 14281 4700)
4(4699 14282 14283 4698)
4(4720 14303 14282 4699)
4(4698 14283 14284 4697)
4(4719 14304 14283 4698)
4(4697 14284 14285 4696)
4(4718 14305 14284 4697)
4(4696 14285 14286 4695)
4(4717 14306 14285 4696)
4(4695 14286 14287 4694)
4(4716 14307 14286 4695)
4(4694 14287 14288 4693)
4(4715 14308 14287 4694)
4(4693 14288 14289 4692)
4(4714 14309 14288 4693)
4(4692 14289 14290 4691)
4(4713 14310 14289 4692)
4(4691 14290 14291 4690)
4(4712 14311 14290 4691)
4(4690 14291 14292 4689)
4(4711 14312 14291 4690)
4(4689 14292 14293 4688)
4(4710 14313 14292 4689)
4(4688 14293 14294 4687)
4(4709 14314 14293 4688)
4(4687 14294 14295 4686)
4(4708 14315 14294 4687)
4(4686 14295 14296 4685)
4(4707 14316 14295 4686)
4(4685 14296 1345 697)
4(697 1345 1346 696)
4(4706 14317 14296 4685)
4(872 1708 14297 4726)
4(4726 14297 14298 4725)
4(4747 14318 14297 4726)
4(4725 14298 14299 4724)
4(4746 14319 14298 4725)
4(4724 14299 14300 4723)
4(4745 14320 14299 4724)
4(4723 14300 14301 4722)
4(4744 14321 14300 4723)
4(4722 14301 14302 4721)
4(4743 14322 14301 4722)
4(4721 14302 14303 4720)
4(4742 14323 14302 4721)
4(4720 14303 14304 4719)
4(4741 14324 14303 4720)
4(4719 14304 14305 4718)
4(4740 14325 14304 4719)
4(4718 14305 14306 4717)
4(4739 14326 14305 4718)
4(4717 14306 14307 4716)
4(4738 14327 14306 4717)
4(4716 14307 14308 4715)
4(4737 14328 14307 4716)
4(4715 14308 14309 4714)
4(4736 14329 14308 4715)
4(4714 14309 14310 4713)
4(4735 14330 14309 4714)
4(4713 14310 14311 4712)
4(4734 14331 14310 4713)
4(4712 14311 14312 4711)
4(4733 14332 14311 4712)
4(4711 14312 14313 4710)
4(4732 14333 14312 4711)
4(4710 14313 14314 4709)
4(4731 14334 14313 4710)
4(4709 14314 14315 4708)
4(4730 14335 14314 4709)
4(4708 14315 14316 4707)
4(4729 14336 14315 4708)
4(4707 14316 14317 4706)
4(4728 14337 14316 4707)
4(4706 14317 1346 696)
4(696 1346 1347 695)
4(4727 14338 14317 4706)
4(871 1707 14318 4747)
4(4747 14318 14319 4746)
4(4768 14339 14318 4747)
4(4746 14319 14320 4745)
4(4767 14340 14319 4746)
4(4745 14320 14321 4744)
4(4766 14341 14320 4745)
4(4744 14321 14322 4743)
4(4765 14342 14321 4744)
4(4743 14322 14323 4742)
4(4764 14343 14322 4743)
4(4742 14323 14324 4741)
4(4763 14344 14323 4742)
4(4741 14324 14325 4740)
4(4762 14345 14324 4741)
4(4740 14325 14326 4739)
4(4761 14346 14325 4740)
4(4739 14326 14327 4738)
4(4760 14347 14326 4739)
4(4738 14327 14328 4737)
4(4759 14348 14327 4738)
4(4737 14328 14329 4736)
4(4758 14349 14328 4737)
4(4736 14329 14330 4735)
4(4757 14350 14329 4736)
4(4735 14330 14331 4734)
4(4756 14351 14330 4735)
4(4734 14331 14332 4733)
4(4755 14352 14331 4734)
4(4733 14332 14333 4732)
4(4754 14353 14332 4733)
4(4732 14333 14334 4731)
4(4753 14354 14333 4732)
4(4731 14334 14335 4730)
4(4752 14355 14334 4731)
4(4730 14335 14336 4729)
4(4751 14356 14335 4730)
4(4729 14336 14337 4728)
4(4750 14357 14336 4729)
4(4728 14337 14338 4727)
4(4749 14358 14337 4728)
4(4727 14338 1347 695)
4(695 1347 1348 694)
4(4748 14359 14338 4727)
4(870 1706 14339 4768)
4(4768 14339 14340 4767)
4(4789 14360 14339 4768)
4(4767 14340 14341 4766)
4(4788 14361 14340 4767)
4(4766 14341 14342 4765)
4(4787 14362 14341 4766)
4(4765 14342 14343 4764)
4(4786 14363 14342 4765)
4(4764 14343 14344 4763)
4(4785 14364 14343 4764)
4(4763 14344 14345 4762)
4(4784 14365 14344 4763)
4(4762 14345 14346 4761)
4(4783 14366 14345 4762)
4(4761 14346 14347 4760)
4(4782 14367 14346 4761)
4(4760 14347 14348 4759)
4(4781 14368 14347 4760)
4(4759 14348 14349 4758)
4(4780 14369 14348 4759)
4(4758 14349 14350 4757)
4(4779 14370 14349 4758)
4(4757 14350 14351 4756)
4(4778 14371 14350 4757)
4(4756 14351 14352 4755)
4(4777 14372 14351 4756)
4(4755 14352 14353 4754)
4(4776 14373 14352 4755)
4(4754 14353 14354 4753)
4(4775 14374 14353 4754)
4(4753 14354 14355 4752)
4(4774 14375 14354 4753)
4(4752 14355 14356 4751)
4(4773 14376 14355 4752)
4(4751 14356 14357 4750)
4(4772 14377 14356 4751)
4(4750 14357 14358 4749)
4(4771 14378 14357 4750)
4(4749 14358 14359 4748)
4(4770 14379 14358 4749)
4(4748 14359 1348 694)
4(1348 1349 693 694)
4(4769 14380 14359 4748)
4(869 1705 14360 4789)
4(4789 14360 14361 4788)
4(4810 14381 14360 4789)
4(4788 14361 14362 4787)
4(4809 14382 14361 4788)
4(4787 14362 14363 4786)
4(4808 14383 14362 4787)
4(4786 14363 14364 4785)
4(4807 14384 14363 4786)
4(4785 14364 14365 4784)
4(4806 14385 14364 4785)
4(4784 14365 14366 4783)
4(4805 14386 14365 4784)
4(4783 14366 14367 4782)
4(4804 14387 14366 4783)
4(4782 14367 14368 4781)
4(4803 14388 14367 4782)
4(4781 14368 14369 4780)
4(4802 14389 14368 4781)
4(4780 14369 14370 4779)
4(4801 14390 14369 4780)
4(4779 14370 14371 4778)
4(4800 14391 14370 4779)
4(4778 14371 14372 4777)
4(4799 14392 14371 4778)
4(4777 14372 14373 4776)
4(4798 14393 14372 4777)
4(4776 14373 14374 4775)
4(4797 14394 14373 4776)
4(4775 14374 14375 4774)
4(4796 14395 14374 4775)
4(4774 14375 14376 4773)
4(4795 14396 14375 4774)
4(4773 14376 14377 4772)
4(4794 14397 14376 4773)
4(4772 14377 14378 4771)
4(4793 14398 14377 4772)
4(4771 14378 14379 4770)
4(4792 14399 14378 4771)
4(4770 14379 14380 4769)
4(4791 14400 14379 4770)
4(4769 14380 1349 693)
4(693 1349 1350 692)
4(4790 14401 14380 4769)
4(868 1704 14381 4810)
4(4810 14381 14382 4809)
4(4831 14402 14381 4810)
4(4809 14382 14383 4808)
4(4830 14403 14382 4809)
4(4808 14383 14384 4807)
4(4829 14404 14383 4808)
4(4807 14384 14385 4806)
4(4828 14405 14384 4807)
4(4806 14385 14386 4805)
4(4827 14406 14385 4806)
4(4805 14386 14387 4804)
4(4826 14407 14386 4805)
4(4804 14387 14388 4803)
4(4825 14408 14387 4804)
4(4803 14388 14389 4802)
4(4824 14409 14388 4803)
4(4802 14389 14390 4801)
4(4823 14410 14389 4802)
4(4801 14390 14391 4800)
4(4822 14411 14390 4801)
4(4800 14391 14392 4799)
4(4821 14412 14391 4800)
4(4799 14392 14393 4798)
4(4820 14413 14392 4799)
4(4798 14393 14394 4797)
4(4819 14414 14393 4798)
4(4797 14394 14395 4796)
4(4818 14415 14394 4797)
4(4796 14395 14396 4795)
4(4817 14416 14395 4796)
4(4795 14396 14397 4794)
4(4816 14417 14396 4795)
4(4794 14397 14398 4793)
4(4815 14418 14397 4794)
4(4793 14398 14399 4792)
4(4814 14419 14398 4793)
4(4792 14399 14400 4791)
4(4813 14420 14399 4792)
4(4791 14400 14401 4790)
4(4812 14421 14400 4791)
4(4790 14401 1350 692)
4(692 1350 1351 691)
4(4811 14422 14401 4790)
4(867 1703 14402 4831)
4(4831 14402 14403 4830)
4(4852 14423 14402 4831)
4(4830 14403 14404 4829)
4(4851 14424 14403 4830)
4(4829 14404 14405 4828)
4(4850 14425 14404 4829)
4(4828 14405 14406 4827)
4(4849 14426 14405 4828)
4(4827 14406 14407 4826)
4(4848 14427 14406 4827)
4(4826 14407 14408 4825)
4(4847 14428 14407 4826)
4(4825 14408 14409 4824)
4(4846 14429 14408 4825)
4(4824 14409 14410 4823)
4(4845 14430 14409 4824)
4(4823 14410 14411 4822)
4(4844 14431 14410 4823)
4(4822 14411 14412 4821)
4(4843 14432 14411 4822)
4(4821 14412 14413 4820)
4(4842 14433 14412 4821)
4(4820 14413 14414 4819)
4(4841 14434 14413 4820)
4(4819 14414 14415 4818)
4(4840 14435 14414 4819)
4(4818 14415 14416 4817)
4(4839 14436 14415 4818)
4(4817 14416 14417 4816)
4(4838 14437 14416 4817)
4(4816 14417 14418 4815)
4(4837 14438 14417 4816)
4(4815 14418 14419 4814)
4(4836 14439 14418 4815)
4(4814 14419 14420 4813)
4(4835 14440 14419 4814)
4(4813 14420 14421 4812)
4(4834 14441 14420 4813)
4(4812 14421 14422 4811)
4(4833 14442 14421 4812)
4(4811 14422 1351 691)
4(1351 1352 690 691)
4(4832 14443 14422 4811)
4(866 1702 14423 4852)
4(4852 14423 14424 4851)
4(4873 14444 14423 4852)
4(4851 14424 14425 4850)
4(4872 14445 14424 4851)
4(4850 14425 14426 4849)
4(4871 14446 14425 4850)
4(4849 14426 14427 4848)
4(4870 14447 14426 4849)
4(4848 14427 14428 4847)
4(4869 14448 14427 4848)
4(4847 14428 14429 4846)
4(4868 14449 14428 4847)
4(4846 14429 14430 4845)
4(4867 14450 14429 4846)
4(4845 14430 14431 4844)
4(4866 14451 14430 4845)
4(4844 14431 14432 4843)
4(4865 14452 14431 4844)
4(4843 14432 14433 4842)
4(4864 14453 14432 4843)
4(4842 14433 14434 4841)
4(4863 14454 14433 4842)
4(4841 14434 14435 4840)
4(4862 14455 14434 4841)
4(4840 14435 14436 4839)
4(4861 14456 14435 4840)
4(4839 14436 14437 4838)
4(4860 14457 14436 4839)
4(4838 14437 14438 4837)
4(4859 14458 14437 4838)
4(4837 14438 14439 4836)
4(4858 14459 14438 4837)
4(4836 14439 14440 4835)
4(4857 14460 14439 4836)
4(4835 14440 14441 4834)
4(4856 14461 14440 4835)
4(4834 14441 14442 4833)
4(4855 14462 14441 4834)
4(4833 14442 14443 4832)
4(4854 14463 14442 4833)
4(4832 14443 1352 690)
4(1352 1353 689 690)
4(4853 14464 14443 4832)
4(865 1701 14444 4873)
4(4873 14444 14445 4872)
4(4894 14465 14444 4873)
4(4872 14445 14446 4871)
4(4893 14466 14445 4872)
4(4871 14446 14447 4870)
4(4892 14467 14446 4871)
4(4870 14447 14448 4869)
4(4891 14468 14447 4870)
4(4869 14448 14449 4868)
4(4890 14469 14448 4869)
4(4868 14449 14450 4867)
4(4889 14470 14449 4868)
4(4867 14450 14451 4866)
4(4888 14471 14450 4867)
4(4866 14451 14452 4865)
4(4887 14472 14451 4866)
4(4865 14452 14453 4864)
4(4886 14473 14452 4865)
4(4864 14453 14454 4863)
4(4885 14474 14453 4864)
4(4863 14454 14455 4862)
4(4884 14475 14454 4863)
4(4862 14455 14456 4861)
4(4883 14476 14455 4862)
4(4861 14456 14457 4860)
4(4882 14477 14456 4861)
4(4860 14457 14458 4859)
4(4881 14478 14457 4860)
4(4859 14458 14459 4858)
4(4880 14479 14458 4859)
4(4858 14459 14460 4857)
4(4879 14480 14459 4858)
4(4857 14460 14461 4856)
4(4878 14481 14460 4857)
4(4856 14461 14462 4855)
4(4877 14482 14461 4856)
4(4855 14462 14463 4854)
4(4876 14483 14462 4855)
4(4854 14463 14464 4853)
4(4875 14484 14463 4854)
4(4853 14464 1353 689)
4(689 1353 1354 688)
4(4874 14485 14464 4853)
4(864 1700 14465 4894)
4(4894 14465 14466 4893)
4(4915 14486 14465 4894)
4(4893 14466 14467 4892)
4(4914 14487 14466 4893)
4(4892 14467 14468 4891)
4(4913 14488 14467 4892)
4(4891 14468 14469 4890)
4(4912 14489 14468 4891)
4(4890 14469 14470 4889)
4(4911 14490 14469 4890)
4(4889 14470 14471 4888)
4(4910 14491 14470 4889)
4(4888 14471 14472 4887)
4(4909 14492 14471 4888)
4(4887 14472 14473 4886)
4(4908 14493 14472 4887)
4(4886 14473 14474 4885)
4(4907 14494 14473 4886)
4(4885 14474 14475 4884)
4(4906 14495 14474 4885)
4(4884 14475 14476 4883)
4(4905 14496 14475 4884)
4(4883 14476 14477 4882)
4(4904 14497 14476 4883)
4(4882 14477 14478 4881)
4(4903 14498 14477 4882)
4(4881 14478 14479 4880)
4(4902 14499 14478 4881)
4(4880 14479 14480 4879)
4(4901 14500 14479 4880)
4(4879 14480 14481 4878)
4(4900 14501 14480 4879)
4(4878 14481 14482 4877)
4(4899 14502 14481 4878)
4(4877 14482 14483 4876)
4(4898 14503 14482 4877)
4(4876 14483 14484 4875)
4(4897 14504 14483 4876)
4(4875 14484 14485 4874)
4(4896 14505 14484 4875)
4(4874 14485 1354 688)
4(688 1354 1355 687)
4(4895 14506 14485 4874)
4(863 1699 14486 4915)
4(4915 14486 14487 4914)
4(4936 14507 14486 4915)
4(4914 14487 14488 4913)
4(4935 14508 14487 4914)
4(4913 14488 14489 4912)
4(4934 14509 14488 4913)
4(4912 14489 14490 4911)
4(4933 14510 14489 4912)
4(4911 14490 14491 4910)
4(4932 14511 14490 4911)
4(4910 14491 14492 4909)
4(4931 14512 14491 4910)
4(4909 14492 14493 4908)
4(4930 14513 14492 4909)
4(4908 14493 14494 4907)
4(4929 14514 14493 4908)
4(4907 14494 14495 4906)
4(4928 14515 14494 4907)
4(4906 14495 14496 4905)
4(4927 14516 14495 4906)
4(4905 14496 14497 4904)
4(4926 14517 14496 4905)
4(4904 14497 14498 4903)
4(4925 14518 14497 4904)
4(4903 14498 14499 4902)
4(4924 14519 14498 4903)
4(4902 14499 14500 4901)
4(4923 14520 14499 4902)
4(4901 14500 14501 4900)
4(4922 14521 14500 4901)
4(4900 14501 14502 4899)
4(4921 14522 14501 4900)
4(4899 14502 14503 4898)
4(4920 14523 14502 4899)
4(4898 14503 14504 4897)
4(4919 14524 14503 4898)
4(4897 14504 14505 4896)
4(4918 14525 14504 4897)
4(4896 14505 14506 4895)
4(4917 14526 14505 4896)
4(4895 14506 1355 687)
4(687 1355 1356 686)
4(4916 14527 14506 4895)
4(862 1698 14507 4936)
4(4936 14507 14508 4935)
4(4957 14528 14507 4936)
4(4935 14508 14509 4934)
4(4956 14529 14508 4935)
4(4934 14509 14510 4933)
4(4955 14530 14509 4934)
4(4933 14510 14511 4932)
4(4954 14531 14510 4933)
4(4932 14511 14512 4931)
4(4953 14532 14511 4932)
4(4931 14512 14513 4930)
4(4952 14533 14512 4931)
4(4930 14513 14514 4929)
4(4951 14534 14513 4930)
4(4929 14514 14515 4928)
4(4950 14535 14514 4929)
4(4928 14515 14516 4927)
4(4949 14536 14515 4928)
4(4927 14516 14517 4926)
4(4948 14537 14516 4927)
4(4926 14517 14518 4925)
4(4947 14538 14517 4926)
4(4925 14518 14519 4924)
4(4946 14539 14518 4925)
4(4924 14519 14520 4923)
4(4945 14540 14519 4924)
4(4923 14520 14521 4922)
4(4944 14541 14520 4923)
4(4922 14521 14522 4921)
4(4943 14542 14521 4922)
4(4921 14522 14523 4920)
4(4942 14543 14522 4921)
4(4920 14523 14524 4919)
4(4941 14544 14523 4920)
4(4919 14524 14525 4918)
4(4940 14545 14524 4919)
4(4918 14525 14526 4917)
4(4939 14546 14525 4918)
4(4917 14526 14527 4916)
4(4938 14547 14526 4917)
4(4916 14527 1356 686)
4(686 1356 1357 685)
4(4937 14548 14527 4916)
4(861 1697 14528 4957)
4(4957 14528 14529 4956)
4(4978 14549 14528 4957)
4(4956 14529 14530 4955)
4(4977 14550 14529 4956)
4(4955 14530 14531 4954)
4(4976 14551 14530 4955)
4(4954 14531 14532 4953)
4(4975 14552 14531 4954)
4(4953 14532 14533 4952)
4(4974 14553 14532 4953)
4(4952 14533 14534 4951)
4(4973 14554 14533 4952)
4(4951 14534 14535 4950)
4(4972 14555 14534 4951)
4(4950 14535 14536 4949)
4(4971 14556 14535 4950)
4(4949 14536 14537 4948)
4(4970 14557 14536 4949)
4(4948 14537 14538 4947)
4(4969 14558 14537 4948)
4(4947 14538 14539 4946)
4(4968 14559 14538 4947)
4(4946 14539 14540 4945)
4(4967 14560 14539 4946)
4(4945 14540 14541 4944)
4(4966 14561 14540 4945)
4(4944 14541 14542 4943)
4(4965 14562 14541 4944)
4(4943 14542 14543 4942)
4(4964 14563 14542 4943)
4(4942 14543 14544 4941)
4(4963 14564 14543 4942)
4(4941 14544 14545 4940)
4(4962 14565 14544 4941)
4(4940 14545 14546 4939)
4(4961 14566 14545 4940)
4(4939 14546 14547 4938)
4(4960 14567 14546 4939)
4(4938 14547 14548 4937)
4(4959 14568 14547 4938)
4(4937 14548 1357 685)
4(685 1357 1358 684)
4(4958 14569 14548 4937)
4(860 1696 14549 4978)
4(4978 14549 14550 4977)
4(4999 14570 14549 4978)
4(4977 14550 14551 4976)
4(4998 14571 14550 4977)
4(4976 14551 14552 4975)
4(4997 14572 14551 4976)
4(4975 14552 14553 4974)
4(4996 14573 14552 4975)
4(4974 14553 14554 4973)
4(4995 14574 14553 4974)
4(4973 14554 14555 4972)
4(4994 14575 14554 4973)
4(4972 14555 14556 4971)
4(4993 14576 14555 4972)
4(4971 14556 14557 4970)
4(4992 14577 14556 4971)
4(4970 14557 14558 4969)
4(4991 14578 14557 4970)
4(4969 14558 14559 4968)
4(4990 14579 14558 4969)
4(4968 14559 14560 4967)
4(4989 14580 14559 4968)
4(4967 14560 14561 4966)
4(4988 14581 14560 4967)
4(4966 14561 14562 4965)
4(4987 14582 14561 4966)
4(4965 14562 14563 4964)
4(4986 14583 14562 4965)
4(4964 14563 14564 4963)
4(4985 14584 14563 4964)
4(4963 14564 14565 4962)
4(4984 14585 14564 4963)
4(4962 14565 14566 4961)
4(4983 14586 14565 4962)
4(4961 14566 14567 4960)
4(4982 14587 14566 4961)
4(4960 14567 14568 4959)
4(4981 14588 14567 4960)
4(4959 14568 14569 4958)
4(4980 14589 14568 4959)
4(4958 14569 1358 684)
4(1358 1359 683 684)
4(4979 14590 14569 4958)
4(859 1695 14570 4999)
4(4999 14570 14571 4998)
4(5020 14591 14570 4999)
4(4998 14571 14572 4997)
4(5019 14592 14571 4998)
4(4997 14572 14573 4996)
4(5018 14593 14572 4997)
4(4996 14573 14574 4995)
4(5017 14594 14573 4996)
4(4995 14574 14575 4994)
4(5016 14595 14574 4995)
4(4994 14575 14576 4993)
4(5015 14596 14575 4994)
4(4993 14576 14577 4992)
4(5014 14597 14576 4993)
4(4992 14577 14578 4991)
4(5013 14598 14577 4992)
4(4991 14578 14579 4990)
4(5012 14599 14578 4991)
4(4990 14579 14580 4989)
4(5011 14600 14579 4990)
4(4989 14580 14581 4988)
4(5010 14601 14580 4989)
4(4988 14581 14582 4987)
4(5009 14602 14581 4988)
4(4987 14582 14583 4986)
4(5008 14603 14582 4987)
4(4986 14583 14584 4985)
4(5007 14604 14583 4986)
4(4985 14584 14585 4984)
4(5006 14605 14584 4985)
4(4984 14585 14586 4983)
4(5005 14606 14585 4984)
4(4983 14586 14587 4982)
4(5004 14607 14586 4983)
4(4982 14587 14588 4981)
4(5003 14608 14587 4982)
4(4981 14588 14589 4980)
4(5002 14609 14588 4981)
4(4980 14589 14590 4979)
4(5001 14610 14589 4980)
4(4979 14590 1359 683)
4(683 1359 1360 682)
4(5000 14611 14590 4979)
4(858 1694 14591 5020)
4(5020 14591 14592 5019)
4(5041 14612 14591 5020)
4(5019 14592 14593 5018)
4(5040 14613 14592 5019)
4(5018 14593 14594 5017)
4(5039 14614 14593 5018)
4(5017 14594 14595 5016)
4(5038 14615 14594 5017)
4(5016 14595 14596 5015)
4(5037 14616 14595 5016)
4(5015 14596 14597 5014)
4(5036 14617 14596 5015)
4(5014 14597 14598 5013)
4(5035 14618 14597 5014)
4(5013 14598 14599 5012)
4(5034 14619 14598 5013)
4(5012 14599 14600 5011)
4(5033 14620 14599 5012)
4(5011 14600 14601 5010)
4(5032 14621 14600 5011)
4(5010 14601 14602 5009)
4(5031 14622 14601 5010)
4(5009 14602 14603 5008)
4(5030 14623 14602 5009)
4(5008 14603 14604 5007)
4(5029 14624 14603 5008)
4(5007 14604 14605 5006)
4(5028 14625 14604 5007)
4(5006 14605 14606 5005)
4(5027 14626 14605 5006)
4(5005 14606 14607 5004)
4(5026 14627 14606 5005)
4(5004 14607 14608 5003)
4(5025 14628 14607 5004)
4(5003 14608 14609 5002)
4(5024 14629 14608 5003)
4(5002 14609 14610 5001)
4(5023 14630 14609 5002)
4(5001 14610 14611 5000)
4(5022 14631 14610 5001)
4(5000 14611 1360 682)
4(682 1360 1361 681)
4(5021 14632 14611 5000)
4(857 1693 14612 5041)
4(5041 14612 14613 5040)
4(5062 14633 14612 5041)
4(5040 14613 14614 5039)
4(5061 14634 14613 5040)
4(5039 14614 14615 5038)
4(5060 14635 14614 5039)
4(5038 14615 14616 5037)
4(5059 14636 14615 5038)
4(5037 14616 14617 5036)
4(5058 14637 14616 5037)
4(5036 14617 14618 5035)
4(5057 14638 14617 5036)
4(5035 14618 14619 5034)
4(5056 14639 14618 5035)
4(5034 14619 14620 5033)
4(5055 14640 14619 5034)
4(5033 14620 14621 5032)
4(5054 14641 14620 5033)
4(5032 14621 14622 5031)
4(5053 14642 14621 5032)
4(5031 14622 14623 5030)
4(5052 14643 14622 5031)
4(5030 14623 14624 5029)
4(5051 14644 14623 5030)
4(5029 14624 14625 5028)
4(5050 14645 14624 5029)
4(5028 14625 14626 5027)
4(5049 14646 14625 5028)
4(5027 14626 14627 5026)
4(5048 14647 14626 5027)
4(5026 14627 14628 5025)
4(5047 14648 14627 5026)
4(5025 14628 14629 5024)
4(5046 14649 14628 5025)
4(5024 14629 14630 5023)
4(5045 14650 14629 5024)
4(5023 14630 14631 5022)
4(5044 14651 14630 5023)
4(5022 14631 14632 5021)
4(5043 14652 14631 5022)
4(5021 14632 1361 681)
4(681 1361 1362 680)
4(5042 14653 14632 5021)
4(856 1692 14633 5062)
4(5062 14633 14634 5061)
4(5083 14654 14633 5062)
4(5061 14634 14635 5060)
4(5082 14655 14634 5061)
4(5060 14635 14636 5059)
4(5081 14656 14635 5060)
4(5059 14636 14637 5058)
4(5080 14657 14636 5059)
4(5058 14637 14638 5057)
4(5079 14658 14637 5058)
4(5057 14638 14639 5056)
4(5078 14659 14638 5057)
4(5056 14639 14640 5055)
4(5077 14660 14639 5056)
4(5055 14640 14641 5054)
4(5076 14661 14640 5055)
4(5054 14641 14642 5053)
4(5075 14662 14641 5054)
4(5053 14642 14643 5052)
4(5074 14663 14642 5053)
4(5052 14643 14644 5051)
4(5073 14664 14643 5052)
4(5051 14644 14645 5050)
4(5072 14665 14644 5051)
4(5050 14645 14646 5049)
4(5071 14666 14645 5050)
4(5049 14646 14647 5048)
4(5070 14667 14646 5049)
4(5048 14647 14648 5047)
4(5069 14668 14647 5048)
4(5047 14648 14649 5046)
4(5068 14669 14648 5047)
4(5046 14649 14650 5045)
4(5067 14670 14649 5046)
4(5045 14650 14651 5044)
4(5066 14671 14650 5045)
4(5044 14651 14652 5043)
4(5065 14672 14651 5044)
4(5043 14652 14653 5042)
4(5064 14673 14652 5043)
4(5042 14653 1362 680)
4(680 1362 1363 679)
4(5063 14674 14653 5042)
4(855 1691 14654 5083)
4(5083 14654 14655 5082)
4(5104 14675 14654 5083)
4(5082 14655 14656 5081)
4(5103 14676 14655 5082)
4(5081 14656 14657 5080)
4(5102 14677 14656 5081)
4(5080 14657 14658 5079)
4(5101 14678 14657 5080)
4(5079 14658 14659 5078)
4(5100 14679 14658 5079)
4(5078 14659 14660 5077)
4(5099 14680 14659 5078)
4(5077 14660 14661 5076)
4(5098 14681 14660 5077)
4(5076 14661 14662 5075)
4(5097 14682 14661 5076)
4(5075 14662 14663 5074)
4(5096 14683 14662 5075)
4(5074 14663 14664 5073)
4(5095 14684 14663 5074)
4(5073 14664 14665 5072)
4(5094 14685 14664 5073)
4(5072 14665 14666 5071)
4(5093 14686 14665 5072)
4(5071 14666 14667 5070)
4(5092 14687 14666 5071)
4(5070 14667 14668 5069)
4(5091 14688 14667 5070)
4(5069 14668 14669 5068)
4(5090 14689 14668 5069)
4(5068 14669 14670 5067)
4(5089 14690 14669 5068)
4(5067 14670 14671 5066)
4(5088 14691 14670 5067)
4(5066 14671 14672 5065)
4(5087 14692 14671 5066)
4(5065 14672 14673 5064)
4(5086 14693 14672 5065)
4(5064 14673 14674 5063)
4(5085 14694 14673 5064)
4(5063 14674 1363 679)
4(679 1363 1364 678)
4(5084 14695 14674 5063)
4(854 1690 14675 5104)
4(5104 14675 14676 5103)
4(5125 14696 14675 5104)
4(5103 14676 14677 5102)
4(5124 14697 14676 5103)
4(5102 14677 14678 5101)
4(5123 14698 14677 5102)
4(5101 14678 14679 5100)
4(5122 14699 14678 5101)
4(5100 14679 14680 5099)
4(5121 14700 14679 5100)
4(5099 14680 14681 5098)
4(5120 14701 14680 5099)
4(5098 14681 14682 5097)
4(5119 14702 14681 5098)
4(5097 14682 14683 5096)
4(5118 14703 14682 5097)
4(5096 14683 14684 5095)
4(5117 14704 14683 5096)
4(5095 14684 14685 5094)
4(5116 14705 14684 5095)
4(5094 14685 14686 5093)
4(5115 14706 14685 5094)
4(5093 14686 14687 5092)
4(5114 14707 14686 5093)
4(5092 14687 14688 5091)
4(5113 14708 14687 5092)
4(5091 14688 14689 5090)
4(5112 14709 14688 5091)
4(5090 14689 14690 5089)
4(5111 14710 14689 5090)
4(5089 14690 14691 5088)
4(5110 14711 14690 5089)
4(5088 14691 14692 5087)
4(5109 14712 14691 5088)
4(5087 14692 14693 5086)
4(5108 14713 14692 5087)
4(5086 14693 14694 5085)
4(5107 14714 14693 5086)
4(5085 14694 14695 5084)
4(5106 14715 14694 5085)
4(5084 14695 1364 678)
4(678 1364 1365 677)
4(5105 14716 14695 5084)
4(853 1689 14696 5125)
4(5125 14696 14697 5124)
4(5146 14717 14696 5125)
4(5124 14697 14698 5123)
4(5145 14718 14697 5124)
4(5123 14698 14699 5122)
4(5144 14719 14698 5123)
4(5122 14699 14700 5121)
4(5143 14720 14699 5122)
4(5121 14700 14701 5120)
4(5142 14721 14700 5121)
4(5120 14701 14702 5119)
4(5141 14722 14701 5120)
4(5119 14702 14703 5118)
4(5140 14723 14702 5119)
4(5118 14703 14704 5117)
4(5139 14724 14703 5118)
4(5117 14704 14705 5116)
4(5138 14725 14704 5117)
4(5116 14705 14706 5115)
4(5137 14726 14705 5116)
4(5115 14706 14707 5114)
4(5136 14727 14706 5115)
4(5114 14707 14708 5113)
4(5135 14728 14707 5114)
4(5113 14708 14709 5112)
4(5134 14729 14708 5113)
4(5112 14709 14710 5111)
4(5133 14730 14709 5112)
4(5111 14710 14711 5110)
4(5132 14731 14710 5111)
4(5110 14711 14712 5109)
4(5131 14732 14711 5110)
4(5109 14712 14713 5108)
4(5130 14733 14712 5109)
4(5108 14713 14714 5107)
4(5129 14734 14713 5108)
4(5107 14714 14715 5106)
4(5128 14735 14714 5107)
4(5106 14715 14716 5105)
4(5127 14736 14715 5106)
4(5105 14716 1365 677)
4(677 1365 1366 676)
4(5126 14737 14716 5105)
4(852 1688 14717 5146)
4(5146 14717 14718 5145)
4(5167 14738 14717 5146)
4(5145 14718 14719 5144)
4(5166 14739 14718 5145)
4(5144 14719 14720 5143)
4(5165 14740 14719 5144)
4(5143 14720 14721 5142)
4(5164 14741 14720 5143)
4(5142 14721 14722 5141)
4(5163 14742 14721 5142)
4(5141 14722 14723 5140)
4(5162 14743 14722 5141)
4(5140 14723 14724 5139)
4(5161 14744 14723 5140)
4(5139 14724 14725 5138)
4(5160 14745 14724 5139)
4(5138 14725 14726 5137)
4(5159 14746 14725 5138)
4(5137 14726 14727 5136)
4(5158 14747 14726 5137)
4(5136 14727 14728 5135)
4(5157 14748 14727 5136)
4(5135 14728 14729 5134)
4(5156 14749 14728 5135)
4(5134 14729 14730 5133)
4(5155 14750 14729 5134)
4(5133 14730 14731 5132)
4(5154 14751 14730 5133)
4(5132 14731 14732 5131)
4(5153 14752 14731 5132)
4(5131 14732 14733 5130)
4(5152 14753 14732 5131)
4(5130 14733 14734 5129)
4(5151 14754 14733 5130)
4(5129 14734 14735 5128)
4(5150 14755 14734 5129)
4(5128 14735 14736 5127)
4(5149 14756 14735 5128)
4(5127 14736 14737 5126)
4(5148 14757 14736 5127)
4(5126 14737 1366 676)
4(676 1366 1367 675)
4(5147 14758 14737 5126)
4(851 1687 14738 5167)
4(5167 14738 14739 5166)
4(5188 14759 14738 5167)
4(5166 14739 14740 5165)
4(5187 14760 14739 5166)
4(5165 14740 14741 5164)
4(5186 14761 14740 5165)
4(5164 14741 14742 5163)
4(5185 14762 14741 5164)
4(5163 14742 14743 5162)
4(5184 14763 14742 5163)
4(5162 14743 14744 5161)
4(5183 14764 14743 5162)
4(5161 14744 14745 5160)
4(5182 14765 14744 5161)
4(5160 14745 14746 5159)
4(5181 14766 14745 5160)
4(5159 14746 14747 5158)
4(5180 14767 14746 5159)
4(5158 14747 14748 5157)
4(5179 14768 14747 5158)
4(5157 14748 14749 5156)
4(5178 14769 14748 5157)
4(5156 14749 14750 5155)
4(5177 14770 14749 5156)
4(5155 14750 14751 5154)
4(5176 14771 14750 5155)
4(5154 14751 14752 5153)
4(5175 14772 14751 5154)
4(5153 14752 14753 5152)
4(5174 14773 14752 5153)
4(5152 14753 14754 5151)
4(5173 14774 14753 5152)
4(5151 14754 14755 5150)
4(5172 14775 14754 5151)
4(5150 14755 14756 5149)
4(5171 14776 14755 5150)
4(5149 14756 14757 5148)
4(5170 14777 14756 5149)
4(5148 14757 14758 5147)
4(5169 14778 14757 5148)
4(5147 14758 1367 675)
4(675 1367 1368 674)
4(5168 14779 14758 5147)
4(850 1686 14759 5188)
4(5188 14759 14760 5187)
4(5209 14780 14759 5188)
4(5187 14760 14761 5186)
4(5208 14781 14760 5187)
4(5186 14761 14762 5185)
4(5207 14782 14761 5186)
4(5185 14762 14763 5184)
4(5206 14783 14762 5185)
4(5184 14763 14764 5183)
4(5205 14784 14763 5184)
4(5183 14764 14765 5182)
4(5204 14785 14764 5183)
4(5182 14765 14766 5181)
4(5203 14786 14765 5182)
4(5181 14766 14767 5180)
4(5202 14787 14766 5181)
4(5180 14767 14768 5179)
4(5201 14788 14767 5180)
4(5179 14768 14769 5178)
4(5200 14789 14768 5179)
4(5178 14769 14770 5177)
4(5199 14790 14769 5178)
4(5177 14770 14771 5176)
4(5198 14791 14770 5177)
4(5176 14771 14772 5175)
4(5197 14792 14771 5176)
4(5175 14772 14773 5174)
4(5196 14793 14772 5175)
4(5174 14773 14774 5173)
4(5195 14794 14773 5174)
4(5173 14774 14775 5172)
4(5194 14795 14774 5173)
4(5172 14775 14776 5171)
4(5193 14796 14775 5172)
4(5171 14776 14777 5170)
4(5192 14797 14776 5171)
4(5170 14777 14778 5169)
4(5191 14798 14777 5170)
4(5169 14778 14779 5168)
4(5190 14799 14778 5169)
4(5168 14779 1368 674)
4(1368 1369 673 674)
4(5189 14800 14779 5168)
4(849 1685 14780 5209)
4(5209 14780 14781 5208)
4(5230 14801 14780 5209)
4(5208 14781 14782 5207)
4(5229 14802 14781 5208)
4(5207 14782 14783 5206)
4(5228 14803 14782 5207)
4(5206 14783 14784 5205)
4(5227 14804 14783 5206)
4(5205 14784 14785 5204)
4(5226 14805 14784 5205)
4(5204 14785 14786 5203)
4(5225 14806 14785 5204)
4(5203 14786 14787 5202)
4(5224 14807 14786 5203)
4(5202 14787 14788 5201)
4(5223 14808 14787 5202)
4(5201 14788 14789 5200)
4(5222 14809 14788 5201)
4(5200 14789 14790 5199)
4(5221 14810 14789 5200)
4(5199 14790 14791 5198)
4(5220 14811 14790 5199)
4(5198 14791 14792 5197)
4(5219 14812 14791 5198)
4(5197 14792 14793 5196)
4(5218 14813 14792 5197)
4(5196 14793 14794 5195)
4(5217 14814 14793 5196)
4(5195 14794 14795 5194)
4(5216 14815 14794 5195)
4(5194 14795 14796 5193)
4(5215 14816 14795 5194)
4(5193 14796 14797 5192)
4(5214 14817 14796 5193)
4(5192 14797 14798 5191)
4(5213 14818 14797 5192)
4(5191 14798 14799 5190)
4(5212 14819 14798 5191)
4(5190 14799 14800 5189)
4(5211 14820 14799 5190)
4(5189 14800 1369 673)
4(1369 1370 672 673)
4(5210 14821 14800 5189)
4(848 1684 14801 5230)
4(5230 14801 14802 5229)
4(5251 14822 14801 5230)
4(5229 14802 14803 5228)
4(5250 14823 14802 5229)
4(5228 14803 14804 5227)
4(5249 14824 14803 5228)
4(5227 14804 14805 5226)
4(5248 14825 14804 5227)
4(5226 14805 14806 5225)
4(5247 14826 14805 5226)
4(5225 14806 14807 5224)
4(5246 14827 14806 5225)
4(5224 14807 14808 5223)
4(5245 14828 14807 5224)
4(5223 14808 14809 5222)
4(5244 14829 14808 5223)
4(5222 14809 14810 5221)
4(5243 14830 14809 5222)
4(5221 14810 14811 5220)
4(5242 14831 14810 5221)
4(5220 14811 14812 5219)
4(5241 14832 14811 5220)
4(5219 14812 14813 5218)
4(5240 14833 14812 5219)
4(5218 14813 14814 5217)
4(5239 14834 14813 5218)
4(5217 14814 14815 5216)
4(5238 14835 14814 5217)
4(5216 14815 14816 5215)
4(5237 14836 14815 5216)
4(5215 14816 14817 5214)
4(5236 14837 14816 5215)
4(5214 14817 14818 5213)
4(5235 14838 14817 5214)
4(5213 14818 14819 5212)
4(5234 14839 14818 5213)
4(5212 14819 14820 5211)
4(5233 14840 14819 5212)
4(5211 14820 14821 5210)
4(5232 14841 14820 5211)
4(5210 14821 1370 672)
4(1370 1371 671 672)
4(5231 14842 14821 5210)
4(847 1683 14822 5251)
4(5251 14822 14823 5250)
4(5272 14843 14822 5251)
4(5250 14823 14824 5249)
4(5271 14844 14823 5250)
4(5249 14824 14825 5248)
4(5270 14845 14824 5249)
4(5248 14825 14826 5247)
4(5269 14846 14825 5248)
4(5247 14826 14827 5246)
4(5268 14847 14826 5247)
4(5246 14827 14828 5245)
4(5267 14848 14827 5246)
4(5245 14828 14829 5244)
4(5266 14849 14828 5245)
4(5244 14829 14830 5243)
4(5265 14850 14829 5244)
4(5243 14830 14831 5242)
4(5264 14851 14830 5243)
4(5242 14831 14832 5241)
4(5263 14852 14831 5242)
4(5241 14832 14833 5240)
4(5262 14853 14832 5241)
4(5240 14833 14834 5239)
4(5261 14854 14833 5240)
4(5239 14834 14835 5238)
4(5260 14855 14834 5239)
4(5238 14835 14836 5237)
4(5259 14856 14835 5238)
4(5237 14836 14837 5236)
4(5258 14857 14836 5237)
4(5236 14837 14838 5235)
4(5257 14858 14837 5236)
4(5235 14838 14839 5234)
4(5256 14859 14838 5235)
4(5234 14839 14840 5233)
4(5255 14860 14839 5234)
4(5233 14840 14841 5232)
4(5254 14861 14840 5233)
4(5232 14841 14842 5231)
4(5253 14862 14841 5232)
4(5231 14842 1371 671)
4(671 1371 1372 670)
4(5252 14863 14842 5231)
4(846 1682 14843 5272)
4(5272 14843 14844 5271)
4(5293 14864 14843 5272)
4(5271 14844 14845 5270)
4(5292 14865 14844 5271)
4(5270 14845 14846 5269)
4(5291 14866 14845 5270)
4(5269 14846 14847 5268)
4(5290 14867 14846 5269)
4(5268 14847 14848 5267)
4(5289 14868 14847 5268)
4(5267 14848 14849 5266)
4(5288 14869 14848 5267)
4(5266 14849 14850 5265)
4(5287 14870 14849 5266)
4(5265 14850 14851 5264)
4(5286 14871 14850 5265)
4(5264 14851 14852 5263)
4(5285 14872 14851 5264)
4(5263 14852 14853 5262)
4(5284 14873 14852 5263)
4(5262 14853 14854 5261)
4(5283 14874 14853 5262)
4(5261 14854 14855 5260)
4(5282 14875 14854 5261)
4(5260 14855 14856 5259)
4(5281 14876 14855 5260)
4(5259 14856 14857 5258)
4(5280 14877 14856 5259)
4(5258 14857 14858 5257)
4(5279 14878 14857 5258)
4(5257 14858 14859 5256)
4(5278 14879 14858 5257)
4(5256 14859 14860 5255)
4(5277 14880 14859 5256)
4(5255 14860 14861 5254)
4(5276 14881 14860 5255)
4(5254 14861 14862 5253)
4(5275 14882 14861 5254)
4(5253 14862 14863 5252)
4(5274 14883 14862 5253)
4(5252 14863 1372 670)
4(670 1372 1373 669)
4(5273 14884 14863 5252)
4(845 1681 14864 5293)
4(5293 14864 14865 5292)
4(5314 14885 14864 5293)
4(5292 14865 14866 5291)
4(5313 14886 14865 5292)
4(5291 14866 14867 5290)
4(5312 14887 14866 5291)
4(5290 14867 14868 5289)
4(5311 14888 14867 5290)
4(5289 14868 14869 5288)
4(5310 14889 14868 5289)
4(5288 14869 14870 5287)
4(5309 14890 14869 5288)
4(5287 14870 14871 5286)
4(5308 14891 14870 5287)
4(5286 14871 14872 5285)
4(5307 14892 14871 5286)
4(5285 14872 14873 5284)
4(5306 14893 14872 5285)
4(5284 14873 14874 5283)
4(5305 14894 14873 5284)
4(5283 14874 14875 5282)
4(5304 14895 14874 5283)
4(5282 14875 14876 5281)
4(5303 14896 14875 5282)
4(5281 14876 14877 5280)
4(5302 14897 14876 5281)
4(5280 14877 14878 5279)
4(5301 14898 14877 5280)
4(5279 14878 14879 5278)
4(5300 14899 14878 5279)
4(5278 14879 14880 5277)
4(5299 14900 14879 5278)
4(5277 14880 14881 5276)
4(5298 14901 14880 5277)
4(5276 14881 14882 5275)
4(5297 14902 14881 5276)
4(5275 14882 14883 5274)
4(5296 14903 14882 5275)
4(5274 14883 14884 5273)
4(5295 14904 14883 5274)
4(5273 14884 1373 669)
4(669 1373 1374 668)
4(5294 14905 14884 5273)
4(844 1680 14885 5314)
4(720 1599 59 22)
4(5314 14885 14886 5313)
4(719 1598 1599 720)
4(720 1599 14885 5314)
4(5313 14886 14887 5312)
4(718 1597 1598 719)
4(719 1598 14886 5313)
4(5312 14887 14888 5311)
4(717 1596 1597 718)
4(718 1597 14887 5312)
4(5311 14888 14889 5310)
4(716 1595 1596 717)
4(717 1596 14888 5311)
4(5310 14889 14890 5309)
4(715 1594 1595 716)
4(716 1595 14889 5310)
4(5309 14890 14891 5308)
4(714 1593 1594 715)
4(715 1594 14890 5309)
4(5308 14891 14892 5307)
4(713 1592 1593 714)
4(714 1593 14891 5308)
4(5307 14892 14893 5306)
4(712 1591 1592 713)
4(713 1592 14892 5307)
4(5306 14893 14894 5305)
4(711 1590 1591 712)
4(712 1591 14893 5306)
4(5305 14894 14895 5304)
4(710 1589 1590 711)
4(711 1590 14894 5305)
4(5304 14895 14896 5303)
4(709 1588 1589 710)
4(710 1589 14895 5304)
4(5303 14896 14897 5302)
4(708 1587 1588 709)
4(709 1588 14896 5303)
4(5302 14897 14898 5301)
4(707 1586 1587 708)
4(708 1587 14897 5302)
4(5301 14898 14899 5300)
4(706 1585 1586 707)
4(707 1586 14898 5301)
4(5300 14899 14900 5299)
4(705 1584 1585 706)
4(706 1585 14899 5300)
4(5299 14900 14901 5298)
4(704 1583 1584 705)
4(705 1584 14900 5299)
4(5298 14901 14902 5297)
4(703 1582 1583 704)
4(704 1583 14901 5298)
4(5297 14902 14903 5296)
4(702 1581 1582 703)
4(703 1582 14902 5297)
4(5296 14903 14904 5295)
4(701 1580 1581 702)
4(702 1581 14903 5296)
4(5295 14904 14905 5294)
4(700 1579 1580 701)
4(701 1580 14904 5295)
4(5294 14905 1374 668)
4(668 1374 41 21)
4(21 41 1579 700)
4(700 1579 14905 5294)
4(6340 14906 1738 435)
4(6339 14907 1737 434)
4(6338 14908 1736 433)
4(6337 14909 1735 432)
4(6336 14910 1734 431)
4(6335 14911 1733 430)
4(6334 14912 1732 429)
4(6333 14913 1731 428)
4(6332 14914 1730 427)
4(6331 14915 1729 426)
4(6330 14916 1728 425)
4(6329 14917 1727 424)
4(6328 14918 1726 423)
4(6327 14919 1725 422)
4(6326 14920 1724 421)
4(6325 14921 1723 420)
4(6324 14922 1722 419)
4(6323 14923 1721 418)
4(6322 14924 1720 417)
4(6321 14925 1719 416)
4(6320 14926 1718 415)
4(6319 14927 1717 414)
4(6318 14928 1716 413)
4(6317 14929 1715 412)
4(6316 14930 1714 411)
4(6315 14931 1713 410)
4(61 1711 875 12)
4(6314 14932 1712 409)
4(811 1770 14906 6340)
4(6340 14906 14907 6339)
4(6367 14933 14906 6340)
4(6339 14907 14908 6338)
4(6366 14934 14907 6339)
4(6338 14908 14909 6337)
4(6365 14935 14908 6338)
4(6337 14909 14910 6336)
4(6364 14936 14909 6337)
4(6336 14910 14911 6335)
4(6363 14937 14910 6336)
4(6335 14911 14912 6334)
4(6362 14938 14911 6335)
4(6334 14912 14913 6333)
4(6361 14939 14912 6334)
4(6333 14913 14914 6332)
4(6360 14940 14913 6333)
4(6332 14914 14915 6331)
4(6359 14941 14914 6332)
4(6331 14915 14916 6330)
4(6358 14942 14915 6331)
4(6330 14916 14917 6329)
4(6357 14943 14916 6330)
4(6329 14917 14918 6328)
4(6356 14944 14917 6329)
4(6328 14918 14919 6327)
4(6355 14945 14918 6328)
4(6327 14919 14920 6326)
4(6354 14946 14919 6327)
4(6326 14920 14921 6325)
4(6353 14947 14920 6326)
4(6325 14921 14922 6324)
4(6352 14948 14921 6325)
4(6324 14922 14923 6323)
4(6351 14949 14922 6324)
4(6323 14923 14924 6322)
4(6350 14950 14923 6323)
4(6322 14924 14925 6321)
4(6349 14951 14924 6322)
4(6321 14925 14926 6320)
4(6348 14952 14925 6321)
4(6320 14926 14927 6319)
4(6347 14953 14926 6320)
4(6319 14927 14928 6318)
4(6346 14954 14927 6319)
4(6318 14928 14929 6317)
4(6345 14955 14928 6318)
4(6317 14929 14930 6316)
4(6344 14956 14929 6317)
4(6316 14930 14931 6315)
4(6343 14957 14930 6316)
4(6315 14931 14932 6314)
4(6342 14958 14931 6315)
4(6314 14932 1711 875)
4(1711 1710 874 875)
4(6341 14959 14932 6314)
4(810 1769 14933 6367)
4(6367 14933 14934 6366)
4(6394 14960 14933 6367)
4(6366 14934 14935 6365)
4(6393 14961 14934 6366)
4(6365 14935 14936 6364)
4(6392 14962 14935 6365)
4(6364 14936 14937 6363)
4(6391 14963 14936 6364)
4(6363 14937 14938 6362)
4(6390 14964 14937 6363)
4(6362 14938 14939 6361)
4(6389 14965 14938 6362)
4(6361 14939 14940 6360)
4(6388 14966 14939 6361)
4(6360 14940 14941 6359)
4(6387 14967 14940 6360)
4(6359 14941 14942 6358)
4(6386 14968 14941 6359)
4(6358 14942 14943 6357)
4(6385 14969 14942 6358)
4(6357 14943 14944 6356)
4(6384 14970 14943 6357)
4(6356 14944 14945 6355)
4(6383 14971 14944 6356)
4(6355 14945 14946 6354)
4(6382 14972 14945 6355)
4(6354 14946 14947 6353)
4(6381 14973 14946 6354)
4(6353 14947 14948 6352)
4(6380 14974 14947 6353)
4(6352 14948 14949 6351)
4(6379 14975 14948 6352)
4(6351 14949 14950 6350)
4(6378 14976 14949 6351)
4(6350 14950 14951 6349)
4(6377 14977 14950 6350)
4(6349 14951 14952 6348)
4(6376 14978 14951 6349)
4(6348 14952 14953 6347)
4(6375 14979 14952 6348)
4(6347 14953 14954 6346)
4(6374 14980 14953 6347)
4(6346 14954 14955 6345)
4(6373 14981 14954 6346)
4(6345 14955 14956 6344)
4(6372 14982 14955 6345)
4(6344 14956 14957 6343)
4(6371 14983 14956 6344)
4(6343 14957 14958 6342)
4(6370 14984 14957 6343)
4(6342 14958 14959 6341)
4(6369 14985 14958 6342)
4(6341 14959 1710 874)
4(1710 1709 873 874)
4(6368 14986 14959 6341)
4(809 1768 14960 6394)
4(6394 14960 14961 6393)
4(6421 14987 14960 6394)
4(6393 14961 14962 6392)
4(6420 14988 14961 6393)
4(6392 14962 14963 6391)
4(6419 14989 14962 6392)
4(6391 14963 14964 6390)
4(6418 14990 14963 6391)
4(6390 14964 14965 6389)
4(6417 14991 14964 6390)
4(6389 14965 14966 6388)
4(6416 14992 14965 6389)
4(6388 14966 14967 6387)
4(6415 14993 14966 6388)
4(6387 14967 14968 6386)
4(6414 14994 14967 6387)
4(6386 14968 14969 6385)
4(6413 14995 14968 6386)
4(6385 14969 14970 6384)
4(6412 14996 14969 6385)
4(6384 14970 14971 6383)
4(6411 14997 14970 6384)
4(6383 14971 14972 6382)
4(6410 14998 14971 6383)
4(6382 14972 14973 6381)
4(6409 14999 14972 6382)
4(6381 14973 14974 6380)
4(6408 15000 14973 6381)
4(6380 14974 14975 6379)
4(6407 15001 14974 6380)
4(6379 14975 14976 6378)
4(6406 15002 14975 6379)
4(6378 14976 14977 6377)
4(6405 15003 14976 6378)
4(6377 14977 14978 6376)
4(6404 15004 14977 6377)
4(6376 14978 14979 6375)
4(6403 15005 14978 6376)
4(6375 14979 14980 6374)
4(6402 15006 14979 6375)
4(6374 14980 14981 6373)
4(6401 15007 14980 6374)
4(6373 14981 14982 6372)
4(6400 15008 14981 6373)
4(6372 14982 14983 6371)
4(6399 15009 14982 6372)
4(6371 14983 14984 6370)
4(6398 15010 14983 6371)
4(6370 14984 14985 6369)
4(6397 15011 14984 6370)
4(6369 14985 14986 6368)
4(6396 15012 14985 6369)
4(6368 14986 1709 873)
4(1709 1708 872 873)
4(6395 15013 14986 6368)
4(808 1767 14987 6421)
4(6421 14987 14988 6420)
4(6448 15014 14987 6421)
4(6420 14988 14989 6419)
4(6447 15015 14988 6420)
4(6419 14989 14990 6418)
4(6446 15016 14989 6419)
4(6418 14990 14991 6417)
4(6445 15017 14990 6418)
4(6417 14991 14992 6416)
4(6444 15018 14991 6417)
4(6416 14992 14993 6415)
4(6443 15019 14992 6416)
4(6415 14993 14994 6414)
4(6442 15020 14993 6415)
4(6414 14994 14995 6413)
4(6441 15021 14994 6414)
4(6413 14995 14996 6412)
4(6440 15022 14995 6413)
4(6412 14996 14997 6411)
4(6439 15023 14996 6412)
4(6411 14997 14998 6410)
4(6438 15024 14997 6411)
4(6410 14998 14999 6409)
4(6437 15025 14998 6410)
4(6409 14999 15000 6408)
4(6436 15026 14999 6409)
4(6408 15000 15001 6407)
4(6435 15027 15000 6408)
4(6407 15001 15002 6406)
4(6434 15028 15001 6407)
4(6406 15002 15003 6405)
4(6433 15029 15002 6406)
4(6405 15003 15004 6404)
4(6432 15030 15003 6405)
4(6404 15004 15005 6403)
4(6431 15031 15004 6404)
4(6403 15005 15006 6402)
4(6430 15032 15005 6403)
4(6402 15006 15007 6401)
4(6429 15033 15006 6402)
4(6401 15007 15008 6400)
4(6428 15034 15007 6401)
4(6400 15008 15009 6399)
4(6427 15035 15008 6400)
4(6399 15009 15010 6398)
4(6426 15036 15009 6399)
4(6398 15010 15011 6397)
4(6425 15037 15010 6398)
4(6397 15011 15012 6396)
4(6424 15038 15011 6397)
4(6396 15012 15013 6395)
4(6423 15039 15012 6396)
4(6395 15013 1708 872)
4(1708 1707 871 872)
4(6422 15040 15013 6395)
4(807 1766 15014 6448)
4(6448 15014 15015 6447)
4(6475 15041 15014 6448)
4(6447 15015 15016 6446)
4(6474 15042 15015 6447)
4(6446 15016 15017 6445)
4(6473 15043 15016 6446)
4(6445 15017 15018 6444)
4(6472 15044 15017 6445)
4(6444 15018 15019 6443)
4(6471 15045 15018 6444)
4(6443 15019 15020 6442)
4(6470 15046 15019 6443)
4(6442 15020 15021 6441)
4(6469 15047 15020 6442)
4(6441 15021 15022 6440)
4(6468 15048 15021 6441)
4(6440 15022 15023 6439)
4(6467 15049 15022 6440)
4(6439 15023 15024 6438)
4(6466 15050 15023 6439)
4(6438 15024 15025 6437)
4(6465 15051 15024 6438)
4(6437 15025 15026 6436)
4(6464 15052 15025 6437)
4(6436 15026 15027 6435)
4(6463 15053 15026 6436)
4(6435 15027 15028 6434)
4(6462 15054 15027 6435)
4(6434 15028 15029 6433)
4(6461 15055 15028 6434)
4(6433 15029 15030 6432)
4(6460 15056 15029 6433)
4(6432 15030 15031 6431)
4(6459 15057 15030 6432)
4(6431 15031 15032 6430)
4(6458 15058 15031 6431)
4(6430 15032 15033 6429)
4(6457 15059 15032 6430)
4(6429 15033 15034 6428)
4(6456 15060 15033 6429)
4(6428 15034 15035 6427)
4(6455 15061 15034 6428)
4(6427 15035 15036 6426)
4(6454 15062 15035 6427)
4(6426 15036 15037 6425)
4(6453 15063 15036 6426)
4(6425 15037 15038 6424)
4(6452 15064 15037 6425)
4(6424 15038 15039 6423)
4(6451 15065 15038 6424)
4(6423 15039 15040 6422)
4(6450 15066 15039 6423)
4(6422 15040 1707 871)
4(1707 1706 870 871)
4(6449 15067 15040 6422)
4(806 1765 15041 6475)
4(6475 15041 15042 6474)
4(6502 15068 15041 6475)
4(6474 15042 15043 6473)
4(6501 15069 15042 6474)
4(6473 15043 15044 6472)
4(6500 15070 15043 6473)
4(6472 15044 15045 6471)
4(6499 15071 15044 6472)
4(6471 15045 15046 6470)
4(6498 15072 15045 6471)
4(6470 15046 15047 6469)
4(6497 15073 15046 6470)
4(6469 15047 15048 6468)
4(6496 15074 15047 6469)
4(6468 15048 15049 6467)
4(6495 15075 15048 6468)
4(6467 15049 15050 6466)
4(6494 15076 15049 6467)
4(6466 15050 15051 6465)
4(6493 15077 15050 6466)
4(6465 15051 15052 6464)
4(6492 15078 15051 6465)
4(6464 15052 15053 6463)
4(6491 15079 15052 6464)
4(6463 15053 15054 6462)
4(6490 15080 15053 6463)
4(6462 15054 15055 6461)
4(6489 15081 15054 6462)
4(6461 15055 15056 6460)
4(6488 15082 15055 6461)
4(6460 15056 15057 6459)
4(6487 15083 15056 6460)
4(6459 15057 15058 6458)
4(6486 15084 15057 6459)
4(6458 15058 15059 6457)
4(6485 15085 15058 6458)
4(6457 15059 15060 6456)
4(6484 15086 15059 6457)
4(6456 15060 15061 6455)
4(6483 15087 15060 6456)
4(6455 15061 15062 6454)
4(6482 15088 15061 6455)
4(6454 15062 15063 6453)
4(6481 15089 15062 6454)
4(6453 15063 15064 6452)
4(6480 15090 15063 6453)
4(6452 15064 15065 6451)
4(6479 15091 15064 6452)
4(6451 15065 15066 6450)
4(6478 15092 15065 6451)
4(6450 15066 15067 6449)
4(6477 15093 15066 6450)
4(6449 15067 1706 870)
4(1706 1705 869 870)
4(6476 15094 15067 6449)
4(805 1764 15068 6502)
4(6502 15068 15069 6501)
4(6529 15095 15068 6502)
4(6501 15069 15070 6500)
4(6528 15096 15069 6501)
4(6500 15070 15071 6499)
4(6527 15097 15070 6500)
4(6499 15071 15072 6498)
4(6526 15098 15071 6499)
4(6498 15072 15073 6497)
4(6525 15099 15072 6498)
4(6497 15073 15074 6496)
4(6524 15100 15073 6497)
4(6496 15074 15075 6495)
4(6523 15101 15074 6496)
4(6495 15075 15076 6494)
4(6522 15102 15075 6495)
4(6494 15076 15077 6493)
4(6521 15103 15076 6494)
4(6493 15077 15078 6492)
4(6520 15104 15077 6493)
4(6492 15078 15079 6491)
4(6519 15105 15078 6492)
4(6491 15079 15080 6490)
4(6518 15106 15079 6491)
4(6490 15080 15081 6489)
4(6517 15107 15080 6490)
4(6489 15081 15082 6488)
4(6516 15108 15081 6489)
4(6488 15082 15083 6487)
4(6515 15109 15082 6488)
4(6487 15083 15084 6486)
4(6514 15110 15083 6487)
4(6486 15084 15085 6485)
4(6513 15111 15084 6486)
4(6485 15085 15086 6484)
4(6512 15112 15085 6485)
4(6484 15086 15087 6483)
4(6511 15113 15086 6484)
4(6483 15087 15088 6482)
4(6510 15114 15087 6483)
4(6482 15088 15089 6481)
4(6509 15115 15088 6482)
4(6481 15089 15090 6480)
4(6508 15116 15089 6481)
4(6480 15090 15091 6479)
4(6507 15117 15090 6480)
4(6479 15091 15092 6478)
4(6506 15118 15091 6479)
4(6478 15092 15093 6477)
4(6505 15119 15092 6478)
4(6477 15093 15094 6476)
4(6504 15120 15093 6477)
4(6476 15094 1705 869)
4(1705 1704 868 869)
4(6503 15121 15094 6476)
4(804 1763 15095 6529)
4(6529 15095 15096 6528)
4(6556 15122 15095 6529)
4(6528 15096 15097 6527)
4(6555 15123 15096 6528)
4(6527 15097 15098 6526)
4(6554 15124 15097 6527)
4(6526 15098 15099 6525)
4(6553 15125 15098 6526)
4(6525 15099 15100 6524)
4(6552 15126 15099 6525)
4(6524 15100 15101 6523)
4(6551 15127 15100 6524)
4(6523 15101 15102 6522)
4(6550 15128 15101 6523)
4(6522 15102 15103 6521)
4(6549 15129 15102 6522)
4(6521 15103 15104 6520)
4(6548 15130 15103 6521)
4(6520 15104 15105 6519)
4(6547 15131 15104 6520)
4(6519 15105 15106 6518)
4(6546 15132 15105 6519)
4(6518 15106 15107 6517)
4(6545 15133 15106 6518)
4(6517 15107 15108 6516)
4(6544 15134 15107 6517)
4(6516 15108 15109 6515)
4(6543 15135 15108 6516)
4(6515 15109 15110 6514)
4(6542 15136 15109 6515)
4(6514 15110 15111 6513)
4(6541 15137 15110 6514)
4(6513 15111 15112 6512)
4(6540 15138 15111 6513)
4(6512 15112 15113 6511)
4(6539 15139 15112 6512)
4(6511 15113 15114 6510)
4(6538 15140 15113 6511)
4(6510 15114 15115 6509)
4(6537 15141 15114 6510)
4(6509 15115 15116 6508)
4(6536 15142 15115 6509)
4(6508 15116 15117 6507)
4(6535 15143 15116 6508)
4(6507 15117 15118 6506)
4(6534 15144 15117 6507)
4(6506 15118 15119 6505)
4(6533 15145 15118 6506)
4(6505 15119 15120 6504)
4(6532 15146 15119 6505)
4(6504 15120 15121 6503)
4(6531 15147 15120 6504)
4(6503 15121 1704 868)
4(1704 1703 867 868)
4(6530 15148 15121 6503)
4(803 1762 15122 6556)
4(6556 15122 15123 6555)
4(6583 15149 15122 6556)
4(6555 15123 15124 6554)
4(6582 15150 15123 6555)
4(6554 15124 15125 6553)
4(6581 15151 15124 6554)
4(6553 15125 15126 6552)
4(6580 15152 15125 6553)
4(6552 15126 15127 6551)
4(6579 15153 15126 6552)
4(6551 15127 15128 6550)
4(6578 15154 15127 6551)
4(6550 15128 15129 6549)
4(6577 15155 15128 6550)
4(6549 15129 15130 6548)
4(6576 15156 15129 6549)
4(6548 15130 15131 6547)
4(6575 15157 15130 6548)
4(6547 15131 15132 6546)
4(6574 15158 15131 6547)
4(6546 15132 15133 6545)
4(6573 15159 15132 6546)
4(6545 15133 15134 6544)
4(6572 15160 15133 6545)
4(6544 15134 15135 6543)
4(6571 15161 15134 6544)
4(6543 15135 15136 6542)
4(6570 15162 15135 6543)
4(6542 15136 15137 6541)
4(6569 15163 15136 6542)
4(6541 15137 15138 6540)
4(6568 15164 15137 6541)
4(6540 15138 15139 6539)
4(6567 15165 15138 6540)
4(6539 15139 15140 6538)
4(6566 15166 15139 6539)
4(6538 15140 15141 6537)
4(6565 15167 15140 6538)
4(6537 15141 15142 6536)
4(6564 15168 15141 6537)
4(6536 15142 15143 6535)
4(6563 15169 15142 6536)
4(6535 15143 15144 6534)
4(6562 15170 15143 6535)
4(6534 15144 15145 6533)
4(6561 15171 15144 6534)
4(6533 15145 15146 6532)
4(6560 15172 15145 6533)
4(6532 15146 15147 6531)
4(6559 15173 15146 6532)
4(6531 15147 15148 6530)
4(6558 15174 15147 6531)
4(6530 15148 1703 867)
4(1703 1702 866 867)
4(6557 15175 15148 6530)
4(802 1761 15149 6583)
4(6583 15149 15150 6582)
4(6610 15176 15149 6583)
4(6582 15150 15151 6581)
4(6609 15177 15150 6582)
4(6581 15151 15152 6580)
4(6608 15178 15151 6581)
4(6580 15152 15153 6579)
4(6607 15179 15152 6580)
4(6579 15153 15154 6578)
4(6606 15180 15153 6579)
4(6578 15154 15155 6577)
4(6605 15181 15154 6578)
4(6577 15155 15156 6576)
4(6604 15182 15155 6577)
4(6576 15156 15157 6575)
4(6603 15183 15156 6576)
4(6575 15157 15158 6574)
4(6602 15184 15157 6575)
4(6574 15158 15159 6573)
4(6601 15185 15158 6574)
4(6573 15159 15160 6572)
4(6600 15186 15159 6573)
4(6572 15160 15161 6571)
4(6599 15187 15160 6572)
4(6571 15161 15162 6570)
4(6598 15188 15161 6571)
4(6570 15162 15163 6569)
4(6597 15189 15162 6570)
4(6569 15163 15164 6568)
4(6596 15190 15163 6569)
4(6568 15164 15165 6567)
4(6595 15191 15164 6568)
4(6567 15165 15166 6566)
4(6594 15192 15165 6567)
4(6566 15166 15167 6565)
4(6593 15193 15166 6566)
4(6565 15167 15168 6564)
4(6592 15194 15167 6565)
4(6564 15168 15169 6563)
4(6591 15195 15168 6564)
4(6563 15169 15170 6562)
4(6590 15196 15169 6563)
4(6562 15170 15171 6561)
4(6589 15197 15170 6562)
4(6561 15171 15172 6560)
4(6588 15198 15171 6561)
4(6560 15172 15173 6559)
4(6587 15199 15172 6560)
4(6559 15173 15174 6558)
4(6586 15200 15173 6559)
4(6558 15174 15175 6557)
4(6585 15201 15174 6558)
4(6557 15175 1702 866)
4(1702 1701 865 866)
4(6584 15202 15175 6557)
4(801 1760 15176 6610)
4(6610 15176 15177 6609)
4(6637 15203 15176 6610)
4(6609 15177 15178 6608)
4(6636 15204 15177 6609)
4(6608 15178 15179 6607)
4(6635 15205 15178 6608)
4(6607 15179 15180 6606)
4(6634 15206 15179 6607)
4(6606 15180 15181 6605)
4(6633 15207 15180 6606)
4(6605 15181 15182 6604)
4(6632 15208 15181 6605)
4(6604 15182 15183 6603)
4(6631 15209 15182 6604)
4(6603 15183 15184 6602)
4(6630 15210 15183 6603)
4(6602 15184 15185 6601)
4(6629 15211 15184 6602)
4(6601 15185 15186 6600)
4(6628 15212 15185 6601)
4(6600 15186 15187 6599)
4(6627 15213 15186 6600)
4(6599 15187 15188 6598)
4(6626 15214 15187 6599)
4(6598 15188 15189 6597)
4(6625 15215 15188 6598)
4(6597 15189 15190 6596)
4(6624 15216 15189 6597)
4(6596 15190 15191 6595)
4(6623 15217 15190 6596)
4(6595 15191 15192 6594)
4(6622 15218 15191 6595)
4(6594 15192 15193 6593)
4(6621 15219 15192 6594)
4(6593 15193 15194 6592)
4(6620 15220 15193 6593)
4(6592 15194 15195 6591)
4(6619 15221 15194 6592)
4(6591 15195 15196 6590)
4(6618 15222 15195 6591)
4(6590 15196 15197 6589)
4(6617 15223 15196 6590)
4(6589 15197 15198 6588)
4(6616 15224 15197 6589)
4(6588 15198 15199 6587)
4(6615 15225 15198 6588)
4(6587 15199 15200 6586)
4(6614 15226 15199 6587)
4(6586 15200 15201 6585)
4(6613 15227 15200 6586)
4(6585 15201 15202 6584)
4(6612 15228 15201 6585)
4(6584 15202 1701 865)
4(1701 1700 864 865)
4(6611 15229 15202 6584)
4(800 1759 15203 6637)
4(6637 15203 15204 6636)
4(6664 15230 15203 6637)
4(6636 15204 15205 6635)
4(6663 15231 15204 6636)
4(6635 15205 15206 6634)
4(6662 15232 15205 6635)
4(6634 15206 15207 6633)
4(6661 15233 15206 6634)
4(6633 15207 15208 6632)
4(6660 15234 15207 6633)
4(6632 15208 15209 6631)
4(6659 15235 15208 6632)
4(6631 15209 15210 6630)
4(6658 15236 15209 6631)
4(6630 15210 15211 6629)
4(6657 15237 15210 6630)
4(6629 15211 15212 6628)
4(6656 15238 15211 6629)
4(6628 15212 15213 6627)
4(6655 15239 15212 6628)
4(6627 15213 15214 6626)
4(6654 15240 15213 6627)
4(6626 15214 15215 6625)
4(6653 15241 15214 6626)
4(6625 15215 15216 6624)
4(6652 15242 15215 6625)
4(6624 15216 15217 6623)
4(6651 15243 15216 6624)
4(6623 15217 15218 6622)
4(6650 15244 15217 6623)
4(6622 15218 15219 6621)
4(6649 15245 15218 6622)
4(6621 15219 15220 6620)
4(6648 15246 15219 6621)
4(6620 15220 15221 6619)
4(6647 15247 15220 6620)
4(6619 15221 15222 6618)
4(6646 15248 15221 6619)
4(6618 15222 15223 6617)
4(6645 15249 15222 6618)
4(6617 15223 15224 6616)
4(6644 15250 15223 6617)
4(6616 15224 15225 6615)
4(6643 15251 15224 6616)
4(6615 15225 15226 6614)
4(6642 15252 15225 6615)
4(6614 15226 15227 6613)
4(6641 15253 15226 6614)
4(6613 15227 15228 6612)
4(6640 15254 15227 6613)
4(6612 15228 15229 6611)
4(6639 15255 15228 6612)
4(6611 15229 1700 864)
4(1700 1699 863 864)
4(6638 15256 15229 6611)
4(799 1758 15230 6664)
4(6664 15230 15231 6663)
4(6691 15257 15230 6664)
4(6663 15231 15232 6662)
4(6690 15258 15231 6663)
4(6662 15232 15233 6661)
4(6689 15259 15232 6662)
4(6661 15233 15234 6660)
4(6688 15260 15233 6661)
4(6660 15234 15235 6659)
4(6687 15261 15234 6660)
4(6659 15235 15236 6658)
4(6686 15262 15235 6659)
4(6658 15236 15237 6657)
4(6685 15263 15236 6658)
4(6657 15237 15238 6656)
4(6684 15264 15237 6657)
4(6656 15238 15239 6655)
4(6683 15265 15238 6656)
4(6655 15239 15240 6654)
4(6682 15266 15239 6655)
4(6654 15240 15241 6653)
4(6681 15267 15240 6654)
4(6653 15241 15242 6652)
4(6680 15268 15241 6653)
4(6652 15242 15243 6651)
4(6679 15269 15242 6652)
4(6651 15243 15244 6650)
4(6678 15270 15243 6651)
4(6650 15244 15245 6649)
4(6677 15271 15244 6650)
4(6649 15245 15246 6648)
4(6676 15272 15245 6649)
4(6648 15246 15247 6647)
4(6675 15273 15246 6648)
4(6647 15247 15248 6646)
4(6674 15274 15247 6647)
4(6646 15248 15249 6645)
4(6673 15275 15248 6646)
4(6645 15249 15250 6644)
4(6672 15276 15249 6645)
4(6644 15250 15251 6643)
4(6671 15277 15250 6644)
4(6643 15251 15252 6642)
4(6670 15278 15251 6643)
4(6642 15252 15253 6641)
4(6669 15279 15252 6642)
4(6641 15253 15254 6640)
4(6668 15280 15253 6641)
4(6640 15254 15255 6639)
4(6667 15281 15254 6640)
4(6639 15255 15256 6638)
4(6666 15282 15255 6639)
4(6638 15256 1699 863)
4(1699 1698 862 863)
4(6665 15283 15256 6638)
4(798 1757 15257 6691)
4(6691 15257 15258 6690)
4(6718 15284 15257 6691)
4(6690 15258 15259 6689)
4(6717 15285 15258 6690)
4(6689 15259 15260 6688)
4(6716 15286 15259 6689)
4(6688 15260 15261 6687)
4(6715 15287 15260 6688)
4(6687 15261 15262 6686)
4(6714 15288 15261 6687)
4(6686 15262 15263 6685)
4(6713 15289 15262 6686)
4(6685 15263 15264 6684)
4(6712 15290 15263 6685)
4(6684 15264 15265 6683)
4(6711 15291 15264 6684)
4(6683 15265 15266 6682)
4(6710 15292 15265 6683)
4(6682 15266 15267 6681)
4(6709 15293 15266 6682)
4(6681 15267 15268 6680)
4(6708 15294 15267 6681)
4(6680 15268 15269 6679)
4(6707 15295 15268 6680)
4(6679 15269 15270 6678)
4(6706 15296 15269 6679)
4(6678 15270 15271 6677)
4(6705 15297 15270 6678)
4(6677 15271 15272 6676)
4(6704 15298 15271 6677)
4(6676 15272 15273 6675)
4(6703 15299 15272 6676)
4(6675 15273 15274 6674)
4(6702 15300 15273 6675)
4(6674 15274 15275 6673)
4(6701 15301 15274 6674)
4(6673 15275 15276 6672)
4(6700 15302 15275 6673)
4(6672 15276 15277 6671)
4(6699 15303 15276 6672)
4(6671 15277 15278 6670)
4(6698 15304 15277 6671)
4(6670 15278 15279 6669)
4(6697 15305 15278 6670)
4(6669 15279 15280 6668)
4(6696 15306 15279 6669)
4(6668 15280 15281 6667)
4(6695 15307 15280 6668)
4(6667 15281 15282 6666)
4(6694 15308 15281 6667)
4(6666 15282 15283 6665)
4(6693 15309 15282 6666)
4(6665 15283 1698 862)
4(1698 1697 861 862)
4(6692 15310 15283 6665)
4(797 1756 15284 6718)
4(6718 15284 15285 6717)
4(6745 15311 15284 6718)
4(6717 15285 15286 6716)
4(6744 15312 15285 6717)
4(6716 15286 15287 6715)
4(6743 15313 15286 6716)
4(6715 15287 15288 6714)
4(6742 15314 15287 6715)
4(6714 15288 15289 6713)
4(6741 15315 15288 6714)
4(6713 15289 15290 6712)
4(6740 15316 15289 6713)
4(6712 15290 15291 6711)
4(6739 15317 15290 6712)
4(6711 15291 15292 6710)
4(6738 15318 15291 6711)
4(6710 15292 15293 6709)
4(6737 15319 15292 6710)
4(6709 15293 15294 6708)
4(6736 15320 15293 6709)
4(6708 15294 15295 6707)
4(6735 15321 15294 6708)
4(6707 15295 15296 6706)
4(6734 15322 15295 6707)
4(6706 15296 15297 6705)
4(6733 15323 15296 6706)
4(6705 15297 15298 6704)
4(6732 15324 15297 6705)
4(6704 15298 15299 6703)
4(6731 15325 15298 6704)
4(6703 15299 15300 6702)
4(6730 15326 15299 6703)
4(6702 15300 15301 6701)
4(6729 15327 15300 6702)
4(6701 15301 15302 6700)
4(6728 15328 15301 6701)
4(6700 15302 15303 6699)
4(6727 15329 15302 6700)
4(6699 15303 15304 6698)
4(6726 15330 15303 6699)
4(6698 15304 15305 6697)
4(6725 15331 15304 6698)
4(6697 15305 15306 6696)
4(6724 15332 15305 6697)
4(6696 15306 15307 6695)
4(6723 15333 15306 6696)
4(6695 15307 15308 6694)
4(6722 15334 15307 6695)
4(6694 15308 15309 6693)
4(6721 15335 15308 6694)
4(6693 15309 15310 6692)
4(6720 15336 15309 6693)
4(6692 15310 1697 861)
4(1697 1696 860 861)
4(6719 15337 15310 6692)
4(796 1755 15311 6745)
4(6745 15311 15312 6744)
4(6772 15338 15311 6745)
4(6744 15312 15313 6743)
4(6771 15339 15312 6744)
4(6743 15313 15314 6742)
4(6770 15340 15313 6743)
4(6742 15314 15315 6741)
4(6769 15341 15314 6742)
4(6741 15315 15316 6740)
4(6768 15342 15315 6741)
4(6740 15316 15317 6739)
4(6767 15343 15316 6740)
4(6739 15317 15318 6738)
4(6766 15344 15317 6739)
4(6738 15318 15319 6737)
4(6765 15345 15318 6738)
4(6737 15319 15320 6736)
4(6764 15346 15319 6737)
4(6736 15320 15321 6735)
4(6763 15347 15320 6736)
4(6735 15321 15322 6734)
4(6762 15348 15321 6735)
4(6734 15322 15323 6733)
4(6761 15349 15322 6734)
4(6733 15323 15324 6732)
4(6760 15350 15323 6733)
4(6732 15324 15325 6731)
4(6759 15351 15324 6732)
4(6731 15325 15326 6730)
4(6758 15352 15325 6731)
4(6730 15326 15327 6729)
4(6757 15353 15326 6730)
4(6729 15327 15328 6728)
4(6756 15354 15327 6729)
4(6728 15328 15329 6727)
4(6755 15355 15328 6728)
4(6727 15329 15330 6726)
4(6754 15356 15329 6727)
4(6726 15330 15331 6725)
4(6753 15357 15330 6726)
4(6725 15331 15332 6724)
4(6752 15358 15331 6725)
4(6724 15332 15333 6723)
4(6751 15359 15332 6724)
4(6723 15333 15334 6722)
4(6750 15360 15333 6723)
4(6722 15334 15335 6721)
4(6749 15361 15334 6722)
4(6721 15335 15336 6720)
4(6748 15362 15335 6721)
4(6720 15336 15337 6719)
4(6747 15363 15336 6720)
4(6719 15337 1696 860)
4(1696 1695 859 860)
4(6746 15364 15337 6719)
4(795 1754 15338 6772)
4(6772 15338 15339 6771)
4(6799 15365 15338 6772)
4(6771 15339 15340 6770)
4(6798 15366 15339 6771)
4(6770 15340 15341 6769)
4(6797 15367 15340 6770)
4(6769 15341 15342 6768)
4(6796 15368 15341 6769)
4(6768 15342 15343 6767)
4(6795 15369 15342 6768)
4(6767 15343 15344 6766)
4(6794 15370 15343 6767)
4(6766 15344 15345 6765)
4(6793 15371 15344 6766)
4(6765 15345 15346 6764)
4(6792 15372 15345 6765)
4(6764 15346 15347 6763)
4(6791 15373 15346 6764)
4(6763 15347 15348 6762)
4(6790 15374 15347 6763)
4(6762 15348 15349 6761)
4(6789 15375 15348 6762)
4(6761 15349 15350 6760)
4(6788 15376 15349 6761)
4(6760 15350 15351 6759)
4(6787 15377 15350 6760)
4(6759 15351 15352 6758)
4(6786 15378 15351 6759)
4(6758 15352 15353 6757)
4(6785 15379 15352 6758)
4(6757 15353 15354 6756)
4(6784 15380 15353 6757)
4(6756 15354 15355 6755)
4(6783 15381 15354 6756)
4(6755 15355 15356 6754)
4(6782 15382 15355 6755)
4(6754 15356 15357 6753)
4(6781 15383 15356 6754)
4(6753 15357 15358 6752)
4(6780 15384 15357 6753)
4(6752 15358 15359 6751)
4(6779 15385 15358 6752)
4(6751 15359 15360 6750)
4(6778 15386 15359 6751)
4(6750 15360 15361 6749)
4(6777 15387 15360 6750)
4(6749 15361 15362 6748)
4(6776 15388 15361 6749)
4(6748 15362 15363 6747)
4(6775 15389 15362 6748)
4(6747 15363 15364 6746)
4(6774 15390 15363 6747)
4(6746 15364 1695 859)
4(1695 1694 858 859)
4(6773 15391 15364 6746)
4(794 1753 15365 6799)
4(6799 15365 15366 6798)
4(6826 15392 15365 6799)
4(6798 15366 15367 6797)
4(6825 15393 15366 6798)
4(6797 15367 15368 6796)
4(6824 15394 15367 6797)
4(6796 15368 15369 6795)
4(6823 15395 15368 6796)
4(6795 15369 15370 6794)
4(6822 15396 15369 6795)
4(6794 15370 15371 6793)
4(6821 15397 15370 6794)
4(6793 15371 15372 6792)
4(6820 15398 15371 6793)
4(6792 15372 15373 6791)
4(6819 15399 15372 6792)
4(6791 15373 15374 6790)
4(6818 15400 15373 6791)
4(6790 15374 15375 6789)
4(6817 15401 15374 6790)
4(6789 15375 15376 6788)
4(6816 15402 15375 6789)
4(6788 15376 15377 6787)
4(6815 15403 15376 6788)
4(6787 15377 15378 6786)
4(6814 15404 15377 6787)
4(6786 15378 15379 6785)
4(6813 15405 15378 6786)
4(6785 15379 15380 6784)
4(6812 15406 15379 6785)
4(6784 15380 15381 6783)
4(6811 15407 15380 6784)
4(6783 15381 15382 6782)
4(6810 15408 15381 6783)
4(6782 15382 15383 6781)
4(6809 15409 15382 6782)
4(6781 15383 15384 6780)
4(6808 15410 15383 6781)
4(6780 15384 15385 6779)
4(6807 15411 15384 6780)
4(6779 15385 15386 6778)
4(6806 15412 15385 6779)
4(6778 15386 15387 6777)
4(6805 15413 15386 6778)
4(6777 15387 15388 6776)
4(6804 15414 15387 6777)
4(6776 15388 15389 6775)
4(6803 15415 15388 6776)
4(6775 15389 15390 6774)
4(6802 15416 15389 6775)
4(6774 15390 15391 6773)
4(6801 15417 15390 6774)
4(6773 15391 1694 858)
4(1694 1693 857 858)
4(6800 15418 15391 6773)
4(793 1752 15392 6826)
4(6826 15392 15393 6825)
4(6853 15419 15392 6826)
4(6825 15393 15394 6824)
4(6852 15420 15393 6825)
4(6824 15394 15395 6823)
4(6851 15421 15394 6824)
4(6823 15395 15396 6822)
4(6850 15422 15395 6823)
4(6822 15396 15397 6821)
4(6849 15423 15396 6822)
4(6821 15397 15398 6820)
4(6848 15424 15397 6821)
4(6820 15398 15399 6819)
4(6847 15425 15398 6820)
4(6819 15399 15400 6818)
4(6846 15426 15399 6819)
4(6818 15400 15401 6817)
4(6845 15427 15400 6818)
4(6817 15401 15402 6816)
4(6844 15428 15401 6817)
4(6816 15402 15403 6815)
4(6843 15429 15402 6816)
4(6815 15403 15404 6814)
4(6842 15430 15403 6815)
4(6814 15404 15405 6813)
4(6841 15431 15404 6814)
4(6813 15405 15406 6812)
4(6840 15432 15405 6813)
4(6812 15406 15407 6811)
4(6839 15433 15406 6812)
4(6811 15407 15408 6810)
4(6838 15434 15407 6811)
4(6810 15408 15409 6809)
4(6837 15435 15408 6810)
4(6809 15409 15410 6808)
4(6836 15436 15409 6809)
4(6808 15410 15411 6807)
4(6835 15437 15410 6808)
4(6807 15411 15412 6806)
4(6834 15438 15411 6807)
4(6806 15412 15413 6805)
4(6833 15439 15412 6806)
4(6805 15413 15414 6804)
4(6832 15440 15413 6805)
4(6804 15414 15415 6803)
4(6831 15441 15414 6804)
4(6803 15415 15416 6802)
4(6830 15442 15415 6803)
4(6802 15416 15417 6801)
4(6829 15443 15416 6802)
4(6801 15417 15418 6800)
4(6828 15444 15417 6801)
4(6800 15418 1693 857)
4(1693 1692 856 857)
4(6827 15445 15418 6800)
4(792 1751 15419 6853)
4(6853 15419 15420 6852)
4(6880 15446 15419 6853)
4(6852 15420 15421 6851)
4(6879 15447 15420 6852)
4(6851 15421 15422 6850)
4(6878 15448 15421 6851)
4(6850 15422 15423 6849)
4(6877 15449 15422 6850)
4(6849 15423 15424 6848)
4(6876 15450 15423 6849)
4(6848 15424 15425 6847)
4(6875 15451 15424 6848)
4(6847 15425 15426 6846)
4(6874 15452 15425 6847)
4(6846 15426 15427 6845)
4(6873 15453 15426 6846)
4(6845 15427 15428 6844)
4(6872 15454 15427 6845)
4(6844 15428 15429 6843)
4(6871 15455 15428 6844)
4(6843 15429 15430 6842)
4(6870 15456 15429 6843)
4(6842 15430 15431 6841)
4(6869 15457 15430 6842)
4(6841 15431 15432 6840)
4(6868 15458 15431 6841)
4(6840 15432 15433 6839)
4(6867 15459 15432 6840)
4(6839 15433 15434 6838)
4(6866 15460 15433 6839)
4(6838 15434 15435 6837)
4(6865 15461 15434 6838)
4(6837 15435 15436 6836)
4(6864 15462 15435 6837)
4(6836 15436 15437 6835)
4(6863 15463 15436 6836)
4(6835 15437 15438 6834)
4(6862 15464 15437 6835)
4(6834 15438 15439 6833)
4(6861 15465 15438 6834)
4(6833 15439 15440 6832)
4(6860 15466 15439 6833)
4(6832 15440 15441 6831)
4(6859 15467 15440 6832)
4(6831 15441 15442 6830)
4(6858 15468 15441 6831)
4(6830 15442 15443 6829)
4(6857 15469 15442 6830)
4(6829 15443 15444 6828)
4(6856 15470 15443 6829)
4(6828 15444 15445 6827)
4(6855 15471 15444 6828)
4(6827 15445 1692 856)
4(1692 1691 855 856)
4(6854 15472 15445 6827)
4(791 1750 15446 6880)
4(6880 15446 15447 6879)
4(6907 15473 15446 6880)
4(6879 15447 15448 6878)
4(6906 15474 15447 6879)
4(6878 15448 15449 6877)
4(6905 15475 15448 6878)
4(6877 15449 15450 6876)
4(6904 15476 15449 6877)
4(6876 15450 15451 6875)
4(6903 15477 15450 6876)
4(6875 15451 15452 6874)
4(6902 15478 15451 6875)
4(6874 15452 15453 6873)
4(6901 15479 15452 6874)
4(6873 15453 15454 6872)
4(6900 15480 15453 6873)
4(6872 15454 15455 6871)
4(6899 15481 15454 6872)
4(6871 15455 15456 6870)
4(6898 15482 15455 6871)
4(6870 15456 15457 6869)
4(6897 15483 15456 6870)
4(6869 15457 15458 6868)
4(6896 15484 15457 6869)
4(6868 15458 15459 6867)
4(6895 15485 15458 6868)
4(6867 15459 15460 6866)
4(6894 15486 15459 6867)
4(6866 15460 15461 6865)
4(6893 15487 15460 6866)
4(6865 15461 15462 6864)
4(6892 15488 15461 6865)
4(6864 15462 15463 6863)
4(6891 15489 15462 6864)
4(6863 15463 15464 6862)
4(6890 15490 15463 6863)
4(6862 15464 15465 6861)
4(6889 15491 15464 6862)
4(6861 15465 15466 6860)
4(6888 15492 15465 6861)
4(6860 15466 15467 6859)
4(6887 15493 15466 6860)
4(6859 15467 15468 6858)
4(6886 15494 15467 6859)
4(6858 15468 15469 6857)
4(6885 15495 15468 6858)
4(6857 15469 15470 6856)
4(6884 15496 15469 6857)
4(6856 15470 15471 6855)
4(6883 15497 15470 6856)
4(6855 15471 15472 6854)
4(6882 15498 15471 6855)
4(6854 15472 1691 855)
4(1691 1690 854 855)
4(6881 15499 15472 6854)
4(790 1749 15473 6907)
4(6907 15473 15474 6906)
4(6934 15500 15473 6907)
4(6906 15474 15475 6905)
4(6933 15501 15474 6906)
4(6905 15475 15476 6904)
4(6932 15502 15475 6905)
4(6904 15476 15477 6903)
4(6931 15503 15476 6904)
4(6903 15477 15478 6902)
4(6930 15504 15477 6903)
4(6902 15478 15479 6901)
4(6929 15505 15478 6902)
4(6901 15479 15480 6900)
4(6928 15506 15479 6901)
4(6900 15480 15481 6899)
4(6927 15507 15480 6900)
4(6899 15481 15482 6898)
4(6926 15508 15481 6899)
4(6898 15482 15483 6897)
4(6925 15509 15482 6898)
4(6897 15483 15484 6896)
4(6924 15510 15483 6897)
4(6896 15484 15485 6895)
4(6923 15511 15484 6896)
4(6895 15485 15486 6894)
4(6922 15512 15485 6895)
4(6894 15486 15487 6893)
4(6921 15513 15486 6894)
4(6893 15487 15488 6892)
4(6920 15514 15487 6893)
4(6892 15488 15489 6891)
4(6919 15515 15488 6892)
4(6891 15489 15490 6890)
4(6918 15516 15489 6891)
4(6890 15490 15491 6889)
4(6917 15517 15490 6890)
4(6889 15491 15492 6888)
4(6916 15518 15491 6889)
4(6888 15492 15493 6887)
4(6915 15519 15492 6888)
4(6887 15493 15494 6886)
4(6914 15520 15493 6887)
4(6886 15494 15495 6885)
4(6913 15521 15494 6886)
4(6885 15495 15496 6884)
4(6912 15522 15495 6885)
4(6884 15496 15497 6883)
4(6911 15523 15496 6884)
4(6883 15497 15498 6882)
4(6910 15524 15497 6883)
4(6882 15498 15499 6881)
4(6909 15525 15498 6882)
4(6881 15499 1690 854)
4(1690 1689 853 854)
4(6908 15526 15499 6881)
4(789 1748 15500 6934)
4(6934 15500 15501 6933)
4(6961 15527 15500 6934)
4(6933 15501 15502 6932)
4(6960 15528 15501 6933)
4(6932 15502 15503 6931)
4(6959 15529 15502 6932)
4(6931 15503 15504 6930)
4(6958 15530 15503 6931)
4(6930 15504 15505 6929)
4(6957 15531 15504 6930)
4(6929 15505 15506 6928)
4(6956 15532 15505 6929)
4(6928 15506 15507 6927)
4(6955 15533 15506 6928)
4(6927 15507 15508 6926)
4(6954 15534 15507 6927)
4(6926 15508 15509 6925)
4(6953 15535 15508 6926)
4(6925 15509 15510 6924)
4(6952 15536 15509 6925)
4(6924 15510 15511 6923)
4(6951 15537 15510 6924)
4(6923 15511 15512 6922)
4(6950 15538 15511 6923)
4(6922 15512 15513 6921)
4(6949 15539 15512 6922)
4(6921 15513 15514 6920)
4(6948 15540 15513 6921)
4(6920 15514 15515 6919)
4(6947 15541 15514 6920)
4(6919 15515 15516 6918)
4(6946 15542 15515 6919)
4(6918 15516 15517 6917)
4(6945 15543 15516 6918)
4(6917 15517 15518 6916)
4(6944 15544 15517 6917)
4(6916 15518 15519 6915)
4(6943 15545 15518 6916)
4(6915 15519 15520 6914)
4(6942 15546 15519 6915)
4(6914 15520 15521 6913)
4(6941 15547 15520 6914)
4(6913 15521 15522 6912)
4(6940 15548 15521 6913)
4(6912 15522 15523 6911)
4(6939 15549 15522 6912)
4(6911 15523 15524 6910)
4(6938 15550 15523 6911)
4(6910 15524 15525 6909)
4(6937 15551 15524 6910)
4(6909 15525 15526 6908)
4(6936 15552 15525 6909)
4(6908 15526 1689 853)
4(1689 1688 852 853)
4(6935 15553 15526 6908)
4(788 1747 15527 6961)
4(6961 15527 15528 6960)
4(6988 15554 15527 6961)
4(6960 15528 15529 6959)
4(6987 15555 15528 6960)
4(6959 15529 15530 6958)
4(6986 15556 15529 6959)
4(6958 15530 15531 6957)
4(6985 15557 15530 6958)
4(6957 15531 15532 6956)
4(6984 15558 15531 6957)
4(6956 15532 15533 6955)
4(6983 15559 15532 6956)
4(6955 15533 15534 6954)
4(6982 15560 15533 6955)
4(6954 15534 15535 6953)
4(6981 15561 15534 6954)
4(6953 15535 15536 6952)
4(6980 15562 15535 6953)
4(6952 15536 15537 6951)
4(6979 15563 15536 6952)
4(6951 15537 15538 6950)
4(6978 15564 15537 6951)
4(6950 15538 15539 6949)
4(6977 15565 15538 6950)
4(6949 15539 15540 6948)
4(6976 15566 15539 6949)
4(6948 15540 15541 6947)
4(6975 15567 15540 6948)
4(6947 15541 15542 6946)
4(6974 15568 15541 6947)
4(6946 15542 15543 6945)
4(6973 15569 15542 6946)
4(6945 15543 15544 6944)
4(6972 15570 15543 6945)
4(6944 15544 15545 6943)
4(6971 15571 15544 6944)
4(6943 15545 15546 6942)
4(6970 15572 15545 6943)
4(6942 15546 15547 6941)
4(6969 15573 15546 6942)
4(6941 15547 15548 6940)
4(6968 15574 15547 6941)
4(6940 15548 15549 6939)
4(6967 15575 15548 6940)
4(6939 15549 15550 6938)
4(6966 15576 15549 6939)
4(6938 15550 15551 6937)
4(6965 15577 15550 6938)
4(6937 15551 15552 6936)
4(6964 15578 15551 6937)
4(6936 15552 15553 6935)
4(6963 15579 15552 6936)
4(6935 15553 1688 852)
4(1688 1687 851 852)
4(6962 15580 15553 6935)
4(787 1746 15554 6988)
4(6988 15554 15555 6987)
4(7015 15581 15554 6988)
4(6987 15555 15556 6986)
4(7014 15582 15555 6987)
4(6986 15556 15557 6985)
4(7013 15583 15556 6986)
4(6985 15557 15558 6984)
4(7012 15584 15557 6985)
4(6984 15558 15559 6983)
4(7011 15585 15558 6984)
4(6983 15559 15560 6982)
4(7010 15586 15559 6983)
4(6982 15560 15561 6981)
4(7009 15587 15560 6982)
4(6981 15561 15562 6980)
4(7008 15588 15561 6981)
4(6980 15562 15563 6979)
4(7007 15589 15562 6980)
4(6979 15563 15564 6978)
4(7006 15590 15563 6979)
4(6978 15564 15565 6977)
4(7005 15591 15564 6978)
4(6977 15565 15566 6976)
4(7004 15592 15565 6977)
4(6976 15566 15567 6975)
4(7003 15593 15566 6976)
4(6975 15567 15568 6974)
4(7002 15594 15567 6975)
4(6974 15568 15569 6973)
4(7001 15595 15568 6974)
4(6973 15569 15570 6972)
4(7000 15596 15569 6973)
4(6972 15570 15571 6971)
4(6999 15597 15570 6972)
4(6971 15571 15572 6970)
4(6998 15598 15571 6971)
4(6970 15572 15573 6969)
4(6997 15599 15572 6970)
4(6969 15573 15574 6968)
4(6996 15600 15573 6969)
4(6968 15574 15575 6967)
4(6995 15601 15574 6968)
4(6967 15575 15576 6966)
4(6994 15602 15575 6967)
4(6966 15576 15577 6965)
4(6993 15603 15576 6966)
4(6965 15577 15578 6964)
4(6992 15604 15577 6965)
4(6964 15578 15579 6963)
4(6991 15605 15578 6964)
4(6963 15579 15580 6962)
4(6990 15606 15579 6963)
4(6962 15580 1687 851)
4(1687 1686 850 851)
4(6989 15607 15580 6962)
4(786 1745 15581 7015)
4(7015 15581 15582 7014)
4(7042 15608 15581 7015)
4(7014 15582 15583 7013)
4(7041 15609 15582 7014)
4(7013 15583 15584 7012)
4(7040 15610 15583 7013)
4(7012 15584 15585 7011)
4(7039 15611 15584 7012)
4(7011 15585 15586 7010)
4(7038 15612 15585 7011)
4(7010 15586 15587 7009)
4(7037 15613 15586 7010)
4(7009 15587 15588 7008)
4(7036 15614 15587 7009)
4(7008 15588 15589 7007)
4(7035 15615 15588 7008)
4(7007 15589 15590 7006)
4(7034 15616 15589 7007)
4(7006 15590 15591 7005)
4(7033 15617 15590 7006)
4(7005 15591 15592 7004)
4(7032 15618 15591 7005)
4(7004 15592 15593 7003)
4(7031 15619 15592 7004)
4(7003 15593 15594 7002)
4(7030 15620 15593 7003)
4(7002 15594 15595 7001)
4(7029 15621 15594 7002)
4(7001 15595 15596 7000)
4(7028 15622 15595 7001)
4(7000 15596 15597 6999)
4(7027 15623 15596 7000)
4(6999 15597 15598 6998)
4(7026 15624 15597 6999)
4(6998 15598 15599 6997)
4(7025 15625 15598 6998)
4(6997 15599 15600 6996)
4(7024 15626 15599 6997)
4(6996 15600 15601 6995)
4(7023 15627 15600 6996)
4(6995 15601 15602 6994)
4(7022 15628 15601 6995)
4(6994 15602 15603 6993)
4(7021 15629 15602 6994)
4(6993 15603 15604 6992)
4(7020 15630 15603 6993)
4(6992 15604 15605 6991)
4(7019 15631 15604 6992)
4(6991 15605 15606 6990)
4(7018 15632 15605 6991)
4(6990 15606 15607 6989)
4(7017 15633 15606 6990)
4(6989 15607 1686 850)
4(1686 1685 849 850)
4(7016 15634 15607 6989)
4(785 1744 15608 7042)
4(7042 15608 15609 7041)
4(7069 15635 15608 7042)
4(7041 15609 15610 7040)
4(7068 15636 15609 7041)
4(7040 15610 15611 7039)
4(7067 15637 15610 7040)
4(7039 15611 15612 7038)
4(7066 15638 15611 7039)
4(7038 15612 15613 7037)
4(7065 15639 15612 7038)
4(7037 15613 15614 7036)
4(7064 15640 15613 7037)
4(7036 15614 15615 7035)
4(7063 15641 15614 7036)
4(7035 15615 15616 7034)
4(7062 15642 15615 7035)
4(7034 15616 15617 7033)
4(7061 15643 15616 7034)
4(7033 15617 15618 7032)
4(7060 15644 15617 7033)
4(7032 15618 15619 7031)
4(7059 15645 15618 7032)
4(7031 15619 15620 7030)
4(7058 15646 15619 7031)
4(7030 15620 15621 7029)
4(7057 15647 15620 7030)
4(7029 15621 15622 7028)
4(7056 15648 15621 7029)
4(7028 15622 15623 7027)
4(7055 15649 15622 7028)
4(7027 15623 15624 7026)
4(7054 15650 15623 7027)
4(7026 15624 15625 7025)
4(7053 15651 15624 7026)
4(7025 15625 15626 7024)
4(7052 15652 15625 7025)
4(7024 15626 15627 7023)
4(7051 15653 15626 7024)
4(7023 15627 15628 7022)
4(7050 15654 15627 7023)
4(7022 15628 15629 7021)
4(7049 15655 15628 7022)
4(7021 15629 15630 7020)
4(7048 15656 15629 7021)
4(7020 15630 15631 7019)
4(7047 15657 15630 7020)
4(7019 15631 15632 7018)
4(7046 15658 15631 7019)
4(7018 15632 15633 7017)
4(7045 15659 15632 7018)
4(7017 15633 15634 7016)
4(7044 15660 15633 7017)
4(7016 15634 1685 849)
4(1685 1684 848 849)
4(7043 15661 15634 7016)
4(784 1743 15635 7069)
4(7069 15635 15636 7068)
4(7096 15662 15635 7069)
4(7068 15636 15637 7067)
4(7095 15663 15636 7068)
4(7067 15637 15638 7066)
4(7094 15664 15637 7067)
4(7066 15638 15639 7065)
4(7093 15665 15638 7066)
4(7065 15639 15640 7064)
4(7092 15666 15639 7065)
4(7064 15640 15641 7063)
4(7091 15667 15640 7064)
4(7063 15641 15642 7062)
4(7090 15668 15641 7063)
4(7062 15642 15643 7061)
4(7089 15669 15642 7062)
4(7061 15643 15644 7060)
4(7088 15670 15643 7061)
4(7060 15644 15645 7059)
4(7087 15671 15644 7060)
4(7059 15645 15646 7058)
4(7086 15672 15645 7059)
4(7058 15646 15647 7057)
4(7085 15673 15646 7058)
4(7057 15647 15648 7056)
4(7084 15674 15647 7057)
4(7056 15648 15649 7055)
4(7083 15675 15648 7056)
4(7055 15649 15650 7054)
4(7082 15676 15649 7055)
4(7054 15650 15651 7053)
4(7081 15677 15650 7054)
4(7053 15651 15652 7052)
4(7080 15678 15651 7053)
4(7052 15652 15653 7051)
4(7079 15679 15652 7052)
4(7051 15653 15654 7050)
4(7078 15680 15653 7051)
4(7050 15654 15655 7049)
4(7077 15681 15654 7050)
4(7049 15655 15656 7048)
4(7076 15682 15655 7049)
4(7048 15656 15657 7047)
4(7075 15683 15656 7048)
4(7047 15657 15658 7046)
4(7074 15684 15657 7047)
4(7046 15658 15659 7045)
4(7073 15685 15658 7046)
4(7045 15659 15660 7044)
4(7072 15686 15659 7045)
4(7044 15660 15661 7043)
4(7071 15687 15660 7044)
4(7043 15661 1684 848)
4(1684 1683 847 848)
4(7070 15688 15661 7043)
4(783 1742 15662 7096)
4(7096 15662 15663 7095)
4(7123 15689 15662 7096)
4(7095 15663 15664 7094)
4(7122 15690 15663 7095)
4(7094 15664 15665 7093)
4(7121 15691 15664 7094)
4(7093 15665 15666 7092)
4(7120 15692 15665 7093)
4(7092 15666 15667 7091)
4(7119 15693 15666 7092)
4(7091 15667 15668 7090)
4(7118 15694 15667 7091)
4(7090 15668 15669 7089)
4(7117 15695 15668 7090)
4(7089 15669 15670 7088)
4(7116 15696 15669 7089)
4(7088 15670 15671 7087)
4(7115 15697 15670 7088)
4(7087 15671 15672 7086)
4(7114 15698 15671 7087)
4(7086 15672 15673 7085)
4(7113 15699 15672 7086)
4(7085 15673 15674 7084)
4(7112 15700 15673 7085)
4(7084 15674 15675 7083)
4(7111 15701 15674 7084)
4(7083 15675 15676 7082)
4(7110 15702 15675 7083)
4(7082 15676 15677 7081)
4(7109 15703 15676 7082)
4(7081 15677 15678 7080)
4(7108 15704 15677 7081)
4(7080 15678 15679 7079)
4(7107 15705 15678 7080)
4(7079 15679 15680 7078)
4(7106 15706 15679 7079)
4(7078 15680 15681 7077)
4(7105 15707 15680 7078)
4(7077 15681 15682 7076)
4(7104 15708 15681 7077)
4(7076 15682 15683 7075)
4(7103 15709 15682 7076)
4(7075 15683 15684 7074)
4(7102 15710 15683 7075)
4(7074 15684 15685 7073)
4(7101 15711 15684 7074)
4(7073 15685 15686 7072)
4(7100 15712 15685 7073)
4(7072 15686 15687 7071)
4(7099 15713 15686 7072)
4(7071 15687 15688 7070)
4(7098 15714 15687 7071)
4(7070 15688 1683 847)
4(1683 1682 846 847)
4(7097 15715 15688 7070)
4(782 1741 15689 7123)
4(7123 15689 15690 7122)
4(7150 15716 15689 7123)
4(7122 15690 15691 7121)
4(7149 15717 15690 7122)
4(7121 15691 15692 7120)
4(7148 15718 15691 7121)
4(7120 15692 15693 7119)
4(7147 15719 15692 7120)
4(7119 15693 15694 7118)
4(7146 15720 15693 7119)
4(7118 15694 15695 7117)
4(7145 15721 15694 7118)
4(7117 15695 15696 7116)
4(7144 15722 15695 7117)
4(7116 15696 15697 7115)
4(7143 15723 15696 7116)
4(7115 15697 15698 7114)
4(7142 15724 15697 7115)
4(7114 15698 15699 7113)
4(7141 15725 15698 7114)
4(7113 15699 15700 7112)
4(7140 15726 15699 7113)
4(7112 15700 15701 7111)
4(7139 15727 15700 7112)
4(7111 15701 15702 7110)
4(7138 15728 15701 7111)
4(7110 15702 15703 7109)
4(7137 15729 15702 7110)
4(7109 15703 15704 7108)
4(7136 15730 15703 7109)
4(7108 15704 15705 7107)
4(7135 15731 15704 7108)
4(7107 15705 15706 7106)
4(7134 15732 15705 7107)
4(7106 15706 15707 7105)
4(7133 15733 15706 7106)
4(7105 15707 15708 7104)
4(7132 15734 15707 7105)
4(7104 15708 15709 7103)
4(7131 15735 15708 7104)
4(7103 15709 15710 7102)
4(7130 15736 15709 7103)
4(7102 15710 15711 7101)
4(7129 15737 15710 7102)
4(7101 15711 15712 7100)
4(7128 15738 15711 7101)
4(7100 15712 15713 7099)
4(7127 15739 15712 7100)
4(7099 15713 15714 7098)
4(7126 15740 15713 7099)
4(7098 15714 15715 7097)
4(7125 15741 15714 7098)
4(7097 15715 1682 846)
4(1682 1681 845 846)
4(7124 15742 15715 7097)
4(781 1740 15716 7150)
4(7150 15716 15717 7149)
4(7177 15743 15716 7150)
4(7149 15717 15718 7148)
4(7176 15744 15717 7149)
4(7148 15718 15719 7147)
4(7175 15745 15718 7148)
4(7147 15719 15720 7146)
4(7174 15746 15719 7147)
4(7146 15720 15721 7145)
4(7173 15747 15720 7146)
4(7145 15721 15722 7144)
4(7172 15748 15721 7145)
4(7144 15722 15723 7143)
4(7171 15749 15722 7144)
4(7143 15723 15724 7142)
4(7170 15750 15723 7143)
4(7142 15724 15725 7141)
4(7169 15751 15724 7142)
4(7141 15725 15726 7140)
4(7168 15752 15725 7141)
4(7140 15726 15727 7139)
4(7167 15753 15726 7140)
4(7139 15727 15728 7138)
4(7166 15754 15727 7139)
4(7138 15728 15729 7137)
4(7165 15755 15728 7138)
4(7137 15729 15730 7136)
4(7164 15756 15729 7137)
4(7136 15730 15731 7135)
4(7163 15757 15730 7136)
4(7135 15731 15732 7134)
4(7162 15758 15731 7135)
4(7134 15732 15733 7133)
4(7161 15759 15732 7134)
4(7133 15733 15734 7132)
4(7160 15760 15733 7133)
4(7132 15734 15735 7131)
4(7159 15761 15734 7132)
4(7131 15735 15736 7130)
4(7158 15762 15735 7131)
4(7130 15736 15737 7129)
4(7157 15763 15736 7130)
4(7129 15737 15738 7128)
4(7156 15764 15737 7129)
4(7128 15738 15739 7127)
4(7155 15765 15738 7128)
4(7127 15739 15740 7126)
4(7154 15766 15739 7127)
4(7126 15740 15741 7125)
4(7153 15767 15740 7126)
4(7125 15741 15742 7124)
4(7152 15768 15741 7125)
4(7124 15742 1681 845)
4(1681 1680 844 845)
4(7151 15769 15742 7124)
4(780 1739 15743 7177)
4(747 1658 60 23)
4(7177 15743 15744 7176)
4(746 1657 1658 747)
4(747 1658 15743 7177)
4(7176 15744 15745 7175)
4(745 1656 1657 746)
4(746 1657 15744 7176)
4(7175 15745 15746 7174)
4(744 1655 1656 745)
4(745 1656 15745 7175)
4(7174 15746 15747 7173)
4(743 1654 1655 744)
4(744 1655 15746 7174)
4(7173 15747 15748 7172)
4(742 1653 1654 743)
4(743 1654 15747 7173)
4(7172 15748 15749 7171)
4(741 1652 1653 742)
4(742 1653 15748 7172)
4(7171 15749 15750 7170)
4(740 1651 1652 741)
4(741 1652 15749 7171)
4(7170 15750 15751 7169)
4(739 1650 1651 740)
4(740 1651 15750 7170)
4(7169 15751 15752 7168)
4(738 1649 1650 739)
4(739 1650 15751 7169)
4(7168 15752 15753 7167)
4(737 1648 1649 738)
4(738 1649 15752 7168)
4(7167 15753 15754 7166)
4(736 1647 1648 737)
4(737 1648 15753 7167)
4(7166 15754 15755 7165)
4(735 1646 1647 736)
4(736 1647 15754 7166)
4(7165 15755 15756 7164)
4(734 1645 1646 735)
4(735 1646 15755 7165)
4(7164 15756 15757 7163)
4(733 1644 1645 734)
4(734 1645 15756 7164)
4(7163 15757 15758 7162)
4(732 1643 1644 733)
4(733 1644 15757 7163)
4(7162 15758 15759 7161)
4(731 1642 1643 732)
4(732 1643 15758 7162)
4(7161 15759 15760 7160)
4(730 1641 1642 731)
4(731 1642 15759 7161)
4(7160 15760 15761 7159)
4(729 1640 1641 730)
4(730 1641 15760 7160)
4(7159 15761 15762 7158)
4(728 1639 1640 729)
4(729 1640 15761 7159)
4(7158 15762 15763 7157)
4(727 1638 1639 728)
4(728 1639 15762 7158)
4(7157 15763 15764 7156)
4(726 1637 1638 727)
4(727 1638 15763 7157)
4(7156 15764 15765 7155)
4(725 1636 1637 726)
4(726 1637 15764 7156)
4(7155 15765 15766 7154)
4(724 1635 1636 725)
4(725 1636 15765 7155)
4(7154 15766 15767 7153)
4(723 1634 1635 724)
4(724 1635 15766 7154)
4(7153 15767 15768 7152)
4(722 1633 1634 723)
4(723 1634 15767 7153)
4(7152 15768 15769 7151)
4(721 1632 1633 722)
4(722 1633 15768 7152)
4(7151 15769 1680 844)
4(1680 59 22 844)
4(22 59 1632 721)
4(721 1632 15769 7151)
4(6 53 1383 164)
4(164 1383 1384 163)
4(7182 15770 1383 164)
4(1384 1385 162 163)
4(7181 15771 1384 163)
4(1385 1386 161 162)
4(7180 15772 1385 162)
4(1386 1387 160 161)
4(7179 15773 1386 161)
4(1387 51 5 160)
4(5 51 1659 388)
4(7178 15774 1387 160)
4(436 1776 15770 7182)
4(7182 15770 15771 7181)
4(7187 15775 15770 7182)
4(7181 15771 15772 7180)
4(7186 15776 15771 7181)
4(7180 15772 15773 7179)
4(7185 15777 15772 7180)
4(7179 15773 15774 7178)
4(7184 15778 15773 7179)
4(7178 15774 1659 388)
4(388 1659 1660 389)
4(7183 15779 15774 7178)
4(437 1777 15775 7187)
4(7187 15775 15776 7186)
4(7192 15780 15775 7187)
4(7186 15776 15777 7185)
4(7191 15781 15776 7186)
4(7185 15777 15778 7184)
4(7190 15782 15777 7185)
4(7184 15778 15779 7183)
4(7189 15783 15778 7184)
4(7183 15779 1660 389)
4(389 1660 1661 390)
4(7188 15784 15779 7183)
4(438 1778 15780 7192)
4(7192 15780 15781 7191)
4(7197 15785 15780 7192)
4(7191 15781 15782 7190)
4(7196 15786 15781 7191)
4(7190 15782 15783 7189)
4(7195 15787 15782 7190)
4(7189 15783 15784 7188)
4(7194 15788 15783 7189)
4(7188 15784 1661 390)
4(390 1661 1662 391)
4(7193 15789 15784 7188)
4(439 1779 15785 7197)
4(7197 15785 15786 7196)
4(7202 15790 15785 7197)
4(7196 15786 15787 7195)
4(7201 15791 15786 7196)
4(7195 15787 15788 7194)
4(7200 15792 15787 7195)
4(7194 15788 15789 7193)
4(7199 15793 15788 7194)
4(7193 15789 1662 391)
4(391 1662 1663 392)
4(7198 15794 15789 7193)
4(440 1780 15790 7202)
4(7202 15790 15791 7201)
4(7207 15795 15790 7202)
4(7201 15791 15792 7200)
4(7206 15796 15791 7201)
4(7200 15792 15793 7199)
4(7205 15797 15792 7200)
4(7199 15793 15794 7198)
4(7204 15798 15793 7199)
4(7198 15794 1663 392)
4(392 1663 1664 393)
4(7203 15799 15794 7198)
4(441 1781 15795 7207)
4(7207 15795 15796 7206)
4(7212 15800 15795 7207)
4(7206 15796 15797 7205)
4(7211 15801 15796 7206)
4(7205 15797 15798 7204)
4(7210 15802 15797 7205)
4(7204 15798 15799 7203)
4(7209 15803 15798 7204)
4(7203 15799 1664 393)
4(393 1664 1665 394)
4(7208 15804 15799 7203)
4(442 1782 15800 7212)
4(7212 15800 15801 7211)
4(7217 15805 15800 7212)
4(7211 15801 15802 7210)
4(7216 15806 15801 7211)
4(7210 15802 15803 7209)
4(7215 15807 15802 7210)
4(7209 15803 15804 7208)
4(7214 15808 15803 7209)
4(7208 15804 1665 394)
4(394 1665 1666 395)
4(7213 15809 15804 7208)
4(443 1783 15805 7217)
4(7217 15805 15806 7216)
4(7222 15810 15805 7217)
4(7216 15806 15807 7215)
4(7221 15811 15806 7216)
4(7215 15807 15808 7214)
4(7220 15812 15807 7215)
4(7214 15808 15809 7213)
4(7219 15813 15808 7214)
4(7213 15809 1666 395)
4(395 1666 1667 396)
4(7218 15814 15809 7213)
4(444 1784 15810 7222)
4(7222 15810 15811 7221)
4(7227 15815 15810 7222)
4(7221 15811 15812 7220)
4(7226 15816 15811 7221)
4(7220 15812 15813 7219)
4(7225 15817 15812 7220)
4(7219 15813 15814 7218)
4(7224 15818 15813 7219)
4(7218 15814 1667 396)
4(396 1667 1668 397)
4(7223 15819 15814 7218)
4(445 1785 15815 7227)
4(7227 15815 15816 7226)
4(7232 15820 15815 7227)
4(7226 15816 15817 7225)
4(7231 15821 15816 7226)
4(7225 15817 15818 7224)
4(7230 15822 15817 7225)
4(7224 15818 15819 7223)
4(7229 15823 15818 7224)
4(7223 15819 1668 397)
4(397 1668 1669 398)
4(7228 15824 15819 7223)
4(446 1786 15820 7232)
4(7232 15820 15821 7231)
4(7237 15825 15820 7232)
4(7231 15821 15822 7230)
4(7236 15826 15821 7231)
4(7230 15822 15823 7229)
4(7235 15827 15822 7230)
4(7229 15823 15824 7228)
4(7234 15828 15823 7229)
4(7228 15824 1669 398)
4(398 1669 1670 399)
4(7233 15829 15824 7228)
4(447 1787 15825 7237)
4(7237 15825 15826 7236)
4(7242 15830 15825 7237)
4(7236 15826 15827 7235)
4(7241 15831 15826 7236)
4(7235 15827 15828 7234)
4(7240 15832 15827 7235)
4(7234 15828 15829 7233)
4(7239 15833 15828 7234)
4(7233 15829 1670 399)
4(399 1670 1671 400)
4(7238 15834 15829 7233)
4(448 1788 15830 7242)
4(7242 15830 15831 7241)
4(7247 15835 15830 7242)
4(7241 15831 15832 7240)
4(7246 15836 15831 7241)
4(7240 15832 15833 7239)
4(7245 15837 15832 7240)
4(7239 15833 15834 7238)
4(7244 15838 15833 7239)
4(7238 15834 1671 400)
4(400 1671 1672 401)
4(7243 15839 15834 7238)
4(449 1789 15835 7247)
4(7247 15835 15836 7246)
4(7252 15840 15835 7247)
4(7246 15836 15837 7245)
4(7251 15841 15836 7246)
4(7245 15837 15838 7244)
4(7250 15842 15837 7245)
4(7244 15838 15839 7243)
4(7249 15843 15838 7244)
4(7243 15839 1672 401)
4(401 1672 1673 402)
4(7248 15844 15839 7243)
4(450 1790 15840 7252)
4(7252 15840 15841 7251)
4(7257 15845 15840 7252)
4(7251 15841 15842 7250)
4(7256 15846 15841 7251)
4(7250 15842 15843 7249)
4(7255 15847 15842 7250)
4(7249 15843 15844 7248)
4(7254 15848 15843 7249)
4(7248 15844 1673 402)
4(402 1673 1674 403)
4(7253 15849 15844 7248)
4(451 1791 15845 7257)
4(7257 15845 15846 7256)
4(7262 15850 15845 7257)
4(7256 15846 15847 7255)
4(7261 15851 15846 7256)
4(7255 15847 15848 7254)
4(7260 15852 15847 7255)
4(7254 15848 15849 7253)
4(7259 15853 15848 7254)
4(7253 15849 1674 403)
4(403 1674 1675 404)
4(7258 15854 15849 7253)
4(452 1792 15850 7262)
4(7262 15850 15851 7261)
4(7267 15855 15850 7262)
4(7261 15851 15852 7260)
4(7266 15856 15851 7261)
4(7260 15852 15853 7259)
4(7265 15857 15852 7260)
4(7259 15853 15854 7258)
4(7264 15858 15853 7259)
4(7258 15854 1675 404)
4(404 1675 1676 405)
4(7263 15859 15854 7258)
4(453 1793 15855 7267)
4(7267 15855 15856 7266)
4(7272 15860 15855 7267)
4(7266 15856 15857 7265)
4(7271 15861 15856 7266)
4(7265 15857 15858 7264)
4(7270 15862 15857 7265)
4(7264 15858 15859 7263)
4(7269 15863 15858 7264)
4(7263 15859 1676 405)
4(405 1676 1677 406)
4(7268 15864 15859 7263)
4(454 1794 15860 7272)
4(7272 15860 15861 7271)
4(7277 15865 15860 7272)
4(7271 15861 15862 7270)
4(7276 15866 15861 7271)
4(7270 15862 15863 7269)
4(7275 15867 15862 7270)
4(7269 15863 15864 7268)
4(7274 15868 15863 7269)
4(7268 15864 1677 406)
4(406 1677 1678 407)
4(7273 15869 15864 7268)
4(455 1795 15865 7277)
4(7277 15865 15866 7276)
4(7282 15870 15865 7277)
4(7276 15866 15867 7275)
4(7281 15871 15866 7276)
4(7275 15867 15868 7274)
4(7280 15872 15867 7275)
4(7274 15868 15869 7273)
4(7279 15873 15868 7274)
4(7273 15869 1678 407)
4(407 1678 1679 408)
4(7278 15874 15869 7273)
4(456 1796 15870 7282)
4(7282 15870 15871 7281)
4(488 1775 15870 7282)
4(7281 15871 15872 7280)
4(487 1774 15871 7281)
4(7280 15872 15873 7279)
4(486 1773 15872 7280)
4(7279 15873 15874 7278)
4(485 1772 15873 7279)
4(7278 15874 1679 408)
4(408 1679 61 12)
4(484 1771 15874 7278)
4(12 61 1712 409)
4(484 1771 61 12)
4(409 1712 1713 410)
4(8102 15875 1712 409)
4(410 1713 1714 411)
4(8103 15876 1713 410)
4(411 1714 1715 412)
4(8104 15877 1714 411)
4(412 1715 1716 413)
4(8105 15878 1715 412)
4(413 1716 1717 414)
4(8106 15879 1716 413)
4(414 1717 1718 415)
4(8107 15880 1717 414)
4(415 1718 1719 416)
4(8108 15881 1718 415)
4(416 1719 1720 417)
4(8109 15882 1719 416)
4(417 1720 1721 418)
4(8110 15883 1720 417)
4(418 1721 1722 419)
4(8111 15884 1721 418)
4(419 1722 1723 420)
4(8112 15885 1722 419)
4(420 1723 1724 421)
4(8113 15886 1723 420)
4(421 1724 1725 422)
4(8114 15887 1724 421)
4(422 1725 1726 423)
4(8115 15888 1725 422)
4(423 1726 1727 424)
4(8116 15889 1726 423)
4(424 1727 1728 425)
4(8117 15890 1727 424)
4(425 1728 1729 426)
4(8118 15891 1728 425)
4(426 1729 1730 427)
4(8119 15892 1729 426)
4(427 1730 1731 428)
4(8120 15893 1730 427)
4(428 1731 1732 429)
4(8121 15894 1731 428)
4(429 1732 1733 430)
4(8122 15895 1732 429)
4(430 1733 1734 431)
4(8123 15896 1733 430)
4(431 1734 1735 432)
4(8124 15897 1734 431)
4(432 1735 1736 433)
4(8125 15898 1735 432)
4(433 1736 1737 434)
4(8126 15899 1736 433)
4(434 1737 1738 435)
4(8127 15900 1737 434)
4(435 1738 62 13)
4(8128 15901 1738 435)
4(484 1771 15875 8102)
4(485 1772 1771 484)
4(8102 15875 15876 8103)
4(8129 15902 15875 8102)
4(8103 15876 15877 8104)
4(8130 15903 15876 8103)
4(8104 15877 15878 8105)
4(8131 15904 15877 8104)
4(8105 15878 15879 8106)
4(8132 15905 15878 8105)
4(8106 15879 15880 8107)
4(8133 15906 15879 8106)
4(8107 15880 15881 8108)
4(8134 15907 15880 8107)
4(8108 15881 15882 8109)
4(8135 15908 15881 8108)
4(8109 15882 15883 8110)
4(8136 15909 15882 8109)
4(8110 15883 15884 8111)
4(8137 15910 15883 8110)
4(8111 15884 15885 8112)
4(8138 15911 15884 8111)
4(8112 15885 15886 8113)
4(8139 15912 15885 8112)
4(8113 15886 15887 8114)
4(8140 15913 15886 8113)
4(8114 15887 15888 8115)
4(8141 15914 15887 8114)
4(8115 15888 15889 8116)
4(8142 15915 15888 8115)
4(8116 15889 15890 8117)
4(8143 15916 15889 8116)
4(8117 15890 15891 8118)
4(8144 15917 15890 8117)
4(8118 15891 15892 8119)
4(8145 15918 15891 8118)
4(8119 15892 15893 8120)
4(8146 15919 15892 8119)
4(8120 15893 15894 8121)
4(8147 15920 15893 8120)
4(8121 15894 15895 8122)
4(8148 15921 15894 8121)
4(8122 15895 15896 8123)
4(8149 15922 15895 8122)
4(8123 15896 15897 8124)
4(8150 15923 15896 8123)
4(8124 15897 15898 8125)
4(8151 15924 15897 8124)
4(8125 15898 15899 8126)
4(8152 15925 15898 8125)
4(8126 15899 15900 8127)
4(8153 15926 15899 8126)
4(8127 15900 15901 8128)
4(8154 15927 15900 8127)
4(8128 15901 1797 489)
4(8155 15928 15901 8128)
4(485 1772 15902 8129)
4(486 1773 1772 485)
4(8129 15902 15903 8130)
4(8156 15929 15902 8129)
4(8130 15903 15904 8131)
4(8157 15930 15903 8130)
4(8131 15904 15905 8132)
4(8158 15931 15904 8131)
4(8132 15905 15906 8133)
4(8159 15932 15905 8132)
4(8133 15906 15907 8134)
4(8160 15933 15906 8133)
4(8134 15907 15908 8135)
4(8161 15934 15907 8134)
4(8135 15908 15909 8136)
4(8162 15935 15908 8135)
4(8136 15909 15910 8137)
4(8163 15936 15909 8136)
4(8137 15910 15911 8138)
4(8164 15937 15910 8137)
4(8138 15911 15912 8139)
4(8165 15938 15911 8138)
4(8139 15912 15913 8140)
4(8166 15939 15912 8139)
4(8140 15913 15914 8141)
4(8167 15940 15913 8140)
4(8141 15914 15915 8142)
4(8168 15941 15914 8141)
4(8142 15915 15916 8143)
4(8169 15942 15915 8142)
4(8143 15916 15917 8144)
4(8170 15943 15916 8143)
4(8144 15917 15918 8145)
4(8171 15944 15917 8144)
4(8145 15918 15919 8146)
4(8172 15945 15918 8145)
4(8146 15919 15920 8147)
4(8173 15946 15919 8146)
4(8147 15920 15921 8148)
4(8174 15947 15920 8147)
4(8148 15921 15922 8149)
4(8175 15948 15921 8148)
4(8149 15922 15923 8150)
4(8176 15949 15922 8149)
4(8150 15923 15924 8151)
4(8177 15950 15923 8150)
4(8151 15924 15925 8152)
4(8178 15951 15924 8151)
4(8152 15925 15926 8153)
4(8179 15952 15925 8152)
4(8153 15926 15927 8154)
4(8180 15953 15926 8153)
4(8154 15927 15928 8155)
4(8181 15954 15927 8154)
4(8155 15928 1798 490)
4(8182 15955 15928 8155)
4(486 1773 15929 8156)
4(487 1774 1773 486)
4(8156 15929 15930 8157)
4(8183 15956 15929 8156)
4(8157 15930 15931 8158)
4(8184 15957 15930 8157)
4(8158 15931 15932 8159)
4(8185 15958 15931 8158)
4(8159 15932 15933 8160)
4(8186 15959 15932 8159)
4(8160 15933 15934 8161)
4(8187 15960 15933 8160)
4(8161 15934 15935 8162)
4(8188 15961 15934 8161)
4(8162 15935 15936 8163)
4(8189 15962 15935 8162)
4(8163 15936 15937 8164)
4(8190 15963 15936 8163)
4(8164 15937 15938 8165)
4(8191 15964 15937 8164)
4(8165 15938 15939 8166)
4(8192 15965 15938 8165)
4(8166 15939 15940 8167)
4(8193 15966 15939 8166)
4(8167 15940 15941 8168)
4(8194 15967 15940 8167)
4(8168 15941 15942 8169)
4(8195 15968 15941 8168)
4(8169 15942 15943 8170)
4(8196 15969 15942 8169)
4(8170 15943 15944 8171)
4(8197 15970 15943 8170)
4(8171 15944 15945 8172)
4(8198 15971 15944 8171)
4(8172 15945 15946 8173)
4(8199 15972 15945 8172)
4(8173 15946 15947 8174)
4(8200 15973 15946 8173)
4(8174 15947 15948 8175)
4(8201 15974 15947 8174)
4(8175 15948 15949 8176)
4(8202 15975 15948 8175)
4(8176 15949 15950 8177)
4(8203 15976 15949 8176)
4(8177 15950 15951 8178)
4(8204 15977 15950 8177)
4(8178 15951 15952 8179)
4(8205 15978 15951 8178)
4(8179 15952 15953 8180)
4(8206 15979 15952 8179)
4(8180 15953 15954 8181)
4(8207 15980 15953 8180)
4(8181 15954 15955 8182)
4(8208 15981 15954 8181)
4(8182 15955 1799 491)
4(8209 15982 15955 8182)
4(487 1774 15956 8183)
4(488 1775 1774 487)
4(8183 15956 15957 8184)
4(8210 15983 15956 8183)
4(8184 15957 15958 8185)
4(8211 15984 15957 8184)
4(8185 15958 15959 8186)
4(8212 15985 15958 8185)
4(8186 15959 15960 8187)
4(8213 15986 15959 8186)
4(8187 15960 15961 8188)
4(8214 15987 15960 8187)
4(8188 15961 15962 8189)
4(8215 15988 15961 8188)
4(8189 15962 15963 8190)
4(8216 15989 15962 8189)
4(8190 15963 15964 8191)
4(8217 15990 15963 8190)
4(8191 15964 15965 8192)
4(8218 15991 15964 8191)
4(8192 15965 15966 8193)
4(8219 15992 15965 8192)
4(8193 15966 15967 8194)
4(8220 15993 15966 8193)
4(8194 15967 15968 8195)
4(8221 15994 15967 8194)
4(8195 15968 15969 8196)
4(8222 15995 15968 8195)
4(8196 15969 15970 8197)
4(8223 15996 15969 8196)
4(8197 15970 15971 8198)
4(8224 15997 15970 8197)
4(8198 15971 15972 8199)
4(8225 15998 15971 8198)
4(8199 15972 15973 8200)
4(8226 15999 15972 8199)
4(8200 15973 15974 8201)
4(8227 16000 15973 8200)
4(8201 15974 15975 8202)
4(8228 16001 15974 8201)
4(8202 15975 15976 8203)
4(8229 16002 15975 8202)
4(8203 15976 15977 8204)
4(8230 16003 15976 8203)
4(8204 15977 15978 8205)
4(8231 16004 15977 8204)
4(8205 15978 15979 8206)
4(8232 16005 15978 8205)
4(8206 15979 15980 8207)
4(8233 16006 15979 8206)
4(8207 15980 15981 8208)
4(8234 16007 15980 8207)
4(8208 15981 15982 8209)
4(8235 16008 15981 8208)
4(8209 15982 1800 492)
4(8236 16009 15982 8209)
4(488 1775 15983 8210)
4(14 63 1775 488)
4(8210 15983 15984 8211)
4(457 1802 15983 8210)
4(8211 15984 15985 8212)
4(458 1803 15984 8211)
4(8212 15985 15986 8213)
4(459 1804 15985 8212)
4(8213 15986 15987 8214)
4(460 1805 15986 8213)
4(8214 15987 15988 8215)
4(461 1806 15987 8214)
4(8215 15988 15989 8216)
4(462 1807 15988 8215)
4(8216 15989 15990 8217)
4(463 1808 15989 8216)
4(8217 15990 15991 8218)
4(464 1809 15990 8217)
4(8218 15991 15992 8219)
4(465 1810 15991 8218)
4(8219 15992 15993 8220)
4(466 1811 15992 8219)
4(8220 15993 15994 8221)
4(467 1812 15993 8220)
4(8221 15994 15995 8222)
4(468 1813 15994 8221)
4(8222 15995 15996 8223)
4(469 1814 15995 8222)
4(8223 15996 15997 8224)
4(470 1815 15996 8223)
4(8224 15997 15998 8225)
4(471 1816 15997 8224)
4(8225 15998 15999 8226)
4(472 1817 15998 8225)
4(8226 15999 16000 8227)
4(473 1818 15999 8226)
4(8227 16000 16001 8228)
4(474 1819 16000 8227)
4(8228 16001 16002 8229)
4(475 1820 16001 8228)
4(8229 16002 16003 8230)
4(476 1821 16002 8229)
4(8230 16003 16004 8231)
4(477 1822 16003 8230)
4(8231 16004 16005 8232)
4(478 1823 16004 8231)
4(8232 16005 16006 8233)
4(479 1824 16005 8232)
4(8233 16006 16007 8234)
4(480 1825 16006 8233)
4(8234 16007 16008 8235)
4(481 1826 16007 8234)
4(8235 16008 16009 8236)
4(482 1827 16008 8235)
4(8236 16009 1801 493)
4(483 1828 16009 8236)
4(7321 16010 1867 203)
4(7320 16011 1866 202)
4(7319 16012 1865 201)
4(7318 16013 1864 200)
4(7317 16014 1863 199)
4(7316 16015 1862 198)
4(7315 16016 1861 197)
4(7314 16017 1860 196)
4(7313 16018 1859 195)
4(7312 16019 1858 194)
4(7311 16020 1857 193)
4(7310 16021 1856 192)
4(7309 16022 1855 191)
4(7308 16023 1854 190)
4(7307 16024 1853 189)
4(7306 16025 1852 188)
4(7305 16026 1851 187)
4(7304 16027 1850 186)
4(7303 16028 1849 185)
4(7302 16029 1848 184)
4(7301 16030 1847 183)
4(7300 16031 1846 182)
4(7299 16032 1845 181)
4(7298 16033 1844 180)
4(7297 16034 1843 179)
4(7296 16035 1842 178)
4(7295 16036 1841 177)
4(7294 16037 1840 176)
4(7293 16038 1839 175)
4(7292 16039 1838 174)
4(7291 16040 1837 173)
4(7290 16041 1836 172)
4(7289 16042 1835 171)
4(7288 16043 1834 170)
4(7287 16044 1833 169)
4(7286 16045 1832 168)
4(7285 16046 1831 167)
4(7284 16047 1830 166)
4(53 1776 436 6)
4(7283 16048 1829 165)
4(494 1907 16010 7321)
4(7321 16010 16011 7320)
4(7360 16049 16010 7321)
4(7320 16011 16012 7319)
4(7359 16050 16011 7320)
4(7319 16012 16013 7318)
4(7358 16051 16012 7319)
4(7318 16013 16014 7317)
4(7357 16052 16013 7318)
4(7317 16014 16015 7316)
4(7356 16053 16014 7317)
4(7316 16015 16016 7315)
4(7355 16054 16015 7316)
4(7315 16016 16017 7314)
4(7354 16055 16016 7315)
4(7314 16017 16018 7313)
4(7353 16056 16017 7314)
4(7313 16018 16019 7312)
4(7352 16057 16018 7313)
4(7312 16019 16020 7311)
4(7351 16058 16019 7312)
4(7311 16020 16021 7310)
4(7350 16059 16020 7311)
4(7310 16021 16022 7309)
4(7349 16060 16021 7310)
4(7309 16022 16023 7308)
4(7348 16061 16022 7309)
4(7308 16023 16024 7307)
4(7347 16062 16023 7308)
4(7307 16024 16025 7306)
4(7346 16063 16024 7307)
4(7306 16025 16026 7305)
4(7345 16064 16025 7306)
4(7305 16026 16027 7304)
4(7344 16065 16026 7305)
4(7304 16027 16028 7303)
4(7343 16066 16027 7304)
4(7303 16028 16029 7302)
4(7342 16067 16028 7303)
4(7302 16029 16030 7301)
4(7341 16068 16029 7302)
4(7301 16030 16031 7300)
4(7340 16069 16030 7301)
4(7300 16031 16032 7299)
4(7339 16070 16031 7300)
4(7299 16032 16033 7298)
4(7338 16071 16032 7299)
4(7298 16033 16034 7297)
4(7337 16072 16033 7298)
4(7297 16034 16035 7296)
4(7336 16073 16034 7297)
4(7296 16035 16036 7295)
4(7335 16074 16035 7296)
4(7295 16036 16037 7294)
4(7334 16075 16036 7295)
4(7294 16037 16038 7293)
4(7333 16076 16037 7294)
4(7293 16038 16039 7292)
4(7332 16077 16038 7293)
4(7292 16039 16040 7291)
4(7331 16078 16039 7292)
4(7291 16040 16041 7290)
4(7330 16079 16040 7291)
4(7290 16041 16042 7289)
4(7329 16080 16041 7290)
4(7289 16042 16043 7288)
4(7328 16081 16042 7289)
4(7288 16043 16044 7287)
4(7327 16082 16043 7288)
4(7287 16044 16045 7286)
4(7326 16083 16044 7287)
4(7286 16045 16046 7285)
4(7325 16084 16045 7286)
4(7285 16046 16047 7284)
4(7324 16085 16046 7285)
4(7284 16047 16048 7283)
4(7323 16086 16047 7284)
4(7283 16048 1776 436)
4(1776 1777 437 436)
4(7322 16087 16048 7283)
4(495 1908 16049 7360)
4(7360 16049 16050 7359)
4(7399 16088 16049 7360)
4(7359 16050 16051 7358)
4(7398 16089 16050 7359)
4(7358 16051 16052 7357)
4(7397 16090 16051 7358)
4(7357 16052 16053 7356)
4(7396 16091 16052 7357)
4(7356 16053 16054 7355)
4(7395 16092 16053 7356)
4(7355 16054 16055 7354)
4(7394 16093 16054 7355)
4(7354 16055 16056 7353)
4(7393 16094 16055 7354)
4(7353 16056 16057 7352)
4(7392 16095 16056 7353)
4(7352 16057 16058 7351)
4(7391 16096 16057 7352)
4(7351 16058 16059 7350)
4(7390 16097 16058 7351)
4(7350 16059 16060 7349)
4(7389 16098 16059 7350)
4(7349 16060 16061 7348)
4(7388 16099 16060 7349)
4(7348 16061 16062 7347)
4(7387 16100 16061 7348)
4(7347 16062 16063 7346)
4(7386 16101 16062 7347)
4(7346 16063 16064 7345)
4(7385 16102 16063 7346)
4(7345 16064 16065 7344)
4(7384 16103 16064 7345)
4(7344 16065 16066 7343)
4(7383 16104 16065 7344)
4(7343 16066 16067 7342)
4(7382 16105 16066 7343)
4(7342 16067 16068 7341)
4(7381 16106 16067 7342)
4(7341 16068 16069 7340)
4(7380 16107 16068 7341)
4(7340 16069 16070 7339)
4(7379 16108 16069 7340)
4(7339 16070 16071 7338)
4(7378 16109 16070 7339)
4(7338 16071 16072 7337)
4(7377 16110 16071 7338)
4(7337 16072 16073 7336)
4(7376 16111 16072 7337)
4(7336 16073 16074 7335)
4(7375 16112 16073 7336)
4(7335 16074 16075 7334)
4(7374 16113 16074 7335)
4(7334 16075 16076 7333)
4(7373 16114 16075 7334)
4(7333 16076 16077 7332)
4(7372 16115 16076 7333)
4(7332 16077 16078 7331)
4(7371 16116 16077 7332)
4(7331 16078 16079 7330)
4(7370 16117 16078 7331)
4(7330 16079 16080 7329)
4(7369 16118 16079 7330)
4(7329 16080 16081 7328)
4(7368 16119 16080 7329)
4(7328 16081 16082 7327)
4(7367 16120 16081 7328)
4(7327 16082 16083 7326)
4(7366 16121 16082 7327)
4(7326 16083 16084 7325)
4(7365 16122 16083 7326)
4(7325 16084 16085 7324)
4(7364 16123 16084 7325)
4(7324 16085 16086 7323)
4(7363 16124 16085 7324)
4(7323 16086 16087 7322)
4(7362 16125 16086 7323)
4(7322 16087 1777 437)
4(1777 1778 438 437)
4(7361 16126 16087 7322)
4(496 1909 16088 7399)
4(7399 16088 16089 7398)
4(7438 16127 16088 7399)
4(7398 16089 16090 7397)
4(7437 16128 16089 7398)
4(7397 16090 16091 7396)
4(7436 16129 16090 7397)
4(7396 16091 16092 7395)
4(7435 16130 16091 7396)
4(7395 16092 16093 7394)
4(7434 16131 16092 7395)
4(7394 16093 16094 7393)
4(7433 16132 16093 7394)
4(7393 16094 16095 7392)
4(7432 16133 16094 7393)
4(7392 16095 16096 7391)
4(7431 16134 16095 7392)
4(7391 16096 16097 7390)
4(7430 16135 16096 7391)
4(7390 16097 16098 7389)
4(7429 16136 16097 7390)
4(7389 16098 16099 7388)
4(7428 16137 16098 7389)
4(7388 16099 16100 7387)
4(7427 16138 16099 7388)
4(7387 16100 16101 7386)
4(7426 16139 16100 7387)
4(7386 16101 16102 7385)
4(7425 16140 16101 7386)
4(7385 16102 16103 7384)
4(7424 16141 16102 7385)
4(7384 16103 16104 7383)
4(7423 16142 16103 7384)
4(7383 16104 16105 7382)
4(7422 16143 16104 7383)
4(7382 16105 16106 7381)
4(7421 16144 16105 7382)
4(7381 16106 16107 7380)
4(7420 16145 16106 7381)
4(7380 16107 16108 7379)
4(7419 16146 16107 7380)
4(7379 16108 16109 7378)
4(7418 16147 16108 7379)
4(7378 16109 16110 7377)
4(7417 16148 16109 7378)
4(7377 16110 16111 7376)
4(7416 16149 16110 7377)
4(7376 16111 16112 7375)
4(7415 16150 16111 7376)
4(7375 16112 16113 7374)
4(7414 16151 16112 7375)
4(7374 16113 16114 7373)
4(7413 16152 16113 7374)
4(7373 16114 16115 7372)
4(7412 16153 16114 7373)
4(7372 16115 16116 7371)
4(7411 16154 16115 7372)
4(7371 16116 16117 7370)
4(7410 16155 16116 7371)
4(7370 16117 16118 7369)
4(7409 16156 16117 7370)
4(7369 16118 16119 7368)
4(7408 16157 16118 7369)
4(7368 16119 16120 7367)
4(7407 16158 16119 7368)
4(7367 16120 16121 7366)
4(7406 16159 16120 7367)
4(7366 16121 16122 7365)
4(7405 16160 16121 7366)
4(7365 16122 16123 7364)
4(7404 16161 16122 7365)
4(7364 16123 16124 7363)
4(7403 16162 16123 7364)
4(7363 16124 16125 7362)
4(7402 16163 16124 7363)
4(7362 16125 16126 7361)
4(7401 16164 16125 7362)
4(7361 16126 1778 438)
4(1778 1779 439 438)
4(7400 16165 16126 7361)
4(497 1910 16127 7438)
4(7438 16127 16128 7437)
4(7477 16166 16127 7438)
4(7437 16128 16129 7436)
4(7476 16167 16128 7437)
4(7436 16129 16130 7435)
4(7475 16168 16129 7436)
4(7435 16130 16131 7434)
4(7474 16169 16130 7435)
4(7434 16131 16132 7433)
4(7473 16170 16131 7434)
4(7433 16132 16133 7432)
4(7472 16171 16132 7433)
4(7432 16133 16134 7431)
4(7471 16172 16133 7432)
4(7431 16134 16135 7430)
4(7470 16173 16134 7431)
4(7430 16135 16136 7429)
4(7469 16174 16135 7430)
4(7429 16136 16137 7428)
4(7468 16175 16136 7429)
4(7428 16137 16138 7427)
4(7467 16176 16137 7428)
4(7427 16138 16139 7426)
4(7466 16177 16138 7427)
4(7426 16139 16140 7425)
4(7465 16178 16139 7426)
4(7425 16140 16141 7424)
4(7464 16179 16140 7425)
4(7424 16141 16142 7423)
4(7463 16180 16141 7424)
4(7423 16142 16143 7422)
4(7462 16181 16142 7423)
4(7422 16143 16144 7421)
4(7461 16182 16143 7422)
4(7421 16144 16145 7420)
4(7460 16183 16144 7421)
4(7420 16145 16146 7419)
4(7459 16184 16145 7420)
4(7419 16146 16147 7418)
4(7458 16185 16146 7419)
4(7418 16147 16148 7417)
4(7457 16186 16147 7418)
4(7417 16148 16149 7416)
4(7456 16187 16148 7417)
4(7416 16149 16150 7415)
4(7455 16188 16149 7416)
4(7415 16150 16151 7414)
4(7454 16189 16150 7415)
4(7414 16151 16152 7413)
4(7453 16190 16151 7414)
4(7413 16152 16153 7412)
4(7452 16191 16152 7413)
4(7412 16153 16154 7411)
4(7451 16192 16153 7412)
4(7411 16154 16155 7410)
4(7450 16193 16154 7411)
4(7410 16155 16156 7409)
4(7449 16194 16155 7410)
4(7409 16156 16157 7408)
4(7448 16195 16156 7409)
4(7408 16157 16158 7407)
4(7447 16196 16157 7408)
4(7407 16158 16159 7406)
4(7446 16197 16158 7407)
4(7406 16159 16160 7405)
4(7445 16198 16159 7406)
4(7405 16160 16161 7404)
4(7444 16199 16160 7405)
4(7404 16161 16162 7403)
4(7443 16200 16161 7404)
4(7403 16162 16163 7402)
4(7442 16201 16162 7403)
4(7402 16163 16164 7401)
4(7441 16202 16163 7402)
4(7401 16164 16165 7400)
4(7440 16203 16164 7401)
4(7400 16165 1779 439)
4(1779 1780 440 439)
4(7439 16204 16165 7400)
4(498 1911 16166 7477)
4(7477 16166 16167 7476)
4(7516 16205 16166 7477)
4(7476 16167 16168 7475)
4(7515 16206 16167 7476)
4(7475 16168 16169 7474)
4(7514 16207 16168 7475)
4(7474 16169 16170 7473)
4(7513 16208 16169 7474)
4(7473 16170 16171 7472)
4(7512 16209 16170 7473)
4(7472 16171 16172 7471)
4(7511 16210 16171 7472)
4(7471 16172 16173 7470)
4(7510 16211 16172 7471)
4(7470 16173 16174 7469)
4(7509 16212 16173 7470)
4(7469 16174 16175 7468)
4(7508 16213 16174 7469)
4(7468 16175 16176 7467)
4(7507 16214 16175 7468)
4(7467 16176 16177 7466)
4(7506 16215 16176 7467)
4(7466 16177 16178 7465)
4(7505 16216 16177 7466)
4(7465 16178 16179 7464)
4(7504 16217 16178 7465)
4(7464 16179 16180 7463)
4(7503 16218 16179 7464)
4(7463 16180 16181 7462)
4(7502 16219 16180 7463)
4(7462 16181 16182 7461)
4(7501 16220 16181 7462)
4(7461 16182 16183 7460)
4(7500 16221 16182 7461)
4(7460 16183 16184 7459)
4(7499 16222 16183 7460)
4(7459 16184 16185 7458)
4(7498 16223 16184 7459)
4(7458 16185 16186 7457)
4(7497 16224 16185 7458)
4(7457 16186 16187 7456)
4(7496 16225 16186 7457)
4(7456 16187 16188 7455)
4(7495 16226 16187 7456)
4(7455 16188 16189 7454)
4(7494 16227 16188 7455)
4(7454 16189 16190 7453)
4(7493 16228 16189 7454)
4(7453 16190 16191 7452)
4(7492 16229 16190 7453)
4(7452 16191 16192 7451)
4(7491 16230 16191 7452)
4(7451 16192 16193 7450)
4(7490 16231 16192 7451)
4(7450 16193 16194 7449)
4(7489 16232 16193 7450)
4(7449 16194 16195 7448)
4(7488 16233 16194 7449)
4(7448 16195 16196 7447)
4(7487 16234 16195 7448)
4(7447 16196 16197 7446)
4(7486 16235 16196 7447)
4(7446 16197 16198 7445)
4(7485 16236 16197 7446)
4(7445 16198 16199 7444)
4(7484 16237 16198 7445)
4(7444 16199 16200 7443)
4(7483 16238 16199 7444)
4(7443 16200 16201 7442)
4(7482 16239 16200 7443)
4(7442 16201 16202 7441)
4(7481 16240 16201 7442)
4(7441 16202 16203 7440)
4(7480 16241 16202 7441)
4(7440 16203 16204 7439)
4(7479 16242 16203 7440)
4(7439 16204 1780 440)
4(1780 1781 441 440)
4(7478 16243 16204 7439)
4(499 1912 16205 7516)
4(7516 16205 16206 7515)
4(7555 16244 16205 7516)
4(7515 16206 16207 7514)
4(7554 16245 16206 7515)
4(7514 16207 16208 7513)
4(7553 16246 16207 7514)
4(7513 16208 16209 7512)
4(7552 16247 16208 7513)
4(7512 16209 16210 7511)
4(7551 16248 16209 7512)
4(7511 16210 16211 7510)
4(7550 16249 16210 7511)
4(7510 16211 16212 7509)
4(7549 16250 16211 7510)
4(7509 16212 16213 7508)
4(7548 16251 16212 7509)
4(7508 16213 16214 7507)
4(7547 16252 16213 7508)
4(7507 16214 16215 7506)
4(7546 16253 16214 7507)
4(7506 16215 16216 7505)
4(7545 16254 16215 7506)
4(7505 16216 16217 7504)
4(7544 16255 16216 7505)
4(7504 16217 16218 7503)
4(7543 16256 16217 7504)
4(7503 16218 16219 7502)
4(7542 16257 16218 7503)
4(7502 16219 16220 7501)
4(7541 16258 16219 7502)
4(7501 16220 16221 7500)
4(7540 16259 16220 7501)
4(7500 16221 16222 7499)
4(7539 16260 16221 7500)
4(7499 16222 16223 7498)
4(7538 16261 16222 7499)
4(7498 16223 16224 7497)
4(7537 16262 16223 7498)
4(7497 16224 16225 7496)
4(7536 16263 16224 7497)
4(7496 16225 16226 7495)
4(7535 16264 16225 7496)
4(7495 16226 16227 7494)
4(7534 16265 16226 7495)
4(7494 16227 16228 7493)
4(7533 16266 16227 7494)
4(7493 16228 16229 7492)
4(7532 16267 16228 7493)
4(7492 16229 16230 7491)
4(7531 16268 16229 7492)
4(7491 16230 16231 7490)
4(7530 16269 16230 7491)
4(7490 16231 16232 7489)
4(7529 16270 16231 7490)
4(7489 16232 16233 7488)
4(7528 16271 16232 7489)
4(7488 16233 16234 7487)
4(7527 16272 16233 7488)
4(7487 16234 16235 7486)
4(7526 16273 16234 7487)
4(7486 16235 16236 7485)
4(7525 16274 16235 7486)
4(7485 16236 16237 7484)
4(7524 16275 16236 7485)
4(7484 16237 16238 7483)
4(7523 16276 16237 7484)
4(7483 16238 16239 7482)
4(7522 16277 16238 7483)
4(7482 16239 16240 7481)
4(7521 16278 16239 7482)
4(7481 16240 16241 7480)
4(7520 16279 16240 7481)
4(7480 16241 16242 7479)
4(7519 16280 16241 7480)
4(7479 16242 16243 7478)
4(7518 16281 16242 7479)
4(7478 16243 1781 441)
4(1781 1782 442 441)
4(7517 16282 16243 7478)
4(500 1913 16244 7555)
4(7555 16244 16245 7554)
4(7594 16283 16244 7555)
4(7554 16245 16246 7553)
4(7593 16284 16245 7554)
4(7553 16246 16247 7552)
4(7592 16285 16246 7553)
4(7552 16247 16248 7551)
4(7591 16286 16247 7552)
4(7551 16248 16249 7550)
4(7590 16287 16248 7551)
4(7550 16249 16250 7549)
4(7589 16288 16249 7550)
4(7549 16250 16251 7548)
4(7588 16289 16250 7549)
4(7548 16251 16252 7547)
4(7587 16290 16251 7548)
4(7547 16252 16253 7546)
4(7586 16291 16252 7547)
4(7546 16253 16254 7545)
4(7585 16292 16253 7546)
4(7545 16254 16255 7544)
4(7584 16293 16254 7545)
4(7544 16255 16256 7543)
4(7583 16294 16255 7544)
4(7543 16256 16257 7542)
4(7582 16295 16256 7543)
4(7542 16257 16258 7541)
4(7581 16296 16257 7542)
4(7541 16258 16259 7540)
4(7580 16297 16258 7541)
4(7540 16259 16260 7539)
4(7579 16298 16259 7540)
4(7539 16260 16261 7538)
4(7578 16299 16260 7539)
4(7538 16261 16262 7537)
4(7577 16300 16261 7538)
4(7537 16262 16263 7536)
4(7576 16301 16262 7537)
4(7536 16263 16264 7535)
4(7575 16302 16263 7536)
4(7535 16264 16265 7534)
4(7574 16303 16264 7535)
4(7534 16265 16266 7533)
4(7573 16304 16265 7534)
4(7533 16266 16267 7532)
4(7572 16305 16266 7533)
4(7532 16267 16268 7531)
4(7571 16306 16267 7532)
4(7531 16268 16269 7530)
4(7570 16307 16268 7531)
4(7530 16269 16270 7529)
4(7569 16308 16269 7530)
4(7529 16270 16271 7528)
4(7568 16309 16270 7529)
4(7528 16271 16272 7527)
4(7567 16310 16271 7528)
4(7527 16272 16273 7526)
4(7566 16311 16272 7527)
4(7526 16273 16274 7525)
4(7565 16312 16273 7526)
4(7525 16274 16275 7524)
4(7564 16313 16274 7525)
4(7524 16275 16276 7523)
4(7563 16314 16275 7524)
4(7523 16276 16277 7522)
4(7562 16315 16276 7523)
4(7522 16277 16278 7521)
4(7561 16316 16277 7522)
4(7521 16278 16279 7520)
4(7560 16317 16278 7521)
4(7520 16279 16280 7519)
4(7559 16318 16279 7520)
4(7519 16280 16281 7518)
4(7558 16319 16280 7519)
4(7518 16281 16282 7517)
4(7557 16320 16281 7518)
4(7517 16282 1782 442)
4(1782 1783 443 442)
4(7556 16321 16282 7517)
4(501 1914 16283 7594)
4(7594 16283 16284 7593)
4(7633 16322 16283 7594)
4(7593 16284 16285 7592)
4(7632 16323 16284 7593)
4(7592 16285 16286 7591)
4(7631 16324 16285 7592)
4(7591 16286 16287 7590)
4(7630 16325 16286 7591)
4(7590 16287 16288 7589)
4(7629 16326 16287 7590)
4(7589 16288 16289 7588)
4(7628 16327 16288 7589)
4(7588 16289 16290 7587)
4(7627 16328 16289 7588)
4(7587 16290 16291 7586)
4(7626 16329 16290 7587)
4(7586 16291 16292 7585)
4(7625 16330 16291 7586)
4(7585 16292 16293 7584)
4(7624 16331 16292 7585)
4(7584 16293 16294 7583)
4(7623 16332 16293 7584)
4(7583 16294 16295 7582)
4(7622 16333 16294 7583)
4(7582 16295 16296 7581)
4(7621 16334 16295 7582)
4(7581 16296 16297 7580)
4(7620 16335 16296 7581)
4(7580 16297 16298 7579)
4(7619 16336 16297 7580)
4(7579 16298 16299 7578)
4(7618 16337 16298 7579)
4(7578 16299 16300 7577)
4(7617 16338 16299 7578)
4(7577 16300 16301 7576)
4(7616 16339 16300 7577)
4(7576 16301 16302 7575)
4(7615 16340 16301 7576)
4(7575 16302 16303 7574)
4(7614 16341 16302 7575)
4(7574 16303 16304 7573)
4(7613 16342 16303 7574)
4(7573 16304 16305 7572)
4(7612 16343 16304 7573)
4(7572 16305 16306 7571)
4(7611 16344 16305 7572)
4(7571 16306 16307 7570)
4(7610 16345 16306 7571)
4(7570 16307 16308 7569)
4(7609 16346 16307 7570)
4(7569 16308 16309 7568)
4(7608 16347 16308 7569)
4(7568 16309 16310 7567)
4(7607 16348 16309 7568)
4(7567 16310 16311 7566)
4(7606 16349 16310 7567)
4(7566 16311 16312 7565)
4(7605 16350 16311 7566)
4(7565 16312 16313 7564)
4(7604 16351 16312 7565)
4(7564 16313 16314 7563)
4(7603 16352 16313 7564)
4(7563 16314 16315 7562)
4(7602 16353 16314 7563)
4(7562 16315 16316 7561)
4(7601 16354 16315 7562)
4(7561 16316 16317 7560)
4(7600 16355 16316 7561)
4(7560 16317 16318 7559)
4(7599 16356 16317 7560)
4(7559 16318 16319 7558)
4(7598 16357 16318 7559)
4(7558 16319 16320 7557)
4(7597 16358 16319 7558)
4(7557 16320 16321 7556)
4(7596 16359 16320 7557)
4(7556 16321 1783 443)
4(1783 1784 444 443)
4(7595 16360 16321 7556)
4(502 1915 16322 7633)
4(7633 16322 16323 7632)
4(7672 16361 16322 7633)
4(7632 16323 16324 7631)
4(7671 16362 16323 7632)
4(7631 16324 16325 7630)
4(7670 16363 16324 7631)
4(7630 16325 16326 7629)
4(7669 16364 16325 7630)
4(7629 16326 16327 7628)
4(7668 16365 16326 7629)
4(7628 16327 16328 7627)
4(7667 16366 16327 7628)
4(7627 16328 16329 7626)
4(7666 16367 16328 7627)
4(7626 16329 16330 7625)
4(7665 16368 16329 7626)
4(7625 16330 16331 7624)
4(7664 16369 16330 7625)
4(7624 16331 16332 7623)
4(7663 16370 16331 7624)
4(7623 16332 16333 7622)
4(7662 16371 16332 7623)
4(7622 16333 16334 7621)
4(7661 16372 16333 7622)
4(7621 16334 16335 7620)
4(7660 16373 16334 7621)
4(7620 16335 16336 7619)
4(7659 16374 16335 7620)
4(7619 16336 16337 7618)
4(7658 16375 16336 7619)
4(7618 16337 16338 7617)
4(7657 16376 16337 7618)
4(7617 16338 16339 7616)
4(7656 16377 16338 7617)
4(7616 16339 16340 7615)
4(7655 16378 16339 7616)
4(7615 16340 16341 7614)
4(7654 16379 16340 7615)
4(7614 16341 16342 7613)
4(7653 16380 16341 7614)
4(7613 16342 16343 7612)
4(7652 16381 16342 7613)
4(7612 16343 16344 7611)
4(7651 16382 16343 7612)
4(7611 16344 16345 7610)
4(7650 16383 16344 7611)
4(7610 16345 16346 7609)
4(7649 16384 16345 7610)
4(7609 16346 16347 7608)
4(7648 16385 16346 7609)
4(7608 16347 16348 7607)
4(7647 16386 16347 7608)
4(7607 16348 16349 7606)
4(7646 16387 16348 7607)
4(7606 16349 16350 7605)
4(7645 16388 16349 7606)
4(7605 16350 16351 7604)
4(7644 16389 16350 7605)
4(7604 16351 16352 7603)
4(7643 16390 16351 7604)
4(7603 16352 16353 7602)
4(7642 16391 16352 7603)
4(7602 16353 16354 7601)
4(7641 16392 16353 7602)
4(7601 16354 16355 7600)
4(7640 16393 16354 7601)
4(7600 16355 16356 7599)
4(7639 16394 16355 7600)
4(7599 16356 16357 7598)
4(7638 16395 16356 7599)
4(7598 16357 16358 7597)
4(7637 16396 16357 7598)
4(7597 16358 16359 7596)
4(7636 16397 16358 7597)
4(7596 16359 16360 7595)
4(7635 16398 16359 7596)
4(7595 16360 1784 444)
4(1784 1785 445 444)
4(7634 16399 16360 7595)
4(503 1916 16361 7672)
4(7672 16361 16362 7671)
4(7711 16400 16361 7672)
4(7671 16362 16363 7670)
4(7710 16401 16362 7671)
4(7670 16363 16364 7669)
4(7709 16402 16363 7670)
4(7669 16364 16365 7668)
4(7708 16403 16364 7669)
4(7668 16365 16366 7667)
4(7707 16404 16365 7668)
4(7667 16366 16367 7666)
4(7706 16405 16366 7667)
4(7666 16367 16368 7665)
4(7705 16406 16367 7666)
4(7665 16368 16369 7664)
4(7704 16407 16368 7665)
4(7664 16369 16370 7663)
4(7703 16408 16369 7664)
4(7663 16370 16371 7662)
4(7702 16409 16370 7663)
4(7662 16371 16372 7661)
4(7701 16410 16371 7662)
4(7661 16372 16373 7660)
4(7700 16411 16372 7661)
4(7660 16373 16374 7659)
4(7699 16412 16373 7660)
4(7659 16374 16375 7658)
4(7698 16413 16374 7659)
4(7658 16375 16376 7657)
4(7697 16414 16375 7658)
4(7657 16376 16377 7656)
4(7696 16415 16376 7657)
4(7656 16377 16378 7655)
4(7695 16416 16377 7656)
4(7655 16378 16379 7654)
4(7694 16417 16378 7655)
4(7654 16379 16380 7653)
4(7693 16418 16379 7654)
4(7653 16380 16381 7652)
4(7692 16419 16380 7653)
4(7652 16381 16382 7651)
4(7691 16420 16381 7652)
4(7651 16382 16383 7650)
4(7690 16421 16382 7651)
4(7650 16383 16384 7649)
4(7689 16422 16383 7650)
4(7649 16384 16385 7648)
4(7688 16423 16384 7649)
4(7648 16385 16386 7647)
4(7687 16424 16385 7648)
4(7647 16386 16387 7646)
4(7686 16425 16386 7647)
4(7646 16387 16388 7645)
4(7685 16426 16387 7646)
4(7645 16388 16389 7644)
4(7684 16427 16388 7645)
4(7644 16389 16390 7643)
4(7683 16428 16389 7644)
4(7643 16390 16391 7642)
4(7682 16429 16390 7643)
4(7642 16391 16392 7641)
4(7681 16430 16391 7642)
4(7641 16392 16393 7640)
4(7680 16431 16392 7641)
4(7640 16393 16394 7639)
4(7679 16432 16393 7640)
4(7639 16394 16395 7638)
4(7678 16433 16394 7639)
4(7638 16395 16396 7637)
4(7677 16434 16395 7638)
4(7637 16396 16397 7636)
4(7676 16435 16396 7637)
4(7636 16397 16398 7635)
4(7675 16436 16397 7636)
4(7635 16398 16399 7634)
4(7674 16437 16398 7635)
4(7634 16399 1785 445)
4(1785 1786 446 445)
4(7673 16438 16399 7634)
4(504 1917 16400 7711)
4(7711 16400 16401 7710)
4(7750 16439 16400 7711)
4(7710 16401 16402 7709)
4(7749 16440 16401 7710)
4(7709 16402 16403 7708)
4(7748 16441 16402 7709)
4(7708 16403 16404 7707)
4(7747 16442 16403 7708)
4(7707 16404 16405 7706)
4(7746 16443 16404 7707)
4(7706 16405 16406 7705)
4(7745 16444 16405 7706)
4(7705 16406 16407 7704)
4(7744 16445 16406 7705)
4(7704 16407 16408 7703)
4(7743 16446 16407 7704)
4(7703 16408 16409 7702)
4(7742 16447 16408 7703)
4(7702 16409 16410 7701)
4(7741 16448 16409 7702)
4(7701 16410 16411 7700)
4(7740 16449 16410 7701)
4(7700 16411 16412 7699)
4(7739 16450 16411 7700)
4(7699 16412 16413 7698)
4(7738 16451 16412 7699)
4(7698 16413 16414 7697)
4(7737 16452 16413 7698)
4(7697 16414 16415 7696)
4(7736 16453 16414 7697)
4(7696 16415 16416 7695)
4(7735 16454 16415 7696)
4(7695 16416 16417 7694)
4(7734 16455 16416 7695)
4(7694 16417 16418 7693)
4(7733 16456 16417 7694)
4(7693 16418 16419 7692)
4(7732 16457 16418 7693)
4(7692 16419 16420 7691)
4(7731 16458 16419 7692)
4(7691 16420 16421 7690)
4(7730 16459 16420 7691)
4(7690 16421 16422 7689)
4(7729 16460 16421 7690)
4(7689 16422 16423 7688)
4(7728 16461 16422 7689)
4(7688 16423 16424 7687)
4(7727 16462 16423 7688)
4(7687 16424 16425 7686)
4(7726 16463 16424 7687)
4(7686 16425 16426 7685)
4(7725 16464 16425 7686)
4(7685 16426 16427 7684)
4(7724 16465 16426 7685)
4(7684 16427 16428 7683)
4(7723 16466 16427 7684)
4(7683 16428 16429 7682)
4(7722 16467 16428 7683)
4(7682 16429 16430 7681)
4(7721 16468 16429 7682)
4(7681 16430 16431 7680)
4(7720 16469 16430 7681)
4(7680 16431 16432 7679)
4(7719 16470 16431 7680)
4(7679 16432 16433 7678)
4(7718 16471 16432 7679)
4(7678 16433 16434 7677)
4(7717 16472 16433 7678)
4(7677 16434 16435 7676)
4(7716 16473 16434 7677)
4(7676 16435 16436 7675)
4(7715 16474 16435 7676)
4(7675 16436 16437 7674)
4(7714 16475 16436 7675)
4(7674 16437 16438 7673)
4(7713 16476 16437 7674)
4(7673 16438 1786 446)
4(1786 1787 447 446)
4(7712 16477 16438 7673)
4(505 1918 16439 7750)
4(7750 16439 16440 7749)
4(7789 16478 16439 7750)
4(7749 16440 16441 7748)
4(7788 16479 16440 7749)
4(7748 16441 16442 7747)
4(7787 16480 16441 7748)
4(7747 16442 16443 7746)
4(7786 16481 16442 7747)
4(7746 16443 16444 7745)
4(7785 16482 16443 7746)
4(7745 16444 16445 7744)
4(7784 16483 16444 7745)
4(7744 16445 16446 7743)
4(7783 16484 16445 7744)
4(7743 16446 16447 7742)
4(7782 16485 16446 7743)
4(7742 16447 16448 7741)
4(7781 16486 16447 7742)
4(7741 16448 16449 7740)
4(7780 16487 16448 7741)
4(7740 16449 16450 7739)
4(7779 16488 16449 7740)
4(7739 16450 16451 7738)
4(7778 16489 16450 7739)
4(7738 16451 16452 7737)
4(7777 16490 16451 7738)
4(7737 16452 16453 7736)
4(7776 16491 16452 7737)
4(7736 16453 16454 7735)
4(7775 16492 16453 7736)
4(7735 16454 16455 7734)
4(7774 16493 16454 7735)
4(7734 16455 16456 7733)
4(7773 16494 16455 7734)
4(7733 16456 16457 7732)
4(7772 16495 16456 7733)
4(7732 16457 16458 7731)
4(7771 16496 16457 7732)
4(7731 16458 16459 7730)
4(7770 16497 16458 7731)
4(7730 16459 16460 7729)
4(7769 16498 16459 7730)
4(7729 16460 16461 7728)
4(7768 16499 16460 7729)
4(7728 16461 16462 7727)
4(7767 16500 16461 7728)
4(7727 16462 16463 7726)
4(7766 16501 16462 7727)
4(7726 16463 16464 7725)
4(7765 16502 16463 7726)
4(7725 16464 16465 7724)
4(7764 16503 16464 7725)
4(7724 16465 16466 7723)
4(7763 16504 16465 7724)
4(7723 16466 16467 7722)
4(7762 16505 16466 7723)
4(7722 16467 16468 7721)
4(7761 16506 16467 7722)
4(7721 16468 16469 7720)
4(7760 16507 16468 7721)
4(7720 16469 16470 7719)
4(7759 16508 16469 7720)
4(7719 16470 16471 7718)
4(7758 16509 16470 7719)
4(7718 16471 16472 7717)
4(7757 16510 16471 7718)
4(7717 16472 16473 7716)
4(7756 16511 16472 7717)
4(7716 16473 16474 7715)
4(7755 16512 16473 7716)
4(7715 16474 16475 7714)
4(7754 16513 16474 7715)
4(7714 16475 16476 7713)
4(7753 16514 16475 7714)
4(7713 16476 16477 7712)
4(7752 16515 16476 7713)
4(7712 16477 1787 447)
4(1787 1788 448 447)
4(7751 16516 16477 7712)
4(506 1919 16478 7789)
4(7789 16478 16479 7788)
4(7828 16517 16478 7789)
4(7788 16479 16480 7787)
4(7827 16518 16479 7788)
4(7787 16480 16481 7786)
4(7826 16519 16480 7787)
4(7786 16481 16482 7785)
4(7825 16520 16481 7786)
4(7785 16482 16483 7784)
4(7824 16521 16482 7785)
4(7784 16483 16484 7783)
4(7823 16522 16483 7784)
4(7783 16484 16485 7782)
4(7822 16523 16484 7783)
4(7782 16485 16486 7781)
4(7821 16524 16485 7782)
4(7781 16486 16487 7780)
4(7820 16525 16486 7781)
4(7780 16487 16488 7779)
4(7819 16526 16487 7780)
4(7779 16488 16489 7778)
4(7818 16527 16488 7779)
4(7778 16489 16490 7777)
4(7817 16528 16489 7778)
4(7777 16490 16491 7776)
4(7816 16529 16490 7777)
4(7776 16491 16492 7775)
4(7815 16530 16491 7776)
4(7775 16492 16493 7774)
4(7814 16531 16492 7775)
4(7774 16493 16494 7773)
4(7813 16532 16493 7774)
4(7773 16494 16495 7772)
4(7812 16533 16494 7773)
4(7772 16495 16496 7771)
4(7811 16534 16495 7772)
4(7771 16496 16497 7770)
4(7810 16535 16496 7771)
4(7770 16497 16498 7769)
4(7809 16536 16497 7770)
4(7769 16498 16499 7768)
4(7808 16537 16498 7769)
4(7768 16499 16500 7767)
4(7807 16538 16499 7768)
4(7767 16500 16501 7766)
4(7806 16539 16500 7767)
4(7766 16501 16502 7765)
4(7805 16540 16501 7766)
4(7765 16502 16503 7764)
4(7804 16541 16502 7765)
4(7764 16503 16504 7763)
4(7803 16542 16503 7764)
4(7763 16504 16505 7762)
4(7802 16543 16504 7763)
4(7762 16505 16506 7761)
4(7801 16544 16505 7762)
4(7761 16506 16507 7760)
4(7800 16545 16506 7761)
4(7760 16507 16508 7759)
4(7799 16546 16507 7760)
4(7759 16508 16509 7758)
4(7798 16547 16508 7759)
4(7758 16509 16510 7757)
4(7797 16548 16509 7758)
4(7757 16510 16511 7756)
4(7796 16549 16510 7757)
4(7756 16511 16512 7755)
4(7795 16550 16511 7756)
4(7755 16512 16513 7754)
4(7794 16551 16512 7755)
4(7754 16513 16514 7753)
4(7793 16552 16513 7754)
4(7753 16514 16515 7752)
4(7792 16553 16514 7753)
4(7752 16515 16516 7751)
4(7791 16554 16515 7752)
4(7751 16516 1788 448)
4(1788 1789 449 448)
4(7790 16555 16516 7751)
4(507 1920 16517 7828)
4(7828 16517 16518 7827)
4(7867 16556 16517 7828)
4(7827 16518 16519 7826)
4(7866 16557 16518 7827)
4(7826 16519 16520 7825)
4(7865 16558 16519 7826)
4(7825 16520 16521 7824)
4(7864 16559 16520 7825)
4(7824 16521 16522 7823)
4(7863 16560 16521 7824)
4(7823 16522 16523 7822)
4(7862 16561 16522 7823)
4(7822 16523 16524 7821)
4(7861 16562 16523 7822)
4(7821 16524 16525 7820)
4(7860 16563 16524 7821)
4(7820 16525 16526 7819)
4(7859 16564 16525 7820)
4(7819 16526 16527 7818)
4(7858 16565 16526 7819)
4(7818 16527 16528 7817)
4(7857 16566 16527 7818)
4(7817 16528 16529 7816)
4(7856 16567 16528 7817)
4(7816 16529 16530 7815)
4(7855 16568 16529 7816)
4(7815 16530 16531 7814)
4(7854 16569 16530 7815)
4(7814 16531 16532 7813)
4(7853 16570 16531 7814)
4(7813 16532 16533 7812)
4(7852 16571 16532 7813)
4(7812 16533 16534 7811)
4(7851 16572 16533 7812)
4(7811 16534 16535 7810)
4(7850 16573 16534 7811)
4(7810 16535 16536 7809)
4(7849 16574 16535 7810)
4(7809 16536 16537 7808)
4(7848 16575 16536 7809)
4(7808 16537 16538 7807)
4(7847 16576 16537 7808)
4(7807 16538 16539 7806)
4(7846 16577 16538 7807)
4(7806 16539 16540 7805)
4(7845 16578 16539 7806)
4(7805 16540 16541 7804)
4(7844 16579 16540 7805)
4(7804 16541 16542 7803)
4(7843 16580 16541 7804)
4(7803 16542 16543 7802)
4(7842 16581 16542 7803)
4(7802 16543 16544 7801)
4(7841 16582 16543 7802)
4(7801 16544 16545 7800)
4(7840 16583 16544 7801)
4(7800 16545 16546 7799)
4(7839 16584 16545 7800)
4(7799 16546 16547 7798)
4(7838 16585 16546 7799)
4(7798 16547 16548 7797)
4(7837 16586 16547 7798)
4(7797 16548 16549 7796)
4(7836 16587 16548 7797)
4(7796 16549 16550 7795)
4(7835 16588 16549 7796)
4(7795 16550 16551 7794)
4(7834 16589 16550 7795)
4(7794 16551 16552 7793)
4(7833 16590 16551 7794)
4(7793 16552 16553 7792)
4(7832 16591 16552 7793)
4(7792 16553 16554 7791)
4(7831 16592 16553 7792)
4(7791 16554 16555 7790)
4(7830 16593 16554 7791)
4(7790 16555 1789 449)
4(1789 1790 450 449)
4(7829 16594 16555 7790)
4(508 1921 16556 7867)
4(7867 16556 16557 7866)
4(7906 16595 16556 7867)
4(7866 16557 16558 7865)
4(7905 16596 16557 7866)
4(7865 16558 16559 7864)
4(7904 16597 16558 7865)
4(7864 16559 16560 7863)
4(7903 16598 16559 7864)
4(7863 16560 16561 7862)
4(7902 16599 16560 7863)
4(7862 16561 16562 7861)
4(7901 16600 16561 7862)
4(7861 16562 16563 7860)
4(7900 16601 16562 7861)
4(7860 16563 16564 7859)
4(7899 16602 16563 7860)
4(7859 16564 16565 7858)
4(7898 16603 16564 7859)
4(7858 16565 16566 7857)
4(7897 16604 16565 7858)
4(7857 16566 16567 7856)
4(7896 16605 16566 7857)
4(7856 16567 16568 7855)
4(7895 16606 16567 7856)
4(7855 16568 16569 7854)
4(7894 16607 16568 7855)
4(7854 16569 16570 7853)
4(7893 16608 16569 7854)
4(7853 16570 16571 7852)
4(7892 16609 16570 7853)
4(7852 16571 16572 7851)
4(7891 16610 16571 7852)
4(7851 16572 16573 7850)
4(7890 16611 16572 7851)
4(7850 16573 16574 7849)
4(7889 16612 16573 7850)
4(7849 16574 16575 7848)
4(7888 16613 16574 7849)
4(7848 16575 16576 7847)
4(7887 16614 16575 7848)
4(7847 16576 16577 7846)
4(7886 16615 16576 7847)
4(7846 16577 16578 7845)
4(7885 16616 16577 7846)
4(7845 16578 16579 7844)
4(7884 16617 16578 7845)
4(7844 16579 16580 7843)
4(7883 16618 16579 7844)
4(7843 16580 16581 7842)
4(7882 16619 16580 7843)
4(7842 16581 16582 7841)
4(7881 16620 16581 7842)
4(7841 16582 16583 7840)
4(7880 16621 16582 7841)
4(7840 16583 16584 7839)
4(7879 16622 16583 7840)
4(7839 16584 16585 7838)
4(7878 16623 16584 7839)
4(7838 16585 16586 7837)
4(7877 16624 16585 7838)
4(7837 16586 16587 7836)
4(7876 16625 16586 7837)
4(7836 16587 16588 7835)
4(7875 16626 16587 7836)
4(7835 16588 16589 7834)
4(7874 16627 16588 7835)
4(7834 16589 16590 7833)
4(7873 16628 16589 7834)
4(7833 16590 16591 7832)
4(7872 16629 16590 7833)
4(7832 16591 16592 7831)
4(7871 16630 16591 7832)
4(7831 16592 16593 7830)
4(7870 16631 16592 7831)
4(7830 16593 16594 7829)
4(7869 16632 16593 7830)
4(7829 16594 1790 450)
4(1790 1791 451 450)
4(7868 16633 16594 7829)
4(509 1922 16595 7906)
4(7906 16595 16596 7905)
4(7945 16634 16595 7906)
4(7905 16596 16597 7904)
4(7944 16635 16596 7905)
4(7904 16597 16598 7903)
4(7943 16636 16597 7904)
4(7903 16598 16599 7902)
4(7942 16637 16598 7903)
4(7902 16599 16600 7901)
4(7941 16638 16599 7902)
4(7901 16600 16601 7900)
4(7940 16639 16600 7901)
4(7900 16601 16602 7899)
4(7939 16640 16601 7900)
4(7899 16602 16603 7898)
4(7938 16641 16602 7899)
4(7898 16603 16604 7897)
4(7937 16642 16603 7898)
4(7897 16604 16605 7896)
4(7936 16643 16604 7897)
4(7896 16605 16606 7895)
4(7935 16644 16605 7896)
4(7895 16606 16607 7894)
4(7934 16645 16606 7895)
4(7894 16607 16608 7893)
4(7933 16646 16607 7894)
4(7893 16608 16609 7892)
4(7932 16647 16608 7893)
4(7892 16609 16610 7891)
4(7931 16648 16609 7892)
4(7891 16610 16611 7890)
4(7930 16649 16610 7891)
4(7890 16611 16612 7889)
4(7929 16650 16611 7890)
4(7889 16612 16613 7888)
4(7928 16651 16612 7889)
4(7888 16613 16614 7887)
4(7927 16652 16613 7888)
4(7887 16614 16615 7886)
4(7926 16653 16614 7887)
4(7886 16615 16616 7885)
4(7925 16654 16615 7886)
4(7885 16616 16617 7884)
4(7924 16655 16616 7885)
4(7884 16617 16618 7883)
4(7923 16656 16617 7884)
4(7883 16618 16619 7882)
4(7922 16657 16618 7883)
4(7882 16619 16620 7881)
4(7921 16658 16619 7882)
4(7881 16620 16621 7880)
4(7920 16659 16620 7881)
4(7880 16621 16622 7879)
4(7919 16660 16621 7880)
4(7879 16622 16623 7878)
4(7918 16661 16622 7879)
4(7878 16623 16624 7877)
4(7917 16662 16623 7878)
4(7877 16624 16625 7876)
4(7916 16663 16624 7877)
4(7876 16625 16626 7875)
4(7915 16664 16625 7876)
4(7875 16626 16627 7874)
4(7914 16665 16626 7875)
4(7874 16627 16628 7873)
4(7913 16666 16627 7874)
4(7873 16628 16629 7872)
4(7912 16667 16628 7873)
4(7872 16629 16630 7871)
4(7911 16668 16629 7872)
4(7871 16630 16631 7870)
4(7910 16669 16630 7871)
4(7870 16631 16632 7869)
4(7909 16670 16631 7870)
4(7869 16632 16633 7868)
4(7908 16671 16632 7869)
4(7868 16633 1791 451)
4(1791 1792 452 451)
4(7907 16672 16633 7868)
4(510 1923 16634 7945)
4(7945 16634 16635 7944)
4(7984 16673 16634 7945)
4(7944 16635 16636 7943)
4(7983 16674 16635 7944)
4(7943 16636 16637 7942)
4(7982 16675 16636 7943)
4(7942 16637 16638 7941)
4(7981 16676 16637 7942)
4(7941 16638 16639 7940)
4(7980 16677 16638 7941)
4(7940 16639 16640 7939)
4(7979 16678 16639 7940)
4(7939 16640 16641 7938)
4(7978 16679 16640 7939)
4(7938 16641 16642 7937)
4(7977 16680 16641 7938)
4(7937 16642 16643 7936)
4(7976 16681 16642 7937)
4(7936 16643 16644 7935)
4(7975 16682 16643 7936)
4(7935 16644 16645 7934)
4(7974 16683 16644 7935)
4(7934 16645 16646 7933)
4(7973 16684 16645 7934)
4(7933 16646 16647 7932)
4(7972 16685 16646 7933)
4(7932 16647 16648 7931)
4(7971 16686 16647 7932)
4(7931 16648 16649 7930)
4(7970 16687 16648 7931)
4(7930 16649 16650 7929)
4(7969 16688 16649 7930)
4(7929 16650 16651 7928)
4(7968 16689 16650 7929)
4(7928 16651 16652 7927)
4(7967 16690 16651 7928)
4(7927 16652 16653 7926)
4(7966 16691 16652 7927)
4(7926 16653 16654 7925)
4(7965 16692 16653 7926)
4(7925 16654 16655 7924)
4(7964 16693 16654 7925)
4(7924 16655 16656 7923)
4(7963 16694 16655 7924)
4(7923 16656 16657 7922)
4(7962 16695 16656 7923)
4(7922 16657 16658 7921)
4(7961 16696 16657 7922)
4(7921 16658 16659 7920)
4(7960 16697 16658 7921)
4(7920 16659 16660 7919)
4(7959 16698 16659 7920)
4(7919 16660 16661 7918)
4(7958 16699 16660 7919)
4(7918 16661 16662 7917)
4(7957 16700 16661 7918)
4(7917 16662 16663 7916)
4(7956 16701 16662 7917)
4(7916 16663 16664 7915)
4(7955 16702 16663 7916)
4(7915 16664 16665 7914)
4(7954 16703 16664 7915)
4(7914 16665 16666 7913)
4(7953 16704 16665 7914)
4(7913 16666 16667 7912)
4(7952 16705 16666 7913)
4(7912 16667 16668 7911)
4(7951 16706 16667 7912)
4(7911 16668 16669 7910)
4(7950 16707 16668 7911)
4(7910 16669 16670 7909)
4(7949 16708 16669 7910)
4(7909 16670 16671 7908)
4(7948 16709 16670 7909)
4(7908 16671 16672 7907)
4(7947 16710 16671 7908)
4(7907 16672 1792 452)
4(1792 1793 453 452)
4(7946 16711 16672 7907)
4(511 1924 16673 7984)
4(7984 16673 16674 7983)
4(8023 16712 16673 7984)
4(7983 16674 16675 7982)
4(8022 16713 16674 7983)
4(7982 16675 16676 7981)
4(8021 16714 16675 7982)
4(7981 16676 16677 7980)
4(8020 16715 16676 7981)
4(7980 16677 16678 7979)
4(8019 16716 16677 7980)
4(7979 16678 16679 7978)
4(8018 16717 16678 7979)
4(7978 16679 16680 7977)
4(8017 16718 16679 7978)
4(7977 16680 16681 7976)
4(8016 16719 16680 7977)
4(7976 16681 16682 7975)
4(8015 16720 16681 7976)
4(7975 16682 16683 7974)
4(8014 16721 16682 7975)
4(7974 16683 16684 7973)
4(8013 16722 16683 7974)
4(7973 16684 16685 7972)
4(8012 16723 16684 7973)
4(7972 16685 16686 7971)
4(8011 16724 16685 7972)
4(7971 16686 16687 7970)
4(8010 16725 16686 7971)
4(7970 16687 16688 7969)
4(8009 16726 16687 7970)
4(7969 16688 16689 7968)
4(8008 16727 16688 7969)
4(7968 16689 16690 7967)
4(8007 16728 16689 7968)
4(7967 16690 16691 7966)
4(8006 16729 16690 7967)
4(7966 16691 16692 7965)
4(8005 16730 16691 7966)
4(7965 16692 16693 7964)
4(8004 16731 16692 7965)
4(7964 16693 16694 7963)
4(8003 16732 16693 7964)
4(7963 16694 16695 7962)
4(8002 16733 16694 7963)
4(7962 16695 16696 7961)
4(8001 16734 16695 7962)
4(7961 16696 16697 7960)
4(8000 16735 16696 7961)
4(7960 16697 16698 7959)
4(7999 16736 16697 7960)
4(7959 16698 16699 7958)
4(7998 16737 16698 7959)
4(7958 16699 16700 7957)
4(7997 16738 16699 7958)
4(7957 16700 16701 7956)
4(7996 16739 16700 7957)
4(7956 16701 16702 7955)
4(7995 16740 16701 7956)
4(7955 16702 16703 7954)
4(7994 16741 16702 7955)
4(7954 16703 16704 7953)
4(7993 16742 16703 7954)
4(7953 16704 16705 7952)
4(7992 16743 16704 7953)
4(7952 16705 16706 7951)
4(7991 16744 16705 7952)
4(7951 16706 16707 7950)
4(7990 16745 16706 7951)
4(7950 16707 16708 7949)
4(7989 16746 16707 7950)
4(7949 16708 16709 7948)
4(7988 16747 16708 7949)
4(7948 16709 16710 7947)
4(7987 16748 16709 7948)
4(7947 16710 16711 7946)
4(7986 16749 16710 7947)
4(7946 16711 1793 453)
4(1793 1794 454 453)
4(7985 16750 16711 7946)
4(512 1925 16712 8023)
4(8023 16712 16713 8022)
4(8062 16751 16712 8023)
4(8022 16713 16714 8021)
4(8061 16752 16713 8022)
4(8021 16714 16715 8020)
4(8060 16753 16714 8021)
4(8020 16715 16716 8019)
4(8059 16754 16715 8020)
4(8019 16716 16717 8018)
4(8058 16755 16716 8019)
4(8018 16717 16718 8017)
4(8057 16756 16717 8018)
4(8017 16718 16719 8016)
4(8056 16757 16718 8017)
4(8016 16719 16720 8015)
4(8055 16758 16719 8016)
4(8015 16720 16721 8014)
4(8054 16759 16720 8015)
4(8014 16721 16722 8013)
4(8053 16760 16721 8014)
4(8013 16722 16723 8012)
4(8052 16761 16722 8013)
4(8012 16723 16724 8011)
4(8051 16762 16723 8012)
4(8011 16724 16725 8010)
4(8050 16763 16724 8011)
4(8010 16725 16726 8009)
4(8049 16764 16725 8010)
4(8009 16726 16727 8008)
4(8048 16765 16726 8009)
4(8008 16727 16728 8007)
4(8047 16766 16727 8008)
4(8007 16728 16729 8006)
4(8046 16767 16728 8007)
4(8006 16729 16730 8005)
4(8045 16768 16729 8006)
4(8005 16730 16731 8004)
4(8044 16769 16730 8005)
4(8004 16731 16732 8003)
4(8043 16770 16731 8004)
4(8003 16732 16733 8002)
4(8042 16771 16732 8003)
4(8002 16733 16734 8001)
4(8041 16772 16733 8002)
4(8001 16734 16735 8000)
4(8040 16773 16734 8001)
4(8000 16735 16736 7999)
4(8039 16774 16735 8000)
4(7999 16736 16737 7998)
4(8038 16775 16736 7999)
4(7998 16737 16738 7997)
4(8037 16776 16737 7998)
4(7997 16738 16739 7996)
4(8036 16777 16738 7997)
4(7996 16739 16740 7995)
4(8035 16778 16739 7996)
4(7995 16740 16741 7994)
4(8034 16779 16740 7995)
4(7994 16741 16742 7993)
4(8033 16780 16741 7994)
4(7993 16742 16743 7992)
4(8032 16781 16742 7993)
4(7992 16743 16744 7991)
4(8031 16782 16743 7992)
4(7991 16744 16745 7990)
4(8030 16783 16744 7991)
4(7990 16745 16746 7989)
4(8029 16784 16745 7990)
4(7989 16746 16747 7988)
4(8028 16785 16746 7989)
4(7988 16747 16748 7987)
4(8027 16786 16747 7988)
4(7987 16748 16749 7986)
4(8026 16787 16748 7987)
4(7986 16749 16750 7985)
4(8025 16788 16749 7986)
4(7985 16750 1794 454)
4(1794 1795 455 454)
4(8024 16789 16750 7985)
4(513 1926 16751 8062)
4(8062 16751 16752 8061)
4(8101 16790 16751 8062)
4(8061 16752 16753 8060)
4(8100 16791 16752 8061)
4(8060 16753 16754 8059)
4(8099 16792 16753 8060)
4(8059 16754 16755 8058)
4(8098 16793 16754 8059)
4(8058 16755 16756 8057)
4(8097 16794 16755 8058)
4(8057 16756 16757 8056)
4(8096 16795 16756 8057)
4(8056 16757 16758 8055)
4(8095 16796 16757 8056)
4(8055 16758 16759 8054)
4(8094 16797 16758 8055)
4(8054 16759 16760 8053)
4(8093 16798 16759 8054)
4(8053 16760 16761 8052)
4(8092 16799 16760 8053)
4(8052 16761 16762 8051)
4(8091 16800 16761 8052)
4(8051 16762 16763 8050)
4(8090 16801 16762 8051)
4(8050 16763 16764 8049)
4(8089 16802 16763 8050)
4(8049 16764 16765 8048)
4(8088 16803 16764 8049)
4(8048 16765 16766 8047)
4(8087 16804 16765 8048)
4(8047 16766 16767 8046)
4(8086 16805 16766 8047)
4(8046 16767 16768 8045)
4(8085 16806 16767 8046)
4(8045 16768 16769 8044)
4(8084 16807 16768 8045)
4(8044 16769 16770 8043)
4(8083 16808 16769 8044)
4(8043 16770 16771 8042)
4(8082 16809 16770 8043)
4(8042 16771 16772 8041)
4(8081 16810 16771 8042)
4(8041 16772 16773 8040)
4(8080 16811 16772 8041)
4(8040 16773 16774 8039)
4(8079 16812 16773 8040)
4(8039 16774 16775 8038)
4(8078 16813 16774 8039)
4(8038 16775 16776 8037)
4(8077 16814 16775 8038)
4(8037 16776 16777 8036)
4(8076 16815 16776 8037)
4(8036 16777 16778 8035)
4(8075 16816 16777 8036)
4(8035 16778 16779 8034)
4(8074 16817 16778 8035)
4(8034 16779 16780 8033)
4(8073 16818 16779 8034)
4(8033 16780 16781 8032)
4(8072 16819 16780 8033)
4(8032 16781 16782 8031)
4(8071 16820 16781 8032)
4(8031 16782 16783 8030)
4(8070 16821 16782 8031)
4(8030 16783 16784 8029)
4(8069 16822 16783 8030)
4(8029 16784 16785 8028)
4(8068 16823 16784 8029)
4(8028 16785 16786 8027)
4(8067 16824 16785 8028)
4(8027 16786 16787 8026)
4(8066 16825 16786 8027)
4(8026 16787 16788 8025)
4(8065 16826 16787 8026)
4(8025 16788 16789 8024)
4(8064 16827 16788 8025)
4(8024 16789 1795 455)
4(1795 1796 456 455)
4(8063 16828 16789 8024)
4(514 1927 16790 8101)
4(8101 16790 16791 8100)
4(580 1906 16790 8101)
4(8100 16791 16792 8099)
4(579 1905 16791 8100)
4(8099 16792 16793 8098)
4(578 1904 16792 8099)
4(8098 16793 16794 8097)
4(577 1903 16793 8098)
4(8097 16794 16795 8096)
4(576 1902 16794 8097)
4(8096 16795 16796 8095)
4(575 1901 16795 8096)
4(8095 16796 16797 8094)
4(574 1900 16796 8095)
4(8094 16797 16798 8093)
4(573 1899 16797 8094)
4(8093 16798 16799 8092)
4(572 1898 16798 8093)
4(8092 16799 16800 8091)
4(571 1897 16799 8092)
4(8091 16800 16801 8090)
4(570 1896 16800 8091)
4(8090 16801 16802 8089)
4(569 1895 16801 8090)
4(8089 16802 16803 8088)
4(568 1894 16802 8089)
4(8088 16803 16804 8087)
4(567 1893 16803 8088)
4(8087 16804 16805 8086)
4(566 1892 16804 8087)
4(8086 16805 16806 8085)
4(565 1891 16805 8086)
4(8085 16806 16807 8084)
4(564 1890 16806 8085)
4(8084 16807 16808 8083)
4(563 1889 16807 8084)
4(8083 16808 16809 8082)
4(562 1888 16808 8083)
4(8082 16809 16810 8081)
4(561 1887 16809 8082)
4(8081 16810 16811 8080)
4(560 1886 16810 8081)
4(8080 16811 16812 8079)
4(559 1885 16811 8080)
4(8079 16812 16813 8078)
4(558 1884 16812 8079)
4(8078 16813 16814 8077)
4(557 1883 16813 8078)
4(8077 16814 16815 8076)
4(556 1882 16814 8077)
4(8076 16815 16816 8075)
4(555 1881 16815 8076)
4(8075 16816 16817 8074)
4(554 1880 16816 8075)
4(8074 16817 16818 8073)
4(553 1879 16817 8074)
4(8073 16818 16819 8072)
4(552 1878 16818 8073)
4(8072 16819 16820 8071)
4(551 1877 16819 8072)
4(8071 16820 16821 8070)
4(550 1876 16820 8071)
4(8070 16821 16822 8069)
4(549 1875 16821 8070)
4(8069 16822 16823 8068)
4(548 1874 16822 8069)
4(8068 16823 16824 8067)
4(547 1873 16823 8068)
4(8067 16824 16825 8066)
4(546 1872 16824 8067)
4(8066 16825 16826 8065)
4(545 1871 16825 8066)
4(8065 16826 16827 8064)
4(544 1870 16826 8065)
4(8064 16827 16828 8063)
4(543 1869 16827 8064)
4(8063 16828 1796 456)
4(1796 63 14 456)
4(542 1868 16828 8063)
4(14 63 1802 457)
4(542 1868 63 14)
4(457 1802 1803 458)
4(8237 16829 1802 457)
4(458 1803 1804 459)
4(8238 16830 1803 458)
4(459 1804 1805 460)
4(8239 16831 1804 459)
4(460 1805 1806 461)
4(8240 16832 1805 460)
4(461 1806 1807 462)
4(8241 16833 1806 461)
4(462 1807 1808 463)
4(8242 16834 1807 462)
4(463 1808 1809 464)
4(8243 16835 1808 463)
4(464 1809 1810 465)
4(8244 16836 1809 464)
4(465 1810 1811 466)
4(8245 16837 1810 465)
4(466 1811 1812 467)
4(8246 16838 1811 466)
4(467 1812 1813 468)
4(8247 16839 1812 467)
4(468 1813 1814 469)
4(8248 16840 1813 468)
4(469 1814 1815 470)
4(8249 16841 1814 469)
4(470 1815 1816 471)
4(8250 16842 1815 470)
4(471 1816 1817 472)
4(8251 16843 1816 471)
4(472 1817 1818 473)
4(8252 16844 1817 472)
4(473 1818 1819 474)
4(8253 16845 1818 473)
4(474 1819 1820 475)
4(8254 16846 1819 474)
4(475 1820 1821 476)
4(8255 16847 1820 475)
4(476 1821 1822 477)
4(8256 16848 1821 476)
4(477 1822 1823 478)
4(8257 16849 1822 477)
4(478 1823 1824 479)
4(8258 16850 1823 478)
4(479 1824 1825 480)
4(8259 16851 1824 479)
4(480 1825 1826 481)
4(8260 16852 1825 480)
4(481 1826 1827 482)
4(8261 16853 1826 481)
4(482 1827 1828 483)
4(8262 16854 1827 482)
4(483 1828 64 15)
4(8263 16855 1828 483)
4(542 1868 16829 8237)
4(543 1869 1868 542)
4(8237 16829 16830 8238)
4(8264 16856 16829 8237)
4(8238 16830 16831 8239)
4(8265 16857 16830 8238)
4(8239 16831 16832 8240)
4(8266 16858 16831 8239)
4(8240 16832 16833 8241)
4(8267 16859 16832 8240)
4(8241 16833 16834 8242)
4(8268 16860 16833 8241)
4(8242 16834 16835 8243)
4(8269 16861 16834 8242)
4(8243 16835 16836 8244)
4(8270 16862 16835 8243)
4(8244 16836 16837 8245)
4(8271 16863 16836 8244)
4(8245 16837 16838 8246)
4(8272 16864 16837 8245)
4(8246 16838 16839 8247)
4(8273 16865 16838 8246)
4(8247 16839 16840 8248)
4(8274 16866 16839 8247)
4(8248 16840 16841 8249)
4(8275 16867 16840 8248)
4(8249 16841 16842 8250)
4(8276 16868 16841 8249)
4(8250 16842 16843 8251)
4(8277 16869 16842 8250)
4(8251 16843 16844 8252)
4(8278 16870 16843 8251)
4(8252 16844 16845 8253)
4(8279 16871 16844 8252)
4(8253 16845 16846 8254)
4(8280 16872 16845 8253)
4(8254 16846 16847 8255)
4(8281 16873 16846 8254)
4(8255 16847 16848 8256)
4(8282 16874 16847 8255)
4(8256 16848 16849 8257)
4(8283 16875 16848 8256)
4(8257 16849 16850 8258)
4(8284 16876 16849 8257)
4(8258 16850 16851 8259)
4(8285 16877 16850 8258)
4(8259 16851 16852 8260)
4(8286 16878 16851 8259)
4(8260 16852 16853 8261)
4(8287 16879 16852 8260)
4(8261 16853 16854 8262)
4(8288 16880 16853 8261)
4(8262 16854 16855 8263)
4(8289 16881 16854 8262)
4(8263 16855 1928 581)
4(8290 16882 16855 8263)
4(543 1869 16856 8264)
4(544 1870 1869 543)
4(8264 16856 16857 8265)
4(8291 16883 16856 8264)
4(8265 16857 16858 8266)
4(8292 16884 16857 8265)
4(8266 16858 16859 8267)
4(8293 16885 16858 8266)
4(8267 16859 16860 8268)
4(8294 16886 16859 8267)
4(8268 16860 16861 8269)
4(8295 16887 16860 8268)
4(8269 16861 16862 8270)
4(8296 16888 16861 8269)
4(8270 16862 16863 8271)
4(8297 16889 16862 8270)
4(8271 16863 16864 8272)
4(8298 16890 16863 8271)
4(8272 16864 16865 8273)
4(8299 16891 16864 8272)
4(8273 16865 16866 8274)
4(8300 16892 16865 8273)
4(8274 16866 16867 8275)
4(8301 16893 16866 8274)
4(8275 16867 16868 8276)
4(8302 16894 16867 8275)
4(8276 16868 16869 8277)
4(8303 16895 16868 8276)
4(8277 16869 16870 8278)
4(8304 16896 16869 8277)
4(8278 16870 16871 8279)
4(8305 16897 16870 8278)
4(8279 16871 16872 8280)
4(8306 16898 16871 8279)
4(8280 16872 16873 8281)
4(8307 16899 16872 8280)
4(8281 16873 16874 8282)
4(8308 16900 16873 8281)
4(8282 16874 16875 8283)
4(8309 16901 16874 8282)
4(8283 16875 16876 8284)
4(8310 16902 16875 8283)
4(8284 16876 16877 8285)
4(8311 16903 16876 8284)
4(8285 16877 16878 8286)
4(8312 16904 16877 8285)
4(8286 16878 16879 8287)
4(8313 16905 16878 8286)
4(8287 16879 16880 8288)
4(8314 16906 16879 8287)
4(8288 16880 16881 8289)
4(8315 16907 16880 8288)
4(8289 16881 16882 8290)
4(8316 16908 16881 8289)
4(8290 16882 1929 582)
4(8317 16909 16882 8290)
4(544 1870 16883 8291)
4(545 1871 1870 544)
4(8291 16883 16884 8292)
4(8318 16910 16883 8291)
4(8292 16884 16885 8293)
4(8319 16911 16884 8292)
4(8293 16885 16886 8294)
4(8320 16912 16885 8293)
4(8294 16886 16887 8295)
4(8321 16913 16886 8294)
4(8295 16887 16888 8296)
4(8322 16914 16887 8295)
4(8296 16888 16889 8297)
4(8323 16915 16888 8296)
4(8297 16889 16890 8298)
4(8324 16916 16889 8297)
4(8298 16890 16891 8299)
4(8325 16917 16890 8298)
4(8299 16891 16892 8300)
4(8326 16918 16891 8299)
4(8300 16892 16893 8301)
4(8327 16919 16892 8300)
4(8301 16893 16894 8302)
4(8328 16920 16893 8301)
4(8302 16894 16895 8303)
4(8329 16921 16894 8302)
4(8303 16895 16896 8304)
4(8330 16922 16895 8303)
4(8304 16896 16897 8305)
4(8331 16923 16896 8304)
4(8305 16897 16898 8306)
4(8332 16924 16897 8305)
4(8306 16898 16899 8307)
4(8333 16925 16898 8306)
4(8307 16899 16900 8308)
4(8334 16926 16899 8307)
4(8308 16900 16901 8309)
4(8335 16927 16900 8308)
4(8309 16901 16902 8310)
4(8336 16928 16901 8309)
4(8310 16902 16903 8311)
4(8337 16929 16902 8310)
4(8311 16903 16904 8312)
4(8338 16930 16903 8311)
4(8312 16904 16905 8313)
4(8339 16931 16904 8312)
4(8313 16905 16906 8314)
4(8340 16932 16905 8313)
4(8314 16906 16907 8315)
4(8341 16933 16906 8314)
4(8315 16907 16908 8316)
4(8342 16934 16907 8315)
4(8316 16908 16909 8317)
4(8343 16935 16908 8316)
4(8317 16909 1930 583)
4(8344 16936 16909 8317)
4(545 1871 16910 8318)
4(546 1872 1871 545)
4(8318 16910 16911 8319)
4(8345 16937 16910 8318)
4(8319 16911 16912 8320)
4(8346 16938 16911 8319)
4(8320 16912 16913 8321)
4(8347 16939 16912 8320)
4(8321 16913 16914 8322)
4(8348 16940 16913 8321)
4(8322 16914 16915 8323)
4(8349 16941 16914 8322)
4(8323 16915 16916 8324)
4(8350 16942 16915 8323)
4(8324 16916 16917 8325)
4(8351 16943 16916 8324)
4(8325 16917 16918 8326)
4(8352 16944 16917 8325)
4(8326 16918 16919 8327)
4(8353 16945 16918 8326)
4(8327 16919 16920 8328)
4(8354 16946 16919 8327)
4(8328 16920 16921 8329)
4(8355 16947 16920 8328)
4(8329 16921 16922 8330)
4(8356 16948 16921 8329)
4(8330 16922 16923 8331)
4(8357 16949 16922 8330)
4(8331 16923 16924 8332)
4(8358 16950 16923 8331)
4(8332 16924 16925 8333)
4(8359 16951 16924 8332)
4(8333 16925 16926 8334)
4(8360 16952 16925 8333)
4(8334 16926 16927 8335)
4(8361 16953 16926 8334)
4(8335 16927 16928 8336)
4(8362 16954 16927 8335)
4(8336 16928 16929 8337)
4(8363 16955 16928 8336)
4(8337 16929 16930 8338)
4(8364 16956 16929 8337)
4(8338 16930 16931 8339)
4(8365 16957 16930 8338)
4(8339 16931 16932 8340)
4(8366 16958 16931 8339)
4(8340 16932 16933 8341)
4(8367 16959 16932 8340)
4(8341 16933 16934 8342)
4(8368 16960 16933 8341)
4(8342 16934 16935 8343)
4(8369 16961 16934 8342)
4(8343 16935 16936 8344)
4(8370 16962 16935 8343)
4(8344 16936 1931 584)
4(8371 16963 16936 8344)
4(546 1872 16937 8345)
4(547 1873 1872 546)
4(8345 16937 16938 8346)
4(8372 16964 16937 8345)
4(8346 16938 16939 8347)
4(8373 16965 16938 8346)
4(8347 16939 16940 8348)
4(8374 16966 16939 8347)
4(8348 16940 16941 8349)
4(8375 16967 16940 8348)
4(8349 16941 16942 8350)
4(8376 16968 16941 8349)
4(8350 16942 16943 8351)
4(8377 16969 16942 8350)
4(8351 16943 16944 8352)
4(8378 16970 16943 8351)
4(8352 16944 16945 8353)
4(8379 16971 16944 8352)
4(8353 16945 16946 8354)
4(8380 16972 16945 8353)
4(8354 16946 16947 8355)
4(8381 16973 16946 8354)
4(8355 16947 16948 8356)
4(8382 16974 16947 8355)
4(8356 16948 16949 8357)
4(8383 16975 16948 8356)
4(8357 16949 16950 8358)
4(8384 16976 16949 8357)
4(8358 16950 16951 8359)
4(8385 16977 16950 8358)
4(8359 16951 16952 8360)
4(8386 16978 16951 8359)
4(8360 16952 16953 8361)
4(8387 16979 16952 8360)
4(8361 16953 16954 8362)
4(8388 16980 16953 8361)
4(8362 16954 16955 8363)
4(8389 16981 16954 8362)
4(8363 16955 16956 8364)
4(8390 16982 16955 8363)
4(8364 16956 16957 8365)
4(8391 16983 16956 8364)
4(8365 16957 16958 8366)
4(8392 16984 16957 8365)
4(8366 16958 16959 8367)
4(8393 16985 16958 8366)
4(8367 16959 16960 8368)
4(8394 16986 16959 8367)
4(8368 16960 16961 8369)
4(8395 16987 16960 8368)
4(8369 16961 16962 8370)
4(8396 16988 16961 8369)
4(8370 16962 16963 8371)
4(8397 16989 16962 8370)
4(8371 16963 1932 585)
4(8398 16990 16963 8371)
4(547 1873 16964 8372)
4(548 1874 1873 547)
4(8372 16964 16965 8373)
4(8399 16991 16964 8372)
4(8373 16965 16966 8374)
4(8400 16992 16965 8373)
4(8374 16966 16967 8375)
4(8401 16993 16966 8374)
4(8375 16967 16968 8376)
4(8402 16994 16967 8375)
4(8376 16968 16969 8377)
4(8403 16995 16968 8376)
4(8377 16969 16970 8378)
4(8404 16996 16969 8377)
4(8378 16970 16971 8379)
4(8405 16997 16970 8378)
4(8379 16971 16972 8380)
4(8406 16998 16971 8379)
4(8380 16972 16973 8381)
4(8407 16999 16972 8380)
4(8381 16973 16974 8382)
4(8408 17000 16973 8381)
4(8382 16974 16975 8383)
4(8409 17001 16974 8382)
4(8383 16975 16976 8384)
4(8410 17002 16975 8383)
4(8384 16976 16977 8385)
4(8411 17003 16976 8384)
4(8385 16977 16978 8386)
4(8412 17004 16977 8385)
4(8386 16978 16979 8387)
4(8413 17005 16978 8386)
4(8387 16979 16980 8388)
4(8414 17006 16979 8387)
4(8388 16980 16981 8389)
4(8415 17007 16980 8388)
4(8389 16981 16982 8390)
4(8416 17008 16981 8389)
4(8390 16982 16983 8391)
4(8417 17009 16982 8390)
4(8391 16983 16984 8392)
4(8418 17010 16983 8391)
4(8392 16984 16985 8393)
4(8419 17011 16984 8392)
4(8393 16985 16986 8394)
4(8420 17012 16985 8393)
4(8394 16986 16987 8395)
4(8421 17013 16986 8394)
4(8395 16987 16988 8396)
4(8422 17014 16987 8395)
4(8396 16988 16989 8397)
4(8423 17015 16988 8396)
4(8397 16989 16990 8398)
4(8424 17016 16989 8397)
4(8398 16990 1933 586)
4(8425 17017 16990 8398)
4(548 1874 16991 8399)
4(549 1875 1874 548)
4(8399 16991 16992 8400)
4(8426 17018 16991 8399)
4(8400 16992 16993 8401)
4(8427 17019 16992 8400)
4(8401 16993 16994 8402)
4(8428 17020 16993 8401)
4(8402 16994 16995 8403)
4(8429 17021 16994 8402)
4(8403 16995 16996 8404)
4(8430 17022 16995 8403)
4(8404 16996 16997 8405)
4(8431 17023 16996 8404)
4(8405 16997 16998 8406)
4(8432 17024 16997 8405)
4(8406 16998 16999 8407)
4(8433 17025 16998 8406)
4(8407 16999 17000 8408)
4(8434 17026 16999 8407)
4(8408 17000 17001 8409)
4(8435 17027 17000 8408)
4(8409 17001 17002 8410)
4(8436 17028 17001 8409)
4(8410 17002 17003 8411)
4(8437 17029 17002 8410)
4(8411 17003 17004 8412)
4(8438 17030 17003 8411)
4(8412 17004 17005 8413)
4(8439 17031 17004 8412)
[truncated: 505,739 more chars]
