# Supplementary material for: A finite volume-based model for the hydrothermal behavior of soil under freeze–thaw cycles
Source: PLoS One. 2021 Jun 3;16(6):e0252680. doi: 10.1371/journal.pone.0252680 (PMC8174737; doi:10.1371/journal.pone.0252680)
Supplement: S1 Data — (ZIP) [file pone.0252680.s001.zip › constant/polyMesh/faceZones]

FoamFile
{
    version     2.0;
    format      ascii;
    class       regIOobject;
    location    "constant/polyMesh";
    object      faceZones;
}

0         
(
)
