# Supplementary material for: A finite volume-based model for the hydrothermal behavior of soil under freeze–thaw cycles
Source: PLoS One. 2021 Jun 3;16(6):e0252680. doi: 10.1371/journal.pone.0252680 (PMC8174737; doi:10.1371/journal.pone.0252680)
Supplement: S1 Data — (ZIP) [file pone.0252680.s001.zip › constant/polyMesh/neighbour]

FoamFile
{
    version     2.0;
    format      ascii;
    class       labelList;
    location    "constant/polyMesh";
    object      neighbour;
}

18068     
(
 1 2 3 4 5 6 7 8 9 10
 11 12 13 14 15 16 17 18 19 20
 21 22 23 23 24 24 25 25 26 26
 27 27 28 28 29 29 30 30 31 31
 32 32 33 33 34 34 35 35 36 36
 37 37 38 38 39 39 40 40 41 41
 42 42 43 43 44 45 45 46 46 47
 47 48 48 49 49 50 50 51 51 52
 52 53 53 54 54 55 55 56 56 57
 57 58 58 59 59 60 60 61 61 62
 62 63 63 64 64 65 65 66 67 67
 68 68 69 69 70 70 71 71 72 72
 73 73 74 74 75 75 76 76 77 77
 78 78 79 79 80 80 81 81 82 82
 83 83 84 84 85 85 86 86 87 87
 88 89 89 90 90 91 91 92 92 93
 93 94 94 95 95 96 96 97 97 98
 98 99 99 100 100 101 101 102 102 103
 103 104 104 105 105 106 106 107 107 108
 108 109 109 110 111 111 112 112 113 113
 114 114 115 115 116 116 117 117 118 118
 119 119 120 120 121 121 122 122 123 123
 124 124 125 125 126 126 127 127 128 128
 129 129 130 130 131 131 132 133 133 134
 134 135 135 136 136 137 137 138 138 139
 139 140 140 141 141 142 142 143 143 144
 144 145 145 146 146 147 147 148 148 149
 149 150 150 151 151 152 152 153 153 154
 155 155 156 156 157 157 158 158 159 159
 160 160 161 161 162 162 163 163 164 164
 165 165 166 166 167 167 168 168 169 169
 170 170 171 171 172 172 173 173 174 174
 175 175 176 177 177 178 178 179 179 180
 180 181 181 182 182 183 183 184 184 185
 185 186 186 187 187 188 188 189 189 190
 190 191 191 192 192 193 193 194 194 195
 195 196 196 197 197 198 199 199 200 200
 201 201 202 202 203 203 204 204 205 205
 206 206 207 207 208 208 209 209 210 210
 211 211 212 212 213 213 214 214 215 215
 216 216 217 217 218 218 219 219 220 221
 221 222 222 223 223 224 224 225 225 226
 226 227 227 228 228 229 229 230 230 231
 231 232 232 233 233 234 234 235 235 236
 236 237 237 238 238 239 239 240 240 241
 241 242 243 243 244 244 245 245 246 246
 247 247 248 248 249 249 250 250 251 251
 252 252 253 253 254 254 255 255 256 256
 257 257 258 258 259 259 260 260 261 261
 262 262 263 263 264 265 265 266 266 267
 267 268 268 269 269 270 270 271 271 272
 272 273 273 274 274 275 275 276 276 277
 277 278 278 279 279 280 280 281 281 282
 282 283 283 284 284 285 285 286 287 287
 288 288 289 289 290 290 291 291 292 292
 293 293 294 294 295 295 296 296 297 297
 298 298 299 299 300 300 301 301 302 302
 303 303 304 304 305 305 306 306 307 307
 308 309 309 310 310 311 311 312 312 313
 313 314 314 315 315 316 316 317 317 318
 318 319 319 320 320 321 321 322 322 323
 323 324 324 325 325 326 326 327 327 328
 328 329 329 330 331 331 332 332 333 333
 334 334 335 335 336 336 337 337 338 338
 339 339 340 340 341 341 342 342 343 343
 344 344 345 345 346 346 347 347 348 348
 349 349 350 350 351 351 352 353 353 354
 354 355 355 356 356 357 357 358 358 359
 359 360 360 361 361 362 362 363 363 364
 364 365 365 366 366 367 367 368 368 369
 369 370 370 371 371 372 372 373 373 374
 375 375 376 376 377 377 378 378 379 379
 380 380 381 381 382 382 383 383 384 384
 385 385 386 386 387 387 388 388 389 389
 390 390 391 391 392 392 393 393 394 394
 395 395 396 397 397 398 398 399 399 400
 400 401 401 402 402 403 403 404 404 405
 405 406 406 407 407 408 408 409 409 410
 410 411 411 412 412 413 413 414 414 415
 415 416 416 417 417 418 419 419 420 420
 421 421 422 422 423 423 424 424 425 425
 426 426 427 427 428 428 429 429 430 430
 431 431 432 432 433 433 434 434 435 435
 436 436 437 437 438 438 439 439 440 441
 441 442 442 443 443 444 444 445 445 446
 446 447 447 448 448 449 449 450 450 451
 451 452 452 453 453 454 454 455 455 456
 456 457 457 458 458 459 459 460 460 461
 461 462 463 463 464 464 465 465 466 466
 467 467 468 468 469 469 470 470 471 471
 472 472 473 473 474 474 475 475 476 476
 477 477 478 478 479 479 480 480 481 481
 482 482 483 483 484 485 485 486 486 487
 487 488 488 489 489 490 490 491 491 492
 492 493 493 494 494 495 495 496 496 497
 497 498 498 499 499 500 500 501 501 502
 502 503 503 504 504 505 505 506 507 507
 508 508 509 509 510 510 511 511 512 512
 513 513 514 514 515 515 516 516 517 517
 518 518 519 519 520 520 521 521 522 522
 523 523 524 524 525 525 526 526 527 527
 528 529 529 530 530 531 531 532 532 533
 533 534 534 535 535 536 536 537 537 538
 538 539 539 540 540 541 541 542 542 543
 543 544 544 545 545 546 546 547 547 548
 548 549 549 550 551 551 552 552 553 553
 554 554 555 555 556 556 557 557 558 558
 559 559 560 560 561 561 562 562 563 563
 564 564 565 565 566 566 567 567 568 568
 569 569 570 570 571 571 572 573 573 574
 574 575 575 576 576 577 577 578 578 579
 579 580 580 581 581 582 582 583 583 584
 584 585 585 586 586 587 587 588 588 589
 589 590 590 591 591 592 592 593 593 594
 595 595 596 596 597 597 598 598 599 599
 600 600 601 601 602 602 603 603 604 604
 605 605 606 606 607 607 608 608 609 609
 610 610 611 611 612 612 613 613 614 614
 615 615 616 617 617 618 618 619 619 620
 620 621 621 622 622 623 623 624 624 625
 625 626 626 627 627 628 628 629 629 630
 630 631 631 632 632 633 633 634 634 635
 635 636 636 637 637 638 639 639 640 640
 641 641 642 642 643 643 644 644 645 645
 646 646 647 647 648 648 649 649 650 650
 651 651 652 652 653 653 654 654 655 655
 656 656 657 657 658 658 659 659 660 661
 661 662 662 663 663 664 664 665 665 666
 666 667 667 668 668 669 669 670 670 671
 671 672 672 673 673 674 674 675 675 676
 676 677 677 678 678 679 679 680 680 681
 681 682 683 683 684 684 685 685 686 686
 687 687 688 688 689 689 690 690 691 691
 692 692 693 693 694 694 695 695 696 696
 697 697 698 698 699 699 700 700 701 701
 702 702 703 703 704 705 705 706 706 707
 707 708 708 709 709 710 710 711 711 712
 712 713 713 714 714 715 715 716 716 717
 717 718 718 719 719 720 720 721 721 722
 722 723 723 724 724 725 725 726 727 727
 728 728 729 729 730 730 731 731 732 732
 733 733 734 734 735 735 736 736 737 737
 738 738 739 739 740 740 741 741 742 742
 743 743 744 744 745 745 746 746 747 747
 748 749 749 750 750 751 751 752 752 753
 753 754 754 755 755 756 756 757 757 758
 758 759 759 760 760 761 761 762 762 763
 763 764 764 765 765 766 766 767 767 768
 768 769 769 770 771 771 772 772 773 773
 774 774 775 775 776 776 777 777 778 778
 779 779 780 780 781 781 782 782 783 783
 784 784 785 785 786 786 787 787 788 788
 789 789 790 790 791 791 792 793 793 794
 794 795 795 796 796 797 797 798 798 799
 799 800 800 801 801 802 802 803 803 804
 804 805 805 806 806 807 807 808 808 809
 809 810 810 811 811 812 812 813 813 814
 815 815 816 816 817 817 818 818 819 819
 820 820 821 821 822 822 823 823 824 824
 825 825 826 826 827 827 828 828 829 829
 830 830 831 831 832 832 833 833 834 834
 835 835 836 837 837 838 838 839 839 840
 840 841 841 842 842 843 843 844 844 845
 845 846 846 847 847 848 848 849 849 850
 850 851 851 852 852 853 853 854 854 855
 855 856 856 857 857 858 859 859 860 860
 861 861 862 862 863 863 864 864 865 865
 866 866 867 867 868 868 869 869 870 870
 871 871 872 872 873 873 874 874 875 875
 876 876 877 877 878 878 879 879 881 883
 884 885 889 891 894 897 897 898 899 899
 900 901 902 903 903 903 904 904 905 905
 905 906 906 907 907 907 908 908 908 909
 909 910 910 911 911 912 912 913 913 915
 918 918 919 920 922 922 924 926 935 952
 974 982 983 984 989 995 998 1002 1005 1006
 1007 1010 1012 1015 1016 1017 1018 1025 1027 1028
 1029 1029 1032 1032 1033 1033 1034 1034 1035 1036
 1039 1040 1041 1044 1048 1048 1049 1052 1055 1055
 1056 1057 1057 1059 1060 1061 1063 1063 1064 1065
 1066 1070 1072 1072 1075 1075 1079 1079 1080 1080
 1081 1082 1085 1085 1087 1091 1092 1094 1095 1095
 1096 1097 1098 1099 1099 1100 1101 1102 1103 1104
 1108 1109 1110 1112 1113 1114 1115 1117 1118 1121
 1122 1123 1125 1126 1126 1128 1129 1130 1131 1131
 1132 1133 1135 1136 1137 1137 1138 1138 1138 1139
 1139 1140 1141 1142 1145 1146 1147 1147 1148 1150
 1150 1151 1151 1152 1153 1153 1153 1154 1154 1155
 1155 1156 1156 1158 1158 1161 1161 1162 1163 1164
 1164 1164 1165 1166 1166 1166 1167 1168 1168 1169
 1170 1170 1170 1171 1172 1172 1172 1173 1173 1174
 1174 1175 1175 1175 1176 1176 1177 1177 1177 1178
 1178 1178 1179 1179 1179 1180 1180 1182 1182 1182
 1183 1184 1185 1186 1187 1188 1188 1189 1189 1190
 1190 1190 1192 1192 1193 1193 1194 1195 1195 1196
 1196 1197 1197 1198 1199 1200 1200 1201 1201 1202
 1202 1203 1203 1204 1204 1204 1205 1205 1206 1206
 1207 1208 1208 1208 1209 1210 1210 1210 1211 1211
 1213 1214 1214 1215 1215 1216 1216 1217 1217 1218
 1218 1219 1219 1220 1220 1221 1221 1222 1222 1222
 1223 1223 1224 1225 1225 1225 1226 1226 1227 1227
 1228 1228 1228 1229 1229 1229 1230 1230 1230 1231
 1231 1232 1232 1232 1233 1233 1234 1235 1235 1236
 1236 1237 1237 1237 1238 1238 1238 1239 1239 1239
 1240 1240 1241 1241 1242 1242 1243 1243 1244 1244
 1244 1245 1245 1246 1246 1246 1247 1247 1248 1248
 1249 1249 1249 1250 1250 1250 1251 1251 1252 1252
 1252 1253 1253 1253 1254 1254 1255 1255 1255 1256
 1256 1256 1257 1257 1257 1258 1258 1258 1259 1259
 1259 1260 1260 1260 1261 1261 1261 1262 1262 1263
 1263 1263 1264 1264 1265 1265 1265 1266 1266 1266
 1267 1267 1267 1268 1268 1268 1269 1269 1270 1270
 1270 1271 1271 1271 1272 1272 1272 1273 1273 1274
 1274 1274 1275 1275 1275 1276 1276 1276 1277 1277
 1277 1278 1278 1279 1279 1279 1280 1280 1280 1281
 1281 1281 1282 1282 1282 1283 1283 1283 1284 1284
 1284 1285 1285 1285 1286 1286 1286 1287 1287 1287
 1288 1288 1289 1289 1289 1290 1290 1291 1291 1291
 1292 1292 1292 1293 1293 1293 1294 1294 1295 1295
 1296 1296 1296 1297 1297 1298 1298 1298 1299 1299
 1299 1300 1300 1300 1301 1301 1302 1302 1302 1303
 1303 1303 1304 1304 1304 1305 1305 1305 1306 1306
 1306 1307 1307 1308 1308 1308 1309 1309 1310 1310
 1310 1311 1311 1311 1312 1312 1312 1313 1313 1313
 1314 1314 1314 1315 1315 1316 1316 1316 1317 1317
 1317 1318 1318 1319 1319 1319 1320 1320 1321 1321
 1321 1322 1322 1323 1323 1323 1324 1324 1325 1325
 1325 1326 1326 1326 1327 1327 1327 1328 1328 1328
 1329 1329 1329 1330 1330 1331 1331 1331 1332 1332
 1332 1333 1333 1333 1334 1334 1334 1335 1335 1335
 1336 1336 1336 1337 1337 1337 1338 1338 1338 1339
 1339 1339 1340 1340 1340 1341 1341 1342 1342 1342
 1343 1343 1343 1344 1344 1344 1345 1345 1346 1346
 1346 1347 1347 1347 1348 1348 1348 1349 1349 1349
 1350 1350 1351 1351 1352 1352 1352 1353 1353 1353
 1354 1354 1354 1355 1355 1355 1356 1356 1356 1357
 1357 1357 1358 1358 1359 1359 1360 1360 1360 1361
 1361 1361 1362 1362 1362 1363 1363 1364 1364 1364
 1365 1365 1365 1366 1366 1368 1369 1370 1371 1372
 1372 1374 1375 1380 1381 1382 1384 1390 1392 1399
 1404 1414 1414 1422 1424 1428 1428 1430 1432 1433
 1435 1437 1437 1438 1440 1444 1447 1448 1450 1451
 1452 1454 1455 1456 1456 1457 1458 1458 1460 1461
 1463 1465 1466 1467 1467 1469 1472 1472 1473 1474
 1475 1477 1478 1478 1479 1480 1481 1482 1482 1482
 1484 1484 1485 1486 1487 1490 1491 1491 1493 1495
 1498 1498 1499 1499 1500 1501 1501 1503 1503 1504
 1505 1506 1507 1508 1509 1510 1510 1511 1513 1514
 1515 1515 1516 1516 1517 1517 1517 1518 1519 1519
 1520 1521 1522 1522 1522 1523 1523 1523 1524 1524
 1525 1526 1527 1527 1528 1528 1529 1530 1530 1530
 1531 1532 1533 1534 1536 1536 1537 1537 1538 1538
 1538 1539 1539 1540 1541 1541 1542 1542 1543 1544
 1544 1544 1545 1545 1546 1546 1546 1547 1548 1549
 1549 1550 1550 1551 1551 1552 1553 1553 1554 1554
 1554 1555 1555 1556 1557 1557 1558 1558 1559 1559
 1559 1560 1560 1560 1562 1562 1563 1563 1563 1564
 1564 1565 1565 1565 1566 1566 1566 1567 1567 1568
 1568 1570 1570 1571 1571 1571 1572 1573 1573 1574
 1574 1575 1575 1576 1576 1577 1578 1578 1579 1579
 1580 1580 1581 1581 1582 1582 1583 1583 1583 1584
 1585 1585 1586 1586 1586 1587 1588 1588 1589 1590
 1590 1590 1591 1591 1591 1592 1592 1592 1593 1593
 1593 1594 1594 1595 1595 1595 1596 1596 1596 1597
 1597 1597 1598 1598 1599 1599 1599 1600 1600 1601
 1601 1602 1602 1602 1603 1603 1604 1604 1605 1605
 1605 1606 1606 1607 1607 1607 1608 1608 1608 1609
 1609 1609 1610 1610 1610 1611 1611 1611 1612 1612
 1612 1613 1613 1614 1614 1614 1615 1615 1615 1616
 1617 1617 1617 1618 1618 1618 1619 1619 1620 1620
 1620 1621 1621 1622 1622 1623 1623 1624 1624 1624
 1625 1625 1625 1626 1626 1627 1627 1627 1628 1628
 1628 1629 1629 1629 1630 1630 1631 1631 1631 1632
 1632 1633 1633 1633 1634 1634 1635 1635 1635 1636
 1636 1636 1637 1637 1637 1638 1638 1639 1639 1639
 1640 1640 1640 1641 1641 1641 1642 1642 1642 1643
 1643 1643 1644 1644 1644 1645 1645 1645 1646 1646
 1646 1647 1647 1647 1648 1648 1648 1649 1649 1649
 1650 1650 1650 1651 1651 1651 1652 1652 1652 1653
 1653 1653 1654 1654 1654 1655 1655 1655 1656 1656
 1656 1657 1657 1657 1658 1658 1658 1659 1659 1659
 1660 1660 1660 1661 1661 1661 1662 1662 1662 1663
 1663 1663 1664 1664 1664 1665 1665 1665 1666 1666
 1667 1667 1667 1668 1668 1670 1670 1672 1672 1673
 1674 1674 1675 1676 1676 1677 1678 1678 1679 1680
 1680 1681 1682 1682 1683 1684 1684 1685 1686 1686
 1687 1688 1688 1689 1690 1690 1691 1692 1692 1693
 1694 1694 1695 1696 1696 1697 1698 1698 1699 1700
 1700 1700 1702 1703 1704 1705 1706 1707 1708 1709
 1710 1711 1712 1713 1714 1715 1716 1717 1718 1719
 1720 1721 1722 1723 1724 1725 1726 1727 1728 1729
 1730 1731 1732 1732 1735 1736 1737 1738 1740 1744
 1751 1753 1760 1773 1785 1786 1789 1790 1791 1792
 1793 1795 1798 1803 1804 1807 1810 1812 1813 1816
 1817 1818 1819 1821 1822 1824 1824 1825 1826 1826
 1828 1828 1829 1829 1832 1832 1833 1833 1834 1836
 1837 1838 1839 1840 1841 1842 1842 1843 1844 1844
 1848 1848 1848 1850 1850 1851 1855 1856 1857 1859
 1862 1863 1864 1867 1867 1868 1870 1871 1872 1873
 1874 1876 1877 1878 1878 1879 1880 1881 1882 1883
 1884 1885 1888 1888 1889 1890 1891 1892 1892 1893
 1893 1894 1895 1896 1896 1897 1898 1899 1899 1899
 1900 1900 1901 1901 1902 1902 1903 1904 1904 1904
 1905 1905 1906 1906 1906 1907 1908 1908 1909 1910
 1910 1910 1911 1911 1911 1912 1912 1913 1914 1914
 1915 1915 1916 1917 1917 1918 1919 1919 1920 1920
 1921 1921 1922 1922 1922 1923 1924 1924 1924 1925
 1925 1926 1927 1928 1928 1928 1929 1930 1930 1930
 1931 1931 1931 1932 1933 1934 1935 1936 1936 1936
 1937 1937 1937 1938 1938 1939 1939 1940 1940 1940
 1941 1941 1942 1942 1942 1943 1943 1944 1944 1945
 1946 1947 1947 1948 1948 1948 1949 1949 1949 1951
 1952 1952 1952 1953 1953 1954 1954 1954 1955 1956
 1956 1956 1957 1957 1957 1958 1958 1958 1959 1959
 1960 1960 1961 1962 1962 1963 1964 1964 1965 1965
 1965 1966 1966 1967 1967 1967 1968 1968 1969 1969
 1969 1970 1970 1970 1971 1971 1971 1972 1972 1972
 1973 1973 1974 1974 1975 1975 1975 1976 1976 1977
 1977 1977 1978 1978 1979 1979 1979 1980 1980 1980
 1981 1981 1982 1982 1982 1983 1983 1984 1984 1984
 1985 1985 1985 1986 1986 1986 1987 1987 1987 1988
 1988 1988 1989 1989 1989 1990 1990 1990 1991 1991
 1991 1992 1992 1993 1993 1993 1994 1994 1995 1995
 1995 1996 1996 1997 1997 1997 1998 1998 1998 1999
 1999 1999 2000 2000 2000 2001 2001 2001 2002 2002
 2002 2003 2003 2003 2004 2005 2005 2005 2006 2006
 2006 2007 2007 2008 2008 2009 2009 2009 2010 2010
 2010 2011 2011 2011 2012 2012 2012 2013 2013 2014
 2014 2014 2015 2015 2015 2016 2016 2016 2017 2017
 2017 2018 2018 2018 2019 2019 2019 2020 2020 2020
 2021 2021 2021 2022 2022 2022 2023 2023 2023 2024
 2024 2025 2025 2025 2026 2026 2027 2027 2027 2028
 2028 2028 2029 2029 2029 2030 2030 2030 2031 2031
 2031 2032 2032 2032 2033 2033 2033 2034 2034 2035
 2035 2035 2036 2036 2036 2037 2037 2037 2038 2038
 2039 2039 2039 2040 2040 2041 2041 2041 2042 2042
 2042 2043 2043 2043 2044 2044 2044 2045 2045 2045
 2046 2046 2047 2047 2047 2048 2048 2049 2049 2049
 2050 2050 2050 2053 2055 2056 2058 2059 2064 2066
 2066 2071 2075 2077 2077 2083 2095 2104 2113 2120
 2122 2130 2137 2139 2142 2144 2144 2145 2145 2149
 2152 2153 2155 2155 2156 2159 2161 2161 2162 2165
 2168 2172 2173 2174 2175 2177 2179 2179 2179 2181
 2183 2186 2187 2188 2189 2191 2192 2192 2194 2196
 2196 2197 2197 2199 2200 2200 2201 2202 2202 2205
 2205 2206 2206 2207 2209 2211 2213 2214 2215 2215
 2216 2216 2218 2221 2222 2223 2223 2224 2224 2225
 2226 2226 2227 2230 2230 2231 2232 2233 2234 2234
 2235 2236 2237 2238 2238 2240 2241 2242 2243 2244
 2246 2247 2252 2253 2255 2256 2256 2257 2259 2260
 2261 2262 2263 2263 2265 2267 2267 2268 2269 2270
 2270 2271 2271 2271 2273 2273 2273 2274 2274 2275
 2275 2277 2278 2278 2279 2279 2280 2280 2281 2281
 2282 2282 2284 2284 2285 2285 2285 2286 2287 2287
 2288 2288 2289 2289 2290 2290 2291 2292 2293 2295
 2296 2296 2297 2298 2298 2299 2299 2300 2300 2300
 2301 2302 2302 2302 2303 2304 2304 2304 2305 2305
 2306 2307 2307 2308 2308 2308 2309 2309 2310 2311
 2311 2313 2314 2315 2315 2315 2316 2316 2316 2317
 2319 2320 2320 2321 2321 2322 2322 2322 2323 2323
 2324 2325 2326 2327 2328 2329 2329 2329 2330 2331
 2331 2332 2332 2333 2333 2334 2335 2335 2335 2336
 2336 2337 2337 2338 2338 2339 2339 2340 2341 2342
 2342 2342 2343 2343 2344 2344 2344 2345 2345 2346
 2347 2347 2348 2349 2349 2349 2350 2350 2351 2351
 2351 2352 2352 2353 2353 2354 2354 2354 2355 2355
 2355 2356 2356 2356 2357 2357 2358 2358 2359 2359
 2360 2360 2361 2361 2362 2363 2363 2364 2364 2365
 2365 2366 2366 2366 2367 2367 2368 2368 2368 2369
 2369 2369 2370 2370 2371 2371 2372 2372 2372 2373
 2373 2373 2374 2374 2374 2375 2375 2375 2376 2376
 2376 2377 2377 2377 2378 2378 2378 2379 2379 2380
 2381 2381 2381 2382 2382 2383 2383 2384 2384 2384
 2385 2385 2385 2386 2386 2386 2387 2387 2387 2388
 2388 2388 2389 2389 2390 2390 2390 2391 2391 2391
 2392 2392 2392 2393 2393 2394 2394 2394 2395 2395
 2395 2396 2396 2397 2397 2398 2398 2399 2399 2399
 2400 2400 2400 2401 2401 2401 2402 2402 2402 2403
 2403 2404 2404 2404 2405 2405 2405 2406 2406 2406
 2407 2407 2408 2408 2408 2409 2409 2409 2410 2410
 2410 2411 2411 2411 2412 2412 2412 2413 2413 2413
 2414 2414 2414 2415 2415 2415 2416 2416 2416 2417
 2417 2417 2418 2418 2419 2419 2420 2420 2420 2421
 2421 2421 2422 2422 2422 2423 2423 2423 2424 2424
 2424 2425 2425 2425 2426 2426 2426 2427 2427 2428
 2428 2429 2429 2430 2430 2430 2431 2431 2431 2432
 2432 2432 2433 2433 2433 2434 2434 2434 2435 2435
 2435 2436 2436 2436 2437 2437 2437 2438 2438 2438
 2439 2439 2439 2440 2440 2440 2441 2441 2441 2442
 2442 2442 2443 2443 2443 2444 2444 2444 2445 2445
 2445 2446 2446 2446 2447 2447 2448 2448 2449 2449
 2449 2450 2450 2450 2451 2451 2452 2452 2452 2453
 2453 2453 2454 2454 2454 2455 2455 2455 2456 2456
 2456 2457 2457 2457 2458 2458 2459 2459 2459 2460
 2460 2460 2461 2461 2461 2462 2462 2462 2463 2463
 2464 2464 2464 2465 2465 2465 2466 2466 2466 2467
 2467 2467 2468 2468 2468 2469 2469 2469 2470 2470
 2470 2471 2471 2471 2472 2472 2473 2473 2473 2474
 2474 2474 2475 2475 2475 2476 2476 2477 2477 2478
 2478 2478 2479 2479 2480 2480 2480 2481 2481 2481
 2482 2482 2482 2483 2483 2483 2484 2484 2484 2485
 2485 2485 2486 2486 2486 2487 2487 2488 2488 2488
 2489 2489 2489 2490 2490 2490 2491 2491 2492 2492
 2493 2493 2493 2494 2494 2494 2495 2495 2495 2496
 2496 2496 2497 2497 2497 2498 2498 2498 2499 2499
 2499 2500 2501 2501 2503 2504 2506 2506 2510 2512
 2514 2515 2516 2517 2518 2519 2519 2520 2520 2521
 2521 2522 2523 2523 2524 2525 2525 2526 2527 2527
 2528 2528 2528 2529 2529 2530 2530 2530 2531 2531
 2531 2532 2532 2532 2533 2533 2534 2535 2536 2537
 2538 2539 2540 2541 2542 2543 2544 2545 2546 2547
 2548 2549 2550 2551 2552 2553 2554 2555 2556 2557
 2558 2559 2560 2561 2562 2562 2563 2563 2564 2564
 2565 2565 2566 2566 2567 2567 2568 2568 2569 2569
 2570 2570 2571 2571 2572 2572 2573 2573 2574 2574
 2575 2575 2576 2576 2577 2577 2578 2578 2579 2579
 2580 2580 2581 2581 2582 2582 2583 2583 2584 2584
 2585 2585 2586 2586 2587 2587 2588 2588 2589 2589
 2590 2590 2591 2591 2592 2592 2593 2593 2594 2594
 2595 2595 2596 2596 2597 2597 2598 2598 2599 2599
 2600 2600 2601 2601 2602 2602 2603 2603 2604 2604
 2605 2605 2606 2606 2607 2607 2608 2608 2609 2609
 2610 2610 2611 2611 2612 2612 2613 2613 2614 2614
 2615 2615 2616 2616 2617 2617 2618 2618 2619 2619
 2620 2620 2621 2621 2622 2622 2623 2623 2624 2624
 2625 2625 2626 2626 2627 2627 2628 2628 2629 2629
 2630 2630 2631 2631 2632 2632 2633 2633 2634 2634
 2635 2635 2636 2636 2637 2637 2638 2638 2639 2639
 2640 2640 2641 2641 2642 2642 2643 2643 2644 2644
 2645 2645 2646 2646 2647 2647 2648 2648 2649 2649
 2650 2650 2651 2651 2652 2652 2653 2653 2654 2654
 2655 2655 2656 2656 2657 2657 2658 2658 2659 2659
 2660 2660 2661 2661 2662 2662 2663 2663 2664 2664
 2665 2665 2666 2666 2667 2667 2668 2668 2669 2669
 2670 2670 2671 2671 2672 2672 2673 2673 2674 2674
 2675 2675 2676 2676 2677 2677 2678 2678 2679 2679
 2680 2680 2681 2681 2682 2682 2683 2683 2684 2684
 2685 2685 2686 2686 2687 2687 2688 2688 2689 2689
 2690 2690 2691 2691 2692 2692 2693 2693 2694 2694
 2695 2695 2696 2696 2697 2697 2698 2698 2699 2699
 2700 2700 2701 2701 2702 2702 2703 2703 2704 2704
 2705 2705 2706 2706 2707 2707 2708 2708 2709 2709
 2710 2710 2711 2711 2712 2712 2713 2713 2714 2714
 2715 2715 2716 2716 2717 2717 2718 2718 2719 2719
 2720 2720 2721 2721 2722 2722 2723 2723 2724 2724
 2725 2725 2726 2726 2727 2727 2728 2728 2729 2729
 2730 2730 2731 2731 2732 2732 2733 2733 2734 2734
 2735 2735 2736 2736 2737 2737 2738 2738 2739 2739
 2740 2740 2741 2741 2742 2742 2743 2743 2744 2744
 2745 2745 2746 2746 2747 2747 2748 2748 2749 2749
 2750 2750 2751 2751 2752 2752 2753 2753 2754 2754
 2755 2755 2756 2756 2757 2757 2758 2758 2759 2759
 2760 2760 2761 2761 2762 2762 2763 2763 2764 2764
 2765 2765 2766 2766 2767 2767 2768 2768 2769 2769
 2770 2770 2771 2771 2772 2772 2773 2773 2774 2774
 2775 2775 2776 2776 2777 2777 2778 2778 2779 2779
 2780 2780 2781 2781 2782 2782 2783 2783 2784 2784
 2785 2785 2786 2786 2787 2787 2788 2788 2789 2789
 2790 2790 2791 2791 2792 2792 2793 2793 2794 2794
 2795 2795 2796 2796 2797 2797 2798 2798 2799 2799
 2800 2800 2801 2801 2802 2802 2803 2803 2804 2804
 2805 2805 2806 2806 2807 2807 2808 2808 2809 2809
 2810 2810 2811 2811 2812 2812 2813 2813 2814 2814
 2815 2815 2816 2816 2817 2817 2818 2818 2819 2819
 2820 2820 2821 2821 2822 2822 2823 2823 2824 2824
 2825 2825 2826 2826 2827 2827 2828 2828 2829 2829
 2830 2830 2831 2831 2832 2832 2833 2833 2834 2834
 2835 2835 2836 2836 2837 2837 2838 2838 2839 2839
 2840 2840 2841 2841 2842 2842 2843 2843 2844 2844
 2845 2845 2846 2846 2847 2847 2848 2848 2849 2849
 2850 2850 2851 2851 2852 2852 2853 2853 2854 2854
 2855 2855 2856 2856 2857 2857 2858 2858 2859 2859
 2860 2860 2861 2861 2862 2862 2863 2863 2864 2864
 2865 2865 2866 2866 2867 2867 2868 2868 2869 2869
 2870 2870 2871 2871 2872 2872 2873 2873 2874 2874
 2875 2875 2876 2876 2877 2877 2878 2878 2879 2879
 2880 2880 2881 2881 2882 2882 2883 2883 2884 2884
 2885 2885 2886 2886 2887 2887 2888 2888 2889 2889
 2890 2890 2891 2891 2892 2892 2893 2893 2894 2894
 2895 2895 2896 2896 2897 2897 2898 2898 2899 2899
 2900 2900 2901 2901 2902 2902 2903 2903 2904 2904
 2905 2905 2906 2906 2907 2907 2908 2908 2909 2909
 2910 2910 2911 2911 2912 2912 2913 2913 2914 2914
 2915 2915 2916 2916 2917 2917 2918 2918 2919 2919
 2920 2920 2921 2921 2922 2922 2923 2923 2924 2924
 2925 2925 2926 2926 2927 2927 2928 2928 2929 2929
 2930 2930 2931 2931 2932 2932 2933 2933 2934 2934
 2935 2935 2936 2936 2937 2937 2938 2938 2939 2939
 2940 2940 2941 2941 2942 2942 2943 2943 2944 2944
 2945 2945 2946 2946 2947 2947 2948 2948 2949 2949
 2950 2950 2951 2951 2952 2952 2953 2953 2954 2954
 2955 2955 2956 2956 2957 2957 2958 2958 2959 2959
 2960 2960 2961 2961 2962 2962 2963 2963 2964 2964
 2965 2965 2966 2966 2967 2967 2968 2968 2969 2969
 2970 2970 2971 2971 2972 2972 2973 2973 2974 2974
 2975 2975 2976 2976 2977 2977 2978 2978 2979 2979
 2980 2980 2981 2981 2982 2982 2983 2983 2984 2984
 2985 2985 2986 2986 2987 2987 2988 2988 2989 2989
 2990 2990 2991 2991 2992 2992 2993 2993 2994 2994
 2995 2995 2996 2996 2997 2997 2998 2998 2999 2999
 3000 3000 3001 3001 3002 3002 3003 3003 3004 3004
 3005 3005 3006 3006 3007 3007 3008 3008 3009 3009
 3010 3010 3011 3011 3012 3012 3013 3013 3014 3014
 3015 3015 3016 3016 3017 3017 3018 3018 3019 3019
 3020 3020 3021 3021 3022 3022 3023 3023 3024 3024
 3025 3025 3026 3026 3027 3027 3028 3028 3029 3029
 3030 3030 3031 3031 3032 3032 3033 3033 3034 3034
 3035 3035 3036 3036 3037 3037 3038 3038 3039 3039
 3040 3040 3041 3041 3042 3042 3043 3043 3044 3044
 3045 3045 3046 3046 3047 3047 3048 3048 3049 3049
 3050 3050 3051 3051 3052 3052 3053 3053 3054 3054
 3055 3055 3056 3056 3057 3057 3058 3058 3059 3059
 3060 3060 3061 3061 3062 3062 3063 3063 3064 3064
 3065 3065 3066 3066 3067 3067 3068 3068 3069 3069
 3070 3070 3071 3071 3072 3072 3073 3073 3074 3074
 3075 3075 3076 3076 3077 3077 3078 3078 3079 3079
 3080 3080 3081 3081 3082 3082 3083 3083 3084 3084
 3085 3085 3086 3086 3087 3087 3088 3088 3089 3089
 3090 3090 3091 3091 3092 3092 3093 3093 3094 3094
 3095 3095 3096 3096 3097 3097 3098 3098 3099 3099
 3100 3100 3101 3101 3102 3102 3103 3103 3104 3104
 3105 3105 3106 3106 3107 3107 3108 3108 3109 3109
 3110 3110 3111 3111 3112 3112 3113 3113 3114 3114
 3115 3115 3116 3116 3117 3117 3118 3118 3119 3119
 3120 3120 3121 3121 3122 3122 3123 3123 3124 3124
 3125 3125 3126 3126 3127 3127 3128 3128 3129 3129
 3130 3130 3131 3131 3132 3132 3133 3133 3134 3134
 3135 3135 3136 3136 3137 3137 3138 3138 3139 3139
 3140 3140 3141 3141 3142 3142 3143 3143 3144 3144
 3145 3145 3146 3146 3147 3147 3148 3148 3149 3149
 3150 3150 3151 3151 3152 3152 3153 3153 3154 3154
 3155 3155 3156 3156 3157 3157 3158 3158 3159 3159
 3160 3160 3161 3161 3162 3162 3163 3163 3164 3164
 3165 3165 3166 3166 3167 3167 3168 3168 3169 3169
 3170 3170 3171 3171 3172 3172 3173 3173 3174 3174
 3175 3175 3176 3176 3177 3177 3178 3178 3179 3179
 3180 3180 3181 3181 3182 3182 3183 3183 3184 3184
 3185 3185 3186 3186 3187 3187 3188 3188 3189 3189
 3190 3190 3191 3191 3192 3192 3193 3193 3194 3194
 3195 3195 3196 3196 3197 3197 3198 3198 3199 3199
 3200 3200 3201 3201 3202 3202 3203 3203 3204 3204
 3205 3205 3206 3206 3207 3207 3208 3208 3209 3209
 3210 3210 3211 3211 3212 3212 3213 3213 3214 3214
 3215 3215 3216 3216 3217 3217 3218 3218 3219 3219
 3220 3220 3221 3221 3222 3222 3223 3223 3224 3224
 3225 3225 3226 3226 3227 3227 3228 3228 3229 3229
 3230 3230 3231 3231 3232 3232 3233 3233 3234 3234
 3235 3235 3236 3236 3237 3237 3238 3238 3239 3239
 3240 3240 3241 3241 3242 3242 3243 3243 3244 3244
 3245 3245 3246 3246 3247 3247 3248 3248 3249 3249
 3250 3250 3251 3251 3252 3252 3253 3253 3254 3254
 3255 3255 3256 3256 3257 3257 3258 3258 3259 3259
 3260 3260 3261 3261 3262 3262 3263 3263 3264 3264
 3265 3265 3266 3266 3267 3267 3268 3268 3269 3269
 3270 3270 3271 3271 3272 3272 3273 3273 3274 3274
 3275 3275 3276 3276 3277 3277 3278 3278 3279 3279
 3280 3280 3281 3281 3282 3282 3283 3283 3284 3284
 3285 3285 3286 3286 3287 3287 3288 3288 3289 3289
 3290 3290 3291 3291 3292 3292 3293 3293 3294 3294
 3295 3295 3296 3296 3297 3297 3298 3298 3299 3299
 3300 3300 3301 3301 3302 3302 3303 3303 3304 3304
 3305 3305 3306 3306 3307 3307 3308 3308 3309 3309
 3310 3310 3311 3311 3312 3312 3313 3313 3314 3314
 3315 3315 3316 3316 3317 3317 3318 3318 3319 3319
 3320 3320 3321 3321 3322 3322 3323 3323 3324 3324
 3325 3325 3326 3326 3327 3327 3328 3328 3329 3329
 3330 3330 3331 3331 3332 3332 3333 3333 3334 3334
 3335 3335 3336 3336 3337 3337 3338 3338 3339 3339
 3340 3340 3341 3341 3342 3342 3343 3343 3344 3344
 3345 3345 3346 3346 3347 3347 3348 3348 3349 3349
 3350 3350 3351 3351 3352 3352 3353 3353 3354 3354
 3355 3355 3356 3356 3357 3357 3358 3358 3359 3359
 3360 3360 3361 3361 3362 3362 3363 3363 3364 3364
 3365 3365 3366 3366 3367 3367 3368 3368 3369 3369
 3370 3370 3371 3371 3372 3372 3373 3373 3374 3374
 3375 3375 3376 3376 3377 3377 3378 3378 3379 3379
 3380 3380 3381 3381 3382 3382 3383 3383 3384 3384
 3385 3385 3386 3386 3387 3387 3388 3388 3389 3389
 3390 3390 3391 3391 3392 3392 3393 3393 3394 3394
 3395 3395 3396 3396 3397 3397 3398 3398 3399 3399
 3400 3400 3401 3401 3402 3402 3403 3403 3404 3404
 3405 3405 3406 3406 3407 3407 3408 3408 3409 3409
 3410 3410 3411 3411 3412 3412 3413 3413 3414 3414
 3415 3415 3416 3416 3417 3417 3418 3418 3419 3419
 3420 3420 3421 3421 3422 3422 3423 3423 3424 3424
 3425 3425 3426 3426 3427 3427 3428 3428 3429 3429
 3430 3430 3431 3431 3432 3432 3433 3433 3434 3434
 3435 3435 3436 3436 3437 3437 3438 3438 3439 3439
 3440 3440 3441 3441 3442 3442 3443 3443 3444 3444
 3445 3445 3446 3446 3447 3447 3448 3448 3449 3449
 3450 3450 3451 3451 3452 3452 3453 3453 3454 3454
 3455 3455 3456 3456 3457 3457 3458 3458 3459 3459
 3460 3460 3461 3461 3462 3462 3463 3463 3464 3464
 3465 3465 3466 3466 3467 3467 3468 3468 3469 3469
 3470 3470 3471 3471 3472 3472 3473 3473 3474 3474
 3475 3475 3476 3476 3477 3477 3478 3478 3479 3479
 3480 3480 3481 3481 3482 3482 3483 3483 3484 3484
 3485 3485 3486 3486 3487 3487 3488 3488 3489 3489
 3490 3490 3491 3491 3492 3492 3493 3493 3494 3494
 3495 3495 3496 3496 3497 3497 3498 3498 3499 3499
 3500 3500 3501 3501 3502 3502 3503 3503 3504 3504
 3505 3505 3506 3506 3507 3507 3508 3508 3509 3509
 3510 3510 3511 3511 3512 3512 3513 3513 3514 3514
 3515 3515 3516 3516 3517 3517 3518 3518 3519 3519
 3520 3520 3521 3521 3522 3522 3523 3523 3524 3524
 3525 3525 3526 3526 3527 3527 3528 3528 3529 3529
 3530 3530 3531 3531 3532 3532 3533 3533 3534 3534
 3535 3535 3536 3536 3537 3537 3538 3538 3539 3539
 3540 3540 3541 3541 3542 3542 3543 3543 3544 3544
 3545 3545 3546 3546 3547 3547 3548 3548 3549 3549
 3550 3550 3551 3551 3552 3552 3553 3553 3554 3554
 3555 3555 3556 3556 3557 3557 3558 3558 3559 3559
 3560 3560 3561 3561 3562 3562 3563 3563 3564 3564
 3565 3565 3566 3566 3567 3567 3568 3568 3569 3569
 3570 3570 3571 3571 3572 3572 3573 3573 3574 3574
 3575 3575 3576 3576 3577 3577 3578 3578 3579 3579
 3580 3580 3581 3581 3582 3582 3583 3583 3584 3584
 3585 3585 3586 3586 3587 3587 3588 3588 3589 3589
 3590 3590 3591 3591 3592 3592 3593 3593 3594 3594
 3595 3595 3596 3596 3597 3597 3598 3598 3599 3599
 3600 3600 3601 3601 3602 3602 3603 3603 3604 3604
 3605 3605 3606 3606 3607 3607 3608 3608 3609 3609
 3610 3610 3611 3611 3612 3612 3613 3613 3614 3614
 3615 3615 3616 3616 3617 3617 3618 3618 3619 3619
 3620 3620 3621 3621 3622 3622 3623 3623 3624 3624
 3625 3625 3626 3626 3627 3627 3628 3628 3629 3629
 3630 3630 3631 3631 3632 3632 3633 3633 3634 3634
 3635 3635 3636 3636 3637 3637 3638 3638 3639 3639
 3640 3640 3641 3641 3642 3642 3643 3643 3644 3644
 3645 3645 3646 3646 3647 3647 3648 3648 3649 3649
 3650 3650 3651 3651 3652 3652 3653 3653 3654 3655
 3655 3656 3656 3657 3657 3658 3658 3659 3659 3659
 3660 3661 3661 3662 3662 3663 3663 3664 3664 3665
 3665 3665 3666 3667 3667 3668 3668 3669 3669 3670
 3670 3671 3671 3671 3672 3673 3673 3674 3674 3675
 3675 3676 3676 3677 3677 3677 3678 3679 3679 3680
 3680 3681 3681 3682 3682 3683 3683 3683 3684 3685
 3685 3686 3686 3687 3687 3688 3688 3689 3689 3689
 3690 3691 3691 3692 3692 3693 3693 3694 3694 3695
 3695 3695 3696 3697 3697 3698 3698 3699 3699 3700
 3700 3701 3701 3701 3702 3703 3703 3704 3704 3705
 3705 3706 3706 3707 3707 3707 3708 3709 3709 3710
 3710 3711 3711 3712 3712 3713 3713 3713 3714 3715
 3715 3716 3716 3717 3717 3718 3718 3719 3719 3719
 3720 3721 3721 3722 3722 3723 3723 3724 3724 3725
 3725 3725 3726 3727 3727 3728 3728 3729 3729 3730
 3730 3731 3731 3731 3732 3733 3733 3734 3734 3735
 3735 3736 3736 3737 3737 3737 3738 3739 3739 3740
 3740 3741 3741 3742 3742 3743 3743 3743 3744 3745
 3745 3746 3746 3747 3747 3748 3748 3749 3749 3749
 3750 3751 3751 3752 3752 3753 3753 3754 3754 3755
 3755 3755 3756 3757 3757 3758 3758 3759 3759 3760
 3760 3761 3761 3761 3762 3763 3763 3764 3764 3765
 3765 3766 3766 3767 3767 3767 3768 3769 3769 3770
 3770 3771 3771 3772 3772 3773 3773 3773 3774 3775
 3775 3776 3776 3777 3777 3778 3778 3779 3779 3779
 3780 3781 3781 3782 3782 3783 3783 3784 3784 3785
 3785 3785 3786 3786 3787 3787 3788 3788 3789 3789
 3790 3790 3791 3791 3792 3792 3793 3793 3794 3794
 3795 3795 3796 3796 3797 3797 3798 3798 3799 3799
 3800 3800 3801 3801 3802 3802 3803 3803 3804 3804
 3805 3805 3806 3806 3807 3807 3808 3808 3809 3809
 3810 3810 3811 3811 3812 3812 3813 3813 3814 3814
 3815 3815 3816 3816 3817 3817 3818 3818 3819 3819
 3820 3820 3821 3821 3822 3822 3823 3823 3824 3824
 3825 3825 3826 3826 3827 3827 3828 3828 3829 3829
 3830 3830 3831 3831 3832 3832 3833 3833 3834 3834
 3835 3835 3836 3836 3837 3837 3838 3838 3839 3839
 3840 3840 3841 3841 3842 3842 3843 3843 3844 3844
 3845 3845 3846 3846 3847 3847 3848 3848 3849 3849
 3850 3850 3851 3851 3852 3852 3853 3853 3854 3854
 3855 3855 3856 3856 3857 3857 3858 3858 3859 3859
 3860 3860 3861 3861 3862 3862 3863 3863 3864 3864
 3865 3865 3866 3866 3867 3867 3868 3868 3869 3869
 3870 3870 3871 3871 3872 3872 3873 3873 3874 3874
 3875 3875 3876 3876 3877 3877 3878 3878 3879 3879
 3880 3880 3881 3881 3882 3882 3883 3883 3884 3884
 3885 3885 3886 3886 3887 3887 3888 3888 3889 3889
 3890 3890 3891 3891 3892 3892 3893 3893 3894 3894
 3895 3895 3896 3896 3897 3897 3898 3898 3899 3899
 3900 3900 3901 3901 3902 3902 3903 3903 3904 3904
 3905 3905 3906 3906 3907 3907 3908 3908 3909 3909
 3910 3910 3911 3911 3912 3912 3913 3913 3914 3914
 3915 3915 3916 3916 3917 3917 3918 3918 3919 3919
 3920 3920 3921 3921 3922 3922 3923 3923 3924 3924
 3925 3925 3926 3926 3927 3927 3928 3928 3929 3929
 3930 3930 3931 3931 3932 3932 3933 3933 3934 3934
 3935 3935 3936 3936 3937 3937 3938 3938 3939 3939
 3940 3940 3941 3941 3942 3942 3943 3943 3944 3944
 3945 3945 3946 3946 3947 3947 3948 3948 3949 3949
 3950 3950 3951 3951 3952 3952 3953 3953 3954 3954
 3955 3955 3956 3956 3957 3957 3958 3958 3959 3959
 3960 3960 3961 3961 3962 3962 3963 3963 3964 3964
 3965 3965 3966 3966 3967 3967 3968 3968 3969 3969
 3970 3970 3971 3971 3972 3972 3973 3973 3974 3974
 3975 3975 3976 3976 3977 3977 3978 3978 3979 3979
 3980 3980 3981 3981 3982 3982 3983 3983 3984 3984
 3985 3985 3986 3986 3987 3987 3988 3988 3989 3989
 3990 3990 3991 3991 3992 3992 3993 3993 3994 3994
 3995 3995 3996 3996 3997 3997 3998 3998 3999 3999
 4000 4000 4001 4001 4002 4002 4003 4003 4004 4004
 4005 4005 4006 4006 4007 4007 4008 4008 4009 4009
 4010 4010 4011 4011 4012 4012 4013 4013 4014 4014
 4015 4015 4016 4016 4017 4017 4018 4018 4019 4019
 4020 4020 4021 4021 4022 4022 4023 4023 4024 4024
 4025 4025 4026 4026 4027 4027 4028 4028 4029 4029
 4030 4030 4031 4031 4032 4032 4033 4033 4034 4034
 4035 4035 4036 4036 4037 4037 4038 4038 4039 4039
 4040 4040 4041 4041 4042 4042 4043 4043 4044 4044
 4045 4045 4046 4046 4047 4047 4048 4048 4049 4049
 4050 4050 4051 4051 4052 4052 4053 4053 4054 4054
 4055 4055 4056 4056 4057 4057 4058 4058 4059 4059
 4060 4060 4061 4061 4062 4062 4063 4063 4064 4064
 4065 4065 4066 4066 4067 4067 4068 4068 4069 4069
 4070 4070 4071 4071 4072 4072 4073 4073 4074 4074
 4075 4075 4076 4076 4077 4077 4078 4078 4079 4079
 4080 4080 4081 4081 4082 4082 4083 4083 4084 4084
 4085 4085 4086 4086 4087 4087 4088 4088 4089 4089
 4090 4090 4091 4091 4092 4092 4093 4093 4094 4094
 4095 4095 4096 4096 4097 4097 4098 4098 4099 4099
 4100 4100 4101 4101 4102 4102 4103 4103 4104 4104
 4105 4105 4106 4106 4107 4107 4108 4108 4109 4109
 4110 4110 4111 4111 4112 4112 4113 4113 4114 4114
 4115 4115 4116 4116 4117 4117 4118 4118 4119 4119
 4120 4120 4121 4121 4122 4122 4123 4123 4124 4124
 4125 4125 4126 4126 4127 4127 4128 4128 4129 4129
 4130 4130 4131 4131 4132 4132 4133 4133 4134 4134
 4135 4135 4136 4136 4137 4137 4138 4138 4139 4139
 4140 4140 4141 4141 4142 4142 4143 4143 4144 4144
 4145 4145 4146 4146 4147 4147 4148 4148 4149 4149
 4150 4150 4151 4151 4152 4152 4153 4153 4154 4154
 4155 4155 4156 4156 4157 4157 4158 4158 4159 4159
 4160 4160 4161 4161 4162 4162 4163 4163 4164 4164
 4165 4165 4166 4166 4167 4167 4168 4168 4169 4169
 4170 4170 4171 4171 4172 4172 4173 4173 4174 4174
 4175 4175 4176 4176 4177 4177 4178 4178 4179 4179
 4180 4180 4181 4181 4182 4182 4183 4183 4184 4184
 4185 4185 4186 4186 4187 4187 4188 4188 4189 4189
 4190 4190 4191 4191 4192 4192 4193 4193 4194 4194
 4195 4195 4196 4196 4197 4197 4198 4198 4199 4199
 4200 4200 4201 4201 4202 4202 4203 4203 4204 4204
 4205 4205 4206 4206 4207 4207 4208 4208 4209 4209
 4210 4210 4211 4211 4212 4212 4213 4213 4214 4214
 4215 4215 4216 4216 4217 4217 4218 4218 4219 4219
 4220 4220 4221 4221 4222 4222 4223 4223 4224 4224
 4225 4225 4226 4226 4227 4227 4228 4228 4229 4229
 4230 4230 4231 4231 4232 4232 4233 4233 4234 4234
 4235 4235 4236 4236 4237 4237 4238 4238 4239 4239
 4240 4240 4241 4241 4242 4242 4243 4243 4244 4244
 4245 4245 4246 4246 4247 4247 4248 4248 4249 4249
 4250 4250 4251 4251 4252 4252 4253 4253 4254 4254
 4255 4255 4256 4256 4257 4257 4258 4258 4259 4259
 4260 4260 4261 4261 4262 4262 4263 4263 4264 4264
 4265 4265 4266 4266 4267 4267 4268 4268 4269 4269
 4270 4270 4271 4271 4272 4272 4273 4273 4274 4274
 4275 4275 4276 4276 4277 4277 4278 4278 4279 4279
 4280 4280 4281 4281 4282 4282 4283 4283 4284 4284
 4285 4285 4286 4286 4287 4287 4288 4288 4289 4289
 4290 4290 4291 4291 4292 4292 4293 4293 4294 4294
 4295 4295 4296 4296 4297 4297 4298 4298 4299 4299
 4300 4300 4301 4301 4302 4302 4303 4303 4304 4304
 4305 4305 4306 4306 4307 4307 4308 4308 4309 4309
 4310 4310 4311 4311 4312 4312 4313 4313 4314 4314
 4315 4315 4316 4316 4317 4317 4318 4318 4319 4319
 4320 4320 4321 4321 4322 4322 4323 4323 4324 4324
 4325 4325 4326 4326 4327 4327 4328 4328 4329 4329
 4330 4330 4331 4331 4332 4332 4333 4333 4334 4334
 4335 4335 4336 4336 4337 4337 4338 4338 4339 4339
 4340 4340 4341 4341 4342 4342 4343 4343 4344 4344
 4345 4345 4346 4346 4347 4347 4348 4348 4349 4349
 4350 4350 4351 4351 4352 4352 4353 4353 4354 4354
 4355 4355 4356 4356 4357 4357 4358 4358 4359 4359
 4360 4360 4361 4361 4362 4362 4363 4363 4364 4364
 4365 4365 4366 4366 4367 4367 4368 4368 4369 4369
 4370 4370 4371 4371 4372 4372 4373 4373 4374 4374
 4375 4375 4376 4376 4377 4377 4378 4378 4379 4379
 4380 4380 4381 4381 4382 4382 4383 4383 4384 4384
 4385 4385 4386 4386 4387 4387 4388 4388 4389 4389
 4390 4390 4391 4391 4392 4392 4393 4393 4394 4394
 4395 4395 4396 4396 4397 4397 4398 4398 4399 4399
 4400 4400 4401 4401 4402 4402 4403 4403 4404 4404
 4405 4405 4406 4406 4407 4407 4408 4408 4409 4409
 4410 4410 4411 4411 4412 4412 4413 4413 4414 4414
 4415 4415 4416 4416 4417 4417 4418 4418 4419 4419
 4420 4420 4421 4421 4422 4422 4423 4423 4424 4424
 4425 4425 4426 4426 4427 4427 4428 4428 4429 4429
 4430 4430 4431 4431 4432 4432 4433 4433 4434 4434
 4435 4435 4436 4436 4437 4437 4438 4438 4439 4439
 4440 4440 4441 4441 4442 4442 4443 4443 4444 4444
 4445 4445 4446 4446 4447 4447 4448 4448 4449 4449
 4450 4450 4451 4451 4452 4452 4453 4453 4454 4454
 4455 4455 4456 4456 4457 4457 4458 4458 4459 4459
 4460 4460 4461 4461 4462 4462 4463 4463 4464 4464
 4465 4465 4466 4466 4467 4467 4468 4468 4469 4469
 4470 4470 4471 4471 4472 4472 4473 4473 4474 4474
 4475 4475 4476 4476 4477 4477 4478 4478 4479 4479
 4480 4480 4481 4481 4482 4482 4483 4483 4484 4484
 4485 4485 4486 4486 4487 4487 4488 4488 4489 4489
 4490 4490 4491 4491 4492 4492 4493 4493 4494 4494
 4495 4495 4496 4496 4497 4497 4498 4498 4499 4499
 4500 4500 4501 4501 4502 4502 4503 4503 4504 4504
 4505 4505 4506 4506 4507 4507 4508 4508 4509 4509
 4510 4510 4511 4511 4512 4512 4513 4513 4514 4514
 4515 4515 4516 4516 4517 4517 4518 4518 4519 4519
 4520 4520 4521 4521 4522 4522 4523 4523 4524 4524
 4525 4525 4526 4526 4527 4527 4528 4528 4529 4529
 4530 4530 4531 4531 4532 4532 4533 4533 4534 4534
 4535 4535 4536 4536 4537 4537 4538 4538 4539 4539
 4540 4540 4541 4541 4542 4542 4543 4543 4544 4544
 4545 4545 4546 4546 4547 4547 4548 4548 4549 4549
 4550 4550 4551 4551 4552 4552 4553 4553 4554 4554
 4555 4555 4556 4556 4557 4557 4558 4558 4559 4559
 4560 4560 4561 4561 4562 4562 4563 4563 4564 4564
 4565 4565 4566 4566 4567 4567 4568 4568 4569 4569
 4570 4570 4571 4571 4572 4572 4573 4573 4574 4574
 4575 4575 4576 4576 4577 4577 4578 4578 4579 4579
 4580 4580 4581 4581 4582 4582 4583 4583 4584 4584
 4585 4585 4586 4586 4587 4587 4588 4588 4589 4589
 4590 4590 4591 4591 4592 4592 4593 4593 4594 4594
 4595 4595 4596 4596 4597 4597 4598 4598 4599 4599
 4600 4600 4601 4601 4602 4602 4603 4603 4604 4604
 4605 4605 4606 4606 4607 4607 4608 4608 4609 4609
 4610 4610 4611 4611 4612 4612 4613 4613 4614 4614
 4615 4615 4616 4616 4617 4617 4618 4618 4619 4619
 4620 4620 4621 4621 4622 4622 4623 4623 4624 4624
 4625 4625 4626 4626 4627 4627 4628 4628 4629 4629
 4630 4630 4631 4631 4632 4632 4633 4633 4634 4634
 4635 4635 4636 4636 4637 4637 4638 4638 4639 4639
 4640 4640 4641 4641 4642 4642 4643 4643 4644 4644
 4645 4645 4646 4646 4647 4647 4648 4648 4649 4649
 4650 4650 4651 4651 4652 4652 4653 4653 4654 4654
 4655 4655 4656 4656 4657 4657 4658 4658 4659 4659
 4660 4660 4661 4661 4662 4662 4663 4663 4664 4664
 4665 4665 4666 4666 4667 4667 4668 4668 4669 4669
 4670 4670 4671 4671 4672 4672 4673 4673 4674 4674
 4675 4675 4676 4676 4677 4677 4678 4678 4679 4679
 4680 4680 4681 4681 4682 4682 4683 4683 4684 4684
 4685 4685 4686 4686 4687 4687 4688 4688 4689 4689
 4690 4690 4691 4691 4692 4692 4693 4693 4694 4694
 4695 4695 4696 4696 4697 4697 4698 4698 4699 4699
 4700 4700 4701 4701 4702 4702 4703 4703 4704 4704
 4705 4705 4706 4706 4707 4707 4708 4708 4709 4709
 4710 4710 4711 4711 4712 4712 4713 4713 4714 4714
 4715 4715 4716 4716 4717 4717 4718 4718 4719 4719
 4720 4720 4721 4721 4722 4722 4723 4723 4724 4724
 4725 4725 4726 4726 4727 4727 4728 4728 4729 4729
 4730 4730 4731 4731 4732 4732 4733 4733 4734 4734
 4735 4735 4736 4736 4737 4737 4738 4738 4739 4739
 4740 4740 4741 4741 4742 4742 4743 4743 4744 4744
 4745 4745 4746 4746 4747 4747 4748 4748 4749 4749
 4750 4750 4751 4751 4752 4752 4753 4753 4754 4754
 4755 4755 4756 4756 4757 4757 4758 4758 4759 4759
 4760 4760 4761 4761 4762 4762 4763 4763 4764 4764
 4765 4765 4766 4766 4767 4767 4768 4768 4769 4769
 4770 4770 4771 4771 4772 4772 4773 4773 4774 4774
 4775 4775 4776 4776 4777 4777 4778 4778 4779 4779
 4780 4780 4781 4781 4782 4782 4783 4783 4784 4784
 4785 4785 4786 4786 4787 4787 4788 4788 4789 4789
 4790 4790 4791 4791 4792 4792 4793 4793 4794 4794
 4795 4795 4796 4796 4797 4797 4798 4798 4799 4799
 4800 4800 4801 4801 4802 4802 4803 4803 4804 4804
 4805 4805 4806 4806 4807 4807 4808 4808 4809 4809
 4810 4810 4811 4811 4812 4812 4813 4813 4814 4814
 4815 4815 4816 4816 4817 4817 4818 4818 4819 4819
 4820 4820 4821 4821 4822 4822 4823 4823 4824 4824
 4825 4825 4826 4826 4827 4827 4828 4828 4829 4829
 4830 4830 4831 4831 4832 4832 4833 4833 4834 4834
 4835 4835 4836 4836 4837 4837 4838 4838 4839 4839
 4840 4840 4841 4841 4842 4842 4843 4843 4844 4844
 4845 4845 4846 4846 4847 4847 4848 4848 4849 4849
 4850 4850 4851 4851 4852 4852 4853 4853 4854 4854
 4855 4855 4856 4856 4857 4857 4858 4858 4859 4859
 4860 4860 4861 4861 4862 4862 4863 4863 4864 4864
 4865 4865 4866 4866 4867 4867 4868 4868 4869 4869
 4870 4870 4871 4871 4872 4872 4873 4873 4874 4874
 4875 4875 4876 4876 4877 4877 4878 4878 4879 4879
 4880 4880 4881 4881 4882 4882 4883 4883 4884 4884
 4885 4885 4886 4886 4887 4887 4888 4888 4889 4889
 4890 4890 4891 4891 4892 4892 4893 4893 4894 4894
 4895 4895 4896 4896 4897 4897 4898 4898 4899 4899
 4900 4900 4901 4901 4902 4902 4903 4903 4904 4904
 4905 4905 4906 4906 4907 4907 4908 4908 4909 4909
 4910 4910 4911 4911 4912 4912 4913 4913 4914 4914
 4915 4915 4916 4916 4917 4917 4918 4918 4919 4919
 4920 4920 4921 4921 4922 4922 4923 4923 4924 4924
 4925 4925 4926 4926 4927 4927 4928 4928 4929 4929
 4930 4930 4931 4931 4932 4932 4933 4933 4934 4934
 4935 4935 4936 4936 4937 4937 4938 4938 4939 4939
 4940 4940 4941 4941 4942 4942 4943 4943 4944 4944
 4945 4945 4946 4946 4947 4947 4948 4948 4949 4949
 4950 4950 4951 4951 4952 4952 4953 4953 4954 4954
 4955 4955 4956 4956 4957 4957 4958 4958 4959 4959
 4960 4960 4961 4961 4962 4962 4963 4963 4964 4964
 4965 4965 4966 4966 4967 4967 4968 4968 4969 4969
 4970 4970 4971 4971 4972 4972 4973 4973 4974 4974
 4975 4975 4976 4976 4977 4977 4978 4978 4979 4979
 4980 4980 4981 4981 4982 4982 4983 4983 4984 4984
 4985 4985 4986 4986 4987 4987 4988 4988 4989 4989
 4990 4990 4991 4991 4992 4992 4993 4993 4994 4994
 4995 4995 4996 4996 4997 4997 4998 4998 4999 4999
 5000 5000 5001 5001 5002 5002 5003 5003 5004 5004
 5005 5005 5006 5006 5007 5007 5008 5008 5009 5009
 5010 5010 5011 5011 5012 5012 5013 5013 5014 5014
 5015 5015 5016 5016 5017 5017 5018 5018 5019 5019
 5020 5020 5021 5021 5022 5022 5023 5023 5024 5024
 5025 5025 5026 5026 5027 5027 5028 5028 5029 5029
 5030 5030 5031 5031 5032 5032 5033 5033 5034 5034
 5035 5035 5036 5036 5037 5037 5038 5038 5039 5039
 5040 5040 5041 5041 5042 5042 5043 5043 5044 5044
 5045 5045 5046 5046 5047 5047 5048 5048 5049 5049
 5050 5050 5051 5051 5052 5052 5053 5053 5054 5054
 5055 5055 5056 5056 5057 5057 5058 5058 5059 5059
 5060 5060 5061 5061 5062 5062 5063 5063 5064 5064
 5065 5065 5066 5066 5067 5067 5068 5068 5069 5069
 5070 5070 5071 5071 5072 5072 5073 5073 5074 5074
 5075 5075 5076 5076 5077 5077 5078 5078 5079 5079
 5080 5080 5081 5081 5082 5082 5083 5083 5084 5084
 5085 5085 5086 5086 5087 5087 5088 5088 5089 5089
 5090 5090 5091 5091 5092 5092 5093 5093 5094 5094
 5095 5095 5096 5096 5097 5097 5098 5098 5099 5099
 5100 5100 5101 5101 5102 5102 5103 5103 5104 5104
 5105 5105 5106 5106 5107 5107 5108 5108 5109 5109
 5110 5110 5111 5111 5112 5112 5113 5113 5114 5114
 5115 5115 5116 5116 5117 5117 5118 5118 5119 5119
 5120 5120 5121 5121 5122 5122 5123 5123 5124 5124
 5125 5125 5126 5126 5127 5127 5128 5128 5129 5129
 5130 5130 5131 5131 5132 5132 5133 5133 5134 5134
 5135 5135 5136 5136 5137 5137 5138 5138 5139 5139
 5140 5140 5141 5141 5142 5142 5143 5143 5144 5144
 5145 5145 5146 5146 5147 5147 5148 5148 5149 5149
 5150 5150 5151 5151 5152 5152 5153 5153 5154 5154
 5155 5155 5156 5156 5157 5157 5158 5158 5159 5159
 5160 5160 5161 5161 5162 5162 5163 5163 5164 5164
 5165 5165 5166 5166 5167 5167 5168 5168 5169 5169
 5170 5170 5171 5171 5172 5172 5173 5173 5174 5174
 5175 5175 5176 5176 5177 5177 5178 5178 5179 5179
 5180 5180 5181 5181 5182 5182 5183 5183 5184 5184
 5185 5185 5186 5186 5187 5187 5188 5188 5189 5189
 5190 5190 5191 5191 5192 5192 5193 5193 5194 5194
 5195 5195 5196 5196 5197 5197 5198 5198 5199 5199
 5200 5200 5201 5201 5202 5202 5203 5203 5204 5204
 5205 5205 5206 5206 5207 5207 5208 5208 5209 5209
 5210 5210 5211 5211 5212 5212 5213 5213 5214 5214
 5215 5215 5216 5216 5217 5217 5218 5218 5219 5219
 5220 5220 5221 5221 5222 5222 5223 5223 5224 5224
 5225 5225 5226 5226 5227 5227 5228 5228 5229 5229
 5230 5230 5231 5231 5232 5232 5233 5233 5234 5234
 5235 5235 5236 5236 5237 5237 5238 5238 5239 5239
 5240 5240 5241 5241 5242 5242 5243 5243 5244 5244
 5245 5245 5246 5246 5247 5247 5248 5248 5249 5249
 5250 5250 5251 5251 5252 5252 5253 5253 5254 5254
 5255 5255 5256 5256 5257 5257 5258 5258 5259 5259
 5260 5260 5261 5261 5262 5262 5263 5263 5264 5264
 5265 5265 5266 5266 5267 5267 5268 5268 5269 5269
 5270 5270 5271 5271 5272 5272 5273 5273 5274 5274
 5275 5275 5276 5276 5277 5277 5278 5278 5279 5279
 5280 5280 5281 5281 5282 5282 5283 5283 5284 5284
 5285 5285 5286 5286 5287 5287 5288 5288 5289 5289
 5290 5290 5291 5291 5292 5292 5293 5293 5294 5294
 5295 5295 5296 5296 5297 5297 5298 5298 5299 5299
 5300 5300 5301 5301 5302 5302 5303 5303 5304 5304
 5305 5305 5306 5306 5307 5307 5308 5308 5309 5309
 5310 5310 5311 5311 5312 5312 5313 5313 5314 5314
 5315 5315 5316 5316 5317 5317 5318 5318 5319 5319
 5320 5320 5321 5321 5322 5322 5323 5323 5324 5324
 5325 5325 5326 5326 5327 5327 5328 5328 5329 5329
 5330 5330 5331 5331 5332 5332 5333 5333 5334 5334
 5335 5335 5336 5336 5337 5337 5338 5338 5339 5339
 5340 5340 5341 5341 5342 5342 5343 5343 5344 5344
 5345 5345 5346 5346 5347 5347 5348 5348 5349 5349
 5350 5350 5351 5351 5352 5352 5353 5353 5354 5354
 5355 5355 5356 5356 5357 5357 5358 5358 5359 5359
 5360 5360 5361 5361 5362 5362 5363 5363 5364 5364
 5365 5365 5366 5366 5367 5367 5368 5368 5369 5369
 5370 5370 5371 5371 5372 5372 5373 5373 5374 5374
 5375 5375 5376 5376 5377 5377 5378 5378 5379 5379
 5380 5380 5381 5381 5382 5382 5383 5383 5384 5384
 5385 5385 5386 5386 5387 5387 5388 5388 5389 5389
 5390 5390 5391 5391 5392 5392 5393 5393 5394 5394
 5395 5395 5396 5396 5397 5397 5398 5398 5399 5399
 5400 5400 5401 5401 5402 5402 5403 5403 5404 5404
 5405 5405 5406 5406 5407 5407 5408 5408 5409 5409
 5410 5410 5411 5411 5412 5412 5413 5413 5414 5414
 5415 5415 5416 5416 5417 5417 5418 5418 5419 5419
 5420 5420 5421 5421 5422 5422 5423 5423 5424 5424
 5425 5425 5426 5426 5427 5427 5428 5428 5429 5429
 5430 5430 5431 5431 5432 5432 5433 5433 5434 5434
 5435 5435 5436 5436 5437 5437 5438 5438 5439 5439
 5440 5440 5441 5441 5442 5442 5443 5443 5444 5444
 5445 5445 5446 5446 5447 5447 5448 5448 5449 5449
 5450 5450 5451 5451 5452 5452 5453 5453 5454 5454
 5455 5455 5456 5456 5457 5457 5458 5458 5459 5459
 5460 5460 5461 5461 5462 5462 5463 5463 5464 5464
 5465 5465 5466 5466 5467 5467 5468 5468 5469 5469
 5470 5470 5471 5471 5472 5472 5473 5473 5474 5474
 5475 5475 5476 5476 5477 5477 5478 5478 5479 5479
 5480 5480 5481 5481 5482 5482 5483 5483 5484 5484
 5485 5485 5486 5486 5487 5487 5488 5488 5489 5489
 5490 5490 5491 5491 5492 5492 5493 5493 5494 5494
 5495 5495 5496 5496 5497 5497 5498 5498 5499 5499
 5500 5500 5501 5501 5502 5502 5503 5503 5504 5504
 5505 5505 5506 5506 5507 5507 5508 5508 5509 5509
 5510 5510 5511 5511 5512 5512 5513 5513 5514 5514
 5515 5515 5516 5516 5517 5517 5518 5518 5519 5519
 5520 5520 5521 5521 5522 5522 5523 5523 5524 5524
 5525 5525 5526 5526 5527 5527 5528 5528 5529 5529
 5530 5530 5531 5531 5532 5532 5533 5533 5534 5534
 5535 5535 5536 5536 5537 5537 5538 5538 5539 5539
 5540 5540 5541 5541 5542 5542 5543 5543 5544 5544
 5545 5545 5546 5546 5547 5547 5548 5548 5549 5549
 5550 5550 5551 5551 5552 5552 5553 5553 5554 5554
 5555 5555 5556 5556 5557 5557 5558 5558 5559 5559
 5560 5560 5561 5561 5562 5562 5563 5563 5564 5564
 5565 5565 5566 5566 5567 5567 5568 5568 5569 5569
 5570 5570 5571 5571 5572 5572 5573 5573 5574 5574
 5575 5575 5576 5576 5577 5577 5578 5578 5579 5579
 5580 5580 5581 5581 5582 5582 5583 5583 5584 5584
 5585 5585 5586 5586 5587 5587 5588 5588 5589 5589
 5590 5590 5591 5591 5592 5592 5593 5593 5594 5594
 5595 5595 5596 5596 5597 5597 5598 5598 5599 5599
 5600 5600 5601 5601 5602 5602 5603 5603 5605 5606
 5607 5608 5609 5610 5611 5612 5613 5614 5615 5616
 5617 5618 5619 5620 5621 5622 5623 5624 5625 5625
 5626 5627 5627 5628 5628 5629 5629 5630 5630 5631
 5631 5632 5632 5633 5633 5634 5634 5635 5635 5636
 5636 5637 5637 5638 5638 5639 5639 5640 5640 5641
 5641 5642 5642 5643 5643 5644 5644 5645 5645 5646
 5646 5647 5647 5647 5648 5649 5649 5650 5650 5651
 5651 5652 5652 5653 5653 5654 5654 5655 5655 5656
 5656 5657 5657 5658 5658 5659 5659 5660 5660 5661
 5661 5662 5662 5663 5663 5664 5664 5665 5665 5666
 5666 5667 5667 5668 5668 5669 5669 5669 5670 5671
 5671 5672 5672 5673 5673 5674 5674 5675 5675 5676
 5676 5677 5677 5678 5678 5679 5679 5680 5680 5681
 5681 5682 5682 5683 5683 5684 5684 5685 5685 5686
 5686 5687 5687 5688 5688 5689 5689 5690 5690 5691
 5691 5691 5692 5693 5693 5694 5694 5695 5695 5696
 5696 5697 5697 5698 5698 5699 5699 5700 5700 5701
 5701 5702 5702 5703 5703 5704 5704 5705 5705 5706
 5706 5707 5707 5708 5708 5709 5709 5710 5710 5711
 5711 5712 5712 5713 5713 5713 5714 5715 5715 5716
 5716 5717 5717 5718 5718 5719 5719 5720 5720 5721
 5721 5722 5722 5723 5723 5724 5724 5725 5725 5726
 5726 5727 5727 5728 5728 5729 5729 5730 5730 5731
 5731 5732 5732 5733 5733 5734 5734 5735 5735 5735
 5736 5737 5737 5738 5738 5739 5739 5740 5740 5741
 5741 5742 5742 5743 5743 5744 5744 5745 5745 5746
 5746 5747 5747 5748 5748 5749 5749 5750 5750 5751
 5751 5752 5752 5753 5753 5754 5754 5755 5755 5756
 5756 5757 5757 5757 5758 5759 5759 5760 5760 5761
 5761 5762 5762 5763 5763 5764 5764 5765 5765 5766
 5766 5767 5767 5768 5768 5769 5769 5770 5770 5771
 5771 5772 5772 5773 5773 5774 5774 5775 5775 5776
 5776 5777 5777 5778 5778 5779 5779 5779 5780 5781
 5781 5782 5782 5783 5783 5784 5784 5785 5785 5786
 5786 5787 5787 5788 5788 5789 5789 5790 5790 5791
 5791 5792 5792 5793 5793 5794 5794 5795 5795 5796
 5796 5797 5797 5798 5798 5799 5799 5800 5800 5801
 5801 5801 5802 5803 5803 5804 5804 5805 5805 5806
 5806 5807 5807 5808 5808 5809 5809 5810 5810 5811
 5811 5812 5812 5813 5813 5814 5814 5815 5815 5816
 5816 5817 5817 5818 5818 5819 5819 5820 5820 5821
 5821 5822 5822 5823 5823 5823 5824 5825 5825 5826
 5826 5827 5827 5828 5828 5829 5829 5830 5830 5831
 5831 5832 5832 5833 5833 5834 5834 5835 5835 5836
 5836 5837 5837 5838 5838 5839 5839 5840 5840 5841
 5841 5842 5842 5843 5843 5844 5844 5845 5845 5845
 5846 5847 5847 5848 5848 5849 5849 5850 5850 5851
 5851 5852 5852 5853 5853 5854 5854 5855 5855 5856
 5856 5857 5857 5858 5858 5859 5859 5860 5860 5861
 5861 5862 5862 5863 5863 5864 5864 5865 5865 5866
 5866 5867 5867 5867 5868 5869 5869 5870 5870 5871
 5871 5872 5872 5873 5873 5874 5874 5875 5875 5876
 5876 5877 5877 5878 5878 5879 5879 5880 5880 5881
 5881 5882 5882 5883 5883 5884 5884 5885 5885 5886
 5886 5887 5887 5888 5888 5889 5889 5889 5890 5891
 5891 5892 5892 5893 5893 5894 5894 5895 5895 5896
 5896 5897 5897 5898 5898 5899 5899 5900 5900 5901
 5901 5902 5902 5903 5903 5904 5904 5905 5905 5906
 5906 5907 5907 5908 5908 5909 5909 5910 5910 5911
 5911 5911 5912 5913 5913 5914 5914 5915 5915 5916
 5916 5917 5917 5918 5918 5919 5919 5920 5920 5921
 5921 5922 5922 5923 5923 5924 5924 5925 5925 5926
 5926 5927 5927 5928 5928 5929 5929 5930 5930 5931
 5931 5932 5932 5933 5933 5933 5934 5935 5935 5936
 5936 5937 5937 5938 5938 5939 5939 5940 5940 5941
 5941 5942 5942 5943 5943 5944 5944 5945 5945 5946
 5946 5947 5947 5948 5948 5949 5949 5950 5950 5951
 5951 5952 5952 5953 5953 5954 5954 5955 5955 5955
 5956 5957 5957 5958 5958 5959 5959 5960 5960 5961
 5961 5962 5962 5963 5963 5964 5964 5965 5965 5966
 5966 5967 5967 5968 5968 5969 5969 5970 5970 5971
 5971 5972 5972 5973 5973 5974 5974 5975 5975 5976
 5976 5977 5977 5977 5978 5979 5979 5980 5980 5981
 5981 5982 5982 5983 5983 5984 5984 5985 5985 5986
 5986 5987 5987 5988 5988 5989 5989 5990 5990 5991
 5991 5992 5992 5993 5993 5994 5994 5995 5995 5996
 5996 5997 5997 5998 5998 5999 5999 5999 6000 6001
 6001 6002 6002 6003 6003 6004 6004 6005 6005 6006
 6006 6007 6007 6008 6008 6009 6009 6010 6010 6011
 6011 6012 6012 6013 6013 6014 6014 6015 6015 6016
 6016 6017 6017 6018 6018 6019 6019 6020 6020 6021
 6021 6021 6022 6023 6023 6024 6024 6025 6025 6026
 6026 6027 6027 6028 6028 6029 6029 6030 6030 6031
 6031 6032 6032 6033 6033 6034 6034 6035 6035 6036
 6036 6037 6037 6038 6038 6039 6039 6040 6040 6041
 6041 6042 6042 6043 6043 6043 6044 6045 6045 6046
 6046 6047 6047 6048 6048 6049 6049 6050 6050 6051
 6051 6052 6052 6053 6053 6054 6054 6055 6055 6056
 6056 6057 6057 6058 6058 6059 6059 6060 6060 6061
 6061 6062 6062 6063 6063 6064 6064 6065 6065 6065
 6066 6067 6067 6068 6068 6069 6069 6070 6070 6071
 6071 6072 6072 6073 6073 6074 6074 6075 6075 6076
 6076 6077 6077 6078 6078 6079 6079 6080 6080 6081
 6081 6082 6082 6083 6083 6084 6084 6085 6085 6086
 6086 6087 6087 6087 6088 6089 6089 6090 6090 6091
 6091 6092 6092 6093 6093 6094 6094 6095 6095 6096
 6096 6097 6097 6098 6098 6099 6099 6100 6100 6101
 6101 6102 6102 6103 6103 6104 6104 6105 6105 6106
 6106 6107 6107 6108 6108 6109 6109 6109 6110 6111
 6111 6112 6112 6113 6113 6114 6114 6115 6115 6116
 6116 6117 6117 6118 6118 6119 6119 6120 6120 6121
 6121 6122 6122 6123 6123 6124 6124 6125 6125 6126
 6126 6127 6127 6128 6128 6129 6129 6130 6130 6131
 6131 6131 6132 6133 6133 6134 6134 6135 6135 6136
 6136 6137 6137 6138 6138 6139 6139 6140 6140 6141
 6141 6142 6142 6143 6143 6144 6144 6145 6145 6146
 6146 6147 6147 6148 6148 6149 6149 6150 6150 6151
 6151 6152 6152 6153 6153 6153 6154 6155 6155 6156
 6156 6157 6157 6158 6158 6159 6159 6160 6160 6161
 6161 6162 6162 6163 6163 6164 6164 6165 6165 6166
 6166 6167 6167 6168 6168 6169 6169 6170 6170 6171
 6171 6172 6172 6173 6173 6174 6174 6175 6175 6175
 6176 6177 6177 6178 6178 6179 6179 6180 6180 6181
 6181 6182 6182 6183 6183 6184 6184 6185 6185 6186
 6186 6187 6187 6188 6188 6189 6189 6190 6190 6191
 6191 6192 6192 6193 6193 6194 6194 6195 6195 6196
 6196 6197 6197 6197 6198 6199 6199 6200 6200 6201
 6201 6202 6202 6203 6203 6204 6204 6205 6205 6206
 6206 6207 6207 6208 6208 6209 6209 6210 6210 6211
 6211 6212 6212 6213 6213 6214 6214 6215 6215 6216
 6216 6217 6217 6218 6218 6219 6219 6219 6220 6221
 6221 6222 6222 6223 6223 6224 6224 6225 6225 6226
 6226 6227 6227 6228 6228 6229 6229 6230 6230 6231
 6231 6232 6232 6233 6233 6234 6234 6235 6235 6236
 6236 6237 6237 6238 6238 6239 6239 6240 6240 6241
 6241 6241 6242 6243 6243 6244 6244 6245 6245 6246
 6246 6247 6247 6248 6248 6249 6249 6250 6250 6251
 6251 6252 6252 6253 6253 6254 6254 6255 6255 6256
 6256 6257 6257 6258 6258 6259 6259 6260 6260 6261
 6261 6262 6262 6263 6263 6263 6264 6265 6265 6266
 6266 6267 6267 6268 6268 6269 6269 6270 6270 6271
 6271 6272 6272 6273 6273 6274 6274 6275 6275 6276
 6276 6277 6277 6278 6278 6279 6279 6280 6280 6281
 6281 6282 6282 6283 6283 6284 6284 6285 6285 6285
 6286 6287 6287 6288 6288 6289 6289 6290 6290 6291
 6291 6292 6292 6293 6293 6294 6294 6295 6295 6296
 6296 6297 6297 6298 6298 6299 6299 6300 6300 6301
 6301 6302 6302 6303 6303 6304 6304 6305 6305 6306
 6306 6307 6307 6307 6308 6308 6309 6309 6309 6310
 6310 6310 6311 6311 6311 6312 6312 6312 6313 6313
 6313 6314 6314 6314 6315 6315 6315 6316 6316 6316
 6317 6317 6317 6318 6318 6318 6319 6319 6319 6320
 6320 6320 6321 6321 6321 6322 6322 6322 6323 6323
 6323 6324 6324 6324 6325 6325 6325 6326 6326 6326
 6327 6327 6327 6328 6328 6328 6329 6329 6329 6329
 6331 6332 6333 6334 6335 6336 6337 6338 6339 6340
 6341 6342 6343 6344 6345 6346 6347 6348 6349 6350
 6351 6352 6353 6354 6355 6356 6357 6357 6358 6359
 6359 6360 6360 6361 6361 6362 6362 6363 6363 6364
 6364 6365 6365 6366 6366 6367 6367 6368 6368 6369
 6369 6370 6370 6371 6371 6372 6372 6373 6373 6374
 6374 6375 6375 6376 6376 6377 6377 6378 6378 6379
 6379 6380 6380 6381 6381 6382 6382 6383 6383 6384
 6384 6385 6385 6385 6386 6387 6387 6388 6388 6389
 6389 6390 6390 6391 6391 6392 6392 6393 6393 6394
 6394 6395 6395 6396 6396 6397 6397 6398 6398 6399
 6399 6400 6400 6401 6401 6402 6402 6403 6403 6404
 6404 6405 6405 6406 6406 6407 6407 6408 6408 6409
 6409 6410 6410 6411 6411 6412 6412 6413 6413 6413
 6414 6415 6415 6416 6416 6417 6417 6418 6418 6419
 6419 6420 6420 6421 6421 6422 6422 6423 6423 6424
 6424 6425 6425 6426 6426 6427 6427 6428 6428 6429
 6429 6430 6430 6431 6431 6432 6432 6433 6433 6434
 6434 6435 6435 6436 6436 6437 6437 6438 6438 6439
 6439 6440 6440 6441 6441 6441 6442 6443 6443 6444
 6444 6445 6445 6446 6446 6447 6447 6448 6448 6449
 6449 6450 6450 6451 6451 6452 6452 6453 6453 6454
 6454 6455 6455 6456 6456 6457 6457 6458 6458 6459
 6459 6460 6460 6461 6461 6462 6462 6463 6463 6464
 6464 6465 6465 6466 6466 6467 6467 6468 6468 6469
 6469 6469 6470 6471 6471 6472 6472 6473 6473 6474
 6474 6475 6475 6476 6476 6477 6477 6478 6478 6479
 6479 6480 6480 6481 6481 6482 6482 6483 6483 6484
 6484 6485 6485 6486 6486 6487 6487 6488 6488 6489
 6489 6490 6490 6491 6491 6492 6492 6493 6493 6494
 6494 6495 6495 6496 6496 6497 6497 6497 6498 6499
 6499 6500 6500 6501 6501 6502 6502 6503 6503 6504
 6504 6505 6505 6506 6506 6507 6507 6508 6508 6509
 6509 6510 6510 6511 6511 6512 6512 6513 6513 6514
 6514 6515 6515 6516 6516 6517 6517 6518 6518 6519
 6519 6520 6520 6521 6521 6522 6522 6523 6523 6524
 6524 6525 6525 6525 6526 6527 6527 6528 6528 6529
 6529 6530 6530 6531 6531 6532 6532 6533 6533 6534
 6534 6535 6535 6536 6536 6537 6537 6538 6538 6539
 6539 6540 6540 6541 6541 6542 6542 6543 6543 6544
 6544 6545 6545 6546 6546 6547 6547 6548 6548 6549
 6549 6550 6550 6551 6551 6552 6552 6553 6553 6553
 6554 6555 6555 6556 6556 6557 6557 6558 6558 6559
 6559 6560 6560 6561 6561 6562 6562 6563 6563 6564
 6564 6565 6565 6566 6566 6567 6567 6568 6568 6569
 6569 6570 6570 6571 6571 6572 6572 6573 6573 6574
 6574 6575 6575 6576 6576 6577 6577 6578 6578 6579
 6579 6580 6580 6581 6581 6581 6582 6583 6583 6584
 6584 6585 6585 6586 6586 6587 6587 6588 6588 6589
 6589 6590 6590 6591 6591 6592 6592 6593 6593 6594
 6594 6595 6595 6596 6596 6597 6597 6598 6598 6599
 6599 6600 6600 6601 6601 6602 6602 6603 6603 6604
 6604 6605 6605 6606 6606 6607 6607 6608 6608 6609
 6609 6609 6610 6611 6611 6612 6612 6613 6613 6614
 6614 6615 6615 6616 6616 6617 6617 6618 6618 6619
 6619 6620 6620 6621 6621 6622 6622 6623 6623 6624
 6624 6625 6625 6626 6626 6627 6627 6628 6628 6629
 6629 6630 6630 6631 6631 6632 6632 6633 6633 6634
 6634 6635 6635 6636 6636 6637 6637 6637 6638 6639
 6639 6640 6640 6641 6641 6642 6642 6643 6643 6644
 6644 6645 6645 6646 6646 6647 6647 6648 6648 6649
 6649 6650 6650 6651 6651 6652 6652 6653 6653 6654
 6654 6655 6655 6656 6656 6657 6657 6658 6658 6659
 6659 6660 6660 6661 6661 6662 6662 6663 6663 6664
 6664 6665 6665 6665 6666 6667 6667 6668 6668 6669
 6669 6670 6670 6671 6671 6672 6672 6673 6673 6674
 6674 6675 6675 6676 6676 6677 6677 6678 6678 6679
 6679 6680 6680 6681 6681 6682 6682 6683 6683 6684
 6684 6685 6685 6686 6686 6687 6687 6688 6688 6689
 6689 6690 6690 6691 6691 6692 6692 6693 6693 6693
 6694 6695 6695 6696 6696 6697 6697 6698 6698 6699
 6699 6700 6700 6701 6701 6702 6702 6703 6703 6704
 6704 6705 6705 6706 6706 6707 6707 6708 6708 6709
 6709 6710 6710 6711 6711 6712 6712 6713 6713 6714
 6714 6715 6715 6716 6716 6717 6717 6718 6718 6719
 6719 6720 6720 6721 6721 6721 6722 6723 6723 6724
 6724 6725 6725 6726 6726 6727 6727 6728 6728 6729
 6729 6730 6730 6731 6731 6732 6732 6733 6733 6734
 6734 6735 6735 6736 6736 6737 6737 6738 6738 6739
 6739 6740 6740 6741 6741 6742 6742 6743 6743 6744
 6744 6745 6745 6746 6746 6747 6747 6748 6748 6749
 6749 6749 6750 6751 6751 6752 6752 6753 6753 6754
 6754 6755 6755 6756 6756 6757 6757 6758 6758 6759
 6759 6760 6760 6761 6761 6762 6762 6763 6763 6764
 6764 6765 6765 6766 6766 6767 6767 6768 6768 6769
 6769 6770 6770 6771 6771 6772 6772 6773 6773 6774
 6774 6775 6775 6776 6776 6777 6777 6777 6778 6779
 6779 6780 6780 6781 6781 6782 6782 6783 6783 6784
 6784 6785 6785 6786 6786 6787 6787 6788 6788 6789
 6789 6790 6790 6791 6791 6792 6792 6793 6793 6794
 6794 6795 6795 6796 6796 6797 6797 6798 6798 6799
 6799 6800 6800 6801 6801 6802 6802 6803 6803 6804
 6804 6805 6805 6805 6806 6807 6807 6808 6808 6809
 6809 6810 6810 6811 6811 6812 6812 6813 6813 6814
 6814 6815 6815 6816 6816 6817 6817 6818 6818 6819
 6819 6820 6820 6821 6821 6822 6822 6823 6823 6824
 6824 6825 6825 6826 6826 6827 6827 6828 6828 6829
 6829 6830 6830 6831 6831 6832 6832 6833 6833 6833
 6834 6835 6835 6836 6836 6837 6837 6838 6838 6839
 6839 6840 6840 6841 6841 6842 6842 6843 6843 6844
 6844 6845 6845 6846 6846 6847 6847 6848 6848 6849
 6849 6850 6850 6851 6851 6852 6852 6853 6853 6854
 6854 6855 6855 6856 6856 6857 6857 6858 6858 6859
 6859 6860 6860 6861 6861 6861 6862 6863 6863 6864
 6864 6865 6865 6866 6866 6867 6867 6868 6868 6869
 6869 6870 6870 6871 6871 6872 6872 6873 6873 6874
 6874 6875 6875 6876 6876 6877 6877 6878 6878 6879
 6879 6880 6880 6881 6881 6882 6882 6883 6883 6884
 6884 6885 6885 6886 6886 6887 6887 6888 6888 6889
 6889 6889 6890 6891 6891 6892 6892 6893 6893 6894
 6894 6895 6895 6896 6896 6897 6897 6898 6898 6899
 6899 6900 6900 6901 6901 6902 6902 6903 6903 6904
 6904 6905 6905 6906 6906 6907 6907 6908 6908 6909
 6909 6910 6910 6911 6911 6912 6912 6913 6913 6914
 6914 6915 6915 6916 6916 6917 6917 6917 6918 6919
 6919 6920 6920 6921 6921 6922 6922 6923 6923 6924
 6924 6925 6925 6926 6926 6927 6927 6928 6928 6929
 6929 6930 6930 6931 6931 6932 6932 6933 6933 6934
 6934 6935 6935 6936 6936 6937 6937 6938 6938 6939
 6939 6940 6940 6941 6941 6942 6942 6943 6943 6944
 6944 6945 6945 6945 6946 6947 6947 6948 6948 6949
 6949 6950 6950 6951 6951 6952 6952 6953 6953 6954
 6954 6955 6955 6956 6956 6957 6957 6958 6958 6959
 6959 6960 6960 6961 6961 6962 6962 6963 6963 6964
 6964 6965 6965 6966 6966 6967 6967 6968 6968 6969
 6969 6970 6970 6971 6971 6972 6972 6973 6973 6973
 6974 6975 6975 6976 6976 6977 6977 6978 6978 6979
 6979 6980 6980 6981 6981 6982 6982 6983 6983 6984
 6984 6985 6985 6986 6986 6987 6987 6988 6988 6989
 6989 6990 6990 6991 6991 6992 6992 6993 6993 6994
 6994 6995 6995 6996 6996 6997 6997 6998 6998 6999
 6999 7000 7000 7001 7001 7001 7002 7003 7003 7004
 7004 7005 7005 7006 7006 7007 7007 7008 7008 7009
 7009 7010 7010 7011 7011 7012 7012 7013 7013 7014
 7014 7015 7015 7016 7016 7017 7017 7018 7018 7019
 7019 7020 7020 7021 7021 7022 7022 7023 7023 7024
 7024 7025 7025 7026 7026 7027 7027 7028 7028 7029
 7029 7029 7030 7031 7031 7032 7032 7033 7033 7034
 7034 7035 7035 7036 7036 7037 7037 7038 7038 7039
 7039 7040 7040 7041 7041 7042 7042 7043 7043 7044
 7044 7045 7045 7046 7046 7047 7047 7048 7048 7049
 7049 7050 7050 7051 7051 7052 7052 7053 7053 7054
 7054 7055 7055 7056 7056 7057 7057 7057 7058 7059
 7059 7060 7060 7061 7061 7062 7062 7063 7063 7064
 7064 7065 7065 7066 7066 7067 7067 7068 7068 7069
 7069 7070 7070 7071 7071 7072 7072 7073 7073 7074
 7074 7075 7075 7076 7076 7077 7077 7078 7078 7079
 7079 7080 7080 7081 7081 7082 7082 7083 7083 7084
 7084 7085 7085 7085 7086 7087 7087 7088 7088 7089
 7089 7090 7090 7091 7091 7092 7092 7093 7093 7094
 7094 7095 7095 7096 7096 7097 7097 7098 7098 7099
 7099 7100 7100 7101 7101 7102 7102 7103 7103 7104
 7104 7105 7105 7106 7106 7107 7107 7108 7108 7109
 7109 7110 7110 7111 7111 7112 7112 7113 7113 7113
 7114 7115 7115 7116 7116 7117 7117 7118 7118 7119
 7119 7120 7120 7121 7121 7122 7122 7123 7123 7124
 7124 7125 7125 7126 7126 7127 7127 7128 7128 7129
 7129 7130 7130 7131 7131 7132 7132 7133 7133 7134
 7134 7135 7135 7136 7136 7137 7137 7138 7138 7139
 7139 7140 7140 7141 7141 7141 7142 7143 7143 7144
 7144 7145 7145 7146 7146 7147 7147 7148 7148 7149
 7149 7150 7150 7151 7151 7152 7152 7153 7153 7154
 7154 7155 7155 7156 7156 7157 7157 7158 7158 7159
 7159 7160 7160 7161 7161 7162 7162 7163 7163 7164
 7164 7165 7165 7166 7166 7167 7167 7168 7168 7169
 7169 7169 7170 7171 7171 7172 7172 7173 7173 7174
 7174 7175 7175 7176 7176 7177 7177 7178 7178 7179
 7179 7180 7180 7181 7181 7182 7182 7183 7183 7184
 7184 7185 7185 7186 7186 7187 7187 7188 7188 7189
 7189 7190 7190 7191 7191 7192 7192 7193 7193 7194
 7194 7195 7195 7196 7196 7197 7197 7197 7198 7199
 7199 7200 7200 7201 7201 7202 7202 7203 7203 7204
 7204 7205 7205 7206 7206 7207 7207 7208 7208 7209
 7209 7210 7210 7211 7211 7212 7212 7213 7213 7214
 7214 7215 7215 7216 7216 7217 7217 7218 7218 7219
 7219 7220 7220 7221 7221 7222 7222 7223 7223 7224
 7224 7225 7225 7225 7226 7226 7227 7227 7227 7228
 7228 7228 7229 7229 7229 7230 7230 7230 7231 7231
 7231 7232 7232 7232 7233 7233 7233 7234 7234 7234
 7235 7235 7235 7236 7236 7236 7237 7237 7237 7238
 7238 7238 7239 7239 7239 7240 7240 7240 7241 7241
 7241 7242 7242 7242 7243 7243 7243 7244 7244 7244
 7245 7245 7245 7246 7246 7246 7247 7247 7247 7248
 7248 7248 7249 7249 7249 7250 7250 7250 7251 7251
 7251 7252 7252 7252 7253 7253 7253 7253 7254 7255
 7255 7256 7256 7257 7257 7258 7258 7259 7259 7259
 7260 7261 7261 7262 7262 7263 7263 7264 7264 7265
 7265 7265 7266 7267 7267 7268 7268 7269 7269 7270
 7270 7271 7271 7271 7272 7273 7273 7274 7274 7275
 7275 7276 7276 7277 7277 7277 7278 7279 7279 7280
 7280 7281 7281 7282 7282 7283 7283 7283 7284 7285
 7285 7286 7286 7287 7287 7288 7288 7289 7289 7289
 7290 7291 7291 7292 7292 7293 7293 7294 7294 7295
 7295 7295 7296 7297 7297 7298 7298 7299 7299 7300
 7300 7301 7301 7301 7302 7303 7303 7304 7304 7305
 7305 7306 7306 7307 7307 7307 7308 7309 7309 7310
 7310 7311 7311 7312 7312 7313 7313 7313 7314 7315
 7315 7316 7316 7317 7317 7318 7318 7319 7319 7319
 7320 7321 7321 7322 7322 7323 7323 7324 7324 7325
 7325 7325 7326 7327 7327 7328 7328 7329 7329 7330
 7330 7331 7331 7331 7332 7333 7333 7334 7334 7335
 7335 7336 7336 7337 7337 7337 7338 7339 7339 7340
 7340 7341 7341 7342 7342 7343 7343 7343 7344 7345
 7345 7346 7346 7347 7347 7348 7348 7349 7349 7349
 7350 7351 7351 7352 7352 7353 7353 7354 7354 7355
 7355 7355 7356 7357 7357 7358 7358 7359 7359 7360
 7360 7361 7361 7361 7362 7363 7363 7364 7364 7365
 7365 7366 7366 7367 7367 7367 7368 7369 7369 7370
 7370 7371 7371 7372 7372 7373 7373 7373 7374 7375
 7375 7376 7376 7377 7377 7378 7378 7379 7379 7379
 7380 7381 7381 7382 7382 7383 7383 7384 7384 7385
 7385 7385 7386 7386 7387 7387 7388 7388 7389 7389
 7390 7390 7391 7391 7392 7392 7393 7393 7394 7394
 7395 7395 7396 7396 7397 7397 7398 7398 7399 7399
 7400 7400 7401 7401 7402 7402 7403 7403 7404 7404
 7405 7405 7406 7406 7407 7407 7408 7408 7409 7409
 7410 7410 7411 7411 7412 7412 7413 7413 7414 7414
 7415 7415 7416 7416 7417 7417 7418 7418 7419 7419
 7420 7420 7421 7421 7422 7422 7423 7423 7424 7424
 7425 7425 7426 7426 7427 7427 7428 7428 7429 7429
 7430 7430 7431 7431 7432 7432 7433 7433 7434 7434
 7435 7435 7436 7436 7437 7437 7438 7438 7439 7439
 7440 7440 7441 7441 7442 7442 7443 7443 7444 7444
 7445 7445 7446 7446 7447 7447 7448 7448 7449 7449
 7450 7450 7451 7451 7452 7452 7453 7453 7454 7454
 7455 7455 7456 7456 7457 7457 7458 7458 7459 7459
 7460 7460 7461 7461 7462 7462 7463 7463 7464 7464
 7465 7465 7466 7466 7467 7467 7468 7468 7469 7469
 7470 7470 7471 7471 7472 7472 7473 7473 7474 7474
 7475 7475 7476 7476 7477 7477 7478 7478 7479 7479
 7480 7480 7481 7481 7482 7482 7483 7483 7484 7484
 7485 7485 7486 7486 7487 7487 7488 7488 7489 7489
 7490 7490 7491 7491 7492 7492 7493 7493 7494 7494
 7495 7495 7496 7496 7497 7497 7498 7498 7499 7499
 7500 7500 7501 7501 7502 7502 7503 7503 7504 7504
 7505 7505 7506 7506 7507 7507 7508 7508 7509 7509
 7510 7510 7511 7511 7512 7512 7513 7513 7514 7514
 7515 7515 7516 7516 7517 7517 7518 7518 7519 7519
 7520 7520 7521 7521 7522 7522 7523 7523 7524 7524
 7525 7525 7526 7526 7527 7527 7528 7528 7529 7529
 7530 7530 7531 7531 7532 7532 7533 7533 7534 7534
 7535 7535 7536 7536 7537 7537 7538 7538 7539 7539
 7540 7540 7541 7541 7542 7542 7543 7543 7544 7544
 7545 7545 7546 7546 7547 7547 7548 7548 7549 7549
 7550 7550 7551 7551 7552 7552 7553 7553 7555 7556
 7557 7558 7559 7560 7561 7562 7563 7564 7565 7566
 7567 7568 7569 7570 7571 7572 7573 7574 7575 7576
 7577 7578 7579 7580 7581 7582 7583 7584 7585 7586
 7587 7588 7589 7590 7591 7592 7593 7593 7594 7595
 7595 7596 7596 7597 7597 7598 7598 7599 7599 7600
 7600 7601 7601 7602 7602 7603 7603 7604 7604 7605
 7605 7606 7606 7607 7607 7608 7608 7609 7609 7610
 7610 7611 7611 7612 7612 7613 7613 7614 7614 7615
 7615 7616 7616 7617 7617 7618 7618 7619 7619 7620
 7620 7621 7621 7622 7622 7623 7623 7624 7624 7625
 7625 7626 7626 7627 7627 7628 7628 7629 7629 7630
 7630 7631 7631 7632 7632 7633 7633 7633 7634 7635
 7635 7636 7636 7637 7637 7638 7638 7639 7639 7640
 7640 7641 7641 7642 7642 7643 7643 7644 7644 7645
 7645 7646 7646 7647 7647 7648 7648 7649 7649 7650
 7650 7651 7651 7652 7652 7653 7653 7654 7654 7655
 7655 7656 7656 7657 7657 7658 7658 7659 7659 7660
 7660 7661 7661 7662 7662 7663 7663 7664 7664 7665
 7665 7666 7666 7667 7667 7668 7668 7669 7669 7670
 7670 7671 7671 7672 7672 7673 7673 7673 7674 7675
 7675 7676 7676 7677 7677 7678 7678 7679 7679 7680
 7680 7681 7681 7682 7682 7683 7683 7684 7684 7685
 7685 7686 7686 7687 7687 7688 7688 7689 7689 7690
 7690 7691 7691 7692 7692 7693 7693 7694 7694 7695
 7695 7696 7696 7697 7697 7698 7698 7699 7699 7700
 7700 7701 7701 7702 7702 7703 7703 7704 7704 7705
 7705 7706 7706 7707 7707 7708 7708 7709 7709 7710
 7710 7711 7711 7712 7712 7713 7713 7713 7714 7715
 7715 7716 7716 7717 7717 7718 7718 7719 7719 7720
 7720 7721 7721 7722 7722 7723 7723 7724 7724 7725
 7725 7726 7726 7727 7727 7728 7728 7729 7729 7730
 7730 7731 7731 7732 7732 7733 7733 7734 7734 7735
 7735 7736 7736 7737 7737 7738 7738 7739 7739 7740
 7740 7741 7741 7742 7742 7743 7743 7744 7744 7745
 7745 7746 7746 7747 7747 7748 7748 7749 7749 7750
 7750 7751 7751 7752 7752 7753 7753 7753 7754 7755
 7755 7756 7756 7757 7757 7758 7758 7759 7759 7760
 7760 7761 7761 7762 7762 7763 7763 7764 7764 7765
 7765 7766 7766 7767 7767 7768 7768 7769 7769 7770
 7770 7771 7771 7772 7772 7773 7773 7774 7774 7775
 7775 7776 7776 7777 7777 7778 7778 7779 7779 7780
 7780 7781 7781 7782 7782 7783 7783 7784 7784 7785
 7785 7786 7786 7787 7787 7788 7788 7789 7789 7790
 7790 7791 7791 7792 7792 7793 7793 7793 7794 7795
 7795 7796 7796 7797 7797 7798 7798 7799 7799 7800
 7800 7801 7801 7802 7802 7803 7803 7804 7804 7805
 7805 7806 7806 7807 7807 7808 7808 7809 7809 7810
 7810 7811 7811 7812 7812 7813 7813 7814 7814 7815
 7815 7816 7816 7817 7817 7818 7818 7819 7819 7820
 7820 7821 7821 7822 7822 7823 7823 7824 7824 7825
 7825 7826 7826 7827 7827 7828 7828 7829 7829 7830
 7830 7831 7831 7832 7832 7833 7833 7833 7834 7835
 7835 7836 7836 7837 7837 7838 7838 7839 7839 7840
 7840 7841 7841 7842 7842 7843 7843 7844 7844 7845
 7845 7846 7846 7847 7847 7848 7848 7849 7849 7850
 7850 7851 7851 7852 7852 7853 7853 7854 7854 7855
 7855 7856 7856 7857 7857 7858 7858 7859 7859 7860
 7860 7861 7861 7862 7862 7863 7863 7864 7864 7865
 7865 7866 7866 7867 7867 7868 7868 7869 7869 7870
 7870 7871 7871 7872 7872 7873 7873 7873 7874 7875
 7875 7876 7876 7877 7877 7878 7878 7879 7879 7880
 7880 7881 7881 7882 7882 7883 7883 7884 7884 7885
 7885 7886 7886 7887 7887 7888 7888 7889 7889 7890
 7890 7891 7891 7892 7892 7893 7893 7894 7894 7895
 7895 7896 7896 7897 7897 7898 7898 7899 7899 7900
 7900 7901 7901 7902 7902 7903 7903 7904 7904 7905
 7905 7906 7906 7907 7907 7908 7908 7909 7909 7910
 7910 7911 7911 7912 7912 7913 7913 7913 7914 7915
 7915 7916 7916 7917 7917 7918 7918 7919 7919 7920
 7920 7921 7921 7922 7922 7923 7923 7924 7924 7925
 7925 7926 7926 7927 7927 7928 7928 7929 7929 7930
 7930 7931 7931 7932 7932 7933 7933 7934 7934 7935
 7935 7936 7936 7937 7937 7938 7938 7939 7939 7940
 7940 7941 7941 7942 7942 7943 7943 7944 7944 7945
 7945 7946 7946 7947 7947 7948 7948 7949 7949 7950
 7950 7951 7951 7952 7952 7953 7953 7953 7954 7955
 7955 7956 7956 7957 7957 7958 7958 7959 7959 7960
 7960 7961 7961 7962 7962 7963 7963 7964 7964 7965
 7965 7966 7966 7967 7967 7968 7968 7969 7969 7970
 7970 7971 7971 7972 7972 7973 7973 7974 7974 7975
 7975 7976 7976 7977 7977 7978 7978 7979 7979 7980
 7980 7981 7981 7982 7982 7983 7983 7984 7984 7985
 7985 7986 7986 7987 7987 7988 7988 7989 7989 7990
 7990 7991 7991 7992 7992 7993 7993 7993 7994 7995
 7995 7996 7996 7997 7997 7998 7998 7999 7999 8000
 8000 8001 8001 8002 8002 8003 8003 8004 8004 8005
 8005 8006 8006 8007 8007 8008 8008 8009 8009 8010
 8010 8011 8011 8012 8012 8013 8013 8014 8014 8015
 8015 8016 8016 8017 8017 8018 8018 8019 8019 8020
 8020 8021 8021 8022 8022 8023 8023 8024 8024 8025
 8025 8026 8026 8027 8027 8028 8028 8029 8029 8030
 8030 8031 8031 8032 8032 8033 8033 8033 8034 8035
 8035 8036 8036 8037 8037 8038 8038 8039 8039 8040
 8040 8041 8041 8042 8042 8043 8043 8044 8044 8045
 8045 8046 8046 8047 8047 8048 8048 8049 8049 8050
 8050 8051 8051 8052 8052 8053 8053 8054 8054 8055
 8055 8056 8056 8057 8057 8058 8058 8059 8059 8060
 8060 8061 8061 8062 8062 8063 8063 8064 8064 8065
 8065 8066 8066 8067 8067 8068 8068 8069 8069 8070
 8070 8071 8071 8072 8072 8073 8073 8073 8074 8075
 8075 8076 8076 8077 8077 8078 8078 8079 8079 8080
 8080 8081 8081 8082 8082 8083 8083 8084 8084 8085
 8085 8086 8086 8087 8087 8088 8088 8089 8089 8090
 8090 8091 8091 8092 8092 8093 8093 8094 8094 8095
 8095 8096 8096 8097 8097 8098 8098 8099 8099 8100
 8100 8101 8101 8102 8102 8103 8103 8104 8104 8105
 8105 8106 8106 8107 8107 8108 8108 8109 8109 8110
 8110 8111 8111 8112 8112 8113 8113 8113 8114 8115
 8115 8116 8116 8117 8117 8118 8118 8119 8119 8120
 8120 8121 8121 8122 8122 8123 8123 8124 8124 8125
 8125 8126 8126 8127 8127 8128 8128 8129 8129 8130
 8130 8131 8131 8132 8132 8133 8133 8134 8134 8135
 8135 8136 8136 8137 8137 8138 8138 8139 8139 8140
 8140 8141 8141 8142 8142 8143 8143 8144 8144 8145
 8145 8146 8146 8147 8147 8148 8148 8149 8149 8150
 8150 8151 8151 8152 8152 8153 8153 8153 8154 8155
 8155 8156 8156 8157 8157 8158 8158 8159 8159 8160
 8160 8161 8161 8162 8162 8163 8163 8164 8164 8165
 8165 8166 8166 8167 8167 8168 8168 8169 8169 8170
 8170 8171 8171 8172 8172 8173 8173 8174 8174 8175
 8175 8176 8176 8177 8177 8178 8178 8179 8179 8180
 8180 8181 8181 8182 8182 8183 8183 8184 8184 8185
 8185 8186 8186 8187 8187 8188 8188 8189 8189 8190
 8190 8191 8191 8192 8192 8193 8193 8193 8194 8195
 8195 8196 8196 8197 8197 8198 8198 8199 8199 8200
 8200 8201 8201 8202 8202 8203 8203 8204 8204 8205
 8205 8206 8206 8207 8207 8208 8208 8209 8209 8210
 8210 8211 8211 8212 8212 8213 8213 8214 8214 8215
 8215 8216 8216 8217 8217 8218 8218 8219 8219 8220
 8220 8221 8221 8222 8222 8223 8223 8224 8224 8225
 8225 8226 8226 8227 8227 8228 8228 8229 8229 8230
 8230 8231 8231 8232 8232 8233 8233 8233 8234 8235
 8235 8236 8236 8237 8237 8238 8238 8239 8239 8240
 8240 8241 8241 8242 8242 8243 8243 8244 8244 8245
 8245 8246 8246 8247 8247 8248 8248 8249 8249 8250
 8250 8251 8251 8252 8252 8253 8253 8254 8254 8255
 8255 8256 8256 8257 8257 8258 8258 8259 8259 8260
 8260 8261 8261 8262 8262 8263 8263 8264 8264 8265
 8265 8266 8266 8267 8267 8268 8268 8269 8269 8270
 8270 8271 8271 8272 8272 8273 8273 8273 8274 8275
 8275 8276 8276 8277 8277 8278 8278 8279 8279 8280
 8280 8281 8281 8282 8282 8283 8283 8284 8284 8285
 8285 8286 8286 8287 8287 8288 8288 8289 8289 8290
 8290 8291 8291 8292 8292 8293 8293 8294 8294 8295
 8295 8296 8296 8297 8297 8298 8298 8299 8299 8300
 8300 8301 8301 8302 8302 8303 8303 8304 8304 8305
 8305 8306 8306 8307 8307 8308 8308 8309 8309 8310
 8310 8311 8311 8312 8312 8313 8313 8313 8314 8315
 8315 8316 8316 8317 8317 8318 8318 8319 8319 8320
 8320 8321 8321 8322 8322 8323 8323 8324 8324 8325
 8325 8326 8326 8327 8327 8328 8328 8329 8329 8330
 8330 8331 8331 8332 8332 8333 8333 8334 8334 8335
 8335 8336 8336 8337 8337 8338 8338 8339 8339 8340
 8340 8341 8341 8342 8342 8343 8343 8344 8344 8345
 8345 8346 8346 8347 8347 8348 8348 8349 8349 8350
 8350 8351 8351 8352 8352 8353 8353 8353 8354 8355
 8355 8356 8356 8357 8357 8358 8358 8359 8359 8360
 8360 8361 8361 8362 8362 8363 8363 8364 8364 8365
 8365 8366 8366 8367 8367 8368 8368 8369 8369 8370
 8370 8371 8371 8372 8372 8373 8373 8374 8374 8375
 8375 8376 8376 8377 8377 8378 8378 8379 8379 8380
 8380 8381 8381 8382 8382 8383 8383 8384 8384 8385
 8385 8386 8386 8387 8387 8388 8388 8389 8389 8390
 8390 8391 8391 8392 8392 8393 8393 8393 8394 8395
 8395 8396 8396 8397 8397 8398 8398 8399 8399 8400
 8400 8401 8401 8402 8402 8403 8403 8404 8404 8405
 8405 8406 8406 8407 8407 8408 8408 8409 8409 8410
 8410 8411 8411 8412 8412 8413 8413 8414 8414 8415
 8415 8416 8416 8417 8417 8418 8418 8419 8419 8420
 8420 8421 8421 8422 8422 8423 8423 8424 8424 8425
 8425 8426 8426 8427 8427 8428 8428 8429 8429 8430
 8430 8431 8431 8432 8432 8433 8433 8433 8434 8434
 8435 8435 8436 8436 8437 8437 8438 8438 8439 8439
 8440 8440 8441 8441 8442 8442 8443 8443 8444 8444
 8445 8445 8446 8446 8447 8447 8448 8448 8449 8449
 8450 8450 8451 8451 8452 8452 8453 8453 8454 8454
 8455 8455 8456 8456 8457 8457 8458 8458 8459 8459
 8460 8460 8461 8461 8462 8462 8463 8463 8464 8464
 8465 8465 8466 8466 8467 8467 8468 8468 8469 8469
 8470 8470 8471 8471 8472 8472 8473 8473 8474 8474
 8475 8475 8476 8476 8477 8477 8478 8478 8479 8479
 8480 8480 8481 8481 8482 8482 8483 8483 8484 8484
 8485 8485 8486 8486 8487 8487 8488 8488 8489 8489
 8490 8490 8491 8491 8492 8492 8493 8493 8494 8494
 8495 8495 8496 8496 8497 8497 8498 8498 8499 8499
 8500 8500 8501 8501 8502 8502 8503 8503 8504 8504
 8505 8505 8506 8506 8507 8507 8508 8508 8509 8509
 8510 8510 8511 8511 8512 8512 8513 8513 8514 8514
 8515 8515 8516 8516 8517 8517 8518 8518 8519 8519
 8520 8520 8521 8521 8522 8522 8523 8523 8524 8524
 8525 8525 8526 8526 8527 8527 8528 8528 8529 8529
 8530 8530 8531 8531 8532 8532 8533 8533 8534 8534
 8535 8535 8536 8536 8537 8537 8538 8538 8539 8539
 8540 8540 8541 8541 8542 8542 8543 8543 8544 8544
 8545 8545 8546 8546 8547 8547 8548 8548 8549 8549
 8550 8550 8551 8551 8552 8552 8553 8553 8554 8554
 8555 8555 8556 8556 8557 8557 8558 8558 8559 8559
 8560 8560 8561 8561 8562 8562 8563 8563 8564 8564
 8565 8565 8566 8566 8567 8567 8568 8568 8569 8569
 8570 8570 8571 8571 8572 8572 8573 8573 8574 8574
 8575 8575 8576 8576 8577 8577 8578 8578 8579 8579
 8580 8580 8581 8581 8582 8582 8583 8583 8584 8584
 8585 8585 8586 8586 8587 8587 8588 8588 8589 8589
 8590 8590 8591 8591 8592 8592 8593 8593 8594 8594
 8595 8595 8596 8596 8597 8597 8598 8598 8599 8599
 8600 8600 8601 8601 8602 8602 8603 8603 8604 8604
 8605 8605 8606 8606 8607 8607 8608 8608 8609 8609
 8610 8610 8611 8611 8612 8612 8613 8613 8614 8614
 8615 8615 8616 8616 8617 8617 8618 8618 8619 8619
 8620 8620 8621 8621 8622 8622 8623 8623 8624 8624
 8625 8625 8626 8626 8627 8627 8628 8628 8629 8629
 8630 8630 8631 8631 8632 8632 8633 8633 8634 8634
 8635 8635 8636 8636 8637 8637 8638 8638 8639 8639
 8640 8640 8641 8641 8642 8642 8643 8643 8644 8644
 8645 8645 8646 8646 8647 8647 8648 8648 8649 8649
 8650 8650 8651 8651 8652 8652 8653 8653 8654 8654
 8655 8655 8656 8656 8657 8657 8658 8658 8659 8659
 8660 8660 8661 8661 8662 8662 8663 8663 8664 8664
 8665 8665 8666 8666 8667 8667 8668 8668 8669 8669
 8670 8670 8671 8671 8672 8672 8673 8673 8674 8674
 8675 8675 8676 8676 8677 8677 8678 8678 8679 8679
 8680 8680 8681 8681 8682 8682 8683 8683 8684 8684
 8685 8685 8686 8686 8687 8687 8688 8688 8689 8689
 8690 8690 8691 8691 8692 8692 8693 8693 8694 8694
 8695 8695 8696 8696 8697 8697 8698 8698 8699 8699
 8700 8700 8701 8701 8702 8702 8703 8703 8704 8704
 8705 8705 8706 8706 8707 8707 8708 8708 8709 8709
 8710 8710 8711 8711 8712 8712 8713 8713 8714 8714
 8715 8715 8716 8716 8717 8717 8718 8718 8719 8719
 8720 8720 8721 8721 8722 8722 8723 8723 8724 8724
 8725 8725 8726 8726 8727 8727 8728 8728 8729 8729
 8730 8730 8731 8731 8732 8732 8733 8733 8734 8734
 8735 8735 8736 8736 8737 8737 8738 8738 8739 8739
 8740 8740 8741 8741 8742 8742 8743 8743 8744 8744
 8745 8745 8746 8746 8747 8747 8748 8748 8749 8749
 8750 8750 8751 8751 8752 8752 8753 8753 8754 8754
 8755 8755 8756 8756 8757 8757 8758 8758 8759 8759
 8760 8760 8761 8761 8762 8762 8763 8763 8764 8764
 8765 8765 8766 8766 8767 8767 8768 8768 8769 8769
 8770 8770 8771 8771 8772 8772 8773 8773 8774 8774
 8775 8775 8776 8776 8777 8777 8778 8778 8779 8779
 8780 8780 8781 8781 8782 8782 8783 8783 8784 8784
 8785 8785 8786 8786 8787 8787 8788 8788 8789 8789
 8790 8790 8791 8791 8792 8792 8793 8793 8794 8794
 8795 8795 8796 8796 8797 8797 8798 8798 8799 8799
 8800 8800 8801 8801 8802 8802 8803 8803 8804 8804
 8805 8805 8806 8806 8807 8807 8808 8808 8809 8809
 8810 8810 8811 8811 8812 8812 8813 8813 8814 8814
 8815 8815 8816 8816 8817 8817 8818 8818 8819 8819
 8820 8820 8821 8821 8822 8822 8823 8823 8824 8824
 8825 8825 8826 8826 8827 8827 8828 8828 8829 8829
 8830 8830 8831 8831 8832 8832 8833 8833 8834 8834
 8835 8835 8836 8836 8837 8837 8838 8838 8839 8839
 8840 8840 8841 8841 8842 8842 8843 8843 8844 8844
 8845 8845 8846 8846 8847 8847 8848 8848 8849 8849
 8850 8850 8851 8851 8852 8852 8853 8853 8854 8854
 8855 8855 8856 8856 8857 8857 8858 8858 8859 8859
 8860 8860 8861 8861 8862 8862 8863 8863 8864 8864
 8865 8865 8866 8866 8867 8867 8868 8868 8869 8869
 8870 8870 8871 8871 8872 8872 8873 8873 8874 8874
 8875 8875 8876 8876 8877 8877 8878 8878 8879 8879
 8880 8880 8881 8881 8882 8882 8883 8883 8884 8884
 8885 8885 8886 8886 8887 8887 8888 8888 8889 8889
 8890 8890 8891 8891 8892 8892 8893 8893 8894 8894
 8895 8895 8896 8896 8897 8897 8898 8898 8899 8899
 8900 8900 8901 8901 8902 8902 8903 8903 8904 8904
 8905 8905 8906 8906 8907 8907 8908 8908 8909 8909
 8910 8910 8911 8911 8912 8912 8913 8913 8914 8914
 8915 8915 8916 8916 8917 8917 8918 8918 8919 8919
 8920 8920 8921 8921 8922 8922 8923 8923 8924 8924
 8925 8925 8926 8926 8927 8927 8928 8928 8929 8929
 8930 8930 8931 8931 8932 8932 8933 8933 8934 8934
 8935 8935 8936 8936 8937 8937 8938 8938 8939 8939
 8940 8940 8941 8941 8942 8942 8943 8943 8944 8944
 8945 8945 8946 8946 8947 8947 8948 8948 8949 8949
 8950 8950 8951 8951 8952 8952 8953 8953 8954 8954
 8955 8955 8956 8956 8957 8957 8958 8958 8959 8959
 8960 8960 8961 8961 8962 8962 8963 8963 8964 8964
 8965 8965 8966 8966 8967 8967 8968 8968 8969 8969
 8970 8970 8971 8971 8972 8972 8973 8973 8974 8974
 8975 8975 8976 8976 8977 8977 8978 8978 8979 8979
 8980 8980 8981 8981 8982 8982 8983 8983 8984 8984
 8985 8985 8986 8986 8987 8987 8988 8988 8989 8989
 8990 8990 8991 8991 8992 8992 8993 8993 8994 8994
 8995 8995 8996 8996 8997 8997 8998 8998 8999 8999
 9000 9000 9001 9001 9002 9002 9003 9003 9004 9004
 9005 9005 9006 9006 9007 9007 9008 9008 9009 9009
 9010 9010 9011 9011 9012 9012 9013 9013 9014 9014
 9015 9015 9016 9016 9017 9017 9018 9018 9019 9019
 9020 9020 9021 9021 9022 9022 9023 9023 9024 9024
 9025 9025 9026 9026 9027 9027 9028 9028 9029 9029
 9030 9030 9031 9031 9032 9032 9033 9033 9034 9034
 9035 9035 9036 9036 9037 9037 9038 9038 9039 9039
 9040 9040 9041 9041 9042 9042 9043 9043 9044 9044
 9045 9045 9046 9046 9047 9047 9048 9048 9049 9049
 9050 9050 9051 9051 9052 9052 9053 9053 9054 9054
 9055 9055 9056 9056 9057 9057 9058 9058 9059 9059
 9060 9060 9061 9061 9062 9062 9063 9063 9064 9064
 9065 9065 9066 9066 9067 9067 9068 9068 9069 9069
 9070 9070 9071 9071 9072 9072 9073 9073 9074 9074
 9075 9075 9076 9076 9077 9077 9078 9078 9079 9079
 9080 9080 9081 9081 9082 9082 9083 9083 9084 9084
 9085 9085 9086 9086 9087 9087 9088 9088 9089 9089
 9090 9090 9091 9091 9092 9092 9093 9093 9094 9094
 9095 9095 9096 9096 9097 9097 9098 9098 9099 9099
 9100 9100 9101 9101 9102 9102 9103 9103 9104 9104
 9105 9105 9106 9106 9107 9107 9108 9108 9109 9109
 9110 9110 9111 9111 9112 9112 9113 9113 9114 9114
 9115 9115 9116 9116 9117 9117 9118 9118 9119 9119
 9120 9120 9121 9121 9122 9122 9123 9123 9124 9124
 9125 9125 9126 9126 9127 9127 9128 9128 9129 9129
 9130 9130 9131 9131 9132 9132 9133 9133 9134 9134
 9135 9135 9136 9136 9137 9137 9138 9138 9139 9139
 9140 9140 9141 9141 9142 9142 9143 9143 9144 9144
 9145 9145 9146 9146 9147 9147 9148 9148 9149 9149
 9150 9150 9151 9151 9152 9152 9153 9153 9154 9154
 9155 9155 9156 9156 9157 9157 9158 9158 9159 9159
 9160 9160 9161 9161 9162 9162 9163 9163 9164 9164
 9165 9165 9166 9166 9167 9167 9168 9168 9169 9169
 9170 9170 9171 9171 9172 9172 9173 9173 9174 9174
 9175 9175 9176 9176 9177 9177 9178 9178 9179 9179
 9180 9180 9181 9181 9182 9182 9183 9183 9184 9184
 9185 9185 9186 9186 9187 9187 9188 9188 9189 9189
 9190 9190 9191 9191 9192 9192 9193 9193 9194 9194
 9195 9195 9196 9196 9197 9197 9198 9198 9199 9199
 9200 9200 9201 9201 9202 9202 9203 9203 9204 9204
 9205 9205 9206 9206 9207 9207 9208 9208 9209 9209
 9210 9210 9211 9211 9212 9212 9213 9213 9214 9214
 9215 9215 9216 9216 9217 9217 9218 9218 9219 9219
 9220 9220 9221 9221 9222 9222 9223 9223 9224 9224
 9225 9225 9226 9226 9227 9227 9228 9228 9229 9229
 9230 9230 9231 9231 9232 9232 9233 9233 9234 9234
 9235 9235 9236 9236 9237 9237 9238 9238 9239 9239
 9240 9240 9241 9241 9242 9242 9243 9243 9244 9244
 9245 9245 9246 9246 9247 9247 9248 9248 9249 9249
 9250 9250 9251 9251 9252 9252 9253 9253 9254 9254
 9255 9255 9256 9256 9257 9257 9258 9258 9259 9259
 9260 9260 9261 9261 9262 9262 9263 9263 9264 9264
 9265 9265 9266 9266 9267 9267 9268 9268 9269 9269
 9270 9270 9271 9271 9272 9272 9273 9273 9274 9274
 9275 9275 9276 9276 9277 9277 9278 9278 9279 9279
 9280 9280 9281 9281 9282 9282 9283 9283 9284 9284
 9285 9285 9286 9286 9287 9287 9288 9288 9289 9289
 9290 9290 9291 9291 9292 9292 9293 9293 9294 9294
 9295 9295 9296 9296 9297 9297 9298 9298 9299 9299
 9300 9300 9301 9301 9302 9302 9303 9303 9304 9304
 9305 9305 9306 9306 9307 9307 9308 9308 9309 9309
 9310 9310 9311 9311 9312 9312 9313 9313 9314 9314
 9315 9315 9316 9316 9317 9317 9318 9318 9319 9319
 9320 9320 9321 9321 9322 9322 9323 9323 9324 9324
 9325 9325 9326 9326 9327 9327 9328 9328 9329 9329
 9330 9330 9331 9331 9332 9332 9333 9333 9334 9334
 9335 9335 9336 9336 9337 9337 9338 9338 9339 9339
 9340 9340 9341 9341 9342 9342 9343 9343 9344 9344
 9345 9345 9346 9346 9347 9347 9348 9348 9349 9349
 9350 9350 9351 9351 9352 9352 9353 9353 9354 9354
 9355 9355 9356 9356 9357 9357 9358 9358 9359 9359
 9360 9360 9361 9361 9362 9362 9363 9363 9364 9364
 9365 9365 9366 9366 9367 9367 9368 9368 9369 9369
 9370 9370 9371 9371 9372 9372 9373 9373 9374 9374
 9375 9375 9376 9376 9377 9377 9378 9378 9379 9379
 9380 9380 9381 9381 9382 9382 9383 9383 9384 9384
 9385 9385 9386 9386 9387 9387 9388 9388 9389 9389
 9390 9390 9391 9391 9392 9392 9393 9393 9394 9394
 9395 9395 9396 9396 9397 9397 9398 9398 9399 9399
 9400 9400 9401 9401 9402 9402 9403 9403 9404 9404
 9405 9405 9406 9406 9407 9407 9408 9408 9409 9409
 9410 9410 9411 9411 9412 9412 9413 9413 9414 9414
 9415 9415 9416 9416 9417 9417 9418 9418 9419 9419
 9420 9420 9421 9421 9422 9422 9423 9423 9424 9424
 9425 9425 9426 9426 9427 9427 9428 9428 9429 9429
 9430 9430 9431 9431 9432 9432 9433 9433 9434 9434
 9435 9435 9436 9436 9437 9437 9438 9438 9439 9439
 9440 9440 9441 9441 9442 9442 9443 9443 9444 9444
 9445 9445 9446 9446 9447 9447 9448 9448 9449 9449
 9450 9450 9451 9451 9452 9452 9453 9453 9454 9454
 9455 9455 9456 9456 9457 9457 9458 9458 9459 9459
 9460 9460 9461 9461 9462 9462 9463 9463 9464 9464
 9465 9465 9466 9466 9467 9467 9468 9468 9469 9469
 9470 9470 9471 9471 9472 9472 9473 9473 9474 9474
 9475 9475 9476 9476 9477 9477 9478 9478 9479 9479
 9480 9480 9481 9481 9482 9482 9483 9483 9484 9484
 9485 9485 9486 9486 9487 9487 9488 9488 9489 9489
 9490 9490 9491 9491 9492 9492 9493 9493 9494 9494
 9495 9495 9496 9496 9497 9497 9498 9498 9499 9499
 9500 9500 9501 9501 9502 9502 9503 9503 9504 9504
 9505 9505 9506 9506 9507 9507 9508 9508 9509 9509
 9510 9510 9511 9511 9512 9512 9513 9513 9514 9514
 9515 9515 9516 9516 9517 9517 9518 9518 9519 9519
 9520 9520 9521 9521 9522 9522 9523 9523 9524 9524
 9525 9525 9526 9526 9527 9527 9528 9528 9529 9529
 9530 9530 9531 9531 9532 9532 9533 9533 9534 9534
 9535 9535 9536 9536 9537 9537 9538 9538 9539 9539
 9540 9540 9541 9541 9542 9542 9543 9543 9544 9544
 9545 9545 9546 9546 9547 9547 9548 9548 9549 9549
 9550 9550 9551 9551 9552 9552 9553 9553
)
