# Supplementary material for: A finite volume-based model for the hydrothermal behavior of soil under freeze–thaw cycles
Source: PLoS One. 2021 Jun 3;16(6):e0252680. doi: 10.1371/journal.pone.0252680 (PMC8174737; doi:10.1371/journal.pone.0252680)
Supplement: S1 Data — (ZIP) [file pone.0252680.s001.zip › constant/polyMesh/owner]

FoamFile
{
    version     2.0;
    format      ascii;
    class       labelList;
    location    "constant/polyMesh";
    object      owner;
}

37602     
(
 0 1 2 3 4 5 6 7 8 9
 10 11 12 13 14 15 16 17 18 19
 20 0 1 22 2 23 3 24 4 25
 5 26 6 27 7 28 8 29 9 30
 10 31 11 32 12 33 13 34 14 35
 15 36 16 37 17 38 18 39 19 40
 20 41 21 42 22 23 44 24 45 25
 46 26 47 27 48 28 49 29 50 30
 51 31 52 32 53 33 54 34 55 35
 56 36 57 37 58 38 59 39 60 40
 61 41 62 42 63 43 64 44 45 66
 46 67 47 68 48 69 49 70 50 71
 51 72 52 73 53 74 54 75 55 76
 56 77 57 78 58 79 59 80 60 81
 61 82 62 83 63 84 64 85 65 86
 66 67 88 68 89 69 90 70 91 71
 92 72 93 73 94 74 95 75 96 76
 97 77 98 78 99 79 100 80 101 81
 102 82 103 83 104 84 105 85 106 86
 107 87 108 88 89 110 90 111 91 112
 92 113 93 114 94 115 95 116 96 117
 97 118 98 119 99 120 100 121 101 122
 102 123 103 124 104 125 105 126 106 127
 107 128 108 129 109 130 110 111 132 112
 133 113 134 114 135 115 136 116 137 117
 138 118 139 119 140 120 141 121 142 122
 143 123 144 124 145 125 146 126 147 127
 148 128 149 129 150 130 151 131 152 132
 133 154 134 155 135 156 136 157 137 158
 138 159 139 160 140 161 141 162 142 163
 143 164 144 165 145 166 146 167 147 168
 148 169 149 170 150 171 151 172 152 173
 153 174 154 155 176 156 177 157 178 158
 179 159 180 160 181 161 182 162 183 163
 184 164 185 165 186 166 187 167 188 168
 189 169 190 170 191 171 192 172 193 173
 194 174 195 175 196 176 177 198 178 199
 179 200 180 201 181 202 182 203 183 204
 184 205 185 206 186 207 187 208 188 209
 189 210 190 211 191 212 192 213 193 214
 194 215 195 216 196 217 197 218 198 199
 220 200 221 201 222 202 223 203 224 204
 225 205 226 206 227 207 228 208 229 209
 230 210 231 211 232 212 233 213 234 214
 235 215 236 216 237 217 238 218 239 219
 240 220 221 242 222 243 223 244 224 245
 225 246 226 247 227 248 228 249 229 250
 230 251 231 252 232 253 233 254 234 255
 235 256 236 257 237 258 238 259 239 260
 240 261 241 262 242 243 264 244 265 245
 266 246 267 247 268 248 269 249 270 250
 271 251 272 252 273 253 274 254 275 255
 276 256 277 257 278 258 279 259 280 260
 281 261 282 262 283 263 284 264 265 286
 266 287 267 288 268 289 269 290 270 291
 271 292 272 293 273 294 274 295 275 296
 276 297 277 298 278 299 279 300 280 301
 281 302 282 303 283 304 284 305 285 306
 286 287 308 288 309 289 310 290 311 291
 312 292 313 293 314 294 315 295 316 296
 317 297 318 298 319 299 320 300 321 301
 322 302 323 303 324 304 325 305 326 306
 327 307 328 308 309 330 310 331 311 332
 312 333 313 334 314 335 315 336 316 337
 317 338 318 339 319 340 320 341 321 342
 322 343 323 344 324 345 325 346 326 347
 327 348 328 349 329 350 330 331 352 332
 353 333 354 334 355 335 356 336 357 337
 358 338 359 339 360 340 361 341 362 342
 363 343 364 344 365 345 366 346 367 347
 368 348 369 349 370 350 371 351 372 352
 353 374 354 375 355 376 356 377 357 378
 358 379 359 380 360 381 361 382 362 383
 363 384 364 385 365 386 366 387 367 388
 368 389 369 390 370 391 371 392 372 393
 373 394 374 375 396 376 397 377 398 378
 399 379 400 380 401 381 402 382 403 383
 404 384 405 385 406 386 407 387 408 388
 409 389 410 390 411 391 412 392 413 393
 414 394 415 395 416 396 397 418 398 419
 399 420 400 421 401 422 402 423 403 424
 404 425 405 426 406 427 407 428 408 429
 409 430 410 431 411 432 412 433 413 434
 414 435 415 436 416 437 417 438 418 419
 440 420 441 421 442 422 443 423 444 424
 445 425 446 426 447 427 448 428 449 429
 450 430 451 431 452 432 453 433 454 434
 455 435 456 436 457 437 458 438 459 439
 460 440 441 462 442 463 443 464 444 465
 445 466 446 467 447 468 448 469 449 470
 450 471 451 472 452 473 453 474 454 475
 455 476 456 477 457 478 458 479 459 480
 460 481 461 482 462 463 484 464 485 465
 486 466 487 467 488 468 489 469 490 470
 491 471 492 472 493 473 494 474 495 475
 496 476 497 477 498 478 499 479 500 480
 501 481 502 482 503 483 504 484 485 506
 486 507 487 508 488 509 489 510 490 511
 491 512 492 513 493 514 494 515 495 516
 496 517 497 518 498 519 499 520 500 521
 501 522 502 523 503 524 504 525 505 526
 506 507 528 508 529 509 530 510 531 511
 532 512 533 513 534 514 535 515 536 516
 537 517 538 518 539 519 540 520 541 521
 542 522 543 523 544 524 545 525 546 526
 547 527 548 528 529 550 530 551 531 552
 532 553 533 554 534 555 535 556 536 557
 537 558 538 559 539 560 540 561 541 562
 542 563 543 564 544 565 545 566 546 567
 547 568 548 569 549 570 550 551 572 552
 573 553 574 554 575 555 576 556 577 557
 578 558 579 559 580 560 581 561 582 562
 583 563 584 564 585 565 586 566 587 567
 588 568 589 569 590 570 591 571 592 572
 573 594 574 595 575 596 576 597 577 598
 578 599 579 600 580 601 581 602 582 603
 583 604 584 605 585 606 586 607 587 608
 588 609 589 610 590 611 591 612 592 613
 593 614 594 595 616 596 617 597 618 598
 619 599 620 600 621 601 622 602 623 603
 624 604 625 605 626 606 627 607 628 608
 629 609 630 610 631 611 632 612 633 613
 634 614 635 615 636 616 617 638 618 639
 619 640 620 641 621 642 622 643 623 644
 624 645 625 646 626 647 627 648 628 649
 629 650 630 651 631 652 632 653 633 654
 634 655 635 656 636 657 637 658 638 639
 660 640 661 641 662 642 663 643 664 644
 665 645 666 646 667 647 668 648 669 649
 670 650 671 651 672 652 673 653 674 654
 675 655 676 656 677 657 678 658 679 659
 680 660 661 682 662 683 663 684 664 685
 665 686 666 687 667 688 668 689 669 690
 670 691 671 692 672 693 673 694 674 695
 675 696 676 697 677 698 678 699 679 700
 680 701 681 702 682 683 704 684 705 685
 706 686 707 687 708 688 709 689 710 690
 711 691 712 692 713 693 714 694 715 695
 716 696 717 697 718 698 719 699 720 700
 721 701 722 702 723 703 724 704 705 726
 706 727 707 728 708 729 709 730 710 731
 711 732 712 733 713 734 714 735 715 736
 716 737 717 738 718 739 719 740 720 741
 721 742 722 743 723 744 724 745 725 746
 726 727 748 728 749 729 750 730 751 731
 752 732 753 733 754 734 755 735 756 736
 757 737 758 738 759 739 760 740 761 741
 762 742 763 743 764 744 765 745 766 746
 767 747 768 748 749 770 750 771 751 772
 752 773 753 774 754 775 755 776 756 777
 757 778 758 779 759 780 760 781 761 782
 762 783 763 784 764 785 765 786 766 787
 767 788 768 789 769 790 770 771 792 772
 793 773 794 774 795 775 796 776 797 777
 798 778 799 779 800 780 801 781 802 782
 803 783 804 784 805 785 806 786 807 787
 808 788 809 789 810 790 811 791 812 792
 793 814 794 815 795 816 796 817 797 818
 798 819 799 820 800 821 801 822 802 823
 803 824 804 825 805 826 806 827 807 828
 808 829 809 830 810 831 811 832 812 833
 813 834 814 815 836 816 837 817 838 818
 839 819 840 820 841 821 842 822 843 823
 844 824 845 825 846 826 847 827 848 828
 849 829 850 830 851 831 852 832 853 833
 854 834 855 835 856 836 837 858 838 859
 839 860 840 861 841 862 842 863 843 864
 844 865 845 866 846 867 847 868 848 869
 849 870 850 871 851 872 852 873 853 874
 854 875 855 876 856 877 857 878 880 882
 883 884 887 889 892 880 896 887 890 892
 894 891 888 890 893 901 898 886 887 886
 888 900 895 894 895 893 890 891 902 899
 902 904 885 885 886 906 896 896 895 898
 910 915 918 919 920 883 923 925 917 950
 971 978 936 914 981 946 949 957 939 942
 987 990 991 997 947 955 999 1011 968 966
 953 954 979 980 977 992 973 1009 943 998
 993 938 925 939 916 985 988 987 1026 1003
 970 966 1004 941 1006 994 959 962 1001 978
 982 1030 945 996 967 976 948 950 952 948
 1047 1047 1022 949 924 981 1051 1066 1058 1025
 969 959 965 1023 1067 957 1005 930 951 958
 946 1035 940 1012 1071 1038 1026 1023 956 966
 1028 999 991 1111 1011 1046 989 1031 1014 940
 994 980 986 1051 1060 931 931 927 1105 1078
 961 1019 1121 1004 1010 1009 987 1133 1052 1046
 937 1084 944 1013 940 1152 944 944 1014 1146
 1010 990 1076 945 1036 1101 932 1005 1090 979
 1147 982 942 938 1044 1161 1030 951 1022 1103
 951 1086 1167 1120 973 1155 976 1108 997 1015
 995 1098 1140 961 961 1020 977 1093 975 992
 975 1119 1068 1021 1143 1143 954 953 1143 952
 964 1077 941 1083 933 1113 1059 1092 1047 1081
 914 1136 1117 960 1173 948 997 1018 1002 1100
 999 1058 968 970 947 1107 1080 945 1157 1157
 996 1115 1074 1026 1096 1116 1003 1116 1116 1198
 1050 1128 1045 1082 1069 1024 1017 1196 1087 882
 1039 993 942 1209 1024 1124 960 925 923 1088
 1041 1184 1097 1141 962 936 1160 983 1160 1081
 937 1045 934 1095 1027 1198 1025 1206 1214 1037
 1037 1040 1165 1011 1073 967 1075 972 1126 1163
 1054 1090 1008 1129 1168 1181 1107 926 1102 1042
 1102 1009 1054 1094 1066 1065 1146 979 1094 1163
 1032 1090 1071 943 1186 1109 1171 1073 1120 974
 975 1077 1100 957 1019 1184 1040 1062 938 1043
 1083 1199 1108 946 1013 1186 968 963 1027 963
 1056 953 1200 1181 1029 1233 1169 1017 1209 1103
 1069 1254 964 1220 1097 1219 1140 1183 980 1050
 1092 1051 1148 1133 973 967 1171 1034 1120 1050
 1240 1091 1091 1207 978 1007 1134 1134 1145 1065
 941 1071 1109 1242 1152 1185 1076 972 972 976
 1156 1070 1123 955 955 1169 1030 1033 1053 977
 1053 1008 1063 1001 1192 959 960 1077 1142 1197
 1112 1004 1112 969 974 1243 1096 1073 1226 1056
 1183 1098 965 1205 970 1062 1185 1110 1110 1043
 1247 1074 1119 971 971 969 1203 1202 1241 1114
 996 1038 954 1069 1104 1000 1180 1054 1262 1093
 1093 1008 1231 1044 1248 1132 939 1132 947 1234
 1107 1193 1199 1174 1084 995 1084 1013 1067 1290
 1104 958 1216 1099 1218 927 927 928 1041 1012
 1058 1111 1111 1269 1125 943 1157 1016 1035 1016
 1083 1014 1061 1131 1061 1043 920 921 922 921
 1211 1128 1189 1207 1046 1264 988 950 1021 1144
 1144 1194 1079 1195 1078 1002 1078 1019 1059 1062
 1037 1227 1188 1106 1235 928 1106 928 988 981
 1031 1031 1049 1148 1136 986 986 1052 1150 1049
 1127 937 1127 935 1129 1053 1089 989 1089 1130
 1003 965 1020 1020 1055 1118 1068 1000 956 1000
 1067 1024 1245 1124 1124 958 1215 984 916 1159
 914 1159 1135 1137 1165 932 932 1320 931 1117
 1064 1191 1023 1191 956 1036 1086 998 1086 1022
 923 921 1212 1212 1088 1217 1122 1064 1028 1001
 962 1060 1105 929 1006 929 1213 1114 1113 1187
 1038 1187 1039 933 993 933 1318 1141 964 963
 1121 1251 1142 1085 1181 1234 1295 1201 949 924
 926 1042 1087 1042 1162 930 930 1106 1101 1223
 917 1149 1045 1149 1224 1221 985 985 984 1160
 983 1082 934 934 936 1307 1367 916 1368 1154
 1371 1373 1374 1378 1379 1380 1383 1370 1387 1397
 1057 990 1410 1389 1367 1418 1415 1413 1406 1403
 1425 1021 1386 1388 1413 1429 1407 1440 1383 1435
 1399 1392 1391 1416 1427 1405 1401 1402 1412 1393
 1394 1434 1122 1394 1426 1369 1421 1370 1443 1473
 1441 1420 1423 1324 1405 1408 1411 1439 1134 1427
 991 1432 1454 1392 1385 1446 1471 1422 1376 1465
 1419 1470 1488 1386 1437 1431 1407 1453 1468 1485
 1481 1417 1407 1444 1436 1345 1398 1460 1403 1483
 1377 1494 1297 1376 1495 1490 1436 1453 1459 1475
 1441 1388 1450 1438 1487 1125 1429 1406 1406 1508
 1381 1382 1452 1489 1489 1403 1442 1007 1423 1456
 1431 1409 1395 1451 1447 1531 1526 1449 1194 1449
 1380 1118 1426 1462 1388 1499 1386 1068 1459 1459
 1430 1512 1521 1462 1464 1540 1541 1469 1424 1423
 1529 1478 1420 1159 1390 1421 1552 1390 1135 1551
 1420 1145 1439 1427 1484 1496 1402 1496 1076 1414
 1429 1444 1410 1443 1511 1474 1534 1397 1395 1395
 1452 1410 1555 1474 1562 1439 1556 1498 1424 1548
 1470 1425 1454 1492 1568 1471 1497 1453 1451 1534
 1518 1461 1387 1387 1393 1446 1401 1465 1434 1509
 1466 1398 1528 1457 1457 1513 1442 1418 1505 1476
 1477 1553 1572 1391 1471 1473 1443 1507 1151 1375
 1376 1377 1415 1417 1441 1520 1417 1419 1526 1383
 1381 1525 1450 1573 1570 1504 1576 1545 1485 1483
 1447 1408 1405 1536 1549 1505 1416 1416 1411 1524
 1514 1588 1483 1508 1527 1433 1433 1577 1409 1501
 1448 1587 1507 1445 1434 1404 1466 1404 1579 1015
 1378 1493 1493 1378 1494 1409 1440 1502 1502 1430
 1543 1413 1561 1606 1561 1448 1548 1492 1469 1547
 1418 1497 1506 1470 1506 1572 1515 1379 1379 1494
 1382 1389 1421 1552 1491 1537 1500 1144 1500 1449
 1587 1511 1561 1613 1460 1623 1488 1384 1384 1488
 1438 1495 1401 1577 1604 1458 1497 1442 1455 1550
 1529 1481 1428 1584 1415 1519 1400 1503 1396 1463
 1396 1468 1504 1462 1468 1463 1540 1516 1374 1589
 1372 1589 1373 1574 1490 1397 1603 1399 1446 1598
 1582 1408 1480 1513 1630 1626 1476 1512 1634 1512
 1584 1486 1425 1569 1569 1435 1533 1556 1600 1412
 1412 1411 1476 1191 1510 1467 1394 1398 1396 1479
 1531 1535 1535 1431 1532 1480 1402 1514 1432 1601
 1558 1542 1539 1464 1464 1426 1638 1580 1509 1400
 1518 1400 1436 1278 1557 1445 1578 1445 1496 1632
 1477 1455 1622 1391 1585 1521 1393 1385 1385 1461
 1492 1422 1616 1616 1389 1486 1669 1671 1367 1672
 1673 1567 1674 1675 1419 1676 1677 1520 1678 1679
 1475 1680 1681 1543 1682 1683 1502 1684 1685 1532
 1686 1687 1535 1688 1689 1479 1690 1691 1581 1692
 1693 1489 1694 1695 1564 1696 1697 1533 1698 1699
 1669 1569 1701 1671 1703 1704 1705 1706 1707 1708
 1709 1710 1711 1712 1713 1714 1715 1716 1717 1718
 1719 1720 1721 1722 1723 1724 1725 1726 1727 1728
 1729 1730 1701 1731 1369 1733 1734 1737 1739 1743
 1749 1702 1758 1769 1547 1755 1788 1779 1756 1760
 1762 1764 1770 1758 1759 1764 1774 1777 1750 1730
 1761 1763 1751 1820 1752 1778 1811 1768 1772 1771
 1710 1799 1785 1735 1733 1789 1746 1743 1744 1793
 1820 1815 1757 1732 1812 1782 1777 1800 1775 1780
 1763 1794 1726 1722 1809 1823 1783 1788 1769 1749
 1801 1831 1831 1860 1861 1861 1761 1849 1795 1847
 1816 1869 1802 1802 1859 1776 1857 1770 1849 1779
 1856 1798 1765 1807 1808 1872 1814 1814 1748 1837
 1754 1839 1766 1724 1818 1823 1776 1840 1816 1873
 1791 1873 1798 1825 1768 1881 1781 1799 1841 1712
 1740 1741 1741 1834 1865 1803 1838 1762 1747 1813
 1891 1746 1842 1841 1903 1827 1805 1805 1783 1806
 1720 1809 1771 1763 1895 1794 1916 1809 1915 1773
 1830 1784 1784 1704 1735 1787 1787 1472 1736 1783
 1913 1855 1879 1776 1843 1897 1886 1772 1919 1769
 1854 1706 1784 1830 1759 1835 1797 1797 1714 1812
 1858 1716 1797 1935 1811 1828 1790 1779 1903 1799
 1803 1815 1838 1836 1907 1923 1733 1926 1789 1821
 1760 1782 1781 1827 1925 1780 1765 1766 1871 1775
 1778 1935 1777 1884 1831 1863 1943 1788 1750 1813
 1745 1909 1839 1756 1876 1869 1820 1894 1847 1761
 1934 1870 1792 1837 1946 1853 1932 1864 1844 1800
 1898 1898 1951 1871 1917 1767 1767 1882 1890 1762
 1934 1872 1835 1765 1819 1875 1757 1757 1877 1751
 1955 1860 1750 1860 1891 1974 1862 1801 1814 1743
 1746 1748 1748 1834 1756 1875 1753 1753 1840 1791
 1929 1810 1886 1810 1770 1857 1938 1880 1811 1852
 1759 1847 1870 1960 1908 1933 1918 1959 1874 1794
 1874 1728 1740 1865 1742 1742 1738 1739 1827 1775
 1947 1912 1781 1772 1880 1929 1826 1886 1888 1849
 1950 1807 1950 1876 1900 1804 1869 1804 1945 1902
 1950 1846 1881 1846 1994 1766 1835 1817 1817 1918
 1895 1964 1921 1829 1785 1851 1885 1774 1774 1927
 1823 1867 1754 1893 1868 1877 1894 1754 2007 1973
 1802 1805 1853 1884 1856 1926 1913 1825 1845 1768
 1845 1996 1945 1933 1815 1821 1941 1946 1771 1846
 1882 1968 1796 1916 1744 1741 1866 1866 1745 1833
 1755 1621 1787 1786 1923 1863 1853 1992 1883 1883
 1963 1927 1981 1852 1879 1852 1920 1718 1858 1773
 1858 1983 1778 1782 1951 1824 1966 2026 1764 1845
 1887 1795 1887 1889 1793 1890 1808 1808 1836 2008
 1962 1792 1868 1961 1822 1862 1861 1752 1801 1752
 1932 1953 1963 1830 2024 1896 1850 1796 1818 1796
 1767 1939 1708 1854 1790 1854 2040 1878 1955 1747
 1859 1747 1800 1780 1806 1806 1843 1786 1864 2004
 1755 2004 1668 1048 2052 2055 2057 2058 2060 2065
 2062 1363 2074 1734 2069 1978 2093 2103 2111 2119
 2072 2106 2088 2085 2127 1897 2128 2114 2112 2068
 2132 2105 1907 2134 2135 2096 2084 2138 1822 2087
 2118 2153 2133 2067 2062 2082 2054 2051 917 2125
 2136 1738 2076 2107 2129 2146 2073 2125 2106 2099
 2152 2101 2132 2078 2148 2140 2080 1885 2170 2116
 2126 2178 2122 2180 1892 2048 2137 2157 2038 2136
 2159 2092 2182 2061 2095 2098 2093 1851 2128 2113
 2131 2013 2151 2190 2082 2138 2118 2121 1742 2147
 2081 2066 2174 2079 2198 2107 2115 2194 2109 2110
 2204 2167 2154 2096 2094 2116 2169 2188 2214 2258
 2160 2185 2246 2119 2075 2261 2208 2176 2182 2233
 2117 2117 1855 2143 2131 1901 2170 2195 2102 2130
 2102 2181 1914 2117 2270 2142 2228 2100 2097 2158
 2054 2264 2277 2073 2276 1736 2053 2225 2144 2211
 2189 2248 2248 2108 2116 2112 2126 2120 2210 2059
 1889 2101 2152 1976 2183 2089 2165 2131 2109 2272
 2105 2277 2207 2178 2193 2078 2250 2068 2068 2079
 2086 2219 2231 2148 2065 2250 2250 2140 2240 2290
 2257 1961 2237 2067 2149 2065 2172 2297 2101 1887
 2076 2163 2092 2135 2216 2213 2164 2269 2269 2088
 2155 2134 2104 2196 2184 2123 2303 2178 2114 2310
 2203 2201 2146 2191 2309 2327 2252 2325 2099 2325
 2154 1758 2134 2301 2272 2272 2171 2163 2217 2253
 2158 2100 2100 2159 2110 2151 2339 2171 2108 2180
 1366 2070 2183 2089 2209 2298 2098 2254 2254 2312
 2093 2072 2283 2283 2206 2156 2137 2094 2255 2320
 2135 2215 2162 2312 2312 2091 2218 2087 2259 2212
 2208 2084 2187 2318 2064 2060 2221 2204 2118 2293
 2232 2097 2252 2334 2229 2245 2115 2142 2293 2241
 2210 2330 2274 2173 2133 2229 2114 2311 2240 2310
 2225 2330 2058 2220 2294 2294 2056 2057 2120 2204
 2232 2365 2279 2292 2236 2175 2363 2063 2061 2076
 2319 2199 2305 2327 2245 2102 2371 2193 2292 2233
 2121 2181 2303 2211 2278 2127 2127 2115 2287 2182
 2086 2268 2218 2268 2119 2193 2166 2166 2124 2263
 2267 2085 2260 2208 2260 2261 2235 2147 2147 1865
 2160 2332 2230 2146 2177 2194 2244 2110 2345 2242
 2188 2129 2289 2107 2108 2203 2128 2241 2286 2286
 2224 2153 2338 2151 2172 2227 2326 2291 2364 2247
 2126 2167 2202 2403 2111 2111 2109 2170 2186 2234
 2141 2141 2380 2239 2398 2275 2103 2244 2103 2227
 2104 2383 2245 2382 2297 2326 2145 2210 2168 2168
 2291 2112 2198 2069 2380 2079 2203 2171 2243 2243
 2113 2331 2223 2222 2336 2098 2154 2217 2184 2166
 2123 2123 2353 2328 2396 2080 2318 2318 2190 2089
 2348 2348 2157 2199 2319 2080 2078 2201 2333 2106
 2150 2249 2249 2195 2130 2212 2340 2255 2094 2088
 2359 2217 2097 2253 2096 2092 2341 2265 2185 2124
 2075 2124 2184 2062 2148 2251 2175 2251 2362 2091
 2212 2157 2429 2136 2357 2084 2427 2266 2266 2235
 2360 2281 2334 2367 2158 2229 2282 2074 2074 2328
 2264 2129 2257 2169 2169 2189 2165 2389 2258 2258
 2139 2299 2125 2121 2143 2143 1944 2192 2073 1832
 2276 2276 2346 2284 2288 2150 2150 2242 2248 2087
 2428 2214 2259 2323 2358 2082 2190 2231 2177 2307
 2132 2099 2324 2324 2034 2197 2161 2393 2176 2176
 2306 2138 2085 2160 2083 2083 2209 2139 2086 2164
 2090 2090 2219 2306 2173 2228 2133 2228 2447 2095
 2162 2313 2313 2337 2222 2064 2220 2060 2220 2247
 2246 2262 2167 2262 2350 2341 2163 2340 2091 2254
 2187 2141 2081 2361 2081 2266 2105 2296 2317 2317
 2226 2301 2221 2477 2295 2061 2295 2077 2186 2239
 2239 2419 2069 2067 2236 2063 2174 2063 2314 2198
 2314 2238 2149 2346 2053 2071 2180 2071 2347 2352
 1149 2051 2051 2264 2283 2122 2207 2070 2070 1224
 2072 2057 2500 2059 2502 2503 2505 2504 2509 2511
 2513 2513 2055 2500 2507 2508 2510 2511 2513 2512
 2514 2511 2510 2512 2515 2052 2514 2505 2506 2508
 2518 2522 2509 2509 2507 2524 2517 2516 2515 2516
 2525 2529 2508 2526 2507 2526 21 2534 2535 2536
 2537 2538 2539 2540 2541 2542 2543 2544 2545 2546
 2547 2548 2549 2550 2551 2552 2553 2554 2555 2556
 2557 2558 2559 2560 2534 43 2535 2562 2536 2563
 2537 2564 2538 2565 2539 2566 2540 2567 2541 2568
 2542 2569 2543 2570 2544 2571 2545 2572 2546 2573
 2547 2574 2548 2575 2549 2576 2550 2577 2551 2578
 2552 2579 2553 2580 2554 2581 2555 2582 2556 2583
 2557 2584 2558 2585 2559 2586 2560 2587 2561 2588
 2562 65 2563 2590 2564 2591 2565 2592 2566 2593
 2567 2594 2568 2595 2569 2596 2570 2597 2571 2598
 2572 2599 2573 2600 2574 2601 2575 2602 2576 2603
 2577 2604 2578 2605 2579 2606 2580 2607 2581 2608
 2582 2609 2583 2610 2584 2611 2585 2612 2586 2613
 2587 2614 2588 2615 2589 2616 2590 87 2591 2618
 2592 2619 2593 2620 2594 2621 2595 2622 2596 2623
 2597 2624 2598 2625 2599 2626 2600 2627 2601 2628
 2602 2629 2603 2630 2604 2631 2605 2632 2606 2633
 2607 2634 2608 2635 2609 2636 2610 2637 2611 2638
 2612 2639 2613 2640 2614 2641 2615 2642 2616 2643
 2617 2644 2618 109 2619 2646 2620 2647 2621 2648
 2622 2649 2623 2650 2624 2651 2625 2652 2626 2653
 2627 2654 2628 2655 2629 2656 2630 2657 2631 2658
 2632 2659 2633 2660 2634 2661 2635 2662 2636 2663
 2637 2664 2638 2665 2639 2666 2640 2667 2641 2668
 2642 2669 2643 2670 2644 2671 2645 2672 2646 131
 2647 2674 2648 2675 2649 2676 2650 2677 2651 2678
 2652 2679 2653 2680 2654 2681 2655 2682 2656 2683
 2657 2684 2658 2685 2659 2686 2660 2687 2661 2688
 2662 2689 2663 2690 2664 2691 2665 2692 2666 2693
 2667 2694 2668 2695 2669 2696 2670 2697 2671 2698
 2672 2699 2673 2700 2674 153 2675 2702 2676 2703
 2677 2704 2678 2705 2679 2706 2680 2707 2681 2708
 2682 2709 2683 2710 2684 2711 2685 2712 2686 2713
 2687 2714 2688 2715 2689 2716 2690 2717 2691 2718
 2692 2719 2693 2720 2694 2721 2695 2722 2696 2723
 2697 2724 2698 2725 2699 2726 2700 2727 2701 2728
 2702 175 2703 2730 2704 2731 2705 2732 2706 2733
 2707 2734 2708 2735 2709 2736 2710 2737 2711 2738
 2712 2739 2713 2740 2714 2741 2715 2742 2716 2743
 2717 2744 2718 2745 2719 2746 2720 2747 2721 2748
 2722 2749 2723 2750 2724 2751 2725 2752 2726 2753
 2727 2754 2728 2755 2729 2756 2730 197 2731 2758
 2732 2759 2733 2760 2734 2761 2735 2762 2736 2763
 2737 2764 2738 2765 2739 2766 2740 2767 2741 2768
 2742 2769 2743 2770 2744 2771 2745 2772 2746 2773
 2747 2774 2748 2775 2749 2776 2750 2777 2751 2778
 2752 2779 2753 2780 2754 2781 2755 2782 2756 2783
 2757 2784 2758 219 2759 2786 2760 2787 2761 2788
 2762 2789 2763 2790 2764 2791 2765 2792 2766 2793
 2767 2794 2768 2795 2769 2796 2770 2797 2771 2798
 2772 2799 2773 2800 2774 2801 2775 2802 2776 2803
 2777 2804 2778 2805 2779 2806 2780 2807 2781 2808
 2782 2809 2783 2810 2784 2811 2785 2812 2786 241
 2787 2814 2788 2815 2789 2816 2790 2817 2791 2818
 2792 2819 2793 2820 2794 2821 2795 2822 2796 2823
 2797 2824 2798 2825 2799 2826 2800 2827 2801 2828
 2802 2829 2803 2830 2804 2831 2805 2832 2806 2833
 2807 2834 2808 2835 2809 2836 2810 2837 2811 2838
 2812 2839 2813 2840 2814 263 2815 2842 2816 2843
 2817 2844 2818 2845 2819 2846 2820 2847 2821 2848
 2822 2849 2823 2850 2824 2851 2825 2852 2826 2853
 2827 2854 2828 2855 2829 2856 2830 2857 2831 2858
 2832 2859 2833 2860 2834 2861 2835 2862 2836 2863
 2837 2864 2838 2865 2839 2866 2840 2867 2841 2868
 2842 285 2843 2870 2844 2871 2845 2872 2846 2873
 2847 2874 2848 2875 2849 2876 2850 2877 2851 2878
 2852 2879 2853 2880 2854 2881 2855 2882 2856 2883
 2857 2884 2858 2885 2859 2886 2860 2887 2861 2888
 2862 2889 2863 2890 2864 2891 2865 2892 2866 2893
 2867 2894 2868 2895 2869 2896 2870 307 2871 2898
 2872 2899 2873 2900 2874 2901 2875 2902 2876 2903
 2877 2904 2878 2905 2879 2906 2880 2907 2881 2908
 2882 2909 2883 2910 2884 2911 2885 2912 2886 2913
 2887 2914 2888 2915 2889 2916 2890 2917 2891 2918
 2892 2919 2893 2920 2894 2921 2895 2922 2896 2923
 2897 2924 2898 329 2899 2926 2900 2927 2901 2928
 2902 2929 2903 2930 2904 2931 2905 2932 2906 2933
 2907 2934 2908 2935 2909 2936 2910 2937 2911 2938
 2912 2939 2913 2940 2914 2941 2915 2942 2916 2943
 2917 2944 2918 2945 2919 2946 2920 2947 2921 2948
 2922 2949 2923 2950 2924 2951 2925 2952 2926 351
 2927 2954 2928 2955 2929 2956 2930 2957 2931 2958
 2932 2959 2933 2960 2934 2961 2935 2962 2936 2963
 2937 2964 2938 2965 2939 2966 2940 2967 2941 2968
 2942 2969 2943 2970 2944 2971 2945 2972 2946 2973
 2947 2974 2948 2975 2949 2976 2950 2977 2951 2978
 2952 2979 2953 2980 2954 373 2955 2982 2956 2983
 2957 2984 2958 2985 2959 2986 2960 2987 2961 2988
 2962 2989 2963 2990 2964 2991 2965 2992 2966 2993
 2967 2994 2968 2995 2969 2996 2970 2997 2971 2998
 2972 2999 2973 3000 2974 3001 2975 3002 2976 3003
 2977 3004 2978 3005 2979 3006 2980 3007 2981 3008
 2982 395 2983 3010 2984 3011 2985 3012 2986 3013
 2987 3014 2988 3015 2989 3016 2990 3017 2991 3018
 2992 3019 2993 3020 2994 3021 2995 3022 2996 3023
 2997 3024 2998 3025 2999 3026 3000 3027 3001 3028
 3002 3029 3003 3030 3004 3031 3005 3032 3006 3033
 3007 3034 3008 3035 3009 3036 3010 417 3011 3038
 3012 3039 3013 3040 3014 3041 3015 3042 3016 3043
 3017 3044 3018 3045 3019 3046 3020 3047 3021 3048
 3022 3049 3023 3050 3024 3051 3025 3052 3026 3053
 3027 3054 3028 3055 3029 3056 3030 3057 3031 3058
 3032 3059 3033 3060 3034 3061 3035 3062 3036 3063
 3037 3064 3038 439 3039 3066 3040 3067 3041 3068
 3042 3069 3043 3070 3044 3071 3045 3072 3046 3073
 3047 3074 3048 3075 3049 3076 3050 3077 3051 3078
 3052 3079 3053 3080 3054 3081 3055 3082 3056 3083
 3057 3084 3058 3085 3059 3086 3060 3087 3061 3088
 3062 3089 3063 3090 3064 3091 3065 3092 3066 461
 3067 3094 3068 3095 3069 3096 3070 3097 3071 3098
 3072 3099 3073 3100 3074 3101 3075 3102 3076 3103
 3077 3104 3078 3105 3079 3106 3080 3107 3081 3108
 3082 3109 3083 3110 3084 3111 3085 3112 3086 3113
 3087 3114 3088 3115 3089 3116 3090 3117 3091 3118
 3092 3119 3093 3120 3094 483 3095 3122 3096 3123
 3097 3124 3098 3125 3099 3126 3100 3127 3101 3128
 3102 3129 3103 3130 3104 3131 3105 3132 3106 3133
 3107 3134 3108 3135 3109 3136 3110 3137 3111 3138
 3112 3139 3113 3140 3114 3141 3115 3142 3116 3143
 3117 3144 3118 3145 3119 3146 3120 3147 3121 3148
 3122 505 3123 3150 3124 3151 3125 3152 3126 3153
 3127 3154 3128 3155 3129 3156 3130 3157 3131 3158
 3132 3159 3133 3160 3134 3161 3135 3162 3136 3163
 3137 3164 3138 3165 3139 3166 3140 3167 3141 3168
 3142 3169 3143 3170 3144 3171 3145 3172 3146 3173
 3147 3174 3148 3175 3149 3176 3150 527 3151 3178
 3152 3179 3153 3180 3154 3181 3155 3182 3156 3183
 3157 3184 3158 3185 3159 3186 3160 3187 3161 3188
 3162 3189 3163 3190 3164 3191 3165 3192 3166 3193
 3167 3194 3168 3195 3169 3196 3170 3197 3171 3198
 3172 3199 3173 3200 3174 3201 3175 3202 3176 3203
 3177 3204 3178 549 3179 3206 3180 3207 3181 3208
 3182 3209 3183 3210 3184 3211 3185 3212 3186 3213
 3187 3214 3188 3215 3189 3216 3190 3217 3191 3218
 3192 3219 3193 3220 3194 3221 3195 3222 3196 3223
 3197 3224 3198 3225 3199 3226 3200 3227 3201 3228
 3202 3229 3203 3230 3204 3231 3205 3232 3206 571
 3207 3234 3208 3235 3209 3236 3210 3237 3211 3238
 3212 3239 3213 3240 3214 3241 3215 3242 3216 3243
 3217 3244 3218 3245 3219 3246 3220 3247 3221 3248
 3222 3249 3223 3250 3224 3251 3225 3252 3226 3253
 3227 3254 3228 3255 3229 3256 3230 3257 3231 3258
 3232 3259 3233 3260 3234 593 3235 3262 3236 3263
 3237 3264 3238 3265 3239 3266 3240 3267 3241 3268
 3242 3269 3243 3270 3244 3271 3245 3272 3246 3273
 3247 3274 3248 3275 3249 3276 3250 3277 3251 3278
 3252 3279 3253 3280 3254 3281 3255 3282 3256 3283
 3257 3284 3258 3285 3259 3286 3260 3287 3261 3288
 3262 615 3263 3290 3264 3291 3265 3292 3266 3293
 3267 3294 3268 3295 3269 3296 3270 3297 3271 3298
 3272 3299 3273 3300 3274 3301 3275 3302 3276 3303
 3277 3304 3278 3305 3279 3306 3280 3307 3281 3308
 3282 3309 3283 3310 3284 3311 3285 3312 3286 3313
 3287 3314 3288 3315 3289 3316 3290 637 3291 3318
 3292 3319 3293 3320 3294 3321 3295 3322 3296 3323
 3297 3324 3298 3325 3299 3326 3300 3327 3301 3328
 3302 3329 3303 3330 3304 3331 3305 3332 3306 3333
 3307 3334 3308 3335 3309 3336 3310 3337 3311 3338
 3312 3339 3313 3340 3314 3341 3315 3342 3316 3343
 3317 3344 3318 659 3319 3346 3320 3347 3321 3348
 3322 3349 3323 3350 3324 3351 3325 3352 3326 3353
 3327 3354 3328 3355 3329 3356 3330 3357 3331 3358
 3332 3359 3333 3360 3334 3361 3335 3362 3336 3363
 3337 3364 3338 3365 3339 3366 3340 3367 3341 3368
 3342 3369 3343 3370 3344 3371 3345 3372 3346 681
 3347 3374 3348 3375 3349 3376 3350 3377 3351 3378
 3352 3379 3353 3380 3354 3381 3355 3382 3356 3383
 3357 3384 3358 3385 3359 3386 3360 3387 3361 3388
 3362 3389 3363 3390 3364 3391 3365 3392 3366 3393
 3367 3394 3368 3395 3369 3396 3370 3397 3371 3398
 3372 3399 3373 3400 3374 703 3375 3402 3376 3403
 3377 3404 3378 3405 3379 3406 3380 3407 3381 3408
 3382 3409 3383 3410 3384 3411 3385 3412 3386 3413
 3387 3414 3388 3415 3389 3416 3390 3417 3391 3418
 3392 3419 3393 3420 3394 3421 3395 3422 3396 3423
 3397 3424 3398 3425 3399 3426 3400 3427 3401 3428
 3402 725 3403 3430 3404 3431 3405 3432 3406 3433
 3407 3434 3408 3435 3409 3436 3410 3437 3411 3438
 3412 3439 3413 3440 3414 3441 3415 3442 3416 3443
 3417 3444 3418 3445 3419 3446 3420 3447 3421 3448
 3422 3449 3423 3450 3424 3451 3425 3452 3426 3453
 3427 3454 3428 3455 3429 3456 3430 747 3431 3458
 3432 3459 3433 3460 3434 3461 3435 3462 3436 3463
 3437 3464 3438 3465 3439 3466 3440 3467 3441 3468
 3442 3469 3443 3470 3444 3471 3445 3472 3446 3473
 3447 3474 3448 3475 3449 3476 3450 3477 3451 3478
 3452 3479 3453 3480 3454 3481 3455 3482 3456 3483
 3457 3484 3458 769 3459 3486 3460 3487 3461 3488
 3462 3489 3463 3490 3464 3491 3465 3492 3466 3493
 3467 3494 3468 3495 3469 3496 3470 3497 3471 3498
 3472 3499 3473 3500 3474 3501 3475 3502 3476 3503
 3477 3504 3478 3505 3479 3506 3480 3507 3481 3508
 3482 3509 3483 3510 3484 3511 3485 3512 3486 791
 3487 3514 3488 3515 3489 3516 3490 3517 3491 3518
 3492 3519 3493 3520 3494 3521 3495 3522 3496 3523
 3497 3524 3498 3525 3499 3526 3500 3527 3501 3528
 3502 3529 3503 3530 3504 3531 3505 3532 3506 3533
 3507 3534 3508 3535 3509 3536 3510 3537 3511 3538
 3512 3539 3513 3540 3514 813 3515 3542 3516 3543
 3517 3544 3518 3545 3519 3546 3520 3547 3521 3548
 3522 3549 3523 3550 3524 3551 3525 3552 3526 3553
 3527 3554 3528 3555 3529 3556 3530 3557 3531 3558
 3532 3559 3533 3560 3534 3561 3535 3562 3536 3563
 3537 3564 3538 3565 3539 3566 3540 3567 3541 3568
 3542 835 3543 3570 3544 3571 3545 3572 3546 3573
 3547 3574 3548 3575 3549 3576 3550 3577 3551 3578
 3552 3579 3553 3580 3554 3581 3555 3582 3556 3583
 3557 3584 3558 3585 3559 3586 3560 3587 3561 3588
 3562 3589 3563 3590 3564 3591 3565 3592 3566 3593
 3567 3594 3568 3595 3569 3596 3570 857 3571 3598
 3572 3599 3573 3600 3574 3601 3575 3602 3576 3603
 3577 3604 3578 3605 3579 3606 3580 3607 3581 3608
 3582 3609 3583 3610 3584 3611 3585 3612 3586 3613
 3587 3614 3588 3615 3589 3616 3590 3617 3591 3618
 3592 3619 3593 3620 3594 3621 3595 3622 3596 3623
 3597 3624 3598 879 3599 3626 3600 3627 3601 3628
 3602 3629 3603 3630 3604 3631 3605 3632 3606 3633
 3607 3634 3608 3635 3609 3636 3610 3637 3611 3638
 3612 3639 3613 3640 3614 3641 3615 3642 3616 3643
 3617 3644 3618 3645 3619 3646 3620 3647 3621 3648
 3622 3649 3623 3650 3624 3651 3625 3652 889 901
 3654 893 3655 913 3656 897 3657 881 858 3658
 3654 3655 3660 3656 3661 3657 3662 3658 3663 3659
 859 3664 3660 3661 3666 3662 3667 3663 3668 3664
 3669 3665 860 3670 3666 3667 3672 3668 3673 3669
 3674 3670 3675 3671 861 3676 3672 3673 3678 3674
 3679 3675 3680 3676 3681 3677 862 3682 3678 3679
 3684 3680 3685 3681 3686 3682 3687 3683 863 3688
 3684 3685 3690 3686 3691 3687 3692 3688 3693 3689
 864 3694 3690 3691 3696 3692 3697 3693 3698 3694
 3699 3695 865 3700 3696 3697 3702 3698 3703 3699
 3704 3700 3705 3701 866 3706 3702 3703 3708 3704
 3709 3705 3710 3706 3711 3707 867 3712 3708 3709
 3714 3710 3715 3711 3716 3712 3717 3713 868 3718
 3714 3715 3720 3716 3721 3717 3722 3718 3723 3719
 869 3724 3720 3721 3726 3722 3727 3723 3728 3724
 3729 3725 870 3730 3726 3727 3732 3728 3733 3729
 3734 3730 3735 3731 871 3736 3732 3733 3738 3734
 3739 3735 3740 3736 3741 3737 872 3742 3738 3739
 3744 3740 3745 3741 3746 3742 3747 3743 873 3748
 3744 3745 3750 3746 3751 3747 3752 3748 3753 3749
 874 3754 3750 3751 3756 3752 3757 3753 3758 3754
 3759 3755 875 3760 3756 3757 3762 3758 3763 3759
 3764 3760 3765 3761 876 3766 3762 3763 3768 3764
 3769 3765 3770 3766 3771 3767 877 3772 3768 3769
 3774 3770 3775 3771 3776 3772 3777 3773 878 3778
 3774 3775 3780 3776 3781 3777 3782 3778 3783 3779
 879 3784 3626 3785 3627 3786 3628 3787 3629 3788
 3630 3789 3631 3790 3632 3791 3633 3792 3634 3793
 3635 3794 3636 3795 3637 3796 3638 3797 3639 3798
 3640 3799 3641 3800 3642 3801 3643 3802 3644 3803
 3645 3804 3646 3805 3647 3806 3648 3807 3649 3808
 3650 3809 3651 3810 3652 3811 3653 3812 3786 3784
 3787 3814 3788 3815 3789 3816 3790 3817 3791 3818
 3792 3819 3793 3820 3794 3821 3795 3822 3796 3823
 3797 3824 3798 3825 3799 3826 3800 3827 3801 3828
 3802 3829 3803 3830 3804 3831 3805 3832 3806 3833
 3807 3834 3808 3835 3809 3836 3810 3837 3811 3838
 3812 3839 3813 3840 3814 3783 3815 3842 3816 3843
 3817 3844 3818 3845 3819 3846 3820 3847 3821 3848
 3822 3849 3823 3850 3824 3851 3825 3852 3826 3853
 3827 3854 3828 3855 3829 3856 3830 3857 3831 3858
 3832 3859 3833 3860 3834 3861 3835 3862 3836 3863
 3837 3864 3838 3865 3839 3866 3840 3867 3841 3868
 3842 3782 3843 3870 3844 3871 3845 3872 3846 3873
 3847 3874 3848 3875 3849 3876 3850 3877 3851 3878
 3852 3879 3853 3880 3854 3881 3855 3882 3856 3883
 3857 3884 3858 3885 3859 3886 3860 3887 3861 3888
 3862 3889 3863 3890 3864 3891 3865 3892 3866 3893
 3867 3894 3868 3895 3869 3896 3870 3781 3871 3898
 3872 3899 3873 3900 3874 3901 3875 3902 3876 3903
 3877 3904 3878 3905 3879 3906 3880 3907 3881 3908
 3882 3909 3883 3910 3884 3911 3885 3912 3886 3913
 3887 3914 3888 3915 3889 3916 3890 3917 3891 3918
 3892 3919 3893 3920 3894 3921 3895 3922 3896 3923
 3897 3924 3898 3780 3899 3926 3900 3927 3901 3928
 3902 3929 3903 3930 3904 3931 3905 3932 3906 3933
 3907 3934 3908 3935 3909 3936 3910 3937 3911 3938
 3912 3939 3913 3940 3914 3941 3915 3942 3916 3943
 3917 3944 3918 3945 3919 3946 3920 3947 3921 3948
 3922 3949 3923 3950 3924 3951 3925 3952 3654 915
 3660 3954 3666 3955 3672 3956 3678 3957 3684 3958
 3690 3959 3696 3960 3702 3961 3708 3962 3714 3963
 3720 3964 3726 3965 3732 3966 3738 3967 3744 3968
 3750 3969 3756 3970 3762 3971 3768 3972 3774 3973
 3780 3974 3954 919 3955 3976 3956 3977 3957 3978
 3958 3979 3959 3980 3960 3981 3961 3982 3962 3983
 3963 3984 3964 3985 3965 3986 3966 3987 3967 3988
 3968 3989 3969 3990 3970 3991 3971 3992 3972 3993
 3973 3994 3974 3995 3975 3996 3976 1309 3977 3998
 3978 3999 3979 4000 3980 4001 3981 4002 3982 4003
 3983 4004 3984 4005 3985 4006 3986 4007 3987 4008
 3988 4009 3989 4010 3990 4011 3991 4012 3992 4013
 3993 4014 3994 4015 3995 4016 3996 4017 3997 4018
 3998 1212 3999 4020 4000 4021 4001 4022 4002 4023
 4003 4024 4004 4025 4005 4026 4006 4027 4007 4028
 4008 4029 4009 4030 4010 4031 4011 4032 4012 4033
 4013 4034 4014 4035 4015 4036 4016 4037 4017 4038
 4018 4039 4019 4040 4020 1088 4021 4042 4022 4043
 4023 4044 4024 4045 4025 4046 4026 4047 4027 4048
 4028 4049 4029 4050 4030 4051 4031 4052 4032 4053
 4033 4054 4034 4055 4035 4056 4036 4057 4037 4058
 4038 4059 4039 4060 4040 4061 4041 4062 4042 1301
 4043 4064 4044 4065 4045 4066 4046 4067 4047 4068
 4048 4069 4049 4070 4050 4071 4051 4072 4052 4073
 4053 4074 4054 4075 4055 4076 4056 4077 4057 4078
 4058 4079 4059 4080 4060 4081 4061 4082 4062 4083
 4063 4084 4064 1105 4065 4086 4066 4087 4067 4088
 4068 4089 4069 4090 4070 4091 4071 4092 4072 4093
 4073 4094 4074 4095 4075 4096 4076 4097 4077 4098
 4078 4099 4079 4100 4080 4101 4081 4102 4082 4103
 4083 4104 4084 4105 4085 4106 4086 929 4087 4108
 4088 4109 4089 4110 4090 4111 4091 4112 4092 4113
 4093 4114 4094 4115 4095 4116 4096 4117 4097 4118
 4098 4119 4099 4120 4100 4121 4101 4122 4102 4123
 4103 4124 4104 4125 4105 4126 4106 4127 4107 4128
 4108 1213 4109 4130 4110 4131 4111 4132 4112 4133
 4113 4134 4114 4135 4115 4136 4116 4137 4117 4138
 4118 4139 4119 4140 4120 4141 4121 4142 4122 4143
 4123 4144 4124 4145 4125 4146 4126 4147 4127 4148
 4128 4149 4129 4150 4130 1351 4131 4152 4132 4153
 4133 4154 4134 4155 4135 4156 4136 4157 4137 4158
 4138 4159 4139 4160 4140 4161 4141 4162 4142 4163
 4143 4164 4144 4165 4145 4166 4146 4167 4147 4168
 4148 4169 4149 4170 4150 4171 4151 4172 4152 1350
 4153 4174 4154 4175 4155 4176 4156 4177 4157 4178
 4158 4179 4159 4180 4160 4181 4161 4182 4162 4183
 4163 4184 4164 4185 4165 4186 4166 4187 4167 4188
 4168 4189 4169 4190 4170 4191 4171 4192 4172 4193
 4173 4194 4174 1288 4175 4196 4176 4197 4177 4198
 4178 4199 4179 4200 4180 4201 4181 4202 4182 4203
 4183 4204 4184 4205 4185 4206 4186 4207 4187 4208
 4188 4209 4189 4210 4190 4211 4191 4212 4192 4213
 4193 4214 4194 4215 4195 4216 4196 1072 4197 4218
 4198 4219 4199 4220 4200 4221 4201 4222 4202 4223
 4203 4224 4204 4225 4205 4226 4206 4227 4207 4228
 4208 4229 4209 4230 4210 4231 4211 4232 4212 4233
 4213 4234 4214 4235 4215 4236 4216 4237 4217 4238
 4218 1158 4219 4240 4220 4241 4221 4242 4222 4243
 4223 4244 4224 4245 4225 4246 4226 4247 4227 4248
 4228 4249 4229 4250 4230 4251 4231 4252 4232 4253
 4233 4254 4234 4255 4235 4256 4236 4257 4237 4258
 4238 4259 4239 4260 4240 1341 4241 4262 4242 4263
 4243 4264 4244 4265 4245 4266 4246 4267 4247 4268
 4248 4269 4249 4270 4250 4271 4251 4272 4252 4273
 4253 4274 4254 4275 4255 4276 4256 4277 4257 4278
 4258 4279 4259 4280 4260 4281 4261 4282 4262 1167
 4263 4284 4264 4285 4265 4286 4266 4287 4267 4288
 4268 4289 4269 4290 4270 4291 4271 4292 4272 4293
 4273 4294 4274 4295 4275 4296 4276 4297 4277 4298
 4278 4299 4279 4300 4280 4301 4281 4302 4282 4303
 4283 4304 4284 1070 4285 4306 4286 4307 4287 4308
 4288 4309 4289 4310 4290 4311 4291 4312 4292 4313
 4293 4314 4294 4315 4295 4316 4296 4317 4297 4318
 4298 4319 4299 4320 4300 4321 4301 4322 4302 4323
 4303 4324 4304 4325 4305 4326 4306 1123 4307 4328
 4308 4329 4309 4330 4310 4331 4311 4332 4312 4333
 4313 4334 4314 4335 4315 4336 4316 4337 4317 4338
 4318 4339 4319 4340 4320 4341 4321 4342 4322 4343
 4323 4344 4324 4345 4325 4346 4326 4347 4327 4348
 4328 1018 4329 4350 4330 4351 4331 4352 4332 4353
 4333 4354 4334 4355 4335 4356 4336 4357 4337 4358
 4338 4359 4339 4360 4340 4361 4341 4362 4342 4363
 4343 4364 4344 4365 4345 4366 4346 4367 4347 4368
 4348 4369 4349 4370 4350 1315 4351 4372 4352 4373
 4353 4374 4354 4375 4355 4376 4356 4377 4357 4378
 4358 4379 4359 4380 4360 4381 4361 4382 4362 4383
 4363 4384 4364 4385 4365 4386 4366 4387 4367 4388
 4368 4389 4369 4390 4370 4391 4371 4392 4372 1139
 4373 4394 4374 4395 4375 4396 4376 4397 4377 4398
 4378 4399 4379 4400 4380 4401 4381 4402 4382 4403
 4383 4404 4384 4405 4385 4406 4386 4407 4387 4408
 4388 4409 4389 4410 4390 4411 4391 4412 4392 4413
 4393 4414 4394 1176 4395 4416 4396 4417 4397 4418
 4398 4419 4399 4420 4400 4421 4401 4422 4402 4423
 4403 4424 4404 4425 4405 4426 4406 4427 4407 4428
 4408 4429 4409 4430 4410 4431 4411 4432 4412 4433
 4413 4434 4414 4435 4415 4436 4416 1330 4417 4438
 4418 4439 4419 4440 4420 4441 4421 4442 4422 4443
 4423 4444 4424 4445 4425 4446 4426 4447 4427 4448
 4428 4449 4429 4450 4430 4451 4431 4452 4432 4453
 4433 4454 4434 4455 4435 4456 4436 4457 4437 4458
 4438 1115 4439 4460 4440 4461 4441 4462 4442 4463
 4443 4464 4444 4465 4445 4466 4446 4467 4447 4468
 4448 4469 4449 4470 4450 4471 4451 4472 4452 4473
 4453 4474 4454 4475 4455 4476 4456 4477 4457 4478
 4458 4479 4459 4480 4460 1074 4461 4482 4462 4483
 4463 4484 4464 4485 4465 4486 4466 4487 4467 4488
 4468 4489 4469 4490 4470 4491 4471 4492 4472 4493
 4473 4494 4474 4495 4475 4496 4476 4497 4477 4498
 4478 4499 4479 4500 4480 4501 4481 4502 4482 1119
 4483 4504 4484 4505 4485 4506 4486 4507 4487 4508
 4488 4509 4489 4510 4490 4511 4491 4512 4492 4513
 4493 4514 4494 4515 4495 4516 4496 4517 4497 4518
 4498 4519 4499 4520 4500 4521 4501 4522 4502 4523
 4503 4524 4504 992 4505 4526 4506 4527 4507 4528
 4508 4529 4509 4530 4510 4531 4511 4532 4512 4533
 4513 4534 4514 4535 4515 4536 4516 4537 4517 4538
 4518 4539 4519 4540 4520 4541 4521 4542 4522 4543
 4523 4544 4524 4545 4525 4546 4526 1273 4527 4548
 4528 4549 4529 4550 4530 4551 4531 4552 4532 4553
 4533 4554 4534 4555 4535 4556 4536 4557 4537 4558
 4538 4559 4539 4560 4540 4561 4541 4562 4542 4563
 4543 4564 4544 4565 4545 4566 4546 4567 4547 4568
 4548 1089 4549 4570 4550 4571 4551 4572 4552 4573
 4553 4574 4554 4575 4555 4576 4556 4577 4557 4578
 4558 4579 4559 4580 4560 4581 4561 4582 4562 4583
 4563 4584 4564 4585 4565 4586 4566 4587 4567 4588
 4568 4589 4569 4590 4570 1130 4571 4592 4572 4593
 4573 4594 4574 4595 4575 4596 4576 4597 4577 4598
 4578 4599 4579 4600 4580 4601 4581 4602 4582 4603
 4583 4604 4584 4605 4585 4606 4586 4607 4587 4608
 4588 4609 4589 4610 4590 4611 4591 4612 4592 1322
 4593 4614 4594 4615 4595 4616 4596 4617 4597 4618
 4598 4619 4599 4620 4600 4621 4601 4622 4602 4623
 4603 4624 4604 4625 4605 4626 4606 4627 4607 4628
 4608 4629 4609 4630 4610 4631 4611 4632 4612 4633
 4613 4634 4614 1127 4615 4636 4616 4637 4617 4638
 4618 4639 4619 4640 4620 4641 4621 4642 4622 4643
 4623 4644 4624 4645 4625 4646 4626 4647 4627 4648
 4628 4649 4629 4650 4630 4651 4631 4652 4632 4653
 4633 4654 4634 4655 4635 4656 4636 935 4637 4658
 4638 4659 4639 4660 4640 4661 4641 4662 4642 4663
 4643 4664 4644 4665 4645 4666 4646 4667 4647 4668
 4648 4669 4649 4670 4650 4671 4651 4672 4652 4673
 4653 4674 4654 4675 4655 4676 4656 4677 4657 4678
 3926 3975 3927 4680 3928 4681 3929 4682 3930 4683
 3931 4684 3932 4685 3933 4686 3934 4687 3935 4688
 3936 4689 3937 4690 3938 4691 3939 4692 3940 4693
 3941 4694 3942 4695 3943 4696 3944 4697 3945 4698
 3946 4699 3947 4700 3948 4701 3949 4702 3950 4703
 3951 4704 3952 4705 3953 4706 4680 3997 4681 4708
 4682 4709 4683 4710 4684 4711 4685 4712 4686 4713
 4687 4714 4688 4715 4689 4716 4690 4717 4691 4718
 4692 4719 4693 4720 4694 4721 4695 4722 4696 4723
 4697 4724 4698 4725 4699 4726 4700 4727 4701 4728
 4702 4729 4703 4730 4704 4731 4705 4732 4706 4733
 4707 4734 4708 4019 4709 4736 4710 4737 4711 4738
 4712 4739 4713 4740 4714 4741 4715 4742 4716 4743
 4717 4744 4718 4745 4719 4746 4720 4747 4721 4748
 4722 4749 4723 4750 4724 4751 4725 4752 4726 4753
 4727 4754 4728 4755 4729 4756 4730 4757 4731 4758
 4732 4759 4733 4760 4734 4761 4735 4762 4736 4041
 4737 4764 4738 4765 4739 4766 4740 4767 4741 4768
 4742 4769 4743 4770 4744 4771 4745 4772 4746 4773
 4747 4774 4748 4775 4749 4776 4750 4777 4751 4778
 4752 4779 4753 4780 4754 4781 4755 4782 4756 4783
 4757 4784 4758 4785 4759 4786 4760 4787 4761 4788
 4762 4789 4763 4790 4764 4063 4765 4792 4766 4793
 4767 4794 4768 4795 4769 4796 4770 4797 4771 4798
 4772 4799 4773 4800 4774 4801 4775 4802 4776 4803
 4777 4804 4778 4805 4779 4806 4780 4807 4781 4808
 4782 4809 4783 4810 4784 4811 4785 4812 4786 4813
 4787 4814 4788 4815 4789 4816 4790 4817 4791 4818
 4792 4085 4793 4820 4794 4821 4795 4822 4796 4823
 4797 4824 4798 4825 4799 4826 4800 4827 4801 4828
 4802 4829 4803 4830 4804 4831 4805 4832 4806 4833
 4807 4834 4808 4835 4809 4836 4810 4837 4811 4838
 4812 4839 4813 4840 4814 4841 4815 4842 4816 4843
 4817 4844 4818 4845 4819 4846 4820 4107 4821 4848
 4822 4849 4823 4850 4824 4851 4825 4852 4826 4853
 4827 4854 4828 4855 4829 4856 4830 4857 4831 4858
 4832 4859 4833 4860 4834 4861 4835 4862 4836 4863
 4837 4864 4838 4865 4839 4866 4840 4867 4841 4868
 4842 4869 4843 4870 4844 4871 4845 4872 4846 4873
 4847 4874 4848 4129 4849 4876 4850 4877 4851 4878
 4852 4879 4853 4880 4854 4881 4855 4882 4856 4883
 4857 4884 4858 4885 4859 4886 4860 4887 4861 4888
 4862 4889 4863 4890 4864 4891 4865 4892 4866 4893
 4867 4894 4868 4895 4869 4896 4870 4897 4871 4898
 4872 4899 4873 4900 4874 4901 4875 4902 4876 4151
 4877 4904 4878 4905 4879 4906 4880 4907 4881 4908
 4882 4909 4883 4910 4884 4911 4885 4912 4886 4913
 4887 4914 4888 4915 4889 4916 4890 4917 4891 4918
 4892 4919 4893 4920 4894 4921 4895 4922 4896 4923
 4897 4924 4898 4925 4899 4926 4900 4927 4901 4928
 4902 4929 4903 4930 4904 4173 4905 4932 4906 4933
 4907 4934 4908 4935 4909 4936 4910 4937 4911 4938
 4912 4939 4913 4940 4914 4941 4915 4942 4916 4943
 4917 4944 4918 4945 4919 4946 4920 4947 4921 4948
 4922 4949 4923 4950 4924 4951 4925 4952 4926 4953
 4927 4954 4928 4955 4929 4956 4930 4957 4931 4958
 4932 4195 4933 4960 4934 4961 4935 4962 4936 4963
 4937 4964 4938 4965 4939 4966 4940 4967 4941 4968
 4942 4969 4943 4970 4944 4971 4945 4972 4946 4973
 4947 4974 4948 4975 4949 4976 4950 4977 4951 4978
 4952 4979 4953 4980 4954 4981 4955 4982 4956 4983
 4957 4984 4958 4985 4959 4986 4960 4217 4961 4988
 4962 4989 4963 4990 4964 4991 4965 4992 4966 4993
 4967 4994 4968 4995 4969 4996 4970 4997 4971 4998
 4972 4999 4973 5000 4974 5001 4975 5002 4976 5003
 4977 5004 4978 5005 4979 5006 4980 5007 4981 5008
 4982 5009 4983 5010 4984 5011 4985 5012 4986 5013
 4987 5014 4988 4239 4989 5016 4990 5017 4991 5018
 4992 5019 4993 5020 4994 5021 4995 5022 4996 5023
 4997 5024 4998 5025 4999 5026 5000 5027 5001 5028
 5002 5029 5003 5030 5004 5031 5005 5032 5006 5033
 5007 5034 5008 5035 5009 5036 5010 5037 5011 5038
 5012 5039 5013 5040 5014 5041 5015 5042 5016 4261
 5017 5044 5018 5045 5019 5046 5020 5047 5021 5048
 5022 5049 5023 5050 5024 5051 5025 5052 5026 5053
 5027 5054 5028 5055 5029 5056 5030 5057 5031 5058
 5032 5059 5033 5060 5034 5061 5035 5062 5036 5063
 5037 5064 5038 5065 5039 5066 5040 5067 5041 5068
 5042 5069 5043 5070 5044 4283 5045 5072 5046 5073
 5047 5074 5048 5075 5049 5076 5050 5077 5051 5078
 5052 5079 5053 5080 5054 5081 5055 5082 5056 5083
 5057 5084 5058 5085 5059 5086 5060 5087 5061 5088
 5062 5089 5063 5090 5064 5091 5065 5092 5066 5093
 5067 5094 5068 5095 5069 5096 5070 5097 5071 5098
 5072 4305 5073 5100 5074 5101 5075 5102 5076 5103
 5077 5104 5078 5105 5079 5106 5080 5107 5081 5108
 5082 5109 5083 5110 5084 5111 5085 5112 5086 5113
 5087 5114 5088 5115 5089 5116 5090 5117 5091 5118
 5092 5119 5093 5120 5094 5121 5095 5122 5096 5123
 5097 5124 5098 5125 5099 5126 5100 4327 5101 5128
 5102 5129 5103 5130 5104 5131 5105 5132 5106 5133
 5107 5134 5108 5135 5109 5136 5110 5137 5111 5138
 5112 5139 5113 5140 5114 5141 5115 5142 5116 5143
 5117 5144 5118 5145 5119 5146 5120 5147 5121 5148
 5122 5149 5123 5150 5124 5151 5125 5152 5126 5153
 5127 5154 5128 4349 5129 5156 5130 5157 5131 5158
 5132 5159 5133 5160 5134 5161 5135 5162 5136 5163
 5137 5164 5138 5165 5139 5166 5140 5167 5141 5168
 5142 5169 5143 5170 5144 5171 5145 5172 5146 5173
 5147 5174 5148 5175 5149 5176 5150 5177 5151 5178
 5152 5179 5153 5180 5154 5181 5155 5182 5156 4371
 5157 5184 5158 5185 5159 5186 5160 5187 5161 5188
 5162 5189 5163 5190 5164 5191 5165 5192 5166 5193
 5167 5194 5168 5195 5169 5196 5170 5197 5171 5198
 5172 5199 5173 5200 5174 5201 5175 5202 5176 5203
 5177 5204 5178 5205 5179 5206 5180 5207 5181 5208
 5182 5209 5183 5210 5184 4393 5185 5212 5186 5213
 5187 5214 5188 5215 5189 5216 5190 5217 5191 5218
 5192 5219 5193 5220 5194 5221 5195 5222 5196 5223
 5197 5224 5198 5225 5199 5226 5200 5227 5201 5228
 5202 5229 5203 5230 5204 5231 5205 5232 5206 5233
 5207 5234 5208 5235 5209 5236 5210 5237 5211 5238
 5212 4415 5213 5240 5214 5241 5215 5242 5216 5243
 5217 5244 5218 5245 5219 5246 5220 5247 5221 5248
 5222 5249 5223 5250 5224 5251 5225 5252 5226 5253
 5227 5254 5228 5255 5229 5256 5230 5257 5231 5258
 5232 5259 5233 5260 5234 5261 5235 5262 5236 5263
 5237 5264 5238 5265 5239 5266 5240 4437 5241 5268
 5242 5269 5243 5270 5244 5271 5245 5272 5246 5273
 5247 5274 5248 5275 5249 5276 5250 5277 5251 5278
 5252 5279 5253 5280 5254 5281 5255 5282 5256 5283
 5257 5284 5258 5285 5259 5286 5260 5287 5261 5288
 5262 5289 5263 5290 5264 5291 5265 5292 5266 5293
 5267 5294 5268 4459 5269 5296 5270 5297 5271 5298
 5272 5299 5273 5300 5274 5301 5275 5302 5276 5303
 5277 5304 5278 5305 5279 5306 5280 5307 5281 5308
 5282 5309 5283 5310 5284 5311 5285 5312 5286 5313
 5287 5314 5288 5315 5289 5316 5290 5317 5291 5318
 5292 5319 5293 5320 5294 5321 5295 5322 5296 4481
 5297 5324 5298 5325 5299 5326 5300 5327 5301 5328
 5302 5329 5303 5330 5304 5331 5305 5332 5306 5333
 5307 5334 5308 5335 5309 5336 5310 5337 5311 5338
 5312 5339 5313 5340 5314 5341 5315 5342 5316 5343
 5317 5344 5318 5345 5319 5346 5320 5347 5321 5348
 5322 5349 5323 5350 5324 4503 5325 5352 5326 5353
 5327 5354 5328 5355 5329 5356 5330 5357 5331 5358
 5332 5359 5333 5360 5334 5361 5335 5362 5336 5363
 5337 5364 5338 5365 5339 5366 5340 5367 5341 5368
 5342 5369 5343 5370 5344 5371 5345 5372 5346 5373
 5347 5374 5348 5375 5349 5376 5350 5377 5351 5378
 5352 4525 5353 5380 5354 5381 5355 5382 5356 5383
 5357 5384 5358 5385 5359 5386 5360 5387 5361 5388
 5362 5389 5363 5390 5364 5391 5365 5392 5366 5393
 5367 5394 5368 5395 5369 5396 5370 5397 5371 5398
 5372 5399 5373 5400 5374 5401 5375 5402 5376 5403
 5377 5404 5378 5405 5379 5406 5380 4547 5381 5408
 5382 5409 5383 5410 5384 5411 5385 5412 5386 5413
 5387 5414 5388 5415 5389 5416 5390 5417 5391 5418
 5392 5419 5393 5420 5394 5421 5395 5422 5396 5423
 5397 5424 5398 5425 5399 5426 5400 5427 5401 5428
 5402 5429 5403 5430 5404 5431 5405 5432 5406 5433
 5407 5434 5408 4569 5409 5436 5410 5437 5411 5438
 5412 5439 5413 5440 5414 5441 5415 5442 5416 5443
 5417 5444 5418 5445 5419 5446 5420 5447 5421 5448
 5422 5449 5423 5450 5424 5451 5425 5452 5426 5453
 5427 5454 5428 5455 5429 5456 5430 5457 5431 5458
 5432 5459 5433 5460 5434 5461 5435 5462 5436 4591
 5437 5464 5438 5465 5439 5466 5440 5467 5441 5468
 5442 5469 5443 5470 5444 5471 5445 5472 5446 5473
 5447 5474 5448 5475 5449 5476 5450 5477 5451 5478
 5452 5479 5453 5480 5454 5481 5455 5482 5456 5483
 5457 5484 5458 5485 5459 5486 5460 5487 5461 5488
 5462 5489 5463 5490 5464 4613 5465 5492 5466 5493
 5467 5494 5468 5495 5469 5496 5470 5497 5471 5498
 5472 5499 5473 5500 5474 5501 5475 5502 5476 5503
 5477 5504 5478 5505 5479 5506 5480 5507 5481 5508
 5482 5509 5483 5510 5484 5511 5485 5512 5486 5513
 5487 5514 5488 5515 5489 5516 5490 5517 5491 5518
 5492 4635 5493 5520 5494 5521 5495 5522 5496 5523
 5497 5524 5498 5525 5499 5526 5500 5527 5501 5528
 5502 5529 5503 5530 5504 5531 5505 5532 5506 5533
 5507 5534 5508 5535 5509 5536 5510 5537 5511 5538
 5512 5539 5513 5540 5514 5541 5515 5542 5516 5543
 5517 5544 5518 5545 5519 5546 5520 4657 5521 5548
 5522 5549 5523 5550 5524 5551 5525 5552 5526 5553
 5527 5554 5528 5555 5529 5556 5530 5557 5531 5558
 5532 5559 5533 5560 5534 5561 5535 5562 5536 5563
 5537 5564 5538 5565 5539 5566 5540 5567 5541 5568
 5542 5569 5543 5570 5544 5571 5545 5572 5546 5573
 5547 5574 5548 4679 5549 5576 5550 5577 5551 5578
 5552 5579 5553 5580 5554 5581 5555 5582 5556 5583
 5557 5584 5558 5585 5559 5586 5560 5587 5561 5588
 5562 5589 5563 5590 5564 5591 5565 5592 5566 5593
 5567 5594 5568 5595 5569 5596 5570 5597 5571 5598
 5572 5599 5573 5600 5574 5601 5575 5602 5604 5605
 5606 5607 5608 5609 5610 5611 5612 5613 5614 5615
 5616 5617 5618 5619 5620 5621 5622 5623 2052 5624
 5604 5605 5626 5606 5627 5607 5628 5608 5629 5609
 5630 5610 5631 5611 5632 5612 5633 5613 5634 5614
 5635 5615 5636 5616 5637 5617 5638 5618 5639 5619
 5640 5620 5641 5621 5642 5622 5643 5623 5644 5624
 5645 5625 2056 5646 5626 5627 5648 5628 5649 5629
 5650 5630 5651 5631 5652 5632 5653 5633 5654 5634
 5655 5635 5656 5636 5657 5637 5658 5638 5659 5639
 5660 5640 5661 5641 5662 5642 5663 5643 5664 5644
 5665 5645 5666 5646 5667 5647 2294 5668 5648 5649
 5670 5650 5671 5651 5672 5652 5673 5653 5674 5654
 5675 5655 5676 5656 5677 5657 5678 5658 5679 5659
 5680 5660 5681 5661 5682 5662 5683 5663 5684 5664
 5685 5665 5686 5666 5687 5667 5688 5668 5689 5669
 2476 5690 5670 5671 5692 5672 5693 5673 5694 5674
 5695 5675 5696 5676 5697 5677 5698 5678 5699 5679
 5700 5680 5701 5681 5702 5682 5703 5683 5704 5684
 5705 5685 5706 5686 5707 5687 5708 5688 5709 5689
 5710 5690 5711 5691 2362 5712 5692 5693 5714 5694
 5715 5695 5716 5696 5717 5697 5718 5698 5719 5699
 5720 5700 5721 5701 5722 5702 5723 5703 5724 5704
 5725 5705 5726 5706 5727 5707 5728 5708 5729 5709
 5730 5710 5731 5711 5732 5712 5733 5713 2251 5734
 5714 5715 5736 5716 5737 5717 5738 5718 5739 5719
 5740 5720 5741 5721 5742 5722 5743 5723 5744 5724
 5745 5725 5746 5726 5747 5727 5748 5728 5749 5729
 5750 5730 5751 5731 5752 5732 5753 5733 5754 5734
 5755 5735 2200 5756 5736 5737 5758 5738 5759 5739
 5760 5740 5761 5741 5762 5742 5763 5743 5764 5744
 5765 5745 5766 5746 5767 5747 5768 5748 5769 5749
 5770 5750 5771 5751 5772 5752 5773 5753 5774 5754
 5775 5755 5776 5756 5777 5757 2140 5778 5758 5759
 5780 5760 5781 5761 5782 5762 5783 5763 5784 5764
 5785 5765 5786 5766 5787 5767 5788 5768 5789 5769
 5790 5770 5791 5771 5792 5772 5793 5773 5794 5774
 5795 5775 5796 5776 5797 5777 5798 5778 5799 5779
 2191 5800 5780 5781 5802 5782 5803 5783 5804 5784
 5805 5785 5806 5786 5807 5787 5808 5788 5809 5789
 5810 5790 5811 5791 5812 5792 5813 5793 5814 5794
 5815 5795 5816 5796 5817 5797 5818 5798 5819 5799
 5820 5800 5821 5801 2397 5822 5802 5803 5824 5804
 5825 5805 5826 5806 5827 5807 5828 5808 5829 5809
 5830 5810 5831 5811 5832 5812 5833 5813 5834 5814
 5835 5815 5836 5816 5837 5817 5838 5818 5839 5819
 5840 5820 5841 5821 5842 5822 5843 5823 2463 5844
 5824 5825 5846 5826 5847 5827 5848 5828 5849 5829
 5850 5830 5851 5831 5852 5832 5853 5833 5854 5834
 5855 5835 5856 5836 5857 5837 5858 5838 5859 5839
 5860 5840 5861 5841 5862 5842 5863 5843 5864 5844
 5865 5845 2219 5866 5846 5847 5868 5848 5869 5849
 5870 5850 5871 5851 5872 5852 5873 5853 5874 5854
 5875 5855 5876 5856 5877 5857 5878 5858 5879 5859
 5880 5860 5881 5861 5882 5862 5883 5863 5884 5864
 5885 5865 5886 5866 5887 5867 2090 5888 5868 5869
 5890 5870 5891 5871 5892 5872 5893 5873 5894 5874
 5895 5875 5896 5876 5897 5877 5898 5878 5899 5879
 5900 5880 5901 5881 5902 5882 5903 5883 5904 5884
 5905 5885 5906 5886 5907 5887 5908 5888 5909 5889
 2164 5910 5890 5891 5912 5892 5913 5893 5914 5894
 5915 5895 5916 5896 5917 5897 5918 5898 5919 5899
 5920 5900 5921 5901 5922 5902 5923 5903 5924 5904
 5925 5905 5926 5906 5927 5907 5928 5908 5929 5909
 5930 5910 5931 5911 2213 5932 5912 5913 5934 5914
 5935 5915 5936 5916 5937 5917 5938 5918 5939 5919
 5940 5920 5941 5921 5942 5922 5943 5923 5944 5924
 5945 5925 5946 5926 5947 5927 5948 5928 5949 5929
 5950 5930 5951 5931 5952 5932 5953 5933 2156 5954
 5934 5935 5956 5936 5957 5937 5958 5938 5959 5939
 5960 5940 5961 5941 5962 5942 5963 5943 5964 5944
 5965 5945 5966 5946 5967 5947 5968 5948 5969 5949
 5970 5950 5971 5951 5972 5952 5973 5953 5974 5954
 5975 5955 2321 5976 5956 5957 5978 5958 5979 5959
 5980 5960 5981 5961 5982 5962 5983 5963 5984 5964
 5985 5965 5986 5966 5987 5967 5988 5968 5989 5969
 5990 5970 5991 5971 5992 5972 5993 5973 5994 5974
 5995 5975 5996 5976 5997 5977 2343 5998 5978 5979
 6000 5980 6001 5981 6002 5982 6003 5983 6004 5984
 6005 5985 6006 5986 6007 5987 6008 5988 6009 5989
 6010 5990 6011 5991 6012 5992 6013 5993 6014 5994
 6015 5995 6016 5996 6017 5997 6018 5998 6019 5999
 2280 6020 6000 6001 6022 6002 6023 6003 6024 6004
 6025 6005 6026 6006 6027 6007 6028 6008 6029 6009
 6030 6010 6031 6011 6032 6012 6033 6013 6034 6014
 6035 6015 6036 6016 6037 6017 6038 6018 6039 6019
 6040 6020 6041 6021 2472 6042 6022 6023 6044 6024
 6045 6025 6046 6026 6047 6027 6048 6028 6049 6029
 6050 6030 6051 6031 6052 6032 6053 6033 6054 6034
 6055 6035 6056 6036 6057 6037 6058 6038 6059 6039
 6060 6040 6061 6041 6062 6042 6063 6043 2370 6064
 6044 6045 6066 6046 6067 6047 6068 6048 6069 6049
 6070 6050 6071 6051 6072 6052 6073 6053 6074 6054
 6075 6055 6076 6056 6077 6057 6078 6058 6079 6059
 6080 6060 6081 6061 6082 6062 6083 6063 6084 6064
 6085 6065 2195 6086 6066 6067 6088 6068 6089 6069
 6090 6070 6091 6071 6092 6072 6093 6073 6094 6074
 6095 6075 6096 6076 6097 6077 6098 6078 6099 6079
 6100 6080 6101 6081 6102 6082 6103 6083 6104 6084
 6105 6085 6106 6086 6107 6087 2249 6108 6088 6089
 6110 6090 6111 6091 6112 6092 6113 6093 6114 6094
 6115 6095 6116 6096 6117 6097 6118 6098 6119 6099
 6120 6100 6121 6101 6122 6102 6123 6103 6124 6104
 6125 6105 6126 6106 6127 6107 6128 6108 6129 6109
 2458 6130 6110 6111 6132 6112 6133 6113 6134 6114
 6135 6115 6136 6116 6137 6117 6138 6118 6139 6119
 6140 6120 6141 6121 6142 6122 6143 6123 6144 6124
 6145 6125 6146 6126 6147 6127 6148 6128 6149 6129
 6150 6130 6151 6131 2451 6152 6132 6133 6154 6134
 6155 6135 6156 6136 6157 6137 6158 6138 6159 6139
 6160 6140 6161 6141 6162 6142 6163 6143 6164 6144
 6165 6145 6166 6146 6167 6147 6168 6148 6169 6149
 6170 6150 6171 6151 6172 6152 6173 6153 2256 6174
 6154 6155 6176 6156 6177 6157 6178 6158 6179 6159
 6180 6160 6181 6161 6182 6162 6183 6163 6184 6164
 6185 6165 6186 6166 6187 6167 6188 6168 6189 6169
 6190 6170 6191 6171 6192 6172 6193 6173 6194 6174
 6195 6175 2205 6196 6176 6177 6198 6178 6199 6179
 6200 6180 6201 6181 6202 6182 6203 6183 6204 6184
 6205 6185 6206 6186 6207 6187 6208 6188 6209 6189
 6210 6190 6211 6191 6212 6192 6213 6193 6214 6194
 6215 6195 6216 6196 6217 6197 2407 6218 6198 6199
 6220 6200 6221 6201 6222 6202 6223 6203 6224 6204
 6225 6205 6226 6206 6227 6207 6228 6208 6229 6209
 6230 6210 6231 6211 6232 6212 6233 6213 6234 6214
 6235 6215 6236 6216 6237 6217 6238 6218 6239 6219
 2479 6240 6220 6221 6242 6222 6243 6223 6244 6224
 6245 6225 6246 6226 6247 6227 6248 6228 6249 6229
 6250 6230 6251 6231 6252 6232 6253 6233 6254 6234
 6255 6235 6256 6236 6257 6237 6258 6238 6259 6239
 6260 6240 6261 6241 2185 6262 6242 6243 6264 6244
 6265 6245 6266 6246 6267 6247 6268 6248 6269 6249
 6270 6250 6271 6251 6272 6252 6273 6253 6274 6254
 6275 6255 6276 6256 6277 6257 6278 6258 6279 6259
 6280 6260 6281 6261 6282 6262 6283 6263 2265 6284
 6264 6265 6286 6266 6287 6267 6288 6268 6289 6269
 6290 6270 6291 6271 6292 6272 6293 6273 6294 6274
 6295 6275 6296 6276 6297 6277 6298 6278 6299 6279
 6300 6280 6301 6281 6302 6282 6303 6283 6304 6284
 6305 6285 2448 6306 6286 4679 6287 4678 6308 6288
 4677 6309 6289 4676 6310 6290 4675 6311 6291 4674
 6312 6292 4673 6313 6293 4672 6314 6294 4671 6315
 6295 4670 6316 6296 4669 6317 6297 4668 6318 6298
 4667 6319 6299 4666 6320 6300 4665 6321 6301 4664
 6322 6302 4663 6323 6303 4662 6324 6304 4661 6325
 6305 4660 6326 6306 4659 6327 6307 2054 4658 6328
 6330 6331 6332 6333 6334 6335 6336 6337 6338 6339
 6340 6341 6342 6343 6344 6345 6346 6347 6348 6349
 6350 6351 6352 6353 6354 6355 5604 6356 6330 6331
 6358 6332 6359 6333 6360 6334 6361 6335 6362 6336
 6363 6337 6364 6338 6365 6339 6366 6340 6367 6341
 6368 6342 6369 6343 6370 6344 6371 6345 6372 6346
 6373 6347 6374 6348 6375 6349 6376 6350 6377 6351
 6378 6352 6379 6353 6380 6354 6381 6355 6382 6356
 6383 6357 5626 6384 6358 6359 6386 6360 6387 6361
 6388 6362 6389 6363 6390 6364 6391 6365 6392 6366
 6393 6367 6394 6368 6395 6369 6396 6370 6397 6371
 6398 6372 6399 6373 6400 6374 6401 6375 6402 6376
 6403 6377 6404 6378 6405 6379 6406 6380 6407 6381
 6408 6382 6409 6383 6410 6384 6411 6385 5648 6412
 6386 6387 6414 6388 6415 6389 6416 6390 6417 6391
 6418 6392 6419 6393 6420 6394 6421 6395 6422 6396
 6423 6397 6424 6398 6425 6399 6426 6400 6427 6401
 6428 6402 6429 6403 6430 6404 6431 6405 6432 6406
 6433 6407 6434 6408 6435 6409 6436 6410 6437 6411
 6438 6412 6439 6413 5670 6440 6414 6415 6442 6416
 6443 6417 6444 6418 6445 6419 6446 6420 6447 6421
 6448 6422 6449 6423 6450 6424 6451 6425 6452 6426
 6453 6427 6454 6428 6455 6429 6456 6430 6457 6431
 6458 6432 6459 6433 6460 6434 6461 6435 6462 6436
 6463 6437 6464 6438 6465 6439 6466 6440 6467 6441
 5692 6468 6442 6443 6470 6444 6471 6445 6472 6446
 6473 6447 6474 6448 6475 6449 6476 6450 6477 6451
 6478 6452 6479 6453 6480 6454 6481 6455 6482 6456
 6483 6457 6484 6458 6485 6459 6486 6460 6487 6461
 6488 6462 6489 6463 6490 6464 6491 6465 6492 6466
 6493 6467 6494 6468 6495 6469 5714 6496 6470 6471
 6498 6472 6499 6473 6500 6474 6501 6475 6502 6476
 6503 6477 6504 6478 6505 6479 6506 6480 6507 6481
 6508 6482 6509 6483 6510 6484 6511 6485 6512 6486
 6513 6487 6514 6488 6515 6489 6516 6490 6517 6491
 6518 6492 6519 6493 6520 6494 6521 6495 6522 6496
 6523 6497 5736 6524 6498 6499 6526 6500 6527 6501
 6528 6502 6529 6503 6530 6504 6531 6505 6532 6506
 6533 6507 6534 6508 6535 6509 6536 6510 6537 6511
 6538 6512 6539 6513 6540 6514 6541 6515 6542 6516
 6543 6517 6544 6518 6545 6519 6546 6520 6547 6521
 6548 6522 6549 6523 6550 6524 6551 6525 5758 6552
 6526 6527 6554 6528 6555 6529 6556 6530 6557 6531
 6558 6532 6559 6533 6560 6534 6561 6535 6562 6536
 6563 6537 6564 6538 6565 6539 6566 6540 6567 6541
 6568 6542 6569 6543 6570 6544 6571 6545 6572 6546
 6573 6547 6574 6548 6575 6549 6576 6550 6577 6551
 6578 6552 6579 6553 5780 6580 6554 6555 6582 6556
 6583 6557 6584 6558 6585 6559 6586 6560 6587 6561
 6588 6562 6589 6563 6590 6564 6591 6565 6592 6566
 6593 6567 6594 6568 6595 6569 6596 6570 6597 6571
 6598 6572 6599 6573 6600 6574 6601 6575 6602 6576
 6603 6577 6604 6578 6605 6579 6606 6580 6607 6581
 5802 6608 6582 6583 6610 6584 6611 6585 6612 6586
 6613 6587 6614 6588 6615 6589 6616 6590 6617 6591
 6618 6592 6619 6593 6620 6594 6621 6595 6622 6596
 6623 6597 6624 6598 6625 6599 6626 6600 6627 6601
 6628 6602 6629 6603 6630 6604 6631 6605 6632 6606
 6633 6607 6634 6608 6635 6609 5824 6636 6610 6611
 6638 6612 6639 6613 6640 6614 6641 6615 6642 6616
 6643 6617 6644 6618 6645 6619 6646 6620 6647 6621
 6648 6622 6649 6623 6650 6624 6651 6625 6652 6626
 6653 6627 6654 6628 6655 6629 6656 6630 6657 6631
 6658 6632 6659 6633 6660 6634 6661 6635 6662 6636
 6663 6637 5846 6664 6638 6639 6666 6640 6667 6641
 6668 6642 6669 6643 6670 6644 6671 6645 6672 6646
 6673 6647 6674 6648 6675 6649 6676 6650 6677 6651
 6678 6652 6679 6653 6680 6654 6681 6655 6682 6656
 6683 6657 6684 6658 6685 6659 6686 6660 6687 6661
 6688 6662 6689 6663 6690 6664 6691 6665 5868 6692
 6666 6667 6694 6668 6695 6669 6696 6670 6697 6671
 6698 6672 6699 6673 6700 6674 6701 6675 6702 6676
 6703 6677 6704 6678 6705 6679 6706 6680 6707 6681
 6708 6682 6709 6683 6710 6684 6711 6685 6712 6686
 6713 6687 6714 6688 6715 6689 6716 6690 6717 6691
 6718 6692 6719 6693 5890 6720 6694 6695 6722 6696
 6723 6697 6724 6698 6725 6699 6726 6700 6727 6701
 6728 6702 6729 6703 6730 6704 6731 6705 6732 6706
 6733 6707 6734 6708 6735 6709 6736 6710 6737 6711
 6738 6712 6739 6713 6740 6714 6741 6715 6742 6716
 6743 6717 6744 6718 6745 6719 6746 6720 6747 6721
 5912 6748 6722 6723 6750 6724 6751 6725 6752 6726
 6753 6727 6754 6728 6755 6729 6756 6730 6757 6731
 6758 6732 6759 6733 6760 6734 6761 6735 6762 6736
 6763 6737 6764 6738 6765 6739 6766 6740 6767 6741
 6768 6742 6769 6743 6770 6744 6771 6745 6772 6746
 6773 6747 6774 6748 6775 6749 5934 6776 6750 6751
 6778 6752 6779 6753 6780 6754 6781 6755 6782 6756
 6783 6757 6784 6758 6785 6759 6786 6760 6787 6761
 6788 6762 6789 6763 6790 6764 6791 6765 6792 6766
 6793 6767 6794 6768 6795 6769 6796 6770 6797 6771
 6798 6772 6799 6773 6800 6774 6801 6775 6802 6776
 6803 6777 5956 6804 6778 6779 6806 6780 6807 6781
 6808 6782 6809 6783 6810 6784 6811 6785 6812 6786
 6813 6787 6814 6788 6815 6789 6816 6790 6817 6791
 6818 6792 6819 6793 6820 6794 6821 6795 6822 6796
 6823 6797 6824 6798 6825 6799 6826 6800 6827 6801
 6828 6802 6829 6803 6830 6804 6831 6805 5978 6832
 6806 6807 6834 6808 6835 6809 6836 6810 6837 6811
 6838 6812 6839 6813 6840 6814 6841 6815 6842 6816
 6843 6817 6844 6818 6845 6819 6846 6820 6847 6821
 6848 6822 6849 6823 6850 6824 6851 6825 6852 6826
 6853 6827 6854 6828 6855 6829 6856 6830 6857 6831
 6858 6832 6859 6833 6000 6860 6834 6835 6862 6836
 6863 6837 6864 6838 6865 6839 6866 6840 6867 6841
 6868 6842 6869 6843 6870 6844 6871 6845 6872 6846
 6873 6847 6874 6848 6875 6849 6876 6850 6877 6851
 6878 6852 6879 6853 6880 6854 6881 6855 6882 6856
 6883 6857 6884 6858 6885 6859 6886 6860 6887 6861
 6022 6888 6862 6863 6890 6864 6891 6865 6892 6866
 6893 6867 6894 6868 6895 6869 6896 6870 6897 6871
 6898 6872 6899 6873 6900 6874 6901 6875 6902 6876
 6903 6877 6904 6878 6905 6879 6906 6880 6907 6881
 6908 6882 6909 6883 6910 6884 6911 6885 6912 6886
 6913 6887 6914 6888 6915 6889 6044 6916 6890 6891
 6918 6892 6919 6893 6920 6894 6921 6895 6922 6896
 6923 6897 6924 6898 6925 6899 6926 6900 6927 6901
 6928 6902 6929 6903 6930 6904 6931 6905 6932 6906
 6933 6907 6934 6908 6935 6909 6936 6910 6937 6911
 6938 6912 6939 6913 6940 6914 6941 6915 6942 6916
 6943 6917 6066 6944 6918 6919 6946 6920 6947 6921
 6948 6922 6949 6923 6950 6924 6951 6925 6952 6926
 6953 6927 6954 6928 6955 6929 6956 6930 6957 6931
 6958 6932 6959 6933 6960 6934 6961 6935 6962 6936
 6963 6937 6964 6938 6965 6939 6966 6940 6967 6941
 6968 6942 6969 6943 6970 6944 6971 6945 6088 6972
 6946 6947 6974 6948 6975 6949 6976 6950 6977 6951
 6978 6952 6979 6953 6980 6954 6981 6955 6982 6956
 6983 6957 6984 6958 6985 6959 6986 6960 6987 6961
 6988 6962 6989 6963 6990 6964 6991 6965 6992 6966
 6993 6967 6994 6968 6995 6969 6996 6970 6997 6971
 6998 6972 6999 6973 6110 7000 6974 6975 7002 6976
 7003 6977 7004 6978 7005 6979 7006 6980 7007 6981
 7008 6982 7009 6983 7010 6984 7011 6985 7012 6986
 7013 6987 7014 6988 7015 6989 7016 6990 7017 6991
 7018 6992 7019 6993 7020 6994 7021 6995 7022 6996
 7023 6997 7024 6998 7025 6999 7026 7000 7027 7001
 6132 7028 7002 7003 7030 7004 7031 7005 7032 7006
 7033 7007 7034 7008 7035 7009 7036 7010 7037 7011
 7038 7012 7039 7013 7040 7014 7041 7015 7042 7016
 7043 7017 7044 7018 7045 7019 7046 7020 7047 7021
 7048 7022 7049 7023 7050 7024 7051 7025 7052 7026
 7053 7027 7054 7028 7055 7029 6154 7056 7030 7031
 7058 7032 7059 7033 7060 7034 7061 7035 7062 7036
 7063 7037 7064 7038 7065 7039 7066 7040 7067 7041
 7068 7042 7069 7043 7070 7044 7071 7045 7072 7046
 7073 7047 7074 7048 7075 7049 7076 7050 7077 7051
 7078 7052 7079 7053 7080 7054 7081 7055 7082 7056
 7083 7057 6176 7084 7058 7059 7086 7060 7087 7061
 7088 7062 7089 7063 7090 7064 7091 7065 7092 7066
 7093 7067 7094 7068 7095 7069 7096 7070 7097 7071
 7098 7072 7099 7073 7100 7074 7101 7075 7102 7076
 7103 7077 7104 7078 7105 7079 7106 7080 7107 7081
 7108 7082 7109 7083 7110 7084 7111 7085 6198 7112
 7086 7087 7114 7088 7115 7089 7116 7090 7117 7091
 7118 7092 7119 7093 7120 7094 7121 7095 7122 7096
 7123 7097 7124 7098 7125 7099 7126 7100 7127 7101
 7128 7102 7129 7103 7130 7104 7131 7105 7132 7106
 7133 7107 7134 7108 7135 7109 7136 7110 7137 7111
 7138 7112 7139 7113 6220 7140 7114 7115 7142 7116
 7143 7117 7144 7118 7145 7119 7146 7120 7147 7121
 7148 7122 7149 7123 7150 7124 7151 7125 7152 7126
 7153 7127 7154 7128 7155 7129 7156 7130 7157 7131
 7158 7132 7159 7133 7160 7134 7161 7135 7162 7136
 7163 7137 7164 7138 7165 7139 7166 7140 7167 7141
 6242 7168 7142 7143 7170 7144 7171 7145 7172 7146
 7173 7147 7174 7148 7175 7149 7176 7150 7177 7151
 7178 7152 7179 7153 7180 7154 7181 7155 7182 7156
 7183 7157 7184 7158 7185 7159 7186 7160 7187 7161
 7188 7162 7189 7163 7190 7164 7191 7165 7192 7166
 7193 7167 7194 7168 7195 7169 6264 7196 7170 7171
 7198 7172 7199 7173 7200 7174 7201 7175 7202 7176
 7203 7177 7204 7178 7205 7179 7206 7180 7207 7181
 7208 7182 7209 7183 7210 7184 7211 7185 7212 7186
 7213 7187 7214 7188 7215 7189 7216 7190 7217 7191
 7218 7192 7219 7193 7220 7194 7221 7195 7222 7196
 7223 7197 6286 7224 7198 5603 7199 5602 7226 7200
 5601 7227 7201 5600 7228 7202 5599 7229 7203 5598
 7230 7204 5597 7231 7205 5596 7232 7206 5595 7233
 7207 5594 7234 7208 5593 7235 7209 5592 7236 7210
 5591 7237 7211 5590 7238 7212 5589 7239 7213 5588
 7240 7214 5587 7241 7215 5586 7242 7216 5585 7243
 7217 5584 7244 7218 5583 7245 7219 5582 7246 7220
 5581 7247 7221 5580 7248 7222 5579 7249 7223 5578
 7250 7224 5577 7251 7225 6308 5576 7252 2502 2504
 7254 2527 7255 2519 7256 2523 7257 2521 5625 7258
 7254 7255 7260 7256 7261 7257 7262 7258 7263 7259
 5624 7264 7260 7261 7266 7262 7267 7263 7268 7264
 7269 7265 5623 7270 7266 7267 7272 7268 7273 7269
 7274 7270 7275 7271 5622 7276 7272 7273 7278 7274
 7279 7275 7280 7276 7281 7277 5621 7282 7278 7279
 7284 7280 7285 7281 7286 7282 7287 7283 5620 7288
 7284 7285 7290 7286 7291 7287 7292 7288 7293 7289
 5619 7294 7290 7291 7296 7292 7297 7293 7298 7294
 7299 7295 5618 7300 7296 7297 7302 7298 7303 7299
 7304 7300 7305 7301 5617 7306 7302 7303 7308 7304
 7309 7305 7310 7306 7311 7307 5616 7312 7308 7309
 7314 7310 7315 7311 7316 7312 7317 7313 5615 7318
 7314 7315 7320 7316 7321 7317 7322 7318 7323 7319
 5614 7324 7320 7321 7326 7322 7327 7323 7328 7324
 7329 7325 5613 7330 7326 7327 7332 7328 7333 7329
 7334 7330 7335 7331 5612 7336 7332 7333 7338 7334
 7339 7335 7340 7336 7341 7337 5611 7342 7338 7339
 7344 7340 7345 7341 7346 7342 7347 7343 5610 7348
 7344 7345 7350 7346 7351 7347 7352 7348 7353 7349
 5609 7354 7350 7351 7356 7352 7357 7353 7358 7354
 7359 7355 5608 7360 7356 7357 7362 7358 7363 7359
 7364 7360 7365 7361 5607 7366 7362 7363 7368 7364
 7369 7365 7370 7366 7371 7367 5606 7372 7368 7369
 7374 7370 7375 7371 7376 7372 7377 7373 5605 7378
 7374 7375 7380 7376 7381 7377 7382 7378 7383 7379
 5604 7384 6357 7385 6356 7386 6355 7387 6354 7388
 6353 7389 6352 7390 6351 7391 6350 7392 6349 7393
 6348 7394 6347 7395 6346 7396 6345 7397 6344 7398
 6343 7399 6342 7400 6341 7401 6340 7402 6339 7403
 6338 7404 6337 7405 6336 7406 6335 7407 6334 7408
 6333 7409 6332 7410 6331 7411 6330 7412 7386 7384
 7387 7414 7388 7415 7389 7416 7390 7417 7391 7418
 7392 7419 7393 7420 7394 7421 7395 7422 7396 7423
 7397 7424 7398 7425 7399 7426 7400 7427 7401 7428
 7402 7429 7403 7430 7404 7431 7405 7432 7406 7433
 7407 7434 7408 7435 7409 7436 7410 7437 7411 7438
 7412 7439 7413 7440 7414 7383 7415 7442 7416 7443
 7417 7444 7418 7445 7419 7446 7420 7447 7421 7448
 7422 7449 7423 7450 7424 7451 7425 7452 7426 7453
 7427 7454 7428 7455 7429 7456 7430 7457 7431 7458
 7432 7459 7433 7460 7434 7461 7435 7462 7436 7463
 7437 7464 7438 7465 7439 7466 7440 7467 7441 7468
 7442 7382 7443 7470 7444 7471 7445 7472 7446 7473
 7447 7474 7448 7475 7449 7476 7450 7477 7451 7478
 7452 7479 7453 7480 7454 7481 7455 7482 7456 7483
 7457 7484 7458 7485 7459 7486 7460 7487 7461 7488
 7462 7489 7463 7490 7464 7491 7465 7492 7466 7493
 7467 7494 7468 7495 7469 7496 7470 7381 7471 7498
 7472 7499 7473 7500 7474 7501 7475 7502 7476 7503
 7477 7504 7478 7505 7479 7506 7480 7507 7481 7508
 7482 7509 7483 7510 7484 7511 7485 7512 7486 7513
 7487 7514 7488 7515 7489 7516 7490 7517 7491 7518
 7492 7519 7493 7520 7494 7521 7495 7522 7496 7523
 7497 7524 7498 7380 7499 7526 7500 7527 7501 7528
 7502 7529 7503 7530 7504 7531 7505 7532 7506 7533
 7507 7534 7508 7535 7509 7536 7510 7537 7511 7538
 7512 7539 7513 7540 7514 7541 7515 7542 7516 7543
 7517 7544 7518 7545 7519 7546 7520 7547 7521 7548
 7522 7549 7523 7550 7524 7551 7525 7552 7554 7555
 7556 7557 7558 7559 7560 7561 7562 7563 7564 7565
 7566 7567 7568 7569 7570 7571 7572 7573 7574 7575
 7576 7577 7578 7579 7580 7581 7582 7583 7584 7585
 7586 7587 7588 7589 7590 7591 7254 7592 7554 7555
 7594 7556 7595 7557 7596 7558 7597 7559 7598 7560
 7599 7561 7600 7562 7601 7563 7602 7564 7603 7565
 7604 7566 7605 7567 7606 7568 7607 7569 7608 7570
 7609 7571 7610 7572 7611 7573 7612 7574 7613 7575
 7614 7576 7615 7577 7616 7578 7617 7579 7618 7580
 7619 7581 7620 7582 7621 7583 7622 7584 7623 7585
 7624 7586 7625 7587 7626 7588 7627 7589 7628 7590
 7629 7591 7630 7592 7631 7593 7260 7632 7594 7595
 7634 7596 7635 7597 7636 7598 7637 7599 7638 7600
 7639 7601 7640 7602 7641 7603 7642 7604 7643 7605
 7644 7606 7645 7607 7646 7608 7647 7609 7648 7610
 7649 7611 7650 7612 7651 7613 7652 7614 7653 7615
 7654 7616 7655 7617 7656 7618 7657 7619 7658 7620
 7659 7621 7660 7622 7661 7623 7662 7624 7663 7625
 7664 7626 7665 7627 7666 7628 7667 7629 7668 7630
 7669 7631 7670 7632 7671 7633 7266 7672 7634 7635
 7674 7636 7675 7637 7676 7638 7677 7639 7678 7640
 7679 7641 7680 7642 7681 7643 7682 7644 7683 7645
 7684 7646 7685 7647 7686 7648 7687 7649 7688 7650
 7689 7651 7690 7652 7691 7653 7692 7654 7693 7655
 7694 7656 7695 7657 7696 7658 7697 7659 7698 7660
 7699 7661 7700 7662 7701 7663 7702 7664 7703 7665
 7704 7666 7705 7667 7706 7668 7707 7669 7708 7670
 7709 7671 7710 7672 7711 7673 7272 7712 7674 7675
 7714 7676 7715 7677 7716 7678 7717 7679 7718 7680
 7719 7681 7720 7682 7721 7683 7722 7684 7723 7685
 7724 7686 7725 7687 7726 7688 7727 7689 7728 7690
 7729 7691 7730 7692 7731 7693 7732 7694 7733 7695
 7734 7696 7735 7697 7736 7698 7737 7699 7738 7700
 7739 7701 7740 7702 7741 7703 7742 7704 7743 7705
 7744 7706 7745 7707 7746 7708 7747 7709 7748 7710
 7749 7711 7750 7712 7751 7713 7278 7752 7714 7715
 7754 7716 7755 7717 7756 7718 7757 7719 7758 7720
 7759 7721 7760 7722 7761 7723 7762 7724 7763 7725
 7764 7726 7765 7727 7766 7728 7767 7729 7768 7730
 7769 7731 7770 7732 7771 7733 7772 7734 7773 7735
 7774 7736 7775 7737 7776 7738 7777 7739 7778 7740
 7779 7741 7780 7742 7781 7743 7782 7744 7783 7745
 7784 7746 7785 7747 7786 7748 7787 7749 7788 7750
 7789 7751 7790 7752 7791 7753 7284 7792 7754 7755
 7794 7756 7795 7757 7796 7758 7797 7759 7798 7760
 7799 7761 7800 7762 7801 7763 7802 7764 7803 7765
 7804 7766 7805 7767 7806 7768 7807 7769 7808 7770
 7809 7771 7810 7772 7811 7773 7812 7774 7813 7775
 7814 7776 7815 7777 7816 7778 7817 7779 7818 7780
 7819 7781 7820 7782 7821 7783 7822 7784 7823 7785
 7824 7786 7825 7787 7826 7788 7827 7789 7828 7790
 7829 7791 7830 7792 7831 7793 7290 7832 7794 7795
 7834 7796 7835 7797 7836 7798 7837 7799 7838 7800
 7839 7801 7840 7802 7841 7803 7842 7804 7843 7805
 7844 7806 7845 7807 7846 7808 7847 7809 7848 7810
 7849 7811 7850 7812 7851 7813 7852 7814 7853 7815
 7854 7816 7855 7817 7856 7818 7857 7819 7858 7820
 7859 7821 7860 7822 7861 7823 7862 7824 7863 7825
 7864 7826 7865 7827 7866 7828 7867 7829 7868 7830
 7869 7831 7870 7832 7871 7833 7296 7872 7834 7835
 7874 7836 7875 7837 7876 7838 7877 7839 7878 7840
 7879 7841 7880 7842 7881 7843 7882 7844 7883 7845
 7884 7846 7885 7847 7886 7848 7887 7849 7888 7850
 7889 7851 7890 7852 7891 7853 7892 7854 7893 7855
 7894 7856 7895 7857 7896 7858 7897 7859 7898 7860
 7899 7861 7900 7862 7901 7863 7902 7864 7903 7865
 7904 7866 7905 7867 7906 7868 7907 7869 7908 7870
 7909 7871 7910 7872 7911 7873 7302 7912 7874 7875
 7914 7876 7915 7877 7916 7878 7917 7879 7918 7880
 7919 7881 7920 7882 7921 7883 7922 7884 7923 7885
 7924 7886 7925 7887 7926 7888 7927 7889 7928 7890
 7929 7891 7930 7892 7931 7893 7932 7894 7933 7895
 7934 7896 7935 7897 7936 7898 7937 7899 7938 7900
 7939 7901 7940 7902 7941 7903 7942 7904 7943 7905
 7944 7906 7945 7907 7946 7908 7947 7909 7948 7910
 7949 7911 7950 7912 7951 7913 7308 7952 7914 7915
 7954 7916 7955 7917 7956 7918 7957 7919 7958 7920
 7959 7921 7960 7922 7961 7923 7962 7924 7963 7925
 7964 7926 7965 7927 7966 7928 7967 7929 7968 7930
 7969 7931 7970 7932 7971 7933 7972 7934 7973 7935
 7974 7936 7975 7937 7976 7938 7977 7939 7978 7940
 7979 7941 7980 7942 7981 7943 7982 7944 7983 7945
 7984 7946 7985 7947 7986 7948 7987 7949 7988 7950
 7989 7951 7990 7952 7991 7953 7314 7992 7954 7955
 7994 7956 7995 7957 7996 7958 7997 7959 7998 7960
 7999 7961 8000 7962 8001 7963 8002 7964 8003 7965
 8004 7966 8005 7967 8006 7968 8007 7969 8008 7970
 8009 7971 8010 7972 8011 7973 8012 7974 8013 7975
 8014 7976 8015 7977 8016 7978 8017 7979 8018 7980
 8019 7981 8020 7982 8021 7983 8022 7984 8023 7985
 8024 7986 8025 7987 8026 7988 8027 7989 8028 7990
 8029 7991 8030 7992 8031 7993 7320 8032 7994 7995
 8034 7996 8035 7997 8036 7998 8037 7999 8038 8000
 8039 8001 8040 8002 8041 8003 8042 8004 8043 8005
 8044 8006 8045 8007 8046 8008 8047 8009 8048 8010
 8049 8011 8050 8012 8051 8013 8052 8014 8053 8015
 8054 8016 8055 8017 8056 8018 8057 8019 8058 8020
 8059 8021 8060 8022 8061 8023 8062 8024 8063 8025
 8064 8026 8065 8027 8066 8028 8067 8029 8068 8030
 8069 8031 8070 8032 8071 8033 7326 8072 8034 8035
 8074 8036 8075 8037 8076 8038 8077 8039 8078 8040
 8079 8041 8080 8042 8081 8043 8082 8044 8083 8045
 8084 8046 8085 8047 8086 8048 8087 8049 8088 8050
 8089 8051 8090 8052 8091 8053 8092 8054 8093 8055
 8094 8056 8095 8057 8096 8058 8097 8059 8098 8060
 8099 8061 8100 8062 8101 8063 8102 8064 8103 8065
 8104 8066 8105 8067 8106 8068 8107 8069 8108 8070
 8109 8071 8110 8072 8111 8073 7332 8112 8074 8075
 8114 8076 8115 8077 8116 8078 8117 8079 8118 8080
 8119 8081 8120 8082 8121 8083 8122 8084 8123 8085
 8124 8086 8125 8087 8126 8088 8127 8089 8128 8090
 8129 8091 8130 8092 8131 8093 8132 8094 8133 8095
 8134 8096 8135 8097 8136 8098 8137 8099 8138 8100
 8139 8101 8140 8102 8141 8103 8142 8104 8143 8105
 8144 8106 8145 8107 8146 8108 8147 8109 8148 8110
 8149 8111 8150 8112 8151 8113 7338 8152 8114 8115
 8154 8116 8155 8117 8156 8118 8157 8119 8158 8120
 8159 8121 8160 8122 8161 8123 8162 8124 8163 8125
 8164 8126 8165 8127 8166 8128 8167 8129 8168 8130
 8169 8131 8170 8132 8171 8133 8172 8134 8173 8135
 8174 8136 8175 8137 8176 8138 8177 8139 8178 8140
 8179 8141 8180 8142 8181 8143 8182 8144 8183 8145
 8184 8146 8185 8147 8186 8148 8187 8149 8188 8150
 8189 8151 8190 8152 8191 8153 7344 8192 8154 8155
 8194 8156 8195 8157 8196 8158 8197 8159 8198 8160
 8199 8161 8200 8162 8201 8163 8202 8164 8203 8165
 8204 8166 8205 8167 8206 8168 8207 8169 8208 8170
 8209 8171 8210 8172 8211 8173 8212 8174 8213 8175
 8214 8176 8215 8177 8216 8178 8217 8179 8218 8180
 8219 8181 8220 8182 8221 8183 8222 8184 8223 8185
 8224 8186 8225 8187 8226 8188 8227 8189 8228 8190
 8229 8191 8230 8192 8231 8193 7350 8232 8194 8195
 8234 8196 8235 8197 8236 8198 8237 8199 8238 8200
 8239 8201 8240 8202 8241 8203 8242 8204 8243 8205
 8244 8206 8245 8207 8246 8208 8247 8209 8248 8210
 8249 8211 8250 8212 8251 8213 8252 8214 8253 8215
 8254 8216 8255 8217 8256 8218 8257 8219 8258 8220
 8259 8221 8260 8222 8261 8223 8262 8224 8263 8225
 8264 8226 8265 8227 8266 8228 8267 8229 8268 8230
 8269 8231 8270 8232 8271 8233 7356 8272 8234 8235
 8274 8236 8275 8237 8276 8238 8277 8239 8278 8240
 8279 8241 8280 8242 8281 8243 8282 8244 8283 8245
 8284 8246 8285 8247 8286 8248 8287 8249 8288 8250
 8289 8251 8290 8252 8291 8253 8292 8254 8293 8255
 8294 8256 8295 8257 8296 8258 8297 8259 8298 8260
 8299 8261 8300 8262 8301 8263 8302 8264 8303 8265
 8304 8266 8305 8267 8306 8268 8307 8269 8308 8270
 8309 8271 8310 8272 8311 8273 7362 8312 8274 8275
 8314 8276 8315 8277 8316 8278 8317 8279 8318 8280
 8319 8281 8320 8282 8321 8283 8322 8284 8323 8285
 8324 8286 8325 8287 8326 8288 8327 8289 8328 8290
 8329 8291 8330 8292 8331 8293 8332 8294 8333 8295
 8334 8296 8335 8297 8336 8298 8337 8299 8338 8300
 8339 8301 8340 8302 8341 8303 8342 8304 8343 8305
 8344 8306 8345 8307 8346 8308 8347 8309 8348 8310
 8349 8311 8350 8312 8351 8313 7368 8352 8314 8315
 8354 8316 8355 8317 8356 8318 8357 8319 8358 8320
 8359 8321 8360 8322 8361 8323 8362 8324 8363 8325
 8364 8326 8365 8327 8366 8328 8367 8329 8368 8330
 8369 8331 8370 8332 8371 8333 8372 8334 8373 8335
 8374 8336 8375 8337 8376 8338 8377 8339 8378 8340
 8379 8341 8380 8342 8381 8343 8382 8344 8383 8345
 8384 8346 8385 8347 8386 8348 8387 8349 8388 8350
 8389 8351 8390 8352 8391 8353 7374 8392 8354 8355
 8394 8356 8395 8357 8396 8358 8397 8359 8398 8360
 8399 8361 8400 8362 8401 8363 8402 8364 8403 8365
 8404 8366 8405 8367 8406 8368 8407 8369 8408 8370
 8409 8371 8410 8372 8411 8373 8412 8374 8413 8375
 8414 8376 8415 8377 8416 8378 8417 8379 8418 8380
 8419 8381 8420 8382 8421 8383 8422 8384 8423 8385
 8424 8386 8425 8387 8426 8388 8427 8389 8428 8390
 8429 8391 8430 8392 8431 8393 7380 8432 7526 8433
 7527 8434 7528 8435 7529 8436 7530 8437 7531 8438
 7532 8439 7533 8440 7534 8441 7535 8442 7536 8443
 7537 8444 7538 8445 7539 8446 7540 8447 7541 8448
 7542 8449 7543 8450 7544 8451 7545 8452 7546 8453
 7547 8454 7548 8455 7549 8456 7550 8457 7551 8458
 7552 8459 7553 8460 8434 8432 8435 8462 8436 8463
 8437 8464 8438 8465 8439 8466 8440 8467 8441 8468
 8442 8469 8443 8470 8444 8471 8445 8472 8446 8473
 8447 8474 8448 8475 8449 8476 8450 8477 8451 8478
 8452 8479 8453 8480 8454 8481 8455 8482 8456 8483
 8457 8484 8458 8485 8459 8486 8460 8487 8461 8488
 8462 8431 8463 8490 8464 8491 8465 8492 8466 8493
 8467 8494 8468 8495 8469 8496 8470 8497 8471 8498
 8472 8499 8473 8500 8474 8501 8475 8502 8476 8503
 8477 8504 8478 8505 8479 8506 8480 8507 8481 8508
 8482 8509 8483 8510 8484 8511 8485 8512 8486 8513
 8487 8514 8488 8515 8489 8516 8490 8430 8491 8518
 8492 8519 8493 8520 8494 8521 8495 8522 8496 8523
 8497 8524 8498 8525 8499 8526 8500 8527 8501 8528
 8502 8529 8503 8530 8504 8531 8505 8532 8506 8533
 8507 8534 8508 8535 8509 8536 8510 8537 8511 8538
 8512 8539 8513 8540 8514 8541 8515 8542 8516 8543
 8517 8544 8518 8429 8519 8546 8520 8547 8521 8548
 8522 8549 8523 8550 8524 8551 8525 8552 8526 8553
 8527 8554 8528 8555 8529 8556 8530 8557 8531 8558
 8532 8559 8533 8560 8534 8561 8535 8562 8536 8563
 8537 8564 8538 8565 8539 8566 8540 8567 8541 8568
 8542 8569 8543 8570 8544 8571 8545 8572 8546 8428
 8547 8574 8548 8575 8549 8576 8550 8577 8551 8578
 8552 8579 8553 8580 8554 8581 8555 8582 8556 8583
 8557 8584 8558 8585 8559 8586 8560 8587 8561 8588
 8562 8589 8563 8590 8564 8591 8565 8592 8566 8593
 8567 8594 8568 8595 8569 8596 8570 8597 8571 8598
 8572 8599 8573 8600 8574 8427 8575 8602 8576 8603
 8577 8604 8578 8605 8579 8606 8580 8607 8581 8608
 8582 8609 8583 8610 8584 8611 8585 8612 8586 8613
 8587 8614 8588 8615 8589 8616 8590 8617 8591 8618
 8592 8619 8593 8620 8594 8621 8595 8622 8596 8623
 8597 8624 8598 8625 8599 8626 8600 8627 8601 8628
 8602 8426 8603 8630 8604 8631 8605 8632 8606 8633
 8607 8634 8608 8635 8609 8636 8610 8637 8611 8638
 8612 8639 8613 8640 8614 8641 8615 8642 8616 8643
 8617 8644 8618 8645 8619 8646 8620 8647 8621 8648
 8622 8649 8623 8650 8624 8651 8625 8652 8626 8653
 8627 8654 8628 8655 8629 8656 8630 8425 8631 8658
 8632 8659 8633 8660 8634 8661 8635 8662 8636 8663
 8637 8664 8638 8665 8639 8666 8640 8667 8641 8668
 8642 8669 8643 8670 8644 8671 8645 8672 8646 8673
 8647 8674 8648 8675 8649 8676 8650 8677 8651 8678
 8652 8679 8653 8680 8654 8681 8655 8682 8656 8683
 8657 8684 8658 8424 8659 8686 8660 8687 8661 8688
 8662 8689 8663 8690 8664 8691 8665 8692 8666 8693
 8667 8694 8668 8695 8669 8696 8670 8697 8671 8698
 8672 8699 8673 8700 8674 8701 8675 8702 8676 8703
 8677 8704 8678 8705 8679 8706 8680 8707 8681 8708
 8682 8709 8683 8710 8684 8711 8685 8712 8686 8423
 8687 8714 8688 8715 8689 8716 8690 8717 8691 8718
 8692 8719 8693 8720 8694 8721 8695 8722 8696 8723
 8697 8724 8698 8725 8699 8726 8700 8727 8701 8728
 8702 8729 8703 8730 8704 8731 8705 8732 8706 8733
 8707 8734 8708 8735 8709 8736 8710 8737 8711 8738
 8712 8739 8713 8740 8714 8422 8715 8742 8716 8743
 8717 8744 8718 8745 8719 8746 8720 8747 8721 8748
 8722 8749 8723 8750 8724 8751 8725 8752 8726 8753
 8727 8754 8728 8755 8729 8756 8730 8757 8731 8758
 8732 8759 8733 8760 8734 8761 8735 8762 8736 8763
 8737 8764 8738 8765 8739 8766 8740 8767 8741 8768
 8742 8421 8743 8770 8744 8771 8745 8772 8746 8773
 8747 8774 8748 8775 8749 8776 8750 8777 8751 8778
 8752 8779 8753 8780 8754 8781 8755 8782 8756 8783
 8757 8784 8758 8785 8759 8786 8760 8787 8761 8788
 8762 8789 8763 8790 8764 8791 8765 8792 8766 8793
 8767 8794 8768 8795 8769 8796 8770 8420 8771 8798
 8772 8799 8773 8800 8774 8801 8775 8802 8776 8803
 8777 8804 8778 8805 8779 8806 8780 8807 8781 8808
 8782 8809 8783 8810 8784 8811 8785 8812 8786 8813
 8787 8814 8788 8815 8789 8816 8790 8817 8791 8818
 8792 8819 8793 8820 8794 8821 8795 8822 8796 8823
 8797 8824 8798 8419 8799 8826 8800 8827 8801 8828
 8802 8829 8803 8830 8804 8831 8805 8832 8806 8833
 8807 8834 8808 8835 8809 8836 8810 8837 8811 8838
 8812 8839 8813 8840 8814 8841 8815 8842 8816 8843
 8817 8844 8818 8845 8819 8846 8820 8847 8821 8848
 8822 8849 8823 8850 8824 8851 8825 8852 8826 8418
 8827 8854 8828 8855 8829 8856 8830 8857 8831 8858
 8832 8859 8833 8860 8834 8861 8835 8862 8836 8863
 8837 8864 8838 8865 8839 8866 8840 8867 8841 8868
 8842 8869 8843 8870 8844 8871 8845 8872 8846 8873
 8847 8874 8848 8875 8849 8876 8850 8877 8851 8878
 8852 8879 8853 8880 8854 8417 8855 8882 8856 8883
 8857 8884 8858 8885 8859 8886 8860 8887 8861 8888
 8862 8889 8863 8890 8864 8891 8865 8892 8866 8893
 8867 8894 8868 8895 8869 8896 8870 8897 8871 8898
 8872 8899 8873 8900 8874 8901 8875 8902 8876 8903
 8877 8904 8878 8905 8879 8906 8880 8907 8881 8908
 8882 8416 8883 8910 8884 8911 8885 8912 8886 8913
 8887 8914 8888 8915 8889 8916 8890 8917 8891 8918
 8892 8919 8893 8920 8894 8921 8895 8922 8896 8923
 8897 8924 8898 8925 8899 8926 8900 8927 8901 8928
 8902 8929 8903 8930 8904 8931 8905 8932 8906 8933
 8907 8934 8908 8935 8909 8936 8910 8415 8911 8938
 8912 8939 8913 8940 8914 8941 8915 8942 8916 8943
 8917 8944 8918 8945 8919 8946 8920 8947 8921 8948
 8922 8949 8923 8950 8924 8951 8925 8952 8926 8953
 8927 8954 8928 8955 8929 8956 8930 8957 8931 8958
 8932 8959 8933 8960 8934 8961 8935 8962 8936 8963
 8937 8964 8938 8414 8939 8966 8940 8967 8941 8968
 8942 8969 8943 8970 8944 8971 8945 8972 8946 8973
 8947 8974 8948 8975 8949 8976 8950 8977 8951 8978
 8952 8979 8953 8980 8954 8981 8955 8982 8956 8983
 8957 8984 8958 8985 8959 8986 8960 8987 8961 8988
 8962 8989 8963 8990 8964 8991 8965 8992 8966 8413
 8967 8994 8968 8995 8969 8996 8970 8997 8971 8998
 8972 8999 8973 9000 8974 9001 8975 9002 8976 9003
 8977 9004 8978 9005 8979 9006 8980 9007 8981 9008
 8982 9009 8983 9010 8984 9011 8985 9012 8986 9013
 8987 9014 8988 9015 8989 9016 8990 9017 8991 9018
 8992 9019 8993 9020 8994 8412 8995 9022 8996 9023
 8997 9024 8998 9025 8999 9026 9000 9027 9001 9028
 9002 9029 9003 9030 9004 9031 9005 9032 9006 9033
 9007 9034 9008 9035 9009 9036 9010 9037 9011 9038
 9012 9039 9013 9040 9014 9041 9015 9042 9016 9043
 9017 9044 9018 9045 9019 9046 9020 9047 9021 9048
 9022 8411 9023 9050 9024 9051 9025 9052 9026 9053
 9027 9054 9028 9055 9029 9056 9030 9057 9031 9058
 9032 9059 9033 9060 9034 9061 9035 9062 9036 9063
 9037 9064 9038 9065 9039 9066 9040 9067 9041 9068
 9042 9069 9043 9070 9044 9071 9045 9072 9046 9073
 9047 9074 9048 9075 9049 9076 9050 8410 9051 9078
 9052 9079 9053 9080 9054 9081 9055 9082 9056 9083
 9057 9084 9058 9085 9059 9086 9060 9087 9061 9088
 9062 9089 9063 9090 9064 9091 9065 9092 9066 9093
 9067 9094 9068 9095 9069 9096 9070 9097 9071 9098
 9072 9099 9073 9100 9074 9101 9075 9102 9076 9103
 9077 9104 9078 8409 9079 9106 9080 9107 9081 9108
 9082 9109 9083 9110 9084 9111 9085 9112 9086 9113
 9087 9114 9088 9115 9089 9116 9090 9117 9091 9118
 9092 9119 9093 9120 9094 9121 9095 9122 9096 9123
 9097 9124 9098 9125 9099 9126 9100 9127 9101 9128
 9102 9129 9103 9130 9104 9131 9105 9132 9106 8408
 9107 9134 9108 9135 9109 9136 9110 9137 9111 9138
 9112 9139 9113 9140 9114 9141 9115 9142 9116 9143
 9117 9144 9118 9145 9119 9146 9120 9147 9121 9148
 9122 9149 9123 9150 9124 9151 9125 9152 9126 9153
 9127 9154 9128 9155 9129 9156 9130 9157 9131 9158
 9132 9159 9133 9160 9134 8407 9135 9162 9136 9163
 9137 9164 9138 9165 9139 9166 9140 9167 9141 9168
 9142 9169 9143 9170 9144 9171 9145 9172 9146 9173
 9147 9174 9148 9175 9149 9176 9150 9177 9151 9178
 9152 9179 9153 9180 9154 9181 9155 9182 9156 9183
 9157 9184 9158 9185 9159 9186 9160 9187 9161 9188
 9162 8406 9163 9190 9164 9191 9165 9192 9166 9193
 9167 9194 9168 9195 9169 9196 9170 9197 9171 9198
 9172 9199 9173 9200 9174 9201 9175 9202 9176 9203
 9177 9204 9178 9205 9179 9206 9180 9207 9181 9208
 9182 9209 9183 9210 9184 9211 9185 9212 9186 9213
 9187 9214 9188 9215 9189 9216 9190 8405 9191 9218
 9192 9219 9193 9220 9194 9221 9195 9222 9196 9223
 9197 9224 9198 9225 9199 9226 9200 9227 9201 9228
 9202 9229 9203 9230 9204 9231 9205 9232 9206 9233
 9207 9234 9208 9235 9209 9236 9210 9237 9211 9238
 9212 9239 9213 9240 9214 9241 9215 9242 9216 9243
 9217 9244 9218 8404 9219 9246 9220 9247 9221 9248
 9222 9249 9223 9250 9224 9251 9225 9252 9226 9253
 9227 9254 9228 9255 9229 9256 9230 9257 9231 9258
 9232 9259 9233 9260 9234 9261 9235 9262 9236 9263
 9237 9264 9238 9265 9239 9266 9240 9267 9241 9268
 9242 9269 9243 9270 9244 9271 9245 9272 9246 8403
 9247 9274 9248 9275 9249 9276 9250 9277 9251 9278
 9252 9279 9253 9280 9254 9281 9255 9282 9256 9283
 9257 9284 9258 9285 9259 9286 9260 9287 9261 9288
 9262 9289 9263 9290 9264 9291 9265 9292 9266 9293
 9267 9294 9268 9295 9269 9296 9270 9297 9271 9298
 9272 9299 9273 9300 9274 8402 9275 9302 9276 9303
 9277 9304 9278 9305 9279 9306 9280 9307 9281 9308
 9282 9309 9283 9310 9284 9311 9285 9312 9286 9313
 9287 9314 9288 9315 9289 9316 9290 9317 9291 9318
 9292 9319 9293 9320 9294 9321 9295 9322 9296 9323
 9297 9324 9298 9325 9299 9326 9300 9327 9301 9328
 9302 8401 9303 9330 9304 9331 9305 9332 9306 9333
 9307 9334 9308 9335 9309 9336 9310 9337 9311 9338
 9312 9339 9313 9340 9314 9341 9315 9342 9316 9343
 9317 9344 9318 9345 9319 9346 9320 9347 9321 9348
 9322 9349 9323 9350 9324 9351 9325 9352 9326 9353
 9327 9354 9328 9355 9329 9356 9330 8400 9331 9358
 9332 9359 9333 9360 9334 9361 9335 9362 9336 9363
 9337 9364 9338 9365 9339 9366 9340 9367 9341 9368
 9342 9369 9343 9370 9344 9371 9345 9372 9346 9373
 9347 9374 9348 9375 9349 9376 9350 9377 9351 9378
 9352 9379 9353 9380 9354 9381 9355 9382 9356 9383
 9357 9384 9358 8399 9359 9386 9360 9387 9361 9388
 9362 9389 9363 9390 9364 9391 9365 9392 9366 9393
 9367 9394 9368 9395 9369 9396 9370 9397 9371 9398
 9372 9399 9373 9400 9374 9401 9375 9402 9376 9403
 9377 9404 9378 9405 9379 9406 9380 9407 9381 9408
 9382 9409 9383 9410 9384 9411 9385 9412 9386 8398
 9387 9414 9388 9415 9389 9416 9390 9417 9391 9418
 9392 9419 9393 9420 9394 9421 9395 9422 9396 9423
 9397 9424 9398 9425 9399 9426 9400 9427 9401 9428
 9402 9429 9403 9430 9404 9431 9405 9432 9406 9433
 9407 9434 9408 9435 9409 9436 9410 9437 9411 9438
 9412 9439 9413 9440 9414 8397 9415 9442 9416 9443
 9417 9444 9418 9445 9419 9446 9420 9447 9421 9448
 9422 9449 9423 9450 9424 9451 9425 9452 9426 9453
 9427 9454 9428 9455 9429 9456 9430 9457 9431 9458
 9432 9459 9433 9460 9434 9461 9435 9462 9436 9463
 9437 9464 9438 9465 9439 9466 9440 9467 9441 9468
 9442 8396 9443 9470 9444 9471 9445 9472 9446 9473
 9447 9474 9448 9475 9449 9476 9450 9477 9451 9478
 9452 9479 9453 9480 9454 9481 9455 9482 9456 9483
 9457 9484 9458 9485 9459 9486 9460 9487 9461 9488
 9462 9489 9463 9490 9464 9491 9465 9492 9466 9493
 9467 9494 9468 9495 9469 9496 9470 8395 9471 9498
 9472 9499 9473 9500 9474 9501 9475 9502 9476 9503
 9477 9504 9478 9505 9479 9506 9480 9507 9481 9508
 9482 9509 9483 9510 9484 9511 9485 9512 9486 9513
 9487 9514 9488 9515 9489 9516 9490 9517 9491 9518
 9492 9519 9493 9520 9494 9521 9495 9522 9496 9523
 9497 9524 9498 8394 9499 9526 9500 9527 9501 9528
 9502 9529 9503 9530 9504 9531 9505 9532 9506 9533
 9507 9534 9508 9535 9509 9536 9510 9537 9511 9538
 9512 9539 9513 9540 9514 9541 9515 9542 9516 9543
 9517 9544 9518 9545 9519 9546 9520 9547 9521 9548
 9522 9549 9523 9550 9524 9551 9525 9552 0 1
 2 3 4 5 6 7 8 9 10 11
 12 13 14 15 16 17 18 19 20 21
 22 23 24 25 26 27 28 29 30 31
 32 33 34 35 36 37 38 39 40 41
 42 43 44 45 46 47 48 49 50 51
 52 53 54 55 56 57 58 59 60 61
 62 63 64 65 66 67 68 69 70 71
 72 73 74 75 76 77 78 79 80 81
 82 83 84 85 86 87 88 89 90 91
 92 93 94 95 96 97 98 99 100 101
 102 103 104 105 106 107 108 109 110 111
 112 113 114 115 116 117 118 119 120 121
 122 123 124 125 126 127 128 129 130 131
 132 133 134 135 136 137 138 139 140 141
 142 143 144 145 146 147 148 149 150 151
 152 153 154 155 156 157 158 159 160 161
 162 163 164 165 166 167 168 169 170 171
 172 173 174 175 176 177 178 179 180 181
 182 183 184 185 186 187 188 189 190 191
 192 193 194 195 196 197 198 199 200 201
 202 203 204 205 206 207 208 209 210 211
 212 213 214 215 216 217 218 219 220 221
 222 223 224 225 226 227 228 229 230 231
 232 233 234 235 236 237 238 239 240 241
 242 243 244 245 246 247 248 249 250 251
 252 253 254 255 256 257 258 259 260 261
 262 263 264 265 266 267 268 269 270 271
 272 273 274 275 276 277 278 279 280 281
 282 283 284 285 286 287 288 289 290 291
 292 293 294 295 296 297 298 299 300 301
 302 303 304 305 306 307 308 309 310 311
 312 313 314 315 316 317 318 319 320 321
 322 323 324 325 326 327 328 329 330 331
 332 333 334 335 336 337 338 339 340 341
 342 343 344 345 346 347 348 349 350 351
 352 353 354 355 356 357 358 359 360 361
 362 363 364 365 366 367 368 369 370 371
 372 373 374 375 376 377 378 379 380 381
 382 383 384 385 386 387 388 389 390 391
 392 393 394 395 396 397 398 399 400 401
 402 403 404 405 406 407 408 409 410 411
 412 413 414 415 416 417 418 419 420 421
 422 423 424 425 426 427 428 429 430 431
 432 433 434 435 436 437 438 439 440 441
 442 443 444 445 446 447 448 449 450 451
 452 453 454 455 456 457 458 459 460 461
 462 463 464 465 466 467 468 469 470 471
 472 473 474 475 476 477 478 479 480 481
 482 483 484 485 486 487 488 489 490 491
 492 493 494 495 496 497 498 499 500 501
 502 503 504 505 506 507 508 509 510 511
 512 513 514 515 516 517 518 519 520 521
 522 523 524 525 526 527 528 529 530 531
 532 533 534 535 536 537 538 539 540 541
 542 543 544 545 546 547 548 549 550 551
 552 553 554 555 556 557 558 559 560 561
 562 563 564 565 566 567 568 569 570 571
 572 573 574 575 576 577 578 579 580 581
 582 583 584 585 586 587 588 589 590 591
 592 593 594 595 596 597 598 599 600 601
 602 603 604 605 606 607 608 609 610 611
 612 613 614 615 616 617 618 619 620 621
 622 623 624 625 626 627 628 629 630 631
 632 633 634 635 636 637 638 639 640 641
 642 643 644 645 646 647 648 649 650 651
 652 653 654 655 656 657 658 659 660 661
 662 663 664 665 666 667 668 669 670 671
 672 673 674 675 676 677 678 679 680 681
 682 683 684 685 686 687 688 689 690 691
 692 693 694 695 696 697 698 699 700 701
 702 703 704 705 706 707 708 709 710 711
 712 713 714 715 716 717 718 719 720 721
 722 723 724 725 726 727 728 729 730 731
 732 733 734 735 736 737 738 739 740 741
 742 743 744 745 746 747 748 749 750 751
 752 753 754 755 756 757 758 759 760 761
 762 763 764 765 766 767 768 769 770 771
 772 773 774 775 776 777 778 779 780 781
 782 783 784 785 786 787 788 789 790 791
 792 793 794 795 796 797 798 799 800 801
 802 803 804 805 806 807 808 809 810 811
 812 813 814 815 816 817 818 819 820 821
 822 823 824 825 826 827 828 829 830 831
 832 833 834 835 836 837 838 839 840 841
 842 843 844 845 846 847 848 849 850 851
 852 853 854 855 856 857 858 859 860 861
 862 863 864 865 866 867 868 869 870 871
 872 873 874 875 876 877 878 879 880 881
 882 883 884 885 886 887 888 889 890 891
 892 893 894 895 896 897 898 899 900 901
 902 903 904 905 906 907 908 909 910 911
 912 913 914 915 916 917 918 919 920 921
 922 923 924 925 926 927 928 929 930 931
 932 933 934 935 936 937 938 939 940 941
 942 943 944 945 946 947 948 949 950 951
 952 953 954 955 956 957 958 959 960 961
 962 963 964 965 966 967 968 969 970 971
 972 973 974 975 976 977 978 979 980 981
 982 983 984 985 986 987 988 989 990 991
 992 993 994 995 996 997 998 999 1000 1001
 1002 1003 1004 1005 1006 1007 1008 1009 1010 1011
 1012 1013 1014 1015 1016 1017 1018 1019 1020 1021
 1022 1023 1024 1025 1026 1027 1028 1029 1030 1031
 1032 1033 1034 1035 1036 1037 1038 1039 1040 1041
 1042 1043 1044 1045 1046 1047 1048 1049 1050 1051
 1052 1053 1054 1055 1056 1057 1058 1059 1060 1061
 1062 1063 1064 1065 1066 1067 1068 1069 1070 1071
 1072 1073 1074 1075 1076 1077 1078 1079 1080 1081
 1082 1083 1084 1085 1086 1087 1088 1089 1090 1091
 1092 1093 1094 1095 1096 1097 1098 1099 1100 1101
 1102 1103 1104 1105 1106 1107 1108 1109 1110 1111
 1112 1113 1114 1115 1116 1117 1118 1119 1120 1121
 1122 1123 1124 1125 1126 1127 1128 1129 1130 1131
 1132 1133 1134 1135 1136 1137 1138 1139 1140 1141
 1142 1143 1144 1145 1146 1147 1148 1149 1150 1151
 1152 1153 1154 1155 1156 1157 1158 1159 1160 1161
 1162 1163 1164 1165 1166 1167 1168 1169 1170 1171
 1172 1173 1174 1175 1176 1177 1178 1179 1180 1181
 1182 1183 1184 1185 1186 1187 1188 1189 1190 1191
 1192 1193 1194 1195 1196 1197 1198 1199 1200 1201
 1202 1203 1204 1205 1206 1207 1208 1209 1210 1211
 1212 1213 1214 1215 1216 1217 1218 1219 1220 1221
 1222 1223 1224 1225 1226 1227 1228 1229 1230 1231
 1232 1233 1234 1235 1236 1237 1238 1239 1240 1241
 1242 1243 1244 1245 1246 1247 1248 1249 1250 1251
 1252 1253 1254 1255 1256 1257 1258 1259 1260 1261
 1262 1263 1264 1265 1266 1267 1268 1269 1270 1271
 1272 1273 1274 1275 1276 1277 1278 1279 1280 1281
 1282 1283 1284 1285 1286 1287 1288 1289 1290 1291
 1292 1293 1294 1295 1296 1297 1298 1299 1300 1301
 1302 1303 1304 1305 1306 1307 1308 1309 1310 1311
 1312 1313 1314 1315 1316 1317 1318 1319 1320 1321
 1322 1323 1324 1325 1326 1327 1328 1329 1330 1331
 1332 1333 1334 1335 1336 1337 1338 1339 1340 1341
 1342 1343 1344 1345 1346 1347 1348 1349 1350 1351
 1352 1353 1354 1355 1356 1357 1358 1359 1360 1361
 1362 1363 1364 1365 1366 1367 1368 1369 1370 1371
 1372 1373 1374 1375 1376 1377 1378 1379 1380 1381
 1382 1383 1384 1385 1386 1387 1388 1389 1390 1391
 1392 1393 1394 1395 1396 1397 1398 1399 1400 1401
 1402 1403 1404 1405 1406 1407 1408 1409 1410 1411
 1412 1413 1414 1415 1416 1417 1418 1419 1420 1421
 1422 1423 1424 1425 1426 1427 1428 1429 1430 1431
 1432 1433 1434 1435 1436 1437 1438 1439 1440 1441
 1442 1443 1444 1445 1446 1447 1448 1449 1450 1451
 1452 1453 1454 1455 1456 1457 1458 1459 1460 1461
 1462 1463 1464 1465 1466 1467 1468 1469 1470 1471
 1472 1473 1474 1475 1476 1477 1478 1479 1480 1481
 1482 1483 1484 1485 1486 1487 1488 1489 1490 1491
 1492 1493 1494 1495 1496 1497 1498 1499 1500 1501
 1502 1503 1504 1505 1506 1507 1508 1509 1510 1511
 1512 1513 1514 1515 1516 1517 1518 1519 1520 1521
 1522 1523 1524 1525 1526 1527 1528 1529 1530 1531
 1532 1533 1534 1535 1536 1537 1538 1539 1540 1541
 1542 1543 1544 1545 1546 1547 1548 1549 1550 1551
 1552 1553 1554 1555 1556 1557 1558 1559 1560 1561
 1562 1563 1564 1565 1566 1567 1568 1569 1570 1571
 1572 1573 1574 1575 1576 1577 1578 1579 1580 1581
 1582 1583 1584 1585 1586 1587 1588 1589 1590 1591
 1592 1593 1594 1595 1596 1597 1598 1599 1600 1601
 1602 1603 1604 1605 1606 1607 1608 1609 1610 1611
 1612 1613 1614 1615 1616 1617 1618 1619 1620 1621
 1622 1623 1624 1625 1626 1627 1628 1629 1630 1631
 1632 1633 1634 1635 1636 1637 1638 1639 1640 1641
 1642 1643 1644 1645 1646 1647 1648 1649 1650 1651
 1652 1653 1654 1655 1656 1657 1658 1659 1660 1661
 1662 1663 1664 1665 1666 1667 1668 1669 1670 1671
 1672 1673 1674 1675 1676 1677 1678 1679 1680 1681
 1682 1683 1684 1685 1686 1687 1688 1689 1690 1691
 1692 1693 1694 1695 1696 1697 1698 1699 1700 1701
 1702 1703 1704 1705 1706 1707 1708 1709 1710 1711
 1712 1713 1714 1715 1716 1717 1718 1719 1720 1721
 1722 1723 1724 1725 1726 1727 1728 1729 1730 1731
 1732 1733 1734 1735 1736 1737 1738 1739 1740 1741
 1742 1743 1744 1745 1746 1747 1748 1749 1750 1751
 1752 1753 1754 1755 1756 1757 1758 1759 1760 1761
 1762 1763 1764 1765 1766 1767 1768 1769 1770 1771
 1772 1773 1774 1775 1776 1777 1778 1779 1780 1781
 1782 1783 1784 1785 1786 1787 1788 1789 1790 1791
 1792 1793 1794 1795 1796 1797 1798 1799 1800 1801
 1802 1803 1804 1805 1806 1807 1808 1809 1810 1811
 1812 1813 1814 1815 1816 1817 1818 1819 1820 1821
 1822 1823 1824 1825 1826 1827 1828 1829 1830 1831
 1832 1833 1834 1835 1836 1837 1838 1839 1840 1841
 1842 1843 1844 1845 1846 1847 1848 1849 1850 1851
 1852 1853 1854 1855 1856 1857 1858 1859 1860 1861
 1862 1863 1864 1865 1866 1867 1868 1869 1870 1871
 1872 1873 1874 1875 1876 1877 1878 1879 1880 1881
 1882 1883 1884 1885 1886 1887 1888 1889 1890 1891
 1892 1893 1894 1895 1896 1897 1898 1899 1900 1901
 1902 1903 1904 1905 1906 1907 1908 1909 1910 1911
 1912 1913 1914 1915 1916 1917 1918 1919 1920 1921
 1922 1923 1924 1925 1926 1927 1928 1929 1930 1931
 1932 1933 1934 1935 1936 1937 1938 1939 1940 1941
 1942 1943 1944 1945 1946 1947 1948 1949 1950 1951
 1952 1953 1954 1955 1956 1957 1958 1959 1960 1961
 1962 1963 1964 1965 1966 1967 1968 1969 1970 1971
 1972 1973 1974 1975 1976 1977 1978 1979 1980 1981
 1982 1983 1984 1985 1986 1987 1988 1989 1990 1991
 1992 1993 1994 1995 1996 1997 1998 1999 2000 2001
 2002 2003 2004 2005 2006 2007 2008 2009 2010 2011
 2012 2013 2014 2015 2016 2017 2018 2019 2020 2021
 2022 2023 2024 2025 2026 2027 2028 2029 2030 2031
 2032 2033 2034 2035 2036 2037 2038 2039 2040 2041
 2042 2043 2044 2045 2046 2047 2048 2049 2050 2051
 2052 2053 2054 2055 2056 2057 2058 2059 2060 2061
 2062 2063 2064 2065 2066 2067 2068 2069 2070 2071
 2072 2073 2074 2075 2076 2077 2078 2079 2080 2081
 2082 2083 2084 2085 2086 2087 2088 2089 2090 2091
 2092 2093 2094 2095 2096 2097 2098 2099 2100 2101
 2102 2103 2104 2105 2106 2107 2108 2109 2110 2111
 2112 2113 2114 2115 2116 2117 2118 2119 2120 2121
 2122 2123 2124 2125 2126 2127 2128 2129 2130 2131
 2132 2133 2134 2135 2136 2137 2138 2139 2140 2141
 2142 2143 2144 2145 2146 2147 2148 2149 2150 2151
 2152 2153 2154 2155 2156 2157 2158 2159 2160 2161
 2162 2163 2164 2165 2166 2167 2168 2169 2170 2171
 2172 2173 2174 2175 2176 2177 2178 2179 2180 2181
 2182 2183 2184 2185 2186 2187 2188 2189 2190 2191
 2192 2193 2194 2195 2196 2197 2198 2199 2200 2201
 2202 2203 2204 2205 2206 2207 2208 2209 2210 2211
 2212 2213 2214 2215 2216 2217 2218 2219 2220 2221
 2222 2223 2224 2225 2226 2227 2228 2229 2230 2231
 2232 2233 2234 2235 2236 2237 2238 2239 2240 2241
 2242 2243 2244 2245 2246 2247 2248 2249 2250 2251
 2252 2253 2254 2255 2256 2257 2258 2259 2260 2261
 2262 2263 2264 2265 2266 2267 2268 2269 2270 2271
 2272 2273 2274 2275 2276 2277 2278 2279 2280 2281
 2282 2283 2284 2285 2286 2287 2288 2289 2290 2291
 2292 2293 2294 2295 2296 2297 2298 2299 2300 2301
 2302 2303 2304 2305 2306 2307 2308 2309 2310 2311
 2312 2313 2314 2315 2316 2317 2318 2319 2320 2321
 2322 2323 2324 2325 2326 2327 2328 2329 2330 2331
 2332 2333 2334 2335 2336 2337 2338 2339 2340 2341
 2342 2343 2344 2345 2346 2347 2348 2349 2350 2351
 2352 2353 2354 2355 2356 2357 2358 2359 2360 2361
 2362 2363 2364 2365 2366 2367 2368 2369 2370 2371
 2372 2373 2374 2375 2376 2377 2378 2379 2380 2381
 2382 2383 2384 2385 2386 2387 2388 2389 2390 2391
 2392 2393 2394 2395 2396 2397 2398 2399 2400 2401
 2402 2403 2404 2405 2406 2407 2408 2409 2410 2411
 2412 2413 2414 2415 2416 2417 2418 2419 2420 2421
 2422 2423 2424 2425 2426 2427 2428 2429 2430 2431
 2432 2433 2434 2435 2436 2437 2438 2439 2440 2441
 2442 2443 2444 2445 2446 2447 2448 2449 2450 2451
 2452 2453 2454 2455 2456 2457 2458 2459 2460 2461
 2462 2463 2464 2465 2466 2467 2468 2469 2470 2471
 2472 2473 2474 2475 2476 2477 2478 2479 2480 2481
 2482 2483 2484 2485 2486 2487 2488 2489 2490 2491
 2492 2493 2494 2495 2496 2497 2498 2499 2500 2501
 2502 2503 2504 2505 2506 2507 2508 2509 2510 2511
 2512 2513 2514 2515 2516 2517 2518 2519 2520 2521
 2522 2523 2524 2525 2526 2527 2528 2529 2530 2531
 2532 2533 2534 2535 2536 2537 2538 2539 2540 2541
 2542 2543 2544 2545 2546 2547 2548 2549 2550 2551
 2552 2553 2554 2555 2556 2557 2558 2559 2560 2561
 2562 2563 2564 2565 2566 2567 2568 2569 2570 2571
 2572 2573 2574 2575 2576 2577 2578 2579 2580 2581
 2582 2583 2584 2585 2586 2587 2588 2589 2590 2591
 2592 2593 2594 2595 2596 2597 2598 2599 2600 2601
 2602 2603 2604 2605 2606 2607 2608 2609 2610 2611
 2612 2613 2614 2615 2616 2617 2618 2619 2620 2621
 2622 2623 2624 2625 2626 2627 2628 2629 2630 2631
 2632 2633 2634 2635 2636 2637 2638 2639 2640 2641
 2642 2643 2644 2645 2646 2647 2648 2649 2650 2651
 2652 2653 2654 2655 2656 2657 2658 2659 2660 2661
 2662 2663 2664 2665 2666 2667 2668 2669 2670 2671
 2672 2673 2674 2675 2676 2677 2678 2679 2680 2681
 2682 2683 2684 2685 2686 2687 2688 2689 2690 2691
 2692 2693 2694 2695 2696 2697 2698 2699 2700 2701
 2702 2703 2704 2705 2706 2707 2708 2709 2710 2711
 2712 2713 2714 2715 2716 2717 2718 2719 2720 2721
 2722 2723 2724 2725 2726 2727 2728 2729 2730 2731
 2732 2733 2734 2735 2736 2737 2738 2739 2740 2741
 2742 2743 2744 2745 2746 2747 2748 2749 2750 2751
 2752 2753 2754 2755 2756 2757 2758 2759 2760 2761
 2762 2763 2764 2765 2766 2767 2768 2769 2770 2771
 2772 2773 2774 2775 2776 2777 2778 2779 2780 2781
 2782 2783 2784 2785 2786 2787 2788 2789 2790 2791
 2792 2793 2794 2795 2796 2797 2798 2799 2800 2801
 2802 2803 2804 2805 2806 2807 2808 2809 2810 2811
 2812 2813 2814 2815 2816 2817 2818 2819 2820 2821
 2822 2823 2824 2825 2826 2827 2828 2829 2830 2831
 2832 2833 2834 2835 2836 2837 2838 2839 2840 2841
 2842 2843 2844 2845 2846 2847 2848 2849 2850 2851
 2852 2853 2854 2855 2856 2857 2858 2859 2860 2861
 2862 2863 2864 2865 2866 2867 2868 2869 2870 2871
 2872 2873 2874 2875 2876 2877 2878 2879 2880 2881
 2882 2883 2884 2885 2886 2887 2888 2889 2890 2891
 2892 2893 2894 2895 2896 2897 2898 2899 2900 2901
 2902 2903 2904 2905 2906 2907 2908 2909 2910 2911
 2912 2913 2914 2915 2916 2917 2918 2919 2920 2921
 2922 2923 2924 2925 2926 2927 2928 2929 2930 2931
 2932 2933 2934 2935 2936 2937 2938 2939 2940 2941
 2942 2943 2944 2945 2946 2947 2948 2949 2950 2951
 2952 2953 2954 2955 2956 2957 2958 2959 2960 2961
 2962 2963 2964 2965 2966 2967 2968 2969 2970 2971
 2972 2973 2974 2975 2976 2977 2978 2979 2980 2981
 2982 2983 2984 2985 2986 2987 2988 2989 2990 2991
 2992 2993 2994 2995 2996 2997 2998 2999 3000 3001
 3002 3003 3004 3005 3006 3007 3008 3009 3010 3011
 3012 3013 3014 3015 3016 3017 3018 3019 3020 3021
 3022 3023 3024 3025 3026 3027 3028 3029 3030 3031
 3032 3033 3034 3035 3036 3037 3038 3039 3040 3041
 3042 3043 3044 3045 3046 3047 3048 3049 3050 3051
 3052 3053 3054 3055 3056 3057 3058 3059 3060 3061
 3062 3063 3064 3065 3066 3067 3068 3069 3070 3071
 3072 3073 3074 3075 3076 3077 3078 3079 3080 3081
 3082 3083 3084 3085 3086 3087 3088 3089 3090 3091
 3092 3093 3094 3095 3096 3097 3098 3099 3100 3101
 3102 3103 3104 3105 3106 3107 3108 3109 3110 3111
 3112 3113 3114 3115 3116 3117 3118 3119 3120 3121
 3122 3123 3124 3125 3126 3127 3128 3129 3130 3131
 3132 3133 3134 3135 3136 3137 3138 3139 3140 3141
 3142 3143 3144 3145 3146 3147 3148 3149 3150 3151
 3152 3153 3154 3155 3156 3157 3158 3159 3160 3161
 3162 3163 3164 3165 3166 3167 3168 3169 3170 3171
 3172 3173 3174 3175 3176 3177 3178 3179 3180 3181
 3182 3183 3184 3185 3186 3187 3188 3189 3190 3191
 3192 3193 3194 3195 3196 3197 3198 3199 3200 3201
 3202 3203 3204 3205 3206 3207 3208 3209 3210 3211
 3212 3213 3214 3215 3216 3217 3218 3219 3220 3221
 3222 3223 3224 3225 3226 3227 3228 3229 3230 3231
 3232 3233 3234 3235 3236 3237 3238 3239 3240 3241
 3242 3243 3244 3245 3246 3247 3248 3249 3250 3251
 3252 3253 3254 3255 3256 3257 3258 3259 3260 3261
 3262 3263 3264 3265 3266 3267 3268 3269 3270 3271
 3272 3273 3274 3275 3276 3277 3278 3279 3280 3281
 3282 3283 3284 3285 3286 3287 3288 3289 3290 3291
 3292 3293 3294 3295 3296 3297 3298 3299 3300 3301
 3302 3303 3304 3305 3306 3307 3308 3309 3310 3311
 3312 3313 3314 3315 3316 3317 3318 3319 3320 3321
 3322 3323 3324 3325 3326 3327 3328 3329 3330 3331
 3332 3333 3334 3335 3336 3337 3338 3339 3340 3341
 3342 3343 3344 3345 3346 3347 3348 3349 3350 3351
 3352 3353 3354 3355 3356 3357 3358 3359 3360 3361
 3362 3363 3364 3365 3366 3367 3368 3369 3370 3371
 3372 3373 3374 3375 3376 3377 3378 3379 3380 3381
 3382 3383 3384 3385 3386 3387 3388 3389 3390 3391
 3392 3393 3394 3395 3396 3397 3398 3399 3400 3401
 3402 3403 3404 3405 3406 3407 3408 3409 3410 3411
 3412 3413 3414 3415 3416 3417 3418 3419 3420 3421
 3422 3423 3424 3425 3426 3427 3428 3429 3430 3431
 3432 3433 3434 3435 3436 3437 3438 3439 3440 3441
 3442 3443 3444 3445 3446 3447 3448 3449 3450 3451
 3452 3453 3454 3455 3456 3457 3458 3459 3460 3461
 3462 3463 3464 3465 3466 3467 3468 3469 3470 3471
 3472 3473 3474 3475 3476 3477 3478 3479 3480 3481
 3482 3483 3484 3485 3486 3487 3488 3489 3490 3491
 3492 3493 3494 3495 3496 3497 3498 3499 3500 3501
 3502 3503 3504 3505 3506 3507 3508 3509 3510 3511
 3512 3513 3514 3515 3516 3517 3518 3519 3520 3521
 3522 3523 3524 3525 3526 3527 3528 3529 3530 3531
 3532 3533 3534 3535 3536 3537 3538 3539 3540 3541
 3542 3543 3544 3545 3546 3547 3548 3549 3550 3551
 3552 3553 3554 3555 3556 3557 3558 3559 3560 3561
 3562 3563 3564 3565 3566 3567 3568 3569 3570 3571
 3572 3573 3574 3575 3576 3577 3578 3579 3580 3581
 3582 3583 3584 3585 3586 3587 3588 3589 3590 3591
 3592 3593 3594 3595 3596 3597 3598 3599 3600 3601
 3602 3603 3604 3605 3606 3607 3608 3609 3610 3611
 3612 3613 3614 3615 3616 3617 3618 3619 3620 3621
 3622 3623 3624 3625 3626 3627 3628 3629 3630 3631
 3632 3633 3634 3635 3636 3637 3638 3639 3640 3641
 3642 3643 3644 3645 3646 3647 3648 3649 3650 3651
 3652 3653 3654 3655 3656 3657 3658 3659 3660 3661
 3662 3663 3664 3665 3666 3667 3668 3669 3670 3671
 3672 3673 3674 3675 3676 3677 3678 3679 3680 3681
 3682 3683 3684 3685 3686 3687 3688 3689 3690 3691
 3692 3693 3694 3695 3696 3697 3698 3699 3700 3701
 3702 3703 3704 3705 3706 3707 3708 3709 3710 3711
 3712 3713 3714 3715 3716 3717 3718 3719 3720 3721
 3722 3723 3724 3725 3726 3727 3728 3729 3730 3731
 3732 3733 3734 3735 3736 3737 3738 3739 3740 3741
 3742 3743 3744 3745 3746 3747 3748 3749 3750 3751
 3752 3753 3754 3755 3756 3757 3758 3759 3760 3761
 3762 3763 3764 3765 3766 3767 3768 3769 3770 3771
 3772 3773 3774 3775 3776 3777 3778 3779 3780 3781
 3782 3783 3784 3785 3786 3787 3788 3789 3790 3791
 3792 3793 3794 3795 3796 3797 3798 3799 3800 3801
 3802 3803 3804 3805 3806 3807 3808 3809 3810 3811
 3812 3813 3814 3815 3816 3817 3818 3819 3820 3821
 3822 3823 3824 3825 3826 3827 3828 3829 3830 3831
 3832 3833 3834 3835 3836 3837 3838 3839 3840 3841
 3842 3843 3844 3845 3846 3847 3848 3849 3850 3851
 3852 3853 3854 3855 3856 3857 3858 3859 3860 3861
 3862 3863 3864 3865 3866 3867 3868 3869 3870 3871
 3872 3873 3874 3875 3876 3877 3878 3879 3880 3881
 3882 3883 3884 3885 3886 3887 3888 3889 3890 3891
 3892 3893 3894 3895 3896 3897 3898 3899 3900 3901
 3902 3903 3904 3905 3906 3907 3908 3909 3910 3911
 3912 3913 3914 3915 3916 3917 3918 3919 3920 3921
 3922 3923 3924 3925 3926 3927 3928 3929 3930 3931
 3932 3933 3934 3935 3936 3937 3938 3939 3940 3941
 3942 3943 3944 3945 3946 3947 3948 3949 3950 3951
 3952 3953 3954 3955 3956 3957 3958 3959 3960 3961
 3962 3963 3964 3965 3966 3967 3968 3969 3970 3971
 3972 3973 3974 3975 3976 3977 3978 3979 3980 3981
 3982 3983 3984 3985 3986 3987 3988 3989 3990 3991
 3992 3993 3994 3995 3996 3997 3998 3999 4000 4001
 4002 4003 4004 4005 4006 4007 4008 4009 4010 4011
 4012 4013 4014 4015 4016 4017 4018 4019 4020 4021
 4022 4023 4024 4025 4026 4027 4028 4029 4030 4031
 4032 4033 4034 4035 4036 4037 4038 4039 4040 4041
 4042 4043 4044 4045 4046 4047 4048 4049 4050 4051
 4052 4053 4054 4055 4056 4057 4058 4059 4060 4061
 4062 4063 4064 4065 4066 4067 4068 4069 4070 4071
 4072 4073 4074 4075 4076 4077 4078 4079 4080 4081
 4082 4083 4084 4085 4086 4087 4088 4089 4090 4091
 4092 4093 4094 4095 4096 4097 4098 4099 4100 4101
 4102 4103 4104 4105 4106 4107 4108 4109 4110 4111
 4112 4113 4114 4115 4116 4117 4118 4119 4120 4121
 4122 4123 4124 4125 4126 4127 4128 4129 4130 4131
 4132 4133 4134 4135 4136 4137 4138 4139 4140 4141
 4142 4143 4144 4145 4146 4147 4148 4149 4150 4151
 4152 4153 4154 4155 4156 4157 4158 4159 4160 4161
 4162 4163 4164 4165 4166 4167 4168 4169 4170 4171
 4172 4173 4174 4175 4176 4177 4178 4179 4180 4181
 4182 4183 4184 4185 4186 4187 4188 4189 4190 4191
 4192 4193 4194 4195 4196 4197 4198 4199 4200 4201
 4202 4203 4204 4205 4206 4207 4208 4209 4210 4211
 4212 4213 4214 4215 4216 4217 4218 4219 4220 4221
 4222 4223 4224 4225 4226 4227 4228 4229 4230 4231
 4232 4233 4234 4235 4236 4237 4238 4239 4240 4241
 4242 4243 4244 4245 4246 4247 4248 4249 4250 4251
 4252 4253 4254 4255 4256 4257 4258 4259 4260 4261
 4262 4263 4264 4265 4266 4267 4268 4269 4270 4271
 4272 4273 4274 4275 4276 4277 4278 4279 4280 4281
 4282 4283 4284 4285 4286 4287 4288 4289 4290 4291
 4292 4293 4294 4295 4296 4297 4298 4299 4300 4301
 4302 4303 4304 4305 4306 4307 4308 4309 4310 4311
 4312 4313 4314 4315 4316 4317 4318 4319 4320 4321
 4322 4323 4324 4325 4326 4327 4328 4329 4330 4331
 4332 4333 4334 4335 4336 4337 4338 4339 4340 4341
 4342 4343 4344 4345 4346 4347 4348 4349 4350 4351
 4352 4353 4354 4355 4356 4357 4358 4359 4360 4361
 4362 4363 4364 4365 4366 4367 4368 4369 4370 4371
 4372 4373 4374 4375 4376 4377 4378 4379 4380 4381
 4382 4383 4384 4385 4386 4387 4388 4389 4390 4391
 4392 4393 4394 4395 4396 4397 4398 4399 4400 4401
 4402 4403 4404 4405 4406 4407 4408 4409 4410 4411
 4412 4413 4414 4415 4416 4417 4418 4419 4420 4421
 4422 4423 4424 4425 4426 4427 4428 4429 4430 4431
 4432 4433 4434 4435 4436 4437 4438 4439 4440 4441
 4442 4443 4444 4445 4446 4447 4448 4449 4450 4451
 4452 4453 4454 4455 4456 4457 4458 4459 4460 4461
 4462 4463 4464 4465 4466 4467 4468 4469 4470 4471
 4472 4473 4474 4475 4476 4477 4478 4479 4480 4481
 4482 4483 4484 4485 4486 4487 4488 4489 4490 4491
 4492 4493 4494 4495 4496 4497 4498 4499 4500 4501
 4502 4503 4504 4505 4506 4507 4508 4509 4510 4511
 4512 4513 4514 4515 4516 4517 4518 4519 4520 4521
 4522 4523 4524 4525 4526 4527 4528 4529 4530 4531
 4532 4533 4534 4535 4536 4537 4538 4539 4540 4541
 4542 4543 4544 4545 4546 4547 4548 4549 4550 4551
 4552 4553 4554 4555 4556 4557 4558 4559 4560 4561
 4562 4563 4564 4565 4566 4567 4568 4569 4570 4571
 4572 4573 4574 4575 4576 4577 4578 4579 4580 4581
 4582 4583 4584 4585 4586 4587 4588 4589 4590 4591
 4592 4593 4594 4595 4596 4597 4598 4599 4600 4601
 4602 4603 4604 4605 4606 4607 4608 4609 4610 4611
 4612 4613 4614 4615 4616 4617 4618 4619 4620 4621
 4622 4623 4624 4625 4626 4627 4628 4629 4630 4631
 4632 4633 4634 4635 4636 4637 4638 4639 4640 4641
 4642 4643 4644 4645 4646 4647 4648 4649 4650 4651
 4652 4653 4654 4655 4656 4657 4658 4659 4660 4661
 4662 4663 4664 4665 4666 4667 4668 4669 4670 4671
 4672 4673 4674 4675 4676 4677 4678 4679 4680 4681
 4682 4683 4684 4685 4686 4687 4688 4689 4690 4691
 4692 4693 4694 4695 4696 4697 4698 4699 4700 4701
 4702 4703 4704 4705 4706 4707 4708 4709 4710 4711
 4712 4713 4714 4715 4716 4717 4718 4719 4720 4721
 4722 4723 4724 4725 4726 4727 4728 4729 4730 4731
 4732 4733 4734 4735 4736 4737 4738 4739 4740 4741
 4742 4743 4744 4745 4746 4747 4748 4749 4750 4751
 4752 4753 4754 4755 4756 4757 4758 4759 4760 4761
 4762 4763 4764 4765 4766 4767 4768 4769 4770 4771
 4772 4773 4774 4775 4776 4777 4778 4779 4780 4781
 4782 4783 4784 4785 4786 4787 4788 4789 4790 4791
 4792 4793 4794 4795 4796 4797 4798 4799 4800 4801
 4802 4803 4804 4805 4806 4807 4808 4809 4810 4811
 4812 4813 4814 4815 4816 4817 4818 4819 4820 4821
 4822 4823 4824 4825 4826 4827 4828 4829 4830 4831
 4832 4833 4834 4835 4836 4837 4838 4839 4840 4841
 4842 4843 4844 4845 4846 4847 4848 4849 4850 4851
 4852 4853 4854 4855 4856 4857 4858 4859 4860 4861
 4862 4863 4864 4865 4866 4867 4868 4869 4870 4871
 4872 4873 4874 4875 4876 4877 4878 4879 4880 4881
 4882 4883 4884 4885 4886 4887 4888 4889 4890 4891
 4892 4893 4894 4895 4896 4897 4898 4899 4900 4901
 4902 4903 4904 4905 4906 4907 4908 4909 4910 4911
 4912 4913 4914 4915 4916 4917 4918 4919 4920 4921
 4922 4923 4924 4925 4926 4927 4928 4929 4930 4931
 4932 4933 4934 4935 4936 4937 4938 4939 4940 4941
 4942 4943 4944 4945 4946 4947 4948 4949 4950 4951
 4952 4953 4954 4955 4956 4957 4958 4959 4960 4961
 4962 4963 4964 4965 4966 4967 4968 4969 4970 4971
 4972 4973 4974 4975 4976 4977 4978 4979 4980 4981
 4982 4983 4984 4985 4986 4987 4988 4989 4990 4991
 4992 4993 4994 4995 4996 4997 4998 4999 5000 5001
 5002 5003 5004 5005 5006 5007 5008 5009 5010 5011
 5012 5013 5014 5015 5016 5017 5018 5019 5020 5021
 5022 5023 5024 5025 5026 5027 5028 5029 5030 5031
 5032 5033 5034 5035 5036 5037 5038 5039 5040 5041
 5042 5043 5044 5045 5046 5047 5048 5049 5050 5051
 5052 5053 5054 5055 5056 5057 5058 5059 5060 5061
 5062 5063 5064 5065 5066 5067 5068 5069 5070 5071
 5072 5073 5074 5075 5076 5077 5078 5079 5080 5081
 5082 5083 5084 5085 5086 5087 5088 5089 5090 5091
 5092 5093 5094 5095 5096 5097 5098 5099 5100 5101
 5102 5103 5104 5105 5106 5107 5108 5109 5110 5111
 5112 5113 5114 5115 5116 5117 5118 5119 5120 5121
 5122 5123 5124 5125 5126 5127 5128 5129 5130 5131
 5132 5133 5134 5135 5136 5137 5138 5139 5140 5141
 5142 5143 5144 5145 5146 5147 5148 5149 5150 5151
 5152 5153 5154 5155 5156 5157 5158 5159 5160 5161
 5162 5163 5164 5165 5166 5167 5168 5169 5170 5171
 5172 5173 5174 5175 5176 5177 5178 5179 5180 5181
 5182 5183 5184 5185 5186 5187 5188 5189 5190 5191
 5192 5193 5194 5195 5196 5197 5198 5199 5200 5201
 5202 5203 5204 5205 5206 5207 5208 5209 5210 5211
 5212 5213 5214 5215 5216 5217 5218 5219 5220 5221
 5222 5223 5224 5225 5226 5227 5228 5229 5230 5231
 5232 5233 5234 5235 5236 5237 5238 5239 5240 5241
 5242 5243 5244 5245 5246 5247 5248 5249 5250 5251
 5252 5253 5254 5255 5256 5257 5258 5259 5260 5261
 5262 5263 5264 5265 5266 5267 5268 5269 5270 5271
 5272 5273 5274 5275 5276 5277 5278 5279 5280 5281
 5282 5283 5284 5285 5286 5287 5288 5289 5290 5291
 5292 5293 5294 5295 5296 5297 5298 5299 5300 5301
 5302 5303 5304 5305 5306 5307 5308 5309 5310 5311
 5312 5313 5314 5315 5316 5317 5318 5319 5320 5321
 5322 5323 5324 5325 5326 5327 5328 5329 5330 5331
 5332 5333 5334 5335 5336 5337 5338 5339 5340 5341
 5342 5343 5344 5345 5346 5347 5348 5349 5350 5351
 5352 5353 5354 5355 5356 5357 5358 5359 5360 5361
 5362 5363 5364 5365 5366 5367 5368 5369 5370 5371
 5372 5373 5374 5375 5376 5377 5378 5379 5380 5381
 5382 5383 5384 5385 5386 5387 5388 5389 5390 5391
 5392 5393 5394 5395 5396 5397 5398 5399 5400 5401
 5402 5403 5404 5405 5406 5407 5408 5409 5410 5411
 5412 5413 5414 5415 5416 5417 5418 5419 5420 5421
 5422 5423 5424 5425 5426 5427 5428 5429 5430 5431
 5432 5433 5434 5435 5436 5437 5438 5439 5440 5441
 5442 5443 5444 5445 5446 5447 5448 5449 5450 5451
 5452 5453 5454 5455 5456 5457 5458 5459 5460 5461
 5462 5463 5464 5465 5466 5467 5468 5469 5470 5471
 5472 5473 5474 5475 5476 5477 5478 5479 5480 5481
 5482 5483 5484 5485 5486 5487 5488 5489 5490 5491
 5492 5493 5494 5495 5496 5497 5498 5499 5500 5501
 5502 5503 5504 5505 5506 5507 5508 5509 5510 5511
 5512 5513 5514 5515 5516 5517 5518 5519 5520 5521
 5522 5523 5524 5525 5526 5527 5528 5529 5530 5531
 5532 5533 5534 5535 5536 5537 5538 5539 5540 5541
 5542 5543 5544 5545 5546 5547 5548 5549 5550 5551
 5552 5553 5554 5555 5556 5557 5558 5559 5560 5561
 5562 5563 5564 5565 5566 5567 5568 5569 5570 5571
 5572 5573 5574 5575 5576 5577 5578 5579 5580 5581
 5582 5583 5584 5585 5586 5587 5588 5589 5590 5591
 5592 5593 5594 5595 5596 5597 5598 5599 5600 5601
 5602 5603 5604 5605 5606 5607 5608 5609 5610 5611
 5612 5613 5614 5615 5616 5617 5618 5619 5620 5621
 5622 5623 5624 5625 5626 5627 5628 5629 5630 5631
 5632 5633 5634 5635 5636 5637 5638 5639 5640 5641
 5642 5643 5644 5645 5646 5647 5648 5649 5650 5651
 5652 5653 5654 5655 5656 5657 5658 5659 5660 5661
 5662 5663 5664 5665 5666 5667 5668 5669 5670 5671
 5672 5673 5674 5675 5676 5677 5678 5679 5680 5681
 5682 5683 5684 5685 5686 5687 5688 5689 5690 5691
 5692 5693 5694 5695 5696 5697 5698 5699 5700 5701
 5702 5703 5704 5705 5706 5707 5708 5709 5710 5711
 5712 5713 5714 5715 5716 5717 5718 5719 5720 5721
 5722 5723 5724 5725 5726 5727 5728 5729 5730 5731
 5732 5733 5734 5735 5736 5737 5738 5739 5740 5741
 5742 5743 5744 5745 5746 5747 5748 5749 5750 5751
 5752 5753 5754 5755 5756 5757 5758 5759 5760 5761
 5762 5763 5764 5765 5766 5767 5768 5769 5770 5771
 5772 5773 5774 5775 5776 5777 5778 5779 5780 5781
 5782 5783 5784 5785 5786 5787 5788 5789 5790 5791
 5792 5793 5794 5795 5796 5797 5798 5799 5800 5801
 5802 5803 5804 5805 5806 5807 5808 5809 5810 5811
 5812 5813 5814 5815 5816 5817 5818 5819 5820 5821
 5822 5823 5824 5825 5826 5827 5828 5829 5830 5831
 5832 5833 5834 5835 5836 5837 5838 5839 5840 5841
 5842 5843 5844 5845 5846 5847 5848 5849 5850 5851
 5852 5853 5854 5855 5856 5857 5858 5859 5860 5861
 5862 5863 5864 5865 5866 5867 5868 5869 5870 5871
 5872 5873 5874 5875 5876 5877 5878 5879 5880 5881
 5882 5883 5884 5885 5886 5887 5888 5889 5890 5891
 5892 5893 5894 5895 5896 5897 5898 5899 5900 5901
 5902 5903 5904 5905 5906 5907 5908 5909 5910 5911
 5912 5913 5914 5915 5916 5917 5918 5919 5920 5921
 5922 5923 5924 5925 5926 5927 5928 5929 5930 5931
 5932 5933 5934 5935 5936 5937 5938 5939 5940 5941
 5942 5943 5944 5945 5946 5947 5948 5949 5950 5951
 5952 5953 5954 5955 5956 5957 5958 5959 5960 5961
 5962 5963 5964 5965 5966 5967 5968 5969 5970 5971
 5972 5973 5974 5975 5976 5977 5978 5979 5980 5981
 5982 5983 5984 5985 5986 5987 5988 5989 5990 5991
 5992 5993 5994 5995 5996 5997 5998 5999 6000 6001
 6002 6003 6004 6005 6006 6007 6008 6009 6010 6011
 6012 6013 6014 6015 6016 6017 6018 6019 6020 6021
 6022 6023 6024 6025 6026 6027 6028 6029 6030 6031
 6032 6033 6034 6035 6036 6037 6038 6039 6040 6041
 6042 6043 6044 6045 6046 6047 6048 6049 6050 6051
 6052 6053 6054 6055 6056 6057 6058 6059 6060 6061
 6062 6063 6064 6065 6066 6067 6068 6069 6070 6071
 6072 6073 6074 6075 6076 6077 6078 6079 6080 6081
 6082 6083 6084 6085 6086 6087 6088 6089 6090 6091
 6092 6093 6094 6095 6096 6097 6098 6099 6100 6101
 6102 6103 6104 6105 6106 6107 6108 6109 6110 6111
 6112 6113 6114 6115 6116 6117 6118 6119 6120 6121
 6122 6123 6124 6125 6126 6127 6128 6129 6130 6131
 6132 6133 6134 6135 6136 6137 6138 6139 6140 6141
 6142 6143 6144 6145 6146 6147 6148 6149 6150 6151
 6152 6153 6154 6155 6156 6157 6158 6159 6160 6161
 6162 6163 6164 6165 6166 6167 6168 6169 6170 6171
 6172 6173 6174 6175 6176 6177 6178 6179 6180 6181
 6182 6183 6184 6185 6186 6187 6188 6189 6190 6191
 6192 6193 6194 6195 6196 6197 6198 6199 6200 6201
 6202 6203 6204 6205 6206 6207 6208 6209 6210 6211
 6212 6213 6214 6215 6216 6217 6218 6219 6220 6221
 6222 6223 6224 6225 6226 6227 6228 6229 6230 6231
 6232 6233 6234 6235 6236 6237 6238 6239 6240 6241
 6242 6243 6244 6245 6246 6247 6248 6249 6250 6251
 6252 6253 6254 6255 6256 6257 6258 6259 6260 6261
 6262 6263 6264 6265 6266 6267 6268 6269 6270 6271
 6272 6273 6274 6275 6276 6277 6278 6279 6280 6281
 6282 6283 6284 6285 6286 6287 6288 6289 6290 6291
 6292 6293 6294 6295 6296 6297 6298 6299 6300 6301
 6302 6303 6304 6305 6306 6307 6308 6309 6310 6311
 6312 6313 6314 6315 6316 6317 6318 6319 6320 6321
 6322 6323 6324 6325 6326 6327 6328 6329 6330 6331
 6332 6333 6334 6335 6336 6337 6338 6339 6340 6341
 6342 6343 6344 6345 6346 6347 6348 6349 6350 6351
 6352 6353 6354 6355 6356 6357 6358 6359 6360 6361
 6362 6363 6364 6365 6366 6367 6368 6369 6370 6371
 6372 6373 6374 6375 6376 6377 6378 6379 6380 6381
 6382 6383 6384 6385 6386 6387 6388 6389 6390 6391
 6392 6393 6394 6395 6396 6397 6398 6399 6400 6401
 6402 6403 6404 6405 6406 6407 6408 6409 6410 6411
 6412 6413 6414 6415 6416 6417 6418 6419 6420 6421
 6422 6423 6424 6425 6426 6427 6428 6429 6430 6431
 6432 6433 6434 6435 6436 6437 6438 6439 6440 6441
 6442 6443 6444 6445 6446 6447 6448 6449 6450 6451
 6452 6453 6454 6455 6456 6457 6458 6459 6460 6461
 6462 6463 6464 6465 6466 6467 6468 6469 6470 6471
 6472 6473 6474 6475 6476 6477 6478 6479 6480 6481
 6482 6483 6484 6485 6486 6487 6488 6489 6490 6491
 6492 6493 6494 6495 6496 6497 6498 6499 6500 6501
 6502 6503 6504 6505 6506 6507 6508 6509 6510 6511
 6512 6513 6514 6515 6516 6517 6518 6519 6520 6521
 6522 6523 6524 6525 6526 6527 6528 6529 6530 6531
 6532 6533 6534 6535 6536 6537 6538 6539 6540 6541
 6542 6543 6544 6545 6546 6547 6548 6549 6550 6551
 6552 6553 6554 6555 6556 6557 6558 6559 6560 6561
 6562 6563 6564 6565 6566 6567 6568 6569 6570 6571
 6572 6573 6574 6575 6576 6577 6578 6579 6580 6581
 6582 6583 6584 6585 6586 6587 6588 6589 6590 6591
 6592 6593 6594 6595 6596 6597 6598 6599 6600 6601
 6602 6603 6604 6605 6606 6607 6608 6609 6610 6611
 6612 6613 6614 6615 6616 6617 6618 6619 6620 6621
 6622 6623 6624 6625 6626 6627 6628 6629 6630 6631
 6632 6633 6634 6635 6636 6637 6638 6639 6640 6641
 6642 6643 6644 6645 6646 6647 6648 6649 6650 6651
 6652 6653 6654 6655 6656 6657 6658 6659 6660 6661
 6662 6663 6664 6665 6666 6667 6668 6669 6670 6671
 6672 6673 6674 6675 6676 6677 6678 6679 6680 6681
 6682 6683 6684 6685 6686 6687 6688 6689 6690 6691
 6692 6693 6694 6695 6696 6697 6698 6699 6700 6701
 6702 6703 6704 6705 6706 6707 6708 6709 6710 6711
 6712 6713 6714 6715 6716 6717 6718 6719 6720 6721
 6722 6723 6724 6725 6726 6727 6728 6729 6730 6731
 6732 6733 6734 6735 6736 6737 6738 6739 6740 6741
 6742 6743 6744 6745 6746 6747 6748 6749 6750 6751
 6752 6753 6754 6755 6756 6757 6758 6759 6760 6761
 6762 6763 6764 6765 6766 6767 6768 6769 6770 6771
 6772 6773 6774 6775 6776 6777 6778 6779 6780 6781
 6782 6783 6784 6785 6786 6787 6788 6789 6790 6791
 6792 6793 6794 6795 6796 6797 6798 6799 6800 6801
 6802 6803 6804 6805 6806 6807 6808 6809 6810 6811
 6812 6813 6814 6815 6816 6817 6818 6819 6820 6821
 6822 6823 6824 6825 6826 6827 6828 6829 6830 6831
 6832 6833 6834 6835 6836 6837 6838 6839 6840 6841
 6842 6843 6844 6845 6846 6847 6848 6849 6850 6851
 6852 6853 6854 6855 6856 6857 6858 6859 6860 6861
 6862 6863 6864 6865 6866 6867 6868 6869 6870 6871
 6872 6873 6874 6875 6876 6877 6878 6879 6880 6881
 6882 6883 6884 6885 6886 6887 6888 6889 6890 6891
 6892 6893 6894 6895 6896 6897 6898 6899 6900 6901
 6902 6903 6904 6905 6906 6907 6908 6909 6910 6911
 6912 6913 6914 6915 6916 6917 6918 6919 6920 6921
 6922 6923 6924 6925 6926 6927 6928 6929 6930 6931
 6932 6933 6934 6935 6936 6937 6938 6939 6940 6941
 6942 6943 6944 6945 6946 6947 6948 6949 6950 6951
 6952 6953 6954 6955 6956 6957 6958 6959 6960 6961
 6962 6963 6964 6965 6966 6967 6968 6969 6970 6971
 6972 6973 6974 6975 6976 6977 6978 6979 6980 6981
 6982 6983 6984 6985 6986 6987 6988 6989 6990 6991
 6992 6993 6994 6995 6996 6997 6998 6999 7000 7001
 7002 7003 7004 7005 7006 7007 7008 7009 7010 7011
 7012 7013 7014 7015 7016 7017 7018 7019 7020 7021
 7022 7023 7024 7025 7026 7027 7028 7029 7030 7031
 7032 7033 7034 7035 7036 7037 7038 7039 7040 7041
 7042 7043 7044 7045 7046 7047 7048 7049 7050 7051
 7052 7053 7054 7055 7056 7057 7058 7059 7060 7061
 7062 7063 7064 7065 7066 7067 7068 7069 7070 7071
 7072 7073 7074 7075 7076 7077 7078 7079 7080 7081
 7082 7083 7084 7085 7086 7087 7088 7089 7090 7091
 7092 7093 7094 7095 7096 7097 7098 7099 7100 7101
 7102 7103 7104 7105 7106 7107 7108 7109 7110 7111
 7112 7113 7114 7115 7116 7117 7118 7119 7120 7121
 7122 7123 7124 7125 7126 7127 7128 7129 7130 7131
 7132 7133 7134 7135 7136 7137 7138 7139 7140 7141
 7142 7143 7144 7145 7146 7147 7148 7149 7150 7151
 7152 7153 7154 7155 7156 7157 7158 7159 7160 7161
 7162 7163 7164 7165 7166 7167 7168 7169 7170 7171
 7172 7173 7174 7175 7176 7177 7178 7179 7180 7181
 7182 7183 7184 7185 7186 7187 7188 7189 7190 7191
 7192 7193 7194 7195 7196 7197 7198 7199 7200 7201
 7202 7203 7204 7205 7206 7207 7208 7209 7210 7211
 7212 7213 7214 7215 7216 7217 7218 7219 7220 7221
 7222 7223 7224 7225 7226 7227 7228 7229 7230 7231
 7232 7233 7234 7235 7236 7237 7238 7239 7240 7241
 7242 7243 7244 7245 7246 7247 7248 7249 7250 7251
 7252 7253 7254 7255 7256 7257 7258 7259 7260 7261
 7262 7263 7264 7265 7266 7267 7268 7269 7270 7271
 7272 7273 7274 7275 7276 7277 7278 7279 7280 7281
 7282 7283 7284 7285 7286 7287 7288 7289 7290 7291
 7292 7293 7294 7295 7296 7297 7298 7299 7300 7301
 7302 7303 7304 7305 7306 7307 7308 7309 7310 7311
 7312 7313 7314 7315 7316 7317 7318 7319 7320 7321
 7322 7323 7324 7325 7326 7327 7328 7329 7330 7331
 7332 7333 7334 7335 7336 7337 7338 7339 7340 7341
 7342 7343 7344 7345 7346 7347 7348 7349 7350 7351
 7352 7353 7354 7355 7356 7357 7358 7359 7360 7361
 7362 7363 7364 7365 7366 7367 7368 7369 7370 7371
 7372 7373 7374 7375 7376 7377 7378 7379 7380 7381
 7382 7383 7384 7385 7386 7387 7388 7389 7390 7391
 7392 7393 7394 7395 7396 7397 7398 7399 7400 7401
 7402 7403 7404 7405 7406 7407 7408 7409 7410 7411
 7412 7413 7414 7415 7416 7417 7418 7419 7420 7421
 7422 7423 7424 7425 7426 7427 7428 7429 7430 7431
 7432 7433 7434 7435 7436 7437 7438 7439 7440 7441
 7442 7443 7444 7445 7446 7447 7448 7449 7450 7451
 7452 7453 7454 7455 7456 7457 7458 7459 7460 7461
 7462 7463 7464 7465 7466 7467 7468 7469 7470 7471
 7472 7473 7474 7475 7476 7477 7478 7479 7480 7481
 7482 7483 7484 7485 7486 7487 7488 7489 7490 7491
 7492 7493 7494 7495 7496 7497 7498 7499 7500 7501
 7502 7503 7504 7505 7506 7507 7508 7509 7510 7511
 7512 7513 7514 7515 7516 7517 7518 7519 7520 7521
 7522 7523 7524 7525 7526 7527 7528 7529 7530 7531
 7532 7533 7534 7535 7536 7537 7538 7539 7540 7541
 7542 7543 7544 7545 7546 7547 7548 7549 7550 7551
 7552 7553 7554 7555 7556 7557 7558 7559 7560 7561
 7562 7563 7564 7565 7566 7567 7568 7569 7570 7571
 7572 7573 7574 7575 7576 7577 7578 7579 7580 7581
 7582 7583 7584 7585 7586 7587 7588 7589 7590 7591
 7592 7593 7594 7595 7596 7597 7598 7599 7600 7601
 7602 7603 7604 7605 7606 7607 7608 7609 7610 7611
 7612 7613 7614 7615 7616 7617 7618 7619 7620 7621
 7622 7623 7624 7625 7626 7627 7628 7629 7630 7631
 7632 7633 7634 7635 7636 7637 7638 7639 7640 7641
 7642 7643 7644 7645 7646 7647 7648 7649 7650 7651
 7652 7653 7654 7655 7656 7657 7658 7659 7660 7661
 7662 7663 7664 7665 7666 7667 7668 7669 7670 7671
 7672 7673 7674 7675 7676 7677 7678 7679 7680 7681
 7682 7683 7684 7685 7686 7687 7688 7689 7690 7691
 7692 7693 7694 7695 7696 7697 7698 7699 7700 7701
 7702 7703 7704 7705 7706 7707 7708 7709 7710 7711
 7712 7713 7714 7715 7716 7717 7718 7719 7720 7721
 7722 7723 7724 7725 7726 7727 7728 7729 7730 7731
 7732 7733 7734 7735 7736 7737 7738 7739 7740 7741
 7742 7743 7744 7745 7746 7747 7748 7749 7750 7751
 7752 7753 7754 7755 7756 7757 7758 7759 7760 7761
 7762 7763 7764 7765 7766 7767 7768 7769 7770 7771
 7772 7773 7774 7775 7776 7777 7778 7779 7780 7781
 7782 7783 7784 7785 7786 7787 7788 7789 7790 7791
 7792 7793 7794 7795 7796 7797 7798 7799 7800 7801
 7802 7803 7804 7805 7806 7807 7808 7809 7810 7811
 7812 7813 7814 7815 7816 7817 7818 7819 7820 7821
 7822 7823 7824 7825 7826 7827 7828 7829 7830 7831
 7832 7833 7834 7835 7836 7837 7838 7839 7840 7841
 7842 7843 7844 7845 7846 7847 7848 7849 7850 7851
 7852 7853 7854 7855 7856 7857 7858 7859 7860 7861
 7862 7863 7864 7865 7866 7867 7868 7869 7870 7871
 7872 7873 7874 7875 7876 7877 7878 7879 7880 7881
 7882 7883 7884 7885 7886 7887 7888 7889 7890 7891
 7892 7893 7894 7895 7896 7897 7898 7899 7900 7901
 7902 7903 7904 7905 7906 7907 7908 7909 7910 7911
 7912 7913 7914 7915 7916 7917 7918 7919 7920 7921
 7922 7923 7924 7925 7926 7927 7928 7929 7930 7931
 7932 7933 7934 7935 7936 7937 7938 7939 7940 7941
 7942 7943 7944 7945 7946 7947 7948 7949 7950 7951
 7952 7953 7954 7955 7956 7957 7958 7959 7960 7961
 7962 7963 7964 7965 7966 7967 7968 7969 7970 7971
 7972 7973 7974 7975 7976 7977 7978 7979 7980 7981
 7982 7983 7984 7985 7986 7987 7988 7989 7990 7991
 7992 7993 7994 7995 7996 7997 7998 7999 8000 8001
 8002 8003 8004 8005 8006 8007 8008 8009 8010 8011
 8012 8013 8014 8015 8016 8017 8018 8019 8020 8021
 8022 8023 8024 8025 8026 8027 8028 8029 8030 8031
 8032 8033 8034 8035 8036 8037 8038 8039 8040 8041
 8042 8043 8044 8045 8046 8047 8048 8049 8050 8051
 8052 8053 8054 8055 8056 8057 8058 8059 8060 8061
 8062 8063 8064 8065 8066 8067 8068 8069 8070 8071
 8072 8073 8074 8075 8076 8077 8078 8079 8080 8081
 8082 8083 8084 8085 8086 8087 8088 8089 8090 8091
 8092 8093 8094 8095 8096 8097 8098 8099 8100 8101
 8102 8103 8104 8105 8106 8107 8108 8109 8110 8111
 8112 8113 8114 8115 8116 8117 8118 8119 8120 8121
 8122 8123 8124 8125 8126 8127 8128 8129 8130 8131
 8132 8133 8134 8135 8136 8137 8138 8139 8140 8141
 8142 8143 8144 8145 8146 8147 8148 8149 8150 8151
 8152 8153 8154 8155 8156 8157 8158 8159 8160 8161
 8162 8163 8164 8165 8166 8167 8168 8169 8170 8171
 8172 8173 8174 8175 8176 8177 8178 8179 8180 8181
 8182 8183 8184 8185 8186 8187 8188 8189 8190 8191
 8192 8193 8194 8195 8196 8197 8198 8199 8200 8201
 8202 8203 8204 8205 8206 8207 8208 8209 8210 8211
 8212 8213 8214 8215 8216 8217 8218 8219 8220 8221
 8222 8223 8224 8225 8226 8227 8228 8229 8230 8231
 8232 8233 8234 8235 8236 8237 8238 8239 8240 8241
 8242 8243 8244 8245 8246 8247 8248 8249 8250 8251
 8252 8253 8254 8255 8256 8257 8258 8259 8260 8261
 8262 8263 8264 8265 8266 8267 8268 8269 8270 8271
 8272 8273 8274 8275 8276 8277 8278 8279 8280 8281
 8282 8283 8284 8285 8286 8287 8288 8289 8290 8291
 8292 8293 8294 8295 8296 8297 8298 8299 8300 8301
 8302 8303 8304 8305 8306 8307 8308 8309 8310 8311
 8312 8313 8314 8315 8316 8317 8318 8319 8320 8321
 8322 8323 8324 8325 8326 8327 8328 8329 8330 8331
 8332 8333 8334 8335 8336 8337 8338 8339 8340 8341
 8342 8343 8344 8345 8346 8347 8348 8349 8350 8351
 8352 8353 8354 8355 8356 8357 8358 8359 8360 8361
 8362 8363 8364 8365 8366 8367 8368 8369 8370 8371
 8372 8373 8374 8375 8376 8377 8378 8379 8380 8381
 8382 8383 8384 8385 8386 8387 8388 8389 8390 8391
 8392 8393 8394 8395 8396 8397 8398 8399 8400 8401
 8402 8403 8404 8405 8406 8407 8408 8409 8410 8411
 8412 8413 8414 8415 8416 8417 8418 8419 8420 8421
 8422 8423 8424 8425 8426 8427 8428 8429 8430 8431
 8432 8433 8434 8435 8436 8437 8438 8439 8440 8441
 8442 8443 8444 8445 8446 8447 8448 8449 8450 8451
 8452 8453 8454 8455 8456 8457 8458 8459 8460 8461
 8462 8463 8464 8465 8466 8467 8468 8469 8470 8471
 8472 8473 8474 8475 8476 8477 8478 8479 8480 8481
 8482 8483 8484 8485 8486 8487 8488 8489 8490 8491
 8492 8493 8494 8495 8496 8497 8498 8499 8500 8501
 8502 8503 8504 8505 8506 8507 8508 8509 8510 8511
 8512 8513 8514 8515 8516 8517 8518 8519 8520 8521
 8522 8523 8524 8525 8526 8527 8528 8529 8530 8531
 8532 8533 8534 8535 8536 8537 8538 8539 8540 8541
 8542 8543 8544 8545 8546 8547 8548 8549 8550 8551
 8552 8553 8554 8555 8556 8557 8558 8559 8560 8561
 8562 8563 8564 8565 8566 8567 8568 8569 8570 8571
 8572 8573 8574 8575 8576 8577 8578 8579 8580 8581
 8582 8583 8584 8585 8586 8587 8588 8589 8590 8591
 8592 8593 8594 8595 8596 8597 8598 8599 8600 8601
 8602 8603 8604 8605 8606 8607 8608 8609 8610 8611
 8612 8613 8614 8615 8616 8617 8618 8619 8620 8621
 8622 8623 8624 8625 8626 8627 8628 8629 8630 8631
 8632 8633 8634 8635 8636 8637 8638 8639 8640 8641
 8642 8643 8644 8645 8646 8647 8648 8649 8650 8651
 8652 8653 8654 8655 8656 8657 8658 8659 8660 8661
 8662 8663 8664 8665 8666 8667 8668 8669 8670 8671
 8672 8673 8674 8675 8676 8677 8678 8679 8680 8681
 8682 8683 8684 8685 8686 8687 8688 8689 8690 8691
 8692 8693 8694 8695 8696 8697 8698 8699 8700 8701
 8702 8703 8704 8705 8706 8707 8708 8709 8710 8711
 8712 8713 8714 8715 8716 8717 8718 8719 8720 8721
 8722 8723 8724 8725 8726 8727 8728 8729 8730 8731
 8732 8733 8734 8735 8736 8737 8738 8739 8740 8741
 8742 8743 8744 8745 8746 8747 8748 8749 8750 8751
 8752 8753 8754 8755 8756 8757 8758 8759 8760 8761
 8762 8763 8764 8765 8766 8767 8768 8769 8770 8771
 8772 8773 8774 8775 8776 8777 8778 8779 8780 8781
 8782 8783 8784 8785 8786 8787 8788 8789 8790 8791
 8792 8793 8794 8795 8796 8797 8798 8799 8800 8801
 8802 8803 8804 8805 8806 8807 8808 8809 8810 8811
 8812 8813 8814 8815 8816 8817 8818 8819 8820 8821
 8822 8823 8824 8825 8826 8827 8828 8829 8830 8831
 8832 8833 8834 8835 8836 8837 8838 8839 8840 8841
 8842 8843 8844 8845 8846 8847 8848 8849 8850 8851
 8852 8853 8854 8855 8856 8857 8858 8859 8860 8861
 8862 8863 8864 8865 8866 8867 8868 8869 8870 8871
 8872 8873 8874 8875 8876 8877 8878 8879 8880 8881
 8882 8883 8884 8885 8886 8887 8888 8889 8890 8891
 8892 8893 8894 8895 8896 8897 8898 8899 8900 8901
 8902 8903 8904 8905 8906 8907 8908 8909 8910 8911
 8912 8913 8914 8915 8916 8917 8918 8919 8920 8921
 8922 8923 8924 8925 8926 8927 8928 8929 8930 8931
 8932 8933 8934 8935 8936 8937 8938 8939 8940 8941
 8942 8943 8944 8945 8946 8947 8948 8949 8950 8951
 8952 8953 8954 8955 8956 8957 8958 8959 8960 8961
 8962 8963 8964 8965 8966 8967 8968 8969 8970 8971
 8972 8973 8974 8975 8976 8977 8978 8979 8980 8981
 8982 8983 8984 8985 8986 8987 8988 8989 8990 8991
 8992 8993 8994 8995 8996 8997 8998 8999 9000 9001
 9002 9003 9004 9005 9006 9007 9008 9009 9010 9011
 9012 9013 9014 9015 9016 9017 9018 9019 9020 9021
 9022 9023 9024 9025 9026 9027 9028 9029 9030 9031
 9032 9033 9034 9035 9036 9037 9038 9039 9040 9041
 9042 9043 9044 9045 9046 9047 9048 9049 9050 9051
 9052 9053 9054 9055 9056 9057 9058 9059 9060 9061
 9062 9063 9064 9065 9066 9067 9068 9069 9070 9071
 9072 9073 9074 9075 9076 9077 9078 9079 9080 9081
 9082 9083 9084 9085 9086 9087 9088 9089 9090 9091
 9092 9093 9094 9095 9096 9097 9098 9099 9100 9101
 9102 9103 9104 9105 9106 9107 9108 9109 9110 9111
 9112 9113 9114 9115 9116 9117 9118 9119 9120 9121
 9122 9123 9124 9125 9126 9127 9128 9129 9130 9131
 9132 9133 9134 9135 9136 9137 9138 9139 9140 9141
 9142 9143 9144 9145 9146 9147 9148 9149 9150 9151
 9152 9153 9154 9155 9156 9157 9158 9159 9160 9161
 9162 9163 9164 9165 9166 9167 9168 9169 9170 9171
 9172 9173 9174 9175 9176 9177 9178 9179 9180 9181
 9182 9183 9184 9185 9186 9187 9188 9189 9190 9191
 9192 9193 9194 9195 9196 9197 9198 9199 9200 9201
 9202 9203 9204 9205 9206 9207 9208 9209 9210 9211
 9212 9213 9214 9215 9216 9217 9218 9219 9220 9221
 9222 9223 9224 9225 9226 9227 9228 9229 9230 9231
 9232 9233 9234 9235 9236 9237 9238 9239 9240 9241
 9242 9243 9244 9245 9246 9247 9248 9249 9250 9251
 9252 9253 9254 9255 9256 9257 9258 9259 9260 9261
 9262 9263 9264 9265 9266 9267 9268 9269 9270 9271
 9272 9273 9274 9275 9276 9277 9278 9279 9280 9281
 9282 9283 9284 9285 9286 9287 9288 9289 9290 9291
 9292 9293 9294 9295 9296 9297 9298 9299 9300 9301
 9302 9303 9304 9305 9306 9307 9308 9309 9310 9311
 9312 9313 9314 9315 9316 9317 9318 9319 9320 9321
 9322 9323 9324 9325 9326 9327 9328 9329 9330 9331
 9332 9333 9334 9335 9336 9337 9338 9339 9340 9341
 9342 9343 9344 9345 9346 9347 9348 9349 9350 9351
 9352 9353 9354 9355 9356 9357 9358 9359 9360 9361
 9362 9363 9364 9365 9366 9367 9368 9369 9370 9371
 9372 9373 9374 9375 9376 9377 9378 9379 9380 9381
 9382 9383 9384 9385 9386 9387 9388 9389 9390 9391
 9392 9393 9394 9395 9396 9397 9398 9399 9400 9401
 9402 9403 9404 9405 9406 9407 9408 9409 9410 9411
 9412 9413 9414 9415 9416 9417 9418 9419 9420 9421
 9422 9423 9424 9425 9426 9427 9428 9429 9430 9431
 9432 9433 9434 9435 9436 9437 9438 9439 9440 9441
 9442 9443 9444 9445 9446 9447 9448 9449 9450 9451
 9452 9453 9454 9455 9456 9457 9458 9459 9460 9461
 9462 9463 9464 9465 9466 9467 9468 9469 9470 9471
 9472 9473 9474 9475 9476 9477 9478 9479 9480 9481
 9482 9483 9484 9485 9486 9487 9488 9489 9490 9491
 9492 9493 9494 9495 9496 9497 9498 9499 9500 9501
 9502 9503 9504 9505 9506 9507 9508 9509 9510 9511
 9512 9513 9514 9515 9516 9517 9518 9519 9520 9521
 9522 9523 9524 9525 9526 9527 9528 9529 9530 9531
 9532 9533 9534 9535 9536 9537 9538 9539 9540 9541
 9542 9543 9544 9545 9546 9547 9548 9549 9550 9551
 9552 9553 0 1 2 3 4 5 6 7
 8 9 10 11 12 13 14 15 16 17
 18 19 20 21 22 23 24 25 26 27
 28 29 30 31 32 33 34 35 36 37
 38 39 40 41 42 43 44 45 46 47
 48 49 50 51 52 53 54 55 56 57
 58 59 60 61 62 63 64 65 66 67
 68 69 70 71 72 73 74 75 76 77
 78 79 80 81 82 83 84 85 86 87
 88 89 90 91 92 93 94 95 96 97
 98 99 100 101 102 103 104 105 106 107
 108 109 110 111 112 113 114 115 116 117
 118 119 120 121 122 123 124 125 126 127
 128 129 130 131 132 133 134 135 136 137
 138 139 140 141 142 143 144 145 146 147
 148 149 150 151 152 153 154 155 156 157
 158 159 160 161 162 163 164 165 166 167
 168 169 170 171 172 173 174 175 176 177
 178 179 180 181 182 183 184 185 186 187
 188 189 190 191 192 193 194 195 196 197
 198 199 200 201 202 203 204 205 206 207
 208 209 210 211 212 213 214 215 216 217
 218 219 220 221 222 223 224 225 226 227
 228 229 230 231 232 233 234 235 236 237
 238 239 240 241 242 243 244 245 246 247
 248 249 250 251 252 253 254 255 256 257
 258 259 260 261 262 263 264 265 266 267
 268 269 270 271 272 273 274 275 276 277
 278 279 280 281 282 283 284 285 286 287
 288 289 290 291 292 293 294 295 296 297
 298 299 300 301 302 303 304 305 306 307
 308 309 310 311 312 313 314 315 316 317
 318 319 320 321 322 323 324 325 326 327
 328 329 330 331 332 333 334 335 336 337
 338 339 340 341 342 343 344 345 346 347
 348 349 350 351 352 353 354 355 356 357
 358 359 360 361 362 363 364 365 366 367
 368 369 370 371 372 373 374 375 376 377
 378 379 380 381 382 383 384 385 386 387
 388 389 390 391 392 393 394 395 396 397
 398 399 400 401 402 403 404 405 406 407
 408 409 410 411 412 413 414 415 416 417
 418 419 420 421 422 423 424 425 426 427
 428 429 430 431 432 433 434 435 436 437
 438 439 440 441 442 443 444 445 446 447
 448 449 450 451 452 453 454 455 456 457
 458 459 460 461 462 463 464 465 466 467
 468 469 470 471 472 473 474 475 476 477
 478 479 480 481 482 483 484 485 486 487
 488 489 490 491 492 493 494 495 496 497
 498 499 500 501 502 503 504 505 506 507
 508 509 510 511 512 513 514 515 516 517
 518 519 520 521 522 523 524 525 526 527
 528 529 530 531 532 533 534 535 536 537
 538 539 540 541 542 543 544 545 546 547
 548 549 550 551 552 553 554 555 556 557
 558 559 560 561 562 563 564 565 566 567
 568 569 570 571 572 573 574 575 576 577
 578 579 580 581 582 583 584 585 586 587
 588 589 590 591 592 593 594 595 596 597
 598 599 600 601 602 603 604 605 606 607
 608 609 610 611 612 613 614 615 616 617
 618 619 620 621 622 623 624 625 626 627
 628 629 630 631 632 633 634 635 636 637
 638 639 640 641 642 643 644 645 646 647
 648 649 650 651 652 653 654 655 656 657
 658 659 660 661 662 663 664 665 666 667
 668 669 670 671 672 673 674 675 676 677
 678 679 680 681 682 683 684 685 686 687
 688 689 690 691 692 693 694 695 696 697
 698 699 700 701 702 703 704 705 706 707
 708 709 710 711 712 713 714 715 716 717
 718 719 720 721 722 723 724 725 726 727
 728 729 730 731 732 733 734 735 736 737
 738 739 740 741 742 743 744 745 746 747
 748 749 750 751 752 753 754 755 756 757
 758 759 760 761 762 763 764 765 766 767
 768 769 770 771 772 773 774 775 776 777
 778 779 780 781 782 783 784 785 786 787
 788 789 790 791 792 793 794 795 796 797
 798 799 800 801 802 803 804 805 806 807
 808 809 810 811 812 813 814 815 816 817
 818 819 820 821 822 823 824 825 826 827
 828 829 830 831 832 833 834 835 836 837
 838 839 840 841 842 843 844 845 846 847
 848 849 850 851 852 853 854 855 856 857
 858 859 860 861 862 863 864 865 866 867
 868 869 870 871 872 873 874 875 876 877
 878 879 880 881 882 883 884 885 886 887
 888 889 890 891 892 893 894 895 896 897
 898 899 900 901 902 903 904 905 906 907
 908 909 910 911 912 913 914 915 916 917
 918 919 920 921 922 923 924 925 926 927
 928 929 930 931 932 933 934 935 936 937
 938 939 940 941 942 943 944 945 946 947
 948 949 950 951 952 953 954 955 956 957
 958 959 960 961 962 963 964 965 966 967
 968 969 970 971 972 973 974 975 976 977
 978 979 980 981 982 983 984 985 986 987
 988 989 990 991 992 993 994 995 996 997
 998 999 1000 1001 1002 1003 1004 1005 1006 1007
 1008 1009 1010 1011 1012 1013 1014 1015 1016 1017
 1018 1019 1020 1021 1022 1023 1024 1025 1026 1027
 1028 1029 1030 1031 1032 1033 1034 1035 1036 1037
 1038 1039 1040 1041 1042 1043 1044 1045 1046 1047
 1048 1049 1050 1051 1052 1053 1054 1055 1056 1057
 1058 1059 1060 1061 1062 1063 1064 1065 1066 1067
 1068 1069 1070 1071 1072 1073 1074 1075 1076 1077
 1078 1079 1080 1081 1082 1083 1084 1085 1086 1087
 1088 1089 1090 1091 1092 1093 1094 1095 1096 1097
 1098 1099 1100 1101 1102 1103 1104 1105 1106 1107
 1108 1109 1110 1111 1112 1113 1114 1115 1116 1117
 1118 1119 1120 1121 1122 1123 1124 1125 1126 1127
 1128 1129 1130 1131 1132 1133 1134 1135 1136 1137
 1138 1139 1140 1141 1142 1143 1144 1145 1146 1147
 1148 1149 1150 1151 1152 1153 1154 1155 1156 1157
 1158 1159 1160 1161 1162 1163 1164 1165 1166 1167
 1168 1169 1170 1171 1172 1173 1174 1175 1176 1177
 1178 1179 1180 1181 1182 1183 1184 1185 1186 1187
 1188 1189 1190 1191 1192 1193 1194 1195 1196 1197
 1198 1199 1200 1201 1202 1203 1204 1205 1206 1207
 1208 1209 1210 1211 1212 1213 1214 1215 1216 1217
 1218 1219 1220 1221 1222 1223 1224 1225 1226 1227
 1228 1229 1230 1231 1232 1233 1234 1235 1236 1237
 1238 1239 1240 1241 1242 1243 1244 1245 1246 1247
 1248 1249 1250 1251 1252 1253 1254 1255 1256 1257
 1258 1259 1260 1261 1262 1263 1264 1265 1266 1267
 1268 1269 1270 1271 1272 1273 1274 1275 1276 1277
 1278 1279 1280 1281 1282 1283 1284 1285 1286 1287
 1288 1289 1290 1291 1292 1293 1294 1295 1296 1297
 1298 1299 1300 1301 1302 1303 1304 1305 1306 1307
 1308 1309 1310 1311 1312 1313 1314 1315 1316 1317
 1318 1319 1320 1321 1322 1323 1324 1325 1326 1327
 1328 1329 1330 1331 1332 1333 1334 1335 1336 1337
 1338 1339 1340 1341 1342 1343 1344 1345 1346 1347
 1348 1349 1350 1351 1352 1353 1354 1355 1356 1357
 1358 1359 1360 1361 1362 1363 1364 1365 1366 1367
 1368 1369 1370 1371 1372 1373 1374 1375 1376 1377
 1378 1379 1380 1381 1382 1383 1384 1385 1386 1387
 1388 1389 1390 1391 1392 1393 1394 1395 1396 1397
 1398 1399 1400 1401 1402 1403 1404 1405 1406 1407
 1408 1409 1410 1411 1412 1413 1414 1415 1416 1417
 1418 1419 1420 1421 1422 1423 1424 1425 1426 1427
 1428 1429 1430 1431 1432 1433 1434 1435 1436 1437
 1438 1439 1440 1441 1442 1443 1444 1445 1446 1447
 1448 1449 1450 1451 1452 1453 1454 1455 1456 1457
 1458 1459 1460 1461 1462 1463 1464 1465 1466 1467
 1468 1469 1470 1471 1472 1473 1474 1475 1476 1477
 1478 1479 1480 1481 1482 1483 1484 1485 1486 1487
 1488 1489 1490 1491 1492 1493 1494 1495 1496 1497
 1498 1499 1500 1501 1502 1503 1504 1505 1506 1507
 1508 1509 1510 1511 1512 1513 1514 1515 1516 1517
 1518 1519 1520 1521 1522 1523 1524 1525 1526 1527
 1528 1529 1530 1531 1532 1533 1534 1535 1536 1537
 1538 1539 1540 1541 1542 1543 1544 1545 1546 1547
 1548 1549 1550 1551 1552 1553 1554 1555 1556 1557
 1558 1559 1560 1561 1562 1563 1564 1565 1566 1567
 1568 1569 1570 1571 1572 1573 1574 1575 1576 1577
 1578 1579 1580 1581 1582 1583 1584 1585 1586 1587
 1588 1589 1590 1591 1592 1593 1594 1595 1596 1597
 1598 1599 1600 1601 1602 1603 1604 1605 1606 1607
 1608 1609 1610 1611 1612 1613 1614 1615 1616 1617
 1618 1619 1620 1621 1622 1623 1624 1625 1626 1627
 1628 1629 1630 1631 1632 1633 1634 1635 1636 1637
 1638 1639 1640 1641 1642 1643 1644 1645 1646 1647
 1648 1649 1650 1651 1652 1653 1654 1655 1656 1657
 1658 1659 1660 1661 1662 1663 1664 1665 1666 1667
 1668 1669 1670 1671 1672 1673 1674 1675 1676 1677
 1678 1679 1680 1681 1682 1683 1684 1685 1686 1687
 1688 1689 1690 1691 1692 1693 1694 1695 1696 1697
 1698 1699 1700 1701 1702 1703 1704 1705 1706 1707
 1708 1709 1710 1711 1712 1713 1714 1715 1716 1717
 1718 1719 1720 1721 1722 1723 1724 1725 1726 1727
 1728 1729 1730 1731 1732 1733 1734 1735 1736 1737
 1738 1739 1740 1741 1742 1743 1744 1745 1746 1747
 1748 1749 1750 1751 1752 1753 1754 1755 1756 1757
 1758 1759 1760 1761 1762 1763 1764 1765 1766 1767
 1768 1769 1770 1771 1772 1773 1774 1775 1776 1777
 1778 1779 1780 1781 1782 1783 1784 1785 1786 1787
 1788 1789 1790 1791 1792 1793 1794 1795 1796 1797
 1798 1799 1800 1801 1802 1803 1804 1805 1806 1807
 1808 1809 1810 1811 1812 1813 1814 1815 1816 1817
 1818 1819 1820 1821 1822 1823 1824 1825 1826 1827
 1828 1829 1830 1831 1832 1833 1834 1835 1836 1837
 1838 1839 1840 1841 1842 1843 1844 1845 1846 1847
 1848 1849 1850 1851 1852 1853 1854 1855 1856 1857
 1858 1859 1860 1861 1862 1863 1864 1865 1866 1867
 1868 1869 1870 1871 1872 1873 1874 1875 1876 1877
 1878 1879 1880 1881 1882 1883 1884 1885 1886 1887
 1888 1889 1890 1891 1892 1893 1894 1895 1896 1897
 1898 1899 1900 1901 1902 1903 1904 1905 1906 1907
 1908 1909 1910 1911 1912 1913 1914 1915 1916 1917
 1918 1919 1920 1921 1922 1923 1924 1925 1926 1927
 1928 1929 1930 1931 1932 1933 1934 1935 1936 1937
 1938 1939 1940 1941 1942 1943 1944 1945 1946 1947
 1948 1949 1950 1951 1952 1953 1954 1955 1956 1957
 1958 1959 1960 1961 1962 1963 1964 1965 1966 1967
 1968 1969 1970 1971 1972 1973 1974 1975 1976 1977
 1978 1979 1980 1981 1982 1983 1984 1985 1986 1987
 1988 1989 1990 1991 1992 1993 1994 1995 1996 1997
 1998 1999 2000 2001 2002 2003 2004 2005 2006 2007
 2008 2009 2010 2011 2012 2013 2014 2015 2016 2017
 2018 2019 2020 2021 2022 2023 2024 2025 2026 2027
 2028 2029 2030 2031 2032 2033 2034 2035 2036 2037
 2038 2039 2040 2041 2042 2043 2044 2045 2046 2047
 2048 2049 2050 2051 2052 2053 2054 2055 2056 2057
 2058 2059 2060 2061 2062 2063 2064 2065 2066 2067
 2068 2069 2070 2071 2072 2073 2074 2075 2076 2077
 2078 2079 2080 2081 2082 2083 2084 2085 2086 2087
 2088 2089 2090 2091 2092 2093 2094 2095 2096 2097
 2098 2099 2100 2101 2102 2103 2104 2105 2106 2107
 2108 2109 2110 2111 2112 2113 2114 2115 2116 2117
 2118 2119 2120 2121 2122 2123 2124 2125 2126 2127
 2128 2129 2130 2131 2132 2133 2134 2135 2136 2137
 2138 2139 2140 2141 2142 2143 2144 2145 2146 2147
 2148 2149 2150 2151 2152 2153 2154 2155 2156 2157
 2158 2159 2160 2161 2162 2163 2164 2165 2166 2167
 2168 2169 2170 2171 2172 2173 2174 2175 2176 2177
 2178 2179 2180 2181 2182 2183 2184 2185 2186 2187
 2188 2189 2190 2191 2192 2193 2194 2195 2196 2197
 2198 2199 2200 2201 2202 2203 2204 2205 2206 2207
 2208 2209 2210 2211 2212 2213 2214 2215 2216 2217
 2218 2219 2220 2221 2222 2223 2224 2225 2226 2227
 2228 2229 2230 2231 2232 2233 2234 2235 2236 2237
 2238 2239 2240 2241 2242 2243 2244 2245 2246 2247
 2248 2249 2250 2251 2252 2253 2254 2255 2256 2257
 2258 2259 2260 2261 2262 2263 2264 2265 2266 2267
 2268 2269 2270 2271 2272 2273 2274 2275 2276 2277
 2278 2279 2280 2281 2282 2283 2284 2285 2286 2287
 2288 2289 2290 2291 2292 2293 2294 2295 2296 2297
 2298 2299 2300 2301 2302 2303 2304 2305 2306 2307
 2308 2309 2310 2311 2312 2313 2314 2315 2316 2317
 2318 2319 2320 2321 2322 2323 2324 2325 2326 2327
 2328 2329 2330 2331 2332 2333 2334 2335 2336 2337
 2338 2339 2340 2341 2342 2343 2344 2345 2346 2347
 2348 2349 2350 2351 2352 2353 2354 2355 2356 2357
 2358 2359 2360 2361 2362 2363 2364 2365 2366 2367
 2368 2369 2370 2371 2372 2373 2374 2375 2376 2377
 2378 2379 2380 2381 2382 2383 2384 2385 2386 2387
 2388 2389 2390 2391 2392 2393 2394 2395 2396 2397
 2398 2399 2400 2401 2402 2403 2404 2405 2406 2407
 2408 2409 2410 2411 2412 2413 2414 2415 2416 2417
 2418 2419 2420 2421 2422 2423 2424 2425 2426 2427
 2428 2429 2430 2431 2432 2433 2434 2435 2436 2437
 2438 2439 2440 2441 2442 2443 2444 2445 2446 2447
 2448 2449 2450 2451 2452 2453 2454 2455 2456 2457
 2458 2459 2460 2461 2462 2463 2464 2465 2466 2467
 2468 2469 2470 2471 2472 2473 2474 2475 2476 2477
 2478 2479 2480 2481 2482 2483 2484 2485 2486 2487
 2488 2489 2490 2491 2492 2493 2494 2495 2496 2497
 2498 2499 2500 2501 2502 2503 2504 2505 2506 2507
 2508 2509 2510 2511 2512 2513 2514 2515 2516 2517
 2518 2519 2520 2521 2522 2523 2524 2525 2526 2527
 2528 2529 2530 2531 2532 2533 2534 2535 2536 2537
 2538 2539 2540 2541 2542 2543 2544 2545 2546 2547
 2548 2549 2550 2551 2552 2553 2554 2555 2556 2557
 2558 2559 2560 2561 2562 2563 2564 2565 2566 2567
 2568 2569 2570 2571 2572 2573 2574 2575 2576 2577
 2578 2579 2580 2581 2582 2583 2584 2585 2586 2587
 2588 2589 2590 2591 2592 2593 2594 2595 2596 2597
 2598 2599 2600 2601 2602 2603 2604 2605 2606 2607
 2608 2609 2610 2611 2612 2613 2614 2615 2616 2617
 2618 2619 2620 2621 2622 2623 2624 2625 2626 2627
 2628 2629 2630 2631 2632 2633 2634 2635 2636 2637
 2638 2639 2640 2641 2642 2643 2644 2645 2646 2647
 2648 2649 2650 2651 2652 2653 2654 2655 2656 2657
 2658 2659 2660 2661 2662 2663 2664 2665 2666 2667
 2668 2669 2670 2671 2672 2673 2674 2675 2676 2677
 2678 2679 2680 2681 2682 2683 2684 2685 2686 2687
 2688 2689 2690 2691 2692 2693 2694 2695 2696 2697
 2698 2699 2700 2701 2702 2703 2704 2705 2706 2707
 2708 2709 2710 2711 2712 2713 2714 2715 2716 2717
 2718 2719 2720 2721 2722 2723 2724 2725 2726 2727
 2728 2729 2730 2731 2732 2733 2734 2735 2736 2737
 2738 2739 2740 2741 2742 2743 2744 2745 2746 2747
 2748 2749 2750 2751 2752 2753 2754 2755 2756 2757
 2758 2759 2760 2761 2762 2763 2764 2765 2766 2767
 2768 2769 2770 2771 2772 2773 2774 2775 2776 2777
 2778 2779 2780 2781 2782 2783 2784 2785 2786 2787
 2788 2789 2790 2791 2792 2793 2794 2795 2796 2797
 2798 2799 2800 2801 2802 2803 2804 2805 2806 2807
 2808 2809 2810 2811 2812 2813 2814 2815 2816 2817
 2818 2819 2820 2821 2822 2823 2824 2825 2826 2827
 2828 2829 2830 2831 2832 2833 2834 2835 2836 2837
 2838 2839 2840 2841 2842 2843 2844 2845 2846 2847
 2848 2849 2850 2851 2852 2853 2854 2855 2856 2857
 2858 2859 2860 2861 2862 2863 2864 2865 2866 2867
 2868 2869 2870 2871 2872 2873 2874 2875 2876 2877
 2878 2879 2880 2881 2882 2883 2884 2885 2886 2887
 2888 2889 2890 2891 2892 2893 2894 2895 2896 2897
 2898 2899 2900 2901 2902 2903 2904 2905 2906 2907
 2908 2909 2910 2911 2912 2913 2914 2915 2916 2917
 2918 2919 2920 2921 2922 2923 2924 2925 2926 2927
 2928 2929 2930 2931 2932 2933 2934 2935 2936 2937
 2938 2939 2940 2941 2942 2943 2944 2945 2946 2947
 2948 2949 2950 2951 2952 2953 2954 2955 2956 2957
 2958 2959 2960 2961 2962 2963 2964 2965 2966 2967
 2968 2969 2970 2971 2972 2973 2974 2975 2976 2977
 2978 2979 2980 2981 2982 2983 2984 2985 2986 2987
 2988 2989 2990 2991 2992 2993 2994 2995 2996 2997
 2998 2999 3000 3001 3002 3003 3004 3005 3006 3007
 3008 3009 3010 3011 3012 3013 3014 3015 3016 3017
 3018 3019 3020 3021 3022 3023 3024 3025 3026 3027
 3028 3029 3030 3031 3032 3033 3034 3035 3036 3037
 3038 3039 3040 3041 3042 3043 3044 3045 3046 3047
 3048 3049 3050 3051 3052 3053 3054 3055 3056 3057
 3058 3059 3060 3061 3062 3063 3064 3065 3066 3067
 3068 3069 3070 3071 3072 3073 3074 3075 3076 3077
 3078 3079 3080 3081 3082 3083 3084 3085 3086 3087
 3088 3089 3090 3091 3092 3093 3094 3095 3096 3097
 3098 3099 3100 3101 3102 3103 3104 3105 3106 3107
 3108 3109 3110 3111 3112 3113 3114 3115 3116 3117
 3118 3119 3120 3121 3122 3123 3124 3125 3126 3127
 3128 3129 3130 3131 3132 3133 3134 3135 3136 3137
 3138 3139 3140 3141 3142 3143 3144 3145 3146 3147
 3148 3149 3150 3151 3152 3153 3154 3155 3156 3157
 3158 3159 3160 3161 3162 3163 3164 3165 3166 3167
 3168 3169 3170 3171 3172 3173 3174 3175 3176 3177
 3178 3179 3180 3181 3182 3183 3184 3185 3186 3187
 3188 3189 3190 3191 3192 3193 3194 3195 3196 3197
 3198 3199 3200 3201 3202 3203 3204 3205 3206 3207
 3208 3209 3210 3211 3212 3213 3214 3215 3216 3217
 3218 3219 3220 3221 3222 3223 3224 3225 3226 3227
 3228 3229 3230 3231 3232 3233 3234 3235 3236 3237
 3238 3239 3240 3241 3242 3243 3244 3245 3246 3247
 3248 3249 3250 3251 3252 3253 3254 3255 3256 3257
 3258 3259 3260 3261 3262 3263 3264 3265 3266 3267
 3268 3269 3270 3271 3272 3273 3274 3275 3276 3277
 3278 3279 3280 3281 3282 3283 3284 3285 3286 3287
 3288 3289 3290 3291 3292 3293 3294 3295 3296 3297
 3298 3299 3300 3301 3302 3303 3304 3305 3306 3307
 3308 3309 3310 3311 3312 3313 3314 3315 3316 3317
 3318 3319 3320 3321 3322 3323 3324 3325 3326 3327
 3328 3329 3330 3331 3332 3333 3334 3335 3336 3337
 3338 3339 3340 3341 3342 3343 3344 3345 3346 3347
 3348 3349 3350 3351 3352 3353 3354 3355 3356 3357
 3358 3359 3360 3361 3362 3363 3364 3365 3366 3367
 3368 3369 3370 3371 3372 3373 3374 3375 3376 3377
 3378 3379 3380 3381 3382 3383 3384 3385 3386 3387
 3388 3389 3390 3391 3392 3393 3394 3395 3396 3397
 3398 3399 3400 3401 3402 3403 3404 3405 3406 3407
 3408 3409 3410 3411 3412 3413 3414 3415 3416 3417
 3418 3419 3420 3421 3422 3423 3424 3425 3426 3427
 3428 3429 3430 3431 3432 3433 3434 3435 3436 3437
 3438 3439 3440 3441 3442 3443 3444 3445 3446 3447
 3448 3449 3450 3451 3452 3453 3454 3455 3456 3457
 3458 3459 3460 3461 3462 3463 3464 3465 3466 3467
 3468 3469 3470 3471 3472 3473 3474 3475 3476 3477
 3478 3479 3480 3481 3482 3483 3484 3485 3486 3487
 3488 3489 3490 3491 3492 3493 3494 3495 3496 3497
 3498 3499 3500 3501 3502 3503 3504 3505 3506 3507
 3508 3509 3510 3511 3512 3513 3514 3515 3516 3517
 3518 3519 3520 3521 3522 3523 3524 3525 3526 3527
 3528 3529 3530 3531 3532 3533 3534 3535 3536 3537
 3538 3539 3540 3541 3542 3543 3544 3545 3546 3547
 3548 3549 3550 3551 3552 3553 3554 3555 3556 3557
 3558 3559 3560 3561 3562 3563 3564 3565 3566 3567
 3568 3569 3570 3571 3572 3573 3574 3575 3576 3577
 3578 3579 3580 3581 3582 3583 3584 3585 3586 3587
 3588 3589 3590 3591 3592 3593 3594 3595 3596 3597
 3598 3599 3600 3601 3602 3603 3604 3605 3606 3607
 3608 3609 3610 3611 3612 3613 3614 3615 3616 3617
 3618 3619 3620 3621 3622 3623 3624 3625 3626 3627
 3628 3629 3630 3631 3632 3633 3634 3635 3636 3637
 3638 3639 3640 3641 3642 3643 3644 3645 3646 3647
 3648 3649 3650 3651 3652 3653 3659 3658 3657 3656
 3655 3654 3665 3664 3663 3662 3661 3660 3671 3670
 3669 3668 3667 3666 3677 3676 3675 3674 3673 3672
 3683 3682 3681 3680 3679 3678 3689 3688 3687 3686
 3685 3684 3695 3694 3693 3692 3691 3690 3701 3700
 3699 3698 3697 3696 3707 3706 3705 3704 3703 3702
 3713 3712 3711 3710 3709 3708 3719 3718 3717 3716
 3715 3714 3725 3724 3723 3722 3721 3720 3731 3730
 3729 3728 3727 3726 3737 3736 3735 3734 3733 3732
 3743 3742 3741 3740 3739 3738 3749 3748 3747 3746
 3745 3744 3755 3754 3753 3752 3751 3750 3761 3760
 3759 3758 3757 3756 3767 3766 3765 3764 3763 3762
 3773 3772 3771 3770 3769 3768 3779 3778 3777 3776
 3775 3774 3785 3784 3783 3782 3781 3780 3786 3787
 3788 3789 3790 3791 3792 3793 3794 3795 3796 3797
 3798 3799 3800 3801 3802 3803 3804 3805 3806 3807
 3808 3809 3810 3811 3812 3813 3814 3815 3816 3817
 3818 3819 3820 3821 3822 3823 3824 3825 3826 3827
 3828 3829 3830 3831 3832 3833 3834 3835 3836 3837
 3838 3839 3840 3841 3842 3843 3844 3845 3846 3847
 3848 3849 3850 3851 3852 3853 3854 3855 3856 3857
 3858 3859 3860 3861 3862 3863 3864 3865 3866 3867
 3868 3869 3870 3871 3872 3873 3874 3875 3876 3877
 3878 3879 3880 3881 3882 3883 3884 3885 3886 3887
 3888 3889 3890 3891 3892 3893 3894 3895 3896 3897
 3898 3899 3900 3901 3902 3903 3904 3905 3906 3907
 3908 3909 3910 3911 3912 3913 3914 3915 3916 3917
 3918 3919 3920 3921 3922 3923 3924 3925 3926 3927
 3928 3929 3930 3931 3932 3933 3934 3935 3936 3937
 3938 3939 3940 3941 3942 3943 3944 3945 3946 3947
 3948 3949 3950 3951 3952 3953 3954 3955 3956 3957
 3958 3959 3960 3961 3962 3963 3964 3965 3966 3967
 3968 3969 3970 3971 3972 3973 3974 3975 3976 3977
 3978 3979 3980 3981 3982 3983 3984 3985 3986 3987
 3988 3989 3990 3991 3992 3993 3994 3995 3996 3997
 3998 3999 4000 4001 4002 4003 4004 4005 4006 4007
 4008 4009 4010 4011 4012 4013 4014 4015 4016 4017
 4018 4019 4020 4021 4022 4023 4024 4025 4026 4027
 4028 4029 4030 4031 4032 4033 4034 4035 4036 4037
 4038 4039 4040 4041 4042 4043 4044 4045 4046 4047
 4048 4049 4050 4051 4052 4053 4054 4055 4056 4057
 4058 4059 4060 4061 4062 4063 4064 4065 4066 4067
 4068 4069 4070 4071 4072 4073 4074 4075 4076 4077
 4078 4079 4080 4081 4082 4083 4084 4085 4086 4087
 4088 4089 4090 4091 4092 4093 4094 4095 4096 4097
 4098 4099 4100 4101 4102 4103 4104 4105 4106 4107
 4108 4109 4110 4111 4112 4113 4114 4115 4116 4117
 4118 4119 4120 4121 4122 4123 4124 4125 4126 4127
 4128 4129 4130 4131 4132 4133 4134 4135 4136 4137
 4138 4139 4140 4141 4142 4143 4144 4145 4146 4147
 4148 4149 4150 4151 4152 4153 4154 4155 4156 4157
 4158 4159 4160 4161 4162 4163 4164 4165 4166 4167
 4168 4169 4170 4171 4172 4173 4174 4175 4176 4177
 4178 4179 4180 4181 4182 4183 4184 4185 4186 4187
 4188 4189 4190 4191 4192 4193 4194 4195 4196 4197
 4198 4199 4200 4201 4202 4203 4204 4205 4206 4207
 4208 4209 4210 4211 4212 4213 4214 4215 4216 4217
 4218 4219 4220 4221 4222 4223 4224 4225 4226 4227
 4228 4229 4230 4231 4232 4233 4234 4235 4236 4237
 4238 4239 4240 4241 4242 4243 4244 4245 4246 4247
 4248 4249 4250 4251 4252 4253 4254 4255 4256 4257
 4258 4259 4260 4261 4262 4263 4264 4265 4266 4267
 4268 4269 4270 4271 4272 4273 4274 4275 4276 4277
 4278 4279 4280 4281 4282 4283 4284 4285 4286 4287
 4288 4289 4290 4291 4292 4293 4294 4295 4296 4297
 4298 4299 4300 4301 4302 4303 4304 4305 4306 4307
 4308 4309 4310 4311 4312 4313 4314 4315 4316 4317
 4318 4319 4320 4321 4322 4323 4324 4325 4326 4327
 4328 4329 4330 4331 4332 4333 4334 4335 4336 4337
 4338 4339 4340 4341 4342 4343 4344 4345 4346 4347
 4348 4349 4350 4351 4352 4353 4354 4355 4356 4357
 4358 4359 4360 4361 4362 4363 4364 4365 4366 4367
 4368 4369 4370 4371 4372 4373 4374 4375 4376 4377
 4378 4379 4380 4381 4382 4383 4384 4385 4386 4387
 4388 4389 4390 4391 4392 4393 4394 4395 4396 4397
 4398 4399 4400 4401 4402 4403 4404 4405 4406 4407
 4408 4409 4410 4411 4412 4413 4414 4415 4416 4417
 4418 4419 4420 4421 4422 4423 4424 4425 4426 4427
 4428 4429 4430 4431 4432 4433 4434 4435 4436 4437
 4438 4439 4440 4441 4442 4443 4444 4445 4446 4447
 4448 4449 4450 4451 4452 4453 4454 4455 4456 4457
 4458 4459 4460 4461 4462 4463 4464 4465 4466 4467
 4468 4469 4470 4471 4472 4473 4474 4475 4476 4477
 4478 4479 4480 4481 4482 4483 4484 4485 4486 4487
 4488 4489 4490 4491 4492 4493 4494 4495 4496 4497
 4498 4499 4500 4501 4502 4503 4504 4505 4506 4507
 4508 4509 4510 4511 4512 4513 4514 4515 4516 4517
 4518 4519 4520 4521 4522 4523 4524 4525 4526 4527
 4528 4529 4530 4531 4532 4533 4534 4535 4536 4537
 4538 4539 4540 4541 4542 4543 4544 4545 4546 4547
 4548 4549 4550 4551 4552 4553 4554 4555 4556 4557
 4558 4559 4560 4561 4562 4563 4564 4565 4566 4567
 4568 4569 4570 4571 4572 4573 4574 4575 4576 4577
 4578 4579 4580 4581 4582 4583 4584 4585 4586 4587
 4588 4589 4590 4591 4592 4593 4594 4595 4596 4597
 4598 4599 4600 4601 4602 4603 4604 4605 4606 4607
 4608 4609 4610 4611 4612 4613 4614 4615 4616 4617
 4618 4619 4620 4621 4622 4623 4624 4625 4626 4627
 4628 4629 4630 4631 4632 4633 4634 4635 4636 4637
 4638 4639 4640 4641 4642 4643 4644 4645 4646 4647
 4648 4649 4650 4651 4652 4653 4654 4655 4656 4657
 4658 4659 4660 4661 4662 4663 4664 4665 4666 4667
 4668 4669 4670 4671 4672 4673 4674 4675 4676 4677
 4678 4679 4680 4681 4682 4683 4684 4685 4686 4687
 4688 4689 4690 4691 4692 4693 4694 4695 4696 4697
 4698 4699 4700 4701 4702 4703 4704 4705 4706 4707
 4708 4709 4710 4711 4712 4713 4714 4715 4716 4717
 4718 4719 4720 4721 4722 4723 4724 4725 4726 4727
 4728 4729 4730 4731 4732 4733 4734 4735 4736 4737
 4738 4739 4740 4741 4742 4743 4744 4745 4746 4747
 4748 4749 4750 4751 4752 4753 4754 4755 4756 4757
 4758 4759 4760 4761 4762 4763 4764 4765 4766 4767
 4768 4769 4770 4771 4772 4773 4774 4775 4776 4777
 4778 4779 4780 4781 4782 4783 4784 4785 4786 4787
 4788 4789 4790 4791 4792 4793 4794 4795 4796 4797
 4798 4799 4800 4801 4802 4803 4804 4805 4806 4807
 4808 4809 4810 4811 4812 4813 4814 4815 4816 4817
 4818 4819 4820 4821 4822 4823 4824 4825 4826 4827
 4828 4829 4830 4831 4832 4833 4834 4835 4836 4837
 4838 4839 4840 4841 4842 4843 4844 4845 4846 4847
 4848 4849 4850 4851 4852 4853 4854 4855 4856 4857
 4858 4859 4860 4861 4862 4863 4864 4865 4866 4867
 4868 4869 4870 4871 4872 4873 4874 4875 4876 4877
 4878 4879 4880 4881 4882 4883 4884 4885 4886 4887
 4888 4889 4890 4891 4892 4893 4894 4895 4896 4897
 4898 4899 4900 4901 4902 4903 4904 4905 4906 4907
 4908 4909 4910 4911 4912 4913 4914 4915 4916 4917
 4918 4919 4920 4921 4922 4923 4924 4925 4926 4927
 4928 4929 4930 4931 4932 4933 4934 4935 4936 4937
 4938 4939 4940 4941 4942 4943 4944 4945 4946 4947
 4948 4949 4950 4951 4952 4953 4954 4955 4956 4957
 4958 4959 4960 4961 4962 4963 4964 4965 4966 4967
 4968 4969 4970 4971 4972 4973 4974 4975 4976 4977
 4978 4979 4980 4981 4982 4983 4984 4985 4986 4987
 4988 4989 4990 4991 4992 4993 4994 4995 4996 4997
 4998 4999 5000 5001 5002 5003 5004 5005 5006 5007
 5008 5009 5010 5011 5012 5013 5014 5015 5016 5017
 5018 5019 5020 5021 5022 5023 5024 5025 5026 5027
 5028 5029 5030 5031 5032 5033 5034 5035 5036 5037
 5038 5039 5040 5041 5042 5043 5044 5045 5046 5047
 5048 5049 5050 5051 5052 5053 5054 5055 5056 5057
 5058 5059 5060 5061 5062 5063 5064 5065 5066 5067
 5068 5069 5070 5071 5072 5073 5074 5075 5076 5077
 5078 5079 5080 5081 5082 5083 5084 5085 5086 5087
 5088 5089 5090 5091 5092 5093 5094 5095 5096 5097
 5098 5099 5100 5101 5102 5103 5104 5105 5106 5107
 5108 5109 5110 5111 5112 5113 5114 5115 5116 5117
 5118 5119 5120 5121 5122 5123 5124 5125 5126 5127
 5128 5129 5130 5131 5132 5133 5134 5135 5136 5137
 5138 5139 5140 5141 5142 5143 5144 5145 5146 5147
 5148 5149 5150 5151 5152 5153 5154 5155 5156 5157
 5158 5159 5160 5161 5162 5163 5164 5165 5166 5167
 5168 5169 5170 5171 5172 5173 5174 5175 5176 5177
 5178 5179 5180 5181 5182 5183 5184 5185 5186 5187
 5188 5189 5190 5191 5192 5193 5194 5195 5196 5197
 5198 5199 5200 5201 5202 5203 5204 5205 5206 5207
 5208 5209 5210 5211 5212 5213 5214 5215 5216 5217
 5218 5219 5220 5221 5222 5223 5224 5225 5226 5227
 5228 5229 5230 5231 5232 5233 5234 5235 5236 5237
 5238 5239 5240 5241 5242 5243 5244 5245 5246 5247
 5248 5249 5250 5251 5252 5253 5254 5255 5256 5257
 5258 5259 5260 5261 5262 5263 5264 5265 5266 5267
 5268 5269 5270 5271 5272 5273 5274 5275 5276 5277
 5278 5279 5280 5281 5282 5283 5284 5285 5286 5287
 5288 5289 5290 5291 5292 5293 5294 5295 5296 5297
 5298 5299 5300 5301 5302 5303 5304 5305 5306 5307
 5308 5309 5310 5311 5312 5313 5314 5315 5316 5317
 5318 5319 5320 5321 5322 5323 5324 5325 5326 5327
 5328 5329 5330 5331 5332 5333 5334 5335 5336 5337
 5338 5339 5340 5341 5342 5343 5344 5345 5346 5347
 5348 5349 5350 5351 5352 5353 5354 5355 5356 5357
 5358 5359 5360 5361 5362 5363 5364 5365 5366 5367
 5368 5369 5370 5371 5372 5373 5374 5375 5376 5377
 5378 5379 5380 5381 5382 5383 5384 5385 5386 5387
 5388 5389 5390 5391 5392 5393 5394 5395 5396 5397
 5398 5399 5400 5401 5402 5403 5404 5405 5406 5407
 5408 5409 5410 5411 5412 5413 5414 5415 5416 5417
 5418 5419 5420 5421 5422 5423 5424 5425 5426 5427
 5428 5429 5430 5431 5432 5433 5434 5435 5436 5437
 5438 5439 5440 5441 5442 5443 5444 5445 5446 5447
 5448 5449 5450 5451 5452 5453 5454 5455 5456 5457
 5458 5459 5460 5461 5462 5463 5464 5465 5466 5467
 5468 5469 5470 5471 5472 5473 5474 5475 5476 5477
 5478 5479 5480 5481 5482 5483 5484 5485 5486 5487
 5488 5489 5490 5491 5492 5493 5494 5495 5496 5497
 5498 5499 5500 5501 5502 5503 5504 5505 5506 5507
 5508 5509 5510 5511 5512 5513 5514 5515 5516 5517
 5518 5519 5520 5521 5522 5523 5524 5525 5526 5527
 5528 5529 5530 5531 5532 5533 5534 5535 5536 5537
 5538 5539 5540 5541 5542 5543 5544 5545 5546 5547
 5548 5549 5550 5551 5552 5553 5554 5555 5556 5557
 5558 5559 5560 5561 5562 5563 5564 5565 5566 5567
 5568 5569 5570 5571 5572 5573 5574 5575 5576 5577
 5578 5579 5580 5581 5582 5583 5584 5585 5586 5587
 5588 5589 5590 5591 5592 5593 5594 5595 5596 5597
 5598 5599 5600 5601 5602 5603 5625 5624 5623 5622
 5621 5620 5619 5618 5617 5616 5615 5614 5613 5612
 5611 5610 5609 5608 5607 5606 5605 5604 5647 5646
 5645 5644 5643 5642 5641 5640 5639 5638 5637 5636
 5635 5634 5633 5632 5631 5630 5629 5628 5627 5626
 5669 5668 5667 5666 5665 5664 5663 5662 5661 5660
 5659 5658 5657 5656 5655 5654 5653 5652 5651 5650
 5649 5648 5691 5690 5689 5688 5687 5686 5685 5684
 5683 5682 5681 5680 5679 5678 5677 5676 5675 5674
 5673 5672 5671 5670 5713 5712 5711 5710 5709 5708
 5707 5706 5705 5704 5703 5702 5701 5700 5699 5698
 5697 5696 5695 5694 5693 5692 5735 5734 5733 5732
 5731 5730 5729 5728 5727 5726 5725 5724 5723 5722
 5721 5720 5719 5718 5717 5716 5715 5714 5757 5756
 5755 5754 5753 5752 5751 5750 5749 5748 5747 5746
 5745 5744 5743 5742 5741 5740 5739 5738 5737 5736
 5779 5778 5777 5776 5775 5774 5773 5772 5771 5770
 5769 5768 5767 5766 5765 5764 5763 5762 5761 5760
 5759 5758 5801 5800 5799 5798 5797 5796 5795 5794
 5793 5792 5791 5790 5789 5788 5787 5786 5785 5784
 5783 5782 5781 5780 5823 5822 5821 5820 5819 5818
 5817 5816 5815 5814 5813 5812 5811 5810 5809 5808
 5807 5806 5805 5804 5803 5802 5845 5844 5843 5842
 5841 5840 5839 5838 5837 5836 5835 5834 5833 5832
 5831 5830 5829 5828 5827 5826 5825 5824 5867 5866
 5865 5864 5863 5862 5861 5860 5859 5858 5857 5856
 5855 5854 5853 5852 5851 5850 5849 5848 5847 5846
 5889 5888 5887 5886 5885 5884 5883 5882 5881 5880
 5879 5878 5877 5876 5875 5874 5873 5872 5871 5870
 5869 5868 5911 5910 5909 5908 5907 5906 5905 5904
 5903 5902 5901 5900 5899 5898 5897 5896 5895 5894
 5893 5892 5891 5890 5933 5932 5931 5930 5929 5928
 5927 5926 5925 5924 5923 5922 5921 5920 5919 5918
 5917 5916 5915 5914 5913 5912 5955 5954 5953 5952
 5951 5950 5949 5948 5947 5946 5945 5944 5943 5942
 5941 5940 5939 5938 5937 5936 5935 5934 5977 5976
 5975 5974 5973 5972 5971 5970 5969 5968 5967 5966
 5965 5964 5963 5962 5961 5960 5959 5958 5957 5956
 5999 5998 5997 5996 5995 5994 5993 5992 5991 5990
 5989 5988 5987 5986 5985 5984 5983 5982 5981 5980
 5979 5978 6021 6020 6019 6018 6017 6016 6015 6014
 6013 6012 6011 6010 6009 6008 6007 6006 6005 6004
 6003 6002 6001 6000 6043 6042 6041 6040 6039 6038
 6037 6036 6035 6034 6033 6032 6031 6030 6029 6028
 6027 6026 6025 6024 6023 6022 6065 6064 6063 6062
 6061 6060 6059 6058 6057 6056 6055 6054 6053 6052
 6051 6050 6049 6048 6047 6046 6045 6044 6087 6086
 6085 6084 6083 6082 6081 6080 6079 6078 6077 6076
 6075 6074 6073 6072 6071 6070 6069 6068 6067 6066
 6109 6108 6107 6106 6105 6104 6103 6102 6101 6100
 6099 6098 6097 6096 6095 6094 6093 6092 6091 6090
 6089 6088 6131 6130 6129 6128 6127 6126 6125 6124
 6123 6122 6121 6120 6119 6118 6117 6116 6115 6114
 6113 6112 6111 6110 6153 6152 6151 6150 6149 6148
 6147 6146 6145 6144 6143 6142 6141 6140 6139 6138
 6137 6136 6135 6134 6133 6132 6175 6174 6173 6172
 6171 6170 6169 6168 6167 6166 6165 6164 6163 6162
 6161 6160 6159 6158 6157 6156 6155 6154 6197 6196
 6195 6194 6193 6192 6191 6190 6189 6188 6187 6186
 6185 6184 6183 6182 6181 6180 6179 6178 6177 6176
 6219 6218 6217 6216 6215 6214 6213 6212 6211 6210
 6209 6208 6207 6206 6205 6204 6203 6202 6201 6200
 6199 6198 6241 6240 6239 6238 6237 6236 6235 6234
 6233 6232 6231 6230 6229 6228 6227 6226 6225 6224
 6223 6222 6221 6220 6263 6262 6261 6260 6259 6258
 6257 6256 6255 6254 6253 6252 6251 6250 6249 6248
 6247 6246 6245 6244 6243 6242 6285 6284 6283 6282
 6281 6280 6279 6278 6277 6276 6275 6274 6273 6272
 6271 6270 6269 6268 6267 6266 6265 6264 6307 6306
 6305 6304 6303 6302 6301 6300 6299 6298 6297 6296
 6295 6294 6293 6292 6291 6290 6289 6288 6287 6286
 6329 6328 6327 6326 6325 6324 6323 6322 6321 6320
 6319 6318 6317 6316 6315 6314 6313 6312 6311 6310
 6309 6308 6357 6356 6355 6354 6353 6352 6351 6350
 6349 6348 6347 6346 6345 6344 6343 6342 6341 6340
 6339 6338 6337 6336 6335 6334 6333 6332 6331 6330
 6385 6384 6383 6382 6381 6380 6379 6378 6377 6376
 6375 6374 6373 6372 6371 6370 6369 6368 6367 6366
 6365 6364 6363 6362 6361 6360 6359 6358 6413 6412
 6411 6410 6409 6408 6407 6406 6405 6404 6403 6402
 6401 6400 6399 6398 6397 6396 6395 6394 6393 6392
 6391 6390 6389 6388 6387 6386 6441 6440 6439 6438
 6437 6436 6435 6434 6433 6432 6431 6430 6429 6428
 6427 6426 6425 6424 6423 6422 6421 6420 6419 6418
 6417 6416 6415 6414 6469 6468 6467 6466 6465 6464
 6463 6462 6461 6460 6459 6458 6457 6456 6455 6454
 6453 6452 6451 6450 6449 6448 6447 6446 6445 6444
 6443 6442 6497 6496 6495 6494 6493 6492 6491 6490
 6489 6488 6487 6486 6485 6484 6483 6482 6481 6480
 6479 6478 6477 6476 6475 6474 6473 6472 6471 6470
 6525 6524 6523 6522 6521 6520 6519 6518 6517 6516
 6515 6514 6513 6512 6511 6510 6509 6508 6507 6506
 6505 6504 6503 6502 6501 6500 6499 6498 6553 6552
 6551 6550 6549 6548 6547 6546 6545 6544 6543 6542
 6541 6540 6539 6538 6537 6536 6535 6534 6533 6532
 6531 6530 6529 6528 6527 6526 6581 6580 6579 6578
 6577 6576 6575 6574 6573 6572 6571 6570 6569 6568
 6567 6566 6565 6564 6563 6562 6561 6560 6559 6558
 6557 6556 6555 6554 6609 6608 6607 6606 6605 6604
 6603 6602 6601 6600 6599 6598 6597 6596 6595 6594
 6593 6592 6591 6590 6589 6588 6587 6586 6585 6584
 6583 6582 6637 6636 6635 6634 6633 6632 6631 6630
 6629 6628 6627 6626 6625 6624 6623 6622 6621 6620
 6619 6618 6617 6616 6615 6614 6613 6612 6611 6610
 6665 6664 6663 6662 6661 6660 6659 6658 6657 6656
 6655 6654 6653 6652 6651 6650 6649 6648 6647 6646
 6645 6644 6643 6642 6641 6640 6639 6638 6693 6692
 6691 6690 6689 6688 6687 6686 6685 6684 6683 6682
 6681 6680 6679 6678 6677 6676 6675 6674 6673 6672
 6671 6670 6669 6668 6667 6666 6721 6720 6719 6718
 6717 6716 6715 6714 6713 6712 6711 6710 6709 6708
 6707 6706 6705 6704 6703 6702 6701 6700 6699 6698
 6697 6696 6695 6694 6749 6748 6747 6746 6745 6744
 6743 6742 6741 6740 6739 6738 6737 6736 6735 6734
 6733 6732 6731 6730 6729 6728 6727 6726 6725 6724
 6723 6722 6777 6776 6775 6774 6773 6772 6771 6770
 6769 6768 6767 6766 6765 6764 6763 6762 6761 6760
 6759 6758 6757 6756 6755 6754 6753 6752 6751 6750
 6805 6804 6803 6802 6801 6800 6799 6798 6797 6796
 6795 6794 6793 6792 6791 6790 6789 6788 6787 6786
 6785 6784 6783 6782 6781 6780 6779 6778 6833 6832
 6831 6830 6829 6828 6827 6826 6825 6824 6823 6822
 6821 6820 6819 6818 6817 6816 6815 6814 6813 6812
 6811 6810 6809 6808 6807 6806 6861 6860 6859 6858
 6857 6856 6855 6854 6853 6852 6851 6850 6849 6848
 6847 6846 6845 6844 6843 6842 6841 6840 6839 6838
 6837 6836 6835 6834 6889 6888 6887 6886 6885 6884
 6883 6882 6881 6880 6879 6878 6877 6876 6875 6874
 6873 6872 6871 6870 6869 6868 6867 6866 6865 6864
 6863 6862 6917 6916 6915 6914 6913 6912 6911 6910
 6909 6908 6907 6906 6905 6904 6903 6902 6901 6900
 6899 6898 6897 6896 6895 6894 6893 6892 6891 6890
 6945 6944 6943 6942 6941 6940 6939 6938 6937 6936
 6935 6934 6933 6932 6931 6930 6929 6928 6927 6926
 6925 6924 6923 6922 6921 6920 6919 6918 6973 6972
 6971 6970 6969 6968 6967 6966 6965 6964 6963 6962
 6961 6960 6959 6958 6957 6956 6955 6954 6953 6952
 6951 6950 6949 6948 6947 6946 7001 7000 6999 6998
 6997 6996 6995 6994 6993 6992 6991 6990 6989 6988
 6987 6986 6985 6984 6983 6982 6981 6980 6979 6978
 6977 6976 6975 6974 7029 7028 7027 7026 7025 7024
 7023 7022 7021 7020 7019 7018 7017 7016 7015 7014
 7013 7012 7011 7010 7009 7008 7007 7006 7005 7004
 7003 7002 7057 7056 7055 7054 7053 7052 7051 7050
 7049 7048 7047 7046 7045 7044 7043 7042 7041 7040
 7039 7038 7037 7036 7035 7034 7033 7032 7031 7030
 7085 7084 7083 7082 7081 7080 7079 7078 7077 7076
 7075 7074 7073 7072 7071 7070 7069 7068 7067 7066
 7065 7064 7063 7062 7061 7060 7059 7058 7113 7112
 7111 7110 7109 7108 7107 7106 7105 7104 7103 7102
 7101 7100 7099 7098 7097 7096 7095 7094 7093 7092
 7091 7090 7089 7088 7087 7086 7141 7140 7139 7138
 7137 7136 7135 7134 7133 7132 7131 7130 7129 7128
 7127 7126 7125 7124 7123 7122 7121 7120 7119 7118
 7117 7116 7115 7114 7169 7168 7167 7166 7165 7164
 7163 7162 7161 7160 7159 7158 7157 7156 7155 7154
 7153 7152 7151 7150 7149 7148 7147 7146 7145 7144
 7143 7142 7197 7196 7195 7194 7193 7192 7191 7190
 7189 7188 7187 7186 7185 7184 7183 7182 7181 7180
 7179 7178 7177 7176 7175 7174 7173 7172 7171 7170
 7225 7224 7223 7222 7221 7220 7219 7218 7217 7216
 7215 7214 7213 7212 7211 7210 7209 7208 7207 7206
 7205 7204 7203 7202 7201 7200 7199 7198 7253 7252
 7251 7250 7249 7248 7247 7246 7245 7244 7243 7242
 7241 7240 7239 7238 7237 7236 7235 7234 7233 7232
 7231 7230 7229 7228 7227 7226 7259 7258 7257 7256
 7255 7254 7265 7264 7263 7262 7261 7260 7271 7270
 7269 7268 7267 7266 7277 7276 7275 7274 7273 7272
 7283 7282 7281 7280 7279 7278 7289 7288 7287 7286
 7285 7284 7295 7294 7293 7292 7291 7290 7301 7300
 7299 7298 7297 7296 7307 7306 7305 7304 7303 7302
 7313 7312 7311 7310 7309 7308 7319 7318 7317 7316
 7315 7314 7325 7324 7323 7322 7321 7320 7331 7330
 7329 7328 7327 7326 7337 7336 7335 7334 7333 7332
 7343 7342 7341 7340 7339 7338 7349 7348 7347 7346
 7345 7344 7355 7354 7353 7352 7351 7350 7361 7360
 7359 7358 7357 7356 7367 7366 7365 7364 7363 7362
 7373 7372 7371 7370 7369 7368 7379 7378 7377 7376
 7375 7374 7385 7384 7383 7382 7381 7380 7386 7387
 7388 7389 7390 7391 7392 7393 7394 7395 7396 7397
 7398 7399 7400 7401 7402 7403 7404 7405 7406 7407
 7408 7409 7410 7411 7412 7413 7414 7415 7416 7417
 7418 7419 7420 7421 7422 7423 7424 7425 7426 7427
 7428 7429 7430 7431 7432 7433 7434 7435 7436 7437
 7438 7439 7440 7441 7442 7443 7444 7445 7446 7447
 7448 7449 7450 7451 7452 7453 7454 7455 7456 7457
 7458 7459 7460 7461 7462 7463 7464 7465 7466 7467
 7468 7469 7470 7471 7472 7473 7474 7475 7476 7477
 7478 7479 7480 7481 7482 7483 7484 7485 7486 7487
 7488 7489 7490 7491 7492 7493 7494 7495 7496 7497
 7498 7499 7500 7501 7502 7503 7504 7505 7506 7507
 7508 7509 7510 7511 7512 7513 7514 7515 7516 7517
 7518 7519 7520 7521 7522 7523 7524 7525 7526 7527
 7528 7529 7530 7531 7532 7533 7534 7535 7536 7537
 7538 7539 7540 7541 7542 7543 7544 7545 7546 7547
 7548 7549 7550 7551 7552 7553 7593 7592 7591 7590
 7589 7588 7587 7586 7585 7584 7583 7582 7581 7580
 7579 7578 7577 7576 7575 7574 7573 7572 7571 7570
 7569 7568 7567 7566 7565 7564 7563 7562 7561 7560
 7559 7558 7557 7556 7555 7554 7633 7632 7631 7630
 7629 7628 7627 7626 7625 7624 7623 7622 7621 7620
 7619 7618 7617 7616 7615 7614 7613 7612 7611 7610
 7609 7608 7607 7606 7605 7604 7603 7602 7601 7600
 7599 7598 7597 7596 7595 7594 7673 7672 7671 7670
 7669 7668 7667 7666 7665 7664 7663 7662 7661 7660
 7659 7658 7657 7656 7655 7654 7653 7652 7651 7650
 7649 7648 7647 7646 7645 7644 7643 7642 7641 7640
 7639 7638 7637 7636 7635 7634 7713 7712 7711 7710
 7709 7708 7707 7706 7705 7704 7703 7702 7701 7700
 7699 7698 7697 7696 7695 7694 7693 7692 7691 7690
 7689 7688 7687 7686 7685 7684 7683 7682 7681 7680
 7679 7678 7677 7676 7675 7674 7753 7752 7751 7750
 7749 7748 7747 7746 7745 7744 7743 7742 7741 7740
 7739 7738 7737 7736 7735 7734 7733 7732 7731 7730
 7729 7728 7727 7726 7725 7724 7723 7722 7721 7720
 7719 7718 7717 7716 7715 7714 7793 7792 7791 7790
 7789 7788 7787 7786 7785 7784 7783 7782 7781 7780
 7779 7778 7777 7776 7775 7774 7773 7772 7771 7770
 7769 7768 7767 7766 7765 7764 7763 7762 7761 7760
 7759 7758 7757 7756 7755 7754 7833 7832 7831 7830
 7829 7828 7827 7826 7825 7824 7823 7822 7821 7820
 7819 7818 7817 7816 7815 7814 7813 7812 7811 7810
 7809 7808 7807 7806 7805 7804 7803 7802 7801 7800
 7799 7798 7797 7796 7795 7794 7873 7872 7871 7870
 7869 7868 7867 7866 7865 7864 7863 7862 7861 7860
 7859 7858 7857 7856 7855 7854 7853 7852 7851 7850
 7849 7848 7847 7846 7845 7844 7843 7842 7841 7840
 7839 7838 7837 7836 7835 7834 7913 7912 7911 7910
 7909 7908 7907 7906 7905 7904 7903 7902 7901 7900
 7899 7898 7897 7896 7895 7894 7893 7892 7891 7890
 7889 7888 7887 7886 7885 7884 7883 7882 7881 7880
 7879 7878 7877 7876 7875 7874 7953 7952 7951 7950
 7949 7948 7947 7946 7945 7944 7943 7942 7941 7940
 7939 7938 7937 7936 7935 7934 7933 7932 7931 7930
 7929 7928 7927 7926 7925 7924 7923 7922 7921 7920
 7919 7918 7917 7916 7915 7914 7993 7992 7991 7990
 7989 7988 7987 7986 7985 7984 7983 7982 7981 7980
 7979 7978 7977 7976 7975 7974 7973 7972 7971 7970
 7969 7968 7967 7966 7965 7964 7963 7962 7961 7960
 7959 7958 7957 7956 7955 7954 8033 8032 8031 8030
 8029 8028 8027 8026 8025 8024 8023 8022 8021 8020
 8019 8018 8017 8016 8015 8014 8013 8012 8011 8010
 8009 8008 8007 8006 8005 8004 8003 8002 8001 8000
 7999 7998 7997 7996 7995 7994 8073 8072 8071 8070
 8069 8068 8067 8066 8065 8064 8063 8062 8061 8060
 8059 8058 8057 8056 8055 8054 8053 8052 8051 8050
 8049 8048 8047 8046 8045 8044 8043 8042 8041 8040
 8039 8038 8037 8036 8035 8034 8113 8112 8111 8110
 8109 8108 8107 8106 8105 8104 8103 8102 8101 8100
 8099 8098 8097 8096 8095 8094 8093 8092 8091 8090
 8089 8088 8087 8086 8085 8084 8083 8082 8081 8080
 8079 8078 8077 8076 8075 8074 8153 8152 8151 8150
 8149 8148 8147 8146 8145 8144 8143 8142 8141 8140
 8139 8138 8137 8136 8135 8134 8133 8132 8131 8130
 8129 8128 8127 8126 8125 8124 8123 8122 8121 8120
 8119 8118 8117 8116 8115 8114 8193 8192 8191 8190
 8189 8188 8187 8186 8185 8184 8183 8182 8181 8180
 8179 8178 8177 8176 8175 8174 8173 8172 8171 8170
 8169 8168 8167 8166 8165 8164 8163 8162 8161 8160
 8159 8158 8157 8156 8155 8154 8233 8232 8231 8230
 8229 8228 8227 8226 8225 8224 8223 8222 8221 8220
 8219 8218 8217 8216 8215 8214 8213 8212 8211 8210
 8209 8208 8207 8206 8205 8204 8203 8202 8201 8200
 8199 8198 8197 8196 8195 8194 8273 8272 8271 8270
 8269 8268 8267 8266 8265 8264 8263 8262 8261 8260
 8259 8258 8257 8256 8255 8254 8253 8252 8251 8250
 8249 8248 8247 8246 8245 8244 8243 8242 8241 8240
 8239 8238 8237 8236 8235 8234 8313 8312 8311 8310
 8309 8308 8307 8306 8305 8304 8303 8302 8301 8300
 8299 8298 8297 8296 8295 8294 8293 8292 8291 8290
 8289 8288 8287 8286 8285 8284 8283 8282 8281 8280
 8279 8278 8277 8276 8275 8274 8353 8352 8351 8350
 8349 8348 8347 8346 8345 8344 8343 8342 8341 8340
 8339 8338 8337 8336 8335 8334 8333 8332 8331 8330
 8329 8328 8327 8326 8325 8324 8323 8322 8321 8320
 8319 8318 8317 8316 8315 8314 8393 8392 8391 8390
 8389 8388 8387 8386 8385 8384 8383 8382 8381 8380
 8379 8378 8377 8376 8375 8374 8373 8372 8371 8370
 8369 8368 8367 8366 8365 8364 8363 8362 8361 8360
 8359 8358 8357 8356 8355 8354 8433 8432 8431 8430
 8429 8428 8427 8426 8425 8424 8423 8422 8421 8420
 8419 8418 8417 8416 8415 8414 8413 8412 8411 8410
 8409 8408 8407 8406 8405 8404 8403 8402 8401 8400
 8399 8398 8397 8396 8395 8394 8434 8435 8436 8437
 8438 8439 8440 8441 8442 8443 8444 8445 8446 8447
 8448 8449 8450 8451 8452 8453 8454 8455 8456 8457
 8458 8459 8460 8461 8462 8463 8464 8465 8466 8467
 8468 8469 8470 8471 8472 8473 8474 8475 8476 8477
 8478 8479 8480 8481 8482 8483 8484 8485 8486 8487
 8488 8489 8490 8491 8492 8493 8494 8495 8496 8497
 8498 8499 8500 8501 8502 8503 8504 8505 8506 8507
 8508 8509 8510 8511 8512 8513 8514 8515 8516 8517
 8518 8519 8520 8521 8522 8523 8524 8525 8526 8527
 8528 8529 8530 8531 8532 8533 8534 8535 8536 8537
 8538 8539 8540 8541 8542 8543 8544 8545 8546 8547
 8548 8549 8550 8551 8552 8553 8554 8555 8556 8557
 8558 8559 8560 8561 8562 8563 8564 8565 8566 8567
 8568 8569 8570 8571 8572 8573 8574 8575 8576 8577
 8578 8579 8580 8581 8582 8583 8584 8585 8586 8587
 8588 8589 8590 8591 8592 8593 8594 8595 8596 8597
 8598 8599 8600 8601 8602 8603 8604 8605 8606 8607
 8608 8609 8610 8611 8612 8613 8614 8615 8616 8617
 8618 8619 8620 8621 8622 8623 8624 8625 8626 8627
 8628 8629 8630 8631 8632 8633 8634 8635 8636 8637
 8638 8639 8640 8641 8642 8643 8644 8645 8646 8647
 8648 8649 8650 8651 8652 8653 8654 8655 8656 8657
 8658 8659 8660 8661 8662 8663 8664 8665 8666 8667
 8668 8669 8670 8671 8672 8673 8674 8675 8676 8677
 8678 8679 8680 8681 8682 8683 8684 8685 8686 8687
 8688 8689 8690 8691 8692 8693 8694 8695 8696 8697
 8698 8699 8700 8701 8702 8703 8704 8705 8706 8707
 8708 8709 8710 8711 8712 8713 8714 8715 8716 8717
 8718 8719 8720 8721 8722 8723 8724 8725 8726 8727
 8728 8729 8730 8731 8732 8733 8734 8735 8736 8737
 8738 8739 8740 8741 8742 8743 8744 8745 8746 8747
 8748 8749 8750 8751 8752 8753 8754 8755 8756 8757
 8758 8759 8760 8761 8762 8763 8764 8765 8766 8767
 8768 8769 8770 8771 8772 8773 8774 8775 8776 8777
 8778 8779 8780 8781 8782 8783 8784 8785 8786 8787
 8788 8789 8790 8791 8792 8793 8794 8795 8796 8797
 8798 8799 8800 8801 8802 8803 8804 8805 8806 8807
 8808 8809 8810 8811 8812 8813 8814 8815 8816 8817
 8818 8819 8820 8821 8822 8823 8824 8825 8826 8827
 8828 8829 8830 8831 8832 8833 8834 8835 8836 8837
 8838 8839 8840 8841 8842 8843 8844 8845 8846 8847
 8848 8849 8850 8851 8852 8853 8854 8855 8856 8857
 8858 8859 8860 8861 8862 8863 8864 8865 8866 8867
 8868 8869 8870 8871 8872 8873 8874 8875 8876 8877
 8878 8879 8880 8881 8882 8883 8884 8885 8886 8887
 8888 8889 8890 8891 8892 8893 8894 8895 8896 8897
 8898 8899 8900 8901 8902 8903 8904 8905 8906 8907
 8908 8909 8910 8911 8912 8913 8914 8915 8916 8917
 8918 8919 8920 8921 8922 8923 8924 8925 8926 8927
 8928 8929 8930 8931 8932 8933 8934 8935 8936 8937
 8938 8939 8940 8941 8942 8943 8944 8945 8946 8947
 8948 8949 8950 8951 8952 8953 8954 8955 8956 8957
 8958 8959 8960 8961 8962 8963 8964 8965 8966 8967
 8968 8969 8970 8971 8972 8973 8974 8975 8976 8977
 8978 8979 8980 8981 8982 8983 8984 8985 8986 8987
 8988 8989 8990 8991 8992 8993 8994 8995 8996 8997
 8998 8999 9000 9001 9002 9003 9004 9005 9006 9007
 9008 9009 9010 9011 9012 9013 9014 9015 9016 9017
 9018 9019 9020 9021 9022 9023 9024 9025 9026 9027
 9028 9029 9030 9031 9032 9033 9034 9035 9036 9037
 9038 9039 9040 9041 9042 9043 9044 9045 9046 9047
 9048 9049 9050 9051 9052 9053 9054 9055 9056 9057
 9058 9059 9060 9061 9062 9063 9064 9065 9066 9067
 9068 9069 9070 9071 9072 9073 9074 9075 9076 9077
 9078 9079 9080 9081 9082 9083 9084 9085 9086 9087
 9088 9089 9090 9091 9092 9093 9094 9095 9096 9097
 9098 9099 9100 9101 9102 9103 9104 9105 9106 9107
 9108 9109 9110 9111 9112 9113 9114 9115 9116 9117
 9118 9119 9120 9121 9122 9123 9124 9125 9126 9127
 9128 9129 9130 9131 9132 9133 9134 9135 9136 9137
 9138 9139 9140 9141 9142 9143 9144 9145 9146 9147
 9148 9149 9150 9151 9152 9153 9154 9155 9156 9157
 9158 9159 9160 9161 9162 9163 9164 9165 9166 9167
 9168 9169 9170 9171 9172 9173 9174 9175 9176 9177
 9178 9179 9180 9181 9182 9183 9184 9185 9186 9187
 9188 9189 9190 9191 9192 9193 9194 9195 9196 9197
 9198 9199 9200 9201 9202 9203 9204 9205 9206 9207
 9208 9209 9210 9211 9212 9213 9214 9215 9216 9217
 9218 9219 9220 9221 9222 9223 9224 9225 9226 9227
 9228 9229 9230 9231 9232 9233 9234 9235 9236 9237
 9238 9239 9240 9241 9242 9243 9244 9245 9246 9247
 9248 9249 9250 9251 9252 9253 9254 9255 9256 9257
 9258 9259 9260 9261 9262 9263 9264 9265 9266 9267
 9268 9269 9270 9271 9272 9273 9274 9275 9276 9277
 9278 9279 9280 9281 9282 9283 9284 9285 9286 9287
 9288 9289 9290 9291 9292 9293 9294 9295 9296 9297
 9298 9299 9300 9301 9302 9303 9304 9305 9306 9307
 9308 9309 9310 9311 9312 9313 9314 9315 9316 9317
 9318 9319 9320 9321 9322 9323 9324 9325 9326 9327
 9328 9329 9330 9331 9332 9333 9334 9335 9336 9337
 9338 9339 9340 9341 9342 9343 9344 9345 9346 9347
 9348 9349 9350 9351 9352 9353 9354 9355 9356 9357
 9358 9359 9360 9361 9362 9363 9364 9365 9366 9367
 9368 9369 9370 9371 9372 9373 9374 9375 9376 9377
 9378 9379 9380 9381 9382 9383 9384 9385 9386 9387
 9388 9389 9390 9391 9392 9393 9394 9395 9396 9397
 9398 9399 9400 9401 9402 9403 9404 9405 9406 9407
 9408 9409 9410 9411 9412 9413 9414 9415 9416 9417
 9418 9419 9420 9421 9422 9423 9424 9425 9426 9427
 9428 9429 9430 9431 9432 9433 9434 9435 9436 9437
 9438 9439 9440 9441 9442 9443 9444 9445 9446 9447
 9448 9449 9450 9451 9452 9453 9454 9455 9456 9457
 9458 9459 9460 9461 9462 9463 9464 9465 9466 9467
 9468 9469 9470 9471 9472 9473 9474 9475 9476 9477
 9478 9479 9480 9481 9482 9483 9484 9485 9486 9487
 9488 9489 9490 9491 9492 9493 9494 9495 9496 9497
 9498 9499 9500 9501 9502 9503 9504 9505 9506 9507
 9508 9509 9510 9511 9512 9513 9514 9515 9516 9517
 9518 9519 9520 9521 9522 9523 9524 9525 9526 9527
 9528 9529 9530 9531 9532 9533 9534 9535 9536 9537
 9538 9539 9540 9541 9542 9543 9544 9545 9546 9547
 9548 9549 9550 9551 9552 9553 2561 2589 2617 2645
 2673 2701 2729 2757 2785 2813 2841 2869 2897 2925
 2953 2981 3009 3037 3065 3093 3121 3149 3177 3205
 3233 3261 3289 3317 3345 3373 3401 3429 3457 3485
 3513 3541 3569 3597 3625 3653 3813 3841 3869 3897
 3925 3953 4707 4735 4763 4791 4819 4847 4875 4903
 4931 4959 4987 5015 5043 5071 5099 5127 5155 5183
 5211 5239 5267 5295 5323 5351 5379 5407 5435 5463
 5491 5519 5547 5575 5603 7226 7198 7170 7142 7114
 7086 7058 7030 7002 6974 6946 6918 6890 6862 6834
 6806 6778 6750 6722 6694 6666 6638 6610 6582 6554
 6526 6498 6470 6442 6414 6386 6358 6330 7413 7441
 7469 7497 7525 7553 8461 8489 8517 8545 8573 8601
 8629 8657 8685 8713 8741 8769 8797 8825 8853 8881
 8909 8937 8965 8993 9021 9049 9077 9105 9133 9161
 9189 9217 9245 9273 9301 9329 9357 9385 9413 9441
 9469 9497 9525 9553 0 1 2 3 4 5
 6 7 8 9 10 11 12 13 14 15
 16 17 18 19 20 21 2534 2535 2536 2537
 2538 2539 2540 2541 2542 2543 2544 2545 2546 2547
 2548 2549 2550 2551 2552 2553 2554 2555 2556 2557
 2558 2559 2560 2561 858 836 814 792 770 748
 726 704 682 660 638 616 594 572 550 528
 506 484 462 440 418 396 374 352 330 308
 286 264 242 220 198 176 154 132 110 88
 66 44 22 0 7554 7555 7556 7557 7558 7559
 7560 7561 7562 7563 7564 7565 7566 7567 7568 7569
 7570 7571 7572 7573 7574 7575 7576 7577 7578 7579
 7580 7581 7582 7583 7584 7585 7586 7587 7588 7589
 7590 7591 7592 7593 8394 8354 8314 8274 8234 8194
 8154 8114 8074 8034 7994 7954 7914 7874 7834 7794
 7754 7714 7674 7634 7594 7554 9553 9552 9551 9550
 9549 9548 9547 9546 9545 9544 9543 9542 9541 9540
 9539 9538 9537 9536 9535 9534 9533 9532 9531 9530
 9529 9528 9527 9526 882 884 911 888 909 892
 900 912 880 881 994 1294 1162 1359 1236 1358
 1575 1666 1487 1594 1525 1619 1377 1375 1373 1371
 1368 1669 1670 1702 1701 1734 1737 1739 1905 1866
 1745 1909 2046 1749 1819 1875 2487 2379 2491 2237
 2492 2418 2502 2503 2505 2533 2518 2522 2520 2524
 2517 2501 1671 1673 1675 1677 1679 1681 1683 1685
 1687 1689 1691 1693 1695 1697 1699 1731 1729 1727
 1725 1723 1721 1719 1717 1715 1713 1711 1709 1707
 1705 1703
)
