# Supplementary material for: A finite volume-based model for the hydrothermal behavior of soil under freeze–thaw cycles
Source: PLoS One. 2021 Jun 3;16(6):e0252680. doi: 10.1371/journal.pone.0252680 (PMC8174737; doi:10.1371/journal.pone.0252680)
Supplement: S1 Data — (ZIP) [file pone.0252680.s001.zip › constant/polyMesh/points]

FoamFile
{
    version     2.0;
    format      ascii;
    class       vectorField;
    location    "constant/polyMesh";
    object      points;
}

17882     
(
(-39.375 0 0)
(-39.375 -11 0)
(-39.375 -25 0)
(-19.375 0 0)
(-16.375 0 0)
(16.375 0 0)
(19.375 0 0)
(39.375 0 0)
(-19.375 -11 0)
(-19.375 -25 0)
(-16.375 -11 0)
(-16.375 -25 0)
(16.375 -11 0)
(16.375 -25 0)
(19.375 -11 0)
(19.375 -25 0)
(39.375 -11 0)
(39.375 -25 0)
(-17.8 0.9 0)
(-14.8 0.9 0)
(-12.525 2.5 0)
(0 0 0)
(0 -11 0)
(0 -25 0)
(-7.975 4.8 0)
(-7.1 5.2 0)
(0 5.3 0)
(0 4.9 0)
(0 2.6 0)
(7.1 5.2 0)
(7.975 4.8 0)
(12.525 2.2 0)
(14.8 0.9 0)
(17.8 0.9 0)
(-39.375 0 10)
(-39.375 -11 10)
(-19.375 -11 10)
(-19.375 0 10)
(-16.375 0 10)
(-14.8 0.9 10)
(-17.8 0.9 10)
(0 0 10)
(0 2.6 10)
(-12.525 2.5 10)
(-7.975 4.8 10)
(0 4.9 10)
(-7.1 5.2 10)
(0 5.3 10)
(7.975 4.8 10)
(7.1 5.2 10)
(12.525 2.2 10)
(16.375 0 10)
(14.8 0.9 10)
(19.375 0 10)
(17.8 0.9 10)
(-39.375 -25 10)
(-19.375 -25 10)
(-16.375 -11 10)
(-16.375 -25 10)
(0 -11 10)
(0 -25 10)
(16.375 -11 10)
(16.375 -25 10)
(19.375 -11 10)
(19.375 -25 10)
(39.375 0 10)
(39.375 -11 10)
(39.375 -25 10)
(-39.375 -0.5 0)
(-39.375 -1 0)
(-39.375 -1.5 0)
(-39.375 -2 0)
(-39.375 -2.5 0)
(-39.375 -3 0)
(-39.375 -3.5 0)
(-39.375 -4 0)
(-39.375 -4.5 0)
(-39.375 -5 0)
(-39.375 -5.5 0)
(-39.375 -6 0)
(-39.375 -6.5 0)
(-39.375 -7 0)
(-39.375 -7.5 0)
(-39.375 -8 0)
(-39.375 -8.5 0)
(-39.375 -9 0)
(-39.375 -9.5 0)
(-39.375 -10 0)
(-39.375 -10.5 0)
(-39.375 -11.5 0)
(-39.375 -12 0)
(-39.375 -12.5 0)
(-39.375 -13 0)
(-39.375 -13.5 0)
(-39.375 -14 0)
(-39.375 -14.5 0)
(-39.375 -15 0)
(-39.375 -15.5 0)
(-39.375 -16 0)
(-39.375 -16.5 0)
(-39.375 -17 0)
(-39.375 -17.5 0)
(-39.375 -18 0)
(-39.375 -18.5 0)
(-39.375 -19 0)
(-39.375 -19.5 0)
(-39.375 -20 0)
(-39.375 -20.5 0)
(-39.375 -21 0)
(-39.375 -21.5 0)
(-39.375 -22 0)
(-39.375 -22.5 0)
(-39.375 -23 0)
(-39.375 -23.5 0)
(-39.375 -24 0)
(-39.375 -24.5 0)
(-38.875 0 0)
(-38.375 0 0)
(-37.875 0 0)
(-37.375 0 0)
(-36.875 0 0)
(-36.375 0 0)
(-35.875 0 0)
(-35.375 0 0)
(-34.875 0 0)
(-34.375 0 0)
(-33.875 0 0)
(-33.375 0 0)
(-32.875 0 0)
(-32.375 0 0)
(-31.875 0 0)
(-31.375 0 0)
(-30.875 0 0)
(-30.375 0 0)
(-29.875 0 0)
(-29.375 0 0)
(-28.875 0 0)
(-28.375 0 0)
(-27.875 0 0)
(-27.375 0 0)
(-26.875 0 0)
(-26.375 0 0)
(-25.875 0 0)
(-25.375 0 0)
(-24.875 0 0)
(-24.375 0 0)
(-23.875 0 0)
(-23.375 0 0)
(-22.875 0 0)
(-22.375 0 0)
(-21.875 0 0)
(-21.375 0 0)
(-20.875 0 0)
(-20.375 0 0)
(-19.875 0 0)
(-18.875 0 0)
(-18.375 0 0)
(-17.875 0 0)
(-17.375 0 0)
(-16.875 0 0)
(16.875 0 0)
(17.375 0 0)
(17.875 0 0)
(18.375 0 0)
(18.875 0 0)
(19.875 0 0)
(20.375 0 0)
(20.875 0 0)
(21.375 0 0)
(21.875 0 0)
(22.375 0 0)
(22.875 0 0)
(23.375 0 0)
(23.875 0 0)
(24.375 0 0)
(24.875 0 0)
(25.375 0 0)
(25.875 0 0)
(26.375 0 0)
(26.875 0 0)
(27.375 0 0)
(27.875 0 0)
(28.375 0 0)
(28.875 0 0)
(29.375 0 0)
(29.875 0 0)
(30.375 0 0)
(30.875 0 0)
(31.375 0 0)
(31.875 0 0)
(32.375 0 0)
(32.875 0 0)
(33.375 0 0)
(33.875 0 0)
(34.375 0 0)
(34.875 0 0)
(35.375 0 0)
(35.875 0 0)
(36.375 0 0)
(36.875 0 0)
(37.375 0 0)
(37.875 0 0)
(38.375 0 0)
(38.875 0 0)
(-19.375 -0.5 0)
(-19.375 -1 0)
(-19.375 -1.5 0)
(-19.375 -2 0)
(-19.375 -2.5 0)
(-19.375 -3 0)
(-19.375 -3.5 0)
(-19.375 -4 0)
(-19.375 -4.5 0)
(-19.375 -5 0)
(-19.375 -5.5 0)
(-19.375 -6 0)
(-19.375 -6.5 0)
(-19.375 -7 0)
(-19.375 -7.5 0)
(-19.375 -8 0)
(-19.375 -8.5 0)
(-19.375 -9 0)
(-19.375 -9.5 0)
(-19.375 -10 0)
(-19.375 -10.5 0)
(-19.375 -11.5 0)
(-19.375 -12 0)
(-19.375 -12.5 0)
(-19.375 -13 0)
(-19.375 -13.5 0)
(-19.375 -14 0)
(-19.375 -14.5 0)
(-19.375 -15 0)
(-19.375 -15.5 0)
(-19.375 -16 0)
(-19.375 -16.5 0)
(-19.375 -17 0)
(-19.375 -17.5 0)
(-19.375 -18 0)
(-19.375 -18.5 0)
(-19.375 -19 0)
(-19.375 -19.5 0)
(-19.375 -20 0)
(-19.375 -20.5 0)
(-19.375 -21 0)
(-19.375 -21.5 0)
(-19.375 -22 0)
(-19.375 -22.5 0)
(-19.375 -23 0)
(-19.375 -23.5 0)
(-19.375 -24 0)
(-19.375 -24.5 0)
(-19.875 -11 0)
(-20.375 -11 0)
(-20.875 -11 0)
(-21.375 -11 0)
(-21.875 -11 0)
(-22.375 -11 0)
(-22.875 -11 0)
(-23.375 -11 0)
(-23.875 -11 0)
(-24.375 -11 0)
(-24.875 -11 0)
(-25.375 -11 0)
(-25.875 -11 0)
(-26.375 -11 0)
(-26.875 -11 0)
(-27.375 -11 0)
(-27.875 -11 0)
(-28.375 -11 0)
(-28.875 -11 0)
(-29.375 -11 0)
(-29.875 -11 0)
(-30.375 -11 0)
(-30.875 -11 0)
(-31.375 -11 0)
(-31.875 -11 0)
(-32.375 -11 0)
(-32.875 -11 0)
(-33.375 -11 0)
(-33.875 -11 0)
(-34.375 -11 0)
(-34.875 -11 0)
(-35.375 -11 0)
(-35.875 -11 0)
(-36.375 -11 0)
(-36.875 -11 0)
(-37.375 -11 0)
(-37.875 -11 0)
(-38.375 -11 0)
(-38.875 -11 0)
(-38.875 -25 0)
(-38.375 -25 0)
(-37.875 -25 0)
(-37.375 -25 0)
(-36.875 -25 0)
(-36.375 -25 0)
(-35.875 -25 0)
(-35.375 -25 0)
(-34.875 -25 0)
(-34.375 -25 0)
(-33.875 -25 0)
(-33.375 -25 0)
(-32.875 -25 0)
(-32.375 -25 0)
(-31.875 -25 0)
(-31.375 -25 0)
(-30.875 -25 0)
(-30.375 -25 0)
(-29.875 -25 0)
(-29.375 -25 0)
(-28.875 -25 0)
(-28.375 -25 0)
(-27.875 -25 0)
(-27.375 -25 0)
(-26.875 -25 0)
(-26.375 -25 0)
(-25.875 -25 0)
(-25.375 -25 0)
(-24.875 -25 0)
(-24.375 -25 0)
(-23.875 -25 0)
(-23.375 -25 0)
(-22.875 -25 0)
(-22.375 -25 0)
(-21.875 -25 0)
(-21.375 -25 0)
(-20.875 -25 0)
(-20.375 -25 0)
(-19.875 -25 0)
(-16.375 -0.5 0)
(-16.375 -1 0)
(-16.375 -1.5 0)
(-16.375 -2 0)
(-16.375 -2.5 0)
(-16.375 -3 0)
(-16.375 -3.5 0)
(-16.375 -4 0)
(-16.375 -4.5 0)
(-16.375 -5 0)
(-16.375 -5.5 0)
(-16.375 -6 0)
(-16.375 -6.5 0)
(-16.375 -7 0)
(-16.375 -7.5 0)
(-16.375 -8 0)
(-16.375 -8.5 0)
(-16.375 -9 0)
(-16.375 -9.5 0)
(-16.375 -10 0)
(-16.375 -10.5 0)
(-16.375 -11.5 0)
(-16.375 -12 0)
(-16.375 -12.5 0)
(-16.375 -13 0)
(-16.375 -13.5 0)
(-16.375 -14 0)
(-16.375 -14.5 0)
(-16.375 -15 0)
(-16.375 -15.5 0)
(-16.375 -16 0)
(-16.375 -16.5 0)
(-16.375 -17 0)
(-16.375 -17.5 0)
(-16.375 -18 0)
(-16.375 -18.5 0)
(-16.375 -19 0)
(-16.375 -19.5 0)
(-16.375 -20 0)
(-16.375 -20.5 0)
(-16.375 -21 0)
(-16.375 -21.5 0)
(-16.375 -22 0)
(-16.375 -22.5 0)
(-16.375 -23 0)
(-16.375 -23.5 0)
(-16.375 -24 0)
(-16.375 -24.5 0)
(-18.875 -25 0)
(-18.375 -25 0)
(-17.875 -25 0)
(-17.375 -25 0)
(-16.875 -25 0)
(-18.875 -11 0)
(-18.375 -11 0)
(-17.875 -11 0)
(-17.375 -11 0)
(-16.875 -11 0)
(16.375 -0.5 0)
(16.375 -1 0)
(16.375 -1.5 0)
(16.375 -2 0)
(16.375 -2.5 0)
(16.375 -3 0)
(16.375 -3.5 0)
(16.375 -4 0)
(16.375 -4.5 0)
(16.375 -5 0)
(16.375 -5.5 0)
(16.375 -6 0)
(16.375 -6.5 0)
(16.375 -7 0)
(16.375 -7.5 0)
(16.375 -8 0)
(16.375 -8.5 0)
(16.375 -9 0)
(16.375 -9.5 0)
(16.375 -10 0)
(16.375 -10.5 0)
(16.375 -11.5 0)
(16.375 -12 0)
(16.375 -12.5 0)
(16.375 -13 0)
(16.375 -13.5 0)
(16.375 -14 0)
(16.375 -14.5 0)
(16.375 -15 0)
(16.375 -15.5 0)
(16.375 -16 0)
(16.375 -16.5 0)
(16.375 -17 0)
(16.375 -17.5 0)
(16.375 -18 0)
(16.375 -18.5 0)
(16.375 -19 0)
(16.375 -19.5 0)
(16.375 -20 0)
(16.375 -20.5 0)
(16.375 -21 0)
(16.375 -21.5 0)
(16.375 -22 0)
(16.375 -22.5 0)
(16.375 -23 0)
(16.375 -23.5 0)
(16.375 -24 0)
(16.375 -24.5 0)
(19.375 -0.5 0)
(19.375 -1 0)
(19.375 -1.5 0)
(19.375 -2 0)
(19.375 -2.5 0)
(19.375 -3 0)
(19.375 -3.5 0)
(19.375 -4 0)
(19.375 -4.5 0)
(19.375 -5 0)
(19.375 -5.5 0)
(19.375 -6 0)
(19.375 -6.5 0)
(19.375 -7 0)
(19.375 -7.5 0)
(19.375 -8 0)
(19.375 -8.5 0)
(19.375 -9 0)
(19.375 -9.5 0)
(19.375 -10 0)
(19.375 -10.5 0)
(19.375 -11.5 0)
(19.375 -12 0)
(19.375 -12.5 0)
(19.375 -13 0)
(19.375 -13.5 0)
(19.375 -14 0)
(19.375 -14.5 0)
(19.375 -15 0)
(19.375 -15.5 0)
(19.375 -16 0)
(19.375 -16.5 0)
(19.375 -17 0)
(19.375 -17.5 0)
(19.375 -18 0)
(19.375 -18.5 0)
(19.375 -19 0)
(19.375 -19.5 0)
(19.375 -20 0)
(19.375 -20.5 0)
(19.375 -21 0)
(19.375 -21.5 0)
(19.375 -22 0)
(19.375 -22.5 0)
(19.375 -23 0)
(19.375 -23.5 0)
(19.375 -24 0)
(19.375 -24.5 0)
(16.875 -11 0)
(17.375 -11 0)
(17.875 -11 0)
(18.375 -11 0)
(18.875 -11 0)
(16.875 -25 0)
(17.375 -25 0)
(17.875 -25 0)
(18.375 -25 0)
(18.875 -25 0)
(39.375 -0.5 0)
(39.375 -1 0)
(39.375 -1.5 0)
(39.375 -2 0)
(39.375 -2.5 0)
(39.375 -3 0)
(39.375 -3.5 0)
(39.375 -4 0)
(39.375 -4.5 0)
(39.375 -5 0)
(39.375 -5.5 0)
(39.375 -6 0)
(39.375 -6.5 0)
(39.375 -7 0)
(39.375 -7.5 0)
(39.375 -8 0)
(39.375 -8.5 0)
(39.375 -9 0)
(39.375 -9.5 0)
(39.375 -10 0)
(39.375 -10.5 0)
(39.375 -11.5 0)
(39.375 -12 0)
(39.375 -12.5 0)
(39.375 -13 0)
(39.375 -13.5 0)
(39.375 -14 0)
(39.375 -14.5 0)
(39.375 -15 0)
(39.375 -15.5 0)
(39.375 -16 0)
(39.375 -16.5 0)
(39.375 -17 0)
(39.375 -17.5 0)
(39.375 -18 0)
(39.375 -18.5 0)
(39.375 -19 0)
(39.375 -19.5 0)
(39.375 -20 0)
(39.375 -20.5 0)
(39.375 -21 0)
(39.375 -21.5 0)
(39.375 -22 0)
(39.375 -22.5 0)
(39.375 -23 0)
(39.375 -23.5 0)
(39.375 -24 0)
(39.375 -24.5 0)
(19.875 -11 0)
(20.375 -11 0)
(20.875 -11 0)
(21.375 -11 0)
(21.875 -11 0)
(22.375 -11 0)
(22.875 -11 0)
(23.375 -11 0)
(23.875 -11 0)
(24.375 -11 0)
(24.875 -11 0)
(25.375 -11 0)
(25.875 -11 0)
(26.375 -11 0)
(26.875 -11 0)
(27.375 -11 0)
(27.875 -11 0)
(28.375 -11 0)
(28.875 -11 0)
(29.375 -11 0)
(29.875 -11 0)
(30.375 -11 0)
(30.875 -11 0)
(31.375 -11 0)
(31.875 -11 0)
(32.375 -11 0)
(32.875 -11 0)
(33.375 -11 0)
(33.875 -11 0)
(34.375 -11 0)
(34.875 -11 0)
(35.375 -11 0)
(35.875 -11 0)
(36.375 -11 0)
(36.875 -11 0)
(37.375 -11 0)
(37.875 -11 0)
(38.375 -11 0)
(38.875 -11 0)
(19.875 -25 0)
(20.375 -25 0)
(20.875 -25 0)
(21.375 -25 0)
(21.875 -25 0)
(22.375 -25 0)
(22.875 -25 0)
(23.375 -25 0)
(23.875 -25 0)
(24.375 -25 0)
(24.875 -25 0)
(25.375 -25 0)
(25.875 -25 0)
(26.375 -25 0)
(26.875 -25 0)
(27.375 -25 0)
(27.875 -25 0)
(28.375 -25 0)
(28.875 -25 0)
(29.375 -25 0)
(29.875 -25 0)
(30.375 -25 0)
(30.875 -25 0)
(31.375 -25 0)
(31.875 -25 0)
(32.375 -25 0)
(32.875 -25 0)
(33.375 -25 0)
(33.875 -25 0)
(34.375 -25 0)
(34.875 -25 0)
(35.375 -25 0)
(35.875 -25 0)
(36.375 -25 0)
(36.875 -25 0)
(37.375 -25 0)
(37.875 -25 0)
(38.375 -25 0)
(38.875 -25 0)
(-18.98125 0.22500000001 0)
(-18.5875 0.450000000011 0)
(-18.19375 0.67500000002 0)
(-17.3 0.9 0)
(-16.8 0.9 0)
(-16.3 0.9 0)
(-15.8 0.9 0)
(-15.3 0.9 0)
(-15.19375 0.675 0)
(-15.5875 0.45 0)
(-15.98125 0.225 0)
(-14.4208333333 1.16666666667 0)
(-14.0416666667 1.43333333334 0)
(-13.6625 1.70000000002 0)
(-13.2833333333 1.96666666667 0)
(-12.9041666665 2.23333333348 0)
(-15.8787878788 0 0)
(-15.3825757576 0 0)
(-14.8863636364 0 0)
(-14.3901515152 0 0)
(-13.8939393939 0 0)
(-13.3977272727 0 0)
(-12.9015151515 0 0)
(-12.4053030303 0 0)
(-11.9090909091 0 0)
(-11.4128787879 0 0)
(-10.9166666667 0 0)
(-10.4204545455 0 0)
(-9.92424242424 0 0)
(-9.42803030303 0 0)
(-8.93181818182 0 0)
(-8.43560606061 0 0)
(-7.93939393939 0 0)
(-7.44318181818 0 0)
(-6.94696969697 0 0)
(-6.45075757576 0 0)
(-5.95454545455 0 0)
(-5.45833333333 0 0)
(-4.96212121212 0 0)
(-4.46590909091 0 0)
(-3.9696969697 0 0)
(-3.47348484848 0 0)
(-2.97727272727 0 0)
(-2.48106060606 0 0)
(-1.98484848485 0 0)
(-1.48863636364 0 0)
(-0.992424242424 0 0)
(-0.496212121212 0 0)
(0.496212121212 0 0)
(0.992424242424 0 0)
(1.48863636364 0 0)
(1.98484848485 0 0)
(2.48106060606 0 0)
(2.97727272727 0 0)
(3.47348484848 0 0)
(3.9696969697 0 0)
(4.46590909091 0 0)
(4.96212121212 0 0)
(5.45833333333 0 0)
(5.95454545455 0 0)
(6.45075757576 0 0)
(6.94696969697 0 0)
(7.44318181818 0 0)
(7.93939393939 0 0)
(8.43560606061 0 0)
(8.93181818182 0 0)
(9.42803030303 0 0)
(9.92424242424 0 0)
(10.4204545455 0 0)
(10.9166666667 0 0)
(11.4128787879 0 0)
(11.9090909091 0 0)
(12.4053030303 0 0)
(12.9015151515 0 0)
(13.3977272727 0 0)
(13.8939393939 0 0)
(14.3901515152 0 0)
(14.8863636364 0 0)
(15.3825757576 0 0)
(15.8787878788 0 0)
(0 -0.5 0)
(0 -1 0)
(0 -1.5 0)
(0 -2 0)
(0 -2.5 0)
(0 -3 0)
(0 -3.5 0)
(0 -4 0)
(0 -4.5 0)
(0 -5 0)
(0 -5.5 0)
(0 -6 0)
(0 -6.5 0)
(0 -7 0)
(0 -7.5 0)
(0 -8 0)
(0 -8.5 0)
(0 -9 0)
(0 -9.5 0)
(0 -10 0)
(0 -10.5 0)
(0 -11.5 0)
(0 -12 0)
(0 -12.5 0)
(0 -13 0)
(0 -13.5 0)
(0 -14 0)
(0 -14.5 0)
(0 -15 0)
(0 -15.5 0)
(0 -16 0)
(0 -16.5 0)
(0 -17 0)
(0 -17.5 0)
(0 -18 0)
(0 -18.5 0)
(0 -19 0)
(0 -19.5 0)
(0 -20 0)
(0 -20.5 0)
(0 -21 0)
(0 -21.5 0)
(0 -22 0)
(0 -22.5 0)
(0 -23 0)
(0 -23.5 0)
(0 -24 0)
(0 -24.5 0)
(-15.8787878788 -25 0)
(-15.3825757576 -25 0)
(-14.8863636364 -25 0)
(-14.3901515152 -25 0)
(-13.8939393939 -25 0)
(-13.3977272727 -25 0)
(-12.9015151515 -25 0)
(-12.4053030303 -25 0)
(-11.9090909091 -25 0)
(-11.4128787879 -25 0)
(-10.9166666667 -25 0)
(-10.4204545455 -25 0)
(-9.92424242424 -25 0)
(-9.42803030303 -25 0)
(-8.93181818182 -25 0)
(-8.43560606061 -25 0)
(-7.93939393939 -25 0)
(-7.44318181818 -25 0)
(-6.94696969697 -25 0)
(-6.45075757576 -25 0)
(-5.95454545455 -25 0)
(-5.45833333333 -25 0)
(-4.96212121212 -25 0)
(-4.46590909091 -25 0)
(-3.9696969697 -25 0)
(-3.47348484848 -25 0)
(-2.97727272727 -25 0)
(-2.48106060606 -25 0)
(-1.98484848485 -25 0)
(-1.48863636364 -25 0)
(-0.992424242424 -25 0)
(-0.496212121212 -25 0)
(0.496212121212 -25 0)
(0.992424242424 -25 0)
(1.48863636364 -25 0)
(1.98484848485 -25 0)
(2.48106060606 -25 0)
(2.97727272727 -25 0)
(3.47348484848 -25 0)
(3.9696969697 -25 0)
(4.46590909091 -25 0)
(4.96212121212 -25 0)
(5.45833333333 -25 0)
(5.95454545455 -25 0)
(6.45075757576 -25 0)
(6.94696969697 -25 0)
(7.44318181818 -25 0)
(7.93939393939 -25 0)
(8.43560606061 -25 0)
(8.93181818182 -25 0)
(9.42803030303 -25 0)
(9.92424242424 -25 0)
(10.4204545455 -25 0)
(10.9166666667 -25 0)
(11.4128787879 -25 0)
(11.9090909091 -25 0)
(12.4053030303 -25 0)
(12.9015151515 -25 0)
(13.3977272727 -25 0)
(13.8939393939 -25 0)
(14.3901515152 -25 0)
(14.8863636364 -25 0)
(15.3825757576 -25 0)
(15.8787878788 -25 0)
(-15.8787878788 -11 0)
(-15.3825757576 -11 0)
(-14.8863636364 -11 0)
(-14.3901515152 -11 0)
(-13.8939393939 -11 0)
(-13.3977272727 -11 0)
(-12.9015151515 -11 0)
(-12.4053030303 -11 0)
(-11.9090909091 -11 0)
(-11.4128787879 -11 0)
(-10.9166666667 -11 0)
(-10.4204545455 -11 0)
(-9.92424242424 -11 0)
(-9.42803030303 -11 0)
(-8.93181818182 -11 0)
(-8.43560606061 -11 0)
(-7.93939393939 -11 0)
(-7.44318181818 -11 0)
(-6.94696969697 -11 0)
(-6.45075757576 -11 0)
(-5.95454545455 -11 0)
(-5.45833333333 -11 0)
(-4.96212121212 -11 0)
(-4.46590909091 -11 0)
(-3.9696969697 -11 0)
(-3.47348484848 -11 0)
(-2.97727272727 -11 0)
(-2.48106060606 -11 0)
(-1.98484848485 -11 0)
(-1.48863636364 -11 0)
(-0.992424242424 -11 0)
(-0.496212121212 -11 0)
(0.496212121212 -11 0)
(0.992424242424 -11 0)
(1.48863636364 -11 0)
(1.98484848485 -11 0)
(2.48106060606 -11 0)
(2.97727272727 -11 0)
(3.47348484848 -11 0)
(3.9696969697 -11 0)
(4.46590909091 -11 0)
(4.96212121212 -11 0)
(5.45833333333 -11 0)
(5.95454545455 -11 0)
(6.45075757576 -11 0)
(6.94696969697 -11 0)
(7.44318181818 -11 0)
(7.93939393939 -11 0)
(8.43560606061 -11 0)
(8.93181818182 -11 0)
(9.42803030303 -11 0)
(9.92424242424 -11 0)
(10.4204545455 -11 0)
(10.9166666667 -11 0)
(11.4128787879 -11 0)
(11.9090909091 -11 0)
(12.4053030303 -11 0)
(12.9015151515 -11 0)
(13.3977272727 -11 0)
(13.8939393939 -11 0)
(14.3901515152 -11 0)
(14.8863636364 -11 0)
(15.3825757576 -11 0)
(15.8787878788 -11 0)
(-12.1113636351 2.70909090975 0)
(-11.6977272727 2.91818181818 0)
(-11.284090909 3.1272727273 0)
(-10.8704545455 3.33636363636 0)
(-10.4568181817 3.5454545455 0)
(-10.0431818144 3.75454545644 0)
(-9.62954545454 3.96363636364 0)
(-9.21590909086 4.17272727275 0)
(-8.8022727269 4.38181818201 0)
(-8.38863636359 4.59090909093 0)
(-7.5375 5 0)
(-6.62666666667 5.20666666667 0)
(-6.15333333333 5.21333333333 0)
(-5.68 5.22 0)
(-5.20666666667 5.22666666667 0)
(-4.73333333333 5.23333333333 0)
(-4.26 5.24 0)
(-3.78666666667 5.24666666667 0)
(-3.31333333333 5.25333333333 0)
(-2.84 5.26 0)
(-2.36666666667 5.26666666667 0)
(-1.89333333333 5.27333333333 0)
(-1.42 5.28 0)
(-0.946666666667 5.28666666667 0)
(-0.473333333333 5.29333333333 0)
(-7.4765625 4.80625 0)
(-6.978125 4.8125 0)
(-6.4796875 4.81875 0)
(-5.98125 4.825 0)
(-5.4828125 4.83125 0)
(-4.984375 4.8375 0)
(-4.4859375 4.84375 0)
(-3.9875 4.85 0)
(-3.4890625 4.85625 0)
(-2.990625 4.8625 0)
(-2.4921875 4.86875 0)
(-1.99375 4.875 0)
(-1.4953125 4.88125 0)
(-0.996875 4.8875 0)
(-0.4984375 4.89375 0)
(-12.0432692308 2.50384615385 0)
(-11.5615384615 2.50769230769 0)
(-11.0798076923 2.51153846154 0)
(-10.5980769231 2.51538461538 0)
(-10.1163461538 2.51923076923 0)
(-9.63461538462 2.52307692308 0)
(-9.15288461538 2.52692307692 0)
(-8.67115384615 2.53076923077 0)
(-8.18942307692 2.53461538462 0)
(-7.70769230769 2.53846153846 0)
(-7.22596153846 2.54230769231 0)
(-6.74423076923 2.54615384615 0)
(-6.2625 2.55 0)
(-5.78076923077 2.55384615385 0)
(-5.29903846154 2.55769230769 0)
(-4.81730769231 2.56153846154 0)
(-4.33557692308 2.56538461538 0)
(-3.85384615385 2.56923076923 0)
(-3.37211538462 2.57307692308 0)
(-2.89038461538 2.57692307692 0)
(-2.40865384615 2.58076923077 0)
(-1.92692307692 2.58461538462 0)
(-1.44519230769 2.58846153846 0)
(-0.963461538462 2.59230769231 0)
(-0.481730769231 2.59615384615 0)
(0 4.44 0)
(0 3.98 0)
(0 3.52 0)
(0 3.06 0)
(0 2.16666666667 0)
(0 1.73333333333 0)
(0 1.3 0)
(0 0.866666666667 0)
(0 0.433333333333 0)
(0.473333333333 5.29333333333 0)
(0.946666666667 5.28666666667 0)
(1.42 5.28 0)
(1.89333333333 5.27333333333 0)
(2.36666666667 5.26666666667 0)
(2.84 5.26 0)
(3.31333333333 5.25333333333 0)
(3.78666666667 5.24666666667 0)
(4.26 5.24 0)
(4.73333333333 5.23333333333 0)
(5.20666666667 5.22666666667 0)
(5.68 5.22 0)
(6.15333333333 5.21333333333 0)
(6.62666666667 5.20666666667 0)
(0.4984375 4.89375 0)
(0.996875 4.8875 0)
(1.4953125 4.88125 0)
(1.99375 4.875 0)
(2.4921875 4.86875 0)
(2.990625 4.8625 0)
(3.4890625 4.85625 0)
(3.9875 4.85 0)
(4.4859375 4.84375 0)
(4.984375 4.8375 0)
(5.4828125 4.83125 0)
(5.98125 4.825 0)
(6.4796875 4.81875 0)
(6.978125 4.8125 0)
(7.4765625 4.80625 0)
(0.481730769231 2.58461538462 0)
(0.963461538462 2.56923076923 0)
(1.44519230769 2.55384615385 0)
(1.92692307692 2.53846153846 0)
(2.40865384615 2.52307692308 0)
(2.89038461538 2.50769230769 0)
(3.37211538462 2.49230769231 0)
(3.85384615385 2.47692307692 0)
(4.33557692308 2.46153846154 0)
(4.81730769231 2.44615384615 0)
(5.29903846154 2.43076923077 0)
(5.78076923077 2.41538461538 0)
(6.2625 2.4 0)
(6.74423076923 2.38461538462 0)
(7.22596153846 2.36923076923 0)
(7.70769230769 2.35384615385 0)
(8.18942307692 2.33846153846 0)
(8.67115384615 2.32307692308 0)
(9.15288461538 2.30769230769 0)
(9.63461538462 2.29230769231 0)
(10.1163461538 2.27692307692 0)
(10.5980769231 2.26153846154 0)
(11.0798076923 2.24615384615 0)
(11.5615384615 2.23076923077 0)
(12.0432692308 2.21538461538 0)
(7.5375 5 0)
(8.38863636364 4.56363636364 0)
(8.80227272727 4.32727272727 0)
(9.21590909091 4.09090909091 0)
(9.62954545455 3.85454545455 0)
(10.0431818182 3.61818181818 0)
(10.4568181818 3.38181818182 0)
(10.8704545455 3.14545454545 0)
(11.2840909091 2.90909090909 0)
(11.6977272727 2.67272727273 0)
(12.1113636364 2.43636363636 0)
(14.4208333333 1.11666666667 0)
(14.0416666667 1.33333333333 0)
(13.6625 1.55 0)
(13.2833333333 1.76666666667 0)
(12.9041666667 1.98333333333 0)
(15.19375 0.675 0)
(15.5875 0.45 0)
(15.98125 0.225 0)
(17.3 0.9 0)
(16.8 0.9 0)
(16.3 0.9 0)
(15.8 0.9 0)
(15.3 0.9 0)
(18.19375 0.675 0)
(18.5875 0.45 0)
(18.98125 0.225 0)
(-39.375 -0.5 10)
(-39.375 -1 10)
(-39.375 -1.5 10)
(-39.375 -2 10)
(-39.375 -2.5 10)
(-39.375 -3 10)
(-39.375 -3.5 10)
(-39.375 -4 10)
(-39.375 -4.5 10)
(-39.375 -5 10)
(-39.375 -5.5 10)
(-39.375 -6 10)
(-39.375 -6.5 10)
(-39.375 -7 10)
(-39.375 -7.5 10)
(-39.375 -8 10)
(-39.375 -8.5 10)
(-39.375 -9 10)
(-39.375 -9.5 10)
(-39.375 -10 10)
(-39.375 -10.5 10)
(-19.875 -11 10)
(-20.375 -11 10)
(-20.875 -11 10)
(-21.375 -11 10)
(-21.875 -11 10)
(-22.375 -11 10)
(-22.875 -11 10)
(-23.375 -11 10)
(-23.875 -11 10)
(-24.375 -11 10)
(-24.875 -11 10)
(-25.375 -11 10)
(-25.875 -11 10)
(-26.375 -11 10)
(-26.875 -11 10)
(-27.375 -11 10)
(-27.875 -11 10)
(-28.375 -11 10)
(-28.875 -11 10)
(-29.375 -11 10)
(-29.875 -11 10)
(-30.375 -11 10)
(-30.875 -11 10)
(-31.375 -11 10)
(-31.875 -11 10)
(-32.375 -11 10)
(-32.875 -11 10)
(-33.375 -11 10)
(-33.875 -11 10)
(-34.375 -11 10)
(-34.875 -11 10)
(-35.375 -11 10)
(-35.875 -11 10)
(-36.375 -11 10)
(-36.875 -11 10)
(-37.375 -11 10)
(-37.875 -11 10)
(-38.375 -11 10)
(-38.875 -11 10)
(-19.375 -0.5 10)
(-19.375 -1 10)
(-19.375 -1.5 10)
(-19.375 -2 10)
(-19.375 -2.5 10)
(-19.375 -3 10)
(-19.375 -3.5 10)
(-19.375 -4 10)
(-19.375 -4.5 10)
(-19.375 -5 10)
(-19.375 -5.5 10)
(-19.375 -6 10)
(-19.375 -6.5 10)
(-19.375 -7 10)
(-19.375 -7.5 10)
(-19.375 -8 10)
(-19.375 -8.5 10)
(-19.375 -9 10)
(-19.375 -9.5 10)
(-19.375 -10 10)
(-19.375 -10.5 10)
(-38.875 0 10)
(-38.375 0 10)
(-37.875 0 10)
(-37.375 0 10)
(-36.875 0 10)
(-36.375 0 10)
(-35.875 0 10)
(-35.375 0 10)
(-34.875 0 10)
(-34.375 0 10)
(-33.875 0 10)
(-33.375 0 10)
(-32.875 0 10)
(-32.375 0 10)
(-31.875 0 10)
(-31.375 0 10)
(-30.875 0 10)
(-30.375 0 10)
(-29.875 0 10)
(-29.375 0 10)
(-28.875 0 10)
(-28.375 0 10)
(-27.875 0 10)
(-27.375 0 10)
(-26.875 0 10)
(-26.375 0 10)
(-25.875 0 10)
(-25.375 0 10)
(-24.875 0 10)
(-24.375 0 10)
(-23.875 0 10)
(-23.375 0 10)
(-22.875 0 10)
(-22.375 0 10)
(-21.875 0 10)
(-21.375 0 10)
(-20.875 0 10)
(-20.375 0 10)
(-19.875 0 10)
(-16.875 0 10)
(-17.375 0 10)
(-17.875 0 10)
(-18.375 0 10)
(-18.875 0 10)
(-15.19375 0.675 10)
(-15.5875 0.45 10)
(-15.98125 0.225 10)
(-17.3 0.9 10)
(-16.8 0.9 10)
(-16.3 0.9 10)
(-15.8 0.9 10)
(-15.3 0.9 10)
(-18.98125 0.22500000001 10)
(-18.5875 0.450000000011 10)
(-18.19375 0.67500000002 10)
(-0.496212121212 0 10)
(-0.992424242424 0 10)
(-1.48863636364 0 10)
(-1.98484848485 0 10)
(-2.48106060606 0 10)
(-2.97727272727 0 10)
(-3.47348484848 0 10)
(-3.9696969697 0 10)
(-4.46590909091 0 10)
(-4.96212121212 0 10)
(-5.45833333333 0 10)
(-5.95454545455 0 10)
(-6.45075757576 0 10)
(-6.94696969697 0 10)
(-7.44318181818 0 10)
(-7.93939393939 0 10)
(-8.43560606061 0 10)
(-8.93181818182 0 10)
(-9.42803030303 0 10)
(-9.92424242424 0 10)
(-10.4204545455 0 10)
(-10.9166666667 0 10)
(-11.4128787879 0 10)
(-11.9090909091 0 10)
(-12.4053030303 0 10)
(-12.9015151515 0 10)
(-13.3977272727 0 10)
(-13.8939393939 0 10)
(-14.3901515152 0 10)
(-14.8863636364 0 10)
(-15.3825757576 0 10)
(-15.8787878788 0 10)
(0 2.16666666667 10)
(0 1.73333333333 10)
(0 1.3 10)
(0 0.866666666667 10)
(0 0.433333333333 10)
(-12.0432692308 2.50384615385 10)
(-11.5615384615 2.50769230769 10)
(-11.0798076923 2.51153846154 10)
(-10.5980769231 2.51538461538 10)
(-10.1163461538 2.51923076923 10)
(-9.63461538462 2.52307692308 10)
(-9.15288461538 2.52692307692 10)
(-8.67115384615 2.53076923077 10)
(-8.18942307692 2.53461538462 10)
(-7.70769230769 2.53846153846 10)
(-7.22596153846 2.54230769231 10)
(-6.74423076923 2.54615384615 10)
(-6.2625 2.55 10)
(-5.78076923077 2.55384615385 10)
(-5.29903846154 2.55769230769 10)
(-4.81730769231 2.56153846154 10)
(-4.33557692308 2.56538461538 10)
(-3.85384615385 2.56923076923 10)
(-3.37211538462 2.57307692308 10)
(-2.89038461538 2.57692307692 10)
(-2.40865384615 2.58076923077 10)
(-1.92692307692 2.58461538462 10)
(-1.44519230769 2.58846153846 10)
(-0.963461538462 2.59230769231 10)
(-0.481730769231 2.59615384615 10)
(-14.4208333333 1.16666666667 10)
(-14.0416666667 1.43333333334 10)
(-13.6625 1.70000000002 10)
(-13.2833333333 1.96666666667 10)
(-12.9041666665 2.23333333348 10)
(-12.1113636351 2.70909090975 10)
(-11.6977272727 2.91818181818 10)
(-11.284090909 3.1272727273 10)
(-10.8704545455 3.33636363636 10)
(-10.4568181817 3.5454545455 10)
(-10.0431818144 3.75454545644 10)
(-9.62954545454 3.96363636364 10)
(-9.21590909086 4.17272727275 10)
(-8.8022727269 4.38181818201 10)
(-8.38863636359 4.59090909093 10)
(-7.4765625 4.80625 10)
(-6.978125 4.8125 10)
(-6.4796875 4.81875 10)
(-5.98125 4.825 10)
(-5.4828125 4.83125 10)
(-4.984375 4.8375 10)
(-4.4859375 4.84375 10)
(-3.9875 4.85 10)
(-3.4890625 4.85625 10)
(-2.990625 4.8625 10)
(-2.4921875 4.86875 10)
(-1.99375 4.875 10)
(-1.4953125 4.88125 10)
(-0.996875 4.8875 10)
(-0.4984375 4.89375 10)
(0 4.44 10)
(0 3.98 10)
(0 3.52 10)
(0 3.06 10)
(-7.5375 5 10)
(-6.62666666667 5.20666666667 10)
(-6.15333333333 5.21333333333 10)
(-5.68 5.22 10)
(-5.20666666667 5.22666666667 10)
(-4.73333333333 5.23333333333 10)
(-4.26 5.24 10)
(-3.78666666667 5.24666666667 10)
(-3.31333333333 5.25333333333 10)
(-2.84 5.26 10)
(-2.36666666667 5.26666666667 10)
(-1.89333333333 5.27333333333 10)
(-1.42 5.28 10)
(-0.946666666667 5.28666666667 10)
(-0.473333333333 5.29333333333 10)
(7.4765625 4.80625 10)
(6.978125 4.8125 10)
(6.4796875 4.81875 10)
(5.98125 4.825 10)
(5.4828125 4.83125 10)
(4.984375 4.8375 10)
(4.4859375 4.84375 10)
(3.9875 4.85 10)
(3.4890625 4.85625 10)
(2.990625 4.8625 10)
(2.4921875 4.86875 10)
(1.99375 4.875 10)
(1.4953125 4.88125 10)
(0.996875 4.8875 10)
(0.4984375 4.89375 10)
(7.5375 5 10)
(0.473333333333 5.29333333333 10)
(0.946666666667 5.28666666667 10)
(1.42 5.28 10)
(1.89333333333 5.27333333333 10)
(2.36666666667 5.26666666667 10)
(2.84 5.26 10)
(3.31333333333 5.25333333333 10)
(3.78666666667 5.24666666667 10)
(4.26 5.24 10)
(4.73333333333 5.23333333333 10)
(5.20666666667 5.22666666667 10)
(5.68 5.22 10)
(6.15333333333 5.21333333333 10)
(6.62666666667 5.20666666667 10)
(12.0432692308 2.21538461538 10)
(11.5615384615 2.23076923077 10)
(11.0798076923 2.24615384615 10)
(10.5980769231 2.26153846154 10)
(10.1163461538 2.27692307692 10)
(9.63461538462 2.29230769231 10)
(9.15288461538 2.30769230769 10)
(8.67115384615 2.32307692308 10)
(8.18942307692 2.33846153846 10)
(7.70769230769 2.35384615385 10)
(7.22596153846 2.36923076923 10)
(6.74423076923 2.38461538462 10)
(6.2625 2.4 10)
(5.78076923077 2.41538461538 10)
(5.29903846154 2.43076923077 10)
(4.81730769231 2.44615384615 10)
(4.33557692308 2.46153846154 10)
(3.85384615385 2.47692307692 10)
(3.37211538462 2.49230769231 10)
(2.89038461538 2.50769230769 10)
(2.40865384615 2.52307692308 10)
(1.92692307692 2.53846153846 10)
(1.44519230769 2.55384615385 10)
(0.963461538462 2.56923076923 10)
(0.481730769231 2.58461538462 10)
(8.38863636364 4.56363636364 10)
(8.80227272727 4.32727272727 10)
(9.21590909091 4.09090909091 10)
(9.62954545455 3.85454545455 10)
(10.0431818182 3.61818181818 10)
(10.4568181818 3.38181818182 10)
(10.8704545455 3.14545454545 10)
(11.2840909091 2.90909090909 10)
(11.6977272727 2.67272727273 10)
(12.1113636364 2.43636363636 10)
(15.8787878788 0 10)
(15.3825757576 0 10)
(14.8863636364 0 10)
(14.3901515152 0 10)
(13.8939393939 0 10)
(13.3977272727 0 10)
(12.9015151515 0 10)
(12.4053030303 0 10)
(11.9090909091 0 10)
(11.4128787879 0 10)
(10.9166666667 0 10)
(10.4204545455 0 10)
(9.92424242424 0 10)
(9.42803030303 0 10)
(8.93181818182 0 10)
(8.43560606061 0 10)
(7.93939393939 0 10)
(7.44318181818 0 10)
(6.94696969697 0 10)
(6.45075757576 0 10)
(5.95454545455 0 10)
(5.45833333333 0 10)
(4.96212121212 0 10)
(4.46590909091 0 10)
(3.9696969697 0 10)
(3.47348484848 0 10)
(2.97727272727 0 10)
(2.48106060606 0 10)
(1.98484848485 0 10)
(1.48863636364 0 10)
(0.992424242424 0 10)
(0.496212121212 0 10)
(15.19375 0.675 10)
(15.5875 0.45 10)
(15.98125 0.225 10)
(12.9041666667 1.98333333333 10)
(13.2833333333 1.76666666667 10)
(13.6625 1.55 10)
(14.0416666667 1.33333333333 10)
(14.4208333333 1.11666666667 10)
(18.875 0 10)
(18.375 0 10)
(17.875 0 10)
(17.375 0 10)
(16.875 0 10)
(18.19375 0.675 10)
(18.5875 0.45 10)
(18.98125 0.225 10)
(15.3 0.9 10)
(15.8 0.9 10)
(16.3 0.9 10)
(16.8 0.9 10)
(17.3 0.9 10)
(-39.375 -11.5 10)
(-39.375 -12 10)
(-39.375 -12.5 10)
(-39.375 -13 10)
(-39.375 -13.5 10)
(-39.375 -14 10)
(-39.375 -14.5 10)
(-39.375 -15 10)
(-39.375 -15.5 10)
(-39.375 -16 10)
(-39.375 -16.5 10)
(-39.375 -17 10)
(-39.375 -17.5 10)
(-39.375 -18 10)
(-39.375 -18.5 10)
(-39.375 -19 10)
(-39.375 -19.5 10)
(-39.375 -20 10)
(-39.375 -20.5 10)
(-39.375 -21 10)
(-39.375 -21.5 10)
(-39.375 -22 10)
(-39.375 -22.5 10)
(-39.375 -23 10)
(-39.375 -23.5 10)
(-39.375 -24 10)
(-39.375 -24.5 10)
(-38.875 -25 10)
(-38.375 -25 10)
(-37.875 -25 10)
(-37.375 -25 10)
(-36.875 -25 10)
(-36.375 -25 10)
(-35.875 -25 10)
(-35.375 -25 10)
(-34.875 -25 10)
(-34.375 -25 10)
(-33.875 -25 10)
(-33.375 -25 10)
(-32.875 -25 10)
(-32.375 -25 10)
(-31.875 -25 10)
(-31.375 -25 10)
(-30.875 -25 10)
(-30.375 -25 10)
(-29.875 -25 10)
(-29.375 -25 10)
(-28.875 -25 10)
(-28.375 -25 10)
(-27.875 -25 10)
(-27.375 -25 10)
(-26.875 -25 10)
(-26.375 -25 10)
(-25.875 -25 10)
(-25.375 -25 10)
(-24.875 -25 10)
(-24.375 -25 10)
(-23.875 -25 10)
(-23.375 -25 10)
(-22.875 -25 10)
(-22.375 -25 10)
(-21.875 -25 10)
(-21.375 -25 10)
(-20.875 -25 10)
(-20.375 -25 10)
(-19.875 -25 10)
(-19.375 -11.5 10)
(-19.375 -12 10)
(-19.375 -12.5 10)
(-19.375 -13 10)
(-19.375 -13.5 10)
(-19.375 -14 10)
(-19.375 -14.5 10)
(-19.375 -15 10)
(-19.375 -15.5 10)
(-19.375 -16 10)
(-19.375 -16.5 10)
(-19.375 -17 10)
(-19.375 -17.5 10)
(-19.375 -18 10)
(-19.375 -18.5 10)
(-19.375 -19 10)
(-19.375 -19.5 10)
(-19.375 -20 10)
(-19.375 -20.5 10)
(-19.375 -21 10)
(-19.375 -21.5 10)
(-19.375 -22 10)
(-19.375 -22.5 10)
(-19.375 -23 10)
(-19.375 -23.5 10)
(-19.375 -24 10)
(-19.375 -24.5 10)
(-18.875 -11 10)
(-18.375 -11 10)
(-17.875 -11 10)
(-17.375 -11 10)
(-16.875 -11 10)
(-16.375 -0.5 10)
(-16.375 -1 10)
(-16.375 -1.5 10)
(-16.375 -2 10)
(-16.375 -2.5 10)
(-16.375 -3 10)
(-16.375 -3.5 10)
(-16.375 -4 10)
(-16.375 -4.5 10)
(-16.375 -5 10)
(-16.375 -5.5 10)
(-16.375 -6 10)
(-16.375 -6.5 10)
(-16.375 -7 10)
(-16.375 -7.5 10)
(-16.375 -8 10)
(-16.375 -8.5 10)
(-16.375 -9 10)
(-16.375 -9.5 10)
(-16.375 -10 10)
(-16.375 -10.5 10)
(-18.875 -25 10)
(-18.375 -25 10)
(-17.875 -25 10)
(-17.375 -25 10)
(-16.875 -25 10)
(-16.375 -11.5 10)
(-16.375 -12 10)
(-16.375 -12.5 10)
(-16.375 -13 10)
(-16.375 -13.5 10)
(-16.375 -14 10)
(-16.375 -14.5 10)
(-16.375 -15 10)
(-16.375 -15.5 10)
(-16.375 -16 10)
(-16.375 -16.5 10)
(-16.375 -17 10)
(-16.375 -17.5 10)
(-16.375 -18 10)
(-16.375 -18.5 10)
(-16.375 -19 10)
(-16.375 -19.5 10)
(-16.375 -20 10)
(-16.375 -20.5 10)
(-16.375 -21 10)
(-16.375 -21.5 10)
(-16.375 -22 10)
(-16.375 -22.5 10)
(-16.375 -23 10)
(-16.375 -23.5 10)
(-16.375 -24 10)
(-16.375 -24.5 10)
(-15.8787878788 -11 10)
(-15.3825757576 -11 10)
(-14.8863636364 -11 10)
(-14.3901515152 -11 10)
(-13.8939393939 -11 10)
(-13.3977272727 -11 10)
(-12.9015151515 -11 10)
(-12.4053030303 -11 10)
(-11.9090909091 -11 10)
(-11.4128787879 -11 10)
(-10.9166666667 -11 10)
(-10.4204545455 -11 10)
(-9.92424242424 -11 10)
(-9.42803030303 -11 10)
(-8.93181818182 -11 10)
(-8.43560606061 -11 10)
(-7.93939393939 -11 10)
(-7.44318181818 -11 10)
(-6.94696969697 -11 10)
(-6.45075757576 -11 10)
(-5.95454545455 -11 10)
(-5.45833333333 -11 10)
(-4.96212121212 -11 10)
(-4.46590909091 -11 10)
(-3.9696969697 -11 10)
(-3.47348484848 -11 10)
(-2.97727272727 -11 10)
(-2.48106060606 -11 10)
(-1.98484848485 -11 10)
(-1.48863636364 -11 10)
(-0.992424242424 -11 10)
(-0.496212121212 -11 10)
(0 -0.5 10)
(0 -1 10)
(0 -1.5 10)
(0 -2 10)
(0 -2.5 10)
(0 -3 10)
(0 -3.5 10)
(0 -4 10)
(0 -4.5 10)
(0 -5 10)
(0 -5.5 10)
(0 -6 10)
(0 -6.5 10)
(0 -7 10)
(0 -7.5 10)
(0 -8 10)
(0 -8.5 10)
(0 -9 10)
(0 -9.5 10)
(0 -10 10)
(0 -10.5 10)
(-15.8787878788 -25 10)
(-15.3825757576 -25 10)
(-14.8863636364 -25 10)
(-14.3901515152 -25 10)
(-13.8939393939 -25 10)
(-13.3977272727 -25 10)
(-12.9015151515 -25 10)
(-12.4053030303 -25 10)
(-11.9090909091 -25 10)
(-11.4128787879 -25 10)
(-10.9166666667 -25 10)
(-10.4204545455 -25 10)
(-9.92424242424 -25 10)
(-9.42803030303 -25 10)
(-8.93181818182 -25 10)
(-8.43560606061 -25 10)
(-7.93939393939 -25 10)
(-7.44318181818 -25 10)
(-6.94696969697 -25 10)
(-6.45075757576 -25 10)
(-5.95454545455 -25 10)
(-5.45833333333 -25 10)
(-4.96212121212 -25 10)
(-4.46590909091 -25 10)
(-3.9696969697 -25 10)
(-3.47348484848 -25 10)
(-2.97727272727 -25 10)
(-2.48106060606 -25 10)
(-1.98484848485 -25 10)
(-1.48863636364 -25 10)
(-0.992424242424 -25 10)
(-0.496212121212 -25 10)
(0 -11.5 10)
(0 -12 10)
(0 -12.5 10)
(0 -13 10)
(0 -13.5 10)
(0 -14 10)
(0 -14.5 10)
(0 -15 10)
(0 -15.5 10)
(0 -16 10)
(0 -16.5 10)
(0 -17 10)
(0 -17.5 10)
(0 -18 10)
(0 -18.5 10)
(0 -19 10)
(0 -19.5 10)
(0 -20 10)
(0 -20.5 10)
(0 -21 10)
(0 -21.5 10)
(0 -22 10)
(0 -22.5 10)
(0 -23 10)
(0 -23.5 10)
(0 -24 10)
(0 -24.5 10)
(16.375 -0.5 10)
(16.375 -1 10)
(16.375 -1.5 10)
(16.375 -2 10)
(16.375 -2.5 10)
(16.375 -3 10)
(16.375 -3.5 10)
(16.375 -4 10)
(16.375 -4.5 10)
(16.375 -5 10)
(16.375 -5.5 10)
(16.375 -6 10)
(16.375 -6.5 10)
(16.375 -7 10)
(16.375 -7.5 10)
(16.375 -8 10)
(16.375 -8.5 10)
(16.375 -9 10)
(16.375 -9.5 10)
(16.375 -10 10)
(16.375 -10.5 10)
(0.496212121212 -11 10)
(0.992424242424 -11 10)
(1.48863636364 -11 10)
(1.98484848485 -11 10)
(2.48106060606 -11 10)
(2.97727272727 -11 10)
(3.47348484848 -11 10)
(3.9696969697 -11 10)
(4.46590909091 -11 10)
(4.96212121212 -11 10)
(5.45833333333 -11 10)
(5.95454545455 -11 10)
(6.45075757576 -11 10)
(6.94696969697 -11 10)
(7.44318181818 -11 10)
(7.93939393939 -11 10)
(8.43560606061 -11 10)
(8.93181818182 -11 10)
(9.42803030303 -11 10)
(9.92424242424 -11 10)
(10.4204545455 -11 10)
(10.9166666667 -11 10)
(11.4128787879 -11 10)
(11.9090909091 -11 10)
(12.4053030303 -11 10)
(12.9015151515 -11 10)
(13.3977272727 -11 10)
(13.8939393939 -11 10)
(14.3901515152 -11 10)
(14.8863636364 -11 10)
(15.3825757576 -11 10)
(15.8787878788 -11 10)
(16.375 -11.5 10)
(16.375 -12 10)
(16.375 -12.5 10)
(16.375 -13 10)
(16.375 -13.5 10)
(16.375 -14 10)
(16.375 -14.5 10)
(16.375 -15 10)
(16.375 -15.5 10)
(16.375 -16 10)
(16.375 -16.5 10)
(16.375 -17 10)
(16.375 -17.5 10)
(16.375 -18 10)
(16.375 -18.5 10)
(16.375 -19 10)
(16.375 -19.5 10)
(16.375 -20 10)
(16.375 -20.5 10)
(16.375 -21 10)
(16.375 -21.5 10)
(16.375 -22 10)
(16.375 -22.5 10)
(16.375 -23 10)
(16.375 -23.5 10)
(16.375 -24 10)
(16.375 -24.5 10)
(0.496212121212 -25 10)
(0.992424242424 -25 10)
(1.48863636364 -25 10)
(1.98484848485 -25 10)
(2.48106060606 -25 10)
(2.97727272727 -25 10)
(3.47348484848 -25 10)
(3.9696969697 -25 10)
(4.46590909091 -25 10)
(4.96212121212 -25 10)
(5.45833333333 -25 10)
(5.95454545455 -25 10)
(6.45075757576 -25 10)
(6.94696969697 -25 10)
(7.44318181818 -25 10)
(7.93939393939 -25 10)
(8.43560606061 -25 10)
(8.93181818182 -25 10)
(9.42803030303 -25 10)
(9.92424242424 -25 10)
(10.4204545455 -25 10)
(10.9166666667 -25 10)
(11.4128787879 -25 10)
(11.9090909091 -25 10)
(12.4053030303 -25 10)
(12.9015151515 -25 10)
(13.3977272727 -25 10)
(13.8939393939 -25 10)
(14.3901515152 -25 10)
(14.8863636364 -25 10)
(15.3825757576 -25 10)
(15.8787878788 -25 10)
(16.875 -11 10)
(17.375 -11 10)
(17.875 -11 10)
(18.375 -11 10)
(18.875 -11 10)
(19.375 -0.5 10)
(19.375 -1 10)
(19.375 -1.5 10)
(19.375 -2 10)
(19.375 -2.5 10)
(19.375 -3 10)
(19.375 -3.5 10)
(19.375 -4 10)
(19.375 -4.5 10)
(19.375 -5 10)
(19.375 -5.5 10)
(19.375 -6 10)
(19.375 -6.5 10)
(19.375 -7 10)
(19.375 -7.5 10)
(19.375 -8 10)
(19.375 -8.5 10)
(19.375 -9 10)
(19.375 -9.5 10)
(19.375 -10 10)
(19.375 -10.5 10)
(16.875 -25 10)
(17.375 -25 10)
(17.875 -25 10)
(18.375 -25 10)
(18.875 -25 10)
(19.375 -11.5 10)
(19.375 -12 10)
(19.375 -12.5 10)
(19.375 -13 10)
(19.375 -13.5 10)
(19.375 -14 10)
(19.375 -14.5 10)
(19.375 -15 10)
(19.375 -15.5 10)
(19.375 -16 10)
(19.375 -16.5 10)
(19.375 -17 10)
(19.375 -17.5 10)
(19.375 -18 10)
(19.375 -18.5 10)
(19.375 -19 10)
(19.375 -19.5 10)
(19.375 -20 10)
(19.375 -20.5 10)
(19.375 -21 10)
(19.375 -21.5 10)
(19.375 -22 10)
(19.375 -22.5 10)
(19.375 -23 10)
(19.375 -23.5 10)
(19.375 -24 10)
(19.375 -24.5 10)
(19.875 0 10)
(20.375 0 10)
(20.875 0 10)
(21.375 0 10)
(21.875 0 10)
(22.375 0 10)
(22.875 0 10)
(23.375 0 10)
(23.875 0 10)
(24.375 0 10)
(24.875 0 10)
(25.375 0 10)
(25.875 0 10)
(26.375 0 10)
(26.875 0 10)
(27.375 0 10)
(27.875 0 10)
(28.375 0 10)
(28.875 0 10)
(29.375 0 10)
(29.875 0 10)
(30.375 0 10)
(30.875 0 10)
(31.375 0 10)
(31.875 0 10)
(32.375 0 10)
(32.875 0 10)
(33.375 0 10)
(33.875 0 10)
(34.375 0 10)
(34.875 0 10)
(35.375 0 10)
(35.875 0 10)
(36.375 0 10)
(36.875 0 10)
(37.375 0 10)
(37.875 0 10)
(38.375 0 10)
(38.875 0 10)
(19.875 -11 10)
(20.375 -11 10)
(20.875 -11 10)
(21.375 -11 10)
(21.875 -11 10)
(22.375 -11 10)
(22.875 -11 10)
(23.375 -11 10)
(23.875 -11 10)
(24.375 -11 10)
(24.875 -11 10)
(25.375 -11 10)
(25.875 -11 10)
(26.375 -11 10)
(26.875 -11 10)
(27.375 -11 10)
(27.875 -11 10)
(28.375 -11 10)
(28.875 -11 10)
(29.375 -11 10)
(29.875 -11 10)
(30.375 -11 10)
(30.875 -11 10)
(31.375 -11 10)
(31.875 -11 10)
(32.375 -11 10)
(32.875 -11 10)
(33.375 -11 10)
(33.875 -11 10)
(34.375 -11 10)
(34.875 -11 10)
(35.375 -11 10)
(35.875 -11 10)
(36.375 -11 10)
(36.875 -11 10)
(37.375 -11 10)
(37.875 -11 10)
(38.375 -11 10)
(38.875 -11 10)
(39.375 -0.5 10)
(39.375 -1 10)
(39.375 -1.5 10)
(39.375 -2 10)
(39.375 -2.5 10)
(39.375 -3 10)
(39.375 -3.5 10)
(39.375 -4 10)
(39.375 -4.5 10)
(39.375 -5 10)
(39.375 -5.5 10)
(39.375 -6 10)
(39.375 -6.5 10)
(39.375 -7 10)
(39.375 -7.5 10)
(39.375 -8 10)
(39.375 -8.5 10)
(39.375 -9 10)
(39.375 -9.5 10)
(39.375 -10 10)
(39.375 -10.5 10)
(19.875 -25 10)
(20.375 -25 10)
(20.875 -25 10)
(21.375 -25 10)
(21.875 -25 10)
(22.375 -25 10)
(22.875 -25 10)
(23.375 -25 10)
(23.875 -25 10)
(24.375 -25 10)
(24.875 -25 10)
(25.375 -25 10)
(25.875 -25 10)
(26.375 -25 10)
(26.875 -25 10)
(27.375 -25 10)
(27.875 -25 10)
(28.375 -25 10)
(28.875 -25 10)
(29.375 -25 10)
(29.875 -25 10)
(30.375 -25 10)
(30.875 -25 10)
(31.375 -25 10)
(31.875 -25 10)
(32.375 -25 10)
(32.875 -25 10)
(33.375 -25 10)
(33.875 -25 10)
(34.375 -25 10)
(34.875 -25 10)
(35.375 -25 10)
(35.875 -25 10)
(36.375 -25 10)
(36.875 -25 10)
(37.375 -25 10)
(37.875 -25 10)
(38.375 -25 10)
(38.875 -25 10)
(39.375 -11.5 10)
(39.375 -12 10)
(39.375 -12.5 10)
(39.375 -13 10)
(39.375 -13.5 10)
(39.375 -14 10)
(39.375 -14.5 10)
(39.375 -15 10)
(39.375 -15.5 10)
(39.375 -16 10)
(39.375 -16.5 10)
(39.375 -17 10)
(39.375 -17.5 10)
(39.375 -18 10)
(39.375 -18.5 10)
(39.375 -19 10)
(39.375 -19.5 10)
(39.375 -20 10)
(39.375 -20.5 10)
(39.375 -21 10)
(39.375 -21.5 10)
(39.375 -22 10)
(39.375 -22.5 10)
(39.375 -23 10)
(39.375 -23.5 10)
(39.375 -24 10)
(39.375 -24.5 10)
(-38.875 -0.5 0)
(-38.875 -1 0)
(-38.875 -1.5 0)
(-38.875 -2 0)
(-38.875 -2.5 0)
(-38.875 -3 0)
(-38.875 -3.5 0)
(-38.875 -4 0)
(-38.875 -4.5 0)
(-38.875 -5 0)
(-38.875 -5.5 0)
(-38.875 -6 0)
(-38.875 -6.5 0)
(-38.875 -7 0)
(-38.875 -7.5 0)
(-38.875 -8 0)
(-38.875 -8.5 0)
(-38.875 -9 0)
(-38.875 -9.5 0)
(-38.875 -10 0)
(-38.875 -10.5 0)
(-38.375 -0.5 0)
(-38.375 -1 0)
(-38.375 -1.5 0)
(-38.375 -2 0)
(-38.375 -2.5 0)
(-38.375 -3 0)
(-38.375 -3.5 0)
(-38.375 -4 0)
(-38.375 -4.5 0)
(-38.375 -5 0)
(-38.375 -5.5 0)
(-38.375 -6 0)
(-38.375 -6.5 0)
(-38.375 -7 0)
(-38.375 -7.5 0)
(-38.375 -8 0)
(-38.375 -8.5 0)
(-38.375 -9 0)
(-38.375 -9.5 0)
(-38.375 -10 0)
(-38.375 -10.5 0)
(-37.875 -0.5 0)
(-37.875 -1 0)
(-37.875 -1.5 0)
(-37.875 -2 0)
(-37.875 -2.5 0)
(-37.875 -3 0)
(-37.875 -3.5 0)
(-37.875 -4 0)
(-37.875 -4.5 0)
(-37.875 -5 0)
(-37.875 -5.5 0)
(-37.875 -6 0)
(-37.875 -6.5 0)
(-37.875 -7 0)
(-37.875 -7.5 0)
(-37.875 -8 0)
(-37.875 -8.5 0)
(-37.875 -9 0)
(-37.875 -9.5 0)
(-37.875 -10 0)
(-37.875 -10.5 0)
(-37.375 -0.5 0)
(-37.375 -1 0)
(-37.375 -1.5 0)
(-37.375 -2 0)
(-37.375 -2.5 0)
(-37.375 -3 0)
(-37.375 -3.5 0)
(-37.375 -4 0)
(-37.375 -4.5 0)
(-37.375 -5 0)
(-37.375 -5.5 0)
(-37.375 -6 0)
(-37.375 -6.5 0)
(-37.375 -7 0)
(-37.375 -7.5 0)
(-37.375 -8 0)
(-37.375 -8.5 0)
(-37.375 -9 0)
(-37.375 -9.5 0)
(-37.375 -10 0)
(-37.375 -10.5 0)
(-36.875 -0.5 0)
(-36.875 -1 0)
(-36.875 -1.5 0)
(-36.875 -2 0)
(-36.875 -2.5 0)
(-36.875 -3 0)
(-36.875 -3.5 0)
(-36.875 -4 0)
(-36.875 -4.5 0)
(-36.875 -5 0)
(-36.875 -5.5 0)
(-36.875 -6 0)
(-36.875 -6.5 0)
(-36.875 -7 0)
(-36.875 -7.5 0)
(-36.875 -8 0)
(-36.875 -8.5 0)
(-36.875 -9 0)
(-36.875 -9.5 0)
(-36.875 -10 0)
(-36.875 -10.5 0)
(-36.375 -0.5 0)
(-36.375 -1 0)
(-36.375 -1.5 0)
(-36.375 -2 0)
(-36.375 -2.5 0)
(-36.375 -3 0)
(-36.375 -3.5 0)
(-36.375 -4 0)
(-36.375 -4.5 0)
(-36.375 -5 0)
(-36.375 -5.5 0)
(-36.375 -6 0)
(-36.375 -6.5 0)
(-36.375 -7 0)
(-36.375 -7.5 0)
(-36.375 -8 0)
(-36.375 -8.5 0)
(-36.375 -9 0)
(-36.375 -9.5 0)
(-36.375 -10 0)
(-36.375 -10.5 0)
(-35.875 -0.5 0)
(-35.875 -1 0)
(-35.875 -1.5 0)
(-35.875 -2 0)
(-35.875 -2.5 0)
(-35.875 -3 0)
(-35.875 -3.5 0)
(-35.875 -4 0)
(-35.875 -4.5 0)
(-35.875 -5 0)
(-35.875 -5.5 0)
(-35.875 -6 0)
(-35.875 -6.5 0)
(-35.875 -7 0)
(-35.875 -7.5 0)
(-35.875 -8 0)
(-35.875 -8.5 0)
(-35.875 -9 0)
(-35.875 -9.5 0)
(-35.875 -10 0)
(-35.875 -10.5 0)
(-35.375 -0.5 0)
(-35.375 -1 0)
(-35.375 -1.5 0)
(-35.375 -2 0)
(-35.375 -2.5 0)
(-35.375 -3 0)
(-35.375 -3.5 0)
(-35.375 -4 0)
(-35.375 -4.5 0)
(-35.375 -5 0)
(-35.375 -5.5 0)
(-35.375 -6 0)
(-35.375 -6.5 0)
(-35.375 -7 0)
(-35.375 -7.5 0)
(-35.375 -8 0)
(-35.375 -8.5 0)
(-35.375 -9 0)
(-35.375 -9.5 0)
(-35.375 -10 0)
(-35.375 -10.5 0)
(-34.875 -0.5 0)
(-34.875 -1 0)
(-34.875 -1.5 0)
(-34.875 -2 0)
(-34.875 -2.5 0)
(-34.875 -3 0)
(-34.875 -3.5 0)
(-34.875 -4 0)
(-34.875 -4.5 0)
(-34.875 -5 0)
(-34.875 -5.5 0)
(-34.875 -6 0)
(-34.875 -6.5 0)
(-34.875 -7 0)
(-34.875 -7.5 0)
(-34.875 -8 0)
(-34.875 -8.5 0)
(-34.875 -9 0)
(-34.875 -9.5 0)
(-34.875 -10 0)
(-34.875 -10.5 0)
(-34.375 -0.5 0)
(-34.375 -1 0)
(-34.375 -1.5 0)
(-34.375 -2 0)
(-34.375 -2.5 0)
(-34.375 -3 0)
(-34.375 -3.5 0)
(-34.375 -4 0)
(-34.375 -4.5 0)
(-34.375 -5 0)
(-34.375 -5.5 0)
(-34.375 -6 0)
(-34.375 -6.5 0)
(-34.375 -7 0)
(-34.375 -7.5 0)
(-34.375 -8 0)
(-34.375 -8.5 0)
(-34.375 -9 0)
(-34.375 -9.5 0)
(-34.375 -10 0)
(-34.375 -10.5 0)
(-33.875 -0.5 0)
(-33.875 -1 0)
(-33.875 -1.5 0)
(-33.875 -2 0)
(-33.875 -2.5 0)
(-33.875 -3 0)
(-33.875 -3.5 0)
(-33.875 -4 0)
(-33.875 -4.5 0)
(-33.875 -5 0)
(-33.875 -5.5 0)
(-33.875 -6 0)
(-33.875 -6.5 0)
(-33.875 -7 0)
(-33.875 -7.5 0)
(-33.875 -8 0)
(-33.875 -8.5 0)
(-33.875 -9 0)
(-33.875 -9.5 0)
(-33.875 -10 0)
(-33.875 -10.5 0)
(-33.375 -0.5 0)
(-33.375 -1 0)
(-33.375 -1.5 0)
(-33.375 -2 0)
(-33.375 -2.5 0)
(-33.375 -3 0)
(-33.375 -3.5 0)
(-33.375 -4 0)
(-33.375 -4.5 0)
(-33.375 -5 0)
(-33.375 -5.5 0)
(-33.375 -6 0)
(-33.375 -6.5 0)
(-33.375 -7 0)
(-33.375 -7.5 0)
(-33.375 -8 0)
(-33.375 -8.5 0)
(-33.375 -9 0)
(-33.375 -9.5 0)
(-33.375 -10 0)
(-33.375 -10.5 0)
(-32.875 -0.5 0)
(-32.875 -1 0)
(-32.875 -1.5 0)
(-32.875 -2 0)
(-32.875 -2.5 0)
(-32.875 -3 0)
(-32.875 -3.5 0)
(-32.875 -4 0)
(-32.875 -4.5 0)
(-32.875 -5 0)
(-32.875 -5.5 0)
(-32.875 -6 0)
(-32.875 -6.5 0)
(-32.875 -7 0)
(-32.875 -7.5 0)
(-32.875 -8 0)
(-32.875 -8.5 0)
(-32.875 -9 0)
(-32.875 -9.5 0)
(-32.875 -10 0)
(-32.875 -10.5 0)
(-32.375 -0.5 0)
(-32.375 -1 0)
(-32.375 -1.5 0)
(-32.375 -2 0)
(-32.375 -2.5 0)
(-32.375 -3 0)
(-32.375 -3.5 0)
(-32.375 -4 0)
(-32.375 -4.5 0)
(-32.375 -5 0)
(-32.375 -5.5 0)
(-32.375 -6 0)
(-32.375 -6.5 0)
(-32.375 -7 0)
(-32.375 -7.5 0)
(-32.375 -8 0)
(-32.375 -8.5 0)
(-32.375 -9 0)
(-32.375 -9.5 0)
(-32.375 -10 0)
(-32.375 -10.5 0)
(-31.875 -0.5 0)
(-31.875 -1 0)
(-31.875 -1.5 0)
(-31.875 -2 0)
(-31.875 -2.5 0)
(-31.875 -3 0)
(-31.875 -3.5 0)
(-31.875 -4 0)
(-31.875 -4.5 0)
(-31.875 -5 0)
(-31.875 -5.5 0)
(-31.875 -6 0)
(-31.875 -6.5 0)
(-31.875 -7 0)
(-31.875 -7.5 0)
(-31.875 -8 0)
(-31.875 -8.5 0)
(-31.875 -9 0)
(-31.875 -9.5 0)
(-31.875 -10 0)
(-31.875 -10.5 0)
(-31.375 -0.5 0)
(-31.375 -1 0)
(-31.375 -1.5 0)
(-31.375 -2 0)
(-31.375 -2.5 0)
(-31.375 -3 0)
(-31.375 -3.5 0)
(-31.375 -4 0)
(-31.375 -4.5 0)
(-31.375 -5 0)
(-31.375 -5.5 0)
(-31.375 -6 0)
(-31.375 -6.5 0)
(-31.375 -7 0)
(-31.375 -7.5 0)
(-31.375 -8 0)
(-31.375 -8.5 0)
(-31.375 -9 0)
(-31.375 -9.5 0)
(-31.375 -10 0)
(-31.375 -10.5 0)
(-30.875 -0.5 0)
(-30.875 -1 0)
(-30.875 -1.5 0)
(-30.875 -2 0)
(-30.875 -2.5 0)
(-30.875 -3 0)
(-30.875 -3.5 0)
(-30.875 -4 0)
(-30.875 -4.5 0)
(-30.875 -5 0)
(-30.875 -5.5 0)
(-30.875 -6 0)
(-30.875 -6.5 0)
(-30.875 -7 0)
(-30.875 -7.5 0)
(-30.875 -8 0)
(-30.875 -8.5 0)
(-30.875 -9 0)
(-30.875 -9.5 0)
(-30.875 -10 0)
(-30.875 -10.5 0)
(-30.375 -0.5 0)
(-30.375 -1 0)
(-30.375 -1.5 0)
(-30.375 -2 0)
(-30.375 -2.5 0)
(-30.375 -3 0)
(-30.375 -3.5 0)
(-30.375 -4 0)
(-30.375 -4.5 0)
(-30.375 -5 0)
(-30.375 -5.5 0)
(-30.375 -6 0)
(-30.375 -6.5 0)
(-30.375 -7 0)
(-30.375 -7.5 0)
(-30.375 -8 0)
(-30.375 -8.5 0)
(-30.375 -9 0)
(-30.375 -9.5 0)
(-30.375 -10 0)
(-30.375 -10.5 0)
(-29.875 -0.5 0)
(-29.875 -1 0)
(-29.875 -1.5 0)
(-29.875 -2 0)
(-29.875 -2.5 0)
(-29.875 -3 0)
(-29.875 -3.5 0)
(-29.875 -4 0)
(-29.875 -4.5 0)
(-29.875 -5 0)
(-29.875 -5.5 0)
(-29.875 -6 0)
(-29.875 -6.5 0)
(-29.875 -7 0)
(-29.875 -7.5 0)
(-29.875 -8 0)
(-29.875 -8.5 0)
(-29.875 -9 0)
(-29.875 -9.5 0)
(-29.875 -10 0)
(-29.875 -10.5 0)
(-29.375 -0.5 0)
(-29.375 -1 0)
(-29.375 -1.5 0)
(-29.375 -2 0)
(-29.375 -2.5 0)
(-29.375 -3 0)
(-29.375 -3.5 0)
(-29.375 -4 0)
(-29.375 -4.5 0)
(-29.375 -5 0)
(-29.375 -5.5 0)
(-29.375 -6 0)
(-29.375 -6.5 0)
(-29.375 -7 0)
(-29.375 -7.5 0)
(-29.375 -8 0)
(-29.375 -8.5 0)
(-29.375 -9 0)
(-29.375 -9.5 0)
(-29.375 -10 0)
(-29.375 -10.5 0)
(-28.875 -0.5 0)
(-28.875 -1 0)
(-28.875 -1.5 0)
(-28.875 -2 0)
(-28.875 -2.5 0)
(-28.875 -3 0)
(-28.875 -3.5 0)
(-28.875 -4 0)
(-28.875 -4.5 0)
(-28.875 -5 0)
(-28.875 -5.5 0)
(-28.875 -6 0)
(-28.875 -6.5 0)
(-28.875 -7 0)
(-28.875 -7.5 0)
(-28.875 -8 0)
(-28.875 -8.5 0)
(-28.875 -9 0)
(-28.875 -9.5 0)
(-28.875 -10 0)
(-28.875 -10.5 0)
(-28.375 -0.5 0)
(-28.375 -1 0)
(-28.375 -1.5 0)
(-28.375 -2 0)
(-28.375 -2.5 0)
(-28.375 -3 0)
(-28.375 -3.5 0)
(-28.375 -4 0)
(-28.375 -4.5 0)
(-28.375 -5 0)
(-28.375 -5.5 0)
(-28.375 -6 0)
(-28.375 -6.5 0)
(-28.375 -7 0)
(-28.375 -7.5 0)
(-28.375 -8 0)
(-28.375 -8.5 0)
(-28.375 -9 0)
(-28.375 -9.5 0)
(-28.375 -10 0)
(-28.375 -10.5 0)
(-27.875 -0.5 0)
(-27.875 -1 0)
(-27.875 -1.5 0)
(-27.875 -2 0)
(-27.875 -2.5 0)
(-27.875 -3 0)
(-27.875 -3.5 0)
(-27.875 -4 0)
(-27.875 -4.5 0)
(-27.875 -5 0)
(-27.875 -5.5 0)
(-27.875 -6 0)
(-27.875 -6.5 0)
(-27.875 -7 0)
(-27.875 -7.5 0)
(-27.875 -8 0)
(-27.875 -8.5 0)
(-27.875 -9 0)
(-27.875 -9.5 0)
(-27.875 -10 0)
(-27.875 -10.5 0)
(-27.375 -0.5 0)
(-27.375 -1 0)
(-27.375 -1.5 0)
(-27.375 -2 0)
(-27.375 -2.5 0)
(-27.375 -3 0)
(-27.375 -3.5 0)
(-27.375 -4 0)
(-27.375 -4.5 0)
(-27.375 -5 0)
(-27.375 -5.5 0)
(-27.375 -6 0)
(-27.375 -6.5 0)
(-27.375 -7 0)
(-27.375 -7.5 0)
(-27.375 -8 0)
(-27.375 -8.5 0)
(-27.375 -9 0)
(-27.375 -9.5 0)
(-27.375 -10 0)
(-27.375 -10.5 0)
(-26.875 -0.5 0)
(-26.875 -1 0)
(-26.875 -1.5 0)
(-26.875 -2 0)
(-26.875 -2.5 0)
(-26.875 -3 0)
(-26.875 -3.5 0)
(-26.875 -4 0)
(-26.875 -4.5 0)
(-26.875 -5 0)
(-26.875 -5.5 0)
(-26.875 -6 0)
(-26.875 -6.5 0)
(-26.875 -7 0)
(-26.875 -7.5 0)
(-26.875 -8 0)
(-26.875 -8.5 0)
(-26.875 -9 0)
(-26.875 -9.5 0)
(-26.875 -10 0)
(-26.875 -10.5 0)
(-26.375 -0.5 0)
(-26.375 -1 0)
(-26.375 -1.5 0)
(-26.375 -2 0)
(-26.375 -2.5 0)
(-26.375 -3 0)
(-26.375 -3.5 0)
(-26.375 -4 0)
(-26.375 -4.5 0)
(-26.375 -5 0)
(-26.375 -5.5 0)
(-26.375 -6 0)
(-26.375 -6.5 0)
(-26.375 -7 0)
(-26.375 -7.5 0)
(-26.375 -8 0)
(-26.375 -8.5 0)
(-26.375 -9 0)
(-26.375 -9.5 0)
(-26.375 -10 0)
(-26.375 -10.5 0)
(-25.875 -0.5 0)
(-25.875 -1 0)
(-25.875 -1.5 0)
(-25.875 -2 0)
(-25.875 -2.5 0)
(-25.875 -3 0)
(-25.875 -3.5 0)
(-25.875 -4 0)
(-25.875 -4.5 0)
(-25.875 -5 0)
(-25.875 -5.5 0)
(-25.875 -6 0)
(-25.875 -6.5 0)
(-25.875 -7 0)
(-25.875 -7.5 0)
(-25.875 -8 0)
(-25.875 -8.5 0)
(-25.875 -9 0)
(-25.875 -9.5 0)
(-25.875 -10 0)
(-25.875 -10.5 0)
(-25.375 -0.5 0)
(-25.375 -1 0)
(-25.375 -1.5 0)
(-25.375 -2 0)
(-25.375 -2.5 0)
(-25.375 -3 0)
(-25.375 -3.5 0)
(-25.375 -4 0)
(-25.375 -4.5 0)
(-25.375 -5 0)
(-25.375 -5.5 0)
(-25.375 -6 0)
(-25.375 -6.5 0)
(-25.375 -7 0)
(-25.375 -7.5 0)
(-25.375 -8 0)
(-25.375 -8.5 0)
(-25.375 -9 0)
(-25.375 -9.5 0)
(-25.375 -10 0)
(-25.375 -10.5 0)
(-24.875 -0.5 0)
(-24.875 -1 0)
(-24.875 -1.5 0)
(-24.875 -2 0)
(-24.875 -2.5 0)
(-24.875 -3 0)
(-24.875 -3.5 0)
(-24.875 -4 0)
(-24.875 -4.5 0)
(-24.875 -5 0)
(-24.875 -5.5 0)
(-24.875 -6 0)
(-24.875 -6.5 0)
(-24.875 -7 0)
(-24.875 -7.5 0)
(-24.875 -8 0)
(-24.875 -8.5 0)
(-24.875 -9 0)
(-24.875 -9.5 0)
(-24.875 -10 0)
(-24.875 -10.5 0)
(-24.375 -0.5 0)
(-24.375 -1 0)
(-24.375 -1.5 0)
(-24.375 -2 0)
(-24.375 -2.5 0)
(-24.375 -3 0)
(-24.375 -3.5 0)
(-24.375 -4 0)
(-24.375 -4.5 0)
(-24.375 -5 0)
(-24.375 -5.5 0)
(-24.375 -6 0)
(-24.375 -6.5 0)
(-24.375 -7 0)
(-24.375 -7.5 0)
(-24.375 -8 0)
(-24.375 -8.5 0)
(-24.375 -9 0)
(-24.375 -9.5 0)
(-24.375 -10 0)
(-24.375 -10.5 0)
(-23.875 -0.5 0)
(-23.875 -1 0)
(-23.875 -1.5 0)
(-23.875 -2 0)
(-23.875 -2.5 0)
(-23.875 -3 0)
(-23.875 -3.5 0)
(-23.875 -4 0)
(-23.875 -4.5 0)
(-23.875 -5 0)
(-23.875 -5.5 0)
(-23.875 -6 0)
(-23.875 -6.5 0)
(-23.875 -7 0)
(-23.875 -7.5 0)
(-23.875 -8 0)
(-23.875 -8.5 0)
(-23.875 -9 0)
(-23.875 -9.5 0)
(-23.875 -10 0)
(-23.875 -10.5 0)
(-23.375 -0.5 0)
(-23.375 -1 0)
(-23.375 -1.5 0)
(-23.375 -2 0)
(-23.375 -2.5 0)
(-23.375 -3 0)
(-23.375 -3.5 0)
(-23.375 -4 0)
(-23.375 -4.5 0)
(-23.375 -5 0)
(-23.375 -5.5 0)
(-23.375 -6 0)
(-23.375 -6.5 0)
(-23.375 -7 0)
(-23.375 -7.5 0)
(-23.375 -8 0)
(-23.375 -8.5 0)
(-23.375 -9 0)
(-23.375 -9.5 0)
(-23.375 -10 0)
(-23.375 -10.5 0)
(-22.875 -0.5 0)
(-22.875 -1 0)
(-22.875 -1.5 0)
(-22.875 -2 0)
(-22.875 -2.5 0)
(-22.875 -3 0)
(-22.875 -3.5 0)
(-22.875 -4 0)
(-22.875 -4.5 0)
(-22.875 -5 0)
(-22.875 -5.5 0)
(-22.875 -6 0)
(-22.875 -6.5 0)
(-22.875 -7 0)
(-22.875 -7.5 0)
(-22.875 -8 0)
(-22.875 -8.5 0)
(-22.875 -9 0)
(-22.875 -9.5 0)
(-22.875 -10 0)
(-22.875 -10.5 0)
(-22.375 -0.5 0)
(-22.375 -1 0)
(-22.375 -1.5 0)
(-22.375 -2 0)
(-22.375 -2.5 0)
(-22.375 -3 0)
(-22.375 -3.5 0)
(-22.375 -4 0)
(-22.375 -4.5 0)
(-22.375 -5 0)
(-22.375 -5.5 0)
(-22.375 -6 0)
(-22.375 -6.5 0)
(-22.375 -7 0)
(-22.375 -7.5 0)
(-22.375 -8 0)
(-22.375 -8.5 0)
(-22.375 -9 0)
(-22.375 -9.5 0)
(-22.375 -10 0)
(-22.375 -10.5 0)
(-21.875 -0.5 0)
(-21.875 -1 0)
(-21.875 -1.5 0)
(-21.875 -2 0)
(-21.875 -2.5 0)
(-21.875 -3 0)
(-21.875 -3.5 0)
(-21.875 -4 0)
(-21.875 -4.5 0)
(-21.875 -5 0)
(-21.875 -5.5 0)
(-21.875 -6 0)
(-21.875 -6.5 0)
(-21.875 -7 0)
(-21.875 -7.5 0)
(-21.875 -8 0)
(-21.875 -8.5 0)
(-21.875 -9 0)
(-21.875 -9.5 0)
(-21.875 -10 0)
(-21.875 -10.5 0)
(-21.375 -0.5 0)
(-21.375 -1 0)
(-21.375 -1.5 0)
(-21.375 -2 0)
(-21.375 -2.5 0)
(-21.375 -3 0)
(-21.375 -3.5 0)
(-21.375 -4 0)
(-21.375 -4.5 0)
(-21.375 -5 0)
(-21.375 -5.5 0)
(-21.375 -6 0)
(-21.375 -6.5 0)
(-21.375 -7 0)
(-21.375 -7.5 0)
(-21.375 -8 0)
(-21.375 -8.5 0)
(-21.375 -9 0)
(-21.375 -9.5 0)
(-21.375 -10 0)
(-21.375 -10.5 0)
(-20.875 -0.5 0)
(-20.875 -1 0)
(-20.875 -1.5 0)
(-20.875 -2 0)
(-20.875 -2.5 0)
(-20.875 -3 0)
(-20.875 -3.5 0)
(-20.875 -4 0)
(-20.875 -4.5 0)
(-20.875 -5 0)
(-20.875 -5.5 0)
(-20.875 -6 0)
(-20.875 -6.5 0)
(-20.875 -7 0)
(-20.875 -7.5 0)
(-20.875 -8 0)
(-20.875 -8.5 0)
(-20.875 -9 0)
(-20.875 -9.5 0)
(-20.875 -10 0)
(-20.875 -10.5 0)
(-20.375 -0.5 0)
(-20.375 -1 0)
(-20.375 -1.5 0)
(-20.375 -2 0)
(-20.375 -2.5 0)
(-20.375 -3 0)
(-20.375 -3.5 0)
(-20.375 -4 0)
(-20.375 -4.5 0)
(-20.375 -5 0)
(-20.375 -5.5 0)
(-20.375 -6 0)
(-20.375 -6.5 0)
(-20.375 -7 0)
(-20.375 -7.5 0)
(-20.375 -8 0)
(-20.375 -8.5 0)
(-20.375 -9 0)
(-20.375 -9.5 0)
(-20.375 -10 0)
(-20.375 -10.5 0)
(-19.875 -0.5 0)
(-19.875 -1 0)
(-19.875 -1.5 0)
(-19.875 -2 0)
(-19.875 -2.5 0)
(-19.875 -3 0)
(-19.875 -3.5 0)
(-19.875 -4 0)
(-19.875 -4.5 0)
(-19.875 -5 0)
(-19.875 -5.5 0)
(-19.875 -6 0)
(-19.875 -6.5 0)
(-19.875 -7 0)
(-19.875 -7.5 0)
(-19.875 -8 0)
(-19.875 -8.5 0)
(-19.875 -9 0)
(-19.875 -9.5 0)
(-19.875 -10 0)
(-19.875 -10.5 0)
(-38.875 -11.5 0)
(-38.875 -12 0)
(-38.875 -12.5 0)
(-38.875 -13 0)
(-38.875 -13.5 0)
(-38.875 -14 0)
(-38.875 -14.5 0)
(-38.875 -15 0)
(-38.875 -15.5 0)
(-38.875 -16 0)
(-38.875 -16.5 0)
(-38.875 -17 0)
(-38.875 -17.5 0)
(-38.875 -18 0)
(-38.875 -18.5 0)
(-38.875 -19 0)
(-38.875 -19.5 0)
(-38.875 -20 0)
(-38.875 -20.5 0)
(-38.875 -21 0)
(-38.875 -21.5 0)
(-38.875 -22 0)
(-38.875 -22.5 0)
(-38.875 -23 0)
(-38.875 -23.5 0)
(-38.875 -24 0)
(-38.875 -24.5 0)
(-38.375 -11.5 0)
(-38.375 -12 0)
(-38.375 -12.5 0)
(-38.375 -13 0)
(-38.375 -13.5 0)
(-38.375 -14 0)
(-38.375 -14.5 0)
(-38.375 -15 0)
(-38.375 -15.5 0)
(-38.375 -16 0)
(-38.375 -16.5 0)
(-38.375 -17 0)
(-38.375 -17.5 0)
(-38.375 -18 0)
(-38.375 -18.5 0)
(-38.375 -19 0)
(-38.375 -19.5 0)
(-38.375 -20 0)
(-38.375 -20.5 0)
(-38.375 -21 0)
(-38.375 -21.5 0)
(-38.375 -22 0)
(-38.375 -22.5 0)
(-38.375 -23 0)
(-38.375 -23.5 0)
(-38.375 -24 0)
(-38.375 -24.5 0)
(-37.875 -11.5 0)
(-37.875 -12 0)
(-37.875 -12.5 0)
(-37.875 -13 0)
(-37.875 -13.5 0)
(-37.875 -14 0)
(-37.875 -14.5 0)
(-37.875 -15 0)
(-37.875 -15.5 0)
(-37.875 -16 0)
(-37.875 -16.5 0)
(-37.875 -17 0)
(-37.875 -17.5 0)
(-37.875 -18 0)
(-37.875 -18.5 0)
(-37.875 -19 0)
(-37.875 -19.5 0)
(-37.875 -20 0)
(-37.875 -20.5 0)
(-37.875 -21 0)
(-37.875 -21.5 0)
(-37.875 -22 0)
(-37.875 -22.5 0)
(-37.875 -23 0)
(-37.875 -23.5 0)
(-37.875 -24 0)
(-37.875 -24.5 0)
(-37.375 -11.5 0)
(-37.375 -12 0)
(-37.375 -12.5 0)
(-37.375 -13 0)
(-37.375 -13.5 0)
(-37.375 -14 0)
(-37.375 -14.5 0)
(-37.375 -15 0)
(-37.375 -15.5 0)
(-37.375 -16 0)
(-37.375 -16.5 0)
(-37.375 -17 0)
(-37.375 -17.5 0)
(-37.375 -18 0)
(-37.375 -18.5 0)
(-37.375 -19 0)
(-37.375 -19.5 0)
(-37.375 -20 0)
(-37.375 -20.5 0)
(-37.375 -21 0)
(-37.375 -21.5 0)
(-37.375 -22 0)
(-37.375 -22.5 0)
(-37.375 -23 0)
(-37.375 -23.5 0)
(-37.375 -24 0)
(-37.375 -24.5 0)
(-36.875 -11.5 0)
(-36.875 -12 0)
(-36.875 -12.5 0)
(-36.875 -13 0)
(-36.875 -13.5 0)
(-36.875 -14 0)
(-36.875 -14.5 0)
(-36.875 -15 0)
(-36.875 -15.5 0)
(-36.875 -16 0)
(-36.875 -16.5 0)
(-36.875 -17 0)
(-36.875 -17.5 0)
(-36.875 -18 0)
(-36.875 -18.5 0)
(-36.875 -19 0)
(-36.875 -19.5 0)
(-36.875 -20 0)
(-36.875 -20.5 0)
(-36.875 -21 0)
(-36.875 -21.5 0)
(-36.875 -22 0)
(-36.875 -22.5 0)
(-36.875 -23 0)
(-36.875 -23.5 0)
(-36.875 -24 0)
(-36.875 -24.5 0)
(-36.375 -11.5 0)
(-36.375 -12 0)
(-36.375 -12.5 0)
(-36.375 -13 0)
(-36.375 -13.5 0)
(-36.375 -14 0)
(-36.375 -14.5 0)
(-36.375 -15 0)
(-36.375 -15.5 0)
(-36.375 -16 0)
(-36.375 -16.5 0)
(-36.375 -17 0)
(-36.375 -17.5 0)
(-36.375 -18 0)
(-36.375 -18.5 0)
(-36.375 -19 0)
(-36.375 -19.5 0)
(-36.375 -20 0)
(-36.375 -20.5 0)
(-36.375 -21 0)
(-36.375 -21.5 0)
(-36.375 -22 0)
(-36.375 -22.5 0)
(-36.375 -23 0)
(-36.375 -23.5 0)
(-36.375 -24 0)
(-36.375 -24.5 0)
(-35.875 -11.5 0)
(-35.875 -12 0)
(-35.875 -12.5 0)
(-35.875 -13 0)
(-35.875 -13.5 0)
(-35.875 -14 0)
(-35.875 -14.5 0)
(-35.875 -15 0)
(-35.875 -15.5 0)
(-35.875 -16 0)
(-35.875 -16.5 0)
(-35.875 -17 0)
(-35.875 -17.5 0)
(-35.875 -18 0)
(-35.875 -18.5 0)
(-35.875 -19 0)
(-35.875 -19.5 0)
(-35.875 -20 0)
(-35.875 -20.5 0)
(-35.875 -21 0)
(-35.875 -21.5 0)
(-35.875 -22 0)
(-35.875 -22.5 0)
(-35.875 -23 0)
(-35.875 -23.5 0)
(-35.875 -24 0)
(-35.875 -24.5 0)
(-35.375 -11.5 0)
(-35.375 -12 0)
(-35.375 -12.5 0)
(-35.375 -13 0)
(-35.375 -13.5 0)
(-35.375 -14 0)
(-35.375 -14.5 0)
(-35.375 -15 0)
(-35.375 -15.5 0)
(-35.375 -16 0)
(-35.375 -16.5 0)
(-35.375 -17 0)
(-35.375 -17.5 0)
(-35.375 -18 0)
(-35.375 -18.5 0)
(-35.375 -19 0)
(-35.375 -19.5 0)
(-35.375 -20 0)
(-35.375 -20.5 0)
(-35.375 -21 0)
(-35.375 -21.5 0)
(-35.375 -22 0)
(-35.375 -22.5 0)
(-35.375 -23 0)
(-35.375 -23.5 0)
(-35.375 -24 0)
(-35.375 -24.5 0)
(-34.875 -11.5 0)
(-34.875 -12 0)
(-34.875 -12.5 0)
(-34.875 -13 0)
(-34.875 -13.5 0)
(-34.875 -14 0)
(-34.875 -14.5 0)
(-34.875 -15 0)
(-34.875 -15.5 0)
(-34.875 -16 0)
(-34.875 -16.5 0)
(-34.875 -17 0)
(-34.875 -17.5 0)
(-34.875 -18 0)
(-34.875 -18.5 0)
(-34.875 -19 0)
(-34.875 -19.5 0)
(-34.875 -20 0)
(-34.875 -20.5 0)
(-34.875 -21 0)
(-34.875 -21.5 0)
(-34.875 -22 0)
(-34.875 -22.5 0)
(-34.875 -23 0)
(-34.875 -23.5 0)
(-34.875 -24 0)
(-34.875 -24.5 0)
(-34.375 -11.5 0)
(-34.375 -12 0)
(-34.375 -12.5 0)
(-34.375 -13 0)
(-34.375 -13.5 0)
(-34.375 -14 0)
(-34.375 -14.5 0)
(-34.375 -15 0)
(-34.375 -15.5 0)
(-34.375 -16 0)
(-34.375 -16.5 0)
(-34.375 -17 0)
(-34.375 -17.5 0)
(-34.375 -18 0)
(-34.375 -18.5 0)
(-34.375 -19 0)
(-34.375 -19.5 0)
(-34.375 -20 0)
(-34.375 -20.5 0)
(-34.375 -21 0)
(-34.375 -21.5 0)
(-34.375 -22 0)
(-34.375 -22.5 0)
(-34.375 -23 0)
(-34.375 -23.5 0)
(-34.375 -24 0)
(-34.375 -24.5 0)
(-33.875 -11.5 0)
(-33.875 -12 0)
(-33.875 -12.5 0)
(-33.875 -13 0)
(-33.875 -13.5 0)
(-33.875 -14 0)
(-33.875 -14.5 0)
(-33.875 -15 0)
(-33.875 -15.5 0)
(-33.875 -16 0)
(-33.875 -16.5 0)
(-33.875 -17 0)
(-33.875 -17.5 0)
(-33.875 -18 0)
(-33.875 -18.5 0)
(-33.875 -19 0)
(-33.875 -19.5 0)
(-33.875 -20 0)
(-33.875 -20.5 0)
(-33.875 -21 0)
(-33.875 -21.5 0)
(-33.875 -22 0)
(-33.875 -22.5 0)
(-33.875 -23 0)
(-33.875 -23.5 0)
(-33.875 -24 0)
(-33.875 -24.5 0)
(-33.375 -11.5 0)
(-33.375 -12 0)
(-33.375 -12.5 0)
(-33.375 -13 0)
(-33.375 -13.5 0)
(-33.375 -14 0)
(-33.375 -14.5 0)
(-33.375 -15 0)
(-33.375 -15.5 0)
(-33.375 -16 0)
(-33.375 -16.5 0)
(-33.375 -17 0)
(-33.375 -17.5 0)
(-33.375 -18 0)
(-33.375 -18.5 0)
(-33.375 -19 0)
(-33.375 -19.5 0)
(-33.375 -20 0)
(-33.375 -20.5 0)
(-33.375 -21 0)
(-33.375 -21.5 0)
(-33.375 -22 0)
(-33.375 -22.5 0)
(-33.375 -23 0)
(-33.375 -23.5 0)
(-33.375 -24 0)
(-33.375 -24.5 0)
(-32.875 -11.5 0)
(-32.875 -12 0)
(-32.875 -12.5 0)
(-32.875 -13 0)
(-32.875 -13.5 0)
(-32.875 -14 0)
(-32.875 -14.5 0)
(-32.875 -15 0)
(-32.875 -15.5 0)
(-32.875 -16 0)
(-32.875 -16.5 0)
(-32.875 -17 0)
(-32.875 -17.5 0)
(-32.875 -18 0)
(-32.875 -18.5 0)
(-32.875 -19 0)
(-32.875 -19.5 0)
(-32.875 -20 0)
(-32.875 -20.5 0)
(-32.875 -21 0)
(-32.875 -21.5 0)
(-32.875 -22 0)
(-32.875 -22.5 0)
(-32.875 -23 0)
(-32.875 -23.5 0)
(-32.875 -24 0)
(-32.875 -24.5 0)
(-32.375 -11.5 0)
(-32.375 -12 0)
(-32.375 -12.5 0)
(-32.375 -13 0)
(-32.375 -13.5 0)
(-32.375 -14 0)
(-32.375 -14.5 0)
(-32.375 -15 0)
(-32.375 -15.5 0)
(-32.375 -16 0)
(-32.375 -16.5 0)
(-32.375 -17 0)
(-32.375 -17.5 0)
(-32.375 -18 0)
(-32.375 -18.5 0)
(-32.375 -19 0)
(-32.375 -19.5 0)
(-32.375 -20 0)
(-32.375 -20.5 0)
(-32.375 -21 0)
(-32.375 -21.5 0)
(-32.375 -22 0)
(-32.375 -22.5 0)
(-32.375 -23 0)
(-32.375 -23.5 0)
(-32.375 -24 0)
(-32.375 -24.5 0)
(-31.875 -11.5 0)
(-31.875 -12 0)
(-31.875 -12.5 0)
(-31.875 -13 0)
(-31.875 -13.5 0)
(-31.875 -14 0)
(-31.875 -14.5 0)
(-31.875 -15 0)
(-31.875 -15.5 0)
(-31.875 -16 0)
(-31.875 -16.5 0)
(-31.875 -17 0)
(-31.875 -17.5 0)
(-31.875 -18 0)
(-31.875 -18.5 0)
(-31.875 -19 0)
(-31.875 -19.5 0)
(-31.875 -20 0)
(-31.875 -20.5 0)
(-31.875 -21 0)
(-31.875 -21.5 0)
(-31.875 -22 0)
(-31.875 -22.5 0)
(-31.875 -23 0)
(-31.875 -23.5 0)
(-31.875 -24 0)
(-31.875 -24.5 0)
(-31.375 -11.5 0)
(-31.375 -12 0)
(-31.375 -12.5 0)
(-31.375 -13 0)
(-31.375 -13.5 0)
(-31.375 -14 0)
(-31.375 -14.5 0)
(-31.375 -15 0)
(-31.375 -15.5 0)
(-31.375 -16 0)
(-31.375 -16.5 0)
(-31.375 -17 0)
(-31.375 -17.5 0)
(-31.375 -18 0)
(-31.375 -18.5 0)
(-31.375 -19 0)
(-31.375 -19.5 0)
(-31.375 -20 0)
(-31.375 -20.5 0)
(-31.375 -21 0)
(-31.375 -21.5 0)
(-31.375 -22 0)
(-31.375 -22.5 0)
(-31.375 -23 0)
(-31.375 -23.5 0)
(-31.375 -24 0)
(-31.375 -24.5 0)
(-30.875 -11.5 0)
(-30.875 -12 0)
(-30.875 -12.5 0)
(-30.875 -13 0)
(-30.875 -13.5 0)
(-30.875 -14 0)
(-30.875 -14.5 0)
(-30.875 -15 0)
(-30.875 -15.5 0)
(-30.875 -16 0)
(-30.875 -16.5 0)
(-30.875 -17 0)
(-30.875 -17.5 0)
(-30.875 -18 0)
(-30.875 -18.5 0)
(-30.875 -19 0)
(-30.875 -19.5 0)
(-30.875 -20 0)
(-30.875 -20.5 0)
(-30.875 -21 0)
(-30.875 -21.5 0)
(-30.875 -22 0)
(-30.875 -22.5 0)
(-30.875 -23 0)
(-30.875 -23.5 0)
(-30.875 -24 0)
(-30.875 -24.5 0)
(-30.375 -11.5 0)
(-30.375 -12 0)
(-30.375 -12.5 0)
(-30.375 -13 0)
(-30.375 -13.5 0)
(-30.375 -14 0)
(-30.375 -14.5 0)
(-30.375 -15 0)
(-30.375 -15.5 0)
(-30.375 -16 0)
(-30.375 -16.5 0)
(-30.375 -17 0)
(-30.375 -17.5 0)
(-30.375 -18 0)
(-30.375 -18.5 0)
(-30.375 -19 0)
(-30.375 -19.5 0)
(-30.375 -20 0)
(-30.375 -20.5 0)
(-30.375 -21 0)
(-30.375 -21.5 0)
(-30.375 -22 0)
(-30.375 -22.5 0)
(-30.375 -23 0)
(-30.375 -23.5 0)
(-30.375 -24 0)
(-30.375 -24.5 0)
(-29.875 -11.5 0)
(-29.875 -12 0)
(-29.875 -12.5 0)
(-29.875 -13 0)
(-29.875 -13.5 0)
(-29.875 -14 0)
(-29.875 -14.5 0)
(-29.875 -15 0)
(-29.875 -15.5 0)
(-29.875 -16 0)
(-29.875 -16.5 0)
(-29.875 -17 0)
(-29.875 -17.5 0)
(-29.875 -18 0)
(-29.875 -18.5 0)
(-29.875 -19 0)
(-29.875 -19.5 0)
(-29.875 -20 0)
(-29.875 -20.5 0)
(-29.875 -21 0)
(-29.875 -21.5 0)
(-29.875 -22 0)
(-29.875 -22.5 0)
(-29.875 -23 0)
(-29.875 -23.5 0)
(-29.875 -24 0)
(-29.875 -24.5 0)
(-29.375 -11.5 0)
(-29.375 -12 0)
(-29.375 -12.5 0)
(-29.375 -13 0)
(-29.375 -13.5 0)
(-29.375 -14 0)
(-29.375 -14.5 0)
(-29.375 -15 0)
(-29.375 -15.5 0)
(-29.375 -16 0)
(-29.375 -16.5 0)
(-29.375 -17 0)
(-29.375 -17.5 0)
(-29.375 -18 0)
(-29.375 -18.5 0)
(-29.375 -19 0)
(-29.375 -19.5 0)
(-29.375 -20 0)
(-29.375 -20.5 0)
(-29.375 -21 0)
(-29.375 -21.5 0)
(-29.375 -22 0)
(-29.375 -22.5 0)
(-29.375 -23 0)
(-29.375 -23.5 0)
(-29.375 -24 0)
(-29.375 -24.5 0)
(-28.875 -11.5 0)
(-28.875 -12 0)
(-28.875 -12.5 0)
(-28.875 -13 0)
(-28.875 -13.5 0)
(-28.875 -14 0)
(-28.875 -14.5 0)
(-28.875 -15 0)
(-28.875 -15.5 0)
(-28.875 -16 0)
(-28.875 -16.5 0)
(-28.875 -17 0)
(-28.875 -17.5 0)
(-28.875 -18 0)
(-28.875 -18.5 0)
(-28.875 -19 0)
(-28.875 -19.5 0)
(-28.875 -20 0)
(-28.875 -20.5 0)
(-28.875 -21 0)
(-28.875 -21.5 0)
(-28.875 -22 0)
(-28.875 -22.5 0)
(-28.875 -23 0)
(-28.875 -23.5 0)
(-28.875 -24 0)
(-28.875 -24.5 0)
(-28.375 -11.5 0)
(-28.375 -12 0)
(-28.375 -12.5 0)
(-28.375 -13 0)
(-28.375 -13.5 0)
(-28.375 -14 0)
(-28.375 -14.5 0)
(-28.375 -15 0)
(-28.375 -15.5 0)
(-28.375 -16 0)
(-28.375 -16.5 0)
(-28.375 -17 0)
(-28.375 -17.5 0)
(-28.375 -18 0)
(-28.375 -18.5 0)
(-28.375 -19 0)
(-28.375 -19.5 0)
(-28.375 -20 0)
(-28.375 -20.5 0)
(-28.375 -21 0)
(-28.375 -21.5 0)
(-28.375 -22 0)
(-28.375 -22.5 0)
(-28.375 -23 0)
(-28.375 -23.5 0)
(-28.375 -24 0)
(-28.375 -24.5 0)
(-27.875 -11.5 0)
(-27.875 -12 0)
(-27.875 -12.5 0)
(-27.875 -13 0)
(-27.875 -13.5 0)
(-27.875 -14 0)
(-27.875 -14.5 0)
(-27.875 -15 0)
(-27.875 -15.5 0)
(-27.875 -16 0)
(-27.875 -16.5 0)
(-27.875 -17 0)
(-27.875 -17.5 0)
(-27.875 -18 0)
(-27.875 -18.5 0)
(-27.875 -19 0)
(-27.875 -19.5 0)
(-27.875 -20 0)
(-27.875 -20.5 0)
(-27.875 -21 0)
(-27.875 -21.5 0)
(-27.875 -22 0)
(-27.875 -22.5 0)
(-27.875 -23 0)
(-27.875 -23.5 0)
(-27.875 -24 0)
(-27.875 -24.5 0)
(-27.375 -11.5 0)
(-27.375 -12 0)
(-27.375 -12.5 0)
(-27.375 -13 0)
(-27.375 -13.5 0)
(-27.375 -14 0)
(-27.375 -14.5 0)
(-27.375 -15 0)
(-27.375 -15.5 0)
(-27.375 -16 0)
(-27.375 -16.5 0)
(-27.375 -17 0)
(-27.375 -17.5 0)
(-27.375 -18 0)
(-27.375 -18.5 0)
(-27.375 -19 0)
(-27.375 -19.5 0)
(-27.375 -20 0)
(-27.375 -20.5 0)
(-27.375 -21 0)
(-27.375 -21.5 0)
(-27.375 -22 0)
(-27.375 -22.5 0)
(-27.375 -23 0)
(-27.375 -23.5 0)
(-27.375 -24 0)
(-27.375 -24.5 0)
(-26.875 -11.5 0)
(-26.875 -12 0)
(-26.875 -12.5 0)
(-26.875 -13 0)
(-26.875 -13.5 0)
(-26.875 -14 0)
(-26.875 -14.5 0)
(-26.875 -15 0)
(-26.875 -15.5 0)
(-26.875 -16 0)
(-26.875 -16.5 0)
(-26.875 -17 0)
(-26.875 -17.5 0)
(-26.875 -18 0)
(-26.875 -18.5 0)
(-26.875 -19 0)
(-26.875 -19.5 0)
(-26.875 -20 0)
(-26.875 -20.5 0)
(-26.875 -21 0)
(-26.875 -21.5 0)
(-26.875 -22 0)
(-26.875 -22.5 0)
(-26.875 -23 0)
(-26.875 -23.5 0)
(-26.875 -24 0)
(-26.875 -24.5 0)
(-26.375 -11.5 0)
(-26.375 -12 0)
(-26.375 -12.5 0)
(-26.375 -13 0)
(-26.375 -13.5 0)
(-26.375 -14 0)
(-26.375 -14.5 0)
(-26.375 -15 0)
(-26.375 -15.5 0)
(-26.375 -16 0)
(-26.375 -16.5 0)
(-26.375 -17 0)
(-26.375 -17.5 0)
(-26.375 -18 0)
(-26.375 -18.5 0)
(-26.375 -19 0)
(-26.375 -19.5 0)
(-26.375 -20 0)
(-26.375 -20.5 0)
(-26.375 -21 0)
(-26.375 -21.5 0)
(-26.375 -22 0)
(-26.375 -22.5 0)
(-26.375 -23 0)
(-26.375 -23.5 0)
(-26.375 -24 0)
(-26.375 -24.5 0)
(-25.875 -11.5 0)
(-25.875 -12 0)
(-25.875 -12.5 0)
(-25.875 -13 0)
(-25.875 -13.5 0)
(-25.875 -14 0)
(-25.875 -14.5 0)
(-25.875 -15 0)
(-25.875 -15.5 0)
(-25.875 -16 0)
(-25.875 -16.5 0)
(-25.875 -17 0)
(-25.875 -17.5 0)
(-25.875 -18 0)
(-25.875 -18.5 0)
(-25.875 -19 0)
(-25.875 -19.5 0)
(-25.875 -20 0)
(-25.875 -20.5 0)
(-25.875 -21 0)
(-25.875 -21.5 0)
(-25.875 -22 0)
(-25.875 -22.5 0)
(-25.875 -23 0)
(-25.875 -23.5 0)
(-25.875 -24 0)
(-25.875 -24.5 0)
(-25.375 -11.5 0)
(-25.375 -12 0)
(-25.375 -12.5 0)
(-25.375 -13 0)
(-25.375 -13.5 0)
(-25.375 -14 0)
(-25.375 -14.5 0)
(-25.375 -15 0)
(-25.375 -15.5 0)
(-25.375 -16 0)
(-25.375 -16.5 0)
(-25.375 -17 0)
(-25.375 -17.5 0)
(-25.375 -18 0)
(-25.375 -18.5 0)
(-25.375 -19 0)
(-25.375 -19.5 0)
(-25.375 -20 0)
(-25.375 -20.5 0)
(-25.375 -21 0)
(-25.375 -21.5 0)
(-25.375 -22 0)
(-25.375 -22.5 0)
(-25.375 -23 0)
(-25.375 -23.5 0)
(-25.375 -24 0)
(-25.375 -24.5 0)
(-24.875 -11.5 0)
(-24.875 -12 0)
(-24.875 -12.5 0)
(-24.875 -13 0)
(-24.875 -13.5 0)
(-24.875 -14 0)
(-24.875 -14.5 0)
(-24.875 -15 0)
(-24.875 -15.5 0)
(-24.875 -16 0)
(-24.875 -16.5 0)
(-24.875 -17 0)
(-24.875 -17.5 0)
(-24.875 -18 0)
(-24.875 -18.5 0)
(-24.875 -19 0)
(-24.875 -19.5 0)
(-24.875 -20 0)
(-24.875 -20.5 0)
(-24.875 -21 0)
(-24.875 -21.5 0)
(-24.875 -22 0)
(-24.875 -22.5 0)
(-24.875 -23 0)
(-24.875 -23.5 0)
(-24.875 -24 0)
(-24.875 -24.5 0)
(-24.375 -11.5 0)
(-24.375 -12 0)
(-24.375 -12.5 0)
(-24.375 -13 0)
(-24.375 -13.5 0)
(-24.375 -14 0)
(-24.375 -14.5 0)
(-24.375 -15 0)
(-24.375 -15.5 0)
(-24.375 -16 0)
(-24.375 -16.5 0)
(-24.375 -17 0)
(-24.375 -17.5 0)
(-24.375 -18 0)
(-24.375 -18.5 0)
(-24.375 -19 0)
(-24.375 -19.5 0)
(-24.375 -20 0)
(-24.375 -20.5 0)
(-24.375 -21 0)
(-24.375 -21.5 0)
(-24.375 -22 0)
(-24.375 -22.5 0)
(-24.375 -23 0)
(-24.375 -23.5 0)
(-24.375 -24 0)
(-24.375 -24.5 0)
(-23.875 -11.5 0)
(-23.875 -12 0)
(-23.875 -12.5 0)
(-23.875 -13 0)
(-23.875 -13.5 0)
(-23.875 -14 0)
(-23.875 -14.5 0)
(-23.875 -15 0)
(-23.875 -15.5 0)
(-23.875 -16 0)
(-23.875 -16.5 0)
(-23.875 -17 0)
(-23.875 -17.5 0)
(-23.875 -18 0)
(-23.875 -18.5 0)
(-23.875 -19 0)
(-23.875 -19.5 0)
(-23.875 -20 0)
(-23.875 -20.5 0)
(-23.875 -21 0)
(-23.875 -21.5 0)
(-23.875 -22 0)
(-23.875 -22.5 0)
(-23.875 -23 0)
(-23.875 -23.5 0)
(-23.875 -24 0)
(-23.875 -24.5 0)
(-23.375 -11.5 0)
(-23.375 -12 0)
(-23.375 -12.5 0)
(-23.375 -13 0)
(-23.375 -13.5 0)
(-23.375 -14 0)
(-23.375 -14.5 0)
(-23.375 -15 0)
(-23.375 -15.5 0)
(-23.375 -16 0)
(-23.375 -16.5 0)
(-23.375 -17 0)
(-23.375 -17.5 0)
(-23.375 -18 0)
(-23.375 -18.5 0)
(-23.375 -19 0)
(-23.375 -19.5 0)
(-23.375 -20 0)
(-23.375 -20.5 0)
(-23.375 -21 0)
(-23.375 -21.5 0)
(-23.375 -22 0)
(-23.375 -22.5 0)
(-23.375 -23 0)
(-23.375 -23.5 0)
(-23.375 -24 0)
(-23.375 -24.5 0)
(-22.875 -11.5 0)
(-22.875 -12 0)
(-22.875 -12.5 0)
(-22.875 -13 0)
(-22.875 -13.5 0)
(-22.875 -14 0)
(-22.875 -14.5 0)
(-22.875 -15 0)
(-22.875 -15.5 0)
(-22.875 -16 0)
(-22.875 -16.5 0)
(-22.875 -17 0)
(-22.875 -17.5 0)
(-22.875 -18 0)
(-22.875 -18.5 0)
(-22.875 -19 0)
(-22.875 -19.5 0)
(-22.875 -20 0)
(-22.875 -20.5 0)
(-22.875 -21 0)
(-22.875 -21.5 0)
(-22.875 -22 0)
(-22.875 -22.5 0)
(-22.875 -23 0)
(-22.875 -23.5 0)
(-22.875 -24 0)
(-22.875 -24.5 0)
(-22.375 -11.5 0)
(-22.375 -12 0)
(-22.375 -12.5 0)
(-22.375 -13 0)
(-22.375 -13.5 0)
(-22.375 -14 0)
(-22.375 -14.5 0)
(-22.375 -15 0)
(-22.375 -15.5 0)
(-22.375 -16 0)
(-22.375 -16.5 0)
(-22.375 -17 0)
(-22.375 -17.5 0)
(-22.375 -18 0)
(-22.375 -18.5 0)
(-22.375 -19 0)
(-22.375 -19.5 0)
(-22.375 -20 0)
(-22.375 -20.5 0)
(-22.375 -21 0)
(-22.375 -21.5 0)
(-22.375 -22 0)
(-22.375 -22.5 0)
(-22.375 -23 0)
(-22.375 -23.5 0)
(-22.375 -24 0)
(-22.375 -24.5 0)
(-21.875 -11.5 0)
(-21.875 -12 0)
(-21.875 -12.5 0)
(-21.875 -13 0)
(-21.875 -13.5 0)
(-21.875 -14 0)
(-21.875 -14.5 0)
(-21.875 -15 0)
(-21.875 -15.5 0)
(-21.875 -16 0)
(-21.875 -16.5 0)
(-21.875 -17 0)
(-21.875 -17.5 0)
(-21.875 -18 0)
(-21.875 -18.5 0)
(-21.875 -19 0)
(-21.875 -19.5 0)
(-21.875 -20 0)
(-21.875 -20.5 0)
(-21.875 -21 0)
(-21.875 -21.5 0)
(-21.875 -22 0)
(-21.875 -22.5 0)
(-21.875 -23 0)
(-21.875 -23.5 0)
(-21.875 -24 0)
(-21.875 -24.5 0)
(-21.375 -11.5 0)
(-21.375 -12 0)
(-21.375 -12.5 0)
(-21.375 -13 0)
(-21.375 -13.5 0)
(-21.375 -14 0)
(-21.375 -14.5 0)
(-21.375 -15 0)
(-21.375 -15.5 0)
(-21.375 -16 0)
(-21.375 -16.5 0)
(-21.375 -17 0)
(-21.375 -17.5 0)
(-21.375 -18 0)
(-21.375 -18.5 0)
(-21.375 -19 0)
(-21.375 -19.5 0)
(-21.375 -20 0)
(-21.375 -20.5 0)
(-21.375 -21 0)
(-21.375 -21.5 0)
(-21.375 -22 0)
(-21.375 -22.5 0)
(-21.375 -23 0)
(-21.375 -23.5 0)
(-21.375 -24 0)
(-21.375 -24.5 0)
(-20.875 -11.5 0)
(-20.875 -12 0)
(-20.875 -12.5 0)
(-20.875 -13 0)
(-20.875 -13.5 0)
(-20.875 -14 0)
(-20.875 -14.5 0)
(-20.875 -15 0)
(-20.875 -15.5 0)
(-20.875 -16 0)
(-20.875 -16.5 0)
(-20.875 -17 0)
(-20.875 -17.5 0)
(-20.875 -18 0)
(-20.875 -18.5 0)
(-20.875 -19 0)
(-20.875 -19.5 0)
(-20.875 -20 0)
(-20.875 -20.5 0)
(-20.875 -21 0)
(-20.875 -21.5 0)
(-20.875 -22 0)
(-20.875 -22.5 0)
(-20.875 -23 0)
(-20.875 -23.5 0)
(-20.875 -24 0)
(-20.875 -24.5 0)
(-20.375 -11.5 0)
(-20.375 -12 0)
(-20.375 -12.5 0)
(-20.375 -13 0)
(-20.375 -13.5 0)
(-20.375 -14 0)
(-20.375 -14.5 0)
(-20.375 -15 0)
(-20.375 -15.5 0)
(-20.375 -16 0)
(-20.375 -16.5 0)
(-20.375 -17 0)
(-20.375 -17.5 0)
(-20.375 -18 0)
(-20.375 -18.5 0)
(-20.375 -19 0)
(-20.375 -19.5 0)
(-20.375 -20 0)
(-20.375 -20.5 0)
(-20.375 -21 0)
(-20.375 -21.5 0)
(-20.375 -22 0)
(-20.375 -22.5 0)
(-20.375 -23 0)
(-20.375 -23.5 0)
(-20.375 -24 0)
(-20.375 -24.5 0)
(-19.875 -11.5 0)
(-19.875 -12 0)
(-19.875 -12.5 0)
(-19.875 -13 0)
(-19.875 -13.5 0)
(-19.875 -14 0)
(-19.875 -14.5 0)
(-19.875 -15 0)
(-19.875 -15.5 0)
(-19.875 -16 0)
(-19.875 -16.5 0)
(-19.875 -17 0)
(-19.875 -17.5 0)
(-19.875 -18 0)
(-19.875 -18.5 0)
(-19.875 -19 0)
(-19.875 -19.5 0)
(-19.875 -20 0)
(-19.875 -20.5 0)
(-19.875 -21 0)
(-19.875 -21.5 0)
(-19.875 -22 0)
(-19.875 -22.5 0)
(-19.875 -23 0)
(-19.875 -23.5 0)
(-19.875 -24 0)
(-19.875 -24.5 0)
(-18.875 -0.5 0)
(-18.375 -0.5 0)
(-17.875 -0.5 0)
(-17.375 -0.5 0)
(-16.875 -0.5 0)
(-18.875 -1 0)
(-18.375 -1 0)
(-17.875 -1 0)
(-17.375 -1 0)
(-16.875 -1 0)
(-18.875 -1.5 0)
(-18.375 -1.5 0)
(-17.875 -1.5 0)
(-17.375 -1.5 0)
(-16.875 -1.5 0)
(-18.875 -2 0)
(-18.375 -2 0)
(-17.875 -2 0)
(-17.375 -2 0)
(-16.875 -2 0)
(-18.875 -2.5 0)
(-18.375 -2.5 0)
(-17.875 -2.5 0)
(-17.375 -2.5 0)
(-16.875 -2.5 0)
(-18.875 -3 0)
(-18.375 -3 0)
(-17.875 -3 0)
(-17.375 -3 0)
(-16.875 -3 0)
(-18.875 -3.5 0)
(-18.375 -3.5 0)
(-17.875 -3.5 0)
(-17.375 -3.5 0)
(-16.875 -3.5 0)
(-18.875 -4 0)
(-18.375 -4 0)
(-17.875 -4 0)
(-17.375 -4 0)
(-16.875 -4 0)
(-18.875 -4.5 0)
(-18.375 -4.5 0)
(-17.875 -4.5 0)
(-17.375 -4.5 0)
(-16.875 -4.5 0)
(-18.875 -5 0)
(-18.375 -5 0)
(-17.875 -5 0)
(-17.375 -5 0)
(-16.875 -5 0)
(-18.875 -5.5 0)
(-18.375 -5.5 0)
(-17.875 -5.5 0)
(-17.375 -5.5 0)
(-16.875 -5.5 0)
(-18.875 -6 0)
(-18.375 -6 0)
(-17.875 -6 0)
(-17.375 -6 0)
(-16.875 -6 0)
(-18.875 -6.5 0)
(-18.375 -6.5 0)
(-17.875 -6.5 0)
(-17.375 -6.5 0)
(-16.875 -6.5 0)
(-18.875 -7 0)
(-18.375 -7 0)
(-17.875 -7 0)
(-17.375 -7 0)
(-16.875 -7 0)
(-18.875 -7.5 0)
(-18.375 -7.5 0)
(-17.875 -7.5 0)
(-17.375 -7.5 0)
(-16.875 -7.5 0)
(-18.875 -8 0)
(-18.375 -8 0)
(-17.875 -8 0)
(-17.375 -8 0)
(-16.875 -8 0)
(-18.875 -8.5 0)
(-18.375 -8.5 0)
(-17.875 -8.5 0)
(-17.375 -8.5 0)
(-16.875 -8.5 0)
(-18.875 -9 0)
(-18.375 -9 0)
(-17.875 -9 0)
(-17.375 -9 0)
(-16.875 -9 0)
(-18.875 -9.5 0)
(-18.375 -9.5 0)
(-17.875 -9.5 0)
(-17.375 -9.5 0)
(-16.875 -9.5 0)
(-18.875 -10 0)
(-18.375 -10 0)
(-17.875 -10 0)
(-17.375 -10 0)
(-16.875 -10 0)
(-18.875 -10.5 0)
(-18.375 -10.5 0)
(-17.875 -10.5 0)
(-17.375 -10.5 0)
(-16.875 -10.5 0)
(-15.8787878788 -0.5 0)
(-15.8787878788 -1 0)
(-15.8787878788 -1.5 0)
(-15.8787878788 -2 0)
(-15.8787878788 -2.5 0)
(-15.8787878788 -3 0)
(-15.8787878788 -3.5 0)
(-15.8787878788 -4 0)
(-15.8787878788 -4.5 0)
(-15.8787878788 -5 0)
(-15.8787878788 -5.5 0)
(-15.8787878788 -6 0)
(-15.8787878788 -6.5 0)
(-15.8787878788 -7 0)
(-15.8787878788 -7.5 0)
(-15.8787878788 -8 0)
(-15.8787878788 -8.5 0)
(-15.8787878788 -9 0)
(-15.8787878788 -9.5 0)
(-15.8787878788 -10 0)
(-15.8787878788 -10.5 0)
(-15.3825757576 -0.5 0)
(-15.3825757576 -1 0)
(-15.3825757576 -1.5 0)
(-15.3825757576 -2 0)
(-15.3825757576 -2.5 0)
(-15.3825757576 -3 0)
(-15.3825757576 -3.5 0)
(-15.3825757576 -4 0)
(-15.3825757576 -4.5 0)
(-15.3825757576 -5 0)
(-15.3825757576 -5.5 0)
(-15.3825757576 -6 0)
(-15.3825757576 -6.5 0)
(-15.3825757576 -7 0)
(-15.3825757576 -7.5 0)
(-15.3825757576 -8 0)
(-15.3825757576 -8.5 0)
(-15.3825757576 -9 0)
(-15.3825757576 -9.5 0)
(-15.3825757576 -10 0)
(-15.3825757576 -10.5 0)
(-14.8863636364 -0.5 0)
(-14.8863636364 -1 0)
(-14.8863636364 -1.5 0)
(-14.8863636364 -2 0)
(-14.8863636364 -2.5 0)
(-14.8863636364 -3 0)
(-14.8863636364 -3.5 0)
(-14.8863636364 -4 0)
(-14.8863636364 -4.5 0)
(-14.8863636364 -5 0)
(-14.8863636364 -5.5 0)
(-14.8863636364 -6 0)
(-14.8863636364 -6.5 0)
(-14.8863636364 -7 0)
(-14.8863636364 -7.5 0)
(-14.8863636364 -8 0)
(-14.8863636364 -8.5 0)
(-14.8863636364 -9 0)
(-14.8863636364 -9.5 0)
(-14.8863636364 -10 0)
(-14.8863636364 -10.5 0)
(-14.3901515152 -0.5 0)
(-14.3901515152 -1 0)
(-14.3901515152 -1.5 0)
(-14.3901515152 -2 0)
(-14.3901515152 -2.5 0)
(-14.3901515152 -3 0)
(-14.3901515152 -3.5 0)
(-14.3901515152 -4 0)
(-14.3901515152 -4.5 0)
(-14.3901515152 -5 0)
(-14.3901515152 -5.5 0)
(-14.3901515152 -6 0)
(-14.3901515152 -6.5 0)
(-14.3901515152 -7 0)
(-14.3901515152 -7.5 0)
(-14.3901515152 -8 0)
(-14.3901515152 -8.5 0)
(-14.3901515152 -9 0)
(-14.3901515152 -9.5 0)
(-14.3901515152 -10 0)
(-14.3901515152 -10.5 0)
(-13.8939393939 -0.5 0)
(-13.8939393939 -1 0)
(-13.8939393939 -1.5 0)
(-13.8939393939 -2 0)
(-13.8939393939 -2.5 0)
(-13.8939393939 -3 0)
(-13.8939393939 -3.5 0)
(-13.8939393939 -4 0)
(-13.8939393939 -4.5 0)
(-13.8939393939 -5 0)
(-13.8939393939 -5.5 0)
(-13.8939393939 -6 0)
(-13.8939393939 -6.5 0)
(-13.8939393939 -7 0)
(-13.8939393939 -7.5 0)
(-13.8939393939 -8 0)
(-13.8939393939 -8.5 0)
(-13.8939393939 -9 0)
(-13.8939393939 -9.5 0)
(-13.8939393939 -10 0)
(-13.8939393939 -10.5 0)
(-13.3977272727 -0.5 0)
(-13.3977272727 -1 0)
(-13.3977272727 -1.5 0)
(-13.3977272727 -2 0)
(-13.3977272727 -2.5 0)
(-13.3977272727 -3 0)
(-13.3977272727 -3.5 0)
(-13.3977272727 -4 0)
(-13.3977272727 -4.5 0)
(-13.3977272727 -5 0)
(-13.3977272727 -5.5 0)
(-13.3977272727 -6 0)
(-13.3977272727 -6.5 0)
(-13.3977272727 -7 0)
(-13.3977272727 -7.5 0)
(-13.3977272727 -8 0)
(-13.3977272727 -8.5 0)
(-13.3977272727 -9 0)
(-13.3977272727 -9.5 0)
(-13.3977272727 -10 0)
(-13.3977272727 -10.5 0)
(-12.9015151515 -0.5 0)
(-12.9015151515 -1 0)
(-12.9015151515 -1.5 0)
(-12.9015151515 -2 0)
(-12.9015151515 -2.5 0)
(-12.9015151515 -3 0)
(-12.9015151515 -3.5 0)
(-12.9015151515 -4 0)
(-12.9015151515 -4.5 0)
(-12.9015151515 -5 0)
(-12.9015151515 -5.5 0)
(-12.9015151515 -6 0)
(-12.9015151515 -6.5 0)
(-12.9015151515 -7 0)
(-12.9015151515 -7.5 0)
(-12.9015151515 -8 0)
(-12.9015151515 -8.5 0)
(-12.9015151515 -9 0)
(-12.9015151515 -9.5 0)
(-12.9015151515 -10 0)
(-12.9015151515 -10.5 0)
(-12.4053030303 -0.5 0)
(-12.4053030303 -1 0)
(-12.4053030303 -1.5 0)
(-12.4053030303 -2 0)
(-12.4053030303 -2.5 0)
(-12.4053030303 -3 0)
(-12.4053030303 -3.5 0)
(-12.4053030303 -4 0)
(-12.4053030303 -4.5 0)
(-12.4053030303 -5 0)
(-12.4053030303 -5.5 0)
(-12.4053030303 -6 0)
(-12.4053030303 -6.5 0)
(-12.4053030303 -7 0)
(-12.4053030303 -7.5 0)
(-12.4053030303 -8 0)
(-12.4053030303 -8.5 0)
(-12.4053030303 -9 0)
(-12.4053030303 -9.5 0)
(-12.4053030303 -10 0)
(-12.4053030303 -10.5 0)
(-11.9090909091 -0.5 0)
(-11.9090909091 -1 0)
(-11.9090909091 -1.5 0)
(-11.9090909091 -2 0)
(-11.9090909091 -2.5 0)
(-11.9090909091 -3 0)
(-11.9090909091 -3.5 0)
(-11.9090909091 -4 0)
(-11.9090909091 -4.5 0)
(-11.9090909091 -5 0)
(-11.9090909091 -5.5 0)
(-11.9090909091 -6 0)
(-11.9090909091 -6.5 0)
(-11.9090909091 -7 0)
(-11.9090909091 -7.5 0)
(-11.9090909091 -8 0)
(-11.9090909091 -8.5 0)
(-11.9090909091 -9 0)
(-11.9090909091 -9.5 0)
(-11.9090909091 -10 0)
(-11.9090909091 -10.5 0)
(-11.4128787879 -0.5 0)
(-11.4128787879 -1 0)
(-11.4128787879 -1.5 0)
(-11.4128787879 -2 0)
(-11.4128787879 -2.5 0)
(-11.4128787879 -3 0)
(-11.4128787879 -3.5 0)
(-11.4128787879 -4 0)
(-11.4128787879 -4.5 0)
(-11.4128787879 -5 0)
(-11.4128787879 -5.5 0)
(-11.4128787879 -6 0)
(-11.4128787879 -6.5 0)
(-11.4128787879 -7 0)
(-11.4128787879 -7.5 0)
(-11.4128787879 -8 0)
(-11.4128787879 -8.5 0)
(-11.4128787879 -9 0)
(-11.4128787879 -9.5 0)
(-11.4128787879 -10 0)
(-11.4128787879 -10.5 0)
(-10.9166666667 -0.5 0)
(-10.9166666667 -1 0)
(-10.9166666667 -1.5 0)
(-10.9166666667 -2 0)
(-10.9166666667 -2.5 0)
(-10.9166666667 -3 0)
(-10.9166666667 -3.5 0)
(-10.9166666667 -4 0)
(-10.9166666667 -4.5 0)
(-10.9166666667 -5 0)
(-10.9166666667 -5.5 0)
(-10.9166666667 -6 0)
(-10.9166666667 -6.5 0)
(-10.9166666667 -7 0)
(-10.9166666667 -7.5 0)
(-10.9166666667 -8 0)
(-10.9166666667 -8.5 0)
(-10.9166666667 -9 0)
(-10.9166666667 -9.5 0)
(-10.9166666667 -10 0)
(-10.9166666667 -10.5 0)
(-10.4204545455 -0.5 0)
(-10.4204545455 -1 0)
(-10.4204545455 -1.5 0)
(-10.4204545455 -2 0)
(-10.4204545455 -2.5 0)
(-10.4204545455 -3 0)
(-10.4204545455 -3.5 0)
(-10.4204545455 -4 0)
(-10.4204545455 -4.5 0)
(-10.4204545455 -5 0)
(-10.4204545455 -5.5 0)
(-10.4204545455 -6 0)
(-10.4204545455 -6.5 0)
(-10.4204545455 -7 0)
(-10.4204545455 -7.5 0)
(-10.4204545455 -8 0)
(-10.4204545455 -8.5 0)
(-10.4204545455 -9 0)
(-10.4204545455 -9.5 0)
(-10.4204545455 -10 0)
(-10.4204545455 -10.5 0)
(-9.92424242424 -0.5 0)
(-9.92424242424 -1 0)
(-9.92424242424 -1.5 0)
(-9.92424242424 -2 0)
(-9.92424242424 -2.5 0)
(-9.92424242424 -3 0)
(-9.92424242424 -3.5 0)
(-9.92424242424 -4 0)
(-9.92424242424 -4.5 0)
(-9.92424242424 -5 0)
(-9.92424242424 -5.5 0)
(-9.92424242424 -6 0)
(-9.92424242424 -6.5 0)
(-9.92424242424 -7 0)
(-9.92424242424 -7.5 0)
(-9.92424242424 -8 0)
(-9.92424242424 -8.5 0)
(-9.92424242424 -9 0)
(-9.92424242424 -9.5 0)
(-9.92424242424 -10 0)
(-9.92424242424 -10.5 0)
(-9.42803030303 -0.5 0)
(-9.42803030303 -1 0)
(-9.42803030303 -1.5 0)
(-9.42803030303 -2 0)
(-9.42803030303 -2.5 0)
(-9.42803030303 -3 0)
(-9.42803030303 -3.5 0)
(-9.42803030303 -4 0)
(-9.42803030303 -4.5 0)
(-9.42803030303 -5 0)
(-9.42803030303 -5.5 0)
(-9.42803030303 -6 0)
(-9.42803030303 -6.5 0)
(-9.42803030303 -7 0)
(-9.42803030303 -7.5 0)
(-9.42803030303 -8 0)
(-9.42803030303 -8.5 0)
(-9.42803030303 -9 0)
(-9.42803030303 -9.5 0)
(-9.42803030303 -10 0)
(-9.42803030303 -10.5 0)
(-8.93181818182 -0.5 0)
(-8.93181818182 -1 0)
(-8.93181818182 -1.5 0)
(-8.93181818182 -2 0)
(-8.93181818182 -2.5 0)
(-8.93181818182 -3 0)
(-8.93181818182 -3.5 0)
(-8.93181818182 -4 0)
(-8.93181818182 -4.5 0)
(-8.93181818182 -5 0)
(-8.93181818182 -5.5 0)
(-8.93181818182 -6 0)
(-8.93181818182 -6.5 0)
(-8.93181818182 -7 0)
(-8.93181818182 -7.5 0)
(-8.93181818182 -8 0)
(-8.93181818182 -8.5 0)
(-8.93181818182 -9 0)
(-8.93181818182 -9.5 0)
(-8.93181818182 -10 0)
(-8.93181818182 -10.5 0)
(-8.43560606061 -0.5 0)
(-8.43560606061 -1 0)
(-8.43560606061 -1.5 0)
(-8.43560606061 -2 0)
(-8.43560606061 -2.5 0)
(-8.43560606061 -3 0)
(-8.43560606061 -3.5 0)
(-8.43560606061 -4 0)
(-8.43560606061 -4.5 0)
(-8.43560606061 -5 0)
(-8.43560606061 -5.5 0)
(-8.43560606061 -6 0)
(-8.43560606061 -6.5 0)
(-8.43560606061 -7 0)
(-8.43560606061 -7.5 0)
(-8.43560606061 -8 0)
(-8.43560606061 -8.5 0)
(-8.43560606061 -9 0)
(-8.43560606061 -9.5 0)
(-8.43560606061 -10 0)
(-8.43560606061 -10.5 0)
(-7.93939393939 -0.5 0)
(-7.93939393939 -1 0)
(-7.93939393939 -1.5 0)
(-7.93939393939 -2 0)
(-7.93939393939 -2.5 0)
(-7.93939393939 -3 0)
(-7.93939393939 -3.5 0)
(-7.93939393939 -4 0)
(-7.93939393939 -4.5 0)
(-7.93939393939 -5 0)
(-7.93939393939 -5.5 0)
(-7.93939393939 -6 0)
(-7.93939393939 -6.5 0)
(-7.93939393939 -7 0)
(-7.93939393939 -7.5 0)
(-7.93939393939 -8 0)
(-7.93939393939 -8.5 0)
(-7.93939393939 -9 0)
(-7.93939393939 -9.5 0)
(-7.93939393939 -10 0)
(-7.93939393939 -10.5 0)
(-7.44318181818 -0.5 0)
(-7.44318181818 -1 0)
(-7.44318181818 -1.5 0)
(-7.44318181818 -2 0)
(-7.44318181818 -2.5 0)
(-7.44318181818 -3 0)
(-7.44318181818 -3.5 0)
(-7.44318181818 -4 0)
(-7.44318181818 -4.5 0)
(-7.44318181818 -5 0)
(-7.44318181818 -5.5 0)
(-7.44318181818 -6 0)
(-7.44318181818 -6.5 0)
(-7.44318181818 -7 0)
(-7.44318181818 -7.5 0)
(-7.44318181818 -8 0)
(-7.44318181818 -8.5 0)
(-7.44318181818 -9 0)
(-7.44318181818 -9.5 0)
(-7.44318181818 -10 0)
(-7.44318181818 -10.5 0)
(-6.94696969697 -0.5 0)
(-6.94696969697 -1 0)
(-6.94696969697 -1.5 0)
(-6.94696969697 -2 0)
(-6.94696969697 -2.5 0)
(-6.94696969697 -3 0)
(-6.94696969697 -3.5 0)
(-6.94696969697 -4 0)
(-6.94696969697 -4.5 0)
(-6.94696969697 -5 0)
(-6.94696969697 -5.5 0)
(-6.94696969697 -6 0)
(-6.94696969697 -6.5 0)
(-6.94696969697 -7 0)
(-6.94696969697 -7.5 0)
(-6.94696969697 -8 0)
(-6.94696969697 -8.5 0)
(-6.94696969697 -9 0)
(-6.94696969697 -9.5 0)
(-6.94696969697 -10 0)
(-6.94696969697 -10.5 0)
(-6.45075757576 -0.5 0)
(-6.45075757576 -1 0)
(-6.45075757576 -1.5 0)
(-6.45075757576 -2 0)
(-6.45075757576 -2.5 0)
(-6.45075757576 -3 0)
(-6.45075757576 -3.5 0)
(-6.45075757576 -4 0)
(-6.45075757576 -4.5 0)
(-6.45075757576 -5 0)
(-6.45075757576 -5.5 0)
(-6.45075757576 -6 0)
(-6.45075757576 -6.5 0)
(-6.45075757576 -7 0)
(-6.45075757576 -7.5 0)
(-6.45075757576 -8 0)
(-6.45075757576 -8.5 0)
(-6.45075757576 -9 0)
(-6.45075757576 -9.5 0)
(-6.45075757576 -10 0)
(-6.45075757576 -10.5 0)
(-5.95454545455 -0.5 0)
(-5.95454545455 -1 0)
(-5.95454545455 -1.5 0)
(-5.95454545455 -2 0)
(-5.95454545455 -2.5 0)
(-5.95454545455 -3 0)
(-5.95454545455 -3.5 0)
(-5.95454545455 -4 0)
(-5.95454545455 -4.5 0)
(-5.95454545455 -5 0)
(-5.95454545455 -5.5 0)
(-5.95454545455 -6 0)
(-5.95454545455 -6.5 0)
(-5.95454545455 -7 0)
(-5.95454545455 -7.5 0)
(-5.95454545455 -8 0)
(-5.95454545455 -8.5 0)
(-5.95454545455 -9 0)
(-5.95454545455 -9.5 0)
(-5.95454545455 -10 0)
(-5.95454545455 -10.5 0)
(-5.45833333333 -0.5 0)
(-5.45833333333 -1 0)
(-5.45833333333 -1.5 0)
(-5.45833333333 -2 0)
(-5.45833333333 -2.5 0)
(-5.45833333333 -3 0)
(-5.45833333333 -3.5 0)
(-5.45833333333 -4 0)
(-5.45833333333 -4.5 0)
(-5.45833333333 -5 0)
(-5.45833333333 -5.5 0)
(-5.45833333333 -6 0)
(-5.45833333333 -6.5 0)
(-5.45833333333 -7 0)
(-5.45833333333 -7.5 0)
(-5.45833333333 -8 0)
(-5.45833333333 -8.5 0)
(-5.45833333333 -9 0)
(-5.45833333333 -9.5 0)
(-5.45833333333 -10 0)
(-5.45833333333 -10.5 0)
(-4.96212121212 -0.5 0)
(-4.96212121212 -1 0)
(-4.96212121212 -1.5 0)
(-4.96212121212 -2 0)
(-4.96212121212 -2.5 0)
(-4.96212121212 -3 0)
(-4.96212121212 -3.5 0)
(-4.96212121212 -4 0)
(-4.96212121212 -4.5 0)
(-4.96212121212 -5 0)
(-4.96212121212 -5.5 0)
(-4.96212121212 -6 0)
(-4.96212121212 -6.5 0)
(-4.96212121212 -7 0)
(-4.96212121212 -7.5 0)
(-4.96212121212 -8 0)
(-4.96212121212 -8.5 0)
(-4.96212121212 -9 0)
(-4.96212121212 -9.5 0)
(-4.96212121212 -10 0)
(-4.96212121212 -10.5 0)
(-4.46590909091 -0.5 0)
(-4.46590909091 -1 0)
(-4.46590909091 -1.5 0)
(-4.46590909091 -2 0)
(-4.46590909091 -2.5 0)
(-4.46590909091 -3 0)
(-4.46590909091 -3.5 0)
(-4.46590909091 -4 0)
(-4.46590909091 -4.5 0)
(-4.46590909091 -5 0)
(-4.46590909091 -5.5 0)
(-4.46590909091 -6 0)
(-4.46590909091 -6.5 0)
(-4.46590909091 -7 0)
(-4.46590909091 -7.5 0)
(-4.46590909091 -8 0)
(-4.46590909091 -8.5 0)
(-4.46590909091 -9 0)
(-4.46590909091 -9.5 0)
(-4.46590909091 -10 0)
(-4.46590909091 -10.5 0)
(-3.9696969697 -0.5 0)
(-3.9696969697 -1 0)
(-3.9696969697 -1.5 0)
(-3.9696969697 -2 0)
(-3.9696969697 -2.5 0)
(-3.9696969697 -3 0)
(-3.9696969697 -3.5 0)
(-3.9696969697 -4 0)
(-3.9696969697 -4.5 0)
(-3.9696969697 -5 0)
(-3.9696969697 -5.5 0)
(-3.9696969697 -6 0)
(-3.9696969697 -6.5 0)
(-3.9696969697 -7 0)
(-3.9696969697 -7.5 0)
(-3.9696969697 -8 0)
(-3.9696969697 -8.5 0)
(-3.9696969697 -9 0)
(-3.9696969697 -9.5 0)
(-3.9696969697 -10 0)
(-3.9696969697 -10.5 0)
(-3.47348484848 -0.5 0)
(-3.47348484848 -1 0)
(-3.47348484848 -1.5 0)
(-3.47348484848 -2 0)
(-3.47348484848 -2.5 0)
(-3.47348484848 -3 0)
(-3.47348484848 -3.5 0)
(-3.47348484848 -4 0)
(-3.47348484848 -4.5 0)
(-3.47348484848 -5 0)
(-3.47348484848 -5.5 0)
(-3.47348484848 -6 0)
(-3.47348484848 -6.5 0)
(-3.47348484848 -7 0)
(-3.47348484848 -7.5 0)
(-3.47348484848 -8 0)
(-3.47348484848 -8.5 0)
(-3.47348484848 -9 0)
(-3.47348484848 -9.5 0)
(-3.47348484848 -10 0)
(-3.47348484848 -10.5 0)
(-2.97727272727 -0.5 0)
(-2.97727272727 -1 0)
(-2.97727272727 -1.5 0)
(-2.97727272727 -2 0)
(-2.97727272727 -2.5 0)
(-2.97727272727 -3 0)
(-2.97727272727 -3.5 0)
(-2.97727272727 -4 0)
(-2.97727272727 -4.5 0)
(-2.97727272727 -5 0)
(-2.97727272727 -5.5 0)
(-2.97727272727 -6 0)
(-2.97727272727 -6.5 0)
(-2.97727272727 -7 0)
(-2.97727272727 -7.5 0)
(-2.97727272727 -8 0)
(-2.97727272727 -8.5 0)
(-2.97727272727 -9 0)
(-2.97727272727 -9.5 0)
(-2.97727272727 -10 0)
(-2.97727272727 -10.5 0)
(-2.48106060606 -0.5 0)
(-2.48106060606 -1 0)
(-2.48106060606 -1.5 0)
(-2.48106060606 -2 0)
(-2.48106060606 -2.5 0)
(-2.48106060606 -3 0)
(-2.48106060606 -3.5 0)
(-2.48106060606 -4 0)
(-2.48106060606 -4.5 0)
(-2.48106060606 -5 0)
(-2.48106060606 -5.5 0)
(-2.48106060606 -6 0)
(-2.48106060606 -6.5 0)
(-2.48106060606 -7 0)
(-2.48106060606 -7.5 0)
(-2.48106060606 -8 0)
(-2.48106060606 -8.5 0)
(-2.48106060606 -9 0)
(-2.48106060606 -9.5 0)
(-2.48106060606 -10 0)
(-2.48106060606 -10.5 0)
(-1.98484848485 -0.5 0)
(-1.98484848485 -1 0)
(-1.98484848485 -1.5 0)
(-1.98484848485 -2 0)
(-1.98484848485 -2.5 0)
(-1.98484848485 -3 0)
(-1.98484848485 -3.5 0)
(-1.98484848485 -4 0)
(-1.98484848485 -4.5 0)
(-1.98484848485 -5 0)
(-1.98484848485 -5.5 0)
(-1.98484848485 -6 0)
(-1.98484848485 -6.5 0)
(-1.98484848485 -7 0)
(-1.98484848485 -7.5 0)
(-1.98484848485 -8 0)
(-1.98484848485 -8.5 0)
(-1.98484848485 -9 0)
(-1.98484848485 -9.5 0)
(-1.98484848485 -10 0)
(-1.98484848485 -10.5 0)
(-1.48863636364 -0.5 0)
(-1.48863636364 -1 0)
(-1.48863636364 -1.5 0)
(-1.48863636364 -2 0)
(-1.48863636364 -2.5 0)
(-1.48863636364 -3 0)
(-1.48863636364 -3.5 0)
(-1.48863636364 -4 0)
(-1.48863636364 -4.5 0)
(-1.48863636364 -5 0)
(-1.48863636364 -5.5 0)
(-1.48863636364 -6 0)
(-1.48863636364 -6.5 0)
(-1.48863636364 -7 0)
(-1.48863636364 -7.5 0)
(-1.48863636364 -8 0)
(-1.48863636364 -8.5 0)
(-1.48863636364 -9 0)
(-1.48863636364 -9.5 0)
(-1.48863636364 -10 0)
(-1.48863636364 -10.5 0)
(-0.992424242424 -0.5 0)
(-0.992424242424 -1 0)
(-0.992424242424 -1.5 0)
(-0.992424242424 -2 0)
(-0.992424242424 -2.5 0)
(-0.992424242424 -3 0)
(-0.992424242424 -3.5 0)
(-0.992424242424 -4 0)
(-0.992424242424 -4.5 0)
(-0.992424242424 -5 0)
(-0.992424242424 -5.5 0)
(-0.992424242424 -6 0)
(-0.992424242424 -6.5 0)
(-0.992424242424 -7 0)
(-0.992424242424 -7.5 0)
(-0.992424242424 -8 0)
(-0.992424242424 -8.5 0)
(-0.992424242424 -9 0)
(-0.992424242424 -9.5 0)
(-0.992424242424 -10 0)
(-0.992424242424 -10.5 0)
(-0.496212121212 -0.5 0)
(-0.496212121212 -1 0)
(-0.496212121212 -1.5 0)
(-0.496212121212 -2 0)
(-0.496212121212 -2.5 0)
(-0.496212121212 -3 0)
(-0.496212121212 -3.5 0)
(-0.496212121212 -4 0)
(-0.496212121212 -4.5 0)
(-0.496212121212 -5 0)
(-0.496212121212 -5.5 0)
(-0.496212121212 -6 0)
(-0.496212121212 -6.5 0)
(-0.496212121212 -7 0)
(-0.496212121212 -7.5 0)
(-0.496212121212 -8 0)
(-0.496212121212 -8.5 0)
(-0.496212121212 -9 0)
(-0.496212121212 -9.5 0)
(-0.496212121212 -10 0)
(-0.496212121212 -10.5 0)
(15.8787878788 -0.5 0)
(15.8787878788 -1 0)
(15.8787878788 -1.5 0)
(15.8787878788 -2 0)
(15.8787878788 -2.5 0)
(15.8787878788 -3 0)
(15.8787878788 -3.5 0)
(15.8787878788 -4 0)
(15.8787878788 -4.5 0)
(15.8787878788 -5 0)
(15.8787878788 -5.5 0)
(15.8787878788 -6 0)
(15.8787878788 -6.5 0)
(15.8787878788 -7 0)
(15.8787878788 -7.5 0)
(15.8787878788 -8 0)
(15.8787878788 -8.5 0)
(15.8787878788 -9 0)
(15.8787878788 -9.5 0)
(15.8787878788 -10 0)
(15.8787878788 -10.5 0)
(15.3825757576 -0.5 0)
(15.3825757576 -1 0)
(15.3825757576 -1.5 0)
(15.3825757576 -2 0)
(15.3825757576 -2.5 0)
(15.3825757576 -3 0)
(15.3825757576 -3.5 0)
(15.3825757576 -4 0)
(15.3825757576 -4.5 0)
(15.3825757576 -5 0)
(15.3825757576 -5.5 0)
(15.3825757576 -6 0)
(15.3825757576 -6.5 0)
(15.3825757576 -7 0)
(15.3825757576 -7.5 0)
(15.3825757576 -8 0)
(15.3825757576 -8.5 0)
(15.3825757576 -9 0)
(15.3825757576 -9.5 0)
(15.3825757576 -10 0)
(15.3825757576 -10.5 0)
(14.8863636364 -0.5 0)
(14.8863636364 -1 0)
(14.8863636364 -1.5 0)
(14.8863636364 -2 0)
(14.8863636364 -2.5 0)
(14.8863636364 -3 0)
(14.8863636364 -3.5 0)
(14.8863636364 -4 0)
(14.8863636364 -4.5 0)
(14.8863636364 -5 0)
(14.8863636364 -5.5 0)
(14.8863636364 -6 0)
(14.8863636364 -6.5 0)
(14.8863636364 -7 0)
(14.8863636364 -7.5 0)
(14.8863636364 -8 0)
(14.8863636364 -8.5 0)
(14.8863636364 -9 0)
(14.8863636364 -9.5 0)
(14.8863636364 -10 0)
(14.8863636364 -10.5 0)
(14.3901515152 -0.5 0)
(14.3901515152 -1 0)
(14.3901515152 -1.5 0)
(14.3901515152 -2 0)
(14.3901515152 -2.5 0)
(14.3901515152 -3 0)
(14.3901515152 -3.5 0)
(14.3901515152 -4 0)
(14.3901515152 -4.5 0)
(14.3901515152 -5 0)
(14.3901515152 -5.5 0)
(14.3901515152 -6 0)
(14.3901515152 -6.5 0)
(14.3901515152 -7 0)
(14.3901515152 -7.5 0)
(14.3901515152 -8 0)
(14.3901515152 -8.5 0)
(14.3901515152 -9 0)
(14.3901515152 -9.5 0)
(14.3901515152 -10 0)
(14.3901515152 -10.5 0)
(13.8939393939 -0.5 0)
(13.8939393939 -1 0)
(13.8939393939 -1.5 0)
(13.8939393939 -2 0)
(13.8939393939 -2.5 0)
(13.8939393939 -3 0)
(13.8939393939 -3.5 0)
(13.8939393939 -4 0)
(13.8939393939 -4.5 0)
(13.8939393939 -5 0)
(13.8939393939 -5.5 0)
(13.8939393939 -6 0)
(13.8939393939 -6.5 0)
(13.8939393939 -7 0)
(13.8939393939 -7.5 0)
(13.8939393939 -8 0)
(13.8939393939 -8.5 0)
(13.8939393939 -9 0)
(13.8939393939 -9.5 0)
(13.8939393939 -10 0)
(13.8939393939 -10.5 0)
(13.3977272727 -0.5 0)
(13.3977272727 -1 0)
(13.3977272727 -1.5 0)
(13.3977272727 -2 0)
(13.3977272727 -2.5 0)
(13.3977272727 -3 0)
(13.3977272727 -3.5 0)
(13.3977272727 -4 0)
(13.3977272727 -4.5 0)
(13.3977272727 -5 0)
(13.3977272727 -5.5 0)
(13.3977272727 -6 0)
(13.3977272727 -6.5 0)
(13.3977272727 -7 0)
(13.3977272727 -7.5 0)
(13.3977272727 -8 0)
(13.3977272727 -8.5 0)
(13.3977272727 -9 0)
(13.3977272727 -9.5 0)
(13.3977272727 -10 0)
(13.3977272727 -10.5 0)
(12.9015151515 -0.5 0)
(12.9015151515 -1 0)
(12.9015151515 -1.5 0)
(12.9015151515 -2 0)
(12.9015151515 -2.5 0)
(12.9015151515 -3 0)
(12.9015151515 -3.5 0)
(12.9015151515 -4 0)
(12.9015151515 -4.5 0)
(12.9015151515 -5 0)
(12.9015151515 -5.5 0)
(12.9015151515 -6 0)
(12.9015151515 -6.5 0)
(12.9015151515 -7 0)
(12.9015151515 -7.5 0)
(12.9015151515 -8 0)
(12.9015151515 -8.5 0)
(12.9015151515 -9 0)
(12.9015151515 -9.5 0)
(12.9015151515 -10 0)
(12.9015151515 -10.5 0)
(12.4053030303 -0.5 0)
(12.4053030303 -1 0)
(12.4053030303 -1.5 0)
(12.4053030303 -2 0)
(12.4053030303 -2.5 0)
(12.4053030303 -3 0)
(12.4053030303 -3.5 0)
(12.4053030303 -4 0)
(12.4053030303 -4.5 0)
(12.4053030303 -5 0)
(12.4053030303 -5.5 0)
(12.4053030303 -6 0)
(12.4053030303 -6.5 0)
(12.4053030303 -7 0)
(12.4053030303 -7.5 0)
(12.4053030303 -8 0)
(12.4053030303 -8.5 0)
(12.4053030303 -9 0)
(12.4053030303 -9.5 0)
(12.4053030303 -10 0)
(12.4053030303 -10.5 0)
(11.9090909091 -0.5 0)
(11.9090909091 -1 0)
(11.9090909091 -1.5 0)
(11.9090909091 -2 0)
(11.9090909091 -2.5 0)
(11.9090909091 -3 0)
(11.9090909091 -3.5 0)
(11.9090909091 -4 0)
(11.9090909091 -4.5 0)
(11.9090909091 -5 0)
(11.9090909091 -5.5 0)
(11.9090909091 -6 0)
(11.9090909091 -6.5 0)
(11.9090909091 -7 0)
(11.9090909091 -7.5 0)
(11.9090909091 -8 0)
(11.9090909091 -8.5 0)
(11.9090909091 -9 0)
(11.9090909091 -9.5 0)
(11.9090909091 -10 0)
(11.9090909091 -10.5 0)
(11.4128787879 -0.5 0)
(11.4128787879 -1 0)
(11.4128787879 -1.5 0)
(11.4128787879 -2 0)
(11.4128787879 -2.5 0)
(11.4128787879 -3 0)
(11.4128787879 -3.5 0)
(11.4128787879 -4 0)
(11.4128787879 -4.5 0)
(11.4128787879 -5 0)
(11.4128787879 -5.5 0)
(11.4128787879 -6 0)
(11.4128787879 -6.5 0)
(11.4128787879 -7 0)
(11.4128787879 -7.5 0)
(11.4128787879 -8 0)
(11.4128787879 -8.5 0)
(11.4128787879 -9 0)
(11.4128787879 -9.5 0)
(11.4128787879 -10 0)
(11.4128787879 -10.5 0)
(10.9166666667 -0.5 0)
(10.9166666667 -1 0)
(10.9166666667 -1.5 0)
(10.9166666667 -2 0)
(10.9166666667 -2.5 0)
(10.9166666667 -3 0)
(10.9166666667 -3.5 0)
(10.9166666667 -4 0)
(10.9166666667 -4.5 0)
(10.9166666667 -5 0)
(10.9166666667 -5.5 0)
(10.9166666667 -6 0)
(10.9166666667 -6.5 0)
(10.9166666667 -7 0)
(10.9166666667 -7.5 0)
(10.9166666667 -8 0)
(10.9166666667 -8.5 0)
(10.9166666667 -9 0)
(10.9166666667 -9.5 0)
(10.9166666667 -10 0)
(10.9166666667 -10.5 0)
(10.4204545455 -0.5 0)
(10.4204545455 -1 0)
(10.4204545455 -1.5 0)
(10.4204545455 -2 0)
(10.4204545455 -2.5 0)
(10.4204545455 -3 0)
(10.4204545455 -3.5 0)
(10.4204545455 -4 0)
(10.4204545455 -4.5 0)
(10.4204545455 -5 0)
(10.4204545455 -5.5 0)
(10.4204545455 -6 0)
(10.4204545455 -6.5 0)
(10.4204545455 -7 0)
(10.4204545455 -7.5 0)
(10.4204545455 -8 0)
(10.4204545455 -8.5 0)
(10.4204545455 -9 0)
(10.4204545455 -9.5 0)
(10.4204545455 -10 0)
(10.4204545455 -10.5 0)
(9.92424242424 -0.5 0)
(9.92424242424 -1 0)
(9.92424242424 -1.5 0)
(9.92424242424 -2 0)
(9.92424242424 -2.5 0)
(9.92424242424 -3 0)
(9.92424242424 -3.5 0)
(9.92424242424 -4 0)
(9.92424242424 -4.5 0)
(9.92424242424 -5 0)
(9.92424242424 -5.5 0)
(9.92424242424 -6 0)
(9.92424242424 -6.5 0)
(9.92424242424 -7 0)
(9.92424242424 -7.5 0)
(9.92424242424 -8 0)
(9.92424242424 -8.5 0)
(9.92424242424 -9 0)
(9.92424242424 -9.5 0)
(9.92424242424 -10 0)
(9.92424242424 -10.5 0)
(9.42803030303 -0.5 0)
(9.42803030303 -1 0)
(9.42803030303 -1.5 0)
(9.42803030303 -2 0)
(9.42803030303 -2.5 0)
(9.42803030303 -3 0)
(9.42803030303 -3.5 0)
(9.42803030303 -4 0)
(9.42803030303 -4.5 0)
(9.42803030303 -5 0)
(9.42803030303 -5.5 0)
(9.42803030303 -6 0)
(9.42803030303 -6.5 0)
(9.42803030303 -7 0)
(9.42803030303 -7.5 0)
(9.42803030303 -8 0)
(9.42803030303 -8.5 0)
(9.42803030303 -9 0)
(9.42803030303 -9.5 0)
(9.42803030303 -10 0)
(9.42803030303 -10.5 0)
(8.93181818182 -0.5 0)
(8.93181818182 -1 0)
(8.93181818182 -1.5 0)
(8.93181818182 -2 0)
(8.93181818182 -2.5 0)
(8.93181818182 -3 0)
(8.93181818182 -3.5 0)
(8.93181818182 -4 0)
(8.93181818182 -4.5 0)
(8.93181818182 -5 0)
(8.93181818182 -5.5 0)
(8.93181818182 -6 0)
(8.93181818182 -6.5 0)
(8.93181818182 -7 0)
(8.93181818182 -7.5 0)
(8.93181818182 -8 0)
(8.93181818182 -8.5 0)
(8.93181818182 -9 0)
(8.93181818182 -9.5 0)
(8.93181818182 -10 0)
(8.93181818182 -10.5 0)
(8.43560606061 -0.5 0)
(8.43560606061 -1 0)
(8.43560606061 -1.5 0)
(8.43560606061 -2 0)
(8.43560606061 -2.5 0)
(8.43560606061 -3 0)
(8.43560606061 -3.5 0)
(8.43560606061 -4 0)
(8.43560606061 -4.5 0)
(8.43560606061 -5 0)
(8.43560606061 -5.5 0)
(8.43560606061 -6 0)
(8.43560606061 -6.5 0)
(8.43560606061 -7 0)
(8.43560606061 -7.5 0)
(8.43560606061 -8 0)
(8.43560606061 -8.5 0)
(8.43560606061 -9 0)
(8.43560606061 -9.5 0)
(8.43560606061 -10 0)
(8.43560606061 -10.5 0)
(7.93939393939 -0.5 0)
(7.93939393939 -1 0)
(7.93939393939 -1.5 0)
(7.93939393939 -2 0)
(7.93939393939 -2.5 0)
(7.93939393939 -3 0)
(7.93939393939 -3.5 0)
(7.93939393939 -4 0)
(7.93939393939 -4.5 0)
(7.93939393939 -5 0)
(7.93939393939 -5.5 0)
(7.93939393939 -6 0)
(7.93939393939 -6.5 0)
(7.93939393939 -7 0)
(7.93939393939 -7.5 0)
(7.93939393939 -8 0)
(7.93939393939 -8.5 0)
(7.93939393939 -9 0)
(7.93939393939 -9.5 0)
(7.93939393939 -10 0)
(7.93939393939 -10.5 0)
(7.44318181818 -0.5 0)
(7.44318181818 -1 0)
(7.44318181818 -1.5 0)
(7.44318181818 -2 0)
(7.44318181818 -2.5 0)
(7.44318181818 -3 0)
(7.44318181818 -3.5 0)
(7.44318181818 -4 0)
(7.44318181818 -4.5 0)
(7.44318181818 -5 0)
(7.44318181818 -5.5 0)
(7.44318181818 -6 0)
(7.44318181818 -6.5 0)
(7.44318181818 -7 0)
(7.44318181818 -7.5 0)
(7.44318181818 -8 0)
(7.44318181818 -8.5 0)
(7.44318181818 -9 0)
(7.44318181818 -9.5 0)
(7.44318181818 -10 0)
(7.44318181818 -10.5 0)
(6.94696969697 -0.5 0)
(6.94696969697 -1 0)
(6.94696969697 -1.5 0)
(6.94696969697 -2 0)
(6.94696969697 -2.5 0)
(6.94696969697 -3 0)
(6.94696969697 -3.5 0)
(6.94696969697 -4 0)
(6.94696969697 -4.5 0)
(6.94696969697 -5 0)
(6.94696969697 -5.5 0)
(6.94696969697 -6 0)
(6.94696969697 -6.5 0)
(6.94696969697 -7 0)
(6.94696969697 -7.5 0)
(6.94696969697 -8 0)
(6.94696969697 -8.5 0)
(6.94696969697 -9 0)
(6.94696969697 -9.5 0)
(6.94696969697 -10 0)
(6.94696969697 -10.5 0)
(6.45075757576 -0.5 0)
(6.45075757576 -1 0)
(6.45075757576 -1.5 0)
(6.45075757576 -2 0)
(6.45075757576 -2.5 0)
(6.45075757576 -3 0)
(6.45075757576 -3.5 0)
(6.45075757576 -4 0)
(6.45075757576 -4.5 0)
(6.45075757576 -5 0)
(6.45075757576 -5.5 0)
(6.45075757576 -6 0)
(6.45075757576 -6.5 0)
(6.45075757576 -7 0)
(6.45075757576 -7.5 0)
(6.45075757576 -8 0)
(6.45075757576 -8.5 0)
(6.45075757576 -9 0)
(6.45075757576 -9.5 0)
(6.45075757576 -10 0)
(6.45075757576 -10.5 0)
(5.95454545455 -0.5 0)
(5.95454545455 -1 0)
(5.95454545455 -1.5 0)
(5.95454545455 -2 0)
(5.95454545455 -2.5 0)
(5.95454545455 -3 0)
(5.95454545455 -3.5 0)
(5.95454545455 -4 0)
(5.95454545455 -4.5 0)
(5.95454545455 -5 0)
(5.95454545455 -5.5 0)
(5.95454545455 -6 0)
(5.95454545455 -6.5 0)
(5.95454545455 -7 0)
(5.95454545455 -7.5 0)
(5.95454545455 -8 0)
(5.95454545455 -8.5 0)
(5.95454545455 -9 0)
(5.95454545455 -9.5 0)
(5.95454545455 -10 0)
(5.95454545455 -10.5 0)
(5.45833333333 -0.5 0)
(5.45833333333 -1 0)
(5.45833333333 -1.5 0)
(5.45833333333 -2 0)
(5.45833333333 -2.5 0)
(5.45833333333 -3 0)
(5.45833333333 -3.5 0)
(5.45833333333 -4 0)
(5.45833333333 -4.5 0)
(5.45833333333 -5 0)
(5.45833333333 -5.5 0)
(5.45833333333 -6 0)
(5.45833333333 -6.5 0)
(5.45833333333 -7 0)
(5.45833333333 -7.5 0)
(5.45833333333 -8 0)
(5.45833333333 -8.5 0)
(5.45833333333 -9 0)
(5.45833333333 -9.5 0)
(5.45833333333 -10 0)
(5.45833333333 -10.5 0)
(4.96212121212 -0.5 0)
(4.96212121212 -1 0)
(4.96212121212 -1.5 0)
(4.96212121212 -2 0)
(4.96212121212 -2.5 0)
(4.96212121212 -3 0)
(4.96212121212 -3.5 0)
(4.96212121212 -4 0)
(4.96212121212 -4.5 0)
(4.96212121212 -5 0)
(4.96212121212 -5.5 0)
(4.96212121212 -6 0)
(4.96212121212 -6.5 0)
(4.96212121212 -7 0)
(4.96212121212 -7.5 0)
(4.96212121212 -8 0)
(4.96212121212 -8.5 0)
(4.96212121212 -9 0)
(4.96212121212 -9.5 0)
(4.96212121212 -10 0)
(4.96212121212 -10.5 0)
(4.46590909091 -0.5 0)
(4.46590909091 -1 0)
(4.46590909091 -1.5 0)
(4.46590909091 -2 0)
(4.46590909091 -2.5 0)
(4.46590909091 -3 0)
(4.46590909091 -3.5 0)
(4.46590909091 -4 0)
(4.46590909091 -4.5 0)
(4.46590909091 -5 0)
(4.46590909091 -5.5 0)
(4.46590909091 -6 0)
(4.46590909091 -6.5 0)
(4.46590909091 -7 0)
(4.46590909091 -7.5 0)
(4.46590909091 -8 0)
(4.46590909091 -8.5 0)
(4.46590909091 -9 0)
(4.46590909091 -9.5 0)
(4.46590909091 -10 0)
(4.46590909091 -10.5 0)
(3.9696969697 -0.5 0)
(3.9696969697 -1 0)
(3.9696969697 -1.5 0)
(3.9696969697 -2 0)
(3.9696969697 -2.5 0)
(3.9696969697 -3 0)
(3.9696969697 -3.5 0)
(3.9696969697 -4 0)
(3.9696969697 -4.5 0)
(3.9696969697 -5 0)
(3.9696969697 -5.5 0)
(3.9696969697 -6 0)
(3.9696969697 -6.5 0)
(3.9696969697 -7 0)
(3.9696969697 -7.5 0)
(3.9696969697 -8 0)
(3.9696969697 -8.5 0)
(3.9696969697 -9 0)
(3.9696969697 -9.5 0)
(3.9696969697 -10 0)
(3.9696969697 -10.5 0)
(3.47348484848 -0.5 0)
(3.47348484848 -1 0)
(3.47348484848 -1.5 0)
(3.47348484848 -2 0)
(3.47348484848 -2.5 0)
(3.47348484848 -3 0)
(3.47348484848 -3.5 0)
(3.47348484848 -4 0)
(3.47348484848 -4.5 0)
(3.47348484848 -5 0)
(3.47348484848 -5.5 0)
(3.47348484848 -6 0)
(3.47348484848 -6.5 0)
(3.47348484848 -7 0)
(3.47348484848 -7.5 0)
(3.47348484848 -8 0)
(3.47348484848 -8.5 0)
(3.47348484848 -9 0)
(3.47348484848 -9.5 0)
(3.47348484848 -10 0)
(3.47348484848 -10.5 0)
(2.97727272727 -0.5 0)
(2.97727272727 -1 0)
(2.97727272727 -1.5 0)
(2.97727272727 -2 0)
(2.97727272727 -2.5 0)
(2.97727272727 -3 0)
(2.97727272727 -3.5 0)
(2.97727272727 -4 0)
(2.97727272727 -4.5 0)
(2.97727272727 -5 0)
(2.97727272727 -5.5 0)
(2.97727272727 -6 0)
(2.97727272727 -6.5 0)
(2.97727272727 -7 0)
(2.97727272727 -7.5 0)
(2.97727272727 -8 0)
(2.97727272727 -8.5 0)
(2.97727272727 -9 0)
(2.97727272727 -9.5 0)
(2.97727272727 -10 0)
(2.97727272727 -10.5 0)
(2.48106060606 -0.5 0)
(2.48106060606 -1 0)
(2.48106060606 -1.5 0)
(2.48106060606 -2 0)
(2.48106060606 -2.5 0)
(2.48106060606 -3 0)
(2.48106060606 -3.5 0)
(2.48106060606 -4 0)
(2.48106060606 -4.5 0)
(2.48106060606 -5 0)
(2.48106060606 -5.5 0)
(2.48106060606 -6 0)
(2.48106060606 -6.5 0)
(2.48106060606 -7 0)
(2.48106060606 -7.5 0)
(2.48106060606 -8 0)
(2.48106060606 -8.5 0)
(2.48106060606 -9 0)
(2.48106060606 -9.5 0)
(2.48106060606 -10 0)
(2.48106060606 -10.5 0)
(1.98484848485 -0.5 0)
(1.98484848485 -1 0)
(1.98484848485 -1.5 0)
(1.98484848485 -2 0)
(1.98484848485 -2.5 0)
(1.98484848485 -3 0)
(1.98484848485 -3.5 0)
(1.98484848485 -4 0)
(1.98484848485 -4.5 0)
(1.98484848485 -5 0)
(1.98484848485 -5.5 0)
(1.98484848485 -6 0)
(1.98484848485 -6.5 0)
(1.98484848485 -7 0)
(1.98484848485 -7.5 0)
(1.98484848485 -8 0)
(1.98484848485 -8.5 0)
(1.98484848485 -9 0)
(1.98484848485 -9.5 0)
(1.98484848485 -10 0)
(1.98484848485 -10.5 0)
(1.48863636364 -0.5 0)
(1.48863636364 -1 0)
(1.48863636364 -1.5 0)
(1.48863636364 -2 0)
(1.48863636364 -2.5 0)
(1.48863636364 -3 0)
(1.48863636364 -3.5 0)
(1.48863636364 -4 0)
(1.48863636364 -4.5 0)
(1.48863636364 -5 0)
(1.48863636364 -5.5 0)
(1.48863636364 -6 0)
(1.48863636364 -6.5 0)
(1.48863636364 -7 0)
(1.48863636364 -7.5 0)
(1.48863636364 -8 0)
(1.48863636364 -8.5 0)
(1.48863636364 -9 0)
(1.48863636364 -9.5 0)
(1.48863636364 -10 0)
(1.48863636364 -10.5 0)
(0.992424242424 -0.5 0)
(0.992424242424 -1 0)
(0.992424242424 -1.5 0)
(0.992424242424 -2 0)
(0.992424242424 -2.5 0)
(0.992424242424 -3 0)
(0.992424242424 -3.5 0)
(0.992424242424 -4 0)
(0.992424242424 -4.5 0)
(0.992424242424 -5 0)
(0.992424242424 -5.5 0)
(0.992424242424 -6 0)
(0.992424242424 -6.5 0)
(0.992424242424 -7 0)
(0.992424242424 -7.5 0)
(0.992424242424 -8 0)
(0.992424242424 -8.5 0)
(0.992424242424 -9 0)
(0.992424242424 -9.5 0)
(0.992424242424 -10 0)
(0.992424242424 -10.5 0)
(0.496212121212 -0.5 0)
(0.496212121212 -1 0)
(0.496212121212 -1.5 0)
(0.496212121212 -2 0)
(0.496212121212 -2.5 0)
(0.496212121212 -3 0)
(0.496212121212 -3.5 0)
(0.496212121212 -4 0)
(0.496212121212 -4.5 0)
(0.496212121212 -5 0)
(0.496212121212 -5.5 0)
(0.496212121212 -6 0)
(0.496212121212 -6.5 0)
(0.496212121212 -7 0)
(0.496212121212 -7.5 0)
(0.496212121212 -8 0)
(0.496212121212 -8.5 0)
(0.496212121212 -9 0)
(0.496212121212 -9.5 0)
(0.496212121212 -10 0)
(0.496212121212 -10.5 0)
(-18.875 -11.5 0)
(-18.875 -12 0)
(-18.875 -12.5 0)
(-18.875 -13 0)
(-18.875 -13.5 0)
(-18.875 -14 0)
(-18.875 -14.5 0)
(-18.875 -15 0)
(-18.875 -15.5 0)
(-18.875 -16 0)
(-18.875 -16.5 0)
(-18.875 -17 0)
(-18.875 -17.5 0)
(-18.875 -18 0)
(-18.875 -18.5 0)
(-18.875 -19 0)
(-18.875 -19.5 0)
(-18.875 -20 0)
(-18.875 -20.5 0)
(-18.875 -21 0)
(-18.875 -21.5 0)
(-18.875 -22 0)
(-18.875 -22.5 0)
(-18.875 -23 0)
(-18.875 -23.5 0)
(-18.875 -24 0)
(-18.875 -24.5 0)
(-18.375 -11.5 0)
(-18.375 -12 0)
(-18.375 -12.5 0)
(-18.375 -13 0)
(-18.375 -13.5 0)
(-18.375 -14 0)
(-18.375 -14.5 0)
(-18.375 -15 0)
(-18.375 -15.5 0)
(-18.375 -16 0)
(-18.375 -16.5 0)
(-18.375 -17 0)
(-18.375 -17.5 0)
(-18.375 -18 0)
(-18.375 -18.5 0)
(-18.375 -19 0)
(-18.375 -19.5 0)
(-18.375 -20 0)
(-18.375 -20.5 0)
(-18.375 -21 0)
(-18.375 -21.5 0)
(-18.375 -22 0)
(-18.375 -22.5 0)
(-18.375 -23 0)
(-18.375 -23.5 0)
(-18.375 -24 0)
(-18.375 -24.5 0)
(-17.875 -11.5 0)
(-17.875 -12 0)
(-17.875 -12.5 0)
(-17.875 -13 0)
(-17.875 -13.5 0)
(-17.875 -14 0)
(-17.875 -14.5 0)
(-17.875 -15 0)
(-17.875 -15.5 0)
(-17.875 -16 0)
(-17.875 -16.5 0)
(-17.875 -17 0)
(-17.875 -17.5 0)
(-17.875 -18 0)
(-17.875 -18.5 0)
(-17.875 -19 0)
(-17.875 -19.5 0)
(-17.875 -20 0)
(-17.875 -20.5 0)
(-17.875 -21 0)
(-17.875 -21.5 0)
(-17.875 -22 0)
(-17.875 -22.5 0)
(-17.875 -23 0)
(-17.875 -23.5 0)
(-17.875 -24 0)
(-17.875 -24.5 0)
(-17.375 -11.5 0)
(-17.375 -12 0)
(-17.375 -12.5 0)
(-17.375 -13 0)
(-17.375 -13.5 0)
(-17.375 -14 0)
(-17.375 -14.5 0)
(-17.375 -15 0)
(-17.375 -15.5 0)
(-17.375 -16 0)
(-17.375 -16.5 0)
(-17.375 -17 0)
(-17.375 -17.5 0)
(-17.375 -18 0)
(-17.375 -18.5 0)
(-17.375 -19 0)
(-17.375 -19.5 0)
(-17.375 -20 0)
(-17.375 -20.5 0)
(-17.375 -21 0)
(-17.375 -21.5 0)
(-17.375 -22 0)
(-17.375 -22.5 0)
(-17.375 -23 0)
(-17.375 -23.5 0)
(-17.375 -24 0)
(-17.375 -24.5 0)
(-16.875 -11.5 0)
(-16.875 -12 0)
(-16.875 -12.5 0)
(-16.875 -13 0)
(-16.875 -13.5 0)
(-16.875 -14 0)
(-16.875 -14.5 0)
(-16.875 -15 0)
(-16.875 -15.5 0)
(-16.875 -16 0)
(-16.875 -16.5 0)
(-16.875 -17 0)
(-16.875 -17.5 0)
(-16.875 -18 0)
(-16.875 -18.5 0)
(-16.875 -19 0)
(-16.875 -19.5 0)
(-16.875 -20 0)
(-16.875 -20.5 0)
(-16.875 -21 0)
(-16.875 -21.5 0)
(-16.875 -22 0)
(-16.875 -22.5 0)
(-16.875 -23 0)
(-16.875 -23.5 0)
(-16.875 -24 0)
(-16.875 -24.5 0)
(-15.8787878788 -11.5 0)
(-15.8787878788 -12 0)
(-15.8787878788 -12.5 0)
(-15.8787878788 -13 0)
(-15.8787878788 -13.5 0)
(-15.8787878788 -14 0)
(-15.8787878788 -14.5 0)
(-15.8787878788 -15 0)
(-15.8787878788 -15.5 0)
(-15.8787878788 -16 0)
(-15.8787878788 -16.5 0)
(-15.8787878788 -17 0)
(-15.8787878788 -17.5 0)
(-15.8787878788 -18 0)
(-15.8787878788 -18.5 0)
(-15.8787878788 -19 0)
(-15.8787878788 -19.5 0)
(-15.8787878788 -20 0)
(-15.8787878788 -20.5 0)
(-15.8787878788 -21 0)
(-15.8787878788 -21.5 0)
(-15.8787878788 -22 0)
(-15.8787878788 -22.5 0)
(-15.8787878788 -23 0)
(-15.8787878788 -23.5 0)
(-15.8787878788 -24 0)
(-15.8787878788 -24.5 0)
(-15.3825757576 -11.5 0)
(-15.3825757576 -12 0)
(-15.3825757576 -12.5 0)
(-15.3825757576 -13 0)
(-15.3825757576 -13.5 0)
(-15.3825757576 -14 0)
(-15.3825757576 -14.5 0)
(-15.3825757576 -15 0)
(-15.3825757576 -15.5 0)
(-15.3825757576 -16 0)
(-15.3825757576 -16.5 0)
(-15.3825757576 -17 0)
(-15.3825757576 -17.5 0)
(-15.3825757576 -18 0)
(-15.3825757576 -18.5 0)
(-15.3825757576 -19 0)
(-15.3825757576 -19.5 0)
(-15.3825757576 -20 0)
(-15.3825757576 -20.5 0)
(-15.3825757576 -21 0)
(-15.3825757576 -21.5 0)
(-15.3825757576 -22 0)
(-15.3825757576 -22.5 0)
(-15.3825757576 -23 0)
(-15.3825757576 -23.5 0)
(-15.3825757576 -24 0)
(-15.3825757576 -24.5 0)
(-14.8863636364 -11.5 0)
(-14.8863636364 -12 0)
(-14.8863636364 -12.5 0)
(-14.8863636364 -13 0)
(-14.8863636364 -13.5 0)
(-14.8863636364 -14 0)
(-14.8863636364 -14.5 0)
(-14.8863636364 -15 0)
(-14.8863636364 -15.5 0)
(-14.8863636364 -16 0)
(-14.8863636364 -16.5 0)
(-14.8863636364 -17 0)
(-14.8863636364 -17.5 0)
(-14.8863636364 -18 0)
(-14.8863636364 -18.5 0)
(-14.8863636364 -19 0)
(-14.8863636364 -19.5 0)
(-14.8863636364 -20 0)
(-14.8863636364 -20.5 0)
(-14.8863636364 -21 0)
(-14.8863636364 -21.5 0)
(-14.8863636364 -22 0)
(-14.8863636364 -22.5 0)
(-14.8863636364 -23 0)
(-14.8863636364 -23.5 0)
(-14.8863636364 -24 0)
(-14.8863636364 -24.5 0)
(-14.3901515152 -11.5 0)
(-14.3901515152 -12 0)
(-14.3901515152 -12.5 0)
(-14.3901515152 -13 0)
(-14.3901515152 -13.5 0)
(-14.3901515152 -14 0)
(-14.3901515152 -14.5 0)
(-14.3901515152 -15 0)
(-14.3901515152 -15.5 0)
(-14.3901515152 -16 0)
(-14.3901515152 -16.5 0)
(-14.3901515152 -17 0)
(-14.3901515152 -17.5 0)
(-14.3901515152 -18 0)
(-14.3901515152 -18.5 0)
(-14.3901515152 -19 0)
(-14.3901515152 -19.5 0)
(-14.3901515152 -20 0)
(-14.3901515152 -20.5 0)
(-14.3901515152 -21 0)
(-14.3901515152 -21.5 0)
(-14.3901515152 -22 0)
(-14.3901515152 -22.5 0)
(-14.3901515152 -23 0)
(-14.3901515152 -23.5 0)
(-14.3901515152 -24 0)
(-14.3901515152 -24.5 0)
(-13.8939393939 -11.5 0)
(-13.8939393939 -12 0)
(-13.8939393939 -12.5 0)
(-13.8939393939 -13 0)
(-13.8939393939 -13.5 0)
(-13.8939393939 -14 0)
(-13.8939393939 -14.5 0)
(-13.8939393939 -15 0)
(-13.8939393939 -15.5 0)
(-13.8939393939 -16 0)
(-13.8939393939 -16.5 0)
(-13.8939393939 -17 0)
(-13.8939393939 -17.5 0)
(-13.8939393939 -18 0)
(-13.8939393939 -18.5 0)
(-13.8939393939 -19 0)
(-13.8939393939 -19.5 0)
(-13.8939393939 -20 0)
(-13.8939393939 -20.5 0)
(-13.8939393939 -21 0)
(-13.8939393939 -21.5 0)
(-13.8939393939 -22 0)
(-13.8939393939 -22.5 0)
(-13.8939393939 -23 0)
(-13.8939393939 -23.5 0)
(-13.8939393939 -24 0)
(-13.8939393939 -24.5 0)
(-13.3977272727 -11.5 0)
(-13.3977272727 -12 0)
(-13.3977272727 -12.5 0)
(-13.3977272727 -13 0)
(-13.3977272727 -13.5 0)
(-13.3977272727 -14 0)
(-13.3977272727 -14.5 0)
(-13.3977272727 -15 0)
(-13.3977272727 -15.5 0)
(-13.3977272727 -16 0)
(-13.3977272727 -16.5 0)
(-13.3977272727 -17 0)
(-13.3977272727 -17.5 0)
(-13.3977272727 -18 0)
(-13.3977272727 -18.5 0)
(-13.3977272727 -19 0)
(-13.3977272727 -19.5 0)
(-13.3977272727 -20 0)
(-13.3977272727 -20.5 0)
(-13.3977272727 -21 0)
(-13.3977272727 -21.5 0)
(-13.3977272727 -22 0)
(-13.3977272727 -22.5 0)
(-13.3977272727 -23 0)
(-13.3977272727 -23.5 0)
(-13.3977272727 -24 0)
(-13.3977272727 -24.5 0)
(-12.9015151515 -11.5 0)
(-12.9015151515 -12 0)
(-12.9015151515 -12.5 0)
(-12.9015151515 -13 0)
(-12.9015151515 -13.5 0)
(-12.9015151515 -14 0)
(-12.9015151515 -14.5 0)
(-12.9015151515 -15 0)
(-12.9015151515 -15.5 0)
(-12.9015151515 -16 0)
(-12.9015151515 -16.5 0)
(-12.9015151515 -17 0)
(-12.9015151515 -17.5 0)
(-12.9015151515 -18 0)
(-12.9015151515 -18.5 0)
(-12.9015151515 -19 0)
(-12.9015151515 -19.5 0)
(-12.9015151515 -20 0)
(-12.9015151515 -20.5 0)
(-12.9015151515 -21 0)
(-12.9015151515 -21.5 0)
(-12.9015151515 -22 0)
(-12.9015151515 -22.5 0)
(-12.9015151515 -23 0)
(-12.9015151515 -23.5 0)
(-12.9015151515 -24 0)
(-12.9015151515 -24.5 0)
(-12.4053030303 -11.5 0)
(-12.4053030303 -12 0)
(-12.4053030303 -12.5 0)
(-12.4053030303 -13 0)
(-12.4053030303 -13.5 0)
(-12.4053030303 -14 0)
(-12.4053030303 -14.5 0)
(-12.4053030303 -15 0)
(-12.4053030303 -15.5 0)
(-12.4053030303 -16 0)
(-12.4053030303 -16.5 0)
(-12.4053030303 -17 0)
(-12.4053030303 -17.5 0)
(-12.4053030303 -18 0)
(-12.4053030303 -18.5 0)
(-12.4053030303 -19 0)
(-12.4053030303 -19.5 0)
(-12.4053030303 -20 0)
(-12.4053030303 -20.5 0)
(-12.4053030303 -21 0)
(-12.4053030303 -21.5 0)
(-12.4053030303 -22 0)
(-12.4053030303 -22.5 0)
(-12.4053030303 -23 0)
(-12.4053030303 -23.5 0)
(-12.4053030303 -24 0)
(-12.4053030303 -24.5 0)
(-11.9090909091 -11.5 0)
(-11.9090909091 -12 0)
(-11.9090909091 -12.5 0)
(-11.9090909091 -13 0)
(-11.9090909091 -13.5 0)
(-11.9090909091 -14 0)
(-11.9090909091 -14.5 0)
(-11.9090909091 -15 0)
(-11.9090909091 -15.5 0)
(-11.9090909091 -16 0)
(-11.9090909091 -16.5 0)
(-11.9090909091 -17 0)
(-11.9090909091 -17.5 0)
(-11.9090909091 -18 0)
(-11.9090909091 -18.5 0)
(-11.9090909091 -19 0)
(-11.9090909091 -19.5 0)
(-11.9090909091 -20 0)
(-11.9090909091 -20.5 0)
(-11.9090909091 -21 0)
(-11.9090909091 -21.5 0)
(-11.9090909091 -22 0)
(-11.9090909091 -22.5 0)
(-11.9090909091 -23 0)
(-11.9090909091 -23.5 0)
(-11.9090909091 -24 0)
(-11.9090909091 -24.5 0)
(-11.4128787879 -11.5 0)
(-11.4128787879 -12 0)
(-11.4128787879 -12.5 0)
(-11.4128787879 -13 0)
(-11.4128787879 -13.5 0)
(-11.4128787879 -14 0)
(-11.4128787879 -14.5 0)
(-11.4128787879 -15 0)
(-11.4128787879 -15.5 0)
(-11.4128787879 -16 0)
(-11.4128787879 -16.5 0)
(-11.4128787879 -17 0)
(-11.4128787879 -17.5 0)
(-11.4128787879 -18 0)
(-11.4128787879 -18.5 0)
(-11.4128787879 -19 0)
(-11.4128787879 -19.5 0)
(-11.4128787879 -20 0)
(-11.4128787879 -20.5 0)
(-11.4128787879 -21 0)
(-11.4128787879 -21.5 0)
(-11.4128787879 -22 0)
(-11.4128787879 -22.5 0)
(-11.4128787879 -23 0)
(-11.4128787879 -23.5 0)
(-11.4128787879 -24 0)
(-11.4128787879 -24.5 0)
(-10.9166666667 -11.5 0)
(-10.9166666667 -12 0)
(-10.9166666667 -12.5 0)
(-10.9166666667 -13 0)
(-10.9166666667 -13.5 0)
(-10.9166666667 -14 0)
(-10.9166666667 -14.5 0)
(-10.9166666667 -15 0)
(-10.9166666667 -15.5 0)
(-10.9166666667 -16 0)
(-10.9166666667 -16.5 0)
(-10.9166666667 -17 0)
(-10.9166666667 -17.5 0)
(-10.9166666667 -18 0)
(-10.9166666667 -18.5 0)
(-10.9166666667 -19 0)
(-10.9166666667 -19.5 0)
(-10.9166666667 -20 0)
(-10.9166666667 -20.5 0)
(-10.9166666667 -21 0)
(-10.9166666667 -21.5 0)
(-10.9166666667 -22 0)
(-10.9166666667 -22.5 0)
(-10.9166666667 -23 0)
(-10.9166666667 -23.5 0)
(-10.9166666667 -24 0)
(-10.9166666667 -24.5 0)
(-10.4204545455 -11.5 0)
(-10.4204545455 -12 0)
(-10.4204545455 -12.5 0)
(-10.4204545455 -13 0)
(-10.4204545455 -13.5 0)
(-10.4204545455 -14 0)
(-10.4204545455 -14.5 0)
(-10.4204545455 -15 0)
(-10.4204545455 -15.5 0)
(-10.4204545455 -16 0)
(-10.4204545455 -16.5 0)
(-10.4204545455 -17 0)
(-10.4204545455 -17.5 0)
(-10.4204545455 -18 0)
(-10.4204545455 -18.5 0)
(-10.4204545455 -19 0)
(-10.4204545455 -19.5 0)
(-10.4204545455 -20 0)
(-10.4204545455 -20.5 0)
(-10.4204545455 -21 0)
(-10.4204545455 -21.5 0)
(-10.4204545455 -22 0)
(-10.4204545455 -22.5 0)
(-10.4204545455 -23 0)
(-10.4204545455 -23.5 0)
(-10.4204545455 -24 0)
(-10.4204545455 -24.5 0)
(-9.92424242424 -11.5 0)
(-9.92424242424 -12 0)
(-9.92424242424 -12.5 0)
(-9.92424242424 -13 0)
(-9.92424242424 -13.5 0)
(-9.92424242424 -14 0)
(-9.92424242424 -14.5 0)
(-9.92424242424 -15 0)
(-9.92424242424 -15.5 0)
(-9.92424242424 -16 0)
(-9.92424242424 -16.5 0)
(-9.92424242424 -17 0)
(-9.92424242424 -17.5 0)
(-9.92424242424 -18 0)
(-9.92424242424 -18.5 0)
(-9.92424242424 -19 0)
(-9.92424242424 -19.5 0)
(-9.92424242424 -20 0)
(-9.92424242424 -20.5 0)
(-9.92424242424 -21 0)
(-9.92424242424 -21.5 0)
(-9.92424242424 -22 0)
(-9.92424242424 -22.5 0)
(-9.92424242424 -23 0)
(-9.92424242424 -23.5 0)
(-9.92424242424 -24 0)
(-9.92424242424 -24.5 0)
(-9.42803030303 -11.5 0)
(-9.42803030303 -12 0)
(-9.42803030303 -12.5 0)
(-9.42803030303 -13 0)
(-9.42803030303 -13.5 0)
(-9.42803030303 -14 0)
(-9.42803030303 -14.5 0)
(-9.42803030303 -15 0)
(-9.42803030303 -15.5 0)
(-9.42803030303 -16 0)
(-9.42803030303 -16.5 0)
(-9.42803030303 -17 0)
(-9.42803030303 -17.5 0)
(-9.42803030303 -18 0)
(-9.42803030303 -18.5 0)
(-9.42803030303 -19 0)
(-9.42803030303 -19.5 0)
(-9.42803030303 -20 0)
(-9.42803030303 -20.5 0)
(-9.42803030303 -21 0)
(-9.42803030303 -21.5 0)
(-9.42803030303 -22 0)
(-9.42803030303 -22.5 0)
(-9.42803030303 -23 0)
(-9.42803030303 -23.5 0)
(-9.42803030303 -24 0)
(-9.42803030303 -24.5 0)
(-8.93181818182 -11.5 0)
(-8.93181818182 -12 0)
(-8.93181818182 -12.5 0)
(-8.93181818182 -13 0)
(-8.93181818182 -13.5 0)
(-8.93181818182 -14 0)
(-8.93181818182 -14.5 0)
(-8.93181818182 -15 0)
(-8.93181818182 -15.5 0)
(-8.93181818182 -16 0)
(-8.93181818182 -16.5 0)
(-8.93181818182 -17 0)
(-8.93181818182 -17.5 0)
(-8.93181818182 -18 0)
(-8.93181818182 -18.5 0)
(-8.93181818182 -19 0)
(-8.93181818182 -19.5 0)
(-8.93181818182 -20 0)
(-8.93181818182 -20.5 0)
(-8.93181818182 -21 0)
(-8.93181818182 -21.5 0)
(-8.93181818182 -22 0)
(-8.93181818182 -22.5 0)
(-8.93181818182 -23 0)
(-8.93181818182 -23.5 0)
(-8.93181818182 -24 0)
(-8.93181818182 -24.5 0)
(-8.43560606061 -11.5 0)
(-8.43560606061 -12 0)
(-8.43560606061 -12.5 0)
(-8.43560606061 -13 0)
(-8.43560606061 -13.5 0)
(-8.43560606061 -14 0)
(-8.43560606061 -14.5 0)
(-8.43560606061 -15 0)
(-8.43560606061 -15.5 0)
(-8.43560606061 -16 0)
(-8.43560606061 -16.5 0)
(-8.43560606061 -17 0)
(-8.43560606061 -17.5 0)
(-8.43560606061 -18 0)
(-8.43560606061 -18.5 0)
(-8.43560606061 -19 0)
(-8.43560606061 -19.5 0)
(-8.43560606061 -20 0)
(-8.43560606061 -20.5 0)
(-8.43560606061 -21 0)
(-8.43560606061 -21.5 0)
(-8.43560606061 -22 0)
(-8.43560606061 -22.5 0)
(-8.43560606061 -23 0)
(-8.43560606061 -23.5 0)
(-8.43560606061 -24 0)
(-8.43560606061 -24.5 0)
(-7.93939393939 -11.5 0)
(-7.93939393939 -12 0)
(-7.93939393939 -12.5 0)
(-7.93939393939 -13 0)
(-7.93939393939 -13.5 0)
(-7.93939393939 -14 0)
(-7.93939393939 -14.5 0)
(-7.93939393939 -15 0)
(-7.93939393939 -15.5 0)
(-7.93939393939 -16 0)
(-7.93939393939 -16.5 0)
(-7.93939393939 -17 0)
(-7.93939393939 -17.5 0)
(-7.93939393939 -18 0)
(-7.93939393939 -18.5 0)
(-7.93939393939 -19 0)
(-7.93939393939 -19.5 0)
(-7.93939393939 -20 0)
(-7.93939393939 -20.5 0)
(-7.93939393939 -21 0)
(-7.93939393939 -21.5 0)
(-7.93939393939 -22 0)
(-7.93939393939 -22.5 0)
(-7.93939393939 -23 0)
(-7.93939393939 -23.5 0)
(-7.93939393939 -24 0)
(-7.93939393939 -24.5 0)
(-7.44318181818 -11.5 0)
(-7.44318181818 -12 0)
(-7.44318181818 -12.5 0)
(-7.44318181818 -13 0)
(-7.44318181818 -13.5 0)
(-7.44318181818 -14 0)
(-7.44318181818 -14.5 0)
(-7.44318181818 -15 0)
(-7.44318181818 -15.5 0)
(-7.44318181818 -16 0)
(-7.44318181818 -16.5 0)
(-7.44318181818 -17 0)
(-7.44318181818 -17.5 0)
(-7.44318181818 -18 0)
(-7.44318181818 -18.5 0)
(-7.44318181818 -19 0)
(-7.44318181818 -19.5 0)
(-7.44318181818 -20 0)
(-7.44318181818 -20.5 0)
(-7.44318181818 -21 0)
(-7.44318181818 -21.5 0)
(-7.44318181818 -22 0)
(-7.44318181818 -22.5 0)
(-7.44318181818 -23 0)
(-7.44318181818 -23.5 0)
(-7.44318181818 -24 0)
(-7.44318181818 -24.5 0)
(-6.94696969697 -11.5 0)
(-6.94696969697 -12 0)
(-6.94696969697 -12.5 0)
(-6.94696969697 -13 0)
(-6.94696969697 -13.5 0)
(-6.94696969697 -14 0)
(-6.94696969697 -14.5 0)
(-6.94696969697 -15 0)
(-6.94696969697 -15.5 0)
(-6.94696969697 -16 0)
(-6.94696969697 -16.5 0)
(-6.94696969697 -17 0)
(-6.94696969697 -17.5 0)
(-6.94696969697 -18 0)
(-6.94696969697 -18.5 0)
(-6.94696969697 -19 0)
(-6.94696969697 -19.5 0)
(-6.94696969697 -20 0)
(-6.94696969697 -20.5 0)
(-6.94696969697 -21 0)
(-6.94696969697 -21.5 0)
(-6.94696969697 -22 0)
(-6.94696969697 -22.5 0)
(-6.94696969697 -23 0)
(-6.94696969697 -23.5 0)
(-6.94696969697 -24 0)
(-6.94696969697 -24.5 0)
(-6.45075757576 -11.5 0)
(-6.45075757576 -12 0)
(-6.45075757576 -12.5 0)
(-6.45075757576 -13 0)
(-6.45075757576 -13.5 0)
(-6.45075757576 -14 0)
(-6.45075757576 -14.5 0)
(-6.45075757576 -15 0)
(-6.45075757576 -15.5 0)
(-6.45075757576 -16 0)
(-6.45075757576 -16.5 0)
(-6.45075757576 -17 0)
(-6.45075757576 -17.5 0)
(-6.45075757576 -18 0)
(-6.45075757576 -18.5 0)
(-6.45075757576 -19 0)
(-6.45075757576 -19.5 0)
(-6.45075757576 -20 0)
(-6.45075757576 -20.5 0)
(-6.45075757576 -21 0)
(-6.45075757576 -21.5 0)
(-6.45075757576 -22 0)
(-6.45075757576 -22.5 0)
(-6.45075757576 -23 0)
(-6.45075757576 -23.5 0)
(-6.45075757576 -24 0)
(-6.45075757576 -24.5 0)
(-5.95454545455 -11.5 0)
(-5.95454545455 -12 0)
(-5.95454545455 -12.5 0)
(-5.95454545455 -13 0)
(-5.95454545455 -13.5 0)
(-5.95454545455 -14 0)
(-5.95454545455 -14.5 0)
(-5.95454545455 -15 0)
(-5.95454545455 -15.5 0)
(-5.95454545455 -16 0)
(-5.95454545455 -16.5 0)
(-5.95454545455 -17 0)
(-5.95454545455 -17.5 0)
(-5.95454545455 -18 0)
(-5.95454545455 -18.5 0)
(-5.95454545455 -19 0)
(-5.95454545455 -19.5 0)
(-5.95454545455 -20 0)
(-5.95454545455 -20.5 0)
(-5.95454545455 -21 0)
(-5.95454545455 -21.5 0)
(-5.95454545455 -22 0)
(-5.95454545455 -22.5 0)
(-5.95454545455 -23 0)
(-5.95454545455 -23.5 0)
(-5.95454545455 -24 0)
(-5.95454545455 -24.5 0)
(-5.45833333333 -11.5 0)
(-5.45833333333 -12 0)
(-5.45833333333 -12.5 0)
(-5.45833333333 -13 0)
(-5.45833333333 -13.5 0)
(-5.45833333333 -14 0)
(-5.45833333333 -14.5 0)
(-5.45833333333 -15 0)
(-5.45833333333 -15.5 0)
(-5.45833333333 -16 0)
(-5.45833333333 -16.5 0)
(-5.45833333333 -17 0)
(-5.45833333333 -17.5 0)
(-5.45833333333 -18 0)
(-5.45833333333 -18.5 0)
(-5.45833333333 -19 0)
(-5.45833333333 -19.5 0)
(-5.45833333333 -20 0)
(-5.45833333333 -20.5 0)
(-5.45833333333 -21 0)
(-5.45833333333 -21.5 0)
(-5.45833333333 -22 0)
(-5.45833333333 -22.5 0)
(-5.45833333333 -23 0)
(-5.45833333333 -23.5 0)
(-5.45833333333 -24 0)
(-5.45833333333 -24.5 0)
(-4.96212121212 -11.5 0)
(-4.96212121212 -12 0)
(-4.96212121212 -12.5 0)
(-4.96212121212 -13 0)
(-4.96212121212 -13.5 0)
(-4.96212121212 -14 0)
(-4.96212121212 -14.5 0)
(-4.96212121212 -15 0)
(-4.96212121212 -15.5 0)
(-4.96212121212 -16 0)
(-4.96212121212 -16.5 0)
(-4.96212121212 -17 0)
(-4.96212121212 -17.5 0)
(-4.96212121212 -18 0)
(-4.96212121212 -18.5 0)
(-4.96212121212 -19 0)
(-4.96212121212 -19.5 0)
(-4.96212121212 -20 0)
(-4.96212121212 -20.5 0)
(-4.96212121212 -21 0)
(-4.96212121212 -21.5 0)
(-4.96212121212 -22 0)
(-4.96212121212 -22.5 0)
(-4.96212121212 -23 0)
(-4.96212121212 -23.5 0)
(-4.96212121212 -24 0)
(-4.96212121212 -24.5 0)
(-4.46590909091 -11.5 0)
(-4.46590909091 -12 0)
(-4.46590909091 -12.5 0)
(-4.46590909091 -13 0)
(-4.46590909091 -13.5 0)
(-4.46590909091 -14 0)
(-4.46590909091 -14.5 0)
(-4.46590909091 -15 0)
(-4.46590909091 -15.5 0)
(-4.46590909091 -16 0)
(-4.46590909091 -16.5 0)
(-4.46590909091 -17 0)
(-4.46590909091 -17.5 0)
(-4.46590909091 -18 0)
(-4.46590909091 -18.5 0)
(-4.46590909091 -19 0)
(-4.46590909091 -19.5 0)
(-4.46590909091 -20 0)
(-4.46590909091 -20.5 0)
(-4.46590909091 -21 0)
(-4.46590909091 -21.5 0)
(-4.46590909091 -22 0)
(-4.46590909091 -22.5 0)
(-4.46590909091 -23 0)
(-4.46590909091 -23.5 0)
(-4.46590909091 -24 0)
(-4.46590909091 -24.5 0)
(-3.9696969697 -11.5 0)
(-3.9696969697 -12 0)
(-3.9696969697 -12.5 0)
(-3.9696969697 -13 0)
(-3.9696969697 -13.5 0)
(-3.9696969697 -14 0)
(-3.9696969697 -14.5 0)
(-3.9696969697 -15 0)
(-3.9696969697 -15.5 0)
(-3.9696969697 -16 0)
(-3.9696969697 -16.5 0)
(-3.9696969697 -17 0)
(-3.9696969697 -17.5 0)
(-3.9696969697 -18 0)
(-3.9696969697 -18.5 0)
(-3.9696969697 -19 0)
(-3.9696969697 -19.5 0)
(-3.9696969697 -20 0)
(-3.9696969697 -20.5 0)
(-3.9696969697 -21 0)
(-3.9696969697 -21.5 0)
(-3.9696969697 -22 0)
(-3.9696969697 -22.5 0)
(-3.9696969697 -23 0)
(-3.9696969697 -23.5 0)
(-3.9696969697 -24 0)
(-3.9696969697 -24.5 0)
(-3.47348484848 -11.5 0)
(-3.47348484848 -12 0)
(-3.47348484848 -12.5 0)
(-3.47348484848 -13 0)
(-3.47348484848 -13.5 0)
(-3.47348484848 -14 0)
(-3.47348484848 -14.5 0)
(-3.47348484848 -15 0)
(-3.47348484848 -15.5 0)
(-3.47348484848 -16 0)
(-3.47348484848 -16.5 0)
(-3.47348484848 -17 0)
(-3.47348484848 -17.5 0)
(-3.47348484848 -18 0)
(-3.47348484848 -18.5 0)
(-3.47348484848 -19 0)
(-3.47348484848 -19.5 0)
(-3.47348484848 -20 0)
(-3.47348484848 -20.5 0)
(-3.47348484848 -21 0)
(-3.47348484848 -21.5 0)
(-3.47348484848 -22 0)
(-3.47348484848 -22.5 0)
(-3.47348484848 -23 0)
(-3.47348484848 -23.5 0)
(-3.47348484848 -24 0)
(-3.47348484848 -24.5 0)
(-2.97727272727 -11.5 0)
(-2.97727272727 -12 0)
(-2.97727272727 -12.5 0)
(-2.97727272727 -13 0)
(-2.97727272727 -13.5 0)
(-2.97727272727 -14 0)
(-2.97727272727 -14.5 0)
(-2.97727272727 -15 0)
(-2.97727272727 -15.5 0)
(-2.97727272727 -16 0)
(-2.97727272727 -16.5 0)
(-2.97727272727 -17 0)
(-2.97727272727 -17.5 0)
(-2.97727272727 -18 0)
(-2.97727272727 -18.5 0)
(-2.97727272727 -19 0)
(-2.97727272727 -19.5 0)
(-2.97727272727 -20 0)
(-2.97727272727 -20.5 0)
(-2.97727272727 -21 0)
(-2.97727272727 -21.5 0)
(-2.97727272727 -22 0)
(-2.97727272727 -22.5 0)
(-2.97727272727 -23 0)
(-2.97727272727 -23.5 0)
(-2.97727272727 -24 0)
(-2.97727272727 -24.5 0)
(-2.48106060606 -11.5 0)
(-2.48106060606 -12 0)
(-2.48106060606 -12.5 0)
(-2.48106060606 -13 0)
(-2.48106060606 -13.5 0)
(-2.48106060606 -14 0)
(-2.48106060606 -14.5 0)
(-2.48106060606 -15 0)
(-2.48106060606 -15.5 0)
(-2.48106060606 -16 0)
(-2.48106060606 -16.5 0)
(-2.48106060606 -17 0)
(-2.48106060606 -17.5 0)
(-2.48106060606 -18 0)
(-2.48106060606 -18.5 0)
(-2.48106060606 -19 0)
(-2.48106060606 -19.5 0)
(-2.48106060606 -20 0)
(-2.48106060606 -20.5 0)
(-2.48106060606 -21 0)
(-2.48106060606 -21.5 0)
(-2.48106060606 -22 0)
(-2.48106060606 -22.5 0)
(-2.48106060606 -23 0)
(-2.48106060606 -23.5 0)
(-2.48106060606 -24 0)
(-2.48106060606 -24.5 0)
(-1.98484848485 -11.5 0)
(-1.98484848485 -12 0)
(-1.98484848485 -12.5 0)
(-1.98484848485 -13 0)
(-1.98484848485 -13.5 0)
(-1.98484848485 -14 0)
(-1.98484848485 -14.5 0)
(-1.98484848485 -15 0)
(-1.98484848485 -15.5 0)
(-1.98484848485 -16 0)
(-1.98484848485 -16.5 0)
(-1.98484848485 -17 0)
(-1.98484848485 -17.5 0)
(-1.98484848485 -18 0)
(-1.98484848485 -18.5 0)
(-1.98484848485 -19 0)
(-1.98484848485 -19.5 0)
(-1.98484848485 -20 0)
(-1.98484848485 -20.5 0)
(-1.98484848485 -21 0)
(-1.98484848485 -21.5 0)
(-1.98484848485 -22 0)
(-1.98484848485 -22.5 0)
(-1.98484848485 -23 0)
(-1.98484848485 -23.5 0)
(-1.98484848485 -24 0)
(-1.98484848485 -24.5 0)
(-1.48863636364 -11.5 0)
(-1.48863636364 -12 0)
(-1.48863636364 -12.5 0)
(-1.48863636364 -13 0)
(-1.48863636364 -13.5 0)
(-1.48863636364 -14 0)
(-1.48863636364 -14.5 0)
(-1.48863636364 -15 0)
(-1.48863636364 -15.5 0)
(-1.48863636364 -16 0)
(-1.48863636364 -16.5 0)
(-1.48863636364 -17 0)
(-1.48863636364 -17.5 0)
(-1.48863636364 -18 0)
(-1.48863636364 -18.5 0)
(-1.48863636364 -19 0)
(-1.48863636364 -19.5 0)
(-1.48863636364 -20 0)
(-1.48863636364 -20.5 0)
(-1.48863636364 -21 0)
(-1.48863636364 -21.5 0)
(-1.48863636364 -22 0)
(-1.48863636364 -22.5 0)
(-1.48863636364 -23 0)
(-1.48863636364 -23.5 0)
(-1.48863636364 -24 0)
(-1.48863636364 -24.5 0)
(-0.992424242424 -11.5 0)
(-0.992424242424 -12 0)
(-0.992424242424 -12.5 0)
(-0.992424242424 -13 0)
(-0.992424242424 -13.5 0)
(-0.992424242424 -14 0)
(-0.992424242424 -14.5 0)
(-0.992424242424 -15 0)
(-0.992424242424 -15.5 0)
(-0.992424242424 -16 0)
(-0.992424242424 -16.5 0)
(-0.992424242424 -17 0)
(-0.992424242424 -17.5 0)
(-0.992424242424 -18 0)
(-0.992424242424 -18.5 0)
(-0.992424242424 -19 0)
(-0.992424242424 -19.5 0)
(-0.992424242424 -20 0)
(-0.992424242424 -20.5 0)
(-0.992424242424 -21 0)
(-0.992424242424 -21.5 0)
(-0.992424242424 -22 0)
(-0.992424242424 -22.5 0)
(-0.992424242424 -23 0)
(-0.992424242424 -23.5 0)
(-0.992424242424 -24 0)
(-0.992424242424 -24.5 0)
(-0.496212121212 -11.5 0)
(-0.496212121212 -12 0)
(-0.496212121212 -12.5 0)
(-0.496212121212 -13 0)
(-0.496212121212 -13.5 0)
(-0.496212121212 -14 0)
(-0.496212121212 -14.5 0)
(-0.496212121212 -15 0)
(-0.496212121212 -15.5 0)
(-0.496212121212 -16 0)
(-0.496212121212 -16.5 0)
(-0.496212121212 -17 0)
(-0.496212121212 -17.5 0)
(-0.496212121212 -18 0)
(-0.496212121212 -18.5 0)
(-0.496212121212 -19 0)
(-0.496212121212 -19.5 0)
(-0.496212121212 -20 0)
(-0.496212121212 -20.5 0)
(-0.496212121212 -21 0)
(-0.496212121212 -21.5 0)
(-0.496212121212 -22 0)
(-0.496212121212 -22.5 0)
(-0.496212121212 -23 0)
(-0.496212121212 -23.5 0)
(-0.496212121212 -24 0)
(-0.496212121212 -24.5 0)
(15.8787878788 -11.5 0)
(15.8787878788 -12 0)
(15.8787878788 -12.5 0)
(15.8787878788 -13 0)
(15.8787878788 -13.5 0)
(15.8787878788 -14 0)
(15.8787878788 -14.5 0)
(15.8787878788 -15 0)
(15.8787878788 -15.5 0)
(15.8787878788 -16 0)
(15.8787878788 -16.5 0)
(15.8787878788 -17 0)
(15.8787878788 -17.5 0)
(15.8787878788 -18 0)
(15.8787878788 -18.5 0)
(15.8787878788 -19 0)
(15.8787878788 -19.5 0)
(15.8787878788 -20 0)
(15.8787878788 -20.5 0)
(15.8787878788 -21 0)
(15.8787878788 -21.5 0)
(15.8787878788 -22 0)
(15.8787878788 -22.5 0)
(15.8787878788 -23 0)
(15.8787878788 -23.5 0)
(15.8787878788 -24 0)
(15.8787878788 -24.5 0)
(15.3825757576 -11.5 0)
(15.3825757576 -12 0)
(15.3825757576 -12.5 0)
(15.3825757576 -13 0)
(15.3825757576 -13.5 0)
(15.3825757576 -14 0)
(15.3825757576 -14.5 0)
(15.3825757576 -15 0)
(15.3825757576 -15.5 0)
(15.3825757576 -16 0)
(15.3825757576 -16.5 0)
(15.3825757576 -17 0)
(15.3825757576 -17.5 0)
(15.3825757576 -18 0)
(15.3825757576 -18.5 0)
(15.3825757576 -19 0)
(15.3825757576 -19.5 0)
(15.3825757576 -20 0)
(15.3825757576 -20.5 0)
(15.3825757576 -21 0)
(15.3825757576 -21.5 0)
(15.3825757576 -22 0)
(15.3825757576 -22.5 0)
(15.3825757576 -23 0)
(15.3825757576 -23.5 0)
(15.3825757576 -24 0)
(15.3825757576 -24.5 0)
(14.8863636364 -11.5 0)
(14.8863636364 -12 0)
(14.8863636364 -12.5 0)
(14.8863636364 -13 0)
(14.8863636364 -13.5 0)
(14.8863636364 -14 0)
(14.8863636364 -14.5 0)
(14.8863636364 -15 0)
(14.8863636364 -15.5 0)
(14.8863636364 -16 0)
(14.8863636364 -16.5 0)
(14.8863636364 -17 0)
(14.8863636364 -17.5 0)
(14.8863636364 -18 0)
(14.8863636364 -18.5 0)
(14.8863636364 -19 0)
(14.8863636364 -19.5 0)
(14.8863636364 -20 0)
(14.8863636364 -20.5 0)
(14.8863636364 -21 0)
(14.8863636364 -21.5 0)
(14.8863636364 -22 0)
(14.8863636364 -22.5 0)
(14.8863636364 -23 0)
(14.8863636364 -23.5 0)
(14.8863636364 -24 0)
(14.8863636364 -24.5 0)
(14.3901515152 -11.5 0)
(14.3901515152 -12 0)
(14.3901515152 -12.5 0)
(14.3901515152 -13 0)
(14.3901515152 -13.5 0)
(14.3901515152 -14 0)
(14.3901515152 -14.5 0)
(14.3901515152 -15 0)
(14.3901515152 -15.5 0)
(14.3901515152 -16 0)
(14.3901515152 -16.5 0)
(14.3901515152 -17 0)
(14.3901515152 -17.5 0)
(14.3901515152 -18 0)
(14.3901515152 -18.5 0)
(14.3901515152 -19 0)
(14.3901515152 -19.5 0)
(14.3901515152 -20 0)
(14.3901515152 -20.5 0)
(14.3901515152 -21 0)
(14.3901515152 -21.5 0)
(14.3901515152 -22 0)
(14.3901515152 -22.5 0)
(14.3901515152 -23 0)
(14.3901515152 -23.5 0)
(14.3901515152 -24 0)
(14.3901515152 -24.5 0)
(13.8939393939 -11.5 0)
(13.8939393939 -12 0)
(13.8939393939 -12.5 0)
(13.8939393939 -13 0)
(13.8939393939 -13.5 0)
(13.8939393939 -14 0)
(13.8939393939 -14.5 0)
(13.8939393939 -15 0)
(13.8939393939 -15.5 0)
(13.8939393939 -16 0)
(13.8939393939 -16.5 0)
(13.8939393939 -17 0)
(13.8939393939 -17.5 0)
(13.8939393939 -18 0)
(13.8939393939 -18.5 0)
(13.8939393939 -19 0)
(13.8939393939 -19.5 0)
(13.8939393939 -20 0)
(13.8939393939 -20.5 0)
(13.8939393939 -21 0)
(13.8939393939 -21.5 0)
(13.8939393939 -22 0)
(13.8939393939 -22.5 0)
(13.8939393939 -23 0)
(13.8939393939 -23.5 0)
(13.8939393939 -24 0)
(13.8939393939 -24.5 0)
(13.3977272727 -11.5 0)
(13.3977272727 -12 0)
(13.3977272727 -12.5 0)
(13.3977272727 -13 0)
(13.3977272727 -13.5 0)
(13.3977272727 -14 0)
(13.3977272727 -14.5 0)
(13.3977272727 -15 0)
(13.3977272727 -15.5 0)
(13.3977272727 -16 0)
(13.3977272727 -16.5 0)
(13.3977272727 -17 0)
(13.3977272727 -17.5 0)
(13.3977272727 -18 0)
(13.3977272727 -18.5 0)
(13.3977272727 -19 0)
(13.3977272727 -19.5 0)
(13.3977272727 -20 0)
(13.3977272727 -20.5 0)
(13.3977272727 -21 0)
(13.3977272727 -21.5 0)
(13.3977272727 -22 0)
(13.3977272727 -22.5 0)
(13.3977272727 -23 0)
(13.3977272727 -23.5 0)
(13.3977272727 -24 0)
(13.3977272727 -24.5 0)
(12.9015151515 -11.5 0)
(12.9015151515 -12 0)
(12.9015151515 -12.5 0)
(12.9015151515 -13 0)
(12.9015151515 -13.5 0)
(12.9015151515 -14 0)
(12.9015151515 -14.5 0)
(12.9015151515 -15 0)
(12.9015151515 -15.5 0)
(12.9015151515 -16 0)
(12.9015151515 -16.5 0)
(12.9015151515 -17 0)
(12.9015151515 -17.5 0)
(12.9015151515 -18 0)
(12.9015151515 -18.5 0)
(12.9015151515 -19 0)
(12.9015151515 -19.5 0)
(12.9015151515 -20 0)
(12.9015151515 -20.5 0)
(12.9015151515 -21 0)
(12.9015151515 -21.5 0)
(12.9015151515 -22 0)
(12.9015151515 -22.5 0)
(12.9015151515 -23 0)
(12.9015151515 -23.5 0)
(12.9015151515 -24 0)
(12.9015151515 -24.5 0)
(12.4053030303 -11.5 0)
(12.4053030303 -12 0)
(12.4053030303 -12.5 0)
(12.4053030303 -13 0)
(12.4053030303 -13.5 0)
(12.4053030303 -14 0)
(12.4053030303 -14.5 0)
(12.4053030303 -15 0)
(12.4053030303 -15.5 0)
(12.4053030303 -16 0)
(12.4053030303 -16.5 0)
(12.4053030303 -17 0)
(12.4053030303 -17.5 0)
(12.4053030303 -18 0)
(12.4053030303 -18.5 0)
(12.4053030303 -19 0)
(12.4053030303 -19.5 0)
(12.4053030303 -20 0)
(12.4053030303 -20.5 0)
(12.4053030303 -21 0)
(12.4053030303 -21.5 0)
(12.4053030303 -22 0)
(12.4053030303 -22.5 0)
(12.4053030303 -23 0)
(12.4053030303 -23.5 0)
(12.4053030303 -24 0)
(12.4053030303 -24.5 0)
(11.9090909091 -11.5 0)
(11.9090909091 -12 0)
(11.9090909091 -12.5 0)
(11.9090909091 -13 0)
(11.9090909091 -13.5 0)
(11.9090909091 -14 0)
(11.9090909091 -14.5 0)
(11.9090909091 -15 0)
(11.9090909091 -15.5 0)
(11.9090909091 -16 0)
(11.9090909091 -16.5 0)
(11.9090909091 -17 0)
(11.9090909091 -17.5 0)
(11.9090909091 -18 0)
(11.9090909091 -18.5 0)
(11.9090909091 -19 0)
(11.9090909091 -19.5 0)
(11.9090909091 -20 0)
(11.9090909091 -20.5 0)
(11.9090909091 -21 0)
(11.9090909091 -21.5 0)
(11.9090909091 -22 0)
(11.9090909091 -22.5 0)
(11.9090909091 -23 0)
(11.9090909091 -23.5 0)
(11.9090909091 -24 0)
(11.9090909091 -24.5 0)
(11.4128787879 -11.5 0)
(11.4128787879 -12 0)
(11.4128787879 -12.5 0)
(11.4128787879 -13 0)
(11.4128787879 -13.5 0)
(11.4128787879 -14 0)
(11.4128787879 -14.5 0)
(11.4128787879 -15 0)
(11.4128787879 -15.5 0)
(11.4128787879 -16 0)
(11.4128787879 -16.5 0)
(11.4128787879 -17 0)
(11.4128787879 -17.5 0)
(11.4128787879 -18 0)
(11.4128787879 -18.5 0)
(11.4128787879 -19 0)
(11.4128787879 -19.5 0)
(11.4128787879 -20 0)
(11.4128787879 -20.5 0)
(11.4128787879 -21 0)
(11.4128787879 -21.5 0)
(11.4128787879 -22 0)
(11.4128787879 -22.5 0)
(11.4128787879 -23 0)
(11.4128787879 -23.5 0)
(11.4128787879 -24 0)
(11.4128787879 -24.5 0)
(10.9166666667 -11.5 0)
(10.9166666667 -12 0)
(10.9166666667 -12.5 0)
(10.9166666667 -13 0)
(10.9166666667 -13.5 0)
(10.9166666667 -14 0)
(10.9166666667 -14.5 0)
(10.9166666667 -15 0)
(10.9166666667 -15.5 0)
(10.9166666667 -16 0)
(10.9166666667 -16.5 0)
(10.9166666667 -17 0)
(10.9166666667 -17.5 0)
(10.9166666667 -18 0)
(10.9166666667 -18.5 0)
(10.9166666667 -19 0)
(10.9166666667 -19.5 0)
(10.9166666667 -20 0)
(10.9166666667 -20.5 0)
(10.9166666667 -21 0)
(10.9166666667 -21.5 0)
(10.9166666667 -22 0)
(10.9166666667 -22.5 0)
(10.9166666667 -23 0)
(10.9166666667 -23.5 0)
(10.9166666667 -24 0)
(10.9166666667 -24.5 0)
(10.4204545455 -11.5 0)
(10.4204545455 -12 0)
(10.4204545455 -12.5 0)
(10.4204545455 -13 0)
(10.4204545455 -13.5 0)
(10.4204545455 -14 0)
(10.4204545455 -14.5 0)
(10.4204545455 -15 0)
(10.4204545455 -15.5 0)
(10.4204545455 -16 0)
(10.4204545455 -16.5 0)
(10.4204545455 -17 0)
(10.4204545455 -17.5 0)
(10.4204545455 -18 0)
(10.4204545455 -18.5 0)
(10.4204545455 -19 0)
(10.4204545455 -19.5 0)
(10.4204545455 -20 0)
(10.4204545455 -20.5 0)
(10.4204545455 -21 0)
(10.4204545455 -21.5 0)
(10.4204545455 -22 0)
(10.4204545455 -22.5 0)
(10.4204545455 -23 0)
(10.4204545455 -23.5 0)
(10.4204545455 -24 0)
(10.4204545455 -24.5 0)
(9.92424242424 -11.5 0)
(9.92424242424 -12 0)
(9.92424242424 -12.5 0)
(9.92424242424 -13 0)
(9.92424242424 -13.5 0)
(9.92424242424 -14 0)
(9.92424242424 -14.5 0)
(9.92424242424 -15 0)
(9.92424242424 -15.5 0)
(9.92424242424 -16 0)
(9.92424242424 -16.5 0)
(9.92424242424 -17 0)
(9.92424242424 -17.5 0)
(9.92424242424 -18 0)
(9.92424242424 -18.5 0)
(9.92424242424 -19 0)
(9.92424242424 -19.5 0)
(9.92424242424 -20 0)
(9.92424242424 -20.5 0)
(9.92424242424 -21 0)
(9.92424242424 -21.5 0)
(9.92424242424 -22 0)
(9.92424242424 -22.5 0)
(9.92424242424 -23 0)
(9.92424242424 -23.5 0)
(9.92424242424 -24 0)
(9.92424242424 -24.5 0)
(9.42803030303 -11.5 0)
(9.42803030303 -12 0)
(9.42803030303 -12.5 0)
(9.42803030303 -13 0)
(9.42803030303 -13.5 0)
(9.42803030303 -14 0)
(9.42803030303 -14.5 0)
(9.42803030303 -15 0)
(9.42803030303 -15.5 0)
(9.42803030303 -16 0)
(9.42803030303 -16.5 0)
(9.42803030303 -17 0)
(9.42803030303 -17.5 0)
(9.42803030303 -18 0)
(9.42803030303 -18.5 0)
(9.42803030303 -19 0)
(9.42803030303 -19.5 0)
(9.42803030303 -20 0)
(9.42803030303 -20.5 0)
(9.42803030303 -21 0)
(9.42803030303 -21.5 0)
(9.42803030303 -22 0)
(9.42803030303 -22.5 0)
(9.42803030303 -23 0)
(9.42803030303 -23.5 0)
(9.42803030303 -24 0)
(9.42803030303 -24.5 0)
(8.93181818182 -11.5 0)
(8.93181818182 -12 0)
(8.93181818182 -12.5 0)
(8.93181818182 -13 0)
(8.93181818182 -13.5 0)
(8.93181818182 -14 0)
(8.93181818182 -14.5 0)
(8.93181818182 -15 0)
(8.93181818182 -15.5 0)
(8.93181818182 -16 0)
(8.93181818182 -16.5 0)
(8.93181818182 -17 0)
(8.93181818182 -17.5 0)
(8.93181818182 -18 0)
(8.93181818182 -18.5 0)
(8.93181818182 -19 0)
(8.93181818182 -19.5 0)
(8.93181818182 -20 0)
(8.93181818182 -20.5 0)
(8.93181818182 -21 0)
(8.93181818182 -21.5 0)
(8.93181818182 -22 0)
(8.93181818182 -22.5 0)
(8.93181818182 -23 0)
(8.93181818182 -23.5 0)
(8.93181818182 -24 0)
(8.93181818182 -24.5 0)
(8.43560606061 -11.5 0)
(8.43560606061 -12 0)
(8.43560606061 -12.5 0)
(8.43560606061 -13 0)
(8.43560606061 -13.5 0)
(8.43560606061 -14 0)
(8.43560606061 -14.5 0)
(8.43560606061 -15 0)
(8.43560606061 -15.5 0)
(8.43560606061 -16 0)
(8.43560606061 -16.5 0)
(8.43560606061 -17 0)
(8.43560606061 -17.5 0)
(8.43560606061 -18 0)
(8.43560606061 -18.5 0)
(8.43560606061 -19 0)
(8.43560606061 -19.5 0)
(8.43560606061 -20 0)
(8.43560606061 -20.5 0)
(8.43560606061 -21 0)
(8.43560606061 -21.5 0)
(8.43560606061 -22 0)
(8.43560606061 -22.5 0)
(8.43560606061 -23 0)
(8.43560606061 -23.5 0)
(8.43560606061 -24 0)
(8.43560606061 -24.5 0)
(7.93939393939 -11.5 0)
(7.93939393939 -12 0)
(7.93939393939 -12.5 0)
(7.93939393939 -13 0)
(7.93939393939 -13.5 0)
(7.93939393939 -14 0)
(7.93939393939 -14.5 0)
(7.93939393939 -15 0)
(7.93939393939 -15.5 0)
(7.93939393939 -16 0)
(7.93939393939 -16.5 0)
(7.93939393939 -17 0)
(7.93939393939 -17.5 0)
(7.93939393939 -18 0)
(7.93939393939 -18.5 0)
(7.93939393939 -19 0)
(7.93939393939 -19.5 0)
(7.93939393939 -20 0)
(7.93939393939 -20.5 0)
(7.93939393939 -21 0)
(7.93939393939 -21.5 0)
(7.93939393939 -22 0)
(7.93939393939 -22.5 0)
(7.93939393939 -23 0)
(7.93939393939 -23.5 0)
(7.93939393939 -24 0)
(7.93939393939 -24.5 0)
(7.44318181818 -11.5 0)
(7.44318181818 -12 0)
(7.44318181818 -12.5 0)
(7.44318181818 -13 0)
(7.44318181818 -13.5 0)
(7.44318181818 -14 0)
(7.44318181818 -14.5 0)
(7.44318181818 -15 0)
(7.44318181818 -15.5 0)
(7.44318181818 -16 0)
(7.44318181818 -16.5 0)
(7.44318181818 -17 0)
(7.44318181818 -17.5 0)
(7.44318181818 -18 0)
(7.44318181818 -18.5 0)
(7.44318181818 -19 0)
(7.44318181818 -19.5 0)
(7.44318181818 -20 0)
(7.44318181818 -20.5 0)
(7.44318181818 -21 0)
(7.44318181818 -21.5 0)
(7.44318181818 -22 0)
(7.44318181818 -22.5 0)
(7.44318181818 -23 0)
(7.44318181818 -23.5 0)
(7.44318181818 -24 0)
(7.44318181818 -24.5 0)
(6.94696969697 -11.5 0)
(6.94696969697 -12 0)
(6.94696969697 -12.5 0)
(6.94696969697 -13 0)
(6.94696969697 -13.5 0)
(6.94696969697 -14 0)
(6.94696969697 -14.5 0)
(6.94696969697 -15 0)
(6.94696969697 -15.5 0)
(6.94696969697 -16 0)
(6.94696969697 -16.5 0)
(6.94696969697 -17 0)
(6.94696969697 -17.5 0)
(6.94696969697 -18 0)
(6.94696969697 -18.5 0)
(6.94696969697 -19 0)
(6.94696969697 -19.5 0)
(6.94696969697 -20 0)
(6.94696969697 -20.5 0)
(6.94696969697 -21 0)
(6.94696969697 -21.5 0)
(6.94696969697 -22 0)
(6.94696969697 -22.5 0)
(6.94696969697 -23 0)
(6.94696969697 -23.5 0)
(6.94696969697 -24 0)
(6.94696969697 -24.5 0)
(6.45075757576 -11.5 0)
(6.45075757576 -12 0)
(6.45075757576 -12.5 0)
(6.45075757576 -13 0)
(6.45075757576 -13.5 0)
(6.45075757576 -14 0)
(6.45075757576 -14.5 0)
(6.45075757576 -15 0)
(6.45075757576 -15.5 0)
(6.45075757576 -16 0)
(6.45075757576 -16.5 0)
(6.45075757576 -17 0)
(6.45075757576 -17.5 0)
(6.45075757576 -18 0)
(6.45075757576 -18.5 0)
(6.45075757576 -19 0)
(6.45075757576 -19.5 0)
(6.45075757576 -20 0)
(6.45075757576 -20.5 0)
(6.45075757576 -21 0)
(6.45075757576 -21.5 0)
(6.45075757576 -22 0)
(6.45075757576 -22.5 0)
(6.45075757576 -23 0)
(6.45075757576 -23.5 0)
(6.45075757576 -24 0)
(6.45075757576 -24.5 0)
(5.95454545455 -11.5 0)
(5.95454545455 -12 0)
(5.95454545455 -12.5 0)
(5.95454545455 -13 0)
(5.95454545455 -13.5 0)
(5.95454545455 -14 0)
(5.95454545455 -14.5 0)
(5.95454545455 -15 0)
(5.95454545455 -15.5 0)
(5.95454545455 -16 0)
(5.95454545455 -16.5 0)
(5.95454545455 -17 0)
(5.95454545455 -17.5 0)
(5.95454545455 -18 0)
(5.95454545455 -18.5 0)
(5.95454545455 -19 0)
(5.95454545455 -19.5 0)
(5.95454545455 -20 0)
(5.95454545455 -20.5 0)
(5.95454545455 -21 0)
(5.95454545455 -21.5 0)
(5.95454545455 -22 0)
(5.95454545455 -22.5 0)
(5.95454545455 -23 0)
(5.95454545455 -23.5 0)
(5.95454545455 -24 0)
(5.95454545455 -24.5 0)
(5.45833333333 -11.5 0)
(5.45833333333 -12 0)
(5.45833333333 -12.5 0)
(5.45833333333 -13 0)
(5.45833333333 -13.5 0)
(5.45833333333 -14 0)
(5.45833333333 -14.5 0)
(5.45833333333 -15 0)
(5.45833333333 -15.5 0)
(5.45833333333 -16 0)
(5.45833333333 -16.5 0)
(5.45833333333 -17 0)
(5.45833333333 -17.5 0)
(5.45833333333 -18 0)
(5.45833333333 -18.5 0)
(5.45833333333 -19 0)
(5.45833333333 -19.5 0)
(5.45833333333 -20 0)
(5.45833333333 -20.5 0)
(5.45833333333 -21 0)
(5.45833333333 -21.5 0)
(5.45833333333 -22 0)
(5.45833333333 -22.5 0)
(5.45833333333 -23 0)
(5.45833333333 -23.5 0)
(5.45833333333 -24 0)
(5.45833333333 -24.5 0)
(4.96212121212 -11.5 0)
(4.96212121212 -12 0)
(4.96212121212 -12.5 0)
(4.96212121212 -13 0)
(4.96212121212 -13.5 0)
(4.96212121212 -14 0)
(4.96212121212 -14.5 0)
(4.96212121212 -15 0)
(4.96212121212 -15.5 0)
(4.96212121212 -16 0)
(4.96212121212 -16.5 0)
(4.96212121212 -17 0)
(4.96212121212 -17.5 0)
(4.96212121212 -18 0)
(4.96212121212 -18.5 0)
(4.96212121212 -19 0)
(4.96212121212 -19.5 0)
(4.96212121212 -20 0)
(4.96212121212 -20.5 0)
(4.96212121212 -21 0)
(4.96212121212 -21.5 0)
(4.96212121212 -22 0)
(4.96212121212 -22.5 0)
(4.96212121212 -23 0)
(4.96212121212 -23.5 0)
(4.96212121212 -24 0)
(4.96212121212 -24.5 0)
(4.46590909091 -11.5 0)
(4.46590909091 -12 0)
(4.46590909091 -12.5 0)
(4.46590909091 -13 0)
(4.46590909091 -13.5 0)
(4.46590909091 -14 0)
(4.46590909091 -14.5 0)
(4.46590909091 -15 0)
(4.46590909091 -15.5 0)
(4.46590909091 -16 0)
(4.46590909091 -16.5 0)
(4.46590909091 -17 0)
(4.46590909091 -17.5 0)
(4.46590909091 -18 0)
(4.46590909091 -18.5 0)
(4.46590909091 -19 0)
(4.46590909091 -19.5 0)
(4.46590909091 -20 0)
(4.46590909091 -20.5 0)
(4.46590909091 -21 0)
(4.46590909091 -21.5 0)
(4.46590909091 -22 0)
(4.46590909091 -22.5 0)
(4.46590909091 -23 0)
(4.46590909091 -23.5 0)
(4.46590909091 -24 0)
(4.46590909091 -24.5 0)
(3.9696969697 -11.5 0)
(3.9696969697 -12 0)
(3.9696969697 -12.5 0)
(3.9696969697 -13 0)
(3.9696969697 -13.5 0)
(3.9696969697 -14 0)
(3.9696969697 -14.5 0)
(3.9696969697 -15 0)
(3.9696969697 -15.5 0)
(3.9696969697 -16 0)
(3.9696969697 -16.5 0)
(3.9696969697 -17 0)
(3.9696969697 -17.5 0)
(3.9696969697 -18 0)
(3.9696969697 -18.5 0)
(3.9696969697 -19 0)
(3.9696969697 -19.5 0)
(3.9696969697 -20 0)
(3.9696969697 -20.5 0)
(3.9696969697 -21 0)
(3.9696969697 -21.5 0)
(3.9696969697 -22 0)
(3.9696969697 -22.5 0)
(3.9696969697 -23 0)
(3.9696969697 -23.5 0)
(3.9696969697 -24 0)
(3.9696969697 -24.5 0)
(3.47348484848 -11.5 0)
(3.47348484848 -12 0)
(3.47348484848 -12.5 0)
(3.47348484848 -13 0)
(3.47348484848 -13.5 0)
(3.47348484848 -14 0)
(3.47348484848 -14.5 0)
(3.47348484848 -15 0)
(3.47348484848 -15.5 0)
(3.47348484848 -16 0)
(3.47348484848 -16.5 0)
(3.47348484848 -17 0)
(3.47348484848 -17.5 0)
(3.47348484848 -18 0)
(3.47348484848 -18.5 0)
(3.47348484848 -19 0)
(3.47348484848 -19.5 0)
(3.47348484848 -20 0)
(3.47348484848 -20.5 0)
(3.47348484848 -21 0)
(3.47348484848 -21.5 0)
(3.47348484848 -22 0)
(3.47348484848 -22.5 0)
(3.47348484848 -23 0)
(3.47348484848 -23.5 0)
(3.47348484848 -24 0)
(3.47348484848 -24.5 0)
(2.97727272727 -11.5 0)
(2.97727272727 -12 0)
(2.97727272727 -12.5 0)
(2.97727272727 -13 0)
(2.97727272727 -13.5 0)
(2.97727272727 -14 0)
(2.97727272727 -14.5 0)
(2.97727272727 -15 0)
(2.97727272727 -15.5 0)
(2.97727272727 -16 0)
(2.97727272727 -16.5 0)
(2.97727272727 -17 0)
(2.97727272727 -17.5 0)
(2.97727272727 -18 0)
(2.97727272727 -18.5 0)
(2.97727272727 -19 0)
(2.97727272727 -19.5 0)
(2.97727272727 -20 0)
(2.97727272727 -20.5 0)
(2.97727272727 -21 0)
(2.97727272727 -21.5 0)
(2.97727272727 -22 0)
(2.97727272727 -22.5 0)
(2.97727272727 -23 0)
(2.97727272727 -23.5 0)
(2.97727272727 -24 0)
(2.97727272727 -24.5 0)
(2.48106060606 -11.5 0)
(2.48106060606 -12 0)
(2.48106060606 -12.5 0)
(2.48106060606 -13 0)
(2.48106060606 -13.5 0)
(2.48106060606 -14 0)
(2.48106060606 -14.5 0)
(2.48106060606 -15 0)
(2.48106060606 -15.5 0)
(2.48106060606 -16 0)
(2.48106060606 -16.5 0)
(2.48106060606 -17 0)
(2.48106060606 -17.5 0)
(2.48106060606 -18 0)
(2.48106060606 -18.5 0)
(2.48106060606 -19 0)
(2.48106060606 -19.5 0)
(2.48106060606 -20 0)
(2.48106060606 -20.5 0)
(2.48106060606 -21 0)
(2.48106060606 -21.5 0)
(2.48106060606 -22 0)
(2.48106060606 -22.5 0)
(2.48106060606 -23 0)
(2.48106060606 -23.5 0)
(2.48106060606 -24 0)
(2.48106060606 -24.5 0)
(1.98484848485 -11.5 0)
(1.98484848485 -12 0)
(1.98484848485 -12.5 0)
(1.98484848485 -13 0)
(1.98484848485 -13.5 0)
(1.98484848485 -14 0)
(1.98484848485 -14.5 0)
(1.98484848485 -15 0)
(1.98484848485 -15.5 0)
(1.98484848485 -16 0)
(1.98484848485 -16.5 0)
(1.98484848485 -17 0)
(1.98484848485 -17.5 0)
(1.98484848485 -18 0)
(1.98484848485 -18.5 0)
(1.98484848485 -19 0)
(1.98484848485 -19.5 0)
(1.98484848485 -20 0)
(1.98484848485 -20.5 0)
(1.98484848485 -21 0)
(1.98484848485 -21.5 0)
(1.98484848485 -22 0)
(1.98484848485 -22.5 0)
(1.98484848485 -23 0)
(1.98484848485 -23.5 0)
(1.98484848485 -24 0)
(1.98484848485 -24.5 0)
(1.48863636364 -11.5 0)
(1.48863636364 -12 0)
(1.48863636364 -12.5 0)
(1.48863636364 -13 0)
(1.48863636364 -13.5 0)
(1.48863636364 -14 0)
(1.48863636364 -14.5 0)
(1.48863636364 -15 0)
(1.48863636364 -15.5 0)
(1.48863636364 -16 0)
(1.48863636364 -16.5 0)
(1.48863636364 -17 0)
(1.48863636364 -17.5 0)
(1.48863636364 -18 0)
(1.48863636364 -18.5 0)
(1.48863636364 -19 0)
(1.48863636364 -19.5 0)
(1.48863636364 -20 0)
(1.48863636364 -20.5 0)
(1.48863636364 -21 0)
(1.48863636364 -21.5 0)
(1.48863636364 -22 0)
(1.48863636364 -22.5 0)
(1.48863636364 -23 0)
(1.48863636364 -23.5 0)
(1.48863636364 -24 0)
(1.48863636364 -24.5 0)
(0.992424242424 -11.5 0)
(0.992424242424 -12 0)
(0.992424242424 -12.5 0)
(0.992424242424 -13 0)
(0.992424242424 -13.5 0)
(0.992424242424 -14 0)
(0.992424242424 -14.5 0)
(0.992424242424 -15 0)
(0.992424242424 -15.5 0)
(0.992424242424 -16 0)
(0.992424242424 -16.5 0)
(0.992424242424 -17 0)
(0.992424242424 -17.5 0)
(0.992424242424 -18 0)
(0.992424242424 -18.5 0)
(0.992424242424 -19 0)
(0.992424242424 -19.5 0)
(0.992424242424 -20 0)
(0.992424242424 -20.5 0)
(0.992424242424 -21 0)
(0.992424242424 -21.5 0)
(0.992424242424 -22 0)
(0.992424242424 -22.5 0)
(0.992424242424 -23 0)
(0.992424242424 -23.5 0)
(0.992424242424 -24 0)
(0.992424242424 -24.5 0)
(0.496212121212 -11.5 0)
(0.496212121212 -12 0)
(0.496212121212 -12.5 0)
(0.496212121212 -13 0)
(0.496212121212 -13.5 0)
(0.496212121212 -14 0)
(0.496212121212 -14.5 0)
(0.496212121212 -15 0)
(0.496212121212 -15.5 0)
(0.496212121212 -16 0)
(0.496212121212 -16.5 0)
(0.496212121212 -17 0)
(0.496212121212 -17.5 0)
(0.496212121212 -18 0)
(0.496212121212 -18.5 0)
(0.496212121212 -19 0)
(0.496212121212 -19.5 0)
(0.496212121212 -20 0)
(0.496212121212 -20.5 0)
(0.496212121212 -21 0)
(0.496212121212 -21.5 0)
(0.496212121212 -22 0)
(0.496212121212 -22.5 0)
(0.496212121212 -23 0)
(0.496212121212 -23.5 0)
(0.496212121212 -24 0)
(0.496212121212 -24.5 0)
(16.875 -0.5 0)
(17.375 -0.5 0)
(17.875 -0.5 0)
(18.375 -0.5 0)
(18.875 -0.5 0)
(16.875 -1 0)
(17.375 -1 0)
(17.875 -1 0)
(18.375 -1 0)
(18.875 -1 0)
(16.875 -1.5 0)
(17.375 -1.5 0)
(17.875 -1.5 0)
(18.375 -1.5 0)
(18.875 -1.5 0)
(16.875 -2 0)
(17.375 -2 0)
(17.875 -2 0)
(18.375 -2 0)
(18.875 -2 0)
(16.875 -2.5 0)
(17.375 -2.5 0)
(17.875 -2.5 0)
(18.375 -2.5 0)
(18.875 -2.5 0)
(16.875 -3 0)
(17.375 -3 0)
(17.875 -3 0)
(18.375 -3 0)
(18.875 -3 0)
(16.875 -3.5 0)
(17.375 -3.5 0)
(17.875 -3.5 0)
(18.375 -3.5 0)
(18.875 -3.5 0)
(16.875 -4 0)
(17.375 -4 0)
(17.875 -4 0)
(18.375 -4 0)
(18.875 -4 0)
(16.875 -4.5 0)
(17.375 -4.5 0)
(17.875 -4.5 0)
(18.375 -4.5 0)
(18.875 -4.5 0)
(16.875 -5 0)
(17.375 -5 0)
(17.875 -5 0)
(18.375 -5 0)
(18.875 -5 0)
(16.875 -5.5 0)
(17.375 -5.5 0)
(17.875 -5.5 0)
(18.375 -5.5 0)
(18.875 -5.5 0)
(16.875 -6 0)
(17.375 -6 0)
(17.875 -6 0)
(18.375 -6 0)
(18.875 -6 0)
(16.875 -6.5 0)
(17.375 -6.5 0)
(17.875 -6.5 0)
(18.375 -6.5 0)
(18.875 -6.5 0)
(16.875 -7 0)
(17.375 -7 0)
(17.875 -7 0)
(18.375 -7 0)
(18.875 -7 0)
(16.875 -7.5 0)
(17.375 -7.5 0)
(17.875 -7.5 0)
(18.375 -7.5 0)
(18.875 -7.5 0)
(16.875 -8 0)
(17.375 -8 0)
(17.875 -8 0)
(18.375 -8 0)
(18.875 -8 0)
(16.875 -8.5 0)
(17.375 -8.5 0)
(17.875 -8.5 0)
(18.375 -8.5 0)
(18.875 -8.5 0)
(16.875 -9 0)
(17.375 -9 0)
(17.875 -9 0)
(18.375 -9 0)
(18.875 -9 0)
(16.875 -9.5 0)
(17.375 -9.5 0)
(17.875 -9.5 0)
(18.375 -9.5 0)
(18.875 -9.5 0)
(16.875 -10 0)
(17.375 -10 0)
(17.875 -10 0)
(18.375 -10 0)
(18.875 -10 0)
(16.875 -10.5 0)
(17.375 -10.5 0)
(17.875 -10.5 0)
(18.375 -10.5 0)
(18.875 -10.5 0)
(19.875 -0.5 0)
(20.375 -0.5 0)
(20.875 -0.5 0)
(21.375 -0.5 0)
(21.875 -0.5 0)
(22.375 -0.5 0)
(22.875 -0.5 0)
(23.375 -0.5 0)
(23.875 -0.5 0)
(24.375 -0.5 0)
(24.875 -0.5 0)
(25.375 -0.5 0)
(25.875 -0.5 0)
(26.375 -0.5 0)
(26.875 -0.5 0)
(27.375 -0.5 0)
(27.875 -0.5 0)
(28.375 -0.5 0)
(28.875 -0.5 0)
(29.375 -0.5 0)
(29.875 -0.5 0)
(30.375 -0.5 0)
(30.875 -0.5 0)
(31.375 -0.5 0)
(31.875 -0.5 0)
(32.375 -0.5 0)
(32.875 -0.5 0)
(33.375 -0.5 0)
(33.875 -0.5 0)
(34.375 -0.5 0)
(34.875 -0.5 0)
(35.375 -0.5 0)
(35.875 -0.5 0)
(36.375 -0.5 0)
(36.875 -0.5 0)
(37.375 -0.5 0)
(37.875 -0.5 0)
(38.375 -0.5 0)
(38.875 -0.5 0)
(19.875 -1 0)
(20.375 -1 0)
(20.875 -1 0)
(21.375 -1 0)
(21.875 -1 0)
(22.375 -1 0)
(22.875 -1 0)
(23.375 -1 0)
(23.875 -1 0)
(24.375 -1 0)
(24.875 -1 0)
(25.375 -1 0)
(25.875 -1 0)
(26.375 -1 0)
(26.875 -1 0)
(27.375 -1 0)
(27.875 -1 0)
(28.375 -1 0)
(28.875 -1 0)
(29.375 -1 0)
(29.875 -1 0)
(30.375 -1 0)
(30.875 -1 0)
(31.375 -1 0)
(31.875 -1 0)
(32.375 -1 0)
(32.875 -1 0)
(33.375 -1 0)
(33.875 -1 0)
(34.375 -1 0)
(34.875 -1 0)
(35.375 -1 0)
(35.875 -1 0)
(36.375 -1 0)
(36.875 -1 0)
(37.375 -1 0)
(37.875 -1 0)
(38.375 -1 0)
(38.875 -1 0)
(19.875 -1.5 0)
(20.375 -1.5 0)
(20.875 -1.5 0)
(21.375 -1.5 0)
(21.875 -1.5 0)
(22.375 -1.5 0)
(22.875 -1.5 0)
(23.375 -1.5 0)
(23.875 -1.5 0)
(24.375 -1.5 0)
(24.875 -1.5 0)
(25.375 -1.5 0)
(25.875 -1.5 0)
(26.375 -1.5 0)
(26.875 -1.5 0)
(27.375 -1.5 0)
(27.875 -1.5 0)
(28.375 -1.5 0)
(28.875 -1.5 0)
(29.375 -1.5 0)
(29.875 -1.5 0)
(30.375 -1.5 0)
(30.875 -1.5 0)
(31.375 -1.5 0)
(31.875 -1.5 0)
(32.375 -1.5 0)
(32.875 -1.5 0)
(33.375 -1.5 0)
(33.875 -1.5 0)
(34.375 -1.5 0)
(34.875 -1.5 0)
(35.375 -1.5 0)
(35.875 -1.5 0)
(36.375 -1.5 0)
(36.875 -1.5 0)
(37.375 -1.5 0)
(37.875 -1.5 0)
(38.375 -1.5 0)
(38.875 -1.5 0)
(19.875 -2 0)
(20.375 -2 0)
(20.875 -2 0)
(21.375 -2 0)
(21.875 -2 0)
(22.375 -2 0)
(22.875 -2 0)
(23.375 -2 0)
(23.875 -2 0)
(24.375 -2 0)
(24.875 -2 0)
(25.375 -2 0)
(25.875 -2 0)
(26.375 -2 0)
(26.875 -2 0)
(27.375 -2 0)
(27.875 -2 0)
(28.375 -2 0)
(28.875 -2 0)
(29.375 -2 0)
(29.875 -2 0)
(30.375 -2 0)
(30.875 -2 0)
(31.375 -2 0)
(31.875 -2 0)
(32.375 -2 0)
(32.875 -2 0)
(33.375 -2 0)
(33.875 -2 0)
(34.375 -2 0)
(34.875 -2 0)
(35.375 -2 0)
(35.875 -2 0)
(36.375 -2 0)
(36.875 -2 0)
(37.375 -2 0)
(37.875 -2 0)
(38.375 -2 0)
(38.875 -2 0)
(19.875 -2.5 0)
(20.375 -2.5 0)
(20.875 -2.5 0)
(21.375 -2.5 0)
(21.875 -2.5 0)
(22.375 -2.5 0)
(22.875 -2.5 0)
(23.375 -2.5 0)
(23.875 -2.5 0)
(24.375 -2.5 0)
(24.875 -2.5 0)
(25.375 -2.5 0)
(25.875 -2.5 0)
(26.375 -2.5 0)
(26.875 -2.5 0)
(27.375 -2.5 0)
(27.875 -2.5 0)
(28.375 -2.5 0)
(28.875 -2.5 0)
(29.375 -2.5 0)
(29.875 -2.5 0)
(30.375 -2.5 0)
(30.875 -2.5 0)
(31.375 -2.5 0)
(31.875 -2.5 0)
(32.375 -2.5 0)
(32.875 -2.5 0)
(33.375 -2.5 0)
(33.875 -2.5 0)
(34.375 -2.5 0)
(34.875 -2.5 0)
(35.375 -2.5 0)
(35.875 -2.5 0)
(36.375 -2.5 0)
(36.875 -2.5 0)
(37.375 -2.5 0)
(37.875 -2.5 0)
(38.375 -2.5 0)
(38.875 -2.5 0)
(19.875 -3 0)
(20.375 -3 0)
(20.875 -3 0)
(21.375 -3 0)
(21.875 -3 0)
(22.375 -3 0)
(22.875 -3 0)
(23.375 -3 0)
(23.875 -3 0)
(24.375 -3 0)
(24.875 -3 0)
(25.375 -3 0)
(25.875 -3 0)
(26.375 -3 0)
(26.875 -3 0)
(27.375 -3 0)
(27.875 -3 0)
(28.375 -3 0)
(28.875 -3 0)
(29.375 -3 0)
(29.875 -3 0)
(30.375 -3 0)
(30.875 -3 0)
(31.375 -3 0)
(31.875 -3 0)
(32.375 -3 0)
(32.875 -3 0)
(33.375 -3 0)
(33.875 -3 0)
(34.375 -3 0)
(34.875 -3 0)
(35.375 -3 0)
(35.875 -3 0)
(36.375 -3 0)
(36.875 -3 0)
(37.375 -3 0)
(37.875 -3 0)
(38.375 -3 0)
(38.875 -3 0)
(19.875 -3.5 0)
(20.375 -3.5 0)
(20.875 -3.5 0)
(21.375 -3.5 0)
(21.875 -3.5 0)
(22.375 -3.5 0)
(22.875 -3.5 0)
(23.375 -3.5 0)
(23.875 -3.5 0)
(24.375 -3.5 0)
(24.875 -3.5 0)
(25.375 -3.5 0)
(25.875 -3.5 0)
(26.375 -3.5 0)
(26.875 -3.5 0)
(27.375 -3.5 0)
(27.875 -3.5 0)
(28.375 -3.5 0)
(28.875 -3.5 0)
(29.375 -3.5 0)
(29.875 -3.5 0)
(30.375 -3.5 0)
(30.875 -3.5 0)
(31.375 -3.5 0)
(31.875 -3.5 0)
(32.375 -3.5 0)
(32.875 -3.5 0)
(33.375 -3.5 0)
(33.875 -3.5 0)
(34.375 -3.5 0)
(34.875 -3.5 0)
(35.375 -3.5 0)
(35.875 -3.5 0)
(36.375 -3.5 0)
(36.875 -3.5 0)
(37.375 -3.5 0)
(37.875 -3.5 0)
(38.375 -3.5 0)
(38.875 -3.5 0)
(19.875 -4 0)
(20.375 -4 0)
(20.875 -4 0)
(21.375 -4 0)
(21.875 -4 0)
(22.375 -4 0)
(22.875 -4 0)
(23.375 -4 0)
(23.875 -4 0)
(24.375 -4 0)
(24.875 -4 0)
(25.375 -4 0)
(25.875 -4 0)
(26.375 -4 0)
(26.875 -4 0)
(27.375 -4 0)
(27.875 -4 0)
(28.375 -4 0)
(28.875 -4 0)
(29.375 -4 0)
(29.875 -4 0)
(30.375 -4 0)
(30.875 -4 0)
(31.375 -4 0)
(31.875 -4 0)
(32.375 -4 0)
(32.875 -4 0)
(33.375 -4 0)
(33.875 -4 0)
(34.375 -4 0)
(34.875 -4 0)
(35.375 -4 0)
(35.875 -4 0)
(36.375 -4 0)
(36.875 -4 0)
(37.375 -4 0)
(37.875 -4 0)
(38.375 -4 0)
(38.875 -4 0)
(19.875 -4.5 0)
(20.375 -4.5 0)
(20.875 -4.5 0)
(21.375 -4.5 0)
(21.875 -4.5 0)
(22.375 -4.5 0)
(22.875 -4.5 0)
(23.375 -4.5 0)
(23.875 -4.5 0)
(24.375 -4.5 0)
(24.875 -4.5 0)
(25.375 -4.5 0)
(25.875 -4.5 0)
(26.375 -4.5 0)
(26.875 -4.5 0)
(27.375 -4.5 0)
(27.875 -4.5 0)
(28.375 -4.5 0)
(28.875 -4.5 0)
(29.375 -4.5 0)
(29.875 -4.5 0)
(30.375 -4.5 0)
(30.875 -4.5 0)
(31.375 -4.5 0)
(31.875 -4.5 0)
(32.375 -4.5 0)
(32.875 -4.5 0)
(33.375 -4.5 0)
(33.875 -4.5 0)
(34.375 -4.5 0)
(34.875 -4.5 0)
(35.375 -4.5 0)
(35.875 -4.5 0)
(36.375 -4.5 0)
(36.875 -4.5 0)
(37.375 -4.5 0)
(37.875 -4.5 0)
(38.375 -4.5 0)
(38.875 -4.5 0)
(19.875 -5 0)
(20.375 -5 0)
(20.875 -5 0)
(21.375 -5 0)
(21.875 -5 0)
(22.375 -5 0)
(22.875 -5 0)
(23.375 -5 0)
(23.875 -5 0)
(24.375 -5 0)
(24.875 -5 0)
(25.375 -5 0)
(25.875 -5 0)
(26.375 -5 0)
(26.875 -5 0)
(27.375 -5 0)
(27.875 -5 0)
(28.375 -5 0)
(28.875 -5 0)
(29.375 -5 0)
(29.875 -5 0)
(30.375 -5 0)
(30.875 -5 0)
(31.375 -5 0)
(31.875 -5 0)
(32.375 -5 0)
(32.875 -5 0)
(33.375 -5 0)
(33.875 -5 0)
(34.375 -5 0)
(34.875 -5 0)
(35.375 -5 0)
(35.875 -5 0)
(36.375 -5 0)
(36.875 -5 0)
(37.375 -5 0)
(37.875 -5 0)
(38.375 -5 0)
(38.875 -5 0)
(19.875 -5.5 0)
(20.375 -5.5 0)
(20.875 -5.5 0)
(21.375 -5.5 0)
(21.875 -5.5 0)
(22.375 -5.5 0)
(22.875 -5.5 0)
(23.375 -5.5 0)
(23.875 -5.5 0)
(24.375 -5.5 0)
(24.875 -5.5 0)
(25.375 -5.5 0)
(25.875 -5.5 0)
(26.375 -5.5 0)
(26.875 -5.5 0)
(27.375 -5.5 0)
(27.875 -5.5 0)
(28.375 -5.5 0)
(28.875 -5.5 0)
(29.375 -5.5 0)
(29.875 -5.5 0)
(30.375 -5.5 0)
(30.875 -5.5 0)
(31.375 -5.5 0)
(31.875 -5.5 0)
(32.375 -5.5 0)
(32.875 -5.5 0)
(33.375 -5.5 0)
(33.875 -5.5 0)
(34.375 -5.5 0)
(34.875 -5.5 0)
(35.375 -5.5 0)
(35.875 -5.5 0)
(36.375 -5.5 0)
(36.875 -5.5 0)
(37.375 -5.5 0)
(37.875 -5.5 0)
(38.375 -5.5 0)
(38.875 -5.5 0)
(19.875 -6 0)
(20.375 -6 0)
(20.875 -6 0)
(21.375 -6 0)
(21.875 -6 0)
(22.375 -6 0)
(22.875 -6 0)
(23.375 -6 0)
(23.875 -6 0)
(24.375 -6 0)
(24.875 -6 0)
(25.375 -6 0)
(25.875 -6 0)
(26.375 -6 0)
(26.875 -6 0)
(27.375 -6 0)
(27.875 -6 0)
(28.375 -6 0)
(28.875 -6 0)
(29.375 -6 0)
(29.875 -6 0)
(30.375 -6 0)
(30.875 -6 0)
(31.375 -6 0)
(31.875 -6 0)
(32.375 -6 0)
(32.875 -6 0)
(33.375 -6 0)
(33.875 -6 0)
(34.375 -6 0)
(34.875 -6 0)
(35.375 -6 0)
(35.875 -6 0)
(36.375 -6 0)
(36.875 -6 0)
(37.375 -6 0)
(37.875 -6 0)
(38.375 -6 0)
(38.875 -6 0)
(19.875 -6.5 0)
(20.375 -6.5 0)
(20.875 -6.5 0)
(21.375 -6.5 0)
(21.875 -6.5 0)
(22.375 -6.5 0)
(22.875 -6.5 0)
(23.375 -6.5 0)
(23.875 -6.5 0)
(24.375 -6.5 0)
(24.875 -6.5 0)
(25.375 -6.5 0)
(25.875 -6.5 0)
(26.375 -6.5 0)
(26.875 -6.5 0)
(27.375 -6.5 0)
(27.875 -6.5 0)
(28.375 -6.5 0)
(28.875 -6.5 0)
(29.375 -6.5 0)
(29.875 -6.5 0)
(30.375 -6.5 0)
(30.875 -6.5 0)
(31.375 -6.5 0)
(31.875 -6.5 0)
(32.375 -6.5 0)
(32.875 -6.5 0)
(33.375 -6.5 0)
(33.875 -6.5 0)
(34.375 -6.5 0)
(34.875 -6.5 0)
(35.375 -6.5 0)
(35.875 -6.5 0)
(36.375 -6.5 0)
(36.875 -6.5 0)
(37.375 -6.5 0)
(37.875 -6.5 0)
(38.375 -6.5 0)
(38.875 -6.5 0)
(19.875 -7 0)
(20.375 -7 0)
(20.875 -7 0)
(21.375 -7 0)
(21.875 -7 0)
(22.375 -7 0)
(22.875 -7 0)
(23.375 -7 0)
(23.875 -7 0)
(24.375 -7 0)
(24.875 -7 0)
(25.375 -7 0)
(25.875 -7 0)
(26.375 -7 0)
(26.875 -7 0)
(27.375 -7 0)
(27.875 -7 0)
(28.375 -7 0)
(28.875 -7 0)
(29.375 -7 0)
(29.875 -7 0)
(30.375 -7 0)
(30.875 -7 0)
(31.375 -7 0)
(31.875 -7 0)
(32.375 -7 0)
(32.875 -7 0)
(33.375 -7 0)
(33.875 -7 0)
(34.375 -7 0)
(34.875 -7 0)
(35.375 -7 0)
(35.875 -7 0)
(36.375 -7 0)
(36.875 -7 0)
(37.375 -7 0)
(37.875 -7 0)
(38.375 -7 0)
(38.875 -7 0)
(19.875 -7.5 0)
(20.375 -7.5 0)
(20.875 -7.5 0)
(21.375 -7.5 0)
(21.875 -7.5 0)
(22.375 -7.5 0)
(22.875 -7.5 0)
(23.375 -7.5 0)
(23.875 -7.5 0)
(24.375 -7.5 0)
(24.875 -7.5 0)
(25.375 -7.5 0)
(25.875 -7.5 0)
(26.375 -7.5 0)
(26.875 -7.5 0)
(27.375 -7.5 0)
(27.875 -7.5 0)
(28.375 -7.5 0)
(28.875 -7.5 0)
(29.375 -7.5 0)
(29.875 -7.5 0)
(30.375 -7.5 0)
(30.875 -7.5 0)
(31.375 -7.5 0)
(31.875 -7.5 0)
(32.375 -7.5 0)
(32.875 -7.5 0)
(33.375 -7.5 0)
(33.875 -7.5 0)
(34.375 -7.5 0)
(34.875 -7.5 0)
(35.375 -7.5 0)
(35.875 -7.5 0)
(36.375 -7.5 0)
(36.875 -7.5 0)
(37.375 -7.5 0)
(37.875 -7.5 0)
(38.375 -7.5 0)
(38.875 -7.5 0)
(19.875 -8 0)
(20.375 -8 0)
(20.875 -8 0)
(21.375 -8 0)
(21.875 -8 0)
(22.375 -8 0)
(22.875 -8 0)
(23.375 -8 0)
(23.875 -8 0)
(24.375 -8 0)
(24.875 -8 0)
(25.375 -8 0)
(25.875 -8 0)
(26.375 -8 0)
(26.875 -8 0)
(27.375 -8 0)
(27.875 -8 0)
(28.375 -8 0)
(28.875 -8 0)
(29.375 -8 0)
(29.875 -8 0)
(30.375 -8 0)
(30.875 -8 0)
(31.375 -8 0)
(31.875 -8 0)
(32.375 -8 0)
(32.875 -8 0)
(33.375 -8 0)
(33.875 -8 0)
(34.375 -8 0)
(34.875 -8 0)
(35.375 -8 0)
(35.875 -8 0)
(36.375 -8 0)
(36.875 -8 0)
(37.375 -8 0)
(37.875 -8 0)
(38.375 -8 0)
(38.875 -8 0)
(19.875 -8.5 0)
(20.375 -8.5 0)
(20.875 -8.5 0)
(21.375 -8.5 0)
(21.875 -8.5 0)
(22.375 -8.5 0)
(22.875 -8.5 0)
(23.375 -8.5 0)
(23.875 -8.5 0)
(24.375 -8.5 0)
(24.875 -8.5 0)
(25.375 -8.5 0)
(25.875 -8.5 0)
(26.375 -8.5 0)
(26.875 -8.5 0)
(27.375 -8.5 0)
(27.875 -8.5 0)
(28.375 -8.5 0)
(28.875 -8.5 0)
(29.375 -8.5 0)
(29.875 -8.5 0)
(30.375 -8.5 0)
(30.875 -8.5 0)
(31.375 -8.5 0)
(31.875 -8.5 0)
(32.375 -8.5 0)
(32.875 -8.5 0)
(33.375 -8.5 0)
(33.875 -8.5 0)
(34.375 -8.5 0)
(34.875 -8.5 0)
(35.375 -8.5 0)
(35.875 -8.5 0)
(36.375 -8.5 0)
(36.875 -8.5 0)
(37.375 -8.5 0)
(37.875 -8.5 0)
(38.375 -8.5 0)
(38.875 -8.5 0)
(19.875 -9 0)
(20.375 -9 0)
(20.875 -9 0)
(21.375 -9 0)
(21.875 -9 0)
(22.375 -9 0)
(22.875 -9 0)
(23.375 -9 0)
(23.875 -9 0)
(24.375 -9 0)
(24.875 -9 0)
(25.375 -9 0)
(25.875 -9 0)
(26.375 -9 0)
(26.875 -9 0)
(27.375 -9 0)
(27.875 -9 0)
(28.375 -9 0)
(28.875 -9 0)
(29.375 -9 0)
(29.875 -9 0)
(30.375 -9 0)
(30.875 -9 0)
(31.375 -9 0)
(31.875 -9 0)
(32.375 -9 0)
(32.875 -9 0)
(33.375 -9 0)
(33.875 -9 0)
(34.375 -9 0)
(34.875 -9 0)
(35.375 -9 0)
(35.875 -9 0)
(36.375 -9 0)
(36.875 -9 0)
(37.375 -9 0)
(37.875 -9 0)
(38.375 -9 0)
(38.875 -9 0)
(19.875 -9.5 0)
(20.375 -9.5 0)
(20.875 -9.5 0)
(21.375 -9.5 0)
(21.875 -9.5 0)
(22.375 -9.5 0)
(22.875 -9.5 0)
(23.375 -9.5 0)
(23.875 -9.5 0)
(24.375 -9.5 0)
(24.875 -9.5 0)
(25.375 -9.5 0)
(25.875 -9.5 0)
(26.375 -9.5 0)
(26.875 -9.5 0)
(27.375 -9.5 0)
(27.875 -9.5 0)
(28.375 -9.5 0)
(28.875 -9.5 0)
(29.375 -9.5 0)
(29.875 -9.5 0)
(30.375 -9.5 0)
(30.875 -9.5 0)
(31.375 -9.5 0)
(31.875 -9.5 0)
(32.375 -9.5 0)
(32.875 -9.5 0)
(33.375 -9.5 0)
(33.875 -9.5 0)
(34.375 -9.5 0)
(34.875 -9.5 0)
(35.375 -9.5 0)
(35.875 -9.5 0)
(36.375 -9.5 0)
(36.875 -9.5 0)
(37.375 -9.5 0)
(37.875 -9.5 0)
(38.375 -9.5 0)
(38.875 -9.5 0)
(19.875 -10 0)
(20.375 -10 0)
(20.875 -10 0)
(21.375 -10 0)
(21.875 -10 0)
(22.375 -10 0)
(22.875 -10 0)
(23.375 -10 0)
(23.875 -10 0)
(24.375 -10 0)
(24.875 -10 0)
(25.375 -10 0)
(25.875 -10 0)
(26.375 -10 0)
(26.875 -10 0)
(27.375 -10 0)
(27.875 -10 0)
(28.375 -10 0)
(28.875 -10 0)
(29.375 -10 0)
(29.875 -10 0)
(30.375 -10 0)
(30.875 -10 0)
(31.375 -10 0)
(31.875 -10 0)
(32.375 -10 0)
(32.875 -10 0)
(33.375 -10 0)
(33.875 -10 0)
(34.375 -10 0)
(34.875 -10 0)
(35.375 -10 0)
(35.875 -10 0)
(36.375 -10 0)
(36.875 -10 0)
(37.375 -10 0)
(37.875 -10 0)
(38.375 -10 0)
(38.875 -10 0)
(19.875 -10.5 0)
(20.375 -10.5 0)
(20.875 -10.5 0)
(21.375 -10.5 0)
(21.875 -10.5 0)
(22.375 -10.5 0)
(22.875 -10.5 0)
(23.375 -10.5 0)
(23.875 -10.5 0)
(24.375 -10.5 0)
(24.875 -10.5 0)
(25.375 -10.5 0)
(25.875 -10.5 0)
(26.375 -10.5 0)
(26.875 -10.5 0)
(27.375 -10.5 0)
(27.875 -10.5 0)
(28.375 -10.5 0)
(28.875 -10.5 0)
(29.375 -10.5 0)
(29.875 -10.5 0)
(30.375 -10.5 0)
(30.875 -10.5 0)
(31.375 -10.5 0)
(31.875 -10.5 0)
(32.375 -10.5 0)
(32.875 -10.5 0)
(33.375 -10.5 0)
(33.875 -10.5 0)
(34.375 -10.5 0)
(34.875 -10.5 0)
(35.375 -10.5 0)
(35.875 -10.5 0)
(36.375 -10.5 0)
(36.875 -10.5 0)
(37.375 -10.5 0)
(37.875 -10.5 0)
(38.375 -10.5 0)
(38.875 -10.5 0)
(16.875 -11.5 0)
(16.875 -12 0)
(16.875 -12.5 0)
(16.875 -13 0)
(16.875 -13.5 0)
(16.875 -14 0)
(16.875 -14.5 0)
(16.875 -15 0)
(16.875 -15.5 0)
(16.875 -16 0)
(16.875 -16.5 0)
(16.875 -17 0)
(16.875 -17.5 0)
(16.875 -18 0)
(16.875 -18.5 0)
(16.875 -19 0)
(16.875 -19.5 0)
(16.875 -20 0)
(16.875 -20.5 0)
(16.875 -21 0)
(16.875 -21.5 0)
(16.875 -22 0)
(16.875 -22.5 0)
(16.875 -23 0)
(16.875 -23.5 0)
(16.875 -24 0)
(16.875 -24.5 0)
(17.375 -11.5 0)
(17.375 -12 0)
(17.375 -12.5 0)
(17.375 -13 0)
(17.375 -13.5 0)
(17.375 -14 0)
(17.375 -14.5 0)
(17.375 -15 0)
(17.375 -15.5 0)
(17.375 -16 0)
(17.375 -16.5 0)
(17.375 -17 0)
(17.375 -17.5 0)
(17.375 -18 0)
(17.375 -18.5 0)
(17.375 -19 0)
(17.375 -19.5 0)
(17.375 -20 0)
(17.375 -20.5 0)
(17.375 -21 0)
(17.375 -21.5 0)
(17.375 -22 0)
(17.375 -22.5 0)
(17.375 -23 0)
(17.375 -23.5 0)
(17.375 -24 0)
(17.375 -24.5 0)
(17.875 -11.5 0)
(17.875 -12 0)
(17.875 -12.5 0)
(17.875 -13 0)
(17.875 -13.5 0)
(17.875 -14 0)
(17.875 -14.5 0)
(17.875 -15 0)
(17.875 -15.5 0)
(17.875 -16 0)
(17.875 -16.5 0)
(17.875 -17 0)
(17.875 -17.5 0)
(17.875 -18 0)
(17.875 -18.5 0)
(17.875 -19 0)
(17.875 -19.5 0)
(17.875 -20 0)
(17.875 -20.5 0)
(17.875 -21 0)
(17.875 -21.5 0)
(17.875 -22 0)
(17.875 -22.5 0)
(17.875 -23 0)
(17.875 -23.5 0)
(17.875 -24 0)
(17.875 -24.5 0)
(18.375 -11.5 0)
(18.375 -12 0)
(18.375 -12.5 0)
(18.375 -13 0)
(18.375 -13.5 0)
(18.375 -14 0)
(18.375 -14.5 0)
(18.375 -15 0)
(18.375 -15.5 0)
(18.375 -16 0)
(18.375 -16.5 0)
(18.375 -17 0)
(18.375 -17.5 0)
(18.375 -18 0)
(18.375 -18.5 0)
(18.375 -19 0)
(18.375 -19.5 0)
(18.375 -20 0)
(18.375 -20.5 0)
(18.375 -21 0)
(18.375 -21.5 0)
(18.375 -22 0)
(18.375 -22.5 0)
(18.375 -23 0)
(18.375 -23.5 0)
(18.375 -24 0)
(18.375 -24.5 0)
(18.875 -11.5 0)
(18.875 -12 0)
(18.875 -12.5 0)
(18.875 -13 0)
(18.875 -13.5 0)
(18.875 -14 0)
(18.875 -14.5 0)
(18.875 -15 0)
(18.875 -15.5 0)
(18.875 -16 0)
(18.875 -16.5 0)
(18.875 -17 0)
(18.875 -17.5 0)
(18.875 -18 0)
(18.875 -18.5 0)
(18.875 -19 0)
(18.875 -19.5 0)
(18.875 -20 0)
(18.875 -20.5 0)
(18.875 -21 0)
(18.875 -21.5 0)
(18.875 -22 0)
(18.875 -22.5 0)
(18.875 -23 0)
(18.875 -23.5 0)
(18.875 -24 0)
(18.875 -24.5 0)
(19.875 -11.5 0)
(19.875 -12 0)
(19.875 -12.5 0)
(19.875 -13 0)
(19.875 -13.5 0)
(19.875 -14 0)
(19.875 -14.5 0)
(19.875 -15 0)
(19.875 -15.5 0)
(19.875 -16 0)
(19.875 -16.5 0)
(19.875 -17 0)
(19.875 -17.5 0)
(19.875 -18 0)
(19.875 -18.5 0)
(19.875 -19 0)
(19.875 -19.5 0)
(19.875 -20 0)
(19.875 -20.5 0)
(19.875 -21 0)
(19.875 -21.5 0)
(19.875 -22 0)
(19.875 -22.5 0)
(19.875 -23 0)
(19.875 -23.5 0)
(19.875 -24 0)
(19.875 -24.5 0)
(20.375 -11.5 0)
(20.375 -12 0)
(20.375 -12.5 0)
(20.375 -13 0)
(20.375 -13.5 0)
(20.375 -14 0)
(20.375 -14.5 0)
(20.375 -15 0)
(20.375 -15.5 0)
(20.375 -16 0)
(20.375 -16.5 0)
(20.375 -17 0)
(20.375 -17.5 0)
(20.375 -18 0)
(20.375 -18.5 0)
(20.375 -19 0)
(20.375 -19.5 0)
(20.375 -20 0)
(20.375 -20.5 0)
(20.375 -21 0)
(20.375 -21.5 0)
(20.375 -22 0)
(20.375 -22.5 0)
(20.375 -23 0)
(20.375 -23.5 0)
(20.375 -24 0)
(20.375 -24.5 0)
(20.875 -11.5 0)
(20.875 -12 0)
(20.875 -12.5 0)
(20.875 -13 0)
(20.875 -13.5 0)
(20.875 -14 0)
(20.875 -14.5 0)
(20.875 -15 0)
(20.875 -15.5 0)
(20.875 -16 0)
(20.875 -16.5 0)
(20.875 -17 0)
(20.875 -17.5 0)
(20.875 -18 0)
(20.875 -18.5 0)
(20.875 -19 0)
(20.875 -19.5 0)
(20.875 -20 0)
(20.875 -20.5 0)
(20.875 -21 0)
(20.875 -21.5 0)
(20.875 -22 0)
(20.875 -22.5 0)
(20.875 -23 0)
(20.875 -23.5 0)
(20.875 -24 0)
(20.875 -24.5 0)
(21.375 -11.5 0)
(21.375 -12 0)
(21.375 -12.5 0)
(21.375 -13 0)
(21.375 -13.5 0)
(21.375 -14 0)
(21.375 -14.5 0)
(21.375 -15 0)
(21.375 -15.5 0)
(21.375 -16 0)
(21.375 -16.5 0)
(21.375 -17 0)
(21.375 -17.5 0)
(21.375 -18 0)
(21.375 -18.5 0)
(21.375 -19 0)
(21.375 -19.5 0)
(21.375 -20 0)
(21.375 -20.5 0)
(21.375 -21 0)
(21.375 -21.5 0)
(21.375 -22 0)
(21.375 -22.5 0)
(21.375 -23 0)
(21.375 -23.5 0)
(21.375 -24 0)
(21.375 -24.5 0)
(21.875 -11.5 0)
(21.875 -12 0)
(21.875 -12.5 0)
(21.875 -13 0)
(21.875 -13.5 0)
(21.875 -14 0)
(21.875 -14.5 0)
(21.875 -15 0)
(21.875 -15.5 0)
(21.875 -16 0)
(21.875 -16.5 0)
(21.875 -17 0)
(21.875 -17.5 0)
(21.875 -18 0)
(21.875 -18.5 0)
(21.875 -19 0)
(21.875 -19.5 0)
(21.875 -20 0)
(21.875 -20.5 0)
(21.875 -21 0)
(21.875 -21.5 0)
(21.875 -22 0)
(21.875 -22.5 0)
(21.875 -23 0)
(21.875 -23.5 0)
(21.875 -24 0)
(21.875 -24.5 0)
(22.375 -11.5 0)
(22.375 -12 0)
(22.375 -12.5 0)
(22.375 -13 0)
(22.375 -13.5 0)
(22.375 -14 0)
(22.375 -14.5 0)
(22.375 -15 0)
(22.375 -15.5 0)
(22.375 -16 0)
(22.375 -16.5 0)
(22.375 -17 0)
(22.375 -17.5 0)
(22.375 -18 0)
(22.375 -18.5 0)
(22.375 -19 0)
(22.375 -19.5 0)
(22.375 -20 0)
(22.375 -20.5 0)
(22.375 -21 0)
(22.375 -21.5 0)
(22.375 -22 0)
(22.375 -22.5 0)
(22.375 -23 0)
(22.375 -23.5 0)
(22.375 -24 0)
(22.375 -24.5 0)
(22.875 -11.5 0)
(22.875 -12 0)
(22.875 -12.5 0)
(22.875 -13 0)
(22.875 -13.5 0)
(22.875 -14 0)
(22.875 -14.5 0)
(22.875 -15 0)
(22.875 -15.5 0)
(22.875 -16 0)
(22.875 -16.5 0)
(22.875 -17 0)
(22.875 -17.5 0)
(22.875 -18 0)
(22.875 -18.5 0)
(22.875 -19 0)
(22.875 -19.5 0)
(22.875 -20 0)
(22.875 -20.5 0)
(22.875 -21 0)
(22.875 -21.5 0)
(22.875 -22 0)
(22.875 -22.5 0)
(22.875 -23 0)
(22.875 -23.5 0)
(22.875 -24 0)
(22.875 -24.5 0)
(23.375 -11.5 0)
(23.375 -12 0)
(23.375 -12.5 0)
(23.375 -13 0)
(23.375 -13.5 0)
(23.375 -14 0)
(23.375 -14.5 0)
(23.375 -15 0)
(23.375 -15.5 0)
(23.375 -16 0)
(23.375 -16.5 0)
(23.375 -17 0)
(23.375 -17.5 0)
(23.375 -18 0)
(23.375 -18.5 0)
(23.375 -19 0)
(23.375 -19.5 0)
(23.375 -20 0)
(23.375 -20.5 0)
(23.375 -21 0)
(23.375 -21.5 0)
(23.375 -22 0)
(23.375 -22.5 0)
(23.375 -23 0)
(23.375 -23.5 0)
(23.375 -24 0)
(23.375 -24.5 0)
(23.875 -11.5 0)
(23.875 -12 0)
(23.875 -12.5 0)
(23.875 -13 0)
(23.875 -13.5 0)
(23.875 -14 0)
(23.875 -14.5 0)
(23.875 -15 0)
(23.875 -15.5 0)
(23.875 -16 0)
(23.875 -16.5 0)
(23.875 -17 0)
(23.875 -17.5 0)
(23.875 -18 0)
(23.875 -18.5 0)
(23.875 -19 0)
(23.875 -19.5 0)
(23.875 -20 0)
(23.875 -20.5 0)
(23.875 -21 0)
(23.875 -21.5 0)
(23.875 -22 0)
(23.875 -22.5 0)
(23.875 -23 0)
(23.875 -23.5 0)
(23.875 -24 0)
(23.875 -24.5 0)
(24.375 -11.5 0)
(24.375 -12 0)
(24.375 -12.5 0)
(24.375 -13 0)
(24.375 -13.5 0)
(24.375 -14 0)
(24.375 -14.5 0)
(24.375 -15 0)
(24.375 -15.5 0)
(24.375 -16 0)
(24.375 -16.5 0)
(24.375 -17 0)
(24.375 -17.5 0)
(24.375 -18 0)
(24.375 -18.5 0)
(24.375 -19 0)
(24.375 -19.5 0)
(24.375 -20 0)
(24.375 -20.5 0)
(24.375 -21 0)
(24.375 -21.5 0)
(24.375 -22 0)
(24.375 -22.5 0)
(24.375 -23 0)
(24.375 -23.5 0)
(24.375 -24 0)
(24.375 -24.5 0)
(24.875 -11.5 0)
(24.875 -12 0)
(24.875 -12.5 0)
(24.875 -13 0)
(24.875 -13.5 0)
(24.875 -14 0)
(24.875 -14.5 0)
(24.875 -15 0)
(24.875 -15.5 0)
(24.875 -16 0)
(24.875 -16.5 0)
(24.875 -17 0)
(24.875 -17.5 0)
(24.875 -18 0)
(24.875 -18.5 0)
(24.875 -19 0)
(24.875 -19.5 0)
(24.875 -20 0)
(24.875 -20.5 0)
(24.875 -21 0)
(24.875 -21.5 0)
(24.875 -22 0)
(24.875 -22.5 0)
(24.875 -23 0)
(24.875 -23.5 0)
(24.875 -24 0)
(24.875 -24.5 0)
(25.375 -11.5 0)
(25.375 -12 0)
(25.375 -12.5 0)
(25.375 -13 0)
(25.375 -13.5 0)
(25.375 -14 0)
(25.375 -14.5 0)
(25.375 -15 0)
(25.375 -15.5 0)
(25.375 -16 0)
(25.375 -16.5 0)
(25.375 -17 0)
(25.375 -17.5 0)
(25.375 -18 0)
(25.375 -18.5 0)
(25.375 -19 0)
(25.375 -19.5 0)
(25.375 -20 0)
(25.375 -20.5 0)
(25.375 -21 0)
(25.375 -21.5 0)
(25.375 -22 0)
(25.375 -22.5 0)
(25.375 -23 0)
(25.375 -23.5 0)
(25.375 -24 0)
(25.375 -24.5 0)
(25.875 -11.5 0)
(25.875 -12 0)
(25.875 -12.5 0)
(25.875 -13 0)
(25.875 -13.5 0)
(25.875 -14 0)
(25.875 -14.5 0)
(25.875 -15 0)
(25.875 -15.5 0)
(25.875 -16 0)
(25.875 -16.5 0)
(25.875 -17 0)
(25.875 -17.5 0)
(25.875 -18 0)
(25.875 -18.5 0)
(25.875 -19 0)
(25.875 -19.5 0)
(25.875 -20 0)
(25.875 -20.5 0)
(25.875 -21 0)
(25.875 -21.5 0)
(25.875 -22 0)
(25.875 -22.5 0)
(25.875 -23 0)
(25.875 -23.5 0)
(25.875 -24 0)
(25.875 -24.5 0)
(26.375 -11.5 0)
(26.375 -12 0)
(26.375 -12.5 0)
(26.375 -13 0)
(26.375 -13.5 0)
(26.375 -14 0)
(26.375 -14.5 0)
(26.375 -15 0)
(26.375 -15.5 0)
(26.375 -16 0)
(26.375 -16.5 0)
(26.375 -17 0)
(26.375 -17.5 0)
(26.375 -18 0)
(26.375 -18.5 0)
(26.375 -19 0)
(26.375 -19.5 0)
(26.375 -20 0)
(26.375 -20.5 0)
(26.375 -21 0)
(26.375 -21.5 0)
(26.375 -22 0)
(26.375 -22.5 0)
(26.375 -23 0)
(26.375 -23.5 0)
(26.375 -24 0)
(26.375 -24.5 0)
(26.875 -11.5 0)
(26.875 -12 0)
(26.875 -12.5 0)
(26.875 -13 0)
(26.875 -13.5 0)
(26.875 -14 0)
(26.875 -14.5 0)
(26.875 -15 0)
(26.875 -15.5 0)
(26.875 -16 0)
(26.875 -16.5 0)
(26.875 -17 0)
(26.875 -17.5 0)
(26.875 -18 0)
(26.875 -18.5 0)
(26.875 -19 0)
(26.875 -19.5 0)
(26.875 -20 0)
(26.875 -20.5 0)
(26.875 -21 0)
(26.875 -21.5 0)
(26.875 -22 0)
(26.875 -22.5 0)
(26.875 -23 0)
(26.875 -23.5 0)
(26.875 -24 0)
(26.875 -24.5 0)
(27.375 -11.5 0)
(27.375 -12 0)
(27.375 -12.5 0)
(27.375 -13 0)
(27.375 -13.5 0)
(27.375 -14 0)
(27.375 -14.5 0)
(27.375 -15 0)
(27.375 -15.5 0)
(27.375 -16 0)
(27.375 -16.5 0)
(27.375 -17 0)
(27.375 -17.5 0)
(27.375 -18 0)
(27.375 -18.5 0)
(27.375 -19 0)
(27.375 -19.5 0)
(27.375 -20 0)
(27.375 -20.5 0)
(27.375 -21 0)
(27.375 -21.5 0)
(27.375 -22 0)
(27.375 -22.5 0)
(27.375 -23 0)
(27.375 -23.5 0)
(27.375 -24 0)
(27.375 -24.5 0)
(27.875 -11.5 0)
(27.875 -12 0)
(27.875 -12.5 0)
(27.875 -13 0)
(27.875 -13.5 0)
(27.875 -14 0)
(27.875 -14.5 0)
(27.875 -15 0)
(27.875 -15.5 0)
(27.875 -16 0)
(27.875 -16.5 0)
(27.875 -17 0)
(27.875 -17.5 0)
(27.875 -18 0)
(27.875 -18.5 0)
(27.875 -19 0)
(27.875 -19.5 0)
(27.875 -20 0)
(27.875 -20.5 0)
(27.875 -21 0)
(27.875 -21.5 0)
(27.875 -22 0)
(27.875 -22.5 0)
(27.875 -23 0)
(27.875 -23.5 0)
(27.875 -24 0)
(27.875 -24.5 0)
(28.375 -11.5 0)
(28.375 -12 0)
(28.375 -12.5 0)
(28.375 -13 0)
(28.375 -13.5 0)
(28.375 -14 0)
(28.375 -14.5 0)
(28.375 -15 0)
(28.375 -15.5 0)
(28.375 -16 0)
(28.375 -16.5 0)
(28.375 -17 0)
(28.375 -17.5 0)
(28.375 -18 0)
(28.375 -18.5 0)
(28.375 -19 0)
(28.375 -19.5 0)
(28.375 -20 0)
(28.375 -20.5 0)
(28.375 -21 0)
(28.375 -21.5 0)
(28.375 -22 0)
(28.375 -22.5 0)
(28.375 -23 0)
(28.375 -23.5 0)
(28.375 -24 0)
(28.375 -24.5 0)
(28.875 -11.5 0)
(28.875 -12 0)
(28.875 -12.5 0)
(28.875 -13 0)
(28.875 -13.5 0)
(28.875 -14 0)
(28.875 -14.5 0)
(28.875 -15 0)
(28.875 -15.5 0)
(28.875 -16 0)
(28.875 -16.5 0)
(28.875 -17 0)
(28.875 -17.5 0)
(28.875 -18 0)
(28.875 -18.5 0)
(28.875 -19 0)
(28.875 -19.5 0)
(28.875 -20 0)
(28.875 -20.5 0)
(28.875 -21 0)
(28.875 -21.5 0)
(28.875 -22 0)
(28.875 -22.5 0)
(28.875 -23 0)
(28.875 -23.5 0)
(28.875 -24 0)
(28.875 -24.5 0)
(29.375 -11.5 0)
(29.375 -12 0)
(29.375 -12.5 0)
(29.375 -13 0)
(29.375 -13.5 0)
(29.375 -14 0)
(29.375 -14.5 0)
(29.375 -15 0)
(29.375 -15.5 0)
(29.375 -16 0)
(29.375 -16.5 0)
(29.375 -17 0)
(29.375 -17.5 0)
(29.375 -18 0)
(29.375 -18.5 0)
(29.375 -19 0)
(29.375 -19.5 0)
(29.375 -20 0)
(29.375 -20.5 0)
(29.375 -21 0)
(29.375 -21.5 0)
(29.375 -22 0)
(29.375 -22.5 0)
(29.375 -23 0)
(29.375 -23.5 0)
(29.375 -24 0)
(29.375 -24.5 0)
(29.875 -11.5 0)
(29.875 -12 0)
(29.875 -12.5 0)
(29.875 -13 0)
(29.875 -13.5 0)
(29.875 -14 0)
(29.875 -14.5 0)
(29.875 -15 0)
(29.875 -15.5 0)
(29.875 -16 0)
(29.875 -16.5 0)
(29.875 -17 0)
(29.875 -17.5 0)
(29.875 -18 0)
(29.875 -18.5 0)
(29.875 -19 0)
(29.875 -19.5 0)
(29.875 -20 0)
(29.875 -20.5 0)
(29.875 -21 0)
(29.875 -21.5 0)
(29.875 -22 0)
(29.875 -22.5 0)
(29.875 -23 0)
(29.875 -23.5 0)
(29.875 -24 0)
(29.875 -24.5 0)
(30.375 -11.5 0)
(30.375 -12 0)
(30.375 -12.5 0)
(30.375 -13 0)
(30.375 -13.5 0)
(30.375 -14 0)
(30.375 -14.5 0)
(30.375 -15 0)
(30.375 -15.5 0)
(30.375 -16 0)
(30.375 -16.5 0)
(30.375 -17 0)
(30.375 -17.5 0)
(30.375 -18 0)
(30.375 -18.5 0)
(30.375 -19 0)
(30.375 -19.5 0)
(30.375 -20 0)
(30.375 -20.5 0)
(30.375 -21 0)
(30.375 -21.5 0)
(30.375 -22 0)
(30.375 -22.5 0)
(30.375 -23 0)
(30.375 -23.5 0)
(30.375 -24 0)
(30.375 -24.5 0)
(30.875 -11.5 0)
(30.875 -12 0)
(30.875 -12.5 0)
(30.875 -13 0)
(30.875 -13.5 0)
(30.875 -14 0)
(30.875 -14.5 0)
(30.875 -15 0)
(30.875 -15.5 0)
(30.875 -16 0)
(30.875 -16.5 0)
(30.875 -17 0)
(30.875 -17.5 0)
(30.875 -18 0)
(30.875 -18.5 0)
(30.875 -19 0)
(30.875 -19.5 0)
(30.875 -20 0)
(30.875 -20.5 0)
(30.875 -21 0)
(30.875 -21.5 0)
(30.875 -22 0)
(30.875 -22.5 0)
(30.875 -23 0)
(30.875 -23.5 0)
(30.875 -24 0)
(30.875 -24.5 0)
(31.375 -11.5 0)
(31.375 -12 0)
(31.375 -12.5 0)
(31.375 -13 0)
(31.375 -13.5 0)
(31.375 -14 0)
(31.375 -14.5 0)
(31.375 -15 0)
(31.375 -15.5 0)
(31.375 -16 0)
(31.375 -16.5 0)
(31.375 -17 0)
(31.375 -17.5 0)
(31.375 -18 0)
(31.375 -18.5 0)
(31.375 -19 0)
(31.375 -19.5 0)
(31.375 -20 0)
(31.375 -20.5 0)
(31.375 -21 0)
(31.375 -21.5 0)
(31.375 -22 0)
(31.375 -22.5 0)
(31.375 -23 0)
(31.375 -23.5 0)
(31.375 -24 0)
(31.375 -24.5 0)
(31.875 -11.5 0)
(31.875 -12 0)
(31.875 -12.5 0)
(31.875 -13 0)
(31.875 -13.5 0)
(31.875 -14 0)
(31.875 -14.5 0)
(31.875 -15 0)
(31.875 -15.5 0)
(31.875 -16 0)
(31.875 -16.5 0)
(31.875 -17 0)
(31.875 -17.5 0)
(31.875 -18 0)
(31.875 -18.5 0)
(31.875 -19 0)
(31.875 -19.5 0)
(31.875 -20 0)
(31.875 -20.5 0)
(31.875 -21 0)
(31.875 -21.5 0)
(31.875 -22 0)
(31.875 -22.5 0)
(31.875 -23 0)
(31.875 -23.5 0)
(31.875 -24 0)
(31.875 -24.5 0)
(32.375 -11.5 0)
(32.375 -12 0)
(32.375 -12.5 0)
(32.375 -13 0)
(32.375 -13.5 0)
(32.375 -14 0)
(32.375 -14.5 0)
(32.375 -15 0)
(32.375 -15.5 0)
(32.375 -16 0)
(32.375 -16.5 0)
(32.375 -17 0)
(32.375 -17.5 0)
(32.375 -18 0)
(32.375 -18.5 0)
(32.375 -19 0)
(32.375 -19.5 0)
(32.375 -20 0)
(32.375 -20.5 0)
(32.375 -21 0)
(32.375 -21.5 0)
(32.375 -22 0)
(32.375 -22.5 0)
(32.375 -23 0)
(32.375 -23.5 0)
(32.375 -24 0)
(32.375 -24.5 0)
(32.875 -11.5 0)
(32.875 -12 0)
(32.875 -12.5 0)
(32.875 -13 0)
(32.875 -13.5 0)
(32.875 -14 0)
(32.875 -14.5 0)
(32.875 -15 0)
(32.875 -15.5 0)
(32.875 -16 0)
(32.875 -16.5 0)
(32.875 -17 0)
(32.875 -17.5 0)
(32.875 -18 0)
(32.875 -18.5 0)
(32.875 -19 0)
(32.875 -19.5 0)
(32.875 -20 0)
(32.875 -20.5 0)
(32.875 -21 0)
(32.875 -21.5 0)
(32.875 -22 0)
(32.875 -22.5 0)
(32.875 -23 0)
(32.875 -23.5 0)
(32.875 -24 0)
(32.875 -24.5 0)
(33.375 -11.5 0)
(33.375 -12 0)
(33.375 -12.5 0)
(33.375 -13 0)
(33.375 -13.5 0)
(33.375 -14 0)
(33.375 -14.5 0)
(33.375 -15 0)
(33.375 -15.5 0)
(33.375 -16 0)
(33.375 -16.5 0)
(33.375 -17 0)
(33.375 -17.5 0)
(33.375 -18 0)
(33.375 -18.5 0)
(33.375 -19 0)
(33.375 -19.5 0)
(33.375 -20 0)
(33.375 -20.5 0)
(33.375 -21 0)
(33.375 -21.5 0)
(33.375 -22 0)
(33.375 -22.5 0)
(33.375 -23 0)
(33.375 -23.5 0)
(33.375 -24 0)
(33.375 -24.5 0)
(33.875 -11.5 0)
(33.875 -12 0)
(33.875 -12.5 0)
(33.875 -13 0)
(33.875 -13.5 0)
(33.875 -14 0)
(33.875 -14.5 0)
(33.875 -15 0)
(33.875 -15.5 0)
(33.875 -16 0)
(33.875 -16.5 0)
(33.875 -17 0)
(33.875 -17.5 0)
(33.875 -18 0)
(33.875 -18.5 0)
(33.875 -19 0)
(33.875 -19.5 0)
(33.875 -20 0)
(33.875 -20.5 0)
(33.875 -21 0)
(33.875 -21.5 0)
(33.875 -22 0)
(33.875 -22.5 0)
(33.875 -23 0)
(33.875 -23.5 0)
(33.875 -24 0)
(33.875 -24.5 0)
(34.375 -11.5 0)
(34.375 -12 0)
(34.375 -12.5 0)
(34.375 -13 0)
(34.375 -13.5 0)
(34.375 -14 0)
(34.375 -14.5 0)
(34.375 -15 0)
(34.375 -15.5 0)
(34.375 -16 0)
(34.375 -16.5 0)
(34.375 -17 0)
(34.375 -17.5 0)
(34.375 -18 0)
(34.375 -18.5 0)
(34.375 -19 0)
(34.375 -19.5 0)
(34.375 -20 0)
(34.375 -20.5 0)
(34.375 -21 0)
(34.375 -21.5 0)
(34.375 -22 0)
(34.375 -22.5 0)
(34.375 -23 0)
(34.375 -23.5 0)
(34.375 -24 0)
(34.375 -24.5 0)
(34.875 -11.5 0)
(34.875 -12 0)
(34.875 -12.5 0)
(34.875 -13 0)
(34.875 -13.5 0)
(34.875 -14 0)
(34.875 -14.5 0)
(34.875 -15 0)
(34.875 -15.5 0)
(34.875 -16 0)
(34.875 -16.5 0)
(34.875 -17 0)
(34.875 -17.5 0)
(34.875 -18 0)
(34.875 -18.5 0)
(34.875 -19 0)
(34.875 -19.5 0)
(34.875 -20 0)
(34.875 -20.5 0)
(34.875 -21 0)
(34.875 -21.5 0)
(34.875 -22 0)
(34.875 -22.5 0)
(34.875 -23 0)
(34.875 -23.5 0)
(34.875 -24 0)
(34.875 -24.5 0)
(35.375 -11.5 0)
(35.375 -12 0)
(35.375 -12.5 0)
(35.375 -13 0)
(35.375 -13.5 0)
(35.375 -14 0)
(35.375 -14.5 0)
(35.375 -15 0)
(35.375 -15.5 0)
(35.375 -16 0)
(35.375 -16.5 0)
(35.375 -17 0)
(35.375 -17.5 0)
(35.375 -18 0)
(35.375 -18.5 0)
(35.375 -19 0)
(35.375 -19.5 0)
(35.375 -20 0)
(35.375 -20.5 0)
(35.375 -21 0)
(35.375 -21.5 0)
(35.375 -22 0)
(35.375 -22.5 0)
(35.375 -23 0)
(35.375 -23.5 0)
(35.375 -24 0)
(35.375 -24.5 0)
(35.875 -11.5 0)
(35.875 -12 0)
(35.875 -12.5 0)
(35.875 -13 0)
(35.875 -13.5 0)
(35.875 -14 0)
(35.875 -14.5 0)
(35.875 -15 0)
(35.875 -15.5 0)
(35.875 -16 0)
(35.875 -16.5 0)
(35.875 -17 0)
(35.875 -17.5 0)
(35.875 -18 0)
(35.875 -18.5 0)
(35.875 -19 0)
(35.875 -19.5 0)
(35.875 -20 0)
(35.875 -20.5 0)
(35.875 -21 0)
(35.875 -21.5 0)
(35.875 -22 0)
(35.875 -22.5 0)
(35.875 -23 0)
(35.875 -23.5 0)
(35.875 -24 0)
(35.875 -24.5 0)
(36.375 -11.5 0)
(36.375 -12 0)
(36.375 -12.5 0)
(36.375 -13 0)
(36.375 -13.5 0)
(36.375 -14 0)
(36.375 -14.5 0)
(36.375 -15 0)
(36.375 -15.5 0)
(36.375 -16 0)
(36.375 -16.5 0)
(36.375 -17 0)
(36.375 -17.5 0)
(36.375 -18 0)
(36.375 -18.5 0)
(36.375 -19 0)
(36.375 -19.5 0)
(36.375 -20 0)
(36.375 -20.5 0)
(36.375 -21 0)
(36.375 -21.5 0)
(36.375 -22 0)
(36.375 -22.5 0)
(36.375 -23 0)
(36.375 -23.5 0)
(36.375 -24 0)
(36.375 -24.5 0)
(36.875 -11.5 0)
(36.875 -12 0)
(36.875 -12.5 0)
(36.875 -13 0)
(36.875 -13.5 0)
(36.875 -14 0)
(36.875 -14.5 0)
(36.875 -15 0)
(36.875 -15.5 0)
(36.875 -16 0)
(36.875 -16.5 0)
(36.875 -17 0)
(36.875 -17.5 0)
(36.875 -18 0)
(36.875 -18.5 0)
(36.875 -19 0)
(36.875 -19.5 0)
(36.875 -20 0)
(36.875 -20.5 0)
(36.875 -21 0)
(36.875 -21.5 0)
(36.875 -22 0)
(36.875 -22.5 0)
(36.875 -23 0)
(36.875 -23.5 0)
(36.875 -24 0)
(36.875 -24.5 0)
(37.375 -11.5 0)
(37.375 -12 0)
(37.375 -12.5 0)
(37.375 -13 0)
(37.375 -13.5 0)
(37.375 -14 0)
(37.375 -14.5 0)
(37.375 -15 0)
(37.375 -15.5 0)
(37.375 -16 0)
(37.375 -16.5 0)
(37.375 -17 0)
(37.375 -17.5 0)
(37.375 -18 0)
(37.375 -18.5 0)
(37.375 -19 0)
(37.375 -19.5 0)
(37.375 -20 0)
(37.375 -20.5 0)
(37.375 -21 0)
(37.375 -21.5 0)
(37.375 -22 0)
(37.375 -22.5 0)
(37.375 -23 0)
(37.375 -23.5 0)
(37.375 -24 0)
(37.375 -24.5 0)
(37.875 -11.5 0)
(37.875 -12 0)
(37.875 -12.5 0)
(37.875 -13 0)
(37.875 -13.5 0)
(37.875 -14 0)
(37.875 -14.5 0)
(37.875 -15 0)
(37.875 -15.5 0)
(37.875 -16 0)
(37.875 -16.5 0)
(37.875 -17 0)
(37.875 -17.5 0)
(37.875 -18 0)
(37.875 -18.5 0)
(37.875 -19 0)
(37.875 -19.5 0)
(37.875 -20 0)
(37.875 -20.5 0)
(37.875 -21 0)
(37.875 -21.5 0)
(37.875 -22 0)
(37.875 -22.5 0)
(37.875 -23 0)
(37.875 -23.5 0)
(37.875 -24 0)
(37.875 -24.5 0)
(38.375 -11.5 0)
(38.375 -12 0)
(38.375 -12.5 0)
(38.375 -13 0)
(38.375 -13.5 0)
(38.375 -14 0)
(38.375 -14.5 0)
(38.375 -15 0)
(38.375 -15.5 0)
(38.375 -16 0)
(38.375 -16.5 0)
(38.375 -17 0)
(38.375 -17.5 0)
(38.375 -18 0)
(38.375 -18.5 0)
(38.375 -19 0)
(38.375 -19.5 0)
(38.375 -20 0)
(38.375 -20.5 0)
(38.375 -21 0)
(38.375 -21.5 0)
(38.375 -22 0)
(38.375 -22.5 0)
(38.375 -23 0)
(38.375 -23.5 0)
(38.375 -24 0)
(38.375 -24.5 0)
(38.875 -11.5 0)
(38.875 -12 0)
(38.875 -12.5 0)
(38.875 -13 0)
(38.875 -13.5 0)
(38.875 -14 0)
(38.875 -14.5 0)
(38.875 -15 0)
(38.875 -15.5 0)
(38.875 -16 0)
(38.875 -16.5 0)
(38.875 -17 0)
(38.875 -17.5 0)
(38.875 -18 0)
(38.875 -18.5 0)
(38.875 -19 0)
(38.875 -19.5 0)
(38.875 -20 0)
(38.875 -20.5 0)
(38.875 -21 0)
(38.875 -21.5 0)
(38.875 -22 0)
(38.875 -22.5 0)
(38.875 -23 0)
(38.875 -23.5 0)
(38.875 -24 0)
(38.875 -24.5 0)
(-15.920553902 0.572931054726 0)
(-16.2425499025 0.490298108889 0)
(-16.6390180818 0.446444216376 0)
(-17.05615379 0.692351591735 0)
(-17.5384496854 0.468485193177 0)
(-17.0905769092 0.387527825396 0)
(-17.9326131107 0.410207498485 0)
(-18.254466684 0.327508261154 0)
(-0.688508348844 1.8617252013 0)
(-0.732655500276 2.31693759536 0)
(-1.07548565638 2.16354387823 0)
(-0.401040673732 2.20034285291 0)
(-0.407697078882 0.398865196258 0)
(-15.1682537625 0.303956400411 0)
(-14.8037334914 0.480842661068 0)
(-14.3494746858 0.595919161049 0)
(-14.5390799588 0.290903441372 0)
(-14.4954405716 0.862567791764 0)
(-13.8170105971 0.672947542295 0)
(-14.080859393 0.344188074473 0)
(-14.077148716 1.00064956268 0)
(-13.3129952271 0.538117995022 0)
(-13.6681451054 0.326754219805 0)
(-13.4364279487 0.844391372926 0)
(-12.5681171593 0.299558040707 0)
(-13.6251802419 1.11270609459 0)
(-13.514754148 1.4412122126 0)
(-12.8952861974 0.415990796865 0)
(-12.8484461244 0.767086898313 0)
(-12.6410569327 1.11051758218 0)
(-13.1483261191 1.01209070646 0)
(-11.785349616 0.293154289069 0)
(-11.4939655219 0.440891107209 0)
(-0.281754185296 1.37379470203 0)
(-0.386754345214 1.00191244007 0)
(-0.382678901384 1.64700758727 0)
(-0.713193394153 0.728966522778 0)
(-0.741075888377 0.277167510926 0)
(-12.3133180378 1.59570061397 0)
(-12.7236860376 1.57106110641 0)
(-13.1334398656 1.48028982269 0)
(-12.9312932141 1.86900675771 0)
(-12.027435727 1.86839136221 0)
(-11.4700473778 1.67369932384 0)
(-11.6886549085 2.1032659822 0)
(-11.6351331265 1.25443919161 0)
(-11.3726964269 0.84612087675 0)
(-11.2437482632 1.21502682035 0)
(-12.217226465 0.368858953459 0)
(-12.168528361 0.84823912959 0)
(-12.5171610491 0.656801027468 0)
(-10.9588712432 0.876291898759 0)
(-10.5480757196 0.60879076758 0)
(-10.4975536979 0.959329562231 0)
(-11.1769819197 2.07005046564 0)
(-9.76452872346 0.431485104 0)
(-10.2240894278 0.358936173008 0)
(-10.5531568619 1.56147362669 0)
(-10.370899193 2.100467851 0)
(-10.7739581665 1.86529125244 0)
(-10.2790540693 1.23805493518 0)
(-10.0435312633 0.83507147813 0)
(-9.90670516203 1.21922277992 0)
(-9.87952944543 2.10655381628 0)
(-9.71030760157 1.57059202919 0)
(-9.4886441469 1.88133152024 0)
(-9.59522453451 0.869432653227 0)
(-9.41151238514 0.612675619328 0)
(-9.08561169655 2.08182899032 0)
(-9.41362921711 2.23586838688 0)
(-8.85149201206 0.861716655848 0)
(-9.01618461571 0.467492962485 0)
(-8.57281362124 0.405815600544 0)
(-9.2222847619 1.58359569714 0)
(-8.81460751774 1.69521701997 0)
(-8.99215334421 1.23194354376 0)
(-8.59937915066 1.28275684693 0)
(-8.42792017141 1.63653196226 0)
(-8.1875 0.271600659204 0)
(-7.76893149654 0.451059775256 0)
(-8.20160903022 0.62089836742 0)
(-8.09132968095 2.21968685271 0)
(-7.79048219713 2.08443491735 0)
(-7.03379335831 0.944859939258 0)
(-7.2104407173 0.412340419467 0)
(-6.81710861459 0.641898174516 0)
(-7.90446957183 1.71543382532 0)
(-8.10950652562 1.31215936315 0)
(-7.70199804244 1.42714242688 0)
(-6.60091995958 1.63208289125 0)
(-7.04482192202 1.62833241358 0)
(-6.79789857904 1.30282107894 0)
(-7.45217011421 1.77052525994 0)
(-7.29898167849 1.29333818874 0)
(-5.8663085387 0.440401219096 0)
(-6.40413381657 0.447417118217 0)
(-6.38737418827 2.05352314521 0)
(-6.83213997474 1.9295601767 0)
(-5.93387599961 1.79629643956 0)
(-5.93988840587 1.28863505257 0)
(-5.66721169024 1.55578023778 0)
(-6.22867980796 1.65111752166 0)
(-6.34253101245 1.29885321126 0)
(-5.70487494202 0.932692268006 0)
(-5.50721247474 0.620215938683 0)
(-5.9483327948 2.16366957829 0)
(-4.32899894287 1.62229349518 0)
(-4.07105501122 1.22430347815 0)
(-3.80529922703 1.58589695834 0)
(-5.21668978044 1.63384993047 0)
(-5.58813551009 1.90856060901 0)
(-4.66403200088 0.425092211313 0)
(-4.24335010095 0.596980753526 0)
(-4.44907166424 0.888052188939 0)
(-5.25393313378 0.903050368575 0)
(-5.45346219521 1.24873920668 0)
(-4.2178030303 0.256743847871 0)
(-3.79196158736 0.462052099188 0)
(-4.09242476356 2.28088913594 0)
(-4.44816066152 2.09031712199 0)
(-4.04349073359 1.90985529487 0)
(-3.38386333112 1.71172191717 0)
(-3.59830393782 1.23999803585 0)
(-3.91149714819 0.850504742522 0)
(-3.45140956806 0.850293579592 0)
(-3.29074124151 0.404603583764 0)
(-3.62054481327 2.14517059871 0)
(-2.78165477602 0.301552829104 0)
(-2.9303073304 0.622566581847 0)
(-2.70890069204 1.90832963812 0)
(-2.29670791477 2.1254892154 0)
(-2.64663833307 2.28138523452 0)
(-2.03705427455 1.71686756516 0)
(-2.46271553051 1.59379579962 0)
(-2.21319387531 1.24547673833 0)
(-1.8040943183 1.29331299347 0)
(-1.62690212038 1.65691674632 0)
(-1.45561507469 0.65202816655 0)
(-2.0307594478 0.831889881401 0)
(-1.80931181685 0.40359787026 0)
(-0.593371278426 1.36457986311 0)
(-0.263498937759 1.91978589086 0)
(-1.51947967009 2.25781719017 0)
(-1.8205547208 2.0913572693 0)
(-1.04532595885 0.44660873584 0)
(-1.36384950799 0.319457314699 0)
(-2.16345396401 0.31334446443 0)
(-4.7985263238 2.22605901283 0)
(-11.9025966435 0.588965849618 0)
(-12.4953425401 1.98571933616 0)
(-10.841034692 2.23227746163 0)
(-10.6733584244 0.266838097785 0)
(-9.29894744379 0.303080361185 0)
(-8.55641495329 2.09646990148 0)
(-8.18959601291 1.9114068809 0)
(-7.17829616787 2.09204031373 0)
(-6.74157817415 2.25444096301 0)
(-6.7434669218 0.295164151207 0)
(-5.10421659691 0.481292376675 0)
(-5.40266925068 0.324963212562 0)
(-5.53766236594 2.27502383417 0)
(-2.44333522332 0.506039397743 0)
(-2.50149939657 0.903026847169 0)
(-3.20293302543 1.2601579705 0)
(-2.9752234649 1.61583458773 0)
(-3.1314312721 2.146530623 0)
(-4.75370922569 1.72018692634 0)
(-4.5656385304 1.26126591692 0)
(-5.14033469214 2.07385233358 0)
(-11.0156720658 1.55371511169 0)
(-12.1901058807 2.18491777178 0)
(-7.91061519699 0.890209423462 0)
(-6.55684177333 0.94725574079 0)
(-9.21859248049 0.92214285444 0)
(-7.496541312 2.24049655401 0)
(-7.4576264557 0.820386187499 0)
(-7.65380739047 1.10568098908 0)
(-4.99256418726 1.26488504377 0)
(-10.764659525 1.1918900885 0)
(-12.1004999683 1.23187703701 0)
(-11.7463301398 0.89329147217 0)
(-11.1444688913 0.212223502904 0)
(-0.264232349632 0.678330448276 0)
(-1.13671748503 0.831749887309 0)
(-1.10229011623 1.65733673799 0)
(-0.910568443311 1.11973260391 0)
(-1.31971630056 1.2823168561 0)
(-1.5553292982 1.01179952662 0)
(-1.4141138972 1.93572659551 0)
(-2.71204908584 1.22568112375 0)
(-2.98383387077 0.976760612675 0)
(-11.8837019007 1.53025762339 0)
(-8.43902321415 0.912496340448 0)
(-11.0323199681 0.503321049756 0)
(-4.85712202281 0.859997362236 0)
(-6.14225784086 0.84405684395 0)
(-9.45355049088 1.22413048585 0)
(-10.120889969 1.68037987558 0)
(0.412254565171 0.404857569656 0)
(0.256326008906 0.672084272781 0)
(0.414194386923 2.17549905347 0)
(15.1358655078 0.294896049687 0)
(14.7786954134 0.455894048323 0)
(14.0447026395 0.360787075069 0)
(14.5057630498 0.292597543317 0)
(14.3440068567 0.561125110092 0)
(14.0621791999 0.929126099775 0)
(14.5031584406 0.820631437792 0)
(13.657788039 0.291245878314 0)
(13.7723210667 0.633680965729 0)
(13.3483622863 0.493557664484 0)
(13.7406106196 1.26273515078 0)
(13.5400209377 1.02929840292 0)
(13.0572388725 0.885075781687 0)
(13.2201046129 1.33369546555 0)
(12.7717620036 1.39780180668 0)
(12.60554857 0.990010239586 0)
(12.2768589702 2.0274004256 0)
(12.6474245894 1.75396739248 0)
(0.278534510424 1.21801153385 0)
(0.356719834941 1.6106420618 0)
(0.258347698179 1.90912383638 0)
(0.399305099927 0.955306574139 0)
(1.02056275425 2.12445093828 0)
(0.725959158624 2.30462758022 0)
(0.733739862696 0.271667395442 0)
(1.03129851272 0.441126042222 0)
(1.34673743884 0.310521903217 0)
(11.8272247826 1.60660114138 0)
(11.8332012 1.18091487643 0)
(12.3729665602 1.40646354 0)
(12.1939159458 0.74218123172 0)
(12.5295717568 0.537209454325 0)
(11.8414286487 0.627381713672 0)
(11.3137595979 1.7703645293 0)
(11.2046720974 1.39933793617 0)
(11.5421522044 1.41247571608 0)
(11.6498785242 0.299405507362 0)
(11.3402530159 0.498247804021 0)
(11.1654330093 0.247066642852 0)
(10.2238176101 1.97654686727 0)
(10.6694636721 1.13572932643 0)
(10.9565841272 0.76758951217 0)
(11.0171956074 1.12792067368 0)
(10.1046353344 1.67027894708 0)
(10.505708245 1.82716932163 0)
(10.3589688278 0.589540893426 0)
(9.93497357409 0.426177969325 0)
(10.2475608065 0.274922739123 0)
(9.77968966934 1.12914808469 0)
(9.52686109322 1.50096182885 0)
(9.44509024902 1.17349173759 0)
(9.37773584457 0.394410966358 0)
(9.26910592997 0.863978199411 0)
(9.03001483055 0.568182294518 0)
(9.34239561425 1.93935908283 0)
(9.74086809703 1.8779079902 0)
(8.44803776123 1.58851801846 0)
(8.61086880395 1.17914402735 0)
(8.79506526388 1.49695615795 0)
(8.2342419249 0.366662135973 0)
(8.09249582334 0.827481161726 0)
(7.83777790762 0.546243758804 0)
(8.08284293779 1.47262484853 0)
(8.22139104907 1.93385660452 0)
(7.84935895042 1.75686438172 0)
(8.85047048461 0.881712747726 0)
(8.67742740129 0.373558250142 0)
(7.9123828672 2.08712023352 0)
(7.63587661261 0.853702429697 0)
(7.47904302221 0.393283239086 0)
(7.25402364776 0.733071669223 0)
(7.40620818519 1.16196241391 0)
(7.03270712209 1.03663841127 0)
(7.65212466959 1.46344598217 0)
(7.87116281025 1.14369126946 0)
(7.02983701256 2.0069620778 0)
(6.65037346254 1.76107449073 0)
(6.8910578781 1.44568291151 0)
(6.97247197377 0.415846247225 0)
(5.82669171786 2.00590200902 0)
(6.29123940545 1.95582285839 0)
(6.00202795754 0.816137963597 0)
(5.80480126322 0.404988402048 0)
(6.23608877825 0.338433391108 0)
(5.55557485222 0.969127410926 0)
(5.8010603643 1.23341512083 0)
(6.17307896097 1.17141090922 0)
(5.43478823749 1.87863637418 0)
(5.52941258291 2.18874792664 0)
(5.4356401045 0.628941011237 0)
(5.003909676 0.461260811768 0)
(5.31125181702 0.309572966525 0)
(3.79811415717 0.933513251267 0)
(4.24074959082 0.937687000287 0)
(4.02670417978 1.27071639568 0)
(4.66940556467 0.781596279199 0)
(4.50269144032 1.22934801393 0)
(4.22403255393 1.85031727473 0)
(4.76329194602 1.61621845896 0)
(4.61525272424 2.05269526881 0)
(5.12511929394 0.830161574327 0)
(5.33229341171 1.24635837828 0)
(4.92090266457 1.15263504403 0)
(4.10406522436 2.18494865972 0)
(3.73760227808 1.97832085829 0)
(3.05624431283 0.879339338751 0)
(3.19139742856 0.386146348984 0)
(3.40760208958 0.837567356583 0)
(3.75104650524 1.56243301609 0)
(3.1234936756 1.22672199373 0)
(3.53025801675 1.2247450393 0)
(2.91155129751 1.57564849721 0)
(3.06950585949 2.0765244831 0)
(2.65534793116 1.86795990979 0)
(3.65463602214 0.435915257016 0)
(1.76410756031 2.10324452008 0)
(2.253795784 2.09075613375 0)
(2.42535187157 0.863332395858 0)
(2.80979532796 0.621097369144 0)
(2.65871983369 1.17186485551 0)
(2.03561137498 0.854633683504 0)
(1.77884179745 1.27160425214 0)
(1.67173657744 0.91810472793 0)
(2.17122959732 1.22246635671 0)
(1.53957810879 1.58556659367 0)
(1.38118882522 1.9142560811 0)
(0.577051322644 1.31633103191 0)
(1.09615120502 0.799858693742 0)
(1.30770721999 1.23633511551 0)
(0.904397714382 1.10241697268 0)
(1.83871179479 0.437504547218 0)
(1.41359477417 0.656099188295 0)
(1.33340371627 2.24048095725 0)
(2.71538461346 0.264862632064 0)
(2.64061007987 2.23641682772 0)
(3.42690021346 2.14407997534 0)
(4.412757045 0.443655195428 0)
(4.04891131417 0.633083199431 0)
(4.1139194914 0.303451635652 0)
(5.06742985075 2.0699361632 0)
(6.60158059515 2.08725323746 0)
(6.6674018774 0.253858838836 0)
(6.56731810574 0.554887788139 0)
(7.47807873486 1.97942714797 0)
(8.67519533329 1.92746047654 0)
(9.01066847207 1.77847363205 0)
(10.5945987801 0.818226459543 0)
(10.7323833535 0.385342422 0)
(12.9278296065 0.386584667582 0)
(11.819781134 1.95854916916 0)
(2.40197904196 1.55194967859 0)
(12.1365871947 0.346703551036 0)
(10.8768086915 1.921493909 0)
(4.72082166857 0.265812671869 0)
(5.64486189016 1.58622792809 0)
(5.17417088376 1.5989664517 0)
(6.40332787048 1.46572167867 0)
(7.25560418972 1.60222946312 0)
(9.06560481013 1.19105617686 0)
(9.19857758212 1.49371050863 0)
(6.83221651565 0.759736830098 0)
(8.47827724066 0.754373585575 0)
(8.24009461153 1.18063798342 0)
(9.85403063149 1.45156595147 0)
(2.24492883891 0.203990293207 0)
(6.02808141153 1.62637592763 0)
(10.2292434489 1.12083252266 0)
(1.08179853407 1.63101094586 0)
(0.695082317651 1.83761282096 0)
(9.62666381204 0.733766906858 0)
(9.99875954029 0.816458918232 0)
(11.5316781802 0.767999924981 0)
(13.0053901228 1.60570004353 0)
(12.2151351867 1.10009542933 0)
(4.28709620539 1.5077495819 0)
(2.35496348506 0.495505416594 0)
(10.8444159361 1.53996621861 0)
(10.4385965833 1.44616380549 0)
(3.31309014625 1.672839102 0)
(6.39344442865 0.860846722773 0)
(1.99407492128 1.68955623563 0)
(12.2924298538 1.75828925519 0)
(6.65008800206 1.13050937999 0)
(0.706858663378 0.725184789203 0)
(11.4130010676 1.09624772945 0)
(-0.386971983403 4.51555516028 0)
(-0.382051467247 2.9747067477 0)
(-11.2983664945 2.76443101971 0)
(-10.9667500171 2.92182379812 0)
(-10.5212964452 3.05822670461 0)
(-10.060026002 3.04835462774 0)
(-10.2953325834 2.81161866397 0)
(-9.78234586493 3.38067468524 0)
(-10.1471249648 3.39205086015 0)
(-9.66300042334 2.93699974964 0)
(-9.48855530677 3.65838638651 0)
(-9.08107314354 3.66411845466 0)
(-9.36084388078 3.25355335168 0)
(-8.98176879416 3.33852750912 0)
(-8.49313506983 4.23986673657 0)
(-8.71639340975 3.93478094017 0)
(-8.93518763475 2.99154901082 0)
(-8.42958043175 2.96633177992 0)
(-7.83519639308 4.25036381749 0)
(-8.17093065054 4.33512094107 0)
(-8.23244111724 3.53980576288 0)
(-8.67040478123 3.40915989155 0)
(-0.336494155304 3.41244746182 0)
(-0.195335851269 3.74970158801 0)
(-0.919500866419 2.96185626406 0)
(-1.00972435316 3.32710472109 0)
(-1.16410897222 3.70296177487 0)
(-0.802639917293 3.59089625781 0)
(-7.50036123084 4.43690957478 0)
(-8.23171855917 3.97932321674 0)
(-7.70779475135 2.94638930181 0)
(-7.35454543943 3.12997465769 0)
(-7.24477265228 2.82779561723 0)
(-6.84649437364 4.39901761505 0)
(-6.37275249981 4.44523307073 0)
(-7.16857050627 3.35687787168 0)
(-6.91697490881 3.01907010975 0)
(-6.20349466778 4.00751226857 0)
(-6.55565992788 4.11219178883 0)
(-6.01550537078 4.31070322005 0)
(-6.57923339312 3.21591595727 0)
(-6.8271337221 3.45608431195 0)
(-5.38705775307 3.28569499015 0)
(-5.74654117265 3.41184612647 0)
(-5.55482009386 3.72147301574 0)
(-5.2008684836 3.68811399197 0)
(-5.0201537911 3.36560125142 0)
(-5.43892111236 4.0575712052 0)
(-5.63641166121 4.43445180919 0)
(-5.23701006234 4.45905401679 0)
(-6.09509237824 2.86079402535 0)
(-4.52605310669 4.43757817816 0)
(-4.88390350109 4.30286749159 0)
(-4.82003969325 3.0867722974 0)
(-4.43284297511 2.9826223618 0)
(-3.82652661464 4.05637100783 0)
(-4.30465477233 3.7057675185 0)
(-4.20816183474 4.16631799014 0)
(-4.59652882946 4.02090871384 0)
(-4.76141091294 3.68142593924 0)
(-5.06622743925 4.02073086785 0)
(-3.53316729142 4.35031743237 0)
(-3.90352208368 4.44609369229 0)
(-3.92335876688 2.91019779086 0)
(-3.59050177771 3.13822211369 0)
(-2.19540140343 3.40549649047 0)
(-2.56694838738 3.46283482691 0)
(-2.34997210998 3.72194986342 0)
(-2.94539511781 3.33356602303 0)
(-2.78833459636 3.71733900212 0)
(-3.20980547967 4.50656123401 0)
(-2.97170200707 4.10152132341 0)
(-3.35979953457 4.05531694722 0)
(-1.74935638257 4.16819466815 0)
(-2.18018570402 4.10821649838 0)
(-2.07526184132 4.45116055093 0)
(-2.03809171781 2.9959189593 0)
(-2.45451593492 3.14229767826 0)
(-1.27620567554 4.36540475348 0)
(-1.64276483561 4.52584853076 0)
(-1.58897462549 3.74648605486 0)
(-1.9765326065 3.8122286594 0)
(-1.29619092265 3.13284010314 0)
(-0.504374500579 3.79206185336 0)
(-1.6495607735 2.97068101348 0)
(-0.872682914923 4.50814910725 0)
(-7.22948816716 4.17610431731 0)
(-7.17019033034 4.54083368649 0)
(-8.02335633284 2.82470280184 0)
(-2.78947773484 2.96143420056 0)
(-2.84588852387 4.48714599525 0)
(-4.2125600439 4.5848857245 0)
(-5.18289503878 2.93929491733 0)
(-5.78438057752 4.03655386701 0)
(-6.21086021845 3.21123415101 0)
(-5.78833775027 3.03549329905 0)
(-6.42017588611 3.66864191709 0)
(-3.17046605413 2.96261415054 0)
(-1.84874181961 3.37759383838 0)
(-1.48965332797 3.40696950059 0)
(-3.86147476074 3.59581849759 0)
(-4.12814063177 3.28379424607 0)
(-5.50623959086 2.84022220982 0)
(-5.96624947338 3.71259368854 0)
(-9.29880542063 2.87241714727 0)
(-6.85027832666 3.87556105719 0)
(-7.25207525621 3.70076085445 0)
(-7.54858164545 4.02526255696 0)
(-2.49208667749 4.30168125573 0)
(-3.13849757902 3.7582569974 0)
(-7.68037996347 3.33606917948 0)
(-7.74112998975 3.721149805 0)
(-8.04463013411 3.14737762878 0)
(-6.50835652283 2.88932006425 0)
(-0.313943595065 4.0872250984 0)
(-0.972767621055 4.05686072388 0)
(-3.35319267602 3.45842721796 0)
(-2.56830698789 3.96727670204 0)
(-4.53999309389 3.36790945647 0)
(-0.6419694748 4.21304689436 0)
(-1.35821960765 4.00677471452 0)
(-0.6535690975 3.25669334131 0)
(-3.54694977428 3.78384014489 0)
(0.883364921052 2.96168702317 0)
(0.383526783164 2.96687355127 0)
(0.391617805946 4.51045179461 0)
(11.3210149491 2.52829187885 0)
(10.9572659959 2.64685825359 0)
(10.5689281674 2.7554820054 0)
(10.2314027685 2.6314108785 0)
(10.374802132 3.03680398469 0)
(10.0745007033 2.93634505137 0)
(9.87333984479 3.22587529764 0)
(9.75463207964 2.72873061336 0)
(9.28834956856 3.79002497113 0)
(9.51504666088 3.49818154716 0)
(8.77824706117 3.87644928529 0)
(9.09059889723 3.21386719095 0)
(9.42677781323 3.064909365 0)
(8.45397858946 4.19787162247 0)
(8.91251255771 2.53597732675 0)
(8.48558789872 2.70061082581 0)
(7.66312435062 4.50232142937 0)
(8.36504422688 3.07201818702 0)
(8.52692468065 3.5815580427 0)
(8.07923623265 3.45964589315 0)
(0.323144690248 3.39471149648 0)
(0.201983238452 3.74304054069 0)
(7.51032389403 4.18899561755 0)
(7.99305513507 4.27415819877 0)
(8.27427482127 3.8726639841 0)
(7.44869314841 2.85723065796 0)
(7.16733534448 3.58590737383 0)
(6.9695509256 3.99414849312 0)
(6.78331492439 3.63612194063 0)
(7.76846469949 2.75300680943 0)
(6.53731201203 3.95817634149 0)
(6.15704017724 4.20309024009 0)
(6.28386059063 3.67637832731 0)
(6.69255796202 2.85302706017 0)
(6.55041394499 3.31763515012 0)
(6.33301516856 3.02501486244 0)
(5.35514743726 4.37677505348 0)
(5.7849268752 4.44472686546 0)
(5.61906352335 2.71411445176 0)
(5.66832679772 3.18855771506 0)
(5.33344383689 2.88287840683 0)
(5.82808803751 3.6296545187 0)
(5.42523432168 3.56497115678 0)
(5.54924688182 4.0069311464 0)
(5.89167471978 3.96833334624 0)
(5.19476930394 3.97936419009 0)
(4.96856783269 4.25025252862 0)
(4.54029961502 2.87275643847 0)
(5.01916257913 2.72653836926 0)
(4.94176184054 3.08123850446 0)
(4.00298421222 3.94505989932 0)
(4.15716883865 4.44589504127 0)
(3.76812345306 4.24407328717 0)
(4.00817653086 2.91695956372 0)
(4.33584784235 3.26890338296 0)
(4.38811330689 4.05770709724 0)
(4.58328884663 3.65691271592 0)
(4.75565307771 3.98796527419 0)
(4.2128167025 3.61910621551 0)
(3.74148732048 4.59639307041 0)
(3.61786617577 2.72972667828 0)
(3.58586436795 3.08379743266 0)
(2.22621952035 3.42368819097 0)
(2.65685761227 3.36708731206 0)
(2.53014325571 3.70272543581 0)
(3.20420266673 2.87474763709 0)
(3.01011036248 3.31635713899 0)
(2.78806992058 2.96178694897 0)
(2.79879312208 3.99692023751 0)
(2.95684874117 4.44517214616 0)
(2.58880727186 4.32591312792 0)
(3.18781617983 4.07697345388 0)
(2.95545761149 3.66636678059 0)
(1.72387220997 4.52967020542 0)
(1.32066672145 4.31296143414 0)
(1.83289431893 4.1105479064 0)
(2.07119882092 2.95251196172 0)
(2.41427673993 3.11591675866 0)
(2.28411012726 4.04234209266 0)
(2.01341738543 3.74115529909 0)
(1.63117429147 2.94261833617 0)
(0.91697649382 4.50204971523 0)
(0.343561135693 4.05951649972 0)
(0.506782390589 3.68662815055 0)
(0.995360226592 3.39841709659 0)
(1.26137394911 3.07026774387 0)
(1.25722620807 4.64206647566 0)
(7.15502712356 4.41590910251 0)
(8.1103217378 2.67865883119 0)
(6.39561891376 2.70146656074 0)
(6.22365384348 4.56537724553 0)
(5.96203044257 2.8281023132 0)
(4.62953245457 4.43289321124 0)
(5.07893752635 4.53637099375 0)
(3.41804480153 4.45418318974 0)
(2.17541669873 4.49024538858 0)
(2.50147008519 2.82338579132 0)
(9.30447860085 2.67139619387 0)
(9.0654136626 3.55036846622 0)
(7.07839159271 2.77500699987 0)
(7.40437503541 3.85017448449 0)
(1.83599198197 3.33002621388 0)
(1.61209594249 3.72433723869 0)
(1.45872791787 3.38361459196 0)
(5.24589382731 3.23908882073 0)
(3.97284164548 3.2931664678 0)
(3.58246497228 3.95535331736 0)
(3.31702472477 3.66501338447 0)
(7.31252730048 3.23763746744 0)
(6.94309847884 3.19027402023 0)
(6.60734861396 4.36450707501 0)
(7.69306484432 3.18848058262 0)
(7.62161812382 3.56787414285 0)
(0.659479256623 4.21621004954 0)
(1.02012036018 4.13352969239 0)
(0.810882395535 3.87875107317 0)
(6.0639778247 3.29489160842 0)
(8.01788828573 3.00703079849 0)
(7.85841555079 3.88746423349 0)
(5.01058266095 3.6040997877 0)
(4.6834492705 3.32013488276 0)
(3.75176093377 3.57930087049 0)
(3.34538763081 3.33063307039 0)
(1.17883763844 3.73650746804 0)
(1.38389322992 3.97926926419 0)
(8.68849722563 3.27786938164 0)
(8.91633781308 2.87210944687 0)
(0.653503351603 3.25513297365 0)
(18.1159285847 0.31185442977 0)
(17.5498284802 0.706660516074 0)
(17.8896529598 0.599861429664 0)
(17.6334428663 0.408048389227 0)
(17.1289285714 0.43751294212 0)
(16.625 0.432291666667 0)
(16.2418488794 0.489829730686 0)
(15.9205144419 0.572493070863 0)
(-38.875 -0.5 10)
(-38.875 -1 10)
(-38.875 -1.5 10)
(-38.875 -2 10)
(-38.875 -2.5 10)
(-38.875 -3 10)
(-38.875 -3.5 10)
(-38.875 -4 10)
(-38.875 -4.5 10)
(-38.875 -5 10)
(-38.875 -5.5 10)
(-38.875 -6 10)
(-38.875 -6.5 10)
(-38.875 -7 10)
(-38.875 -7.5 10)
(-38.875 -8 10)
(-38.875 -8.5 10)
(-38.875 -9 10)
(-38.875 -9.5 10)
(-38.875 -10 10)
(-38.875 -10.5 10)
(-38.375 -0.5 10)
(-38.375 -1 10)
(-38.375 -1.5 10)
(-38.375 -2 10)
(-38.375 -2.5 10)
(-38.375 -3 10)
(-38.375 -3.5 10)
(-38.375 -4 10)
(-38.375 -4.5 10)
(-38.375 -5 10)
(-38.375 -5.5 10)
(-38.375 -6 10)
(-38.375 -6.5 10)
(-38.375 -7 10)
(-38.375 -7.5 10)
(-38.375 -8 10)
(-38.375 -8.5 10)
(-38.375 -9 10)
(-38.375 -9.5 10)
(-38.375 -10 10)
(-38.375 -10.5 10)
(-37.875 -0.5 10)
(-37.875 -1 10)
(-37.875 -1.5 10)
(-37.875 -2 10)
(-37.875 -2.5 10)
(-37.875 -3 10)
(-37.875 -3.5 10)
(-37.875 -4 10)
(-37.875 -4.5 10)
(-37.875 -5 10)
(-37.875 -5.5 10)
(-37.875 -6 10)
(-37.875 -6.5 10)
(-37.875 -7 10)
(-37.875 -7.5 10)
(-37.875 -8 10)
(-37.875 -8.5 10)
(-37.875 -9 10)
(-37.875 -9.5 10)
(-37.875 -10 10)
(-37.875 -10.5 10)
(-37.375 -0.5 10)
(-37.375 -1 10)
(-37.375 -1.5 10)
(-37.375 -2 10)
(-37.375 -2.5 10)
(-37.375 -3 10)
(-37.375 -3.5 10)
(-37.375 -4 10)
(-37.375 -4.5 10)
(-37.375 -5 10)
(-37.375 -5.5 10)
(-37.375 -6 10)
(-37.375 -6.5 10)
(-37.375 -7 10)
(-37.375 -7.5 10)
(-37.375 -8 10)
(-37.375 -8.5 10)
(-37.375 -9 10)
(-37.375 -9.5 10)
(-37.375 -10 10)
(-37.375 -10.5 10)
(-36.875 -0.5 10)
(-36.875 -1 10)
(-36.875 -1.5 10)
(-36.875 -2 10)
(-36.875 -2.5 10)
(-36.875 -3 10)
(-36.875 -3.5 10)
(-36.875 -4 10)
(-36.875 -4.5 10)
(-36.875 -5 10)
(-36.875 -5.5 10)
(-36.875 -6 10)
(-36.875 -6.5 10)
(-36.875 -7 10)
(-36.875 -7.5 10)
(-36.875 -8 10)
(-36.875 -8.5 10)
(-36.875 -9 10)
(-36.875 -9.5 10)
(-36.875 -10 10)
(-36.875 -10.5 10)
(-36.375 -0.5 10)
(-36.375 -1 10)
(-36.375 -1.5 10)
(-36.375 -2 10)
(-36.375 -2.5 10)
(-36.375 -3 10)
(-36.375 -3.5 10)
(-36.375 -4 10)
(-36.375 -4.5 10)
(-36.375 -5 10)
(-36.375 -5.5 10)
(-36.375 -6 10)
(-36.375 -6.5 10)
(-36.375 -7 10)
(-36.375 -7.5 10)
(-36.375 -8 10)
(-36.375 -8.5 10)
(-36.375 -9 10)
(-36.375 -9.5 10)
(-36.375 -10 10)
(-36.375 -10.5 10)
(-35.875 -0.5 10)
(-35.875 -1 10)
(-35.875 -1.5 10)
(-35.875 -2 10)
(-35.875 -2.5 10)
(-35.875 -3 10)
(-35.875 -3.5 10)
(-35.875 -4 10)
(-35.875 -4.5 10)
(-35.875 -5 10)
(-35.875 -5.5 10)
(-35.875 -6 10)
(-35.875 -6.5 10)
(-35.875 -7 10)
(-35.875 -7.5 10)
(-35.875 -8 10)
(-35.875 -8.5 10)
(-35.875 -9 10)
(-35.875 -9.5 10)
(-35.875 -10 10)
(-35.875 -10.5 10)
(-35.375 -0.5 10)
(-35.375 -1 10)
(-35.375 -1.5 10)
(-35.375 -2 10)
(-35.375 -2.5 10)
(-35.375 -3 10)
(-35.375 -3.5 10)
(-35.375 -4 10)
(-35.375 -4.5 10)
(-35.375 -5 10)
(-35.375 -5.5 10)
(-35.375 -6 10)
(-35.375 -6.5 10)
(-35.375 -7 10)
(-35.375 -7.5 10)
(-35.375 -8 10)
(-35.375 -8.5 10)
(-35.375 -9 10)
(-35.375 -9.5 10)
(-35.375 -10 10)
(-35.375 -10.5 10)
(-34.875 -0.5 10)
(-34.875 -1 10)
(-34.875 -1.5 10)
(-34.875 -2 10)
(-34.875 -2.5 10)
(-34.875 -3 10)
(-34.875 -3.5 10)
(-34.875 -4 10)
(-34.875 -4.5 10)
(-34.875 -5 10)
(-34.875 -5.5 10)
(-34.875 -6 10)
(-34.875 -6.5 10)
(-34.875 -7 10)
(-34.875 -7.5 10)
(-34.875 -8 10)
(-34.875 -8.5 10)
(-34.875 -9 10)
(-34.875 -9.5 10)
(-34.875 -10 10)
(-34.875 -10.5 10)
(-34.375 -0.5 10)
(-34.375 -1 10)
(-34.375 -1.5 10)
(-34.375 -2 10)
(-34.375 -2.5 10)
(-34.375 -3 10)
(-34.375 -3.5 10)
(-34.375 -4 10)
(-34.375 -4.5 10)
(-34.375 -5 10)
(-34.375 -5.5 10)
(-34.375 -6 10)
(-34.375 -6.5 10)
(-34.375 -7 10)
(-34.375 -7.5 10)
(-34.375 -8 10)
(-34.375 -8.5 10)
(-34.375 -9 10)
(-34.375 -9.5 10)
(-34.375 -10 10)
(-34.375 -10.5 10)
(-33.875 -0.5 10)
(-33.875 -1 10)
(-33.875 -1.5 10)
(-33.875 -2 10)
(-33.875 -2.5 10)
(-33.875 -3 10)
(-33.875 -3.5 10)
(-33.875 -4 10)
(-33.875 -4.5 10)
(-33.875 -5 10)
(-33.875 -5.5 10)
(-33.875 -6 10)
(-33.875 -6.5 10)
(-33.875 -7 10)
(-33.875 -7.5 10)
(-33.875 -8 10)
(-33.875 -8.5 10)
(-33.875 -9 10)
(-33.875 -9.5 10)
(-33.875 -10 10)
(-33.875 -10.5 10)
(-33.375 -0.5 10)
(-33.375 -1 10)
(-33.375 -1.5 10)
(-33.375 -2 10)
(-33.375 -2.5 10)
(-33.375 -3 10)
(-33.375 -3.5 10)
(-33.375 -4 10)
(-33.375 -4.5 10)
(-33.375 -5 10)
(-33.375 -5.5 10)
(-33.375 -6 10)
(-33.375 -6.5 10)
(-33.375 -7 10)
(-33.375 -7.5 10)
(-33.375 -8 10)
(-33.375 -8.5 10)
(-33.375 -9 10)
(-33.375 -9.5 10)
(-33.375 -10 10)
(-33.375 -10.5 10)
(-32.875 -0.5 10)
(-32.875 -1 10)
(-32.875 -1.5 10)
(-32.875 -2 10)
(-32.875 -2.5 10)
(-32.875 -3 10)
(-32.875 -3.5 10)
(-32.875 -4 10)
(-32.875 -4.5 10)
(-32.875 -5 10)
(-32.875 -5.5 10)
(-32.875 -6 10)
(-32.875 -6.5 10)
(-32.875 -7 10)
(-32.875 -7.5 10)
(-32.875 -8 10)
(-32.875 -8.5 10)
(-32.875 -9 10)
(-32.875 -9.5 10)
(-32.875 -10 10)
(-32.875 -10.5 10)
(-32.375 -0.5 10)
(-32.375 -1 10)
(-32.375 -1.5 10)
(-32.375 -2 10)
(-32.375 -2.5 10)
(-32.375 -3 10)
(-32.375 -3.5 10)
(-32.375 -4 10)
(-32.375 -4.5 10)
(-32.375 -5 10)
(-32.375 -5.5 10)
(-32.375 -6 10)
(-32.375 -6.5 10)
(-32.375 -7 10)
(-32.375 -7.5 10)
(-32.375 -8 10)
(-32.375 -8.5 10)
(-32.375 -9 10)
(-32.375 -9.5 10)
(-32.375 -10 10)
(-32.375 -10.5 10)
(-31.875 -0.5 10)
(-31.875 -1 10)
(-31.875 -1.5 10)
(-31.875 -2 10)
(-31.875 -2.5 10)
(-31.875 -3 10)
(-31.875 -3.5 10)
(-31.875 -4 10)
(-31.875 -4.5 10)
(-31.875 -5 10)
(-31.875 -5.5 10)
(-31.875 -6 10)
(-31.875 -6.5 10)
(-31.875 -7 10)
(-31.875 -7.5 10)
(-31.875 -8 10)
(-31.875 -8.5 10)
(-31.875 -9 10)
(-31.875 -9.5 10)
(-31.875 -10 10)
(-31.875 -10.5 10)
(-31.375 -0.5 10)
(-31.375 -1 10)
(-31.375 -1.5 10)
(-31.375 -2 10)
(-31.375 -2.5 10)
(-31.375 -3 10)
(-31.375 -3.5 10)
(-31.375 -4 10)
(-31.375 -4.5 10)
(-31.375 -5 10)
(-31.375 -5.5 10)
(-31.375 -6 10)
(-31.375 -6.5 10)
(-31.375 -7 10)
(-31.375 -7.5 10)
(-31.375 -8 10)
(-31.375 -8.5 10)
(-31.375 -9 10)
(-31.375 -9.5 10)
(-31.375 -10 10)
(-31.375 -10.5 10)
(-30.875 -0.5 10)
(-30.875 -1 10)
(-30.875 -1.5 10)
(-30.875 -2 10)
(-30.875 -2.5 10)
(-30.875 -3 10)
(-30.875 -3.5 10)
(-30.875 -4 10)
(-30.875 -4.5 10)
(-30.875 -5 10)
(-30.875 -5.5 10)
(-30.875 -6 10)
(-30.875 -6.5 10)
(-30.875 -7 10)
(-30.875 -7.5 10)
(-30.875 -8 10)
(-30.875 -8.5 10)
(-30.875 -9 10)
(-30.875 -9.5 10)
(-30.875 -10 10)
(-30.875 -10.5 10)
(-30.375 -0.5 10)
(-30.375 -1 10)
(-30.375 -1.5 10)
(-30.375 -2 10)
(-30.375 -2.5 10)
(-30.375 -3 10)
(-30.375 -3.5 10)
(-30.375 -4 10)
(-30.375 -4.5 10)
(-30.375 -5 10)
(-30.375 -5.5 10)
(-30.375 -6 10)
(-30.375 -6.5 10)
(-30.375 -7 10)
(-30.375 -7.5 10)
(-30.375 -8 10)
(-30.375 -8.5 10)
(-30.375 -9 10)
(-30.375 -9.5 10)
(-30.375 -10 10)
(-30.375 -10.5 10)
(-29.875 -0.5 10)
(-29.875 -1 10)
(-29.875 -1.5 10)
(-29.875 -2 10)
(-29.875 -2.5 10)
(-29.875 -3 10)
(-29.875 -3.5 10)
(-29.875 -4 10)
(-29.875 -4.5 10)
(-29.875 -5 10)
(-29.875 -5.5 10)
(-29.875 -6 10)
(-29.875 -6.5 10)
(-29.875 -7 10)
(-29.875 -7.5 10)
(-29.875 -8 10)
(-29.875 -8.5 10)
(-29.875 -9 10)
(-29.875 -9.5 10)
(-29.875 -10 10)
(-29.875 -10.5 10)
(-29.375 -0.5 10)
(-29.375 -1 10)
(-29.375 -1.5 10)
(-29.375 -2 10)
(-29.375 -2.5 10)
(-29.375 -3 10)
(-29.375 -3.5 10)
(-29.375 -4 10)
(-29.375 -4.5 10)
(-29.375 -5 10)
(-29.375 -5.5 10)
(-29.375 -6 10)
(-29.375 -6.5 10)
(-29.375 -7 10)
(-29.375 -7.5 10)
(-29.375 -8 10)
(-29.375 -8.5 10)
(-29.375 -9 10)
(-29.375 -9.5 10)
(-29.375 -10 10)
(-29.375 -10.5 10)
(-28.875 -0.5 10)
(-28.875 -1 10)
(-28.875 -1.5 10)
(-28.875 -2 10)
(-28.875 -2.5 10)
(-28.875 -3 10)
(-28.875 -3.5 10)
(-28.875 -4 10)
(-28.875 -4.5 10)
(-28.875 -5 10)
(-28.875 -5.5 10)
(-28.875 -6 10)
(-28.875 -6.5 10)
(-28.875 -7 10)
(-28.875 -7.5 10)
(-28.875 -8 10)
(-28.875 -8.5 10)
(-28.875 -9 10)
(-28.875 -9.5 10)
(-28.875 -10 10)
(-28.875 -10.5 10)
(-28.375 -0.5 10)
(-28.375 -1 10)
(-28.375 -1.5 10)
(-28.375 -2 10)
(-28.375 -2.5 10)
(-28.375 -3 10)
(-28.375 -3.5 10)
(-28.375 -4 10)
(-28.375 -4.5 10)
(-28.375 -5 10)
(-28.375 -5.5 10)
(-28.375 -6 10)
(-28.375 -6.5 10)
(-28.375 -7 10)
(-28.375 -7.5 10)
(-28.375 -8 10)
(-28.375 -8.5 10)
(-28.375 -9 10)
(-28.375 -9.5 10)
(-28.375 -10 10)
(-28.375 -10.5 10)
(-27.875 -0.5 10)
(-27.875 -1 10)
(-27.875 -1.5 10)
(-27.875 -2 10)
(-27.875 -2.5 10)
(-27.875 -3 10)
(-27.875 -3.5 10)
(-27.875 -4 10)
(-27.875 -4.5 10)
(-27.875 -5 10)
(-27.875 -5.5 10)
(-27.875 -6 10)
(-27.875 -6.5 10)
(-27.875 -7 10)
(-27.875 -7.5 10)
(-27.875 -8 10)
(-27.875 -8.5 10)
(-27.875 -9 10)
(-27.875 -9.5 10)
(-27.875 -10 10)
(-27.875 -10.5 10)
(-27.375 -0.5 10)
(-27.375 -1 10)
(-27.375 -1.5 10)
(-27.375 -2 10)
(-27.375 -2.5 10)
(-27.375 -3 10)
(-27.375 -3.5 10)
(-27.375 -4 10)
(-27.375 -4.5 10)
(-27.375 -5 10)
(-27.375 -5.5 10)
(-27.375 -6 10)
(-27.375 -6.5 10)
(-27.375 -7 10)
(-27.375 -7.5 10)
(-27.375 -8 10)
(-27.375 -8.5 10)
(-27.375 -9 10)
(-27.375 -9.5 10)
(-27.375 -10 10)
(-27.375 -10.5 10)
(-26.875 -0.5 10)
(-26.875 -1 10)
(-26.875 -1.5 10)
(-26.875 -2 10)
(-26.875 -2.5 10)
(-26.875 -3 10)
(-26.875 -3.5 10)
(-26.875 -4 10)
(-26.875 -4.5 10)
(-26.875 -5 10)
(-26.875 -5.5 10)
(-26.875 -6 10)
(-26.875 -6.5 10)
(-26.875 -7 10)
(-26.875 -7.5 10)
(-26.875 -8 10)
(-26.875 -8.5 10)
(-26.875 -9 10)
(-26.875 -9.5 10)
(-26.875 -10 10)
(-26.875 -10.5 10)
(-26.375 -0.5 10)
(-26.375 -1 10)
(-26.375 -1.5 10)
(-26.375 -2 10)
(-26.375 -2.5 10)
(-26.375 -3 10)
(-26.375 -3.5 10)
(-26.375 -4 10)
(-26.375 -4.5 10)
(-26.375 -5 10)
(-26.375 -5.5 10)
(-26.375 -6 10)
(-26.375 -6.5 10)
(-26.375 -7 10)
(-26.375 -7.5 10)
(-26.375 -8 10)
(-26.375 -8.5 10)
(-26.375 -9 10)
(-26.375 -9.5 10)
(-26.375 -10 10)
(-26.375 -10.5 10)
(-25.875 -0.5 10)
(-25.875 -1 10)
(-25.875 -1.5 10)
(-25.875 -2 10)
(-25.875 -2.5 10)
(-25.875 -3 10)
(-25.875 -3.5 10)
(-25.875 -4 10)
(-25.875 -4.5 10)
(-25.875 -5 10)
(-25.875 -5.5 10)
(-25.875 -6 10)
(-25.875 -6.5 10)
(-25.875 -7 10)
(-25.875 -7.5 10)
(-25.875 -8 10)
(-25.875 -8.5 10)
(-25.875 -9 10)
(-25.875 -9.5 10)
(-25.875 -10 10)
(-25.875 -10.5 10)
(-25.375 -0.5 10)
(-25.375 -1 10)
(-25.375 -1.5 10)
(-25.375 -2 10)
(-25.375 -2.5 10)
(-25.375 -3 10)
(-25.375 -3.5 10)
(-25.375 -4 10)
(-25.375 -4.5 10)
(-25.375 -5 10)
(-25.375 -5.5 10)
(-25.375 -6 10)
(-25.375 -6.5 10)
(-25.375 -7 10)
(-25.375 -7.5 10)
(-25.375 -8 10)
(-25.375 -8.5 10)
(-25.375 -9 10)
(-25.375 -9.5 10)
(-25.375 -10 10)
(-25.375 -10.5 10)
(-24.875 -0.5 10)
(-24.875 -1 10)
(-24.875 -1.5 10)
(-24.875 -2 10)
(-24.875 -2.5 10)
(-24.875 -3 10)
(-24.875 -3.5 10)
(-24.875 -4 10)
(-24.875 -4.5 10)
(-24.875 -5 10)
(-24.875 -5.5 10)
(-24.875 -6 10)
(-24.875 -6.5 10)
(-24.875 -7 10)
(-24.875 -7.5 10)
(-24.875 -8 10)
(-24.875 -8.5 10)
(-24.875 -9 10)
(-24.875 -9.5 10)
(-24.875 -10 10)
(-24.875 -10.5 10)
(-24.375 -0.5 10)
(-24.375 -1 10)
(-24.375 -1.5 10)
(-24.375 -2 10)
(-24.375 -2.5 10)
(-24.375 -3 10)
(-24.375 -3.5 10)
(-24.375 -4 10)
(-24.375 -4.5 10)
(-24.375 -5 10)
(-24.375 -5.5 10)
(-24.375 -6 10)
(-24.375 -6.5 10)
(-24.375 -7 10)
(-24.375 -7.5 10)
(-24.375 -8 10)
(-24.375 -8.5 10)
(-24.375 -9 10)
(-24.375 -9.5 10)
(-24.375 -10 10)
(-24.375 -10.5 10)
(-23.875 -0.5 10)
(-23.875 -1 10)
(-23.875 -1.5 10)
(-23.875 -2 10)
(-23.875 -2.5 10)
(-23.875 -3 10)
(-23.875 -3.5 10)
(-23.875 -4 10)
(-23.875 -4.5 10)
(-23.875 -5 10)
(-23.875 -5.5 10)
(-23.875 -6 10)
(-23.875 -6.5 10)
(-23.875 -7 10)
(-23.875 -7.5 10)
(-23.875 -8 10)
(-23.875 -8.5 10)
(-23.875 -9 10)
(-23.875 -9.5 10)
(-23.875 -10 10)
(-23.875 -10.5 10)
(-23.375 -0.5 10)
(-23.375 -1 10)
(-23.375 -1.5 10)
(-23.375 -2 10)
(-23.375 -2.5 10)
(-23.375 -3 10)
(-23.375 -3.5 10)
(-23.375 -4 10)
(-23.375 -4.5 10)
(-23.375 -5 10)
(-23.375 -5.5 10)
(-23.375 -6 10)
(-23.375 -6.5 10)
(-23.375 -7 10)
(-23.375 -7.5 10)
(-23.375 -8 10)
(-23.375 -8.5 10)
(-23.375 -9 10)
(-23.375 -9.5 10)
(-23.375 -10 10)
(-23.375 -10.5 10)
(-22.875 -0.5 10)
(-22.875 -1 10)
(-22.875 -1.5 10)
(-22.875 -2 10)
(-22.875 -2.5 10)
(-22.875 -3 10)
(-22.875 -3.5 10)
(-22.875 -4 10)
(-22.875 -4.5 10)
(-22.875 -5 10)
(-22.875 -5.5 10)
(-22.875 -6 10)
(-22.875 -6.5 10)
(-22.875 -7 10)
(-22.875 -7.5 10)
(-22.875 -8 10)
(-22.875 -8.5 10)
(-22.875 -9 10)
(-22.875 -9.5 10)
(-22.875 -10 10)
(-22.875 -10.5 10)
(-22.375 -0.5 10)
(-22.375 -1 10)
(-22.375 -1.5 10)
(-22.375 -2 10)
(-22.375 -2.5 10)
(-22.375 -3 10)
(-22.375 -3.5 10)
(-22.375 -4 10)
(-22.375 -4.5 10)
(-22.375 -5 10)
(-22.375 -5.5 10)
(-22.375 -6 10)
(-22.375 -6.5 10)
(-22.375 -7 10)
(-22.375 -7.5 10)
(-22.375 -8 10)
(-22.375 -8.5 10)
(-22.375 -9 10)
(-22.375 -9.5 10)
(-22.375 -10 10)
(-22.375 -10.5 10)
(-21.875 -0.5 10)
(-21.875 -1 10)
(-21.875 -1.5 10)
(-21.875 -2 10)
(-21.875 -2.5 10)
(-21.875 -3 10)
(-21.875 -3.5 10)
(-21.875 -4 10)
(-21.875 -4.5 10)
(-21.875 -5 10)
(-21.875 -5.5 10)
(-21.875 -6 10)
(-21.875 -6.5 10)
(-21.875 -7 10)
(-21.875 -7.5 10)
(-21.875 -8 10)
(-21.875 -8.5 10)
(-21.875 -9 10)
(-21.875 -9.5 10)
(-21.875 -10 10)
(-21.875 -10.5 10)
(-21.375 -0.5 10)
(-21.375 -1 10)
(-21.375 -1.5 10)
(-21.375 -2 10)
(-21.375 -2.5 10)
(-21.375 -3 10)
(-21.375 -3.5 10)
(-21.375 -4 10)
(-21.375 -4.5 10)
(-21.375 -5 10)
(-21.375 -5.5 10)
(-21.375 -6 10)
(-21.375 -6.5 10)
(-21.375 -7 10)
(-21.375 -7.5 10)
(-21.375 -8 10)
(-21.375 -8.5 10)
(-21.375 -9 10)
(-21.375 -9.5 10)
(-21.375 -10 10)
(-21.375 -10.5 10)
(-20.875 -0.5 10)
(-20.875 -1 10)
(-20.875 -1.5 10)
(-20.875 -2 10)
(-20.875 -2.5 10)
(-20.875 -3 10)
(-20.875 -3.5 10)
(-20.875 -4 10)
(-20.875 -4.5 10)
(-20.875 -5 10)
(-20.875 -5.5 10)
(-20.875 -6 10)
(-20.875 -6.5 10)
(-20.875 -7 10)
(-20.875 -7.5 10)
(-20.875 -8 10)
(-20.875 -8.5 10)
(-20.875 -9 10)
(-20.875 -9.5 10)
(-20.875 -10 10)
(-20.875 -10.5 10)
(-20.375 -0.5 10)
(-20.375 -1 10)
(-20.375 -1.5 10)
(-20.375 -2 10)
(-20.375 -2.5 10)
(-20.375 -3 10)
(-20.375 -3.5 10)
(-20.375 -4 10)
(-20.375 -4.5 10)
(-20.375 -5 10)
(-20.375 -5.5 10)
(-20.375 -6 10)
(-20.375 -6.5 10)
(-20.375 -7 10)
(-20.375 -7.5 10)
(-20.375 -8 10)
(-20.375 -8.5 10)
(-20.375 -9 10)
(-20.375 -9.5 10)
(-20.375 -10 10)
(-20.375 -10.5 10)
(-19.875 -0.5 10)
(-19.875 -1 10)
(-19.875 -1.5 10)
(-19.875 -2 10)
(-19.875 -2.5 10)
(-19.875 -3 10)
(-19.875 -3.5 10)
(-19.875 -4 10)
(-19.875 -4.5 10)
(-19.875 -5 10)
(-19.875 -5.5 10)
(-19.875 -6 10)
(-19.875 -6.5 10)
(-19.875 -7 10)
(-19.875 -7.5 10)
(-19.875 -8 10)
(-19.875 -8.5 10)
(-19.875 -9 10)
(-19.875 -9.5 10)
(-19.875 -10 10)
(-19.875 -10.5 10)
(-15.920553902 0.572931054726 10)
(-16.2425499025 0.490298108889 10)
(-16.6390180818 0.446444216376 10)
(-17.05615379 0.692351591735 10)
(-17.5384496854 0.468485193177 10)
(-17.0905769092 0.387527825396 10)
(-17.9326131107 0.410207498485 10)
(-18.254466684 0.327508261154 10)
(-0.688508348844 1.8617252013 10)
(-0.732655500276 2.31693759536 10)
(-1.07548565638 2.16354387823 10)
(-0.401040673732 2.20034285291 10)
(-0.407697078882 0.398865196258 10)
(-15.1682537625 0.303956400411 10)
(-14.8037334914 0.480842661068 10)
(-14.3494746858 0.595919161049 10)
(-14.5390799588 0.290903441372 10)
(-14.4954405716 0.862567791764 10)
(-13.8170105971 0.672947542295 10)
(-14.080859393 0.344188074473 10)
(-14.077148716 1.00064956268 10)
(-13.3129952271 0.538117995022 10)
(-13.6681451054 0.326754219805 10)
(-13.4364279487 0.844391372926 10)
(-12.5681171593 0.299558040707 10)
(-13.6251802419 1.11270609459 10)
(-13.514754148 1.4412122126 10)
(-12.8952861974 0.415990796865 10)
(-12.8484461244 0.767086898313 10)
(-12.6410569327 1.11051758218 10)
(-13.1483261191 1.01209070646 10)
(-11.785349616 0.293154289069 10)
(-11.4939655219 0.440891107209 10)
(-0.281754185296 1.37379470203 10)
(-0.386754345214 1.00191244007 10)
(-0.382678901384 1.64700758727 10)
(-0.713193394153 0.728966522778 10)
(-0.741075888377 0.277167510926 10)
(-12.3133180378 1.59570061397 10)
(-12.7236860376 1.57106110641 10)
(-13.1334398656 1.48028982269 10)
(-12.9312932141 1.86900675771 10)
(-12.027435727 1.86839136221 10)
(-11.4700473778 1.67369932384 10)
(-11.6886549085 2.1032659822 10)
(-11.6351331265 1.25443919161 10)
(-11.3726964269 0.84612087675 10)
(-11.2437482632 1.21502682035 10)
(-12.217226465 0.368858953459 10)
(-12.168528361 0.84823912959 10)
(-12.5171610491 0.656801027468 10)
(-10.9588712432 0.876291898759 10)
(-10.5480757196 0.60879076758 10)
(-10.4975536979 0.959329562231 10)
(-11.1769819197 2.07005046564 10)
(-9.76452872346 0.431485104 10)
(-10.2240894278 0.358936173008 10)
(-10.5531568619 1.56147362669 10)
(-10.370899193 2.100467851 10)
(-10.7739581665 1.86529125244 10)
(-10.2790540693 1.23805493518 10)
(-10.0435312633 0.83507147813 10)
(-9.90670516203 1.21922277992 10)
(-9.87952944543 2.10655381628 10)
(-9.71030760157 1.57059202919 10)
(-9.4886441469 1.88133152024 10)
(-9.59522453451 0.869432653227 10)
(-9.41151238514 0.612675619328 10)
(-9.08561169655 2.08182899032 10)
(-9.41362921711 2.23586838688 10)
(-8.85149201206 0.861716655848 10)
(-9.01618461571 0.467492962485 10)
(-8.57281362124 0.405815600544 10)
(-9.2222847619 1.58359569714 10)
(-8.81460751774 1.69521701997 10)
(-8.99215334421 1.23194354376 10)
(-8.59937915066 1.28275684693 10)
(-8.42792017141 1.63653196226 10)
(-8.1875 0.271600659204 10)
(-7.76893149654 0.451059775256 10)
(-8.20160903022 0.62089836742 10)
(-8.09132968095 2.21968685271 10)
(-7.79048219713 2.08443491735 10)
(-7.03379335831 0.944859939258 10)
(-7.2104407173 0.412340419467 10)
(-6.81710861459 0.641898174516 10)
(-7.90446957183 1.71543382532 10)
(-8.10950652562 1.31215936315 10)
(-7.70199804244 1.42714242688 10)
(-6.60091995958 1.63208289125 10)
(-7.04482192202 1.62833241358 10)
(-6.79789857904 1.30282107894 10)
(-7.45217011421 1.77052525994 10)
(-7.29898167849 1.29333818874 10)
(-5.8663085387 0.440401219096 10)
(-6.40413381657 0.447417118217 10)
(-6.38737418827 2.05352314521 10)
(-6.83213997474 1.9295601767 10)
(-5.93387599961 1.79629643956 10)
(-5.93988840587 1.28863505257 10)
(-5.66721169024 1.55578023778 10)
(-6.22867980796 1.65111752166 10)
(-6.34253101245 1.29885321126 10)
(-5.70487494202 0.932692268006 10)
(-5.50721247474 0.620215938683 10)
(-5.9483327948 2.16366957829 10)
(-4.32899894287 1.62229349518 10)
(-4.07105501122 1.22430347815 10)
(-3.80529922703 1.58589695834 10)
(-5.21668978044 1.63384993047 10)
(-5.58813551009 1.90856060901 10)
(-4.66403200088 0.425092211313 10)
(-4.24335010095 0.596980753526 10)
(-4.44907166424 0.888052188939 10)
(-5.25393313378 0.903050368575 10)
(-5.45346219521 1.24873920668 10)
(-4.2178030303 0.256743847871 10)
(-3.79196158736 0.462052099188 10)
(-4.09242476356 2.28088913594 10)
(-4.44816066152 2.09031712199 10)
(-4.04349073359 1.90985529487 10)
(-3.38386333112 1.71172191717 10)
(-3.59830393782 1.23999803585 10)
(-3.91149714819 0.850504742522 10)
(-3.45140956806 0.850293579592 10)
(-3.29074124151 0.404603583764 10)
(-3.62054481327 2.14517059871 10)
(-2.78165477602 0.301552829104 10)
(-2.9303073304 0.622566581847 10)
(-2.70890069204 1.90832963812 10)
(-2.29670791477 2.1254892154 10)
(-2.64663833307 2.28138523452 10)
(-2.03705427455 1.71686756516 10)
(-2.46271553051 1.59379579962 10)
(-2.21319387531 1.24547673833 10)
(-1.8040943183 1.29331299347 10)
(-1.62690212038 1.65691674632 10)
(-1.45561507469 0.65202816655 10)
(-2.0307594478 0.831889881401 10)
(-1.80931181685 0.40359787026 10)
(-0.593371278426 1.36457986311 10)
(-0.263498937759 1.91978589086 10)
(-1.51947967009 2.25781719017 10)
(-1.8205547208 2.0913572693 10)
(-1.04532595885 0.44660873584 10)
(-1.36384950799 0.319457314699 10)
(-2.16345396401 0.31334446443 10)
(-4.7985263238 2.22605901283 10)
(-11.9025966435 0.588965849618 10)
(-12.4953425401 1.98571933616 10)
(-10.841034692 2.23227746163 10)
(-10.6733584244 0.266838097785 10)
(-9.29894744379 0.303080361185 10)
(-8.55641495329 2.09646990148 10)
(-8.18959601291 1.9114068809 10)
(-7.17829616787 2.09204031373 10)
(-6.74157817415 2.25444096301 10)
(-6.7434669218 0.295164151207 10)
(-5.10421659691 0.481292376675 10)
(-5.40266925068 0.324963212562 10)
(-5.53766236594 2.27502383417 10)
(-2.44333522332 0.506039397743 10)
(-2.50149939657 0.903026847169 10)
(-3.20293302543 1.2601579705 10)
(-2.9752234649 1.61583458773 10)
(-3.1314312721 2.146530623 10)
(-4.75370922569 1.72018692634 10)
(-4.5656385304 1.26126591692 10)
(-5.14033469214 2.07385233358 10)
(-11.0156720658 1.55371511169 10)
(-12.1901058807 2.18491777178 10)
(-7.91061519699 0.890209423462 10)
(-6.55684177333 0.94725574079 10)
(-9.21859248049 0.92214285444 10)
(-7.496541312 2.24049655401 10)
(-7.4576264557 0.820386187499 10)
(-7.65380739047 1.10568098908 10)
(-4.99256418726 1.26488504377 10)
(-10.764659525 1.1918900885 10)
(-12.1004999683 1.23187703701 10)
(-11.7463301398 0.89329147217 10)
(-11.1444688913 0.212223502904 10)
(-0.264232349632 0.678330448276 10)
(-1.13671748503 0.831749887309 10)
(-1.10229011623 1.65733673799 10)
(-0.910568443311 1.11973260391 10)
(-1.31971630056 1.2823168561 10)
(-1.5553292982 1.01179952662 10)
(-1.4141138972 1.93572659551 10)
(-2.71204908584 1.22568112375 10)
(-2.98383387077 0.976760612675 10)
(-11.8837019007 1.53025762339 10)
(-8.43902321415 0.912496340448 10)
(-11.0323199681 0.503321049756 10)
(-4.85712202281 0.859997362236 10)
(-6.14225784086 0.84405684395 10)
(-9.45355049088 1.22413048585 10)
(-10.120889969 1.68037987558 10)
(-0.386971983403 4.51555516028 10)
(-0.382051467247 2.9747067477 10)
(-11.2983664945 2.76443101971 10)
(-10.9667500171 2.92182379812 10)
(-10.5212964452 3.05822670461 10)
(-10.060026002 3.04835462774 10)
(-10.2953325834 2.81161866397 10)
(-9.78234586493 3.38067468524 10)
(-10.1471249648 3.39205086015 10)
(-9.66300042334 2.93699974964 10)
(-9.48855530677 3.65838638651 10)
(-9.08107314354 3.66411845466 10)
(-9.36084388078 3.25355335168 10)
(-8.98176879416 3.33852750912 10)
(-8.49313506983 4.23986673657 10)
(-8.71639340975 3.93478094017 10)
(-8.93518763475 2.99154901082 10)
(-8.42958043175 2.96633177992 10)
(-7.83519639308 4.25036381749 10)
(-8.17093065054 4.33512094107 10)
(-8.23244111724 3.53980576288 10)
(-8.67040478123 3.40915989155 10)
(-0.336494155304 3.41244746182 10)
(-0.195335851269 3.74970158801 10)
(-0.919500866419 2.96185626406 10)
(-1.00972435316 3.32710472109 10)
(-1.16410897222 3.70296177487 10)
(-0.802639917293 3.59089625781 10)
(-7.50036123084 4.43690957478 10)
(-8.23171855917 3.97932321674 10)
(-7.70779475135 2.94638930181 10)
(-7.35454543943 3.12997465769 10)
(-7.24477265228 2.82779561723 10)
(-6.84649437364 4.39901761505 10)
(-6.37275249981 4.44523307073 10)
(-7.16857050627 3.35687787168 10)
(-6.91697490881 3.01907010975 10)
(-6.20349466778 4.00751226857 10)
(-6.55565992788 4.11219178883 10)
(-6.01550537078 4.31070322005 10)
(-6.57923339312 3.21591595727 10)
(-6.8271337221 3.45608431195 10)
(-5.38705775307 3.28569499015 10)
(-5.74654117265 3.41184612647 10)
(-5.55482009386 3.72147301574 10)
(-5.2008684836 3.68811399197 10)
(-5.0201537911 3.36560125142 10)
(-5.43892111236 4.0575712052 10)
(-5.63641166121 4.43445180919 10)
(-5.23701006234 4.45905401679 10)
(-6.09509237824 2.86079402535 10)
(-4.52605310669 4.43757817816 10)
(-4.88390350109 4.30286749159 10)
(-4.82003969325 3.0867722974 10)
(-4.43284297511 2.9826223618 10)
(-3.82652661464 4.05637100783 10)
(-4.30465477233 3.7057675185 10)
(-4.20816183474 4.16631799014 10)
(-4.59652882946 4.02090871384 10)
(-4.76141091294 3.68142593924 10)
(-5.06622743925 4.02073086785 10)
(-3.53316729142 4.35031743237 10)
(-3.90352208368 4.44609369229 10)
(-3.92335876688 2.91019779086 10)
(-3.59050177771 3.13822211369 10)
(-2.19540140343 3.40549649047 10)
(-2.56694838738 3.46283482691 10)
(-2.34997210998 3.72194986342 10)
(-2.94539511781 3.33356602303 10)
(-2.78833459636 3.71733900212 10)
(-3.20980547967 4.50656123401 10)
(-2.97170200707 4.10152132341 10)
(-3.35979953457 4.05531694722 10)
(-1.74935638257 4.16819466815 10)
(-2.18018570402 4.10821649838 10)
(-2.07526184132 4.45116055093 10)
(-2.03809171781 2.9959189593 10)
(-2.45451593492 3.14229767826 10)
(-1.27620567554 4.36540475348 10)
(-1.64276483561 4.52584853076 10)
(-1.58897462549 3.74648605486 10)
(-1.9765326065 3.8122286594 10)
(-1.29619092265 3.13284010314 10)
(-0.504374500579 3.79206185336 10)
(-1.6495607735 2.97068101348 10)
(-0.872682914923 4.50814910725 10)
(-7.22948816716 4.17610431731 10)
(-7.17019033034 4.54083368649 10)
(-8.02335633284 2.82470280184 10)
(-2.78947773484 2.96143420056 10)
(-2.84588852387 4.48714599525 10)
(-4.2125600439 4.5848857245 10)
(-5.18289503878 2.93929491733 10)
(-5.78438057752 4.03655386701 10)
(-6.21086021845 3.21123415101 10)
(-5.78833775027 3.03549329905 10)
(-6.42017588611 3.66864191709 10)
(-3.17046605413 2.96261415054 10)
(-1.84874181961 3.37759383838 10)
(-1.48965332797 3.40696950059 10)
(-3.86147476074 3.59581849759 10)
(-4.12814063177 3.28379424607 10)
(-5.50623959086 2.84022220982 10)
(-5.96624947338 3.71259368854 10)
(-9.29880542063 2.87241714727 10)
(-6.85027832666 3.87556105719 10)
(-7.25207525621 3.70076085445 10)
(-7.54858164545 4.02526255696 10)
(-2.49208667749 4.30168125573 10)
(-3.13849757902 3.7582569974 10)
(-7.68037996347 3.33606917948 10)
(-7.74112998975 3.721149805 10)
(-8.04463013411 3.14737762878 10)
(-6.50835652283 2.88932006425 10)
(-0.313943595065 4.0872250984 10)
(-0.972767621055 4.05686072388 10)
(-3.35319267602 3.45842721796 10)
(-2.56830698789 3.96727670204 10)
(-4.53999309389 3.36790945647 10)
(-0.6419694748 4.21304689436 10)
(-1.35821960765 4.00677471452 10)
(-0.6535690975 3.25669334131 10)
(-3.54694977428 3.78384014489 10)
(0.883364921052 2.96168702317 10)
(0.383526783164 2.96687355127 10)
(0.391617805946 4.51045179461 10)
(11.3210149491 2.52829187885 10)
(10.9572659959 2.64685825359 10)
(10.5689281674 2.7554820054 10)
(10.2314027685 2.6314108785 10)
(10.374802132 3.03680398469 10)
(10.0745007033 2.93634505137 10)
(9.87333984479 3.22587529764 10)
(9.75463207964 2.72873061336 10)
(9.28834956856 3.79002497113 10)
(9.51504666088 3.49818154716 10)
(8.77824706117 3.87644928529 10)
(9.09059889723 3.21386719095 10)
(9.42677781323 3.064909365 10)
(8.45397858946 4.19787162247 10)
(8.91251255771 2.53597732675 10)
(8.48558789872 2.70061082581 10)
(7.66312435062 4.50232142937 10)
(8.36504422688 3.07201818702 10)
(8.52692468065 3.5815580427 10)
(8.07923623265 3.45964589315 10)
(0.323144690248 3.39471149648 10)
(0.201983238452 3.74304054069 10)
(7.51032389403 4.18899561755 10)
(7.99305513507 4.27415819877 10)
(8.27427482127 3.8726639841 10)
(7.44869314841 2.85723065796 10)
(7.16733534448 3.58590737383 10)
(6.9695509256 3.99414849312 10)
(6.78331492439 3.63612194063 10)
(7.76846469949 2.75300680943 10)
(6.53731201203 3.95817634149 10)
(6.15704017724 4.20309024009 10)
(6.28386059063 3.67637832731 10)
(6.69255796202 2.85302706017 10)
(6.55041394499 3.31763515012 10)
(6.33301516856 3.02501486244 10)
(5.35514743726 4.37677505348 10)
(5.7849268752 4.44472686546 10)
(5.61906352335 2.71411445176 10)
(5.66832679772 3.18855771506 10)
(5.33344383689 2.88287840683 10)
(5.82808803751 3.6296545187 10)
(5.42523432168 3.56497115678 10)
(5.54924688182 4.0069311464 10)
(5.89167471978 3.96833334624 10)
(5.19476930394 3.97936419009 10)
(4.96856783269 4.25025252862 10)
(4.54029961502 2.87275643847 10)
(5.01916257913 2.72653836926 10)
(4.94176184054 3.08123850446 10)
(4.00298421222 3.94505989932 10)
(4.15716883865 4.44589504127 10)
(3.76812345306 4.24407328717 10)
(4.00817653086 2.91695956372 10)
(4.33584784235 3.26890338296 10)
(4.38811330689 4.05770709724 10)
(4.58328884663 3.65691271592 10)
(4.75565307771 3.98796527419 10)
(4.2128167025 3.61910621551 10)
(3.74148732048 4.59639307041 10)
(3.61786617577 2.72972667828 10)
(3.58586436795 3.08379743266 10)
(2.22621952035 3.42368819097 10)
(2.65685761227 3.36708731206 10)
(2.53014325571 3.70272543581 10)
(3.20420266673 2.87474763709 10)
(3.01011036248 3.31635713899 10)
(2.78806992058 2.96178694897 10)
(2.79879312208 3.99692023751 10)
(2.95684874117 4.44517214616 10)
(2.58880727186 4.32591312792 10)
(3.18781617983 4.07697345388 10)
(2.95545761149 3.66636678059 10)
(1.72387220997 4.52967020542 10)
(1.32066672145 4.31296143414 10)
(1.83289431893 4.1105479064 10)
(2.07119882092 2.95251196172 10)
(2.41427673993 3.11591675866 10)
(2.28411012726 4.04234209266 10)
(2.01341738543 3.74115529909 10)
(1.63117429147 2.94261833617 10)
(0.91697649382 4.50204971523 10)
(0.343561135693 4.05951649972 10)
(0.506782390589 3.68662815055 10)
(0.995360226592 3.39841709659 10)
(1.26137394911 3.07026774387 10)
(1.25722620807 4.64206647566 10)
(7.15502712356 4.41590910251 10)
(8.1103217378 2.67865883119 10)
(6.39561891376 2.70146656074 10)
(6.22365384348 4.56537724553 10)
(5.96203044257 2.8281023132 10)
(4.62953245457 4.43289321124 10)
(5.07893752635 4.53637099375 10)
(3.41804480153 4.45418318974 10)
(2.17541669873 4.49024538858 10)
(2.50147008519 2.82338579132 10)
(9.30447860085 2.67139619387 10)
(9.0654136626 3.55036846622 10)
(7.07839159271 2.77500699987 10)
(7.40437503541 3.85017448449 10)
(1.83599198197 3.33002621388 10)
(1.61209594249 3.72433723869 10)
(1.45872791787 3.38361459196 10)
(5.24589382731 3.23908882073 10)
(3.97284164548 3.2931664678 10)
(3.58246497228 3.95535331736 10)
(3.31702472477 3.66501338447 10)
(7.31252730048 3.23763746744 10)
(6.94309847884 3.19027402023 10)
(6.60734861396 4.36450707501 10)
(7.69306484432 3.18848058262 10)
(7.62161812382 3.56787414285 10)
(0.659479256623 4.21621004954 10)
(1.02012036018 4.13352969239 10)
(0.810882395535 3.87875107317 10)
(6.0639778247 3.29489160842 10)
(8.01788828573 3.00703079849 10)
(7.85841555079 3.88746423349 10)
(5.01058266095 3.6040997877 10)
(4.6834492705 3.32013488276 10)
(3.75176093377 3.57930087049 10)
(3.34538763081 3.33063307039 10)
(1.17883763844 3.73650746804 10)
(1.38389322992 3.97926926419 10)
(8.68849722563 3.27786938164 10)
(8.91633781308 2.87210944687 10)
(0.653503351603 3.25513297365 10)
(0.412254565171 0.404857569656 10)
(0.256326008906 0.672084272781 10)
(0.414194386923 2.17549905347 10)
(15.1358655078 0.294896049687 10)
(14.7786954134 0.455894048323 10)
(14.0447026395 0.360787075069 10)
(14.5057630498 0.292597543317 10)
(14.3440068567 0.561125110092 10)
(14.0621791999 0.929126099775 10)
(14.5031584406 0.820631437792 10)
(13.657788039 0.291245878314 10)
(13.7723210667 0.633680965729 10)
(13.3483622863 0.493557664484 10)
(13.7406106196 1.26273515078 10)
(13.5400209377 1.02929840292 10)
(13.0572388725 0.885075781687 10)
(13.2201046129 1.33369546555 10)
(12.7717620036 1.39780180668 10)
(12.60554857 0.990010239586 10)
(12.2768589702 2.0274004256 10)
(12.6474245894 1.75396739248 10)
(0.278534510424 1.21801153385 10)
(0.356719834941 1.6106420618 10)
(0.258347698179 1.90912383638 10)
(0.399305099927 0.955306574139 10)
(1.02056275425 2.12445093828 10)
(0.725959158624 2.30462758022 10)
(0.733739862696 0.271667395442 10)
(1.03129851272 0.441126042222 10)
(1.34673743884 0.310521903217 10)
(11.8272247826 1.60660114138 10)
(11.8332012 1.18091487643 10)
(12.3729665602 1.40646354 10)
(12.1939159458 0.74218123172 10)
(12.5295717568 0.537209454325 10)
(11.8414286487 0.627381713672 10)
(11.3137595979 1.7703645293 10)
(11.2046720974 1.39933793617 10)
(11.5421522044 1.41247571608 10)
(11.6498785242 0.299405507362 10)
(11.3402530159 0.498247804021 10)
(11.1654330093 0.247066642852 10)
(10.2238176101 1.97654686727 10)
(10.6694636721 1.13572932643 10)
(10.9565841272 0.76758951217 10)
(11.0171956074 1.12792067368 10)
(10.1046353344 1.67027894708 10)
(10.505708245 1.82716932163 10)
(10.3589688278 0.589540893426 10)
(9.93497357409 0.426177969325 10)
(10.2475608065 0.274922739123 10)
(9.77968966934 1.12914808469 10)
(9.52686109322 1.50096182885 10)
(9.44509024902 1.17349173759 10)
(9.37773584457 0.394410966358 10)
(9.26910592997 0.863978199411 10)
(9.03001483055 0.568182294518 10)
(9.34239561425 1.93935908283 10)
(9.74086809703 1.8779079902 10)
(8.44803776123 1.58851801846 10)
(8.61086880395 1.17914402735 10)
(8.79506526388 1.49695615795 10)
(8.2342419249 0.366662135973 10)
(8.09249582334 0.827481161726 10)
(7.83777790762 0.546243758804 10)
(8.08284293779 1.47262484853 10)
(8.22139104907 1.93385660452 10)
(7.84935895042 1.75686438172 10)
(8.85047048461 0.881712747726 10)
(8.67742740129 0.373558250142 10)
(7.9123828672 2.08712023352 10)
(7.63587661261 0.853702429697 10)
(7.47904302221 0.393283239086 10)
(7.25402364776 0.733071669223 10)
(7.40620818519 1.16196241391 10)
(7.03270712209 1.03663841127 10)
(7.65212466959 1.46344598217 10)
(7.87116281025 1.14369126946 10)
(7.02983701256 2.0069620778 10)
(6.65037346254 1.76107449073 10)
(6.8910578781 1.44568291151 10)
(6.97247197377 0.415846247225 10)
(5.82669171786 2.00590200902 10)
(6.29123940545 1.95582285839 10)
(6.00202795754 0.816137963597 10)
(5.80480126322 0.404988402048 10)
(6.23608877825 0.338433391108 10)
(5.55557485222 0.969127410926 10)
(5.8010603643 1.23341512083 10)
(6.17307896097 1.17141090922 10)
(5.43478823749 1.87863637418 10)
(5.52941258291 2.18874792664 10)
(5.4356401045 0.628941011237 10)
(5.003909676 0.461260811768 10)
(5.31125181702 0.309572966525 10)
(3.79811415717 0.933513251267 10)
(4.24074959082 0.937687000287 10)
(4.02670417978 1.27071639568 10)
(4.66940556467 0.781596279199 10)
(4.50269144032 1.22934801393 10)
(4.22403255393 1.85031727473 10)
(4.76329194602 1.61621845896 10)
(4.61525272424 2.05269526881 10)
(5.12511929394 0.830161574327 10)
(5.33229341171 1.24635837828 10)
(4.92090266457 1.15263504403 10)
(4.10406522436 2.18494865972 10)
(3.73760227808 1.97832085829 10)
(3.05624431283 0.879339338751 10)
(3.19139742856 0.386146348984 10)
(3.40760208958 0.837567356583 10)
(3.75104650524 1.56243301609 10)
(3.1234936756 1.22672199373 10)
(3.53025801675 1.2247450393 10)
(2.91155129751 1.57564849721 10)
(3.06950585949 2.0765244831 10)
(2.65534793116 1.86795990979 10)
(3.65463602214 0.435915257016 10)
(1.76410756031 2.10324452008 10)
(2.253795784 2.09075613375 10)
(2.42535187157 0.863332395858 10)
(2.80979532796 0.621097369144 10)
(2.65871983369 1.17186485551 10)
(2.03561137498 0.854633683504 10)
(1.77884179745 1.27160425214 10)
(1.67173657744 0.91810472793 10)
(2.17122959732 1.22246635671 10)
(1.53957810879 1.58556659367 10)
(1.38118882522 1.9142560811 10)
(0.577051322644 1.31633103191 10)
(1.09615120502 0.799858693742 10)
(1.30770721999 1.23633511551 10)
(0.904397714382 1.10241697268 10)
(1.83871179479 0.437504547218 10)
(1.41359477417 0.656099188295 10)
(1.33340371627 2.24048095725 10)
(2.71538461346 0.264862632064 10)
(2.64061007987 2.23641682772 10)
(3.42690021346 2.14407997534 10)
(4.412757045 0.443655195428 10)
(4.04891131417 0.633083199431 10)
(4.1139194914 0.303451635652 10)
(5.06742985075 2.0699361632 10)
(6.60158059515 2.08725323746 10)
(6.6674018774 0.253858838836 10)
(6.56731810574 0.554887788139 10)
(7.47807873486 1.97942714797 10)
(8.67519533329 1.92746047654 10)
(9.01066847207 1.77847363205 10)
(10.5945987801 0.818226459543 10)
(10.7323833535 0.385342422 10)
(12.9278296065 0.386584667582 10)
(11.819781134 1.95854916916 10)
(2.40197904196 1.55194967859 10)
(12.1365871947 0.346703551036 10)
(10.8768086915 1.921493909 10)
(4.72082166857 0.265812671869 10)
(5.64486189016 1.58622792809 10)
(5.17417088376 1.5989664517 10)
(6.40332787048 1.46572167867 10)
(7.25560418972 1.60222946312 10)
(9.06560481013 1.19105617686 10)
(9.19857758212 1.49371050863 10)
(6.83221651565 0.759736830098 10)
(8.47827724066 0.754373585575 10)
(8.24009461153 1.18063798342 10)
(9.85403063149 1.45156595147 10)
(2.24492883891 0.203990293207 10)
(6.02808141153 1.62637592763 10)
(10.2292434489 1.12083252266 10)
(1.08179853407 1.63101094586 10)
(0.695082317651 1.83761282096 10)
(9.62666381204 0.733766906858 10)
(9.99875954029 0.816458918232 10)
(11.5316781802 0.767999924981 10)
(13.0053901228 1.60570004353 10)
(12.2151351867 1.10009542933 10)
(4.28709620539 1.5077495819 10)
(2.35496348506 0.495505416594 10)
(10.8444159361 1.53996621861 10)
(10.4385965833 1.44616380549 10)
(3.31309014625 1.672839102 10)
(6.39344442865 0.860846722773 10)
(1.99407492128 1.68955623563 10)
(12.2924298538 1.75828925519 10)
(6.65008800206 1.13050937999 10)
(0.706858663378 0.725184789203 10)
(11.4130010676 1.09624772945 10)
(18.1159285847 0.31185442977 10)
(17.5498284802 0.706660516074 10)
(17.8896529598 0.599861429664 10)
(17.6334428663 0.408048389227 10)
(17.1289285714 0.43751294212 10)
(16.625 0.432291666667 10)
(16.2418488794 0.489829730686 10)
(15.9205144419 0.572493070863 10)
(-38.875 -11.5 10)
(-38.875 -12 10)
(-38.875 -12.5 10)
(-38.875 -13 10)
(-38.875 -13.5 10)
(-38.875 -14 10)
(-38.875 -14.5 10)
(-38.875 -15 10)
(-38.875 -15.5 10)
(-38.875 -16 10)
(-38.875 -16.5 10)
(-38.875 -17 10)
(-38.875 -17.5 10)
(-38.875 -18 10)
(-38.875 -18.5 10)
(-38.875 -19 10)
(-38.875 -19.5 10)
(-38.875 -20 10)
(-38.875 -20.5 10)
(-38.875 -21 10)
(-38.875 -21.5 10)
(-38.875 -22 10)
(-38.875 -22.5 10)
(-38.875 -23 10)
(-38.875 -23.5 10)
(-38.875 -24 10)
(-38.875 -24.5 10)
(-38.375 -11.5 10)
(-38.375 -12 10)
(-38.375 -12.5 10)
(-38.375 -13 10)
(-38.375 -13.5 10)
(-38.375 -14 10)
(-38.375 -14.5 10)
(-38.375 -15 10)
(-38.375 -15.5 10)
(-38.375 -16 10)
(-38.375 -16.5 10)
(-38.375 -17 10)
(-38.375 -17.5 10)
(-38.375 -18 10)
(-38.375 -18.5 10)
(-38.375 -19 10)
(-38.375 -19.5 10)
(-38.375 -20 10)
(-38.375 -20.5 10)
(-38.375 -21 10)
(-38.375 -21.5 10)
(-38.375 -22 10)
(-38.375 -22.5 10)
(-38.375 -23 10)
(-38.375 -23.5 10)
(-38.375 -24 10)
(-38.375 -24.5 10)
(-37.875 -11.5 10)
(-37.875 -12 10)
(-37.875 -12.5 10)
(-37.875 -13 10)
(-37.875 -13.5 10)
(-37.875 -14 10)
(-37.875 -14.5 10)
(-37.875 -15 10)
(-37.875 -15.5 10)
(-37.875 -16 10)
(-37.875 -16.5 10)
(-37.875 -17 10)
(-37.875 -17.5 10)
(-37.875 -18 10)
(-37.875 -18.5 10)
(-37.875 -19 10)
(-37.875 -19.5 10)
(-37.875 -20 10)
(-37.875 -20.5 10)
(-37.875 -21 10)
(-37.875 -21.5 10)
(-37.875 -22 10)
(-37.875 -22.5 10)
(-37.875 -23 10)
(-37.875 -23.5 10)
(-37.875 -24 10)
(-37.875 -24.5 10)
(-37.375 -11.5 10)
(-37.375 -12 10)
(-37.375 -12.5 10)
(-37.375 -13 10)
(-37.375 -13.5 10)
(-37.375 -14 10)
(-37.375 -14.5 10)
(-37.375 -15 10)
(-37.375 -15.5 10)
(-37.375 -16 10)
(-37.375 -16.5 10)
(-37.375 -17 10)
(-37.375 -17.5 10)
(-37.375 -18 10)
(-37.375 -18.5 10)
(-37.375 -19 10)
(-37.375 -19.5 10)
(-37.375 -20 10)
(-37.375 -20.5 10)
(-37.375 -21 10)
(-37.375 -21.5 10)
(-37.375 -22 10)
(-37.375 -22.5 10)
(-37.375 -23 10)
(-37.375 -23.5 10)
(-37.375 -24 10)
(-37.375 -24.5 10)
(-36.875 -11.5 10)
(-36.875 -12 10)
(-36.875 -12.5 10)
(-36.875 -13 10)
(-36.875 -13.5 10)
(-36.875 -14 10)
(-36.875 -14.5 10)
(-36.875 -15 10)
(-36.875 -15.5 10)
(-36.875 -16 10)
(-36.875 -16.5 10)
(-36.875 -17 10)
(-36.875 -17.5 10)
(-36.875 -18 10)
(-36.875 -18.5 10)
(-36.875 -19 10)
(-36.875 -19.5 10)
(-36.875 -20 10)
(-36.875 -20.5 10)
(-36.875 -21 10)
(-36.875 -21.5 10)
(-36.875 -22 10)
(-36.875 -22.5 10)
(-36.875 -23 10)
(-36.875 -23.5 10)
(-36.875 -24 10)
(-36.875 -24.5 10)
(-36.375 -11.5 10)
(-36.375 -12 10)
(-36.375 -12.5 10)
(-36.375 -13 10)
(-36.375 -13.5 10)
(-36.375 -14 10)
(-36.375 -14.5 10)
(-36.375 -15 10)
(-36.375 -15.5 10)
(-36.375 -16 10)
(-36.375 -16.5 10)
(-36.375 -17 10)
(-36.375 -17.5 10)
(-36.375 -18 10)
(-36.375 -18.5 10)
(-36.375 -19 10)
(-36.375 -19.5 10)
(-36.375 -20 10)
(-36.375 -20.5 10)
(-36.375 -21 10)
(-36.375 -21.5 10)
(-36.375 -22 10)
(-36.375 -22.5 10)
(-36.375 -23 10)
(-36.375 -23.5 10)
(-36.375 -24 10)
(-36.375 -24.5 10)
(-35.875 -11.5 10)
(-35.875 -12 10)
(-35.875 -12.5 10)
(-35.875 -13 10)
(-35.875 -13.5 10)
(-35.875 -14 10)
(-35.875 -14.5 10)
(-35.875 -15 10)
(-35.875 -15.5 10)
(-35.875 -16 10)
(-35.875 -16.5 10)
(-35.875 -17 10)
(-35.875 -17.5 10)
(-35.875 -18 10)
(-35.875 -18.5 10)
(-35.875 -19 10)
(-35.875 -19.5 10)
(-35.875 -20 10)
(-35.875 -20.5 10)
(-35.875 -21 10)
(-35.875 -21.5 10)
(-35.875 -22 10)
(-35.875 -22.5 10)
(-35.875 -23 10)
(-35.875 -23.5 10)
(-35.875 -24 10)
(-35.875 -24.5 10)
(-35.375 -11.5 10)
(-35.375 -12 10)
(-35.375 -12.5 10)
(-35.375 -13 10)
(-35.375 -13.5 10)
(-35.375 -14 10)
(-35.375 -14.5 10)
(-35.375 -15 10)
(-35.375 -15.5 10)
(-35.375 -16 10)
(-35.375 -16.5 10)
(-35.375 -17 10)
(-35.375 -17.5 10)
(-35.375 -18 10)
(-35.375 -18.5 10)
(-35.375 -19 10)
(-35.375 -19.5 10)
(-35.375 -20 10)
(-35.375 -20.5 10)
(-35.375 -21 10)
(-35.375 -21.5 10)
(-35.375 -22 10)
(-35.375 -22.5 10)
(-35.375 -23 10)
(-35.375 -23.5 10)
(-35.375 -24 10)
(-35.375 -24.5 10)
(-34.875 -11.5 10)
(-34.875 -12 10)
(-34.875 -12.5 10)
(-34.875 -13 10)
(-34.875 -13.5 10)
(-34.875 -14 10)
(-34.875 -14.5 10)
(-34.875 -15 10)
(-34.875 -15.5 10)
(-34.875 -16 10)
(-34.875 -16.5 10)
(-34.875 -17 10)
(-34.875 -17.5 10)
(-34.875 -18 10)
(-34.875 -18.5 10)
(-34.875 -19 10)
(-34.875 -19.5 10)
(-34.875 -20 10)
(-34.875 -20.5 10)
(-34.875 -21 10)
(-34.875 -21.5 10)
(-34.875 -22 10)
(-34.875 -22.5 10)
(-34.875 -23 10)
(-34.875 -23.5 10)
(-34.875 -24 10)
(-34.875 -24.5 10)
(-34.375 -11.5 10)
(-34.375 -12 10)
(-34.375 -12.5 10)
(-34.375 -13 10)
(-34.375 -13.5 10)
(-34.375 -14 10)
(-34.375 -14.5 10)
(-34.375 -15 10)
(-34.375 -15.5 10)
(-34.375 -16 10)
(-34.375 -16.5 10)
(-34.375 -17 10)
(-34.375 -17.5 10)
(-34.375 -18 10)
(-34.375 -18.5 10)
(-34.375 -19 10)
(-34.375 -19.5 10)
(-34.375 -20 10)
(-34.375 -20.5 10)
(-34.375 -21 10)
(-34.375 -21.5 10)
(-34.375 -22 10)
(-34.375 -22.5 10)
(-34.375 -23 10)
(-34.375 -23.5 10)
(-34.375 -24 10)
(-34.375 -24.5 10)
(-33.875 -11.5 10)
(-33.875 -12 10)
(-33.875 -12.5 10)
(-33.875 -13 10)
(-33.875 -13.5 10)
(-33.875 -14 10)
(-33.875 -14.5 10)
(-33.875 -15 10)
(-33.875 -15.5 10)
(-33.875 -16 10)
(-33.875 -16.5 10)
(-33.875 -17 10)
(-33.875 -17.5 10)
(-33.875 -18 10)
(-33.875 -18.5 10)
(-33.875 -19 10)
(-33.875 -19.5 10)
(-33.875 -20 10)
(-33.875 -20.5 10)
(-33.875 -21 10)
(-33.875 -21.5 10)
(-33.875 -22 10)
(-33.875 -22.5 10)
(-33.875 -23 10)
(-33.875 -23.5 10)
(-33.875 -24 10)
(-33.875 -24.5 10)
(-33.375 -11.5 10)
(-33.375 -12 10)
(-33.375 -12.5 10)
(-33.375 -13 10)
(-33.375 -13.5 10)
(-33.375 -14 10)
(-33.375 -14.5 10)
(-33.375 -15 10)
(-33.375 -15.5 10)
(-33.375 -16 10)
(-33.375 -16.5 10)
(-33.375 -17 10)
(-33.375 -17.5 10)
(-33.375 -18 10)
(-33.375 -18.5 10)
(-33.375 -19 10)
(-33.375 -19.5 10)
(-33.375 -20 10)
(-33.375 -20.5 10)
(-33.375 -21 10)
(-33.375 -21.5 10)
(-33.375 -22 10)
(-33.375 -22.5 10)
(-33.375 -23 10)
(-33.375 -23.5 10)
(-33.375 -24 10)
(-33.375 -24.5 10)
(-32.875 -11.5 10)
(-32.875 -12 10)
(-32.875 -12.5 10)
(-32.875 -13 10)
(-32.875 -13.5 10)
(-32.875 -14 10)
(-32.875 -14.5 10)
(-32.875 -15 10)
(-32.875 -15.5 10)
(-32.875 -16 10)
(-32.875 -16.5 10)
(-32.875 -17 10)
(-32.875 -17.5 10)
(-32.875 -18 10)
(-32.875 -18.5 10)
(-32.875 -19 10)
(-32.875 -19.5 10)
(-32.875 -20 10)
(-32.875 -20.5 10)
(-32.875 -21 10)
(-32.875 -21.5 10)
(-32.875 -22 10)
(-32.875 -22.5 10)
(-32.875 -23 10)
(-32.875 -23.5 10)
(-32.875 -24 10)
(-32.875 -24.5 10)
(-32.375 -11.5 10)
(-32.375 -12 10)
(-32.375 -12.5 10)
(-32.375 -13 10)
(-32.375 -13.5 10)
(-32.375 -14 10)
(-32.375 -14.5 10)
(-32.375 -15 10)
(-32.375 -15.5 10)
(-32.375 -16 10)
(-32.375 -16.5 10)
(-32.375 -17 10)
(-32.375 -17.5 10)
(-32.375 -18 10)
(-32.375 -18.5 10)
(-32.375 -19 10)
(-32.375 -19.5 10)
(-32.375 -20 10)
(-32.375 -20.5 10)
(-32.375 -21 10)
(-32.375 -21.5 10)
(-32.375 -22 10)
(-32.375 -22.5 10)
(-32.375 -23 10)
(-32.375 -23.5 10)
(-32.375 -24 10)
(-32.375 -24.5 10)
(-31.875 -11.5 10)
(-31.875 -12 10)
(-31.875 -12.5 10)
(-31.875 -13 10)
(-31.875 -13.5 10)
(-31.875 -14 10)
(-31.875 -14.5 10)
(-31.875 -15 10)
(-31.875 -15.5 10)
(-31.875 -16 10)
(-31.875 -16.5 10)
(-31.875 -17 10)
(-31.875 -17.5 10)
(-31.875 -18 10)
(-31.875 -18.5 10)
(-31.875 -19 10)
(-31.875 -19.5 10)
(-31.875 -20 10)
(-31.875 -20.5 10)
(-31.875 -21 10)
(-31.875 -21.5 10)
(-31.875 -22 10)
(-31.875 -22.5 10)
(-31.875 -23 10)
(-31.875 -23.5 10)
(-31.875 -24 10)
(-31.875 -24.5 10)
(-31.375 -11.5 10)
(-31.375 -12 10)
(-31.375 -12.5 10)
(-31.375 -13 10)
(-31.375 -13.5 10)
(-31.375 -14 10)
(-31.375 -14.5 10)
(-31.375 -15 10)
(-31.375 -15.5 10)
(-31.375 -16 10)
(-31.375 -16.5 10)
(-31.375 -17 10)
(-31.375 -17.5 10)
(-31.375 -18 10)
(-31.375 -18.5 10)
(-31.375 -19 10)
(-31.375 -19.5 10)
(-31.375 -20 10)
(-31.375 -20.5 10)
(-31.375 -21 10)
(-31.375 -21.5 10)
(-31.375 -22 10)
(-31.375 -22.5 10)
(-31.375 -23 10)
(-31.375 -23.5 10)
(-31.375 -24 10)
(-31.375 -24.5 10)
(-30.875 -11.5 10)
(-30.875 -12 10)
(-30.875 -12.5 10)
(-30.875 -13 10)
(-30.875 -13.5 10)
(-30.875 -14 10)
(-30.875 -14.5 10)
(-30.875 -15 10)
(-30.875 -15.5 10)
(-30.875 -16 10)
(-30.875 -16.5 10)
(-30.875 -17 10)
(-30.875 -17.5 10)
(-30.875 -18 10)
(-30.875 -18.5 10)
(-30.875 -19 10)
(-30.875 -19.5 10)
(-30.875 -20 10)
(-30.875 -20.5 10)
(-30.875 -21 10)
(-30.875 -21.5 10)
(-30.875 -22 10)
(-30.875 -22.5 10)
(-30.875 -23 10)
(-30.875 -23.5 10)
(-30.875 -24 10)
(-30.875 -24.5 10)
(-30.375 -11.5 10)
(-30.375 -12 10)
(-30.375 -12.5 10)
(-30.375 -13 10)
(-30.375 -13.5 10)
(-30.375 -14 10)
(-30.375 -14.5 10)
(-30.375 -15 10)
(-30.375 -15.5 10)
(-30.375 -16 10)
(-30.375 -16.5 10)
(-30.375 -17 10)
(-30.375 -17.5 10)
(-30.375 -18 10)
(-30.375 -18.5 10)
(-30.375 -19 10)
(-30.375 -19.5 10)
(-30.375 -20 10)
(-30.375 -20.5 10)
(-30.375 -21 10)
(-30.375 -21.5 10)
(-30.375 -22 10)
(-30.375 -22.5 10)
(-30.375 -23 10)
(-30.375 -23.5 10)
(-30.375 -24 10)
(-30.375 -24.5 10)
(-29.875 -11.5 10)
(-29.875 -12 10)
(-29.875 -12.5 10)
(-29.875 -13 10)
(-29.875 -13.5 10)
(-29.875 -14 10)
(-29.875 -14.5 10)
(-29.875 -15 10)
(-29.875 -15.5 10)
(-29.875 -16 10)
(-29.875 -16.5 10)
(-29.875 -17 10)
(-29.875 -17.5 10)
(-29.875 -18 10)
(-29.875 -18.5 10)
(-29.875 -19 10)
(-29.875 -19.5 10)
(-29.875 -20 10)
(-29.875 -20.5 10)
(-29.875 -21 10)
(-29.875 -21.5 10)
(-29.875 -22 10)
(-29.875 -22.5 10)
(-29.875 -23 10)
(-29.875 -23.5 10)
(-29.875 -24 10)
(-29.875 -24.5 10)
(-29.375 -11.5 10)
(-29.375 -12 10)
(-29.375 -12.5 10)
(-29.375 -13 10)
(-29.375 -13.5 10)
(-29.375 -14 10)
(-29.375 -14.5 10)
(-29.375 -15 10)
(-29.375 -15.5 10)
(-29.375 -16 10)
(-29.375 -16.5 10)
(-29.375 -17 10)
(-29.375 -17.5 10)
(-29.375 -18 10)
(-29.375 -18.5 10)
(-29.375 -19 10)
(-29.375 -19.5 10)
(-29.375 -20 10)
(-29.375 -20.5 10)
(-29.375 -21 10)
(-29.375 -21.5 10)
(-29.375 -22 10)
(-29.375 -22.5 10)
(-29.375 -23 10)
(-29.375 -23.5 10)
(-29.375 -24 10)
(-29.375 -24.5 10)
(-28.875 -11.5 10)
(-28.875 -12 10)
(-28.875 -12.5 10)
(-28.875 -13 10)
(-28.875 -13.5 10)
(-28.875 -14 10)
(-28.875 -14.5 10)
(-28.875 -15 10)
(-28.875 -15.5 10)
(-28.875 -16 10)
(-28.875 -16.5 10)
(-28.875 -17 10)
(-28.875 -17.5 10)
(-28.875 -18 10)
(-28.875 -18.5 10)
(-28.875 -19 10)
(-28.875 -19.5 10)
(-28.875 -20 10)
(-28.875 -20.5 10)
(-28.875 -21 10)
(-28.875 -21.5 10)
(-28.875 -22 10)
(-28.875 -22.5 10)
(-28.875 -23 10)
(-28.875 -23.5 10)
(-28.875 -24 10)
(-28.875 -24.5 10)
(-28.375 -11.5 10)
(-28.375 -12 10)
(-28.375 -12.5 10)
(-28.375 -13 10)
(-28.375 -13.5 10)
(-28.375 -14 10)
(-28.375 -14.5 10)
(-28.375 -15 10)
(-28.375 -15.5 10)
(-28.375 -16 10)
(-28.375 -16.5 10)
(-28.375 -17 10)
(-28.375 -17.5 10)
(-28.375 -18 10)
(-28.375 -18.5 10)
(-28.375 -19 10)
(-28.375 -19.5 10)
(-28.375 -20 10)
(-28.375 -20.5 10)
(-28.375 -21 10)
(-28.375 -21.5 10)
(-28.375 -22 10)
(-28.375 -22.5 10)
(-28.375 -23 10)
(-28.375 -23.5 10)
(-28.375 -24 10)
(-28.375 -24.5 10)
(-27.875 -11.5 10)
(-27.875 -12 10)
(-27.875 -12.5 10)
(-27.875 -13 10)
(-27.875 -13.5 10)
(-27.875 -14 10)
(-27.875 -14.5 10)
(-27.875 -15 10)
(-27.875 -15.5 10)
(-27.875 -16 10)
(-27.875 -16.5 10)
(-27.875 -17 10)
(-27.875 -17.5 10)
(-27.875 -18 10)
(-27.875 -18.5 10)
(-27.875 -19 10)
(-27.875 -19.5 10)
(-27.875 -20 10)
(-27.875 -20.5 10)
(-27.875 -21 10)
(-27.875 -21.5 10)
(-27.875 -22 10)
(-27.875 -22.5 10)
(-27.875 -23 10)
(-27.875 -23.5 10)
(-27.875 -24 10)
(-27.875 -24.5 10)
(-27.375 -11.5 10)
(-27.375 -12 10)
(-27.375 -12.5 10)
(-27.375 -13 10)
(-27.375 -13.5 10)
(-27.375 -14 10)
(-27.375 -14.5 10)
(-27.375 -15 10)
(-27.375 -15.5 10)
(-27.375 -16 10)
(-27.375 -16.5 10)
(-27.375 -17 10)
(-27.375 -17.5 10)
(-27.375 -18 10)
(-27.375 -18.5 10)
(-27.375 -19 10)
(-27.375 -19.5 10)
(-27.375 -20 10)
(-27.375 -20.5 10)
(-27.375 -21 10)
(-27.375 -21.5 10)
(-27.375 -22 10)
(-27.375 -22.5 10)
(-27.375 -23 10)
(-27.375 -23.5 10)
(-27.375 -24 10)
(-27.375 -24.5 10)
(-26.875 -11.5 10)
(-26.875 -12 10)
(-26.875 -12.5 10)
(-26.875 -13 10)
(-26.875 -13.5 10)
(-26.875 -14 10)
(-26.875 -14.5 10)
(-26.875 -15 10)
(-26.875 -15.5 10)
(-26.875 -16 10)
(-26.875 -16.5 10)
(-26.875 -17 10)
(-26.875 -17.5 10)
(-26.875 -18 10)
(-26.875 -18.5 10)
(-26.875 -19 10)
(-26.875 -19.5 10)
(-26.875 -20 10)
(-26.875 -20.5 10)
(-26.875 -21 10)
(-26.875 -21.5 10)
(-26.875 -22 10)
(-26.875 -22.5 10)
(-26.875 -23 10)
(-26.875 -23.5 10)
(-26.875 -24 10)
(-26.875 -24.5 10)
(-26.375 -11.5 10)
(-26.375 -12 10)
(-26.375 -12.5 10)
(-26.375 -13 10)
(-26.375 -13.5 10)
(-26.375 -14 10)
(-26.375 -14.5 10)
(-26.375 -15 10)
(-26.375 -15.5 10)
(-26.375 -16 10)
(-26.375 -16.5 10)
(-26.375 -17 10)
(-26.375 -17.5 10)
(-26.375 -18 10)
(-26.375 -18.5 10)
(-26.375 -19 10)
(-26.375 -19.5 10)
(-26.375 -20 10)
(-26.375 -20.5 10)
(-26.375 -21 10)
(-26.375 -21.5 10)
(-26.375 -22 10)
(-26.375 -22.5 10)
(-26.375 -23 10)
(-26.375 -23.5 10)
(-26.375 -24 10)
(-26.375 -24.5 10)
(-25.875 -11.5 10)
(-25.875 -12 10)
(-25.875 -12.5 10)
(-25.875 -13 10)
(-25.875 -13.5 10)
(-25.875 -14 10)
(-25.875 -14.5 10)
(-25.875 -15 10)
(-25.875 -15.5 10)
(-25.875 -16 10)
(-25.875 -16.5 10)
(-25.875 -17 10)
(-25.875 -17.5 10)
(-25.875 -18 10)
(-25.875 -18.5 10)
(-25.875 -19 10)
(-25.875 -19.5 10)
(-25.875 -20 10)
(-25.875 -20.5 10)
(-25.875 -21 10)
(-25.875 -21.5 10)
(-25.875 -22 10)
(-25.875 -22.5 10)
(-25.875 -23 10)
(-25.875 -23.5 10)
(-25.875 -24 10)
(-25.875 -24.5 10)
(-25.375 -11.5 10)
(-25.375 -12 10)
(-25.375 -12.5 10)
(-25.375 -13 10)
(-25.375 -13.5 10)
(-25.375 -14 10)
(-25.375 -14.5 10)
(-25.375 -15 10)
(-25.375 -15.5 10)
(-25.375 -16 10)
(-25.375 -16.5 10)
(-25.375 -17 10)
(-25.375 -17.5 10)
(-25.375 -18 10)
(-25.375 -18.5 10)
(-25.375 -19 10)
(-25.375 -19.5 10)
(-25.375 -20 10)
(-25.375 -20.5 10)
(-25.375 -21 10)
(-25.375 -21.5 10)
(-25.375 -22 10)
(-25.375 -22.5 10)
(-25.375 -23 10)
(-25.375 -23.5 10)
(-25.375 -24 10)
(-25.375 -24.5 10)
(-24.875 -11.5 10)
(-24.875 -12 10)
(-24.875 -12.5 10)
(-24.875 -13 10)
(-24.875 -13.5 10)
(-24.875 -14 10)
(-24.875 -14.5 10)
(-24.875 -15 10)
(-24.875 -15.5 10)
(-24.875 -16 10)
(-24.875 -16.5 10)
(-24.875 -17 10)
(-24.875 -17.5 10)
(-24.875 -18 10)
(-24.875 -18.5 10)
(-24.875 -19 10)
(-24.875 -19.5 10)
(-24.875 -20 10)
(-24.875 -20.5 10)
(-24.875 -21 10)
(-24.875 -21.5 10)
(-24.875 -22 10)
(-24.875 -22.5 10)
(-24.875 -23 10)
(-24.875 -23.5 10)
(-24.875 -24 10)
(-24.875 -24.5 10)
(-24.375 -11.5 10)
(-24.375 -12 10)
(-24.375 -12.5 10)
(-24.375 -13 10)
(-24.375 -13.5 10)
(-24.375 -14 10)
(-24.375 -14.5 10)
(-24.375 -15 10)
(-24.375 -15.5 10)
(-24.375 -16 10)
(-24.375 -16.5 10)
(-24.375 -17 10)
(-24.375 -17.5 10)
(-24.375 -18 10)
(-24.375 -18.5 10)
(-24.375 -19 10)
(-24.375 -19.5 10)
(-24.375 -20 10)
(-24.375 -20.5 10)
(-24.375 -21 10)
(-24.375 -21.5 10)
(-24.375 -22 10)
(-24.375 -22.5 10)
(-24.375 -23 10)
(-24.375 -23.5 10)
(-24.375 -24 10)
(-24.375 -24.5 10)
(-23.875 -11.5 10)
(-23.875 -12 10)
(-23.875 -12.5 10)
(-23.875 -13 10)
(-23.875 -13.5 10)
(-23.875 -14 10)
(-23.875 -14.5 10)
(-23.875 -15 10)
(-23.875 -15.5 10)
(-23.875 -16 10)
(-23.875 -16.5 10)
(-23.875 -17 10)
(-23.875 -17.5 10)
(-23.875 -18 10)
(-23.875 -18.5 10)
(-23.875 -19 10)
(-23.875 -19.5 10)
(-23.875 -20 10)
(-23.875 -20.5 10)
(-23.875 -21 10)
(-23.875 -21.5 10)
(-23.875 -22 10)
(-23.875 -22.5 10)
(-23.875 -23 10)
(-23.875 -23.5 10)
(-23.875 -24 10)
(-23.875 -24.5 10)
(-23.375 -11.5 10)
(-23.375 -12 10)
(-23.375 -12.5 10)
(-23.375 -13 10)
(-23.375 -13.5 10)
(-23.375 -14 10)
(-23.375 -14.5 10)
(-23.375 -15 10)
(-23.375 -15.5 10)
(-23.375 -16 10)
(-23.375 -16.5 10)
(-23.375 -17 10)
(-23.375 -17.5 10)
(-23.375 -18 10)
(-23.375 -18.5 10)
(-23.375 -19 10)
(-23.375 -19.5 10)
(-23.375 -20 10)
(-23.375 -20.5 10)
(-23.375 -21 10)
(-23.375 -21.5 10)
(-23.375 -22 10)
(-23.375 -22.5 10)
(-23.375 -23 10)
(-23.375 -23.5 10)
(-23.375 -24 10)
(-23.375 -24.5 10)
(-22.875 -11.5 10)
(-22.875 -12 10)
(-22.875 -12.5 10)
(-22.875 -13 10)
(-22.875 -13.5 10)
(-22.875 -14 10)
(-22.875 -14.5 10)
(-22.875 -15 10)
(-22.875 -15.5 10)
(-22.875 -16 10)
(-22.875 -16.5 10)
(-22.875 -17 10)
(-22.875 -17.5 10)
(-22.875 -18 10)
(-22.875 -18.5 10)
(-22.875 -19 10)
(-22.875 -19.5 10)
(-22.875 -20 10)
(-22.875 -20.5 10)
(-22.875 -21 10)
(-22.875 -21.5 10)
(-22.875 -22 10)
(-22.875 -22.5 10)
(-22.875 -23 10)
(-22.875 -23.5 10)
(-22.875 -24 10)
(-22.875 -24.5 10)
(-22.375 -11.5 10)
(-22.375 -12 10)
(-22.375 -12.5 10)
(-22.375 -13 10)
(-22.375 -13.5 10)
(-22.375 -14 10)
(-22.375 -14.5 10)
(-22.375 -15 10)
(-22.375 -15.5 10)
(-22.375 -16 10)
(-22.375 -16.5 10)
(-22.375 -17 10)
(-22.375 -17.5 10)
(-22.375 -18 10)
(-22.375 -18.5 10)
(-22.375 -19 10)
(-22.375 -19.5 10)
(-22.375 -20 10)
(-22.375 -20.5 10)
(-22.375 -21 10)
(-22.375 -21.5 10)
(-22.375 -22 10)
(-22.375 -22.5 10)
(-22.375 -23 10)
(-22.375 -23.5 10)
(-22.375 -24 10)
(-22.375 -24.5 10)
(-21.875 -11.5 10)
(-21.875 -12 10)
(-21.875 -12.5 10)
(-21.875 -13 10)
(-21.875 -13.5 10)
(-21.875 -14 10)
(-21.875 -14.5 10)
(-21.875 -15 10)
(-21.875 -15.5 10)
(-21.875 -16 10)
(-21.875 -16.5 10)
(-21.875 -17 10)
(-21.875 -17.5 10)
(-21.875 -18 10)
(-21.875 -18.5 10)
(-21.875 -19 10)
(-21.875 -19.5 10)
(-21.875 -20 10)
(-21.875 -20.5 10)
(-21.875 -21 10)
(-21.875 -21.5 10)
(-21.875 -22 10)
(-21.875 -22.5 10)
(-21.875 -23 10)
(-21.875 -23.5 10)
(-21.875 -24 10)
(-21.875 -24.5 10)
(-21.375 -11.5 10)
(-21.375 -12 10)
(-21.375 -12.5 10)
(-21.375 -13 10)
(-21.375 -13.5 10)
(-21.375 -14 10)
(-21.375 -14.5 10)
(-21.375 -15 10)
(-21.375 -15.5 10)
(-21.375 -16 10)
(-21.375 -16.5 10)
(-21.375 -17 10)
(-21.375 -17.5 10)
(-21.375 -18 10)
(-21.375 -18.5 10)
(-21.375 -19 10)
(-21.375 -19.5 10)
(-21.375 -20 10)
(-21.375 -20.5 10)
(-21.375 -21 10)
(-21.375 -21.5 10)
(-21.375 -22 10)
(-21.375 -22.5 10)
(-21.375 -23 10)
(-21.375 -23.5 10)
(-21.375 -24 10)
(-21.375 -24.5 10)
(-20.875 -11.5 10)
(-20.875 -12 10)
(-20.875 -12.5 10)
(-20.875 -13 10)
(-20.875 -13.5 10)
(-20.875 -14 10)
(-20.875 -14.5 10)
(-20.875 -15 10)
(-20.875 -15.5 10)
(-20.875 -16 10)
(-20.875 -16.5 10)
(-20.875 -17 10)
(-20.875 -17.5 10)
(-20.875 -18 10)
(-20.875 -18.5 10)
(-20.875 -19 10)
(-20.875 -19.5 10)
(-20.875 -20 10)
(-20.875 -20.5 10)
(-20.875 -21 10)
(-20.875 -21.5 10)
(-20.875 -22 10)
(-20.875 -22.5 10)
(-20.875 -23 10)
(-20.875 -23.5 10)
(-20.875 -24 10)
(-20.875 -24.5 10)
(-20.375 -11.5 10)
(-20.375 -12 10)
(-20.375 -12.5 10)
(-20.375 -13 10)
(-20.375 -13.5 10)
(-20.375 -14 10)
(-20.375 -14.5 10)
(-20.375 -15 10)
(-20.375 -15.5 10)
(-20.375 -16 10)
(-20.375 -16.5 10)
(-20.375 -17 10)
(-20.375 -17.5 10)
(-20.375 -18 10)
(-20.375 -18.5 10)
(-20.375 -19 10)
(-20.375 -19.5 10)
(-20.375 -20 10)
(-20.375 -20.5 10)
(-20.375 -21 10)
(-20.375 -21.5 10)
(-20.375 -22 10)
(-20.375 -22.5 10)
(-20.375 -23 10)
(-20.375 -23.5 10)
(-20.375 -24 10)
(-20.375 -24.5 10)
(-19.875 -11.5 10)
(-19.875 -12 10)
(-19.875 -12.5 10)
(-19.875 -13 10)
(-19.875 -13.5 10)
(-19.875 -14 10)
(-19.875 -14.5 10)
(-19.875 -15 10)
(-19.875 -15.5 10)
(-19.875 -16 10)
(-19.875 -16.5 10)
(-19.875 -17 10)
(-19.875 -17.5 10)
(-19.875 -18 10)
(-19.875 -18.5 10)
(-19.875 -19 10)
(-19.875 -19.5 10)
(-19.875 -20 10)
(-19.875 -20.5 10)
(-19.875 -21 10)
(-19.875 -21.5 10)
(-19.875 -22 10)
(-19.875 -22.5 10)
(-19.875 -23 10)
(-19.875 -23.5 10)
(-19.875 -24 10)
(-19.875 -24.5 10)
(-16.875 -0.5 10)
(-17.375 -0.5 10)
(-17.875 -0.5 10)
(-18.375 -0.5 10)
(-18.875 -0.5 10)
(-16.875 -1 10)
(-17.375 -1 10)
(-17.875 -1 10)
(-18.375 -1 10)
(-18.875 -1 10)
(-16.875 -1.5 10)
(-17.375 -1.5 10)
(-17.875 -1.5 10)
(-18.375 -1.5 10)
(-18.875 -1.5 10)
(-16.875 -2 10)
(-17.375 -2 10)
(-17.875 -2 10)
(-18.375 -2 10)
(-18.875 -2 10)
(-16.875 -2.5 10)
(-17.375 -2.5 10)
(-17.875 -2.5 10)
(-18.375 -2.5 10)
(-18.875 -2.5 10)
(-16.875 -3 10)
(-17.375 -3 10)
(-17.875 -3 10)
(-18.375 -3 10)
(-18.875 -3 10)
(-16.875 -3.5 10)
(-17.375 -3.5 10)
(-17.875 -3.5 10)
(-18.375 -3.5 10)
(-18.875 -3.5 10)
(-16.875 -4 10)
(-17.375 -4 10)
(-17.875 -4 10)
(-18.375 -4 10)
(-18.875 -4 10)
(-16.875 -4.5 10)
(-17.375 -4.5 10)
(-17.875 -4.5 10)
(-18.375 -4.5 10)
(-18.875 -4.5 10)
(-16.875 -5 10)
(-17.375 -5 10)
(-17.875 -5 10)
(-18.375 -5 10)
(-18.875 -5 10)
(-16.875 -5.5 10)
(-17.375 -5.5 10)
(-17.875 -5.5 10)
(-18.375 -5.5 10)
(-18.875 -5.5 10)
(-16.875 -6 10)
(-17.375 -6 10)
(-17.875 -6 10)
(-18.375 -6 10)
(-18.875 -6 10)
(-16.875 -6.5 10)
(-17.375 -6.5 10)
(-17.875 -6.5 10)
(-18.375 -6.5 10)
(-18.875 -6.5 10)
(-16.875 -7 10)
(-17.375 -7 10)
(-17.875 -7 10)
(-18.375 -7 10)
(-18.875 -7 10)
(-16.875 -7.5 10)
(-17.375 -7.5 10)
(-17.875 -7.5 10)
(-18.375 -7.5 10)
(-18.875 -7.5 10)
(-16.875 -8 10)
(-17.375 -8 10)
(-17.875 -8 10)
(-18.375 -8 10)
(-18.875 -8 10)
(-16.875 -8.5 10)
(-17.375 -8.5 10)
(-17.875 -8.5 10)
(-18.375 -8.5 10)
(-18.875 -8.5 10)
(-16.875 -9 10)
(-17.375 -9 10)
(-17.875 -9 10)
(-18.375 -9 10)
(-18.875 -9 10)
(-16.875 -9.5 10)
(-17.375 -9.5 10)
(-17.875 -9.5 10)
(-18.375 -9.5 10)
(-18.875 -9.5 10)
(-16.875 -10 10)
(-17.375 -10 10)
(-17.875 -10 10)
(-18.375 -10 10)
(-18.875 -10 10)
(-16.875 -10.5 10)
(-17.375 -10.5 10)
(-17.875 -10.5 10)
(-18.375 -10.5 10)
(-18.875 -10.5 10)
(-18.875 -11.5 10)
(-18.875 -12 10)
(-18.875 -12.5 10)
(-18.875 -13 10)
(-18.875 -13.5 10)
(-18.875 -14 10)
(-18.875 -14.5 10)
(-18.875 -15 10)
(-18.875 -15.5 10)
(-18.875 -16 10)
(-18.875 -16.5 10)
(-18.875 -17 10)
(-18.875 -17.5 10)
(-18.875 -18 10)
(-18.875 -18.5 10)
(-18.875 -19 10)
(-18.875 -19.5 10)
(-18.875 -20 10)
(-18.875 -20.5 10)
(-18.875 -21 10)
(-18.875 -21.5 10)
(-18.875 -22 10)
(-18.875 -22.5 10)
(-18.875 -23 10)
(-18.875 -23.5 10)
(-18.875 -24 10)
(-18.875 -24.5 10)
(-18.375 -11.5 10)
(-18.375 -12 10)
(-18.375 -12.5 10)
(-18.375 -13 10)
(-18.375 -13.5 10)
(-18.375 -14 10)
(-18.375 -14.5 10)
(-18.375 -15 10)
(-18.375 -15.5 10)
(-18.375 -16 10)
(-18.375 -16.5 10)
(-18.375 -17 10)
(-18.375 -17.5 10)
(-18.375 -18 10)
(-18.375 -18.5 10)
(-18.375 -19 10)
(-18.375 -19.5 10)
(-18.375 -20 10)
(-18.375 -20.5 10)
(-18.375 -21 10)
(-18.375 -21.5 10)
(-18.375 -22 10)
(-18.375 -22.5 10)
(-18.375 -23 10)
(-18.375 -23.5 10)
(-18.375 -24 10)
(-18.375 -24.5 10)
(-17.875 -11.5 10)
(-17.875 -12 10)
(-17.875 -12.5 10)
(-17.875 -13 10)
(-17.875 -13.5 10)
(-17.875 -14 10)
(-17.875 -14.5 10)
(-17.875 -15 10)
(-17.875 -15.5 10)
(-17.875 -16 10)
(-17.875 -16.5 10)
(-17.875 -17 10)
(-17.875 -17.5 10)
(-17.875 -18 10)
(-17.875 -18.5 10)
(-17.875 -19 10)
(-17.875 -19.5 10)
(-17.875 -20 10)
(-17.875 -20.5 10)
(-17.875 -21 10)
(-17.875 -21.5 10)
(-17.875 -22 10)
(-17.875 -22.5 10)
(-17.875 -23 10)
(-17.875 -23.5 10)
(-17.875 -24 10)
(-17.875 -24.5 10)
(-17.375 -11.5 10)
(-17.375 -12 10)
(-17.375 -12.5 10)
(-17.375 -13 10)
(-17.375 -13.5 10)
(-17.375 -14 10)
(-17.375 -14.5 10)
(-17.375 -15 10)
(-17.375 -15.5 10)
(-17.375 -16 10)
(-17.375 -16.5 10)
(-17.375 -17 10)
(-17.375 -17.5 10)
(-17.375 -18 10)
(-17.375 -18.5 10)
(-17.375 -19 10)
(-17.375 -19.5 10)
(-17.375 -20 10)
(-17.375 -20.5 10)
(-17.375 -21 10)
(-17.375 -21.5 10)
(-17.375 -22 10)
(-17.375 -22.5 10)
(-17.375 -23 10)
(-17.375 -23.5 10)
(-17.375 -24 10)
(-17.375 -24.5 10)
(-16.875 -11.5 10)
(-16.875 -12 10)
(-16.875 -12.5 10)
(-16.875 -13 10)
(-16.875 -13.5 10)
(-16.875 -14 10)
(-16.875 -14.5 10)
(-16.875 -15 10)
(-16.875 -15.5 10)
(-16.875 -16 10)
(-16.875 -16.5 10)
(-16.875 -17 10)
(-16.875 -17.5 10)
(-16.875 -18 10)
(-16.875 -18.5 10)
(-16.875 -19 10)
(-16.875 -19.5 10)
(-16.875 -20 10)
(-16.875 -20.5 10)
(-16.875 -21 10)
(-16.875 -21.5 10)
(-16.875 -22 10)
(-16.875 -22.5 10)
(-16.875 -23 10)
(-16.875 -23.5 10)
(-16.875 -24 10)
(-16.875 -24.5 10)
(-15.8787878788 -0.5 10)
(-15.8787878788 -1 10)
(-15.8787878788 -1.5 10)
(-15.8787878788 -2 10)
(-15.8787878788 -2.5 10)
(-15.8787878788 -3 10)
(-15.8787878788 -3.5 10)
(-15.8787878788 -4 10)
(-15.8787878788 -4.5 10)
(-15.8787878788 -5 10)
(-15.8787878788 -5.5 10)
(-15.8787878788 -6 10)
(-15.8787878788 -6.5 10)
(-15.8787878788 -7 10)
(-15.8787878788 -7.5 10)
(-15.8787878788 -8 10)
(-15.8787878788 -8.5 10)
(-15.8787878788 -9 10)
(-15.8787878788 -9.5 10)
(-15.8787878788 -10 10)
(-15.8787878788 -10.5 10)
(-15.3825757576 -0.5 10)
(-15.3825757576 -1 10)
(-15.3825757576 -1.5 10)
(-15.3825757576 -2 10)
(-15.3825757576 -2.5 10)
(-15.3825757576 -3 10)
(-15.3825757576 -3.5 10)
(-15.3825757576 -4 10)
(-15.3825757576 -4.5 10)
(-15.3825757576 -5 10)
(-15.3825757576 -5.5 10)
(-15.3825757576 -6 10)
(-15.3825757576 -6.5 10)
(-15.3825757576 -7 10)
(-15.3825757576 -7.5 10)
(-15.3825757576 -8 10)
(-15.3825757576 -8.5 10)
(-15.3825757576 -9 10)
(-15.3825757576 -9.5 10)
(-15.3825757576 -10 10)
(-15.3825757576 -10.5 10)
(-14.8863636364 -0.5 10)
(-14.8863636364 -1 10)
(-14.8863636364 -1.5 10)
(-14.8863636364 -2 10)
(-14.8863636364 -2.5 10)
(-14.8863636364 -3 10)
(-14.8863636364 -3.5 10)
(-14.8863636364 -4 10)
(-14.8863636364 -4.5 10)
(-14.8863636364 -5 10)
(-14.8863636364 -5.5 10)
(-14.8863636364 -6 10)
(-14.8863636364 -6.5 10)
(-14.8863636364 -7 10)
(-14.8863636364 -7.5 10)
(-14.8863636364 -8 10)
(-14.8863636364 -8.5 10)
(-14.8863636364 -9 10)
(-14.8863636364 -9.5 10)
(-14.8863636364 -10 10)
(-14.8863636364 -10.5 10)
(-14.3901515152 -0.5 10)
(-14.3901515152 -1 10)
(-14.3901515152 -1.5 10)
(-14.3901515152 -2 10)
(-14.3901515152 -2.5 10)
(-14.3901515152 -3 10)
(-14.3901515152 -3.5 10)
(-14.3901515152 -4 10)
(-14.3901515152 -4.5 10)
(-14.3901515152 -5 10)
(-14.3901515152 -5.5 10)
(-14.3901515152 -6 10)
(-14.3901515152 -6.5 10)
(-14.3901515152 -7 10)
(-14.3901515152 -7.5 10)
(-14.3901515152 -8 10)
(-14.3901515152 -8.5 10)
(-14.3901515152 -9 10)
(-14.3901515152 -9.5 10)
(-14.3901515152 -10 10)
(-14.3901515152 -10.5 10)
(-13.8939393939 -0.5 10)
(-13.8939393939 -1 10)
(-13.8939393939 -1.5 10)
(-13.8939393939 -2 10)
(-13.8939393939 -2.5 10)
(-13.8939393939 -3 10)
(-13.8939393939 -3.5 10)
(-13.8939393939 -4 10)
(-13.8939393939 -4.5 10)
(-13.8939393939 -5 10)
(-13.8939393939 -5.5 10)
(-13.8939393939 -6 10)
(-13.8939393939 -6.5 10)
(-13.8939393939 -7 10)
(-13.8939393939 -7.5 10)
(-13.8939393939 -8 10)
(-13.8939393939 -8.5 10)
(-13.8939393939 -9 10)
(-13.8939393939 -9.5 10)
(-13.8939393939 -10 10)
(-13.8939393939 -10.5 10)
(-13.3977272727 -0.5 10)
(-13.3977272727 -1 10)
(-13.3977272727 -1.5 10)
(-13.3977272727 -2 10)
(-13.3977272727 -2.5 10)
(-13.3977272727 -3 10)
(-13.3977272727 -3.5 10)
(-13.3977272727 -4 10)
(-13.3977272727 -4.5 10)
(-13.3977272727 -5 10)
(-13.3977272727 -5.5 10)
(-13.3977272727 -6 10)
(-13.3977272727 -6.5 10)
(-13.3977272727 -7 10)
(-13.3977272727 -7.5 10)
(-13.3977272727 -8 10)
(-13.3977272727 -8.5 10)
(-13.3977272727 -9 10)
(-13.3977272727 -9.5 10)
(-13.3977272727 -10 10)
(-13.3977272727 -10.5 10)
(-12.9015151515 -0.5 10)
(-12.9015151515 -1 10)
(-12.9015151515 -1.5 10)
(-12.9015151515 -2 10)
(-12.9015151515 -2.5 10)
(-12.9015151515 -3 10)
(-12.9015151515 -3.5 10)
(-12.9015151515 -4 10)
(-12.9015151515 -4.5 10)
(-12.9015151515 -5 10)
(-12.9015151515 -5.5 10)
(-12.9015151515 -6 10)
(-12.9015151515 -6.5 10)
(-12.9015151515 -7 10)
(-12.9015151515 -7.5 10)
(-12.9015151515 -8 10)
(-12.9015151515 -8.5 10)
(-12.9015151515 -9 10)
(-12.9015151515 -9.5 10)
(-12.9015151515 -10 10)
(-12.9015151515 -10.5 10)
(-12.4053030303 -0.5 10)
(-12.4053030303 -1 10)
(-12.4053030303 -1.5 10)
(-12.4053030303 -2 10)
(-12.4053030303 -2.5 10)
(-12.4053030303 -3 10)
(-12.4053030303 -3.5 10)
(-12.4053030303 -4 10)
(-12.4053030303 -4.5 10)
(-12.4053030303 -5 10)
(-12.4053030303 -5.5 10)
(-12.4053030303 -6 10)
(-12.4053030303 -6.5 10)
(-12.4053030303 -7 10)
(-12.4053030303 -7.5 10)
(-12.4053030303 -8 10)
(-12.4053030303 -8.5 10)
(-12.4053030303 -9 10)
(-12.4053030303 -9.5 10)
(-12.4053030303 -10 10)
(-12.4053030303 -10.5 10)
(-11.9090909091 -0.5 10)
(-11.9090909091 -1 10)
(-11.9090909091 -1.5 10)
(-11.9090909091 -2 10)
(-11.9090909091 -2.5 10)
(-11.9090909091 -3 10)
(-11.9090909091 -3.5 10)
(-11.9090909091 -4 10)
(-11.9090909091 -4.5 10)
(-11.9090909091 -5 10)
(-11.9090909091 -5.5 10)
(-11.9090909091 -6 10)
(-11.9090909091 -6.5 10)
(-11.9090909091 -7 10)
(-11.9090909091 -7.5 10)
(-11.9090909091 -8 10)
(-11.9090909091 -8.5 10)
(-11.9090909091 -9 10)
(-11.9090909091 -9.5 10)
(-11.9090909091 -10 10)
(-11.9090909091 -10.5 10)
(-11.4128787879 -0.5 10)
(-11.4128787879 -1 10)
(-11.4128787879 -1.5 10)
(-11.4128787879 -2 10)
(-11.4128787879 -2.5 10)
(-11.4128787879 -3 10)
(-11.4128787879 -3.5 10)
(-11.4128787879 -4 10)
(-11.4128787879 -4.5 10)
(-11.4128787879 -5 10)
(-11.4128787879 -5.5 10)
(-11.4128787879 -6 10)
(-11.4128787879 -6.5 10)
(-11.4128787879 -7 10)
(-11.4128787879 -7.5 10)
(-11.4128787879 -8 10)
(-11.4128787879 -8.5 10)
(-11.4128787879 -9 10)
(-11.4128787879 -9.5 10)
(-11.4128787879 -10 10)
(-11.4128787879 -10.5 10)
(-10.9166666667 -0.5 10)
(-10.9166666667 -1 10)
(-10.9166666667 -1.5 10)
(-10.9166666667 -2 10)
(-10.9166666667 -2.5 10)
(-10.9166666667 -3 10)
(-10.9166666667 -3.5 10)
(-10.9166666667 -4 10)
(-10.9166666667 -4.5 10)
(-10.9166666667 -5 10)
(-10.9166666667 -5.5 10)
(-10.9166666667 -6 10)
(-10.9166666667 -6.5 10)
(-10.9166666667 -7 10)
(-10.9166666667 -7.5 10)
(-10.9166666667 -8 10)
(-10.9166666667 -8.5 10)
(-10.9166666667 -9 10)
(-10.9166666667 -9.5 10)
(-10.9166666667 -10 10)
(-10.9166666667 -10.5 10)
(-10.4204545455 -0.5 10)
(-10.4204545455 -1 10)
(-10.4204545455 -1.5 10)
(-10.4204545455 -2 10)
(-10.4204545455 -2.5 10)
(-10.4204545455 -3 10)
(-10.4204545455 -3.5 10)
(-10.4204545455 -4 10)
(-10.4204545455 -4.5 10)
(-10.4204545455 -5 10)
(-10.4204545455 -5.5 10)
(-10.4204545455 -6 10)
(-10.4204545455 -6.5 10)
(-10.4204545455 -7 10)
(-10.4204545455 -7.5 10)
(-10.4204545455 -8 10)
(-10.4204545455 -8.5 10)
(-10.4204545455 -9 10)
(-10.4204545455 -9.5 10)
(-10.4204545455 -10 10)
(-10.4204545455 -10.5 10)
(-9.92424242424 -0.5 10)
(-9.92424242424 -1 10)
(-9.92424242424 -1.5 10)
(-9.92424242424 -2 10)
(-9.92424242424 -2.5 10)
(-9.92424242424 -3 10)
(-9.92424242424 -3.5 10)
(-9.92424242424 -4 10)
(-9.92424242424 -4.5 10)
(-9.92424242424 -5 10)
(-9.92424242424 -5.5 10)
(-9.92424242424 -6 10)
(-9.92424242424 -6.5 10)
(-9.92424242424 -7 10)
(-9.92424242424 -7.5 10)
(-9.92424242424 -8 10)
(-9.92424242424 -8.5 10)
(-9.92424242424 -9 10)
(-9.92424242424 -9.5 10)
(-9.92424242424 -10 10)
(-9.92424242424 -10.5 10)
(-9.42803030303 -0.5 10)
(-9.42803030303 -1 10)
(-9.42803030303 -1.5 10)
(-9.42803030303 -2 10)
(-9.42803030303 -2.5 10)
(-9.42803030303 -3 10)
(-9.42803030303 -3.5 10)
(-9.42803030303 -4 10)
(-9.42803030303 -4.5 10)
(-9.42803030303 -5 10)
(-9.42803030303 -5.5 10)
(-9.42803030303 -6 10)
(-9.42803030303 -6.5 10)
(-9.42803030303 -7 10)
(-9.42803030303 -7.5 10)
(-9.42803030303 -8 10)
(-9.42803030303 -8.5 10)
(-9.42803030303 -9 10)
(-9.42803030303 -9.5 10)
(-9.42803030303 -10 10)
(-9.42803030303 -10.5 10)
(-8.93181818182 -0.5 10)
(-8.93181818182 -1 10)
(-8.93181818182 -1.5 10)
(-8.93181818182 -2 10)
(-8.93181818182 -2.5 10)
(-8.93181818182 -3 10)
(-8.93181818182 -3.5 10)
(-8.93181818182 -4 10)
(-8.93181818182 -4.5 10)
(-8.93181818182 -5 10)
(-8.93181818182 -5.5 10)
(-8.93181818182 -6 10)
(-8.93181818182 -6.5 10)
(-8.93181818182 -7 10)
(-8.93181818182 -7.5 10)
(-8.93181818182 -8 10)
(-8.93181818182 -8.5 10)
(-8.93181818182 -9 10)
(-8.93181818182 -9.5 10)
(-8.93181818182 -10 10)
(-8.93181818182 -10.5 10)
(-8.43560606061 -0.5 10)
(-8.43560606061 -1 10)
(-8.43560606061 -1.5 10)
(-8.43560606061 -2 10)
(-8.43560606061 -2.5 10)
(-8.43560606061 -3 10)
(-8.43560606061 -3.5 10)
(-8.43560606061 -4 10)
(-8.43560606061 -4.5 10)
(-8.43560606061 -5 10)
(-8.43560606061 -5.5 10)
(-8.43560606061 -6 10)
(-8.43560606061 -6.5 10)
(-8.43560606061 -7 10)
(-8.43560606061 -7.5 10)
(-8.43560606061 -8 10)
(-8.43560606061 -8.5 10)
(-8.43560606061 -9 10)
(-8.43560606061 -9.5 10)
(-8.43560606061 -10 10)
(-8.43560606061 -10.5 10)
(-7.93939393939 -0.5 10)
(-7.93939393939 -1 10)
(-7.93939393939 -1.5 10)
(-7.93939393939 -2 10)
(-7.93939393939 -2.5 10)
(-7.93939393939 -3 10)
(-7.93939393939 -3.5 10)
(-7.93939393939 -4 10)
(-7.93939393939 -4.5 10)
(-7.93939393939 -5 10)
(-7.93939393939 -5.5 10)
(-7.93939393939 -6 10)
(-7.93939393939 -6.5 10)
(-7.93939393939 -7 10)
(-7.93939393939 -7.5 10)
(-7.93939393939 -8 10)
(-7.93939393939 -8.5 10)
(-7.93939393939 -9 10)
(-7.93939393939 -9.5 10)
(-7.93939393939 -10 10)
(-7.93939393939 -10.5 10)
(-7.44318181818 -0.5 10)
(-7.44318181818 -1 10)
(-7.44318181818 -1.5 10)
(-7.44318181818 -2 10)
(-7.44318181818 -2.5 10)
(-7.44318181818 -3 10)
(-7.44318181818 -3.5 10)
(-7.44318181818 -4 10)
(-7.44318181818 -4.5 10)
(-7.44318181818 -5 10)
(-7.44318181818 -5.5 10)
(-7.44318181818 -6 10)
(-7.44318181818 -6.5 10)
(-7.44318181818 -7 10)
(-7.44318181818 -7.5 10)
(-7.44318181818 -8 10)
(-7.44318181818 -8.5 10)
(-7.44318181818 -9 10)
(-7.44318181818 -9.5 10)
(-7.44318181818 -10 10)
(-7.44318181818 -10.5 10)
(-6.94696969697 -0.5 10)
(-6.94696969697 -1 10)
(-6.94696969697 -1.5 10)
(-6.94696969697 -2 10)
(-6.94696969697 -2.5 10)
(-6.94696969697 -3 10)
(-6.94696969697 -3.5 10)
(-6.94696969697 -4 10)
(-6.94696969697 -4.5 10)
(-6.94696969697 -5 10)
(-6.94696969697 -5.5 10)
(-6.94696969697 -6 10)
(-6.94696969697 -6.5 10)
(-6.94696969697 -7 10)
(-6.94696969697 -7.5 10)
(-6.94696969697 -8 10)
(-6.94696969697 -8.5 10)
(-6.94696969697 -9 10)
(-6.94696969697 -9.5 10)
(-6.94696969697 -10 10)
(-6.94696969697 -10.5 10)
(-6.45075757576 -0.5 10)
(-6.45075757576 -1 10)
(-6.45075757576 -1.5 10)
(-6.45075757576 -2 10)
(-6.45075757576 -2.5 10)
(-6.45075757576 -3 10)
(-6.45075757576 -3.5 10)
(-6.45075757576 -4 10)
(-6.45075757576 -4.5 10)
(-6.45075757576 -5 10)
(-6.45075757576 -5.5 10)
(-6.45075757576 -6 10)
(-6.45075757576 -6.5 10)
(-6.45075757576 -7 10)
(-6.45075757576 -7.5 10)
(-6.45075757576 -8 10)
(-6.45075757576 -8.5 10)
(-6.45075757576 -9 10)
(-6.45075757576 -9.5 10)
(-6.45075757576 -10 10)
(-6.45075757576 -10.5 10)
(-5.95454545455 -0.5 10)
(-5.95454545455 -1 10)
(-5.95454545455 -1.5 10)
(-5.95454545455 -2 10)
(-5.95454545455 -2.5 10)
(-5.95454545455 -3 10)
(-5.95454545455 -3.5 10)
(-5.95454545455 -4 10)
(-5.95454545455 -4.5 10)
(-5.95454545455 -5 10)
(-5.95454545455 -5.5 10)
(-5.95454545455 -6 10)
(-5.95454545455 -6.5 10)
(-5.95454545455 -7 10)
(-5.95454545455 -7.5 10)
(-5.95454545455 -8 10)
(-5.95454545455 -8.5 10)
(-5.95454545455 -9 10)
(-5.95454545455 -9.5 10)
(-5.95454545455 -10 10)
(-5.95454545455 -10.5 10)
(-5.45833333333 -0.5 10)
(-5.45833333333 -1 10)
(-5.45833333333 -1.5 10)
(-5.45833333333 -2 10)
(-5.45833333333 -2.5 10)
(-5.45833333333 -3 10)
(-5.45833333333 -3.5 10)
(-5.45833333333 -4 10)
(-5.45833333333 -4.5 10)
(-5.45833333333 -5 10)
(-5.45833333333 -5.5 10)
(-5.45833333333 -6 10)
(-5.45833333333 -6.5 10)
(-5.45833333333 -7 10)
(-5.45833333333 -7.5 10)
(-5.45833333333 -8 10)
(-5.45833333333 -8.5 10)
(-5.45833333333 -9 10)
(-5.45833333333 -9.5 10)
(-5.45833333333 -10 10)
(-5.45833333333 -10.5 10)
(-4.96212121212 -0.5 10)
(-4.96212121212 -1 10)
(-4.96212121212 -1.5 10)
(-4.96212121212 -2 10)
(-4.96212121212 -2.5 10)
(-4.96212121212 -3 10)
(-4.96212121212 -3.5 10)
(-4.96212121212 -4 10)
(-4.96212121212 -4.5 10)
(-4.96212121212 -5 10)
(-4.96212121212 -5.5 10)
(-4.96212121212 -6 10)
(-4.96212121212 -6.5 10)
(-4.96212121212 -7 10)
(-4.96212121212 -7.5 10)
(-4.96212121212 -8 10)
(-4.96212121212 -8.5 10)
(-4.96212121212 -9 10)
(-4.96212121212 -9.5 10)
(-4.96212121212 -10 10)
(-4.96212121212 -10.5 10)
(-4.46590909091 -0.5 10)
(-4.46590909091 -1 10)
(-4.46590909091 -1.5 10)
(-4.46590909091 -2 10)
(-4.46590909091 -2.5 10)
(-4.46590909091 -3 10)
(-4.46590909091 -3.5 10)
(-4.46590909091 -4 10)
(-4.46590909091 -4.5 10)
(-4.46590909091 -5 10)
(-4.46590909091 -5.5 10)
(-4.46590909091 -6 10)
(-4.46590909091 -6.5 10)
(-4.46590909091 -7 10)
(-4.46590909091 -7.5 10)
(-4.46590909091 -8 10)
(-4.46590909091 -8.5 10)
(-4.46590909091 -9 10)
(-4.46590909091 -9.5 10)
(-4.46590909091 -10 10)
(-4.46590909091 -10.5 10)
(-3.9696969697 -0.5 10)
(-3.9696969697 -1 10)
(-3.9696969697 -1.5 10)
(-3.9696969697 -2 10)
(-3.9696969697 -2.5 10)
(-3.9696969697 -3 10)
(-3.9696969697 -3.5 10)
(-3.9696969697 -4 10)
(-3.9696969697 -4.5 10)
(-3.9696969697 -5 10)
(-3.9696969697 -5.5 10)
(-3.9696969697 -6 10)
(-3.9696969697 -6.5 10)
(-3.9696969697 -7 10)
(-3.9696969697 -7.5 10)
(-3.9696969697 -8 10)
(-3.9696969697 -8.5 10)
(-3.9696969697 -9 10)
(-3.9696969697 -9.5 10)
(-3.9696969697 -10 10)
(-3.9696969697 -10.5 10)
(-3.47348484848 -0.5 10)
(-3.47348484848 -1 10)
(-3.47348484848 -1.5 10)
(-3.47348484848 -2 10)
(-3.47348484848 -2.5 10)
(-3.47348484848 -3 10)
(-3.47348484848 -3.5 10)
(-3.47348484848 -4 10)
(-3.47348484848 -4.5 10)
(-3.47348484848 -5 10)
(-3.47348484848 -5.5 10)
(-3.47348484848 -6 10)
(-3.47348484848 -6.5 10)
(-3.47348484848 -7 10)
(-3.47348484848 -7.5 10)
(-3.47348484848 -8 10)
(-3.47348484848 -8.5 10)
(-3.47348484848 -9 10)
(-3.47348484848 -9.5 10)
(-3.47348484848 -10 10)
(-3.47348484848 -10.5 10)
(-2.97727272727 -0.5 10)
(-2.97727272727 -1 10)
(-2.97727272727 -1.5 10)
(-2.97727272727 -2 10)
(-2.97727272727 -2.5 10)
(-2.97727272727 -3 10)
(-2.97727272727 -3.5 10)
(-2.97727272727 -4 10)
(-2.97727272727 -4.5 10)
(-2.97727272727 -5 10)
(-2.97727272727 -5.5 10)
(-2.97727272727 -6 10)
(-2.97727272727 -6.5 10)
(-2.97727272727 -7 10)
(-2.97727272727 -7.5 10)
(-2.97727272727 -8 10)
(-2.97727272727 -8.5 10)
(-2.97727272727 -9 10)
(-2.97727272727 -9.5 10)
(-2.97727272727 -10 10)
(-2.97727272727 -10.5 10)
(-2.48106060606 -0.5 10)
(-2.48106060606 -1 10)
(-2.48106060606 -1.5 10)
(-2.48106060606 -2 10)
(-2.48106060606 -2.5 10)
(-2.48106060606 -3 10)
(-2.48106060606 -3.5 10)
(-2.48106060606 -4 10)
(-2.48106060606 -4.5 10)
(-2.48106060606 -5 10)
(-2.48106060606 -5.5 10)
(-2.48106060606 -6 10)
(-2.48106060606 -6.5 10)
(-2.48106060606 -7 10)
(-2.48106060606 -7.5 10)
(-2.48106060606 -8 10)
(-2.48106060606 -8.5 10)
(-2.48106060606 -9 10)
(-2.48106060606 -9.5 10)
(-2.48106060606 -10 10)
(-2.48106060606 -10.5 10)
(-1.98484848485 -0.5 10)
(-1.98484848485 -1 10)
(-1.98484848485 -1.5 10)
(-1.98484848485 -2 10)
(-1.98484848485 -2.5 10)
(-1.98484848485 -3 10)
(-1.98484848485 -3.5 10)
(-1.98484848485 -4 10)
(-1.98484848485 -4.5 10)
(-1.98484848485 -5 10)
(-1.98484848485 -5.5 10)
(-1.98484848485 -6 10)
(-1.98484848485 -6.5 10)
(-1.98484848485 -7 10)
(-1.98484848485 -7.5 10)
(-1.98484848485 -8 10)
(-1.98484848485 -8.5 10)
(-1.98484848485 -9 10)
(-1.98484848485 -9.5 10)
(-1.98484848485 -10 10)
(-1.98484848485 -10.5 10)
(-1.48863636364 -0.5 10)
(-1.48863636364 -1 10)
(-1.48863636364 -1.5 10)
(-1.48863636364 -2 10)
(-1.48863636364 -2.5 10)
(-1.48863636364 -3 10)
(-1.48863636364 -3.5 10)
(-1.48863636364 -4 10)
(-1.48863636364 -4.5 10)
(-1.48863636364 -5 10)
(-1.48863636364 -5.5 10)
(-1.48863636364 -6 10)
(-1.48863636364 -6.5 10)
(-1.48863636364 -7 10)
(-1.48863636364 -7.5 10)
(-1.48863636364 -8 10)
(-1.48863636364 -8.5 10)
(-1.48863636364 -9 10)
(-1.48863636364 -9.5 10)
(-1.48863636364 -10 10)
(-1.48863636364 -10.5 10)
(-0.992424242424 -0.5 10)
(-0.992424242424 -1 10)
(-0.992424242424 -1.5 10)
(-0.992424242424 -2 10)
(-0.992424242424 -2.5 10)
(-0.992424242424 -3 10)
(-0.992424242424 -3.5 10)
(-0.992424242424 -4 10)
(-0.992424242424 -4.5 10)
(-0.992424242424 -5 10)
(-0.992424242424 -5.5 10)
(-0.992424242424 -6 10)
(-0.992424242424 -6.5 10)
(-0.992424242424 -7 10)
(-0.992424242424 -7.5 10)
(-0.992424242424 -8 10)
(-0.992424242424 -8.5 10)
(-0.992424242424 -9 10)
(-0.992424242424 -9.5 10)
(-0.992424242424 -10 10)
(-0.992424242424 -10.5 10)
(-0.496212121212 -0.5 10)
(-0.496212121212 -1 10)
(-0.496212121212 -1.5 10)
(-0.496212121212 -2 10)
(-0.496212121212 -2.5 10)
(-0.496212121212 -3 10)
(-0.496212121212 -3.5 10)
(-0.496212121212 -4 10)
(-0.496212121212 -4.5 10)
(-0.496212121212 -5 10)
(-0.496212121212 -5.5 10)
(-0.496212121212 -6 10)
(-0.496212121212 -6.5 10)
(-0.496212121212 -7 10)
(-0.496212121212 -7.5 10)
(-0.496212121212 -8 10)
(-0.496212121212 -8.5 10)
(-0.496212121212 -9 10)
(-0.496212121212 -9.5 10)
(-0.496212121212 -10 10)
(-0.496212121212 -10.5 10)
(-15.8787878788 -11.5 10)
(-15.8787878788 -12 10)
(-15.8787878788 -12.5 10)
(-15.8787878788 -13 10)
(-15.8787878788 -13.5 10)
(-15.8787878788 -14 10)
(-15.8787878788 -14.5 10)
(-15.8787878788 -15 10)
(-15.8787878788 -15.5 10)
(-15.8787878788 -16 10)
(-15.8787878788 -16.5 10)
(-15.8787878788 -17 10)
(-15.8787878788 -17.5 10)
(-15.8787878788 -18 10)
(-15.8787878788 -18.5 10)
(-15.8787878788 -19 10)
(-15.8787878788 -19.5 10)
(-15.8787878788 -20 10)
(-15.8787878788 -20.5 10)
(-15.8787878788 -21 10)
(-15.8787878788 -21.5 10)
(-15.8787878788 -22 10)
(-15.8787878788 -22.5 10)
(-15.8787878788 -23 10)
(-15.8787878788 -23.5 10)
(-15.8787878788 -24 10)
(-15.8787878788 -24.5 10)
(-15.3825757576 -11.5 10)
(-15.3825757576 -12 10)
(-15.3825757576 -12.5 10)
(-15.3825757576 -13 10)
(-15.3825757576 -13.5 10)
(-15.3825757576 -14 10)
(-15.3825757576 -14.5 10)
(-15.3825757576 -15 10)
(-15.3825757576 -15.5 10)
(-15.3825757576 -16 10)
(-15.3825757576 -16.5 10)
(-15.3825757576 -17 10)
(-15.3825757576 -17.5 10)
(-15.3825757576 -18 10)
(-15.3825757576 -18.5 10)
(-15.3825757576 -19 10)
(-15.3825757576 -19.5 10)
(-15.3825757576 -20 10)
(-15.3825757576 -20.5 10)
(-15.3825757576 -21 10)
(-15.3825757576 -21.5 10)
(-15.3825757576 -22 10)
(-15.3825757576 -22.5 10)
(-15.3825757576 -23 10)
(-15.3825757576 -23.5 10)
(-15.3825757576 -24 10)
(-15.3825757576 -24.5 10)
(-14.8863636364 -11.5 10)
(-14.8863636364 -12 10)
(-14.8863636364 -12.5 10)
(-14.8863636364 -13 10)
(-14.8863636364 -13.5 10)
(-14.8863636364 -14 10)
(-14.8863636364 -14.5 10)
(-14.8863636364 -15 10)
(-14.8863636364 -15.5 10)
(-14.8863636364 -16 10)
(-14.8863636364 -16.5 10)
(-14.8863636364 -17 10)
(-14.8863636364 -17.5 10)
(-14.8863636364 -18 10)
(-14.8863636364 -18.5 10)
(-14.8863636364 -19 10)
(-14.8863636364 -19.5 10)
(-14.8863636364 -20 10)
(-14.8863636364 -20.5 10)
(-14.8863636364 -21 10)
(-14.8863636364 -21.5 10)
(-14.8863636364 -22 10)
(-14.8863636364 -22.5 10)
(-14.8863636364 -23 10)
(-14.8863636364 -23.5 10)
(-14.8863636364 -24 10)
(-14.8863636364 -24.5 10)
(-14.3901515152 -11.5 10)
(-14.3901515152 -12 10)
(-14.3901515152 -12.5 10)
(-14.3901515152 -13 10)
(-14.3901515152 -13.5 10)
(-14.3901515152 -14 10)
(-14.3901515152 -14.5 10)
(-14.3901515152 -15 10)
(-14.3901515152 -15.5 10)
(-14.3901515152 -16 10)
(-14.3901515152 -16.5 10)
(-14.3901515152 -17 10)
(-14.3901515152 -17.5 10)
(-14.3901515152 -18 10)
(-14.3901515152 -18.5 10)
(-14.3901515152 -19 10)
(-14.3901515152 -19.5 10)
(-14.3901515152 -20 10)
(-14.3901515152 -20.5 10)
(-14.3901515152 -21 10)
(-14.3901515152 -21.5 10)
(-14.3901515152 -22 10)
(-14.3901515152 -22.5 10)
(-14.3901515152 -23 10)
(-14.3901515152 -23.5 10)
(-14.3901515152 -24 10)
(-14.3901515152 -24.5 10)
(-13.8939393939 -11.5 10)
(-13.8939393939 -12 10)
(-13.8939393939 -12.5 10)
(-13.8939393939 -13 10)
(-13.8939393939 -13.5 10)
(-13.8939393939 -14 10)
(-13.8939393939 -14.5 10)
(-13.8939393939 -15 10)
(-13.8939393939 -15.5 10)
(-13.8939393939 -16 10)
(-13.8939393939 -16.5 10)
(-13.8939393939 -17 10)
(-13.8939393939 -17.5 10)
(-13.8939393939 -18 10)
(-13.8939393939 -18.5 10)
(-13.8939393939 -19 10)
(-13.8939393939 -19.5 10)
(-13.8939393939 -20 10)
(-13.8939393939 -20.5 10)
(-13.8939393939 -21 10)
(-13.8939393939 -21.5 10)
(-13.8939393939 -22 10)
(-13.8939393939 -22.5 10)
(-13.8939393939 -23 10)
(-13.8939393939 -23.5 10)
(-13.8939393939 -24 10)
(-13.8939393939 -24.5 10)
(-13.3977272727 -11.5 10)
(-13.3977272727 -12 10)
(-13.3977272727 -12.5 10)
(-13.3977272727 -13 10)
(-13.3977272727 -13.5 10)
(-13.3977272727 -14 10)
(-13.3977272727 -14.5 10)
(-13.3977272727 -15 10)
(-13.3977272727 -15.5 10)
(-13.3977272727 -16 10)
(-13.3977272727 -16.5 10)
(-13.3977272727 -17 10)
(-13.3977272727 -17.5 10)
(-13.3977272727 -18 10)
(-13.3977272727 -18.5 10)
(-13.3977272727 -19 10)
(-13.3977272727 -19.5 10)
(-13.3977272727 -20 10)
(-13.3977272727 -20.5 10)
(-13.3977272727 -21 10)
(-13.3977272727 -21.5 10)
(-13.3977272727 -22 10)
(-13.3977272727 -22.5 10)
(-13.3977272727 -23 10)
(-13.3977272727 -23.5 10)
(-13.3977272727 -24 10)
(-13.3977272727 -24.5 10)
(-12.9015151515 -11.5 10)
(-12.9015151515 -12 10)
(-12.9015151515 -12.5 10)
(-12.9015151515 -13 10)
(-12.9015151515 -13.5 10)
(-12.9015151515 -14 10)
(-12.9015151515 -14.5 10)
(-12.9015151515 -15 10)
(-12.9015151515 -15.5 10)
(-12.9015151515 -16 10)
(-12.9015151515 -16.5 10)
(-12.9015151515 -17 10)
(-12.9015151515 -17.5 10)
(-12.9015151515 -18 10)
(-12.9015151515 -18.5 10)
(-12.9015151515 -19 10)
(-12.9015151515 -19.5 10)
(-12.9015151515 -20 10)
(-12.9015151515 -20.5 10)
(-12.9015151515 -21 10)
(-12.9015151515 -21.5 10)
(-12.9015151515 -22 10)
(-12.9015151515 -22.5 10)
(-12.9015151515 -23 10)
(-12.9015151515 -23.5 10)
(-12.9015151515 -24 10)
(-12.9015151515 -24.5 10)
(-12.4053030303 -11.5 10)
(-12.4053030303 -12 10)
(-12.4053030303 -12.5 10)
(-12.4053030303 -13 10)
(-12.4053030303 -13.5 10)
(-12.4053030303 -14 10)
(-12.4053030303 -14.5 10)
(-12.4053030303 -15 10)
(-12.4053030303 -15.5 10)
(-12.4053030303 -16 10)
(-12.4053030303 -16.5 10)
(-12.4053030303 -17 10)
(-12.4053030303 -17.5 10)
(-12.4053030303 -18 10)
(-12.4053030303 -18.5 10)
(-12.4053030303 -19 10)
(-12.4053030303 -19.5 10)
(-12.4053030303 -20 10)
(-12.4053030303 -20.5 10)
(-12.4053030303 -21 10)
(-12.4053030303 -21.5 10)
(-12.4053030303 -22 10)
(-12.4053030303 -22.5 10)
(-12.4053030303 -23 10)
(-12.4053030303 -23.5 10)
(-12.4053030303 -24 10)
(-12.4053030303 -24.5 10)
(-11.9090909091 -11.5 10)
(-11.9090909091 -12 10)
(-11.9090909091 -12.5 10)
(-11.9090909091 -13 10)
(-11.9090909091 -13.5 10)
(-11.9090909091 -14 10)
(-11.9090909091 -14.5 10)
(-11.9090909091 -15 10)
(-11.9090909091 -15.5 10)
(-11.9090909091 -16 10)
(-11.9090909091 -16.5 10)
(-11.9090909091 -17 10)
(-11.9090909091 -17.5 10)
(-11.9090909091 -18 10)
(-11.9090909091 -18.5 10)
(-11.9090909091 -19 10)
(-11.9090909091 -19.5 10)
(-11.9090909091 -20 10)
(-11.9090909091 -20.5 10)
(-11.9090909091 -21 10)
(-11.9090909091 -21.5 10)
(-11.9090909091 -22 10)
(-11.9090909091 -22.5 10)
(-11.9090909091 -23 10)
(-11.9090909091 -23.5 10)
(-11.9090909091 -24 10)
(-11.9090909091 -24.5 10)
(-11.4128787879 -11.5 10)
(-11.4128787879 -12 10)
(-11.4128787879 -12.5 10)
(-11.4128787879 -13 10)
(-11.4128787879 -13.5 10)
(-11.4128787879 -14 10)
(-11.4128787879 -14.5 10)
(-11.4128787879 -15 10)
(-11.4128787879 -15.5 10)
(-11.4128787879 -16 10)
(-11.4128787879 -16.5 10)
(-11.4128787879 -17 10)
(-11.4128787879 -17.5 10)
(-11.4128787879 -18 10)
(-11.4128787879 -18.5 10)
(-11.4128787879 -19 10)
(-11.4128787879 -19.5 10)
(-11.4128787879 -20 10)
(-11.4128787879 -20.5 10)
(-11.4128787879 -21 10)
(-11.4128787879 -21.5 10)
(-11.4128787879 -22 10)
(-11.4128787879 -22.5 10)
(-11.4128787879 -23 10)
(-11.4128787879 -23.5 10)
(-11.4128787879 -24 10)
(-11.4128787879 -24.5 10)
(-10.9166666667 -11.5 10)
(-10.9166666667 -12 10)
(-10.9166666667 -12.5 10)
(-10.9166666667 -13 10)
(-10.9166666667 -13.5 10)
(-10.9166666667 -14 10)
(-10.9166666667 -14.5 10)
(-10.9166666667 -15 10)
(-10.9166666667 -15.5 10)
(-10.9166666667 -16 10)
(-10.9166666667 -16.5 10)
(-10.9166666667 -17 10)
(-10.9166666667 -17.5 10)
(-10.9166666667 -18 10)
(-10.9166666667 -18.5 10)
(-10.9166666667 -19 10)
(-10.9166666667 -19.5 10)
(-10.9166666667 -20 10)
(-10.9166666667 -20.5 10)
(-10.9166666667 -21 10)
(-10.9166666667 -21.5 10)
(-10.9166666667 -22 10)
(-10.9166666667 -22.5 10)
(-10.9166666667 -23 10)
(-10.9166666667 -23.5 10)
(-10.9166666667 -24 10)
(-10.9166666667 -24.5 10)
(-10.4204545455 -11.5 10)
(-10.4204545455 -12 10)
(-10.4204545455 -12.5 10)
(-10.4204545455 -13 10)
(-10.4204545455 -13.5 10)
(-10.4204545455 -14 10)
(-10.4204545455 -14.5 10)
(-10.4204545455 -15 10)
(-10.4204545455 -15.5 10)
(-10.4204545455 -16 10)
(-10.4204545455 -16.5 10)
(-10.4204545455 -17 10)
(-10.4204545455 -17.5 10)
(-10.4204545455 -18 10)
(-10.4204545455 -18.5 10)
(-10.4204545455 -19 10)
(-10.4204545455 -19.5 10)
(-10.4204545455 -20 10)
(-10.4204545455 -20.5 10)
(-10.4204545455 -21 10)
(-10.4204545455 -21.5 10)
(-10.4204545455 -22 10)
(-10.4204545455 -22.5 10)
(-10.4204545455 -23 10)
(-10.4204545455 -23.5 10)
(-10.4204545455 -24 10)
(-10.4204545455 -24.5 10)
(-9.92424242424 -11.5 10)
(-9.92424242424 -12 10)
(-9.92424242424 -12.5 10)
(-9.92424242424 -13 10)
(-9.92424242424 -13.5 10)
(-9.92424242424 -14 10)
(-9.92424242424 -14.5 10)
(-9.92424242424 -15 10)
(-9.92424242424 -15.5 10)
(-9.92424242424 -16 10)
(-9.92424242424 -16.5 10)
(-9.92424242424 -17 10)
(-9.92424242424 -17.5 10)
(-9.92424242424 -18 10)
(-9.92424242424 -18.5 10)
(-9.92424242424 -19 10)
(-9.92424242424 -19.5 10)
(-9.92424242424 -20 10)
(-9.92424242424 -20.5 10)
(-9.92424242424 -21 10)
(-9.92424242424 -21.5 10)
(-9.92424242424 -22 10)
(-9.92424242424 -22.5 10)
(-9.92424242424 -23 10)
(-9.92424242424 -23.5 10)
(-9.92424242424 -24 10)
(-9.92424242424 -24.5 10)
(-9.42803030303 -11.5 10)
(-9.42803030303 -12 10)
(-9.42803030303 -12.5 10)
(-9.42803030303 -13 10)
(-9.42803030303 -13.5 10)
(-9.42803030303 -14 10)
(-9.42803030303 -14.5 10)
(-9.42803030303 -15 10)
(-9.42803030303 -15.5 10)
(-9.42803030303 -16 10)
(-9.42803030303 -16.5 10)
(-9.42803030303 -17 10)
(-9.42803030303 -17.5 10)
(-9.42803030303 -18 10)
(-9.42803030303 -18.5 10)
(-9.42803030303 -19 10)
(-9.42803030303 -19.5 10)
(-9.42803030303 -20 10)
(-9.42803030303 -20.5 10)
(-9.42803030303 -21 10)
(-9.42803030303 -21.5 10)
(-9.42803030303 -22 10)
(-9.42803030303 -22.5 10)
(-9.42803030303 -23 10)
(-9.42803030303 -23.5 10)
(-9.42803030303 -24 10)
(-9.42803030303 -24.5 10)
(-8.93181818182 -11.5 10)
(-8.93181818182 -12 10)
(-8.93181818182 -12.5 10)
(-8.93181818182 -13 10)
(-8.93181818182 -13.5 10)
(-8.93181818182 -14 10)
(-8.93181818182 -14.5 10)
(-8.93181818182 -15 10)
(-8.93181818182 -15.5 10)
(-8.93181818182 -16 10)
(-8.93181818182 -16.5 10)
(-8.93181818182 -17 10)
(-8.93181818182 -17.5 10)
(-8.93181818182 -18 10)
(-8.93181818182 -18.5 10)
(-8.93181818182 -19 10)
(-8.93181818182 -19.5 10)
(-8.93181818182 -20 10)
(-8.93181818182 -20.5 10)
(-8.93181818182 -21 10)
(-8.93181818182 -21.5 10)
(-8.93181818182 -22 10)
(-8.93181818182 -22.5 10)
(-8.93181818182 -23 10)
(-8.93181818182 -23.5 10)
(-8.93181818182 -24 10)
(-8.93181818182 -24.5 10)
(-8.43560606061 -11.5 10)
(-8.43560606061 -12 10)
(-8.43560606061 -12.5 10)
(-8.43560606061 -13 10)
(-8.43560606061 -13.5 10)
(-8.43560606061 -14 10)
(-8.43560606061 -14.5 10)
(-8.43560606061 -15 10)
(-8.43560606061 -15.5 10)
(-8.43560606061 -16 10)
(-8.43560606061 -16.5 10)
(-8.43560606061 -17 10)
(-8.43560606061 -17.5 10)
(-8.43560606061 -18 10)
(-8.43560606061 -18.5 10)
(-8.43560606061 -19 10)
(-8.43560606061 -19.5 10)
(-8.43560606061 -20 10)
(-8.43560606061 -20.5 10)
(-8.43560606061 -21 10)
(-8.43560606061 -21.5 10)
(-8.43560606061 -22 10)
(-8.43560606061 -22.5 10)
(-8.43560606061 -23 10)
(-8.43560606061 -23.5 10)
(-8.43560606061 -24 10)
(-8.43560606061 -24.5 10)
(-7.93939393939 -11.5 10)
(-7.93939393939 -12 10)
(-7.93939393939 -12.5 10)
(-7.93939393939 -13 10)
(-7.93939393939 -13.5 10)
(-7.93939393939 -14 10)
(-7.93939393939 -14.5 10)
(-7.93939393939 -15 10)
(-7.93939393939 -15.5 10)
(-7.93939393939 -16 10)
(-7.93939393939 -16.5 10)
(-7.93939393939 -17 10)
(-7.93939393939 -17.5 10)
(-7.93939393939 -18 10)
(-7.93939393939 -18.5 10)
(-7.93939393939 -19 10)
(-7.93939393939 -19.5 10)
(-7.93939393939 -20 10)
(-7.93939393939 -20.5 10)
(-7.93939393939 -21 10)
(-7.93939393939 -21.5 10)
(-7.93939393939 -22 10)
(-7.93939393939 -22.5 10)
(-7.93939393939 -23 10)
(-7.93939393939 -23.5 10)
(-7.93939393939 -24 10)
(-7.93939393939 -24.5 10)
(-7.44318181818 -11.5 10)
(-7.44318181818 -12 10)
(-7.44318181818 -12.5 10)
(-7.44318181818 -13 10)
(-7.44318181818 -13.5 10)
(-7.44318181818 -14 10)
(-7.44318181818 -14.5 10)
(-7.44318181818 -15 10)
(-7.44318181818 -15.5 10)
(-7.44318181818 -16 10)
(-7.44318181818 -16.5 10)
(-7.44318181818 -17 10)
(-7.44318181818 -17.5 10)
(-7.44318181818 -18 10)
(-7.44318181818 -18.5 10)
(-7.44318181818 -19 10)
(-7.44318181818 -19.5 10)
(-7.44318181818 -20 10)
(-7.44318181818 -20.5 10)
(-7.44318181818 -21 10)
(-7.44318181818 -21.5 10)
(-7.44318181818 -22 10)
(-7.44318181818 -22.5 10)
(-7.44318181818 -23 10)
(-7.44318181818 -23.5 10)
(-7.44318181818 -24 10)
(-7.44318181818 -24.5 10)
(-6.94696969697 -11.5 10)
(-6.94696969697 -12 10)
(-6.94696969697 -12.5 10)
(-6.94696969697 -13 10)
(-6.94696969697 -13.5 10)
(-6.94696969697 -14 10)
(-6.94696969697 -14.5 10)
(-6.94696969697 -15 10)
(-6.94696969697 -15.5 10)
(-6.94696969697 -16 10)
(-6.94696969697 -16.5 10)
(-6.94696969697 -17 10)
(-6.94696969697 -17.5 10)
(-6.94696969697 -18 10)
(-6.94696969697 -18.5 10)
(-6.94696969697 -19 10)
(-6.94696969697 -19.5 10)
(-6.94696969697 -20 10)
(-6.94696969697 -20.5 10)
(-6.94696969697 -21 10)
(-6.94696969697 -21.5 10)
(-6.94696969697 -22 10)
(-6.94696969697 -22.5 10)
(-6.94696969697 -23 10)
(-6.94696969697 -23.5 10)
(-6.94696969697 -24 10)
(-6.94696969697 -24.5 10)
(-6.45075757576 -11.5 10)
(-6.45075757576 -12 10)
(-6.45075757576 -12.5 10)
(-6.45075757576 -13 10)
(-6.45075757576 -13.5 10)
(-6.45075757576 -14 10)
(-6.45075757576 -14.5 10)
(-6.45075757576 -15 10)
(-6.45075757576 -15.5 10)
(-6.45075757576 -16 10)
(-6.45075757576 -16.5 10)
(-6.45075757576 -17 10)
(-6.45075757576 -17.5 10)
(-6.45075757576 -18 10)
(-6.45075757576 -18.5 10)
(-6.45075757576 -19 10)
(-6.45075757576 -19.5 10)
(-6.45075757576 -20 10)
(-6.45075757576 -20.5 10)
(-6.45075757576 -21 10)
(-6.45075757576 -21.5 10)
(-6.45075757576 -22 10)
(-6.45075757576 -22.5 10)
(-6.45075757576 -23 10)
(-6.45075757576 -23.5 10)
(-6.45075757576 -24 10)
(-6.45075757576 -24.5 10)
(-5.95454545455 -11.5 10)
(-5.95454545455 -12 10)
(-5.95454545455 -12.5 10)
(-5.95454545455 -13 10)
(-5.95454545455 -13.5 10)
(-5.95454545455 -14 10)
(-5.95454545455 -14.5 10)
(-5.95454545455 -15 10)
(-5.95454545455 -15.5 10)
(-5.95454545455 -16 10)
(-5.95454545455 -16.5 10)
(-5.95454545455 -17 10)
(-5.95454545455 -17.5 10)
(-5.95454545455 -18 10)
(-5.95454545455 -18.5 10)
(-5.95454545455 -19 10)
(-5.95454545455 -19.5 10)
(-5.95454545455 -20 10)
(-5.95454545455 -20.5 10)
(-5.95454545455 -21 10)
(-5.95454545455 -21.5 10)
(-5.95454545455 -22 10)
(-5.95454545455 -22.5 10)
(-5.95454545455 -23 10)
(-5.95454545455 -23.5 10)
(-5.95454545455 -24 10)
(-5.95454545455 -24.5 10)
(-5.45833333333 -11.5 10)
(-5.45833333333 -12 10)
(-5.45833333333 -12.5 10)
(-5.45833333333 -13 10)
(-5.45833333333 -13.5 10)
(-5.45833333333 -14 10)
(-5.45833333333 -14.5 10)
(-5.45833333333 -15 10)
(-5.45833333333 -15.5 10)
(-5.45833333333 -16 10)
(-5.45833333333 -16.5 10)
(-5.45833333333 -17 10)
(-5.45833333333 -17.5 10)
(-5.45833333333 -18 10)
(-5.45833333333 -18.5 10)
(-5.45833333333 -19 10)
(-5.45833333333 -19.5 10)
(-5.45833333333 -20 10)
(-5.45833333333 -20.5 10)
(-5.45833333333 -21 10)
(-5.45833333333 -21.5 10)
(-5.45833333333 -22 10)
(-5.45833333333 -22.5 10)
(-5.45833333333 -23 10)
(-5.45833333333 -23.5 10)
(-5.45833333333 -24 10)
(-5.45833333333 -24.5 10)
(-4.96212121212 -11.5 10)
(-4.96212121212 -12 10)
(-4.96212121212 -12.5 10)
(-4.96212121212 -13 10)
(-4.96212121212 -13.5 10)
(-4.96212121212 -14 10)
(-4.96212121212 -14.5 10)
(-4.96212121212 -15 10)
(-4.96212121212 -15.5 10)
(-4.96212121212 -16 10)
(-4.96212121212 -16.5 10)
(-4.96212121212 -17 10)
(-4.96212121212 -17.5 10)
(-4.96212121212 -18 10)
(-4.96212121212 -18.5 10)
(-4.96212121212 -19 10)
(-4.96212121212 -19.5 10)
(-4.96212121212 -20 10)
(-4.96212121212 -20.5 10)
(-4.96212121212 -21 10)
(-4.96212121212 -21.5 10)
(-4.96212121212 -22 10)
(-4.96212121212 -22.5 10)
(-4.96212121212 -23 10)
(-4.96212121212 -23.5 10)
(-4.96212121212 -24 10)
(-4.96212121212 -24.5 10)
(-4.46590909091 -11.5 10)
(-4.46590909091 -12 10)
(-4.46590909091 -12.5 10)
(-4.46590909091 -13 10)
(-4.46590909091 -13.5 10)
(-4.46590909091 -14 10)
(-4.46590909091 -14.5 10)
(-4.46590909091 -15 10)
(-4.46590909091 -15.5 10)
(-4.46590909091 -16 10)
(-4.46590909091 -16.5 10)
(-4.46590909091 -17 10)
(-4.46590909091 -17.5 10)
(-4.46590909091 -18 10)
(-4.46590909091 -18.5 10)
(-4.46590909091 -19 10)
(-4.46590909091 -19.5 10)
(-4.46590909091 -20 10)
(-4.46590909091 -20.5 10)
(-4.46590909091 -21 10)
(-4.46590909091 -21.5 10)
(-4.46590909091 -22 10)
(-4.46590909091 -22.5 10)
(-4.46590909091 -23 10)
(-4.46590909091 -23.5 10)
(-4.46590909091 -24 10)
(-4.46590909091 -24.5 10)
(-3.9696969697 -11.5 10)
(-3.9696969697 -12 10)
(-3.9696969697 -12.5 10)
(-3.9696969697 -13 10)
(-3.9696969697 -13.5 10)
(-3.9696969697 -14 10)
(-3.9696969697 -14.5 10)
(-3.9696969697 -15 10)
(-3.9696969697 -15.5 10)
(-3.9696969697 -16 10)
(-3.9696969697 -16.5 10)
(-3.9696969697 -17 10)
(-3.9696969697 -17.5 10)
(-3.9696969697 -18 10)
(-3.9696969697 -18.5 10)
(-3.9696969697 -19 10)
(-3.9696969697 -19.5 10)
(-3.9696969697 -20 10)
(-3.9696969697 -20.5 10)
(-3.9696969697 -21 10)
(-3.9696969697 -21.5 10)
(-3.9696969697 -22 10)
(-3.9696969697 -22.5 10)
(-3.9696969697 -23 10)
(-3.9696969697 -23.5 10)
(-3.9696969697 -24 10)
(-3.9696969697 -24.5 10)
(-3.47348484848 -11.5 10)
(-3.47348484848 -12 10)
(-3.47348484848 -12.5 10)
(-3.47348484848 -13 10)
(-3.47348484848 -13.5 10)
(-3.47348484848 -14 10)
(-3.47348484848 -14.5 10)
(-3.47348484848 -15 10)
(-3.47348484848 -15.5 10)
(-3.47348484848 -16 10)
(-3.47348484848 -16.5 10)
(-3.47348484848 -17 10)
(-3.47348484848 -17.5 10)
(-3.47348484848 -18 10)
(-3.47348484848 -18.5 10)
(-3.47348484848 -19 10)
(-3.47348484848 -19.5 10)
(-3.47348484848 -20 10)
(-3.47348484848 -20.5 10)
(-3.47348484848 -21 10)
(-3.47348484848 -21.5 10)
(-3.47348484848 -22 10)
(-3.47348484848 -22.5 10)
(-3.47348484848 -23 10)
(-3.47348484848 -23.5 10)
(-3.47348484848 -24 10)
(-3.47348484848 -24.5 10)
(-2.97727272727 -11.5 10)
(-2.97727272727 -12 10)
(-2.97727272727 -12.5 10)
(-2.97727272727 -13 10)
(-2.97727272727 -13.5 10)
(-2.97727272727 -14 10)
(-2.97727272727 -14.5 10)
(-2.97727272727 -15 10)
(-2.97727272727 -15.5 10)
(-2.97727272727 -16 10)
(-2.97727272727 -16.5 10)
(-2.97727272727 -17 10)
(-2.97727272727 -17.5 10)
(-2.97727272727 -18 10)
(-2.97727272727 -18.5 10)
(-2.97727272727 -19 10)
(-2.97727272727 -19.5 10)
(-2.97727272727 -20 10)
(-2.97727272727 -20.5 10)
(-2.97727272727 -21 10)
(-2.97727272727 -21.5 10)
(-2.97727272727 -22 10)
(-2.97727272727 -22.5 10)
(-2.97727272727 -23 10)
(-2.97727272727 -23.5 10)
(-2.97727272727 -24 10)
(-2.97727272727 -24.5 10)
(-2.48106060606 -11.5 10)
(-2.48106060606 -12 10)
(-2.48106060606 -12.5 10)
(-2.48106060606 -13 10)
(-2.48106060606 -13.5 10)
(-2.48106060606 -14 10)
(-2.48106060606 -14.5 10)
(-2.48106060606 -15 10)
(-2.48106060606 -15.5 10)
(-2.48106060606 -16 10)
(-2.48106060606 -16.5 10)
(-2.48106060606 -17 10)
(-2.48106060606 -17.5 10)
(-2.48106060606 -18 10)
(-2.48106060606 -18.5 10)
(-2.48106060606 -19 10)
(-2.48106060606 -19.5 10)
(-2.48106060606 -20 10)
(-2.48106060606 -20.5 10)
(-2.48106060606 -21 10)
(-2.48106060606 -21.5 10)
(-2.48106060606 -22 10)
(-2.48106060606 -22.5 10)
(-2.48106060606 -23 10)
(-2.48106060606 -23.5 10)
(-2.48106060606 -24 10)
(-2.48106060606 -24.5 10)
(-1.98484848485 -11.5 10)
(-1.98484848485 -12 10)
(-1.98484848485 -12.5 10)
(-1.98484848485 -13 10)
(-1.98484848485 -13.5 10)
(-1.98484848485 -14 10)
(-1.98484848485 -14.5 10)
(-1.98484848485 -15 10)
(-1.98484848485 -15.5 10)
(-1.98484848485 -16 10)
(-1.98484848485 -16.5 10)
(-1.98484848485 -17 10)
(-1.98484848485 -17.5 10)
(-1.98484848485 -18 10)
(-1.98484848485 -18.5 10)
(-1.98484848485 -19 10)
(-1.98484848485 -19.5 10)
(-1.98484848485 -20 10)
(-1.98484848485 -20.5 10)
(-1.98484848485 -21 10)
(-1.98484848485 -21.5 10)
(-1.98484848485 -22 10)
(-1.98484848485 -22.5 10)
(-1.98484848485 -23 10)
(-1.98484848485 -23.5 10)
(-1.98484848485 -24 10)
(-1.98484848485 -24.5 10)
(-1.48863636364 -11.5 10)
(-1.48863636364 -12 10)
(-1.48863636364 -12.5 10)
(-1.48863636364 -13 10)
(-1.48863636364 -13.5 10)
(-1.48863636364 -14 10)
(-1.48863636364 -14.5 10)
(-1.48863636364 -15 10)
(-1.48863636364 -15.5 10)
(-1.48863636364 -16 10)
(-1.48863636364 -16.5 10)
(-1.48863636364 -17 10)
(-1.48863636364 -17.5 10)
(-1.48863636364 -18 10)
(-1.48863636364 -18.5 10)
(-1.48863636364 -19 10)
(-1.48863636364 -19.5 10)
(-1.48863636364 -20 10)
(-1.48863636364 -20.5 10)
(-1.48863636364 -21 10)
(-1.48863636364 -21.5 10)
(-1.48863636364 -22 10)
(-1.48863636364 -22.5 10)
(-1.48863636364 -23 10)
(-1.48863636364 -23.5 10)
(-1.48863636364 -24 10)
(-1.48863636364 -24.5 10)
(-0.992424242424 -11.5 10)
(-0.992424242424 -12 10)
(-0.992424242424 -12.5 10)
(-0.992424242424 -13 10)
(-0.992424242424 -13.5 10)
(-0.992424242424 -14 10)
(-0.992424242424 -14.5 10)
(-0.992424242424 -15 10)
(-0.992424242424 -15.5 10)
(-0.992424242424 -16 10)
(-0.992424242424 -16.5 10)
(-0.992424242424 -17 10)
(-0.992424242424 -17.5 10)
(-0.992424242424 -18 10)
(-0.992424242424 -18.5 10)
(-0.992424242424 -19 10)
(-0.992424242424 -19.5 10)
(-0.992424242424 -20 10)
(-0.992424242424 -20.5 10)
(-0.992424242424 -21 10)
(-0.992424242424 -21.5 10)
(-0.992424242424 -22 10)
(-0.992424242424 -22.5 10)
(-0.992424242424 -23 10)
(-0.992424242424 -23.5 10)
(-0.992424242424 -24 10)
(-0.992424242424 -24.5 10)
(-0.496212121212 -11.5 10)
(-0.496212121212 -12 10)
(-0.496212121212 -12.5 10)
(-0.496212121212 -13 10)
(-0.496212121212 -13.5 10)
(-0.496212121212 -14 10)
(-0.496212121212 -14.5 10)
(-0.496212121212 -15 10)
(-0.496212121212 -15.5 10)
(-0.496212121212 -16 10)
(-0.496212121212 -16.5 10)
(-0.496212121212 -17 10)
(-0.496212121212 -17.5 10)
(-0.496212121212 -18 10)
(-0.496212121212 -18.5 10)
(-0.496212121212 -19 10)
(-0.496212121212 -19.5 10)
(-0.496212121212 -20 10)
(-0.496212121212 -20.5 10)
(-0.496212121212 -21 10)
(-0.496212121212 -21.5 10)
(-0.496212121212 -22 10)
(-0.496212121212 -22.5 10)
(-0.496212121212 -23 10)
(-0.496212121212 -23.5 10)
(-0.496212121212 -24 10)
(-0.496212121212 -24.5 10)
(15.8787878788 -10.5 10)
(15.8787878788 -10 10)
(15.8787878788 -9.5 10)
(15.8787878788 -9 10)
(15.8787878788 -8.5 10)
(15.8787878788 -8 10)
(15.8787878788 -7.5 10)
(15.8787878788 -7 10)
(15.8787878788 -6.5 10)
(15.8787878788 -6 10)
(15.8787878788 -5.5 10)
(15.8787878788 -5 10)
(15.8787878788 -4.5 10)
(15.8787878788 -4 10)
(15.8787878788 -3.5 10)
(15.8787878788 -3 10)
(15.8787878788 -2.5 10)
(15.8787878788 -2 10)
(15.8787878788 -1.5 10)
(15.8787878788 -1 10)
(15.8787878788 -0.5 10)
(15.3825757576 -10.5 10)
(15.3825757576 -10 10)
(15.3825757576 -9.5 10)
(15.3825757576 -9 10)
(15.3825757576 -8.5 10)
(15.3825757576 -8 10)
(15.3825757576 -7.5 10)
(15.3825757576 -7 10)
(15.3825757576 -6.5 10)
(15.3825757576 -6 10)
(15.3825757576 -5.5 10)
(15.3825757576 -5 10)
(15.3825757576 -4.5 10)
(15.3825757576 -4 10)
(15.3825757576 -3.5 10)
(15.3825757576 -3 10)
(15.3825757576 -2.5 10)
(15.3825757576 -2 10)
(15.3825757576 -1.5 10)
(15.3825757576 -1 10)
(15.3825757576 -0.5 10)
(14.8863636364 -10.5 10)
(14.8863636364 -10 10)
(14.8863636364 -9.5 10)
(14.8863636364 -9 10)
(14.8863636364 -8.5 10)
(14.8863636364 -8 10)
(14.8863636364 -7.5 10)
(14.8863636364 -7 10)
(14.8863636364 -6.5 10)
(14.8863636364 -6 10)
(14.8863636364 -5.5 10)
(14.8863636364 -5 10)
(14.8863636364 -4.5 10)
(14.8863636364 -4 10)
(14.8863636364 -3.5 10)
(14.8863636364 -3 10)
(14.8863636364 -2.5 10)
(14.8863636364 -2 10)
(14.8863636364 -1.5 10)
(14.8863636364 -1 10)
(14.8863636364 -0.5 10)
(14.3901515152 -10.5 10)
(14.3901515152 -10 10)
(14.3901515152 -9.5 10)
(14.3901515152 -9 10)
(14.3901515152 -8.5 10)
(14.3901515152 -8 10)
(14.3901515152 -7.5 10)
(14.3901515152 -7 10)
(14.3901515152 -6.5 10)
(14.3901515152 -6 10)
(14.3901515152 -5.5 10)
(14.3901515152 -5 10)
(14.3901515152 -4.5 10)
(14.3901515152 -4 10)
(14.3901515152 -3.5 10)
(14.3901515152 -3 10)
(14.3901515152 -2.5 10)
(14.3901515152 -2 10)
(14.3901515152 -1.5 10)
(14.3901515152 -1 10)
(14.3901515152 -0.5 10)
(13.8939393939 -10.5 10)
(13.8939393939 -10 10)
(13.8939393939 -9.5 10)
(13.8939393939 -9 10)
(13.8939393939 -8.5 10)
(13.8939393939 -8 10)
(13.8939393939 -7.5 10)
(13.8939393939 -7 10)
(13.8939393939 -6.5 10)
(13.8939393939 -6 10)
(13.8939393939 -5.5 10)
(13.8939393939 -5 10)
(13.8939393939 -4.5 10)
(13.8939393939 -4 10)
(13.8939393939 -3.5 10)
(13.8939393939 -3 10)
(13.8939393939 -2.5 10)
(13.8939393939 -2 10)
(13.8939393939 -1.5 10)
(13.8939393939 -1 10)
(13.8939393939 -0.5 10)
(13.3977272727 -10.5 10)
(13.3977272727 -10 10)
(13.3977272727 -9.5 10)
(13.3977272727 -9 10)
(13.3977272727 -8.5 10)
(13.3977272727 -8 10)
(13.3977272727 -7.5 10)
(13.3977272727 -7 10)
(13.3977272727 -6.5 10)
(13.3977272727 -6 10)
(13.3977272727 -5.5 10)
(13.3977272727 -5 10)
(13.3977272727 -4.5 10)
(13.3977272727 -4 10)
(13.3977272727 -3.5 10)
(13.3977272727 -3 10)
(13.3977272727 -2.5 10)
(13.3977272727 -2 10)
(13.3977272727 -1.5 10)
(13.3977272727 -1 10)
(13.3977272727 -0.5 10)
(12.9015151515 -10.5 10)
(12.9015151515 -10 10)
(12.9015151515 -9.5 10)
(12.9015151515 -9 10)
(12.9015151515 -8.5 10)
(12.9015151515 -8 10)
(12.9015151515 -7.5 10)
(12.9015151515 -7 10)
(12.9015151515 -6.5 10)
(12.9015151515 -6 10)
(12.9015151515 -5.5 10)
(12.9015151515 -5 10)
(12.9015151515 -4.5 10)
(12.9015151515 -4 10)
(12.9015151515 -3.5 10)
(12.9015151515 -3 10)
(12.9015151515 -2.5 10)
(12.9015151515 -2 10)
(12.9015151515 -1.5 10)
(12.9015151515 -1 10)
(12.9015151515 -0.5 10)
(12.4053030303 -10.5 10)
(12.4053030303 -10 10)
(12.4053030303 -9.5 10)
(12.4053030303 -9 10)
(12.4053030303 -8.5 10)
(12.4053030303 -8 10)
(12.4053030303 -7.5 10)
(12.4053030303 -7 10)
(12.4053030303 -6.5 10)
(12.4053030303 -6 10)
(12.4053030303 -5.5 10)
(12.4053030303 -5 10)
(12.4053030303 -4.5 10)
(12.4053030303 -4 10)
(12.4053030303 -3.5 10)
(12.4053030303 -3 10)
(12.4053030303 -2.5 10)
(12.4053030303 -2 10)
(12.4053030303 -1.5 10)
(12.4053030303 -1 10)
(12.4053030303 -0.5 10)
(11.9090909091 -10.5 10)
(11.9090909091 -10 10)
(11.9090909091 -9.5 10)
(11.9090909091 -9 10)
(11.9090909091 -8.5 10)
(11.9090909091 -8 10)
(11.9090909091 -7.5 10)
(11.9090909091 -7 10)
(11.9090909091 -6.5 10)
(11.9090909091 -6 10)
(11.9090909091 -5.5 10)
(11.9090909091 -5 10)
(11.9090909091 -4.5 10)
(11.9090909091 -4 10)
(11.9090909091 -3.5 10)
(11.9090909091 -3 10)
(11.9090909091 -2.5 10)
(11.9090909091 -2 10)
(11.9090909091 -1.5 10)
(11.9090909091 -1 10)
(11.9090909091 -0.5 10)
(11.4128787879 -10.5 10)
(11.4128787879 -10 10)
(11.4128787879 -9.5 10)
(11.4128787879 -9 10)
(11.4128787879 -8.5 10)
(11.4128787879 -8 10)
(11.4128787879 -7.5 10)
(11.4128787879 -7 10)
(11.4128787879 -6.5 10)
(11.4128787879 -6 10)
(11.4128787879 -5.5 10)
(11.4128787879 -5 10)
(11.4128787879 -4.5 10)
(11.4128787879 -4 10)
(11.4128787879 -3.5 10)
(11.4128787879 -3 10)
(11.4128787879 -2.5 10)
(11.4128787879 -2 10)
(11.4128787879 -1.5 10)
(11.4128787879 -1 10)
(11.4128787879 -0.5 10)
(10.9166666667 -10.5 10)
(10.9166666667 -10 10)
(10.9166666667 -9.5 10)
(10.9166666667 -9 10)
(10.9166666667 -8.5 10)
(10.9166666667 -8 10)
(10.9166666667 -7.5 10)
(10.9166666667 -7 10)
(10.9166666667 -6.5 10)
(10.9166666667 -6 10)
(10.9166666667 -5.5 10)
(10.9166666667 -5 10)
(10.9166666667 -4.5 10)
(10.9166666667 -4 10)
(10.9166666667 -3.5 10)
(10.9166666667 -3 10)
(10.9166666667 -2.5 10)
(10.9166666667 -2 10)
(10.9166666667 -1.5 10)
(10.9166666667 -1 10)
(10.9166666667 -0.5 10)
(10.4204545455 -10.5 10)
(10.4204545455 -10 10)
(10.4204545455 -9.5 10)
(10.4204545455 -9 10)
(10.4204545455 -8.5 10)
(10.4204545455 -8 10)
(10.4204545455 -7.5 10)
(10.4204545455 -7 10)
(10.4204545455 -6.5 10)
(10.4204545455 -6 10)
(10.4204545455 -5.5 10)
(10.4204545455 -5 10)
(10.4204545455 -4.5 10)
(10.4204545455 -4 10)
(10.4204545455 -3.5 10)
(10.4204545455 -3 10)
(10.4204545455 -2.5 10)
(10.4204545455 -2 10)
(10.4204545455 -1.5 10)
(10.4204545455 -1 10)
(10.4204545455 -0.5 10)
(9.92424242424 -10.5 10)
(9.92424242424 -10 10)
(9.92424242424 -9.5 10)
(9.92424242424 -9 10)
(9.92424242424 -8.5 10)
(9.92424242424 -8 10)
(9.92424242424 -7.5 10)
(9.92424242424 -7 10)
(9.92424242424 -6.5 10)
(9.92424242424 -6 10)
(9.92424242424 -5.5 10)
(9.92424242424 -5 10)
(9.92424242424 -4.5 10)
(9.92424242424 -4 10)
(9.92424242424 -3.5 10)
(9.92424242424 -3 10)
(9.92424242424 -2.5 10)
(9.92424242424 -2 10)
(9.92424242424 -1.5 10)
(9.92424242424 -1 10)
(9.92424242424 -0.5 10)
(9.42803030303 -10.5 10)
(9.42803030303 -10 10)
(9.42803030303 -9.5 10)
(9.42803030303 -9 10)
(9.42803030303 -8.5 10)
(9.42803030303 -8 10)
(9.42803030303 -7.5 10)
(9.42803030303 -7 10)
(9.42803030303 -6.5 10)
(9.42803030303 -6 10)
(9.42803030303 -5.5 10)
(9.42803030303 -5 10)
(9.42803030303 -4.5 10)
(9.42803030303 -4 10)
(9.42803030303 -3.5 10)
(9.42803030303 -3 10)
(9.42803030303 -2.5 10)
(9.42803030303 -2 10)
(9.42803030303 -1.5 10)
(9.42803030303 -1 10)
(9.42803030303 -0.5 10)
(8.93181818182 -10.5 10)
(8.93181818182 -10 10)
(8.93181818182 -9.5 10)
(8.93181818182 -9 10)
(8.93181818182 -8.5 10)
(8.93181818182 -8 10)
(8.93181818182 -7.5 10)
(8.93181818182 -7 10)
(8.93181818182 -6.5 10)
(8.93181818182 -6 10)
(8.93181818182 -5.5 10)
(8.93181818182 -5 10)
(8.93181818182 -4.5 10)
(8.93181818182 -4 10)
(8.93181818182 -3.5 10)
(8.93181818182 -3 10)
(8.93181818182 -2.5 10)
(8.93181818182 -2 10)
(8.93181818182 -1.5 10)
(8.93181818182 -1 10)
(8.93181818182 -0.5 10)
(8.43560606061 -10.5 10)
(8.43560606061 -10 10)
(8.43560606061 -9.5 10)
(8.43560606061 -9 10)
(8.43560606061 -8.5 10)
(8.43560606061 -8 10)
(8.43560606061 -7.5 10)
(8.43560606061 -7 10)
(8.43560606061 -6.5 10)
(8.43560606061 -6 10)
(8.43560606061 -5.5 10)
(8.43560606061 -5 10)
(8.43560606061 -4.5 10)
(8.43560606061 -4 10)
(8.43560606061 -3.5 10)
(8.43560606061 -3 10)
(8.43560606061 -2.5 10)
(8.43560606061 -2 10)
(8.43560606061 -1.5 10)
(8.43560606061 -1 10)
(8.43560606061 -0.5 10)
(7.93939393939 -10.5 10)
(7.93939393939 -10 10)
(7.93939393939 -9.5 10)
(7.93939393939 -9 10)
(7.93939393939 -8.5 10)
(7.93939393939 -8 10)
(7.93939393939 -7.5 10)
(7.93939393939 -7 10)
(7.93939393939 -6.5 10)
(7.93939393939 -6 10)
(7.93939393939 -5.5 10)
(7.93939393939 -5 10)
(7.93939393939 -4.5 10)
(7.93939393939 -4 10)
(7.93939393939 -3.5 10)
(7.93939393939 -3 10)
(7.93939393939 -2.5 10)
(7.93939393939 -2 10)
(7.93939393939 -1.5 10)
(7.93939393939 -1 10)
(7.93939393939 -0.5 10)
(7.44318181818 -10.5 10)
(7.44318181818 -10 10)
(7.44318181818 -9.5 10)
(7.44318181818 -9 10)
(7.44318181818 -8.5 10)
(7.44318181818 -8 10)
(7.44318181818 -7.5 10)
(7.44318181818 -7 10)
(7.44318181818 -6.5 10)
(7.44318181818 -6 10)
(7.44318181818 -5.5 10)
(7.44318181818 -5 10)
(7.44318181818 -4.5 10)
(7.44318181818 -4 10)
(7.44318181818 -3.5 10)
(7.44318181818 -3 10)
(7.44318181818 -2.5 10)
(7.44318181818 -2 10)
(7.44318181818 -1.5 10)
(7.44318181818 -1 10)
(7.44318181818 -0.5 10)
(6.94696969697 -10.5 10)
(6.94696969697 -10 10)
(6.94696969697 -9.5 10)
(6.94696969697 -9 10)
(6.94696969697 -8.5 10)
(6.94696969697 -8 10)
(6.94696969697 -7.5 10)
(6.94696969697 -7 10)
(6.94696969697 -6.5 10)
(6.94696969697 -6 10)
(6.94696969697 -5.5 10)
(6.94696969697 -5 10)
(6.94696969697 -4.5 10)
(6.94696969697 -4 10)
(6.94696969697 -3.5 10)
(6.94696969697 -3 10)
(6.94696969697 -2.5 10)
(6.94696969697 -2 10)
(6.94696969697 -1.5 10)
(6.94696969697 -1 10)
(6.94696969697 -0.5 10)
(6.45075757576 -10.5 10)
(6.45075757576 -10 10)
(6.45075757576 -9.5 10)
(6.45075757576 -9 10)
(6.45075757576 -8.5 10)
(6.45075757576 -8 10)
(6.45075757576 -7.5 10)
(6.45075757576 -7 10)
(6.45075757576 -6.5 10)
(6.45075757576 -6 10)
(6.45075757576 -5.5 10)
(6.45075757576 -5 10)
(6.45075757576 -4.5 10)
(6.45075757576 -4 10)
(6.45075757576 -3.5 10)
(6.45075757576 -3 10)
(6.45075757576 -2.5 10)
(6.45075757576 -2 10)
(6.45075757576 -1.5 10)
(6.45075757576 -1 10)
(6.45075757576 -0.5 10)
(5.95454545455 -10.5 10)
(5.95454545455 -10 10)
(5.95454545455 -9.5 10)
(5.95454545455 -9 10)
(5.95454545455 -8.5 10)
(5.95454545455 -8 10)
(5.95454545455 -7.5 10)
(5.95454545455 -7 10)
(5.95454545455 -6.5 10)
(5.95454545455 -6 10)
(5.95454545455 -5.5 10)
(5.95454545455 -5 10)
(5.95454545455 -4.5 10)
(5.95454545455 -4 10)
(5.95454545455 -3.5 10)
(5.95454545455 -3 10)
(5.95454545455 -2.5 10)
(5.95454545455 -2 10)
(5.95454545455 -1.5 10)
(5.95454545455 -1 10)
(5.95454545455 -0.5 10)
(5.45833333333 -10.5 10)
(5.45833333333 -10 10)
(5.45833333333 -9.5 10)
(5.45833333333 -9 10)
(5.45833333333 -8.5 10)
(5.45833333333 -8 10)
(5.45833333333 -7.5 10)
(5.45833333333 -7 10)
(5.45833333333 -6.5 10)
(5.45833333333 -6 10)
(5.45833333333 -5.5 10)
(5.45833333333 -5 10)
(5.45833333333 -4.5 10)
(5.45833333333 -4 10)
(5.45833333333 -3.5 10)
(5.45833333333 -3 10)
(5.45833333333 -2.5 10)
(5.45833333333 -2 10)
(5.45833333333 -1.5 10)
(5.45833333333 -1 10)
(5.45833333333 -0.5 10)
(4.96212121212 -10.5 10)
(4.96212121212 -10 10)
(4.96212121212 -9.5 10)
(4.96212121212 -9 10)
(4.96212121212 -8.5 10)
(4.96212121212 -8 10)
(4.96212121212 -7.5 10)
(4.96212121212 -7 10)
(4.96212121212 -6.5 10)
(4.96212121212 -6 10)
(4.96212121212 -5.5 10)
(4.96212121212 -5 10)
(4.96212121212 -4.5 10)
(4.96212121212 -4 10)
(4.96212121212 -3.5 10)
(4.96212121212 -3 10)
(4.96212121212 -2.5 10)
(4.96212121212 -2 10)
(4.96212121212 -1.5 10)
(4.96212121212 -1 10)
(4.96212121212 -0.5 10)
(4.46590909091 -10.5 10)
(4.46590909091 -10 10)
(4.46590909091 -9.5 10)
(4.46590909091 -9 10)
(4.46590909091 -8.5 10)
(4.46590909091 -8 10)
(4.46590909091 -7.5 10)
(4.46590909091 -7 10)
(4.46590909091 -6.5 10)
(4.46590909091 -6 10)
(4.46590909091 -5.5 10)
(4.46590909091 -5 10)
(4.46590909091 -4.5 10)
(4.46590909091 -4 10)
(4.46590909091 -3.5 10)
(4.46590909091 -3 10)
(4.46590909091 -2.5 10)
(4.46590909091 -2 10)
(4.46590909091 -1.5 10)
(4.46590909091 -1 10)
(4.46590909091 -0.5 10)
(3.9696969697 -10.5 10)
(3.9696969697 -10 10)
(3.9696969697 -9.5 10)
(3.9696969697 -9 10)
(3.9696969697 -8.5 10)
(3.9696969697 -8 10)
(3.9696969697 -7.5 10)
(3.9696969697 -7 10)
(3.9696969697 -6.5 10)
(3.9696969697 -6 10)
(3.9696969697 -5.5 10)
(3.9696969697 -5 10)
(3.9696969697 -4.5 10)
(3.9696969697 -4 10)
(3.9696969697 -3.5 10)
(3.9696969697 -3 10)
(3.9696969697 -2.5 10)
(3.9696969697 -2 10)
(3.9696969697 -1.5 10)
(3.9696969697 -1 10)
(3.9696969697 -0.5 10)
(3.47348484848 -10.5 10)
(3.47348484848 -10 10)
(3.47348484848 -9.5 10)
(3.47348484848 -9 10)
(3.47348484848 -8.5 10)
(3.47348484848 -8 10)
(3.47348484848 -7.5 10)
(3.47348484848 -7 10)
(3.47348484848 -6.5 10)
(3.47348484848 -6 10)
(3.47348484848 -5.5 10)
(3.47348484848 -5 10)
(3.47348484848 -4.5 10)
(3.47348484848 -4 10)
(3.47348484848 -3.5 10)
(3.47348484848 -3 10)
(3.47348484848 -2.5 10)
(3.47348484848 -2 10)
(3.47348484848 -1.5 10)
(3.47348484848 -1 10)
(3.47348484848 -0.5 10)
(2.97727272727 -10.5 10)
(2.97727272727 -10 10)
(2.97727272727 -9.5 10)
(2.97727272727 -9 10)
(2.97727272727 -8.5 10)
(2.97727272727 -8 10)
(2.97727272727 -7.5 10)
(2.97727272727 -7 10)
(2.97727272727 -6.5 10)
(2.97727272727 -6 10)
(2.97727272727 -5.5 10)
(2.97727272727 -5 10)
(2.97727272727 -4.5 10)
(2.97727272727 -4 10)
(2.97727272727 -3.5 10)
(2.97727272727 -3 10)
(2.97727272727 -2.5 10)
(2.97727272727 -2 10)
(2.97727272727 -1.5 10)
(2.97727272727 -1 10)
(2.97727272727 -0.5 10)
(2.48106060606 -10.5 10)
(2.48106060606 -10 10)
(2.48106060606 -9.5 10)
(2.48106060606 -9 10)
(2.48106060606 -8.5 10)
(2.48106060606 -8 10)
(2.48106060606 -7.5 10)
(2.48106060606 -7 10)
(2.48106060606 -6.5 10)
(2.48106060606 -6 10)
(2.48106060606 -5.5 10)
(2.48106060606 -5 10)
(2.48106060606 -4.5 10)
(2.48106060606 -4 10)
(2.48106060606 -3.5 10)
(2.48106060606 -3 10)
(2.48106060606 -2.5 10)
(2.48106060606 -2 10)
(2.48106060606 -1.5 10)
(2.48106060606 -1 10)
(2.48106060606 -0.5 10)
(1.98484848485 -10.5 10)
(1.98484848485 -10 10)
(1.98484848485 -9.5 10)
(1.98484848485 -9 10)
(1.98484848485 -8.5 10)
(1.98484848485 -8 10)
(1.98484848485 -7.5 10)
(1.98484848485 -7 10)
(1.98484848485 -6.5 10)
(1.98484848485 -6 10)
(1.98484848485 -5.5 10)
(1.98484848485 -5 10)
(1.98484848485 -4.5 10)
(1.98484848485 -4 10)
(1.98484848485 -3.5 10)
(1.98484848485 -3 10)
(1.98484848485 -2.5 10)
(1.98484848485 -2 10)
(1.98484848485 -1.5 10)
(1.98484848485 -1 10)
(1.98484848485 -0.5 10)
(1.48863636364 -10.5 10)
(1.48863636364 -10 10)
(1.48863636364 -9.5 10)
(1.48863636364 -9 10)
(1.48863636364 -8.5 10)
(1.48863636364 -8 10)
(1.48863636364 -7.5 10)
(1.48863636364 -7 10)
(1.48863636364 -6.5 10)
(1.48863636364 -6 10)
(1.48863636364 -5.5 10)
(1.48863636364 -5 10)
(1.48863636364 -4.5 10)
(1.48863636364 -4 10)
(1.48863636364 -3.5 10)
(1.48863636364 -3 10)
(1.48863636364 -2.5 10)
(1.48863636364 -2 10)
(1.48863636364 -1.5 10)
(1.48863636364 -1 10)
(1.48863636364 -0.5 10)
(0.992424242424 -10.5 10)
(0.992424242424 -10 10)
(0.992424242424 -9.5 10)
(0.992424242424 -9 10)
(0.992424242424 -8.5 10)
(0.992424242424 -8 10)
(0.992424242424 -7.5 10)
(0.992424242424 -7 10)
(0.992424242424 -6.5 10)
(0.992424242424 -6 10)
(0.992424242424 -5.5 10)
(0.992424242424 -5 10)
(0.992424242424 -4.5 10)
(0.992424242424 -4 10)
(0.992424242424 -3.5 10)
(0.992424242424 -3 10)
(0.992424242424 -2.5 10)
(0.992424242424 -2 10)
(0.992424242424 -1.5 10)
(0.992424242424 -1 10)
(0.992424242424 -0.5 10)
(0.496212121212 -10.5 10)
(0.496212121212 -10 10)
(0.496212121212 -9.5 10)
(0.496212121212 -9 10)
(0.496212121212 -8.5 10)
(0.496212121212 -8 10)
(0.496212121212 -7.5 10)
(0.496212121212 -7 10)
(0.496212121212 -6.5 10)
(0.496212121212 -6 10)
(0.496212121212 -5.5 10)
(0.496212121212 -5 10)
(0.496212121212 -4.5 10)
(0.496212121212 -4 10)
(0.496212121212 -3.5 10)
(0.496212121212 -3 10)
(0.496212121212 -2.5 10)
(0.496212121212 -2 10)
(0.496212121212 -1.5 10)
(0.496212121212 -1 10)
(0.496212121212 -0.5 10)
(15.8787878788 -24.5 10)
(15.8787878788 -24 10)
(15.8787878788 -23.5 10)
(15.8787878788 -23 10)
(15.8787878788 -22.5 10)
(15.8787878788 -22 10)
(15.8787878788 -21.5 10)
(15.8787878788 -21 10)
(15.8787878788 -20.5 10)
(15.8787878788 -20 10)
(15.8787878788 -19.5 10)
(15.8787878788 -19 10)
(15.8787878788 -18.5 10)
(15.8787878788 -18 10)
(15.8787878788 -17.5 10)
(15.8787878788 -17 10)
(15.8787878788 -16.5 10)
(15.8787878788 -16 10)
(15.8787878788 -15.5 10)
(15.8787878788 -15 10)
(15.8787878788 -14.5 10)
(15.8787878788 -14 10)
(15.8787878788 -13.5 10)
(15.8787878788 -13 10)
(15.8787878788 -12.5 10)
(15.8787878788 -12 10)
(15.8787878788 -11.5 10)
(15.3825757576 -24.5 10)
(15.3825757576 -24 10)
(15.3825757576 -23.5 10)
(15.3825757576 -23 10)
(15.3825757576 -22.5 10)
(15.3825757576 -22 10)
(15.3825757576 -21.5 10)
(15.3825757576 -21 10)
(15.3825757576 -20.5 10)
(15.3825757576 -20 10)
(15.3825757576 -19.5 10)
(15.3825757576 -19 10)
(15.3825757576 -18.5 10)
(15.3825757576 -18 10)
(15.3825757576 -17.5 10)
(15.3825757576 -17 10)
(15.3825757576 -16.5 10)
(15.3825757576 -16 10)
(15.3825757576 -15.5 10)
(15.3825757576 -15 10)
(15.3825757576 -14.5 10)
(15.3825757576 -14 10)
(15.3825757576 -13.5 10)
(15.3825757576 -13 10)
(15.3825757576 -12.5 10)
(15.3825757576 -12 10)
(15.3825757576 -11.5 10)
(14.8863636364 -24.5 10)
(14.8863636364 -24 10)
(14.8863636364 -23.5 10)
(14.8863636364 -23 10)
(14.8863636364 -22.5 10)
(14.8863636364 -22 10)
(14.8863636364 -21.5 10)
(14.8863636364 -21 10)
(14.8863636364 -20.5 10)
(14.8863636364 -20 10)
(14.8863636364 -19.5 10)
(14.8863636364 -19 10)
(14.8863636364 -18.5 10)
(14.8863636364 -18 10)
(14.8863636364 -17.5 10)
(14.8863636364 -17 10)
(14.8863636364 -16.5 10)
(14.8863636364 -16 10)
(14.8863636364 -15.5 10)
(14.8863636364 -15 10)
(14.8863636364 -14.5 10)
(14.8863636364 -14 10)
(14.8863636364 -13.5 10)
(14.8863636364 -13 10)
(14.8863636364 -12.5 10)
(14.8863636364 -12 10)
(14.8863636364 -11.5 10)
(14.3901515152 -24.5 10)
(14.3901515152 -24 10)
(14.3901515152 -23.5 10)
(14.3901515152 -23 10)
(14.3901515152 -22.5 10)
(14.3901515152 -22 10)
(14.3901515152 -21.5 10)
(14.3901515152 -21 10)
(14.3901515152 -20.5 10)
(14.3901515152 -20 10)
(14.3901515152 -19.5 10)
(14.3901515152 -19 10)
(14.3901515152 -18.5 10)
(14.3901515152 -18 10)
(14.3901515152 -17.5 10)
(14.3901515152 -17 10)
(14.3901515152 -16.5 10)
(14.3901515152 -16 10)
(14.3901515152 -15.5 10)
(14.3901515152 -15 10)
(14.3901515152 -14.5 10)
(14.3901515152 -14 10)
(14.3901515152 -13.5 10)
(14.3901515152 -13 10)
(14.3901515152 -12.5 10)
(14.3901515152 -12 10)
(14.3901515152 -11.5 10)
(13.8939393939 -24.5 10)
(13.8939393939 -24 10)
(13.8939393939 -23.5 10)
(13.8939393939 -23 10)
(13.8939393939 -22.5 10)
(13.8939393939 -22 10)
(13.8939393939 -21.5 10)
(13.8939393939 -21 10)
(13.8939393939 -20.5 10)
(13.8939393939 -20 10)
(13.8939393939 -19.5 10)
(13.8939393939 -19 10)
(13.8939393939 -18.5 10)
(13.8939393939 -18 10)
(13.8939393939 -17.5 10)
(13.8939393939 -17 10)
(13.8939393939 -16.5 10)
(13.8939393939 -16 10)
(13.8939393939 -15.5 10)
(13.8939393939 -15 10)
(13.8939393939 -14.5 10)
(13.8939393939 -14 10)
(13.8939393939 -13.5 10)
(13.8939393939 -13 10)
(13.8939393939 -12.5 10)
(13.8939393939 -12 10)
(13.8939393939 -11.5 10)
(13.3977272727 -24.5 10)
(13.3977272727 -24 10)
(13.3977272727 -23.5 10)
(13.3977272727 -23 10)
(13.3977272727 -22.5 10)
(13.3977272727 -22 10)
(13.3977272727 -21.5 10)
(13.3977272727 -21 10)
(13.3977272727 -20.5 10)
(13.3977272727 -20 10)
(13.3977272727 -19.5 10)
(13.3977272727 -19 10)
(13.3977272727 -18.5 10)
(13.3977272727 -18 10)
(13.3977272727 -17.5 10)
(13.3977272727 -17 10)
(13.3977272727 -16.5 10)
(13.3977272727 -16 10)
(13.3977272727 -15.5 10)
(13.3977272727 -15 10)
(13.3977272727 -14.5 10)
(13.3977272727 -14 10)
(13.3977272727 -13.5 10)
(13.3977272727 -13 10)
(13.3977272727 -12.5 10)
(13.3977272727 -12 10)
(13.3977272727 -11.5 10)
(12.9015151515 -24.5 10)
(12.9015151515 -24 10)
(12.9015151515 -23.5 10)
(12.9015151515 -23 10)
(12.9015151515 -22.5 10)
(12.9015151515 -22 10)
(12.9015151515 -21.5 10)
(12.9015151515 -21 10)
(12.9015151515 -20.5 10)
(12.9015151515 -20 10)
(12.9015151515 -19.5 10)
(12.9015151515 -19 10)
(12.9015151515 -18.5 10)
(12.9015151515 -18 10)
(12.9015151515 -17.5 10)
(12.9015151515 -17 10)
(12.9015151515 -16.5 10)
(12.9015151515 -16 10)
(12.9015151515 -15.5 10)
(12.9015151515 -15 10)
(12.9015151515 -14.5 10)
(12.9015151515 -14 10)
(12.9015151515 -13.5 10)
(12.9015151515 -13 10)
(12.9015151515 -12.5 10)
(12.9015151515 -12 10)
(12.9015151515 -11.5 10)
(12.4053030303 -24.5 10)
(12.4053030303 -24 10)
(12.4053030303 -23.5 10)
(12.4053030303 -23 10)
(12.4053030303 -22.5 10)
(12.4053030303 -22 10)
(12.4053030303 -21.5 10)
(12.4053030303 -21 10)
(12.4053030303 -20.5 10)
(12.4053030303 -20 10)
(12.4053030303 -19.5 10)
(12.4053030303 -19 10)
(12.4053030303 -18.5 10)
(12.4053030303 -18 10)
(12.4053030303 -17.5 10)
(12.4053030303 -17 10)
(12.4053030303 -16.5 10)
(12.4053030303 -16 10)
(12.4053030303 -15.5 10)
(12.4053030303 -15 10)
(12.4053030303 -14.5 10)
(12.4053030303 -14 10)
(12.4053030303 -13.5 10)
(12.4053030303 -13 10)
(12.4053030303 -12.5 10)
(12.4053030303 -12 10)
(12.4053030303 -11.5 10)
(11.9090909091 -24.5 10)
(11.9090909091 -24 10)
(11.9090909091 -23.5 10)
(11.9090909091 -23 10)
(11.9090909091 -22.5 10)
(11.9090909091 -22 10)
(11.9090909091 -21.5 10)
(11.9090909091 -21 10)
(11.9090909091 -20.5 10)
(11.9090909091 -20 10)
(11.9090909091 -19.5 10)
(11.9090909091 -19 10)
(11.9090909091 -18.5 10)
(11.9090909091 -18 10)
(11.9090909091 -17.5 10)
(11.9090909091 -17 10)
(11.9090909091 -16.5 10)
(11.9090909091 -16 10)
(11.9090909091 -15.5 10)
(11.9090909091 -15 10)
(11.9090909091 -14.5 10)
(11.9090909091 -14 10)
(11.9090909091 -13.5 10)
(11.9090909091 -13 10)
(11.9090909091 -12.5 10)
(11.9090909091 -12 10)
(11.9090909091 -11.5 10)
(11.4128787879 -24.5 10)
(11.4128787879 -24 10)
(11.4128787879 -23.5 10)
(11.4128787879 -23 10)
(11.4128787879 -22.5 10)
(11.4128787879 -22 10)
(11.4128787879 -21.5 10)
(11.4128787879 -21 10)
(11.4128787879 -20.5 10)
(11.4128787879 -20 10)
(11.4128787879 -19.5 10)
(11.4128787879 -19 10)
(11.4128787879 -18.5 10)
(11.4128787879 -18 10)
(11.4128787879 -17.5 10)
(11.4128787879 -17 10)
(11.4128787879 -16.5 10)
(11.4128787879 -16 10)
(11.4128787879 -15.5 10)
(11.4128787879 -15 10)
(11.4128787879 -14.5 10)
(11.4128787879 -14 10)
(11.4128787879 -13.5 10)
(11.4128787879 -13 10)
(11.4128787879 -12.5 10)
(11.4128787879 -12 10)
(11.4128787879 -11.5 10)
(10.9166666667 -24.5 10)
(10.9166666667 -24 10)
(10.9166666667 -23.5 10)
(10.9166666667 -23 10)
(10.9166666667 -22.5 10)
(10.9166666667 -22 10)
(10.9166666667 -21.5 10)
(10.9166666667 -21 10)
(10.9166666667 -20.5 10)
(10.9166666667 -20 10)
(10.9166666667 -19.5 10)
(10.9166666667 -19 10)
(10.9166666667 -18.5 10)
(10.9166666667 -18 10)
(10.9166666667 -17.5 10)
(10.9166666667 -17 10)
(10.9166666667 -16.5 10)
(10.9166666667 -16 10)
(10.9166666667 -15.5 10)
(10.9166666667 -15 10)
(10.9166666667 -14.5 10)
(10.9166666667 -14 10)
(10.9166666667 -13.5 10)
(10.9166666667 -13 10)
(10.9166666667 -12.5 10)
(10.9166666667 -12 10)
(10.9166666667 -11.5 10)
(10.4204545455 -24.5 10)
(10.4204545455 -24 10)
(10.4204545455 -23.5 10)
(10.4204545455 -23 10)
(10.4204545455 -22.5 10)
(10.4204545455 -22 10)
(10.4204545455 -21.5 10)
(10.4204545455 -21 10)
(10.4204545455 -20.5 10)
(10.4204545455 -20 10)
(10.4204545455 -19.5 10)
(10.4204545455 -19 10)
(10.4204545455 -18.5 10)
(10.4204545455 -18 10)
(10.4204545455 -17.5 10)
(10.4204545455 -17 10)
(10.4204545455 -16.5 10)
(10.4204545455 -16 10)
(10.4204545455 -15.5 10)
(10.4204545455 -15 10)
(10.4204545455 -14.5 10)
(10.4204545455 -14 10)
(10.4204545455 -13.5 10)
(10.4204545455 -13 10)
(10.4204545455 -12.5 10)
(10.4204545455 -12 10)
(10.4204545455 -11.5 10)
(9.92424242424 -24.5 10)
(9.92424242424 -24 10)
(9.92424242424 -23.5 10)
(9.92424242424 -23 10)
(9.92424242424 -22.5 10)
(9.92424242424 -22 10)
(9.92424242424 -21.5 10)
(9.92424242424 -21 10)
(9.92424242424 -20.5 10)
(9.92424242424 -20 10)
(9.92424242424 -19.5 10)
(9.92424242424 -19 10)
(9.92424242424 -18.5 10)
(9.92424242424 -18 10)
(9.92424242424 -17.5 10)
(9.92424242424 -17 10)
(9.92424242424 -16.5 10)
(9.92424242424 -16 10)
(9.92424242424 -15.5 10)
(9.92424242424 -15 10)
(9.92424242424 -14.5 10)
(9.92424242424 -14 10)
(9.92424242424 -13.5 10)
(9.92424242424 -13 10)
(9.92424242424 -12.5 10)
(9.92424242424 -12 10)
(9.92424242424 -11.5 10)
(9.42803030303 -24.5 10)
(9.42803030303 -24 10)
(9.42803030303 -23.5 10)
(9.42803030303 -23 10)
(9.42803030303 -22.5 10)
(9.42803030303 -22 10)
(9.42803030303 -21.5 10)
(9.42803030303 -21 10)
(9.42803030303 -20.5 10)
(9.42803030303 -20 10)
(9.42803030303 -19.5 10)
(9.42803030303 -19 10)
(9.42803030303 -18.5 10)
(9.42803030303 -18 10)
(9.42803030303 -17.5 10)
(9.42803030303 -17 10)
(9.42803030303 -16.5 10)
(9.42803030303 -16 10)
(9.42803030303 -15.5 10)
(9.42803030303 -15 10)
(9.42803030303 -14.5 10)
(9.42803030303 -14 10)
(9.42803030303 -13.5 10)
(9.42803030303 -13 10)
(9.42803030303 -12.5 10)
(9.42803030303 -12 10)
(9.42803030303 -11.5 10)
(8.93181818182 -24.5 10)
(8.93181818182 -24 10)
(8.93181818182 -23.5 10)
(8.93181818182 -23 10)
(8.93181818182 -22.5 10)
(8.93181818182 -22 10)
(8.93181818182 -21.5 10)
(8.93181818182 -21 10)
(8.93181818182 -20.5 10)
(8.93181818182 -20 10)
(8.93181818182 -19.5 10)
(8.93181818182 -19 10)
(8.93181818182 -18.5 10)
(8.93181818182 -18 10)
(8.93181818182 -17.5 10)
(8.93181818182 -17 10)
(8.93181818182 -16.5 10)
(8.93181818182 -16 10)
(8.93181818182 -15.5 10)
(8.93181818182 -15 10)
(8.93181818182 -14.5 10)
(8.93181818182 -14 10)
(8.93181818182 -13.5 10)
(8.93181818182 -13 10)
(8.93181818182 -12.5 10)
(8.93181818182 -12 10)
(8.93181818182 -11.5 10)
(8.43560606061 -24.5 10)
(8.43560606061 -24 10)
(8.43560606061 -23.5 10)
(8.43560606061 -23 10)
(8.43560606061 -22.5 10)
(8.43560606061 -22 10)
(8.43560606061 -21.5 10)
(8.43560606061 -21 10)
(8.43560606061 -20.5 10)
(8.43560606061 -20 10)
(8.43560606061 -19.5 10)
(8.43560606061 -19 10)
(8.43560606061 -18.5 10)
(8.43560606061 -18 10)
(8.43560606061 -17.5 10)
(8.43560606061 -17 10)
(8.43560606061 -16.5 10)
(8.43560606061 -16 10)
(8.43560606061 -15.5 10)
(8.43560606061 -15 10)
(8.43560606061 -14.5 10)
(8.43560606061 -14 10)
(8.43560606061 -13.5 10)
(8.43560606061 -13 10)
(8.43560606061 -12.5 10)
(8.43560606061 -12 10)
(8.43560606061 -11.5 10)
(7.93939393939 -24.5 10)
(7.93939393939 -24 10)
(7.93939393939 -23.5 10)
(7.93939393939 -23 10)
(7.93939393939 -22.5 10)
(7.93939393939 -22 10)
(7.93939393939 -21.5 10)
(7.93939393939 -21 10)
(7.93939393939 -20.5 10)
(7.93939393939 -20 10)
(7.93939393939 -19.5 10)
(7.93939393939 -19 10)
(7.93939393939 -18.5 10)
(7.93939393939 -18 10)
(7.93939393939 -17.5 10)
(7.93939393939 -17 10)
(7.93939393939 -16.5 10)
(7.93939393939 -16 10)
(7.93939393939 -15.5 10)
(7.93939393939 -15 10)
(7.93939393939 -14.5 10)
(7.93939393939 -14 10)
(7.93939393939 -13.5 10)
(7.93939393939 -13 10)
(7.93939393939 -12.5 10)
(7.93939393939 -12 10)
(7.93939393939 -11.5 10)
(7.44318181818 -24.5 10)
(7.44318181818 -24 10)
(7.44318181818 -23.5 10)
(7.44318181818 -23 10)
(7.44318181818 -22.5 10)
(7.44318181818 -22 10)
(7.44318181818 -21.5 10)
(7.44318181818 -21 10)
(7.44318181818 -20.5 10)
(7.44318181818 -20 10)
(7.44318181818 -19.5 10)
(7.44318181818 -19 10)
(7.44318181818 -18.5 10)
(7.44318181818 -18 10)
(7.44318181818 -17.5 10)
(7.44318181818 -17 10)
(7.44318181818 -16.5 10)
(7.44318181818 -16 10)
(7.44318181818 -15.5 10)
(7.44318181818 -15 10)
(7.44318181818 -14.5 10)
(7.44318181818 -14 10)
(7.44318181818 -13.5 10)
(7.44318181818 -13 10)
(7.44318181818 -12.5 10)
(7.44318181818 -12 10)
(7.44318181818 -11.5 10)
(6.94696969697 -24.5 10)
(6.94696969697 -24 10)
(6.94696969697 -23.5 10)
(6.94696969697 -23 10)
(6.94696969697 -22.5 10)
(6.94696969697 -22 10)
(6.94696969697 -21.5 10)
(6.94696969697 -21 10)
(6.94696969697 -20.5 10)
(6.94696969697 -20 10)
(6.94696969697 -19.5 10)
(6.94696969697 -19 10)
(6.94696969697 -18.5 10)
(6.94696969697 -18 10)
(6.94696969697 -17.5 10)
(6.94696969697 -17 10)
(6.94696969697 -16.5 10)
(6.94696969697 -16 10)
(6.94696969697 -15.5 10)
(6.94696969697 -15 10)
(6.94696969697 -14.5 10)
(6.94696969697 -14 10)
(6.94696969697 -13.5 10)
(6.94696969697 -13 10)
(6.94696969697 -12.5 10)
(6.94696969697 -12 10)
(6.94696969697 -11.5 10)
(6.45075757576 -24.5 10)
(6.45075757576 -24 10)
(6.45075757576 -23.5 10)
(6.45075757576 -23 10)
(6.45075757576 -22.5 10)
(6.45075757576 -22 10)
(6.45075757576 -21.5 10)
(6.45075757576 -21 10)
(6.45075757576 -20.5 10)
(6.45075757576 -20 10)
(6.45075757576 -19.5 10)
(6.45075757576 -19 10)
(6.45075757576 -18.5 10)
(6.45075757576 -18 10)
(6.45075757576 -17.5 10)
(6.45075757576 -17 10)
(6.45075757576 -16.5 10)
(6.45075757576 -16 10)
(6.45075757576 -15.5 10)
(6.45075757576 -15 10)
(6.45075757576 -14.5 10)
(6.45075757576 -14 10)
(6.45075757576 -13.5 10)
(6.45075757576 -13 10)
(6.45075757576 -12.5 10)
(6.45075757576 -12 10)
(6.45075757576 -11.5 10)
(5.95454545455 -24.5 10)
(5.95454545455 -24 10)
(5.95454545455 -23.5 10)
(5.95454545455 -23 10)
(5.95454545455 -22.5 10)
(5.95454545455 -22 10)
(5.95454545455 -21.5 10)
(5.95454545455 -21 10)
(5.95454545455 -20.5 10)
(5.95454545455 -20 10)
(5.95454545455 -19.5 10)
(5.95454545455 -19 10)
(5.95454545455 -18.5 10)
(5.95454545455 -18 10)
(5.95454545455 -17.5 10)
(5.95454545455 -17 10)
(5.95454545455 -16.5 10)
(5.95454545455 -16 10)
(5.95454545455 -15.5 10)
(5.95454545455 -15 10)
(5.95454545455 -14.5 10)
(5.95454545455 -14 10)
(5.95454545455 -13.5 10)
(5.95454545455 -13 10)
(5.95454545455 -12.5 10)
(5.95454545455 -12 10)
(5.95454545455 -11.5 10)
(5.45833333333 -24.5 10)
(5.45833333333 -24 10)
(5.45833333333 -23.5 10)
(5.45833333333 -23 10)
(5.45833333333 -22.5 10)
(5.45833333333 -22 10)
(5.45833333333 -21.5 10)
(5.45833333333 -21 10)
(5.45833333333 -20.5 10)
(5.45833333333 -20 10)
(5.45833333333 -19.5 10)
(5.45833333333 -19 10)
(5.45833333333 -18.5 10)
(5.45833333333 -18 10)
(5.45833333333 -17.5 10)
(5.45833333333 -17 10)
(5.45833333333 -16.5 10)
(5.45833333333 -16 10)
(5.45833333333 -15.5 10)
(5.45833333333 -15 10)
(5.45833333333 -14.5 10)
(5.45833333333 -14 10)
(5.45833333333 -13.5 10)
(5.45833333333 -13 10)
(5.45833333333 -12.5 10)
(5.45833333333 -12 10)
(5.45833333333 -11.5 10)
(4.96212121212 -24.5 10)
(4.96212121212 -24 10)
(4.96212121212 -23.5 10)
(4.96212121212 -23 10)
(4.96212121212 -22.5 10)
(4.96212121212 -22 10)
(4.96212121212 -21.5 10)
(4.96212121212 -21 10)
(4.96212121212 -20.5 10)
(4.96212121212 -20 10)
(4.96212121212 -19.5 10)
(4.96212121212 -19 10)
(4.96212121212 -18.5 10)
(4.96212121212 -18 10)
(4.96212121212 -17.5 10)
(4.96212121212 -17 10)
(4.96212121212 -16.5 10)
(4.96212121212 -16 10)
(4.96212121212 -15.5 10)
(4.96212121212 -15 10)
(4.96212121212 -14.5 10)
(4.96212121212 -14 10)
(4.96212121212 -13.5 10)
(4.96212121212 -13 10)
(4.96212121212 -12.5 10)
(4.96212121212 -12 10)
(4.96212121212 -11.5 10)
(4.46590909091 -24.5 10)
(4.46590909091 -24 10)
(4.46590909091 -23.5 10)
(4.46590909091 -23 10)
(4.46590909091 -22.5 10)
(4.46590909091 -22 10)
(4.46590909091 -21.5 10)
(4.46590909091 -21 10)
(4.46590909091 -20.5 10)
(4.46590909091 -20 10)
(4.46590909091 -19.5 10)
(4.46590909091 -19 10)
(4.46590909091 -18.5 10)
(4.46590909091 -18 10)
(4.46590909091 -17.5 10)
(4.46590909091 -17 10)
(4.46590909091 -16.5 10)
(4.46590909091 -16 10)
(4.46590909091 -15.5 10)
(4.46590909091 -15 10)
(4.46590909091 -14.5 10)
(4.46590909091 -14 10)
(4.46590909091 -13.5 10)
(4.46590909091 -13 10)
(4.46590909091 -12.5 10)
(4.46590909091 -12 10)
(4.46590909091 -11.5 10)
(3.9696969697 -24.5 10)
(3.9696969697 -24 10)
(3.9696969697 -23.5 10)
(3.9696969697 -23 10)
(3.9696969697 -22.5 10)
(3.9696969697 -22 10)
(3.9696969697 -21.5 10)
(3.9696969697 -21 10)
(3.9696969697 -20.5 10)
(3.9696969697 -20 10)
(3.9696969697 -19.5 10)
(3.9696969697 -19 10)
(3.9696969697 -18.5 10)
(3.9696969697 -18 10)
(3.9696969697 -17.5 10)
(3.9696969697 -17 10)
(3.9696969697 -16.5 10)
(3.9696969697 -16 10)
(3.9696969697 -15.5 10)
(3.9696969697 -15 10)
(3.9696969697 -14.5 10)
(3.9696969697 -14 10)
(3.9696969697 -13.5 10)
(3.9696969697 -13 10)
(3.9696969697 -12.5 10)
(3.9696969697 -12 10)
(3.9696969697 -11.5 10)
(3.47348484848 -24.5 10)
(3.47348484848 -24 10)
(3.47348484848 -23.5 10)
(3.47348484848 -23 10)
(3.47348484848 -22.5 10)
(3.47348484848 -22 10)
(3.47348484848 -21.5 10)
(3.47348484848 -21 10)
(3.47348484848 -20.5 10)
(3.47348484848 -20 10)
(3.47348484848 -19.5 10)
(3.47348484848 -19 10)
(3.47348484848 -18.5 10)
(3.47348484848 -18 10)
(3.47348484848 -17.5 10)
(3.47348484848 -17 10)
(3.47348484848 -16.5 10)
(3.47348484848 -16 10)
(3.47348484848 -15.5 10)
(3.47348484848 -15 10)
(3.47348484848 -14.5 10)
(3.47348484848 -14 10)
(3.47348484848 -13.5 10)
(3.47348484848 -13 10)
(3.47348484848 -12.5 10)
(3.47348484848 -12 10)
(3.47348484848 -11.5 10)
(2.97727272727 -24.5 10)
(2.97727272727 -24 10)
(2.97727272727 -23.5 10)
(2.97727272727 -23 10)
(2.97727272727 -22.5 10)
(2.97727272727 -22 10)
(2.97727272727 -21.5 10)
(2.97727272727 -21 10)
(2.97727272727 -20.5 10)
(2.97727272727 -20 10)
(2.97727272727 -19.5 10)
(2.97727272727 -19 10)
(2.97727272727 -18.5 10)
(2.97727272727 -18 10)
(2.97727272727 -17.5 10)
(2.97727272727 -17 10)
(2.97727272727 -16.5 10)
(2.97727272727 -16 10)
(2.97727272727 -15.5 10)
(2.97727272727 -15 10)
(2.97727272727 -14.5 10)
(2.97727272727 -14 10)
(2.97727272727 -13.5 10)
(2.97727272727 -13 10)
(2.97727272727 -12.5 10)
(2.97727272727 -12 10)
(2.97727272727 -11.5 10)
(2.48106060606 -24.5 10)
(2.48106060606 -24 10)
(2.48106060606 -23.5 10)
(2.48106060606 -23 10)
(2.48106060606 -22.5 10)
(2.48106060606 -22 10)
(2.48106060606 -21.5 10)
(2.48106060606 -21 10)
(2.48106060606 -20.5 10)
(2.48106060606 -20 10)
(2.48106060606 -19.5 10)
(2.48106060606 -19 10)
(2.48106060606 -18.5 10)
(2.48106060606 -18 10)
(2.48106060606 -17.5 10)
(2.48106060606 -17 10)
(2.48106060606 -16.5 10)
(2.48106060606 -16 10)
(2.48106060606 -15.5 10)
(2.48106060606 -15 10)
(2.48106060606 -14.5 10)
(2.48106060606 -14 10)
(2.48106060606 -13.5 10)
(2.48106060606 -13 10)
(2.48106060606 -12.5 10)
(2.48106060606 -12 10)
(2.48106060606 -11.5 10)
(1.98484848485 -24.5 10)
(1.98484848485 -24 10)
(1.98484848485 -23.5 10)
(1.98484848485 -23 10)
(1.98484848485 -22.5 10)
(1.98484848485 -22 10)
(1.98484848485 -21.5 10)
(1.98484848485 -21 10)
(1.98484848485 -20.5 10)
(1.98484848485 -20 10)
(1.98484848485 -19.5 10)
(1.98484848485 -19 10)
(1.98484848485 -18.5 10)
(1.98484848485 -18 10)
(1.98484848485 -17.5 10)
(1.98484848485 -17 10)
(1.98484848485 -16.5 10)
(1.98484848485 -16 10)
(1.98484848485 -15.5 10)
(1.98484848485 -15 10)
(1.98484848485 -14.5 10)
(1.98484848485 -14 10)
(1.98484848485 -13.5 10)
(1.98484848485 -13 10)
(1.98484848485 -12.5 10)
(1.98484848485 -12 10)
(1.98484848485 -11.5 10)
(1.48863636364 -24.5 10)
(1.48863636364 -24 10)
(1.48863636364 -23.5 10)
(1.48863636364 -23 10)
(1.48863636364 -22.5 10)
(1.48863636364 -22 10)
(1.48863636364 -21.5 10)
(1.48863636364 -21 10)
(1.48863636364 -20.5 10)
(1.48863636364 -20 10)
(1.48863636364 -19.5 10)
(1.48863636364 -19 10)
(1.48863636364 -18.5 10)
(1.48863636364 -18 10)
(1.48863636364 -17.5 10)
(1.48863636364 -17 10)
(1.48863636364 -16.5 10)
(1.48863636364 -16 10)
(1.48863636364 -15.5 10)
(1.48863636364 -15 10)
(1.48863636364 -14.5 10)
(1.48863636364 -14 10)
(1.48863636364 -13.5 10)
(1.48863636364 -13 10)
(1.48863636364 -12.5 10)
(1.48863636364 -12 10)
(1.48863636364 -11.5 10)
(0.992424242424 -24.5 10)
(0.992424242424 -24 10)
(0.992424242424 -23.5 10)
(0.992424242424 -23 10)
(0.992424242424 -22.5 10)
(0.992424242424 -22 10)
(0.992424242424 -21.5 10)
(0.992424242424 -21 10)
(0.992424242424 -20.5 10)
(0.992424242424 -20 10)
(0.992424242424 -19.5 10)
(0.992424242424 -19 10)
(0.992424242424 -18.5 10)
(0.992424242424 -18 10)
(0.992424242424 -17.5 10)
(0.992424242424 -17 10)
(0.992424242424 -16.5 10)
(0.992424242424 -16 10)
(0.992424242424 -15.5 10)
(0.992424242424 -15 10)
(0.992424242424 -14.5 10)
(0.992424242424 -14 10)
(0.992424242424 -13.5 10)
(0.992424242424 -13 10)
(0.992424242424 -12.5 10)
(0.992424242424 -12 10)
(0.992424242424 -11.5 10)
(0.496212121212 -24.5 10)
(0.496212121212 -24 10)
(0.496212121212 -23.5 10)
(0.496212121212 -23 10)
(0.496212121212 -22.5 10)
(0.496212121212 -22 10)
(0.496212121212 -21.5 10)
(0.496212121212 -21 10)
(0.496212121212 -20.5 10)
(0.496212121212 -20 10)
(0.496212121212 -19.5 10)
(0.496212121212 -19 10)
(0.496212121212 -18.5 10)
(0.496212121212 -18 10)
(0.496212121212 -17.5 10)
(0.496212121212 -17 10)
(0.496212121212 -16.5 10)
(0.496212121212 -16 10)
(0.496212121212 -15.5 10)
(0.496212121212 -15 10)
(0.496212121212 -14.5 10)
(0.496212121212 -14 10)
(0.496212121212 -13.5 10)
(0.496212121212 -13 10)
(0.496212121212 -12.5 10)
(0.496212121212 -12 10)
(0.496212121212 -11.5 10)
(18.875 -0.5 10)
(18.375 -0.5 10)
(17.875 -0.5 10)
(17.375 -0.5 10)
(16.875 -0.5 10)
(18.875 -1 10)
(18.375 -1 10)
(17.875 -1 10)
(17.375 -1 10)
(16.875 -1 10)
(18.875 -1.5 10)
(18.375 -1.5 10)
(17.875 -1.5 10)
(17.375 -1.5 10)
(16.875 -1.5 10)
(18.875 -2 10)
(18.375 -2 10)
(17.875 -2 10)
(17.375 -2 10)
(16.875 -2 10)
(18.875 -2.5 10)
(18.375 -2.5 10)
(17.875 -2.5 10)
(17.375 -2.5 10)
(16.875 -2.5 10)
(18.875 -3 10)
(18.375 -3 10)
(17.875 -3 10)
(17.375 -3 10)
(16.875 -3 10)
(18.875 -3.5 10)
(18.375 -3.5 10)
(17.875 -3.5 10)
(17.375 -3.5 10)
(16.875 -3.5 10)
(18.875 -4 10)
(18.375 -4 10)
(17.875 -4 10)
(17.375 -4 10)
(16.875 -4 10)
(18.875 -4.5 10)
(18.375 -4.5 10)
(17.875 -4.5 10)
(17.375 -4.5 10)
(16.875 -4.5 10)
(18.875 -5 10)
(18.375 -5 10)
(17.875 -5 10)
(17.375 -5 10)
(16.875 -5 10)
(18.875 -5.5 10)
(18.375 -5.5 10)
(17.875 -5.5 10)
(17.375 -5.5 10)
(16.875 -5.5 10)
(18.875 -6 10)
(18.375 -6 10)
(17.875 -6 10)
(17.375 -6 10)
(16.875 -6 10)
(18.875 -6.5 10)
(18.375 -6.5 10)
(17.875 -6.5 10)
(17.375 -6.5 10)
(16.875 -6.5 10)
(18.875 -7 10)
(18.375 -7 10)
(17.875 -7 10)
(17.375 -7 10)
(16.875 -7 10)
(18.875 -7.5 10)
(18.375 -7.5 10)
(17.875 -7.5 10)
(17.375 -7.5 10)
(16.875 -7.5 10)
(18.875 -8 10)
(18.375 -8 10)
(17.875 -8 10)
(17.375 -8 10)
(16.875 -8 10)
(18.875 -8.5 10)
(18.375 -8.5 10)
(17.875 -8.5 10)
(17.375 -8.5 10)
(16.875 -8.5 10)
(18.875 -9 10)
(18.375 -9 10)
(17.875 -9 10)
(17.375 -9 10)
(16.875 -9 10)
(18.875 -9.5 10)
(18.375 -9.5 10)
(17.875 -9.5 10)
(17.375 -9.5 10)
(16.875 -9.5 10)
(18.875 -10 10)
(18.375 -10 10)
(17.875 -10 10)
(17.375 -10 10)
(16.875 -10 10)
(18.875 -10.5 10)
(18.375 -10.5 10)
(17.875 -10.5 10)
(17.375 -10.5 10)
(16.875 -10.5 10)
(16.875 -11.5 10)
(16.875 -12 10)
(16.875 -12.5 10)
(16.875 -13 10)
(16.875 -13.5 10)
(16.875 -14 10)
(16.875 -14.5 10)
(16.875 -15 10)
(16.875 -15.5 10)
(16.875 -16 10)
(16.875 -16.5 10)
(16.875 -17 10)
(16.875 -17.5 10)
(16.875 -18 10)
(16.875 -18.5 10)
(16.875 -19 10)
(16.875 -19.5 10)
(16.875 -20 10)
(16.875 -20.5 10)
(16.875 -21 10)
(16.875 -21.5 10)
(16.875 -22 10)
(16.875 -22.5 10)
(16.875 -23 10)
(16.875 -23.5 10)
(16.875 -24 10)
(16.875 -24.5 10)
(17.375 -11.5 10)
(17.375 -12 10)
(17.375 -12.5 10)
(17.375 -13 10)
(17.375 -13.5 10)
(17.375 -14 10)
(17.375 -14.5 10)
(17.375 -15 10)
(17.375 -15.5 10)
(17.375 -16 10)
(17.375 -16.5 10)
(17.375 -17 10)
(17.375 -17.5 10)
(17.375 -18 10)
(17.375 -18.5 10)
(17.375 -19 10)
(17.375 -19.5 10)
(17.375 -20 10)
(17.375 -20.5 10)
(17.375 -21 10)
(17.375 -21.5 10)
(17.375 -22 10)
(17.375 -22.5 10)
(17.375 -23 10)
(17.375 -23.5 10)
(17.375 -24 10)
(17.375 -24.5 10)
(17.875 -11.5 10)
(17.875 -12 10)
(17.875 -12.5 10)
(17.875 -13 10)
(17.875 -13.5 10)
(17.875 -14 10)
(17.875 -14.5 10)
(17.875 -15 10)
(17.875 -15.5 10)
(17.875 -16 10)
(17.875 -16.5 10)
(17.875 -17 10)
(17.875 -17.5 10)
(17.875 -18 10)
(17.875 -18.5 10)
(17.875 -19 10)
(17.875 -19.5 10)
(17.875 -20 10)
(17.875 -20.5 10)
(17.875 -21 10)
(17.875 -21.5 10)
(17.875 -22 10)
(17.875 -22.5 10)
(17.875 -23 10)
(17.875 -23.5 10)
(17.875 -24 10)
(17.875 -24.5 10)
(18.375 -11.5 10)
(18.375 -12 10)
(18.375 -12.5 10)
(18.375 -13 10)
(18.375 -13.5 10)
(18.375 -14 10)
(18.375 -14.5 10)
(18.375 -15 10)
(18.375 -15.5 10)
(18.375 -16 10)
(18.375 -16.5 10)
(18.375 -17 10)
(18.375 -17.5 10)
(18.375 -18 10)
(18.375 -18.5 10)
(18.375 -19 10)
(18.375 -19.5 10)
(18.375 -20 10)
(18.375 -20.5 10)
(18.375 -21 10)
(18.375 -21.5 10)
(18.375 -22 10)
(18.375 -22.5 10)
(18.375 -23 10)
(18.375 -23.5 10)
(18.375 -24 10)
(18.375 -24.5 10)
(18.875 -11.5 10)
(18.875 -12 10)
(18.875 -12.5 10)
(18.875 -13 10)
(18.875 -13.5 10)
(18.875 -14 10)
(18.875 -14.5 10)
(18.875 -15 10)
(18.875 -15.5 10)
(18.875 -16 10)
(18.875 -16.5 10)
(18.875 -17 10)
(18.875 -17.5 10)
(18.875 -18 10)
(18.875 -18.5 10)
(18.875 -19 10)
(18.875 -19.5 10)
(18.875 -20 10)
(18.875 -20.5 10)
(18.875 -21 10)
(18.875 -21.5 10)
(18.875 -22 10)
(18.875 -22.5 10)
(18.875 -23 10)
(18.875 -23.5 10)
(18.875 -24 10)
(18.875 -24.5 10)
(38.875 -0.5 10)
(38.375 -0.5 10)
(37.875 -0.5 10)
(37.375 -0.5 10)
(36.875 -0.5 10)
(36.375 -0.5 10)
(35.875 -0.5 10)
(35.375 -0.5 10)
(34.875 -0.5 10)
(34.375 -0.5 10)
(33.875 -0.5 10)
(33.375 -0.5 10)
(32.875 -0.5 10)
(32.375 -0.5 10)
(31.875 -0.5 10)
(31.375 -0.5 10)
(30.875 -0.5 10)
(30.375 -0.5 10)
(29.875 -0.5 10)
(29.375 -0.5 10)
(28.875 -0.5 10)
(28.375 -0.5 10)
(27.875 -0.5 10)
(27.375 -0.5 10)
(26.875 -0.5 10)
(26.375 -0.5 10)
(25.875 -0.5 10)
(25.375 -0.5 10)
(24.875 -0.5 10)
(24.375 -0.5 10)
(23.875 -0.5 10)
(23.375 -0.5 10)
(22.875 -0.5 10)
(22.375 -0.5 10)
(21.875 -0.5 10)
(21.375 -0.5 10)
(20.875 -0.5 10)
(20.375 -0.5 10)
(19.875 -0.5 10)
(38.875 -1 10)
(38.375 -1 10)
(37.875 -1 10)
(37.375 -1 10)
(36.875 -1 10)
(36.375 -1 10)
(35.875 -1 10)
(35.375 -1 10)
(34.875 -1 10)
(34.375 -1 10)
(33.875 -1 10)
(33.375 -1 10)
(32.875 -1 10)
(32.375 -1 10)
(31.875 -1 10)
(31.375 -1 10)
(30.875 -1 10)
(30.375 -1 10)
(29.875 -1 10)
(29.375 -1 10)
(28.875 -1 10)
(28.375 -1 10)
(27.875 -1 10)
(27.375 -1 10)
(26.875 -1 10)
(26.375 -1 10)
(25.875 -1 10)
(25.375 -1 10)
(24.875 -1 10)
(24.375 -1 10)
(23.875 -1 10)
(23.375 -1 10)
(22.875 -1 10)
(22.375 -1 10)
(21.875 -1 10)
(21.375 -1 10)
(20.875 -1 10)
(20.375 -1 10)
(19.875 -1 10)
(38.875 -1.5 10)
(38.375 -1.5 10)
(37.875 -1.5 10)
(37.375 -1.5 10)
(36.875 -1.5 10)
(36.375 -1.5 10)
(35.875 -1.5 10)
(35.375 -1.5 10)
(34.875 -1.5 10)
(34.375 -1.5 10)
(33.875 -1.5 10)
(33.375 -1.5 10)
(32.875 -1.5 10)
(32.375 -1.5 10)
(31.875 -1.5 10)
(31.375 -1.5 10)
(30.875 -1.5 10)
(30.375 -1.5 10)
(29.875 -1.5 10)
(29.375 -1.5 10)
(28.875 -1.5 10)
(28.375 -1.5 10)
(27.875 -1.5 10)
(27.375 -1.5 10)
(26.875 -1.5 10)
(26.375 -1.5 10)
(25.875 -1.5 10)
(25.375 -1.5 10)
(24.875 -1.5 10)
(24.375 -1.5 10)
(23.875 -1.5 10)
(23.375 -1.5 10)
(22.875 -1.5 10)
(22.375 -1.5 10)
(21.875 -1.5 10)
(21.375 -1.5 10)
(20.875 -1.5 10)
(20.375 -1.5 10)
(19.875 -1.5 10)
(38.875 -2 10)
(38.375 -2 10)
(37.875 -2 10)
(37.375 -2 10)
(36.875 -2 10)
(36.375 -2 10)
(35.875 -2 10)
(35.375 -2 10)
(34.875 -2 10)
(34.375 -2 10)
(33.875 -2 10)
(33.375 -2 10)
(32.875 -2 10)
(32.375 -2 10)
(31.875 -2 10)
(31.375 -2 10)
(30.875 -2 10)
(30.375 -2 10)
(29.875 -2 10)
(29.375 -2 10)
(28.875 -2 10)
(28.375 -2 10)
(27.875 -2 10)
(27.375 -2 10)
(26.875 -2 10)
(26.375 -2 10)
(25.875 -2 10)
(25.375 -2 10)
(24.875 -2 10)
(24.375 -2 10)
(23.875 -2 10)
(23.375 -2 10)
(22.875 -2 10)
(22.375 -2 10)
(21.875 -2 10)
(21.375 -2 10)
(20.875 -2 10)
(20.375 -2 10)
(19.875 -2 10)
(38.875 -2.5 10)
(38.375 -2.5 10)
(37.875 -2.5 10)
(37.375 -2.5 10)
(36.875 -2.5 10)
(36.375 -2.5 10)
(35.875 -2.5 10)
(35.375 -2.5 10)
(34.875 -2.5 10)
(34.375 -2.5 10)
(33.875 -2.5 10)
(33.375 -2.5 10)
(32.875 -2.5 10)
(32.375 -2.5 10)
(31.875 -2.5 10)
(31.375 -2.5 10)
(30.875 -2.5 10)
(30.375 -2.5 10)
(29.875 -2.5 10)
(29.375 -2.5 10)
(28.875 -2.5 10)
(28.375 -2.5 10)
(27.875 -2.5 10)
(27.375 -2.5 10)
(26.875 -2.5 10)
(26.375 -2.5 10)
(25.875 -2.5 10)
(25.375 -2.5 10)
(24.875 -2.5 10)
(24.375 -2.5 10)
(23.875 -2.5 10)
(23.375 -2.5 10)
(22.875 -2.5 10)
(22.375 -2.5 10)
(21.875 -2.5 10)
(21.375 -2.5 10)
(20.875 -2.5 10)
(20.375 -2.5 10)
(19.875 -2.5 10)
(38.875 -3 10)
(38.375 -3 10)
(37.875 -3 10)
(37.375 -3 10)
(36.875 -3 10)
(36.375 -3 10)
(35.875 -3 10)
(35.375 -3 10)
(34.875 -3 10)
(34.375 -3 10)
(33.875 -3 10)
(33.375 -3 10)
(32.875 -3 10)
(32.375 -3 10)
(31.875 -3 10)
(31.375 -3 10)
(30.875 -3 10)
(30.375 -3 10)
(29.875 -3 10)
(29.375 -3 10)
(28.875 -3 10)
(28.375 -3 10)
(27.875 -3 10)
(27.375 -3 10)
(26.875 -3 10)
(26.375 -3 10)
(25.875 -3 10)
(25.375 -3 10)
(24.875 -3 10)
(24.375 -3 10)
(23.875 -3 10)
(23.375 -3 10)
(22.875 -3 10)
(22.375 -3 10)
(21.875 -3 10)
(21.375 -3 10)
(20.875 -3 10)
(20.375 -3 10)
(19.875 -3 10)
(38.875 -3.5 10)
(38.375 -3.5 10)
(37.875 -3.5 10)
(37.375 -3.5 10)
(36.875 -3.5 10)
(36.375 -3.5 10)
(35.875 -3.5 10)
(35.375 -3.5 10)
(34.875 -3.5 10)
(34.375 -3.5 10)
(33.875 -3.5 10)
(33.375 -3.5 10)
(32.875 -3.5 10)
(32.375 -3.5 10)
(31.875 -3.5 10)
(31.375 -3.5 10)
(30.875 -3.5 10)
(30.375 -3.5 10)
(29.875 -3.5 10)
(29.375 -3.5 10)
(28.875 -3.5 10)
(28.375 -3.5 10)
(27.875 -3.5 10)
(27.375 -3.5 10)
(26.875 -3.5 10)
(26.375 -3.5 10)
(25.875 -3.5 10)
(25.375 -3.5 10)
(24.875 -3.5 10)
(24.375 -3.5 10)
(23.875 -3.5 10)
(23.375 -3.5 10)
(22.875 -3.5 10)
(22.375 -3.5 10)
(21.875 -3.5 10)
(21.375 -3.5 10)
(20.875 -3.5 10)
(20.375 -3.5 10)
(19.875 -3.5 10)
(38.875 -4 10)
(38.375 -4 10)
(37.875 -4 10)
(37.375 -4 10)
(36.875 -4 10)
(36.375 -4 10)
(35.875 -4 10)
(35.375 -4 10)
(34.875 -4 10)
(34.375 -4 10)
(33.875 -4 10)
(33.375 -4 10)
(32.875 -4 10)
(32.375 -4 10)
(31.875 -4 10)
(31.375 -4 10)
(30.875 -4 10)
(30.375 -4 10)
(29.875 -4 10)
(29.375 -4 10)
(28.875 -4 10)
(28.375 -4 10)
(27.875 -4 10)
(27.375 -4 10)
(26.875 -4 10)
(26.375 -4 10)
(25.875 -4 10)
(25.375 -4 10)
(24.875 -4 10)
(24.375 -4 10)
(23.875 -4 10)
(23.375 -4 10)
(22.875 -4 10)
(22.375 -4 10)
(21.875 -4 10)
(21.375 -4 10)
(20.875 -4 10)
(20.375 -4 10)
(19.875 -4 10)
(38.875 -4.5 10)
(38.375 -4.5 10)
(37.875 -4.5 10)
(37.375 -4.5 10)
(36.875 -4.5 10)
(36.375 -4.5 10)
(35.875 -4.5 10)
(35.375 -4.5 10)
(34.875 -4.5 10)
(34.375 -4.5 10)
(33.875 -4.5 10)
(33.375 -4.5 10)
(32.875 -4.5 10)
(32.375 -4.5 10)
(31.875 -4.5 10)
(31.375 -4.5 10)
(30.875 -4.5 10)
(30.375 -4.5 10)
(29.875 -4.5 10)
(29.375 -4.5 10)
(28.875 -4.5 10)
(28.375 -4.5 10)
(27.875 -4.5 10)
(27.375 -4.5 10)
(26.875 -4.5 10)
(26.375 -4.5 10)
(25.875 -4.5 10)
(25.375 -4.5 10)
(24.875 -4.5 10)
(24.375 -4.5 10)
(23.875 -4.5 10)
(23.375 -4.5 10)
(22.875 -4.5 10)
(22.375 -4.5 10)
(21.875 -4.5 10)
(21.375 -4.5 10)
(20.875 -4.5 10)
(20.375 -4.5 10)
(19.875 -4.5 10)
(38.875 -5 10)
(38.375 -5 10)
(37.875 -5 10)
(37.375 -5 10)
(36.875 -5 10)
(36.375 -5 10)
(35.875 -5 10)
(35.375 -5 10)
(34.875 -5 10)
(34.375 -5 10)
(33.875 -5 10)
(33.375 -5 10)
(32.875 -5 10)
(32.375 -5 10)
(31.875 -5 10)
(31.375 -5 10)
(30.875 -5 10)
(30.375 -5 10)
(29.875 -5 10)
(29.375 -5 10)
(28.875 -5 10)
(28.375 -5 10)
(27.875 -5 10)
(27.375 -5 10)
(26.875 -5 10)
(26.375 -5 10)
(25.875 -5 10)
(25.375 -5 10)
(24.875 -5 10)
(24.375 -5 10)
(23.875 -5 10)
(23.375 -5 10)
(22.875 -5 10)
(22.375 -5 10)
(21.875 -5 10)
(21.375 -5 10)
(20.875 -5 10)
(20.375 -5 10)
(19.875 -5 10)
(38.875 -5.5 10)
(38.375 -5.5 10)
(37.875 -5.5 10)
(37.375 -5.5 10)
(36.875 -5.5 10)
(36.375 -5.5 10)
(35.875 -5.5 10)
(35.375 -5.5 10)
(34.875 -5.5 10)
(34.375 -5.5 10)
(33.875 -5.5 10)
(33.375 -5.5 10)
(32.875 -5.5 10)
(32.375 -5.5 10)
(31.875 -5.5 10)
(31.375 -5.5 10)
(30.875 -5.5 10)
(30.375 -5.5 10)
(29.875 -5.5 10)
(29.375 -5.5 10)
(28.875 -5.5 10)
(28.375 -5.5 10)
(27.875 -5.5 10)
(27.375 -5.5 10)
(26.875 -5.5 10)
(26.375 -5.5 10)
(25.875 -5.5 10)
(25.375 -5.5 10)
(24.875 -5.5 10)
(24.375 -5.5 10)
(23.875 -5.5 10)
(23.375 -5.5 10)
(22.875 -5.5 10)
(22.375 -5.5 10)
(21.875 -5.5 10)
(21.375 -5.5 10)
(20.875 -5.5 10)
(20.375 -5.5 10)
(19.875 -5.5 10)
(38.875 -6 10)
(38.375 -6 10)
(37.875 -6 10)
(37.375 -6 10)
(36.875 -6 10)
(36.375 -6 10)
(35.875 -6 10)
(35.375 -6 10)
(34.875 -6 10)
(34.375 -6 10)
(33.875 -6 10)
(33.375 -6 10)
(32.875 -6 10)
(32.375 -6 10)
(31.875 -6 10)
(31.375 -6 10)
(30.875 -6 10)
(30.375 -6 10)
(29.875 -6 10)
(29.375 -6 10)
(28.875 -6 10)
(28.375 -6 10)
(27.875 -6 10)
(27.375 -6 10)
(26.875 -6 10)
(26.375 -6 10)
(25.875 -6 10)
(25.375 -6 10)
(24.875 -6 10)
(24.375 -6 10)
(23.875 -6 10)
(23.375 -6 10)
(22.875 -6 10)
(22.375 -6 10)
(21.875 -6 10)
(21.375 -6 10)
(20.875 -6 10)
(20.375 -6 10)
(19.875 -6 10)
(38.875 -6.5 10)
(38.375 -6.5 10)
(37.875 -6.5 10)
(37.375 -6.5 10)
(36.875 -6.5 10)
(36.375 -6.5 10)
(35.875 -6.5 10)
(35.375 -6.5 10)
(34.875 -6.5 10)
(34.375 -6.5 10)
(33.875 -6.5 10)
(33.375 -6.5 10)
(32.875 -6.5 10)
(32.375 -6.5 10)
(31.875 -6.5 10)
(31.375 -6.5 10)
(30.875 -6.5 10)
(30.375 -6.5 10)
(29.875 -6.5 10)
(29.375 -6.5 10)
(28.875 -6.5 10)
(28.375 -6.5 10)
(27.875 -6.5 10)
(27.375 -6.5 10)
(26.875 -6.5 10)
(26.375 -6.5 10)
(25.875 -6.5 10)
(25.375 -6.5 10)
(24.875 -6.5 10)
(24.375 -6.5 10)
(23.875 -6.5 10)
(23.375 -6.5 10)
(22.875 -6.5 10)
(22.375 -6.5 10)
(21.875 -6.5 10)
(21.375 -6.5 10)
(20.875 -6.5 10)
(20.375 -6.5 10)
(19.875 -6.5 10)
(38.875 -7 10)
(38.375 -7 10)
(37.875 -7 10)
(37.375 -7 10)
(36.875 -7 10)
(36.375 -7 10)
(35.875 -7 10)
(35.375 -7 10)
(34.875 -7 10)
(34.375 -7 10)
(33.875 -7 10)
(33.375 -7 10)
(32.875 -7 10)
(32.375 -7 10)
(31.875 -7 10)
(31.375 -7 10)
(30.875 -7 10)
(30.375 -7 10)
(29.875 -7 10)
(29.375 -7 10)
(28.875 -7 10)
(28.375 -7 10)
(27.875 -7 10)
(27.375 -7 10)
(26.875 -7 10)
(26.375 -7 10)
(25.875 -7 10)
(25.375 -7 10)
(24.875 -7 10)
(24.375 -7 10)
(23.875 -7 10)
(23.375 -7 10)
(22.875 -7 10)
(22.375 -7 10)
(21.875 -7 10)
(21.375 -7 10)
(20.875 -7 10)
(20.375 -7 10)
(19.875 -7 10)
(38.875 -7.5 10)
(38.375 -7.5 10)
(37.875 -7.5 10)
(37.375 -7.5 10)
(36.875 -7.5 10)
(36.375 -7.5 10)
(35.875 -7.5 10)
(35.375 -7.5 10)
(34.875 -7.5 10)
(34.375 -7.5 10)
(33.875 -7.5 10)
(33.375 -7.5 10)
(32.875 -7.5 10)
(32.375 -7.5 10)
(31.875 -7.5 10)
(31.375 -7.5 10)
(30.875 -7.5 10)
(30.375 -7.5 10)
(29.875 -7.5 10)
(29.375 -7.5 10)
(28.875 -7.5 10)
(28.375 -7.5 10)
(27.875 -7.5 10)
(27.375 -7.5 10)
(26.875 -7.5 10)
(26.375 -7.5 10)
(25.875 -7.5 10)
(25.375 -7.5 10)
(24.875 -7.5 10)
(24.375 -7.5 10)
(23.875 -7.5 10)
(23.375 -7.5 10)
(22.875 -7.5 10)
(22.375 -7.5 10)
(21.875 -7.5 10)
(21.375 -7.5 10)
(20.875 -7.5 10)
(20.375 -7.5 10)
(19.875 -7.5 10)
(38.875 -8 10)
(38.375 -8 10)
(37.875 -8 10)
(37.375 -8 10)
(36.875 -8 10)
(36.375 -8 10)
(35.875 -8 10)
(35.375 -8 10)
(34.875 -8 10)
(34.375 -8 10)
(33.875 -8 10)
(33.375 -8 10)
(32.875 -8 10)
(32.375 -8 10)
(31.875 -8 10)
(31.375 -8 10)
(30.875 -8 10)
(30.375 -8 10)
(29.875 -8 10)
(29.375 -8 10)
(28.875 -8 10)
(28.375 -8 10)
(27.875 -8 10)
(27.375 -8 10)
(26.875 -8 10)
(26.375 -8 10)
(25.875 -8 10)
(25.375 -8 10)
(24.875 -8 10)
(24.375 -8 10)
(23.875 -8 10)
(23.375 -8 10)
(22.875 -8 10)
(22.375 -8 10)
(21.875 -8 10)
(21.375 -8 10)
(20.875 -8 10)
(20.375 -8 10)
(19.875 -8 10)
(38.875 -8.5 10)
(38.375 -8.5 10)
(37.875 -8.5 10)
(37.375 -8.5 10)
(36.875 -8.5 10)
(36.375 -8.5 10)
(35.875 -8.5 10)
(35.375 -8.5 10)
(34.875 -8.5 10)
(34.375 -8.5 10)
(33.875 -8.5 10)
(33.375 -8.5 10)
(32.875 -8.5 10)
(32.375 -8.5 10)
(31.875 -8.5 10)
(31.375 -8.5 10)
(30.875 -8.5 10)
(30.375 -8.5 10)
(29.875 -8.5 10)
(29.375 -8.5 10)
(28.875 -8.5 10)
(28.375 -8.5 10)
(27.875 -8.5 10)
(27.375 -8.5 10)
(26.875 -8.5 10)
(26.375 -8.5 10)
(25.875 -8.5 10)
(25.375 -8.5 10)
(24.875 -8.5 10)
(24.375 -8.5 10)
(23.875 -8.5 10)
(23.375 -8.5 10)
(22.875 -8.5 10)
(22.375 -8.5 10)
(21.875 -8.5 10)
(21.375 -8.5 10)
(20.875 -8.5 10)
(20.375 -8.5 10)
(19.875 -8.5 10)
(38.875 -9 10)
(38.375 -9 10)
(37.875 -9 10)
(37.375 -9 10)
(36.875 -9 10)
(36.375 -9 10)
(35.875 -9 10)
(35.375 -9 10)
(34.875 -9 10)
(34.375 -9 10)
(33.875 -9 10)
(33.375 -9 10)
(32.875 -9 10)
(32.375 -9 10)
(31.875 -9 10)
(31.375 -9 10)
(30.875 -9 10)
(30.375 -9 10)
(29.875 -9 10)
(29.375 -9 10)
(28.875 -9 10)
(28.375 -9 10)
(27.875 -9 10)
(27.375 -9 10)
(26.875 -9 10)
(26.375 -9 10)
(25.875 -9 10)
(25.375 -9 10)
(24.875 -9 10)
(24.375 -9 10)
(23.875 -9 10)
(23.375 -9 10)
(22.875 -9 10)
(22.375 -9 10)
(21.875 -9 10)
(21.375 -9 10)
(20.875 -9 10)
(20.375 -9 10)
(19.875 -9 10)
(38.875 -9.5 10)
(38.375 -9.5 10)
(37.875 -9.5 10)
(37.375 -9.5 10)
(36.875 -9.5 10)
(36.375 -9.5 10)
(35.875 -9.5 10)
(35.375 -9.5 10)
(34.875 -9.5 10)
(34.375 -9.5 10)
(33.875 -9.5 10)
(33.375 -9.5 10)
(32.875 -9.5 10)
(32.375 -9.5 10)
(31.875 -9.5 10)
(31.375 -9.5 10)
(30.875 -9.5 10)
(30.375 -9.5 10)
(29.875 -9.5 10)
(29.375 -9.5 10)
(28.875 -9.5 10)
(28.375 -9.5 10)
(27.875 -9.5 10)
(27.375 -9.5 10)
(26.875 -9.5 10)
(26.375 -9.5 10)
(25.875 -9.5 10)
(25.375 -9.5 10)
(24.875 -9.5 10)
(24.375 -9.5 10)
(23.875 -9.5 10)
(23.375 -9.5 10)
(22.875 -9.5 10)
(22.375 -9.5 10)
(21.875 -9.5 10)
(21.375 -9.5 10)
(20.875 -9.5 10)
(20.375 -9.5 10)
(19.875 -9.5 10)
(38.875 -10 10)
(38.375 -10 10)
(37.875 -10 10)
(37.375 -10 10)
(36.875 -10 10)
(36.375 -10 10)
(35.875 -10 10)
(35.375 -10 10)
(34.875 -10 10)
(34.375 -10 10)
(33.875 -10 10)
(33.375 -10 10)
(32.875 -10 10)
(32.375 -10 10)
(31.875 -10 10)
(31.375 -10 10)
(30.875 -10 10)
(30.375 -10 10)
(29.875 -10 10)
(29.375 -10 10)
(28.875 -10 10)
(28.375 -10 10)
(27.875 -10 10)
(27.375 -10 10)
(26.875 -10 10)
(26.375 -10 10)
(25.875 -10 10)
(25.375 -10 10)
(24.875 -10 10)
(24.375 -10 10)
(23.875 -10 10)
(23.375 -10 10)
(22.875 -10 10)
(22.375 -10 10)
(21.875 -10 10)
(21.375 -10 10)
(20.875 -10 10)
(20.375 -10 10)
(19.875 -10 10)
(38.875 -10.5 10)
(38.375 -10.5 10)
(37.875 -10.5 10)
(37.375 -10.5 10)
(36.875 -10.5 10)
(36.375 -10.5 10)
(35.875 -10.5 10)
(35.375 -10.5 10)
(34.875 -10.5 10)
(34.375 -10.5 10)
(33.875 -10.5 10)
(33.375 -10.5 10)
(32.875 -10.5 10)
(32.375 -10.5 10)
(31.875 -10.5 10)
(31.375 -10.5 10)
(30.875 -10.5 10)
(30.375 -10.5 10)
(29.875 -10.5 10)
(29.375 -10.5 10)
(28.875 -10.5 10)
(28.375 -10.5 10)
(27.875 -10.5 10)
(27.375 -10.5 10)
(26.875 -10.5 10)
(26.375 -10.5 10)
(25.875 -10.5 10)
(25.375 -10.5 10)
(24.875 -10.5 10)
(24.375 -10.5 10)
(23.875 -10.5 10)
(23.375 -10.5 10)
(22.875 -10.5 10)
(22.375 -10.5 10)
(21.875 -10.5 10)
(21.375 -10.5 10)
(20.875 -10.5 10)
(20.375 -10.5 10)
(19.875 -10.5 10)
(19.875 -11.5 10)
(19.875 -12 10)
(19.875 -12.5 10)
(19.875 -13 10)
(19.875 -13.5 10)
(19.875 -14 10)
(19.875 -14.5 10)
(19.875 -15 10)
(19.875 -15.5 10)
(19.875 -16 10)
(19.875 -16.5 10)
(19.875 -17 10)
(19.875 -17.5 10)
(19.875 -18 10)
(19.875 -18.5 10)
(19.875 -19 10)
(19.875 -19.5 10)
(19.875 -20 10)
(19.875 -20.5 10)
(19.875 -21 10)
(19.875 -21.5 10)
(19.875 -22 10)
(19.875 -22.5 10)
(19.875 -23 10)
(19.875 -23.5 10)
(19.875 -24 10)
(19.875 -24.5 10)
(20.375 -11.5 10)
(20.375 -12 10)
(20.375 -12.5 10)
(20.375 -13 10)
(20.375 -13.5 10)
(20.375 -14 10)
(20.375 -14.5 10)
(20.375 -15 10)
(20.375 -15.5 10)
(20.375 -16 10)
(20.375 -16.5 10)
(20.375 -17 10)
(20.375 -17.5 10)
(20.375 -18 10)
(20.375 -18.5 10)
(20.375 -19 10)
(20.375 -19.5 10)
(20.375 -20 10)
(20.375 -20.5 10)
(20.375 -21 10)
(20.375 -21.5 10)
(20.375 -22 10)
(20.375 -22.5 10)
(20.375 -23 10)
(20.375 -23.5 10)
(20.375 -24 10)
(20.375 -24.5 10)
(20.875 -11.5 10)
(20.875 -12 10)
(20.875 -12.5 10)
(20.875 -13 10)
(20.875 -13.5 10)
(20.875 -14 10)
(20.875 -14.5 10)
(20.875 -15 10)
(20.875 -15.5 10)
(20.875 -16 10)
(20.875 -16.5 10)
(20.875 -17 10)
(20.875 -17.5 10)
(20.875 -18 10)
(20.875 -18.5 10)
(20.875 -19 10)
(20.875 -19.5 10)
(20.875 -20 10)
(20.875 -20.5 10)
(20.875 -21 10)
(20.875 -21.5 10)
(20.875 -22 10)
(20.875 -22.5 10)
(20.875 -23 10)
(20.875 -23.5 10)
(20.875 -24 10)
(20.875 -24.5 10)
(21.375 -11.5 10)
(21.375 -12 10)
(21.375 -12.5 10)
(21.375 -13 10)
(21.375 -13.5 10)
(21.375 -14 10)
(21.375 -14.5 10)
(21.375 -15 10)
(21.375 -15.5 10)
(21.375 -16 10)
(21.375 -16.5 10)
(21.375 -17 10)
(21.375 -17.5 10)
(21.375 -18 10)
(21.375 -18.5 10)
(21.375 -19 10)
(21.375 -19.5 10)
(21.375 -20 10)
(21.375 -20.5 10)
(21.375 -21 10)
(21.375 -21.5 10)
(21.375 -22 10)
(21.375 -22.5 10)
(21.375 -23 10)
(21.375 -23.5 10)
(21.375 -24 10)
(21.375 -24.5 10)
(21.875 -11.5 10)
(21.875 -12 10)
(21.875 -12.5 10)
(21.875 -13 10)
(21.875 -13.5 10)
(21.875 -14 10)
(21.875 -14.5 10)
(21.875 -15 10)
(21.875 -15.5 10)
(21.875 -16 10)
(21.875 -16.5 10)
(21.875 -17 10)
(21.875 -17.5 10)
(21.875 -18 10)
(21.875 -18.5 10)
(21.875 -19 10)
(21.875 -19.5 10)
(21.875 -20 10)
(21.875 -20.5 10)
(21.875 -21 10)
(21.875 -21.5 10)
(21.875 -22 10)
(21.875 -22.5 10)
(21.875 -23 10)
(21.875 -23.5 10)
(21.875 -24 10)
(21.875 -24.5 10)
(22.375 -11.5 10)
(22.375 -12 10)
(22.375 -12.5 10)
(22.375 -13 10)
(22.375 -13.5 10)
(22.375 -14 10)
(22.375 -14.5 10)
(22.375 -15 10)
(22.375 -15.5 10)
(22.375 -16 10)
(22.375 -16.5 10)
(22.375 -17 10)
(22.375 -17.5 10)
(22.375 -18 10)
(22.375 -18.5 10)
(22.375 -19 10)
(22.375 -19.5 10)
(22.375 -20 10)
(22.375 -20.5 10)
(22.375 -21 10)
(22.375 -21.5 10)
(22.375 -22 10)
(22.375 -22.5 10)
(22.375 -23 10)
(22.375 -23.5 10)
(22.375 -24 10)
(22.375 -24.5 10)
(22.875 -11.5 10)
(22.875 -12 10)
(22.875 -12.5 10)
(22.875 -13 10)
(22.875 -13.5 10)
(22.875 -14 10)
(22.875 -14.5 10)
(22.875 -15 10)
(22.875 -15.5 10)
(22.875 -16 10)
(22.875 -16.5 10)
(22.875 -17 10)
(22.875 -17.5 10)
(22.875 -18 10)
(22.875 -18.5 10)
(22.875 -19 10)
(22.875 -19.5 10)
(22.875 -20 10)
(22.875 -20.5 10)
(22.875 -21 10)
(22.875 -21.5 10)
(22.875 -22 10)
(22.875 -22.5 10)
(22.875 -23 10)
(22.875 -23.5 10)
(22.875 -24 10)
(22.875 -24.5 10)
(23.375 -11.5 10)
(23.375 -12 10)
(23.375 -12.5 10)
(23.375 -13 10)
(23.375 -13.5 10)
(23.375 -14 10)
(23.375 -14.5 10)
(23.375 -15 10)
(23.375 -15.5 10)
(23.375 -16 10)
(23.375 -16.5 10)
(23.375 -17 10)
(23.375 -17.5 10)
(23.375 -18 10)
(23.375 -18.5 10)
(23.375 -19 10)
(23.375 -19.5 10)
(23.375 -20 10)
(23.375 -20.5 10)
(23.375 -21 10)
(23.375 -21.5 10)
(23.375 -22 10)
(23.375 -22.5 10)
(23.375 -23 10)
(23.375 -23.5 10)
(23.375 -24 10)
(23.375 -24.5 10)
(23.875 -11.5 10)
(23.875 -12 10)
(23.875 -12.5 10)
(23.875 -13 10)
(23.875 -13.5 10)
(23.875 -14 10)
(23.875 -14.5 10)
(23.875 -15 10)
(23.875 -15.5 10)
(23.875 -16 10)
(23.875 -16.5 10)
(23.875 -17 10)
(23.875 -17.5 10)
(23.875 -18 10)
(23.875 -18.5 10)
(23.875 -19 10)
(23.875 -19.5 10)
(23.875 -20 10)
(23.875 -20.5 10)
(23.875 -21 10)
(23.875 -21.5 10)
(23.875 -22 10)
(23.875 -22.5 10)
(23.875 -23 10)
(23.875 -23.5 10)
(23.875 -24 10)
(23.875 -24.5 10)
(24.375 -11.5 10)
(24.375 -12 10)
(24.375 -12.5 10)
(24.375 -13 10)
(24.375 -13.5 10)
(24.375 -14 10)
(24.375 -14.5 10)
(24.375 -15 10)
(24.375 -15.5 10)
(24.375 -16 10)
(24.375 -16.5 10)
(24.375 -17 10)
(24.375 -17.5 10)
(24.375 -18 10)
(24.375 -18.5 10)
(24.375 -19 10)
(24.375 -19.5 10)
(24.375 -20 10)
(24.375 -20.5 10)
(24.375 -21 10)
(24.375 -21.5 10)
(24.375 -22 10)
(24.375 -22.5 10)
(24.375 -23 10)
(24.375 -23.5 10)
(24.375 -24 10)
(24.375 -24.5 10)
(24.875 -11.5 10)
(24.875 -12 10)
(24.875 -12.5 10)
(24.875 -13 10)
(24.875 -13.5 10)
(24.875 -14 10)
(24.875 -14.5 10)
(24.875 -15 10)
(24.875 -15.5 10)
(24.875 -16 10)
(24.875 -16.5 10)
(24.875 -17 10)
(24.875 -17.5 10)
(24.875 -18 10)
(24.875 -18.5 10)
(24.875 -19 10)
(24.875 -19.5 10)
(24.875 -20 10)
(24.875 -20.5 10)
(24.875 -21 10)
(24.875 -21.5 10)
(24.875 -22 10)
(24.875 -22.5 10)
(24.875 -23 10)
(24.875 -23.5 10)
(24.875 -24 10)
(24.875 -24.5 10)
(25.375 -11.5 10)
(25.375 -12 10)
(25.375 -12.5 10)
(25.375 -13 10)
(25.375 -13.5 10)
(25.375 -14 10)
(25.375 -14.5 10)
(25.375 -15 10)
(25.375 -15.5 10)
(25.375 -16 10)
(25.375 -16.5 10)
(25.375 -17 10)
(25.375 -17.5 10)
(25.375 -18 10)
(25.375 -18.5 10)
(25.375 -19 10)
(25.375 -19.5 10)
(25.375 -20 10)
(25.375 -20.5 10)
(25.375 -21 10)
(25.375 -21.5 10)
(25.375 -22 10)
(25.375 -22.5 10)
(25.375 -23 10)
(25.375 -23.5 10)
(25.375 -24 10)
(25.375 -24.5 10)
(25.875 -11.5 10)
(25.875 -12 10)
(25.875 -12.5 10)
(25.875 -13 10)
(25.875 -13.5 10)
(25.875 -14 10)
(25.875 -14.5 10)
(25.875 -15 10)
(25.875 -15.5 10)
(25.875 -16 10)
(25.875 -16.5 10)
(25.875 -17 10)
(25.875 -17.5 10)
(25.875 -18 10)
(25.875 -18.5 10)
(25.875 -19 10)
(25.875 -19.5 10)
(25.875 -20 10)
(25.875 -20.5 10)
(25.875 -21 10)
(25.875 -21.5 10)
(25.875 -22 10)
(25.875 -22.5 10)
(25.875 -23 10)
(25.875 -23.5 10)
(25.875 -24 10)
(25.875 -24.5 10)
(26.375 -11.5 10)
(26.375 -12 10)
(26.375 -12.5 10)
(26.375 -13 10)
(26.375 -13.5 10)
(26.375 -14 10)
(26.375 -14.5 10)
(26.375 -15 10)
(26.375 -15.5 10)
(26.375 -16 10)
(26.375 -16.5 10)
(26.375 -17 10)
(26.375 -17.5 10)
(26.375 -18 10)
(26.375 -18.5 10)
(26.375 -19 10)
(26.375 -19.5 10)
(26.375 -20 10)
(26.375 -20.5 10)
(26.375 -21 10)
(26.375 -21.5 10)
(26.375 -22 10)
(26.375 -22.5 10)
(26.375 -23 10)
(26.375 -23.5 10)
(26.375 -24 10)
(26.375 -24.5 10)
(26.875 -11.5 10)
(26.875 -12 10)
(26.875 -12.5 10)
(26.875 -13 10)
(26.875 -13.5 10)
(26.875 -14 10)
(26.875 -14.5 10)
(26.875 -15 10)
(26.875 -15.5 10)
(26.875 -16 10)
(26.875 -16.5 10)
(26.875 -17 10)
(26.875 -17.5 10)
(26.875 -18 10)
(26.875 -18.5 10)
(26.875 -19 10)
(26.875 -19.5 10)
(26.875 -20 10)
(26.875 -20.5 10)
(26.875 -21 10)
(26.875 -21.5 10)
(26.875 -22 10)
(26.875 -22.5 10)
(26.875 -23 10)
(26.875 -23.5 10)
(26.875 -24 10)
(26.875 -24.5 10)
(27.375 -11.5 10)
(27.375 -12 10)
(27.375 -12.5 10)
(27.375 -13 10)
(27.375 -13.5 10)
(27.375 -14 10)
(27.375 -14.5 10)
(27.375 -15 10)
(27.375 -15.5 10)
(27.375 -16 10)
(27.375 -16.5 10)
(27.375 -17 10)
(27.375 -17.5 10)
(27.375 -18 10)
(27.375 -18.5 10)
(27.375 -19 10)
(27.375 -19.5 10)
(27.375 -20 10)
(27.375 -20.5 10)
(27.375 -21 10)
(27.375 -21.5 10)
(27.375 -22 10)
(27.375 -22.5 10)
(27.375 -23 10)
(27.375 -23.5 10)
(27.375 -24 10)
(27.375 -24.5 10)
(27.875 -11.5 10)
(27.875 -12 10)
(27.875 -12.5 10)
(27.875 -13 10)
(27.875 -13.5 10)
(27.875 -14 10)
(27.875 -14.5 10)
(27.875 -15 10)
(27.875 -15.5 10)
(27.875 -16 10)
(27.875 -16.5 10)
(27.875 -17 10)
(27.875 -17.5 10)
(27.875 -18 10)
(27.875 -18.5 10)
(27.875 -19 10)
(27.875 -19.5 10)
(27.875 -20 10)
(27.875 -20.5 10)
(27.875 -21 10)
(27.875 -21.5 10)
(27.875 -22 10)
(27.875 -22.5 10)
(27.875 -23 10)
(27.875 -23.5 10)
(27.875 -24 10)
(27.875 -24.5 10)
(28.375 -11.5 10)
(28.375 -12 10)
(28.375 -12.5 10)
(28.375 -13 10)
(28.375 -13.5 10)
(28.375 -14 10)
(28.375 -14.5 10)
(28.375 -15 10)
(28.375 -15.5 10)
(28.375 -16 10)
(28.375 -16.5 10)
(28.375 -17 10)
(28.375 -17.5 10)
(28.375 -18 10)
(28.375 -18.5 10)
(28.375 -19 10)
(28.375 -19.5 10)
(28.375 -20 10)
(28.375 -20.5 10)
(28.375 -21 10)
(28.375 -21.5 10)
(28.375 -22 10)
(28.375 -22.5 10)
(28.375 -23 10)
(28.375 -23.5 10)
(28.375 -24 10)
(28.375 -24.5 10)
(28.875 -11.5 10)
(28.875 -12 10)
(28.875 -12.5 10)
(28.875 -13 10)
(28.875 -13.5 10)
(28.875 -14 10)
(28.875 -14.5 10)
(28.875 -15 10)
(28.875 -15.5 10)
(28.875 -16 10)
(28.875 -16.5 10)
(28.875 -17 10)
(28.875 -17.5 10)
(28.875 -18 10)
(28.875 -18.5 10)
(28.875 -19 10)
(28.875 -19.5 10)
(28.875 -20 10)
(28.875 -20.5 10)
(28.875 -21 10)
(28.875 -21.5 10)
(28.875 -22 10)
(28.875 -22.5 10)
(28.875 -23 10)
(28.875 -23.5 10)
(28.875 -24 10)
(28.875 -24.5 10)
(29.375 -11.5 10)
(29.375 -12 10)
(29.375 -12.5 10)
(29.375 -13 10)
(29.375 -13.5 10)
(29.375 -14 10)
(29.375 -14.5 10)
(29.375 -15 10)
(29.375 -15.5 10)
(29.375 -16 10)
(29.375 -16.5 10)
(29.375 -17 10)
(29.375 -17.5 10)
(29.375 -18 10)
(29.375 -18.5 10)
(29.375 -19 10)
(29.375 -19.5 10)
(29.375 -20 10)
(29.375 -20.5 10)
(29.375 -21 10)
(29.375 -21.5 10)
(29.375 -22 10)
(29.375 -22.5 10)
(29.375 -23 10)
(29.375 -23.5 10)
(29.375 -24 10)
(29.375 -24.5 10)
(29.875 -11.5 10)
(29.875 -12 10)
(29.875 -12.5 10)
(29.875 -13 10)
(29.875 -13.5 10)
(29.875 -14 10)
(29.875 -14.5 10)
(29.875 -15 10)
(29.875 -15.5 10)
(29.875 -16 10)
(29.875 -16.5 10)
(29.875 -17 10)
(29.875 -17.5 10)
(29.875 -18 10)
(29.875 -18.5 10)
(29.875 -19 10)
(29.875 -19.5 10)
(29.875 -20 10)
(29.875 -20.5 10)
(29.875 -21 10)
(29.875 -21.5 10)
(29.875 -22 10)
(29.875 -22.5 10)
(29.875 -23 10)
(29.875 -23.5 10)
(29.875 -24 10)
(29.875 -24.5 10)
(30.375 -11.5 10)
(30.375 -12 10)
(30.375 -12.5 10)
(30.375 -13 10)
(30.375 -13.5 10)
(30.375 -14 10)
(30.375 -14.5 10)
(30.375 -15 10)
(30.375 -15.5 10)
(30.375 -16 10)
(30.375 -16.5 10)
(30.375 -17 10)
(30.375 -17.5 10)
(30.375 -18 10)
(30.375 -18.5 10)
(30.375 -19 10)
(30.375 -19.5 10)
(30.375 -20 10)
(30.375 -20.5 10)
(30.375 -21 10)
(30.375 -21.5 10)
(30.375 -22 10)
(30.375 -22.5 10)
(30.375 -23 10)
(30.375 -23.5 10)
(30.375 -24 10)
(30.375 -24.5 10)
(30.875 -11.5 10)
(30.875 -12 10)
(30.875 -12.5 10)
(30.875 -13 10)
(30.875 -13.5 10)
(30.875 -14 10)
(30.875 -14.5 10)
(30.875 -15 10)
(30.875 -15.5 10)
(30.875 -16 10)
(30.875 -16.5 10)
(30.875 -17 10)
(30.875 -17.5 10)
(30.875 -18 10)
(30.875 -18.5 10)
(30.875 -19 10)
(30.875 -19.5 10)
(30.875 -20 10)
(30.875 -20.5 10)
(30.875 -21 10)
(30.875 -21.5 10)
(30.875 -22 10)
(30.875 -22.5 10)
(30.875 -23 10)
(30.875 -23.5 10)
(30.875 -24 10)
(30.875 -24.5 10)
(31.375 -11.5 10)
(31.375 -12 10)
(31.375 -12.5 10)
(31.375 -13 10)
(31.375 -13.5 10)
(31.375 -14 10)
(31.375 -14.5 10)
(31.375 -15 10)
(31.375 -15.5 10)
(31.375 -16 10)
(31.375 -16.5 10)
(31.375 -17 10)
(31.375 -17.5 10)
(31.375 -18 10)
(31.375 -18.5 10)
(31.375 -19 10)
(31.375 -19.5 10)
(31.375 -20 10)
(31.375 -20.5 10)
(31.375 -21 10)
(31.375 -21.5 10)
(31.375 -22 10)
(31.375 -22.5 10)
(31.375 -23 10)
(31.375 -23.5 10)
(31.375 -24 10)
(31.375 -24.5 10)
(31.875 -11.5 10)
(31.875 -12 10)
(31.875 -12.5 10)
(31.875 -13 10)
(31.875 -13.5 10)
(31.875 -14 10)
(31.875 -14.5 10)
(31.875 -15 10)
(31.875 -15.5 10)
(31.875 -16 10)
(31.875 -16.5 10)
(31.875 -17 10)
(31.875 -17.5 10)
(31.875 -18 10)
(31.875 -18.5 10)
(31.875 -19 10)
(31.875 -19.5 10)
(31.875 -20 10)
(31.875 -20.5 10)
(31.875 -21 10)
(31.875 -21.5 10)
(31.875 -22 10)
(31.875 -22.5 10)
(31.875 -23 10)
(31.875 -23.5 10)
(31.875 -24 10)
(31.875 -24.5 10)
(32.375 -11.5 10)
(32.375 -12 10)
(32.375 -12.5 10)
(32.375 -13 10)
(32.375 -13.5 10)
(32.375 -14 10)
(32.375 -14.5 10)
(32.375 -15 10)
(32.375 -15.5 10)
(32.375 -16 10)
(32.375 -16.5 10)
(32.375 -17 10)
(32.375 -17.5 10)
(32.375 -18 10)
(32.375 -18.5 10)
(32.375 -19 10)
(32.375 -19.5 10)
(32.375 -20 10)
(32.375 -20.5 10)
(32.375 -21 10)
(32.375 -21.5 10)
(32.375 -22 10)
(32.375 -22.5 10)
(32.375 -23 10)
(32.375 -23.5 10)
(32.375 -24 10)
(32.375 -24.5 10)
(32.875 -11.5 10)
(32.875 -12 10)
(32.875 -12.5 10)
(32.875 -13 10)
(32.875 -13.5 10)
(32.875 -14 10)
(32.875 -14.5 10)
(32.875 -15 10)
(32.875 -15.5 10)
(32.875 -16 10)
(32.875 -16.5 10)
(32.875 -17 10)
(32.875 -17.5 10)
(32.875 -18 10)
(32.875 -18.5 10)
(32.875 -19 10)
(32.875 -19.5 10)
(32.875 -20 10)
(32.875 -20.5 10)
(32.875 -21 10)
(32.875 -21.5 10)
(32.875 -22 10)
(32.875 -22.5 10)
(32.875 -23 10)
(32.875 -23.5 10)
(32.875 -24 10)
(32.875 -24.5 10)
(33.375 -11.5 10)
(33.375 -12 10)
(33.375 -12.5 10)
(33.375 -13 10)
(33.375 -13.5 10)
(33.375 -14 10)
(33.375 -14.5 10)
(33.375 -15 10)
(33.375 -15.5 10)
(33.375 -16 10)
(33.375 -16.5 10)
(33.375 -17 10)
(33.375 -17.5 10)
(33.375 -18 10)
(33.375 -18.5 10)
(33.375 -19 10)
(33.375 -19.5 10)
(33.375 -20 10)
(33.375 -20.5 10)
(33.375 -21 10)
(33.375 -21.5 10)
(33.375 -22 10)
(33.375 -22.5 10)
(33.375 -23 10)
(33.375 -23.5 10)
(33.375 -24 10)
(33.375 -24.5 10)
(33.875 -11.5 10)
(33.875 -12 10)
(33.875 -12.5 10)
(33.875 -13 10)
(33.875 -13.5 10)
(33.875 -14 10)
(33.875 -14.5 10)
(33.875 -15 10)
(33.875 -15.5 10)
(33.875 -16 10)
(33.875 -16.5 10)
(33.875 -17 10)
(33.875 -17.5 10)
(33.875 -18 10)
(33.875 -18.5 10)
(33.875 -19 10)
(33.875 -19.5 10)
(33.875 -20 10)
(33.875 -20.5 10)
(33.875 -21 10)
(33.875 -21.5 10)
(33.875 -22 10)
(33.875 -22.5 10)
(33.875 -23 10)
(33.875 -23.5 10)
(33.875 -24 10)
(33.875 -24.5 10)
(34.375 -11.5 10)
(34.375 -12 10)
(34.375 -12.5 10)
(34.375 -13 10)
(34.375 -13.5 10)
(34.375 -14 10)
(34.375 -14.5 10)
(34.375 -15 10)
(34.375 -15.5 10)
(34.375 -16 10)
(34.375 -16.5 10)
(34.375 -17 10)
(34.375 -17.5 10)
(34.375 -18 10)
(34.375 -18.5 10)
(34.375 -19 10)
(34.375 -19.5 10)
(34.375 -20 10)
(34.375 -20.5 10)
(34.375 -21 10)
(34.375 -21.5 10)
(34.375 -22 10)
(34.375 -22.5 10)
(34.375 -23 10)
(34.375 -23.5 10)
(34.375 -24 10)
(34.375 -24.5 10)
(34.875 -11.5 10)
(34.875 -12 10)
(34.875 -12.5 10)
(34.875 -13 10)
(34.875 -13.5 10)
(34.875 -14 10)
(34.875 -14.5 10)
(34.875 -15 10)
(34.875 -15.5 10)
(34.875 -16 10)
(34.875 -16.5 10)
(34.875 -17 10)
(34.875 -17.5 10)
(34.875 -18 10)
(34.875 -18.5 10)
(34.875 -19 10)
(34.875 -19.5 10)
(34.875 -20 10)
(34.875 -20.5 10)
(34.875 -21 10)
(34.875 -21.5 10)
(34.875 -22 10)
(34.875 -22.5 10)
(34.875 -23 10)
(34.875 -23.5 10)
(34.875 -24 10)
(34.875 -24.5 10)
(35.375 -11.5 10)
(35.375 -12 10)
(35.375 -12.5 10)
(35.375 -13 10)
(35.375 -13.5 10)
(35.375 -14 10)
(35.375 -14.5 10)
(35.375 -15 10)
(35.375 -15.5 10)
(35.375 -16 10)
(35.375 -16.5 10)
(35.375 -17 10)
(35.375 -17.5 10)
(35.375 -18 10)
(35.375 -18.5 10)
(35.375 -19 10)
(35.375 -19.5 10)
(35.375 -20 10)
(35.375 -20.5 10)
(35.375 -21 10)
(35.375 -21.5 10)
(35.375 -22 10)
(35.375 -22.5 10)
(35.375 -23 10)
(35.375 -23.5 10)
(35.375 -24 10)
(35.375 -24.5 10)
(35.875 -11.5 10)
(35.875 -12 10)
(35.875 -12.5 10)
(35.875 -13 10)
(35.875 -13.5 10)
(35.875 -14 10)
(35.875 -14.5 10)
(35.875 -15 10)
(35.875 -15.5 10)
(35.875 -16 10)
(35.875 -16.5 10)
(35.875 -17 10)
(35.875 -17.5 10)
(35.875 -18 10)
(35.875 -18.5 10)
(35.875 -19 10)
(35.875 -19.5 10)
(35.875 -20 10)
(35.875 -20.5 10)
(35.875 -21 10)
(35.875 -21.5 10)
(35.875 -22 10)
(35.875 -22.5 10)
(35.875 -23 10)
(35.875 -23.5 10)
(35.875 -24 10)
(35.875 -24.5 10)
(36.375 -11.5 10)
(36.375 -12 10)
(36.375 -12.5 10)
(36.375 -13 10)
(36.375 -13.5 10)
(36.375 -14 10)
(36.375 -14.5 10)
(36.375 -15 10)
(36.375 -15.5 10)
(36.375 -16 10)
(36.375 -16.5 10)
(36.375 -17 10)
(36.375 -17.5 10)
(36.375 -18 10)
(36.375 -18.5 10)
(36.375 -19 10)
(36.375 -19.5 10)
(36.375 -20 10)
(36.375 -20.5 10)
(36.375 -21 10)
(36.375 -21.5 10)
(36.375 -22 10)
(36.375 -22.5 10)
(36.375 -23 10)
(36.375 -23.5 10)
(36.375 -24 10)
(36.375 -24.5 10)
(36.875 -11.5 10)
(36.875 -12 10)
(36.875 -12.5 10)
(36.875 -13 10)
(36.875 -13.5 10)
(36.875 -14 10)
(36.875 -14.5 10)
(36.875 -15 10)
(36.875 -15.5 10)
(36.875 -16 10)
(36.875 -16.5 10)
(36.875 -17 10)
(36.875 -17.5 10)
(36.875 -18 10)
(36.875 -18.5 10)
(36.875 -19 10)
(36.875 -19.5 10)
(36.875 -20 10)
(36.875 -20.5 10)
(36.875 -21 10)
(36.875 -21.5 10)
(36.875 -22 10)
(36.875 -22.5 10)
(36.875 -23 10)
(36.875 -23.5 10)
(36.875 -24 10)
(36.875 -24.5 10)
(37.375 -11.5 10)
(37.375 -12 10)
(37.375 -12.5 10)
(37.375 -13 10)
(37.375 -13.5 10)
(37.375 -14 10)
(37.375 -14.5 10)
(37.375 -15 10)
(37.375 -15.5 10)
(37.375 -16 10)
(37.375 -16.5 10)
(37.375 -17 10)
(37.375 -17.5 10)
(37.375 -18 10)
(37.375 -18.5 10)
(37.375 -19 10)
(37.375 -19.5 10)
(37.375 -20 10)
(37.375 -20.5 10)
(37.375 -21 10)
(37.375 -21.5 10)
(37.375 -22 10)
(37.375 -22.5 10)
(37.375 -23 10)
(37.375 -23.5 10)
(37.375 -24 10)
(37.375 -24.5 10)
(37.875 -11.5 10)
(37.875 -12 10)
(37.875 -12.5 10)
(37.875 -13 10)
(37.875 -13.5 10)
(37.875 -14 10)
(37.875 -14.5 10)
(37.875 -15 10)
(37.875 -15.5 10)
(37.875 -16 10)
(37.875 -16.5 10)
(37.875 -17 10)
(37.875 -17.5 10)
(37.875 -18 10)
(37.875 -18.5 10)
(37.875 -19 10)
(37.875 -19.5 10)
(37.875 -20 10)
(37.875 -20.5 10)
(37.875 -21 10)
(37.875 -21.5 10)
(37.875 -22 10)
(37.875 -22.5 10)
(37.875 -23 10)
(37.875 -23.5 10)
(37.875 -24 10)
(37.875 -24.5 10)
(38.375 -11.5 10)
(38.375 -12 10)
(38.375 -12.5 10)
(38.375 -13 10)
(38.375 -13.5 10)
(38.375 -14 10)
(38.375 -14.5 10)
(38.375 -15 10)
(38.375 -15.5 10)
(38.375 -16 10)
(38.375 -16.5 10)
(38.375 -17 10)
(38.375 -17.5 10)
(38.375 -18 10)
(38.375 -18.5 10)
(38.375 -19 10)
(38.375 -19.5 10)
(38.375 -20 10)
(38.375 -20.5 10)
(38.375 -21 10)
(38.375 -21.5 10)
(38.375 -22 10)
(38.375 -22.5 10)
(38.375 -23 10)
(38.375 -23.5 10)
(38.375 -24 10)
(38.375 -24.5 10)
(38.875 -11.5 10)
(38.875 -12 10)
(38.875 -12.5 10)
(38.875 -13 10)
(38.875 -13.5 10)
(38.875 -14 10)
(38.875 -14.5 10)
(38.875 -15 10)
(38.875 -15.5 10)
(38.875 -16 10)
(38.875 -16.5 10)
(38.875 -17 10)
(38.875 -17.5 10)
(38.875 -18 10)
(38.875 -18.5 10)
(38.875 -19 10)
(38.875 -19.5 10)
(38.875 -20 10)
(38.875 -20.5 10)
(38.875 -21 10)
(38.875 -21.5 10)
(38.875 -22 10)
(38.875 -22.5 10)
(38.875 -23 10)
(38.875 -23.5 10)
(38.875 -24 10)
(38.875 -24.5 10)
)
