# Supplementary material for: A finite volume-based model for the hydrothermal behavior of soil under freeze–thaw cycles
Source: PLoS One. 2021 Jun 3;16(6):e0252680. doi: 10.1371/journal.pone.0252680 (PMC8174737; doi:10.1371/journal.pone.0252680)
Supplement: S1 Data — (ZIP) [file pone.0252680.s001.zip › constant/polyMesh/sets/bottom1-cells]

FoamFile
{
    version     2.0;
    format      ascii;
    class       cellSet;
    location    "constant/polyMesh/sets";
    object      bottom1-cells;
}

3476      
(
 0 1 2 3 4 5 6 7 8 9
 10 11 12 13 14 15 16 17 18 19
 20 21 22 23 24 25 26 27 28 29
 30 31 32 33 34 35 36 37 38 39
 40 41 42 43 44 45 46 47 48 49
 50 51 52 53 54 55 56 57 58 59
 60 61 62 63 64 65 66 67 68 69
 70 71 72 73 74 75 76 77 78 79
 80 81 82 83 84 85 86 87 88 89
 90 91 92 93 94 95 96 97 98 99
 100 101 102 103 104 105 106 107 108 109
 110 111 112 113 114 115 116 117 118 119
 120 121 122 123 124 125 126 127 128 129
 130 131 132 133 134 135 136 137 138 139
 140 141 142 143 144 145 146 147 148 149
 150 151 152 153 154 155 156 157 158 159
 160 161 162 163 164 165 166 167 168 169
 170 171 172 173 174 175 176 177 178 179
 180 181 182 183 184 185 186 187 188 189
 190 191 192 193 194 195 196 197 198 199
 200 201 202 203 204 205 206 207 208 209
 210 211 212 213 214 215 216 217 218 219
 220 221 222 223 224 225 226 227 228 229
 230 231 232 233 234 235 236 237 238 239
 240 241 242 243 244 245 246 247 248 249
 250 251 252 253 254 255 256 257 258 259
 260 261 262 263 264 265 266 267 268 269
 270 271 272 273 274 275 276 277 278 279
 280 281 282 283 284 285 286 287 288 289
 290 291 292 293 294 295 296 297 298 299
 300 301 302 303 304 305 306 307 308 309
 310 311 312 313 314 315 316 317 318 319
 320 321 322 323 324 325 326 327 328 329
 330 331 332 333 334 335 336 337 338 339
 340 341 342 343 344 345 346 347 348 349
 350 351 352 353 354 355 356 357 358 359
 360 361 362 363 364 365 366 367 368 369
 370 371 372 373 374 375 376 377 378 379
 380 381 382 383 384 385 386 387 388 389
 390 391 392 393 394 395 396 397 398 399
 400 401 402 403 404 405 406 407 408 409
 410 411 412 413 414 415 416 417 418 419
 420 421 422 423 424 425 426 427 428 429
 430 431 432 433 434 435 436 437 438 439
 440 441 442 443 444 445 446 447 448 449
 450 451 452 453 454 455 456 457 458 459
 460 461 462 463 464 465 466 467 468 469
 470 471 472 473 474 475 476 477 478 479
 480 481 482 483 484 485 486 487 488 489
 490 491 492 493 494 495 496 497 498 499
 500 501 502 503 504 505 506 507 508 509
 510 511 512 513 514 515 516 517 518 519
 520 521 522 523 524 525 526 527 528 529
 530 531 532 533 534 535 536 537 538 539
 540 541 542 543 544 545 546 547 548 549
 550 551 552 553 554 555 556 557 558 559
 560 561 562 563 564 565 566 567 568 569
 570 571 572 573 574 575 576 577 578 579
 580 581 582 583 584 585 586 587 588 589
 590 591 592 593 594 595 596 597 598 599
 600 601 602 603 604 605 606 607 608 609
 610 611 612 613 614 615 616 617 618 619
 620 621 622 623 624 625 626 627 628 629
 630 631 632 633 634 635 636 637 638 639
 640 641 642 643 644 645 646 647 648 649
 650 651 652 653 654 655 656 657 658 659
 660 661 662 663 664 665 666 667 668 669
 670 671 672 673 674 675 676 677 678 679
 680 681 682 683 684 685 686 687 688 689
 690 691 692 693 694 695 696 697 698 699
 700 701 702 703 704 705 706 707 708 709
 710 711 712 713 714 715 716 717 718 719
 720 721 722 723 724 725 726 727 728 729
 730 731 732 733 734 735 736 737 738 739
 740 741 742 743 744 745 746 747 748 749
 750 751 752 753 754 755 756 757 758 759
 760 761 762 763 764 765 766 767 768 769
 770 771 772 773 774 775 776 777 778 779
 780 781 782 783 784 785 786 787 788 789
 790 791 792 793 794 795 796 797 798 799
 800 801 802 803 804 805 806 807 808 809
 810 811 812 813 814 815 816 817 818 819
 820 821 822 823 824 825 826 827 828 829
 830 831 832 833 834 835 836 837 838 839
 840 841 842 843 844 845 846 847 848 849
 850 851 852 853 854 855 856 857 858 859
 860 861 862 863 864 865 866 867 868 869
 870 871 872 873 874 875 876 877 878 879
 3654 3655 3656 3657 3658 3659 3660 3661 3662 3663
 3664 3665 3666 3667 3668 3669 3670 3671 3672 3673
 3674 3675 3676 3677 3678 3679 3680 3681 3682 3683
 3684 3685 3686 3687 3688 3689 3690 3691 3692 3693
 3694 3695 3696 3697 3698 3699 3700 3701 3702 3703
 3704 3705 3706 3707 3708 3709 3710 3711 3712 3713
 3714 3715 3716 3717 3718 3719 3720 3721 3722 3723
 3724 3725 3726 3727 3728 3729 3730 3731 3732 3733
 3734 3735 3736 3737 3738 3739 3740 3741 3742 3743
 3744 3745 3746 3747 3748 3749 3750 3751 3752 3753
 3754 3755 3756 3757 3758 3759 3760 3761 3762 3763
 3764 3765 3766 3767 3768 3769 3770 3771 3772 3773
 3774 3775 3776 3777 3778 3779 3780 3781 3782 3783
 3784 3785 3954 3955 3956 3957 3958 3959 3960 3961
 3962 3963 3964 3965 3966 3967 3968 3969 3970 3971
 3972 3973 3974 3975 3976 3977 3978 3979 3980 3981
 3982 3983 3984 3985 3986 3987 3988 3989 3990 3991
 3992 3993 3994 3995 3996 3997 3998 3999 4000 4001
 4002 4003 4004 4005 4006 4007 4008 4009 4010 4011
 4012 4013 4014 4015 4016 4017 4018 4019 4020 4021
 4022 4023 4024 4025 4026 4027 4028 4029 4030 4031
 4032 4033 4034 4035 4036 4037 4038 4039 4040 4041
 4042 4043 4044 4045 4046 4047 4048 4049 4050 4051
 4052 4053 4054 4055 4056 4057 4058 4059 4060 4061
 4062 4063 4064 4065 4066 4067 4068 4069 4070 4071
 4072 4073 4074 4075 4076 4077 4078 4079 4080 4081
 4082 4083 4084 4085 4086 4087 4088 4089 4090 4091
 4092 4093 4094 4095 4096 4097 4098 4099 4100 4101
 4102 4103 4104 4105 4106 4107 4108 4109 4110 4111
 4112 4113 4114 4115 4116 4117 4118 4119 4120 4121
 4122 4123 4124 4125 4126 4127 4128 4129 4130 4131
 4132 4133 4134 4135 4136 4137 4138 4139 4140 4141
 4142 4143 4144 4145 4146 4147 4148 4149 4150 4151
 4152 4153 4154 4155 4156 4157 4158 4159 4160 4161
 4162 4163 4164 4165 4166 4167 4168 4169 4170 4171
 4172 4173 4174 4175 4176 4177 4178 4179 4180 4181
 4182 4183 4184 4185 4186 4187 4188 4189 4190 4191
 4192 4193 4194 4195 4196 4197 4198 4199 4200 4201
 4202 4203 4204 4205 4206 4207 4208 4209 4210 4211
 4212 4213 4214 4215 4216 4217 4218 4219 4220 4221
 4222 4223 4224 4225 4226 4227 4228 4229 4230 4231
 4232 4233 4234 4235 4236 4237 4238 4239 4240 4241
 4242 4243 4244 4245 4246 4247 4248 4249 4250 4251
 4252 4253 4254 4255 4256 4257 4258 4259 4260 4261
 4262 4263 4264 4265 4266 4267 4268 4269 4270 4271
 4272 4273 4274 4275 4276 4277 4278 4279 4280 4281
 4282 4283 4284 4285 4286 4287 4288 4289 4290 4291
 4292 4293 4294 4295 4296 4297 4298 4299 4300 4301
 4302 4303 4304 4305 4306 4307 4308 4309 4310 4311
 4312 4313 4314 4315 4316 4317 4318 4319 4320 4321
 4322 4323 4324 4325 4326 4327 4328 4329 4330 4331
 4332 4333 4334 4335 4336 4337 4338 4339 4340 4341
 4342 4343 4344 4345 4346 4347 4348 4349 4350 4351
 4352 4353 4354 4355 4356 4357 4358 4359 4360 4361
 4362 4363 4364 4365 4366 4367 4368 4369 4370 4371
 4372 4373 4374 4375 4376 4377 4378 4379 4380 4381
 4382 4383 4384 4385 4386 4387 4388 4389 4390 4391
 4392 4393 4394 4395 4396 4397 4398 4399 4400 4401
 4402 4403 4404 4405 4406 4407 4408 4409 4410 4411
 4412 4413 4414 4415 4416 4417 4418 4419 4420 4421
 4422 4423 4424 4425 4426 4427 4428 4429 4430 4431
 4432 4433 4434 4435 4436 4437 4438 4439 4440 4441
 4442 4443 4444 4445 4446 4447 4448 4449 4450 4451
 4452 4453 4454 4455 4456 4457 4458 4459 4460 4461
 4462 4463 4464 4465 4466 4467 4468 4469 4470 4471
 4472 4473 4474 4475 4476 4477 4478 4479 4480 4481
 4482 4483 4484 4485 4486 4487 4488 4489 4490 4491
 4492 4493 4494 4495 4496 4497 4498 4499 4500 4501
 4502 4503 4504 4505 4506 4507 4508 4509 4510 4511
 4512 4513 4514 4515 4516 4517 4518 4519 4520 4521
 4522 4523 4524 4525 4526 4527 4528 4529 4530 4531
 4532 4533 4534 4535 4536 4537 4538 4539 4540 4541
 4542 4543 4544 4545 4546 4547 4548 4549 4550 4551
 4552 4553 4554 4555 4556 4557 4558 4559 4560 4561
 4562 4563 4564 4565 4566 4567 4568 4569 4570 4571
 4572 4573 4574 4575 4576 4577 4578 4579 4580 4581
 4582 4583 4584 4585 4586 4587 4588 4589 4590 4591
 4592 4593 4594 4595 4596 4597 4598 4599 4600 4601
 4602 4603 4604 4605 4606 4607 4608 4609 4610 4611
 4612 4613 4614 4615 4616 4617 4618 4619 4620 4621
 4622 4623 4624 4625 4626 4627 4628 4629 4630 4631
 4632 4633 4634 4635 4636 4637 4638 4639 4640 4641
 4642 4643 4644 4645 4646 4647 4648 4649 4650 4651
 4652 4653 4654 4655 4656 4657 4658 4659 4660 4661
 4662 4663 4664 4665 4666 4667 4668 4669 4670 4671
 4672 4673 4674 4675 4676 4677 4678 4679 5604 5605
 5606 5607 5608 5609 5610 5611 5612 5613 5614 5615
 5616 5617 5618 5619 5620 5621 5622 5623 5624 5625
 5626 5627 5628 5629 5630 5631 5632 5633 5634 5635
 5636 5637 5638 5639 5640 5641 5642 5643 5644 5645
 5646 5647 5648 5649 5650 5651 5652 5653 5654 5655
 5656 5657 5658 5659 5660 5661 5662 5663 5664 5665
 5666 5667 5668 5669 5670 5671 5672 5673 5674 5675
 5676 5677 5678 5679 5680 5681 5682 5683 5684 5685
 5686 5687 5688 5689 5690 5691 5692 5693 5694 5695
 5696 5697 5698 5699 5700 5701 5702 5703 5704 5705
 5706 5707 5708 5709 5710 5711 5712 5713 5714 5715
 5716 5717 5718 5719 5720 5721 5722 5723 5724 5725
 5726 5727 5728 5729 5730 5731 5732 5733 5734 5735
 5736 5737 5738 5739 5740 5741 5742 5743 5744 5745
 5746 5747 5748 5749 5750 5751 5752 5753 5754 5755
 5756 5757 5758 5759 5760 5761 5762 5763 5764 5765
 5766 5767 5768 5769 5770 5771 5772 5773 5774 5775
 5776 5777 5778 5779 5780 5781 5782 5783 5784 5785
 5786 5787 5788 5789 5790 5791 5792 5793 5794 5795
 5796 5797 5798 5799 5800 5801 5802 5803 5804 5805
 5806 5807 5808 5809 5810 5811 5812 5813 5814 5815
 5816 5817 5818 5819 5820 5821 5822 5823 5824 5825
 5826 5827 5828 5829 5830 5831 5832 5833 5834 5835
 5836 5837 5838 5839 5840 5841 5842 5843 5844 5845
 5846 5847 5848 5849 5850 5851 5852 5853 5854 5855
 5856 5857 5858 5859 5860 5861 5862 5863 5864 5865
 5866 5867 5868 5869 5870 5871 5872 5873 5874 5875
 5876 5877 5878 5879 5880 5881 5882 5883 5884 5885
 5886 5887 5888 5889 5890 5891 5892 5893 5894 5895
 5896 5897 5898 5899 5900 5901 5902 5903 5904 5905
 5906 5907 5908 5909 5910 5911 5912 5913 5914 5915
 5916 5917 5918 5919 5920 5921 5922 5923 5924 5925
 5926 5927 5928 5929 5930 5931 5932 5933 5934 5935
 5936 5937 5938 5939 5940 5941 5942 5943 5944 5945
 5946 5947 5948 5949 5950 5951 5952 5953 5954 5955
 5956 5957 5958 5959 5960 5961 5962 5963 5964 5965
 5966 5967 5968 5969 5970 5971 5972 5973 5974 5975
 5976 5977 5978 5979 5980 5981 5982 5983 5984 5985
 5986 5987 5988 5989 5990 5991 5992 5993 5994 5995
 5996 5997 5998 5999 6000 6001 6002 6003 6004 6005
 6006 6007 6008 6009 6010 6011 6012 6013 6014 6015
 6016 6017 6018 6019 6020 6021 6022 6023 6024 6025
 6026 6027 6028 6029 6030 6031 6032 6033 6034 6035
 6036 6037 6038 6039 6040 6041 6042 6043 6044 6045
 6046 6047 6048 6049 6050 6051 6052 6053 6054 6055
 6056 6057 6058 6059 6060 6061 6062 6063 6064 6065
 6066 6067 6068 6069 6070 6071 6072 6073 6074 6075
 6076 6077 6078 6079 6080 6081 6082 6083 6084 6085
 6086 6087 6088 6089 6090 6091 6092 6093 6094 6095
 6096 6097 6098 6099 6100 6101 6102 6103 6104 6105
 6106 6107 6108 6109 6110 6111 6112 6113 6114 6115
 6116 6117 6118 6119 6120 6121 6122 6123 6124 6125
 6126 6127 6128 6129 6130 6131 6132 6133 6134 6135
 6136 6137 6138 6139 6140 6141 6142 6143 6144 6145
 6146 6147 6148 6149 6150 6151 6152 6153 6154 6155
 6156 6157 6158 6159 6160 6161 6162 6163 6164 6165
 6166 6167 6168 6169 6170 6171 6172 6173 6174 6175
 6176 6177 6178 6179 6180 6181 6182 6183 6184 6185
 6186 6187 6188 6189 6190 6191 6192 6193 6194 6195
 6196 6197 6198 6199 6200 6201 6202 6203 6204 6205
 6206 6207 6208 6209 6210 6211 6212 6213 6214 6215
 6216 6217 6218 6219 6220 6221 6222 6223 6224 6225
 6226 6227 6228 6229 6230 6231 6232 6233 6234 6235
 6236 6237 6238 6239 6240 6241 6242 6243 6244 6245
 6246 6247 6248 6249 6250 6251 6252 6253 6254 6255
 6256 6257 6258 6259 6260 6261 6262 6263 6264 6265
 6266 6267 6268 6269 6270 6271 6272 6273 6274 6275
 6276 6277 6278 6279 6280 6281 6282 6283 6284 6285
 6286 6287 6288 6289 6290 6291 6292 6293 6294 6295
 6296 6297 6298 6299 6300 6301 6302 6303 6304 6305
 6306 6307 6308 6309 6310 6311 6312 6313 6314 6315
 6316 6317 6318 6319 6320 6321 6322 6323 6324 6325
 6326 6327 6328 6329 7254 7255 7256 7257 7258 7259
 7260 7261 7262 7263 7264 7265 7266 7267 7268 7269
 7270 7271 7272 7273 7274 7275 7276 7277 7278 7279
 7280 7281 7282 7283 7284 7285 7286 7287 7288 7289
 7290 7291 7292 7293 7294 7295 7296 7297 7298 7299
 7300 7301 7302 7303 7304 7305 7306 7307 7308 7309
 7310 7311 7312 7313 7314 7315 7316 7317 7318 7319
 7320 7321 7322 7323 7324 7325 7326 7327 7328 7329
 7330 7331 7332 7333 7334 7335 7336 7337 7338 7339
 7340 7341 7342 7343 7344 7345 7346 7347 7348 7349
 7350 7351 7352 7353 7354 7355 7356 7357 7358 7359
 7360 7361 7362 7363 7364 7365 7366 7367 7368 7369
 7370 7371 7372 7373 7374 7375 7376 7377 7378 7379
 7380 7381 7382 7383 7384 7385 7554 7555 7556 7557
 7558 7559 7560 7561 7562 7563 7564 7565 7566 7567
 7568 7569 7570 7571 7572 7573 7574 7575 7576 7577
 7578 7579 7580 7581 7582 7583 7584 7585 7586 7587
 7588 7589 7590 7591 7592 7593 7594 7595 7596 7597
 7598 7599 7600 7601 7602 7603 7604 7605 7606 7607
 7608 7609 7610 7611 7612 7613 7614 7615 7616 7617
 7618 7619 7620 7621 7622 7623 7624 7625 7626 7627
 7628 7629 7630 7631 7632 7633 7634 7635 7636 7637
 7638 7639 7640 7641 7642 7643 7644 7645 7646 7647
 7648 7649 7650 7651 7652 7653 7654 7655 7656 7657
 7658 7659 7660 7661 7662 7663 7664 7665 7666 7667
 7668 7669 7670 7671 7672 7673 7674 7675 7676 7677
 7678 7679 7680 7681 7682 7683 7684 7685 7686 7687
 7688 7689 7690 7691 7692 7693 7694 7695 7696 7697
 7698 7699 7700 7701 7702 7703 7704 7705 7706 7707
 7708 7709 7710 7711 7712 7713 7714 7715 7716 7717
 7718 7719 7720 7721 7722 7723 7724 7725 7726 7727
 7728 7729 7730 7731 7732 7733 7734 7735 7736 7737
 7738 7739 7740 7741 7742 7743 7744 7745 7746 7747
 7748 7749 7750 7751 7752 7753 7754 7755 7756 7757
 7758 7759 7760 7761 7762 7763 7764 7765 7766 7767
 7768 7769 7770 7771 7772 7773 7774 7775 7776 7777
 7778 7779 7780 7781 7782 7783 7784 7785 7786 7787
 7788 7789 7790 7791 7792 7793 7794 7795 7796 7797
 7798 7799 7800 7801 7802 7803 7804 7805 7806 7807
 7808 7809 7810 7811 7812 7813 7814 7815 7816 7817
 7818 7819 7820 7821 7822 7823 7824 7825 7826 7827
 7828 7829 7830 7831 7832 7833 7834 7835 7836 7837
 7838 7839 7840 7841 7842 7843 7844 7845 7846 7847
 7848 7849 7850 7851 7852 7853 7854 7855 7856 7857
 7858 7859 7860 7861 7862 7863 7864 7865 7866 7867
 7868 7869 7870 7871 7872 7873 7874 7875 7876 7877
 7878 7879 7880 7881 7882 7883 7884 7885 7886 7887
 7888 7889 7890 7891 7892 7893 7894 7895 7896 7897
 7898 7899 7900 7901 7902 7903 7904 7905 7906 7907
 7908 7909 7910 7911 7912 7913 7914 7915 7916 7917
 7918 7919 7920 7921 7922 7923 7924 7925 7926 7927
 7928 7929 7930 7931 7932 7933 7934 7935 7936 7937
 7938 7939 7940 7941 7942 7943 7944 7945 7946 7947
 7948 7949 7950 7951 7952 7953 7954 7955 7956 7957
 7958 7959 7960 7961 7962 7963 7964 7965 7966 7967
 7968 7969 7970 7971 7972 7973 7974 7975 7976 7977
 7978 7979 7980 7981 7982 7983 7984 7985 7986 7987
 7988 7989 7990 7991 7992 7993 7994 7995 7996 7997
 7998 7999 8000 8001 8002 8003 8004 8005 8006 8007
 8008 8009 8010 8011 8012 8013 8014 8015 8016 8017
 8018 8019 8020 8021 8022 8023 8024 8025 8026 8027
 8028 8029 8030 8031 8032 8033 8034 8035 8036 8037
 8038 8039 8040 8041 8042 8043 8044 8045 8046 8047
 8048 8049 8050 8051 8052 8053 8054 8055 8056 8057
 8058 8059 8060 8061 8062 8063 8064 8065 8066 8067
 8068 8069 8070 8071 8072 8073 8074 8075 8076 8077
 8078 8079 8080 8081 8082 8083 8084 8085 8086 8087
 8088 8089 8090 8091 8092 8093 8094 8095 8096 8097
 8098 8099 8100 8101 8102 8103 8104 8105 8106 8107
 8108 8109 8110 8111 8112 8113 8114 8115 8116 8117
 8118 8119 8120 8121 8122 8123 8124 8125 8126 8127
 8128 8129 8130 8131 8132 8133 8134 8135 8136 8137
 8138 8139 8140 8141 8142 8143 8144 8145 8146 8147
 8148 8149 8150 8151 8152 8153 8154 8155 8156 8157
 8158 8159 8160 8161 8162 8163 8164 8165 8166 8167
 8168 8169 8170 8171 8172 8173 8174 8175 8176 8177
 8178 8179 8180 8181 8182 8183 8184 8185 8186 8187
 8188 8189 8190 8191 8192 8193 8194 8195 8196 8197
 8198 8199 8200 8201 8202 8203 8204 8205 8206 8207
 8208 8209 8210 8211 8212 8213 8214 8215 8216 8217
 8218 8219 8220 8221 8222 8223 8224 8225 8226 8227
 8228 8229 8230 8231 8232 8233 8234 8235 8236 8237
 8238 8239 8240 8241 8242 8243 8244 8245 8246 8247
 8248 8249 8250 8251 8252 8253 8254 8255 8256 8257
 8258 8259 8260 8261 8262 8263 8264 8265 8266 8267
 8268 8269 8270 8271 8272 8273 8274 8275 8276 8277
 8278 8279 8280 8281 8282 8283 8284 8285 8286 8287
 8288 8289 8290 8291 8292 8293 8294 8295 8296 8297
 8298 8299 8300 8301 8302 8303 8304 8305 8306 8307
 8308 8309 8310 8311 8312 8313 8314 8315 8316 8317
 8318 8319 8320 8321 8322 8323 8324 8325 8326 8327
 8328 8329 8330 8331 8332 8333 8334 8335 8336 8337
 8338 8339 8340 8341 8342 8343 8344 8345 8346 8347
 8348 8349 8350 8351 8352 8353 8354 8355 8356 8357
 8358 8359 8360 8361 8362 8363 8364 8365 8366 8367
 8368 8369 8370 8371 8372 8373 8374 8375 8376 8377
 8378 8379 8380 8381 8382 8383 8384 8385 8386 8387
 8388 8389 8390 8391 8392 8393 8394 8395 8396 8397
 8398 8399 8400 8401 8402 8403 8404 8405 8406 8407
 8408 8409 8410 8411 8412 8413 8414 8415 8416 8417
 8418 8419 8420 8421 8422 8423 8424 8425 8426 8427
 8428 8429 8430 8431 8432 8433
)
