# Supplementary material for: A finite volume-based model for the hydrothermal behavior of soil under freeze–thaw cycles
Source: PLoS One. 2021 Jun 3;16(6):e0252680. doi: 10.1371/journal.pone.0252680 (PMC8174737; doi:10.1371/journal.pone.0252680)
Supplement: S1 Data — (ZIP) [file pone.0252680.s001.zip › constant/polyMesh/sets/bottom2-cells]

FoamFile
{
    version     2.0;
    format      ascii;
    class       cellSet;
    location    "constant/polyMesh/sets";
    object      bottom2-cells;
}

4424      
(
 2534 2535 2536 2537 2538 2539 2540 2541 2542 2543
 2544 2545 2546 2547 2548 2549 2550 2551 2552 2553
 2554 2555 2556 2557 2558 2559 2560 2561 2562 2563
 2564 2565 2566 2567 2568 2569 2570 2571 2572 2573
 2574 2575 2576 2577 2578 2579 2580 2581 2582 2583
 2584 2585 2586 2587 2588 2589 2590 2591 2592 2593
 2594 2595 2596 2597 2598 2599 2600 2601 2602 2603
 2604 2605 2606 2607 2608 2609 2610 2611 2612 2613
 2614 2615 2616 2617 2618 2619 2620 2621 2622 2623
 2624 2625 2626 2627 2628 2629 2630 2631 2632 2633
 2634 2635 2636 2637 2638 2639 2640 2641 2642 2643
 2644 2645 2646 2647 2648 2649 2650 2651 2652 2653
 2654 2655 2656 2657 2658 2659 2660 2661 2662 2663
 2664 2665 2666 2667 2668 2669 2670 2671 2672 2673
 2674 2675 2676 2677 2678 2679 2680 2681 2682 2683
 2684 2685 2686 2687 2688 2689 2690 2691 2692 2693
 2694 2695 2696 2697 2698 2699 2700 2701 2702 2703
 2704 2705 2706 2707 2708 2709 2710 2711 2712 2713
 2714 2715 2716 2717 2718 2719 2720 2721 2722 2723
 2724 2725 2726 2727 2728 2729 2730 2731 2732 2733
 2734 2735 2736 2737 2738 2739 2740 2741 2742 2743
 2744 2745 2746 2747 2748 2749 2750 2751 2752 2753
 2754 2755 2756 2757 2758 2759 2760 2761 2762 2763
 2764 2765 2766 2767 2768 2769 2770 2771 2772 2773
 2774 2775 2776 2777 2778 2779 2780 2781 2782 2783
 2784 2785 2786 2787 2788 2789 2790 2791 2792 2793
 2794 2795 2796 2797 2798 2799 2800 2801 2802 2803
 2804 2805 2806 2807 2808 2809 2810 2811 2812 2813
 2814 2815 2816 2817 2818 2819 2820 2821 2822 2823
 2824 2825 2826 2827 2828 2829 2830 2831 2832 2833
 2834 2835 2836 2837 2838 2839 2840 2841 2842 2843
 2844 2845 2846 2847 2848 2849 2850 2851 2852 2853
 2854 2855 2856 2857 2858 2859 2860 2861 2862 2863
 2864 2865 2866 2867 2868 2869 2870 2871 2872 2873
 2874 2875 2876 2877 2878 2879 2880 2881 2882 2883
 2884 2885 2886 2887 2888 2889 2890 2891 2892 2893
 2894 2895 2896 2897 2898 2899 2900 2901 2902 2903
 2904 2905 2906 2907 2908 2909 2910 2911 2912 2913
 2914 2915 2916 2917 2918 2919 2920 2921 2922 2923
 2924 2925 2926 2927 2928 2929 2930 2931 2932 2933
 2934 2935 2936 2937 2938 2939 2940 2941 2942 2943
 2944 2945 2946 2947 2948 2949 2950 2951 2952 2953
 2954 2955 2956 2957 2958 2959 2960 2961 2962 2963
 2964 2965 2966 2967 2968 2969 2970 2971 2972 2973
 2974 2975 2976 2977 2978 2979 2980 2981 2982 2983
 2984 2985 2986 2987 2988 2989 2990 2991 2992 2993
 2994 2995 2996 2997 2998 2999 3000 3001 3002 3003
 3004 3005 3006 3007 3008 3009 3010 3011 3012 3013
 3014 3015 3016 3017 3018 3019 3020 3021 3022 3023
 3024 3025 3026 3027 3028 3029 3030 3031 3032 3033
 3034 3035 3036 3037 3038 3039 3040 3041 3042 3043
 3044 3045 3046 3047 3048 3049 3050 3051 3052 3053
 3054 3055 3056 3057 3058 3059 3060 3061 3062 3063
 3064 3065 3066 3067 3068 3069 3070 3071 3072 3073
 3074 3075 3076 3077 3078 3079 3080 3081 3082 3083
 3084 3085 3086 3087 3088 3089 3090 3091 3092 3093
 3094 3095 3096 3097 3098 3099 3100 3101 3102 3103
 3104 3105 3106 3107 3108 3109 3110 3111 3112 3113
 3114 3115 3116 3117 3118 3119 3120 3121 3122 3123
 3124 3125 3126 3127 3128 3129 3130 3131 3132 3133
 3134 3135 3136 3137 3138 3139 3140 3141 3142 3143
 3144 3145 3146 3147 3148 3149 3150 3151 3152 3153
 3154 3155 3156 3157 3158 3159 3160 3161 3162 3163
 3164 3165 3166 3167 3168 3169 3170 3171 3172 3173
 3174 3175 3176 3177 3178 3179 3180 3181 3182 3183
 3184 3185 3186 3187 3188 3189 3190 3191 3192 3193
 3194 3195 3196 3197 3198 3199 3200 3201 3202 3203
 3204 3205 3206 3207 3208 3209 3210 3211 3212 3213
 3214 3215 3216 3217 3218 3219 3220 3221 3222 3223
 3224 3225 3226 3227 3228 3229 3230 3231 3232 3233
 3234 3235 3236 3237 3238 3239 3240 3241 3242 3243
 3244 3245 3246 3247 3248 3249 3250 3251 3252 3253
 3254 3255 3256 3257 3258 3259 3260 3261 3262 3263
 3264 3265 3266 3267 3268 3269 3270 3271 3272 3273
 3274 3275 3276 3277 3278 3279 3280 3281 3282 3283
 3284 3285 3286 3287 3288 3289 3290 3291 3292 3293
 3294 3295 3296 3297 3298 3299 3300 3301 3302 3303
 3304 3305 3306 3307 3308 3309 3310 3311 3312 3313
 3314 3315 3316 3317 3318 3319 3320 3321 3322 3323
 3324 3325 3326 3327 3328 3329 3330 3331 3332 3333
 3334 3335 3336 3337 3338 3339 3340 3341 3342 3343
 3344 3345 3346 3347 3348 3349 3350 3351 3352 3353
 3354 3355 3356 3357 3358 3359 3360 3361 3362 3363
 3364 3365 3366 3367 3368 3369 3370 3371 3372 3373
 3374 3375 3376 3377 3378 3379 3380 3381 3382 3383
 3384 3385 3386 3387 3388 3389 3390 3391 3392 3393
 3394 3395 3396 3397 3398 3399 3400 3401 3402 3403
 3404 3405 3406 3407 3408 3409 3410 3411 3412 3413
 3414 3415 3416 3417 3418 3419 3420 3421 3422 3423
 3424 3425 3426 3427 3428 3429 3430 3431 3432 3433
 3434 3435 3436 3437 3438 3439 3440 3441 3442 3443
 3444 3445 3446 3447 3448 3449 3450 3451 3452 3453
 3454 3455 3456 3457 3458 3459 3460 3461 3462 3463
 3464 3465 3466 3467 3468 3469 3470 3471 3472 3473
 3474 3475 3476 3477 3478 3479 3480 3481 3482 3483
 3484 3485 3486 3487 3488 3489 3490 3491 3492 3493
 3494 3495 3496 3497 3498 3499 3500 3501 3502 3503
 3504 3505 3506 3507 3508 3509 3510 3511 3512 3513
 3514 3515 3516 3517 3518 3519 3520 3521 3522 3523
 3524 3525 3526 3527 3528 3529 3530 3531 3532 3533
 3534 3535 3536 3537 3538 3539 3540 3541 3542 3543
 3544 3545 3546 3547 3548 3549 3550 3551 3552 3553
 3554 3555 3556 3557 3558 3559 3560 3561 3562 3563
 3564 3565 3566 3567 3568 3569 3570 3571 3572 3573
 3574 3575 3576 3577 3578 3579 3580 3581 3582 3583
 3584 3585 3586 3587 3588 3589 3590 3591 3592 3593
 3594 3595 3596 3597 3598 3599 3600 3601 3602 3603
 3604 3605 3606 3607 3608 3609 3610 3611 3612 3613
 3614 3615 3616 3617 3618 3619 3620 3621 3622 3623
 3624 3625 3626 3627 3628 3629 3630 3631 3632 3633
 3634 3635 3636 3637 3638 3639 3640 3641 3642 3643
 3644 3645 3646 3647 3648 3649 3650 3651 3652 3653
 3786 3787 3788 3789 3790 3791 3792 3793 3794 3795
 3796 3797 3798 3799 3800 3801 3802 3803 3804 3805
 3806 3807 3808 3809 3810 3811 3812 3813 3814 3815
 3816 3817 3818 3819 3820 3821 3822 3823 3824 3825
 3826 3827 3828 3829 3830 3831 3832 3833 3834 3835
 3836 3837 3838 3839 3840 3841 3842 3843 3844 3845
 3846 3847 3848 3849 3850 3851 3852 3853 3854 3855
 3856 3857 3858 3859 3860 3861 3862 3863 3864 3865
 3866 3867 3868 3869 3870 3871 3872 3873 3874 3875
 3876 3877 3878 3879 3880 3881 3882 3883 3884 3885
 3886 3887 3888 3889 3890 3891 3892 3893 3894 3895
 3896 3897 3898 3899 3900 3901 3902 3903 3904 3905
 3906 3907 3908 3909 3910 3911 3912 3913 3914 3915
 3916 3917 3918 3919 3920 3921 3922 3923 3924 3925
 3926 3927 3928 3929 3930 3931 3932 3933 3934 3935
 3936 3937 3938 3939 3940 3941 3942 3943 3944 3945
 3946 3947 3948 3949 3950 3951 3952 3953 4680 4681
 4682 4683 4684 4685 4686 4687 4688 4689 4690 4691
 4692 4693 4694 4695 4696 4697 4698 4699 4700 4701
 4702 4703 4704 4705 4706 4707 4708 4709 4710 4711
 4712 4713 4714 4715 4716 4717 4718 4719 4720 4721
 4722 4723 4724 4725 4726 4727 4728 4729 4730 4731
 4732 4733 4734 4735 4736 4737 4738 4739 4740 4741
 4742 4743 4744 4745 4746 4747 4748 4749 4750 4751
 4752 4753 4754 4755 4756 4757 4758 4759 4760 4761
 4762 4763 4764 4765 4766 4767 4768 4769 4770 4771
 4772 4773 4774 4775 4776 4777 4778 4779 4780 4781
 4782 4783 4784 4785 4786 4787 4788 4789 4790 4791
 4792 4793 4794 4795 4796 4797 4798 4799 4800 4801
 4802 4803 4804 4805 4806 4807 4808 4809 4810 4811
 4812 4813 4814 4815 4816 4817 4818 4819 4820 4821
 4822 4823 4824 4825 4826 4827 4828 4829 4830 4831
 4832 4833 4834 4835 4836 4837 4838 4839 4840 4841
 4842 4843 4844 4845 4846 4847 4848 4849 4850 4851
 4852 4853 4854 4855 4856 4857 4858 4859 4860 4861
 4862 4863 4864 4865 4866 4867 4868 4869 4870 4871
 4872 4873 4874 4875 4876 4877 4878 4879 4880 4881
 4882 4883 4884 4885 4886 4887 4888 4889 4890 4891
 4892 4893 4894 4895 4896 4897 4898 4899 4900 4901
 4902 4903 4904 4905 4906 4907 4908 4909 4910 4911
 4912 4913 4914 4915 4916 4917 4918 4919 4920 4921
 4922 4923 4924 4925 4926 4927 4928 4929 4930 4931
 4932 4933 4934 4935 4936 4937 4938 4939 4940 4941
 4942 4943 4944 4945 4946 4947 4948 4949 4950 4951
 4952 4953 4954 4955 4956 4957 4958 4959 4960 4961
 4962 4963 4964 4965 4966 4967 4968 4969 4970 4971
 4972 4973 4974 4975 4976 4977 4978 4979 4980 4981
 4982 4983 4984 4985 4986 4987 4988 4989 4990 4991
 4992 4993 4994 4995 4996 4997 4998 4999 5000 5001
 5002 5003 5004 5005 5006 5007 5008 5009 5010 5011
 5012 5013 5014 5015 5016 5017 5018 5019 5020 5021
 5022 5023 5024 5025 5026 5027 5028 5029 5030 5031
 5032 5033 5034 5035 5036 5037 5038 5039 5040 5041
 5042 5043 5044 5045 5046 5047 5048 5049 5050 5051
 5052 5053 5054 5055 5056 5057 5058 5059 5060 5061
 5062 5063 5064 5065 5066 5067 5068 5069 5070 5071
 5072 5073 5074 5075 5076 5077 5078 5079 5080 5081
 5082 5083 5084 5085 5086 5087 5088 5089 5090 5091
 5092 5093 5094 5095 5096 5097 5098 5099 5100 5101
 5102 5103 5104 5105 5106 5107 5108 5109 5110 5111
 5112 5113 5114 5115 5116 5117 5118 5119 5120 5121
 5122 5123 5124 5125 5126 5127 5128 5129 5130 5131
 5132 5133 5134 5135 5136 5137 5138 5139 5140 5141
 5142 5143 5144 5145 5146 5147 5148 5149 5150 5151
 5152 5153 5154 5155 5156 5157 5158 5159 5160 5161
 5162 5163 5164 5165 5166 5167 5168 5169 5170 5171
 5172 5173 5174 5175 5176 5177 5178 5179 5180 5181
 5182 5183 5184 5185 5186 5187 5188 5189 5190 5191
 5192 5193 5194 5195 5196 5197 5198 5199 5200 5201
 5202 5203 5204 5205 5206 5207 5208 5209 5210 5211
 5212 5213 5214 5215 5216 5217 5218 5219 5220 5221
 5222 5223 5224 5225 5226 5227 5228 5229 5230 5231
 5232 5233 5234 5235 5236 5237 5238 5239 5240 5241
 5242 5243 5244 5245 5246 5247 5248 5249 5250 5251
 5252 5253 5254 5255 5256 5257 5258 5259 5260 5261
 5262 5263 5264 5265 5266 5267 5268 5269 5270 5271
 5272 5273 5274 5275 5276 5277 5278 5279 5280 5281
 5282 5283 5284 5285 5286 5287 5288 5289 5290 5291
 5292 5293 5294 5295 5296 5297 5298 5299 5300 5301
 5302 5303 5304 5305 5306 5307 5308 5309 5310 5311
 5312 5313 5314 5315 5316 5317 5318 5319 5320 5321
 5322 5323 5324 5325 5326 5327 5328 5329 5330 5331
 5332 5333 5334 5335 5336 5337 5338 5339 5340 5341
 5342 5343 5344 5345 5346 5347 5348 5349 5350 5351
 5352 5353 5354 5355 5356 5357 5358 5359 5360 5361
 5362 5363 5364 5365 5366 5367 5368 5369 5370 5371
 5372 5373 5374 5375 5376 5377 5378 5379 5380 5381
 5382 5383 5384 5385 5386 5387 5388 5389 5390 5391
 5392 5393 5394 5395 5396 5397 5398 5399 5400 5401
 5402 5403 5404 5405 5406 5407 5408 5409 5410 5411
 5412 5413 5414 5415 5416 5417 5418 5419 5420 5421
 5422 5423 5424 5425 5426 5427 5428 5429 5430 5431
 5432 5433 5434 5435 5436 5437 5438 5439 5440 5441
 5442 5443 5444 5445 5446 5447 5448 5449 5450 5451
 5452 5453 5454 5455 5456 5457 5458 5459 5460 5461
 5462 5463 5464 5465 5466 5467 5468 5469 5470 5471
 5472 5473 5474 5475 5476 5477 5478 5479 5480 5481
 5482 5483 5484 5485 5486 5487 5488 5489 5490 5491
 5492 5493 5494 5495 5496 5497 5498 5499 5500 5501
 5502 5503 5504 5505 5506 5507 5508 5509 5510 5511
 5512 5513 5514 5515 5516 5517 5518 5519 5520 5521
 5522 5523 5524 5525 5526 5527 5528 5529 5530 5531
 5532 5533 5534 5535 5536 5537 5538 5539 5540 5541
 5542 5543 5544 5545 5546 5547 5548 5549 5550 5551
 5552 5553 5554 5555 5556 5557 5558 5559 5560 5561
 5562 5563 5564 5565 5566 5567 5568 5569 5570 5571
 5572 5573 5574 5575 5576 5577 5578 5579 5580 5581
 5582 5583 5584 5585 5586 5587 5588 5589 5590 5591
 5592 5593 5594 5595 5596 5597 5598 5599 5600 5601
 5602 5603 6330 6331 6332 6333 6334 6335 6336 6337
 6338 6339 6340 6341 6342 6343 6344 6345 6346 6347
 6348 6349 6350 6351 6352 6353 6354 6355 6356 6357
 6358 6359 6360 6361 6362 6363 6364 6365 6366 6367
 6368 6369 6370 6371 6372 6373 6374 6375 6376 6377
 6378 6379 6380 6381 6382 6383 6384 6385 6386 6387
 6388 6389 6390 6391 6392 6393 6394 6395 6396 6397
 6398 6399 6400 6401 6402 6403 6404 6405 6406 6407
 6408 6409 6410 6411 6412 6413 6414 6415 6416 6417
 6418 6419 6420 6421 6422 6423 6424 6425 6426 6427
 6428 6429 6430 6431 6432 6433 6434 6435 6436 6437
 6438 6439 6440 6441 6442 6443 6444 6445 6446 6447
 6448 6449 6450 6451 6452 6453 6454 6455 6456 6457
 6458 6459 6460 6461 6462 6463 6464 6465 6466 6467
 6468 6469 6470 6471 6472 6473 6474 6475 6476 6477
 6478 6479 6480 6481 6482 6483 6484 6485 6486 6487
 6488 6489 6490 6491 6492 6493 6494 6495 6496 6497
 6498 6499 6500 6501 6502 6503 6504 6505 6506 6507
 6508 6509 6510 6511 6512 6513 6514 6515 6516 6517
 6518 6519 6520 6521 6522 6523 6524 6525 6526 6527
 6528 6529 6530 6531 6532 6533 6534 6535 6536 6537
 6538 6539 6540 6541 6542 6543 6544 6545 6546 6547
 6548 6549 6550 6551 6552 6553 6554 6555 6556 6557
 6558 6559 6560 6561 6562 6563 6564 6565 6566 6567
 6568 6569 6570 6571 6572 6573 6574 6575 6576 6577
 6578 6579 6580 6581 6582 6583 6584 6585 6586 6587
 6588 6589 6590 6591 6592 6593 6594 6595 6596 6597
 6598 6599 6600 6601 6602 6603 6604 6605 6606 6607
 6608 6609 6610 6611 6612 6613 6614 6615 6616 6617
 6618 6619 6620 6621 6622 6623 6624 6625 6626 6627
 6628 6629 6630 6631 6632 6633 6634 6635 6636 6637
 6638 6639 6640 6641 6642 6643 6644 6645 6646 6647
 6648 6649 6650 6651 6652 6653 6654 6655 6656 6657
 6658 6659 6660 6661 6662 6663 6664 6665 6666 6667
 6668 6669 6670 6671 6672 6673 6674 6675 6676 6677
 6678 6679 6680 6681 6682 6683 6684 6685 6686 6687
 6688 6689 6690 6691 6692 6693 6694 6695 6696 6697
 6698 6699 6700 6701 6702 6703 6704 6705 6706 6707
 6708 6709 6710 6711 6712 6713 6714 6715 6716 6717
 6718 6719 6720 6721 6722 6723 6724 6725 6726 6727
 6728 6729 6730 6731 6732 6733 6734 6735 6736 6737
 6738 6739 6740 6741 6742 6743 6744 6745 6746 6747
 6748 6749 6750 6751 6752 6753 6754 6755 6756 6757
 6758 6759 6760 6761 6762 6763 6764 6765 6766 6767
 6768 6769 6770 6771 6772 6773 6774 6775 6776 6777
 6778 6779 6780 6781 6782 6783 6784 6785 6786 6787
 6788 6789 6790 6791 6792 6793 6794 6795 6796 6797
 6798 6799 6800 6801 6802 6803 6804 6805 6806 6807
 6808 6809 6810 6811 6812 6813 6814 6815 6816 6817
 6818 6819 6820 6821 6822 6823 6824 6825 6826 6827
 6828 6829 6830 6831 6832 6833 6834 6835 6836 6837
 6838 6839 6840 6841 6842 6843 6844 6845 6846 6847
 6848 6849 6850 6851 6852 6853 6854 6855 6856 6857
 6858 6859 6860 6861 6862 6863 6864 6865 6866 6867
 6868 6869 6870 6871 6872 6873 6874 6875 6876 6877
 6878 6879 6880 6881 6882 6883 6884 6885 6886 6887
 6888 6889 6890 6891 6892 6893 6894 6895 6896 6897
 6898 6899 6900 6901 6902 6903 6904 6905 6906 6907
 6908 6909 6910 6911 6912 6913 6914 6915 6916 6917
 6918 6919 6920 6921 6922 6923 6924 6925 6926 6927
 6928 6929 6930 6931 6932 6933 6934 6935 6936 6937
 6938 6939 6940 6941 6942 6943 6944 6945 6946 6947
 6948 6949 6950 6951 6952 6953 6954 6955 6956 6957
 6958 6959 6960 6961 6962 6963 6964 6965 6966 6967
 6968 6969 6970 6971 6972 6973 6974 6975 6976 6977
 6978 6979 6980 6981 6982 6983 6984 6985 6986 6987
 6988 6989 6990 6991 6992 6993 6994 6995 6996 6997
 6998 6999 7000 7001 7002 7003 7004 7005 7006 7007
 7008 7009 7010 7011 7012 7013 7014 7015 7016 7017
 7018 7019 7020 7021 7022 7023 7024 7025 7026 7027
 7028 7029 7030 7031 7032 7033 7034 7035 7036 7037
 7038 7039 7040 7041 7042 7043 7044 7045 7046 7047
 7048 7049 7050 7051 7052 7053 7054 7055 7056 7057
 7058 7059 7060 7061 7062 7063 7064 7065 7066 7067
 7068 7069 7070 7071 7072 7073 7074 7075 7076 7077
 7078 7079 7080 7081 7082 7083 7084 7085 7086 7087
 7088 7089 7090 7091 7092 7093 7094 7095 7096 7097
 7098 7099 7100 7101 7102 7103 7104 7105 7106 7107
 7108 7109 7110 7111 7112 7113 7114 7115 7116 7117
 7118 7119 7120 7121 7122 7123 7124 7125 7126 7127
 7128 7129 7130 7131 7132 7133 7134 7135 7136 7137
 7138 7139 7140 7141 7142 7143 7144 7145 7146 7147
 7148 7149 7150 7151 7152 7153 7154 7155 7156 7157
 7158 7159 7160 7161 7162 7163 7164 7165 7166 7167
 7168 7169 7170 7171 7172 7173 7174 7175 7176 7177
 7178 7179 7180 7181 7182 7183 7184 7185 7186 7187
 7188 7189 7190 7191 7192 7193 7194 7195 7196 7197
 7198 7199 7200 7201 7202 7203 7204 7205 7206 7207
 7208 7209 7210 7211 7212 7213 7214 7215 7216 7217
 7218 7219 7220 7221 7222 7223 7224 7225 7226 7227
 7228 7229 7230 7231 7232 7233 7234 7235 7236 7237
 7238 7239 7240 7241 7242 7243 7244 7245 7246 7247
 7248 7249 7250 7251 7252 7253 7386 7387 7388 7389
 7390 7391 7392 7393 7394 7395 7396 7397 7398 7399
 7400 7401 7402 7403 7404 7405 7406 7407 7408 7409
 7410 7411 7412 7413 7414 7415 7416 7417 7418 7419
 7420 7421 7422 7423 7424 7425 7426 7427 7428 7429
 7430 7431 7432 7433 7434 7435 7436 7437 7438 7439
 7440 7441 7442 7443 7444 7445 7446 7447 7448 7449
 7450 7451 7452 7453 7454 7455 7456 7457 7458 7459
 7460 7461 7462 7463 7464 7465 7466 7467 7468 7469
 7470 7471 7472 7473 7474 7475 7476 7477 7478 7479
 7480 7481 7482 7483 7484 7485 7486 7487 7488 7489
 7490 7491 7492 7493 7494 7495 7496 7497 7498 7499
 7500 7501 7502 7503 7504 7505 7506 7507 7508 7509
 7510 7511 7512 7513 7514 7515 7516 7517 7518 7519
 7520 7521 7522 7523 7524 7525 7526 7527 7528 7529
 7530 7531 7532 7533 7534 7535 7536 7537 7538 7539
 7540 7541 7542 7543 7544 7545 7546 7547 7548 7549
 7550 7551 7552 7553 8434 8435 8436 8437 8438 8439
 8440 8441 8442 8443 8444 8445 8446 8447 8448 8449
 8450 8451 8452 8453 8454 8455 8456 8457 8458 8459
 8460 8461 8462 8463 8464 8465 8466 8467 8468 8469
 8470 8471 8472 8473 8474 8475 8476 8477 8478 8479
 8480 8481 8482 8483 8484 8485 8486 8487 8488 8489
 8490 8491 8492 8493 8494 8495 8496 8497 8498 8499
 8500 8501 8502 8503 8504 8505 8506 8507 8508 8509
 8510 8511 8512 8513 8514 8515 8516 8517 8518 8519
 8520 8521 8522 8523 8524 8525 8526 8527 8528 8529
 8530 8531 8532 8533 8534 8535 8536 8537 8538 8539
 8540 8541 8542 8543 8544 8545 8546 8547 8548 8549
 8550 8551 8552 8553 8554 8555 8556 8557 8558 8559
 8560 8561 8562 8563 8564 8565 8566 8567 8568 8569
 8570 8571 8572 8573 8574 8575 8576 8577 8578 8579
 8580 8581 8582 8583 8584 8585 8586 8587 8588 8589
 8590 8591 8592 8593 8594 8595 8596 8597 8598 8599
 8600 8601 8602 8603 8604 8605 8606 8607 8608 8609
 8610 8611 8612 8613 8614 8615 8616 8617 8618 8619
 8620 8621 8622 8623 8624 8625 8626 8627 8628 8629
 8630 8631 8632 8633 8634 8635 8636 8637 8638 8639
 8640 8641 8642 8643 8644 8645 8646 8647 8648 8649
 8650 8651 8652 8653 8654 8655 8656 8657 8658 8659
 8660 8661 8662 8663 8664 8665 8666 8667 8668 8669
 8670 8671 8672 8673 8674 8675 8676 8677 8678 8679
 8680 8681 8682 8683 8684 8685 8686 8687 8688 8689
 8690 8691 8692 8693 8694 8695 8696 8697 8698 8699
 8700 8701 8702 8703 8704 8705 8706 8707 8708 8709
 8710 8711 8712 8713 8714 8715 8716 8717 8718 8719
 8720 8721 8722 8723 8724 8725 8726 8727 8728 8729
 8730 8731 8732 8733 8734 8735 8736 8737 8738 8739
 8740 8741 8742 8743 8744 8745 8746 8747 8748 8749
 8750 8751 8752 8753 8754 8755 8756 8757 8758 8759
 8760 8761 8762 8763 8764 8765 8766 8767 8768 8769
 8770 8771 8772 8773 8774 8775 8776 8777 8778 8779
 8780 8781 8782 8783 8784 8785 8786 8787 8788 8789
 8790 8791 8792 8793 8794 8795 8796 8797 8798 8799
 8800 8801 8802 8803 8804 8805 8806 8807 8808 8809
 8810 8811 8812 8813 8814 8815 8816 8817 8818 8819
 8820 8821 8822 8823 8824 8825 8826 8827 8828 8829
 8830 8831 8832 8833 8834 8835 8836 8837 8838 8839
 8840 8841 8842 8843 8844 8845 8846 8847 8848 8849
 8850 8851 8852 8853 8854 8855 8856 8857 8858 8859
 8860 8861 8862 8863 8864 8865 8866 8867 8868 8869
 8870 8871 8872 8873 8874 8875 8876 8877 8878 8879
 8880 8881 8882 8883 8884 8885 8886 8887 8888 8889
 8890 8891 8892 8893 8894 8895 8896 8897 8898 8899
 8900 8901 8902 8903 8904 8905 8906 8907 8908 8909
 8910 8911 8912 8913 8914 8915 8916 8917 8918 8919
 8920 8921 8922 8923 8924 8925 8926 8927 8928 8929
 8930 8931 8932 8933 8934 8935 8936 8937 8938 8939
 8940 8941 8942 8943 8944 8945 8946 8947 8948 8949
 8950 8951 8952 8953 8954 8955 8956 8957 8958 8959
 8960 8961 8962 8963 8964 8965 8966 8967 8968 8969
 8970 8971 8972 8973 8974 8975 8976 8977 8978 8979
 8980 8981 8982 8983 8984 8985 8986 8987 8988 8989
 8990 8991 8992 8993 8994 8995 8996 8997 8998 8999
 9000 9001 9002 9003 9004 9005 9006 9007 9008 9009
 9010 9011 9012 9013 9014 9015 9016 9017 9018 9019
 9020 9021 9022 9023 9024 9025 9026 9027 9028 9029
 9030 9031 9032 9033 9034 9035 9036 9037 9038 9039
 9040 9041 9042 9043 9044 9045 9046 9047 9048 9049
 9050 9051 9052 9053 9054 9055 9056 9057 9058 9059
 9060 9061 9062 9063 9064 9065 9066 9067 9068 9069
 9070 9071 9072 9073 9074 9075 9076 9077 9078 9079
 9080 9081 9082 9083 9084 9085 9086 9087 9088 9089
 9090 9091 9092 9093 9094 9095 9096 9097 9098 9099
 9100 9101 9102 9103 9104 9105 9106 9107 9108 9109
 9110 9111 9112 9113 9114 9115 9116 9117 9118 9119
 9120 9121 9122 9123 9124 9125 9126 9127 9128 9129
 9130 9131 9132 9133 9134 9135 9136 9137 9138 9139
 9140 9141 9142 9143 9144 9145 9146 9147 9148 9149
 9150 9151 9152 9153 9154 9155 9156 9157 9158 9159
 9160 9161 9162 9163 9164 9165 9166 9167 9168 9169
 9170 9171 9172 9173 9174 9175 9176 9177 9178 9179
 9180 9181 9182 9183 9184 9185 9186 9187 9188 9189
 9190 9191 9192 9193 9194 9195 9196 9197 9198 9199
 9200 9201 9202 9203 9204 9205 9206 9207 9208 9209
 9210 9211 9212 9213 9214 9215 9216 9217 9218 9219
 9220 9221 9222 9223 9224 9225 9226 9227 9228 9229
 9230 9231 9232 9233 9234 9235 9236 9237 9238 9239
 9240 9241 9242 9243 9244 9245 9246 9247 9248 9249
 9250 9251 9252 9253 9254 9255 9256 9257 9258 9259
 9260 9261 9262 9263 9264 9265 9266 9267 9268 9269
 9270 9271 9272 9273 9274 9275 9276 9277 9278 9279
 9280 9281 9282 9283 9284 9285 9286 9287 9288 9289
 9290 9291 9292 9293 9294 9295 9296 9297 9298 9299
 9300 9301 9302 9303 9304 9305 9306 9307 9308 9309
 9310 9311 9312 9313 9314 9315 9316 9317 9318 9319
 9320 9321 9322 9323 9324 9325 9326 9327 9328 9329
 9330 9331 9332 9333 9334 9335 9336 9337 9338 9339
 9340 9341 9342 9343 9344 9345 9346 9347 9348 9349
 9350 9351 9352 9353 9354 9355 9356 9357 9358 9359
 9360 9361 9362 9363 9364 9365 9366 9367 9368 9369
 9370 9371 9372 9373 9374 9375 9376 9377 9378 9379
 9380 9381 9382 9383 9384 9385 9386 9387 9388 9389
 9390 9391 9392 9393 9394 9395 9396 9397 9398 9399
 9400 9401 9402 9403 9404 9405 9406 9407 9408 9409
 9410 9411 9412 9413 9414 9415 9416 9417 9418 9419
 9420 9421 9422 9423 9424 9425 9426 9427 9428 9429
 9430 9431 9432 9433 9434 9435 9436 9437 9438 9439
 9440 9441 9442 9443 9444 9445 9446 9447 9448 9449
 9450 9451 9452 9453 9454 9455 9456 9457 9458 9459
 9460 9461 9462 9463 9464 9465 9466 9467 9468 9469
 9470 9471 9472 9473 9474 9475 9476 9477 9478 9479
 9480 9481 9482 9483 9484 9485 9486 9487 9488 9489
 9490 9491 9492 9493 9494 9495 9496 9497 9498 9499
 9500 9501 9502 9503 9504 9505 9506 9507 9508 9509
 9510 9511 9512 9513 9514 9515 9516 9517 9518 9519
 9520 9521 9522 9523 9524 9525 9526 9527 9528 9529
 9530 9531 9532 9533 9534 9535 9536 9537 9538 9539
 9540 9541 9542 9543 9544 9545 9546 9547 9548 9549
 9550 9551 9552 9553
)
