# Supplementary material for: A finite volume-based model for the hydrothermal behavior of soil under freeze–thaw cycles
Source: PLoS One. 2021 Jun 3;16(6):e0252680. doi: 10.1371/journal.pone.0252680 (PMC8174737; doi:10.1371/journal.pone.0252680)
Supplement: S1 Data — (ZIP) [file pone.0252680.s001.zip › constant/polyMesh/sets/left-cells]

FoamFile
{
    version     2.0;
    format      ascii;
    class       cellSet;
    location    "constant/polyMesh/sets";
    object      left-cells;
}

34        
(
 880 881 882 883 884 885 886 887 888 889
 890 891 892 893 894 895 896 897 898 899
 900 901 902 903 904 905 906 907 908 909
 910 911 912 913
)
