# Supplementary material for: A finite volume-based model for the hydrothermal behavior of soil under freeze–thaw cycles
Source: PLoS One. 2021 Jun 3;16(6):e0252680. doi: 10.1371/journal.pone.0252680 (PMC8174737; doi:10.1371/journal.pone.0252680)
Supplement: S1 Data — (ZIP) [file pone.0252680.s001.zip › constant/polyMesh/sets/middle1-cells]

FoamFile
{
    version     2.0;
    format      ascii;
    class       cellSet;
    location    "constant/polyMesh/sets";
    object      middle1-cells;
}

902       
(
 914 915 916 917 918 919 920 921 922 923
 924 925 926 927 928 929 930 931 932 933
 934 935 936 937 938 939 940 941 942 943
 944 945 946 947 948 949 950 951 952 953
 954 955 956 957 958 959 960 961 962 963
 964 965 966 967 968 969 970 971 972 973
 974 975 976 977 978 979 980 981 982 983
 984 985 986 987 988 989 990 991 992 993
 994 995 996 997 998 999 1000 1001 1002 1003
 1004 1005 1006 1007 1008 1009 1010 1011 1012 1013
 1014 1015 1016 1017 1018 1019 1020 1021 1022 1023
 1024 1025 1026 1027 1028 1029 1030 1031 1032 1033
 1034 1035 1036 1037 1038 1039 1040 1041 1042 1043
 1044 1045 1046 1047 1048 1049 1050 1051 1052 1053
 1054 1055 1056 1057 1058 1059 1060 1061 1062 1063
 1064 1065 1066 1067 1068 1069 1070 1071 1072 1073
 1074 1075 1076 1077 1078 1079 1080 1081 1082 1083
 1084 1085 1086 1087 1088 1089 1090 1091 1092 1093
 1094 1095 1096 1097 1098 1099 1100 1101 1102 1103
 1104 1105 1106 1107 1108 1109 1110 1111 1112 1113
 1114 1115 1116 1117 1118 1119 1120 1121 1122 1123
 1124 1125 1126 1127 1128 1129 1130 1131 1132 1133
 1134 1135 1136 1137 1138 1139 1140 1141 1142 1143
 1144 1145 1146 1147 1148 1149 1150 1151 1152 1153
 1154 1155 1156 1157 1158 1159 1160 1161 1162 1163
 1164 1165 1166 1167 1168 1169 1170 1171 1172 1173
 1174 1175 1176 1177 1178 1179 1180 1181 1182 1183
 1184 1185 1186 1187 1188 1189 1190 1191 1192 1193
 1194 1195 1196 1197 1198 1199 1200 1201 1202 1203
 1204 1205 1206 1207 1208 1209 1210 1211 1212 1213
 1214 1215 1216 1217 1218 1219 1220 1221 1222 1223
 1224 1225 1226 1227 1228 1229 1230 1231 1232 1233
 1234 1235 1236 1237 1238 1239 1240 1241 1242 1243
 1244 1245 1246 1247 1248 1249 1250 1251 1252 1253
 1254 1255 1256 1257 1258 1259 1260 1261 1262 1263
 1264 1265 1266 1267 1268 1269 1270 1271 1272 1273
 1274 1275 1276 1277 1278 1279 1280 1281 1282 1283
 1284 1285 1286 1287 1288 1289 1290 1291 1292 1293
 1294 1295 1296 1297 1298 1299 1300 1301 1302 1303
 1304 1305 1306 1307 1308 1309 1310 1311 1312 1313
 1314 1315 1316 1317 1318 1319 1320 1321 1322 1323
 1324 1325 1326 1327 1328 1329 1330 1331 1332 1333
 1334 1335 1336 1337 1338 1339 1340 1341 1342 1343
 1344 1345 1346 1347 1348 1349 1350 1351 1352 1353
 1354 1355 1356 1357 1358 1359 1360 1361 1362 1363
 1364 1365 1366 2051 2052 2053 2054 2055 2056 2057
 2058 2059 2060 2061 2062 2063 2064 2065 2066 2067
 2068 2069 2070 2071 2072 2073 2074 2075 2076 2077
 2078 2079 2080 2081 2082 2083 2084 2085 2086 2087
 2088 2089 2090 2091 2092 2093 2094 2095 2096 2097
 2098 2099 2100 2101 2102 2103 2104 2105 2106 2107
 2108 2109 2110 2111 2112 2113 2114 2115 2116 2117
 2118 2119 2120 2121 2122 2123 2124 2125 2126 2127
 2128 2129 2130 2131 2132 2133 2134 2135 2136 2137
 2138 2139 2140 2141 2142 2143 2144 2145 2146 2147
 2148 2149 2150 2151 2152 2153 2154 2155 2156 2157
 2158 2159 2160 2161 2162 2163 2164 2165 2166 2167
 2168 2169 2170 2171 2172 2173 2174 2175 2176 2177
 2178 2179 2180 2181 2182 2183 2184 2185 2186 2187
 2188 2189 2190 2191 2192 2193 2194 2195 2196 2197
 2198 2199 2200 2201 2202 2203 2204 2205 2206 2207
 2208 2209 2210 2211 2212 2213 2214 2215 2216 2217
 2218 2219 2220 2221 2222 2223 2224 2225 2226 2227
 2228 2229 2230 2231 2232 2233 2234 2235 2236 2237
 2238 2239 2240 2241 2242 2243 2244 2245 2246 2247
 2248 2249 2250 2251 2252 2253 2254 2255 2256 2257
 2258 2259 2260 2261 2262 2263 2264 2265 2266 2267
 2268 2269 2270 2271 2272 2273 2274 2275 2276 2277
 2278 2279 2280 2281 2282 2283 2284 2285 2286 2287
 2288 2289 2290 2291 2292 2293 2294 2295 2296 2297
 2298 2299 2300 2301 2302 2303 2304 2305 2306 2307
 2308 2309 2310 2311 2312 2313 2314 2315 2316 2317
 2318 2319 2320 2321 2322 2323 2324 2325 2326 2327
 2328 2329 2330 2331 2332 2333 2334 2335 2336 2337
 2338 2339 2340 2341 2342 2343 2344 2345 2346 2347
 2348 2349 2350 2351 2352 2353 2354 2355 2356 2357
 2358 2359 2360 2361 2362 2363 2364 2365 2366 2367
 2368 2369 2370 2371 2372 2373 2374 2375 2376 2377
 2378 2379 2380 2381 2382 2383 2384 2385 2386 2387
 2388 2389 2390 2391 2392 2393 2394 2395 2396 2397
 2398 2399 2400 2401 2402 2403 2404 2405 2406 2407
 2408 2409 2410 2411 2412 2413 2414 2415 2416 2417
 2418 2419 2420 2421 2422 2423 2424 2425 2426 2427
 2428 2429 2430 2431 2432 2433 2434 2435 2436 2437
 2438 2439 2440 2441 2442 2443 2444 2445 2446 2447
 2448 2449 2450 2451 2452 2453 2454 2455 2456 2457
 2458 2459 2460 2461 2462 2463 2464 2465 2466 2467
 2468 2469 2470 2471 2472 2473 2474 2475 2476 2477
 2478 2479 2480 2481 2482 2483 2484 2485 2486 2487
 2488 2489 2490 2491 2492 2493 2494 2495 2496 2497
 2498 2499
)
