# Supplementary material for: A finite volume-based model for the hydrothermal behavior of soil under freeze–thaw cycles
Source: PLoS One. 2021 Jun 3;16(6):e0252680. doi: 10.1371/journal.pone.0252680 (PMC8174737; doi:10.1371/journal.pone.0252680)
Supplement: S1 Data — (ZIP) [file pone.0252680.s001.zip › constant/polyMesh/sets/middle2-cells]

FoamFile
{
    version     2.0;
    format      ascii;
    class       cellSet;
    location    "constant/polyMesh/sets";
    object      middle2-cells;
}

620       
(
 1367 1368 1369 1370 1371 1372 1373 1374 1375 1376
 1377 1378 1379 1380 1381 1382 1383 1384 1385 1386
 1387 1388 1389 1390 1391 1392 1393 1394 1395 1396
 1397 1398 1399 1400 1401 1402 1403 1404 1405 1406
 1407 1408 1409 1410 1411 1412 1413 1414 1415 1416
 1417 1418 1419 1420 1421 1422 1423 1424 1425 1426
 1427 1428 1429 1430 1431 1432 1433 1434 1435 1436
 1437 1438 1439 1440 1441 1442 1443 1444 1445 1446
 1447 1448 1449 1450 1451 1452 1453 1454 1455 1456
 1457 1458 1459 1460 1461 1462 1463 1464 1465 1466
 1467 1468 1469 1470 1471 1472 1473 1474 1475 1476
 1477 1478 1479 1480 1481 1482 1483 1484 1485 1486
 1487 1488 1489 1490 1491 1492 1493 1494 1495 1496
 1497 1498 1499 1500 1501 1502 1503 1504 1505 1506
 1507 1508 1509 1510 1511 1512 1513 1514 1515 1516
 1517 1518 1519 1520 1521 1522 1523 1524 1525 1526
 1527 1528 1529 1530 1531 1532 1533 1534 1535 1536
 1537 1538 1539 1540 1541 1542 1543 1544 1545 1546
 1547 1548 1549 1550 1551 1552 1553 1554 1555 1556
 1557 1558 1559 1560 1561 1562 1563 1564 1565 1566
 1567 1568 1569 1570 1571 1572 1573 1574 1575 1576
 1577 1578 1579 1580 1581 1582 1583 1584 1585 1586
 1587 1588 1589 1590 1591 1592 1593 1594 1595 1596
 1597 1598 1599 1600 1601 1602 1603 1604 1605 1606
 1607 1608 1609 1610 1611 1612 1613 1614 1615 1616
 1617 1618 1619 1620 1621 1622 1623 1624 1625 1626
 1627 1628 1629 1630 1631 1632 1633 1634 1635 1636
 1637 1638 1639 1640 1641 1642 1643 1644 1645 1646
 1647 1648 1649 1650 1651 1652 1653 1654 1655 1656
 1657 1658 1659 1660 1661 1662 1663 1664 1665 1666
 1667 1668 1733 1734 1735 1736 1737 1738 1739 1740
 1741 1742 1743 1744 1745 1746 1747 1748 1749 1750
 1751 1752 1753 1754 1755 1756 1757 1758 1759 1760
 1761 1762 1763 1764 1765 1766 1767 1768 1769 1770
 1771 1772 1773 1774 1775 1776 1777 1778 1779 1780
 1781 1782 1783 1784 1785 1786 1787 1788 1789 1790
 1791 1792 1793 1794 1795 1796 1797 1798 1799 1800
 1801 1802 1803 1804 1805 1806 1807 1808 1809 1810
 1811 1812 1813 1814 1815 1816 1817 1818 1819 1820
 1821 1822 1823 1824 1825 1826 1827 1828 1829 1830
 1831 1832 1833 1834 1835 1836 1837 1838 1839 1840
 1841 1842 1843 1844 1845 1846 1847 1848 1849 1850
 1851 1852 1853 1854 1855 1856 1857 1858 1859 1860
 1861 1862 1863 1864 1865 1866 1867 1868 1869 1870
 1871 1872 1873 1874 1875 1876 1877 1878 1879 1880
 1881 1882 1883 1884 1885 1886 1887 1888 1889 1890
 1891 1892 1893 1894 1895 1896 1897 1898 1899 1900
 1901 1902 1903 1904 1905 1906 1907 1908 1909 1910
 1911 1912 1913 1914 1915 1916 1917 1918 1919 1920
 1921 1922 1923 1924 1925 1926 1927 1928 1929 1930
 1931 1932 1933 1934 1935 1936 1937 1938 1939 1940
 1941 1942 1943 1944 1945 1946 1947 1948 1949 1950
 1951 1952 1953 1954 1955 1956 1957 1958 1959 1960
 1961 1962 1963 1964 1965 1966 1967 1968 1969 1970
 1971 1972 1973 1974 1975 1976 1977 1978 1979 1980
 1981 1982 1983 1984 1985 1986 1987 1988 1989 1990
 1991 1992 1993 1994 1995 1996 1997 1998 1999 2000
 2001 2002 2003 2004 2005 2006 2007 2008 2009 2010
 2011 2012 2013 2014 2015 2016 2017 2018 2019 2020
 2021 2022 2023 2024 2025 2026 2027 2028 2029 2030
 2031 2032 2033 2034 2035 2036 2037 2038 2039 2040
 2041 2042 2043 2044 2045 2046 2047 2048 2049 2050
)
