# Supplementary material for: A finite volume-based model for the hydrothermal behavior of soil under freeze–thaw cycles
Source: PLoS One. 2021 Jun 3;16(6):e0252680. doi: 10.1371/journal.pone.0252680 (PMC8174737; doi:10.1371/journal.pone.0252680)
Supplement: S1 Data — (ZIP) [file pone.0252680.s001.zip › constant/polyMesh/sets/middle3-cells]

FoamFile
{
    version     2.0;
    format      ascii;
    class       cellSet;
    location    "constant/polyMesh/sets";
    object      middle3-cells;
}

64        
(
 1669 1670 1671 1672 1673 1674 1675 1676 1677 1678
 1679 1680 1681 1682 1683 1684 1685 1686 1687 1688
 1689 1690 1691 1692 1693 1694 1695 1696 1697 1698
 1699 1700 1701 1702 1703 1704 1705 1706 1707 1708
 1709 1710 1711 1712 1713 1714 1715 1716 1717 1718
 1719 1720 1721 1722 1723 1724 1725 1726 1727 1728
 1729 1730 1731 1732
)
