# Supplementary material for: A finite volume-based model for the hydrothermal behavior of soil under freeze–thaw cycles
Source: PLoS One. 2021 Jun 3;16(6):e0252680. doi: 10.1371/journal.pone.0252680 (PMC8174737; doi:10.1371/journal.pone.0252680)
Supplement: S1 Data — (ZIP) [file pone.0252680.s001.zip › constant/polyMesh/sets/right-cells]

FoamFile
{
    version     2.0;
    format      ascii;
    class       cellSet;
    location    "constant/polyMesh/sets";
    object      right-cells;
}

34        
(
 2500 2501 2502 2503 2504 2505 2506 2507 2508 2509
 2510 2511 2512 2513 2514 2515 2516 2517 2518 2519
 2520 2521 2522 2523 2524 2525 2526 2527 2528 2529
 2530 2531 2532 2533
)
