# Supplementary material for: A finite volume-based model for the hydrothermal behavior of soil under freeze–thaw cycles
Source: PLoS One. 2021 Jun 3;16(6):e0252680. doi: 10.1371/journal.pone.0252680 (PMC8174737; doi:10.1371/journal.pone.0252680)
Supplement: S1 Data — (ZIP) [file pone.0252680.s001.zip › constant/polyMesh/sets/twoInternalFacesCells]

/*--------------------------------*- C++ -*----------------------------------*\
| =========                 |                                                 |
| \\      /  F ield         | OpenFOAM: The Open Source CFD Toolbox           |
|  \\    /   O peration     | Version:  2.4.0                                 |
|   \\  /    A nd           | Web:      www.OpenFOAM.org                      |
|    \\/     M anipulation  |                                                 |
\*---------------------------------------------------------------------------*/
FoamFile
{
    version     2.0;
    format      ascii;
    class       cellSet;
    location    "constant/polyMesh/sets";
    object      twoInternalFacesCells;
}
// * * * * * * * * * * * * * * * * * * * * * * * * * * * * * * * * * * * * * //


92
(
0 
2561 
7554 
1666 
900 
1669 
1670 
1671 
1673 
1162 
1675 
1677 
909 
1294 
1679 
911 
912 
1681 
1683 
1685 
1687 
1689 
1819 
1691 
1693 
1695 
1697 
1699 
1701 
1702 
1703 
1575 
1705 
1707 
1709 
1711 
1713 
1715 
1717 
2487 
1719 
1721 
1594 
2491 
1723 
2492 
2237 
1725 
1727 
1729 
1731 
2501 
2502 
1734 
2503 
2505 
1737 
1866 
2379 
1739 
1358 
1487 
1359 
9553 
1745 
1875 
1619 
1236 
2517 
1749 
2518 
2520 
1368 
2522 
1371 
2524 
1373 
1375 
1377 
994 
2533 
880 
1905 
881 
2418 
882 
884 
1909 
1525 
888 
892 
2046 
)

// ************************************************************************* //
