# Supplementary material for: A finite volume-based model for the hydrothermal behavior of soil under freeze–thaw cycles
Source: PLoS One. 2021 Jun 3;16(6):e0252680. doi: 10.1371/journal.pone.0252680 (PMC8174737; doi:10.1371/journal.pone.0252680)
Supplement: S1 Data — (ZIP) [file pone.0252680.s001.zip › Data at equal time interval/3.13632e+08/Kg]

/*--------------------------------*- C++ -*----------------------------------*\
| =========                 |                                                 |
| \\      /  F ield         | OpenFOAM: The Open Source CFD Toolbox           |
|  \\    /   O peration     | Version:  2.4.0                                 |
|   \\  /    A nd           | Web:      www.OpenFOAM.org                      |
|    \\/     M anipulation  |                                                 |
\*---------------------------------------------------------------------------*/
FoamFile
{
    version     2.0;
    format      ascii;
    class       volVectorField;
    location    "3.13632e+08";
    object      Kg;
}
// * * * * * * * * * * * * * * * * * * * * * * * * * * * * * * * * * * * * * //

dimensions      [0 1 -1 0 0 0 0];

internalField   nonuniform List<vector> 
9554
(
(0 -9.48769e-08 0)
(0 -9.43219e-08 0)
(0 -9.32271e-08 0)
(0 -9.16218e-08 0)
(0 -8.95491e-08 0)
(0 -8.70643e-08 0)
(0 -8.4233e-08 0)
(0 -8.11289e-08 0)
(0 -7.7831e-08 0)
(0 -7.4421e-08 0)
(0 -7.09799e-08 0)
(0 -6.75849e-08 0)
(0 -6.43065e-08 0)
(0 -6.12054e-08 0)
(0 -5.83307e-08 0)
(0 -5.57182e-08 0)
(0 -5.33896e-08 0)
(0 -5.13531e-08 0)
(0 -4.96042e-08 0)
(0 -4.8128e-08 0)
(0 -4.69009e-08 0)
(0 -4.58942e-08 0)
(0 -9.48713e-08 0)
(0 -9.43164e-08 0)
(0 -9.32215e-08 0)
(0 -9.16163e-08 0)
(0 -8.95437e-08 0)
(0 -8.7059e-08 0)
(0 -8.42278e-08 0)
(0 -8.11238e-08 0)
(0 -7.78261e-08 0)
(0 -7.44162e-08 0)
(0 -7.09753e-08 0)
(0 -6.75805e-08 0)
(0 -6.43022e-08 0)
(0 -6.12013e-08 0)
(0 -5.83268e-08 0)
(0 -5.57145e-08 0)
(0 -5.33861e-08 0)
(0 -5.13497e-08 0)
(0 -4.9601e-08 0)
(0 -4.81249e-08 0)
(0 -4.6898e-08 0)
(0 -4.58914e-08 0)
(0 -9.48601e-08 0)
(0 -9.43052e-08 0)
(0 -9.32105e-08 0)
(0 -9.16053e-08 0)
(0 -8.95329e-08 0)
(0 -8.70484e-08 0)
(0 -8.42174e-08 0)
(0 -8.11137e-08 0)
(0 -7.78162e-08 0)
(0 -7.44067e-08 0)
(0 -7.0966e-08 0)
(0 -6.75716e-08 0)
(0 -6.42937e-08 0)
(0 -6.11932e-08 0)
(0 -5.83191e-08 0)
(0 -5.57071e-08 0)
(0 -5.33791e-08 0)
(0 -5.1343e-08 0)
(0 -4.95947e-08 0)
(0 -4.81188e-08 0)
(0 -4.68922e-08 0)
(0 -4.58858e-08 0)
(0 -9.48433e-08 0)
(0 -9.42884e-08 0)
(0 -9.31938e-08 0)
(0 -9.15889e-08 0)
(0 -8.95167e-08 0)
(0 -8.70325e-08 0)
(0 -8.42018e-08 0)
(0 -8.10985e-08 0)
(0 -7.78014e-08 0)
(0 -7.43923e-08 0)
(0 -7.09522e-08 0)
(0 -6.75583e-08 0)
(0 -6.4281e-08 0)
(0 -6.1181e-08 0)
(0 -5.83074e-08 0)
(0 -5.5696e-08 0)
(0 -5.33685e-08 0)
(0 -5.1333e-08 0)
(0 -4.95851e-08 0)
(0 -4.81097e-08 0)
(0 -4.68835e-08 0)
(0 -4.58774e-08 0)
(0 -9.48208e-08 0)
(0 -9.4266e-08 0)
(0 -9.31716e-08 0)
(0 -9.15669e-08 0)
(0 -8.9495e-08 0)
(0 -8.70112e-08 0)
(0 -8.4181e-08 0)
(0 -8.10782e-08 0)
(0 -7.77817e-08 0)
(0 -7.43733e-08 0)
(0 -7.09338e-08 0)
(0 -6.75406e-08 0)
(0 -6.4264e-08 0)
(0 -6.11648e-08 0)
(0 -5.8292e-08 0)
(0 -5.56813e-08 0)
(0 -5.33545e-08 0)
(0 -5.13197e-08 0)
(0 -4.95724e-08 0)
(0 -4.80976e-08 0)
(0 -4.68719e-08 0)
(0 -4.58663e-08 0)
(0 -9.47926e-08 0)
(0 -9.4238e-08 0)
(0 -9.31437e-08 0)
(0 -9.15393e-08 0)
(0 -8.94678e-08 0)
(0 -8.69845e-08 0)
(0 -8.41549e-08 0)
(0 -8.10528e-08 0)
(0 -7.7757e-08 0)
(0 -7.43494e-08 0)
(0 -7.09108e-08 0)
(0 -6.75185e-08 0)
(0 -6.42428e-08 0)
(0 -6.11446e-08 0)
(0 -5.82727e-08 0)
(0 -5.5663e-08 0)
(0 -5.33371e-08 0)
(0 -5.13031e-08 0)
(0 -4.95567e-08 0)
(0 -4.80826e-08 0)
(0 -4.68575e-08 0)
(0 -4.58525e-08 0)
(0 -9.47586e-08 0)
(0 -9.42041e-08 0)
(0 -9.31101e-08 0)
(0 -9.15061e-08 0)
(0 -8.94351e-08 0)
(0 -8.69524e-08 0)
(0 -8.41236e-08 0)
(0 -8.10222e-08 0)
(0 -7.77274e-08 0)
(0 -7.43208e-08 0)
(0 -7.08833e-08 0)
(0 -6.74921e-08 0)
(0 -6.42175e-08 0)
(0 -6.11204e-08 0)
(0 -5.82497e-08 0)
(0 -5.56411e-08 0)
(0 -5.33163e-08 0)
(0 -5.12833e-08 0)
(0 -4.95378e-08 0)
(0 -4.80646e-08 0)
(0 -4.68404e-08 0)
(0 -4.5836e-08 0)
(0 -9.47188e-08 0)
(0 -9.41644e-08 0)
(0 -9.30708e-08 0)
(0 -9.14672e-08 0)
(0 -8.93968e-08 0)
(0 -8.69149e-08 0)
(0 -8.40869e-08 0)
(0 -8.09866e-08 0)
(0 -7.76929e-08 0)
(0 -7.42874e-08 0)
(0 -7.08512e-08 0)
(0 -6.74613e-08 0)
(0 -6.41881e-08 0)
(0 -6.10923e-08 0)
(0 -5.8223e-08 0)
(0 -5.56157e-08 0)
(0 -5.32921e-08 0)
(0 -5.12604e-08 0)
(0 -4.9516e-08 0)
(0 -4.80438e-08 0)
(0 -4.68204e-08 0)
(0 -4.58169e-08 0)
(0 -9.4673e-08 0)
(0 -9.41188e-08 0)
(0 -9.30255e-08 0)
(0 -9.14225e-08 0)
(0 -8.93529e-08 0)
(0 -8.68718e-08 0)
(0 -8.40449e-08 0)
(0 -8.09457e-08 0)
(0 -7.76533e-08 0)
(0 -7.42493e-08 0)
(0 -7.08145e-08 0)
(0 -6.74261e-08 0)
(0 -6.41545e-08 0)
(0 -6.10603e-08 0)
(0 -5.81926e-08 0)
(0 -5.55868e-08 0)
(0 -5.32647e-08 0)
(0 -5.12344e-08 0)
(0 -4.94912e-08 0)
(0 -4.80202e-08 0)
(0 -4.67979e-08 0)
(0 -4.57952e-08 0)
(0 -9.4621e-08 0)
(0 -9.40671e-08 0)
(0 -9.29742e-08 0)
(0 -9.13719e-08 0)
(0 -8.93031e-08 0)
(0 -8.68231e-08 0)
(0 -8.39974e-08 0)
(0 -8.08996e-08 0)
(0 -7.76087e-08 0)
(0 -7.42063e-08 0)
(0 -7.07732e-08 0)
(0 -6.73867e-08 0)
(0 -6.41169e-08 0)
(0 -6.10245e-08 0)
(0 -5.81585e-08 0)
(0 -5.55545e-08 0)
(0 -5.32341e-08 0)
(0 -5.12053e-08 0)
(0 -4.94636e-08 0)
(0 -4.79939e-08 0)
(0 -4.67727e-08 0)
(0 -4.5771e-08 0)
(0 -9.45628e-08 0)
(0 -9.40091e-08 0)
(0 -9.29168e-08 0)
(0 -9.13152e-08 0)
(0 -8.92474e-08 0)
(0 -8.67686e-08 0)
(0 -8.39444e-08 0)
(0 -8.08482e-08 0)
(0 -7.7559e-08 0)
(0 -7.41585e-08 0)
(0 -7.07274e-08 0)
(0 -6.73429e-08 0)
(0 -6.40752e-08 0)
(0 -6.09849e-08 0)
(0 -5.8121e-08 0)
(0 -5.55189e-08 0)
(0 -5.32004e-08 0)
(0 -5.11733e-08 0)
(0 -4.94332e-08 0)
(0 -4.79649e-08 0)
(0 -4.6745e-08 0)
(0 -4.57444e-08 0)
(0 -9.4498e-08 0)
(0 -9.39446e-08 0)
(0 -9.28529e-08 0)
(0 -9.12522e-08 0)
(0 -8.91856e-08 0)
(0 -8.67082e-08 0)
(0 -8.38856e-08 0)
(0 -8.07912e-08 0)
(0 -7.75041e-08 0)
(0 -7.41058e-08 0)
(0 -7.06769e-08 0)
(0 -6.72948e-08 0)
(0 -6.40294e-08 0)
(0 -6.09415e-08 0)
(0 -5.80798e-08 0)
(0 -5.548e-08 0)
(0 -5.31636e-08 0)
(0 -5.11384e-08 0)
(0 -4.94001e-08 0)
(0 -4.79334e-08 0)
(0 -4.67149e-08 0)
(0 -4.57155e-08 0)
(0 -9.44264e-08 0)
(0 -9.38734e-08 0)
(0 -9.27823e-08 0)
(0 -9.11827e-08 0)
(0 -8.91174e-08 0)
(0 -8.66416e-08 0)
(0 -8.38209e-08 0)
(0 -8.07287e-08 0)
(0 -7.74439e-08 0)
(0 -7.4048e-08 0)
(0 -7.06218e-08 0)
(0 -6.72423e-08 0)
(0 -6.39796e-08 0)
(0 -6.08943e-08 0)
(0 -5.80353e-08 0)
(0 -5.54379e-08 0)
(0 -5.31238e-08 0)
(0 -5.11008e-08 0)
(0 -4.93644e-08 0)
(0 -4.78994e-08 0)
(0 -4.66824e-08 0)
(0 -4.56843e-08 0)
(0 -9.43477e-08 0)
(0 -9.37951e-08 0)
(0 -9.27048e-08 0)
(0 -9.11063e-08 0)
(0 -8.90426e-08 0)
(0 -8.65687e-08 0)
(0 -8.37501e-08 0)
(0 -8.06604e-08 0)
(0 -7.73782e-08 0)
(0 -7.39852e-08 0)
(0 -7.05619e-08 0)
(0 -6.71854e-08 0)
(0 -6.39257e-08 0)
(0 -6.08434e-08 0)
(0 -5.79873e-08 0)
(0 -5.53926e-08 0)
(0 -5.30811e-08 0)
(0 -5.10605e-08 0)
(0 -4.93262e-08 0)
(0 -4.78631e-08 0)
(0 -4.66477e-08 0)
(0 -4.5651e-08 0)
(0 -9.42614e-08 0)
(0 -9.37093e-08 0)
(0 -9.26199e-08 0)
(0 -9.10228e-08 0)
(0 -8.89608e-08 0)
(0 -8.64891e-08 0)
(0 -8.3673e-08 0)
(0 -8.0586e-08 0)
(0 -7.73069e-08 0)
(0 -7.3917e-08 0)
(0 -7.0497e-08 0)
(0 -6.71239e-08 0)
(0 -6.38677e-08 0)
(0 -6.07887e-08 0)
(0 -5.79358e-08 0)
(0 -5.53442e-08 0)
(0 -5.30355e-08 0)
(0 -5.10176e-08 0)
(0 -4.92856e-08 0)
(0 -4.78246e-08 0)
(0 -4.66109e-08 0)
(0 -4.56157e-08 0)
(0 -9.41672e-08 0)
(0 -9.36156e-08 0)
(0 -9.25273e-08 0)
(0 -9.09316e-08 0)
(0 -8.88717e-08 0)
(0 -8.64024e-08 0)
(0 -8.35891e-08 0)
(0 -8.05052e-08 0)
(0 -7.72296e-08 0)
(0 -7.38433e-08 0)
(0 -7.04271e-08 0)
(0 -6.70579e-08 0)
(0 -6.38054e-08 0)
(0 -6.07303e-08 0)
(0 -5.78809e-08 0)
(0 -5.52928e-08 0)
(0 -5.29872e-08 0)
(0 -5.09721e-08 0)
(0 -4.92427e-08 0)
(0 -4.77839e-08 0)
(0 -4.65721e-08 0)
(0 -4.55785e-08 0)
(0 -9.40646e-08 0)
(0 -9.35135e-08 0)
(0 -9.24264e-08 0)
(0 -9.08325e-08 0)
(0 -8.87748e-08 0)
(0 -8.63082e-08 0)
(0 -8.34981e-08 0)
(0 -8.04178e-08 0)
(0 -7.7146e-08 0)
(0 -7.37639e-08 0)
(0 -7.0352e-08 0)
(0 -6.6987e-08 0)
(0 -6.37389e-08 0)
(0 -6.06679e-08 0)
(0 -5.78226e-08 0)
(0 -5.52382e-08 0)
(0 -5.29362e-08 0)
(0 -5.09242e-08 0)
(0 -4.91976e-08 0)
(0 -4.77411e-08 0)
(0 -4.65314e-08 0)
(0 -4.55395e-08 0)
(0 -9.39529e-08 0)
(0 -9.34026e-08 0)
(0 -9.23167e-08 0)
(0 -9.07248e-08 0)
(0 -8.86696e-08 0)
(0 -8.62062e-08 0)
(0 -8.33997e-08 0)
(0 -8.03234e-08 0)
(0 -7.70559e-08 0)
(0 -7.36784e-08 0)
(0 -7.02712e-08 0)
(0 -6.69111e-08 0)
(0 -6.36678e-08 0)
(0 -6.06015e-08 0)
(0 -5.77607e-08 0)
(0 -5.51806e-08 0)
(0 -5.28824e-08 0)
(0 -5.08738e-08 0)
(0 -4.91503e-08 0)
(0 -4.76965e-08 0)
(0 -4.6489e-08 0)
(0 -4.54988e-08 0)
(0 -9.38318e-08 0)
(0 -9.32821e-08 0)
(0 -9.21978e-08 0)
(0 -9.0608e-08 0)
(0 -8.85556e-08 0)
(0 -8.60957e-08 0)
(0 -8.32932e-08 0)
(0 -8.02214e-08 0)
(0 -7.69588e-08 0)
(0 -7.35864e-08 0)
(0 -7.01847e-08 0)
(0 -6.683e-08 0)
(0 -6.35921e-08 0)
(0 -6.05311e-08 0)
(0 -5.76952e-08 0)
(0 -5.51198e-08 0)
(0 -5.28258e-08 0)
(0 -5.08211e-08 0)
(0 -4.91009e-08 0)
(0 -4.76499e-08 0)
(0 -4.64448e-08 0)
(0 -4.54566e-08 0)
(0 -9.37004e-08 0)
(0 -9.31516e-08 0)
(0 -9.20688e-08 0)
(0 -9.04815e-08 0)
(0 -8.84323e-08 0)
(0 -8.59761e-08 0)
(0 -8.31781e-08 0)
(0 -8.01113e-08 0)
(0 -7.68542e-08 0)
(0 -7.34876e-08 0)
(0 -7.00919e-08 0)
(0 -6.67433e-08 0)
(0 -6.35114e-08 0)
(0 -6.04562e-08 0)
(0 -5.7626e-08 0)
(0 -5.50557e-08 0)
(0 -5.27665e-08 0)
(0 -5.0766e-08 0)
(0 -4.90495e-08 0)
(0 -4.76016e-08 0)
(0 -4.63991e-08 0)
(0 -4.5413e-08 0)
(0 -9.35582e-08 0)
(0 -9.30103e-08 0)
(0 -9.19293e-08 0)
(0 -9.03446e-08 0)
(0 -8.82989e-08 0)
(0 -8.5847e-08 0)
(0 -8.3054e-08 0)
(0 -7.99927e-08 0)
(0 -7.67416e-08 0)
(0 -7.33815e-08 0)
(0 -6.99924e-08 0)
(0 -6.66505e-08 0)
(0 -6.34254e-08 0)
(0 -6.03768e-08 0)
(0 -5.75528e-08 0)
(0 -5.49882e-08 0)
(0 -5.27043e-08 0)
(0 -5.07085e-08 0)
(0 -4.8996e-08 0)
(0 -4.75516e-08 0)
(0 -4.63518e-08 0)
(0 -4.53679e-08 0)
(0 -9.34045e-08 0)
(0 -9.28576e-08 0)
(0 -9.17786e-08 0)
(0 -9.01968e-08 0)
(0 -8.81549e-08 0)
(0 -8.57077e-08 0)
(0 -8.292e-08 0)
(0 -7.98649e-08 0)
(0 -7.66205e-08 0)
(0 -7.32675e-08 0)
(0 -6.98857e-08 0)
(0 -6.65514e-08 0)
(0 -6.33337e-08 0)
(0 -6.02924e-08 0)
(0 -5.74753e-08 0)
(0 -5.49172e-08 0)
(0 -5.26391e-08 0)
(0 -5.06485e-08 0)
(0 -4.89405e-08 0)
(0 -4.74998e-08 0)
(0 -4.63032e-08 0)
(0 -4.53217e-08 0)
(0 -9.32388e-08 0)
(0 -9.26929e-08 0)
(0 -9.16161e-08 0)
(0 -9.00374e-08 0)
(0 -8.79996e-08 0)
(0 -8.55574e-08 0)
(0 -8.27757e-08 0)
(0 -7.97272e-08 0)
(0 -7.64902e-08 0)
(0 -7.31449e-08 0)
(0 -6.97714e-08 0)
(0 -6.64454e-08 0)
(0 -6.3236e-08 0)
(0 -6.02027e-08 0)
(0 -5.73933e-08 0)
(0 -5.48424e-08 0)
(0 -5.25708e-08 0)
(0 -5.05859e-08 0)
(0 -4.88829e-08 0)
(0 -4.74464e-08 0)
(0 -4.62531e-08 0)
(0 -4.52742e-08 0)
(0 -9.30605e-08 0)
(0 -9.25157e-08 0)
(0 -9.14411e-08 0)
(0 -8.98658e-08 0)
(0 -8.78324e-08 0)
(0 -8.53956e-08 0)
(0 -8.26203e-08 0)
(0 -7.95791e-08 0)
(0 -7.635e-08 0)
(0 -7.30133e-08 0)
(0 -6.96487e-08 0)
(0 -6.63319e-08 0)
(0 -6.31316e-08 0)
(0 -6.01073e-08 0)
(0 -5.73064e-08 0)
(0 -5.47635e-08 0)
(0 -5.24991e-08 0)
(0 -5.05206e-08 0)
(0 -4.8823e-08 0)
(0 -4.73911e-08 0)
(0 -4.62016e-08 0)
(0 -4.52257e-08 0)
(0 -9.28691e-08 0)
(0 -9.23255e-08 0)
(0 -9.12532e-08 0)
(0 -8.96814e-08 0)
(0 -8.76527e-08 0)
(0 -8.52217e-08 0)
(0 -8.24532e-08 0)
(0 -7.94197e-08 0)
(0 -7.61992e-08 0)
(0 -7.28719e-08 0)
(0 -6.9517e-08 0)
(0 -6.62102e-08 0)
(0 -6.30201e-08 0)
(0 -6.00056e-08 0)
(0 -5.72142e-08 0)
(0 -5.468e-08 0)
(0 -5.24237e-08 0)
(0 -5.04523e-08 0)
(0 -4.87609e-08 0)
(0 -4.73341e-08 0)
(0 -4.61487e-08 0)
(0 -4.5176e-08 0)
(0 -9.26644e-08 0)
(0 -9.2122e-08 0)
(0 -9.10521e-08 0)
(0 -8.94839e-08 0)
(0 -8.746e-08 0)
(0 -8.50351e-08 0)
(0 -8.22737e-08 0)
(0 -7.92486e-08 0)
(0 -7.60373e-08 0)
(0 -7.27199e-08 0)
(0 -6.93757e-08 0)
(0 -6.60798e-08 0)
(0 -6.29007e-08 0)
(0 -5.98971e-08 0)
(0 -5.71161e-08 0)
(0 -5.45917e-08 0)
(0 -5.23443e-08 0)
(0 -5.03808e-08 0)
(0 -4.86962e-08 0)
(0 -4.72751e-08 0)
(0 -4.60943e-08 0)
(0 -4.51252e-08 0)
(0 -9.24462e-08 0)
(0 -9.19051e-08 0)
(0 -9.08376e-08 0)
(0 -8.9273e-08 0)
(0 -8.72541e-08 0)
(0 -8.48353e-08 0)
(0 -8.20814e-08 0)
(0 -7.90649e-08 0)
(0 -7.58634e-08 0)
(0 -7.25568e-08 0)
(0 -6.92239e-08 0)
(0 -6.59399e-08 0)
(0 -6.27729e-08 0)
(0 -5.97812e-08 0)
(0 -5.70117e-08 0)
(0 -5.44981e-08 0)
(0 -5.22605e-08 0)
(0 -5.03058e-08 0)
(0 -4.86288e-08 0)
(0 -4.72141e-08 0)
(0 -4.60384e-08 0)
(0 -4.50733e-08 0)
(0 -9.22148e-08 0)
(0 -9.16748e-08 0)
(0 -9.06096e-08 0)
(0 -8.90487e-08 0)
(0 -8.70346e-08 0)
(0 -8.46221e-08 0)
(0 -8.18758e-08 0)
(0 -7.88683e-08 0)
(0 -7.5677e-08 0)
(0 -7.23816e-08 0)
(0 -6.9061e-08 0)
(0 -6.57898e-08 0)
(0 -6.26358e-08 0)
(0 -5.96572e-08 0)
(0 -5.69003e-08 0)
(0 -5.43986e-08 0)
(0 -5.21719e-08 0)
(0 -5.0227e-08 0)
(0 -4.85584e-08 0)
(0 -4.71508e-08 0)
(0 -4.59809e-08 0)
(0 -4.50202e-08 0)
(0 -9.19705e-08 0)
(0 -9.14316e-08 0)
(0 -9.03686e-08 0)
(0 -8.8811e-08 0)
(0 -8.68016e-08 0)
(0 -8.43951e-08 0)
(0 -8.16565e-08 0)
(0 -7.86581e-08 0)
(0 -7.54773e-08 0)
(0 -7.21939e-08 0)
(0 -6.88862e-08 0)
(0 -6.56287e-08 0)
(0 -6.24888e-08 0)
(0 -5.95243e-08 0)
(0 -5.67812e-08 0)
(0 -5.42926e-08 0)
(0 -5.20781e-08 0)
(0 -5.0144e-08 0)
(0 -4.84848e-08 0)
(0 -4.70851e-08 0)
(0 -4.59216e-08 0)
(0 -4.4966e-08 0)
(0 -9.17144e-08 0)
(0 -9.11763e-08 0)
(0 -9.01151e-08 0)
(0 -8.85604e-08 0)
(0 -8.65552e-08 0)
(0 -8.41545e-08 0)
(0 -8.14233e-08 0)
(0 -7.84339e-08 0)
(0 -7.52639e-08 0)
(0 -7.19928e-08 0)
(0 -6.86987e-08 0)
(0 -6.54558e-08 0)
(0 -6.23311e-08 0)
(0 -5.93819e-08 0)
(0 -5.66539e-08 0)
(0 -5.41797e-08 0)
(0 -5.19785e-08 0)
(0 -5.00563e-08 0)
(0 -4.84076e-08 0)
(0 -4.70167e-08 0)
(0 -4.58604e-08 0)
(0 -4.49104e-08 0)
(0 -9.14477e-08 0)
(0 -9.09102e-08 0)
(0 -8.98503e-08 0)
(0 -8.82978e-08 0)
(0 -8.62961e-08 0)
(0 -8.39005e-08 0)
(0 -8.1176e-08 0)
(0 -7.81955e-08 0)
(0 -7.50362e-08 0)
(0 -7.17776e-08 0)
(0 -6.84977e-08 0)
(0 -6.52703e-08 0)
(0 -6.21618e-08 0)
(0 -5.92292e-08 0)
(0 -5.65176e-08 0)
(0 -5.40591e-08 0)
(0 -5.18725e-08 0)
(0 -4.99637e-08 0)
(0 -4.83265e-08 0)
(0 -4.69455e-08 0)
(0 -4.57972e-08 0)
(0 -4.48534e-08 0)
(0 -9.11726e-08 0)
(0 -9.06352e-08 0)
(0 -8.95757e-08 0)
(0 -8.80244e-08 0)
(0 -8.60251e-08 0)
(0 -8.36334e-08 0)
(0 -8.09149e-08 0)
(0 -7.79425e-08 0)
(0 -7.47937e-08 0)
(0 -7.15478e-08 0)
(0 -6.82826e-08 0)
(0 -6.50714e-08 0)
(0 -6.19802e-08 0)
(0 -5.90654e-08 0)
(0 -5.63716e-08 0)
(0 -5.39303e-08 0)
(0 -5.17598e-08 0)
(0 -4.98655e-08 0)
(0 -4.82412e-08 0)
(0 -4.68711e-08 0)
(0 -4.57317e-08 0)
(0 -4.47951e-08 0)
(0 -9.08919e-08 0)
(0 -9.03539e-08 0)
(0 -8.92936e-08 0)
(0 -8.77419e-08 0)
(0 -8.57432e-08 0)
(0 -8.33538e-08 0)
(0 -8.06399e-08 0)
(0 -7.76748e-08 0)
(0 -7.4536e-08 0)
(0 -7.13027e-08 0)
(0 -6.80525e-08 0)
(0 -6.48582e-08 0)
(0 -6.17854e-08 0)
(0 -5.88898e-08 0)
(0 -5.62152e-08 0)
(0 -5.37926e-08 0)
(0 -5.16397e-08 0)
(0 -4.97615e-08 0)
(0 -4.81514e-08 0)
(0 -4.67933e-08 0)
(0 -4.56639e-08 0)
(0 -4.47351e-08 0)
(0 -9.06092e-08 0)
(0 -9.00696e-08 0)
(0 -8.90068e-08 0)
(0 -8.74524e-08 0)
(0 -8.54519e-08 0)
(0 -8.30627e-08 0)
(0 -8.03515e-08 0)
(0 -7.73922e-08 0)
(0 -7.42625e-08 0)
(0 -7.10416e-08 0)
(0 -6.78066e-08 0)
(0 -6.463e-08 0)
(0 -6.15767e-08 0)
(0 -5.87015e-08 0)
(0 -5.60477e-08 0)
(0 -5.36454e-08 0)
(0 -5.15118e-08 0)
(0 -4.96512e-08 0)
(0 -4.80567e-08 0)
(0 -4.6712e-08 0)
(0 -4.55936e-08 0)
(0 -4.46736e-08 0)
(0 -9.03295e-08 0)
(0 -8.97869e-08 0)
(0 -8.87189e-08 0)
(0 -8.71586e-08 0)
(0 -8.5153e-08 0)
(0 -8.27609e-08 0)
(0 -8.005e-08 0)
(0 -7.70946e-08 0)
(0 -7.39729e-08 0)
(0 -7.07638e-08 0)
(0 -6.75441e-08 0)
(0 -6.43859e-08 0)
(0 -6.1353e-08 0)
(0 -5.84998e-08 0)
(0 -5.58684e-08 0)
(0 -5.34882e-08 0)
(0 -5.13756e-08 0)
(0 -4.95343e-08 0)
(0 -4.79569e-08 0)
(0 -4.6627e-08 0)
(0 -4.55208e-08 0)
(0 -4.46104e-08 0)
(0 -9.00596e-08 0)
(0 -8.95115e-08 0)
(0 -8.84344e-08 0)
(0 -8.68636e-08 0)
(0 -8.48485e-08 0)
(0 -8.24494e-08 0)
(0 -7.97355e-08 0)
(0 -7.67817e-08 0)
(0 -7.36664e-08 0)
(0 -7.04684e-08 0)
(0 -6.72642e-08 0)
(0 -6.41249e-08 0)
(0 -6.11137e-08 0)
(0 -5.82839e-08 0)
(0 -5.56766e-08 0)
(0 -5.33204e-08 0)
(0 -5.12306e-08 0)
(0 -4.94104e-08 0)
(0 -4.78518e-08 0)
(0 -4.6538e-08 0)
(0 -4.54452e-08 0)
(0 -4.45456e-08 0)
(0 -8.98084e-08 0)
(0 -8.92511e-08 0)
(0 -8.81588e-08 0)
(0 -8.65709e-08 0)
(0 -8.454e-08 0)
(0 -8.21289e-08 0)
(0 -7.94079e-08 0)
(0 -7.64528e-08 0)
(0 -7.33421e-08 0)
(0 -7.01545e-08 0)
(0 -6.69657e-08 0)
(0 -6.38461e-08 0)
(0 -6.08579e-08 0)
(0 -5.8053e-08 0)
(0 -5.54718e-08 0)
(0 -5.31414e-08 0)
(0 -5.10765e-08 0)
(0 -4.92792e-08 0)
(0 -4.77412e-08 0)
(0 -4.64451e-08 0)
(0 -4.5367e-08 0)
(0 -4.44791e-08 0)
(0 -8.95889e-08 0)
(0 -8.90154e-08 0)
(0 -8.78982e-08 0)
(0 -8.62837e-08 0)
(0 -8.4229e-08 0)
(0 -8.17994e-08 0)
(0 -7.90666e-08 0)
(0 -7.6107e-08 0)
(0 -7.29991e-08 0)
(0 -6.98209e-08 0)
(0 -6.66476e-08 0)
(0 -6.35485e-08 0)
(0 -6.05845e-08 0)
(0 -5.78065e-08 0)
(0 -5.52532e-08 0)
(0 -5.29509e-08 0)
(0 -5.09129e-08 0)
(0 -4.91406e-08 0)
(0 -4.76249e-08 0)
(0 -4.63481e-08 0)
(0 -4.52861e-08 0)
(0 -4.44111e-08 0)
(0 -8.94204e-08 0)
(0 -8.88166e-08 0)
(0 -8.76588e-08 0)
(0 -8.60044e-08 0)
(0 -8.39157e-08 0)
(0 -8.14602e-08 0)
(0 -7.87104e-08 0)
(0 -7.57429e-08 0)
(0 -7.26357e-08 0)
(0 -6.94663e-08 0)
(0 -6.63087e-08 0)
(0 -6.3231e-08 0)
(0 -6.02929e-08 0)
(0 -5.75436e-08 0)
(0 -5.50205e-08 0)
(0 -5.27485e-08 0)
(0 -5.07397e-08 0)
(0 -4.89945e-08 0)
(0 -4.7503e-08 0)
(0 -4.62472e-08 0)
(0 -4.52026e-08 0)
(0 -4.43415e-08 0)
(0 -8.93359e-08 0)
(0 -8.86685e-08 0)
(0 -8.74442e-08 0)
(0 -8.57326e-08 0)
(0 -8.35982e-08 0)
(0 -8.11089e-08 0)
(0 -7.8337e-08 0)
(0 -7.53582e-08 0)
(0 -7.22501e-08 0)
(0 -6.90889e-08 0)
(0 -6.59475e-08 0)
(0 -6.28925e-08 0)
(0 -5.99821e-08 0)
(0 -5.72637e-08 0)
(0 -5.47732e-08 0)
(0 -5.25339e-08 0)
(0 -5.05566e-08 0)
(0 -4.88407e-08 0)
(0 -4.73755e-08 0)
(0 -4.61423e-08 0)
(0 -4.51166e-08 0)
(0 -4.42706e-08 0)
(0 -8.98323e-08 0)
(0 -8.96115e-08 0)
(0 -9.0293e-08 0)
(0 -9.01798e-08 0)
(0 -9.02183e-08 0)
(0 -9.01727e-08 0)
(0 -9.02375e-08 0)
(0 -9.00034e-08 0)
(0 -9.03734e-08 0)
(0 -8.98384e-08 0)
(0 -9.03499e-08 0)
(0 -9.00731e-08 0)
(0 -9.04942e-08 0)
(0 -9.00459e-08 0)
(0 -9.0418e-08 0)
(0 -9.01338e-08 0)
(0 -9.0045e-08 0)
(0 -8.98837e-08 0)
(0 -8.98433e-08 0)
(0 -9.04531e-08 0)
(0 -9.04074e-08 0)
(0 -8.99284e-08 0)
(0 -9.03915e-08 0)
(0 -9.01692e-08 0)
(0 -9.00325e-08 0)
(0 -9.02674e-08 0)
(0 -9.02695e-08 0)
(0 -9.0199e-08 0)
(0 -9.03009e-08 0)
(0 -9.04498e-08 0)
(0 -8.99675e-08 0)
(0 -9.02629e-08 0)
(0 -9.01939e-08 0)
(0 -8.99599e-08 0)
(0 -9.14764e-08 0)
(0 -8.95334e-08 0)
(0 -9.35066e-08 0)
(0 -7.85786e-08 0)
(0 -8.97309e-08 0)
(0 -8.95599e-08 0)
(0 -8.9697e-08 0)
(0 -8.97202e-08 0)
(0 -9.00077e-08 0)
(0 -9.01733e-08 0)
(0 -9.05235e-08 0)
(0 -9.05781e-08 0)
(0 -9.10655e-08 0)
(0 -9.00182e-08 0)
(0 -9.12173e-08 0)
(0 -8.9112e-08 0)
(0 -9.24457e-08 0)
(0 -9.09768e-08 0)
(0 -9.22646e-08 0)
(0 -8.92736e-08 0)
(0 -8.55033e-08 0)
(0 -7.74716e-08 0)
(0 -8.8009e-08 0)
(0 -7.99837e-08 0)
(0 -9.37711e-08 0)
(0 -9.39116e-08 0)
(0 -9.5532e-08 0)
(0 -9.31053e-08 0)
(0 -9.12284e-08 0)
(0 -9.16287e-08 0)
(0 -9.65686e-08 0)
(0 -8.8081e-08 0)
(0 -9.59829e-08 0)
(0 -9.27373e-08 0)
(0 -9.60829e-08 0)
(0 -8.99088e-08 0)
(0 -9.69221e-08 0)
(0 -8.87588e-08 0)
(0 -9.59814e-08 0)
(0 -9.42155e-08 0)
(0 -9.4152e-08 0)
(0 -8.70008e-08 0)
(0 -9.74526e-08 0)
(0 -8.71502e-08 0)
(0 -9.33054e-08 0)
(0 -9.24935e-08 0)
(0 -9.32077e-08 0)
(0 -8.32805e-08 0)
(0 -9.44019e-08 0)
(0 -9.16455e-08 0)
(0 -9.11147e-08 0)
(0 -8.54508e-08 0)
(0 -9.61856e-08 0)
(0 -8.93173e-08 0)
(0 -9.22228e-08 0)
(0 -8.37492e-08 0)
(0 -8.77392e-08 0)
(0 -8.19044e-08 0)
(0 -9.33826e-08 0)
(0 -8.91398e-08 0)
(0 -8.3289e-08 0)
(0 -8.23338e-08 0)
(0 -9.17375e-08 0)
(0 -8.09571e-08 0)
(0 -9.21493e-08 0)
(0 -8.81632e-08 0)
(0 -8.81821e-08 0)
(0 -8.15056e-08 0)
(0 -9.06848e-08 0)
(0 -8.71595e-08 0)
(0 -9.15286e-08 0)
(0 -9.1314e-08 0)
(0 -9.29409e-08 0)
(0 -9.28335e-08 0)
(0 -8.01539e-08 0)
(0 -8.07861e-08 0)
(0 -9.48616e-08 0)
(0 -9.61948e-08 0)
(0 -7.88371e-08 0)
(0 -9.02976e-08 0)
(0 -9.52511e-08 0)
(0 -9.66862e-08 0)
(0 -8.82208e-08 0)
(0 -9.74853e-08 0)
(0 -8.87127e-08 0)
(0 -8.51497e-08 0)
(0 -9.66466e-08 0)
(0 -9.5902e-08 0)
(0 -8.55341e-08 0)
(0 -8.35908e-08 0)
(0 -9.61921e-08 0)
(0 -9.34439e-08 0)
(0 -9.05137e-08 0)
(0 -9.38872e-08 0)
(0 -8.23749e-08 0)
(0 -8.88883e-08 0)
(0 -9.38537e-08 0)
(0 -9.01836e-08 0)
(0 -9.53812e-08 0)
(0 -9.5816e-08 0)
(0 -9.61211e-08 0)
(0 -9.78005e-08 0)
(0 -9.23958e-08 0)
(0 -8.82605e-08 0)
(0 -8.36933e-08 0)
(0 -8.6683e-08 0)
(0 -8.23429e-08 0)
(0 -9.81558e-08 0)
(0 -8.97119e-08 0)
(0 -9.60453e-08 0)
(0 -8.97793e-08 0)
(0 -8.96168e-08 0)
(0 -8.18213e-08 0)
(0 -9.07533e-08 0)
(0 -9.65865e-08 0)
(0 -9.35619e-08 0)
(0 -8.59601e-08 0)
(0 -7.85539e-08 0)
(0 -8.73538e-08 0)
(0 -7.94092e-08 0)
(0 -8.82255e-08 0)
(0 -9.25846e-08 0)
(0 -8.7479e-08 0)
(0 -9.26325e-08 0)
(0 -8.83544e-08 0)
(0 -8.93951e-08 0)
(0 -9.35778e-08 0)
(0 -9.04302e-08 0)
(0 -9.1265e-08 0)
(0 -9.49314e-08 0)
(0 -9.39008e-08 0)
(0 -8.24448e-08 0)
(0 -8.15268e-08 0)
(0 -8.66441e-08 0)
(0 -9.26521e-08 0)
(0 -7.84989e-08 0)
(0 -8.55229e-08 0)
(0 -8.92804e-08 0)
(0 -9.29743e-08 0)
(0 -7.932e-08 0)
(0 -8.60754e-08 0)
(0 -8.18621e-08 0)
(0 -8.88843e-08 0)
(0 -9.68943e-08 0)
(0 -9.2465e-08 0)
(0 -9.26718e-08 0)
(0 -9.0586e-08 0)
(0 -9.55466e-08 0)
(0 -9.38664e-08 0)
(0 -9.3774e-08 0)
(0 -9.70753e-08 0)
(0 -9.23622e-08 0)
(0 -8.97073e-08 0)
(0 -9.56267e-08 0)
(0 -9.81318e-08 0)
(0 -9.18986e-08 0)
(0 -8.4775e-08 0)
(0 -9.14785e-08 0)
(0 -8.74527e-08 0)
(0 -8.71544e-08 0)
(0 -7.94342e-08 0)
(0 -9.08287e-08 0)
(0 -9.54593e-08 0)
(0 -9.05946e-08 0)
(0 -8.35162e-08 0)
(0 -9.6956e-08 0)
(0 -9.52602e-08 0)
(0 -8.83e-08 0)
(0 -8.50746e-08 0)
(0 -9.39576e-08 0)
(0 -9.70465e-08 0)
(0 -9.06827e-08 0)
(0 -8.70356e-08 0)
(0 -9.05644e-08 0)
(0 -8.94126e-08 0)
(0 -7.78395e-08 0)
(0 -8.44674e-08 0)
(0 -8.29682e-08 0)
(0 -8.7789e-08 0)
(0 -8.3795e-08 0)
(0 -8.8174e-08 0)
(0 -9.06702e-08 0)
(0 -8.46238e-08 0)
(0 -9.1562e-08 0)
(0 -8.62461e-08 0)
(0 -9.52213e-08 0)
(0 -8.78441e-08 0)
(0 -9.29183e-08 0)
(0 -9.20082e-08 0)
(0 -8.94569e-08 0)
(0 -9.39105e-08 0)
(0 -8.93947e-08 0)
(0 -9.20602e-08 0)
(0 -9.37374e-08 0)
(0 -9.57895e-08 0)
(0 -9.30283e-08 0)
(0 -9.49719e-08 0)
(0 -9.33551e-08 0)
(0 -9.5642e-08 0)
(0 -9.08706e-08 0)
(0 -8.93076e-08 0)
(0 -8.03682e-08 0)
(0 -8.52736e-08 0)
(0 -9.5919e-08 0)
(0 -9.81882e-08 0)
(0 -7.94276e-08 0)
(0 -8.54589e-08 0)
(0 -9.46755e-08 0)
(0 -9.75348e-08 0)
(0 -8.45193e-08 0)
(0 -9.1719e-08 0)
(0 -9.59115e-08 0)
(0 -9.19591e-08 0)
(0 -7.72135e-08 0)
(0 -8.31763e-08 0)
(0 -8.11822e-08 0)
(0 -7.78354e-08 0)
(0 -9.57112e-08 0)
(0 -9.47617e-08 0)
(0 -8.99471e-08 0)
(0 -9.44107e-08 0)
(0 -9.35543e-08 0)
(0 -9.03201e-08 0)
(0 -9.11627e-08 0)
(0 -9.00894e-08 0)
(0 -8.24744e-08 0)
(0 -8.68762e-08 0)
(0 -9.37563e-08 0)
(0 -9.4929e-08 0)
(0 -9.63358e-08 0)
(0 -9.82992e-08 0)
(0 -9.44971e-08 0)
(0 -9.08187e-08 0)
(0 -9.10661e-08 0)
(0 -9.15847e-08 0)
(0 -8.13633e-08 0)
(0 -8.01446e-08 0)
(0 -9.70554e-08 0)
(0 -9.55068e-08 0)
(0 -9.59073e-08 0)
(0 -9.6544e-08 0)
(0 -9.21123e-08 0)
(0 -9.44895e-08 0)
(0 -9.027e-08 0)
(0 -8.70741e-08 0)
(0 -9.37581e-08 0)
(0 -8.94716e-08 0)
(0 -9.28983e-08 0)
(0 -9.32942e-08 0)
(0 -8.5549e-08 0)
(0 -9.01235e-08 0)
(0 -9.21441e-08 0)
(0 -9.34711e-08 0)
(0 -8.56831e-08 0)
(0 -9.00282e-08 0)
(0 -8.87134e-08 0)
(0 -8.69601e-08 0)
(0 -8.65431e-08 0)
(0 -9.11114e-08 0)
(0 -9.65052e-08 0)
(0 -9.73774e-08 0)
(0 -8.53857e-08 0)
(0 -8.1768e-08 0)
(0 -8.24713e-08 0)
(0 -8.02277e-08 0)
(0 -9.75535e-08 0)
(0 -9.55302e-08 0)
(0 -9.23405e-08 0)
(0 -9.56198e-08 0)
(0 -8.93125e-08 0)
(0 -8.95663e-08 0)
(0 -9.41375e-08 0)
(0 -9.44179e-08 0)
(0 -8.90526e-08 0)
(0 -9.15373e-08 0)
(0 -8.64858e-08 0)
(0 -9.01079e-08 0)
(0 -9.79917e-08 0)
(0 -9.47072e-08 0)
(0 -9.58195e-08 0)
(0 -9.80283e-08 0)
(0 -8.40721e-08 0)
(0 -8.70374e-08 0)
(0 -9.31219e-08 0)
(0 -8.82243e-08 0)
(0 -9.40984e-08 0)
(0 -9.42168e-08 0)
(0 -8.97376e-08 0)
(0 -8.94e-08 0)
(0 -8.07219e-08 0)
(0 -8.38914e-08 0)
(0 -8.49526e-08 0)
(0 -8.70934e-08 0)
(0 -8.43362e-08 0)
(0 -8.35478e-08 0)
(0 -9.08829e-08 0)
(0 -8.83999e-08 0)
(0 -9.03301e-08 0)
(0 -8.9345e-08 0)
(0 -8.90291e-08 0)
(0 -9.11187e-08 0)
(0 -9.10215e-08 0)
(0 -9.30065e-08 0)
(0 -9.01837e-08 0)
(0 -8.97641e-08 0)
(0 -9.00687e-08 0)
(0 -9.36536e-08 0)
(0 -8.92225e-08 0)
(0 -8.82691e-08 0)
(0 -8.09572e-08 0)
(0 -8.42965e-08 0)
(0 -8.98681e-08 0)
(0 -8.76703e-08 0)
(0 -9.18035e-08 0)
(0 -9.28234e-08 0)
(0 -8.8828e-08 0)
(0 -9.21131e-08 0)
(0 -8.5084e-08 0)
(0 -8.26996e-08 0)
(0 -9.15097e-08 0)
(0 -9.25288e-08 0)
(0 -9.16154e-08 0)
(0 -9.16962e-08 0)
(0 -8.75859e-08 0)
(0 -9.10682e-08 0)
(0 -8.71642e-08 0)
(0 -8.52731e-08 0)
(0 -9.09682e-08 0)
(0 -9.39603e-08 0)
(0 -8.59834e-08 0)
(0 -8.36445e-08 0)
(0 -8.98026e-08 0)
(0 -8.80885e-08 0)
(0 -9.41219e-08 0)
(0 -9.44926e-08 0)
(0 -9.46323e-08 0)
(0 -9.5274e-08 0)
(0 -9.28084e-08 0)
(0 -9.02739e-08 0)
(0 -9.35249e-08 0)
(0 -9.20229e-08 0)
(0 -8.94709e-08 0)
(0 -9.12349e-08 0)
(0 -9.20911e-08 0)
(0 -8.87886e-08 0)
(0 -8.70672e-08 0)
(0 -9.03354e-08 0)
(0 -8.82278e-08 0)
(0 -8.62212e-08 0)
(0 -8.45871e-08 0)
(0 -8.28208e-08 0)
(0 -9.34462e-08 0)
(0 -9.37536e-08 0)
(0 -9.25664e-08 0)
(0 -9.45456e-08 0)
(0 -9.47574e-08 0)
(0 -9.32352e-08 0)
(0 -8.54837e-08 0)
(0 -8.72392e-08 0)
(0 -7.8186e-08 0)
(0 -8.096e-08 0)
(0 -9.48372e-08 0)
(0 -9.20422e-08 0)
(0 -9.44987e-08 0)
(0 -9.66823e-08 0)
(0 -8.44931e-08 0)
(0 -8.65775e-08 0)
(0 -8.82338e-08 0)
(0 -8.62786e-08 0)
(0 -9.44113e-08 0)
(0 -9.47272e-08 0)
(0 -8.03262e-08 0)
(0 -8.21195e-08 0)
(0 -8.98564e-08 0)
(0 -8.77557e-08 0)
(0 -9.3287e-08 0)
(0 -9.57717e-08 0)
(0 -8.54045e-08 0)
(0 -8.36718e-08 0)
(0 -9.44614e-08 0)
(0 -9.43689e-08 0)
(0 -9.19811e-08 0)
(0 -9.45484e-08 0)
(0 -9.75568e-08 0)
(0 -9.65304e-08 0)
(0 -9.50091e-08 0)
(0 -9.39892e-08 0)
(0 -8.93939e-08 0)
(0 -9.06968e-08 0)
(0 -9.35461e-08 0)
(0 -9.49024e-08 0)
(0 -9.13848e-08 0)
(0 -9.30417e-08 0)
(0 -9.59674e-08 0)
(0 -9.53762e-08 0)
(0 -8.93783e-08 0)
(0 -9.00607e-08 0)
(0 -8.45533e-08 0)
(0 -8.14015e-08 0)
(0 -9.77917e-08 0)
(0 -9.77597e-08 0)
(0 -8.27153e-08 0)
(0 -8.52293e-08 0)
(0 -9.31492e-08 0)
(0 -9.11914e-08 0)
(0 -9.16421e-08 0)
(0 -9.16256e-08 0)
(0 -8.0168e-08 0)
(0 -7.7428e-08 0)
(0 -9.16084e-08 0)
(0 -9.38835e-08 0)
(0 -7.83696e-08 0)
(0 -7.81654e-08 0)
(0 -7.9194e-08 0)
(0 -7.87331e-08 0)
(0 -8.38708e-08 0)
(0 -8.08214e-08 0)
(0 -9.7613e-08 0)
(0 -9.65242e-08 0)
(0 -9.03974e-08 0)
(0 -9.20424e-08 0)
(0 -9.29923e-08 0)
(0 -9.29763e-08 0)
(0 -9.19818e-08 0)
(0 -9.16039e-08 0)
(0 -9.71951e-08 0)
(0 -9.73663e-08 0)
(0 -8.62033e-08 0)
(0 -8.84798e-08 0)
(0 -8.97266e-08 0)
(0 -8.96753e-08 0)
(0 -9.77846e-08 0)
(0 -9.56281e-08 0)
(0 -8.97347e-08 0)
(0 -8.95709e-08 0)
(0 -8.97996e-08 0)
(0 -8.81138e-08 0)
(0 -8.86247e-08 0)
(0 -9.02901e-08 0)
(0 -9.20203e-08 0)
(0 -9.41244e-08 0)
(0 -9.18365e-08 0)
(0 -9.05187e-08 0)
(0 -9.10033e-08 0)
(0 -9.09345e-08 0)
(0 -9.26992e-08 0)
(0 -9.25026e-08 0)
(0 -8.02061e-08 0)
(0 -8.27651e-08 0)
(0 -9.03437e-08 0)
(0 -9.06779e-08 0)
(0 -8.56775e-08 0)
(0 -8.72104e-08 0)
(0 -1.01852e-07 0)
(0 -9.61803e-08 0)
(0 -1.01645e-07 0)
(0 -9.49413e-08 0)
(0 -9.67426e-08 0)
(0 -9.69243e-08 0)
(0 -9.77551e-08 0)
(0 -9.8118e-08 0)
(0 -9.85442e-08 0)
(0 -9.85896e-08 0)
(0 -9.9379e-08 0)
(0 -9.90215e-08 0)
(0 -1.0046e-07 0)
(0 -9.92507e-08 0)
(0 -1.00848e-07 0)
(0 -9.99941e-08 0)
(0 -1.01249e-07 0)
(0 -1.01188e-07 0)
(0 -1.02821e-07 0)
(0 -9.98184e-08 0)
(0 -1.03712e-07 0)
(0 -1.02054e-07 0)
(0 -9.87817e-08 0)
(0 -9.56032e-08 0)
(0 -9.87789e-08 0)
(0 -1.03895e-07 0)
(0 -1.03154e-07 0)
(0 -1.00196e-07 0)
(0 -1.04199e-07 0)
(0 -1.00855e-07 0)
(0 -1.03564e-07 0)
(0 -9.92884e-08 0)
(0 -1.0364e-07 0)
(0 -1.00962e-07 0)
(0 -1.01186e-07 0)
(0 -1.00833e-07 0)
(0 -1.0343e-07 0)
(0 -9.80705e-08 0)
(0 -1.03435e-07 0)
(0 -9.80216e-08 0)
(0 -1.01799e-07 0)
(0 -1.02074e-07 0)
(0 -1.02745e-07 0)
(0 -9.71537e-08 0)
(0 -9.92479e-08 0)
(0 -9.93704e-08 0)
(0 -1.01836e-07 0)
(0 -9.6257e-08 0)
(0 -1.01266e-07 0)
(0 -9.77241e-08 0)
(0 -1.01355e-07 0)
(0 -1.00278e-07 0)
(0 -1.01902e-07 0)
(0 -9.59519e-08 0)
(0 -9.70578e-08 0)
(0 -9.91287e-08 0)
(0 -9.59845e-08 0)
(0 -1.0169e-07 0)
(0 -1.03932e-07 0)
(0 -9.9555e-08 0)
(0 -9.65612e-08 0)
(0 -1.00704e-07 0)
(0 -9.73821e-08 0)
(0 -1.02039e-07 0)
(0 -1.02773e-07 0)
(0 -9.81636e-08 0)
(0 -1.03236e-07 0)
(0 -9.97787e-08 0)
(0 -1.03948e-07 0)
(0 -1.01303e-07 0)
(0 -9.92801e-08 0)
(0 -1.01938e-07 0)
(0 -9.65138e-08 0)
(0 -1.02128e-07 0)
(0 -1.01961e-07 0)
(0 -9.88324e-08 0)
(0 -9.94325e-08 0)
(0 -9.84556e-08 0)
(0 -9.85433e-08 0)
(0 -1.02788e-07 0)
(0 -1.0195e-07 0)
(0 -1.01898e-07 0)
(0 -9.9362e-08 0)
(0 -1.01764e-07 0)
(0 -1.03587e-07 0)
(0 -1.04073e-07 0)
(0 -1.02463e-07 0)
(0 -1.03614e-07 0)
(0 -9.8583e-08 0)
(0 -9.64761e-08 0)
(0 -1.03583e-07 0)
(0 -1.01379e-07 0)
(0 -1.02178e-07 0)
(0 -9.98454e-08 0)
(0 -1.03331e-07 0)
(0 -1.0208e-07 0)
(0 -1.00862e-07 0)
(0 -1.00368e-07 0)
(0 -1.00453e-07 0)
(0 -9.84343e-08 0)
(0 -9.9475e-08 0)
(0 -1.01875e-07 0)
(0 -1.01144e-07 0)
(0 -1.01141e-07 0)
(0 -9.97196e-08 0)
(0 -9.576e-08 0)
(0 -9.94862e-08 0)
(0 -9.8446e-08 0)
(0 -1.02232e-07 0)
(0 -1.00301e-07 0)
(0 -9.71124e-08 0)
(0 -9.52064e-08 0)
(0 -1.03589e-07 0)
(0 -1.01881e-07 0)
(0 -9.95841e-08 0)
(0 -9.56838e-08 0)
(0 -1.00858e-07 0)
(0 -9.74242e-08 0)
(0 -1.03191e-07 0)
(0 -1.04127e-07 0)
(0 -1.02536e-07 0)
(0 -1.0097e-07 0)
(0 -1.04124e-07 0)
(0 -1.02555e-07 0)
(0 -9.89396e-08 0)
(0 -1.00355e-07 0)
(0 -9.87453e-08 0)
(0 -9.96513e-08 0)
(0 -1.01335e-07 0)
(0 -9.92428e-08 0)
(0 -9.98536e-08 0)
(0 -1.0167e-07 0)
(0 -1.00728e-07 0)
(0 -9.95884e-08 0)
(0 -1.02323e-07 0)
(0 -1.02753e-07 0)
(0 -1.01964e-07 0)
(0 -1.02834e-07 0)
(0 -9.9085e-08 0)
(0 -1.00926e-07 0)
(0 -1.01158e-07 0)
(0 -9.92866e-08 0)
(0 -1.00324e-07 0)
(0 -9.86019e-08 0)
(0 -9.96366e-08 0)
(0 -1.01292e-07 0)
(0 -1.03044e-07 0)
(0 -1.00624e-07 0)
(0 -9.97261e-08 0)
(0 -9.80376e-08 0)
(0 -1.01755e-07 0)
(0 -1.0237e-07 0)
(0 -1.02038e-07 0)
(0 -1.02079e-07 0)
(0 -1.02518e-07 0)
(0 -1.02171e-07 0)
(0 -9.70246e-08 0)
(0 -9.91792e-08 0)
(0 -1.01123e-07 0)
(0 -1.00345e-07 0)
(0 -1.03983e-07 0)
(0 -1.03859e-07 0)
(0 -9.77767e-08 0)
(0 -9.54204e-08 0)
(0 -1.02905e-07 0)
(0 -1.03063e-07 0)
(0 -1.04353e-07 0)
(0 -1.03526e-07 0)
(0 -1.03368e-07 0)
(0 -1.02604e-07 0)
(0 -1.00068e-07 0)
(0 -9.88857e-08 0)
(0 -9.90374e-08 0)
(0 -1.01522e-07 0)
(0 -1.01314e-07 0)
(0 -9.92859e-08 0)
(0 -1.02509e-07 0)
(0 -1.01757e-07 0)
(0 -1.02533e-07 0)
(0 -1.01124e-07 0)
(0 -1.00736e-07 0)
(0 -1.01287e-07 0)
(0 -9.72494e-08 0)
(0 -9.60814e-08 0)
(0 -9.49267e-08 0)
(0 -9.73517e-08 0)
(0 -9.66823e-08 0)
(0 -9.49777e-08 0)
(0 -9.59868e-08 0)
(0 -9.78416e-08 0)
(0 -9.80892e-08 0)
(0 -9.98526e-08 0)
(0 -9.651e-08 0)
(0 -9.84492e-08 0)
(0 -1.00965e-07 0)
(0 -9.85908e-08 0)
(0 -1.0385e-07 0)
(0 -1.04312e-07 0)
(0 -9.71012e-08 0)
(0 -9.77445e-08 0)
(0 -1.01877e-07 0)
(0 -1.00987e-07 0)
(0 -1.04327e-07 0)
(0 -1.03639e-07 0)
(0 -1.00339e-07 0)
(0 -1.00129e-07 0)
(0 -1.03095e-07 0)
(0 -1.02943e-07 0)
(0 -1.03644e-07 0)
(0 -1.03309e-07 0)
(0 -1.02422e-07 0)
(0 -1.00381e-07 0)
(0 -9.97354e-08 0)
(0 -9.9282e-08 0)
(0 -1.03913e-07 0)
(0 -1.0311e-07 0)
(0 -9.94107e-08 0)
(0 -1.00608e-07 0)
(0 -9.72628e-08 0)
(0 -9.96585e-08 0)
(0 -1.00284e-07 0)
(0 -1.00345e-07 0)
(0 -9.74408e-08 0)
(0 -9.8889e-08 0)
(0 -1.01507e-07 0)
(0 -1.01782e-07 0)
(0 -1.00858e-07 0)
(0 -1.01633e-07 0)
(0 -1.03195e-07 0)
(0 -1.03072e-07 0)
(0 -1.01593e-07 0)
(0 -1.02845e-07 0)
(0 -9.7975e-08 0)
(0 -9.84879e-08 0)
(0 -9.98529e-08 0)
(0 -1.00225e-07 0)
(0 -1.03499e-07 0)
(0 -1.02641e-07 0)
(0 -1.02311e-07 0)
(0 -1.01059e-07 0)
(0 -9.87197e-08 0)
(0 -9.87745e-08 0)
(0 -9.84489e-08 0)
(0 -9.92715e-08 0)
(0 -1.02635e-07 0)
(0 -1.02475e-07 0)
(0 -1.0116e-07 0)
(0 -1.01396e-07 0)
(0 -1.0098e-07 0)
(0 -1.00075e-07 0)
(0 -1.00402e-07 0)
(0 -1.00768e-07 0)
(0 -1.00198e-07 0)
(0 -1.00104e-07 0)
(0 -9.78523e-08 0)
(0 -9.82416e-08 0)
(0 -1.00261e-07 0)
(0 -9.90212e-08 0)
(0 -1.00306e-07 0)
(0 -1.0071e-07 0)
(0 -1.00721e-07 0)
(0 -1.01469e-07 0)
(0 -1.01781e-07 0)
(0 -1.02206e-07 0)
(0 -9.91669e-08 0)
(0 -9.73365e-08 0)
(0 -1.00349e-07 0)
(0 -1.01474e-07 0)
(0 -1.01202e-07 0)
(0 -1.01271e-07 0)
(0 -1.02256e-07 0)
(0 -1.00916e-07 0)
(0 -9.79132e-08 0)
(0 -9.73843e-08 0)
(0 -1.02991e-07 0)
(0 -1.03278e-07 0)
(0 -1.0264e-07 0)
(0 -1.0239e-07 0)
(0 -1.0081e-07 0)
(0 -1.01168e-07 0)
(0 -1.04163e-07 0)
(0 -1.04238e-07 0)
(0 -9.85284e-08 0)
(0 -9.97216e-08 0)
(0 -9.87836e-08 0)
(0 -1.00183e-07 0)
(0 -1.03326e-07 0)
(0 -1.03096e-07 0)
(0 -1.01157e-07 0)
(0 -9.94225e-08 0)
(0 -9.96451e-08 0)
(0 -1.00329e-07 0)
(0 -1.00183e-07 0)
(0 -1.01662e-07 0)
(0 -9.7634e-08 0)
(0 -9.95369e-08 0)
(0 -9.77835e-08 0)
(0 -9.81656e-08 0)
(0 -1.02825e-07 0)
(0 -1.0313e-07 0)
(0 -9.989e-08 0)
(0 -9.94763e-08 0)
(0 -1.04438e-07 0)
(0 -1.04219e-07 0)
(0 -1.02157e-07 0)
(0 -1.02092e-07 0)
(0 -1.02165e-07 0)
(0 -1.02119e-07 0)
(0 -1.02223e-07 0)
(0 -1.02198e-07 0)
(0 -1.02337e-07 0)
(0 -1.02336e-07 0)
(0 -1.02497e-07 0)
(0 -1.02515e-07 0)
(0 -1.02701e-07 0)
(0 -1.0274e-07 0)
(0 -1.02937e-07 0)
(0 -1.02994e-07 0)
(0 -1.03203e-07 0)
(0 -1.03274e-07 0)
(0 -1.03485e-07 0)
(0 -1.03567e-07 0)
(0 -1.0377e-07 0)
(0 -1.03853e-07 0)
(0 -1.04043e-07 0)
(0 -1.04121e-07 0)
(0 -1.04286e-07 0)
(0 -1.04342e-07 0)
(0 -1.04472e-07 0)
(0 -1.04493e-07 0)
(0 -1.0458e-07 0)
(0 -1.04549e-07 0)
(0 -1.04583e-07 0)
(0 -1.04482e-07 0)
(0 -1.04741e-07 0)
(0 -1.04489e-07 0)
(0 -1.02173e-07 0)
(0 -1.02125e-07 0)
(0 -1.0223e-07 0)
(0 -1.02202e-07 0)
(0 -1.02335e-07 0)
(0 -1.02328e-07 0)
(0 -1.02494e-07 0)
(0 -1.02509e-07 0)
(0 -1.02696e-07 0)
(0 -1.02731e-07 0)
(0 -1.02938e-07 0)
(0 -1.02992e-07 0)
(0 -1.03208e-07 0)
(0 -1.03277e-07 0)
(0 -1.03501e-07 0)
(0 -1.03585e-07 0)
(0 -1.03811e-07 0)
(0 -1.03905e-07 0)
(0 -1.04117e-07 0)
(0 -1.04207e-07 0)
(0 -1.04399e-07 0)
(0 -1.04476e-07 0)
(0 -1.0464e-07 0)
(0 -1.04695e-07 0)
(0 -1.04822e-07 0)
(0 -1.04837e-07 0)
(0 -1.0492e-07 0)
(0 -1.04882e-07 0)
(0 -1.04909e-07 0)
(0 -1.04795e-07 0)
(0 -9.56189e-08 0)
(0 -9.50724e-08 0)
(0 -1.01654e-07 0)
(0 -9.49281e-08 0)
(0 -9.57174e-08 0)
(0 -9.59136e-08 0)
(0 -9.68871e-08 0)
(0 -9.72822e-08 0)
(0 -9.81206e-08 0)
(0 -9.64834e-08 0)
(0 -9.89007e-08 0)
(0 -9.85826e-08 0)
(0 -9.99562e-08 0)
(0 -9.94671e-08 0)
(0 -1.01301e-07 0)
(0 -9.8329e-08 0)
(0 -1.02533e-07 0)
(0 -1.00687e-07 0)
(0 -1.02885e-07 0)
(0 -9.88488e-08 0)
(0 -1.04374e-07 0)
(0 -1.01707e-07 0)
(0 -9.87673e-08 0)
(0 -1.03963e-07 0)
(0 -1.03302e-07 0)
(0 -9.87314e-08 0)
(0 -1.02935e-07 0)
(0 -9.93226e-08 0)
(0 -1.03359e-07 0)
(0 -1.00547e-07 0)
(0 -1.04227e-07 0)
(0 -9.93283e-08 0)
(0 -1.01549e-07 0)
(0 -1.02901e-07 0)
(0 -1.03398e-07 0)
(0 -9.85933e-08 0)
(0 -1.02631e-07 0)
(0 -9.87162e-08 0)
(0 -1.0225e-07 0)
(0 -1.01904e-07 0)
(0 -1.03e-07 0)
(0 -9.7727e-08 0)
(0 -9.94018e-08 0)
(0 -9.78473e-08 0)
(0 -1.01926e-07 0)
(0 -1.01159e-07 0)
(0 -1.01468e-07 0)
(0 -9.78721e-08 0)
(0 -1.00744e-07 0)
(0 -1.00866e-07 0)
(0 -9.59538e-08 0)
(0 -1.01744e-07 0)
(0 -1.00722e-07 0)
(0 -9.89891e-08 0)
(0 -9.70401e-08 0)
(0 -9.72171e-08 0)
(0 -9.59114e-08 0)
(0 -1.01738e-07 0)
(0 -1.04152e-07 0)
(0 -9.91318e-08 0)
(0 -9.96538e-08 0)
(0 -1.04483e-07 0)
(0 -9.94049e-08 0)
(0 -1.03618e-07 0)
(0 -1.02764e-07 0)
(0 -9.74185e-08 0)
(0 -1.02192e-07 0)
(0 -9.7117e-08 0)
(0 -9.87005e-08 0)
(0 -1.02045e-07 0)
(0 -9.92538e-08 0)
(0 -1.0313e-07 0)
(0 -9.88737e-08 0)
(0 -9.59886e-08 0)
(0 -9.99867e-08 0)
(0 -9.84977e-08 0)
(0 -1.03612e-07 0)
(0 -9.87e-08 0)
(0 -1.01375e-07 0)
(0 -1.02443e-07 0)
(0 -1.00409e-07 0)
(0 -9.8699e-08 0)
(0 -1.00801e-07 0)
(0 -1.04677e-07 0)
(0 -1.03275e-07 0)
(0 -1.04149e-07 0)
(0 -1.03275e-07 0)
(0 -1.01972e-07 0)
(0 -1.01773e-07 0)
(0 -9.85929e-08 0)
(0 -9.63884e-08 0)
(0 -1.00934e-07 0)
(0 -9.75162e-08 0)
(0 -1.01754e-07 0)
(0 -9.91414e-08 0)
(0 -1.02264e-07 0)
(0 -1.01145e-07 0)
(0 -1.01137e-07 0)
(0 -9.92488e-08 0)
(0 -9.49837e-08 0)
(0 -9.94144e-08 0)
(0 -9.79378e-08 0)
(0 -1.02036e-07 0)
(0 -9.87867e-08 0)
(0 -1.01385e-07 0)
(0 -1.00221e-07 0)
(0 -1.03282e-07 0)
(0 -1.0461e-07 0)
(0 -1.02326e-07 0)
(0 -1.01461e-07 0)
(0 -9.62205e-08 0)
(0 -9.85754e-08 0)
(0 -9.78801e-08 0)
(0 -1.01172e-07 0)
(0 -1.03791e-07 0)
(0 -1.04502e-07 0)
(0 -1.02123e-07 0)
(0 -1.03958e-07 0)
(0 -9.58791e-08 0)
(0 -1.00193e-07 0)
(0 -9.99905e-08 0)
(0 -1.01915e-07 0)
(0 -9.51613e-08 0)
(0 -9.79063e-08 0)
(0 -1.02081e-07 0)
(0 -1.03109e-07 0)
(0 -1.02101e-07 0)
(0 -1.00733e-07 0)
(0 -1.00128e-07 0)
(0 -9.93728e-08 0)
(0 -9.84458e-08 0)
(0 -9.99406e-08 0)
(0 -9.71264e-08 0)
(0 -9.8962e-08 0)
(0 -1.00706e-07 0)
(0 -9.99714e-08 0)
(0 -1.02962e-07 0)
(0 -1.0291e-07 0)
(0 -1.02642e-07 0)
(0 -1.00339e-07 0)
(0 -1.041e-07 0)
(0 -1.04557e-07 0)
(0 -1.03924e-07 0)
(0 -1.03431e-07 0)
(0 -1.02482e-07 0)
(0 -1.01908e-07 0)
(0 -9.85385e-08 0)
(0 -1.01448e-07 0)
(0 -9.95118e-08 0)
(0 -1.02404e-07 0)
(0 -1.00976e-07 0)
(0 -9.88308e-08 0)
(0 -9.65229e-08 0)
(0 -1.00221e-07 0)
(0 -9.73448e-08 0)
(0 -1.00931e-07 0)
(0 -9.78663e-08 0)
(0 -1.00264e-07 0)
(0 -9.94918e-08 0)
(0 -9.81388e-08 0)
(0 -1.01216e-07 0)
(0 -1.02732e-07 0)
(0 -1.03576e-07 0)
(0 -1.04262e-07 0)
(0 -9.58032e-08 0)
(0 -9.84588e-08 0)
(0 -1.04511e-07 0)
(0 -1.03961e-07 0)
(0 -9.68516e-08 0)
(0 -9.94077e-08 0)
(0 -1.01452e-07 0)
(0 -1.02468e-07 0)
(0 -9.78094e-08 0)
(0 -9.76954e-08 0)
(0 -9.8404e-08 0)
(0 -1.00867e-07 0)
(0 -1.00851e-07 0)
(0 -9.97931e-08 0)
(0 -1.01747e-07 0)
(0 -9.94175e-08 0)
(0 -9.7789e-08 0)
(0 -9.53611e-08 0)
(0 -1.03654e-07 0)
(0 -1.02933e-07 0)
(0 -1.03769e-07 0)
(0 -1.04202e-07 0)
(0 -1.0313e-07 0)
(0 -1.03377e-07 0)
(0 -1.01353e-07 0)
(0 -1.01879e-07 0)
(0 -9.73667e-08 0)
(0 -9.57562e-08 0)
(0 -9.7235e-08 0)
(0 -9.60089e-08 0)
(0 -9.83364e-08 0)
(0 -9.64936e-08 0)
(0 -1.00453e-07 0)
(0 -1.02629e-07 0)
(0 -1.01958e-07 0)
(0 -1.00598e-07 0)
(0 -1.02152e-07 0)
(0 -1.01804e-07 0)
(0 -1.02332e-07 0)
(0 -1.02773e-07 0)
(0 -1.03061e-07 0)
(0 -1.02111e-07 0)
(0 -1.02063e-07 0)
(0 -1.01724e-07 0)
(0 -1.00421e-07 0)
(0 -9.90445e-08 0)
(0 -9.67294e-08 0)
(0 -9.52834e-08 0)
(0 -1.0218e-07 0)
(0 -1.00385e-07 0)
(0 -1.00453e-07 0)
(0 -9.80774e-08 0)
(0 -1.02429e-07 0)
(0 -1.00592e-07 0)
(0 -9.98594e-08 0)
(0 -1.01856e-07 0)
(0 -9.93863e-08 0)
(0 -9.74411e-08 0)
(0 -1.01147e-07 0)
(0 -1.00459e-07 0)
(0 -1.03617e-07 0)
(0 -1.02583e-07 0)
(0 -1.03894e-07 0)
(0 -1.02269e-07 0)
(0 -9.85562e-08 0)
(0 -1.00589e-07 0)
(0 -1.00359e-07 0)
(0 -1.0048e-07 0)
(0 -9.80201e-08 0)
(0 -9.94751e-08 0)
(0 -1.03329e-07 0)
(0 -1.02969e-07 0)
(0 -1.01013e-07 0)
(0 -1.01356e-07 0)
(0 -1.03566e-07 0)
(0 -1.02859e-07 0)
(0 -1.01257e-07 0)
(0 -1.00373e-07 0)
(0 -9.98239e-08 0)
(0 -9.83262e-08 0)
(0 -9.88858e-08 0)
(0 -9.76693e-08 0)
(0 -1.04108e-07 0)
(0 -1.04417e-07 0)
(0 -9.95951e-08 0)
(0 -9.91888e-08 0)
(0 -1.0238e-07 0)
(0 -1.00984e-07 0)
(0 -1.03229e-07 0)
(0 -1.01809e-07 0)
(0 -1.04239e-07 0)
(0 -1.04671e-07 0)
(0 -9.7008e-08 0)
(0 -9.6437e-08 0)
(0 -9.97278e-08 0)
(0 -1.00311e-07 0)
(0 -1.01238e-07 0)
(0 -1.00836e-07 0)
(0 -1.01302e-07 0)
(0 -9.96524e-08 0)
(0 -1.03576e-07 0)
(0 -1.02753e-07 0)
(0 -1.00552e-07 0)
(0 -1.0058e-07 0)
(0 -1.02698e-07 0)
(0 -1.03799e-07 0)
(0 -1.01014e-07 0)
(0 -1.0006e-07 0)
(0 -9.6791e-08 0)
(0 -9.74505e-08 0)
(0 -1.01437e-07 0)
(0 -1.00353e-07 0)
(0 -1.02374e-07 0)
(0 -1.01657e-07 0)
(0 -9.93053e-08 0)
(0 -9.73042e-08 0)
(0 -9.69775e-08 0)
(0 -9.88139e-08 0)
(0 -1.01752e-07 0)
(0 -1.00972e-07 0)
(0 -1.0194e-07 0)
(0 -1.03201e-07 0)
(0 -9.86118e-08 0)
(0 -9.95284e-08 0)
(0 -9.78367e-08 0)
(0 -9.84027e-08 0)
(0 -1.00465e-07 0)
(0 -1.00905e-07 0)
(0 -9.95069e-08 0)
(0 -9.96628e-08 0)
(0 -1.03382e-07 0)
(0 -1.02838e-07 0)
(0 -1.00622e-07 0)
(0 -1.00005e-07 0)
(0 -9.80208e-08 0)
(0 -9.8213e-08 0)
(0 -9.94775e-08 0)
(0 -9.79514e-08 0)
(0 -9.9967e-08 0)
(0 -9.90749e-08 0)
(0 -9.95076e-08 0)
(0 -9.83359e-08 0)
(0 -1.00189e-07 0)
(0 -1.0127e-07 0)
(0 -1.03937e-07 0)
(0 -1.03738e-07 0)
(0 -1.02113e-07 0)
(0 -1.01633e-07 0)
(0 -1.01407e-07 0)
(0 -1.01672e-07 0)
(0 -9.69844e-08 0)
(0 -9.53466e-08 0)
(0 -9.97702e-08 0)
(0 -9.94727e-08 0)
(0 -8.02247e-08 0)
(0 -8.9678e-08 0)
(0 -9.26094e-08 0)
(0 -7.75118e-08 0)
(0 -8.9849e-08 0)
(0 -8.96641e-08 0)
(0 -9.00532e-08 0)
(0 -9.00501e-08 0)
(0 -9.02786e-08 0)
(0 -9.00668e-08 0)
(0 -9.09012e-08 0)
(0 -9.0391e-08 0)
(0 -9.14938e-08 0)
(0 -8.9633e-08 0)
(0 -9.13349e-08 0)
(0 -9.1029e-08 0)
(0 -9.1977e-08 0)
(0 -9.23144e-08 0)
(0 -9.43479e-08 0)
(0 -8.65765e-08 0)
(0 -9.0327e-08 0)
(0 -8.39731e-08 0)
(0 -9.28862e-08 0)
(0 -7.84008e-08 0)
(0 -7.85389e-08 0)
(0 -9.36311e-08 0)
(0 -9.48347e-08 0)
(0 -9.15076e-08 0)
(0 -9.34327e-08 0)
(0 -9.19387e-08 0)
(0 -9.43957e-08 0)
(0 -8.97387e-08 0)
(0 -9.70396e-08 0)
(0 -9.25986e-08 0)
(0 -9.58955e-08 0)
(0 -8.94134e-08 0)
(0 -9.34483e-08 0)
(0 -8.96705e-08 0)
(0 -9.57871e-08 0)
(0 -8.75293e-08 0)
(0 -9.37856e-08 0)
(0 -8.82591e-08 0)
(0 -9.50403e-08 0)
(0 -8.93016e-08 0)
(0 -9.60655e-08 0)
(0 -8.78903e-08 0)
(0 -8.98789e-08 0)
(0 -9.28761e-08 0)
(0 -9.42065e-08 0)
(0 -8.52248e-08 0)
(0 -9.56957e-08 0)
(0 -8.52014e-08 0)
(0 -8.83341e-08 0)
(0 -8.90533e-08 0)
(0 -9.46622e-08 0)
(0 -8.38075e-08 0)
(0 -8.65626e-08 0)
(0 -8.65848e-08 0)
(0 -9.24476e-08 0)
(0 -8.8022e-08 0)
(0 -9.29465e-08 0)
(0 -8.32532e-08 0)
(0 -9.15483e-08 0)
(0 -8.62462e-08 0)
(0 -9.09286e-08 0)
(0 -8.02885e-08 0)
(0 -9.28348e-08 0)
(0 -8.40951e-08 0)
(0 -8.45031e-08 0)
(0 -8.53412e-08 0)
(0 -9.02553e-08 0)
(0 -8.50847e-08 0)
(0 -8.4419e-08 0)
(0 -8.03522e-08 0)
(0 -9.15596e-08 0)
(0 -7.94164e-08 0)
(0 -9.20675e-08 0)
(0 -9.37243e-08 0)
(0 -8.24592e-08 0)
(0 -8.4057e-08 0)
(0 -9.48607e-08 0)
(0 -9.49979e-08 0)
(0 -8.49007e-08 0)
(0 -9.66082e-08 0)
(0 -8.65771e-08 0)
(0 -9.6768e-08 0)
(0 -8.78288e-08 0)
(0 -9.09368e-08 0)
(0 -9.60045e-08 0)
(0 -8.92204e-08 0)
(0 -9.49019e-08 0)
(0 -9.05789e-08 0)
(0 -9.291e-08 0)
(0 -9.42988e-08 0)
(0 -8.52645e-08 0)
(0 -8.93444e-08 0)
(0 -9.59084e-08 0)
(0 -8.98801e-08 0)
(0 -9.24251e-08 0)
(0 -8.17395e-08 0)
(0 -9.10086e-08 0)
(0 -9.37413e-08 0)
(0 -9.34949e-08 0)
(0 -9.27862e-08 0)
(0 -9.71314e-08 0)
(0 -8.60847e-08 0)
(0 -9.38445e-08 0)
(0 -8.73624e-08 0)
(0 -8.61049e-08 0)
(0 -9.62965e-08 0)
(0 -9.21027e-08 0)
(0 -9.75135e-08 0)
(0 -9.0629e-08 0)
(0 -8.74394e-08 0)
(0 -9.39444e-08 0)
(0 -8.37919e-08 0)
(0 -7.85549e-08 0)
(0 -8.43372e-08 0)
(0 -8.05869e-08 0)
(0 -9.46273e-08 0)
(0 -8.93166e-08 0)
(0 -9.31824e-08 0)
(0 -8.34987e-08 0)
(0 -9.21819e-08 0)
(0 -9.02283e-08 0)
(0 -9.17104e-08 0)
(0 -8.89461e-08 0)
(0 -8.64827e-08 0)
(0 -7.8606e-08 0)
(0 -8.93476e-08 0)
(0 -9.02381e-08 0)
(0 -9.04366e-08 0)
(0 -9.67733e-08 0)
(0 -8.14083e-08 0)
(0 -7.80241e-08 0)
(0 -9.54795e-08 0)
(0 -9.38034e-08 0)
(0 -8.50402e-08 0)
(0 -8.10614e-08 0)
(0 -9.12065e-08 0)
(0 -8.90072e-08 0)
(0 -9.28485e-08 0)
(0 -8.6856e-08 0)
(0 -8.49926e-08 0)
(0 -8.2045e-08 0)
(0 -9.29023e-08 0)
(0 -9.60671e-08 0)
(0 -9.35537e-08 0)
(0 -9.21347e-08 0)
(0 -8.92768e-08 0)
(0 -9.08794e-08 0)
(0 -9.51956e-08 0)
(0 -8.88452e-08 0)
(0 -8.27695e-08 0)
(0 -7.89758e-08 0)
(0 -8.48433e-08 0)
(0 -8.80436e-08 0)
(0 -9.40949e-08 0)
(0 -9.72126e-08 0)
(0 -8.74724e-08 0)
(0 -9.42843e-08 0)
(0 -9.20724e-08 0)
(0 -8.6792e-08 0)
(0 -9.33996e-08 0)
(0 -9.754e-08 0)
(0 -8.6402e-08 0)
(0 -9.07929e-08 0)
(0 -9.16595e-08 0)
(0 -8.81717e-08 0)
(0 -8.96867e-08 0)
(0 -9.06945e-08 0)
(0 -9.59918e-08 0)
(0 -9.40423e-08 0)
(0 -9.47413e-08 0)
(0 -9.08752e-08 0)
(0 -9.58154e-08 0)
(0 -9.0459e-08 0)
(0 -8.42467e-08 0)
(0 -8.7389e-08 0)
(0 -9.05839e-08 0)
(0 -9.00985e-08 0)
(0 -8.53862e-08 0)
(0 -8.98553e-08 0)
(0 -9.59687e-08 0)
(0 -9.46619e-08 0)
(0 -9.11863e-08 0)
(0 -9.25713e-08 0)
(0 -9.33156e-08 0)
(0 -9.46873e-08 0)
(0 -8.69914e-08 0)
(0 -9.06907e-08 0)
(0 -8.50398e-08 0)
(0 -9.11442e-08 0)
(0 -8.78297e-08 0)
(0 -8.93934e-08 0)
(0 -8.15957e-08 0)
(0 -7.97824e-08 0)
(0 -8.32406e-08 0)
(0 -8.11265e-08 0)
(0 -9.09254e-08 0)
(0 -8.92817e-08 0)
(0 -9.25067e-08 0)
(0 -8.80743e-08 0)
(0 -9.35143e-08 0)
(0 -8.95117e-08 0)
(0 -7.95868e-08 0)
(0 -8.36273e-08 0)
(0 -9.42433e-08 0)
(0 -9.23087e-08 0)
(0 -9.42801e-08 0)
(0 -9.54835e-08 0)
(0 -7.86918e-08 0)
(0 -8.25073e-08 0)
(0 -8.0016e-08 0)
(0 -7.74942e-08 0)
(0 -9.33469e-08 0)
(0 -9.49846e-08 0)
(0 -9.15918e-08 0)
(0 -8.9515e-08 0)
(0 -9.10862e-08 0)
(0 -9.36018e-08 0)
(0 -9.24489e-08 0)
(0 -9.53716e-08 0)
(0 -8.32308e-08 0)
(0 -8.55312e-08 0)
(0 -9.29388e-08 0)
(0 -8.99882e-08 0)
(0 -9.37915e-08 0)
(0 -9.00297e-08 0)
(0 -8.40475e-08 0)
(0 -8.8772e-08 0)
(0 -7.82091e-08 0)
(0 -8.23439e-08 0)
(0 -9.13767e-08 0)
(0 -9.34565e-08 0)
(0 -9.20175e-08 0)
(0 -9.35992e-08 0)
(0 -8.12436e-08 0)
(0 -8.46634e-08 0)
(0 -8.23568e-08 0)
(0 -8.09228e-08 0)
(0 -8.73062e-08 0)
(0 -8.80303e-08 0)
(0 -8.94292e-08 0)
(0 -9.04191e-08 0)
(0 -9.63996e-08 0)
(0 -9.3249e-08 0)
(0 -9.74394e-08 0)
(0 -9.5088e-08 0)
(0 -9.31966e-08 0)
(0 -9.45162e-08 0)
(0 -8.8125e-08 0)
(0 -8.75551e-08 0)
(0 -9.15796e-08 0)
(0 -9.28886e-08 0)
(0 -8.95583e-08 0)
(0 -8.88085e-08 0)
(0 -9.08244e-08 0)
(0 -8.99057e-08 0)
(0 -8.84453e-08 0)
(0 -8.39053e-08 0)
(0 -9.57265e-08 0)
(0 -9.76513e-08 0)
(0 -9.28718e-08 0)
(0 -9.19693e-08 0)
(0 -9.41461e-08 0)
(0 -9.6384e-08 0)
(0 -9.25883e-08 0)
(0 -9.3072e-08 0)
(0 -8.89561e-08 0)
(0 -8.54346e-08 0)
(0 -8.8059e-08 0)
(0 -9.01684e-08 0)
(0 -9.64759e-08 0)
(0 -9.52476e-08 0)
(0 -9.08765e-08 0)
(0 -9.15846e-08 0)
(0 -8.14891e-08 0)
(0 -8.63542e-08 0)
(0 -8.81846e-08 0)
(0 -8.93042e-08 0)
(0 -9.02561e-08 0)
(0 -8.98343e-08 0)
(0 -9.09134e-08 0)
(0 -9.40867e-08 0)
(0 -9.43932e-08 0)
(0 -9.73443e-08 0)
(0 -9.32076e-08 0)
(0 -9.03851e-08 0)
(0 -9.14879e-08 0)
(0 -9.03582e-08 0)
(0 -8.68055e-08 0)
(0 -8.46643e-08 0)
(0 -8.97711e-08 0)
(0 -8.7362e-08 0)
(0 -9.05889e-08 0)
(0 -8.77429e-08 0)
(0 -9.56059e-08 0)
(0 -9.68626e-08 0)
(0 -9.25002e-08 0)
(0 -9.48525e-08 0)
(0 -8.26302e-08 0)
(0 -8.34255e-08 0)
(0 -8.75501e-08 0)
(0 -8.82157e-08 0)
(0 -9.69263e-08 0)
(0 -9.50809e-08 0)
(0 -9.21663e-08 0)
(0 -9.16557e-08 0)
(0 -9.3649e-08 0)
(0 -9.33216e-08 0)
(0 -8.9375e-08 0)
(0 -9.05508e-08 0)
(0 -8.23619e-08 0)
(0 -8.70313e-08 0)
(0 -9.1255e-08 0)
(0 -8.87366e-08 0)
(0 -8.96008e-08 0)
(0 -8.88067e-08 0)
(0 -8.25438e-08 0)
(0 -8.61782e-08 0)
(0 -8.57658e-08 0)
(0 -8.91365e-08 0)
(0 -8.97104e-08 0)
(0 -8.9761e-08 0)
(0 -8.45054e-08 0)
(0 -8.80856e-08 0)
(0 -9.06773e-08 0)
(0 -9.12216e-08 0)
(0 -9.39997e-08 0)
(0 -9.27545e-08 0)
(0 -9.07555e-08 0)
(0 -8.65094e-08 0)
(0 -8.80176e-08 0)
(0 -8.91057e-08 0)
(0 -9.33497e-08 0)
(0 -9.22356e-08 0)
(0 -9.03366e-08 0)
(0 -9.23979e-08 0)
(0 -8.53129e-08 0)
(0 -8.19089e-08 0)
(0 -9.52138e-08 0)
(0 -9.3532e-08 0)
(0 -9.52814e-08 0)
(0 -9.65495e-08 0)
(0 -9.08127e-08 0)
(0 -8.86846e-08 0)
(0 -8.64138e-08 0)
(0 -8.66617e-08 0)
(0 -8.40543e-08 0)
(0 -8.75026e-08 0)
(0 -9.20201e-08 0)
(0 -9.38491e-08 0)
(0 -9.24104e-08 0)
(0 -9.15612e-08 0)
(0 -8.09524e-08 0)
(0 -7.82431e-08 0)
(0 -9.40883e-08 0)
(0 -9.33569e-08 0)
(0 -9.54897e-08 0)
(0 -9.45754e-08 0)
(0 -8.67721e-08 0)
(0 -8.90202e-08 0)
(0 -8.84356e-08 0)
(0 -9.16035e-08 0)
(0 -8.5881e-08 0)
(0 -8.25501e-08 0)
(0 -9.40337e-08 0)
(0 -9.38371e-08 0)
(0 -8.98804e-08 0)
(0 -9.06763e-08 0)
(0 -9.48424e-08 0)
(0 -9.20572e-08 0)
(0 -8.3432e-08 0)
(0 -8.31036e-08 0)
(0 -9.20017e-08 0)
(0 -9.20612e-08 0)
(0 -9.52127e-08 0)
(0 -9.48251e-08 0)
(0 -9.24074e-08 0)
(0 -9.07718e-08 0)
(0 -8.20661e-08 0)
(0 -8.25311e-08 0)
(0 -9.10768e-08 0)
(0 -9.04664e-08 0)
(0 -8.97006e-08 0)
(0 -8.9075e-08 0)
(0 -7.87294e-08 0)
(0 -8.02177e-08 0)
(0 -8.98048e-08 0)
(0 -8.96516e-08 0)
(0 -9.31969e-08 0)
(0 -9.54677e-08 0)
(0 -9.25719e-08 0)
(0 -9.39414e-08 0)
(0 -8.94017e-08 0)
(0 -8.66528e-08 0)
(0 -7.72501e-08 0)
(0 -8.01652e-08 0)
(0 -8.21904e-08 0)
(0 -7.97837e-08 0)
(0 -9.33969e-08 0)
(0 -9.53209e-08 0)
(0 -9.15808e-08 0)
(0 -9.37361e-08 0)
(0 -9.37286e-08 0)
(0 -9.14502e-08 0)
(0 -8.03582e-08 0)
(0 -8.35246e-08 0)
(0 -9.39833e-08 0)
(0 -9.15919e-08 0)
(0 -9.03879e-08 0)
(0 -8.83119e-08 0)
(0 -9.53092e-08 0)
(0 -9.69665e-08 0)
(0 -9.26022e-08 0)
(0 -9.05597e-08 0)
(0 -9.64968e-08 0)
(0 -9.67588e-08 0)
(0 -8.81748e-08 0)
(0 -8.85106e-08 0)
(0 -8.30332e-08 0)
(0 -8.53838e-08 0)
(0 -9.70803e-08 0)
(0 -9.69872e-08 0)
(0 -8.93363e-08 0)
(0 -9.00477e-08 0)
(0 -8.00141e-08 0)
(0 -7.77771e-08 0)
(0 -9.12255e-08 0)
(0 -9.30944e-08 0)
(0 -9.44804e-08 0)
(0 -9.36417e-08 0)
(0 -9.58032e-08 0)
(0 -9.55512e-08 0)
(0 -9.03389e-08 0)
(0 -9.06714e-08 0)
(0 -9.50699e-08 0)
(0 -9.42302e-08 0)
(0 -9.15204e-08 0)
(0 -9.184e-08 0)
(0 -9.32615e-08 0)
(0 -9.2874e-08 0)
(0 -9.12594e-08 0)
(0 -8.91183e-08 0)
(0 -8.13529e-08 0)
(0 -8.09785e-08 0)
(0 -8.66699e-08 0)
(0 -8.47994e-08 0)
(0 -9.02238e-08 0)
(0 -9.02802e-08 0)
(0 -8.97909e-08 0)
(0 -9.00164e-08 0)
(0 -9.0069e-08 0)
(0 -9.04043e-08 0)
(0 -9.02462e-08 0)
(0 -9.06478e-08 0)
(0 -9.03248e-08 0)
(0 -9.05589e-08 0)
(0 -9.03579e-08 0)
(0 -9.05302e-08 0)
(0 -9.02678e-08 0)
(0 -9.0413e-08 0)
(0 -9.01523e-08 0)
(0 -9.03706e-08 0)
(0 -9.00805e-08 0)
(0 -9.02905e-08 0)
(0 -9.06746e-08 0)
(0 -9.02064e-08 0)
(0 -9.05309e-08 0)
(0 -8.99985e-08 0)
(0 -9.06447e-08 0)
(0 -9.01436e-08 0)
(0 -9.03831e-08 0)
(0 -8.99889e-08 0)
(0 -9.05083e-08 0)
(0 -9.01473e-08 0)
(0 -9.06458e-08 0)
(0 -9.05867e-08 0)
(0 -9.02715e-08 0)
(0 -9.01624e-08 0)
(0 -9.04882e-08 0)
(0 -9.06092e-08 0)
(0 -4.50756e-08 0)
(0 -4.44124e-08 0)
(0 -4.38731e-08 0)
(0 -4.34287e-08 0)
(0 -4.3054e-08 0)
(0 -4.27277e-08 0)
(0 -4.24331e-08 0)
(0 -4.21572e-08 0)
(0 -4.18908e-08 0)
(0 -4.1628e-08 0)
(0 -4.13654e-08 0)
(0 -4.11018e-08 0)
(0 -4.08376e-08 0)
(0 -4.0574e-08 0)
(0 -4.03134e-08 0)
(0 -4.00582e-08 0)
(0 -3.98113e-08 0)
(0 -3.95754e-08 0)
(0 -3.9353e-08 0)
(0 -3.91465e-08 0)
(0 -3.89581e-08 0)
(0 -3.87896e-08 0)
(0 -3.86425e-08 0)
(0 -3.85182e-08 0)
(0 -3.84175e-08 0)
(0 -3.83414e-08 0)
(0 -3.82903e-08 0)
(0 -3.82647e-08 0)
(0 -4.50729e-08 0)
(0 -4.44098e-08 0)
(0 -4.38705e-08 0)
(0 -4.34262e-08 0)
(0 -4.30515e-08 0)
(0 -4.27254e-08 0)
(0 -4.24307e-08 0)
(0 -4.21548e-08 0)
(0 -4.18885e-08 0)
(0 -4.16257e-08 0)
(0 -4.13632e-08 0)
(0 -4.10996e-08 0)
(0 -4.08354e-08 0)
(0 -4.05718e-08 0)
(0 -4.03112e-08 0)
(0 -4.00561e-08 0)
(0 -3.98092e-08 0)
(0 -3.95733e-08 0)
(0 -3.93509e-08 0)
(0 -3.91445e-08 0)
(0 -3.89561e-08 0)
(0 -3.87876e-08 0)
(0 -3.86405e-08 0)
(0 -3.85162e-08 0)
(0 -3.84155e-08 0)
(0 -3.83394e-08 0)
(0 -3.82883e-08 0)
(0 -3.82627e-08 0)
(0 -4.50675e-08 0)
(0 -4.44046e-08 0)
(0 -4.38655e-08 0)
(0 -4.34213e-08 0)
(0 -4.30467e-08 0)
(0 -4.27206e-08 0)
(0 -4.24261e-08 0)
(0 -4.21502e-08 0)
(0 -4.18839e-08 0)
(0 -4.16212e-08 0)
(0 -4.13587e-08 0)
(0 -4.10952e-08 0)
(0 -4.0831e-08 0)
(0 -4.05675e-08 0)
(0 -4.03069e-08 0)
(0 -4.00518e-08 0)
(0 -3.9805e-08 0)
(0 -3.95691e-08 0)
(0 -3.93467e-08 0)
(0 -3.91403e-08 0)
(0 -3.8952e-08 0)
(0 -3.87835e-08 0)
(0 -3.86365e-08 0)
(0 -3.85121e-08 0)
(0 -3.84115e-08 0)
(0 -3.83354e-08 0)
(0 -3.82843e-08 0)
(0 -3.82587e-08 0)
(0 -4.50595e-08 0)
(0 -4.43968e-08 0)
(0 -4.38579e-08 0)
(0 -4.34139e-08 0)
(0 -4.30395e-08 0)
(0 -4.27135e-08 0)
(0 -4.2419e-08 0)
(0 -4.21433e-08 0)
(0 -4.18771e-08 0)
(0 -4.16144e-08 0)
(0 -4.1352e-08 0)
(0 -4.10885e-08 0)
(0 -4.08244e-08 0)
(0 -4.05609e-08 0)
(0 -4.03004e-08 0)
(0 -4.00454e-08 0)
(0 -3.97986e-08 0)
(0 -3.95628e-08 0)
(0 -3.93405e-08 0)
(0 -3.91342e-08 0)
(0 -3.89459e-08 0)
(0 -3.87774e-08 0)
(0 -3.86304e-08 0)
(0 -3.85061e-08 0)
(0 -3.84055e-08 0)
(0 -3.83294e-08 0)
(0 -3.82784e-08 0)
(0 -3.82528e-08 0)
(0 -4.50488e-08 0)
(0 -4.43864e-08 0)
(0 -4.38478e-08 0)
(0 -4.34041e-08 0)
(0 -4.30298e-08 0)
(0 -4.2704e-08 0)
(0 -4.24097e-08 0)
(0 -4.21341e-08 0)
(0 -4.1868e-08 0)
(0 -4.16054e-08 0)
(0 -4.1343e-08 0)
(0 -4.10797e-08 0)
(0 -4.08156e-08 0)
(0 -4.05523e-08 0)
(0 -4.02918e-08 0)
(0 -4.00369e-08 0)
(0 -3.97902e-08 0)
(0 -3.95544e-08 0)
(0 -3.93322e-08 0)
(0 -3.91259e-08 0)
(0 -3.89377e-08 0)
(0 -3.87693e-08 0)
(0 -3.86224e-08 0)
(0 -3.84981e-08 0)
(0 -3.83976e-08 0)
(0 -3.83215e-08 0)
(0 -3.82705e-08 0)
(0 -3.82449e-08 0)
(0 -4.50354e-08 0)
(0 -4.43735e-08 0)
(0 -4.38353e-08 0)
(0 -4.33918e-08 0)
(0 -4.30178e-08 0)
(0 -4.26922e-08 0)
(0 -4.23981e-08 0)
(0 -4.21226e-08 0)
(0 -4.18566e-08 0)
(0 -4.15941e-08 0)
(0 -4.13319e-08 0)
(0 -4.10686e-08 0)
(0 -4.08047e-08 0)
(0 -4.05414e-08 0)
(0 -4.02811e-08 0)
(0 -4.00262e-08 0)
(0 -3.97796e-08 0)
(0 -3.9544e-08 0)
(0 -3.93219e-08 0)
(0 -3.91157e-08 0)
(0 -3.89275e-08 0)
(0 -3.87592e-08 0)
(0 -3.86124e-08 0)
(0 -3.84882e-08 0)
(0 -3.83877e-08 0)
(0 -3.83116e-08 0)
(0 -3.82606e-08 0)
(0 -3.8235e-08 0)
(0 -4.50195e-08 0)
(0 -4.43581e-08 0)
(0 -4.38203e-08 0)
(0 -4.33772e-08 0)
(0 -4.30035e-08 0)
(0 -4.26781e-08 0)
(0 -4.23842e-08 0)
(0 -4.21089e-08 0)
(0 -4.1843e-08 0)
(0 -4.15807e-08 0)
(0 -4.13186e-08 0)
(0 -4.10554e-08 0)
(0 -4.07916e-08 0)
(0 -4.05284e-08 0)
(0 -4.02682e-08 0)
(0 -4.00135e-08 0)
(0 -3.9767e-08 0)
(0 -3.95315e-08 0)
(0 -3.93095e-08 0)
(0 -3.91034e-08 0)
(0 -3.89153e-08 0)
(0 -3.87471e-08 0)
(0 -3.86004e-08 0)
(0 -3.84762e-08 0)
(0 -3.83758e-08 0)
(0 -3.82998e-08 0)
(0 -3.82488e-08 0)
(0 -3.82232e-08 0)
(0 -4.50011e-08 0)
(0 -4.43403e-08 0)
(0 -4.38029e-08 0)
(0 -4.33602e-08 0)
(0 -4.29868e-08 0)
(0 -4.26617e-08 0)
(0 -4.2368e-08 0)
(0 -4.20929e-08 0)
(0 -4.18272e-08 0)
(0 -4.1565e-08 0)
(0 -4.13031e-08 0)
(0 -4.10401e-08 0)
(0 -4.07763e-08 0)
(0 -4.05133e-08 0)
(0 -4.02533e-08 0)
(0 -3.99987e-08 0)
(0 -3.97523e-08 0)
(0 -3.95169e-08 0)
(0 -3.9295e-08 0)
(0 -3.90891e-08 0)
(0 -3.89012e-08 0)
(0 -3.87331e-08 0)
(0 -3.85864e-08 0)
(0 -3.84623e-08 0)
(0 -3.83619e-08 0)
(0 -3.8286e-08 0)
(0 -3.82351e-08 0)
(0 -3.82095e-08 0)
(0 -4.49802e-08 0)
(0 -4.432e-08 0)
(0 -4.37832e-08 0)
(0 -4.33409e-08 0)
(0 -4.29679e-08 0)
(0 -4.26431e-08 0)
(0 -4.23497e-08 0)
(0 -4.20747e-08 0)
(0 -4.18092e-08 0)
(0 -4.15472e-08 0)
(0 -4.12854e-08 0)
(0 -4.10226e-08 0)
(0 -4.0759e-08 0)
(0 -4.04962e-08 0)
(0 -4.02362e-08 0)
(0 -3.99818e-08 0)
(0 -3.97356e-08 0)
(0 -3.95003e-08 0)
(0 -3.92786e-08 0)
(0 -3.90728e-08 0)
(0 -3.8885e-08 0)
(0 -3.87171e-08 0)
(0 -3.85705e-08 0)
(0 -3.84465e-08 0)
(0 -3.83462e-08 0)
(0 -3.82703e-08 0)
(0 -3.82194e-08 0)
(0 -3.81939e-08 0)
(0 -4.49568e-08 0)
(0 -4.42974e-08 0)
(0 -4.37612e-08 0)
(0 -4.33194e-08 0)
(0 -4.29468e-08 0)
(0 -4.26223e-08 0)
(0 -4.23291e-08 0)
(0 -4.20544e-08 0)
(0 -4.17891e-08 0)
(0 -4.15273e-08 0)
(0 -4.12657e-08 0)
(0 -4.1003e-08 0)
(0 -4.07396e-08 0)
(0 -4.04769e-08 0)
(0 -4.02172e-08 0)
(0 -3.99629e-08 0)
(0 -3.97169e-08 0)
(0 -3.94818e-08 0)
(0 -3.92602e-08 0)
(0 -3.90546e-08 0)
(0 -3.88669e-08 0)
(0 -3.86991e-08 0)
(0 -3.85526e-08 0)
(0 -3.84288e-08 0)
(0 -3.83285e-08 0)
(0 -3.82527e-08 0)
(0 -3.82019e-08 0)
(0 -3.81764e-08 0)
(0 -4.49312e-08 0)
(0 -4.42725e-08 0)
(0 -4.3737e-08 0)
(0 -4.32957e-08 0)
(0 -4.29235e-08 0)
(0 -4.25994e-08 0)
(0 -4.23065e-08 0)
(0 -4.2032e-08 0)
(0 -4.17669e-08 0)
(0 -4.15053e-08 0)
(0 -4.12438e-08 0)
(0 -4.09813e-08 0)
(0 -4.07181e-08 0)
(0 -4.04556e-08 0)
(0 -4.0196e-08 0)
(0 -3.9942e-08 0)
(0 -3.96961e-08 0)
(0 -3.94612e-08 0)
(0 -3.92398e-08 0)
(0 -3.90344e-08 0)
(0 -3.88469e-08 0)
(0 -3.86792e-08 0)
(0 -3.85329e-08 0)
(0 -3.84091e-08 0)
(0 -3.8309e-08 0)
(0 -3.82333e-08 0)
(0 -3.81825e-08 0)
(0 -3.8157e-08 0)
(0 -4.49033e-08 0)
(0 -4.42455e-08 0)
(0 -4.37106e-08 0)
(0 -4.32698e-08 0)
(0 -4.28981e-08 0)
(0 -4.25743e-08 0)
(0 -4.22817e-08 0)
(0 -4.20075e-08 0)
(0 -4.17427e-08 0)
(0 -4.14812e-08 0)
(0 -4.12199e-08 0)
(0 -4.09576e-08 0)
(0 -4.06946e-08 0)
(0 -4.04323e-08 0)
(0 -4.01729e-08 0)
(0 -3.99191e-08 0)
(0 -3.96734e-08 0)
(0 -3.94387e-08 0)
(0 -3.92175e-08 0)
(0 -3.90123e-08 0)
(0 -3.8825e-08 0)
(0 -3.86574e-08 0)
(0 -3.85113e-08 0)
(0 -3.83876e-08 0)
(0 -3.82876e-08 0)
(0 -3.8212e-08 0)
(0 -3.81612e-08 0)
(0 -3.81358e-08 0)
(0 -4.48732e-08 0)
(0 -4.42163e-08 0)
(0 -4.36821e-08 0)
(0 -4.3242e-08 0)
(0 -4.28707e-08 0)
(0 -4.25473e-08 0)
(0 -4.2255e-08 0)
(0 -4.1981e-08 0)
(0 -4.17164e-08 0)
(0 -4.14551e-08 0)
(0 -4.11941e-08 0)
(0 -4.09319e-08 0)
(0 -4.06691e-08 0)
(0 -4.0407e-08 0)
(0 -4.01479e-08 0)
(0 -3.98942e-08 0)
(0 -3.96488e-08 0)
(0 -3.94143e-08 0)
(0 -3.91933e-08 0)
(0 -3.89883e-08 0)
(0 -3.88012e-08 0)
(0 -3.86338e-08 0)
(0 -3.84878e-08 0)
(0 -3.83643e-08 0)
(0 -3.82644e-08 0)
(0 -3.81888e-08 0)
(0 -3.81381e-08 0)
(0 -3.81127e-08 0)
(0 -4.4841e-08 0)
(0 -4.41851e-08 0)
(0 -4.36517e-08 0)
(0 -4.32121e-08 0)
(0 -4.28413e-08 0)
(0 -4.25183e-08 0)
(0 -4.22263e-08 0)
(0 -4.19526e-08 0)
(0 -4.16882e-08 0)
(0 -4.14271e-08 0)
(0 -4.11662e-08 0)
(0 -4.09043e-08 0)
(0 -4.06416e-08 0)
(0 -4.03798e-08 0)
(0 -4.01209e-08 0)
(0 -3.98674e-08 0)
(0 -3.96222e-08 0)
(0 -3.9388e-08 0)
(0 -3.91673e-08 0)
(0 -3.89624e-08 0)
(0 -3.87755e-08 0)
(0 -3.86084e-08 0)
(0 -3.84625e-08 0)
(0 -3.83392e-08 0)
(0 -3.82394e-08 0)
(0 -3.81639e-08 0)
(0 -3.81133e-08 0)
(0 -3.80879e-08 0)
(0 -4.4807e-08 0)
(0 -4.4152e-08 0)
(0 -4.36194e-08 0)
(0 -4.31804e-08 0)
(0 -4.28101e-08 0)
(0 -4.24875e-08 0)
(0 -4.21957e-08 0)
(0 -4.19223e-08 0)
(0 -4.1658e-08 0)
(0 -4.13972e-08 0)
(0 -4.11365e-08 0)
(0 -4.08747e-08 0)
(0 -4.06123e-08 0)
(0 -4.03507e-08 0)
(0 -4.0092e-08 0)
(0 -3.98388e-08 0)
(0 -3.95938e-08 0)
(0 -3.93599e-08 0)
(0 -3.91394e-08 0)
(0 -3.89348e-08 0)
(0 -3.87481e-08 0)
(0 -3.85811e-08 0)
(0 -3.84355e-08 0)
(0 -3.83123e-08 0)
(0 -3.82126e-08 0)
(0 -3.81373e-08 0)
(0 -3.80867e-08 0)
(0 -3.80613e-08 0)
(0 -4.4771e-08 0)
(0 -4.41171e-08 0)
(0 -4.35853e-08 0)
(0 -4.3147e-08 0)
(0 -4.27771e-08 0)
(0 -4.24548e-08 0)
(0 -4.21634e-08 0)
(0 -4.18902e-08 0)
(0 -4.16261e-08 0)
(0 -4.13655e-08 0)
(0 -4.11049e-08 0)
(0 -4.08434e-08 0)
(0 -4.05812e-08 0)
(0 -4.03197e-08 0)
(0 -4.00613e-08 0)
(0 -3.98083e-08 0)
(0 -3.95636e-08 0)
(0 -3.93299e-08 0)
(0 -3.91097e-08 0)
(0 -3.89053e-08 0)
(0 -3.87189e-08 0)
(0 -3.85521e-08 0)
(0 -3.84067e-08 0)
(0 -3.82837e-08 0)
(0 -3.81842e-08 0)
(0 -3.81089e-08 0)
(0 -3.80584e-08 0)
(0 -3.80331e-08 0)
(0 -4.47334e-08 0)
(0 -4.40805e-08 0)
(0 -4.35496e-08 0)
(0 -4.31119e-08 0)
(0 -4.27425e-08 0)
(0 -4.24206e-08 0)
(0 -4.21294e-08 0)
(0 -4.18563e-08 0)
(0 -4.15925e-08 0)
(0 -4.1332e-08 0)
(0 -4.10716e-08 0)
(0 -4.08102e-08 0)
(0 -4.05482e-08 0)
(0 -4.0287e-08 0)
(0 -4.00288e-08 0)
(0 -3.97761e-08 0)
(0 -3.95316e-08 0)
(0 -3.92982e-08 0)
(0 -3.90782e-08 0)
(0 -3.88741e-08 0)
(0 -3.86879e-08 0)
(0 -3.85214e-08 0)
(0 -3.83762e-08 0)
(0 -3.82533e-08 0)
(0 -3.8154e-08 0)
(0 -3.80788e-08 0)
(0 -3.80284e-08 0)
(0 -3.80031e-08 0)
(0 -4.46942e-08 0)
(0 -4.40424e-08 0)
(0 -4.35123e-08 0)
(0 -4.30752e-08 0)
(0 -4.27063e-08 0)
(0 -4.23847e-08 0)
(0 -4.20937e-08 0)
(0 -4.18209e-08 0)
(0 -4.15571e-08 0)
(0 -4.12968e-08 0)
(0 -4.10366e-08 0)
(0 -4.07754e-08 0)
(0 -4.05135e-08 0)
(0 -4.02525e-08 0)
(0 -3.99945e-08 0)
(0 -3.97421e-08 0)
(0 -3.94979e-08 0)
(0 -3.92647e-08 0)
(0 -3.90451e-08 0)
(0 -3.88412e-08 0)
(0 -3.86553e-08 0)
(0 -3.84891e-08 0)
(0 -3.8344e-08 0)
(0 -3.82214e-08 0)
(0 -3.81222e-08 0)
(0 -3.80471e-08 0)
(0 -3.79968e-08 0)
(0 -3.79715e-08 0)
(0 -4.46535e-08 0)
(0 -4.40029e-08 0)
(0 -4.34736e-08 0)
(0 -4.30372e-08 0)
(0 -4.26687e-08 0)
(0 -4.23474e-08 0)
(0 -4.20566e-08 0)
(0 -4.17839e-08 0)
(0 -4.15203e-08 0)
(0 -4.126e-08 0)
(0 -4.09999e-08 0)
(0 -4.07388e-08 0)
(0 -4.04772e-08 0)
(0 -4.02164e-08 0)
(0 -3.99586e-08 0)
(0 -3.97064e-08 0)
(0 -3.94626e-08 0)
(0 -3.92297e-08 0)
(0 -3.90103e-08 0)
(0 -3.88067e-08 0)
(0 -3.8621e-08 0)
(0 -3.84551e-08 0)
(0 -3.83102e-08 0)
(0 -3.81878e-08 0)
(0 -3.80887e-08 0)
(0 -3.80138e-08 0)
(0 -3.79636e-08 0)
(0 -3.79384e-08 0)
(0 -4.46114e-08 0)
(0 -4.39621e-08 0)
(0 -4.34337e-08 0)
(0 -4.29979e-08 0)
(0 -4.26298e-08 0)
(0 -4.23087e-08 0)
(0 -4.20181e-08 0)
(0 -4.17454e-08 0)
(0 -4.14819e-08 0)
(0 -4.12217e-08 0)
(0 -4.09617e-08 0)
(0 -4.07008e-08 0)
(0 -4.04392e-08 0)
(0 -4.01786e-08 0)
(0 -3.99211e-08 0)
(0 -3.96692e-08 0)
(0 -3.94256e-08 0)
(0 -3.91929e-08 0)
(0 -3.89738e-08 0)
(0 -3.87706e-08 0)
(0 -3.85852e-08 0)
(0 -3.84195e-08 0)
(0 -3.82749e-08 0)
(0 -3.81527e-08 0)
(0 -3.80538e-08 0)
(0 -3.7979e-08 0)
(0 -3.79288e-08 0)
(0 -3.79037e-08 0)
(0 -4.45681e-08 0)
(0 -4.392e-08 0)
(0 -4.33926e-08 0)
(0 -4.29574e-08 0)
(0 -4.25897e-08 0)
(0 -4.22688e-08 0)
(0 -4.19783e-08 0)
(0 -4.17057e-08 0)
(0 -4.14422e-08 0)
(0 -4.1182e-08 0)
(0 -4.09221e-08 0)
(0 -4.06612e-08 0)
(0 -4.03998e-08 0)
(0 -4.01394e-08 0)
(0 -3.9882e-08 0)
(0 -3.96303e-08 0)
(0 -3.9387e-08 0)
(0 -3.91547e-08 0)
(0 -3.89359e-08 0)
(0 -3.87329e-08 0)
(0 -3.85478e-08 0)
(0 -3.83824e-08 0)
(0 -3.8238e-08 0)
(0 -3.8116e-08 0)
(0 -3.80173e-08 0)
(0 -3.79427e-08 0)
(0 -3.78926e-08 0)
(0 -3.78675e-08 0)
(0 -4.45237e-08 0)
(0 -4.3877e-08 0)
(0 -4.33505e-08 0)
(0 -4.29159e-08 0)
(0 -4.25485e-08 0)
(0 -4.22278e-08 0)
(0 -4.19373e-08 0)
(0 -4.16647e-08 0)
(0 -4.14012e-08 0)
(0 -4.1141e-08 0)
(0 -4.0881e-08 0)
(0 -4.06202e-08 0)
(0 -4.03589e-08 0)
(0 -4.00986e-08 0)
(0 -3.98415e-08 0)
(0 -3.959e-08 0)
(0 -3.9347e-08 0)
(0 -3.91149e-08 0)
(0 -3.88964e-08 0)
(0 -3.86938e-08 0)
(0 -3.8509e-08 0)
(0 -3.83438e-08 0)
(0 -3.81997e-08 0)
(0 -3.80779e-08 0)
(0 -3.79794e-08 0)
(0 -3.79049e-08 0)
(0 -3.78549e-08 0)
(0 -3.78299e-08 0)
(0 -4.44783e-08 0)
(0 -4.3833e-08 0)
(0 -4.33074e-08 0)
(0 -4.28734e-08 0)
(0 -4.25064e-08 0)
(0 -4.21858e-08 0)
(0 -4.18954e-08 0)
(0 -4.16227e-08 0)
(0 -4.1359e-08 0)
(0 -4.10987e-08 0)
(0 -4.08387e-08 0)
(0 -4.05779e-08 0)
(0 -4.03167e-08 0)
(0 -4.00565e-08 0)
(0 -3.97995e-08 0)
(0 -3.95483e-08 0)
(0 -3.93055e-08 0)
(0 -3.90737e-08 0)
(0 -3.88555e-08 0)
(0 -3.86532e-08 0)
(0 -3.84687e-08 0)
(0 -3.83038e-08 0)
(0 -3.81599e-08 0)
(0 -3.80384e-08 0)
(0 -3.79401e-08 0)
(0 -3.78657e-08 0)
(0 -3.78158e-08 0)
(0 -3.77908e-08 0)
(0 -4.44319e-08 0)
(0 -4.37882e-08 0)
(0 -4.32636e-08 0)
(0 -4.28302e-08 0)
(0 -4.24635e-08 0)
(0 -4.2143e-08 0)
(0 -4.18525e-08 0)
(0 -4.15796e-08 0)
(0 -4.13158e-08 0)
(0 -4.10554e-08 0)
(0 -4.07953e-08 0)
(0 -4.05344e-08 0)
(0 -4.02732e-08 0)
(0 -4.00131e-08 0)
(0 -3.97562e-08 0)
(0 -3.95052e-08 0)
(0 -3.92626e-08 0)
(0 -3.90312e-08 0)
(0 -3.88133e-08 0)
(0 -3.86112e-08 0)
(0 -3.8427e-08 0)
(0 -3.82624e-08 0)
(0 -3.81188e-08 0)
(0 -3.79975e-08 0)
(0 -3.78994e-08 0)
(0 -3.78252e-08 0)
(0 -3.77754e-08 0)
(0 -3.77505e-08 0)
(0 -4.43846e-08 0)
(0 -4.37426e-08 0)
(0 -4.32191e-08 0)
(0 -4.27864e-08 0)
(0 -4.24199e-08 0)
(0 -4.20994e-08 0)
(0 -4.18088e-08 0)
(0 -4.15358e-08 0)
(0 -4.12717e-08 0)
(0 -4.1011e-08 0)
(0 -4.07507e-08 0)
(0 -4.04897e-08 0)
(0 -4.02285e-08 0)
(0 -3.99684e-08 0)
(0 -3.97117e-08 0)
(0 -3.94609e-08 0)
(0 -3.92185e-08 0)
(0 -3.89873e-08 0)
(0 -3.87697e-08 0)
(0 -3.85679e-08 0)
(0 -3.83841e-08 0)
(0 -3.82197e-08 0)
(0 -3.80765e-08 0)
(0 -3.79554e-08 0)
(0 -3.78574e-08 0)
(0 -3.77834e-08 0)
(0 -3.77337e-08 0)
(0 -3.77088e-08 0)
(0 -4.43365e-08 0)
(0 -4.36963e-08 0)
(0 -4.31741e-08 0)
(0 -4.2742e-08 0)
(0 -4.23758e-08 0)
(0 -4.20553e-08 0)
(0 -4.17645e-08 0)
(0 -4.14911e-08 0)
(0 -4.12268e-08 0)
(0 -4.09658e-08 0)
(0 -4.07052e-08 0)
(0 -4.04441e-08 0)
(0 -4.01827e-08 0)
(0 -3.99226e-08 0)
(0 -3.9666e-08 0)
(0 -3.94153e-08 0)
(0 -3.91732e-08 0)
(0 -3.89422e-08 0)
(0 -3.87249e-08 0)
(0 -3.85234e-08 0)
(0 -3.83399e-08 0)
(0 -3.81758e-08 0)
(0 -3.80328e-08 0)
(0 -3.7912e-08 0)
(0 -3.78143e-08 0)
(0 -3.77404e-08 0)
(0 -3.76908e-08 0)
(0 -3.7666e-08 0)
(0 -4.42875e-08 0)
(0 -4.36494e-08 0)
(0 -4.31285e-08 0)
(0 -4.26971e-08 0)
(0 -4.23312e-08 0)
(0 -4.20107e-08 0)
(0 -4.17196e-08 0)
(0 -4.14459e-08 0)
(0 -4.11811e-08 0)
(0 -4.09198e-08 0)
(0 -4.06589e-08 0)
(0 -4.03975e-08 0)
(0 -4.0136e-08 0)
(0 -3.98758e-08 0)
(0 -3.96192e-08 0)
(0 -3.93686e-08 0)
(0 -3.91267e-08 0)
(0 -3.8896e-08 0)
(0 -3.86789e-08 0)
(0 -3.84778e-08 0)
(0 -3.82945e-08 0)
(0 -3.81308e-08 0)
(0 -3.7988e-08 0)
(0 -3.78675e-08 0)
(0 -3.77699e-08 0)
(0 -3.76962e-08 0)
(0 -3.76468e-08 0)
(0 -3.7622e-08 0)
(0 -4.42378e-08 0)
(0 -4.3602e-08 0)
(0 -4.30825e-08 0)
(0 -4.2652e-08 0)
(0 -4.22863e-08 0)
(0 -4.19657e-08 0)
(0 -4.16743e-08 0)
(0 -4.14002e-08 0)
(0 -4.11349e-08 0)
(0 -4.08731e-08 0)
(0 -4.06118e-08 0)
(0 -4.035e-08 0)
(0 -4.00883e-08 0)
(0 -3.98281e-08 0)
(0 -3.95715e-08 0)
(0 -3.93209e-08 0)
(0 -3.90791e-08 0)
(0 -3.88486e-08 0)
(0 -3.86319e-08 0)
(0 -3.8431e-08 0)
(0 -3.8248e-08 0)
(0 -3.80846e-08 0)
(0 -3.79421e-08 0)
(0 -3.78218e-08 0)
(0 -3.77245e-08 0)
(0 -3.76509e-08 0)
(0 -3.76016e-08 0)
(0 -3.75769e-08 0)
(0 -4.41872e-08 0)
(0 -4.3554e-08 0)
(0 -4.30362e-08 0)
(0 -4.26066e-08 0)
(0 -4.22412e-08 0)
(0 -4.19205e-08 0)
(0 -4.16288e-08 0)
(0 -4.13541e-08 0)
(0 -4.10882e-08 0)
(0 -4.08259e-08 0)
(0 -4.05641e-08 0)
(0 -4.03019e-08 0)
(0 -4.00399e-08 0)
(0 -3.97795e-08 0)
(0 -3.95228e-08 0)
(0 -3.92723e-08 0)
(0 -3.90306e-08 0)
(0 -3.88003e-08 0)
(0 -3.85838e-08 0)
(0 -3.83832e-08 0)
(0 -3.82005e-08 0)
(0 -3.80374e-08 0)
(0 -3.78952e-08 0)
(0 -3.77751e-08 0)
(0 -3.76781e-08 0)
(0 -3.76047e-08 0)
(0 -3.75555e-08 0)
(0 -3.75308e-08 0)
(0 -4.41359e-08 0)
(0 -4.35056e-08 0)
(0 -4.29896e-08 0)
(0 -4.2561e-08 0)
(0 -4.2196e-08 0)
(0 -4.18752e-08 0)
(0 -4.1583e-08 0)
(0 -4.13078e-08 0)
(0 -4.10412e-08 0)
(0 -4.07782e-08 0)
(0 -4.05158e-08 0)
(0 -4.02531e-08 0)
(0 -3.99907e-08 0)
(0 -3.97301e-08 0)
(0 -3.94733e-08 0)
(0 -3.92228e-08 0)
(0 -3.89812e-08 0)
(0 -3.87511e-08 0)
(0 -3.85348e-08 0)
(0 -3.83345e-08 0)
(0 -3.81521e-08 0)
(0 -3.79892e-08 0)
(0 -3.78473e-08 0)
(0 -3.77275e-08 0)
(0 -3.76306e-08 0)
(0 -3.75574e-08 0)
(0 -3.75083e-08 0)
(0 -3.74837e-08 0)
(0 -4.40836e-08 0)
(0 -4.34566e-08 0)
(0 -4.29428e-08 0)
(0 -4.25153e-08 0)
(0 -4.21508e-08 0)
(0 -4.18299e-08 0)
(0 -4.15372e-08 0)
(0 -4.12613e-08 0)
(0 -4.0994e-08 0)
(0 -4.07302e-08 0)
(0 -4.04671e-08 0)
(0 -4.02039e-08 0)
(0 -3.9941e-08 0)
(0 -3.968e-08 0)
(0 -3.94231e-08 0)
(0 -3.91725e-08 0)
(0 -3.8931e-08 0)
(0 -3.8701e-08 0)
(0 -3.84849e-08 0)
(0 -3.82848e-08 0)
(0 -3.81027e-08 0)
(0 -3.79402e-08 0)
(0 -3.77986e-08 0)
(0 -3.7679e-08 0)
(0 -3.75823e-08 0)
(0 -3.75093e-08 0)
(0 -3.74603e-08 0)
(0 -3.74358e-08 0)
(0 -4.40305e-08 0)
(0 -4.34073e-08 0)
(0 -4.28959e-08 0)
(0 -4.24697e-08 0)
(0 -4.21057e-08 0)
(0 -4.17847e-08 0)
(0 -4.14915e-08 0)
(0 -4.12148e-08 0)
(0 -4.09467e-08 0)
(0 -4.0682e-08 0)
(0 -4.04181e-08 0)
(0 -4.01542e-08 0)
(0 -3.98908e-08 0)
(0 -3.96294e-08 0)
(0 -3.93722e-08 0)
(0 -3.91216e-08 0)
(0 -3.888e-08 0)
(0 -3.86502e-08 0)
(0 -3.84342e-08 0)
(0 -3.82344e-08 0)
(0 -3.80526e-08 0)
(0 -3.78903e-08 0)
(0 -3.7749e-08 0)
(0 -3.76296e-08 0)
(0 -3.75332e-08 0)
(0 -3.74603e-08 0)
(0 -3.74115e-08 0)
(0 -3.7387e-08 0)
(0 -4.39765e-08 0)
(0 -4.33574e-08 0)
(0 -4.28488e-08 0)
(0 -4.24242e-08 0)
(0 -4.20608e-08 0)
(0 -4.17397e-08 0)
(0 -4.1446e-08 0)
(0 -4.11685e-08 0)
(0 -4.08994e-08 0)
(0 -4.06337e-08 0)
(0 -4.03689e-08 0)
(0 -4.01042e-08 0)
(0 -3.98402e-08 0)
(0 -3.95783e-08 0)
(0 -3.93208e-08 0)
(0 -3.907e-08 0)
(0 -3.88285e-08 0)
(0 -3.85986e-08 0)
(0 -3.83829e-08 0)
(0 -3.81833e-08 0)
(0 -3.80017e-08 0)
(0 -3.78397e-08 0)
(0 -3.76986e-08 0)
(0 -3.75796e-08 0)
(0 -3.74833e-08 0)
(0 -3.74106e-08 0)
(0 -3.73619e-08 0)
(0 -3.73375e-08 0)
(0 -4.39216e-08 0)
(0 -4.33072e-08 0)
(0 -4.28017e-08 0)
(0 -4.23788e-08 0)
(0 -4.20161e-08 0)
(0 -4.1695e-08 0)
(0 -4.14007e-08 0)
(0 -4.11223e-08 0)
(0 -4.08522e-08 0)
(0 -4.05855e-08 0)
(0 -4.03197e-08 0)
(0 -4.00541e-08 0)
(0 -3.97893e-08 0)
(0 -3.95269e-08 0)
(0 -3.9269e-08 0)
(0 -3.90179e-08 0)
(0 -3.87763e-08 0)
(0 -3.85465e-08 0)
(0 -3.83309e-08 0)
(0 -3.81315e-08 0)
(0 -3.79502e-08 0)
(0 -3.77885e-08 0)
(0 -3.76476e-08 0)
(0 -3.75288e-08 0)
(0 -3.74328e-08 0)
(0 -3.73603e-08 0)
(0 -3.73117e-08 0)
(0 -3.72873e-08 0)
(0 -4.38658e-08 0)
(0 -4.32567e-08 0)
(0 -4.27546e-08 0)
(0 -4.23337e-08 0)
(0 -4.19719e-08 0)
(0 -4.16507e-08 0)
(0 -4.13559e-08 0)
(0 -4.10765e-08 0)
(0 -4.08052e-08 0)
(0 -4.05373e-08 0)
(0 -4.02704e-08 0)
(0 -4.00038e-08 0)
(0 -3.97382e-08 0)
(0 -3.94752e-08 0)
(0 -3.92168e-08 0)
(0 -3.89654e-08 0)
(0 -3.87237e-08 0)
(0 -3.84939e-08 0)
(0 -3.82784e-08 0)
(0 -3.80792e-08 0)
(0 -3.78981e-08 0)
(0 -3.77366e-08 0)
(0 -3.75961e-08 0)
(0 -3.74775e-08 0)
(0 -3.73817e-08 0)
(0 -3.73093e-08 0)
(0 -3.72608e-08 0)
(0 -3.72365e-08 0)
(0 -4.38091e-08 0)
(0 -4.32059e-08 0)
(0 -4.27076e-08 0)
(0 -4.2289e-08 0)
(0 -4.19282e-08 0)
(0 -4.1607e-08 0)
(0 -4.13115e-08 0)
(0 -4.10312e-08 0)
(0 -4.07586e-08 0)
(0 -4.04894e-08 0)
(0 -4.02213e-08 0)
(0 -3.99536e-08 0)
(0 -3.9687e-08 0)
(0 -3.94232e-08 0)
(0 -3.91643e-08 0)
(0 -3.89126e-08 0)
(0 -3.86707e-08 0)
(0 -3.84409e-08 0)
(0 -3.82254e-08 0)
(0 -3.80264e-08 0)
(0 -3.78455e-08 0)
(0 -3.76843e-08 0)
(0 -3.7544e-08 0)
(0 -3.74256e-08 0)
(0 -3.73301e-08 0)
(0 -3.72579e-08 0)
(0 -3.72095e-08 0)
(0 -3.71852e-08 0)
(0 -4.37516e-08 0)
(0 -4.31548e-08 0)
(0 -4.26609e-08 0)
(0 -4.22448e-08 0)
(0 -4.1885e-08 0)
(0 -4.1564e-08 0)
(0 -4.12679e-08 0)
(0 -4.09864e-08 0)
(0 -4.07125e-08 0)
(0 -4.04419e-08 0)
(0 -4.01723e-08 0)
(0 -3.99034e-08 0)
(0 -3.96358e-08 0)
(0 -3.93712e-08 0)
(0 -3.91117e-08 0)
(0 -3.88596e-08 0)
(0 -3.86174e-08 0)
(0 -3.83875e-08 0)
(0 -3.81721e-08 0)
(0 -3.79732e-08 0)
(0 -3.77925e-08 0)
(0 -3.76315e-08 0)
(0 -3.74915e-08 0)
(0 -3.73734e-08 0)
(0 -3.7278e-08 0)
(0 -3.7206e-08 0)
(0 -3.71577e-08 0)
(0 -3.71335e-08 0)
(0 -4.36933e-08 0)
(0 -4.31036e-08 0)
(0 -4.26144e-08 0)
(0 -4.22011e-08 0)
(0 -4.18427e-08 0)
(0 -4.15217e-08 0)
(0 -4.12249e-08 0)
(0 -4.09422e-08 0)
(0 -4.06669e-08 0)
(0 -4.03948e-08 0)
(0 -4.01237e-08 0)
(0 -3.98535e-08 0)
(0 -3.95847e-08 0)
(0 -3.93192e-08 0)
(0 -3.90589e-08 0)
(0 -3.88064e-08 0)
(0 -3.85639e-08 0)
(0 -3.83339e-08 0)
(0 -3.81185e-08 0)
(0 -3.79197e-08 0)
(0 -3.77392e-08 0)
(0 -3.75784e-08 0)
(0 -3.74386e-08 0)
(0 -3.73207e-08 0)
(0 -3.72256e-08 0)
(0 -3.71537e-08 0)
(0 -3.71056e-08 0)
(0 -3.70814e-08 0)
(0 -4.36345e-08 0)
(0 -4.30525e-08 0)
(0 -4.25684e-08 0)
(0 -4.21582e-08 0)
(0 -4.18011e-08 0)
(0 -4.14804e-08 0)
(0 -4.11828e-08 0)
(0 -4.08989e-08 0)
(0 -4.0622e-08 0)
(0 -4.03482e-08 0)
(0 -4.00755e-08 0)
(0 -3.98038e-08 0)
(0 -3.95338e-08 0)
(0 -3.92672e-08 0)
(0 -3.90062e-08 0)
(0 -3.87531e-08 0)
(0 -3.85103e-08 0)
(0 -3.82801e-08 0)
(0 -3.80647e-08 0)
(0 -3.7866e-08 0)
(0 -3.76856e-08 0)
(0 -3.75251e-08 0)
(0 -3.73855e-08 0)
(0 -3.72678e-08 0)
(0 -3.71729e-08 0)
(0 -3.71012e-08 0)
(0 -3.70532e-08 0)
(0 -3.70291e-08 0)
(0 -4.35751e-08 0)
(0 -4.30015e-08 0)
(0 -4.2523e-08 0)
(0 -4.21161e-08 0)
(0 -4.17606e-08 0)
(0 -4.144e-08 0)
(0 -4.11417e-08 0)
(0 -4.08564e-08 0)
(0 -4.05778e-08 0)
(0 -4.03022e-08 0)
(0 -4.00278e-08 0)
(0 -3.97545e-08 0)
(0 -3.94832e-08 0)
(0 -3.92155e-08 0)
(0 -3.89536e-08 0)
(0 -3.86998e-08 0)
(0 -3.84566e-08 0)
(0 -3.82262e-08 0)
(0 -3.80108e-08 0)
(0 -3.78121e-08 0)
(0 -3.76319e-08 0)
(0 -3.74715e-08 0)
(0 -3.73322e-08 0)
(0 -3.72148e-08 0)
(0 -3.712e-08 0)
(0 -3.70485e-08 0)
(0 -3.70006e-08 0)
(0 -3.69766e-08 0)
(0 -8.9115e-08 0)
(0 -8.92947e-08 0)
(0 -8.94257e-08 0)
(0 -8.94863e-08 0)
(0 -8.94702e-08 0)
(0 -8.94002e-08 0)
(0 -8.77398e-08 0)
(0 -8.7999e-08 0)
(0 -8.82151e-08 0)
(0 -8.83792e-08 0)
(0 -8.84935e-08 0)
(0 -8.85774e-08 0)
(0 -8.59349e-08 0)
(0 -8.62751e-08 0)
(0 -8.65755e-08 0)
(0 -8.68335e-08 0)
(0 -8.70536e-08 0)
(0 -8.72499e-08 0)
(0 -8.37502e-08 0)
(0 -8.41643e-08 0)
(0 -8.45402e-08 0)
(0 -8.48778e-08 0)
(0 -8.5182e-08 0)
(0 -8.54625e-08 0)
(0 -8.12438e-08 0)
(0 -8.17195e-08 0)
(0 -8.21575e-08 0)
(0 -8.2559e-08 0)
(0 -8.29281e-08 0)
(0 -8.32716e-08 0)
(0 -7.84804e-08 0)
(0 -7.90026e-08 0)
(0 -7.94873e-08 0)
(0 -7.99362e-08 0)
(0 -8.03526e-08 0)
(0 -8.07416e-08 0)
(0 -7.55293e-08 0)
(0 -7.60813e-08 0)
(0 -7.65966e-08 0)
(0 -7.70767e-08 0)
(0 -7.75242e-08 0)
(0 -7.79429e-08 0)
(0 -7.24614e-08 0)
(0 -7.30267e-08 0)
(0 -7.35567e-08 0)
(0 -7.40525e-08 0)
(0 -7.45162e-08 0)
(0 -7.49504e-08 0)
(0 -6.93473e-08 0)
(0 -6.99104e-08 0)
(0 -7.04401e-08 0)
(0 -7.09372e-08 0)
(0 -7.14032e-08 0)
(0 -7.18401e-08 0)
(0 -6.62545e-08 0)
(0 -6.68013e-08 0)
(0 -6.73172e-08 0)
(0 -6.78028e-08 0)
(0 -6.82589e-08 0)
(0 -6.86871e-08 0)
(0 -6.3245e-08 0)
(0 -6.37634e-08 0)
(0 -6.42541e-08 0)
(0 -6.47171e-08 0)
(0 -6.5153e-08 0)
(0 -6.55628e-08 0)
(0 -6.03729e-08 0)
(0 -6.08535e-08 0)
(0 -6.13096e-08 0)
(0 -6.17413e-08 0)
(0 -6.21486e-08 0)
(0 -6.25321e-08 0)
(0 -5.76833e-08 0)
(0 -5.8119e-08 0)
(0 -5.85339e-08 0)
(0 -5.89276e-08 0)
(0 -5.93e-08 0)
(0 -5.96513e-08 0)
(0 -5.52102e-08 0)
(0 -5.55967e-08 0)
(0 -5.59661e-08 0)
(0 -5.63176e-08 0)
(0 -5.6651e-08 0)
(0 -5.69663e-08 0)
(0 -5.29762e-08 0)
(0 -5.33119e-08 0)
(0 -5.36338e-08 0)
(0 -5.39412e-08 0)
(0 -5.42337e-08 0)
(0 -5.4511e-08 0)
(0 -5.09928e-08 0)
(0 -5.12782e-08 0)
(0 -5.15529e-08 0)
(0 -5.18163e-08 0)
(0 -5.20678e-08 0)
(0 -5.2307e-08 0)
(0 -4.92604e-08 0)
(0 -4.94981e-08 0)
(0 -4.97279e-08 0)
(0 -4.99491e-08 0)
(0 -5.01612e-08 0)
(0 -5.03638e-08 0)
(0 -4.77704e-08 0)
(0 -4.79643e-08 0)
(0 -4.81528e-08 0)
(0 -4.83351e-08 0)
(0 -4.85108e-08 0)
(0 -4.86795e-08 0)
(0 -4.65061e-08 0)
(0 -4.66614e-08 0)
(0 -4.68132e-08 0)
(0 -4.6961e-08 0)
(0 -4.71042e-08 0)
(0 -4.72425e-08 0)
(0 -4.54454e-08 0)
(0 -4.55677e-08 0)
(0 -4.56882e-08 0)
(0 -4.58063e-08 0)
(0 -4.59216e-08 0)
(0 -4.60337e-08 0)
(0 -4.45625e-08 0)
(0 -4.46577e-08 0)
(0 -4.47523e-08 0)
(0 -4.48459e-08 0)
(0 -4.4938e-08 0)
(0 -4.50284e-08 0)
(0 -4.38301e-08 0)
(0 -4.39039e-08 0)
(0 -4.39779e-08 0)
(0 -4.4052e-08 0)
(0 -4.41256e-08 0)
(0 -4.41986e-08 0)
(0 -4.35155e-08 0)
(0 -4.29508e-08 0)
(0 -4.24784e-08 0)
(0 -4.2075e-08 0)
(0 -4.17211e-08 0)
(0 -4.14007e-08 0)
(0 -4.11016e-08 0)
(0 -4.08149e-08 0)
(0 -4.05345e-08 0)
(0 -4.0257e-08 0)
(0 -3.99807e-08 0)
(0 -3.97057e-08 0)
(0 -3.94328e-08 0)
(0 -3.91639e-08 0)
(0 -3.89011e-08 0)
(0 -3.86467e-08 0)
(0 -3.8403e-08 0)
(0 -3.81723e-08 0)
(0 -3.79568e-08 0)
(0 -3.77582e-08 0)
(0 -3.75781e-08 0)
(0 -3.74179e-08 0)
(0 -3.72788e-08 0)
(0 -3.71616e-08 0)
(0 -3.7067e-08 0)
(0 -3.69957e-08 0)
(0 -3.69479e-08 0)
(0 -3.69239e-08 0)
(0 -4.34558e-08 0)
(0 -4.29006e-08 0)
(0 -4.24346e-08 0)
(0 -4.2035e-08 0)
(0 -4.16828e-08 0)
(0 -4.13627e-08 0)
(0 -4.10627e-08 0)
(0 -4.07744e-08 0)
(0 -4.04921e-08 0)
(0 -4.02125e-08 0)
(0 -3.99343e-08 0)
(0 -3.96574e-08 0)
(0 -3.93829e-08 0)
(0 -3.91127e-08 0)
(0 -3.88488e-08 0)
(0 -3.85937e-08 0)
(0 -3.83495e-08 0)
(0 -3.81185e-08 0)
(0 -3.79029e-08 0)
(0 -3.77043e-08 0)
(0 -3.75243e-08 0)
(0 -3.73643e-08 0)
(0 -3.72254e-08 0)
(0 -3.71084e-08 0)
(0 -3.7014e-08 0)
(0 -3.69428e-08 0)
(0 -3.68951e-08 0)
(0 -3.68713e-08 0)
(0 -4.33962e-08 0)
(0 -4.28512e-08 0)
(0 -4.23919e-08 0)
(0 -4.19963e-08 0)
(0 -4.16459e-08 0)
(0 -4.13259e-08 0)
(0 -4.1025e-08 0)
(0 -4.07351e-08 0)
(0 -4.04507e-08 0)
(0 -4.01689e-08 0)
(0 -3.98885e-08 0)
(0 -3.96097e-08 0)
(0 -3.93335e-08 0)
(0 -3.90619e-08 0)
(0 -3.87969e-08 0)
(0 -3.85409e-08 0)
(0 -3.82962e-08 0)
(0 -3.80649e-08 0)
(0 -3.78491e-08 0)
(0 -3.76504e-08 0)
(0 -3.74706e-08 0)
(0 -3.73107e-08 0)
(0 -3.7172e-08 0)
(0 -3.70552e-08 0)
(0 -3.69611e-08 0)
(0 -3.689e-08 0)
(0 -3.68425e-08 0)
(0 -3.68186e-08 0)
(0 -4.3337e-08 0)
(0 -4.28026e-08 0)
(0 -4.23504e-08 0)
(0 -4.1959e-08 0)
(0 -4.16105e-08 0)
(0 -4.12906e-08 0)
(0 -4.09887e-08 0)
(0 -4.06969e-08 0)
(0 -4.04104e-08 0)
(0 -4.01263e-08 0)
(0 -3.98436e-08 0)
(0 -3.95627e-08 0)
(0 -3.92847e-08 0)
(0 -3.90116e-08 0)
(0 -3.87454e-08 0)
(0 -3.84885e-08 0)
(0 -3.82431e-08 0)
(0 -3.80115e-08 0)
(0 -3.77955e-08 0)
(0 -3.75968e-08 0)
(0 -3.7417e-08 0)
(0 -3.72574e-08 0)
(0 -3.71188e-08 0)
(0 -3.70022e-08 0)
(0 -3.69083e-08 0)
(0 -3.68374e-08 0)
(0 -3.679e-08 0)
(0 -3.67662e-08 0)
(0 -4.32784e-08 0)
(0 -4.27552e-08 0)
(0 -4.23104e-08 0)
(0 -4.19232e-08 0)
(0 -4.15765e-08 0)
(0 -4.12568e-08 0)
(0 -4.09537e-08 0)
(0 -4.066e-08 0)
(0 -4.03711e-08 0)
(0 -4.00845e-08 0)
(0 -3.97995e-08 0)
(0 -3.95163e-08 0)
(0 -3.92365e-08 0)
(0 -3.89617e-08 0)
(0 -3.86943e-08 0)
(0 -3.84365e-08 0)
(0 -3.81905e-08 0)
(0 -3.79584e-08 0)
(0 -3.77422e-08 0)
(0 -3.75435e-08 0)
(0 -3.73637e-08 0)
(0 -3.72042e-08 0)
(0 -3.70659e-08 0)
(0 -3.69495e-08 0)
(0 -3.68557e-08 0)
(0 -3.6785e-08 0)
(0 -3.67377e-08 0)
(0 -3.67139e-08 0)
(0 -4.32208e-08 0)
(0 -4.27091e-08 0)
(0 -4.22718e-08 0)
(0 -4.1889e-08 0)
(0 -4.15442e-08 0)
(0 -4.12245e-08 0)
(0 -4.09202e-08 0)
(0 -4.06244e-08 0)
(0 -4.03331e-08 0)
(0 -4.00439e-08 0)
(0 -3.97563e-08 0)
(0 -3.94708e-08 0)
(0 -3.91889e-08 0)
(0 -3.89125e-08 0)
(0 -3.86437e-08 0)
(0 -3.83849e-08 0)
(0 -3.81382e-08 0)
(0 -3.79057e-08 0)
(0 -3.76892e-08 0)
(0 -3.74905e-08 0)
(0 -3.73108e-08 0)
(0 -3.71514e-08 0)
(0 -3.70132e-08 0)
(0 -3.6897e-08 0)
(0 -3.68034e-08 0)
(0 -3.67329e-08 0)
(0 -3.66857e-08 0)
(0 -3.6662e-08 0)
(0 -8.89107e-08 0)
(0 -8.74523e-08 0)
(0 -8.55631e-08 0)
(0 -8.33021e-08 0)
(0 -8.07328e-08 0)
(0 -7.79228e-08 0)
(0 -7.49424e-08 0)
(0 -7.18626e-08 0)
(0 -6.8753e-08 0)
(0 -6.56793e-08 0)
(0 -6.27013e-08 0)
(0 -5.98706e-08 0)
(0 -5.72293e-08 0)
(0 -5.48088e-08 0)
(0 -5.26289e-08 0)
(0 -5.06987e-08 0)
(0 -4.90167e-08 0)
(0 -4.75725e-08 0)
(0 -4.63487e-08 0)
(0 -4.53223e-08 0)
(0 -4.44676e-08 0)
(0 -4.37573e-08 0)
(0 -8.87103e-08 0)
(0 -8.71517e-08 0)
(0 -8.51678e-08 0)
(0 -8.28244e-08 0)
(0 -8.01889e-08 0)
(0 -7.7331e-08 0)
(0 -7.43216e-08 0)
(0 -7.12314e-08 0)
(0 -6.81285e-08 0)
(0 -6.50769e-08 0)
(0 -6.21337e-08 0)
(0 -5.93479e-08 0)
(0 -5.67586e-08 0)
(0 -5.4394e-08 0)
(0 -5.22714e-08 0)
(0 -5.03973e-08 0)
(0 -4.8768e-08 0)
(0 -4.73718e-08 0)
(0 -4.61899e-08 0)
(0 -4.51991e-08 0)
(0 -4.43734e-08 0)
(0 -4.36859e-08 0)
(0 -8.85324e-08 0)
(0 -8.68472e-08 0)
(0 -8.47529e-08 0)
(0 -8.2318e-08 0)
(0 -7.96115e-08 0)
(0 -7.67037e-08 0)
(0 -7.36654e-08 0)
(0 -7.05662e-08 0)
(0 -6.74726e-08 0)
(0 -6.44462e-08 0)
(0 -6.15416e-08 0)
(0 -5.88045e-08 0)
(0 -5.62709e-08 0)
(0 -5.3966e-08 0)
(0 -5.1904e-08 0)
(0 -5.00887e-08 0)
(0 -4.85147e-08 0)
(0 -4.71684e-08 0)
(0 -4.60301e-08 0)
(0 -4.5076e-08 0)
(0 -4.42802e-08 0)
(0 -4.36159e-08 0)
(0 -8.83814e-08 0)
(0 -8.654e-08 0)
(0 -8.43188e-08 0)
(0 -8.17833e-08 0)
(0 -7.90011e-08 0)
(0 -7.60417e-08 0)
(0 -7.29748e-08 0)
(0 -6.98683e-08 0)
(0 -6.67868e-08 0)
(0 -6.37891e-08 0)
(0 -6.09268e-08 0)
(0 -5.82423e-08 0)
(0 -5.57683e-08 0)
(0 -5.35265e-08 0)
(0 -5.15282e-08 0)
(0 -4.97747e-08 0)
(0 -4.82581e-08 0)
(0 -4.69634e-08 0)
(0 -4.58701e-08 0)
(0 -4.49537e-08 0)
(0 -4.41884e-08 0)
(0 -4.35479e-08 0)
(0 -8.82355e-08 0)
(0 -8.62201e-08 0)
(0 -8.38607e-08 0)
(0 -8.12179e-08 0)
(0 -7.83569e-08 0)
(0 -7.53453e-08 0)
(0 -7.22508e-08 0)
(0 -6.91394e-08 0)
(0 -6.60731e-08 0)
(0 -6.31078e-08 0)
(0 -6.02917e-08 0)
(0 -5.76637e-08 0)
(0 -5.52529e-08 0)
(0 -5.30777e-08 0)
(0 -5.11462e-08 0)
(0 -4.94568e-08 0)
(0 -4.79997e-08 0)
(0 -4.67583e-08 0)
(0 -4.5711e-08 0)
(0 -4.48331e-08 0)
(0 -4.40987e-08 0)
(0 -4.34821e-08 0)
(0 -8.80695e-08 0)
(0 -8.58727e-08 0)
(0 -8.33705e-08 0)
(0 -8.06181e-08 0)
(0 -7.76776e-08 0)
(0 -7.46146e-08 0)
(0 -7.14947e-08 0)
(0 -6.83815e-08 0)
(0 -6.5334e-08 0)
(0 -6.2405e-08 0)
(0 -5.96391e-08 0)
(0 -5.70716e-08 0)
(0 -5.47277e-08 0)
(0 -5.26223e-08 0)
(0 -5.07602e-08 0)
(0 -4.91372e-08 0)
(0 -4.77412e-08 0)
(0 -4.65543e-08 0)
(0 -4.55539e-08 0)
(0 -4.4715e-08 0)
(0 -4.40118e-08 0)
(0 -4.34191e-08 0)
(0 -8.78486e-08 0)
(0 -8.54812e-08 0)
(0 -8.28399e-08 0)
(0 -7.99798e-08 0)
(0 -7.69619e-08 0)
(0 -7.38502e-08 0)
(0 -7.07082e-08 0)
(0 -6.75969e-08 0)
(0 -6.45724e-08 0)
(0 -6.1684e-08 0)
(0 -5.89724e-08 0)
(0 -5.64692e-08 0)
(0 -5.41956e-08 0)
(0 -5.21629e-08 0)
(0 -5.03726e-08 0)
(0 -4.88178e-08 0)
(0 -4.74844e-08 0)
(0 -4.63528e-08 0)
(0 -4.53998e-08 0)
(0 -4.46001e-08 0)
(0 -4.39282e-08 0)
(0 -4.33593e-08 0)
(0 -8.75667e-08 0)
(0 -8.50382e-08 0)
(0 -8.22637e-08 0)
(0 -7.93005e-08 0)
(0 -7.62096e-08 0)
(0 -7.30534e-08 0)
(0 -6.98937e-08 0)
(0 -6.67889e-08 0)
(0 -6.3792e-08 0)
(0 -6.09485e-08 0)
(0 -5.82955e-08 0)
(0 -5.58602e-08 0)
(0 -5.36601e-08 0)
(0 -5.17027e-08 0)
(0 -4.99862e-08 0)
(0 -4.85011e-08 0)
(0 -4.72312e-08 0)
(0 -4.61555e-08 0)
(0 -4.525e-08 0)
(0 -4.44894e-08 0)
(0 -4.38485e-08 0)
(0 -4.33031e-08 0)
(0 -8.72239e-08 0)
(0 -8.45408e-08 0)
(0 -8.164e-08 0)
(0 -7.85799e-08 0)
(0 -7.54215e-08 0)
(0 -7.22265e-08 0)
(0 -6.90545e-08 0)
(0 -6.59614e-08 0)
(0 -6.29969e-08 0)
(0 -6.02029e-08 0)
(0 -5.76124e-08 0)
(0 -5.52487e-08 0)
(0 -5.31249e-08 0)
(0 -5.12449e-08 0)
(0 -4.96038e-08 0)
(0 -4.81894e-08 0)
(0 -4.69834e-08 0)
(0 -4.59637e-08 0)
(0 -4.51056e-08 0)
(0 -4.43838e-08 0)
(0 -4.37733e-08 0)
(0 -4.32509e-08 0)
(0 -8.68181e-08 0)
(0 -8.39882e-08 0)
(0 -8.09687e-08 0)
(0 -7.78191e-08 0)
(0 -7.46004e-08 0)
(0 -7.1373e-08 0)
(0 -6.81949e-08 0)
(0 -6.51191e-08 0)
(0 -6.21922e-08 0)
(0 -5.94522e-08 0)
(0 -5.69281e-08 0)
(0 -5.46389e-08 0)
(0 -5.25938e-08 0)
(0 -5.0793e-08 0)
(0 -4.92284e-08 0)
(0 -4.7885e-08 0)
(0 -4.6743e-08 0)
(0 -4.57789e-08 0)
(0 -4.49677e-08 0)
(0 -4.42839e-08 0)
(0 -4.37032e-08 0)
(0 -4.32031e-08 0)
(0 -8.63527e-08 0)
(0 -8.3381e-08 0)
(0 -8.02516e-08 0)
(0 -7.70213e-08 0)
(0 -7.37501e-08 0)
(0 -7.04977e-08 0)
(0 -6.73199e-08 0)
(0 -6.42674e-08 0)
(0 -6.13832e-08 0)
(0 -5.87016e-08 0)
(0 -5.62474e-08 0)
(0 -5.40355e-08 0)
(0 -5.20711e-08 0)
(0 -5.03506e-08 0)
(0 -4.88628e-08 0)
(0 -4.75905e-08 0)
(0 -4.6512e-08 0)
(0 -4.56028e-08 0)
(0 -4.48375e-08 0)
(0 -4.41908e-08 0)
(0 -4.36388e-08 0)
(0 -4.31599e-08 0)
(0 -8.58069e-08 0)
(0 -8.2718e-08 0)
(0 -7.9492e-08 0)
(0 -7.6191e-08 0)
(0 -7.28762e-08 0)
(0 -6.96064e-08 0)
(0 -6.64359e-08 0)
(0 -6.34125e-08 0)
(0 -6.05761e-08 0)
(0 -5.79569e-08 0)
(0 -5.55758e-08 0)
(0 -5.34433e-08 0)
(0 -5.15608e-08 0)
(0 -4.99211e-08 0)
(0 -4.85101e-08 0)
(0 -4.73082e-08 0)
(0 -4.62921e-08 0)
(0 -4.54366e-08 0)
(0 -4.47159e-08 0)
(0 -4.41049e-08 0)
(0 -4.35804e-08 0)
(0 -4.31217e-08 0)
(0 -8.52106e-08 0)
(0 -8.20099e-08 0)
(0 -7.8697e-08 0)
(0 -7.5335e-08 0)
(0 -7.19853e-08 0)
(0 -6.8706e-08 0)
(0 -6.55496e-08 0)
(0 -6.25612e-08 0)
(0 -5.97772e-08 0)
(0 -5.72241e-08 0)
(0 -5.49185e-08 0)
(0 -5.2867e-08 0)
(0 -5.1067e-08 0)
(0 -4.9508e-08 0)
(0 -4.81729e-08 0)
(0 -4.70402e-08 0)
(0 -4.60852e-08 0)
(0 -4.52817e-08 0)
(0 -4.46038e-08 0)
(0 -4.40269e-08 0)
(0 -4.35285e-08 0)
(0 -4.30887e-08 0)
(0 -8.45655e-08 0)
(0 -8.12641e-08 0)
(0 -7.78746e-08 0)
(0 -7.44611e-08 0)
(0 -7.10854e-08 0)
(0 -6.78044e-08 0)
(0 -6.46687e-08 0)
(0 -6.17206e-08 0)
(0 -5.89932e-08 0)
(0 -5.65092e-08 0)
(0 -5.4281e-08 0)
(0 -5.23113e-08 0)
(0 -5.05937e-08 0)
(0 -4.91145e-08 0)
(0 -4.7854e-08 0)
(0 -4.67887e-08 0)
(0 -4.58926e-08 0)
(0 -4.5139e-08 0)
(0 -4.4502e-08 0)
(0 -4.39574e-08 0)
(0 -4.34833e-08 0)
(0 -4.30609e-08 0)
(0 -8.38826e-08 0)
(0 -8.04897e-08 0)
(0 -7.70335e-08 0)
(0 -7.35781e-08 0)
(0 -7.01849e-08 0)
(0 -6.69096e-08 0)
(0 -6.38008e-08 0)
(0 -6.0898e-08 0)
(0 -5.82308e-08 0)
(0 -5.58181e-08 0)
(0 -5.36685e-08 0)
(0 -5.17806e-08 0)
(0 -5.01445e-08 0)
(0 -4.87436e-08 0)
(0 -4.75556e-08 0)
(0 -4.65553e-08 0)
(0 -4.57156e-08 0)
(0 -4.50095e-08 0)
(0 -4.4411e-08 0)
(0 -4.38965e-08 0)
(0 -4.34449e-08 0)
(0 -4.30384e-08 0)
(0 -8.31667e-08 0)
(0 -7.96948e-08 0)
(0 -7.61826e-08 0)
(0 -7.26949e-08 0)
(0 -6.92925e-08 0)
(0 -6.603e-08 0)
(0 -6.29537e-08 0)
(0 -6.01004e-08 0)
(0 -5.74963e-08 0)
(0 -5.51565e-08 0)
(0 -5.30857e-08 0)
(0 -5.12788e-08 0)
(0 -4.97228e-08 0)
(0 -4.83978e-08 0)
(0 -4.72797e-08 0)
(0 -4.63415e-08 0)
(0 -4.55553e-08 0)
(0 -4.48938e-08 0)
(0 -4.43312e-08 0)
(0 -4.38445e-08 0)
(0 -4.34134e-08 0)
(0 -4.30212e-08 0)
(0 -8.24303e-08 0)
(0 -7.88893e-08 0)
(0 -7.53314e-08 0)
(0 -7.18207e-08 0)
(0 -6.84171e-08 0)
(0 -6.51738e-08 0)
(0 -6.2135e-08 0)
(0 -5.93347e-08 0)
(0 -5.67957e-08 0)
(0 -5.45294e-08 0)
(0 -5.25369e-08 0)
(0 -5.08095e-08 0)
(0 -4.93311e-08 0)
(0 -4.80792e-08 0)
(0 -4.70276e-08 0)
(0 -4.61481e-08 0)
(0 -4.54121e-08 0)
(0 -4.47921e-08 0)
(0 -4.42627e-08 0)
(0 -4.38013e-08 0)
(0 -4.33888e-08 0)
(0 -4.30091e-08 0)
(0 -8.16749e-08 0)
(0 -7.80813e-08 0)
(0 -7.44893e-08 0)
(0 -7.09646e-08 0)
(0 -6.75671e-08 0)
(0 -6.43488e-08 0)
(0 -6.13518e-08 0)
(0 -5.86071e-08 0)
(0 -5.61343e-08 0)
(0 -5.39413e-08 0)
(0 -5.20257e-08 0)
(0 -5.03755e-08 0)
(0 -4.89715e-08 0)
(0 -4.77892e-08 0)
(0 -4.68004e-08 0)
(0 -4.59759e-08 0)
(0 -4.52865e-08 0)
(0 -4.47046e-08 0)
(0 -4.42054e-08 0)
(0 -4.37668e-08 0)
(0 -4.33706e-08 0)
(0 -4.30019e-08 0)
(0 -8.09197e-08 0)
(0 -7.72831e-08 0)
(0 -7.36661e-08 0)
(0 -7.01355e-08 0)
(0 -6.67507e-08 0)
(0 -6.35624e-08 0)
(0 -6.06103e-08 0)
(0 -5.79229e-08 0)
(0 -5.55165e-08 0)
(0 -5.33958e-08 0)
(0 -5.15548e-08 0)
(0 -4.99787e-08 0)
(0 -4.86455e-08 0)
(0 -4.75287e-08 0)
(0 -4.65985e-08 0)
(0 -4.58249e-08 0)
(0 -4.51782e-08 0)
(0 -4.4631e-08 0)
(0 -4.41589e-08 0)
(0 -4.37406e-08 0)
(0 -4.33586e-08 0)
(0 -4.29991e-08 0)
(0 -8.01783e-08 0)
(0 -7.65055e-08 0)
(0 -7.28713e-08 0)
(0 -6.93417e-08 0)
(0 -6.59751e-08 0)
(0 -6.28207e-08 0)
(0 -5.99159e-08 0)
(0 -5.72866e-08 0)
(0 -5.49459e-08 0)
(0 -5.28954e-08 0)
(0 -5.11261e-08 0)
(0 -4.96203e-08 0)
(0 -4.83538e-08 0)
(0 -4.72979e-08 0)
(0 -4.64219e-08 0)
(0 -4.56947e-08 0)
(0 -4.50868e-08 0)
(0 -4.45708e-08 0)
(0 -4.41227e-08 0)
(0 -4.37221e-08 0)
(0 -4.33523e-08 0)
(0 -4.30003e-08 0)
(0 -7.94582e-08 0)
(0 -7.57565e-08 0)
(0 -7.21126e-08 0)
(0 -6.85902e-08 0)
(0 -6.52466e-08 0)
(0 -6.2129e-08 0)
(0 -5.92729e-08 0)
(0 -5.67015e-08 0)
(0 -5.44249e-08 0)
(0 -5.24419e-08 0)
(0 -5.07406e-08 0)
(0 -4.93008e-08 0)
(0 -4.80961e-08 0)
(0 -4.70963e-08 0)
(0 -4.62697e-08 0)
(0 -4.55847e-08 0)
(0 -4.50115e-08 0)
(0 -4.45231e-08 0)
(0 -4.4096e-08 0)
(0 -4.37106e-08 0)
(0 -4.3351e-08 0)
(0 -4.30051e-08 0)
(0 -7.8756e-08 0)
(0 -7.50414e-08 0)
(0 -7.13965e-08 0)
(0 -6.78872e-08 0)
(0 -6.45702e-08 0)
(0 -6.14914e-08 0)
(0 -5.86844e-08 0)
(0 -5.61696e-08 0)
(0 -5.39548e-08 0)
(0 -5.20359e-08 0)
(0 -5.03983e-08 0)
(0 -4.90196e-08 0)
(0 -4.78718e-08 0)
(0 -4.69231e-08 0)
(0 -4.61411e-08 0)
(0 -4.54937e-08 0)
(0 -4.49512e-08 0)
(0 -4.44869e-08 0)
(0 -4.40779e-08 0)
(0 -4.37053e-08 0)
(0 -4.3354e-08 0)
(0 -4.30128e-08 0)
(0 -7.80927e-08 0)
(0 -7.43703e-08 0)
(0 -7.07298e-08 0)
(0 -6.72376e-08 0)
(0 -6.39498e-08 0)
(0 -6.09108e-08 0)
(0 -5.81522e-08 0)
(0 -5.56922e-08 0)
(0 -5.3536e-08 0)
(0 -5.16769e-08 0)
(0 -5.00983e-08 0)
(0 -4.87757e-08 0)
(0 -4.76794e-08 0)
(0 -4.67767e-08 0)
(0 -4.60343e-08 0)
(0 -4.54201e-08 0)
(0 -4.49044e-08 0)
(0 -4.44609e-08 0)
(0 -4.40672e-08 0)
(0 -4.37053e-08 0)
(0 -4.33607e-08 0)
(0 -4.30229e-08 0)
(0 -7.7477e-08 0)
(0 -7.37501e-08 0)
(0 -7.01177e-08 0)
(0 -6.66455e-08 0)
(0 -6.33883e-08 0)
(0 -6.03889e-08 0)
(0 -5.76772e-08 0)
(0 -5.52691e-08 0)
(0 -5.31676e-08 0)
(0 -5.13638e-08 0)
(0 -4.9839e-08 0)
(0 -4.85671e-08 0)
(0 -4.75169e-08 0)
(0 -4.6655e-08 0)
(0 -4.59476e-08 0)
(0 -4.53622e-08 0)
(0 -4.48696e-08 0)
(0 -4.44437e-08 0)
(0 -4.40629e-08 0)
(0 -4.37095e-08 0)
(0 -4.33701e-08 0)
(0 -4.30346e-08 0)
(0 -7.69152e-08 0)
(0 -7.3185e-08 0)
(0 -6.95638e-08 0)
(0 -6.61133e-08 0)
(0 -6.2887e-08 0)
(0 -5.99263e-08 0)
(0 -5.7259e-08 0)
(0 -5.48994e-08 0)
(0 -5.28481e-08 0)
(0 -5.10946e-08 0)
(0 -4.96182e-08 0)
(0 -4.83914e-08 0)
(0 -4.73821e-08 0)
(0 -4.65558e-08 0)
(0 -4.58786e-08 0)
(0 -4.53181e-08 0)
(0 -4.4845e-08 0)
(0 -4.44339e-08 0)
(0 -4.40636e-08 0)
(0 -4.37171e-08 0)
(0 -4.33814e-08 0)
(0 -4.30474e-08 0)
(0 -7.63928e-08 0)
(0 -7.2675e-08 0)
(0 -6.90698e-08 0)
(0 -6.56426e-08 0)
(0 -6.24467e-08 0)
(0 -5.95226e-08 0)
(0 -5.68966e-08 0)
(0 -5.45812e-08 0)
(0 -5.25754e-08 0)
(0 -5.08667e-08 0)
(0 -4.94332e-08 0)
(0 -4.8246e-08 0)
(0 -4.72721e-08 0)
(0 -4.64766e-08 0)
(0 -4.58253e-08 0)
(0 -4.52857e-08 0)
(0 -4.48289e-08 0)
(0 -4.44299e-08 0)
(0 -4.4068e-08 0)
(0 -4.37268e-08 0)
(0 -4.33939e-08 0)
(0 -4.30605e-08 0)
(0 -7.59374e-08 0)
(0 -7.22283e-08 0)
(0 -6.86389e-08 0)
(0 -6.52342e-08 0)
(0 -6.20671e-08 0)
(0 -5.91767e-08 0)
(0 -5.65881e-08 0)
(0 -5.43122e-08 0)
(0 -5.23465e-08 0)
(0 -5.06772e-08 0)
(0 -4.92808e-08 0)
(0 -4.81277e-08 0)
(0 -4.71841e-08 0)
(0 -4.64147e-08 0)
(0 -4.5785e-08 0)
(0 -4.52629e-08 0)
(0 -4.48195e-08 0)
(0 -4.44303e-08 0)
(0 -4.4075e-08 0)
(0 -4.37378e-08 0)
(0 -4.34066e-08 0)
(0 -4.30735e-08 0)
(0 -7.55524e-08 0)
(0 -7.18473e-08 0)
(0 -6.82722e-08 0)
(0 -6.48884e-08 0)
(0 -6.17473e-08 0)
(0 -5.8887e-08 0)
(0 -5.63313e-08 0)
(0 -5.40897e-08 0)
(0 -5.21587e-08 0)
(0 -5.05229e-08 0)
(0 -4.91581e-08 0)
(0 -4.80336e-08 0)
(0 -4.71153e-08 0)
(0 -4.63675e-08 0)
(0 -4.57556e-08 0)
(0 -4.52477e-08 0)
(0 -4.48151e-08 0)
(0 -4.44336e-08 0)
(0 -4.40834e-08 0)
(0 -4.3749e-08 0)
(0 -4.3419e-08 0)
(0 -4.30856e-08 0)
(0 -7.52194e-08 0)
(0 -7.15291e-08 0)
(0 -6.79694e-08 0)
(0 -6.46046e-08 0)
(0 -6.14861e-08 0)
(0 -5.86515e-08 0)
(0 -5.61237e-08 0)
(0 -5.3911e-08 0)
(0 -5.20087e-08 0)
(0 -5.04007e-08 0)
(0 -4.90618e-08 0)
(0 -4.79608e-08 0)
(0 -4.70629e-08 0)
(0 -4.63325e-08 0)
(0 -4.57349e-08 0)
(0 -4.52381e-08 0)
(0 -4.4814e-08 0)
(0 -4.44384e-08 0)
(0 -4.4092e-08 0)
(0 -4.37597e-08 0)
(0 -4.34303e-08 0)
(0 -4.30965e-08 0)
(0 -7.49604e-08 0)
(0 -7.12791e-08 0)
(0 -6.77316e-08 0)
(0 -6.43822e-08 0)
(0 -6.12822e-08 0)
(0 -5.84684e-08 0)
(0 -5.59629e-08 0)
(0 -5.37733e-08 0)
(0 -5.18939e-08 0)
(0 -5.03078e-08 0)
(0 -4.89893e-08 0)
(0 -4.79066e-08 0)
(0 -4.70247e-08 0)
(0 -4.63077e-08 0)
(0 -4.5721e-08 0)
(0 -4.52327e-08 0)
(0 -4.48149e-08 0)
(0 -4.44437e-08 0)
(0 -4.41e-08 0)
(0 -4.37691e-08 0)
(0 -4.344e-08 0)
(0 -4.31056e-08 0)
(0 -7.47745e-08 0)
(0 -7.10982e-08 0)
(0 -6.75587e-08 0)
(0 -6.42204e-08 0)
(0 -6.1134e-08 0)
(0 -5.83356e-08 0)
(0 -5.58468e-08 0)
(0 -5.36742e-08 0)
(0 -5.18117e-08 0)
(0 -5.02418e-08 0)
(0 -4.89382e-08 0)
(0 -4.78688e-08 0)
(0 -4.69984e-08 0)
(0 -4.62911e-08 0)
(0 -4.57122e-08 0)
(0 -4.523e-08 0)
(0 -4.48166e-08 0)
(0 -4.44485e-08 0)
(0 -4.41066e-08 0)
(0 -4.37765e-08 0)
(0 -4.34476e-08 0)
(0 -4.31127e-08 0)
(0 -7.46647e-08 0)
(0 -7.09863e-08 0)
(0 -6.745e-08 0)
(0 -6.41181e-08 0)
(0 -6.10402e-08 0)
(0 -5.82517e-08 0)
(0 -5.57735e-08 0)
(0 -5.36119e-08 0)
(0 -5.17603e-08 0)
(0 -5.02007e-08 0)
(0 -4.89065e-08 0)
(0 -4.78456e-08 0)
(0 -4.69826e-08 0)
(0 -4.62814e-08 0)
(0 -4.57074e-08 0)
(0 -4.5229e-08 0)
(0 -4.48183e-08 0)
(0 -4.44521e-08 0)
(0 -4.41113e-08 0)
(0 -4.37817e-08 0)
(0 -4.34528e-08 0)
(0 -4.31175e-08 0)
(0 -7.46238e-08 0)
(0 -7.09403e-08 0)
(0 -6.74039e-08 0)
(0 -6.40742e-08 0)
(0 -6.09998e-08 0)
(0 -5.82155e-08 0)
(0 -5.5742e-08 0)
(0 -5.35852e-08 0)
(0 -5.17384e-08 0)
(0 -5.01833e-08 0)
(0 -4.88933e-08 0)
(0 -4.78361e-08 0)
(0 -4.69762e-08 0)
(0 -4.62777e-08 0)
(0 -4.57058e-08 0)
(0 -4.5229e-08 0)
(0 -4.48195e-08 0)
(0 -4.4454e-08 0)
(0 -4.41137e-08 0)
(0 -4.37843e-08 0)
(0 -4.34553e-08 0)
(0 -4.31198e-08 0)
(0 -4.31647e-08 0)
(0 -4.26648e-08 0)
(0 -4.22352e-08 0)
(0 -4.18568e-08 0)
(0 -4.15138e-08 0)
(0 -4.1194e-08 0)
(0 -4.08882e-08 0)
(0 -4.05903e-08 0)
(0 -4.02963e-08 0)
(0 -4.00044e-08 0)
(0 -3.97141e-08 0)
(0 -3.94263e-08 0)
(0 -3.91423e-08 0)
(0 -3.88641e-08 0)
(0 -3.8594e-08 0)
(0 -3.83341e-08 0)
(0 -3.80866e-08 0)
(0 -3.78536e-08 0)
(0 -3.76369e-08 0)
(0 -3.74381e-08 0)
(0 -3.72584e-08 0)
(0 -3.70992e-08 0)
(0 -3.69612e-08 0)
(0 -3.68452e-08 0)
(0 -3.67518e-08 0)
(0 -3.66814e-08 0)
(0 -3.66343e-08 0)
(0 -3.66107e-08 0)
(0 -4.31103e-08 0)
(0 -4.26224e-08 0)
(0 -4.22005e-08 0)
(0 -4.18265e-08 0)
(0 -4.14852e-08 0)
(0 -4.11652e-08 0)
(0 -4.08579e-08 0)
(0 -4.05576e-08 0)
(0 -4.02609e-08 0)
(0 -3.99661e-08 0)
(0 -3.96731e-08 0)
(0 -3.93827e-08 0)
(0 -3.90966e-08 0)
(0 -3.88166e-08 0)
(0 -3.8545e-08 0)
(0 -3.8284e-08 0)
(0 -3.80358e-08 0)
(0 -3.78023e-08 0)
(0 -3.75853e-08 0)
(0 -3.73864e-08 0)
(0 -3.72068e-08 0)
(0 -3.70476e-08 0)
(0 -3.69098e-08 0)
(0 -3.6794e-08 0)
(0 -3.67008e-08 0)
(0 -3.66305e-08 0)
(0 -3.65835e-08 0)
(0 -3.656e-08 0)
(0 -4.30577e-08 0)
(0 -4.25819e-08 0)
(0 -4.21678e-08 0)
(0 -4.17981e-08 0)
(0 -4.14584e-08 0)
(0 -4.1138e-08 0)
(0 -4.08291e-08 0)
(0 -4.05263e-08 0)
(0 -4.02267e-08 0)
(0 -3.99289e-08 0)
(0 -3.9633e-08 0)
(0 -3.93401e-08 0)
(0 -3.90516e-08 0)
(0 -3.87698e-08 0)
(0 -3.84967e-08 0)
(0 -3.82346e-08 0)
(0 -3.79856e-08 0)
(0 -3.77516e-08 0)
(0 -3.75343e-08 0)
(0 -3.73353e-08 0)
(0 -3.71557e-08 0)
(0 -3.69967e-08 0)
(0 -3.6859e-08 0)
(0 -3.67434e-08 0)
(0 -3.66504e-08 0)
(0 -3.65803e-08 0)
(0 -3.65334e-08 0)
(0 -3.65099e-08 0)
(0 -4.30071e-08 0)
(0 -4.25436e-08 0)
(0 -4.21373e-08 0)
(0 -4.17716e-08 0)
(0 -4.14334e-08 0)
(0 -4.11126e-08 0)
(0 -4.08018e-08 0)
(0 -4.04964e-08 0)
(0 -4.01937e-08 0)
(0 -3.98928e-08 0)
(0 -3.9594e-08 0)
(0 -3.92983e-08 0)
(0 -3.90076e-08 0)
(0 -3.87238e-08 0)
(0 -3.84492e-08 0)
(0 -3.8186e-08 0)
(0 -3.79361e-08 0)
(0 -3.77016e-08 0)
(0 -3.7484e-08 0)
(0 -3.72848e-08 0)
(0 -3.71053e-08 0)
(0 -3.69464e-08 0)
(0 -3.68089e-08 0)
(0 -3.66934e-08 0)
(0 -3.66006e-08 0)
(0 -3.65306e-08 0)
(0 -3.64839e-08 0)
(0 -3.64604e-08 0)
(0 -4.2959e-08 0)
(0 -4.25076e-08 0)
(0 -4.21089e-08 0)
(0 -4.17473e-08 0)
(0 -4.14103e-08 0)
(0 -4.10887e-08 0)
(0 -4.07759e-08 0)
(0 -4.04677e-08 0)
(0 -4.01619e-08 0)
(0 -3.98578e-08 0)
(0 -3.95559e-08 0)
(0 -3.92575e-08 0)
(0 -3.89644e-08 0)
(0 -3.86786e-08 0)
(0 -3.84025e-08 0)
(0 -3.81381e-08 0)
(0 -3.78874e-08 0)
(0 -3.76523e-08 0)
(0 -3.74344e-08 0)
(0 -3.72351e-08 0)
(0 -3.70556e-08 0)
(0 -3.68968e-08 0)
(0 -3.67594e-08 0)
(0 -3.66442e-08 0)
(0 -3.65515e-08 0)
(0 -3.64817e-08 0)
(0 -3.64351e-08 0)
(0 -3.64117e-08 0)
(0 -4.29136e-08 0)
(0 -4.24741e-08 0)
(0 -4.20828e-08 0)
(0 -4.17249e-08 0)
(0 -4.13891e-08 0)
(0 -4.10666e-08 0)
(0 -4.07516e-08 0)
(0 -4.04404e-08 0)
(0 -4.01313e-08 0)
(0 -3.98239e-08 0)
(0 -3.95189e-08 0)
(0 -3.92176e-08 0)
(0 -3.89221e-08 0)
(0 -3.86344e-08 0)
(0 -3.83566e-08 0)
(0 -3.8091e-08 0)
(0 -3.78395e-08 0)
(0 -3.76038e-08 0)
(0 -3.73856e-08 0)
(0 -3.71862e-08 0)
(0 -3.70067e-08 0)
(0 -3.6848e-08 0)
(0 -3.67108e-08 0)
(0 -3.65957e-08 0)
(0 -3.65032e-08 0)
(0 -3.64336e-08 0)
(0 -3.63871e-08 0)
(0 -3.63637e-08 0)
(0 -4.2871e-08 0)
(0 -4.24433e-08 0)
(0 -4.20591e-08 0)
(0 -4.17047e-08 0)
(0 -4.13697e-08 0)
(0 -4.10461e-08 0)
(0 -4.07287e-08 0)
(0 -4.04144e-08 0)
(0 -4.01019e-08 0)
(0 -3.97911e-08 0)
(0 -3.94829e-08 0)
(0 -3.91787e-08 0)
(0 -3.88807e-08 0)
(0 -3.8591e-08 0)
(0 -3.83117e-08 0)
(0 -3.80448e-08 0)
(0 -3.77925e-08 0)
(0 -3.75562e-08 0)
(0 -3.73377e-08 0)
(0 -3.71382e-08 0)
(0 -3.69587e-08 0)
(0 -3.68001e-08 0)
(0 -3.66631e-08 0)
(0 -3.65482e-08 0)
(0 -3.64559e-08 0)
(0 -3.63864e-08 0)
(0 -3.63399e-08 0)
(0 -3.63167e-08 0)
(0 -4.28317e-08 0)
(0 -4.24153e-08 0)
(0 -4.20378e-08 0)
(0 -4.16867e-08 0)
(0 -4.13521e-08 0)
(0 -4.10271e-08 0)
(0 -4.07072e-08 0)
(0 -4.03897e-08 0)
(0 -4.00737e-08 0)
(0 -3.97594e-08 0)
(0 -3.94479e-08 0)
(0 -3.91409e-08 0)
(0 -3.88404e-08 0)
(0 -3.85486e-08 0)
(0 -3.82676e-08 0)
(0 -3.79996e-08 0)
(0 -3.77464e-08 0)
(0 -3.75096e-08 0)
(0 -3.72908e-08 0)
(0 -3.70911e-08 0)
(0 -3.69116e-08 0)
(0 -3.67531e-08 0)
(0 -3.66163e-08 0)
(0 -3.65016e-08 0)
(0 -3.64094e-08 0)
(0 -3.63401e-08 0)
(0 -3.62938e-08 0)
(0 -3.62706e-08 0)
(0 -4.27959e-08 0)
(0 -4.23902e-08 0)
(0 -4.20191e-08 0)
(0 -4.16707e-08 0)
(0 -4.13363e-08 0)
(0 -4.10098e-08 0)
(0 -4.06871e-08 0)
(0 -4.03662e-08 0)
(0 -4.00466e-08 0)
(0 -3.97287e-08 0)
(0 -3.94139e-08 0)
(0 -3.9104e-08 0)
(0 -3.8801e-08 0)
(0 -3.85072e-08 0)
(0 -3.82246e-08 0)
(0 -3.79554e-08 0)
(0 -3.77013e-08 0)
(0 -3.7464e-08 0)
(0 -3.72449e-08 0)
(0 -3.70451e-08 0)
(0 -3.68656e-08 0)
(0 -3.67072e-08 0)
(0 -3.65706e-08 0)
(0 -3.64561e-08 0)
(0 -3.63641e-08 0)
(0 -3.62949e-08 0)
(0 -3.62487e-08 0)
(0 -3.62256e-08 0)
(0 -4.27637e-08 0)
(0 -4.23682e-08 0)
(0 -4.20028e-08 0)
(0 -4.16569e-08 0)
(0 -4.13224e-08 0)
(0 -4.09939e-08 0)
(0 -4.06683e-08 0)
(0 -4.03439e-08 0)
(0 -4.00206e-08 0)
(0 -3.96991e-08 0)
(0 -3.9381e-08 0)
(0 -3.90681e-08 0)
(0 -3.87627e-08 0)
(0 -3.84668e-08 0)
(0 -3.81827e-08 0)
(0 -3.79123e-08 0)
(0 -3.76574e-08 0)
(0 -3.74195e-08 0)
(0 -3.72001e-08 0)
(0 -3.70002e-08 0)
(0 -3.68207e-08 0)
(0 -3.66625e-08 0)
(0 -3.65259e-08 0)
(0 -3.64116e-08 0)
(0 -3.63198e-08 0)
(0 -3.62508e-08 0)
(0 -3.62047e-08 0)
(0 -3.61816e-08 0)
(0 -4.27354e-08 0)
(0 -4.23494e-08 0)
(0 -4.19892e-08 0)
(0 -4.16451e-08 0)
(0 -4.13101e-08 0)
(0 -4.09796e-08 0)
(0 -4.06508e-08 0)
(0 -4.03228e-08 0)
(0 -3.99957e-08 0)
(0 -3.96706e-08 0)
(0 -3.93491e-08 0)
(0 -3.90333e-08 0)
(0 -3.87254e-08 0)
(0 -3.84275e-08 0)
(0 -3.81419e-08 0)
(0 -3.78703e-08 0)
(0 -3.76145e-08 0)
(0 -3.73762e-08 0)
(0 -3.71564e-08 0)
(0 -3.69564e-08 0)
(0 -3.6777e-08 0)
(0 -3.66189e-08 0)
(0 -3.64825e-08 0)
(0 -3.63684e-08 0)
(0 -3.62768e-08 0)
(0 -3.62079e-08 0)
(0 -3.61619e-08 0)
(0 -3.61389e-08 0)
(0 -4.27111e-08 0)
(0 -4.23337e-08 0)
(0 -4.19781e-08 0)
(0 -4.16354e-08 0)
(0 -4.12995e-08 0)
(0 -4.09666e-08 0)
(0 -4.06346e-08 0)
(0 -4.03028e-08 0)
(0 -3.99719e-08 0)
(0 -3.96431e-08 0)
(0 -3.93183e-08 0)
(0 -3.89996e-08 0)
(0 -3.86893e-08 0)
(0 -3.83894e-08 0)
(0 -3.81022e-08 0)
(0 -3.78295e-08 0)
(0 -3.75729e-08 0)
(0 -3.73341e-08 0)
(0 -3.71141e-08 0)
(0 -3.6914e-08 0)
(0 -3.67346e-08 0)
(0 -3.65766e-08 0)
(0 -3.64404e-08 0)
(0 -3.63265e-08 0)
(0 -3.6235e-08 0)
(0 -3.61663e-08 0)
(0 -3.61204e-08 0)
(0 -3.60975e-08 0)
(0 -4.26908e-08 0)
(0 -4.23212e-08 0)
(0 -4.19694e-08 0)
(0 -4.16276e-08 0)
(0 -4.12905e-08 0)
(0 -4.0955e-08 0)
(0 -4.06195e-08 0)
(0 -4.02839e-08 0)
(0 -3.99491e-08 0)
(0 -3.96167e-08 0)
(0 -3.92886e-08 0)
(0 -3.8967e-08 0)
(0 -3.86543e-08 0)
(0 -3.83525e-08 0)
(0 -3.80637e-08 0)
(0 -3.77899e-08 0)
(0 -3.75326e-08 0)
(0 -3.72933e-08 0)
(0 -3.7073e-08 0)
(0 -3.68728e-08 0)
(0 -3.66935e-08 0)
(0 -3.65356e-08 0)
(0 -3.63996e-08 0)
(0 -3.62859e-08 0)
(0 -3.61946e-08 0)
(0 -3.6126e-08 0)
(0 -3.60803e-08 0)
(0 -3.60574e-08 0)
(0 -4.26746e-08 0)
(0 -4.23119e-08 0)
(0 -4.19632e-08 0)
(0 -4.16218e-08 0)
(0 -4.12831e-08 0)
(0 -4.09446e-08 0)
(0 -4.06055e-08 0)
(0 -4.02661e-08 0)
(0 -3.99274e-08 0)
(0 -3.95913e-08 0)
(0 -3.926e-08 0)
(0 -3.89356e-08 0)
(0 -3.86204e-08 0)
(0 -3.83168e-08 0)
(0 -3.80266e-08 0)
(0 -3.77517e-08 0)
(0 -3.74937e-08 0)
(0 -3.72538e-08 0)
(0 -3.70334e-08 0)
(0 -3.68331e-08 0)
(0 -3.66538e-08 0)
(0 -3.6496e-08 0)
(0 -3.63602e-08 0)
(0 -3.62467e-08 0)
(0 -3.61556e-08 0)
(0 -3.60872e-08 0)
(0 -3.60415e-08 0)
(0 -3.60187e-08 0)
(0 -4.26625e-08 0)
(0 -4.23056e-08 0)
(0 -4.19593e-08 0)
(0 -4.16177e-08 0)
(0 -4.1277e-08 0)
(0 -4.09355e-08 0)
(0 -4.05926e-08 0)
(0 -4.02492e-08 0)
(0 -3.99067e-08 0)
(0 -3.9567e-08 0)
(0 -3.92324e-08 0)
(0 -3.89053e-08 0)
(0 -3.85879e-08 0)
(0 -3.82824e-08 0)
(0 -3.79908e-08 0)
(0 -3.77148e-08 0)
(0 -3.74561e-08 0)
(0 -3.72159e-08 0)
(0 -3.69952e-08 0)
(0 -3.67949e-08 0)
(0 -3.66156e-08 0)
(0 -3.6458e-08 0)
(0 -3.63224e-08 0)
(0 -3.6209e-08 0)
(0 -3.61181e-08 0)
(0 -3.60498e-08 0)
(0 -3.60043e-08 0)
(0 -3.59815e-08 0)
(0 -4.26543e-08 0)
(0 -4.23023e-08 0)
(0 -4.19577e-08 0)
(0 -4.16153e-08 0)
(0 -4.12723e-08 0)
(0 -4.09274e-08 0)
(0 -4.05808e-08 0)
(0 -4.02334e-08 0)
(0 -3.9887e-08 0)
(0 -3.95438e-08 0)
(0 -3.9206e-08 0)
(0 -3.88762e-08 0)
(0 -3.85565e-08 0)
(0 -3.82493e-08 0)
(0 -3.79563e-08 0)
(0 -3.76794e-08 0)
(0 -3.742e-08 0)
(0 -3.71794e-08 0)
(0 -3.69585e-08 0)
(0 -3.67582e-08 0)
(0 -3.6579e-08 0)
(0 -3.64215e-08 0)
(0 -3.62861e-08 0)
(0 -3.61729e-08 0)
(0 -3.60822e-08 0)
(0 -3.60141e-08 0)
(0 -3.59686e-08 0)
(0 -3.59459e-08 0)
(0 -4.26499e-08 0)
(0 -4.23018e-08 0)
(0 -4.1958e-08 0)
(0 -4.16145e-08 0)
(0 -4.12688e-08 0)
(0 -4.09204e-08 0)
(0 -4.05699e-08 0)
(0 -4.02185e-08 0)
(0 -3.98683e-08 0)
(0 -3.95216e-08 0)
(0 -3.91808e-08 0)
(0 -3.88483e-08 0)
(0 -3.85266e-08 0)
(0 -3.82176e-08 0)
(0 -3.79234e-08 0)
(0 -3.76456e-08 0)
(0 -3.73855e-08 0)
(0 -3.71445e-08 0)
(0 -3.69234e-08 0)
(0 -3.67231e-08 0)
(0 -3.6544e-08 0)
(0 -3.63867e-08 0)
(0 -3.62514e-08 0)
(0 -3.61384e-08 0)
(0 -3.60479e-08 0)
(0 -3.59799e-08 0)
(0 -3.59346e-08 0)
(0 -3.59119e-08 0)
(0 -4.26491e-08 0)
(0 -4.23038e-08 0)
(0 -4.19602e-08 0)
(0 -4.1615e-08 0)
(0 -4.12664e-08 0)
(0 -4.09144e-08 0)
(0 -4.05599e-08 0)
(0 -4.02045e-08 0)
(0 -3.98506e-08 0)
(0 -3.95005e-08 0)
(0 -3.91567e-08 0)
(0 -3.88218e-08 0)
(0 -3.8498e-08 0)
(0 -3.81874e-08 0)
(0 -3.7892e-08 0)
(0 -3.76133e-08 0)
(0 -3.73527e-08 0)
(0 -3.71113e-08 0)
(0 -3.68901e-08 0)
(0 -3.66897e-08 0)
(0 -3.65107e-08 0)
(0 -3.63535e-08 0)
(0 -3.62184e-08 0)
(0 -3.61056e-08 0)
(0 -3.60153e-08 0)
(0 -3.59474e-08 0)
(0 -3.59022e-08 0)
(0 -3.58796e-08 0)
(0 -4.26514e-08 0)
(0 -4.2308e-08 0)
(0 -4.1964e-08 0)
(0 -4.16167e-08 0)
(0 -4.1265e-08 0)
(0 -4.09092e-08 0)
(0 -4.05507e-08 0)
(0 -4.01915e-08 0)
(0 -3.98339e-08 0)
(0 -3.94805e-08 0)
(0 -3.91339e-08 0)
(0 -3.87966e-08 0)
(0 -3.84708e-08 0)
(0 -3.81587e-08 0)
(0 -3.78621e-08 0)
(0 -3.75826e-08 0)
(0 -3.73215e-08 0)
(0 -3.70798e-08 0)
(0 -3.68585e-08 0)
(0 -3.66581e-08 0)
(0 -3.64792e-08 0)
(0 -3.63221e-08 0)
(0 -3.61872e-08 0)
(0 -3.60746e-08 0)
(0 -3.59844e-08 0)
(0 -3.59167e-08 0)
(0 -3.58716e-08 0)
(0 -3.5849e-08 0)
(0 -4.26566e-08 0)
(0 -4.23143e-08 0)
(0 -4.19692e-08 0)
(0 -4.16194e-08 0)
(0 -4.12644e-08 0)
(0 -4.09048e-08 0)
(0 -4.05424e-08 0)
(0 -4.01794e-08 0)
(0 -3.98182e-08 0)
(0 -3.94617e-08 0)
(0 -3.91123e-08 0)
(0 -3.87727e-08 0)
(0 -3.84451e-08 0)
(0 -3.81316e-08 0)
(0 -3.7834e-08 0)
(0 -3.75537e-08 0)
(0 -3.72921e-08 0)
(0 -3.70501e-08 0)
(0 -3.68286e-08 0)
(0 -3.66283e-08 0)
(0 -3.64495e-08 0)
(0 -3.62926e-08 0)
(0 -3.61578e-08 0)
(0 -3.60454e-08 0)
(0 -3.59554e-08 0)
(0 -3.58878e-08 0)
(0 -3.58428e-08 0)
(0 -3.58202e-08 0)
(0 -4.26641e-08 0)
(0 -4.23221e-08 0)
(0 -4.19756e-08 0)
(0 -4.1623e-08 0)
(0 -4.12645e-08 0)
(0 -4.09011e-08 0)
(0 -4.05348e-08 0)
(0 -4.01681e-08 0)
(0 -3.98036e-08 0)
(0 -3.9444e-08 0)
(0 -3.90921e-08 0)
(0 -3.87503e-08 0)
(0 -3.8421e-08 0)
(0 -3.81062e-08 0)
(0 -3.78075e-08 0)
(0 -3.75266e-08 0)
(0 -3.72645e-08 0)
(0 -3.70223e-08 0)
(0 -3.68007e-08 0)
(0 -3.66003e-08 0)
(0 -3.64216e-08 0)
(0 -3.62649e-08 0)
(0 -3.61303e-08 0)
(0 -3.6018e-08 0)
(0 -3.59282e-08 0)
(0 -3.58608e-08 0)
(0 -3.58158e-08 0)
(0 -3.57933e-08 0)
(0 -4.26736e-08 0)
(0 -4.23312e-08 0)
(0 -4.19827e-08 0)
(0 -4.16272e-08 0)
(0 -4.12651e-08 0)
(0 -4.0898e-08 0)
(0 -4.0528e-08 0)
(0 -4.01577e-08 0)
(0 -3.97899e-08 0)
(0 -3.94275e-08 0)
(0 -3.90732e-08 0)
(0 -3.87294e-08 0)
(0 -3.83985e-08 0)
(0 -3.80824e-08 0)
(0 -3.77829e-08 0)
(0 -3.75013e-08 0)
(0 -3.72388e-08 0)
(0 -3.69964e-08 0)
(0 -3.67747e-08 0)
(0 -3.65744e-08 0)
(0 -3.63958e-08 0)
(0 -3.62392e-08 0)
(0 -3.61047e-08 0)
(0 -3.59926e-08 0)
(0 -3.59029e-08 0)
(0 -3.58356e-08 0)
(0 -3.57908e-08 0)
(0 -3.57683e-08 0)
(0 -4.26846e-08 0)
(0 -4.23412e-08 0)
(0 -4.19905e-08 0)
(0 -4.16319e-08 0)
(0 -4.12662e-08 0)
(0 -4.08954e-08 0)
(0 -4.05218e-08 0)
(0 -4.01481e-08 0)
(0 -3.97773e-08 0)
(0 -3.94123e-08 0)
(0 -3.90557e-08 0)
(0 -3.87101e-08 0)
(0 -3.83777e-08 0)
(0 -3.80605e-08 0)
(0 -3.77601e-08 0)
(0 -3.74779e-08 0)
(0 -3.7215e-08 0)
(0 -3.69724e-08 0)
(0 -3.67507e-08 0)
(0 -3.65504e-08 0)
(0 -3.63719e-08 0)
(0 -3.62154e-08 0)
(0 -3.60812e-08 0)
(0 -3.59692e-08 0)
(0 -3.58797e-08 0)
(0 -3.58125e-08 0)
(0 -3.57677e-08 0)
(0 -3.57453e-08 0)
(0 -4.26965e-08 0)
(0 -4.23517e-08 0)
(0 -4.19985e-08 0)
(0 -4.16367e-08 0)
(0 -4.12677e-08 0)
(0 -4.08933e-08 0)
(0 -4.05163e-08 0)
(0 -4.01394e-08 0)
(0 -3.97658e-08 0)
(0 -3.93983e-08 0)
(0 -3.90396e-08 0)
(0 -3.86923e-08 0)
(0 -3.83586e-08 0)
(0 -3.80403e-08 0)
(0 -3.77392e-08 0)
(0 -3.74565e-08 0)
(0 -3.71933e-08 0)
(0 -3.69505e-08 0)
(0 -3.67287e-08 0)
(0 -3.65285e-08 0)
(0 -3.63501e-08 0)
(0 -3.61937e-08 0)
(0 -3.60596e-08 0)
(0 -3.59478e-08 0)
(0 -3.58584e-08 0)
(0 -3.57913e-08 0)
(0 -3.57466e-08 0)
(0 -3.57243e-08 0)
(0 -4.27089e-08 0)
(0 -4.23624e-08 0)
(0 -4.20065e-08 0)
(0 -4.16417e-08 0)
(0 -4.12693e-08 0)
(0 -4.08916e-08 0)
(0 -4.05114e-08 0)
(0 -4.01316e-08 0)
(0 -3.97554e-08 0)
(0 -3.93856e-08 0)
(0 -3.90251e-08 0)
(0 -3.86762e-08 0)
(0 -3.83413e-08 0)
(0 -3.80221e-08 0)
(0 -3.77203e-08 0)
(0 -3.74371e-08 0)
(0 -3.71736e-08 0)
(0 -3.69307e-08 0)
(0 -3.67089e-08 0)
(0 -3.65087e-08 0)
(0 -3.63303e-08 0)
(0 -3.61741e-08 0)
(0 -3.60402e-08 0)
(0 -3.59285e-08 0)
(0 -3.58392e-08 0)
(0 -3.57722e-08 0)
(0 -3.57276e-08 0)
(0 -3.57053e-08 0)
(0 -4.27212e-08 0)
(0 -4.23728e-08 0)
(0 -4.20144e-08 0)
(0 -4.16465e-08 0)
(0 -4.1271e-08 0)
(0 -4.08902e-08 0)
(0 -4.05071e-08 0)
(0 -4.01247e-08 0)
(0 -3.97461e-08 0)
(0 -3.93743e-08 0)
(0 -3.9012e-08 0)
(0 -3.86618e-08 0)
(0 -3.83258e-08 0)
(0 -3.80058e-08 0)
(0 -3.77034e-08 0)
(0 -3.74198e-08 0)
(0 -3.71561e-08 0)
(0 -3.6913e-08 0)
(0 -3.66912e-08 0)
(0 -3.6491e-08 0)
(0 -3.63128e-08 0)
(0 -3.61567e-08 0)
(0 -3.60229e-08 0)
(0 -3.59113e-08 0)
(0 -3.58221e-08 0)
(0 -3.57552e-08 0)
(0 -3.57107e-08 0)
(0 -3.56884e-08 0)
(0 -4.2733e-08 0)
(0 -4.23827e-08 0)
(0 -4.20217e-08 0)
(0 -4.16511e-08 0)
(0 -4.12727e-08 0)
(0 -4.08891e-08 0)
(0 -4.05034e-08 0)
(0 -4.01186e-08 0)
(0 -3.97379e-08 0)
(0 -3.93643e-08 0)
(0 -3.90006e-08 0)
(0 -3.86492e-08 0)
(0 -3.83122e-08 0)
(0 -3.79915e-08 0)
(0 -3.76885e-08 0)
(0 -3.74046e-08 0)
(0 -3.71407e-08 0)
(0 -3.68975e-08 0)
(0 -3.66757e-08 0)
(0 -3.64755e-08 0)
(0 -3.62974e-08 0)
(0 -3.61414e-08 0)
(0 -3.60077e-08 0)
(0 -3.58963e-08 0)
(0 -3.58072e-08 0)
(0 -3.57404e-08 0)
(0 -3.56958e-08 0)
(0 -3.56736e-08 0)
(0 -4.27439e-08 0)
(0 -4.23917e-08 0)
(0 -4.20285e-08 0)
(0 -4.16553e-08 0)
(0 -4.12744e-08 0)
(0 -4.08883e-08 0)
(0 -4.05002e-08 0)
(0 -4.01134e-08 0)
(0 -3.97309e-08 0)
(0 -3.93558e-08 0)
(0 -3.89908e-08 0)
(0 -3.86383e-08 0)
(0 -3.83005e-08 0)
(0 -3.79792e-08 0)
(0 -3.76758e-08 0)
(0 -3.73916e-08 0)
(0 -3.71275e-08 0)
(0 -3.68843e-08 0)
(0 -3.66624e-08 0)
(0 -3.64623e-08 0)
(0 -3.62842e-08 0)
(0 -3.61283e-08 0)
(0 -3.59947e-08 0)
(0 -3.58834e-08 0)
(0 -3.57944e-08 0)
(0 -3.57276e-08 0)
(0 -3.56832e-08 0)
(0 -3.56609e-08 0)
(0 -4.27536e-08 0)
(0 -4.23996e-08 0)
(0 -4.20343e-08 0)
(0 -4.1659e-08 0)
(0 -4.12758e-08 0)
(0 -4.08877e-08 0)
(0 -4.04977e-08 0)
(0 -4.01091e-08 0)
(0 -3.97251e-08 0)
(0 -3.93487e-08 0)
(0 -3.89826e-08 0)
(0 -3.86293e-08 0)
(0 -3.82909e-08 0)
(0 -3.7969e-08 0)
(0 -3.76653e-08 0)
(0 -3.73808e-08 0)
(0 -3.71166e-08 0)
(0 -3.68733e-08 0)
(0 -3.66514e-08 0)
(0 -3.64513e-08 0)
(0 -3.62733e-08 0)
(0 -3.61175e-08 0)
(0 -3.5984e-08 0)
(0 -3.58727e-08 0)
(0 -3.57838e-08 0)
(0 -3.57171e-08 0)
(0 -3.56727e-08 0)
(0 -3.56504e-08 0)
(0 -4.27616e-08 0)
(0 -4.24062e-08 0)
(0 -4.20392e-08 0)
(0 -4.16621e-08 0)
(0 -4.12771e-08 0)
(0 -4.08873e-08 0)
(0 -4.04957e-08 0)
(0 -4.01057e-08 0)
(0 -3.97205e-08 0)
(0 -3.93431e-08 0)
(0 -3.89762e-08 0)
(0 -3.86222e-08 0)
(0 -3.82832e-08 0)
(0 -3.7961e-08 0)
(0 -3.76569e-08 0)
(0 -3.73723e-08 0)
(0 -3.71079e-08 0)
(0 -3.68646e-08 0)
(0 -3.66427e-08 0)
(0 -3.64426e-08 0)
(0 -3.62647e-08 0)
(0 -3.61089e-08 0)
(0 -3.59754e-08 0)
(0 -3.58643e-08 0)
(0 -3.57754e-08 0)
(0 -3.57087e-08 0)
(0 -3.56643e-08 0)
(0 -3.56422e-08 0)
(0 -4.27678e-08 0)
(0 -4.24112e-08 0)
(0 -4.20429e-08 0)
(0 -4.16644e-08 0)
(0 -4.12781e-08 0)
(0 -4.0887e-08 0)
(0 -4.04943e-08 0)
(0 -4.01033e-08 0)
(0 -3.97172e-08 0)
(0 -3.9339e-08 0)
(0 -3.89715e-08 0)
(0 -3.86169e-08 0)
(0 -3.82776e-08 0)
(0 -3.7955e-08 0)
(0 -3.76508e-08 0)
(0 -3.7366e-08 0)
(0 -3.71016e-08 0)
(0 -3.68582e-08 0)
(0 -3.66363e-08 0)
(0 -3.64363e-08 0)
(0 -3.62583e-08 0)
(0 -3.61026e-08 0)
(0 -3.59692e-08 0)
(0 -3.58581e-08 0)
(0 -3.57692e-08 0)
(0 -3.57026e-08 0)
(0 -3.56582e-08 0)
(0 -3.56361e-08 0)
(0 -4.2772e-08 0)
(0 -4.24146e-08 0)
(0 -4.20454e-08 0)
(0 -4.1666e-08 0)
(0 -4.12789e-08 0)
(0 -4.08869e-08 0)
(0 -4.04935e-08 0)
(0 -4.01018e-08 0)
(0 -3.97151e-08 0)
(0 -3.93364e-08 0)
(0 -3.89685e-08 0)
(0 -3.86136e-08 0)
(0 -3.8274e-08 0)
(0 -3.79513e-08 0)
(0 -3.76469e-08 0)
(0 -3.7362e-08 0)
(0 -3.70975e-08 0)
(0 -3.68541e-08 0)
(0 -3.66322e-08 0)
(0 -3.64322e-08 0)
(0 -3.62543e-08 0)
(0 -3.60986e-08 0)
(0 -3.59652e-08 0)
(0 -3.58541e-08 0)
(0 -3.57653e-08 0)
(0 -3.56987e-08 0)
(0 -3.56544e-08 0)
(0 -3.56322e-08 0)
(0 -4.2774e-08 0)
(0 -4.24162e-08 0)
(0 -4.20467e-08 0)
(0 -4.16669e-08 0)
(0 -4.12793e-08 0)
(0 -4.0887e-08 0)
(0 -4.04932e-08 0)
(0 -4.01012e-08 0)
(0 -3.97143e-08 0)
(0 -3.93354e-08 0)
(0 -3.89672e-08 0)
(0 -3.86123e-08 0)
(0 -3.82725e-08 0)
(0 -3.79497e-08 0)
(0 -3.76453e-08 0)
(0 -3.73604e-08 0)
(0 -3.70958e-08 0)
(0 -3.68524e-08 0)
(0 -3.66305e-08 0)
(0 -3.64305e-08 0)
(0 -3.62526e-08 0)
(0 -3.60969e-08 0)
(0 -3.59635e-08 0)
(0 -3.58524e-08 0)
(0 -3.57636e-08 0)
(0 -3.56971e-08 0)
(0 -3.56527e-08 0)
(0 -3.56305e-08 0)
(0 -4.37851e-08 0)
(0 -4.45017e-08 0)
(0 -4.53649e-08 0)
(0 -4.64021e-08 0)
(0 -4.76395e-08 0)
(0 -4.90997e-08 0)
(0 -5.08001e-08 0)
(0 -5.27507e-08 0)
(0 -5.49524e-08 0)
(0 -5.73953e-08 0)
(0 -6.00585e-08 0)
(0 -6.29097e-08 0)
(0 -6.59057e-08 0)
(0 -6.89936e-08 0)
(0 -7.21127e-08 0)
(0 -7.51964e-08 0)
(0 -7.81746e-08 0)
(0 -8.09761e-08 0)
(0 -8.35308e-08 0)
(0 -8.57718e-08 0)
(0 -8.76374e-08 0)
(0 -8.90714e-08 0)
(0 -4.37153e-08 0)
(0 -4.44099e-08 0)
(0 -4.52452e-08 0)
(0 -4.62482e-08 0)
(0 -4.74452e-08 0)
(0 -4.88592e-08 0)
(0 -5.05089e-08 0)
(0 -5.24055e-08 0)
(0 -5.4552e-08 0)
(0 -5.6941e-08 0)
(0 -5.95542e-08 0)
(0 -6.2362e-08 0)
(0 -6.53241e-08 0)
(0 -6.83903e-08 0)
(0 -7.15021e-08 0)
(0 -7.45946e-08 0)
(0 -7.75989e-08 0)
(0 -8.04438e-08 0)
(0 -8.30584e-08 0)
(0 -8.53734e-08 0)
(0 -8.73229e-08 0)
(0 -8.88441e-08 0)
(0 -4.36469e-08 0)
(0 -4.43192e-08 0)
(0 -4.51257e-08 0)
(0 -4.60934e-08 0)
(0 -4.72483e-08 0)
(0 -4.86143e-08 0)
(0 -5.02107e-08 0)
(0 -5.20506e-08 0)
(0 -5.41387e-08 0)
(0 -5.64702e-08 0)
(0 -5.90296e-08 0)
(0 -6.17903e-08 0)
(0 -6.4715e-08 0)
(0 -6.77563e-08 0)
(0 -7.08584e-08 0)
(0 -7.39583e-08 0)
(0 -7.69886e-08 0)
(0 -7.98787e-08 0)
(0 -8.25575e-08 0)
(0 -8.49545e-08 0)
(0 -8.70013e-08 0)
(0 -8.86313e-08 0)
(0 -4.35805e-08 0)
(0 -4.42299e-08 0)
(0 -4.5007e-08 0)
(0 -4.59383e-08 0)
(0 -4.70498e-08 0)
(0 -4.83659e-08 0)
(0 -4.99069e-08 0)
(0 -5.16872e-08 0)
(0 -5.37138e-08 0)
(0 -5.59843e-08 0)
(0 -5.84862e-08 0)
(0 -6.11961e-08 0)
(0 -6.40797e-08 0)
(0 -6.7093e-08 0)
(0 -7.01828e-08 0)
(0 -7.32887e-08 0)
(0 -7.63449e-08 0)
(0 -7.92822e-08 0)
(0 -8.20301e-08 0)
(0 -8.45182e-08 0)
(0 -8.66778e-08 0)
(0 -8.84417e-08 0)
(0 -4.35162e-08 0)
(0 -4.41426e-08 0)
(0 -4.48898e-08 0)
(0 -4.57838e-08 0)
(0 -4.68509e-08 0)
(0 -4.81155e-08 0)
(0 -4.95989e-08 0)
(0 -5.13172e-08 0)
(0 -5.32793e-08 0)
(0 -5.54854e-08 0)
(0 -5.79262e-08 0)
(0 -6.05814e-08 0)
(0 -6.34203e-08 0)
(0 -6.64021e-08 0)
(0 -6.94768e-08 0)
(0 -7.25867e-08 0)
(0 -7.56684e-08 0)
(0 -7.86545e-08 0)
(0 -8.14758e-08 0)
(0 -8.40632e-08 0)
(0 -8.63495e-08 0)
(0 -8.82709e-08 0)
(0 -4.34546e-08 0)
(0 -4.40577e-08 0)
(0 -4.47747e-08 0)
(0 -4.5631e-08 0)
(0 -4.66525e-08 0)
(0 -4.78643e-08 0)
(0 -4.92884e-08 0)
(0 -5.09424e-08 0)
(0 -5.28372e-08 0)
(0 -5.49758e-08 0)
(0 -5.73519e-08 0)
(0 -5.99486e-08 0)
(0 -6.2739e-08 0)
(0 -6.56857e-08 0)
(0 -6.87421e-08 0)
(0 -7.18538e-08 0)
(0 -7.49597e-08 0)
(0 -7.79949e-08 0)
(0 -8.0892e-08 0)
(0 -8.35839e-08 0)
(0 -8.60058e-08 0)
(0 -8.80978e-08 0)
(0 -4.33959e-08 0)
(0 -4.39758e-08 0)
(0 -4.46624e-08 0)
(0 -4.54806e-08 0)
(0 -4.6456e-08 0)
(0 -4.76139e-08 0)
(0 -4.89773e-08 0)
(0 -5.05649e-08 0)
(0 -5.239e-08 0)
(0 -5.44581e-08 0)
(0 -5.6766e-08 0)
(0 -5.93006e-08 0)
(0 -6.20385e-08 0)
(0 -6.49462e-08 0)
(0 -6.79808e-08 0)
(0 -7.10911e-08 0)
(0 -7.4219e-08 0)
(0 -7.7302e-08 0)
(0 -8.0275e-08 0)
(0 -8.30728e-08 0)
(0 -8.56328e-08 0)
(0 -8.78981e-08 0)
(0 -4.33404e-08 0)
(0 -4.38974e-08 0)
(0 -4.45537e-08 0)
(0 -4.53337e-08 0)
(0 -4.62626e-08 0)
(0 -4.7366e-08 0)
(0 -4.86674e-08 0)
(0 -5.01871e-08 0)
(0 -5.19403e-08 0)
(0 -5.39352e-08 0)
(0 -5.61718e-08 0)
(0 -5.86406e-08 0)
(0 -6.13221e-08 0)
(0 -6.41867e-08 0)
(0 -6.71954e-08 0)
(0 -7.03005e-08 0)
(0 -7.34469e-08 0)
(0 -7.65749e-08 0)
(0 -7.96213e-08 0)
(0 -8.25227e-08 0)
(0 -8.52182e-08 0)
(0 -8.76538e-08 0)
(0 -4.32885e-08 0)
(0 -4.3823e-08 0)
(0 -4.44494e-08 0)
(0 -4.51912e-08 0)
(0 -4.60737e-08 0)
(0 -4.71222e-08 0)
(0 -4.83609e-08 0)
(0 -4.98115e-08 0)
(0 -5.1491e-08 0)
(0 -5.34104e-08 0)
(0 -5.55727e-08 0)
(0 -5.79722e-08 0)
(0 -6.05934e-08 0)
(0 -6.34108e-08 0)
(0 -6.63891e-08 0)
(0 -6.94844e-08 0)
(0 -7.2645e-08 0)
(0 -7.58136e-08 0)
(0 -7.89289e-08 0)
(0 -8.19287e-08 0)
(0 -8.47514e-08 0)
(0 -8.73389e-08 0)
(0 -4.32406e-08 0)
(0 -4.37531e-08 0)
(0 -4.43501e-08 0)
(0 -4.50544e-08 0)
(0 -4.58906e-08 0)
(0 -4.68842e-08 0)
(0 -4.806e-08 0)
(0 -4.94406e-08 0)
(0 -5.10452e-08 0)
(0 -5.2887e-08 0)
(0 -5.49725e-08 0)
(0 -5.72996e-08 0)
(0 -5.98566e-08 0)
(0 -6.26224e-08 0)
(0 -6.55657e-08 0)
(0 -6.86463e-08 0)
(0 -7.18158e-08 0)
(0 -7.50195e-08 0)
(0 -7.81981e-08 0)
(0 -8.12902e-08 0)
(0 -8.42341e-08 0)
(0 -8.69693e-08 0)
(0 -4.31968e-08 0)
(0 -4.36881e-08 0)
(0 -4.42565e-08 0)
(0 -4.4924e-08 0)
(0 -4.57147e-08 0)
(0 -4.66538e-08 0)
(0 -4.77668e-08 0)
(0 -4.90773e-08 0)
(0 -5.0606e-08 0)
(0 -5.23689e-08 0)
(0 -5.43755e-08 0)
(0 -5.66272e-08 0)
(0 -5.91166e-08 0)
(0 -6.18265e-08 0)
(0 -6.47299e-08 0)
(0 -6.77903e-08 0)
(0 -7.09628e-08 0)
(0 -7.41954e-08 0)
(0 -7.74306e-08 0)
(0 -8.06081e-08 0)
(0 -8.36669e-08 0)
(0 -8.65493e-08 0)
(0 -4.31575e-08 0)
(0 -4.36286e-08 0)
(0 -4.41694e-08 0)
(0 -4.48011e-08 0)
(0 -4.55472e-08 0)
(0 -4.64329e-08 0)
(0 -4.74836e-08 0)
(0 -4.87241e-08 0)
(0 -5.01768e-08 0)
(0 -5.18599e-08 0)
(0 -5.37859e-08 0)
(0 -5.59599e-08 0)
(0 -5.83783e-08 0)
(0 -6.10283e-08 0)
(0 -6.38869e-08 0)
(0 -6.69216e-08 0)
(0 -7.00909e-08 0)
(0 -7.33454e-08 0)
(0 -7.66298e-08 0)
(0 -7.98843e-08 0)
(0 -8.3047e-08 0)
(0 -8.60542e-08 0)
(0 -4.31229e-08 0)
(0 -4.35748e-08 0)
(0 -4.40893e-08 0)
(0 -4.46866e-08 0)
(0 -4.53896e-08 0)
(0 -4.6223e-08 0)
(0 -4.72126e-08 0)
(0 -4.8384e-08 0)
(0 -4.9761e-08 0)
(0 -5.1364e-08 0)
(0 -5.32083e-08 0)
(0 -5.53026e-08 0)
(0 -5.76473e-08 0)
(0 -6.02336e-08 0)
(0 -6.30427e-08 0)
(0 -6.60461e-08 0)
(0 -6.92057e-08 0)
(0 -7.24749e-08 0)
(0 -7.58006e-08 0)
(0 -7.91242e-08 0)
(0 -8.23839e-08 0)
(0 -8.55156e-08 0)
(0 -4.30931e-08 0)
(0 -4.35272e-08 0)
(0 -4.40168e-08 0)
(0 -4.45813e-08 0)
(0 -4.52428e-08 0)
(0 -4.60256e-08 0)
(0 -4.69558e-08 0)
(0 -4.80594e-08 0)
(0 -4.93616e-08 0)
(0 -5.08849e-08 0)
(0 -5.26472e-08 0)
(0 -5.46607e-08 0)
(0 -5.69294e-08 0)
(0 -5.94487e-08 0)
(0 -6.22039e-08 0)
(0 -6.51705e-08 0)
(0 -6.83138e-08 0)
(0 -7.15903e-08 0)
(0 -7.49489e-08 0)
(0 -7.83327e-08 0)
(0 -8.16818e-08 0)
(0 -8.49364e-08 0)
(0 -4.30683e-08 0)
(0 -4.34858e-08 0)
(0 -4.39522e-08 0)
(0 -4.44857e-08 0)
(0 -4.51078e-08 0)
(0 -4.58423e-08 0)
(0 -4.67151e-08 0)
(0 -4.77528e-08 0)
(0 -4.89818e-08 0)
(0 -5.04263e-08 0)
(0 -5.21071e-08 0)
(0 -5.40391e-08 0)
(0 -5.62303e-08 0)
(0 -5.86798e-08 0)
(0 -6.13773e-08 0)
(0 -6.43019e-08 0)
(0 -6.74225e-08 0)
(0 -7.06986e-08 0)
(0 -7.40812e-08 0)
(0 -7.75147e-08 0)
(0 -8.09394e-08 0)
(0 -8.42938e-08 0)
(0 -4.30483e-08 0)
(0 -4.34509e-08 0)
(0 -4.38958e-08 0)
(0 -4.44005e-08 0)
(0 -4.49855e-08 0)
(0 -4.56741e-08 0)
(0 -4.6492e-08 0)
(0 -4.74663e-08 0)
(0 -4.86243e-08 0)
(0 -4.99919e-08 0)
(0 -5.15921e-08 0)
(0 -5.34428e-08 0)
(0 -5.55556e-08 0)
(0 -5.79335e-08 0)
(0 -6.05698e-08 0)
(0 -6.34477e-08 0)
(0 -6.65396e-08 0)
(0 -6.98077e-08 0)
(0 -7.32052e-08 0)
(0 -7.66778e-08 0)
(0 -8.01657e-08 0)
(0 -8.36058e-08 0)
(0 -4.30333e-08 0)
(0 -4.34224e-08 0)
(0 -4.38478e-08 0)
(0 -4.43259e-08 0)
(0 -4.48763e-08 0)
(0 -4.55218e-08 0)
(0 -4.62878e-08 0)
(0 -4.72017e-08 0)
(0 -4.82915e-08 0)
(0 -4.95845e-08 0)
(0 -5.11059e-08 0)
(0 -5.28765e-08 0)
(0 -5.49108e-08 0)
(0 -5.72157e-08 0)
(0 -5.97883e-08 0)
(0 -6.26154e-08 0)
(0 -6.5673e-08 0)
(0 -6.89261e-08 0)
(0 -7.233e-08 0)
(0 -7.58315e-08 0)
(0 -7.93707e-08 0)
(0 -8.28837e-08 0)
(0 -4.30229e-08 0)
(0 -4.34002e-08 0)
(0 -4.38081e-08 0)
(0 -4.42619e-08 0)
(0 -4.47806e-08 0)
(0 -4.53861e-08 0)
(0 -4.61035e-08 0)
(0 -4.69604e-08 0)
(0 -4.79852e-08 0)
(0 -4.92068e-08 0)
(0 -5.0652e-08 0)
(0 -5.2344e-08 0)
(0 -5.43007e-08 0)
(0 -5.65322e-08 0)
(0 -5.90393e-08 0)
(0 -6.18125e-08 0)
(0 -6.4831e-08 0)
(0 -6.80626e-08 0)
(0 -7.14648e-08 0)
(0 -7.49858e-08 0)
(0 -7.85655e-08 0)
(0 -8.21366e-08 0)
(0 -4.30169e-08 0)
(0 -4.3384e-08 0)
(0 -4.37764e-08 0)
(0 -4.42085e-08 0)
(0 -4.46983e-08 0)
(0 -4.52671e-08 0)
(0 -4.59396e-08 0)
(0 -4.67431e-08 0)
(0 -4.7707e-08 0)
(0 -4.88606e-08 0)
(0 -5.02328e-08 0)
(0 -5.1849e-08 0)
(0 -5.37297e-08 0)
(0 -5.58882e-08 0)
(0 -5.8329e-08 0)
(0 -6.10458e-08 0)
(0 -6.40211e-08 0)
(0 -6.72257e-08 0)
(0 -7.06191e-08 0)
(0 -7.41511e-08 0)
(0 -7.77637e-08 0)
(0 -8.13952e-08 0)
(0 -4.30151e-08 0)
(0 -4.33735e-08 0)
(0 -4.37525e-08 0)
(0 -4.41653e-08 0)
(0 -4.46292e-08 0)
(0 -4.51647e-08 0)
(0 -4.5796e-08 0)
(0 -4.65504e-08 0)
(0 -4.74574e-08 0)
(0 -4.85474e-08 0)
(0 -4.98503e-08 0)
(0 -5.13939e-08 0)
(0 -5.3201e-08 0)
(0 -5.52881e-08 0)
(0 -5.76625e-08 0)
(0 -6.03215e-08 0)
(0 -6.32506e-08 0)
(0 -6.64233e-08 0)
(0 -6.98012e-08 0)
(0 -7.33356e-08 0)
(0 -7.69684e-08 0)
(0 -8.06351e-08 0)
(0 -4.30169e-08 0)
(0 -4.33683e-08 0)
(0 -4.37357e-08 0)
(0 -4.41318e-08 0)
(0 -4.45727e-08 0)
(0 -4.50784e-08 0)
(0 -4.56725e-08 0)
(0 -4.6382e-08 0)
(0 -4.72367e-08 0)
(0 -4.82675e-08 0)
(0 -4.95057e-08 0)
(0 -5.09806e-08 0)
(0 -5.27174e-08 0)
(0 -5.4735e-08 0)
(0 -5.70442e-08 0)
(0 -5.96449e-08 0)
(0 -6.25257e-08 0)
(0 -6.56627e-08 0)
(0 -6.90197e-08 0)
(0 -7.2549e-08 0)
(0 -7.61929e-08 0)
(0 -7.98853e-08 0)
(0 -4.30218e-08 0)
(0 -4.33676e-08 0)
(0 -4.37254e-08 0)
(0 -4.41071e-08 0)
(0 -4.4528e-08 0)
(0 -4.50074e-08 0)
(0 -4.55682e-08 0)
(0 -4.62374e-08 0)
(0 -4.70444e-08 0)
(0 -4.8021e-08 0)
(0 -4.91992e-08 0)
(0 -5.06098e-08 0)
(0 -5.22802e-08 0)
(0 -5.42316e-08 0)
(0 -5.64773e-08 0)
(0 -5.90203e-08 0)
(0 -6.18518e-08 0)
(0 -6.49505e-08 0)
(0 -6.82822e-08 0)
(0 -7.18006e-08 0)
(0 -7.54488e-08 0)
(0 -7.91601e-08 0)
(0 -4.30294e-08 0)
(0 -4.33708e-08 0)
(0 -4.37208e-08 0)
(0 -4.40904e-08 0)
(0 -4.44941e-08 0)
(0 -4.49505e-08 0)
(0 -4.54821e-08 0)
(0 -4.61152e-08 0)
(0 -4.68795e-08 0)
(0 -4.78069e-08 0)
(0 -4.89303e-08 0)
(0 -5.02817e-08 0)
(0 -5.18901e-08 0)
(0 -5.37789e-08 0)
(0 -5.59639e-08 0)
(0 -5.84507e-08 0)
(0 -6.1233e-08 0)
(0 -6.42918e-08 0)
(0 -6.75951e-08 0)
(0 -7.10981e-08 0)
(0 -7.47452e-08 0)
(0 -7.84718e-08 0)
(0 -4.30389e-08 0)
(0 -4.33772e-08 0)
(0 -4.3721e-08 0)
(0 -4.40806e-08 0)
(0 -4.44698e-08 0)
(0 -4.49065e-08 0)
(0 -4.54126e-08 0)
(0 -4.60141e-08 0)
(0 -4.67405e-08 0)
(0 -4.76239e-08 0)
(0 -4.86978e-08 0)
(0 -4.99952e-08 0)
(0 -5.15466e-08 0)
(0 -5.33773e-08 0)
(0 -5.55051e-08 0)
(0 -5.7938e-08 0)
(0 -6.06721e-08 0)
(0 -6.36906e-08 0)
(0 -6.69633e-08 0)
(0 -7.0447e-08 0)
(0 -7.40872e-08 0)
(0 -7.78216e-08 0)
(0 -4.30499e-08 0)
(0 -4.3386e-08 0)
(0 -4.3725e-08 0)
(0 -4.40766e-08 0)
(0 -4.44537e-08 0)
(0 -4.48738e-08 0)
(0 -4.53581e-08 0)
(0 -4.59322e-08 0)
(0 -4.66254e-08 0)
(0 -4.747e-08 0)
(0 -4.84999e-08 0)
(0 -4.97489e-08 0)
(0 -5.12486e-08 0)
(0 -5.3026e-08 0)
(0 -5.51008e-08 0)
(0 -5.7483e-08 0)
(0 -6.01709e-08 0)
(0 -6.31497e-08 0)
(0 -6.63908e-08 0)
(0 -6.9852e-08 0)
(0 -7.34789e-08 0)
(0 -7.72058e-08 0)
(0 -4.30616e-08 0)
(0 -4.33964e-08 0)
(0 -4.37319e-08 0)
(0 -4.4077e-08 0)
(0 -4.44444e-08 0)
(0 -4.48506e-08 0)
(0 -4.53165e-08 0)
(0 -4.58673e-08 0)
(0 -4.6532e-08 0)
(0 -4.73429e-08 0)
(0 -4.83341e-08 0)
(0 -4.95403e-08 0)
(0 -5.09939e-08 0)
(0 -5.27233e-08 0)
(0 -5.47499e-08 0)
(0 -5.70854e-08 0)
(0 -5.97301e-08 0)
(0 -6.26708e-08 0)
(0 -6.58806e-08 0)
(0 -6.93184e-08 0)
(0 -7.29304e-08 0)
(0 -7.66512e-08 0)
(0 -4.30735e-08 0)
(0 -4.34077e-08 0)
(0 -4.37406e-08 0)
(0 -4.40808e-08 0)
(0 -4.44403e-08 0)
(0 -4.48352e-08 0)
(0 -4.52859e-08 0)
(0 -4.58171e-08 0)
(0 -4.64577e-08 0)
(0 -4.72398e-08 0)
(0 -4.81978e-08 0)
(0 -4.93668e-08 0)
(0 -5.07801e-08 0)
(0 -5.24671e-08 0)
(0 -5.44506e-08 0)
(0 -5.6744e-08 0)
(0 -5.93491e-08 0)
(0 -6.22545e-08 0)
(0 -6.54345e-08 0)
(0 -6.88493e-08 0)
(0 -7.24459e-08 0)
(0 -7.61595e-08 0)
(0 -4.30849e-08 0)
(0 -4.3419e-08 0)
(0 -4.37502e-08 0)
(0 -4.40868e-08 0)
(0 -4.44402e-08 0)
(0 -4.4826e-08 0)
(0 -4.52643e-08 0)
(0 -4.57795e-08 0)
(0 -4.64e-08 0)
(0 -4.7158e-08 0)
(0 -4.8088e-08 0)
(0 -4.92253e-08 0)
(0 -5.06041e-08 0)
(0 -5.22546e-08 0)
(0 -5.42006e-08 0)
(0 -5.6457e-08 0)
(0 -5.90269e-08 0)
(0 -6.19004e-08 0)
(0 -6.5053e-08 0)
(0 -6.84463e-08 0)
(0 -7.2028e-08 0)
(0 -7.57326e-08 0)
(0 -4.30954e-08 0)
(0 -4.34296e-08 0)
(0 -4.37598e-08 0)
(0 -4.40937e-08 0)
(0 -4.44424e-08 0)
(0 -4.48213e-08 0)
(0 -4.52498e-08 0)
(0 -4.5752e-08 0)
(0 -4.63563e-08 0)
(0 -4.70947e-08 0)
(0 -4.80016e-08 0)
(0 -4.91129e-08 0)
(0 -5.04629e-08 0)
(0 -5.20827e-08 0)
(0 -5.39971e-08 0)
(0 -5.62219e-08 0)
(0 -5.87616e-08 0)
(0 -6.16073e-08 0)
(0 -6.47359e-08 0)
(0 -6.81099e-08 0)
(0 -7.1679e-08 0)
(0 -7.53843e-08 0)
(0 -4.31045e-08 0)
(0 -4.3439e-08 0)
(0 -4.37686e-08 0)
(0 -4.41006e-08 0)
(0 -4.44459e-08 0)
(0 -4.48194e-08 0)
(0 -4.52404e-08 0)
(0 -4.57327e-08 0)
(0 -4.63243e-08 0)
(0 -4.70472e-08 0)
(0 -4.7936e-08 0)
(0 -4.90264e-08 0)
(0 -5.03534e-08 0)
(0 -5.19484e-08 0)
(0 -5.38372e-08 0)
(0 -5.60362e-08 0)
(0 -5.8551e-08 0)
(0 -6.13736e-08 0)
(0 -6.44819e-08 0)
(0 -6.78387e-08 0)
(0 -7.13926e-08 0)
(0 -7.50776e-08 0)
(0 -4.31118e-08 0)
(0 -4.34467e-08 0)
(0 -4.3776e-08 0)
(0 -4.41067e-08 0)
(0 -4.44496e-08 0)
(0 -4.48193e-08 0)
(0 -4.52348e-08 0)
(0 -4.57197e-08 0)
(0 -4.6302e-08 0)
(0 -4.70133e-08 0)
(0 -4.78884e-08 0)
(0 -4.89632e-08 0)
(0 -5.02727e-08 0)
(0 -5.1849e-08 0)
(0 -5.37181e-08 0)
(0 -5.58974e-08 0)
(0 -5.8393e-08 0)
(0 -6.11977e-08 0)
(0 -6.42902e-08 0)
(0 -6.76339e-08 0)
(0 -7.11781e-08 0)
(0 -7.48582e-08 0)
(0 -4.31169e-08 0)
(0 -4.34521e-08 0)
(0 -4.37812e-08 0)
(0 -4.41112e-08 0)
(0 -4.44525e-08 0)
(0 -4.48197e-08 0)
(0 -4.52316e-08 0)
(0 -4.57115e-08 0)
(0 -4.62875e-08 0)
(0 -4.69911e-08 0)
(0 -4.78569e-08 0)
(0 -4.8921e-08 0)
(0 -5.02186e-08 0)
(0 -5.1782e-08 0)
(0 -5.36376e-08 0)
(0 -5.58032e-08 0)
(0 -5.82854e-08 0)
(0 -6.10778e-08 0)
(0 -6.41594e-08 0)
(0 -6.74947e-08 0)
(0 -7.1034e-08 0)
(0 -7.4715e-08 0)
(0 -4.31196e-08 0)
(0 -4.3455e-08 0)
(0 -4.37841e-08 0)
(0 -4.41136e-08 0)
(0 -4.44541e-08 0)
(0 -4.48199e-08 0)
(0 -4.52298e-08 0)
(0 -4.57071e-08 0)
(0 -4.62796e-08 0)
(0 -4.6979e-08 0)
(0 -4.78398e-08 0)
(0 -4.8898e-08 0)
(0 -5.01891e-08 0)
(0 -5.17455e-08 0)
(0 -5.35937e-08 0)
(0 -5.57517e-08 0)
(0 -5.82266e-08 0)
(0 -6.10122e-08 0)
(0 -6.40879e-08 0)
(0 -6.74187e-08 0)
(0 -7.09564e-08 0)
(0 -7.46418e-08 0)
(0 -3.66353e-08 0)
(0 -3.66589e-08 0)
(0 -3.67061e-08 0)
(0 -3.67766e-08 0)
(0 -3.68702e-08 0)
(0 -3.69863e-08 0)
(0 -3.71245e-08 0)
(0 -3.7284e-08 0)
(0 -3.74638e-08 0)
(0 -3.76628e-08 0)
(0 -3.78796e-08 0)
(0 -3.81126e-08 0)
(0 -3.83601e-08 0)
(0 -3.86198e-08 0)
(0 -3.88897e-08 0)
(0 -3.91675e-08 0)
(0 -3.9451e-08 0)
(0 -3.97382e-08 0)
(0 -4.00276e-08 0)
(0 -4.03186e-08 0)
(0 -4.06116e-08 0)
(0 -4.09086e-08 0)
(0 -4.12135e-08 0)
(0 -4.15327e-08 0)
(0 -4.18755e-08 0)
(0 -4.22545e-08 0)
(0 -4.26855e-08 0)
(0 -4.31882e-08 0)
(0 -3.65844e-08 0)
(0 -3.6608e-08 0)
(0 -3.6655e-08 0)
(0 -3.67254e-08 0)
(0 -3.68188e-08 0)
(0 -3.69347e-08 0)
(0 -3.70727e-08 0)
(0 -3.72321e-08 0)
(0 -3.74119e-08 0)
(0 -3.7611e-08 0)
(0 -3.7828e-08 0)
(0 -3.80616e-08 0)
(0 -3.83098e-08 0)
(0 -3.85706e-08 0)
(0 -3.88419e-08 0)
(0 -3.91215e-08 0)
(0 -3.94071e-08 0)
(0 -3.96967e-08 0)
(0 -3.99889e-08 0)
(0 -4.02828e-08 0)
(0 -4.05785e-08 0)
(0 -4.08778e-08 0)
(0 -4.11842e-08 0)
(0 -4.15037e-08 0)
(0 -4.1845e-08 0)
(0 -4.22198e-08 0)
(0 -4.26435e-08 0)
(0 -4.31347e-08 0)
(0 -3.6534e-08 0)
(0 -3.65575e-08 0)
(0 -3.66045e-08 0)
(0 -3.66747e-08 0)
(0 -3.67679e-08 0)
(0 -3.68837e-08 0)
(0 -3.70215e-08 0)
(0 -3.71808e-08 0)
(0 -3.73605e-08 0)
(0 -3.75597e-08 0)
(0 -3.77771e-08 0)
(0 -3.80111e-08 0)
(0 -3.82601e-08 0)
(0 -3.8522e-08 0)
(0 -3.87948e-08 0)
(0 -3.90762e-08 0)
(0 -3.9364e-08 0)
(0 -3.96563e-08 0)
(0 -3.99513e-08 0)
(0 -4.02481e-08 0)
(0 -4.05467e-08 0)
(0 -4.08485e-08 0)
(0 -4.11566e-08 0)
(0 -4.14766e-08 0)
(0 -4.18164e-08 0)
(0 -4.21872e-08 0)
(0 -4.26034e-08 0)
(0 -4.3083e-08 0)
(0 -3.64843e-08 0)
(0 -3.65077e-08 0)
(0 -3.65546e-08 0)
(0 -3.66246e-08 0)
(0 -3.67177e-08 0)
(0 -3.68333e-08 0)
(0 -3.69709e-08 0)
(0 -3.713e-08 0)
(0 -3.73098e-08 0)
(0 -3.75091e-08 0)
(0 -3.77267e-08 0)
(0 -3.79613e-08 0)
(0 -3.82111e-08 0)
(0 -3.84741e-08 0)
(0 -3.87484e-08 0)
(0 -3.90317e-08 0)
(0 -3.93218e-08 0)
(0 -3.96167e-08 0)
(0 -3.99147e-08 0)
(0 -4.02146e-08 0)
(0 -4.05162e-08 0)
(0 -4.08206e-08 0)
(0 -4.11307e-08 0)
(0 -4.14512e-08 0)
(0 -4.17898e-08 0)
(0 -4.21566e-08 0)
(0 -4.25655e-08 0)
(0 -4.30334e-08 0)
(0 -3.64352e-08 0)
(0 -3.64586e-08 0)
(0 -3.65054e-08 0)
(0 -3.65753e-08 0)
(0 -3.66681e-08 0)
(0 -3.67835e-08 0)
(0 -3.6921e-08 0)
(0 -3.708e-08 0)
(0 -3.72597e-08 0)
(0 -3.74591e-08 0)
(0 -3.76771e-08 0)
(0 -3.79122e-08 0)
(0 -3.81628e-08 0)
(0 -3.8427e-08 0)
(0 -3.87029e-08 0)
(0 -3.89881e-08 0)
(0 -3.92806e-08 0)
(0 -3.95782e-08 0)
(0 -3.98792e-08 0)
(0 -4.01823e-08 0)
(0 -4.04871e-08 0)
(0 -4.07943e-08 0)
(0 -4.11064e-08 0)
(0 -4.14278e-08 0)
(0 -4.17652e-08 0)
(0 -4.21283e-08 0)
(0 -4.25299e-08 0)
(0 -4.29861e-08 0)
(0 -3.63869e-08 0)
(0 -3.64103e-08 0)
(0 -3.64569e-08 0)
(0 -3.65266e-08 0)
(0 -3.66193e-08 0)
(0 -3.67345e-08 0)
(0 -3.68719e-08 0)
(0 -3.70308e-08 0)
(0 -3.72105e-08 0)
(0 -3.741e-08 0)
(0 -3.76283e-08 0)
(0 -3.78639e-08 0)
(0 -3.81154e-08 0)
(0 -3.83808e-08 0)
(0 -3.86582e-08 0)
(0 -3.89454e-08 0)
(0 -3.92403e-08 0)
(0 -3.95407e-08 0)
(0 -3.98448e-08 0)
(0 -4.01512e-08 0)
(0 -4.04592e-08 0)
(0 -4.07694e-08 0)
(0 -4.10838e-08 0)
(0 -4.14061e-08 0)
(0 -4.17426e-08 0)
(0 -4.21022e-08 0)
(0 -4.24967e-08 0)
(0 -4.29414e-08 0)
(0 -3.63395e-08 0)
(0 -3.63628e-08 0)
(0 -3.64093e-08 0)
(0 -3.64789e-08 0)
(0 -3.65714e-08 0)
(0 -3.66864e-08 0)
(0 -3.68236e-08 0)
(0 -3.69824e-08 0)
(0 -3.7162e-08 0)
(0 -3.73617e-08 0)
(0 -3.75803e-08 0)
(0 -3.78165e-08 0)
(0 -3.80688e-08 0)
(0 -3.83354e-08 0)
(0 -3.86143e-08 0)
(0 -3.89036e-08 0)
(0 -3.92009e-08 0)
(0 -3.95042e-08 0)
(0 -3.98114e-08 0)
(0 -4.01212e-08 0)
(0 -4.04327e-08 0)
(0 -4.0746e-08 0)
(0 -4.10628e-08 0)
(0 -4.13863e-08 0)
(0 -4.17221e-08 0)
(0 -4.20784e-08 0)
(0 -4.24661e-08 0)
(0 -4.28994e-08 0)
(0 -3.6293e-08 0)
(0 -3.63162e-08 0)
(0 -3.63626e-08 0)
(0 -3.6432e-08 0)
(0 -3.65243e-08 0)
(0 -3.66392e-08 0)
(0 -3.67762e-08 0)
(0 -3.69349e-08 0)
(0 -3.71145e-08 0)
(0 -3.73143e-08 0)
(0 -3.75332e-08 0)
(0 -3.777e-08 0)
(0 -3.80231e-08 0)
(0 -3.82909e-08 0)
(0 -3.85714e-08 0)
(0 -3.88627e-08 0)
(0 -3.91625e-08 0)
(0 -3.94686e-08 0)
(0 -3.97792e-08 0)
(0 -4.00924e-08 0)
(0 -4.04074e-08 0)
(0 -4.0724e-08 0)
(0 -4.10433e-08 0)
(0 -4.13683e-08 0)
(0 -4.17037e-08 0)
(0 -4.20569e-08 0)
(0 -4.24381e-08 0)
(0 -4.28604e-08 0)
(0 -3.62475e-08 0)
(0 -3.62706e-08 0)
(0 -3.63169e-08 0)
(0 -3.63862e-08 0)
(0 -3.64783e-08 0)
(0 -3.6593e-08 0)
(0 -3.67298e-08 0)
(0 -3.68884e-08 0)
(0 -3.7068e-08 0)
(0 -3.72679e-08 0)
(0 -3.74871e-08 0)
(0 -3.77244e-08 0)
(0 -3.79784e-08 0)
(0 -3.82474e-08 0)
(0 -3.85295e-08 0)
(0 -3.88228e-08 0)
(0 -3.91251e-08 0)
(0 -3.94342e-08 0)
(0 -3.9748e-08 0)
(0 -4.00648e-08 0)
(0 -4.03833e-08 0)
(0 -4.07033e-08 0)
(0 -4.10254e-08 0)
(0 -4.1352e-08 0)
(0 -4.16873e-08 0)
(0 -4.20378e-08 0)
(0 -4.24128e-08 0)
(0 -4.28246e-08 0)
(0 -3.6203e-08 0)
(0 -3.62261e-08 0)
(0 -3.62723e-08 0)
(0 -3.63415e-08 0)
(0 -3.64334e-08 0)
(0 -3.65479e-08 0)
(0 -3.66846e-08 0)
(0 -3.6843e-08 0)
(0 -3.70226e-08 0)
(0 -3.72226e-08 0)
(0 -3.74421e-08 0)
(0 -3.76799e-08 0)
(0 -3.79347e-08 0)
(0 -3.82049e-08 0)
(0 -3.84886e-08 0)
(0 -3.8784e-08 0)
(0 -3.90887e-08 0)
(0 -3.94007e-08 0)
(0 -3.97178e-08 0)
(0 -4.00382e-08 0)
(0 -4.03605e-08 0)
(0 -4.06839e-08 0)
(0 -4.1009e-08 0)
(0 -4.13374e-08 0)
(0 -4.16729e-08 0)
(0 -4.20211e-08 0)
(0 -4.23904e-08 0)
(0 -4.27921e-08 0)
(0 -3.61598e-08 0)
(0 -3.61828e-08 0)
(0 -3.62289e-08 0)
(0 -3.62979e-08 0)
(0 -3.63896e-08 0)
(0 -3.65039e-08 0)
(0 -3.66404e-08 0)
(0 -3.67988e-08 0)
(0 -3.69783e-08 0)
(0 -3.71784e-08 0)
(0 -3.73982e-08 0)
(0 -3.76366e-08 0)
(0 -3.78922e-08 0)
(0 -3.81635e-08 0)
(0 -3.84488e-08 0)
(0 -3.87461e-08 0)
(0 -3.90533e-08 0)
(0 -3.93682e-08 0)
(0 -3.96887e-08 0)
(0 -4.00127e-08 0)
(0 -4.03387e-08 0)
(0 -4.06658e-08 0)
(0 -4.0994e-08 0)
(0 -4.13245e-08 0)
(0 -4.16604e-08 0)
(0 -4.20067e-08 0)
(0 -4.23709e-08 0)
(0 -4.27632e-08 0)
(0 -3.61177e-08 0)
(0 -3.61407e-08 0)
(0 -3.61867e-08 0)
(0 -3.62555e-08 0)
(0 -3.63471e-08 0)
(0 -3.64612e-08 0)
(0 -3.65975e-08 0)
(0 -3.67557e-08 0)
(0 -3.69353e-08 0)
(0 -3.71355e-08 0)
(0 -3.73555e-08 0)
(0 -3.75944e-08 0)
(0 -3.78508e-08 0)
(0 -3.81233e-08 0)
(0 -3.84101e-08 0)
(0 -3.87094e-08 0)
(0 -3.9019e-08 0)
(0 -3.93368e-08 0)
(0 -3.96606e-08 0)
(0 -3.99883e-08 0)
(0 -4.03181e-08 0)
(0 -4.06489e-08 0)
(0 -4.09803e-08 0)
(0 -4.13132e-08 0)
(0 -4.16499e-08 0)
(0 -4.19948e-08 0)
(0 -4.23543e-08 0)
(0 -4.27378e-08 0)
(0 -3.6077e-08 0)
(0 -3.61e-08 0)
(0 -3.61458e-08 0)
(0 -3.62145e-08 0)
(0 -3.63059e-08 0)
(0 -3.64198e-08 0)
(0 -3.65559e-08 0)
(0 -3.6714e-08 0)
(0 -3.68935e-08 0)
(0 -3.70938e-08 0)
(0 -3.73141e-08 0)
(0 -3.75534e-08 0)
(0 -3.78106e-08 0)
(0 -3.80842e-08 0)
(0 -3.83725e-08 0)
(0 -3.86738e-08 0)
(0 -3.89858e-08 0)
(0 -3.93065e-08 0)
(0 -3.96336e-08 0)
(0 -3.99649e-08 0)
(0 -4.02986e-08 0)
(0 -4.06332e-08 0)
(0 -4.0968e-08 0)
(0 -4.13035e-08 0)
(0 -4.16413e-08 0)
(0 -4.19852e-08 0)
(0 -4.23407e-08 0)
(0 -4.27162e-08 0)
(0 -3.60377e-08 0)
(0 -3.60606e-08 0)
(0 -3.61063e-08 0)
(0 -3.61748e-08 0)
(0 -3.6266e-08 0)
(0 -3.63798e-08 0)
(0 -3.65157e-08 0)
(0 -3.66737e-08 0)
(0 -3.68531e-08 0)
(0 -3.70535e-08 0)
(0 -3.7274e-08 0)
(0 -3.75138e-08 0)
(0 -3.77717e-08 0)
(0 -3.80464e-08 0)
(0 -3.83362e-08 0)
(0 -3.86393e-08 0)
(0 -3.89537e-08 0)
(0 -3.92772e-08 0)
(0 -3.96076e-08 0)
(0 -3.99425e-08 0)
(0 -4.02801e-08 0)
(0 -4.06185e-08 0)
(0 -4.09569e-08 0)
(0 -4.12952e-08 0)
(0 -4.16345e-08 0)
(0 -4.19778e-08 0)
(0 -4.233e-08 0)
(0 -4.26984e-08 0)
(0 -3.59998e-08 0)
(0 -3.60226e-08 0)
(0 -3.60683e-08 0)
(0 -3.61366e-08 0)
(0 -3.62277e-08 0)
(0 -3.63412e-08 0)
(0 -3.6477e-08 0)
(0 -3.66348e-08 0)
(0 -3.68142e-08 0)
(0 -3.70146e-08 0)
(0 -3.72353e-08 0)
(0 -3.74756e-08 0)
(0 -3.77342e-08 0)
(0 -3.80099e-08 0)
(0 -3.83011e-08 0)
(0 -3.8606e-08 0)
(0 -3.89227e-08 0)
(0 -3.9249e-08 0)
(0 -3.95826e-08 0)
(0 -3.99212e-08 0)
(0 -4.02626e-08 0)
(0 -4.06049e-08 0)
(0 -4.0947e-08 0)
(0 -4.12883e-08 0)
(0 -4.16295e-08 0)
(0 -4.19727e-08 0)
(0 -4.23223e-08 0)
(0 -4.26844e-08 0)
(0 -3.59635e-08 0)
(0 -3.59862e-08 0)
(0 -3.60317e-08 0)
(0 -3.61e-08 0)
(0 -3.61908e-08 0)
(0 -3.63041e-08 0)
(0 -3.64398e-08 0)
(0 -3.65974e-08 0)
(0 -3.67767e-08 0)
(0 -3.69772e-08 0)
(0 -3.71981e-08 0)
(0 -3.74388e-08 0)
(0 -3.7698e-08 0)
(0 -3.79747e-08 0)
(0 -3.82673e-08 0)
(0 -3.8574e-08 0)
(0 -3.8893e-08 0)
(0 -3.92219e-08 0)
(0 -3.95587e-08 0)
(0 -3.99008e-08 0)
(0 -4.0246e-08 0)
(0 -4.05924e-08 0)
(0 -4.09382e-08 0)
(0 -4.12827e-08 0)
(0 -4.1626e-08 0)
(0 -4.19697e-08 0)
(0 -4.23173e-08 0)
(0 -4.26741e-08 0)
(0 -3.59287e-08 0)
(0 -3.59514e-08 0)
(0 -3.59968e-08 0)
(0 -3.60649e-08 0)
(0 -3.61555e-08 0)
(0 -3.62687e-08 0)
(0 -3.64041e-08 0)
(0 -3.65616e-08 0)
(0 -3.67408e-08 0)
(0 -3.69413e-08 0)
(0 -3.71625e-08 0)
(0 -3.74035e-08 0)
(0 -3.76634e-08 0)
(0 -3.7941e-08 0)
(0 -3.82349e-08 0)
(0 -3.85433e-08 0)
(0 -3.88644e-08 0)
(0 -3.9196e-08 0)
(0 -3.95358e-08 0)
(0 -3.98814e-08 0)
(0 -4.02305e-08 0)
(0 -4.05807e-08 0)
(0 -4.09304e-08 0)
(0 -4.12782e-08 0)
(0 -4.1624e-08 0)
(0 -4.19687e-08 0)
(0 -4.2315e-08 0)
(0 -4.26674e-08 0)
(0 -3.58956e-08 0)
(0 -3.59182e-08 0)
(0 -3.59635e-08 0)
(0 -3.60315e-08 0)
(0 -3.61219e-08 0)
(0 -3.62349e-08 0)
(0 -3.63701e-08 0)
(0 -3.65275e-08 0)
(0 -3.67066e-08 0)
(0 -3.69071e-08 0)
(0 -3.71284e-08 0)
(0 -3.73698e-08 0)
(0 -3.76303e-08 0)
(0 -3.79088e-08 0)
(0 -3.82039e-08 0)
(0 -3.85139e-08 0)
(0 -3.88371e-08 0)
(0 -3.91712e-08 0)
(0 -3.9514e-08 0)
(0 -3.9863e-08 0)
(0 -4.02158e-08 0)
(0 -4.057e-08 0)
(0 -4.09235e-08 0)
(0 -4.12749e-08 0)
(0 -4.16234e-08 0)
(0 -4.19695e-08 0)
(0 -4.23152e-08 0)
(0 -4.26642e-08 0)
(0 -3.58641e-08 0)
(0 -3.58868e-08 0)
(0 -3.5932e-08 0)
(0 -3.59997e-08 0)
(0 -3.60901e-08 0)
(0 -3.62028e-08 0)
(0 -3.63379e-08 0)
(0 -3.64951e-08 0)
(0 -3.66741e-08 0)
(0 -3.68746e-08 0)
(0 -3.70961e-08 0)
(0 -3.73377e-08 0)
(0 -3.75988e-08 0)
(0 -3.78781e-08 0)
(0 -3.81744e-08 0)
(0 -3.8486e-08 0)
(0 -3.88111e-08 0)
(0 -3.91476e-08 0)
(0 -3.94933e-08 0)
(0 -3.98456e-08 0)
(0 -4.02021e-08 0)
(0 -4.05601e-08 0)
(0 -4.09176e-08 0)
(0 -4.12726e-08 0)
(0 -4.16241e-08 0)
(0 -4.1972e-08 0)
(0 -4.23176e-08 0)
(0 -4.26641e-08 0)
(0 -3.58345e-08 0)
(0 -3.58571e-08 0)
(0 -3.59022e-08 0)
(0 -3.59698e-08 0)
(0 -3.606e-08 0)
(0 -3.61725e-08 0)
(0 -3.63074e-08 0)
(0 -3.64645e-08 0)
(0 -3.66434e-08 0)
(0 -3.68439e-08 0)
(0 -3.70654e-08 0)
(0 -3.73074e-08 0)
(0 -3.7569e-08 0)
(0 -3.7849e-08 0)
(0 -3.81464e-08 0)
(0 -3.84595e-08 0)
(0 -3.87865e-08 0)
(0 -3.91253e-08 0)
(0 -3.94737e-08 0)
(0 -3.98292e-08 0)
(0 -4.01892e-08 0)
(0 -4.05511e-08 0)
(0 -4.09124e-08 0)
(0 -4.12711e-08 0)
(0 -4.16258e-08 0)
(0 -4.19758e-08 0)
(0 -4.23221e-08 0)
(0 -4.2667e-08 0)
(0 -3.58067e-08 0)
(0 -3.58292e-08 0)
(0 -3.58742e-08 0)
(0 -3.59417e-08 0)
(0 -3.60317e-08 0)
(0 -3.61441e-08 0)
(0 -3.62788e-08 0)
(0 -3.64357e-08 0)
(0 -3.66145e-08 0)
(0 -3.6815e-08 0)
(0 -3.70367e-08 0)
(0 -3.72789e-08 0)
(0 -3.75409e-08 0)
(0 -3.78217e-08 0)
(0 -3.812e-08 0)
(0 -3.84345e-08 0)
(0 -3.87632e-08 0)
(0 -3.91043e-08 0)
(0 -3.94553e-08 0)
(0 -3.98138e-08 0)
(0 -4.01772e-08 0)
(0 -4.05428e-08 0)
(0 -4.09079e-08 0)
(0 -4.12704e-08 0)
(0 -4.16283e-08 0)
(0 -4.19809e-08 0)
(0 -4.23283e-08 0)
(0 -4.26723e-08 0)
(0 -3.57808e-08 0)
(0 -3.58032e-08 0)
(0 -3.58481e-08 0)
(0 -3.59155e-08 0)
(0 -3.60054e-08 0)
(0 -3.61176e-08 0)
(0 -3.62521e-08 0)
(0 -3.64089e-08 0)
(0 -3.65876e-08 0)
(0 -3.6788e-08 0)
(0 -3.70097e-08 0)
(0 -3.72522e-08 0)
(0 -3.75146e-08 0)
(0 -3.77961e-08 0)
(0 -3.80954e-08 0)
(0 -3.84111e-08 0)
(0 -3.87414e-08 0)
(0 -3.90845e-08 0)
(0 -3.9438e-08 0)
(0 -3.97994e-08 0)
(0 -4.01661e-08 0)
(0 -4.05352e-08 0)
(0 -4.09041e-08 0)
(0 -4.12703e-08 0)
(0 -4.16316e-08 0)
(0 -4.19869e-08 0)
(0 -4.23359e-08 0)
(0 -4.26798e-08 0)
(0 -3.57567e-08 0)
(0 -3.57792e-08 0)
(0 -3.5824e-08 0)
(0 -3.58913e-08 0)
(0 -3.59809e-08 0)
(0 -3.6093e-08 0)
(0 -3.62274e-08 0)
(0 -3.6384e-08 0)
(0 -3.65626e-08 0)
(0 -3.6763e-08 0)
(0 -3.69848e-08 0)
(0 -3.72274e-08 0)
(0 -3.74902e-08 0)
(0 -3.77723e-08 0)
(0 -3.80724e-08 0)
(0 -3.83893e-08 0)
(0 -3.87212e-08 0)
(0 -3.90662e-08 0)
(0 -3.94219e-08 0)
(0 -3.97861e-08 0)
(0 -4.01558e-08 0)
(0 -4.05284e-08 0)
(0 -4.09009e-08 0)
(0 -4.12706e-08 0)
(0 -4.16354e-08 0)
(0 -4.19936e-08 0)
(0 -4.23445e-08 0)
(0 -4.26889e-08 0)
(0 -3.57347e-08 0)
(0 -3.57571e-08 0)
(0 -3.58019e-08 0)
(0 -3.5869e-08 0)
(0 -3.59585e-08 0)
(0 -3.60704e-08 0)
(0 -3.62047e-08 0)
(0 -3.63611e-08 0)
(0 -3.65396e-08 0)
(0 -3.674e-08 0)
(0 -3.69618e-08 0)
(0 -3.72046e-08 0)
(0 -3.74678e-08 0)
(0 -3.77503e-08 0)
(0 -3.80513e-08 0)
(0 -3.83692e-08 0)
(0 -3.87025e-08 0)
(0 -3.90492e-08 0)
(0 -3.94071e-08 0)
(0 -3.97738e-08 0)
(0 -4.01464e-08 0)
(0 -4.05222e-08 0)
(0 -4.08981e-08 0)
(0 -4.12714e-08 0)
(0 -4.16396e-08 0)
(0 -4.20007e-08 0)
(0 -4.23538e-08 0)
(0 -4.26992e-08 0)
(0 -3.57147e-08 0)
(0 -3.5737e-08 0)
(0 -3.57817e-08 0)
(0 -3.58488e-08 0)
(0 -3.59382e-08 0)
(0 -3.60499e-08 0)
(0 -3.6184e-08 0)
(0 -3.63403e-08 0)
(0 -3.65187e-08 0)
(0 -3.6719e-08 0)
(0 -3.69409e-08 0)
(0 -3.71839e-08 0)
(0 -3.74473e-08 0)
(0 -3.77303e-08 0)
(0 -3.8032e-08 0)
(0 -3.83509e-08 0)
(0 -3.86854e-08 0)
(0 -3.90337e-08 0)
(0 -3.93936e-08 0)
(0 -3.97626e-08 0)
(0 -4.01379e-08 0)
(0 -4.05166e-08 0)
(0 -4.08958e-08 0)
(0 -4.12724e-08 0)
(0 -4.16439e-08 0)
(0 -4.2008e-08 0)
(0 -4.23635e-08 0)
(0 -4.27103e-08 0)
(0 -3.56967e-08 0)
(0 -3.57191e-08 0)
(0 -3.57637e-08 0)
(0 -3.58306e-08 0)
(0 -3.59199e-08 0)
(0 -3.60315e-08 0)
(0 -3.61654e-08 0)
(0 -3.63216e-08 0)
(0 -3.65e-08 0)
(0 -3.67002e-08 0)
(0 -3.69221e-08 0)
(0 -3.71652e-08 0)
(0 -3.74289e-08 0)
(0 -3.77123e-08 0)
(0 -3.80146e-08 0)
(0 -3.83343e-08 0)
(0 -3.867e-08 0)
(0 -3.90198e-08 0)
(0 -3.93814e-08 0)
(0 -3.97524e-08 0)
(0 -4.01302e-08 0)
(0 -4.05117e-08 0)
(0 -4.08938e-08 0)
(0 -4.12736e-08 0)
(0 -4.16482e-08 0)
(0 -4.20153e-08 0)
(0 -4.23732e-08 0)
(0 -4.27216e-08 0)
(0 -3.56809e-08 0)
(0 -3.57032e-08 0)
(0 -3.57477e-08 0)
(0 -3.58146e-08 0)
(0 -3.59037e-08 0)
(0 -3.60152e-08 0)
(0 -3.61491e-08 0)
(0 -3.63051e-08 0)
(0 -3.64834e-08 0)
(0 -3.66836e-08 0)
(0 -3.69055e-08 0)
(0 -3.71487e-08 0)
(0 -3.74126e-08 0)
(0 -3.76964e-08 0)
(0 -3.79992e-08 0)
(0 -3.83197e-08 0)
(0 -3.86563e-08 0)
(0 -3.90073e-08 0)
(0 -3.93705e-08 0)
(0 -3.97435e-08 0)
(0 -4.01234e-08 0)
(0 -4.05073e-08 0)
(0 -4.08922e-08 0)
(0 -4.12748e-08 0)
(0 -4.16524e-08 0)
(0 -4.20222e-08 0)
(0 -4.23826e-08 0)
(0 -4.27327e-08 0)
(0 -3.56671e-08 0)
(0 -3.56894e-08 0)
(0 -3.57339e-08 0)
(0 -3.58007e-08 0)
(0 -3.58897e-08 0)
(0 -3.60011e-08 0)
(0 -3.61348e-08 0)
(0 -3.62908e-08 0)
(0 -3.6469e-08 0)
(0 -3.66691e-08 0)
(0 -3.6891e-08 0)
(0 -3.71343e-08 0)
(0 -3.73984e-08 0)
(0 -3.76825e-08 0)
(0 -3.79858e-08 0)
(0 -3.83069e-08 0)
(0 -3.86444e-08 0)
(0 -3.89965e-08 0)
(0 -3.93611e-08 0)
(0 -3.97356e-08 0)
(0 -4.01175e-08 0)
(0 -4.05036e-08 0)
(0 -4.08908e-08 0)
(0 -4.12761e-08 0)
(0 -4.16562e-08 0)
(0 -4.20286e-08 0)
(0 -4.23912e-08 0)
(0 -4.27432e-08 0)
(0 -3.56556e-08 0)
(0 -3.56778e-08 0)
(0 -3.57222e-08 0)
(0 -3.57889e-08 0)
(0 -3.58779e-08 0)
(0 -3.59892e-08 0)
(0 -3.61228e-08 0)
(0 -3.62787e-08 0)
(0 -3.64568e-08 0)
(0 -3.66569e-08 0)
(0 -3.68788e-08 0)
(0 -3.71222e-08 0)
(0 -3.73864e-08 0)
(0 -3.76708e-08 0)
(0 -3.79744e-08 0)
(0 -3.82961e-08 0)
(0 -3.86344e-08 0)
(0 -3.89874e-08 0)
(0 -3.93531e-08 0)
(0 -3.9729e-08 0)
(0 -4.01124e-08 0)
(0 -4.05004e-08 0)
(0 -4.08897e-08 0)
(0 -4.12772e-08 0)
(0 -4.16596e-08 0)
(0 -4.20342e-08 0)
(0 -4.2399e-08 0)
(0 -4.27526e-08 0)
(0 -3.56461e-08 0)
(0 -3.56683e-08 0)
(0 -3.57128e-08 0)
(0 -3.57794e-08 0)
(0 -3.58683e-08 0)
(0 -3.59796e-08 0)
(0 -3.61131e-08 0)
(0 -3.62689e-08 0)
(0 -3.64469e-08 0)
(0 -3.6647e-08 0)
(0 -3.68689e-08 0)
(0 -3.71123e-08 0)
(0 -3.73766e-08 0)
(0 -3.76612e-08 0)
(0 -3.79652e-08 0)
(0 -3.82873e-08 0)
(0 -3.86261e-08 0)
(0 -3.89799e-08 0)
(0 -3.93465e-08 0)
(0 -3.97236e-08 0)
(0 -4.01083e-08 0)
(0 -4.04978e-08 0)
(0 -4.08888e-08 0)
(0 -4.12781e-08 0)
(0 -4.16624e-08 0)
(0 -4.2039e-08 0)
(0 -4.24055e-08 0)
(0 -4.27606e-08 0)
(0 -3.56389e-08 0)
(0 -3.56611e-08 0)
(0 -3.57055e-08 0)
(0 -3.57721e-08 0)
(0 -3.5861e-08 0)
(0 -3.59721e-08 0)
(0 -3.61056e-08 0)
(0 -3.62614e-08 0)
(0 -3.64393e-08 0)
(0 -3.66394e-08 0)
(0 -3.68613e-08 0)
(0 -3.71047e-08 0)
(0 -3.73691e-08 0)
(0 -3.76539e-08 0)
(0 -3.79581e-08 0)
(0 -3.82805e-08 0)
(0 -3.86198e-08 0)
(0 -3.89741e-08 0)
(0 -3.93414e-08 0)
(0 -3.97194e-08 0)
(0 -4.01052e-08 0)
(0 -4.04958e-08 0)
(0 -4.08881e-08 0)
(0 -4.12788e-08 0)
(0 -4.16647e-08 0)
(0 -4.20427e-08 0)
(0 -4.24106e-08 0)
(0 -4.2767e-08 0)
(0 -3.56339e-08 0)
(0 -3.56561e-08 0)
(0 -3.57004e-08 0)
(0 -3.5767e-08 0)
(0 -3.58559e-08 0)
(0 -3.5967e-08 0)
(0 -3.61004e-08 0)
(0 -3.62561e-08 0)
(0 -3.6434e-08 0)
(0 -3.66341e-08 0)
(0 -3.6856e-08 0)
(0 -3.70994e-08 0)
(0 -3.73639e-08 0)
(0 -3.76488e-08 0)
(0 -3.79531e-08 0)
(0 -3.82758e-08 0)
(0 -3.86153e-08 0)
(0 -3.89701e-08 0)
(0 -3.93379e-08 0)
(0 -3.97164e-08 0)
(0 -4.01029e-08 0)
(0 -4.04944e-08 0)
(0 -4.08876e-08 0)
(0 -4.12793e-08 0)
(0 -4.16662e-08 0)
(0 -4.20453e-08 0)
(0 -4.24142e-08 0)
(0 -4.27715e-08 0)
(0 -3.56311e-08 0)
(0 -3.56533e-08 0)
(0 -3.56976e-08 0)
(0 -3.57642e-08 0)
(0 -3.5853e-08 0)
(0 -3.59641e-08 0)
(0 -3.60975e-08 0)
(0 -3.62532e-08 0)
(0 -3.64311e-08 0)
(0 -3.66311e-08 0)
(0 -3.6853e-08 0)
(0 -3.70965e-08 0)
(0 -3.7361e-08 0)
(0 -3.76459e-08 0)
(0 -3.79503e-08 0)
(0 -3.82731e-08 0)
(0 -3.86128e-08 0)
(0 -3.89678e-08 0)
(0 -3.93359e-08 0)
(0 -3.97147e-08 0)
(0 -4.01016e-08 0)
(0 -4.04935e-08 0)
(0 -4.08872e-08 0)
(0 -4.12795e-08 0)
(0 -4.16669e-08 0)
(0 -4.20466e-08 0)
(0 -4.24161e-08 0)
(0 -4.27738e-08 0)
(0 -8.95761e-08 0)
(0 -8.96548e-08 0)
(0 -8.96764e-08 0)
(0 -8.96172e-08 0)
(0 -8.94837e-08 0)
(0 -8.9294e-08 0)
(0 -8.87511e-08 0)
(0 -8.86776e-08 0)
(0 -8.85711e-08 0)
(0 -8.84117e-08 0)
(0 -8.81967e-08 0)
(0 -8.79339e-08 0)
(0 -8.74215e-08 0)
(0 -8.7237e-08 0)
(0 -8.7027e-08 0)
(0 -8.6777e-08 0)
(0 -8.6482e-08 0)
(0 -8.61443e-08 0)
(0 -8.56315e-08 0)
(0 -8.53639e-08 0)
(0 -8.50719e-08 0)
(0 -8.47452e-08 0)
(0 -8.43788e-08 0)
(0 -8.39725e-08 0)
(0 -8.34366e-08 0)
(0 -8.31071e-08 0)
(0 -8.27519e-08 0)
(0 -8.23639e-08 0)
(0 -8.19388e-08 0)
(0 -8.14753e-08 0)
(0 -8.09011e-08 0)
(0 -8.05269e-08 0)
(0 -8.01257e-08 0)
(0 -7.96922e-08 0)
(0 -7.9223e-08 0)
(0 -7.87165e-08 0)
(0 -7.80953e-08 0)
(0 -7.76919e-08 0)
(0 -7.72604e-08 0)
(0 -7.6797e-08 0)
(0 -7.6299e-08 0)
(0 -7.57649e-08 0)
(0 -7.50941e-08 0)
(0 -7.46752e-08 0)
(0 -7.42279e-08 0)
(0 -7.37495e-08 0)
(0 -7.32377e-08 0)
(0 -7.26915e-08 0)
(0 -7.19737e-08 0)
(0 -7.15518e-08 0)
(0 -7.11019e-08 0)
(0 -7.06222e-08 0)
(0 -7.0111e-08 0)
(0 -6.95674e-08 0)
(0 -6.88095e-08 0)
(0 -6.83955e-08 0)
(0 -6.79549e-08 0)
(0 -6.74862e-08 0)
(0 -6.69883e-08 0)
(0 -6.64607e-08 0)
(0 -6.56732e-08 0)
(0 -6.52766e-08 0)
(0 -6.48552e-08 0)
(0 -6.4408e-08 0)
(0 -6.39344e-08 0)
(0 -6.34342e-08 0)
(0 -6.26302e-08 0)
(0 -6.22585e-08 0)
(0 -6.18644e-08 0)
(0 -6.14473e-08 0)
(0 -6.10068e-08 0)
(0 -6.05432e-08 0)
(0 -5.97371e-08 0)
(0 -5.93962e-08 0)
(0 -5.90355e-08 0)
(0 -5.86547e-08 0)
(0 -5.82539e-08 0)
(0 -5.78333e-08 0)
(0 -5.70403e-08 0)
(0 -5.67339e-08 0)
(0 -5.64106e-08 0)
(0 -5.60703e-08 0)
(0 -5.57132e-08 0)
(0 -5.53398e-08 0)
(0 -5.4574e-08 0)
(0 -5.43041e-08 0)
(0 -5.40201e-08 0)
(0 -5.37221e-08 0)
(0 -5.34106e-08 0)
(0 -5.30862e-08 0)
(0 -5.23602e-08 0)
(0 -5.21269e-08 0)
(0 -5.18823e-08 0)
(0 -5.16267e-08 0)
(0 -5.13605e-08 0)
(0 -5.10843e-08 0)
(0 -5.04084e-08 0)
(0 -5.02104e-08 0)
(0 -5.00037e-08 0)
(0 -4.97886e-08 0)
(0 -4.95657e-08 0)
(0 -4.93355e-08 0)
(0 -4.8717e-08 0)
(0 -4.85517e-08 0)
(0 -4.83801e-08 0)
(0 -4.82025e-08 0)
(0 -4.80193e-08 0)
(0 -4.78311e-08 0)
(0 -4.72743e-08 0)
(0 -4.71384e-08 0)
(0 -4.69981e-08 0)
(0 -4.68537e-08 0)
(0 -4.67058e-08 0)
(0 -4.65549e-08 0)
(0 -4.60611e-08 0)
(0 -4.59506e-08 0)
(0 -4.58372e-08 0)
(0 -4.57215e-08 0)
(0 -4.56038e-08 0)
(0 -4.54846e-08 0)
(0 -4.50526e-08 0)
(0 -4.49632e-08 0)
(0 -4.48722e-08 0)
(0 -4.47802e-08 0)
(0 -4.46874e-08 0)
(0 -4.45943e-08 0)
(0 -4.42208e-08 0)
(0 -4.41482e-08 0)
(0 -4.40751e-08 0)
(0 -4.40019e-08 0)
(0 -4.39289e-08 0)
(0 -4.38565e-08 0)
(0 -4.32435e-08 0)
(0 -4.27296e-08 0)
(0 -4.22911e-08 0)
(0 -4.1908e-08 0)
(0 -4.15635e-08 0)
(0 -4.12445e-08 0)
(0 -4.0941e-08 0)
(0 -4.06463e-08 0)
(0 -4.03559e-08 0)
(0 -4.00676e-08 0)
(0 -3.97807e-08 0)
(0 -3.94959e-08 0)
(0 -3.92145e-08 0)
(0 -3.89384e-08 0)
(0 -3.86699e-08 0)
(0 -3.84111e-08 0)
(0 -3.81644e-08 0)
(0 -3.79318e-08 0)
(0 -3.77153e-08 0)
(0 -3.75163e-08 0)
(0 -3.73365e-08 0)
(0 -3.71769e-08 0)
(0 -3.70385e-08 0)
(0 -3.69222e-08 0)
(0 -3.68284e-08 0)
(0 -3.67578e-08 0)
(0 -3.67105e-08 0)
(0 -3.66868e-08 0)
(0 -4.33005e-08 0)
(0 -4.27754e-08 0)
(0 -4.23298e-08 0)
(0 -4.19425e-08 0)
(0 -4.15963e-08 0)
(0 -4.12773e-08 0)
(0 -4.09751e-08 0)
(0 -4.06823e-08 0)
(0 -4.03944e-08 0)
(0 -4.01087e-08 0)
(0 -3.98243e-08 0)
(0 -3.95418e-08 0)
(0 -3.92623e-08 0)
(0 -3.89879e-08 0)
(0 -3.87207e-08 0)
(0 -3.84629e-08 0)
(0 -3.82169e-08 0)
(0 -3.79847e-08 0)
(0 -3.77684e-08 0)
(0 -3.75695e-08 0)
(0 -3.73896e-08 0)
(0 -3.72299e-08 0)
(0 -3.70913e-08 0)
(0 -3.69748e-08 0)
(0 -3.68809e-08 0)
(0 -3.681e-08 0)
(0 -3.67626e-08 0)
(0 -3.67389e-08 0)
(0 -4.33585e-08 0)
(0 -4.28228e-08 0)
(0 -4.237e-08 0)
(0 -4.19787e-08 0)
(0 -4.16307e-08 0)
(0 -4.13116e-08 0)
(0 -4.10106e-08 0)
(0 -4.07197e-08 0)
(0 -4.04341e-08 0)
(0 -4.01508e-08 0)
(0 -3.98688e-08 0)
(0 -3.95884e-08 0)
(0 -3.93108e-08 0)
(0 -3.90379e-08 0)
(0 -3.87719e-08 0)
(0 -3.85151e-08 0)
(0 -3.82697e-08 0)
(0 -3.8038e-08 0)
(0 -3.78218e-08 0)
(0 -3.7623e-08 0)
(0 -3.7443e-08 0)
(0 -3.72831e-08 0)
(0 -3.71444e-08 0)
(0 -3.70277e-08 0)
(0 -3.69336e-08 0)
(0 -3.68626e-08 0)
(0 -3.68151e-08 0)
(0 -3.67913e-08 0)
(0 -4.34174e-08 0)
(0 -4.28713e-08 0)
(0 -4.24118e-08 0)
(0 -4.20164e-08 0)
(0 -4.16666e-08 0)
(0 -4.13474e-08 0)
(0 -4.10474e-08 0)
(0 -4.07584e-08 0)
(0 -4.04748e-08 0)
(0 -4.01938e-08 0)
(0 -3.9914e-08 0)
(0 -3.96357e-08 0)
(0 -3.93599e-08 0)
(0 -3.90885e-08 0)
(0 -3.88236e-08 0)
(0 -3.85677e-08 0)
(0 -3.83229e-08 0)
(0 -3.80915e-08 0)
(0 -3.78755e-08 0)
(0 -3.76767e-08 0)
(0 -3.74967e-08 0)
(0 -3.73366e-08 0)
(0 -3.71977e-08 0)
(0 -3.70808e-08 0)
(0 -3.69865e-08 0)
(0 -3.69153e-08 0)
(0 -3.68677e-08 0)
(0 -3.68438e-08 0)
(0 -4.34768e-08 0)
(0 -4.2921e-08 0)
(0 -4.24548e-08 0)
(0 -4.20556e-08 0)
(0 -4.17041e-08 0)
(0 -4.13847e-08 0)
(0 -4.10856e-08 0)
(0 -4.07982e-08 0)
(0 -4.05167e-08 0)
(0 -4.02378e-08 0)
(0 -3.99601e-08 0)
(0 -3.96836e-08 0)
(0 -3.94095e-08 0)
(0 -3.91395e-08 0)
(0 -3.88757e-08 0)
(0 -3.86205e-08 0)
(0 -3.83763e-08 0)
(0 -3.81452e-08 0)
(0 -3.79294e-08 0)
(0 -3.77306e-08 0)
(0 -3.75504e-08 0)
(0 -3.73903e-08 0)
(0 -3.72511e-08 0)
(0 -3.7134e-08 0)
(0 -3.70395e-08 0)
(0 -3.69682e-08 0)
(0 -3.69204e-08 0)
(0 -3.68965e-08 0)
(0 -4.35366e-08 0)
(0 -4.29714e-08 0)
(0 -4.2499e-08 0)
(0 -4.20961e-08 0)
(0 -4.17429e-08 0)
(0 -4.14233e-08 0)
(0 -4.1125e-08 0)
(0 -4.08391e-08 0)
(0 -4.05595e-08 0)
(0 -4.02826e-08 0)
(0 -4.00068e-08 0)
(0 -3.97322e-08 0)
(0 -3.94596e-08 0)
(0 -3.91908e-08 0)
(0 -3.89281e-08 0)
(0 -3.86736e-08 0)
(0 -3.84299e-08 0)
(0 -3.81991e-08 0)
(0 -3.79834e-08 0)
(0 -3.77846e-08 0)
(0 -3.76043e-08 0)
(0 -3.74439e-08 0)
(0 -3.73046e-08 0)
(0 -3.71872e-08 0)
(0 -3.70925e-08 0)
(0 -3.70211e-08 0)
(0 -3.69732e-08 0)
(0 -3.69492e-08 0)
(0 -9.49244e-08 0)
(0 -9.49189e-08 0)
(0 -9.49077e-08 0)
(0 -9.4891e-08 0)
(0 -9.48686e-08 0)
(0 -9.48406e-08 0)
(0 -9.48068e-08 0)
(0 -9.47671e-08 0)
(0 -9.47215e-08 0)
(0 -9.46698e-08 0)
(0 -9.46117e-08 0)
(0 -9.45471e-08 0)
(0 -9.44757e-08 0)
(0 -9.43972e-08 0)
(0 -9.43111e-08 0)
(0 -9.4217e-08 0)
(0 -9.41146e-08 0)
(0 -9.40031e-08 0)
(0 -9.38821e-08 0)
(0 -9.3751e-08 0)
(0 -9.36091e-08 0)
(0 -9.34558e-08 0)
(0 -9.32907e-08 0)
(0 -9.31132e-08 0)
(0 -9.29229e-08 0)
(0 -9.27196e-08 0)
(0 -9.25034e-08 0)
(0 -9.22745e-08 0)
(0 -9.20334e-08 0)
(0 -9.17812e-08 0)
(0 -9.15194e-08 0)
(0 -9.12502e-08 0)
(0 -9.09764e-08 0)
(0 -9.07018e-08 0)
(0 -9.04315e-08 0)
(0 -9.0172e-08 0)
(0 -8.99324e-08 0)
(0 -8.97252e-08 0)
(0 -8.95698e-08 0)
(0 -8.94986e-08 0)
(0 -9.43694e-08 0)
(0 -9.43639e-08 0)
(0 -9.43528e-08 0)
(0 -9.43361e-08 0)
(0 -9.43138e-08 0)
(0 -9.42858e-08 0)
(0 -9.42522e-08 0)
(0 -9.42127e-08 0)
(0 -9.41672e-08 0)
(0 -9.41157e-08 0)
(0 -9.40579e-08 0)
(0 -9.39936e-08 0)
(0 -9.39226e-08 0)
(0 -9.38444e-08 0)
(0 -9.37588e-08 0)
(0 -9.36653e-08 0)
(0 -9.35634e-08 0)
(0 -9.34526e-08 0)
(0 -9.33323e-08 0)
(0 -9.3202e-08 0)
(0 -9.3061e-08 0)
(0 -9.29087e-08 0)
(0 -9.27446e-08 0)
(0 -9.25682e-08 0)
(0 -9.23791e-08 0)
(0 -9.2177e-08 0)
(0 -9.19619e-08 0)
(0 -9.17341e-08 0)
(0 -9.1494e-08 0)
(0 -9.12426e-08 0)
(0 -9.09813e-08 0)
(0 -9.07121e-08 0)
(0 -9.04376e-08 0)
(0 -9.01614e-08 0)
(0 -8.98879e-08 0)
(0 -8.96229e-08 0)
(0 -8.93739e-08 0)
(0 -8.91505e-08 0)
(0 -8.89647e-08 0)
(0 -8.88298e-08 0)
(0 -9.32743e-08 0)
(0 -9.32688e-08 0)
(0 -9.32578e-08 0)
(0 -9.32412e-08 0)
(0 -9.32191e-08 0)
(0 -9.31914e-08 0)
(0 -9.31579e-08 0)
(0 -9.31188e-08 0)
(0 -9.30737e-08 0)
(0 -9.30226e-08 0)
(0 -9.29653e-08 0)
(0 -9.29017e-08 0)
(0 -9.28313e-08 0)
(0 -9.27539e-08 0)
(0 -9.26692e-08 0)
(0 -9.25767e-08 0)
(0 -9.2476e-08 0)
(0 -9.23665e-08 0)
(0 -9.22477e-08 0)
(0 -9.2119e-08 0)
(0 -9.19798e-08 0)
(0 -9.18294e-08 0)
(0 -9.16674e-08 0)
(0 -9.14932e-08 0)
(0 -9.13063e-08 0)
(0 -9.11066e-08 0)
(0 -9.08938e-08 0)
(0 -9.06682e-08 0)
(0 -9.04301e-08 0)
(0 -9.01804e-08 0)
(0 -8.99202e-08 0)
(0 -8.96513e-08 0)
(0 -8.93759e-08 0)
(0 -8.90969e-08 0)
(0 -8.8818e-08 0)
(0 -8.85437e-08 0)
(0 -8.82794e-08 0)
(0 -8.8031e-08 0)
(0 -8.78045e-08 0)
(0 -8.7603e-08 0)
(0 -9.16686e-08 0)
(0 -9.16632e-08 0)
(0 -9.16523e-08 0)
(0 -9.16359e-08 0)
(0 -9.1614e-08 0)
(0 -9.15866e-08 0)
(0 -9.15536e-08 0)
(0 -9.15148e-08 0)
(0 -9.14703e-08 0)
(0 -9.14199e-08 0)
(0 -9.13634e-08 0)
(0 -9.13006e-08 0)
(0 -9.12313e-08 0)
(0 -9.11551e-08 0)
(0 -9.10717e-08 0)
(0 -9.09808e-08 0)
(0 -9.08817e-08 0)
(0 -9.07742e-08 0)
(0 -9.06576e-08 0)
(0 -9.05312e-08 0)
(0 -9.03946e-08 0)
(0 -9.02472e-08 0)
(0 -9.00882e-08 0)
(0 -8.99172e-08 0)
(0 -8.97338e-08 0)
(0 -8.95376e-08 0)
(0 -8.93284e-08 0)
(0 -8.91062e-08 0)
(0 -8.88713e-08 0)
(0 -8.86243e-08 0)
(0 -8.83661e-08 0)
(0 -8.8098e-08 0)
(0 -8.78219e-08 0)
(0 -8.754e-08 0)
(0 -8.72549e-08 0)
(0 -8.69698e-08 0)
(0 -8.66882e-08 0)
(0 -8.64131e-08 0)
(0 -8.61466e-08 0)
(0 -8.58881e-08 0)
(0 -8.95955e-08 0)
(0 -8.95901e-08 0)
(0 -8.95794e-08 0)
(0 -8.95632e-08 0)
(0 -8.95417e-08 0)
(0 -8.95146e-08 0)
(0 -8.94821e-08 0)
(0 -8.9444e-08 0)
(0 -8.94002e-08 0)
(0 -8.93507e-08 0)
(0 -8.92952e-08 0)
(0 -8.92335e-08 0)
(0 -8.91655e-08 0)
(0 -8.90909e-08 0)
(0 -8.90093e-08 0)
(0 -8.89203e-08 0)
(0 -8.88235e-08 0)
(0 -8.87185e-08 0)
(0 -8.86047e-08 0)
(0 -8.84815e-08 0)
(0 -8.83484e-08 0)
(0 -8.82046e-08 0)
(0 -8.80497e-08 0)
(0 -8.78831e-08 0)
(0 -8.77042e-08 0)
(0 -8.75127e-08 0)
(0 -8.73082e-08 0)
(0 -8.70907e-08 0)
(0 -8.68603e-08 0)
(0 -8.66172e-08 0)
(0 -8.63622e-08 0)
(0 -8.60962e-08 0)
(0 -8.58203e-08 0)
(0 -8.55363e-08 0)
(0 -8.52457e-08 0)
(0 -8.49507e-08 0)
(0 -8.46529e-08 0)
(0 -8.43538e-08 0)
(0 -8.40533e-08 0)
(0 -8.37493e-08 0)
(0 -8.71101e-08 0)
(0 -8.71048e-08 0)
(0 -8.70943e-08 0)
(0 -8.70784e-08 0)
(0 -8.70572e-08 0)
(0 -8.70307e-08 0)
(0 -8.69988e-08 0)
(0 -8.69615e-08 0)
(0 -8.69186e-08 0)
(0 -8.68701e-08 0)
(0 -8.68158e-08 0)
(0 -8.67556e-08 0)
(0 -8.66892e-08 0)
(0 -8.66164e-08 0)
(0 -8.65369e-08 0)
(0 -8.64504e-08 0)
(0 -8.63564e-08 0)
(0 -8.62544e-08 0)
(0 -8.61441e-08 0)
(0 -8.60247e-08 0)
(0 -8.58957e-08 0)
(0 -8.57566e-08 0)
(0 -8.56067e-08 0)
(0 -8.54454e-08 0)
(0 -8.52721e-08 0)
(0 -8.50865e-08 0)
(0 -8.4888e-08 0)
(0 -8.46766e-08 0)
(0 -8.44519e-08 0)
(0 -8.42143e-08 0)
(0 -8.3964e-08 0)
(0 -8.37015e-08 0)
(0 -8.34276e-08 0)
(0 -8.31432e-08 0)
(0 -8.28492e-08 0)
(0 -8.25468e-08 0)
(0 -8.22365e-08 0)
(0 -8.19185e-08 0)
(0 -8.15919e-08 0)
(0 -8.12541e-08 0)
(0 -8.42781e-08 0)
(0 -8.42729e-08 0)
(0 -8.42626e-08 0)
(0 -8.42471e-08 0)
(0 -8.42264e-08 0)
(0 -8.42004e-08 0)
(0 -8.41693e-08 0)
(0 -8.41328e-08 0)
(0 -8.40909e-08 0)
(0 -8.40436e-08 0)
(0 -8.39908e-08 0)
(0 -8.39322e-08 0)
(0 -8.38677e-08 0)
(0 -8.37971e-08 0)
(0 -8.37201e-08 0)
(0 -8.36364e-08 0)
(0 -8.35456e-08 0)
(0 -8.34472e-08 0)
(0 -8.33408e-08 0)
(0 -8.32259e-08 0)
(0 -8.31018e-08 0)
(0 -8.29681e-08 0)
(0 -8.2824e-08 0)
(0 -8.26689e-08 0)
(0 -8.25024e-08 0)
(0 -8.23237e-08 0)
(0 -8.21326e-08 0)
(0 -8.19284e-08 0)
(0 -8.17111e-08 0)
(0 -8.14805e-08 0)
(0 -8.12366e-08 0)
(0 -8.09796e-08 0)
(0 -8.07098e-08 0)
(0 -8.04276e-08 0)
(0 -8.01333e-08 0)
(0 -7.98273e-08 0)
(0 -7.95094e-08 0)
(0 -7.91792e-08 0)
(0 -7.88352e-08 0)
(0 -7.8475e-08 0)
(0 -8.11731e-08 0)
(0 -8.11681e-08 0)
(0 -8.1158e-08 0)
(0 -8.11429e-08 0)
(0 -8.11227e-08 0)
(0 -8.10974e-08 0)
(0 -8.10671e-08 0)
(0 -8.10316e-08 0)
(0 -8.09909e-08 0)
(0 -8.0945e-08 0)
(0 -8.08937e-08 0)
(0 -8.0837e-08 0)
(0 -8.07747e-08 0)
(0 -8.07065e-08 0)
(0 -8.06323e-08 0)
(0 -8.05517e-08 0)
(0 -8.04644e-08 0)
(0 -8.037e-08 0)
(0 -8.02681e-08 0)
(0 -8.01582e-08 0)
(0 -8.00396e-08 0)
(0 -7.99119e-08 0)
(0 -7.97744e-08 0)
(0 -7.96265e-08 0)
(0 -7.94676e-08 0)
(0 -7.9297e-08 0)
(0 -7.91143e-08 0)
(0 -7.89189e-08 0)
(0 -7.87104e-08 0)
(0 -7.84884e-08 0)
(0 -7.82529e-08 0)
(0 -7.80036e-08 0)
(0 -7.77404e-08 0)
(0 -7.74634e-08 0)
(0 -7.71724e-08 0)
(0 -7.68673e-08 0)
(0 -7.65475e-08 0)
(0 -7.62121e-08 0)
(0 -7.58596e-08 0)
(0 -7.54879e-08 0)
(0 -7.78743e-08 0)
(0 -7.78694e-08 0)
(0 -7.78596e-08 0)
(0 -7.78449e-08 0)
(0 -7.78252e-08 0)
(0 -7.78007e-08 0)
(0 -7.77713e-08 0)
(0 -7.77369e-08 0)
(0 -7.76975e-08 0)
(0 -7.76531e-08 0)
(0 -7.76037e-08 0)
(0 -7.7549e-08 0)
(0 -7.74889e-08 0)
(0 -7.74234e-08 0)
(0 -7.73522e-08 0)
(0 -7.7275e-08 0)
(0 -7.71916e-08 0)
(0 -7.71016e-08 0)
(0 -7.70045e-08 0)
(0 -7.69e-08 0)
(0 -7.67875e-08 0)
(0 -7.66664e-08 0)
(0 -7.65361e-08 0)
(0 -7.63961e-08 0)
(0 -7.62456e-08 0)
(0 -7.60841e-08 0)
(0 -7.59109e-08 0)
(0 -7.57254e-08 0)
(0 -7.55272e-08 0)
(0 -7.53156e-08 0)
(0 -7.50903e-08 0)
(0 -7.48509e-08 0)
(0 -7.45971e-08 0)
(0 -7.43286e-08 0)
(0 -7.40449e-08 0)
(0 -7.37454e-08 0)
(0 -7.34295e-08 0)
(0 -7.3096e-08 0)
(0 -7.27435e-08 0)
(0 -7.23702e-08 0)
(0 -7.44632e-08 0)
(0 -7.44584e-08 0)
(0 -7.44489e-08 0)
(0 -7.44347e-08 0)
(0 -7.44157e-08 0)
(0 -7.4392e-08 0)
(0 -7.43635e-08 0)
(0 -7.43304e-08 0)
(0 -7.42924e-08 0)
(0 -7.42496e-08 0)
(0 -7.4202e-08 0)
(0 -7.41495e-08 0)
(0 -7.40919e-08 0)
(0 -7.40293e-08 0)
(0 -7.39613e-08 0)
(0 -7.38877e-08 0)
(0 -7.38084e-08 0)
(0 -7.3723e-08 0)
(0 -7.36311e-08 0)
(0 -7.35323e-08 0)
(0 -7.34261e-08 0)
(0 -7.33121e-08 0)
(0 -7.31896e-08 0)
(0 -7.3058e-08 0)
(0 -7.29167e-08 0)
(0 -7.2765e-08 0)
(0 -7.26023e-08 0)
(0 -7.24279e-08 0)
(0 -7.22411e-08 0)
(0 -7.20415e-08 0)
(0 -7.18283e-08 0)
(0 -7.16011e-08 0)
(0 -7.13593e-08 0)
(0 -7.11024e-08 0)
(0 -7.08297e-08 0)
(0 -7.05406e-08 0)
(0 -7.02341e-08 0)
(0 -6.99092e-08 0)
(0 -6.95646e-08 0)
(0 -6.91986e-08 0)
(0 -7.10208e-08 0)
(0 -7.10163e-08 0)
(0 -7.10071e-08 0)
(0 -7.09934e-08 0)
(0 -7.09751e-08 0)
(0 -7.09522e-08 0)
(0 -7.09248e-08 0)
(0 -7.08929e-08 0)
(0 -7.08564e-08 0)
(0 -7.08154e-08 0)
(0 -7.07697e-08 0)
(0 -7.07195e-08 0)
(0 -7.06645e-08 0)
(0 -7.06048e-08 0)
(0 -7.05401e-08 0)
(0 -7.04703e-08 0)
(0 -7.03953e-08 0)
(0 -7.03146e-08 0)
(0 -7.02281e-08 0)
(0 -7.01353e-08 0)
(0 -7.00358e-08 0)
(0 -6.99291e-08 0)
(0 -6.98147e-08 0)
(0 -6.96919e-08 0)
(0 -6.95603e-08 0)
(0 -6.9419e-08 0)
(0 -6.92675e-08 0)
(0 -6.9105e-08 0)
(0 -6.89309e-08 0)
(0 -6.87445e-08 0)
(0 -6.8545e-08 0)
(0 -6.83319e-08 0)
(0 -6.81045e-08 0)
(0 -6.78621e-08 0)
(0 -6.7604e-08 0)
(0 -6.73294e-08 0)
(0 -6.70375e-08 0)
(0 -6.67271e-08 0)
(0 -6.63971e-08 0)
(0 -6.60463e-08 0)
(0 -6.76246e-08 0)
(0 -6.76202e-08 0)
(0 -6.76113e-08 0)
(0 -6.75981e-08 0)
(0 -6.75806e-08 0)
(0 -6.75586e-08 0)
(0 -6.75323e-08 0)
(0 -6.75017e-08 0)
(0 -6.74667e-08 0)
(0 -6.74275e-08 0)
(0 -6.73839e-08 0)
(0 -6.7336e-08 0)
(0 -6.72837e-08 0)
(0 -6.7227e-08 0)
(0 -6.71657e-08 0)
(0 -6.70998e-08 0)
(0 -6.7029e-08 0)
(0 -6.69532e-08 0)
(0 -6.68721e-08 0)
(0 -6.67853e-08 0)
(0 -6.66926e-08 0)
(0 -6.65934e-08 0)
(0 -6.64872e-08 0)
(0 -6.63736e-08 0)
(0 -6.62519e-08 0)
(0 -6.61214e-08 0)
(0 -6.59816e-08 0)
(0 -6.58317e-08 0)
(0 -6.56709e-08 0)
(0 -6.54987e-08 0)
(0 -6.53143e-08 0)
(0 -6.51169e-08 0)
(0 -6.49058e-08 0)
(0 -6.46804e-08 0)
(0 -6.44399e-08 0)
(0 -6.41834e-08 0)
(0 -6.39101e-08 0)
(0 -6.36191e-08 0)
(0 -6.33095e-08 0)
(0 -6.29802e-08 0)
(0 -6.43448e-08 0)
(0 -6.43405e-08 0)
(0 -6.43321e-08 0)
(0 -6.43194e-08 0)
(0 -6.43026e-08 0)
(0 -6.42816e-08 0)
(0 -6.42564e-08 0)
(0 -6.42271e-08 0)
(0 -6.41937e-08 0)
(0 -6.41563e-08 0)
(0 -6.41148e-08 0)
(0 -6.40692e-08 0)
(0 -6.40196e-08 0)
(0 -6.39659e-08 0)
(0 -6.39081e-08 0)
(0 -6.3846e-08 0)
(0 -6.37795e-08 0)
(0 -6.37085e-08 0)
(0 -6.36328e-08 0)
(0 -6.35521e-08 0)
(0 -6.3466e-08 0)
(0 -6.33743e-08 0)
(0 -6.32764e-08 0)
(0 -6.31718e-08 0)
(0 -6.30601e-08 0)
(0 -6.29406e-08 0)
(0 -6.28126e-08 0)
(0 -6.26756e-08 0)
(0 -6.25287e-08 0)
(0 -6.23713e-08 0)
(0 -6.22027e-08 0)
(0 -6.20222e-08 0)
(0 -6.18289e-08 0)
(0 -6.16223e-08 0)
(0 -6.14015e-08 0)
(0 -6.11658e-08 0)
(0 -6.09144e-08 0)
(0 -6.06467e-08 0)
(0 -6.03617e-08 0)
(0 -6.00588e-08 0)
(0 -6.12423e-08 0)
(0 -6.12382e-08 0)
(0 -6.12301e-08 0)
(0 -6.1218e-08 0)
(0 -6.12019e-08 0)
(0 -6.11819e-08 0)
(0 -6.11578e-08 0)
(0 -6.11299e-08 0)
(0 -6.10981e-08 0)
(0 -6.10625e-08 0)
(0 -6.10231e-08 0)
(0 -6.09799e-08 0)
(0 -6.09329e-08 0)
(0 -6.08822e-08 0)
(0 -6.08277e-08 0)
(0 -6.07693e-08 0)
(0 -6.07071e-08 0)
(0 -6.06408e-08 0)
(0 -6.05703e-08 0)
(0 -6.04955e-08 0)
(0 -6.0416e-08 0)
(0 -6.03315e-08 0)
(0 -6.02416e-08 0)
(0 -6.0146e-08 0)
(0 -6.0044e-08 0)
(0 -5.99353e-08 0)
(0 -5.98191e-08 0)
(0 -5.96949e-08 0)
(0 -5.9562e-08 0)
(0 -5.94197e-08 0)
(0 -5.92673e-08 0)
(0 -5.91041e-08 0)
(0 -5.89295e-08 0)
(0 -5.87427e-08 0)
(0 -5.85431e-08 0)
(0 -5.833e-08 0)
(0 -5.81027e-08 0)
(0 -5.78607e-08 0)
(0 -5.76033e-08 0)
(0 -5.733e-08 0)
(0 -5.83661e-08 0)
(0 -5.83623e-08 0)
(0 -5.83546e-08 0)
(0 -5.8343e-08 0)
(0 -5.83277e-08 0)
(0 -5.83085e-08 0)
(0 -5.82857e-08 0)
(0 -5.82591e-08 0)
(0 -5.82289e-08 0)
(0 -5.8195e-08 0)
(0 -5.81576e-08 0)
(0 -5.81167e-08 0)
(0 -5.80724e-08 0)
(0 -5.80245e-08 0)
(0 -5.79733e-08 0)
(0 -5.79185e-08 0)
(0 -5.78603e-08 0)
(0 -5.77985e-08 0)
(0 -5.77331e-08 0)
(0 -5.76638e-08 0)
(0 -5.75905e-08 0)
(0 -5.75129e-08 0)
(0 -5.74307e-08 0)
(0 -5.73436e-08 0)
(0 -5.72511e-08 0)
(0 -5.71527e-08 0)
(0 -5.70479e-08 0)
(0 -5.69362e-08 0)
(0 -5.68169e-08 0)
(0 -5.66894e-08 0)
(0 -5.65531e-08 0)
(0 -5.64074e-08 0)
(0 -5.62515e-08 0)
(0 -5.6085e-08 0)
(0 -5.59071e-08 0)
(0 -5.57174e-08 0)
(0 -5.55152e-08 0)
(0 -5.53002e-08 0)
(0 -5.50719e-08 0)
(0 -5.48299e-08 0)
(0 -5.57522e-08 0)
(0 -5.57485e-08 0)
(0 -5.57411e-08 0)
(0 -5.57301e-08 0)
(0 -5.57155e-08 0)
(0 -5.56973e-08 0)
(0 -5.56756e-08 0)
(0 -5.56503e-08 0)
(0 -5.56216e-08 0)
(0 -5.55895e-08 0)
(0 -5.55541e-08 0)
(0 -5.55154e-08 0)
(0 -5.54735e-08 0)
(0 -5.54284e-08 0)
(0 -5.53802e-08 0)
(0 -5.53289e-08 0)
(0 -5.52745e-08 0)
(0 -5.52169e-08 0)
(0 -5.51561e-08 0)
(0 -5.50921e-08 0)
(0 -5.50246e-08 0)
(0 -5.49534e-08 0)
(0 -5.48784e-08 0)
(0 -5.47992e-08 0)
(0 -5.47155e-08 0)
(0 -5.46268e-08 0)
(0 -5.45328e-08 0)
(0 -5.44328e-08 0)
(0 -5.43265e-08 0)
(0 -5.42132e-08 0)
(0 -5.40924e-08 0)
(0 -5.39635e-08 0)
(0 -5.3826e-08 0)
(0 -5.36793e-08 0)
(0 -5.3523e-08 0)
(0 -5.33565e-08 0)
(0 -5.31795e-08 0)
(0 -5.29916e-08 0)
(0 -5.27925e-08 0)
(0 -5.25821e-08 0)
(0 -5.34221e-08 0)
(0 -5.34186e-08 0)
(0 -5.34117e-08 0)
(0 -5.34012e-08 0)
(0 -5.33873e-08 0)
(0 -5.337e-08 0)
(0 -5.33493e-08 0)
(0 -5.33253e-08 0)
(0 -5.32981e-08 0)
(0 -5.32676e-08 0)
(0 -5.32341e-08 0)
(0 -5.31975e-08 0)
(0 -5.31579e-08 0)
(0 -5.31154e-08 0)
(0 -5.307e-08 0)
(0 -5.30219e-08 0)
(0 -5.29709e-08 0)
(0 -5.29172e-08 0)
(0 -5.28608e-08 0)
(0 -5.28015e-08 0)
(0 -5.27392e-08 0)
(0 -5.26739e-08 0)
(0 -5.26054e-08 0)
(0 -5.25335e-08 0)
(0 -5.24578e-08 0)
(0 -5.2378e-08 0)
(0 -5.22938e-08 0)
(0 -5.22047e-08 0)
(0 -5.21104e-08 0)
(0 -5.20103e-08 0)
(0 -5.1904e-08 0)
(0 -5.17909e-08 0)
(0 -5.16707e-08 0)
(0 -5.15429e-08 0)
(0 -5.14071e-08 0)
(0 -5.12629e-08 0)
(0 -5.111e-08 0)
(0 -5.09482e-08 0)
(0 -5.07774e-08 0)
(0 -5.05974e-08 0)
(0 -5.13842e-08 0)
(0 -5.13809e-08 0)
(0 -5.13743e-08 0)
(0 -5.13643e-08 0)
(0 -5.13511e-08 0)
(0 -5.13346e-08 0)
(0 -5.1315e-08 0)
(0 -5.12922e-08 0)
(0 -5.12663e-08 0)
(0 -5.12374e-08 0)
(0 -5.12056e-08 0)
(0 -5.11709e-08 0)
(0 -5.11335e-08 0)
(0 -5.10934e-08 0)
(0 -5.10506e-08 0)
(0 -5.10053e-08 0)
(0 -5.09576e-08 0)
(0 -5.09073e-08 0)
(0 -5.08547e-08 0)
(0 -5.07996e-08 0)
(0 -5.07421e-08 0)
(0 -5.0682e-08 0)
(0 -5.06193e-08 0)
(0 -5.05537e-08 0)
(0 -5.04851e-08 0)
(0 -5.04133e-08 0)
(0 -5.03378e-08 0)
(0 -5.02585e-08 0)
(0 -5.01749e-08 0)
(0 -5.00868e-08 0)
(0 -4.99936e-08 0)
(0 -4.98949e-08 0)
(0 -4.97906e-08 0)
(0 -4.96801e-08 0)
(0 -4.95631e-08 0)
(0 -4.94395e-08 0)
(0 -4.93091e-08 0)
(0 -4.91716e-08 0)
(0 -4.9027e-08 0)
(0 -4.88755e-08 0)
(0 -4.96341e-08 0)
(0 -4.96309e-08 0)
(0 -4.96246e-08 0)
(0 -4.96151e-08 0)
(0 -4.96025e-08 0)
(0 -4.95868e-08 0)
(0 -4.95681e-08 0)
(0 -4.95465e-08 0)
(0 -4.95218e-08 0)
(0 -4.94944e-08 0)
(0 -4.94642e-08 0)
(0 -4.94313e-08 0)
(0 -4.93958e-08 0)
(0 -4.93578e-08 0)
(0 -4.93174e-08 0)
(0 -4.92746e-08 0)
(0 -4.92296e-08 0)
(0 -4.91825e-08 0)
(0 -4.91332e-08 0)
(0 -4.90818e-08 0)
(0 -4.90283e-08 0)
(0 -4.89728e-08 0)
(0 -4.8915e-08 0)
(0 -4.8855e-08 0)
(0 -4.87925e-08 0)
(0 -4.87275e-08 0)
(0 -4.86597e-08 0)
(0 -4.85888e-08 0)
(0 -4.85147e-08 0)
(0 -4.84369e-08 0)
(0 -4.83552e-08 0)
(0 -4.82693e-08 0)
(0 -4.8179e-08 0)
(0 -4.80839e-08 0)
(0 -4.79838e-08 0)
(0 -4.78786e-08 0)
(0 -4.77682e-08 0)
(0 -4.76525e-08 0)
(0 -4.75316e-08 0)
(0 -4.74054e-08 0)
(0 -4.81566e-08 0)
(0 -4.81536e-08 0)
(0 -4.81476e-08 0)
(0 -4.81385e-08 0)
(0 -4.81265e-08 0)
(0 -4.81116e-08 0)
(0 -4.80937e-08 0)
(0 -4.8073e-08 0)
(0 -4.80496e-08 0)
(0 -4.80234e-08 0)
(0 -4.79946e-08 0)
(0 -4.79633e-08 0)
(0 -4.79295e-08 0)
(0 -4.78934e-08 0)
(0 -4.7855e-08 0)
(0 -4.78145e-08 0)
(0 -4.7772e-08 0)
(0 -4.77274e-08 0)
(0 -4.7681e-08 0)
(0 -4.76328e-08 0)
(0 -4.75828e-08 0)
(0 -4.7531e-08 0)
(0 -4.74774e-08 0)
(0 -4.7422e-08 0)
(0 -4.73647e-08 0)
(0 -4.73055e-08 0)
(0 -4.7244e-08 0)
(0 -4.71803e-08 0)
(0 -4.7114e-08 0)
(0 -4.70451e-08 0)
(0 -4.69732e-08 0)
(0 -4.68982e-08 0)
(0 -4.68198e-08 0)
(0 -4.67379e-08 0)
(0 -4.66524e-08 0)
(0 -4.65631e-08 0)
(0 -4.64701e-08 0)
(0 -4.63732e-08 0)
(0 -4.62727e-08 0)
(0 -4.61686e-08 0)
(0 -4.69285e-08 0)
(0 -4.69256e-08 0)
(0 -4.69199e-08 0)
(0 -4.69112e-08 0)
(0 -4.68997e-08 0)
(0 -4.68854e-08 0)
(0 -4.68684e-08 0)
(0 -4.68486e-08 0)
(0 -4.68261e-08 0)
(0 -4.68011e-08 0)
(0 -4.67736e-08 0)
(0 -4.67437e-08 0)
(0 -4.67114e-08 0)
(0 -4.66769e-08 0)
(0 -4.66403e-08 0)
(0 -4.66017e-08 0)
(0 -4.65612e-08 0)
(0 -4.65188e-08 0)
(0 -4.64748e-08 0)
(0 -4.64292e-08 0)
(0 -4.6382e-08 0)
(0 -4.63333e-08 0)
(0 -4.62831e-08 0)
(0 -4.62315e-08 0)
(0 -4.61784e-08 0)
(0 -4.61238e-08 0)
(0 -4.60676e-08 0)
(0 -4.60096e-08 0)
(0 -4.59498e-08 0)
(0 -4.58881e-08 0)
(0 -4.58242e-08 0)
(0 -4.57581e-08 0)
(0 -4.56897e-08 0)
(0 -4.56188e-08 0)
(0 -4.55453e-08 0)
(0 -4.54693e-08 0)
(0 -4.53907e-08 0)
(0 -4.53096e-08 0)
(0 -4.52261e-08 0)
(0 -4.51404e-08 0)
(0 -4.59208e-08 0)
(0 -4.59181e-08 0)
(0 -4.59125e-08 0)
(0 -4.59042e-08 0)
(0 -4.58932e-08 0)
(0 -4.58794e-08 0)
(0 -4.58631e-08 0)
(0 -4.58441e-08 0)
(0 -4.58225e-08 0)
(0 -4.57985e-08 0)
(0 -4.57721e-08 0)
(0 -4.57433e-08 0)
(0 -4.57123e-08 0)
(0 -4.56792e-08 0)
(0 -4.56441e-08 0)
(0 -4.56071e-08 0)
(0 -4.55683e-08 0)
(0 -4.55277e-08 0)
(0 -4.54857e-08 0)
(0 -4.54421e-08 0)
(0 -4.53972e-08 0)
(0 -4.5351e-08 0)
(0 -4.53035e-08 0)
(0 -4.52548e-08 0)
(0 -4.5205e-08 0)
(0 -4.5154e-08 0)
(0 -4.51018e-08 0)
(0 -4.50484e-08 0)
(0 -4.49937e-08 0)
(0 -4.49376e-08 0)
(0 -4.48801e-08 0)
(0 -4.48211e-08 0)
(0 -4.47605e-08 0)
(0 -4.46983e-08 0)
(0 -4.46345e-08 0)
(0 -4.4569e-08 0)
(0 -4.4502e-08 0)
(0 -4.44335e-08 0)
(0 -4.43637e-08 0)
(0 -4.42927e-08 0)
(0 -4.35964e-08 0)
(0 -4.30225e-08 0)
(0 -4.25442e-08 0)
(0 -4.21378e-08 0)
(0 -4.17829e-08 0)
(0 -4.14631e-08 0)
(0 -4.11656e-08 0)
(0 -4.0881e-08 0)
(0 -4.06031e-08 0)
(0 -4.03281e-08 0)
(0 -4.00542e-08 0)
(0 -3.97812e-08 0)
(0 -3.951e-08 0)
(0 -3.92425e-08 0)
(0 -3.89806e-08 0)
(0 -3.87269e-08 0)
(0 -3.84836e-08 0)
(0 -3.8253e-08 0)
(0 -3.80374e-08 0)
(0 -3.78385e-08 0)
(0 -3.76581e-08 0)
(0 -3.74976e-08 0)
(0 -3.7358e-08 0)
(0 -3.72404e-08 0)
(0 -3.71456e-08 0)
(0 -3.70739e-08 0)
(0 -3.7026e-08 0)
(0 -3.70019e-08 0)
(0 -4.36561e-08 0)
(0 -4.3074e-08 0)
(0 -4.25902e-08 0)
(0 -4.21805e-08 0)
(0 -4.1824e-08 0)
(0 -4.1504e-08 0)
(0 -4.12072e-08 0)
(0 -4.09239e-08 0)
(0 -4.06476e-08 0)
(0 -4.03743e-08 0)
(0 -4.01021e-08 0)
(0 -3.98306e-08 0)
(0 -3.95608e-08 0)
(0 -3.92943e-08 0)
(0 -3.90333e-08 0)
(0 -3.87802e-08 0)
(0 -3.85372e-08 0)
(0 -3.83069e-08 0)
(0 -3.80913e-08 0)
(0 -3.78924e-08 0)
(0 -3.77119e-08 0)
(0 -3.75511e-08 0)
(0 -3.74113e-08 0)
(0 -3.72935e-08 0)
(0 -3.71984e-08 0)
(0 -3.71267e-08 0)
(0 -3.70786e-08 0)
(0 -3.70545e-08 0)
(0 -4.37154e-08 0)
(0 -4.31257e-08 0)
(0 -4.26368e-08 0)
(0 -4.2224e-08 0)
(0 -4.18661e-08 0)
(0 -4.15459e-08 0)
(0 -4.12497e-08 0)
(0 -4.09677e-08 0)
(0 -4.06929e-08 0)
(0 -4.04211e-08 0)
(0 -4.01505e-08 0)
(0 -3.98804e-08 0)
(0 -3.96118e-08 0)
(0 -3.93463e-08 0)
(0 -3.90861e-08 0)
(0 -3.88334e-08 0)
(0 -3.85909e-08 0)
(0 -3.83607e-08 0)
(0 -3.81451e-08 0)
(0 -3.79461e-08 0)
(0 -3.77654e-08 0)
(0 -3.76044e-08 0)
(0 -3.74644e-08 0)
(0 -3.73464e-08 0)
(0 -3.72511e-08 0)
(0 -3.71792e-08 0)
(0 -3.7131e-08 0)
(0 -3.71068e-08 0)
(0 -4.37742e-08 0)
(0 -4.31775e-08 0)
(0 -4.26839e-08 0)
(0 -4.22682e-08 0)
(0 -4.19091e-08 0)
(0 -4.15886e-08 0)
(0 -4.12931e-08 0)
(0 -4.10121e-08 0)
(0 -4.07387e-08 0)
(0 -4.04685e-08 0)
(0 -4.01992e-08 0)
(0 -3.99305e-08 0)
(0 -3.9663e-08 0)
(0 -3.93984e-08 0)
(0 -3.91388e-08 0)
(0 -3.88866e-08 0)
(0 -3.86443e-08 0)
(0 -3.84143e-08 0)
(0 -3.81987e-08 0)
(0 -3.79996e-08 0)
(0 -3.78187e-08 0)
(0 -3.76575e-08 0)
(0 -3.75173e-08 0)
(0 -3.7399e-08 0)
(0 -3.73035e-08 0)
(0 -3.72314e-08 0)
(0 -3.71831e-08 0)
(0 -3.71588e-08 0)
(0 -4.38323e-08 0)
(0 -4.32292e-08 0)
(0 -4.27312e-08 0)
(0 -4.23131e-08 0)
(0 -4.19527e-08 0)
(0 -4.16321e-08 0)
(0 -4.13371e-08 0)
(0 -4.10572e-08 0)
(0 -4.07851e-08 0)
(0 -4.05162e-08 0)
(0 -4.02482e-08 0)
(0 -3.99807e-08 0)
(0 -3.97142e-08 0)
(0 -3.94504e-08 0)
(0 -3.91914e-08 0)
(0 -3.89397e-08 0)
(0 -3.86976e-08 0)
(0 -3.84676e-08 0)
(0 -3.8252e-08 0)
(0 -3.80527e-08 0)
(0 -3.78716e-08 0)
(0 -3.77102e-08 0)
(0 -3.75697e-08 0)
(0 -3.74512e-08 0)
(0 -3.73555e-08 0)
(0 -3.72832e-08 0)
(0 -3.72348e-08 0)
(0 -3.72105e-08 0)
(0 -4.38897e-08 0)
(0 -4.32807e-08 0)
(0 -4.27788e-08 0)
(0 -4.23583e-08 0)
(0 -4.19969e-08 0)
(0 -4.16762e-08 0)
(0 -4.13818e-08 0)
(0 -4.11028e-08 0)
(0 -4.08318e-08 0)
(0 -4.05642e-08 0)
(0 -4.02974e-08 0)
(0 -4.00309e-08 0)
(0 -3.97654e-08 0)
(0 -3.95023e-08 0)
(0 -3.92438e-08 0)
(0 -3.89924e-08 0)
(0 -3.87505e-08 0)
(0 -3.85205e-08 0)
(0 -3.83048e-08 0)
(0 -3.81054e-08 0)
(0 -3.79241e-08 0)
(0 -3.77625e-08 0)
(0 -3.76218e-08 0)
(0 -3.7503e-08 0)
(0 -3.74071e-08 0)
(0 -3.73346e-08 0)
(0 -3.72861e-08 0)
(0 -3.72617e-08 0)
(0 -4.39461e-08 0)
(0 -4.33318e-08 0)
(0 -4.28265e-08 0)
(0 -4.24039e-08 0)
(0 -4.20416e-08 0)
(0 -4.17208e-08 0)
(0 -4.14269e-08 0)
(0 -4.11488e-08 0)
(0 -4.08789e-08 0)
(0 -4.06124e-08 0)
(0 -4.03467e-08 0)
(0 -4.00812e-08 0)
(0 -3.98164e-08 0)
(0 -3.9554e-08 0)
(0 -3.9296e-08 0)
(0 -3.90448e-08 0)
(0 -3.8803e-08 0)
(0 -3.85731e-08 0)
(0 -3.83573e-08 0)
(0 -3.81577e-08 0)
(0 -3.79761e-08 0)
(0 -3.78142e-08 0)
(0 -3.76732e-08 0)
(0 -3.75543e-08 0)
(0 -3.74581e-08 0)
(0 -3.73855e-08 0)
(0 -3.73368e-08 0)
(0 -3.73124e-08 0)
(0 -4.40017e-08 0)
(0 -4.33827e-08 0)
(0 -4.28742e-08 0)
(0 -4.24498e-08 0)
(0 -4.20866e-08 0)
(0 -4.17658e-08 0)
(0 -4.14724e-08 0)
(0 -4.11951e-08 0)
(0 -4.09262e-08 0)
(0 -4.06607e-08 0)
(0 -4.0396e-08 0)
(0 -4.01313e-08 0)
(0 -3.98673e-08 0)
(0 -3.96054e-08 0)
(0 -3.93477e-08 0)
(0 -3.90968e-08 0)
(0 -3.88551e-08 0)
(0 -3.86251e-08 0)
(0 -3.84091e-08 0)
(0 -3.82093e-08 0)
(0 -3.80276e-08 0)
(0 -3.78654e-08 0)
(0 -3.77241e-08 0)
(0 -3.76049e-08 0)
(0 -3.75086e-08 0)
(0 -3.74358e-08 0)
(0 -3.7387e-08 0)
(0 -3.73625e-08 0)
(0 -4.40563e-08 0)
(0 -4.3433e-08 0)
(0 -4.29217e-08 0)
(0 -4.24957e-08 0)
(0 -4.21319e-08 0)
(0 -4.18111e-08 0)
(0 -4.15181e-08 0)
(0 -4.12416e-08 0)
(0 -4.09736e-08 0)
(0 -4.0709e-08 0)
(0 -4.04452e-08 0)
(0 -4.01813e-08 0)
(0 -3.99178e-08 0)
(0 -3.96564e-08 0)
(0 -3.9399e-08 0)
(0 -3.91482e-08 0)
(0 -3.89065e-08 0)
(0 -3.86765e-08 0)
(0 -3.84604e-08 0)
(0 -3.82604e-08 0)
(0 -3.80783e-08 0)
(0 -3.79159e-08 0)
(0 -3.77744e-08 0)
(0 -3.76549e-08 0)
(0 -3.75584e-08 0)
(0 -3.74854e-08 0)
(0 -3.74365e-08 0)
(0 -3.74119e-08 0)
(0 -4.411e-08 0)
(0 -4.34829e-08 0)
(0 -4.29691e-08 0)
(0 -4.25417e-08 0)
(0 -4.21773e-08 0)
(0 -4.18565e-08 0)
(0 -4.1564e-08 0)
(0 -4.12882e-08 0)
(0 -4.10209e-08 0)
(0 -4.07572e-08 0)
(0 -4.04941e-08 0)
(0 -4.02309e-08 0)
(0 -3.99679e-08 0)
(0 -3.97068e-08 0)
(0 -3.94497e-08 0)
(0 -3.9199e-08 0)
(0 -3.89573e-08 0)
(0 -3.87272e-08 0)
(0 -3.85109e-08 0)
(0 -3.83106e-08 0)
(0 -3.81283e-08 0)
(0 -3.79656e-08 0)
(0 -3.78238e-08 0)
(0 -3.77041e-08 0)
(0 -3.76074e-08 0)
(0 -3.75342e-08 0)
(0 -3.74852e-08 0)
(0 -3.74606e-08 0)
(0 -4.41628e-08 0)
(0 -4.35323e-08 0)
(0 -4.30163e-08 0)
(0 -4.25876e-08 0)
(0 -4.22227e-08 0)
(0 -4.1902e-08 0)
(0 -4.16098e-08 0)
(0 -4.13346e-08 0)
(0 -4.10682e-08 0)
(0 -4.08051e-08 0)
(0 -4.05427e-08 0)
(0 -4.028e-08 0)
(0 -4.00175e-08 0)
(0 -3.97568e-08 0)
(0 -3.94998e-08 0)
(0 -3.92492e-08 0)
(0 -3.90074e-08 0)
(0 -3.87771e-08 0)
(0 -3.85606e-08 0)
(0 -3.83601e-08 0)
(0 -3.81776e-08 0)
(0 -3.80145e-08 0)
(0 -3.78725e-08 0)
(0 -3.77525e-08 0)
(0 -3.76556e-08 0)
(0 -3.75822e-08 0)
(0 -3.75331e-08 0)
(0 -3.75085e-08 0)
(0 -4.42146e-08 0)
(0 -4.35811e-08 0)
(0 -4.30632e-08 0)
(0 -4.26334e-08 0)
(0 -4.22681e-08 0)
(0 -4.19474e-08 0)
(0 -4.16556e-08 0)
(0 -4.1381e-08 0)
(0 -4.11151e-08 0)
(0 -4.08527e-08 0)
(0 -4.05909e-08 0)
(0 -4.03287e-08 0)
(0 -4.00665e-08 0)
(0 -3.9806e-08 0)
(0 -3.95492e-08 0)
(0 -3.92985e-08 0)
(0 -3.90567e-08 0)
(0 -3.88262e-08 0)
(0 -3.86095e-08 0)
(0 -3.84087e-08 0)
(0 -3.82259e-08 0)
(0 -3.80626e-08 0)
(0 -3.79203e-08 0)
(0 -3.78e-08 0)
(0 -3.77028e-08 0)
(0 -3.76294e-08 0)
(0 -3.75801e-08 0)
(0 -3.75554e-08 0)
(0 -4.42655e-08 0)
(0 -4.36294e-08 0)
(0 -4.31097e-08 0)
(0 -4.2679e-08 0)
(0 -4.23133e-08 0)
(0 -4.19926e-08 0)
(0 -4.17012e-08 0)
(0 -4.1427e-08 0)
(0 -4.11617e-08 0)
(0 -4.08998e-08 0)
(0 -4.06385e-08 0)
(0 -4.03767e-08 0)
(0 -4.01148e-08 0)
(0 -3.98544e-08 0)
(0 -3.95977e-08 0)
(0 -3.9347e-08 0)
(0 -3.9105e-08 0)
(0 -3.88744e-08 0)
(0 -3.86574e-08 0)
(0 -3.84564e-08 0)
(0 -3.82732e-08 0)
(0 -3.81096e-08 0)
(0 -3.7967e-08 0)
(0 -3.78466e-08 0)
(0 -3.77492e-08 0)
(0 -3.76755e-08 0)
(0 -3.76262e-08 0)
(0 -3.76014e-08 0)
(0 -4.43156e-08 0)
(0 -4.36771e-08 0)
(0 -4.31559e-08 0)
(0 -4.27243e-08 0)
(0 -4.23582e-08 0)
(0 -4.20376e-08 0)
(0 -4.17464e-08 0)
(0 -4.14727e-08 0)
(0 -4.12078e-08 0)
(0 -4.09464e-08 0)
(0 -4.06854e-08 0)
(0 -4.04239e-08 0)
(0 -4.01623e-08 0)
(0 -3.9902e-08 0)
(0 -3.96453e-08 0)
(0 -3.93945e-08 0)
(0 -3.91524e-08 0)
(0 -3.89215e-08 0)
(0 -3.87043e-08 0)
(0 -3.8503e-08 0)
(0 -3.83195e-08 0)
(0 -3.81557e-08 0)
(0 -3.80128e-08 0)
(0 -3.78921e-08 0)
(0 -3.77945e-08 0)
(0 -3.77207e-08 0)
(0 -3.76712e-08 0)
(0 -3.76464e-08 0)
(0 -4.43647e-08 0)
(0 -4.37241e-08 0)
(0 -4.32015e-08 0)
(0 -4.27692e-08 0)
(0 -4.24028e-08 0)
(0 -4.20822e-08 0)
(0 -4.17912e-08 0)
(0 -4.15178e-08 0)
(0 -4.12533e-08 0)
(0 -4.09923e-08 0)
(0 -4.07316e-08 0)
(0 -4.04704e-08 0)
(0 -4.02089e-08 0)
(0 -3.99487e-08 0)
(0 -3.96919e-08 0)
(0 -3.9441e-08 0)
(0 -3.91987e-08 0)
(0 -3.89676e-08 0)
(0 -3.87501e-08 0)
(0 -3.85485e-08 0)
(0 -3.83647e-08 0)
(0 -3.82006e-08 0)
(0 -3.80574e-08 0)
(0 -3.79365e-08 0)
(0 -3.78387e-08 0)
(0 -3.77647e-08 0)
(0 -3.77151e-08 0)
(0 -3.76902e-08 0)
(0 -4.4413e-08 0)
(0 -4.37705e-08 0)
(0 -4.32467e-08 0)
(0 -4.28136e-08 0)
(0 -4.24469e-08 0)
(0 -4.21262e-08 0)
(0 -4.18354e-08 0)
(0 -4.15623e-08 0)
(0 -4.12981e-08 0)
(0 -4.10374e-08 0)
(0 -4.0777e-08 0)
(0 -4.05158e-08 0)
(0 -4.02545e-08 0)
(0 -3.99943e-08 0)
(0 -3.97374e-08 0)
(0 -3.94864e-08 0)
(0 -3.92439e-08 0)
(0 -3.90125e-08 0)
(0 -3.87947e-08 0)
(0 -3.85928e-08 0)
(0 -3.84088e-08 0)
(0 -3.82443e-08 0)
(0 -3.81009e-08 0)
(0 -3.79797e-08 0)
(0 -3.78817e-08 0)
(0 -3.78076e-08 0)
(0 -3.77579e-08 0)
(0 -3.77329e-08 0)
(0 -4.44604e-08 0)
(0 -4.38161e-08 0)
(0 -4.32911e-08 0)
(0 -4.28574e-08 0)
(0 -4.24904e-08 0)
(0 -4.21697e-08 0)
(0 -4.1879e-08 0)
(0 -4.1606e-08 0)
(0 -4.13421e-08 0)
(0 -4.10815e-08 0)
(0 -4.08213e-08 0)
(0 -4.05603e-08 0)
(0 -4.02989e-08 0)
(0 -4.00387e-08 0)
(0 -3.97817e-08 0)
(0 -3.95306e-08 0)
(0 -3.92878e-08 0)
(0 -3.90562e-08 0)
(0 -3.88381e-08 0)
(0 -3.86359e-08 0)
(0 -3.84516e-08 0)
(0 -3.82868e-08 0)
(0 -3.81431e-08 0)
(0 -3.80217e-08 0)
(0 -3.79235e-08 0)
(0 -3.78492e-08 0)
(0 -3.77994e-08 0)
(0 -3.77744e-08 0)
(0 -4.45068e-08 0)
(0 -4.38609e-08 0)
(0 -4.33349e-08 0)
(0 -4.29005e-08 0)
(0 -4.25332e-08 0)
(0 -4.22124e-08 0)
(0 -4.19217e-08 0)
(0 -4.16489e-08 0)
(0 -4.13851e-08 0)
(0 -4.11247e-08 0)
(0 -4.08646e-08 0)
(0 -4.06036e-08 0)
(0 -4.03423e-08 0)
(0 -4.00819e-08 0)
(0 -3.98248e-08 0)
(0 -3.95735e-08 0)
(0 -3.93305e-08 0)
(0 -3.90986e-08 0)
(0 -3.88802e-08 0)
(0 -3.86777e-08 0)
(0 -3.84931e-08 0)
(0 -3.8328e-08 0)
(0 -3.81841e-08 0)
(0 -3.80624e-08 0)
(0 -3.7964e-08 0)
(0 -3.78896e-08 0)
(0 -3.78397e-08 0)
(0 -3.78147e-08 0)
(0 -4.45523e-08 0)
(0 -4.39049e-08 0)
(0 -4.33779e-08 0)
(0 -4.29428e-08 0)
(0 -4.25751e-08 0)
(0 -4.22542e-08 0)
(0 -4.19635e-08 0)
(0 -4.16908e-08 0)
(0 -4.14271e-08 0)
(0 -4.11668e-08 0)
(0 -4.09067e-08 0)
(0 -4.06457e-08 0)
(0 -4.03843e-08 0)
(0 -4.01239e-08 0)
(0 -3.98666e-08 0)
(0 -3.9615e-08 0)
(0 -3.93718e-08 0)
(0 -3.91396e-08 0)
(0 -3.89209e-08 0)
(0 -3.87181e-08 0)
(0 -3.85332e-08 0)
(0 -3.83679e-08 0)
(0 -3.82237e-08 0)
(0 -3.81018e-08 0)
(0 -3.80032e-08 0)
(0 -3.79286e-08 0)
(0 -3.78786e-08 0)
(0 -3.78535e-08 0)
(0 -4.45966e-08 0)
(0 -4.39479e-08 0)
(0 -4.34199e-08 0)
(0 -4.29842e-08 0)
(0 -4.26162e-08 0)
(0 -4.2295e-08 0)
(0 -4.20043e-08 0)
(0 -4.17315e-08 0)
(0 -4.14679e-08 0)
(0 -4.12076e-08 0)
(0 -4.09475e-08 0)
(0 -4.06865e-08 0)
(0 -4.0425e-08 0)
(0 -4.01644e-08 0)
(0 -3.9907e-08 0)
(0 -3.96551e-08 0)
(0 -3.94117e-08 0)
(0 -3.91792e-08 0)
(0 -3.89602e-08 0)
(0 -3.87571e-08 0)
(0 -3.85719e-08 0)
(0 -3.84063e-08 0)
(0 -3.82619e-08 0)
(0 -3.81398e-08 0)
(0 -3.8041e-08 0)
(0 -3.79663e-08 0)
(0 -3.79162e-08 0)
(0 -3.7891e-08 0)
(0 -4.46398e-08 0)
(0 -4.39897e-08 0)
(0 -4.34608e-08 0)
(0 -4.30246e-08 0)
(0 -4.26561e-08 0)
(0 -4.23347e-08 0)
(0 -4.20439e-08 0)
(0 -4.17711e-08 0)
(0 -4.15074e-08 0)
(0 -4.12471e-08 0)
(0 -4.0987e-08 0)
(0 -4.07259e-08 0)
(0 -4.04642e-08 0)
(0 -4.02035e-08 0)
(0 -3.99458e-08 0)
(0 -3.96938e-08 0)
(0 -3.945e-08 0)
(0 -3.92173e-08 0)
(0 -3.8998e-08 0)
(0 -3.87946e-08 0)
(0 -3.86091e-08 0)
(0 -3.84433e-08 0)
(0 -3.82986e-08 0)
(0 -3.81763e-08 0)
(0 -3.80773e-08 0)
(0 -3.80025e-08 0)
(0 -3.79523e-08 0)
(0 -3.79271e-08 0)
(0 -4.46817e-08 0)
(0 -4.40304e-08 0)
(0 -4.35006e-08 0)
(0 -4.30637e-08 0)
(0 -4.26949e-08 0)
(0 -4.23732e-08 0)
(0 -4.20822e-08 0)
(0 -4.18093e-08 0)
(0 -4.15456e-08 0)
(0 -4.12852e-08 0)
(0 -4.1025e-08 0)
(0 -4.07638e-08 0)
(0 -4.0502e-08 0)
(0 -4.02411e-08 0)
(0 -3.99832e-08 0)
(0 -3.97309e-08 0)
(0 -3.94869e-08 0)
(0 -3.92538e-08 0)
(0 -3.90343e-08 0)
(0 -3.88306e-08 0)
(0 -3.86448e-08 0)
(0 -3.84787e-08 0)
(0 -3.83338e-08 0)
(0 -3.82113e-08 0)
(0 -3.81122e-08 0)
(0 -3.80372e-08 0)
(0 -3.79869e-08 0)
(0 -3.79617e-08 0)
(0 -4.47223e-08 0)
(0 -4.40698e-08 0)
(0 -4.35391e-08 0)
(0 -4.31016e-08 0)
(0 -4.27323e-08 0)
(0 -4.24104e-08 0)
(0 -4.21192e-08 0)
(0 -4.18461e-08 0)
(0 -4.15822e-08 0)
(0 -4.13218e-08 0)
(0 -4.10614e-08 0)
(0 -4.08001e-08 0)
(0 -4.05381e-08 0)
(0 -4.0277e-08 0)
(0 -4.00189e-08 0)
(0 -3.97664e-08 0)
(0 -3.95221e-08 0)
(0 -3.92888e-08 0)
(0 -3.9069e-08 0)
(0 -3.8865e-08 0)
(0 -3.86789e-08 0)
(0 -3.85126e-08 0)
(0 -3.83674e-08 0)
(0 -3.82447e-08 0)
(0 -3.81454e-08 0)
(0 -3.80703e-08 0)
(0 -3.802e-08 0)
(0 -3.79947e-08 0)
(0 -4.47613e-08 0)
(0 -4.41077e-08 0)
(0 -4.35762e-08 0)
(0 -4.3138e-08 0)
(0 -4.27683e-08 0)
(0 -4.2446e-08 0)
(0 -4.21546e-08 0)
(0 -4.18814e-08 0)
(0 -4.16174e-08 0)
(0 -4.13567e-08 0)
(0 -4.10963e-08 0)
(0 -4.08348e-08 0)
(0 -4.05726e-08 0)
(0 -4.03113e-08 0)
(0 -4.0053e-08 0)
(0 -3.98002e-08 0)
(0 -3.95556e-08 0)
(0 -3.9322e-08 0)
(0 -3.9102e-08 0)
(0 -3.88977e-08 0)
(0 -3.87114e-08 0)
(0 -3.85448e-08 0)
(0 -3.83995e-08 0)
(0 -3.82766e-08 0)
(0 -3.81771e-08 0)
(0 -3.81019e-08 0)
(0 -3.80515e-08 0)
(0 -3.80262e-08 0)
(0 -4.47988e-08 0)
(0 -4.41441e-08 0)
(0 -4.36117e-08 0)
(0 -4.31729e-08 0)
(0 -4.28027e-08 0)
(0 -4.24801e-08 0)
(0 -4.21885e-08 0)
(0 -4.1915e-08 0)
(0 -4.16508e-08 0)
(0 -4.13901e-08 0)
(0 -4.11294e-08 0)
(0 -4.08678e-08 0)
(0 -4.06054e-08 0)
(0 -4.03439e-08 0)
(0 -4.00853e-08 0)
(0 -3.98323e-08 0)
(0 -3.95875e-08 0)
(0 -3.93536e-08 0)
(0 -3.91333e-08 0)
(0 -3.89288e-08 0)
(0 -3.87422e-08 0)
(0 -3.85754e-08 0)
(0 -3.84298e-08 0)
(0 -3.83068e-08 0)
(0 -3.82072e-08 0)
(0 -3.81318e-08 0)
(0 -3.80813e-08 0)
(0 -3.8056e-08 0)
(0 -4.48345e-08 0)
(0 -4.41788e-08 0)
(0 -4.36456e-08 0)
(0 -4.32062e-08 0)
(0 -4.28355e-08 0)
(0 -4.25126e-08 0)
(0 -4.22206e-08 0)
(0 -4.1947e-08 0)
(0 -4.16826e-08 0)
(0 -4.14216e-08 0)
(0 -4.11608e-08 0)
(0 -4.0899e-08 0)
(0 -4.06364e-08 0)
(0 -4.03747e-08 0)
(0 -4.01159e-08 0)
(0 -3.98626e-08 0)
(0 -3.96175e-08 0)
(0 -3.93834e-08 0)
(0 -3.91628e-08 0)
(0 -3.89581e-08 0)
(0 -3.87713e-08 0)
(0 -3.86043e-08 0)
(0 -3.84585e-08 0)
(0 -3.83353e-08 0)
(0 -3.82355e-08 0)
(0 -3.81601e-08 0)
(0 -3.81095e-08 0)
(0 -3.80841e-08 0)
(0 -4.48684e-08 0)
(0 -4.42117e-08 0)
(0 -4.36777e-08 0)
(0 -4.32377e-08 0)
(0 -4.28666e-08 0)
(0 -4.25432e-08 0)
(0 -4.2251e-08 0)
(0 -4.19771e-08 0)
(0 -4.17125e-08 0)
(0 -4.14514e-08 0)
(0 -4.11904e-08 0)
(0 -4.09283e-08 0)
(0 -4.06656e-08 0)
(0 -4.04036e-08 0)
(0 -4.01446e-08 0)
(0 -3.98911e-08 0)
(0 -3.96458e-08 0)
(0 -3.94114e-08 0)
(0 -3.91906e-08 0)
(0 -3.89856e-08 0)
(0 -3.87986e-08 0)
(0 -3.86314e-08 0)
(0 -3.84854e-08 0)
(0 -3.8362e-08 0)
(0 -3.82622e-08 0)
(0 -3.81867e-08 0)
(0 -3.8136e-08 0)
(0 -3.81106e-08 0)
(0 -4.49004e-08 0)
(0 -4.42427e-08 0)
(0 -4.3708e-08 0)
(0 -4.32674e-08 0)
(0 -4.28957e-08 0)
(0 -4.2572e-08 0)
(0 -4.22795e-08 0)
(0 -4.20054e-08 0)
(0 -4.17406e-08 0)
(0 -4.14792e-08 0)
(0 -4.1218e-08 0)
(0 -4.09558e-08 0)
(0 -4.06929e-08 0)
(0 -4.04307e-08 0)
(0 -4.01715e-08 0)
(0 -3.99177e-08 0)
(0 -3.96722e-08 0)
(0 -3.94376e-08 0)
(0 -3.92165e-08 0)
(0 -3.90114e-08 0)
(0 -3.88242e-08 0)
(0 -3.86567e-08 0)
(0 -3.85106e-08 0)
(0 -3.83871e-08 0)
(0 -3.82871e-08 0)
(0 -3.82115e-08 0)
(0 -3.81608e-08 0)
(0 -3.81353e-08 0)
(0 -4.49303e-08 0)
(0 -4.42717e-08 0)
(0 -4.37363e-08 0)
(0 -4.32951e-08 0)
(0 -4.2923e-08 0)
(0 -4.25989e-08 0)
(0 -4.23061e-08 0)
(0 -4.20317e-08 0)
(0 -4.17667e-08 0)
(0 -4.15052e-08 0)
(0 -4.12438e-08 0)
(0 -4.09814e-08 0)
(0 -4.07182e-08 0)
(0 -4.04559e-08 0)
(0 -4.01964e-08 0)
(0 -3.99424e-08 0)
(0 -3.96967e-08 0)
(0 -3.94619e-08 0)
(0 -3.92406e-08 0)
(0 -3.90352e-08 0)
(0 -3.88478e-08 0)
(0 -3.86802e-08 0)
(0 -3.8534e-08 0)
(0 -3.84103e-08 0)
(0 -3.83102e-08 0)
(0 -3.82345e-08 0)
(0 -3.81837e-08 0)
(0 -3.81582e-08 0)
(0 -4.4958e-08 0)
(0 -4.42986e-08 0)
(0 -4.37625e-08 0)
(0 -4.33208e-08 0)
(0 -4.29482e-08 0)
(0 -4.26238e-08 0)
(0 -4.23307e-08 0)
(0 -4.2056e-08 0)
(0 -4.17908e-08 0)
(0 -4.15291e-08 0)
(0 -4.12675e-08 0)
(0 -4.10049e-08 0)
(0 -4.07416e-08 0)
(0 -4.0479e-08 0)
(0 -4.02194e-08 0)
(0 -3.99652e-08 0)
(0 -3.97193e-08 0)
(0 -3.94843e-08 0)
(0 -3.92628e-08 0)
(0 -3.90573e-08 0)
(0 -3.88697e-08 0)
(0 -3.87019e-08 0)
(0 -3.85555e-08 0)
(0 -3.84317e-08 0)
(0 -3.83315e-08 0)
(0 -3.82557e-08 0)
(0 -3.82049e-08 0)
(0 -3.81794e-08 0)
(0 -4.49835e-08 0)
(0 -4.43234e-08 0)
(0 -4.37866e-08 0)
(0 -4.33443e-08 0)
(0 -4.29713e-08 0)
(0 -4.26466e-08 0)
(0 -4.23532e-08 0)
(0 -4.20783e-08 0)
(0 -4.18129e-08 0)
(0 -4.1551e-08 0)
(0 -4.12892e-08 0)
(0 -4.10265e-08 0)
(0 -4.0763e-08 0)
(0 -4.05002e-08 0)
(0 -4.02404e-08 0)
(0 -3.99861e-08 0)
(0 -3.97399e-08 0)
(0 -3.95047e-08 0)
(0 -3.92831e-08 0)
(0 -3.90773e-08 0)
(0 -3.88896e-08 0)
(0 -3.87217e-08 0)
(0 -3.85751e-08 0)
(0 -3.84512e-08 0)
(0 -3.83509e-08 0)
(0 -3.82751e-08 0)
(0 -3.82242e-08 0)
(0 -3.81987e-08 0)
(0 -4.50067e-08 0)
(0 -4.43458e-08 0)
(0 -4.38085e-08 0)
(0 -4.33657e-08 0)
(0 -4.29923e-08 0)
(0 -4.26673e-08 0)
(0 -4.23736e-08 0)
(0 -4.20985e-08 0)
(0 -4.18329e-08 0)
(0 -4.15708e-08 0)
(0 -4.13089e-08 0)
(0 -4.10459e-08 0)
(0 -4.07823e-08 0)
(0 -4.05194e-08 0)
(0 -4.02594e-08 0)
(0 -4.00049e-08 0)
(0 -3.97586e-08 0)
(0 -3.95232e-08 0)
(0 -3.93014e-08 0)
(0 -3.90955e-08 0)
(0 -3.89076e-08 0)
(0 -3.87396e-08 0)
(0 -3.85929e-08 0)
(0 -3.84689e-08 0)
(0 -3.83685e-08 0)
(0 -3.82926e-08 0)
(0 -3.82417e-08 0)
(0 -3.82161e-08 0)
(0 -4.50274e-08 0)
(0 -4.4366e-08 0)
(0 -4.3828e-08 0)
(0 -4.33849e-08 0)
(0 -4.30111e-08 0)
(0 -4.26858e-08 0)
(0 -4.23918e-08 0)
(0 -4.21166e-08 0)
(0 -4.18508e-08 0)
(0 -4.15885e-08 0)
(0 -4.13264e-08 0)
(0 -4.10633e-08 0)
(0 -4.07995e-08 0)
(0 -4.05365e-08 0)
(0 -4.02763e-08 0)
(0 -4.00217e-08 0)
(0 -3.97752e-08 0)
(0 -3.95397e-08 0)
(0 -3.93178e-08 0)
(0 -3.91117e-08 0)
(0 -3.89237e-08 0)
(0 -3.87555e-08 0)
(0 -3.86088e-08 0)
(0 -3.84846e-08 0)
(0 -3.83842e-08 0)
(0 -3.83082e-08 0)
(0 -3.82573e-08 0)
(0 -3.82317e-08 0)
(0 -4.50458e-08 0)
(0 -4.43837e-08 0)
(0 -4.38453e-08 0)
(0 -4.34017e-08 0)
(0 -4.30277e-08 0)
(0 -4.2702e-08 0)
(0 -4.24079e-08 0)
(0 -4.21324e-08 0)
(0 -4.18665e-08 0)
(0 -4.1604e-08 0)
(0 -4.13418e-08 0)
(0 -4.10786e-08 0)
(0 -4.08147e-08 0)
(0 -4.05515e-08 0)
(0 -4.02912e-08 0)
(0 -4.00364e-08 0)
(0 -3.97898e-08 0)
(0 -3.95542e-08 0)
(0 -3.93321e-08 0)
(0 -3.91259e-08 0)
(0 -3.89378e-08 0)
(0 -3.87695e-08 0)
(0 -3.86227e-08 0)
(0 -3.84985e-08 0)
(0 -3.8398e-08 0)
(0 -3.83219e-08 0)
(0 -3.8271e-08 0)
(0 -3.82454e-08 0)
(0 -4.50616e-08 0)
(0 -4.4399e-08 0)
(0 -4.38602e-08 0)
(0 -4.34163e-08 0)
(0 -4.30419e-08 0)
(0 -4.2716e-08 0)
(0 -4.24217e-08 0)
(0 -4.21461e-08 0)
(0 -4.188e-08 0)
(0 -4.16174e-08 0)
(0 -4.13551e-08 0)
(0 -4.10918e-08 0)
(0 -4.08277e-08 0)
(0 -4.05644e-08 0)
(0 -4.0304e-08 0)
(0 -4.00491e-08 0)
(0 -3.98024e-08 0)
(0 -3.95666e-08 0)
(0 -3.93444e-08 0)
(0 -3.91382e-08 0)
(0 -3.89499e-08 0)
(0 -3.87816e-08 0)
(0 -3.86346e-08 0)
(0 -3.85104e-08 0)
(0 -3.84098e-08 0)
(0 -3.83337e-08 0)
(0 -3.82827e-08 0)
(0 -3.82571e-08 0)
(0 -4.50748e-08 0)
(0 -4.44118e-08 0)
(0 -4.38726e-08 0)
(0 -4.34284e-08 0)
(0 -4.30538e-08 0)
(0 -4.27278e-08 0)
(0 -4.24333e-08 0)
(0 -4.21575e-08 0)
(0 -4.18913e-08 0)
(0 -4.16286e-08 0)
(0 -4.13662e-08 0)
(0 -4.11027e-08 0)
(0 -4.08386e-08 0)
(0 -4.05752e-08 0)
(0 -4.03147e-08 0)
(0 -4.00597e-08 0)
(0 -3.98129e-08 0)
(0 -3.9577e-08 0)
(0 -3.93547e-08 0)
(0 -3.91484e-08 0)
(0 -3.89601e-08 0)
(0 -3.87916e-08 0)
(0 -3.86446e-08 0)
(0 -3.85203e-08 0)
(0 -3.84197e-08 0)
(0 -3.83436e-08 0)
(0 -3.82925e-08 0)
(0 -3.82669e-08 0)
(0 -4.50854e-08 0)
(0 -4.44221e-08 0)
(0 -4.38827e-08 0)
(0 -4.34382e-08 0)
(0 -4.30634e-08 0)
(0 -4.27372e-08 0)
(0 -4.24425e-08 0)
(0 -4.21667e-08 0)
(0 -4.19003e-08 0)
(0 -4.16376e-08 0)
(0 -4.13751e-08 0)
(0 -4.11115e-08 0)
(0 -4.08473e-08 0)
(0 -4.05838e-08 0)
(0 -4.03233e-08 0)
(0 -4.00682e-08 0)
(0 -3.98213e-08 0)
(0 -3.95854e-08 0)
(0 -3.9363e-08 0)
(0 -3.91566e-08 0)
(0 -3.89682e-08 0)
(0 -3.87997e-08 0)
(0 -3.86526e-08 0)
(0 -3.85283e-08 0)
(0 -3.84276e-08 0)
(0 -3.83515e-08 0)
(0 -3.83004e-08 0)
(0 -3.82748e-08 0)
(0 -4.50934e-08 0)
(0 -4.44298e-08 0)
(0 -4.38902e-08 0)
(0 -4.34455e-08 0)
(0 -4.30706e-08 0)
(0 -4.27443e-08 0)
(0 -4.24495e-08 0)
(0 -4.21735e-08 0)
(0 -4.19071e-08 0)
(0 -4.16443e-08 0)
(0 -4.13817e-08 0)
(0 -4.11182e-08 0)
(0 -4.08539e-08 0)
(0 -4.05903e-08 0)
(0 -4.03297e-08 0)
(0 -4.00745e-08 0)
(0 -3.98276e-08 0)
(0 -3.95916e-08 0)
(0 -3.93692e-08 0)
(0 -3.91627e-08 0)
(0 -3.89743e-08 0)
(0 -3.88057e-08 0)
(0 -3.86586e-08 0)
(0 -3.85342e-08 0)
(0 -3.84336e-08 0)
(0 -3.83574e-08 0)
(0 -3.83063e-08 0)
(0 -3.82807e-08 0)
(0 -4.50988e-08 0)
(0 -4.4435e-08 0)
(0 -4.38952e-08 0)
(0 -4.34504e-08 0)
(0 -4.30754e-08 0)
(0 -4.2749e-08 0)
(0 -4.24542e-08 0)
(0 -4.21781e-08 0)
(0 -4.19117e-08 0)
(0 -4.16488e-08 0)
(0 -4.13862e-08 0)
(0 -4.11226e-08 0)
(0 -4.08582e-08 0)
(0 -4.05947e-08 0)
(0 -4.0334e-08 0)
(0 -4.00788e-08 0)
(0 -3.98318e-08 0)
(0 -3.95958e-08 0)
(0 -3.93733e-08 0)
(0 -3.91668e-08 0)
(0 -3.89784e-08 0)
(0 -3.88098e-08 0)
(0 -3.86626e-08 0)
(0 -3.85382e-08 0)
(0 -3.84375e-08 0)
(0 -3.83614e-08 0)
(0 -3.83103e-08 0)
(0 -3.82846e-08 0)
(0 -4.51014e-08 0)
(0 -4.44376e-08 0)
(0 -4.38977e-08 0)
(0 -4.34529e-08 0)
(0 -4.30778e-08 0)
(0 -4.27513e-08 0)
(0 -4.24565e-08 0)
(0 -4.21804e-08 0)
(0 -4.19139e-08 0)
(0 -4.16511e-08 0)
(0 -4.13884e-08 0)
(0 -4.11248e-08 0)
(0 -4.08604e-08 0)
(0 -4.05968e-08 0)
(0 -4.03361e-08 0)
(0 -4.00809e-08 0)
(0 -3.98339e-08 0)
(0 -3.95979e-08 0)
(0 -3.93754e-08 0)
(0 -3.91689e-08 0)
(0 -3.89804e-08 0)
(0 -3.88118e-08 0)
(0 -3.86647e-08 0)
(0 -3.85402e-08 0)
(0 -3.84395e-08 0)
(0 -3.83633e-08 0)
(0 -3.83122e-08 0)
(0 -3.82866e-08 0)
)
;

boundaryField
{
    bc-2
    {
        type            empty;
    }
    bc-3
    {
        type            empty;
    }
    bottom
    {
        type            zeroGradient;
    }
    leftSide
    {
        type            zeroGradient;
    }
    naturalSurface
    {
        type            zeroGradient;
    }
    rightSide
    {
        type            zeroGradient;
    }
    slopesurface
    {
        type            zeroGradient;
    }
    subGradeSurface
    {
        type            zeroGradient;
    }
}


// ************************************************************************* //
