# Supplementary material for: A finite volume-based model for the hydrothermal behavior of soil under freeze–thaw cycles
Source: PLoS One. 2021 Jun 3;16(6):e0252680. doi: 10.1371/journal.pone.0252680 (PMC8174737; doi:10.1371/journal.pone.0252680)
Supplement: S1 Data — (ZIP) [file pone.0252680.s001.zip › Data at equal time interval/3.13632e+08/solidTemperature]

/*--------------------------------*- C++ -*----------------------------------*\
| =========                 |                                                 |
| \\      /  F ield         | OpenFOAM: The Open Source CFD Toolbox           |
|  \\    /   O peration     | Version:  2.4.0                                 |
|   \\  /    A nd           | Web:      www.OpenFOAM.org                      |
|    \\/     M anipulation  |                                                 |
\*---------------------------------------------------------------------------*/
FoamFile
{
    version     2.0;
    format      ascii;
    class       volScalarField;
    location    "3.13632e+08";
    object      solidTemperature;
}
// * * * * * * * * * * * * * * * * * * * * * * * * * * * * * * * * * * * * * //

dimensions      [0 0 0 1 0 0 0];

internalField   nonuniform List<scalar> 
9554
(
291.118
286.92
283.688
281.371
279.839
278.934
278.495
278.376
278.459
278.652
278.89
279.13
279.346
279.526
279.667
279.771
279.843
279.889
279.917
279.932
279.939
279.941
291.118
286.92
283.689
281.371
279.839
278.934
278.495
278.376
278.459
278.652
278.89
279.13
279.346
279.526
279.667
279.771
279.843
279.889
279.917
279.932
279.939
279.941
291.118
286.92
283.689
281.371
279.84
278.934
278.495
278.376
278.459
278.652
278.89
279.13
279.346
279.527
279.667
279.771
279.843
279.889
279.917
279.932
279.939
279.941
291.118
286.92
283.689
281.371
279.84
278.935
278.495
278.376
278.459
278.652
278.89
279.13
279.347
279.527
279.668
279.771
279.843
279.89
279.917
279.932
279.939
279.942
291.118
286.92
283.689
281.371
279.84
278.935
278.495
278.376
278.459
278.652
278.891
279.131
279.347
279.527
279.668
279.771
279.843
279.89
279.918
279.933
279.939
279.942
291.118
286.921
283.689
281.371
279.84
278.935
278.495
278.376
278.459
278.653
278.891
279.131
279.347
279.527
279.668
279.772
279.844
279.89
279.918
279.933
279.94
279.942
291.118
286.921
283.689
281.371
279.84
278.935
278.495
278.377
278.46
278.653
278.891
279.131
279.348
279.528
279.669
279.772
279.844
279.891
279.919
279.933
279.94
279.943
291.118
286.921
283.689
281.372
279.84
278.935
278.496
278.377
278.46
278.653
278.892
279.132
279.348
279.528
279.669
279.773
279.845
279.891
279.919
279.934
279.941
279.943
291.118
286.921
283.689
281.372
279.841
278.936
278.496
278.377
278.46
278.654
278.892
279.132
279.349
279.529
279.67
279.773
279.845
279.892
279.92
279.935
279.942
279.944
291.118
286.921
283.689
281.372
279.841
278.936
278.496
278.378
278.461
278.654
278.893
279.133
279.349
279.529
279.67
279.774
279.846
279.893
279.92
279.935
279.942
279.945
291.118
286.921
283.69
281.372
279.841
278.936
278.497
278.378
278.461
278.655
278.893
279.133
279.35
279.53
279.671
279.775
279.847
279.893
279.921
279.936
279.943
279.946
291.118
286.921
283.69
281.373
279.841
278.937
278.497
278.379
278.462
278.655
278.894
279.134
279.35
279.531
279.672
279.776
279.848
279.894
279.922
279.937
279.944
279.947
291.118
286.921
283.69
281.373
279.842
278.937
278.498
278.379
278.462
278.656
278.895
279.135
279.351
279.532
279.673
279.777
279.849
279.895
279.923
279.938
279.945
279.948
291.118
286.922
283.69
281.373
279.842
278.938
278.498
278.38
278.463
278.657
278.895
279.136
279.352
279.533
279.674
279.778
279.85
279.896
279.924
279.939
279.946
279.949
291.118
286.922
283.691
281.374
279.843
278.938
278.499
278.38
278.464
278.658
278.896
279.136
279.353
279.534
279.675
279.779
279.851
279.897
279.925
279.941
279.948
279.95
291.118
286.922
283.691
281.374
279.843
278.939
278.499
278.381
278.465
278.658
278.897
279.137
279.354
279.535
279.676
279.78
279.852
279.899
279.927
279.942
279.949
279.951
291.118
286.922
283.691
281.374
279.844
278.939
278.5
278.382
278.465
278.659
278.898
279.138
279.355
279.536
279.677
279.781
279.853
279.9
279.928
279.943
279.95
279.953
291.118
286.922
283.691
281.375
279.844
278.94
278.501
278.382
278.466
278.66
278.899
279.139
279.356
279.537
279.678
279.782
279.855
279.901
279.93
279.945
279.952
279.954
291.118
286.923
283.692
281.375
279.845
278.94
278.501
278.383
278.467
278.661
278.9
279.14
279.357
279.538
279.679
279.784
279.856
279.903
279.931
279.946
279.953
279.956
291.119
286.923
283.692
281.376
279.845
278.941
278.502
278.384
278.468
278.662
278.901
279.141
279.358
279.539
279.681
279.785
279.857
279.904
279.933
279.948
279.955
279.958
291.119
286.923
283.693
281.376
279.846
278.942
278.503
278.385
278.469
278.663
278.902
279.143
279.36
279.541
279.682
279.787
279.859
279.906
279.934
279.95
279.957
279.959
291.119
286.923
283.693
281.377
279.847
278.942
278.504
278.386
278.47
278.664
278.903
279.144
279.361
279.542
279.684
279.788
279.861
279.908
279.936
279.951
279.959
279.961
291.119
286.924
283.694
281.378
279.847
278.943
278.505
278.387
278.471
278.665
278.904
279.145
279.362
279.543
279.685
279.79
279.862
279.909
279.938
279.953
279.961
279.963
291.119
286.924
283.694
281.379
279.849
278.945
278.506
278.388
278.472
278.666
278.906
279.146
279.364
279.545
279.687
279.791
279.864
279.911
279.94
279.955
279.963
279.965
291.119
286.925
283.695
281.38
279.85
278.946
278.508
278.39
278.474
278.668
278.907
279.148
279.365
279.546
279.688
279.793
279.866
279.913
279.942
279.957
279.965
279.968
291.12
286.926
283.697
281.381
279.852
278.948
278.51
278.392
278.476
278.67
278.909
279.15
279.367
279.548
279.69
279.795
279.868
279.915
279.944
279.959
279.967
279.97
291.12
286.927
283.698
281.384
279.854
278.951
278.513
278.395
278.479
278.673
278.911
279.152
279.369
279.55
279.692
279.797
279.87
279.917
279.946
279.962
279.969
279.972
291.12
286.928
283.701
281.387
279.858
278.955
278.516
278.399
278.482
278.676
278.915
279.155
279.372
279.553
279.694
279.799
279.872
279.919
279.948
279.964
279.971
279.974
291.121
286.93
283.704
281.391
279.862
278.96
278.522
278.404
278.487
278.68
278.918
279.158
279.375
279.555
279.697
279.801
279.874
279.921
279.95
279.966
279.974
279.977
291.122
286.933
283.707
281.396
279.868
278.966
278.528
278.41
278.493
278.686
278.924
279.163
279.379
279.559
279.7
279.804
279.876
279.924
279.952
279.968
279.976
279.979
291.123
286.935
283.712
281.401
279.875
278.974
278.537
278.419
278.501
278.694
278.93
279.169
279.384
279.563
279.703
279.807
279.879
279.926
279.955
279.971
279.979
279.982
291.124
286.938
283.717
281.408
279.884
278.984
278.547
278.429
278.511
278.703
278.939
279.176
279.39
279.568
279.707
279.81
279.882
279.929
279.958
279.973
279.981
279.984
291.124
286.94
283.721
281.414
279.892
278.995
278.559
278.442
278.524
278.714
278.949
279.185
279.397
279.574
279.712
279.814
279.885
279.932
279.96
279.976
279.984
279.987
291.124
286.94
283.722
281.418
279.9
279.005
278.572
278.456
278.539
278.728
278.961
279.195
279.406
279.581
279.718
279.819
279.889
279.935
279.963
279.979
279.987
279.99
291.122
286.934
283.716
281.417
279.904
279.014
278.585
278.472
278.555
278.745
278.976
279.208
279.417
279.59
279.725
279.825
279.894
279.939
279.966
279.982
279.989
279.993
291.114
286.917
283.697
281.403
279.898
279.018
278.597
278.488
278.574
278.763
278.994
279.224
279.43
279.6
279.733
279.831
279.899
279.943
279.97
279.985
279.992
279.996
291.096
286.875
283.651
281.366
279.878
279.013
278.604
278.503
278.593
278.784
279.013
279.241
279.444
279.612
279.743
279.838
279.904
279.948
279.974
279.988
279.995
279.999
291.052
286.784
283.557
281.293
279.832
278.993
278.603
278.516
278.613
278.806
279.035
279.261
279.461
279.625
279.753
279.846
279.911
279.952
279.978
279.992
279.999
280.002
290.938
286.593
283.379
281.161
279.75
278.953
278.593
278.525
278.632
278.83
279.059
279.282
279.479
279.64
279.765
279.855
279.917
279.958
279.982
279.995
280.002
280.005
290.604
286.203
283.072
280.953
279.626
278.89
278.573
278.531
278.652
278.855
279.085
279.306
279.499
279.657
279.777
279.865
279.925
279.963
279.986
279.999
280.005
280.008
292.812
292.651
292.707
291.151
292.048
291.062
291.242
288.449
292.193
287.333
290.476
288.425
292.593
288.343
291.753
289.92
291.245
291.192
287.797
291.879
292.759
287.541
291.649
288.876
289.273
290.904
291.881
289.673
290.263
293.005
289.071
292.548
292.812
289.322
278.558
286.575
278.875
278.791
287.575
286.798
287.413
286.953
289.3
287.653
289.269
286.718
288.323
283.356
285.674
280.903
290.99
283.48
284.967
279.716
278.421
278.866
278.391
278.698
286.426
291.151
286.102
281.701
281.911
279.765
287.378
278.568
282.692
279.643
280.989
278.662
281.095
278.343
280.346
279.314
279.032
278.24
279.729
278.204
278.556
278.256
278.374
278.42
278.432
278.183
278.165
278.303
278.714
278.258
278.225
278.441
278.211
278.567
278.456
278.287
278.481
278.547
278.347
278.641
278.526
278.352
278.366
278.606
278.404
278.39
278.565
278.553
278.734
278.651
278.69
278.65
278.797
278.833
278.784
280.672
292.282
283.952
278.757
283.411
278.496
278.281
279.695
278.767
278.271
278.426
278.729
291.128
281.581
278.818
278.553
278.311
278.644
278.229
278.627
283.653
289.472
284.758
279.69
278.226
278.361
278.221
278.499
281.526
278.508
279.015
278.225
278.208
278.554
278.179
278.845
278.988
278.272
278.797
278.361
278.745
278.3
280.294
278.408
282.585
279.007
280.194
285.051
285.348
291.691
287.698
289.305
278.552
278.604
278.389
278.714
278.798
278.414
278.404
278.702
278.75
278.371
278.545
278.173
278.899
278.272
281.676
282.123
291.063
283.744
278.379
279.122
278.52
278.356
279.098
280.743
278.509
278.302
280.174
278.574
278.28
278.737
278.288
278.839
278.184
278.392
281.564
280.196
278.388
278.433
280.816
286.202
278.709
278.327
290.815
284.143
278.85
278.445
278.523
278.378
278.468
278.335
278.204
278.384
278.189
278.255
278.857
278.189
288.547
290.806
278.344
278.748
281.835
287.109
279.694
281.956
280.887
285.242
278.386
278.639
280.092
279.244
278.661
278.334
278.896
280.246
278.741
278.372
278.439
279.17
278.308
278.299
278.829
278.292
278.884
278.512
278.626
278.847
288.001
291.388
278.407
278.881
278.857
278.45
282.961
282.826
278.467
278.216
278.326
278.486
280.03
282.574
278.805
278.357
278.462
278.545
278.613
278.688
287.574
283.945
285.568
289.446
278.427
278.677
279.049
278.424
278.93
278.428
286.644
292.67
278.399
278.388
283.206
287.215
278.289
278.487
278.281
278.299
278.322
278.332
282.196
284.93
278.293
278.533
278.542
278.687
280.726
279.469
278.935
279.896
278.154
278.16
282.805
281.577
279.459
280.759
278.388
278.444
279.708
278.582
281.133
283.466
278.346
278.215
278.295
278.206
280.299
279.684
278.799
278.98
278.642
278.42
278.344
278.251
278.457
278.496
278.346
278.208
290.9
285.111
280.253
281.419
278.306
278.396
286.584
284.133
278.155
278.321
278.419
278.389
278.638
278.463
278.183
278.242
281.678
283.681
278.244
278.326
278.413
278.535
278.681
279.238
288.538
292.46
278.33
278.392
278.354
278.414
279.674
281.628
278.334
278.465
278.183
278.179
284.954
287.982
280.945
282.425
278.251
278.165
279.246
278.683
278.278
278.506
278.205
278.16
278.377
278.439
278.281
278.349
278.443
278.531
278.709
278.705
280.896
282.73
278.638
278.481
278.273
278.257
278.829
278.641
278.559
278.249
278.441
278.881
278.407
278.289
278.179
278.269
283.827
286.04
278.676
278.547
279.252
278.787
278.721
279.402
278.387
278.479
289.508
292.718
279.213
280.311
286.484
284.648
279.035
278.597
283.011
284.904
278.379
278.63
279.42
280.261
291.676
288.839
286.038
289.101
278.449
278.611
281.627
282.501
278.437
278.29
282.697
280.814
287.271
285.56
278.689
278.872
278.561
278.893
278.806
278.819
278.757
278.787
278.4
278.615
280.195
279.455
278.218
278.378
278.774
278.761
283.711
284.712
279.268
279.54
278.333
278.42
286.485
285.256
279.346
278.654
281.62
280.858
279.603
279.094
279.621
280.344
278.195
278.369
278.927
278.842
289.829
292.738
292.629
288.441
278.685
278.536
278.468
278.494
278.414
278.389
288.777
292.983
287.54
279.251
292.967
291.56
292.589
291.545
292.555
288.741
292.299
286.613
291.232
286.144
291.078
287.686
288.726
287.365
291.381
282.743
290.97
286.753
281.545
279.476
281.466
290.457
289.933
281.152
288.299
281.515
285.645
280.115
285.936
281.345
281.529
281.328
285.983
279.314
287.357
279.539
283.663
283.373
287.381
279.509
281.478
281.389
285.042
279.157
285.072
280.285
285.792
283.129
288.357
279.562
280.18
281.909
279.481
287.761
288.326
281.006
279.564
283.795
279.413
285.966
286.335
279.525
285.129
280.223
287.794
281.54
282.62
287.956
279.45
285.6
287.724
281.354
280.811
279.978
279.538
283.802
283.62
284.658
284.605
290.887
286.134
287.768
283.501
288.147
281.234
279.585
287.41
281.842
287.272
281.77
291.774
284.441
281.995
282.387
280.737
279.51
280.667
283.064
285.634
285.455
282.635
279.541
281.003
280.306
288.676
282.678
280.173
279.234
288.77
282.837
281.935
279.211
281.801
279.187
286.771
291.474
292.179
285.387
288.904
283.303
281.702
283.725
287.686
289.558
281.57
279.989
282.686
287.371
284.164
283.654
285.123
288.857
282.82
285.195
281.456
284.663
282.668
280.426
280.658
279.787
281.425
284.404
285.037
281.374
291.419
288.122
282.043
283.107
287.168
288.844
287.569
290.573
279.184
280.245
292.527
287.353
287.611
287.857
280.469
279.234
286.344
288.732
289.431
285.684
289.159
285.092
285.74
284.704
280.797
283.634
284.542
281.644
288.789
285.503
286.111
283.591
284.527
286.111
280.093
279.576
279.228
280.359
279.972
279.232
279.205
280.201
279.406
280.458
279.144
280.109
283.025
280.502
286.7
289.173
279.557
280.04
288.761
285.104
290.52
287.457
283.685
283.177
284.986
284.125
292.607
289.198
283.194
280.735
280.199
280.002
288.87
285.535
281.897
283.306
280.281
282.485
281.865
281.537
289.391
291.272
285.993
287.465
288.885
292.526
285.712
287.264
282.803
285.413
280.511
280.775
280.662
281.245
285.751
283.728
285.496
282.752
279.601
279.644
286.089
288.301
287.48
287.833
283.565
283.556
285.156
283.248
283.473
284.418
292.709
289.415
280.707
281.033
285.124
283.458
282.063
282.95
285.744
286.937
282.203
283.054
281.783
280.227
283.01
285.394
281.722
282.278
284.036
282.418
289.637
291.226
284.157
284.962
284.577
283.537
283.306
284.404
290.054
289.129
280.711
281.908
280.093
280.92
288.066
288.043
281.83
280.23
281.648
281.919
280.617
282.04
279.191
280.125
280.591
280.934
289.577
292.772
282.941
282.331
293.126
293.034
292.329
291.038
292.305
291.042
292.308
291.051
292.314
291.065
292.314
291.055
292.313
291.061
292.314
291.059
292.317
291.069
292.323
291.084
292.327
291.086
292.333
291.108
292.35
291.157
292.383
291.246
292.448
291.442
292.643
292.123
293.129
293.059
292.329
291.039
292.31
291.054
292.312
291.056
292.315
291.062
292.313
291.054
292.316
291.069
292.318
291.065
292.318
291.07
292.323
291.083
292.33
291.096
292.339
291.12
292.354
291.158
292.383
291.246
292.45
291.451
292.647
292.13
279.46
292.889
287.525
279.239
292.921
291.428
292.598
291.354
290.796
289.175
288.495
288.738
292.212
287.838
291.741
285.696
292.328
287.679
291.451
281.924
291.865
284.947
281.512
289.13
289.472
280.018
283.845
280.589
284.198
280.601
287.687
279.772
281.492
283.426
285.159
279.598
285.022
279.862
283.285
283.108
286.503
279.594
281.353
279.935
285.217
283.244
285.55
280.237
283.442
283.215
279.402
287.723
284.471
281.719
280.155
280.168
279.524
286.768
288.608
280.707
279.995
288.369
279.782
286.468
287.6
279.258
287.847
279.74
282.841
288.416
280.147
284.58
281.241
279.326
280.212
279.356
287.654
280.056
283.188
287.26
288.745
284.304
281.179
289.277
284.024
287.886
292.717
283.771
282.894
281.206
279.181
282.689
279.154
282.64
281.318
288.901
285.561
285.263
281.92
279.223
289.45
287.239
281.984
279.563
283.17
280.547
288.02
290.223
287.314
284.384
279.307
280.665
279.18
281.572
285.507
288.963
282.459
288.742
278.975
281.49
282.682
288.133
279.172
280.586
284.031
288.052
291.585
285.292
283.199
283.515
281.128
282.931
287.708
292.512
284.328
282.284
285.304
283.413
283.169
280.356
286.758
288.433
292.261
286.451
288.148
289.941
280.265
282.832
280.242
283.114
284.39
281.354
279.019
281.013
278.955
280.949
279.093
280.302
285.493
284.429
283.525
286.355
284.948
289.112
279.058
280.39
288.612
286.953
278.986
280.082
284.891
288.78
292.338
288.195
279.55
280.953
292.426
287.293
285.369
281.699
280.379
279.152
288.757
284.761
285.736
286.864
285.734
288.055
286.1
288.761
280.337
279.534
279.991
279.499
280.054
279.334
281.384
284.642
288.762
283.996
282.554
281.72
285.707
288.699
288.725
284.662
288.238
285.96
281.015
279.768
279.965
279.263
283.18
281.451
282.771
280.437
282.672
280.792
281.678
284.7
281.999
280.341
288.352
291.075
287.907
285.139
285.647
282.398
280.501
281.969
283.347
283.868
280.197
281.182
284.694
284.326
280.938
281.234
291.363
289.531
286.831
285.686
284.868
283.081
287.008
285.709
291.157
290.039
280.71
280.24
285.049
282.381
284.194
281.937
286.882
289.456
289.332
291.145
281.833
282.872
282.31
281.479
281.418
280.077
285.95
284.265
280.855
281.106
282.969
285.456
285.114
283.195
279.181
279.571
285.212
282.374
286.423
286.948
281.776
280.134
278.927
279.627
282.243
281.811
282.549
285.194
290.96
291.12
280.686
281.11
283.286
284.432
280.768
281.14
289.149
286.507
282.614
281.571
279.197
279.231
279.839
279.187
281.585
281.281
282.856
281.927
283.148
285.504
287.934
286.43
289.171
286.688
290.071
292.883
279.747
279.067
282.698
282.318
278.685
286.584
278.705
278.864
287.596
286.831
289.321
289.058
290.874
286.871
291.641
285.24
291.79
285.546
286.352
286.614
289.948
286.466
291.595
278.396
278.467
278.478
278.728
278.807
278.8
285.647
291.912
283.533
288.52
282.775
284.271
280.176
284.493
281.13
282.779
279.057
279.814
278.634
281.016
278.746
279.081
278.259
279.025
278.463
279.31
278.214
278.18
278.517
278.392
278.278
278.53
278.297
278.166
278.143
278.388
278.411
278.31
278.288
278.28
278.201
278.385
278.5
278.299
278.349
278.369
278.691
278.63
278.46
278.45
278.415
278.423
278.434
278.456
278.683
278.547
278.752
278.494
278.588
278.532
278.385
278.492
278.463
278.303
279.015
278.295
280.695
278.429
280.01
282.228
281.632
286.667
278.386
278.692
278.711
278.396
280.557
285.932
283.322
287.983
278.562
278.156
278.291
278.256
278.373
279.065
278.319
279.411
278.192
278.254
284.656
280.593
280.314
278.409
278.572
280.205
278.482
278.81
278.446
278.665
278.54
278.193
278.225
278.388
291.551
285.656
279.946
279.852
278.392
278.79
278.42
278.44
279.082
281.073
278.615
278.841
289.806
284.769
278.382
278.624
280.832
280.667
278.714
278.38
278.34
278.511
278.244
278.633
291.669
284.147
282.288
281.921
278.697
278.235
278.536
278.783
278.442
278.384
281.856
283.034
278.329
278.804
278.831
278.412
279.453
281.053
278.259
278.271
279.364
279.077
286.567
289.822
279.117
278.704
278.715
278.303
278.63
278.141
278.331
278.188
280.78
279.858
278.408
278.393
287.388
283.815
288.526
292.267
289.914
289.468
278.306
278.338
278.348
278.235
278.198
278.14
278.606
278.726
278.468
278.595
283.809
283.368
278.295
278.196
278.79
278.426
278.738
278.466
280.86
279.142
281.217
283.711
278.797
278.551
278.698
278.872
282.473
282.63
279.689
278.791
278.45
278.786
278.226
278.621
278.421
278.288
278.755
278.433
278.762
278.375
278.339
278.167
278.818
278.559
278.538
278.857
278.376
278.637
278.606
278.387
278.552
278.65
278.361
278.332
286.105
290.744
278.672
278.234
282.093
280.831
278.297
278.389
278.383
278.376
284.526
286.76
279.261
279.415
284.484
282.043
278.27
278.455
279.569
279.927
291.406
288.097
278.313
278.705
282.571
285.06
278.308
278.292
278.576
278.789
278.814
278.678
278.132
278.171
278.609
278.39
278.296
278.249
281.106
281.517
278.166
278.421
278.593
279.393
278.259
278.174
278.553
278.293
278.215
278.305
278.164
278.245
278.485
278.387
280.343
281.985
278.54
279.107
278.544
278.503
278.367
278.318
280.191
279.501
279.373
278.868
281.885
283.515
284.477
287.982
278.559
278.356
278.209
278.151
278.344
278.305
278.459
278.236
278.361
278.279
286.973
287.437
278.447
278.349
287.463
292.466
287.387
285.524
278.14
278.224
278.364
278.393
278.659
278.481
279.221
279.81
278.421
278.586
282.229
281.02
284.381
286.089
281.187
279.975
278.257
278.265
278.429
278.266
278.4
278.537
278.201
278.149
278.648
278.833
278.529
278.386
287.678
287.877
278.229
278.158
278.156
278.15
278.376
278.545
292.549
288.731
278.208
278.253
278.767
278.359
278.499
278.518
282.291
281.447
280.367
279.761
283.788
282.275
278.533
278.485
278.579
278.667
278.2
278.247
278.791
278.69
283.753
284.473
279.07
279.855
281.539
282.627
278.151
278.215
278.885
278.69
278.555
278.718
280.223
281.357
278.535
278.872
278.908
278.55
278.666
278.444
279.828
279.092
280.214
279.44
278.553
278.883
280.524
279.663
284.105
283.051
278.762
279.027
278.41
278.273
279.816
279.42
285.285
287.673
278.709
278.862
278.4
278.803
285.299
283.3
278.559
278.55
289.198
292.724
290.295
290.107
290.15
292.902
292.71
289.685
278.547
278.414
278.614
278.638
278.393
278.444
291.185
292.728
292.649
292.808
291.174
292.563
291.018
292.739
289.439
290.656
288.852
290.841
288.479
290.854
288.411
291.237
289.085
292.063
293.161
288.205
292.135
287.281
292.258
287.625
292.548
287.801
292.092
289.134
291.832
291.423
291.073
289.278
290.888
293.126
279.942
279.943
279.944
279.947
279.952
279.958
279.966
279.974
279.983
279.992
280.002
280.012
280.021
280.03
280.04
280.049
280.057
280.066
280.075
280.083
280.091
280.099
280.107
280.115
280.123
280.131
280.138
280.146
279.942
279.943
279.944
279.948
279.952
279.958
279.966
279.974
279.983
279.992
280.002
280.012
280.021
280.03
280.04
280.049
280.057
280.066
280.075
280.083
280.091
280.099
280.107
280.115
280.123
280.131
280.138
280.146
279.942
279.943
279.945
279.948
279.952
279.959
279.966
279.974
279.983
279.993
280.002
280.012
280.021
280.031
280.04
280.049
280.058
280.066
280.075
280.083
280.091
280.099
280.107
280.115
280.123
280.131
280.138
280.146
279.942
279.943
279.945
279.948
279.953
279.959
279.966
279.975
279.983
279.993
280.002
280.012
280.021
280.031
280.04
280.049
280.058
280.066
280.075
280.083
280.091
280.099
280.107
280.115
280.123
280.131
280.138
280.146
279.943
279.943
279.945
279.948
279.953
279.959
279.967
279.975
279.984
279.993
280.003
280.012
280.022
280.031
280.04
280.049
280.058
280.067
280.075
280.083
280.091
280.099
280.107
280.115
280.123
280.131
280.138
280.146
279.943
279.944
279.946
279.949
279.953
279.96
279.967
279.975
279.984
279.993
280.003
280.013
280.022
280.031
280.04
280.049
280.058
280.067
280.075
280.083
280.092
280.1
280.107
280.115
280.123
280.131
280.138
280.146
279.944
279.944
279.946
279.949
279.954
279.96
279.967
279.976
279.985
279.994
280.003
280.013
280.022
280.032
280.041
280.05
280.059
280.067
280.075
280.084
280.092
280.1
280.108
280.115
280.123
280.131
280.139
280.146
279.944
279.945
279.947
279.95
279.954
279.961
279.968
279.976
279.985
279.994
280.004
280.013
280.023
280.032
280.041
280.05
280.059
280.067
280.076
280.084
280.092
280.1
280.108
280.116
280.123
280.131
280.139
280.146
279.945
279.946
279.947
279.95
279.955
279.961
279.969
279.977
279.986
279.995
280.004
280.014
280.023
280.033
280.042
280.051
280.059
280.068
280.076
280.084
280.092
280.1
280.108
280.116
280.123
280.131
280.139
280.146
279.946
279.946
279.948
279.951
279.956
279.962
279.969
279.978
279.986
279.996
280.005
280.015
280.024
280.033
280.042
280.051
280.06
280.068
280.076
280.085
280.093
280.1
280.108
280.116
280.124
280.131
280.139
280.146
279.946
279.947
279.949
279.952
279.957
279.963
279.97
279.978
279.987
279.996
280.006
280.015
280.025
280.034
280.043
280.052
280.06
280.069
280.077
280.085
280.093
280.101
280.108
280.116
280.124
280.131
280.139
280.146
279.947
279.948
279.95
279.953
279.958
279.964
279.971
279.979
279.988
279.997
280.007
280.016
280.025
280.035
280.043
280.052
280.061
280.069
280.077
280.085
280.093
280.101
280.109
280.116
280.124
280.131
280.139
280.146
279.948
279.949
279.951
279.954
279.959
279.965
279.972
279.98
279.989
279.998
280.007
280.017
280.026
280.035
280.044
280.053
280.061
280.07
280.078
280.086
280.094
280.101
280.109
280.117
280.124
280.132
280.139
280.146
279.95
279.95
279.952
279.955
279.96
279.966
279.973
279.981
279.99
279.999
280.008
280.018
280.027
280.036
280.045
280.054
280.062
280.07
280.078
280.086
280.094
280.102
280.109
280.117
280.124
280.132
280.139
280.146
279.951
279.952
279.953
279.956
279.961
279.967
279.974
279.982
279.991
280
280.009
280.019
280.028
280.037
280.046
280.054
280.063
280.071
280.079
280.087
280.095
280.102
280.11
280.117
280.125
280.132
280.139
280.146
279.952
279.953
279.955
279.958
279.962
279.968
279.975
279.984
279.992
280.001
280.011
280.02
280.029
280.038
280.047
280.055
280.064
280.072
280.08
280.088
280.095
280.103
280.11
280.118
280.125
280.132
280.139
280.146
279.954
279.954
279.956
279.959
279.964
279.97
279.977
279.985
279.994
280.003
280.012
280.021
280.03
280.039
280.048
280.056
280.065
280.073
280.08
280.088
280.096
280.103
280.111
280.118
280.125
280.132
280.139
280.146
279.955
279.956
279.958
279.961
279.965
279.971
279.978
279.986
279.995
280.004
280.013
280.022
280.031
280.04
280.049
280.057
280.065
280.073
280.081
280.089
280.096
280.104
280.111
280.118
280.125
280.132
280.139
280.146
279.957
279.958
279.959
279.962
279.967
279.973
279.98
279.988
279.996
280.005
280.014
280.023
280.032
280.041
280.05
280.058
280.066
280.074
280.082
280.09
280.097
280.104
280.112
280.119
280.126
280.133
280.14
280.147
279.959
279.959
279.961
279.964
279.968
279.974
279.981
279.989
279.998
280.007
280.016
280.025
280.034
280.043
280.051
280.059
280.067
280.075
280.083
280.09
280.098
280.105
280.112
280.119
280.126
280.133
280.14
280.147
279.96
279.961
279.963
279.966
279.97
279.976
279.983
279.991
280
280.008
280.017
280.026
280.035
280.044
280.052
280.061
280.069
280.076
280.084
280.091
280.099
280.106
280.113
280.12
280.126
280.133
280.14
280.147
279.962
279.963
279.965
279.968
279.972
279.978
279.985
279.993
280.001
280.01
280.019
280.028
280.037
280.045
280.054
280.062
280.07
280.077
280.085
280.092
280.099
280.106
280.113
280.12
280.127
280.133
280.14
280.147
279.964
279.965
279.967
279.97
279.974
279.98
279.987
279.995
280.003
280.012
280.021
280.029
280.038
280.047
280.055
280.063
280.071
280.078
280.086
280.093
280.1
280.107
280.114
280.121
280.127
280.134
280.14
280.147
279.966
279.967
279.969
279.972
279.976
279.982
279.989
279.997
280.005
280.014
280.022
280.031
280.04
280.048
280.056
280.064
280.072
280.08
280.087
280.094
280.101
280.108
280.114
280.121
280.128
280.134
280.14
280.147
279.969
279.969
279.971
279.974
279.978
279.984
279.991
279.999
280.007
280.016
280.024
280.033
280.042
280.05
280.058
280.066
280.073
280.081
280.088
280.095
280.102
280.109
280.115
280.122
280.128
280.134
280.141
280.147
279.971
279.972
279.973
279.976
279.981
279.986
279.993
280.001
280.009
280.018
280.026
280.035
280.043
280.052
280.06
280.067
280.075
280.082
280.089
280.096
280.103
280.109
280.116
280.122
280.128
280.135
280.141
280.147
279.973
279.974
279.976
279.979
279.983
279.989
279.996
280.003
280.011
280.02
280.028
280.037
280.045
280.053
280.061
280.069
280.076
280.083
280.09
280.097
280.104
280.11
280.117
280.123
280.129
280.135
280.141
280.147
279.976
279.977
279.978
279.981
279.986
279.991
279.998
280.006
280.014
280.022
280.031
280.039
280.047
280.055
280.063
280.071
280.078
280.085
280.092
280.098
280.105
280.111
280.117
280.123
280.129
280.135
280.141
280.147
279.978
279.979
279.981
279.984
279.988
279.994
280.001
280.008
280.016
280.024
280.033
280.041
280.049
280.057
280.065
280.072
280.079
280.086
280.093
280.1
280.106
280.112
280.118
280.124
280.13
280.136
280.141
280.147
279.981
279.982
279.983
279.987
279.991
279.997
280.003
280.011
280.019
280.027
280.035
280.043
280.051
280.059
280.067
280.074
280.081
280.088
280.094
280.101
280.107
280.113
280.119
280.125
280.13
280.136
280.142
280.147
279.983
279.984
279.986
279.989
279.994
279.999
280.006
280.013
280.021
280.029
280.038
280.046
280.054
280.061
280.069
280.076
280.083
280.089
280.096
280.102
280.108
280.114
280.12
280.125
280.131
280.136
280.142
280.147
279.986
279.987
279.989
279.992
279.997
280.002
280.009
280.016
280.024
280.032
280.04
280.048
280.056
280.063
280.071
280.078
280.085
280.091
280.097
280.103
280.109
280.115
280.121
280.126
280.132
280.137
280.142
280.147
279.989
279.99
279.992
279.995
280
280.005
280.012
280.019
280.027
280.035
280.043
280.051
280.058
280.066
280.073
280.08
280.086
280.093
280.099
280.105
280.111
280.116
280.122
280.127
280.132
280.137
280.142
280.147
279.992
279.993
279.995
279.998
280.003
280.008
280.015
280.022
280.03
280.037
280.045
280.053
280.061
280.068
280.075
280.082
280.088
280.094
280.1
280.106
280.112
280.117
280.122
280.128
280.133
280.138
280.143
280.148
279.994
279.996
279.998
280.001
280.006
280.011
280.018
280.025
280.033
280.04
280.048
280.056
280.063
280.07
280.077
280.084
280.09
280.096
280.102
280.108
280.113
280.118
280.123
280.128
280.133
280.138
280.143
280.148
279.997
279.999
280.001
280.004
280.009
280.015
280.021
280.028
280.036
280.043
280.051
280.059
280.066
280.073
280.08
280.086
280.092
280.098
280.104
280.109
280.114
280.119
280.124
280.129
280.134
280.139
280.143
280.148
280
280.002
280.004
280.008
280.012
280.018
280.024
280.031
280.039
280.046
280.054
280.061
280.068
280.075
280.082
280.088
280.094
280.1
280.105
280.111
280.116
280.121
280.125
280.13
280.135
280.139
280.143
280.148
280.003
280.005
280.007
280.011
280.016
280.021
280.028
280.035
280.042
280.049
280.057
280.064
280.071
280.078
280.084
280.091
280.096
280.102
280.107
280.112
280.117
280.122
280.126
280.131
280.135
280.14
280.144
280.148
280.007
280.008
280.011
280.014
280.019
280.025
280.031
280.038
280.045
280.053
280.06
280.067
280.074
280.081
280.087
280.093
280.098
280.104
280.109
280.114
280.119
280.123
280.127
280.132
280.136
280.14
280.144
280.148
280.01
280.012
280.014
280.018
280.022
280.028
280.035
280.042
280.049
280.056
280.063
280.07
280.077
280.083
280.089
280.095
280.101
280.106
280.111
280.116
280.12
280.124
280.129
280.133
280.137
280.14
280.144
280.148
284.662
285.057
285.683
286.635
287.935
289.437
282.166
282.509
283.004
283.692
284.553
285.468
280.434
280.685
281.033
281.493
282.041
282.603
279.339
279.495
279.714
279.997
280.328
280.664
278.738
278.815
278.933
279.089
279.273
279.461
278.495
278.515
278.56
278.63
278.717
278.808
278.491
278.473
278.472
278.487
278.513
278.544
278.631
278.592
278.564
278.547
278.538
278.534
278.843
278.795
278.755
278.722
278.695
278.672
279.076
279.028
278.985
278.947
278.913
278.883
279.3
279.256
279.216
279.179
279.145
279.114
279.495
279.459
279.424
279.391
279.361
279.332
279.655
279.626
279.598
279.571
279.545
279.522
279.779
279.757
279.735
279.714
279.694
279.675
279.87
279.853
279.837
279.821
279.806
279.791
279.933
279.921
279.909
279.897
279.886
279.875
279.974
279.966
279.957
279.949
279.94
279.932
279.999
279.993
279.987
279.981
279.975
279.969
280.014
280.009
280.005
280
279.995
279.991
280.021
280.018
280.014
280.01
280.006
280.002
280.025
280.022
280.019
280.015
280.012
280.008
280.027
280.024
280.021
280.018
280.014
280.011
280.013
280.015
280.017
280.021
280.026
280.032
280.038
280.045
280.052
280.059
280.066
280.073
280.08
280.086
280.092
280.098
280.103
280.108
280.113
280.117
280.122
280.126
280.13
280.134
280.137
280.141
280.145
280.148
280.016
280.018
280.021
280.025
280.03
280.035
280.042
280.049
280.056
280.063
280.07
280.076
280.083
280.089
280.095
280.1
280.105
280.11
280.115
280.119
280.123
280.127
280.131
280.134
280.138
280.141
280.145
280.148
280.019
280.021
280.024
280.028
280.033
280.039
280.045
280.052
280.059
280.066
280.073
280.08
280.086
280.092
280.097
280.103
280.108
280.112
280.117
280.121
280.125
280.128
280.132
280.135
280.139
280.142
280.145
280.148
280.023
280.025
280.028
280.032
280.037
280.043
280.049
280.056
280.063
280.07
280.076
280.083
280.089
280.095
280.1
280.105
280.11
280.114
280.118
280.122
280.126
280.13
280.133
280.136
280.139
280.143
280.146
280.149
280.026
280.028
280.031
280.036
280.041
280.047
280.053
280.06
280.067
280.073
280.08
280.086
280.092
280.098
280.103
280.108
280.112
280.116
280.12
280.124
280.128
280.131
280.134
280.137
280.14
280.143
280.146
280.149
280.029
280.032
280.035
280.039
280.045
280.051
280.057
280.064
280.07
280.077
280.083
280.089
280.095
280.101
280.106
280.11
280.115
280.119
280.122
280.126
280.129
280.132
280.135
280.138
280.141
280.144
280.146
280.149
284.371
281.908
280.247
279.228
278.692
278.497
278.524
278.68
278.896
279.128
279.345
279.533
279.685
279.801
279.886
279.944
279.982
280.005
280.018
280.025
280.028
280.03
284.073
281.663
280.081
279.139
278.666
278.515
278.568
278.736
278.956
279.183
279.393
279.572
279.715
279.824
279.902
279.956
279.99
280.011
280.022
280.028
280.031
280.033
283.664
281.368
279.9
279.052
278.648
278.542
278.62
278.799
279.019
279.241
279.442
279.611
279.745
279.846
279.918
279.967
279.998
280.016
280.026
280.031
280.034
280.036
283.058
280.986
279.685
278.956
278.631
278.573
278.678
278.866
279.085
279.3
279.492
279.651
279.775
279.868
279.934
279.977
280.005
280.021
280.03
280.035
280.037
280.039
282.292
280.53
279.439
278.85
278.614
278.609
278.739
278.936
279.153
279.36
279.542
279.69
279.805
279.889
279.948
279.987
280.012
280.026
280.033
280.038
280.04
280.042
281.475
280.049
279.185
278.745
278.602
278.649
278.804
279.009
279.223
279.421
279.591
279.729
279.834
279.91
279.962
279.997
280.018
280.03
280.037
280.04
280.043
280.045
280.701
279.593
278.95
278.654
278.6
278.696
278.874
279.084
279.293
279.482
279.64
279.766
279.861
279.929
279.976
280.006
280.024
280.034
280.04
280.043
280.046
280.048
280.028
279.199
278.754
278.589
278.614
278.753
278.949
279.162
279.364
279.542
279.688
279.803
279.888
279.948
279.988
280.014
280.029
280.038
280.043
280.046
280.048
280.051
279.479
278.888
278.61
278.556
278.647
278.821
279.029
279.241
279.435
279.6
279.734
279.837
279.912
279.965
279.999
280.021
280.034
280.041
280.045
280.048
280.051
280.054
279.06
278.661
278.521
278.557
278.7
278.899
279.114
279.321
279.504
279.657
279.778
279.87
279.935
279.98
280.01
280.028
280.038
280.044
280.048
280.051
280.053
280.057
278.753
278.513
278.483
278.589
278.771
278.985
279.202
279.401
279.572
279.711
279.819
279.9
279.956
279.994
280.019
280.033
280.042
280.047
280.05
280.053
280.056
280.06
278.542
278.432
278.489
278.647
278.855
279.078
279.29
279.479
279.636
279.762
279.858
279.927
279.975
280.007
280.027
280.038
280.045
280.049
280.052
280.055
280.058
280.062
278.412
278.406
278.529
278.725
278.949
279.173
279.378
279.554
279.697
279.809
279.892
279.951
279.992
280.017
280.033
280.042
280.048
280.051
280.054
280.057
280.061
280.065
278.347
278.422
278.595
278.816
279.048
279.268
279.462
279.624
279.753
279.851
279.923
279.973
280.006
280.027
280.039
280.046
280.05
280.053
280.056
280.059
280.063
280.068
278.333
278.47
278.679
278.914
279.147
279.359
279.541
279.689
279.804
279.889
279.95
279.991
280.018
280.034
280.043
280.049
280.052
280.055
280.058
280.061
280.066
280.071
278.354
278.539
278.772
279.015
279.244
279.446
279.614
279.747
279.849
279.922
279.973
280.007
280.028
280.04
280.047
280.051
280.054
280.056
280.059
280.063
280.068
280.074
278.4
278.62
278.868
279.113
279.335
279.525
279.679
279.799
279.887
279.95
279.992
280.019
280.035
280.045
280.05
280.053
280.055
280.058
280.061
280.065
280.071
280.077
278.463
278.706
278.963
279.205
279.419
279.596
279.737
279.843
279.92
279.973
280.008
280.029
280.041
280.048
280.052
280.054
280.056
280.059
280.063
280.067
280.073
280.079
278.535
278.794
279.053
279.29
279.493
279.659
279.786
279.881
279.948
279.992
280.02
280.037
280.046
280.05
280.053
280.055
280.057
280.06
280.064
280.069
280.075
280.082
278.61
278.878
279.136
279.366
279.559
279.712
279.828
279.912
279.97
280.007
280.03
280.043
280.049
280.052
280.054
280.055
280.058
280.061
280.066
280.071
280.078
280.085
278.683
278.955
279.21
279.432
279.615
279.757
279.863
279.938
279.988
280.019
280.037
280.047
280.051
280.053
280.054
280.056
280.058
280.062
280.067
280.073
280.08
280.087
278.753
279.025
279.275
279.489
279.661
279.794
279.891
279.957
280.001
280.028
280.042
280.049
280.052
280.053
280.054
280.056
280.059
280.063
280.069
280.075
280.082
280.09
278.817
279.087
279.33
279.536
279.7
279.824
279.912
279.973
280.011
280.034
280.045
280.051
280.053
280.054
280.055
280.057
280.06
280.065
280.07
280.077
280.085
280.092
278.872
279.139
279.376
279.574
279.73
279.847
279.929
279.984
280.018
280.038
280.047
280.051
280.053
280.053
280.055
280.057
280.061
280.066
280.072
280.079
280.087
280.095
278.92
279.182
279.414
279.605
279.754
279.865
279.942
279.992
280.023
280.04
280.048
280.052
280.053
280.053
280.055
280.057
280.061
280.067
280.073
280.081
280.089
280.097
278.959
279.217
279.444
279.629
279.773
279.878
279.951
279.998
280.026
280.042
280.049
280.051
280.052
280.053
280.054
280.058
280.062
280.068
280.075
280.082
280.091
280.099
278.991
279.245
279.467
279.647
279.787
279.888
279.957
280.002
280.028
280.042
280.049
280.051
280.052
280.053
280.054
280.058
280.063
280.069
280.076
280.084
280.092
280.101
279.015
279.266
279.484
279.661
279.796
279.895
279.961
280.004
280.029
280.042
280.048
280.05
280.051
280.052
280.055
280.058
280.063
280.07
280.077
280.085
280.094
280.102
279.034
279.282
279.497
279.671
279.803
279.899
279.964
280.005
280.029
280.042
280.048
280.05
280.051
280.052
280.055
280.059
280.064
280.071
280.078
280.086
280.095
280.103
279.048
279.293
279.506
279.677
279.808
279.902
279.966
280.006
280.029
280.042
280.047
280.049
280.05
280.052
280.055
280.059
280.064
280.071
280.079
280.087
280.096
280.104
279.057
279.301
279.511
279.682
279.811
279.904
279.967
280.006
280.029
280.041
280.047
280.049
280.05
280.052
280.055
280.059
280.065
280.072
280.08
280.088
280.097
280.105
279.061
279.305
279.515
279.684
279.813
279.905
279.967
280.006
280.029
280.041
280.046
280.049
280.05
280.052
280.055
280.059
280.065
280.072
280.08
280.089
280.097
280.106
279.063
279.307
279.517
279.685
279.814
279.906
279.968
280.007
280.029
280.041
280.046
280.048
280.05
280.052
280.055
280.059
280.065
280.072
280.08
280.089
280.097
280.106
280.032
280.035
280.039
280.043
280.048
280.054
280.061
280.067
280.074
280.081
280.087
280.093
280.098
280.104
280.108
280.113
280.117
280.121
280.124
280.128
280.131
280.134
280.137
280.139
280.142
280.144
280.147
280.149
280.036
280.038
280.042
280.047
280.052
280.058
280.065
280.071
280.078
280.084
280.09
280.096
280.101
280.107
280.111
280.115
280.119
280.123
280.126
280.13
280.132
280.135
280.138
280.14
280.142
280.145
280.147
280.149
280.039
280.042
280.046
280.051
280.056
280.062
280.069
280.075
280.082
280.088
280.094
280.099
280.105
280.11
280.114
280.118
280.122
280.125
280.128
280.131
280.134
280.137
280.139
280.141
280.143
280.145
280.147
280.149
280.042
280.045
280.049
280.054
280.06
280.066
280.073
280.079
280.085
280.092
280.097
280.103
280.108
280.113
280.117
280.121
280.124
280.127
280.13
280.133
280.136
280.138
280.14
280.142
280.144
280.146
280.147
280.149
280.045
280.049
280.053
280.058
280.064
280.07
280.077
280.083
280.089
280.095
280.101
280.106
280.111
280.116
280.12
280.123
280.127
280.13
280.132
280.135
280.137
280.139
280.141
280.143
280.145
280.146
280.148
280.149
280.048
280.052
280.057
280.062
280.068
280.074
280.081
280.087
280.093
280.099
280.104
280.11
280.114
280.119
280.122
280.126
280.129
280.132
280.134
280.137
280.139
280.141
280.142
280.144
280.145
280.147
280.148
280.149
280.051
280.056
280.06
280.066
280.072
280.078
280.085
280.091
280.097
280.103
280.108
280.113
280.117
280.121
280.125
280.128
280.131
280.134
280.136
280.139
280.14
280.142
280.144
280.145
280.146
280.147
280.148
280.149
280.055
280.059
280.064
280.07
280.076
280.082
280.089
280.095
280.101
280.106
280.112
280.116
280.121
280.124
280.128
280.131
280.134
280.136
280.138
280.14
280.142
280.143
280.145
280.146
280.147
280.148
280.149
280.15
280.058
280.063
280.068
280.074
280.08
280.086
280.093
280.099
280.105
280.11
280.115
280.12
280.124
280.127
280.131
280.134
280.136
280.138
280.14
280.142
280.144
280.145
280.146
280.147
280.148
280.148
280.149
280.15
280.061
280.066
280.072
280.078
280.084
280.09
280.097
280.103
280.108
280.114
280.118
280.123
280.127
280.13
280.133
280.136
280.138
280.141
280.142
280.144
280.145
280.146
280.147
280.148
280.148
280.149
280.149
280.15
280.064
280.069
280.075
280.082
280.088
280.094
280.101
280.106
280.112
280.117
280.122
280.126
280.13
280.133
280.136
280.139
280.141
280.143
280.144
280.145
280.147
280.147
280.148
280.149
280.149
280.149
280.15
280.15
280.067
280.073
280.079
280.085
280.092
280.098
280.104
280.11
280.116
280.121
280.125
280.129
280.133
280.136
280.139
280.141
280.143
280.145
280.146
280.147
280.148
280.149
280.149
280.15
280.15
280.15
280.15
280.15
280.071
280.076
280.083
280.089
280.096
280.102
280.108
280.114
280.119
280.124
280.128
280.132
280.136
280.139
280.141
280.143
280.145
280.147
280.148
280.149
280.149
280.15
280.15
280.15
280.15
280.15
280.15
280.15
280.074
280.08
280.086
280.093
280.099
280.106
280.112
280.117
280.123
280.127
280.131
280.135
280.138
280.141
280.144
280.146
280.147
280.149
280.15
280.15
280.151
280.151
280.151
280.151
280.151
280.151
280.151
280.15
280.077
280.083
280.09
280.097
280.103
280.11
280.115
280.121
280.126
280.131
280.135
280.138
280.141
280.144
280.146
280.148
280.149
280.15
280.151
280.152
280.152
280.152
280.152
280.152
280.152
280.151
280.151
280.15
280.08
280.087
280.093
280.1
280.107
280.113
280.119
280.124
280.129
280.134
280.138
280.141
280.144
280.146
280.148
280.15
280.151
280.152
280.153
280.153
280.153
280.153
280.153
280.153
280.152
280.152
280.151
280.15
280.083
280.09
280.097
280.104
280.11
280.117
280.122
280.128
280.132
280.137
280.14
280.144
280.146
280.149
280.151
280.152
280.153
280.154
280.154
280.155
280.155
280.155
280.154
280.154
280.153
280.152
280.151
280.15
280.086
280.093
280.1
280.107
280.114
280.12
280.126
280.131
280.135
280.14
280.143
280.146
280.149
280.151
280.153
280.154
280.155
280.156
280.156
280.156
280.156
280.156
280.155
280.154
280.154
280.153
280.152
280.151
280.089
280.096
280.104
280.111
280.117
280.123
280.129
280.134
280.138
280.142
280.146
280.149
280.151
280.153
280.155
280.156
280.157
280.157
280.157
280.157
280.157
280.157
280.156
280.155
280.154
280.153
280.152
280.151
280.092
280.099
280.107
280.114
280.12
280.126
280.132
280.137
280.141
280.145
280.148
280.151
280.153
280.155
280.157
280.158
280.158
280.159
280.159
280.159
280.158
280.158
280.157
280.156
280.155
280.153
280.152
280.151
280.095
280.102
280.11
280.117
280.123
280.129
280.135
280.139
280.144
280.147
280.15
280.153
280.155
280.157
280.158
280.159
280.16
280.16
280.16
280.16
280.159
280.158
280.157
280.156
280.155
280.154
280.152
280.151
280.098
280.105
280.113
280.12
280.126
280.132
280.137
280.142
280.146
280.15
280.153
280.155
280.157
280.159
280.16
280.161
280.161
280.161
280.161
280.161
280.16
280.159
280.158
280.157
280.155
280.154
280.152
280.151
280.1
280.108
280.115
280.122
280.129
280.134
280.14
280.144
280.148
280.152
280.155
280.157
280.159
280.161
280.162
280.162
280.163
280.163
280.162
280.162
280.161
280.16
280.159
280.157
280.156
280.154
280.153
280.151
280.103
280.11
280.118
280.125
280.131
280.137
280.142
280.146
280.15
280.154
280.156
280.159
280.161
280.162
280.163
280.164
280.164
280.164
280.163
280.163
280.162
280.161
280.159
280.158
280.156
280.155
280.153
280.151
280.105
280.113
280.12
280.127
280.133
280.139
280.144
280.148
280.152
280.155
280.158
280.16
280.162
280.163
280.164
280.165
280.165
280.165
280.164
280.164
280.163
280.161
280.16
280.158
280.157
280.155
280.153
280.151
280.107
280.115
280.122
280.129
280.135
280.141
280.146
280.15
280.154
280.157
280.16
280.162
280.163
280.165
280.165
280.166
280.166
280.166
280.165
280.164
280.163
280.162
280.16
280.159
280.157
280.155
280.153
280.151
280.109
280.117
280.124
280.131
280.137
280.142
280.147
280.152
280.155
280.158
280.161
280.163
280.165
280.166
280.166
280.167
280.167
280.167
280.166
280.165
280.164
280.162
280.161
280.159
280.157
280.155
280.153
280.151
280.11
280.118
280.125
280.132
280.138
280.144
280.149
280.153
280.156
280.16
280.162
280.164
280.166
280.167
280.167
280.168
280.168
280.167
280.166
280.166
280.164
280.163
280.161
280.159
280.157
280.155
280.153
280.151
280.112
280.119
280.127
280.134
280.14
280.145
280.15
280.154
280.158
280.161
280.163
280.165
280.166
280.167
280.168
280.168
280.168
280.168
280.167
280.166
280.165
280.163
280.161
280.16
280.158
280.156
280.153
280.151
280.113
280.121
280.128
280.135
280.141
280.146
280.151
280.155
280.158
280.161
280.164
280.166
280.167
280.168
280.169
280.169
280.169
280.168
280.167
280.166
280.165
280.163
280.162
280.16
280.158
280.156
280.153
280.151
280.114
280.121
280.129
280.135
280.141
280.147
280.151
280.155
280.159
280.162
280.164
280.166
280.168
280.169
280.169
280.169
280.169
280.169
280.168
280.167
280.165
280.164
280.162
280.16
280.158
280.156
280.153
280.151
280.114
280.122
280.129
280.136
280.142
280.147
280.152
280.156
280.159
280.162
280.165
280.166
280.168
280.169
280.169
280.17
280.169
280.169
280.168
280.167
280.165
280.164
280.162
280.16
280.158
280.156
280.153
280.151
280.114
280.122
280.129
280.136
280.142
280.147
280.152
280.156
280.16
280.162
280.165
280.167
280.168
280.169
280.169
280.17
280.169
280.169
280.168
280.167
280.165
280.164
280.162
280.16
280.158
280.156
280.154
280.151
280.029
280.027
280.024
280.017
280.004
279.981
279.942
279.884
279.798
279.68
279.526
279.337
279.117
278.883
278.664
278.507
278.48
278.677
279.216
280.241
281.909
284.377
280.032
280.03
280.027
280.021
280.009
279.988
279.954
279.899
279.82
279.709
279.564
279.382
279.17
278.939
278.718
278.548
278.496
278.652
279.133
280.087
281.684
284.106
280.035
280.033
280.03
280.025
280.015
279.996
279.964
279.915
279.842
279.739
279.602
279.43
279.225
279
278.778
278.598
278.522
278.636
279.054
279.924
281.42
283.746
280.038
280.036
280.033
280.029
280.02
280.003
279.975
279.93
279.863
279.768
279.64
279.477
279.282
279.063
278.842
278.653
278.553
278.622
278.968
279.729
281.077
283.204
280.041
280.039
280.036
280.032
280.024
280.01
279.985
279.944
279.884
279.796
279.678
279.526
279.34
279.129
278.909
278.712
278.588
278.608
278.871
279.506
280.664
282.522
280.044
280.042
280.039
280.036
280.029
280.016
279.994
279.958
279.904
279.824
279.716
279.574
279.399
279.196
278.979
278.775
278.626
278.597
278.773
279.269
280.219
281.771
280.047
280.044
280.042
280.039
280.033
280.022
280.003
279.971
279.923
279.852
279.752
279.622
279.458
279.264
279.051
278.842
278.671
278.593
278.685
279.042
279.785
281.043
280.05
280.047
280.045
280.042
280.036
280.027
280.011
279.984
279.941
279.877
279.788
279.668
279.516
279.333
279.126
278.913
278.724
278.603
278.615
278.844
279.394
280.381
280.053
280.05
280.047
280.044
280.04
280.032
280.018
279.995
279.958
279.902
279.822
279.714
279.574
279.402
279.203
278.99
278.787
278.63
278.573
278.687
279.062
279.799
280.056
280.052
280.05
280.047
280.043
280.036
280.025
280.005
279.974
279.925
279.855
279.758
279.63
279.47
279.281
279.072
278.86
278.675
278.561
278.579
278.805
279.332
280.058
280.055
280.052
280.049
280.046
280.04
280.031
280.015
279.988
279.946
279.885
279.799
279.684
279.538
279.36
279.157
278.941
278.737
278.579
278.518
278.621
278.972
280.061
280.057
280.054
280.051
280.048
280.044
280.036
280.023
280.001
279.966
279.913
279.838
279.736
279.603
279.438
279.244
279.03
278.814
278.623
278.5
278.502
278.7
280.064
280.06
280.056
280.053
280.05
280.047
280.041
280.03
280.012
279.983
279.939
279.874
279.784
279.665
279.514
279.331
279.123
278.902
278.689
278.52
278.442
278.52
280.067
280.062
280.058
280.055
280.052
280.049
280.044
280.036
280.022
279.998
279.962
279.907
279.829
279.723
279.586
279.417
279.217
278.997
278.772
278.569
278.43
278.409
280.07
280.065
280.061
280.057
280.054
280.051
280.047
280.041
280.03
280.011
279.981
279.935
279.869
279.776
279.654
279.498
279.31
279.095
278.865
278.641
278.456
278.358
280.073
280.067
280.063
280.059
280.056
280.053
280.05
280.045
280.037
280.022
279.998
279.96
279.904
279.824
279.716
279.575
279.4
279.193
278.963
278.726
278.508
278.351
280.076
280.07
280.065
280.06
280.057
280.054
280.052
280.048
280.042
280.031
280.012
279.982
279.935
279.866
279.771
279.644
279.483
279.287
279.062
278.819
278.58
278.378
280.078
280.072
280.067
280.062
280.058
280.056
280.053
280.051
280.046
280.038
280.024
280
279.961
279.903
279.82
279.706
279.559
279.375
279.158
278.915
278.662
278.43
280.081
280.075
280.069
280.064
280.06
280.057
280.054
280.052
280.049
280.044
280.033
280.014
279.982
279.933
279.861
279.761
279.627
279.456
279.248
279.008
278.749
278.495
280.084
280.077
280.071
280.065
280.061
280.058
280.055
280.053
280.051
280.048
280.04
280.025
280
279.959
279.897
279.808
279.686
279.527
279.329
279.096
278.836
278.57
280.086
280.079
280.073
280.067
280.062
280.058
280.056
280.054
280.053
280.05
280.045
280.034
280.013
279.979
279.925
279.846
279.736
279.589
279.402
279.176
278.919
278.647
280.089
280.082
280.075
280.068
280.063
280.059
280.056
280.055
280.053
280.052
280.048
280.04
280.024
279.995
279.949
279.878
279.778
279.641
279.465
279.247
278.995
278.722
280.091
280.084
280.077
280.07
280.064
280.06
280.057
280.055
280.054
280.053
280.05
280.044
280.031
280.007
279.967
279.904
279.812
279.684
279.517
279.309
279.062
278.791
280.094
280.086
280.078
280.071
280.065
280.06
280.057
280.055
280.054
280.053
280.051
280.047
280.036
280.016
279.98
279.923
279.839
279.72
279.561
279.36
279.12
278.852
280.096
280.088
280.08
280.073
280.066
280.061
280.057
280.055
280.054
280.053
280.052
280.048
280.04
280.022
279.99
279.938
279.859
279.747
279.596
279.402
279.169
278.905
280.098
280.09
280.082
280.074
280.068
280.062
280.058
280.055
280.053
280.053
280.052
280.049
280.042
280.026
279.997
279.949
279.875
279.768
279.623
279.436
279.208
278.949
280.1
280.092
280.083
280.076
280.069
280.063
280.058
280.055
280.053
280.052
280.051
280.049
280.043
280.028
280.001
279.956
279.886
279.784
279.644
279.462
279.239
278.984
280.101
280.093
280.085
280.077
280.069
280.063
280.058
280.055
280.053
280.052
280.051
280.049
280.043
280.03
280.004
279.961
279.894
279.795
279.659
279.481
279.263
279.011
280.103
280.094
280.086
280.078
280.07
280.064
280.058
280.055
280.052
280.051
280.05
280.048
280.043
280.03
280.006
279.964
279.899
279.803
279.67
279.495
279.28
279.031
280.104
280.096
280.087
280.079
280.071
280.064
280.059
280.055
280.052
280.051
280.05
280.048
280.042
280.03
280.007
279.966
279.902
279.808
279.677
279.505
279.292
279.046
280.105
280.096
280.088
280.079
280.072
280.065
280.059
280.055
280.052
280.05
280.049
280.047
280.042
280.03
280.007
279.967
279.904
279.811
279.682
279.511
279.3
279.056
280.106
280.097
280.088
280.08
280.072
280.065
280.059
280.055
280.052
280.05
280.049
280.047
280.041
280.029
280.007
279.968
279.905
279.813
279.684
279.515
279.305
279.061
280.106
280.097
280.089
280.08
280.072
280.065
280.059
280.055
280.052
280.05
280.049
280.046
280.041
280.029
280.007
279.968
279.906
279.814
279.686
279.517
279.307
279.063
280.149
280.146
280.144
280.141
280.139
280.136
280.133
280.13
280.127
280.124
280.12
280.116
280.112
280.107
280.102
280.097
280.091
280.085
280.079
280.072
280.066
280.059
280.053
280.047
280.041
280.037
280.033
280.031
280.149
280.147
280.144
280.142
280.14
280.137
280.135
280.132
280.129
280.126
280.122
280.118
280.114
280.11
280.105
280.1
280.095
280.089
280.083
280.076
280.07
280.063
280.057
280.051
280.045
280.04
280.037
280.034
280.149
280.147
280.145
280.143
280.141
280.138
280.136
280.133
280.131
280.128
280.124
280.121
280.117
280.113
280.108
280.103
280.098
280.092
280.086
280.08
280.074
280.067
280.061
280.054
280.049
280.044
280.04
280.037
280.149
280.147
280.146
280.144
280.142
280.14
280.137
280.135
280.132
280.13
280.127
280.123
280.12
280.116
280.111
280.107
280.101
280.096
280.09
280.084
280.077
280.071
280.065
280.058
280.053
280.048
280.044
280.04
280.149
280.148
280.146
280.144
280.143
280.141
280.139
280.137
280.134
280.132
280.129
280.126
280.122
280.118
280.114
280.11
280.105
280.099
280.094
280.088
280.081
280.075
280.069
280.062
280.057
280.051
280.047
280.044
280.149
280.148
280.147
280.145
280.144
280.142
280.14
280.138
280.136
280.134
280.131
280.128
280.125
280.121
280.117
280.113
280.108
280.103
280.097
280.092
280.085
280.079
280.073
280.066
280.06
280.055
280.051
280.047
280.149
280.148
280.147
280.146
280.145
280.143
280.142
280.14
280.138
280.136
280.133
280.13
280.127
280.124
280.12
280.116
280.112
280.107
280.101
280.095
280.089
280.083
280.077
280.07
280.064
280.059
280.054
280.05
280.15
280.149
280.148
280.147
280.145
280.144
280.143
280.141
280.14
280.138
280.135
280.133
280.13
280.127
280.123
280.119
280.115
280.11
280.105
280.099
280.093
280.087
280.081
280.074
280.068
280.063
280.057
280.053
280.15
280.149
280.148
280.147
280.146
280.145
280.144
280.143
280.141
280.14
280.137
280.135
280.133
280.13
280.126
280.122
280.118
280.114
280.108
280.103
280.097
280.091
280.085
280.078
280.072
280.066
280.061
280.056
280.15
280.149
280.149
280.148
280.147
280.147
280.146
280.144
280.143
280.141
280.14
280.137
280.135
280.132
280.129
280.125
280.121
280.117
280.112
280.107
280.101
280.095
280.089
280.082
280.076
280.07
280.064
280.06
280.15
280.15
280.149
280.149
280.148
280.148
280.147
280.146
280.145
280.143
280.142
280.14
280.137
280.135
280.132
280.128
280.125
280.12
280.116
280.11
280.105
280.099
280.093
280.086
280.08
280.074
280.068
280.063
280.15
280.15
280.15
280.149
280.149
280.149
280.148
280.147
280.146
280.145
280.144
280.142
280.14
280.137
280.135
280.131
280.128
280.124
280.119
280.114
280.109
280.103
280.097
280.09
280.084
280.077
280.071
280.066
280.15
280.15
280.15
280.15
280.15
280.15
280.149
280.149
280.148
280.147
280.146
280.144
280.142
280.14
280.137
280.134
280.131
280.127
280.123
280.118
280.112
280.107
280.1
280.094
280.088
280.081
280.075
280.069
280.15
280.15
280.151
280.151
280.151
280.151
280.151
280.15
280.15
280.149
280.148
280.146
280.145
280.143
280.14
280.137
280.134
280.13
280.126
280.121
280.116
280.11
280.104
280.098
280.091
280.085
280.078
280.072
280.15
280.151
280.151
280.151
280.152
280.152
280.152
280.152
280.151
280.151
280.15
280.148
280.147
280.145
280.143
280.14
280.137
280.133
280.129
280.125
280.119
280.114
280.108
280.102
280.095
280.088
280.082
280.076
280.15
280.151
280.152
280.152
280.153
280.153
280.153
280.153
280.153
280.152
280.151
280.15
280.149
280.147
280.145
280.143
280.14
280.136
280.132
280.128
280.123
280.117
280.112
280.105
280.099
280.092
280.085
280.079
280.15
280.151
280.152
280.153
280.153
280.154
280.154
280.154
280.154
280.154
280.153
280.152
280.151
280.15
280.148
280.145
280.142
280.139
280.135
280.131
280.126
280.121
280.115
280.109
280.102
280.096
280.089
280.082
280.15
280.151
280.152
280.153
280.154
280.155
280.155
280.155
280.155
280.155
280.155
280.154
280.153
280.152
280.15
280.148
280.145
280.142
280.138
280.134
280.129
280.124
280.119
280.112
280.106
280.099
280.092
280.085
280.151
280.152
280.153
280.154
280.155
280.156
280.156
280.157
280.157
280.157
280.157
280.156
280.155
280.154
280.152
280.15
280.148
280.145
280.141
280.137
280.133
280.127
280.122
280.116
280.109
280.102
280.095
280.088
280.151
280.152
280.153
280.154
280.155
280.156
280.157
280.158
280.158
280.158
280.158
280.158
280.157
280.156
280.154
280.152
280.15
280.147
280.144
280.14
280.135
280.13
280.125
280.119
280.112
280.105
280.098
280.091
280.151
280.152
280.154
280.155
280.156
280.157
280.158
280.159
280.159
280.16
280.16
280.159
280.159
280.158
280.156
280.154
280.152
280.149
280.146
280.143
280.138
280.133
280.128
280.122
280.115
280.108
280.101
280.094
280.151
280.152
280.154
280.155
280.157
280.158
280.159
280.16
280.16
280.161
280.161
280.161
280.16
280.159
280.158
280.156
280.154
280.152
280.149
280.145
280.141
280.136
280.131
280.125
280.118
280.111
280.104
280.097
280.151
280.153
280.154
280.156
280.157
280.158
280.16
280.161
280.161
280.162
280.162
280.162
280.162
280.161
280.16
280.158
280.156
280.154
280.151
280.147
280.143
280.139
280.133
280.127
280.121
280.114
280.107
280.099
280.151
280.153
280.154
280.156
280.158
280.159
280.16
280.161
280.162
280.163
280.163
280.163
280.163
280.162
280.161
280.16
280.158
280.156
280.153
280.149
280.145
280.141
280.136
280.13
280.124
280.117
280.109
280.102
280.151
280.153
280.155
280.156
280.158
280.16
280.161
280.162
280.163
280.164
280.164
280.165
280.164
280.164
280.163
280.161
280.16
280.157
280.155
280.151
280.147
280.143
280.138
280.132
280.126
280.119
280.112
280.104
280.151
280.153
280.155
280.157
280.159
280.16
280.162
280.163
280.164
280.165
280.165
280.166
280.165
280.165
280.164
280.163
280.161
280.159
280.156
280.153
280.149
280.145
280.14
280.134
280.128
280.121
280.114
280.106
280.151
280.153
280.155
280.157
280.159
280.161
280.162
280.164
280.165
280.166
280.166
280.166
280.166
280.166
280.165
280.164
280.162
280.16
280.158
280.155
280.151
280.147
280.142
280.136
280.13
280.123
280.116
280.108
280.151
280.153
280.155
280.157
280.159
280.161
280.163
280.164
280.165
280.166
280.167
280.167
280.167
280.167
280.166
280.165
280.164
280.162
280.159
280.156
280.152
280.148
280.143
280.138
280.132
280.125
280.118
280.11
280.151
280.153
280.155
280.158
280.16
280.161
280.163
280.165
280.166
280.167
280.168
280.168
280.168
280.168
280.167
280.166
280.165
280.163
280.16
280.157
280.154
280.149
280.145
280.139
280.133
280.126
280.119
280.111
280.151
280.153
280.156
280.158
280.16
280.162
280.163
280.165
280.166
280.167
280.168
280.169
280.169
280.168
280.168
280.167
280.165
280.163
280.161
280.158
280.154
280.15
280.146
280.14
280.134
280.127
280.12
280.112
280.151
280.153
280.156
280.158
280.16
280.162
280.164
280.165
280.167
280.168
280.168
280.169
280.169
280.169
280.168
280.167
280.166
280.164
280.162
280.159
280.155
280.151
280.146
280.141
280.135
280.128
280.121
280.113
280.151
280.153
280.156
280.158
280.16
280.162
280.164
280.165
280.167
280.168
280.169
280.169
280.169
280.169
280.169
280.168
280.166
280.165
280.162
280.159
280.156
280.152
280.147
280.142
280.136
280.129
280.122
280.114
280.151
280.153
280.156
280.158
280.16
280.162
280.164
280.165
280.167
280.168
280.169
280.169
280.17
280.169
280.169
280.168
280.167
280.165
280.162
280.159
280.156
280.152
280.147
280.142
280.136
280.129
280.122
280.114
289.432
287.921
286.613
285.648
285.028
284.647
285.46
284.54
283.674
282.981
282.488
282.153
282.596
282.03
281.478
281.015
280.667
280.421
280.658
280.319
279.985
279.699
279.479
279.324
279.455
279.265
279.078
278.919
278.801
278.722
278.803
278.71
278.62
278.548
278.501
278.479
278.54
278.507
278.479
278.462
278.461
278.476
278.531
278.533
278.541
278.556
278.581
278.618
278.67
278.691
278.717
278.748
278.786
278.831
278.881
278.91
278.943
278.98
279.021
279.067
279.112
279.142
279.176
279.212
279.251
279.292
279.331
279.359
279.389
279.421
279.454
279.49
279.52
279.544
279.569
279.595
279.623
279.651
279.674
279.692
279.712
279.733
279.754
279.776
279.79
279.805
279.82
279.835
279.851
279.868
279.874
279.885
279.896
279.908
279.919
279.931
279.931
279.939
279.948
279.956
279.964
279.973
279.968
279.974
279.98
279.986
279.992
279.998
279.989
279.994
279.999
280.003
280.008
280.012
280.001
280.005
280.009
280.013
280.016
280.02
280.007
280.01
280.014
280.017
280.02
280.024
280.01
280.013
280.016
280.019
280.023
280.026
280.028
280.03
280.033
280.038
280.043
280.049
280.055
280.062
280.069
280.075
280.082
280.088
280.094
280.099
280.104
280.109
280.114
280.118
280.122
280.125
280.129
280.132
280.135
280.138
280.141
280.143
280.146
280.149
280.024
280.027
280.03
280.034
280.039
280.045
280.051
280.058
280.065
280.072
280.078
280.085
280.091
280.096
280.102
280.107
280.111
280.116
280.12
280.123
280.127
280.13
280.134
280.137
280.14
280.143
280.146
280.149
280.021
280.023
280.026
280.03
280.035
280.041
280.048
280.054
280.061
280.068
280.075
280.081
280.088
280.093
280.099
280.104
280.109
280.113
280.118
280.122
280.125
280.129
280.133
280.136
280.139
280.142
280.145
280.148
280.018
280.02
280.023
280.027
280.032
280.037
280.044
280.051
280.058
280.065
280.072
280.078
280.085
280.091
280.096
280.102
280.107
280.111
280.116
280.12
280.124
280.128
280.131
280.135
280.138
280.142
280.145
280.148
280.015
280.016
280.019
280.023
280.028
280.034
280.04
280.047
280.054
280.061
280.068
280.075
280.082
280.088
280.094
280.099
280.104
280.109
280.114
280.118
280.122
280.126
280.13
280.134
280.138
280.141
280.145
280.148
280.011
280.013
280.016
280.02
280.024
280.03
280.037
280.044
280.051
280.058
280.065
280.072
280.079
280.085
280.091
280.097
280.102
280.107
280.112
280.117
280.121
280.125
280.129
280.133
280.137
280.141
280.144
280.148
291.118
291.118
291.118
291.118
291.118
291.118
291.118
291.118
291.118
291.118
291.118
291.118
291.118
291.118
291.118
291.118
291.118
291.118
291.118
291.118
291.119
291.119
291.119
291.119
291.119
291.12
291.12
291.12
291.121
291.122
291.123
291.124
291.124
291.124
291.122
291.114
291.096
291.051
290.937
290.601
286.92
286.92
286.92
286.92
286.92
286.92
286.921
286.921
286.921
286.921
286.921
286.921
286.921
286.921
286.922
286.922
286.922
286.922
286.922
286.923
286.923
286.923
286.924
286.924
286.925
286.926
286.927
286.928
286.93
286.932
286.935
286.938
286.94
286.94
286.934
286.916
286.874
286.783
286.591
286.199
283.688
283.688
283.688
283.688
283.689
283.689
283.689
283.689
283.689
283.689
283.689
283.69
283.69
283.69
283.69
283.691
283.691
283.691
283.692
283.692
283.692
283.693
283.693
283.694
283.695
283.696
283.698
283.701
283.704
283.707
283.712
283.716
283.72
283.722
283.716
283.697
283.65
283.555
283.377
283.068
281.371
281.371
281.371
281.371
281.371
281.371
281.371
281.371
281.372
281.372
281.372
281.372
281.373
281.373
281.373
281.374
281.374
281.375
281.375
281.376
281.376
281.377
281.377
281.378
281.38
281.381
281.383
281.386
281.39
281.395
281.401
281.408
281.414
281.418
281.416
281.402
281.365
281.291
281.159
280.949
279.839
279.839
279.839
279.839
279.84
279.84
279.84
279.84
279.84
279.841
279.841
279.841
279.842
279.842
279.842
279.843
279.843
279.844
279.844
279.845
279.846
279.846
279.847
279.848
279.85
279.852
279.854
279.858
279.862
279.868
279.875
279.884
279.892
279.9
279.903
279.898
279.877
279.83
279.748
279.622
278.934
278.934
278.934
278.934
278.934
278.935
278.935
278.935
278.935
278.936
278.936
278.936
278.937
278.937
278.938
278.938
278.939
278.939
278.94
278.941
278.941
278.942
278.943
278.944
278.946
278.948
278.951
278.954
278.959
278.966
278.974
278.983
278.994
279.005
279.014
279.018
279.012
278.991
278.95
278.887
278.494
278.494
278.494
278.495
278.495
278.495
278.495
278.495
278.496
278.496
278.497
278.497
278.497
278.498
278.498
278.499
278.5
278.5
278.501
278.502
278.502
278.503
278.504
278.506
278.507
278.509
278.512
278.516
278.521
278.528
278.536
278.547
278.559
278.572
278.585
278.596
278.603
278.602
278.591
278.57
278.375
278.376
278.376
278.376
278.376
278.376
278.376
278.377
278.377
278.377
278.378
278.378
278.379
278.379
278.38
278.381
278.381
278.382
278.383
278.384
278.384
278.385
278.386
278.388
278.389
278.391
278.394
278.398
278.403
278.41
278.418
278.429
278.441
278.456
278.472
278.488
278.503
278.515
278.524
278.528
278.458
278.458
278.459
278.459
278.459
278.459
278.459
278.46
278.46
278.461
278.461
278.462
278.462
278.463
278.463
278.464
278.465
278.466
278.466
278.467
278.468
278.469
278.47
278.472
278.473
278.475
278.478
278.482
278.486
278.493
278.501
278.511
278.523
278.538
278.555
278.573
278.592
278.612
278.631
278.65
278.652
278.652
278.652
278.652
278.652
278.652
278.653
278.653
278.654
278.654
278.655
278.655
278.656
278.656
278.657
278.658
278.659
278.66
278.66
278.661
278.662
278.663
278.664
278.666
278.667
278.669
278.672
278.675
278.68
278.685
278.693
278.702
278.714
278.728
278.744
278.763
278.783
278.805
278.829
278.854
278.89
278.89
278.89
278.89
278.89
278.891
278.891
278.891
278.892
278.892
278.893
278.894
278.894
278.895
278.896
278.897
278.897
278.898
278.899
278.9
278.901
278.902
278.904
278.905
278.906
278.908
278.911
278.914
278.918
278.923
278.93
278.938
278.948
278.961
278.976
278.993
279.012
279.034
279.058
279.084
279.13
279.13
279.13
279.13
279.13
279.131
279.131
279.131
279.132
279.132
279.133
279.134
279.134
279.135
279.136
279.137
279.138
279.139
279.14
279.141
279.142
279.143
279.144
279.146
279.147
279.149
279.151
279.154
279.158
279.162
279.168
279.175
279.184
279.195
279.208
279.223
279.24
279.26
279.281
279.305
279.346
279.346
279.346
279.346
279.346
279.347
279.347
279.348
279.348
279.349
279.349
279.35
279.351
279.352
279.353
279.354
279.355
279.356
279.357
279.358
279.359
279.36
279.362
279.363
279.365
279.366
279.368
279.371
279.374
279.378
279.383
279.389
279.396
279.405
279.416
279.429
279.443
279.46
279.478
279.499
279.526
279.526
279.526
279.526
279.527
279.527
279.527
279.528
279.528
279.529
279.53
279.53
279.531
279.532
279.533
279.534
279.535
279.536
279.537
279.539
279.54
279.541
279.543
279.544
279.546
279.547
279.549
279.552
279.554
279.558
279.562
279.567
279.573
279.58
279.589
279.599
279.611
279.625
279.64
279.656
279.667
279.667
279.667
279.667
279.667
279.668
279.668
279.669
279.669
279.67
279.671
279.671
279.672
279.673
279.674
279.675
279.676
279.678
279.679
279.68
279.681
279.683
279.684
279.686
279.687
279.689
279.691
279.693
279.696
279.699
279.702
279.706
279.711
279.717
279.724
279.732
279.742
279.752
279.764
279.776
279.77
279.77
279.771
279.771
279.771
279.771
279.772
279.772
279.773
279.774
279.774
279.775
279.776
279.777
279.778
279.779
279.78
279.782
279.783
279.784
279.786
279.787
279.789
279.79
279.792
279.794
279.796
279.798
279.8
279.803
279.806
279.809
279.813
279.818
279.824
279.83
279.837
279.845
279.854
279.864
279.842
279.842
279.842
279.843
279.843
279.843
279.844
279.844
279.845
279.845
279.846
279.847
279.848
279.849
279.85
279.851
279.853
279.854
279.855
279.857
279.858
279.86
279.861
279.863
279.865
279.867
279.869
279.871
279.873
279.875
279.878
279.881
279.884
279.888
279.893
279.898
279.903
279.91
279.916
279.924
279.889
279.889
279.889
279.889
279.889
279.89
279.89
279.891
279.891
279.892
279.893
279.894
279.895
279.896
279.897
279.898
279.899
279.901
279.902
279.904
279.905
279.907
279.909
279.91
279.912
279.914
279.916
279.918
279.92
279.923
279.925
279.928
279.931
279.934
279.938
279.942
279.946
279.951
279.956
279.962
279.916
279.917
279.917
279.917
279.917
279.918
279.918
279.919
279.919
279.92
279.921
279.922
279.923
279.924
279.925
279.926
279.927
279.929
279.93
279.932
279.934
279.935
279.937
279.939
279.941
279.943
279.945
279.947
279.949
279.951
279.954
279.956
279.959
279.962
279.965
279.969
279.972
279.976
279.98
279.985
279.931
279.931
279.932
279.932
279.932
279.933
279.933
279.934
279.934
279.935
279.936
279.937
279.938
279.939
279.94
279.941
279.943
279.944
279.946
279.947
279.949
279.951
279.952
279.954
279.956
279.958
279.96
279.963
279.965
279.967
279.97
279.972
279.975
279.977
279.98
279.983
279.987
279.99
279.994
279.997
279.938
279.938
279.938
279.939
279.939
279.939
279.94
279.94
279.941
279.942
279.943
279.944
279.945
279.946
279.947
279.948
279.95
279.951
279.953
279.954
279.956
279.958
279.96
279.962
279.964
279.966
279.968
279.97
279.973
279.975
279.977
279.98
279.982
279.985
279.988
279.991
279.994
279.997
280
280.004
279.941
279.941
279.941
279.941
279.941
279.942
279.942
279.943
279.944
279.944
279.945
279.946
279.947
279.948
279.949
279.951
279.952
279.954
279.955
279.957
279.959
279.961
279.962
279.964
279.967
279.969
279.971
279.973
279.976
279.978
279.981
279.983
279.986
279.989
279.991
279.994
279.997
280
280.003
280.006
280.008
280.01
280.012
280.016
280.021
280.027
280.033
280.04
280.047
280.055
280.062
280.069
280.076
280.082
280.088
280.094
280.1
280.105
280.11
280.115
280.119
280.124
280.128
280.132
280.136
280.14
280.144
280.148
280.005
280.007
280.009
280.013
280.017
280.023
280.03
280.037
280.044
280.051
280.059
280.066
280.073
280.08
280.086
280.092
280.098
280.103
280.108
280.113
280.118
280.123
280.127
280.131
280.136
280.14
280.144
280.148
280.002
280.004
280.006
280.009
280.014
280.02
280.026
280.033
280.041
280.048
280.056
280.063
280.07
280.077
280.083
280.09
280.095
280.101
280.106
280.112
280.117
280.121
280.126
280.131
280.135
280.139
280.144
280.148
279.999
280
280.003
280.006
280.011
280.016
280.023
280.03
280.037
280.045
280.053
280.06
280.067
280.074
280.081
280.087
280.093
280.099
280.105
280.11
280.115
280.12
280.125
280.13
280.134
280.139
280.143
280.148
279.996
279.997
280
280.003
280.007
280.013
280.02
280.027
280.034
280.042
280.05
280.057
280.065
280.072
280.079
280.085
280.091
280.097
280.103
280.109
280.114
280.119
280.124
280.129
280.134
280.138
280.143
280.148
279.993
279.994
279.997
280
280.004
280.01
280.017
280.024
280.031
280.039
280.047
280.055
280.062
280.069
280.076
280.083
280.089
280.096
280.101
280.107
280.113
280.118
280.123
280.128
280.133
280.138
280.143
280.148
279.99
279.991
279.994
279.997
280.001
280.007
280.013
280.021
280.028
280.036
280.044
280.052
280.06
280.067
280.074
280.081
280.087
280.094
280.1
280.106
280.111
280.117
280.122
280.127
280.132
280.137
280.143
280.148
279.987
279.989
279.991
279.994
279.998
280.004
280.011
280.018
280.026
280.034
280.042
280.05
280.057
280.065
280.072
280.079
280.086
280.092
280.098
280.104
280.11
280.116
280.121
280.127
280.132
280.137
280.142
280.147
279.985
279.986
279.988
279.991
279.995
280.001
280.008
280.015
280.023
280.031
280.039
280.047
280.055
280.063
280.07
280.077
280.084
280.09
280.097
280.103
280.109
280.115
280.12
280.126
280.131
280.137
280.142
280.147
279.982
279.983
279.985
279.988
279.993
279.998
280.005
280.012
280.02
280.028
280.037
280.045
280.053
280.06
280.068
280.075
280.082
280.089
280.095
280.102
280.108
280.114
280.119
280.125
280.131
280.136
280.142
280.147
279.979
279.98
279.982
279.985
279.99
279.995
280.002
280.01
280.018
280.026
280.034
280.042
280.05
280.058
280.066
280.073
280.08
280.087
280.094
280.1
280.106
280.113
280.119
280.124
280.13
280.136
280.142
280.147
279.977
279.978
279.98
279.983
279.987
279.993
280
280.007
280.015
280.023
280.032
280.04
280.048
280.056
280.064
280.072
280.079
280.086
280.092
280.099
280.105
280.112
280.118
280.124
280.13
280.136
280.141
280.147
279.974
279.975
279.977
279.98
279.985
279.99
279.997
280.005
280.013
280.021
280.03
280.038
280.046
280.054
280.062
280.07
280.077
280.084
280.091
280.098
280.104
280.111
280.117
280.123
280.129
280.135
280.141
280.147
279.972
279.973
279.975
279.978
279.982
279.988
279.995
280.002
280.01
280.019
280.028
280.036
280.044
280.053
280.061
280.068
280.076
280.083
280.09
280.097
280.103
280.11
280.116
280.122
280.129
280.135
280.141
280.147
279.97
279.971
279.972
279.975
279.98
279.986
279.992
280
280.008
280.017
280.025
280.034
280.043
280.051
280.059
280.067
280.074
280.082
280.089
280.096
280.102
280.109
280.116
280.122
280.128
280.134
280.141
280.147
279.968
279.968
279.97
279.973
279.977
279.983
279.99
279.998
280.006
280.015
280.024
280.032
280.041
280.049
280.057
280.065
280.073
280.08
280.088
280.095
280.101
280.108
280.115
280.121
280.128
280.134
280.141
280.147
279.965
279.966
279.968
279.971
279.975
279.981
279.988
279.996
280.004
280.013
280.022
280.03
280.039
280.048
280.056
280.064
280.072
280.079
280.086
280.094
280.101
280.107
280.114
280.121
280.127
280.134
280.14
280.147
279.963
279.964
279.966
279.969
279.973
279.979
279.986
279.994
280.002
280.011
280.02
280.029
280.038
280.046
280.054
280.062
280.07
280.078
280.085
280.093
280.1
280.107
280.114
280.12
280.127
280.134
280.14
280.147
279.961
279.962
279.964
279.967
279.971
279.977
279.984
279.992
280.001
280.009
280.018
280.027
280.036
280.045
280.053
280.061
280.069
280.077
280.084
280.092
280.099
280.106
280.113
280.12
280.127
280.133
280.14
280.147
279.96
279.96
279.962
279.965
279.969
279.975
279.982
279.99
279.999
280.008
280.017
280.026
280.035
280.043
280.052
280.06
280.068
280.076
280.083
280.091
280.098
280.105
280.112
280.119
280.126
280.133
280.14
280.147
279.958
279.958
279.96
279.963
279.968
279.974
279.981
279.989
279.997
280.006
280.015
280.024
280.033
280.042
280.051
280.059
280.067
280.075
280.083
280.09
280.097
280.105
280.112
280.119
280.126
280.133
280.14
280.147
279.956
279.957
279.958
279.961
279.966
279.972
279.979
279.987
279.996
280.005
280.014
280.023
280.032
280.041
280.049
280.058
280.066
280.074
280.082
280.089
280.097
280.104
280.111
280.118
280.126
280.133
280.14
280.147
279.954
279.955
279.957
279.96
279.964
279.97
279.978
279.986
279.994
280.003
280.012
280.022
280.031
280.04
280.048
280.057
280.065
280.073
280.081
280.089
280.096
280.104
280.111
280.118
280.125
280.132
280.139
280.146
279.953
279.954
279.955
279.958
279.963
279.969
279.976
279.984
279.993
280.002
280.011
280.02
280.03
280.038
280.047
280.056
280.064
280.072
280.08
280.088
280.096
280.103
280.11
280.118
280.125
280.132
280.139
280.146
279.952
279.952
279.954
279.957
279.962
279.968
279.975
279.983
279.992
280.001
280.01
280.019
280.028
280.037
280.046
280.055
280.063
280.071
280.079
280.087
280.095
280.103
280.11
280.117
280.125
280.132
280.139
280.146
279.95
279.951
279.953
279.956
279.96
279.966
279.974
279.982
279.99
280
280.009
280.018
280.027
280.037
280.045
280.054
280.062
280.071
280.079
280.087
280.094
280.102
280.11
280.117
280.124
280.132
280.139
280.146
279.949
279.95
279.951
279.955
279.959
279.965
279.972
279.981
279.989
279.999
280.008
280.017
280.027
280.036
280.045
280.053
280.062
280.07
280.078
280.086
280.094
280.102
280.109
280.117
280.124
280.132
280.139
280.146
279.948
279.949
279.95
279.953
279.958
279.964
279.971
279.98
279.988
279.998
280.007
280.016
280.026
280.035
280.044
280.053
280.061
280.069
280.078
280.086
280.093
280.101
280.109
280.116
280.124
280.131
280.139
280.146
279.947
279.948
279.949
279.952
279.957
279.963
279.97
279.979
279.988
279.997
280.006
280.016
280.025
280.034
280.043
280.052
280.06
280.069
280.077
280.085
280.093
280.101
280.109
280.116
280.124
280.131
280.139
280.146
279.946
279.947
279.948
279.951
279.956
279.962
279.97
279.978
279.987
279.996
280.005
280.015
280.024
280.033
280.042
280.051
280.06
280.068
280.077
280.085
280.093
280.101
280.108
280.116
280.124
280.131
280.139
280.146
279.945
279.946
279.948
279.951
279.955
279.961
279.969
279.977
279.986
279.995
280.005
280.014
280.024
280.033
280.042
280.051
280.059
280.068
280.076
280.084
280.092
280.1
280.108
280.116
280.123
280.131
280.139
280.146
279.944
279.945
279.947
279.95
279.955
279.961
279.968
279.976
279.985
279.995
280.004
280.014
280.023
280.032
280.041
280.05
280.059
280.067
280.076
280.084
280.092
280.1
280.108
280.116
280.123
280.131
280.139
280.146
279.944
279.944
279.946
279.949
279.954
279.96
279.967
279.976
279.985
279.994
280.003
280.013
280.022
280.032
280.041
280.05
280.059
280.067
280.075
280.084
280.092
280.1
280.108
280.115
280.123
280.131
280.139
280.146
279.943
279.944
279.946
279.949
279.953
279.96
279.967
279.975
279.984
279.993
280.003
280.013
280.022
280.031
280.041
280.049
280.058
280.067
280.075
280.083
280.092
280.1
280.107
280.115
280.123
280.131
280.138
280.146
279.943
279.943
279.945
279.948
279.953
279.959
279.966
279.975
279.984
279.993
280.003
280.012
280.022
280.031
280.04
280.049
280.058
280.067
280.075
280.083
280.091
280.099
280.107
280.115
280.123
280.131
280.138
280.146
279.942
279.943
279.945
279.948
279.953
279.959
279.966
279.974
279.983
279.993
280.002
280.012
280.021
280.031
280.04
280.049
280.058
280.066
280.075
280.083
280.091
280.099
280.107
280.115
280.123
280.131
280.138
280.146
279.942
279.943
279.944
279.947
279.952
279.958
279.966
279.974
279.983
279.992
280.002
280.012
280.021
280.03
280.04
280.049
280.057
280.066
280.075
280.083
280.091
280.099
280.107
280.115
280.123
280.131
280.138
280.146
279.942
279.942
279.944
279.947
279.952
279.958
279.966
279.974
279.983
279.992
280.002
280.011
280.021
280.03
280.039
280.048
280.057
280.066
280.074
280.083
280.091
280.099
280.107
280.115
280.123
280.131
280.138
280.146
279.941
279.942
279.944
279.947
279.952
279.958
279.965
279.974
279.983
279.992
280.002
280.011
280.021
280.03
280.039
280.048
280.057
280.066
280.074
280.083
280.091
280.099
280.107
280.115
280.123
280.131
280.138
280.146
279.941
279.942
279.944
279.947
279.952
279.958
279.965
279.974
279.983
279.992
280.002
280.011
280.021
280.03
280.039
280.048
280.057
280.066
280.074
280.083
280.091
280.099
280.107
280.115
280.123
280.131
280.138
280.146
)
;

boundaryField
{
    bc-2
    {
        type            empty;
    }
    bc-3
    {
        type            empty;
    }
    bottom
    {
        type            fixedValue;
        value           uniform 280.15;
    }
    leftSide
    {
        type            zeroGradient;
    }
    naturalSurface
    {
        type            codedFixedValue;
        value           uniform 293.697;
        redirectType    seasonalFixedValue;
        code            #{
             scalar  t = this->db().time().value()/365/24/60/60;
             scalar  T0 = 6.5+273.15  ;  // average temperature
             scalar  A  = 14.5 ;          // ampitude
             scalar  p  = 8760/24/365 ;    //cycle
             scalar  R0 = 0.04;
             operator==(T0+A*Foam::sin(2*3.1415926/p*t+3.1415926/2)+R0*t); 
        #};
    }
    rightSide
    {
        type            zeroGradient;
    }
    slopesurface
    {
        type            codedFixedValue;
        value           uniform 293.697;
        redirectType    seasonalFixedValue;
        code            #{
             scalar  t = this->db().time().value()/365/24/60/60;
             scalar  T0 = 6.5+273.15  ;  // average temperature
             scalar  A  = 14.5 ;          // ampitude
             scalar  p  = 8760/24/365 ;    //cycle
             scalar  R0 = 0.04;
             operator==(T0+A*Foam::sin(2*3.1415926/p*t+3.1415926/2)+R0*t); 
        #};
    }
    subGradeSurface
    {
        type            codedFixedValue;
        value           uniform 293.697;
        redirectType    seasonalFixedValue;
        code            #{
             scalar  t = this->db().time().value()/365/24/60/60;
             scalar  T0 = 6.5+273.15  ;  // average temperature
             scalar  A  = 14.5 ;          // ampitude
             scalar  p  = 8760/24/365 ;    //cycle
             scalar  R0 = 0.04;
             operator==(T0+A*Foam::sin(2*3.1415926/p*t+3.1415926/2)+R0*t); 
        #};
    }
}


// ************************************************************************* //
