# Supplementary material for: A finite volume-based model for the hydrothermal behavior of soil under freeze–thaw cycles
Source: PLoS One. 2021 Jun 3;16(6):e0252680. doi: 10.1371/journal.pone.0252680 (PMC8174737; doi:10.1371/journal.pone.0252680)
Supplement: S1 Data — (ZIP) [file pone.0252680.s001.zip › Data at equal time interval/3.13632e+08/volContOfUnfrozenWater]

/*--------------------------------*- C++ -*----------------------------------*\
| =========                 |                                                 |
| \\      /  F ield         | OpenFOAM: The Open Source CFD Toolbox           |
|  \\    /   O peration     | Version:  2.4.0                                 |
|   \\  /    A nd           | Web:      www.OpenFOAM.org                      |
|    \\/     M anipulation  |                                                 |
\*---------------------------------------------------------------------------*/
FoamFile
{
    version     2.0;
    format      ascii;
    class       volScalarField;
    location    "3.13632e+08";
    object      volContOfUnfrozenWater;
}
// * * * * * * * * * * * * * * * * * * * * * * * * * * * * * * * * * * * * * //

dimensions      [0 0 0 0 0 0 0];

internalField   nonuniform List<scalar> 
9554
(
0.110384
0.110292
0.110111
0.109841
0.109487
0.109054
0.108546
0.107972
0.107341
0.106664
0.105953
0.105221
0.104483
0.103754
0.103049
0.102381
0.101762
0.1012
0.100701
0.100268
0.0998981
0.0995878
0.110383
0.110291
0.11011
0.109841
0.109487
0.109053
0.108545
0.107971
0.10734
0.106663
0.105952
0.10522
0.104482
0.103753
0.103048
0.10238
0.101761
0.101199
0.100701
0.100267
0.0998972
0.099587
0.110381
0.11029
0.110108
0.109839
0.109485
0.109051
0.108543
0.107969
0.107338
0.106661
0.10595
0.105218
0.10448
0.103751
0.103046
0.102378
0.101759
0.101197
0.100699
0.100265
0.0998955
0.0995852
0.110378
0.110287
0.110105
0.109836
0.109482
0.109048
0.10854
0.107966
0.107336
0.106658
0.105947
0.105215
0.104477
0.103748
0.103043
0.102375
0.101756
0.101194
0.100696
0.100263
0.0998928
0.0995827
0.110374
0.110283
0.110102
0.109832
0.109478
0.109044
0.108537
0.107963
0.107332
0.106654
0.105943
0.105211
0.104473
0.103745
0.103039
0.102371
0.101752
0.101191
0.100692
0.100259
0.0998893
0.0995792
0.11037
0.110278
0.110097
0.109827
0.109473
0.109039
0.108532
0.107958
0.107327
0.10665
0.105938
0.105206
0.104468
0.10374
0.103035
0.102367
0.101748
0.101186
0.100688
0.100254
0.0998849
0.0995749
0.110364
0.110273
0.110091
0.109822
0.109468
0.109034
0.108526
0.107952
0.107321
0.106644
0.105932
0.1052
0.104463
0.103734
0.103029
0.102361
0.101742
0.101181
0.100682
0.100249
0.0998797
0.0995698
0.110357
0.110266
0.110085
0.109815
0.109461
0.109027
0.108519
0.107945
0.107314
0.106637
0.105925
0.105194
0.104456
0.103727
0.103022
0.102354
0.101735
0.101174
0.100676
0.100243
0.0998737
0.0995639
0.11035
0.110259
0.110077
0.109807
0.109453
0.109019
0.108512
0.107938
0.107307
0.106629
0.105918
0.105186
0.104448
0.103719
0.103014
0.102347
0.101728
0.101167
0.100669
0.100236
0.0998668
0.0995572
0.110341
0.11025
0.110068
0.109799
0.109445
0.109011
0.108503
0.107929
0.107298
0.10662
0.105909
0.105177
0.104439
0.103711
0.103006
0.102338
0.10172
0.101159
0.100661
0.100228
0.0998591
0.0995497
0.110332
0.11024
0.110059
0.109789
0.109435
0.109001
0.108493
0.107919
0.107288
0.106611
0.105899
0.105167
0.10443
0.103701
0.102996
0.102329
0.10171
0.10115
0.100652
0.100219
0.0998507
0.0995415
0.110321
0.11023
0.110048
0.109778
0.109424
0.10899
0.108482
0.107908
0.107277
0.1066
0.105888
0.105157
0.104419
0.103691
0.102986
0.102319
0.1017
0.10114
0.100642
0.10021
0.0998415
0.0995325
0.110309
0.110218
0.110036
0.109766
0.109412
0.108978
0.10847
0.107896
0.107265
0.106588
0.105877
0.105145
0.104407
0.103679
0.102975
0.102308
0.10169
0.101129
0.100632
0.1002
0.0998317
0.0995228
0.110296
0.110205
0.110023
0.109753
0.109399
0.108965
0.108457
0.107883
0.107252
0.106575
0.105864
0.105132
0.104395
0.103667
0.102963
0.102296
0.101678
0.101118
0.100621
0.100189
0.0998211
0.0995125
0.110282
0.11019
0.110009
0.109739
0.109385
0.108951
0.108443
0.107869
0.107238
0.106561
0.10585
0.105119
0.104381
0.103654
0.10295
0.102283
0.101665
0.101106
0.100609
0.100178
0.0998098
0.0995015
0.110266
0.110175
0.109993
0.109723
0.109369
0.108935
0.108428
0.107854
0.107223
0.106546
0.105835
0.105104
0.104367
0.103639
0.102936
0.102269
0.101652
0.101093
0.100597
0.100165
0.099798
0.0994899
0.110249
0.110158
0.109976
0.109706
0.109352
0.108919
0.108411
0.107837
0.107207
0.10653
0.105819
0.105088
0.104351
0.103624
0.102921
0.102255
0.101638
0.101079
0.100583
0.100153
0.0997856
0.0994778
0.11023
0.110139
0.109957
0.109688
0.109334
0.1089
0.108393
0.107819
0.107189
0.106512
0.105802
0.105071
0.104335
0.103608
0.102905
0.10224
0.101624
0.101065
0.10057
0.100139
0.0997726
0.0994651
0.11021
0.110119
0.109937
0.109668
0.109314
0.10888
0.108373
0.1078
0.107169
0.106493
0.105783
0.105053
0.104317
0.103591
0.102889
0.102224
0.101608
0.10105
0.100555
0.100125
0.099759
0.0994519
0.110188
0.110097
0.109915
0.109646
0.109292
0.108859
0.108352
0.107779
0.107149
0.106473
0.105763
0.105034
0.104298
0.103573
0.102871
0.102207
0.101592
0.101034
0.10054
0.100111
0.099745
0.0994383
0.110164
0.110073
0.109892
0.109623
0.109269
0.108836
0.108329
0.107756
0.107126
0.106451
0.105742
0.105013
0.104278
0.103553
0.102852
0.102189
0.101575
0.101018
0.100525
0.100096
0.0997305
0.0994242
0.110139
0.110047
0.109866
0.109597
0.109244
0.10881
0.108304
0.107731
0.107102
0.106427
0.105719
0.104991
0.104257
0.103533
0.102832
0.10217
0.101557
0.101001
0.100508
0.10008
0.0997155
0.0994097
0.110111
0.11002
0.109839
0.10957
0.109216
0.108783
0.108277
0.107705
0.107076
0.106402
0.105694
0.104967
0.104234
0.103511
0.102812
0.10215
0.101538
0.100983
0.100491
0.100064
0.0997001
0.0993948
0.110081
0.10999
0.109809
0.10954
0.109187
0.108754
0.108248
0.107677
0.107049
0.106375
0.105668
0.104941
0.104209
0.103487
0.102789
0.102129
0.101518
0.100965
0.100474
0.100048
0.0996842
0.0993796
0.110049
0.109958
0.109777
0.109508
0.109155
0.108723
0.108217
0.107646
0.107018
0.106345
0.105639
0.104914
0.104183
0.103462
0.102766
0.102107
0.101497
0.100945
0.100455
0.10003
0.0996679
0.099364
0.110014
0.109923
0.109742
0.109474
0.109121
0.108689
0.108184
0.107613
0.106986
0.106314
0.105609
0.104884
0.104155
0.103435
0.102741
0.102083
0.101475
0.100925
0.100436
0.100012
0.0996511
0.099348
0.109978
0.109887
0.109706
0.109437
0.109084
0.108653
0.108148
0.107577
0.106951
0.10628
0.105576
0.104853
0.104125
0.103407
0.102714
0.102058
0.101452
0.100903
0.100416
0.099994
0.0996338
0.0993316
0.109938
0.109847
0.109666
0.109398
0.109045
0.108614
0.108109
0.107539
0.106914
0.106243
0.105541
0.104819
0.104092
0.103376
0.102685
0.102032
0.101427
0.10088
0.100396
0.0999748
0.099616
0.0993149
0.109897
0.109806
0.109625
0.109357
0.109004
0.108572
0.108068
0.107499
0.106874
0.106204
0.105502
0.104782
0.104057
0.103343
0.102654
0.102003
0.101401
0.100857
0.100374
0.0999548
0.0995975
0.0992977
0.109854
0.109763
0.109581
0.109313
0.10896
0.108528
0.108024
0.107455
0.106831
0.106162
0.105462
0.104743
0.10402
0.103308
0.102622
0.101973
0.101374
0.100831
0.100351
0.099934
0.0995785
0.0992801
0.109808
0.109717
0.109536
0.109267
0.108914
0.108482
0.107978
0.107409
0.106785
0.106117
0.105418
0.1047
0.10398
0.10327
0.102586
0.101941
0.101344
0.100805
0.100327
0.0999123
0.0995588
0.0992621
0.109762
0.10967
0.109488
0.109219
0.108865
0.108433
0.107928
0.107359
0.106736
0.106069
0.105371
0.104655
0.103937
0.10323
0.102548
0.101906
0.101313
0.100776
0.100302
0.0998896
0.0995384
0.0992435
0.109714
0.109622
0.109439
0.109169
0.108815
0.108381
0.107876
0.107307
0.106684
0.106017
0.10532
0.104606
0.10389
0.103186
0.102508
0.101869
0.101279
0.100746
0.100275
0.0998658
0.0995172
0.0992245
0.109665
0.109573
0.109389
0.109118
0.108762
0.108328
0.107821
0.107252
0.106628
0.105962
0.105266
0.104554
0.10384
0.103139
0.102464
0.101829
0.101243
0.100714
0.100247
0.0998409
0.0994952
0.0992049
0.109617
0.109524
0.109339
0.109066
0.108708
0.108272
0.107764
0.107193
0.106569
0.105903
0.105208
0.104498
0.103786
0.103088
0.102418
0.101786
0.101205
0.10068
0.100217
0.0998148
0.0994724
0.0991847
0.109571
0.109476
0.10929
0.109014
0.108653
0.108214
0.107704
0.107131
0.106506
0.10584
0.105146
0.104437
0.103729
0.103034
0.102367
0.101741
0.101164
0.100644
0.100185
0.0997875
0.0994487
0.099164
0.109528
0.109431
0.109241
0.108962
0.108597
0.108154
0.107641
0.107066
0.10644
0.105773
0.10508
0.104373
0.103667
0.102976
0.102314
0.101692
0.101121
0.100606
0.100152
0.0997589
0.0994241
0.0991427
0.10949
0.10939
0.109196
0.10891
0.108541
0.108093
0.107576
0.106998
0.106369
0.105702
0.105009
0.104304
0.103601
0.102914
0.102256
0.10164
0.101074
0.100565
0.100117
0.099729
0.0993986
0.0991209
0.10946
0.109356
0.109154
0.10886
0.108483
0.108029
0.107507
0.106925
0.106294
0.105626
0.104933
0.10423
0.10353
0.102847
0.102195
0.101585
0.101025
0.100523
0.10008
0.0996978
0.0993723
0.0990985
0.109446
0.10933
0.109116
0.108812
0.108425
0.107963
0.107435
0.106848
0.106214
0.105544
0.104852
0.10415
0.103454
0.102776
0.102129
0.101526
0.100973
0.100478
0.100042
0.0996654
0.0993451
0.0990757
0.109531
0.109493
0.109613
0.109593
0.1096
0.109592
0.109602
0.109562
0.109625
0.109533
0.109621
0.109573
0.109645
0.109568
0.109632
0.109583
0.109568
0.10954
0.109535
0.109638
0.10963
0.109548
0.109628
0.10959
0.109567
0.109607
0.109607
0.109595
0.109613
0.109638
0.109556
0.109607
0.109594
0.109554
0.109828
0.109481
0.110168
0.107497
0.109516
0.109486
0.10951
0.109515
0.109564
0.109593
0.109653
0.109663
0.109746
0.109568
0.109773
0.109413
0.109981
0.109733
0.109951
0.109442
0.108786
0.107281
0.109231
0.107766
0.110203
0.110226
0.110494
0.110094
0.109777
0.109847
0.110663
0.109237
0.110569
0.110034
0.110586
0.109555
0.110723
0.109357
0.11057
0.110281
0.110271
0.10905
0.110809
0.109077
0.110132
0.109997
0.110116
0.108381
0.110315
0.109855
0.109765
0.108776
0.110606
0.109458
0.109953
0.108468
0.109182
0.108128
0.110147
0.109427
0.108384
0.108208
0.109871
0.10795
0.109941
0.109257
0.109261
0.108053
0.109693
0.109081
0.109837
0.1098
0.110074
0.110056
0.107798
0.107918
0.110392
0.110609
0.107546
0.109618
0.110447
0.110683
0.109261
0.110812
0.109348
0.10872
0.110679
0.11056
0.10879
0.108439
0.110608
0.110148
0.109654
0.110231
0.108215
0.109384
0.110226
0.109607
0.110476
0.110541
0.11059
0.110862
0.109977
0.109271
0.108456
0.108995
0.108208
0.110921
0.109522
0.110583
0.109535
0.109509
0.108112
0.109704
0.110671
0.110173
0.108864
0.107492
0.109115
0.107656
0.109268
0.110008
0.109132
0.110014
0.109284
0.109463
0.110171
0.109638
0.10978
0.110395
0.110224
0.108228
0.108057
0.10899
0.110026
0.107481
0.10879
0.109452
0.11008
0.107639
0.108889
0.108119
0.109382
0.110721
0.109994
0.110021
0.109666
0.110496
0.11022
0.110211
0.11075
0.109977
0.109525
0.110514
0.110917
0.109895
0.108651
0.109821
0.109126
0.10908
0.107661
0.109717
0.110489
0.109676
0.108424
0.110728
0.110453
0.109281
0.108709
0.110237
0.110741
0.109688
0.109055
0.10966
0.109463
0.107353
0.108599
0.108325
0.109192
0.108477
0.109259
0.10969
0.108627
0.10984
0.108918
0.110448
0.109199
0.11006
0.109907
0.109478
0.110232
0.109461
0.109916
0.110201
0.110538
0.110082
0.110402
0.110142
0.110519
0.109717
0.109449
0.107839
0.108744
0.110562
0.110927
0.10766
0.108778
0.11036
0.110824
0.108606
0.109866
0.110563
0.109909
0.107231
0.108363
0.107993
0.107352
0.110523
0.110367
0.109567
0.110318
0.110176
0.109631
0.109765
0.109581
0.108232
0.109029
0.110208
0.110402
0.110628
0.110943
0.110332
0.109716
0.109758
0.109846
0.108027
0.107797
0.110742
0.110491
0.110556
0.110659
0.109935
0.11033
0.109616
0.10906
0.11021
0.109485
0.110057
0.110123
0.108794
0.109597
0.109931
0.110153
0.108814
0.109576
0.10935
0.109042
0.108972
0.109765
0.110654
0.110794
0.108764
0.108101
0.108233
0.107812
0.110825
0.110498
0.109969
0.110512
0.109456
0.109499
0.110265
0.110313
0.109404
0.10983
0.108962
0.109594
0.110896
0.110364
0.110543
0.110899
0.108525
0.109057
0.110103
0.109267
0.110261
0.110281
0.109525
0.109466
0.107906
0.108494
0.108686
0.109069
0.108575
0.108432
0.109724
0.109296
0.10962
0.10945
0.109399
0.109758
0.109747
0.110082
0.109595
0.109524
0.109586
0.110191
0.109442
0.109276
0.10795
0.108568
0.109552
0.109171
0.109874
0.110046
0.109373
0.109935
0.108711
0.108275
0.109829
0.11
0.10984
0.109854
0.109156
0.109758
0.109082
0.108745
0.109734
0.110237
0.108872
0.108449
0.10954
0.109242
0.110262
0.110323
0.110348
0.110453
0.110051
0.109622
0.110167
0.109916
0.109481
0.109783
0.10993
0.109365
0.109065
0.109633
0.109269
0.108914
0.108621
0.108298
0.110158
0.110209
0.110004
0.110333
0.110374
0.110123
0.108779
0.109092
0.107421
0.107951
0.110386
0.109921
0.110331
0.110687
0.108604
0.108978
0.109269
0.108924
0.11031
0.110362
0.107831
0.108167
0.109544
0.109179
0.110128
0.110537
0.108768
0.108454
0.110317
0.110302
0.109907
0.110335
0.110823
0.110657
0.110413
0.110246
0.10946
0.109684
0.110174
0.110398
0.109806
0.110084
0.110565
0.110468
0.109455
0.109573
0.108615
0.108034
0.110862
0.110857
0.108276
0.108735
0.110101
0.109771
0.109845
0.109843
0.107801
0.107273
0.10985
0.110231
0.107456
0.107417
0.107615
0.107526
0.10849
0.107924
0.110835
0.11066
0.109641
0.10992
0.110083
0.11008
0.109904
0.109839
0.110769
0.110796
0.108906
0.109308
0.109516
0.109508
0.110863
0.110516
0.10952
0.109492
0.109534
0.109241
0.109329
0.109617
0.109918
0.110269
0.109884
0.109659
0.109736
0.109724
0.110023
0.10999
0.107808
0.108288
0.109635
0.109692
0.108818
0.10909
0.111504
0.110599
0.111472
0.110405
0.110691
0.11072
0.110854
0.110912
0.110981
0.110988
0.111113
0.111057
0.111284
0.111093
0.111344
0.111211
0.111407
0.111398
0.11165
0.111184
0.111786
0.111532
0.111024
0.110513
0.111024
0.111815
0.111701
0.111244
0.111861
0.111348
0.111765
0.111102
0.111777
0.111365
0.1114
0.111345
0.111745
0.11091
0.111746
0.110903
0.111495
0.111538
0.111641
0.110764
0.111098
0.111117
0.111501
0.110619
0.111413
0.110856
0.111427
0.111259
0.111512
0.11057
0.110749
0.111079
0.110575
0.111479
0.11182
0.111144
0.110669
0.111326
0.1108
0.111533
0.111645
0.110925
0.111715
0.11118
0.111823
0.111418
0.111099
0.111514
0.110661
0.111546
0.111521
0.111032
0.111126
0.110972
0.110985
0.111647
0.111519
0.111511
0.111111
0.111487
0.111768
0.111842
0.111596
0.111772
0.110992
0.110655
0.111768
0.11143
0.111554
0.111192
0.111728
0.111537
0.111348
0.111271
0.111286
0.110967
0.111131
0.111505
0.111394
0.111394
0.111172
0.110539
0.111135
0.11097
0.111563
0.111263
0.110758
0.110448
0.111769
0.111508
0.111151
0.110526
0.111349
0.110807
0.111707
0.11185
0.111606
0.111364
0.11185
0.111611
0.111049
0.111272
0.111013
0.111156
0.111423
0.111096
0.111193
0.111476
0.111326
0.111148
0.111576
0.111642
0.111519
0.111653
0.111072
0.111361
0.111396
0.111103
0.111265
0.110993
0.111159
0.111417
0.111686
0.111313
0.111168
0.1109
0.111488
0.111582
0.111533
0.111539
0.111604
0.11155
0.110743
0.111086
0.111387
0.111266
0.111829
0.11181
0.110864
0.110483
0.111665
0.11169
0.111884
0.111759
0.111736
0.111619
0.111223
0.111036
0.111062
0.11145
0.111418
0.111101
0.111605
0.111489
0.111606
0.111389
0.111331
0.111417
0.11078
0.110591
0.110403
0.110796
0.110688
0.110411
0.110575
0.110874
0.110913
0.111192
0.11066
0.110971
0.111366
0.110993
0.111808
0.111878
0.110755
0.110859
0.111508
0.11137
0.11188
0.111776
0.111269
0.111236
0.111693
0.11167
0.111776
0.111725
0.111591
0.111275
0.111173
0.111101
0.111818
0.111696
0.111123
0.111311
0.110782
0.111162
0.11126
0.111269
0.110804
0.111036
0.111451
0.111493
0.111346
0.111467
0.111708
0.111689
0.111463
0.111656
0.110896
0.110977
0.111192
0.111251
0.111755
0.111624
0.111574
0.111381
0.111013
0.111021
0.110966
0.111096
0.111624
0.1116
0.111397
0.111433
0.111369
0.111228
0.111279
0.111336
0.111242
0.111228
0.110876
0.110938
0.111253
0.111058
0.111264
0.111327
0.111325
0.111441
0.111492
0.111558
0.111085
0.110794
0.111271
0.111445
0.111402
0.111412
0.111564
0.111357
0.11088
0.110795
0.111678
0.111722
0.111624
0.111586
0.111342
0.111398
0.111855
0.111867
0.110984
0.111172
0.111022
0.111243
0.11173
0.111695
0.111396
0.111124
0.111157
0.111265
0.111243
0.111473
0.11084
0.111142
0.110865
0.110926
0.111651
0.111697
0.111199
0.111134
0.111897
0.111864
0.111551
0.111541
0.111552
0.111545
0.111561
0.111557
0.111579
0.111579
0.111603
0.111606
0.111634
0.11164
0.111671
0.111679
0.111711
0.111722
0.111754
0.111766
0.111797
0.11181
0.111838
0.11185
0.111875
0.111883
0.111903
0.111906
0.111919
0.111914
0.111919
0.111904
0.111943
0.111905
0.111554
0.111546
0.111562
0.111558
0.111578
0.111577
0.111603
0.111605
0.111634
0.111639
0.111671
0.111679
0.111712
0.111722
0.111756
0.111769
0.111803
0.111818
0.11185
0.111863
0.111892
0.111904
0.111928
0.111937
0.111956
0.111958
0.11197
0.111964
0.111968
0.111951
0.110516
0.110418
0.111473
0.110403
0.110524
0.110556
0.110715
0.110778
0.110913
0.110649
0.111038
0.110987
0.111204
0.111128
0.111415
0.110947
0.111606
0.111319
0.11166
0.111031
0.111887
0.111479
0.111022
0.111825
0.111724
0.111014
0.111669
0.111107
0.111734
0.1113
0.111866
0.111109
0.111456
0.111664
0.11174
0.110994
0.111623
0.111013
0.111565
0.111512
0.11168
0.110856
0.111122
0.110875
0.111515
0.111397
0.111445
0.110879
0.111332
0.111351
0.11057
0.111487
0.111329
0.111057
0.110746
0.110774
0.110563
0.111487
0.111854
0.111077
0.11116
0.111904
0.111121
0.111774
0.111644
0.110806
0.111556
0.110758
0.111007
0.111531
0.111096
0.111698
0.111039
0.110576
0.111213
0.110978
0.111773
0.111011
0.11143
0.111595
0.111276
0.111006
0.111339
0.111933
0.111721
0.111854
0.11172
0.11152
0.11149
0.110991
0.110641
0.111362
0.110822
0.111488
0.111081
0.111567
0.111395
0.111393
0.111098
0.110412
0.111119
0.110884
0.111531
0.111023
0.111429
0.111249
0.111721
0.111923
0.111577
0.111444
0.110614
0.110991
0.11088
0.111398
0.111799
0.111907
0.111545
0.111826
0.110558
0.111246
0.111215
0.111514
0.110441
0.110885
0.111539
0.111697
0.111539
0.111327
0.111233
0.111114
0.110971
0.111207
0.110754
0.111047
0.111323
0.111208
0.111672
0.111665
0.111625
0.111268
0.111846
0.111915
0.111819
0.111744
0.111598
0.111509
0.110985
0.111441
0.111139
0.111588
0.111368
0.111032
0.110662
0.11125
0.110794
0.11136
0.110877
0.111256
0.111132
0.110917
0.111403
0.111637
0.111767
0.111871
0.110546
0.110973
0.111908
0.111825
0.110715
0.111122
0.111442
0.111599
0.110863
0.110845
0.110962
0.11135
0.111345
0.111179
0.111488
0.111124
0.110866
0.110474
0.11178
0.11167
0.111797
0.111862
0.1117
0.111738
0.111427
0.111508
0.110798
0.110538
0.110777
0.110579
0.110953
0.110658
0.111287
0.111623
0.11152
0.11131
0.111548
0.111495
0.111578
0.111645
0.111689
0.111544
0.111537
0.111484
0.11128
0.111064
0.110696
0.110461
0.111553
0.111274
0.111287
0.110912
0.111592
0.111308
0.111194
0.111505
0.11112
0.11081
0.111391
0.111283
0.111772
0.111614
0.111815
0.111567
0.110985
0.111306
0.111272
0.111291
0.110903
0.111133
0.11173
0.111675
0.111373
0.111426
0.111764
0.111656
0.111408
0.111271
0.111184
0.110947
0.111036
0.110841
0.111847
0.111894
0.111152
0.111088
0.111585
0.111369
0.111714
0.111496
0.111867
0.111933
0.110734
0.110642
0.111173
0.111265
0.111409
0.111346
0.111418
0.111161
0.111766
0.111641
0.111302
0.111306
0.111633
0.111801
0.111374
0.111225
0.110706
0.110812
0.111437
0.111268
0.111582
0.111471
0.111107
0.110788
0.110735
0.111028
0.111487
0.111365
0.111517
0.11171
0.110992
0.111137
0.110874
0.110964
0.111289
0.111357
0.111138
0.111163
0.111738
0.111655
0.111313
0.111217
0.110902
0.110933
0.111133
0.11089
0.111208
0.111067
0.111135
0.110949
0.111246
0.111414
0.111822
0.111792
0.111544
0.11147
0.111432
0.111473
0.110737
0.110471
0.11118
0.111133
0.107812
0.109506
0.110019
0.107289
0.109536
0.109504
0.109571
0.109571
0.109611
0.109575
0.109718
0.109632
0.109819
0.1095
0.109793
0.109741
0.109902
0.109959
0.110299
0.108978
0.109632
0.108509
0.110065
0.107462
0.107489
0.11018
0.110379
0.109823
0.110147
0.109897
0.110308
0.109523
0.11074
0.11001
0.110555
0.109468
0.110153
0.109514
0.110538
0.10914
0.110211
0.109271
0.110418
0.109451
0.110585
0.109207
0.109553
0.11006
0.110282
0.108733
0.110527
0.108731
0.109286
0.109411
0.110358
0.108478
0.108975
0.108979
0.109991
0.109232
0.110075
0.108377
0.10984
0.108919
0.109735
0.107824
0.110056
0.108532
0.108606
0.108757
0.10962
0.108711
0.108591
0.107836
0.109842
0.107658
0.109927
0.110204
0.108231
0.108524
0.110391
0.110413
0.108676
0.110674
0.108974
0.110698
0.109194
0.109729
0.110573
0.109431
0.110391
0.109675
0.110069
0.110299
0.108743
0.109454
0.110556
0.109544
0.109978
0.108096
0.109747
0.110205
0.110165
0.110045
0.110759
0.108886
0.11022
0.109115
0.108891
0.11062
0.109926
0.110819
0.10968
0.109124
0.110235
0.108476
0.107492
0.108576
0.10788
0.110353
0.109458
0.110113
0.108421
0.109936
0.109603
0.109861
0.109385
0.108961
0.107502
0.109464
0.109617
0.109645
0.110699
0.108035
0.107389
0.110485
0.110209
0.108703
0.10797
0.109774
0.109395
0.110059
0.109028
0.108694
0.108153
0.110066
0.110587
0.110167
0.10993
0.10944
0.109717
0.110446
0.109376
0.108288
0.107573
0.108667
0.109237
0.110259
0.110769
0.109136
0.110297
0.109924
0.109011
0.110146
0.110822
0.108943
0.109709
0.109853
0.109252
0.109509
0.109683
0.110574
0.110254
0.110372
0.109725
0.110547
0.109653
0.108557
0.10912
0.109667
0.109585
0.108765
0.109551
0.110566
0.110352
0.109767
0.110002
0.110127
0.110355
0.109051
0.109694
0.108702
0.109771
0.109198
0.10947
0.10807
0.107728
0.108375
0.107981
0.109724
0.10944
0.109999
0.109239
0.110166
0.109487
0.10769
0.108446
0.110284
0.109963
0.11029
0.110487
0.107519
0.10824
0.107772
0.107286
0.110134
0.110406
0.109841
0.109487
0.109762
0.110184
0.109991
0.110475
0.108372
0.10879
0.110074
0.109574
0.110216
0.109581
0.10852
0.109361
0.107425
0.10821
0.109811
0.11016
0.109919
0.110184
0.108004
0.108634
0.108212
0.107944
0.109107
0.109234
0.109464
0.109635
0.110641
0.110124
0.110806
0.110424
0.110116
0.110334
0.109251
0.109151
0.109835
0.110056
0.109493
0.109362
0.109706
0.10955
0.109307
0.108497
0.11053
0.110841
0.110053
0.1099
0.110273
0.110639
0.110007
0.110087
0.109392
0.10877
0.109234
0.109599
0.110653
0.110453
0.109724
0.109844
0.10805
0.108938
0.109261
0.109456
0.109611
0.109538
0.10973
0.110262
0.110312
0.110792
0.110118
0.109641
0.109826
0.109634
0.109016
0.108632
0.109536
0.109116
0.109677
0.109184
0.110509
0.110713
0.109997
0.110387
0.108263
0.108409
0.109145
0.109263
0.110724
0.110424
0.109939
0.109853
0.110185
0.110129
0.109456
0.109658
0.108213
0.109059
0.109788
0.109356
0.109507
0.10937
0.108245
0.108905
0.108833
0.109427
0.109513
0.109521
0.108606
0.109244
0.10968
0.109773
0.110241
0.110034
0.109703
0.108964
0.109232
0.109422
0.110142
0.109956
0.109627
0.109977
0.108752
0.108129
0.110444
0.110166
0.110454
0.11066
0.109706
0.10934
0.108948
0.108992
0.108524
0.109141
0.109919
0.110225
0.109984
0.109841
0.10795
0.107432
0.110264
0.110143
0.110487
0.110337
0.109011
0.109406
0.109304
0.109848
0.108854
0.108248
0.110247
0.110214
0.109555
0.109691
0.110386
0.109923
0.10841
0.10835
0.109908
0.109919
0.110445
0.110382
0.109976
0.109698
0.108157
0.108243
0.109756
0.109651
0.109522
0.109413
0.107526
0.107811
0.109531
0.109504
0.110112
0.110487
0.110005
0.110233
0.109471
0.108989
0.107238
0.107801
0.108181
0.107728
0.110144
0.110462
0.109845
0.110206
0.110205
0.109823
0.107837
0.108427
0.110242
0.109842
0.109634
0.109275
0.110463
0.110732
0.110011
0.109665
0.110652
0.110695
0.109253
0.109311
0.108335
0.108763
0.110749
0.110735
0.109449
0.109571
0.107772
0.107341
0.109782
0.110096
0.110322
0.110183
0.110545
0.110504
0.109621
0.109678
0.110418
0.110279
0.109824
0.109878
0.110118
0.110053
0.109791
0.109424
0.108025
0.107954
0.108995
0.108659
0.109601
0.109611
0.109524
0.109563
0.109572
0.10963
0.109603
0.109672
0.109616
0.109656
0.109622
0.109652
0.109607
0.109632
0.109587
0.109625
0.109576
0.109612
0.109676
0.109596
0.109652
0.109561
0.109671
0.109585
0.109627
0.109559
0.109648
0.109586
0.109671
0.109661
0.109608
0.109589
0.109644
0.109665
0.0993307
0.0991191
0.0989447
0.0987995
0.0986761
0.098568
0.0984699
0.0983777
0.0982884
0.0982001
0.0981114
0.098022
0.097932
0.0978418
0.0977521
0.0976638
0.097578
0.0974955
0.0974173
0.0973444
0.0972776
0.0972176
0.0971651
0.0971205
0.0970843
0.0970569
0.0970385
0.0970292
0.0993299
0.0991183
0.0989439
0.0987987
0.0986753
0.0985672
0.0984692
0.098377
0.0982877
0.0981993
0.0981106
0.0980213
0.0979313
0.097841
0.0977514
0.0976631
0.0975772
0.0974947
0.0974166
0.0973437
0.0972769
0.0972169
0.0971643
0.0971198
0.0970836
0.0970562
0.0970378
0.0970285
0.0993282
0.0991166
0.0989423
0.0987971
0.0986738
0.0985657
0.0984676
0.0983754
0.0982862
0.0981978
0.0981091
0.0980198
0.0979298
0.0978395
0.0977499
0.0976616
0.0975757
0.0974933
0.0974151
0.0973423
0.0972754
0.0972155
0.0971629
0.0971183
0.0970822
0.0970547
0.0970363
0.0970271
0.0993257
0.0991141
0.0989398
0.0987947
0.0986714
0.0985633
0.0984653
0.0983731
0.0982839
0.0981955
0.0981069
0.0980175
0.0979275
0.0978373
0.0977476
0.0976594
0.0975735
0.0974911
0.0974129
0.0973401
0.0972733
0.0972133
0.0971607
0.0971162
0.09708
0.0970526
0.0970342
0.0970249
0.0993223
0.0991108
0.0989366
0.0987915
0.0986682
0.0985602
0.0984622
0.0983701
0.0982808
0.0981925
0.0981038
0.0980145
0.0979245
0.0978343
0.0977447
0.0976564
0.0975706
0.0974881
0.09741
0.0973371
0.0972704
0.0972104
0.0971579
0.0971133
0.0970771
0.0970497
0.0970313
0.0970221
0.0993181
0.0991067
0.0989326
0.0987876
0.0986643
0.0985563
0.0984583
0.0983662
0.098277
0.0981887
0.0981001
0.0980107
0.0979208
0.0978306
0.0977409
0.0976527
0.0975669
0.0974844
0.0974063
0.0973335
0.0972667
0.0972068
0.0971543
0.0971097
0.0970736
0.0970462
0.0970277
0.0970185
0.0993131
0.0991018
0.0989277
0.0987828
0.0986596
0.0985517
0.0984537
0.0983617
0.0982725
0.0981841
0.0980956
0.0980062
0.0979163
0.0978261
0.0977365
0.0976483
0.0975625
0.09748
0.097402
0.0973291
0.0972624
0.0972024
0.0971499
0.0971054
0.0970693
0.0970419
0.0970235
0.0970142
0.0993073
0.0990961
0.0989222
0.0987773
0.0986542
0.0985463
0.0984484
0.0983563
0.0982672
0.0981789
0.0980903
0.098001
0.0979111
0.0978209
0.0977313
0.0976431
0.0975573
0.0974749
0.0973969
0.0973241
0.0972573
0.0971974
0.0971449
0.0971004
0.0970643
0.0970369
0.0970185
0.0970093
0.0993007
0.0990897
0.0989158
0.098771
0.098648
0.0985402
0.0984423
0.0983503
0.0982612
0.0981729
0.0980843
0.0979951
0.0979051
0.097815
0.0977254
0.0976373
0.0975515
0.0974691
0.0973911
0.0973183
0.0972516
0.0971917
0.0971392
0.0970947
0.0970586
0.0970312
0.0970128
0.0970036
0.0992934
0.0990825
0.0989087
0.0987641
0.0986411
0.0985333
0.0984355
0.0983435
0.0982544
0.0981662
0.0980776
0.0979884
0.0978985
0.0978084
0.0977188
0.0976307
0.0975449
0.0974626
0.0973846
0.0973118
0.0972451
0.0971852
0.0971328
0.0970883
0.0970522
0.0970249
0.0970065
0.0969973
0.0992853
0.0990745
0.0989009
0.0987563
0.0986334
0.0985257
0.098428
0.0983361
0.098247
0.0981587
0.0980702
0.097981
0.0978911
0.097801
0.0977115
0.0976234
0.0975377
0.0974553
0.0973774
0.0973046
0.097238
0.0971781
0.0971257
0.0970812
0.0970452
0.0970178
0.0969995
0.0969902
0.0992765
0.0990659
0.0988924
0.0987479
0.0986251
0.0985175
0.0984198
0.0983279
0.0982388
0.0981506
0.0980621
0.0979729
0.0978831
0.097793
0.0977035
0.0976154
0.0975297
0.0974474
0.0973695
0.0972968
0.0972301
0.0971703
0.0971179
0.0970735
0.0970374
0.0970101
0.0969917
0.0969825
0.099267
0.0990566
0.0988832
0.0987389
0.0986161
0.0985086
0.0984109
0.098319
0.09823
0.0981418
0.0980534
0.0979642
0.0978743
0.0977843
0.0976948
0.0976067
0.0975211
0.0974388
0.0973609
0.0972882
0.0972216
0.0971619
0.0971095
0.0970651
0.097029
0.0970017
0.0969834
0.0969742
0.0992569
0.0990466
0.0988734
0.0987292
0.0986065
0.098499
0.0984014
0.0983096
0.0982205
0.0981324
0.0980439
0.0979547
0.0978649
0.0977749
0.0976854
0.0975974
0.0975118
0.0974295
0.0973517
0.097279
0.0972125
0.0971527
0.0971004
0.097056
0.09702
0.0969927
0.0969744
0.0969652
0.0992461
0.099036
0.0988629
0.0987188
0.0985963
0.0984888
0.0983912
0.0982994
0.0982104
0.0981223
0.0980338
0.0979447
0.0978548
0.0977648
0.0976754
0.0975874
0.0975018
0.0974196
0.0973418
0.0972692
0.0972027
0.0971429
0.0970906
0.0970463
0.0970103
0.096983
0.0969647
0.0969555
0.0992348
0.0990248
0.0988519
0.0987079
0.0985854
0.098478
0.0983805
0.0982887
0.0981997
0.0981115
0.0980231
0.0979339
0.0978441
0.0977542
0.0976647
0.0975768
0.0974912
0.097409
0.0973312
0.0972587
0.0971922
0.0971325
0.0970803
0.0970359
0.097
0.0969727
0.0969544
0.0969452
0.0992229
0.0990131
0.0988404
0.0986965
0.098574
0.0984667
0.0983692
0.0982774
0.0981884
0.0981002
0.0980118
0.0979226
0.0978328
0.0977428
0.0976534
0.0975655
0.0974799
0.0973978
0.0973201
0.0972476
0.0971811
0.0971215
0.0970693
0.097025
0.0969891
0.0969618
0.0969435
0.0969344
0.0992104
0.0990009
0.0988283
0.0986845
0.0985621
0.0984548
0.0983573
0.0982655
0.0981765
0.0980883
0.0979999
0.0979107
0.0978209
0.0977309
0.0976415
0.0975536
0.0974681
0.097386
0.0973083
0.0972358
0.0971694
0.0971099
0.0970577
0.0970134
0.0969775
0.0969503
0.096932
0.0969229
0.0991975
0.0989882
0.0988158
0.0986721
0.0985498
0.0984425
0.0983449
0.0982531
0.0981641
0.0980759
0.0979874
0.0978982
0.0978084
0.0977184
0.097629
0.0975411
0.0974556
0.0973736
0.0972959
0.0972235
0.0971572
0.0970976
0.0970455
0.0970013
0.0969654
0.0969382
0.09692
0.0969108
0.0991842
0.0989751
0.0988028
0.0986592
0.0985369
0.0984296
0.0983321
0.0982402
0.0981511
0.0980629
0.0979744
0.0978851
0.0977953
0.0977053
0.0976159
0.0975281
0.0974426
0.0973606
0.097283
0.0972106
0.0971443
0.0970848
0.0970327
0.0969885
0.0969527
0.0969255
0.0969073
0.0968981
0.0991705
0.0989616
0.0987895
0.0986459
0.0985237
0.0984164
0.0983188
0.0982269
0.0981377
0.0980494
0.0979608
0.0978716
0.0977817
0.0976917
0.0976023
0.0975144
0.097429
0.097347
0.0972694
0.0971971
0.0971309
0.0970714
0.0970194
0.0969752
0.0969394
0.0969123
0.0968941
0.0968849
0.0991564
0.0989478
0.0987758
0.0986323
0.0985101
0.0984028
0.0983051
0.0982131
0.0981239
0.0980355
0.0979468
0.0978575
0.0977676
0.0976776
0.0975882
0.0975003
0.0974149
0.0973329
0.0972554
0.0971831
0.0971169
0.0970575
0.0970055
0.0969614
0.0969256
0.0968985
0.0968803
0.0968712
0.0991419
0.0989336
0.0987618
0.0986184
0.0984962
0.0983888
0.0982911
0.098199
0.0981097
0.0980211
0.0979324
0.097843
0.097753
0.0976629
0.0975735
0.0974856
0.0974003
0.0973183
0.0972408
0.0971686
0.0971024
0.0970431
0.0969911
0.096947
0.0969113
0.0968842
0.0968661
0.0968569
0.0991271
0.0989192
0.0987475
0.0986042
0.098482
0.0983746
0.0982767
0.0981845
0.098095
0.0980064
0.0979175
0.097828
0.097738
0.0976478
0.0975584
0.0974705
0.0973851
0.0973032
0.0972257
0.0971535
0.0970874
0.0970281
0.0969762
0.0969322
0.0968965
0.0968695
0.0968513
0.0968422
0.099112
0.0989044
0.098733
0.0985898
0.0984676
0.0983601
0.0982621
0.0981697
0.0980801
0.0979913
0.0979023
0.0978127
0.0977225
0.0976323
0.0975428
0.0974549
0.0973695
0.0972876
0.0972101
0.097138
0.0970719
0.0970127
0.0969608
0.0969168
0.0968812
0.0968542
0.096836
0.0968269
0.0990967
0.0988895
0.0987183
0.0985752
0.098453
0.0983454
0.0982473
0.0981547
0.0980649
0.0979759
0.0978867
0.0977969
0.0977067
0.0976164
0.0975268
0.0974389
0.0973535
0.0972716
0.0971941
0.097122
0.097056
0.0969968
0.096945
0.096901
0.0968654
0.0968384
0.0968203
0.0968112
0.099081
0.0988743
0.0987034
0.0985604
0.0984382
0.0983305
0.0982322
0.0981394
0.0980494
0.0979602
0.0978708
0.0977809
0.0976904
0.0976001
0.0975104
0.0974224
0.097337
0.0972551
0.0971777
0.0971056
0.0970396
0.0969804
0.0969287
0.0968848
0.0968492
0.0968223
0.0968042
0.0967951
0.0990651
0.0988589
0.0986884
0.0985455
0.0984233
0.0983155
0.098217
0.098124
0.0980337
0.0979443
0.0978547
0.0977645
0.0976739
0.0975834
0.0974936
0.0974056
0.0973201
0.0972382
0.0971608
0.0970887
0.0970228
0.0969637
0.096912
0.0968681
0.0968326
0.0968057
0.0967876
0.0967785
0.0990489
0.0988434
0.0986732
0.0985305
0.0984083
0.0983003
0.0982017
0.0981084
0.0980179
0.0979281
0.0978383
0.0977479
0.0976571
0.0975664
0.0974766
0.0973884
0.0973029
0.097221
0.0971436
0.0970715
0.0970056
0.0969465
0.0968949
0.0968511
0.0968156
0.0967887
0.0967707
0.0967616
0.0990323
0.0988276
0.0986579
0.0985155
0.0983933
0.0982852
0.0981863
0.0980928
0.0980019
0.0979118
0.0978217
0.097731
0.09764
0.0975491
0.0974591
0.0973709
0.0972853
0.0972034
0.097126
0.0970539
0.0969881
0.096929
0.0968774
0.0968336
0.0967982
0.0967713
0.0967533
0.0967443
0.0990155
0.0988117
0.0986425
0.0985004
0.0983782
0.09827
0.0981708
0.098077
0.0979858
0.0978954
0.0978049
0.097714
0.0976227
0.0975316
0.0974415
0.0973531
0.0972674
0.0971855
0.097108
0.097036
0.0969702
0.0969112
0.0968596
0.0968159
0.0967805
0.0967537
0.0967357
0.0967266
0.0989984
0.0987956
0.0986271
0.0984852
0.0983631
0.0982548
0.0981554
0.0980613
0.0979697
0.0978789
0.097788
0.0976968
0.0976052
0.0975139
0.0974235
0.097335
0.0972493
0.0971672
0.0970898
0.0970178
0.096952
0.096893
0.0968414
0.0967978
0.0967624
0.0967356
0.0967177
0.0967086
0.098981
0.0987793
0.0986116
0.0984701
0.0983481
0.0982397
0.09814
0.0980455
0.0979535
0.0978623
0.0977711
0.0976794
0.0975876
0.097496
0.0974054
0.0973167
0.0972309
0.0971488
0.0970713
0.0969993
0.0969335
0.0968745
0.096823
0.0967794
0.0967441
0.0967173
0.0966994
0.0966904
0.0989632
0.0987629
0.098596
0.098455
0.0983332
0.0982247
0.0981247
0.0980298
0.0979374
0.0978458
0.0977541
0.097662
0.0975698
0.0974779
0.0973871
0.0972983
0.0972123
0.0971301
0.0970526
0.0969805
0.0969147
0.0968558
0.0968043
0.0967608
0.0967255
0.0966987
0.0966808
0.0966718
0.0989452
0.0987463
0.0985804
0.09844
0.0983184
0.0982098
0.0981096
0.0980143
0.0979213
0.0978292
0.097737
0.0976446
0.0975519
0.0974597
0.0973687
0.0972796
0.0971935
0.0971112
0.0970336
0.0969615
0.0968957
0.0968369
0.0967854
0.0967419
0.0967066
0.0966799
0.096662
0.096653
0.0989268
0.0987297
0.0985649
0.0984251
0.0983037
0.098195
0.0980945
0.0979988
0.0979054
0.0978128
0.09772
0.0976271
0.097534
0.0974415
0.0973501
0.0972608
0.0971745
0.0970921
0.0970144
0.0969424
0.0968766
0.0968177
0.0967663
0.0967228
0.0966876
0.0966609
0.096643
0.096634
0.0989081
0.0987129
0.0985494
0.0984103
0.0982892
0.0981805
0.0980797
0.0979835
0.0978896
0.0977964
0.0977031
0.0976096
0.0975161
0.0974231
0.0973314
0.0972419
0.0971554
0.0970729
0.0969951
0.096923
0.0968572
0.0967984
0.096747
0.0967035
0.0966683
0.0966417
0.0966238
0.0966148
0.0988892
0.098696
0.098534
0.0983957
0.098275
0.0981662
0.0980651
0.0979685
0.097874
0.0977801
0.0976863
0.0975922
0.0974982
0.0974048
0.0973127
0.0972229
0.0971362
0.0970535
0.0969757
0.0969035
0.0968377
0.0967789
0.0967275
0.0966841
0.0966489
0.0966223
0.0966045
0.0965955
0.09887
0.0986792
0.0985187
0.0983814
0.098261
0.0981522
0.0980508
0.0979537
0.0978585
0.097764
0.0976695
0.0975749
0.0974803
0.0973864
0.097294
0.0972039
0.097117
0.0970341
0.0969562
0.096884
0.0968181
0.0967593
0.0967079
0.0966645
0.0966294
0.0966028
0.096585
0.0965761
0.0988506
0.0986623
0.0985035
0.0983672
0.0982473
0.0981385
0.0980368
0.0979391
0.0978433
0.0977482
0.097653
0.0975576
0.0974625
0.0973681
0.0972753
0.0971849
0.0970977
0.0970146
0.0969366
0.0968643
0.0967984
0.0967396
0.0966882
0.0966449
0.0966098
0.0965832
0.0965654
0.0965565
0.109408
0.109439
0.109462
0.109472
0.109469
0.109457
0.109168
0.109214
0.109251
0.10928
0.1093
0.109314
0.108849
0.108909
0.108962
0.109008
0.109047
0.109081
0.108454
0.108529
0.108597
0.108658
0.108713
0.108763
0.107989
0.108078
0.10816
0.108234
0.108302
0.108365
0.107463
0.107563
0.107656
0.107742
0.107821
0.107894
0.106882
0.106992
0.107094
0.107189
0.107276
0.107358
0.106258
0.106374
0.106483
0.106584
0.106678
0.106766
0.1056
0.105721
0.105834
0.105939
0.106037
0.106128
0.104921
0.105043
0.105157
0.105264
0.105364
0.105457
0.104233
0.104353
0.104466
0.104573
0.104672
0.104765
0.103549
0.103665
0.103775
0.103878
0.103975
0.104066
0.102882
0.102992
0.103096
0.103194
0.103286
0.103373
0.102244
0.102345
0.102442
0.102533
0.102619
0.1027
0.101646
0.101737
0.101825
0.101907
0.101986
0.10206
0.101096
0.101176
0.101253
0.101327
0.101397
0.101463
0.100599
0.100669
0.100735
0.100799
0.10086
0.100918
0.10016
0.100218
0.100274
0.100328
0.10038
0.10043
0.0997767
0.0998244
0.0998709
0.099916
0.0999596
0.100002
0.0994478
0.0994862
0.099524
0.0995609
0.0995968
0.0996317
0.0991686
0.0991991
0.0992293
0.0992591
0.0992884
0.0993171
0.0989329
0.098957
0.0989811
0.0990051
0.0990289
0.0990525
0.0988311
0.0986456
0.0984886
0.0983534
0.0982339
0.0981252
0.0980231
0.0979249
0.0978284
0.0977325
0.0976366
0.0975406
0.0974448
0.0973499
0.0972566
0.0971658
0.0970784
0.0969951
0.096917
0.0968446
0.0967787
0.0967198
0.0966685
0.0966252
0.0965901
0.0965636
0.0965458
0.0965369
0.0988115
0.0986289
0.098474
0.0983399
0.098221
0.0981122
0.0980099
0.097911
0.0978138
0.0977171
0.0976204
0.0975237
0.0974272
0.0973318
0.097238
0.0971468
0.0970591
0.0969757
0.0968973
0.0968249
0.0967589
0.0967001
0.0966488
0.0966054
0.0965704
0.0965439
0.0965261
0.0965172
0.0987919
0.0986125
0.0984597
0.0983269
0.0982085
0.0980997
0.097997
0.0978975
0.0977996
0.097702
0.0976045
0.0975069
0.0974098
0.0973138
0.0972195
0.0971279
0.0970399
0.0969562
0.0968777
0.0968052
0.0967392
0.0966803
0.096629
0.0965857
0.0965507
0.0965242
0.0965065
0.0964976
0.0987725
0.0985963
0.0984457
0.0983143
0.0981964
0.0980877
0.0979845
0.0978844
0.0977856
0.0976872
0.0975888
0.0974904
0.0973926
0.0972959
0.0972011
0.0971091
0.0970207
0.0969368
0.0968582
0.0967855
0.0967194
0.0966605
0.0966093
0.096566
0.096531
0.0965046
0.0964868
0.096478
0.0987531
0.0985805
0.0984322
0.0983021
0.0981849
0.0980762
0.0979726
0.0978717
0.0977721
0.0976727
0.0975734
0.0974742
0.0973756
0.0972782
0.0971828
0.0970904
0.0970016
0.0969175
0.0968387
0.0967659
0.0966998
0.0966409
0.0965896
0.0965463
0.0965114
0.096485
0.0964673
0.0964584
0.0987341
0.0985651
0.0984193
0.0982906
0.0981739
0.0980651
0.0979611
0.0978595
0.0977589
0.0976586
0.0975583
0.0974582
0.0973587
0.0972607
0.0971647
0.0970718
0.0969827
0.0968983
0.0968193
0.0967464
0.0966803
0.0966213
0.09657
0.0965268
0.0964918
0.0964655
0.0964478
0.0964389
0.109373
0.109118
0.108782
0.108372
0.107893
0.107355
0.106765
0.106133
0.105472
0.104791
0.104105
0.103426
0.102767
0.102138
0.101551
0.101013
0.100528
0.1001
0.0997282
0.0994091
0.0991381
0.0989092
0.109339
0.109066
0.108712
0.108284
0.107791
0.10724
0.10664
0.106001
0.105336
0.104655
0.103971
0.103298
0.102646
0.102028
0.101453
0.100927
0.100455
0.10004
0.0996791
0.0993701
0.0991078
0.0988858
0.109309
0.109012
0.108637
0.108191
0.107681
0.107117
0.106506
0.105861
0.105192
0.104511
0.103831
0.103163
0.102521
0.101914
0.101351
0.100839
0.100381
0.0999781
0.0996295
0.0993311
0.0990777
0.0988628
0.109283
0.108958
0.108559
0.108092
0.107565
0.106986
0.106365
0.105713
0.10504
0.10436
0.103683
0.103023
0.10239
0.101795
0.101246
0.100748
0.100305
0.0999159
0.0995798
0.0992923
0.099048
0.0988405
0.109258
0.108902
0.108476
0.107987
0.107441
0.106847
0.106216
0.105556
0.104881
0.104201
0.10353
0.102877
0.102256
0.101674
0.101139
0.100656
0.100228
0.0998532
0.0995301
0.0992539
0.0990189
0.0988188
0.10923
0.108841
0.108387
0.107874
0.107309
0.106701
0.106058
0.105392
0.104715
0.104037
0.10337
0.102727
0.102117
0.101549
0.10103
0.100563
0.10015
0.0997907
0.0994808
0.0992161
0.0989906
0.098798
0.109192
0.108771
0.10829
0.107754
0.10717
0.106546
0.105893
0.105221
0.104541
0.103866
0.103206
0.102573
0.101976
0.101423
0.10092
0.10047
0.100073
0.0997287
0.0994324
0.0991793
0.0989633
0.0987781
0.109143
0.108692
0.108184
0.107625
0.107022
0.106384
0.10572
0.105043
0.104362
0.10369
0.103037
0.102415
0.101832
0.101295
0.100809
0.100376
0.0999967
0.0996677
0.0993851
0.0991437
0.0989373
0.0987595
0.109083
0.108603
0.108068
0.107487
0.106865
0.106213
0.10554
0.104858
0.104177
0.10351
0.102866
0.102256
0.101687
0.101167
0.100699
0.100284
0.0999215
0.0996081
0.0993394
0.0991096
0.0989126
0.0987421
0.109012
0.108503
0.107943
0.10734
0.106701
0.106035
0.105354
0.104668
0.103988
0.103326
0.102692
0.102095
0.101542
0.10104
0.10059
0.100193
0.0998481
0.0995505
0.0992956
0.0990773
0.0988896
0.0987261
0.10893
0.108393
0.107808
0.107184
0.106529
0.105851
0.105163
0.104474
0.103796
0.103141
0.102517
0.101934
0.101399
0.100914
0.100483
0.100105
0.0997773
0.0994954
0.0992541
0.0990471
0.0988683
0.0987116
0.108833
0.108271
0.107665
0.107021
0.10635
0.105662
0.104967
0.104277
0.103602
0.102955
0.102343
0.101775
0.101257
0.100791
0.10038
0.10002
0.0997096
0.0994432
0.0992151
0.0990192
0.098849
0.0986987
0.108727
0.108141
0.107513
0.106851
0.106166
0.105468
0.104768
0.104078
0.103408
0.102769
0.102171
0.101619
0.101118
0.100672
0.10028
0.0999388
0.0996455
0.0993943
0.0991791
0.0989937
0.0988317
0.0986875
0.108611
0.108002
0.107354
0.106676
0.105978
0.105272
0.104568
0.103879
0.103215
0.102587
0.102002
0.101466
0.100985
0.100558
0.100185
0.0998621
0.0995856
0.0993491
0.0991463
0.0989709
0.0988166
0.098678
0.108488
0.107857
0.10719
0.106497
0.105788
0.105075
0.104369
0.103683
0.103026
0.102408
0.101838
0.10132
0.100857
0.100449
0.100095
0.0997906
0.0995303
0.0993079
0.0991169
0.0989508
0.0988037
0.0986703
0.108357
0.107707
0.107023
0.106316
0.105598
0.104879
0.104173
0.10349
0.102841
0.102235
0.10168
0.101179
0.100735
0.100347
0.100012
0.0997247
0.0994799
0.0992709
0.0990909
0.0989336
0.0987931
0.0986643
0.108222
0.107553
0.106854
0.106135
0.105409
0.104686
0.10398
0.103302
0.102663
0.10207
0.10153
0.101047
0.100622
0.100253
0.0999353
0.0996649
0.0994348
0.0992383
0.0990686
0.0989192
0.0987847
0.09866
0.108082
0.107397
0.106685
0.105956
0.105223
0.104498
0.103794
0.103122
0.102492
0.101913
0.101389
0.100924
0.100517
0.100166
0.0998659
0.0996113
0.099395
0.0992101
0.0990498
0.0989077
0.0987784
0.0986573
0.107941
0.107242
0.106518
0.105781
0.105043
0.104317
0.103616
0.102951
0.102332
0.101766
0.101258
0.10081
0.100421
0.100088
0.099804
0.099564
0.0993605
0.0991863
0.0990344
0.0988988
0.0987741
0.0986561
0.107801
0.107089
0.106355
0.105611
0.10487
0.104144
0.103447
0.10279
0.102182
0.10163
0.101138
0.100707
0.100335
0.100018
0.0997495
0.0995232
0.0993313
0.0991667
0.0990223
0.0988924
0.0987717
0.0986562
0.107664
0.106941
0.106199
0.105449
0.104705
0.103981
0.103289
0.102641
0.102044
0.101506
0.101029
0.100614
0.100258
0.0999565
0.0997023
0.0994884
0.0993071
0.099151
0.0990133
0.0988883
0.0987709
0.0986575
0.10753
0.106798
0.106049
0.105296
0.104551
0.10383
0.103144
0.102504
0.101918
0.101394
0.100932
0.100532
0.100191
0.0999035
0.0996622
0.0994595
0.0992876
0.099139
0.0990071
0.0988862
0.0987716
0.0986598
0.107402
0.106663
0.105909
0.105153
0.104409
0.10369
0.103011
0.10238
0.101806
0.101294
0.100846
0.10046
0.100133
0.0998585
0.0996288
0.0994361
0.0992724
0.0991303
0.0990033
0.0988858
0.0987735
0.0986628
0.107282
0.106537
0.105779
0.105021
0.104279
0.103564
0.102891
0.102269
0.101706
0.101206
0.100771
0.100399
0.100084
0.099821
0.0996015
0.0994175
0.0992609
0.0991244
0.0990015
0.0988869
0.0987763
0.0986665
0.107172
0.106422
0.105661
0.104902
0.104161
0.103451
0.102785
0.102171
0.101618
0.10113
0.100707
0.100346
0.100043
0.0997902
0.0995797
0.0994032
0.0992527
0.0991209
0.0990014
0.098889
0.0987797
0.0986704
0.107069
0.106317
0.105554
0.104796
0.104058
0.103352
0.102692
0.102087
0.101543
0.101066
0.100653
0.100303
0.100009
0.0997655
0.0995627
0.0993926
0.0992472
0.0991193
0.0990025
0.0988919
0.0987836
0.0986746
0.106979
0.106224
0.105461
0.104704
0.103968
0.103267
0.102613
0.102015
0.10148
0.101012
0.100608
0.100267
0.0999825
0.0997461
0.0995498
0.0993851
0.0992439
0.0991191
0.0990045
0.0988953
0.0987875
0.0986787
0.106902
0.106145
0.105381
0.104625
0.103892
0.103195
0.102546
0.101955
0.101428
0.100967
0.100572
0.100239
0.0999613
0.0997312
0.0995403
0.09938
0.0992422
0.0991198
0.099007
0.0988987
0.0987914
0.0986825
0.106835
0.106078
0.105315
0.10456
0.103829
0.103136
0.102492
0.101907
0.101386
0.100932
0.100544
0.100217
0.0999451
0.0997202
0.0995335
0.0993767
0.0992416
0.0991212
0.0990095
0.098902
0.098795
0.098686
0.106783
0.106025
0.105262
0.104509
0.10378
0.10309
0.10245
0.10187
0.101354
0.100906
0.100523
0.100201
0.0999333
0.0997123
0.0995289
0.0993747
0.0992416
0.0991227
0.0990119
0.0989049
0.098798
0.0986889
0.106746
0.105987
0.105224
0.104472
0.103745
0.103057
0.10242
0.101843
0.101331
0.100887
0.100507
0.100189
0.0999251
0.0997069
0.099526
0.0993737
0.099242
0.099124
0.099014
0.0989072
0.0988004
0.0986912
0.106723
0.105964
0.1052
0.104448
0.103722
0.103036
0.102401
0.101826
0.101317
0.100875
0.100498
0.100182
0.0999201
0.0997038
0.0995244
0.0993733
0.0992425
0.0991251
0.0990154
0.0989088
0.098802
0.0986927
0.106715
0.105954
0.10519
0.104438
0.103712
0.103027
0.102393
0.101819
0.101311
0.10087
0.100494
0.100179
0.0999182
0.0997026
0.0995239
0.0993732
0.0992428
0.0991257
0.0990161
0.0989096
0.0988028
0.0986935
0.0987155
0.0985502
0.0984069
0.0982796
0.0981635
0.0980547
0.0979501
0.0978477
0.0977462
0.0976449
0.0975436
0.0974425
0.0973422
0.0972434
0.0971469
0.0970535
0.096964
0.0968793
0.0968002
0.0967272
0.0966609
0.0966019
0.0965507
0.0965074
0.0964725
0.0964462
0.0964285
0.0964196
0.0986974
0.098536
0.0983951
0.0982693
0.0981537
0.0980448
0.0979397
0.0978365
0.0977339
0.0976316
0.0975292
0.0974272
0.097326
0.0972265
0.0971293
0.0970354
0.0969456
0.0968606
0.0967812
0.0967081
0.0966418
0.0965828
0.0965315
0.0964883
0.0964534
0.0964271
0.0964094
0.0964006
0.0986799
0.0985224
0.098384
0.0982596
0.0981446
0.0980355
0.0979298
0.0978257
0.0977221
0.0976186
0.0975152
0.0974122
0.0973101
0.0972098
0.097112
0.0970176
0.0969274
0.0968421
0.0967625
0.0966893
0.0966229
0.0965638
0.0965126
0.0964694
0.0964345
0.0964082
0.0963906
0.0963817
0.0986631
0.0985094
0.0983736
0.0982505
0.098136
0.0980267
0.0979204
0.0978153
0.0977107
0.097606
0.0975015
0.0973974
0.0972945
0.0971934
0.0970949
0.097
0.0969094
0.0968238
0.096744
0.0966706
0.0966042
0.0965451
0.0964938
0.0964506
0.0964158
0.0963895
0.0963719
0.0963631
0.098647
0.0984972
0.0983639
0.0982421
0.098128
0.0980185
0.0979115
0.0978054
0.0976996
0.0975938
0.0974881
0.097383
0.0972791
0.0971772
0.0970781
0.0969827
0.0968916
0.0968058
0.0967258
0.0966522
0.0965857
0.0965266
0.0964753
0.0964322
0.0963974
0.0963711
0.0963535
0.0963447
0.0986317
0.0984859
0.098355
0.0982345
0.0981207
0.0980109
0.0979031
0.097796
0.097689
0.097582
0.0974751
0.0973689
0.0972641
0.0971614
0.0970616
0.0969656
0.0968742
0.096788
0.0967078
0.0966341
0.0965675
0.0965084
0.0964571
0.096414
0.0963792
0.096353
0.0963354
0.0963266
0.0986174
0.0984754
0.0983468
0.0982275
0.098114
0.0980038
0.0978952
0.097787
0.0976788
0.0975705
0.0974625
0.0973552
0.0972494
0.0971459
0.0970454
0.0969489
0.096857
0.0967706
0.0966901
0.0966164
0.0965497
0.0964905
0.0964392
0.0963961
0.0963614
0.0963352
0.0963176
0.0963088
0.0986042
0.0984658
0.0983395
0.0982212
0.0981079
0.0979973
0.0978878
0.0977784
0.097669
0.0975594
0.0974502
0.0973418
0.097235
0.0971307
0.0970295
0.0969325
0.0968402
0.0967534
0.0966728
0.0965989
0.0965321
0.096473
0.0964217
0.0963786
0.0963438
0.0963177
0.0963002
0.0962914
0.098592
0.0984572
0.098333
0.0982157
0.0981025
0.0979913
0.0978808
0.0977703
0.0976596
0.0975487
0.0974382
0.0973287
0.097221
0.0971158
0.097014
0.0969164
0.0968237
0.0967367
0.0966558
0.0965818
0.096515
0.0964558
0.0964045
0.0963614
0.0963267
0.0963006
0.0962831
0.0962743
0.0985811
0.0984496
0.0983273
0.0982109
0.0980976
0.0979858
0.0978743
0.0977626
0.0976505
0.0975384
0.0974267
0.097316
0.0972073
0.0971013
0.0969989
0.0969007
0.0968076
0.0967203
0.0966393
0.0965651
0.0964982
0.096439
0.0963877
0.0963447
0.09631
0.0962839
0.0962664
0.0962577
0.0985714
0.0984431
0.0983225
0.0982067
0.0980933
0.0979808
0.0978683
0.0977553
0.0976419
0.0975284
0.0974154
0.0973037
0.097194
0.0970872
0.0969841
0.0968854
0.096792
0.0967043
0.0966231
0.0965488
0.0964819
0.0964226
0.0963714
0.0963283
0.0962937
0.0962676
0.0962502
0.0962414
0.0985631
0.0984376
0.0983186
0.0982033
0.0980896
0.0979763
0.0978626
0.0977483
0.0976336
0.0975188
0.0974046
0.0972918
0.0971811
0.0970735
0.0969697
0.0968706
0.0967767
0.0966888
0.0966074
0.096533
0.096466
0.0964067
0.0963555
0.0963125
0.0962779
0.0962518
0.0962344
0.0962257
0.0985561
0.0984332
0.0983155
0.0982005
0.0980865
0.0979723
0.0978574
0.0977418
0.0976257
0.0975095
0.0973941
0.0972802
0.0971686
0.0970602
0.0969558
0.0968561
0.0967619
0.0966737
0.0965922
0.0965177
0.0964506
0.0963913
0.0963401
0.0962971
0.0962626
0.0962365
0.0962191
0.0962104
0.0985504
0.0984298
0.0983132
0.0981984
0.0980839
0.0979687
0.0978526
0.0977356
0.0976181
0.0975006
0.097384
0.097269
0.0971565
0.0970474
0.0969423
0.0968422
0.0967476
0.0966592
0.0965774
0.0965028
0.0964357
0.0963765
0.0963252
0.0962823
0.0962478
0.0962218
0.0962044
0.0961957
0.0985461
0.0984275
0.0983117
0.0981969
0.0980817
0.0979655
0.0978482
0.0977298
0.0976109
0.0974921
0.0973743
0.0972583
0.0971449
0.0970349
0.0969293
0.0968287
0.0967338
0.0966451
0.0965633
0.0964886
0.0964214
0.0963621
0.0963109
0.096268
0.0962335
0.0962076
0.0961902
0.0961815
0.0985431
0.0984261
0.098311
0.098196
0.09808
0.0979627
0.0978441
0.0977243
0.097604
0.097484
0.097365
0.0972479
0.0971337
0.097023
0.0969168
0.0968158
0.0967205
0.0966317
0.0965496
0.0964748
0.0964077
0.0963484
0.0962972
0.0962543
0.0962199
0.0961939
0.0961766
0.0961679
0.0985414
0.0984257
0.098311
0.0981956
0.0980788
0.0979603
0.0978403
0.0977192
0.0975975
0.0974762
0.0973561
0.097238
0.0971229
0.0970116
0.0969049
0.0968034
0.0967078
0.0966187
0.0965366
0.0964617
0.0963945
0.0963352
0.0962841
0.0962412
0.0962068
0.0961809
0.0961636
0.096155
0.0985408
0.0984262
0.0983115
0.0981956
0.0980779
0.0979582
0.0978369
0.0977143
0.0975914
0.0974688
0.0973476
0.0972286
0.0971127
0.0970007
0.0968934
0.0967916
0.0966957
0.0966064
0.0965241
0.0964492
0.096382
0.0963227
0.0962716
0.0962288
0.0961944
0.0961685
0.0961513
0.0961426
0.0985413
0.0984274
0.0983127
0.0981961
0.0980774
0.0979564
0.0978337
0.0977098
0.0975856
0.0974618
0.0973395
0.0972196
0.0971029
0.0969903
0.0968826
0.0967803
0.0966842
0.0965947
0.0965123
0.0964374
0.0963701
0.0963108
0.0962598
0.096217
0.0961826
0.0961568
0.0961396
0.0961309
0.0985428
0.0984293
0.0983143
0.098197
0.0980771
0.0979549
0.0978308
0.0977056
0.0975801
0.0974552
0.0973319
0.0972111
0.0970937
0.0969805
0.0968723
0.0967697
0.0966734
0.0965837
0.0965012
0.0964262
0.0963589
0.0962997
0.0962486
0.0962059
0.0961716
0.0961458
0.0961285
0.0961199
0.0985451
0.0984318
0.0983163
0.0981981
0.0980771
0.0979536
0.0978282
0.0977017
0.097575
0.097449
0.0973248
0.0972031
0.0970851
0.0969713
0.0968627
0.0967598
0.0966632
0.0965734
0.0964908
0.0964157
0.0963484
0.0962892
0.0962382
0.0961955
0.0961612
0.0961354
0.0961182
0.0961096
0.098548
0.0984346
0.0983186
0.0981995
0.0980773
0.0979526
0.0978259
0.0976981
0.0975703
0.0974433
0.0973181
0.0971957
0.097077
0.0969627
0.0968537
0.0967505
0.0966537
0.0965638
0.0964811
0.096406
0.0963387
0.0962795
0.0962284
0.0961858
0.0961515
0.0961258
0.0961086
0.0961
0.0985515
0.0984378
0.0983211
0.098201
0.0980777
0.0979517
0.0978238
0.0976949
0.0975659
0.0974379
0.0973119
0.0971888
0.0970695
0.0969548
0.0968454
0.0967419
0.0966449
0.0965549
0.0964721
0.0963969
0.0963297
0.0962705
0.0962195
0.0961769
0.0961427
0.096117
0.0960998
0.0960912
0.0985552
0.0984412
0.0983237
0.0982026
0.0980781
0.097951
0.0978219
0.0976919
0.0975619
0.097433
0.0973062
0.0971825
0.0970626
0.0969475
0.0968378
0.096734
0.0966369
0.0965467
0.0964639
0.0963887
0.0963214
0.0962622
0.0962113
0.0961687
0.0961345
0.0961089
0.0960917
0.0960831
0.0985592
0.0984446
0.0983263
0.0982042
0.0980787
0.0979504
0.0978202
0.0976892
0.0975583
0.0974286
0.0973011
0.0971767
0.0970564
0.0969409
0.0968308
0.0967269
0.0966296
0.0965393
0.0964564
0.0963813
0.096314
0.0962548
0.0962039
0.0961613
0.0961272
0.0961015
0.0960844
0.0960759
0.0985631
0.098448
0.0983289
0.0982058
0.0980792
0.0979499
0.0978188
0.0976868
0.097555
0.0974246
0.0972965
0.0971716
0.0970508
0.096935
0.0968247
0.0967206
0.0966231
0.0965327
0.0964498
0.0963746
0.0963073
0.0962482
0.0961973
0.0961548
0.0961206
0.096095
0.0960779
0.0960694
0.0985669
0.0984512
0.0983313
0.0982073
0.0980798
0.0979496
0.0978175
0.0976847
0.0975522
0.0974211
0.0972924
0.0971671
0.0970459
0.0969298
0.0968193
0.096715
0.0966174
0.096527
0.096444
0.0963688
0.0963015
0.0962424
0.0961915
0.096149
0.0961149
0.0960893
0.0960722
0.0960637
0.0985704
0.0984542
0.0983335
0.0982087
0.0980804
0.0979493
0.0978164
0.0976829
0.0975498
0.0974181
0.0972889
0.0971632
0.0970417
0.0969253
0.0968146
0.0967102
0.0966125
0.096522
0.096439
0.0963638
0.0962965
0.0962374
0.0961866
0.0961441
0.09611
0.0960844
0.0960674
0.0960588
0.0985735
0.0984567
0.0983355
0.09821
0.0980809
0.0979491
0.0978156
0.0976814
0.0975478
0.0974156
0.0972861
0.09716
0.0970383
0.0969216
0.0968108
0.0967062
0.0966085
0.0965179
0.0964349
0.0963597
0.0962924
0.0962333
0.0961825
0.09614
0.096106
0.0960804
0.0960633
0.0960548
0.0985761
0.0984589
0.0983371
0.098211
0.0980813
0.0979489
0.0978149
0.0976803
0.0975462
0.0974137
0.0972838
0.0971574
0.0970355
0.0969187
0.0968077
0.0967031
0.0966053
0.0965147
0.0964316
0.0963564
0.0962891
0.09623
0.0961792
0.0961368
0.0961027
0.0960772
0.0960601
0.0960516
0.0985781
0.0984605
0.0983383
0.0982118
0.0980817
0.0979489
0.0978144
0.0976794
0.097545
0.0974122
0.0972821
0.0971556
0.0970335
0.0969166
0.0968055
0.0967008
0.0966029
0.0965123
0.0964292
0.096354
0.0962867
0.0962277
0.0961768
0.0961344
0.0961004
0.0960748
0.0960578
0.0960493
0.0985795
0.0984616
0.0983391
0.0982123
0.0980819
0.0979488
0.0978141
0.0976789
0.0975443
0.0974113
0.097281
0.0971544
0.0970322
0.0969152
0.096804
0.0966993
0.0966014
0.0965108
0.0964277
0.0963525
0.0962852
0.0962261
0.0961753
0.0961329
0.0960989
0.0960733
0.0960563
0.0960478
0.0985801
0.0984622
0.0983395
0.0982126
0.0980821
0.0979489
0.097814
0.0976787
0.097544
0.097411
0.0972806
0.0971539
0.0970317
0.0969146
0.0968034
0.0966987
0.0966008
0.0965101
0.0964271
0.0963518
0.0962846
0.0962255
0.0961747
0.0961322
0.0960982
0.0960727
0.0960557
0.0960471
0.0989183
0.0991491
0.0994225
0.0997447
0.100121
0.100553
0.101042
0.101585
0.102176
0.102809
0.103472
0.104154
0.104842
0.105524
0.106186
0.106816
0.107404
0.107939
0.108414
0.10882
0.109151
0.109401
0.0988954
0.0991196
0.0993847
0.0996972
0.100062
0.100482
0.100959
0.10149
0.10207
0.102693
0.103349
0.104025
0.104711
0.105393
0.106058
0.106695
0.107292
0.107839
0.108327
0.108749
0.109096
0.109362
0.098873
0.0990903
0.0993469
0.0996492
0.100002
0.10041
0.100874
0.101392
0.10196
0.102572
0.103219
0.10389
0.104573
0.105254
0.105923
0.106566
0.107173
0.107732
0.108235
0.108673
0.109039
0.109326
0.0988512
0.0990614
0.0993093
0.099601
0.0999422
0.100337
0.100786
0.101291
0.101846
0.102447
0.103084
0.103748
0.104427
0.105108
0.10578
0.10643
0.107046
0.107618
0.108138
0.108595
0.108983
0.109293
0.09883
0.0990331
0.0992719
0.0995529
0.0998815
0.100262
0.100697
0.101187
0.101729
0.102317
0.102944
0.1036
0.104274
0.104955
0.105629
0.106285
0.106912
0.107498
0.108035
0.108513
0.108925
0.109264
0.0988096
0.0990055
0.0992352
0.099505
0.0998208
0.100187
0.100607
0.101082
0.101608
0.102183
0.102798
0.103446
0.104115
0.104794
0.105471
0.106133
0.10677
0.107371
0.107926
0.108426
0.108864
0.109234
0.0987902
0.0989788
0.0991992
0.0994578
0.0997604
0.100112
0.100516
0.100975
0.101486
0.102046
0.102649
0.103287
0.10395
0.104627
0.105305
0.105974
0.106621
0.107236
0.107809
0.108333
0.108798
0.1092
0.0987718
0.0989532
0.0991643
0.0994115
0.0997008
0.100037
0.100425
0.100867
0.101361
0.101906
0.102496
0.103124
0.103779
0.104453
0.105133
0.105807
0.106464
0.107094
0.107686
0.108232
0.108724
0.109158
0.0987545
0.0989288
0.0991307
0.0993665
0.0996422
0.0999636
0.100335
0.100759
0.101236
0.101765
0.10234
0.102956
0.103604
0.104274
0.104954
0.105633
0.1063
0.106943
0.107554
0.108122
0.108641
0.109103
0.0987385
0.0989059
0.0990986
0.099323
0.0995853
0.0998912
0.100246
0.100652
0.101111
0.101623
0.102183
0.102786
0.103425
0.10409
0.104769
0.105452
0.106128
0.106785
0.107413
0.108003
0.108547
0.109038
0.0987238
0.0988844
0.0990683
0.0992815
0.0995303
0.0998207
0.100158
0.100546
0.100987
0.101481
0.102025
0.102615
0.103243
0.103902
0.10458
0.105266
0.105949
0.106619
0.107264
0.107876
0.108445
0.108965
0.0987106
0.0988648
0.09904
0.0992423
0.0994778
0.0997528
0.100073
0.100442
0.100865
0.10134
0.101867
0.102443
0.10306
0.103711
0.104386
0.105075
0.105765
0.106446
0.107108
0.107739
0.108332
0.108877
0.0986989
0.0988469
0.0990139
0.0992056
0.0994282
0.099688
0.099991
0.100342
0.100745
0.101202
0.101711
0.102271
0.102877
0.103519
0.10419
0.10488
0.105576
0.106267
0.106944
0.107594
0.10821
0.108782
0.0986888
0.098831
0.0989902
0.0991717
0.0993818
0.0996268
0.099913
0.100246
0.10063
0.101067
0.101558
0.102102
0.102694
0.103328
0.103994
0.104682
0.105383
0.106084
0.106774
0.107442
0.10808
0.108678
0.0986802
0.0988172
0.0989689
0.0991409
0.099339
0.0995697
0.0998394
0.100154
0.100519
0.100937
0.10141
0.101937
0.102515
0.103138
0.103797
0.104484
0.105188
0.105897
0.106599
0.107284
0.107941
0.108562
0.0986734
0.0988054
0.0989504
0.0991132
0.0993
0.0995171
0.099771
0.100068
0.100414
0.100813
0.101267
0.101777
0.10234
0.102951
0.103603
0.104288
0.104993
0.105708
0.106421
0.10712
0.107796
0.108437
0.0986681
0.0987958
0.0989344
0.099089
0.0992651
0.0994692
0.099708
0.099988
0.100315
0.100695
0.101131
0.101623
0.102171
0.10277
0.103413
0.104093
0.104799
0.105519
0.106241
0.106953
0.107645
0.108305
0.0986643
0.0987882
0.0989212
0.0990681
0.0992344
0.0994264
0.0996508
0.0999146
0.100224
0.100586
0.101003
0.101477
0.102009
0.102595
0.103229
0.103904
0.104608
0.105331
0.106061
0.106785
0.107491
0.108168
0.0986621
0.0987825
0.0989105
0.0990505
0.0992078
0.0993886
0.0995997
0.0998482
0.100141
0.100484
0.100883
0.10134
0.101856
0.102429
0.103053
0.103721
0.104423
0.105148
0.105883
0.106617
0.107336
0.10803
0.0986612
0.0987788
0.0989024
0.0990362
0.0991854
0.099356
0.0995548
0.099789
0.100066
0.100392
0.100773
0.101213
0.101713
0.102272
0.102885
0.103546
0.104245
0.10497
0.10571
0.106451
0.107181
0.107888
0.0986615
0.0987767
0.0988966
0.099025
0.099167
0.0993284
0.0995159
0.099737
0.099999
0.100309
0.100674
0.101097
0.101581
0.102126
0.102728
0.103381
0.104075
0.104799
0.105542
0.106289
0.107028
0.107746
0.0986628
0.0987762
0.0988929
0.0990167
0.0991523
0.0993055
0.099483
0.0996921
0.0999405
0.100236
0.100584
0.100992
0.101461
0.101993
0.102583
0.103227
0.103916
0.104638
0.105382
0.106134
0.10688
0.107608
0.0986651
0.0987769
0.098891
0.0990109
0.0991411
0.0992872
0.0994557
0.099654
0.09989
0.100172
0.100506
0.100898
0.101353
0.101871
0.10245
0.103085
0.103768
0.104488
0.105232
0.105987
0.106739
0.107475
0.098668
0.0987787
0.0988908
0.0990074
0.0991329
0.0992728
0.0994335
0.0996223
0.0998473
0.100116
0.100437
0.100816
0.101257
0.101763
0.102331
0.102957
0.103633
0.104349
0.105092
0.105849
0.106606
0.107349
0.0986714
0.0987813
0.0988918
0.0990057
0.0991274
0.099262
0.0994159
0.0995965
0.0998117
0.10007
0.100379
0.100745
0.101174
0.101667
0.102224
0.102842
0.103511
0.104223
0.104965
0.105722
0.106482
0.107229
0.098675
0.0987845
0.0988937
0.0990056
0.0991241
0.0992543
0.0994025
0.0995759
0.0997827
0.100031
0.100329
0.100684
0.101102
0.101584
0.102132
0.10274
0.103403
0.104111
0.10485
0.105608
0.106369
0.10712
0.0986788
0.098788
0.0988963
0.0990065
0.0991224
0.0992491
0.0993925
0.09956
0.0997595
0.0999996
0.100288
0.100634
0.101041
0.101514
0.102052
0.102653
0.10331
0.104013
0.104749
0.105507
0.106269
0.107023
0.0986824
0.0987915
0.0988992
0.0990082
0.0991221
0.0992458
0.0993854
0.0995479
0.0997414
0.0999744
0.100255
0.100592
0.100991
0.101455
0.101985
0.102579
0.10323
0.103928
0.104663
0.105419
0.106182
0.106938
0.0986857
0.0987948
0.0989021
0.0990102
0.0991226
0.099244
0.0993805
0.099539
0.0997276
0.0999549
0.100229
0.100559
0.10095
0.101407
0.10193
0.102518
0.103164
0.103858
0.10459
0.105346
0.10611
0.106868
0.0986886
0.0987978
0.0989048
0.0990122
0.0991235
0.0992432
0.0993773
0.0995327
0.0997175
0.0999402
0.10021
0.100534
0.100919
0.10137
0.101887
0.10247
0.103111
0.103802
0.104532
0.105286
0.106049
0.106807
0.0986909
0.0988001
0.0989071
0.099014
0.0991245
0.099243
0.0993753
0.0995285
0.0997104
0.0999297
0.100195
0.100515
0.100896
0.101342
0.101855
0.102433
0.103071
0.10376
0.104488
0.105241
0.106004
0.106763
0.0986925
0.0988019
0.0989087
0.0990154
0.0991253
0.099243
0.0993741
0.0995258
0.0997058
0.0999228
0.100186
0.100502
0.10088
0.101323
0.101833
0.102409
0.103044
0.103731
0.104458
0.10521
0.105974
0.106734
0.0986934
0.0988028
0.0989096
0.0990161
0.0991257
0.099243
0.0993735
0.0995243
0.0997033
0.099919
0.10018
0.100495
0.100871
0.101313
0.101821
0.102395
0.103029
0.103715
0.104441
0.105193
0.105957
0.106719
0.0964289
0.0964377
0.0964554
0.0964818
0.0965167
0.09656
0.0966113
0.0966703
0.0967366
0.0968096
0.0968888
0.0969735
0.0970629
0.0971562
0.0972526
0.0973512
0.0974512
0.097552
0.097653
0.0977539
0.0978551
0.0979571
0.0980613
0.0981699
0.0982859
0.0984133
0.0985572
0.0987233
0.0964098
0.0964186
0.0964363
0.0964626
0.0964976
0.0965408
0.0965921
0.0966512
0.0967175
0.0967906
0.09687
0.096955
0.0970447
0.0971385
0.0972355
0.0973349
0.0974358
0.0975375
0.0976395
0.0977415
0.0978436
0.0979465
0.0980513
0.09816
0.0982755
0.0984016
0.0985431
0.0987055
0.0963908
0.0963997
0.0964173
0.0964436
0.0964785
0.0965218
0.0965731
0.0966322
0.0966986
0.0967718
0.0968514
0.0969366
0.0970268
0.0971211
0.0972187
0.0973188
0.0974206
0.0975233
0.0976264
0.0977295
0.0978327
0.0979364
0.0980418
0.0981507
0.0982658
0.0983905
0.0985296
0.0986883
0.0963721
0.0963809
0.0963985
0.0964249
0.0964597
0.0965029
0.0965543
0.0966134
0.0966798
0.0967532
0.096833
0.0969185
0.0970091
0.0971039
0.0972022
0.0973031
0.0974057
0.0975095
0.0976136
0.0977179
0.0978222
0.0979268
0.0980329
0.098142
0.0982567
0.0983801
0.0985168
0.0986718
0.0963536
0.0963624
0.09638
0.0964063
0.0964411
0.0964843
0.0965357
0.0965948
0.0966613
0.0967349
0.0968149
0.0969007
0.0969916
0.097087
0.0971859
0.0972876
0.0973912
0.097496
0.0976013
0.0977067
0.0978121
0.0979178
0.0980246
0.098134
0.0982482
0.0983705
0.0985047
0.098656
0.0963354
0.0963442
0.0963618
0.096388
0.0964228
0.096466
0.0965173
0.0965765
0.0966431
0.0967168
0.096797
0.0968831
0.0969744
0.0970703
0.0971699
0.0972724
0.0973769
0.0974828
0.0975893
0.0976959
0.0978025
0.0979092
0.0980168
0.0981265
0.0982405
0.0983615
0.0984935
0.098641
0.0963174
0.0963262
0.0963438
0.09637
0.0964048
0.096448
0.0964993
0.0965585
0.0966252
0.096699
0.0967794
0.0968658
0.0969576
0.097054
0.0971542
0.0972575
0.097363
0.09747
0.0975776
0.0976855
0.0977933
0.0979011
0.0980095
0.0981197
0.0982334
0.0983533
0.098483
0.0986269
0.0962999
0.0963086
0.0963262
0.0963524
0.0963871
0.0964303
0.0964816
0.0965408
0.0966076
0.0966815
0.0967621
0.0968488
0.096941
0.0970379
0.0971389
0.097243
0.0973495
0.0974575
0.0975664
0.0976755
0.0977846
0.0978935
0.0980028
0.0981135
0.098227
0.0983459
0.0984735
0.0986137
0.0962826
0.0962914
0.0963089
0.0963351
0.0963698
0.0964129
0.0964642
0.0965235
0.0965903
0.0966644
0.0967452
0.0968322
0.0969248
0.0970222
0.0971238
0.0972288
0.0973362
0.0974454
0.0975555
0.0976659
0.0977762
0.0978864
0.0979967
0.0981078
0.0982213
0.0983393
0.0984648
0.0986016
0.0962658
0.0962745
0.096292
0.0963182
0.0963529
0.096396
0.0964473
0.0965065
0.0965734
0.0966476
0.0967286
0.0968159
0.0969089
0.0970069
0.0971092
0.0972149
0.0973233
0.0974336
0.0975449
0.0976566
0.0977683
0.0978797
0.097991
0.0981028
0.0982163
0.0983335
0.0984571
0.0985906
0.0962494
0.0962581
0.0962756
0.0963017
0.0963364
0.0963794
0.0964307
0.09649
0.096557
0.0966313
0.0967125
0.0968
0.0968934
0.0969919
0.0970949
0.0972014
0.0973108
0.0974222
0.0975347
0.0976478
0.0977608
0.0978734
0.0979858
0.0980983
0.098212
0.0983285
0.0984503
0.0985807
0.0962334
0.0962421
0.0962596
0.0962857
0.0963203
0.0963633
0.0964146
0.0964739
0.0965409
0.0966154
0.0966967
0.0967846
0.0968783
0.0969774
0.0970809
0.0971883
0.0972987
0.0974111
0.0975249
0.0976393
0.0977536
0.0978676
0.0979811
0.0980943
0.0982083
0.0983243
0.0984446
0.0985721
0.0962179
0.0962266
0.0962441
0.0962701
0.0963047
0.0963477
0.096399
0.0964583
0.0965254
0.0965999
0.0966814
0.0967696
0.0968637
0.0969632
0.0970674
0.0971756
0.0972869
0.0974004
0.0975154
0.0976311
0.0977469
0.0978622
0.0979768
0.0980909
0.0982052
0.0983209
0.0984398
0.0985646
0.0962029
0.0962117
0.096229
0.0962551
0.0962896
0.0963326
0.0963839
0.0964432
0.0965103
0.0965849
0.0966666
0.096755
0.0968495
0.0969495
0.0970543
0.0971633
0.0972755
0.0973901
0.0975063
0.0976234
0.0977405
0.0978571
0.0979729
0.098088
0.0982028
0.0983182
0.098436
0.0985584
0.0961885
0.0961972
0.0962146
0.0962406
0.0962751
0.0963181
0.0963693
0.0964286
0.0964958
0.0965705
0.0966523
0.096741
0.0968358
0.0969363
0.0970417
0.0971514
0.0972645
0.0973802
0.0974976
0.0976159
0.0977344
0.0978524
0.0979695
0.0980856
0.0982009
0.0983163
0.0984331
0.0985535
0.0961746
0.0961833
0.0962007
0.0962266
0.0962611
0.096304
0.0963553
0.0964146
0.0964818
0.0965566
0.0966386
0.0967274
0.0968226
0.0969235
0.0970295
0.0971399
0.0972539
0.0973706
0.0974892
0.0976088
0.0977287
0.0978481
0.0979664
0.0980836
0.0981996
0.0983151
0.0984312
0.0985498
0.0961614
0.09617
0.0961874
0.0962133
0.0962477
0.0962906
0.0963418
0.0964011
0.0964684
0.0965432
0.0966254
0.0967144
0.0968099
0.0969113
0.0970178
0.0971289
0.0972437
0.0973615
0.0974812
0.0976021
0.0977233
0.0978441
0.0979637
0.098082
0.0981989
0.0983146
0.0984302
0.0985473
0.0961487
0.0961574
0.0961747
0.0962006
0.096235
0.0962778
0.096329
0.0963883
0.0964556
0.0965305
0.0966128
0.096702
0.0967978
0.0968995
0.0970066
0.0971184
0.097234
0.0973527
0.0974736
0.0975957
0.0977182
0.0978404
0.0979614
0.0980808
0.0981986
0.0983147
0.0984301
0.0985459
0.0961367
0.0961454
0.0961626
0.0961885
0.0962229
0.0962657
0.0963168
0.0963761
0.0964434
0.0965184
0.0966008
0.0966902
0.0967863
0.0968884
0.096996
0.0971084
0.0972248
0.0973444
0.0974663
0.0975897
0.0977135
0.097837
0.0979593
0.09808
0.0981987
0.0983154
0.0984307
0.0985457
0.0961254
0.096134
0.0961513
0.0961771
0.0962114
0.0962542
0.0963053
0.0963646
0.0964319
0.0965069
0.0965894
0.096679
0.0967753
0.0968778
0.0969859
0.0970989
0.097216
0.0973365
0.0974595
0.0975839
0.097709
0.0978338
0.0979575
0.0980794
0.0981992
0.0983166
0.098432
0.0985464
0.0961147
0.0961234
0.0961406
0.0961664
0.0962007
0.0962434
0.0962945
0.0963537
0.096421
0.0964961
0.0965787
0.0966685
0.096765
0.0968678
0.0969763
0.0970899
0.0972077
0.0973291
0.097453
0.0975786
0.0977049
0.097831
0.097956
0.0980791
0.0981999
0.0983181
0.0984339
0.0985479
0.0961048
0.0961134
0.0961306
0.0961564
0.0961906
0.0962333
0.0962844
0.0963436
0.0964109
0.096486
0.0965687
0.0966586
0.0967554
0.0968585
0.0969674
0.0970815
0.0972
0.0973221
0.0974469
0.0975736
0.0977011
0.0978284
0.0979547
0.0980791
0.098201
0.09832
0.0984363
0.0985501
0.0960956
0.0961042
0.0961214
0.0961471
0.0961813
0.096224
0.096275
0.0963342
0.0964015
0.0964767
0.0965594
0.0966495
0.0967464
0.0968498
0.0969591
0.0970737
0.0971928
0.0973156
0.0974413
0.0975689
0.0976975
0.097826
0.0979535
0.0980792
0.0982022
0.0983222
0.098439
0.098553
0.0960872
0.0960957
0.0961129
0.0961386
0.0961728
0.0962154
0.0962664
0.0963256
0.0963929
0.0964681
0.0965509
0.0966411
0.0967382
0.0968418
0.0969515
0.0970664
0.0971861
0.0973096
0.0974361
0.0975647
0.0976943
0.0978239
0.0979526
0.0980794
0.0982036
0.0983245
0.098442
0.0985562
0.0960795
0.096088
0.0961052
0.0961308
0.096165
0.0962076
0.0962586
0.0963177
0.096385
0.0964602
0.0965431
0.0966334
0.0967307
0.0968345
0.0969445
0.0970599
0.09718
0.0973041
0.0974314
0.0975608
0.0976913
0.097822
0.0979518
0.0980797
0.098205
0.0983269
0.0984451
0.0985597
0.0960726
0.0960811
0.0960983
0.0961239
0.096158
0.0962006
0.0962515
0.0963107
0.096378
0.0964532
0.0965361
0.0966265
0.0967239
0.096828
0.0969382
0.0970539
0.0971745
0.0972992
0.0974271
0.0975573
0.0976887
0.0978203
0.0979511
0.0980801
0.0982064
0.0983292
0.0984482
0.0985633
0.0960665
0.096075
0.0960921
0.0961178
0.0961519
0.0961944
0.0962453
0.0963044
0.0963717
0.096447
0.0965299
0.0966204
0.0967179
0.0968221
0.0969326
0.0970486
0.0971696
0.0972948
0.0974233
0.0975541
0.0976863
0.0978189
0.0979506
0.0980805
0.0982078
0.0983315
0.0984512
0.0985669
0.0960612
0.0960698
0.0960868
0.0961124
0.0961465
0.096189
0.0962399
0.096299
0.0963663
0.0964416
0.0965246
0.096615
0.0967127
0.0968171
0.0969277
0.097044
0.0971654
0.097291
0.09742
0.0975514
0.0976843
0.0978176
0.0979501
0.098081
0.098209
0.0983336
0.0984541
0.0985702
0.0960568
0.0960653
0.0960824
0.0961079
0.096142
0.0961845
0.0962353
0.0962945
0.0963617
0.096437
0.09652
0.0966105
0.0967083
0.0968128
0.0969236
0.0970402
0.0971618
0.0972877
0.0974172
0.0975491
0.0976826
0.0978165
0.0979498
0.0980813
0.0982102
0.0983355
0.0984566
0.0985732
0.0960531
0.0960617
0.0960787
0.0961043
0.0961383
0.0961808
0.0962316
0.0962907
0.096358
0.0964333
0.0965163
0.0966069
0.0967047
0.0968093
0.0969202
0.097037
0.0971588
0.0972851
0.0974149
0.0975472
0.0976812
0.0978156
0.0979495
0.0980817
0.0982111
0.098337
0.0984587
0.0985758
0.0960504
0.0960589
0.0960759
0.0961015
0.0961355
0.096178
0.0962288
0.0962879
0.0963551
0.0964304
0.0965135
0.0966041
0.0967019
0.0968066
0.0969177
0.0970345
0.0971566
0.097283
0.0974131
0.0975458
0.0976801
0.0978149
0.0979492
0.0980819
0.0982119
0.0983382
0.0984604
0.0985779
0.0960484
0.096057
0.096074
0.0960995
0.0961336
0.096176
0.0962268
0.0962859
0.0963532
0.0964284
0.0965115
0.0966021
0.0967
0.0968047
0.0969159
0.0970328
0.097155
0.0972816
0.0974118
0.0975447
0.0976793
0.0978144
0.0979491
0.0980821
0.0982124
0.0983391
0.0984615
0.0985793
0.0960474
0.0960559
0.0960729
0.0960985
0.0961325
0.0961749
0.0962257
0.0962848
0.096352
0.0964273
0.0965104
0.096601
0.0966989
0.0968037
0.0969148
0.0970319
0.0971541
0.0972808
0.0974111
0.0975441
0.0976788
0.0978142
0.0979489
0.0980821
0.0982126
0.0983395
0.0984621
0.0985801
0.109487
0.109501
0.109505
0.109495
0.109472
0.109439
0.109345
0.109332
0.109313
0.109286
0.109248
0.109202
0.109112
0.109079
0.109042
0.108998
0.108946
0.108886
0.108794
0.108746
0.108693
0.108634
0.108568
0.108494
0.108396
0.108335
0.10827
0.108198
0.108119
0.108033
0.107924
0.107854
0.107778
0.107695
0.107606
0.107508
0.107388
0.107309
0.107225
0.107134
0.107036
0.106929
0.106795
0.106711
0.10662
0.106523
0.106418
0.106306
0.106156
0.106068
0.105974
0.105872
0.105764
0.105647
0.105484
0.105394
0.105297
0.105194
0.105084
0.104967
0.10479
0.1047
0.104604
0.104502
0.104393
0.104277
0.104089
0.104001
0.103907
0.103808
0.103702
0.10359
0.103394
0.10331
0.103221
0.103126
0.103026
0.10292
0.102719
0.10264
0.102557
0.102469
0.102376
0.102278
0.102077
0.102005
0.101929
0.101848
0.101764
0.101676
0.101478
0.101413
0.101345
0.101274
0.1012
0.101122
0.100931
0.100874
0.100815
0.100753
0.100688
0.100621
0.100441
0.100392
0.100342
0.100289
0.100234
0.100178
0.100011
0.09997
0.0999273
0.0998833
0.0998381
0.0997918
0.0996402
0.0996059
0.0995706
0.0995345
0.0994976
0.0994602
0.0993249
0.0992965
0.0992676
0.0992382
0.0992086
0.0991788
0.0990597
0.0990362
0.0990126
0.0989889
0.0989652
0.0989416
0.0987416
0.0985719
0.0984257
0.098297
0.0981804
0.0980719
0.0979682
0.097867
0.0977668
0.0976668
0.0975668
0.097467
0.0973678
0.0972699
0.0971741
0.0970813
0.0969922
0.0969078
0.0968289
0.0967559
0.0966897
0.0966308
0.0965794
0.0965362
0.0965012
0.0964748
0.0964571
0.0964482
0.0987604
0.0985872
0.0984387
0.0983086
0.0981916
0.0980831
0.0979799
0.0978794
0.0977801
0.0976811
0.0975821
0.0974831
0.0973847
0.0972875
0.0971923
0.0970999
0.0970112
0.0969271
0.0968483
0.0967755
0.0967093
0.0966504
0.0965991
0.0965558
0.0965208
0.0964943
0.0964766
0.0964677
0.0987795
0.098603
0.0984523
0.0983209
0.0982033
0.0980948
0.097992
0.0978922
0.0977938
0.0976957
0.0975976
0.0974995
0.0974018
0.0973053
0.0972106
0.0971186
0.0970303
0.0969464
0.0968678
0.0967951
0.096729
0.0966701
0.0966188
0.0965754
0.0965404
0.096514
0.0964962
0.0964873
0.0987989
0.0986192
0.0984663
0.0983336
0.0982155
0.098107
0.0980046
0.0979055
0.0978079
0.0977106
0.0976134
0.0975161
0.0974191
0.0973232
0.097229
0.0971375
0.0970495
0.0969659
0.0968874
0.0968148
0.0967488
0.0966898
0.0966385
0.0965952
0.0965601
0.0965336
0.0965159
0.096507
0.0988184
0.0986356
0.0984807
0.0983468
0.0982281
0.0981197
0.0980177
0.0979192
0.0978223
0.0977259
0.0976294
0.0975329
0.0974366
0.0973413
0.0972476
0.0971565
0.0970688
0.0969853
0.096907
0.0968345
0.0967685
0.0967096
0.0966583
0.0966149
0.0965799
0.0965534
0.0965356
0.0965267
0.098838
0.0986523
0.0984955
0.0983605
0.0982413
0.0981328
0.0980311
0.0979332
0.097837
0.0977414
0.0976457
0.0975498
0.0974542
0.0973594
0.0972662
0.0971755
0.0970881
0.0970048
0.0969266
0.0968542
0.0967883
0.0967294
0.0966781
0.0966347
0.0965996
0.096573
0.0965552
0.0965463
0.110391
0.110391
0.110389
0.110386
0.110382
0.110378
0.110372
0.110365
0.110358
0.110349
0.11034
0.110329
0.110317
0.110304
0.11029
0.110274
0.110257
0.110239
0.110218
0.110197
0.110173
0.110147
0.11012
0.11009
0.110058
0.110024
0.109987
0.109949
0.109908
0.109865
0.109821
0.109775
0.109728
0.109681
0.109635
0.10959
0.109549
0.109513
0.109486
0.109474
0.1103
0.110299
0.110297
0.110295
0.110291
0.110286
0.110281
0.110274
0.110267
0.110258
0.110248
0.110238
0.110226
0.110213
0.110199
0.110183
0.110166
0.110147
0.110127
0.110105
0.110082
0.110056
0.110028
0.109999
0.109967
0.109933
0.109896
0.109858
0.109817
0.109774
0.109729
0.109683
0.109636
0.109589
0.109542
0.109496
0.109453
0.109414
0.109382
0.109358
0.110119
0.110118
0.110116
0.110113
0.11011
0.110105
0.110099
0.110093
0.110085
0.110077
0.110067
0.110056
0.110044
0.110031
0.110017
0.110001
0.109984
0.109966
0.109946
0.109924
0.1099
0.109875
0.109847
0.109818
0.109786
0.109752
0.109715
0.109677
0.109636
0.109593
0.109548
0.109501
0.109454
0.109405
0.109357
0.109309
0.109263
0.109219
0.109179
0.109144
0.109849
0.109848
0.109847
0.109844
0.10984
0.109835
0.10983
0.109823
0.109816
0.109807
0.109797
0.109787
0.109775
0.109762
0.109747
0.109732
0.109715
0.109696
0.109676
0.109655
0.109631
0.109606
0.109578
0.109549
0.109517
0.109483
0.109447
0.109408
0.109367
0.109324
0.109279
0.109232
0.109183
0.109133
0.109083
0.109033
0.108983
0.108934
0.108886
0.10884
0.109496
0.109495
0.109493
0.10949
0.109486
0.109481
0.109476
0.109469
0.109462
0.109453
0.109443
0.109433
0.109421
0.109408
0.109393
0.109378
0.109361
0.109343
0.109323
0.109301
0.109278
0.109252
0.109225
0.109196
0.109164
0.10913
0.109094
0.109055
0.109014
0.108971
0.108926
0.108878
0.108829
0.108777
0.108725
0.108672
0.108618
0.108563
0.108509
0.108453
0.109062
0.109061
0.109059
0.109056
0.109052
0.109048
0.109042
0.109035
0.109028
0.109019
0.109009
0.108999
0.108987
0.108974
0.10896
0.108944
0.108927
0.108909
0.108889
0.108868
0.108844
0.108819
0.108792
0.108763
0.108732
0.108698
0.108662
0.108624
0.108583
0.108539
0.108494
0.108445
0.108395
0.108343
0.108288
0.108232
0.108175
0.108115
0.108054
0.107991
0.108554
0.108553
0.108551
0.108549
0.108545
0.10854
0.108534
0.108528
0.10852
0.108511
0.108502
0.108491
0.108479
0.108466
0.108452
0.108436
0.10842
0.108402
0.108382
0.108361
0.108338
0.108313
0.108286
0.108257
0.108226
0.108193
0.108157
0.108119
0.108078
0.108035
0.107989
0.107941
0.107889
0.107836
0.10778
0.107722
0.107661
0.107597
0.107531
0.107462
0.107981
0.10798
0.107978
0.107975
0.107971
0.107966
0.107961
0.107954
0.107946
0.107937
0.107928
0.107917
0.107905
0.107892
0.107878
0.107863
0.107846
0.107828
0.107809
0.107788
0.107765
0.10774
0.107714
0.107686
0.107655
0.107622
0.107587
0.107549
0.107509
0.107466
0.10742
0.107371
0.10732
0.107266
0.107208
0.107148
0.107085
0.107019
0.106948
0.106874
0.10735
0.107349
0.107347
0.107344
0.10734
0.107335
0.10733
0.107323
0.107315
0.107306
0.107297
0.107286
0.107274
0.107261
0.107247
0.107232
0.107216
0.107198
0.107179
0.107158
0.107136
0.107111
0.107086
0.107058
0.107028
0.106995
0.106961
0.106924
0.106884
0.106841
0.106796
0.106748
0.106696
0.106642
0.106584
0.106523
0.106458
0.106389
0.106316
0.106239
0.106673
0.106672
0.10667
0.106667
0.106663
0.106658
0.106652
0.106646
0.106638
0.106629
0.106619
0.106609
0.106597
0.106584
0.10657
0.106555
0.106539
0.106521
0.106502
0.106482
0.10646
0.106437
0.106411
0.106384
0.106355
0.106323
0.106289
0.106253
0.106214
0.106172
0.106128
0.10608
0.106029
0.105975
0.105917
0.105856
0.10579
0.105721
0.105647
0.105568
0.105962
0.105961
0.105959
0.105956
0.105952
0.105947
0.105941
0.105934
0.105927
0.105918
0.105908
0.105897
0.105886
0.105873
0.105859
0.105844
0.105828
0.105811
0.105792
0.105773
0.105751
0.105728
0.105704
0.105677
0.105649
0.105618
0.105585
0.10555
0.105512
0.105472
0.105428
0.105381
0.105332
0.105278
0.105221
0.105161
0.105096
0.105027
0.104953
0.104874
0.10523
0.105229
0.105227
0.105224
0.10522
0.105215
0.105209
0.105203
0.105195
0.105186
0.105176
0.105166
0.105154
0.105142
0.105128
0.105113
0.105097
0.105081
0.105062
0.105043
0.105022
0.105
0.104976
0.10495
0.104923
0.104894
0.104862
0.104828
0.104792
0.104753
0.104711
0.104666
0.104617
0.104566
0.10451
0.104451
0.104388
0.10432
0.104248
0.104171
0.104492
0.104491
0.104489
0.104486
0.104482
0.104477
0.104472
0.104465
0.104457
0.104448
0.104439
0.104428
0.104417
0.104404
0.104391
0.104376
0.104361
0.104344
0.104327
0.104308
0.104288
0.104266
0.104243
0.104219
0.104192
0.104164
0.104134
0.104102
0.104067
0.10403
0.10399
0.103947
0.1039
0.103851
0.103798
0.103741
0.103681
0.103616
0.103547
0.103473
0.103763
0.103762
0.10376
0.103757
0.103753
0.103749
0.103743
0.103736
0.103728
0.10372
0.10371
0.1037
0.103688
0.103676
0.103663
0.103649
0.103634
0.103618
0.1036
0.103582
0.103563
0.103542
0.10352
0.103497
0.103472
0.103445
0.103416
0.103386
0.103353
0.103318
0.10328
0.103239
0.103196
0.103149
0.103099
0.103046
0.102989
0.102928
0.102862
0.102793
0.103058
0.103057
0.103055
0.103052
0.103048
0.103044
0.103038
0.103031
0.103023
0.103015
0.103006
0.102995
0.102984
0.102972
0.102959
0.102945
0.10293
0.102915
0.102898
0.10288
0.102862
0.102842
0.102821
0.102799
0.102775
0.10275
0.102723
0.102694
0.102664
0.102631
0.102596
0.102558
0.102517
0.102474
0.102428
0.102378
0.102325
0.102269
0.102209
0.102145
0.10239
0.102389
0.102387
0.102384
0.10238
0.102376
0.10237
0.102363
0.102356
0.102347
0.102338
0.102328
0.102317
0.102305
0.102292
0.102279
0.102265
0.102249
0.102233
0.102216
0.102199
0.10218
0.10216
0.102139
0.102116
0.102093
0.102068
0.102041
0.102012
0.101982
0.10195
0.101915
0.101878
0.101838
0.101796
0.101751
0.101702
0.101651
0.101597
0.101539
0.101771
0.10177
0.101768
0.101765
0.101761
0.101756
0.101751
0.101744
0.101737
0.101729
0.10172
0.10171
0.101699
0.101687
0.101675
0.101662
0.101648
0.101633
0.101618
0.101601
0.101584
0.101566
0.101547
0.101528
0.101507
0.101485
0.101461
0.101437
0.10141
0.101382
0.101353
0.101321
0.101288
0.101252
0.101214
0.101173
0.10113
0.101084
0.101036
0.100985
0.101209
0.101208
0.101206
0.101203
0.1012
0.101195
0.101189
0.101183
0.101176
0.101168
0.101159
0.101149
0.101138
0.101127
0.101115
0.101102
0.101089
0.101074
0.10106
0.101044
0.101028
0.101011
0.100993
0.100974
0.100954
0.100934
0.100912
0.100889
0.100865
0.10084
0.100813
0.100785
0.100755
0.100723
0.100689
0.100653
0.100615
0.100575
0.100532
0.100488
0.10071
0.100709
0.100707
0.100705
0.100701
0.100696
0.100691
0.100685
0.100678
0.10067
0.100661
0.100651
0.100641
0.10063
0.100618
0.100606
0.100593
0.100579
0.100565
0.10055
0.100534
0.100518
0.100501
0.100483
0.100465
0.100446
0.100426
0.100405
0.100383
0.10036
0.100335
0.10031
0.100283
0.100255
0.100225
0.100193
0.10016
0.100125
0.100089
0.100051
0.100276
0.100276
0.100274
0.100271
0.100268
0.100263
0.100258
0.100252
0.100245
0.100237
0.100228
0.100219
0.100209
0.100198
0.100187
0.100175
0.100162
0.100149
0.100135
0.10012
0.100105
0.10009
0.100073
0.100057
0.10004
0.100022
0.100003
0.0999837
0.0999636
0.0999426
0.0999207
0.0998978
0.0998739
0.0998488
0.0998226
0.0997952
0.0997666
0.0997368
0.0997057
0.0996736
0.0999065
0.0999056
0.0999039
0.0999012
0.0998978
0.0998934
0.0998882
0.0998822
0.0998754
0.0998678
0.0998594
0.0998503
0.0998405
0.09983
0.0998188
0.099807
0.0997946
0.0997817
0.0997682
0.0997542
0.0997397
0.0997248
0.0997094
0.0996934
0.0996771
0.0996602
0.0996428
0.0996248
0.0996063
0.0995871
0.0995672
0.0995466
0.0995253
0.0995031
0.0994801
0.0994562
0.0994315
0.099406
0.0993797
0.0993526
0.0995961
0.0995952
0.0995935
0.0995909
0.0995875
0.0995833
0.0995782
0.0995723
0.0995657
0.0995582
0.09955
0.0995411
0.0995315
0.0995212
0.0995103
0.0994988
0.0994867
0.0994741
0.099461
0.0994474
0.0994333
0.0994189
0.099404
0.0993887
0.0993731
0.099357
0.0993406
0.0993237
0.0993064
0.0992887
0.0992705
0.0992517
0.0992325
0.0992127
0.0991923
0.0991714
0.09915
0.0991281
0.0991057
0.0990828
0.0988575
0.0986692
0.0985105
0.0983745
0.0982548
0.0981463
0.0980449
0.0979475
0.097852
0.0977571
0.0976621
0.097567
0.097472
0.0973777
0.0972849
0.0971945
0.0971074
0.0970243
0.0969463
0.096874
0.096808
0.0967492
0.0966978
0.0966544
0.0966193
0.0965927
0.0965749
0.0965659
0.098877
0.0986862
0.0985259
0.0983888
0.0982686
0.0981602
0.0980591
0.0979622
0.0978673
0.0977731
0.0976787
0.0975842
0.0974898
0.097396
0.0973037
0.0972136
0.0971267
0.0970438
0.0969659
0.0968936
0.0968277
0.0967688
0.0967175
0.096674
0.0966389
0.0966123
0.0965944
0.0965855
0.0988963
0.0987033
0.0985413
0.0984033
0.0982828
0.0981743
0.0980735
0.0979771
0.0978828
0.0977892
0.0976955
0.0976016
0.0975077
0.0974144
0.0973224
0.0972326
0.0971459
0.0970632
0.0969854
0.0969132
0.0968473
0.0967884
0.096737
0.0966936
0.0966584
0.0966317
0.0966139
0.0966049
0.0989154
0.0987203
0.098557
0.0984181
0.0982973
0.0981888
0.0980883
0.0979923
0.0978986
0.0978055
0.0977124
0.097619
0.0975256
0.0974327
0.0973411
0.0972516
0.0971651
0.0970825
0.0970048
0.0969326
0.0968668
0.0968079
0.0967565
0.096713
0.0966777
0.0966511
0.0966332
0.0966242
0.0989343
0.0987373
0.0985727
0.0984331
0.0983119
0.0982035
0.0981032
0.0980077
0.0979144
0.0978219
0.0977294
0.0976365
0.0975435
0.097451
0.0973597
0.0972704
0.0971841
0.0971017
0.097024
0.0969519
0.0968861
0.0968272
0.0967757
0.0967322
0.096697
0.0966703
0.0966524
0.0966434
0.0989529
0.0987541
0.0985884
0.0984482
0.0983267
0.0982183
0.0981183
0.0980232
0.0979304
0.0978385
0.0977464
0.097654
0.0975614
0.0974693
0.0973782
0.0972892
0.0972031
0.0971207
0.0970431
0.0969711
0.0969052
0.0968463
0.0967948
0.0967513
0.096716
0.0966893
0.0966714
0.0966624
0.0989711
0.0987709
0.0986042
0.0984634
0.0983417
0.0982333
0.0981336
0.0980388
0.0979465
0.097855
0.0977634
0.0976714
0.0975793
0.0974874
0.0973967
0.0973078
0.0972218
0.0971396
0.0970621
0.09699
0.0969242
0.0968652
0.0968137
0.0967701
0.0967348
0.0967081
0.0966901
0.0966811
0.0989891
0.0987875
0.0986199
0.0984786
0.0983567
0.0982485
0.098149
0.0980546
0.0979627
0.0978716
0.0977804
0.0976888
0.097597
0.0975055
0.0974149
0.0973263
0.0972404
0.0971583
0.0970808
0.0970087
0.0969429
0.0968839
0.0968324
0.0967887
0.0967534
0.0967266
0.0967086
0.0966996
0.0990067
0.0988039
0.0986355
0.0984938
0.0983719
0.0982637
0.0981644
0.0980703
0.0979788
0.0978882
0.0977974
0.0977061
0.0976146
0.0975233
0.097433
0.0973445
0.0972587
0.0971767
0.0970992
0.0970272
0.0969613
0.0969023
0.0968507
0.0968071
0.0967717
0.0967449
0.0967269
0.0967178
0.099024
0.0988202
0.0986511
0.0985091
0.098387
0.0982789
0.0981798
0.0980861
0.097995
0.0979047
0.0978142
0.0977233
0.0976321
0.097541
0.0974509
0.0973625
0.0972768
0.0971948
0.0971174
0.0970453
0.0969795
0.0969204
0.0968688
0.0968251
0.0967897
0.0967628
0.0967448
0.0967358
0.0990409
0.0988363
0.0986666
0.0985243
0.0984021
0.0982941
0.0981953
0.0981018
0.098011
0.0979211
0.0978309
0.0977403
0.0976493
0.0975585
0.0974685
0.0973802
0.0972946
0.0972127
0.0971352
0.0970632
0.0969973
0.0969382
0.0968866
0.0968428
0.0968073
0.0967805
0.0967624
0.0967534
0.0990576
0.0988521
0.098682
0.0985394
0.0984172
0.0983093
0.0982107
0.0981175
0.098027
0.0979373
0.0978475
0.0977571
0.0976664
0.0975757
0.0974858
0.0973977
0.0973121
0.0972302
0.0971528
0.0970807
0.0970148
0.0969557
0.096904
0.0968602
0.0968247
0.0967978
0.0967797
0.0967707
0.0990739
0.0988678
0.0986972
0.0985544
0.0984322
0.0983244
0.098226
0.0981331
0.0980428
0.0979534
0.0978638
0.0977737
0.0976831
0.0975926
0.0975029
0.0974148
0.0973293
0.0972474
0.09717
0.0970979
0.0970319
0.0969728
0.096921
0.0968772
0.0968416
0.0968147
0.0967966
0.0967875
0.0990899
0.0988832
0.0987123
0.0985694
0.0984472
0.0983395
0.0982412
0.0981485
0.0980585
0.0979693
0.0978799
0.09779
0.0976996
0.0976092
0.0975196
0.0974315
0.0973461
0.0972642
0.0971868
0.0971146
0.0970487
0.0969895
0.0969377
0.0968938
0.0968582
0.0968312
0.0968131
0.096804
0.0991057
0.0988984
0.0987272
0.0985842
0.0984619
0.0983543
0.0982562
0.0981637
0.0980739
0.0979849
0.0978958
0.097806
0.0977157
0.0976254
0.0975359
0.0974479
0.0973625
0.0972806
0.0972031
0.097131
0.097065
0.0970057
0.0969539
0.09691
0.0968743
0.0968473
0.0968292
0.0968201
0.0991211
0.0989134
0.098742
0.0985988
0.0984765
0.098369
0.098271
0.0981787
0.0980891
0.0980003
0.0979113
0.0978216
0.0977315
0.0976413
0.0975518
0.0974639
0.0973785
0.0972966
0.0972191
0.0971469
0.0970808
0.0970216
0.0969697
0.0969257
0.09689
0.096863
0.0968449
0.0968358
0.0991362
0.0989282
0.0987565
0.0986132
0.0984909
0.0983835
0.0982856
0.0981934
0.0981039
0.0980153
0.0979264
0.0978369
0.0977469
0.0976568
0.0975673
0.0974794
0.097394
0.0973121
0.0972346
0.0971624
0.0970963
0.0970369
0.096985
0.096941
0.0969053
0.0968782
0.0968601
0.0968509
0.099151
0.0989426
0.0987707
0.0986273
0.0985051
0.0983977
0.0982999
0.0982078
0.0981185
0.09803
0.0979412
0.0978518
0.0977618
0.0976718
0.0975824
0.0974945
0.0974091
0.0973271
0.0972496
0.0971774
0.0971112
0.0970518
0.0969998
0.0969558
0.09692
0.096893
0.0968748
0.0968656
0.0991654
0.0989568
0.0987847
0.0986412
0.0985189
0.0984115
0.0983139
0.0982219
0.0981326
0.0980442
0.0979556
0.0978663
0.0977764
0.0976863
0.097597
0.0975091
0.0974237
0.0973417
0.0972641
0.0971918
0.0971256
0.0970662
0.0970142
0.0969701
0.0969343
0.0969072
0.096889
0.0968799
0.0991795
0.0989706
0.0987983
0.0986547
0.0985324
0.0984251
0.0983275
0.0982356
0.0981464
0.0980581
0.0979695
0.0978803
0.0977904
0.0977004
0.097611
0.0975231
0.0974377
0.0973557
0.0972781
0.0972058
0.0971395
0.0970801
0.097028
0.0969838
0.096948
0.0969209
0.0969027
0.0968935
0.0991932
0.098984
0.0988116
0.0986679
0.0985456
0.0984383
0.0983407
0.0982488
0.0981597
0.0980715
0.097983
0.0978937
0.0978039
0.0977139
0.0976246
0.0975367
0.0974512
0.0973692
0.0972916
0.0972192
0.0971529
0.0970934
0.0970413
0.0969971
0.0969612
0.0969341
0.0969158
0.0969067
0.0992065
0.0989971
0.0988245
0.0986807
0.0985584
0.098451
0.0983535
0.0982616
0.0981726
0.0980844
0.0979959
0.0979067
0.0978169
0.097727
0.0976376
0.0975497
0.0974642
0.0973821
0.0973045
0.097232
0.0971657
0.0971061
0.097054
0.0970098
0.0969739
0.0969467
0.0969284
0.0969193
0.0992193
0.0990097
0.098837
0.0986931
0.0985707
0.0984633
0.0983658
0.098274
0.0981849
0.0980968
0.0980083
0.0979191
0.0978294
0.0977394
0.09765
0.0975621
0.0974766
0.0973945
0.0973168
0.0972443
0.0971779
0.0971183
0.0970661
0.0970219
0.096986
0.0969587
0.0969405
0.0969313
0.0992317
0.0990219
0.098849
0.098705
0.0985825
0.0984751
0.0983776
0.0982858
0.0981968
0.0981086
0.0980202
0.097931
0.0978412
0.0977513
0.0976619
0.0975739
0.0974884
0.0974063
0.0973285
0.097256
0.0971896
0.0971299
0.0970777
0.0970334
0.0969974
0.0969702
0.0969519
0.0969427
0.0992435
0.0990335
0.0988605
0.0987164
0.0985938
0.0984864
0.0983888
0.098297
0.098208
0.0981199
0.0980314
0.0979423
0.0978525
0.0977625
0.0976731
0.0975851
0.0974996
0.0974174
0.0973396
0.0972671
0.0972006
0.0971409
0.0970886
0.0970443
0.0970083
0.0969811
0.0969628
0.0969536
0.0992548
0.0990446
0.0988714
0.0987272
0.0986046
0.0984971
0.0983995
0.0983077
0.0982187
0.0981305
0.0980421
0.0979529
0.0978631
0.0977731
0.0976837
0.0975957
0.0975101
0.0974279
0.0973501
0.0972775
0.097211
0.0971513
0.0970989
0.0970546
0.0970186
0.0969913
0.096973
0.0969638
0.0992655
0.0990551
0.0988818
0.0987375
0.0986148
0.0985072
0.0984096
0.0983177
0.0982287
0.0981406
0.0980521
0.0979629
0.0978731
0.0977831
0.0976937
0.0976056
0.09752
0.0974378
0.0973599
0.0972873
0.0972207
0.097161
0.0971086
0.0970643
0.0970282
0.0970009
0.0969826
0.0969734
0.0992756
0.099065
0.0988916
0.0987471
0.0986243
0.0985167
0.098419
0.0983272
0.0982381
0.09815
0.0980615
0.0979723
0.0978825
0.0977925
0.097703
0.0976149
0.0975293
0.097447
0.0973691
0.0972965
0.0972299
0.0971701
0.0971177
0.0970733
0.0970372
0.0970099
0.0969916
0.0969824
0.099285
0.0990743
0.0989007
0.0987562
0.0986333
0.0985256
0.0984279
0.098336
0.0982469
0.0981587
0.0980702
0.097981
0.0978912
0.0978011
0.0977116
0.0976236
0.0975379
0.0974556
0.0973776
0.0973049
0.0972383
0.0971785
0.0971261
0.0970817
0.0970456
0.0970183
0.0969999
0.0969907
0.0992937
0.0990829
0.0989091
0.0987645
0.0986415
0.0985338
0.098436
0.0983441
0.098255
0.0981668
0.0980783
0.0979891
0.0978992
0.0978091
0.0977196
0.0976315
0.0975458
0.0974635
0.0973855
0.0973128
0.0972461
0.0971863
0.0971338
0.0970894
0.0970533
0.0970259
0.0970076
0.0969983
0.0993018
0.0990907
0.0989169
0.0987722
0.0986491
0.0985413
0.0984435
0.0983515
0.0982624
0.0981741
0.0980856
0.0979964
0.0979065
0.0978164
0.0977269
0.0976387
0.097553
0.0974707
0.0973927
0.0973199
0.0972532
0.0971933
0.0971409
0.0970964
0.0970603
0.0970329
0.0970146
0.0970053
0.0993091
0.0990979
0.0989239
0.0987791
0.098656
0.0985481
0.0984502
0.0983582
0.0982691
0.0981808
0.0980923
0.098003
0.0979131
0.097823
0.0977334
0.0976453
0.0975595
0.0974772
0.0973991
0.0973263
0.0972596
0.0971997
0.0971473
0.0971028
0.0970667
0.0970393
0.0970209
0.0970117
0.0993156
0.0991043
0.0989302
0.0987853
0.0986621
0.0985542
0.0984563
0.0983642
0.0982751
0.0981868
0.0980982
0.0980089
0.097919
0.0978289
0.0977393
0.0976511
0.0975654
0.097483
0.0974049
0.0973321
0.0972654
0.0972054
0.097153
0.0971084
0.0970723
0.0970449
0.0970265
0.0970173
0.0993214
0.09911
0.0989358
0.0987908
0.0986675
0.0985596
0.0984616
0.0983695
0.0982803
0.098192
0.0981034
0.0980141
0.0979242
0.0978341
0.0977444
0.0976563
0.0975705
0.097488
0.09741
0.0973371
0.0972704
0.0972105
0.0971579
0.0971134
0.0970773
0.0970499
0.0970315
0.0970222
0.0993263
0.0991148
0.0989406
0.0987955
0.0986722
0.0985642
0.0984662
0.0983741
0.0982848
0.0981965
0.0981079
0.0980186
0.0979287
0.0978385
0.0977489
0.0976607
0.0975748
0.0974924
0.0974143
0.0973415
0.0972747
0.0972148
0.0971622
0.0971177
0.0970815
0.0970541
0.0970357
0.0970265
0.0993305
0.0991189
0.0989446
0.0987995
0.0986761
0.098568
0.09847
0.0983779
0.0982886
0.0982003
0.0981117
0.0980223
0.0979324
0.0978422
0.0977526
0.0976643
0.0975785
0.0974961
0.097418
0.0973451
0.0972783
0.0972184
0.0971658
0.0971213
0.0970851
0.0970577
0.0970393
0.09703
0.0993338
0.0991222
0.0989478
0.0988026
0.0986792
0.0985711
0.0984731
0.0983809
0.0982916
0.0982033
0.0981147
0.0980253
0.0979354
0.0978452
0.0977555
0.0976673
0.0975815
0.097499
0.0974209
0.097348
0.0972812
0.0972212
0.0971687
0.0971241
0.097088
0.0970605
0.0970421
0.0970329
0.0993363
0.0991246
0.0989502
0.098805
0.0986816
0.0985735
0.0984754
0.0983832
0.0982939
0.0982055
0.0981169
0.0980276
0.0979376
0.0978474
0.0977577
0.0976695
0.0975837
0.0975012
0.0974231
0.0973502
0.0972834
0.0972234
0.0971708
0.0971263
0.0970901
0.0970627
0.0970443
0.097035
0.099338
0.0991263
0.0989518
0.0988066
0.0986831
0.098575
0.0984769
0.0983847
0.0982954
0.0982071
0.0981184
0.0980291
0.0979391
0.0978489
0.0977592
0.097671
0.0975851
0.0975027
0.0974245
0.0973516
0.0972848
0.0972248
0.0971723
0.0971277
0.0970915
0.0970641
0.0970457
0.0970364
0.0993388
0.0991271
0.0989526
0.0988074
0.0986839
0.0985758
0.0984777
0.0983855
0.0982962
0.0982078
0.0981192
0.0980298
0.0979398
0.0978496
0.09776
0.0976717
0.0975859
0.0975034
0.0974253
0.0973524
0.0972856
0.0972256
0.097173
0.0971284
0.0970922
0.0970648
0.0970464
0.0970372
)
;

boundaryField
{
    bc-2
    {
        type            empty;
    }
    bc-3
    {
        type            empty;
    }
    bottom
    {
        type            zeroGradient;
    }
    leftSide
    {
        type            zeroGradient;
    }
    naturalSurface
    {
        type            zeroGradient;
    }
    rightSide
    {
        type            zeroGradient;
    }
    slopesurface
    {
        type            zeroGradient;
    }
    subGradeSurface
    {
        type            zeroGradient;
    }
}


// ************************************************************************* //
