# Supplementary material for: A finite volume-based model for the hydrothermal behavior of soil under freeze–thaw cycles
Source: PLoS One. 2021 Jun 3;16(6):e0252680. doi: 10.1371/journal.pone.0252680 (PMC8174737; doi:10.1371/journal.pone.0252680)
Supplement: S1 Data — (ZIP) [file pone.0252680.s001.zip › Data at equal time interval/3.13632e+08/volContOfWater]

/*--------------------------------*- C++ -*----------------------------------*\
| =========                 |                                                 |
| \\      /  F ield         | OpenFOAM: The Open Source CFD Toolbox           |
|  \\    /   O peration     | Version:  2.4.0                                 |
|   \\  /    A nd           | Web:      www.OpenFOAM.org                      |
|    \\/     M anipulation  |                                                 |
\*---------------------------------------------------------------------------*/
FoamFile
{
    version     2.0;
    format      ascii;
    class       volScalarField;
    location    "3.13632e+08";
    object      volContOfWater;
}
// * * * * * * * * * * * * * * * * * * * * * * * * * * * * * * * * * * * * * //

dimensions      [0 0 0 0 0 0 0];

internalField   nonuniform List<scalar> 
9554
(
0.110414
0.110322
0.110139
0.109868
0.109512
0.109075
0.108564
0.107986
0.107351
0.106669
0.105954
0.105217
0.104476
0.103743
0.103035
0.102365
0.101745
0.101183
0.100685
0.100252
0.0998839
0.0995755
0.110413
0.110321
0.110138
0.109867
0.109511
0.109074
0.108563
0.107985
0.10735
0.106668
0.105953
0.105216
0.104475
0.103742
0.103034
0.102364
0.101744
0.101182
0.100684
0.100251
0.099883
0.0995747
0.110411
0.110319
0.110137
0.109865
0.109509
0.109072
0.108561
0.107983
0.107348
0.106666
0.105951
0.105215
0.104473
0.10374
0.103033
0.102363
0.101742
0.10118
0.100682
0.100249
0.0998813
0.0995729
0.110408
0.110317
0.110134
0.109862
0.109506
0.109069
0.108558
0.10798
0.107345
0.106663
0.105948
0.105212
0.10447
0.103738
0.10303
0.10236
0.101739
0.101177
0.100679
0.100247
0.0998786
0.0995703
0.110405
0.110313
0.11013
0.109859
0.109502
0.109065
0.108554
0.107976
0.107341
0.106659
0.105944
0.105208
0.104466
0.103734
0.103026
0.102356
0.101735
0.101174
0.100675
0.100243
0.0998751
0.0995669
0.1104
0.110308
0.110125
0.109854
0.109497
0.10906
0.108549
0.107971
0.107336
0.106655
0.105939
0.105203
0.104461
0.103729
0.103021
0.102351
0.101731
0.101169
0.100671
0.100239
0.0998708
0.0995626
0.110394
0.110303
0.11012
0.109848
0.109492
0.109055
0.108544
0.107966
0.10733
0.106649
0.105933
0.105197
0.104455
0.103723
0.103015
0.102345
0.101725
0.101163
0.100665
0.100233
0.0998655
0.0995575
0.110388
0.110296
0.110113
0.109842
0.109485
0.109048
0.108537
0.107959
0.107324
0.106642
0.105926
0.10519
0.104448
0.103716
0.103008
0.102339
0.101718
0.101157
0.100659
0.100227
0.0998595
0.0995516
0.11038
0.110288
0.110106
0.109834
0.109477
0.10904
0.108529
0.107951
0.107316
0.106634
0.105918
0.105182
0.104441
0.103708
0.103001
0.102331
0.101711
0.10115
0.100652
0.10022
0.0998526
0.0995449
0.110372
0.11028
0.110097
0.109825
0.109469
0.109032
0.10852
0.107942
0.107307
0.106625
0.10591
0.105173
0.104432
0.1037
0.102992
0.102323
0.101703
0.101141
0.100644
0.100212
0.099845
0.0995374
0.110362
0.11027
0.110087
0.109816
0.109459
0.109022
0.108511
0.107933
0.107297
0.106616
0.1059
0.105164
0.104422
0.10369
0.102983
0.102313
0.101694
0.101132
0.100635
0.100204
0.0998365
0.0995291
0.110351
0.110259
0.110076
0.109805
0.109448
0.109011
0.1085
0.107922
0.107287
0.106605
0.105889
0.105153
0.104412
0.10368
0.102972
0.102303
0.101683
0.101123
0.100626
0.100194
0.0998274
0.0995202
0.110339
0.110247
0.110065
0.109793
0.109436
0.108999
0.108488
0.10791
0.107275
0.106593
0.105877
0.105141
0.1044
0.103668
0.102961
0.102292
0.101673
0.101112
0.100615
0.100184
0.0998175
0.0995105
0.110326
0.110234
0.110052
0.10978
0.109423
0.108986
0.108475
0.107897
0.107262
0.10658
0.105865
0.105129
0.104387
0.103656
0.102949
0.10228
0.101661
0.101101
0.100604
0.100173
0.0998069
0.0995002
0.110312
0.11022
0.110037
0.109766
0.109409
0.108972
0.108461
0.107883
0.107248
0.106566
0.105851
0.105115
0.104374
0.103643
0.102936
0.102267
0.101649
0.101088
0.100592
0.100162
0.0997957
0.0994892
0.110296
0.110204
0.110022
0.10975
0.109394
0.108957
0.108445
0.107868
0.107232
0.106551
0.105836
0.1051
0.104359
0.103628
0.102922
0.102254
0.101635
0.101076
0.10058
0.10015
0.0997838
0.0994776
0.110279
0.110187
0.110005
0.109733
0.109377
0.10894
0.108429
0.107851
0.107216
0.106535
0.10582
0.105085
0.104344
0.103613
0.102907
0.102239
0.101621
0.101062
0.100567
0.100137
0.0997714
0.0994655
0.110261
0.110169
0.109986
0.109715
0.109358
0.108921
0.10841
0.107833
0.107198
0.106517
0.105802
0.105068
0.104327
0.103597
0.102891
0.102224
0.101607
0.101048
0.100553
0.100124
0.0997584
0.0994528
0.110241
0.110149
0.109966
0.109695
0.109338
0.108901
0.108391
0.107813
0.107179
0.106498
0.105784
0.105049
0.10431
0.10358
0.102875
0.102208
0.101591
0.101033
0.100538
0.10011
0.0997449
0.0994397
0.110219
0.110127
0.109944
0.109673
0.109317
0.10888
0.108369
0.107792
0.107158
0.106478
0.105764
0.10503
0.104291
0.103562
0.102857
0.102191
0.101575
0.101017
0.100523
0.100095
0.0997309
0.099426
0.110195
0.110103
0.10992
0.109649
0.109293
0.108857
0.108346
0.10777
0.107136
0.106456
0.105743
0.105009
0.104271
0.103542
0.102839
0.102173
0.101558
0.101001
0.100508
0.10008
0.0997164
0.099412
0.110169
0.110077
0.109895
0.109624
0.109268
0.108832
0.108322
0.107745
0.107112
0.106433
0.10572
0.104987
0.104249
0.103522
0.102819
0.102155
0.10154
0.100984
0.100492
0.100065
0.0997015
0.0993975
0.110141
0.11005
0.109867
0.109596
0.10924
0.108804
0.108295
0.107719
0.107086
0.106407
0.105695
0.104963
0.104226
0.1035
0.102798
0.102135
0.101521
0.100966
0.100475
0.100049
0.0996861
0.0993827
0.110111
0.11002
0.109837
0.109566
0.109211
0.108775
0.108266
0.10769
0.107058
0.10638
0.105669
0.104938
0.104202
0.103476
0.102776
0.102114
0.101502
0.100948
0.100457
0.100032
0.0996703
0.0993675
0.110079
0.109987
0.109805
0.109535
0.109179
0.108744
0.108235
0.10766
0.107028
0.106351
0.10564
0.10491
0.104176
0.103452
0.102752
0.102092
0.101481
0.100928
0.100439
0.100015
0.099654
0.0993519
0.110045
0.109953
0.109771
0.1095
0.109145
0.10871
0.108201
0.107627
0.106996
0.106319
0.10561
0.104881
0.104148
0.103425
0.102727
0.102068
0.101459
0.100908
0.10042
0.0999971
0.0996373
0.099336
0.110008
0.109916
0.109734
0.109464
0.109108
0.108674
0.108165
0.107591
0.106961
0.106285
0.105577
0.104849
0.104117
0.103396
0.1027
0.102043
0.101436
0.100886
0.1004
0.0999787
0.0996201
0.0993197
0.109969
0.109877
0.109695
0.109424
0.109069
0.108635
0.108127
0.107553
0.106923
0.106249
0.105541
0.104815
0.104085
0.103366
0.102672
0.102017
0.101411
0.100864
0.100379
0.0999596
0.0996023
0.099303
0.109927
0.109836
0.109653
0.109383
0.109028
0.108593
0.108085
0.107512
0.106883
0.106209
0.105503
0.104779
0.10405
0.103333
0.102641
0.101988
0.101385
0.10084
0.100358
0.0999397
0.099584
0.099286
0.109884
0.109792
0.10961
0.109339
0.108984
0.108549
0.108041
0.107469
0.10684
0.106167
0.105462
0.104739
0.104013
0.103298
0.102608
0.101958
0.101358
0.100815
0.100335
0.099919
0.0995651
0.0992685
0.109838
0.109746
0.109564
0.109293
0.108937
0.108503
0.107995
0.107422
0.106794
0.106122
0.105418
0.104697
0.103973
0.10326
0.102573
0.101926
0.101328
0.100788
0.100311
0.0998974
0.0995455
0.0992505
0.109791
0.109699
0.109516
0.109245
0.108889
0.108453
0.107945
0.107373
0.106745
0.106074
0.105371
0.104652
0.103929
0.103219
0.102535
0.101891
0.101297
0.10076
0.100286
0.0998749
0.0995252
0.0992321
0.109743
0.109651
0.109467
0.109195
0.108838
0.108402
0.107893
0.10732
0.106693
0.106022
0.105321
0.104603
0.103883
0.103175
0.102495
0.101854
0.101263
0.10073
0.100259
0.0998512
0.0995042
0.0992131
0.109695
0.109602
0.109417
0.109144
0.108785
0.108348
0.107838
0.107265
0.106637
0.105967
0.105266
0.10455
0.103833
0.103128
0.102451
0.101814
0.101227
0.100698
0.100231
0.0998265
0.0994823
0.0991937
0.109647
0.109553
0.109367
0.109091
0.108731
0.108292
0.107781
0.107206
0.106578
0.105908
0.105208
0.104494
0.103779
0.103078
0.102405
0.101772
0.101189
0.100664
0.100201
0.0998006
0.0994596
0.0991737
0.1096
0.109505
0.109317
0.109039
0.108676
0.108234
0.10772
0.107144
0.106515
0.105845
0.105146
0.104434
0.103721
0.103024
0.102355
0.101726
0.101148
0.100629
0.10017
0.0997734
0.0994361
0.0991531
0.109557
0.10946
0.109268
0.108987
0.10862
0.108174
0.107657
0.107079
0.106448
0.105777
0.10508
0.104369
0.103659
0.102965
0.102301
0.101677
0.101105
0.10059
0.100137
0.099745
0.0994117
0.099132
0.109518
0.109419
0.109222
0.108935
0.108563
0.108112
0.107591
0.10701
0.106377
0.105706
0.105009
0.1043
0.103593
0.102903
0.102243
0.101625
0.101059
0.10055
0.100102
0.0997153
0.0993864
0.0991104
0.109489
0.109384
0.10918
0.108885
0.108505
0.108048
0.107522
0.106937
0.106302
0.105629
0.104932
0.104225
0.103522
0.102836
0.102182
0.10157
0.10101
0.100507
0.100066
0.0996843
0.0993603
0.0990883
0.109474
0.109358
0.109142
0.108836
0.108447
0.107982
0.10745
0.106859
0.106221
0.105547
0.104851
0.104146
0.103446
0.102765
0.102116
0.101511
0.100958
0.100462
0.100027
0.0996521
0.0993333
0.0990657
0.109561
0.109522
0.10964
0.109621
0.109627
0.10962
0.109631
0.10959
0.109654
0.109562
0.10965
0.109602
0.109675
0.109598
0.109662
0.109613
0.109598
0.10957
0.109563
0.109668
0.10966
0.109577
0.109657
0.109619
0.109595
0.109636
0.109636
0.109624
0.109642
0.109667
0.109584
0.109635
0.109623
0.109583
0.109843
0.109509
0.110186
0.107497
0.109543
0.109513
0.109537
0.109541
0.109591
0.10962
0.10968
0.109689
0.109773
0.109593
0.109799
0.109435
0.110008
0.109758
0.109977
0.109464
0.108795
0.10728
0.109242
0.107768
0.11023
0.110254
0.110522
0.110119
0.109801
0.109869
0.110691
0.109255
0.110596
0.110057
0.110612
0.109574
0.110749
0.109374
0.110596
0.110304
0.110294
0.109063
0.110835
0.10909
0.110152
0.110016
0.110136
0.108388
0.110335
0.109872
0.109781
0.108785
0.110629
0.109471
0.10997
0.108475
0.109194
0.108132
0.110165
0.10944
0.10839
0.108212
0.109888
0.107953
0.109958
0.109269
0.109273
0.108057
0.109708
0.109092
0.109852
0.109816
0.110091
0.110073
0.1078
0.107921
0.110412
0.110631
0.107547
0.109641
0.110476
0.110711
0.109279
0.11084
0.109366
0.108731
0.110704
0.110583
0.1088
0.108446
0.11063
0.110176
0.109678
0.11025
0.10822
0.109396
0.110244
0.109621
0.110497
0.110569
0.110618
0.110891
0.109999
0.109286
0.108464
0.109007
0.108214
0.110948
0.10954
0.110606
0.109552
0.109523
0.108116
0.10972
0.110694
0.110195
0.108877
0.107492
0.109126
0.107658
0.10928
0.110031
0.109148
0.110039
0.109303
0.109485
0.110198
0.109664
0.109807
0.110423
0.110252
0.108233
0.108061
0.109
0.110043
0.107481
0.108798
0.109465
0.110097
0.10764
0.108898
0.108124
0.109396
0.110744
0.110011
0.110046
0.109691
0.110524
0.110246
0.110231
0.110774
0.109994
0.109539
0.110538
0.110944
0.109915
0.108663
0.109844
0.109144
0.109091
0.107662
0.109732
0.11051
0.109692
0.108432
0.110754
0.110477
0.109293
0.108717
0.110262
0.110769
0.109707
0.10907
0.109687
0.109488
0.107352
0.108606
0.10833
0.109203
0.108483
0.109271
0.109705
0.108635
0.109858
0.108928
0.110471
0.109213
0.110087
0.109934
0.109496
0.110254
0.109485
0.109943
0.110225
0.110564
0.110106
0.11043
0.110161
0.11054
0.10974
0.10947
0.107841
0.108753
0.110585
0.110953
0.107661
0.108787
0.110381
0.110848
0.108616
0.109885
0.110584
0.109925
0.107229
0.108369
0.107996
0.107352
0.110551
0.110395
0.109581
0.110337
0.110194
0.109645
0.10979
0.109605
0.108239
0.109041
0.110228
0.110423
0.110654
0.110971
0.110351
0.109731
0.109773
0.109862
0.10803
0.107799
0.11077
0.110518
0.110584
0.110687
0.109951
0.11035
0.109636
0.109076
0.110228
0.109498
0.110084
0.110151
0.108803
0.109611
0.109957
0.11018
0.108827
0.109595
0.109366
0.109056
0.108982
0.109781
0.110681
0.110823
0.108773
0.108106
0.108238
0.107815
0.110851
0.110522
0.10999
0.110536
0.10947
0.109515
0.110291
0.110338
0.109425
0.109854
0.108971
0.109608
0.110922
0.110386
0.110569
0.110927
0.108534
0.10907
0.110122
0.10928
0.110285
0.110305
0.109544
0.109486
0.107909
0.108501
0.108695
0.10908
0.108582
0.108438
0.109742
0.109311
0.109647
0.109476
0.109421
0.109782
0.109766
0.110102
0.109621
0.109549
0.109602
0.110211
0.109455
0.109288
0.107953
0.108575
0.109567
0.109182
0.109899
0.110072
0.109386
0.109952
0.108719
0.108281
0.109849
0.110022
0.109867
0.109881
0.109167
0.109774
0.109092
0.108753
0.109756
0.110262
0.108881
0.108455
0.109556
0.109256
0.110289
0.11035
0.110374
0.11048
0.110069
0.109637
0.110189
0.109936
0.109498
0.109802
0.109948
0.109379
0.109075
0.109648
0.109281
0.108924
0.108628
0.108303
0.110176
0.110227
0.110028
0.110359
0.110394
0.110141
0.108791
0.109106
0.10742
0.107954
0.110407
0.109939
0.110351
0.11071
0.108611
0.108988
0.109282
0.108934
0.110337
0.110389
0.107833
0.108172
0.109565
0.109197
0.110149
0.110561
0.108777
0.108461
0.110345
0.11033
0.109929
0.11036
0.110852
0.110685
0.110436
0.110267
0.109485
0.10971
0.110193
0.110418
0.109828
0.110108
0.110593
0.110496
0.109482
0.1096
0.108622
0.108037
0.110889
0.110884
0.108283
0.108745
0.110126
0.109795
0.109871
0.109869
0.107803
0.107272
0.109866
0.110249
0.107456
0.107416
0.107616
0.107527
0.108497
0.107928
0.110861
0.110684
0.109658
0.10994
0.1101
0.110097
0.109929
0.109865
0.110793
0.110821
0.108921
0.109325
0.109542
0.109533
0.110888
0.110538
0.109544
0.109515
0.109555
0.109261
0.10935
0.10964
0.109936
0.110289
0.109905
0.109679
0.109762
0.109751
0.110051
0.110017
0.10781
0.108293
0.109649
0.109707
0.108826
0.109101
0.111532
0.110628
0.111499
0.110425
0.11072
0.110749
0.110884
0.110942
0.11101
0.111017
0.111143
0.111086
0.111314
0.111123
0.111375
0.111241
0.111438
0.111428
0.111681
0.111213
0.111818
0.111563
0.111048
0.110534
0.111048
0.111846
0.111733
0.111272
0.111893
0.111376
0.111796
0.111129
0.111807
0.111393
0.111428
0.111373
0.111775
0.110934
0.111776
0.110926
0.111523
0.111566
0.11167
0.110786
0.111122
0.111142
0.111529
0.110641
0.11144
0.110879
0.111454
0.111285
0.111539
0.110591
0.110771
0.111103
0.110596
0.111506
0.111852
0.111171
0.11069
0.111352
0.110823
0.111561
0.111674
0.110949
0.111745
0.111206
0.111854
0.111446
0.111127
0.111545
0.110683
0.111574
0.111549
0.111056
0.111152
0.110996
0.11101
0.111677
0.111547
0.111539
0.11114
0.111518
0.111799
0.111873
0.111626
0.111803
0.111016
0.110676
0.111799
0.111458
0.111582
0.111217
0.11176
0.111567
0.111377
0.111299
0.111313
0.110993
0.111158
0.111535
0.111421
0.111421
0.111197
0.110559
0.11116
0.110994
0.111591
0.111289
0.11078
0.110468
0.1118
0.111536
0.111176
0.110547
0.111376
0.11083
0.111738
0.111882
0.111638
0.111394
0.111881
0.111641
0.111073
0.111297
0.111042
0.111186
0.111451
0.111122
0.111218
0.111503
0.111356
0.111176
0.111605
0.111671
0.111549
0.111683
0.111096
0.111387
0.111423
0.111128
0.111293
0.111019
0.111184
0.111444
0.111716
0.11134
0.111198
0.110929
0.111517
0.111612
0.11156
0.111567
0.111635
0.111581
0.110765
0.111111
0.111418
0.111296
0.11186
0.111841
0.110887
0.110504
0.111694
0.111719
0.111916
0.11179
0.111766
0.111648
0.111252
0.111065
0.111089
0.11148
0.111448
0.111128
0.111633
0.111517
0.111637
0.111418
0.111357
0.111444
0.110802
0.110612
0.110422
0.110818
0.11071
0.110431
0.110597
0.110897
0.110937
0.111218
0.110682
0.110995
0.111393
0.111018
0.11184
0.11191
0.110778
0.110882
0.111535
0.111397
0.111912
0.111807
0.111295
0.111262
0.111724
0.1117
0.111808
0.111757
0.11162
0.111301
0.1112
0.111128
0.111849
0.111726
0.111148
0.111337
0.110804
0.111187
0.111286
0.111296
0.110833
0.111065
0.111478
0.111521
0.111376
0.111498
0.111739
0.11172
0.111491
0.111685
0.110919
0.111001
0.111218
0.111277
0.111786
0.111654
0.111603
0.111408
0.111038
0.111047
0.110995
0.111126
0.111653
0.111628
0.111424
0.111461
0.111396
0.111253
0.111305
0.111362
0.111273
0.111258
0.110899
0.110962
0.111283
0.111086
0.11129
0.111353
0.111355
0.111472
0.111521
0.111586
0.111109
0.110816
0.111297
0.111473
0.11143
0.111441
0.111594
0.111386
0.110909
0.110824
0.111708
0.111752
0.111654
0.111615
0.111369
0.111425
0.111887
0.111899
0.111008
0.111197
0.111048
0.11127
0.111759
0.111724
0.111423
0.11115
0.111185
0.111293
0.11127
0.111502
0.110864
0.111168
0.110888
0.110949
0.111682
0.111729
0.111224
0.111159
0.111929
0.111896
0.111579
0.111569
0.11158
0.111573
0.111589
0.111585
0.111607
0.111607
0.111632
0.111634
0.111663
0.111669
0.111699
0.111708
0.11174
0.111751
0.111784
0.111796
0.111827
0.11184
0.111869
0.111881
0.111906
0.111915
0.111934
0.111938
0.111951
0.111946
0.111951
0.111936
0.111975
0.111937
0.111581
0.111574
0.11159
0.111586
0.111606
0.111605
0.111631
0.111633
0.111662
0.111668
0.1117
0.111708
0.111741
0.111752
0.111786
0.111799
0.111833
0.111848
0.11188
0.111894
0.111923
0.111935
0.11196
0.111968
0.111987
0.11199
0.112002
0.111997
0.112001
0.111983
0.110536
0.110446
0.111501
0.110423
0.110552
0.110585
0.110743
0.110807
0.110942
0.110678
0.111067
0.111016
0.111235
0.111157
0.111446
0.110976
0.111637
0.11135
0.111691
0.111059
0.111919
0.111509
0.111046
0.111857
0.111756
0.11104
0.111699
0.111134
0.111764
0.111328
0.111897
0.111135
0.111484
0.111694
0.11177
0.111018
0.111652
0.111038
0.111593
0.11154
0.111709
0.110879
0.111147
0.110898
0.111543
0.111423
0.111472
0.110902
0.111359
0.111378
0.110591
0.111515
0.111355
0.111081
0.110768
0.110797
0.110584
0.111514
0.111886
0.111104
0.111187
0.111936
0.111147
0.111804
0.111673
0.110829
0.111584
0.11078
0.111035
0.111562
0.111123
0.111729
0.111063
0.110597
0.111239
0.111003
0.111803
0.111035
0.111457
0.111623
0.111306
0.111035
0.111368
0.111965
0.111751
0.111885
0.111751
0.11155
0.111519
0.111018
0.110662
0.111388
0.110845
0.111516
0.111105
0.111595
0.111421
0.11142
0.111122
0.110432
0.111149
0.110913
0.11156
0.111049
0.111459
0.111276
0.111752
0.111955
0.111605
0.111471
0.110635
0.111015
0.110904
0.111426
0.111831
0.111939
0.111574
0.111856
0.110579
0.111272
0.11124
0.111541
0.110461
0.110908
0.111567
0.111726
0.11157
0.111357
0.111262
0.111142
0.110994
0.111232
0.110782
0.111077
0.111353
0.111237
0.111703
0.111695
0.111654
0.111295
0.111878
0.111947
0.111851
0.111775
0.111629
0.11154
0.111009
0.111469
0.111164
0.111617
0.111395
0.111056
0.110684
0.111276
0.110817
0.111388
0.110901
0.111283
0.111161
0.110945
0.111433
0.111668
0.111798
0.111902
0.110566
0.110996
0.11194
0.111856
0.110737
0.111148
0.111469
0.111627
0.110892
0.110874
0.110988
0.111378
0.111375
0.111209
0.111515
0.111149
0.110889
0.110494
0.11181
0.111699
0.111827
0.111893
0.111729
0.111767
0.111454
0.111536
0.110821
0.110559
0.1108
0.1106
0.110977
0.110679
0.111313
0.111652
0.111548
0.111336
0.111578
0.111524
0.111606
0.111674
0.111718
0.111572
0.111564
0.111512
0.111308
0.11109
0.110718
0.110481
0.111583
0.111302
0.111313
0.110935
0.111621
0.111335
0.111219
0.111532
0.111144
0.110833
0.111422
0.111314
0.111804
0.111645
0.111846
0.111596
0.111012
0.111334
0.111298
0.111317
0.110926
0.111158
0.11176
0.111704
0.111401
0.111454
0.111796
0.111687
0.111439
0.1113
0.111214
0.110975
0.111065
0.11087
0.111879
0.111926
0.111177
0.111113
0.111613
0.111396
0.111744
0.111525
0.111899
0.111965
0.110763
0.11067
0.111198
0.11129
0.111436
0.111373
0.111446
0.111186
0.111797
0.111671
0.111328
0.111333
0.111663
0.111832
0.111401
0.111251
0.110728
0.110834
0.111467
0.111297
0.111613
0.111501
0.111131
0.110811
0.110758
0.111053
0.111516
0.111394
0.111545
0.11174
0.111021
0.111167
0.110897
0.110987
0.111315
0.111384
0.111163
0.111188
0.111768
0.111684
0.111339
0.111242
0.110926
0.110957
0.111159
0.110915
0.111236
0.111095
0.111164
0.110977
0.111271
0.111441
0.111853
0.111822
0.111572
0.111498
0.111462
0.111504
0.110759
0.110491
0.111205
0.111158
0.107814
0.109534
0.110035
0.107288
0.109564
0.109532
0.109599
0.109598
0.109638
0.109601
0.109745
0.109657
0.109846
0.109526
0.109819
0.109767
0.109928
0.109986
0.110326
0.108988
0.109646
0.108516
0.110082
0.107462
0.107489
0.110207
0.110407
0.109849
0.110174
0.109922
0.110334
0.109544
0.110768
0.110034
0.110582
0.109488
0.110176
0.109533
0.110564
0.109157
0.110233
0.109286
0.110441
0.109469
0.110609
0.109221
0.109569
0.11008
0.110303
0.108744
0.110549
0.10874
0.109299
0.109425
0.110379
0.108486
0.108985
0.108989
0.110008
0.109244
0.110092
0.108383
0.109856
0.108929
0.10975
0.107826
0.110073
0.108538
0.108613
0.108765
0.109634
0.108719
0.108598
0.107838
0.109857
0.107659
0.109944
0.110223
0.108236
0.108531
0.110411
0.110434
0.108685
0.110698
0.108988
0.110724
0.10921
0.109751
0.110599
0.109454
0.110418
0.10969
0.110086
0.110318
0.108751
0.109476
0.110584
0.109569
0.110004
0.108101
0.109763
0.110225
0.110184
0.110065
0.110783
0.1089
0.110243
0.109128
0.108903
0.110647
0.10995
0.110845
0.109698
0.109141
0.110259
0.108483
0.107492
0.108583
0.107883
0.110373
0.109471
0.110132
0.108429
0.109963
0.109629
0.109883
0.109407
0.108971
0.107502
0.109477
0.109631
0.109665
0.110725
0.108039
0.107389
0.110513
0.110236
0.108711
0.107973
0.109797
0.109417
0.110076
0.109038
0.108702
0.108158
0.110085
0.11061
0.110194
0.109955
0.109464
0.109741
0.110467
0.109389
0.108294
0.107574
0.108675
0.109248
0.110284
0.110796
0.109147
0.110316
0.109945
0.109026
0.110168
0.110849
0.108956
0.109726
0.109874
0.109271
0.109535
0.109709
0.110597
0.110276
0.110392
0.10974
0.110568
0.109669
0.108566
0.109132
0.10969
0.109607
0.108774
0.109565
0.110594
0.110378
0.109794
0.110029
0.110154
0.110383
0.109062
0.109709
0.108711
0.109787
0.10921
0.109485
0.108074
0.107729
0.108381
0.107985
0.109749
0.109465
0.110018
0.109254
0.110187
0.109505
0.107692
0.108452
0.110309
0.109985
0.110315
0.110514
0.107519
0.108245
0.107774
0.107285
0.110159
0.110432
0.109863
0.109506
0.109777
0.110202
0.110008
0.110496
0.108379
0.1088
0.110091
0.109588
0.110234
0.109595
0.10853
0.109376
0.107425
0.108214
0.109826
0.110178
0.109935
0.110202
0.108008
0.108642
0.108217
0.107947
0.109118
0.109246
0.109491
0.109662
0.110664
0.110143
0.110833
0.110449
0.110134
0.110354
0.109262
0.109162
0.109861
0.110082
0.109513
0.109382
0.109732
0.109573
0.109319
0.108503
0.110554
0.110867
0.11008
0.109927
0.110293
0.110661
0.110032
0.110113
0.109408
0.108782
0.109251
0.109619
0.110676
0.110475
0.109741
0.109862
0.108054
0.108948
0.109273
0.109469
0.109634
0.109561
0.109747
0.110283
0.110334
0.110817
0.110136
0.109656
0.109845
0.109652
0.109029
0.108642
0.10955
0.109128
0.109691
0.109195
0.110534
0.110739
0.110017
0.11041
0.108268
0.108415
0.109161
0.109278
0.11075
0.110448
0.109961
0.109874
0.11021
0.110155
0.109481
0.109685
0.108218
0.109069
0.109805
0.10937
0.109521
0.109382
0.108252
0.108916
0.108842
0.10944
0.10954
0.109548
0.108613
0.109256
0.109706
0.1098
0.110269
0.11006
0.10972
0.108976
0.109244
0.109434
0.11016
0.109972
0.109648
0.11
0.10876
0.108133
0.11047
0.11019
0.110481
0.110688
0.10973
0.109361
0.108959
0.109003
0.108531
0.109153
0.109936
0.110243
0.110002
0.109858
0.107952
0.107431
0.110283
0.110161
0.110515
0.110364
0.109023
0.109419
0.109317
0.109865
0.108863
0.108253
0.110274
0.110241
0.109569
0.109706
0.110408
0.109942
0.108416
0.108356
0.109933
0.109943
0.110469
0.110405
0.110001
0.109723
0.108162
0.108249
0.109775
0.10967
0.109538
0.109429
0.107526
0.107813
0.109556
0.109529
0.110134
0.110511
0.110029
0.110259
0.109486
0.109001
0.107237
0.107803
0.108186
0.10773
0.110168
0.110487
0.109861
0.110225
0.110223
0.109839
0.107839
0.108433
0.110266
0.109863
0.109657
0.109295
0.110485
0.110756
0.110034
0.109686
0.11068
0.110722
0.109271
0.10933
0.108343
0.108773
0.110775
0.110759
0.109475
0.109598
0.107774
0.10734
0.1098
0.110117
0.110348
0.110209
0.110566
0.110525
0.109648
0.109705
0.110446
0.110307
0.109851
0.109905
0.110145
0.11008
0.109806
0.109437
0.108028
0.107957
0.109004
0.108667
0.109628
0.109638
0.109554
0.109593
0.109602
0.10966
0.109632
0.109701
0.109646
0.109686
0.109652
0.109681
0.109636
0.109661
0.109616
0.109654
0.109604
0.10964
0.109706
0.109625
0.109681
0.109589
0.109701
0.109615
0.109656
0.109588
0.109677
0.109615
0.109701
0.109691
0.109637
0.109618
0.109674
0.109695
0.0993204
0.0991108
0.0989384
0.0987949
0.0986729
0.098566
0.0984688
0.0983772
0.0982884
0.0982002
0.0981116
0.0980223
0.0979321
0.0978418
0.0977519
0.0976634
0.0975774
0.0974947
0.0974164
0.0973433
0.0972764
0.0972162
0.0971636
0.0971189
0.0970827
0.0970552
0.0970368
0.0970275
0.0993196
0.09911
0.0989375
0.0987941
0.0986721
0.0985652
0.098468
0.0983765
0.0982876
0.0981994
0.0981109
0.0980215
0.0979314
0.097841
0.0977512
0.0976627
0.0975766
0.0974939
0.0974156
0.0973426
0.0972756
0.0972155
0.0971629
0.0971182
0.097082
0.0970545
0.0970361
0.0970268
0.0993179
0.0991083
0.0989359
0.0987925
0.0986705
0.0985636
0.0984664
0.0983749
0.0982861
0.0981979
0.0981094
0.09802
0.0979299
0.0978395
0.0977497
0.0976612
0.0975751
0.0974925
0.0974142
0.0973411
0.0972742
0.0972141
0.0971614
0.0971168
0.0970805
0.0970531
0.0970346
0.0970254
0.0993154
0.0991059
0.0989335
0.0987901
0.0986682
0.0985613
0.0984641
0.0983726
0.0982838
0.0981956
0.0981071
0.0980177
0.0979276
0.0978373
0.0977474
0.097659
0.0975729
0.0974903
0.097412
0.0973389
0.097272
0.0972119
0.0971592
0.0971146
0.0970784
0.0970509
0.0970325
0.0970232
0.099312
0.0991026
0.0989302
0.0987869
0.098665
0.0985582
0.098461
0.0983695
0.0982807
0.0981926
0.0981041
0.0980147
0.0979246
0.0978343
0.0977445
0.097656
0.09757
0.0974873
0.097409
0.097336
0.0972691
0.097209
0.0971564
0.0971117
0.0970755
0.097048
0.0970296
0.0970204
0.0993078
0.0990984
0.0989262
0.0987829
0.0986611
0.0985543
0.0984572
0.0983657
0.0982769
0.0981888
0.0981003
0.098011
0.0979209
0.0978306
0.0977407
0.0976523
0.0975663
0.0974836
0.0974054
0.0973324
0.0972655
0.0972054
0.0971528
0.0971081
0.0970719
0.0970445
0.097026
0.0970168
0.0993028
0.0990935
0.0989214
0.0987782
0.0986564
0.0985496
0.0984526
0.0983611
0.0982724
0.0981843
0.0980958
0.0980065
0.0979164
0.0978261
0.0977363
0.0976479
0.0975619
0.0974793
0.097401
0.097328
0.0972611
0.0972011
0.0971485
0.0971038
0.0970676
0.0970402
0.0970218
0.0970125
0.099297
0.0990879
0.0989158
0.0987726
0.0986509
0.0985442
0.0984472
0.0983558
0.0982671
0.098179
0.0980906
0.0980012
0.0979112
0.0978209
0.0977311
0.0976427
0.0975567
0.0974741
0.0973959
0.0973229
0.0972561
0.097196
0.0971434
0.0970988
0.0970626
0.0970352
0.0970168
0.0970075
0.0992904
0.0990814
0.0989094
0.0987664
0.0986448
0.0985381
0.0984411
0.0983498
0.0982611
0.098173
0.0980846
0.0979953
0.0979053
0.097815
0.0977252
0.0976368
0.0975509
0.0974683
0.0973901
0.0973172
0.0972503
0.0971903
0.0971377
0.0970931
0.097057
0.0970295
0.0970111
0.0970019
0.0992831
0.0990742
0.0989023
0.0987594
0.0986378
0.0985313
0.0984343
0.098343
0.0982543
0.0981663
0.0980779
0.0979886
0.0978986
0.0978083
0.0977186
0.0976303
0.0975443
0.0974618
0.0973836
0.0973107
0.0972439
0.0971839
0.0971313
0.0970867
0.0970506
0.0970232
0.0970048
0.0969955
0.099275
0.0990663
0.0988945
0.0987517
0.0986302
0.0985237
0.0984268
0.0983355
0.0982469
0.0981589
0.0980705
0.0979812
0.0978912
0.097801
0.0977113
0.097623
0.0975371
0.0974545
0.0973764
0.0973035
0.0972367
0.0971767
0.0971242
0.0970797
0.0970435
0.0970161
0.0969977
0.0969885
0.0992662
0.0990576
0.098886
0.0987433
0.0986219
0.0985154
0.0984186
0.0983274
0.0982387
0.0981508
0.0980624
0.0979731
0.0978832
0.097793
0.0977033
0.097615
0.0975291
0.0974466
0.0973685
0.0972956
0.0972289
0.0971689
0.0971164
0.0970719
0.0970358
0.0970084
0.09699
0.0969808
0.0992567
0.0990483
0.0988768
0.0987342
0.0986129
0.0985065
0.0984097
0.0983185
0.0982299
0.098142
0.0980536
0.0979644
0.0978744
0.0977842
0.0976946
0.0976063
0.0975205
0.097438
0.0973599
0.0972871
0.0972204
0.0971605
0.097108
0.0970635
0.0970274
0.0970001
0.0969817
0.0969725
0.0992466
0.0990383
0.098867
0.0987245
0.0986033
0.0984969
0.0984002
0.098309
0.0982204
0.0981325
0.0980441
0.0979549
0.097865
0.0977749
0.0976852
0.097597
0.0975111
0.0974287
0.0973507
0.0972779
0.0972112
0.0971513
0.0970989
0.0970544
0.0970184
0.096991
0.0969727
0.0969634
0.0992358
0.0990278
0.0988566
0.0987142
0.098593
0.0984867
0.0983901
0.0982989
0.0982103
0.0981224
0.098034
0.0979449
0.0978549
0.0977648
0.0976752
0.097587
0.0975012
0.0974188
0.0973408
0.097268
0.0972014
0.0971416
0.0970892
0.0970447
0.0970087
0.0969814
0.096963
0.0969538
0.0992245
0.0990166
0.0988456
0.0987033
0.0985822
0.098476
0.0983793
0.0982881
0.0981996
0.0981117
0.0980233
0.0979341
0.0978442
0.0977541
0.0976645
0.0975763
0.0974906
0.0974082
0.0973302
0.0972575
0.0971909
0.0971311
0.0970788
0.0970344
0.0969984
0.0969711
0.0969527
0.0969435
0.0992126
0.0990049
0.098834
0.0986918
0.0985708
0.0984646
0.098368
0.0982768
0.0981883
0.0981003
0.098012
0.0979228
0.0978329
0.0977428
0.0976532
0.097565
0.0974793
0.097397
0.0973191
0.0972464
0.0971799
0.0971201
0.0970678
0.0970234
0.0969874
0.0969601
0.0969418
0.0969326
0.0992002
0.0989927
0.098822
0.0986798
0.0985589
0.0984527
0.0983561
0.0982649
0.0981764
0.0980884
0.0980001
0.0979109
0.097821
0.0977308
0.0976413
0.0975532
0.0974675
0.0973852
0.0973073
0.0972347
0.0971682
0.0971085
0.0970562
0.0970118
0.0969759
0.0969486
0.0969303
0.0969211
0.0991873
0.09898
0.0988094
0.0986674
0.0985465
0.0984404
0.0983437
0.0982526
0.0981639
0.098076
0.0979876
0.0978984
0.0978084
0.0977183
0.0976288
0.0975407
0.097455
0.0973728
0.0972949
0.0972224
0.0971559
0.0970962
0.097044
0.0969997
0.0969638
0.0969365
0.0969182
0.0969091
0.099174
0.0989669
0.0987965
0.0986546
0.0985337
0.0984276
0.0983309
0.0982397
0.098151
0.098063
0.0979745
0.0978853
0.0977954
0.0977052
0.0976157
0.0975276
0.097442
0.0973598
0.097282
0.0972094
0.097143
0.0970834
0.0970312
0.0969869
0.096951
0.0969239
0.0969056
0.0968964
0.0991603
0.0989534
0.0987832
0.0986413
0.0985205
0.0984143
0.0983176
0.0982263
0.0981376
0.0980495
0.097961
0.0978717
0.0977818
0.0976916
0.0976021
0.097514
0.0974284
0.0973462
0.0972684
0.097196
0.0971296
0.09707
0.0970179
0.0969736
0.0969378
0.0969106
0.0968924
0.0968832
0.0991462
0.0989396
0.0987695
0.0986277
0.0985069
0.0984007
0.0983039
0.0982126
0.0981237
0.0980356
0.097947
0.0978577
0.0977676
0.0976775
0.0975879
0.0974998
0.0974142
0.0973321
0.0972544
0.0971819
0.0971156
0.0970561
0.097004
0.0969598
0.096924
0.0968968
0.0968786
0.0968695
0.0991318
0.0989255
0.0987555
0.0986138
0.098493
0.0983868
0.0982899
0.0981984
0.0981095
0.0980212
0.0979326
0.0978431
0.097753
0.0976628
0.0975732
0.0974852
0.0973996
0.0973175
0.0972398
0.0971674
0.0971011
0.0970416
0.0969896
0.0969455
0.0969097
0.0968826
0.0968644
0.0968552
0.099117
0.098911
0.0987413
0.0985996
0.0984788
0.0983725
0.0982755
0.0981839
0.0980949
0.0980065
0.0979177
0.0978281
0.097738
0.0976477
0.0975581
0.09747
0.0973844
0.0973024
0.0972247
0.0971523
0.0970861
0.0970267
0.0969747
0.0969306
0.0968948
0.0968678
0.0968496
0.0968405
0.099102
0.0988963
0.0987268
0.0985852
0.0984644
0.098358
0.0982609
0.0981692
0.0980799
0.0979914
0.0979024
0.0978128
0.0977225
0.0976322
0.0975425
0.0974544
0.0973688
0.0972867
0.0972091
0.0971368
0.0970706
0.0970112
0.0969593
0.0969152
0.0968795
0.0968525
0.0968343
0.0968252
0.0990866
0.0988814
0.0987121
0.0985706
0.0984498
0.0983433
0.098246
0.0981541
0.0980647
0.0979759
0.0978868
0.097797
0.0977067
0.0976162
0.0975265
0.0974384
0.0973528
0.0972707
0.0971931
0.0971208
0.0970547
0.0969953
0.0969434
0.0968994
0.0968638
0.0968368
0.0968186
0.0968095
0.099071
0.0988663
0.0986972
0.0985559
0.098435
0.0983284
0.098231
0.0981388
0.0980492
0.0979602
0.0978709
0.097781
0.0976904
0.0975999
0.0975101
0.0974219
0.0973363
0.0972542
0.0971766
0.0971044
0.0970383
0.096979
0.0969271
0.0968832
0.0968476
0.0968206
0.0968025
0.0967934
0.0990552
0.098851
0.0986822
0.098541
0.0984201
0.0983134
0.0982158
0.0981234
0.0980335
0.0979443
0.0978548
0.0977646
0.0976739
0.0975832
0.0974933
0.0974051
0.0973194
0.0972373
0.0971598
0.0970875
0.0970215
0.0969622
0.0969104
0.0968665
0.0968309
0.096804
0.0967859
0.0967768
0.099039
0.0988355
0.0986671
0.0985261
0.0984052
0.0982983
0.0982005
0.0981078
0.0980176
0.0979281
0.0978384
0.0977479
0.0976571
0.0975662
0.0974762
0.0973879
0.0973022
0.0972201
0.0971425
0.0970703
0.0970043
0.0969451
0.0968933
0.0968495
0.0968139
0.096787
0.0967689
0.0967599
0.0990226
0.0988198
0.0986519
0.098511
0.0983902
0.0982831
0.0981851
0.0980921
0.0980016
0.0979118
0.0978217
0.0977311
0.09764
0.0975489
0.0974588
0.0973703
0.0972846
0.0972025
0.0971249
0.0970527
0.0969867
0.0969276
0.0968759
0.096832
0.0967965
0.0967697
0.0967516
0.0967425
0.0990059
0.0988039
0.0986365
0.098496
0.0983751
0.098268
0.0981697
0.0980764
0.0979856
0.0978954
0.097805
0.097714
0.0976226
0.0975314
0.0974411
0.0973525
0.0972667
0.0971845
0.097107
0.0970348
0.0969688
0.0969097
0.096858
0.0968143
0.0967788
0.096752
0.0967339
0.0967249
0.0989889
0.0987879
0.0986212
0.0984809
0.0983601
0.0982528
0.0981542
0.0980606
0.0979694
0.0978789
0.0977881
0.0976968
0.0976051
0.0975137
0.0974231
0.0973345
0.0972485
0.0971663
0.0970887
0.0970166
0.0969506
0.0968915
0.0968399
0.0967962
0.0967608
0.0967339
0.0967159
0.0967069
0.0989716
0.0987718
0.0986057
0.0984658
0.0983451
0.0982377
0.0981389
0.0980449
0.0979533
0.0978623
0.0977711
0.0976794
0.0975875
0.0974957
0.097405
0.0973162
0.0972301
0.0971478
0.0970702
0.096998
0.0969321
0.0968731
0.0968215
0.0967778
0.0967424
0.0967156
0.0966976
0.0966886
0.0989539
0.0987554
0.0985903
0.0984508
0.0983302
0.0982227
0.0981236
0.0980292
0.0979371
0.0978457
0.0977541
0.097662
0.0975697
0.0974776
0.0973867
0.0972976
0.0972115
0.0971291
0.0970514
0.0969793
0.0969134
0.0968543
0.0968028
0.0967591
0.0967238
0.096697
0.0966791
0.0966701
0.098936
0.098739
0.0985748
0.0984359
0.0983155
0.0982079
0.0981084
0.0980137
0.0979211
0.0978292
0.097737
0.0976445
0.0975518
0.0974594
0.0973682
0.097279
0.0971927
0.0971102
0.0970325
0.0969603
0.0968944
0.0968354
0.0967839
0.0967402
0.0967049
0.0966782
0.0966603
0.0966513
0.0989178
0.0987224
0.0985593
0.098421
0.0983009
0.0981932
0.0980934
0.0979982
0.0979051
0.0978127
0.09772
0.097627
0.0975339
0.0974411
0.0973496
0.0972602
0.0971737
0.0970911
0.0970133
0.0969411
0.0968752
0.0968162
0.0967647
0.0967211
0.0966859
0.0966592
0.0966413
0.0966323
0.0988993
0.0987058
0.098544
0.0984064
0.0982864
0.0981787
0.0980786
0.097983
0.0978893
0.0977963
0.0977031
0.0976095
0.0975159
0.0974228
0.0973309
0.0972412
0.0971546
0.0970719
0.096994
0.0969217
0.0968558
0.0967969
0.0967454
0.0967019
0.0966666
0.09664
0.0966221
0.0966131
0.0988805
0.0986891
0.0985287
0.0983918
0.0982722
0.0981644
0.0980641
0.0979679
0.0978737
0.09778
0.0976862
0.0975921
0.097498
0.0974044
0.0973122
0.0972222
0.0971354
0.0970525
0.0969746
0.0969023
0.0968363
0.0967774
0.0967259
0.0966824
0.0966472
0.0966206
0.0966027
0.0965938
0.0988615
0.0986724
0.0985135
0.0983776
0.0982583
0.0981505
0.0980498
0.0979531
0.0978583
0.0977639
0.0976695
0.0975747
0.0974801
0.0973861
0.0972935
0.0972032
0.0971161
0.0970331
0.096955
0.0968827
0.0968167
0.0967578
0.0967063
0.0966629
0.0966277
0.0966011
0.0965833
0.0965743
0.0988423
0.0986557
0.0984985
0.0983636
0.0982447
0.0981368
0.0980358
0.0979386
0.0978431
0.097748
0.0976529
0.0975575
0.0974623
0.0973677
0.0972747
0.0971841
0.0970968
0.0970136
0.0969354
0.096863
0.096797
0.0967381
0.0966867
0.0966432
0.0966081
0.0965815
0.0965637
0.0965547
0.109436
0.109467
0.10949
0.109501
0.109498
0.109486
0.109195
0.10924
0.109278
0.109307
0.109327
0.109342
0.108873
0.108934
0.108988
0.109034
0.109073
0.109108
0.108475
0.108551
0.10862
0.108681
0.108737
0.108787
0.108008
0.108097
0.108179
0.108254
0.108323
0.108387
0.107478
0.107579
0.107673
0.107759
0.107838
0.107912
0.106894
0.107004
0.107107
0.107202
0.107291
0.107373
0.106265
0.106383
0.106492
0.106594
0.106689
0.106777
0.105603
0.105725
0.105839
0.105944
0.106043
0.106135
0.10492
0.105043
0.105158
0.105266
0.105366
0.10546
0.104229
0.10435
0.104464
0.10457
0.10467
0.104764
0.103541
0.103658
0.103769
0.103872
0.103969
0.104061
0.102872
0.102982
0.103086
0.103185
0.103277
0.103364
0.102232
0.102334
0.10243
0.102521
0.102608
0.102689
0.101632
0.101724
0.101811
0.101894
0.101973
0.102047
0.101081
0.101162
0.101239
0.101312
0.101382
0.101449
0.100585
0.100654
0.10072
0.100784
0.100845
0.100903
0.100146
0.100204
0.10026
0.100314
0.100365
0.100415
0.0997637
0.0998111
0.0998573
0.0999022
0.0999455
0.0999873
0.0994362
0.0994743
0.0995117
0.0995483
0.099584
0.0996186
0.0991585
0.0991887
0.0992186
0.0992481
0.0992772
0.0993056
0.0989245
0.0989482
0.098972
0.0989958
0.0990193
0.0990427
0.098823
0.0986392
0.0984837
0.0983499
0.0982315
0.0981236
0.0980222
0.0979244
0.0978282
0.0977324
0.0976365
0.0975404
0.0974445
0.0973495
0.097256
0.0971651
0.0970775
0.0969941
0.0969158
0.0968433
0.0967773
0.0967183
0.0966669
0.0966235
0.0965884
0.0965619
0.0965441
0.0965351
0.0988036
0.0986227
0.0984693
0.0983365
0.0982186
0.0981107
0.0980089
0.0979105
0.0978136
0.097717
0.0976203
0.0975235
0.0974269
0.0973313
0.0972374
0.097146
0.0970581
0.0969746
0.0968961
0.0968235
0.0967575
0.0966985
0.0966471
0.0966038
0.0965687
0.0965422
0.0965244
0.0965155
0.0987843
0.0986065
0.0984551
0.0983236
0.0982062
0.0980983
0.0979961
0.0978971
0.0977993
0.0977019
0.0976043
0.0975067
0.0974095
0.0973133
0.0972189
0.0971271
0.0970389
0.0969551
0.0968765
0.0968038
0.0967377
0.0966787
0.0966274
0.096584
0.096549
0.0965225
0.0965047
0.0964958
0.0987651
0.0985906
0.0984414
0.0983112
0.0981943
0.0980863
0.0979837
0.097884
0.0977854
0.0976871
0.0975886
0.0974902
0.0973922
0.0972954
0.0972004
0.0971082
0.0970197
0.0969357
0.0968569
0.0967841
0.096718
0.096659
0.0966076
0.0965643
0.0965293
0.0965028
0.0964851
0.0964762
0.0987461
0.098575
0.0984281
0.0982992
0.0981829
0.0980749
0.0979718
0.0978713
0.0977719
0.0976726
0.0975732
0.0974739
0.0973752
0.0972776
0.0971821
0.0970895
0.0970006
0.0969163
0.0968374
0.0967645
0.0966983
0.0966393
0.096588
0.0965446
0.0965097
0.0964832
0.0964655
0.0964566
0.0987273
0.0985598
0.0984153
0.0982878
0.098172
0.0980639
0.0979604
0.0978591
0.0977587
0.0976584
0.0975581
0.0974579
0.0973583
0.0972601
0.097164
0.0970709
0.0969817
0.0968971
0.096818
0.096745
0.0966788
0.0966197
0.0965684
0.0965251
0.0964901
0.0964637
0.096446
0.0964371
0.1094
0.109144
0.108806
0.108392
0.107911
0.107369
0.106775
0.10614
0.105474
0.10479
0.104101
0.103418
0.102756
0.102126
0.101537
0.100998
0.100514
0.100087
0.0997155
0.0993977
0.0991284
0.0989011
0.109365
0.10909
0.108734
0.108304
0.107807
0.107253
0.106649
0.106007
0.105337
0.104653
0.103966
0.103289
0.102635
0.102015
0.101439
0.100912
0.100441
0.100026
0.0996667
0.0993592
0.0990984
0.0988781
0.109334
0.109036
0.108659
0.108209
0.107697
0.107128
0.106515
0.105865
0.105193
0.104508
0.103824
0.103154
0.102509
0.101901
0.101337
0.100824
0.100367
0.0999649
0.0996175
0.0993206
0.0990687
0.0988555
0.109308
0.108981
0.108579
0.108109
0.107579
0.106996
0.106372
0.105716
0.10504
0.104356
0.103676
0.103013
0.102379
0.101782
0.101232
0.100734
0.100291
0.0999029
0.0995681
0.0992821
0.0990394
0.0988335
0.109282
0.108924
0.108495
0.108003
0.107454
0.106857
0.106221
0.105558
0.104879
0.104196
0.103522
0.102867
0.102243
0.10166
0.101125
0.100642
0.100214
0.0998406
0.0995188
0.0992441
0.0990107
0.0988122
0.109253
0.108861
0.108405
0.107889
0.107321
0.106709
0.106062
0.105393
0.104712
0.10403
0.103361
0.102716
0.102104
0.101535
0.101016
0.100549
0.100137
0.0997784
0.0994699
0.0992068
0.0989829
0.0987918
0.109214
0.108791
0.108307
0.107767
0.10718
0.106553
0.105896
0.10522
0.104537
0.103858
0.103196
0.102561
0.101962
0.101409
0.100905
0.100456
0.10006
0.0997167
0.0994219
0.0991704
0.098956
0.0987724
0.109164
0.10871
0.108199
0.107637
0.10703
0.106388
0.105721
0.10504
0.104356
0.103681
0.103027
0.102403
0.101818
0.101281
0.100795
0.100363
0.0999839
0.0996561
0.0993751
0.0991353
0.0989304
0.0987541
0.109103
0.10862
0.108082
0.107497
0.106872
0.106216
0.10554
0.104854
0.10417
0.1035
0.102854
0.102242
0.101673
0.101153
0.100685
0.10027
0.0999089
0.099597
0.0993298
0.0991017
0.0989062
0.0987371
0.109031
0.108519
0.107956
0.107348
0.106706
0.106037
0.105352
0.104663
0.10398
0.103315
0.102679
0.102081
0.101528
0.101025
0.100576
0.10018
0.0998359
0.0995398
0.0992865
0.0990699
0.0988837
0.0987215
0.108948
0.108407
0.107819
0.107191
0.106532
0.105851
0.105159
0.104467
0.103786
0.103128
0.102503
0.101919
0.101383
0.100899
0.100469
0.100092
0.0997655
0.0994852
0.0992455
0.0990402
0.0988629
0.0987075
0.10885
0.108284
0.107674
0.107026
0.106352
0.105659
0.104961
0.104268
0.103591
0.102941
0.102328
0.10176
0.101241
0.100776
0.100365
0.100007
0.0996981
0.0994334
0.0992071
0.0990127
0.098844
0.098695
0.108742
0.108152
0.10752
0.106855
0.106166
0.105464
0.104761
0.104067
0.103395
0.102755
0.102155
0.101603
0.101102
0.100657
0.100266
0.0999262
0.0996345
0.099385
0.0991716
0.0989877
0.0988272
0.0986842
0.108624
0.108011
0.107359
0.106677
0.105976
0.105266
0.104559
0.103867
0.103201
0.102571
0.101985
0.10145
0.100968
0.100542
0.100171
0.0998498
0.099575
0.0993403
0.0991393
0.0989654
0.0988126
0.0986752
0.108499
0.107865
0.107194
0.106497
0.105784
0.105067
0.104358
0.103669
0.10301
0.102392
0.10182
0.101302
0.10084
0.100434
0.100081
0.0997787
0.0995202
0.0992997
0.0991104
0.0989459
0.0988001
0.0986678
0.108367
0.107713
0.107025
0.106314
0.105592
0.10487
0.10416
0.103475
0.102824
0.102218
0.101662
0.101162
0.100719
0.100332
0.0999985
0.0997133
0.0994704
0.0992632
0.099085
0.0989292
0.0987899
0.0986622
0.10823
0.107557
0.106854
0.106131
0.105401
0.104675
0.103966
0.103286
0.102645
0.102052
0.101512
0.10103
0.100606
0.100238
0.0999223
0.0996539
0.0994258
0.0992312
0.0990631
0.0989153
0.0987819
0.0986582
0.108089
0.1074
0.106683
0.10595
0.105214
0.104486
0.103779
0.103105
0.102474
0.101894
0.101371
0.100906
0.100501
0.100151
0.0998534
0.0996008
0.0993865
0.0992035
0.0990448
0.0989042
0.098776
0.0986559
0.107946
0.107243
0.106515
0.105773
0.105032
0.104303
0.103599
0.102933
0.102313
0.101747
0.101239
0.100793
0.100405
0.100073
0.0997919
0.0995541
0.0993526
0.0991802
0.09903
0.0988957
0.0987721
0.098655
0.107805
0.107089
0.106351
0.105602
0.104857
0.104129
0.103429
0.102771
0.102162
0.10161
0.101119
0.100689
0.100319
0.100004
0.0997379
0.0995137
0.0993239
0.0991611
0.0990184
0.0988897
0.0987701
0.0986554
0.107667
0.106939
0.106192
0.105439
0.104692
0.103965
0.103271
0.102621
0.102024
0.101486
0.10101
0.100597
0.100243
0.0999431
0.0996912
0.0994796
0.0993003
0.099146
0.0990099
0.098886
0.0987697
0.0986569
0.107531
0.106795
0.106042
0.105284
0.104537
0.103812
0.103124
0.102483
0.101898
0.101373
0.100913
0.100515
0.100176
0.0998907
0.0996517
0.0994512
0.0992813
0.0991345
0.0990041
0.0988843
0.0987706
0.0986595
0.107402
0.106659
0.1059
0.10514
0.104393
0.103672
0.10299
0.102359
0.101785
0.101274
0.100827
0.100443
0.100119
0.0998462
0.0996188
0.0994283
0.0992666
0.0991262
0.0990006
0.0988843
0.0987728
0.0986627
0.107281
0.106532
0.10577
0.105008
0.104262
0.103545
0.10287
0.102248
0.101685
0.101186
0.100752
0.100382
0.10007
0.0998091
0.099592
0.0994102
0.0992556
0.0991208
0.0989993
0.0988857
0.0987759
0.0986666
0.10717
0.106416
0.10565
0.104888
0.104144
0.103432
0.102764
0.10215
0.101597
0.10111
0.100689
0.10033
0.100029
0.0997789
0.0995707
0.0993964
0.0992479
0.0991177
0.0989995
0.0988881
0.0987795
0.0986707
0.107067
0.10631
0.105543
0.104782
0.10404
0.103333
0.102671
0.102065
0.101522
0.101046
0.100635
0.100287
0.0999962
0.0997546
0.0995542
0.0993863
0.0992428
0.0991164
0.0990009
0.0988913
0.0987836
0.098675
0.106976
0.106217
0.105449
0.104689
0.10395
0.103247
0.102591
0.101994
0.101459
0.100992
0.100591
0.100252
0.0999696
0.0997357
0.0995417
0.0993791
0.0992398
0.0991165
0.0990031
0.0988948
0.0987877
0.0986793
0.106898
0.106137
0.105369
0.10461
0.103874
0.103175
0.102525
0.101934
0.101407
0.100948
0.100555
0.100224
0.0999489
0.0997212
0.0995326
0.0993744
0.0992384
0.0991175
0.0990058
0.0988984
0.0987917
0.0986832
0.106831
0.10607
0.105302
0.104544
0.103811
0.103116
0.102471
0.101886
0.101366
0.100913
0.100527
0.100203
0.099933
0.0997105
0.0995262
0.0993714
0.0992381
0.0991191
0.0990086
0.0989019
0.0987954
0.0986868
0.106779
0.106017
0.10525
0.104493
0.103762
0.10307
0.102429
0.101849
0.101334
0.100887
0.100506
0.100186
0.0999214
0.0997029
0.0995219
0.0993697
0.0992383
0.0991208
0.0990111
0.0989049
0.0987985
0.0986898
0.106741
0.105979
0.105212
0.104456
0.103726
0.103037
0.102399
0.101822
0.101311
0.100868
0.100491
0.100175
0.0999135
0.0996978
0.0995191
0.0993688
0.0992389
0.0991223
0.0990133
0.0989073
0.098801
0.0986921
0.106719
0.105955
0.105188
0.104432
0.103704
0.103016
0.10238
0.101805
0.101297
0.100856
0.100482
0.100168
0.0999087
0.0996948
0.0995177
0.0993685
0.0992394
0.0991234
0.0990148
0.098909
0.0988027
0.0986936
0.106711
0.105945
0.105177
0.104422
0.103694
0.103006
0.102372
0.101798
0.101291
0.100851
0.100478
0.100165
0.0999068
0.0996937
0.0995172
0.0993685
0.0992398
0.099124
0.0990155
0.0989098
0.0988035
0.0986944
0.098709
0.0985452
0.0984032
0.098277
0.0981617
0.0980536
0.0979495
0.0978474
0.097746
0.0976447
0.0975434
0.0974422
0.0973418
0.0972428
0.0971462
0.0970526
0.096963
0.0968782
0.0967988
0.0967257
0.0966594
0.0966003
0.096549
0.0965057
0.0964708
0.0964444
0.0964267
0.0964179
0.0986913
0.0985313
0.0983916
0.0982668
0.0981521
0.0980438
0.0979391
0.0978361
0.0977338
0.0976314
0.097529
0.0974269
0.0973256
0.0972259
0.0971286
0.0970345
0.0969445
0.0968594
0.0967799
0.0967067
0.0966403
0.0965812
0.0965299
0.0964866
0.0964517
0.0964253
0.0964077
0.0963988
0.0986741
0.0985179
0.0983808
0.0982573
0.0981431
0.0980346
0.0979292
0.0978254
0.0977219
0.0976184
0.0975149
0.0974118
0.0973096
0.0972092
0.0971112
0.0970166
0.0969263
0.0968409
0.0967612
0.0966878
0.0966213
0.0965622
0.0965109
0.0964677
0.0964328
0.0964064
0.0963888
0.09638
0.0986576
0.0985053
0.0983706
0.0982484
0.0981346
0.0980259
0.0979199
0.0978151
0.0977105
0.0976058
0.0975012
0.0973971
0.097294
0.0971927
0.0970941
0.096999
0.0969082
0.0968226
0.0967427
0.0966692
0.0966026
0.0965435
0.0964922
0.0964489
0.0964141
0.0963878
0.0963702
0.0963613
0.0986418
0.0984934
0.0983611
0.0982403
0.0981268
0.0980178
0.0979111
0.0978052
0.0976995
0.0975936
0.0974879
0.0973826
0.0972786
0.0971765
0.0970773
0.0969816
0.0968905
0.0968045
0.0967244
0.0966508
0.0965842
0.096525
0.0964737
0.0964305
0.0963956
0.0963693
0.0963518
0.0963429
0.098627
0.0984823
0.0983525
0.0982328
0.0981196
0.0980103
0.0979027
0.0977958
0.0976888
0.0975818
0.0974748
0.0973685
0.0972635
0.0971607
0.0970607
0.0969646
0.096873
0.0967867
0.0967064
0.0966326
0.096566
0.0965068
0.0964554
0.0964123
0.0963775
0.0963512
0.0963336
0.0963248
0.098613
0.0984721
0.0983446
0.098226
0.0981131
0.0980033
0.0978949
0.0977868
0.0976786
0.0975703
0.0974622
0.0973547
0.0972488
0.0971451
0.0970445
0.0969478
0.0968558
0.0967692
0.0966887
0.0966148
0.0965481
0.0964889
0.0964375
0.0963944
0.0963596
0.0963334
0.0963158
0.096307
0.0986001
0.0984629
0.0983375
0.0982199
0.0981071
0.0979968
0.0978875
0.0977783
0.0976688
0.0975592
0.0974498
0.0973413
0.0972344
0.0971299
0.0970286
0.0969314
0.096839
0.0967521
0.0966714
0.0965974
0.0965305
0.0964713
0.09642
0.0963768
0.0963421
0.0963159
0.0962984
0.0962896
0.0985884
0.0984546
0.0983312
0.0982146
0.0981018
0.0979909
0.0978806
0.0977702
0.0976594
0.0975485
0.0974379
0.0973282
0.0972203
0.097115
0.097013
0.0969153
0.0968225
0.0967353
0.0966544
0.0965802
0.0965134
0.0964541
0.0964028
0.0963597
0.096325
0.0962988
0.0962813
0.0962725
0.0985778
0.0984473
0.0983258
0.0982099
0.0980971
0.0979855
0.0978742
0.0977625
0.0976504
0.0975381
0.0974263
0.0973155
0.0972066
0.0971004
0.0969978
0.0968995
0.0968063
0.0967189
0.0966378
0.0965635
0.0964966
0.0964373
0.096386
0.0963429
0.0963082
0.0962821
0.0962646
0.0962559
0.0985685
0.098441
0.0983212
0.098206
0.0980929
0.0979806
0.0978682
0.0977552
0.0976417
0.0975281
0.097415
0.0973031
0.0971933
0.0970863
0.096983
0.0968842
0.0967906
0.0967029
0.0966216
0.0965472
0.0964802
0.0964209
0.0963697
0.0963266
0.0962919
0.0962658
0.0962484
0.0962396
0.0985605
0.0984359
0.0983175
0.0982027
0.0980893
0.0979762
0.0978626
0.0977482
0.0976334
0.0975185
0.0974041
0.0972911
0.0971803
0.0970726
0.0969686
0.0968693
0.0967754
0.0966874
0.0966059
0.0965314
0.0964644
0.096405
0.0963538
0.0963107
0.0962761
0.09625
0.0962326
0.0962239
0.0985538
0.0984317
0.0983146
0.0982001
0.0980863
0.0979722
0.0978574
0.0977417
0.0976255
0.0975092
0.0973936
0.0972795
0.0971678
0.0970592
0.0969547
0.0968549
0.0967605
0.0966723
0.0965906
0.0965161
0.096449
0.0963896
0.0963384
0.0962954
0.0962608
0.0962347
0.0962173
0.0962086
0.0985485
0.0984286
0.0983126
0.0981981
0.0980838
0.0979687
0.0978526
0.0977355
0.0976179
0.0975003
0.0973835
0.0972683
0.0971557
0.0970463
0.0969412
0.0968409
0.0967462
0.0966577
0.0965759
0.0965012
0.0964341
0.0963747
0.0963235
0.0962805
0.096246
0.09622
0.0962026
0.0961939
0.0985445
0.0984265
0.0983113
0.0981967
0.0980817
0.0979656
0.0978482
0.0977297
0.0976107
0.0974918
0.0973738
0.0972575
0.097144
0.0970339
0.0969281
0.0968274
0.0967324
0.0966436
0.0965617
0.0964869
0.0964197
0.0963604
0.0963092
0.0962662
0.0962317
0.0962058
0.0961884
0.0961797
0.0985418
0.0984255
0.0983107
0.0981959
0.0980801
0.0979629
0.0978441
0.0977242
0.0976038
0.0974836
0.0973644
0.0972472
0.0971327
0.0970219
0.0969156
0.0968144
0.0967191
0.0966301
0.096548
0.0964732
0.096406
0.0963466
0.0962954
0.0962525
0.0962181
0.0961921
0.0961748
0.0961661
0.0985404
0.0984253
0.0983108
0.0981957
0.0980789
0.0979605
0.0978404
0.0977191
0.0975973
0.0974758
0.0973555
0.0972372
0.0971219
0.0970105
0.0969036
0.096802
0.0967064
0.0966172
0.0965349
0.09646
0.0963928
0.0963335
0.0962823
0.0962394
0.096205
0.0961791
0.0961618
0.0961532
0.0985401
0.0984259
0.0983116
0.0981958
0.0980781
0.0979584
0.0978369
0.0977142
0.0975911
0.0974684
0.0973469
0.0972277
0.0971117
0.0969995
0.0968921
0.0967902
0.0966942
0.0966049
0.0965225
0.0964475
0.0963803
0.096321
0.0962698
0.096227
0.0961926
0.0961667
0.0961494
0.0961408
0.0985408
0.0984273
0.0983128
0.0981964
0.0980776
0.0979566
0.0978338
0.0977097
0.0975853
0.0974613
0.0973388
0.0972187
0.0971019
0.0969891
0.0968813
0.0967789
0.0966827
0.0965932
0.0965107
0.0964357
0.0963684
0.0963091
0.096258
0.0962152
0.0961808
0.096155
0.0961377
0.0961291
0.0985425
0.0984294
0.0983146
0.0981973
0.0980774
0.0979551
0.0978309
0.0977055
0.0975798
0.0974547
0.0973312
0.0972102
0.0970926
0.0969793
0.096871
0.0967683
0.0966718
0.0965821
0.0964995
0.0964245
0.0963572
0.0962979
0.0962468
0.0962041
0.0961698
0.096144
0.0961267
0.0961181
0.098545
0.098432
0.0983167
0.0981985
0.0980775
0.0979539
0.0978283
0.0977016
0.0975747
0.0974485
0.097324
0.0972022
0.097084
0.0969701
0.0968613
0.0967583
0.0966616
0.0965718
0.0964891
0.096414
0.0963467
0.0962874
0.0962364
0.0961937
0.0961594
0.0961336
0.0961164
0.0961078
0.0985482
0.098435
0.0983191
0.0981999
0.0980777
0.0979528
0.0978259
0.097698
0.0975699
0.0974427
0.0973173
0.0971947
0.0970758
0.0969615
0.0968523
0.096749
0.0966521
0.0965621
0.0964794
0.0964042
0.0963369
0.0962777
0.0962267
0.096184
0.0961497
0.096124
0.0961068
0.0960982
0.0985518
0.0984383
0.0983217
0.0982015
0.0980781
0.0979519
0.0978238
0.0976947
0.0975655
0.0974373
0.0973111
0.0971878
0.0970683
0.0969535
0.096844
0.0967404
0.0966433
0.0965532
0.0964704
0.0963952
0.0963279
0.0962687
0.0962177
0.096175
0.0961408
0.0961151
0.096098
0.0960894
0.0985557
0.0984418
0.0983243
0.0982031
0.0980786
0.0979512
0.0978219
0.0976916
0.0975615
0.0974324
0.0973054
0.0971814
0.0970614
0.0969462
0.0968363
0.0967325
0.0966353
0.096545
0.0964622
0.096387
0.0963197
0.0962605
0.0962095
0.0961669
0.0961327
0.096107
0.0960899
0.0960813
0.0985597
0.0984453
0.098327
0.0982048
0.0980791
0.0979506
0.0978202
0.0976889
0.0975578
0.0974279
0.0973002
0.0971757
0.0970552
0.0969395
0.0968294
0.0967254
0.096628
0.0965376
0.0964547
0.0963795
0.0963122
0.096253
0.0962021
0.0961595
0.0961254
0.0960997
0.0960826
0.096074
0.0985638
0.0984488
0.0983296
0.0982064
0.0980797
0.0979501
0.0978187
0.0976865
0.0975545
0.0974239
0.0972956
0.0971705
0.0970496
0.0969336
0.0968232
0.096719
0.0966215
0.0965311
0.0964481
0.0963728
0.0963056
0.0962464
0.0961955
0.0961529
0.0961188
0.0960932
0.0960761
0.0960675
0.0985677
0.0984521
0.0983321
0.098208
0.0980803
0.0979498
0.0978175
0.0976844
0.0975517
0.0974204
0.0972915
0.097166
0.0970447
0.0969284
0.0968178
0.0967134
0.0966158
0.0965253
0.0964423
0.096367
0.0962997
0.0962406
0.0961897
0.0961472
0.0961131
0.0960875
0.0960704
0.0960619
0.0985713
0.0984551
0.0983343
0.0982094
0.0980808
0.0979495
0.0978164
0.0976826
0.0975492
0.0974174
0.097288
0.0971621
0.0970405
0.0969239
0.0968131
0.0967086
0.0966109
0.0965203
0.0964373
0.096362
0.0962947
0.0962356
0.0961848
0.0961423
0.0961082
0.0960826
0.0960655
0.096057
0.0985745
0.0984577
0.0983363
0.0982106
0.0980813
0.0979493
0.0978155
0.0976811
0.0975472
0.0974149
0.0972851
0.0971588
0.097037
0.0969202
0.0968092
0.0967046
0.0966068
0.0965162
0.0964332
0.0963579
0.0962906
0.0962315
0.0961807
0.0961382
0.0961041
0.0960786
0.0960615
0.096053
0.0985771
0.0984599
0.0983379
0.0982117
0.0980818
0.0979491
0.0978148
0.0976799
0.0975456
0.0974129
0.0972828
0.0971563
0.0970342
0.0969173
0.0968062
0.0967015
0.0966036
0.096513
0.0964299
0.0963546
0.0962873
0.0962282
0.0961774
0.096135
0.0961009
0.0960754
0.0960583
0.0960498
0.0985791
0.0984615
0.0983392
0.0982125
0.0980821
0.0979491
0.0978143
0.0976791
0.0975444
0.0974114
0.0972811
0.0971544
0.0970322
0.0969151
0.0968039
0.0966992
0.0966012
0.0965106
0.0964275
0.0963522
0.0962849
0.0962258
0.096175
0.0961326
0.0960986
0.096073
0.096056
0.0960474
0.0985805
0.0984626
0.09834
0.098213
0.0980824
0.097949
0.0978141
0.0976786
0.0975437
0.0974105
0.09728
0.0971532
0.0970309
0.0969138
0.0968025
0.0966977
0.0965997
0.0965091
0.096426
0.0963507
0.0962834
0.0962243
0.0961735
0.0961311
0.0960971
0.0960715
0.0960545
0.096046
0.0985812
0.0984632
0.0983404
0.0982133
0.0980825
0.097949
0.097814
0.0976784
0.0975434
0.0974101
0.0972796
0.0971527
0.0970303
0.0969132
0.0968019
0.0966971
0.0965991
0.0965084
0.0964253
0.09635
0.0962828
0.0962237
0.0961729
0.0961304
0.0960964
0.0960709
0.0960538
0.0960453
0.0989101
0.0991392
0.099411
0.0997318
0.100107
0.100538
0.101027
0.101571
0.102164
0.102799
0.103464
0.10415
0.104842
0.105527
0.106192
0.106827
0.107418
0.107957
0.108435
0.108843
0.109176
0.109428
0.0988875
0.09911
0.0993736
0.0996846
0.100048
0.100468
0.100944
0.101476
0.102058
0.102682
0.10334
0.10402
0.104709
0.105395
0.106064
0.106705
0.107305
0.107856
0.108347
0.108771
0.109121
0.109389
0.0988655
0.0990811
0.0993362
0.099637
0.099989
0.100396
0.100859
0.101378
0.101947
0.102561
0.10321
0.103884
0.10457
0.105255
0.105928
0.106575
0.107185
0.107748
0.108254
0.108695
0.109063
0.109351
0.098844
0.0990527
0.0992989
0.0995891
0.0999291
0.100323
0.100772
0.101276
0.101833
0.102435
0.103074
0.103741
0.104423
0.105108
0.105783
0.106437
0.107057
0.107633
0.108156
0.108616
0.109006
0.109318
0.0988232
0.0990248
0.099262
0.0995414
0.0998687
0.100248
0.100683
0.101173
0.101715
0.102304
0.102933
0.103592
0.10427
0.104954
0.105631
0.106291
0.106922
0.107512
0.108051
0.108532
0.108947
0.109288
0.0988033
0.0989976
0.0992256
0.0994939
0.0998084
0.100174
0.100593
0.101067
0.101594
0.10217
0.102787
0.103438
0.104109
0.104792
0.105472
0.106138
0.106779
0.107383
0.107941
0.108444
0.108885
0.109258
0.0987842
0.0989713
0.0991901
0.0994471
0.0997483
0.100099
0.100502
0.10096
0.101471
0.102033
0.102637
0.103278
0.103943
0.104623
0.105305
0.105977
0.106628
0.107247
0.107824
0.10835
0.108818
0.109222
0.0987662
0.0989462
0.0991557
0.0994013
0.0996891
0.100024
0.100412
0.100852
0.101347
0.101892
0.102484
0.103113
0.103772
0.104448
0.105131
0.105809
0.10647
0.107103
0.107698
0.108248
0.108743
0.109179
0.0987494
0.0989222
0.0991226
0.0993567
0.0996309
0.0999509
0.100321
0.100745
0.101222
0.101751
0.102327
0.102945
0.103595
0.104267
0.104951
0.105633
0.106304
0.106951
0.107565
0.108137
0.108658
0.109123
0.0987337
0.0988997
0.099091
0.0993138
0.0995744
0.0998788
0.100232
0.100637
0.101096
0.101608
0.102169
0.102774
0.103415
0.104082
0.104764
0.105451
0.10613
0.106791
0.107423
0.108016
0.108564
0.109058
0.0987195
0.0988788
0.0990611
0.0992727
0.0995199
0.0998088
0.100145
0.100532
0.100972
0.101466
0.10201
0.102602
0.103232
0.103893
0.104573
0.105263
0.10595
0.106623
0.107272
0.107887
0.10846
0.108983
0.0987067
0.0988596
0.0990333
0.099234
0.0994679
0.0997413
0.10006
0.100428
0.100849
0.101325
0.101852
0.102429
0.103047
0.103701
0.104378
0.10507
0.105764
0.106449
0.107114
0.107749
0.108345
0.108894
0.0986954
0.0988422
0.0990077
0.0991978
0.0994187
0.0996769
0.0999782
0.100328
0.10073
0.101186
0.101696
0.102256
0.102863
0.103507
0.104181
0.104873
0.105573
0.106268
0.106948
0.107603
0.108222
0.108797
0.0986857
0.0988268
0.0989845
0.0991644
0.0993728
0.0996161
0.0999006
0.100232
0.100614
0.101051
0.101542
0.102086
0.102679
0.103314
0.103983
0.104674
0.105378
0.106083
0.106776
0.107449
0.10809
0.108692
0.0986776
0.0988134
0.0989638
0.0991341
0.0993305
0.0995595
0.0998274
0.10014
0.100504
0.100921
0.101393
0.10192
0.102499
0.103123
0.103785
0.104475
0.105181
0.105894
0.1066
0.107289
0.10795
0.108575
0.0986711
0.0988021
0.0989457
0.099107
0.0992921
0.0995073
0.0997593
0.100055
0.100399
0.100796
0.10125
0.101759
0.102323
0.102935
0.103589
0.104276
0.104984
0.105703
0.10642
0.107123
0.107803
0.108448
0.0986661
0.0987928
0.0989302
0.0990833
0.0992577
0.09946
0.0996968
0.099975
0.100301
0.100679
0.101113
0.101605
0.102153
0.102753
0.103398
0.10408
0.104789
0.105512
0.106238
0.106954
0.10765
0.108315
0.0986627
0.0987856
0.0989174
0.0990629
0.0992275
0.0994176
0.0996401
0.099902
0.10021
0.100569
0.100985
0.101459
0.10199
0.102577
0.103213
0.103889
0.104597
0.105323
0.106056
0.106784
0.107494
0.108175
0.0986608
0.0987804
0.0989072
0.0990458
0.0992015
0.0993805
0.0995896
0.099836
0.100127
0.100468
0.100865
0.101322
0.101837
0.10241
0.103035
0.103705
0.10441
0.105138
0.105877
0.106614
0.107338
0.108036
0.0986602
0.098777
0.0988995
0.099032
0.0991796
0.0993484
0.0995451
0.0997772
0.100052
0.100376
0.100756
0.101194
0.101694
0.102253
0.102867
0.103529
0.10423
0.104958
0.105701
0.106447
0.107181
0.107892
0.0986608
0.0987753
0.0988941
0.0990213
0.0991617
0.0993213
0.0995068
0.0997257
0.0999855
0.100294
0.100656
0.101078
0.101562
0.102106
0.102709
0.103363
0.104059
0.104786
0.105532
0.106284
0.107027
0.107749
0.0986624
0.098775
0.0988908
0.0990134
0.0991475
0.099299
0.0994744
0.0996813
0.0999274
0.10022
0.100567
0.100973
0.101441
0.101972
0.102563
0.103208
0.103899
0.104624
0.105371
0.106127
0.106877
0.10761
0.0986649
0.0987761
0.0988893
0.0990081
0.0991368
0.0992811
0.0994476
0.0996437
0.0998774
0.100157
0.100489
0.100879
0.101333
0.10185
0.10243
0.103066
0.10375
0.104472
0.10522
0.105979
0.106735
0.107476
0.098668
0.0987782
0.0988894
0.0990049
0.0991291
0.0992672
0.0994259
0.0996126
0.0998352
0.100102
0.10042
0.100797
0.101237
0.101742
0.10231
0.102936
0.103614
0.104333
0.105079
0.10584
0.106601
0.107349
0.0986716
0.098781
0.0988907
0.0990036
0.099124
0.0992569
0.0994089
0.0995873
0.0998001
0.100056
0.100362
0.100726
0.101154
0.101646
0.102203
0.102821
0.103492
0.104206
0.104951
0.105712
0.106476
0.107228
0.0986754
0.0987844
0.0988929
0.0990038
0.099121
0.0992496
0.0993959
0.0995672
0.0997716
0.100018
0.100313
0.100666
0.101082
0.101563
0.10211
0.102719
0.103384
0.104093
0.104836
0.105597
0.106363
0.107118
0.0986793
0.098788
0.0988957
0.099005
0.0991197
0.0992448
0.0993864
0.0995517
0.0997489
0.0999865
0.100273
0.100616
0.101021
0.101493
0.102031
0.102632
0.10329
0.103995
0.104735
0.105495
0.106262
0.10702
0.098683
0.0987917
0.0988988
0.0990069
0.0991196
0.0992419
0.0993796
0.09954
0.0997312
0.0999618
0.10024
0.100575
0.100971
0.101434
0.101964
0.102558
0.10321
0.10391
0.104647
0.105407
0.106175
0.106935
0.0986864
0.0987952
0.0989019
0.0990091
0.0991204
0.0992404
0.099375
0.0995315
0.0997178
0.0999426
0.100215
0.100542
0.100931
0.101386
0.101909
0.102497
0.103143
0.10384
0.104575
0.105333
0.106101
0.106864
0.0986894
0.0987982
0.0989047
0.0990113
0.0991215
0.0992398
0.0993721
0.0995255
0.099708
0.0999283
0.100195
0.100517
0.1009
0.101349
0.101866
0.102448
0.103091
0.103784
0.104516
0.105274
0.106041
0.106803
0.0986918
0.0988007
0.0989071
0.0990133
0.0991226
0.0992397
0.0993703
0.0995215
0.0997011
0.099918
0.100181
0.100498
0.100877
0.101322
0.101834
0.102412
0.103051
0.103742
0.104472
0.105228
0.105996
0.106758
0.0986934
0.0988025
0.0989088
0.0990147
0.0991236
0.0992399
0.0993693
0.0995189
0.0996967
0.0999113
0.100172
0.100486
0.100861
0.101303
0.101812
0.102388
0.103024
0.103713
0.104442
0.105197
0.105965
0.106729
0.0986943
0.0988034
0.0989097
0.0990155
0.0991241
0.0992399
0.0993688
0.0995176
0.0996943
0.0999076
0.100166
0.100479
0.100853
0.101293
0.1018
0.102374
0.103009
0.103697
0.104425
0.105181
0.105949
0.106714
0.0964271
0.096436
0.0964537
0.0964801
0.0965151
0.0965584
0.0966098
0.0966688
0.0967352
0.0968083
0.0968876
0.0969724
0.097062
0.0971554
0.097252
0.0973508
0.0974509
0.0975518
0.0976528
0.0977537
0.0978547
0.0979564
0.0980602
0.0981681
0.0982832
0.0984096
0.0985521
0.0987167
0.096408
0.0964168
0.0964345
0.0964609
0.0964959
0.0965392
0.0965905
0.0966496
0.0967161
0.0967893
0.0968688
0.0969539
0.0970438
0.0971378
0.0972349
0.0973344
0.0974355
0.0975373
0.0976393
0.0977413
0.0978433
0.0979459
0.0980503
0.0981584
0.098273
0.0983981
0.0985382
0.0986992
0.096389
0.0963979
0.0964155
0.0964419
0.0964768
0.0965201
0.0965715
0.0966306
0.0966971
0.0967705
0.0968502
0.0969355
0.0970258
0.0971203
0.0972181
0.0973184
0.0974203
0.0975231
0.0976262
0.0977293
0.0978324
0.0979359
0.0980409
0.0981492
0.0982634
0.0983872
0.098525
0.0986824
0.0963703
0.0963791
0.0963968
0.0964231
0.096458
0.0965013
0.0965526
0.0966118
0.0966784
0.0967519
0.0968318
0.0969174
0.0970081
0.0971031
0.0972015
0.0973026
0.0974054
0.0975092
0.0976135
0.0977177
0.0978219
0.0979264
0.0980321
0.0981406
0.0982545
0.0983771
0.0985125
0.0986662
0.0963518
0.0963606
0.0963783
0.0964046
0.0964394
0.0964827
0.096534
0.0965932
0.0966599
0.0967335
0.0968136
0.0968995
0.0969906
0.0970861
0.0971852
0.097287
0.0973908
0.0974957
0.0976011
0.0977065
0.0978118
0.0979174
0.0980238
0.0981327
0.0982463
0.0983676
0.0985008
0.0986507
0.0963336
0.0963424
0.09636
0.0963863
0.0964211
0.0964643
0.0965157
0.0965749
0.0966416
0.0967154
0.0967957
0.0968819
0.0969734
0.0970694
0.0971692
0.0972718
0.0973765
0.0974825
0.0975891
0.0976957
0.0978023
0.0979088
0.0980161
0.0981254
0.0982387
0.0983589
0.0984898
0.0986361
0.0963157
0.0963245
0.096342
0.0963683
0.0964031
0.0964463
0.0964977
0.0965569
0.0966237
0.0966976
0.0967781
0.0968646
0.0969565
0.097053
0.0971535
0.0972569
0.0973626
0.0974696
0.0975774
0.0976853
0.0977931
0.0979008
0.098009
0.0981187
0.0982318
0.098351
0.0984797
0.0986223
0.0962981
0.0963068
0.0963244
0.0963506
0.0963854
0.0964286
0.0964799
0.0965392
0.0966061
0.0966801
0.0967608
0.0968476
0.0969399
0.097037
0.0971381
0.0972423
0.097349
0.0974571
0.0975661
0.0976753
0.0977844
0.0978933
0.0980024
0.0981126
0.0982256
0.0983438
0.0984704
0.0986095
0.0962808
0.0962896
0.0963071
0.0963333
0.0963681
0.0964112
0.0964626
0.0965219
0.0965888
0.0966629
0.0967438
0.0968309
0.0969236
0.0970212
0.097123
0.0972281
0.0973357
0.097445
0.0975552
0.0976657
0.0977761
0.0978862
0.0979963
0.0981071
0.0982201
0.0983375
0.0984621
0.0985978
0.096264
0.0962727
0.0962902
0.0963164
0.0963511
0.0963943
0.0964456
0.0965049
0.0965719
0.0966461
0.0967272
0.0968146
0.0969077
0.0970059
0.0971083
0.0972142
0.0973228
0.0974332
0.0975447
0.0976565
0.0977682
0.0978795
0.0979907
0.0981022
0.0982153
0.0983319
0.0984546
0.0985871
0.0962476
0.0962563
0.0962738
0.0962999
0.0963346
0.0963777
0.096429
0.0964884
0.0965554
0.0966298
0.096711
0.0967987
0.0968922
0.0969909
0.097094
0.0972007
0.0973102
0.0974218
0.0975345
0.0976476
0.0977607
0.0978733
0.0979855
0.0980978
0.0982111
0.0983271
0.0984482
0.0985776
0.0962316
0.0962403
0.0962578
0.0962839
0.0963185
0.0963616
0.0964129
0.0964723
0.0965394
0.0966138
0.0966953
0.0967832
0.0968771
0.0969763
0.09708
0.0971875
0.097298
0.0974107
0.0975246
0.0976391
0.0977535
0.0978675
0.0979809
0.098094
0.0982076
0.0983231
0.0984427
0.0985693
0.0962161
0.0962248
0.0962423
0.0962683
0.0963029
0.096346
0.0963973
0.0964566
0.0965238
0.0965984
0.09668
0.0967682
0.0968624
0.0969621
0.0970665
0.0971748
0.0972862
0.0973999
0.0975151
0.097631
0.0977468
0.0978621
0.0979767
0.0980907
0.0982047
0.0983199
0.0984382
0.0985622
0.0962011
0.0962099
0.0962273
0.0962533
0.0962879
0.0963309
0.0963822
0.0964415
0.0965087
0.0965834
0.0966652
0.0967536
0.0968482
0.0969484
0.0970533
0.0971624
0.0972748
0.0973896
0.097506
0.0976232
0.0977404
0.0978571
0.0979729
0.0980879
0.0982024
0.0983175
0.0984346
0.0985563
0.0961867
0.0961954
0.0962128
0.0962388
0.0962733
0.0963163
0.0963676
0.0964269
0.0964941
0.0965689
0.0966508
0.0967395
0.0968345
0.0969351
0.0970407
0.0971505
0.0972638
0.0973796
0.0974972
0.0976157
0.0977343
0.0978524
0.0979695
0.0980855
0.0982007
0.0983158
0.0984321
0.0985517
0.0961728
0.0961815
0.0961989
0.0962248
0.0962593
0.0963023
0.0963535
0.0964129
0.0964801
0.096555
0.0966371
0.096726
0.0968213
0.0969223
0.0970284
0.097139
0.0972531
0.09737
0.0974888
0.0976086
0.0977286
0.0978481
0.0979665
0.0980836
0.0981995
0.0983147
0.0984304
0.0985483
0.0961596
0.0961682
0.0961856
0.0962115
0.096246
0.0962889
0.0963401
0.0963994
0.0964667
0.0965416
0.0966238
0.096713
0.0968086
0.09691
0.0970167
0.097128
0.097243
0.0973609
0.0974808
0.0976019
0.0977232
0.0978441
0.0979639
0.0980821
0.0981989
0.0983144
0.0984296
0.0985461
0.0961469
0.0961556
0.0961729
0.0961988
0.0962332
0.0962761
0.0963272
0.0963866
0.0964539
0.0965289
0.0966112
0.0967005
0.0967964
0.0968983
0.0970055
0.0971174
0.0972332
0.0973521
0.0974731
0.0975954
0.0977181
0.0978404
0.0979615
0.098081
0.0981987
0.0983147
0.0984297
0.0985451
0.0961349
0.0961436
0.0961608
0.0961867
0.0962211
0.0962639
0.0963151
0.0963744
0.0964417
0.0965167
0.0965992
0.0966887
0.0967848
0.0968871
0.0969948
0.0971073
0.0972239
0.0973437
0.0974658
0.0975894
0.0977134
0.097837
0.0979595
0.0980802
0.0981989
0.0983155
0.0984305
0.098545
0.0961236
0.0961322
0.0961494
0.0961753
0.0962096
0.0962524
0.0963035
0.0963628
0.0964302
0.0965052
0.0965878
0.0966775
0.0967739
0.0968765
0.0969847
0.0970978
0.0972151
0.0973358
0.0974589
0.0975836
0.0977089
0.0978339
0.0979577
0.0980797
0.0981995
0.0983168
0.098432
0.098546
0.0961129
0.0961215
0.0961388
0.0961646
0.0961989
0.0962416
0.0962927
0.096352
0.0964193
0.0964945
0.0965771
0.096667
0.0967636
0.0968665
0.0969751
0.0970888
0.0972068
0.0973283
0.0974524
0.0975782
0.0977048
0.097831
0.0979562
0.0980795
0.0982003
0.0983185
0.0984341
0.0985477
0.096103
0.0961116
0.0961288
0.0961545
0.0961888
0.0962315
0.0962826
0.0963419
0.0964092
0.0964844
0.0965671
0.0966571
0.0967539
0.0968571
0.0969662
0.0970804
0.097199
0.0973213
0.0974464
0.0975732
0.0977009
0.0978284
0.0979549
0.0980794
0.0982014
0.0983205
0.0984366
0.0985502
0.0960938
0.0961024
0.0961196
0.0961453
0.0961795
0.0962222
0.0962732
0.0963325
0.0963998
0.096475
0.0965578
0.0966479
0.0967449
0.0968484
0.0969578
0.0970725
0.0971918
0.0973148
0.0974407
0.0975685
0.0976973
0.0978261
0.0979538
0.0980796
0.0982027
0.0983227
0.0984394
0.0985532
0.0960853
0.0960939
0.0961111
0.0961368
0.096171
0.0962136
0.0962646
0.0963238
0.0963912
0.0964664
0.0965492
0.0966395
0.0967367
0.0968404
0.0969501
0.0970653
0.0971851
0.0973088
0.0974355
0.0975642
0.0976941
0.0978239
0.0979528
0.0980798
0.0982041
0.0983251
0.0984425
0.0985566
0.0960777
0.0960862
0.0961034
0.096129
0.0961632
0.0962058
0.0962568
0.096316
0.0963833
0.0964585
0.0965415
0.0966318
0.0967291
0.0968331
0.0969431
0.0970586
0.097179
0.0973033
0.0974307
0.0975603
0.0976911
0.097822
0.097952
0.0980802
0.0982056
0.0983275
0.0984457
0.0985602
0.0960708
0.0960793
0.0960964
0.0961221
0.0961562
0.0961988
0.0962497
0.0963089
0.0963762
0.0964515
0.0965344
0.0966249
0.0967223
0.0968265
0.0969368
0.0970527
0.0971734
0.0972983
0.0974264
0.0975568
0.0976884
0.0978203
0.0979514
0.0980806
0.098207
0.0983299
0.0984489
0.0985639
0.0960647
0.0960732
0.0960903
0.0961159
0.09615
0.0961926
0.0962435
0.0963027
0.09637
0.0964452
0.0965282
0.0966187
0.0967163
0.0968207
0.0969312
0.0970474
0.0971685
0.0972939
0.0974226
0.0975536
0.0976861
0.0978188
0.0979508
0.098081
0.0982084
0.0983323
0.098452
0.0985676
0.0960594
0.0960679
0.096085
0.0961106
0.0961447
0.0961872
0.0962381
0.0962972
0.0963645
0.0964398
0.0965229
0.0966134
0.0967111
0.0968156
0.0969263
0.0970428
0.0971643
0.09729
0.0974192
0.0975509
0.097684
0.0978175
0.0979504
0.0980814
0.0982097
0.0983344
0.0984549
0.098571
0.0960549
0.0960635
0.0960805
0.0961061
0.0961402
0.0961827
0.0962335
0.0962927
0.09636
0.0964352
0.0965183
0.0966089
0.0967067
0.0968113
0.0969222
0.0970389
0.0971607
0.0972868
0.0974164
0.0975486
0.0976823
0.0978164
0.09795
0.0980818
0.0982108
0.0983363
0.0984575
0.0985741
0.0960513
0.0960599
0.0960769
0.0961025
0.0961365
0.096179
0.0962298
0.0962889
0.0963562
0.0964315
0.0965146
0.0966052
0.0967031
0.0968078
0.0969188
0.0970357
0.0971577
0.0972841
0.0974141
0.0975467
0.0976809
0.0978156
0.0979497
0.0980821
0.0982118
0.0983379
0.0984596
0.0985768
0.0960485
0.0960571
0.0960741
0.0960997
0.0961337
0.0961762
0.096227
0.0962861
0.0963534
0.0964286
0.0965117
0.0966024
0.0967003
0.0968051
0.0969162
0.0970332
0.0971554
0.0972821
0.0974123
0.0975452
0.0976797
0.0978149
0.0979494
0.0980823
0.0982125
0.0983391
0.0984613
0.0985789
0.0960466
0.0960551
0.0960722
0.0960977
0.0961317
0.0961742
0.096225
0.0962841
0.0963514
0.0964267
0.0965098
0.0966004
0.0966984
0.0968032
0.0969144
0.0970315
0.0971538
0.0972806
0.097411
0.0975442
0.097679
0.0978144
0.0979493
0.0980825
0.098213
0.09834
0.0984625
0.0985803
0.0960455
0.0960541
0.0960711
0.0960966
0.0961307
0.0961731
0.0962239
0.096283
0.0963503
0.0964255
0.0965087
0.0965993
0.0966973
0.0968021
0.0969134
0.0970306
0.0971529
0.0972798
0.0974103
0.0975436
0.0976785
0.0978141
0.0979491
0.0980826
0.0982133
0.0983404
0.0984631
0.0985811
0.109516
0.10953
0.109534
0.109523
0.1095
0.109467
0.109372
0.10936
0.109341
0.109313
0.109275
0.109229
0.109138
0.109105
0.109068
0.109023
0.108971
0.10891
0.108818
0.108769
0.108717
0.108657
0.10859
0.108516
0.108417
0.108356
0.10829
0.108218
0.108138
0.108051
0.107943
0.107872
0.107795
0.107712
0.107622
0.107524
0.107403
0.107324
0.107239
0.107147
0.107048
0.106941
0.106806
0.106721
0.10663
0.106532
0.106426
0.106313
0.106163
0.106075
0.105979
0.105877
0.105768
0.105651
0.105487
0.105396
0.105299
0.105196
0.105085
0.104967
0.104789
0.104699
0.104602
0.104499
0.104389
0.104273
0.104084
0.103996
0.103902
0.103802
0.103695
0.103583
0.103385
0.103301
0.103212
0.103117
0.103016
0.10291
0.102708
0.102629
0.102546
0.102457
0.102364
0.102266
0.102063
0.101991
0.101915
0.101835
0.101751
0.101662
0.101463
0.101399
0.101331
0.10126
0.101185
0.101107
0.100916
0.100859
0.1008
0.100738
0.100674
0.100607
0.100426
0.100378
0.100327
0.100274
0.10022
0.100164
0.0999969
0.0999558
0.0999134
0.0998696
0.0998246
0.0997786
0.0996271
0.0995929
0.0995579
0.099522
0.0994855
0.0994484
0.0993132
0.0992851
0.0992564
0.0992274
0.0991981
0.0991686
0.0990498
0.0990266
0.0990032
0.0989797
0.0989563
0.098933
0.0987347
0.0985666
0.0984217
0.0982941
0.0981785
0.0980707
0.0979675
0.0978666
0.0977666
0.0976667
0.0975667
0.0974667
0.0973674
0.0972693
0.0971734
0.0970804
0.0969912
0.0969067
0.0968276
0.0967545
0.0966883
0.0966292
0.0965778
0.0965345
0.0964995
0.096473
0.0964553
0.0964464
0.0987532
0.0985816
0.0984345
0.0983056
0.0981895
0.0980818
0.0979791
0.097879
0.0977799
0.097681
0.0975819
0.0974829
0.0973843
0.097287
0.0971916
0.097099
0.0970102
0.0969259
0.096847
0.0967741
0.0967079
0.0966488
0.0965974
0.0965541
0.0965191
0.0964926
0.0964749
0.096466
0.0987721
0.0985972
0.0984479
0.0983177
0.0982011
0.0980934
0.0979912
0.0978918
0.0977936
0.0976956
0.0975974
0.0974993
0.0974015
0.0973048
0.0972099
0.0971178
0.0970293
0.0969453
0.0968665
0.0967937
0.0967276
0.0966685
0.0966171
0.0965738
0.0965387
0.0965122
0.0964945
0.0964856
0.0987912
0.0986131
0.0984617
0.0983303
0.0982132
0.0981056
0.0980038
0.097905
0.0978076
0.0977105
0.0976132
0.0975159
0.0974188
0.0973227
0.0972284
0.0971367
0.0970485
0.0969647
0.0968861
0.0968134
0.0967473
0.0966883
0.0966369
0.0965935
0.0965584
0.0965319
0.0965141
0.0965052
0.0988105
0.0986294
0.098476
0.0983434
0.0982258
0.0981182
0.0980167
0.0979187
0.097822
0.0977257
0.0976293
0.0975327
0.0974363
0.0973408
0.097247
0.0971557
0.0970678
0.0969842
0.0969058
0.0968332
0.0967671
0.0967081
0.0966567
0.0966133
0.0965782
0.0965516
0.0965338
0.0965249
0.0988298
0.0986459
0.0984906
0.0983569
0.0982388
0.0981312
0.0980301
0.0979327
0.0978368
0.0977412
0.0976456
0.0975497
0.097454
0.097359
0.0972657
0.0971747
0.0970871
0.0970038
0.0969254
0.0968529
0.0967869
0.0967279
0.0966765
0.096633
0.0965979
0.0965713
0.0965535
0.0965446
0.110422
0.110421
0.110419
0.110416
0.110413
0.110408
0.110402
0.110396
0.110388
0.11038
0.11037
0.110359
0.110348
0.110335
0.11032
0.110305
0.110288
0.110269
0.110249
0.110227
0.110203
0.110178
0.11015
0.11012
0.110088
0.110054
0.110018
0.109979
0.109938
0.109895
0.109851
0.109805
0.109758
0.109711
0.109664
0.109619
0.109578
0.109542
0.109515
0.109503
0.11033
0.110329
0.110327
0.110324
0.110321
0.110316
0.110311
0.110304
0.110296
0.110288
0.110278
0.110268
0.110256
0.110243
0.110228
0.110213
0.110196
0.110177
0.110157
0.110135
0.110111
0.110086
0.110058
0.110028
0.109997
0.109962
0.109926
0.109887
0.109846
0.109803
0.109759
0.109712
0.109665
0.109618
0.10957
0.109524
0.109481
0.109442
0.10941
0.109386
0.110147
0.110146
0.110145
0.110142
0.110138
0.110133
0.110128
0.110121
0.110114
0.110105
0.110095
0.110085
0.110073
0.11006
0.110046
0.11003
0.110013
0.109994
0.109974
0.109953
0.109929
0.109903
0.109876
0.109846
0.109814
0.10978
0.109744
0.109705
0.109664
0.109621
0.109576
0.109529
0.109481
0.109433
0.109384
0.109336
0.10929
0.109246
0.109206
0.10917
0.109876
0.109875
0.109873
0.10987
0.109867
0.109862
0.109856
0.10985
0.109842
0.109834
0.109824
0.109813
0.109801
0.109788
0.109774
0.109759
0.109742
0.109723
0.109703
0.109681
0.109658
0.109632
0.109605
0.109575
0.109544
0.10951
0.109473
0.109434
0.109393
0.10935
0.109305
0.109258
0.109209
0.109159
0.109109
0.109058
0.109008
0.108958
0.108911
0.108864
0.10952
0.109519
0.109517
0.109514
0.10951
0.109506
0.1095
0.109493
0.109486
0.109477
0.109467
0.109457
0.109445
0.109432
0.109418
0.109402
0.109385
0.109367
0.109347
0.109325
0.109302
0.109277
0.109249
0.10922
0.109188
0.109154
0.109118
0.109079
0.109038
0.108995
0.108949
0.108902
0.108852
0.108801
0.108748
0.108695
0.10864
0.108586
0.108531
0.108475
0.109083
0.109082
0.10908
0.109077
0.109073
0.109069
0.109063
0.109056
0.109049
0.10904
0.10903
0.10902
0.109008
0.108995
0.108981
0.108965
0.108948
0.10893
0.10891
0.108889
0.108866
0.10884
0.108813
0.108784
0.108753
0.108719
0.108683
0.108645
0.108604
0.10856
0.108514
0.108466
0.108415
0.108363
0.108308
0.108252
0.108194
0.108135
0.108073
0.10801
0.108572
0.108571
0.108569
0.108566
0.108562
0.108558
0.108552
0.108545
0.108538
0.108529
0.108519
0.108508
0.108497
0.108484
0.108469
0.108454
0.108437
0.108419
0.108399
0.108378
0.108355
0.10833
0.108304
0.108275
0.108244
0.10821
0.108175
0.108136
0.108096
0.108052
0.108006
0.107958
0.107906
0.107853
0.107797
0.107738
0.107677
0.107613
0.107547
0.107477
0.107994
0.107993
0.107991
0.107989
0.107985
0.10798
0.107974
0.107967
0.10796
0.107951
0.107941
0.107931
0.107919
0.107906
0.107892
0.107876
0.10786
0.107842
0.107822
0.107801
0.107779
0.107754
0.107728
0.107699
0.107669
0.107636
0.107601
0.107563
0.107522
0.107479
0.107433
0.107385
0.107333
0.107279
0.107221
0.107161
0.107097
0.107031
0.10696
0.106885
0.107359
0.107358
0.107356
0.107354
0.10735
0.107345
0.107339
0.107332
0.107325
0.107316
0.107306
0.107295
0.107284
0.107271
0.107257
0.107241
0.107225
0.107207
0.107188
0.107167
0.107145
0.107121
0.107095
0.107067
0.107037
0.107005
0.10697
0.106933
0.106893
0.106851
0.106805
0.106757
0.106705
0.10665
0.106592
0.106531
0.106466
0.106397
0.106324
0.106246
0.106678
0.106677
0.106675
0.106672
0.106668
0.106663
0.106658
0.106651
0.106643
0.106634
0.106625
0.106614
0.106602
0.106589
0.106575
0.10656
0.106544
0.106526
0.106508
0.106487
0.106465
0.106442
0.106416
0.106389
0.10636
0.106328
0.106295
0.106258
0.106219
0.106177
0.106133
0.106085
0.106034
0.10598
0.105922
0.10586
0.105794
0.105725
0.10565
0.105571
0.105962
0.105961
0.105959
0.105956
0.105953
0.105948
0.105942
0.105935
0.105927
0.105919
0.105909
0.105898
0.105886
0.105874
0.10586
0.105845
0.105829
0.105812
0.105793
0.105773
0.105752
0.105729
0.105704
0.105678
0.10565
0.105619
0.105586
0.105551
0.105513
0.105472
0.105429
0.105382
0.105332
0.105279
0.105222
0.105161
0.105096
0.105026
0.104952
0.104873
0.105226
0.105225
0.105223
0.10522
0.105216
0.105212
0.105206
0.105199
0.105191
0.105183
0.105173
0.105162
0.105151
0.105138
0.105124
0.10511
0.105094
0.105077
0.105059
0.105039
0.105019
0.104996
0.104973
0.104947
0.10492
0.10489
0.104859
0.104825
0.104788
0.104749
0.104707
0.104662
0.104614
0.104562
0.104507
0.104447
0.104384
0.104316
0.104244
0.104166
0.104485
0.104484
0.104482
0.104479
0.104475
0.10447
0.104464
0.104457
0.10445
0.104441
0.104431
0.104421
0.104409
0.104397
0.104383
0.104369
0.104353
0.104337
0.104319
0.1043
0.10428
0.104259
0.104236
0.104211
0.104185
0.104157
0.104127
0.104094
0.10406
0.104022
0.103982
0.103939
0.103893
0.103844
0.103791
0.103734
0.103673
0.103608
0.103539
0.103465
0.103752
0.103751
0.103749
0.103746
0.103743
0.103738
0.103732
0.103725
0.103718
0.103709
0.103699
0.103689
0.103678
0.103665
0.103652
0.103638
0.103623
0.103607
0.10359
0.103571
0.103552
0.103531
0.103509
0.103486
0.103461
0.103434
0.103406
0.103375
0.103342
0.103307
0.103269
0.103229
0.103185
0.103139
0.103089
0.103035
0.102978
0.102917
0.102852
0.102782
0.103044
0.103043
0.103041
0.103039
0.103035
0.10303
0.103024
0.103017
0.10301
0.103001
0.102992
0.102982
0.10297
0.102958
0.102945
0.102931
0.102917
0.102901
0.102884
0.102867
0.102848
0.102829
0.102808
0.102785
0.102762
0.102737
0.10271
0.102681
0.10265
0.102618
0.102582
0.102545
0.102504
0.102461
0.102415
0.102365
0.102312
0.102256
0.102195
0.102131
0.102374
0.102373
0.102371
0.102369
0.102365
0.10236
0.102354
0.102348
0.10234
0.102332
0.102322
0.102312
0.102301
0.102289
0.102277
0.102263
0.102249
0.102234
0.102218
0.102201
0.102183
0.102164
0.102144
0.102123
0.102101
0.102077
0.102052
0.102026
0.101997
0.101967
0.101935
0.1019
0.101863
0.101823
0.101781
0.101736
0.101688
0.101637
0.101582
0.101524
0.101754
0.101753
0.101751
0.101748
0.101744
0.10174
0.101734
0.101728
0.10172
0.101712
0.101703
0.101693
0.101682
0.10167
0.101658
0.101645
0.101631
0.101616
0.101601
0.101585
0.101568
0.10155
0.101531
0.101511
0.10149
0.101468
0.101445
0.10142
0.101394
0.101366
0.101337
0.101305
0.101272
0.101236
0.101198
0.101158
0.101115
0.101069
0.101021
0.100969
0.101192
0.101191
0.101189
0.101186
0.101182
0.101178
0.101172
0.101166
0.101159
0.10115
0.101141
0.101132
0.101121
0.10111
0.101098
0.101085
0.101072
0.101057
0.101042
0.101027
0.101011
0.100993
0.100976
0.100957
0.100937
0.100917
0.100895
0.100873
0.100849
0.100824
0.100797
0.100769
0.100738
0.100707
0.100673
0.100637
0.100599
0.100559
0.100517
0.100473
0.100693
0.100692
0.100691
0.100688
0.100684
0.10068
0.100674
0.100668
0.100661
0.100653
0.100644
0.100635
0.100624
0.100613
0.100602
0.100589
0.100576
0.100562
0.100548
0.100533
0.100517
0.100501
0.100484
0.100467
0.100448
0.100429
0.100409
0.100388
0.100367
0.100344
0.10032
0.100294
0.100267
0.100239
0.100209
0.100178
0.100145
0.10011
0.100074
0.100036
0.100261
0.10026
0.100258
0.100255
0.100252
0.100247
0.100242
0.100236
0.100229
0.100221
0.100213
0.100203
0.100193
0.100182
0.100171
0.100159
0.100146
0.100133
0.100119
0.100105
0.10009
0.100074
0.100058
0.100041
0.100024
0.100006
0.0999877
0.0999685
0.0999485
0.0999276
0.0999058
0.0998831
0.0998593
0.0998344
0.0998083
0.0997811
0.0997526
0.099723
0.0996922
0.0996602
0.0998923
0.0998914
0.0998897
0.0998871
0.0998836
0.0998792
0.099874
0.099868
0.0998612
0.0998536
0.0998452
0.0998361
0.0998263
0.0998158
0.0998046
0.0997929
0.0997805
0.0997676
0.0997541
0.0997401
0.0997257
0.0997107
0.0996954
0.0996795
0.0996632
0.0996464
0.099629
0.0996112
0.0995927
0.0995736
0.0995539
0.0995334
0.0995122
0.0994901
0.0994673
0.0994436
0.0994191
0.0993937
0.0993676
0.0993408
0.0995838
0.0995829
0.0995812
0.0995786
0.0995752
0.099571
0.0995659
0.09956
0.0995533
0.0995459
0.0995377
0.0995288
0.0995192
0.0995089
0.099498
0.0994865
0.0994744
0.0994618
0.0994487
0.0994351
0.0994211
0.0994067
0.0993918
0.0993766
0.099361
0.099345
0.0993287
0.0993119
0.0992947
0.099277
0.0992589
0.0992403
0.0992212
0.0992015
0.0991813
0.0991606
0.0991393
0.0991175
0.0990953
0.0990727
0.0988492
0.0986626
0.0985055
0.0983708
0.0982522
0.0981446
0.0980439
0.097947
0.0978518
0.097757
0.097662
0.0975668
0.0974717
0.0973773
0.0972844
0.0971938
0.0971065
0.0970233
0.0969451
0.0968726
0.0968066
0.0967476
0.0966962
0.0966527
0.0966176
0.096591
0.0965731
0.0965642
0.0988684
0.0986794
0.0985207
0.098385
0.098266
0.0981584
0.0980581
0.0979617
0.0978671
0.097773
0.0976787
0.0975841
0.0974896
0.0973957
0.0973031
0.0972129
0.0971258
0.0970428
0.0969647
0.0968923
0.0968263
0.0967673
0.0967159
0.0966724
0.0966372
0.0966106
0.0965927
0.0965837
0.0988876
0.0986963
0.098536
0.0983994
0.0982801
0.0981726
0.0980725
0.0979766
0.0978826
0.0977891
0.0976955
0.0976015
0.0975075
0.097414
0.0973219
0.0972319
0.097145
0.0970622
0.0969842
0.0969119
0.0968459
0.0967869
0.0967354
0.0966919
0.0966567
0.09663
0.0966122
0.0966032
0.0989065
0.0987132
0.0985515
0.0984141
0.0982945
0.098187
0.0980872
0.0979917
0.0978983
0.0978054
0.0977124
0.097619
0.0975254
0.0974324
0.0973406
0.0972509
0.0971642
0.0970815
0.0970036
0.0969313
0.0968654
0.0968064
0.0967549
0.0967113
0.0966761
0.0966494
0.0966315
0.0966225
0.0989252
0.09873
0.0985671
0.098429
0.0983091
0.0982016
0.0981021
0.0980071
0.0979142
0.0978219
0.0977294
0.0976365
0.0975434
0.0974507
0.0973592
0.0972698
0.0971833
0.0971007
0.0970229
0.0969507
0.0968847
0.0968257
0.0967742
0.0967306
0.0966953
0.0966686
0.0966506
0.0966416
0.0989437
0.0987468
0.0985828
0.098444
0.0983238
0.0982164
0.0981172
0.0980226
0.0979302
0.0978384
0.0977464
0.097654
0.0975613
0.097469
0.0973778
0.0972886
0.0972023
0.0971198
0.097042
0.0969698
0.0969039
0.0968448
0.0967933
0.0967496
0.0967143
0.0966876
0.0966696
0.0966606
0.0989618
0.0987634
0.0985984
0.0984591
0.0983387
0.0982314
0.0981324
0.0980382
0.0979463
0.097855
0.0977634
0.0976714
0.0975792
0.0974872
0.0973962
0.0973072
0.097221
0.0971387
0.097061
0.0969888
0.0969228
0.0968638
0.0968122
0.0967685
0.0967331
0.0967064
0.0966884
0.0966794
0.0989796
0.0987799
0.098614
0.0984743
0.0983537
0.0982465
0.0981478
0.098054
0.0979624
0.0978716
0.0977805
0.0976888
0.0975969
0.0975052
0.0974145
0.0973257
0.0972396
0.0971573
0.0970797
0.0970075
0.0969415
0.0968824
0.0968308
0.0967871
0.0967517
0.0967249
0.0967069
0.0966979
0.0989972
0.0987963
0.0986296
0.0984895
0.0983688
0.0982617
0.0981632
0.0980697
0.0979786
0.0978881
0.0977974
0.0977062
0.0976145
0.0975231
0.0974326
0.0973439
0.097258
0.0971757
0.0970981
0.0970259
0.09696
0.0969009
0.0968492
0.0968054
0.09677
0.0967432
0.0967251
0.0967161
0.0990143
0.0988124
0.0986451
0.0985047
0.0983839
0.0982769
0.0981787
0.0980855
0.0979947
0.0979046
0.0978143
0.0977233
0.097632
0.0975408
0.0974505
0.0973619
0.0972761
0.0971939
0.0971163
0.0970441
0.0969781
0.096919
0.0968673
0.0968235
0.096788
0.0967611
0.0967431
0.096734
0.0990312
0.0988284
0.0986606
0.0985198
0.098399
0.0982921
0.0981941
0.0981012
0.0980108
0.0979211
0.097831
0.0977404
0.0976493
0.0975583
0.0974681
0.0973797
0.0972939
0.0972118
0.0971342
0.097062
0.096996
0.0969368
0.096885
0.0968412
0.0968057
0.0967788
0.0967607
0.0967517
0.0990478
0.0988442
0.0986759
0.0985349
0.0984141
0.0983073
0.0982095
0.0981169
0.0980268
0.0979373
0.0978476
0.0977572
0.0976663
0.0975755
0.0974855
0.0973971
0.0973114
0.0972293
0.0971517
0.0970795
0.0970135
0.0969542
0.0969025
0.0968586
0.096823
0.0967961
0.096778
0.0967689
0.099064
0.0988598
0.0986911
0.0985499
0.0984291
0.0983224
0.0982248
0.0981325
0.0980426
0.0979534
0.0978639
0.0977738
0.0976831
0.0975924
0.0975025
0.0974143
0.0973286
0.0972465
0.0971689
0.0970967
0.0970306
0.0969713
0.0969195
0.0968756
0.09684
0.096813
0.0967949
0.0967858
0.09908
0.0988752
0.0987062
0.0985648
0.098444
0.0983374
0.09824
0.0981479
0.0980583
0.0979693
0.09788
0.0977901
0.0976996
0.097609
0.0975192
0.097431
0.0973454
0.0972633
0.0971857
0.0971135
0.0970473
0.096988
0.0969361
0.0968922
0.0968565
0.0968295
0.0968114
0.0968023
0.0990956
0.0988904
0.098721
0.0985796
0.0984587
0.0983523
0.098255
0.0981631
0.0980737
0.097985
0.0978959
0.0978061
0.0977157
0.0976253
0.0975356
0.0974474
0.0973618
0.0972797
0.0972021
0.0971298
0.0970637
0.0970043
0.0969524
0.0969084
0.0968727
0.0968457
0.0968275
0.0968184
0.099111
0.0989053
0.0987357
0.0985942
0.0984733
0.0983669
0.0982698
0.0981781
0.0980889
0.0980003
0.0979114
0.0978218
0.0977315
0.0976412
0.0975515
0.0974634
0.0973778
0.0972957
0.0972181
0.0971457
0.0970795
0.0970201
0.0969682
0.0969241
0.0968884
0.0968613
0.0968432
0.096834
0.0991261
0.09892
0.0987502
0.0986085
0.0984877
0.0983814
0.0982844
0.0981928
0.0981038
0.0980154
0.0979266
0.0978371
0.0977469
0.0976567
0.097567
0.0974789
0.0973933
0.0973112
0.0972336
0.0971612
0.097095
0.0970355
0.0969835
0.0969394
0.0969036
0.0968765
0.0968584
0.0968492
0.0991408
0.0989345
0.0987644
0.0986227
0.0985018
0.0983956
0.0982987
0.0982072
0.0981183
0.09803
0.0979414
0.097852
0.0977619
0.0976717
0.0975821
0.097494
0.0974084
0.0973263
0.0972486
0.0971762
0.0971099
0.0970504
0.0969983
0.0969542
0.0969184
0.0968913
0.0968731
0.0968639
0.0991552
0.0989486
0.0987784
0.0986365
0.0985157
0.0984095
0.0983127
0.0982213
0.0981325
0.0980443
0.0979558
0.0978664
0.0977764
0.0976862
0.0975967
0.0975086
0.097423
0.0973409
0.0972631
0.0971907
0.0971243
0.0970648
0.0970127
0.0969685
0.0969327
0.0969055
0.0968873
0.0968781
0.0991693
0.0989624
0.098792
0.0986501
0.0985292
0.098423
0.0983263
0.098235
0.0981463
0.0980582
0.0979697
0.0978804
0.0977905
0.0977003
0.0976108
0.0975227
0.0974371
0.0973549
0.0972771
0.0972046
0.0971382
0.0970787
0.0970265
0.0969823
0.0969464
0.0969192
0.096901
0.0968918
0.099183
0.0989758
0.0988053
0.0986633
0.0985424
0.0984362
0.0983395
0.0982483
0.0981596
0.0980716
0.0979832
0.0978939
0.097804
0.0977139
0.0976243
0.0975362
0.0974506
0.0973684
0.0972906
0.097218
0.0971516
0.097092
0.0970398
0.0969955
0.0969596
0.0969324
0.0969141
0.096905
0.0991963
0.0989889
0.0988182
0.0986761
0.0985551
0.0984489
0.0983523
0.0982611
0.0981725
0.0980845
0.0979961
0.0979069
0.097817
0.0977269
0.0976373
0.0975492
0.0974636
0.0973813
0.0973035
0.0972309
0.0971644
0.0971047
0.0970525
0.0970082
0.0969722
0.096945
0.0969267
0.0969175
0.0992091
0.0990015
0.0988306
0.0986884
0.0985675
0.0984612
0.0983646
0.0982734
0.0981848
0.0980969
0.0980085
0.0979193
0.0978294
0.0977393
0.0976498
0.0975616
0.097476
0.0973937
0.0973158
0.0972432
0.0971766
0.0971169
0.0970646
0.0970203
0.0969843
0.0969571
0.0969388
0.0969296
0.0992214
0.0990136
0.0988426
0.0987003
0.0985793
0.098473
0.0983764
0.0982852
0.0981966
0.0981087
0.0980204
0.0979312
0.0978413
0.0977512
0.0976616
0.0975735
0.0974877
0.0974054
0.0973275
0.0972548
0.0971883
0.0971285
0.0970762
0.0970318
0.0969958
0.0969685
0.0969502
0.096941
0.0992333
0.0990252
0.0988541
0.0987117
0.0985906
0.0984843
0.0983876
0.0982965
0.0982079
0.09812
0.0980316
0.0979425
0.0978526
0.0977625
0.0976729
0.0975847
0.0974989
0.0974166
0.0973386
0.0972659
0.0971993
0.0971395
0.0970871
0.0970427
0.0970067
0.0969794
0.0969611
0.0969519
0.0992445
0.0990363
0.0988651
0.0987226
0.0986014
0.098495
0.0983983
0.0983071
0.0982186
0.0981306
0.0980423
0.0979531
0.0978632
0.0977731
0.0976835
0.0975953
0.0975095
0.0974271
0.0973491
0.0972764
0.0972097
0.0971499
0.0970975
0.097053
0.097017
0.0969896
0.0969713
0.0969621
0.0992552
0.0990469
0.0988754
0.0987328
0.0986115
0.0985052
0.0984084
0.0983172
0.0982286
0.0981407
0.0980523
0.0979632
0.0978732
0.0977831
0.0976934
0.0976052
0.0975194
0.097437
0.0973589
0.0972862
0.0972195
0.0971596
0.0971072
0.0970627
0.0970266
0.0969993
0.0969809
0.0969717
0.0992653
0.0990568
0.0988852
0.0987425
0.0986211
0.0985147
0.0984179
0.0983266
0.098238
0.0981501
0.0980617
0.0979725
0.0978826
0.0977924
0.0977028
0.0976145
0.0975287
0.0974462
0.0973681
0.0972953
0.0972286
0.0971687
0.0971162
0.0970717
0.0970356
0.0970083
0.0969899
0.0969806
0.0992747
0.099066
0.0988943
0.0987515
0.09863
0.0985235
0.0984267
0.0983354
0.0982468
0.0981588
0.0980705
0.0979812
0.0978913
0.0978011
0.0977114
0.0976231
0.0975373
0.0974548
0.0973767
0.0973038
0.097237
0.0971771
0.0971246
0.0970801
0.097044
0.0970166
0.0969982
0.096989
0.0992835
0.0990746
0.0989028
0.0987598
0.0986383
0.0985317
0.0984348
0.0983435
0.0982549
0.0981669
0.0980785
0.0979893
0.0978993
0.0978091
0.0977194
0.0976311
0.0975452
0.0974627
0.0973845
0.0973116
0.0972448
0.0971849
0.0971323
0.0970878
0.0970517
0.0970243
0.0970059
0.0969966
0.0992915
0.0990825
0.0989105
0.0987675
0.0986459
0.0985393
0.0984423
0.098351
0.0982623
0.0981743
0.0980859
0.0979966
0.0979066
0.0978164
0.0977267
0.0976383
0.0975524
0.0974699
0.0973917
0.0973188
0.0972519
0.0971919
0.0971394
0.0970948
0.0970587
0.0970313
0.0970129
0.0970036
0.0992988
0.0990896
0.0989176
0.0987744
0.0986527
0.0985461
0.0984491
0.0983577
0.098269
0.098181
0.0980925
0.0980032
0.0979132
0.097823
0.0977332
0.0976449
0.0975589
0.0974764
0.0973982
0.0973252
0.0972584
0.0971983
0.0971458
0.0971012
0.097065
0.0970376
0.0970192
0.0970099
0.0993053
0.099096
0.0989239
0.0987806
0.0986589
0.0985521
0.0984551
0.0983637
0.098275
0.0981869
0.0980985
0.0980092
0.0979191
0.0978289
0.0977391
0.0976507
0.0975647
0.0974822
0.0974039
0.097331
0.0972641
0.0972041
0.0971515
0.0971069
0.0970707
0.0970432
0.0970248
0.0970156
0.0993111
0.0991017
0.0989294
0.0987861
0.0986643
0.0985575
0.0984604
0.098369
0.0982802
0.0981922
0.0981037
0.0980144
0.0979243
0.097834
0.0977442
0.0976559
0.0975699
0.0974872
0.097409
0.097336
0.0972691
0.0972091
0.0971565
0.0971118
0.0970756
0.0970482
0.0970298
0.0970205
0.099316
0.0991065
0.0989342
0.0987908
0.098669
0.0985621
0.098465
0.0983735
0.0982847
0.0981967
0.0981082
0.0980188
0.0979288
0.0978385
0.0977487
0.0976603
0.0975742
0.0974916
0.0974133
0.0973404
0.0972734
0.0972134
0.0971607
0.0971161
0.0970799
0.0970525
0.097034
0.0970248
0.0993202
0.0991106
0.0989382
0.0987948
0.0986729
0.098566
0.0984688
0.0983773
0.0982885
0.0982004
0.0981119
0.0980226
0.0979325
0.0978422
0.0977524
0.0976639
0.0975779
0.0974953
0.097417
0.097344
0.0972771
0.097217
0.0971643
0.0971197
0.0970835
0.097056
0.0970376
0.0970283
0.0993235
0.0991139
0.0989414
0.098798
0.098676
0.0985691
0.0984719
0.0983804
0.0982915
0.0982034
0.0981149
0.0980256
0.0979355
0.0978452
0.0977553
0.0976669
0.0975808
0.0974982
0.0974199
0.0973469
0.0972799
0.0972198
0.0971672
0.0971226
0.0970863
0.0970589
0.0970404
0.0970312
0.099326
0.0991164
0.0989438
0.0988003
0.0986783
0.0985714
0.0984742
0.0983827
0.0982938
0.0982057
0.0981172
0.0980278
0.0979377
0.0978474
0.0977575
0.0976691
0.0975831
0.0975004
0.0974221
0.0973491
0.0972821
0.097222
0.0971694
0.0971247
0.0970885
0.097061
0.0970426
0.0970333
0.0993277
0.099118
0.0989455
0.0988019
0.0986799
0.0985729
0.0984757
0.0983842
0.0982953
0.0982072
0.0981187
0.0980293
0.0979392
0.0978489
0.097759
0.0976706
0.0975845
0.0975019
0.0974235
0.0973505
0.0972836
0.0972235
0.0971708
0.0971261
0.0970899
0.0970624
0.097044
0.0970347
0.0993285
0.0991188
0.0989463
0.0988027
0.0986807
0.0985737
0.0984765
0.098385
0.0982961
0.098208
0.0981194
0.0980301
0.09794
0.0978496
0.0977598
0.0976713
0.0975853
0.0975026
0.0974243
0.0973512
0.0972843
0.0972242
0.0971715
0.0971269
0.0970906
0.0970631
0.0970447
0.0970354
)
;

boundaryField
{
    bc-2
    {
        type            empty;
    }
    bc-3
    {
        type            empty;
    }
    bottom
    {
        type            zeroGradient;
    }
    leftSide
    {
        type            zeroGradient;
    }
    naturalSurface
    {
        type            zeroGradient;
    }
    rightSide
    {
        type            zeroGradient;
    }
    slopesurface
    {
        type            zeroGradient;
    }
    subGradeSurface
    {
        type            zeroGradient;
    }
}


// ************************************************************************* //
