# Supplementary material for: A finite volume-based model for the hydrothermal behavior of soil under freeze–thaw cycles
Source: PLoS One. 2021 Jun 3;16(6):e0252680. doi: 10.1371/journal.pone.0252680 (PMC8174737; doi:10.1371/journal.pone.0252680)
Supplement: S1 Data — (ZIP) [file pone.0252680.s001.zip › Data at equal time interval/3.16224e+08/K]

/*--------------------------------*- C++ -*----------------------------------*\
| =========                 |                                                 |
| \\      /  F ield         | OpenFOAM: The Open Source CFD Toolbox           |
|  \\    /   O peration     | Version:  2.4.0                                 |
|   \\  /    A nd           | Web:      www.OpenFOAM.org                      |
|    \\/     M anipulation  |                                                 |
\*---------------------------------------------------------------------------*/
FoamFile
{
    version     2.0;
    format      ascii;
    class       volScalarField;
    location    "3.16224e+08";
    object      K;
}
// * * * * * * * * * * * * * * * * * * * * * * * * * * * * * * * * * * * * * //

dimensions      [0 1 -1 0 0 0 0];

internalField   nonuniform List<scalar> 
9554
(
8.62573e-08
8.59044e-08
8.52061e-08
8.41771e-08
8.2839e-08
8.12197e-08
7.93524e-08
7.72752e-08
7.50296e-08
7.26594e-08
7.02092e-08
6.77235e-08
6.5245e-08
6.28135e-08
6.04646e-08
5.82286e-08
5.61301e-08
5.41874e-08
5.24123e-08
5.08103e-08
4.93809e-08
4.81189e-08
8.6252e-08
8.58992e-08
8.52009e-08
8.4172e-08
8.28339e-08
8.12147e-08
7.93475e-08
7.72704e-08
7.50249e-08
7.26548e-08
7.02047e-08
6.77192e-08
6.52409e-08
6.28095e-08
6.04607e-08
5.82248e-08
5.61265e-08
5.4184e-08
5.2409e-08
5.08071e-08
4.93779e-08
4.8116e-08
8.62415e-08
8.58887e-08
8.51905e-08
8.41617e-08
8.28238e-08
8.12046e-08
7.93377e-08
7.72608e-08
7.50156e-08
7.26456e-08
7.01959e-08
6.77106e-08
6.52326e-08
6.28015e-08
6.0453e-08
5.82174e-08
5.61194e-08
5.41772e-08
5.24025e-08
5.08008e-08
4.93718e-08
4.81101e-08
8.62258e-08
8.5873e-08
8.51749e-08
8.41462e-08
8.28085e-08
8.11896e-08
7.93229e-08
7.72464e-08
7.50014e-08
7.26319e-08
7.01825e-08
6.76977e-08
6.52201e-08
6.27895e-08
6.04414e-08
5.82063e-08
5.61087e-08
5.41669e-08
5.23927e-08
5.07914e-08
4.93628e-08
4.81014e-08
8.62047e-08
8.5852e-08
8.5154e-08
8.41255e-08
8.27881e-08
8.11695e-08
7.93032e-08
7.7227e-08
7.49826e-08
7.26136e-08
7.01647e-08
6.76805e-08
6.52034e-08
6.27734e-08
6.0426e-08
5.81915e-08
5.60945e-08
5.41533e-08
5.23796e-08
5.07788e-08
4.93507e-08
4.80898e-08
8.61782e-08
8.58256e-08
8.51278e-08
8.40996e-08
8.27624e-08
8.11443e-08
7.92784e-08
7.72028e-08
7.4959e-08
7.25906e-08
7.01424e-08
6.76589e-08
6.51826e-08
6.27534e-08
6.04067e-08
5.8173e-08
5.60768e-08
5.41363e-08
5.23633e-08
5.07632e-08
4.93357e-08
4.80754e-08
8.61463e-08
8.57938e-08
8.50962e-08
8.40682e-08
8.27315e-08
8.11138e-08
7.92486e-08
7.71737e-08
7.49305e-08
7.2563e-08
7.01157e-08
6.7633e-08
6.51577e-08
6.27293e-08
6.03836e-08
5.81508e-08
5.60555e-08
5.41159e-08
5.23438e-08
5.07445e-08
4.93178e-08
4.80581e-08
8.61087e-08
8.57564e-08
8.5059e-08
8.40315e-08
8.26952e-08
8.10782e-08
7.92136e-08
7.71395e-08
7.48972e-08
7.25306e-08
7.00843e-08
6.76027e-08
6.51285e-08
6.27013e-08
6.03567e-08
5.8125e-08
5.60308e-08
5.40922e-08
5.23211e-08
5.07228e-08
4.92969e-08
4.80381e-08
8.60655e-08
8.57133e-08
8.50163e-08
8.39891e-08
8.26535e-08
8.10371e-08
7.91734e-08
7.71002e-08
7.4859e-08
7.24935e-08
7.00484e-08
6.7568e-08
6.50951e-08
6.26692e-08
6.03259e-08
5.80955e-08
5.60026e-08
5.40652e-08
5.22953e-08
5.06981e-08
4.92732e-08
4.80154e-08
8.60165e-08
8.56644e-08
8.49677e-08
8.39411e-08
8.26061e-08
8.09906e-08
7.91278e-08
7.70557e-08
7.48157e-08
7.24515e-08
7.00078e-08
6.75289e-08
6.50575e-08
6.26331e-08
6.02913e-08
5.80624e-08
5.59709e-08
5.4035e-08
5.22663e-08
5.06704e-08
4.92467e-08
4.79899e-08
8.59614e-08
8.56095e-08
8.49132e-08
8.38872e-08
8.2553e-08
8.09384e-08
7.90767e-08
7.70059e-08
7.47673e-08
7.24046e-08
6.99625e-08
6.74853e-08
6.50155e-08
6.25929e-08
6.02528e-08
5.80256e-08
5.59358e-08
5.40015e-08
5.22343e-08
5.06398e-08
4.92175e-08
4.79618e-08
8.59e-08
8.55484e-08
8.48526e-08
8.38272e-08
8.24939e-08
8.08804e-08
7.90201e-08
7.69507e-08
7.47137e-08
7.23527e-08
6.99124e-08
6.74371e-08
6.49693e-08
6.25486e-08
6.02105e-08
5.79852e-08
5.58973e-08
5.39647e-08
5.21993e-08
5.06064e-08
4.91855e-08
4.79312e-08
8.58323e-08
8.54809e-08
8.47856e-08
8.3761e-08
8.24287e-08
8.08165e-08
7.89575e-08
7.68898e-08
7.46546e-08
7.22956e-08
6.98574e-08
6.73842e-08
6.49186e-08
6.25001e-08
6.01642e-08
5.79411e-08
5.58553e-08
5.39248e-08
5.21613e-08
5.05701e-08
4.91508e-08
4.7898e-08
8.57578e-08
8.54068e-08
8.4712e-08
8.36883e-08
8.23572e-08
8.07463e-08
7.8889e-08
7.68232e-08
7.459e-08
7.22332e-08
6.97973e-08
6.73265e-08
6.48634e-08
6.24474e-08
6.0114e-08
5.78934e-08
5.58099e-08
5.38817e-08
5.21202e-08
5.0531e-08
4.91136e-08
4.78624e-08
8.56764e-08
8.53257e-08
8.46316e-08
8.36089e-08
8.2279e-08
8.06697e-08
7.88143e-08
7.67505e-08
7.45196e-08
7.21653e-08
6.9732e-08
6.72639e-08
6.48036e-08
6.23905e-08
6.00598e-08
5.78419e-08
5.57611e-08
5.38353e-08
5.20763e-08
5.04892e-08
4.90737e-08
4.78243e-08
8.55877e-08
8.52374e-08
8.4544e-08
8.35224e-08
8.21939e-08
8.05864e-08
7.8733e-08
7.66715e-08
7.44433e-08
7.20917e-08
6.96613e-08
6.71963e-08
6.47391e-08
6.2329e-08
6.00015e-08
5.77867e-08
5.57087e-08
5.37858e-08
5.20293e-08
5.04446e-08
4.90313e-08
4.77839e-08
8.54915e-08
8.51415e-08
8.4449e-08
8.34286e-08
8.21017e-08
8.04961e-08
7.8645e-08
7.65861e-08
7.43607e-08
7.20121e-08
6.9585e-08
6.71234e-08
6.46696e-08
6.22631e-08
5.9939e-08
5.77275e-08
5.56529e-08
5.3733e-08
5.19794e-08
5.03974e-08
4.89865e-08
4.77411e-08
8.53874e-08
8.50378e-08
8.43462e-08
8.33271e-08
8.2002e-08
8.03985e-08
7.85499e-08
7.64939e-08
7.42716e-08
7.19264e-08
6.95029e-08
6.70451e-08
6.45951e-08
6.21924e-08
5.98722e-08
5.76644e-08
5.55934e-08
5.36769e-08
5.19265e-08
5.03474e-08
4.89391e-08
4.76961e-08
8.5275e-08
8.4926e-08
8.42353e-08
8.32177e-08
8.18944e-08
8.02933e-08
7.84475e-08
7.63945e-08
7.41757e-08
7.18343e-08
6.94148e-08
6.6961e-08
6.45153e-08
6.21169e-08
5.98009e-08
5.75973e-08
5.55302e-08
5.36175e-08
5.18705e-08
5.02946e-08
4.88893e-08
4.76488e-08
8.51542e-08
8.48057e-08
8.41161e-08
8.31e-08
8.17788e-08
8.01802e-08
7.83373e-08
7.62878e-08
7.40727e-08
7.17355e-08
6.93203e-08
6.68711e-08
6.443e-08
6.20363e-08
5.9725e-08
5.75259e-08
5.54632e-08
5.35546e-08
5.18115e-08
5.02392e-08
4.8837e-08
4.75993e-08
8.50245e-08
8.46766e-08
8.39881e-08
8.29736e-08
8.16547e-08
8.00589e-08
7.82192e-08
7.61734e-08
7.39624e-08
7.16296e-08
6.92191e-08
6.67749e-08
6.43389e-08
6.19504e-08
5.96442e-08
5.74501e-08
5.53923e-08
5.34882e-08
5.17494e-08
5.01809e-08
4.87822e-08
4.75476e-08
8.48858e-08
8.45384e-08
8.38511e-08
8.28385e-08
8.15219e-08
7.9929e-08
7.80928e-08
7.60509e-08
7.38443e-08
7.15163e-08
6.9111e-08
6.66722e-08
6.42418e-08
6.18589e-08
5.95583e-08
5.73698e-08
5.53172e-08
5.34182e-08
5.1684e-08
5.01198e-08
4.87249e-08
4.74937e-08
8.47378e-08
8.4391e-08
8.3705e-08
8.26942e-08
8.13801e-08
7.97903e-08
7.79577e-08
7.59201e-08
7.37183e-08
7.13954e-08
6.89957e-08
6.65627e-08
6.41384e-08
6.17616e-08
5.94672e-08
5.72847e-08
5.52379e-08
5.33443e-08
5.16153e-08
5.00557e-08
4.8665e-08
4.74375e-08
8.45804e-08
8.42343e-08
8.35495e-08
8.25407e-08
8.12291e-08
7.96425e-08
7.78138e-08
7.57806e-08
7.35838e-08
7.12665e-08
6.88727e-08
6.6446e-08
6.40283e-08
6.16582e-08
5.93704e-08
5.71945e-08
5.5154e-08
5.32665e-08
5.15431e-08
4.99887e-08
4.86025e-08
4.73791e-08
8.44136e-08
8.40681e-08
8.33847e-08
8.23778e-08
8.10689e-08
7.94856e-08
7.76609e-08
7.56323e-08
7.34408e-08
7.11293e-08
6.87419e-08
6.63219e-08
6.39112e-08
6.15483e-08
5.92678e-08
5.7099e-08
5.50655e-08
5.31845e-08
5.14672e-08
4.99184e-08
4.85373e-08
4.73183e-08
8.42375e-08
8.38927e-08
8.32105e-08
8.22055e-08
8.08993e-08
7.93193e-08
7.74987e-08
7.54749e-08
7.32888e-08
7.09835e-08
6.86027e-08
6.619e-08
6.37868e-08
6.14316e-08
5.91589e-08
5.69979e-08
5.49719e-08
5.30982e-08
5.13876e-08
4.98449e-08
4.84693e-08
4.72552e-08
8.40524e-08
8.37081e-08
8.30272e-08
8.20241e-08
8.07204e-08
7.91437e-08
7.73271e-08
7.53082e-08
7.31277e-08
7.08288e-08
6.8455e-08
6.60499e-08
6.36547e-08
6.13079e-08
5.90436e-08
5.68909e-08
5.48731e-08
5.30072e-08
5.13039e-08
4.9768e-08
4.83984e-08
4.71896e-08
8.38587e-08
8.3515e-08
8.28351e-08
8.18337e-08
8.05324e-08
7.89589e-08
7.71463e-08
7.51322e-08
7.29574e-08
7.06649e-08
6.82985e-08
6.59012e-08
6.35145e-08
6.11766e-08
5.89214e-08
5.67777e-08
5.47688e-08
5.29113e-08
5.1216e-08
4.96874e-08
4.83245e-08
4.71215e-08
8.36572e-08
8.33139e-08
8.26349e-08
8.1635e-08
8.03357e-08
7.87651e-08
7.69562e-08
7.49467e-08
7.27776e-08
7.04917e-08
6.81328e-08
6.57438e-08
6.3366e-08
6.10375e-08
5.87919e-08
5.6658e-08
5.46586e-08
5.28103e-08
5.11237e-08
4.96031e-08
4.82474e-08
4.70508e-08
8.34488e-08
8.31058e-08
8.24274e-08
8.14285e-08
8.01309e-08
7.85627e-08
7.67571e-08
7.4752e-08
7.25883e-08
7.0309e-08
6.79576e-08
6.55772e-08
6.32088e-08
6.08901e-08
5.86548e-08
5.65313e-08
5.45422e-08
5.27039e-08
5.10267e-08
4.95148e-08
4.8167e-08
4.69773e-08
8.3235e-08
8.28921e-08
8.22138e-08
8.12153e-08
7.99187e-08
7.83522e-08
7.65493e-08
7.45481e-08
7.23895e-08
7.01165e-08
6.77728e-08
6.54011e-08
6.30424e-08
6.07342e-08
5.85098e-08
5.63975e-08
5.44194e-08
5.25919e-08
5.09248e-08
4.94224e-08
4.80831e-08
4.6901e-08
8.30176e-08
8.26743e-08
8.19955e-08
8.09967e-08
7.97001e-08
7.81343e-08
7.63333e-08
7.43352e-08
7.21812e-08
6.99143e-08
6.75781e-08
6.52153e-08
6.28666e-08
6.05693e-08
5.83565e-08
5.6256e-08
5.42898e-08
5.24738e-08
5.08178e-08
4.93256e-08
4.79957e-08
4.68218e-08
8.27987e-08
8.24547e-08
8.17745e-08
8.07741e-08
7.94762e-08
7.79099e-08
7.61096e-08
7.41136e-08
7.19634e-08
6.97021e-08
6.73732e-08
6.50193e-08
6.26809e-08
6.0395e-08
5.81944e-08
5.61065e-08
5.4153e-08
5.23495e-08
5.07054e-08
4.92243e-08
4.79045e-08
4.67396e-08
8.25816e-08
8.2236e-08
8.15532e-08
8.05496e-08
7.92486e-08
7.76801e-08
7.58788e-08
7.38836e-08
7.17362e-08
6.94798e-08
6.71579e-08
6.48129e-08
6.2485e-08
6.0211e-08
5.80232e-08
5.59487e-08
5.40088e-08
5.22186e-08
5.05874e-08
4.91183e-08
4.78094e-08
4.66543e-08
8.23699e-08
8.20218e-08
8.13345e-08
8.03254e-08
7.90189e-08
7.74458e-08
7.56416e-08
7.36456e-08
7.14997e-08
6.92473e-08
6.69319e-08
6.45957e-08
6.22785e-08
6.00168e-08
5.78425e-08
5.57822e-08
5.38568e-08
5.2081e-08
5.04635e-08
4.90074e-08
4.77103e-08
4.65658e-08
8.21688e-08
8.18165e-08
8.1122e-08
8.01042e-08
7.8789e-08
7.72083e-08
7.53986e-08
7.33996e-08
7.12538e-08
6.90044e-08
6.66949e-08
6.43672e-08
6.20609e-08
5.9812e-08
5.76519e-08
5.56067e-08
5.36967e-08
5.19363e-08
5.03337e-08
4.88915e-08
4.76072e-08
4.64741e-08
8.19848e-08
8.16258e-08
8.092e-08
7.98889e-08
7.85607e-08
7.69687e-08
7.51503e-08
7.3146e-08
7.09983e-08
6.87507e-08
6.64464e-08
6.41271e-08
6.18319e-08
5.95962e-08
5.7451e-08
5.54218e-08
5.35283e-08
5.17843e-08
5.01976e-08
4.87704e-08
4.74999e-08
4.63791e-08
8.18273e-08
8.14568e-08
8.07332e-08
7.96824e-08
7.83355e-08
7.67275e-08
7.48968e-08
7.28843e-08
7.07329e-08
6.84858e-08
6.61859e-08
6.38747e-08
6.15908e-08
5.93689e-08
5.72394e-08
5.52272e-08
5.33513e-08
5.16249e-08
5.00552e-08
4.86441e-08
4.73884e-08
4.62808e-08
8.171e-08
8.13187e-08
8.05667e-08
7.94871e-08
7.81143e-08
7.64849e-08
7.46378e-08
7.26143e-08
7.04569e-08
6.82089e-08
6.59129e-08
6.36096e-08
6.13372e-08
5.91298e-08
5.70168e-08
5.50226e-08
5.31654e-08
5.14578e-08
4.99064e-08
4.85125e-08
4.72727e-08
4.61792e-08
8.1656e-08
8.12216e-08
8.04237e-08
7.93035e-08
7.78967e-08
7.62401e-08
7.43724e-08
7.23348e-08
7.01695e-08
6.79194e-08
6.56266e-08
6.33312e-08
6.10706e-08
5.88783e-08
5.67828e-08
5.48077e-08
5.29705e-08
5.1283e-08
4.97511e-08
4.83757e-08
4.71527e-08
4.60745e-08
8.20114e-08
8.18541e-08
8.29086e-08
8.27471e-08
8.27151e-08
8.2629e-08
8.25825e-08
8.23716e-08
8.25873e-08
8.22232e-08
8.24723e-08
8.23395e-08
8.2533e-08
8.22302e-08
8.24644e-08
8.2253e-08
8.2171e-08
8.20519e-08
8.23093e-08
8.25325e-08
8.24441e-08
8.22087e-08
8.25564e-08
8.23401e-08
8.24683e-08
8.25526e-08
8.23391e-08
8.23152e-08
8.24813e-08
8.25619e-08
8.24747e-08
8.26325e-08
8.22771e-08
8.21267e-08
8.67606e-08
8.21274e-08
8.81095e-08
7.7912e-08
8.23211e-08
8.22549e-08
8.24116e-08
8.25528e-08
8.26421e-08
8.29965e-08
8.32534e-08
8.34271e-08
8.37797e-08
8.32146e-08
8.4038e-08
8.28417e-08
8.48901e-08
8.40134e-08
8.4955e-08
8.32957e-08
8.2746e-08
7.71169e-08
8.44484e-08
7.89057e-08
8.61031e-08
8.60944e-08
8.75483e-08
8.59636e-08
8.44037e-08
8.51921e-08
8.83364e-08
8.30036e-08
8.81738e-08
8.61284e-08
8.84879e-08
8.43681e-08
8.91487e-08
8.38239e-08
8.85396e-08
8.74338e-08
8.75005e-08
8.28458e-08
8.98673e-08
8.32067e-08
8.71211e-08
8.68328e-08
8.72085e-08
8.07556e-08
8.8134e-08
8.64541e-08
8.60442e-08
8.23141e-08
8.93775e-08
8.51416e-08
8.68931e-08
8.13216e-08
8.39025e-08
8.00827e-08
8.78236e-08
8.50666e-08
8.10532e-08
8.0433e-08
8.67761e-08
7.95071e-08
8.7142e-08
8.4499e-08
8.45292e-08
7.99499e-08
8.61747e-08
8.38722e-08
8.67992e-08
8.66608e-08
8.77165e-08
8.76211e-08
7.90127e-08
7.94377e-08
8.88483e-08
8.95698e-08
7.79953e-08
8.38674e-08
8.71723e-08
8.86254e-08
8.29456e-08
8.93129e-08
8.35868e-08
8.17329e-08
8.92384e-08
8.90564e-08
8.21277e-08
8.10941e-08
8.94557e-08
8.57141e-08
8.38693e-08
8.8305e-08
8.05191e-08
8.49302e-08
8.82087e-08
8.56677e-08
8.90257e-08
8.79409e-08
8.79153e-08
8.94648e-08
8.58368e-08
8.37263e-08
8.07982e-08
8.29833e-08
8.01926e-08
9.00625e-08
8.435e-08
8.90077e-08
8.48243e-08
8.52625e-08
7.99302e-08
8.59258e-08
8.95919e-08
8.70559e-08
8.20381e-08
7.78707e-08
8.39625e-08
7.84159e-08
8.44694e-08
8.5818e-08
8.2743e-08
8.54617e-08
8.28812e-08
8.32462e-08
8.602e-08
8.33871e-08
8.38788e-08
8.69962e-08
8.61171e-08
8.06334e-08
7.99855e-08
8.35161e-08
8.75477e-08
7.78419e-08
8.27333e-08
8.52819e-08
8.77244e-08
7.83785e-08
8.30444e-08
7.99238e-08
8.46366e-08
8.98734e-08
8.71188e-08
8.56154e-08
8.38495e-08
8.74229e-08
8.63523e-08
8.76767e-08
8.97969e-08
8.72662e-08
8.55094e-08
8.86423e-08
9.01691e-08
8.60604e-08
8.12837e-08
8.49467e-08
8.25021e-08
8.36556e-08
7.83347e-08
8.615e-08
8.91928e-08
8.55204e-08
8.08273e-08
8.91002e-08
8.80002e-08
8.46376e-08
8.24481e-08
8.68122e-08
8.87769e-08
8.4947e-08
8.25705e-08
8.32409e-08
8.25922e-08
7.73375e-08
8.19842e-08
8.09708e-08
8.42796e-08
8.14722e-08
8.4481e-08
8.59364e-08
8.18987e-08
8.62627e-08
8.28198e-08
8.84339e-08
8.36272e-08
8.53288e-08
8.45235e-08
8.4353e-08
8.74623e-08
8.29018e-08
8.4672e-08
8.69174e-08
8.81045e-08
8.60427e-08
8.7141e-08
8.77526e-08
8.91624e-08
8.44753e-08
8.35206e-08
7.89405e-08
8.22886e-08
8.89707e-08
9.03188e-08
7.83766e-08
8.25731e-08
8.84091e-08
9.01878e-08
8.12371e-08
8.61525e-08
8.94265e-08
8.68507e-08
7.69252e-08
8.1135e-08
7.97068e-08
7.7351e-08
8.76215e-08
8.67837e-08
8.57132e-08
8.86239e-08
8.81256e-08
8.59831e-08
8.42207e-08
8.33412e-08
8.01595e-08
8.31606e-08
8.77887e-08
8.86413e-08
8.88955e-08
9.00488e-08
8.86488e-08
8.62212e-08
8.64496e-08
8.68116e-08
7.98817e-08
7.90164e-08
8.87254e-08
8.76647e-08
8.78817e-08
8.82597e-08
8.70619e-08
8.85831e-08
8.43974e-08
8.24004e-08
8.82689e-08
8.54298e-08
8.53787e-08
8.55816e-08
8.2714e-08
8.58122e-08
8.49944e-08
8.58227e-08
8.17756e-08
8.46203e-08
8.39115e-08
8.25926e-08
8.32924e-08
8.63808e-08
8.86507e-08
8.91132e-08
8.21905e-08
7.97621e-08
8.05501e-08
7.89599e-08
8.97138e-08
8.84191e-08
8.6119e-08
8.83605e-08
8.48464e-08
8.48856e-08
8.66603e-08
8.70505e-08
8.32141e-08
8.48548e-08
8.34031e-08
8.58472e-08
9.03066e-08
8.82071e-08
8.82515e-08
8.9744e-08
8.11143e-08
8.30205e-08
8.75127e-08
8.42657e-08
8.70367e-08
8.73058e-08
8.41191e-08
8.37367e-08
7.92181e-08
8.13679e-08
8.20375e-08
8.3531e-08
8.19264e-08
8.13966e-08
8.54414e-08
8.38856e-08
8.29879e-08
8.23987e-08
8.29286e-08
8.43916e-08
8.56024e-08
8.70247e-08
8.3076e-08
8.29109e-08
8.52701e-08
8.76803e-08
8.52645e-08
8.46209e-08
7.95932e-08
8.19188e-08
8.53692e-08
8.39511e-08
8.49109e-08
8.55065e-08
8.47871e-08
8.69791e-08
8.23817e-08
8.07595e-08
8.56202e-08
8.61168e-08
8.42437e-08
8.42441e-08
8.40689e-08
8.64026e-08
8.38128e-08
8.25469e-08
8.46867e-08
8.66708e-08
8.28839e-08
8.13229e-08
8.49403e-08
8.38898e-08
8.64683e-08
8.66313e-08
8.73323e-08
8.7631e-08
8.72416e-08
8.55683e-08
8.69119e-08
8.60234e-08
8.44841e-08
8.55477e-08
8.6651e-08
8.44556e-08
8.37839e-08
8.59801e-08
8.44338e-08
8.31117e-08
8.20845e-08
8.08776e-08
8.80028e-08
8.8178e-08
8.56652e-08
8.70001e-08
8.8714e-08
8.77545e-08
8.18332e-08
8.29339e-08
7.75606e-08
7.9526e-08
8.83368e-08
8.64839e-08
8.84011e-08
8.98081e-08
8.186e-08
8.32346e-08
8.41602e-08
8.29106e-08
8.67881e-08
8.68992e-08
7.89876e-08
8.0202e-08
8.396e-08
8.25494e-08
8.69879e-08
8.86325e-08
8.25701e-08
8.14073e-08
8.65685e-08
8.64579e-08
8.56881e-08
8.73958e-08
8.91787e-08
8.8447e-08
8.81833e-08
8.76276e-08
8.27214e-08
8.36493e-08
8.78491e-08
8.87833e-08
8.51244e-08
8.61982e-08
8.77596e-08
8.73257e-08
8.22603e-08
8.27583e-08
8.20815e-08
7.98921e-08
8.97575e-08
8.96251e-08
8.02331e-08
8.19784e-08
8.58699e-08
8.45619e-08
8.43145e-08
8.43891e-08
7.90158e-08
7.70703e-08
8.68358e-08
8.83269e-08
7.77537e-08
7.76125e-08
7.82984e-08
7.79849e-08
8.1247e-08
7.91783e-08
8.98738e-08
8.92186e-08
8.52897e-08
8.63019e-08
8.7768e-08
8.77506e-08
8.48161e-08
8.44273e-08
8.98227e-08
8.98558e-08
8.19577e-08
8.35056e-08
8.26224e-08
8.27123e-08
9.02876e-08
8.89288e-08
8.322e-08
8.32312e-08
8.37673e-08
8.26349e-08
8.28052e-08
8.39398e-08
8.66696e-08
8.80925e-08
8.57204e-08
8.47151e-08
8.36791e-08
8.35778e-08
8.50899e-08
8.49892e-08
7.9066e-08
8.08584e-08
8.60159e-08
8.62355e-08
8.2864e-08
8.39093e-08
9.35074e-08
8.79275e-08
9.33767e-08
8.90503e-08
8.83867e-08
8.85404e-08
8.92104e-08
8.9511e-08
8.98489e-08
8.99331e-08
9.05204e-08
9.03508e-08
9.1393e-08
9.05556e-08
9.17039e-08
9.10908e-08
9.20604e-08
9.20498e-08
9.32599e-08
9.12337e-08
9.39688e-08
9.27506e-08
9.15428e-08
8.94786e-08
9.15281e-08
9.41231e-08
9.35416e-08
9.17518e-08
9.44929e-08
9.2236e-08
9.41119e-08
9.12542e-08
9.41873e-08
9.23734e-08
9.27087e-08
9.25321e-08
9.41582e-08
9.0629e-08
9.424e-08
9.07892e-08
9.3274e-08
9.33736e-08
9.39196e-08
9.03376e-08
9.1776e-08
9.18312e-08
9.33783e-08
8.97483e-08
9.30866e-08
9.08019e-08
9.3162e-08
9.24652e-08
9.35205e-08
8.96919e-08
9.04287e-08
9.17646e-08
8.96906e-08
9.34009e-08
9.4213e-08
9.12544e-08
9.00316e-08
9.2729e-08
9.04274e-08
9.352e-08
9.3894e-08
9.08502e-08
9.40103e-08
9.17349e-08
9.42558e-08
9.26556e-08
9.08201e-08
9.26216e-08
8.99755e-08
9.35497e-08
9.35344e-08
9.15425e-08
9.17853e-08
9.11276e-08
9.09911e-08
9.36734e-08
9.33438e-08
9.33864e-08
9.07276e-08
9.24303e-08
9.40359e-08
9.44747e-08
9.33073e-08
9.39524e-08
9.13958e-08
8.99902e-08
9.43059e-08
9.28577e-08
9.36347e-08
9.21231e-08
9.36607e-08
9.28928e-08
9.21561e-08
9.1711e-08
9.21866e-08
9.07856e-08
9.12582e-08
9.2856e-08
9.30565e-08
9.30411e-08
9.21379e-08
8.9586e-08
9.18426e-08
9.1193e-08
9.36932e-08
9.24399e-08
9.04495e-08
8.91915e-08
9.43533e-08
9.32264e-08
9.20022e-08
8.94525e-08
9.26289e-08
9.03518e-08
9.36584e-08
9.43004e-08
9.30294e-08
9.19594e-08
9.45656e-08
9.34929e-08
9.16402e-08
9.25499e-08
9.00896e-08
9.07726e-08
9.27438e-08
9.14903e-08
9.22079e-08
9.33786e-08
9.18371e-08
9.09751e-08
9.36201e-08
9.39579e-08
9.29652e-08
9.34558e-08
9.16898e-08
9.28912e-08
9.28767e-08
9.16405e-08
9.20203e-08
9.07887e-08
9.19757e-08
9.30665e-08
9.39371e-08
9.24514e-08
9.08062e-08
8.95049e-08
9.29794e-08
9.32938e-08
9.35608e-08
9.36172e-08
9.30905e-08
9.27546e-08
9.01631e-08
9.15457e-08
9.1913e-08
9.13802e-08
9.44517e-08
9.44291e-08
9.0861e-08
8.9312e-08
9.39566e-08
9.41077e-08
9.45648e-08
9.40315e-08
9.42595e-08
9.37523e-08
9.12264e-08
9.03417e-08
9.08803e-08
9.25065e-08
9.22758e-08
9.09398e-08
9.3835e-08
9.33573e-08
9.31596e-08
9.21936e-08
9.2797e-08
9.31432e-08
9.05127e-08
8.97689e-08
8.90335e-08
9.06166e-08
9.01795e-08
8.90596e-08
8.96195e-08
9.08494e-08
9.075e-08
9.19042e-08
8.98815e-08
9.1151e-08
9.281e-08
9.13031e-08
9.42649e-08
9.46067e-08
9.03249e-08
9.07708e-08
9.35162e-08
9.29478e-08
9.44899e-08
9.40002e-08
9.25362e-08
9.23906e-08
9.36947e-08
9.36774e-08
9.39037e-08
9.36798e-08
9.34704e-08
9.21811e-08
9.16676e-08
9.12957e-08
9.44912e-08
9.40024e-08
9.19077e-08
9.26481e-08
9.05521e-08
9.20937e-08
9.23552e-08
9.23468e-08
8.89935e-08
9.0135e-08
9.32487e-08
9.34374e-08
9.1747e-08
9.23173e-08
9.37212e-08
9.35414e-08
9.30959e-08
9.38805e-08
9.09737e-08
9.12851e-08
9.19555e-08
9.22467e-08
9.41516e-08
9.36348e-08
9.36335e-08
9.28367e-08
9.10746e-08
9.10435e-08
8.99153e-08
9.04966e-08
9.3869e-08
9.37968e-08
9.29494e-08
9.30664e-08
9.29499e-08
9.23734e-08
9.25524e-08
9.27985e-08
9.11771e-08
9.11374e-08
9.09437e-08
9.11898e-08
9.14096e-08
9.05401e-08
9.23888e-08
9.26755e-08
9.17424e-08
9.22849e-08
9.30624e-08
9.33834e-08
9.17657e-08
9.05829e-08
9.24927e-08
9.32069e-08
9.24931e-08
9.24571e-08
9.30707e-08
9.21451e-08
8.93708e-08
8.89179e-08
9.37425e-08
9.39841e-08
9.37292e-08
9.35223e-08
9.27522e-08
9.30027e-08
9.43566e-08
9.44581e-08
9.12967e-08
9.2069e-08
9.08399e-08
9.17955e-08
9.42145e-08
9.41063e-08
9.27658e-08
9.16525e-08
9.12249e-08
9.17367e-08
9.18888e-08
9.28527e-08
9.0427e-08
9.1651e-08
9.08787e-08
9.11365e-08
9.32882e-08
9.34972e-08
9.22535e-08
9.199e-08
9.45552e-08
9.43691e-08
9.37027e-08
9.366e-08
9.37023e-08
9.36697e-08
9.37291e-08
9.37079e-08
9.3786e-08
9.37777e-08
9.38671e-08
9.38683e-08
9.397e-08
9.39818e-08
9.40888e-08
9.41086e-08
9.42197e-08
9.42453e-08
9.43555e-08
9.43845e-08
9.44874e-08
9.45132e-08
9.4606e-08
9.46247e-08
9.47005e-08
9.47026e-08
9.47559e-08
9.47329e-08
9.47599e-08
9.47029e-08
9.46994e-08
9.46e-08
9.4742e-08
9.45323e-08
9.37144e-08
9.36833e-08
9.3748e-08
9.37282e-08
9.38078e-08
9.37993e-08
9.3896e-08
9.38992e-08
9.40057e-08
9.40185e-08
9.41345e-08
9.41559e-08
9.42745e-08
9.43023e-08
9.44229e-08
9.44565e-08
9.45746e-08
9.46101e-08
9.47175e-08
9.47467e-08
9.48392e-08
9.48564e-08
9.49301e-08
9.49292e-08
9.49791e-08
9.49506e-08
9.49738e-08
9.49113e-08
9.49025e-08
9.4794e-08
8.94933e-08
8.71107e-08
9.33834e-08
8.90438e-08
8.76371e-08
8.78027e-08
8.85812e-08
8.89048e-08
8.95766e-08
8.8297e-08
9.02331e-08
8.99773e-08
9.10112e-08
9.06926e-08
9.2061e-08
8.98787e-08
9.30069e-08
9.16468e-08
9.32844e-08
9.05577e-08
9.44434e-08
9.25374e-08
9.15346e-08
9.41561e-08
9.36308e-08
9.07675e-08
9.36012e-08
9.11139e-08
9.39833e-08
9.21373e-08
9.4655e-08
9.15185e-08
9.29301e-08
9.37776e-08
9.41768e-08
9.11458e-08
9.38288e-08
9.12913e-08
9.35214e-08
9.33434e-08
9.4072e-08
9.07107e-08
9.1883e-08
9.08493e-08
9.34782e-08
9.29758e-08
9.32422e-08
9.09101e-08
9.2764e-08
9.28169e-08
8.96823e-08
9.34395e-08
9.27888e-08
9.1677e-08
9.0419e-08
9.05255e-08
8.96779e-08
9.34202e-08
9.4323e-08
9.0939e-08
9.15688e-08
9.47536e-08
9.15345e-08
9.43532e-08
9.3988e-08
9.04535e-08
9.36904e-08
9.04044e-08
9.03514e-08
9.268e-08
9.11541e-08
9.36922e-08
9.15801e-08
8.96851e-08
9.19616e-08
9.08693e-08
9.44046e-08
9.13274e-08
9.30852e-08
9.38133e-08
9.14059e-08
9.02411e-08
9.219e-08
9.47776e-08
9.39632e-08
9.46373e-08
9.358e-08
9.28184e-08
9.27377e-08
9.04451e-08
8.98741e-08
9.28197e-08
9.04557e-08
9.3226e-08
9.17374e-08
9.37449e-08
9.30588e-08
9.30491e-08
9.18406e-08
8.90766e-08
9.062e-08
8.95087e-08
9.31769e-08
9.09804e-08
9.24052e-08
9.18545e-08
9.36458e-08
9.46634e-08
9.37537e-08
9.31957e-08
8.98135e-08
9.13536e-08
9.06318e-08
9.28116e-08
9.42014e-08
9.48011e-08
9.33593e-08
9.45922e-08
8.95239e-08
9.23207e-08
9.23045e-08
9.35417e-08
8.91731e-08
9.09674e-08
9.34981e-08
9.41726e-08
9.26799e-08
9.17685e-08
9.14299e-08
9.08212e-08
9.13246e-08
9.22871e-08
8.88469e-08
9.02309e-08
9.17997e-08
9.13868e-08
9.35027e-08
9.36599e-08
9.36657e-08
9.2112e-08
9.43693e-08
9.47365e-08
9.40828e-08
9.38196e-08
9.30237e-08
9.25484e-08
9.12811e-08
9.30954e-08
9.17767e-08
9.35688e-08
9.29316e-08
9.15641e-08
8.98979e-08
9.22711e-08
9.02313e-08
9.25635e-08
9.04959e-08
9.20264e-08
9.07965e-08
8.97954e-08
9.22473e-08
9.32703e-08
9.42107e-08
9.47257e-08
8.95129e-08
9.12556e-08
9.46372e-08
9.42303e-08
9.00541e-08
9.16846e-08
9.32131e-08
9.38544e-08
8.93182e-08
8.92858e-08
9.06498e-08
9.23065e-08
9.17077e-08
9.09621e-08
9.33891e-08
9.19231e-08
9.08805e-08
8.92856e-08
9.44549e-08
9.39541e-08
9.43602e-08
9.45647e-08
9.41022e-08
9.43042e-08
9.31893e-08
9.35269e-08
9.06297e-08
8.95846e-08
9.0515e-08
8.9732e-08
9.11356e-08
8.99758e-08
9.24401e-08
9.38068e-08
9.35734e-08
9.27053e-08
9.30949e-08
9.29876e-08
9.37082e-08
9.4014e-08
9.41626e-08
9.35513e-08
9.36252e-08
9.33945e-08
9.19085e-08
9.11031e-08
9.0215e-08
8.92648e-08
9.30378e-08
9.18106e-08
9.25665e-08
9.10515e-08
9.34994e-08
9.23997e-08
9.21623e-08
9.34205e-08
9.19257e-08
9.06739e-08
9.1987e-08
9.14111e-08
9.39124e-08
9.32114e-08
9.43106e-08
9.32467e-08
9.05289e-08
9.19038e-08
9.25453e-08
9.26324e-08
9.09851e-08
9.19055e-08
9.41066e-08
9.39299e-08
9.24755e-08
9.27731e-08
9.38109e-08
9.32868e-08
9.21129e-08
9.1473e-08
9.10853e-08
9.00391e-08
9.02645e-08
8.93577e-08
9.42367e-08
9.45035e-08
9.19107e-08
9.16159e-08
9.37055e-08
9.28198e-08
9.3828e-08
9.29105e-08
9.45477e-08
9.48406e-08
8.87142e-08
8.82278e-08
9.21033e-08
9.2496e-08
9.29408e-08
9.26422e-08
9.28326e-08
9.17815e-08
9.39641e-08
9.34068e-08
9.23996e-08
9.24599e-08
9.3611e-08
9.43234e-08
9.29744e-08
9.23647e-08
9.00964e-08
9.05561e-08
9.23154e-08
9.16746e-08
9.299e-08
9.24193e-08
9.18642e-08
9.05726e-08
9.00715e-08
9.12525e-08
9.28023e-08
9.22257e-08
9.32986e-08
9.41013e-08
8.99643e-08
9.06849e-08
9.09345e-08
9.12986e-08
9.2602e-08
9.28937e-08
9.1873e-08
9.20007e-08
9.43291e-08
9.39918e-08
9.26476e-08
9.22299e-08
9.06928e-08
9.07577e-08
9.14992e-08
9.04647e-08
9.14651e-08
9.08092e-08
9.09762e-08
9.01604e-08
9.24404e-08
9.31302e-08
9.45556e-08
9.43988e-08
9.36639e-08
9.336e-08
9.21596e-08
9.23446e-08
9.03311e-08
8.92522e-08
9.21788e-08
9.19881e-08
7.90808e-08
8.21951e-08
8.75205e-08
7.71484e-08
8.23657e-08
8.2287e-08
8.26305e-08
8.27051e-08
8.28997e-08
8.29405e-08
8.35532e-08
8.33749e-08
8.4092e-08
8.26311e-08
8.41235e-08
8.38393e-08
8.45487e-08
8.49599e-08
8.65204e-08
8.34796e-08
8.60054e-08
8.16964e-08
8.76979e-08
7.77834e-08
7.78794e-08
8.61017e-08
8.69205e-08
8.44933e-08
8.58157e-08
8.49409e-08
8.6819e-08
8.36052e-08
8.89245e-08
8.57247e-08
8.81524e-08
8.37767e-08
8.67007e-08
8.42562e-08
8.82866e-08
8.24817e-08
8.72064e-08
8.36495e-08
8.81943e-08
8.41197e-08
8.88873e-08
8.35098e-08
8.49612e-08
8.68039e-08
8.79307e-08
8.17836e-08
8.9059e-08
8.2065e-08
8.42365e-08
8.46815e-08
8.84755e-08
8.12466e-08
8.32976e-08
8.32606e-08
8.71763e-08
8.41403e-08
8.75641e-08
8.11051e-08
8.66528e-08
8.31458e-08
8.63278e-08
7.9019e-08
8.76359e-08
8.17235e-08
8.20382e-08
8.26069e-08
8.59398e-08
8.24608e-08
8.19976e-08
7.91576e-08
8.68144e-08
7.84376e-08
8.7104e-08
8.81433e-08
8.0462e-08
8.13717e-08
8.87222e-08
8.85251e-08
8.17558e-08
8.94251e-08
8.23864e-08
8.91036e-08
8.30372e-08
8.46289e-08
8.82967e-08
8.28143e-08
8.70942e-08
8.6121e-08
8.77008e-08
8.85342e-08
8.24888e-08
8.31674e-08
8.79417e-08
8.3125e-08
8.49867e-08
7.98701e-08
8.60983e-08
8.77113e-08
8.77019e-08
8.68537e-08
8.98223e-08
8.19778e-08
8.71323e-08
8.33127e-08
8.2265e-08
8.83221e-08
8.54313e-08
8.97519e-08
8.51898e-08
8.25615e-08
8.69933e-08
8.1559e-08
7.78509e-08
8.1878e-08
7.91851e-08
8.86305e-08
8.50687e-08
8.7461e-08
8.07986e-08
8.46983e-08
8.31929e-08
8.52738e-08
8.3053e-08
8.34129e-08
7.79327e-08
8.53498e-08
8.59374e-08
8.458e-08
8.90475e-08
7.99064e-08
7.74991e-08
8.74736e-08
8.62999e-08
8.22592e-08
7.94711e-08
8.46481e-08
8.28544e-08
8.76698e-08
8.36528e-08
8.20712e-08
7.99386e-08
8.71141e-08
8.92525e-08
8.586e-08
8.49628e-08
8.27509e-08
8.41763e-08
8.90305e-08
8.481e-08
8.08244e-08
7.81079e-08
8.22938e-08
8.44729e-08
8.68164e-08
8.9167e-08
8.40102e-08
8.85556e-08
8.59943e-08
8.22833e-08
8.67702e-08
8.96486e-08
8.2398e-08
8.54712e-08
8.54258e-08
8.27587e-08
8.25457e-08
8.33979e-08
8.89005e-08
8.75816e-08
8.87873e-08
8.62353e-08
8.93134e-08
8.5697e-08
8.12185e-08
8.34302e-08
8.41462e-08
8.39933e-08
8.26196e-08
8.56665e-08
8.79283e-08
8.70683e-08
8.38921e-08
8.50237e-08
8.56861e-08
8.68333e-08
8.36127e-08
8.61544e-08
8.21436e-08
8.63264e-08
8.39759e-08
8.48254e-08
8.00149e-08
7.87242e-08
8.09539e-08
7.93852e-08
8.39701e-08
8.25814e-08
8.67287e-08
8.36865e-08
8.71255e-08
8.43186e-08
7.85012e-08
8.13097e-08
8.70928e-08
8.60296e-08
8.70601e-08
8.77403e-08
7.79678e-08
8.06586e-08
7.89334e-08
7.71279e-08
8.61365e-08
8.74401e-08
8.52555e-08
8.40174e-08
8.64779e-08
8.81505e-08
8.71132e-08
8.90881e-08
8.07109e-08
8.23428e-08
8.77366e-08
8.57743e-08
8.82561e-08
8.57654e-08
8.10176e-08
8.42623e-08
7.76482e-08
8.05664e-08
8.67006e-08
8.80787e-08
8.70022e-08
8.80923e-08
7.95733e-08
8.19539e-08
8.04678e-08
7.95028e-08
8.39445e-08
8.44017e-08
8.22508e-08
8.30799e-08
8.95496e-08
8.74282e-08
8.94394e-08
8.77673e-08
8.7633e-08
8.84209e-08
8.45255e-08
8.41321e-08
8.44615e-08
8.54266e-08
8.37898e-08
8.31122e-08
8.38197e-08
8.33277e-08
8.45949e-08
8.15217e-08
8.85446e-08
8.99479e-08
8.52881e-08
8.45919e-08
8.80564e-08
8.9611e-08
8.54997e-08
8.56754e-08
8.40607e-08
8.16754e-08
8.30435e-08
8.45319e-08
8.94366e-08
8.85283e-08
8.59004e-08
8.62392e-08
7.99666e-08
8.33219e-08
8.44601e-08
8.51462e-08
8.38027e-08
8.33602e-08
8.57439e-08
8.7806e-08
8.79148e-08
8.98563e-08
8.75797e-08
8.57509e-08
8.57172e-08
8.51187e-08
8.28809e-08
8.13127e-08
8.5312e-08
8.37575e-08
8.61793e-08
8.42701e-08
8.82642e-08
8.89992e-08
8.65007e-08
8.80171e-08
8.07663e-08
8.13168e-08
8.29209e-08
8.35005e-08
8.93212e-08
8.80644e-08
8.58256e-08
8.56488e-08
8.64542e-08
8.60058e-08
8.25094e-08
8.33301e-08
8.05292e-08
8.37392e-08
8.59135e-08
8.43352e-08
8.54558e-08
8.4894e-08
8.0189e-08
8.26512e-08
8.27995e-08
8.50815e-08
8.25002e-08
8.24145e-08
8.20255e-08
8.44623e-08
8.34747e-08
8.38379e-08
8.63264e-08
8.53818e-08
8.57366e-08
8.29177e-08
8.44323e-08
8.51758e-08
8.7954e-08
8.71993e-08
8.44329e-08
8.58638e-08
8.26002e-08
8.02474e-08
8.7668e-08
8.64945e-08
8.75262e-08
8.84486e-08
8.42499e-08
8.27916e-08
8.30108e-08
8.32534e-08
8.15601e-08
8.3908e-08
8.70226e-08
8.81921e-08
8.70225e-08
8.63892e-08
7.95398e-08
7.76161e-08
8.83273e-08
8.78019e-08
8.75314e-08
8.67829e-08
8.32026e-08
8.47389e-08
8.42261e-08
8.63447e-08
8.29269e-08
8.06319e-08
8.62533e-08
8.6146e-08
8.54734e-08
8.60547e-08
8.81632e-08
8.63158e-08
8.13145e-08
8.10918e-08
8.50514e-08
8.52281e-08
8.79524e-08
8.77933e-08
8.52277e-08
8.40303e-08
8.00669e-08
8.03157e-08
8.53819e-08
8.4849e-08
8.47904e-08
8.42567e-08
7.80076e-08
7.90681e-08
8.30002e-08
8.27754e-08
8.67539e-08
8.82707e-08
8.56284e-08
8.66012e-08
8.47344e-08
8.28854e-08
7.69576e-08
7.90375e-08
8.03028e-08
7.85893e-08
8.65536e-08
8.78684e-08
8.68229e-08
8.82509e-08
8.82547e-08
8.67515e-08
7.89268e-08
8.11225e-08
8.71167e-08
8.54898e-08
8.41266e-08
8.26964e-08
8.8678e-08
8.98107e-08
8.58475e-08
8.44369e-08
8.85175e-08
8.88082e-08
8.29788e-08
8.30649e-08
8.04208e-08
8.20314e-08
8.95287e-08
8.95676e-08
8.23405e-08
8.28563e-08
7.89007e-08
7.73042e-08
8.56464e-08
8.67964e-08
8.68218e-08
8.6288e-08
8.92025e-08
8.9105e-08
8.3065e-08
8.33235e-08
8.7131e-08
8.64444e-08
8.41438e-08
8.43932e-08
8.56086e-08
8.53208e-08
8.66261e-08
8.51961e-08
7.98751e-08
7.96116e-08
8.35428e-08
8.22651e-08
8.27318e-08
8.28483e-08
8.19837e-08
8.21401e-08
8.21799e-08
8.24185e-08
8.23082e-08
8.26134e-08
8.23875e-08
8.25778e-08
8.24506e-08
8.26282e-08
8.24514e-08
8.26255e-08
8.24478e-08
8.26422e-08
8.25156e-08
8.27228e-08
8.26446e-08
8.23279e-08
8.26707e-08
8.23108e-08
8.26737e-08
8.23375e-08
8.26807e-08
8.2379e-08
8.24997e-08
8.22543e-08
8.26463e-08
8.25755e-08
8.26587e-08
8.25244e-08
8.24963e-08
8.25762e-08
4.70145e-08
4.6055e-08
4.52255e-08
4.451e-08
4.38923e-08
4.33565e-08
4.28881e-08
4.2474e-08
4.2103e-08
4.17657e-08
4.14545e-08
4.11638e-08
4.08896e-08
4.0629e-08
4.03806e-08
4.01439e-08
3.9919e-08
3.97067e-08
3.95079e-08
3.9324e-08
3.91562e-08
3.90061e-08
3.88748e-08
3.87635e-08
3.86732e-08
3.86047e-08
3.85587e-08
3.85357e-08
4.70117e-08
4.60523e-08
4.52229e-08
4.45075e-08
4.38898e-08
4.3354e-08
4.28857e-08
4.24717e-08
4.21007e-08
4.17634e-08
4.14523e-08
4.11616e-08
4.08874e-08
4.06268e-08
4.03785e-08
4.01418e-08
3.99169e-08
3.97046e-08
3.95058e-08
3.93219e-08
3.91542e-08
3.9004e-08
3.88727e-08
3.87615e-08
3.86712e-08
3.86027e-08
3.85568e-08
3.85337e-08
4.70061e-08
4.60469e-08
4.52177e-08
4.45024e-08
4.38848e-08
4.33492e-08
4.2881e-08
4.2467e-08
4.20961e-08
4.17589e-08
4.14478e-08
4.11572e-08
4.0883e-08
4.06225e-08
4.03742e-08
4.01376e-08
3.99128e-08
3.97004e-08
3.95017e-08
3.93178e-08
3.91501e-08
3.9e-08
3.88687e-08
3.87574e-08
3.86672e-08
3.85988e-08
3.85528e-08
3.85297e-08
4.69977e-08
4.60388e-08
4.52098e-08
4.44948e-08
4.38774e-08
4.3342e-08
4.28739e-08
4.24601e-08
4.20893e-08
4.17521e-08
4.14412e-08
4.11507e-08
4.08765e-08
4.06161e-08
4.03679e-08
4.01313e-08
3.99065e-08
3.96942e-08
3.94955e-08
3.93117e-08
3.9144e-08
3.89939e-08
3.88627e-08
3.87514e-08
3.86612e-08
3.85928e-08
3.85468e-08
3.85238e-08
4.69865e-08
4.6028e-08
4.51994e-08
4.44846e-08
4.38675e-08
4.33323e-08
4.28644e-08
4.24508e-08
4.20802e-08
4.17432e-08
4.14323e-08
4.11419e-08
4.08679e-08
4.06075e-08
4.03594e-08
4.01228e-08
3.98981e-08
3.96859e-08
3.94873e-08
3.93035e-08
3.91359e-08
3.89859e-08
3.88547e-08
3.87435e-08
3.86532e-08
3.85849e-08
3.85389e-08
3.85158e-08
4.69726e-08
4.60146e-08
4.51864e-08
4.4472e-08
4.38552e-08
4.33203e-08
4.28527e-08
4.24393e-08
4.20688e-08
4.1732e-08
4.14213e-08
4.1131e-08
4.08571e-08
4.05968e-08
4.03488e-08
4.01123e-08
3.98877e-08
3.96756e-08
3.9477e-08
3.92933e-08
3.91258e-08
3.89758e-08
3.88447e-08
3.87335e-08
3.86433e-08
3.8575e-08
3.8529e-08
3.8506e-08
4.6956e-08
4.59985e-08
4.51709e-08
4.44569e-08
4.38405e-08
4.3306e-08
4.28386e-08
4.24255e-08
4.20553e-08
4.17186e-08
4.14081e-08
4.11179e-08
4.08441e-08
4.0584e-08
4.03361e-08
4.00998e-08
3.98752e-08
3.96632e-08
3.94648e-08
3.92811e-08
3.91137e-08
3.89638e-08
3.88327e-08
3.87216e-08
3.86314e-08
3.85631e-08
3.85172e-08
3.84942e-08
4.69367e-08
4.59799e-08
4.51528e-08
4.44394e-08
4.38235e-08
4.32893e-08
4.28223e-08
4.24095e-08
4.20395e-08
4.17031e-08
4.13927e-08
4.11028e-08
4.08291e-08
4.05692e-08
4.03213e-08
4.00851e-08
3.98607e-08
3.96488e-08
3.94505e-08
3.92669e-08
3.90996e-08
3.89497e-08
3.88187e-08
3.87077e-08
3.86176e-08
3.85493e-08
3.85034e-08
3.84804e-08
4.69148e-08
4.59588e-08
4.51324e-08
4.44196e-08
4.38042e-08
4.32704e-08
4.28038e-08
4.23913e-08
4.20216e-08
4.16854e-08
4.13753e-08
4.10855e-08
4.0812e-08
4.05522e-08
4.03046e-08
4.00685e-08
3.98442e-08
3.96325e-08
3.94342e-08
3.92508e-08
3.90835e-08
3.89338e-08
3.88029e-08
3.86919e-08
3.86019e-08
3.85336e-08
3.84878e-08
3.84647e-08
4.68903e-08
4.59352e-08
4.51095e-08
4.43974e-08
4.37825e-08
4.32493e-08
4.27831e-08
4.23709e-08
4.20016e-08
4.16657e-08
4.13558e-08
4.10662e-08
4.07929e-08
4.05333e-08
4.02858e-08
4.00499e-08
3.98257e-08
3.96141e-08
3.9416e-08
3.92327e-08
3.90655e-08
3.89159e-08
3.87851e-08
3.86742e-08
3.85842e-08
3.8516e-08
3.84702e-08
3.84472e-08
4.68633e-08
4.59091e-08
4.50843e-08
4.43729e-08
4.37587e-08
4.3226e-08
4.27603e-08
4.23485e-08
4.19795e-08
4.16438e-08
4.13342e-08
4.10449e-08
4.07718e-08
4.05123e-08
4.0265e-08
4.00293e-08
3.98053e-08
3.95938e-08
3.93958e-08
3.92127e-08
3.90456e-08
3.88961e-08
3.87654e-08
3.86546e-08
3.85647e-08
3.84965e-08
3.84508e-08
3.84278e-08
4.68339e-08
4.58807e-08
4.50568e-08
4.43462e-08
4.37327e-08
4.32006e-08
4.27354e-08
4.2324e-08
4.19553e-08
4.162e-08
4.13107e-08
4.10216e-08
4.07487e-08
4.04894e-08
4.02423e-08
4.00067e-08
3.97829e-08
3.95716e-08
3.93738e-08
3.91907e-08
3.90239e-08
3.88745e-08
3.87438e-08
3.86331e-08
3.85433e-08
3.84752e-08
3.84295e-08
3.84065e-08
4.6802e-08
4.585e-08
4.50271e-08
4.43174e-08
4.37046e-08
4.31732e-08
4.27085e-08
4.22976e-08
4.19293e-08
4.15943e-08
4.12852e-08
4.09963e-08
4.07237e-08
4.04646e-08
4.02177e-08
3.99823e-08
3.97587e-08
3.95475e-08
3.93499e-08
3.9167e-08
3.90002e-08
3.8851e-08
3.87204e-08
3.86098e-08
3.85201e-08
3.84521e-08
3.84064e-08
3.83835e-08
4.67678e-08
4.58171e-08
4.49953e-08
4.42865e-08
4.36745e-08
4.31437e-08
4.26796e-08
4.22692e-08
4.19013e-08
4.15666e-08
4.12578e-08
4.09692e-08
4.06968e-08
4.0438e-08
4.01912e-08
3.9956e-08
3.97326e-08
3.95216e-08
3.93241e-08
3.91414e-08
3.89748e-08
3.88257e-08
3.86953e-08
3.85848e-08
3.84951e-08
3.84272e-08
3.83815e-08
3.83586e-08
4.67313e-08
4.5782e-08
4.49614e-08
4.42536e-08
4.36425e-08
4.31124e-08
4.26489e-08
4.22389e-08
4.18714e-08
4.15371e-08
4.12286e-08
4.09403e-08
4.06681e-08
4.04095e-08
4.01629e-08
3.99279e-08
3.97047e-08
3.94938e-08
3.92965e-08
3.9114e-08
3.89476e-08
3.87986e-08
3.86683e-08
3.85579e-08
3.84684e-08
3.84005e-08
3.83549e-08
3.8332e-08
4.66926e-08
4.57447e-08
4.49255e-08
4.42188e-08
4.36086e-08
4.30792e-08
4.26163e-08
4.22069e-08
4.18398e-08
4.15059e-08
4.11977e-08
4.09096e-08
4.06376e-08
4.03792e-08
4.01329e-08
3.98981e-08
3.9675e-08
3.94644e-08
3.92672e-08
3.90849e-08
3.89186e-08
3.87698e-08
3.86396e-08
3.85294e-08
3.84399e-08
3.83721e-08
3.83266e-08
3.83037e-08
4.66517e-08
4.57055e-08
4.48876e-08
4.41821e-08
4.35729e-08
4.30443e-08
4.25821e-08
4.21732e-08
4.18065e-08
4.14729e-08
4.1165e-08
4.08772e-08
4.06055e-08
4.03473e-08
4.01011e-08
3.98665e-08
3.96436e-08
3.94332e-08
3.92362e-08
3.9054e-08
3.88879e-08
3.87393e-08
3.86093e-08
3.84991e-08
3.84098e-08
3.83421e-08
3.82966e-08
3.82738e-08
4.66088e-08
4.56643e-08
4.48479e-08
4.41436e-08
4.35354e-08
4.30077e-08
4.25461e-08
4.21378e-08
4.17716e-08
4.14383e-08
4.11307e-08
4.08431e-08
4.05716e-08
4.03136e-08
4.00677e-08
3.98333e-08
3.96106e-08
3.94003e-08
3.92036e-08
3.90216e-08
3.88556e-08
3.87071e-08
3.85773e-08
3.84673e-08
3.8378e-08
3.83104e-08
3.8265e-08
3.82422e-08
4.65637e-08
4.56212e-08
4.48064e-08
4.41035e-08
4.34964e-08
4.29695e-08
4.25087e-08
4.21009e-08
4.17351e-08
4.14022e-08
4.10949e-08
4.08075e-08
4.05363e-08
4.02784e-08
4.00327e-08
3.97984e-08
3.95759e-08
3.93659e-08
3.91693e-08
3.89875e-08
3.88217e-08
3.86734e-08
3.85437e-08
3.84338e-08
3.83447e-08
3.82771e-08
3.82318e-08
3.8209e-08
4.65167e-08
4.55762e-08
4.47632e-08
4.40617e-08
4.34557e-08
4.29299e-08
4.24697e-08
4.20625e-08
4.16972e-08
4.13646e-08
4.10575e-08
4.07704e-08
4.04994e-08
4.02417e-08
3.99961e-08
3.97621e-08
3.95398e-08
3.93299e-08
3.91335e-08
3.89518e-08
3.87863e-08
3.86381e-08
3.85086e-08
3.83988e-08
3.83098e-08
3.82423e-08
3.8197e-08
3.81743e-08
4.64676e-08
4.55294e-08
4.47183e-08
4.40183e-08
4.34136e-08
4.28887e-08
4.24294e-08
4.20227e-08
4.16578e-08
4.13256e-08
4.10188e-08
4.07319e-08
4.0461e-08
4.02036e-08
3.99582e-08
3.97243e-08
3.95021e-08
3.92924e-08
3.90962e-08
3.89147e-08
3.87493e-08
3.86013e-08
3.84719e-08
3.83623e-08
3.82734e-08
3.82061e-08
3.81608e-08
3.81381e-08
4.64166e-08
4.54809e-08
4.46718e-08
4.39735e-08
4.33701e-08
4.28463e-08
4.23877e-08
4.19817e-08
4.16172e-08
4.12854e-08
4.09788e-08
4.06921e-08
4.04214e-08
4.01641e-08
3.99188e-08
3.9685e-08
3.9463e-08
3.92535e-08
3.90574e-08
3.88761e-08
3.87109e-08
3.85631e-08
3.84339e-08
3.83244e-08
3.82356e-08
3.81683e-08
3.81231e-08
3.81004e-08
4.63636e-08
4.54306e-08
4.46237e-08
4.39272e-08
4.33253e-08
4.28026e-08
4.23448e-08
4.19394e-08
4.15754e-08
4.12439e-08
4.09376e-08
4.0651e-08
4.03805e-08
4.01233e-08
3.98781e-08
3.96445e-08
3.94226e-08
3.92132e-08
3.90173e-08
3.88362e-08
3.86712e-08
3.85235e-08
3.83944e-08
3.82851e-08
3.81964e-08
3.81292e-08
3.80841e-08
3.80614e-08
4.63086e-08
4.53785e-08
4.45741e-08
4.38796e-08
4.32792e-08
4.27577e-08
4.23008e-08
4.18961e-08
4.15325e-08
4.12013e-08
4.08952e-08
4.06088e-08
4.03383e-08
4.00813e-08
3.98362e-08
3.96027e-08
3.93809e-08
3.91717e-08
3.89759e-08
3.8795e-08
3.86301e-08
3.84825e-08
3.83536e-08
3.82444e-08
3.81559e-08
3.80888e-08
3.80437e-08
3.80211e-08
4.62517e-08
4.53248e-08
4.4523e-08
4.38307e-08
4.3232e-08
4.27117e-08
4.22558e-08
4.18517e-08
4.14886e-08
4.11577e-08
4.08518e-08
4.05655e-08
4.02951e-08
4.00381e-08
3.97931e-08
3.95597e-08
3.9338e-08
3.91289e-08
3.89333e-08
3.87525e-08
3.85877e-08
3.84404e-08
3.83116e-08
3.82025e-08
3.81141e-08
3.80471e-08
3.80021e-08
3.79795e-08
4.61927e-08
4.52694e-08
4.44705e-08
4.37805e-08
4.31836e-08
4.26647e-08
4.22097e-08
4.18063e-08
4.14438e-08
4.11131e-08
4.08074e-08
4.05212e-08
4.02509e-08
3.99939e-08
3.9749e-08
3.95156e-08
3.9294e-08
3.9085e-08
3.88895e-08
3.87088e-08
3.85442e-08
3.8397e-08
3.82684e-08
3.81594e-08
3.80711e-08
3.80042e-08
3.79593e-08
3.79367e-08
4.61318e-08
4.52123e-08
4.44165e-08
4.3729e-08
4.31341e-08
4.26167e-08
4.21628e-08
4.17602e-08
4.13981e-08
4.10677e-08
4.07621e-08
4.04761e-08
4.02058e-08
3.99488e-08
3.97038e-08
3.94705e-08
3.9249e-08
3.904e-08
3.88446e-08
3.86641e-08
3.84996e-08
3.83525e-08
3.8224e-08
3.81152e-08
3.8027e-08
3.79602e-08
3.79153e-08
3.78928e-08
4.60687e-08
4.51534e-08
4.43611e-08
4.36764e-08
4.30836e-08
4.25678e-08
4.21151e-08
4.17132e-08
4.13516e-08
4.10216e-08
4.07161e-08
4.04301e-08
4.01598e-08
3.99028e-08
3.96578e-08
3.94245e-08
3.9203e-08
3.8994e-08
3.87987e-08
3.86183e-08
3.84539e-08
3.8307e-08
3.81786e-08
3.80699e-08
3.79818e-08
3.79151e-08
3.78703e-08
3.78478e-08
4.60034e-08
4.50928e-08
4.43043e-08
4.36226e-08
4.30322e-08
4.25181e-08
4.20667e-08
4.16656e-08
4.13046e-08
4.09748e-08
4.06695e-08
4.03834e-08
4.01131e-08
3.9856e-08
3.9611e-08
3.93776e-08
3.91561e-08
3.89472e-08
3.87519e-08
3.85715e-08
3.84073e-08
3.82604e-08
3.81322e-08
3.80236e-08
3.79356e-08
3.7869e-08
3.78242e-08
3.78018e-08
4.5936e-08
4.50304e-08
4.42461e-08
4.35677e-08
4.29799e-08
4.24677e-08
4.20176e-08
4.16175e-08
4.12569e-08
4.09274e-08
4.06222e-08
4.03362e-08
4.00657e-08
3.98085e-08
3.95634e-08
3.93299e-08
3.91083e-08
3.88994e-08
3.87042e-08
3.85239e-08
3.83597e-08
3.8213e-08
3.80849e-08
3.79764e-08
3.78885e-08
3.7822e-08
3.77773e-08
3.77548e-08
4.58663e-08
4.49662e-08
4.41865e-08
4.35117e-08
4.29266e-08
4.24165e-08
4.19679e-08
4.15688e-08
4.12088e-08
4.08796e-08
4.05745e-08
4.02884e-08
4.00178e-08
3.97605e-08
3.95152e-08
3.92816e-08
3.90599e-08
3.8851e-08
3.86558e-08
3.84755e-08
3.83114e-08
3.81647e-08
3.80367e-08
3.79283e-08
3.78406e-08
3.77741e-08
3.77294e-08
3.7707e-08
4.57942e-08
4.49002e-08
4.41254e-08
4.34547e-08
4.28726e-08
4.23648e-08
4.19178e-08
4.15196e-08
4.11603e-08
4.08314e-08
4.05263e-08
4.02402e-08
3.99694e-08
3.97119e-08
3.94664e-08
3.92326e-08
3.90109e-08
3.88018e-08
3.86066e-08
3.84263e-08
3.82623e-08
3.81157e-08
3.79878e-08
3.78795e-08
3.77918e-08
3.77254e-08
3.76808e-08
3.76584e-08
4.57198e-08
4.48324e-08
4.4063e-08
4.33966e-08
4.28179e-08
4.23125e-08
4.18672e-08
4.14702e-08
4.11115e-08
4.07829e-08
4.04779e-08
4.01916e-08
3.99207e-08
3.96629e-08
3.94172e-08
3.91832e-08
3.89613e-08
3.87521e-08
3.85568e-08
3.83765e-08
3.82125e-08
3.8066e-08
3.79381e-08
3.783e-08
3.77423e-08
3.7676e-08
3.76314e-08
3.76091e-08
4.5643e-08
4.47627e-08
4.39992e-08
4.33375e-08
4.27624e-08
4.22597e-08
4.18163e-08
4.14205e-08
4.10625e-08
4.07342e-08
4.04293e-08
4.01429e-08
3.98717e-08
3.96136e-08
3.93676e-08
3.91334e-08
3.89112e-08
3.87019e-08
3.85065e-08
3.83262e-08
3.81622e-08
3.80157e-08
3.78879e-08
3.77798e-08
3.76922e-08
3.76259e-08
3.75814e-08
3.75591e-08
4.55636e-08
4.46912e-08
4.39341e-08
4.32774e-08
4.27063e-08
4.22065e-08
4.17651e-08
4.13706e-08
4.10134e-08
4.06855e-08
4.03805e-08
4.00939e-08
3.98225e-08
3.95641e-08
3.93177e-08
3.90832e-08
3.88608e-08
3.86513e-08
3.84558e-08
3.82754e-08
3.81113e-08
3.79649e-08
3.78371e-08
3.77291e-08
3.76416e-08
3.75753e-08
3.75309e-08
3.75085e-08
4.54818e-08
4.46178e-08
4.38676e-08
4.32165e-08
4.26496e-08
4.21529e-08
4.17137e-08
4.13207e-08
4.09643e-08
4.06367e-08
4.03318e-08
4.0045e-08
3.97732e-08
3.95144e-08
3.92677e-08
3.90328e-08
3.881e-08
3.86003e-08
3.84046e-08
3.82241e-08
3.80601e-08
3.79136e-08
3.77859e-08
3.76779e-08
3.75904e-08
3.75242e-08
3.74798e-08
3.74575e-08
4.53975e-08
4.45425e-08
4.37998e-08
4.31547e-08
4.25924e-08
4.20991e-08
4.16623e-08
4.12708e-08
4.09153e-08
4.0588e-08
4.02831e-08
3.99961e-08
3.97239e-08
3.94647e-08
3.92175e-08
3.89822e-08
3.87591e-08
3.85491e-08
3.83532e-08
3.81726e-08
3.80084e-08
3.7862e-08
3.77343e-08
3.76263e-08
3.75389e-08
3.74727e-08
3.74284e-08
3.74061e-08
4.53107e-08
4.44655e-08
4.37309e-08
4.30921e-08
4.25348e-08
4.20452e-08
4.16109e-08
4.1221e-08
4.08664e-08
4.05395e-08
4.02346e-08
3.99473e-08
3.96747e-08
3.9415e-08
3.91673e-08
3.89315e-08
3.87081e-08
3.84977e-08
3.83016e-08
3.81208e-08
3.79566e-08
3.781e-08
3.76823e-08
3.75744e-08
3.7487e-08
3.74209e-08
3.73766e-08
3.73543e-08
4.52215e-08
4.43868e-08
4.36608e-08
4.30289e-08
4.24769e-08
4.19912e-08
4.15596e-08
4.11715e-08
4.08178e-08
4.04913e-08
4.01863e-08
3.98987e-08
3.96257e-08
3.93654e-08
3.91172e-08
3.88809e-08
3.8657e-08
3.84463e-08
3.82499e-08
3.80689e-08
3.79045e-08
3.77579e-08
3.76302e-08
3.75223e-08
3.74349e-08
3.73688e-08
3.73245e-08
3.73023e-08
4.513e-08
4.43064e-08
4.35896e-08
4.29651e-08
4.24187e-08
4.19372e-08
4.15085e-08
4.11222e-08
4.07696e-08
4.04435e-08
4.01384e-08
3.98505e-08
3.95769e-08
3.9316e-08
3.90672e-08
3.88303e-08
3.86059e-08
3.83948e-08
3.81981e-08
3.80169e-08
3.78524e-08
3.77057e-08
3.75779e-08
3.747e-08
3.73827e-08
3.73166e-08
3.72723e-08
3.72501e-08
8.17445e-08
8.17884e-08
8.18173e-08
8.1815e-08
8.1775e-08
8.17099e-08
8.08314e-08
8.09322e-08
8.10196e-08
8.10867e-08
8.11334e-08
8.11706e-08
7.9629e-08
7.97895e-08
7.99372e-08
8.00696e-08
8.01887e-08
8.03023e-08
7.8165e-08
7.83826e-08
7.85867e-08
7.8777e-08
7.89559e-08
7.91288e-08
7.64715e-08
7.67397e-08
7.69933e-08
7.72328e-08
7.74605e-08
7.76802e-08
7.45837e-08
7.48941e-08
7.51887e-08
7.54683e-08
7.57348e-08
7.5991e-08
7.25395e-08
7.28827e-08
7.32091e-08
7.35195e-08
7.38155e-08
7.4099e-08
7.03784e-08
7.07447e-08
7.10935e-08
7.14255e-08
7.17421e-08
7.20446e-08
6.81403e-08
6.85201e-08
6.88822e-08
6.92271e-08
6.95559e-08
6.98696e-08
6.58646e-08
6.62489e-08
6.66156e-08
6.69653e-08
6.72986e-08
6.76163e-08
6.35891e-08
6.39695e-08
6.43331e-08
6.46801e-08
6.50109e-08
6.53262e-08
6.13488e-08
6.17181e-08
6.20717e-08
6.24094e-08
6.27316e-08
6.30387e-08
5.91751e-08
5.95273e-08
5.98649e-08
6.01879e-08
6.04964e-08
6.07905e-08
5.70952e-08
5.74253e-08
5.77424e-08
5.80463e-08
5.83368e-08
5.8614e-08
5.5131e-08
5.54357e-08
5.57288e-08
5.60102e-08
5.62797e-08
5.65372e-08
5.32995e-08
5.35764e-08
5.38434e-08
5.41002e-08
5.43466e-08
5.45825e-08
5.16121e-08
5.18601e-08
5.20999e-08
5.23311e-08
5.25534e-08
5.27665e-08
5.00748e-08
5.0294e-08
5.05066e-08
5.0712e-08
5.091e-08
5.11004e-08
4.86888e-08
4.88802e-08
4.90663e-08
4.92467e-08
4.94211e-08
4.95893e-08
4.74507e-08
4.7616e-08
4.77772e-08
4.79341e-08
4.80863e-08
4.82336e-08
4.63536e-08
4.6495e-08
4.66336e-08
4.67689e-08
4.69007e-08
4.70287e-08
4.53874e-08
4.55077e-08
4.56261e-08
4.57422e-08
4.58558e-08
4.59666e-08
4.50362e-08
4.42246e-08
4.35176e-08
4.29008e-08
4.23604e-08
4.18833e-08
4.14577e-08
4.10733e-08
4.07218e-08
4.03961e-08
4.0091e-08
3.98026e-08
3.95285e-08
3.92669e-08
3.90174e-08
3.87799e-08
3.8555e-08
3.83435e-08
3.81464e-08
3.79649e-08
3.78002e-08
3.76534e-08
3.75256e-08
3.74176e-08
3.73303e-08
3.72643e-08
3.722e-08
3.71978e-08
4.49403e-08
4.41413e-08
4.34447e-08
4.28363e-08
4.23022e-08
4.18297e-08
4.14073e-08
4.1025e-08
4.06745e-08
4.03492e-08
4.0044e-08
3.97553e-08
3.94805e-08
3.92182e-08
3.8968e-08
3.87298e-08
3.85043e-08
3.82922e-08
3.80948e-08
3.7913e-08
3.77481e-08
3.76012e-08
3.74733e-08
3.73653e-08
3.7278e-08
3.7212e-08
3.71677e-08
3.71455e-08
4.48426e-08
4.40569e-08
4.33712e-08
4.27715e-08
4.22441e-08
4.17765e-08
4.13574e-08
4.09772e-08
4.06279e-08
4.0303e-08
3.99977e-08
3.97085e-08
3.9433e-08
3.917e-08
3.89189e-08
3.868e-08
3.84538e-08
3.82413e-08
3.80434e-08
3.78613e-08
3.76961e-08
3.75491e-08
3.74211e-08
3.73131e-08
3.72258e-08
3.71598e-08
3.71155e-08
3.70933e-08
4.47431e-08
4.39715e-08
4.32973e-08
4.27067e-08
4.21863e-08
4.17238e-08
4.13082e-08
4.09302e-08
4.0582e-08
4.02575e-08
3.99521e-08
3.96623e-08
3.9386e-08
3.91222e-08
3.88703e-08
3.86306e-08
3.84038e-08
3.81906e-08
3.79922e-08
3.78098e-08
3.76444e-08
3.74972e-08
3.73691e-08
3.7261e-08
3.71737e-08
3.71077e-08
3.70634e-08
3.70412e-08
4.46422e-08
4.38853e-08
4.32232e-08
4.26421e-08
4.21289e-08
4.16717e-08
4.12597e-08
4.0884e-08
4.0537e-08
4.02128e-08
3.99072e-08
3.96168e-08
3.93398e-08
3.9075e-08
3.88223e-08
3.85817e-08
3.83541e-08
3.81403e-08
3.79414e-08
3.77586e-08
3.7593e-08
3.74456e-08
3.73174e-08
3.72093e-08
3.71219e-08
3.70559e-08
3.70116e-08
3.69894e-08
4.45402e-08
4.37987e-08
4.31491e-08
4.25779e-08
4.20722e-08
4.16204e-08
4.12121e-08
4.08386e-08
4.04928e-08
4.0169e-08
3.98631e-08
3.95721e-08
3.92942e-08
3.90285e-08
3.87748e-08
3.85334e-08
3.8305e-08
3.80905e-08
3.78911e-08
3.77079e-08
3.75419e-08
3.73943e-08
3.7266e-08
3.71578e-08
3.70704e-08
3.70044e-08
3.69601e-08
3.69379e-08
8.17019e-08
8.07271e-08
7.94608e-08
7.79368e-08
7.61902e-08
7.42585e-08
7.21804e-08
6.99956e-08
6.7744e-08
6.54644e-08
6.31935e-08
6.09654e-08
5.88102e-08
5.67537e-08
5.48166e-08
5.30145e-08
5.13574e-08
4.98504e-08
4.84935e-08
4.72827e-08
4.62103e-08
4.52661e-08
8.16779e-08
8.06283e-08
7.92897e-08
7.76999e-08
7.58967e-08
7.39188e-08
7.18055e-08
6.95966e-08
6.73316e-08
6.50485e-08
6.27832e-08
6.05685e-08
5.84333e-08
5.64018e-08
5.44934e-08
5.27222e-08
5.10969e-08
4.96215e-08
4.82949e-08
4.71124e-08
4.60658e-08
4.51442e-08
8.1685e-08
8.05404e-08
7.91173e-08
7.74544e-08
7.55901e-08
7.35633e-08
7.14134e-08
6.91799e-08
6.69017e-08
6.46159e-08
6.23574e-08
6.01575e-08
5.80437e-08
5.6039e-08
5.41609e-08
5.24223e-08
5.08304e-08
4.9388e-08
4.80931e-08
4.694e-08
4.59199e-08
4.50218e-08
8.17224e-08
8.04617e-08
7.89422e-08
7.71992e-08
7.52695e-08
7.31915e-08
7.10039e-08
6.87457e-08
6.64547e-08
6.41672e-08
6.19167e-08
5.97332e-08
5.76426e-08
5.56663e-08
5.38204e-08
5.21159e-08
5.0559e-08
4.91509e-08
4.78888e-08
4.67661e-08
4.57734e-08
4.48994e-08
8.17684e-08
8.03819e-08
7.87589e-08
7.6931e-08
7.49332e-08
7.28025e-08
7.05768e-08
6.82941e-08
6.59912e-08
6.37032e-08
6.14622e-08
5.92968e-08
5.72312e-08
5.52851e-08
5.3473e-08
5.18043e-08
5.02837e-08
4.89113e-08
4.7683e-08
4.65915e-08
4.5627e-08
4.47775e-08
8.18043e-08
8.02889e-08
7.85601e-08
7.66458e-08
7.4579e-08
7.23953e-08
7.01319e-08
6.78255e-08
6.55119e-08
6.3225e-08
6.09952e-08
5.88497e-08
5.6811e-08
5.48968e-08
5.31201e-08
5.14888e-08
5.00059e-08
4.86702e-08
4.74767e-08
4.64172e-08
4.54813e-08
4.46568e-08
8.18056e-08
8.01703e-08
7.83389e-08
7.63395e-08
7.42045e-08
7.1969e-08
6.9669e-08
6.73404e-08
6.5018e-08
6.27339e-08
6.05174e-08
5.83937e-08
5.63836e-08
5.45032e-08
5.27636e-08
5.11709e-08
4.97268e-08
4.84288e-08
4.72709e-08
4.6244e-08
4.53371e-08
4.4538e-08
8.17673e-08
8.00199e-08
7.80905e-08
7.6009e-08
7.38082e-08
7.15229e-08
6.91885e-08
6.68399e-08
6.45107e-08
6.22317e-08
6.00305e-08
5.79306e-08
5.59511e-08
5.41061e-08
5.2405e-08
5.08523e-08
4.94481e-08
4.81886e-08
4.70668e-08
4.60729e-08
4.51953e-08
4.44215e-08
8.16914e-08
7.98358e-08
7.78126e-08
7.56527e-08
7.33895e-08
7.10574e-08
6.86913e-08
6.63253e-08
6.39918e-08
6.17202e-08
5.95366e-08
5.74626e-08
5.55155e-08
5.37075e-08
5.20463e-08
5.05346e-08
4.91711e-08
4.79508e-08
4.68655e-08
4.59048e-08
4.50566e-08
4.43081e-08
8.15751e-08
7.96163e-08
7.7504e-08
7.52702e-08
7.29484e-08
7.05731e-08
6.81787e-08
6.57984e-08
6.34635e-08
6.12019e-08
5.90382e-08
5.69921e-08
5.50792e-08
5.33097e-08
5.16895e-08
5.02198e-08
4.88977e-08
4.77168e-08
4.66683e-08
4.57407e-08
4.49219e-08
4.41985e-08
8.14209e-08
7.93608e-08
7.71644e-08
7.48617e-08
7.24861e-08
7.00717e-08
6.76528e-08
6.52616e-08
6.29282e-08
6.06794e-08
5.85378e-08
5.65217e-08
5.46446e-08
5.2915e-08
5.13368e-08
4.99097e-08
4.86293e-08
4.74881e-08
4.64762e-08
4.55817e-08
4.47918e-08
4.40931e-08
8.12109e-08
7.90663e-08
7.67943e-08
7.44288e-08
7.20044e-08
6.95556e-08
6.7116e-08
6.47175e-08
6.23889e-08
6.01555e-08
5.80384e-08
5.60542e-08
5.42143e-08
5.25256e-08
5.09902e-08
4.96061e-08
4.83675e-08
4.72659e-08
4.62904e-08
4.54285e-08
4.46671e-08
4.39927e-08
8.09659e-08
7.87388e-08
7.63967e-08
7.39741e-08
7.15062e-08
6.90276e-08
6.65716e-08
6.41694e-08
6.18487e-08
5.96334e-08
5.7543e-08
5.55923e-08
5.3791e-08
5.2144e-08
5.06518e-08
4.93108e-08
4.8114e-08
4.70517e-08
4.6112e-08
4.52821e-08
4.45485e-08
4.38976e-08
8.06839e-08
7.83812e-08
7.5975e-08
7.3501e-08
7.09948e-08
6.84912e-08
6.60231e-08
6.36208e-08
6.1311e-08
5.91164e-08
5.70547e-08
5.5139e-08
5.33772e-08
5.17725e-08
5.03238e-08
4.90258e-08
4.78703e-08
4.68465e-08
4.5942e-08
4.51433e-08
4.44365e-08
4.38083e-08
8.03703e-08
7.79976e-08
7.55333e-08
7.30136e-08
7.04744e-08
6.79504e-08
6.54743e-08
6.30754e-08
6.07796e-08
5.86079e-08
5.65766e-08
5.46971e-08
5.29756e-08
5.14135e-08
5.0008e-08
4.87525e-08
4.76376e-08
4.66516e-08
4.57812e-08
4.50126e-08
4.43318e-08
4.37253e-08
8.00278e-08
7.75918e-08
7.50757e-08
7.25161e-08
6.99491e-08
6.74095e-08
6.49293e-08
6.25372e-08
6.02579e-08
5.81112e-08
5.61119e-08
5.42695e-08
5.25885e-08
5.10689e-08
4.97062e-08
4.84925e-08
4.74173e-08
4.64678e-08
4.56304e-08
4.48907e-08
4.42346e-08
4.36487e-08
7.96618e-08
7.71686e-08
7.46069e-08
7.20132e-08
6.94236e-08
6.68727e-08
6.43922e-08
6.20101e-08
5.97498e-08
5.76298e-08
5.56634e-08
5.38586e-08
5.22183e-08
5.07407e-08
4.942e-08
4.82471e-08
4.72102e-08
4.6296e-08
4.54901e-08
4.4778e-08
4.41453e-08
4.35788e-08
7.92723e-08
7.67321e-08
7.41319e-08
7.15098e-08
6.89025e-08
6.63446e-08
6.38674e-08
6.14979e-08
5.92586e-08
5.71667e-08
5.5234e-08
5.3467e-08
5.1867e-08
5.04307e-08
4.91509e-08
4.80173e-08
4.70173e-08
4.61368e-08
4.53609e-08
4.46747e-08
4.4064e-08
4.35155e-08
7.88707e-08
7.62893e-08
7.36563e-08
7.10111e-08
6.83908e-08
6.58297e-08
6.33587e-08
6.10043e-08
5.87877e-08
5.67248e-08
5.48262e-08
5.30968e-08
5.15363e-08
5.01401e-08
4.88999e-08
4.78041e-08
4.68392e-08
4.59905e-08
4.52428e-08
4.4581e-08
4.39908e-08
4.3459e-08
7.84653e-08
7.58467e-08
7.31859e-08
7.05223e-08
6.7893e-08
6.53322e-08
6.28703e-08
6.05328e-08
5.834e-08
5.63068e-08
5.44422e-08
5.27496e-08
5.12276e-08
4.98702e-08
4.86677e-08
4.76078e-08
4.66762e-08
4.58574e-08
4.51361e-08
4.44968e-08
4.39255e-08
4.34091e-08
7.80611e-08
7.54094e-08
7.27257e-08
7.00482e-08
6.74137e-08
6.48562e-08
6.24055e-08
6.00865e-08
5.79184e-08
5.59149e-08
5.40838e-08
5.24271e-08
5.09421e-08
4.96217e-08
4.84551e-08
4.74289e-08
4.65284e-08
4.57375e-08
4.50405e-08
4.44221e-08
4.3868e-08
4.33654e-08
7.76548e-08
7.4981e-08
7.22805e-08
6.95935e-08
6.69572e-08
6.44055e-08
6.19678e-08
5.96682e-08
5.75251e-08
5.5551e-08
5.37524e-08
5.21302e-08
5.06806e-08
4.93951e-08
4.82621e-08
4.72675e-08
4.63957e-08
4.56305e-08
4.49559e-08
4.43564e-08
4.38179e-08
4.33278e-08
7.72617e-08
7.45691e-08
7.18558e-08
6.91627e-08
6.65273e-08
6.39835e-08
6.156e-08
5.92804e-08
5.71621e-08
5.52165e-08
5.34491e-08
5.18598e-08
5.04433e-08
4.91905e-08
4.80887e-08
4.71232e-08
4.62779e-08
4.55362e-08
4.48818e-08
4.42993e-08
4.37748e-08
4.32959e-08
7.68892e-08
7.41798e-08
7.14565e-08
6.876e-08
6.61277e-08
6.35931e-08
6.11846e-08
5.89249e-08
5.68308e-08
5.49126e-08
5.31748e-08
5.16161e-08
5.02306e-08
4.90079e-08
4.79347e-08
4.69958e-08
4.61744e-08
4.54539e-08
4.48177e-08
4.42505e-08
4.37383e-08
4.32691e-08
7.65416e-08
7.38169e-08
7.10865e-08
6.8389e-08
6.57615e-08
6.32371e-08
6.08437e-08
5.86035e-08
5.65324e-08
5.464e-08
5.29297e-08
5.13994e-08
5.00421e-08
4.88468e-08
4.77997e-08
4.68846e-08
4.60847e-08
4.5383e-08
4.47629e-08
4.42091e-08
4.37078e-08
4.32471e-08
7.62109e-08
7.34824e-08
7.07491e-08
6.80529e-08
6.54314e-08
6.29175e-08
6.0539e-08
5.83173e-08
5.62678e-08
5.43991e-08
5.27139e-08
5.12094e-08
4.98776e-08
4.87069e-08
4.76828e-08
4.6789e-08
4.60081e-08
4.53229e-08
4.47168e-08
4.41747e-08
4.36827e-08
4.32292e-08
7.59176e-08
7.31836e-08
7.04487e-08
6.77548e-08
6.51397e-08
6.26363e-08
6.02718e-08
5.80672e-08
5.60373e-08
5.419e-08
5.25274e-08
5.10457e-08
4.97364e-08
4.85874e-08
4.75835e-08
4.67081e-08
4.59436e-08
4.52727e-08
4.46788e-08
4.41465e-08
4.36625e-08
4.32151e-08
7.5666e-08
7.29244e-08
7.01883e-08
6.74973e-08
6.48886e-08
6.23949e-08
6.00431e-08
5.78539e-08
5.58413e-08
5.40128e-08
5.23698e-08
5.09078e-08
4.9618e-08
4.84875e-08
4.75009e-08
4.66412e-08
4.58906e-08
4.52318e-08
4.46479e-08
4.4124e-08
4.36465e-08
4.32041e-08
7.54451e-08
7.27049e-08
6.99699e-08
6.72822e-08
6.46795e-08
6.21944e-08
5.98537e-08
5.76777e-08
5.56798e-08
5.38673e-08
5.22407e-08
5.07953e-08
4.95216e-08
4.84065e-08
4.74342e-08
4.65875e-08
4.58483e-08
4.51993e-08
4.46237e-08
4.41065e-08
4.36343e-08
4.31959e-08
7.52718e-08
7.25307e-08
6.97963e-08
6.71114e-08
6.45137e-08
6.20357e-08
5.97041e-08
5.75387e-08
5.55528e-08
5.3753e-08
5.21396e-08
5.07075e-08
4.94467e-08
4.83438e-08
4.73827e-08
4.65461e-08
4.5816e-08
4.51746e-08
4.46054e-08
4.40934e-08
4.36253e-08
4.319e-08
7.51472e-08
7.2404e-08
6.96694e-08
6.69861e-08
6.4392e-08
6.19194e-08
5.95946e-08
5.74372e-08
5.54602e-08
5.36698e-08
5.20662e-08
5.06438e-08
4.93925e-08
4.82985e-08
4.73458e-08
4.65166e-08
4.5793e-08
4.51572e-08
4.45927e-08
4.40844e-08
4.36193e-08
4.31861e-08
7.50746e-08
7.23262e-08
6.95899e-08
6.69072e-08
6.43151e-08
6.18458e-08
5.95253e-08
5.7373e-08
5.54017e-08
5.36175e-08
5.20201e-08
5.06039e-08
4.93586e-08
4.82704e-08
4.73228e-08
4.64984e-08
4.57789e-08
4.51466e-08
4.4585e-08
4.40791e-08
4.36158e-08
4.31839e-08
7.50495e-08
7.22957e-08
6.95575e-08
6.68745e-08
6.42831e-08
6.18151e-08
5.94964e-08
5.73463e-08
5.53774e-08
5.35957e-08
5.2001e-08
5.05875e-08
4.93448e-08
4.82589e-08
4.73136e-08
4.64912e-08
4.57734e-08
4.51426e-08
4.45822e-08
4.40773e-08
4.36147e-08
4.31833e-08
4.44378e-08
4.37121e-08
4.30755e-08
4.25144e-08
4.20164e-08
4.15702e-08
4.11656e-08
4.07945e-08
4.04498e-08
4.01263e-08
3.98201e-08
3.95284e-08
3.92496e-08
3.89829e-08
3.87281e-08
3.84858e-08
3.82566e-08
3.80414e-08
3.78414e-08
3.76578e-08
3.74915e-08
3.73437e-08
3.72153e-08
3.7107e-08
3.70195e-08
3.69535e-08
3.69092e-08
3.6887e-08
4.43354e-08
4.36261e-08
4.30026e-08
4.2452e-08
4.19618e-08
4.15212e-08
4.11204e-08
4.07515e-08
4.0408e-08
4.00848e-08
3.97782e-08
3.94857e-08
3.92059e-08
3.89382e-08
3.86824e-08
3.84391e-08
3.8209e-08
3.79931e-08
3.77925e-08
3.76084e-08
3.74418e-08
3.72938e-08
3.71652e-08
3.70568e-08
3.69693e-08
3.69033e-08
3.6859e-08
3.68368e-08
4.42331e-08
4.35405e-08
4.29306e-08
4.23905e-08
4.19083e-08
4.14734e-08
4.10764e-08
4.07098e-08
4.03673e-08
4.00443e-08
3.97373e-08
3.9444e-08
3.91632e-08
3.88943e-08
3.86374e-08
3.83931e-08
3.81621e-08
3.79454e-08
3.77443e-08
3.75597e-08
3.73928e-08
3.72445e-08
3.71157e-08
3.70072e-08
3.69197e-08
3.68536e-08
3.68094e-08
3.67872e-08
4.41313e-08
4.34557e-08
4.28596e-08
4.23303e-08
4.18561e-08
4.14269e-08
4.10337e-08
4.06693e-08
4.03278e-08
4.00049e-08
3.96974e-08
3.94033e-08
3.91214e-08
3.88513e-08
3.85933e-08
3.83479e-08
3.81159e-08
3.78985e-08
3.76967e-08
3.75116e-08
3.73443e-08
3.71958e-08
3.70669e-08
3.69583e-08
3.68707e-08
3.68046e-08
3.67604e-08
3.67382e-08
4.40303e-08
4.33722e-08
4.279e-08
4.22714e-08
4.18054e-08
4.13818e-08
4.09923e-08
4.06301e-08
4.02896e-08
3.99667e-08
3.96587e-08
3.93636e-08
3.90805e-08
3.88092e-08
3.855e-08
3.83035e-08
3.80706e-08
3.78524e-08
3.76499e-08
3.74643e-08
3.72967e-08
3.71479e-08
3.70188e-08
3.69101e-08
3.68225e-08
3.67564e-08
3.67121e-08
3.66899e-08
4.39309e-08
4.32902e-08
4.2722e-08
4.22143e-08
4.17562e-08
4.13383e-08
4.09525e-08
4.05923e-08
4.02527e-08
3.99298e-08
3.96211e-08
3.93249e-08
3.90407e-08
3.87681e-08
3.85077e-08
3.826e-08
3.80261e-08
3.78071e-08
3.7604e-08
3.74179e-08
3.72498e-08
3.71008e-08
3.69715e-08
3.68627e-08
3.67751e-08
3.67089e-08
3.66646e-08
3.66424e-08
4.38334e-08
4.32102e-08
4.26561e-08
4.21591e-08
4.1709e-08
4.12965e-08
4.09142e-08
4.0556e-08
4.02171e-08
3.98941e-08
3.95846e-08
3.92875e-08
3.90019e-08
3.8728e-08
3.84663e-08
3.82175e-08
3.79826e-08
3.77627e-08
3.75589e-08
3.73723e-08
3.72039e-08
3.70546e-08
3.69251e-08
3.68162e-08
3.67285e-08
3.66623e-08
3.6618e-08
3.65958e-08
4.37383e-08
4.31327e-08
4.25924e-08
4.2106e-08
4.16636e-08
4.12566e-08
4.08777e-08
4.05212e-08
4.01829e-08
3.98597e-08
3.95495e-08
3.92511e-08
3.89642e-08
3.8689e-08
3.8426e-08
3.8176e-08
3.79401e-08
3.77193e-08
3.75148e-08
3.73277e-08
3.71589e-08
3.70093e-08
3.68797e-08
3.67707e-08
3.66829e-08
3.66167e-08
3.65724e-08
3.65501e-08
4.36462e-08
4.30579e-08
4.25312e-08
4.20553e-08
4.16205e-08
4.12185e-08
4.08428e-08
4.04881e-08
4.01503e-08
3.98267e-08
3.95155e-08
3.9216e-08
3.89277e-08
3.86511e-08
3.83867e-08
3.81355e-08
3.78986e-08
3.7677e-08
3.74718e-08
3.72841e-08
3.71149e-08
3.69651e-08
3.68353e-08
3.67262e-08
3.66383e-08
3.65721e-08
3.65277e-08
3.65055e-08
4.35575e-08
4.29862e-08
4.2473e-08
4.20071e-08
4.15796e-08
4.11825e-08
4.08098e-08
4.04565e-08
4.01191e-08
3.9795e-08
3.94829e-08
3.9182e-08
3.88924e-08
3.86143e-08
3.83486e-08
3.80962e-08
3.78582e-08
3.76357e-08
3.74299e-08
3.72417e-08
3.70721e-08
3.69219e-08
3.6792e-08
3.66828e-08
3.65948e-08
3.65286e-08
3.64842e-08
3.6462e-08
4.34727e-08
4.29181e-08
4.24178e-08
4.19617e-08
4.15411e-08
4.11487e-08
4.07787e-08
4.04267e-08
4.00894e-08
3.97648e-08
3.94516e-08
3.91494e-08
3.88582e-08
3.85787e-08
3.83116e-08
3.8058e-08
3.78189e-08
3.75956e-08
3.73891e-08
3.72004e-08
3.70304e-08
3.688e-08
3.67498e-08
3.66405e-08
3.65526e-08
3.64863e-08
3.64419e-08
3.64197e-08
4.33923e-08
4.28537e-08
4.23659e-08
4.19191e-08
4.15051e-08
4.1117e-08
4.07495e-08
4.03985e-08
4.00613e-08
3.9736e-08
3.94216e-08
3.9118e-08
3.88253e-08
3.85443e-08
3.82758e-08
3.8021e-08
3.77809e-08
3.75567e-08
3.73495e-08
3.71603e-08
3.69899e-08
3.68393e-08
3.6709e-08
3.65996e-08
3.65115e-08
3.64452e-08
3.64009e-08
3.63787e-08
4.33166e-08
4.27935e-08
4.23176e-08
4.18796e-08
4.14717e-08
4.10875e-08
4.07222e-08
4.03721e-08
4.00347e-08
3.97086e-08
3.9393e-08
3.90879e-08
3.87937e-08
3.85112e-08
3.82413e-08
3.79853e-08
3.77442e-08
3.75191e-08
3.73112e-08
3.71215e-08
3.69508e-08
3.67999e-08
3.66694e-08
3.65599e-08
3.64718e-08
3.64055e-08
3.63611e-08
3.63389e-08
4.32459e-08
4.27375e-08
4.22729e-08
4.18431e-08
4.14409e-08
4.10603e-08
4.06969e-08
4.03474e-08
4.00097e-08
3.96827e-08
3.93658e-08
3.90591e-08
3.87634e-08
3.84794e-08
3.82081e-08
3.79509e-08
3.77087e-08
3.74828e-08
3.72743e-08
3.70841e-08
3.6913e-08
3.67619e-08
3.66312e-08
3.65217e-08
3.64335e-08
3.63672e-08
3.63228e-08
3.63006e-08
4.31805e-08
4.2686e-08
4.22319e-08
4.18098e-08
4.14128e-08
4.10354e-08
4.06735e-08
4.03245e-08
3.99863e-08
3.96582e-08
3.93399e-08
3.90317e-08
3.87344e-08
3.84489e-08
3.81763e-08
3.79178e-08
3.76747e-08
3.7448e-08
3.72388e-08
3.70481e-08
3.68767e-08
3.67253e-08
3.65945e-08
3.64849e-08
3.63967e-08
3.63303e-08
3.6286e-08
3.62637e-08
4.31205e-08
4.26391e-08
4.21948e-08
4.17797e-08
4.13873e-08
4.10127e-08
4.06521e-08
4.03032e-08
3.99645e-08
3.96352e-08
3.93154e-08
3.90057e-08
3.87068e-08
3.84197e-08
3.81458e-08
3.78862e-08
3.7642e-08
3.74145e-08
3.72047e-08
3.70136e-08
3.68419e-08
3.66902e-08
3.65593e-08
3.64496e-08
3.63614e-08
3.6295e-08
3.62506e-08
3.62284e-08
4.30662e-08
4.25968e-08
4.21615e-08
4.17528e-08
4.13645e-08
4.09922e-08
4.06327e-08
4.02837e-08
3.99441e-08
3.96136e-08
3.92924e-08
3.8981e-08
3.86805e-08
3.8392e-08
3.81167e-08
3.7856e-08
3.76109e-08
3.73826e-08
3.71722e-08
3.69806e-08
3.68086e-08
3.66568e-08
3.65257e-08
3.64159e-08
3.63277e-08
3.62613e-08
3.62169e-08
3.61947e-08
4.30174e-08
4.25591e-08
4.2132e-08
4.17289e-08
4.13443e-08
4.0974e-08
4.06151e-08
4.02658e-08
3.99254e-08
3.95935e-08
3.92707e-08
3.89578e-08
3.86557e-08
3.83657e-08
3.80892e-08
3.78273e-08
3.75813e-08
3.73523e-08
3.71413e-08
3.69493e-08
3.67769e-08
3.66249e-08
3.64938e-08
3.63839e-08
3.62956e-08
3.62292e-08
3.61849e-08
3.61627e-08
4.29741e-08
4.25259e-08
4.21062e-08
4.17081e-08
4.13265e-08
4.09578e-08
4.05993e-08
4.02496e-08
3.99081e-08
3.95749e-08
3.92505e-08
3.89359e-08
3.86323e-08
3.83409e-08
3.80631e-08
3.78001e-08
3.75532e-08
3.73235e-08
3.7112e-08
3.69196e-08
3.6747e-08
3.65948e-08
3.64635e-08
3.63536e-08
3.62653e-08
3.61989e-08
3.61546e-08
3.61324e-08
4.29362e-08
4.24971e-08
4.20838e-08
4.16901e-08
4.13112e-08
4.09436e-08
4.05852e-08
4.02349e-08
3.98923e-08
3.95576e-08
3.92317e-08
3.89155e-08
3.86104e-08
3.83176e-08
3.80386e-08
3.77746e-08
3.75268e-08
3.72965e-08
3.70845e-08
3.68917e-08
3.67188e-08
3.65664e-08
3.64351e-08
3.63251e-08
3.62368e-08
3.61704e-08
3.6126e-08
3.61038e-08
4.29034e-08
4.24724e-08
4.20648e-08
4.16748e-08
4.1298e-08
4.09313e-08
4.05728e-08
4.02217e-08
3.98779e-08
3.95418e-08
3.92143e-08
3.88965e-08
3.85899e-08
3.82958e-08
3.80156e-08
3.77507e-08
3.75021e-08
3.72711e-08
3.70586e-08
3.68655e-08
3.66924e-08
3.65399e-08
3.64084e-08
3.62984e-08
3.62101e-08
3.61437e-08
3.60993e-08
3.60771e-08
4.28754e-08
4.24515e-08
4.20489e-08
4.1662e-08
4.12869e-08
4.09207e-08
4.05619e-08
4.021e-08
3.98649e-08
3.95273e-08
3.91982e-08
3.8879e-08
3.8571e-08
3.82756e-08
3.79943e-08
3.77284e-08
3.74791e-08
3.72476e-08
3.70346e-08
3.68412e-08
3.66678e-08
3.65152e-08
3.63836e-08
3.62736e-08
3.61852e-08
3.61188e-08
3.60745e-08
3.60523e-08
4.28519e-08
4.24342e-08
4.20358e-08
4.16515e-08
4.12776e-08
4.09117e-08
4.05525e-08
4.01996e-08
3.98532e-08
3.95142e-08
3.91836e-08
3.88629e-08
3.85536e-08
3.8257e-08
3.79747e-08
3.77079e-08
3.7458e-08
3.72258e-08
3.70125e-08
3.68187e-08
3.66452e-08
3.64924e-08
3.63608e-08
3.62507e-08
3.61624e-08
3.6096e-08
3.60516e-08
3.60294e-08
4.28325e-08
4.24201e-08
4.20252e-08
4.1643e-08
4.12701e-08
4.09042e-08
4.05444e-08
4.01904e-08
3.98428e-08
3.95024e-08
3.91704e-08
3.88484e-08
3.85377e-08
3.82401e-08
3.79568e-08
3.76892e-08
3.74386e-08
3.7206e-08
3.69922e-08
3.67982e-08
3.66245e-08
3.64716e-08
3.63399e-08
3.62298e-08
3.61415e-08
3.60751e-08
3.60307e-08
3.60086e-08
4.28168e-08
4.24088e-08
4.20169e-08
4.16363e-08
4.1264e-08
4.0898e-08
4.05375e-08
4.01825e-08
3.98336e-08
3.94919e-08
3.91586e-08
3.88352e-08
3.85235e-08
3.82248e-08
3.79406e-08
3.76723e-08
3.74211e-08
3.7188e-08
3.6974e-08
3.67797e-08
3.66058e-08
3.64528e-08
3.63211e-08
3.62109e-08
3.61226e-08
3.60562e-08
3.60119e-08
3.59897e-08
4.28043e-08
4.24001e-08
4.20105e-08
4.16312e-08
4.12592e-08
4.0893e-08
4.05318e-08
4.01758e-08
3.98257e-08
3.94827e-08
3.91481e-08
3.88236e-08
3.85108e-08
3.82111e-08
3.79262e-08
3.76572e-08
3.74055e-08
3.7172e-08
3.69577e-08
3.67632e-08
3.65891e-08
3.6436e-08
3.63043e-08
3.61941e-08
3.61058e-08
3.60394e-08
3.59951e-08
3.59729e-08
4.27946e-08
4.23934e-08
4.20057e-08
4.16273e-08
4.12556e-08
4.0889e-08
4.05271e-08
4.01701e-08
3.98189e-08
3.94747e-08
3.9139e-08
3.88135e-08
3.84997e-08
3.81992e-08
3.79136e-08
3.76441e-08
3.73919e-08
3.7158e-08
3.69434e-08
3.67487e-08
3.65745e-08
3.64214e-08
3.62896e-08
3.61794e-08
3.6091e-08
3.60247e-08
3.59804e-08
3.59582e-08
4.27872e-08
4.23885e-08
4.20022e-08
4.16246e-08
4.12529e-08
4.08859e-08
4.05233e-08
4.01654e-08
3.98132e-08
3.9468e-08
3.91313e-08
3.88049e-08
3.84903e-08
3.81891e-08
3.79028e-08
3.76328e-08
3.73802e-08
3.7146e-08
3.69312e-08
3.67363e-08
3.65621e-08
3.64088e-08
3.6277e-08
3.61668e-08
3.60785e-08
3.60121e-08
3.59678e-08
3.59456e-08
4.27819e-08
4.2385e-08
4.19999e-08
4.16226e-08
4.12509e-08
4.08836e-08
4.05203e-08
4.01616e-08
3.98086e-08
3.94625e-08
3.9125e-08
3.87978e-08
3.84825e-08
3.81807e-08
3.78939e-08
3.76234e-08
3.73705e-08
3.71361e-08
3.6921e-08
3.67261e-08
3.65517e-08
3.63984e-08
3.62666e-08
3.61564e-08
3.6068e-08
3.60017e-08
3.59574e-08
3.59352e-08
4.27781e-08
4.23827e-08
4.19984e-08
4.16214e-08
4.12496e-08
4.08819e-08
4.05181e-08
4.01588e-08
3.9805e-08
3.94582e-08
3.912e-08
3.87922e-08
3.84763e-08
3.8174e-08
3.78868e-08
3.7616e-08
3.73628e-08
3.71282e-08
3.6913e-08
3.67179e-08
3.65435e-08
3.63902e-08
3.62583e-08
3.61481e-08
3.60598e-08
3.59934e-08
3.59491e-08
3.5927e-08
4.27758e-08
4.23813e-08
4.19975e-08
4.16207e-08
4.12488e-08
4.08808e-08
4.05166e-08
4.01567e-08
3.98024e-08
3.94551e-08
3.91164e-08
3.87881e-08
3.84718e-08
3.81691e-08
3.78816e-08
3.76106e-08
3.73572e-08
3.71225e-08
3.69071e-08
3.6712e-08
3.65375e-08
3.63842e-08
3.62523e-08
3.6142e-08
3.60537e-08
3.59873e-08
3.59431e-08
3.59209e-08
4.27745e-08
4.23807e-08
4.19972e-08
4.16205e-08
4.12485e-08
4.08802e-08
4.05157e-08
4.01555e-08
3.98009e-08
3.94532e-08
3.91142e-08
3.87855e-08
3.8469e-08
3.81661e-08
3.78784e-08
3.76072e-08
3.73537e-08
3.71188e-08
3.69034e-08
3.67082e-08
3.65337e-08
3.63803e-08
3.62484e-08
3.61382e-08
3.60498e-08
3.59835e-08
3.59392e-08
3.59171e-08
4.27743e-08
4.23807e-08
4.19972e-08
4.16205e-08
4.12485e-08
4.08801e-08
4.05155e-08
4.01551e-08
3.98003e-08
3.94525e-08
3.91133e-08
3.87845e-08
3.84678e-08
3.81648e-08
3.7877e-08
3.76057e-08
3.73522e-08
3.71172e-08
3.69018e-08
3.67066e-08
3.65321e-08
3.63787e-08
3.62468e-08
3.61365e-08
3.60482e-08
3.59818e-08
3.59376e-08
3.59154e-08
4.53161e-08
4.62685e-08
4.73503e-08
4.85718e-08
4.99404e-08
5.146e-08
5.31301e-08
5.49453e-08
5.68951e-08
5.89634e-08
6.1129e-08
6.33654e-08
6.5642e-08
6.79244e-08
7.01753e-08
7.23556e-08
7.44255e-08
7.63451e-08
7.8076e-08
7.95816e-08
8.08278e-08
8.17828e-08
4.51968e-08
4.61272e-08
4.71841e-08
4.83781e-08
4.97174e-08
5.12063e-08
5.28456e-08
5.46309e-08
5.65529e-08
5.85969e-08
6.0743e-08
6.29662e-08
6.52371e-08
6.75223e-08
6.97854e-08
7.1988e-08
7.40904e-08
7.60527e-08
7.78356e-08
7.94009e-08
8.07119e-08
8.17325e-08
4.50768e-08
4.59845e-08
4.70156e-08
4.81812e-08
4.94897e-08
5.09467e-08
5.25536e-08
5.43073e-08
5.61998e-08
5.82178e-08
6.03429e-08
6.25515e-08
6.48156e-08
6.71029e-08
6.93782e-08
7.16036e-08
7.374e-08
7.57475e-08
7.75866e-08
7.92184e-08
8.06047e-08
8.17078e-08
4.49568e-08
4.58411e-08
4.68456e-08
4.79816e-08
4.92583e-08
5.06819e-08
5.22549e-08
5.39754e-08
5.58367e-08
5.7827e-08
5.99295e-08
6.21221e-08
6.43782e-08
6.66668e-08
6.89539e-08
7.12025e-08
7.33742e-08
7.54296e-08
7.73293e-08
7.90345e-08
8.05075e-08
8.17114e-08
4.48371e-08
4.56975e-08
4.66746e-08
4.77802e-08
4.9024e-08
5.0413e-08
5.19506e-08
5.36363e-08
5.54647e-08
5.74257e-08
5.95039e-08
6.16789e-08
6.39255e-08
6.62145e-08
6.85128e-08
7.07847e-08
7.29927e-08
7.5098e-08
7.7062e-08
7.88467e-08
8.04156e-08
8.17344e-08
4.47183e-08
4.55543e-08
4.65035e-08
4.7578e-08
4.87878e-08
5.0141e-08
5.16419e-08
5.32913e-08
5.50852e-08
5.70151e-08
5.90673e-08
6.1223e-08
6.34587e-08
6.57467e-08
6.80553e-08
7.03502e-08
7.25947e-08
7.47511e-08
7.67817e-08
7.86494e-08
8.03197e-08
8.17609e-08
4.4601e-08
4.54123e-08
4.63331e-08
4.73757e-08
4.85509e-08
4.98671e-08
5.13302e-08
5.29418e-08
5.46997e-08
5.65968e-08
5.86211e-08
6.07557e-08
6.29788e-08
6.52643e-08
6.7582e-08
6.98988e-08
7.21793e-08
7.43868e-08
7.64845e-08
7.84364e-08
8.02092e-08
8.17732e-08
4.44858e-08
4.52722e-08
4.61642e-08
4.71745e-08
4.83142e-08
4.95928e-08
5.10168e-08
5.25894e-08
5.43097e-08
5.61724e-08
5.81671e-08
6.02787e-08
6.24873e-08
6.47684e-08
6.70934e-08
6.94306e-08
7.17458e-08
7.40032e-08
7.61669e-08
7.82016e-08
8.00748e-08
8.17585e-08
4.43732e-08
4.51346e-08
4.59978e-08
4.69754e-08
4.80792e-08
4.93194e-08
5.07034e-08
5.22359e-08
5.39172e-08
5.57438e-08
5.77071e-08
5.97939e-08
6.19859e-08
6.42605e-08
6.65907e-08
6.89462e-08
7.12939e-08
7.35991e-08
7.58264e-08
7.79407e-08
7.99088e-08
8.16999e-08
4.42638e-08
4.50004e-08
4.58346e-08
4.67794e-08
4.78471e-08
4.90483e-08
5.03917e-08
5.1883e-08
5.35242e-08
5.53132e-08
5.72433e-08
5.93032e-08
6.14765e-08
6.37423e-08
6.60752e-08
6.84464e-08
7.0824e-08
7.31741e-08
7.54617e-08
7.76521e-08
7.97113e-08
8.1607e-08
4.41582e-08
4.48702e-08
4.56757e-08
4.65878e-08
4.76191e-08
4.87811e-08
5.00834e-08
5.15327e-08
5.31326e-08
5.48827e-08
5.67781e-08
5.88092e-08
6.09615e-08
6.3216e-08
6.55489e-08
6.79328e-08
7.0337e-08
7.27285e-08
7.50727e-08
7.73351e-08
7.94817e-08
8.14819e-08
4.40569e-08
4.47448e-08
4.55219e-08
4.64015e-08
4.73966e-08
4.85194e-08
4.97802e-08
5.1187e-08
5.27448e-08
5.44548e-08
5.63139e-08
5.83143e-08
6.04435e-08
6.2684e-08
6.5014e-08
6.74074e-08
6.98346e-08
7.22635e-08
7.466e-08
7.69893e-08
7.92165e-08
8.13069e-08
4.39605e-08
4.46247e-08
4.5374e-08
4.62216e-08
4.71809e-08
4.82646e-08
4.94839e-08
5.08479e-08
5.2363e-08
5.40319e-08
5.58533e-08
5.78213e-08
5.99251e-08
6.21492e-08
6.44733e-08
6.68727e-08
6.93191e-08
7.17811e-08
7.42252e-08
7.66168e-08
7.89206e-08
8.11014e-08
4.38693e-08
4.45107e-08
4.52328e-08
4.60491e-08
4.69732e-08
4.80182e-08
4.91962e-08
5.05174e-08
5.19895e-08
5.36166e-08
5.53992e-08
5.73332e-08
5.94096e-08
6.16147e-08
6.39298e-08
6.63317e-08
6.87932e-08
7.12838e-08
7.37705e-08
7.62191e-08
7.85949e-08
8.08656e-08
4.37838e-08
4.44032e-08
4.50991e-08
4.58849e-08
4.67745e-08
4.77816e-08
4.89189e-08
5.01975e-08
5.16264e-08
5.32114e-08
5.49543e-08
5.68529e-08
5.89001e-08
6.10838e-08
6.33869e-08
6.57877e-08
6.82601e-08
7.07745e-08
7.32984e-08
7.57976e-08
7.82371e-08
8.05826e-08
4.37044e-08
4.43027e-08
4.49734e-08
4.57298e-08
4.6586e-08
4.75561e-08
4.86534e-08
4.989e-08
5.12761e-08
5.28187e-08
5.45214e-08
5.63835e-08
5.83998e-08
6.05599e-08
6.28482e-08
6.52444e-08
6.77236e-08
7.02569e-08
7.28124e-08
7.53557e-08
7.78516e-08
8.02648e-08
4.36312e-08
4.42096e-08
4.48562e-08
4.55845e-08
4.64086e-08
4.73428e-08
4.84011e-08
4.95966e-08
5.09403e-08
5.24408e-08
5.4103e-08
5.5928e-08
5.79121e-08
6.00466e-08
6.23175e-08
6.47058e-08
6.71878e-08
6.97353e-08
7.23168e-08
7.48979e-08
7.7443e-08
7.99154e-08
4.35644e-08
4.4124e-08
4.4748e-08
4.54495e-08
4.62428e-08
4.71426e-08
4.81633e-08
4.93188e-08
5.06211e-08
5.208e-08
5.37018e-08
5.54893e-08
5.74401e-08
5.95474e-08
6.17986e-08
6.4176e-08
6.66569e-08
6.92141e-08
7.18163e-08
7.44294e-08
7.70168e-08
7.95398e-08
4.3504e-08
4.40462e-08
4.46489e-08
4.53252e-08
4.60894e-08
4.69563e-08
4.7941e-08
4.90579e-08
5.032e-08
5.17381e-08
5.33201e-08
5.50699e-08
5.6987e-08
5.90658e-08
6.12953e-08
6.36591e-08
6.61356e-08
6.86981e-08
7.13161e-08
7.39557e-08
7.65807e-08
7.91555e-08
4.345e-08
4.39761e-08
4.45591e-08
4.52118e-08
4.59486e-08
4.67845e-08
4.7735e-08
4.88149e-08
5.00383e-08
5.14169e-08
5.29598e-08
5.46724e-08
5.65555e-08
5.8605e-08
6.08113e-08
6.31592e-08
6.56281e-08
6.81922e-08
7.08212e-08
7.34813e-08
7.61357e-08
7.87464e-08
4.34023e-08
4.39137e-08
4.44784e-08
4.51094e-08
4.58206e-08
4.66275e-08
4.75457e-08
4.85907e-08
4.9777e-08
5.11177e-08
5.26227e-08
5.42988e-08
5.61481e-08
5.81679e-08
6.03499e-08
6.26801e-08
6.51388e-08
6.77011e-08
7.03369e-08
7.30124e-08
7.56905e-08
7.83314e-08
4.33606e-08
4.38587e-08
4.44068e-08
4.50177e-08
4.57055e-08
4.64854e-08
4.73734e-08
4.83856e-08
4.9537e-08
5.08416e-08
5.23103e-08
5.3951e-08
5.57672e-08
5.77574e-08
5.99145e-08
6.22256e-08
6.4672e-08
6.72295e-08
6.98685e-08
7.25553e-08
7.52524e-08
7.79197e-08
4.33247e-08
4.38108e-08
4.4344e-08
4.49366e-08
4.56029e-08
4.6358e-08
4.72182e-08
4.81998e-08
4.93187e-08
5.05892e-08
5.20235e-08
5.36304e-08
5.54146e-08
5.73756e-08
5.95076e-08
6.17989e-08
6.42315e-08
6.67818e-08
6.94209e-08
7.21153e-08
7.48278e-08
7.75189e-08
4.32941e-08
4.37696e-08
4.42894e-08
4.48657e-08
4.55125e-08
4.62451e-08
4.70799e-08
4.80335e-08
4.91222e-08
5.03611e-08
5.17631e-08
5.33381e-08
5.50916e-08
5.70245e-08
5.91319e-08
6.14029e-08
6.38206e-08
6.63621e-08
6.89987e-08
7.16972e-08
7.44208e-08
7.7131e-08
4.32684e-08
4.37346e-08
4.42426e-08
4.48044e-08
4.54338e-08
4.61462e-08
4.6958e-08
4.78861e-08
4.89473e-08
5.01572e-08
5.15295e-08
5.30747e-08
5.47995e-08
5.67056e-08
5.87891e-08
6.10402e-08
6.34426e-08
6.59739e-08
6.86059e-08
7.13055e-08
7.40349e-08
7.6753e-08
4.32472e-08
4.37054e-08
4.42031e-08
4.47521e-08
4.53662e-08
4.60607e-08
4.68521e-08
4.77574e-08
4.87938e-08
4.99775e-08
5.13226e-08
5.28406e-08
5.45389e-08
5.642e-08
5.84811e-08
6.07129e-08
6.30999e-08
6.56205e-08
6.82467e-08
7.09453e-08
7.36786e-08
7.6405e-08
4.32299e-08
4.36812e-08
4.41701e-08
4.47082e-08
4.5309e-08
4.59879e-08
4.67613e-08
4.76466e-08
4.86612e-08
4.98215e-08
5.11424e-08
5.26359e-08
5.43102e-08
5.61685e-08
5.82088e-08
6.04225e-08
6.2795e-08
6.53047e-08
6.79244e-08
7.0621e-08
7.33567e-08
7.609e-08
4.3216e-08
4.36617e-08
4.41432e-08
4.46719e-08
4.52615e-08
4.5927e-08
4.6685e-08
4.75531e-08
4.85487e-08
4.96887e-08
5.09885e-08
5.24605e-08
5.41135e-08
5.59516e-08
5.79732e-08
6.01705e-08
6.25294e-08
6.50289e-08
6.7642e-08
7.03359e-08
7.30729e-08
7.58106e-08
4.32052e-08
4.36462e-08
4.41216e-08
4.46427e-08
4.52228e-08
4.58772e-08
4.66224e-08
4.7476e-08
4.84556e-08
4.95785e-08
5.08603e-08
5.2314e-08
5.39489e-08
5.57695e-08
5.77748e-08
5.99578e-08
6.23045e-08
6.47947e-08
6.74016e-08
7.00927e-08
7.28311e-08
7.55786e-08
4.3197e-08
4.36343e-08
4.41048e-08
4.46198e-08
4.51924e-08
4.58379e-08
4.65727e-08
4.74146e-08
4.83813e-08
4.94903e-08
5.07574e-08
5.21961e-08
5.3816e-08
5.56221e-08
5.7614e-08
5.97848e-08
6.21214e-08
6.46035e-08
6.72047e-08
6.98924e-08
7.26288e-08
7.53701e-08
4.31909e-08
4.36255e-08
4.40923e-08
4.46027e-08
4.51696e-08
4.58083e-08
4.65353e-08
4.73682e-08
4.8325e-08
4.94232e-08
5.06791e-08
5.21062e-08
5.37145e-08
5.55094e-08
5.74907e-08
5.96521e-08
6.19806e-08
6.44563e-08
6.7053e-08
6.97384e-08
7.24744e-08
7.52185e-08
4.31867e-08
4.36194e-08
4.40838e-08
4.45909e-08
4.5154e-08
4.5788e-08
4.65095e-08
4.73361e-08
4.82861e-08
4.93769e-08
5.06249e-08
5.20439e-08
5.36441e-08
5.54311e-08
5.74051e-08
5.95598e-08
6.18825e-08
6.43537e-08
6.69474e-08
6.96314e-08
7.23687e-08
7.51178e-08
4.31843e-08
4.36159e-08
4.40788e-08
4.45842e-08
4.5145e-08
4.57764e-08
4.64948e-08
4.7318e-08
4.82641e-08
4.93508e-08
5.05945e-08
5.20089e-08
5.36046e-08
5.53872e-08
5.73569e-08
5.95079e-08
6.18274e-08
6.4296e-08
6.68879e-08
6.95714e-08
7.23101e-08
7.50648e-08
3.69117e-08
3.69339e-08
3.69782e-08
3.70443e-08
3.71318e-08
3.72402e-08
3.73687e-08
3.75165e-08
3.76828e-08
3.78665e-08
3.80664e-08
3.82815e-08
3.85106e-08
3.87527e-08
3.90072e-08
3.92737e-08
3.95522e-08
3.98437e-08
4.01498e-08
4.04734e-08
4.08183e-08
4.11902e-08
4.15958e-08
4.20438e-08
4.25443e-08
4.31087e-08
4.37498e-08
4.4481e-08
3.68613e-08
3.68835e-08
3.69278e-08
3.69939e-08
3.70814e-08
3.71899e-08
3.73185e-08
3.74666e-08
3.76332e-08
3.78173e-08
3.80178e-08
3.82336e-08
3.84635e-08
3.87067e-08
3.89622e-08
3.92297e-08
3.95092e-08
3.98015e-08
4.0108e-08
4.04313e-08
4.07752e-08
4.11449e-08
4.15469e-08
4.19895e-08
4.24824e-08
4.30368e-08
4.36651e-08
4.43805e-08
3.68114e-08
3.68336e-08
3.68779e-08
3.6944e-08
3.70316e-08
3.71401e-08
3.72689e-08
3.74172e-08
3.75842e-08
3.77687e-08
3.79698e-08
3.81864e-08
3.84172e-08
3.86613e-08
3.8918e-08
3.91866e-08
3.94672e-08
3.97603e-08
4.00672e-08
4.03904e-08
4.07333e-08
4.11008e-08
4.14992e-08
4.19363e-08
4.24215e-08
4.29656e-08
4.35808e-08
4.42801e-08
3.6762e-08
3.67843e-08
3.68286e-08
3.68947e-08
3.69824e-08
3.7091e-08
3.72199e-08
3.73685e-08
3.75358e-08
3.77209e-08
3.79226e-08
3.81399e-08
3.83716e-08
3.86168e-08
3.88746e-08
3.91444e-08
3.94261e-08
3.972e-08
4.00275e-08
4.03506e-08
4.06926e-08
4.10579e-08
4.14527e-08
4.18843e-08
4.23617e-08
4.28955e-08
4.34973e-08
4.418e-08
3.67134e-08
3.67356e-08
3.678e-08
3.68461e-08
3.69338e-08
3.70425e-08
3.71717e-08
3.73205e-08
3.74882e-08
3.76737e-08
3.78761e-08
3.80942e-08
3.83269e-08
3.85732e-08
3.88321e-08
3.91032e-08
3.9386e-08
3.96809e-08
3.9989e-08
4.0312e-08
4.06531e-08
4.10165e-08
4.14076e-08
4.18337e-08
4.23033e-08
4.28266e-08
4.34149e-08
4.40806e-08
3.66656e-08
3.66878e-08
3.67321e-08
3.67983e-08
3.68861e-08
3.69949e-08
3.71242e-08
3.72733e-08
3.74413e-08
3.76274e-08
3.78304e-08
3.80493e-08
3.8283e-08
3.85304e-08
3.87906e-08
3.90629e-08
3.93469e-08
3.96429e-08
3.99516e-08
4.02748e-08
4.06151e-08
4.09764e-08
4.13641e-08
4.17847e-08
4.22465e-08
4.27592e-08
4.33339e-08
4.39826e-08
3.66186e-08
3.66408e-08
3.66851e-08
3.67514e-08
3.68392e-08
3.69481e-08
3.70776e-08
3.72269e-08
3.73953e-08
3.75819e-08
3.77856e-08
3.80054e-08
3.824e-08
3.84886e-08
3.87501e-08
3.90237e-08
3.9309e-08
3.9606e-08
3.99155e-08
4.02388e-08
4.05784e-08
4.09379e-08
4.13221e-08
4.17374e-08
4.21915e-08
4.26937e-08
4.32546e-08
4.38862e-08
3.65725e-08
3.65947e-08
3.66391e-08
3.67053e-08
3.67932e-08
3.69022e-08
3.70319e-08
3.71815e-08
3.73503e-08
3.75374e-08
3.77417e-08
3.79623e-08
3.81981e-08
3.84478e-08
3.87106e-08
3.89855e-08
3.92722e-08
3.95704e-08
3.98807e-08
4.02042e-08
4.05432e-08
4.0901e-08
4.12819e-08
4.16919e-08
4.21384e-08
4.26302e-08
4.31776e-08
4.37919e-08
3.65274e-08
3.65496e-08
3.6594e-08
3.66603e-08
3.67482e-08
3.68573e-08
3.69871e-08
3.7137e-08
3.73062e-08
3.74938e-08
3.76989e-08
3.79204e-08
3.81571e-08
3.8408e-08
3.86721e-08
3.89485e-08
3.92365e-08
3.95359e-08
3.98471e-08
4.0171e-08
4.05096e-08
4.08657e-08
4.12435e-08
4.16485e-08
4.20875e-08
4.25691e-08
4.31029e-08
4.37002e-08
3.64834e-08
3.65056e-08
3.655e-08
3.66163e-08
3.67043e-08
3.68135e-08
3.69435e-08
3.70937e-08
3.72632e-08
3.74514e-08
3.76571e-08
3.78794e-08
3.81172e-08
3.83694e-08
3.86348e-08
3.89126e-08
3.9202e-08
3.95028e-08
3.98149e-08
4.01393e-08
4.04775e-08
4.08322e-08
4.1207e-08
4.16071e-08
4.2039e-08
4.25105e-08
4.30312e-08
4.36116e-08
3.64405e-08
3.64627e-08
3.65071e-08
3.65735e-08
3.66615e-08
3.67708e-08
3.6901e-08
3.70514e-08
3.72214e-08
3.741e-08
3.76165e-08
3.78396e-08
3.80785e-08
3.83318e-08
3.85986e-08
3.88779e-08
3.91688e-08
3.94709e-08
3.97841e-08
4.0109e-08
4.04471e-08
4.08004e-08
4.11725e-08
4.15681e-08
4.1993e-08
4.24548e-08
4.29625e-08
4.35265e-08
3.63989e-08
3.64211e-08
3.64655e-08
3.65318e-08
3.66199e-08
3.67294e-08
3.68597e-08
3.70104e-08
3.71807e-08
3.73699e-08
3.7577e-08
3.7801e-08
3.80409e-08
3.82955e-08
3.85636e-08
3.88444e-08
3.91368e-08
3.94402e-08
3.97546e-08
4.00803e-08
4.04182e-08
4.07705e-08
4.11401e-08
4.15313e-08
4.19496e-08
4.24022e-08
4.28974e-08
4.34452e-08
3.63585e-08
3.63808e-08
3.64251e-08
3.64915e-08
3.65796e-08
3.66892e-08
3.68197e-08
3.69706e-08
3.71413e-08
3.7331e-08
3.75387e-08
3.77636e-08
3.80045e-08
3.82603e-08
3.85299e-08
3.88121e-08
3.9106e-08
3.9411e-08
3.97266e-08
4.0053e-08
4.03911e-08
4.07425e-08
4.11098e-08
4.1497e-08
4.19091e-08
4.23527e-08
4.28359e-08
4.33682e-08
3.63195e-08
3.63418e-08
3.63862e-08
3.64526e-08
3.65407e-08
3.66503e-08
3.6781e-08
3.69322e-08
3.71032e-08
3.72934e-08
3.75018e-08
3.77275e-08
3.79694e-08
3.82264e-08
3.84974e-08
3.87811e-08
3.90766e-08
3.9383e-08
3.96999e-08
4.00272e-08
4.03656e-08
4.07163e-08
4.10817e-08
4.14651e-08
4.18715e-08
4.23067e-08
4.27785e-08
4.32958e-08
3.6282e-08
3.63042e-08
3.63486e-08
3.6415e-08
3.65032e-08
3.66129e-08
3.67437e-08
3.68951e-08
3.70665e-08
3.72572e-08
3.74662e-08
3.76927e-08
3.79357e-08
3.81939e-08
3.84662e-08
3.87514e-08
3.90484e-08
3.93564e-08
3.96747e-08
4.0003e-08
4.03417e-08
4.0692e-08
4.10557e-08
4.14358e-08
4.18368e-08
4.22642e-08
4.27252e-08
4.32283e-08
3.62459e-08
3.62682e-08
3.63126e-08
3.6379e-08
3.64672e-08
3.6577e-08
3.67079e-08
3.68596e-08
3.70313e-08
3.72224e-08
3.74321e-08
3.76594e-08
3.79033e-08
3.81627e-08
3.84363e-08
3.8723e-08
3.90216e-08
3.93312e-08
3.96509e-08
3.99803e-08
4.03196e-08
4.06696e-08
4.10318e-08
4.14091e-08
4.18052e-08
4.22253e-08
4.26761e-08
4.31659e-08
3.62115e-08
3.62337e-08
3.62781e-08
3.63445e-08
3.64328e-08
3.65426e-08
3.66737e-08
3.68255e-08
3.69975e-08
3.71891e-08
3.73994e-08
3.76275e-08
3.78723e-08
3.81329e-08
3.84078e-08
3.8696e-08
3.89962e-08
3.93073e-08
3.96285e-08
3.99591e-08
4.02991e-08
4.0649e-08
4.10101e-08
4.13848e-08
4.17765e-08
4.219e-08
4.26315e-08
4.31088e-08
3.61786e-08
3.62008e-08
3.62452e-08
3.63116e-08
3.64e-08
3.65099e-08
3.6641e-08
3.67931e-08
3.69654e-08
3.71574e-08
3.73682e-08
3.7597e-08
3.78428e-08
3.81045e-08
3.83807e-08
3.86704e-08
3.89721e-08
3.92848e-08
3.96075e-08
3.99394e-08
4.02802e-08
4.06303e-08
4.09906e-08
4.13631e-08
4.17509e-08
4.21584e-08
4.25913e-08
4.3057e-08
3.61474e-08
3.61697e-08
3.6214e-08
3.62805e-08
3.63688e-08
3.64788e-08
3.66101e-08
3.67623e-08
3.69349e-08
3.71272e-08
3.73386e-08
3.75682e-08
3.78149e-08
3.80776e-08
3.83551e-08
3.86462e-08
3.89494e-08
3.92637e-08
3.95879e-08
3.99211e-08
4.02629e-08
4.06133e-08
4.09731e-08
4.13438e-08
4.17282e-08
4.21303e-08
4.25554e-08
4.30105e-08
3.6118e-08
3.61402e-08
3.61846e-08
3.62511e-08
3.63394e-08
3.64494e-08
3.65808e-08
3.67332e-08
3.6906e-08
3.70988e-08
3.73107e-08
3.75409e-08
3.77884e-08
3.80522e-08
3.83309e-08
3.86234e-08
3.89282e-08
3.9244e-08
3.95698e-08
3.99044e-08
4.02472e-08
4.05981e-08
4.09575e-08
4.13268e-08
4.17084e-08
4.21057e-08
4.25238e-08
4.29692e-08
3.60904e-08
3.61126e-08
3.6157e-08
3.62234e-08
3.63118e-08
3.64219e-08
3.65533e-08
3.67059e-08
3.6879e-08
3.70721e-08
3.72845e-08
3.75153e-08
3.77636e-08
3.80284e-08
3.83083e-08
3.86021e-08
3.89083e-08
3.92257e-08
3.9553e-08
3.9889e-08
4.02329e-08
4.05845e-08
4.09438e-08
4.13121e-08
4.16912e-08
4.20844e-08
4.24963e-08
4.2933e-08
3.60647e-08
3.60869e-08
3.61312e-08
3.61977e-08
3.6286e-08
3.63961e-08
3.65277e-08
3.66804e-08
3.68537e-08
3.70471e-08
3.726e-08
3.74914e-08
3.77405e-08
3.80062e-08
3.82872e-08
3.85822e-08
3.88899e-08
3.92088e-08
3.95376e-08
3.9875e-08
4.02201e-08
4.05725e-08
4.09319e-08
4.12994e-08
4.16766e-08
4.20663e-08
4.24727e-08
4.29017e-08
3.60408e-08
3.6063e-08
3.61074e-08
3.61738e-08
3.62622e-08
3.63723e-08
3.65039e-08
3.66567e-08
3.68303e-08
3.7024e-08
3.72373e-08
3.74693e-08
3.77191e-08
3.79856e-08
3.82677e-08
3.85639e-08
3.88729e-08
3.91933e-08
3.95235e-08
3.98624e-08
4.02087e-08
4.05619e-08
4.09217e-08
4.12887e-08
4.16642e-08
4.2051e-08
4.24528e-08
4.2875e-08
3.6019e-08
3.60411e-08
3.60855e-08
3.61519e-08
3.62403e-08
3.63504e-08
3.64821e-08
3.6635e-08
3.68088e-08
3.70028e-08
3.72164e-08
3.74489e-08
3.76994e-08
3.79667e-08
3.82498e-08
3.85471e-08
3.88574e-08
3.91791e-08
3.95108e-08
3.9851e-08
4.01986e-08
4.05527e-08
4.0913e-08
4.12797e-08
4.1654e-08
4.20383e-08
4.24361e-08
4.28525e-08
3.59991e-08
3.60213e-08
3.60656e-08
3.6132e-08
3.62204e-08
3.63306e-08
3.64623e-08
3.66153e-08
3.67892e-08
3.69834e-08
3.71974e-08
3.74304e-08
3.76815e-08
3.79496e-08
3.82335e-08
3.85319e-08
3.88434e-08
3.91664e-08
3.94994e-08
3.98409e-08
4.01897e-08
4.05448e-08
4.09056e-08
4.12723e-08
4.16457e-08
4.2028e-08
4.24225e-08
4.28338e-08
3.59812e-08
3.60034e-08
3.60477e-08
3.61141e-08
3.62025e-08
3.63127e-08
3.64445e-08
3.65976e-08
3.67716e-08
3.69661e-08
3.71804e-08
3.74138e-08
3.76654e-08
3.79341e-08
3.82189e-08
3.85183e-08
3.88308e-08
3.9155e-08
3.94893e-08
3.98321e-08
4.0182e-08
4.0538e-08
4.08995e-08
4.12662e-08
4.16391e-08
4.20198e-08
4.24115e-08
4.28185e-08
3.59655e-08
3.59876e-08
3.6032e-08
3.60983e-08
3.61867e-08
3.62969e-08
3.64288e-08
3.65819e-08
3.67561e-08
3.69507e-08
3.71653e-08
3.73991e-08
3.76511e-08
3.79205e-08
3.8206e-08
3.85062e-08
3.88198e-08
3.9145e-08
3.94804e-08
3.98243e-08
4.01754e-08
4.05323e-08
4.08944e-08
4.12614e-08
4.16339e-08
4.20134e-08
4.24028e-08
4.28063e-08
3.59518e-08
3.5974e-08
3.60183e-08
3.60847e-08
3.6173e-08
3.62833e-08
3.64151e-08
3.65683e-08
3.67426e-08
3.69374e-08
3.71522e-08
3.73863e-08
3.76388e-08
3.79087e-08
3.81948e-08
3.84958e-08
3.88102e-08
3.91364e-08
3.94728e-08
3.98178e-08
4.01698e-08
4.05276e-08
4.08903e-08
4.12576e-08
4.16298e-08
4.20084e-08
4.2396e-08
4.27967e-08
3.59403e-08
3.59625e-08
3.60067e-08
3.60731e-08
3.61615e-08
3.62717e-08
3.64036e-08
3.65569e-08
3.67312e-08
3.69262e-08
3.71412e-08
3.73755e-08
3.76284e-08
3.78987e-08
3.81854e-08
3.8487e-08
3.88021e-08
3.91291e-08
3.94664e-08
3.98123e-08
4.01652e-08
4.05238e-08
4.08871e-08
4.12547e-08
4.16268e-08
4.20047e-08
4.23909e-08
4.27892e-08
3.59309e-08
3.59531e-08
3.59974e-08
3.60637e-08
3.61521e-08
3.62623e-08
3.63942e-08
3.65476e-08
3.6722e-08
3.6917e-08
3.71322e-08
3.73668e-08
3.76199e-08
3.78906e-08
3.81777e-08
3.84798e-08
3.87955e-08
3.91232e-08
3.94612e-08
3.98079e-08
4.01615e-08
4.05207e-08
4.08846e-08
4.12524e-08
4.16245e-08
4.2002e-08
4.23871e-08
4.27836e-08
3.59237e-08
3.59459e-08
3.59902e-08
3.60565e-08
3.61449e-08
3.62551e-08
3.6387e-08
3.65404e-08
3.67149e-08
3.691e-08
3.71253e-08
3.736e-08
3.76134e-08
3.78844e-08
3.81718e-08
3.84743e-08
3.87905e-08
3.91187e-08
3.94573e-08
3.98045e-08
4.01587e-08
4.05184e-08
4.08827e-08
4.12508e-08
4.16229e-08
4.2e-08
4.23843e-08
4.27796e-08
3.59188e-08
3.59409e-08
3.59852e-08
3.60516e-08
3.61399e-08
3.62501e-08
3.63821e-08
3.65354e-08
3.67099e-08
3.69051e-08
3.71205e-08
3.73553e-08
3.76088e-08
3.788e-08
3.81677e-08
3.84705e-08
3.8787e-08
3.91155e-08
3.94545e-08
3.98021e-08
4.01567e-08
4.05168e-08
4.08813e-08
4.12496e-08
4.16217e-08
4.19986e-08
4.23825e-08
4.27768e-08
3.5916e-08
3.59381e-08
3.59824e-08
3.60488e-08
3.61371e-08
3.62473e-08
3.63793e-08
3.65327e-08
3.67072e-08
3.69024e-08
3.71178e-08
3.73527e-08
3.76063e-08
3.78775e-08
3.81653e-08
3.84683e-08
3.8785e-08
3.91137e-08
3.94529e-08
3.98007e-08
4.01555e-08
4.05158e-08
4.08805e-08
4.12489e-08
4.1621e-08
4.19977e-08
4.23813e-08
4.27751e-08
8.18395e-08
8.19051e-08
8.19433e-08
8.19405e-08
8.19034e-08
8.18455e-08
8.13012e-08
8.1266e-08
8.12191e-08
8.11492e-08
8.1056e-08
8.09457e-08
8.0434e-08
8.03237e-08
8.02063e-08
8.00736e-08
7.99232e-08
7.97575e-08
7.92614e-08
7.90931e-08
7.89177e-08
7.87294e-08
7.85257e-08
7.8307e-08
7.7813e-08
7.75992e-08
7.73766e-08
7.71413e-08
7.68909e-08
7.66249e-08
7.61231e-08
7.58739e-08
7.5614e-08
7.53404e-08
7.50514e-08
7.4746e-08
7.42293e-08
7.39537e-08
7.36655e-08
7.33626e-08
7.30436e-08
7.27076e-08
7.2172e-08
7.1878e-08
7.15701e-08
7.12467e-08
7.09066e-08
7.05492e-08
6.99929e-08
6.96881e-08
6.93685e-08
6.9033e-08
6.86805e-08
6.83106e-08
6.77345e-08
6.74258e-08
6.71019e-08
6.6762e-08
6.64054e-08
6.60316e-08
6.54381e-08
6.51318e-08
6.48104e-08
6.44733e-08
6.41199e-08
6.37501e-08
6.31437e-08
6.28452e-08
6.25321e-08
6.2204e-08
6.18605e-08
6.15017e-08
6.08879e-08
6.06019e-08
6.03021e-08
5.99883e-08
5.96603e-08
5.93181e-08
5.87035e-08
5.84337e-08
5.81513e-08
5.78559e-08
5.75478e-08
5.7227e-08
5.66186e-08
5.63678e-08
5.61057e-08
5.5832e-08
5.55471e-08
5.52509e-08
5.46559e-08
5.4426e-08
5.41861e-08
5.39362e-08
5.36765e-08
5.34073e-08
5.28323e-08
5.26243e-08
5.24077e-08
5.21825e-08
5.19491e-08
5.17078e-08
5.11589e-08
5.0973e-08
5.07798e-08
5.05795e-08
5.03724e-08
5.0159e-08
4.96414e-08
4.94768e-08
4.93064e-08
4.91303e-08
4.89487e-08
4.87622e-08
4.82798e-08
4.81355e-08
4.79866e-08
4.78332e-08
4.76756e-08
4.75143e-08
4.70699e-08
4.69442e-08
4.6815e-08
4.66824e-08
4.65468e-08
4.64086e-08
4.60036e-08
4.58945e-08
4.57829e-08
4.56689e-08
4.55528e-08
4.5435e-08
4.45815e-08
4.38349e-08
4.31814e-08
4.26071e-08
4.20993e-08
4.16459e-08
4.12367e-08
4.08627e-08
4.05166e-08
4.01928e-08
3.9887e-08
3.95962e-08
3.93186e-08
3.90531e-08
3.87996e-08
3.85584e-08
3.83301e-08
3.81157e-08
3.79164e-08
3.77331e-08
3.75672e-08
3.74195e-08
3.72911e-08
3.71829e-08
3.70954e-08
3.70293e-08
3.6985e-08
3.69628e-08
4.46817e-08
4.39203e-08
4.32546e-08
4.26708e-08
4.21557e-08
4.16972e-08
4.12844e-08
4.09082e-08
4.0561e-08
4.02369e-08
3.99314e-08
3.96412e-08
3.93644e-08
3.90999e-08
3.88474e-08
3.8607e-08
3.83795e-08
3.81658e-08
3.79669e-08
3.77841e-08
3.76184e-08
3.74709e-08
3.73427e-08
3.72345e-08
3.71471e-08
3.7081e-08
3.70367e-08
3.70145e-08
4.47809e-08
4.40052e-08
4.33279e-08
4.2735e-08
4.22128e-08
4.17492e-08
4.13329e-08
4.09546e-08
4.06063e-08
4.02819e-08
3.99766e-08
3.9687e-08
3.9411e-08
3.91474e-08
3.88957e-08
3.86561e-08
3.84294e-08
3.82162e-08
3.80179e-08
3.78354e-08
3.767e-08
3.75227e-08
3.73946e-08
3.72864e-08
3.7199e-08
3.7133e-08
3.70887e-08
3.70664e-08
4.48788e-08
4.40895e-08
4.34011e-08
4.27993e-08
4.22704e-08
4.18019e-08
4.13822e-08
4.10018e-08
4.06524e-08
4.03276e-08
4.00225e-08
3.97334e-08
3.94582e-08
3.91953e-08
3.89445e-08
3.87057e-08
3.84796e-08
3.82671e-08
3.80692e-08
3.7887e-08
3.77219e-08
3.75748e-08
3.74467e-08
3.73386e-08
3.72512e-08
3.71851e-08
3.71408e-08
3.71186e-08
4.49751e-08
4.41729e-08
4.34739e-08
4.28637e-08
4.23284e-08
4.18551e-08
4.14322e-08
4.10497e-08
4.06992e-08
4.03741e-08
4.0069e-08
3.97805e-08
3.95059e-08
3.92438e-08
3.89937e-08
3.87557e-08
3.85302e-08
3.83182e-08
3.81207e-08
3.79389e-08
3.77739e-08
3.7627e-08
3.7499e-08
3.73909e-08
3.73036e-08
3.72375e-08
3.71932e-08
3.71709e-08
4.50697e-08
4.42553e-08
4.35462e-08
4.2928e-08
4.23865e-08
4.19087e-08
4.14827e-08
4.10982e-08
4.07467e-08
4.04211e-08
4.01162e-08
3.98281e-08
3.95541e-08
3.92927e-08
3.90433e-08
3.88059e-08
3.85811e-08
3.83695e-08
3.81724e-08
3.79909e-08
3.78261e-08
3.76793e-08
3.75514e-08
3.74433e-08
3.73559e-08
3.72899e-08
3.72455e-08
3.72233e-08
8.63011e-08
8.62959e-08
8.62855e-08
8.62698e-08
8.62488e-08
8.62224e-08
8.61905e-08
8.61531e-08
8.611e-08
8.60611e-08
8.60062e-08
8.5945e-08
8.58775e-08
8.58033e-08
8.57221e-08
8.56337e-08
8.55378e-08
8.54341e-08
8.53223e-08
8.52021e-08
8.50732e-08
8.49354e-08
8.47886e-08
8.46326e-08
8.44676e-08
8.42936e-08
8.4111e-08
8.39202e-08
8.37222e-08
8.35178e-08
8.33084e-08
8.3096e-08
8.28827e-08
8.26715e-08
8.24662e-08
8.22716e-08
8.20943e-08
8.19432e-08
8.18318e-08
8.17826e-08
8.59482e-08
8.5943e-08
8.59326e-08
8.59169e-08
8.5896e-08
8.58697e-08
8.58379e-08
8.58007e-08
8.57577e-08
8.5709e-08
8.56542e-08
8.55933e-08
8.5526e-08
8.54521e-08
8.53713e-08
8.52832e-08
8.51878e-08
8.50845e-08
8.49732e-08
8.48534e-08
8.47251e-08
8.45879e-08
8.44417e-08
8.42864e-08
8.4122e-08
8.39486e-08
8.37665e-08
8.35763e-08
8.33786e-08
8.31744e-08
8.29651e-08
8.27523e-08
8.25381e-08
8.23254e-08
8.21176e-08
8.19189e-08
8.17348e-08
8.15724e-08
8.14404e-08
8.13484e-08
8.52498e-08
8.52446e-08
8.52342e-08
8.52187e-08
8.51979e-08
8.51717e-08
8.51402e-08
8.51032e-08
8.50605e-08
8.50121e-08
8.49578e-08
8.48974e-08
8.48306e-08
8.47572e-08
8.4677e-08
8.45897e-08
8.44951e-08
8.43927e-08
8.42823e-08
8.41636e-08
8.40364e-08
8.39004e-08
8.37554e-08
8.36013e-08
8.34381e-08
8.32659e-08
8.3085e-08
8.28958e-08
8.2699e-08
8.24953e-08
8.2286e-08
8.20727e-08
8.18571e-08
8.16417e-08
8.14293e-08
8.12235e-08
8.10282e-08
8.08482e-08
8.0688e-08
8.05508e-08
8.42205e-08
8.42154e-08
8.42052e-08
8.41898e-08
8.41692e-08
8.41433e-08
8.41121e-08
8.40754e-08
8.40332e-08
8.39853e-08
8.39316e-08
8.38718e-08
8.38058e-08
8.37333e-08
8.36541e-08
8.35679e-08
8.34744e-08
8.33733e-08
8.32643e-08
8.31472e-08
8.30216e-08
8.28873e-08
8.27441e-08
8.25919e-08
8.24306e-08
8.22603e-08
8.20812e-08
8.18936e-08
8.16981e-08
8.14954e-08
8.12865e-08
8.10726e-08
8.08554e-08
8.06367e-08
8.04188e-08
8.02042e-08
7.99958e-08
7.97963e-08
7.96077e-08
7.94304e-08
8.28821e-08
8.28771e-08
8.2867e-08
8.28517e-08
8.28314e-08
8.28058e-08
8.2775e-08
8.27389e-08
8.26972e-08
8.265e-08
8.2597e-08
8.25382e-08
8.24732e-08
8.24018e-08
8.23239e-08
8.22391e-08
8.21471e-08
8.20478e-08
8.19407e-08
8.18256e-08
8.17022e-08
8.15702e-08
8.14294e-08
8.12797e-08
8.1121e-08
8.09532e-08
8.07766e-08
8.05912e-08
8.03977e-08
8.01964e-08
7.99883e-08
7.97744e-08
7.95557e-08
7.93339e-08
7.91104e-08
7.88871e-08
7.86657e-08
7.84477e-08
7.82336e-08
7.80229e-08
8.12624e-08
8.12574e-08
8.12474e-08
8.12325e-08
8.12124e-08
8.11873e-08
8.1157e-08
8.11214e-08
8.10805e-08
8.10341e-08
8.09821e-08
8.09243e-08
8.08605e-08
8.07905e-08
8.07142e-08
8.06311e-08
8.05411e-08
8.04438e-08
8.03391e-08
8.02265e-08
8.01057e-08
7.99766e-08
7.98388e-08
7.96923e-08
7.95368e-08
7.93722e-08
7.91987e-08
7.90164e-08
7.88255e-08
7.86265e-08
7.842e-08
7.82066e-08
7.79873e-08
7.7763e-08
7.75349e-08
7.7304e-08
7.70713e-08
7.68374e-08
7.66022e-08
7.63648e-08
7.93947e-08
7.93898e-08
7.938e-08
7.93653e-08
7.93456e-08
7.9321e-08
7.92912e-08
7.92564e-08
7.92163e-08
7.91709e-08
7.912e-08
7.90634e-08
7.90011e-08
7.89328e-08
7.88582e-08
7.87772e-08
7.86894e-08
7.85947e-08
7.84926e-08
7.83829e-08
7.82654e-08
7.81396e-08
7.80055e-08
7.78627e-08
7.7711e-08
7.75504e-08
7.73808e-08
7.72023e-08
7.70149e-08
7.68191e-08
7.6615e-08
7.64033e-08
7.61844e-08
7.5959e-08
7.57278e-08
7.54912e-08
7.52498e-08
7.50037e-08
7.47524e-08
7.44948e-08
7.7317e-08
7.73122e-08
7.73026e-08
7.72882e-08
7.7269e-08
7.72449e-08
7.72158e-08
7.71817e-08
7.71426e-08
7.70982e-08
7.70486e-08
7.69935e-08
7.69328e-08
7.68663e-08
7.67939e-08
7.67151e-08
7.66299e-08
7.6538e-08
7.6439e-08
7.63327e-08
7.62188e-08
7.60969e-08
7.59669e-08
7.58284e-08
7.56812e-08
7.55253e-08
7.53604e-08
7.51865e-08
7.50036e-08
7.48118e-08
7.46114e-08
7.44025e-08
7.41855e-08
7.39607e-08
7.37284e-08
7.34888e-08
7.32419e-08
7.29876e-08
7.27252e-08
7.24538e-08
7.50708e-08
7.50661e-08
7.50567e-08
7.50427e-08
7.50239e-08
7.50004e-08
7.49721e-08
7.49389e-08
7.49008e-08
7.48576e-08
7.48094e-08
7.47559e-08
7.4697e-08
7.46326e-08
7.45624e-08
7.44862e-08
7.44038e-08
7.4315e-08
7.42194e-08
7.41168e-08
7.40069e-08
7.38894e-08
7.3764e-08
7.36304e-08
7.34884e-08
7.33378e-08
7.31783e-08
7.30098e-08
7.28324e-08
7.26458e-08
7.24502e-08
7.22456e-08
7.20322e-08
7.18099e-08
7.15788e-08
7.13389e-08
7.10901e-08
7.08318e-08
7.05635e-08
7.02843e-08
7.26998e-08
7.26952e-08
7.26861e-08
7.26725e-08
7.26542e-08
7.26313e-08
7.26038e-08
7.25716e-08
7.25346e-08
7.24928e-08
7.2446e-08
7.23942e-08
7.23373e-08
7.2275e-08
7.22073e-08
7.21339e-08
7.20545e-08
7.19691e-08
7.18772e-08
7.17786e-08
7.16731e-08
7.15604e-08
7.144e-08
7.13119e-08
7.11756e-08
7.10309e-08
7.08776e-08
7.07154e-08
7.05443e-08
7.0364e-08
7.01745e-08
6.99757e-08
6.97675e-08
6.95497e-08
6.93224e-08
6.90852e-08
6.88378e-08
6.85798e-08
6.83105e-08
6.8029e-08
7.02488e-08
7.02444e-08
7.02356e-08
7.02223e-08
7.02046e-08
7.01824e-08
7.01557e-08
7.01245e-08
7.00887e-08
7.00483e-08
7.00031e-08
6.99532e-08
6.98983e-08
6.98383e-08
6.97732e-08
6.97027e-08
6.96266e-08
6.95447e-08
6.94567e-08
6.93625e-08
6.92617e-08
6.9154e-08
6.90391e-08
6.89168e-08
6.87867e-08
6.86485e-08
6.8502e-08
6.8347e-08
6.81831e-08
6.80101e-08
6.78279e-08
6.76363e-08
6.7435e-08
6.72239e-08
6.70026e-08
6.67709e-08
6.65284e-08
6.62745e-08
6.60087e-08
6.57302e-08
6.77623e-08
6.7758e-08
6.77495e-08
6.77366e-08
6.77195e-08
6.7698e-08
6.76722e-08
6.76421e-08
6.76075e-08
6.75685e-08
6.7525e-08
6.7477e-08
6.74242e-08
6.73667e-08
6.73043e-08
6.72368e-08
6.7164e-08
6.70859e-08
6.7002e-08
6.69123e-08
6.68164e-08
6.6714e-08
6.66049e-08
6.64887e-08
6.63652e-08
6.62341e-08
6.6095e-08
6.59477e-08
6.57918e-08
6.56271e-08
6.54534e-08
6.52702e-08
6.50775e-08
6.48748e-08
6.46619e-08
6.44383e-08
6.42037e-08
6.39575e-08
6.36992e-08
6.34282e-08
6.5283e-08
6.52788e-08
6.52705e-08
6.52581e-08
6.52416e-08
6.52208e-08
6.5196e-08
6.51669e-08
6.51337e-08
6.50962e-08
6.50544e-08
6.50082e-08
6.49577e-08
6.49027e-08
6.4843e-08
6.47786e-08
6.47093e-08
6.46349e-08
6.45553e-08
6.44702e-08
6.43793e-08
6.42824e-08
6.41793e-08
6.40696e-08
6.3953e-08
6.38293e-08
6.3698e-08
6.35589e-08
6.34117e-08
6.32561e-08
6.30917e-08
6.29182e-08
6.27354e-08
6.25428e-08
6.23402e-08
6.2127e-08
6.1903e-08
6.16675e-08
6.14202e-08
6.11605e-08
6.28505e-08
6.28465e-08
6.28385e-08
6.28265e-08
6.28106e-08
6.27906e-08
6.27667e-08
6.27388e-08
6.27068e-08
6.26708e-08
6.26307e-08
6.25866e-08
6.25383e-08
6.24857e-08
6.24289e-08
6.23676e-08
6.23018e-08
6.22312e-08
6.21558e-08
6.20754e-08
6.19896e-08
6.18983e-08
6.18013e-08
6.16981e-08
6.15886e-08
6.14725e-08
6.13494e-08
6.12189e-08
6.10809e-08
6.09349e-08
6.07806e-08
6.06177e-08
6.04459e-08
6.02648e-08
6.00739e-08
5.98731e-08
5.96617e-08
5.94395e-08
5.9206e-08
5.89608e-08
6.05005e-08
6.04967e-08
6.0489e-08
6.04775e-08
6.04621e-08
6.04429e-08
6.04199e-08
6.03931e-08
6.03625e-08
6.0328e-08
6.02897e-08
6.02475e-08
6.02014e-08
6.01513e-08
6.00972e-08
6.0039e-08
5.99767e-08
5.99099e-08
5.98388e-08
5.97629e-08
5.96823e-08
5.95966e-08
5.95056e-08
5.9409e-08
5.93067e-08
5.91982e-08
5.90833e-08
5.89618e-08
5.88331e-08
5.86972e-08
5.85535e-08
5.84018e-08
5.82418e-08
5.8073e-08
5.78952e-08
5.7708e-08
5.75111e-08
5.7304e-08
5.70864e-08
5.6858e-08
5.82635e-08
5.82598e-08
5.82524e-08
5.82413e-08
5.82266e-08
5.82082e-08
5.81861e-08
5.81604e-08
5.8131e-08
5.8098e-08
5.80614e-08
5.80212e-08
5.79772e-08
5.79296e-08
5.78783e-08
5.78231e-08
5.77641e-08
5.77011e-08
5.7634e-08
5.75628e-08
5.74871e-08
5.74068e-08
5.73218e-08
5.72317e-08
5.71364e-08
5.70356e-08
5.6929e-08
5.68163e-08
5.66972e-08
5.65714e-08
5.64385e-08
5.62984e-08
5.61506e-08
5.59948e-08
5.58308e-08
5.56581e-08
5.54766e-08
5.52858e-08
5.50856e-08
5.48757e-08
5.6164e-08
5.61604e-08
5.61533e-08
5.61427e-08
5.61285e-08
5.61109e-08
5.60897e-08
5.60651e-08
5.6037e-08
5.60055e-08
5.59705e-08
5.59322e-08
5.58903e-08
5.58451e-08
5.57964e-08
5.57441e-08
5.56884e-08
5.5629e-08
5.55659e-08
5.54989e-08
5.5428e-08
5.5353e-08
5.52738e-08
5.519e-08
5.51015e-08
5.50082e-08
5.49096e-08
5.48056e-08
5.46958e-08
5.45801e-08
5.44581e-08
5.43295e-08
5.4194e-08
5.40515e-08
5.39015e-08
5.37438e-08
5.35782e-08
5.34044e-08
5.32222e-08
5.30316e-08
5.42202e-08
5.42168e-08
5.421e-08
5.41998e-08
5.41863e-08
5.41693e-08
5.41491e-08
5.41255e-08
5.40987e-08
5.40685e-08
5.40352e-08
5.39986e-08
5.39588e-08
5.39158e-08
5.38695e-08
5.38201e-08
5.37674e-08
5.37114e-08
5.3652e-08
5.35892e-08
5.35229e-08
5.34529e-08
5.33791e-08
5.33013e-08
5.32193e-08
5.31331e-08
5.30422e-08
5.29465e-08
5.28458e-08
5.27399e-08
5.26284e-08
5.25111e-08
5.23878e-08
5.22582e-08
5.21221e-08
5.19793e-08
5.18296e-08
5.16729e-08
5.15089e-08
5.13376e-08
5.24441e-08
5.24408e-08
5.24343e-08
5.24245e-08
5.24115e-08
5.23953e-08
5.23759e-08
5.23533e-08
5.23276e-08
5.22988e-08
5.2267e-08
5.22321e-08
5.21942e-08
5.21533e-08
5.21094e-08
5.20626e-08
5.20127e-08
5.19599e-08
5.19041e-08
5.18451e-08
5.1783e-08
5.17176e-08
5.16489e-08
5.15767e-08
5.15008e-08
5.14212e-08
5.13376e-08
5.12498e-08
5.11576e-08
5.10609e-08
5.09594e-08
5.08529e-08
5.07412e-08
5.06241e-08
5.05015e-08
5.03731e-08
5.02389e-08
5.00986e-08
4.99523e-08
4.97999e-08
5.0841e-08
5.08379e-08
5.08316e-08
5.08222e-08
5.08097e-08
5.07942e-08
5.07756e-08
5.0754e-08
5.07294e-08
5.07018e-08
5.06714e-08
5.06381e-08
5.0602e-08
5.0563e-08
5.05213e-08
5.04769e-08
5.04297e-08
5.03798e-08
5.03272e-08
5.02717e-08
5.02135e-08
5.01524e-08
5.00883e-08
5.00212e-08
4.99509e-08
4.98774e-08
4.98004e-08
4.97199e-08
4.96356e-08
4.95475e-08
4.94553e-08
4.93588e-08
4.9258e-08
4.91526e-08
4.90426e-08
4.89278e-08
4.88081e-08
4.86835e-08
4.85539e-08
4.84193e-08
4.94107e-08
4.94077e-08
4.94017e-08
4.93926e-08
4.93807e-08
4.93657e-08
4.93479e-08
4.93272e-08
4.93036e-08
4.92772e-08
4.92481e-08
4.92162e-08
4.91817e-08
4.91446e-08
4.91049e-08
4.90626e-08
4.90178e-08
4.89706e-08
4.89208e-08
4.88686e-08
4.88138e-08
4.87565e-08
4.86966e-08
4.86341e-08
4.85688e-08
4.85008e-08
4.84298e-08
4.83558e-08
4.82787e-08
4.81983e-08
4.81146e-08
4.80273e-08
4.79364e-08
4.78417e-08
4.77433e-08
4.76409e-08
4.75346e-08
4.74243e-08
4.73101e-08
4.71919e-08
4.81477e-08
4.81448e-08
4.8139e-08
4.81304e-08
4.81188e-08
4.81045e-08
4.80873e-08
4.80674e-08
4.80448e-08
4.80195e-08
4.79915e-08
4.7961e-08
4.7928e-08
4.78925e-08
4.78545e-08
4.78142e-08
4.77716e-08
4.77267e-08
4.76795e-08
4.763e-08
4.75784e-08
4.75244e-08
4.74682e-08
4.74098e-08
4.73489e-08
4.72857e-08
4.72201e-08
4.71519e-08
4.7081e-08
4.70075e-08
4.69313e-08
4.68521e-08
4.677e-08
4.6685e-08
4.65968e-08
4.65056e-08
4.64113e-08
4.63138e-08
4.62134e-08
4.61099e-08
4.51624e-08
4.43364e-08
4.36178e-08
4.2992e-08
4.24447e-08
4.19626e-08
4.15336e-08
4.11473e-08
4.07947e-08
4.04687e-08
4.01639e-08
3.98761e-08
3.96027e-08
3.9342e-08
3.90932e-08
3.88564e-08
3.86321e-08
3.8421e-08
3.82242e-08
3.80429e-08
3.78784e-08
3.77316e-08
3.76037e-08
3.74957e-08
3.74083e-08
3.73422e-08
3.72979e-08
3.72756e-08
4.52531e-08
4.44162e-08
4.36886e-08
4.30556e-08
4.25029e-08
4.20167e-08
4.15849e-08
4.11967e-08
4.08431e-08
4.05168e-08
4.0212e-08
3.99245e-08
3.96516e-08
3.93915e-08
3.91433e-08
3.89071e-08
3.86832e-08
3.84725e-08
3.8276e-08
3.8095e-08
3.79305e-08
3.77839e-08
3.7656e-08
3.7548e-08
3.74606e-08
3.73945e-08
3.73501e-08
3.73278e-08
4.53415e-08
4.44945e-08
4.37585e-08
4.31188e-08
4.25608e-08
4.20709e-08
4.16364e-08
4.12465e-08
4.08919e-08
4.05652e-08
4.02604e-08
3.99732e-08
3.97008e-08
3.94412e-08
3.91935e-08
3.89578e-08
3.87343e-08
3.8524e-08
3.83278e-08
3.81469e-08
3.79826e-08
3.7836e-08
3.77082e-08
3.76001e-08
3.75127e-08
3.74465e-08
3.74022e-08
3.73799e-08
4.54277e-08
4.45712e-08
4.38273e-08
4.31813e-08
4.26185e-08
4.2125e-08
4.1688e-08
4.12965e-08
4.0941e-08
4.06139e-08
4.03091e-08
4.00222e-08
3.97501e-08
3.94909e-08
3.92438e-08
3.90085e-08
3.87854e-08
3.85754e-08
3.83794e-08
3.81987e-08
3.80345e-08
3.78879e-08
3.77601e-08
3.7652e-08
3.75646e-08
3.74984e-08
3.74539e-08
3.74316e-08
4.55116e-08
4.46462e-08
4.3895e-08
4.32432e-08
4.26758e-08
4.21789e-08
4.17396e-08
4.13466e-08
4.09902e-08
4.06627e-08
4.03579e-08
4.00712e-08
3.97995e-08
3.95407e-08
3.9294e-08
3.90591e-08
3.88364e-08
3.86266e-08
3.84308e-08
3.82502e-08
3.80861e-08
3.79395e-08
3.78117e-08
3.77036e-08
3.76161e-08
3.75498e-08
3.75054e-08
3.7483e-08
4.55931e-08
4.47195e-08
4.39615e-08
4.33042e-08
4.27327e-08
4.22326e-08
4.17911e-08
4.13967e-08
4.10395e-08
4.07116e-08
4.04067e-08
4.01202e-08
3.98488e-08
3.95905e-08
3.93441e-08
3.91095e-08
3.88871e-08
3.86775e-08
3.84819e-08
3.83014e-08
3.81373e-08
3.79907e-08
3.78629e-08
3.77547e-08
3.76672e-08
3.76009e-08
3.75564e-08
3.7534e-08
4.56723e-08
4.4791e-08
4.40267e-08
4.33644e-08
4.27889e-08
4.2286e-08
4.18425e-08
4.14467e-08
4.10887e-08
4.07605e-08
4.04556e-08
4.01692e-08
3.98981e-08
3.964e-08
3.9394e-08
3.91597e-08
3.89375e-08
3.87281e-08
3.85326e-08
3.83522e-08
3.81881e-08
3.80415e-08
3.79136e-08
3.78054e-08
3.77178e-08
3.76514e-08
3.76069e-08
3.75845e-08
4.5749e-08
4.48607e-08
4.40906e-08
4.34236e-08
4.28446e-08
4.2339e-08
4.18936e-08
4.14965e-08
4.11379e-08
4.08093e-08
4.05043e-08
4.0218e-08
3.99471e-08
3.96893e-08
3.94436e-08
3.92095e-08
3.89875e-08
3.87783e-08
3.85829e-08
3.84025e-08
3.82384e-08
3.80917e-08
3.79638e-08
3.78555e-08
3.77678e-08
3.77014e-08
3.76568e-08
3.76344e-08
4.58234e-08
4.49286e-08
4.41532e-08
4.34819e-08
4.28995e-08
4.23915e-08
4.19443e-08
4.15461e-08
4.11867e-08
4.08578e-08
4.05528e-08
4.02666e-08
3.99958e-08
3.97383e-08
3.94927e-08
3.92589e-08
3.9037e-08
3.88279e-08
3.86326e-08
3.84522e-08
3.8288e-08
3.81414e-08
3.80133e-08
3.7905e-08
3.78172e-08
3.77507e-08
3.77061e-08
3.76836e-08
4.58955e-08
4.49947e-08
4.42143e-08
4.35391e-08
4.29537e-08
4.24434e-08
4.19946e-08
4.15953e-08
4.12353e-08
4.09061e-08
4.06009e-08
4.03148e-08
4.00442e-08
3.97868e-08
3.95414e-08
3.93078e-08
3.9086e-08
3.8877e-08
3.86816e-08
3.85012e-08
3.8337e-08
3.81903e-08
3.80622e-08
3.79537e-08
3.78658e-08
3.77993e-08
3.77546e-08
3.77322e-08
4.59653e-08
4.5059e-08
4.42741e-08
4.35953e-08
4.30071e-08
4.24946e-08
4.20444e-08
4.16441e-08
4.12835e-08
4.09539e-08
4.06487e-08
4.03626e-08
4.00921e-08
3.98348e-08
3.95896e-08
3.9356e-08
3.91343e-08
3.89253e-08
3.873e-08
3.85495e-08
3.83853e-08
3.82384e-08
3.81102e-08
3.80017e-08
3.79137e-08
3.78471e-08
3.78023e-08
3.77799e-08
4.60328e-08
4.51215e-08
4.43325e-08
4.36503e-08
4.30595e-08
4.25452e-08
4.20936e-08
4.16924e-08
4.13312e-08
4.10013e-08
4.06959e-08
4.04098e-08
4.01393e-08
3.98822e-08
3.96371e-08
3.94036e-08
3.91819e-08
3.89729e-08
3.87776e-08
3.85971e-08
3.84327e-08
3.82858e-08
3.81574e-08
3.80488e-08
3.79607e-08
3.7894e-08
3.78492e-08
3.78267e-08
4.60982e-08
4.51822e-08
4.43894e-08
4.37042e-08
4.31111e-08
4.2595e-08
4.21421e-08
4.174e-08
4.13783e-08
4.10481e-08
4.07425e-08
4.04564e-08
4.0186e-08
3.99289e-08
3.96838e-08
3.94503e-08
3.92287e-08
3.90197e-08
3.88243e-08
3.86437e-08
3.84792e-08
3.83322e-08
3.82037e-08
3.80949e-08
3.80068e-08
3.794e-08
3.78951e-08
3.78726e-08
4.61614e-08
4.52412e-08
4.44449e-08
4.3757e-08
4.31616e-08
4.26439e-08
4.21898e-08
4.17869e-08
4.14247e-08
4.10942e-08
4.07885e-08
4.05023e-08
4.02319e-08
3.99748e-08
3.97297e-08
3.94962e-08
3.92746e-08
3.90655e-08
3.887e-08
3.86893e-08
3.85248e-08
3.83776e-08
3.8249e-08
3.81401e-08
3.80518e-08
3.79849e-08
3.794e-08
3.79175e-08
4.62225e-08
4.52985e-08
4.4499e-08
4.38085e-08
4.32112e-08
4.26919e-08
4.22367e-08
4.18331e-08
4.14703e-08
4.11395e-08
4.08336e-08
4.05473e-08
4.02769e-08
4.00198e-08
3.97747e-08
3.95412e-08
3.93195e-08
3.91104e-08
3.89148e-08
3.8734e-08
3.85692e-08
3.84219e-08
3.82932e-08
3.81842e-08
3.80958e-08
3.80288e-08
3.79839e-08
3.79613e-08
4.62815e-08
4.5354e-08
4.45516e-08
4.38587e-08
4.32596e-08
4.27389e-08
4.22827e-08
4.18784e-08
4.15151e-08
4.1184e-08
4.08779e-08
4.05915e-08
4.0321e-08
4.00638e-08
3.98187e-08
3.95852e-08
3.93634e-08
3.91541e-08
3.89584e-08
3.87775e-08
3.86126e-08
3.84651e-08
3.83363e-08
3.82271e-08
3.81386e-08
3.80716e-08
3.80266e-08
3.80039e-08
4.63385e-08
4.54077e-08
4.46027e-08
4.39077e-08
4.33068e-08
4.27849e-08
4.23277e-08
4.19227e-08
4.15589e-08
4.12275e-08
4.09212e-08
4.06347e-08
4.03641e-08
4.01068e-08
3.98616e-08
3.9628e-08
3.94061e-08
3.91967e-08
3.90009e-08
3.88198e-08
3.86548e-08
3.85072e-08
3.83782e-08
3.82689e-08
3.81803e-08
3.81131e-08
3.80681e-08
3.80454e-08
4.63935e-08
4.54598e-08
4.46523e-08
4.39553e-08
4.33529e-08
4.28298e-08
4.23717e-08
4.1966e-08
4.16017e-08
4.127e-08
4.09635e-08
4.06768e-08
4.0406e-08
4.01487e-08
3.99034e-08
3.96697e-08
3.94477e-08
3.92381e-08
3.90421e-08
3.88609e-08
3.86957e-08
3.8548e-08
3.84188e-08
3.83094e-08
3.82207e-08
3.81534e-08
3.81083e-08
3.80856e-08
4.64465e-08
4.55101e-08
4.47003e-08
4.40015e-08
4.33977e-08
4.28734e-08
4.24144e-08
4.20081e-08
4.16434e-08
4.13113e-08
4.10046e-08
4.07177e-08
4.04468e-08
4.01894e-08
3.99439e-08
3.971e-08
3.94879e-08
3.92783e-08
3.90821e-08
3.89007e-08
3.87354e-08
3.85874e-08
3.84581e-08
3.83486e-08
3.82597e-08
3.81924e-08
3.81472e-08
3.81245e-08
4.64975e-08
4.55586e-08
4.47468e-08
4.40463e-08
4.34411e-08
4.29158e-08
4.2456e-08
4.2049e-08
4.16839e-08
4.13514e-08
4.10444e-08
4.07574e-08
4.04863e-08
4.02287e-08
3.99831e-08
3.97491e-08
3.95268e-08
3.9317e-08
3.91207e-08
3.89391e-08
3.87736e-08
3.86255e-08
3.8496e-08
3.83864e-08
3.82974e-08
3.823e-08
3.81847e-08
3.8162e-08
4.65465e-08
4.56053e-08
4.47916e-08
4.40895e-08
4.34831e-08
4.29568e-08
4.24962e-08
4.20887e-08
4.17231e-08
4.13903e-08
4.1083e-08
4.07957e-08
4.05245e-08
4.02667e-08
4.0021e-08
3.97868e-08
3.95643e-08
3.93543e-08
3.91578e-08
3.89761e-08
3.88104e-08
3.86621e-08
3.85325e-08
3.84227e-08
3.83336e-08
3.82661e-08
3.82208e-08
3.8198e-08
4.65935e-08
4.56502e-08
4.48348e-08
4.41312e-08
4.35236e-08
4.29963e-08
4.2535e-08
4.21269e-08
4.17609e-08
4.14277e-08
4.11202e-08
4.08326e-08
4.05612e-08
4.03032e-08
4.00573e-08
3.9823e-08
3.96004e-08
3.93902e-08
3.91935e-08
3.90116e-08
3.88457e-08
3.86973e-08
3.85675e-08
3.84576e-08
3.83684e-08
3.83008e-08
3.82554e-08
3.82326e-08
4.66385e-08
4.56933e-08
4.48762e-08
4.41713e-08
4.35625e-08
4.30344e-08
4.25724e-08
4.21637e-08
4.17972e-08
4.14637e-08
4.11558e-08
4.08681e-08
4.05964e-08
4.03383e-08
4.00922e-08
3.98576e-08
3.96348e-08
3.94245e-08
3.92276e-08
3.90455e-08
3.88795e-08
3.87309e-08
3.8601e-08
3.84909e-08
3.84016e-08
3.83339e-08
3.82885e-08
3.82657e-08
4.66814e-08
4.57344e-08
4.49157e-08
4.42096e-08
4.35998e-08
4.30708e-08
4.26082e-08
4.21989e-08
4.1832e-08
4.14981e-08
4.119e-08
4.0902e-08
4.06301e-08
4.03717e-08
4.01255e-08
3.98907e-08
3.96677e-08
3.94572e-08
3.92601e-08
3.90778e-08
3.89117e-08
3.87629e-08
3.86329e-08
3.85226e-08
3.84333e-08
3.83655e-08
3.832e-08
3.82971e-08
4.67221e-08
4.57735e-08
4.49535e-08
4.42462e-08
4.36354e-08
4.31056e-08
4.26423e-08
4.22325e-08
4.18651e-08
4.15309e-08
4.12225e-08
4.09342e-08
4.06621e-08
4.04036e-08
4.01571e-08
3.99221e-08
3.9699e-08
3.94882e-08
3.9291e-08
3.91085e-08
3.89422e-08
3.87933e-08
3.86631e-08
3.85528e-08
3.84633e-08
3.83954e-08
3.83499e-08
3.8327e-08
4.67607e-08
4.58105e-08
4.49893e-08
4.42809e-08
4.36692e-08
4.31386e-08
4.26747e-08
4.22644e-08
4.18966e-08
4.1562e-08
4.12533e-08
4.09648e-08
4.06924e-08
4.04337e-08
4.0187e-08
3.99519e-08
3.97285e-08
3.95176e-08
3.93202e-08
3.91375e-08
3.8971e-08
3.8822e-08
3.86916e-08
3.85812e-08
3.84916e-08
3.84237e-08
3.83781e-08
3.83552e-08
4.6797e-08
4.58455e-08
4.5023e-08
4.43136e-08
4.37011e-08
4.31698e-08
4.27052e-08
4.22945e-08
4.19263e-08
4.15914e-08
4.12823e-08
4.09936e-08
4.0721e-08
4.0462e-08
4.02151e-08
3.99798e-08
3.97563e-08
3.95452e-08
3.93476e-08
3.91648e-08
3.89981e-08
3.88489e-08
3.87185e-08
3.86079e-08
3.85182e-08
3.84502e-08
3.84046e-08
3.83816e-08
4.68311e-08
4.58783e-08
4.50547e-08
4.43444e-08
4.3731e-08
4.31991e-08
4.2734e-08
4.23227e-08
4.19541e-08
4.16189e-08
4.13096e-08
4.10205e-08
4.07477e-08
4.04886e-08
4.02415e-08
4.0006e-08
3.97822e-08
3.9571e-08
3.93732e-08
3.91903e-08
3.90235e-08
3.88741e-08
3.87435e-08
3.86329e-08
3.85431e-08
3.84751e-08
3.84293e-08
3.84064e-08
4.68628e-08
4.59089e-08
4.50843e-08
4.4373e-08
4.3759e-08
4.32264e-08
4.27607e-08
4.2349e-08
4.19801e-08
4.16445e-08
4.13349e-08
4.10456e-08
4.07726e-08
4.05132e-08
4.0266e-08
4.00303e-08
3.98064e-08
3.9595e-08
3.9397e-08
3.92139e-08
3.9047e-08
3.88975e-08
3.87668e-08
3.8656e-08
3.85662e-08
3.84981e-08
3.84523e-08
3.84294e-08
4.68921e-08
4.59371e-08
4.51116e-08
4.43996e-08
4.37848e-08
4.32516e-08
4.27855e-08
4.23734e-08
4.2004e-08
4.16682e-08
4.13583e-08
4.10688e-08
4.07956e-08
4.0536e-08
4.02886e-08
4.00527e-08
3.98286e-08
3.96171e-08
3.9419e-08
3.92358e-08
3.90687e-08
3.89191e-08
3.87883e-08
3.86774e-08
3.85875e-08
3.85193e-08
3.84735e-08
3.84505e-08
4.6919e-08
4.5963e-08
4.51367e-08
4.44239e-08
4.38085e-08
4.32748e-08
4.28082e-08
4.23957e-08
4.2026e-08
4.16899e-08
4.13798e-08
4.109e-08
4.08166e-08
4.05568e-08
4.03092e-08
4.00732e-08
3.9849e-08
3.96373e-08
3.94391e-08
3.92557e-08
3.90885e-08
3.89388e-08
3.88079e-08
3.86969e-08
3.86069e-08
3.85387e-08
3.84929e-08
3.84699e-08
4.69434e-08
4.59865e-08
4.51594e-08
4.4446e-08
4.383e-08
4.32958e-08
4.28288e-08
4.24159e-08
4.20459e-08
4.17095e-08
4.13992e-08
4.11092e-08
4.08356e-08
4.05757e-08
4.03279e-08
4.00918e-08
3.98674e-08
3.96555e-08
3.94572e-08
3.92737e-08
3.91064e-08
3.89566e-08
3.88256e-08
3.87146e-08
3.86245e-08
3.85562e-08
3.85104e-08
3.84873e-08
4.69651e-08
4.60076e-08
4.51798e-08
4.44657e-08
4.38493e-08
4.33146e-08
4.28472e-08
4.2434e-08
4.20637e-08
4.17271e-08
4.14165e-08
4.11264e-08
4.08526e-08
4.05925e-08
4.03446e-08
4.01083e-08
3.98838e-08
3.96718e-08
3.94734e-08
3.92898e-08
3.91223e-08
3.89725e-08
3.88414e-08
3.87303e-08
3.86402e-08
3.85719e-08
3.8526e-08
3.85029e-08
4.69843e-08
4.60261e-08
4.51977e-08
4.44831e-08
4.38662e-08
4.33312e-08
4.28634e-08
4.24499e-08
4.20794e-08
4.17425e-08
4.14318e-08
4.11415e-08
4.08676e-08
4.06073e-08
4.03593e-08
4.01228e-08
3.98982e-08
3.96861e-08
3.94876e-08
3.93039e-08
3.91364e-08
3.89864e-08
3.88553e-08
3.87441e-08
3.86539e-08
3.85856e-08
3.85397e-08
3.85166e-08
4.70008e-08
4.6042e-08
4.52131e-08
4.44981e-08
4.38808e-08
4.33454e-08
4.28774e-08
4.24636e-08
4.20929e-08
4.17558e-08
4.14449e-08
4.11545e-08
4.08804e-08
4.062e-08
4.03719e-08
4.01354e-08
3.99106e-08
3.96984e-08
3.94998e-08
3.9316e-08
3.91484e-08
3.89984e-08
3.88672e-08
3.8756e-08
3.86658e-08
3.85974e-08
3.85514e-08
3.85284e-08
4.70147e-08
4.60554e-08
4.5226e-08
4.45107e-08
4.3893e-08
4.33573e-08
4.28891e-08
4.24751e-08
4.21042e-08
4.17669e-08
4.14559e-08
4.11653e-08
4.08911e-08
4.06307e-08
4.03824e-08
4.01458e-08
3.9921e-08
3.97087e-08
3.951e-08
3.93262e-08
3.91585e-08
3.90084e-08
3.88772e-08
3.87659e-08
3.86757e-08
3.86072e-08
3.85613e-08
3.85382e-08
4.70258e-08
4.60661e-08
4.52364e-08
4.45208e-08
4.39028e-08
4.33669e-08
4.28984e-08
4.24843e-08
4.21132e-08
4.17759e-08
4.14647e-08
4.1174e-08
4.08998e-08
4.06392e-08
4.03909e-08
4.01542e-08
3.99293e-08
3.9717e-08
3.95182e-08
3.93343e-08
3.91666e-08
3.90164e-08
3.88851e-08
3.87739e-08
3.86836e-08
3.86151e-08
3.85692e-08
3.85461e-08
4.70341e-08
4.60741e-08
4.52442e-08
4.45283e-08
4.39102e-08
4.33741e-08
4.29055e-08
4.24912e-08
4.212e-08
4.17826e-08
4.14713e-08
4.11806e-08
4.09062e-08
4.06456e-08
4.03972e-08
4.01605e-08
3.99356e-08
3.97232e-08
3.95244e-08
3.93404e-08
3.91727e-08
3.90225e-08
3.88911e-08
3.87798e-08
3.86895e-08
3.86211e-08
3.85751e-08
3.8552e-08
4.70397e-08
4.60795e-08
4.52494e-08
4.45334e-08
4.39151e-08
4.33789e-08
4.29102e-08
4.24959e-08
4.21246e-08
4.17871e-08
4.14757e-08
4.11849e-08
4.09106e-08
4.06499e-08
4.04015e-08
4.01647e-08
3.99397e-08
3.97273e-08
3.95285e-08
3.93445e-08
3.91767e-08
3.90265e-08
3.88951e-08
3.87838e-08
3.86935e-08
3.8625e-08
3.8579e-08
3.85559e-08
4.70425e-08
4.60822e-08
4.52521e-08
4.45359e-08
4.39176e-08
4.33814e-08
4.29126e-08
4.24982e-08
4.21269e-08
4.17893e-08
4.1478e-08
4.11871e-08
4.09127e-08
4.0652e-08
4.04036e-08
4.01668e-08
3.99418e-08
3.97294e-08
3.95305e-08
3.93465e-08
3.91787e-08
3.90285e-08
3.88972e-08
3.87858e-08
3.86955e-08
3.8627e-08
3.8581e-08
3.85579e-08
)
;

boundaryField
{
    bc-2
    {
        type            empty;
    }
    bc-3
    {
        type            empty;
    }
    bottom
    {
        type            zeroGradient;
    }
    leftSide
    {
        type            zeroGradient;
    }
    naturalSurface
    {
        type            zeroGradient;
    }
    rightSide
    {
        type            zeroGradient;
    }
    slopesurface
    {
        type            zeroGradient;
    }
    subGradeSurface
    {
        type            zeroGradient;
    }
}


// ************************************************************************* //
