# Supplementary material for: A finite volume-based model for the hydrothermal behavior of soil under freeze–thaw cycles
Source: PLoS One. 2021 Jun 3;16(6):e0252680. doi: 10.1371/journal.pone.0252680 (PMC8174737; doi:10.1371/journal.pone.0252680)
Supplement: S1 Data — (ZIP) [file pone.0252680.s001.zip › Data at equal time interval/3.16224e+08/solidTemperature]

/*--------------------------------*- C++ -*----------------------------------*\
| =========                 |                                                 |
| \\      /  F ield         | OpenFOAM: The Open Source CFD Toolbox           |
|  \\    /   O peration     | Version:  2.4.0                                 |
|   \\  /    A nd           | Web:      www.OpenFOAM.org                      |
|    \\/     M anipulation  |                                                 |
\*---------------------------------------------------------------------------*/
FoamFile
{
    version     2.0;
    format      ascii;
    class       volScalarField;
    location    "3.16224e+08";
    object      solidTemperature;
}
// * * * * * * * * * * * * * * * * * * * * * * * * * * * * * * * * * * * * * //

dimensions      [0 0 0 1 0 0 0];

internalField   nonuniform List<scalar> 
9554
(
292.694
289.353
286.363
283.9
282.012
280.665
279.78
279.262
279.016
278.957
279.014
279.135
279.281
279.427
279.558
279.668
279.754
279.819
279.865
279.896
279.916
279.929
292.694
289.353
286.363
283.9
282.012
280.665
279.78
279.262
279.016
278.957
279.014
279.135
279.281
279.427
279.558
279.668
279.754
279.819
279.865
279.896
279.917
279.929
292.694
289.353
286.363
283.9
282.012
280.665
279.78
279.262
279.016
278.957
279.014
279.135
279.281
279.427
279.558
279.668
279.755
279.819
279.865
279.896
279.917
279.929
292.694
289.353
286.363
283.901
282.013
280.665
279.78
279.263
279.017
278.957
279.015
279.135
279.281
279.427
279.558
279.668
279.755
279.82
279.866
279.897
279.917
279.93
292.694
289.354
286.363
283.901
282.013
280.665
279.78
279.263
279.017
278.957
279.015
279.135
279.281
279.427
279.559
279.669
279.755
279.82
279.866
279.897
279.917
279.93
292.694
289.354
286.363
283.901
282.013
280.665
279.781
279.263
279.017
278.958
279.015
279.136
279.282
279.428
279.559
279.669
279.756
279.82
279.866
279.897
279.918
279.93
292.695
289.354
286.364
283.901
282.013
280.666
279.781
279.263
279.017
278.958
279.015
279.136
279.282
279.428
279.559
279.669
279.756
279.821
279.867
279.898
279.918
279.931
292.695
289.354
286.364
283.901
282.013
280.666
279.781
279.264
279.018
278.958
279.016
279.137
279.282
279.428
279.56
279.67
279.757
279.821
279.867
279.898
279.919
279.932
292.695
289.354
286.364
283.901
282.013
280.666
279.782
279.264
279.018
278.959
279.016
279.137
279.283
279.429
279.561
279.67
279.757
279.822
279.868
279.899
279.919
279.932
292.695
289.354
286.364
283.902
282.014
280.667
279.782
279.264
279.018
278.959
279.017
279.138
279.284
279.43
279.561
279.671
279.758
279.823
279.869
279.9
279.92
279.933
292.695
289.354
286.364
283.902
282.014
280.667
279.782
279.265
279.019
278.96
279.017
279.138
279.284
279.43
279.562
279.672
279.759
279.823
279.869
279.901
279.921
279.934
292.695
289.354
286.364
283.902
282.014
280.667
279.783
279.265
279.019
278.96
279.018
279.139
279.285
279.431
279.563
279.673
279.759
279.824
279.87
279.902
279.922
279.935
292.695
289.354
286.365
283.902
282.015
280.668
279.783
279.266
279.02
278.961
279.019
279.14
279.286
279.432
279.564
279.674
279.76
279.825
279.871
279.903
279.923
279.936
292.695
289.355
286.365
283.903
282.015
280.668
279.784
279.266
279.021
278.962
279.019
279.14
279.286
279.433
279.564
279.675
279.761
279.826
279.872
279.904
279.924
279.937
292.695
289.355
286.365
283.903
282.016
280.669
279.784
279.267
279.021
278.962
279.02
279.141
279.287
279.434
279.565
279.676
279.762
279.827
279.874
279.905
279.925
279.938
292.695
289.355
286.365
283.903
282.016
280.669
279.785
279.268
279.022
278.963
279.021
279.142
279.288
279.435
279.567
279.677
279.764
279.829
279.875
279.906
279.927
279.939
292.695
289.355
286.366
283.904
282.017
280.67
279.786
279.268
279.023
278.964
279.022
279.143
279.289
279.436
279.568
279.678
279.765
279.83
279.876
279.908
279.928
279.941
292.695
289.355
286.366
283.904
282.017
280.67
279.786
279.269
279.024
278.965
279.023
279.144
279.29
279.437
279.569
279.679
279.766
279.831
279.878
279.909
279.929
279.942
292.695
289.355
286.366
283.905
282.018
280.671
279.787
279.27
279.025
278.966
279.024
279.145
279.292
279.438
279.57
279.681
279.768
279.833
279.879
279.91
279.931
279.944
292.695
289.356
286.367
283.905
282.018
280.672
279.788
279.271
279.026
278.967
279.025
279.146
279.293
279.439
279.571
279.682
279.769
279.834
279.881
279.912
279.933
279.946
292.695
289.356
286.367
283.906
282.019
280.673
279.789
279.272
279.027
278.968
279.026
279.147
279.294
279.441
279.573
279.683
279.771
279.836
279.882
279.914
279.934
279.947
292.695
289.356
286.368
283.907
282.02
280.674
279.79
279.273
279.028
278.969
279.027
279.149
279.295
279.442
279.574
279.685
279.772
279.837
279.884
279.916
279.936
279.949
292.696
289.357
286.369
283.908
282.021
280.675
279.791
279.274
279.029
278.971
279.029
279.15
279.297
279.444
279.576
279.687
279.774
279.839
279.886
279.917
279.938
279.951
292.696
289.357
286.369
283.909
282.022
280.676
279.793
279.276
279.031
278.972
279.031
279.152
279.299
279.445
279.578
279.688
279.776
279.841
279.888
279.919
279.94
279.953
292.696
289.358
286.371
283.91
282.024
280.678
279.795
279.278
279.033
278.974
279.033
279.154
279.301
279.447
279.579
279.69
279.777
279.843
279.89
279.921
279.942
279.955
292.696
289.359
286.372
283.912
282.026
280.681
279.797
279.281
279.036
278.977
279.035
279.156
279.303
279.449
279.582
279.692
279.779
279.845
279.892
279.923
279.944
279.957
292.697
289.36
286.374
283.914
282.029
280.684
279.8
279.284
279.039
278.98
279.038
279.159
279.305
279.452
279.584
279.694
279.782
279.847
279.894
279.926
279.946
279.96
292.697
289.361
286.376
283.917
282.032
280.687
279.804
279.288
279.043
278.984
279.042
279.163
279.309
279.455
279.587
279.697
279.784
279.849
279.896
279.928
279.949
279.962
292.698
289.363
286.378
283.92
282.036
280.692
279.809
279.293
279.048
278.989
279.046
279.167
279.312
279.458
279.59
279.7
279.787
279.852
279.899
279.93
279.951
279.964
292.698
289.364
286.38
283.924
282.041
280.697
279.815
279.299
279.054
278.995
279.052
279.172
279.317
279.462
279.593
279.703
279.79
279.855
279.901
279.933
279.954
279.967
292.698
289.365
286.383
283.927
282.045
280.703
279.821
279.306
279.061
279.002
279.059
279.178
279.323
279.467
279.598
279.707
279.793
279.858
279.904
279.936
279.956
279.97
292.698
289.366
286.383
283.929
282.048
280.708
279.828
279.314
279.07
279.01
279.067
279.186
279.329
279.473
279.603
279.711
279.797
279.861
279.907
279.939
279.959
279.972
292.698
289.364
286.381
283.928
282.05
280.711
279.834
279.322
279.079
279.02
279.076
279.195
279.337
279.48
279.609
279.717
279.801
279.865
279.911
279.942
279.962
279.975
292.695
289.357
286.374
283.921
282.046
280.711
279.838
279.329
279.088
279.03
279.087
279.205
279.347
279.488
279.616
279.722
279.806
279.869
279.914
279.945
279.965
279.978
292.69
289.343
286.356
283.904
282.033
280.705
279.837
279.333
279.096
279.041
279.098
279.216
279.357
279.498
279.624
279.729
279.812
279.874
279.918
279.949
279.968
279.981
292.679
289.314
286.319
283.869
282.005
280.687
279.83
279.334
279.103
279.051
279.11
279.228
279.369
279.508
279.633
279.737
279.818
279.879
279.923
279.952
279.972
279.984
292.656
289.259
286.251
283.805
281.955
280.653
279.812
279.329
279.107
279.061
279.123
279.242
279.382
279.52
279.643
279.745
279.825
279.885
279.927
279.956
279.976
279.988
292.609
289.155
286.131
283.697
281.872
280.597
279.78
279.316
279.107
279.07
279.136
279.257
279.396
279.533
279.654
279.754
279.833
279.891
279.933
279.961
279.979
279.991
292.504
288.959
285.929
283.527
281.746
280.513
279.731
279.293
279.103
279.077
279.149
279.272
279.412
279.547
279.666
279.765
279.841
279.898
279.938
279.965
279.983
279.995
292.226
288.594
285.607
283.278
281.57
280.4
279.665
279.262
279.095
279.083
279.163
279.288
279.428
279.562
279.68
279.776
279.85
279.905
279.944
279.97
279.988
279.999
293.804
293.669
293.694
292.589
293.273
292.57
292.728
290.618
293.426
289.719
292.237
290.642
293.732
290.615
293.175
291.826
292.759
292.692
290.053
293.234
293.827
289.934
293.058
291.038
291.222
292.503
293.228
291.655
292.062
293.957
291.033
293.634
293.829
291.338
279.93
288.978
280.558
278.997
289.808
289.124
289.614
289.169
291.153
289.736
291.074
288.966
290.349
285.855
288.097
283.223
292.506
286.027
287.512
281.793
279.11
279.02
279.334
278.977
288.894
292.668
288.647
284.281
284.444
281.933
289.757
280.009
285.372
281.796
283.521
280.249
283.646
279.582
282.754
281.381
280.985
279.137
282.05
278.979
280.22
279.635
279.911
278.817
280.069
279.379
279.309
278.85
280.605
279.196
279.491
278.862
278.959
278.876
279.916
279.227
278.881
278.896
279.594
278.924
279.914
279.254
279.29
278.958
279.594
279.241
279.949
279.912
280.305
280.17
278.971
278.949
280.522
280.707
278.948
283.015
293.484
286.642
280.348
286.116
279.894
278.922
281.968
280.679
278.892
278.831
280.602
292.632
284.052
280.488
278.936
279.244
280.226
279.247
280.363
286.356
291.442
287.419
281.851
279.241
278.858
278.915
278.824
284.16
279.967
281.049
279.371
279.156
278.843
279.256
280.824
280.898
279.121
278.988
279.187
278.944
279.15
282.627
279.65
285.212
280.754
282.403
287.651
287.75
292.965
290.01
291.267
278.991
278.973
279.179
280.265
278.993
279.082
279.475
280.258
278.955
279.033
278.836
279.042
280.9
279.57
284.241
284.632
292.634
286.412
279.944
281.249
279.92
279.413
281.138
283.287
280.068
279.006
282.458
279.99
278.984
278.909
279.407
280.63
279.34
278.827
284.174
282.553
279.357
279.081
283.283
288.73
280.356
279.421
292.284
286.575
278.995
278.996
278.978
279.277
278.935
279.216
279.271
278.864
279.42
278.874
280.781
279.056
290.637
292.363
279.627
280.553
284.261
289.395
281.883
284.595
283.355
287.862
279.82
280.415
282.337
281.145
278.872
278.862
280.875
282.711
278.92
278.949
280.079
281.324
278.924
279.673
280.666
279.536
279.026
278.999
278.945
279
290.263
292.848
279.539
280.607
280.531
279.655
285.524
285.33
278.818
278.913
279.832
280.151
282.379
285.271
280.507
279.522
279.729
279.909
278.979
278.974
289.918
286.642
288.17
291.42
279.753
280.326
280.886
279.666
280.65
279.543
289.055
293.71
279.034
279.519
285.829
289.569
279.153
279.941
279.429
279.334
278.986
279.508
284.859
287.578
278.85
278.825
278.911
278.912
283.246
281.638
280.773
282.191
279.084
279.167
285.479
284.163
281.441
283.168
279.156
279.628
282.052
280.341
283.682
286.175
278.852
279.031
279.683
279.001
282.665
281.879
280.48
280.753
278.874
278.844
278.847
278.936
279.026
279.015
279.716
279.199
292.357
287.487
282.459
283.903
279.645
279.937
288.829
286.584
279.2
279.826
279.504
279.357
278.978
279.045
279.154
278.984
284.212
286.322
279.118
279.601
278.998
278.951
280.341
281.23
290.564
293.547
279.137
279.604
279.143
279.041
281.797
284.214
278.939
278.898
279.27
279.028
287.579
290.232
283.444
285.088
279.601
279.19
281.265
280.365
279.475
280.03
279.49
279.045
279.192
279.631
279.111
279.002
279.02
278.983
280.295
280.308
283.356
285.409
280.302
279.935
279.008
279.224
278.978
278.933
280.31
279.593
280.035
280.833
278.89
278.934
278.987
278.884
286.505
288.577
278.896
278.863
281.176
280.379
280.484
281.56
278.979
278.948
291.44
293.754
281.18
282.688
288.972
287.31
281.02
280.322
285.472
287.366
279.833
280.307
281.455
282.593
293.061
290.937
288.374
290.962
279.041
278.969
284.262
285.188
278.83
278.865
285.343
283.221
289.512
288.016
278.966
279.017
279.938
280.599
278.997
279.004
278.962
278.978
278.827
278.849
282.623
281.655
279.406
279.842
280.376
280.352
286.314
287.242
281.45
281.811
279.364
279.727
288.746
287.623
281.578
280.492
284.052
283.195
281.663
280.878
281.637
282.623
279.448
279.914
280.747
280.575
291.54
293.714
293.675
290.533
278.981
279
279.694
279.764
279.117
279.245
290.868
293.935
289.864
281.17
293.918
292.969
293.673
292.952
293.651
290.862
293.486
289.09
292.739
288.679
292.627
290
290.852
289.746
292.866
285.494
292.619
289.278
284.091
281.503
284.002
292.269
291.826
283.843
290.636
284.27
288.386
282.614
288.631
284.09
284.242
283.985
288.612
281.525
289.753
281.739
286.364
286.117
289.733
281.62
284.018
283.925
287.662
281.108
287.673
282.599
288.327
285.787
290.533
281.63
282.46
284.498
281.521
290.042
290.658
283.651
281.656
286.452
281.523
288.497
288.841
281.741
287.86
282.735
290.234
284.311
285.35
290.262
281.504
288.174
290.007
283.874
283.293
282.281
281.822
286.632
286.339
287.301
287.283
292.503
288.841
290.181
286.374
290.493
283.736
281.681
289.815
284.572
289.638
284.358
293.142
287.236
284.779
285.15
283.356
281.817
283.266
285.912
288.2
288.029
285.277
281.598
283.506
282.659
290.783
285.318
282.445
281.154
290.889
285.59
284.528
281.143
284.457
281.27
289.353
292.983
293.415
288.032
291.048
286.154
284.266
286.389
290
291.483
284.321
282.392
285.323
289.716
286.91
286.38
287.748
290.925
285.677
287.966
283.996
287.286
285.353
282.859
283.284
282.179
283.977
287.043
287.748
283.999
292.863
290.364
284.854
285.979
289.549
290.912
289.97
292.287
281.217
282.65
293.633
289.728
290.038
290.2
282.826
281.162
288.858
290.835
291.525
288.44
291.17
287.742
288.329
287.368
283.388
286.45
287.288
284.332
290.87
288.072
288.748
286.385
287.174
288.617
282.352
281.655
281.137
282.685
282.183
281.14
281.154
282.5
281.605
282.964
281.116
282.427
285.694
282.895
289.316
291.294
281.678
282.305
290.851
287.708
292.32
289.945
286.345
285.833
287.8
286.985
293.708
291.277
286.014
283.333
282.717
282.476
290.991
288.186
284.485
285.966
282.585
285.122
284.474
284.138
291.357
292.761
288.511
289.794
290.972
293.633
288.45
289.752
285.522
288.046
282.879
283.201
283.171
283.825
288.434
286.529
288.081
285.432
281.921
281.995
288.626
290.492
289.816
290.097
286.235
286.233
287.76
285.909
286.131
287.058
293.749
291.375
283.117
283.498
287.783
286.177
284.684
285.613
288.349
289.4
284.987
285.843
284.354
282.52
285.664
287.968
284.51
285.088
286.868
285.214
291.548
292.733
287.007
287.732
287.281
286.312
285.969
287.043
291.982
291.297
283.127
284.495
282.558
283.582
290.313
290.283
284.522
282.666
284.352
284.668
283.236
284.86
281.31
282.581
282.966
283.385
291.542
293.803
285.596
284.958
294.048
293.983
293.504
292.593
293.483
292.591
293.483
292.594
293.488
292.606
293.487
292.597
293.487
292.602
293.488
292.601
293.49
292.61
293.497
292.628
293.503
292.636
293.512
292.665
293.532
292.718
293.564
292.804
293.622
292.965
293.762
293.424
294.052
294.003
293.504
292.594
293.487
292.602
293.487
292.602
293.489
292.606
293.487
292.598
293.489
292.608
293.491
292.606
293.492
292.613
293.498
292.629
293.506
292.647
293.518
292.677
293.536
292.722
293.567
292.808
293.626
292.978
293.767
293.434
281.482
293.861
289.851
281.152
293.879
292.857
293.672
292.81
292.418
291.166
290.646
290.836
293.424
290.12
293.094
288.26
293.519
290.007
292.916
284.611
293.242
287.688
284.054
291.276
291.495
282.489
286.735
283.182
287.065
283.247
290.077
282.148
284.227
286.26
287.855
281.845
287.667
282.154
286.025
285.825
288.981
281.752
283.884
282.176
287.816
285.918
288.117
282.546
286.106
285.878
281.41
290.011
287.12
284.288
282.428
282.444
281.578
289.191
290.888
283.31
282.486
290.654
282.179
288.991
289.909
281.322
290.109
281.893
285.555
290.627
282.669
287.431
283.749
281.306
282.699
281.62
289.984
282.374
285.871
289.624
290.862
286.989
283.921
291.424
286.881
290.218
293.772
286.612
285.753
283.835
281.135
285.355
281.213
285.358
283.842
290.96
288.134
287.858
284.512
281.131
291.384
289.603
284.799
281.918
286.003
283.18
290.374
292.128
289.676
287.028
281.291
283.073
281.296
284.235
288.294
291.102
285.231
290.872
280.826
284.065
285.322
290.344
281.063
282.966
286.715
290.283
292.989
287.953
285.96
286.241
283.614
285.584
289.998
293.617
287.065
285.041
288.076
286.302
285.975
282.922
289.397
290.747
293.503
289.098
290.43
291.792
282.607
285.522
282.66
285.882
287.03
283.877
280.944
283.558
280.982
283.59
281.23
282.869
288.101
287.094
286.332
288.976
287.719
291.175
280.933
282.749
290.917
289.556
280.938
282.475
287.516
290.866
293.504
290.403
281.893
283.667
293.568
289.676
287.957
284.271
282.717
281.041
290.868
287.453
288.413
289.426
288.328
290.293
288.61
290.855
282.66
281.589
282.222
281.546
282.346
281.343
283.97
287.323
290.855
286.654
285.432
284.526
288.266
290.802
290.825
287.314
290.425
288.489
283.722
282.196
282.176
281.201
286.056
284.19
285.422
282.795
285.488
283.377
284.253
287.339
284.602
282.664
290.558
292.626
290.308
287.906
288.405
285.263
283.043
284.746
286.01
286.527
282.5
283.696
287.446
287.06
283.637
283.955
292.877
291.517
289.313
288.293
287.542
285.786
289.411
288.264
292.764
291.982
283.183
282.624
287.678
285.042
287.073
284.775
289.467
291.504
291.293
292.661
284.416
285.528
284.986
284.104
284.104
282.505
288.68
287.118
283.434
283.692
285.823
288.195
287.723
285.855
281.169
281.702
287.913
285.152
289.011
289.419
284.351
282.403
280.887
281.909
285.095
284.604
285.289
287.862
292.534
292.647
283.092
283.598
285.946
287.073
283.24
283.656
291.153
288.977
285.264
284.142
281.338
281.418
282.278
281.38
284.308
283.939
285.598
284.594
285.81
288.074
290.23
288.975
291.164
289.124
291.882
293.864
281.897
280.916
285.346
284.944
278.98
288.999
280.249
279.019
289.84
289.171
291.187
290.947
292.356
289.096
292.931
287.676
293.063
287.91
288.727
288.942
291.692
288.857
292.967
279.187
279.69
279.033
280.294
278.996
278.992
288.164
293.184
286.113
290.619
285.356
286.891
282.366
287.138
283.585
285.432
280.836
282.007
280.165
283.527
280.262
281.035
279.327
281.022
279.843
281.457
279.166
279.285
280.141
280.018
278.924
280.306
278.825
278.963
279.025
279.975
278.815
278.945
278.912
279.552
278.951
279.751
278.904
279.482
278.985
279.538
278.907
280.129
278.949
279.007
279.035
279.589
279.081
279.028
278.963
279.907
278.94
279.844
280.119
278.855
278.811
280.107
280.168
278.84
281.089
279.261
283.192
279.689
282.196
284.861
284.049
289.083
279.539
280.233
280.345
278.955
282.824
288.45
285.829
290.152
278.833
279.235
279.797
279.67
279.893
281.186
279.282
281.491
278.997
279.045
287.286
282.941
282.778
279.816
279.954
282.514
278.993
278.973
278.944
278.886
280.138
279.077
279.603
278.82
292.904
288.041
282.133
281.929
279.159
278.997
279.516
279.623
280.909
283.622
278.968
278.994
291.645
287.354
278.89
278.862
283.205
282.943
280.267
279.162
278.829
278.811
279.655
280.495
293.013
286.73
284.744
284.422
280.4
279.085
278.945
278.942
279.065
279.322
284.431
285.722
279.103
280.477
280.592
279.583
281.532
283.624
279.119
279.562
281.356
280.827
288.839
291.541
281.194
280.5
280.384
279.418
280.394
279.16
278.85
278.951
283.127
281.977
279.013
279.497
289.721
286.458
290.544
293.437
291.706
291.377
278.99
279.461
278.839
279.343
278.932
279.09
278.943
278.949
278.832
278.834
286.363
285.841
279.73
279.135
280.604
279.785
278.912
278.873
283.31
281.063
283.722
286.363
278.976
278.956
278.976
279.015
285.069
285.264
281.797
280.422
279.699
280.419
279.486
280.325
278.806
278.831
280.341
279.593
280.391
279.474
278.869
279.12
279.003
278.989
279.887
280.529
279.646
280.183
278.851
278.854
278.889
278.92
279.167
279.177
288.455
292.25
280.553
279.649
284.75
283.297
279.662
279.948
279.325
279.238
287.074
289.134
281.142
281.335
287.002
284.522
279.098
278.889
281.779
282.316
292.824
290.231
279.843
280.567
285.163
287.616
279.502
279.095
279.991
280.447
280.794
280.532
279.22
279.406
278.971
279.136
279.119
279.159
283.497
283.951
279.341
280.061
280.354
281.634
279.624
279.176
280.121
279.575
278.994
278.947
279.095
278.934
279.738
279.299
282.737
284.623
280.156
281.125
278.997
279.008
279.535
279.469
282.606
281.662
281.383
280.632
284.451
286.132
286.914
290.071
278.931
279.114
279.465
279.051
279.366
279.205
278.811
278.869
278.945
279.192
289.207
289.653
278.988
279.226
289.648
293.552
289.686
288.032
279.247
278.872
279.256
279.43
280.202
279.834
281.11
281.976
279.055
278.957
284.848
283.482
287.012
288.595
283.606
282.08
278.864
278.889
278.856
278.981
279.686
280.058
279.46
279.31
278.929
278.975
280.07
279.796
289.957
290.101
278.875
279.019
278.987
279.342
278.999
278.909
293.637
290.797
279.161
279.317
280.64
279.818
278.988
278.993
284.857
283.937
282.753
281.986
286.38
284.798
278.823
278.81
280.142
280.258
279.317
279.37
278.983
278.969
286.249
286.925
280.994
282.128
284.053
285.242
279.148
278.928
279.025
278.973
278.868
278.894
282.522
283.899
279.885
280.557
280.613
279.916
278.864
278.825
282.043
280.963
282.436
281.35
280.338
280.912
282.874
281.73
286.767
285.73
280.318
280.76
278.828
278.871
282.154
281.649
287.671
289.773
278.953
278.997
279.839
280.601
287.851
285.923
280.33
280.271
291.035
293.707
292.014
291.861
291.836
293.853
293.738
291.518
279.896
279.485
278.979
278.977
279.189
279.069
292.625
293.714
293.668
293.802
292.679
293.672
292.599
293.804
291.463
292.384
291.024
292.503
290.698
292.47
290.594
292.729
291.056
293.29
294.067
290.501
293.389
289.683
293.496
290.017
293.637
290.067
293.373
291.19
293.214
292.927
292.586
291.234
292.538
294.046
279.937
279.943
279.947
279.952
279.957
279.963
279.969
279.977
279.985
279.994
280.003
280.012
280.021
280.03
280.039
280.048
280.057
280.066
280.074
280.083
280.091
280.099
280.107
280.115
280.123
280.131
280.138
280.146
279.937
279.943
279.947
279.952
279.957
279.963
279.969
279.977
279.985
279.994
280.003
280.012
280.021
280.03
280.039
280.048
280.057
280.066
280.074
280.083
280.091
280.099
280.107
280.115
280.123
280.131
280.138
280.146
279.937
279.943
279.947
279.952
279.957
279.963
279.97
279.977
279.985
279.994
280.003
280.012
280.021
280.03
280.039
280.048
280.057
280.066
280.074
280.083
280.091
280.099
280.107
280.115
280.123
280.131
280.138
280.146
279.938
279.943
279.948
279.952
279.957
279.963
279.97
279.977
279.985
279.994
280.003
280.012
280.021
280.031
280.04
280.049
280.057
280.066
280.074
280.083
280.091
280.099
280.107
280.115
280.123
280.131
280.138
280.146
279.938
279.944
279.948
279.953
279.958
279.963
279.97
279.978
279.986
279.994
280.003
280.012
280.022
280.031
280.04
280.049
280.058
280.066
280.075
280.083
280.091
280.099
280.107
280.115
280.123
280.131
280.138
280.146
279.938
279.944
279.948
279.953
279.958
279.964
279.97
279.978
279.986
279.995
280.004
280.013
280.022
280.031
280.04
280.049
280.058
280.066
280.075
280.083
280.091
280.099
280.107
280.115
280.123
280.131
280.138
280.146
279.939
279.944
279.949
279.953
279.958
279.964
279.971
279.978
279.987
279.995
280.004
280.013
280.022
280.031
280.04
280.049
280.058
280.067
280.075
280.083
280.091
280.099
280.107
280.115
280.123
280.131
280.138
280.146
279.94
279.945
279.95
279.954
279.959
279.965
279.971
279.979
279.987
279.996
280.005
280.014
280.023
280.032
280.041
280.05
280.058
280.067
280.075
280.084
280.092
280.1
280.108
280.115
280.123
280.131
280.139
280.146
279.94
279.946
279.95
279.955
279.96
279.965
279.972
279.98
279.988
279.996
280.005
280.014
280.023
280.032
280.041
280.05
280.059
280.067
280.076
280.084
280.092
280.1
280.108
280.116
280.123
280.131
280.139
280.146
279.941
279.947
279.951
279.955
279.96
279.966
279.973
279.98
279.988
279.997
280.006
280.015
280.024
280.033
280.042
280.051
280.059
280.068
280.076
280.084
280.092
280.1
280.108
280.116
280.123
280.131
280.139
280.146
279.942
279.947
279.952
279.956
279.961
279.967
279.974
279.981
279.989
279.998
280.006
280.015
280.025
280.034
280.042
280.051
280.06
280.068
280.077
280.085
280.093
280.101
280.108
280.116
280.124
280.131
280.139
280.146
279.943
279.948
279.953
279.957
279.962
279.968
279.975
279.982
279.99
279.998
280.007
280.016
280.025
280.034
280.043
280.052
280.06
280.069
280.077
280.085
280.093
280.101
280.109
280.116
280.124
280.131
280.139
280.146
279.944
279.949
279.954
279.958
279.963
279.969
279.976
279.983
279.991
279.999
280.008
280.017
280.026
280.035
280.044
280.052
280.061
280.069
280.078
280.086
280.093
280.101
280.109
280.116
280.124
280.131
280.139
280.146
279.945
279.95
279.955
279.959
279.964
279.97
279.977
279.984
279.992
280
280.009
280.018
280.027
280.036
280.045
280.053
280.062
280.07
280.078
280.086
280.094
280.102
280.109
280.117
280.124
280.132
280.139
280.146
279.946
279.952
279.956
279.961
279.965
279.971
279.978
279.985
279.993
280.001
280.01
280.019
280.028
280.037
280.045
280.054
280.062
280.071
280.079
280.087
280.094
280.102
280.11
280.117
280.124
280.132
280.139
280.146
279.947
279.953
279.957
279.962
279.967
279.972
279.979
279.986
279.994
280.003
280.011
280.02
280.029
280.038
280.046
280.055
280.063
280.071
280.079
280.087
280.095
280.103
280.11
280.117
280.125
280.132
280.139
280.146
279.949
279.954
279.959
279.963
279.968
279.974
279.98
279.988
279.995
280.004
280.012
280.021
280.03
280.039
280.047
280.056
280.064
280.072
280.08
280.088
280.095
280.103
280.11
280.118
280.125
280.132
280.139
280.146
279.95
279.956
279.96
279.965
279.97
279.975
279.982
279.989
279.997
280.005
280.014
280.022
280.031
280.04
280.048
280.057
280.065
280.073
280.081
280.089
280.096
280.104
280.111
280.118
280.125
280.132
280.139
280.146
279.952
279.958
279.962
279.966
279.971
279.977
279.983
279.99
279.998
280.006
280.015
280.024
280.032
280.041
280.049
280.058
280.066
280.074
280.082
280.089
280.097
280.104
280.111
280.118
280.126
280.133
280.14
280.147
279.954
279.959
279.964
279.968
279.973
279.978
279.985
279.992
280
280.008
280.016
280.025
280.034
280.042
280.051
280.059
280.067
280.075
280.083
280.09
280.097
280.105
280.112
280.119
280.126
280.133
280.14
280.147
279.955
279.961
279.965
279.97
279.975
279.98
279.987
279.994
280.001
280.01
280.018
280.026
280.035
280.043
280.052
280.06
280.068
280.076
280.083
280.091
280.098
280.105
280.112
280.119
280.126
280.133
280.14
280.147
279.957
279.963
279.967
279.972
279.976
279.982
279.988
279.995
280.003
280.011
280.02
280.028
280.036
280.045
280.053
280.061
280.069
280.077
280.084
280.092
280.099
280.106
280.113
280.12
280.127
280.133
280.14
280.147
279.959
279.965
279.969
279.974
279.978
279.984
279.99
279.997
280.005
280.013
280.021
280.03
280.038
280.046
280.055
280.063
280.07
280.078
280.085
280.093
280.1
280.107
280.114
280.12
280.127
280.134
280.14
280.147
279.961
279.967
279.971
279.976
279.98
279.986
279.992
279.999
280.007
280.015
280.023
280.031
280.04
280.048
280.056
280.064
280.072
280.079
280.086
280.094
280.101
280.107
280.114
280.121
280.127
280.134
280.14
280.147
279.963
279.969
279.974
279.978
279.983
279.988
279.994
280.001
280.009
280.017
280.025
280.033
280.041
280.049
280.057
280.065
280.073
280.08
280.088
280.095
280.101
280.108
280.115
280.121
280.128
280.134
280.141
280.147
279.966
279.971
279.976
279.98
279.985
279.99
279.997
280.003
280.011
280.019
280.027
280.035
280.043
280.051
280.059
280.067
280.074
280.082
280.089
280.096
280.102
280.109
280.116
280.122
280.128
280.135
280.141
280.147
279.968
279.974
279.978
279.982
279.987
279.993
279.999
280.006
280.013
280.021
280.029
280.037
280.045
280.053
280.061
280.068
280.076
280.083
280.09
280.097
280.103
280.11
280.116
280.123
280.129
280.135
280.141
280.147
279.97
279.976
279.981
279.985
279.99
279.995
280.001
280.008
280.015
280.023
280.031
280.039
280.047
280.055
280.062
280.07
280.077
280.084
280.091
280.098
280.104
280.111
280.117
280.123
280.129
280.135
280.141
280.147
279.973
279.979
279.983
279.987
279.992
279.998
280.004
280.01
280.018
280.025
280.033
280.041
280.049
280.057
280.064
280.072
280.079
280.086
280.093
280.099
280.105
280.112
280.118
280.124
280.13
280.136
280.141
280.147
279.975
279.981
279.986
279.99
279.995
280
280.006
280.013
280.02
280.028
280.035
280.043
280.051
280.059
280.066
280.073
280.08
280.087
280.094
280.1
280.107
280.113
280.119
280.124
280.13
280.136
280.142
280.147
279.978
279.984
279.988
279.993
279.998
280.003
280.009
280.016
280.023
280.03
280.038
280.046
280.053
280.061
280.068
280.075
280.082
280.089
280.095
280.102
280.108
280.114
280.119
280.125
280.131
280.136
280.142
280.147
279.981
279.987
279.991
279.996
280
280.006
280.012
280.018
280.025
280.033
280.04
280.048
280.055
280.063
280.07
280.077
280.084
280.09
280.097
280.103
280.109
280.115
280.12
280.126
280.131
280.137
280.142
280.147
279.984
279.989
279.994
279.998
280.003
280.009
280.015
280.021
280.028
280.035
280.043
280.05
280.058
280.065
280.072
280.079
280.086
280.092
280.098
280.104
280.11
280.116
280.121
280.127
280.132
280.137
280.142
280.147
279.986
279.992
279.997
280.001
280.006
280.011
280.017
280.024
280.031
280.038
280.046
280.053
280.06
280.067
280.074
280.081
280.088
280.094
280.1
280.106
280.111
280.117
280.122
280.127
280.132
280.138
280.143
280.148
279.99
279.995
280
280.004
280.009
280.014
280.02
280.027
280.034
280.041
280.048
280.056
280.063
280.07
280.077
280.083
280.089
280.096
280.101
280.107
280.113
280.118
280.123
280.128
280.133
280.138
280.143
280.148
279.993
279.998
280.003
280.008
280.012
280.018
280.024
280.03
280.037
280.044
280.051
280.058
280.065
280.072
280.079
280.085
280.091
280.097
280.103
280.109
280.114
280.119
280.124
280.129
280.134
280.138
280.143
280.148
279.996
280.002
280.006
280.011
280.015
280.021
280.027
280.033
280.04
280.047
280.054
280.061
280.068
280.075
280.081
280.087
280.093
280.099
280.105
280.11
280.115
280.12
280.125
280.13
280.134
280.139
280.143
280.148
279.999
280.005
280.009
280.014
280.019
280.024
280.03
280.036
280.043
280.05
280.057
280.064
280.071
280.077
280.084
280.09
280.096
280.101
280.107
280.112
280.117
280.121
280.126
280.131
280.135
280.139
280.144
280.148
280.003
280.008
280.013
280.017
280.022
280.027
280.033
280.04
280.046
280.053
280.06
280.067
280.073
280.08
280.086
280.092
280.098
280.103
280.108
280.113
280.118
280.123
280.127
280.131
280.136
280.14
280.144
280.148
280.006
280.012
280.016
280.021
280.025
280.031
280.037
280.043
280.049
280.056
280.063
280.07
280.076
280.082
280.089
280.094
280.1
280.105
280.11
280.115
280.12
280.124
280.128
280.132
280.136
280.14
280.144
280.148
287.351
287.765
288.345
289.15
290.183
291.334
284.811
285.211
285.726
286.382
287.155
287.952
282.786
283.12
283.531
284.027
284.584
285.14
281.278
281.528
281.829
282.182
282.568
282.949
280.235
280.404
280.607
280.842
281.097
281.348
279.578
279.679
279.802
279.947
280.104
280.26
279.219
279.267
279.332
279.41
279.497
279.585
279.074
279.087
279.11
279.143
279.182
279.224
279.073
279.062
279.059
279.063
279.072
279.084
279.158
279.134
279.116
279.103
279.094
279.088
279.286
279.257
279.232
279.211
279.193
279.177
279.426
279.397
279.371
279.347
279.326
279.306
279.562
279.535
279.51
279.487
279.466
279.446
279.681
279.658
279.636
279.616
279.597
279.579
279.779
279.76
279.742
279.725
279.709
279.694
279.856
279.841
279.827
279.813
279.8
279.787
279.913
279.902
279.891
279.88
279.869
279.859
279.954
279.946
279.937
279.929
279.92
279.913
279.983
279.976
279.969
279.963
279.956
279.95
280.002
279.996
279.991
279.986
279.98
279.975
280.014
280.009
280.005
280.001
279.996
279.992
280.022
280.018
280.014
280.01
280.006
280.003
280.01
280.015
280.02
280.024
280.029
280.034
280.04
280.046
280.053
280.059
280.066
280.073
280.079
280.085
280.091
280.097
280.102
280.107
280.112
280.117
280.121
280.125
280.129
280.133
280.137
280.141
280.145
280.148
280.013
280.019
280.023
280.028
280.032
280.038
280.044
280.05
280.056
280.063
280.069
280.076
280.082
280.088
280.094
280.099
280.104
280.109
280.114
280.118
280.122
280.126
280.13
280.134
280.138
280.141
280.145
280.148
280.017
280.022
280.027
280.031
280.036
280.041
280.047
280.053
280.06
280.066
280.073
280.079
280.085
280.091
280.096
280.102
280.107
280.111
280.116
280.12
280.124
280.128
280.131
280.135
280.138
280.142
280.145
280.148
280.021
280.026
280.03
280.035
280.04
280.045
280.051
280.057
280.063
280.07
280.076
280.082
280.088
280.094
280.099
280.104
280.109
280.113
280.118
280.122
280.126
280.129
280.133
280.136
280.139
280.142
280.145
280.148
280.024
280.029
280.034
280.038
280.043
280.049
280.054
280.06
280.067
280.073
280.079
280.085
280.091
280.096
280.102
280.107
280.111
280.116
280.12
280.123
280.127
280.131
280.134
280.137
280.14
280.143
280.146
280.149
280.028
280.033
280.037
280.042
280.047
280.052
280.058
280.064
280.07
280.076
280.083
280.088
280.094
280.099
280.104
280.109
280.114
280.118
280.122
280.125
280.129
280.132
280.135
280.138
280.141
280.143
280.146
280.149
287.007
284.471
282.5
281.065
280.094
279.498
279.185
279.073
279.092
279.187
279.318
279.458
279.59
279.704
279.798
279.871
279.924
279.963
279.989
280.007
280.018
280.026
286.646
284.132
282.225
280.866
279.968
279.431
279.163
279.08
279.116
279.22
279.353
279.491
279.619
279.728
279.817
279.885
279.936
279.971
279.996
280.012
280.023
280.03
286.176
283.738
281.928
280.664
279.845
279.371
279.147
279.094
279.146
279.257
279.391
279.526
279.649
279.753
279.836
279.9
279.947
279.98
280.002
280.017
280.027
280.034
285.522
283.251
281.588
280.445
279.72
279.315
279.137
279.112
279.18
279.297
279.43
279.562
279.679
279.778
279.856
279.915
279.958
279.988
280.008
280.022
280.031
280.037
284.71
282.682
281.208
280.21
279.591
279.26
279.131
279.135
279.217
279.339
279.471
279.599
279.71
279.802
279.875
279.929
279.968
279.996
280.014
280.026
280.035
280.041
283.824
282.071
280.809
279.968
279.463
279.208
279.128
279.161
279.257
279.382
279.513
279.635
279.741
279.827
279.893
279.943
279.979
280.003
280.02
280.031
280.039
280.044
282.942
281.464
280.417
279.736
279.343
279.165
279.132
279.191
279.299
279.428
279.556
279.672
279.771
279.85
279.911
279.956
279.988
280.01
280.025
280.035
280.042
280.048
282.123
280.9
280.056
279.526
279.24
279.132
279.143
279.226
279.344
279.474
279.598
279.709
279.801
279.873
279.929
279.969
279.998
280.017
280.03
280.039
280.046
280.051
281.4
280.405
279.742
279.348
279.159
279.114
279.163
279.266
279.392
279.521
279.641
279.744
279.829
279.895
279.945
279.981
280.006
280.023
280.035
280.043
280.049
280.055
280.787
279.989
279.485
279.21
279.103
279.113
279.193
279.311
279.441
279.569
279.683
279.779
279.857
279.916
279.96
279.992
280.014
280.029
280.04
280.047
280.053
280.058
280.278
279.653
279.285
279.11
279.074
279.127
279.232
279.36
279.493
279.616
279.723
279.812
279.882
279.936
279.975
280.002
280.021
280.035
280.044
280.05
280.056
280.061
279.863
279.39
279.138
279.048
279.068
279.155
279.278
279.413
279.544
279.662
279.763
279.844
279.907
279.954
279.988
280.012
280.028
280.039
280.047
280.054
280.059
280.064
279.538
279.194
279.04
279.018
279.083
279.196
279.331
279.468
279.596
279.707
279.8
279.873
279.929
279.97
279.999
280.02
280.034
280.044
280.051
280.057
280.062
280.067
279.29
279.057
278.983
279.016
279.114
279.246
279.387
279.524
279.646
279.75
279.834
279.9
279.949
279.985
280.01
280.027
280.039
280.048
280.054
280.06
280.065
280.07
279.111
278.968
278.958
279.034
279.157
279.301
279.445
279.579
279.695
279.79
279.866
279.924
279.967
279.998
280.019
280.034
280.044
280.051
280.057
280.062
280.067
280.073
278.986
278.917
278.96
279.068
279.209
279.359
279.503
279.631
279.739
279.827
279.895
279.946
279.983
280.009
280.027
280.039
280.048
280.054
280.06
280.065
280.07
280.075
278.905
278.897
278.98
279.112
279.264
279.417
279.558
279.68
279.781
279.86
279.92
279.965
279.996
280.018
280.033
280.044
280.051
280.057
280.062
280.067
280.072
280.078
278.858
278.899
279.013
279.162
279.321
279.474
279.61
279.725
279.817
279.889
279.943
279.981
280.008
280.026
280.039
280.047
280.054
280.059
280.064
280.069
280.075
280.081
278.84
278.918
279.054
279.214
279.377
279.527
279.657
279.765
279.85
279.914
279.961
279.995
280.018
280.033
280.043
280.051
280.056
280.061
280.066
280.072
280.077
280.083
278.842
278.948
279.1
279.267
279.429
279.576
279.7
279.8
279.878
279.936
279.977
280.006
280.025
280.038
280.047
280.053
280.058
280.063
280.068
280.074
280.079
280.086
278.858
278.984
279.146
279.316
279.477
279.619
279.737
279.83
279.901
279.953
279.99
280.015
280.031
280.042
280.05
280.055
280.06
280.065
280.07
280.076
280.082
280.088
278.884
279.023
279.191
279.362
279.52
279.657
279.768
279.856
279.921
279.968
280
280.022
280.036
280.045
280.052
280.057
280.062
280.066
280.072
280.077
280.084
280.09
278.915
279.063
279.233
279.403
279.558
279.689
279.795
279.876
279.937
279.979
280.008
280.027
280.04
280.048
280.054
280.058
280.063
280.068
280.073
280.079
280.086
280.092
278.947
279.1
279.271
279.439
279.59
279.716
279.817
279.893
279.949
279.988
280.014
280.031
280.042
280.05
280.055
280.059
280.064
280.069
280.074
280.081
280.087
280.094
278.979
279.134
279.305
279.47
279.616
279.738
279.834
279.907
279.959
279.995
280.019
280.034
280.044
280.051
280.056
280.06
280.065
280.07
280.076
280.082
280.089
280.096
279.008
279.164
279.333
279.495
279.638
279.756
279.848
279.917
279.966
280
280.022
280.036
280.045
280.052
280.056
280.061
280.066
280.071
280.077
280.084
280.091
280.098
279.034
279.189
279.356
279.516
279.655
279.769
279.859
279.925
279.972
280.004
280.025
280.038
280.046
280.052
280.057
280.061
280.066
280.072
280.078
280.085
280.092
280.1
279.055
279.209
279.375
279.532
279.668
279.78
279.867
279.931
279.976
280.006
280.026
280.039
280.047
280.052
280.057
280.062
280.067
280.073
280.079
280.086
280.093
280.101
279.073
279.226
279.39
279.544
279.679
279.788
279.873
279.935
279.979
280.008
280.027
280.039
280.047
280.053
280.057
280.062
280.067
280.073
280.08
280.087
280.094
280.102
279.086
279.238
279.401
279.554
279.686
279.794
279.877
279.938
279.98
280.009
280.028
280.039
280.047
280.053
280.057
280.062
280.068
280.074
280.08
280.088
280.095
280.103
279.095
279.247
279.408
279.56
279.691
279.797
279.879
279.94
279.982
280.01
280.028
280.04
280.047
280.053
280.058
280.063
280.068
280.074
280.081
280.088
280.096
280.104
279.101
279.252
279.413
279.564
279.694
279.8
279.881
279.941
279.982
280.01
280.028
280.04
280.047
280.053
280.058
280.063
280.068
280.074
280.081
280.089
280.096
280.104
279.104
279.255
279.415
279.566
279.696
279.801
279.882
279.941
279.983
280.01
280.028
280.04
280.047
280.053
280.058
280.063
280.068
280.075
280.081
280.089
280.097
280.104
280.032
280.036
280.041
280.046
280.051
280.056
280.062
280.068
280.074
280.08
280.086
280.092
280.097
280.102
280.107
280.112
280.116
280.12
280.124
280.127
280.13
280.133
280.136
280.139
280.141
280.144
280.146
280.149
280.035
280.04
280.044
280.049
280.054
280.06
280.066
280.072
280.078
280.084
280.089
280.095
280.1
280.105
280.11
280.114
280.118
280.122
280.126
280.129
280.132
280.135
280.137
280.14
280.142
280.144
280.147
280.149
280.039
280.043
280.048
280.053
280.058
280.064
280.069
280.075
280.081
280.087
280.093
280.098
280.103
280.108
280.113
280.117
280.121
280.124
280.128
280.131
280.133
280.136
280.138
280.141
280.143
280.145
280.147
280.149
280.042
280.047
280.052
280.056
280.062
280.067
280.073
280.079
280.085
280.091
280.096
280.102
280.107
280.111
280.115
280.119
280.123
280.126
280.13
280.132
280.135
280.137
280.14
280.142
280.144
280.146
280.147
280.149
280.046
280.05
280.055
280.06
280.065
280.071
280.077
280.083
280.089
280.094
280.1
280.105
280.11
280.114
280.118
280.122
280.125
280.129
280.131
280.134
280.137
280.139
280.141
280.143
280.144
280.146
280.148
280.149
280.049
280.054
280.059
280.064
280.069
280.075
280.081
280.087
280.092
280.098
280.103
280.108
280.113
280.117
280.121
280.125
280.128
280.131
280.133
280.136
280.138
280.14
280.142
280.144
280.145
280.147
280.148
280.149
280.053
280.057
280.062
280.068
280.073
280.079
280.084
280.09
280.096
280.101
280.107
280.111
280.116
280.12
280.124
280.127
280.13
280.133
280.135
280.138
280.14
280.141
280.143
280.144
280.146
280.147
280.148
280.149
280.056
280.061
280.066
280.071
280.077
280.082
280.088
280.094
280.1
280.105
280.11
280.115
280.119
280.123
280.126
280.13
280.133
280.135
280.137
280.139
280.141
280.143
280.144
280.145
280.147
280.148
280.149
280.15
280.059
280.064
280.069
280.075
280.08
280.086
280.092
280.098
280.103
280.108
280.113
280.118
280.122
280.126
280.129
280.132
280.135
280.137
280.139
280.141
280.143
280.144
280.145
280.146
280.147
280.148
280.149
280.15
280.063
280.068
280.073
280.078
280.084
280.09
280.096
280.101
280.107
280.112
280.117
280.121
280.125
280.129
280.132
280.135
280.137
280.139
280.141
280.143
280.144
280.145
280.146
280.147
280.148
280.149
280.149
280.15
280.066
280.071
280.076
280.082
280.088
280.094
280.099
280.105
280.11
280.115
280.12
280.124
280.128
280.131
280.134
280.137
280.139
280.141
280.143
280.144
280.146
280.147
280.147
280.148
280.149
280.149
280.15
280.15
280.069
280.074
280.08
280.086
280.092
280.097
280.103
280.109
280.114
280.119
280.123
280.127
280.131
280.134
280.137
280.139
280.142
280.143
280.145
280.146
280.147
280.148
280.149
280.149
280.149
280.15
280.15
280.15
280.072
280.078
280.083
280.089
280.095
280.101
280.107
280.112
280.117
280.122
280.126
280.13
280.134
280.137
280.139
280.142
280.144
280.145
280.147
280.148
280.149
280.149
280.15
280.15
280.15
280.15
280.15
280.15
280.075
280.081
280.087
280.093
280.099
280.105
280.11
280.116
280.121
280.125
280.129
280.133
280.137
280.139
280.142
280.144
280.146
280.147
280.148
280.149
280.15
280.15
280.151
280.151
280.151
280.151
280.15
280.15
280.078
280.084
280.09
280.096
280.102
280.108
280.114
280.119
280.124
280.128
280.132
280.136
280.139
280.142
280.144
280.146
280.148
280.149
280.15
280.151
280.151
280.151
280.152
280.151
280.151
280.151
280.151
280.15
280.081
280.087
280.093
280.099
280.106
280.111
280.117
280.122
280.127
280.131
280.135
280.139
280.142
280.144
280.147
280.148
280.15
280.151
280.152
280.152
280.153
280.153
280.153
280.152
280.152
280.151
280.151
280.15
280.084
280.09
280.096
280.103
280.109
280.115
280.12
280.125
280.13
280.134
280.138
280.141
280.144
280.147
280.149
280.15
280.152
280.153
280.153
280.154
280.154
280.154
280.153
280.153
280.152
280.152
280.151
280.15
280.087
280.093
280.1
280.106
280.112
280.118
280.123
280.128
280.133
280.137
280.141
280.144
280.147
280.149
280.151
280.152
280.153
280.154
280.155
280.155
280.155
280.155
280.154
280.154
280.153
280.152
280.151
280.15
280.09
280.096
280.103
280.109
280.115
280.121
280.126
280.131
280.136
280.14
280.143
280.146
280.149
280.151
280.153
280.154
280.155
280.156
280.156
280.156
280.156
280.156
280.155
280.154
280.154
280.153
280.152
280.151
280.092
280.099
280.105
280.112
280.118
280.124
280.129
280.134
280.139
280.142
280.146
280.149
280.151
280.153
280.155
280.156
280.157
280.157
280.157
280.157
280.157
280.157
280.156
280.155
280.154
280.153
280.152
280.151
280.095
280.101
280.108
280.115
280.121
280.127
280.132
280.137
280.141
280.145
280.148
280.151
280.153
280.155
280.156
280.158
280.158
280.159
280.159
280.159
280.158
280.157
280.157
280.156
280.155
280.153
280.152
280.151
280.097
280.104
280.111
280.117
280.123
280.129
280.134
280.139
280.143
280.147
280.15
280.153
280.155
280.157
280.158
280.159
280.16
280.16
280.16
280.16
280.159
280.158
280.157
280.156
280.155
280.154
280.152
280.151
280.099
280.106
280.113
280.12
280.126
280.132
280.137
280.141
280.146
280.149
280.152
280.155
280.157
280.158
280.16
280.161
280.161
280.161
280.161
280.161
280.16
280.159
280.158
280.157
280.155
280.154
280.152
280.151
280.102
280.109
280.116
280.122
280.128
280.134
280.139
280.144
280.148
280.151
280.154
280.156
280.158
280.16
280.161
280.162
280.162
280.162
280.162
280.162
280.161
280.16
280.159
280.157
280.156
280.154
280.153
280.151
280.104
280.111
280.118
280.124
280.13
280.136
280.141
280.145
280.149
280.153
280.156
280.158
280.16
280.161
280.162
280.163
280.163
280.163
280.163
280.162
280.161
280.16
280.159
280.158
280.156
280.154
280.153
280.151
280.105
280.113
280.12
280.126
280.132
280.138
280.143
280.147
280.151
280.154
280.157
280.159
280.161
280.163
280.164
280.164
280.164
280.164
280.164
280.163
280.162
280.161
280.16
280.158
280.156
280.155
280.153
280.151
280.107
280.114
280.121
280.128
280.134
280.139
280.144
280.149
280.152
280.156
280.158
280.161
280.162
280.164
280.165
280.165
280.165
280.165
280.164
280.164
280.163
280.161
280.16
280.158
280.157
280.155
280.153
280.151
280.108
280.116
280.123
280.129
280.135
280.141
280.146
280.15
280.154
280.157
280.159
280.162
280.163
280.165
280.165
280.166
280.166
280.166
280.165
280.164
280.163
280.162
280.16
280.159
280.157
280.155
280.153
280.151
280.11
280.117
280.124
280.13
280.136
280.142
280.147
280.151
280.155
280.158
280.16
280.163
280.164
280.165
280.166
280.166
280.167
280.166
280.166
280.165
280.164
280.162
280.161
280.159
280.157
280.155
280.153
280.151
280.111
280.118
280.125
280.131
280.137
280.143
280.148
280.152
280.155
280.159
280.161
280.163
280.165
280.166
280.167
280.167
280.167
280.167
280.166
280.165
280.164
280.162
280.161
280.159
280.157
280.155
280.153
280.151
280.111
280.119
280.126
280.132
280.138
280.143
280.148
280.152
280.156
280.159
280.162
280.164
280.165
280.166
280.167
280.167
280.167
280.167
280.166
280.165
280.164
280.163
280.161
280.159
280.157
280.155
280.153
280.151
280.112
280.119
280.126
280.133
280.139
280.144
280.149
280.153
280.156
280.16
280.162
280.164
280.166
280.167
280.167
280.168
280.168
280.167
280.166
280.165
280.164
280.163
280.161
280.159
280.157
280.155
280.153
280.151
280.112
280.119
280.126
280.133
280.139
280.144
280.149
280.153
280.157
280.16
280.162
280.164
280.166
280.167
280.167
280.168
280.168
280.167
280.167
280.166
280.164
280.163
280.161
280.159
280.157
280.155
280.153
280.151
280.025
280.017
280.005
279.988
279.961
279.922
279.868
279.794
279.7
279.584
279.45
279.309
279.176
279.08
279.061
279.175
279.491
280.092
281.069
282.512
284.49
287.028
280.028
280.021
280.01
279.994
279.969
279.933
279.882
279.813
279.723
279.612
279.482
279.342
279.208
279.104
279.068
279.153
279.427
279.973
280.883
282.256
284.177
286.699
280.032
280.025
280.015
280
279.978
279.944
279.897
279.832
279.747
279.641
279.516
279.379
279.243
279.132
279.081
279.139
279.372
279.859
280.696
281.984
283.821
286.281
280.036
280.029
280.02
280.006
279.986
279.955
279.911
279.851
279.771
279.67
279.551
279.417
279.282
279.165
279.1
279.131
279.32
279.744
280.496
281.675
283.382
285.696
280.039
280.033
280.025
280.012
279.993
279.965
279.925
279.869
279.795
279.7
279.586
279.457
279.322
279.201
279.122
279.125
279.269
279.625
280.28
281.329
282.868
284.974
280.043
280.037
280.029
280.018
280.001
279.975
279.939
279.887
279.819
279.73
279.622
279.498
279.365
279.24
279.147
279.124
279.221
279.505
280.054
280.959
282.306
284.168
280.046
280.041
280.034
280.023
280.008
279.985
279.952
279.905
279.842
279.76
279.658
279.539
279.409
279.28
279.176
279.127
279.178
279.39
279.832
280.587
281.736
283.351
280.05
280.045
280.038
280.028
280.015
279.994
279.964
279.922
279.865
279.789
279.694
279.58
279.454
279.324
279.209
279.136
279.145
279.286
279.624
280.233
281.188
282.564
280.053
280.048
280.042
280.033
280.021
280.003
279.976
279.939
279.886
279.817
279.729
279.622
279.5
279.37
279.247
279.153
279.123
279.201
279.442
279.913
280.684
281.822
280.056
280.051
280.046
280.038
280.027
280.011
279.988
279.954
279.907
279.844
279.763
279.663
279.546
279.418
279.289
279.179
279.116
279.137
279.291
279.638
280.242
281.171
280.06
280.055
280.049
280.042
280.032
280.018
279.998
279.968
279.927
279.87
279.797
279.704
279.593
279.468
279.336
279.214
279.123
279.096
279.176
279.414
279.871
280.616
280.063
280.058
280.052
280.046
280.037
280.025
280.007
279.982
279.945
279.895
279.828
279.743
279.639
279.519
279.387
279.257
279.145
279.079
279.095
279.24
279.568
280.14
280.066
280.061
280.055
280.05
280.042
280.031
280.016
279.994
279.962
279.918
279.858
279.781
279.685
279.57
279.441
279.306
279.179
279.083
279.048
279.114
279.333
279.761
280.069
280.064
280.058
280.053
280.046
280.037
280.024
280.005
279.977
279.939
279.886
279.817
279.728
279.621
279.496
279.36
279.223
279.104
279.028
279.031
279.158
279.463
280.072
280.066
280.061
280.056
280.05
280.042
280.031
280.014
279.991
279.958
279.912
279.85
279.769
279.67
279.551
279.416
279.275
279.14
279.033
278.985
279.035
279.235
280.074
280.069
280.064
280.059
280.053
280.046
280.036
280.023
280.003
279.975
279.935
279.88
279.808
279.716
279.604
279.474
279.331
279.186
279.056
278.968
278.956
279.067
280.077
280.071
280.066
280.061
280.056
280.05
280.041
280.03
280.013
279.989
279.955
279.907
279.843
279.759
279.655
279.53
279.388
279.238
279.092
278.974
278.913
278.951
280.08
280.074
280.069
280.063
280.058
280.053
280.046
280.036
280.022
280.002
279.973
279.931
279.874
279.798
279.702
279.584
279.446
279.293
279.138
278.997
278.899
278.879
280.082
280.076
280.071
280.066
280.061
280.055
280.049
280.041
280.03
280.013
279.988
279.952
279.901
279.833
279.745
279.634
279.501
279.349
279.189
279.033
278.907
278.843
280.085
280.079
280.073
280.068
280.063
280.058
280.052
280.045
280.036
280.021
280
279.969
279.925
279.864
279.783
279.679
279.552
279.404
279.241
279.076
278.93
278.833
280.087
280.081
280.075
280.069
280.064
280.059
280.054
280.048
280.04
280.028
280.01
279.984
279.945
279.89
279.816
279.719
279.598
279.455
279.292
279.123
278.963
278.842
280.089
280.083
280.077
280.071
280.066
280.061
280.056
280.051
280.044
280.034
280.019
279.995
279.961
279.912
279.844
279.754
279.64
279.501
279.341
279.169
279.002
278.865
280.092
280.085
280.078
280.073
280.067
280.062
280.058
280.053
280.047
280.038
280.025
280.005
279.974
279.93
279.867
279.783
279.675
279.542
279.385
279.214
279.043
278.896
280.094
280.087
280.08
280.074
280.068
280.063
280.059
280.054
280.049
280.041
280.03
280.012
279.985
279.944
279.887
279.808
279.705
279.577
279.425
279.256
279.083
278.931
280.096
280.088
280.082
280.075
280.07
280.064
280.06
280.055
280.05
280.044
280.033
280.017
279.993
279.955
279.902
279.828
279.73
279.606
279.459
279.292
279.12
278.965
280.097
280.09
280.083
280.077
280.071
280.065
280.061
280.056
280.051
280.045
280.036
280.021
279.999
279.964
279.914
279.844
279.75
279.631
279.487
279.323
279.153
278.997
280.099
280.092
280.084
280.078
280.072
280.066
280.061
280.057
280.052
280.046
280.038
280.024
280.003
279.97
279.923
279.856
279.766
279.65
279.51
279.349
279.181
279.025
280.1
280.093
280.086
280.079
280.072
280.067
280.062
280.057
280.052
280.047
280.039
280.026
280.006
279.975
279.929
279.865
279.778
279.665
279.528
279.37
279.204
279.049
280.102
280.094
280.087
280.08
280.073
280.067
280.062
280.057
280.053
280.047
280.039
280.027
280.008
279.978
279.934
279.871
279.786
279.676
279.542
279.386
279.222
279.068
280.103
280.095
280.087
280.08
280.074
280.068
280.062
280.057
280.053
280.047
280.04
280.028
280.009
279.98
279.937
279.876
279.793
279.685
279.552
279.398
279.235
279.083
280.103
280.096
280.088
280.081
280.074
280.068
280.062
280.058
280.053
280.047
280.04
280.028
280.01
279.982
279.939
279.879
279.797
279.69
279.559
279.407
279.245
279.093
280.104
280.096
280.089
280.081
280.074
280.068
280.063
280.058
280.053
280.047
280.04
280.028
280.01
279.982
279.941
279.881
279.8
279.694
279.563
279.412
279.251
279.1
280.104
280.096
280.089
280.081
280.075
280.068
280.063
280.058
280.053
280.047
280.04
280.028
280.01
279.983
279.941
279.882
279.801
279.695
279.565
279.415
279.254
279.103
280.149
280.146
280.144
280.141
280.138
280.136
280.133
280.13
280.126
280.123
280.119
280.115
280.111
280.106
280.101
280.096
280.09
280.085
280.078
280.072
280.066
280.06
280.054
280.049
280.044
280.039
280.035
280.03
280.149
280.147
280.144
280.142
280.139
280.137
280.134
280.131
280.128
280.125
280.121
280.117
280.113
280.109
280.104
280.099
280.094
280.088
280.082
280.076
280.07
280.064
280.058
280.053
280.047
280.043
280.038
280.034
280.149
280.147
280.145
280.143
280.14
280.138
280.135
280.133
280.13
280.127
280.123
280.12
280.116
280.112
280.107
280.102
280.097
280.091
280.086
280.08
280.074
280.068
280.062
280.056
280.051
280.046
280.042
280.037
280.149
280.147
280.145
280.143
280.141
280.139
280.137
280.134
280.132
280.129
280.126
280.122
280.118
280.114
280.11
280.105
280.1
280.095
280.089
280.083
280.077
280.071
280.066
280.06
280.055
280.05
280.045
280.041
280.149
280.148
280.146
280.144
280.142
280.14
280.138
280.136
280.133
280.131
280.128
280.124
280.121
280.117
280.113
280.108
280.103
280.098
280.093
280.087
280.081
280.075
280.069
280.064
280.059
280.054
280.049
280.044
280.149
280.148
280.146
280.145
280.143
280.141
280.139
280.137
280.135
280.133
280.13
280.127
280.124
280.12
280.116
280.111
280.107
280.102
280.096
280.091
280.085
280.079
280.073
280.068
280.062
280.057
280.052
280.048
280.149
280.148
280.147
280.146
280.144
280.143
280.141
280.139
280.137
280.135
280.132
280.129
280.126
280.123
280.119
280.115
280.11
280.105
280.1
280.094
280.089
280.083
280.077
280.071
280.066
280.061
280.056
280.051
280.149
280.148
280.147
280.146
280.145
280.144
280.142
280.141
280.139
280.137
280.134
280.132
280.129
280.125
280.122
280.118
280.113
280.109
280.103
280.098
280.092
280.087
280.081
280.075
280.07
280.064
280.059
280.055
280.15
280.149
280.148
280.147
280.146
280.145
280.144
280.142
280.14
280.138
280.136
280.134
280.131
280.128
280.125
280.121
280.117
280.112
280.107
280.102
280.096
280.09
280.085
280.079
280.073
280.068
280.063
280.058
280.15
280.149
280.148
280.148
280.147
280.146
280.145
280.144
280.142
280.14
280.138
280.136
280.134
280.131
280.127
280.124
280.12
280.115
280.11
280.105
280.1
280.094
280.088
280.083
280.077
280.071
280.066
280.061
280.15
280.149
280.149
280.148
280.148
280.147
280.146
280.145
280.144
280.142
280.14
280.138
280.136
280.133
280.13
280.127
280.123
280.119
280.114
280.109
280.104
280.098
280.092
280.086
280.081
280.075
280.07
280.065
280.15
280.15
280.149
280.149
280.149
280.148
280.147
280.146
280.145
280.144
280.142
280.141
280.138
280.136
280.133
280.13
280.126
280.122
280.117
280.112
280.107
280.102
280.096
280.09
280.084
280.078
280.073
280.068
280.15
280.15
280.15
280.15
280.149
280.149
280.149
280.148
280.147
280.146
280.144
280.143
280.141
280.138
280.136
280.133
280.129
280.125
280.121
280.116
280.111
280.105
280.099
280.094
280.088
280.082
280.076
280.071
280.15
280.15
280.15
280.15
280.15
280.15
280.15
280.149
280.149
280.148
280.146
280.145
280.143
280.141
280.138
280.135
280.132
280.128
280.124
280.119
280.114
280.109
280.103
280.097
280.091
280.085
280.079
280.074
280.15
280.151
280.151
280.151
280.151
280.151
280.151
280.151
280.15
280.149
280.148
280.147
280.145
280.143
280.141
280.138
280.135
280.131
280.127
280.123
280.118
280.112
280.107
280.101
280.095
280.089
280.083
280.077
280.15
280.151
280.151
280.152
280.152
280.152
280.152
280.152
280.152
280.151
280.15
280.149
280.147
280.146
280.143
280.141
280.138
280.134
280.13
280.126
280.121
280.116
280.11
280.104
280.098
280.092
280.086
280.08
280.15
280.151
280.152
280.152
280.153
280.153
280.153
280.153
280.153
280.153
280.152
280.151
280.149
280.148
280.146
280.143
280.14
280.137
280.133
280.129
280.124
280.119
280.113
280.107
280.101
280.095
280.089
280.083
280.15
280.151
280.152
280.153
280.153
280.154
280.154
280.154
280.154
280.154
280.154
280.153
280.151
280.15
280.148
280.146
280.143
280.14
280.136
280.132
280.127
280.122
280.117
280.111
280.105
280.098
280.092
280.086
280.151
280.152
280.152
280.153
280.154
280.155
280.155
280.156
280.156
280.156
280.155
280.154
280.153
280.152
280.15
280.148
280.145
280.142
280.139
280.135
280.13
280.125
280.12
280.114
280.108
280.101
280.095
280.088
280.151
280.152
280.153
280.154
280.155
280.156
280.156
280.157
280.157
280.157
280.157
280.156
280.155
280.154
280.152
280.15
280.148
280.145
280.141
280.137
280.133
280.128
280.123
280.117
280.111
280.104
280.098
280.091
280.151
280.152
280.153
280.154
280.155
280.156
280.157
280.158
280.158
280.158
280.158
280.158
280.157
280.156
280.154
280.152
280.15
280.147
280.144
280.14
280.136
280.131
280.125
280.12
280.114
280.107
280.1
280.094
280.151
280.152
280.153
280.155
280.156
280.157
280.158
280.159
280.159
280.159
280.159
280.159
280.158
280.157
280.156
280.154
280.152
280.149
280.146
280.142
280.138
280.133
280.128
280.122
280.116
280.11
280.103
280.096
280.151
280.152
280.154
280.155
280.157
280.158
280.159
280.16
280.16
280.161
280.161
280.16
280.16
280.159
280.158
280.156
280.154
280.151
280.148
280.145
280.14
280.136
280.131
280.125
280.119
280.112
280.105
280.099
280.151
280.152
280.154
280.156
280.157
280.158
280.159
280.16
280.161
280.162
280.162
280.162
280.161
280.161
280.159
280.158
280.156
280.153
280.15
280.147
280.143
280.138
280.133
280.127
280.121
280.115
280.108
280.101
280.151
280.153
280.154
280.156
280.157
280.159
280.16
280.161
280.162
280.163
280.163
280.163
280.163
280.162
280.161
280.159
280.157
280.155
280.152
280.149
280.145
280.14
280.135
280.129
280.123
280.117
280.11
280.103
280.151
280.153
280.155
280.156
280.158
280.159
280.161
280.162
280.163
280.163
280.164
280.164
280.164
280.163
280.162
280.161
280.159
280.156
280.154
280.15
280.146
280.142
280.137
280.131
280.125
280.119
280.112
280.105
280.151
280.153
280.155
280.157
280.158
280.16
280.161
280.162
280.163
280.164
280.165
280.165
280.165
280.164
280.163
280.162
280.16
280.158
280.155
280.152
280.148
280.144
280.139
280.133
280.127
280.121
280.114
280.106
280.151
280.153
280.155
280.157
280.159
280.16
280.162
280.163
280.164
280.165
280.165
280.166
280.165
280.165
280.164
280.163
280.161
280.159
280.156
280.153
280.149
280.145
280.14
280.135
280.129
280.122
280.115
280.108
280.151
280.153
280.155
280.157
280.159
280.161
280.162
280.163
280.165
280.165
280.166
280.166
280.166
280.166
280.165
280.164
280.162
280.16
280.157
280.154
280.151
280.146
280.141
280.136
280.13
280.123
280.116
280.109
280.151
280.153
280.155
280.157
280.159
280.161
280.162
280.164
280.165
280.166
280.166
280.167
280.167
280.166
280.166
280.165
280.163
280.161
280.158
280.155
280.151
280.147
280.142
280.137
280.131
280.125
280.118
280.11
280.151
280.153
280.155
280.157
280.159
280.161
280.163
280.164
280.165
280.166
280.167
280.167
280.167
280.167
280.166
280.165
280.164
280.161
280.159
280.156
280.152
280.148
280.143
280.138
280.132
280.125
280.118
280.111
280.151
280.153
280.155
280.157
280.159
280.161
280.163
280.164
280.165
280.166
280.167
280.168
280.168
280.167
280.167
280.165
280.164
280.162
280.159
280.156
280.153
280.149
280.144
280.138
280.132
280.126
280.119
280.112
280.151
280.153
280.155
280.157
280.159
280.161
280.163
280.164
280.166
280.167
280.167
280.168
280.168
280.167
280.167
280.166
280.164
280.162
280.16
280.157
280.153
280.149
280.144
280.139
280.133
280.126
280.119
280.112
291.329
290.171
289.13
288.318
287.747
287.349
287.945
287.144
286.366
285.709
285.199
284.811
285.132
284.573
284.014
283.517
283.11
282.785
282.942
282.559
282.171
281.818
281.519
281.274
281.341
281.089
280.833
280.597
280.395
280.229
280.254
280.096
279.938
279.793
279.669
279.569
279.58
279.491
279.402
279.322
279.257
279.208
279.219
279.176
279.136
279.101
279.077
279.064
279.08
279.067
279.057
279.052
279.053
279.063
279.085
279.09
279.098
279.11
279.126
279.149
279.174
279.189
279.206
279.226
279.25
279.278
279.304
279.323
279.343
279.366
279.392
279.42
279.444
279.464
279.484
279.507
279.531
279.557
279.577
279.595
279.614
279.633
279.655
279.677
279.692
279.707
279.723
279.74
279.758
279.776
279.786
279.798
279.811
279.825
279.839
279.853
279.858
279.868
279.878
279.889
279.9
279.911
279.911
279.919
279.927
279.936
279.944
279.953
279.949
279.955
279.961
279.968
279.974
279.981
279.974
279.979
279.984
279.989
279.995
280
279.99
279.995
279.999
280.004
280.008
280.012
280.001
280.005
280.009
280.013
280.017
280.021
280.026
280.031
280.036
280.04
280.045
280.051
280.056
280.063
280.069
280.075
280.081
280.087
280.093
280.098
280.103
280.108
280.113
280.117
280.121
280.124
280.128
280.131
280.134
280.137
280.14
280.143
280.146
280.149
280.023
280.028
280.032
280.037
280.042
280.047
280.053
280.059
280.065
280.072
280.078
280.084
280.09
280.095
280.101
280.106
280.11
280.115
280.119
280.123
280.126
280.13
280.133
280.137
280.14
280.143
280.146
280.149
280.019
280.024
280.028
280.033
280.038
280.043
280.049
280.055
280.062
280.068
280.074
280.081
280.087
280.092
280.098
280.103
280.108
280.113
280.117
280.121
280.125
280.129
280.132
280.136
280.139
280.142
280.145
280.148
280.015
280.02
280.025
280.029
280.034
280.04
280.046
280.052
280.058
280.065
280.071
280.078
280.084
280.09
280.095
280.101
280.106
280.11
280.115
280.119
280.123
280.127
280.131
280.135
280.138
280.142
280.145
280.148
280.012
280.017
280.021
280.026
280.031
280.036
280.042
280.048
280.055
280.061
280.068
280.074
280.081
280.087
280.093
280.098
280.103
280.108
280.113
280.118
280.122
280.126
280.13
280.134
280.137
280.141
280.145
280.148
280.008
280.013
280.018
280.022
280.027
280.033
280.039
280.045
280.051
280.058
280.065
280.071
280.078
280.084
280.09
280.096
280.101
280.106
280.111
280.116
280.12
280.125
280.129
280.133
280.137
280.141
280.144
280.148
292.694
292.694
292.694
292.694
292.694
292.694
292.694
292.695
292.695
292.695
292.695
292.695
292.695
292.695
292.695
292.695
292.695
292.695
292.695
292.695
292.695
292.695
292.696
292.696
292.696
292.696
292.697
292.697
292.698
292.698
292.698
292.698
292.698
292.695
292.69
292.678
292.656
292.609
292.503
292.224
289.353
289.353
289.353
289.353
289.353
289.354
289.354
289.354
289.354
289.354
289.354
289.354
289.354
289.354
289.355
289.355
289.355
289.355
289.355
289.356
289.356
289.356
289.357
289.357
289.358
289.359
289.36
289.361
289.363
289.364
289.365
289.365
289.363
289.357
289.343
289.314
289.258
289.153
288.957
288.59
286.363
286.363
286.363
286.363
286.363
286.363
286.363
286.364
286.364
286.364
286.364
286.364
286.364
286.365
286.365
286.365
286.366
286.366
286.366
286.367
286.367
286.368
286.368
286.369
286.37
286.372
286.373
286.375
286.378
286.38
286.382
286.383
286.381
286.373
286.355
286.318
286.25
286.129
285.926
285.602
283.9
283.9
283.9
283.9
283.901
283.901
283.901
283.901
283.901
283.901
283.902
283.902
283.902
283.903
283.903
283.903
283.904
283.904
283.905
283.905
283.906
283.906
283.907
283.908
283.91
283.912
283.914
283.917
283.92
283.923
283.927
283.929
283.928
283.921
283.903
283.868
283.803
283.695
283.524
283.273
282.012
282.012
282.012
282.012
282.012
282.013
282.013
282.013
282.013
282.014
282.014
282.014
282.015
282.015
282.015
282.016
282.016
282.017
282.017
282.018
282.019
282.02
282.021
282.022
282.024
282.026
282.029
282.032
282.036
282.04
282.045
282.048
282.049
282.045
282.032
282.004
281.953
281.869
281.742
281.565
280.665
280.665
280.665
280.665
280.665
280.665
280.665
280.666
280.666
280.666
280.667
280.667
280.667
280.668
280.668
280.669
280.67
280.67
280.671
280.672
280.672
280.673
280.675
280.676
280.678
280.68
280.683
280.687
280.691
280.697
280.702
280.707
280.711
280.711
280.704
280.686
280.652
280.595
280.51
280.395
279.78
279.78
279.78
279.78
279.78
279.78
279.781
279.781
279.781
279.782
279.782
279.782
279.783
279.783
279.784
279.785
279.785
279.786
279.787
279.787
279.788
279.789
279.791
279.792
279.794
279.797
279.8
279.804
279.809
279.815
279.821
279.828
279.834
279.837
279.837
279.829
279.81
279.778
279.728
279.661
279.262
279.262
279.262
279.262
279.262
279.263
279.263
279.263
279.264
279.264
279.264
279.265
279.265
279.266
279.267
279.267
279.268
279.269
279.27
279.27
279.271
279.273
279.274
279.275
279.278
279.28
279.283
279.288
279.293
279.299
279.306
279.313
279.321
279.328
279.333
279.333
279.328
279.314
279.291
279.259
279.016
279.016
279.016
279.016
279.016
279.017
279.017
279.017
279.018
279.018
279.019
279.019
279.02
279.02
279.021
279.022
279.022
279.023
279.024
279.025
279.026
279.027
279.029
279.03
279.032
279.035
279.038
279.042
279.047
279.054
279.061
279.069
279.078
279.087
279.095
279.102
279.106
279.106
279.101
279.092
278.957
278.957
278.957
278.957
278.957
278.957
278.958
278.958
278.958
278.959
278.959
278.96
278.961
278.961
278.962
278.963
278.964
278.964
278.965
278.966
278.967
278.969
278.97
278.972
278.974
278.976
278.979
278.983
278.988
278.994
279.001
279.01
279.019
279.029
279.04
279.051
279.06
279.068
279.075
279.08
279.014
279.014
279.014
279.014
279.014
279.015
279.015
279.015
279.016
279.016
279.017
279.018
279.018
279.019
279.02
279.021
279.021
279.022
279.023
279.024
279.026
279.027
279.028
279.03
279.032
279.034
279.037
279.041
279.046
279.051
279.058
279.066
279.075
279.086
279.097
279.11
279.122
279.135
279.148
279.16
279.135
279.135
279.135
279.135
279.135
279.135
279.136
279.136
279.137
279.137
279.138
279.138
279.139
279.14
279.141
279.142
279.143
279.144
279.145
279.146
279.147
279.148
279.15
279.151
279.153
279.156
279.158
279.162
279.166
279.171
279.178
279.185
279.194
279.204
279.215
279.228
279.241
279.255
279.271
279.287
279.28
279.28
279.28
279.281
279.281
279.281
279.282
279.282
279.283
279.283
279.284
279.284
279.285
279.286
279.287
279.288
279.289
279.29
279.291
279.292
279.293
279.295
279.296
279.298
279.3
279.302
279.305
279.308
279.312
279.316
279.322
279.329
279.337
279.346
279.356
279.368
279.381
279.395
279.41
279.427
279.426
279.426
279.426
279.427
279.427
279.427
279.428
279.428
279.429
279.429
279.43
279.431
279.431
279.432
279.433
279.434
279.435
279.436
279.437
279.439
279.44
279.441
279.443
279.445
279.446
279.449
279.451
279.454
279.457
279.462
279.467
279.472
279.479
279.487
279.497
279.507
279.519
279.532
279.546
279.561
279.558
279.558
279.558
279.558
279.558
279.559
279.559
279.56
279.56
279.561
279.561
279.562
279.563
279.564
279.565
279.566
279.567
279.568
279.569
279.571
279.572
279.574
279.575
279.577
279.579
279.581
279.583
279.586
279.589
279.593
279.597
279.602
279.608
279.615
279.623
279.632
279.642
279.653
279.665
279.678
279.667
279.668
279.668
279.668
279.668
279.669
279.669
279.669
279.67
279.671
279.671
279.672
279.673
279.674
279.675
279.676
279.677
279.679
279.68
279.681
279.683
279.684
279.686
279.687
279.689
279.691
279.694
279.696
279.699
279.702
279.706
279.71
279.716
279.721
279.728
279.736
279.744
279.753
279.763
279.774
279.754
279.754
279.754
279.754
279.755
279.755
279.756
279.756
279.757
279.757
279.758
279.759
279.76
279.761
279.762
279.763
279.764
279.766
279.767
279.768
279.77
279.771
279.773
279.775
279.777
279.779
279.781
279.783
279.786
279.789
279.792
279.796
279.8
279.805
279.811
279.817
279.824
279.832
279.84
279.849
279.819
279.819
279.819
279.819
279.819
279.82
279.82
279.821
279.821
279.822
279.823
279.824
279.825
279.826
279.827
279.828
279.829
279.831
279.832
279.833
279.835
279.837
279.838
279.84
279.842
279.844
279.846
279.848
279.851
279.854
279.857
279.86
279.864
279.868
279.873
279.878
279.884
279.89
279.897
279.904
279.865
279.865
279.865
279.865
279.865
279.866
279.866
279.867
279.867
279.868
279.869
279.87
279.871
279.872
279.873
279.874
279.875
279.877
279.878
279.88
279.881
279.883
279.885
279.887
279.889
279.891
279.893
279.895
279.897
279.9
279.903
279.906
279.909
279.913
279.917
279.921
279.926
279.931
279.937
279.943
279.896
279.896
279.896
279.896
279.897
279.897
279.897
279.898
279.899
279.899
279.9
279.901
279.902
279.903
279.904
279.906
279.907
279.908
279.91
279.911
279.913
279.915
279.917
279.918
279.92
279.922
279.925
279.927
279.929
279.932
279.934
279.937
279.94
279.944
279.947
279.951
279.955
279.959
279.964
279.969
279.916
279.916
279.916
279.917
279.917
279.917
279.918
279.918
279.919
279.92
279.92
279.921
279.922
279.923
279.925
279.926
279.927
279.929
279.93
279.932
279.934
279.935
279.937
279.939
279.941
279.943
279.945
279.948
279.95
279.952
279.955
279.958
279.961
279.964
279.967
279.971
279.974
279.978
279.982
279.986
279.929
279.929
279.929
279.929
279.93
279.93
279.93
279.931
279.932
279.932
279.933
279.934
279.935
279.936
279.937
279.939
279.94
279.942
279.943
279.945
279.946
279.948
279.95
279.952
279.954
279.956
279.959
279.961
279.963
279.966
279.968
279.971
279.974
279.977
279.98
279.983
279.986
279.99
279.994
279.997
280.005
280.01
280.015
280.019
280.024
280.029
280.035
280.041
280.048
280.055
280.062
280.068
280.075
280.081
280.087
280.093
280.099
280.104
280.109
280.114
280.119
280.123
280.128
280.132
280.136
280.14
280.144
280.148
280.001
280.007
280.011
280.016
280.021
280.026
280.032
280.038
280.045
280.052
280.059
280.065
280.072
280.079
280.085
280.091
280.097
280.102
280.108
280.113
280.117
280.122
280.127
280.131
280.135
280.14
280.144
280.148
279.998
280.003
280.008
280.012
280.017
280.023
280.028
280.035
280.042
280.049
280.056
280.063
280.069
280.076
280.083
280.089
280.095
280.1
280.106
280.111
280.116
280.121
280.126
280.13
280.135
280.139
280.144
280.148
279.994
280
280.005
280.009
280.014
280.019
280.025
280.032
280.039
280.046
280.053
280.06
280.067
280.074
280.08
280.087
280.093
280.098
280.104
280.109
280.115
280.12
280.125
280.129
280.134
280.139
280.143
280.148
279.991
279.997
280.002
280.006
280.011
280.016
280.022
280.029
280.035
280.043
280.05
280.057
280.064
280.071
280.078
280.084
280.091
280.097
280.102
280.108
280.113
280.119
280.124
280.129
280.133
280.138
280.143
280.148
279.988
279.994
279.999
280.003
280.008
280.013
280.019
280.026
280.033
280.04
280.047
280.054
280.062
280.069
280.076
280.082
280.089
280.095
280.101
280.106
280.112
280.117
280.123
280.128
280.133
280.138
280.143
280.148
279.985
279.991
279.996
280
280.005
280.01
280.016
280.023
280.03
280.037
280.044
280.052
280.059
280.066
280.073
280.08
280.087
280.093
280.099
280.105
280.111
280.116
280.122
280.127
280.132
280.137
280.142
280.147
279.982
279.988
279.993
279.997
280.002
280.007
280.013
280.02
280.027
280.034
280.042
280.049
280.057
280.064
280.071
280.078
280.085
280.091
280.098
280.104
280.11
280.115
280.121
280.126
280.132
280.137
280.142
280.147
279.979
279.985
279.99
279.994
279.999
280.004
280.01
280.017
280.024
280.032
280.039
280.047
280.055
280.062
280.069
280.076
280.083
280.09
280.096
280.102
280.108
280.114
280.12
280.126
280.131
280.137
280.142
280.147
279.977
279.983
279.987
279.992
279.996
280.002
280.008
280.014
280.022
280.029
280.037
280.045
280.052
280.06
280.067
280.074
280.081
280.088
280.095
280.101
280.107
280.113
280.119
280.125
280.131
280.136
280.142
280.147
279.974
279.98
279.985
279.989
279.994
279.999
280.005
280.012
280.019
280.027
280.034
280.042
280.05
280.058
280.065
280.073
280.08
280.087
280.093
280.1
280.106
280.112
280.118
280.124
280.13
280.136
280.141
280.147
279.972
279.977
279.982
279.986
279.991
279.997
280.003
280.009
280.017
280.024
280.032
280.04
280.048
280.056
280.063
280.071
280.078
280.085
280.092
280.099
280.105
280.111
280.117
280.124
280.129
280.135
280.141
280.147
279.969
279.975
279.979
279.984
279.989
279.994
280
280.007
280.014
280.022
280.03
280.038
280.046
280.054
280.062
280.069
280.077
280.084
280.091
280.097
280.104
280.11
280.117
280.123
280.129
280.135
280.141
280.147
279.967
279.973
279.977
279.981
279.986
279.992
279.998
280.005
280.012
280.02
280.028
280.036
280.044
280.052
280.06
280.068
280.075
280.082
280.089
280.096
280.103
280.11
280.116
280.122
280.129
280.135
280.141
280.147
279.965
279.97
279.975
279.979
279.984
279.989
279.996
280.003
280.01
280.018
280.026
280.034
280.042
280.05
280.058
280.066
280.074
280.081
280.088
280.095
280.102
280.109
280.115
280.122
280.128
280.134
280.141
280.147
279.962
279.968
279.973
279.977
279.982
279.987
279.993
280
280.008
280.016
280.024
280.032
280.041
280.049
280.057
280.065
280.072
280.08
280.087
280.094
280.101
280.108
280.115
280.121
280.128
280.134
280.14
280.147
279.96
279.966
279.97
279.975
279.98
279.985
279.991
279.998
280.006
280.014
280.022
280.031
280.039
280.047
280.055
280.063
280.071
280.079
280.086
280.093
280.1
280.107
280.114
280.121
280.127
280.134
280.14
280.147
279.958
279.964
279.968
279.973
279.978
279.983
279.989
279.996
280.004
280.012
280.02
280.029
280.037
280.046
280.054
280.062
280.07
280.077
280.085
280.092
280.099
280.106
280.113
280.12
280.127
280.133
280.14
280.147
279.956
279.962
279.966
279.971
279.976
279.981
279.988
279.995
280.002
280.01
280.019
280.027
280.036
280.044
280.053
280.061
280.069
280.076
280.084
280.091
280.099
280.106
280.113
280.12
280.126
280.133
280.14
280.147
279.955
279.96
279.965
279.969
279.974
279.979
279.986
279.993
280.001
280.009
280.017
280.026
280.034
280.043
280.051
280.059
280.067
280.075
280.083
280.09
280.098
280.105
280.112
280.119
280.126
280.133
280.14
280.147
279.953
279.958
279.963
279.967
279.972
279.978
279.984
279.991
279.999
280.007
280.016
280.024
280.033
280.042
280.05
280.058
280.066
280.074
280.082
280.09
280.097
280.104
280.112
280.119
280.126
280.133
280.14
280.147
279.951
279.957
279.961
279.966
279.97
279.976
279.983
279.99
279.998
280.006
280.014
280.023
280.032
280.04
280.049
280.057
280.065
280.073
280.081
280.089
280.096
280.104
280.111
280.118
280.125
280.132
280.14
280.147
279.95
279.955
279.96
279.964
279.969
279.975
279.981
279.988
279.996
280.004
280.013
280.022
280.031
280.039
280.048
280.056
280.064
280.073
280.08
280.088
280.096
280.103
280.111
280.118
280.125
280.132
280.139
280.146
279.948
279.954
279.958
279.963
279.967
279.973
279.98
279.987
279.995
280.003
280.012
280.021
280.029
280.038
280.047
280.055
280.064
280.072
280.08
280.088
280.095
280.103
280.11
280.118
280.125
280.132
280.139
280.146
279.947
279.952
279.957
279.961
279.966
279.972
279.978
279.986
279.994
280.002
280.011
280.019
280.028
280.037
280.046
280.054
280.063
280.071
280.079
280.087
280.095
280.102
280.11
280.117
280.125
280.132
280.139
280.146
279.946
279.951
279.956
279.96
279.965
279.971
279.977
279.984
279.992
280.001
280.01
280.018
280.027
280.036
280.045
280.054
280.062
280.07
280.078
280.086
280.094
280.102
280.109
280.117
280.124
280.132
280.139
280.146
279.944
279.95
279.954
279.959
279.964
279.969
279.976
279.983
279.991
280
280.009
280.017
280.026
280.035
280.044
280.053
280.061
280.07
280.078
280.086
280.094
280.101
280.109
280.117
280.124
280.132
280.139
280.146
279.943
279.949
279.953
279.958
279.963
279.968
279.975
279.982
279.99
279.999
280.008
280.017
280.026
280.035
280.043
280.052
280.061
280.069
280.077
280.085
280.093
280.101
280.109
280.116
280.124
280.131
280.139
280.146
279.942
279.948
279.952
279.957
279.962
279.967
279.974
279.981
279.989
279.998
280.007
280.016
280.025
280.034
280.043
280.051
280.06
280.068
280.077
280.085
280.093
280.101
280.108
280.116
280.124
280.131
280.139
280.146
279.941
279.947
279.951
279.956
279.961
279.966
279.973
279.981
279.989
279.997
280.006
280.015
280.024
280.033
280.042
280.051
280.059
280.068
280.076
280.084
280.092
280.1
280.108
280.116
280.124
280.131
280.139
280.146
279.94
279.946
279.95
279.955
279.96
279.966
279.972
279.98
279.988
279.996
280.005
280.014
280.023
280.033
280.041
280.05
280.059
280.067
280.076
280.084
280.092
280.1
280.108
280.116
280.123
280.131
280.139
280.146
279.94
279.945
279.95
279.954
279.959
279.965
279.972
279.979
279.987
279.996
280.005
280.014
280.023
280.032
280.041
280.05
280.059
280.067
280.075
280.084
280.092
280.1
280.108
280.115
280.123
280.131
280.139
280.146
279.939
279.945
279.949
279.954
279.959
279.964
279.971
279.978
279.987
279.995
280.004
280.013
280.022
280.031
280.041
280.049
280.058
280.067
280.075
280.083
280.091
280.1
280.107
280.115
280.123
280.131
280.138
280.146
279.939
279.944
279.948
279.953
279.958
279.964
279.97
279.978
279.986
279.995
280.004
280.013
280.022
280.031
280.04
280.049
280.058
280.066
280.075
280.083
280.091
280.099
280.107
280.115
280.123
280.131
280.138
280.146
279.938
279.944
279.948
279.952
279.957
279.963
279.97
279.978
279.986
279.994
280.003
280.012
280.022
280.031
280.04
280.049
280.057
280.066
280.075
280.083
280.091
280.099
280.107
280.115
280.123
280.131
280.138
280.146
279.938
279.943
279.948
279.952
279.957
279.963
279.97
279.977
279.985
279.994
280.003
280.012
280.021
280.03
280.039
280.048
280.057
280.066
280.074
280.083
280.091
280.099
280.107
280.115
280.123
280.131
280.138
280.146
279.937
279.943
279.947
279.952
279.957
279.963
279.969
279.977
279.985
279.994
280.003
280.012
280.021
280.03
280.039
280.048
280.057
280.066
280.074
280.083
280.091
280.099
280.107
280.115
280.123
280.131
280.138
280.146
279.937
279.943
279.947
279.952
279.957
279.962
279.969
279.977
279.985
279.993
280.002
280.012
280.021
280.03
280.039
280.048
280.057
280.066
280.074
280.082
280.091
280.099
280.107
280.115
280.123
280.131
280.138
280.146
279.937
279.942
279.947
279.951
279.956
279.962
279.969
279.976
279.985
279.993
280.002
280.011
280.021
280.03
280.039
280.048
280.057
280.065
280.074
280.082
280.091
280.099
280.107
280.115
280.123
280.13
280.138
280.146
279.937
279.942
279.947
279.951
279.956
279.962
279.969
279.976
279.985
279.993
280.002
280.011
280.021
280.03
280.039
280.048
280.057
280.065
280.074
280.082
280.091
280.099
280.107
280.115
280.123
280.13
280.138
280.146
)
;

boundaryField
{
    bc-2
    {
        type            empty;
    }
    bc-3
    {
        type            empty;
    }
    bottom
    {
        type            fixedValue;
        value           uniform 280.15;
    }
    leftSide
    {
        type            zeroGradient;
    }
    naturalSurface
    {
        type            codedFixedValue;
        value           uniform 294.337;
        redirectType    seasonalFixedValue;
        code            #{
             scalar  t = this->db().time().value()/365/24/60/60;
             scalar  T0 = 6.5+273.15  ;  // average temperature
             scalar  A  = 14.5 ;          // ampitude
             scalar  p  = 8760/24/365 ;    //cycle
             scalar  R0 = 0.04;
             operator==(T0+A*Foam::sin(2*3.1415926/p*t+3.1415926/2)+R0*t); 
        #};
    }
    rightSide
    {
        type            zeroGradient;
    }
    slopesurface
    {
        type            codedFixedValue;
        value           uniform 294.337;
        redirectType    seasonalFixedValue;
        code            #{
             scalar  t = this->db().time().value()/365/24/60/60;
             scalar  T0 = 6.5+273.15  ;  // average temperature
             scalar  A  = 14.5 ;          // ampitude
             scalar  p  = 8760/24/365 ;    //cycle
             scalar  R0 = 0.04;
             operator==(T0+A*Foam::sin(2*3.1415926/p*t+3.1415926/2)+R0*t); 
        #};
    }
    subGradeSurface
    {
        type            codedFixedValue;
        value           uniform 294.337;
        redirectType    seasonalFixedValue;
        code            #{
             scalar  t = this->db().time().value()/365/24/60/60;
             scalar  T0 = 6.5+273.15  ;  // average temperature
             scalar  A  = 14.5 ;          // ampitude
             scalar  p  = 8760/24/365 ;    //cycle
             scalar  R0 = 0.04;
             operator==(T0+A*Foam::sin(2*3.1415926/p*t+3.1415926/2)+R0*t); 
        #};
    }
}


// ************************************************************************* //
