# Supplementary material for: A finite volume-based model for the hydrothermal behavior of soil under freeze–thaw cycles
Source: PLoS One. 2021 Jun 3;16(6):e0252680. doi: 10.1371/journal.pone.0252680 (PMC8174737; doi:10.1371/journal.pone.0252680)
Supplement: S1 Data — (ZIP) [file pone.0252680.s001.zip › Data at equal time interval/3.16224e+08/volContOfUnfrozenWater]

/*--------------------------------*- C++ -*----------------------------------*\
| =========                 |                                                 |
| \\      /  F ield         | OpenFOAM: The Open Source CFD Toolbox           |
|  \\    /   O peration     | Version:  2.4.0                                 |
|   \\  /    A nd           | Web:      www.OpenFOAM.org                      |
|    \\/     M anipulation  |                                                 |
\*---------------------------------------------------------------------------*/
FoamFile
{
    version     2.0;
    format      ascii;
    class       volScalarField;
    location    "3.16224e+08";
    object      volContOfUnfrozenWater;
}
// * * * * * * * * * * * * * * * * * * * * * * * * * * * * * * * * * * * * * //

dimensions      [0 0 0 0 0 0 0];

internalField   nonuniform List<scalar> 
9554
(
0.10891
0.108847
0.108722
0.108535
0.10829
0.107988
0.107633
0.10723
0.106784
0.1063
0.105785
0.105247
0.104692
0.10413
0.103569
0.103017
0.102481
0.101969
0.101488
0.10104
0.10063
0.100259
0.108909
0.108846
0.108721
0.108534
0.108289
0.107987
0.107632
0.107229
0.106783
0.106299
0.105784
0.105246
0.104691
0.104129
0.103568
0.103016
0.10248
0.101969
0.101487
0.101039
0.100629
0.100258
0.108908
0.108845
0.108719
0.108532
0.108287
0.107985
0.107631
0.107227
0.106781
0.106297
0.105782
0.105244
0.104689
0.104127
0.103566
0.103014
0.102478
0.101967
0.101485
0.101037
0.100628
0.100257
0.108905
0.108842
0.108716
0.10853
0.108284
0.107982
0.107628
0.107225
0.106778
0.106294
0.105779
0.105241
0.104686
0.104124
0.103563
0.103011
0.102476
0.101964
0.101482
0.101035
0.100625
0.100254
0.108901
0.108838
0.108712
0.108526
0.10828
0.107978
0.107624
0.107221
0.106774
0.10629
0.105776
0.105237
0.104683
0.104121
0.103559
0.103007
0.102472
0.10196
0.101479
0.101031
0.100621
0.100251
0.108896
0.108833
0.108708
0.108521
0.108276
0.107974
0.107619
0.107216
0.10677
0.106286
0.105771
0.105232
0.104678
0.104116
0.103555
0.103003
0.102467
0.101956
0.101474
0.101027
0.100617
0.100246
0.10889
0.108827
0.108702
0.108515
0.10827
0.107968
0.107613
0.10721
0.106764
0.10628
0.105765
0.105226
0.104672
0.10411
0.103549
0.102997
0.102462
0.10195
0.101469
0.101021
0.100612
0.100241
0.108884
0.108821
0.108695
0.108509
0.108263
0.107961
0.107607
0.107204
0.106757
0.106273
0.105758
0.10522
0.104665
0.104104
0.103542
0.10299
0.102455
0.101944
0.101462
0.101015
0.100606
0.100235
0.108876
0.108813
0.108687
0.108501
0.108255
0.107953
0.107599
0.107196
0.106749
0.106265
0.105751
0.105212
0.104658
0.104096
0.103535
0.102983
0.102448
0.101937
0.101455
0.101008
0.100599
0.100229
0.108867
0.108804
0.108679
0.108492
0.108246
0.107945
0.10759
0.107187
0.106741
0.106257
0.105742
0.105203
0.104649
0.104087
0.103527
0.102975
0.10244
0.101929
0.101447
0.101
0.100591
0.100221
0.108857
0.108794
0.108669
0.108482
0.108237
0.107935
0.10758
0.107177
0.106731
0.106247
0.105732
0.105194
0.10464
0.104078
0.103517
0.102965
0.10243
0.10192
0.101438
0.100992
0.100583
0.100213
0.108846
0.108783
0.108658
0.108471
0.108225
0.107924
0.107569
0.107166
0.10672
0.106236
0.105721
0.105183
0.104629
0.104067
0.103507
0.102955
0.10242
0.10191
0.101429
0.100982
0.100573
0.100203
0.108834
0.108771
0.108645
0.108459
0.108213
0.107912
0.107557
0.107154
0.106708
0.106224
0.10571
0.105171
0.104617
0.104056
0.103495
0.102944
0.102409
0.101899
0.101418
0.100972
0.100563
0.100194
0.108821
0.108757
0.108632
0.108445
0.1082
0.107898
0.107544
0.107141
0.106695
0.106211
0.105697
0.105159
0.104605
0.104044
0.103483
0.102932
0.102398
0.101887
0.101407
0.100961
0.100552
0.100183
0.108806
0.108743
0.108617
0.108431
0.108185
0.107884
0.107529
0.107126
0.10668
0.106197
0.105683
0.105145
0.104591
0.10403
0.10347
0.102919
0.102385
0.101875
0.101395
0.100949
0.100541
0.100172
0.10879
0.108727
0.108601
0.108415
0.108169
0.107868
0.107513
0.107111
0.106665
0.106181
0.105667
0.10513
0.104576
0.104015
0.103456
0.102905
0.102371
0.101861
0.101382
0.100936
0.100528
0.10016
0.108772
0.108709
0.108584
0.108398
0.108152
0.107851
0.107496
0.107094
0.106648
0.106165
0.105651
0.105113
0.10456
0.104
0.10344
0.10289
0.102357
0.101847
0.101368
0.100923
0.100515
0.100147
0.108754
0.108691
0.108565
0.108379
0.108134
0.107832
0.107478
0.107075
0.10663
0.106147
0.105633
0.105096
0.104543
0.103983
0.103424
0.102874
0.102341
0.101832
0.101353
0.100908
0.100501
0.100133
0.108733
0.10867
0.108545
0.108359
0.108113
0.107812
0.107458
0.107056
0.10661
0.106127
0.105614
0.105077
0.104525
0.103965
0.103406
0.102857
0.102324
0.101816
0.101337
0.100893
0.100487
0.100119
0.108711
0.108648
0.108523
0.108337
0.108092
0.10779
0.107437
0.107034
0.106589
0.106107
0.105593
0.105057
0.104505
0.103946
0.103387
0.102839
0.102307
0.101799
0.101321
0.100877
0.100471
0.100104
0.108688
0.108625
0.1085
0.108313
0.108068
0.107767
0.107413
0.107012
0.106567
0.106084
0.105572
0.105035
0.104484
0.103925
0.103368
0.102819
0.102288
0.101781
0.101304
0.100861
0.100455
0.100089
0.108663
0.1086
0.108474
0.108288
0.108043
0.107742
0.107389
0.106987
0.106542
0.10606
0.105548
0.105012
0.104461
0.103903
0.103346
0.102799
0.102268
0.101762
0.101285
0.100843
0.100438
0.100073
0.108636
0.108573
0.108448
0.108261
0.108017
0.107716
0.107362
0.106961
0.106516
0.106035
0.105523
0.104988
0.104438
0.10388
0.103324
0.102777
0.102247
0.101742
0.101266
0.100825
0.100421
0.100056
0.108607
0.108544
0.108419
0.108233
0.107988
0.107687
0.107334
0.106933
0.106489
0.106008
0.105496
0.104962
0.104412
0.103855
0.1033
0.102754
0.102225
0.101721
0.101246
0.100806
0.100402
0.100038
0.108577
0.108514
0.108389
0.108203
0.107958
0.107657
0.107304
0.106903
0.106459
0.105979
0.105468
0.104934
0.104385
0.103829
0.103274
0.102729
0.102202
0.101698
0.101225
0.100785
0.100383
0.10002
0.108544
0.108482
0.108356
0.10817
0.107926
0.107625
0.107272
0.106872
0.106428
0.105948
0.105437
0.104904
0.104356
0.103801
0.103247
0.102704
0.102177
0.101675
0.101202
0.100764
0.100363
0.100001
0.108511
0.108448
0.108322
0.108137
0.107892
0.107591
0.107239
0.106838
0.106395
0.105915
0.105405
0.104872
0.104325
0.103771
0.103219
0.102676
0.102151
0.10165
0.101179
0.100742
0.100342
0.0999808
0.108475
0.108412
0.108287
0.108101
0.107856
0.107556
0.107203
0.106803
0.10636
0.10588
0.105371
0.104839
0.104292
0.103739
0.103188
0.102647
0.102123
0.101624
0.101154
0.100719
0.10032
0.0999602
0.108438
0.108375
0.10825
0.108064
0.107819
0.107518
0.107165
0.106765
0.106322
0.105843
0.105334
0.104803
0.104258
0.103706
0.103156
0.102616
0.102094
0.101596
0.101128
0.100694
0.100297
0.0999387
0.1084
0.108337
0.108211
0.108025
0.10778
0.107479
0.107126
0.106726
0.106283
0.105804
0.105296
0.104765
0.104221
0.10367
0.103122
0.102583
0.102063
0.101567
0.101101
0.100669
0.100273
0.0999164
0.10836
0.108297
0.108171
0.107985
0.107739
0.107438
0.107085
0.106684
0.106242
0.105763
0.105255
0.104725
0.104182
0.103632
0.103085
0.102549
0.10203
0.101536
0.101072
0.100642
0.100249
0.0998932
0.10832
0.108257
0.108131
0.107943
0.107697
0.107396
0.107042
0.106641
0.106198
0.10572
0.105212
0.104683
0.10414
0.103592
0.103047
0.102512
0.101995
0.101503
0.101041
0.100614
0.100222
0.0998691
0.10828
0.108216
0.108089
0.107901
0.107654
0.107352
0.106997
0.106596
0.106153
0.105674
0.105167
0.104638
0.104097
0.10355
0.103006
0.102473
0.101959
0.101469
0.101009
0.100584
0.100195
0.099844
0.108239
0.108175
0.108048
0.107859
0.107611
0.107307
0.106951
0.106549
0.106105
0.105626
0.105119
0.104591
0.10405
0.103505
0.102963
0.102432
0.10192
0.101433
0.100976
0.100553
0.100167
0.0998179
0.1082
0.108135
0.108007
0.107816
0.107566
0.107261
0.106904
0.1065
0.106055
0.105576
0.105069
0.104541
0.104001
0.103457
0.102917
0.102389
0.101879
0.101395
0.100941
0.100521
0.100137
0.0997908
0.108162
0.108097
0.107967
0.107774
0.107522
0.107214
0.106855
0.10645
0.106004
0.105523
0.105016
0.104489
0.10395
0.103407
0.102869
0.102343
0.101836
0.101355
0.100904
0.100487
0.100106
0.0997627
0.108128
0.108061
0.107928
0.107733
0.107478
0.107167
0.106805
0.106397
0.10595
0.105468
0.10496
0.104433
0.103895
0.103354
0.102818
0.102294
0.10179
0.101312
0.100865
0.100451
0.100074
0.0997335
0.108099
0.108029
0.107893
0.107693
0.107434
0.107119
0.106754
0.106343
0.105893
0.10541
0.104902
0.104375
0.103838
0.103298
0.102764
0.102243
0.101742
0.101268
0.100824
0.100414
0.10004
0.0997033
0.108077
0.108003
0.107862
0.107656
0.107391
0.107071
0.106702
0.106287
0.105835
0.10535
0.10484
0.104313
0.103777
0.103239
0.102707
0.102189
0.101692
0.101221
0.100781
0.100375
0.100005
0.099672
0.108067
0.107985
0.107835
0.107621
0.107349
0.107023
0.106648
0.106229
0.105773
0.105286
0.104776
0.104248
0.103713
0.103176
0.102647
0.102132
0.101639
0.101172
0.100736
0.100335
0.0999691
0.0996396
0.108133
0.108104
0.108302
0.108272
0.108265
0.108249
0.10824
0.108201
0.108241
0.108173
0.108219
0.108195
0.108231
0.108174
0.108218
0.108178
0.108163
0.108141
0.10819
0.108231
0.108214
0.10817
0.108235
0.108195
0.108219
0.108235
0.108194
0.10819
0.108221
0.108236
0.108221
0.10825
0.108183
0.108155
0.109008
0.108156
0.109246
0.107363
0.108192
0.10818
0.108209
0.108236
0.108252
0.108318
0.108366
0.108398
0.108463
0.10836
0.108511
0.108291
0.108666
0.108507
0.108678
0.108376
0.108281
0.107207
0.108593
0.107556
0.108885
0.108883
0.109142
0.108861
0.108578
0.108723
0.109281
0.108324
0.109253
0.108891
0.109309
0.108574
0.109424
0.108476
0.109318
0.109124
0.109136
0.108296
0.109549
0.108364
0.10907
0.109019
0.109085
0.107907
0.109249
0.108952
0.108879
0.108199
0.109466
0.108718
0.109031
0.108014
0.108492
0.10778
0.109195
0.108705
0.107964
0.107847
0.109011
0.107671
0.109076
0.108602
0.108608
0.107756
0.108904
0.108488
0.109015
0.108991
0.109177
0.10916
0.107576
0.107658
0.109375
0.109499
0.107379
0.108481
0.109075
0.109332
0.108313
0.109452
0.108432
0.10809
0.10944
0.109409
0.108164
0.107971
0.109479
0.108815
0.108481
0.10928
0.107864
0.10868
0.109263
0.108812
0.109405
0.109212
0.109207
0.109478
0.108839
0.108458
0.107914
0.108323
0.107801
0.109582
0.108571
0.109401
0.108659
0.108739
0.107751
0.108858
0.109502
0.109057
0.108146
0.107355
0.108504
0.107461
0.108596
0.108835
0.108276
0.10877
0.1083
0.108367
0.10887
0.108391
0.108481
0.109044
0.108887
0.107886
0.107763
0.108423
0.109148
0.107349
0.108278
0.108744
0.109179
0.107453
0.108336
0.10775
0.108626
0.109551
0.109071
0.108798
0.108477
0.10912
0.10893
0.109168
0.109538
0.109098
0.108785
0.109337
0.109601
0.10888
0.108005
0.108678
0.108231
0.108448
0.107444
0.108899
0.109435
0.108785
0.10792
0.109415
0.109223
0.108627
0.108226
0.109013
0.109358
0.108679
0.108244
0.108363
0.108244
0.10725
0.108139
0.107949
0.108562
0.108043
0.108599
0.10886
0.108122
0.108918
0.108293
0.109301
0.108441
0.108745
0.108599
0.108572
0.10913
0.108302
0.108626
0.109032
0.109241
0.108875
0.10907
0.109183
0.109429
0.108592
0.108418
0.107561
0.108195
0.109394
0.109627
0.107453
0.108248
0.109297
0.109605
0.107997
0.108898
0.109475
0.109024
0.10717
0.10798
0.107709
0.107253
0.109155
0.109006
0.108821
0.109336
0.109249
0.10887
0.108545
0.108383
0.107794
0.108356
0.109188
0.109338
0.10938
0.109579
0.10934
0.108912
0.108953
0.109017
0.107743
0.107577
0.109349
0.109163
0.109201
0.109267
0.109061
0.109329
0.108579
0.108212
0.109274
0.108771
0.108754
0.108791
0.108275
0.108839
0.108685
0.108834
0.108097
0.108621
0.108492
0.108249
0.108381
0.10894
0.109337
0.109417
0.108176
0.107718
0.107869
0.107566
0.109522
0.109297
0.10889
0.109287
0.108664
0.10867
0.108985
0.109055
0.108361
0.108661
0.108402
0.108846
0.109625
0.109261
0.109267
0.109526
0.107974
0.108329
0.10914
0.108559
0.109053
0.109101
0.108528
0.108458
0.107615
0.108023
0.108148
0.108424
0.108129
0.108029
0.10877
0.108488
0.108316
0.108208
0.108308
0.108576
0.108799
0.109053
0.108333
0.108303
0.10874
0.109169
0.108741
0.108624
0.107688
0.108127
0.108758
0.108501
0.108671
0.108778
0.108654
0.109046
0.108213
0.107909
0.108801
0.10889
0.108548
0.108548
0.108524
0.108944
0.108477
0.108244
0.108631
0.108987
0.108306
0.108015
0.10868
0.108489
0.10895
0.108979
0.109105
0.109157
0.109092
0.108794
0.109032
0.108874
0.108596
0.108788
0.108987
0.108593
0.108472
0.108869
0.10859
0.108348
0.108158
0.107932
0.109227
0.109258
0.108807
0.109046
0.109351
0.109183
0.108108
0.108312
0.107294
0.107675
0.109284
0.108957
0.109296
0.10954
0.108115
0.10837
0.108539
0.10831
0.109008
0.109027
0.107571
0.107803
0.108499
0.108239
0.109046
0.109335
0.108248
0.108031
0.108968
0.108948
0.108813
0.109117
0.109428
0.1093
0.109256
0.109159
0.108268
0.108439
0.1092
0.109363
0.108711
0.108903
0.109179
0.109103
0.108181
0.108274
0.108158
0.107745
0.109529
0.109506
0.107808
0.108136
0.108844
0.108608
0.108561
0.108575
0.107577
0.107198
0.109022
0.109284
0.107332
0.107305
0.107438
0.107377
0.108
0.107607
0.10955
0.109437
0.108743
0.108924
0.109186
0.109183
0.108653
0.108582
0.109542
0.109547
0.10813
0.108417
0.108249
0.108266
0.109622
0.109387
0.108361
0.108364
0.108463
0.108254
0.108286
0.108494
0.108991
0.109242
0.108819
0.108637
0.108444
0.108426
0.108702
0.108684
0.107587
0.107928
0.108876
0.108915
0.108303
0.108495
0.110168
0.109209
0.110146
0.109411
0.109289
0.109316
0.109433
0.109485
0.109544
0.109559
0.10966
0.109631
0.109809
0.109666
0.109862
0.109757
0.109922
0.109921
0.110124
0.109783
0.110242
0.110039
0.109838
0.109485
0.109836
0.110268
0.110171
0.109871
0.11033
0.109953
0.110267
0.109787
0.110279
0.109976
0.110033
0.110004
0.110275
0.109681
0.110289
0.109709
0.110128
0.110145
0.110236
0.109632
0.109877
0.109887
0.110146
0.109531
0.110098
0.109712
0.11011
0.109994
0.11017
0.109521
0.109648
0.109876
0.109521
0.11015
0.110283
0.109787
0.10958
0.110038
0.109647
0.11017
0.110232
0.109719
0.11025
0.109869
0.11029
0.110024
0.109712
0.110017
0.10957
0.110175
0.110172
0.109838
0.109878
0.109767
0.109743
0.110194
0.11014
0.110147
0.109696
0.109985
0.110254
0.110327
0.110133
0.11024
0.109813
0.109573
0.110299
0.110058
0.110189
0.109936
0.110191
0.110063
0.109939
0.109864
0.109945
0.109707
0.109787
0.110057
0.110093
0.11009
0.109939
0.109503
0.109888
0.109778
0.110199
0.109989
0.109652
0.109435
0.110307
0.11012
0.109916
0.10948
0.11002
0.109634
0.110191
0.110297
0.110085
0.109905
0.110342
0.110164
0.109855
0.110008
0.109586
0.109703
0.110039
0.109828
0.10995
0.110147
0.109885
0.109738
0.110186
0.110242
0.110076
0.110157
0.109863
0.110065
0.110062
0.109854
0.109917
0.109708
0.109911
0.110094
0.110238
0.10999
0.109709
0.109485
0.110078
0.110131
0.110177
0.110186
0.110096
0.110039
0.109602
0.109838
0.109897
0.109807
0.110323
0.11032
0.109722
0.109456
0.110242
0.110267
0.110341
0.110253
0.110292
0.110208
0.109781
0.109629
0.109723
0.109998
0.109959
0.109733
0.110222
0.110143
0.110108
0.109945
0.110049
0.110107
0.109662
0.109535
0.109408
0.10968
0.109605
0.109412
0.109509
0.10972
0.109702
0.109898
0.109554
0.109771
0.110051
0.109797
0.110292
0.110348
0.10963
0.109706
0.110169
0.110075
0.110329
0.110248
0.110006
0.109981
0.110197
0.110195
0.110231
0.110194
0.11016
0.109945
0.109858
0.109794
0.11033
0.110249
0.1099
0.110024
0.109669
0.109931
0.109975
0.109973
0.109396
0.109593
0.110125
0.110156
0.109869
0.109966
0.110201
0.110171
0.110099
0.110229
0.109741
0.109794
0.109907
0.109956
0.110274
0.110188
0.110188
0.110055
0.109757
0.109752
0.109556
0.109656
0.110228
0.110216
0.110074
0.110094
0.110075
0.109978
0.110008
0.11005
0.109772
0.109765
0.109736
0.109778
0.109812
0.109664
0.10998
0.110029
0.109869
0.10996
0.110092
0.110146
0.109876
0.109675
0.109998
0.110118
0.109996
0.10999
0.110093
0.109937
0.109461
0.109382
0.110205
0.110246
0.110204
0.110169
0.110042
0.110084
0.110307
0.110324
0.109796
0.109927
0.109716
0.109879
0.110284
0.110267
0.110043
0.109856
0.109781
0.109868
0.109895
0.110057
0.109647
0.109855
0.109725
0.109769
0.110129
0.110164
0.109958
0.109914
0.11034
0.110309
0.1102
0.110193
0.1102
0.110195
0.110205
0.110201
0.110214
0.110213
0.110228
0.110228
0.110245
0.110246
0.110264
0.110267
0.110286
0.11029
0.110308
0.110313
0.11033
0.110334
0.110349
0.110352
0.110364
0.110364
0.110373
0.110369
0.110374
0.110364
0.110364
0.110347
0.11037
0.110336
0.110202
0.110197
0.110208
0.110205
0.110218
0.110216
0.110232
0.110233
0.110251
0.110253
0.110272
0.110275
0.110295
0.110299
0.110319
0.110325
0.110344
0.11035
0.110367
0.110372
0.110387
0.11039
0.110402
0.110402
0.11041
0.110405
0.110409
0.110398
0.110397
0.110379
0.109487
0.109064
0.110147
0.109409
0.109158
0.109187
0.109324
0.10938
0.109497
0.109274
0.10961
0.109566
0.109744
0.109689
0.109922
0.10955
0.110082
0.109852
0.110128
0.109667
0.110321
0.110003
0.109837
0.110273
0.110186
0.109704
0.110182
0.109763
0.110245
0.109937
0.110357
0.109833
0.11007
0.110212
0.110278
0.10977
0.110221
0.109795
0.110169
0.11014
0.110261
0.109696
0.109895
0.10972
0.110163
0.110079
0.110124
0.10973
0.110044
0.110052
0.10952
0.110157
0.110048
0.109861
0.109647
0.109665
0.109519
0.110153
0.110301
0.109733
0.109841
0.110373
0.109835
0.110307
0.110247
0.109652
0.110198
0.109644
0.109631
0.110027
0.10977
0.110197
0.109844
0.10952
0.109908
0.109722
0.110316
0.109801
0.110097
0.110219
0.109811
0.109612
0.109945
0.110376
0.110242
0.110354
0.110177
0.110051
0.110037
0.109648
0.109552
0.110053
0.109652
0.11012
0.109871
0.110207
0.110093
0.110092
0.109888
0.109415
0.109677
0.109485
0.110111
0.109741
0.109981
0.109889
0.110189
0.110357
0.110209
0.110116
0.109542
0.109806
0.109682
0.110051
0.110281
0.110381
0.110142
0.110347
0.109492
0.109969
0.109967
0.110174
0.109432
0.10974
0.110166
0.110278
0.110027
0.109873
0.109816
0.109712
0.109801
0.109964
0.10937
0.10961
0.109878
0.109809
0.110165
0.110192
0.110193
0.109933
0.110309
0.11037
0.110261
0.110218
0.110085
0.110005
0.109793
0.110099
0.109877
0.110177
0.110072
0.109842
0.109556
0.10996
0.109613
0.110009
0.109658
0.109918
0.109707
0.109535
0.109954
0.110126
0.110283
0.110368
0.10949
0.109789
0.110353
0.110286
0.109583
0.109861
0.110119
0.110225
0.109452
0.109447
0.109684
0.109965
0.109862
0.109736
0.110148
0.109902
0.109725
0.109451
0.110324
0.110241
0.110308
0.110342
0.110266
0.110299
0.110115
0.110171
0.109683
0.109503
0.109663
0.109528
0.109768
0.10957
0.109989
0.110217
0.110179
0.110034
0.110097
0.11008
0.110201
0.110252
0.110276
0.110175
0.110188
0.110149
0.109898
0.109761
0.109612
0.109448
0.110087
0.109881
0.110011
0.109754
0.110165
0.109982
0.109942
0.110153
0.109903
0.10969
0.10991
0.109812
0.110233
0.110116
0.1103
0.110123
0.109663
0.109897
0.110007
0.110022
0.109743
0.109899
0.110266
0.110237
0.109994
0.110044
0.110216
0.110129
0.109931
0.109823
0.109757
0.109578
0.109616
0.109459
0.110287
0.110331
0.1099
0.10985
0.1102
0.110053
0.110219
0.110066
0.110339
0.110387
0.109347
0.109262
0.109933
0.109999
0.110073
0.110023
0.110054
0.109877
0.110242
0.110149
0.109982
0.109992
0.110184
0.110302
0.110079
0.109977
0.109591
0.10967
0.109966
0.109858
0.110079
0.109983
0.109892
0.109673
0.109586
0.109788
0.110048
0.109951
0.110132
0.110266
0.109564
0.109688
0.109735
0.109797
0.110017
0.110066
0.109893
0.109915
0.110304
0.110248
0.110024
0.109954
0.109692
0.109703
0.109829
0.109653
0.109822
0.10971
0.109739
0.109599
0.10999
0.110105
0.110341
0.110315
0.110194
0.110143
0.109939
0.10997
0.109631
0.109445
0.109946
0.109913
0.107589
0.108168
0.109143
0.107214
0.1082
0.108186
0.10825
0.108264
0.1083
0.108308
0.108421
0.108389
0.10852
0.108251
0.108526
0.108474
0.108604
0.108679
0.108959
0.108416
0.108874
0.108086
0.109174
0.107338
0.107357
0.108885
0.109031
0.108594
0.108833
0.108676
0.109013
0.108433
0.109384
0.108818
0.109249
0.108466
0.108994
0.108554
0.109273
0.108227
0.109084
0.108444
0.109258
0.108529
0.109379
0.108419
0.108684
0.109013
0.109213
0.108099
0.10941
0.108153
0.108553
0.108634
0.109309
0.108
0.108382
0.108375
0.109081
0.108536
0.10915
0.107974
0.108989
0.108354
0.108931
0.107577
0.109163
0.10809
0.108149
0.108255
0.108862
0.108228
0.108142
0.107604
0.109018
0.107465
0.109069
0.109252
0.107852
0.108023
0.109352
0.109317
0.108095
0.109473
0.108211
0.109416
0.108331
0.10862
0.109275
0.108286
0.109062
0.108894
0.109175
0.10932
0.108233
0.108352
0.109212
0.108343
0.108683
0.107739
0.108889
0.109175
0.109173
0.109022
0.109542
0.108134
0.109071
0.108383
0.108189
0.109279
0.108765
0.109529
0.108724
0.108242
0.109045
0.10806
0.107351
0.108119
0.107609
0.109337
0.108704
0.109131
0.107915
0.108631
0.108355
0.108737
0.108331
0.108404
0.107367
0.108756
0.108862
0.108612
0.109406
0.107748
0.107282
0.109129
0.10892
0.10819
0.107663
0.108623
0.108294
0.109169
0.108448
0.108154
0.107752
0.109069
0.109444
0.108841
0.10868
0.108274
0.108537
0.109406
0.108658
0.107922
0.107401
0.108197
0.108598
0.109013
0.109427
0.108513
0.109324
0.108868
0.108191
0.109006
0.109511
0.108213
0.108775
0.108765
0.108278
0.108235
0.108392
0.109382
0.109151
0.109364
0.108914
0.109455
0.108817
0.107994
0.108405
0.108532
0.108504
0.108257
0.108813
0.109209
0.109058
0.108484
0.10869
0.10881
0.109015
0.10844
0.1089
0.108168
0.10893
0.108506
0.10866
0.107768
0.10752
0.107945
0.107647
0.108499
0.108242
0.109
0.108451
0.10907
0.108566
0.107477
0.108012
0.109063
0.108874
0.109057
0.109177
0.107374
0.10789
0.107561
0.107209
0.108892
0.109124
0.108734
0.10851
0.108958
0.109254
0.10907
0.109416
0.107899
0.108205
0.109181
0.108832
0.109272
0.108831
0.107956
0.108557
0.107312
0.107873
0.108998
0.109241
0.109051
0.109243
0.107683
0.108133
0.107854
0.10767
0.108501
0.108584
0.108179
0.108334
0.109495
0.109125
0.109474
0.109182
0.109162
0.1093
0.108607
0.108535
0.108588
0.108763
0.108468
0.108343
0.108471
0.108381
0.108619
0.108052
0.109319
0.109563
0.108738
0.108612
0.109235
0.109506
0.108777
0.108808
0.108519
0.108078
0.108331
0.108604
0.109475
0.109317
0.108853
0.108914
0.107759
0.108387
0.108595
0.108719
0.108469
0.108387
0.108825
0.109191
0.10921
0.109547
0.109152
0.108827
0.108819
0.108712
0.108303
0.108011
0.108748
0.108466
0.108905
0.108561
0.10927
0.109398
0.108959
0.109227
0.107911
0.108015
0.108309
0.108416
0.109454
0.109235
0.108837
0.108806
0.108949
0.108868
0.108228
0.10838
0.107866
0.108463
0.108855
0.10857
0.108775
0.108674
0.107799
0.108261
0.10829
0.108707
0.108226
0.10821
0.108147
0.108595
0.108407
0.108473
0.108925
0.108755
0.108824
0.108311
0.10859
0.108725
0.109219
0.109086
0.108585
0.108844
0.108254
0.107812
0.109164
0.108956
0.109139
0.109301
0.108551
0.108283
0.108328
0.108373
0.108059
0.108494
0.109055
0.10926
0.109054
0.108941
0.107677
0.107305
0.109284
0.109192
0.109139
0.109006
0.108364
0.108644
0.108551
0.108933
0.108314
0.107885
0.108912
0.108892
0.108778
0.108882
0.109253
0.108927
0.108014
0.107972
0.108696
0.108728
0.109215
0.109187
0.108728
0.10851
0.107777
0.107824
0.108758
0.108662
0.108652
0.108555
0.107382
0.107587
0.10832
0.108278
0.109004
0.109271
0.108801
0.108975
0.108643
0.108304
0.107176
0.107581
0.107822
0.107494
0.108967
0.1092
0.109019
0.109271
0.109272
0.109007
0.107559
0.107977
0.109068
0.108777
0.108529
0.108266
0.109344
0.10954
0.10884
0.108586
0.109313
0.109364
0.108319
0.108334
0.107843
0.108146
0.10949
0.109497
0.108197
0.108292
0.107555
0.107244
0.108806
0.109011
0.109014
0.108919
0.109435
0.109419
0.108331
0.108379
0.109068
0.108946
0.10853
0.108575
0.108796
0.108744
0.108985
0.108729
0.107742
0.107691
0.108428
0.108192
0.108269
0.10829
0.108128
0.108157
0.108165
0.108209
0.108189
0.108245
0.108203
0.108239
0.108215
0.108248
0.108216
0.108248
0.108215
0.108251
0.108228
0.108267
0.108251
0.108192
0.108256
0.10819
0.108257
0.108194
0.108259
0.108203
0.108224
0.108179
0.108252
0.108238
0.108255
0.10823
0.108224
0.108238
0.0999275
0.0996335
0.0993748
0.0991482
0.0989499
0.0987759
0.0986222
0.0984851
0.0983614
0.0982481
0.098143
0.0980443
0.0979507
0.0978614
0.0977758
0.0976939
0.0976157
0.0975416
0.0974719
0.0974071
0.0973479
0.0972946
0.0972479
0.0972083
0.097176
0.0971515
0.097135
0.0971267
0.0999267
0.0996327
0.099374
0.0991474
0.0989491
0.0987751
0.0986214
0.0984843
0.0983606
0.0982474
0.0981423
0.0980436
0.09795
0.0978606
0.0977751
0.0976931
0.097615
0.0975408
0.0974711
0.0974064
0.0973471
0.0972939
0.0972472
0.0972075
0.0971753
0.0971508
0.0971343
0.097126
0.099925
0.099631
0.0993724
0.0991458
0.0989475
0.0987735
0.0986198
0.0984828
0.0983591
0.0982458
0.0981408
0.0980421
0.0979485
0.0978591
0.0977736
0.0976917
0.0976135
0.0975394
0.0974697
0.097405
0.0973457
0.0972925
0.0972458
0.0972061
0.0971739
0.0971494
0.0971329
0.0971246
0.0999224
0.0996285
0.0993699
0.0991434
0.0989451
0.0987712
0.0986175
0.0984805
0.0983568
0.0982436
0.0981385
0.0980398
0.0979463
0.0978569
0.0977714
0.0976895
0.0976113
0.0975372
0.0974675
0.0974028
0.0973435
0.0972903
0.0972436
0.097204
0.0971717
0.0971472
0.0971307
0.0971225
0.099919
0.0996252
0.0993666
0.0991402
0.098942
0.098768
0.0986144
0.0984774
0.0983538
0.0982406
0.0981355
0.0980369
0.0979433
0.097854
0.0977685
0.0976866
0.0976084
0.0975343
0.0974646
0.0973999
0.0973407
0.0972874
0.0972408
0.0972011
0.0971689
0.0971444
0.0971279
0.0971196
0.0999148
0.099621
0.0993626
0.0991362
0.098938
0.0987641
0.0986106
0.0984736
0.09835
0.0982368
0.0981318
0.0980332
0.0979396
0.0978503
0.0977648
0.0976829
0.0976048
0.0975307
0.097461
0.0973963
0.0973371
0.0972839
0.0972372
0.0971975
0.0971653
0.0971408
0.0971243
0.0971161
0.0999098
0.0996161
0.0993577
0.0991314
0.0989333
0.0987595
0.098606
0.0984691
0.0983455
0.0982323
0.0981273
0.0980287
0.0979352
0.0978459
0.0977604
0.0976786
0.0976004
0.0975263
0.0974567
0.097392
0.0973328
0.0972796
0.0972329
0.0971933
0.097161
0.0971366
0.0971201
0.0971118
0.0999039
0.0996103
0.0993521
0.0991258
0.0989278
0.0987541
0.0986006
0.0984638
0.0983402
0.0982271
0.0981222
0.0980236
0.0979301
0.0978408
0.0977553
0.0976735
0.0975954
0.0975213
0.0974517
0.097387
0.0973278
0.0972746
0.0972279
0.0971883
0.0971561
0.0971316
0.0971151
0.0971069
0.0998973
0.0996038
0.0993456
0.0991195
0.0989216
0.0987479
0.0985945
0.0984577
0.0983342
0.0982212
0.0981163
0.0980177
0.0979242
0.097835
0.0977495
0.0976677
0.0975896
0.0975155
0.0974459
0.0973813
0.0973221
0.0972689
0.0972223
0.0971826
0.0971504
0.097126
0.0971095
0.0971012
0.0998899
0.0995965
0.0993385
0.0991124
0.0989146
0.098741
0.0985877
0.098451
0.0983276
0.0982145
0.0981097
0.0980111
0.0979177
0.0978285
0.097743
0.0976612
0.0975831
0.0975091
0.0974395
0.0973749
0.0973157
0.0972625
0.0972159
0.0971763
0.0971441
0.0971196
0.0971032
0.0970949
0.0998817
0.0995885
0.0993305
0.0991046
0.0989069
0.0987334
0.0985802
0.0984436
0.0983202
0.0982072
0.0981024
0.0980039
0.0979105
0.0978213
0.0977358
0.0976541
0.097576
0.097502
0.0974324
0.0973678
0.0973086
0.0972555
0.0972089
0.0971693
0.0971371
0.0971126
0.0970962
0.0970879
0.0998727
0.0995797
0.0993219
0.0990961
0.0988985
0.0987252
0.098572
0.0984355
0.0983121
0.0981992
0.0980944
0.0979959
0.0979025
0.0978134
0.097728
0.0976462
0.0975682
0.0974942
0.0974246
0.09736
0.0973009
0.0972478
0.0972012
0.0971616
0.0971294
0.097105
0.0970885
0.0970803
0.099863
0.0995702
0.0993126
0.0990869
0.0988895
0.0987162
0.0985632
0.0984267
0.0983034
0.0981905
0.0980858
0.0979873
0.097894
0.0978048
0.0977195
0.0976377
0.0975597
0.0974857
0.0974162
0.0973516
0.0972925
0.0972394
0.0971928
0.0971532
0.0971211
0.0970966
0.0970802
0.0970719
0.0998526
0.09956
0.0993026
0.0990771
0.0988798
0.0987066
0.0985537
0.0984173
0.098294
0.0981812
0.0980765
0.0979781
0.0978848
0.0977956
0.0977103
0.0976286
0.0975506
0.0974766
0.0974071
0.0973425
0.0972834
0.0972303
0.0971838
0.0971442
0.0971121
0.0970877
0.0970712
0.097063
0.0998415
0.0995491
0.0992919
0.0990666
0.0988694
0.0986964
0.0985436
0.0984072
0.0982841
0.0981713
0.0980666
0.0979682
0.0978749
0.0977858
0.0977005
0.0976188
0.0975408
0.0974668
0.0973973
0.0973328
0.0972737
0.0972207
0.0971741
0.0971346
0.0971025
0.097078
0.0970616
0.0970534
0.0998297
0.0995376
0.0992806
0.0990555
0.0988585
0.0986856
0.0985328
0.0983966
0.0982735
0.0981608
0.0980561
0.0979578
0.0978645
0.0977754
0.0976901
0.0976084
0.0975304
0.0974565
0.097387
0.0973225
0.0972634
0.0972104
0.0971639
0.0971243
0.0970922
0.0970678
0.0970514
0.0970432
0.0998172
0.0995254
0.0992686
0.0990437
0.0988469
0.0986742
0.0985215
0.0983854
0.0982623
0.0981496
0.098045
0.0979467
0.0978534
0.0977643
0.097679
0.0975973
0.0975194
0.0974455
0.097376
0.0973115
0.0972525
0.0971995
0.097153
0.0971135
0.0970814
0.097057
0.0970406
0.0970323
0.0998041
0.0995126
0.0992561
0.0990314
0.0988348
0.0986622
0.0985097
0.0983736
0.0982506
0.098138
0.0980334
0.0979351
0.0978418
0.0977527
0.0976674
0.0975857
0.0975078
0.0974339
0.0973645
0.0973
0.097241
0.097188
0.0971415
0.097102
0.0970699
0.0970455
0.0970291
0.0970209
0.0997904
0.0994992
0.099243
0.0990186
0.0988222
0.0986497
0.0984973
0.0983613
0.0982384
0.0981258
0.0980212
0.0979229
0.0978296
0.0977406
0.0976553
0.0975736
0.0974957
0.0974218
0.0973523
0.0972878
0.0972288
0.0971759
0.0971294
0.0970899
0.0970579
0.0970335
0.0970171
0.0970089
0.099776
0.0994852
0.0992293
0.0990052
0.098809
0.0986367
0.0984844
0.0983485
0.0982256
0.0981131
0.0980085
0.0979102
0.0978169
0.0977279
0.0976425
0.0975609
0.0974829
0.0974091
0.0973396
0.0972752
0.0972162
0.0971632
0.0971168
0.0970773
0.0970453
0.0970209
0.0970046
0.0969963
0.099761
0.0994706
0.0992151
0.0989913
0.0987953
0.0986232
0.0984711
0.0983352
0.0982124
0.0980999
0.0979953
0.097897
0.0978037
0.0977146
0.0976293
0.0975476
0.0974697
0.0973958
0.0973264
0.0972619
0.097203
0.09715
0.0971036
0.0970642
0.0970321
0.0970078
0.0969914
0.0969832
0.0997453
0.0994554
0.0992004
0.0989769
0.0987812
0.0986093
0.0984573
0.0983215
0.0981988
0.0980862
0.0979817
0.0978834
0.0977901
0.0977009
0.0976156
0.0975339
0.097456
0.0973821
0.0973126
0.0972482
0.0971892
0.0971363
0.0970899
0.0970505
0.0970184
0.0969941
0.0969778
0.0969696
0.099729
0.0994397
0.0991851
0.098962
0.0987666
0.0985949
0.0984431
0.0983074
0.0981847
0.0980722
0.0979676
0.0978693
0.0977759
0.0976868
0.0976014
0.0975197
0.0974417
0.0973678
0.0972984
0.0972339
0.097175
0.0971221
0.0970757
0.0970363
0.0970043
0.0969799
0.0969636
0.0969554
0.0997122
0.0994235
0.0991694
0.0989467
0.0987516
0.0985802
0.0984285
0.0982929
0.0981702
0.0980577
0.0979531
0.0978548
0.0977614
0.0976722
0.0975868
0.097505
0.097427
0.0973531
0.0972837
0.0972192
0.0971603
0.0971074
0.097061
0.0970216
0.0969896
0.0969653
0.0969489
0.0969407
0.0996946
0.0994066
0.0991532
0.098931
0.0987362
0.098565
0.0984135
0.0982781
0.0981554
0.0980429
0.0979383
0.0978399
0.0977465
0.0976572
0.0975717
0.0974899
0.0974119
0.0973379
0.0972685
0.097204
0.0971451
0.0970922
0.0970458
0.0970064
0.0969744
0.0969501
0.0969338
0.0969256
0.0996765
0.0993893
0.0991365
0.0989148
0.0987204
0.0985495
0.0983982
0.0982629
0.0981403
0.0980278
0.0979231
0.0978247
0.0977312
0.0976418
0.0975563
0.0974744
0.0973963
0.0973224
0.0972529
0.0971884
0.0971295
0.0970765
0.0970302
0.0969908
0.0969588
0.0969345
0.0969182
0.09691
0.0996577
0.0993713
0.0991193
0.0988982
0.0987043
0.0985337
0.0983826
0.0982474
0.0981249
0.0980123
0.0979076
0.0978091
0.0977155
0.0976261
0.0975405
0.0974586
0.0973804
0.0973064
0.0972369
0.0971724
0.0971134
0.0970605
0.0970141
0.0969748
0.0969428
0.0969185
0.0969022
0.096894
0.0996382
0.0993528
0.0991016
0.0988811
0.0986878
0.0985176
0.0983667
0.0982316
0.0981091
0.0979966
0.0978919
0.0977933
0.0976996
0.0976101
0.0975244
0.0974424
0.0973641
0.09729
0.0972205
0.097156
0.097097
0.0970441
0.0969977
0.0969583
0.0969264
0.0969021
0.0968858
0.0968776
0.099618
0.0993338
0.0990834
0.0988637
0.0986709
0.0985011
0.0983505
0.0982156
0.0980932
0.0979807
0.0978759
0.0977772
0.0976834
0.0975938
0.0975079
0.0974258
0.0973475
0.0972734
0.0972038
0.0971392
0.0970802
0.0970272
0.0969809
0.0969415
0.0969095
0.0968853
0.096869
0.0968608
0.0995971
0.0993141
0.0990648
0.0988459
0.0986538
0.0984844
0.0983341
0.0981994
0.098077
0.0979645
0.0978596
0.0977608
0.0976669
0.0975772
0.0974912
0.097409
0.0973306
0.0972564
0.0971867
0.0971221
0.097063
0.0970101
0.0969637
0.0969243
0.0968924
0.0968681
0.0968518
0.0968436
0.0995755
0.0992939
0.0990457
0.0988278
0.0986363
0.0984675
0.0983175
0.098183
0.0980607
0.0979482
0.0978432
0.0977443
0.0976503
0.0975604
0.0974743
0.0973919
0.0973134
0.0972391
0.0971693
0.0971047
0.0970456
0.0969926
0.0969462
0.0969068
0.0968749
0.0968506
0.0968343
0.0968261
0.0995531
0.099273
0.0990261
0.0988092
0.0986186
0.0984503
0.0983007
0.0981664
0.0980442
0.0979317
0.0978267
0.0977276
0.0976334
0.0975434
0.0974571
0.0973746
0.097296
0.0972215
0.0971517
0.097087
0.0970278
0.0969748
0.0969284
0.096889
0.0968571
0.0968328
0.0968165
0.0968083
0.09953
0.0992516
0.0990061
0.0987903
0.0986005
0.0984329
0.0982838
0.0981497
0.0980276
0.0979151
0.09781
0.0977108
0.0976165
0.0975262
0.0974398
0.0973571
0.0972784
0.0972038
0.0971338
0.097069
0.0970098
0.0969568
0.0969104
0.096871
0.096839
0.0968147
0.0967984
0.0967902
0.099506
0.0992295
0.0989856
0.0987711
0.0985823
0.0984153
0.0982667
0.0981329
0.098011
0.0978984
0.0977932
0.0976939
0.0975994
0.0975089
0.0974223
0.0973395
0.0972605
0.0971858
0.0971158
0.0970509
0.0969916
0.0969385
0.096892
0.0968526
0.0968206
0.0967964
0.0967801
0.0967719
0.0994813
0.0992068
0.0989646
0.0987515
0.0985637
0.0983976
0.0982495
0.098116
0.0979942
0.0978817
0.0977764
0.0976769
0.0975822
0.0974915
0.0974047
0.0973217
0.0972425
0.0971677
0.0970975
0.0970325
0.0969732
0.09692
0.0968735
0.0968341
0.0968021
0.0967778
0.0967615
0.0967533
0.0994557
0.0991834
0.0989431
0.0987316
0.098545
0.0983798
0.0982322
0.0980991
0.0979774
0.0978649
0.0977595
0.0976599
0.0975649
0.0974741
0.097387
0.0973038
0.0972244
0.0971494
0.0970791
0.097014
0.0969546
0.0969014
0.0968548
0.0968153
0.0967833
0.096759
0.0967427
0.0967345
0.0994293
0.0991595
0.0989213
0.0987113
0.0985261
0.0983618
0.0982149
0.0980821
0.0979607
0.0978482
0.0977427
0.0976429
0.0975477
0.0974566
0.0973693
0.0972858
0.0972063
0.097131
0.0970606
0.0969953
0.0969358
0.0968825
0.0968359
0.0967964
0.0967644
0.0967401
0.0967237
0.0967155
0.0994021
0.0991349
0.0988989
0.0986908
0.098507
0.0983437
0.0981975
0.0980652
0.097944
0.0978315
0.0977259
0.0976259
0.0975305
0.0974391
0.0973515
0.0972678
0.097188
0.0971126
0.0970419
0.0969766
0.0969169
0.0968636
0.0968169
0.0967774
0.0967453
0.096721
0.0967046
0.0966964
0.0993741
0.0991098
0.0988762
0.0986701
0.0984878
0.0983256
0.0981802
0.0980483
0.0979273
0.0978148
0.0977092
0.0976089
0.0975133
0.0974216
0.0973337
0.0972497
0.0971697
0.0970941
0.0970232
0.0969577
0.096898
0.0968445
0.0967978
0.0967582
0.0967261
0.0967018
0.0966854
0.0966772
0.0993453
0.0990841
0.0988531
0.0986491
0.0984684
0.0983075
0.0981629
0.0980316
0.0979108
0.0977983
0.0976925
0.0975921
0.0974961
0.0974042
0.097316
0.0972317
0.0971514
0.0970755
0.0970045
0.0969388
0.096879
0.0968254
0.0967786
0.096739
0.0967068
0.0966825
0.0966661
0.0966579
0.108084
0.108092
0.108097
0.108097
0.108089
0.108077
0.107913
0.107931
0.107948
0.10796
0.107969
0.107976
0.107684
0.107714
0.107742
0.107768
0.10779
0.107812
0.107402
0.107444
0.107483
0.10752
0.107554
0.107587
0.107069
0.107122
0.107172
0.107219
0.107264
0.107307
0.106691
0.106754
0.106813
0.106869
0.106922
0.106973
0.106272
0.106343
0.10641
0.106474
0.106535
0.106592
0.105818
0.105896
0.10597
0.106039
0.106106
0.106169
0.105335
0.105418
0.105497
0.105571
0.105642
0.105709
0.10483
0.104916
0.104998
0.105076
0.10515
0.10522
0.104309
0.104397
0.104481
0.10456
0.104636
0.104707
0.10378
0.103868
0.103952
0.104032
0.104108
0.10418
0.10325
0.103337
0.10342
0.103499
0.103574
0.103645
0.102727
0.102811
0.102891
0.102968
0.103041
0.10311
0.102218
0.102298
0.102374
0.102447
0.102517
0.102584
0.101728
0.101803
0.101875
0.101944
0.10201
0.102073
0.101264
0.101333
0.101399
0.101463
0.101524
0.101583
0.100829
0.100892
0.100952
0.101011
0.101067
0.10112
0.100427
0.100483
0.100537
0.10059
0.100641
0.100689
0.100059
0.100108
0.100157
0.100203
0.100249
0.100293
0.0997252
0.0997687
0.0998111
0.0998524
0.0998926
0.0999315
0.0994257
0.0994634
0.0995004
0.0995365
0.0995719
0.0996062
0.0993157
0.0990578
0.0988297
0.098628
0.0984491
0.0982894
0.0981457
0.0980149
0.0978943
0.097782
0.097676
0.0975754
0.0974791
0.0973868
0.0972983
0.0972137
0.0971331
0.097057
0.0969858
0.0969199
0.0968599
0.0968063
0.0967594
0.0967197
0.0966875
0.0966632
0.0966468
0.0966386
0.0992854
0.0990311
0.098806
0.0986067
0.0984296
0.0982714
0.0981286
0.0979984
0.0978781
0.0977657
0.0976597
0.0975588
0.0974622
0.0973696
0.0972807
0.0971958
0.0971149
0.0970385
0.0969671
0.096901
0.0968409
0.0967871
0.0967402
0.0967004
0.0966682
0.0966438
0.0966274
0.0966192
0.0992545
0.0990039
0.098782
0.0985853
0.0984102
0.0982535
0.0981117
0.097982
0.0978621
0.0977497
0.0976436
0.0975424
0.0974455
0.0973525
0.0972633
0.0971779
0.0970968
0.0970201
0.0969484
0.0968822
0.0968219
0.096768
0.0967209
0.0966811
0.0966489
0.0966244
0.096608
0.0965998
0.0992229
0.0989764
0.0987578
0.0985638
0.0983909
0.0982357
0.0980949
0.0979659
0.0978462
0.097734
0.0976276
0.0975262
0.0974289
0.0973356
0.097246
0.0971603
0.0970787
0.0970018
0.0969298
0.0968634
0.0968029
0.0967489
0.0967018
0.0966619
0.0966296
0.0966051
0.0965887
0.0965805
0.0991909
0.0989486
0.0987336
0.0985424
0.0983717
0.0982181
0.0980784
0.0979501
0.0978307
0.0977185
0.097612
0.0975102
0.0974126
0.0973188
0.0972288
0.0971427
0.0970608
0.0969836
0.0969114
0.0968447
0.0967841
0.0967299
0.0966827
0.0966427
0.0966104
0.0965859
0.0965694
0.0965612
0.0991584
0.0989206
0.0987093
0.0985211
0.0983527
0.0982007
0.0980622
0.0979345
0.0978154
0.0977032
0.0975966
0.0974945
0.0973965
0.0973023
0.0972118
0.0971253
0.0970431
0.0969655
0.096893
0.0968261
0.0967653
0.096711
0.0966637
0.0966237
0.0965913
0.0965667
0.0965503
0.096542
0.108076
0.107893
0.107652
0.107357
0.107014
0.106626
0.106198
0.105737
0.105248
0.104739
0.104216
0.103687
0.103159
0.10264
0.102135
0.101651
0.101192
0.100764
0.100369
0.100008
0.0996811
0.0993877
0.108072
0.107875
0.10762
0.107312
0.106956
0.106557
0.10612
0.105652
0.105158
0.104645
0.10412
0.103592
0.103065
0.102549
0.102049
0.101571
0.101119
0.100698
0.10031
0.0999565
0.0996365
0.0993493
0.108074
0.107858
0.107587
0.107264
0.106895
0.106484
0.106038
0.105562
0.105062
0.104546
0.10402
0.103492
0.102968
0.102455
0.10196
0.101488
0.101044
0.100631
0.100251
0.0999041
0.0995913
0.0993107
0.108081
0.107844
0.107553
0.107214
0.106831
0.106408
0.105952
0.105468
0.104963
0.104443
0.103916
0.103388
0.102867
0.102358
0.101869
0.101404
0.100967
0.100562
0.10019
0.0998512
0.0995458
0.099272
0.10809
0.107829
0.107518
0.107162
0.106763
0.106328
0.105862
0.10537
0.104859
0.104336
0.103808
0.103281
0.102762
0.102259
0.101775
0.101317
0.100889
0.100492
0.100128
0.0997979
0.0995002
0.0992334
0.108098
0.107812
0.10748
0.107106
0.106692
0.106244
0.105767
0.105268
0.104751
0.104225
0.103696
0.10317
0.102655
0.102156
0.10168
0.10123
0.100809
0.100421
0.100066
0.0997445
0.0994547
0.099195
0.108098
0.10779
0.107438
0.107046
0.106617
0.106156
0.105669
0.105161
0.104639
0.10411
0.10358
0.103056
0.102545
0.102052
0.101582
0.10114
0.100729
0.10035
0.100004
0.0996912
0.0994096
0.0991571
0.108092
0.107762
0.10739
0.10698
0.106536
0.106063
0.105566
0.10505
0.104524
0.103992
0.103462
0.10294
0.102433
0.101946
0.101484
0.101051
0.100648
0.100279
0.0999425
0.0996384
0.099365
0.0991199
0.108078
0.107727
0.107336
0.10691
0.106451
0.105965
0.105458
0.104936
0.104404
0.103871
0.103341
0.102822
0.10232
0.101839
0.101385
0.100961
0.100568
0.100208
0.0998814
0.0995864
0.0993213
0.0990836
0.108056
0.107686
0.107277
0.106833
0.106361
0.105863
0.105347
0.104818
0.104282
0.103747
0.103218
0.102702
0.102205
0.101732
0.101286
0.100871
0.100488
0.100138
0.0998213
0.0995354
0.0992787
0.0990484
0.108028
0.107637
0.10721
0.106752
0.106265
0.105757
0.105232
0.104696
0.104157
0.103621
0.103094
0.102582
0.102091
0.101625
0.101188
0.100782
0.100409
0.10007
0.0997625
0.0994859
0.0992375
0.0990145
0.107989
0.107581
0.107138
0.106665
0.106166
0.105647
0.105114
0.104573
0.104031
0.103494
0.102969
0.102461
0.101976
0.101518
0.10109
0.100695
0.100332
0.100003
0.0997055
0.099438
0.0991978
0.0989821
0.107943
0.107518
0.10706
0.106573
0.106062
0.105533
0.104993
0.104447
0.103903
0.103366
0.102844
0.102341
0.101863
0.101413
0.100995
0.100609
0.100257
0.0999381
0.0996505
0.099392
0.09916
0.0989513
0.107891
0.10745
0.106976
0.106476
0.105955
0.105417
0.10487
0.104321
0.103775
0.103239
0.10272
0.102223
0.101751
0.10131
0.100901
0.100526
0.100185
0.0998758
0.0995978
0.0993483
0.0991242
0.0989224
0.107832
0.107375
0.106889
0.106377
0.105845
0.105299
0.104747
0.104194
0.103647
0.103113
0.102598
0.102106
0.101642
0.10121
0.100811
0.100446
0.100115
0.0998163
0.0995479
0.0993071
0.0990906
0.0988954
0.107767
0.107297
0.106797
0.106274
0.105733
0.10518
0.104623
0.104068
0.103521
0.102989
0.102478
0.101992
0.101537
0.101114
0.100724
0.10037
0.100049
0.0997601
0.0995009
0.0992684
0.0990594
0.0988704
0.107698
0.107214
0.106703
0.10617
0.105621
0.105062
0.1045
0.103943
0.103397
0.102868
0.102361
0.101883
0.101435
0.101021
0.100642
0.100297
0.0999864
0.0997072
0.099457
0.0992326
0.0990306
0.0988476
0.107623
0.107129
0.106607
0.106065
0.105508
0.104944
0.10438
0.103821
0.103276
0.10275
0.102249
0.101777
0.101338
0.100933
0.100563
0.100229
0.0999279
0.0996581
0.0994165
0.0991997
0.0990044
0.0988269
0.107546
0.107041
0.10651
0.10596
0.105397
0.104829
0.104262
0.103703
0.103159
0.102637
0.102142
0.101677
0.101246
0.10085
0.10049
0.100165
0.0998738
0.0996128
0.0993793
0.0991698
0.0989806
0.0988083
0.107468
0.106953
0.106414
0.105857
0.105289
0.104717
0.104148
0.103589
0.103048
0.10253
0.10204
0.101582
0.101159
0.100772
0.100422
0.100107
0.099824
0.0995715
0.0993456
0.0991429
0.0989594
0.0987919
0.10739
0.106866
0.10632
0.105756
0.105184
0.104608
0.104038
0.103481
0.102942
0.102428
0.101944
0.101494
0.101079
0.100701
0.100359
0.100053
0.0997787
0.0995341
0.0993154
0.0991188
0.0989407
0.0987775
0.107311
0.106781
0.106228
0.105659
0.105083
0.104505
0.103935
0.103379
0.102843
0.102333
0.101855
0.101412
0.101005
0.100635
0.100302
0.100004
0.0997379
0.0995007
0.0992885
0.0990977
0.0989244
0.0987651
0.107235
0.106698
0.106139
0.105567
0.104987
0.104408
0.103838
0.103283
0.102751
0.102246
0.101773
0.101337
0.100937
0.100576
0.100251
0.0999602
0.0997015
0.0994711
0.099265
0.0990793
0.0989103
0.0987545
0.107161
0.106619
0.106056
0.105479
0.104898
0.104318
0.103748
0.103195
0.102666
0.102166
0.101699
0.101269
0.100877
0.100522
0.100205
0.0999215
0.0996695
0.0994452
0.0992445
0.0990635
0.0988983
0.0987456
0.107093
0.106545
0.105978
0.105399
0.104815
0.104235
0.103666
0.103115
0.102589
0.102094
0.101632
0.101208
0.100823
0.100475
0.100164
0.0998876
0.0996417
0.0994229
0.099227
0.0990501
0.0988883
0.0987382
0.107028
0.106477
0.105907
0.105326
0.104741
0.10416
0.103592
0.103044
0.102521
0.102029
0.101573
0.101155
0.100775
0.100434
0.100129
0.0998583
0.0996179
0.0994039
0.0992122
0.0990389
0.09888
0.0987323
0.106969
0.106416
0.105843
0.10526
0.104675
0.104094
0.103527
0.102981
0.102461
0.101974
0.101522
0.101109
0.100734
0.100399
0.100099
0.0998335
0.0995978
0.099388
0.0992
0.0990297
0.0988733
0.0987275
0.106919
0.106362
0.105788
0.105204
0.104617
0.104037
0.103472
0.102927
0.10241
0.101926
0.101479
0.10107
0.1007
0.100369
0.100074
0.099813
0.0995813
0.099375
0.0991901
0.0990223
0.098868
0.0987238
0.106875
0.106317
0.105741
0.105156
0.10457
0.10399
0.103425
0.102883
0.102368
0.101887
0.101443
0.101038
0.100672
0.100345
0.100054
0.0997965
0.099568
0.0993647
0.0991822
0.0990166
0.0988639
0.098721
0.106841
0.106281
0.105704
0.105118
0.104532
0.103952
0.103389
0.102847
0.102335
0.101856
0.101415
0.101013
0.10065
0.100326
0.100039
0.0997837
0.0995579
0.0993568
0.0991763
0.0990123
0.0988609
0.098719
0.106816
0.106255
0.105677
0.105091
0.104504
0.103925
0.103362
0.102822
0.102311
0.101834
0.101395
0.100995
0.100635
0.100313
0.100027
0.0997746
0.0995507
0.0993513
0.0991722
0.0990093
0.0988589
0.0987177
0.106801
0.106239
0.10566
0.105073
0.104486
0.103907
0.103345
0.102805
0.102295
0.10182
0.101382
0.100983
0.100625
0.100305
0.10002
0.099769
0.0995462
0.0993479
0.0991697
0.0990076
0.0988577
0.0987169
0.106796
0.106232
0.105653
0.105066
0.104479
0.1039
0.103338
0.102798
0.102289
0.101814
0.101377
0.100979
0.100621
0.100301
0.100018
0.0997668
0.0995445
0.0993466
0.0991688
0.099007
0.0988574
0.0987167
0.0991257
0.0988925
0.0986851
0.0985
0.098334
0.0981837
0.0980463
0.0979193
0.0978006
0.0976884
0.0975815
0.0974791
0.0973807
0.0972861
0.0971952
0.0971082
0.0970256
0.0969477
0.0968749
0.0968078
0.0967468
0.0966924
0.0966449
0.0966048
0.0965723
0.0965478
0.0965313
0.096523
0.0990929
0.0988646
0.0986611
0.0984792
0.0983156
0.0981671
0.0980309
0.0979046
0.0977861
0.0976739
0.0975668
0.0974641
0.0973653
0.0972702
0.0971788
0.0970914
0.0970084
0.0969301
0.0968571
0.0967897
0.0967285
0.0966739
0.0966264
0.0965862
0.0965537
0.0965291
0.0965126
0.0965043
0.0990601
0.0988367
0.0986373
0.0984587
0.0982976
0.0981508
0.0980158
0.0978902
0.097772
0.0976598
0.0975525
0.0974494
0.0973501
0.0972545
0.0971627
0.0970749
0.0969914
0.0969128
0.0968394
0.0967718
0.0967104
0.0966557
0.096608
0.0965677
0.0965352
0.0965105
0.096494
0.0964857
0.0990274
0.0988091
0.0986139
0.0984386
0.0982799
0.098135
0.0980012
0.0978762
0.0977583
0.097646
0.0975385
0.097435
0.0973353
0.0972392
0.0971469
0.0970586
0.0969747
0.0968957
0.096822
0.0967542
0.0966926
0.0966377
0.0965899
0.0965495
0.0965169
0.0964922
0.0964757
0.0964674
0.0989949
0.0987818
0.0985909
0.0984189
0.0982628
0.0981197
0.097987
0.0978627
0.097745
0.0976327
0.0975249
0.097421
0.0973208
0.0972242
0.0971313
0.0970426
0.0969583
0.0968789
0.0968049
0.0967368
0.096675
0.0966199
0.096572
0.0965316
0.0964989
0.0964742
0.0964576
0.0964493
0.0989628
0.0987549
0.0985683
0.0983998
0.0982462
0.0981048
0.0979733
0.0978496
0.0977322
0.0976198
0.0975117
0.0974074
0.0973066
0.0972095
0.0971161
0.0970269
0.0969421
0.0968624
0.096788
0.0967197
0.0966577
0.0966025
0.0965544
0.0965139
0.0964812
0.0964564
0.0964398
0.0964315
0.0989312
0.0987287
0.0985464
0.0983812
0.0982302
0.0980905
0.0979601
0.097837
0.0977198
0.0976073
0.0974989
0.0973941
0.0972928
0.0971951
0.0971012
0.0970115
0.0969263
0.0968462
0.0967715
0.0967029
0.0966407
0.0965853
0.0965371
0.0964965
0.0964637
0.0964389
0.0964223
0.096414
0.0989004
0.0987032
0.0985252
0.0983634
0.0982148
0.0980769
0.0979475
0.097825
0.0977079
0.0975953
0.0974865
0.0973812
0.0972794
0.0971812
0.0970867
0.0969965
0.0969108
0.0968303
0.0967553
0.0966864
0.096624
0.0965685
0.0965202
0.0964795
0.0964466
0.0964218
0.0964052
0.0963968
0.0988704
0.0986786
0.0985049
0.0983463
0.0982001
0.0980639
0.0979355
0.0978135
0.0976965
0.0975837
0.0974745
0.0973688
0.0972664
0.0971676
0.0970726
0.0969818
0.0968957
0.0968148
0.0967395
0.0966703
0.0966077
0.096552
0.0965036
0.0964628
0.0964299
0.0964051
0.0963884
0.09638
0.0988416
0.0986549
0.0984854
0.09833
0.0981862
0.0980515
0.0979241
0.0978025
0.0976856
0.0975726
0.097463
0.0973568
0.0972538
0.0971544
0.0970588
0.0969675
0.096881
0.0967997
0.0967241
0.0966546
0.0965918
0.0965359
0.0964874
0.0964466
0.0964136
0.0963887
0.096372
0.0963637
0.0988139
0.0986324
0.098467
0.0983147
0.0981731
0.0980399
0.0979134
0.0977922
0.0976752
0.097562
0.097452
0.0973452
0.0972416
0.0971416
0.0970455
0.0969537
0.0968667
0.096785
0.096709
0.0966393
0.0965763
0.0965203
0.0964717
0.0964307
0.0963977
0.0963728
0.0963561
0.0963477
0.0987876
0.0986111
0.0984496
0.0983003
0.0981608
0.098029
0.0979033
0.0977824
0.0976654
0.0975519
0.0974414
0.097334
0.0972299
0.0971293
0.0970326
0.0969403
0.0968528
0.0967707
0.0966945
0.0966245
0.0965613
0.0965051
0.0964564
0.0964154
0.0963823
0.0963573
0.0963406
0.0963322
0.0987627
0.0985911
0.0984333
0.0982869
0.0981494
0.0980188
0.0978938
0.0977732
0.0976561
0.0975422
0.0974313
0.0973233
0.0972186
0.0971174
0.0970201
0.0969273
0.0968394
0.0967569
0.0966803
0.0966101
0.0965467
0.0964904
0.0964416
0.0964005
0.0963673
0.0963423
0.0963256
0.0963172
0.0987395
0.0985725
0.0984183
0.0982745
0.0981388
0.0980095
0.0978851
0.0977646
0.0976474
0.0975331
0.0974217
0.0973131
0.0972078
0.0971059
0.0970081
0.0969148
0.0968264
0.0967436
0.0966667
0.0965962
0.0965326
0.0964762
0.0964272
0.0963861
0.0963529
0.0963279
0.0963111
0.0963027
0.098718
0.0985553
0.0984045
0.0982632
0.0981292
0.0980009
0.097877
0.0977566
0.0976392
0.0975245
0.0974125
0.0973034
0.0971974
0.097095
0.0969966
0.0969027
0.096814
0.0967307
0.0966536
0.0965829
0.0965191
0.0964625
0.0964135
0.0963722
0.096339
0.0963139
0.0962972
0.0962888
0.0986982
0.0985396
0.098392
0.0982529
0.0981205
0.097993
0.0978695
0.0977492
0.0976315
0.0975164
0.0974039
0.0972941
0.0971875
0.0970845
0.0969856
0.0968912
0.096802
0.0967184
0.096641
0.09657
0.0965061
0.0964494
0.0964002
0.0963589
0.0963257
0.0963006
0.0962838
0.0962754
0.0986802
0.0985255
0.0983808
0.0982437
0.0981126
0.097986
0.0978628
0.0977424
0.0976244
0.0975088
0.0973957
0.0972854
0.0971781
0.0970745
0.096975
0.0968802
0.0967906
0.0967067
0.0966289
0.0965578
0.0964936
0.0964368
0.0963876
0.0963462
0.0963129
0.0962878
0.096271
0.0962626
0.098664
0.0985129
0.0983708
0.0982356
0.0981056
0.0979796
0.0978567
0.0977361
0.0976179
0.0975018
0.0973881
0.0972771
0.0971692
0.097065
0.096965
0.0968698
0.0967797
0.0966955
0.0966175
0.0965461
0.0964818
0.0964249
0.0963756
0.0963342
0.0963008
0.0962757
0.0962589
0.0962504
0.0986497
0.0985017
0.098362
0.0982284
0.0980995
0.097974
0.0978512
0.0977305
0.0976118
0.0974952
0.0973809
0.0972693
0.0971609
0.0970561
0.0969556
0.0968599
0.0967695
0.0966849
0.0966066
0.0965351
0.0964706
0.0964136
0.0963642
0.0963227
0.0962893
0.0962642
0.0962474
0.0962389
0.098637
0.098492
0.0983544
0.0982223
0.0980942
0.0979691
0.0978463
0.0977253
0.0976063
0.0974891
0.0973742
0.097262
0.097153
0.0970477
0.0969467
0.0968505
0.0967598
0.0966749
0.0965964
0.0965247
0.0964601
0.0964029
0.0963535
0.0963119
0.0962785
0.0962534
0.0962365
0.0962281
0.0986261
0.0984836
0.0983479
0.098217
0.0980896
0.0979648
0.0978419
0.0977207
0.0976012
0.0974835
0.0973681
0.0972553
0.0971457
0.0970398
0.0969384
0.0968418
0.0967507
0.0966655
0.0965868
0.0965149
0.0964502
0.0963929
0.0963434
0.0963019
0.0962684
0.0962432
0.0962264
0.0962179
0.0986167
0.0984765
0.0983424
0.0982126
0.0980858
0.0979611
0.0978382
0.0977166
0.0975966
0.0974784
0.0973624
0.097249
0.0971389
0.0970326
0.0969306
0.0968337
0.0967423
0.0966568
0.0965779
0.0965058
0.096441
0.0963836
0.0963341
0.0962925
0.096259
0.0962338
0.0962169
0.0962085
0.0986088
0.0984707
0.0983379
0.0982089
0.0980826
0.097958
0.0978349
0.097713
0.0975926
0.0974738
0.0973572
0.0972433
0.0971326
0.0970258
0.0969235
0.0968262
0.0967345
0.0966488
0.0965697
0.0964975
0.0964325
0.0963751
0.0963254
0.0962838
0.0962503
0.0962251
0.0962082
0.0961998
0.0986023
0.0984659
0.0983343
0.098206
0.0980799
0.0979554
0.097832
0.0977098
0.0975889
0.0974697
0.0973525
0.0972381
0.097127
0.0970197
0.096917
0.0968194
0.0967273
0.0966415
0.0965622
0.0964898
0.0964247
0.0963672
0.0963176
0.0962759
0.0962424
0.0962172
0.0962003
0.0961918
0.098597
0.098462
0.0983314
0.0982037
0.0980778
0.0979532
0.0978296
0.0977071
0.0975857
0.097466
0.0973483
0.0972334
0.0971218
0.0970142
0.0969111
0.0968132
0.0967209
0.0966348
0.0965553
0.0964829
0.0964177
0.0963602
0.0963104
0.0962687
0.0962352
0.09621
0.0961931
0.0961847
0.0985927
0.098459
0.0983291
0.0982018
0.0980761
0.0979515
0.0978276
0.0977047
0.0975829
0.0974627
0.0973446
0.0972293
0.0971173
0.0970093
0.0969059
0.0968077
0.0967152
0.0966289
0.0965493
0.0964767
0.0964115
0.0963538
0.0963041
0.0962624
0.0962288
0.0962036
0.0961867
0.0961782
0.0985894
0.0984567
0.0983275
0.0982005
0.0980748
0.0979501
0.097826
0.0977027
0.0975805
0.0974599
0.0973414
0.0972257
0.0971133
0.097005
0.0969013
0.0968028
0.0967101
0.0966237
0.096544
0.0964713
0.096406
0.0963483
0.0962985
0.0962568
0.0962232
0.096198
0.0961811
0.0961726
0.0985869
0.0984549
0.0983262
0.0981995
0.0980739
0.097949
0.0978247
0.0977011
0.0975785
0.0974576
0.0973387
0.0972226
0.0971099
0.0970013
0.0968974
0.0967987
0.0967058
0.0966193
0.0965394
0.0964667
0.0964013
0.0963436
0.0962938
0.096252
0.0962184
0.0961932
0.0961763
0.0961678
0.098585
0.0984537
0.0983254
0.0981988
0.0980732
0.0979482
0.0978236
0.0976998
0.0975769
0.0974556
0.0973365
0.0972201
0.0971071
0.0969983
0.0968941
0.0967953
0.0967023
0.0966156
0.0965357
0.0964628
0.0963974
0.0963397
0.0962898
0.096248
0.0962145
0.0961892
0.0961723
0.0961639
0.0985837
0.0984529
0.0983248
0.0981983
0.0980727
0.0979476
0.0978228
0.0976987
0.0975757
0.0974541
0.0973347
0.0972181
0.0971049
0.0969959
0.0968915
0.0967926
0.0966995
0.0966127
0.0965327
0.0964598
0.0963943
0.0963366
0.0962867
0.0962449
0.0962113
0.0961861
0.0961692
0.0961607
0.0985829
0.0984524
0.0983245
0.0981981
0.0980724
0.0979472
0.0978223
0.097698
0.0975748
0.097453
0.0973334
0.0972166
0.0971033
0.0969941
0.0968897
0.0967906
0.0966974
0.0966105
0.0965305
0.0964576
0.0963921
0.0963343
0.0962844
0.0962426
0.096209
0.0961838
0.0961669
0.0961584
0.0985825
0.0984521
0.0983244
0.098198
0.0980723
0.097947
0.097822
0.0976976
0.0975742
0.0974524
0.0973326
0.0972157
0.0971023
0.096993
0.0968885
0.0967893
0.0966961
0.0966092
0.0965291
0.0964561
0.0963906
0.0963328
0.0962829
0.0962411
0.0962076
0.0961823
0.0961654
0.0961569
0.0985824
0.0984521
0.0983244
0.098198
0.0980723
0.0979469
0.0978219
0.0976975
0.097574
0.0974521
0.0973323
0.0972153
0.0971019
0.0969925
0.096888
0.0967888
0.0966955
0.0966086
0.0965285
0.0964555
0.09639
0.0963322
0.0962823
0.0962405
0.0962069
0.0961817
0.0961648
0.0961563
0.0994034
0.0996991
0.100028
0.100392
0.10079
0.101221
0.101682
0.102169
0.102676
0.103197
0.103727
0.104257
0.104779
0.105288
0.105775
0.106234
0.106659
0.107044
0.107385
0.107675
0.107912
0.108091
0.0993659
0.0996555
0.0999782
0.100335
0.100726
0.10115
0.101604
0.102085
0.102588
0.103106
0.103634
0.104163
0.104688
0.1052
0.105692
0.106158
0.106592
0.106987
0.107338
0.107641
0.10789
0.108082
0.0993281
0.0996114
0.0999271
0.100277
0.10066
0.101077
0.101524
0.101999
0.102497
0.103011
0.103537
0.104066
0.104592
0.105107
0.105605
0.106078
0.10652
0.106926
0.10729
0.107606
0.10787
0.108078
0.0992902
0.0995669
0.0998755
0.100217
0.100593
0.101002
0.101442
0.101911
0.102403
0.102913
0.103436
0.103965
0.104492
0.10501
0.105513
0.105994
0.106446
0.106863
0.10724
0.107571
0.107852
0.108079
0.0992523
0.0995222
0.0998233
0.100157
0.100525
0.100926
0.101358
0.101819
0.102306
0.102812
0.103332
0.103859
0.104387
0.104909
0.105418
0.105906
0.106367
0.106796
0.107187
0.107535
0.107835
0.108084
0.0992146
0.0994776
0.099771
0.100097
0.100456
0.100848
0.101272
0.101726
0.102206
0.102707
0.103224
0.10375
0.104279
0.104804
0.105318
0.105814
0.106285
0.106727
0.107132
0.107497
0.107818
0.108089
0.0991772
0.0994331
0.0997186
0.100036
0.100386
0.100769
0.101185
0.101631
0.102104
0.1026
0.103113
0.103638
0.104167
0.104695
0.105214
0.105718
0.1062
0.106653
0.107074
0.107457
0.107797
0.108092
0.0991405
0.0993892
0.0996666
0.0999751
0.100316
0.10069
0.101097
0.101535
0.102001
0.102491
0.103
0.103522
0.104052
0.104582
0.105106
0.105618
0.106109
0.106576
0.107012
0.107412
0.107772
0.10809
0.0991044
0.0993459
0.0996152
0.0999148
0.100246
0.100611
0.101009
0.101438
0.101896
0.102379
0.102884
0.103404
0.103934
0.104466
0.104995
0.105513
0.106015
0.106494
0.106944
0.107361
0.107741
0.108079
0.0990694
0.0993035
0.0995646
0.0998552
0.100177
0.100532
0.10092
0.10134
0.10179
0.102267
0.102766
0.103284
0.103812
0.104347
0.10488
0.105405
0.105916
0.106407
0.106872
0.107305
0.107704
0.108062
0.0990354
0.0992623
0.0995151
0.0997967
0.100109
0.100454
0.100832
0.101242
0.101684
0.102154
0.102648
0.103161
0.103689
0.104224
0.104761
0.105293
0.105813
0.106315
0.106794
0.107244
0.10766
0.108039
0.0990028
0.0992225
0.0994671
0.0997396
0.100042
0.100377
0.100745
0.101146
0.101578
0.10204
0.102528
0.103038
0.103564
0.1041
0.10464
0.105178
0.105706
0.106219
0.106711
0.107176
0.10761
0.108007
0.0989716
0.0991843
0.0994208
0.0996842
0.0999772
0.100302
0.100659
0.10105
0.101474
0.101928
0.102409
0.102914
0.103438
0.103974
0.104517
0.10506
0.105596
0.106119
0.106623
0.107103
0.107553
0.107969
0.0989421
0.0991479
0.0993764
0.0996309
0.0999142
0.100229
0.100576
0.100957
0.10137
0.101816
0.102291
0.102791
0.103311
0.103847
0.104392
0.104939
0.105483
0.106015
0.106531
0.107025
0.107491
0.107925
0.0989144
0.0991135
0.0993343
0.0995801
0.0998538
0.100158
0.100495
0.100865
0.10127
0.101706
0.102174
0.102668
0.103186
0.10372
0.104266
0.104817
0.105367
0.105908
0.106435
0.106941
0.107422
0.107872
0.0988885
0.0990812
0.0992946
0.0995318
0.0997962
0.100091
0.100417
0.100777
0.101172
0.1016
0.102059
0.102548
0.103061
0.103594
0.104141
0.104695
0.10525
0.105799
0.106335
0.106853
0.107347
0.107812
0.0988646
0.0990513
0.0992574
0.0994865
0.0997418
0.100026
0.100343
0.100693
0.101077
0.101496
0.101948
0.10243
0.102939
0.103469
0.104016
0.104572
0.105132
0.105687
0.106233
0.106762
0.107268
0.107746
0.0988428
0.0990237
0.099223
0.0994442
0.0996908
0.0999659
0.100272
0.100612
0.100987
0.101397
0.10184
0.102316
0.10282
0.103347
0.103893
0.104451
0.105014
0.105576
0.106129
0.106667
0.107184
0.107674
0.098823
0.0989985
0.0991914
0.0994052
0.0996434
0.0999093
0.100206
0.100536
0.100901
0.101302
0.101737
0.102206
0.102704
0.103228
0.103773
0.104331
0.104898
0.105464
0.106024
0.106571
0.107099
0.107601
0.0988053
0.0989758
0.0991627
0.0993695
0.0995997
0.099857
0.100145
0.100465
0.100821
0.101212
0.101639
0.102101
0.102594
0.103114
0.103657
0.104215
0.104784
0.105354
0.10592
0.106475
0.107011
0.107523
0.0987896
0.0989555
0.0991369
0.0993371
0.09956
0.099809
0.100088
0.100399
0.100746
0.101128
0.101547
0.102002
0.102489
0.103005
0.103545
0.104103
0.104673
0.105247
0.105818
0.106379
0.106923
0.107443
0.0987758
0.0989376
0.0991139
0.0993081
0.099524
0.0997654
0.100036
0.100339
0.100676
0.10105
0.101461
0.101909
0.10239
0.102902
0.103439
0.103996
0.104566
0.105143
0.105718
0.106284
0.106835
0.107363
0.098764
0.098922
0.0990936
0.0992824
0.0994919
0.0997262
0.099989
0.100284
0.100613
0.100979
0.101382
0.101822
0.102298
0.102805
0.103339
0.103895
0.104465
0.105044
0.105622
0.106193
0.10675
0.107285
0.0987538
0.0989085
0.099076
0.0992598
0.0994636
0.0996914
0.099947
0.100234
0.100556
0.100914
0.10131
0.101743
0.102213
0.102715
0.103246
0.1038
0.104371
0.10495
0.105531
0.106106
0.106668
0.107209
0.0987453
0.098897
0.0990609
0.0992402
0.0994388
0.0996608
0.0999099
0.10019
0.100504
0.100856
0.101245
0.101672
0.102136
0.102634
0.103161
0.103713
0.104283
0.104863
0.105446
0.106024
0.10659
0.107135
0.0987382
0.0988874
0.099048
0.0992235
0.0994175
0.0996342
0.0998776
0.100152
0.100459
0.100804
0.101187
0.101608
0.102067
0.10256
0.103085
0.103634
0.104203
0.104784
0.105368
0.105948
0.106517
0.107066
0.0987324
0.0988794
0.0990373
0.0992094
0.0993995
0.0996116
0.0998498
0.100118
0.10042
0.100759
0.101136
0.101552
0.102006
0.102495
0.103016
0.103564
0.104132
0.104712
0.105297
0.10588
0.106451
0.107004
0.0987278
0.098873
0.0990285
0.0991977
0.0993844
0.0995926
0.0998264
0.10009
0.100387
0.100721
0.101093
0.101504
0.101953
0.102439
0.102957
0.103503
0.104069
0.104649
0.105235
0.105819
0.106393
0.106948
0.0987241
0.0988678
0.0990215
0.0991883
0.0993722
0.099577
0.0998072
0.100067
0.10036
0.100689
0.101056
0.101463
0.101909
0.102392
0.102907
0.103451
0.104016
0.104596
0.105183
0.105768
0.106343
0.106902
0.0987213
0.0988639
0.099016
0.0991809
0.0993625
0.0995647
0.0997919
0.100048
0.100338
0.100663
0.101027
0.101431
0.101873
0.102353
0.102866
0.103408
0.103973
0.104552
0.105139
0.105725
0.106301
0.10686
0.0987193
0.0988609
0.0990119
0.0991754
0.0993552
0.0995555
0.0997804
0.100034
0.100321
0.100644
0.101005
0.101406
0.101846
0.102324
0.102835
0.103376
0.103939
0.104519
0.105105
0.105692
0.106269
0.10683
0.0987179
0.0988589
0.0990091
0.0991716
0.0993503
0.0995491
0.0997724
0.100024
0.100309
0.10063
0.100989
0.101388
0.101827
0.102303
0.102813
0.103353
0.103916
0.104495
0.105082
0.105669
0.106247
0.10681
0.098717
0.0988578
0.0990075
0.0991694
0.0993474
0.0995455
0.0997679
0.100019
0.100303
0.100623
0.100981
0.101379
0.101816
0.102292
0.102801
0.10334
0.103903
0.104482
0.105069
0.105656
0.106235
0.106799
0.0965322
0.0965405
0.096557
0.0965816
0.096614
0.0966541
0.0967016
0.096756
0.096817
0.096884
0.0969568
0.0970346
0.0971171
0.097204
0.0972947
0.0973892
0.0974875
0.0975898
0.0976965
0.0978087
0.0979275
0.0980547
0.0981924
0.0983431
0.0985099
0.098696
0.0989047
0.0991395
0.0965134
0.0965217
0.0965382
0.0965628
0.0965953
0.0966355
0.0966831
0.0967376
0.0967988
0.0968661
0.0969391
0.0970173
0.0971002
0.0971875
0.0972787
0.0973737
0.0974724
0.097575
0.097682
0.0977941
0.0979127
0.0980392
0.0981758
0.0983249
0.0984893
0.0986723
0.0988772
0.0991074
0.0964948
0.0965031
0.0965196
0.0965442
0.0965768
0.0966171
0.0966647
0.0967194
0.0967808
0.0968484
0.0969217
0.0970002
0.0970836
0.0971713
0.097263
0.0973584
0.0974576
0.0975605
0.0976678
0.09778
0.0978982
0.0980241
0.0981596
0.098307
0.098469
0.0986489
0.0988498
0.0990752
0.0964763
0.0964846
0.0965012
0.0965259
0.0965585
0.0965988
0.0966466
0.0967015
0.096763
0.0968309
0.0969045
0.0969834
0.0970671
0.0971553
0.0972475
0.0973435
0.0974431
0.0975464
0.0976539
0.0977662
0.0978842
0.0980095
0.0981438
0.0982894
0.0984491
0.0986257
0.0988226
0.099043
0.0964581
0.0964664
0.096483
0.0965077
0.0965404
0.0965808
0.0966287
0.0966838
0.0967455
0.0968136
0.0968875
0.0969668
0.097051
0.0971396
0.0972323
0.0973288
0.0974289
0.0975327
0.0976405
0.0977528
0.0978706
0.0979952
0.0981284
0.0982724
0.0984296
0.098603
0.0987957
0.0990111
0.0964402
0.0964485
0.0964651
0.0964899
0.0965226
0.0965631
0.0966111
0.0966663
0.0967283
0.0967966
0.0968709
0.0969505
0.0970352
0.0971243
0.0972175
0.0973145
0.0974151
0.0975194
0.0976274
0.0977398
0.0978574
0.0979815
0.0981136
0.0982558
0.0984105
0.0985807
0.0987692
0.0989794
0.0964225
0.0964309
0.0964475
0.0964723
0.0965051
0.0965457
0.0965938
0.0966492
0.0967114
0.0967799
0.0968545
0.0969346
0.0970196
0.0971093
0.097203
0.0973006
0.0974017
0.0975064
0.0976148
0.0977273
0.0978448
0.0979682
0.0980993
0.0982398
0.0983921
0.0985589
0.0987432
0.0989483
0.0964052
0.0964136
0.0964302
0.096455
0.0964879
0.0965286
0.0965769
0.0966324
0.0966947
0.0967636
0.0968385
0.0969189
0.0970045
0.0970946
0.0971889
0.097287
0.0973887
0.0974939
0.0976026
0.0977153
0.0978326
0.0979555
0.0980855
0.0982243
0.0983742
0.0985378
0.0987179
0.0989178
0.0963883
0.0963966
0.0964133
0.0964382
0.0964711
0.0965119
0.0965602
0.0966159
0.0966785
0.0967476
0.0968228
0.0969037
0.0969896
0.0970803
0.0971751
0.0972738
0.0973761
0.0974817
0.0975908
0.0977037
0.0978209
0.0979434
0.0980724
0.0982096
0.0983571
0.0985174
0.0986934
0.098888
0.0963717
0.0963801
0.0963968
0.0964217
0.0964546
0.0964955
0.096544
0.0965998
0.0966626
0.096732
0.0968075
0.0968887
0.0969752
0.0970663
0.0971618
0.097261
0.0973638
0.09747
0.0975796
0.0976927
0.0978098
0.0979318
0.0980599
0.0981955
0.0983408
0.0984979
0.0986697
0.0988592
0.0963555
0.0963639
0.0963806
0.0964056
0.0964386
0.0964795
0.0965281
0.0965841
0.0966471
0.0967168
0.0967926
0.0968742
0.0969611
0.0970528
0.0971488
0.0972486
0.0973521
0.0974588
0.0975687
0.0976821
0.0977992
0.0979209
0.098048
0.0981822
0.0983252
0.0984793
0.0986471
0.0988314
0.0963398
0.0963482
0.0963649
0.0963899
0.096423
0.096464
0.0965127
0.0965689
0.0966321
0.096702
0.0967781
0.0968601
0.0969475
0.0970397
0.0971362
0.0972367
0.0973407
0.097448
0.0975584
0.097672
0.0977892
0.0979105
0.0980369
0.0981697
0.0983106
0.0984617
0.0986255
0.0988048
0.0963246
0.096333
0.0963497
0.0963747
0.0964079
0.096449
0.0964978
0.0965541
0.0966175
0.0966876
0.0967641
0.0968465
0.0969343
0.097027
0.0971241
0.0972252
0.0973298
0.0974376
0.0975485
0.0976625
0.0977798
0.0979008
0.0980265
0.098158
0.0982968
0.0984451
0.0986051
0.0987796
0.0963099
0.0963183
0.096335
0.0963601
0.0963933
0.0964344
0.0964833
0.0965397
0.0966033
0.0966737
0.0967505
0.0968333
0.0969215
0.0970147
0.0971124
0.0972141
0.0973193
0.0974278
0.0975392
0.0976535
0.0977709
0.0978918
0.0980168
0.0981471
0.0982841
0.0984296
0.098586
0.0987559
0.0962957
0.0963041
0.0963208
0.0963459
0.0963791
0.0964204
0.0964694
0.0965259
0.0965897
0.0966604
0.0967375
0.0968206
0.0969093
0.097003
0.0971012
0.0972035
0.0973093
0.0974184
0.0975303
0.097645
0.0977626
0.0978833
0.0980078
0.098137
0.0982723
0.0984153
0.0985683
0.0987337
0.096282
0.0962904
0.0963072
0.0963323
0.0963656
0.0964069
0.096456
0.0965127
0.0965766
0.0966475
0.0967249
0.0968084
0.0968975
0.0969917
0.0970905
0.0971933
0.0972998
0.0974094
0.0975219
0.0976371
0.0977549
0.0978756
0.0979996
0.0981279
0.0982615
0.0984022
0.0985519
0.0987131
0.0962689
0.0962774
0.0962942
0.0963193
0.0963526
0.096394
0.0964432
0.0965
0.0965641
0.0966352
0.0967129
0.0967967
0.0968862
0.0969809
0.0970802
0.0971837
0.0972908
0.097401
0.0975141
0.0976297
0.0977477
0.0978684
0.0979921
0.0981195
0.0982518
0.0983903
0.098537
0.0986942
0.0962565
0.0962649
0.0962817
0.0963069
0.0963402
0.0963816
0.0964309
0.0964878
0.0965521
0.0966234
0.0967014
0.0967855
0.0968754
0.0969706
0.0970705
0.0971745
0.0972822
0.0973931
0.0975067
0.0976228
0.0977412
0.0978619
0.0979854
0.0981121
0.098243
0.0983796
0.0985236
0.0986771
0.0962447
0.0962531
0.0962699
0.0962951
0.0963285
0.0963699
0.0964193
0.0964763
0.0965408
0.0966123
0.0966905
0.0967749
0.0968652
0.0969608
0.0970612
0.0971658
0.0972741
0.0973856
0.0974998
0.0976164
0.0977351
0.097856
0.0979793
0.0981054
0.0982353
0.0983701
0.0985115
0.0986617
0.0962335
0.0962419
0.0962588
0.0962839
0.0963174
0.0963589
0.0964083
0.0964655
0.09653
0.0966017
0.0966802
0.0967649
0.0968556
0.0969516
0.0970525
0.0971577
0.0972665
0.0973786
0.0974934
0.0976105
0.0977296
0.0978507
0.0979739
0.0980996
0.0982285
0.0983617
0.0985009
0.0986479
0.096223
0.0962314
0.0962483
0.0962735
0.0963069
0.0963485
0.096398
0.0964552
0.0965199
0.0965918
0.0966705
0.0967555
0.0968465
0.096943
0.0970443
0.09715
0.0972595
0.0973721
0.0974875
0.0976051
0.0977247
0.097846
0.0979692
0.0980945
0.0982226
0.0983545
0.0984916
0.0986359
0.0962132
0.0962216
0.0962385
0.0962637
0.0962972
0.0963388
0.0963883
0.0964457
0.0965105
0.0965825
0.0966614
0.0967468
0.0968381
0.0969349
0.0970367
0.0971429
0.0972529
0.0973661
0.0974821
0.0976002
0.0977202
0.0978418
0.097965
0.0980901
0.0982175
0.0983483
0.0984837
0.0986254
0.0962041
0.0962126
0.0962294
0.0962547
0.0962882
0.0963298
0.0963794
0.0964368
0.0965018
0.0965739
0.096653
0.0967386
0.0968303
0.0969275
0.0970297
0.0971364
0.0972469
0.0973606
0.0974771
0.0975958
0.0977162
0.0978381
0.0979615
0.0980864
0.0982133
0.0983431
0.0984769
0.0986165
0.0961958
0.0962042
0.0962211
0.0962464
0.0962799
0.0963215
0.0963712
0.0964287
0.0964937
0.0965661
0.0966453
0.0967311
0.0968231
0.0969206
0.0970232
0.0971303
0.0972413
0.0973556
0.0974726
0.0975918
0.0977127
0.0978349
0.0979584
0.0980832
0.0982098
0.0983387
0.0984712
0.0986089
0.0961882
0.0961967
0.0962135
0.0962388
0.0962723
0.096314
0.0963637
0.0964213
0.0964864
0.0965589
0.0966383
0.0967243
0.0968165
0.0969144
0.0970173
0.0971249
0.0972363
0.0973511
0.0974686
0.0975883
0.0977096
0.0978322
0.0979558
0.0980806
0.0982069
0.0983352
0.0984666
0.0986026
0.0961814
0.0961899
0.0962068
0.096232
0.0962655
0.0963073
0.096357
0.0964146
0.0964799
0.0965524
0.096632
0.0967182
0.0968106
0.0969088
0.0970121
0.09712
0.0972319
0.0973471
0.0974651
0.0975852
0.0977069
0.0978298
0.0979537
0.0980785
0.0982045
0.0983323
0.0984628
0.0985975
0.0961754
0.0961839
0.0962007
0.096226
0.0962596
0.0963013
0.0963511
0.0964088
0.096474
0.0965467
0.0966264
0.0967128
0.0968054
0.0969038
0.0970074
0.0971157
0.0972279
0.0973436
0.0974619
0.0975825
0.0977046
0.0978278
0.0979519
0.0980768
0.0982027
0.0983301
0.0984598
0.0985933
0.0961702
0.0961787
0.0961955
0.0962208
0.0962544
0.0962961
0.096346
0.0964037
0.096469
0.0965418
0.0966216
0.0967081
0.0968009
0.0968995
0.0970034
0.0971119
0.0972245
0.0973405
0.0974593
0.0975801
0.0977026
0.0978262
0.0979505
0.0980755
0.0982013
0.0983283
0.0984575
0.09859
0.0961658
0.0961743
0.0961911
0.0962164
0.09625
0.0962918
0.0963416
0.0963993
0.0964648
0.0965376
0.0966175
0.0967041
0.0967971
0.0968959
0.097
0.0971087
0.0972216
0.0973379
0.097457
0.0975782
0.097701
0.0978248
0.0979494
0.0980745
0.0982002
0.098327
0.0984557
0.0985875
0.0961622
0.0961707
0.0961876
0.0962128
0.0962464
0.0962882
0.0963381
0.0963958
0.0964613
0.0965342
0.0966142
0.0967009
0.096794
0.0968929
0.0969972
0.0971062
0.0972193
0.0973358
0.0974552
0.0975767
0.0976997
0.0978238
0.0979485
0.0980737
0.0981994
0.0983261
0.0984544
0.0985856
0.0961595
0.096168
0.0961848
0.0962101
0.0962437
0.0962855
0.0963354
0.0963932
0.0964586
0.0965316
0.0966116
0.0966984
0.0967916
0.0968907
0.096995
0.0971042
0.0972175
0.0973342
0.0974538
0.0975755
0.0976987
0.097823
0.0979478
0.0980731
0.0981988
0.0983254
0.0984534
0.0985842
0.0961576
0.096166
0.0961829
0.0962082
0.0962418
0.0962836
0.0963335
0.0963913
0.0964568
0.0965297
0.0966098
0.0966967
0.0967899
0.0968891
0.0969936
0.0971028
0.0972162
0.0973331
0.0974528
0.0975747
0.097698
0.0978224
0.0979474
0.0980727
0.0981984
0.0983249
0.0984527
0.0985832
0.0961565
0.096165
0.0961819
0.0962071
0.0962407
0.0962825
0.0963324
0.0963902
0.0964558
0.0965287
0.0966088
0.0966957
0.096789
0.0968882
0.0969927
0.097102
0.0972155
0.0973325
0.0974522
0.0975742
0.0976976
0.097822
0.0979471
0.0980724
0.0981981
0.0983245
0.0984523
0.0985826
0.108101
0.108113
0.108121
0.10812
0.108114
0.108103
0.108
0.107994
0.107985
0.107972
0.107955
0.107934
0.107837
0.107816
0.107794
0.107768
0.10774
0.107708
0.107613
0.107581
0.107547
0.107511
0.107471
0.107429
0.107332
0.107291
0.107247
0.107201
0.107152
0.1071
0.107
0.10695
0.106898
0.106843
0.106785
0.106724
0.106619
0.106563
0.106504
0.106442
0.106376
0.106307
0.106196
0.106134
0.10607
0.106002
0.10593
0.105855
0.105736
0.10567
0.105602
0.105529
0.105453
0.105372
0.105246
0.105178
0.105106
0.105031
0.104951
0.104867
0.104733
0.104663
0.10459
0.104513
0.104431
0.104346
0.104205
0.104135
0.104061
0.103983
0.103902
0.103816
0.103669
0.103599
0.103527
0.10345
0.10337
0.103285
0.103133
0.103065
0.102995
0.10292
0.102842
0.102761
0.102605
0.10254
0.102472
0.102401
0.102327
0.102249
0.102092
0.102031
0.101967
0.1019
0.10183
0.101757
0.101601
0.101544
0.101484
0.101422
0.101358
0.10129
0.101137
0.101085
0.10103
0.100973
0.100914
0.100853
0.100705
0.100657
0.100607
0.100556
0.100503
0.100448
0.100306
0.100263
0.100219
0.100173
0.100126
0.100078
0.099944
0.0999058
0.0998665
0.0998261
0.0997846
0.0997422
0.0996177
0.0995839
0.0995492
0.0995137
0.0994775
0.0994407
0.0991715
0.0989323
0.0987199
0.0985308
0.0983618
0.0982093
0.0980706
0.0979427
0.0978236
0.0977115
0.0976049
0.097503
0.0974051
0.097311
0.0972207
0.0971343
0.0970522
0.0969747
0.0969022
0.0968354
0.0967746
0.0967203
0.096673
0.0966329
0.0966005
0.096576
0.0965595
0.0965513
0.0992034
0.0989599
0.0987439
0.0985519
0.0983807
0.0982267
0.0980868
0.0979584
0.097839
0.0977268
0.0976204
0.0975188
0.0974213
0.0973277
0.0972378
0.0971518
0.09707
0.0969928
0.0969206
0.096854
0.0967934
0.0967393
0.096692
0.0966521
0.0966197
0.0965952
0.0965788
0.0965705
0.0992349
0.0989873
0.0987678
0.0985732
0.0983998
0.0982442
0.0981033
0.0979743
0.0978546
0.0977424
0.0976362
0.0975348
0.0974377
0.0973445
0.097255
0.0971694
0.0970879
0.0970111
0.0969392
0.0968727
0.0968123
0.0967583
0.0967112
0.0966713
0.096639
0.0966145
0.0965981
0.0965898
0.099266
0.0990145
0.0987917
0.0985944
0.098419
0.098262
0.0981201
0.0979904
0.0978705
0.0977582
0.0976522
0.0975511
0.0974544
0.0973615
0.0972724
0.0971871
0.097106
0.0970294
0.0969578
0.0968916
0.0968313
0.0967774
0.0967304
0.0966906
0.0966583
0.0966339
0.0966174
0.0966092
0.0992964
0.0990413
0.0988155
0.0986157
0.0984384
0.0982799
0.0981371
0.0980068
0.0978866
0.0977743
0.0976684
0.0975676
0.0974712
0.0973786
0.0972899
0.097205
0.0971242
0.0970479
0.0969765
0.0969105
0.0968503
0.0967966
0.0967496
0.0967099
0.0966776
0.0966532
0.0966368
0.0966286
0.0993263
0.0990677
0.098839
0.0986369
0.0984577
0.0982979
0.0981542
0.0980234
0.0979029
0.0977906
0.0976848
0.0975842
0.0974881
0.0973959
0.0973075
0.097223
0.0971425
0.0970664
0.0969952
0.0969294
0.0968694
0.0968157
0.0967689
0.0967292
0.096697
0.0966726
0.0966562
0.096648
0.108918
0.108917
0.108915
0.108913
0.108909
0.108904
0.108898
0.108892
0.108884
0.108875
0.108865
0.108854
0.108842
0.108829
0.108814
0.108798
0.108781
0.108762
0.108742
0.10872
0.108697
0.108672
0.108645
0.108617
0.108586
0.108555
0.108521
0.108486
0.10845
0.108412
0.108374
0.108335
0.108295
0.108256
0.108218
0.108182
0.108149
0.10812
0.1081
0.10809
0.108855
0.108854
0.108852
0.10885
0.108846
0.108841
0.108835
0.108829
0.108821
0.108812
0.108802
0.108791
0.108779
0.108766
0.108751
0.108735
0.108718
0.108699
0.108679
0.108657
0.108634
0.108609
0.108582
0.108554
0.108524
0.108492
0.108458
0.108423
0.108387
0.108349
0.108311
0.108271
0.108231
0.108192
0.108153
0.108116
0.108082
0.108051
0.108026
0.108009
0.10873
0.108729
0.108727
0.108724
0.10872
0.108716
0.10871
0.108703
0.108695
0.108687
0.108677
0.108666
0.108654
0.10864
0.108626
0.10861
0.108592
0.108574
0.108554
0.108532
0.108508
0.108484
0.108457
0.108429
0.108398
0.108367
0.108333
0.108298
0.108262
0.108224
0.108185
0.108145
0.108105
0.108064
0.108024
0.107986
0.107949
0.107915
0.107885
0.107859
0.108543
0.108542
0.10854
0.108538
0.108534
0.108529
0.108523
0.108517
0.108509
0.1085
0.10849
0.108479
0.108467
0.108454
0.108439
0.108423
0.108406
0.108387
0.108367
0.108346
0.108322
0.108297
0.108271
0.108242
0.108212
0.108181
0.108147
0.108112
0.108075
0.108037
0.107998
0.107958
0.107917
0.107875
0.107834
0.107793
0.107753
0.107715
0.107679
0.107645
0.108298
0.108297
0.108295
0.108292
0.108288
0.108284
0.108278
0.108271
0.108263
0.108255
0.108245
0.108234
0.108222
0.108208
0.108194
0.108178
0.108161
0.108142
0.108122
0.1081
0.108077
0.108052
0.108026
0.107998
0.107968
0.107936
0.107903
0.107867
0.107831
0.107792
0.107752
0.107712
0.10767
0.107627
0.107584
0.107541
0.107498
0.107456
0.107414
0.107373
0.107996
0.107995
0.107993
0.10799
0.107987
0.107982
0.107976
0.107969
0.107962
0.107953
0.107943
0.107932
0.10792
0.107907
0.107892
0.107876
0.107859
0.107841
0.107821
0.107799
0.107776
0.107751
0.107725
0.107697
0.107667
0.107635
0.107602
0.107567
0.10753
0.107491
0.107451
0.10741
0.107367
0.107323
0.107278
0.107233
0.107187
0.107141
0.107095
0.107048
0.107642
0.107641
0.107639
0.107636
0.107632
0.107627
0.107622
0.107615
0.107607
0.107598
0.107588
0.107578
0.107565
0.107552
0.107538
0.107522
0.107505
0.107487
0.107467
0.107445
0.107422
0.107398
0.107372
0.107344
0.107314
0.107283
0.107249
0.107214
0.107177
0.107138
0.107098
0.107056
0.107012
0.106967
0.106921
0.106874
0.106825
0.106776
0.106725
0.106673
0.107239
0.107238
0.107236
0.107233
0.107229
0.107224
0.107219
0.107212
0.107204
0.107195
0.107186
0.107175
0.107163
0.107149
0.107135
0.107119
0.107103
0.107084
0.107065
0.107043
0.107021
0.106996
0.10697
0.106943
0.106913
0.106882
0.106849
0.106814
0.106777
0.106738
0.106697
0.106655
0.106611
0.106565
0.106517
0.106468
0.106417
0.106365
0.106311
0.106254
0.106792
0.106791
0.106789
0.106787
0.106783
0.106778
0.106772
0.106766
0.106758
0.106749
0.106739
0.106728
0.106716
0.106703
0.106689
0.106674
0.106657
0.106639
0.106619
0.106598
0.106576
0.106552
0.106526
0.106498
0.106469
0.106438
0.106405
0.10637
0.106334
0.106295
0.106254
0.106212
0.106167
0.106121
0.106072
0.106022
0.105969
0.105914
0.105857
0.105798
0.106308
0.106307
0.106306
0.106303
0.106299
0.106294
0.106288
0.106282
0.106274
0.106265
0.106256
0.106245
0.106233
0.10622
0.106206
0.10619
0.106174
0.106156
0.106136
0.106116
0.106094
0.10607
0.106044
0.106017
0.105989
0.105958
0.105925
0.105891
0.105854
0.105816
0.105775
0.105733
0.105688
0.105641
0.105592
0.105541
0.105487
0.105431
0.105372
0.105311
0.105794
0.105793
0.105791
0.105788
0.105784
0.105779
0.105774
0.105767
0.105759
0.105751
0.105741
0.10573
0.105718
0.105705
0.105691
0.105676
0.10566
0.105642
0.105623
0.105603
0.105581
0.105557
0.105532
0.105506
0.105478
0.105447
0.105415
0.105381
0.105345
0.105307
0.105267
0.105225
0.105181
0.105134
0.105085
0.105033
0.104979
0.104922
0.104862
0.104799
0.105255
0.105254
0.105252
0.105249
0.105246
0.105241
0.105235
0.105229
0.105221
0.105212
0.105203
0.105192
0.10518
0.105167
0.105154
0.105139
0.105122
0.105105
0.105086
0.105066
0.105045
0.105022
0.104997
0.104971
0.104944
0.104914
0.104883
0.104849
0.104814
0.104777
0.104737
0.104696
0.104652
0.104605
0.104557
0.104505
0.104451
0.104394
0.104334
0.104271
0.104701
0.1047
0.104698
0.104695
0.104691
0.104687
0.104681
0.104674
0.104667
0.104658
0.104649
0.104638
0.104626
0.104614
0.1046
0.104585
0.104569
0.104552
0.104534
0.104514
0.104493
0.104471
0.104447
0.104422
0.104395
0.104366
0.104335
0.104303
0.104268
0.104232
0.104193
0.104153
0.10411
0.104064
0.104016
0.103966
0.103912
0.103856
0.103797
0.103734
0.104139
0.104138
0.104136
0.104133
0.104129
0.104125
0.104119
0.104112
0.104105
0.104096
0.104087
0.104076
0.104065
0.104053
0.104039
0.104025
0.104009
0.103992
0.103974
0.103955
0.103935
0.103913
0.10389
0.103865
0.103839
0.103811
0.103781
0.10375
0.103716
0.103681
0.103644
0.103604
0.103562
0.103518
0.103471
0.103422
0.10337
0.103315
0.103258
0.103197
0.103578
0.103577
0.103575
0.103572
0.103568
0.103564
0.103558
0.103551
0.103544
0.103535
0.103526
0.103516
0.103505
0.103492
0.103479
0.103465
0.103449
0.103433
0.103416
0.103397
0.103377
0.103356
0.103333
0.103309
0.103284
0.103257
0.103229
0.103198
0.103166
0.103132
0.103096
0.103058
0.103018
0.102976
0.102931
0.102883
0.102833
0.10278
0.102725
0.102666
0.103025
0.103024
0.103023
0.10302
0.103016
0.103011
0.103006
0.102999
0.102992
0.102984
0.102974
0.102964
0.102953
0.102941
0.102928
0.102914
0.102899
0.102883
0.102866
0.102848
0.102829
0.102808
0.102787
0.102763
0.102739
0.102713
0.102686
0.102657
0.102626
0.102594
0.102559
0.102523
0.102485
0.102444
0.102401
0.102356
0.102309
0.102259
0.102206
0.10215
0.10249
0.102489
0.102487
0.102484
0.102481
0.102476
0.102471
0.102464
0.102457
0.102449
0.10244
0.10243
0.102419
0.102407
0.102394
0.10238
0.102366
0.10235
0.102334
0.102316
0.102297
0.102278
0.102257
0.102235
0.102211
0.102187
0.102161
0.102133
0.102104
0.102073
0.10204
0.102006
0.10197
0.101932
0.101891
0.101849
0.101804
0.101757
0.101707
0.101655
0.101978
0.101977
0.101975
0.101973
0.101969
0.101965
0.101959
0.101953
0.101946
0.101938
0.101929
0.101919
0.101908
0.101896
0.101884
0.101871
0.101856
0.101841
0.101825
0.101808
0.10179
0.101771
0.101751
0.10173
0.101708
0.101684
0.101659
0.101633
0.101606
0.101577
0.101546
0.101514
0.10148
0.101444
0.101406
0.101367
0.101325
0.101281
0.101235
0.101187
0.101496
0.101495
0.101494
0.101491
0.101487
0.101483
0.101478
0.101471
0.101464
0.101456
0.101447
0.101438
0.101427
0.101416
0.101404
0.101391
0.101377
0.101362
0.101347
0.10133
0.101313
0.101295
0.101276
0.101255
0.101234
0.101212
0.101188
0.101164
0.101138
0.10111
0.101082
0.101051
0.10102
0.100986
0.100951
0.100915
0.100876
0.100836
0.100794
0.10075
0.101049
0.101048
0.101046
0.101043
0.10104
0.101036
0.10103
0.101024
0.101017
0.101009
0.101001
0.100991
0.100981
0.10097
0.100958
0.100945
0.100932
0.100918
0.100903
0.100887
0.10087
0.100853
0.100834
0.100815
0.100795
0.100773
0.100751
0.100728
0.100704
0.100678
0.100651
0.100623
0.100594
0.100563
0.100531
0.100497
0.100462
0.100426
0.100387
0.100348
0.100639
0.100638
0.100636
0.100634
0.10063
0.100626
0.100621
0.100615
0.100608
0.1006
0.100592
0.100582
0.100572
0.100561
0.10055
0.100537
0.100524
0.100511
0.100496
0.100481
0.100465
0.100448
0.10043
0.100412
0.100392
0.100372
0.100351
0.10033
0.100307
0.100283
0.100258
0.100232
0.100205
0.100176
0.100147
0.100116
0.100084
0.100051
0.100017
0.099981
0.100268
0.100267
0.100265
0.100263
0.100259
0.100255
0.10025
0.100244
0.100237
0.10023
0.100221
0.100212
0.100203
0.100192
0.100181
0.100169
0.100156
0.100142
0.100128
0.100113
0.100098
0.100082
0.100065
0.100047
0.100029
0.10001
0.09999
0.0999693
0.0999479
0.0999256
0.0999024
0.0998783
0.0998533
0.0998273
0.0998003
0.0997724
0.0997434
0.0997135
0.0996825
0.0996506
0.0993555
0.0990937
0.0988623
0.0986579
0.0984771
0.098316
0.0981714
0.0980401
0.0979194
0.097807
0.0977014
0.097601
0.0975052
0.0974133
0.0973253
0.097241
0.0971608
0.097085
0.097014
0.0969483
0.0968885
0.0968349
0.0967881
0.0967485
0.0967163
0.096692
0.0966756
0.0966674
0.099384
0.0991192
0.0988853
0.0986789
0.0984964
0.0983342
0.0981887
0.0980569
0.097936
0.0978236
0.097718
0.0976179
0.0975224
0.0974308
0.097343
0.0972591
0.0971791
0.0971035
0.0970327
0.0969672
0.0969075
0.096854
0.0968073
0.0967677
0.0967356
0.0967112
0.0966949
0.0966867
0.0994118
0.0991442
0.0989079
0.0986996
0.0985156
0.0983523
0.0982061
0.0980739
0.0979527
0.0978403
0.0977348
0.0976349
0.0975396
0.0974483
0.0973608
0.0972771
0.0971974
0.097122
0.0970514
0.096986
0.0969264
0.0968731
0.0968264
0.0967868
0.0967547
0.0967304
0.0967141
0.0967059
0.0994388
0.0991686
0.0989301
0.0987201
0.0985347
0.0983704
0.0982235
0.0980908
0.0979695
0.097857
0.0977517
0.0976519
0.0975569
0.0974658
0.0973786
0.0972951
0.0972157
0.0971405
0.09707
0.0970048
0.0969453
0.096892
0.0968454
0.0968059
0.0967738
0.0967495
0.0967332
0.096725
0.099465
0.0991925
0.098952
0.0987403
0.0985537
0.0983884
0.0982409
0.0981078
0.0979863
0.0978738
0.0977686
0.097669
0.0975741
0.0974833
0.0973964
0.0973131
0.0972338
0.0971588
0.0970885
0.0970234
0.096964
0.0969108
0.0968642
0.0968248
0.0967927
0.0967684
0.0967521
0.0967439
0.0994905
0.0992157
0.0989734
0.0987602
0.0985724
0.0984063
0.0982582
0.0981248
0.0980031
0.0978906
0.0977854
0.097686
0.0975914
0.0975008
0.097414
0.097331
0.0972519
0.0971771
0.0971069
0.0970419
0.0969826
0.0969294
0.0968829
0.0968435
0.0968114
0.0967872
0.0967708
0.0967627
0.0995152
0.0992384
0.0989944
0.0987798
0.098591
0.0984241
0.0982755
0.0981417
0.0980199
0.0979074
0.0978023
0.097703
0.0976086
0.0975182
0.0974316
0.0973488
0.0972699
0.0971952
0.0971252
0.0970603
0.097001
0.0969479
0.0969014
0.096862
0.09683
0.0968057
0.0967894
0.0967812
0.0995391
0.0992605
0.0990149
0.0987991
0.0986093
0.0984417
0.0982926
0.0981586
0.0980366
0.0979241
0.0978191
0.09772
0.0976257
0.0975355
0.0974491
0.0973665
0.0972877
0.0972131
0.0971432
0.0970784
0.0970192
0.0969661
0.0969197
0.0968803
0.0968483
0.096824
0.0968077
0.0967995
0.0995622
0.099282
0.099035
0.0988181
0.0986274
0.0984591
0.0983096
0.0981753
0.0980532
0.0979407
0.0978358
0.0977368
0.0976426
0.0975526
0.0974664
0.0973839
0.0973053
0.0972309
0.097161
0.0970963
0.0970372
0.0969841
0.0969377
0.0968983
0.0968663
0.0968421
0.0968258
0.0968176
0.0995846
0.0993028
0.0990546
0.0988366
0.0986452
0.0984764
0.0983264
0.0981919
0.0980697
0.0979572
0.0978523
0.0977534
0.0976594
0.0975696
0.0974835
0.0974012
0.0973227
0.0972484
0.0971786
0.0971139
0.0970549
0.0970019
0.0969555
0.0969161
0.0968841
0.0968598
0.0968435
0.0968353
0.0996062
0.0993231
0.0990738
0.0988549
0.0986627
0.0984933
0.0983431
0.0982083
0.0980861
0.0979736
0.0978687
0.09777
0.0976761
0.0975864
0.0975004
0.0974182
0.0973398
0.0972656
0.0971959
0.0971313
0.0970723
0.0970193
0.0969729
0.0969335
0.0969016
0.0968773
0.096861
0.0968528
0.0996271
0.0993428
0.0990924
0.0988727
0.0986799
0.0985101
0.0983595
0.0982246
0.0981022
0.0979897
0.0978849
0.0977863
0.0976925
0.0976029
0.0975171
0.097435
0.0973567
0.0972825
0.0972129
0.0971484
0.0970893
0.0970364
0.09699
0.0969506
0.0969187
0.0968944
0.0968781
0.0968699
0.0996473
0.0993619
0.0991106
0.0988901
0.0986967
0.0985265
0.0983757
0.0982406
0.0981181
0.0980056
0.0979009
0.0978023
0.0977087
0.0976192
0.0975335
0.0974515
0.0973733
0.0972992
0.0972296
0.0971651
0.0971061
0.0970532
0.0970068
0.0969674
0.0969354
0.0969112
0.0968948
0.0968866
0.0996668
0.0993804
0.0991283
0.0989072
0.0987133
0.0985427
0.0983916
0.0982563
0.0981338
0.0980213
0.0979167
0.0978181
0.0977246
0.0976352
0.0975496
0.0974676
0.0973895
0.0973155
0.0972459
0.0971814
0.0971225
0.0970695
0.0970232
0.0969838
0.0969518
0.0969275
0.0969112
0.096903
0.0996856
0.0993984
0.0991455
0.0989238
0.0987294
0.0985585
0.0984072
0.0982718
0.0981492
0.0980367
0.0979321
0.0978336
0.0977401
0.0976508
0.0975653
0.0974834
0.0974054
0.0973314
0.0972619
0.0971974
0.0971384
0.0970855
0.0970392
0.0969998
0.0969678
0.0969435
0.0969272
0.096919
0.0997038
0.0994157
0.0991622
0.09894
0.0987452
0.098574
0.0984225
0.098287
0.0981644
0.0980519
0.0979472
0.0978488
0.0977554
0.0976662
0.0975807
0.0974989
0.0974208
0.0973469
0.0972774
0.097213
0.097154
0.0971011
0.0970547
0.0970153
0.0969833
0.096959
0.0969427
0.0969345
0.0997213
0.0994326
0.0991785
0.0989557
0.0987606
0.0985891
0.0984374
0.0983018
0.0981791
0.0980666
0.097962
0.0978637
0.0977703
0.0976811
0.0975957
0.0975139
0.0974359
0.097362
0.0972925
0.0972281
0.0971691
0.0971162
0.0970698
0.0970304
0.0969984
0.0969741
0.0969578
0.0969496
0.0997382
0.0994488
0.0991942
0.098971
0.0987756
0.0986039
0.098452
0.0983163
0.0981936
0.098081
0.0979764
0.0978781
0.0977848
0.0976956
0.0976102
0.0975285
0.0974505
0.0973766
0.0973072
0.0972428
0.0971838
0.0971309
0.0970845
0.0970451
0.097013
0.0969887
0.0969724
0.0969642
0.0997545
0.0994645
0.0992094
0.0989859
0.0987901
0.0986182
0.0984661
0.0983304
0.0982076
0.098095
0.0979905
0.0978921
0.0977988
0.0977097
0.0976244
0.0975427
0.0974647
0.0973908
0.0973214
0.0972569
0.097198
0.097145
0.0970986
0.0970592
0.0970272
0.0970028
0.0969865
0.0969783
0.0997701
0.0994797
0.0992241
0.0990003
0.0988042
0.0986321
0.0984799
0.098344
0.0982212
0.0981086
0.098004
0.0979057
0.0978124
0.0977233
0.097638
0.0975563
0.0974784
0.0974045
0.0973351
0.0972706
0.0972117
0.0971587
0.0971123
0.0970728
0.0970408
0.0970165
0.0970001
0.0969919
0.0997851
0.0994942
0.0992383
0.0990141
0.0988178
0.0986455
0.0984932
0.0983572
0.0982343
0.0981217
0.0980172
0.0979189
0.0978256
0.0977365
0.0976512
0.0975695
0.0974916
0.0974177
0.0973483
0.0972838
0.0972248
0.0971718
0.0971254
0.0970859
0.0970539
0.0970295
0.0970132
0.0970049
0.0997995
0.0995082
0.099252
0.0990275
0.098831
0.0986585
0.098506
0.09837
0.098247
0.0981344
0.0980298
0.0979315
0.0978382
0.0977491
0.0976638
0.0975822
0.0975042
0.0974303
0.0973609
0.0972964
0.0972374
0.0971844
0.097138
0.0970985
0.0970664
0.0970421
0.0970257
0.0970174
0.0998132
0.0995216
0.099265
0.0990403
0.0988436
0.0986709
0.0985184
0.0983822
0.0982592
0.0981465
0.0980419
0.0979436
0.0978503
0.0977612
0.0976759
0.0975943
0.0975163
0.0974424
0.097373
0.0973085
0.0972495
0.0971965
0.09715
0.0971105
0.0970784
0.097054
0.0970376
0.0970294
0.0998263
0.0995343
0.0992775
0.0990525
0.0988556
0.0986828
0.0985302
0.0983939
0.0982709
0.0981581
0.0980535
0.0979552
0.0978619
0.0977728
0.0976875
0.0976058
0.0975279
0.0974539
0.0973845
0.09732
0.0972609
0.0972079
0.0971614
0.0971219
0.0970898
0.0970654
0.097049
0.0970408
0.0998387
0.0995465
0.0992894
0.0990642
0.0988671
0.0986942
0.0985414
0.0984051
0.098282
0.0981692
0.0980645
0.0979662
0.0978729
0.0977838
0.0976985
0.0976168
0.0975388
0.0974649
0.0973954
0.0973309
0.0972718
0.0972188
0.0971723
0.0971327
0.0971006
0.0970762
0.0970598
0.0970516
0.0998505
0.099558
0.0993007
0.0990753
0.0988781
0.098705
0.0985521
0.0984157
0.0982925
0.0981797
0.098075
0.0979766
0.0978833
0.0977942
0.0977088
0.0976271
0.0975491
0.0974752
0.0974057
0.0973412
0.0972821
0.097229
0.0971825
0.097143
0.0971108
0.0970864
0.09707
0.0970617
0.0998615
0.0995688
0.0993113
0.0990857
0.0988883
0.0987151
0.0985621
0.0984257
0.0983024
0.0981896
0.0980848
0.0979864
0.0978931
0.0978039
0.0977186
0.0976369
0.0975589
0.0974849
0.0974154
0.0973508
0.0972917
0.0972386
0.0971921
0.0971525
0.0971204
0.097096
0.0970795
0.0970713
0.0998719
0.0995789
0.0993213
0.0990955
0.098898
0.0987247
0.0985716
0.098435
0.0983117
0.0981988
0.098094
0.0979956
0.0979022
0.0978131
0.0977277
0.097646
0.0975679
0.097494
0.0974244
0.0973598
0.0973007
0.0972476
0.0972011
0.0971615
0.0971293
0.0971049
0.0970885
0.0970802
0.0998815
0.0995884
0.0993305
0.0991047
0.098907
0.0987336
0.0985804
0.0984438
0.0983204
0.0982074
0.0981026
0.0980041
0.0979107
0.0978216
0.0977362
0.0976544
0.0975764
0.0975024
0.0974328
0.0973682
0.0973091
0.097256
0.0972094
0.0971698
0.0971376
0.0971132
0.0970968
0.0970885
0.0998904
0.0995971
0.0993391
0.0991131
0.0989153
0.0987418
0.0985885
0.0984518
0.0983284
0.0982154
0.0981105
0.098012
0.0979186
0.0978294
0.097744
0.0976622
0.0975842
0.0975101
0.0974406
0.0973759
0.0973168
0.0972637
0.0972171
0.0971775
0.0971453
0.0971208
0.0971044
0.0970961
0.0998986
0.0996051
0.099347
0.0991209
0.098923
0.0987493
0.098596
0.0984592
0.0983357
0.0982227
0.0981178
0.0980192
0.0979258
0.0978366
0.0977511
0.0976693
0.0975913
0.0975172
0.0974476
0.097383
0.0973238
0.0972707
0.0972241
0.0971845
0.0971522
0.0971278
0.0971113
0.0971031
0.099906
0.0996124
0.0993541
0.0991279
0.0989299
0.0987562
0.0986027
0.0984659
0.0983424
0.0982293
0.0981243
0.0980258
0.0979323
0.0978431
0.0977576
0.0976758
0.0975977
0.0975236
0.097454
0.0973894
0.0973302
0.097277
0.0972304
0.0971908
0.0971586
0.0971341
0.0971176
0.0971094
0.0999126
0.0996189
0.0993605
0.0991342
0.0989361
0.0987623
0.0986088
0.0984719
0.0983483
0.0982352
0.0981302
0.0980316
0.0979381
0.0978488
0.0977634
0.0976815
0.0976034
0.0975293
0.0974597
0.097395
0.0973359
0.0972827
0.097236
0.0971964
0.0971642
0.0971397
0.0971232
0.097115
0.0999184
0.0996246
0.0993661
0.0991397
0.0989415
0.0987677
0.0986141
0.0984772
0.0983535
0.0982404
0.0981354
0.0980367
0.0979432
0.0978539
0.0977684
0.0976866
0.0976085
0.0975344
0.0974647
0.0974
0.0973408
0.0972876
0.097241
0.0972013
0.0971691
0.0971446
0.0971282
0.0971199
0.0999234
0.0996295
0.099371
0.0991445
0.0989462
0.0987723
0.0986187
0.0984817
0.098358
0.0982448
0.0981398
0.0980411
0.0979476
0.0978583
0.0977728
0.0976909
0.0976128
0.0975387
0.097469
0.0974043
0.0973451
0.0972919
0.0972452
0.0972056
0.0971734
0.0971489
0.0971324
0.0971241
0.0999276
0.0996336
0.099375
0.0991484
0.0989502
0.0987762
0.0986225
0.0984855
0.0983618
0.0982485
0.0981435
0.0980448
0.0979513
0.0978619
0.0977764
0.0976945
0.0976164
0.0975423
0.0974726
0.0974079
0.0973487
0.0972955
0.0972488
0.0972091
0.0971769
0.0971524
0.0971359
0.0971277
0.0999309
0.0996369
0.0993783
0.0991516
0.0989533
0.0987793
0.0986256
0.0984885
0.0983648
0.0982515
0.0981465
0.0980478
0.0979542
0.0978649
0.0977793
0.0976974
0.0976193
0.0975452
0.0974755
0.0974108
0.0973515
0.0972983
0.0972516
0.097212
0.0971797
0.0971552
0.0971388
0.0971305
0.0999335
0.0996394
0.0993807
0.099154
0.0989557
0.0987816
0.0986279
0.0984908
0.0983671
0.0982538
0.0981487
0.09805
0.0979564
0.0978671
0.0977815
0.0976996
0.0976215
0.0975473
0.0974777
0.0974129
0.0973537
0.0973005
0.0972538
0.0972141
0.0971819
0.0971574
0.0971409
0.0971326
0.0999352
0.0996411
0.0993823
0.0991556
0.0989573
0.0987832
0.0986294
0.0984923
0.0983686
0.0982553
0.0981502
0.0980515
0.0979579
0.0978685
0.097783
0.0977011
0.0976229
0.0975488
0.0974791
0.0974144
0.0973551
0.0973019
0.0972552
0.0972155
0.0971833
0.0971588
0.0971423
0.097134
0.099936
0.0996419
0.0993831
0.0991565
0.0989581
0.098784
0.0986302
0.0984931
0.0983693
0.098256
0.0981509
0.0980522
0.0979586
0.0978693
0.0977837
0.0977018
0.0976236
0.0975495
0.0974798
0.0974151
0.0973558
0.0973026
0.0972559
0.0972163
0.097184
0.0971595
0.097143
0.0971347
)
;

boundaryField
{
    bc-2
    {
        type            empty;
    }
    bc-3
    {
        type            empty;
    }
    bottom
    {
        type            zeroGradient;
    }
    leftSide
    {
        type            zeroGradient;
    }
    naturalSurface
    {
        type            zeroGradient;
    }
    rightSide
    {
        type            zeroGradient;
    }
    slopesurface
    {
        type            zeroGradient;
    }
    subGradeSurface
    {
        type            zeroGradient;
    }
}


// ************************************************************************* //
