# Supplementary material for: A finite volume-based model for the hydrothermal behavior of soil under freeze–thaw cycles
Source: PLoS One. 2021 Jun 3;16(6):e0252680. doi: 10.1371/journal.pone.0252680 (PMC8174737; doi:10.1371/journal.pone.0252680)
Supplement: S1 Data — (ZIP) [file pone.0252680.s001.zip › Data at equal time interval/3.16224e+08/volContOfWater]

/*--------------------------------*- C++ -*----------------------------------*\
| =========                 |                                                 |
| \\      /  F ield         | OpenFOAM: The Open Source CFD Toolbox           |
|  \\    /   O peration     | Version:  2.4.0                                 |
|   \\  /    A nd           | Web:      www.OpenFOAM.org                      |
|    \\/     M anipulation  |                                                 |
\*---------------------------------------------------------------------------*/
FoamFile
{
    version     2.0;
    format      ascii;
    class       volScalarField;
    location    "3.16224e+08";
    object      volContOfWater;
}
// * * * * * * * * * * * * * * * * * * * * * * * * * * * * * * * * * * * * * //

dimensions      [0 0 0 0 0 0 0];

internalField   nonuniform List<scalar> 
9554
(
0.10893
0.108867
0.108741
0.108553
0.108306
0.108003
0.107647
0.107242
0.106793
0.106306
0.105789
0.105248
0.104691
0.104127
0.103564
0.10301
0.102473
0.10196
0.101478
0.10103
0.10062
0.100249
0.10893
0.108866
0.10874
0.108552
0.108306
0.108002
0.107646
0.107241
0.106792
0.106306
0.105788
0.105247
0.10469
0.104126
0.103563
0.103009
0.102472
0.101959
0.101477
0.101029
0.100619
0.100249
0.108928
0.108864
0.108738
0.108551
0.108304
0.108
0.107644
0.107239
0.10679
0.106304
0.105786
0.105245
0.104688
0.104124
0.103561
0.103007
0.10247
0.101957
0.101475
0.101027
0.100617
0.100247
0.108925
0.108861
0.108735
0.108548
0.108301
0.107997
0.107641
0.107236
0.106787
0.106301
0.105783
0.105242
0.104686
0.104121
0.103558
0.103004
0.102467
0.101955
0.101472
0.101025
0.100615
0.100244
0.108921
0.108858
0.108731
0.108544
0.108297
0.107994
0.107637
0.107232
0.106783
0.106297
0.10578
0.105239
0.104682
0.104118
0.103554
0.103
0.102464
0.101951
0.101469
0.101021
0.100611
0.100241
0.108916
0.108853
0.108727
0.108539
0.108292
0.107989
0.107632
0.107227
0.106779
0.106292
0.105775
0.105234
0.104677
0.104113
0.10355
0.102996
0.102459
0.101946
0.101464
0.101017
0.100607
0.100237
0.108911
0.108847
0.108721
0.108533
0.108286
0.107983
0.107627
0.107221
0.106773
0.106286
0.105769
0.105228
0.104671
0.104107
0.103544
0.10299
0.102453
0.101941
0.101459
0.101011
0.100602
0.100231
0.108904
0.10884
0.108714
0.108527
0.10828
0.107976
0.10762
0.107215
0.106766
0.10628
0.105762
0.105221
0.104665
0.104101
0.103537
0.102984
0.102447
0.101935
0.101452
0.101005
0.100596
0.100226
0.108896
0.108833
0.108706
0.108519
0.108272
0.107969
0.107612
0.107207
0.106758
0.106272
0.105755
0.105214
0.104657
0.104093
0.10353
0.102976
0.10244
0.101927
0.101445
0.100998
0.100589
0.100219
0.108887
0.108824
0.108698
0.10851
0.108263
0.10796
0.107603
0.107198
0.106749
0.106263
0.105746
0.105205
0.104648
0.104084
0.103521
0.102968
0.102431
0.101919
0.101437
0.10099
0.100581
0.100211
0.108877
0.108814
0.108688
0.1085
0.108253
0.10795
0.107593
0.107188
0.10674
0.106253
0.105736
0.105195
0.104639
0.104075
0.103512
0.102959
0.102422
0.10191
0.101428
0.100981
0.100572
0.100203
0.108866
0.108803
0.108677
0.108489
0.108242
0.107939
0.107582
0.107177
0.106729
0.106243
0.105725
0.105185
0.104628
0.104064
0.103502
0.102948
0.102412
0.1019
0.101419
0.100972
0.100563
0.100194
0.108854
0.108791
0.108664
0.108477
0.10823
0.107927
0.10757
0.107165
0.106717
0.106231
0.105714
0.105173
0.104617
0.104053
0.10349
0.102937
0.102401
0.10189
0.101408
0.100962
0.100553
0.100184
0.108841
0.108777
0.108651
0.108464
0.108217
0.107913
0.107557
0.107152
0.106704
0.106218
0.105701
0.10516
0.104604
0.10404
0.103478
0.102925
0.102389
0.101878
0.101397
0.100951
0.100542
0.100173
0.108826
0.108763
0.108636
0.108449
0.108202
0.107899
0.107543
0.107138
0.106689
0.106203
0.105687
0.105146
0.10459
0.104027
0.103465
0.102912
0.102377
0.101866
0.101385
0.100939
0.100531
0.100162
0.10881
0.108747
0.10862
0.108433
0.108186
0.107883
0.107527
0.107122
0.106674
0.106188
0.105671
0.105131
0.104575
0.104012
0.103451
0.102898
0.102363
0.101852
0.101372
0.100926
0.100518
0.10015
0.108793
0.108729
0.108603
0.108416
0.108169
0.107866
0.10751
0.107105
0.106657
0.106171
0.105655
0.105115
0.104559
0.103997
0.103435
0.102883
0.102348
0.101838
0.101358
0.100912
0.100505
0.100137
0.108774
0.10871
0.108584
0.108397
0.10815
0.107847
0.107491
0.107087
0.106639
0.106153
0.105637
0.105097
0.104542
0.10398
0.103419
0.102867
0.102333
0.101823
0.101343
0.100898
0.100491
0.100124
0.108753
0.10869
0.108564
0.108377
0.10813
0.107827
0.107471
0.107067
0.106619
0.106134
0.105618
0.105079
0.104524
0.103962
0.103401
0.10285
0.102316
0.101807
0.101328
0.100883
0.100477
0.100109
0.108731
0.108668
0.108542
0.108355
0.108108
0.107806
0.10745
0.107046
0.106598
0.106113
0.105598
0.105059
0.104504
0.103943
0.103382
0.102832
0.102299
0.10179
0.101311
0.100867
0.100461
0.100095
0.108708
0.108645
0.108519
0.108331
0.108085
0.107782
0.107427
0.107023
0.106576
0.106091
0.105576
0.105037
0.104483
0.103922
0.103363
0.102813
0.10228
0.101772
0.101294
0.100851
0.100445
0.100079
0.108683
0.108619
0.108494
0.108306
0.10806
0.107757
0.107402
0.106998
0.106551
0.106067
0.105552
0.105014
0.104461
0.1039
0.103341
0.102792
0.10226
0.101753
0.101276
0.100833
0.100428
0.100063
0.108656
0.108593
0.108467
0.10828
0.108033
0.107731
0.107376
0.106972
0.106525
0.106042
0.105527
0.10499
0.104437
0.103877
0.103319
0.10277
0.102239
0.101733
0.101256
0.100815
0.100411
0.100046
0.108627
0.108564
0.108438
0.108251
0.108005
0.107702
0.107347
0.106944
0.106498
0.106014
0.1055
0.104963
0.104411
0.103852
0.103295
0.102747
0.102217
0.101712
0.101236
0.100795
0.100392
0.100028
0.108597
0.108533
0.108408
0.108221
0.107975
0.107672
0.107317
0.106914
0.106468
0.105985
0.105472
0.104935
0.104384
0.103826
0.103269
0.102723
0.102194
0.101689
0.101215
0.100775
0.100373
0.10001
0.108564
0.108501
0.108375
0.108188
0.107942
0.10764
0.107286
0.106883
0.106437
0.105954
0.105441
0.104906
0.104355
0.103798
0.103242
0.102697
0.102169
0.101666
0.101193
0.100754
0.100353
0.0999911
0.10853
0.108467
0.108341
0.108154
0.107908
0.107606
0.107252
0.106849
0.106404
0.105921
0.105409
0.104874
0.104324
0.103768
0.103214
0.102669
0.102143
0.101641
0.101169
0.100732
0.100332
0.0999713
0.108495
0.108432
0.108306
0.108119
0.107873
0.107571
0.107216
0.106814
0.106368
0.105887
0.105375
0.104841
0.104292
0.103736
0.103183
0.10264
0.102115
0.101615
0.101144
0.100709
0.10031
0.0999507
0.108458
0.108394
0.108269
0.108081
0.107835
0.107533
0.107178
0.106776
0.106331
0.10585
0.105338
0.104805
0.104257
0.103703
0.103151
0.102609
0.102086
0.101587
0.101118
0.100684
0.100288
0.0999293
0.108419
0.108356
0.10823
0.108042
0.107796
0.107494
0.107139
0.106737
0.106292
0.105811
0.1053
0.104767
0.10422
0.103667
0.103117
0.102577
0.102055
0.101558
0.101091
0.100659
0.100264
0.0999071
0.10838
0.108316
0.10819
0.108002
0.107755
0.107453
0.107098
0.106695
0.10625
0.105769
0.105259
0.104727
0.104181
0.103629
0.10308
0.102542
0.102022
0.101527
0.101062
0.100632
0.100239
0.099884
0.10834
0.108276
0.108149
0.107961
0.107714
0.10741
0.107055
0.106652
0.106207
0.105726
0.105216
0.104685
0.10414
0.103589
0.103042
0.102506
0.101988
0.101495
0.101032
0.100604
0.100213
0.0998599
0.108299
0.108235
0.108108
0.107919
0.10767
0.107366
0.10701
0.106606
0.106161
0.10568
0.105171
0.10464
0.104096
0.103547
0.103001
0.102467
0.101951
0.10146
0.101
0.100574
0.100186
0.0998349
0.108259
0.108194
0.108066
0.107876
0.107627
0.107321
0.106964
0.106559
0.106113
0.105632
0.105123
0.104592
0.104049
0.103502
0.102958
0.102426
0.101912
0.101424
0.100967
0.100544
0.100157
0.0998089
0.108219
0.108154
0.108025
0.107833
0.107582
0.107275
0.106916
0.10651
0.106064
0.105582
0.105072
0.104542
0.104
0.103454
0.102912
0.102382
0.101871
0.101386
0.100931
0.100511
0.100128
0.0997819
0.108182
0.108115
0.107985
0.107791
0.107538
0.107228
0.106867
0.10646
0.106012
0.105529
0.105019
0.10449
0.103949
0.103404
0.102864
0.102336
0.101828
0.101346
0.100894
0.100477
0.100097
0.0997539
0.108147
0.10808
0.107946
0.10775
0.107493
0.107181
0.106817
0.106407
0.105957
0.105474
0.104963
0.104434
0.103894
0.103351
0.102813
0.102288
0.101783
0.101304
0.100855
0.100442
0.100065
0.0997248
0.108117
0.108048
0.107911
0.10771
0.107449
0.107133
0.106766
0.106353
0.105901
0.105416
0.104905
0.104376
0.103836
0.103295
0.102759
0.102236
0.101735
0.101259
0.100815
0.100405
0.100031
0.0996946
0.108095
0.108022
0.107879
0.107673
0.107406
0.107085
0.106713
0.106297
0.105842
0.105355
0.104843
0.104314
0.103775
0.103235
0.102702
0.102182
0.101684
0.101212
0.100772
0.100366
0.0999964
0.0996634
0.108085
0.108003
0.107852
0.107637
0.107364
0.107036
0.106659
0.106239
0.105781
0.105291
0.104778
0.104249
0.103711
0.103173
0.102642
0.102126
0.101631
0.101163
0.100727
0.100326
0.0999602
0.0996312
0.108152
0.108123
0.108319
0.108289
0.108283
0.108267
0.108259
0.108219
0.10826
0.108192
0.108238
0.108213
0.10825
0.108193
0.108237
0.108197
0.108182
0.10816
0.108208
0.108249
0.108233
0.108189
0.108254
0.108214
0.108237
0.108253
0.108213
0.108209
0.10824
0.108255
0.108239
0.108268
0.108202
0.108174
0.109021
0.108174
0.10926
0.107367
0.10821
0.108198
0.108227
0.108253
0.10827
0.108336
0.108383
0.108415
0.10848
0.108376
0.108528
0.108307
0.108684
0.108523
0.108695
0.108391
0.108289
0.10721
0.108603
0.10756
0.108903
0.108901
0.109161
0.108878
0.108595
0.108738
0.1093
0.108337
0.109271
0.108907
0.109326
0.108588
0.109442
0.108489
0.109335
0.10914
0.109152
0.108308
0.109567
0.108375
0.109085
0.109033
0.1091
0.107915
0.109264
0.108966
0.108892
0.108209
0.109482
0.108729
0.109044
0.108022
0.108503
0.107787
0.109209
0.108716
0.107972
0.107854
0.109023
0.107676
0.109089
0.108612
0.108618
0.107761
0.108916
0.108497
0.109027
0.109003
0.10919
0.109174
0.107581
0.107663
0.109389
0.109515
0.107383
0.108497
0.109094
0.10935
0.108326
0.10947
0.108445
0.1081
0.109458
0.109426
0.108174
0.107979
0.109495
0.108833
0.108497
0.109294
0.10787
0.108691
0.109277
0.108824
0.10942
0.10923
0.109226
0.109497
0.108855
0.108471
0.107923
0.108333
0.107808
0.109601
0.108585
0.109417
0.108672
0.108751
0.107758
0.108871
0.109519
0.109073
0.108157
0.107359
0.108514
0.107465
0.108607
0.108852
0.108289
0.108787
0.108314
0.108382
0.108888
0.108408
0.108499
0.109063
0.108905
0.107892
0.107768
0.108432
0.109161
0.107353
0.108287
0.108755
0.109192
0.107458
0.108345
0.107756
0.108637
0.109568
0.109084
0.108815
0.108493
0.109138
0.108948
0.109183
0.109555
0.109111
0.108796
0.109353
0.109619
0.108895
0.108015
0.108694
0.108244
0.108458
0.107449
0.108911
0.10945
0.108798
0.107929
0.109433
0.10924
0.108638
0.108234
0.10903
0.109377
0.108694
0.108257
0.108381
0.108261
0.107254
0.108147
0.107956
0.108572
0.108051
0.108609
0.108873
0.108131
0.108931
0.108303
0.109317
0.108452
0.108763
0.108617
0.108586
0.109145
0.108318
0.108644
0.109049
0.109259
0.108892
0.109088
0.109197
0.109444
0.108608
0.108433
0.107567
0.108204
0.109411
0.109645
0.107457
0.108257
0.109312
0.109622
0.108006
0.108912
0.10949
0.109037
0.107172
0.107987
0.107715
0.107256
0.109174
0.109025
0.108833
0.10935
0.109263
0.108881
0.108561
0.1084
0.107802
0.108366
0.109203
0.109353
0.109398
0.109598
0.109355
0.108924
0.108965
0.10903
0.107748
0.107582
0.109368
0.109181
0.10922
0.109286
0.109074
0.109343
0.108594
0.108225
0.109288
0.108781
0.108772
0.108809
0.108283
0.10885
0.108702
0.108852
0.108108
0.108634
0.108505
0.108261
0.108391
0.108953
0.109355
0.109436
0.108186
0.107725
0.107876
0.107571
0.10954
0.109314
0.108906
0.109304
0.108676
0.108683
0.109003
0.109072
0.108376
0.108677
0.108411
0.108857
0.109643
0.109277
0.109285
0.109545
0.107983
0.10834
0.109154
0.10857
0.10907
0.109118
0.108543
0.108472
0.107621
0.108031
0.108157
0.108435
0.108136
0.108036
0.108784
0.1085
0.108334
0.108224
0.108323
0.108593
0.108813
0.109068
0.10835
0.10832
0.108753
0.109184
0.108751
0.108634
0.107693
0.108135
0.10877
0.108512
0.108687
0.108795
0.108665
0.10906
0.108221
0.107916
0.108816
0.108905
0.108566
0.108566
0.108534
0.108957
0.108486
0.108252
0.108646
0.109005
0.108315
0.108023
0.108693
0.108501
0.108968
0.108997
0.109122
0.109175
0.109106
0.108806
0.109048
0.108888
0.10861
0.108803
0.109001
0.108604
0.108481
0.108881
0.1086
0.108357
0.108166
0.107938
0.109241
0.109272
0.108824
0.109063
0.109366
0.109197
0.108119
0.108324
0.107298
0.10768
0.1093
0.108971
0.109311
0.109557
0.108124
0.10838
0.10855
0.10832
0.109025
0.109045
0.107576
0.10781
0.108514
0.108253
0.109061
0.109352
0.108256
0.108038
0.108986
0.108966
0.108828
0.109134
0.109447
0.109319
0.109273
0.109175
0.108285
0.108456
0.109214
0.109378
0.108726
0.10892
0.109198
0.109121
0.108199
0.108291
0.108165
0.10775
0.109548
0.109525
0.107816
0.108146
0.108861
0.108624
0.108579
0.108592
0.107582
0.107201
0.109034
0.109298
0.107336
0.107308
0.107442
0.107381
0.108008
0.107613
0.109568
0.109454
0.108756
0.108938
0.109199
0.109196
0.10867
0.108599
0.109559
0.109565
0.108142
0.10843
0.108266
0.108283
0.109639
0.109404
0.108377
0.108379
0.108478
0.108269
0.1083
0.10851
0.109004
0.109257
0.108834
0.108652
0.108462
0.108443
0.10872
0.108702
0.107591
0.107935
0.108887
0.108927
0.108311
0.108504
0.110186
0.109228
0.110164
0.109425
0.109309
0.109336
0.109453
0.109505
0.109564
0.109578
0.109679
0.10965
0.109829
0.109686
0.109882
0.109777
0.109943
0.109941
0.110145
0.109802
0.110263
0.110059
0.109855
0.109499
0.109852
0.110289
0.110192
0.10989
0.11035
0.109972
0.110287
0.109805
0.1103
0.109996
0.110052
0.110022
0.110295
0.109698
0.110308
0.109726
0.110147
0.110164
0.110255
0.109648
0.109894
0.109904
0.110165
0.109546
0.110116
0.109728
0.110128
0.110011
0.110189
0.109536
0.109664
0.109892
0.109536
0.110169
0.110304
0.109805
0.109595
0.110056
0.109663
0.110188
0.110251
0.109736
0.11027
0.109887
0.110311
0.110043
0.109731
0.110038
0.109585
0.110193
0.110191
0.109855
0.109896
0.109784
0.10976
0.110214
0.110159
0.110166
0.109715
0.110005
0.110275
0.110347
0.110153
0.110261
0.10983
0.109588
0.110319
0.110077
0.110208
0.109953
0.110212
0.110083
0.109959
0.109883
0.109964
0.109725
0.109806
0.110077
0.110111
0.110108
0.109956
0.109518
0.109906
0.109795
0.110217
0.110007
0.109667
0.109449
0.110327
0.110139
0.109933
0.109495
0.110039
0.10965
0.110212
0.110319
0.110106
0.109925
0.110363
0.110184
0.109871
0.110025
0.109605
0.109723
0.110058
0.109846
0.109968
0.110165
0.109905
0.109758
0.110205
0.110262
0.110095
0.110178
0.10988
0.110083
0.11008
0.109871
0.109936
0.109726
0.109928
0.110112
0.110258
0.110009
0.109729
0.109504
0.110098
0.110151
0.110195
0.110205
0.110116
0.11006
0.109618
0.109855
0.109918
0.109827
0.110344
0.11034
0.109738
0.10947
0.110261
0.110286
0.110362
0.110274
0.110312
0.110227
0.109801
0.109649
0.109741
0.110018
0.109979
0.109752
0.110241
0.110161
0.110128
0.109965
0.110067
0.110125
0.109678
0.10955
0.109422
0.109696
0.109621
0.109426
0.109524
0.109736
0.109719
0.109916
0.109569
0.109788
0.110069
0.109814
0.110313
0.110369
0.109646
0.109723
0.110188
0.110092
0.11035
0.110269
0.110023
0.109998
0.110218
0.110215
0.110253
0.110215
0.11018
0.109963
0.109876
0.109812
0.11035
0.110269
0.109917
0.110042
0.109685
0.109948
0.109993
0.109991
0.109415
0.109613
0.110143
0.110175
0.109889
0.109986
0.110222
0.110192
0.110117
0.110249
0.109757
0.109811
0.109925
0.109974
0.110294
0.110208
0.110207
0.110074
0.109775
0.109769
0.109575
0.109675
0.110247
0.110235
0.110093
0.110112
0.110093
0.109996
0.110026
0.110067
0.109792
0.109785
0.109752
0.109794
0.109832
0.109683
0.109998
0.110047
0.109889
0.109981
0.110112
0.110166
0.109893
0.10969
0.110016
0.110136
0.110016
0.11001
0.110113
0.109957
0.109481
0.109402
0.110226
0.110266
0.110223
0.110189
0.11006
0.110102
0.110328
0.110345
0.109813
0.109944
0.109734
0.109898
0.110304
0.110286
0.110062
0.109873
0.1098
0.109888
0.109913
0.110076
0.109663
0.109873
0.109741
0.109785
0.11015
0.110185
0.109975
0.109931
0.110361
0.11033
0.110219
0.110212
0.110219
0.110213
0.110223
0.11022
0.110233
0.110232
0.110246
0.110247
0.110264
0.110266
0.110283
0.110287
0.110305
0.110309
0.110328
0.110333
0.11035
0.110354
0.110369
0.110372
0.110385
0.110385
0.110394
0.11039
0.110395
0.110385
0.110385
0.110368
0.110392
0.110357
0.110221
0.110216
0.110227
0.110223
0.110237
0.110235
0.110251
0.110252
0.11027
0.110272
0.110291
0.110295
0.110314
0.110319
0.110339
0.110344
0.110364
0.11037
0.110388
0.110393
0.110408
0.110411
0.110423
0.110423
0.110431
0.110426
0.11043
0.11042
0.110418
0.1104
0.109502
0.109083
0.110166
0.109424
0.109176
0.109206
0.109343
0.109399
0.109516
0.109293
0.10963
0.109586
0.109764
0.109709
0.109943
0.109569
0.110102
0.109872
0.110149
0.109686
0.110342
0.110023
0.109853
0.110295
0.110207
0.109722
0.110202
0.109781
0.110266
0.109956
0.110377
0.10985
0.110089
0.110231
0.110298
0.109787
0.11024
0.109812
0.110189
0.110159
0.110281
0.109712
0.109912
0.109736
0.110181
0.110097
0.110142
0.109746
0.110062
0.11007
0.109535
0.110175
0.110066
0.109877
0.109662
0.10968
0.109534
0.110172
0.110322
0.109751
0.109859
0.110394
0.109853
0.110327
0.110267
0.109668
0.110217
0.10966
0.10965
0.110047
0.109788
0.110217
0.109861
0.109535
0.109926
0.109739
0.110336
0.109818
0.110116
0.110237
0.109831
0.109631
0.109965
0.110398
0.110262
0.110374
0.110198
0.110071
0.110057
0.109667
0.109568
0.110071
0.109668
0.110139
0.109888
0.110226
0.110111
0.110109
0.109905
0.109429
0.109697
0.109505
0.110131
0.109758
0.110001
0.109908
0.110209
0.110379
0.110227
0.110134
0.109557
0.109822
0.109699
0.11007
0.110302
0.110402
0.110162
0.110367
0.109507
0.109987
0.109984
0.110192
0.109446
0.109756
0.110185
0.110297
0.110047
0.109893
0.109835
0.109731
0.109817
0.109981
0.109389
0.10963
0.109898
0.109828
0.110186
0.110212
0.110213
0.109951
0.11033
0.110391
0.110282
0.110238
0.110105
0.110025
0.10981
0.110117
0.109894
0.110197
0.11009
0.109858
0.109572
0.109978
0.10963
0.110028
0.109675
0.109937
0.109727
0.109554
0.109974
0.110147
0.110304
0.110389
0.109505
0.109806
0.110374
0.110307
0.109599
0.109879
0.110137
0.110244
0.109471
0.109466
0.109702
0.109984
0.109883
0.109755
0.110167
0.109919
0.109741
0.109466
0.110344
0.110261
0.110328
0.110362
0.110286
0.110319
0.110133
0.11019
0.109698
0.109518
0.109679
0.109543
0.109785
0.109586
0.110007
0.110236
0.110197
0.110052
0.110117
0.110099
0.11022
0.110271
0.110296
0.110194
0.110206
0.110167
0.109917
0.109779
0.109627
0.109462
0.110108
0.1099
0.110028
0.109771
0.110185
0.11
0.10996
0.110172
0.10992
0.109706
0.10993
0.109832
0.110254
0.110137
0.11032
0.110143
0.109681
0.109916
0.110025
0.110039
0.109759
0.109916
0.110286
0.110257
0.110013
0.110063
0.110237
0.110149
0.109951
0.109843
0.109776
0.109596
0.109635
0.109478
0.110308
0.110352
0.109917
0.109867
0.110219
0.110071
0.11024
0.110086
0.11036
0.110408
0.109366
0.109281
0.10995
0.110016
0.110091
0.110041
0.110073
0.109895
0.110263
0.110169
0.11
0.11001
0.110204
0.110322
0.110097
0.109994
0.109606
0.109686
0.109986
0.109877
0.1101
0.110003
0.109909
0.109688
0.109602
0.109805
0.110068
0.109971
0.110151
0.110285
0.109584
0.109708
0.109751
0.109813
0.110034
0.110083
0.109911
0.109932
0.110323
0.110267
0.110042
0.109971
0.109709
0.10972
0.109847
0.10967
0.109841
0.109729
0.109758
0.109617
0.110007
0.110123
0.110361
0.110335
0.110213
0.110162
0.109959
0.109991
0.109647
0.10946
0.109963
0.10993
0.107594
0.108186
0.109156
0.107216
0.108218
0.108204
0.108268
0.108282
0.108318
0.108325
0.108439
0.108406
0.108538
0.108268
0.108544
0.108491
0.108621
0.108696
0.108978
0.108425
0.108885
0.108093
0.109187
0.107341
0.10736
0.108903
0.109049
0.108611
0.108851
0.108693
0.109031
0.108448
0.109403
0.108835
0.109267
0.10848
0.10901
0.108568
0.109291
0.10824
0.1091
0.108456
0.109275
0.108543
0.109396
0.108431
0.108696
0.109028
0.109228
0.108109
0.109426
0.108162
0.108564
0.108646
0.109324
0.108008
0.108391
0.108385
0.109095
0.108547
0.109163
0.107981
0.109001
0.108363
0.108943
0.107582
0.109176
0.108098
0.108157
0.108263
0.108873
0.108236
0.108149
0.107609
0.10903
0.107469
0.109082
0.109266
0.107859
0.108032
0.109367
0.109333
0.108104
0.10949
0.108222
0.109434
0.108343
0.108636
0.109293
0.108302
0.10908
0.108906
0.109188
0.109334
0.108241
0.108367
0.10923
0.10836
0.108701
0.107746
0.108902
0.109189
0.109188
0.109037
0.109559
0.108146
0.109087
0.108394
0.1082
0.109297
0.108782
0.109547
0.108738
0.108255
0.109062
0.108067
0.107355
0.108127
0.107614
0.109351
0.108716
0.109145
0.107923
0.108649
0.108372
0.108753
0.108346
0.108413
0.107371
0.108767
0.108873
0.108627
0.109424
0.107753
0.107286
0.109147
0.108938
0.108198
0.107669
0.108639
0.108309
0.109182
0.108457
0.108163
0.107759
0.109084
0.10946
0.108859
0.108697
0.10829
0.108553
0.109421
0.108669
0.107928
0.107405
0.108205
0.108607
0.109031
0.109445
0.108523
0.109338
0.108883
0.108203
0.109022
0.109529
0.108224
0.108789
0.108781
0.108292
0.108252
0.10841
0.109399
0.109167
0.109379
0.108927
0.109471
0.10883
0.108003
0.108416
0.108548
0.10852
0.108266
0.108824
0.109228
0.109075
0.108501
0.108708
0.108828
0.109034
0.10845
0.108912
0.108177
0.108943
0.108516
0.108672
0.107774
0.107525
0.107953
0.107653
0.108515
0.108259
0.109015
0.108463
0.109086
0.108579
0.107482
0.10802
0.10908
0.10889
0.109074
0.109195
0.107378
0.107897
0.107566
0.107212
0.108909
0.109141
0.10875
0.108524
0.10897
0.109267
0.109083
0.109431
0.107907
0.108214
0.109194
0.108844
0.109286
0.108842
0.107965
0.108569
0.107315
0.107879
0.10901
0.109254
0.109064
0.109257
0.107689
0.108141
0.10786
0.107676
0.108511
0.108594
0.108197
0.108351
0.109512
0.109139
0.109493
0.109199
0.109176
0.109315
0.108617
0.108545
0.108605
0.108781
0.108482
0.108357
0.108488
0.108397
0.10863
0.10806
0.109336
0.109581
0.108756
0.108629
0.10925
0.109522
0.108794
0.108826
0.108532
0.108089
0.108344
0.108618
0.109492
0.109333
0.108866
0.108927
0.107765
0.108396
0.108605
0.10873
0.108485
0.108403
0.108838
0.109206
0.109225
0.109565
0.109166
0.108839
0.108833
0.108725
0.108314
0.108021
0.10876
0.108476
0.108916
0.10857
0.109287
0.109416
0.108974
0.109243
0.107917
0.108021
0.108322
0.108429
0.109472
0.109252
0.108853
0.108821
0.108966
0.108885
0.108245
0.108397
0.107872
0.108473
0.108869
0.108582
0.108786
0.108684
0.107807
0.108272
0.108299
0.108718
0.108243
0.108227
0.108155
0.108606
0.108424
0.108491
0.108943
0.108773
0.108837
0.108321
0.1086
0.108735
0.109232
0.109099
0.1086
0.10886
0.108262
0.107818
0.109182
0.108973
0.109157
0.109319
0.108567
0.108298
0.108338
0.108383
0.108067
0.108504
0.109067
0.109274
0.109067
0.108954
0.107683
0.107309
0.109298
0.109205
0.109158
0.109025
0.108374
0.108656
0.108562
0.108946
0.108323
0.107892
0.10893
0.108911
0.108789
0.108894
0.109269
0.108941
0.108021
0.107979
0.108713
0.108745
0.109232
0.109204
0.108745
0.108526
0.107784
0.107831
0.108773
0.108676
0.108665
0.108568
0.107385
0.107592
0.108336
0.108295
0.109019
0.109288
0.108817
0.108992
0.108655
0.108315
0.107179
0.107586
0.107829
0.107499
0.108984
0.109217
0.109032
0.109285
0.109285
0.109019
0.107564
0.107985
0.109084
0.108792
0.108544
0.10828
0.10936
0.109557
0.108857
0.108601
0.109331
0.109382
0.108332
0.108348
0.107851
0.108156
0.109508
0.109515
0.108214
0.10831
0.107559
0.107247
0.108821
0.109027
0.109031
0.108936
0.109451
0.109434
0.108348
0.108396
0.109087
0.108964
0.108547
0.108593
0.108814
0.108762
0.108997
0.108739
0.107747
0.107697
0.108437
0.1082
0.108287
0.108308
0.108147
0.108176
0.108184
0.108228
0.108208
0.108265
0.108222
0.108258
0.108234
0.108267
0.108234
0.108267
0.108234
0.10827
0.108246
0.108285
0.10827
0.108211
0.108275
0.108208
0.108276
0.108213
0.108277
0.108221
0.108243
0.108198
0.108271
0.108257
0.108273
0.108248
0.108243
0.108258
0.0999184
0.0996252
0.0993675
0.0991418
0.0989445
0.0987714
0.0986186
0.0984823
0.0983592
0.0982464
0.0981417
0.0980433
0.0979499
0.0978607
0.0977751
0.0976932
0.097615
0.0975408
0.097471
0.0974061
0.0973468
0.0972934
0.0972466
0.0972069
0.0971746
0.09715
0.0971335
0.0971252
0.0999175
0.0996243
0.0993666
0.099141
0.0989437
0.0987706
0.0986178
0.0984815
0.0983584
0.0982457
0.098141
0.0980426
0.0979492
0.0978599
0.0977744
0.0976925
0.0976142
0.09754
0.0974702
0.0974054
0.097346
0.0972927
0.0972459
0.0972062
0.0971739
0.0971493
0.0971328
0.0971245
0.0999158
0.0996227
0.099365
0.0991394
0.0989421
0.0987691
0.0986163
0.09848
0.0983569
0.0982442
0.0981395
0.0980411
0.0979477
0.0978585
0.0977729
0.097691
0.0976128
0.0975386
0.0974688
0.0974039
0.0973446
0.0972913
0.0972445
0.0972047
0.0971724
0.0971479
0.0971314
0.0971231
0.0999133
0.0996202
0.0993625
0.099137
0.0989397
0.0987667
0.0986139
0.0984777
0.0983546
0.0982419
0.0981372
0.0980389
0.0979455
0.0978562
0.0977707
0.0976888
0.0976106
0.0975364
0.0974666
0.0974018
0.0973424
0.0972891
0.0972423
0.0972026
0.0971703
0.0971457
0.0971292
0.0971209
0.0999099
0.0996168
0.0993593
0.0991338
0.0989366
0.0987636
0.0986109
0.0984746
0.0983516
0.0982389
0.0981343
0.0980359
0.0979425
0.0978533
0.0977678
0.0976859
0.0976077
0.0975335
0.0974637
0.0973989
0.0973396
0.0972862
0.0972395
0.0971997
0.0971674
0.0971429
0.0971264
0.0971181
0.0999057
0.0996127
0.0993552
0.0991298
0.0989326
0.0987597
0.098607
0.0984708
0.0983478
0.0982351
0.0981305
0.0980322
0.0979388
0.0978496
0.0977641
0.0976822
0.097604
0.0975299
0.0974601
0.0973953
0.097336
0.0972827
0.0972359
0.0971962
0.0971639
0.0971393
0.0971228
0.0971145
0.0999006
0.0996078
0.0993503
0.099125
0.0989279
0.098755
0.0986024
0.0984663
0.0983433
0.0982307
0.0981261
0.0980277
0.0979344
0.0978452
0.0977598
0.0976779
0.0975997
0.0975255
0.0974558
0.097391
0.0973317
0.0972784
0.0972316
0.0971919
0.0971596
0.0971351
0.0971186
0.0971103
0.0998948
0.099602
0.0993447
0.0991194
0.0989224
0.0987496
0.098597
0.098461
0.098338
0.0982254
0.0981209
0.0980226
0.0979293
0.0978401
0.0977547
0.0976728
0.0975946
0.0975205
0.0974507
0.097386
0.0973267
0.0972734
0.0972266
0.0971869
0.0971546
0.0971301
0.0971136
0.0971053
0.0998881
0.0995955
0.0993382
0.0991131
0.0989162
0.0987435
0.098591
0.0984549
0.0983321
0.0982195
0.098115
0.0980167
0.0979234
0.0978343
0.0977489
0.097667
0.0975889
0.0975147
0.097445
0.0973802
0.097321
0.0972677
0.097221
0.0971813
0.097149
0.0971245
0.097108
0.0970997
0.0998807
0.0995882
0.0993311
0.099106
0.0989092
0.0987366
0.0985842
0.0984482
0.0983254
0.0982129
0.0981084
0.0980101
0.0979169
0.0978278
0.0977424
0.0976605
0.0975824
0.0975083
0.0974386
0.0973738
0.0973146
0.0972613
0.0972146
0.0971749
0.0971427
0.0971182
0.0971017
0.0970934
0.0998725
0.0995801
0.0993232
0.0990982
0.0989015
0.098729
0.0985767
0.0984408
0.098318
0.0982055
0.0981011
0.0980029
0.0979096
0.0978206
0.0977352
0.0976534
0.0975753
0.0975012
0.0974315
0.0973668
0.0973075
0.0972543
0.0972076
0.0971679
0.0971356
0.0971111
0.0970947
0.0970864
0.0998636
0.0995714
0.0993145
0.0990897
0.0988932
0.0987207
0.0985685
0.0984326
0.0983099
0.0981975
0.0980931
0.0979949
0.0979017
0.0978127
0.0977273
0.0976455
0.0975674
0.0974934
0.0974237
0.097359
0.0972998
0.0972465
0.0971999
0.0971602
0.097128
0.0971035
0.097087
0.0970787
0.0998539
0.0995619
0.0993052
0.0990806
0.0988841
0.0987118
0.0985596
0.0984239
0.0983012
0.0981889
0.0980845
0.0979863
0.0978932
0.0978041
0.0977188
0.097637
0.097559
0.0974849
0.0974153
0.0973506
0.0972914
0.0972382
0.0971915
0.0971519
0.0971196
0.0970951
0.0970787
0.0970704
0.0998435
0.0995517
0.0992952
0.0990707
0.0988744
0.0987022
0.0985501
0.0984144
0.0982919
0.0981796
0.0980752
0.0979771
0.0978839
0.0977949
0.0977096
0.0976279
0.0975498
0.0974758
0.0974062
0.0973415
0.0972823
0.0972291
0.0971825
0.0971429
0.0971106
0.0970862
0.0970697
0.0970614
0.0998324
0.0995408
0.0992845
0.0990602
0.0988641
0.098692
0.09854
0.0984044
0.0982819
0.0981696
0.0980653
0.0979672
0.0978741
0.0977851
0.0976998
0.0976181
0.09754
0.097466
0.0973964
0.0973318
0.0972726
0.0972194
0.0971728
0.0971332
0.097101
0.0970766
0.0970601
0.0970518
0.0998206
0.0995292
0.0992732
0.0990491
0.0988531
0.0986812
0.0985293
0.0983938
0.0982713
0.0981591
0.0980548
0.0979568
0.0978636
0.0977747
0.0976894
0.0976077
0.0975296
0.0974556
0.0973861
0.0973214
0.0972623
0.0972091
0.0971625
0.097123
0.0970908
0.0970663
0.0970499
0.0970416
0.0998081
0.0995171
0.0992613
0.0990374
0.0988416
0.0986697
0.098518
0.0983825
0.0982601
0.098148
0.0980437
0.0979457
0.0978526
0.0977636
0.0976783
0.0975966
0.0975186
0.0974447
0.0973751
0.0973105
0.0972514
0.0971982
0.0971517
0.0971121
0.0970799
0.0970555
0.097039
0.0970308
0.099795
0.0995043
0.0992488
0.0990251
0.0988294
0.0986578
0.0985061
0.0983708
0.0982484
0.0981363
0.0980321
0.0979341
0.097841
0.097752
0.0976667
0.097585
0.0975071
0.0974331
0.0973635
0.0972989
0.0972398
0.0971867
0.0971402
0.0971006
0.0970685
0.097044
0.0970276
0.0970194
0.0997813
0.0994909
0.0992357
0.0990122
0.0988168
0.0986453
0.0984938
0.0983585
0.0982362
0.0981241
0.0980199
0.0979219
0.0978288
0.0977398
0.0976546
0.0975729
0.0974949
0.0974209
0.0973514
0.0972868
0.0972277
0.0971746
0.0971281
0.0970886
0.0970564
0.097032
0.0970156
0.0970074
0.0997669
0.0994769
0.099222
0.0989989
0.0988036
0.0986323
0.0984809
0.0983457
0.0982235
0.0981114
0.0980072
0.0979092
0.0978161
0.0977271
0.0976418
0.0975602
0.0974822
0.0974082
0.0973387
0.0972741
0.097215
0.097162
0.0971155
0.0970759
0.0970438
0.0970194
0.097003
0.0969948
0.0997519
0.0994623
0.0992078
0.098985
0.09879
0.0986188
0.0984675
0.0983324
0.0982102
0.0980982
0.097994
0.097896
0.0978029
0.0977139
0.0976286
0.0975469
0.0974689
0.097395
0.0973255
0.0972609
0.0972018
0.0971488
0.0971023
0.0970628
0.0970307
0.0970063
0.0969899
0.0969817
0.0997363
0.0994472
0.0991931
0.0989706
0.0987759
0.0986049
0.0984537
0.0983187
0.0981966
0.0980846
0.0979804
0.0978823
0.0977892
0.0977002
0.0976149
0.0975332
0.0974552
0.0973812
0.0973117
0.0972471
0.0971881
0.0971351
0.0970886
0.0970491
0.097017
0.0969926
0.0969762
0.096968
0.09972
0.0994315
0.0991779
0.0989558
0.0987613
0.0985906
0.0984395
0.0983046
0.0981825
0.0980705
0.0979663
0.0978682
0.0977751
0.097686
0.0976007
0.0975189
0.0974409
0.097367
0.0972974
0.0972329
0.0971738
0.0971208
0.0970744
0.0970349
0.0970028
0.0969784
0.0969621
0.0969538
0.0997032
0.0994153
0.0991622
0.0989405
0.0987463
0.0985758
0.098425
0.0982901
0.0981681
0.098056
0.0979518
0.0978537
0.0977605
0.0976714
0.0975861
0.0975043
0.0974262
0.0973522
0.0972827
0.0972182
0.0971591
0.0971061
0.0970596
0.0970202
0.0969881
0.0969638
0.0969474
0.0969392
0.0996857
0.0993985
0.099146
0.0989247
0.098731
0.0985607
0.09841
0.0982753
0.0981533
0.0980412
0.097937
0.0978389
0.0977456
0.0976564
0.097571
0.0974892
0.0974111
0.0973371
0.0972675
0.097203
0.0971439
0.0970909
0.0970445
0.097005
0.096973
0.0969486
0.0969323
0.096924
0.0996676
0.0993812
0.0991293
0.0989086
0.0987152
0.0985452
0.0983947
0.0982601
0.0981381
0.0980261
0.0979218
0.0978236
0.0977303
0.0976411
0.0975556
0.0974737
0.0973955
0.0973215
0.0972519
0.0971873
0.0971283
0.0970753
0.0970288
0.0969894
0.0969574
0.096933
0.0969167
0.0969085
0.0996488
0.0993633
0.0991121
0.098892
0.0986991
0.0985294
0.0983791
0.0982446
0.0981227
0.0980107
0.0979063
0.0978081
0.0977147
0.0976253
0.0975398
0.0974578
0.0973796
0.0973055
0.0972359
0.0971713
0.0971122
0.0970592
0.0970128
0.0969734
0.0969413
0.096917
0.0969007
0.0968924
0.0996294
0.0993448
0.0990945
0.098875
0.0986826
0.0985133
0.0983632
0.0982289
0.098107
0.097995
0.0978906
0.0977922
0.0976987
0.0976093
0.0975236
0.0974416
0.0973633
0.0972891
0.0972195
0.0971549
0.0970958
0.0970428
0.0969963
0.0969569
0.0969249
0.0969006
0.0968842
0.096876
0.0996093
0.0993258
0.0990764
0.0988576
0.0986658
0.0984969
0.0983471
0.0982129
0.0980911
0.097979
0.0978746
0.0977761
0.0976825
0.097593
0.0975072
0.097425
0.0973467
0.0972725
0.0972028
0.0971381
0.097079
0.097026
0.0969795
0.0969401
0.0969081
0.0968838
0.0968674
0.0968592
0.0995884
0.0993062
0.0990578
0.0988399
0.0986487
0.0984802
0.0983307
0.0981967
0.0980749
0.0979628
0.0978583
0.0977598
0.097666
0.0975764
0.0974905
0.0974082
0.0973298
0.0972555
0.0971857
0.097121
0.0970618
0.0970088
0.0969623
0.0969229
0.0968909
0.0968666
0.0968502
0.096842
0.0995669
0.099286
0.0990388
0.0988218
0.0986312
0.0984633
0.0983141
0.0981803
0.0980586
0.0979465
0.0978419
0.0977433
0.0976494
0.0975596
0.0974735
0.0973911
0.0973126
0.0972382
0.0971683
0.0971036
0.0970444
0.0969913
0.0969448
0.0969054
0.0968734
0.0968491
0.0968327
0.0968245
0.0995446
0.0992653
0.0990193
0.0988033
0.0986135
0.0984462
0.0982974
0.0981637
0.0980421
0.09793
0.0978254
0.0977266
0.0976325
0.0975426
0.0974564
0.0973738
0.0972951
0.0972206
0.0971507
0.0970859
0.0970266
0.0969735
0.096927
0.0968876
0.0968556
0.0968313
0.0968149
0.0968067
0.0995215
0.0992439
0.0989993
0.0987844
0.0985956
0.0984288
0.0982805
0.098147
0.0980256
0.0979134
0.0978087
0.0977098
0.0976156
0.0975254
0.097439
0.0973563
0.0972775
0.0972028
0.0971328
0.0970679
0.0970086
0.0969555
0.096909
0.0968695
0.0968375
0.0968132
0.0967968
0.0967886
0.0994977
0.0992219
0.0989789
0.0987653
0.0985773
0.0984113
0.0982634
0.0981303
0.0980089
0.0978968
0.0977919
0.0976928
0.0975984
0.0975081
0.0974215
0.0973386
0.0972596
0.0971849
0.0971147
0.0970497
0.0969904
0.0969372
0.0968907
0.0968512
0.0968191
0.0967948
0.0967785
0.0967703
0.099473
0.0991992
0.0989579
0.0987457
0.0985589
0.0983936
0.0982463
0.0981134
0.0979922
0.0978801
0.0977751
0.0976759
0.0975813
0.0974907
0.0974039
0.0973208
0.0972417
0.0971667
0.0970965
0.0970314
0.0969719
0.0969187
0.0968721
0.0968326
0.0968005
0.0967762
0.0967599
0.0967517
0.0994475
0.099176
0.0989366
0.0987259
0.0985402
0.0983758
0.098229
0.0980965
0.0979754
0.0978633
0.0977583
0.0976588
0.097564
0.0974733
0.0973862
0.0973029
0.0972235
0.0971484
0.097078
0.0970128
0.0969533
0.0969
0.0968534
0.0968139
0.0967818
0.0967575
0.0967411
0.0967329
0.0994212
0.0991522
0.0989148
0.0987058
0.0985214
0.0983579
0.0982117
0.0980796
0.0979587
0.0978466
0.0977414
0.0976418
0.0975468
0.0974557
0.0973685
0.0972849
0.0972053
0.09713
0.0970595
0.0969942
0.0969346
0.0968812
0.0968345
0.0967949
0.0967628
0.0967385
0.0967222
0.0967139
0.0993941
0.0991277
0.0988926
0.0986854
0.0985024
0.0983399
0.0981945
0.0980627
0.097942
0.0978299
0.0977246
0.0976248
0.0975295
0.0974382
0.0973507
0.0972669
0.0971871
0.0971116
0.0970409
0.0969754
0.0969157
0.0968622
0.0968155
0.0967759
0.0967438
0.0967194
0.096703
0.0966948
0.0993662
0.0991027
0.09887
0.0986647
0.0984832
0.0983219
0.0981772
0.0980459
0.0979254
0.0978133
0.0977079
0.0976079
0.0975123
0.0974207
0.0973329
0.0972488
0.0971688
0.0970931
0.0970222
0.0969565
0.0968967
0.0968432
0.0967964
0.0967567
0.0967246
0.0967002
0.0966838
0.0966756
0.0993375
0.0990771
0.098847
0.0986438
0.098464
0.0983039
0.09816
0.0980292
0.0979089
0.0977968
0.0976913
0.0975911
0.0974952
0.0974033
0.0973152
0.0972308
0.0971505
0.0970745
0.0970034
0.0969376
0.0968777
0.0968241
0.0967772
0.0967375
0.0967053
0.0966809
0.0966645
0.0966563
0.108102
0.10811
0.108116
0.108115
0.108108
0.108095
0.10793
0.107949
0.107965
0.107978
0.107987
0.107994
0.1077
0.107731
0.107759
0.107784
0.107807
0.107829
0.107416
0.107459
0.107498
0.107535
0.10757
0.107603
0.107082
0.107136
0.107186
0.107233
0.107278
0.107321
0.106702
0.106765
0.106825
0.106881
0.106935
0.106986
0.106282
0.106353
0.10642
0.106485
0.106545
0.106603
0.105825
0.105904
0.105978
0.106048
0.106115
0.106178
0.10534
0.105423
0.105502
0.105577
0.105649
0.105716
0.104832
0.104919
0.105001
0.10508
0.105154
0.105224
0.104309
0.104398
0.104482
0.104562
0.104638
0.10471
0.103778
0.103867
0.103951
0.104031
0.104108
0.10418
0.103246
0.103334
0.103417
0.103496
0.103572
0.103643
0.102722
0.102806
0.102887
0.102964
0.103037
0.103107
0.102211
0.102291
0.102368
0.102442
0.102512
0.102578
0.10172
0.101796
0.101868
0.101937
0.102003
0.102066
0.101255
0.101325
0.101391
0.101455
0.101516
0.101575
0.10082
0.100883
0.100944
0.101002
0.101058
0.101112
0.100418
0.100474
0.100528
0.100581
0.100632
0.10068
0.10005
0.1001
0.100148
0.100195
0.10024
0.100284
0.099717
0.0997603
0.0998026
0.0998438
0.0998839
0.0999227
0.0994181
0.0994556
0.0994924
0.0995285
0.0995636
0.0995979
0.0993081
0.099051
0.0988237
0.0986228
0.0984447
0.0982859
0.0981428
0.0980126
0.0978925
0.0977805
0.0976748
0.0975743
0.0974782
0.097386
0.0972975
0.0972128
0.0971322
0.097056
0.0969847
0.0969187
0.0968586
0.0968049
0.096758
0.0967182
0.096686
0.0966616
0.0966452
0.0966369
0.0992779
0.0990244
0.0988001
0.0986016
0.0984254
0.0982679
0.0981258
0.0979961
0.0978763
0.0977643
0.0976585
0.0975578
0.0974613
0.0973687
0.0972799
0.0971949
0.0971139
0.0970375
0.0969659
0.0968998
0.0968396
0.0967857
0.0967387
0.0966989
0.0966666
0.0966422
0.0966258
0.0966176
0.0992471
0.0989973
0.0987762
0.0985803
0.0984061
0.0982501
0.0981089
0.0979798
0.0978603
0.0977483
0.0976424
0.0975414
0.0974446
0.0973516
0.0972624
0.097177
0.0970958
0.097019
0.0969473
0.0968809
0.0968206
0.0967666
0.0967195
0.0966796
0.0966473
0.0966228
0.0966064
0.0965982
0.0992157
0.09897
0.0987522
0.098559
0.0983869
0.0982324
0.0980923
0.0979638
0.0978445
0.0977326
0.0976265
0.0975252
0.097428
0.0973347
0.0972451
0.0971593
0.0970777
0.0970007
0.0969287
0.0968621
0.0968016
0.0967475
0.0967003
0.0966604
0.096628
0.0966035
0.0965871
0.0965788
0.0991837
0.0989423
0.0987281
0.0985378
0.0983678
0.0982149
0.0980759
0.097948
0.097829
0.0977171
0.0976108
0.0975092
0.0974117
0.0973179
0.0972279
0.0971418
0.0970598
0.0969825
0.0969102
0.0968434
0.0967827
0.0967285
0.0966812
0.0966412
0.0966088
0.0965843
0.0965678
0.0965595
0.0991514
0.0989144
0.0987039
0.0985166
0.0983489
0.0981976
0.0980597
0.0979325
0.0978138
0.0977019
0.0975955
0.0974935
0.0973956
0.0973014
0.0972109
0.0971244
0.0970421
0.0969644
0.0968918
0.0968249
0.096764
0.0967096
0.0966622
0.0966221
0.0965897
0.0965651
0.0965486
0.0965403
0.108094
0.10791
0.107668
0.107372
0.107026
0.106636
0.106207
0.105743
0.105253
0.104741
0.104216
0.103685
0.103156
0.102634
0.102128
0.101643
0.101184
0.100756
0.10036
0.0999994
0.099673
0.0993801
0.108089
0.107891
0.107635
0.107325
0.106967
0.106567
0.106128
0.105657
0.105161
0.104646
0.10412
0.103589
0.103061
0.102543
0.102042
0.101563
0.101111
0.10069
0.100302
0.099948
0.0996285
0.099342
0.108091
0.107874
0.107601
0.107277
0.106906
0.106494
0.106045
0.105567
0.105065
0.104547
0.104019
0.103489
0.102963
0.102449
0.101953
0.10148
0.101036
0.100622
0.100242
0.0998958
0.0995835
0.0993035
0.108098
0.107859
0.107567
0.107226
0.106841
0.106417
0.105959
0.105473
0.104965
0.104443
0.103914
0.103385
0.102862
0.102352
0.101861
0.101396
0.100959
0.100553
0.100181
0.0998429
0.0995381
0.099265
0.108106
0.107844
0.107532
0.107173
0.106773
0.106336
0.105868
0.105374
0.104861
0.104336
0.103805
0.103277
0.102757
0.102252
0.101768
0.101309
0.10088
0.100483
0.10012
0.0997898
0.0994927
0.0992265
0.108113
0.107826
0.107493
0.107117
0.106701
0.106251
0.105773
0.105271
0.104752
0.104224
0.103693
0.103165
0.102649
0.102149
0.101672
0.101221
0.1008
0.100412
0.100058
0.0997365
0.0994473
0.0991884
0.108113
0.107804
0.10745
0.107056
0.106625
0.106162
0.105673
0.105163
0.104639
0.104108
0.103577
0.103051
0.102539
0.102045
0.101574
0.101132
0.10072
0.100341
0.0999958
0.0996833
0.0994024
0.0991507
0.108106
0.107775
0.107402
0.10699
0.106544
0.106068
0.105569
0.105052
0.104523
0.103989
0.103458
0.102935
0.102426
0.101938
0.101476
0.101042
0.100639
0.10027
0.0999342
0.0996307
0.099358
0.0991137
0.108092
0.10774
0.107347
0.106918
0.106458
0.10597
0.105461
0.104936
0.104403
0.103867
0.103336
0.102816
0.102312
0.101831
0.101376
0.100952
0.100559
0.1002
0.0998732
0.0995788
0.0993145
0.0990776
0.10807
0.107697
0.107287
0.106841
0.106367
0.105867
0.105348
0.104817
0.10428
0.103743
0.103212
0.102695
0.102197
0.101723
0.101277
0.100862
0.100479
0.10013
0.0998132
0.099528
0.0992721
0.0990426
0.108041
0.107648
0.10722
0.106759
0.10627
0.10576
0.105232
0.104695
0.104154
0.103616
0.103087
0.102574
0.102082
0.101616
0.101178
0.100773
0.1004
0.100061
0.0997545
0.0994786
0.099231
0.0990089
0.108001
0.107591
0.107146
0.106671
0.10617
0.105649
0.105113
0.10457
0.104027
0.103488
0.102962
0.102453
0.101967
0.101509
0.101081
0.100685
0.100323
0.0999943
0.0996976
0.0994309
0.0991916
0.0989767
0.107955
0.107528
0.107067
0.106578
0.106065
0.105534
0.104992
0.104444
0.103898
0.10336
0.102836
0.102332
0.101854
0.101403
0.100985
0.1006
0.100248
0.0999296
0.0996427
0.0993852
0.099154
0.0989462
0.107902
0.107458
0.106983
0.106481
0.105957
0.105417
0.104868
0.104316
0.103769
0.103232
0.102711
0.102213
0.101742
0.1013
0.100891
0.100517
0.100176
0.0998674
0.0995903
0.0993417
0.0991185
0.0989175
0.107842
0.107383
0.106894
0.10638
0.105846
0.105298
0.104744
0.104189
0.10364
0.103105
0.102589
0.102096
0.101632
0.1012
0.100801
0.100437
0.100106
0.0998081
0.0995406
0.0993006
0.0990852
0.0988908
0.107776
0.107304
0.106802
0.106277
0.105733
0.105179
0.104619
0.104062
0.103513
0.10298
0.102468
0.101982
0.101526
0.101103
0.100714
0.10036
0.10004
0.099752
0.0994937
0.0992623
0.0990542
0.0988661
0.107706
0.10722
0.106707
0.106172
0.10562
0.105059
0.104496
0.103936
0.103389
0.102858
0.102351
0.101872
0.101424
0.10101
0.100631
0.100288
0.0999775
0.0996993
0.0994501
0.0992267
0.0990256
0.0988435
0.107631
0.107134
0.10661
0.106066
0.105507
0.104941
0.104374
0.103814
0.103267
0.10274
0.102238
0.101766
0.101327
0.100922
0.100553
0.100219
0.0999192
0.0996504
0.0994098
0.099194
0.0989996
0.098823
0.107553
0.107046
0.106513
0.10596
0.105395
0.104824
0.104255
0.103695
0.10315
0.102627
0.10213
0.101665
0.101234
0.100839
0.10048
0.100156
0.0998652
0.0996053
0.0993729
0.0991644
0.0989761
0.0988047
0.107475
0.106957
0.106416
0.105856
0.105286
0.104711
0.10414
0.10358
0.103038
0.102519
0.102028
0.10157
0.101148
0.100761
0.100412
0.100097
0.0998156
0.0995642
0.0993394
0.0991376
0.0989552
0.0987885
0.107396
0.10687
0.10632
0.105755
0.10518
0.104602
0.104031
0.103471
0.102931
0.102417
0.101932
0.101482
0.101067
0.10069
0.100349
0.100043
0.0997705
0.099527
0.0993094
0.0991139
0.0989367
0.0987743
0.107316
0.106783
0.106228
0.105657
0.105078
0.104499
0.103926
0.103369
0.102832
0.102322
0.101843
0.1014
0.100993
0.100624
0.100292
0.0999948
0.0997299
0.0994938
0.0992828
0.099093
0.0989206
0.0987621
0.107239
0.106699
0.106139
0.105563
0.104982
0.104401
0.103829
0.103273
0.102739
0.102234
0.101761
0.101325
0.100926
0.100565
0.100241
0.0999513
0.0996937
0.0994644
0.0992594
0.0990748
0.0989067
0.0987517
0.107165
0.10662
0.106054
0.105476
0.104892
0.10431
0.103738
0.103184
0.102654
0.102153
0.101687
0.101257
0.100865
0.100511
0.100195
0.0999127
0.099662
0.0994388
0.0992392
0.0990592
0.098895
0.098743
0.107096
0.106546
0.105976
0.105395
0.104809
0.104227
0.103656
0.103104
0.102577
0.102081
0.10162
0.101196
0.100811
0.100464
0.100154
0.099879
0.0996343
0.0994167
0.0992219
0.099046
0.0988851
0.0987359
0.10703
0.106477
0.105904
0.105321
0.104734
0.104152
0.103582
0.103032
0.102509
0.102017
0.101561
0.101143
0.100764
0.100423
0.10012
0.0998499
0.0996107
0.0993979
0.0992074
0.099035
0.0988771
0.0987301
0.106972
0.106415
0.10584
0.105255
0.104667
0.104085
0.103517
0.102969
0.102449
0.101961
0.101509
0.101096
0.100723
0.100388
0.10009
0.0998253
0.0995908
0.0993822
0.0991953
0.099026
0.0988705
0.0987254
0.106921
0.106362
0.105785
0.105198
0.10461
0.104028
0.103461
0.102915
0.102398
0.101913
0.101466
0.101057
0.100689
0.100359
0.100065
0.0998049
0.0995744
0.0993694
0.0991856
0.0990188
0.0988654
0.0987219
0.106877
0.106316
0.105738
0.10515
0.104562
0.10398
0.103414
0.10287
0.102355
0.101874
0.10143
0.101026
0.100661
0.100335
0.100045
0.0997885
0.0995613
0.0993592
0.0991779
0.0990132
0.0988614
0.0987192
0.106842
0.10628
0.1057
0.105112
0.104524
0.103943
0.103377
0.102835
0.102322
0.101843
0.101402
0.101001
0.100639
0.100316
0.10003
0.0997759
0.0995513
0.0993515
0.0991721
0.099009
0.0988585
0.0987173
0.106817
0.106253
0.105673
0.105084
0.104495
0.103915
0.10335
0.102809
0.102298
0.101821
0.101382
0.100983
0.100623
0.100303
0.100018
0.0997669
0.0995442
0.099346
0.0991681
0.0990062
0.0988566
0.098716
0.106802
0.106237
0.105656
0.105067
0.104478
0.103897
0.103333
0.102793
0.102282
0.101807
0.101369
0.100971
0.100614
0.100294
0.100011
0.0997613
0.0995398
0.0993427
0.0991656
0.0990045
0.0988554
0.0987153
0.106797
0.106231
0.105649
0.105059
0.10447
0.10389
0.103326
0.102786
0.102276
0.101801
0.101364
0.100967
0.100609
0.100291
0.100009
0.0997591
0.0995381
0.0993415
0.0991647
0.0990039
0.0988551
0.0987151
0.0991189
0.0988865
0.0986799
0.0984957
0.0983303
0.0981807
0.0980439
0.0979174
0.097799
0.0976871
0.0975804
0.0974782
0.0973798
0.0972852
0.0971943
0.0971073
0.0970246
0.0969466
0.0968737
0.0968065
0.0967454
0.0966909
0.0966434
0.0966032
0.0965707
0.0965461
0.0965296
0.0965214
0.0990863
0.0988588
0.0986561
0.098475
0.0983121
0.0981642
0.0980286
0.0979027
0.0977846
0.0976727
0.0975658
0.0974632
0.0973644
0.0972693
0.0971779
0.0970905
0.0970073
0.096929
0.0968558
0.0967884
0.0967271
0.0966725
0.0966249
0.0965846
0.0965521
0.0965274
0.0965109
0.0965026
0.0990537
0.0988311
0.0986325
0.0984547
0.0982942
0.0981481
0.0980136
0.0978884
0.0977705
0.0976586
0.0975515
0.0974485
0.0973492
0.0972536
0.0971617
0.0970739
0.0969904
0.0969116
0.0968382
0.0967705
0.096709
0.0966542
0.0966065
0.0965662
0.0965336
0.0965089
0.0964923
0.096484
0.0990211
0.0988036
0.0986093
0.0984347
0.0982768
0.0981324
0.0979991
0.0978745
0.0977569
0.0976449
0.0975375
0.0974341
0.0973344
0.0972383
0.0971459
0.0970576
0.0969736
0.0968945
0.0968208
0.0967528
0.0966912
0.0966362
0.0965884
0.0965479
0.0965153
0.0964906
0.096474
0.0964657
0.0989888
0.0987765
0.0985864
0.0984152
0.0982598
0.0981172
0.097985
0.097861
0.0977437
0.0976316
0.0975239
0.0974201
0.0973199
0.0972232
0.0971304
0.0970415
0.0969572
0.0968777
0.0968036
0.0967354
0.0966735
0.0966184
0.0965705
0.09653
0.0964973
0.0964725
0.0964559
0.0964476
0.0989569
0.0987499
0.0985641
0.0983962
0.0982433
0.0981025
0.0979714
0.0978481
0.0977309
0.0976187
0.0975107
0.0974065
0.0973057
0.0972086
0.0971151
0.0970258
0.096941
0.0968612
0.0967868
0.0967183
0.0966562
0.0966009
0.0965529
0.0965123
0.0964795
0.0964547
0.0964381
0.0964298
0.0989256
0.0987239
0.0985424
0.0983779
0.0982274
0.0980883
0.0979583
0.0978356
0.0977186
0.0976063
0.0974979
0.0973932
0.0972919
0.0971942
0.0971003
0.0970104
0.0969252
0.0968449
0.0967702
0.0967015
0.0966392
0.0965838
0.0965356
0.0964949
0.0964621
0.0964373
0.0964206
0.0964123
0.098895
0.0986986
0.0985214
0.0983602
0.0982122
0.0980748
0.0979459
0.0978236
0.0977067
0.0975943
0.0974856
0.0973804
0.0972785
0.0971802
0.0970857
0.0969954
0.0969097
0.096829
0.096754
0.096685
0.0966225
0.0965669
0.0965186
0.0964779
0.096445
0.0964201
0.0964035
0.0963951
0.0988652
0.0986742
0.0985012
0.0983433
0.0981977
0.0980619
0.0979339
0.0978122
0.0976954
0.0975827
0.0974737
0.0973679
0.0972655
0.0971666
0.0970716
0.0969807
0.0968945
0.0968135
0.0967382
0.0966689
0.0966062
0.0965505
0.096502
0.0964612
0.0964282
0.0964034
0.0963867
0.0963783
0.0988366
0.0986507
0.098482
0.0983272
0.0981839
0.0980497
0.0979227
0.0978013
0.0976846
0.0975717
0.0974622
0.0973559
0.0972529
0.0971535
0.0970578
0.0969664
0.0968798
0.0967984
0.0967227
0.0966532
0.0965903
0.0965344
0.0964858
0.0964449
0.0964119
0.096387
0.0963703
0.0963619
0.0988091
0.0986284
0.0984637
0.0983121
0.0981709
0.0980382
0.097912
0.097791
0.0976743
0.0975611
0.0974511
0.0973443
0.0972407
0.0971407
0.0970445
0.0969526
0.0968655
0.0967837
0.0967077
0.0966379
0.0965748
0.0965187
0.0964701
0.0964291
0.096396
0.0963711
0.0963543
0.096346
0.0987831
0.0986073
0.0984465
0.0982978
0.0981588
0.0980274
0.097902
0.0977813
0.0976645
0.097551
0.0974406
0.0973332
0.097229
0.0971283
0.0970315
0.0969391
0.0968516
0.0967694
0.0966931
0.096623
0.0965597
0.0965035
0.0964548
0.0964137
0.0963806
0.0963556
0.0963389
0.0963305
0.0987585
0.0985876
0.0984305
0.0982846
0.0981475
0.0980174
0.0978926
0.0977722
0.0976553
0.0975414
0.0974305
0.0973225
0.0972177
0.0971164
0.0970191
0.0969261
0.0968381
0.0967556
0.0966789
0.0966086
0.0965451
0.0964888
0.0964399
0.0963988
0.0963656
0.0963406
0.0963238
0.0963154
0.0987355
0.0985692
0.0984157
0.0982724
0.0981371
0.0980081
0.097884
0.0977637
0.0976466
0.0975323
0.0974209
0.0973123
0.0972069
0.097105
0.097007
0.0969136
0.0968252
0.0967422
0.0966653
0.0965947
0.0965311
0.0964746
0.0964256
0.0963844
0.0963512
0.0963261
0.0963094
0.0963009
0.0987142
0.0985522
0.0984021
0.0982613
0.0981277
0.0979996
0.097876
0.0977557
0.0976384
0.0975238
0.0974117
0.0973026
0.0971965
0.097094
0.0969955
0.0969016
0.0968127
0.0967294
0.0966521
0.0965814
0.0965175
0.0964609
0.0964118
0.0963705
0.0963373
0.0963122
0.0962954
0.096287
0.0986946
0.0985368
0.0983898
0.0982512
0.0981191
0.0979919
0.0978686
0.0977484
0.0976308
0.0975157
0.0974031
0.0972933
0.0971866
0.0970835
0.0969845
0.09689
0.0968007
0.0967171
0.0966395
0.0965685
0.0965045
0.0964477
0.0963986
0.0963572
0.0963239
0.0962988
0.096282
0.0962736
0.0986769
0.0985228
0.0983787
0.0982421
0.0981114
0.097985
0.0978619
0.0977416
0.0976237
0.0975081
0.097395
0.0972845
0.0971772
0.0970735
0.0969739
0.096879
0.0967893
0.0967053
0.0966275
0.0965563
0.096492
0.0964352
0.0963859
0.0963445
0.0963112
0.0962861
0.0962693
0.0962608
0.0986609
0.0985104
0.0983689
0.0982341
0.0981045
0.0979787
0.0978559
0.0977355
0.0976172
0.0975011
0.0973873
0.0972762
0.0971683
0.097064
0.0969639
0.0968685
0.0967784
0.0966941
0.096616
0.0965446
0.0964802
0.0964232
0.0963739
0.0963324
0.0962991
0.0962739
0.0962571
0.0962487
0.0986468
0.0984995
0.0983602
0.0982271
0.0980985
0.0979732
0.0978505
0.0977298
0.0976112
0.0974945
0.0973801
0.0972685
0.0971599
0.0970551
0.0969544
0.0968586
0.0967681
0.0966835
0.0966051
0.0965335
0.096469
0.0964119
0.0963625
0.096321
0.0962876
0.0962624
0.0962456
0.0962371
0.0986344
0.0984899
0.0983528
0.0982211
0.0980933
0.0979684
0.0978456
0.0977247
0.0976056
0.0974884
0.0973735
0.0972612
0.097152
0.0970466
0.0969455
0.0968493
0.0967584
0.0966735
0.0965949
0.0965231
0.0964584
0.0964012
0.0963518
0.0963102
0.0962768
0.0962516
0.0962347
0.0962263
0.0986236
0.0984818
0.0983465
0.098216
0.0980888
0.0979642
0.0978414
0.0977202
0.0976006
0.0974829
0.0973673
0.0972544
0.0971447
0.0970388
0.0969372
0.0968405
0.0967493
0.0966641
0.0965853
0.0965133
0.0964485
0.0963912
0.0963417
0.0963001
0.0962666
0.0962414
0.0962246
0.0962161
0.0986144
0.0984749
0.0983412
0.0982117
0.0980851
0.0979605
0.0978376
0.0977161
0.0975961
0.0974778
0.0973616
0.0972482
0.0971379
0.0970315
0.0969294
0.0968324
0.0967409
0.0966554
0.0965764
0.0965042
0.0964393
0.0963819
0.0963323
0.0962907
0.0962572
0.096232
0.0962152
0.0962067
0.0986067
0.0984691
0.0983368
0.0982081
0.0980819
0.0979575
0.0978344
0.0977125
0.097592
0.0974732
0.0973565
0.0972424
0.0971317
0.0970247
0.0969223
0.0968249
0.0967331
0.0966473
0.0965681
0.0964958
0.0964308
0.0963734
0.0963237
0.0962821
0.0962485
0.0962233
0.0962064
0.096198
0.0986004
0.0984645
0.0983333
0.0982053
0.0980794
0.0979549
0.0978316
0.0977093
0.0975884
0.097469
0.0973518
0.0972372
0.097126
0.0970186
0.0969158
0.096818
0.0967259
0.09664
0.0965606
0.0964882
0.0964231
0.0963655
0.0963158
0.0962741
0.0962406
0.0962154
0.0961985
0.09619
0.0985952
0.0984607
0.0983305
0.098203
0.0980773
0.0979528
0.0978292
0.0977066
0.0975852
0.0974653
0.0973476
0.0972325
0.0971208
0.0970131
0.0969099
0.0968118
0.0967195
0.0966333
0.0965538
0.0964812
0.096416
0.0963584
0.0963087
0.096267
0.0962334
0.0962082
0.0961913
0.0961829
0.0985911
0.0984578
0.0983283
0.0982013
0.0980757
0.0979511
0.0978273
0.0977043
0.0975824
0.0974621
0.0973439
0.0972284
0.0971163
0.0970081
0.0969046
0.0968063
0.0967137
0.0966274
0.0965477
0.0964751
0.0964098
0.0963521
0.0963023
0.0962606
0.096227
0.0962018
0.0961849
0.0961764
0.0985879
0.0984556
0.0983268
0.0982
0.0980745
0.0979497
0.0978256
0.0977023
0.09758
0.0974593
0.0973407
0.0972248
0.0971123
0.0970038
0.0969
0.0968015
0.0967087
0.0966222
0.0965424
0.0964696
0.0964043
0.0963466
0.0962968
0.096255
0.0962214
0.0961962
0.0961793
0.0961708
0.0985855
0.098454
0.0983256
0.098199
0.0980735
0.0979487
0.0978243
0.0977007
0.097578
0.0974569
0.0973379
0.0972217
0.0971089
0.0970001
0.0968961
0.0967973
0.0967044
0.0966177
0.0965378
0.096465
0.0963996
0.0963419
0.096292
0.0962502
0.0962167
0.0961914
0.0961745
0.096166
0.0985837
0.0984529
0.0983248
0.0981984
0.0980729
0.0979479
0.0978233
0.0976993
0.0975764
0.097455
0.0973357
0.0972192
0.0971061
0.0969971
0.0968928
0.0967939
0.0967008
0.0966141
0.096534
0.0964612
0.0963957
0.0963379
0.0962881
0.0962463
0.0962127
0.0961874
0.0961705
0.0961621
0.0985825
0.0984521
0.0983243
0.098198
0.0980724
0.0979473
0.0978225
0.0976984
0.0975752
0.0974535
0.0973339
0.0972172
0.0971039
0.0969947
0.0968903
0.0967912
0.096698
0.0966111
0.0965311
0.0964581
0.0963926
0.0963348
0.0962849
0.0962431
0.0962095
0.0961843
0.0961674
0.0961589
0.0985817
0.0984516
0.098324
0.0981978
0.0980722
0.0979469
0.097822
0.0976977
0.0975743
0.0974524
0.0973326
0.0972157
0.0971022
0.0969929
0.0968884
0.0967892
0.0966959
0.096609
0.0965289
0.0964559
0.0963904
0.0963325
0.0962826
0.0962408
0.0962072
0.096182
0.0961651
0.0961566
0.0985813
0.0984514
0.0983239
0.0981977
0.0980721
0.0979467
0.0978217
0.0976972
0.0975737
0.0974517
0.0973318
0.0972148
0.0971012
0.0969918
0.0968872
0.0967879
0.0966946
0.0966076
0.0965275
0.0964545
0.0963889
0.0963311
0.0962812
0.0962394
0.0962058
0.0961805
0.0961636
0.0961551
0.0985813
0.0984514
0.0983239
0.0981977
0.0980721
0.0979467
0.0978216
0.0976971
0.0975735
0.0974514
0.0973315
0.0972144
0.0971008
0.0969913
0.0968867
0.0967874
0.096694
0.0966071
0.0965269
0.0964539
0.0963883
0.0963305
0.0962806
0.0962387
0.0962051
0.0961799
0.096163
0.0961545
0.0993958
0.0996909
0.10002
0.100383
0.100782
0.101213
0.101674
0.102162
0.102671
0.103194
0.103725
0.104257
0.104782
0.105292
0.105782
0.106243
0.10667
0.107057
0.107399
0.107691
0.107929
0.108109
0.0993584
0.0996474
0.0999696
0.100326
0.100717
0.101142
0.101597
0.102079
0.102582
0.103102
0.103632
0.104163
0.10469
0.105204
0.105698
0.106166
0.106602
0.106999
0.107352
0.107656
0.107907
0.1081
0.0993208
0.0996034
0.0999187
0.100268
0.100652
0.101068
0.101517
0.101992
0.102491
0.103007
0.103534
0.104065
0.104593
0.10511
0.10561
0.106085
0.10653
0.106938
0.107303
0.107621
0.107886
0.108095
0.0992831
0.0995591
0.0998671
0.100209
0.100584
0.100993
0.101434
0.101903
0.102396
0.102908
0.103433
0.103963
0.104492
0.105013
0.105518
0.106001
0.106455
0.106874
0.107252
0.107585
0.107868
0.108096
0.0992453
0.0995146
0.0998151
0.100149
0.100516
0.100917
0.10135
0.101812
0.102299
0.102806
0.103328
0.103857
0.104387
0.104911
0.105422
0.105912
0.106376
0.106807
0.107199
0.107549
0.10785
0.1081
0.0992078
0.0994701
0.0997629
0.100088
0.100447
0.100839
0.101264
0.101718
0.102199
0.102701
0.10322
0.103748
0.104279
0.104805
0.105321
0.105819
0.106293
0.106736
0.107144
0.107511
0.107832
0.108105
0.0991707
0.0994258
0.0997107
0.100027
0.100377
0.100761
0.101176
0.101623
0.102097
0.102594
0.103108
0.103635
0.104166
0.104696
0.105217
0.105722
0.106206
0.106662
0.107085
0.107469
0.107811
0.108107
0.0991341
0.0993821
0.0996588
0.0999667
0.100307
0.100681
0.101088
0.101526
0.101993
0.102484
0.102994
0.103518
0.10405
0.104582
0.105108
0.105621
0.106115
0.106584
0.107021
0.107423
0.107785
0.108105
0.0990983
0.099339
0.0996075
0.0999065
0.100238
0.100602
0.101
0.101429
0.101888
0.102372
0.102878
0.103399
0.103931
0.104465
0.104996
0.105516
0.10602
0.106501
0.106953
0.107372
0.107754
0.108094
0.0990635
0.0992968
0.0995571
0.099847
0.100169
0.100523
0.100911
0.101331
0.101781
0.102259
0.10276
0.103278
0.103809
0.104345
0.10488
0.105407
0.10592
0.106413
0.10688
0.107316
0.107716
0.108076
0.0990297
0.0992558
0.0995078
0.0997886
0.1001
0.100445
0.100823
0.101233
0.101675
0.102145
0.10264
0.103155
0.103684
0.104222
0.104761
0.105294
0.105817
0.106321
0.106802
0.107253
0.107672
0.108053
0.0989973
0.0992162
0.09946
0.0997316
0.100034
0.100368
0.100735
0.101136
0.101569
0.102032
0.102521
0.103031
0.103559
0.104096
0.104639
0.105178
0.105709
0.106224
0.106718
0.107185
0.10762
0.10802
0.0989664
0.0991782
0.0994139
0.0996765
0.0999687
0.100293
0.10065
0.101041
0.101464
0.101918
0.102401
0.102907
0.103432
0.10397
0.104514
0.105059
0.105597
0.106123
0.106629
0.107111
0.107563
0.107981
0.0989371
0.099142
0.0993697
0.0996234
0.0999058
0.10022
0.100566
0.100947
0.101361
0.101806
0.102282
0.102783
0.103305
0.103842
0.104388
0.104938
0.105483
0.106018
0.106536
0.107032
0.1075
0.107936
0.0989096
0.0991079
0.0993278
0.0995726
0.0998455
0.100149
0.100485
0.100855
0.101259
0.101697
0.102164
0.10266
0.103178
0.103714
0.104262
0.104815
0.105366
0.10591
0.106439
0.106948
0.10743
0.107882
0.098884
0.0990759
0.0992883
0.0995246
0.0997881
0.100082
0.100407
0.100767
0.101161
0.101589
0.102049
0.102539
0.103053
0.103587
0.104135
0.104691
0.105248
0.105799
0.106338
0.106859
0.107355
0.107822
0.0988604
0.0990462
0.0992514
0.0994795
0.0997338
0.100017
0.100333
0.100682
0.101067
0.101485
0.101937
0.10242
0.10293
0.103462
0.10401
0.104568
0.105129
0.105687
0.106235
0.106766
0.107275
0.107755
0.0988388
0.0990188
0.0992172
0.0994374
0.099683
0.0999571
0.100263
0.100602
0.100976
0.101386
0.101829
0.102305
0.10281
0.103339
0.103886
0.104446
0.105011
0.105575
0.10613
0.106671
0.10719
0.107683
0.0988193
0.0989939
0.0991859
0.0993986
0.0996358
0.0999007
0.100197
0.100526
0.10089
0.101291
0.101726
0.102195
0.102694
0.103219
0.103765
0.104325
0.104893
0.105462
0.106025
0.106574
0.107104
0.107609
0.0988018
0.0989715
0.0991574
0.0993632
0.0995923
0.0998486
0.100135
0.100455
0.10081
0.101201
0.101628
0.10209
0.102583
0.103104
0.103648
0.104208
0.104779
0.105351
0.10592
0.106477
0.107015
0.107529
0.0987863
0.0989514
0.0991318
0.099331
0.0995528
0.0998007
0.100078
0.100389
0.100735
0.101117
0.101536
0.10199
0.102478
0.102994
0.103536
0.104096
0.104667
0.105243
0.105816
0.10638
0.106926
0.107449
0.0987728
0.0989337
0.099109
0.0993022
0.0995171
0.0997573
0.100027
0.100328
0.100665
0.101039
0.101449
0.101897
0.102378
0.102891
0.103429
0.103988
0.10456
0.105139
0.105716
0.106285
0.106838
0.107368
0.0987611
0.0989183
0.099089
0.0992767
0.0994852
0.0997183
0.0999799
0.100274
0.100602
0.100967
0.10137
0.10181
0.102286
0.102794
0.103329
0.103886
0.104458
0.105039
0.105619
0.106193
0.106752
0.10729
0.0987512
0.0989051
0.0990716
0.0992544
0.0994571
0.0996837
0.0999382
0.100224
0.100545
0.100902
0.101298
0.101731
0.102201
0.102704
0.103236
0.103791
0.104363
0.104944
0.105528
0.106105
0.106669
0.107213
0.0987428
0.0988938
0.0990567
0.099235
0.0994326
0.0996533
0.0999012
0.10018
0.100494
0.100844
0.101232
0.101659
0.102123
0.102622
0.10315
0.103704
0.104275
0.104857
0.105442
0.106023
0.10659
0.107138
0.0987359
0.0988843
0.0990441
0.0992185
0.0994115
0.0996269
0.0998691
0.100142
0.100449
0.100792
0.101174
0.101595
0.102054
0.102548
0.103073
0.103624
0.104195
0.104777
0.105363
0.105946
0.106517
0.107069
0.0987303
0.0988766
0.0990336
0.0992046
0.0993936
0.0996045
0.0998415
0.100109
0.10041
0.100747
0.101124
0.101539
0.101993
0.102483
0.103005
0.103554
0.104123
0.104705
0.105292
0.105877
0.106451
0.107006
0.0987258
0.0988703
0.0990249
0.0991932
0.0993787
0.0995857
0.0998183
0.100081
0.100377
0.100709
0.10108
0.101491
0.10194
0.102426
0.102945
0.103492
0.10406
0.104642
0.10523
0.105816
0.106392
0.10695
0.0987222
0.0988653
0.099018
0.0991839
0.0993666
0.0995703
0.0997992
0.100058
0.100349
0.100677
0.101044
0.10145
0.101896
0.102379
0.102895
0.10344
0.104007
0.104588
0.105177
0.105764
0.106342
0.106904
0.0987195
0.0988614
0.0990127
0.0991766
0.0993571
0.0995581
0.099784
0.100039
0.100327
0.100652
0.101015
0.101418
0.10186
0.10234
0.102854
0.103397
0.103963
0.104544
0.105133
0.105721
0.1063
0.106862
0.0987176
0.0988586
0.0990087
0.0991712
0.0993499
0.0995489
0.0997726
0.100025
0.100311
0.100632
0.100993
0.101393
0.101833
0.102311
0.102823
0.103365
0.103929
0.10451
0.105099
0.105688
0.106268
0.106831
0.0987162
0.0988566
0.0990059
0.0991675
0.099345
0.0995426
0.0997647
0.100015
0.100299
0.100619
0.100977
0.101376
0.101814
0.10229
0.102801
0.103342
0.103906
0.104487
0.105076
0.105665
0.106246
0.106811
0.0987154
0.0988555
0.0990044
0.0991654
0.0993422
0.0995391
0.0997602
0.10001
0.100293
0.100611
0.100969
0.101366
0.101803
0.102279
0.102789
0.103329
0.103893
0.104473
0.105062
0.105652
0.106234
0.1068
0.0965306
0.0965389
0.0965554
0.09658
0.0966125
0.0966526
0.0967001
0.0967546
0.0968157
0.0968828
0.0969556
0.0970336
0.0971162
0.097203
0.0972938
0.0973883
0.0974866
0.0975887
0.0976953
0.0978071
0.0979256
0.0980523
0.0981894
0.0983395
0.0985055
0.0986908
0.0988987
0.0991326
0.0965117
0.09652
0.0965366
0.0965612
0.0965938
0.096634
0.0966816
0.0967362
0.0967975
0.0968649
0.096938
0.0970163
0.0970993
0.0971866
0.0972778
0.0973728
0.0974714
0.0975739
0.0976807
0.0977926
0.0979108
0.0980369
0.0981729
0.0983213
0.0984851
0.0986673
0.0988713
0.0991007
0.0964931
0.0965014
0.0965179
0.0965426
0.0965752
0.0966155
0.0966633
0.0967181
0.0967795
0.0968471
0.0969205
0.0969992
0.0970826
0.0971703
0.0972621
0.0973575
0.0974566
0.0975595
0.0976666
0.0977785
0.0978965
0.0980219
0.0981568
0.0983036
0.0984649
0.098644
0.0988441
0.0990687
0.0964746
0.096483
0.0964995
0.0965242
0.0965569
0.0965973
0.0966451
0.0967001
0.0967617
0.0968296
0.0969033
0.0969823
0.0970661
0.0971544
0.0972466
0.0973426
0.0974421
0.0975454
0.0976528
0.0977648
0.0978825
0.0980073
0.0981411
0.0982862
0.0984451
0.098621
0.0988171
0.0990367
0.0964564
0.0964648
0.0964813
0.0965061
0.0965388
0.0965793
0.0966273
0.0966823
0.0967442
0.0968123
0.0968863
0.0969657
0.09705
0.0971387
0.0972314
0.0973279
0.097428
0.0975317
0.0976393
0.0977514
0.097869
0.0979932
0.0981259
0.0982692
0.0984258
0.0985984
0.0987904
0.0990049
0.0964385
0.0964468
0.0964634
0.0964882
0.096521
0.0965616
0.0966096
0.0966649
0.0967269
0.0967953
0.0968697
0.0969494
0.0970341
0.0971233
0.0972166
0.0973136
0.0974142
0.0975184
0.0976263
0.0977385
0.0978559
0.0979796
0.0981112
0.0982528
0.0984069
0.0985763
0.0987641
0.0989735
0.0964208
0.0964292
0.0964458
0.0964706
0.0965035
0.0965441
0.0965923
0.0966477
0.09671
0.0967787
0.0968533
0.0969334
0.0970186
0.0971083
0.0972021
0.0972997
0.0974008
0.0975055
0.0976137
0.0977261
0.0978433
0.0979664
0.098097
0.098237
0.0983886
0.0985548
0.0987383
0.0989426
0.0964035
0.0964119
0.0964285
0.0964534
0.0964863
0.096527
0.0965753
0.0966309
0.0966933
0.0967623
0.0968373
0.0969178
0.0970034
0.0970936
0.097188
0.0972861
0.0973878
0.0974929
0.0976016
0.0977141
0.0978312
0.0979538
0.0980834
0.0982217
0.098371
0.0985339
0.0987132
0.0989122
0.0963866
0.0963949
0.0964116
0.0964365
0.0964694
0.0965103
0.0965587
0.0966144
0.0966771
0.0967463
0.0968216
0.0969025
0.0969886
0.0970793
0.0971742
0.0972729
0.0973752
0.0974808
0.0975899
0.0977026
0.0978196
0.0979418
0.0980704
0.0982071
0.098354
0.0985137
0.0986889
0.0988827
0.09637
0.0963783
0.096395
0.09642
0.096453
0.0964939
0.0965424
0.0965983
0.0966612
0.0967306
0.0968063
0.0968876
0.0969741
0.0970653
0.0971608
0.0972601
0.097363
0.0974692
0.0975786
0.0976916
0.0978086
0.0979303
0.098058
0.0981932
0.0983379
0.0984944
0.0986654
0.0988541
0.0963538
0.0963622
0.0963789
0.0964039
0.0964369
0.0964779
0.0965266
0.0965826
0.0966457
0.0967154
0.0967913
0.096873
0.09696
0.0970518
0.0971478
0.0972478
0.0973512
0.0974579
0.0975678
0.0976811
0.0977981
0.0979194
0.0980463
0.09818
0.0983225
0.098476
0.098643
0.0988265
0.0963381
0.0963465
0.0963632
0.0963882
0.0964213
0.0964624
0.0965112
0.0965673
0.0966306
0.0967006
0.0967768
0.0968589
0.0969464
0.0970386
0.0971353
0.0972358
0.0973399
0.0974471
0.0975575
0.0976711
0.0977881
0.0979092
0.0980353
0.0981677
0.098308
0.0984585
0.0986217
0.0988002
0.0963229
0.0963313
0.096348
0.096373
0.0964062
0.0964473
0.0964962
0.0965525
0.096616
0.0966862
0.0967628
0.0968453
0.0969331
0.0970259
0.0971231
0.0972243
0.0973289
0.0974368
0.0975477
0.0976616
0.0977787
0.0978996
0.098025
0.0981561
0.0982945
0.0984422
0.0986015
0.0987752
0.0963081
0.0963165
0.0963333
0.0963584
0.0963916
0.0964328
0.0964817
0.0965382
0.0966018
0.0966723
0.0967492
0.096832
0.0969204
0.0970137
0.0971114
0.0972132
0.0973185
0.097427
0.0975384
0.0976527
0.0977699
0.0978906
0.0980154
0.0981453
0.0982819
0.0984269
0.0985826
0.0987517
0.0962939
0.0963023
0.0963191
0.0963442
0.0963775
0.0964187
0.0964678
0.0965244
0.0965882
0.0966589
0.0967361
0.0968193
0.0969081
0.0970019
0.0971002
0.0972026
0.0973085
0.0974176
0.0975295
0.0976442
0.0977617
0.0978823
0.0980066
0.0981354
0.0982703
0.0984128
0.0985651
0.0987298
0.0962802
0.0962887
0.0963055
0.0963306
0.0963639
0.0964052
0.0964544
0.0965111
0.0965751
0.096646
0.0967235
0.0968071
0.0968963
0.0969906
0.0970895
0.0971924
0.097299
0.0974087
0.0975212
0.0976363
0.0977541
0.0978746
0.0979984
0.0981264
0.0982597
0.0983999
0.098549
0.0987094
0.0962672
0.0962756
0.0962924
0.0963176
0.0963509
0.0963923
0.0964415
0.0964984
0.0965626
0.0966337
0.0967115
0.0967954
0.096885
0.0969798
0.0970792
0.0971827
0.0972899
0.0974002
0.0975133
0.0976289
0.097747
0.0978675
0.0979911
0.0981182
0.0982501
0.0983882
0.0985343
0.0986908
0.0962547
0.0962631
0.09628
0.0963051
0.0963385
0.0963799
0.0964293
0.0964862
0.0965506
0.0966219
0.0967
0.0967842
0.0968742
0.0969695
0.0970694
0.0971736
0.0972813
0.0973923
0.097506
0.0976221
0.0977404
0.0978611
0.0979844
0.0981109
0.0982415
0.0983776
0.098521
0.0986739
0.0962429
0.0962513
0.0962682
0.0962933
0.0963267
0.0963682
0.0964176
0.0964747
0.0965392
0.0966108
0.096689
0.0967736
0.096864
0.0969597
0.0970602
0.0971649
0.0972733
0.0973848
0.0974991
0.0976157
0.0977344
0.0978553
0.0979784
0.0981043
0.0982339
0.0983683
0.0985092
0.0986587
0.0962317
0.0962401
0.096257
0.0962822
0.0963156
0.0963572
0.0964066
0.0964638
0.0965285
0.0966002
0.0966787
0.0967636
0.0968543
0.0969505
0.0970514
0.0971567
0.0972657
0.0973779
0.0974927
0.0976099
0.097729
0.09785
0.0979731
0.0980986
0.0982272
0.0983601
0.0984988
0.0986452
0.0962212
0.0962297
0.0962465
0.0962717
0.0963052
0.0963468
0.0963963
0.0964536
0.0965183
0.0965903
0.096669
0.0967542
0.0968453
0.0969418
0.0970433
0.0971491
0.0972586
0.0973714
0.0974868
0.0976045
0.0977241
0.0978454
0.0979685
0.0980936
0.0982215
0.098353
0.0984897
0.0986333
0.0962114
0.0962199
0.0962367
0.0962619
0.0962954
0.0963371
0.0963867
0.096444
0.0965089
0.096581
0.09666
0.0967454
0.0968368
0.0969337
0.0970356
0.0971419
0.0972521
0.0973654
0.0974814
0.0975996
0.0977196
0.0978412
0.0979644
0.0980893
0.0982165
0.0983469
0.0984819
0.0986231
0.0962023
0.0962108
0.0962277
0.0962529
0.0962864
0.0963281
0.0963777
0.0964352
0.0965002
0.0965724
0.0966516
0.0967372
0.096829
0.0969263
0.0970286
0.0971354
0.097246
0.0973599
0.0974765
0.0975952
0.0977157
0.0978376
0.0979609
0.0980857
0.0982124
0.0983419
0.0984753
0.0986143
0.096194
0.0962025
0.0962193
0.0962446
0.0962781
0.0963198
0.0963695
0.096427
0.0964921
0.0965645
0.0966438
0.0967297
0.0968217
0.0969194
0.0970221
0.0971293
0.0972405
0.0973549
0.097472
0.0975912
0.0977122
0.0978344
0.0979579
0.0980826
0.098209
0.0983376
0.0984698
0.0986069
0.0961864
0.0961949
0.0962118
0.096237
0.0962706
0.0963123
0.096362
0.0964196
0.0964848
0.0965573
0.0966368
0.0967229
0.0968152
0.0969131
0.0970162
0.0971239
0.0972355
0.0973504
0.097468
0.0975877
0.0977091
0.0978317
0.0979554
0.0980801
0.0982062
0.0983342
0.0984653
0.0986008
0.0961796
0.0961881
0.096205
0.0962302
0.0962638
0.0963055
0.0963553
0.096413
0.0964782
0.0965508
0.0966305
0.0967168
0.0968093
0.0969075
0.0970109
0.097119
0.097231
0.0973463
0.0974644
0.0975846
0.0977064
0.0978294
0.0979533
0.0980781
0.0982039
0.0983315
0.0984616
0.0985958
0.0961736
0.0961821
0.096199
0.0962242
0.0962578
0.0962996
0.0963494
0.0964071
0.0964724
0.0965451
0.0966249
0.0967114
0.0968041
0.0969025
0.0970063
0.0971146
0.097227
0.0973428
0.0974613
0.0975819
0.0977041
0.0978274
0.0979516
0.0980764
0.0982022
0.0983293
0.0984587
0.0985918
0.0961684
0.0961769
0.0961937
0.096219
0.0962526
0.0962944
0.0963442
0.096402
0.0964674
0.0965402
0.09662
0.0967066
0.0967995
0.0968982
0.0970022
0.0971109
0.0972236
0.0973397
0.0974586
0.0975796
0.0977022
0.0978258
0.0979502
0.0980751
0.0982008
0.0983277
0.0984565
0.0985886
0.096164
0.0961725
0.0961893
0.0962146
0.0962482
0.09629
0.0963399
0.0963976
0.0964631
0.096536
0.0966159
0.0967027
0.0967957
0.0968946
0.0969988
0.0971077
0.0972207
0.0973371
0.0974564
0.0975777
0.0977006
0.0978245
0.0979491
0.0980741
0.0981998
0.0983264
0.0984548
0.0985862
0.0961604
0.0961689
0.0961858
0.0962111
0.0962447
0.0962865
0.0963363
0.0963941
0.0964596
0.0965326
0.0966126
0.0966994
0.0967926
0.0968916
0.096996
0.0971051
0.0972184
0.0973351
0.0974545
0.0975762
0.0976993
0.0978235
0.0979482
0.0980734
0.098199
0.0983255
0.0984535
0.0985843
0.0961577
0.0961661
0.096183
0.0962083
0.0962419
0.0962837
0.0963336
0.0963914
0.096457
0.0965299
0.0966101
0.0966969
0.0967902
0.0968894
0.0969939
0.0971031
0.0972166
0.0973335
0.0974531
0.097575
0.0976983
0.0978227
0.0979476
0.0980728
0.0981985
0.0983248
0.0984526
0.098583
0.0961558
0.0961642
0.0961811
0.0962064
0.09624
0.0962818
0.0963317
0.0963896
0.0964551
0.0965281
0.0966083
0.0966952
0.0967885
0.0968878
0.0969924
0.0971018
0.0972153
0.0973323
0.0974522
0.0975741
0.0976976
0.0978221
0.0979471
0.0980724
0.0981981
0.0983244
0.098452
0.0985821
0.0961547
0.0961632
0.0961801
0.0962054
0.096239
0.0962808
0.0963307
0.0963885
0.0964541
0.0965271
0.0966073
0.0966942
0.0967876
0.0968869
0.0969915
0.097101
0.0972146
0.0973317
0.0974516
0.0975737
0.0976972
0.0978218
0.0979468
0.0980722
0.0981978
0.0983241
0.0984516
0.0985815
0.10812
0.108132
0.108139
0.108139
0.108132
0.108121
0.108018
0.108012
0.108003
0.10799
0.107972
0.107951
0.107854
0.107833
0.107811
0.107785
0.107756
0.107725
0.107629
0.107597
0.107563
0.107526
0.107486
0.107444
0.107347
0.107305
0.107261
0.107215
0.107166
0.107113
0.107013
0.106963
0.106911
0.106856
0.106797
0.106735
0.10663
0.106574
0.106515
0.106452
0.106386
0.106317
0.106205
0.106143
0.106078
0.10601
0.105938
0.105862
0.105743
0.105677
0.105608
0.105535
0.105458
0.105377
0.105251
0.105182
0.10511
0.105034
0.104954
0.10487
0.104735
0.104665
0.104592
0.104514
0.104433
0.104347
0.104205
0.104135
0.104061
0.103983
0.103901
0.103815
0.103667
0.103597
0.103524
0.103447
0.103367
0.103282
0.103129
0.103061
0.10299
0.102916
0.102837
0.102756
0.102599
0.102535
0.102466
0.102395
0.102321
0.102243
0.102085
0.102024
0.10196
0.101893
0.101823
0.10175
0.101593
0.101536
0.101476
0.101414
0.101349
0.101282
0.101128
0.101076
0.101021
0.100964
0.100905
0.100844
0.100695
0.100648
0.100598
0.100547
0.100494
0.100439
0.100297
0.100254
0.10021
0.100164
0.100117
0.100069
0.0999351
0.0998971
0.0998578
0.0998175
0.0997761
0.0997338
0.0996093
0.0995756
0.0995411
0.0995057
0.0994696
0.0994329
0.0991645
0.0989261
0.0987145
0.0985262
0.098358
0.0982062
0.0980681
0.0979407
0.097822
0.0977102
0.0976038
0.097502
0.0974042
0.0973102
0.0972198
0.0971334
0.0970512
0.0969736
0.096901
0.0968341
0.0967732
0.0967189
0.0966715
0.0966314
0.0965989
0.0965744
0.0965579
0.0965496
0.0991963
0.0989535
0.0987383
0.0985472
0.0983767
0.0982235
0.0980842
0.0979563
0.0978373
0.0977254
0.0976193
0.0975178
0.0974204
0.0973268
0.0972369
0.0971508
0.097069
0.0969917
0.0969195
0.0968527
0.0967921
0.0967378
0.0966905
0.0966505
0.0966181
0.0965936
0.0965771
0.0965689
0.0992276
0.0989808
0.0987622
0.0985683
0.0983957
0.0982409
0.0981007
0.0979721
0.0978529
0.097741
0.097635
0.0975339
0.0974368
0.0973436
0.0972541
0.0971685
0.097087
0.09701
0.096938
0.0968715
0.096811
0.0967569
0.0967097
0.0966697
0.0966374
0.0966129
0.0965964
0.0965882
0.0992585
0.0990078
0.0987859
0.0985895
0.0984149
0.0982586
0.0981173
0.0979882
0.0978687
0.0977568
0.097651
0.0975501
0.0974535
0.0973606
0.0972715
0.0971862
0.0971051
0.0970284
0.0969566
0.0968903
0.09683
0.096776
0.0967289
0.096689
0.0966567
0.0966322
0.0966158
0.0966076
0.0992888
0.0990345
0.0988095
0.0986106
0.0984341
0.0982764
0.0981342
0.0980045
0.0978848
0.0977729
0.0976672
0.0975666
0.0974703
0.0973778
0.097289
0.0972041
0.0971233
0.0970468
0.0969753
0.0969092
0.096849
0.0967952
0.0967482
0.0967083
0.0966761
0.0966516
0.0966352
0.096627
0.0993186
0.0990608
0.0988329
0.0986317
0.0984533
0.0982943
0.0981513
0.098021
0.097901
0.0977891
0.0976836
0.0975832
0.0974872
0.0973951
0.0973067
0.0972221
0.0971415
0.0970654
0.0969941
0.0969282
0.0968681
0.0968144
0.0967674
0.0967277
0.0966954
0.096671
0.0966546
0.0966464
0.108938
0.108937
0.108936
0.108933
0.108929
0.108924
0.108919
0.108912
0.108904
0.108895
0.108885
0.108874
0.108862
0.108849
0.108834
0.108818
0.108801
0.108782
0.108762
0.10874
0.108717
0.108692
0.108665
0.108637
0.108606
0.108575
0.108541
0.108506
0.10847
0.108432
0.108393
0.108354
0.108315
0.108275
0.108237
0.108201
0.108168
0.108139
0.108118
0.108109
0.108875
0.108874
0.108872
0.108869
0.108866
0.108861
0.108855
0.108848
0.108841
0.108832
0.108822
0.108811
0.108799
0.108785
0.108771
0.108755
0.108738
0.108719
0.108699
0.108677
0.108653
0.108628
0.108602
0.108573
0.108543
0.108511
0.108478
0.108443
0.108406
0.108369
0.10833
0.10829
0.10825
0.108211
0.108172
0.108135
0.1081
0.10807
0.108045
0.108027
0.108749
0.108748
0.108746
0.108743
0.108739
0.108735
0.108729
0.108722
0.108714
0.108706
0.108696
0.108685
0.108673
0.108659
0.108645
0.108629
0.108612
0.108593
0.108573
0.108551
0.108528
0.108503
0.108476
0.108448
0.108417
0.108386
0.108352
0.108317
0.10828
0.108242
0.108203
0.108164
0.108123
0.108083
0.108043
0.108004
0.107967
0.107933
0.107902
0.107876
0.108561
0.10856
0.108558
0.108556
0.108552
0.108547
0.108541
0.108535
0.108527
0.108518
0.108508
0.108497
0.108485
0.108472
0.108457
0.108441
0.108424
0.108405
0.108385
0.108364
0.10834
0.108315
0.108289
0.10826
0.10823
0.108199
0.108165
0.10813
0.108093
0.108055
0.108016
0.107975
0.107934
0.107893
0.107851
0.10781
0.10777
0.107732
0.107696
0.107662
0.108314
0.108314
0.108312
0.108309
0.108305
0.1083
0.108295
0.108288
0.10828
0.108271
0.108261
0.10825
0.108238
0.108225
0.10821
0.108195
0.108177
0.108159
0.108139
0.108117
0.108094
0.108069
0.108043
0.108014
0.107984
0.107953
0.107919
0.107884
0.107847
0.107809
0.107769
0.107728
0.107686
0.107643
0.1076
0.107557
0.107514
0.107471
0.10743
0.107388
0.108011
0.10801
0.108008
0.108005
0.108002
0.107997
0.107991
0.107984
0.107977
0.107968
0.107958
0.107947
0.107935
0.107922
0.107907
0.107891
0.107874
0.107856
0.107836
0.107814
0.107791
0.107767
0.10774
0.107712
0.107682
0.10765
0.107617
0.107582
0.107545
0.107506
0.107466
0.107424
0.107381
0.107337
0.107293
0.107247
0.107201
0.107155
0.107108
0.107061
0.107655
0.107654
0.107652
0.107649
0.107645
0.107641
0.107635
0.107628
0.10762
0.107612
0.107602
0.107591
0.107579
0.107566
0.107551
0.107535
0.107518
0.1075
0.10748
0.107459
0.107436
0.107411
0.107385
0.107357
0.107327
0.107296
0.107262
0.107227
0.10719
0.107151
0.107111
0.107069
0.107025
0.10698
0.106934
0.106886
0.106837
0.106788
0.106737
0.106684
0.10725
0.107249
0.107247
0.107244
0.10724
0.107236
0.10723
0.107223
0.107215
0.107207
0.107197
0.107186
0.107174
0.107161
0.107146
0.107131
0.107114
0.107095
0.107076
0.107055
0.107032
0.107007
0.106981
0.106954
0.106924
0.106893
0.10686
0.106825
0.106788
0.106749
0.106708
0.106665
0.106621
0.106575
0.106528
0.106478
0.106427
0.106375
0.10632
0.106264
0.106801
0.1068
0.106798
0.106795
0.106792
0.106787
0.106781
0.106774
0.106767
0.106758
0.106748
0.106737
0.106725
0.106712
0.106698
0.106683
0.106666
0.106648
0.106628
0.106607
0.106585
0.106561
0.106535
0.106507
0.106478
0.106447
0.106414
0.106379
0.106342
0.106304
0.106263
0.10622
0.106176
0.106129
0.10608
0.10603
0.105977
0.105922
0.105865
0.105805
0.106315
0.106314
0.106312
0.106309
0.106305
0.106301
0.106295
0.106288
0.106281
0.106272
0.106262
0.106251
0.106239
0.106226
0.106212
0.106197
0.10618
0.106162
0.106143
0.106122
0.1061
0.106076
0.106051
0.106024
0.105995
0.105964
0.105932
0.105897
0.105861
0.105822
0.105782
0.105739
0.105694
0.105647
0.105598
0.105547
0.105493
0.105436
0.105377
0.105316
0.105798
0.105797
0.105795
0.105792
0.105788
0.105783
0.105778
0.105771
0.105763
0.105755
0.105745
0.105734
0.105722
0.105709
0.105695
0.10568
0.105664
0.105646
0.105627
0.105607
0.105585
0.105562
0.105537
0.10551
0.105482
0.105451
0.105419
0.105385
0.105349
0.105311
0.105271
0.105229
0.105184
0.105137
0.105088
0.105036
0.104982
0.104925
0.104865
0.104802
0.105257
0.105256
0.105254
0.105251
0.105247
0.105242
0.105237
0.10523
0.105222
0.105214
0.105204
0.105194
0.105182
0.105169
0.105155
0.10514
0.105124
0.105107
0.105088
0.105068
0.105046
0.105023
0.104999
0.104973
0.104945
0.104916
0.104884
0.104851
0.104816
0.104778
0.104739
0.104697
0.104653
0.104607
0.104558
0.104506
0.104452
0.104395
0.104335
0.104271
0.1047
0.104699
0.104697
0.104694
0.104691
0.104686
0.10468
0.104673
0.104666
0.104657
0.104648
0.104637
0.104626
0.104613
0.104599
0.104585
0.104569
0.104551
0.104533
0.104514
0.104493
0.10447
0.104446
0.104421
0.104394
0.104365
0.104334
0.104302
0.104268
0.104231
0.104193
0.104152
0.104109
0.104063
0.104015
0.103964
0.103911
0.103855
0.103795
0.103733
0.104136
0.104135
0.104133
0.10413
0.104126
0.104122
0.104116
0.104109
0.104102
0.104093
0.104084
0.104073
0.104062
0.10405
0.104036
0.104022
0.104006
0.103989
0.103971
0.103952
0.103932
0.10391
0.103887
0.103862
0.103836
0.103808
0.103778
0.103747
0.103713
0.103678
0.103641
0.103601
0.103559
0.103515
0.103468
0.103419
0.103367
0.103312
0.103254
0.103193
0.103573
0.103572
0.10357
0.103567
0.103563
0.103558
0.103553
0.103546
0.103539
0.10353
0.103521
0.103511
0.103499
0.103487
0.103474
0.10346
0.103444
0.103428
0.103411
0.103392
0.103372
0.103351
0.103328
0.103304
0.103279
0.103252
0.103224
0.103193
0.103161
0.103127
0.103091
0.103053
0.103013
0.102971
0.102926
0.102878
0.102828
0.102775
0.10272
0.102661
0.103019
0.103018
0.103016
0.103013
0.103009
0.103005
0.102999
0.102993
0.102985
0.102977
0.102968
0.102957
0.102946
0.102934
0.102921
0.102907
0.102892
0.102876
0.102859
0.102841
0.102822
0.102802
0.10278
0.102757
0.102732
0.102707
0.102679
0.10265
0.10262
0.102587
0.102553
0.102517
0.102478
0.102438
0.102395
0.10235
0.102302
0.102252
0.102199
0.102144
0.102482
0.102481
0.102479
0.102476
0.102472
0.102468
0.102462
0.102456
0.102449
0.10244
0.102431
0.102421
0.10241
0.102399
0.102386
0.102372
0.102358
0.102342
0.102326
0.102308
0.102289
0.10227
0.102249
0.102227
0.102203
0.102179
0.102153
0.102125
0.102096
0.102065
0.102032
0.101998
0.101962
0.101924
0.101883
0.101841
0.101796
0.101749
0.101699
0.101648
0.101969
0.101968
0.101966
0.101963
0.10196
0.101955
0.10195
0.101944
0.101936
0.101928
0.101919
0.101909
0.101899
0.101887
0.101875
0.101861
0.101847
0.101832
0.101816
0.101799
0.101781
0.101762
0.101742
0.101721
0.101699
0.101675
0.10165
0.101624
0.101597
0.101568
0.101537
0.101505
0.101471
0.101435
0.101397
0.101358
0.101316
0.101272
0.101227
0.101179
0.101486
0.101485
0.101484
0.101481
0.101477
0.101473
0.101468
0.101461
0.101454
0.101446
0.101437
0.101428
0.101417
0.101406
0.101394
0.101381
0.101367
0.101352
0.101337
0.10132
0.101303
0.101285
0.101266
0.101246
0.101224
0.101202
0.101179
0.101154
0.101128
0.101101
0.101072
0.101042
0.10101
0.100977
0.100942
0.100906
0.100867
0.100827
0.100785
0.100741
0.101039
0.101038
0.101036
0.101033
0.10103
0.101025
0.10102
0.101014
0.101007
0.100999
0.10099
0.100981
0.100971
0.10096
0.100948
0.100935
0.100922
0.100907
0.100892
0.100877
0.10086
0.100842
0.100824
0.100805
0.100785
0.100763
0.100741
0.100718
0.100694
0.100668
0.100642
0.100614
0.100584
0.100554
0.100521
0.100488
0.100453
0.100416
0.100378
0.100338
0.100629
0.100628
0.100626
0.100623
0.10062
0.100616
0.10061
0.100604
0.100598
0.10059
0.100581
0.100572
0.100562
0.100551
0.10054
0.100527
0.100514
0.1005
0.100486
0.100471
0.100455
0.100438
0.10042
0.100402
0.100383
0.100362
0.100342
0.10032
0.100297
0.100273
0.100248
0.100222
0.100195
0.100167
0.100138
0.100107
0.100075
0.100042
0.100008
0.099972
0.100258
0.100257
0.100255
0.100253
0.100249
0.100245
0.10024
0.100234
0.100227
0.10022
0.100212
0.100203
0.100193
0.100182
0.100171
0.100159
0.100146
0.100133
0.100119
0.100104
0.100088
0.100072
0.100055
0.100038
0.100019
0.1
0.0999805
0.0999599
0.0999385
0.0999163
0.0998931
0.0998691
0.0998442
0.0998182
0.0997914
0.0997635
0.0997346
0.0997048
0.0996739
0.0996421
0.0993477
0.0990866
0.0988561
0.0986526
0.0984726
0.0983124
0.0981684
0.0980377
0.0979175
0.0978055
0.0977001
0.0976
0.0975043
0.0974125
0.0973244
0.0972401
0.0971598
0.0970839
0.0970129
0.0969471
0.0968872
0.0968335
0.0967867
0.096747
0.0967148
0.0966904
0.096674
0.0966658
0.0993761
0.099112
0.098879
0.0986734
0.0984918
0.0983304
0.0981857
0.0980545
0.0979341
0.0978221
0.0977168
0.0976169
0.0975214
0.0974299
0.0973422
0.0972582
0.0971782
0.0971025
0.0970316
0.096966
0.0969062
0.0968527
0.0968059
0.0967662
0.096734
0.0967097
0.0966933
0.0966851
0.0994037
0.0991369
0.0989015
0.0986941
0.098511
0.0983485
0.098203
0.0980714
0.0979507
0.0978387
0.0977336
0.0976339
0.0975387
0.0974475
0.09736
0.0972762
0.0971965
0.097121
0.0970503
0.0969849
0.0969252
0.0968717
0.096825
0.0967854
0.0967532
0.0967289
0.0967125
0.0967043
0.0994306
0.0991612
0.0989236
0.0987145
0.09853
0.0983665
0.0982204
0.0980883
0.0979675
0.0978555
0.0977504
0.0976509
0.0975559
0.097465
0.0973778
0.0972943
0.0972147
0.0971395
0.097069
0.0970036
0.096944
0.0968907
0.096844
0.0968044
0.0967723
0.0967479
0.0967316
0.0967234
0.0994568
0.099185
0.0989454
0.0987346
0.0985489
0.0983845
0.0982377
0.0981053
0.0979843
0.0978722
0.0977673
0.0976679
0.0975732
0.0974825
0.0973955
0.0973123
0.0972329
0.0971579
0.0970875
0.0970223
0.0969628
0.0969095
0.0968628
0.0968233
0.0967912
0.0967669
0.0967505
0.0967423
0.0994822
0.0992082
0.0989667
0.0987545
0.0985676
0.0984023
0.098255
0.0981222
0.0980011
0.097889
0.0977842
0.097685
0.0975905
0.0975
0.0974132
0.0973302
0.097251
0.0971761
0.0971059
0.0970408
0.0969814
0.0969281
0.0968815
0.096842
0.0968099
0.0967856
0.0967693
0.0967611
0.0995068
0.0992308
0.0989877
0.098774
0.0985861
0.09842
0.0982722
0.0981391
0.0980178
0.0979058
0.097801
0.097702
0.0976077
0.0975174
0.0974308
0.097348
0.097269
0.0971942
0.0971241
0.0970591
0.0969998
0.0969466
0.0969
0.0968605
0.0968285
0.0968042
0.0967878
0.0967796
0.0995306
0.0992528
0.0990081
0.0987932
0.0986043
0.0984376
0.0982893
0.0981559
0.0980345
0.0979225
0.0978178
0.0977189
0.0976248
0.0975347
0.0974483
0.0973656
0.0972868
0.0972122
0.0971422
0.0970773
0.097018
0.0969648
0.0969183
0.0968788
0.0968468
0.0968225
0.0968061
0.0967979
0.0995536
0.0992742
0.0990281
0.0988121
0.0986224
0.098455
0.0983063
0.0981726
0.0980511
0.0979391
0.0978345
0.0977357
0.0976417
0.0975518
0.0974656
0.0973831
0.0973044
0.0972299
0.09716
0.0970952
0.0970359
0.0969828
0.0969363
0.0968969
0.0968648
0.0968405
0.0968242
0.096816
0.0995759
0.099295
0.0990477
0.0988306
0.0986401
0.0984722
0.098323
0.0981892
0.0980676
0.0979556
0.097851
0.0977524
0.0976586
0.0975688
0.0974828
0.0974004
0.0973218
0.0972474
0.0971776
0.0971128
0.0970537
0.0970006
0.0969541
0.0969146
0.0968826
0.0968583
0.096842
0.0968337
0.0995975
0.0993152
0.0990668
0.0988488
0.0986576
0.0984891
0.0983397
0.0982056
0.0980839
0.0979719
0.0978674
0.0977689
0.0976752
0.0975856
0.0974997
0.0974174
0.097339
0.0972647
0.0971949
0.0971302
0.0970711
0.097018
0.0969715
0.0969321
0.0969001
0.0968758
0.0968594
0.0968512
0.0996183
0.0993348
0.0990854
0.0988666
0.0986747
0.0985058
0.098356
0.0982218
0.0981001
0.097988
0.0978836
0.0977852
0.0976916
0.0976021
0.0975163
0.0974342
0.0973559
0.0972816
0.0972119
0.0971473
0.0970882
0.0970351
0.0969887
0.0969492
0.0969172
0.0968929
0.0968765
0.0968683
0.0996385
0.0993539
0.0991035
0.098884
0.0986915
0.0985222
0.0983722
0.0982378
0.098116
0.098004
0.0978996
0.0978013
0.0977078
0.0976184
0.0975327
0.0974507
0.0973724
0.0972983
0.0972286
0.097164
0.0971049
0.0970519
0.0970054
0.096966
0.096934
0.0969096
0.0968933
0.0968851
0.0996579
0.0993724
0.0991212
0.098901
0.098708
0.0985384
0.0983881
0.0982536
0.0981317
0.0980197
0.0979154
0.0978171
0.0977237
0.0976344
0.0975488
0.0974669
0.0973887
0.0973146
0.097245
0.0971804
0.0971213
0.0970683
0.0970218
0.0969824
0.0969503
0.096926
0.0969097
0.0969014
0.0996767
0.0993903
0.0991383
0.0989176
0.0987242
0.0985542
0.0984037
0.098269
0.0981471
0.0980351
0.0979308
0.0978326
0.0977393
0.0976501
0.0975646
0.0974827
0.0974046
0.0973305
0.0972609
0.0971963
0.0971373
0.0970843
0.0970378
0.0969984
0.0969663
0.096942
0.0969256
0.0969174
0.0996949
0.0994076
0.099155
0.0989337
0.0987399
0.0985696
0.0984189
0.0982842
0.0981622
0.0980502
0.0979459
0.0978478
0.0977545
0.0976654
0.09758
0.0974981
0.09742
0.097346
0.0972765
0.0972119
0.0971529
0.0970998
0.0970534
0.0970139
0.0969819
0.0969575
0.0969412
0.0969329
0.0997124
0.0994244
0.0991712
0.0989495
0.0987553
0.0985848
0.0984339
0.098299
0.098177
0.0980649
0.0979607
0.0978626
0.0977694
0.0976803
0.0975949
0.0975132
0.0974351
0.0973611
0.0972916
0.097227
0.097168
0.097115
0.0970685
0.097029
0.096997
0.0969726
0.0969562
0.096948
0.0997292
0.0994406
0.0991869
0.0989648
0.0987703
0.0985995
0.0984484
0.0983135
0.0981914
0.0980793
0.0979751
0.0978771
0.0977839
0.0976949
0.0976095
0.0975278
0.0974498
0.0973758
0.0973063
0.0972417
0.0971827
0.0971296
0.0970832
0.0970437
0.0970116
0.0969872
0.0969708
0.0969626
0.0997454
0.0994563
0.0992021
0.0989796
0.0987848
0.0986138
0.0984626
0.0983276
0.0982054
0.0980933
0.0979892
0.0978911
0.097798
0.097709
0.0976237
0.0975419
0.0974639
0.09739
0.0973204
0.0972559
0.0971968
0.0971438
0.0970973
0.0970578
0.0970257
0.0970013
0.096985
0.0969767
0.099761
0.0994714
0.0992168
0.0989939
0.0987989
0.0986277
0.0984763
0.0983412
0.098219
0.0981069
0.0980027
0.0979047
0.0978116
0.0977226
0.0976373
0.0975556
0.0974776
0.0974037
0.0973341
0.0972696
0.0972105
0.0971575
0.097111
0.0970714
0.0970393
0.097015
0.0969986
0.0969903
0.099776
0.099486
0.099231
0.0990078
0.0988125
0.0986411
0.0984896
0.0983544
0.0982322
0.0981201
0.0980159
0.0979178
0.0978247
0.0977358
0.0976505
0.0975688
0.0974908
0.0974168
0.0973473
0.0972828
0.0972237
0.0971706
0.0971241
0.0970846
0.0970524
0.097028
0.0970116
0.0970034
0.0997904
0.0994999
0.0992446
0.0990211
0.0988256
0.0986541
0.0985025
0.0983672
0.0982448
0.0981327
0.0980285
0.0979305
0.0978374
0.0977484
0.0976631
0.0975814
0.0975035
0.0974295
0.09736
0.0972954
0.0972363
0.0971832
0.0971367
0.0970971
0.097065
0.0970406
0.0970242
0.0970159
0.0998041
0.0995133
0.0992577
0.0990339
0.0988382
0.0986665
0.0985148
0.0983794
0.098257
0.0981448
0.0980406
0.0979426
0.0978495
0.0977605
0.0976752
0.0975936
0.0975156
0.0974416
0.097372
0.0973075
0.0972483
0.0971952
0.0971487
0.0971091
0.097077
0.0970525
0.0970361
0.0970279
0.0998172
0.099526
0.0992701
0.0990462
0.0988503
0.0986784
0.0985266
0.0983911
0.0982687
0.0981565
0.0980522
0.0979542
0.097861
0.0977721
0.0976868
0.0976051
0.0975271
0.0974531
0.0973836
0.0973189
0.0972598
0.0972067
0.0971601
0.0971205
0.0970884
0.0970639
0.0970475
0.0970392
0.0998296
0.0995382
0.099282
0.0990578
0.0988618
0.0986898
0.0985378
0.0984023
0.0982798
0.0981675
0.0980632
0.0979652
0.097872
0.0977831
0.0976978
0.0976161
0.097538
0.097464
0.0973945
0.0973298
0.0972707
0.0972176
0.097171
0.0971314
0.0970992
0.0970747
0.0970583
0.09705
0.0998413
0.0995496
0.0992933
0.0990689
0.0988727
0.0987005
0.0985485
0.0984129
0.0982903
0.098178
0.0980737
0.0979756
0.0978824
0.0977934
0.0977081
0.0976264
0.0975484
0.0974744
0.0974048
0.0973401
0.097281
0.0972278
0.0971812
0.0971416
0.0971094
0.0970849
0.0970685
0.0970602
0.0998524
0.0995605
0.0993039
0.0990794
0.098883
0.0987107
0.0985586
0.0984228
0.0983002
0.0981879
0.0980835
0.0979854
0.0978922
0.0978032
0.0977179
0.0976362
0.0975581
0.0974841
0.0974145
0.0973498
0.0972906
0.0972374
0.0971908
0.0971512
0.0971189
0.0970945
0.097078
0.0970698
0.0998627
0.0995706
0.0993139
0.0990892
0.0988926
0.0987202
0.098568
0.0984322
0.0983095
0.0981971
0.0980927
0.0979946
0.0979014
0.0978124
0.097727
0.0976453
0.0975672
0.0974931
0.0974235
0.0973588
0.0972996
0.0972464
0.0971998
0.0971601
0.0971279
0.0971034
0.0970869
0.0970787
0.0998724
0.0995801
0.0993232
0.0990983
0.0989016
0.0987291
0.0985768
0.0984409
0.0983182
0.0982058
0.0981013
0.0980031
0.0979099
0.0978209
0.0977355
0.0976537
0.0975756
0.0975016
0.0974319
0.0973672
0.097308
0.0972548
0.0972081
0.0971684
0.0971362
0.0971117
0.0970952
0.097087
0.0998813
0.0995888
0.0993317
0.0991067
0.09891
0.0987374
0.0985849
0.098449
0.0983262
0.0982137
0.0981092
0.098011
0.0979178
0.0978287
0.0977433
0.0976615
0.0975834
0.0975093
0.0974397
0.0973749
0.0973157
0.0972625
0.0972158
0.0971761
0.0971438
0.0971193
0.0971029
0.0970946
0.0998894
0.0995968
0.0993396
0.0991145
0.0989176
0.0987449
0.0985924
0.0984564
0.0983335
0.098221
0.0981165
0.0980182
0.097925
0.0978359
0.0977505
0.0976686
0.0975905
0.0975164
0.0974467
0.097382
0.0973227
0.0972695
0.0972228
0.0971831
0.0971508
0.0971263
0.0971098
0.0971015
0.0998968
0.0996041
0.0993467
0.0991215
0.0989245
0.0987517
0.0985992
0.0984631
0.0983402
0.0982276
0.0981231
0.0980248
0.0979315
0.0978424
0.0977569
0.0976751
0.097597
0.0975228
0.0974531
0.0973884
0.0973291
0.0972758
0.0972291
0.0971894
0.0971571
0.0971326
0.0971161
0.0971078
0.0999034
0.0996105
0.0993531
0.0991278
0.0989307
0.0987578
0.0986052
0.0984691
0.0983461
0.0982335
0.0981289
0.0980306
0.0979373
0.0978481
0.0977627
0.0976808
0.0976027
0.0975285
0.0974588
0.097394
0.0973347
0.0972815
0.0972347
0.097195
0.0971627
0.0971382
0.0971217
0.0971134
0.0999092
0.0996163
0.0993587
0.0991333
0.0989361
0.0987632
0.0986105
0.0984743
0.0983513
0.0982387
0.0981341
0.0980357
0.0979424
0.0978532
0.0977678
0.0976859
0.0976077
0.0975336
0.0974638
0.097399
0.0973397
0.0972864
0.0972397
0.0972
0.0971677
0.0971431
0.0971267
0.0971184
0.0999142
0.0996212
0.0993636
0.0991381
0.0989408
0.0987678
0.0986151
0.0984789
0.0983558
0.0982431
0.0981385
0.0980402
0.0979468
0.0978576
0.0977721
0.0976902
0.097612
0.0975379
0.0974681
0.0974033
0.097344
0.0972907
0.0972439
0.0972042
0.0971719
0.0971474
0.0971309
0.0971226
0.0999184
0.0996253
0.0993676
0.099142
0.0989448
0.0987717
0.0986189
0.0984827
0.0983596
0.0982469
0.0981422
0.0980438
0.0979505
0.0978612
0.0977758
0.0976939
0.0976157
0.0975415
0.0974717
0.0974069
0.0973476
0.0972943
0.0972475
0.0972078
0.0971755
0.0971509
0.0971344
0.0971261
0.0999218
0.0996286
0.0993709
0.0991452
0.0989479
0.0987748
0.098622
0.0984857
0.0983626
0.0982499
0.0981452
0.0980468
0.0979534
0.0978642
0.0977787
0.0976968
0.0976186
0.0975444
0.0974746
0.0974098
0.0973504
0.0972971
0.0972504
0.0972106
0.0971783
0.0971538
0.0971373
0.097129
0.0999243
0.0996311
0.0993733
0.0991476
0.0989503
0.0987772
0.0986243
0.098488
0.0983649
0.0982521
0.0981474
0.098049
0.0979556
0.0978664
0.0977809
0.0976989
0.0976207
0.0975465
0.0974768
0.0974119
0.0973526
0.0972993
0.0972525
0.0972127
0.0971804
0.0971559
0.0971394
0.0971311
0.099926
0.0996327
0.0993749
0.0991493
0.0989519
0.0987787
0.0986259
0.0984895
0.0983664
0.0982536
0.0981489
0.0980505
0.0979571
0.0978678
0.0977823
0.0977004
0.0976222
0.097548
0.0974782
0.0974134
0.097354
0.0973007
0.0972539
0.0972142
0.0971819
0.0971573
0.0971408
0.0971325
0.0999268
0.0996336
0.0993758
0.0991501
0.0989527
0.0987795
0.0986266
0.0984903
0.0983671
0.0982544
0.0981497
0.0980512
0.0979578
0.0978686
0.0977831
0.0977011
0.0976229
0.0975487
0.0974789
0.0974141
0.0973547
0.0973014
0.0972546
0.0972149
0.0971826
0.097158
0.0971415
0.0971332
)
;

boundaryField
{
    bc-2
    {
        type            empty;
    }
    bc-3
    {
        type            empty;
    }
    bottom
    {
        type            zeroGradient;
    }
    leftSide
    {
        type            zeroGradient;
    }
    naturalSurface
    {
        type            zeroGradient;
    }
    rightSide
    {
        type            zeroGradient;
    }
    slopesurface
    {
        type            zeroGradient;
    }
    subGradeSurface
    {
        type            zeroGradient;
    }
}


// ************************************************************************* //
