# Supplementary material for: A finite volume-based model for the hydrothermal behavior of soil under freeze–thaw cycles
Source: PLoS One. 2021 Jun 3;16(6):e0252680. doi: 10.1371/journal.pone.0252680 (PMC8174737; doi:10.1371/journal.pone.0252680)
Supplement: S1 Data — (ZIP) [file pone.0252680.s001.zip › Data at equal time interval/3.18816e+08/K]

/*--------------------------------*- C++ -*----------------------------------*\
| =========                 |                                                 |
| \\      /  F ield         | OpenFOAM: The Open Source CFD Toolbox           |
|  \\    /   O peration     | Version:  2.4.0                                 |
|   \\  /    A nd           | Web:      www.OpenFOAM.org                      |
|    \\/     M anipulation  |                                                 |
\*---------------------------------------------------------------------------*/
FoamFile
{
    version     2.0;
    format      ascii;
    class       volScalarField;
    location    "3.18816e+08";
    object      K;
}
// * * * * * * * * * * * * * * * * * * * * * * * * * * * * * * * * * * * * * //

dimensions      [0 1 -1 0 0 0 0];

internalField   nonuniform List<scalar> 
9554
(
8.06971e-08
8.04478e-08
7.99535e-08
7.92227e-08
7.82679e-08
7.71053e-08
7.57546e-08
7.4238e-08
7.25805e-08
7.08085e-08
6.89498e-08
6.70323e-08
6.50839e-08
6.31314e-08
6.12e-08
5.93128e-08
5.749e-08
5.57491e-08
5.41037e-08
5.25642e-08
5.11374e-08
4.98268e-08
8.0692e-08
8.04428e-08
7.99485e-08
7.92177e-08
7.8263e-08
7.71005e-08
7.57498e-08
7.42333e-08
7.25759e-08
7.0804e-08
6.89454e-08
6.7028e-08
6.50797e-08
6.31274e-08
6.11961e-08
5.9309e-08
5.74864e-08
5.57456e-08
5.41003e-08
5.2561e-08
5.11343e-08
4.98238e-08
8.06819e-08
8.04327e-08
7.99384e-08
7.92078e-08
7.82531e-08
7.70908e-08
7.57402e-08
7.42239e-08
7.25667e-08
7.07951e-08
6.89367e-08
6.70195e-08
6.50715e-08
6.31194e-08
6.11884e-08
5.93016e-08
5.74792e-08
5.57387e-08
5.40936e-08
5.25545e-08
5.11281e-08
4.98178e-08
8.06667e-08
8.04175e-08
7.99233e-08
7.91928e-08
7.82383e-08
7.70762e-08
7.57258e-08
7.42098e-08
7.25529e-08
7.07816e-08
6.89235e-08
6.70068e-08
6.50591e-08
6.31074e-08
6.11768e-08
5.92904e-08
5.74684e-08
5.57282e-08
5.40836e-08
5.25449e-08
5.11188e-08
4.98089e-08
8.06463e-08
8.03971e-08
7.99031e-08
7.91727e-08
7.82185e-08
7.70566e-08
7.57066e-08
7.4191e-08
7.25344e-08
7.07635e-08
6.8906e-08
6.69897e-08
6.50425e-08
6.30913e-08
6.11613e-08
5.92754e-08
5.7454e-08
5.57144e-08
5.40703e-08
5.2532e-08
5.11064e-08
4.97969e-08
8.06207e-08
8.03716e-08
7.98778e-08
7.91476e-08
7.81936e-08
7.70321e-08
7.56825e-08
7.41673e-08
7.25113e-08
7.07409e-08
6.88839e-08
6.69683e-08
6.50218e-08
6.30713e-08
6.11419e-08
5.92567e-08
5.7436e-08
5.5697e-08
5.40536e-08
5.2516e-08
5.1091e-08
4.97821e-08
8.05898e-08
8.03409e-08
7.98472e-08
7.91172e-08
7.81636e-08
7.70025e-08
7.56534e-08
7.41388e-08
7.24834e-08
7.07137e-08
6.88575e-08
6.69426e-08
6.49969e-08
6.30472e-08
6.11186e-08
5.92343e-08
5.74144e-08
5.56762e-08
5.40336e-08
5.24967e-08
5.10725e-08
4.97642e-08
8.05536e-08
8.03047e-08
7.98112e-08
7.90816e-08
7.81284e-08
7.69678e-08
7.56193e-08
7.41053e-08
7.24507e-08
7.06818e-08
6.88264e-08
6.69125e-08
6.49677e-08
6.3019e-08
6.10914e-08
5.92081e-08
5.73892e-08
5.5652e-08
5.40103e-08
5.24743e-08
5.10509e-08
4.97435e-08
8.05119e-08
8.02631e-08
7.97699e-08
7.90406e-08
7.80879e-08
7.69278e-08
7.558e-08
7.40668e-08
7.24131e-08
7.06452e-08
6.87908e-08
6.68779e-08
6.49343e-08
6.29867e-08
6.10603e-08
5.91781e-08
5.73603e-08
5.56243e-08
5.39836e-08
5.24487e-08
5.10264e-08
4.97199e-08
8.04646e-08
8.02159e-08
7.9723e-08
7.89942e-08
7.8042e-08
7.68826e-08
7.55356e-08
7.40233e-08
7.23705e-08
7.06037e-08
6.87505e-08
6.68389e-08
6.48965e-08
6.29502e-08
6.10251e-08
5.91443e-08
5.73279e-08
5.55931e-08
5.39537e-08
5.242e-08
5.09988e-08
4.96934e-08
8.04115e-08
8.0163e-08
7.96704e-08
7.89421e-08
7.79905e-08
7.68319e-08
7.54858e-08
7.39745e-08
7.23229e-08
7.05574e-08
6.87055e-08
6.67952e-08
6.48543e-08
6.29095e-08
6.0986e-08
5.91066e-08
5.72917e-08
5.55584e-08
5.39205e-08
5.23882e-08
5.09682e-08
4.9664e-08
8.03526e-08
8.01043e-08
7.9612e-08
7.88842e-08
7.79333e-08
7.67756e-08
7.54305e-08
7.39204e-08
7.22701e-08
7.0506e-08
6.86556e-08
6.67469e-08
6.48077e-08
6.28646e-08
6.09427e-08
5.90651e-08
5.72519e-08
5.55203e-08
5.38839e-08
5.23532e-08
5.09347e-08
4.96319e-08
8.02876e-08
8.00395e-08
7.95476e-08
7.88204e-08
7.78703e-08
7.67136e-08
7.53696e-08
7.38609e-08
7.2212e-08
7.04495e-08
6.86008e-08
6.66939e-08
6.47565e-08
6.28153e-08
6.08954e-08
5.90197e-08
5.72084e-08
5.54786e-08
5.38441e-08
5.2315e-08
5.08982e-08
4.95969e-08
8.02164e-08
7.99685e-08
7.94771e-08
7.87506e-08
7.78014e-08
7.66457e-08
7.5303e-08
7.37957e-08
7.21485e-08
7.03877e-08
6.85409e-08
6.6636e-08
6.47007e-08
6.27616e-08
6.08438e-08
5.89703e-08
5.71611e-08
5.54334e-08
5.38009e-08
5.22737e-08
5.08587e-08
4.95591e-08
8.01388e-08
7.98912e-08
7.94003e-08
7.86744e-08
7.77262e-08
7.65718e-08
7.52305e-08
7.37248e-08
7.20793e-08
7.03205e-08
6.84758e-08
6.65731e-08
6.46401e-08
6.27034e-08
6.0788e-08
5.89168e-08
5.711e-08
5.53846e-08
5.37543e-08
5.22293e-08
5.08163e-08
4.95186e-08
8.00546e-08
7.98073e-08
7.93169e-08
7.85919e-08
7.76448e-08
7.64916e-08
7.51519e-08
7.3648e-08
7.20045e-08
7.02478e-08
6.84054e-08
6.65052e-08
6.45747e-08
6.26405e-08
6.07278e-08
5.88593e-08
5.70551e-08
5.53322e-08
5.37044e-08
5.21817e-08
5.07709e-08
4.94753e-08
7.99637e-08
7.97167e-08
7.92269e-08
7.85028e-08
7.75568e-08
7.64051e-08
7.5067e-08
7.3565e-08
7.19237e-08
7.01694e-08
6.83295e-08
6.64319e-08
6.45042e-08
6.2573e-08
6.06631e-08
5.87975e-08
5.69962e-08
5.52762e-08
5.3651e-08
5.2131e-08
5.07226e-08
4.94292e-08
7.98659e-08
7.96192e-08
7.913e-08
7.84069e-08
7.74621e-08
7.63119e-08
7.49757e-08
7.34758e-08
7.18369e-08
7.00851e-08
6.8248e-08
6.63533e-08
6.44287e-08
6.25006e-08
6.05939e-08
5.87315e-08
5.69333e-08
5.52164e-08
5.35942e-08
5.2077e-08
5.06713e-08
4.93804e-08
7.97611e-08
7.95147e-08
7.90262e-08
7.8304e-08
7.73606e-08
7.62121e-08
7.48779e-08
7.33802e-08
7.17438e-08
6.99948e-08
6.81607e-08
6.62692e-08
6.43479e-08
6.24232e-08
6.052e-08
5.8661e-08
5.68663e-08
5.51528e-08
5.35339e-08
5.20197e-08
5.06169e-08
4.93288e-08
7.9649e-08
7.9403e-08
7.89152e-08
7.81941e-08
7.72521e-08
7.61054e-08
7.47732e-08
7.3278e-08
7.16443e-08
6.98983e-08
6.80674e-08
6.61794e-08
6.42616e-08
6.23406e-08
6.04412e-08
5.85861e-08
5.67951e-08
5.50853e-08
5.34699e-08
5.19592e-08
5.05596e-08
4.92744e-08
7.95297e-08
7.9284e-08
7.8797e-08
7.8077e-08
7.71366e-08
7.59917e-08
7.46617e-08
7.31691e-08
7.15382e-08
6.97954e-08
6.7968e-08
6.60836e-08
6.41698e-08
6.22528e-08
6.03575e-08
5.85065e-08
5.67196e-08
5.50138e-08
5.34023e-08
5.18953e-08
5.04992e-08
4.92172e-08
7.94031e-08
7.91578e-08
7.86715e-08
7.79527e-08
7.70138e-08
7.58708e-08
7.45432e-08
7.30533e-08
7.14255e-08
6.9686e-08
6.78623e-08
6.59819e-08
6.40722e-08
6.21595e-08
6.02686e-08
5.84221e-08
5.66397e-08
5.49382e-08
5.33309e-08
5.18279e-08
5.04356e-08
4.91571e-08
7.92691e-08
7.90243e-08
7.85388e-08
7.78212e-08
7.68838e-08
7.57428e-08
7.44177e-08
7.29305e-08
7.13059e-08
6.957e-08
6.77501e-08
6.58739e-08
6.39687e-08
6.20606e-08
6.01745e-08
5.83328e-08
5.65552e-08
5.48584e-08
5.32557e-08
5.17571e-08
5.03689e-08
4.90942e-08
7.9128e-08
7.88835e-08
7.83988e-08
7.76824e-08
7.67467e-08
7.56077e-08
7.4285e-08
7.28007e-08
7.11794e-08
6.94472e-08
6.76314e-08
6.57596e-08
6.38591e-08
6.1956e-08
6.00749e-08
5.82384e-08
5.64659e-08
5.47742e-08
5.31765e-08
5.16826e-08
5.02989e-08
4.90284e-08
7.89799e-08
7.87358e-08
7.82519e-08
7.75366e-08
7.66024e-08
7.54655e-08
7.41452e-08
7.26638e-08
7.10459e-08
6.93175e-08
6.7506e-08
6.56388e-08
6.37432e-08
6.18454e-08
5.99697e-08
5.81387e-08
5.63718e-08
5.46856e-08
5.30932e-08
5.16044e-08
5.02255e-08
4.89595e-08
7.88251e-08
7.85813e-08
7.80981e-08
7.73839e-08
7.64512e-08
7.53162e-08
7.39984e-08
7.25199e-08
7.09053e-08
6.91809e-08
6.73738e-08
6.55114e-08
6.3621e-08
6.17286e-08
5.98588e-08
5.80336e-08
5.62726e-08
5.45923e-08
5.30057e-08
5.15224e-08
5.01488e-08
4.88876e-08
7.86641e-08
7.84206e-08
7.7938e-08
7.72248e-08
7.62935e-08
7.51603e-08
7.38447e-08
7.2369e-08
7.07578e-08
6.90373e-08
6.72346e-08
6.53772e-08
6.34922e-08
6.16057e-08
5.97418e-08
5.79229e-08
5.61683e-08
5.44943e-08
5.29138e-08
5.14365e-08
5.00685e-08
4.88126e-08
7.84974e-08
7.82542e-08
7.77721e-08
7.70596e-08
7.61295e-08
7.49979e-08
7.36844e-08
7.22114e-08
7.06034e-08
6.88868e-08
6.70886e-08
6.52362e-08
6.33568e-08
6.14762e-08
5.96188e-08
5.78065e-08
5.60586e-08
5.43913e-08
5.28175e-08
5.13466e-08
4.99846e-08
4.87345e-08
7.8326e-08
7.80829e-08
7.76011e-08
7.68891e-08
7.59598e-08
7.48295e-08
7.35177e-08
7.20471e-08
7.04422e-08
6.87293e-08
6.69355e-08
6.50883e-08
6.32146e-08
6.13403e-08
5.94895e-08
5.76842e-08
5.59434e-08
5.42833e-08
5.27165e-08
5.12525e-08
4.98971e-08
4.8653e-08
7.81508e-08
7.79077e-08
7.74259e-08
7.67141e-08
7.57852e-08
7.46556e-08
7.33452e-08
7.18766e-08
7.02744e-08
6.8565e-08
6.67755e-08
6.49333e-08
6.30654e-08
6.11975e-08
5.93537e-08
5.75557e-08
5.58225e-08
5.417e-08
5.26108e-08
5.11541e-08
4.98057e-08
4.85682e-08
7.79732e-08
7.77298e-08
7.72477e-08
7.65355e-08
7.56064e-08
7.4477e-08
7.31673e-08
7.17001e-08
7.01002e-08
6.83939e-08
6.66085e-08
6.47714e-08
6.29093e-08
6.1048e-08
5.92113e-08
5.7421e-08
5.56957e-08
5.40513e-08
5.25001e-08
5.10513e-08
4.97104e-08
4.848e-08
7.77948e-08
7.7551e-08
7.70679e-08
7.63547e-08
7.54246e-08
7.42945e-08
7.29847e-08
7.15182e-08
6.99199e-08
6.82163e-08
6.64347e-08
6.46023e-08
6.2746e-08
6.08914e-08
5.90622e-08
5.72798e-08
5.55629e-08
5.3927e-08
5.23844e-08
5.09439e-08
4.96111e-08
4.83882e-08
7.76178e-08
7.7373e-08
7.68884e-08
7.61731e-08
7.52409e-08
7.41091e-08
7.27981e-08
7.13313e-08
6.97339e-08
6.80323e-08
6.6254e-08
6.44261e-08
6.25756e-08
6.07277e-08
5.89061e-08
5.7132e-08
5.54239e-08
5.3797e-08
5.22635e-08
5.08319e-08
4.95077e-08
4.82929e-08
7.74446e-08
7.71985e-08
7.67112e-08
7.59926e-08
7.50569e-08
7.39218e-08
7.26083e-08
7.11401e-08
6.95424e-08
6.78421e-08
6.60665e-08
6.42428e-08
6.23978e-08
6.05567e-08
5.87429e-08
5.69774e-08
5.52785e-08
5.36611e-08
5.21372e-08
5.07151e-08
4.94e-08
4.8194e-08
7.72786e-08
7.70303e-08
7.6539e-08
7.58153e-08
7.48741e-08
7.37339e-08
7.24162e-08
7.09449e-08
6.93458e-08
6.76458e-08
6.58722e-08
6.40523e-08
6.22126e-08
6.03782e-08
5.85724e-08
5.68158e-08
5.51265e-08
5.35192e-08
5.20055e-08
5.05935e-08
4.92881e-08
4.80913e-08
7.7124e-08
7.68721e-08
7.63747e-08
7.56435e-08
7.46943e-08
7.35465e-08
7.22225e-08
7.07464e-08
6.91445e-08
6.74436e-08
6.56712e-08
6.38545e-08
6.20199e-08
6.01922e-08
5.83945e-08
5.66472e-08
5.49679e-08
5.33711e-08
5.18681e-08
5.04668e-08
4.91719e-08
4.79849e-08
7.6986e-08
7.67287e-08
7.62221e-08
7.54798e-08
7.45192e-08
7.33609e-08
7.20279e-08
7.0545e-08
6.89385e-08
6.72354e-08
6.54633e-08
6.36493e-08
6.18194e-08
5.99984e-08
5.82089e-08
5.64712e-08
5.48024e-08
5.32167e-08
5.17251e-08
5.03352e-08
4.90512e-08
4.78747e-08
7.68721e-08
7.66059e-08
7.60852e-08
7.53268e-08
7.43505e-08
7.3178e-08
7.18331e-08
7.03409e-08
6.87279e-08
6.70213e-08
6.52485e-08
6.34365e-08
6.1611e-08
5.97966e-08
5.80156e-08
5.62877e-08
5.46299e-08
5.30559e-08
5.15763e-08
5.01984e-08
4.89261e-08
4.77608e-08
7.67932e-08
7.65109e-08
7.5968e-08
7.51868e-08
7.41892e-08
7.29983e-08
7.16381e-08
7.0134e-08
6.85126e-08
6.68011e-08
6.50266e-08
6.32158e-08
6.13945e-08
5.95867e-08
5.78143e-08
5.60967e-08
5.44503e-08
5.28886e-08
5.14217e-08
5.00564e-08
4.87966e-08
4.76431e-08
7.6767e-08
7.64517e-08
7.58735e-08
7.50605e-08
7.40355e-08
7.28215e-08
7.14426e-08
6.9924e-08
6.82923e-08
6.65743e-08
6.47971e-08
6.29871e-08
6.11697e-08
5.93684e-08
5.76048e-08
5.58979e-08
5.42636e-08
5.27148e-08
5.12612e-08
4.99094e-08
4.86627e-08
4.75217e-08
7.70717e-08
7.69416e-08
7.81723e-08
7.79947e-08
7.79315e-08
7.78294e-08
7.77323e-08
7.75372e-08
7.76744e-08
7.73995e-08
7.75153e-08
7.74559e-08
7.75329e-08
7.73042e-08
7.74675e-08
7.72912e-08
7.72092e-08
7.71089e-08
7.75231e-08
7.75534e-08
7.74415e-08
7.73329e-08
7.76199e-08
7.7408e-08
7.76638e-08
7.76746e-08
7.73518e-08
7.73534e-08
7.75534e-08
7.75992e-08
7.77035e-08
7.77925e-08
7.72952e-08
7.71877e-08
8.31625e-08
7.74065e-08
8.41453e-08
7.66158e-08
7.75932e-08
7.75778e-08
7.77385e-08
7.79285e-08
7.79241e-08
7.83502e-08
7.85547e-08
7.8774e-08
7.90513e-08
7.87243e-08
7.93443e-08
7.86023e-08
7.99919e-08
7.94149e-08
8.01598e-08
7.9158e-08
8.02321e-08
7.60106e-08
8.14846e-08
7.7363e-08
8.10953e-08
8.10236e-08
8.23293e-08
8.11855e-08
7.98446e-08
8.07545e-08
8.29701e-08
7.92673e-08
8.29936e-08
8.15664e-08
8.33819e-08
8.03583e-08
8.39334e-08
8.01068e-08
8.34968e-08
8.27307e-08
8.28516e-08
7.95259e-08
8.47056e-08
7.9974e-08
8.26983e-08
8.26672e-08
8.28694e-08
7.83027e-08
8.36444e-08
8.25339e-08
8.21892e-08
7.95162e-08
8.46022e-08
8.17882e-08
8.29002e-08
7.89329e-08
8.07179e-08
7.80471e-08
8.37237e-08
8.17779e-08
7.87817e-08
7.83629e-08
8.30018e-08
7.77098e-08
8.33665e-08
8.14607e-08
8.15037e-08
7.81148e-08
8.26688e-08
8.10606e-08
8.31945e-08
8.30977e-08
8.38405e-08
8.37437e-08
7.74279e-08
7.77197e-08
8.45173e-08
8.48966e-08
7.65516e-08
7.95055e-08
8.19339e-08
8.33151e-08
7.91276e-08
8.3919e-08
7.97982e-08
7.88034e-08
8.41797e-08
8.42659e-08
7.91908e-08
7.86571e-08
8.47184e-08
8.07001e-08
7.94155e-08
8.4227e-08
7.84938e-08
8.17125e-08
8.40773e-08
8.21218e-08
8.44927e-08
8.27457e-08
8.25832e-08
8.3994e-08
8.13118e-08
8.01946e-08
7.81542e-08
7.98782e-08
7.7952e-08
8.46661e-08
8.04188e-08
8.41268e-08
8.10549e-08
8.18013e-08
7.7842e-08
8.22025e-08
8.47199e-08
8.24914e-08
7.88607e-08
7.65558e-08
8.10788e-08
7.6887e-08
8.13584e-08
8.12062e-08
7.91688e-08
8.06988e-08
7.8982e-08
7.9038e-08
8.10632e-08
7.87835e-08
7.91014e-08
8.18277e-08
8.10595e-08
7.8661e-08
7.81679e-08
8.0792e-08
8.37404e-08
7.65478e-08
8.01934e-08
8.20714e-08
8.38305e-08
7.68898e-08
8.03446e-08
7.78064e-08
8.12263e-08
8.4987e-08
8.31206e-08
8.08924e-08
7.93572e-08
8.2152e-08
8.13959e-08
8.32793e-08
8.47817e-08
8.34381e-08
8.21697e-08
8.37979e-08
8.48259e-08
8.18372e-08
7.83381e-08
8.04823e-08
7.88482e-08
8.06688e-08
7.67187e-08
8.25241e-08
8.47203e-08
8.16724e-08
7.82864e-08
8.38519e-08
8.30623e-08
8.16167e-08
8.00078e-08
8.19857e-08
8.33707e-08
8.08226e-08
7.9124e-08
7.85186e-08
7.81226e-08
7.6121e-08
7.96068e-08
7.88809e-08
8.13393e-08
7.91688e-08
8.14181e-08
8.22672e-08
7.93389e-08
8.22877e-08
7.98607e-08
8.36873e-08
8.02488e-08
8.03945e-08
7.96737e-08
8.05354e-08
8.29061e-08
7.85627e-08
7.9857e-08
8.22236e-08
8.29803e-08
8.1326e-08
8.20083e-08
8.36224e-08
8.45621e-08
8.00949e-08
7.94519e-08
7.71237e-08
7.95784e-08
8.41328e-08
8.50121e-08
7.67976e-08
7.99405e-08
8.39181e-08
8.51329e-08
7.83907e-08
8.20505e-08
8.48308e-08
8.29864e-08
7.58588e-08
7.90277e-08
7.79106e-08
7.61531e-08
8.2354e-08
8.16085e-08
8.23683e-08
8.443e-08
8.41416e-08
8.25887e-08
7.9621e-08
7.88692e-08
7.78279e-08
8.00442e-08
8.34556e-08
8.41396e-08
8.38369e-08
8.45849e-08
8.44139e-08
8.26555e-08
8.28933e-08
8.31768e-08
7.81009e-08
7.74427e-08
8.32968e-08
8.24985e-08
8.26268e-08
8.28758e-08
8.32482e-08
8.43045e-08
8.02436e-08
7.88717e-08
8.42548e-08
8.22006e-08
8.04717e-08
8.05818e-08
8.01336e-08
8.24184e-08
8.02654e-08
8.08378e-08
7.86174e-08
8.06553e-08
8.02497e-08
7.91883e-08
8.0452e-08
8.2735e-08
8.34259e-08
8.36912e-08
7.93611e-08
7.76045e-08
7.84743e-08
7.72576e-08
8.44438e-08
8.35265e-08
8.1724e-08
8.34054e-08
8.13176e-08
8.12465e-08
8.17026e-08
8.21174e-08
7.91404e-08
8.03318e-08
8.07027e-08
8.24963e-08
8.50856e-08
8.36023e-08
8.31692e-08
8.42806e-08
7.84295e-08
7.97583e-08
8.33719e-08
8.10155e-08
8.22335e-08
8.2553e-08
8.00892e-08
7.97088e-08
7.73604e-08
7.89191e-08
7.93648e-08
8.05003e-08
7.96043e-08
7.92273e-08
8.14237e-08
8.03568e-08
7.82675e-08
7.78806e-08
7.87581e-08
7.98747e-08
8.15886e-08
8.26992e-08
7.84573e-08
7.84127e-08
8.15644e-08
8.33451e-08
8.20815e-08
8.16083e-08
7.7882e-08
7.96202e-08
8.18249e-08
8.08365e-08
8.02958e-08
8.06793e-08
8.15032e-08
8.31046e-08
7.98713e-08
7.86915e-08
8.13946e-08
8.16397e-08
7.94563e-08
7.94214e-08
8.10986e-08
8.28043e-08
8.0944e-08
8.00358e-08
8.03429e-08
8.17913e-08
8.01225e-08
7.90077e-08
8.12109e-08
8.05134e-08
8.14469e-08
8.15136e-08
8.24122e-08
8.25502e-08
8.31213e-08
8.19097e-08
8.23075e-08
8.17302e-08
8.07135e-08
8.14149e-08
8.25992e-08
8.10005e-08
8.09668e-08
8.25715e-08
8.12938e-08
8.03585e-08
7.97037e-08
7.88227e-08
8.3995e-08
8.40924e-08
8.1005e-08
8.19949e-08
8.43558e-08
8.37009e-08
7.87896e-08
7.95413e-08
7.62581e-08
7.77439e-08
8.37289e-08
8.23762e-08
8.40011e-08
8.5e-08
7.93595e-08
8.03303e-08
8.08449e-08
7.99846e-08
8.1762e-08
8.1781e-08
7.72344e-08
7.81062e-08
7.98202e-08
7.8783e-08
8.25182e-08
8.37185e-08
7.99753e-08
7.91437e-08
8.14407e-08
8.13282e-08
8.12846e-08
8.25349e-08
8.37053e-08
8.31368e-08
8.34281e-08
8.31052e-08
7.83119e-08
7.90317e-08
8.36658e-08
8.43817e-08
8.07655e-08
8.15329e-08
8.24352e-08
8.20908e-08
7.76693e-08
7.80647e-08
7.97261e-08
7.80911e-08
8.44007e-08
8.42315e-08
7.78128e-08
7.91235e-08
8.1039e-08
8.00774e-08
7.95431e-08
7.96537e-08
7.74213e-08
7.59566e-08
8.32035e-08
8.42703e-08
7.64862e-08
7.63852e-08
7.68415e-08
7.66238e-08
7.87373e-08
7.72311e-08
8.46421e-08
8.42072e-08
8.14323e-08
8.21136e-08
8.38963e-08
8.38769e-08
8.00896e-08
7.97159e-08
8.47619e-08
8.47291e-08
7.86399e-08
7.97873e-08
7.80239e-08
7.81737e-08
8.51571e-08
8.42127e-08
7.88555e-08
7.89417e-08
7.95804e-08
7.87471e-08
7.87621e-08
7.9608e-08
8.26643e-08
8.37253e-08
8.13913e-08
8.05734e-08
7.8938e-08
7.88265e-08
8.01588e-08
8.01044e-08
7.74872e-08
7.88308e-08
8.26297e-08
8.27871e-08
8.0318e-08
8.10896e-08
8.79967e-08
8.2575e-08
8.79052e-08
8.48224e-08
8.29659e-08
8.30996e-08
8.36657e-08
8.39239e-08
8.42068e-08
8.43028e-08
8.47743e-08
8.46928e-08
8.55152e-08
8.48769e-08
8.57782e-08
8.52973e-08
8.60995e-08
8.61114e-08
8.70882e-08
8.55721e-08
8.7693e-08
8.67119e-08
8.66048e-08
8.51266e-08
8.65828e-08
8.78301e-08
8.73376e-08
8.61374e-08
8.82282e-08
8.6528e-08
8.79759e-08
8.5846e-08
8.80512e-08
8.66783e-08
8.70724e-08
8.69891e-08
8.81181e-08
8.55239e-08
8.82456e-08
8.58029e-08
8.76302e-08
8.76306e-08
8.81298e-08
8.55847e-08
8.67018e-08
8.67163e-08
8.77837e-08
8.51547e-08
8.76516e-08
8.60161e-08
8.77244e-08
8.72218e-08
8.79883e-08
8.52654e-08
8.58104e-08
8.67615e-08
8.52397e-08
8.79185e-08
8.79439e-08
8.57202e-08
8.54468e-08
8.73999e-08
8.55922e-08
8.78968e-08
8.80696e-08
8.58188e-08
8.79924e-08
8.63187e-08
8.79989e-08
8.69297e-08
8.52304e-08
8.65818e-08
8.53797e-08
8.78903e-08
8.7973e-08
8.6572e-08
8.65967e-08
8.60995e-08
8.58297e-08
8.77095e-08
8.76547e-08
8.7758e-08
8.50665e-08
8.63906e-08
8.78506e-08
8.82653e-08
8.73233e-08
8.77153e-08
8.64823e-08
8.54322e-08
8.8267e-08
8.72002e-08
8.8005e-08
8.69104e-08
8.74267e-08
8.69025e-08
8.64088e-08
8.59995e-08
8.66565e-08
8.55738e-08
8.57627e-08
8.69453e-08
8.76784e-08
8.76552e-08
8.70213e-08
8.52077e-08
8.666e-08
8.62167e-08
8.80712e-08
8.71615e-08
8.58116e-08
8.48905e-08
8.83399e-08
8.75045e-08
8.68736e-08
8.50225e-08
8.71306e-08
8.54439e-08
8.74884e-08
8.7978e-08
8.68898e-08
8.60806e-08
8.83782e-08
8.75551e-08
8.66709e-08
8.73176e-08
8.44514e-08
8.50051e-08
8.70472e-08
8.62277e-08
8.70549e-08
8.78938e-08
8.60161e-08
8.53118e-08
8.78877e-08
8.81903e-08
8.70624e-08
8.73627e-08
8.66603e-08
8.75361e-08
8.73596e-08
8.64447e-08
8.64705e-08
8.54958e-08
8.67917e-08
8.75986e-08
8.79827e-08
8.69791e-08
8.50197e-08
8.39493e-08
8.71876e-08
8.73491e-08
8.79682e-08
8.80402e-08
8.69843e-08
8.66653e-08
8.5372e-08
8.6353e-08
8.59493e-08
8.55467e-08
8.82769e-08
8.83089e-08
8.60856e-08
8.49558e-08
8.8094e-08
8.82496e-08
8.82584e-08
8.78741e-08
8.83168e-08
8.79369e-08
8.54528e-08
8.47379e-08
8.54236e-08
8.66063e-08
8.63726e-08
8.53956e-08
8.81359e-08
8.77985e-08
8.70759e-08
8.63419e-08
8.74952e-08
8.77358e-08
8.5829e-08
8.53125e-08
8.48038e-08
8.59426e-08
8.56277e-08
8.48151e-08
8.51102e-08
8.60195e-08
8.57015e-08
8.65422e-08
8.52199e-08
8.61427e-08
8.7368e-08
8.63123e-08
8.80611e-08
8.83423e-08
8.55969e-08
8.59468e-08
8.79967e-08
8.7594e-08
8.81598e-08
8.77729e-08
8.73048e-08
8.71908e-08
8.75867e-08
8.76362e-08
8.76308e-08
8.74642e-08
8.75907e-08
8.66866e-08
8.62389e-08
8.59103e-08
8.8377e-08
8.80495e-08
8.68246e-08
8.73213e-08
8.58901e-08
8.6985e-08
8.70259e-08
8.69737e-08
8.35012e-08
8.4453e-08
8.77748e-08
8.79221e-08
8.58334e-08
8.62899e-08
8.75775e-08
8.7375e-08
8.74602e-08
8.80048e-08
8.61493e-08
8.63504e-08
8.66242e-08
8.68804e-08
8.80707e-08
8.77285e-08
8.79174e-08
8.73537e-08
8.58644e-08
8.57885e-08
8.43376e-08
8.47871e-08
8.81132e-08
8.80922e-08
8.74818e-08
8.75311e-08
8.76013e-08
8.71947e-08
8.72921e-08
8.74789e-08
8.53291e-08
8.53145e-08
8.61784e-08
8.63496e-08
8.56238e-08
8.49537e-08
8.70694e-08
8.73016e-08
8.58868e-08
8.63169e-08
8.73014e-08
8.75721e-08
8.67392e-08
8.58943e-08
8.72222e-08
8.77238e-08
8.67377e-08
8.66522e-08
8.70766e-08
8.63677e-08
8.38184e-08
8.34219e-08
8.77096e-08
8.79292e-08
8.78788e-08
8.76896e-08
8.73693e-08
8.75698e-08
8.80431e-08
8.81563e-08
8.63433e-08
8.68983e-08
8.54835e-08
8.62069e-08
8.82673e-08
8.82266e-08
8.71789e-08
8.63844e-08
8.5637e-08
8.60537e-08
8.63445e-08
8.70443e-08
8.54456e-08
8.63182e-08
8.61126e-08
8.63077e-08
8.71265e-08
8.72853e-08
8.71087e-08
8.69228e-08
8.82019e-08
8.80345e-08
8.81353e-08
8.81042e-08
8.81307e-08
8.81046e-08
8.81396e-08
8.81192e-08
8.8164e-08
8.81502e-08
8.81997e-08
8.81898e-08
8.8245e-08
8.82399e-08
8.82966e-08
8.82943e-08
8.83514e-08
8.83504e-08
8.84054e-08
8.8404e-08
8.84526e-08
8.84463e-08
8.84869e-08
8.8473e-08
8.85016e-08
8.84742e-08
8.84875e-08
8.8441e-08
8.84372e-08
8.8367e-08
8.83447e-08
8.82467e-08
8.83213e-08
8.81361e-08
8.81433e-08
8.81204e-08
8.81623e-08
8.81451e-08
8.81941e-08
8.81823e-08
8.82397e-08
8.82337e-08
8.82946e-08
8.82926e-08
8.83572e-08
8.83586e-08
8.8423e-08
8.84261e-08
8.84894e-08
8.84935e-08
8.85533e-08
8.85556e-08
8.86066e-08
8.8602e-08
8.8642e-08
8.86266e-08
8.86532e-08
8.86228e-08
8.86332e-08
8.85824e-08
8.85757e-08
8.85013e-08
8.84756e-08
8.83714e-08
8.51366e-08
8.19281e-08
8.79098e-08
8.48174e-08
8.23761e-08
8.25198e-08
8.31738e-08
8.34497e-08
8.4015e-08
8.29552e-08
8.45843e-08
8.43684e-08
8.52049e-08
8.49747e-08
8.60772e-08
8.434e-08
8.68569e-08
8.57685e-08
8.70904e-08
8.50527e-08
8.80618e-08
8.65629e-08
8.65987e-08
8.78392e-08
8.73924e-08
8.53989e-08
8.75186e-08
8.56221e-08
8.78749e-08
8.65242e-08
8.84473e-08
8.62117e-08
8.72075e-08
8.7797e-08
8.81497e-08
8.60305e-08
8.80287e-08
8.61938e-08
8.77503e-08
8.76629e-08
8.8209e-08
8.5834e-08
8.67683e-08
8.59954e-08
8.78791e-08
8.75091e-08
8.77765e-08
8.60893e-08
8.74182e-08
8.74272e-08
8.52306e-08
8.79449e-08
8.74892e-08
8.66988e-08
8.58031e-08
8.58654e-08
8.52592e-08
8.79097e-08
8.79917e-08
8.54607e-08
8.61227e-08
8.84649e-08
8.61962e-08
8.83059e-08
8.8215e-08
8.5595e-08
8.80778e-08
8.5708e-08
8.48313e-08
8.66142e-08
8.57108e-08
8.75587e-08
8.65967e-08
8.52083e-08
8.65442e-08
8.56576e-08
8.83918e-08
8.62636e-08
8.75567e-08
8.8123e-08
8.55551e-08
8.46802e-08
8.64799e-08
8.84041e-08
8.78866e-08
8.84616e-08
8.73328e-08
8.68407e-08
8.68164e-08
8.50074e-08
8.52657e-08
8.73853e-08
8.55417e-08
8.75599e-08
8.66902e-08
8.81272e-08
8.76797e-08
8.76639e-08
8.68089e-08
8.4834e-08
8.48974e-08
8.39989e-08
8.73313e-08
8.56797e-08
8.652e-08
8.62677e-08
8.74229e-08
8.82692e-08
8.80973e-08
8.76942e-08
8.52744e-08
8.63939e-08
8.56169e-08
8.72267e-08
8.79857e-08
8.85274e-08
8.75647e-08
8.84961e-08
8.49953e-08
8.7005e-08
8.71209e-08
8.80075e-08
8.48749e-08
8.61751e-08
8.78125e-08
8.83106e-08
8.65896e-08
8.59169e-08
8.57085e-08
8.51915e-08
8.6443e-08
8.71297e-08
8.34359e-08
8.45557e-08
8.59718e-08
8.57171e-08
8.73643e-08
8.76165e-08
8.77613e-08
8.65901e-08
8.80831e-08
8.84024e-08
8.77525e-08
8.76021e-08
8.69026e-08
8.64907e-08
8.62887e-08
8.75277e-08
8.6516e-08
8.77392e-08
8.75611e-08
8.66009e-08
8.52203e-08
8.6904e-08
8.52855e-08
8.697e-08
8.5417e-08
8.64996e-08
8.51068e-08
8.43061e-08
8.6373e-08
8.71385e-08
8.81074e-08
8.85383e-08
8.50268e-08
8.62984e-08
8.82781e-08
8.79471e-08
8.52796e-08
8.64278e-08
8.77334e-08
8.81802e-08
8.37928e-08
8.37963e-08
8.53816e-08
8.66178e-08
8.57823e-08
8.52065e-08
8.78437e-08
8.68324e-08
8.6098e-08
8.49328e-08
8.8449e-08
8.80554e-08
8.82352e-08
8.83229e-08
8.8181e-08
8.83664e-08
8.77673e-08
8.80102e-08
8.59514e-08
8.52064e-08
8.58279e-08
8.52847e-08
8.61691e-08
8.53739e-08
8.70436e-08
8.79929e-08
8.80361e-08
8.74212e-08
8.71537e-08
8.71648e-08
8.80121e-08
8.82554e-08
8.83246e-08
8.78841e-08
8.80524e-08
8.78713e-08
8.62523e-08
8.57352e-08
8.56525e-08
8.49574e-08
8.70583e-08
8.6129e-08
8.72653e-08
8.62009e-08
8.7618e-08
8.68985e-08
8.69508e-08
8.78241e-08
8.68641e-08
8.59763e-08
8.60412e-08
8.5541e-08
8.76495e-08
8.7122e-08
8.80967e-08
8.73194e-08
8.51406e-08
8.6169e-08
8.72983e-08
8.73737e-08
8.61192e-08
8.67569e-08
8.80776e-08
8.79968e-08
8.67955e-08
8.70686e-08
8.75287e-08
8.71055e-08
8.6168e-08
8.56625e-08
8.53628e-08
8.45611e-08
8.46335e-08
8.39053e-08
8.78879e-08
8.81285e-08
8.6687e-08
8.64446e-08
8.79767e-08
8.73528e-08
8.77089e-08
8.70485e-08
8.82789e-08
8.85009e-08
8.33046e-08
8.28802e-08
8.69377e-08
8.72392e-08
8.73984e-08
8.71471e-08
8.71882e-08
8.64448e-08
8.77427e-08
8.7323e-08
8.69201e-08
8.70008e-08
8.76486e-08
8.81636e-08
8.76179e-08
8.71883e-08
8.53861e-08
8.57475e-08
8.63712e-08
8.59515e-08
8.69032e-08
8.642e-08
8.68075e-08
8.58859e-08
8.52359e-08
8.6076e-08
8.69183e-08
8.64526e-08
8.757e-08
8.8139e-08
8.43384e-08
8.49384e-08
8.61716e-08
8.64278e-08
8.73236e-08
8.75437e-08
8.66788e-08
8.67979e-08
8.84046e-08
8.81747e-08
8.72921e-08
8.69712e-08
8.56357e-08
8.56342e-08
8.61065e-08
8.53286e-08
8.58287e-08
8.5304e-08
8.53479e-08
8.4724e-08
8.72294e-08
8.77158e-08
8.84492e-08
8.83116e-08
8.80884e-08
8.7876e-08
8.61681e-08
8.63099e-08
8.56704e-08
8.48804e-08
8.70552e-08
8.69214e-08
7.74979e-08
7.74329e-08
8.37205e-08
7.60341e-08
7.75997e-08
7.75735e-08
7.78858e-08
7.79939e-08
7.81661e-08
7.83207e-08
7.88088e-08
7.87863e-08
7.93007e-08
7.80796e-08
7.94147e-08
7.91531e-08
7.9725e-08
8.01483e-08
8.14261e-08
8.07727e-08
8.26219e-08
7.94541e-08
8.3838e-08
7.65073e-08
7.65747e-08
8.1156e-08
8.17682e-08
7.9852e-08
8.08478e-08
8.02833e-08
8.18143e-08
7.93887e-08
8.3578e-08
8.10768e-08
8.30042e-08
7.97624e-08
8.20521e-08
8.03104e-08
8.32334e-08
7.87922e-08
8.26037e-08
8.00875e-08
8.34284e-08
8.02818e-08
8.39442e-08
8.00578e-08
8.12022e-08
8.24433e-08
8.34353e-08
7.88401e-08
8.4364e-08
7.92617e-08
8.08992e-08
8.11959e-08
8.40156e-08
7.87624e-08
8.04291e-08
8.0353e-08
8.32084e-08
8.092e-08
8.35438e-08
7.8881e-08
8.2895e-08
8.03812e-08
8.27487e-08
7.72996e-08
8.3753e-08
7.93851e-08
7.96649e-08
8.00776e-08
8.25422e-08
8.0019e-08
7.96624e-08
7.75261e-08
8.31888e-08
7.69007e-08
8.33369e-08
8.40299e-08
7.83069e-08
7.88181e-08
8.42907e-08
8.39203e-08
7.8956e-08
8.44594e-08
7.90737e-08
8.39386e-08
7.94268e-08
8.02816e-08
8.31554e-08
7.85208e-08
8.19774e-08
8.26287e-08
8.38208e-08
8.43268e-08
7.99096e-08
7.89556e-08
8.27115e-08
7.86633e-08
8.01375e-08
7.77817e-08
8.23185e-08
8.33397e-08
8.34504e-08
8.25544e-08
8.47859e-08
7.87236e-08
8.24759e-08
8.00226e-08
7.91159e-08
8.30677e-08
8.08852e-08
8.45138e-08
8.11849e-08
7.89403e-08
8.22424e-08
7.9325e-08
7.64899e-08
7.94851e-08
7.73794e-08
8.42793e-08
8.16505e-08
8.32482e-08
7.82489e-08
7.98433e-08
7.86036e-08
8.08358e-08
7.89694e-08
8.07149e-08
7.66313e-08
8.21415e-08
8.25546e-08
8.0427e-08
8.3859e-08
7.81008e-08
7.62624e-08
8.22526e-08
8.13545e-08
7.96613e-08
7.75492e-08
8.01934e-08
7.86694e-08
8.38123e-08
8.08695e-08
7.93837e-08
7.77163e-08
8.28741e-08
8.44665e-08
8.0857e-08
8.02296e-08
7.84077e-08
7.96852e-08
8.4594e-08
8.15135e-08
7.87387e-08
7.66311e-08
7.98925e-08
8.14991e-08
8.19373e-08
8.38365e-08
8.10541e-08
8.43767e-08
8.16699e-08
7.8837e-08
8.21682e-08
8.43592e-08
7.9168e-08
8.15061e-08
8.10653e-08
7.88971e-08
7.7934e-08
7.86828e-08
8.39957e-08
8.30138e-08
8.44712e-08
8.26207e-08
8.46891e-08
8.19974e-08
7.84935e-08
8.018e-08
7.97703e-08
7.97673e-08
8.00627e-08
8.23344e-08
8.2668e-08
8.20428e-08
7.91573e-08
8.01253e-08
8.07196e-08
8.1711e-08
8.0685e-08
8.26057e-08
7.9471e-08
8.2603e-08
8.07707e-08
8.12382e-08
7.81447e-08
7.71531e-08
7.8628e-08
7.73709e-08
7.93805e-08
7.81682e-08
8.25053e-08
8.02237e-08
8.26099e-08
8.04654e-08
7.6885e-08
7.89768e-08
8.22522e-08
8.1617e-08
8.2192e-08
8.26148e-08
7.66055e-08
7.86378e-08
7.73829e-08
7.59985e-08
8.13238e-08
8.24146e-08
8.08611e-08
8.00491e-08
8.2913e-08
8.41373e-08
8.31065e-08
8.45828e-08
7.82553e-08
7.95077e-08
8.38729e-08
8.24421e-08
8.4189e-08
8.23832e-08
7.82995e-08
8.07203e-08
7.64114e-08
7.861e-08
8.31181e-08
8.41226e-08
8.31875e-08
8.4027e-08
7.76025e-08
7.93902e-08
7.83883e-08
7.77074e-08
8.1064e-08
8.13587e-08
7.76317e-08
7.83578e-08
8.47419e-08
8.31654e-08
8.41141e-08
8.2818e-08
8.35062e-08
8.40094e-08
8.15335e-08
8.12304e-08
7.9777e-08
8.05451e-08
7.97187e-08
7.91097e-08
7.92158e-08
7.89339e-08
8.14072e-08
7.91552e-08
8.36151e-08
8.47271e-08
8.03612e-08
7.97884e-08
8.36493e-08
8.4843e-08
8.07735e-08
8.0809e-08
8.03515e-08
7.85913e-08
7.93361e-08
8.04756e-08
8.45381e-08
8.38066e-08
8.20874e-08
8.2236e-08
7.81525e-08
8.06415e-08
8.13501e-08
8.17862e-08
7.94385e-08
7.90099e-08
8.18394e-08
8.3312e-08
8.33256e-08
8.4736e-08
8.34163e-08
8.21214e-08
8.15406e-08
8.12061e-08
7.96661e-08
7.84312e-08
8.17765e-08
8.06922e-08
8.27455e-08
8.13541e-08
8.32798e-08
8.37547e-08
8.21861e-08
8.32639e-08
7.87616e-08
7.91667e-08
7.93874e-08
7.9899e-08
8.41712e-08
8.32299e-08
8.13977e-08
8.13733e-08
8.16304e-08
8.11558e-08
7.80246e-08
7.8652e-08
7.85024e-08
8.08884e-08
8.19222e-08
8.08428e-08
8.21295e-08
8.16849e-08
7.7831e-08
7.96359e-08
8.01053e-08
8.17861e-08
7.78582e-08
7.77119e-08
7.96355e-08
8.14325e-08
7.87986e-08
7.90656e-08
8.13078e-08
8.05409e-08
8.19054e-08
7.98633e-08
8.14322e-08
8.19935e-08
8.39569e-08
8.33874e-08
8.02681e-08
8.13517e-08
8.00916e-08
7.83398e-08
8.26294e-08
8.17347e-08
8.24075e-08
8.31342e-08
7.9815e-08
7.87222e-08
8.00546e-08
8.02952e-08
7.91209e-08
8.08535e-08
8.32216e-08
8.40312e-08
8.29867e-08
8.24697e-08
7.77551e-08
7.62956e-08
8.41076e-08
8.36854e-08
8.23273e-08
8.16893e-08
8.01552e-08
8.13002e-08
8.08314e-08
8.23817e-08
8.02529e-08
7.85444e-08
8.1193e-08
8.11293e-08
8.1971e-08
8.24419e-08
8.34732e-08
8.2125e-08
7.915e-08
7.89944e-08
8.04081e-08
8.0625e-08
8.3019e-08
8.29658e-08
8.04772e-08
7.95302e-08
7.79033e-08
7.80292e-08
8.12553e-08
8.07839e-08
8.10416e-08
8.05728e-08
7.66569e-08
7.74683e-08
7.85222e-08
7.8275e-08
8.22329e-08
8.3348e-08
8.09565e-08
8.17081e-08
8.11015e-08
7.97455e-08
7.58824e-08
7.74574e-08
7.82147e-08
7.69014e-08
8.18724e-08
8.2858e-08
8.31865e-08
8.42272e-08
8.42436e-08
8.31588e-08
7.70943e-08
7.87294e-08
8.23952e-08
8.1182e-08
7.98268e-08
7.87515e-08
8.39933e-08
8.48476e-08
8.1243e-08
8.01788e-08
8.32501e-08
8.3537e-08
7.91976e-08
7.91721e-08
7.79269e-08
7.9121e-08
8.43928e-08
8.44889e-08
7.78028e-08
7.821e-08
7.73036e-08
7.6089e-08
8.15579e-08
8.23363e-08
8.17826e-08
8.14066e-08
8.45249e-08
8.45089e-08
7.83733e-08
7.85881e-08
8.19569e-08
8.13719e-08
7.93613e-08
7.95684e-08
8.06359e-08
8.04055e-08
8.30722e-08
8.20312e-08
7.80958e-08
7.78951e-08
8.08176e-08
7.98766e-08
7.79516e-08
7.80922e-08
7.70364e-08
7.71632e-08
7.71986e-08
7.73934e-08
7.73057e-08
7.75683e-08
7.73903e-08
7.75612e-08
7.74718e-08
7.7653e-08
7.75204e-08
7.77074e-08
7.75731e-08
7.77525e-08
7.77072e-08
7.79076e-08
7.76026e-08
7.73625e-08
7.77162e-08
7.74458e-08
7.76631e-08
7.74116e-08
7.78028e-08
7.75517e-08
7.74653e-08
7.7277e-08
7.76206e-08
7.75422e-08
7.7824e-08
7.76807e-08
7.74716e-08
7.75307e-08
4.86326e-08
4.75524e-08
4.65815e-08
4.57132e-08
4.49395e-08
4.42518e-08
4.3641e-08
4.30978e-08
4.26136e-08
4.21802e-08
4.17904e-08
4.14379e-08
4.11171e-08
4.08238e-08
4.05545e-08
4.03066e-08
4.00782e-08
3.98682e-08
3.9676e-08
3.95014e-08
3.93444e-08
3.92054e-08
3.9085e-08
3.89835e-08
3.89015e-08
3.88396e-08
3.87981e-08
3.87773e-08
4.86297e-08
4.75497e-08
4.65788e-08
4.57106e-08
4.4937e-08
4.42494e-08
4.36385e-08
4.30954e-08
4.26112e-08
4.21779e-08
4.17882e-08
4.14357e-08
4.1115e-08
4.08217e-08
4.05524e-08
4.03045e-08
4.00761e-08
3.98662e-08
3.9674e-08
3.94994e-08
3.93424e-08
3.92034e-08
3.9083e-08
3.89815e-08
3.88996e-08
3.88376e-08
3.87961e-08
3.87753e-08
4.8624e-08
4.75441e-08
4.65734e-08
4.57053e-08
4.49319e-08
4.42444e-08
4.36337e-08
4.30907e-08
4.26066e-08
4.21734e-08
4.17837e-08
4.14313e-08
4.11106e-08
4.08174e-08
4.05481e-08
4.03003e-08
4.0072e-08
3.98621e-08
3.96699e-08
3.94953e-08
3.93383e-08
3.91994e-08
3.9079e-08
3.89775e-08
3.88956e-08
3.88337e-08
3.87922e-08
3.87713e-08
4.86153e-08
4.75357e-08
4.65653e-08
4.56975e-08
4.49243e-08
4.4237e-08
4.36265e-08
4.30837e-08
4.25997e-08
4.21666e-08
4.17771e-08
4.14247e-08
4.11041e-08
4.0811e-08
4.05418e-08
4.0294e-08
4.00657e-08
3.98559e-08
3.96638e-08
3.94892e-08
3.93323e-08
3.91934e-08
3.9073e-08
3.89715e-08
3.88896e-08
3.88277e-08
3.87862e-08
3.87654e-08
4.86038e-08
4.75246e-08
4.65546e-08
4.56871e-08
4.49142e-08
4.42272e-08
4.36169e-08
4.30743e-08
4.25905e-08
4.21576e-08
4.17682e-08
4.1416e-08
4.10955e-08
4.08025e-08
4.05334e-08
4.02856e-08
4.00575e-08
3.98477e-08
3.96556e-08
3.94811e-08
3.93242e-08
3.91854e-08
3.9065e-08
3.89636e-08
3.88817e-08
3.88198e-08
3.87783e-08
3.87575e-08
4.85895e-08
4.75108e-08
4.65412e-08
4.56741e-08
4.49016e-08
4.42149e-08
4.3605e-08
4.30626e-08
4.25791e-08
4.21464e-08
4.17571e-08
4.14051e-08
4.10848e-08
4.07918e-08
4.05229e-08
4.02752e-08
4.00471e-08
3.98374e-08
3.96454e-08
3.9471e-08
3.93142e-08
3.91754e-08
3.9055e-08
3.89536e-08
3.88718e-08
3.88099e-08
3.87685e-08
3.87477e-08
4.85723e-08
4.74942e-08
4.65252e-08
4.56586e-08
4.48866e-08
4.42003e-08
4.35907e-08
4.30486e-08
4.25654e-08
4.21329e-08
4.17439e-08
4.1392e-08
4.10719e-08
4.07791e-08
4.05103e-08
4.02628e-08
4.00348e-08
3.98251e-08
3.96332e-08
3.94589e-08
3.93021e-08
3.91634e-08
3.90431e-08
3.89418e-08
3.88599e-08
3.87981e-08
3.87567e-08
3.87359e-08
4.85523e-08
4.7475e-08
4.65066e-08
4.56406e-08
4.48691e-08
4.41833e-08
4.35741e-08
4.30324e-08
4.25495e-08
4.21173e-08
4.17286e-08
4.13769e-08
4.1057e-08
4.07644e-08
4.04957e-08
4.02483e-08
4.00204e-08
3.98109e-08
3.96191e-08
3.94448e-08
3.92881e-08
3.91495e-08
3.90292e-08
3.89279e-08
3.88462e-08
3.87844e-08
3.87429e-08
3.87222e-08
4.85296e-08
4.7453e-08
4.64854e-08
4.56201e-08
4.48492e-08
4.41639e-08
4.35552e-08
4.30139e-08
4.25314e-08
4.20996e-08
4.17111e-08
4.13597e-08
4.104e-08
4.07475e-08
4.0479e-08
4.02318e-08
4.00041e-08
3.97947e-08
3.9603e-08
3.94288e-08
3.92722e-08
3.91336e-08
3.90134e-08
3.89122e-08
3.88305e-08
3.87687e-08
3.87273e-08
3.87065e-08
4.85041e-08
4.74285e-08
4.64617e-08
4.55971e-08
4.48269e-08
4.41423e-08
4.35341e-08
4.29933e-08
4.25112e-08
4.20797e-08
4.16916e-08
4.13404e-08
4.10209e-08
4.07287e-08
4.04604e-08
4.02133e-08
3.99858e-08
3.97765e-08
3.95849e-08
3.94108e-08
3.92544e-08
3.91158e-08
3.89957e-08
3.88946e-08
3.88129e-08
3.87512e-08
3.87098e-08
3.8689e-08
4.84759e-08
4.74013e-08
4.64355e-08
4.55718e-08
4.48023e-08
4.41184e-08
4.35108e-08
4.29705e-08
4.24889e-08
4.20578e-08
4.167e-08
4.13192e-08
4.09999e-08
4.0708e-08
4.04398e-08
4.0193e-08
3.99655e-08
3.97564e-08
3.9565e-08
3.9391e-08
3.92346e-08
3.90962e-08
3.89762e-08
3.88751e-08
3.87935e-08
3.87318e-08
3.86904e-08
3.86697e-08
4.8445e-08
4.73716e-08
4.64068e-08
4.5544e-08
4.47754e-08
4.40922e-08
4.34853e-08
4.29457e-08
4.24645e-08
4.20339e-08
4.16464e-08
4.12959e-08
4.0977e-08
4.06853e-08
4.04174e-08
4.01707e-08
3.99434e-08
3.97344e-08
3.95431e-08
3.93693e-08
3.9213e-08
3.90747e-08
3.89548e-08
3.88538e-08
3.87722e-08
3.87105e-08
3.86692e-08
3.86485e-08
4.84114e-08
4.73393e-08
4.63757e-08
4.5514e-08
4.47463e-08
4.4064e-08
4.34578e-08
4.29187e-08
4.24381e-08
4.2008e-08
4.16209e-08
4.12708e-08
4.09521e-08
4.06607e-08
4.0393e-08
4.01465e-08
3.99194e-08
3.97106e-08
3.95195e-08
3.93458e-08
3.91896e-08
3.90514e-08
3.89316e-08
3.88306e-08
3.87491e-08
3.86875e-08
3.86462e-08
3.86255e-08
4.83752e-08
4.73045e-08
4.63422e-08
4.54817e-08
4.4715e-08
4.40336e-08
4.34282e-08
4.28898e-08
4.24098e-08
4.19801e-08
4.15935e-08
4.12437e-08
4.09254e-08
4.06342e-08
4.03668e-08
4.01205e-08
3.98937e-08
3.9685e-08
3.9494e-08
3.93204e-08
3.91644e-08
3.90263e-08
3.89065e-08
3.88057e-08
3.87242e-08
3.86627e-08
3.86214e-08
3.86007e-08
4.83364e-08
4.72673e-08
4.63064e-08
4.54471e-08
4.46816e-08
4.40011e-08
4.33966e-08
4.28589e-08
4.23796e-08
4.19504e-08
4.15643e-08
4.12149e-08
4.08969e-08
4.0606e-08
4.03388e-08
4.00928e-08
3.98661e-08
3.96576e-08
3.94668e-08
3.92934e-08
3.91375e-08
3.89995e-08
3.88798e-08
3.8779e-08
3.86977e-08
3.86362e-08
3.85949e-08
3.85743e-08
4.8295e-08
4.72276e-08
4.62682e-08
4.54104e-08
4.46461e-08
4.39667e-08
4.3363e-08
4.28262e-08
4.23475e-08
4.19189e-08
4.15333e-08
4.11843e-08
4.08667e-08
4.05761e-08
4.03091e-08
4.00633e-08
3.98368e-08
3.96285e-08
3.94379e-08
3.92646e-08
3.91088e-08
3.89709e-08
3.88514e-08
3.87507e-08
3.86694e-08
3.86079e-08
3.85667e-08
3.85461e-08
4.8251e-08
4.71855e-08
4.62278e-08
4.53715e-08
4.46085e-08
4.39302e-08
4.33276e-08
4.27916e-08
4.23136e-08
4.18857e-08
4.15005e-08
4.1152e-08
4.08347e-08
4.05444e-08
4.02778e-08
4.00322e-08
3.98059e-08
3.95978e-08
3.94073e-08
3.92341e-08
3.90785e-08
3.89407e-08
3.88213e-08
3.87207e-08
3.86394e-08
3.8578e-08
3.85369e-08
3.85162e-08
4.82044e-08
4.7141e-08
4.61852e-08
4.53305e-08
4.45689e-08
4.38919e-08
4.32904e-08
4.27553e-08
4.22781e-08
4.18507e-08
4.14661e-08
4.1118e-08
4.08011e-08
4.05112e-08
4.02448e-08
3.99994e-08
3.97733e-08
3.95654e-08
3.9375e-08
3.9202e-08
3.90465e-08
3.89089e-08
3.87895e-08
3.8689e-08
3.86079e-08
3.85465e-08
3.85054e-08
3.84848e-08
4.81553e-08
4.70941e-08
4.61404e-08
4.52874e-08
4.45274e-08
4.38518e-08
4.32513e-08
4.27172e-08
4.22408e-08
4.18142e-08
4.14301e-08
4.10825e-08
4.0766e-08
4.04763e-08
4.02102e-08
3.99651e-08
3.97392e-08
3.95315e-08
3.93413e-08
3.91684e-08
3.9013e-08
3.88755e-08
3.87563e-08
3.86558e-08
3.85747e-08
3.85135e-08
3.84724e-08
3.84518e-08
4.81037e-08
4.70449e-08
4.60933e-08
4.52423e-08
4.4484e-08
4.38098e-08
4.32106e-08
4.26775e-08
4.2202e-08
4.1776e-08
4.13926e-08
4.10454e-08
4.07293e-08
4.044e-08
4.01741e-08
3.99293e-08
3.97036e-08
3.9496e-08
3.9306e-08
3.91333e-08
3.8978e-08
3.88406e-08
3.87215e-08
3.86211e-08
3.85401e-08
3.84789e-08
3.84379e-08
3.84173e-08
4.80494e-08
4.69934e-08
4.60442e-08
4.51953e-08
4.44388e-08
4.37661e-08
4.31682e-08
4.26363e-08
4.21616e-08
4.17364e-08
4.13536e-08
4.10069e-08
4.06912e-08
4.04022e-08
4.01367e-08
3.9892e-08
3.96665e-08
3.94591e-08
3.92692e-08
3.90967e-08
3.89416e-08
3.88043e-08
3.86852e-08
3.8585e-08
3.8504e-08
3.84428e-08
3.84018e-08
3.83813e-08
4.79926e-08
4.69394e-08
4.59928e-08
4.51462e-08
4.43917e-08
4.37207e-08
4.31243e-08
4.25935e-08
4.21198e-08
4.16954e-08
4.13132e-08
4.09671e-08
4.06518e-08
4.03631e-08
4.00978e-08
3.98534e-08
3.96281e-08
3.94209e-08
3.92311e-08
3.90587e-08
3.89037e-08
3.87665e-08
3.86476e-08
3.85474e-08
3.84665e-08
3.84054e-08
3.83644e-08
3.83439e-08
4.79332e-08
4.68832e-08
4.59394e-08
4.50952e-08
4.43429e-08
4.36737e-08
4.30788e-08
4.25492e-08
4.20766e-08
4.16531e-08
4.12715e-08
4.09259e-08
4.0611e-08
4.03227e-08
4.00577e-08
3.98135e-08
3.95884e-08
3.93813e-08
3.91917e-08
3.90194e-08
3.88645e-08
3.87274e-08
3.86086e-08
3.85085e-08
3.84277e-08
3.83666e-08
3.83257e-08
3.83051e-08
4.78711e-08
4.68246e-08
4.58838e-08
4.50423e-08
4.42923e-08
4.3625e-08
4.30318e-08
4.25036e-08
4.20321e-08
4.16094e-08
4.12286e-08
4.08835e-08
4.05691e-08
4.02811e-08
4.00163e-08
3.97723e-08
3.95474e-08
3.93405e-08
3.9151e-08
3.89788e-08
3.88241e-08
3.8687e-08
3.85683e-08
3.84683e-08
3.83875e-08
3.83265e-08
3.82856e-08
3.82651e-08
4.78064e-08
4.67636e-08
4.58261e-08
4.49875e-08
4.424e-08
4.35749e-08
4.29833e-08
4.24566e-08
4.19863e-08
4.15646e-08
4.11845e-08
4.084e-08
4.0526e-08
4.02383e-08
3.99738e-08
3.973e-08
3.95053e-08
3.92985e-08
3.91092e-08
3.89371e-08
3.87824e-08
3.86455e-08
3.85268e-08
3.84268e-08
3.83461e-08
3.82852e-08
3.82443e-08
3.82238e-08
4.7739e-08
4.67002e-08
4.57663e-08
4.49309e-08
4.4186e-08
4.35232e-08
4.29336e-08
4.24084e-08
4.19393e-08
4.15186e-08
4.11393e-08
4.07954e-08
4.04818e-08
4.01945e-08
3.99303e-08
3.96867e-08
3.94621e-08
3.92554e-08
3.90662e-08
3.88942e-08
3.87396e-08
3.86027e-08
3.84841e-08
3.83842e-08
3.83036e-08
3.82427e-08
3.82018e-08
3.81813e-08
4.76688e-08
4.66344e-08
4.57044e-08
4.48723e-08
4.41304e-08
4.347e-08
4.28824e-08
4.23589e-08
4.18912e-08
4.14715e-08
4.1093e-08
4.07497e-08
4.04367e-08
4.01497e-08
3.98857e-08
3.96423e-08
3.94179e-08
3.92113e-08
3.90221e-08
3.88502e-08
3.86957e-08
3.85589e-08
3.84404e-08
3.83405e-08
3.826e-08
3.81991e-08
3.81583e-08
3.81378e-08
4.75959e-08
4.65661e-08
4.56403e-08
4.48119e-08
4.40731e-08
4.34154e-08
4.283e-08
4.23083e-08
4.1842e-08
4.14235e-08
4.10458e-08
4.07032e-08
4.03906e-08
4.0104e-08
3.98403e-08
3.9597e-08
3.93727e-08
3.91662e-08
3.89772e-08
3.88053e-08
3.86508e-08
3.85141e-08
3.83956e-08
3.82958e-08
3.82153e-08
3.81544e-08
3.81136e-08
3.80932e-08
4.752e-08
4.64954e-08
4.55741e-08
4.47497e-08
4.40143e-08
4.33594e-08
4.27764e-08
4.22567e-08
4.17919e-08
4.13745e-08
4.09978e-08
4.06558e-08
4.03437e-08
4.00575e-08
3.9794e-08
3.95509e-08
3.93267e-08
3.91203e-08
3.89313e-08
3.87595e-08
3.86051e-08
3.84684e-08
3.83499e-08
3.82502e-08
3.81697e-08
3.81088e-08
3.80681e-08
3.80476e-08
4.74413e-08
4.64221e-08
4.55058e-08
4.46856e-08
4.39538e-08
4.33021e-08
4.27217e-08
4.22039e-08
4.17408e-08
4.13247e-08
4.09489e-08
4.06077e-08
4.02961e-08
4.00102e-08
3.97469e-08
3.9504e-08
3.92799e-08
3.90736e-08
3.88846e-08
3.87128e-08
3.85584e-08
3.84218e-08
3.83033e-08
3.82036e-08
3.81231e-08
3.80623e-08
3.80216e-08
3.80011e-08
4.73596e-08
4.63463e-08
4.54352e-08
4.46197e-08
4.38919e-08
4.32434e-08
4.26657e-08
4.21503e-08
4.16889e-08
4.12741e-08
4.08994e-08
4.05589e-08
4.02478e-08
3.99622e-08
3.96992e-08
3.94564e-08
3.92324e-08
3.90261e-08
3.88372e-08
3.86654e-08
3.8511e-08
3.83744e-08
3.8256e-08
3.81563e-08
3.80758e-08
3.8015e-08
3.79743e-08
3.79538e-08
4.72749e-08
4.6268e-08
4.53625e-08
4.45519e-08
4.38283e-08
4.31835e-08
4.26088e-08
4.20957e-08
4.16362e-08
4.12229e-08
4.08492e-08
4.05095e-08
4.01989e-08
3.99137e-08
3.96509e-08
3.94083e-08
3.91843e-08
3.8978e-08
3.87891e-08
3.86173e-08
3.84629e-08
3.83263e-08
3.82079e-08
3.81082e-08
3.80277e-08
3.79669e-08
3.79262e-08
3.79058e-08
4.7187e-08
4.6187e-08
4.52876e-08
4.44823e-08
4.37633e-08
4.31224e-08
4.25508e-08
4.20402e-08
4.15827e-08
4.1171e-08
4.07984e-08
4.04595e-08
4.01495e-08
3.98647e-08
3.96021e-08
3.93596e-08
3.91356e-08
3.89294e-08
3.87404e-08
3.85686e-08
3.84142e-08
3.82776e-08
3.81591e-08
3.80594e-08
3.7979e-08
3.79182e-08
3.78774e-08
3.7857e-08
4.70961e-08
4.61034e-08
4.52105e-08
4.4411e-08
4.36969e-08
4.306e-08
4.24918e-08
4.1984e-08
4.15287e-08
4.11185e-08
4.07472e-08
4.04092e-08
4.00998e-08
3.98153e-08
3.95529e-08
3.93105e-08
3.90865e-08
3.88803e-08
3.86913e-08
3.85194e-08
3.8365e-08
3.82283e-08
3.81098e-08
3.80101e-08
3.79296e-08
3.78688e-08
3.78281e-08
3.78077e-08
4.70021e-08
4.60171e-08
4.51313e-08
4.43378e-08
4.3629e-08
4.29966e-08
4.2432e-08
4.19271e-08
4.1474e-08
4.10656e-08
4.06956e-08
4.03584e-08
4.00496e-08
3.97655e-08
3.95033e-08
3.9261e-08
3.90371e-08
3.88308e-08
3.86417e-08
3.84698e-08
3.83153e-08
3.81785e-08
3.806e-08
3.79602e-08
3.78797e-08
3.7819e-08
3.77782e-08
3.77578e-08
4.69048e-08
4.59283e-08
4.50499e-08
4.4263e-08
4.35598e-08
4.2932e-08
4.23713e-08
4.18696e-08
4.14189e-08
4.10124e-08
4.06437e-08
4.03075e-08
3.99993e-08
3.97156e-08
3.94536e-08
3.92113e-08
3.89873e-08
3.8781e-08
3.85918e-08
3.84198e-08
3.82652e-08
3.81283e-08
3.80098e-08
3.791e-08
3.78294e-08
3.77686e-08
3.77279e-08
3.77074e-08
4.68044e-08
4.58368e-08
4.49664e-08
4.41864e-08
4.34892e-08
4.28665e-08
4.23099e-08
4.18114e-08
4.13634e-08
4.09588e-08
4.05915e-08
4.02563e-08
3.99488e-08
3.96654e-08
3.94036e-08
3.91614e-08
3.89374e-08
3.87309e-08
3.85416e-08
3.83695e-08
3.82148e-08
3.80779e-08
3.79592e-08
3.78594e-08
3.77788e-08
3.77179e-08
3.76772e-08
3.76567e-08
4.67009e-08
4.57427e-08
4.48808e-08
4.41082e-08
4.34174e-08
4.28e-08
4.22478e-08
4.17529e-08
4.13075e-08
4.0905e-08
4.05392e-08
4.0205e-08
3.98982e-08
3.96152e-08
3.93536e-08
3.91114e-08
3.88873e-08
3.86808e-08
3.84913e-08
3.83191e-08
3.81642e-08
3.80272e-08
3.79084e-08
3.78085e-08
3.77279e-08
3.7667e-08
3.76262e-08
3.76057e-08
4.65942e-08
4.56461e-08
4.47931e-08
4.40285e-08
4.33444e-08
4.27327e-08
4.21852e-08
4.16939e-08
4.12514e-08
4.08511e-08
4.04869e-08
4.01537e-08
3.98476e-08
3.9565e-08
3.93035e-08
3.90613e-08
3.88372e-08
3.86305e-08
3.84409e-08
3.82685e-08
3.81135e-08
3.79763e-08
3.78574e-08
3.77574e-08
3.76767e-08
3.76158e-08
3.7575e-08
3.75545e-08
4.64845e-08
4.5547e-08
4.47036e-08
4.39473e-08
4.32703e-08
4.26646e-08
4.2122e-08
4.16346e-08
4.11952e-08
4.07971e-08
4.04345e-08
4.01026e-08
3.97971e-08
3.95149e-08
3.92536e-08
3.90114e-08
3.87872e-08
3.85803e-08
3.83905e-08
3.82179e-08
3.80627e-08
3.79253e-08
3.78064e-08
3.77062e-08
3.76255e-08
3.75645e-08
3.75236e-08
3.75031e-08
7.70481e-08
7.70229e-08
7.69974e-08
7.69584e-08
7.68997e-08
7.68281e-08
7.63765e-08
7.63948e-08
7.64127e-08
7.64245e-08
7.64289e-08
7.64326e-08
7.54908e-08
7.55559e-08
7.562e-08
7.5681e-08
7.57396e-08
7.58007e-08
7.44092e-08
7.452e-08
7.46287e-08
7.47348e-08
7.48395e-08
7.49464e-08
7.31519e-08
7.33048e-08
7.34541e-08
7.36001e-08
7.37439e-08
7.3888e-08
7.17409e-08
7.19309e-08
7.21156e-08
7.22956e-08
7.24721e-08
7.26467e-08
7.02002e-08
7.04212e-08
7.06354e-08
7.08436e-08
7.10467e-08
7.12459e-08
6.85545e-08
6.88001e-08
6.90378e-08
6.92682e-08
6.94921e-08
6.97104e-08
6.68293e-08
6.70932e-08
6.73483e-08
6.75951e-08
6.78343e-08
6.80664e-08
6.50501e-08
6.53261e-08
6.55927e-08
6.58504e-08
6.60995e-08
6.63407e-08
6.3242e-08
6.35242e-08
6.37968e-08
6.40601e-08
6.43143e-08
6.45598e-08
6.14289e-08
6.17119e-08
6.19854e-08
6.22494e-08
6.25042e-08
6.275e-08
5.96331e-08
5.99121e-08
6.0182e-08
6.04425e-08
6.06939e-08
6.09362e-08
5.7875e-08
5.8146e-08
5.84082e-08
5.86616e-08
5.8906e-08
5.91416e-08
5.61726e-08
5.64321e-08
5.66834e-08
5.69264e-08
5.7161e-08
5.73871e-08
5.45412e-08
5.47864e-08
5.50242e-08
5.52544e-08
5.54768e-08
5.56913e-08
5.29929e-08
5.32219e-08
5.34443e-08
5.36599e-08
5.38683e-08
5.40696e-08
5.15371e-08
5.17486e-08
5.19544e-08
5.2154e-08
5.23474e-08
5.25344e-08
5.01801e-08
5.03735e-08
5.05619e-08
5.07451e-08
5.09229e-08
5.10949e-08
4.89253e-08
4.91004e-08
4.92715e-08
4.94382e-08
4.96001e-08
4.97573e-08
4.77734e-08
4.79308e-08
4.80849e-08
4.82353e-08
4.83819e-08
4.85244e-08
4.67227e-08
4.68632e-08
4.70012e-08
4.71362e-08
4.72681e-08
4.73967e-08
4.63718e-08
4.54456e-08
4.46122e-08
4.38647e-08
4.31953e-08
4.25959e-08
4.20584e-08
4.15752e-08
4.11389e-08
4.07432e-08
4.03824e-08
4.00515e-08
3.97468e-08
3.9465e-08
3.92038e-08
3.89616e-08
3.87372e-08
3.85302e-08
3.83402e-08
3.81673e-08
3.80119e-08
3.78744e-08
3.77553e-08
3.7655e-08
3.75742e-08
3.75131e-08
3.74722e-08
3.74517e-08
4.62563e-08
4.53419e-08
4.45192e-08
4.37809e-08
4.31194e-08
4.25266e-08
4.19946e-08
4.15156e-08
4.10827e-08
4.06895e-08
4.03304e-08
4.00007e-08
3.96967e-08
3.94153e-08
3.91543e-08
3.8912e-08
3.86875e-08
3.84802e-08
3.829e-08
3.81169e-08
3.79613e-08
3.78236e-08
3.77042e-08
3.76039e-08
3.75229e-08
3.74618e-08
3.74208e-08
3.74003e-08
4.6138e-08
4.52362e-08
4.44246e-08
4.3696e-08
4.30428e-08
4.2457e-08
4.19306e-08
4.14561e-08
4.10267e-08
4.0636e-08
4.02787e-08
3.99503e-08
3.9647e-08
3.9366e-08
3.91051e-08
3.88628e-08
3.86381e-08
3.84306e-08
3.824e-08
3.80667e-08
3.79108e-08
3.77729e-08
3.76534e-08
3.75528e-08
3.74718e-08
3.74106e-08
3.73696e-08
3.7349e-08
4.60173e-08
4.51286e-08
4.43286e-08
4.36102e-08
4.29657e-08
4.2387e-08
4.18665e-08
4.13968e-08
4.09709e-08
4.05829e-08
4.02275e-08
3.99003e-08
3.95978e-08
3.93172e-08
3.90563e-08
3.88139e-08
3.8589e-08
3.83812e-08
3.81904e-08
3.80167e-08
3.78606e-08
3.77224e-08
3.76027e-08
3.7502e-08
3.74208e-08
3.73595e-08
3.73185e-08
3.72979e-08
4.58944e-08
4.50193e-08
4.42315e-08
4.35236e-08
4.28881e-08
4.2317e-08
4.18026e-08
4.13377e-08
4.09155e-08
4.05302e-08
4.01768e-08
3.98509e-08
3.95491e-08
3.92688e-08
3.90081e-08
3.87655e-08
3.85404e-08
3.83323e-08
3.81411e-08
3.79672e-08
3.78107e-08
3.76723e-08
3.75524e-08
3.74515e-08
3.73702e-08
3.73088e-08
3.72677e-08
3.72471e-08
4.57695e-08
4.49086e-08
4.41334e-08
4.34366e-08
4.28104e-08
4.22471e-08
4.1739e-08
4.1279e-08
4.08606e-08
4.04781e-08
4.01266e-08
3.9802e-08
3.9501e-08
3.92211e-08
3.89604e-08
3.87177e-08
3.84923e-08
3.82838e-08
3.80923e-08
3.7918e-08
3.77613e-08
3.76225e-08
3.75024e-08
3.74014e-08
3.73199e-08
3.72584e-08
3.72172e-08
3.71966e-08
7.70853e-08
7.63649e-08
7.54285e-08
7.4298e-08
7.2996e-08
7.15462e-08
6.9973e-08
6.83016e-08
6.65574e-08
6.47658e-08
6.29513e-08
6.11375e-08
5.9346e-08
5.75965e-08
5.59063e-08
5.42898e-08
5.27585e-08
5.13211e-08
4.9983e-08
4.87471e-08
4.76136e-08
4.65804e-08
7.71457e-08
7.63662e-08
7.53717e-08
7.41874e-08
7.28375e-08
7.13465e-08
6.97393e-08
6.80411e-08
6.62773e-08
6.4473e-08
6.26523e-08
6.0838e-08
5.90513e-08
5.7311e-08
5.56337e-08
5.40329e-08
5.25194e-08
5.1101e-08
4.97826e-08
4.85664e-08
4.7452e-08
4.64369e-08
7.72387e-08
7.63835e-08
7.53213e-08
7.40771e-08
7.26754e-08
7.11406e-08
6.94977e-08
6.77718e-08
6.59879e-08
6.41707e-08
6.23439e-08
6.05295e-08
5.87482e-08
5.70178e-08
5.53542e-08
5.377e-08
5.22751e-08
5.08767e-08
4.95788e-08
4.8383e-08
4.72884e-08
4.62919e-08
7.73611e-08
7.64139e-08
7.52748e-08
7.39652e-08
7.25082e-08
7.09276e-08
6.92476e-08
6.74932e-08
6.5689e-08
6.3859e-08
6.20264e-08
6.02126e-08
5.84372e-08
5.67176e-08
5.50685e-08
5.35017e-08
5.20264e-08
5.06488e-08
4.93722e-08
4.81975e-08
4.71233e-08
4.61461e-08
7.74922e-08
7.64475e-08
7.52267e-08
7.38485e-08
7.2334e-08
7.07059e-08
6.89882e-08
6.7205e-08
6.53804e-08
6.3538e-08
6.17001e-08
5.98875e-08
5.8119e-08
5.6411e-08
5.47773e-08
5.32289e-08
5.1774e-08
5.0418e-08
4.91635e-08
4.80106e-08
4.69574e-08
4.59999e-08
7.7617e-08
7.6474e-08
7.51707e-08
7.37228e-08
7.215e-08
7.04742e-08
6.87186e-08
6.69068e-08
6.50623e-08
6.3208e-08
6.13656e-08
5.95551e-08
5.77943e-08
5.60989e-08
5.44815e-08
5.29524e-08
5.15188e-08
5.01851e-08
4.89533e-08
4.78229e-08
4.67912e-08
4.58539e-08
7.77167e-08
7.64832e-08
7.51004e-08
7.35842e-08
7.19539e-08
7.02309e-08
6.8438e-08
6.65982e-08
6.47347e-08
6.28695e-08
6.10236e-08
5.92161e-08
5.74641e-08
5.57821e-08
5.41821e-08
5.26731e-08
5.12616e-08
4.99511e-08
4.87427e-08
4.76352e-08
4.66255e-08
4.57086e-08
7.77871e-08
7.64703e-08
7.5012e-08
7.34298e-08
7.17437e-08
6.99749e-08
6.81459e-08
6.62794e-08
6.43979e-08
6.2523e-08
6.06747e-08
5.88714e-08
5.71293e-08
5.54619e-08
5.38802e-08
5.23922e-08
5.10036e-08
4.97168e-08
4.85324e-08
4.74483e-08
4.64608e-08
4.55648e-08
7.78314e-08
7.64338e-08
7.49031e-08
7.32578e-08
7.15181e-08
6.97054e-08
6.78421e-08
6.59506e-08
6.40526e-08
6.21693e-08
6.032e-08
5.85222e-08
5.67911e-08
5.51394e-08
5.35769e-08
5.21108e-08
5.07457e-08
4.94833e-08
4.83233e-08
4.7263e-08
4.62981e-08
4.5423e-08
7.78467e-08
7.6372e-08
7.47723e-08
7.30669e-08
7.12764e-08
6.94224e-08
6.75269e-08
6.56122e-08
6.36996e-08
6.18096e-08
5.99608e-08
5.81698e-08
5.64509e-08
5.48159e-08
5.32735e-08
5.18301e-08
5.04892e-08
4.92517e-08
4.81164e-08
4.70801e-08
4.61379e-08
4.52838e-08
7.78352e-08
7.62841e-08
7.46188e-08
7.28569e-08
7.10188e-08
6.91261e-08
6.7201e-08
6.52653e-08
6.33401e-08
6.14451e-08
5.95983e-08
5.78156e-08
5.61102e-08
5.44928e-08
5.29715e-08
5.15514e-08
5.02352e-08
4.9023e-08
4.79127e-08
4.69006e-08
4.59811e-08
4.51479e-08
7.77816e-08
7.6167e-08
7.44422e-08
7.2628e-08
7.07457e-08
6.88175e-08
6.68654e-08
6.49112e-08
6.29754e-08
6.10774e-08
5.92343e-08
5.74611e-08
5.57704e-08
5.41717e-08
5.26722e-08
5.12761e-08
4.9985e-08
4.87983e-08
4.77131e-08
4.67251e-08
4.58283e-08
4.50159e-08
7.77023e-08
7.60248e-08
7.4244e-08
7.23813e-08
7.04584e-08
6.84978e-08
6.65216e-08
6.45513e-08
6.26073e-08
6.07081e-08
5.88703e-08
5.71082e-08
5.54332e-08
5.38542e-08
5.23771e-08
5.10054e-08
4.97397e-08
4.85786e-08
4.75186e-08
4.65546e-08
4.56803e-08
4.48884e-08
7.75941e-08
7.58585e-08
7.4026e-08
7.21185e-08
7.01586e-08
6.81689e-08
6.61715e-08
6.41878e-08
6.22376e-08
6.03392e-08
5.85084e-08
5.67586e-08
5.51004e-08
5.35417e-08
5.20877e-08
5.07407e-08
4.95006e-08
4.83651e-08
4.73301e-08
4.63898e-08
4.55376e-08
4.47659e-08
7.74602e-08
7.56703e-08
7.37901e-08
7.18419e-08
6.98485e-08
6.78329e-08
6.58172e-08
6.38225e-08
6.18685e-08
5.99727e-08
5.81504e-08
5.64141e-08
5.47737e-08
5.3236e-08
5.18054e-08
5.04833e-08
4.92687e-08
4.81587e-08
4.71484e-08
4.62315e-08
4.5401e-08
4.46489e-08
7.73026e-08
7.54627e-08
7.35388e-08
7.15537e-08
6.95305e-08
6.74922e-08
6.54611e-08
6.3458e-08
6.15023e-08
5.96109e-08
5.77984e-08
5.60767e-08
5.44548e-08
5.29387e-08
5.15317e-08
5.02345e-08
4.90453e-08
4.79604e-08
4.69743e-08
4.60803e-08
4.52708e-08
4.45378e-08
7.7124e-08
7.52381e-08
7.32748e-08
7.12568e-08
6.92073e-08
6.71496e-08
6.51058e-08
6.30967e-08
6.11412e-08
5.92558e-08
5.74544e-08
5.57483e-08
5.41454e-08
5.26512e-08
5.12679e-08
4.99954e-08
4.88313e-08
4.7771e-08
4.68085e-08
4.59368e-08
4.51477e-08
4.4433e-08
7.69237e-08
7.49989e-08
7.30011e-08
7.09541e-08
6.88819e-08
6.68077e-08
6.47539e-08
6.27411e-08
6.07876e-08
5.89097e-08
5.71206e-08
5.54307e-08
5.38473e-08
5.2375e-08
5.10153e-08
4.97672e-08
4.86276e-08
4.75913e-08
4.66518e-08
4.58014e-08
4.5032e-08
4.43348e-08
7.67094e-08
7.47497e-08
7.27213e-08
7.0649e-08
6.85573e-08
6.64697e-08
6.44084e-08
6.23938e-08
6.0444e-08
5.85748e-08
5.67988e-08
5.51256e-08
5.3562e-08
5.21115e-08
5.07751e-08
4.95509e-08
4.84351e-08
4.7422e-08
4.65045e-08
4.56747e-08
4.49239e-08
4.42434e-08
7.6487e-08
7.44948e-08
7.24391e-08
7.0345e-08
6.82369e-08
6.61384e-08
6.40719e-08
6.20574e-08
6.01128e-08
5.82533e-08
5.6491e-08
5.48349e-08
5.3291e-08
5.18621e-08
5.05483e-08
4.93473e-08
4.82544e-08
4.72636e-08
4.63672e-08
4.55568e-08
4.48237e-08
4.4159e-08
7.62596e-08
7.42377e-08
7.21583e-08
7.00455e-08
6.79238e-08
6.5817e-08
6.37472e-08
6.17344e-08
5.97962e-08
5.79472e-08
5.6199e-08
5.456e-08
5.30355e-08
5.16276e-08
5.03358e-08
4.91571e-08
4.80862e-08
4.71165e-08
4.62401e-08
4.54481e-08
4.47316e-08
4.40816e-08
7.60241e-08
7.39807e-08
7.1882e-08
6.97538e-08
6.76213e-08
6.55084e-08
6.34371e-08
6.14274e-08
5.94964e-08
5.76584e-08
5.59244e-08
5.43024e-08
5.27968e-08
5.14093e-08
5.01385e-08
4.8981e-08
4.79309e-08
4.69812e-08
4.61234e-08
4.53487e-08
4.46476e-08
4.40113e-08
7.5792e-08
7.37294e-08
7.16144e-08
6.94736e-08
6.73326e-08
6.52154e-08
6.31442e-08
6.11385e-08
5.92154e-08
5.73886e-08
5.56688e-08
5.40633e-08
5.25759e-08
5.12078e-08
4.9957e-08
4.88194e-08
4.77888e-08
4.68577e-08
4.60173e-08
4.52585e-08
4.45717e-08
4.39479e-08
7.55696e-08
7.34887e-08
7.13594e-08
6.92082e-08
6.70607e-08
6.49409e-08
6.28708e-08
6.087e-08
5.89551e-08
5.71395e-08
5.54335e-08
5.38438e-08
5.23737e-08
5.10238e-08
4.97917e-08
4.86727e-08
4.76602e-08
4.67463e-08
4.59219e-08
4.51776e-08
4.45038e-08
4.38913e-08
7.5359e-08
7.32613e-08
7.11201e-08
6.89607e-08
6.68084e-08
6.46873e-08
6.26193e-08
6.06238e-08
5.87171e-08
5.69125e-08
5.52197e-08
5.36448e-08
5.2191e-08
5.0858e-08
4.96431e-08
4.85411e-08
4.75452e-08
4.66468e-08
4.58369e-08
4.51058e-08
4.44438e-08
4.38415e-08
7.51547e-08
7.30489e-08
7.08995e-08
6.8734e-08
6.65784e-08
6.4457e-08
6.23916e-08
6.04016e-08
5.85031e-08
5.67089e-08
5.50283e-08
5.34672e-08
5.20282e-08
5.07107e-08
4.95114e-08
4.84248e-08
4.74437e-08
4.65594e-08
4.57624e-08
4.5043e-08
4.43914e-08
4.37982e-08
7.4972e-08
7.28573e-08
7.0701e-08
6.85309e-08
6.63732e-08
6.42522e-08
6.21898e-08
6.02052e-08
5.83143e-08
5.65297e-08
5.48603e-08
5.33117e-08
5.18859e-08
5.05821e-08
4.93967e-08
4.83238e-08
4.73558e-08
4.64838e-08
4.56982e-08
4.49891e-08
4.43465e-08
4.37612e-08
7.48146e-08
7.26899e-08
7.05276e-08
6.83539e-08
6.61948e-08
6.40747e-08
6.20153e-08
6.00358e-08
5.81518e-08
5.63757e-08
5.47163e-08
5.31786e-08
5.17645e-08
5.04727e-08
4.92993e-08
4.82382e-08
4.72814e-08
4.642e-08
4.56441e-08
4.49437e-08
4.43089e-08
4.37302e-08
7.46746e-08
7.25471e-08
7.03812e-08
6.82051e-08
6.60453e-08
6.39261e-08
6.18696e-08
5.98945e-08
5.80166e-08
5.62479e-08
5.45968e-08
5.30684e-08
5.16641e-08
5.03823e-08
4.9219e-08
4.81677e-08
4.72204e-08
4.63677e-08
4.55999e-08
4.49067e-08
4.42783e-08
4.37051e-08
7.45647e-08
7.24333e-08
7.02644e-08
6.80865e-08
6.59261e-08
6.38079e-08
6.17537e-08
5.97824e-08
5.79094e-08
5.61466e-08
5.45024e-08
5.29814e-08
5.15849e-08
5.03112e-08
4.9156e-08
4.81125e-08
4.71726e-08
4.63269e-08
4.55654e-08
4.4878e-08
4.42546e-08
4.36857e-08
7.44861e-08
7.23508e-08
7.0179e-08
6.79994e-08
6.58385e-08
6.3721e-08
6.16686e-08
5.97001e-08
5.78308e-08
5.60725e-08
5.44333e-08
5.29178e-08
5.15272e-08
5.02594e-08
4.91101e-08
4.80723e-08
4.71379e-08
4.62973e-08
4.55405e-08
4.48573e-08
4.42375e-08
4.36718e-08
7.44415e-08
7.23008e-08
7.01259e-08
6.79447e-08
6.57833e-08
6.36662e-08
6.16149e-08
5.96481e-08
5.77812e-08
5.60257e-08
5.43898e-08
5.28778e-08
5.14909e-08
5.02269e-08
4.90813e-08
4.80472e-08
4.71163e-08
4.62789e-08
4.55251e-08
4.48444e-08
4.42269e-08
4.36632e-08
7.44276e-08
7.22821e-08
7.0105e-08
6.79227e-08
6.57609e-08
6.36438e-08
6.15929e-08
5.96268e-08
5.77608e-08
5.60065e-08
5.43719e-08
5.28614e-08
5.1476e-08
5.02136e-08
4.90696e-08
4.80371e-08
4.71076e-08
4.62716e-08
4.55189e-08
4.48394e-08
4.42229e-08
4.36599e-08
4.56435e-08
4.47972e-08
4.40351e-08
4.33496e-08
4.2733e-08
4.21776e-08
4.1676e-08
4.12211e-08
4.08066e-08
4.04269e-08
4.00774e-08
3.9754e-08
3.94538e-08
3.91741e-08
3.89135e-08
3.86706e-08
3.84449e-08
3.82361e-08
3.80443e-08
3.78696e-08
3.77125e-08
3.75735e-08
3.74531e-08
3.73518e-08
3.72702e-08
3.72086e-08
3.71674e-08
3.71467e-08
4.55166e-08
4.46855e-08
4.39368e-08
4.32628e-08
4.26561e-08
4.21089e-08
4.16138e-08
4.1164e-08
4.07534e-08
4.03767e-08
4.00291e-08
3.9707e-08
3.94075e-08
3.91282e-08
3.88675e-08
3.86244e-08
3.83984e-08
3.81892e-08
3.7997e-08
3.78219e-08
3.76644e-08
3.75251e-08
3.74045e-08
3.7303e-08
3.72212e-08
3.71595e-08
3.71182e-08
3.70975e-08
4.53889e-08
4.45734e-08
4.38384e-08
4.31764e-08
4.25797e-08
4.20407e-08
4.15523e-08
4.11078e-08
4.07012e-08
4.03273e-08
3.99817e-08
3.96609e-08
3.9362e-08
3.9083e-08
3.88223e-08
3.8579e-08
3.83526e-08
3.8143e-08
3.79503e-08
3.77749e-08
3.7617e-08
3.74774e-08
3.73565e-08
3.72548e-08
3.71729e-08
3.7111e-08
3.70696e-08
3.70489e-08
4.52608e-08
4.44612e-08
4.37403e-08
4.30904e-08
4.25039e-08
4.19734e-08
4.14918e-08
4.10526e-08
4.06499e-08
4.02789e-08
3.99353e-08
3.96157e-08
3.93175e-08
3.90387e-08
3.87779e-08
3.85344e-08
3.83076e-08
3.80976e-08
3.79045e-08
3.77285e-08
3.75703e-08
3.74304e-08
3.73092e-08
3.72073e-08
3.71251e-08
3.70632e-08
3.70217e-08
3.70009e-08
4.51327e-08
4.43495e-08
4.36428e-08
4.30053e-08
4.24292e-08
4.19072e-08
4.14324e-08
4.09984e-08
4.05998e-08
4.02316e-08
3.98899e-08
3.95715e-08
3.92739e-08
3.89953e-08
3.87345e-08
3.84907e-08
3.82635e-08
3.8053e-08
3.78594e-08
3.7683e-08
3.75244e-08
3.73841e-08
3.72626e-08
3.71605e-08
3.70781e-08
3.70161e-08
3.69745e-08
3.69536e-08
4.50052e-08
4.42385e-08
4.35463e-08
4.29212e-08
4.23556e-08
4.18422e-08
4.13742e-08
4.09455e-08
4.05508e-08
4.01855e-08
3.98457e-08
3.95285e-08
3.92315e-08
3.8953e-08
3.8692e-08
3.84479e-08
3.82203e-08
3.80093e-08
3.78152e-08
3.76383e-08
3.74793e-08
3.73386e-08
3.72168e-08
3.71145e-08
3.7032e-08
3.69697e-08
3.69281e-08
3.69072e-08
4.48787e-08
4.41287e-08
4.34512e-08
4.28386e-08
4.22835e-08
4.17786e-08
4.13175e-08
4.0894e-08
4.05032e-08
4.01407e-08
3.98027e-08
3.94866e-08
3.91901e-08
3.89118e-08
3.86506e-08
3.84061e-08
3.8178e-08
3.79665e-08
3.77719e-08
3.75946e-08
3.74351e-08
3.72941e-08
3.7172e-08
3.70694e-08
3.69867e-08
3.69243e-08
3.68826e-08
3.68617e-08
4.47538e-08
4.40206e-08
4.33578e-08
4.27578e-08
4.22131e-08
4.17168e-08
4.12623e-08
4.08441e-08
4.04571e-08
4.00972e-08
3.97611e-08
3.94459e-08
3.915e-08
3.88717e-08
3.86103e-08
3.83654e-08
3.81368e-08
3.79248e-08
3.77296e-08
3.75518e-08
3.73919e-08
3.72505e-08
3.71281e-08
3.70252e-08
3.69423e-08
3.68798e-08
3.6838e-08
3.6817e-08
4.46309e-08
4.39147e-08
4.32665e-08
4.2679e-08
4.21447e-08
4.16568e-08
4.1209e-08
4.07958e-08
4.04126e-08
4.00553e-08
3.97208e-08
3.94066e-08
3.91111e-08
3.88328e-08
3.85712e-08
3.83258e-08
3.80967e-08
3.78841e-08
3.76884e-08
3.75101e-08
3.73498e-08
3.72079e-08
3.70852e-08
3.69821e-08
3.6899e-08
3.68364e-08
3.67945e-08
3.67735e-08
4.45108e-08
4.38113e-08
4.31778e-08
4.26026e-08
4.20785e-08
4.15988e-08
4.11575e-08
4.07493e-08
4.03697e-08
4.00149e-08
3.9682e-08
3.93687e-08
3.90735e-08
3.87952e-08
3.85332e-08
3.82874e-08
3.80578e-08
3.78446e-08
3.76483e-08
3.74695e-08
3.73087e-08
3.71665e-08
3.70435e-08
3.69401e-08
3.68568e-08
3.6794e-08
3.6752e-08
3.6731e-08
4.43938e-08
4.3711e-08
4.30918e-08
4.25288e-08
4.20148e-08
4.15432e-08
4.11082e-08
4.07048e-08
4.03286e-08
3.99761e-08
3.96447e-08
3.93322e-08
3.90373e-08
3.87589e-08
3.84966e-08
3.82502e-08
3.802e-08
3.78063e-08
3.76094e-08
3.74301e-08
3.72688e-08
3.71262e-08
3.70029e-08
3.68992e-08
3.68158e-08
3.67529e-08
3.67108e-08
3.66897e-08
4.42805e-08
4.36141e-08
4.30091e-08
4.24579e-08
4.19537e-08
4.14899e-08
4.10611e-08
4.06622e-08
4.02893e-08
3.99391e-08
3.9609e-08
3.92972e-08
3.90025e-08
3.87239e-08
3.84612e-08
3.82144e-08
3.79836e-08
3.77692e-08
3.75718e-08
3.73919e-08
3.72302e-08
3.70872e-08
3.69635e-08
3.68596e-08
3.6776e-08
3.67129e-08
3.66707e-08
3.66496e-08
4.41713e-08
4.3521e-08
4.29298e-08
4.23903e-08
4.18955e-08
4.14393e-08
4.10163e-08
4.06217e-08
4.02519e-08
3.99038e-08
3.9575e-08
3.92638e-08
3.89691e-08
3.86904e-08
3.84273e-08
3.81798e-08
3.79484e-08
3.77334e-08
3.75354e-08
3.7355e-08
3.71928e-08
3.70494e-08
3.69254e-08
3.68213e-08
3.67375e-08
3.66743e-08
3.6632e-08
3.66108e-08
4.40667e-08
4.34321e-08
4.28543e-08
4.23259e-08
4.18403e-08
4.13913e-08
4.09739e-08
4.05835e-08
4.02166e-08
3.98703e-08
3.95426e-08
3.92319e-08
3.89373e-08
3.86583e-08
3.83947e-08
3.81467e-08
3.79146e-08
3.7699e-08
3.75004e-08
3.73195e-08
3.71568e-08
3.70131e-08
3.68887e-08
3.67844e-08
3.67003e-08
3.6637e-08
3.65947e-08
3.65735e-08
4.39672e-08
4.33477e-08
4.27828e-08
4.22652e-08
4.17883e-08
4.13462e-08
4.0934e-08
4.05475e-08
4.01832e-08
3.98387e-08
3.9512e-08
3.92017e-08
3.8907e-08
3.86277e-08
3.83636e-08
3.8115e-08
3.78822e-08
3.7666e-08
3.74668e-08
3.72854e-08
3.71222e-08
3.69781e-08
3.68535e-08
3.67489e-08
3.66647e-08
3.66012e-08
3.65588e-08
3.65375e-08
4.38729e-08
4.32681e-08
4.27156e-08
4.22082e-08
4.17395e-08
4.1304e-08
4.08967e-08
4.05137e-08
4.0152e-08
3.9809e-08
3.94831e-08
3.91731e-08
3.88783e-08
3.85986e-08
3.83339e-08
3.80847e-08
3.78513e-08
3.76344e-08
3.74347e-08
3.72527e-08
3.70891e-08
3.69446e-08
3.68197e-08
3.67148e-08
3.66305e-08
3.65669e-08
3.65244e-08
3.65031e-08
4.37843e-08
4.31934e-08
4.26527e-08
4.2155e-08
4.16941e-08
4.12646e-08
4.08619e-08
4.04823e-08
4.01228e-08
3.97812e-08
3.94559e-08
3.91461e-08
3.88512e-08
3.8571e-08
3.83058e-08
3.80559e-08
3.78219e-08
3.76044e-08
3.74041e-08
3.72216e-08
3.70576e-08
3.69127e-08
3.67875e-08
3.66824e-08
3.65978e-08
3.65341e-08
3.64915e-08
3.64702e-08
4.37015e-08
4.31239e-08
4.25942e-08
4.21057e-08
4.16521e-08
4.12283e-08
4.08298e-08
4.04532e-08
4.00957e-08
3.97552e-08
3.94306e-08
3.91209e-08
3.88257e-08
3.85451e-08
3.82793e-08
3.80287e-08
3.77941e-08
3.75759e-08
3.7375e-08
3.7192e-08
3.70276e-08
3.68823e-08
3.67568e-08
3.66515e-08
3.65668e-08
3.6503e-08
3.64603e-08
3.6439e-08
4.36247e-08
4.30595e-08
4.25403e-08
4.20603e-08
4.16135e-08
4.11949e-08
4.08003e-08
4.04264e-08
4.00706e-08
3.97312e-08
3.9407e-08
3.90973e-08
3.88018e-08
3.85207e-08
3.82543e-08
3.80031e-08
3.77678e-08
3.7549e-08
3.73475e-08
3.7164e-08
3.69992e-08
3.68536e-08
3.67279e-08
3.66223e-08
3.65375e-08
3.64735e-08
3.64308e-08
3.64094e-08
4.3554e-08
4.30004e-08
4.2491e-08
4.20188e-08
4.15783e-08
4.11645e-08
4.07733e-08
4.04019e-08
4.00477e-08
3.97091e-08
3.93852e-08
3.90754e-08
3.87796e-08
3.8498e-08
3.82309e-08
3.79791e-08
3.77431e-08
3.75237e-08
3.73217e-08
3.71378e-08
3.69725e-08
3.68266e-08
3.67006e-08
3.65949e-08
3.65098e-08
3.64458e-08
3.6403e-08
3.63816e-08
4.34893e-08
4.29466e-08
4.24461e-08
4.19813e-08
4.15464e-08
4.11369e-08
4.07489e-08
4.03796e-08
4.00267e-08
3.96889e-08
3.93652e-08
3.90552e-08
3.8759e-08
3.84768e-08
3.82092e-08
3.79567e-08
3.77201e-08
3.75001e-08
3.72976e-08
3.71132e-08
3.69476e-08
3.68014e-08
3.66751e-08
3.65692e-08
3.6484e-08
3.64199e-08
3.6377e-08
3.63556e-08
4.34307e-08
4.2898e-08
4.24057e-08
4.19475e-08
4.15178e-08
4.11121e-08
4.07269e-08
4.03595e-08
4.00078e-08
3.96705e-08
3.93469e-08
3.90367e-08
3.87401e-08
3.84574e-08
3.81891e-08
3.7936e-08
3.76988e-08
3.74783e-08
3.72752e-08
3.70904e-08
3.69244e-08
3.67779e-08
3.66514e-08
3.65453e-08
3.646e-08
3.63958e-08
3.63529e-08
3.63314e-08
4.33781e-08
4.28545e-08
4.23696e-08
4.19173e-08
4.14923e-08
4.10901e-08
4.07073e-08
4.03415e-08
3.99907e-08
3.96539e-08
3.93303e-08
3.90199e-08
3.87228e-08
3.84395e-08
3.81707e-08
3.79169e-08
3.76792e-08
3.74581e-08
3.72546e-08
3.70694e-08
3.69031e-08
3.67563e-08
3.66296e-08
3.65233e-08
3.64379e-08
3.63736e-08
3.63306e-08
3.63091e-08
4.33314e-08
4.28159e-08
4.23377e-08
4.18908e-08
4.14698e-08
4.10706e-08
4.069e-08
4.03256e-08
3.99756e-08
3.9639e-08
3.93154e-08
3.90047e-08
3.87072e-08
3.84234e-08
3.81539e-08
3.78996e-08
3.76613e-08
3.74398e-08
3.72358e-08
3.70502e-08
3.68836e-08
3.67366e-08
3.66096e-08
3.65032e-08
3.64177e-08
3.63533e-08
3.63103e-08
3.62887e-08
4.32903e-08
4.27821e-08
4.23099e-08
4.18676e-08
4.14502e-08
4.10537e-08
4.06749e-08
4.03116e-08
3.99622e-08
3.96259e-08
3.93022e-08
3.89912e-08
3.86932e-08
3.84089e-08
3.81389e-08
3.7884e-08
3.76452e-08
3.74232e-08
3.72189e-08
3.70329e-08
3.6866e-08
3.67187e-08
3.65916e-08
3.64851e-08
3.63995e-08
3.6335e-08
3.62919e-08
3.62704e-08
4.32547e-08
4.27528e-08
4.22858e-08
4.18476e-08
4.14334e-08
4.10391e-08
4.06619e-08
4.02995e-08
3.99506e-08
3.96144e-08
3.92906e-08
3.89793e-08
3.86809e-08
3.83961e-08
3.81255e-08
3.78702e-08
3.76309e-08
3.74085e-08
3.72038e-08
3.70175e-08
3.68503e-08
3.67029e-08
3.65756e-08
3.64689e-08
3.63832e-08
3.63187e-08
3.62756e-08
3.6254e-08
4.32243e-08
4.2728e-08
4.22654e-08
4.18307e-08
4.14191e-08
4.10268e-08
4.06508e-08
4.02892e-08
3.99407e-08
3.96046e-08
3.92806e-08
3.8969e-08
3.86702e-08
3.83849e-08
3.81139e-08
3.78581e-08
3.76184e-08
3.73956e-08
3.71906e-08
3.7004e-08
3.68366e-08
3.6689e-08
3.65616e-08
3.64548e-08
3.6369e-08
3.63044e-08
3.62613e-08
3.62397e-08
4.3199e-08
4.27074e-08
4.22485e-08
4.18168e-08
4.14073e-08
4.10165e-08
4.06416e-08
4.02807e-08
3.99325e-08
3.95963e-08
3.92722e-08
3.89603e-08
3.86611e-08
3.83754e-08
3.8104e-08
3.78478e-08
3.76077e-08
3.73846e-08
3.71793e-08
3.69925e-08
3.68249e-08
3.66771e-08
3.65496e-08
3.64427e-08
3.63568e-08
3.62922e-08
3.6249e-08
3.62274e-08
4.31785e-08
4.26907e-08
4.22349e-08
4.18055e-08
4.13979e-08
4.10083e-08
4.06343e-08
4.02738e-08
3.99257e-08
3.95896e-08
3.92653e-08
3.89531e-08
3.86536e-08
3.83676e-08
3.80958e-08
3.78393e-08
3.75989e-08
3.73755e-08
3.717e-08
3.6983e-08
3.68152e-08
3.66673e-08
3.65396e-08
3.64327e-08
3.63467e-08
3.62821e-08
3.62389e-08
3.62173e-08
4.31627e-08
4.26779e-08
4.22245e-08
4.17969e-08
4.13906e-08
4.1002e-08
4.06286e-08
4.02684e-08
3.99205e-08
3.95844e-08
3.92599e-08
3.89475e-08
3.86478e-08
3.83614e-08
3.80894e-08
3.78326e-08
3.75919e-08
3.73683e-08
3.71626e-08
3.69754e-08
3.68075e-08
3.66595e-08
3.65318e-08
3.64247e-08
3.63388e-08
3.62741e-08
3.62309e-08
3.62092e-08
4.31514e-08
4.26687e-08
4.22171e-08
4.17908e-08
4.13855e-08
4.09976e-08
4.06245e-08
4.02646e-08
3.99168e-08
3.95806e-08
3.9256e-08
3.89435e-08
3.86435e-08
3.83569e-08
3.80847e-08
3.78277e-08
3.75868e-08
3.73631e-08
3.71572e-08
3.69699e-08
3.68019e-08
3.66538e-08
3.6526e-08
3.64189e-08
3.63329e-08
3.62682e-08
3.6225e-08
3.62033e-08
4.31445e-08
4.26632e-08
4.22125e-08
4.17871e-08
4.13824e-08
4.09949e-08
4.06221e-08
4.02623e-08
3.99145e-08
3.95783e-08
3.92536e-08
3.89409e-08
3.86408e-08
3.83541e-08
3.80817e-08
3.78246e-08
3.75836e-08
3.73597e-08
3.71537e-08
3.69664e-08
3.67983e-08
3.66501e-08
3.65223e-08
3.64152e-08
3.63292e-08
3.62645e-08
3.62212e-08
3.61996e-08
4.31419e-08
4.26611e-08
4.22109e-08
4.17858e-08
4.13813e-08
4.09939e-08
4.06212e-08
4.02615e-08
3.99137e-08
3.95774e-08
3.92527e-08
3.89399e-08
3.86398e-08
3.8353e-08
3.80805e-08
3.78233e-08
3.75823e-08
3.73583e-08
3.71523e-08
3.69649e-08
3.67968e-08
3.66486e-08
3.65208e-08
3.64136e-08
3.63276e-08
3.62629e-08
3.62196e-08
3.6198e-08
4.66428e-08
4.76833e-08
4.88247e-08
5.00688e-08
5.14154e-08
5.28613e-08
5.44008e-08
5.60249e-08
5.77219e-08
5.94769e-08
6.12725e-08
6.30886e-08
6.49032e-08
6.66928e-08
6.84324e-08
7.00966e-08
7.16601e-08
7.30976e-08
7.4385e-08
7.54993e-08
7.64187e-08
7.71226e-08
4.65018e-08
4.75247e-08
4.86475e-08
4.98726e-08
5.11999e-08
5.26273e-08
5.41494e-08
5.57582e-08
5.74426e-08
5.91886e-08
6.09793e-08
6.27956e-08
6.46161e-08
6.64175e-08
6.81755e-08
6.98649e-08
7.14602e-08
7.29362e-08
7.4268e-08
7.54315e-08
7.64032e-08
7.71593e-08
4.63593e-08
4.73641e-08
4.84676e-08
4.96727e-08
5.09801e-08
5.23881e-08
5.3892e-08
5.54846e-08
5.71557e-08
5.88919e-08
6.06773e-08
6.24934e-08
6.43195e-08
6.61331e-08
6.79101e-08
6.96257e-08
7.12546e-08
7.27715e-08
7.41513e-08
7.53697e-08
7.64023e-08
7.72246e-08
4.62158e-08
4.72018e-08
4.82854e-08
4.94699e-08
5.07566e-08
5.21442e-08
5.36291e-08
5.52047e-08
5.68615e-08
5.85872e-08
6.03667e-08
6.21822e-08
6.40138e-08
6.58395e-08
6.76359e-08
6.93786e-08
7.10426e-08
7.26028e-08
7.40344e-08
7.53132e-08
7.64155e-08
7.73183e-08
4.60717e-08
4.70384e-08
4.81015e-08
4.92647e-08
5.05298e-08
5.18964e-08
5.33614e-08
5.49191e-08
5.65608e-08
5.82753e-08
6.00481e-08
6.18624e-08
6.3699e-08
6.55366e-08
6.73526e-08
6.91231e-08
7.08233e-08
7.24288e-08
7.39152e-08
7.52587e-08
7.64372e-08
7.74296e-08
4.59275e-08
4.68745e-08
4.79166e-08
4.90579e-08
5.03007e-08
5.16454e-08
5.30896e-08
5.46285e-08
5.62544e-08
5.79566e-08
5.97219e-08
6.15343e-08
6.33753e-08
6.52246e-08
6.70601e-08
6.88584e-08
7.05956e-08
7.22475e-08
7.37903e-08
7.52012e-08
7.64593e-08
7.75458e-08
4.57839e-08
4.67107e-08
4.77313e-08
4.88501e-08
5.007e-08
5.13921e-08
5.28147e-08
5.43339e-08
5.59429e-08
5.76321e-08
5.93889e-08
6.11985e-08
6.30432e-08
6.49035e-08
6.6758e-08
6.85839e-08
7.0358e-08
7.20565e-08
7.36562e-08
7.51351e-08
7.6473e-08
7.76527e-08
4.56413e-08
4.65477e-08
4.75463e-08
4.86421e-08
4.98386e-08
5.11374e-08
5.25377e-08
5.40363e-08
5.56275e-08
5.73026e-08
5.905e-08
6.08558e-08
6.27032e-08
6.45736e-08
6.64461e-08
6.8299e-08
7.01092e-08
7.18536e-08
7.35095e-08
7.50552e-08
7.64709e-08
7.77406e-08
4.55003e-08
4.63861e-08
4.73625e-08
4.84349e-08
4.96074e-08
5.08822e-08
5.22595e-08
5.37368e-08
5.53092e-08
5.69692e-08
5.87061e-08
6.05069e-08
6.23559e-08
6.42352e-08
6.61247e-08
6.80032e-08
6.98483e-08
7.16374e-08
7.33477e-08
7.49577e-08
7.64471e-08
7.77976e-08
4.53615e-08
4.62266e-08
4.71805e-08
4.82293e-08
4.93774e-08
5.06278e-08
5.19812e-08
5.34364e-08
5.49892e-08
5.66331e-08
5.83584e-08
6.01531e-08
6.20023e-08
6.3889e-08
6.57939e-08
6.76965e-08
6.95749e-08
7.14066e-08
7.31692e-08
7.48409e-08
7.64011e-08
7.78301e-08
4.52256e-08
4.60699e-08
4.70013e-08
4.80262e-08
4.91496e-08
5.0375e-08
5.17042e-08
5.31365e-08
5.46689e-08
5.62956e-08
5.80081e-08
5.97953e-08
6.16433e-08
6.35359e-08
6.54546e-08
6.73793e-08
6.92888e-08
7.11608e-08
7.29731e-08
7.47037e-08
7.63319e-08
7.78394e-08
4.50931e-08
4.59167e-08
4.68256e-08
4.78265e-08
4.8925e-08
5.01252e-08
5.14297e-08
5.28385e-08
5.43495e-08
5.59581e-08
5.76567e-08
5.94351e-08
6.12803e-08
6.3177e-08
6.51075e-08
6.70523e-08
6.89905e-08
7.09002e-08
7.27591e-08
7.45452e-08
7.62367e-08
7.78124e-08
4.49645e-08
4.57677e-08
4.66542e-08
4.76312e-08
4.87047e-08
4.98795e-08
5.11588e-08
5.25436e-08
5.40327e-08
5.56222e-08
5.73057e-08
5.90739e-08
6.09148e-08
6.28139e-08
6.47541e-08
6.67165e-08
6.86808e-08
7.06252e-08
7.25277e-08
7.43659e-08
7.6118e-08
7.77621e-08
4.48405e-08
4.56234e-08
4.64878e-08
4.74411e-08
4.84897e-08
4.9639e-08
5.0893e-08
5.22533e-08
5.37198e-08
5.52895e-08
5.69569e-08
5.87136e-08
6.05485e-08
6.2448e-08
6.43957e-08
6.63734e-08
6.8361e-08
7.03371e-08
7.22797e-08
7.41665e-08
7.5976e-08
7.76884e-08
4.47215e-08
4.54847e-08
4.63273e-08
4.72571e-08
4.8281e-08
4.94049e-08
5.06334e-08
5.19691e-08
5.34125e-08
5.49616e-08
5.66119e-08
5.83558e-08
6.01833e-08
6.20813e-08
6.40344e-08
6.60248e-08
6.80327e-08
7.00371e-08
7.20161e-08
7.39471e-08
7.58082e-08
7.75779e-08
4.4608e-08
4.53519e-08
4.61732e-08
4.708e-08
4.80795e-08
4.91783e-08
5.03814e-08
5.16923e-08
5.31123e-08
5.46403e-08
5.62725e-08
5.80026e-08
5.98211e-08
6.17159e-08
6.36721e-08
6.56726e-08
6.76979e-08
6.97273e-08
7.17388e-08
7.37097e-08
7.56175e-08
7.74406e-08
4.45003e-08
4.52256e-08
4.60263e-08
4.69105e-08
4.78862e-08
4.89602e-08
5.01382e-08
5.14244e-08
5.28208e-08
5.43272e-08
5.59408e-08
5.76559e-08
5.94641e-08
6.13539e-08
6.33112e-08
6.53192e-08
6.7359e-08
6.941e-08
7.14501e-08
7.34565e-08
7.54062e-08
7.72763e-08
4.43989e-08
4.51062e-08
4.58869e-08
4.67495e-08
4.77019e-08
4.87516e-08
4.99049e-08
5.11665e-08
5.25394e-08
5.4024e-08
5.56184e-08
5.73178e-08
5.91144e-08
6.09977e-08
6.2954e-08
6.49672e-08
6.70187e-08
6.90879e-08
7.1153e-08
7.31907e-08
7.51776e-08
7.70893e-08
4.43039e-08
4.49942e-08
4.57557e-08
4.65973e-08
4.75273e-08
4.85534e-08
4.96825e-08
5.09201e-08
5.22695e-08
5.37323e-08
5.53072e-08
5.69901e-08
5.87743e-08
6.06496e-08
6.26031e-08
6.46192e-08
6.66797e-08
6.87641e-08
7.08505e-08
7.29157e-08
7.49364e-08
7.68902e-08
4.42157e-08
4.48897e-08
4.5633e-08
4.64546e-08
4.7363e-08
4.83664e-08
4.94721e-08
5.06861e-08
5.20126e-08
5.34537e-08
5.50089e-08
5.6675e-08
5.84458e-08
6.03119e-08
6.22611e-08
6.42781e-08
6.6345e-08
6.84416e-08
7.05459e-08
7.26345e-08
7.46833e-08
7.66679e-08
4.41342e-08
4.47929e-08
4.55191e-08
4.63216e-08
4.72095e-08
4.81912e-08
4.92744e-08
5.04657e-08
5.17698e-08
5.31896e-08
5.47252e-08
5.63742e-08
5.81311e-08
5.99872e-08
6.19306e-08
6.39467e-08
6.60178e-08
6.81238e-08
7.02428e-08
7.23511e-08
7.4424e-08
7.6436e-08
4.40596e-08
4.47041e-08
4.54141e-08
4.61988e-08
4.70673e-08
4.80284e-08
4.90901e-08
5.02596e-08
5.15422e-08
5.29412e-08
5.44577e-08
5.60896e-08
5.78323e-08
5.96775e-08
6.16141e-08
6.36278e-08
6.57011e-08
6.78142e-08
6.99451e-08
7.207e-08
7.41638e-08
7.62006e-08
4.39918e-08
4.46232e-08
4.53183e-08
4.60864e-08
4.69367e-08
4.78784e-08
4.89199e-08
5.00687e-08
5.13307e-08
5.27098e-08
5.42076e-08
5.58228e-08
5.75512e-08
5.93852e-08
6.13142e-08
6.33241e-08
6.53979e-08
6.7516e-08
6.96563e-08
7.1795e-08
7.39071e-08
7.59669e-08
4.39309e-08
4.45502e-08
4.52316e-08
4.59843e-08
4.68178e-08
4.77415e-08
4.87642e-08
4.98936e-08
5.11362e-08
5.24964e-08
5.39763e-08
5.55753e-08
5.72895e-08
5.91122e-08
6.1033e-08
6.30383e-08
6.51113e-08
6.72325e-08
6.93799e-08
7.15297e-08
7.36568e-08
7.57363e-08
4.38767e-08
4.4485e-08
4.51539e-08
4.58927e-08
4.67109e-08
4.7618e-08
4.86233e-08
4.97348e-08
5.09593e-08
5.23018e-08
5.37648e-08
5.53483e-08
5.7049e-08
5.88605e-08
6.07728e-08
6.27728e-08
6.48439e-08
6.69668e-08
6.91193e-08
7.12774e-08
7.34155e-08
7.55064e-08
4.38289e-08
4.44276e-08
4.50853e-08
4.58114e-08
4.66158e-08
4.7508e-08
4.84974e-08
4.95926e-08
5.08006e-08
5.21267e-08
5.35741e-08
5.51431e-08
5.6831e-08
5.86316e-08
6.05356e-08
6.25299e-08
6.45984e-08
6.67217e-08
6.88778e-08
7.10425e-08
7.31896e-08
7.52919e-08
4.37876e-08
4.43776e-08
4.50254e-08
4.57405e-08
4.65325e-08
4.74115e-08
4.83868e-08
4.94673e-08
5.06604e-08
5.19718e-08
5.3405e-08
5.49607e-08
5.66366e-08
5.84271e-08
6.0323e-08
6.23117e-08
6.43771e-08
6.65001e-08
6.86586e-08
7.08284e-08
7.29831e-08
7.50955e-08
4.37524e-08
4.4335e-08
4.49743e-08
4.56797e-08
4.64611e-08
4.73284e-08
4.82914e-08
4.9359e-08
5.0539e-08
5.18374e-08
5.3258e-08
5.48019e-08
5.64671e-08
5.82483e-08
6.01367e-08
6.212e-08
6.41822e-08
6.63043e-08
6.84644e-08
7.06381e-08
7.27991e-08
7.49193e-08
4.37231e-08
4.42995e-08
4.49316e-08
4.56289e-08
4.64012e-08
4.72587e-08
4.82112e-08
4.92679e-08
5.04367e-08
5.17239e-08
5.31336e-08
5.46672e-08
5.63231e-08
5.80962e-08
5.9978e-08
6.19562e-08
6.40153e-08
6.61363e-08
6.82973e-08
7.0474e-08
7.26408e-08
7.47723e-08
4.36996e-08
4.42709e-08
4.48972e-08
4.55879e-08
4.63529e-08
4.72023e-08
4.81463e-08
4.91939e-08
5.03535e-08
5.16316e-08
5.30323e-08
5.45574e-08
5.62055e-08
5.79717e-08
5.98478e-08
6.18217e-08
6.3878e-08
6.59978e-08
6.81592e-08
7.03378e-08
7.25068e-08
7.46371e-08
4.36816e-08
4.42491e-08
4.48709e-08
4.55565e-08
4.63158e-08
4.71591e-08
4.80964e-08
4.91372e-08
5.02896e-08
5.15605e-08
5.29542e-08
5.44727e-08
5.61146e-08
5.78755e-08
5.97471e-08
6.17175e-08
6.37715e-08
6.58902e-08
6.80518e-08
7.0232e-08
7.24039e-08
7.45389e-08
4.36691e-08
4.42339e-08
4.48526e-08
4.55346e-08
4.629e-08
4.7129e-08
4.80617e-08
4.90975e-08
5.0245e-08
5.15109e-08
5.28997e-08
5.44134e-08
5.60511e-08
5.78081e-08
5.96764e-08
6.16444e-08
6.36966e-08
6.58145e-08
6.79764e-08
7.01579e-08
7.23329e-08
7.44736e-08
4.36619e-08
4.42252e-08
4.48421e-08
4.55221e-08
4.62753e-08
4.71118e-08
4.80419e-08
4.9075e-08
5.02197e-08
5.14827e-08
5.28687e-08
5.43798e-08
5.6015e-08
5.77698e-08
5.96362e-08
6.16027e-08
6.36539e-08
6.57713e-08
6.79333e-08
7.01157e-08
7.2293e-08
7.4439e-08
3.71712e-08
3.71919e-08
3.72331e-08
3.72948e-08
3.73764e-08
3.74776e-08
3.7598e-08
3.7737e-08
3.78941e-08
3.80688e-08
3.82606e-08
3.84694e-08
3.86951e-08
3.8938e-08
3.91988e-08
3.94786e-08
3.97792e-08
4.01031e-08
4.04534e-08
4.08341e-08
4.12501e-08
4.17069e-08
4.2211e-08
4.27695e-08
4.33898e-08
4.40797e-08
4.48471e-08
4.56992e-08
3.71218e-08
3.71425e-08
3.71838e-08
3.72455e-08
3.73273e-08
3.74288e-08
3.75494e-08
3.76887e-08
3.78461e-08
3.80212e-08
3.82134e-08
3.84226e-08
3.86486e-08
3.88917e-08
3.91525e-08
3.9432e-08
3.9732e-08
4.00547e-08
4.04031e-08
4.0781e-08
4.11932e-08
4.1645e-08
4.21427e-08
4.26933e-08
4.3304e-08
4.39827e-08
4.4737e-08
4.55745e-08
3.70728e-08
3.70936e-08
3.7135e-08
3.71969e-08
3.72788e-08
3.73805e-08
3.75014e-08
3.7641e-08
3.77988e-08
3.79743e-08
3.81669e-08
3.83765e-08
3.86029e-08
3.88462e-08
3.9107e-08
3.93863e-08
3.96856e-08
4.00071e-08
4.03536e-08
4.07287e-08
4.11371e-08
4.15838e-08
4.2075e-08
4.26175e-08
4.32184e-08
4.38855e-08
4.46265e-08
4.54488e-08
3.70246e-08
3.70454e-08
3.70868e-08
3.71488e-08
3.72309e-08
3.73328e-08
3.7454e-08
3.7594e-08
3.77521e-08
3.7928e-08
3.81212e-08
3.83312e-08
3.85579e-08
3.88015e-08
3.90624e-08
3.93415e-08
3.96402e-08
3.99604e-08
4.0305e-08
4.06774e-08
4.10818e-08
4.15235e-08
4.20081e-08
4.25423e-08
4.31333e-08
4.37886e-08
4.45158e-08
4.53225e-08
3.6977e-08
3.69978e-08
3.70394e-08
3.71015e-08
3.71838e-08
3.72859e-08
3.74074e-08
3.75477e-08
3.77063e-08
3.78826e-08
3.80762e-08
3.82867e-08
3.85138e-08
3.87577e-08
3.90187e-08
3.92976e-08
3.95957e-08
3.99148e-08
4.02575e-08
4.06271e-08
4.10277e-08
4.14641e-08
4.19421e-08
4.2468e-08
4.30489e-08
4.36921e-08
4.44053e-08
4.51961e-08
3.69302e-08
3.6951e-08
3.69927e-08
3.70549e-08
3.71374e-08
3.72398e-08
3.73615e-08
3.75022e-08
3.76612e-08
3.7838e-08
3.80321e-08
3.8243e-08
3.84706e-08
3.87149e-08
3.8976e-08
3.92548e-08
3.95523e-08
3.98703e-08
4.02112e-08
4.0578e-08
4.09747e-08
4.1406e-08
4.18773e-08
4.23948e-08
4.29654e-08
4.35964e-08
4.42955e-08
4.50701e-08
3.68842e-08
3.69051e-08
3.69468e-08
3.70092e-08
3.70919e-08
3.71945e-08
3.73166e-08
3.74576e-08
3.7617e-08
3.77943e-08
3.79889e-08
3.82004e-08
3.84284e-08
3.8673e-08
3.89344e-08
3.9213e-08
3.951e-08
3.9827e-08
4.0166e-08
4.05302e-08
4.09231e-08
4.13492e-08
4.18138e-08
4.23229e-08
4.28832e-08
4.3502e-08
4.41866e-08
4.49448e-08
3.68391e-08
3.68601e-08
3.69019e-08
3.69644e-08
3.70473e-08
3.71501e-08
3.72725e-08
3.74139e-08
3.75738e-08
3.77515e-08
3.79467e-08
3.81587e-08
3.83873e-08
3.86323e-08
3.88938e-08
3.91724e-08
3.9469e-08
3.97849e-08
4.01222e-08
4.04837e-08
4.08729e-08
4.12939e-08
4.17519e-08
4.22526e-08
4.28026e-08
4.3409e-08
4.40792e-08
4.48208e-08
3.67951e-08
3.68161e-08
3.6858e-08
3.69206e-08
3.70037e-08
3.71068e-08
3.72295e-08
3.73713e-08
3.75316e-08
3.77098e-08
3.79055e-08
3.81181e-08
3.83472e-08
3.85926e-08
3.88544e-08
3.9133e-08
3.94292e-08
3.97441e-08
4.00798e-08
4.04388e-08
4.08242e-08
4.12402e-08
4.16917e-08
4.21841e-08
4.27239e-08
4.33179e-08
4.39736e-08
4.46985e-08
3.67521e-08
3.67731e-08
3.68151e-08
3.68779e-08
3.69611e-08
3.70645e-08
3.71875e-08
3.73297e-08
3.74904e-08
3.76692e-08
3.78654e-08
3.80786e-08
3.83082e-08
3.85542e-08
3.88163e-08
3.90949e-08
3.93907e-08
3.97048e-08
4.00389e-08
4.03954e-08
4.07773e-08
4.11884e-08
4.16334e-08
4.21176e-08
4.26472e-08
4.3229e-08
4.38703e-08
4.45786e-08
3.67102e-08
3.67313e-08
3.67734e-08
3.68363e-08
3.69197e-08
3.70233e-08
3.71467e-08
3.72892e-08
3.74505e-08
3.76298e-08
3.78265e-08
3.80403e-08
3.82705e-08
3.85169e-08
3.87794e-08
3.90581e-08
3.93536e-08
3.96669e-08
3.99996e-08
4.03537e-08
4.07321e-08
4.11385e-08
4.15772e-08
4.20534e-08
4.2573e-08
4.31427e-08
4.37696e-08
4.44614e-08
3.66695e-08
3.66907e-08
3.67328e-08
3.67959e-08
3.68795e-08
3.69834e-08
3.7107e-08
3.725e-08
3.74117e-08
3.75915e-08
3.77889e-08
3.80032e-08
3.8234e-08
3.8481e-08
3.87438e-08
3.90227e-08
3.9318e-08
3.96306e-08
3.99619e-08
4.03137e-08
4.06889e-08
4.10907e-08
4.15232e-08
4.19916e-08
4.25014e-08
4.30593e-08
4.36721e-08
4.43475e-08
3.66301e-08
3.66513e-08
3.66936e-08
3.67568e-08
3.68406e-08
3.69447e-08
3.70687e-08
3.7212e-08
3.73741e-08
3.75545e-08
3.77524e-08
3.79674e-08
3.81988e-08
3.84463e-08
3.87096e-08
3.89887e-08
3.92839e-08
3.95959e-08
3.99259e-08
4.02756e-08
4.06476e-08
4.1045e-08
4.14717e-08
4.19325e-08
4.24328e-08
4.2979e-08
4.3578e-08
4.42373e-08
3.65921e-08
3.66133e-08
3.66557e-08
3.6719e-08
3.6803e-08
3.69073e-08
3.70316e-08
3.71753e-08
3.73379e-08
3.75188e-08
3.77174e-08
3.79329e-08
3.8165e-08
3.84131e-08
3.86768e-08
3.89561e-08
3.92512e-08
3.95627e-08
3.98916e-08
4.02394e-08
4.06085e-08
4.10017e-08
4.14227e-08
4.18762e-08
4.23673e-08
4.29022e-08
4.34878e-08
4.41313e-08
3.65555e-08
3.65767e-08
3.66191e-08
3.66826e-08
3.67668e-08
3.68714e-08
3.6996e-08
3.71401e-08
3.73031e-08
3.74845e-08
3.76836e-08
3.78999e-08
3.81325e-08
3.83812e-08
3.86454e-08
3.89251e-08
3.92202e-08
3.95312e-08
3.98591e-08
4.02052e-08
4.05715e-08
4.09607e-08
4.13764e-08
4.18229e-08
4.23052e-08
4.28292e-08
4.34017e-08
4.40299e-08
3.65203e-08
3.65416e-08
3.65841e-08
3.66477e-08
3.6732e-08
3.68369e-08
3.69618e-08
3.71062e-08
3.72697e-08
3.74516e-08
3.76514e-08
3.78682e-08
3.81015e-08
3.83508e-08
3.86156e-08
3.88956e-08
3.91908e-08
3.95015e-08
3.98284e-08
4.01729e-08
4.05366e-08
4.09222e-08
4.13329e-08
4.17727e-08
4.22465e-08
4.27601e-08
4.332e-08
4.39334e-08
3.64866e-08
3.6508e-08
3.65506e-08
3.66143e-08
3.66988e-08
3.68039e-08
3.6929e-08
3.70739e-08
3.72378e-08
3.74203e-08
3.76205e-08
3.7838e-08
3.8072e-08
3.83219e-08
3.85872e-08
3.88676e-08
3.91629e-08
3.94734e-08
3.97996e-08
4.01426e-08
4.0504e-08
4.08862e-08
4.12921e-08
4.17256e-08
4.21915e-08
4.26952e-08
4.3243e-08
4.38422e-08
3.64546e-08
3.6476e-08
3.65186e-08
3.65824e-08
3.66671e-08
3.67724e-08
3.68979e-08
3.70431e-08
3.72074e-08
3.73904e-08
3.75912e-08
3.78093e-08
3.8044e-08
3.82945e-08
3.85604e-08
3.88412e-08
3.91368e-08
3.94471e-08
3.97727e-08
4.01144e-08
4.04737e-08
4.08527e-08
4.12542e-08
4.16819e-08
4.21402e-08
4.26345e-08
4.31709e-08
4.37565e-08
3.64242e-08
3.64456e-08
3.64883e-08
3.65523e-08
3.66371e-08
3.67426e-08
3.68684e-08
3.70139e-08
3.71787e-08
3.73621e-08
3.75635e-08
3.77822e-08
3.80175e-08
3.82687e-08
3.85351e-08
3.88164e-08
3.91122e-08
3.94225e-08
3.97476e-08
4.00882e-08
4.04456e-08
4.08217e-08
4.12192e-08
4.16414e-08
4.20927e-08
4.25781e-08
4.31038e-08
4.36765e-08
3.63955e-08
3.6417e-08
3.64598e-08
3.65238e-08
3.66088e-08
3.67145e-08
3.68405e-08
3.69863e-08
3.71515e-08
3.73354e-08
3.75374e-08
3.77567e-08
3.79926e-08
3.82444e-08
3.85115e-08
3.87933e-08
3.90894e-08
3.93997e-08
3.97243e-08
4.0064e-08
4.04197e-08
4.07932e-08
4.1187e-08
4.16042e-08
4.2049e-08
4.25262e-08
4.30418e-08
4.36024e-08
3.63686e-08
3.63901e-08
3.64329e-08
3.64971e-08
3.65822e-08
3.66881e-08
3.68143e-08
3.69605e-08
3.71261e-08
3.73104e-08
3.75129e-08
3.77327e-08
3.79693e-08
3.82217e-08
3.84894e-08
3.87717e-08
3.90682e-08
3.93786e-08
3.97029e-08
4.00418e-08
4.0396e-08
4.07672e-08
4.11577e-08
4.15703e-08
4.2009e-08
4.24787e-08
4.29848e-08
4.35342e-08
3.63435e-08
3.6365e-08
3.64079e-08
3.64721e-08
3.65574e-08
3.66635e-08
3.679e-08
3.69364e-08
3.71023e-08
3.72871e-08
3.74901e-08
3.77105e-08
3.79476e-08
3.82007e-08
3.8469e-08
3.87518e-08
3.90487e-08
3.93592e-08
3.96834e-08
4.00216e-08
4.03745e-08
4.07437e-08
4.11311e-08
4.15396e-08
4.19729e-08
4.24355e-08
4.2933e-08
4.34719e-08
3.63203e-08
3.63418e-08
3.63848e-08
3.6449e-08
3.65345e-08
3.66407e-08
3.67674e-08
3.69141e-08
3.70804e-08
3.72656e-08
3.7469e-08
3.76899e-08
3.79277e-08
3.81813e-08
3.84502e-08
3.87336e-08
3.90308e-08
3.93415e-08
3.96656e-08
4.00033e-08
4.03551e-08
4.07225e-08
4.11072e-08
4.1512e-08
4.19403e-08
4.23966e-08
4.28862e-08
4.34156e-08
3.62989e-08
3.63205e-08
3.63635e-08
3.64279e-08
3.65134e-08
3.66198e-08
3.67467e-08
3.68937e-08
3.70602e-08
3.72458e-08
3.74497e-08
3.76711e-08
3.79094e-08
3.81636e-08
3.84331e-08
3.87169e-08
3.90146e-08
3.93256e-08
3.96496e-08
3.99868e-08
4.03378e-08
4.07036e-08
4.1086e-08
4.14875e-08
4.19113e-08
4.23619e-08
4.28444e-08
4.3365e-08
3.62795e-08
3.63011e-08
3.63442e-08
3.64086e-08
3.64942e-08
3.66008e-08
3.67279e-08
3.68751e-08
3.70419e-08
3.72278e-08
3.74321e-08
3.7654e-08
3.78928e-08
3.81476e-08
3.84176e-08
3.87019e-08
3.9e-08
3.93112e-08
3.96353e-08
3.99722e-08
4.03225e-08
4.06869e-08
4.10673e-08
4.14658e-08
4.18858e-08
4.23312e-08
4.28073e-08
4.33201e-08
3.62622e-08
3.62837e-08
3.63268e-08
3.63914e-08
3.64771e-08
3.65837e-08
3.6711e-08
3.68584e-08
3.70255e-08
3.72117e-08
3.74164e-08
3.76387e-08
3.7878e-08
3.81333e-08
3.84037e-08
3.86886e-08
3.89871e-08
3.92986e-08
3.96227e-08
3.99594e-08
4.0309e-08
4.06724e-08
4.1051e-08
4.1447e-08
4.18635e-08
4.23045e-08
4.27749e-08
4.32807e-08
3.62468e-08
3.62684e-08
3.63115e-08
3.63761e-08
3.64619e-08
3.65686e-08
3.6696e-08
3.68437e-08
3.7011e-08
3.71975e-08
3.74025e-08
3.76252e-08
3.78649e-08
3.81206e-08
3.83916e-08
3.86769e-08
3.89757e-08
3.92875e-08
3.96117e-08
3.99483e-08
4.02974e-08
4.06598e-08
4.10369e-08
4.14308e-08
4.18443e-08
4.22814e-08
4.27469e-08
4.32466e-08
3.62335e-08
3.62551e-08
3.62983e-08
3.63629e-08
3.64487e-08
3.65556e-08
3.66831e-08
3.68309e-08
3.69984e-08
3.71852e-08
3.73905e-08
3.76135e-08
3.78536e-08
3.81097e-08
3.83811e-08
3.86667e-08
3.89659e-08
3.9278e-08
3.96023e-08
3.99388e-08
4.02875e-08
4.06492e-08
4.1025e-08
4.14171e-08
4.18281e-08
4.22619e-08
4.27231e-08
4.32177e-08
3.62222e-08
3.62439e-08
3.62871e-08
3.63517e-08
3.64376e-08
3.65446e-08
3.66722e-08
3.68201e-08
3.69878e-08
3.71748e-08
3.73803e-08
3.76037e-08
3.7844e-08
3.81005e-08
3.83722e-08
3.86582e-08
3.89578e-08
3.927e-08
3.95945e-08
3.99309e-08
4.02793e-08
4.06404e-08
4.10152e-08
4.14057e-08
4.18147e-08
4.22457e-08
4.27035e-08
4.31937e-08
3.62131e-08
3.62347e-08
3.6278e-08
3.63426e-08
3.64286e-08
3.65356e-08
3.66633e-08
3.68114e-08
3.69792e-08
3.71664e-08
3.73721e-08
3.75957e-08
3.78363e-08
3.8093e-08
3.8365e-08
3.86514e-08
3.89511e-08
3.92636e-08
3.95882e-08
3.99245e-08
4.02727e-08
4.06333e-08
4.10073e-08
4.13967e-08
4.1804e-08
4.22328e-08
4.26877e-08
4.31744e-08
3.62061e-08
3.62278e-08
3.6271e-08
3.63357e-08
3.64217e-08
3.65287e-08
3.66565e-08
3.68046e-08
3.69726e-08
3.71599e-08
3.73657e-08
3.75895e-08
3.78303e-08
3.80873e-08
3.83595e-08
3.86461e-08
3.8946e-08
3.92587e-08
3.95833e-08
3.99196e-08
4.02677e-08
4.06279e-08
4.10013e-08
4.13898e-08
4.17958e-08
4.2223e-08
4.26757e-08
4.31597e-08
3.62012e-08
3.62229e-08
3.62661e-08
3.63309e-08
3.64169e-08
3.6524e-08
3.66518e-08
3.68e-08
3.6968e-08
3.71554e-08
3.73613e-08
3.75852e-08
3.78262e-08
3.80833e-08
3.83557e-08
3.86424e-08
3.89425e-08
3.92552e-08
3.95799e-08
3.99162e-08
4.02641e-08
4.06241e-08
4.09971e-08
4.13849e-08
4.17901e-08
4.22161e-08
4.26673e-08
4.31495e-08
3.61985e-08
3.62202e-08
3.62634e-08
3.63282e-08
3.64142e-08
3.65213e-08
3.66492e-08
3.67974e-08
3.69654e-08
3.71528e-08
3.73589e-08
3.75828e-08
3.78238e-08
3.8081e-08
3.83535e-08
3.86403e-08
3.89404e-08
3.92532e-08
3.95779e-08
3.99142e-08
4.02621e-08
4.06219e-08
4.09947e-08
4.13821e-08
4.17868e-08
4.22121e-08
4.26625e-08
4.31435e-08
7.69247e-08
7.69928e-08
7.70468e-08
7.70782e-08
7.70937e-08
7.71046e-08
7.65316e-08
7.65257e-08
7.65176e-08
7.65e-08
7.64739e-08
7.64445e-08
7.59021e-08
7.584e-08
7.57791e-08
7.57142e-08
7.56442e-08
7.55714e-08
7.505e-08
7.49435e-08
7.4838e-08
7.47299e-08
7.46177e-08
7.45022e-08
7.39936e-08
7.3851e-08
7.37079e-08
7.35617e-08
7.34112e-08
7.32561e-08
7.27538e-08
7.25817e-08
7.24073e-08
7.22286e-08
7.20446e-08
7.18549e-08
7.13537e-08
7.1158e-08
7.09581e-08
7.07526e-08
7.05408e-08
7.03219e-08
6.98182e-08
6.96042e-08
6.93844e-08
6.91579e-08
6.89238e-08
6.86818e-08
6.81733e-08
6.7946e-08
6.77117e-08
6.74696e-08
6.72192e-08
6.696e-08
6.64457e-08
6.62099e-08
6.59661e-08
6.57138e-08
6.54526e-08
6.51821e-08
6.46622e-08
6.44222e-08
6.41737e-08
6.39162e-08
6.36494e-08
6.33732e-08
6.28489e-08
6.26088e-08
6.23598e-08
6.21017e-08
6.18343e-08
6.15576e-08
6.10309e-08
6.07942e-08
6.05487e-08
6.02941e-08
6.00304e-08
5.97577e-08
5.92314e-08
5.90013e-08
5.87626e-08
5.85152e-08
5.8259e-08
5.79942e-08
5.74718e-08
5.72509e-08
5.70217e-08
5.67844e-08
5.65388e-08
5.62853e-08
5.57704e-08
5.55608e-08
5.53435e-08
5.51186e-08
5.48862e-08
5.46466e-08
5.41431e-08
5.39463e-08
5.37425e-08
5.35318e-08
5.33144e-08
5.30905e-08
5.26023e-08
5.24193e-08
5.22302e-08
5.20349e-08
5.18337e-08
5.16268e-08
5.11573e-08
5.09888e-08
5.08148e-08
5.06355e-08
5.04511e-08
5.02618e-08
4.98144e-08
4.96604e-08
4.95017e-08
4.93384e-08
4.91709e-08
4.89993e-08
4.85767e-08
4.84368e-08
4.8293e-08
4.81455e-08
4.79944e-08
4.784e-08
4.74444e-08
4.73181e-08
4.71885e-08
4.70559e-08
4.69205e-08
4.67825e-08
4.58232e-08
4.49567e-08
4.41767e-08
4.34758e-08
4.28462e-08
4.228e-08
4.17696e-08
4.13078e-08
4.08881e-08
4.05047e-08
4.01525e-08
3.98274e-08
3.9526e-08
3.92459e-08
3.89851e-08
3.87424e-08
3.8517e-08
3.83086e-08
3.81171e-08
3.79428e-08
3.7786e-08
3.76473e-08
3.75272e-08
3.74261e-08
3.73447e-08
3.72832e-08
3.7242e-08
3.72213e-08
4.59459e-08
4.50657e-08
4.42734e-08
4.35618e-08
4.29231e-08
4.23494e-08
4.18329e-08
4.13664e-08
4.0943e-08
4.05568e-08
4.02027e-08
3.98764e-08
3.95743e-08
3.92939e-08
3.9033e-08
3.87905e-08
3.85653e-08
3.83572e-08
3.81661e-08
3.79921e-08
3.78357e-08
3.76973e-08
3.75774e-08
3.74765e-08
3.73951e-08
3.73337e-08
3.72926e-08
3.7272e-08
4.60668e-08
4.51733e-08
4.43692e-08
4.36474e-08
4.29999e-08
4.24189e-08
4.18965e-08
4.14253e-08
4.09983e-08
4.06095e-08
4.02535e-08
3.9926e-08
3.96232e-08
3.93424e-08
3.90815e-08
3.88391e-08
3.86142e-08
3.84064e-08
3.82156e-08
3.80419e-08
3.78858e-08
3.77476e-08
3.76279e-08
3.75272e-08
3.7446e-08
3.73847e-08
3.73436e-08
3.7323e-08
4.61855e-08
4.52793e-08
4.44639e-08
4.37322e-08
4.30764e-08
4.24884e-08
4.19603e-08
4.14845e-08
4.1054e-08
4.06626e-08
4.03049e-08
3.99761e-08
3.96726e-08
3.93914e-08
3.91305e-08
3.88881e-08
3.86634e-08
3.84559e-08
3.82654e-08
3.8092e-08
3.79361e-08
3.77982e-08
3.76787e-08
3.75782e-08
3.74971e-08
3.74358e-08
3.73948e-08
3.73743e-08
4.63018e-08
4.53835e-08
4.45573e-08
4.38162e-08
4.31523e-08
4.25576e-08
4.2024e-08
4.15438e-08
4.111e-08
4.07161e-08
4.03566e-08
4.00266e-08
3.97224e-08
3.94409e-08
3.91798e-08
3.89375e-08
3.8713e-08
3.85057e-08
3.83155e-08
3.81424e-08
3.79868e-08
3.7849e-08
3.77297e-08
3.76293e-08
3.75483e-08
3.74872e-08
3.74462e-08
3.74257e-08
4.64155e-08
4.54857e-08
4.46493e-08
4.38991e-08
4.32275e-08
4.26264e-08
4.20875e-08
4.16032e-08
4.11662e-08
4.07699e-08
4.04086e-08
4.00775e-08
3.97726e-08
3.94907e-08
3.92295e-08
3.89872e-08
3.87629e-08
3.85558e-08
3.83658e-08
3.81929e-08
3.80375e-08
3.79e-08
3.77808e-08
3.76806e-08
3.75997e-08
3.75386e-08
3.74977e-08
3.74772e-08
8.07386e-08
8.07335e-08
8.07235e-08
8.07083e-08
8.0688e-08
8.06625e-08
8.06317e-08
8.05956e-08
8.0554e-08
8.05069e-08
8.0454e-08
8.03953e-08
8.03306e-08
8.02598e-08
8.01826e-08
8.00989e-08
8.00085e-08
7.99114e-08
7.98073e-08
7.96961e-08
7.95779e-08
7.94525e-08
7.932e-08
7.91806e-08
7.90344e-08
7.88818e-08
7.87232e-08
7.85593e-08
7.83909e-08
7.8219e-08
7.80449e-08
7.78703e-08
7.76972e-08
7.7528e-08
7.73659e-08
7.72149e-08
7.70802e-08
7.69689e-08
7.68916e-08
7.68657e-08
8.04892e-08
8.04842e-08
8.04741e-08
8.0459e-08
8.04388e-08
8.04133e-08
8.03827e-08
8.03466e-08
8.03052e-08
8.02582e-08
8.02055e-08
8.0147e-08
8.00825e-08
8.00118e-08
7.99349e-08
7.98515e-08
7.97614e-08
7.96646e-08
7.95608e-08
7.945e-08
7.93321e-08
7.92071e-08
7.9075e-08
7.8936e-08
7.87901e-08
7.86379e-08
7.84796e-08
7.83159e-08
7.81476e-08
7.79757e-08
7.78014e-08
7.76262e-08
7.74522e-08
7.72816e-08
7.71173e-08
7.69629e-08
7.68229e-08
7.67029e-08
7.66098e-08
7.65514e-08
7.99948e-08
7.99898e-08
7.99798e-08
7.99648e-08
7.99446e-08
7.99193e-08
7.98888e-08
7.9853e-08
7.98118e-08
7.97651e-08
7.97127e-08
7.96546e-08
7.95905e-08
7.95203e-08
7.94438e-08
7.93609e-08
7.92715e-08
7.91752e-08
7.90721e-08
7.8962e-08
7.88449e-08
7.87206e-08
7.85893e-08
7.8451e-08
7.83059e-08
7.81543e-08
7.79966e-08
7.78334e-08
7.76653e-08
7.74934e-08
7.73187e-08
7.71427e-08
7.6967e-08
7.67939e-08
7.66256e-08
7.64652e-08
7.63162e-08
7.61823e-08
7.60675e-08
7.59745e-08
7.92639e-08
7.92589e-08
7.9249e-08
7.92341e-08
7.92141e-08
7.9189e-08
7.91588e-08
7.91233e-08
7.90824e-08
7.90361e-08
7.89842e-08
7.89266e-08
7.88631e-08
7.87936e-08
7.87178e-08
7.86357e-08
7.85471e-08
7.84518e-08
7.83497e-08
7.82407e-08
7.81246e-08
7.80015e-08
7.78713e-08
7.77341e-08
7.75901e-08
7.74396e-08
7.72828e-08
7.71203e-08
7.69527e-08
7.67809e-08
7.66058e-08
7.64287e-08
7.62511e-08
7.60746e-08
7.59013e-08
7.57335e-08
7.55736e-08
7.5424e-08
7.52869e-08
7.51628e-08
7.83089e-08
7.8304e-08
7.82941e-08
7.82794e-08
7.82596e-08
7.82348e-08
7.82049e-08
7.81698e-08
7.81295e-08
7.80837e-08
7.80324e-08
7.79755e-08
7.79128e-08
7.78441e-08
7.77693e-08
7.76883e-08
7.76008e-08
7.75068e-08
7.7406e-08
7.72983e-08
7.71837e-08
7.70621e-08
7.69334e-08
7.67978e-08
7.66554e-08
7.65062e-08
7.63508e-08
7.61894e-08
7.60226e-08
7.58511e-08
7.56757e-08
7.54976e-08
7.53178e-08
7.51379e-08
7.49592e-08
7.47835e-08
7.46125e-08
7.44476e-08
7.42897e-08
7.41389e-08
7.7146e-08
7.71412e-08
7.71315e-08
7.71169e-08
7.70975e-08
7.7073e-08
7.70435e-08
7.70089e-08
7.69691e-08
7.69241e-08
7.68735e-08
7.68175e-08
7.67557e-08
7.66881e-08
7.66145e-08
7.65348e-08
7.64487e-08
7.63562e-08
7.6257e-08
7.61511e-08
7.60383e-08
7.59186e-08
7.57918e-08
7.56582e-08
7.55177e-08
7.53704e-08
7.52167e-08
7.50567e-08
7.48911e-08
7.47204e-08
7.45452e-08
7.43663e-08
7.41847e-08
7.40015e-08
7.38178e-08
7.36347e-08
7.34534e-08
7.32746e-08
7.30987e-08
7.29255e-08
7.57949e-08
7.57902e-08
7.57806e-08
7.57663e-08
7.57471e-08
7.57231e-08
7.56941e-08
7.56601e-08
7.5621e-08
7.55767e-08
7.55271e-08
7.5472e-08
7.54114e-08
7.53451e-08
7.52729e-08
7.51947e-08
7.51103e-08
7.50195e-08
7.49223e-08
7.48184e-08
7.47078e-08
7.45903e-08
7.44659e-08
7.43347e-08
7.41965e-08
7.40516e-08
7.39e-08
7.37421e-08
7.35782e-08
7.34086e-08
7.32341e-08
7.3055e-08
7.28722e-08
7.26865e-08
7.24986e-08
7.23092e-08
7.21191e-08
7.19286e-08
7.17379e-08
7.15466e-08
7.4278e-08
7.42733e-08
7.4264e-08
7.42499e-08
7.42311e-08
7.42075e-08
7.41791e-08
7.41457e-08
7.41074e-08
7.4064e-08
7.40154e-08
7.39615e-08
7.39022e-08
7.38373e-08
7.37667e-08
7.36902e-08
7.36077e-08
7.35191e-08
7.3424e-08
7.33225e-08
7.32144e-08
7.30996e-08
7.29779e-08
7.28494e-08
7.27141e-08
7.2572e-08
7.24231e-08
7.22678e-08
7.21061e-08
7.19384e-08
7.17652e-08
7.15867e-08
7.14036e-08
7.12164e-08
7.10255e-08
7.08314e-08
7.06345e-08
7.0435e-08
7.02327e-08
7.00274e-08
7.262e-08
7.26155e-08
7.26063e-08
7.25925e-08
7.25741e-08
7.25511e-08
7.25232e-08
7.24907e-08
7.24532e-08
7.24108e-08
7.23633e-08
7.23107e-08
7.22529e-08
7.21896e-08
7.21207e-08
7.20462e-08
7.19658e-08
7.18795e-08
7.17869e-08
7.16881e-08
7.15828e-08
7.14709e-08
7.13524e-08
7.12271e-08
7.10951e-08
7.09562e-08
7.08106e-08
7.06584e-08
7.04996e-08
7.03345e-08
7.01634e-08
6.99865e-08
6.98041e-08
6.96165e-08
6.94242e-08
6.92272e-08
6.90258e-08
6.882e-08
6.86096e-08
6.83942e-08
7.08476e-08
7.08431e-08
7.08342e-08
7.08207e-08
7.08028e-08
7.07802e-08
7.07531e-08
7.07213e-08
7.06848e-08
7.06435e-08
7.05973e-08
7.05461e-08
7.04898e-08
7.04282e-08
7.03613e-08
7.02889e-08
7.02109e-08
7.0127e-08
7.00372e-08
6.99413e-08
6.98391e-08
6.97306e-08
6.96155e-08
6.94939e-08
6.93655e-08
6.92304e-08
6.90886e-08
6.89401e-08
6.87849e-08
6.86232e-08
6.84551e-08
6.82807e-08
6.81002e-08
6.79138e-08
6.77216e-08
6.75238e-08
6.73202e-08
6.7111e-08
6.68957e-08
6.66741e-08
6.89883e-08
6.89839e-08
6.89752e-08
6.89621e-08
6.89446e-08
6.89227e-08
6.88963e-08
6.88654e-08
6.88299e-08
6.87897e-08
6.87448e-08
6.86951e-08
6.86405e-08
6.85808e-08
6.8516e-08
6.84459e-08
6.83703e-08
6.82892e-08
6.82023e-08
6.81096e-08
6.80108e-08
6.79059e-08
6.77946e-08
6.76769e-08
6.75527e-08
6.74219e-08
6.72844e-08
6.71402e-08
6.69893e-08
6.68317e-08
6.66675e-08
6.64967e-08
6.63193e-08
6.61355e-08
6.59452e-08
6.57484e-08
6.55452e-08
6.53352e-08
6.51182e-08
6.4894e-08
6.70702e-08
6.7066e-08
6.70575e-08
6.70448e-08
6.70278e-08
6.70065e-08
6.69808e-08
6.69508e-08
6.69164e-08
6.68774e-08
6.68339e-08
6.67858e-08
6.6733e-08
6.66753e-08
6.66126e-08
6.65449e-08
6.6472e-08
6.63938e-08
6.631e-08
6.62207e-08
6.61255e-08
6.60244e-08
6.59173e-08
6.58039e-08
6.56842e-08
6.55581e-08
6.54254e-08
6.52861e-08
6.51401e-08
6.49874e-08
6.4828e-08
6.46618e-08
6.44888e-08
6.43089e-08
6.41222e-08
6.39285e-08
6.37277e-08
6.35196e-08
6.3304e-08
6.30805e-08
6.51211e-08
6.5117e-08
6.51088e-08
6.50964e-08
6.508e-08
6.50593e-08
6.50345e-08
6.50054e-08
6.49721e-08
6.49344e-08
6.48924e-08
6.48459e-08
6.47949e-08
6.47392e-08
6.46789e-08
6.46137e-08
6.45435e-08
6.44683e-08
6.43878e-08
6.4302e-08
6.42107e-08
6.41137e-08
6.40109e-08
6.39021e-08
6.37872e-08
6.36662e-08
6.35387e-08
6.34048e-08
6.32644e-08
6.31173e-08
6.29635e-08
6.28029e-08
6.26354e-08
6.24608e-08
6.22792e-08
6.20904e-08
6.18942e-08
6.16903e-08
6.14787e-08
6.1259e-08
6.31679e-08
6.31639e-08
6.3156e-08
6.3144e-08
6.31281e-08
6.31081e-08
6.3084e-08
6.30559e-08
6.30237e-08
6.29874e-08
6.29469e-08
6.29021e-08
6.28529e-08
6.27994e-08
6.27414e-08
6.26788e-08
6.26114e-08
6.25393e-08
6.24622e-08
6.23801e-08
6.22927e-08
6.21999e-08
6.21016e-08
6.19977e-08
6.1888e-08
6.17723e-08
6.16505e-08
6.15224e-08
6.13881e-08
6.12472e-08
6.10997e-08
6.09456e-08
6.07845e-08
6.06166e-08
6.04415e-08
6.02591e-08
6.00693e-08
5.98718e-08
5.96665e-08
5.94531e-08
6.12358e-08
6.12319e-08
6.12242e-08
6.12127e-08
6.11973e-08
6.1178e-08
6.11548e-08
6.11277e-08
6.10966e-08
6.10616e-08
6.10226e-08
6.09795e-08
6.09322e-08
6.08808e-08
6.08252e-08
6.07652e-08
6.07008e-08
6.06318e-08
6.05581e-08
6.04797e-08
6.03963e-08
6.03079e-08
6.02143e-08
6.01154e-08
6.00109e-08
5.99009e-08
5.9785e-08
5.96632e-08
5.95353e-08
5.94011e-08
5.92606e-08
5.91136e-08
5.896e-08
5.87995e-08
5.86321e-08
5.84576e-08
5.82757e-08
5.80864e-08
5.78894e-08
5.76846e-08
5.93478e-08
5.93441e-08
5.93366e-08
5.93255e-08
5.93106e-08
5.9292e-08
5.92696e-08
5.92435e-08
5.92136e-08
5.91799e-08
5.91424e-08
5.9101e-08
5.90557e-08
5.90065e-08
5.89532e-08
5.88958e-08
5.88343e-08
5.87684e-08
5.86982e-08
5.86236e-08
5.85443e-08
5.84603e-08
5.83714e-08
5.82775e-08
5.81785e-08
5.80742e-08
5.79644e-08
5.7849e-08
5.77279e-08
5.76009e-08
5.74678e-08
5.73286e-08
5.7183e-08
5.70308e-08
5.6872e-08
5.67064e-08
5.65338e-08
5.6354e-08
5.6167e-08
5.59725e-08
5.75243e-08
5.75207e-08
5.75135e-08
5.75028e-08
5.74884e-08
5.74705e-08
5.7449e-08
5.74238e-08
5.73951e-08
5.73627e-08
5.73267e-08
5.7287e-08
5.72436e-08
5.71965e-08
5.71455e-08
5.70907e-08
5.7032e-08
5.69694e-08
5.69026e-08
5.68316e-08
5.67564e-08
5.66768e-08
5.65926e-08
5.65038e-08
5.64102e-08
5.63117e-08
5.62082e-08
5.60994e-08
5.59852e-08
5.58655e-08
5.57402e-08
5.56091e-08
5.5472e-08
5.53287e-08
5.51792e-08
5.50233e-08
5.48609e-08
5.46917e-08
5.45158e-08
5.43329e-08
5.57825e-08
5.5779e-08
5.57721e-08
5.57618e-08
5.57479e-08
5.57307e-08
5.571e-08
5.56858e-08
5.56582e-08
5.56271e-08
5.55925e-08
5.55545e-08
5.5513e-08
5.54679e-08
5.54193e-08
5.5367e-08
5.53111e-08
5.52515e-08
5.51881e-08
5.51208e-08
5.50495e-08
5.49742e-08
5.48947e-08
5.48109e-08
5.47227e-08
5.463e-08
5.45326e-08
5.44304e-08
5.43232e-08
5.4211e-08
5.40935e-08
5.39707e-08
5.38424e-08
5.37084e-08
5.35686e-08
5.34229e-08
5.32712e-08
5.31133e-08
5.29493e-08
5.27789e-08
5.41363e-08
5.41329e-08
5.41263e-08
5.41163e-08
5.4103e-08
5.40864e-08
5.40665e-08
5.40432e-08
5.40167e-08
5.39869e-08
5.39538e-08
5.39173e-08
5.38776e-08
5.38345e-08
5.37881e-08
5.37383e-08
5.36851e-08
5.36284e-08
5.35682e-08
5.35045e-08
5.34371e-08
5.33659e-08
5.32909e-08
5.3212e-08
5.31291e-08
5.3042e-08
5.29507e-08
5.28549e-08
5.27547e-08
5.26499e-08
5.25402e-08
5.24257e-08
5.23062e-08
5.21816e-08
5.20517e-08
5.19164e-08
5.17757e-08
5.16295e-08
5.14777e-08
5.13203e-08
5.25959e-08
5.25927e-08
5.25863e-08
5.25767e-08
5.25639e-08
5.25479e-08
5.25288e-08
5.25065e-08
5.2481e-08
5.24524e-08
5.24206e-08
5.23857e-08
5.23477e-08
5.23065e-08
5.22622e-08
5.22148e-08
5.21641e-08
5.21103e-08
5.20532e-08
5.19928e-08
5.1929e-08
5.18619e-08
5.17912e-08
5.1717e-08
5.16391e-08
5.15575e-08
5.1472e-08
5.13825e-08
5.1289e-08
5.11914e-08
5.10894e-08
5.0983e-08
5.08722e-08
5.07568e-08
5.06367e-08
5.05118e-08
5.03821e-08
5.02475e-08
5.01081e-08
4.99637e-08
5.11683e-08
5.11653e-08
5.11591e-08
5.11498e-08
5.11375e-08
5.11221e-08
5.11037e-08
5.10822e-08
5.10578e-08
5.10303e-08
5.09998e-08
5.09664e-08
5.093e-08
5.08907e-08
5.08484e-08
5.08031e-08
5.07549e-08
5.07037e-08
5.06495e-08
5.05923e-08
5.0532e-08
5.04686e-08
5.0402e-08
5.03322e-08
5.02591e-08
5.01826e-08
5.01027e-08
5.00192e-08
4.99321e-08
4.98413e-08
4.97467e-08
4.96482e-08
4.95457e-08
4.94392e-08
4.93286e-08
4.92138e-08
4.90948e-08
4.89716e-08
4.88441e-08
4.87125e-08
4.98569e-08
4.98539e-08
4.9848e-08
4.98391e-08
4.98272e-08
4.98124e-08
4.97947e-08
4.9774e-08
4.97505e-08
4.97241e-08
4.96949e-08
4.96628e-08
4.96279e-08
4.95903e-08
4.95498e-08
4.95067e-08
4.94607e-08
4.9412e-08
4.93605e-08
4.93062e-08
4.92491e-08
4.91892e-08
4.91264e-08
4.90607e-08
4.89921e-08
4.89204e-08
4.88456e-08
4.87677e-08
4.86867e-08
4.86023e-08
4.85146e-08
4.84235e-08
4.8329e-08
4.82309e-08
4.81293e-08
4.80241e-08
4.79153e-08
4.78029e-08
4.76869e-08
4.75674e-08
4.65265e-08
4.55858e-08
4.47396e-08
4.39809e-08
4.3302e-08
4.26947e-08
4.21509e-08
4.16625e-08
4.12224e-08
4.08238e-08
4.04609e-08
4.01286e-08
3.9823e-08
3.95407e-08
3.92794e-08
3.90371e-08
3.88129e-08
3.8606e-08
3.84162e-08
3.82436e-08
3.80884e-08
3.7951e-08
3.7832e-08
3.77318e-08
3.7651e-08
3.759e-08
3.75492e-08
3.75287e-08
4.66347e-08
4.56837e-08
4.48282e-08
4.40614e-08
4.33756e-08
4.27624e-08
4.22138e-08
4.17217e-08
4.12786e-08
4.08778e-08
4.05132e-08
4.01799e-08
3.98736e-08
3.95909e-08
3.93294e-08
3.90872e-08
3.88631e-08
3.86563e-08
3.84667e-08
3.82943e-08
3.81392e-08
3.8002e-08
3.78831e-08
3.77831e-08
3.77023e-08
3.76414e-08
3.76005e-08
3.75801e-08
4.674e-08
4.57792e-08
4.4915e-08
4.41405e-08
4.34481e-08
4.28295e-08
4.22763e-08
4.17806e-08
4.13347e-08
4.09317e-08
4.05656e-08
4.02312e-08
3.99242e-08
3.96412e-08
3.93795e-08
3.91373e-08
3.89132e-08
3.87066e-08
3.85172e-08
3.83449e-08
3.819e-08
3.80529e-08
3.79341e-08
3.78342e-08
3.77535e-08
3.76926e-08
3.76518e-08
3.76313e-08
4.68423e-08
4.58723e-08
4.49998e-08
4.42182e-08
4.35195e-08
4.28957e-08
4.23382e-08
4.18391e-08
4.13905e-08
4.09855e-08
4.0618e-08
4.02826e-08
3.99749e-08
3.96915e-08
3.94296e-08
3.91874e-08
3.89634e-08
3.87569e-08
3.85675e-08
3.83954e-08
3.82406e-08
3.81037e-08
3.7985e-08
3.78851e-08
3.78045e-08
3.77436e-08
3.77028e-08
3.76823e-08
4.69416e-08
4.59629e-08
4.50827e-08
4.42942e-08
4.35898e-08
4.2961e-08
4.23995e-08
4.18971e-08
4.1446e-08
4.10391e-08
4.06702e-08
4.03338e-08
4.00255e-08
3.97417e-08
3.94796e-08
3.92373e-08
3.90133e-08
3.88069e-08
3.86177e-08
3.84457e-08
3.8291e-08
3.81541e-08
3.80355e-08
3.79357e-08
3.78551e-08
3.77943e-08
3.77535e-08
3.7733e-08
4.70379e-08
4.6051e-08
4.51635e-08
4.43687e-08
4.36587e-08
4.30254e-08
4.24601e-08
4.19546e-08
4.15011e-08
4.10924e-08
4.07222e-08
4.03848e-08
4.00759e-08
3.97917e-08
3.95295e-08
3.92871e-08
3.90631e-08
3.88568e-08
3.86676e-08
3.84957e-08
3.83411e-08
3.82043e-08
3.80857e-08
3.79859e-08
3.79054e-08
3.78446e-08
3.78038e-08
3.77834e-08
4.71311e-08
4.61366e-08
4.52423e-08
4.44415e-08
4.37264e-08
4.30887e-08
4.25199e-08
4.20115e-08
4.15558e-08
4.11453e-08
4.07738e-08
4.04356e-08
4.01261e-08
3.98415e-08
3.9579e-08
3.93365e-08
3.91126e-08
3.89062e-08
3.87172e-08
3.85453e-08
3.83908e-08
3.8254e-08
3.81355e-08
3.80357e-08
3.79552e-08
3.78944e-08
3.78536e-08
3.78332e-08
4.72213e-08
4.62197e-08
4.5319e-08
4.45126e-08
4.37927e-08
4.31509e-08
4.25787e-08
4.20677e-08
4.16098e-08
4.11978e-08
4.08251e-08
4.0486e-08
4.01759e-08
3.98909e-08
3.96282e-08
3.93856e-08
3.91616e-08
3.89553e-08
3.87663e-08
3.85944e-08
3.844e-08
3.83032e-08
3.81848e-08
3.8085e-08
3.80045e-08
3.79437e-08
3.79029e-08
3.78825e-08
4.73085e-08
4.63002e-08
4.53936e-08
4.45819e-08
4.38575e-08
4.3212e-08
4.26367e-08
4.21231e-08
4.16633e-08
4.12497e-08
4.08758e-08
4.05359e-08
4.02252e-08
3.99399e-08
3.9677e-08
3.94343e-08
3.92102e-08
3.90039e-08
3.88149e-08
3.86431e-08
3.84886e-08
3.83519e-08
3.82334e-08
3.81337e-08
3.80532e-08
3.79924e-08
3.79516e-08
3.79312e-08
4.73928e-08
4.63782e-08
4.5466e-08
4.46495e-08
4.39209e-08
4.32718e-08
4.26936e-08
4.21777e-08
4.1716e-08
4.1301e-08
4.0926e-08
4.05853e-08
4.02741e-08
3.99884e-08
3.97253e-08
3.94824e-08
3.92583e-08
3.9052e-08
3.88629e-08
3.86911e-08
3.85367e-08
3.83999e-08
3.82815e-08
3.81817e-08
3.81012e-08
3.80404e-08
3.79996e-08
3.79792e-08
4.74741e-08
4.64537e-08
4.55363e-08
4.47153e-08
4.39828e-08
4.33304e-08
4.27495e-08
4.22314e-08
4.17679e-08
4.13515e-08
4.09756e-08
4.06341e-08
4.03224e-08
4.00364e-08
3.9773e-08
3.953e-08
3.93057e-08
3.90994e-08
3.89103e-08
3.87384e-08
3.8584e-08
3.84473e-08
3.83287e-08
3.8229e-08
3.81484e-08
3.80876e-08
3.80468e-08
3.80264e-08
4.75525e-08
4.65267e-08
4.56045e-08
4.47793e-08
4.40431e-08
4.33877e-08
4.28043e-08
4.22841e-08
4.1819e-08
4.14013e-08
4.10244e-08
4.06822e-08
4.037e-08
4.00836e-08
3.982e-08
3.95768e-08
3.93525e-08
3.9146e-08
3.89569e-08
3.8785e-08
3.86305e-08
3.84938e-08
3.83752e-08
3.82754e-08
3.81949e-08
3.8134e-08
3.80932e-08
3.80727e-08
4.7628e-08
4.65973e-08
4.56706e-08
4.48414e-08
4.41019e-08
4.34437e-08
4.28578e-08
4.23357e-08
4.18691e-08
4.14503e-08
4.10724e-08
4.07296e-08
4.04168e-08
4.01301e-08
3.98662e-08
3.96228e-08
3.93984e-08
3.91919e-08
3.90027e-08
3.88307e-08
3.86762e-08
3.85394e-08
3.84208e-08
3.8321e-08
3.82404e-08
3.81795e-08
3.81387e-08
3.81182e-08
4.77008e-08
4.66654e-08
4.57345e-08
4.49017e-08
4.41591e-08
4.34982e-08
4.29102e-08
4.23863e-08
4.19182e-08
4.14983e-08
4.11195e-08
4.07761e-08
4.04628e-08
4.01757e-08
3.99116e-08
3.9668e-08
3.94435e-08
3.92368e-08
3.90476e-08
3.88756e-08
3.8721e-08
3.85841e-08
3.84655e-08
3.83656e-08
3.82849e-08
3.8224e-08
3.81832e-08
3.81627e-08
4.77707e-08
4.6731e-08
4.57964e-08
4.49602e-08
4.42147e-08
4.35514e-08
4.29613e-08
4.24357e-08
4.19663e-08
4.15453e-08
4.11657e-08
4.08216e-08
4.05079e-08
4.02204e-08
3.9956e-08
3.97123e-08
3.94876e-08
3.92808e-08
3.90915e-08
3.89194e-08
3.87647e-08
3.86278e-08
3.85091e-08
3.84091e-08
3.83285e-08
3.82675e-08
3.82266e-08
3.82061e-08
4.7838e-08
4.67943e-08
4.58561e-08
4.50168e-08
4.42686e-08
4.3603e-08
4.3011e-08
4.24839e-08
4.20132e-08
4.15912e-08
4.12109e-08
4.08661e-08
4.0552e-08
4.02642e-08
3.99995e-08
3.97556e-08
3.95307e-08
3.93238e-08
3.91343e-08
3.89621e-08
3.88074e-08
3.86704e-08
3.85516e-08
3.84516e-08
3.83709e-08
3.83099e-08
3.8269e-08
3.82485e-08
4.79026e-08
4.68552e-08
4.59137e-08
4.50715e-08
4.43209e-08
4.36531e-08
4.30594e-08
4.25308e-08
4.2059e-08
4.1636e-08
4.12549e-08
4.09096e-08
4.0595e-08
4.03068e-08
4.00419e-08
3.97977e-08
3.95727e-08
3.93657e-08
3.91761e-08
3.90038e-08
3.88489e-08
3.87118e-08
3.8593e-08
3.84929e-08
3.84121e-08
3.83511e-08
3.83102e-08
3.82896e-08
4.79645e-08
4.69137e-08
4.59692e-08
4.51244e-08
4.43714e-08
4.37017e-08
4.31063e-08
4.25764e-08
4.21034e-08
4.16795e-08
4.12977e-08
4.09519e-08
4.06368e-08
4.03483e-08
4.00831e-08
3.98388e-08
3.96135e-08
3.94063e-08
3.92166e-08
3.90442e-08
3.88893e-08
3.87521e-08
3.86331e-08
3.8533e-08
3.84521e-08
3.8391e-08
3.83501e-08
3.83295e-08
4.80238e-08
4.69699e-08
4.60226e-08
4.51753e-08
4.44202e-08
4.37487e-08
4.31517e-08
4.26205e-08
4.21465e-08
4.17218e-08
4.13393e-08
4.09929e-08
4.06774e-08
4.03886e-08
4.01231e-08
3.98785e-08
3.96531e-08
3.94458e-08
3.92559e-08
3.90834e-08
3.89283e-08
3.8791e-08
3.8672e-08
3.85718e-08
3.84909e-08
3.84297e-08
3.83887e-08
3.83682e-08
4.80805e-08
4.70237e-08
4.60738e-08
4.52242e-08
4.44672e-08
4.3794e-08
4.31956e-08
4.26632e-08
4.21882e-08
4.17627e-08
4.13796e-08
4.10327e-08
4.07168e-08
4.04276e-08
4.01618e-08
3.9917e-08
3.96914e-08
3.94839e-08
3.92939e-08
3.91212e-08
3.8966e-08
3.88286e-08
3.87095e-08
3.86092e-08
3.85282e-08
3.8467e-08
3.8426e-08
3.84054e-08
4.81347e-08
4.70752e-08
4.61229e-08
4.52712e-08
4.45124e-08
4.38376e-08
4.32379e-08
4.27044e-08
4.22285e-08
4.18022e-08
4.14185e-08
4.10711e-08
4.07547e-08
4.04652e-08
4.01992e-08
3.99542e-08
3.97283e-08
3.95207e-08
3.93305e-08
3.91577e-08
3.90024e-08
3.88649e-08
3.87457e-08
3.86453e-08
3.85642e-08
3.85029e-08
3.84619e-08
3.84413e-08
4.81863e-08
4.71243e-08
4.61698e-08
4.53162e-08
4.45557e-08
4.38794e-08
4.32785e-08
4.2744e-08
4.22672e-08
4.18402e-08
4.14559e-08
4.1108e-08
4.07913e-08
4.05014e-08
4.02351e-08
3.99898e-08
3.97638e-08
3.9556e-08
3.93656e-08
3.91927e-08
3.90372e-08
3.88996e-08
3.87803e-08
3.86798e-08
3.85987e-08
3.85374e-08
3.84963e-08
3.84757e-08
4.82353e-08
4.71711e-08
4.62146e-08
4.53592e-08
4.45971e-08
4.39195e-08
4.33175e-08
4.27819e-08
4.23043e-08
4.18767e-08
4.14918e-08
4.11434e-08
4.08263e-08
4.05361e-08
4.02695e-08
4.0024e-08
3.97978e-08
3.95898e-08
3.93993e-08
3.92262e-08
3.90706e-08
3.89329e-08
3.88135e-08
3.87129e-08
3.86317e-08
3.85703e-08
3.85292e-08
3.85086e-08
4.82817e-08
4.72154e-08
4.62571e-08
4.54001e-08
4.46365e-08
4.39577e-08
4.33546e-08
4.28182e-08
4.23398e-08
4.19115e-08
4.15261e-08
4.11772e-08
4.08597e-08
4.05692e-08
4.03024e-08
4.00567e-08
3.98302e-08
3.9622e-08
3.94314e-08
3.92581e-08
3.91024e-08
3.89646e-08
3.88451e-08
3.87444e-08
3.86631e-08
3.86017e-08
3.85605e-08
3.85399e-08
4.83256e-08
4.72574e-08
4.62974e-08
4.54389e-08
4.4674e-08
4.3994e-08
4.33899e-08
4.28526e-08
4.23735e-08
4.19446e-08
4.15587e-08
4.12094e-08
4.08916e-08
4.06008e-08
4.03336e-08
4.00877e-08
3.98611e-08
3.96526e-08
3.94618e-08
3.92885e-08
3.91326e-08
3.89947e-08
3.8875e-08
3.87743e-08
3.8693e-08
3.86315e-08
3.85903e-08
3.85696e-08
4.83669e-08
4.7297e-08
4.63354e-08
4.54755e-08
4.47094e-08
4.40284e-08
4.34233e-08
4.28853e-08
4.24055e-08
4.1976e-08
4.15896e-08
4.12399e-08
4.09217e-08
4.06306e-08
4.03632e-08
4.0117e-08
3.98902e-08
3.96816e-08
3.94907e-08
3.93171e-08
3.91612e-08
3.90231e-08
3.89034e-08
3.88025e-08
3.87211e-08
3.86596e-08
3.86184e-08
3.85977e-08
4.84056e-08
4.73341e-08
4.63711e-08
4.55099e-08
4.47427e-08
4.40607e-08
4.34548e-08
4.2916e-08
4.24356e-08
4.20056e-08
4.16187e-08
4.12686e-08
4.09501e-08
4.06587e-08
4.03911e-08
4.01446e-08
3.99176e-08
3.97089e-08
3.95178e-08
3.93441e-08
3.9188e-08
3.90498e-08
3.893e-08
3.88291e-08
3.87476e-08
3.8686e-08
3.86448e-08
3.86241e-08
4.84417e-08
4.73688e-08
4.64045e-08
4.55422e-08
4.47739e-08
4.4091e-08
4.34843e-08
4.29448e-08
4.24638e-08
4.20333e-08
4.1646e-08
4.12955e-08
4.09767e-08
4.0685e-08
4.04171e-08
4.01705e-08
3.99433e-08
3.97344e-08
3.95431e-08
3.93693e-08
3.92131e-08
3.90748e-08
3.89549e-08
3.88539e-08
3.87724e-08
3.87107e-08
3.86694e-08
3.86487e-08
4.84751e-08
4.7401e-08
4.64355e-08
4.55721e-08
4.48029e-08
4.41191e-08
4.35117e-08
4.29716e-08
4.24901e-08
4.20591e-08
4.16713e-08
4.13206e-08
4.10014e-08
4.07095e-08
4.04414e-08
4.01945e-08
3.99672e-08
3.97581e-08
3.95667e-08
3.93927e-08
3.92364e-08
3.9098e-08
3.8978e-08
3.8877e-08
3.87954e-08
3.87337e-08
3.86923e-08
3.86716e-08
4.85059e-08
4.74306e-08
4.6464e-08
4.55997e-08
4.48296e-08
4.41451e-08
4.35371e-08
4.29964e-08
4.25143e-08
4.20829e-08
4.16948e-08
4.13437e-08
4.10242e-08
4.07321e-08
4.04638e-08
4.02167e-08
3.99892e-08
3.97799e-08
3.95884e-08
3.94144e-08
3.92579e-08
3.91194e-08
3.89993e-08
3.88982e-08
3.88165e-08
3.87548e-08
3.87135e-08
3.86927e-08
4.8534e-08
4.74576e-08
4.64901e-08
4.56249e-08
4.48541e-08
4.41689e-08
4.35603e-08
4.3019e-08
4.25365e-08
4.21047e-08
4.17163e-08
4.13648e-08
4.10451e-08
4.07527e-08
4.04842e-08
4.0237e-08
4.00093e-08
3.97999e-08
3.96083e-08
3.94341e-08
3.92776e-08
3.9139e-08
3.90188e-08
3.89176e-08
3.88359e-08
3.87741e-08
3.87327e-08
3.8712e-08
4.85594e-08
4.74821e-08
4.65138e-08
4.56478e-08
4.48763e-08
4.41905e-08
4.35813e-08
4.30396e-08
4.25567e-08
4.21245e-08
4.17357e-08
4.1384e-08
4.10641e-08
4.07715e-08
4.05028e-08
4.02554e-08
4.00275e-08
3.9818e-08
3.96262e-08
3.9452e-08
3.92953e-08
3.91567e-08
3.90364e-08
3.89352e-08
3.88534e-08
3.87916e-08
3.87502e-08
3.87294e-08
4.85821e-08
4.75039e-08
4.65349e-08
4.56682e-08
4.48961e-08
4.42097e-08
4.36e-08
4.30579e-08
4.25746e-08
4.21421e-08
4.17531e-08
4.14011e-08
4.1081e-08
4.07882e-08
4.05193e-08
4.02718e-08
4.00438e-08
3.98342e-08
3.96423e-08
3.94679e-08
3.93112e-08
3.91724e-08
3.90521e-08
3.89508e-08
3.8869e-08
3.88072e-08
3.87657e-08
3.8745e-08
4.8602e-08
4.75231e-08
4.65534e-08
4.56861e-08
4.49135e-08
4.42267e-08
4.36166e-08
4.30741e-08
4.25905e-08
4.21577e-08
4.17683e-08
4.14162e-08
4.10958e-08
4.08029e-08
4.05339e-08
4.02862e-08
4.00581e-08
3.98484e-08
3.96564e-08
3.94819e-08
3.93251e-08
3.91863e-08
3.90659e-08
3.89646e-08
3.88827e-08
3.88209e-08
3.87794e-08
3.87586e-08
4.8619e-08
4.75396e-08
4.65693e-08
4.57016e-08
4.49285e-08
4.42413e-08
4.36308e-08
4.3088e-08
4.26041e-08
4.2171e-08
4.17815e-08
4.14292e-08
4.11086e-08
4.08155e-08
4.05464e-08
4.02986e-08
4.00704e-08
3.98606e-08
3.96685e-08
3.9494e-08
3.93371e-08
3.91982e-08
3.90778e-08
3.89764e-08
3.88945e-08
3.88326e-08
3.87912e-08
3.87703e-08
4.86333e-08
4.75534e-08
4.65826e-08
4.57145e-08
4.4941e-08
4.42535e-08
4.36427e-08
4.30996e-08
4.26155e-08
4.21822e-08
4.17925e-08
4.144e-08
4.11193e-08
4.08261e-08
4.05568e-08
4.0309e-08
4.00807e-08
3.98708e-08
3.96786e-08
3.9504e-08
3.93471e-08
3.92082e-08
3.90877e-08
3.89863e-08
3.89044e-08
3.88425e-08
3.8801e-08
3.87801e-08
4.86448e-08
4.75644e-08
4.65933e-08
4.57248e-08
4.49511e-08
4.42632e-08
4.36522e-08
4.31089e-08
4.26246e-08
4.21912e-08
4.18013e-08
4.14487e-08
4.11279e-08
4.08346e-08
4.05652e-08
4.03173e-08
4.00889e-08
3.98789e-08
3.96867e-08
3.95121e-08
3.93551e-08
3.92162e-08
3.90957e-08
3.89942e-08
3.89123e-08
3.88503e-08
3.88088e-08
3.8788e-08
4.86534e-08
4.75727e-08
4.66014e-08
4.57326e-08
4.49586e-08
4.42706e-08
4.36594e-08
4.31159e-08
4.26315e-08
4.21979e-08
4.1808e-08
4.14552e-08
4.11344e-08
4.08409e-08
4.05715e-08
4.03235e-08
4.00951e-08
3.98851e-08
3.96928e-08
3.95181e-08
3.93611e-08
3.92222e-08
3.91016e-08
3.90001e-08
3.89182e-08
3.88563e-08
3.88147e-08
3.87939e-08
4.86591e-08
4.75783e-08
4.66067e-08
4.57378e-08
4.49637e-08
4.42755e-08
4.36642e-08
4.31206e-08
4.26361e-08
4.22024e-08
4.18124e-08
4.14596e-08
4.11387e-08
4.08452e-08
4.05757e-08
4.03277e-08
4.00992e-08
3.98892e-08
3.96969e-08
3.95222e-08
3.93652e-08
3.92262e-08
3.91056e-08
3.90041e-08
3.89222e-08
3.88602e-08
3.88187e-08
3.87979e-08
4.8662e-08
4.75811e-08
4.66094e-08
4.57404e-08
4.49662e-08
4.4278e-08
4.36666e-08
4.3123e-08
4.26384e-08
4.22047e-08
4.18146e-08
4.14618e-08
4.11408e-08
4.08473e-08
4.05778e-08
4.03298e-08
4.01013e-08
3.98912e-08
3.96989e-08
3.95242e-08
3.93672e-08
3.92282e-08
3.91076e-08
3.90061e-08
3.89241e-08
3.88622e-08
3.88207e-08
3.87998e-08
)
;

boundaryField
{
    bc-2
    {
        type            empty;
    }
    bc-3
    {
        type            empty;
    }
    bottom
    {
        type            zeroGradient;
    }
    leftSide
    {
        type            zeroGradient;
    }
    naturalSurface
    {
        type            zeroGradient;
    }
    rightSide
    {
        type            zeroGradient;
    }
    slopesurface
    {
        type            zeroGradient;
    }
    subGradeSurface
    {
        type            zeroGradient;
    }
}


// ************************************************************************* //
