# Supplementary material for: A finite volume-based model for the hydrothermal behavior of soil under freeze–thaw cycles
Source: PLoS One. 2021 Jun 3;16(6):e0252680. doi: 10.1371/journal.pone.0252680 (PMC8174737; doi:10.1371/journal.pone.0252680)
Supplement: S1 Data — (ZIP) [file pone.0252680.s001.zip › Data at equal time interval/3.18816e+08/Kg]

/*--------------------------------*- C++ -*----------------------------------*\
| =========                 |                                                 |
| \\      /  F ield         | OpenFOAM: The Open Source CFD Toolbox           |
|  \\    /   O peration     | Version:  2.4.0                                 |
|   \\  /    A nd           | Web:      www.OpenFOAM.org                      |
|    \\/     M anipulation  |                                                 |
\*---------------------------------------------------------------------------*/
FoamFile
{
    version     2.0;
    format      ascii;
    class       volVectorField;
    location    "3.18816e+08";
    object      Kg;
}
// * * * * * * * * * * * * * * * * * * * * * * * * * * * * * * * * * * * * * //

dimensions      [0 1 -1 0 0 0 0];

internalField   nonuniform List<vector> 
9554
(
(0 -8.06971e-08 0)
(0 -8.04478e-08 0)
(0 -7.99535e-08 0)
(0 -7.92227e-08 0)
(0 -7.82679e-08 0)
(0 -7.71053e-08 0)
(0 -7.57546e-08 0)
(0 -7.4238e-08 0)
(0 -7.25805e-08 0)
(0 -7.08085e-08 0)
(0 -6.89498e-08 0)
(0 -6.70323e-08 0)
(0 -6.50839e-08 0)
(0 -6.31314e-08 0)
(0 -6.12e-08 0)
(0 -5.93128e-08 0)
(0 -5.749e-08 0)
(0 -5.57491e-08 0)
(0 -5.41037e-08 0)
(0 -5.25642e-08 0)
(0 -5.11374e-08 0)
(0 -4.98268e-08 0)
(0 -8.0692e-08 0)
(0 -8.04428e-08 0)
(0 -7.99485e-08 0)
(0 -7.92177e-08 0)
(0 -7.8263e-08 0)
(0 -7.71005e-08 0)
(0 -7.57498e-08 0)
(0 -7.42333e-08 0)
(0 -7.25759e-08 0)
(0 -7.0804e-08 0)
(0 -6.89454e-08 0)
(0 -6.7028e-08 0)
(0 -6.50797e-08 0)
(0 -6.31274e-08 0)
(0 -6.11961e-08 0)
(0 -5.9309e-08 0)
(0 -5.74864e-08 0)
(0 -5.57456e-08 0)
(0 -5.41003e-08 0)
(0 -5.2561e-08 0)
(0 -5.11343e-08 0)
(0 -4.98238e-08 0)
(0 -8.06819e-08 0)
(0 -8.04327e-08 0)
(0 -7.99384e-08 0)
(0 -7.92078e-08 0)
(0 -7.82531e-08 0)
(0 -7.70908e-08 0)
(0 -7.57402e-08 0)
(0 -7.42239e-08 0)
(0 -7.25667e-08 0)
(0 -7.07951e-08 0)
(0 -6.89367e-08 0)
(0 -6.70195e-08 0)
(0 -6.50715e-08 0)
(0 -6.31194e-08 0)
(0 -6.11884e-08 0)
(0 -5.93016e-08 0)
(0 -5.74792e-08 0)
(0 -5.57387e-08 0)
(0 -5.40936e-08 0)
(0 -5.25545e-08 0)
(0 -5.11281e-08 0)
(0 -4.98178e-08 0)
(0 -8.06667e-08 0)
(0 -8.04175e-08 0)
(0 -7.99233e-08 0)
(0 -7.91928e-08 0)
(0 -7.82383e-08 0)
(0 -7.70762e-08 0)
(0 -7.57258e-08 0)
(0 -7.42098e-08 0)
(0 -7.25529e-08 0)
(0 -7.07816e-08 0)
(0 -6.89235e-08 0)
(0 -6.70068e-08 0)
(0 -6.50591e-08 0)
(0 -6.31074e-08 0)
(0 -6.11768e-08 0)
(0 -5.92904e-08 0)
(0 -5.74684e-08 0)
(0 -5.57282e-08 0)
(0 -5.40836e-08 0)
(0 -5.25449e-08 0)
(0 -5.11188e-08 0)
(0 -4.98089e-08 0)
(0 -8.06463e-08 0)
(0 -8.03971e-08 0)
(0 -7.99031e-08 0)
(0 -7.91727e-08 0)
(0 -7.82185e-08 0)
(0 -7.70566e-08 0)
(0 -7.57066e-08 0)
(0 -7.4191e-08 0)
(0 -7.25344e-08 0)
(0 -7.07635e-08 0)
(0 -6.8906e-08 0)
(0 -6.69897e-08 0)
(0 -6.50425e-08 0)
(0 -6.30913e-08 0)
(0 -6.11613e-08 0)
(0 -5.92754e-08 0)
(0 -5.7454e-08 0)
(0 -5.57144e-08 0)
(0 -5.40703e-08 0)
(0 -5.2532e-08 0)
(0 -5.11064e-08 0)
(0 -4.97969e-08 0)
(0 -8.06207e-08 0)
(0 -8.03716e-08 0)
(0 -7.98778e-08 0)
(0 -7.91476e-08 0)
(0 -7.81936e-08 0)
(0 -7.70321e-08 0)
(0 -7.56825e-08 0)
(0 -7.41673e-08 0)
(0 -7.25113e-08 0)
(0 -7.07409e-08 0)
(0 -6.88839e-08 0)
(0 -6.69683e-08 0)
(0 -6.50218e-08 0)
(0 -6.30713e-08 0)
(0 -6.11419e-08 0)
(0 -5.92567e-08 0)
(0 -5.7436e-08 0)
(0 -5.5697e-08 0)
(0 -5.40536e-08 0)
(0 -5.2516e-08 0)
(0 -5.1091e-08 0)
(0 -4.97821e-08 0)
(0 -8.05898e-08 0)
(0 -8.03409e-08 0)
(0 -7.98472e-08 0)
(0 -7.91172e-08 0)
(0 -7.81636e-08 0)
(0 -7.70025e-08 0)
(0 -7.56534e-08 0)
(0 -7.41388e-08 0)
(0 -7.24834e-08 0)
(0 -7.07137e-08 0)
(0 -6.88575e-08 0)
(0 -6.69426e-08 0)
(0 -6.49969e-08 0)
(0 -6.30472e-08 0)
(0 -6.11186e-08 0)
(0 -5.92343e-08 0)
(0 -5.74144e-08 0)
(0 -5.56762e-08 0)
(0 -5.40336e-08 0)
(0 -5.24967e-08 0)
(0 -5.10725e-08 0)
(0 -4.97642e-08 0)
(0 -8.05536e-08 0)
(0 -8.03047e-08 0)
(0 -7.98112e-08 0)
(0 -7.90816e-08 0)
(0 -7.81284e-08 0)
(0 -7.69678e-08 0)
(0 -7.56193e-08 0)
(0 -7.41053e-08 0)
(0 -7.24507e-08 0)
(0 -7.06818e-08 0)
(0 -6.88264e-08 0)
(0 -6.69125e-08 0)
(0 -6.49677e-08 0)
(0 -6.3019e-08 0)
(0 -6.10914e-08 0)
(0 -5.92081e-08 0)
(0 -5.73892e-08 0)
(0 -5.5652e-08 0)
(0 -5.40103e-08 0)
(0 -5.24743e-08 0)
(0 -5.10509e-08 0)
(0 -4.97435e-08 0)
(0 -8.05119e-08 0)
(0 -8.02631e-08 0)
(0 -7.97699e-08 0)
(0 -7.90406e-08 0)
(0 -7.80879e-08 0)
(0 -7.69278e-08 0)
(0 -7.558e-08 0)
(0 -7.40668e-08 0)
(0 -7.24131e-08 0)
(0 -7.06452e-08 0)
(0 -6.87908e-08 0)
(0 -6.68779e-08 0)
(0 -6.49343e-08 0)
(0 -6.29867e-08 0)
(0 -6.10603e-08 0)
(0 -5.91781e-08 0)
(0 -5.73603e-08 0)
(0 -5.56243e-08 0)
(0 -5.39836e-08 0)
(0 -5.24487e-08 0)
(0 -5.10264e-08 0)
(0 -4.97199e-08 0)
(0 -8.04646e-08 0)
(0 -8.02159e-08 0)
(0 -7.9723e-08 0)
(0 -7.89942e-08 0)
(0 -7.8042e-08 0)
(0 -7.68826e-08 0)
(0 -7.55356e-08 0)
(0 -7.40233e-08 0)
(0 -7.23705e-08 0)
(0 -7.06037e-08 0)
(0 -6.87505e-08 0)
(0 -6.68389e-08 0)
(0 -6.48965e-08 0)
(0 -6.29502e-08 0)
(0 -6.10251e-08 0)
(0 -5.91443e-08 0)
(0 -5.73279e-08 0)
(0 -5.55931e-08 0)
(0 -5.39537e-08 0)
(0 -5.242e-08 0)
(0 -5.09988e-08 0)
(0 -4.96934e-08 0)
(0 -8.04115e-08 0)
(0 -8.0163e-08 0)
(0 -7.96704e-08 0)
(0 -7.89421e-08 0)
(0 -7.79905e-08 0)
(0 -7.68319e-08 0)
(0 -7.54858e-08 0)
(0 -7.39745e-08 0)
(0 -7.23229e-08 0)
(0 -7.05574e-08 0)
(0 -6.87055e-08 0)
(0 -6.67952e-08 0)
(0 -6.48543e-08 0)
(0 -6.29095e-08 0)
(0 -6.0986e-08 0)
(0 -5.91066e-08 0)
(0 -5.72917e-08 0)
(0 -5.55584e-08 0)
(0 -5.39205e-08 0)
(0 -5.23882e-08 0)
(0 -5.09682e-08 0)
(0 -4.9664e-08 0)
(0 -8.03526e-08 0)
(0 -8.01043e-08 0)
(0 -7.9612e-08 0)
(0 -7.88842e-08 0)
(0 -7.79333e-08 0)
(0 -7.67756e-08 0)
(0 -7.54305e-08 0)
(0 -7.39204e-08 0)
(0 -7.22701e-08 0)
(0 -7.0506e-08 0)
(0 -6.86556e-08 0)
(0 -6.67469e-08 0)
(0 -6.48077e-08 0)
(0 -6.28646e-08 0)
(0 -6.09427e-08 0)
(0 -5.90651e-08 0)
(0 -5.72519e-08 0)
(0 -5.55203e-08 0)
(0 -5.38839e-08 0)
(0 -5.23532e-08 0)
(0 -5.09347e-08 0)
(0 -4.96319e-08 0)
(0 -8.02876e-08 0)
(0 -8.00395e-08 0)
(0 -7.95476e-08 0)
(0 -7.88204e-08 0)
(0 -7.78703e-08 0)
(0 -7.67136e-08 0)
(0 -7.53696e-08 0)
(0 -7.38609e-08 0)
(0 -7.2212e-08 0)
(0 -7.04495e-08 0)
(0 -6.86008e-08 0)
(0 -6.66939e-08 0)
(0 -6.47565e-08 0)
(0 -6.28153e-08 0)
(0 -6.08954e-08 0)
(0 -5.90197e-08 0)
(0 -5.72084e-08 0)
(0 -5.54786e-08 0)
(0 -5.38441e-08 0)
(0 -5.2315e-08 0)
(0 -5.08982e-08 0)
(0 -4.95969e-08 0)
(0 -8.02164e-08 0)
(0 -7.99685e-08 0)
(0 -7.94771e-08 0)
(0 -7.87506e-08 0)
(0 -7.78014e-08 0)
(0 -7.66457e-08 0)
(0 -7.5303e-08 0)
(0 -7.37957e-08 0)
(0 -7.21485e-08 0)
(0 -7.03877e-08 0)
(0 -6.85409e-08 0)
(0 -6.6636e-08 0)
(0 -6.47007e-08 0)
(0 -6.27616e-08 0)
(0 -6.08438e-08 0)
(0 -5.89703e-08 0)
(0 -5.71611e-08 0)
(0 -5.54334e-08 0)
(0 -5.38009e-08 0)
(0 -5.22737e-08 0)
(0 -5.08587e-08 0)
(0 -4.95591e-08 0)
(0 -8.01388e-08 0)
(0 -7.98912e-08 0)
(0 -7.94003e-08 0)
(0 -7.86744e-08 0)
(0 -7.77262e-08 0)
(0 -7.65718e-08 0)
(0 -7.52305e-08 0)
(0 -7.37248e-08 0)
(0 -7.20793e-08 0)
(0 -7.03205e-08 0)
(0 -6.84758e-08 0)
(0 -6.65731e-08 0)
(0 -6.46401e-08 0)
(0 -6.27034e-08 0)
(0 -6.0788e-08 0)
(0 -5.89168e-08 0)
(0 -5.711e-08 0)
(0 -5.53846e-08 0)
(0 -5.37543e-08 0)
(0 -5.22293e-08 0)
(0 -5.08163e-08 0)
(0 -4.95186e-08 0)
(0 -8.00546e-08 0)
(0 -7.98073e-08 0)
(0 -7.93169e-08 0)
(0 -7.85919e-08 0)
(0 -7.76448e-08 0)
(0 -7.64916e-08 0)
(0 -7.51519e-08 0)
(0 -7.3648e-08 0)
(0 -7.20045e-08 0)
(0 -7.02478e-08 0)
(0 -6.84054e-08 0)
(0 -6.65052e-08 0)
(0 -6.45747e-08 0)
(0 -6.26405e-08 0)
(0 -6.07278e-08 0)
(0 -5.88593e-08 0)
(0 -5.70551e-08 0)
(0 -5.53322e-08 0)
(0 -5.37044e-08 0)
(0 -5.21817e-08 0)
(0 -5.07709e-08 0)
(0 -4.94753e-08 0)
(0 -7.99637e-08 0)
(0 -7.97167e-08 0)
(0 -7.92269e-08 0)
(0 -7.85028e-08 0)
(0 -7.75568e-08 0)
(0 -7.64051e-08 0)
(0 -7.5067e-08 0)
(0 -7.3565e-08 0)
(0 -7.19237e-08 0)
(0 -7.01694e-08 0)
(0 -6.83295e-08 0)
(0 -6.64319e-08 0)
(0 -6.45042e-08 0)
(0 -6.2573e-08 0)
(0 -6.06631e-08 0)
(0 -5.87975e-08 0)
(0 -5.69962e-08 0)
(0 -5.52762e-08 0)
(0 -5.3651e-08 0)
(0 -5.2131e-08 0)
(0 -5.07226e-08 0)
(0 -4.94292e-08 0)
(0 -7.98659e-08 0)
(0 -7.96192e-08 0)
(0 -7.913e-08 0)
(0 -7.84069e-08 0)
(0 -7.74621e-08 0)
(0 -7.63119e-08 0)
(0 -7.49757e-08 0)
(0 -7.34758e-08 0)
(0 -7.18369e-08 0)
(0 -7.00851e-08 0)
(0 -6.8248e-08 0)
(0 -6.63533e-08 0)
(0 -6.44287e-08 0)
(0 -6.25006e-08 0)
(0 -6.05939e-08 0)
(0 -5.87315e-08 0)
(0 -5.69333e-08 0)
(0 -5.52164e-08 0)
(0 -5.35942e-08 0)
(0 -5.2077e-08 0)
(0 -5.06713e-08 0)
(0 -4.93804e-08 0)
(0 -7.97611e-08 0)
(0 -7.95147e-08 0)
(0 -7.90262e-08 0)
(0 -7.8304e-08 0)
(0 -7.73606e-08 0)
(0 -7.62121e-08 0)
(0 -7.48779e-08 0)
(0 -7.33802e-08 0)
(0 -7.17438e-08 0)
(0 -6.99948e-08 0)
(0 -6.81607e-08 0)
(0 -6.62692e-08 0)
(0 -6.43479e-08 0)
(0 -6.24232e-08 0)
(0 -6.052e-08 0)
(0 -5.8661e-08 0)
(0 -5.68663e-08 0)
(0 -5.51528e-08 0)
(0 -5.35339e-08 0)
(0 -5.20197e-08 0)
(0 -5.06169e-08 0)
(0 -4.93288e-08 0)
(0 -7.9649e-08 0)
(0 -7.9403e-08 0)
(0 -7.89152e-08 0)
(0 -7.81941e-08 0)
(0 -7.72521e-08 0)
(0 -7.61054e-08 0)
(0 -7.47732e-08 0)
(0 -7.3278e-08 0)
(0 -7.16443e-08 0)
(0 -6.98983e-08 0)
(0 -6.80674e-08 0)
(0 -6.61794e-08 0)
(0 -6.42616e-08 0)
(0 -6.23406e-08 0)
(0 -6.04412e-08 0)
(0 -5.85861e-08 0)
(0 -5.67951e-08 0)
(0 -5.50853e-08 0)
(0 -5.34699e-08 0)
(0 -5.19592e-08 0)
(0 -5.05596e-08 0)
(0 -4.92744e-08 0)
(0 -7.95297e-08 0)
(0 -7.9284e-08 0)
(0 -7.8797e-08 0)
(0 -7.8077e-08 0)
(0 -7.71366e-08 0)
(0 -7.59917e-08 0)
(0 -7.46617e-08 0)
(0 -7.31691e-08 0)
(0 -7.15382e-08 0)
(0 -6.97954e-08 0)
(0 -6.7968e-08 0)
(0 -6.60836e-08 0)
(0 -6.41698e-08 0)
(0 -6.22528e-08 0)
(0 -6.03575e-08 0)
(0 -5.85065e-08 0)
(0 -5.67196e-08 0)
(0 -5.50138e-08 0)
(0 -5.34023e-08 0)
(0 -5.18953e-08 0)
(0 -5.04992e-08 0)
(0 -4.92172e-08 0)
(0 -7.94031e-08 0)
(0 -7.91578e-08 0)
(0 -7.86715e-08 0)
(0 -7.79527e-08 0)
(0 -7.70138e-08 0)
(0 -7.58708e-08 0)
(0 -7.45432e-08 0)
(0 -7.30533e-08 0)
(0 -7.14255e-08 0)
(0 -6.9686e-08 0)
(0 -6.78623e-08 0)
(0 -6.59819e-08 0)
(0 -6.40722e-08 0)
(0 -6.21595e-08 0)
(0 -6.02686e-08 0)
(0 -5.84221e-08 0)
(0 -5.66397e-08 0)
(0 -5.49382e-08 0)
(0 -5.33309e-08 0)
(0 -5.18279e-08 0)
(0 -5.04356e-08 0)
(0 -4.91571e-08 0)
(0 -7.92691e-08 0)
(0 -7.90243e-08 0)
(0 -7.85388e-08 0)
(0 -7.78212e-08 0)
(0 -7.68838e-08 0)
(0 -7.57428e-08 0)
(0 -7.44177e-08 0)
(0 -7.29305e-08 0)
(0 -7.13059e-08 0)
(0 -6.957e-08 0)
(0 -6.77501e-08 0)
(0 -6.58739e-08 0)
(0 -6.39687e-08 0)
(0 -6.20606e-08 0)
(0 -6.01745e-08 0)
(0 -5.83328e-08 0)
(0 -5.65552e-08 0)
(0 -5.48584e-08 0)
(0 -5.32557e-08 0)
(0 -5.17571e-08 0)
(0 -5.03689e-08 0)
(0 -4.90942e-08 0)
(0 -7.9128e-08 0)
(0 -7.88835e-08 0)
(0 -7.83988e-08 0)
(0 -7.76824e-08 0)
(0 -7.67467e-08 0)
(0 -7.56077e-08 0)
(0 -7.4285e-08 0)
(0 -7.28007e-08 0)
(0 -7.11794e-08 0)
(0 -6.94472e-08 0)
(0 -6.76314e-08 0)
(0 -6.57596e-08 0)
(0 -6.38591e-08 0)
(0 -6.1956e-08 0)
(0 -6.00749e-08 0)
(0 -5.82384e-08 0)
(0 -5.64659e-08 0)
(0 -5.47742e-08 0)
(0 -5.31765e-08 0)
(0 -5.16826e-08 0)
(0 -5.02989e-08 0)
(0 -4.90284e-08 0)
(0 -7.89799e-08 0)
(0 -7.87358e-08 0)
(0 -7.82519e-08 0)
(0 -7.75366e-08 0)
(0 -7.66024e-08 0)
(0 -7.54655e-08 0)
(0 -7.41452e-08 0)
(0 -7.26638e-08 0)
(0 -7.10459e-08 0)
(0 -6.93175e-08 0)
(0 -6.7506e-08 0)
(0 -6.56388e-08 0)
(0 -6.37432e-08 0)
(0 -6.18454e-08 0)
(0 -5.99697e-08 0)
(0 -5.81387e-08 0)
(0 -5.63718e-08 0)
(0 -5.46856e-08 0)
(0 -5.30932e-08 0)
(0 -5.16044e-08 0)
(0 -5.02255e-08 0)
(0 -4.89595e-08 0)
(0 -7.88251e-08 0)
(0 -7.85813e-08 0)
(0 -7.80981e-08 0)
(0 -7.73839e-08 0)
(0 -7.64512e-08 0)
(0 -7.53162e-08 0)
(0 -7.39984e-08 0)
(0 -7.25199e-08 0)
(0 -7.09053e-08 0)
(0 -6.91809e-08 0)
(0 -6.73738e-08 0)
(0 -6.55114e-08 0)
(0 -6.3621e-08 0)
(0 -6.17286e-08 0)
(0 -5.98588e-08 0)
(0 -5.80336e-08 0)
(0 -5.62726e-08 0)
(0 -5.45923e-08 0)
(0 -5.30057e-08 0)
(0 -5.15224e-08 0)
(0 -5.01488e-08 0)
(0 -4.88876e-08 0)
(0 -7.86641e-08 0)
(0 -7.84206e-08 0)
(0 -7.7938e-08 0)
(0 -7.72248e-08 0)
(0 -7.62935e-08 0)
(0 -7.51603e-08 0)
(0 -7.38447e-08 0)
(0 -7.2369e-08 0)
(0 -7.07578e-08 0)
(0 -6.90373e-08 0)
(0 -6.72346e-08 0)
(0 -6.53772e-08 0)
(0 -6.34922e-08 0)
(0 -6.16057e-08 0)
(0 -5.97418e-08 0)
(0 -5.79229e-08 0)
(0 -5.61683e-08 0)
(0 -5.44943e-08 0)
(0 -5.29138e-08 0)
(0 -5.14365e-08 0)
(0 -5.00685e-08 0)
(0 -4.88126e-08 0)
(0 -7.84974e-08 0)
(0 -7.82542e-08 0)
(0 -7.77721e-08 0)
(0 -7.70596e-08 0)
(0 -7.61295e-08 0)
(0 -7.49979e-08 0)
(0 -7.36844e-08 0)
(0 -7.22114e-08 0)
(0 -7.06034e-08 0)
(0 -6.88868e-08 0)
(0 -6.70886e-08 0)
(0 -6.52362e-08 0)
(0 -6.33568e-08 0)
(0 -6.14762e-08 0)
(0 -5.96188e-08 0)
(0 -5.78065e-08 0)
(0 -5.60586e-08 0)
(0 -5.43913e-08 0)
(0 -5.28175e-08 0)
(0 -5.13466e-08 0)
(0 -4.99846e-08 0)
(0 -4.87345e-08 0)
(0 -7.8326e-08 0)
(0 -7.80829e-08 0)
(0 -7.76011e-08 0)
(0 -7.68891e-08 0)
(0 -7.59598e-08 0)
(0 -7.48295e-08 0)
(0 -7.35177e-08 0)
(0 -7.20471e-08 0)
(0 -7.04422e-08 0)
(0 -6.87293e-08 0)
(0 -6.69355e-08 0)
(0 -6.50883e-08 0)
(0 -6.32146e-08 0)
(0 -6.13403e-08 0)
(0 -5.94895e-08 0)
(0 -5.76842e-08 0)
(0 -5.59434e-08 0)
(0 -5.42833e-08 0)
(0 -5.27165e-08 0)
(0 -5.12525e-08 0)
(0 -4.98971e-08 0)
(0 -4.8653e-08 0)
(0 -7.81508e-08 0)
(0 -7.79077e-08 0)
(0 -7.74259e-08 0)
(0 -7.67141e-08 0)
(0 -7.57852e-08 0)
(0 -7.46556e-08 0)
(0 -7.33452e-08 0)
(0 -7.18766e-08 0)
(0 -7.02744e-08 0)
(0 -6.8565e-08 0)
(0 -6.67755e-08 0)
(0 -6.49333e-08 0)
(0 -6.30654e-08 0)
(0 -6.11975e-08 0)
(0 -5.93537e-08 0)
(0 -5.75557e-08 0)
(0 -5.58225e-08 0)
(0 -5.417e-08 0)
(0 -5.26108e-08 0)
(0 -5.11541e-08 0)
(0 -4.98057e-08 0)
(0 -4.85682e-08 0)
(0 -7.79732e-08 0)
(0 -7.77298e-08 0)
(0 -7.72477e-08 0)
(0 -7.65355e-08 0)
(0 -7.56064e-08 0)
(0 -7.4477e-08 0)
(0 -7.31673e-08 0)
(0 -7.17001e-08 0)
(0 -7.01002e-08 0)
(0 -6.83939e-08 0)
(0 -6.66085e-08 0)
(0 -6.47714e-08 0)
(0 -6.29093e-08 0)
(0 -6.1048e-08 0)
(0 -5.92113e-08 0)
(0 -5.7421e-08 0)
(0 -5.56957e-08 0)
(0 -5.40513e-08 0)
(0 -5.25001e-08 0)
(0 -5.10513e-08 0)
(0 -4.97104e-08 0)
(0 -4.848e-08 0)
(0 -7.77948e-08 0)
(0 -7.7551e-08 0)
(0 -7.70679e-08 0)
(0 -7.63547e-08 0)
(0 -7.54246e-08 0)
(0 -7.42945e-08 0)
(0 -7.29847e-08 0)
(0 -7.15182e-08 0)
(0 -6.99199e-08 0)
(0 -6.82163e-08 0)
(0 -6.64347e-08 0)
(0 -6.46023e-08 0)
(0 -6.2746e-08 0)
(0 -6.08914e-08 0)
(0 -5.90622e-08 0)
(0 -5.72798e-08 0)
(0 -5.55629e-08 0)
(0 -5.3927e-08 0)
(0 -5.23844e-08 0)
(0 -5.09439e-08 0)
(0 -4.96111e-08 0)
(0 -4.83882e-08 0)
(0 -7.76178e-08 0)
(0 -7.7373e-08 0)
(0 -7.68884e-08 0)
(0 -7.61731e-08 0)
(0 -7.52409e-08 0)
(0 -7.41091e-08 0)
(0 -7.27981e-08 0)
(0 -7.13313e-08 0)
(0 -6.97339e-08 0)
(0 -6.80323e-08 0)
(0 -6.6254e-08 0)
(0 -6.44261e-08 0)
(0 -6.25756e-08 0)
(0 -6.07277e-08 0)
(0 -5.89061e-08 0)
(0 -5.7132e-08 0)
(0 -5.54239e-08 0)
(0 -5.3797e-08 0)
(0 -5.22635e-08 0)
(0 -5.08319e-08 0)
(0 -4.95077e-08 0)
(0 -4.82929e-08 0)
(0 -7.74446e-08 0)
(0 -7.71985e-08 0)
(0 -7.67112e-08 0)
(0 -7.59926e-08 0)
(0 -7.50569e-08 0)
(0 -7.39218e-08 0)
(0 -7.26083e-08 0)
(0 -7.11401e-08 0)
(0 -6.95424e-08 0)
(0 -6.78421e-08 0)
(0 -6.60665e-08 0)
(0 -6.42428e-08 0)
(0 -6.23978e-08 0)
(0 -6.05567e-08 0)
(0 -5.87429e-08 0)
(0 -5.69774e-08 0)
(0 -5.52785e-08 0)
(0 -5.36611e-08 0)
(0 -5.21372e-08 0)
(0 -5.07151e-08 0)
(0 -4.94e-08 0)
(0 -4.8194e-08 0)
(0 -7.72786e-08 0)
(0 -7.70303e-08 0)
(0 -7.6539e-08 0)
(0 -7.58153e-08 0)
(0 -7.48741e-08 0)
(0 -7.37339e-08 0)
(0 -7.24162e-08 0)
(0 -7.09449e-08 0)
(0 -6.93458e-08 0)
(0 -6.76458e-08 0)
(0 -6.58722e-08 0)
(0 -6.40523e-08 0)
(0 -6.22126e-08 0)
(0 -6.03782e-08 0)
(0 -5.85724e-08 0)
(0 -5.68158e-08 0)
(0 -5.51265e-08 0)
(0 -5.35192e-08 0)
(0 -5.20055e-08 0)
(0 -5.05935e-08 0)
(0 -4.92881e-08 0)
(0 -4.80913e-08 0)
(0 -7.7124e-08 0)
(0 -7.68721e-08 0)
(0 -7.63747e-08 0)
(0 -7.56435e-08 0)
(0 -7.46943e-08 0)
(0 -7.35465e-08 0)
(0 -7.22225e-08 0)
(0 -7.07464e-08 0)
(0 -6.91445e-08 0)
(0 -6.74436e-08 0)
(0 -6.56712e-08 0)
(0 -6.38545e-08 0)
(0 -6.20199e-08 0)
(0 -6.01922e-08 0)
(0 -5.83945e-08 0)
(0 -5.66472e-08 0)
(0 -5.49679e-08 0)
(0 -5.33711e-08 0)
(0 -5.18681e-08 0)
(0 -5.04668e-08 0)
(0 -4.91719e-08 0)
(0 -4.79849e-08 0)
(0 -7.6986e-08 0)
(0 -7.67287e-08 0)
(0 -7.62221e-08 0)
(0 -7.54798e-08 0)
(0 -7.45192e-08 0)
(0 -7.33609e-08 0)
(0 -7.20279e-08 0)
(0 -7.0545e-08 0)
(0 -6.89385e-08 0)
(0 -6.72354e-08 0)
(0 -6.54633e-08 0)
(0 -6.36493e-08 0)
(0 -6.18194e-08 0)
(0 -5.99984e-08 0)
(0 -5.82089e-08 0)
(0 -5.64712e-08 0)
(0 -5.48024e-08 0)
(0 -5.32167e-08 0)
(0 -5.17251e-08 0)
(0 -5.03352e-08 0)
(0 -4.90512e-08 0)
(0 -4.78747e-08 0)
(0 -7.68721e-08 0)
(0 -7.66059e-08 0)
(0 -7.60852e-08 0)
(0 -7.53268e-08 0)
(0 -7.43505e-08 0)
(0 -7.3178e-08 0)
(0 -7.18331e-08 0)
(0 -7.03409e-08 0)
(0 -6.87279e-08 0)
(0 -6.70213e-08 0)
(0 -6.52485e-08 0)
(0 -6.34365e-08 0)
(0 -6.1611e-08 0)
(0 -5.97966e-08 0)
(0 -5.80156e-08 0)
(0 -5.62877e-08 0)
(0 -5.46299e-08 0)
(0 -5.30559e-08 0)
(0 -5.15763e-08 0)
(0 -5.01984e-08 0)
(0 -4.89261e-08 0)
(0 -4.77608e-08 0)
(0 -7.67932e-08 0)
(0 -7.65109e-08 0)
(0 -7.5968e-08 0)
(0 -7.51868e-08 0)
(0 -7.41892e-08 0)
(0 -7.29983e-08 0)
(0 -7.16381e-08 0)
(0 -7.0134e-08 0)
(0 -6.85126e-08 0)
(0 -6.68011e-08 0)
(0 -6.50266e-08 0)
(0 -6.32158e-08 0)
(0 -6.13945e-08 0)
(0 -5.95867e-08 0)
(0 -5.78143e-08 0)
(0 -5.60967e-08 0)
(0 -5.44503e-08 0)
(0 -5.28886e-08 0)
(0 -5.14217e-08 0)
(0 -5.00564e-08 0)
(0 -4.87966e-08 0)
(0 -4.76431e-08 0)
(0 -7.6767e-08 0)
(0 -7.64517e-08 0)
(0 -7.58735e-08 0)
(0 -7.50605e-08 0)
(0 -7.40355e-08 0)
(0 -7.28215e-08 0)
(0 -7.14426e-08 0)
(0 -6.9924e-08 0)
(0 -6.82923e-08 0)
(0 -6.65743e-08 0)
(0 -6.47971e-08 0)
(0 -6.29871e-08 0)
(0 -6.11697e-08 0)
(0 -5.93684e-08 0)
(0 -5.76048e-08 0)
(0 -5.58979e-08 0)
(0 -5.42636e-08 0)
(0 -5.27148e-08 0)
(0 -5.12612e-08 0)
(0 -4.99094e-08 0)
(0 -4.86627e-08 0)
(0 -4.75217e-08 0)
(0 -7.70717e-08 0)
(0 -7.69416e-08 0)
(0 -7.81723e-08 0)
(0 -7.79947e-08 0)
(0 -7.79315e-08 0)
(0 -7.78294e-08 0)
(0 -7.77323e-08 0)
(0 -7.75372e-08 0)
(0 -7.76744e-08 0)
(0 -7.73995e-08 0)
(0 -7.75153e-08 0)
(0 -7.74559e-08 0)
(0 -7.75329e-08 0)
(0 -7.73042e-08 0)
(0 -7.74675e-08 0)
(0 -7.72912e-08 0)
(0 -7.72092e-08 0)
(0 -7.71089e-08 0)
(0 -7.75231e-08 0)
(0 -7.75534e-08 0)
(0 -7.74415e-08 0)
(0 -7.73329e-08 0)
(0 -7.76199e-08 0)
(0 -7.7408e-08 0)
(0 -7.76638e-08 0)
(0 -7.76746e-08 0)
(0 -7.73518e-08 0)
(0 -7.73534e-08 0)
(0 -7.75534e-08 0)
(0 -7.75992e-08 0)
(0 -7.77035e-08 0)
(0 -7.77925e-08 0)
(0 -7.72952e-08 0)
(0 -7.71877e-08 0)
(0 -8.31625e-08 0)
(0 -7.74065e-08 0)
(0 -8.41453e-08 0)
(0 -7.66158e-08 0)
(0 -7.75932e-08 0)
(0 -7.75778e-08 0)
(0 -7.77385e-08 0)
(0 -7.79285e-08 0)
(0 -7.79241e-08 0)
(0 -7.83502e-08 0)
(0 -7.85547e-08 0)
(0 -7.8774e-08 0)
(0 -7.90513e-08 0)
(0 -7.87243e-08 0)
(0 -7.93443e-08 0)
(0 -7.86023e-08 0)
(0 -7.99919e-08 0)
(0 -7.94149e-08 0)
(0 -8.01598e-08 0)
(0 -7.9158e-08 0)
(0 -8.02321e-08 0)
(0 -7.60106e-08 0)
(0 -8.14846e-08 0)
(0 -7.7363e-08 0)
(0 -8.10953e-08 0)
(0 -8.10236e-08 0)
(0 -8.23293e-08 0)
(0 -8.11855e-08 0)
(0 -7.98446e-08 0)
(0 -8.07545e-08 0)
(0 -8.29701e-08 0)
(0 -7.92673e-08 0)
(0 -8.29936e-08 0)
(0 -8.15664e-08 0)
(0 -8.33819e-08 0)
(0 -8.03583e-08 0)
(0 -8.39334e-08 0)
(0 -8.01068e-08 0)
(0 -8.34968e-08 0)
(0 -8.27307e-08 0)
(0 -8.28516e-08 0)
(0 -7.95259e-08 0)
(0 -8.47056e-08 0)
(0 -7.9974e-08 0)
(0 -8.26983e-08 0)
(0 -8.26672e-08 0)
(0 -8.28694e-08 0)
(0 -7.83027e-08 0)
(0 -8.36444e-08 0)
(0 -8.25339e-08 0)
(0 -8.21892e-08 0)
(0 -7.95162e-08 0)
(0 -8.46022e-08 0)
(0 -8.17882e-08 0)
(0 -8.29002e-08 0)
(0 -7.89329e-08 0)
(0 -8.07179e-08 0)
(0 -7.80471e-08 0)
(0 -8.37237e-08 0)
(0 -8.17779e-08 0)
(0 -7.87817e-08 0)
(0 -7.83629e-08 0)
(0 -8.30018e-08 0)
(0 -7.77098e-08 0)
(0 -8.33665e-08 0)
(0 -8.14607e-08 0)
(0 -8.15037e-08 0)
(0 -7.81148e-08 0)
(0 -8.26688e-08 0)
(0 -8.10606e-08 0)
(0 -8.31945e-08 0)
(0 -8.30977e-08 0)
(0 -8.38405e-08 0)
(0 -8.37437e-08 0)
(0 -7.74279e-08 0)
(0 -7.77197e-08 0)
(0 -8.45173e-08 0)
(0 -8.48966e-08 0)
(0 -7.65516e-08 0)
(0 -7.95055e-08 0)
(0 -8.19339e-08 0)
(0 -8.33151e-08 0)
(0 -7.91276e-08 0)
(0 -8.3919e-08 0)
(0 -7.97982e-08 0)
(0 -7.88034e-08 0)
(0 -8.41797e-08 0)
(0 -8.42659e-08 0)
(0 -7.91908e-08 0)
(0 -7.86571e-08 0)
(0 -8.47184e-08 0)
(0 -8.07001e-08 0)
(0 -7.94155e-08 0)
(0 -8.4227e-08 0)
(0 -7.84938e-08 0)
(0 -8.17125e-08 0)
(0 -8.40773e-08 0)
(0 -8.21218e-08 0)
(0 -8.44927e-08 0)
(0 -8.27457e-08 0)
(0 -8.25832e-08 0)
(0 -8.3994e-08 0)
(0 -8.13118e-08 0)
(0 -8.01946e-08 0)
(0 -7.81542e-08 0)
(0 -7.98782e-08 0)
(0 -7.7952e-08 0)
(0 -8.46661e-08 0)
(0 -8.04188e-08 0)
(0 -8.41268e-08 0)
(0 -8.10549e-08 0)
(0 -8.18013e-08 0)
(0 -7.7842e-08 0)
(0 -8.22025e-08 0)
(0 -8.47199e-08 0)
(0 -8.24914e-08 0)
(0 -7.88607e-08 0)
(0 -7.65558e-08 0)
(0 -8.10788e-08 0)
(0 -7.6887e-08 0)
(0 -8.13584e-08 0)
(0 -8.12062e-08 0)
(0 -7.91688e-08 0)
(0 -8.06988e-08 0)
(0 -7.8982e-08 0)
(0 -7.9038e-08 0)
(0 -8.10632e-08 0)
(0 -7.87835e-08 0)
(0 -7.91014e-08 0)
(0 -8.18277e-08 0)
(0 -8.10595e-08 0)
(0 -7.8661e-08 0)
(0 -7.81679e-08 0)
(0 -8.0792e-08 0)
(0 -8.37404e-08 0)
(0 -7.65478e-08 0)
(0 -8.01934e-08 0)
(0 -8.20714e-08 0)
(0 -8.38305e-08 0)
(0 -7.68898e-08 0)
(0 -8.03446e-08 0)
(0 -7.78064e-08 0)
(0 -8.12263e-08 0)
(0 -8.4987e-08 0)
(0 -8.31206e-08 0)
(0 -8.08924e-08 0)
(0 -7.93572e-08 0)
(0 -8.2152e-08 0)
(0 -8.13959e-08 0)
(0 -8.32793e-08 0)
(0 -8.47817e-08 0)
(0 -8.34381e-08 0)
(0 -8.21697e-08 0)
(0 -8.37979e-08 0)
(0 -8.48259e-08 0)
(0 -8.18372e-08 0)
(0 -7.83381e-08 0)
(0 -8.04823e-08 0)
(0 -7.88482e-08 0)
(0 -8.06688e-08 0)
(0 -7.67187e-08 0)
(0 -8.25241e-08 0)
(0 -8.47203e-08 0)
(0 -8.16724e-08 0)
(0 -7.82864e-08 0)
(0 -8.38519e-08 0)
(0 -8.30623e-08 0)
(0 -8.16167e-08 0)
(0 -8.00078e-08 0)
(0 -8.19857e-08 0)
(0 -8.33707e-08 0)
(0 -8.08226e-08 0)
(0 -7.9124e-08 0)
(0 -7.85186e-08 0)
(0 -7.81226e-08 0)
(0 -7.6121e-08 0)
(0 -7.96068e-08 0)
(0 -7.88809e-08 0)
(0 -8.13393e-08 0)
(0 -7.91688e-08 0)
(0 -8.14181e-08 0)
(0 -8.22672e-08 0)
(0 -7.93389e-08 0)
(0 -8.22877e-08 0)
(0 -7.98607e-08 0)
(0 -8.36873e-08 0)
(0 -8.02488e-08 0)
(0 -8.03945e-08 0)
(0 -7.96737e-08 0)
(0 -8.05354e-08 0)
(0 -8.29061e-08 0)
(0 -7.85627e-08 0)
(0 -7.9857e-08 0)
(0 -8.22236e-08 0)
(0 -8.29803e-08 0)
(0 -8.1326e-08 0)
(0 -8.20083e-08 0)
(0 -8.36224e-08 0)
(0 -8.45621e-08 0)
(0 -8.00949e-08 0)
(0 -7.94519e-08 0)
(0 -7.71237e-08 0)
(0 -7.95784e-08 0)
(0 -8.41328e-08 0)
(0 -8.50121e-08 0)
(0 -7.67976e-08 0)
(0 -7.99405e-08 0)
(0 -8.39181e-08 0)
(0 -8.51329e-08 0)
(0 -7.83907e-08 0)
(0 -8.20505e-08 0)
(0 -8.48308e-08 0)
(0 -8.29864e-08 0)
(0 -7.58588e-08 0)
(0 -7.90277e-08 0)
(0 -7.79106e-08 0)
(0 -7.61531e-08 0)
(0 -8.2354e-08 0)
(0 -8.16085e-08 0)
(0 -8.23683e-08 0)
(0 -8.443e-08 0)
(0 -8.41416e-08 0)
(0 -8.25887e-08 0)
(0 -7.9621e-08 0)
(0 -7.88692e-08 0)
(0 -7.78279e-08 0)
(0 -8.00442e-08 0)
(0 -8.34556e-08 0)
(0 -8.41396e-08 0)
(0 -8.38369e-08 0)
(0 -8.45849e-08 0)
(0 -8.44139e-08 0)
(0 -8.26555e-08 0)
(0 -8.28933e-08 0)
(0 -8.31768e-08 0)
(0 -7.81009e-08 0)
(0 -7.74427e-08 0)
(0 -8.32968e-08 0)
(0 -8.24985e-08 0)
(0 -8.26268e-08 0)
(0 -8.28758e-08 0)
(0 -8.32482e-08 0)
(0 -8.43045e-08 0)
(0 -8.02436e-08 0)
(0 -7.88717e-08 0)
(0 -8.42548e-08 0)
(0 -8.22006e-08 0)
(0 -8.04717e-08 0)
(0 -8.05818e-08 0)
(0 -8.01336e-08 0)
(0 -8.24184e-08 0)
(0 -8.02654e-08 0)
(0 -8.08378e-08 0)
(0 -7.86174e-08 0)
(0 -8.06553e-08 0)
(0 -8.02497e-08 0)
(0 -7.91883e-08 0)
(0 -8.0452e-08 0)
(0 -8.2735e-08 0)
(0 -8.34259e-08 0)
(0 -8.36912e-08 0)
(0 -7.93611e-08 0)
(0 -7.76045e-08 0)
(0 -7.84743e-08 0)
(0 -7.72576e-08 0)
(0 -8.44438e-08 0)
(0 -8.35265e-08 0)
(0 -8.1724e-08 0)
(0 -8.34054e-08 0)
(0 -8.13176e-08 0)
(0 -8.12465e-08 0)
(0 -8.17026e-08 0)
(0 -8.21174e-08 0)
(0 -7.91404e-08 0)
(0 -8.03318e-08 0)
(0 -8.07027e-08 0)
(0 -8.24963e-08 0)
(0 -8.50856e-08 0)
(0 -8.36023e-08 0)
(0 -8.31692e-08 0)
(0 -8.42806e-08 0)
(0 -7.84295e-08 0)
(0 -7.97583e-08 0)
(0 -8.33719e-08 0)
(0 -8.10155e-08 0)
(0 -8.22335e-08 0)
(0 -8.2553e-08 0)
(0 -8.00892e-08 0)
(0 -7.97088e-08 0)
(0 -7.73604e-08 0)
(0 -7.89191e-08 0)
(0 -7.93648e-08 0)
(0 -8.05003e-08 0)
(0 -7.96043e-08 0)
(0 -7.92273e-08 0)
(0 -8.14237e-08 0)
(0 -8.03568e-08 0)
(0 -7.82675e-08 0)
(0 -7.78806e-08 0)
(0 -7.87581e-08 0)
(0 -7.98747e-08 0)
(0 -8.15886e-08 0)
(0 -8.26992e-08 0)
(0 -7.84573e-08 0)
(0 -7.84127e-08 0)
(0 -8.15644e-08 0)
(0 -8.33451e-08 0)
(0 -8.20815e-08 0)
(0 -8.16083e-08 0)
(0 -7.7882e-08 0)
(0 -7.96202e-08 0)
(0 -8.18249e-08 0)
(0 -8.08365e-08 0)
(0 -8.02958e-08 0)
(0 -8.06793e-08 0)
(0 -8.15032e-08 0)
(0 -8.31046e-08 0)
(0 -7.98713e-08 0)
(0 -7.86915e-08 0)
(0 -8.13946e-08 0)
(0 -8.16397e-08 0)
(0 -7.94563e-08 0)
(0 -7.94214e-08 0)
(0 -8.10986e-08 0)
(0 -8.28043e-08 0)
(0 -8.0944e-08 0)
(0 -8.00358e-08 0)
(0 -8.03429e-08 0)
(0 -8.17913e-08 0)
(0 -8.01225e-08 0)
(0 -7.90077e-08 0)
(0 -8.12109e-08 0)
(0 -8.05134e-08 0)
(0 -8.14469e-08 0)
(0 -8.15136e-08 0)
(0 -8.24122e-08 0)
(0 -8.25502e-08 0)
(0 -8.31213e-08 0)
(0 -8.19097e-08 0)
(0 -8.23075e-08 0)
(0 -8.17302e-08 0)
(0 -8.07135e-08 0)
(0 -8.14149e-08 0)
(0 -8.25992e-08 0)
(0 -8.10005e-08 0)
(0 -8.09668e-08 0)
(0 -8.25715e-08 0)
(0 -8.12938e-08 0)
(0 -8.03585e-08 0)
(0 -7.97037e-08 0)
(0 -7.88227e-08 0)
(0 -8.3995e-08 0)
(0 -8.40924e-08 0)
(0 -8.1005e-08 0)
(0 -8.19949e-08 0)
(0 -8.43558e-08 0)
(0 -8.37009e-08 0)
(0 -7.87896e-08 0)
(0 -7.95413e-08 0)
(0 -7.62581e-08 0)
(0 -7.77439e-08 0)
(0 -8.37289e-08 0)
(0 -8.23762e-08 0)
(0 -8.40011e-08 0)
(0 -8.5e-08 0)
(0 -7.93595e-08 0)
(0 -8.03303e-08 0)
(0 -8.08449e-08 0)
(0 -7.99846e-08 0)
(0 -8.1762e-08 0)
(0 -8.1781e-08 0)
(0 -7.72344e-08 0)
(0 -7.81062e-08 0)
(0 -7.98202e-08 0)
(0 -7.8783e-08 0)
(0 -8.25182e-08 0)
(0 -8.37185e-08 0)
(0 -7.99753e-08 0)
(0 -7.91437e-08 0)
(0 -8.14407e-08 0)
(0 -8.13282e-08 0)
(0 -8.12846e-08 0)
(0 -8.25349e-08 0)
(0 -8.37053e-08 0)
(0 -8.31368e-08 0)
(0 -8.34281e-08 0)
(0 -8.31052e-08 0)
(0 -7.83119e-08 0)
(0 -7.90317e-08 0)
(0 -8.36658e-08 0)
(0 -8.43817e-08 0)
(0 -8.07655e-08 0)
(0 -8.15329e-08 0)
(0 -8.24352e-08 0)
(0 -8.20908e-08 0)
(0 -7.76693e-08 0)
(0 -7.80647e-08 0)
(0 -7.97261e-08 0)
(0 -7.80911e-08 0)
(0 -8.44007e-08 0)
(0 -8.42315e-08 0)
(0 -7.78128e-08 0)
(0 -7.91235e-08 0)
(0 -8.1039e-08 0)
(0 -8.00774e-08 0)
(0 -7.95431e-08 0)
(0 -7.96537e-08 0)
(0 -7.74213e-08 0)
(0 -7.59566e-08 0)
(0 -8.32035e-08 0)
(0 -8.42703e-08 0)
(0 -7.64862e-08 0)
(0 -7.63852e-08 0)
(0 -7.68415e-08 0)
(0 -7.66238e-08 0)
(0 -7.87373e-08 0)
(0 -7.72311e-08 0)
(0 -8.46421e-08 0)
(0 -8.42072e-08 0)
(0 -8.14323e-08 0)
(0 -8.21136e-08 0)
(0 -8.38963e-08 0)
(0 -8.38769e-08 0)
(0 -8.00896e-08 0)
(0 -7.97159e-08 0)
(0 -8.47619e-08 0)
(0 -8.47291e-08 0)
(0 -7.86399e-08 0)
(0 -7.97873e-08 0)
(0 -7.80239e-08 0)
(0 -7.81737e-08 0)
(0 -8.51571e-08 0)
(0 -8.42127e-08 0)
(0 -7.88555e-08 0)
(0 -7.89417e-08 0)
(0 -7.95804e-08 0)
(0 -7.87471e-08 0)
(0 -7.87621e-08 0)
(0 -7.9608e-08 0)
(0 -8.26643e-08 0)
(0 -8.37253e-08 0)
(0 -8.13913e-08 0)
(0 -8.05734e-08 0)
(0 -7.8938e-08 0)
(0 -7.88265e-08 0)
(0 -8.01588e-08 0)
(0 -8.01044e-08 0)
(0 -7.74872e-08 0)
(0 -7.88308e-08 0)
(0 -8.26297e-08 0)
(0 -8.27871e-08 0)
(0 -8.0318e-08 0)
(0 -8.10896e-08 0)
(0 -8.79967e-08 0)
(0 -8.2575e-08 0)
(0 -8.79052e-08 0)
(0 -8.48224e-08 0)
(0 -8.29659e-08 0)
(0 -8.30996e-08 0)
(0 -8.36657e-08 0)
(0 -8.39239e-08 0)
(0 -8.42068e-08 0)
(0 -8.43028e-08 0)
(0 -8.47743e-08 0)
(0 -8.46928e-08 0)
(0 -8.55152e-08 0)
(0 -8.48769e-08 0)
(0 -8.57782e-08 0)
(0 -8.52973e-08 0)
(0 -8.60995e-08 0)
(0 -8.61114e-08 0)
(0 -8.70882e-08 0)
(0 -8.55721e-08 0)
(0 -8.7693e-08 0)
(0 -8.67119e-08 0)
(0 -8.66048e-08 0)
(0 -8.51266e-08 0)
(0 -8.65828e-08 0)
(0 -8.78301e-08 0)
(0 -8.73376e-08 0)
(0 -8.61374e-08 0)
(0 -8.82282e-08 0)
(0 -8.6528e-08 0)
(0 -8.79759e-08 0)
(0 -8.5846e-08 0)
(0 -8.80512e-08 0)
(0 -8.66783e-08 0)
(0 -8.70724e-08 0)
(0 -8.69891e-08 0)
(0 -8.81181e-08 0)
(0 -8.55239e-08 0)
(0 -8.82456e-08 0)
(0 -8.58029e-08 0)
(0 -8.76302e-08 0)
(0 -8.76306e-08 0)
(0 -8.81298e-08 0)
(0 -8.55847e-08 0)
(0 -8.67018e-08 0)
(0 -8.67163e-08 0)
(0 -8.77837e-08 0)
(0 -8.51547e-08 0)
(0 -8.76516e-08 0)
(0 -8.60161e-08 0)
(0 -8.77244e-08 0)
(0 -8.72218e-08 0)
(0 -8.79883e-08 0)
(0 -8.52654e-08 0)
(0 -8.58104e-08 0)
(0 -8.67615e-08 0)
(0 -8.52397e-08 0)
(0 -8.79185e-08 0)
(0 -8.79439e-08 0)
(0 -8.57202e-08 0)
(0 -8.54468e-08 0)
(0 -8.73999e-08 0)
(0 -8.55922e-08 0)
(0 -8.78968e-08 0)
(0 -8.80696e-08 0)
(0 -8.58188e-08 0)
(0 -8.79924e-08 0)
(0 -8.63187e-08 0)
(0 -8.79989e-08 0)
(0 -8.69297e-08 0)
(0 -8.52304e-08 0)
(0 -8.65818e-08 0)
(0 -8.53797e-08 0)
(0 -8.78903e-08 0)
(0 -8.7973e-08 0)
(0 -8.6572e-08 0)
(0 -8.65967e-08 0)
(0 -8.60995e-08 0)
(0 -8.58297e-08 0)
(0 -8.77095e-08 0)
(0 -8.76547e-08 0)
(0 -8.7758e-08 0)
(0 -8.50665e-08 0)
(0 -8.63906e-08 0)
(0 -8.78506e-08 0)
(0 -8.82653e-08 0)
(0 -8.73233e-08 0)
(0 -8.77153e-08 0)
(0 -8.64823e-08 0)
(0 -8.54322e-08 0)
(0 -8.8267e-08 0)
(0 -8.72002e-08 0)
(0 -8.8005e-08 0)
(0 -8.69104e-08 0)
(0 -8.74267e-08 0)
(0 -8.69025e-08 0)
(0 -8.64088e-08 0)
(0 -8.59995e-08 0)
(0 -8.66565e-08 0)
(0 -8.55738e-08 0)
(0 -8.57627e-08 0)
(0 -8.69453e-08 0)
(0 -8.76784e-08 0)
(0 -8.76552e-08 0)
(0 -8.70213e-08 0)
(0 -8.52077e-08 0)
(0 -8.666e-08 0)
(0 -8.62167e-08 0)
(0 -8.80712e-08 0)
(0 -8.71615e-08 0)
(0 -8.58116e-08 0)
(0 -8.48905e-08 0)
(0 -8.83399e-08 0)
(0 -8.75045e-08 0)
(0 -8.68736e-08 0)
(0 -8.50225e-08 0)
(0 -8.71306e-08 0)
(0 -8.54439e-08 0)
(0 -8.74884e-08 0)
(0 -8.7978e-08 0)
(0 -8.68898e-08 0)
(0 -8.60806e-08 0)
(0 -8.83782e-08 0)
(0 -8.75551e-08 0)
(0 -8.66709e-08 0)
(0 -8.73176e-08 0)
(0 -8.44514e-08 0)
(0 -8.50051e-08 0)
(0 -8.70472e-08 0)
(0 -8.62277e-08 0)
(0 -8.70549e-08 0)
(0 -8.78938e-08 0)
(0 -8.60161e-08 0)
(0 -8.53118e-08 0)
(0 -8.78877e-08 0)
(0 -8.81903e-08 0)
(0 -8.70624e-08 0)
(0 -8.73627e-08 0)
(0 -8.66603e-08 0)
(0 -8.75361e-08 0)
(0 -8.73596e-08 0)
(0 -8.64447e-08 0)
(0 -8.64705e-08 0)
(0 -8.54958e-08 0)
(0 -8.67917e-08 0)
(0 -8.75986e-08 0)
(0 -8.79827e-08 0)
(0 -8.69791e-08 0)
(0 -8.50197e-08 0)
(0 -8.39493e-08 0)
(0 -8.71876e-08 0)
(0 -8.73491e-08 0)
(0 -8.79682e-08 0)
(0 -8.80402e-08 0)
(0 -8.69843e-08 0)
(0 -8.66653e-08 0)
(0 -8.5372e-08 0)
(0 -8.6353e-08 0)
(0 -8.59493e-08 0)
(0 -8.55467e-08 0)
(0 -8.82769e-08 0)
(0 -8.83089e-08 0)
(0 -8.60856e-08 0)
(0 -8.49558e-08 0)
(0 -8.8094e-08 0)
(0 -8.82496e-08 0)
(0 -8.82584e-08 0)
(0 -8.78741e-08 0)
(0 -8.83168e-08 0)
(0 -8.79369e-08 0)
(0 -8.54528e-08 0)
(0 -8.47379e-08 0)
(0 -8.54236e-08 0)
(0 -8.66063e-08 0)
(0 -8.63726e-08 0)
(0 -8.53956e-08 0)
(0 -8.81359e-08 0)
(0 -8.77985e-08 0)
(0 -8.70759e-08 0)
(0 -8.63419e-08 0)
(0 -8.74952e-08 0)
(0 -8.77358e-08 0)
(0 -8.5829e-08 0)
(0 -8.53125e-08 0)
(0 -8.48038e-08 0)
(0 -8.59426e-08 0)
(0 -8.56277e-08 0)
(0 -8.48151e-08 0)
(0 -8.51102e-08 0)
(0 -8.60195e-08 0)
(0 -8.57015e-08 0)
(0 -8.65422e-08 0)
(0 -8.52199e-08 0)
(0 -8.61427e-08 0)
(0 -8.7368e-08 0)
(0 -8.63123e-08 0)
(0 -8.80611e-08 0)
(0 -8.83423e-08 0)
(0 -8.55969e-08 0)
(0 -8.59468e-08 0)
(0 -8.79967e-08 0)
(0 -8.7594e-08 0)
(0 -8.81598e-08 0)
(0 -8.77729e-08 0)
(0 -8.73048e-08 0)
(0 -8.71908e-08 0)
(0 -8.75867e-08 0)
(0 -8.76362e-08 0)
(0 -8.76308e-08 0)
(0 -8.74642e-08 0)
(0 -8.75907e-08 0)
(0 -8.66866e-08 0)
(0 -8.62389e-08 0)
(0 -8.59103e-08 0)
(0 -8.8377e-08 0)
(0 -8.80495e-08 0)
(0 -8.68246e-08 0)
(0 -8.73213e-08 0)
(0 -8.58901e-08 0)
(0 -8.6985e-08 0)
(0 -8.70259e-08 0)
(0 -8.69737e-08 0)
(0 -8.35012e-08 0)
(0 -8.4453e-08 0)
(0 -8.77748e-08 0)
(0 -8.79221e-08 0)
(0 -8.58334e-08 0)
(0 -8.62899e-08 0)
(0 -8.75775e-08 0)
(0 -8.7375e-08 0)
(0 -8.74602e-08 0)
(0 -8.80048e-08 0)
(0 -8.61493e-08 0)
(0 -8.63504e-08 0)
(0 -8.66242e-08 0)
(0 -8.68804e-08 0)
(0 -8.80707e-08 0)
(0 -8.77285e-08 0)
(0 -8.79174e-08 0)
(0 -8.73537e-08 0)
(0 -8.58644e-08 0)
(0 -8.57885e-08 0)
(0 -8.43376e-08 0)
(0 -8.47871e-08 0)
(0 -8.81132e-08 0)
(0 -8.80922e-08 0)
(0 -8.74818e-08 0)
(0 -8.75311e-08 0)
(0 -8.76013e-08 0)
(0 -8.71947e-08 0)
(0 -8.72921e-08 0)
(0 -8.74789e-08 0)
(0 -8.53291e-08 0)
(0 -8.53145e-08 0)
(0 -8.61784e-08 0)
(0 -8.63496e-08 0)
(0 -8.56238e-08 0)
(0 -8.49537e-08 0)
(0 -8.70694e-08 0)
(0 -8.73016e-08 0)
(0 -8.58868e-08 0)
(0 -8.63169e-08 0)
(0 -8.73014e-08 0)
(0 -8.75721e-08 0)
(0 -8.67392e-08 0)
(0 -8.58943e-08 0)
(0 -8.72222e-08 0)
(0 -8.77238e-08 0)
(0 -8.67377e-08 0)
(0 -8.66522e-08 0)
(0 -8.70766e-08 0)
(0 -8.63677e-08 0)
(0 -8.38184e-08 0)
(0 -8.34219e-08 0)
(0 -8.77096e-08 0)
(0 -8.79292e-08 0)
(0 -8.78788e-08 0)
(0 -8.76896e-08 0)
(0 -8.73693e-08 0)
(0 -8.75698e-08 0)
(0 -8.80431e-08 0)
(0 -8.81563e-08 0)
(0 -8.63433e-08 0)
(0 -8.68983e-08 0)
(0 -8.54835e-08 0)
(0 -8.62069e-08 0)
(0 -8.82673e-08 0)
(0 -8.82266e-08 0)
(0 -8.71789e-08 0)
(0 -8.63844e-08 0)
(0 -8.5637e-08 0)
(0 -8.60537e-08 0)
(0 -8.63445e-08 0)
(0 -8.70443e-08 0)
(0 -8.54456e-08 0)
(0 -8.63182e-08 0)
(0 -8.61126e-08 0)
(0 -8.63077e-08 0)
(0 -8.71265e-08 0)
(0 -8.72853e-08 0)
(0 -8.71087e-08 0)
(0 -8.69228e-08 0)
(0 -8.82019e-08 0)
(0 -8.80345e-08 0)
(0 -8.81353e-08 0)
(0 -8.81042e-08 0)
(0 -8.81307e-08 0)
(0 -8.81046e-08 0)
(0 -8.81396e-08 0)
(0 -8.81192e-08 0)
(0 -8.8164e-08 0)
(0 -8.81502e-08 0)
(0 -8.81997e-08 0)
(0 -8.81898e-08 0)
(0 -8.8245e-08 0)
(0 -8.82399e-08 0)
(0 -8.82966e-08 0)
(0 -8.82943e-08 0)
(0 -8.83514e-08 0)
(0 -8.83504e-08 0)
(0 -8.84054e-08 0)
(0 -8.8404e-08 0)
(0 -8.84526e-08 0)
(0 -8.84463e-08 0)
(0 -8.84869e-08 0)
(0 -8.8473e-08 0)
(0 -8.85016e-08 0)
(0 -8.84742e-08 0)
(0 -8.84875e-08 0)
(0 -8.8441e-08 0)
(0 -8.84372e-08 0)
(0 -8.8367e-08 0)
(0 -8.83447e-08 0)
(0 -8.82467e-08 0)
(0 -8.83213e-08 0)
(0 -8.81361e-08 0)
(0 -8.81433e-08 0)
(0 -8.81204e-08 0)
(0 -8.81623e-08 0)
(0 -8.81451e-08 0)
(0 -8.81941e-08 0)
(0 -8.81823e-08 0)
(0 -8.82397e-08 0)
(0 -8.82337e-08 0)
(0 -8.82946e-08 0)
(0 -8.82926e-08 0)
(0 -8.83572e-08 0)
(0 -8.83586e-08 0)
(0 -8.8423e-08 0)
(0 -8.84261e-08 0)
(0 -8.84894e-08 0)
(0 -8.84935e-08 0)
(0 -8.85533e-08 0)
(0 -8.85556e-08 0)
(0 -8.86066e-08 0)
(0 -8.8602e-08 0)
(0 -8.8642e-08 0)
(0 -8.86266e-08 0)
(0 -8.86532e-08 0)
(0 -8.86228e-08 0)
(0 -8.86332e-08 0)
(0 -8.85824e-08 0)
(0 -8.85757e-08 0)
(0 -8.85013e-08 0)
(0 -8.84756e-08 0)
(0 -8.83714e-08 0)
(0 -8.51366e-08 0)
(0 -8.19281e-08 0)
(0 -8.79098e-08 0)
(0 -8.48174e-08 0)
(0 -8.23761e-08 0)
(0 -8.25198e-08 0)
(0 -8.31738e-08 0)
(0 -8.34497e-08 0)
(0 -8.4015e-08 0)
(0 -8.29552e-08 0)
(0 -8.45843e-08 0)
(0 -8.43684e-08 0)
(0 -8.52049e-08 0)
(0 -8.49747e-08 0)
(0 -8.60772e-08 0)
(0 -8.434e-08 0)
(0 -8.68569e-08 0)
(0 -8.57685e-08 0)
(0 -8.70904e-08 0)
(0 -8.50527e-08 0)
(0 -8.80618e-08 0)
(0 -8.65629e-08 0)
(0 -8.65987e-08 0)
(0 -8.78392e-08 0)
(0 -8.73924e-08 0)
(0 -8.53989e-08 0)
(0 -8.75186e-08 0)
(0 -8.56221e-08 0)
(0 -8.78749e-08 0)
(0 -8.65242e-08 0)
(0 -8.84473e-08 0)
(0 -8.62117e-08 0)
(0 -8.72075e-08 0)
(0 -8.7797e-08 0)
(0 -8.81497e-08 0)
(0 -8.60305e-08 0)
(0 -8.80287e-08 0)
(0 -8.61938e-08 0)
(0 -8.77503e-08 0)
(0 -8.76629e-08 0)
(0 -8.8209e-08 0)
(0 -8.5834e-08 0)
(0 -8.67683e-08 0)
(0 -8.59954e-08 0)
(0 -8.78791e-08 0)
(0 -8.75091e-08 0)
(0 -8.77765e-08 0)
(0 -8.60893e-08 0)
(0 -8.74182e-08 0)
(0 -8.74272e-08 0)
(0 -8.52306e-08 0)
(0 -8.79449e-08 0)
(0 -8.74892e-08 0)
(0 -8.66988e-08 0)
(0 -8.58031e-08 0)
(0 -8.58654e-08 0)
(0 -8.52592e-08 0)
(0 -8.79097e-08 0)
(0 -8.79917e-08 0)
(0 -8.54607e-08 0)
(0 -8.61227e-08 0)
(0 -8.84649e-08 0)
(0 -8.61962e-08 0)
(0 -8.83059e-08 0)
(0 -8.8215e-08 0)
(0 -8.5595e-08 0)
(0 -8.80778e-08 0)
(0 -8.5708e-08 0)
(0 -8.48313e-08 0)
(0 -8.66142e-08 0)
(0 -8.57108e-08 0)
(0 -8.75587e-08 0)
(0 -8.65967e-08 0)
(0 -8.52083e-08 0)
(0 -8.65442e-08 0)
(0 -8.56576e-08 0)
(0 -8.83918e-08 0)
(0 -8.62636e-08 0)
(0 -8.75567e-08 0)
(0 -8.8123e-08 0)
(0 -8.55551e-08 0)
(0 -8.46802e-08 0)
(0 -8.64799e-08 0)
(0 -8.84041e-08 0)
(0 -8.78866e-08 0)
(0 -8.84616e-08 0)
(0 -8.73328e-08 0)
(0 -8.68407e-08 0)
(0 -8.68164e-08 0)
(0 -8.50074e-08 0)
(0 -8.52657e-08 0)
(0 -8.73853e-08 0)
(0 -8.55417e-08 0)
(0 -8.75599e-08 0)
(0 -8.66902e-08 0)
(0 -8.81272e-08 0)
(0 -8.76797e-08 0)
(0 -8.76639e-08 0)
(0 -8.68089e-08 0)
(0 -8.4834e-08 0)
(0 -8.48974e-08 0)
(0 -8.39989e-08 0)
(0 -8.73313e-08 0)
(0 -8.56797e-08 0)
(0 -8.652e-08 0)
(0 -8.62677e-08 0)
(0 -8.74229e-08 0)
(0 -8.82692e-08 0)
(0 -8.80973e-08 0)
(0 -8.76942e-08 0)
(0 -8.52744e-08 0)
(0 -8.63939e-08 0)
(0 -8.56169e-08 0)
(0 -8.72267e-08 0)
(0 -8.79857e-08 0)
(0 -8.85274e-08 0)
(0 -8.75647e-08 0)
(0 -8.84961e-08 0)
(0 -8.49953e-08 0)
(0 -8.7005e-08 0)
(0 -8.71209e-08 0)
(0 -8.80075e-08 0)
(0 -8.48749e-08 0)
(0 -8.61751e-08 0)
(0 -8.78125e-08 0)
(0 -8.83106e-08 0)
(0 -8.65896e-08 0)
(0 -8.59169e-08 0)
(0 -8.57085e-08 0)
(0 -8.51915e-08 0)
(0 -8.6443e-08 0)
(0 -8.71297e-08 0)
(0 -8.34359e-08 0)
(0 -8.45557e-08 0)
(0 -8.59718e-08 0)
(0 -8.57171e-08 0)
(0 -8.73643e-08 0)
(0 -8.76165e-08 0)
(0 -8.77613e-08 0)
(0 -8.65901e-08 0)
(0 -8.80831e-08 0)
(0 -8.84024e-08 0)
(0 -8.77525e-08 0)
(0 -8.76021e-08 0)
(0 -8.69026e-08 0)
(0 -8.64907e-08 0)
(0 -8.62887e-08 0)
(0 -8.75277e-08 0)
(0 -8.6516e-08 0)
(0 -8.77392e-08 0)
(0 -8.75611e-08 0)
(0 -8.66009e-08 0)
(0 -8.52203e-08 0)
(0 -8.6904e-08 0)
(0 -8.52855e-08 0)
(0 -8.697e-08 0)
(0 -8.5417e-08 0)
(0 -8.64996e-08 0)
(0 -8.51068e-08 0)
(0 -8.43061e-08 0)
(0 -8.6373e-08 0)
(0 -8.71385e-08 0)
(0 -8.81074e-08 0)
(0 -8.85383e-08 0)
(0 -8.50268e-08 0)
(0 -8.62984e-08 0)
(0 -8.82781e-08 0)
(0 -8.79471e-08 0)
(0 -8.52796e-08 0)
(0 -8.64278e-08 0)
(0 -8.77334e-08 0)
(0 -8.81802e-08 0)
(0 -8.37928e-08 0)
(0 -8.37963e-08 0)
(0 -8.53816e-08 0)
(0 -8.66178e-08 0)
(0 -8.57823e-08 0)
(0 -8.52065e-08 0)
(0 -8.78437e-08 0)
(0 -8.68324e-08 0)
(0 -8.6098e-08 0)
(0 -8.49328e-08 0)
(0 -8.8449e-08 0)
(0 -8.80554e-08 0)
(0 -8.82352e-08 0)
(0 -8.83229e-08 0)
(0 -8.8181e-08 0)
(0 -8.83664e-08 0)
(0 -8.77673e-08 0)
(0 -8.80102e-08 0)
(0 -8.59514e-08 0)
(0 -8.52064e-08 0)
(0 -8.58279e-08 0)
(0 -8.52847e-08 0)
(0 -8.61691e-08 0)
(0 -8.53739e-08 0)
(0 -8.70436e-08 0)
(0 -8.79929e-08 0)
(0 -8.80361e-08 0)
(0 -8.74212e-08 0)
(0 -8.71537e-08 0)
(0 -8.71648e-08 0)
(0 -8.80121e-08 0)
(0 -8.82554e-08 0)
(0 -8.83246e-08 0)
(0 -8.78841e-08 0)
(0 -8.80524e-08 0)
(0 -8.78713e-08 0)
(0 -8.62523e-08 0)
(0 -8.57352e-08 0)
(0 -8.56525e-08 0)
(0 -8.49574e-08 0)
(0 -8.70583e-08 0)
(0 -8.6129e-08 0)
(0 -8.72653e-08 0)
(0 -8.62009e-08 0)
(0 -8.7618e-08 0)
(0 -8.68985e-08 0)
(0 -8.69508e-08 0)
(0 -8.78241e-08 0)
(0 -8.68641e-08 0)
(0 -8.59763e-08 0)
(0 -8.60412e-08 0)
(0 -8.5541e-08 0)
(0 -8.76495e-08 0)
(0 -8.7122e-08 0)
(0 -8.80967e-08 0)
(0 -8.73194e-08 0)
(0 -8.51406e-08 0)
(0 -8.6169e-08 0)
(0 -8.72983e-08 0)
(0 -8.73737e-08 0)
(0 -8.61192e-08 0)
(0 -8.67569e-08 0)
(0 -8.80776e-08 0)
(0 -8.79968e-08 0)
(0 -8.67955e-08 0)
(0 -8.70686e-08 0)
(0 -8.75287e-08 0)
(0 -8.71055e-08 0)
(0 -8.6168e-08 0)
(0 -8.56625e-08 0)
(0 -8.53628e-08 0)
(0 -8.45611e-08 0)
(0 -8.46335e-08 0)
(0 -8.39053e-08 0)
(0 -8.78879e-08 0)
(0 -8.81285e-08 0)
(0 -8.6687e-08 0)
(0 -8.64446e-08 0)
(0 -8.79767e-08 0)
(0 -8.73528e-08 0)
(0 -8.77089e-08 0)
(0 -8.70485e-08 0)
(0 -8.82789e-08 0)
(0 -8.85009e-08 0)
(0 -8.33046e-08 0)
(0 -8.28802e-08 0)
(0 -8.69377e-08 0)
(0 -8.72392e-08 0)
(0 -8.73984e-08 0)
(0 -8.71471e-08 0)
(0 -8.71882e-08 0)
(0 -8.64448e-08 0)
(0 -8.77427e-08 0)
(0 -8.7323e-08 0)
(0 -8.69201e-08 0)
(0 -8.70008e-08 0)
(0 -8.76486e-08 0)
(0 -8.81636e-08 0)
(0 -8.76179e-08 0)
(0 -8.71883e-08 0)
(0 -8.53861e-08 0)
(0 -8.57475e-08 0)
(0 -8.63712e-08 0)
(0 -8.59515e-08 0)
(0 -8.69032e-08 0)
(0 -8.642e-08 0)
(0 -8.68075e-08 0)
(0 -8.58859e-08 0)
(0 -8.52359e-08 0)
(0 -8.6076e-08 0)
(0 -8.69183e-08 0)
(0 -8.64526e-08 0)
(0 -8.757e-08 0)
(0 -8.8139e-08 0)
(0 -8.43384e-08 0)
(0 -8.49384e-08 0)
(0 -8.61716e-08 0)
(0 -8.64278e-08 0)
(0 -8.73236e-08 0)
(0 -8.75437e-08 0)
(0 -8.66788e-08 0)
(0 -8.67979e-08 0)
(0 -8.84046e-08 0)
(0 -8.81747e-08 0)
(0 -8.72921e-08 0)
(0 -8.69712e-08 0)
(0 -8.56357e-08 0)
(0 -8.56342e-08 0)
(0 -8.61065e-08 0)
(0 -8.53286e-08 0)
(0 -8.58287e-08 0)
(0 -8.5304e-08 0)
(0 -8.53479e-08 0)
(0 -8.4724e-08 0)
(0 -8.72294e-08 0)
(0 -8.77158e-08 0)
(0 -8.84492e-08 0)
(0 -8.83116e-08 0)
(0 -8.80884e-08 0)
(0 -8.7876e-08 0)
(0 -8.61681e-08 0)
(0 -8.63099e-08 0)
(0 -8.56704e-08 0)
(0 -8.48804e-08 0)
(0 -8.70552e-08 0)
(0 -8.69214e-08 0)
(0 -7.74979e-08 0)
(0 -7.74329e-08 0)
(0 -8.37205e-08 0)
(0 -7.60341e-08 0)
(0 -7.75997e-08 0)
(0 -7.75735e-08 0)
(0 -7.78858e-08 0)
(0 -7.79939e-08 0)
(0 -7.81661e-08 0)
(0 -7.83207e-08 0)
(0 -7.88088e-08 0)
(0 -7.87863e-08 0)
(0 -7.93007e-08 0)
(0 -7.80796e-08 0)
(0 -7.94147e-08 0)
(0 -7.91531e-08 0)
(0 -7.9725e-08 0)
(0 -8.01483e-08 0)
(0 -8.14261e-08 0)
(0 -8.07727e-08 0)
(0 -8.26219e-08 0)
(0 -7.94541e-08 0)
(0 -8.3838e-08 0)
(0 -7.65073e-08 0)
(0 -7.65747e-08 0)
(0 -8.1156e-08 0)
(0 -8.17682e-08 0)
(0 -7.9852e-08 0)
(0 -8.08478e-08 0)
(0 -8.02833e-08 0)
(0 -8.18143e-08 0)
(0 -7.93887e-08 0)
(0 -8.3578e-08 0)
(0 -8.10768e-08 0)
(0 -8.30042e-08 0)
(0 -7.97624e-08 0)
(0 -8.20521e-08 0)
(0 -8.03104e-08 0)
(0 -8.32334e-08 0)
(0 -7.87922e-08 0)
(0 -8.26037e-08 0)
(0 -8.00875e-08 0)
(0 -8.34284e-08 0)
(0 -8.02818e-08 0)
(0 -8.39442e-08 0)
(0 -8.00578e-08 0)
(0 -8.12022e-08 0)
(0 -8.24433e-08 0)
(0 -8.34353e-08 0)
(0 -7.88401e-08 0)
(0 -8.4364e-08 0)
(0 -7.92617e-08 0)
(0 -8.08992e-08 0)
(0 -8.11959e-08 0)
(0 -8.40156e-08 0)
(0 -7.87624e-08 0)
(0 -8.04291e-08 0)
(0 -8.0353e-08 0)
(0 -8.32084e-08 0)
(0 -8.092e-08 0)
(0 -8.35438e-08 0)
(0 -7.8881e-08 0)
(0 -8.2895e-08 0)
(0 -8.03812e-08 0)
(0 -8.27487e-08 0)
(0 -7.72996e-08 0)
(0 -8.3753e-08 0)
(0 -7.93851e-08 0)
(0 -7.96649e-08 0)
(0 -8.00776e-08 0)
(0 -8.25422e-08 0)
(0 -8.0019e-08 0)
(0 -7.96624e-08 0)
(0 -7.75261e-08 0)
(0 -8.31888e-08 0)
(0 -7.69007e-08 0)
(0 -8.33369e-08 0)
(0 -8.40299e-08 0)
(0 -7.83069e-08 0)
(0 -7.88181e-08 0)
(0 -8.42907e-08 0)
(0 -8.39203e-08 0)
(0 -7.8956e-08 0)
(0 -8.44594e-08 0)
(0 -7.90737e-08 0)
(0 -8.39386e-08 0)
(0 -7.94268e-08 0)
(0 -8.02816e-08 0)
(0 -8.31554e-08 0)
(0 -7.85208e-08 0)
(0 -8.19774e-08 0)
(0 -8.26287e-08 0)
(0 -8.38208e-08 0)
(0 -8.43268e-08 0)
(0 -7.99096e-08 0)
(0 -7.89556e-08 0)
(0 -8.27115e-08 0)
(0 -7.86633e-08 0)
(0 -8.01375e-08 0)
(0 -7.77817e-08 0)
(0 -8.23185e-08 0)
(0 -8.33397e-08 0)
(0 -8.34504e-08 0)
(0 -8.25544e-08 0)
(0 -8.47859e-08 0)
(0 -7.87236e-08 0)
(0 -8.24759e-08 0)
(0 -8.00226e-08 0)
(0 -7.91159e-08 0)
(0 -8.30677e-08 0)
(0 -8.08852e-08 0)
(0 -8.45138e-08 0)
(0 -8.11849e-08 0)
(0 -7.89403e-08 0)
(0 -8.22424e-08 0)
(0 -7.9325e-08 0)
(0 -7.64899e-08 0)
(0 -7.94851e-08 0)
(0 -7.73794e-08 0)
(0 -8.42793e-08 0)
(0 -8.16505e-08 0)
(0 -8.32482e-08 0)
(0 -7.82489e-08 0)
(0 -7.98433e-08 0)
(0 -7.86036e-08 0)
(0 -8.08358e-08 0)
(0 -7.89694e-08 0)
(0 -8.07149e-08 0)
(0 -7.66313e-08 0)
(0 -8.21415e-08 0)
(0 -8.25546e-08 0)
(0 -8.0427e-08 0)
(0 -8.3859e-08 0)
(0 -7.81008e-08 0)
(0 -7.62624e-08 0)
(0 -8.22526e-08 0)
(0 -8.13545e-08 0)
(0 -7.96613e-08 0)
(0 -7.75492e-08 0)
(0 -8.01934e-08 0)
(0 -7.86694e-08 0)
(0 -8.38123e-08 0)
(0 -8.08695e-08 0)
(0 -7.93837e-08 0)
(0 -7.77163e-08 0)
(0 -8.28741e-08 0)
(0 -8.44665e-08 0)
(0 -8.0857e-08 0)
(0 -8.02296e-08 0)
(0 -7.84077e-08 0)
(0 -7.96852e-08 0)
(0 -8.4594e-08 0)
(0 -8.15135e-08 0)
(0 -7.87387e-08 0)
(0 -7.66311e-08 0)
(0 -7.98925e-08 0)
(0 -8.14991e-08 0)
(0 -8.19373e-08 0)
(0 -8.38365e-08 0)
(0 -8.10541e-08 0)
(0 -8.43767e-08 0)
(0 -8.16699e-08 0)
(0 -7.8837e-08 0)
(0 -8.21682e-08 0)
(0 -8.43592e-08 0)
(0 -7.9168e-08 0)
(0 -8.15061e-08 0)
(0 -8.10653e-08 0)
(0 -7.88971e-08 0)
(0 -7.7934e-08 0)
(0 -7.86828e-08 0)
(0 -8.39957e-08 0)
(0 -8.30138e-08 0)
(0 -8.44712e-08 0)
(0 -8.26207e-08 0)
(0 -8.46891e-08 0)
(0 -8.19974e-08 0)
(0 -7.84935e-08 0)
(0 -8.018e-08 0)
(0 -7.97703e-08 0)
(0 -7.97673e-08 0)
(0 -8.00627e-08 0)
(0 -8.23344e-08 0)
(0 -8.2668e-08 0)
(0 -8.20428e-08 0)
(0 -7.91573e-08 0)
(0 -8.01253e-08 0)
(0 -8.07196e-08 0)
(0 -8.1711e-08 0)
(0 -8.0685e-08 0)
(0 -8.26057e-08 0)
(0 -7.9471e-08 0)
(0 -8.2603e-08 0)
(0 -8.07707e-08 0)
(0 -8.12382e-08 0)
(0 -7.81447e-08 0)
(0 -7.71531e-08 0)
(0 -7.8628e-08 0)
(0 -7.73709e-08 0)
(0 -7.93805e-08 0)
(0 -7.81682e-08 0)
(0 -8.25053e-08 0)
(0 -8.02237e-08 0)
(0 -8.26099e-08 0)
(0 -8.04654e-08 0)
(0 -7.6885e-08 0)
(0 -7.89768e-08 0)
(0 -8.22522e-08 0)
(0 -8.1617e-08 0)
(0 -8.2192e-08 0)
(0 -8.26148e-08 0)
(0 -7.66055e-08 0)
(0 -7.86378e-08 0)
(0 -7.73829e-08 0)
(0 -7.59985e-08 0)
(0 -8.13238e-08 0)
(0 -8.24146e-08 0)
(0 -8.08611e-08 0)
(0 -8.00491e-08 0)
(0 -8.2913e-08 0)
(0 -8.41373e-08 0)
(0 -8.31065e-08 0)
(0 -8.45828e-08 0)
(0 -7.82553e-08 0)
(0 -7.95077e-08 0)
(0 -8.38729e-08 0)
(0 -8.24421e-08 0)
(0 -8.4189e-08 0)
(0 -8.23832e-08 0)
(0 -7.82995e-08 0)
(0 -8.07203e-08 0)
(0 -7.64114e-08 0)
(0 -7.861e-08 0)
(0 -8.31181e-08 0)
(0 -8.41226e-08 0)
(0 -8.31875e-08 0)
(0 -8.4027e-08 0)
(0 -7.76025e-08 0)
(0 -7.93902e-08 0)
(0 -7.83883e-08 0)
(0 -7.77074e-08 0)
(0 -8.1064e-08 0)
(0 -8.13587e-08 0)
(0 -7.76317e-08 0)
(0 -7.83578e-08 0)
(0 -8.47419e-08 0)
(0 -8.31654e-08 0)
(0 -8.41141e-08 0)
(0 -8.2818e-08 0)
(0 -8.35062e-08 0)
(0 -8.40094e-08 0)
(0 -8.15335e-08 0)
(0 -8.12304e-08 0)
(0 -7.9777e-08 0)
(0 -8.05451e-08 0)
(0 -7.97187e-08 0)
(0 -7.91097e-08 0)
(0 -7.92158e-08 0)
(0 -7.89339e-08 0)
(0 -8.14072e-08 0)
(0 -7.91552e-08 0)
(0 -8.36151e-08 0)
(0 -8.47271e-08 0)
(0 -8.03612e-08 0)
(0 -7.97884e-08 0)
(0 -8.36493e-08 0)
(0 -8.4843e-08 0)
(0 -8.07735e-08 0)
(0 -8.0809e-08 0)
(0 -8.03515e-08 0)
(0 -7.85913e-08 0)
(0 -7.93361e-08 0)
(0 -8.04756e-08 0)
(0 -8.45381e-08 0)
(0 -8.38066e-08 0)
(0 -8.20874e-08 0)
(0 -8.2236e-08 0)
(0 -7.81525e-08 0)
(0 -8.06415e-08 0)
(0 -8.13501e-08 0)
(0 -8.17862e-08 0)
(0 -7.94385e-08 0)
(0 -7.90099e-08 0)
(0 -8.18394e-08 0)
(0 -8.3312e-08 0)
(0 -8.33256e-08 0)
(0 -8.4736e-08 0)
(0 -8.34163e-08 0)
(0 -8.21214e-08 0)
(0 -8.15406e-08 0)
(0 -8.12061e-08 0)
(0 -7.96661e-08 0)
(0 -7.84312e-08 0)
(0 -8.17765e-08 0)
(0 -8.06922e-08 0)
(0 -8.27455e-08 0)
(0 -8.13541e-08 0)
(0 -8.32798e-08 0)
(0 -8.37547e-08 0)
(0 -8.21861e-08 0)
(0 -8.32639e-08 0)
(0 -7.87616e-08 0)
(0 -7.91667e-08 0)
(0 -7.93874e-08 0)
(0 -7.9899e-08 0)
(0 -8.41712e-08 0)
(0 -8.32299e-08 0)
(0 -8.13977e-08 0)
(0 -8.13733e-08 0)
(0 -8.16304e-08 0)
(0 -8.11558e-08 0)
(0 -7.80246e-08 0)
(0 -7.8652e-08 0)
(0 -7.85024e-08 0)
(0 -8.08884e-08 0)
(0 -8.19222e-08 0)
(0 -8.08428e-08 0)
(0 -8.21295e-08 0)
(0 -8.16849e-08 0)
(0 -7.7831e-08 0)
(0 -7.96359e-08 0)
(0 -8.01053e-08 0)
(0 -8.17861e-08 0)
(0 -7.78582e-08 0)
(0 -7.77119e-08 0)
(0 -7.96355e-08 0)
(0 -8.14325e-08 0)
(0 -7.87986e-08 0)
(0 -7.90656e-08 0)
(0 -8.13078e-08 0)
(0 -8.05409e-08 0)
(0 -8.19054e-08 0)
(0 -7.98633e-08 0)
(0 -8.14322e-08 0)
(0 -8.19935e-08 0)
(0 -8.39569e-08 0)
(0 -8.33874e-08 0)
(0 -8.02681e-08 0)
(0 -8.13517e-08 0)
(0 -8.00916e-08 0)
(0 -7.83398e-08 0)
(0 -8.26294e-08 0)
(0 -8.17347e-08 0)
(0 -8.24075e-08 0)
(0 -8.31342e-08 0)
(0 -7.9815e-08 0)
(0 -7.87222e-08 0)
(0 -8.00546e-08 0)
(0 -8.02952e-08 0)
(0 -7.91209e-08 0)
(0 -8.08535e-08 0)
(0 -8.32216e-08 0)
(0 -8.40312e-08 0)
(0 -8.29867e-08 0)
(0 -8.24697e-08 0)
(0 -7.77551e-08 0)
(0 -7.62956e-08 0)
(0 -8.41076e-08 0)
(0 -8.36854e-08 0)
(0 -8.23273e-08 0)
(0 -8.16893e-08 0)
(0 -8.01552e-08 0)
(0 -8.13002e-08 0)
(0 -8.08314e-08 0)
(0 -8.23817e-08 0)
(0 -8.02529e-08 0)
(0 -7.85444e-08 0)
(0 -8.1193e-08 0)
(0 -8.11293e-08 0)
(0 -8.1971e-08 0)
(0 -8.24419e-08 0)
(0 -8.34732e-08 0)
(0 -8.2125e-08 0)
(0 -7.915e-08 0)
(0 -7.89944e-08 0)
(0 -8.04081e-08 0)
(0 -8.0625e-08 0)
(0 -8.3019e-08 0)
(0 -8.29658e-08 0)
(0 -8.04772e-08 0)
(0 -7.95302e-08 0)
(0 -7.79033e-08 0)
(0 -7.80292e-08 0)
(0 -8.12553e-08 0)
(0 -8.07839e-08 0)
(0 -8.10416e-08 0)
(0 -8.05728e-08 0)
(0 -7.66569e-08 0)
(0 -7.74683e-08 0)
(0 -7.85222e-08 0)
(0 -7.8275e-08 0)
(0 -8.22329e-08 0)
(0 -8.3348e-08 0)
(0 -8.09565e-08 0)
(0 -8.17081e-08 0)
(0 -8.11015e-08 0)
(0 -7.97455e-08 0)
(0 -7.58824e-08 0)
(0 -7.74574e-08 0)
(0 -7.82147e-08 0)
(0 -7.69014e-08 0)
(0 -8.18724e-08 0)
(0 -8.2858e-08 0)
(0 -8.31865e-08 0)
(0 -8.42272e-08 0)
(0 -8.42436e-08 0)
(0 -8.31588e-08 0)
(0 -7.70943e-08 0)
(0 -7.87294e-08 0)
(0 -8.23952e-08 0)
(0 -8.1182e-08 0)
(0 -7.98268e-08 0)
(0 -7.87515e-08 0)
(0 -8.39933e-08 0)
(0 -8.48476e-08 0)
(0 -8.1243e-08 0)
(0 -8.01788e-08 0)
(0 -8.32501e-08 0)
(0 -8.3537e-08 0)
(0 -7.91976e-08 0)
(0 -7.91721e-08 0)
(0 -7.79269e-08 0)
(0 -7.9121e-08 0)
(0 -8.43928e-08 0)
(0 -8.44889e-08 0)
(0 -7.78028e-08 0)
(0 -7.821e-08 0)
(0 -7.73036e-08 0)
(0 -7.6089e-08 0)
(0 -8.15579e-08 0)
(0 -8.23363e-08 0)
(0 -8.17826e-08 0)
(0 -8.14066e-08 0)
(0 -8.45249e-08 0)
(0 -8.45089e-08 0)
(0 -7.83733e-08 0)
(0 -7.85881e-08 0)
(0 -8.19569e-08 0)
(0 -8.13719e-08 0)
(0 -7.93613e-08 0)
(0 -7.95684e-08 0)
(0 -8.06359e-08 0)
(0 -8.04055e-08 0)
(0 -8.30722e-08 0)
(0 -8.20312e-08 0)
(0 -7.80958e-08 0)
(0 -7.78951e-08 0)
(0 -8.08176e-08 0)
(0 -7.98766e-08 0)
(0 -7.79516e-08 0)
(0 -7.80922e-08 0)
(0 -7.70364e-08 0)
(0 -7.71632e-08 0)
(0 -7.71986e-08 0)
(0 -7.73934e-08 0)
(0 -7.73057e-08 0)
(0 -7.75683e-08 0)
(0 -7.73903e-08 0)
(0 -7.75612e-08 0)
(0 -7.74718e-08 0)
(0 -7.7653e-08 0)
(0 -7.75204e-08 0)
(0 -7.77074e-08 0)
(0 -7.75731e-08 0)
(0 -7.77525e-08 0)
(0 -7.77072e-08 0)
(0 -7.79076e-08 0)
(0 -7.76026e-08 0)
(0 -7.73625e-08 0)
(0 -7.77162e-08 0)
(0 -7.74458e-08 0)
(0 -7.76631e-08 0)
(0 -7.74116e-08 0)
(0 -7.78028e-08 0)
(0 -7.75517e-08 0)
(0 -7.74653e-08 0)
(0 -7.7277e-08 0)
(0 -7.76206e-08 0)
(0 -7.75422e-08 0)
(0 -7.7824e-08 0)
(0 -7.76807e-08 0)
(0 -7.74716e-08 0)
(0 -7.75307e-08 0)
(0 -4.86326e-08 0)
(0 -4.75524e-08 0)
(0 -4.65815e-08 0)
(0 -4.57132e-08 0)
(0 -4.49395e-08 0)
(0 -4.42518e-08 0)
(0 -4.3641e-08 0)
(0 -4.30978e-08 0)
(0 -4.26136e-08 0)
(0 -4.21802e-08 0)
(0 -4.17904e-08 0)
(0 -4.14379e-08 0)
(0 -4.11171e-08 0)
(0 -4.08238e-08 0)
(0 -4.05545e-08 0)
(0 -4.03066e-08 0)
(0 -4.00782e-08 0)
(0 -3.98682e-08 0)
(0 -3.9676e-08 0)
(0 -3.95014e-08 0)
(0 -3.93444e-08 0)
(0 -3.92054e-08 0)
(0 -3.9085e-08 0)
(0 -3.89835e-08 0)
(0 -3.89015e-08 0)
(0 -3.88396e-08 0)
(0 -3.87981e-08 0)
(0 -3.87773e-08 0)
(0 -4.86297e-08 0)
(0 -4.75497e-08 0)
(0 -4.65788e-08 0)
(0 -4.57106e-08 0)
(0 -4.4937e-08 0)
(0 -4.42494e-08 0)
(0 -4.36385e-08 0)
(0 -4.30954e-08 0)
(0 -4.26112e-08 0)
(0 -4.21779e-08 0)
(0 -4.17882e-08 0)
(0 -4.14357e-08 0)
(0 -4.1115e-08 0)
(0 -4.08217e-08 0)
(0 -4.05524e-08 0)
(0 -4.03045e-08 0)
(0 -4.00761e-08 0)
(0 -3.98662e-08 0)
(0 -3.9674e-08 0)
(0 -3.94994e-08 0)
(0 -3.93424e-08 0)
(0 -3.92034e-08 0)
(0 -3.9083e-08 0)
(0 -3.89815e-08 0)
(0 -3.88996e-08 0)
(0 -3.88376e-08 0)
(0 -3.87961e-08 0)
(0 -3.87753e-08 0)
(0 -4.8624e-08 0)
(0 -4.75441e-08 0)
(0 -4.65734e-08 0)
(0 -4.57053e-08 0)
(0 -4.49319e-08 0)
(0 -4.42444e-08 0)
(0 -4.36337e-08 0)
(0 -4.30907e-08 0)
(0 -4.26066e-08 0)
(0 -4.21734e-08 0)
(0 -4.17837e-08 0)
(0 -4.14313e-08 0)
(0 -4.11106e-08 0)
(0 -4.08174e-08 0)
(0 -4.05481e-08 0)
(0 -4.03003e-08 0)
(0 -4.0072e-08 0)
(0 -3.98621e-08 0)
(0 -3.96699e-08 0)
(0 -3.94953e-08 0)
(0 -3.93383e-08 0)
(0 -3.91994e-08 0)
(0 -3.9079e-08 0)
(0 -3.89775e-08 0)
(0 -3.88956e-08 0)
(0 -3.88337e-08 0)
(0 -3.87922e-08 0)
(0 -3.87713e-08 0)
(0 -4.86153e-08 0)
(0 -4.75357e-08 0)
(0 -4.65653e-08 0)
(0 -4.56975e-08 0)
(0 -4.49243e-08 0)
(0 -4.4237e-08 0)
(0 -4.36265e-08 0)
(0 -4.30837e-08 0)
(0 -4.25997e-08 0)
(0 -4.21666e-08 0)
(0 -4.17771e-08 0)
(0 -4.14247e-08 0)
(0 -4.11041e-08 0)
(0 -4.0811e-08 0)
(0 -4.05418e-08 0)
(0 -4.0294e-08 0)
(0 -4.00657e-08 0)
(0 -3.98559e-08 0)
(0 -3.96638e-08 0)
(0 -3.94892e-08 0)
(0 -3.93323e-08 0)
(0 -3.91934e-08 0)
(0 -3.9073e-08 0)
(0 -3.89715e-08 0)
(0 -3.88896e-08 0)
(0 -3.88277e-08 0)
(0 -3.87862e-08 0)
(0 -3.87654e-08 0)
(0 -4.86038e-08 0)
(0 -4.75246e-08 0)
(0 -4.65546e-08 0)
(0 -4.56871e-08 0)
(0 -4.49142e-08 0)
(0 -4.42272e-08 0)
(0 -4.36169e-08 0)
(0 -4.30743e-08 0)
(0 -4.25905e-08 0)
(0 -4.21576e-08 0)
(0 -4.17682e-08 0)
(0 -4.1416e-08 0)
(0 -4.10955e-08 0)
(0 -4.08025e-08 0)
(0 -4.05334e-08 0)
(0 -4.02856e-08 0)
(0 -4.00575e-08 0)
(0 -3.98477e-08 0)
(0 -3.96556e-08 0)
(0 -3.94811e-08 0)
(0 -3.93242e-08 0)
(0 -3.91854e-08 0)
(0 -3.9065e-08 0)
(0 -3.89636e-08 0)
(0 -3.88817e-08 0)
(0 -3.88198e-08 0)
(0 -3.87783e-08 0)
(0 -3.87575e-08 0)
(0 -4.85895e-08 0)
(0 -4.75108e-08 0)
(0 -4.65412e-08 0)
(0 -4.56741e-08 0)
(0 -4.49016e-08 0)
(0 -4.42149e-08 0)
(0 -4.3605e-08 0)
(0 -4.30626e-08 0)
(0 -4.25791e-08 0)
(0 -4.21464e-08 0)
(0 -4.17571e-08 0)
(0 -4.14051e-08 0)
(0 -4.10848e-08 0)
(0 -4.07918e-08 0)
(0 -4.05229e-08 0)
(0 -4.02752e-08 0)
(0 -4.00471e-08 0)
(0 -3.98374e-08 0)
(0 -3.96454e-08 0)
(0 -3.9471e-08 0)
(0 -3.93142e-08 0)
(0 -3.91754e-08 0)
(0 -3.9055e-08 0)
(0 -3.89536e-08 0)
(0 -3.88718e-08 0)
(0 -3.88099e-08 0)
(0 -3.87685e-08 0)
(0 -3.87477e-08 0)
(0 -4.85723e-08 0)
(0 -4.74942e-08 0)
(0 -4.65252e-08 0)
(0 -4.56586e-08 0)
(0 -4.48866e-08 0)
(0 -4.42003e-08 0)
(0 -4.35907e-08 0)
(0 -4.30486e-08 0)
(0 -4.25654e-08 0)
(0 -4.21329e-08 0)
(0 -4.17439e-08 0)
(0 -4.1392e-08 0)
(0 -4.10719e-08 0)
(0 -4.07791e-08 0)
(0 -4.05103e-08 0)
(0 -4.02628e-08 0)
(0 -4.00348e-08 0)
(0 -3.98251e-08 0)
(0 -3.96332e-08 0)
(0 -3.94589e-08 0)
(0 -3.93021e-08 0)
(0 -3.91634e-08 0)
(0 -3.90431e-08 0)
(0 -3.89418e-08 0)
(0 -3.88599e-08 0)
(0 -3.87981e-08 0)
(0 -3.87567e-08 0)
(0 -3.87359e-08 0)
(0 -4.85523e-08 0)
(0 -4.7475e-08 0)
(0 -4.65066e-08 0)
(0 -4.56406e-08 0)
(0 -4.48691e-08 0)
(0 -4.41833e-08 0)
(0 -4.35741e-08 0)
(0 -4.30324e-08 0)
(0 -4.25495e-08 0)
(0 -4.21173e-08 0)
(0 -4.17286e-08 0)
(0 -4.13769e-08 0)
(0 -4.1057e-08 0)
(0 -4.07644e-08 0)
(0 -4.04957e-08 0)
(0 -4.02483e-08 0)
(0 -4.00204e-08 0)
(0 -3.98109e-08 0)
(0 -3.96191e-08 0)
(0 -3.94448e-08 0)
(0 -3.92881e-08 0)
(0 -3.91495e-08 0)
(0 -3.90292e-08 0)
(0 -3.89279e-08 0)
(0 -3.88462e-08 0)
(0 -3.87844e-08 0)
(0 -3.87429e-08 0)
(0 -3.87222e-08 0)
(0 -4.85296e-08 0)
(0 -4.7453e-08 0)
(0 -4.64854e-08 0)
(0 -4.56201e-08 0)
(0 -4.48492e-08 0)
(0 -4.41639e-08 0)
(0 -4.35552e-08 0)
(0 -4.30139e-08 0)
(0 -4.25314e-08 0)
(0 -4.20996e-08 0)
(0 -4.17111e-08 0)
(0 -4.13597e-08 0)
(0 -4.104e-08 0)
(0 -4.07475e-08 0)
(0 -4.0479e-08 0)
(0 -4.02318e-08 0)
(0 -4.00041e-08 0)
(0 -3.97947e-08 0)
(0 -3.9603e-08 0)
(0 -3.94288e-08 0)
(0 -3.92722e-08 0)
(0 -3.91336e-08 0)
(0 -3.90134e-08 0)
(0 -3.89122e-08 0)
(0 -3.88305e-08 0)
(0 -3.87687e-08 0)
(0 -3.87273e-08 0)
(0 -3.87065e-08 0)
(0 -4.85041e-08 0)
(0 -4.74285e-08 0)
(0 -4.64617e-08 0)
(0 -4.55971e-08 0)
(0 -4.48269e-08 0)
(0 -4.41423e-08 0)
(0 -4.35341e-08 0)
(0 -4.29933e-08 0)
(0 -4.25112e-08 0)
(0 -4.20797e-08 0)
(0 -4.16916e-08 0)
(0 -4.13404e-08 0)
(0 -4.10209e-08 0)
(0 -4.07287e-08 0)
(0 -4.04604e-08 0)
(0 -4.02133e-08 0)
(0 -3.99858e-08 0)
(0 -3.97765e-08 0)
(0 -3.95849e-08 0)
(0 -3.94108e-08 0)
(0 -3.92544e-08 0)
(0 -3.91158e-08 0)
(0 -3.89957e-08 0)
(0 -3.88946e-08 0)
(0 -3.88129e-08 0)
(0 -3.87512e-08 0)
(0 -3.87098e-08 0)
(0 -3.8689e-08 0)
(0 -4.84759e-08 0)
(0 -4.74013e-08 0)
(0 -4.64355e-08 0)
(0 -4.55718e-08 0)
(0 -4.48023e-08 0)
(0 -4.41184e-08 0)
(0 -4.35108e-08 0)
(0 -4.29705e-08 0)
(0 -4.24889e-08 0)
(0 -4.20578e-08 0)
(0 -4.167e-08 0)
(0 -4.13192e-08 0)
(0 -4.09999e-08 0)
(0 -4.0708e-08 0)
(0 -4.04398e-08 0)
(0 -4.0193e-08 0)
(0 -3.99655e-08 0)
(0 -3.97564e-08 0)
(0 -3.9565e-08 0)
(0 -3.9391e-08 0)
(0 -3.92346e-08 0)
(0 -3.90962e-08 0)
(0 -3.89762e-08 0)
(0 -3.88751e-08 0)
(0 -3.87935e-08 0)
(0 -3.87318e-08 0)
(0 -3.86904e-08 0)
(0 -3.86697e-08 0)
(0 -4.8445e-08 0)
(0 -4.73716e-08 0)
(0 -4.64068e-08 0)
(0 -4.5544e-08 0)
(0 -4.47754e-08 0)
(0 -4.40922e-08 0)
(0 -4.34853e-08 0)
(0 -4.29457e-08 0)
(0 -4.24645e-08 0)
(0 -4.20339e-08 0)
(0 -4.16464e-08 0)
(0 -4.12959e-08 0)
(0 -4.0977e-08 0)
(0 -4.06853e-08 0)
(0 -4.04174e-08 0)
(0 -4.01707e-08 0)
(0 -3.99434e-08 0)
(0 -3.97344e-08 0)
(0 -3.95431e-08 0)
(0 -3.93693e-08 0)
(0 -3.9213e-08 0)
(0 -3.90747e-08 0)
(0 -3.89548e-08 0)
(0 -3.88538e-08 0)
(0 -3.87722e-08 0)
(0 -3.87105e-08 0)
(0 -3.86692e-08 0)
(0 -3.86485e-08 0)
(0 -4.84114e-08 0)
(0 -4.73393e-08 0)
(0 -4.63757e-08 0)
(0 -4.5514e-08 0)
(0 -4.47463e-08 0)
(0 -4.4064e-08 0)
(0 -4.34578e-08 0)
(0 -4.29187e-08 0)
(0 -4.24381e-08 0)
(0 -4.2008e-08 0)
(0 -4.16209e-08 0)
(0 -4.12708e-08 0)
(0 -4.09521e-08 0)
(0 -4.06607e-08 0)
(0 -4.0393e-08 0)
(0 -4.01465e-08 0)
(0 -3.99194e-08 0)
(0 -3.97106e-08 0)
(0 -3.95195e-08 0)
(0 -3.93458e-08 0)
(0 -3.91896e-08 0)
(0 -3.90514e-08 0)
(0 -3.89316e-08 0)
(0 -3.88306e-08 0)
(0 -3.87491e-08 0)
(0 -3.86875e-08 0)
(0 -3.86462e-08 0)
(0 -3.86255e-08 0)
(0 -4.83752e-08 0)
(0 -4.73045e-08 0)
(0 -4.63422e-08 0)
(0 -4.54817e-08 0)
(0 -4.4715e-08 0)
(0 -4.40336e-08 0)
(0 -4.34282e-08 0)
(0 -4.28898e-08 0)
(0 -4.24098e-08 0)
(0 -4.19801e-08 0)
(0 -4.15935e-08 0)
(0 -4.12437e-08 0)
(0 -4.09254e-08 0)
(0 -4.06342e-08 0)
(0 -4.03668e-08 0)
(0 -4.01205e-08 0)
(0 -3.98937e-08 0)
(0 -3.9685e-08 0)
(0 -3.9494e-08 0)
(0 -3.93204e-08 0)
(0 -3.91644e-08 0)
(0 -3.90263e-08 0)
(0 -3.89065e-08 0)
(0 -3.88057e-08 0)
(0 -3.87242e-08 0)
(0 -3.86627e-08 0)
(0 -3.86214e-08 0)
(0 -3.86007e-08 0)
(0 -4.83364e-08 0)
(0 -4.72673e-08 0)
(0 -4.63064e-08 0)
(0 -4.54471e-08 0)
(0 -4.46816e-08 0)
(0 -4.40011e-08 0)
(0 -4.33966e-08 0)
(0 -4.28589e-08 0)
(0 -4.23796e-08 0)
(0 -4.19504e-08 0)
(0 -4.15643e-08 0)
(0 -4.12149e-08 0)
(0 -4.08969e-08 0)
(0 -4.0606e-08 0)
(0 -4.03388e-08 0)
(0 -4.00928e-08 0)
(0 -3.98661e-08 0)
(0 -3.96576e-08 0)
(0 -3.94668e-08 0)
(0 -3.92934e-08 0)
(0 -3.91375e-08 0)
(0 -3.89995e-08 0)
(0 -3.88798e-08 0)
(0 -3.8779e-08 0)
(0 -3.86977e-08 0)
(0 -3.86362e-08 0)
(0 -3.85949e-08 0)
(0 -3.85743e-08 0)
(0 -4.8295e-08 0)
(0 -4.72276e-08 0)
(0 -4.62682e-08 0)
(0 -4.54104e-08 0)
(0 -4.46461e-08 0)
(0 -4.39667e-08 0)
(0 -4.3363e-08 0)
(0 -4.28262e-08 0)
(0 -4.23475e-08 0)
(0 -4.19189e-08 0)
(0 -4.15333e-08 0)
(0 -4.11843e-08 0)
(0 -4.08667e-08 0)
(0 -4.05761e-08 0)
(0 -4.03091e-08 0)
(0 -4.00633e-08 0)
(0 -3.98368e-08 0)
(0 -3.96285e-08 0)
(0 -3.94379e-08 0)
(0 -3.92646e-08 0)
(0 -3.91088e-08 0)
(0 -3.89709e-08 0)
(0 -3.88514e-08 0)
(0 -3.87507e-08 0)
(0 -3.86694e-08 0)
(0 -3.86079e-08 0)
(0 -3.85667e-08 0)
(0 -3.85461e-08 0)
(0 -4.8251e-08 0)
(0 -4.71855e-08 0)
(0 -4.62278e-08 0)
(0 -4.53715e-08 0)
(0 -4.46085e-08 0)
(0 -4.39302e-08 0)
(0 -4.33276e-08 0)
(0 -4.27916e-08 0)
(0 -4.23136e-08 0)
(0 -4.18857e-08 0)
(0 -4.15005e-08 0)
(0 -4.1152e-08 0)
(0 -4.08347e-08 0)
(0 -4.05444e-08 0)
(0 -4.02778e-08 0)
(0 -4.00322e-08 0)
(0 -3.98059e-08 0)
(0 -3.95978e-08 0)
(0 -3.94073e-08 0)
(0 -3.92341e-08 0)
(0 -3.90785e-08 0)
(0 -3.89407e-08 0)
(0 -3.88213e-08 0)
(0 -3.87207e-08 0)
(0 -3.86394e-08 0)
(0 -3.8578e-08 0)
(0 -3.85369e-08 0)
(0 -3.85162e-08 0)
(0 -4.82044e-08 0)
(0 -4.7141e-08 0)
(0 -4.61852e-08 0)
(0 -4.53305e-08 0)
(0 -4.45689e-08 0)
(0 -4.38919e-08 0)
(0 -4.32904e-08 0)
(0 -4.27553e-08 0)
(0 -4.22781e-08 0)
(0 -4.18507e-08 0)
(0 -4.14661e-08 0)
(0 -4.1118e-08 0)
(0 -4.08011e-08 0)
(0 -4.05112e-08 0)
(0 -4.02448e-08 0)
(0 -3.99994e-08 0)
(0 -3.97733e-08 0)
(0 -3.95654e-08 0)
(0 -3.9375e-08 0)
(0 -3.9202e-08 0)
(0 -3.90465e-08 0)
(0 -3.89089e-08 0)
(0 -3.87895e-08 0)
(0 -3.8689e-08 0)
(0 -3.86079e-08 0)
(0 -3.85465e-08 0)
(0 -3.85054e-08 0)
(0 -3.84848e-08 0)
(0 -4.81553e-08 0)
(0 -4.70941e-08 0)
(0 -4.61404e-08 0)
(0 -4.52874e-08 0)
(0 -4.45274e-08 0)
(0 -4.38518e-08 0)
(0 -4.32513e-08 0)
(0 -4.27172e-08 0)
(0 -4.22408e-08 0)
(0 -4.18142e-08 0)
(0 -4.14301e-08 0)
(0 -4.10825e-08 0)
(0 -4.0766e-08 0)
(0 -4.04763e-08 0)
(0 -4.02102e-08 0)
(0 -3.99651e-08 0)
(0 -3.97392e-08 0)
(0 -3.95315e-08 0)
(0 -3.93413e-08 0)
(0 -3.91684e-08 0)
(0 -3.9013e-08 0)
(0 -3.88755e-08 0)
(0 -3.87563e-08 0)
(0 -3.86558e-08 0)
(0 -3.85747e-08 0)
(0 -3.85135e-08 0)
(0 -3.84724e-08 0)
(0 -3.84518e-08 0)
(0 -4.81037e-08 0)
(0 -4.70449e-08 0)
(0 -4.60933e-08 0)
(0 -4.52423e-08 0)
(0 -4.4484e-08 0)
(0 -4.38098e-08 0)
(0 -4.32106e-08 0)
(0 -4.26775e-08 0)
(0 -4.2202e-08 0)
(0 -4.1776e-08 0)
(0 -4.13926e-08 0)
(0 -4.10454e-08 0)
(0 -4.07293e-08 0)
(0 -4.044e-08 0)
(0 -4.01741e-08 0)
(0 -3.99293e-08 0)
(0 -3.97036e-08 0)
(0 -3.9496e-08 0)
(0 -3.9306e-08 0)
(0 -3.91333e-08 0)
(0 -3.8978e-08 0)
(0 -3.88406e-08 0)
(0 -3.87215e-08 0)
(0 -3.86211e-08 0)
(0 -3.85401e-08 0)
(0 -3.84789e-08 0)
(0 -3.84379e-08 0)
(0 -3.84173e-08 0)
(0 -4.80494e-08 0)
(0 -4.69934e-08 0)
(0 -4.60442e-08 0)
(0 -4.51953e-08 0)
(0 -4.44388e-08 0)
(0 -4.37661e-08 0)
(0 -4.31682e-08 0)
(0 -4.26363e-08 0)
(0 -4.21616e-08 0)
(0 -4.17364e-08 0)
(0 -4.13536e-08 0)
(0 -4.10069e-08 0)
(0 -4.06912e-08 0)
(0 -4.04022e-08 0)
(0 -4.01367e-08 0)
(0 -3.9892e-08 0)
(0 -3.96665e-08 0)
(0 -3.94591e-08 0)
(0 -3.92692e-08 0)
(0 -3.90967e-08 0)
(0 -3.89416e-08 0)
(0 -3.88043e-08 0)
(0 -3.86852e-08 0)
(0 -3.8585e-08 0)
(0 -3.8504e-08 0)
(0 -3.84428e-08 0)
(0 -3.84018e-08 0)
(0 -3.83813e-08 0)
(0 -4.79926e-08 0)
(0 -4.69394e-08 0)
(0 -4.59928e-08 0)
(0 -4.51462e-08 0)
(0 -4.43917e-08 0)
(0 -4.37207e-08 0)
(0 -4.31243e-08 0)
(0 -4.25935e-08 0)
(0 -4.21198e-08 0)
(0 -4.16954e-08 0)
(0 -4.13132e-08 0)
(0 -4.09671e-08 0)
(0 -4.06518e-08 0)
(0 -4.03631e-08 0)
(0 -4.00978e-08 0)
(0 -3.98534e-08 0)
(0 -3.96281e-08 0)
(0 -3.94209e-08 0)
(0 -3.92311e-08 0)
(0 -3.90587e-08 0)
(0 -3.89037e-08 0)
(0 -3.87665e-08 0)
(0 -3.86476e-08 0)
(0 -3.85474e-08 0)
(0 -3.84665e-08 0)
(0 -3.84054e-08 0)
(0 -3.83644e-08 0)
(0 -3.83439e-08 0)
(0 -4.79332e-08 0)
(0 -4.68832e-08 0)
(0 -4.59394e-08 0)
(0 -4.50952e-08 0)
(0 -4.43429e-08 0)
(0 -4.36737e-08 0)
(0 -4.30788e-08 0)
(0 -4.25492e-08 0)
(0 -4.20766e-08 0)
(0 -4.16531e-08 0)
(0 -4.12715e-08 0)
(0 -4.09259e-08 0)
(0 -4.0611e-08 0)
(0 -4.03227e-08 0)
(0 -4.00577e-08 0)
(0 -3.98135e-08 0)
(0 -3.95884e-08 0)
(0 -3.93813e-08 0)
(0 -3.91917e-08 0)
(0 -3.90194e-08 0)
(0 -3.88645e-08 0)
(0 -3.87274e-08 0)
(0 -3.86086e-08 0)
(0 -3.85085e-08 0)
(0 -3.84277e-08 0)
(0 -3.83666e-08 0)
(0 -3.83257e-08 0)
(0 -3.83051e-08 0)
(0 -4.78711e-08 0)
(0 -4.68246e-08 0)
(0 -4.58838e-08 0)
(0 -4.50423e-08 0)
(0 -4.42923e-08 0)
(0 -4.3625e-08 0)
(0 -4.30318e-08 0)
(0 -4.25036e-08 0)
(0 -4.20321e-08 0)
(0 -4.16094e-08 0)
(0 -4.12286e-08 0)
(0 -4.08835e-08 0)
(0 -4.05691e-08 0)
(0 -4.02811e-08 0)
(0 -4.00163e-08 0)
(0 -3.97723e-08 0)
(0 -3.95474e-08 0)
(0 -3.93405e-08 0)
(0 -3.9151e-08 0)
(0 -3.89788e-08 0)
(0 -3.88241e-08 0)
(0 -3.8687e-08 0)
(0 -3.85683e-08 0)
(0 -3.84683e-08 0)
(0 -3.83875e-08 0)
(0 -3.83265e-08 0)
(0 -3.82856e-08 0)
(0 -3.82651e-08 0)
(0 -4.78064e-08 0)
(0 -4.67636e-08 0)
(0 -4.58261e-08 0)
(0 -4.49875e-08 0)
(0 -4.424e-08 0)
(0 -4.35749e-08 0)
(0 -4.29833e-08 0)
(0 -4.24566e-08 0)
(0 -4.19863e-08 0)
(0 -4.15646e-08 0)
(0 -4.11845e-08 0)
(0 -4.084e-08 0)
(0 -4.0526e-08 0)
(0 -4.02383e-08 0)
(0 -3.99738e-08 0)
(0 -3.973e-08 0)
(0 -3.95053e-08 0)
(0 -3.92985e-08 0)
(0 -3.91092e-08 0)
(0 -3.89371e-08 0)
(0 -3.87824e-08 0)
(0 -3.86455e-08 0)
(0 -3.85268e-08 0)
(0 -3.84268e-08 0)
(0 -3.83461e-08 0)
(0 -3.82852e-08 0)
(0 -3.82443e-08 0)
(0 -3.82238e-08 0)
(0 -4.7739e-08 0)
(0 -4.67002e-08 0)
(0 -4.57663e-08 0)
(0 -4.49309e-08 0)
(0 -4.4186e-08 0)
(0 -4.35232e-08 0)
(0 -4.29336e-08 0)
(0 -4.24084e-08 0)
(0 -4.19393e-08 0)
(0 -4.15186e-08 0)
(0 -4.11393e-08 0)
(0 -4.07954e-08 0)
(0 -4.04818e-08 0)
(0 -4.01945e-08 0)
(0 -3.99303e-08 0)
(0 -3.96867e-08 0)
(0 -3.94621e-08 0)
(0 -3.92554e-08 0)
(0 -3.90662e-08 0)
(0 -3.88942e-08 0)
(0 -3.87396e-08 0)
(0 -3.86027e-08 0)
(0 -3.84841e-08 0)
(0 -3.83842e-08 0)
(0 -3.83036e-08 0)
(0 -3.82427e-08 0)
(0 -3.82018e-08 0)
(0 -3.81813e-08 0)
(0 -4.76688e-08 0)
(0 -4.66344e-08 0)
(0 -4.57044e-08 0)
(0 -4.48723e-08 0)
(0 -4.41304e-08 0)
(0 -4.347e-08 0)
(0 -4.28824e-08 0)
(0 -4.23589e-08 0)
(0 -4.18912e-08 0)
(0 -4.14715e-08 0)
(0 -4.1093e-08 0)
(0 -4.07497e-08 0)
(0 -4.04367e-08 0)
(0 -4.01497e-08 0)
(0 -3.98857e-08 0)
(0 -3.96423e-08 0)
(0 -3.94179e-08 0)
(0 -3.92113e-08 0)
(0 -3.90221e-08 0)
(0 -3.88502e-08 0)
(0 -3.86957e-08 0)
(0 -3.85589e-08 0)
(0 -3.84404e-08 0)
(0 -3.83405e-08 0)
(0 -3.826e-08 0)
(0 -3.81991e-08 0)
(0 -3.81583e-08 0)
(0 -3.81378e-08 0)
(0 -4.75959e-08 0)
(0 -4.65661e-08 0)
(0 -4.56403e-08 0)
(0 -4.48119e-08 0)
(0 -4.40731e-08 0)
(0 -4.34154e-08 0)
(0 -4.283e-08 0)
(0 -4.23083e-08 0)
(0 -4.1842e-08 0)
(0 -4.14235e-08 0)
(0 -4.10458e-08 0)
(0 -4.07032e-08 0)
(0 -4.03906e-08 0)
(0 -4.0104e-08 0)
(0 -3.98403e-08 0)
(0 -3.9597e-08 0)
(0 -3.93727e-08 0)
(0 -3.91662e-08 0)
(0 -3.89772e-08 0)
(0 -3.88053e-08 0)
(0 -3.86508e-08 0)
(0 -3.85141e-08 0)
(0 -3.83956e-08 0)
(0 -3.82958e-08 0)
(0 -3.82153e-08 0)
(0 -3.81544e-08 0)
(0 -3.81136e-08 0)
(0 -3.80932e-08 0)
(0 -4.752e-08 0)
(0 -4.64954e-08 0)
(0 -4.55741e-08 0)
(0 -4.47497e-08 0)
(0 -4.40143e-08 0)
(0 -4.33594e-08 0)
(0 -4.27764e-08 0)
(0 -4.22567e-08 0)
(0 -4.17919e-08 0)
(0 -4.13745e-08 0)
(0 -4.09978e-08 0)
(0 -4.06558e-08 0)
(0 -4.03437e-08 0)
(0 -4.00575e-08 0)
(0 -3.9794e-08 0)
(0 -3.95509e-08 0)
(0 -3.93267e-08 0)
(0 -3.91203e-08 0)
(0 -3.89313e-08 0)
(0 -3.87595e-08 0)
(0 -3.86051e-08 0)
(0 -3.84684e-08 0)
(0 -3.83499e-08 0)
(0 -3.82502e-08 0)
(0 -3.81697e-08 0)
(0 -3.81088e-08 0)
(0 -3.80681e-08 0)
(0 -3.80476e-08 0)
(0 -4.74413e-08 0)
(0 -4.64221e-08 0)
(0 -4.55058e-08 0)
(0 -4.46856e-08 0)
(0 -4.39538e-08 0)
(0 -4.33021e-08 0)
(0 -4.27217e-08 0)
(0 -4.22039e-08 0)
(0 -4.17408e-08 0)
(0 -4.13247e-08 0)
(0 -4.09489e-08 0)
(0 -4.06077e-08 0)
(0 -4.02961e-08 0)
(0 -4.00102e-08 0)
(0 -3.97469e-08 0)
(0 -3.9504e-08 0)
(0 -3.92799e-08 0)
(0 -3.90736e-08 0)
(0 -3.88846e-08 0)
(0 -3.87128e-08 0)
(0 -3.85584e-08 0)
(0 -3.84218e-08 0)
(0 -3.83033e-08 0)
(0 -3.82036e-08 0)
(0 -3.81231e-08 0)
(0 -3.80623e-08 0)
(0 -3.80216e-08 0)
(0 -3.80011e-08 0)
(0 -4.73596e-08 0)
(0 -4.63463e-08 0)
(0 -4.54352e-08 0)
(0 -4.46197e-08 0)
(0 -4.38919e-08 0)
(0 -4.32434e-08 0)
(0 -4.26657e-08 0)
(0 -4.21503e-08 0)
(0 -4.16889e-08 0)
(0 -4.12741e-08 0)
(0 -4.08994e-08 0)
(0 -4.05589e-08 0)
(0 -4.02478e-08 0)
(0 -3.99622e-08 0)
(0 -3.96992e-08 0)
(0 -3.94564e-08 0)
(0 -3.92324e-08 0)
(0 -3.90261e-08 0)
(0 -3.88372e-08 0)
(0 -3.86654e-08 0)
(0 -3.8511e-08 0)
(0 -3.83744e-08 0)
(0 -3.8256e-08 0)
(0 -3.81563e-08 0)
(0 -3.80758e-08 0)
(0 -3.8015e-08 0)
(0 -3.79743e-08 0)
(0 -3.79538e-08 0)
(0 -4.72749e-08 0)
(0 -4.6268e-08 0)
(0 -4.53625e-08 0)
(0 -4.45519e-08 0)
(0 -4.38283e-08 0)
(0 -4.31835e-08 0)
(0 -4.26088e-08 0)
(0 -4.20957e-08 0)
(0 -4.16362e-08 0)
(0 -4.12229e-08 0)
(0 -4.08492e-08 0)
(0 -4.05095e-08 0)
(0 -4.01989e-08 0)
(0 -3.99137e-08 0)
(0 -3.96509e-08 0)
(0 -3.94083e-08 0)
(0 -3.91843e-08 0)
(0 -3.8978e-08 0)
(0 -3.87891e-08 0)
(0 -3.86173e-08 0)
(0 -3.84629e-08 0)
(0 -3.83263e-08 0)
(0 -3.82079e-08 0)
(0 -3.81082e-08 0)
(0 -3.80277e-08 0)
(0 -3.79669e-08 0)
(0 -3.79262e-08 0)
(0 -3.79058e-08 0)
(0 -4.7187e-08 0)
(0 -4.6187e-08 0)
(0 -4.52876e-08 0)
(0 -4.44823e-08 0)
(0 -4.37633e-08 0)
(0 -4.31224e-08 0)
(0 -4.25508e-08 0)
(0 -4.20402e-08 0)
(0 -4.15827e-08 0)
(0 -4.1171e-08 0)
(0 -4.07984e-08 0)
(0 -4.04595e-08 0)
(0 -4.01495e-08 0)
(0 -3.98647e-08 0)
(0 -3.96021e-08 0)
(0 -3.93596e-08 0)
(0 -3.91356e-08 0)
(0 -3.89294e-08 0)
(0 -3.87404e-08 0)
(0 -3.85686e-08 0)
(0 -3.84142e-08 0)
(0 -3.82776e-08 0)
(0 -3.81591e-08 0)
(0 -3.80594e-08 0)
(0 -3.7979e-08 0)
(0 -3.79182e-08 0)
(0 -3.78774e-08 0)
(0 -3.7857e-08 0)
(0 -4.70961e-08 0)
(0 -4.61034e-08 0)
(0 -4.52105e-08 0)
(0 -4.4411e-08 0)
(0 -4.36969e-08 0)
(0 -4.306e-08 0)
(0 -4.24918e-08 0)
(0 -4.1984e-08 0)
(0 -4.15287e-08 0)
(0 -4.11185e-08 0)
(0 -4.07472e-08 0)
(0 -4.04092e-08 0)
(0 -4.00998e-08 0)
(0 -3.98153e-08 0)
(0 -3.95529e-08 0)
(0 -3.93105e-08 0)
(0 -3.90865e-08 0)
(0 -3.88803e-08 0)
(0 -3.86913e-08 0)
(0 -3.85194e-08 0)
(0 -3.8365e-08 0)
(0 -3.82283e-08 0)
(0 -3.81098e-08 0)
(0 -3.80101e-08 0)
(0 -3.79296e-08 0)
(0 -3.78688e-08 0)
(0 -3.78281e-08 0)
(0 -3.78077e-08 0)
(0 -4.70021e-08 0)
(0 -4.60171e-08 0)
(0 -4.51313e-08 0)
(0 -4.43378e-08 0)
(0 -4.3629e-08 0)
(0 -4.29966e-08 0)
(0 -4.2432e-08 0)
(0 -4.19271e-08 0)
(0 -4.1474e-08 0)
(0 -4.10656e-08 0)
(0 -4.06956e-08 0)
(0 -4.03584e-08 0)
(0 -4.00496e-08 0)
(0 -3.97655e-08 0)
(0 -3.95033e-08 0)
(0 -3.9261e-08 0)
(0 -3.90371e-08 0)
(0 -3.88308e-08 0)
(0 -3.86417e-08 0)
(0 -3.84698e-08 0)
(0 -3.83153e-08 0)
(0 -3.81785e-08 0)
(0 -3.806e-08 0)
(0 -3.79602e-08 0)
(0 -3.78797e-08 0)
(0 -3.7819e-08 0)
(0 -3.77782e-08 0)
(0 -3.77578e-08 0)
(0 -4.69048e-08 0)
(0 -4.59283e-08 0)
(0 -4.50499e-08 0)
(0 -4.4263e-08 0)
(0 -4.35598e-08 0)
(0 -4.2932e-08 0)
(0 -4.23713e-08 0)
(0 -4.18696e-08 0)
(0 -4.14189e-08 0)
(0 -4.10124e-08 0)
(0 -4.06437e-08 0)
(0 -4.03075e-08 0)
(0 -3.99993e-08 0)
(0 -3.97156e-08 0)
(0 -3.94536e-08 0)
(0 -3.92113e-08 0)
(0 -3.89873e-08 0)
(0 -3.8781e-08 0)
(0 -3.85918e-08 0)
(0 -3.84198e-08 0)
(0 -3.82652e-08 0)
(0 -3.81283e-08 0)
(0 -3.80098e-08 0)
(0 -3.791e-08 0)
(0 -3.78294e-08 0)
(0 -3.77686e-08 0)
(0 -3.77279e-08 0)
(0 -3.77074e-08 0)
(0 -4.68044e-08 0)
(0 -4.58368e-08 0)
(0 -4.49664e-08 0)
(0 -4.41864e-08 0)
(0 -4.34892e-08 0)
(0 -4.28665e-08 0)
(0 -4.23099e-08 0)
(0 -4.18114e-08 0)
(0 -4.13634e-08 0)
(0 -4.09588e-08 0)
(0 -4.05915e-08 0)
(0 -4.02563e-08 0)
(0 -3.99488e-08 0)
(0 -3.96654e-08 0)
(0 -3.94036e-08 0)
(0 -3.91614e-08 0)
(0 -3.89374e-08 0)
(0 -3.87309e-08 0)
(0 -3.85416e-08 0)
(0 -3.83695e-08 0)
(0 -3.82148e-08 0)
(0 -3.80779e-08 0)
(0 -3.79592e-08 0)
(0 -3.78594e-08 0)
(0 -3.77788e-08 0)
(0 -3.77179e-08 0)
(0 -3.76772e-08 0)
(0 -3.76567e-08 0)
(0 -4.67009e-08 0)
(0 -4.57427e-08 0)
(0 -4.48808e-08 0)
(0 -4.41082e-08 0)
(0 -4.34174e-08 0)
(0 -4.28e-08 0)
(0 -4.22478e-08 0)
(0 -4.17529e-08 0)
(0 -4.13075e-08 0)
(0 -4.0905e-08 0)
(0 -4.05392e-08 0)
(0 -4.0205e-08 0)
(0 -3.98982e-08 0)
(0 -3.96152e-08 0)
(0 -3.93536e-08 0)
(0 -3.91114e-08 0)
(0 -3.88873e-08 0)
(0 -3.86808e-08 0)
(0 -3.84913e-08 0)
(0 -3.83191e-08 0)
(0 -3.81642e-08 0)
(0 -3.80272e-08 0)
(0 -3.79084e-08 0)
(0 -3.78085e-08 0)
(0 -3.77279e-08 0)
(0 -3.7667e-08 0)
(0 -3.76262e-08 0)
(0 -3.76057e-08 0)
(0 -4.65942e-08 0)
(0 -4.56461e-08 0)
(0 -4.47931e-08 0)
(0 -4.40285e-08 0)
(0 -4.33444e-08 0)
(0 -4.27327e-08 0)
(0 -4.21852e-08 0)
(0 -4.16939e-08 0)
(0 -4.12514e-08 0)
(0 -4.08511e-08 0)
(0 -4.04869e-08 0)
(0 -4.01537e-08 0)
(0 -3.98476e-08 0)
(0 -3.9565e-08 0)
(0 -3.93035e-08 0)
(0 -3.90613e-08 0)
(0 -3.88372e-08 0)
(0 -3.86305e-08 0)
(0 -3.84409e-08 0)
(0 -3.82685e-08 0)
(0 -3.81135e-08 0)
(0 -3.79763e-08 0)
(0 -3.78574e-08 0)
(0 -3.77574e-08 0)
(0 -3.76767e-08 0)
(0 -3.76158e-08 0)
(0 -3.7575e-08 0)
(0 -3.75545e-08 0)
(0 -4.64845e-08 0)
(0 -4.5547e-08 0)
(0 -4.47036e-08 0)
(0 -4.39473e-08 0)
(0 -4.32703e-08 0)
(0 -4.26646e-08 0)
(0 -4.2122e-08 0)
(0 -4.16346e-08 0)
(0 -4.11952e-08 0)
(0 -4.07971e-08 0)
(0 -4.04345e-08 0)
(0 -4.01026e-08 0)
(0 -3.97971e-08 0)
(0 -3.95149e-08 0)
(0 -3.92536e-08 0)
(0 -3.90114e-08 0)
(0 -3.87872e-08 0)
(0 -3.85803e-08 0)
(0 -3.83905e-08 0)
(0 -3.82179e-08 0)
(0 -3.80627e-08 0)
(0 -3.79253e-08 0)
(0 -3.78064e-08 0)
(0 -3.77062e-08 0)
(0 -3.76255e-08 0)
(0 -3.75645e-08 0)
(0 -3.75236e-08 0)
(0 -3.75031e-08 0)
(0 -7.70481e-08 0)
(0 -7.70229e-08 0)
(0 -7.69974e-08 0)
(0 -7.69584e-08 0)
(0 -7.68997e-08 0)
(0 -7.68281e-08 0)
(0 -7.63765e-08 0)
(0 -7.63948e-08 0)
(0 -7.64127e-08 0)
(0 -7.64245e-08 0)
(0 -7.64289e-08 0)
(0 -7.64326e-08 0)
(0 -7.54908e-08 0)
(0 -7.55559e-08 0)
(0 -7.562e-08 0)
(0 -7.5681e-08 0)
(0 -7.57396e-08 0)
(0 -7.58007e-08 0)
(0 -7.44092e-08 0)
(0 -7.452e-08 0)
(0 -7.46287e-08 0)
(0 -7.47348e-08 0)
(0 -7.48395e-08 0)
(0 -7.49464e-08 0)
(0 -7.31519e-08 0)
(0 -7.33048e-08 0)
(0 -7.34541e-08 0)
(0 -7.36001e-08 0)
(0 -7.37439e-08 0)
(0 -7.3888e-08 0)
(0 -7.17409e-08 0)
(0 -7.19309e-08 0)
(0 -7.21156e-08 0)
(0 -7.22956e-08 0)
(0 -7.24721e-08 0)
(0 -7.26467e-08 0)
(0 -7.02002e-08 0)
(0 -7.04212e-08 0)
(0 -7.06354e-08 0)
(0 -7.08436e-08 0)
(0 -7.10467e-08 0)
(0 -7.12459e-08 0)
(0 -6.85545e-08 0)
(0 -6.88001e-08 0)
(0 -6.90378e-08 0)
(0 -6.92682e-08 0)
(0 -6.94921e-08 0)
(0 -6.97104e-08 0)
(0 -6.68293e-08 0)
(0 -6.70932e-08 0)
(0 -6.73483e-08 0)
(0 -6.75951e-08 0)
(0 -6.78343e-08 0)
(0 -6.80664e-08 0)
(0 -6.50501e-08 0)
(0 -6.53261e-08 0)
(0 -6.55927e-08 0)
(0 -6.58504e-08 0)
(0 -6.60995e-08 0)
(0 -6.63407e-08 0)
(0 -6.3242e-08 0)
(0 -6.35242e-08 0)
(0 -6.37968e-08 0)
(0 -6.40601e-08 0)
(0 -6.43143e-08 0)
(0 -6.45598e-08 0)
(0 -6.14289e-08 0)
(0 -6.17119e-08 0)
(0 -6.19854e-08 0)
(0 -6.22494e-08 0)
(0 -6.25042e-08 0)
(0 -6.275e-08 0)
(0 -5.96331e-08 0)
(0 -5.99121e-08 0)
(0 -6.0182e-08 0)
(0 -6.04425e-08 0)
(0 -6.06939e-08 0)
(0 -6.09362e-08 0)
(0 -5.7875e-08 0)
(0 -5.8146e-08 0)
(0 -5.84082e-08 0)
(0 -5.86616e-08 0)
(0 -5.8906e-08 0)
(0 -5.91416e-08 0)
(0 -5.61726e-08 0)
(0 -5.64321e-08 0)
(0 -5.66834e-08 0)
(0 -5.69264e-08 0)
(0 -5.7161e-08 0)
(0 -5.73871e-08 0)
(0 -5.45412e-08 0)
(0 -5.47864e-08 0)
(0 -5.50242e-08 0)
(0 -5.52544e-08 0)
(0 -5.54768e-08 0)
(0 -5.56913e-08 0)
(0 -5.29929e-08 0)
(0 -5.32219e-08 0)
(0 -5.34443e-08 0)
(0 -5.36599e-08 0)
(0 -5.38683e-08 0)
(0 -5.40696e-08 0)
(0 -5.15371e-08 0)
(0 -5.17486e-08 0)
(0 -5.19544e-08 0)
(0 -5.2154e-08 0)
(0 -5.23474e-08 0)
(0 -5.25344e-08 0)
(0 -5.01801e-08 0)
(0 -5.03735e-08 0)
(0 -5.05619e-08 0)
(0 -5.07451e-08 0)
(0 -5.09229e-08 0)
(0 -5.10949e-08 0)
(0 -4.89253e-08 0)
(0 -4.91004e-08 0)
(0 -4.92715e-08 0)
(0 -4.94382e-08 0)
(0 -4.96001e-08 0)
(0 -4.97573e-08 0)
(0 -4.77734e-08 0)
(0 -4.79308e-08 0)
(0 -4.80849e-08 0)
(0 -4.82353e-08 0)
(0 -4.83819e-08 0)
(0 -4.85244e-08 0)
(0 -4.67227e-08 0)
(0 -4.68632e-08 0)
(0 -4.70012e-08 0)
(0 -4.71362e-08 0)
(0 -4.72681e-08 0)
(0 -4.73967e-08 0)
(0 -4.63718e-08 0)
(0 -4.54456e-08 0)
(0 -4.46122e-08 0)
(0 -4.38647e-08 0)
(0 -4.31953e-08 0)
(0 -4.25959e-08 0)
(0 -4.20584e-08 0)
(0 -4.15752e-08 0)
(0 -4.11389e-08 0)
(0 -4.07432e-08 0)
(0 -4.03824e-08 0)
(0 -4.00515e-08 0)
(0 -3.97468e-08 0)
(0 -3.9465e-08 0)
(0 -3.92038e-08 0)
(0 -3.89616e-08 0)
(0 -3.87372e-08 0)
(0 -3.85302e-08 0)
(0 -3.83402e-08 0)
(0 -3.81673e-08 0)
(0 -3.80119e-08 0)
(0 -3.78744e-08 0)
(0 -3.77553e-08 0)
(0 -3.7655e-08 0)
(0 -3.75742e-08 0)
(0 -3.75131e-08 0)
(0 -3.74722e-08 0)
(0 -3.74517e-08 0)
(0 -4.62563e-08 0)
(0 -4.53419e-08 0)
(0 -4.45192e-08 0)
(0 -4.37809e-08 0)
(0 -4.31194e-08 0)
(0 -4.25266e-08 0)
(0 -4.19946e-08 0)
(0 -4.15156e-08 0)
(0 -4.10827e-08 0)
(0 -4.06895e-08 0)
(0 -4.03304e-08 0)
(0 -4.00007e-08 0)
(0 -3.96967e-08 0)
(0 -3.94153e-08 0)
(0 -3.91543e-08 0)
(0 -3.8912e-08 0)
(0 -3.86875e-08 0)
(0 -3.84802e-08 0)
(0 -3.829e-08 0)
(0 -3.81169e-08 0)
(0 -3.79613e-08 0)
(0 -3.78236e-08 0)
(0 -3.77042e-08 0)
(0 -3.76039e-08 0)
(0 -3.75229e-08 0)
(0 -3.74618e-08 0)
(0 -3.74208e-08 0)
(0 -3.74003e-08 0)
(0 -4.6138e-08 0)
(0 -4.52362e-08 0)
(0 -4.44246e-08 0)
(0 -4.3696e-08 0)
(0 -4.30428e-08 0)
(0 -4.2457e-08 0)
(0 -4.19306e-08 0)
(0 -4.14561e-08 0)
(0 -4.10267e-08 0)
(0 -4.0636e-08 0)
(0 -4.02787e-08 0)
(0 -3.99503e-08 0)
(0 -3.9647e-08 0)
(0 -3.9366e-08 0)
(0 -3.91051e-08 0)
(0 -3.88628e-08 0)
(0 -3.86381e-08 0)
(0 -3.84306e-08 0)
(0 -3.824e-08 0)
(0 -3.80667e-08 0)
(0 -3.79108e-08 0)
(0 -3.77729e-08 0)
(0 -3.76534e-08 0)
(0 -3.75528e-08 0)
(0 -3.74718e-08 0)
(0 -3.74106e-08 0)
(0 -3.73696e-08 0)
(0 -3.7349e-08 0)
(0 -4.60173e-08 0)
(0 -4.51286e-08 0)
(0 -4.43286e-08 0)
(0 -4.36102e-08 0)
(0 -4.29657e-08 0)
(0 -4.2387e-08 0)
(0 -4.18665e-08 0)
(0 -4.13968e-08 0)
(0 -4.09709e-08 0)
(0 -4.05829e-08 0)
(0 -4.02275e-08 0)
(0 -3.99003e-08 0)
(0 -3.95978e-08 0)
(0 -3.93172e-08 0)
(0 -3.90563e-08 0)
(0 -3.88139e-08 0)
(0 -3.8589e-08 0)
(0 -3.83812e-08 0)
(0 -3.81904e-08 0)
(0 -3.80167e-08 0)
(0 -3.78606e-08 0)
(0 -3.77224e-08 0)
(0 -3.76027e-08 0)
(0 -3.7502e-08 0)
(0 -3.74208e-08 0)
(0 -3.73595e-08 0)
(0 -3.73185e-08 0)
(0 -3.72979e-08 0)
(0 -4.58944e-08 0)
(0 -4.50193e-08 0)
(0 -4.42315e-08 0)
(0 -4.35236e-08 0)
(0 -4.28881e-08 0)
(0 -4.2317e-08 0)
(0 -4.18026e-08 0)
(0 -4.13377e-08 0)
(0 -4.09155e-08 0)
(0 -4.05302e-08 0)
(0 -4.01768e-08 0)
(0 -3.98509e-08 0)
(0 -3.95491e-08 0)
(0 -3.92688e-08 0)
(0 -3.90081e-08 0)
(0 -3.87655e-08 0)
(0 -3.85404e-08 0)
(0 -3.83323e-08 0)
(0 -3.81411e-08 0)
(0 -3.79672e-08 0)
(0 -3.78107e-08 0)
(0 -3.76723e-08 0)
(0 -3.75524e-08 0)
(0 -3.74515e-08 0)
(0 -3.73702e-08 0)
(0 -3.73088e-08 0)
(0 -3.72677e-08 0)
(0 -3.72471e-08 0)
(0 -4.57695e-08 0)
(0 -4.49086e-08 0)
(0 -4.41334e-08 0)
(0 -4.34366e-08 0)
(0 -4.28104e-08 0)
(0 -4.22471e-08 0)
(0 -4.1739e-08 0)
(0 -4.1279e-08 0)
(0 -4.08606e-08 0)
(0 -4.04781e-08 0)
(0 -4.01266e-08 0)
(0 -3.9802e-08 0)
(0 -3.9501e-08 0)
(0 -3.92211e-08 0)
(0 -3.89604e-08 0)
(0 -3.87177e-08 0)
(0 -3.84923e-08 0)
(0 -3.82838e-08 0)
(0 -3.80923e-08 0)
(0 -3.7918e-08 0)
(0 -3.77613e-08 0)
(0 -3.76225e-08 0)
(0 -3.75024e-08 0)
(0 -3.74014e-08 0)
(0 -3.73199e-08 0)
(0 -3.72584e-08 0)
(0 -3.72172e-08 0)
(0 -3.71966e-08 0)
(0 -7.70853e-08 0)
(0 -7.63649e-08 0)
(0 -7.54285e-08 0)
(0 -7.4298e-08 0)
(0 -7.2996e-08 0)
(0 -7.15462e-08 0)
(0 -6.9973e-08 0)
(0 -6.83016e-08 0)
(0 -6.65574e-08 0)
(0 -6.47658e-08 0)
(0 -6.29513e-08 0)
(0 -6.11375e-08 0)
(0 -5.9346e-08 0)
(0 -5.75965e-08 0)
(0 -5.59063e-08 0)
(0 -5.42898e-08 0)
(0 -5.27585e-08 0)
(0 -5.13211e-08 0)
(0 -4.9983e-08 0)
(0 -4.87471e-08 0)
(0 -4.76136e-08 0)
(0 -4.65804e-08 0)
(0 -7.71457e-08 0)
(0 -7.63662e-08 0)
(0 -7.53717e-08 0)
(0 -7.41874e-08 0)
(0 -7.28375e-08 0)
(0 -7.13465e-08 0)
(0 -6.97393e-08 0)
(0 -6.80411e-08 0)
(0 -6.62773e-08 0)
(0 -6.4473e-08 0)
(0 -6.26523e-08 0)
(0 -6.0838e-08 0)
(0 -5.90513e-08 0)
(0 -5.7311e-08 0)
(0 -5.56337e-08 0)
(0 -5.40329e-08 0)
(0 -5.25194e-08 0)
(0 -5.1101e-08 0)
(0 -4.97826e-08 0)
(0 -4.85664e-08 0)
(0 -4.7452e-08 0)
(0 -4.64369e-08 0)
(0 -7.72387e-08 0)
(0 -7.63835e-08 0)
(0 -7.53213e-08 0)
(0 -7.40771e-08 0)
(0 -7.26754e-08 0)
(0 -7.11406e-08 0)
(0 -6.94977e-08 0)
(0 -6.77718e-08 0)
(0 -6.59879e-08 0)
(0 -6.41707e-08 0)
(0 -6.23439e-08 0)
(0 -6.05295e-08 0)
(0 -5.87482e-08 0)
(0 -5.70178e-08 0)
(0 -5.53542e-08 0)
(0 -5.377e-08 0)
(0 -5.22751e-08 0)
(0 -5.08767e-08 0)
(0 -4.95788e-08 0)
(0 -4.8383e-08 0)
(0 -4.72884e-08 0)
(0 -4.62919e-08 0)
(0 -7.73611e-08 0)
(0 -7.64139e-08 0)
(0 -7.52748e-08 0)
(0 -7.39652e-08 0)
(0 -7.25082e-08 0)
(0 -7.09276e-08 0)
(0 -6.92476e-08 0)
(0 -6.74932e-08 0)
(0 -6.5689e-08 0)
(0 -6.3859e-08 0)
(0 -6.20264e-08 0)
(0 -6.02126e-08 0)
(0 -5.84372e-08 0)
(0 -5.67176e-08 0)
(0 -5.50685e-08 0)
(0 -5.35017e-08 0)
(0 -5.20264e-08 0)
(0 -5.06488e-08 0)
(0 -4.93722e-08 0)
(0 -4.81975e-08 0)
(0 -4.71233e-08 0)
(0 -4.61461e-08 0)
(0 -7.74922e-08 0)
(0 -7.64475e-08 0)
(0 -7.52267e-08 0)
(0 -7.38485e-08 0)
(0 -7.2334e-08 0)
(0 -7.07059e-08 0)
(0 -6.89882e-08 0)
(0 -6.7205e-08 0)
(0 -6.53804e-08 0)
(0 -6.3538e-08 0)
(0 -6.17001e-08 0)
(0 -5.98875e-08 0)
(0 -5.8119e-08 0)
(0 -5.6411e-08 0)
(0 -5.47773e-08 0)
(0 -5.32289e-08 0)
(0 -5.1774e-08 0)
(0 -5.0418e-08 0)
(0 -4.91635e-08 0)
(0 -4.80106e-08 0)
(0 -4.69574e-08 0)
(0 -4.59999e-08 0)
(0 -7.7617e-08 0)
(0 -7.6474e-08 0)
(0 -7.51707e-08 0)
(0 -7.37228e-08 0)
(0 -7.215e-08 0)
(0 -7.04742e-08 0)
(0 -6.87186e-08 0)
(0 -6.69068e-08 0)
(0 -6.50623e-08 0)
(0 -6.3208e-08 0)
(0 -6.13656e-08 0)
(0 -5.95551e-08 0)
(0 -5.77943e-08 0)
(0 -5.60989e-08 0)
(0 -5.44815e-08 0)
(0 -5.29524e-08 0)
(0 -5.15188e-08 0)
(0 -5.01851e-08 0)
(0 -4.89533e-08 0)
(0 -4.78229e-08 0)
(0 -4.67912e-08 0)
(0 -4.58539e-08 0)
(0 -7.77167e-08 0)
(0 -7.64832e-08 0)
(0 -7.51004e-08 0)
(0 -7.35842e-08 0)
(0 -7.19539e-08 0)
(0 -7.02309e-08 0)
(0 -6.8438e-08 0)
(0 -6.65982e-08 0)
(0 -6.47347e-08 0)
(0 -6.28695e-08 0)
(0 -6.10236e-08 0)
(0 -5.92161e-08 0)
(0 -5.74641e-08 0)
(0 -5.57821e-08 0)
(0 -5.41821e-08 0)
(0 -5.26731e-08 0)
(0 -5.12616e-08 0)
(0 -4.99511e-08 0)
(0 -4.87427e-08 0)
(0 -4.76352e-08 0)
(0 -4.66255e-08 0)
(0 -4.57086e-08 0)
(0 -7.77871e-08 0)
(0 -7.64703e-08 0)
(0 -7.5012e-08 0)
(0 -7.34298e-08 0)
(0 -7.17437e-08 0)
(0 -6.99749e-08 0)
(0 -6.81459e-08 0)
(0 -6.62794e-08 0)
(0 -6.43979e-08 0)
(0 -6.2523e-08 0)
(0 -6.06747e-08 0)
(0 -5.88714e-08 0)
(0 -5.71293e-08 0)
(0 -5.54619e-08 0)
(0 -5.38802e-08 0)
(0 -5.23922e-08 0)
(0 -5.10036e-08 0)
(0 -4.97168e-08 0)
(0 -4.85324e-08 0)
(0 -4.74483e-08 0)
(0 -4.64608e-08 0)
(0 -4.55648e-08 0)
(0 -7.78314e-08 0)
(0 -7.64338e-08 0)
(0 -7.49031e-08 0)
(0 -7.32578e-08 0)
(0 -7.15181e-08 0)
(0 -6.97054e-08 0)
(0 -6.78421e-08 0)
(0 -6.59506e-08 0)
(0 -6.40526e-08 0)
(0 -6.21693e-08 0)
(0 -6.032e-08 0)
(0 -5.85222e-08 0)
(0 -5.67911e-08 0)
(0 -5.51394e-08 0)
(0 -5.35769e-08 0)
(0 -5.21108e-08 0)
(0 -5.07457e-08 0)
(0 -4.94833e-08 0)
(0 -4.83233e-08 0)
(0 -4.7263e-08 0)
(0 -4.62981e-08 0)
(0 -4.5423e-08 0)
(0 -7.78467e-08 0)
(0 -7.6372e-08 0)
(0 -7.47723e-08 0)
(0 -7.30669e-08 0)
(0 -7.12764e-08 0)
(0 -6.94224e-08 0)
(0 -6.75269e-08 0)
(0 -6.56122e-08 0)
(0 -6.36996e-08 0)
(0 -6.18096e-08 0)
(0 -5.99608e-08 0)
(0 -5.81698e-08 0)
(0 -5.64509e-08 0)
(0 -5.48159e-08 0)
(0 -5.32735e-08 0)
(0 -5.18301e-08 0)
(0 -5.04892e-08 0)
(0 -4.92517e-08 0)
(0 -4.81164e-08 0)
(0 -4.70801e-08 0)
(0 -4.61379e-08 0)
(0 -4.52838e-08 0)
(0 -7.78352e-08 0)
(0 -7.62841e-08 0)
(0 -7.46188e-08 0)
(0 -7.28569e-08 0)
(0 -7.10188e-08 0)
(0 -6.91261e-08 0)
(0 -6.7201e-08 0)
(0 -6.52653e-08 0)
(0 -6.33401e-08 0)
(0 -6.14451e-08 0)
(0 -5.95983e-08 0)
(0 -5.78156e-08 0)
(0 -5.61102e-08 0)
(0 -5.44928e-08 0)
(0 -5.29715e-08 0)
(0 -5.15514e-08 0)
(0 -5.02352e-08 0)
(0 -4.9023e-08 0)
(0 -4.79127e-08 0)
(0 -4.69006e-08 0)
(0 -4.59811e-08 0)
(0 -4.51479e-08 0)
(0 -7.77816e-08 0)
(0 -7.6167e-08 0)
(0 -7.44422e-08 0)
(0 -7.2628e-08 0)
(0 -7.07457e-08 0)
(0 -6.88175e-08 0)
(0 -6.68654e-08 0)
(0 -6.49112e-08 0)
(0 -6.29754e-08 0)
(0 -6.10774e-08 0)
(0 -5.92343e-08 0)
(0 -5.74611e-08 0)
(0 -5.57704e-08 0)
(0 -5.41717e-08 0)
(0 -5.26722e-08 0)
(0 -5.12761e-08 0)
(0 -4.9985e-08 0)
(0 -4.87983e-08 0)
(0 -4.77131e-08 0)
(0 -4.67251e-08 0)
(0 -4.58283e-08 0)
(0 -4.50159e-08 0)
(0 -7.77023e-08 0)
(0 -7.60248e-08 0)
(0 -7.4244e-08 0)
(0 -7.23813e-08 0)
(0 -7.04584e-08 0)
(0 -6.84978e-08 0)
(0 -6.65216e-08 0)
(0 -6.45513e-08 0)
(0 -6.26073e-08 0)
(0 -6.07081e-08 0)
(0 -5.88703e-08 0)
(0 -5.71082e-08 0)
(0 -5.54332e-08 0)
(0 -5.38542e-08 0)
(0 -5.23771e-08 0)
(0 -5.10054e-08 0)
(0 -4.97397e-08 0)
(0 -4.85786e-08 0)
(0 -4.75186e-08 0)
(0 -4.65546e-08 0)
(0 -4.56803e-08 0)
(0 -4.48884e-08 0)
(0 -7.75941e-08 0)
(0 -7.58585e-08 0)
(0 -7.4026e-08 0)
(0 -7.21185e-08 0)
(0 -7.01586e-08 0)
(0 -6.81689e-08 0)
(0 -6.61715e-08 0)
(0 -6.41878e-08 0)
(0 -6.22376e-08 0)
(0 -6.03392e-08 0)
(0 -5.85084e-08 0)
(0 -5.67586e-08 0)
(0 -5.51004e-08 0)
(0 -5.35417e-08 0)
(0 -5.20877e-08 0)
(0 -5.07407e-08 0)
(0 -4.95006e-08 0)
(0 -4.83651e-08 0)
(0 -4.73301e-08 0)
(0 -4.63898e-08 0)
(0 -4.55376e-08 0)
(0 -4.47659e-08 0)
(0 -7.74602e-08 0)
(0 -7.56703e-08 0)
(0 -7.37901e-08 0)
(0 -7.18419e-08 0)
(0 -6.98485e-08 0)
(0 -6.78329e-08 0)
(0 -6.58172e-08 0)
(0 -6.38225e-08 0)
(0 -6.18685e-08 0)
(0 -5.99727e-08 0)
(0 -5.81504e-08 0)
(0 -5.64141e-08 0)
(0 -5.47737e-08 0)
(0 -5.3236e-08 0)
(0 -5.18054e-08 0)
(0 -5.04833e-08 0)
(0 -4.92687e-08 0)
(0 -4.81587e-08 0)
(0 -4.71484e-08 0)
(0 -4.62315e-08 0)
(0 -4.5401e-08 0)
(0 -4.46489e-08 0)
(0 -7.73026e-08 0)
(0 -7.54627e-08 0)
(0 -7.35388e-08 0)
(0 -7.15537e-08 0)
(0 -6.95305e-08 0)
(0 -6.74922e-08 0)
(0 -6.54611e-08 0)
(0 -6.3458e-08 0)
(0 -6.15023e-08 0)
(0 -5.96109e-08 0)
(0 -5.77984e-08 0)
(0 -5.60767e-08 0)
(0 -5.44548e-08 0)
(0 -5.29387e-08 0)
(0 -5.15317e-08 0)
(0 -5.02345e-08 0)
(0 -4.90453e-08 0)
(0 -4.79604e-08 0)
(0 -4.69743e-08 0)
(0 -4.60803e-08 0)
(0 -4.52708e-08 0)
(0 -4.45378e-08 0)
(0 -7.7124e-08 0)
(0 -7.52381e-08 0)
(0 -7.32748e-08 0)
(0 -7.12568e-08 0)
(0 -6.92073e-08 0)
(0 -6.71496e-08 0)
(0 -6.51058e-08 0)
(0 -6.30967e-08 0)
(0 -6.11412e-08 0)
(0 -5.92558e-08 0)
(0 -5.74544e-08 0)
(0 -5.57483e-08 0)
(0 -5.41454e-08 0)
(0 -5.26512e-08 0)
(0 -5.12679e-08 0)
(0 -4.99954e-08 0)
(0 -4.88313e-08 0)
(0 -4.7771e-08 0)
(0 -4.68085e-08 0)
(0 -4.59368e-08 0)
(0 -4.51477e-08 0)
(0 -4.4433e-08 0)
(0 -7.69237e-08 0)
(0 -7.49989e-08 0)
(0 -7.30011e-08 0)
(0 -7.09541e-08 0)
(0 -6.88819e-08 0)
(0 -6.68077e-08 0)
(0 -6.47539e-08 0)
(0 -6.27411e-08 0)
(0 -6.07876e-08 0)
(0 -5.89097e-08 0)
(0 -5.71206e-08 0)
(0 -5.54307e-08 0)
(0 -5.38473e-08 0)
(0 -5.2375e-08 0)
(0 -5.10153e-08 0)
(0 -4.97672e-08 0)
(0 -4.86276e-08 0)
(0 -4.75913e-08 0)
(0 -4.66518e-08 0)
(0 -4.58014e-08 0)
(0 -4.5032e-08 0)
(0 -4.43348e-08 0)
(0 -7.67094e-08 0)
(0 -7.47497e-08 0)
(0 -7.27213e-08 0)
(0 -7.0649e-08 0)
(0 -6.85573e-08 0)
(0 -6.64697e-08 0)
(0 -6.44084e-08 0)
(0 -6.23938e-08 0)
(0 -6.0444e-08 0)
(0 -5.85748e-08 0)
(0 -5.67988e-08 0)
(0 -5.51256e-08 0)
(0 -5.3562e-08 0)
(0 -5.21115e-08 0)
(0 -5.07751e-08 0)
(0 -4.95509e-08 0)
(0 -4.84351e-08 0)
(0 -4.7422e-08 0)
(0 -4.65045e-08 0)
(0 -4.56747e-08 0)
(0 -4.49239e-08 0)
(0 -4.42434e-08 0)
(0 -7.6487e-08 0)
(0 -7.44948e-08 0)
(0 -7.24391e-08 0)
(0 -7.0345e-08 0)
(0 -6.82369e-08 0)
(0 -6.61384e-08 0)
(0 -6.40719e-08 0)
(0 -6.20574e-08 0)
(0 -6.01128e-08 0)
(0 -5.82533e-08 0)
(0 -5.6491e-08 0)
(0 -5.48349e-08 0)
(0 -5.3291e-08 0)
(0 -5.18621e-08 0)
(0 -5.05483e-08 0)
(0 -4.93473e-08 0)
(0 -4.82544e-08 0)
(0 -4.72636e-08 0)
(0 -4.63672e-08 0)
(0 -4.55568e-08 0)
(0 -4.48237e-08 0)
(0 -4.4159e-08 0)
(0 -7.62596e-08 0)
(0 -7.42377e-08 0)
(0 -7.21583e-08 0)
(0 -7.00455e-08 0)
(0 -6.79238e-08 0)
(0 -6.5817e-08 0)
(0 -6.37472e-08 0)
(0 -6.17344e-08 0)
(0 -5.97962e-08 0)
(0 -5.79472e-08 0)
(0 -5.6199e-08 0)
(0 -5.456e-08 0)
(0 -5.30355e-08 0)
(0 -5.16276e-08 0)
(0 -5.03358e-08 0)
(0 -4.91571e-08 0)
(0 -4.80862e-08 0)
(0 -4.71165e-08 0)
(0 -4.62401e-08 0)
(0 -4.54481e-08 0)
(0 -4.47316e-08 0)
(0 -4.40816e-08 0)
(0 -7.60241e-08 0)
(0 -7.39807e-08 0)
(0 -7.1882e-08 0)
(0 -6.97538e-08 0)
(0 -6.76213e-08 0)
(0 -6.55084e-08 0)
(0 -6.34371e-08 0)
(0 -6.14274e-08 0)
(0 -5.94964e-08 0)
(0 -5.76584e-08 0)
(0 -5.59244e-08 0)
(0 -5.43024e-08 0)
(0 -5.27968e-08 0)
(0 -5.14093e-08 0)
(0 -5.01385e-08 0)
(0 -4.8981e-08 0)
(0 -4.79309e-08 0)
(0 -4.69812e-08 0)
(0 -4.61234e-08 0)
(0 -4.53487e-08 0)
(0 -4.46476e-08 0)
(0 -4.40113e-08 0)
(0 -7.5792e-08 0)
(0 -7.37294e-08 0)
(0 -7.16144e-08 0)
(0 -6.94736e-08 0)
(0 -6.73326e-08 0)
(0 -6.52154e-08 0)
(0 -6.31442e-08 0)
(0 -6.11385e-08 0)
(0 -5.92154e-08 0)
(0 -5.73886e-08 0)
(0 -5.56688e-08 0)
(0 -5.40633e-08 0)
(0 -5.25759e-08 0)
(0 -5.12078e-08 0)
(0 -4.9957e-08 0)
(0 -4.88194e-08 0)
(0 -4.77888e-08 0)
(0 -4.68577e-08 0)
(0 -4.60173e-08 0)
(0 -4.52585e-08 0)
(0 -4.45717e-08 0)
(0 -4.39479e-08 0)
(0 -7.55696e-08 0)
(0 -7.34887e-08 0)
(0 -7.13594e-08 0)
(0 -6.92082e-08 0)
(0 -6.70607e-08 0)
(0 -6.49409e-08 0)
(0 -6.28708e-08 0)
(0 -6.087e-08 0)
(0 -5.89551e-08 0)
(0 -5.71395e-08 0)
(0 -5.54335e-08 0)
(0 -5.38438e-08 0)
(0 -5.23737e-08 0)
(0 -5.10238e-08 0)
(0 -4.97917e-08 0)
(0 -4.86727e-08 0)
(0 -4.76602e-08 0)
(0 -4.67463e-08 0)
(0 -4.59219e-08 0)
(0 -4.51776e-08 0)
(0 -4.45038e-08 0)
(0 -4.38913e-08 0)
(0 -7.5359e-08 0)
(0 -7.32613e-08 0)
(0 -7.11201e-08 0)
(0 -6.89607e-08 0)
(0 -6.68084e-08 0)
(0 -6.46873e-08 0)
(0 -6.26193e-08 0)
(0 -6.06238e-08 0)
(0 -5.87171e-08 0)
(0 -5.69125e-08 0)
(0 -5.52197e-08 0)
(0 -5.36448e-08 0)
(0 -5.2191e-08 0)
(0 -5.0858e-08 0)
(0 -4.96431e-08 0)
(0 -4.85411e-08 0)
(0 -4.75452e-08 0)
(0 -4.66468e-08 0)
(0 -4.58369e-08 0)
(0 -4.51058e-08 0)
(0 -4.44438e-08 0)
(0 -4.38415e-08 0)
(0 -7.51547e-08 0)
(0 -7.30489e-08 0)
(0 -7.08995e-08 0)
(0 -6.8734e-08 0)
(0 -6.65784e-08 0)
(0 -6.4457e-08 0)
(0 -6.23916e-08 0)
(0 -6.04016e-08 0)
(0 -5.85031e-08 0)
(0 -5.67089e-08 0)
(0 -5.50283e-08 0)
(0 -5.34672e-08 0)
(0 -5.20282e-08 0)
(0 -5.07107e-08 0)
(0 -4.95114e-08 0)
(0 -4.84248e-08 0)
(0 -4.74437e-08 0)
(0 -4.65594e-08 0)
(0 -4.57624e-08 0)
(0 -4.5043e-08 0)
(0 -4.43914e-08 0)
(0 -4.37982e-08 0)
(0 -7.4972e-08 0)
(0 -7.28573e-08 0)
(0 -7.0701e-08 0)
(0 -6.85309e-08 0)
(0 -6.63732e-08 0)
(0 -6.42522e-08 0)
(0 -6.21898e-08 0)
(0 -6.02052e-08 0)
(0 -5.83143e-08 0)
(0 -5.65297e-08 0)
(0 -5.48603e-08 0)
(0 -5.33117e-08 0)
(0 -5.18859e-08 0)
(0 -5.05821e-08 0)
(0 -4.93967e-08 0)
(0 -4.83238e-08 0)
(0 -4.73558e-08 0)
(0 -4.64838e-08 0)
(0 -4.56982e-08 0)
(0 -4.49891e-08 0)
(0 -4.43465e-08 0)
(0 -4.37612e-08 0)
(0 -7.48146e-08 0)
(0 -7.26899e-08 0)
(0 -7.05276e-08 0)
(0 -6.83539e-08 0)
(0 -6.61948e-08 0)
(0 -6.40747e-08 0)
(0 -6.20153e-08 0)
(0 -6.00358e-08 0)
(0 -5.81518e-08 0)
(0 -5.63757e-08 0)
(0 -5.47163e-08 0)
(0 -5.31786e-08 0)
(0 -5.17645e-08 0)
(0 -5.04727e-08 0)
(0 -4.92993e-08 0)
(0 -4.82382e-08 0)
(0 -4.72814e-08 0)
(0 -4.642e-08 0)
(0 -4.56441e-08 0)
(0 -4.49437e-08 0)
(0 -4.43089e-08 0)
(0 -4.37302e-08 0)
(0 -7.46746e-08 0)
(0 -7.25471e-08 0)
(0 -7.03812e-08 0)
(0 -6.82051e-08 0)
(0 -6.60453e-08 0)
(0 -6.39261e-08 0)
(0 -6.18696e-08 0)
(0 -5.98945e-08 0)
(0 -5.80166e-08 0)
(0 -5.62479e-08 0)
(0 -5.45968e-08 0)
(0 -5.30684e-08 0)
(0 -5.16641e-08 0)
(0 -5.03823e-08 0)
(0 -4.9219e-08 0)
(0 -4.81677e-08 0)
(0 -4.72204e-08 0)
(0 -4.63677e-08 0)
(0 -4.55999e-08 0)
(0 -4.49067e-08 0)
(0 -4.42783e-08 0)
(0 -4.37051e-08 0)
(0 -7.45647e-08 0)
(0 -7.24333e-08 0)
(0 -7.02644e-08 0)
(0 -6.80865e-08 0)
(0 -6.59261e-08 0)
(0 -6.38079e-08 0)
(0 -6.17537e-08 0)
(0 -5.97824e-08 0)
(0 -5.79094e-08 0)
(0 -5.61466e-08 0)
(0 -5.45024e-08 0)
(0 -5.29814e-08 0)
(0 -5.15849e-08 0)
(0 -5.03112e-08 0)
(0 -4.9156e-08 0)
(0 -4.81125e-08 0)
(0 -4.71726e-08 0)
(0 -4.63269e-08 0)
(0 -4.55654e-08 0)
(0 -4.4878e-08 0)
(0 -4.42546e-08 0)
(0 -4.36857e-08 0)
(0 -7.44861e-08 0)
(0 -7.23508e-08 0)
(0 -7.0179e-08 0)
(0 -6.79994e-08 0)
(0 -6.58385e-08 0)
(0 -6.3721e-08 0)
(0 -6.16686e-08 0)
(0 -5.97001e-08 0)
(0 -5.78308e-08 0)
(0 -5.60725e-08 0)
(0 -5.44333e-08 0)
(0 -5.29178e-08 0)
(0 -5.15272e-08 0)
(0 -5.02594e-08 0)
(0 -4.91101e-08 0)
(0 -4.80723e-08 0)
(0 -4.71379e-08 0)
(0 -4.62973e-08 0)
(0 -4.55405e-08 0)
(0 -4.48573e-08 0)
(0 -4.42375e-08 0)
(0 -4.36718e-08 0)
(0 -7.44415e-08 0)
(0 -7.23008e-08 0)
(0 -7.01259e-08 0)
(0 -6.79447e-08 0)
(0 -6.57833e-08 0)
(0 -6.36662e-08 0)
(0 -6.16149e-08 0)
(0 -5.96481e-08 0)
(0 -5.77812e-08 0)
(0 -5.60257e-08 0)
(0 -5.43898e-08 0)
(0 -5.28778e-08 0)
(0 -5.14909e-08 0)
(0 -5.02269e-08 0)
(0 -4.90813e-08 0)
(0 -4.80472e-08 0)
(0 -4.71163e-08 0)
(0 -4.62789e-08 0)
(0 -4.55251e-08 0)
(0 -4.48444e-08 0)
(0 -4.42269e-08 0)
(0 -4.36632e-08 0)
(0 -7.44276e-08 0)
(0 -7.22821e-08 0)
(0 -7.0105e-08 0)
(0 -6.79227e-08 0)
(0 -6.57609e-08 0)
(0 -6.36438e-08 0)
(0 -6.15929e-08 0)
(0 -5.96268e-08 0)
(0 -5.77608e-08 0)
(0 -5.60065e-08 0)
(0 -5.43719e-08 0)
(0 -5.28614e-08 0)
(0 -5.1476e-08 0)
(0 -5.02136e-08 0)
(0 -4.90696e-08 0)
(0 -4.80371e-08 0)
(0 -4.71076e-08 0)
(0 -4.62716e-08 0)
(0 -4.55189e-08 0)
(0 -4.48394e-08 0)
(0 -4.42229e-08 0)
(0 -4.36599e-08 0)
(0 -4.56435e-08 0)
(0 -4.47972e-08 0)
(0 -4.40351e-08 0)
(0 -4.33496e-08 0)
(0 -4.2733e-08 0)
(0 -4.21776e-08 0)
(0 -4.1676e-08 0)
(0 -4.12211e-08 0)
(0 -4.08066e-08 0)
(0 -4.04269e-08 0)
(0 -4.00774e-08 0)
(0 -3.9754e-08 0)
(0 -3.94538e-08 0)
(0 -3.91741e-08 0)
(0 -3.89135e-08 0)
(0 -3.86706e-08 0)
(0 -3.84449e-08 0)
(0 -3.82361e-08 0)
(0 -3.80443e-08 0)
(0 -3.78696e-08 0)
(0 -3.77125e-08 0)
(0 -3.75735e-08 0)
(0 -3.74531e-08 0)
(0 -3.73518e-08 0)
(0 -3.72702e-08 0)
(0 -3.72086e-08 0)
(0 -3.71674e-08 0)
(0 -3.71467e-08 0)
(0 -4.55166e-08 0)
(0 -4.46855e-08 0)
(0 -4.39368e-08 0)
(0 -4.32628e-08 0)
(0 -4.26561e-08 0)
(0 -4.21089e-08 0)
(0 -4.16138e-08 0)
(0 -4.1164e-08 0)
(0 -4.07534e-08 0)
(0 -4.03767e-08 0)
(0 -4.00291e-08 0)
(0 -3.9707e-08 0)
(0 -3.94075e-08 0)
(0 -3.91282e-08 0)
(0 -3.88675e-08 0)
(0 -3.86244e-08 0)
(0 -3.83984e-08 0)
(0 -3.81892e-08 0)
(0 -3.7997e-08 0)
(0 -3.78219e-08 0)
(0 -3.76644e-08 0)
(0 -3.75251e-08 0)
(0 -3.74045e-08 0)
(0 -3.7303e-08 0)
(0 -3.72212e-08 0)
(0 -3.71595e-08 0)
(0 -3.71182e-08 0)
(0 -3.70975e-08 0)
(0 -4.53889e-08 0)
(0 -4.45734e-08 0)
(0 -4.38384e-08 0)
(0 -4.31764e-08 0)
(0 -4.25797e-08 0)
(0 -4.20407e-08 0)
(0 -4.15523e-08 0)
(0 -4.11078e-08 0)
(0 -4.07012e-08 0)
(0 -4.03273e-08 0)
(0 -3.99817e-08 0)
(0 -3.96609e-08 0)
(0 -3.9362e-08 0)
(0 -3.9083e-08 0)
(0 -3.88223e-08 0)
(0 -3.8579e-08 0)
(0 -3.83526e-08 0)
(0 -3.8143e-08 0)
(0 -3.79503e-08 0)
(0 -3.77749e-08 0)
(0 -3.7617e-08 0)
(0 -3.74774e-08 0)
(0 -3.73565e-08 0)
(0 -3.72548e-08 0)
(0 -3.71729e-08 0)
(0 -3.7111e-08 0)
(0 -3.70696e-08 0)
(0 -3.70489e-08 0)
(0 -4.52608e-08 0)
(0 -4.44612e-08 0)
(0 -4.37403e-08 0)
(0 -4.30904e-08 0)
(0 -4.25039e-08 0)
(0 -4.19734e-08 0)
(0 -4.14918e-08 0)
(0 -4.10526e-08 0)
(0 -4.06499e-08 0)
(0 -4.02789e-08 0)
(0 -3.99353e-08 0)
(0 -3.96157e-08 0)
(0 -3.93175e-08 0)
(0 -3.90387e-08 0)
(0 -3.87779e-08 0)
(0 -3.85344e-08 0)
(0 -3.83076e-08 0)
(0 -3.80976e-08 0)
(0 -3.79045e-08 0)
(0 -3.77285e-08 0)
(0 -3.75703e-08 0)
(0 -3.74304e-08 0)
(0 -3.73092e-08 0)
(0 -3.72073e-08 0)
(0 -3.71251e-08 0)
(0 -3.70632e-08 0)
(0 -3.70217e-08 0)
(0 -3.70009e-08 0)
(0 -4.51327e-08 0)
(0 -4.43495e-08 0)
(0 -4.36428e-08 0)
(0 -4.30053e-08 0)
(0 -4.24292e-08 0)
(0 -4.19072e-08 0)
(0 -4.14324e-08 0)
(0 -4.09984e-08 0)
(0 -4.05998e-08 0)
(0 -4.02316e-08 0)
(0 -3.98899e-08 0)
(0 -3.95715e-08 0)
(0 -3.92739e-08 0)
(0 -3.89953e-08 0)
(0 -3.87345e-08 0)
(0 -3.84907e-08 0)
(0 -3.82635e-08 0)
(0 -3.8053e-08 0)
(0 -3.78594e-08 0)
(0 -3.7683e-08 0)
(0 -3.75244e-08 0)
(0 -3.73841e-08 0)
(0 -3.72626e-08 0)
(0 -3.71605e-08 0)
(0 -3.70781e-08 0)
(0 -3.70161e-08 0)
(0 -3.69745e-08 0)
(0 -3.69536e-08 0)
(0 -4.50052e-08 0)
(0 -4.42385e-08 0)
(0 -4.35463e-08 0)
(0 -4.29212e-08 0)
(0 -4.23556e-08 0)
(0 -4.18422e-08 0)
(0 -4.13742e-08 0)
(0 -4.09455e-08 0)
(0 -4.05508e-08 0)
(0 -4.01855e-08 0)
(0 -3.98457e-08 0)
(0 -3.95285e-08 0)
(0 -3.92315e-08 0)
(0 -3.8953e-08 0)
(0 -3.8692e-08 0)
(0 -3.84479e-08 0)
(0 -3.82203e-08 0)
(0 -3.80093e-08 0)
(0 -3.78152e-08 0)
(0 -3.76383e-08 0)
(0 -3.74793e-08 0)
(0 -3.73386e-08 0)
(0 -3.72168e-08 0)
(0 -3.71145e-08 0)
(0 -3.7032e-08 0)
(0 -3.69697e-08 0)
(0 -3.69281e-08 0)
(0 -3.69072e-08 0)
(0 -4.48787e-08 0)
(0 -4.41287e-08 0)
(0 -4.34512e-08 0)
(0 -4.28386e-08 0)
(0 -4.22835e-08 0)
(0 -4.17786e-08 0)
(0 -4.13175e-08 0)
(0 -4.0894e-08 0)
(0 -4.05032e-08 0)
(0 -4.01407e-08 0)
(0 -3.98027e-08 0)
(0 -3.94866e-08 0)
(0 -3.91901e-08 0)
(0 -3.89118e-08 0)
(0 -3.86506e-08 0)
(0 -3.84061e-08 0)
(0 -3.8178e-08 0)
(0 -3.79665e-08 0)
(0 -3.77719e-08 0)
(0 -3.75946e-08 0)
(0 -3.74351e-08 0)
(0 -3.72941e-08 0)
(0 -3.7172e-08 0)
(0 -3.70694e-08 0)
(0 -3.69867e-08 0)
(0 -3.69243e-08 0)
(0 -3.68826e-08 0)
(0 -3.68617e-08 0)
(0 -4.47538e-08 0)
(0 -4.40206e-08 0)
(0 -4.33578e-08 0)
(0 -4.27578e-08 0)
(0 -4.22131e-08 0)
(0 -4.17168e-08 0)
(0 -4.12623e-08 0)
(0 -4.08441e-08 0)
(0 -4.04571e-08 0)
(0 -4.00972e-08 0)
(0 -3.97611e-08 0)
(0 -3.94459e-08 0)
(0 -3.915e-08 0)
(0 -3.88717e-08 0)
(0 -3.86103e-08 0)
(0 -3.83654e-08 0)
(0 -3.81368e-08 0)
(0 -3.79248e-08 0)
(0 -3.77296e-08 0)
(0 -3.75518e-08 0)
(0 -3.73919e-08 0)
(0 -3.72505e-08 0)
(0 -3.71281e-08 0)
(0 -3.70252e-08 0)
(0 -3.69423e-08 0)
(0 -3.68798e-08 0)
(0 -3.6838e-08 0)
(0 -3.6817e-08 0)
(0 -4.46309e-08 0)
(0 -4.39147e-08 0)
(0 -4.32665e-08 0)
(0 -4.2679e-08 0)
(0 -4.21447e-08 0)
(0 -4.16568e-08 0)
(0 -4.1209e-08 0)
(0 -4.07958e-08 0)
(0 -4.04126e-08 0)
(0 -4.00553e-08 0)
(0 -3.97208e-08 0)
(0 -3.94066e-08 0)
(0 -3.91111e-08 0)
(0 -3.88328e-08 0)
(0 -3.85712e-08 0)
(0 -3.83258e-08 0)
(0 -3.80967e-08 0)
(0 -3.78841e-08 0)
(0 -3.76884e-08 0)
(0 -3.75101e-08 0)
(0 -3.73498e-08 0)
(0 -3.72079e-08 0)
(0 -3.70852e-08 0)
(0 -3.69821e-08 0)
(0 -3.6899e-08 0)
(0 -3.68364e-08 0)
(0 -3.67945e-08 0)
(0 -3.67735e-08 0)
(0 -4.45108e-08 0)
(0 -4.38113e-08 0)
(0 -4.31778e-08 0)
(0 -4.26026e-08 0)
(0 -4.20785e-08 0)
(0 -4.15988e-08 0)
(0 -4.11575e-08 0)
(0 -4.07493e-08 0)
(0 -4.03697e-08 0)
(0 -4.00149e-08 0)
(0 -3.9682e-08 0)
(0 -3.93687e-08 0)
(0 -3.90735e-08 0)
(0 -3.87952e-08 0)
(0 -3.85332e-08 0)
(0 -3.82874e-08 0)
(0 -3.80578e-08 0)
(0 -3.78446e-08 0)
(0 -3.76483e-08 0)
(0 -3.74695e-08 0)
(0 -3.73087e-08 0)
(0 -3.71665e-08 0)
(0 -3.70435e-08 0)
(0 -3.69401e-08 0)
(0 -3.68568e-08 0)
(0 -3.6794e-08 0)
(0 -3.6752e-08 0)
(0 -3.6731e-08 0)
(0 -4.43938e-08 0)
(0 -4.3711e-08 0)
(0 -4.30918e-08 0)
(0 -4.25288e-08 0)
(0 -4.20148e-08 0)
(0 -4.15432e-08 0)
(0 -4.11082e-08 0)
(0 -4.07048e-08 0)
(0 -4.03286e-08 0)
(0 -3.99761e-08 0)
(0 -3.96447e-08 0)
(0 -3.93322e-08 0)
(0 -3.90373e-08 0)
(0 -3.87589e-08 0)
(0 -3.84966e-08 0)
(0 -3.82502e-08 0)
(0 -3.802e-08 0)
(0 -3.78063e-08 0)
(0 -3.76094e-08 0)
(0 -3.74301e-08 0)
(0 -3.72688e-08 0)
(0 -3.71262e-08 0)
(0 -3.70029e-08 0)
(0 -3.68992e-08 0)
(0 -3.68158e-08 0)
(0 -3.67529e-08 0)
(0 -3.67108e-08 0)
(0 -3.66897e-08 0)
(0 -4.42805e-08 0)
(0 -4.36141e-08 0)
(0 -4.30091e-08 0)
(0 -4.24579e-08 0)
(0 -4.19537e-08 0)
(0 -4.14899e-08 0)
(0 -4.10611e-08 0)
(0 -4.06622e-08 0)
(0 -4.02893e-08 0)
(0 -3.99391e-08 0)
(0 -3.9609e-08 0)
(0 -3.92972e-08 0)
(0 -3.90025e-08 0)
(0 -3.87239e-08 0)
(0 -3.84612e-08 0)
(0 -3.82144e-08 0)
(0 -3.79836e-08 0)
(0 -3.77692e-08 0)
(0 -3.75718e-08 0)
(0 -3.73919e-08 0)
(0 -3.72302e-08 0)
(0 -3.70872e-08 0)
(0 -3.69635e-08 0)
(0 -3.68596e-08 0)
(0 -3.6776e-08 0)
(0 -3.67129e-08 0)
(0 -3.66707e-08 0)
(0 -3.66496e-08 0)
(0 -4.41713e-08 0)
(0 -4.3521e-08 0)
(0 -4.29298e-08 0)
(0 -4.23903e-08 0)
(0 -4.18955e-08 0)
(0 -4.14393e-08 0)
(0 -4.10163e-08 0)
(0 -4.06217e-08 0)
(0 -4.02519e-08 0)
(0 -3.99038e-08 0)
(0 -3.9575e-08 0)
(0 -3.92638e-08 0)
(0 -3.89691e-08 0)
(0 -3.86904e-08 0)
(0 -3.84273e-08 0)
(0 -3.81798e-08 0)
(0 -3.79484e-08 0)
(0 -3.77334e-08 0)
(0 -3.75354e-08 0)
(0 -3.7355e-08 0)
(0 -3.71928e-08 0)
(0 -3.70494e-08 0)
(0 -3.69254e-08 0)
(0 -3.68213e-08 0)
(0 -3.67375e-08 0)
(0 -3.66743e-08 0)
(0 -3.6632e-08 0)
(0 -3.66108e-08 0)
(0 -4.40667e-08 0)
(0 -4.34321e-08 0)
(0 -4.28543e-08 0)
(0 -4.23259e-08 0)
(0 -4.18403e-08 0)
(0 -4.13913e-08 0)
(0 -4.09739e-08 0)
(0 -4.05835e-08 0)
(0 -4.02166e-08 0)
(0 -3.98703e-08 0)
(0 -3.95426e-08 0)
(0 -3.92319e-08 0)
(0 -3.89373e-08 0)
(0 -3.86583e-08 0)
(0 -3.83947e-08 0)
(0 -3.81467e-08 0)
(0 -3.79146e-08 0)
(0 -3.7699e-08 0)
(0 -3.75004e-08 0)
(0 -3.73195e-08 0)
(0 -3.71568e-08 0)
(0 -3.70131e-08 0)
(0 -3.68887e-08 0)
(0 -3.67844e-08 0)
(0 -3.67003e-08 0)
(0 -3.6637e-08 0)
(0 -3.65947e-08 0)
(0 -3.65735e-08 0)
(0 -4.39672e-08 0)
(0 -4.33477e-08 0)
(0 -4.27828e-08 0)
(0 -4.22652e-08 0)
(0 -4.17883e-08 0)
(0 -4.13462e-08 0)
(0 -4.0934e-08 0)
(0 -4.05475e-08 0)
(0 -4.01832e-08 0)
(0 -3.98387e-08 0)
(0 -3.9512e-08 0)
(0 -3.92017e-08 0)
(0 -3.8907e-08 0)
(0 -3.86277e-08 0)
(0 -3.83636e-08 0)
(0 -3.8115e-08 0)
(0 -3.78822e-08 0)
(0 -3.7666e-08 0)
(0 -3.74668e-08 0)
(0 -3.72854e-08 0)
(0 -3.71222e-08 0)
(0 -3.69781e-08 0)
(0 -3.68535e-08 0)
(0 -3.67489e-08 0)
(0 -3.66647e-08 0)
(0 -3.66012e-08 0)
(0 -3.65588e-08 0)
(0 -3.65375e-08 0)
(0 -4.38729e-08 0)
(0 -4.32681e-08 0)
(0 -4.27156e-08 0)
(0 -4.22082e-08 0)
(0 -4.17395e-08 0)
(0 -4.1304e-08 0)
(0 -4.08967e-08 0)
(0 -4.05137e-08 0)
(0 -4.0152e-08 0)
(0 -3.9809e-08 0)
(0 -3.94831e-08 0)
(0 -3.91731e-08 0)
(0 -3.88783e-08 0)
(0 -3.85986e-08 0)
(0 -3.83339e-08 0)
(0 -3.80847e-08 0)
(0 -3.78513e-08 0)
(0 -3.76344e-08 0)
(0 -3.74347e-08 0)
(0 -3.72527e-08 0)
(0 -3.70891e-08 0)
(0 -3.69446e-08 0)
(0 -3.68197e-08 0)
(0 -3.67148e-08 0)
(0 -3.66305e-08 0)
(0 -3.65669e-08 0)
(0 -3.65244e-08 0)
(0 -3.65031e-08 0)
(0 -4.37843e-08 0)
(0 -4.31934e-08 0)
(0 -4.26527e-08 0)
(0 -4.2155e-08 0)
(0 -4.16941e-08 0)
(0 -4.12646e-08 0)
(0 -4.08619e-08 0)
(0 -4.04823e-08 0)
(0 -4.01228e-08 0)
(0 -3.97812e-08 0)
(0 -3.94559e-08 0)
(0 -3.91461e-08 0)
(0 -3.88512e-08 0)
(0 -3.8571e-08 0)
(0 -3.83058e-08 0)
(0 -3.80559e-08 0)
(0 -3.78219e-08 0)
(0 -3.76044e-08 0)
(0 -3.74041e-08 0)
(0 -3.72216e-08 0)
(0 -3.70576e-08 0)
(0 -3.69127e-08 0)
(0 -3.67875e-08 0)
(0 -3.66824e-08 0)
(0 -3.65978e-08 0)
(0 -3.65341e-08 0)
(0 -3.64915e-08 0)
(0 -3.64702e-08 0)
(0 -4.37015e-08 0)
(0 -4.31239e-08 0)
(0 -4.25942e-08 0)
(0 -4.21057e-08 0)
(0 -4.16521e-08 0)
(0 -4.12283e-08 0)
(0 -4.08298e-08 0)
(0 -4.04532e-08 0)
(0 -4.00957e-08 0)
(0 -3.97552e-08 0)
(0 -3.94306e-08 0)
(0 -3.91209e-08 0)
(0 -3.88257e-08 0)
(0 -3.85451e-08 0)
(0 -3.82793e-08 0)
(0 -3.80287e-08 0)
(0 -3.77941e-08 0)
(0 -3.75759e-08 0)
(0 -3.7375e-08 0)
(0 -3.7192e-08 0)
(0 -3.70276e-08 0)
(0 -3.68823e-08 0)
(0 -3.67568e-08 0)
(0 -3.66515e-08 0)
(0 -3.65668e-08 0)
(0 -3.6503e-08 0)
(0 -3.64603e-08 0)
(0 -3.6439e-08 0)
(0 -4.36247e-08 0)
(0 -4.30595e-08 0)
(0 -4.25403e-08 0)
(0 -4.20603e-08 0)
(0 -4.16135e-08 0)
(0 -4.11949e-08 0)
(0 -4.08003e-08 0)
(0 -4.04264e-08 0)
(0 -4.00706e-08 0)
(0 -3.97312e-08 0)
(0 -3.9407e-08 0)
(0 -3.90973e-08 0)
(0 -3.88018e-08 0)
(0 -3.85207e-08 0)
(0 -3.82543e-08 0)
(0 -3.80031e-08 0)
(0 -3.77678e-08 0)
(0 -3.7549e-08 0)
(0 -3.73475e-08 0)
(0 -3.7164e-08 0)
(0 -3.69992e-08 0)
(0 -3.68536e-08 0)
(0 -3.67279e-08 0)
(0 -3.66223e-08 0)
(0 -3.65375e-08 0)
(0 -3.64735e-08 0)
(0 -3.64308e-08 0)
(0 -3.64094e-08 0)
(0 -4.3554e-08 0)
(0 -4.30004e-08 0)
(0 -4.2491e-08 0)
(0 -4.20188e-08 0)
(0 -4.15783e-08 0)
(0 -4.11645e-08 0)
(0 -4.07733e-08 0)
(0 -4.04019e-08 0)
(0 -4.00477e-08 0)
(0 -3.97091e-08 0)
(0 -3.93852e-08 0)
(0 -3.90754e-08 0)
(0 -3.87796e-08 0)
(0 -3.8498e-08 0)
(0 -3.82309e-08 0)
(0 -3.79791e-08 0)
(0 -3.77431e-08 0)
(0 -3.75237e-08 0)
(0 -3.73217e-08 0)
(0 -3.71378e-08 0)
(0 -3.69725e-08 0)
(0 -3.68266e-08 0)
(0 -3.67006e-08 0)
(0 -3.65949e-08 0)
(0 -3.65098e-08 0)
(0 -3.64458e-08 0)
(0 -3.6403e-08 0)
(0 -3.63816e-08 0)
(0 -4.34893e-08 0)
(0 -4.29466e-08 0)
(0 -4.24461e-08 0)
(0 -4.19813e-08 0)
(0 -4.15464e-08 0)
(0 -4.11369e-08 0)
(0 -4.07489e-08 0)
(0 -4.03796e-08 0)
(0 -4.00267e-08 0)
(0 -3.96889e-08 0)
(0 -3.93652e-08 0)
(0 -3.90552e-08 0)
(0 -3.8759e-08 0)
(0 -3.84768e-08 0)
(0 -3.82092e-08 0)
(0 -3.79567e-08 0)
(0 -3.77201e-08 0)
(0 -3.75001e-08 0)
(0 -3.72976e-08 0)
(0 -3.71132e-08 0)
(0 -3.69476e-08 0)
(0 -3.68014e-08 0)
(0 -3.66751e-08 0)
(0 -3.65692e-08 0)
(0 -3.6484e-08 0)
(0 -3.64199e-08 0)
(0 -3.6377e-08 0)
(0 -3.63556e-08 0)
(0 -4.34307e-08 0)
(0 -4.2898e-08 0)
(0 -4.24057e-08 0)
(0 -4.19475e-08 0)
(0 -4.15178e-08 0)
(0 -4.11121e-08 0)
(0 -4.07269e-08 0)
(0 -4.03595e-08 0)
(0 -4.00078e-08 0)
(0 -3.96705e-08 0)
(0 -3.93469e-08 0)
(0 -3.90367e-08 0)
(0 -3.87401e-08 0)
(0 -3.84574e-08 0)
(0 -3.81891e-08 0)
(0 -3.7936e-08 0)
(0 -3.76988e-08 0)
(0 -3.74783e-08 0)
(0 -3.72752e-08 0)
(0 -3.70904e-08 0)
(0 -3.69244e-08 0)
(0 -3.67779e-08 0)
(0 -3.66514e-08 0)
(0 -3.65453e-08 0)
(0 -3.646e-08 0)
(0 -3.63958e-08 0)
(0 -3.63529e-08 0)
(0 -3.63314e-08 0)
(0 -4.33781e-08 0)
(0 -4.28545e-08 0)
(0 -4.23696e-08 0)
(0 -4.19173e-08 0)
(0 -4.14923e-08 0)
(0 -4.10901e-08 0)
(0 -4.07073e-08 0)
(0 -4.03415e-08 0)
(0 -3.99907e-08 0)
(0 -3.96539e-08 0)
(0 -3.93303e-08 0)
(0 -3.90199e-08 0)
(0 -3.87228e-08 0)
(0 -3.84395e-08 0)
(0 -3.81707e-08 0)
(0 -3.79169e-08 0)
(0 -3.76792e-08 0)
(0 -3.74581e-08 0)
(0 -3.72546e-08 0)
(0 -3.70694e-08 0)
(0 -3.69031e-08 0)
(0 -3.67563e-08 0)
(0 -3.66296e-08 0)
(0 -3.65233e-08 0)
(0 -3.64379e-08 0)
(0 -3.63736e-08 0)
(0 -3.63306e-08 0)
(0 -3.63091e-08 0)
(0 -4.33314e-08 0)
(0 -4.28159e-08 0)
(0 -4.23377e-08 0)
(0 -4.18908e-08 0)
(0 -4.14698e-08 0)
(0 -4.10706e-08 0)
(0 -4.069e-08 0)
(0 -4.03256e-08 0)
(0 -3.99756e-08 0)
(0 -3.9639e-08 0)
(0 -3.93154e-08 0)
(0 -3.90047e-08 0)
(0 -3.87072e-08 0)
(0 -3.84234e-08 0)
(0 -3.81539e-08 0)
(0 -3.78996e-08 0)
(0 -3.76613e-08 0)
(0 -3.74398e-08 0)
(0 -3.72358e-08 0)
(0 -3.70502e-08 0)
(0 -3.68836e-08 0)
(0 -3.67366e-08 0)
(0 -3.66096e-08 0)
(0 -3.65032e-08 0)
(0 -3.64177e-08 0)
(0 -3.63533e-08 0)
(0 -3.63103e-08 0)
(0 -3.62887e-08 0)
(0 -4.32903e-08 0)
(0 -4.27821e-08 0)
(0 -4.23099e-08 0)
(0 -4.18676e-08 0)
(0 -4.14502e-08 0)
(0 -4.10537e-08 0)
(0 -4.06749e-08 0)
(0 -4.03116e-08 0)
(0 -3.99622e-08 0)
(0 -3.96259e-08 0)
(0 -3.93022e-08 0)
(0 -3.89912e-08 0)
(0 -3.86932e-08 0)
(0 -3.84089e-08 0)
(0 -3.81389e-08 0)
(0 -3.7884e-08 0)
(0 -3.76452e-08 0)
(0 -3.74232e-08 0)
(0 -3.72189e-08 0)
(0 -3.70329e-08 0)
(0 -3.6866e-08 0)
(0 -3.67187e-08 0)
(0 -3.65916e-08 0)
(0 -3.64851e-08 0)
(0 -3.63995e-08 0)
(0 -3.6335e-08 0)
(0 -3.62919e-08 0)
(0 -3.62704e-08 0)
(0 -4.32547e-08 0)
(0 -4.27528e-08 0)
(0 -4.22858e-08 0)
(0 -4.18476e-08 0)
(0 -4.14334e-08 0)
(0 -4.10391e-08 0)
(0 -4.06619e-08 0)
(0 -4.02995e-08 0)
(0 -3.99506e-08 0)
(0 -3.96144e-08 0)
(0 -3.92906e-08 0)
(0 -3.89793e-08 0)
(0 -3.86809e-08 0)
(0 -3.83961e-08 0)
(0 -3.81255e-08 0)
(0 -3.78702e-08 0)
(0 -3.76309e-08 0)
(0 -3.74085e-08 0)
(0 -3.72038e-08 0)
(0 -3.70175e-08 0)
(0 -3.68503e-08 0)
(0 -3.67029e-08 0)
(0 -3.65756e-08 0)
(0 -3.64689e-08 0)
(0 -3.63832e-08 0)
(0 -3.63187e-08 0)
(0 -3.62756e-08 0)
(0 -3.6254e-08 0)
(0 -4.32243e-08 0)
(0 -4.2728e-08 0)
(0 -4.22654e-08 0)
(0 -4.18307e-08 0)
(0 -4.14191e-08 0)
(0 -4.10268e-08 0)
(0 -4.06508e-08 0)
(0 -4.02892e-08 0)
(0 -3.99407e-08 0)
(0 -3.96046e-08 0)
(0 -3.92806e-08 0)
(0 -3.8969e-08 0)
(0 -3.86702e-08 0)
(0 -3.83849e-08 0)
(0 -3.81139e-08 0)
(0 -3.78581e-08 0)
(0 -3.76184e-08 0)
(0 -3.73956e-08 0)
(0 -3.71906e-08 0)
(0 -3.7004e-08 0)
(0 -3.68366e-08 0)
(0 -3.6689e-08 0)
(0 -3.65616e-08 0)
(0 -3.64548e-08 0)
(0 -3.6369e-08 0)
(0 -3.63044e-08 0)
(0 -3.62613e-08 0)
(0 -3.62397e-08 0)
(0 -4.3199e-08 0)
(0 -4.27074e-08 0)
(0 -4.22485e-08 0)
(0 -4.18168e-08 0)
(0 -4.14073e-08 0)
(0 -4.10165e-08 0)
(0 -4.06416e-08 0)
(0 -4.02807e-08 0)
(0 -3.99325e-08 0)
(0 -3.95963e-08 0)
(0 -3.92722e-08 0)
(0 -3.89603e-08 0)
(0 -3.86611e-08 0)
(0 -3.83754e-08 0)
(0 -3.8104e-08 0)
(0 -3.78478e-08 0)
(0 -3.76077e-08 0)
(0 -3.73846e-08 0)
(0 -3.71793e-08 0)
(0 -3.69925e-08 0)
(0 -3.68249e-08 0)
(0 -3.66771e-08 0)
(0 -3.65496e-08 0)
(0 -3.64427e-08 0)
(0 -3.63568e-08 0)
(0 -3.62922e-08 0)
(0 -3.6249e-08 0)
(0 -3.62274e-08 0)
(0 -4.31785e-08 0)
(0 -4.26907e-08 0)
(0 -4.22349e-08 0)
(0 -4.18055e-08 0)
(0 -4.13979e-08 0)
(0 -4.10083e-08 0)
(0 -4.06343e-08 0)
(0 -4.02738e-08 0)
(0 -3.99257e-08 0)
(0 -3.95896e-08 0)
(0 -3.92653e-08 0)
(0 -3.89531e-08 0)
(0 -3.86536e-08 0)
(0 -3.83676e-08 0)
(0 -3.80958e-08 0)
(0 -3.78393e-08 0)
(0 -3.75989e-08 0)
(0 -3.73755e-08 0)
(0 -3.717e-08 0)
(0 -3.6983e-08 0)
(0 -3.68152e-08 0)
(0 -3.66673e-08 0)
(0 -3.65396e-08 0)
(0 -3.64327e-08 0)
(0 -3.63467e-08 0)
(0 -3.62821e-08 0)
(0 -3.62389e-08 0)
(0 -3.62173e-08 0)
(0 -4.31627e-08 0)
(0 -4.26779e-08 0)
(0 -4.22245e-08 0)
(0 -4.17969e-08 0)
(0 -4.13906e-08 0)
(0 -4.1002e-08 0)
(0 -4.06286e-08 0)
(0 -4.02684e-08 0)
(0 -3.99205e-08 0)
(0 -3.95844e-08 0)
(0 -3.92599e-08 0)
(0 -3.89475e-08 0)
(0 -3.86478e-08 0)
(0 -3.83614e-08 0)
(0 -3.80894e-08 0)
(0 -3.78326e-08 0)
(0 -3.75919e-08 0)
(0 -3.73683e-08 0)
(0 -3.71626e-08 0)
(0 -3.69754e-08 0)
(0 -3.68075e-08 0)
(0 -3.66595e-08 0)
(0 -3.65318e-08 0)
(0 -3.64247e-08 0)
(0 -3.63388e-08 0)
(0 -3.62741e-08 0)
(0 -3.62309e-08 0)
(0 -3.62092e-08 0)
(0 -4.31514e-08 0)
(0 -4.26687e-08 0)
(0 -4.22171e-08 0)
(0 -4.17908e-08 0)
(0 -4.13855e-08 0)
(0 -4.09976e-08 0)
(0 -4.06245e-08 0)
(0 -4.02646e-08 0)
(0 -3.99168e-08 0)
(0 -3.95806e-08 0)
(0 -3.9256e-08 0)
(0 -3.89435e-08 0)
(0 -3.86435e-08 0)
(0 -3.83569e-08 0)
(0 -3.80847e-08 0)
(0 -3.78277e-08 0)
(0 -3.75868e-08 0)
(0 -3.73631e-08 0)
(0 -3.71572e-08 0)
(0 -3.69699e-08 0)
(0 -3.68019e-08 0)
(0 -3.66538e-08 0)
(0 -3.6526e-08 0)
(0 -3.64189e-08 0)
(0 -3.63329e-08 0)
(0 -3.62682e-08 0)
(0 -3.6225e-08 0)
(0 -3.62033e-08 0)
(0 -4.31445e-08 0)
(0 -4.26632e-08 0)
(0 -4.22125e-08 0)
(0 -4.17871e-08 0)
(0 -4.13824e-08 0)
(0 -4.09949e-08 0)
(0 -4.06221e-08 0)
(0 -4.02623e-08 0)
(0 -3.99145e-08 0)
(0 -3.95783e-08 0)
(0 -3.92536e-08 0)
(0 -3.89409e-08 0)
(0 -3.86408e-08 0)
(0 -3.83541e-08 0)
(0 -3.80817e-08 0)
(0 -3.78246e-08 0)
(0 -3.75836e-08 0)
(0 -3.73597e-08 0)
(0 -3.71537e-08 0)
(0 -3.69664e-08 0)
(0 -3.67983e-08 0)
(0 -3.66501e-08 0)
(0 -3.65223e-08 0)
(0 -3.64152e-08 0)
(0 -3.63292e-08 0)
(0 -3.62645e-08 0)
(0 -3.62212e-08 0)
(0 -3.61996e-08 0)
(0 -4.31419e-08 0)
(0 -4.26611e-08 0)
(0 -4.22109e-08 0)
(0 -4.17858e-08 0)
(0 -4.13813e-08 0)
(0 -4.09939e-08 0)
(0 -4.06212e-08 0)
(0 -4.02615e-08 0)
(0 -3.99137e-08 0)
(0 -3.95774e-08 0)
(0 -3.92527e-08 0)
(0 -3.89399e-08 0)
(0 -3.86398e-08 0)
(0 -3.8353e-08 0)
(0 -3.80805e-08 0)
(0 -3.78233e-08 0)
(0 -3.75823e-08 0)
(0 -3.73583e-08 0)
(0 -3.71523e-08 0)
(0 -3.69649e-08 0)
(0 -3.67968e-08 0)
(0 -3.66486e-08 0)
(0 -3.65208e-08 0)
(0 -3.64136e-08 0)
(0 -3.63276e-08 0)
(0 -3.62629e-08 0)
(0 -3.62196e-08 0)
(0 -3.6198e-08 0)
(0 -4.66428e-08 0)
(0 -4.76833e-08 0)
(0 -4.88247e-08 0)
(0 -5.00688e-08 0)
(0 -5.14154e-08 0)
(0 -5.28613e-08 0)
(0 -5.44008e-08 0)
(0 -5.60249e-08 0)
(0 -5.77219e-08 0)
(0 -5.94769e-08 0)
(0 -6.12725e-08 0)
(0 -6.30886e-08 0)
(0 -6.49032e-08 0)
(0 -6.66928e-08 0)
(0 -6.84324e-08 0)
(0 -7.00966e-08 0)
(0 -7.16601e-08 0)
(0 -7.30976e-08 0)
(0 -7.4385e-08 0)
(0 -7.54993e-08 0)
(0 -7.64187e-08 0)
(0 -7.71226e-08 0)
(0 -4.65018e-08 0)
(0 -4.75247e-08 0)
(0 -4.86475e-08 0)
(0 -4.98726e-08 0)
(0 -5.11999e-08 0)
(0 -5.26273e-08 0)
(0 -5.41494e-08 0)
(0 -5.57582e-08 0)
(0 -5.74426e-08 0)
(0 -5.91886e-08 0)
(0 -6.09793e-08 0)
(0 -6.27956e-08 0)
(0 -6.46161e-08 0)
(0 -6.64175e-08 0)
(0 -6.81755e-08 0)
(0 -6.98649e-08 0)
(0 -7.14602e-08 0)
(0 -7.29362e-08 0)
(0 -7.4268e-08 0)
(0 -7.54315e-08 0)
(0 -7.64032e-08 0)
(0 -7.71593e-08 0)
(0 -4.63593e-08 0)
(0 -4.73641e-08 0)
(0 -4.84676e-08 0)
(0 -4.96727e-08 0)
(0 -5.09801e-08 0)
(0 -5.23881e-08 0)
(0 -5.3892e-08 0)
(0 -5.54846e-08 0)
(0 -5.71557e-08 0)
(0 -5.88919e-08 0)
(0 -6.06773e-08 0)
(0 -6.24934e-08 0)
(0 -6.43195e-08 0)
(0 -6.61331e-08 0)
(0 -6.79101e-08 0)
(0 -6.96257e-08 0)
(0 -7.12546e-08 0)
(0 -7.27715e-08 0)
(0 -7.41513e-08 0)
(0 -7.53697e-08 0)
(0 -7.64023e-08 0)
(0 -7.72246e-08 0)
(0 -4.62158e-08 0)
(0 -4.72018e-08 0)
(0 -4.82854e-08 0)
(0 -4.94699e-08 0)
(0 -5.07566e-08 0)
(0 -5.21442e-08 0)
(0 -5.36291e-08 0)
(0 -5.52047e-08 0)
(0 -5.68615e-08 0)
(0 -5.85872e-08 0)
(0 -6.03667e-08 0)
(0 -6.21822e-08 0)
(0 -6.40138e-08 0)
(0 -6.58395e-08 0)
(0 -6.76359e-08 0)
(0 -6.93786e-08 0)
(0 -7.10426e-08 0)
(0 -7.26028e-08 0)
(0 -7.40344e-08 0)
(0 -7.53132e-08 0)
(0 -7.64155e-08 0)
(0 -7.73183e-08 0)
(0 -4.60717e-08 0)
(0 -4.70384e-08 0)
(0 -4.81015e-08 0)
(0 -4.92647e-08 0)
(0 -5.05298e-08 0)
(0 -5.18964e-08 0)
(0 -5.33614e-08 0)
(0 -5.49191e-08 0)
(0 -5.65608e-08 0)
(0 -5.82753e-08 0)
(0 -6.00481e-08 0)
(0 -6.18624e-08 0)
(0 -6.3699e-08 0)
(0 -6.55366e-08 0)
(0 -6.73526e-08 0)
(0 -6.91231e-08 0)
(0 -7.08233e-08 0)
(0 -7.24288e-08 0)
(0 -7.39152e-08 0)
(0 -7.52587e-08 0)
(0 -7.64372e-08 0)
(0 -7.74296e-08 0)
(0 -4.59275e-08 0)
(0 -4.68745e-08 0)
(0 -4.79166e-08 0)
(0 -4.90579e-08 0)
(0 -5.03007e-08 0)
(0 -5.16454e-08 0)
(0 -5.30896e-08 0)
(0 -5.46285e-08 0)
(0 -5.62544e-08 0)
(0 -5.79566e-08 0)
(0 -5.97219e-08 0)
(0 -6.15343e-08 0)
(0 -6.33753e-08 0)
(0 -6.52246e-08 0)
(0 -6.70601e-08 0)
(0 -6.88584e-08 0)
(0 -7.05956e-08 0)
(0 -7.22475e-08 0)
(0 -7.37903e-08 0)
(0 -7.52012e-08 0)
(0 -7.64593e-08 0)
(0 -7.75458e-08 0)
(0 -4.57839e-08 0)
(0 -4.67107e-08 0)
(0 -4.77313e-08 0)
(0 -4.88501e-08 0)
(0 -5.007e-08 0)
(0 -5.13921e-08 0)
(0 -5.28147e-08 0)
(0 -5.43339e-08 0)
(0 -5.59429e-08 0)
(0 -5.76321e-08 0)
(0 -5.93889e-08 0)
(0 -6.11985e-08 0)
(0 -6.30432e-08 0)
(0 -6.49035e-08 0)
(0 -6.6758e-08 0)
(0 -6.85839e-08 0)
(0 -7.0358e-08 0)
(0 -7.20565e-08 0)
(0 -7.36562e-08 0)
(0 -7.51351e-08 0)
(0 -7.6473e-08 0)
(0 -7.76527e-08 0)
(0 -4.56413e-08 0)
(0 -4.65477e-08 0)
(0 -4.75463e-08 0)
(0 -4.86421e-08 0)
(0 -4.98386e-08 0)
(0 -5.11374e-08 0)
(0 -5.25377e-08 0)
(0 -5.40363e-08 0)
(0 -5.56275e-08 0)
(0 -5.73026e-08 0)
(0 -5.905e-08 0)
(0 -6.08558e-08 0)
(0 -6.27032e-08 0)
(0 -6.45736e-08 0)
(0 -6.64461e-08 0)
(0 -6.8299e-08 0)
(0 -7.01092e-08 0)
(0 -7.18536e-08 0)
(0 -7.35095e-08 0)
(0 -7.50552e-08 0)
(0 -7.64709e-08 0)
(0 -7.77406e-08 0)
(0 -4.55003e-08 0)
(0 -4.63861e-08 0)
(0 -4.73625e-08 0)
(0 -4.84349e-08 0)
(0 -4.96074e-08 0)
(0 -5.08822e-08 0)
(0 -5.22595e-08 0)
(0 -5.37368e-08 0)
(0 -5.53092e-08 0)
(0 -5.69692e-08 0)
(0 -5.87061e-08 0)
(0 -6.05069e-08 0)
(0 -6.23559e-08 0)
(0 -6.42352e-08 0)
(0 -6.61247e-08 0)
(0 -6.80032e-08 0)
(0 -6.98483e-08 0)
(0 -7.16374e-08 0)
(0 -7.33477e-08 0)
(0 -7.49577e-08 0)
(0 -7.64471e-08 0)
(0 -7.77976e-08 0)
(0 -4.53615e-08 0)
(0 -4.62266e-08 0)
(0 -4.71805e-08 0)
(0 -4.82293e-08 0)
(0 -4.93774e-08 0)
(0 -5.06278e-08 0)
(0 -5.19812e-08 0)
(0 -5.34364e-08 0)
(0 -5.49892e-08 0)
(0 -5.66331e-08 0)
(0 -5.83584e-08 0)
(0 -6.01531e-08 0)
(0 -6.20023e-08 0)
(0 -6.3889e-08 0)
(0 -6.57939e-08 0)
(0 -6.76965e-08 0)
(0 -6.95749e-08 0)
(0 -7.14066e-08 0)
(0 -7.31692e-08 0)
(0 -7.48409e-08 0)
(0 -7.64011e-08 0)
(0 -7.78301e-08 0)
(0 -4.52256e-08 0)
(0 -4.60699e-08 0)
(0 -4.70013e-08 0)
(0 -4.80262e-08 0)
(0 -4.91496e-08 0)
(0 -5.0375e-08 0)
(0 -5.17042e-08 0)
(0 -5.31365e-08 0)
(0 -5.46689e-08 0)
(0 -5.62956e-08 0)
(0 -5.80081e-08 0)
(0 -5.97953e-08 0)
(0 -6.16433e-08 0)
(0 -6.35359e-08 0)
(0 -6.54546e-08 0)
(0 -6.73793e-08 0)
(0 -6.92888e-08 0)
(0 -7.11608e-08 0)
(0 -7.29731e-08 0)
(0 -7.47037e-08 0)
(0 -7.63319e-08 0)
(0 -7.78394e-08 0)
(0 -4.50931e-08 0)
(0 -4.59167e-08 0)
(0 -4.68256e-08 0)
(0 -4.78265e-08 0)
(0 -4.8925e-08 0)
(0 -5.01252e-08 0)
(0 -5.14297e-08 0)
(0 -5.28385e-08 0)
(0 -5.43495e-08 0)
(0 -5.59581e-08 0)
(0 -5.76567e-08 0)
(0 -5.94351e-08 0)
(0 -6.12803e-08 0)
(0 -6.3177e-08 0)
(0 -6.51075e-08 0)
(0 -6.70523e-08 0)
(0 -6.89905e-08 0)
(0 -7.09002e-08 0)
(0 -7.27591e-08 0)
(0 -7.45452e-08 0)
(0 -7.62367e-08 0)
(0 -7.78124e-08 0)
(0 -4.49645e-08 0)
(0 -4.57677e-08 0)
(0 -4.66542e-08 0)
(0 -4.76312e-08 0)
(0 -4.87047e-08 0)
(0 -4.98795e-08 0)
(0 -5.11588e-08 0)
(0 -5.25436e-08 0)
(0 -5.40327e-08 0)
(0 -5.56222e-08 0)
(0 -5.73057e-08 0)
(0 -5.90739e-08 0)
(0 -6.09148e-08 0)
(0 -6.28139e-08 0)
(0 -6.47541e-08 0)
(0 -6.67165e-08 0)
(0 -6.86808e-08 0)
(0 -7.06252e-08 0)
(0 -7.25277e-08 0)
(0 -7.43659e-08 0)
(0 -7.6118e-08 0)
(0 -7.77621e-08 0)
(0 -4.48405e-08 0)
(0 -4.56234e-08 0)
(0 -4.64878e-08 0)
(0 -4.74411e-08 0)
(0 -4.84897e-08 0)
(0 -4.9639e-08 0)
(0 -5.0893e-08 0)
(0 -5.22533e-08 0)
(0 -5.37198e-08 0)
(0 -5.52895e-08 0)
(0 -5.69569e-08 0)
(0 -5.87136e-08 0)
(0 -6.05485e-08 0)
(0 -6.2448e-08 0)
(0 -6.43957e-08 0)
(0 -6.63734e-08 0)
(0 -6.8361e-08 0)
(0 -7.03371e-08 0)
(0 -7.22797e-08 0)
(0 -7.41665e-08 0)
(0 -7.5976e-08 0)
(0 -7.76884e-08 0)
(0 -4.47215e-08 0)
(0 -4.54847e-08 0)
(0 -4.63273e-08 0)
(0 -4.72571e-08 0)
(0 -4.8281e-08 0)
(0 -4.94049e-08 0)
(0 -5.06334e-08 0)
(0 -5.19691e-08 0)
(0 -5.34125e-08 0)
(0 -5.49616e-08 0)
(0 -5.66119e-08 0)
(0 -5.83558e-08 0)
(0 -6.01833e-08 0)
(0 -6.20813e-08 0)
(0 -6.40344e-08 0)
(0 -6.60248e-08 0)
(0 -6.80327e-08 0)
(0 -7.00371e-08 0)
(0 -7.20161e-08 0)
(0 -7.39471e-08 0)
(0 -7.58082e-08 0)
(0 -7.75779e-08 0)
(0 -4.4608e-08 0)
(0 -4.53519e-08 0)
(0 -4.61732e-08 0)
(0 -4.708e-08 0)
(0 -4.80795e-08 0)
(0 -4.91783e-08 0)
(0 -5.03814e-08 0)
(0 -5.16923e-08 0)
(0 -5.31123e-08 0)
(0 -5.46403e-08 0)
(0 -5.62725e-08 0)
(0 -5.80026e-08 0)
(0 -5.98211e-08 0)
(0 -6.17159e-08 0)
(0 -6.36721e-08 0)
(0 -6.56726e-08 0)
(0 -6.76979e-08 0)
(0 -6.97273e-08 0)
(0 -7.17388e-08 0)
(0 -7.37097e-08 0)
(0 -7.56175e-08 0)
(0 -7.74406e-08 0)
(0 -4.45003e-08 0)
(0 -4.52256e-08 0)
(0 -4.60263e-08 0)
(0 -4.69105e-08 0)
(0 -4.78862e-08 0)
(0 -4.89602e-08 0)
(0 -5.01382e-08 0)
(0 -5.14244e-08 0)
(0 -5.28208e-08 0)
(0 -5.43272e-08 0)
(0 -5.59408e-08 0)
(0 -5.76559e-08 0)
(0 -5.94641e-08 0)
(0 -6.13539e-08 0)
(0 -6.33112e-08 0)
(0 -6.53192e-08 0)
(0 -6.7359e-08 0)
(0 -6.941e-08 0)
(0 -7.14501e-08 0)
(0 -7.34565e-08 0)
(0 -7.54062e-08 0)
(0 -7.72763e-08 0)
(0 -4.43989e-08 0)
(0 -4.51062e-08 0)
(0 -4.58869e-08 0)
(0 -4.67495e-08 0)
(0 -4.77019e-08 0)
(0 -4.87516e-08 0)
(0 -4.99049e-08 0)
(0 -5.11665e-08 0)
(0 -5.25394e-08 0)
(0 -5.4024e-08 0)
(0 -5.56184e-08 0)
(0 -5.73178e-08 0)
(0 -5.91144e-08 0)
(0 -6.09977e-08 0)
(0 -6.2954e-08 0)
(0 -6.49672e-08 0)
(0 -6.70187e-08 0)
(0 -6.90879e-08 0)
(0 -7.1153e-08 0)
(0 -7.31907e-08 0)
(0 -7.51776e-08 0)
(0 -7.70893e-08 0)
(0 -4.43039e-08 0)
(0 -4.49942e-08 0)
(0 -4.57557e-08 0)
(0 -4.65973e-08 0)
(0 -4.75273e-08 0)
(0 -4.85534e-08 0)
(0 -4.96825e-08 0)
(0 -5.09201e-08 0)
(0 -5.22695e-08 0)
(0 -5.37323e-08 0)
(0 -5.53072e-08 0)
(0 -5.69901e-08 0)
(0 -5.87743e-08 0)
(0 -6.06496e-08 0)
(0 -6.26031e-08 0)
(0 -6.46192e-08 0)
(0 -6.66797e-08 0)
(0 -6.87641e-08 0)
(0 -7.08505e-08 0)
(0 -7.29157e-08 0)
(0 -7.49364e-08 0)
(0 -7.68902e-08 0)
(0 -4.42157e-08 0)
(0 -4.48897e-08 0)
(0 -4.5633e-08 0)
(0 -4.64546e-08 0)
(0 -4.7363e-08 0)
(0 -4.83664e-08 0)
(0 -4.94721e-08 0)
(0 -5.06861e-08 0)
(0 -5.20126e-08 0)
(0 -5.34537e-08 0)
(0 -5.50089e-08 0)
(0 -5.6675e-08 0)
(0 -5.84458e-08 0)
(0 -6.03119e-08 0)
(0 -6.22611e-08 0)
(0 -6.42781e-08 0)
(0 -6.6345e-08 0)
(0 -6.84416e-08 0)
(0 -7.05459e-08 0)
(0 -7.26345e-08 0)
(0 -7.46833e-08 0)
(0 -7.66679e-08 0)
(0 -4.41342e-08 0)
(0 -4.47929e-08 0)
(0 -4.55191e-08 0)
(0 -4.63216e-08 0)
(0 -4.72095e-08 0)
(0 -4.81912e-08 0)
(0 -4.92744e-08 0)
(0 -5.04657e-08 0)
(0 -5.17698e-08 0)
(0 -5.31896e-08 0)
(0 -5.47252e-08 0)
(0 -5.63742e-08 0)
(0 -5.81311e-08 0)
(0 -5.99872e-08 0)
(0 -6.19306e-08 0)
(0 -6.39467e-08 0)
(0 -6.60178e-08 0)
(0 -6.81238e-08 0)
(0 -7.02428e-08 0)
(0 -7.23511e-08 0)
(0 -7.4424e-08 0)
(0 -7.6436e-08 0)
(0 -4.40596e-08 0)
(0 -4.47041e-08 0)
(0 -4.54141e-08 0)
(0 -4.61988e-08 0)
(0 -4.70673e-08 0)
(0 -4.80284e-08 0)
(0 -4.90901e-08 0)
(0 -5.02596e-08 0)
(0 -5.15422e-08 0)
(0 -5.29412e-08 0)
(0 -5.44577e-08 0)
(0 -5.60896e-08 0)
(0 -5.78323e-08 0)
(0 -5.96775e-08 0)
(0 -6.16141e-08 0)
(0 -6.36278e-08 0)
(0 -6.57011e-08 0)
(0 -6.78142e-08 0)
(0 -6.99451e-08 0)
(0 -7.207e-08 0)
(0 -7.41638e-08 0)
(0 -7.62006e-08 0)
(0 -4.39918e-08 0)
(0 -4.46232e-08 0)
(0 -4.53183e-08 0)
(0 -4.60864e-08 0)
(0 -4.69367e-08 0)
(0 -4.78784e-08 0)
(0 -4.89199e-08 0)
(0 -5.00687e-08 0)
(0 -5.13307e-08 0)
(0 -5.27098e-08 0)
(0 -5.42076e-08 0)
(0 -5.58228e-08 0)
(0 -5.75512e-08 0)
(0 -5.93852e-08 0)
(0 -6.13142e-08 0)
(0 -6.33241e-08 0)
(0 -6.53979e-08 0)
(0 -6.7516e-08 0)
(0 -6.96563e-08 0)
(0 -7.1795e-08 0)
(0 -7.39071e-08 0)
(0 -7.59669e-08 0)
(0 -4.39309e-08 0)
(0 -4.45502e-08 0)
(0 -4.52316e-08 0)
(0 -4.59843e-08 0)
(0 -4.68178e-08 0)
(0 -4.77415e-08 0)
(0 -4.87642e-08 0)
(0 -4.98936e-08 0)
(0 -5.11362e-08 0)
(0 -5.24964e-08 0)
(0 -5.39763e-08 0)
(0 -5.55753e-08 0)
(0 -5.72895e-08 0)
(0 -5.91122e-08 0)
(0 -6.1033e-08 0)
(0 -6.30383e-08 0)
(0 -6.51113e-08 0)
(0 -6.72325e-08 0)
(0 -6.93799e-08 0)
(0 -7.15297e-08 0)
(0 -7.36568e-08 0)
(0 -7.57363e-08 0)
(0 -4.38767e-08 0)
(0 -4.4485e-08 0)
(0 -4.51539e-08 0)
(0 -4.58927e-08 0)
(0 -4.67109e-08 0)
(0 -4.7618e-08 0)
(0 -4.86233e-08 0)
(0 -4.97348e-08 0)
(0 -5.09593e-08 0)
(0 -5.23018e-08 0)
(0 -5.37648e-08 0)
(0 -5.53483e-08 0)
(0 -5.7049e-08 0)
(0 -5.88605e-08 0)
(0 -6.07728e-08 0)
(0 -6.27728e-08 0)
(0 -6.48439e-08 0)
(0 -6.69668e-08 0)
(0 -6.91193e-08 0)
(0 -7.12774e-08 0)
(0 -7.34155e-08 0)
(0 -7.55064e-08 0)
(0 -4.38289e-08 0)
(0 -4.44276e-08 0)
(0 -4.50853e-08 0)
(0 -4.58114e-08 0)
(0 -4.66158e-08 0)
(0 -4.7508e-08 0)
(0 -4.84974e-08 0)
(0 -4.95926e-08 0)
(0 -5.08006e-08 0)
(0 -5.21267e-08 0)
(0 -5.35741e-08 0)
(0 -5.51431e-08 0)
(0 -5.6831e-08 0)
(0 -5.86316e-08 0)
(0 -6.05356e-08 0)
(0 -6.25299e-08 0)
(0 -6.45984e-08 0)
(0 -6.67217e-08 0)
(0 -6.88778e-08 0)
(0 -7.10425e-08 0)
(0 -7.31896e-08 0)
(0 -7.52919e-08 0)
(0 -4.37876e-08 0)
(0 -4.43776e-08 0)
(0 -4.50254e-08 0)
(0 -4.57405e-08 0)
(0 -4.65325e-08 0)
(0 -4.74115e-08 0)
(0 -4.83868e-08 0)
(0 -4.94673e-08 0)
(0 -5.06604e-08 0)
(0 -5.19718e-08 0)
(0 -5.3405e-08 0)
(0 -5.49607e-08 0)
(0 -5.66366e-08 0)
(0 -5.84271e-08 0)
(0 -6.0323e-08 0)
(0 -6.23117e-08 0)
(0 -6.43771e-08 0)
(0 -6.65001e-08 0)
(0 -6.86586e-08 0)
(0 -7.08284e-08 0)
(0 -7.29831e-08 0)
(0 -7.50955e-08 0)
(0 -4.37524e-08 0)
(0 -4.4335e-08 0)
(0 -4.49743e-08 0)
(0 -4.56797e-08 0)
(0 -4.64611e-08 0)
(0 -4.73284e-08 0)
(0 -4.82914e-08 0)
(0 -4.9359e-08 0)
(0 -5.0539e-08 0)
(0 -5.18374e-08 0)
(0 -5.3258e-08 0)
(0 -5.48019e-08 0)
(0 -5.64671e-08 0)
(0 -5.82483e-08 0)
(0 -6.01367e-08 0)
(0 -6.212e-08 0)
(0 -6.41822e-08 0)
(0 -6.63043e-08 0)
(0 -6.84644e-08 0)
(0 -7.06381e-08 0)
(0 -7.27991e-08 0)
(0 -7.49193e-08 0)
(0 -4.37231e-08 0)
(0 -4.42995e-08 0)
(0 -4.49316e-08 0)
(0 -4.56289e-08 0)
(0 -4.64012e-08 0)
(0 -4.72587e-08 0)
(0 -4.82112e-08 0)
(0 -4.92679e-08 0)
(0 -5.04367e-08 0)
(0 -5.17239e-08 0)
(0 -5.31336e-08 0)
(0 -5.46672e-08 0)
(0 -5.63231e-08 0)
(0 -5.80962e-08 0)
(0 -5.9978e-08 0)
(0 -6.19562e-08 0)
(0 -6.40153e-08 0)
(0 -6.61363e-08 0)
(0 -6.82973e-08 0)
(0 -7.0474e-08 0)
(0 -7.26408e-08 0)
(0 -7.47723e-08 0)
(0 -4.36996e-08 0)
(0 -4.42709e-08 0)
(0 -4.48972e-08 0)
(0 -4.55879e-08 0)
(0 -4.63529e-08 0)
(0 -4.72023e-08 0)
(0 -4.81463e-08 0)
(0 -4.91939e-08 0)
(0 -5.03535e-08 0)
(0 -5.16316e-08 0)
(0 -5.30323e-08 0)
(0 -5.45574e-08 0)
(0 -5.62055e-08 0)
(0 -5.79717e-08 0)
(0 -5.98478e-08 0)
(0 -6.18217e-08 0)
(0 -6.3878e-08 0)
(0 -6.59978e-08 0)
(0 -6.81592e-08 0)
(0 -7.03378e-08 0)
(0 -7.25068e-08 0)
(0 -7.46371e-08 0)
(0 -4.36816e-08 0)
(0 -4.42491e-08 0)
(0 -4.48709e-08 0)
(0 -4.55565e-08 0)
(0 -4.63158e-08 0)
(0 -4.71591e-08 0)
(0 -4.80964e-08 0)
(0 -4.91372e-08 0)
(0 -5.02896e-08 0)
(0 -5.15605e-08 0)
(0 -5.29542e-08 0)
(0 -5.44727e-08 0)
(0 -5.61146e-08 0)
(0 -5.78755e-08 0)
(0 -5.97471e-08 0)
(0 -6.17175e-08 0)
(0 -6.37715e-08 0)
(0 -6.58902e-08 0)
(0 -6.80518e-08 0)
(0 -7.0232e-08 0)
(0 -7.24039e-08 0)
(0 -7.45389e-08 0)
(0 -4.36691e-08 0)
(0 -4.42339e-08 0)
(0 -4.48526e-08 0)
(0 -4.55346e-08 0)
(0 -4.629e-08 0)
(0 -4.7129e-08 0)
(0 -4.80617e-08 0)
(0 -4.90975e-08 0)
(0 -5.0245e-08 0)
(0 -5.15109e-08 0)
(0 -5.28997e-08 0)
(0 -5.44134e-08 0)
(0 -5.60511e-08 0)
(0 -5.78081e-08 0)
(0 -5.96764e-08 0)
(0 -6.16444e-08 0)
(0 -6.36966e-08 0)
(0 -6.58145e-08 0)
(0 -6.79764e-08 0)
(0 -7.01579e-08 0)
(0 -7.23329e-08 0)
(0 -7.44736e-08 0)
(0 -4.36619e-08 0)
(0 -4.42252e-08 0)
(0 -4.48421e-08 0)
(0 -4.55221e-08 0)
(0 -4.62753e-08 0)
(0 -4.71118e-08 0)
(0 -4.80419e-08 0)
(0 -4.9075e-08 0)
(0 -5.02197e-08 0)
(0 -5.14827e-08 0)
(0 -5.28687e-08 0)
(0 -5.43798e-08 0)
(0 -5.6015e-08 0)
(0 -5.77698e-08 0)
(0 -5.96362e-08 0)
(0 -6.16027e-08 0)
(0 -6.36539e-08 0)
(0 -6.57713e-08 0)
(0 -6.79333e-08 0)
(0 -7.01157e-08 0)
(0 -7.2293e-08 0)
(0 -7.4439e-08 0)
(0 -3.71712e-08 0)
(0 -3.71919e-08 0)
(0 -3.72331e-08 0)
(0 -3.72948e-08 0)
(0 -3.73764e-08 0)
(0 -3.74776e-08 0)
(0 -3.7598e-08 0)
(0 -3.7737e-08 0)
(0 -3.78941e-08 0)
(0 -3.80688e-08 0)
(0 -3.82606e-08 0)
(0 -3.84694e-08 0)
(0 -3.86951e-08 0)
(0 -3.8938e-08 0)
(0 -3.91988e-08 0)
(0 -3.94786e-08 0)
(0 -3.97792e-08 0)
(0 -4.01031e-08 0)
(0 -4.04534e-08 0)
(0 -4.08341e-08 0)
(0 -4.12501e-08 0)
(0 -4.17069e-08 0)
(0 -4.2211e-08 0)
(0 -4.27695e-08 0)
(0 -4.33898e-08 0)
(0 -4.40797e-08 0)
(0 -4.48471e-08 0)
(0 -4.56992e-08 0)
(0 -3.71218e-08 0)
(0 -3.71425e-08 0)
(0 -3.71838e-08 0)
(0 -3.72455e-08 0)
(0 -3.73273e-08 0)
(0 -3.74288e-08 0)
(0 -3.75494e-08 0)
(0 -3.76887e-08 0)
(0 -3.78461e-08 0)
(0 -3.80212e-08 0)
(0 -3.82134e-08 0)
(0 -3.84226e-08 0)
(0 -3.86486e-08 0)
(0 -3.88917e-08 0)
(0 -3.91525e-08 0)
(0 -3.9432e-08 0)
(0 -3.9732e-08 0)
(0 -4.00547e-08 0)
(0 -4.04031e-08 0)
(0 -4.0781e-08 0)
(0 -4.11932e-08 0)
(0 -4.1645e-08 0)
(0 -4.21427e-08 0)
(0 -4.26933e-08 0)
(0 -4.3304e-08 0)
(0 -4.39827e-08 0)
(0 -4.4737e-08 0)
(0 -4.55745e-08 0)
(0 -3.70728e-08 0)
(0 -3.70936e-08 0)
(0 -3.7135e-08 0)
(0 -3.71969e-08 0)
(0 -3.72788e-08 0)
(0 -3.73805e-08 0)
(0 -3.75014e-08 0)
(0 -3.7641e-08 0)
(0 -3.77988e-08 0)
(0 -3.79743e-08 0)
(0 -3.81669e-08 0)
(0 -3.83765e-08 0)
(0 -3.86029e-08 0)
(0 -3.88462e-08 0)
(0 -3.9107e-08 0)
(0 -3.93863e-08 0)
(0 -3.96856e-08 0)
(0 -4.00071e-08 0)
(0 -4.03536e-08 0)
(0 -4.07287e-08 0)
(0 -4.11371e-08 0)
(0 -4.15838e-08 0)
(0 -4.2075e-08 0)
(0 -4.26175e-08 0)
(0 -4.32184e-08 0)
(0 -4.38855e-08 0)
(0 -4.46265e-08 0)
(0 -4.54488e-08 0)
(0 -3.70246e-08 0)
(0 -3.70454e-08 0)
(0 -3.70868e-08 0)
(0 -3.71488e-08 0)
(0 -3.72309e-08 0)
(0 -3.73328e-08 0)
(0 -3.7454e-08 0)
(0 -3.7594e-08 0)
(0 -3.77521e-08 0)
(0 -3.7928e-08 0)
(0 -3.81212e-08 0)
(0 -3.83312e-08 0)
(0 -3.85579e-08 0)
(0 -3.88015e-08 0)
(0 -3.90624e-08 0)
(0 -3.93415e-08 0)
(0 -3.96402e-08 0)
(0 -3.99604e-08 0)
(0 -4.0305e-08 0)
(0 -4.06774e-08 0)
(0 -4.10818e-08 0)
(0 -4.15235e-08 0)
(0 -4.20081e-08 0)
(0 -4.25423e-08 0)
(0 -4.31333e-08 0)
(0 -4.37886e-08 0)
(0 -4.45158e-08 0)
(0 -4.53225e-08 0)
(0 -3.6977e-08 0)
(0 -3.69978e-08 0)
(0 -3.70394e-08 0)
(0 -3.71015e-08 0)
(0 -3.71838e-08 0)
(0 -3.72859e-08 0)
(0 -3.74074e-08 0)
(0 -3.75477e-08 0)
(0 -3.77063e-08 0)
(0 -3.78826e-08 0)
(0 -3.80762e-08 0)
(0 -3.82867e-08 0)
(0 -3.85138e-08 0)
(0 -3.87577e-08 0)
(0 -3.90187e-08 0)
(0 -3.92976e-08 0)
(0 -3.95957e-08 0)
(0 -3.99148e-08 0)
(0 -4.02575e-08 0)
(0 -4.06271e-08 0)
(0 -4.10277e-08 0)
(0 -4.14641e-08 0)
(0 -4.19421e-08 0)
(0 -4.2468e-08 0)
(0 -4.30489e-08 0)
(0 -4.36921e-08 0)
(0 -4.44053e-08 0)
(0 -4.51961e-08 0)
(0 -3.69302e-08 0)
(0 -3.6951e-08 0)
(0 -3.69927e-08 0)
(0 -3.70549e-08 0)
(0 -3.71374e-08 0)
(0 -3.72398e-08 0)
(0 -3.73615e-08 0)
(0 -3.75022e-08 0)
(0 -3.76612e-08 0)
(0 -3.7838e-08 0)
(0 -3.80321e-08 0)
(0 -3.8243e-08 0)
(0 -3.84706e-08 0)
(0 -3.87149e-08 0)
(0 -3.8976e-08 0)
(0 -3.92548e-08 0)
(0 -3.95523e-08 0)
(0 -3.98703e-08 0)
(0 -4.02112e-08 0)
(0 -4.0578e-08 0)
(0 -4.09747e-08 0)
(0 -4.1406e-08 0)
(0 -4.18773e-08 0)
(0 -4.23948e-08 0)
(0 -4.29654e-08 0)
(0 -4.35964e-08 0)
(0 -4.42955e-08 0)
(0 -4.50701e-08 0)
(0 -3.68842e-08 0)
(0 -3.69051e-08 0)
(0 -3.69468e-08 0)
(0 -3.70092e-08 0)
(0 -3.70919e-08 0)
(0 -3.71945e-08 0)
(0 -3.73166e-08 0)
(0 -3.74576e-08 0)
(0 -3.7617e-08 0)
(0 -3.77943e-08 0)
(0 -3.79889e-08 0)
(0 -3.82004e-08 0)
(0 -3.84284e-08 0)
(0 -3.8673e-08 0)
(0 -3.89344e-08 0)
(0 -3.9213e-08 0)
(0 -3.951e-08 0)
(0 -3.9827e-08 0)
(0 -4.0166e-08 0)
(0 -4.05302e-08 0)
(0 -4.09231e-08 0)
(0 -4.13492e-08 0)
(0 -4.18138e-08 0)
(0 -4.23229e-08 0)
(0 -4.28832e-08 0)
(0 -4.3502e-08 0)
(0 -4.41866e-08 0)
(0 -4.49448e-08 0)
(0 -3.68391e-08 0)
(0 -3.68601e-08 0)
(0 -3.69019e-08 0)
(0 -3.69644e-08 0)
(0 -3.70473e-08 0)
(0 -3.71501e-08 0)
(0 -3.72725e-08 0)
(0 -3.74139e-08 0)
(0 -3.75738e-08 0)
(0 -3.77515e-08 0)
(0 -3.79467e-08 0)
(0 -3.81587e-08 0)
(0 -3.83873e-08 0)
(0 -3.86323e-08 0)
(0 -3.88938e-08 0)
(0 -3.91724e-08 0)
(0 -3.9469e-08 0)
(0 -3.97849e-08 0)
(0 -4.01222e-08 0)
(0 -4.04837e-08 0)
(0 -4.08729e-08 0)
(0 -4.12939e-08 0)
(0 -4.17519e-08 0)
(0 -4.22526e-08 0)
(0 -4.28026e-08 0)
(0 -4.3409e-08 0)
(0 -4.40792e-08 0)
(0 -4.48208e-08 0)
(0 -3.67951e-08 0)
(0 -3.68161e-08 0)
(0 -3.6858e-08 0)
(0 -3.69206e-08 0)
(0 -3.70037e-08 0)
(0 -3.71068e-08 0)
(0 -3.72295e-08 0)
(0 -3.73713e-08 0)
(0 -3.75316e-08 0)
(0 -3.77098e-08 0)
(0 -3.79055e-08 0)
(0 -3.81181e-08 0)
(0 -3.83472e-08 0)
(0 -3.85926e-08 0)
(0 -3.88544e-08 0)
(0 -3.9133e-08 0)
(0 -3.94292e-08 0)
(0 -3.97441e-08 0)
(0 -4.00798e-08 0)
(0 -4.04388e-08 0)
(0 -4.08242e-08 0)
(0 -4.12402e-08 0)
(0 -4.16917e-08 0)
(0 -4.21841e-08 0)
(0 -4.27239e-08 0)
(0 -4.33179e-08 0)
(0 -4.39736e-08 0)
(0 -4.46985e-08 0)
(0 -3.67521e-08 0)
(0 -3.67731e-08 0)
(0 -3.68151e-08 0)
(0 -3.68779e-08 0)
(0 -3.69611e-08 0)
(0 -3.70645e-08 0)
(0 -3.71875e-08 0)
(0 -3.73297e-08 0)
(0 -3.74904e-08 0)
(0 -3.76692e-08 0)
(0 -3.78654e-08 0)
(0 -3.80786e-08 0)
(0 -3.83082e-08 0)
(0 -3.85542e-08 0)
(0 -3.88163e-08 0)
(0 -3.90949e-08 0)
(0 -3.93907e-08 0)
(0 -3.97048e-08 0)
(0 -4.00389e-08 0)
(0 -4.03954e-08 0)
(0 -4.07773e-08 0)
(0 -4.11884e-08 0)
(0 -4.16334e-08 0)
(0 -4.21176e-08 0)
(0 -4.26472e-08 0)
(0 -4.3229e-08 0)
(0 -4.38703e-08 0)
(0 -4.45786e-08 0)
(0 -3.67102e-08 0)
(0 -3.67313e-08 0)
(0 -3.67734e-08 0)
(0 -3.68363e-08 0)
(0 -3.69197e-08 0)
(0 -3.70233e-08 0)
(0 -3.71467e-08 0)
(0 -3.72892e-08 0)
(0 -3.74505e-08 0)
(0 -3.76298e-08 0)
(0 -3.78265e-08 0)
(0 -3.80403e-08 0)
(0 -3.82705e-08 0)
(0 -3.85169e-08 0)
(0 -3.87794e-08 0)
(0 -3.90581e-08 0)
(0 -3.93536e-08 0)
(0 -3.96669e-08 0)
(0 -3.99996e-08 0)
(0 -4.03537e-08 0)
(0 -4.07321e-08 0)
(0 -4.11385e-08 0)
(0 -4.15772e-08 0)
(0 -4.20534e-08 0)
(0 -4.2573e-08 0)
(0 -4.31427e-08 0)
(0 -4.37696e-08 0)
(0 -4.44614e-08 0)
(0 -3.66695e-08 0)
(0 -3.66907e-08 0)
(0 -3.67328e-08 0)
(0 -3.67959e-08 0)
(0 -3.68795e-08 0)
(0 -3.69834e-08 0)
(0 -3.7107e-08 0)
(0 -3.725e-08 0)
(0 -3.74117e-08 0)
(0 -3.75915e-08 0)
(0 -3.77889e-08 0)
(0 -3.80032e-08 0)
(0 -3.8234e-08 0)
(0 -3.8481e-08 0)
(0 -3.87438e-08 0)
(0 -3.90227e-08 0)
(0 -3.9318e-08 0)
(0 -3.96306e-08 0)
(0 -3.99619e-08 0)
(0 -4.03137e-08 0)
(0 -4.06889e-08 0)
(0 -4.10907e-08 0)
(0 -4.15232e-08 0)
(0 -4.19916e-08 0)
(0 -4.25014e-08 0)
(0 -4.30593e-08 0)
(0 -4.36721e-08 0)
(0 -4.43475e-08 0)
(0 -3.66301e-08 0)
(0 -3.66513e-08 0)
(0 -3.66936e-08 0)
(0 -3.67568e-08 0)
(0 -3.68406e-08 0)
(0 -3.69447e-08 0)
(0 -3.70687e-08 0)
(0 -3.7212e-08 0)
(0 -3.73741e-08 0)
(0 -3.75545e-08 0)
(0 -3.77524e-08 0)
(0 -3.79674e-08 0)
(0 -3.81988e-08 0)
(0 -3.84463e-08 0)
(0 -3.87096e-08 0)
(0 -3.89887e-08 0)
(0 -3.92839e-08 0)
(0 -3.95959e-08 0)
(0 -3.99259e-08 0)
(0 -4.02756e-08 0)
(0 -4.06476e-08 0)
(0 -4.1045e-08 0)
(0 -4.14717e-08 0)
(0 -4.19325e-08 0)
(0 -4.24328e-08 0)
(0 -4.2979e-08 0)
(0 -4.3578e-08 0)
(0 -4.42373e-08 0)
(0 -3.65921e-08 0)
(0 -3.66133e-08 0)
(0 -3.66557e-08 0)
(0 -3.6719e-08 0)
(0 -3.6803e-08 0)
(0 -3.69073e-08 0)
(0 -3.70316e-08 0)
(0 -3.71753e-08 0)
(0 -3.73379e-08 0)
(0 -3.75188e-08 0)
(0 -3.77174e-08 0)
(0 -3.79329e-08 0)
(0 -3.8165e-08 0)
(0 -3.84131e-08 0)
(0 -3.86768e-08 0)
(0 -3.89561e-08 0)
(0 -3.92512e-08 0)
(0 -3.95627e-08 0)
(0 -3.98916e-08 0)
(0 -4.02394e-08 0)
(0 -4.06085e-08 0)
(0 -4.10017e-08 0)
(0 -4.14227e-08 0)
(0 -4.18762e-08 0)
(0 -4.23673e-08 0)
(0 -4.29022e-08 0)
(0 -4.34878e-08 0)
(0 -4.41313e-08 0)
(0 -3.65555e-08 0)
(0 -3.65767e-08 0)
(0 -3.66191e-08 0)
(0 -3.66826e-08 0)
(0 -3.67668e-08 0)
(0 -3.68714e-08 0)
(0 -3.6996e-08 0)
(0 -3.71401e-08 0)
(0 -3.73031e-08 0)
(0 -3.74845e-08 0)
(0 -3.76836e-08 0)
(0 -3.78999e-08 0)
(0 -3.81325e-08 0)
(0 -3.83812e-08 0)
(0 -3.86454e-08 0)
(0 -3.89251e-08 0)
(0 -3.92202e-08 0)
(0 -3.95312e-08 0)
(0 -3.98591e-08 0)
(0 -4.02052e-08 0)
(0 -4.05715e-08 0)
(0 -4.09607e-08 0)
(0 -4.13764e-08 0)
(0 -4.18229e-08 0)
(0 -4.23052e-08 0)
(0 -4.28292e-08 0)
(0 -4.34017e-08 0)
(0 -4.40299e-08 0)
(0 -3.65203e-08 0)
(0 -3.65416e-08 0)
(0 -3.65841e-08 0)
(0 -3.66477e-08 0)
(0 -3.6732e-08 0)
(0 -3.68369e-08 0)
(0 -3.69618e-08 0)
(0 -3.71062e-08 0)
(0 -3.72697e-08 0)
(0 -3.74516e-08 0)
(0 -3.76514e-08 0)
(0 -3.78682e-08 0)
(0 -3.81015e-08 0)
(0 -3.83508e-08 0)
(0 -3.86156e-08 0)
(0 -3.88956e-08 0)
(0 -3.91908e-08 0)
(0 -3.95015e-08 0)
(0 -3.98284e-08 0)
(0 -4.01729e-08 0)
(0 -4.05366e-08 0)
(0 -4.09222e-08 0)
(0 -4.13329e-08 0)
(0 -4.17727e-08 0)
(0 -4.22465e-08 0)
(0 -4.27601e-08 0)
(0 -4.332e-08 0)
(0 -4.39334e-08 0)
(0 -3.64866e-08 0)
(0 -3.6508e-08 0)
(0 -3.65506e-08 0)
(0 -3.66143e-08 0)
(0 -3.66988e-08 0)
(0 -3.68039e-08 0)
(0 -3.6929e-08 0)
(0 -3.70739e-08 0)
(0 -3.72378e-08 0)
(0 -3.74203e-08 0)
(0 -3.76205e-08 0)
(0 -3.7838e-08 0)
(0 -3.8072e-08 0)
(0 -3.83219e-08 0)
(0 -3.85872e-08 0)
(0 -3.88676e-08 0)
(0 -3.91629e-08 0)
(0 -3.94734e-08 0)
(0 -3.97996e-08 0)
(0 -4.01426e-08 0)
(0 -4.0504e-08 0)
(0 -4.08862e-08 0)
(0 -4.12921e-08 0)
(0 -4.17256e-08 0)
(0 -4.21915e-08 0)
(0 -4.26952e-08 0)
(0 -4.3243e-08 0)
(0 -4.38422e-08 0)
(0 -3.64546e-08 0)
(0 -3.6476e-08 0)
(0 -3.65186e-08 0)
(0 -3.65824e-08 0)
(0 -3.66671e-08 0)
(0 -3.67724e-08 0)
(0 -3.68979e-08 0)
(0 -3.70431e-08 0)
(0 -3.72074e-08 0)
(0 -3.73904e-08 0)
(0 -3.75912e-08 0)
(0 -3.78093e-08 0)
(0 -3.8044e-08 0)
(0 -3.82945e-08 0)
(0 -3.85604e-08 0)
(0 -3.88412e-08 0)
(0 -3.91368e-08 0)
(0 -3.94471e-08 0)
(0 -3.97727e-08 0)
(0 -4.01144e-08 0)
(0 -4.04737e-08 0)
(0 -4.08527e-08 0)
(0 -4.12542e-08 0)
(0 -4.16819e-08 0)
(0 -4.21402e-08 0)
(0 -4.26345e-08 0)
(0 -4.31709e-08 0)
(0 -4.37565e-08 0)
(0 -3.64242e-08 0)
(0 -3.64456e-08 0)
(0 -3.64883e-08 0)
(0 -3.65523e-08 0)
(0 -3.66371e-08 0)
(0 -3.67426e-08 0)
(0 -3.68684e-08 0)
(0 -3.70139e-08 0)
(0 -3.71787e-08 0)
(0 -3.73621e-08 0)
(0 -3.75635e-08 0)
(0 -3.77822e-08 0)
(0 -3.80175e-08 0)
(0 -3.82687e-08 0)
(0 -3.85351e-08 0)
(0 -3.88164e-08 0)
(0 -3.91122e-08 0)
(0 -3.94225e-08 0)
(0 -3.97476e-08 0)
(0 -4.00882e-08 0)
(0 -4.04456e-08 0)
(0 -4.08217e-08 0)
(0 -4.12192e-08 0)
(0 -4.16414e-08 0)
(0 -4.20927e-08 0)
(0 -4.25781e-08 0)
(0 -4.31038e-08 0)
(0 -4.36765e-08 0)
(0 -3.63955e-08 0)
(0 -3.6417e-08 0)
(0 -3.64598e-08 0)
(0 -3.65238e-08 0)
(0 -3.66088e-08 0)
(0 -3.67145e-08 0)
(0 -3.68405e-08 0)
(0 -3.69863e-08 0)
(0 -3.71515e-08 0)
(0 -3.73354e-08 0)
(0 -3.75374e-08 0)
(0 -3.77567e-08 0)
(0 -3.79926e-08 0)
(0 -3.82444e-08 0)
(0 -3.85115e-08 0)
(0 -3.87933e-08 0)
(0 -3.90894e-08 0)
(0 -3.93997e-08 0)
(0 -3.97243e-08 0)
(0 -4.0064e-08 0)
(0 -4.04197e-08 0)
(0 -4.07932e-08 0)
(0 -4.1187e-08 0)
(0 -4.16042e-08 0)
(0 -4.2049e-08 0)
(0 -4.25262e-08 0)
(0 -4.30418e-08 0)
(0 -4.36024e-08 0)
(0 -3.63686e-08 0)
(0 -3.63901e-08 0)
(0 -3.64329e-08 0)
(0 -3.64971e-08 0)
(0 -3.65822e-08 0)
(0 -3.66881e-08 0)
(0 -3.68143e-08 0)
(0 -3.69605e-08 0)
(0 -3.71261e-08 0)
(0 -3.73104e-08 0)
(0 -3.75129e-08 0)
(0 -3.77327e-08 0)
(0 -3.79693e-08 0)
(0 -3.82217e-08 0)
(0 -3.84894e-08 0)
(0 -3.87717e-08 0)
(0 -3.90682e-08 0)
(0 -3.93786e-08 0)
(0 -3.97029e-08 0)
(0 -4.00418e-08 0)
(0 -4.0396e-08 0)
(0 -4.07672e-08 0)
(0 -4.11577e-08 0)
(0 -4.15703e-08 0)
(0 -4.2009e-08 0)
(0 -4.24787e-08 0)
(0 -4.29848e-08 0)
(0 -4.35342e-08 0)
(0 -3.63435e-08 0)
(0 -3.6365e-08 0)
(0 -3.64079e-08 0)
(0 -3.64721e-08 0)
(0 -3.65574e-08 0)
(0 -3.66635e-08 0)
(0 -3.679e-08 0)
(0 -3.69364e-08 0)
(0 -3.71023e-08 0)
(0 -3.72871e-08 0)
(0 -3.74901e-08 0)
(0 -3.77105e-08 0)
(0 -3.79476e-08 0)
(0 -3.82007e-08 0)
(0 -3.8469e-08 0)
(0 -3.87518e-08 0)
(0 -3.90487e-08 0)
(0 -3.93592e-08 0)
(0 -3.96834e-08 0)
(0 -4.00216e-08 0)
(0 -4.03745e-08 0)
(0 -4.07437e-08 0)
(0 -4.11311e-08 0)
(0 -4.15396e-08 0)
(0 -4.19729e-08 0)
(0 -4.24355e-08 0)
(0 -4.2933e-08 0)
(0 -4.34719e-08 0)
(0 -3.63203e-08 0)
(0 -3.63418e-08 0)
(0 -3.63848e-08 0)
(0 -3.6449e-08 0)
(0 -3.65345e-08 0)
(0 -3.66407e-08 0)
(0 -3.67674e-08 0)
(0 -3.69141e-08 0)
(0 -3.70804e-08 0)
(0 -3.72656e-08 0)
(0 -3.7469e-08 0)
(0 -3.76899e-08 0)
(0 -3.79277e-08 0)
(0 -3.81813e-08 0)
(0 -3.84502e-08 0)
(0 -3.87336e-08 0)
(0 -3.90308e-08 0)
(0 -3.93415e-08 0)
(0 -3.96656e-08 0)
(0 -4.00033e-08 0)
(0 -4.03551e-08 0)
(0 -4.07225e-08 0)
(0 -4.11072e-08 0)
(0 -4.1512e-08 0)
(0 -4.19403e-08 0)
(0 -4.23966e-08 0)
(0 -4.28862e-08 0)
(0 -4.34156e-08 0)
(0 -3.62989e-08 0)
(0 -3.63205e-08 0)
(0 -3.63635e-08 0)
(0 -3.64279e-08 0)
(0 -3.65134e-08 0)
(0 -3.66198e-08 0)
(0 -3.67467e-08 0)
(0 -3.68937e-08 0)
(0 -3.70602e-08 0)
(0 -3.72458e-08 0)
(0 -3.74497e-08 0)
(0 -3.76711e-08 0)
(0 -3.79094e-08 0)
(0 -3.81636e-08 0)
(0 -3.84331e-08 0)
(0 -3.87169e-08 0)
(0 -3.90146e-08 0)
(0 -3.93256e-08 0)
(0 -3.96496e-08 0)
(0 -3.99868e-08 0)
(0 -4.03378e-08 0)
(0 -4.07036e-08 0)
(0 -4.1086e-08 0)
(0 -4.14875e-08 0)
(0 -4.19113e-08 0)
(0 -4.23619e-08 0)
(0 -4.28444e-08 0)
(0 -4.3365e-08 0)
(0 -3.62795e-08 0)
(0 -3.63011e-08 0)
(0 -3.63442e-08 0)
(0 -3.64086e-08 0)
(0 -3.64942e-08 0)
(0 -3.66008e-08 0)
(0 -3.67279e-08 0)
(0 -3.68751e-08 0)
(0 -3.70419e-08 0)
(0 -3.72278e-08 0)
(0 -3.74321e-08 0)
(0 -3.7654e-08 0)
(0 -3.78928e-08 0)
(0 -3.81476e-08 0)
(0 -3.84176e-08 0)
(0 -3.87019e-08 0)
(0 -3.9e-08 0)
(0 -3.93112e-08 0)
(0 -3.96353e-08 0)
(0 -3.99722e-08 0)
(0 -4.03225e-08 0)
(0 -4.06869e-08 0)
(0 -4.10673e-08 0)
(0 -4.14658e-08 0)
(0 -4.18858e-08 0)
(0 -4.23312e-08 0)
(0 -4.28073e-08 0)
(0 -4.33201e-08 0)
(0 -3.62622e-08 0)
(0 -3.62837e-08 0)
(0 -3.63268e-08 0)
(0 -3.63914e-08 0)
(0 -3.64771e-08 0)
(0 -3.65837e-08 0)
(0 -3.6711e-08 0)
(0 -3.68584e-08 0)
(0 -3.70255e-08 0)
(0 -3.72117e-08 0)
(0 -3.74164e-08 0)
(0 -3.76387e-08 0)
(0 -3.7878e-08 0)
(0 -3.81333e-08 0)
(0 -3.84037e-08 0)
(0 -3.86886e-08 0)
(0 -3.89871e-08 0)
(0 -3.92986e-08 0)
(0 -3.96227e-08 0)
(0 -3.99594e-08 0)
(0 -4.0309e-08 0)
(0 -4.06724e-08 0)
(0 -4.1051e-08 0)
(0 -4.1447e-08 0)
(0 -4.18635e-08 0)
(0 -4.23045e-08 0)
(0 -4.27749e-08 0)
(0 -4.32807e-08 0)
(0 -3.62468e-08 0)
(0 -3.62684e-08 0)
(0 -3.63115e-08 0)
(0 -3.63761e-08 0)
(0 -3.64619e-08 0)
(0 -3.65686e-08 0)
(0 -3.6696e-08 0)
(0 -3.68437e-08 0)
(0 -3.7011e-08 0)
(0 -3.71975e-08 0)
(0 -3.74025e-08 0)
(0 -3.76252e-08 0)
(0 -3.78649e-08 0)
(0 -3.81206e-08 0)
(0 -3.83916e-08 0)
(0 -3.86769e-08 0)
(0 -3.89757e-08 0)
(0 -3.92875e-08 0)
(0 -3.96117e-08 0)
(0 -3.99483e-08 0)
(0 -4.02974e-08 0)
(0 -4.06598e-08 0)
(0 -4.10369e-08 0)
(0 -4.14308e-08 0)
(0 -4.18443e-08 0)
(0 -4.22814e-08 0)
(0 -4.27469e-08 0)
(0 -4.32466e-08 0)
(0 -3.62335e-08 0)
(0 -3.62551e-08 0)
(0 -3.62983e-08 0)
(0 -3.63629e-08 0)
(0 -3.64487e-08 0)
(0 -3.65556e-08 0)
(0 -3.66831e-08 0)
(0 -3.68309e-08 0)
(0 -3.69984e-08 0)
(0 -3.71852e-08 0)
(0 -3.73905e-08 0)
(0 -3.76135e-08 0)
(0 -3.78536e-08 0)
(0 -3.81097e-08 0)
(0 -3.83811e-08 0)
(0 -3.86667e-08 0)
(0 -3.89659e-08 0)
(0 -3.9278e-08 0)
(0 -3.96023e-08 0)
(0 -3.99388e-08 0)
(0 -4.02875e-08 0)
(0 -4.06492e-08 0)
(0 -4.1025e-08 0)
(0 -4.14171e-08 0)
(0 -4.18281e-08 0)
(0 -4.22619e-08 0)
(0 -4.27231e-08 0)
(0 -4.32177e-08 0)
(0 -3.62222e-08 0)
(0 -3.62439e-08 0)
(0 -3.62871e-08 0)
(0 -3.63517e-08 0)
(0 -3.64376e-08 0)
(0 -3.65446e-08 0)
(0 -3.66722e-08 0)
(0 -3.68201e-08 0)
(0 -3.69878e-08 0)
(0 -3.71748e-08 0)
(0 -3.73803e-08 0)
(0 -3.76037e-08 0)
(0 -3.7844e-08 0)
(0 -3.81005e-08 0)
(0 -3.83722e-08 0)
(0 -3.86582e-08 0)
(0 -3.89578e-08 0)
(0 -3.927e-08 0)
(0 -3.95945e-08 0)
(0 -3.99309e-08 0)
(0 -4.02793e-08 0)
(0 -4.06404e-08 0)
(0 -4.10152e-08 0)
(0 -4.14057e-08 0)
(0 -4.18147e-08 0)
(0 -4.22457e-08 0)
(0 -4.27035e-08 0)
(0 -4.31937e-08 0)
(0 -3.62131e-08 0)
(0 -3.62347e-08 0)
(0 -3.6278e-08 0)
(0 -3.63426e-08 0)
(0 -3.64286e-08 0)
(0 -3.65356e-08 0)
(0 -3.66633e-08 0)
(0 -3.68114e-08 0)
(0 -3.69792e-08 0)
(0 -3.71664e-08 0)
(0 -3.73721e-08 0)
(0 -3.75957e-08 0)
(0 -3.78363e-08 0)
(0 -3.8093e-08 0)
(0 -3.8365e-08 0)
(0 -3.86514e-08 0)
(0 -3.89511e-08 0)
(0 -3.92636e-08 0)
(0 -3.95882e-08 0)
(0 -3.99245e-08 0)
(0 -4.02727e-08 0)
(0 -4.06333e-08 0)
(0 -4.10073e-08 0)
(0 -4.13967e-08 0)
(0 -4.1804e-08 0)
(0 -4.22328e-08 0)
(0 -4.26877e-08 0)
(0 -4.31744e-08 0)
(0 -3.62061e-08 0)
(0 -3.62278e-08 0)
(0 -3.6271e-08 0)
(0 -3.63357e-08 0)
(0 -3.64217e-08 0)
(0 -3.65287e-08 0)
(0 -3.66565e-08 0)
(0 -3.68046e-08 0)
(0 -3.69726e-08 0)
(0 -3.71599e-08 0)
(0 -3.73657e-08 0)
(0 -3.75895e-08 0)
(0 -3.78303e-08 0)
(0 -3.80873e-08 0)
(0 -3.83595e-08 0)
(0 -3.86461e-08 0)
(0 -3.8946e-08 0)
(0 -3.92587e-08 0)
(0 -3.95833e-08 0)
(0 -3.99196e-08 0)
(0 -4.02677e-08 0)
(0 -4.06279e-08 0)
(0 -4.10013e-08 0)
(0 -4.13898e-08 0)
(0 -4.17958e-08 0)
(0 -4.2223e-08 0)
(0 -4.26757e-08 0)
(0 -4.31597e-08 0)
(0 -3.62012e-08 0)
(0 -3.62229e-08 0)
(0 -3.62661e-08 0)
(0 -3.63309e-08 0)
(0 -3.64169e-08 0)
(0 -3.6524e-08 0)
(0 -3.66518e-08 0)
(0 -3.68e-08 0)
(0 -3.6968e-08 0)
(0 -3.71554e-08 0)
(0 -3.73613e-08 0)
(0 -3.75852e-08 0)
(0 -3.78262e-08 0)
(0 -3.80833e-08 0)
(0 -3.83557e-08 0)
(0 -3.86424e-08 0)
(0 -3.89425e-08 0)
(0 -3.92552e-08 0)
(0 -3.95799e-08 0)
(0 -3.99162e-08 0)
(0 -4.02641e-08 0)
(0 -4.06241e-08 0)
(0 -4.09971e-08 0)
(0 -4.13849e-08 0)
(0 -4.17901e-08 0)
(0 -4.22161e-08 0)
(0 -4.26673e-08 0)
(0 -4.31495e-08 0)
(0 -3.61985e-08 0)
(0 -3.62202e-08 0)
(0 -3.62634e-08 0)
(0 -3.63282e-08 0)
(0 -3.64142e-08 0)
(0 -3.65213e-08 0)
(0 -3.66492e-08 0)
(0 -3.67974e-08 0)
(0 -3.69654e-08 0)
(0 -3.71528e-08 0)
(0 -3.73589e-08 0)
(0 -3.75828e-08 0)
(0 -3.78238e-08 0)
(0 -3.8081e-08 0)
(0 -3.83535e-08 0)
(0 -3.86403e-08 0)
(0 -3.89404e-08 0)
(0 -3.92532e-08 0)
(0 -3.95779e-08 0)
(0 -3.99142e-08 0)
(0 -4.02621e-08 0)
(0 -4.06219e-08 0)
(0 -4.09947e-08 0)
(0 -4.13821e-08 0)
(0 -4.17868e-08 0)
(0 -4.22121e-08 0)
(0 -4.26625e-08 0)
(0 -4.31435e-08 0)
(0 -7.69247e-08 0)
(0 -7.69928e-08 0)
(0 -7.70468e-08 0)
(0 -7.70782e-08 0)
(0 -7.70937e-08 0)
(0 -7.71046e-08 0)
(0 -7.65316e-08 0)
(0 -7.65257e-08 0)
(0 -7.65176e-08 0)
(0 -7.65e-08 0)
(0 -7.64739e-08 0)
(0 -7.64445e-08 0)
(0 -7.59021e-08 0)
(0 -7.584e-08 0)
(0 -7.57791e-08 0)
(0 -7.57142e-08 0)
(0 -7.56442e-08 0)
(0 -7.55714e-08 0)
(0 -7.505e-08 0)
(0 -7.49435e-08 0)
(0 -7.4838e-08 0)
(0 -7.47299e-08 0)
(0 -7.46177e-08 0)
(0 -7.45022e-08 0)
(0 -7.39936e-08 0)
(0 -7.3851e-08 0)
(0 -7.37079e-08 0)
(0 -7.35617e-08 0)
(0 -7.34112e-08 0)
(0 -7.32561e-08 0)
(0 -7.27538e-08 0)
(0 -7.25817e-08 0)
(0 -7.24073e-08 0)
(0 -7.22286e-08 0)
(0 -7.20446e-08 0)
(0 -7.18549e-08 0)
(0 -7.13537e-08 0)
(0 -7.1158e-08 0)
(0 -7.09581e-08 0)
(0 -7.07526e-08 0)
(0 -7.05408e-08 0)
(0 -7.03219e-08 0)
(0 -6.98182e-08 0)
(0 -6.96042e-08 0)
(0 -6.93844e-08 0)
(0 -6.91579e-08 0)
(0 -6.89238e-08 0)
(0 -6.86818e-08 0)
(0 -6.81733e-08 0)
(0 -6.7946e-08 0)
(0 -6.77117e-08 0)
(0 -6.74696e-08 0)
(0 -6.72192e-08 0)
(0 -6.696e-08 0)
(0 -6.64457e-08 0)
(0 -6.62099e-08 0)
(0 -6.59661e-08 0)
(0 -6.57138e-08 0)
(0 -6.54526e-08 0)
(0 -6.51821e-08 0)
(0 -6.46622e-08 0)
(0 -6.44222e-08 0)
(0 -6.41737e-08 0)
(0 -6.39162e-08 0)
(0 -6.36494e-08 0)
(0 -6.33732e-08 0)
(0 -6.28489e-08 0)
(0 -6.26088e-08 0)
(0 -6.23598e-08 0)
(0 -6.21017e-08 0)
(0 -6.18343e-08 0)
(0 -6.15576e-08 0)
(0 -6.10309e-08 0)
(0 -6.07942e-08 0)
(0 -6.05487e-08 0)
(0 -6.02941e-08 0)
(0 -6.00304e-08 0)
(0 -5.97577e-08 0)
(0 -5.92314e-08 0)
(0 -5.90013e-08 0)
(0 -5.87626e-08 0)
(0 -5.85152e-08 0)
(0 -5.8259e-08 0)
(0 -5.79942e-08 0)
(0 -5.74718e-08 0)
(0 -5.72509e-08 0)
(0 -5.70217e-08 0)
(0 -5.67844e-08 0)
(0 -5.65388e-08 0)
(0 -5.62853e-08 0)
(0 -5.57704e-08 0)
(0 -5.55608e-08 0)
(0 -5.53435e-08 0)
(0 -5.51186e-08 0)
(0 -5.48862e-08 0)
(0 -5.46466e-08 0)
(0 -5.41431e-08 0)
(0 -5.39463e-08 0)
(0 -5.37425e-08 0)
(0 -5.35318e-08 0)
(0 -5.33144e-08 0)
(0 -5.30905e-08 0)
(0 -5.26023e-08 0)
(0 -5.24193e-08 0)
(0 -5.22302e-08 0)
(0 -5.20349e-08 0)
(0 -5.18337e-08 0)
(0 -5.16268e-08 0)
(0 -5.11573e-08 0)
(0 -5.09888e-08 0)
(0 -5.08148e-08 0)
(0 -5.06355e-08 0)
(0 -5.04511e-08 0)
(0 -5.02618e-08 0)
(0 -4.98144e-08 0)
(0 -4.96604e-08 0)
(0 -4.95017e-08 0)
(0 -4.93384e-08 0)
(0 -4.91709e-08 0)
(0 -4.89993e-08 0)
(0 -4.85767e-08 0)
(0 -4.84368e-08 0)
(0 -4.8293e-08 0)
(0 -4.81455e-08 0)
(0 -4.79944e-08 0)
(0 -4.784e-08 0)
(0 -4.74444e-08 0)
(0 -4.73181e-08 0)
(0 -4.71885e-08 0)
(0 -4.70559e-08 0)
(0 -4.69205e-08 0)
(0 -4.67825e-08 0)
(0 -4.58232e-08 0)
(0 -4.49567e-08 0)
(0 -4.41767e-08 0)
(0 -4.34758e-08 0)
(0 -4.28462e-08 0)
(0 -4.228e-08 0)
(0 -4.17696e-08 0)
(0 -4.13078e-08 0)
(0 -4.08881e-08 0)
(0 -4.05047e-08 0)
(0 -4.01525e-08 0)
(0 -3.98274e-08 0)
(0 -3.9526e-08 0)
(0 -3.92459e-08 0)
(0 -3.89851e-08 0)
(0 -3.87424e-08 0)
(0 -3.8517e-08 0)
(0 -3.83086e-08 0)
(0 -3.81171e-08 0)
(0 -3.79428e-08 0)
(0 -3.7786e-08 0)
(0 -3.76473e-08 0)
(0 -3.75272e-08 0)
(0 -3.74261e-08 0)
(0 -3.73447e-08 0)
(0 -3.72832e-08 0)
(0 -3.7242e-08 0)
(0 -3.72213e-08 0)
(0 -4.59459e-08 0)
(0 -4.50657e-08 0)
(0 -4.42734e-08 0)
(0 -4.35618e-08 0)
(0 -4.29231e-08 0)
(0 -4.23494e-08 0)
(0 -4.18329e-08 0)
(0 -4.13664e-08 0)
(0 -4.0943e-08 0)
(0 -4.05568e-08 0)
(0 -4.02027e-08 0)
(0 -3.98764e-08 0)
(0 -3.95743e-08 0)
(0 -3.92939e-08 0)
(0 -3.9033e-08 0)
(0 -3.87905e-08 0)
(0 -3.85653e-08 0)
(0 -3.83572e-08 0)
(0 -3.81661e-08 0)
(0 -3.79921e-08 0)
(0 -3.78357e-08 0)
(0 -3.76973e-08 0)
(0 -3.75774e-08 0)
(0 -3.74765e-08 0)
(0 -3.73951e-08 0)
(0 -3.73337e-08 0)
(0 -3.72926e-08 0)
(0 -3.7272e-08 0)
(0 -4.60668e-08 0)
(0 -4.51733e-08 0)
(0 -4.43692e-08 0)
(0 -4.36474e-08 0)
(0 -4.29999e-08 0)
(0 -4.24189e-08 0)
(0 -4.18965e-08 0)
(0 -4.14253e-08 0)
(0 -4.09983e-08 0)
(0 -4.06095e-08 0)
(0 -4.02535e-08 0)
(0 -3.9926e-08 0)
(0 -3.96232e-08 0)
(0 -3.93424e-08 0)
(0 -3.90815e-08 0)
(0 -3.88391e-08 0)
(0 -3.86142e-08 0)
(0 -3.84064e-08 0)
(0 -3.82156e-08 0)
(0 -3.80419e-08 0)
(0 -3.78858e-08 0)
(0 -3.77476e-08 0)
(0 -3.76279e-08 0)
(0 -3.75272e-08 0)
(0 -3.7446e-08 0)
(0 -3.73847e-08 0)
(0 -3.73436e-08 0)
(0 -3.7323e-08 0)
(0 -4.61855e-08 0)
(0 -4.52793e-08 0)
(0 -4.44639e-08 0)
(0 -4.37322e-08 0)
(0 -4.30764e-08 0)
(0 -4.24884e-08 0)
(0 -4.19603e-08 0)
(0 -4.14845e-08 0)
(0 -4.1054e-08 0)
(0 -4.06626e-08 0)
(0 -4.03049e-08 0)
(0 -3.99761e-08 0)
(0 -3.96726e-08 0)
(0 -3.93914e-08 0)
(0 -3.91305e-08 0)
(0 -3.88881e-08 0)
(0 -3.86634e-08 0)
(0 -3.84559e-08 0)
(0 -3.82654e-08 0)
(0 -3.8092e-08 0)
(0 -3.79361e-08 0)
(0 -3.77982e-08 0)
(0 -3.76787e-08 0)
(0 -3.75782e-08 0)
(0 -3.74971e-08 0)
(0 -3.74358e-08 0)
(0 -3.73948e-08 0)
(0 -3.73743e-08 0)
(0 -4.63018e-08 0)
(0 -4.53835e-08 0)
(0 -4.45573e-08 0)
(0 -4.38162e-08 0)
(0 -4.31523e-08 0)
(0 -4.25576e-08 0)
(0 -4.2024e-08 0)
(0 -4.15438e-08 0)
(0 -4.111e-08 0)
(0 -4.07161e-08 0)
(0 -4.03566e-08 0)
(0 -4.00266e-08 0)
(0 -3.97224e-08 0)
(0 -3.94409e-08 0)
(0 -3.91798e-08 0)
(0 -3.89375e-08 0)
(0 -3.8713e-08 0)
(0 -3.85057e-08 0)
(0 -3.83155e-08 0)
(0 -3.81424e-08 0)
(0 -3.79868e-08 0)
(0 -3.7849e-08 0)
(0 -3.77297e-08 0)
(0 -3.76293e-08 0)
(0 -3.75483e-08 0)
(0 -3.74872e-08 0)
(0 -3.74462e-08 0)
(0 -3.74257e-08 0)
(0 -4.64155e-08 0)
(0 -4.54857e-08 0)
(0 -4.46493e-08 0)
(0 -4.38991e-08 0)
(0 -4.32275e-08 0)
(0 -4.26264e-08 0)
(0 -4.20875e-08 0)
(0 -4.16032e-08 0)
(0 -4.11662e-08 0)
(0 -4.07699e-08 0)
(0 -4.04086e-08 0)
(0 -4.00775e-08 0)
(0 -3.97726e-08 0)
(0 -3.94907e-08 0)
(0 -3.92295e-08 0)
(0 -3.89872e-08 0)
(0 -3.87629e-08 0)
(0 -3.85558e-08 0)
(0 -3.83658e-08 0)
(0 -3.81929e-08 0)
(0 -3.80375e-08 0)
(0 -3.79e-08 0)
(0 -3.77808e-08 0)
(0 -3.76806e-08 0)
(0 -3.75997e-08 0)
(0 -3.75386e-08 0)
(0 -3.74977e-08 0)
(0 -3.74772e-08 0)
(0 -8.07386e-08 0)
(0 -8.07335e-08 0)
(0 -8.07235e-08 0)
(0 -8.07083e-08 0)
(0 -8.0688e-08 0)
(0 -8.06625e-08 0)
(0 -8.06317e-08 0)
(0 -8.05956e-08 0)
(0 -8.0554e-08 0)
(0 -8.05069e-08 0)
(0 -8.0454e-08 0)
(0 -8.03953e-08 0)
(0 -8.03306e-08 0)
(0 -8.02598e-08 0)
(0 -8.01826e-08 0)
(0 -8.00989e-08 0)
(0 -8.00085e-08 0)
(0 -7.99114e-08 0)
(0 -7.98073e-08 0)
(0 -7.96961e-08 0)
(0 -7.95779e-08 0)
(0 -7.94525e-08 0)
(0 -7.932e-08 0)
(0 -7.91806e-08 0)
(0 -7.90344e-08 0)
(0 -7.88818e-08 0)
(0 -7.87232e-08 0)
(0 -7.85593e-08 0)
(0 -7.83909e-08 0)
(0 -7.8219e-08 0)
(0 -7.80449e-08 0)
(0 -7.78703e-08 0)
(0 -7.76972e-08 0)
(0 -7.7528e-08 0)
(0 -7.73659e-08 0)
(0 -7.72149e-08 0)
(0 -7.70802e-08 0)
(0 -7.69689e-08 0)
(0 -7.68916e-08 0)
(0 -7.68657e-08 0)
(0 -8.04892e-08 0)
(0 -8.04842e-08 0)
(0 -8.04741e-08 0)
(0 -8.0459e-08 0)
(0 -8.04388e-08 0)
(0 -8.04133e-08 0)
(0 -8.03827e-08 0)
(0 -8.03466e-08 0)
(0 -8.03052e-08 0)
(0 -8.02582e-08 0)
(0 -8.02055e-08 0)
(0 -8.0147e-08 0)
(0 -8.00825e-08 0)
(0 -8.00118e-08 0)
(0 -7.99349e-08 0)
(0 -7.98515e-08 0)
(0 -7.97614e-08 0)
(0 -7.96646e-08 0)
(0 -7.95608e-08 0)
(0 -7.945e-08 0)
(0 -7.93321e-08 0)
(0 -7.92071e-08 0)
(0 -7.9075e-08 0)
(0 -7.8936e-08 0)
(0 -7.87901e-08 0)
(0 -7.86379e-08 0)
(0 -7.84796e-08 0)
(0 -7.83159e-08 0)
(0 -7.81476e-08 0)
(0 -7.79757e-08 0)
(0 -7.78014e-08 0)
(0 -7.76262e-08 0)
(0 -7.74522e-08 0)
(0 -7.72816e-08 0)
(0 -7.71173e-08 0)
(0 -7.69629e-08 0)
(0 -7.68229e-08 0)
(0 -7.67029e-08 0)
(0 -7.66098e-08 0)
(0 -7.65514e-08 0)
(0 -7.99948e-08 0)
(0 -7.99898e-08 0)
(0 -7.99798e-08 0)
(0 -7.99648e-08 0)
(0 -7.99446e-08 0)
(0 -7.99193e-08 0)
(0 -7.98888e-08 0)
(0 -7.9853e-08 0)
(0 -7.98118e-08 0)
(0 -7.97651e-08 0)
(0 -7.97127e-08 0)
(0 -7.96546e-08 0)
(0 -7.95905e-08 0)
(0 -7.95203e-08 0)
(0 -7.94438e-08 0)
(0 -7.93609e-08 0)
(0 -7.92715e-08 0)
(0 -7.91752e-08 0)
(0 -7.90721e-08 0)
(0 -7.8962e-08 0)
(0 -7.88449e-08 0)
(0 -7.87206e-08 0)
(0 -7.85893e-08 0)
(0 -7.8451e-08 0)
(0 -7.83059e-08 0)
(0 -7.81543e-08 0)
(0 -7.79966e-08 0)
(0 -7.78334e-08 0)
(0 -7.76653e-08 0)
(0 -7.74934e-08 0)
(0 -7.73187e-08 0)
(0 -7.71427e-08 0)
(0 -7.6967e-08 0)
(0 -7.67939e-08 0)
(0 -7.66256e-08 0)
(0 -7.64652e-08 0)
(0 -7.63162e-08 0)
(0 -7.61823e-08 0)
(0 -7.60675e-08 0)
(0 -7.59745e-08 0)
(0 -7.92639e-08 0)
(0 -7.92589e-08 0)
(0 -7.9249e-08 0)
(0 -7.92341e-08 0)
(0 -7.92141e-08 0)
(0 -7.9189e-08 0)
(0 -7.91588e-08 0)
(0 -7.91233e-08 0)
(0 -7.90824e-08 0)
(0 -7.90361e-08 0)
(0 -7.89842e-08 0)
(0 -7.89266e-08 0)
(0 -7.88631e-08 0)
(0 -7.87936e-08 0)
(0 -7.87178e-08 0)
(0 -7.86357e-08 0)
(0 -7.85471e-08 0)
(0 -7.84518e-08 0)
(0 -7.83497e-08 0)
(0 -7.82407e-08 0)
(0 -7.81246e-08 0)
(0 -7.80015e-08 0)
(0 -7.78713e-08 0)
(0 -7.77341e-08 0)
(0 -7.75901e-08 0)
(0 -7.74396e-08 0)
(0 -7.72828e-08 0)
(0 -7.71203e-08 0)
(0 -7.69527e-08 0)
(0 -7.67809e-08 0)
(0 -7.66058e-08 0)
(0 -7.64287e-08 0)
(0 -7.62511e-08 0)
(0 -7.60746e-08 0)
(0 -7.59013e-08 0)
(0 -7.57335e-08 0)
(0 -7.55736e-08 0)
(0 -7.5424e-08 0)
(0 -7.52869e-08 0)
(0 -7.51628e-08 0)
(0 -7.83089e-08 0)
(0 -7.8304e-08 0)
(0 -7.82941e-08 0)
(0 -7.82794e-08 0)
(0 -7.82596e-08 0)
(0 -7.82348e-08 0)
(0 -7.82049e-08 0)
(0 -7.81698e-08 0)
(0 -7.81295e-08 0)
(0 -7.80837e-08 0)
(0 -7.80324e-08 0)
(0 -7.79755e-08 0)
(0 -7.79128e-08 0)
(0 -7.78441e-08 0)
(0 -7.77693e-08 0)
(0 -7.76883e-08 0)
(0 -7.76008e-08 0)
(0 -7.75068e-08 0)
(0 -7.7406e-08 0)
(0 -7.72983e-08 0)
(0 -7.71837e-08 0)
(0 -7.70621e-08 0)
(0 -7.69334e-08 0)
(0 -7.67978e-08 0)
(0 -7.66554e-08 0)
(0 -7.65062e-08 0)
(0 -7.63508e-08 0)
(0 -7.61894e-08 0)
(0 -7.60226e-08 0)
(0 -7.58511e-08 0)
(0 -7.56757e-08 0)
(0 -7.54976e-08 0)
(0 -7.53178e-08 0)
(0 -7.51379e-08 0)
(0 -7.49592e-08 0)
(0 -7.47835e-08 0)
(0 -7.46125e-08 0)
(0 -7.44476e-08 0)
(0 -7.42897e-08 0)
(0 -7.41389e-08 0)
(0 -7.7146e-08 0)
(0 -7.71412e-08 0)
(0 -7.71315e-08 0)
(0 -7.71169e-08 0)
(0 -7.70975e-08 0)
(0 -7.7073e-08 0)
(0 -7.70435e-08 0)
(0 -7.70089e-08 0)
(0 -7.69691e-08 0)
(0 -7.69241e-08 0)
(0 -7.68735e-08 0)
(0 -7.68175e-08 0)
(0 -7.67557e-08 0)
(0 -7.66881e-08 0)
(0 -7.66145e-08 0)
(0 -7.65348e-08 0)
(0 -7.64487e-08 0)
(0 -7.63562e-08 0)
(0 -7.6257e-08 0)
(0 -7.61511e-08 0)
(0 -7.60383e-08 0)
(0 -7.59186e-08 0)
(0 -7.57918e-08 0)
(0 -7.56582e-08 0)
(0 -7.55177e-08 0)
(0 -7.53704e-08 0)
(0 -7.52167e-08 0)
(0 -7.50567e-08 0)
(0 -7.48911e-08 0)
(0 -7.47204e-08 0)
(0 -7.45452e-08 0)
(0 -7.43663e-08 0)
(0 -7.41847e-08 0)
(0 -7.40015e-08 0)
(0 -7.38178e-08 0)
(0 -7.36347e-08 0)
(0 -7.34534e-08 0)
(0 -7.32746e-08 0)
(0 -7.30987e-08 0)
(0 -7.29255e-08 0)
(0 -7.57949e-08 0)
(0 -7.57902e-08 0)
(0 -7.57806e-08 0)
(0 -7.57663e-08 0)
(0 -7.57471e-08 0)
(0 -7.57231e-08 0)
(0 -7.56941e-08 0)
(0 -7.56601e-08 0)
(0 -7.5621e-08 0)
(0 -7.55767e-08 0)
(0 -7.55271e-08 0)
(0 -7.5472e-08 0)
(0 -7.54114e-08 0)
(0 -7.53451e-08 0)
(0 -7.52729e-08 0)
(0 -7.51947e-08 0)
(0 -7.51103e-08 0)
(0 -7.50195e-08 0)
(0 -7.49223e-08 0)
(0 -7.48184e-08 0)
(0 -7.47078e-08 0)
(0 -7.45903e-08 0)
(0 -7.44659e-08 0)
(0 -7.43347e-08 0)
(0 -7.41965e-08 0)
(0 -7.40516e-08 0)
(0 -7.39e-08 0)
(0 -7.37421e-08 0)
(0 -7.35782e-08 0)
(0 -7.34086e-08 0)
(0 -7.32341e-08 0)
(0 -7.3055e-08 0)
(0 -7.28722e-08 0)
(0 -7.26865e-08 0)
(0 -7.24986e-08 0)
(0 -7.23092e-08 0)
(0 -7.21191e-08 0)
(0 -7.19286e-08 0)
(0 -7.17379e-08 0)
(0 -7.15466e-08 0)
(0 -7.4278e-08 0)
(0 -7.42733e-08 0)
(0 -7.4264e-08 0)
(0 -7.42499e-08 0)
(0 -7.42311e-08 0)
(0 -7.42075e-08 0)
(0 -7.41791e-08 0)
(0 -7.41457e-08 0)
(0 -7.41074e-08 0)
(0 -7.4064e-08 0)
(0 -7.40154e-08 0)
(0 -7.39615e-08 0)
(0 -7.39022e-08 0)
(0 -7.38373e-08 0)
(0 -7.37667e-08 0)
(0 -7.36902e-08 0)
(0 -7.36077e-08 0)
(0 -7.35191e-08 0)
(0 -7.3424e-08 0)
(0 -7.33225e-08 0)
(0 -7.32144e-08 0)
(0 -7.30996e-08 0)
(0 -7.29779e-08 0)
(0 -7.28494e-08 0)
(0 -7.27141e-08 0)
(0 -7.2572e-08 0)
(0 -7.24231e-08 0)
(0 -7.22678e-08 0)
(0 -7.21061e-08 0)
(0 -7.19384e-08 0)
(0 -7.17652e-08 0)
(0 -7.15867e-08 0)
(0 -7.14036e-08 0)
(0 -7.12164e-08 0)
(0 -7.10255e-08 0)
(0 -7.08314e-08 0)
(0 -7.06345e-08 0)
(0 -7.0435e-08 0)
(0 -7.02327e-08 0)
(0 -7.00274e-08 0)
(0 -7.262e-08 0)
(0 -7.26155e-08 0)
(0 -7.26063e-08 0)
(0 -7.25925e-08 0)
(0 -7.25741e-08 0)
(0 -7.25511e-08 0)
(0 -7.25232e-08 0)
(0 -7.24907e-08 0)
(0 -7.24532e-08 0)
(0 -7.24108e-08 0)
(0 -7.23633e-08 0)
(0 -7.23107e-08 0)
(0 -7.22529e-08 0)
(0 -7.21896e-08 0)
(0 -7.21207e-08 0)
(0 -7.20462e-08 0)
(0 -7.19658e-08 0)
(0 -7.18795e-08 0)
(0 -7.17869e-08 0)
(0 -7.16881e-08 0)
(0 -7.15828e-08 0)
(0 -7.14709e-08 0)
(0 -7.13524e-08 0)
(0 -7.12271e-08 0)
(0 -7.10951e-08 0)
(0 -7.09562e-08 0)
(0 -7.08106e-08 0)
(0 -7.06584e-08 0)
(0 -7.04996e-08 0)
(0 -7.03345e-08 0)
(0 -7.01634e-08 0)
(0 -6.99865e-08 0)
(0 -6.98041e-08 0)
(0 -6.96165e-08 0)
(0 -6.94242e-08 0)
(0 -6.92272e-08 0)
(0 -6.90258e-08 0)
(0 -6.882e-08 0)
(0 -6.86096e-08 0)
(0 -6.83942e-08 0)
(0 -7.08476e-08 0)
(0 -7.08431e-08 0)
(0 -7.08342e-08 0)
(0 -7.08207e-08 0)
(0 -7.08028e-08 0)
(0 -7.07802e-08 0)
(0 -7.07531e-08 0)
(0 -7.07213e-08 0)
(0 -7.06848e-08 0)
(0 -7.06435e-08 0)
(0 -7.05973e-08 0)
(0 -7.05461e-08 0)
(0 -7.04898e-08 0)
(0 -7.04282e-08 0)
(0 -7.03613e-08 0)
(0 -7.02889e-08 0)
(0 -7.02109e-08 0)
(0 -7.0127e-08 0)
(0 -7.00372e-08 0)
(0 -6.99413e-08 0)
(0 -6.98391e-08 0)
(0 -6.97306e-08 0)
(0 -6.96155e-08 0)
(0 -6.94939e-08 0)
(0 -6.93655e-08 0)
(0 -6.92304e-08 0)
(0 -6.90886e-08 0)
(0 -6.89401e-08 0)
(0 -6.87849e-08 0)
(0 -6.86232e-08 0)
(0 -6.84551e-08 0)
(0 -6.82807e-08 0)
(0 -6.81002e-08 0)
(0 -6.79138e-08 0)
(0 -6.77216e-08 0)
(0 -6.75238e-08 0)
(0 -6.73202e-08 0)
(0 -6.7111e-08 0)
(0 -6.68957e-08 0)
(0 -6.66741e-08 0)
(0 -6.89883e-08 0)
(0 -6.89839e-08 0)
(0 -6.89752e-08 0)
(0 -6.89621e-08 0)
(0 -6.89446e-08 0)
(0 -6.89227e-08 0)
(0 -6.88963e-08 0)
(0 -6.88654e-08 0)
(0 -6.88299e-08 0)
(0 -6.87897e-08 0)
(0 -6.87448e-08 0)
(0 -6.86951e-08 0)
(0 -6.86405e-08 0)
(0 -6.85808e-08 0)
(0 -6.8516e-08 0)
(0 -6.84459e-08 0)
(0 -6.83703e-08 0)
(0 -6.82892e-08 0)
(0 -6.82023e-08 0)
(0 -6.81096e-08 0)
(0 -6.80108e-08 0)
(0 -6.79059e-08 0)
(0 -6.77946e-08 0)
(0 -6.76769e-08 0)
(0 -6.75527e-08 0)
(0 -6.74219e-08 0)
(0 -6.72844e-08 0)
(0 -6.71402e-08 0)
(0 -6.69893e-08 0)
(0 -6.68317e-08 0)
(0 -6.66675e-08 0)
(0 -6.64967e-08 0)
(0 -6.63193e-08 0)
(0 -6.61355e-08 0)
(0 -6.59452e-08 0)
(0 -6.57484e-08 0)
(0 -6.55452e-08 0)
(0 -6.53352e-08 0)
(0 -6.51182e-08 0)
(0 -6.4894e-08 0)
(0 -6.70702e-08 0)
(0 -6.7066e-08 0)
(0 -6.70575e-08 0)
(0 -6.70448e-08 0)
(0 -6.70278e-08 0)
(0 -6.70065e-08 0)
(0 -6.69808e-08 0)
(0 -6.69508e-08 0)
(0 -6.69164e-08 0)
(0 -6.68774e-08 0)
(0 -6.68339e-08 0)
(0 -6.67858e-08 0)
(0 -6.6733e-08 0)
(0 -6.66753e-08 0)
(0 -6.66126e-08 0)
(0 -6.65449e-08 0)
(0 -6.6472e-08 0)
(0 -6.63938e-08 0)
(0 -6.631e-08 0)
(0 -6.62207e-08 0)
(0 -6.61255e-08 0)
(0 -6.60244e-08 0)
(0 -6.59173e-08 0)
(0 -6.58039e-08 0)
(0 -6.56842e-08 0)
(0 -6.55581e-08 0)
(0 -6.54254e-08 0)
(0 -6.52861e-08 0)
(0 -6.51401e-08 0)
(0 -6.49874e-08 0)
(0 -6.4828e-08 0)
(0 -6.46618e-08 0)
(0 -6.44888e-08 0)
(0 -6.43089e-08 0)
(0 -6.41222e-08 0)
(0 -6.39285e-08 0)
(0 -6.37277e-08 0)
(0 -6.35196e-08 0)
(0 -6.3304e-08 0)
(0 -6.30805e-08 0)
(0 -6.51211e-08 0)
(0 -6.5117e-08 0)
(0 -6.51088e-08 0)
(0 -6.50964e-08 0)
(0 -6.508e-08 0)
(0 -6.50593e-08 0)
(0 -6.50345e-08 0)
(0 -6.50054e-08 0)
(0 -6.49721e-08 0)
(0 -6.49344e-08 0)
(0 -6.48924e-08 0)
(0 -6.48459e-08 0)
(0 -6.47949e-08 0)
(0 -6.47392e-08 0)
(0 -6.46789e-08 0)
(0 -6.46137e-08 0)
(0 -6.45435e-08 0)
(0 -6.44683e-08 0)
(0 -6.43878e-08 0)
(0 -6.4302e-08 0)
(0 -6.42107e-08 0)
(0 -6.41137e-08 0)
(0 -6.40109e-08 0)
(0 -6.39021e-08 0)
(0 -6.37872e-08 0)
(0 -6.36662e-08 0)
(0 -6.35387e-08 0)
(0 -6.34048e-08 0)
(0 -6.32644e-08 0)
(0 -6.31173e-08 0)
(0 -6.29635e-08 0)
(0 -6.28029e-08 0)
(0 -6.26354e-08 0)
(0 -6.24608e-08 0)
(0 -6.22792e-08 0)
(0 -6.20904e-08 0)
(0 -6.18942e-08 0)
(0 -6.16903e-08 0)
(0 -6.14787e-08 0)
(0 -6.1259e-08 0)
(0 -6.31679e-08 0)
(0 -6.31639e-08 0)
(0 -6.3156e-08 0)
(0 -6.3144e-08 0)
(0 -6.31281e-08 0)
(0 -6.31081e-08 0)
(0 -6.3084e-08 0)
(0 -6.30559e-08 0)
(0 -6.30237e-08 0)
(0 -6.29874e-08 0)
(0 -6.29469e-08 0)
(0 -6.29021e-08 0)
(0 -6.28529e-08 0)
(0 -6.27994e-08 0)
(0 -6.27414e-08 0)
(0 -6.26788e-08 0)
(0 -6.26114e-08 0)
(0 -6.25393e-08 0)
(0 -6.24622e-08 0)
(0 -6.23801e-08 0)
(0 -6.22927e-08 0)
(0 -6.21999e-08 0)
(0 -6.21016e-08 0)
(0 -6.19977e-08 0)
(0 -6.1888e-08 0)
(0 -6.17723e-08 0)
(0 -6.16505e-08 0)
(0 -6.15224e-08 0)
(0 -6.13881e-08 0)
(0 -6.12472e-08 0)
(0 -6.10997e-08 0)
(0 -6.09456e-08 0)
(0 -6.07845e-08 0)
(0 -6.06166e-08 0)
(0 -6.04415e-08 0)
(0 -6.02591e-08 0)
(0 -6.00693e-08 0)
(0 -5.98718e-08 0)
(0 -5.96665e-08 0)
(0 -5.94531e-08 0)
(0 -6.12358e-08 0)
(0 -6.12319e-08 0)
(0 -6.12242e-08 0)
(0 -6.12127e-08 0)
(0 -6.11973e-08 0)
(0 -6.1178e-08 0)
(0 -6.11548e-08 0)
(0 -6.11277e-08 0)
(0 -6.10966e-08 0)
(0 -6.10616e-08 0)
(0 -6.10226e-08 0)
(0 -6.09795e-08 0)
(0 -6.09322e-08 0)
(0 -6.08808e-08 0)
(0 -6.08252e-08 0)
(0 -6.07652e-08 0)
(0 -6.07008e-08 0)
(0 -6.06318e-08 0)
(0 -6.05581e-08 0)
(0 -6.04797e-08 0)
(0 -6.03963e-08 0)
(0 -6.03079e-08 0)
(0 -6.02143e-08 0)
(0 -6.01154e-08 0)
(0 -6.00109e-08 0)
(0 -5.99009e-08 0)
(0 -5.9785e-08 0)
(0 -5.96632e-08 0)
(0 -5.95353e-08 0)
(0 -5.94011e-08 0)
(0 -5.92606e-08 0)
(0 -5.91136e-08 0)
(0 -5.896e-08 0)
(0 -5.87995e-08 0)
(0 -5.86321e-08 0)
(0 -5.84576e-08 0)
(0 -5.82757e-08 0)
(0 -5.80864e-08 0)
(0 -5.78894e-08 0)
(0 -5.76846e-08 0)
(0 -5.93478e-08 0)
(0 -5.93441e-08 0)
(0 -5.93366e-08 0)
(0 -5.93255e-08 0)
(0 -5.93106e-08 0)
(0 -5.9292e-08 0)
(0 -5.92696e-08 0)
(0 -5.92435e-08 0)
(0 -5.92136e-08 0)
(0 -5.91799e-08 0)
(0 -5.91424e-08 0)
(0 -5.9101e-08 0)
(0 -5.90557e-08 0)
(0 -5.90065e-08 0)
(0 -5.89532e-08 0)
(0 -5.88958e-08 0)
(0 -5.88343e-08 0)
(0 -5.87684e-08 0)
(0 -5.86982e-08 0)
(0 -5.86236e-08 0)
(0 -5.85443e-08 0)
(0 -5.84603e-08 0)
(0 -5.83714e-08 0)
(0 -5.82775e-08 0)
(0 -5.81785e-08 0)
(0 -5.80742e-08 0)
(0 -5.79644e-08 0)
(0 -5.7849e-08 0)
(0 -5.77279e-08 0)
(0 -5.76009e-08 0)
(0 -5.74678e-08 0)
(0 -5.73286e-08 0)
(0 -5.7183e-08 0)
(0 -5.70308e-08 0)
(0 -5.6872e-08 0)
(0 -5.67064e-08 0)
(0 -5.65338e-08 0)
(0 -5.6354e-08 0)
(0 -5.6167e-08 0)
(0 -5.59725e-08 0)
(0 -5.75243e-08 0)
(0 -5.75207e-08 0)
(0 -5.75135e-08 0)
(0 -5.75028e-08 0)
(0 -5.74884e-08 0)
(0 -5.74705e-08 0)
(0 -5.7449e-08 0)
(0 -5.74238e-08 0)
(0 -5.73951e-08 0)
(0 -5.73627e-08 0)
(0 -5.73267e-08 0)
(0 -5.7287e-08 0)
(0 -5.72436e-08 0)
(0 -5.71965e-08 0)
(0 -5.71455e-08 0)
(0 -5.70907e-08 0)
(0 -5.7032e-08 0)
(0 -5.69694e-08 0)
(0 -5.69026e-08 0)
(0 -5.68316e-08 0)
(0 -5.67564e-08 0)
(0 -5.66768e-08 0)
(0 -5.65926e-08 0)
(0 -5.65038e-08 0)
(0 -5.64102e-08 0)
(0 -5.63117e-08 0)
(0 -5.62082e-08 0)
(0 -5.60994e-08 0)
(0 -5.59852e-08 0)
(0 -5.58655e-08 0)
(0 -5.57402e-08 0)
(0 -5.56091e-08 0)
(0 -5.5472e-08 0)
(0 -5.53287e-08 0)
(0 -5.51792e-08 0)
(0 -5.50233e-08 0)
(0 -5.48609e-08 0)
(0 -5.46917e-08 0)
(0 -5.45158e-08 0)
(0 -5.43329e-08 0)
(0 -5.57825e-08 0)
(0 -5.5779e-08 0)
(0 -5.57721e-08 0)
(0 -5.57618e-08 0)
(0 -5.57479e-08 0)
(0 -5.57307e-08 0)
(0 -5.571e-08 0)
(0 -5.56858e-08 0)
(0 -5.56582e-08 0)
(0 -5.56271e-08 0)
(0 -5.55925e-08 0)
(0 -5.55545e-08 0)
(0 -5.5513e-08 0)
(0 -5.54679e-08 0)
(0 -5.54193e-08 0)
(0 -5.5367e-08 0)
(0 -5.53111e-08 0)
(0 -5.52515e-08 0)
(0 -5.51881e-08 0)
(0 -5.51208e-08 0)
(0 -5.50495e-08 0)
(0 -5.49742e-08 0)
(0 -5.48947e-08 0)
(0 -5.48109e-08 0)
(0 -5.47227e-08 0)
(0 -5.463e-08 0)
(0 -5.45326e-08 0)
(0 -5.44304e-08 0)
(0 -5.43232e-08 0)
(0 -5.4211e-08 0)
(0 -5.40935e-08 0)
(0 -5.39707e-08 0)
(0 -5.38424e-08 0)
(0 -5.37084e-08 0)
(0 -5.35686e-08 0)
(0 -5.34229e-08 0)
(0 -5.32712e-08 0)
(0 -5.31133e-08 0)
(0 -5.29493e-08 0)
(0 -5.27789e-08 0)
(0 -5.41363e-08 0)
(0 -5.41329e-08 0)
(0 -5.41263e-08 0)
(0 -5.41163e-08 0)
(0 -5.4103e-08 0)
(0 -5.40864e-08 0)
(0 -5.40665e-08 0)
(0 -5.40432e-08 0)
(0 -5.40167e-08 0)
(0 -5.39869e-08 0)
(0 -5.39538e-08 0)
(0 -5.39173e-08 0)
(0 -5.38776e-08 0)
(0 -5.38345e-08 0)
(0 -5.37881e-08 0)
(0 -5.37383e-08 0)
(0 -5.36851e-08 0)
(0 -5.36284e-08 0)
(0 -5.35682e-08 0)
(0 -5.35045e-08 0)
(0 -5.34371e-08 0)
(0 -5.33659e-08 0)
(0 -5.32909e-08 0)
(0 -5.3212e-08 0)
(0 -5.31291e-08 0)
(0 -5.3042e-08 0)
(0 -5.29507e-08 0)
(0 -5.28549e-08 0)
(0 -5.27547e-08 0)
(0 -5.26499e-08 0)
(0 -5.25402e-08 0)
(0 -5.24257e-08 0)
(0 -5.23062e-08 0)
(0 -5.21816e-08 0)
(0 -5.20517e-08 0)
(0 -5.19164e-08 0)
(0 -5.17757e-08 0)
(0 -5.16295e-08 0)
(0 -5.14777e-08 0)
(0 -5.13203e-08 0)
(0 -5.25959e-08 0)
(0 -5.25927e-08 0)
(0 -5.25863e-08 0)
(0 -5.25767e-08 0)
(0 -5.25639e-08 0)
(0 -5.25479e-08 0)
(0 -5.25288e-08 0)
(0 -5.25065e-08 0)
(0 -5.2481e-08 0)
(0 -5.24524e-08 0)
(0 -5.24206e-08 0)
(0 -5.23857e-08 0)
(0 -5.23477e-08 0)
(0 -5.23065e-08 0)
(0 -5.22622e-08 0)
(0 -5.22148e-08 0)
(0 -5.21641e-08 0)
(0 -5.21103e-08 0)
(0 -5.20532e-08 0)
(0 -5.19928e-08 0)
(0 -5.1929e-08 0)
(0 -5.18619e-08 0)
(0 -5.17912e-08 0)
(0 -5.1717e-08 0)
(0 -5.16391e-08 0)
(0 -5.15575e-08 0)
(0 -5.1472e-08 0)
(0 -5.13825e-08 0)
(0 -5.1289e-08 0)
(0 -5.11914e-08 0)
(0 -5.10894e-08 0)
(0 -5.0983e-08 0)
(0 -5.08722e-08 0)
(0 -5.07568e-08 0)
(0 -5.06367e-08 0)
(0 -5.05118e-08 0)
(0 -5.03821e-08 0)
(0 -5.02475e-08 0)
(0 -5.01081e-08 0)
(0 -4.99637e-08 0)
(0 -5.11683e-08 0)
(0 -5.11653e-08 0)
(0 -5.11591e-08 0)
(0 -5.11498e-08 0)
(0 -5.11375e-08 0)
(0 -5.11221e-08 0)
(0 -5.11037e-08 0)
(0 -5.10822e-08 0)
(0 -5.10578e-08 0)
(0 -5.10303e-08 0)
(0 -5.09998e-08 0)
(0 -5.09664e-08 0)
(0 -5.093e-08 0)
(0 -5.08907e-08 0)
(0 -5.08484e-08 0)
(0 -5.08031e-08 0)
(0 -5.07549e-08 0)
(0 -5.07037e-08 0)
(0 -5.06495e-08 0)
(0 -5.05923e-08 0)
(0 -5.0532e-08 0)
(0 -5.04686e-08 0)
(0 -5.0402e-08 0)
(0 -5.03322e-08 0)
(0 -5.02591e-08 0)
(0 -5.01826e-08 0)
(0 -5.01027e-08 0)
(0 -5.00192e-08 0)
(0 -4.99321e-08 0)
(0 -4.98413e-08 0)
(0 -4.97467e-08 0)
(0 -4.96482e-08 0)
(0 -4.95457e-08 0)
(0 -4.94392e-08 0)
(0 -4.93286e-08 0)
(0 -4.92138e-08 0)
(0 -4.90948e-08 0)
(0 -4.89716e-08 0)
(0 -4.88441e-08 0)
(0 -4.87125e-08 0)
(0 -4.98569e-08 0)
(0 -4.98539e-08 0)
(0 -4.9848e-08 0)
(0 -4.98391e-08 0)
(0 -4.98272e-08 0)
(0 -4.98124e-08 0)
(0 -4.97947e-08 0)
(0 -4.9774e-08 0)
(0 -4.97505e-08 0)
(0 -4.97241e-08 0)
(0 -4.96949e-08 0)
(0 -4.96628e-08 0)
(0 -4.96279e-08 0)
(0 -4.95903e-08 0)
(0 -4.95498e-08 0)
(0 -4.95067e-08 0)
(0 -4.94607e-08 0)
(0 -4.9412e-08 0)
(0 -4.93605e-08 0)
(0 -4.93062e-08 0)
(0 -4.92491e-08 0)
(0 -4.91892e-08 0)
(0 -4.91264e-08 0)
(0 -4.90607e-08 0)
(0 -4.89921e-08 0)
(0 -4.89204e-08 0)
(0 -4.88456e-08 0)
(0 -4.87677e-08 0)
(0 -4.86867e-08 0)
(0 -4.86023e-08 0)
(0 -4.85146e-08 0)
(0 -4.84235e-08 0)
(0 -4.8329e-08 0)
(0 -4.82309e-08 0)
(0 -4.81293e-08 0)
(0 -4.80241e-08 0)
(0 -4.79153e-08 0)
(0 -4.78029e-08 0)
(0 -4.76869e-08 0)
(0 -4.75674e-08 0)
(0 -4.65265e-08 0)
(0 -4.55858e-08 0)
(0 -4.47396e-08 0)
(0 -4.39809e-08 0)
(0 -4.3302e-08 0)
(0 -4.26947e-08 0)
(0 -4.21509e-08 0)
(0 -4.16625e-08 0)
(0 -4.12224e-08 0)
(0 -4.08238e-08 0)
(0 -4.04609e-08 0)
(0 -4.01286e-08 0)
(0 -3.9823e-08 0)
(0 -3.95407e-08 0)
(0 -3.92794e-08 0)
(0 -3.90371e-08 0)
(0 -3.88129e-08 0)
(0 -3.8606e-08 0)
(0 -3.84162e-08 0)
(0 -3.82436e-08 0)
(0 -3.80884e-08 0)
(0 -3.7951e-08 0)
(0 -3.7832e-08 0)
(0 -3.77318e-08 0)
(0 -3.7651e-08 0)
(0 -3.759e-08 0)
(0 -3.75492e-08 0)
(0 -3.75287e-08 0)
(0 -4.66347e-08 0)
(0 -4.56837e-08 0)
(0 -4.48282e-08 0)
(0 -4.40614e-08 0)
(0 -4.33756e-08 0)
(0 -4.27624e-08 0)
(0 -4.22138e-08 0)
(0 -4.17217e-08 0)
(0 -4.12786e-08 0)
(0 -4.08778e-08 0)
(0 -4.05132e-08 0)
(0 -4.01799e-08 0)
(0 -3.98736e-08 0)
(0 -3.95909e-08 0)
(0 -3.93294e-08 0)
(0 -3.90872e-08 0)
(0 -3.88631e-08 0)
(0 -3.86563e-08 0)
(0 -3.84667e-08 0)
(0 -3.82943e-08 0)
(0 -3.81392e-08 0)
(0 -3.8002e-08 0)
(0 -3.78831e-08 0)
(0 -3.77831e-08 0)
(0 -3.77023e-08 0)
(0 -3.76414e-08 0)
(0 -3.76005e-08 0)
(0 -3.75801e-08 0)
(0 -4.674e-08 0)
(0 -4.57792e-08 0)
(0 -4.4915e-08 0)
(0 -4.41405e-08 0)
(0 -4.34481e-08 0)
(0 -4.28295e-08 0)
(0 -4.22763e-08 0)
(0 -4.17806e-08 0)
(0 -4.13347e-08 0)
(0 -4.09317e-08 0)
(0 -4.05656e-08 0)
(0 -4.02312e-08 0)
(0 -3.99242e-08 0)
(0 -3.96412e-08 0)
(0 -3.93795e-08 0)
(0 -3.91373e-08 0)
(0 -3.89132e-08 0)
(0 -3.87066e-08 0)
(0 -3.85172e-08 0)
(0 -3.83449e-08 0)
(0 -3.819e-08 0)
(0 -3.80529e-08 0)
(0 -3.79341e-08 0)
(0 -3.78342e-08 0)
(0 -3.77535e-08 0)
(0 -3.76926e-08 0)
(0 -3.76518e-08 0)
(0 -3.76313e-08 0)
(0 -4.68423e-08 0)
(0 -4.58723e-08 0)
(0 -4.49998e-08 0)
(0 -4.42182e-08 0)
(0 -4.35195e-08 0)
(0 -4.28957e-08 0)
(0 -4.23382e-08 0)
(0 -4.18391e-08 0)
(0 -4.13905e-08 0)
(0 -4.09855e-08 0)
(0 -4.0618e-08 0)
(0 -4.02826e-08 0)
(0 -3.99749e-08 0)
(0 -3.96915e-08 0)
(0 -3.94296e-08 0)
(0 -3.91874e-08 0)
(0 -3.89634e-08 0)
(0 -3.87569e-08 0)
(0 -3.85675e-08 0)
(0 -3.83954e-08 0)
(0 -3.82406e-08 0)
(0 -3.81037e-08 0)
(0 -3.7985e-08 0)
(0 -3.78851e-08 0)
(0 -3.78045e-08 0)
(0 -3.77436e-08 0)
(0 -3.77028e-08 0)
(0 -3.76823e-08 0)
(0 -4.69416e-08 0)
(0 -4.59629e-08 0)
(0 -4.50827e-08 0)
(0 -4.42942e-08 0)
(0 -4.35898e-08 0)
(0 -4.2961e-08 0)
(0 -4.23995e-08 0)
(0 -4.18971e-08 0)
(0 -4.1446e-08 0)
(0 -4.10391e-08 0)
(0 -4.06702e-08 0)
(0 -4.03338e-08 0)
(0 -4.00255e-08 0)
(0 -3.97417e-08 0)
(0 -3.94796e-08 0)
(0 -3.92373e-08 0)
(0 -3.90133e-08 0)
(0 -3.88069e-08 0)
(0 -3.86177e-08 0)
(0 -3.84457e-08 0)
(0 -3.8291e-08 0)
(0 -3.81541e-08 0)
(0 -3.80355e-08 0)
(0 -3.79357e-08 0)
(0 -3.78551e-08 0)
(0 -3.77943e-08 0)
(0 -3.77535e-08 0)
(0 -3.7733e-08 0)
(0 -4.70379e-08 0)
(0 -4.6051e-08 0)
(0 -4.51635e-08 0)
(0 -4.43687e-08 0)
(0 -4.36587e-08 0)
(0 -4.30254e-08 0)
(0 -4.24601e-08 0)
(0 -4.19546e-08 0)
(0 -4.15011e-08 0)
(0 -4.10924e-08 0)
(0 -4.07222e-08 0)
(0 -4.03848e-08 0)
(0 -4.00759e-08 0)
(0 -3.97917e-08 0)
(0 -3.95295e-08 0)
(0 -3.92871e-08 0)
(0 -3.90631e-08 0)
(0 -3.88568e-08 0)
(0 -3.86676e-08 0)
(0 -3.84957e-08 0)
(0 -3.83411e-08 0)
(0 -3.82043e-08 0)
(0 -3.80857e-08 0)
(0 -3.79859e-08 0)
(0 -3.79054e-08 0)
(0 -3.78446e-08 0)
(0 -3.78038e-08 0)
(0 -3.77834e-08 0)
(0 -4.71311e-08 0)
(0 -4.61366e-08 0)
(0 -4.52423e-08 0)
(0 -4.44415e-08 0)
(0 -4.37264e-08 0)
(0 -4.30887e-08 0)
(0 -4.25199e-08 0)
(0 -4.20115e-08 0)
(0 -4.15558e-08 0)
(0 -4.11453e-08 0)
(0 -4.07738e-08 0)
(0 -4.04356e-08 0)
(0 -4.01261e-08 0)
(0 -3.98415e-08 0)
(0 -3.9579e-08 0)
(0 -3.93365e-08 0)
(0 -3.91126e-08 0)
(0 -3.89062e-08 0)
(0 -3.87172e-08 0)
(0 -3.85453e-08 0)
(0 -3.83908e-08 0)
(0 -3.8254e-08 0)
(0 -3.81355e-08 0)
(0 -3.80357e-08 0)
(0 -3.79552e-08 0)
(0 -3.78944e-08 0)
(0 -3.78536e-08 0)
(0 -3.78332e-08 0)
(0 -4.72213e-08 0)
(0 -4.62197e-08 0)
(0 -4.5319e-08 0)
(0 -4.45126e-08 0)
(0 -4.37927e-08 0)
(0 -4.31509e-08 0)
(0 -4.25787e-08 0)
(0 -4.20677e-08 0)
(0 -4.16098e-08 0)
(0 -4.11978e-08 0)
(0 -4.08251e-08 0)
(0 -4.0486e-08 0)
(0 -4.01759e-08 0)
(0 -3.98909e-08 0)
(0 -3.96282e-08 0)
(0 -3.93856e-08 0)
(0 -3.91616e-08 0)
(0 -3.89553e-08 0)
(0 -3.87663e-08 0)
(0 -3.85944e-08 0)
(0 -3.844e-08 0)
(0 -3.83032e-08 0)
(0 -3.81848e-08 0)
(0 -3.8085e-08 0)
(0 -3.80045e-08 0)
(0 -3.79437e-08 0)
(0 -3.79029e-08 0)
(0 -3.78825e-08 0)
(0 -4.73085e-08 0)
(0 -4.63002e-08 0)
(0 -4.53936e-08 0)
(0 -4.45819e-08 0)
(0 -4.38575e-08 0)
(0 -4.3212e-08 0)
(0 -4.26367e-08 0)
(0 -4.21231e-08 0)
(0 -4.16633e-08 0)
(0 -4.12497e-08 0)
(0 -4.08758e-08 0)
(0 -4.05359e-08 0)
(0 -4.02252e-08 0)
(0 -3.99399e-08 0)
(0 -3.9677e-08 0)
(0 -3.94343e-08 0)
(0 -3.92102e-08 0)
(0 -3.90039e-08 0)
(0 -3.88149e-08 0)
(0 -3.86431e-08 0)
(0 -3.84886e-08 0)
(0 -3.83519e-08 0)
(0 -3.82334e-08 0)
(0 -3.81337e-08 0)
(0 -3.80532e-08 0)
(0 -3.79924e-08 0)
(0 -3.79516e-08 0)
(0 -3.79312e-08 0)
(0 -4.73928e-08 0)
(0 -4.63782e-08 0)
(0 -4.5466e-08 0)
(0 -4.46495e-08 0)
(0 -4.39209e-08 0)
(0 -4.32718e-08 0)
(0 -4.26936e-08 0)
(0 -4.21777e-08 0)
(0 -4.1716e-08 0)
(0 -4.1301e-08 0)
(0 -4.0926e-08 0)
(0 -4.05853e-08 0)
(0 -4.02741e-08 0)
(0 -3.99884e-08 0)
(0 -3.97253e-08 0)
(0 -3.94824e-08 0)
(0 -3.92583e-08 0)
(0 -3.9052e-08 0)
(0 -3.88629e-08 0)
(0 -3.86911e-08 0)
(0 -3.85367e-08 0)
(0 -3.83999e-08 0)
(0 -3.82815e-08 0)
(0 -3.81817e-08 0)
(0 -3.81012e-08 0)
(0 -3.80404e-08 0)
(0 -3.79996e-08 0)
(0 -3.79792e-08 0)
(0 -4.74741e-08 0)
(0 -4.64537e-08 0)
(0 -4.55363e-08 0)
(0 -4.47153e-08 0)
(0 -4.39828e-08 0)
(0 -4.33304e-08 0)
(0 -4.27495e-08 0)
(0 -4.22314e-08 0)
(0 -4.17679e-08 0)
(0 -4.13515e-08 0)
(0 -4.09756e-08 0)
(0 -4.06341e-08 0)
(0 -4.03224e-08 0)
(0 -4.00364e-08 0)
(0 -3.9773e-08 0)
(0 -3.953e-08 0)
(0 -3.93057e-08 0)
(0 -3.90994e-08 0)
(0 -3.89103e-08 0)
(0 -3.87384e-08 0)
(0 -3.8584e-08 0)
(0 -3.84473e-08 0)
(0 -3.83287e-08 0)
(0 -3.8229e-08 0)
(0 -3.81484e-08 0)
(0 -3.80876e-08 0)
(0 -3.80468e-08 0)
(0 -3.80264e-08 0)
(0 -4.75525e-08 0)
(0 -4.65267e-08 0)
(0 -4.56045e-08 0)
(0 -4.47793e-08 0)
(0 -4.40431e-08 0)
(0 -4.33877e-08 0)
(0 -4.28043e-08 0)
(0 -4.22841e-08 0)
(0 -4.1819e-08 0)
(0 -4.14013e-08 0)
(0 -4.10244e-08 0)
(0 -4.06822e-08 0)
(0 -4.037e-08 0)
(0 -4.00836e-08 0)
(0 -3.982e-08 0)
(0 -3.95768e-08 0)
(0 -3.93525e-08 0)
(0 -3.9146e-08 0)
(0 -3.89569e-08 0)
(0 -3.8785e-08 0)
(0 -3.86305e-08 0)
(0 -3.84938e-08 0)
(0 -3.83752e-08 0)
(0 -3.82754e-08 0)
(0 -3.81949e-08 0)
(0 -3.8134e-08 0)
(0 -3.80932e-08 0)
(0 -3.80727e-08 0)
(0 -4.7628e-08 0)
(0 -4.65973e-08 0)
(0 -4.56706e-08 0)
(0 -4.48414e-08 0)
(0 -4.41019e-08 0)
(0 -4.34437e-08 0)
(0 -4.28578e-08 0)
(0 -4.23357e-08 0)
(0 -4.18691e-08 0)
(0 -4.14503e-08 0)
(0 -4.10724e-08 0)
(0 -4.07296e-08 0)
(0 -4.04168e-08 0)
(0 -4.01301e-08 0)
(0 -3.98662e-08 0)
(0 -3.96228e-08 0)
(0 -3.93984e-08 0)
(0 -3.91919e-08 0)
(0 -3.90027e-08 0)
(0 -3.88307e-08 0)
(0 -3.86762e-08 0)
(0 -3.85394e-08 0)
(0 -3.84208e-08 0)
(0 -3.8321e-08 0)
(0 -3.82404e-08 0)
(0 -3.81795e-08 0)
(0 -3.81387e-08 0)
(0 -3.81182e-08 0)
(0 -4.77008e-08 0)
(0 -4.66654e-08 0)
(0 -4.57345e-08 0)
(0 -4.49017e-08 0)
(0 -4.41591e-08 0)
(0 -4.34982e-08 0)
(0 -4.29102e-08 0)
(0 -4.23863e-08 0)
(0 -4.19182e-08 0)
(0 -4.14983e-08 0)
(0 -4.11195e-08 0)
(0 -4.07761e-08 0)
(0 -4.04628e-08 0)
(0 -4.01757e-08 0)
(0 -3.99116e-08 0)
(0 -3.9668e-08 0)
(0 -3.94435e-08 0)
(0 -3.92368e-08 0)
(0 -3.90476e-08 0)
(0 -3.88756e-08 0)
(0 -3.8721e-08 0)
(0 -3.85841e-08 0)
(0 -3.84655e-08 0)
(0 -3.83656e-08 0)
(0 -3.82849e-08 0)
(0 -3.8224e-08 0)
(0 -3.81832e-08 0)
(0 -3.81627e-08 0)
(0 -4.77707e-08 0)
(0 -4.6731e-08 0)
(0 -4.57964e-08 0)
(0 -4.49602e-08 0)
(0 -4.42147e-08 0)
(0 -4.35514e-08 0)
(0 -4.29613e-08 0)
(0 -4.24357e-08 0)
(0 -4.19663e-08 0)
(0 -4.15453e-08 0)
(0 -4.11657e-08 0)
(0 -4.08216e-08 0)
(0 -4.05079e-08 0)
(0 -4.02204e-08 0)
(0 -3.9956e-08 0)
(0 -3.97123e-08 0)
(0 -3.94876e-08 0)
(0 -3.92808e-08 0)
(0 -3.90915e-08 0)
(0 -3.89194e-08 0)
(0 -3.87647e-08 0)
(0 -3.86278e-08 0)
(0 -3.85091e-08 0)
(0 -3.84091e-08 0)
(0 -3.83285e-08 0)
(0 -3.82675e-08 0)
(0 -3.82266e-08 0)
(0 -3.82061e-08 0)
(0 -4.7838e-08 0)
(0 -4.67943e-08 0)
(0 -4.58561e-08 0)
(0 -4.50168e-08 0)
(0 -4.42686e-08 0)
(0 -4.3603e-08 0)
(0 -4.3011e-08 0)
(0 -4.24839e-08 0)
(0 -4.20132e-08 0)
(0 -4.15912e-08 0)
(0 -4.12109e-08 0)
(0 -4.08661e-08 0)
(0 -4.0552e-08 0)
(0 -4.02642e-08 0)
(0 -3.99995e-08 0)
(0 -3.97556e-08 0)
(0 -3.95307e-08 0)
(0 -3.93238e-08 0)
(0 -3.91343e-08 0)
(0 -3.89621e-08 0)
(0 -3.88074e-08 0)
(0 -3.86704e-08 0)
(0 -3.85516e-08 0)
(0 -3.84516e-08 0)
(0 -3.83709e-08 0)
(0 -3.83099e-08 0)
(0 -3.8269e-08 0)
(0 -3.82485e-08 0)
(0 -4.79026e-08 0)
(0 -4.68552e-08 0)
(0 -4.59137e-08 0)
(0 -4.50715e-08 0)
(0 -4.43209e-08 0)
(0 -4.36531e-08 0)
(0 -4.30594e-08 0)
(0 -4.25308e-08 0)
(0 -4.2059e-08 0)
(0 -4.1636e-08 0)
(0 -4.12549e-08 0)
(0 -4.09096e-08 0)
(0 -4.0595e-08 0)
(0 -4.03068e-08 0)
(0 -4.00419e-08 0)
(0 -3.97977e-08 0)
(0 -3.95727e-08 0)
(0 -3.93657e-08 0)
(0 -3.91761e-08 0)
(0 -3.90038e-08 0)
(0 -3.88489e-08 0)
(0 -3.87118e-08 0)
(0 -3.8593e-08 0)
(0 -3.84929e-08 0)
(0 -3.84121e-08 0)
(0 -3.83511e-08 0)
(0 -3.83102e-08 0)
(0 -3.82896e-08 0)
(0 -4.79645e-08 0)
(0 -4.69137e-08 0)
(0 -4.59692e-08 0)
(0 -4.51244e-08 0)
(0 -4.43714e-08 0)
(0 -4.37017e-08 0)
(0 -4.31063e-08 0)
(0 -4.25764e-08 0)
(0 -4.21034e-08 0)
(0 -4.16795e-08 0)
(0 -4.12977e-08 0)
(0 -4.09519e-08 0)
(0 -4.06368e-08 0)
(0 -4.03483e-08 0)
(0 -4.00831e-08 0)
(0 -3.98388e-08 0)
(0 -3.96135e-08 0)
(0 -3.94063e-08 0)
(0 -3.92166e-08 0)
(0 -3.90442e-08 0)
(0 -3.88893e-08 0)
(0 -3.87521e-08 0)
(0 -3.86331e-08 0)
(0 -3.8533e-08 0)
(0 -3.84521e-08 0)
(0 -3.8391e-08 0)
(0 -3.83501e-08 0)
(0 -3.83295e-08 0)
(0 -4.80238e-08 0)
(0 -4.69699e-08 0)
(0 -4.60226e-08 0)
(0 -4.51753e-08 0)
(0 -4.44202e-08 0)
(0 -4.37487e-08 0)
(0 -4.31517e-08 0)
(0 -4.26205e-08 0)
(0 -4.21465e-08 0)
(0 -4.17218e-08 0)
(0 -4.13393e-08 0)
(0 -4.09929e-08 0)
(0 -4.06774e-08 0)
(0 -4.03886e-08 0)
(0 -4.01231e-08 0)
(0 -3.98785e-08 0)
(0 -3.96531e-08 0)
(0 -3.94458e-08 0)
(0 -3.92559e-08 0)
(0 -3.90834e-08 0)
(0 -3.89283e-08 0)
(0 -3.8791e-08 0)
(0 -3.8672e-08 0)
(0 -3.85718e-08 0)
(0 -3.84909e-08 0)
(0 -3.84297e-08 0)
(0 -3.83887e-08 0)
(0 -3.83682e-08 0)
(0 -4.80805e-08 0)
(0 -4.70237e-08 0)
(0 -4.60738e-08 0)
(0 -4.52242e-08 0)
(0 -4.44672e-08 0)
(0 -4.3794e-08 0)
(0 -4.31956e-08 0)
(0 -4.26632e-08 0)
(0 -4.21882e-08 0)
(0 -4.17627e-08 0)
(0 -4.13796e-08 0)
(0 -4.10327e-08 0)
(0 -4.07168e-08 0)
(0 -4.04276e-08 0)
(0 -4.01618e-08 0)
(0 -3.9917e-08 0)
(0 -3.96914e-08 0)
(0 -3.94839e-08 0)
(0 -3.92939e-08 0)
(0 -3.91212e-08 0)
(0 -3.8966e-08 0)
(0 -3.88286e-08 0)
(0 -3.87095e-08 0)
(0 -3.86092e-08 0)
(0 -3.85282e-08 0)
(0 -3.8467e-08 0)
(0 -3.8426e-08 0)
(0 -3.84054e-08 0)
(0 -4.81347e-08 0)
(0 -4.70752e-08 0)
(0 -4.61229e-08 0)
(0 -4.52712e-08 0)
(0 -4.45124e-08 0)
(0 -4.38376e-08 0)
(0 -4.32379e-08 0)
(0 -4.27044e-08 0)
(0 -4.22285e-08 0)
(0 -4.18022e-08 0)
(0 -4.14185e-08 0)
(0 -4.10711e-08 0)
(0 -4.07547e-08 0)
(0 -4.04652e-08 0)
(0 -4.01992e-08 0)
(0 -3.99542e-08 0)
(0 -3.97283e-08 0)
(0 -3.95207e-08 0)
(0 -3.93305e-08 0)
(0 -3.91577e-08 0)
(0 -3.90024e-08 0)
(0 -3.88649e-08 0)
(0 -3.87457e-08 0)
(0 -3.86453e-08 0)
(0 -3.85642e-08 0)
(0 -3.85029e-08 0)
(0 -3.84619e-08 0)
(0 -3.84413e-08 0)
(0 -4.81863e-08 0)
(0 -4.71243e-08 0)
(0 -4.61698e-08 0)
(0 -4.53162e-08 0)
(0 -4.45557e-08 0)
(0 -4.38794e-08 0)
(0 -4.32785e-08 0)
(0 -4.2744e-08 0)
(0 -4.22672e-08 0)
(0 -4.18402e-08 0)
(0 -4.14559e-08 0)
(0 -4.1108e-08 0)
(0 -4.07913e-08 0)
(0 -4.05014e-08 0)
(0 -4.02351e-08 0)
(0 -3.99898e-08 0)
(0 -3.97638e-08 0)
(0 -3.9556e-08 0)
(0 -3.93656e-08 0)
(0 -3.91927e-08 0)
(0 -3.90372e-08 0)
(0 -3.88996e-08 0)
(0 -3.87803e-08 0)
(0 -3.86798e-08 0)
(0 -3.85987e-08 0)
(0 -3.85374e-08 0)
(0 -3.84963e-08 0)
(0 -3.84757e-08 0)
(0 -4.82353e-08 0)
(0 -4.71711e-08 0)
(0 -4.62146e-08 0)
(0 -4.53592e-08 0)
(0 -4.45971e-08 0)
(0 -4.39195e-08 0)
(0 -4.33175e-08 0)
(0 -4.27819e-08 0)
(0 -4.23043e-08 0)
(0 -4.18767e-08 0)
(0 -4.14918e-08 0)
(0 -4.11434e-08 0)
(0 -4.08263e-08 0)
(0 -4.05361e-08 0)
(0 -4.02695e-08 0)
(0 -4.0024e-08 0)
(0 -3.97978e-08 0)
(0 -3.95898e-08 0)
(0 -3.93993e-08 0)
(0 -3.92262e-08 0)
(0 -3.90706e-08 0)
(0 -3.89329e-08 0)
(0 -3.88135e-08 0)
(0 -3.87129e-08 0)
(0 -3.86317e-08 0)
(0 -3.85703e-08 0)
(0 -3.85292e-08 0)
(0 -3.85086e-08 0)
(0 -4.82817e-08 0)
(0 -4.72154e-08 0)
(0 -4.62571e-08 0)
(0 -4.54001e-08 0)
(0 -4.46365e-08 0)
(0 -4.39577e-08 0)
(0 -4.33546e-08 0)
(0 -4.28182e-08 0)
(0 -4.23398e-08 0)
(0 -4.19115e-08 0)
(0 -4.15261e-08 0)
(0 -4.11772e-08 0)
(0 -4.08597e-08 0)
(0 -4.05692e-08 0)
(0 -4.03024e-08 0)
(0 -4.00567e-08 0)
(0 -3.98302e-08 0)
(0 -3.9622e-08 0)
(0 -3.94314e-08 0)
(0 -3.92581e-08 0)
(0 -3.91024e-08 0)
(0 -3.89646e-08 0)
(0 -3.88451e-08 0)
(0 -3.87444e-08 0)
(0 -3.86631e-08 0)
(0 -3.86017e-08 0)
(0 -3.85605e-08 0)
(0 -3.85399e-08 0)
(0 -4.83256e-08 0)
(0 -4.72574e-08 0)
(0 -4.62974e-08 0)
(0 -4.54389e-08 0)
(0 -4.4674e-08 0)
(0 -4.3994e-08 0)
(0 -4.33899e-08 0)
(0 -4.28526e-08 0)
(0 -4.23735e-08 0)
(0 -4.19446e-08 0)
(0 -4.15587e-08 0)
(0 -4.12094e-08 0)
(0 -4.08916e-08 0)
(0 -4.06008e-08 0)
(0 -4.03336e-08 0)
(0 -4.00877e-08 0)
(0 -3.98611e-08 0)
(0 -3.96526e-08 0)
(0 -3.94618e-08 0)
(0 -3.92885e-08 0)
(0 -3.91326e-08 0)
(0 -3.89947e-08 0)
(0 -3.8875e-08 0)
(0 -3.87743e-08 0)
(0 -3.8693e-08 0)
(0 -3.86315e-08 0)
(0 -3.85903e-08 0)
(0 -3.85696e-08 0)
(0 -4.83669e-08 0)
(0 -4.7297e-08 0)
(0 -4.63354e-08 0)
(0 -4.54755e-08 0)
(0 -4.47094e-08 0)
(0 -4.40284e-08 0)
(0 -4.34233e-08 0)
(0 -4.28853e-08 0)
(0 -4.24055e-08 0)
(0 -4.1976e-08 0)
(0 -4.15896e-08 0)
(0 -4.12399e-08 0)
(0 -4.09217e-08 0)
(0 -4.06306e-08 0)
(0 -4.03632e-08 0)
(0 -4.0117e-08 0)
(0 -3.98902e-08 0)
(0 -3.96816e-08 0)
(0 -3.94907e-08 0)
(0 -3.93171e-08 0)
(0 -3.91612e-08 0)
(0 -3.90231e-08 0)
(0 -3.89034e-08 0)
(0 -3.88025e-08 0)
(0 -3.87211e-08 0)
(0 -3.86596e-08 0)
(0 -3.86184e-08 0)
(0 -3.85977e-08 0)
(0 -4.84056e-08 0)
(0 -4.73341e-08 0)
(0 -4.63711e-08 0)
(0 -4.55099e-08 0)
(0 -4.47427e-08 0)
(0 -4.40607e-08 0)
(0 -4.34548e-08 0)
(0 -4.2916e-08 0)
(0 -4.24356e-08 0)
(0 -4.20056e-08 0)
(0 -4.16187e-08 0)
(0 -4.12686e-08 0)
(0 -4.09501e-08 0)
(0 -4.06587e-08 0)
(0 -4.03911e-08 0)
(0 -4.01446e-08 0)
(0 -3.99176e-08 0)
(0 -3.97089e-08 0)
(0 -3.95178e-08 0)
(0 -3.93441e-08 0)
(0 -3.9188e-08 0)
(0 -3.90498e-08 0)
(0 -3.893e-08 0)
(0 -3.88291e-08 0)
(0 -3.87476e-08 0)
(0 -3.8686e-08 0)
(0 -3.86448e-08 0)
(0 -3.86241e-08 0)
(0 -4.84417e-08 0)
(0 -4.73688e-08 0)
(0 -4.64045e-08 0)
(0 -4.55422e-08 0)
(0 -4.47739e-08 0)
(0 -4.4091e-08 0)
(0 -4.34843e-08 0)
(0 -4.29448e-08 0)
(0 -4.24638e-08 0)
(0 -4.20333e-08 0)
(0 -4.1646e-08 0)
(0 -4.12955e-08 0)
(0 -4.09767e-08 0)
(0 -4.0685e-08 0)
(0 -4.04171e-08 0)
(0 -4.01705e-08 0)
(0 -3.99433e-08 0)
(0 -3.97344e-08 0)
(0 -3.95431e-08 0)
(0 -3.93693e-08 0)
(0 -3.92131e-08 0)
(0 -3.90748e-08 0)
(0 -3.89549e-08 0)
(0 -3.88539e-08 0)
(0 -3.87724e-08 0)
(0 -3.87107e-08 0)
(0 -3.86694e-08 0)
(0 -3.86487e-08 0)
(0 -4.84751e-08 0)
(0 -4.7401e-08 0)
(0 -4.64355e-08 0)
(0 -4.55721e-08 0)
(0 -4.48029e-08 0)
(0 -4.41191e-08 0)
(0 -4.35117e-08 0)
(0 -4.29716e-08 0)
(0 -4.24901e-08 0)
(0 -4.20591e-08 0)
(0 -4.16713e-08 0)
(0 -4.13206e-08 0)
(0 -4.10014e-08 0)
(0 -4.07095e-08 0)
(0 -4.04414e-08 0)
(0 -4.01945e-08 0)
(0 -3.99672e-08 0)
(0 -3.97581e-08 0)
(0 -3.95667e-08 0)
(0 -3.93927e-08 0)
(0 -3.92364e-08 0)
(0 -3.9098e-08 0)
(0 -3.8978e-08 0)
(0 -3.8877e-08 0)
(0 -3.87954e-08 0)
(0 -3.87337e-08 0)
(0 -3.86923e-08 0)
(0 -3.86716e-08 0)
(0 -4.85059e-08 0)
(0 -4.74306e-08 0)
(0 -4.6464e-08 0)
(0 -4.55997e-08 0)
(0 -4.48296e-08 0)
(0 -4.41451e-08 0)
(0 -4.35371e-08 0)
(0 -4.29964e-08 0)
(0 -4.25143e-08 0)
(0 -4.20829e-08 0)
(0 -4.16948e-08 0)
(0 -4.13437e-08 0)
(0 -4.10242e-08 0)
(0 -4.07321e-08 0)
(0 -4.04638e-08 0)
(0 -4.02167e-08 0)
(0 -3.99892e-08 0)
(0 -3.97799e-08 0)
(0 -3.95884e-08 0)
(0 -3.94144e-08 0)
(0 -3.92579e-08 0)
(0 -3.91194e-08 0)
(0 -3.89993e-08 0)
(0 -3.88982e-08 0)
(0 -3.88165e-08 0)
(0 -3.87548e-08 0)
(0 -3.87135e-08 0)
(0 -3.86927e-08 0)
(0 -4.8534e-08 0)
(0 -4.74576e-08 0)
(0 -4.64901e-08 0)
(0 -4.56249e-08 0)
(0 -4.48541e-08 0)
(0 -4.41689e-08 0)
(0 -4.35603e-08 0)
(0 -4.3019e-08 0)
(0 -4.25365e-08 0)
(0 -4.21047e-08 0)
(0 -4.17163e-08 0)
(0 -4.13648e-08 0)
(0 -4.10451e-08 0)
(0 -4.07527e-08 0)
(0 -4.04842e-08 0)
(0 -4.0237e-08 0)
(0 -4.00093e-08 0)
(0 -3.97999e-08 0)
(0 -3.96083e-08 0)
(0 -3.94341e-08 0)
(0 -3.92776e-08 0)
(0 -3.9139e-08 0)
(0 -3.90188e-08 0)
(0 -3.89176e-08 0)
(0 -3.88359e-08 0)
(0 -3.87741e-08 0)
(0 -3.87327e-08 0)
(0 -3.8712e-08 0)
(0 -4.85594e-08 0)
(0 -4.74821e-08 0)
(0 -4.65138e-08 0)
(0 -4.56478e-08 0)
(0 -4.48763e-08 0)
(0 -4.41905e-08 0)
(0 -4.35813e-08 0)
(0 -4.30396e-08 0)
(0 -4.25567e-08 0)
(0 -4.21245e-08 0)
(0 -4.17357e-08 0)
(0 -4.1384e-08 0)
(0 -4.10641e-08 0)
(0 -4.07715e-08 0)
(0 -4.05028e-08 0)
(0 -4.02554e-08 0)
(0 -4.00275e-08 0)
(0 -3.9818e-08 0)
(0 -3.96262e-08 0)
(0 -3.9452e-08 0)
(0 -3.92953e-08 0)
(0 -3.91567e-08 0)
(0 -3.90364e-08 0)
(0 -3.89352e-08 0)
(0 -3.88534e-08 0)
(0 -3.87916e-08 0)
(0 -3.87502e-08 0)
(0 -3.87294e-08 0)
(0 -4.85821e-08 0)
(0 -4.75039e-08 0)
(0 -4.65349e-08 0)
(0 -4.56682e-08 0)
(0 -4.48961e-08 0)
(0 -4.42097e-08 0)
(0 -4.36e-08 0)
(0 -4.30579e-08 0)
(0 -4.25746e-08 0)
(0 -4.21421e-08 0)
(0 -4.17531e-08 0)
(0 -4.14011e-08 0)
(0 -4.1081e-08 0)
(0 -4.07882e-08 0)
(0 -4.05193e-08 0)
(0 -4.02718e-08 0)
(0 -4.00438e-08 0)
(0 -3.98342e-08 0)
(0 -3.96423e-08 0)
(0 -3.94679e-08 0)
(0 -3.93112e-08 0)
(0 -3.91724e-08 0)
(0 -3.90521e-08 0)
(0 -3.89508e-08 0)
(0 -3.8869e-08 0)
(0 -3.88072e-08 0)
(0 -3.87657e-08 0)
(0 -3.8745e-08 0)
(0 -4.8602e-08 0)
(0 -4.75231e-08 0)
(0 -4.65534e-08 0)
(0 -4.56861e-08 0)
(0 -4.49135e-08 0)
(0 -4.42267e-08 0)
(0 -4.36166e-08 0)
(0 -4.30741e-08 0)
(0 -4.25905e-08 0)
(0 -4.21577e-08 0)
(0 -4.17683e-08 0)
(0 -4.14162e-08 0)
(0 -4.10958e-08 0)
(0 -4.08029e-08 0)
(0 -4.05339e-08 0)
(0 -4.02862e-08 0)
(0 -4.00581e-08 0)
(0 -3.98484e-08 0)
(0 -3.96564e-08 0)
(0 -3.94819e-08 0)
(0 -3.93251e-08 0)
(0 -3.91863e-08 0)
(0 -3.90659e-08 0)
(0 -3.89646e-08 0)
(0 -3.88827e-08 0)
(0 -3.88209e-08 0)
(0 -3.87794e-08 0)
(0 -3.87586e-08 0)
(0 -4.8619e-08 0)
(0 -4.75396e-08 0)
(0 -4.65693e-08 0)
(0 -4.57016e-08 0)
(0 -4.49285e-08 0)
(0 -4.42413e-08 0)
(0 -4.36308e-08 0)
(0 -4.3088e-08 0)
(0 -4.26041e-08 0)
(0 -4.2171e-08 0)
(0 -4.17815e-08 0)
(0 -4.14292e-08 0)
(0 -4.11086e-08 0)
(0 -4.08155e-08 0)
(0 -4.05464e-08 0)
(0 -4.02986e-08 0)
(0 -4.00704e-08 0)
(0 -3.98606e-08 0)
(0 -3.96685e-08 0)
(0 -3.9494e-08 0)
(0 -3.93371e-08 0)
(0 -3.91982e-08 0)
(0 -3.90778e-08 0)
(0 -3.89764e-08 0)
(0 -3.88945e-08 0)
(0 -3.88326e-08 0)
(0 -3.87912e-08 0)
(0 -3.87703e-08 0)
(0 -4.86333e-08 0)
(0 -4.75534e-08 0)
(0 -4.65826e-08 0)
(0 -4.57145e-08 0)
(0 -4.4941e-08 0)
(0 -4.42535e-08 0)
(0 -4.36427e-08 0)
(0 -4.30996e-08 0)
(0 -4.26155e-08 0)
(0 -4.21822e-08 0)
(0 -4.17925e-08 0)
(0 -4.144e-08 0)
(0 -4.11193e-08 0)
(0 -4.08261e-08 0)
(0 -4.05568e-08 0)
(0 -4.0309e-08 0)
(0 -4.00807e-08 0)
(0 -3.98708e-08 0)
(0 -3.96786e-08 0)
(0 -3.9504e-08 0)
(0 -3.93471e-08 0)
(0 -3.92082e-08 0)
(0 -3.90877e-08 0)
(0 -3.89863e-08 0)
(0 -3.89044e-08 0)
(0 -3.88425e-08 0)
(0 -3.8801e-08 0)
(0 -3.87801e-08 0)
(0 -4.86448e-08 0)
(0 -4.75644e-08 0)
(0 -4.65933e-08 0)
(0 -4.57248e-08 0)
(0 -4.49511e-08 0)
(0 -4.42632e-08 0)
(0 -4.36522e-08 0)
(0 -4.31089e-08 0)
(0 -4.26246e-08 0)
(0 -4.21912e-08 0)
(0 -4.18013e-08 0)
(0 -4.14487e-08 0)
(0 -4.11279e-08 0)
(0 -4.08346e-08 0)
(0 -4.05652e-08 0)
(0 -4.03173e-08 0)
(0 -4.00889e-08 0)
(0 -3.98789e-08 0)
(0 -3.96867e-08 0)
(0 -3.95121e-08 0)
(0 -3.93551e-08 0)
(0 -3.92162e-08 0)
(0 -3.90957e-08 0)
(0 -3.89942e-08 0)
(0 -3.89123e-08 0)
(0 -3.88503e-08 0)
(0 -3.88088e-08 0)
(0 -3.8788e-08 0)
(0 -4.86534e-08 0)
(0 -4.75727e-08 0)
(0 -4.66014e-08 0)
(0 -4.57326e-08 0)
(0 -4.49586e-08 0)
(0 -4.42706e-08 0)
(0 -4.36594e-08 0)
(0 -4.31159e-08 0)
(0 -4.26315e-08 0)
(0 -4.21979e-08 0)
(0 -4.1808e-08 0)
(0 -4.14552e-08 0)
(0 -4.11344e-08 0)
(0 -4.08409e-08 0)
(0 -4.05715e-08 0)
(0 -4.03235e-08 0)
(0 -4.00951e-08 0)
(0 -3.98851e-08 0)
(0 -3.96928e-08 0)
(0 -3.95181e-08 0)
(0 -3.93611e-08 0)
(0 -3.92222e-08 0)
(0 -3.91016e-08 0)
(0 -3.90001e-08 0)
(0 -3.89182e-08 0)
(0 -3.88563e-08 0)
(0 -3.88147e-08 0)
(0 -3.87939e-08 0)
(0 -4.86591e-08 0)
(0 -4.75783e-08 0)
(0 -4.66067e-08 0)
(0 -4.57378e-08 0)
(0 -4.49637e-08 0)
(0 -4.42755e-08 0)
(0 -4.36642e-08 0)
(0 -4.31206e-08 0)
(0 -4.26361e-08 0)
(0 -4.22024e-08 0)
(0 -4.18124e-08 0)
(0 -4.14596e-08 0)
(0 -4.11387e-08 0)
(0 -4.08452e-08 0)
(0 -4.05757e-08 0)
(0 -4.03277e-08 0)
(0 -4.00992e-08 0)
(0 -3.98892e-08 0)
(0 -3.96969e-08 0)
(0 -3.95222e-08 0)
(0 -3.93652e-08 0)
(0 -3.92262e-08 0)
(0 -3.91056e-08 0)
(0 -3.90041e-08 0)
(0 -3.89222e-08 0)
(0 -3.88602e-08 0)
(0 -3.88187e-08 0)
(0 -3.87979e-08 0)
(0 -4.8662e-08 0)
(0 -4.75811e-08 0)
(0 -4.66094e-08 0)
(0 -4.57404e-08 0)
(0 -4.49662e-08 0)
(0 -4.4278e-08 0)
(0 -4.36666e-08 0)
(0 -4.3123e-08 0)
(0 -4.26384e-08 0)
(0 -4.22047e-08 0)
(0 -4.18146e-08 0)
(0 -4.14618e-08 0)
(0 -4.11408e-08 0)
(0 -4.08473e-08 0)
(0 -4.05778e-08 0)
(0 -4.03298e-08 0)
(0 -4.01013e-08 0)
(0 -3.98912e-08 0)
(0 -3.96989e-08 0)
(0 -3.95242e-08 0)
(0 -3.93672e-08 0)
(0 -3.92282e-08 0)
(0 -3.91076e-08 0)
(0 -3.90061e-08 0)
(0 -3.89241e-08 0)
(0 -3.88622e-08 0)
(0 -3.88207e-08 0)
(0 -3.87998e-08 0)
)
;

boundaryField
{
    bc-2
    {
        type            empty;
    }
    bc-3
    {
        type            empty;
    }
    bottom
    {
        type            zeroGradient;
    }
    leftSide
    {
        type            zeroGradient;
    }
    naturalSurface
    {
        type            zeroGradient;
    }
    rightSide
    {
        type            zeroGradient;
    }
    slopesurface
    {
        type            zeroGradient;
    }
    subGradeSurface
    {
        type            zeroGradient;
    }
}


// ************************************************************************* //
