# Supplementary material for: A finite volume-based model for the hydrothermal behavior of soil under freeze–thaw cycles
Source: PLoS One. 2021 Jun 3;16(6):e0252680. doi: 10.1371/journal.pone.0252680 (PMC8174737; doi:10.1371/journal.pone.0252680)
Supplement: S1 Data — (ZIP) [file pone.0252680.s001.zip › Data at equal time interval/3.18816e+08/solidTemperature]

/*--------------------------------*- C++ -*----------------------------------*\
| =========                 |                                                 |
| \\      /  F ield         | OpenFOAM: The Open Source CFD Toolbox           |
|  \\    /   O peration     | Version:  2.4.0                                 |
|   \\  /    A nd           | Web:      www.OpenFOAM.org                      |
|    \\/     M anipulation  |                                                 |
\*---------------------------------------------------------------------------*/
FoamFile
{
    version     2.0;
    format      ascii;
    class       volScalarField;
    location    "3.18816e+08";
    object      solidTemperature;
}
// * * * * * * * * * * * * * * * * * * * * * * * * * * * * * * * * * * * * * //

dimensions      [0 0 0 1 0 0 0];

internalField   nonuniform List<scalar> 
9554
(
290.962
289.329
287.344
285.366
283.606
282.163
281.061
280.279
279.769
279.474
279.338
279.31
279.351
279.427
279.518
279.608
279.69
279.759
279.813
279.855
279.886
279.909
290.962
289.329
287.344
285.366
283.606
282.163
281.061
280.279
279.769
279.474
279.338
279.31
279.351
279.427
279.518
279.608
279.69
279.759
279.813
279.855
279.886
279.909
290.962
289.329
287.344
285.366
283.606
282.163
281.061
280.279
279.769
279.474
279.338
279.31
279.351
279.427
279.518
279.609
279.69
279.759
279.814
279.856
279.887
279.909
290.962
289.329
287.344
285.366
283.606
282.163
281.061
280.279
279.769
279.474
279.338
279.311
279.351
279.428
279.518
279.609
279.69
279.759
279.814
279.856
279.887
279.909
290.962
289.329
287.344
285.367
283.606
282.163
281.061
280.279
279.769
279.474
279.338
279.311
279.351
279.428
279.519
279.609
279.691
279.759
279.814
279.856
279.887
279.909
290.962
289.329
287.344
285.367
283.606
282.163
281.061
280.279
279.769
279.475
279.339
279.311
279.351
279.428
279.519
279.609
279.691
279.76
279.815
279.857
279.888
279.91
290.962
289.329
287.344
285.367
283.607
282.163
281.062
280.28
279.77
279.475
279.339
279.312
279.352
279.429
279.519
279.61
279.691
279.76
279.815
279.857
279.888
279.91
290.962
289.329
287.344
285.367
283.607
282.164
281.062
280.28
279.77
279.475
279.339
279.312
279.352
279.429
279.52
279.61
279.692
279.761
279.816
279.858
279.889
279.911
290.962
289.329
287.345
285.367
283.607
282.164
281.062
280.28
279.77
279.476
279.34
279.312
279.353
279.43
279.52
279.611
279.693
279.761
279.816
279.858
279.889
279.912
290.962
289.329
287.345
285.367
283.607
282.164
281.063
280.281
279.771
279.476
279.34
279.313
279.353
279.43
279.521
279.612
279.693
279.762
279.817
279.859
279.89
279.912
290.962
289.329
287.345
285.368
283.608
282.165
281.063
280.281
279.771
279.477
279.341
279.314
279.354
279.431
279.522
279.612
279.694
279.763
279.818
279.86
279.891
279.913
290.962
289.329
287.345
285.368
283.608
282.165
281.064
280.282
279.772
279.477
279.341
279.314
279.355
279.432
279.523
279.613
279.695
279.764
279.819
279.861
279.892
279.914
290.962
289.329
287.345
285.368
283.608
282.165
281.064
280.282
279.772
279.478
279.342
279.315
279.356
279.432
279.523
279.614
279.696
279.765
279.82
279.862
279.893
279.915
290.962
289.33
287.345
285.369
283.609
282.166
281.065
280.283
279.773
279.479
279.343
279.316
279.356
279.433
279.524
279.615
279.697
279.766
279.821
279.863
279.894
279.916
290.962
289.33
287.346
285.369
283.609
282.166
281.065
280.283
279.774
279.479
279.344
279.317
279.357
279.434
279.525
279.616
279.698
279.767
279.822
279.864
279.895
279.917
290.962
289.33
287.346
285.369
283.61
282.167
281.066
280.284
279.774
279.48
279.344
279.318
279.358
279.435
279.526
279.617
279.699
279.768
279.823
279.865
279.896
279.919
290.962
289.33
287.346
285.37
283.61
282.167
281.066
280.285
279.775
279.481
279.345
279.318
279.359
279.436
279.527
279.618
279.7
279.769
279.824
279.866
279.898
279.92
290.962
289.33
287.347
285.37
283.611
282.168
281.067
280.286
279.776
279.482
279.346
279.32
279.36
279.437
279.529
279.619
279.701
279.77
279.826
279.868
279.899
279.921
290.962
289.33
287.347
285.371
283.611
282.169
281.068
280.286
279.777
279.483
279.347
279.321
279.361
279.439
279.53
279.621
279.703
279.772
279.827
279.869
279.901
279.923
290.963
289.331
287.347
285.371
283.612
282.17
281.069
280.287
279.778
279.484
279.349
279.322
279.363
279.44
279.531
279.622
279.704
279.773
279.829
279.871
279.902
279.925
290.963
289.331
287.348
285.372
283.613
282.171
281.07
280.289
279.779
279.485
279.35
279.323
279.364
279.441
279.533
279.624
279.706
279.775
279.83
279.873
279.904
279.926
290.963
289.331
287.349
285.373
283.614
282.172
281.071
280.29
279.781
279.487
279.351
279.325
279.366
279.443
279.534
279.625
279.707
279.777
279.832
279.874
279.906
279.928
290.963
289.332
287.349
285.374
283.615
282.173
281.073
280.292
279.782
279.488
279.353
279.326
279.367
279.445
279.536
279.627
279.709
279.778
279.834
279.876
279.907
279.93
290.963
289.332
287.35
285.375
283.616
282.175
281.074
280.293
279.784
279.49
279.355
279.328
279.369
279.447
279.538
279.629
279.711
279.78
279.836
279.878
279.909
279.932
290.963
289.333
287.351
285.376
283.618
282.177
281.077
280.296
279.787
279.493
279.357
279.331
279.371
279.449
279.54
279.631
279.713
279.782
279.838
279.88
279.912
279.934
290.963
289.334
287.352
285.378
283.62
282.179
281.079
280.298
279.789
279.495
279.36
279.333
279.374
279.451
279.542
279.633
279.715
279.785
279.84
279.882
279.914
279.936
290.964
289.335
287.354
285.38
283.623
282.182
281.082
280.302
279.793
279.499
279.363
279.336
279.377
279.454
279.545
279.636
279.718
279.787
279.842
279.885
279.916
279.939
290.964
289.335
287.355
285.382
283.625
282.185
281.086
280.305
279.797
279.503
279.367
279.34
279.381
279.457
279.548
279.639
279.721
279.79
279.845
279.887
279.918
279.941
290.964
289.336
287.356
285.384
283.628
282.188
281.089
280.31
279.801
279.507
279.372
279.345
279.385
279.461
279.552
279.642
279.724
279.792
279.848
279.89
279.921
279.944
290.964
289.336
287.357
285.385
283.63
282.191
281.093
280.314
279.806
279.513
279.377
279.35
279.39
279.466
279.556
279.646
279.727
279.796
279.851
279.893
279.924
279.946
290.964
289.336
287.357
285.385
283.63
282.193
281.096
280.318
279.811
279.518
279.383
279.356
279.395
279.471
279.561
279.65
279.731
279.799
279.854
279.896
279.927
279.949
290.963
289.334
287.354
285.382
283.629
282.193
281.098
280.321
279.816
279.524
279.389
279.362
279.402
279.477
279.566
279.655
279.736
279.803
279.857
279.899
279.93
279.952
290.961
289.328
287.346
285.374
283.622
282.188
281.096
280.323
279.82
279.529
279.396
279.369
279.409
279.484
279.573
279.661
279.741
279.808
279.861
279.903
279.933
279.955
290.957
289.318
287.332
285.359
283.608
282.178
281.09
280.321
279.821
279.534
279.402
279.377
279.416
279.491
279.58
279.667
279.746
279.813
279.866
279.906
279.937
279.958
290.95
289.299
287.306
285.331
283.583
282.158
281.077
280.314
279.82
279.537
279.408
279.384
279.425
279.499
279.587
279.674
279.752
279.818
279.87
279.911
279.94
279.962
290.938
289.266
287.261
285.284
283.54
282.124
281.053
280.3
279.814
279.537
279.413
279.392
279.433
279.508
279.596
279.682
279.759
279.824
279.876
279.915
279.944
279.966
290.917
289.212
287.189
285.209
283.473
282.071
281.015
280.276
279.802
279.535
279.416
279.399
279.442
279.518
279.605
279.69
279.766
279.83
279.881
279.92
279.949
279.969
290.88
289.121
287.074
285.095
283.374
281.993
280.96
280.241
279.784
279.528
279.418
279.405
279.451
279.528
279.615
279.699
279.774
279.837
279.887
279.925
279.953
279.973
290.81
288.971
286.9
284.93
283.236
281.888
280.886
280.194
279.757
279.517
279.417
279.411
279.461
279.538
279.625
279.709
279.783
279.845
279.893
279.93
279.958
279.978
290.66
288.725
286.645
284.705
283.055
281.752
280.792
280.134
279.724
279.502
279.415
279.417
279.47
279.55
279.637
279.719
279.792
279.853
279.9
279.936
279.963
279.982
291.206
291.132
291.119
290.745
291.044
290.802
290.897
290.008
291.164
289.557
290.806
290.074
291.298
290.108
291.166
290.645
290.947
290.884
289.675
291.143
291.298
289.723
291.066
290.314
290.238
290.842
291.13
290.593
290.713
291.279
290.111
291.173
291.25
290.392
281.267
289.022
282.043
279.418
289.47
289.054
289.294
288.978
290.091
289.268
289.985
288.859
289.666
286.795
288.387
284.659
290.762
286.972
288.075
283.355
279.979
279.384
280.397
279.474
289.024
290.884
288.918
285.705
285.78
283.549
289.576
281.393
286.616
283.43
285.091
281.718
285.203
280.876
284.396
283.036
282.628
280.203
283.785
279.965
281.77
281.052
281.414
279.469
281.631
280.68
280.577
279.643
282.282
280.288
280.832
279.527
279.923
279.427
281.342
280.313
279.522
279.483
280.89
279.439
281.27
280.297
280.345
279.532
280.835
280.236
281.291
281.239
281.744
281.591
279.473
279.474
282.055
282.341
279.339
284.527
291.177
287.57
281.796
287.194
281.265
279.79
283.677
282.358
279.747
279.489
282.263
290.845
285.427
281.977
279.546
280.319
281.695
280.406
281.948
287.37
290.423
288.119
283.48
280.398
279.6
279.837
279.403
285.666
281.38
282.755
280.625
280.267
279.382
280.47
282.532
282.52
280.144
279.396
280.171
279.37
280.166
284.229
280.93
286.444
282.254
283.94
288.233
288.108
290.862
289.698
290.285
279.643
279.561
280.129
281.694
279.404
279.937
280.628
281.693
279.384
279.895
279.38
280.104
282.611
280.924
285.661
285.896
290.911
287.378
281.467
282.995
281.286
280.568
282.827
284.928
281.554
279.916
284.054
281.355
279.899
279.318
280.624
282.202
280.611
279.516
285.654
284.196
280.439
279.916
284.85
288.962
281.857
280.611
290.55
287.264
279.356
279.757
279.648
280.31
279.627
280.247
280.472
279.588
280.745
279.732
282.447
280.113
289.945
290.698
280.952
282.159
285.537
289.217
283.531
285.997
284.904
288.408
281.244
282.026
283.926
282.697
279.327
279.632
282.57
284.421
279.333
279.747
281.642
283.079
279.767
281.076
282.275
280.845
279.376
279.695
279.489
279.368
289.836
290.961
280.736
282.12
282.012
280.895
286.614
286.411
279.425
279.838
281.325
281.72
284.058
286.557
282.022
280.757
281.011
281.242
279.561
279.479
289.662
287.577
288.619
290.411
281.087
281.835
282.441
280.942
282.147
280.723
289.088
291.183
279.869
280.72
286.899
289.414
280.184
281.355
280.67
280.488
279.861
280.757
286.215
288.224
279.652
279.372
279.513
279.373
284.873
283.327
282.356
283.866
280.196
280.335
286.69
285.622
282.999
284.708
280.09
280.855
283.811
281.954
285.227
287.242
279.605
280.044
281.097
280
284.29
283.534
281.984
282.278
279.351
279.517
279.598
279.844
279.798
279.739
281.104
280.343
290.593
287.887
283.978
285.329
281.02
281.439
288.755
287.291
280.397
281.32
280.665
280.439
279.534
279.825
280.289
279.937
285.608
287.285
280.166
280.924
279.792
279.589
281.858
282.849
289.826
291.109
280.114
280.864
280.101
279.866
283.402
285.662
279.766
279.566
280.491
280.075
288.202
289.802
285.001
286.387
280.999
280.369
282.903
281.898
280.753
281.49
280.851
280.123
280.164
280.864
280.119
279.862
279.801
279.649
281.749
281.776
284.898
286.642
281.833
281.35
279.948
280.339
279.346
279.454
281.924
280.986
281.563
282.514
279.61
279.802
280.002
279.735
287.456
288.857
279.355
279.424
282.743
281.821
282.065
283.258
279.783
279.641
290.385
291.212
282.788
284.318
289.101
288.04
282.685
281.907
286.473
287.883
281.275
281.849
283.06
284.202
291.045
290.175
288.507
289.958
279.832
279.547
285.743
286.486
279.476
279.682
286.56
284.744
289.259
288.36
279.464
279.372
281.278
282.095
279.403
279.402
279.389
279.388
279.508
279.334
284.319
283.371
280.693
281.292
281.826
281.798
287.241
287.858
283.201
283.558
280.508
281.05
288.708
287.98
283.345
282.145
285.389
284.656
283.24
282.381
283.179
284.172
280.788
281.424
282.319
282.105
290.238
291.121
291.164
289.868
279.493
279.674
280.945
281.041
279.997
280.245
290.117
291.263
289.602
282.732
291.248
290.999
291.199
290.985
291.194
290.143
291.162
289.177
290.927
288.93
290.883
289.692
290.139
289.57
290.998
286.776
290.979
289.366
285.528
283.088
285.452
290.881
290.631
285.487
290.189
285.868
288.917
284.382
289.053
285.725
285.807
285.56
288.972
283.285
289.591
283.434
287.374
287.231
289.532
283.257
285.469
285.396
288.258
282.716
288.248
284.188
288.669
286.903
289.952
283.223
284.05
285.875
283.114
289.691
290.2
285.298
283.265
287.395
283.185
288.79
289.021
283.452
288.516
284.485
289.991
285.915
286.649
289.88
283.114
288.593
289.667
285.341
284.871
283.939
283.578
287.701
287.372
288.012
288.035
290.858
289.221
289.927
287.551
290.091
285.22
283.287
289.645
286.069
289.476
285.769
291.087
288.115
286.277
286.532
285.053
283.597
284.966
287.182
288.605
288.486
286.507
283.188
285.051
284.271
290.069
286.535
284.032
282.722
290.159
286.849
285.9
282.725
285.91
282.969
289.478
291.11
291.159
288.558
290.303
287.366
285.676
287.356
289.694
290.407
285.902
284.122
286.537
289.512
287.824
287.41
288.326
290.135
287.018
288.633
285.451
287.982
286.606
284.499
285.006
283.953
285.449
287.818
288.412
285.539
290.954
289.892
286.36
287.257
289.425
290.126
289.757
290.796
282.879
284.316
291.191
289.551
289.832
289.869
284.399
282.735
289.041
290.103
290.608
288.971
290.26
288.347
288.724
288.083
285.05
287.551
288.105
285.849
290.108
288.513
289.083
287.482
287.923
288.856
283.949
283.251
282.698
284.265
283.776
282.699
282.749
284.098
283.333
284.65
282.743
284.063
286.843
284.486
289.484
290.463
283.31
283.92
290.104
288.278
290.906
289.825
287.319
286.934
288.554
287.993
291.243
290.409
287.232
285.015
284.477
284.255
290.238
288.678
285.864
287.037
284.168
286.387
285.876
285.618
290.356
290.925
288.789
289.554
290.19
291.192
288.961
289.681
286.765
288.557
284.451
284.747
284.807
285.365
288.895
287.595
288.536
286.66
283.688
283.774
288.893
289.937
289.577
289.715
287.247
287.253
288.316
286.996
287.159
287.828
291.212
290.363
284.669
285.007
288.386
287.252
286.044
286.777
288.754
289.395
286.432
287.073
285.749
284.108
286.807
288.44
286.08
286.531
287.878
286.612
290.443
290.922
288
288.459
288.059
287.409
287.042
287.817
290.781
290.512
284.683
285.87
284.308
285.264
289.859
289.829
285.994
284.358
285.879
286.159
284.965
286.373
283.033
284.314
284.522
284.909
290.491
291.243
286.756
286.254
291.317
291.295
291.164
290.866
291.151
290.858
291.148
290.854
291.151
290.862
291.15
290.855
291.15
290.858
291.151
290.859
291.153
290.865
291.158
290.88
291.165
290.892
291.174
290.922
291.191
290.964
291.216
291.025
291.25
291.111
291.3
291.23
291.321
291.305
291.164
290.866
291.154
290.865
291.152
290.862
291.153
290.864
291.151
290.858
291.151
290.861
291.152
290.861
291.154
290.868
291.16
290.883
291.167
290.901
291.179
290.93
291.195
290.97
291.219
291.032
291.255
291.125
291.306
291.241
283.067
291.228
289.595
282.712
291.228
290.936
291.189
290.928
290.802
290.238
290.011
290.1
291.142
289.751
291.037
288.648
291.19
289.712
291.015
286.057
291.17
288.398
285.497
290.475
290.514
284.261
287.837
284.898
288.06
285
289.826
283.914
285.817
287.428
288.477
283.56
288.287
283.834
287.159
286.988
289.097
283.401
285.359
283.8
288.352
287.015
288.544
284.144
287.145
286.975
283
289.676
287.885
285.698
284.021
284.036
283.169
289.2
290.319
285.004
284.279
290.15
283.957
289.15
289.62
282.988
289.722
283.502
286.785
290.057
284.446
288.316
285.237
282.893
284.433
283.408
289.697
284.024
286.988
289.464
290.137
287.824
285.597
290.585
287.913
289.872
291.244
287.697
287.076
285.42
282.74
286.588
282.902
286.642
285.321
290.153
288.564
288.379
285.888
282.693
290.345
289.447
286.322
283.721
287.236
284.936
290.011
290.868
289.501
287.812
282.887
284.634
283.02
285.751
288.894
290.338
286.601
290.159
282.408
285.538
286.538
289.847
282.624
284.527
287.618
289.821
291.008
288.516
287.133
287.307
285.115
286.745
289.668
291.178
287.931
286.445
288.717
287.514
287.187
284.677
289.567
290.247
291.23
289.353
289.981
290.564
284.221
286.736
284.336
287.082
287.809
285.347
282.568
285.132
282.698
285.249
282.992
284.639
288.574
287.882
287.455
289.236
288.45
290.316
282.512
284.344
290.366
289.649
282.592
284.174
288.154
290.109
291.155
289.887
283.69
285.38
291.179
289.52
288.446
285.689
284.3
282.606
290.136
288.175
288.873
289.513
288.728
289.836
288.854
290.11
284.244
283.179
283.825
283.14
283.977
282.951
285.477
288.067
290.108
287.547
286.856
286.111
288.648
290.079
290.093
288.033
289.883
288.783
285.413
284
283.77
282.773
287.318
285.794
286.623
284.378
286.835
285.035
285.678
288.038
285.966
284.245
289.999
290.887
290.009
288.586
288.947
286.717
284.745
286.245
287.073
287.453
284.103
285.202
288.228
287.924
285.342
285.6
291.035
290.495
289.35
288.716
288.223
286.948
289.344
288.642
291.045
290.797
284.78
284.275
288.28
286.349
288.077
286.327
289.566
290.546
290.303
290.877
285.808
286.707
286.322
285.616
285.676
284.23
289.125
288.085
285.072
285.272
287.124
288.774
288.294
286.955
282.799
283.338
288.526
286.548
289.231
289.416
285.751
283.998
282.561
283.641
286.579
286.156
286.611
288.454
290.841
290.878
284.647
285.104
287.023
287.841
284.822
285.175
290.242
289.088
286.504
285.592
283.078
283.182
284.072
283.159
285.866
285.526
286.844
286.022
286.923
288.516
289.845
289.159
290.239
289.163
290.592
291.24
283.503
282.473
286.564
286.243
279.493
289.049
281.673
279.384
289.505
289.103
290.13
289.975
290.616
288.932
290.854
288.087
290.934
288.19
288.808
288.92
290.384
288.92
290.961
280.136
280.939
279.789
281.73
279.4
279.401
288.531
291.023
287.068
289.941
286.506
287.686
283.894
287.895
285.063
286.634
282.345
283.627
281.6
285.075
281.658
282.666
280.515
282.699
281.209
283.171
280.28
280.521
281.673
281.583
279.797
281.946
279.605
279.975
280.104
281.512
279.476
279.801
279.764
280.885
279.919
281.127
279.542
280.743
279.831
280.772
279.36
281.539
279.659
279.77
279.854
280.807
279.915
279.802
279.465
281.237
279.357
281.18
281.563
279.426
279.495
281.638
281.773
279.627
282.826
280.365
284.812
280.976
283.762
286.188
285.372
289.114
280.758
281.658
281.834
279.733
284.311
288.743
286.783
289.662
279.357
280.457
281.299
281.113
281.384
282.944
280.378
283.132
280.009
280.03
287.99
284.478
284.47
281.216
281.295
284.12
279.714
279.356
279.665
279.348
281.645
280.146
281.027
279.506
290.895
288.308
283.717
283.456
280.092
279.418
280.683
280.85
282.447
285.184
279.541
279.364
290.443
287.996
279.634
279.347
284.699
284.409
281.696
280.108
279.57
279.37
281.099
282.171
290.968
287.529
285.926
285.732
281.944
280.118
279.577
279.329
279.88
280.382
285.811
286.883
280.056
281.971
282.145
280.81
283.161
285.206
280.155
280.911
282.944
282.31
288.787
290.247
282.906
282.111
281.897
280.629
281.999
280.341
279.616
279.932
284.616
283.533
279.824
280.677
289.505
287.387
289.804
291.111
290.443
290.313
279.883
280.669
279.579
280.566
279.889
280.221
279.506
279.398
279.449
279.328
287.228
286.759
281.18
280.244
282.206
281.145
279.322
279.522
284.854
282.655
285.215
287.326
279.376
279.582
279.473
279.369
286.307
286.49
283.388
281.891
280.972
281.89
280.824
281.889
279.451
279.624
281.785
280.805
281.863
280.655
279.642
280.247
279.401
279.632
281.212
282.01
280.953
281.627
279.346
279.566
279.464
279.422
280.136
280.182
288.581
290.561
282.234
281.099
286.129
284.859
281.06
281.464
280.389
280.245
287.751
289.11
282.674
282.858
287.667
285.785
280.106
279.56
283.474
284.051
290.9
289.686
281.358
282.226
286.374
288.161
280.771
280.081
281.355
281.935
282.512
282.191
280.453
280.738
279.552
280.054
280.116
280.232
284.934
285.315
280.632
281.628
281.966
283.397
281.03
280.336
281.602
280.911
279.981
279.81
280.206
279.846
281.005
280.34
284.371
286.016
281.676
282.798
279.661
279.721
280.771
280.704
284.294
283.338
282.981
282.178
285.819
287.119
287.522
289.522
279.53
280.049
280.804
280.143
280.498
280.259
279.422
279.742
279.75
280.261
289.023
289.338
279.741
280.251
289.304
291.112
289.446
288.424
280.493
279.759
280.287
280.561
281.638
281.175
282.659
283.579
279.884
279.551
286.165
284.993
287.788
288.84
285.043
283.595
279.713
279.749
279.529
279.906
280.998
281.507
280.803
280.595
279.44
279.336
281.536
281.203
289.627
289.679
279.758
280.079
280.026
280.649
279.83
279.507
291.176
290.039
280.277
280.504
282.291
281.269
279.689
279.68
286.12
285.359
284.374
283.644
287.278
286.034
279.369
279.394
281.614
281.728
280.557
280.602
279.394
279.469
287.086
287.544
282.606
283.796
285.47
286.454
280.31
279.866
279.374
279.476
279.424
279.31
284.118
285.382
281.211
282.043
282.106
281.249
279.31
279.461
283.676
282.531
283.976
282.86
281.978
282.648
284.428
283.297
287.636
286.881
281.74
282.244
279.499
279.71
283.88
283.397
288.034
289.312
279.422
279.347
281.265
282.188
288.333
286.97
281.959
281.865
289.988
291.125
290.598
290.519
290.433
291.202
291.192
290.343
281.218
280.636
279.56
279.533
280.143
279.884
290.775
291.133
291.131
291.205
290.879
291.224
290.897
291.278
290.492
290.882
290.314
290.905
290.118
290.836
290.004
290.905
290.137
291.058
291.314
290.046
291.157
289.545
291.222
289.785
291.177
289.694
291.173
290.322
291.154
291.062
290.818
290.255
290.92
291.313
279.924
279.936
279.945
279.952
279.958
279.965
279.972
279.979
279.987
279.995
280.004
280.012
280.021
280.03
280.039
280.048
280.057
280.065
280.074
280.082
280.09
280.099
280.107
280.115
280.123
280.13
280.138
280.146
279.925
279.936
279.945
279.952
279.959
279.965
279.972
279.979
279.987
279.995
280.004
280.012
280.021
280.03
280.039
280.048
280.057
280.065
280.074
280.082
280.09
280.099
280.107
280.115
280.123
280.13
280.138
280.146
279.925
279.936
279.945
279.952
279.959
279.965
279.972
279.979
279.987
279.995
280.004
280.013
280.021
280.03
280.039
280.048
280.057
280.065
280.074
280.082
280.091
280.099
280.107
280.115
280.123
280.13
280.138
280.146
279.925
279.936
279.945
279.952
279.959
279.966
279.972
279.98
279.987
279.996
280.004
280.013
280.022
280.031
280.039
280.048
280.057
280.066
280.074
280.082
280.091
280.099
280.107
280.115
280.123
280.131
280.138
280.146
279.925
279.937
279.945
279.953
279.959
279.966
279.973
279.98
279.988
279.996
280.004
280.013
280.022
280.031
280.04
280.048
280.057
280.066
280.074
280.083
280.091
280.099
280.107
280.115
280.123
280.131
280.138
280.146
279.926
279.937
279.946
279.953
279.96
279.966
279.973
279.98
279.988
279.996
280.005
280.013
280.022
280.031
280.04
280.049
280.057
280.066
280.074
280.083
280.091
280.099
280.107
280.115
280.123
280.131
280.138
280.146
279.926
279.938
279.946
279.954
279.96
279.967
279.974
279.981
279.989
279.997
280.005
280.014
280.023
280.031
280.04
280.049
280.058
280.066
280.075
280.083
280.091
280.099
280.107
280.115
280.123
280.131
280.138
280.146
279.927
279.938
279.947
279.954
279.961
279.967
279.974
279.981
279.989
279.997
280.006
280.014
280.023
280.032
280.041
280.049
280.058
280.067
280.075
280.083
280.091
280.099
280.107
280.115
280.123
280.131
280.138
280.146
279.927
279.939
279.948
279.955
279.961
279.968
279.975
279.982
279.99
279.998
280.006
280.015
280.024
280.032
280.041
280.05
280.058
280.067
280.075
280.084
280.092
280.1
280.108
280.115
280.123
280.131
280.139
280.146
279.928
279.94
279.948
279.956
279.962
279.969
279.975
279.983
279.99
279.998
280.007
280.015
280.024
280.033
280.042
280.05
280.059
280.067
280.076
280.084
280.092
280.1
280.108
280.116
280.123
280.131
280.139
280.146
279.929
279.94
279.949
279.956
279.963
279.969
279.976
279.983
279.991
279.999
280.007
280.016
280.025
280.034
280.042
280.051
280.059
280.068
280.076
280.084
280.092
280.1
280.108
280.116
280.123
280.131
280.139
280.146
279.93
279.941
279.95
279.957
279.964
279.97
279.977
279.984
279.992
280
280.008
280.017
280.026
280.034
280.043
280.052
280.06
280.068
280.077
280.085
280.093
280.101
280.108
280.116
280.124
280.131
280.139
280.146
279.931
279.942
279.951
279.958
279.965
279.971
279.978
279.985
279.993
280.001
280.009
280.018
280.026
280.035
280.044
280.052
280.061
280.069
280.077
280.085
280.093
280.101
280.109
280.116
280.124
280.131
280.139
280.146
279.932
279.944
279.952
279.959
279.966
279.972
279.979
279.986
279.994
280.002
280.01
280.019
280.027
280.036
280.044
280.053
280.061
280.07
280.078
280.086
280.094
280.101
280.109
280.117
280.124
280.132
280.139
280.146
279.933
279.945
279.953
279.961
279.967
279.974
279.98
279.987
279.995
280.003
280.011
280.02
280.028
280.037
280.045
280.054
280.062
280.07
280.078
280.086
280.094
280.102
280.109
280.117
280.124
280.132
280.139
280.146
279.935
279.946
279.955
279.962
279.968
279.975
279.981
279.989
279.996
280.004
280.012
280.021
280.029
280.038
280.046
280.055
280.063
280.071
280.079
280.087
280.095
280.102
280.11
280.117
280.125
280.132
280.139
280.146
279.936
279.947
279.956
279.963
279.97
279.976
279.983
279.99
279.997
280.005
280.013
280.022
280.03
280.039
280.047
280.055
280.064
280.072
280.08
280.088
280.095
280.103
280.11
280.118
280.125
280.132
280.139
280.146
279.937
279.949
279.958
279.965
279.971
279.978
279.984
279.991
279.999
280.006
280.015
280.023
280.031
280.04
280.048
280.056
280.065
280.073
280.08
280.088
280.096
280.103
280.111
280.118
280.125
280.132
280.139
280.146
279.939
279.95
279.959
279.966
279.973
279.979
279.986
279.993
280
280.008
280.016
280.024
280.033
280.041
280.049
280.057
280.066
280.073
280.081
280.089
280.096
280.104
280.111
280.118
280.125
280.132
280.14
280.147
279.941
279.952
279.961
279.968
279.974
279.981
279.987
279.994
280.002
280.009
280.017
280.026
280.034
280.042
280.05
280.059
280.067
280.074
280.082
280.09
280.097
280.104
280.112
280.119
280.126
280.133
280.14
280.147
279.942
279.954
279.963
279.97
279.976
279.982
279.989
279.996
280.003
280.011
280.019
280.027
280.035
280.043
280.052
280.06
280.068
280.075
280.083
280.09
280.098
280.105
280.112
280.119
280.126
280.133
280.14
280.147
279.944
279.956
279.964
279.972
279.978
279.984
279.991
279.998
280.005
280.013
280.02
280.028
280.037
280.045
280.053
280.061
280.069
280.076
280.084
280.091
280.099
280.106
280.113
280.12
280.126
280.133
280.14
280.147
279.946
279.958
279.966
279.973
279.98
279.986
279.993
279.999
280.007
280.014
280.022
280.03
280.038
280.046
280.054
280.062
280.07
280.078
280.085
280.092
280.099
280.106
280.113
280.12
280.127
280.134
280.14
280.147
279.948
279.96
279.968
279.976
279.982
279.988
279.995
280.001
280.009
280.016
280.024
280.032
280.04
280.048
280.056
280.063
280.071
280.079
280.086
280.093
280.1
280.107
280.114
280.121
280.127
280.134
280.14
280.147
279.95
279.962
279.971
279.978
279.984
279.99
279.997
280.003
280.011
280.018
280.026
280.034
280.041
280.049
280.057
280.065
280.072
280.08
280.087
280.094
280.101
280.108
280.115
280.121
280.128
280.134
280.14
280.147
279.952
279.964
279.973
279.98
279.986
279.992
279.999
280.006
280.013
280.02
280.028
280.035
280.043
280.051
280.059
280.066
280.074
280.081
280.088
280.095
280.102
280.109
280.115
280.122
280.128
280.134
280.141
280.147
279.955
279.966
279.975
279.982
279.989
279.995
280.001
280.008
280.015
280.022
280.03
280.037
280.045
280.053
280.06
280.068
280.075
280.082
280.089
280.096
280.103
280.11
280.116
280.122
280.129
280.135
280.141
280.147
279.957
279.969
279.977
279.985
279.991
279.997
280.003
280.01
280.017
280.024
280.032
280.039
280.047
280.055
280.062
280.07
280.077
280.084
280.091
280.097
280.104
280.11
280.117
280.123
280.129
280.135
280.141
280.147
279.96
279.971
279.98
279.987
279.993
280
280.006
280.012
280.019
280.026
280.034
280.041
280.049
280.056
280.064
280.071
280.078
280.085
280.092
280.099
280.105
280.111
280.118
280.124
280.13
280.135
280.141
280.147
279.962
279.974
279.983
279.99
279.996
280.002
280.008
280.015
280.022
280.029
280.036
280.044
280.051
280.058
280.066
280.073
280.08
280.087
280.093
280.1
280.106
280.112
280.118
280.124
280.13
280.136
280.141
280.147
279.965
279.977
279.985
279.992
279.999
280.005
280.011
280.017
280.024
280.031
280.038
280.046
280.053
280.06
280.068
280.075
280.082
280.088
280.095
280.101
280.107
280.113
280.119
280.125
280.131
280.136
280.142
280.147
279.968
279.979
279.988
279.995
280.001
280.007
280.014
280.02
280.027
280.034
280.041
280.048
280.055
280.063
280.07
280.077
280.083
280.09
280.096
280.102
280.108
280.114
280.12
280.126
280.131
280.137
280.142
280.147
279.971
279.982
279.991
279.998
280.004
280.01
280.016
280.023
280.029
280.036
280.043
280.051
280.058
280.065
280.072
280.079
280.085
280.092
280.098
280.104
280.11
280.115
280.121
280.126
280.132
280.137
280.142
280.147
279.974
279.985
279.994
280.001
280.007
280.013
280.019
280.026
280.032
280.039
280.046
280.053
280.06
280.067
280.074
280.08
280.087
280.093
280.099
280.105
280.111
280.116
280.122
280.127
280.132
280.137
280.142
280.147
279.977
279.988
279.997
280.004
280.01
280.016
280.022
280.028
280.035
280.042
280.049
280.056
280.063
280.069
280.076
280.083
280.089
280.095
280.101
280.107
280.112
280.117
280.123
280.128
280.133
280.138
280.143
280.148
279.981
279.992
280
280.007
280.013
280.019
280.025
280.031
280.038
280.045
280.051
280.058
280.065
280.072
280.078
280.085
280.091
280.097
280.103
280.108
280.113
280.119
280.124
280.129
280.133
280.138
280.143
280.148
279.984
279.995
280.003
280.01
280.016
280.022
280.028
280.034
280.041
280.047
280.054
280.061
280.068
280.074
280.081
280.087
280.093
280.099
280.104
280.11
280.115
280.12
280.125
280.129
280.134
280.139
280.143
280.148
279.988
279.999
280.007
280.014
280.02
280.025
280.031
280.038
280.044
280.05
280.057
280.064
280.07
280.077
280.083
280.089
280.095
280.1
280.106
280.111
280.116
280.121
280.126
280.13
280.135
280.139
280.144
280.148
279.992
280.002
280.01
280.017
280.023
280.029
280.035
280.041
280.047
280.053
280.06
280.067
280.073
280.079
280.085
280.091
280.097
280.102
280.108
280.113
280.118
280.122
280.127
280.131
280.135
280.14
280.144
280.148
279.996
280.006
280.014
280.02
280.026
280.032
280.038
280.044
280.05
280.057
280.063
280.069
280.076
280.082
280.088
280.094
280.099
280.104
280.109
280.114
280.119
280.123
280.128
280.132
280.136
280.14
280.144
280.148
288.096
288.423
288.808
289.261
289.763
290.269
286.163
286.518
286.921
287.376
287.865
288.339
284.365
284.697
285.064
285.469
285.893
286.3
282.834
283.113
283.419
283.75
284.091
284.419
281.619
281.836
282.072
282.325
282.584
282.834
280.719
280.874
281.044
281.225
281.411
281.591
280.1
280.201
280.314
280.435
280.56
280.681
279.712
279.77
279.838
279.912
279.989
280.065
279.501
279.528
279.562
279.601
279.643
279.685
279.419
279.424
279.435
279.45
279.467
279.485
279.421
279.413
279.409
279.408
279.41
279.412
279.475
279.459
279.447
279.437
279.429
279.422
279.554
279.535
279.519
279.505
279.492
279.481
279.64
279.622
279.605
279.589
279.575
279.562
279.724
279.707
279.691
279.676
279.662
279.649
279.798
279.783
279.769
279.755
279.743
279.731
279.86
279.847
279.835
279.824
279.813
279.802
279.909
279.899
279.889
279.879
279.87
279.861
279.947
279.938
279.93
279.922
279.915
279.907
279.975
279.968
279.961
279.955
279.948
279.942
279.995
279.99
279.984
279.979
279.973
279.968
280.01
280.005
280
279.996
279.991
279.986
280
280.01
280.017
280.024
280.03
280.036
280.041
280.047
280.053
280.06
280.066
280.072
280.079
280.085
280.09
280.096
280.101
280.106
280.111
280.116
280.12
280.125
280.129
280.133
280.137
280.141
280.144
280.148
280.004
280.014
280.021
280.027
280.033
280.039
280.045
280.051
280.057
280.063
280.069
280.075
280.081
280.087
280.093
280.098
280.103
280.108
280.113
280.118
280.122
280.126
280.13
280.134
280.137
280.141
280.145
280.148
280.008
280.017
280.025
280.031
280.037
280.042
280.048
280.054
280.06
280.066
280.072
280.078
280.084
280.09
280.095
280.101
280.106
280.11
280.115
280.119
280.123
280.127
280.131
280.135
280.138
280.142
280.145
280.148
280.012
280.021
280.028
280.035
280.04
280.046
280.052
280.058
280.064
280.07
280.076
280.081
280.087
280.093
280.098
280.103
280.108
280.113
280.117
280.121
280.125
280.129
280.132
280.136
280.139
280.142
280.145
280.148
280.017
280.025
280.032
280.038
280.044
280.05
280.055
280.061
280.067
280.073
280.079
280.085
280.09
280.096
280.101
280.106
280.11
280.115
280.119
280.123
280.126
280.13
280.133
280.137
280.14
280.143
280.146
280.149
280.021
280.029
280.036
280.042
280.048
280.053
280.059
280.065
280.07
280.076
280.082
280.088
280.093
280.098
280.103
280.108
280.113
280.117
280.121
280.124
280.128
280.131
280.134
280.137
280.14
280.143
280.146
280.149
287.788
285.83
284.055
282.573
281.419
280.578
280.009
279.661
279.481
279.418
279.433
279.492
279.574
279.66
279.742
279.813
279.873
279.919
279.955
279.982
280.001
280.015
287.457
285.485
283.743
282.318
281.226
280.445
279.927
279.618
279.466
279.422
279.448
279.513
279.596
279.681
279.76
279.829
279.886
279.93
279.964
279.988
280.007
280.02
287.046
285.092
283.406
282.052
281.033
280.315
279.85
279.581
279.456
279.43
279.466
279.535
279.619
279.703
279.78
279.845
279.899
279.94
279.972
279.995
280.012
280.025
286.513
284.626
283.029
281.768
280.833
280.186
279.776
279.547
279.45
279.441
279.487
279.56
279.643
279.725
279.799
279.861
279.912
279.951
279.98
280.002
280.018
280.029
285.863
284.091
282.614
281.465
280.626
280.056
279.704
279.517
279.448
279.456
279.509
279.586
279.669
279.748
279.819
279.878
279.925
279.961
279.988
280.008
280.023
280.034
285.136
283.507
282.173
281.15
280.416
279.928
279.636
279.491
279.449
279.472
279.534
279.613
279.695
279.771
279.838
279.894
279.937
279.971
279.996
280.014
280.028
280.038
284.372
282.906
281.726
280.836
280.21
279.805
279.573
279.47
279.453
279.492
279.56
279.641
279.721
279.795
279.858
279.909
279.95
279.981
280.004
280.021
280.033
280.043
283.619
282.317
281.293
280.536
280.017
279.693
279.519
279.454
279.462
279.514
279.588
279.669
279.748
279.818
279.877
279.925
279.962
279.99
280.011
280.026
280.038
280.047
282.906
281.767
280.891
280.262
279.843
279.595
279.475
279.446
279.476
279.539
279.617
279.698
279.774
279.84
279.895
279.939
279.973
279.999
280.018
280.032
280.043
280.051
282.258
281.269
280.533
280.02
279.695
279.516
279.444
279.446
279.494
279.566
279.647
279.727
279.8
279.862
279.913
279.953
279.984
280.007
280.024
280.037
280.047
280.055
281.678
280.832
280.223
279.817
279.574
279.455
279.425
279.454
279.517
279.596
279.678
279.756
279.825
279.883
279.93
279.967
279.994
280.015
280.031
280.042
280.051
280.059
281.168
280.456
279.963
279.651
279.48
279.414
279.419
279.469
279.544
279.627
279.71
279.785
279.85
279.903
279.946
279.979
280.004
280.022
280.036
280.047
280.055
280.062
280.731
280.142
279.752
279.522
279.413
279.391
279.425
279.492
279.574
279.66
279.741
279.813
279.873
279.922
279.961
279.99
280.013
280.029
280.042
280.051
280.059
280.066
280.366
279.886
279.587
279.427
279.37
279.383
279.44
279.52
279.607
279.694
279.772
279.84
279.896
279.94
279.975
280.001
280.021
280.035
280.046
280.055
280.063
280.069
280.069
279.684
279.462
279.362
279.348
279.389
279.463
279.551
279.642
279.727
279.802
279.865
279.916
279.956
279.987
280.01
280.028
280.041
280.051
280.059
280.066
280.072
279.83
279.529
279.373
279.322
279.342
279.405
279.492
279.585
279.676
279.759
279.83
279.888
279.935
279.971
279.998
280.019
280.034
280.046
280.055
280.062
280.069
280.075
279.643
279.413
279.313
279.302
279.349
279.429
279.524
279.62
279.71
279.789
279.856
279.91
279.952
279.984
280.008
280.026
280.04
280.05
280.059
280.066
280.072
280.078
279.5
279.332
279.276
279.297
279.365
279.457
279.557
279.655
279.743
279.818
279.88
279.929
279.967
279.996
280.017
280.033
280.045
280.054
280.062
280.068
280.075
280.081
279.397
279.278
279.259
279.305
279.388
279.489
279.591
279.688
279.773
279.844
279.901
279.946
279.98
280.006
280.025
280.038
280.049
280.058
280.065
280.071
280.077
280.083
279.327
279.247
279.256
279.321
279.415
279.521
279.624
279.719
279.8
279.867
279.92
279.961
279.992
280.014
280.031
280.043
280.053
280.061
280.067
280.074
280.08
280.086
279.282
279.233
279.264
279.342
279.444
279.552
279.655
279.747
279.824
279.887
279.936
279.974
280.001
280.021
280.036
280.047
280.056
280.063
280.07
280.076
280.082
280.088
279.258
279.232
279.279
279.367
279.473
279.582
279.683
279.772
279.846
279.905
279.95
279.984
280.009
280.027
280.041
280.051
280.059
280.065
280.072
280.078
280.084
280.09
279.249
279.24
279.298
279.392
279.501
279.609
279.709
279.794
279.864
279.92
279.962
279.993
280.016
280.032
280.044
280.053
280.061
280.067
280.074
280.08
280.086
280.092
279.251
279.253
279.319
279.417
279.526
279.634
279.731
279.813
279.88
279.932
279.971
280
280.021
280.036
280.047
280.055
280.063
280.069
280.075
280.081
280.088
280.094
279.259
279.27
279.34
279.44
279.549
279.655
279.749
279.829
279.892
279.942
279.979
280.006
280.025
280.039
280.049
280.057
280.064
280.07
280.077
280.083
280.089
280.096
279.271
279.287
279.36
279.461
279.569
279.673
279.765
279.842
279.903
279.95
279.985
280.01
280.028
280.041
280.051
280.059
280.065
280.072
280.078
280.084
280.091
280.098
279.284
279.304
279.378
279.479
279.586
279.688
279.778
279.852
279.911
279.956
279.989
280.013
280.031
280.043
280.052
280.06
280.066
280.073
280.079
280.085
280.092
280.099
279.298
279.319
279.394
279.494
279.6
279.7
279.788
279.86
279.917
279.961
279.993
280.016
280.032
280.044
280.053
280.061
280.067
280.073
280.08
280.086
280.093
280.1
279.309
279.332
279.407
279.506
279.611
279.71
279.796
279.866
279.922
279.964
279.995
280.018
280.034
280.045
280.054
280.061
280.068
280.074
280.081
280.087
280.094
280.101
279.319
279.343
279.417
279.516
279.619
279.717
279.801
279.871
279.926
279.967
279.997
280.019
280.034
280.046
280.054
280.062
280.068
280.075
280.081
280.088
280.095
280.102
279.327
279.35
279.425
279.523
279.625
279.722
279.806
279.874
279.928
279.969
279.999
280.02
280.035
280.046
280.055
280.062
280.069
280.075
280.082
280.089
280.096
280.103
279.332
279.356
279.43
279.527
279.629
279.725
279.808
279.876
279.93
279.97
279.999
280.02
280.035
280.047
280.055
280.062
280.069
280.075
280.082
280.089
280.096
280.103
279.335
279.358
279.432
279.529
279.631
279.727
279.809
279.877
279.93
279.97
280
280.021
280.036
280.047
280.055
280.062
280.069
280.076
280.082
280.089
280.096
280.103
280.025
280.033
280.04
280.046
280.051
280.057
280.063
280.068
280.074
280.08
280.085
280.091
280.096
280.101
280.106
280.111
280.115
280.119
280.123
280.126
280.13
280.133
280.136
280.138
280.141
280.144
280.146
280.149
280.03
280.037
280.044
280.049
280.055
280.061
280.066
280.072
280.078
280.083
280.089
280.094
280.099
280.104
280.109
280.113
280.117
280.121
280.125
280.128
280.131
280.134
280.137
280.139
280.142
280.144
280.147
280.149
280.034
280.041
280.047
280.053
280.059
280.064
280.07
280.075
280.081
280.087
280.092
280.097
280.102
280.107
280.112
280.116
280.12
280.123
280.127
280.13
280.133
280.135
280.138
280.14
280.143
280.145
280.147
280.149
280.038
280.045
280.051
280.057
280.062
280.068
280.073
280.079
280.085
280.09
280.095
280.101
280.105
280.11
280.114
280.118
280.122
280.125
280.129
280.132
280.134
280.137
280.139
280.141
280.143
280.145
280.147
280.149
280.042
280.049
280.055
280.061
280.066
280.072
280.077
280.083
280.088
280.094
280.099
280.104
280.108
280.113
280.117
280.121
280.124
280.128
280.131
280.133
280.136
280.138
280.14
280.142
280.144
280.146
280.148
280.149
280.046
280.053
280.059
280.064
280.07
280.075
280.081
280.086
280.092
280.097
280.102
280.107
280.112
280.116
280.12
280.123
280.127
280.13
280.132
280.135
280.137
280.139
280.141
280.143
280.145
280.146
280.148
280.149
280.05
280.057
280.062
280.068
280.073
280.079
280.084
280.09
280.095
280.1
280.105
280.11
280.115
280.119
280.122
280.126
280.129
280.132
280.134
280.137
280.139
280.141
280.142
280.144
280.145
280.147
280.148
280.149
280.054
280.06
280.066
280.072
280.077
280.083
280.088
280.093
280.099
280.104
280.109
280.113
280.118
280.121
280.125
280.128
280.131
280.134
280.136
280.138
280.14
280.142
280.144
280.145
280.146
280.147
280.148
280.149
280.058
280.064
280.07
280.075
280.081
280.086
280.092
280.097
280.102
280.107
280.112
280.116
280.121
280.124
280.128
280.131
280.134
280.136
280.138
280.14
280.142
280.143
280.145
280.146
280.147
280.148
280.149
280.15
280.061
280.067
280.073
280.079
280.084
280.09
280.095
280.101
280.106
280.111
280.115
280.12
280.123
280.127
280.13
280.133
280.136
280.138
280.14
280.142
280.143
280.145
280.146
280.147
280.148
280.148
280.149
280.15
280.065
280.071
280.077
280.082
280.088
280.093
280.099
280.104
280.109
280.114
280.118
280.123
280.126
280.13
280.133
280.136
280.138
280.14
280.142
280.143
280.145
280.146
280.147
280.148
280.148
280.149
280.149
280.15
280.068
280.074
280.08
280.086
280.091
280.097
280.102
280.107
280.112
280.117
280.122
280.126
280.129
280.133
280.135
280.138
280.14
280.142
280.144
280.145
280.146
280.147
280.148
280.148
280.149
280.149
280.15
280.15
280.072
280.078
280.083
280.089
280.095
280.1
280.106
280.111
280.116
280.12
280.125
280.128
280.132
280.135
280.138
280.14
280.142
280.144
280.145
280.147
280.148
280.148
280.149
280.149
280.15
280.15
280.15
280.15
280.075
280.081
280.087
280.092
280.098
280.104
280.109
280.114
280.119
280.123
280.128
280.131
280.135
280.138
280.14
280.142
280.144
280.146
280.147
280.148
280.149
280.15
280.15
280.15
280.15
280.15
280.15
280.15
280.078
280.084
280.09
280.096
280.101
280.107
280.112
280.117
280.122
280.127
280.131
280.134
280.137
280.14
280.143
280.145
280.146
280.148
280.149
280.15
280.15
280.151
280.151
280.151
280.151
280.151
280.15
280.15
280.081
280.087
280.093
280.099
280.105
280.11
280.115
280.12
280.125
280.129
280.133
280.137
280.14
280.143
280.145
280.147
280.148
280.15
280.15
280.151
280.152
280.152
280.152
280.152
280.151
280.151
280.151
280.15
280.084
280.09
280.096
280.102
280.108
280.113
280.119
280.123
280.128
280.132
280.136
280.139
280.142
280.145
280.147
280.149
280.15
280.151
280.152
280.152
280.153
280.153
280.153
280.152
280.152
280.152
280.151
280.15
280.087
280.093
280.099
280.105
280.111
280.116
280.121
280.126
280.131
280.135
280.139
280.142
280.145
280.147
280.149
280.151
280.152
280.153
280.153
280.154
280.154
280.154
280.154
280.153
280.153
280.152
280.151
280.15
280.09
280.096
280.102
280.108
280.114
280.119
280.124
280.129
280.134
280.138
280.141
280.144
280.147
280.149
280.151
280.152
280.154
280.154
280.155
280.155
280.155
280.155
280.154
280.154
280.153
280.152
280.151
280.15
280.092
280.098
280.104
280.11
280.116
280.122
280.127
280.132
280.136
280.14
280.144
280.147
280.149
280.151
280.153
280.154
280.155
280.156
280.156
280.156
280.156
280.156
280.155
280.154
280.154
280.153
280.152
280.151
280.094
280.101
280.107
280.113
280.119
280.124
280.13
280.134
280.139
280.142
280.146
280.149
280.151
280.153
280.155
280.156
280.157
280.157
280.157
280.157
280.157
280.157
280.156
280.155
280.154
280.153
280.152
280.151
280.097
280.103
280.109
280.116
280.121
280.127
280.132
280.137
280.141
280.145
280.148
280.151
280.153
280.155
280.156
280.157
280.158
280.158
280.159
280.158
280.158
280.157
280.157
280.156
280.154
280.153
280.152
280.151
280.099
280.105
280.112
280.118
280.124
280.129
280.134
280.139
280.143
280.147
280.15
280.152
280.155
280.156
280.158
280.159
280.159
280.16
280.16
280.159
280.159
280.158
280.157
280.156
280.155
280.154
280.152
280.151
280.101
280.107
280.114
280.12
280.126
280.131
280.136
280.141
280.145
280.148
280.152
280.154
280.156
280.158
280.159
280.16
280.161
280.161
280.161
280.16
280.16
280.159
280.158
280.157
280.155
280.154
280.152
280.151
280.103
280.109
280.116
280.122
280.128
280.133
280.138
280.143
280.147
280.15
280.153
280.156
280.158
280.159
280.16
280.161
280.162
280.162
280.162
280.161
280.16
280.159
280.158
280.157
280.156
280.154
280.152
280.151
280.104
280.111
280.118
280.124
280.13
280.135
280.14
280.144
280.148
280.152
280.155
280.157
280.159
280.16
280.162
280.162
280.163
280.163
280.162
280.162
280.161
280.16
280.159
280.157
280.156
280.154
280.153
280.151
280.106
280.113
280.119
280.125
280.131
280.137
280.141
280.146
280.15
280.153
280.156
280.158
280.16
280.162
280.163
280.163
280.163
280.163
280.163
280.162
280.162
280.16
280.159
280.158
280.156
280.154
280.153
280.151
280.107
280.114
280.12
280.127
280.133
280.138
280.143
280.147
280.151
280.154
280.157
280.159
280.161
280.162
280.163
280.164
280.164
280.164
280.164
280.163
280.162
280.161
280.16
280.158
280.156
280.155
280.153
280.151
280.108
280.115
280.122
280.128
280.134
280.139
280.144
280.148
280.152
280.155
280.158
280.16
280.162
280.163
280.164
280.165
280.165
280.165
280.164
280.163
280.162
280.161
280.16
280.158
280.157
280.155
280.153
280.151
280.109
280.116
280.122
280.129
280.135
280.14
280.145
280.149
280.153
280.156
280.159
280.161
280.163
280.164
280.165
280.165
280.165
280.165
280.165
280.164
280.163
280.161
280.16
280.158
280.157
280.155
280.153
280.151
280.11
280.117
280.123
280.129
280.135
280.141
280.145
280.15
280.153
280.156
280.159
280.161
280.163
280.164
280.165
280.166
280.166
280.165
280.165
280.164
280.163
280.162
280.16
280.159
280.157
280.155
280.153
280.151
280.11
280.117
280.124
280.13
280.136
280.141
280.146
280.15
280.154
280.157
280.159
280.162
280.163
280.165
280.165
280.166
280.166
280.166
280.165
280.164
280.163
280.162
280.16
280.159
280.157
280.155
280.153
280.151
280.11
280.117
280.124
280.13
280.136
280.141
280.146
280.15
280.154
280.157
280.16
280.162
280.163
280.165
280.165
280.166
280.166
280.166
280.165
280.164
280.163
280.162
280.16
280.159
280.157
280.155
280.153
280.151
280.013
279.999
279.98
279.953
279.917
279.87
279.81
279.737
279.655
279.567
279.485
279.425
279.41
279.474
279.657
280.008
280.582
281.431
282.593
284.081
285.861
287.819
280.018
280.005
279.987
279.961
279.927
279.882
279.825
279.756
279.675
279.588
279.505
279.439
279.414
279.46
279.616
279.93
280.456
281.249
282.353
283.791
285.542
287.516
280.023
280.01
279.993
279.97
279.938
279.895
279.841
279.774
279.696
279.611
279.527
279.457
279.422
279.45
279.58
279.857
280.335
281.068
282.107
283.481
285.185
287.148
280.027
280.016
280
279.978
279.948
279.908
279.857
279.793
279.718
279.635
279.551
279.477
279.433
279.445
279.549
279.788
280.214
280.883
281.845
283.137
284.764
286.67
280.032
280.021
280.006
279.986
279.958
279.921
279.873
279.812
279.741
279.66
279.576
279.499
279.447
279.443
279.521
279.721
280.093
280.69
281.565
282.757
284.28
286.095
280.037
280.026
280.012
279.993
279.968
279.933
279.888
279.832
279.763
279.685
279.602
279.523
279.464
279.445
279.496
279.657
279.972
280.493
281.271
282.35
283.747
285.439
280.041
280.031
280.018
280.001
279.977
279.945
279.904
279.851
279.786
279.711
279.629
279.549
279.482
279.449
279.476
279.596
279.854
280.297
280.974
281.929
283.188
284.743
280.045
280.036
280.024
280.008
279.987
279.957
279.919
279.869
279.809
279.737
279.657
279.576
279.504
279.457
279.46
279.543
279.744
280.108
280.682
281.511
282.625
284.034
280.049
280.041
280.03
280.015
279.995
279.969
279.933
279.888
279.831
279.763
279.686
279.604
279.527
279.469
279.45
279.497
279.645
279.933
280.407
281.11
282.077
283.323
280.053
280.045
280.035
280.022
280.004
279.98
279.947
279.905
279.853
279.788
279.714
279.634
279.554
279.486
279.448
279.462
279.56
279.778
280.158
280.741
281.566
282.656
280.057
280.049
280.04
280.028
280.012
279.99
279.961
279.923
279.874
279.814
279.743
279.664
279.582
279.507
279.452
279.439
279.493
279.647
279.94
280.413
281.104
282.048
280.061
280.054
280.045
280.034
280.019
280
279.973
279.939
279.894
279.838
279.771
279.695
279.613
279.532
279.464
279.427
279.443
279.541
279.757
280.128
280.695
281.492
280.064
280.057
280.049
280.039
280.026
280.009
279.985
279.954
279.913
279.862
279.799
279.726
279.645
279.561
279.483
279.427
279.411
279.461
279.608
279.89
280.346
281.013
280.068
280.061
280.054
280.044
280.032
280.017
279.996
279.968
279.932
279.885
279.827
279.757
279.677
279.592
279.508
279.437
279.394
279.404
279.493
279.697
280.054
280.604
280.071
280.065
280.057
280.049
280.038
280.024
280.006
279.981
279.948
279.906
279.852
279.787
279.71
279.625
279.537
279.455
279.392
279.369
279.409
279.546
279.816
280.26
280.074
280.068
280.061
280.053
280.044
280.031
280.015
279.993
279.964
279.925
279.877
279.816
279.743
279.66
279.569
279.48
279.402
279.352
279.352
279.432
279.626
279.974
280.077
280.071
280.064
280.057
280.048
280.037
280.023
280.003
279.978
279.943
279.899
279.843
279.774
279.694
279.603
279.509
279.42
279.35
279.318
279.351
279.481
279.745
280.08
280.074
280.067
280.06
280.052
280.042
280.03
280.013
279.99
279.959
279.919
279.868
279.804
279.727
279.638
279.542
279.445
279.36
279.303
279.297
279.374
279.57
280.082
280.076
280.07
280.063
280.056
280.047
280.036
280.021
280.001
279.974
279.938
279.891
279.831
279.758
279.672
279.575
279.474
279.378
279.302
279.267
279.302
279.442
280.085
280.079
280.073
280.066
280.059
280.051
280.041
280.028
280.01
279.986
279.954
279.911
279.856
279.787
279.704
279.609
279.505
279.402
279.312
279.255
279.256
279.35
280.087
280.081
280.075
280.069
280.062
280.055
280.045
280.034
280.018
279.997
279.967
279.928
279.877
279.813
279.734
279.641
279.537
279.43
279.331
279.257
279.233
279.29
280.09
280.083
280.077
280.071
280.064
280.057
280.049
280.039
280.025
280.005
279.979
279.944
279.897
279.836
279.761
279.67
279.568
279.459
279.354
279.268
279.225
279.257
280.092
280.085
280.079
280.073
280.067
280.06
280.052
280.043
280.03
280.013
279.989
279.956
279.913
279.856
279.784
279.697
279.597
279.488
279.379
279.286
279.23
279.243
280.094
280.087
280.081
280.075
280.068
280.062
280.055
280.046
280.034
280.019
279.997
279.967
279.927
279.873
279.805
279.721
279.623
279.515
279.405
279.307
279.243
279.241
280.095
280.089
280.082
280.076
280.07
280.064
280.057
280.048
280.038
280.023
280.003
279.976
279.938
279.887
279.822
279.742
279.646
279.539
279.429
279.329
279.259
279.249
280.097
280.09
280.084
280.077
280.071
280.065
280.058
280.05
280.04
280.027
280.008
279.982
279.947
279.899
279.837
279.759
279.666
279.561
279.452
279.351
279.277
279.261
280.098
280.092
280.085
280.079
280.072
280.066
280.059
280.052
280.042
280.03
280.012
279.988
279.954
279.908
279.848
279.773
279.683
279.58
279.472
279.37
279.296
279.275
280.1
280.093
280.086
280.08
280.073
280.067
280.06
280.053
280.044
280.032
280.015
279.992
279.959
279.915
279.858
279.785
279.696
279.595
279.489
279.388
279.313
279.29
280.101
280.094
280.087
280.08
280.074
280.068
280.061
280.054
280.045
280.033
280.017
279.995
279.963
279.921
279.865
279.793
279.707
279.608
279.502
279.402
279.327
279.304
280.102
280.095
280.088
280.081
280.075
280.068
280.062
280.054
280.046
280.034
280.019
279.997
279.966
279.925
279.87
279.8
279.715
279.617
279.513
279.414
279.339
279.315
280.102
280.095
280.088
280.082
280.075
280.069
280.062
280.055
280.046
280.035
280.02
279.998
279.968
279.928
279.874
279.805
279.721
279.624
279.521
279.423
279.348
279.324
280.103
280.096
280.089
280.082
280.075
280.069
280.062
280.055
280.046
280.035
280.02
279.999
279.97
279.929
279.876
279.808
279.724
279.629
279.526
279.428
279.354
279.331
280.103
280.096
280.089
280.082
280.075
280.069
280.062
280.055
280.047
280.036
280.021
280
279.97
279.93
279.877
279.809
279.726
279.631
279.529
279.431
279.358
279.335
280.149
280.146
280.143
280.141
280.138
280.135
280.132
280.129
280.125
280.122
280.118
280.114
280.11
280.105
280.1
280.095
280.09
280.084
280.078
280.072
280.067
280.061
280.055
280.05
280.044
280.038
280.032
280.024
280.149
280.146
280.144
280.142
280.139
280.136
280.133
280.13
280.127
280.124
280.12
280.116
280.112
280.108
280.103
280.098
280.093
280.087
280.082
280.076
280.07
280.065
280.059
280.053
280.048
280.042
280.036
280.028
280.149
280.147
280.145
280.142
280.14
280.137
280.135
280.132
280.129
280.126
280.122
280.119
280.115
280.11
280.106
280.101
280.096
280.091
280.085
280.08
280.074
280.068
280.063
280.057
280.052
280.046
280.04
280.032
280.149
280.147
280.145
280.143
280.141
280.139
280.136
280.134
280.131
280.128
280.125
280.121
280.117
280.113
280.109
280.104
280.099
280.094
280.089
280.083
280.077
280.072
280.066
280.061
280.055
280.05
280.043
280.036
280.149
280.147
280.146
280.144
280.142
280.14
280.137
280.135
280.133
280.13
280.127
280.123
280.12
280.116
280.112
280.107
280.102
280.097
280.092
280.087
280.081
280.075
280.07
280.064
280.059
280.053
280.047
280.041
280.149
280.148
280.146
280.144
280.143
280.141
280.139
280.137
280.134
280.132
280.129
280.126
280.122
280.119
280.115
280.11
280.106
280.101
280.095
280.09
280.085
280.079
280.074
280.068
280.063
280.057
280.051
280.045
280.149
280.148
280.147
280.145
280.144
280.142
280.14
280.138
280.136
280.134
280.131
280.128
280.125
280.121
280.117
280.113
280.109
280.104
280.099
280.094
280.088
280.083
280.077
280.072
280.066
280.061
280.055
280.049
280.149
280.148
280.147
280.146
280.145
280.143
280.141
280.14
280.138
280.136
280.133
280.13
280.127
280.124
280.12
280.116
280.112
280.107
280.102
280.097
280.092
280.086
280.081
280.075
280.07
280.064
280.059
280.052
280.15
280.149
280.148
280.147
280.145
280.144
280.143
280.141
280.139
280.137
280.135
280.133
280.13
280.127
280.123
280.119
280.115
280.111
280.106
280.101
280.095
280.09
280.085
280.079
280.074
280.068
280.062
280.056
280.15
280.149
280.148
280.147
280.146
280.145
280.144
280.143
280.141
280.139
280.137
280.135
280.132
280.129
280.126
280.122
280.118
280.114
280.109
280.104
280.099
280.094
280.088
280.083
280.077
280.072
280.066
280.06
280.15
280.149
280.149
280.148
280.147
280.146
280.145
280.144
280.143
280.141
280.139
280.137
280.135
280.132
280.129
280.125
280.121
280.117
280.112
280.108
280.103
280.097
280.092
280.086
280.081
280.075
280.069
280.064
280.15
280.149
280.149
280.149
280.148
280.147
280.147
280.146
280.144
280.143
280.141
280.139
280.137
280.134
280.131
280.128
280.124
280.12
280.116
280.111
280.106
280.101
280.095
280.09
280.084
280.079
280.073
280.067
280.15
280.15
280.15
280.149
280.149
280.148
280.148
280.147
280.146
280.145
280.143
280.141
280.139
280.137
280.134
280.131
280.127
280.123
280.119
280.114
280.109
280.104
280.099
280.093
280.088
280.082
280.076
280.07
280.15
280.15
280.15
280.15
280.15
280.149
280.149
280.148
280.148
280.146
280.145
280.143
280.142
280.139
280.137
280.134
280.13
280.126
280.122
280.118
280.113
280.108
280.102
280.097
280.091
280.085
280.08
280.074
280.15
280.15
280.15
280.151
280.151
280.15
280.15
280.15
280.149
280.148
280.147
280.146
280.144
280.142
280.139
280.136
280.133
280.129
280.125
280.121
280.116
280.111
280.106
280.1
280.094
280.089
280.083
280.077
280.15
280.151
280.151
280.151
280.151
280.151
280.151
280.151
280.151
280.15
280.149
280.147
280.146
280.144
280.142
280.139
280.136
280.132
280.128
280.124
280.119
280.114
280.109
280.103
280.097
280.092
280.086
280.08
280.15
280.151
280.151
280.152
280.152
280.152
280.152
280.152
280.152
280.151
280.15
280.149
280.148
280.146
280.144
280.141
280.138
280.135
280.131
280.127
280.122
280.117
280.112
280.106
280.101
280.095
280.089
280.083
280.15
280.151
280.152
280.152
280.153
280.153
280.153
280.153
280.153
280.153
280.152
280.151
280.15
280.148
280.146
280.144
280.141
280.138
280.134
280.13
280.125
280.12
280.115
280.109
280.104
280.098
280.092
280.086
280.15
280.151
280.152
280.153
280.154
280.154
280.154
280.155
280.155
280.154
280.154
280.153
280.152
280.15
280.148
280.146
280.143
280.14
280.137
280.132
280.128
280.123
280.118
280.112
280.107
280.101
280.095
280.088
280.151
280.152
280.152
280.153
280.154
280.155
280.155
280.156
280.156
280.156
280.155
280.155
280.153
280.152
280.15
280.148
280.146
280.143
280.139
280.135
280.131
280.126
280.121
280.115
280.109
280.103
280.097
280.091
280.151
280.152
280.153
280.154
280.155
280.156
280.156
280.157
280.157
280.157
280.157
280.156
280.155
280.154
280.152
280.15
280.148
280.145
280.141
280.138
280.133
280.129
280.123
280.118
280.112
280.106
280.1
280.094
280.151
280.152
280.153
280.154
280.155
280.156
280.157
280.158
280.158
280.158
280.158
280.157
280.157
280.156
280.154
280.152
280.15
280.147
280.144
280.14
280.136
280.131
280.126
280.12
280.115
280.108
280.102
280.096
280.151
280.152
280.153
280.155
280.156
280.157
280.158
280.159
280.159
280.159
280.159
280.159
280.158
280.157
280.156
280.154
280.152
280.149
280.146
280.142
280.138
280.133
280.128
280.123
280.117
280.111
280.104
280.098
280.151
280.152
280.154
280.155
280.156
280.158
280.159
280.159
280.16
280.16
280.16
280.16
280.16
280.159
280.157
280.156
280.153
280.151
280.148
280.144
280.14
280.135
280.13
280.125
280.119
280.113
280.107
280.1
280.151
280.152
280.154
280.155
280.157
280.158
280.159
280.16
280.161
280.161
280.161
280.161
280.161
280.16
280.159
280.157
280.155
280.152
280.149
280.146
280.142
280.137
280.132
280.127
280.121
280.115
280.109
280.102
280.151
280.153
280.154
280.156
280.157
280.159
280.16
280.161
280.162
280.162
280.162
280.162
280.162
280.161
280.16
280.158
280.156
280.154
280.151
280.148
280.144
280.139
280.134
280.129
280.123
280.117
280.11
280.104
280.151
280.153
280.154
280.156
280.158
280.159
280.16
280.161
280.162
280.163
280.163
280.163
280.163
280.162
280.161
280.16
280.158
280.155
280.152
280.149
280.145
280.141
280.136
280.131
280.125
280.118
280.112
280.105
280.151
280.153
280.155
280.156
280.158
280.159
280.161
280.162
280.163
280.163
280.164
280.164
280.164
280.163
280.162
280.161
280.159
280.157
280.154
280.15
280.147
280.142
280.137
280.132
280.126
280.12
280.113
280.107
280.151
280.153
280.155
280.156
280.158
280.16
280.161
280.162
280.163
280.164
280.164
280.165
280.164
280.164
280.163
280.162
280.16
280.157
280.155
280.151
280.148
280.143
280.139
280.133
280.127
280.121
280.115
280.108
280.151
280.153
280.155
280.157
280.158
280.16
280.161
280.163
280.164
280.164
280.165
280.165
280.165
280.164
280.164
280.162
280.161
280.158
280.156
280.152
280.149
280.144
280.14
280.134
280.128
280.122
280.116
280.109
280.151
280.153
280.155
280.157
280.159
280.16
280.162
280.163
280.164
280.165
280.165
280.166
280.165
280.165
280.164
280.163
280.161
280.159
280.156
280.153
280.149
280.145
280.14
280.135
280.129
280.123
280.116
280.109
280.151
280.153
280.155
280.157
280.159
280.16
280.162
280.163
280.164
280.165
280.166
280.166
280.166
280.165
280.164
280.163
280.162
280.159
280.157
280.154
280.15
280.146
280.141
280.135
280.13
280.123
280.117
280.11
280.151
280.153
280.155
280.157
280.159
280.16
280.162
280.163
280.164
280.165
280.166
280.166
280.166
280.165
280.165
280.163
280.162
280.16
280.157
280.154
280.15
280.146
280.141
280.136
280.13
280.124
280.117
280.11
290.266
289.756
289.249
288.796
288.421
288.107
288.334
287.857
287.367
286.913
286.518
286.175
286.294
285.885
285.461
285.059
284.697
284.376
284.413
284.084
283.743
283.414
283.113
282.841
282.828
282.577
282.318
282.066
281.834
281.623
281.585
281.405
281.219
281.038
280.87
280.719
280.676
280.554
280.429
280.308
280.196
280.096
280.06
279.983
279.905
279.831
279.764
279.706
279.681
279.638
279.595
279.556
279.522
279.494
279.481
279.462
279.444
279.429
279.417
279.411
279.409
279.406
279.403
279.403
279.407
279.414
279.42
279.425
279.433
279.442
279.454
279.468
279.478
279.489
279.501
279.515
279.53
279.548
279.56
279.572
279.586
279.601
279.618
279.636
279.647
279.66
279.673
279.688
279.704
279.72
279.729
279.741
279.753
279.766
279.78
279.795
279.801
279.811
279.822
279.833
279.845
279.857
279.859
279.868
279.877
279.887
279.897
279.907
279.906
279.913
279.921
279.929
279.937
279.945
279.941
279.947
279.953
279.96
279.966
279.973
279.966
279.972
279.977
279.983
279.988
279.994
279.985
279.99
279.994
279.999
280.004
280.009
280.019
280.028
280.034
280.04
280.046
280.052
280.057
280.063
280.069
280.075
280.081
280.086
280.092
280.097
280.102
280.107
280.112
280.116
280.12
280.124
280.127
280.131
280.134
280.137
280.14
280.143
280.146
280.149
280.015
280.024
280.031
280.037
280.042
280.048
280.054
280.06
280.066
280.071
280.077
280.083
280.089
280.094
280.1
280.105
280.109
280.114
280.118
280.122
280.126
280.129
280.133
280.136
280.139
280.142
280.145
280.148
280.011
280.02
280.027
280.033
280.039
280.044
280.05
280.056
280.062
280.068
280.074
280.08
280.086
280.092
280.097
280.102
280.107
280.112
280.116
280.12
280.124
280.128
280.132
280.135
280.139
280.142
280.145
280.148
280.007
280.016
280.023
280.029
280.035
280.041
280.047
280.053
280.059
280.065
280.071
280.077
280.083
280.089
280.094
280.1
280.105
280.11
280.114
280.119
280.123
280.127
280.131
280.134
280.138
280.141
280.145
280.148
280.002
280.012
280.019
280.026
280.032
280.037
280.043
280.049
280.055
280.062
280.068
280.074
280.08
280.086
280.092
280.097
280.103
280.108
280.112
280.117
280.121
280.125
280.129
280.133
280.137
280.141
280.145
280.148
279.998
280.008
280.016
280.022
280.028
280.034
280.04
280.046
280.052
280.058
280.065
280.071
280.077
280.083
280.089
280.095
280.1
280.106
280.11
280.115
280.12
280.124
280.128
280.133
280.136
280.14
280.144
280.148
290.962
290.962
290.962
290.962
290.962
290.962
290.962
290.962
290.962
290.962
290.962
290.962
290.962
290.962
290.962
290.962
290.962
290.962
290.962
290.962
290.963
290.963
290.963
290.963
290.963
290.963
290.964
290.964
290.964
290.964
290.964
290.963
290.961
290.957
290.95
290.938
290.917
290.88
290.809
290.659
289.329
289.329
289.329
289.329
289.329
289.329
289.329
289.329
289.329
289.329
289.329
289.329
289.329
289.33
289.33
289.33
289.33
289.33
289.33
289.331
289.331
289.331
289.332
289.332
289.333
289.334
289.334
289.335
289.336
289.336
289.336
289.333
289.328
289.317
289.298
289.266
289.21
289.119
288.969
288.722
287.344
287.344
287.344
287.344
287.344
287.344
287.344
287.344
287.344
287.345
287.345
287.345
287.345
287.345
287.346
287.346
287.346
287.346
287.347
287.347
287.348
287.348
287.349
287.35
287.351
287.352
287.354
287.355
287.356
287.357
287.356
287.353
287.346
287.331
287.305
287.26
287.187
287.072
286.897
286.641
285.366
285.366
285.366
285.366
285.366
285.367
285.367
285.367
285.367
285.367
285.368
285.368
285.368
285.368
285.369
285.369
285.369
285.37
285.37
285.371
285.372
285.372
285.373
285.375
285.376
285.378
285.38
285.382
285.383
285.385
285.385
285.382
285.374
285.358
285.33
285.282
285.207
285.092
284.927
284.7
283.606
283.606
283.606
283.606
283.606
283.606
283.606
283.607
283.607
283.607
283.607
283.608
283.608
283.608
283.609
283.609
283.61
283.61
283.611
283.612
283.613
283.614
283.615
283.616
283.618
283.62
283.622
283.625
283.627
283.629
283.63
283.628
283.622
283.608
283.582
283.539
283.471
283.372
283.233
283.05
282.162
282.162
282.162
282.163
282.163
282.163
282.163
282.163
282.164
282.164
282.164
282.165
282.165
282.166
282.166
282.167
282.167
282.168
282.169
282.169
282.17
282.171
282.173
282.174
282.176
282.179
282.181
282.184
282.188
282.19
282.192
282.192
282.188
282.177
282.157
282.122
282.069
281.99
281.884
281.748
281.061
281.061
281.061
281.061
281.061
281.061
281.061
281.062
281.062
281.062
281.063
281.063
281.064
281.064
281.065
281.065
281.066
281.067
281.068
281.069
281.07
281.071
281.072
281.074
281.076
281.079
281.082
281.085
281.089
281.093
281.096
281.097
281.096
281.089
281.076
281.051
281.013
280.957
280.882
280.787
280.278
280.278
280.278
280.279
280.279
280.279
280.279
280.28
280.28
280.28
280.281
280.281
280.282
280.282
280.283
280.284
280.284
280.285
280.286
280.287
280.288
280.289
280.291
280.293
280.295
280.298
280.301
280.305
280.309
280.313
280.317
280.321
280.322
280.32
280.313
280.298
280.274
280.239
280.191
280.13
279.768
279.768
279.768
279.769
279.769
279.769
279.769
279.77
279.77
279.77
279.771
279.771
279.772
279.773
279.773
279.774
279.775
279.776
279.777
279.778
279.779
279.78
279.782
279.784
279.786
279.789
279.792
279.796
279.801
279.805
279.81
279.815
279.819
279.82
279.819
279.813
279.801
279.781
279.754
279.72
279.473
279.473
279.474
279.474
279.474
279.474
279.475
279.475
279.475
279.476
279.476
279.477
279.477
279.478
279.479
279.48
279.48
279.481
279.482
279.483
279.485
279.486
279.488
279.49
279.492
279.495
279.498
279.502
279.507
279.512
279.517
279.523
279.529
279.533
279.536
279.536
279.533
279.526
279.514
279.499
279.337
279.337
279.338
279.338
279.338
279.338
279.339
279.339
279.339
279.34
279.34
279.341
279.342
279.342
279.343
279.344
279.345
279.346
279.347
279.348
279.349
279.351
279.352
279.354
279.357
279.359
279.363
279.367
279.371
279.376
279.382
279.389
279.395
279.401
279.407
279.412
279.415
279.416
279.415
279.413
279.31
279.31
279.31
279.31
279.311
279.311
279.311
279.312
279.312
279.313
279.313
279.314
279.315
279.315
279.316
279.317
279.318
279.319
279.32
279.321
279.323
279.324
279.326
279.328
279.33
279.333
279.336
279.34
279.344
279.349
279.355
279.361
279.368
279.376
279.383
279.39
279.397
279.403
279.409
279.414
279.35
279.35
279.35
279.351
279.351
279.351
279.352
279.352
279.352
279.353
279.354
279.354
279.355
279.356
279.357
279.358
279.359
279.36
279.361
279.362
279.363
279.365
279.367
279.369
279.371
279.373
279.376
279.38
279.384
279.389
279.395
279.401
279.408
279.416
279.424
279.432
279.441
279.45
279.459
279.468
279.427
279.427
279.427
279.427
279.427
279.428
279.428
279.429
279.429
279.43
279.43
279.431
279.432
279.433
279.434
279.435
279.436
279.437
279.438
279.439
279.441
279.442
279.444
279.446
279.448
279.45
279.453
279.457
279.46
279.465
279.47
279.476
279.483
279.49
279.498
279.507
279.516
279.526
279.537
279.548
279.518
279.518
279.518
279.518
279.518
279.519
279.519
279.519
279.52
279.521
279.521
279.522
279.523
279.524
279.525
279.526
279.527
279.528
279.529
279.531
279.532
279.534
279.535
279.537
279.539
279.542
279.544
279.547
279.551
279.555
279.56
279.565
279.572
279.578
279.586
279.594
279.604
279.613
279.624
279.635
279.608
279.608
279.608
279.608
279.609
279.609
279.609
279.61
279.61
279.611
279.612
279.613
279.613
279.614
279.615
279.616
279.618
279.619
279.62
279.622
279.623
279.625
279.626
279.628
279.63
279.632
279.635
279.638
279.641
279.645
279.649
279.654
279.66
279.666
279.673
279.681
279.689
279.698
279.708
279.718
279.689
279.69
279.69
279.69
279.69
279.691
279.691
279.691
279.692
279.693
279.693
279.694
279.695
279.696
279.697
279.698
279.7
279.701
279.702
279.704
279.705
279.707
279.708
279.71
279.712
279.714
279.717
279.72
279.723
279.726
279.73
279.734
279.739
279.745
279.751
279.758
279.765
279.773
279.782
279.791
279.758
279.758
279.758
279.759
279.759
279.759
279.76
279.76
279.761
279.762
279.762
279.763
279.764
279.765
279.766
279.767
279.768
279.77
279.771
279.773
279.774
279.776
279.778
279.779
279.781
279.784
279.786
279.789
279.791
279.795
279.798
279.802
279.807
279.811
279.817
279.823
279.829
279.836
279.843
279.851
279.813
279.813
279.813
279.813
279.814
279.814
279.815
279.815
279.816
279.816
279.817
279.818
279.819
279.82
279.821
279.822
279.824
279.825
279.826
279.828
279.829
279.831
279.833
279.835
279.837
279.839
279.841
279.844
279.846
279.849
279.853
279.856
279.86
279.864
279.869
279.874
279.88
279.886
279.892
279.899
279.855
279.855
279.855
279.855
279.856
279.856
279.857
279.857
279.858
279.858
279.859
279.86
279.861
279.862
279.863
279.864
279.866
279.867
279.869
279.87
279.872
279.874
279.875
279.877
279.879
279.881
279.884
279.886
279.889
279.891
279.894
279.898
279.901
279.905
279.909
279.914
279.919
279.924
279.929
279.935
279.886
279.886
279.886
279.886
279.887
279.887
279.888
279.888
279.889
279.889
279.89
279.891
279.892
279.893
279.894
279.896
279.897
279.898
279.9
279.901
279.903
279.905
279.907
279.909
279.911
279.913
279.915
279.917
279.92
279.923
279.925
279.929
279.932
279.935
279.939
279.943
279.947
279.952
279.956
279.961
279.908
279.908
279.908
279.909
279.909
279.909
279.91
279.91
279.911
279.912
279.913
279.913
279.914
279.916
279.917
279.918
279.919
279.921
279.922
279.924
279.926
279.927
279.929
279.931
279.933
279.935
279.938
279.94
279.942
279.945
279.948
279.951
279.954
279.957
279.961
279.964
279.968
279.972
279.976
279.98
279.994
280.004
280.012
280.019
280.025
280.031
280.037
280.043
280.049
280.055
280.062
280.068
280.075
280.081
280.087
280.093
280.098
280.104
280.109
280.114
280.118
280.123
280.127
280.132
280.136
280.14
280.144
280.148
279.99
280.001
280.009
280.015
280.021
280.027
280.033
280.039
280.046
280.052
280.059
280.065
280.072
280.078
280.084
280.09
280.096
280.102
280.107
280.112
280.117
280.122
280.126
280.131
280.135
280.139
280.144
280.148
279.987
279.997
280.005
280.012
280.018
280.024
280.03
280.036
280.043
280.049
280.056
280.063
280.069
280.076
280.082
280.088
280.094
280.1
280.105
280.11
280.116
280.12
280.125
280.13
280.134
280.139
280.143
280.148
279.983
279.994
280.002
280.009
280.015
280.021
280.027
280.033
280.04
280.046
280.053
280.06
280.067
280.073
280.08
280.086
280.092
280.098
280.103
280.109
280.114
280.119
280.124
280.129
280.134
280.139
280.143
280.148
279.979
279.99
279.999
280.006
280.012
280.018
280.024
280.03
280.037
280.043
280.05
280.057
280.064
280.071
280.077
280.084
280.09
280.096
280.102
280.107
280.113
280.118
280.123
280.128
280.133
280.138
280.143
280.148
279.976
279.987
279.996
280.003
280.009
280.015
280.021
280.027
280.034
280.041
280.048
280.055
280.061
280.068
280.075
280.082
280.088
280.094
280.1
280.106
280.112
280.117
280.122
280.128
280.133
280.138
280.143
280.148
279.973
279.984
279.993
280
280.006
280.012
280.018
280.024
280.031
280.038
280.045
280.052
280.059
280.066
280.073
280.08
280.086
280.092
280.099
280.105
280.11
280.116
280.121
280.127
280.132
280.137
280.142
280.147
279.97
279.981
279.99
279.997
280.003
280.009
280.015
280.022
280.028
280.035
280.042
280.05
280.057
280.064
280.071
280.078
280.084
280.091
280.097
280.103
280.109
280.115
280.121
280.126
280.131
280.137
280.142
280.147
279.967
279.978
279.987
279.994
280
280.006
280.012
280.019
280.026
280.033
280.04
280.047
280.054
280.062
280.069
280.076
280.083
280.089
280.096
280.102
280.108
280.114
280.12
280.125
280.131
280.136
280.142
280.147
279.964
279.975
279.984
279.991
279.997
280.004
280.01
280.016
280.023
280.03
280.037
280.045
280.052
280.06
280.067
280.074
280.081
280.088
280.094
280.101
280.107
280.113
280.119
280.125
280.13
280.136
280.142
280.147
279.961
279.973
279.981
279.988
279.995
280.001
280.007
280.014
280.021
280.028
280.035
280.043
280.05
280.058
280.065
280.072
280.079
280.086
280.093
280.099
280.106
280.112
280.118
280.124
280.13
280.136
280.141
280.147
279.958
279.97
279.979
279.986
279.992
279.998
280.005
280.011
280.018
280.026
280.033
280.041
280.048
280.056
280.063
280.07
280.078
280.085
280.091
280.098
280.105
280.111
280.117
280.123
280.129
280.135
280.141
280.147
279.956
279.968
279.976
279.983
279.99
279.996
280.002
280.009
280.016
280.023
280.031
280.038
280.046
280.054
280.061
280.069
280.076
280.083
280.09
280.097
280.104
280.11
280.116
280.123
280.129
280.135
280.141
280.147
279.954
279.965
279.974
279.981
279.988
279.994
280
280.007
280.014
280.021
280.029
280.036
280.044
280.052
280.06
280.067
280.075
280.082
280.089
280.096
280.103
280.109
280.116
280.122
280.128
280.135
280.141
280.147
279.951
279.963
279.972
279.979
279.985
279.991
279.998
280.005
280.012
280.019
280.027
280.035
280.042
280.05
280.058
280.066
280.073
280.081
280.088
280.095
280.102
280.108
280.115
280.121
280.128
280.134
280.141
280.147
279.949
279.961
279.97
279.977
279.983
279.989
279.996
280.003
280.01
280.017
280.025
280.033
280.041
280.049
280.057
280.064
280.072
280.079
280.087
280.094
280.101
280.108
280.114
280.121
280.127
280.134
280.14
280.147
279.947
279.959
279.967
279.975
279.981
279.987
279.994
280.001
280.008
280.015
280.023
280.031
280.039
280.047
280.055
280.063
280.071
280.078
280.086
280.093
280.1
280.107
280.114
280.12
280.127
280.134
280.14
280.147
279.945
279.957
279.965
279.973
279.979
279.985
279.992
279.999
280.006
280.013
280.021
280.029
280.037
280.046
280.054
280.062
280.069
280.077
280.085
280.092
280.099
280.106
280.113
280.12
280.127
280.133
280.14
280.147
279.943
279.955
279.964
279.971
279.977
279.983
279.99
279.997
280.004
280.012
280.02
280.028
280.036
280.044
280.052
280.06
280.068
280.076
280.084
280.091
280.098
280.105
280.112
280.119
280.126
280.133
280.14
280.147
279.942
279.953
279.962
279.969
279.975
279.982
279.988
279.995
280.002
280.01
280.018
280.026
280.035
280.043
280.051
280.059
280.067
280.075
280.083
280.09
280.098
280.105
280.112
280.119
280.126
280.133
280.14
280.147
279.94
279.951
279.96
279.967
279.974
279.98
279.987
279.994
280.001
280.009
280.017
280.025
280.033
280.042
280.05
280.058
280.066
280.074
280.082
280.089
280.097
280.104
280.111
280.119
280.126
280.133
280.14
280.147
279.938
279.95
279.958
279.966
279.972
279.978
279.985
279.992
279.999
280.007
280.015
280.024
280.032
280.04
280.049
280.057
280.065
280.073
280.081
280.089
280.096
280.104
280.111
280.118
280.125
280.132
280.139
280.146
279.937
279.948
279.957
279.964
279.971
279.977
279.984
279.991
279.998
280.006
280.014
280.022
280.031
280.039
280.048
280.056
280.064
280.072
280.08
280.088
280.095
280.103
280.11
280.118
280.125
280.132
280.139
280.146
279.935
279.947
279.955
279.963
279.969
279.975
279.982
279.989
279.997
280.005
280.013
280.021
280.03
280.038
280.047
280.055
280.063
280.071
280.079
280.087
280.095
280.102
280.11
280.117
280.125
280.132
280.139
280.146
279.934
279.945
279.954
279.961
279.968
279.974
279.981
279.988
279.995
280.003
280.012
280.02
280.029
280.037
280.046
280.054
280.062
280.071
280.079
280.087
280.094
280.102
280.11
280.117
280.124
280.132
280.139
280.146
279.933
279.944
279.953
279.96
279.967
279.973
279.98
279.987
279.994
280.002
280.011
280.019
280.028
280.036
280.045
280.053
280.062
280.07
280.078
280.086
280.094
280.102
280.109
280.117
280.124
280.132
280.139
280.146
279.931
279.943
279.952
279.959
279.965
279.972
279.979
279.986
279.993
280.001
280.01
280.018
280.027
280.035
280.044
280.053
280.061
280.069
280.077
280.085
280.093
280.101
280.109
280.116
280.124
280.131
280.139
280.146
279.93
279.942
279.951
279.958
279.964
279.971
279.978
279.985
279.992
280
280.009
280.017
280.026
280.035
280.043
280.052
280.06
280.069
280.077
280.085
280.093
280.101
280.108
280.116
280.124
280.131
280.139
280.146
279.929
279.941
279.95
279.957
279.963
279.97
279.977
279.984
279.991
279.999
280.008
280.016
280.025
280.034
280.043
280.051
280.06
280.068
280.076
280.084
280.092
280.1
280.108
280.116
280.124
280.131
280.139
280.146
279.928
279.94
279.949
279.956
279.962
279.969
279.976
279.983
279.991
279.999
280.007
280.016
280.024
280.033
280.042
280.051
280.059
280.068
280.076
280.084
280.092
280.1
280.108
280.116
280.123
280.131
280.139
280.146
279.928
279.939
279.948
279.955
279.962
279.968
279.975
279.982
279.99
279.998
280.006
280.015
280.024
280.033
280.041
280.05
280.059
280.067
280.075
280.084
280.092
280.1
280.108
280.115
280.123
280.131
280.139
280.146
279.927
279.938
279.947
279.954
279.961
279.967
279.974
279.981
279.989
279.997
280.006
280.014
280.023
280.032
280.041
280.05
280.058
280.067
280.075
280.083
280.091
280.1
280.107
280.115
280.123
280.131
280.138
280.146
279.926
279.938
279.946
279.954
279.96
279.967
279.974
279.981
279.989
279.997
280.005
280.014
280.023
280.032
280.04
280.049
280.058
280.066
280.075
280.083
280.091
280.099
280.107
280.115
280.123
280.131
280.138
280.146
279.926
279.937
279.946
279.953
279.96
279.966
279.973
279.98
279.988
279.996
280.005
280.013
280.022
280.031
280.04
280.049
280.057
280.066
280.074
280.083
280.091
280.099
280.107
280.115
280.123
280.131
280.138
280.146
279.925
279.937
279.945
279.953
279.959
279.966
279.973
279.98
279.988
279.996
280.004
280.013
280.022
280.031
280.04
280.048
280.057
280.066
280.074
280.083
280.091
280.099
280.107
280.115
280.123
280.131
280.138
280.146
279.925
279.936
279.945
279.952
279.959
279.965
279.972
279.98
279.987
279.995
280.004
280.013
280.022
280.03
280.039
280.048
280.057
280.066
280.074
280.082
280.091
280.099
280.107
280.115
280.123
280.131
280.138
280.146
279.924
279.936
279.945
279.952
279.959
279.965
279.972
279.979
279.987
279.995
280.004
280.012
280.021
280.03
280.039
280.048
280.057
280.065
280.074
280.082
280.09
280.099
280.107
280.115
280.123
280.13
280.138
280.146
279.924
279.936
279.944
279.952
279.958
279.965
279.972
279.979
279.987
279.995
280.003
280.012
280.021
280.03
280.039
280.048
280.057
280.065
280.074
280.082
280.09
280.099
280.107
280.115
280.123
280.13
280.138
280.146
279.924
279.936
279.944
279.952
279.958
279.965
279.972
279.979
279.987
279.995
280.003
280.012
280.021
280.03
280.039
280.048
280.056
280.065
280.074
280.082
280.09
280.098
280.107
280.115
280.123
280.13
280.138
280.146
279.924
279.935
279.944
279.951
279.958
279.965
279.971
279.979
279.987
279.995
280.003
280.012
280.021
280.03
280.039
280.048
280.056
280.065
280.074
280.082
280.09
280.098
280.107
280.115
280.122
280.13
280.138
280.146
)
;

boundaryField
{
    bc-2
    {
        type            empty;
    }
    bc-3
    {
        type            empty;
    }
    bottom
    {
        type            fixedValue;
        value           uniform 280.15;
    }
    leftSide
    {
        type            zeroGradient;
    }
    naturalSurface
    {
        type            codedFixedValue;
        value           uniform 291.251;
        redirectType    seasonalFixedValue;
        code            #{
             scalar  t = this->db().time().value()/365/24/60/60;
             scalar  T0 = 6.5+273.15  ;  // average temperature
             scalar  A  = 14.5 ;          // ampitude
             scalar  p  = 8760/24/365 ;    //cycle
             scalar  R0 = 0.04;
             operator==(T0+A*Foam::sin(2*3.1415926/p*t+3.1415926/2)+R0*t); 
        #};
    }
    rightSide
    {
        type            zeroGradient;
    }
    slopesurface
    {
        type            codedFixedValue;
        value           uniform 291.251;
        redirectType    seasonalFixedValue;
        code            #{
             scalar  t = this->db().time().value()/365/24/60/60;
             scalar  T0 = 6.5+273.15  ;  // average temperature
             scalar  A  = 14.5 ;          // ampitude
             scalar  p  = 8760/24/365 ;    //cycle
             scalar  R0 = 0.04;
             operator==(T0+A*Foam::sin(2*3.1415926/p*t+3.1415926/2)+R0*t); 
        #};
    }
    subGradeSurface
    {
        type            codedFixedValue;
        value           uniform 291.251;
        redirectType    seasonalFixedValue;
        code            #{
             scalar  t = this->db().time().value()/365/24/60/60;
             scalar  T0 = 6.5+273.15  ;  // average temperature
             scalar  A  = 14.5 ;          // ampitude
             scalar  p  = 8760/24/365 ;    //cycle
             scalar  R0 = 0.04;
             operator==(T0+A*Foam::sin(2*3.1415926/p*t+3.1415926/2)+R0*t); 
        #};
    }
}


// ************************************************************************* //
