# Supplementary material for: A finite volume-based model for the hydrothermal behavior of soil under freeze–thaw cycles
Source: PLoS One. 2021 Jun 3;16(6):e0252680. doi: 10.1371/journal.pone.0252680 (PMC8174737; doi:10.1371/journal.pone.0252680)
Supplement: S1 Data — (ZIP) [file pone.0252680.s001.zip › Data at equal time interval/3.18816e+08/volContOfUnfrozenWater]

/*--------------------------------*- C++ -*----------------------------------*\
| =========                 |                                                 |
| \\      /  F ield         | OpenFOAM: The Open Source CFD Toolbox           |
|  \\    /   O peration     | Version:  2.4.0                                 |
|   \\  /    A nd           | Web:      www.OpenFOAM.org                      |
|    \\/     M anipulation  |                                                 |
\*---------------------------------------------------------------------------*/
FoamFile
{
    version     2.0;
    format      ascii;
    class       volScalarField;
    location    "3.18816e+08";
    object      volContOfUnfrozenWater;
}
// * * * * * * * * * * * * * * * * * * * * * * * * * * * * * * * * * * * * * //

dimensions      [0 0 0 0 0 0 0];

internalField   nonuniform List<scalar> 
9554
(
0.107889
0.107842
0.107748
0.107608
0.107424
0.107196
0.106928
0.106623
0.106282
0.105911
0.105512
0.105091
0.104653
0.104202
0.103743
0.103283
0.102827
0.102378
0.101943
0.101526
0.101129
0.100756
0.107888
0.107841
0.107747
0.107607
0.107423
0.107195
0.106927
0.106622
0.106281
0.10591
0.105511
0.10509
0.104652
0.104201
0.103742
0.103282
0.102826
0.102377
0.101942
0.101525
0.101128
0.100755
0.107887
0.107839
0.107745
0.107605
0.107421
0.107193
0.106926
0.10662
0.106279
0.105908
0.105509
0.105089
0.10465
0.104199
0.103741
0.10328
0.102824
0.102376
0.101941
0.101523
0.101126
0.100753
0.107884
0.107836
0.107742
0.107602
0.107418
0.107191
0.106923
0.106617
0.106277
0.105905
0.105507
0.105086
0.104647
0.104196
0.103738
0.103278
0.102821
0.102373
0.101938
0.10152
0.101124
0.100751
0.10788
0.107833
0.107739
0.107599
0.107414
0.107187
0.106919
0.106613
0.106273
0.105901
0.105503
0.105082
0.104643
0.104192
0.103734
0.103274
0.102817
0.102369
0.101934
0.101517
0.10112
0.100747
0.107875
0.107828
0.107734
0.107594
0.107409
0.107182
0.106914
0.106608
0.106268
0.105896
0.105498
0.105077
0.104639
0.104188
0.103729
0.103269
0.102813
0.102365
0.10193
0.101512
0.101116
0.100743
0.107869
0.107822
0.107728
0.107588
0.107403
0.107176
0.106908
0.106602
0.106262
0.105891
0.105492
0.105071
0.104633
0.104182
0.103724
0.103264
0.102807
0.102359
0.101925
0.101507
0.101111
0.100738
0.107862
0.107815
0.107721
0.107581
0.107396
0.107169
0.106901
0.106596
0.106255
0.105884
0.105485
0.105065
0.104626
0.104175
0.103717
0.103257
0.102801
0.102353
0.101918
0.101501
0.101105
0.100732
0.107854
0.107807
0.107713
0.107573
0.107389
0.107161
0.106893
0.106588
0.106247
0.105876
0.105478
0.105057
0.104619
0.104168
0.10371
0.10325
0.102793
0.102346
0.101911
0.101494
0.101098
0.100725
0.107845
0.107798
0.107704
0.107564
0.10738
0.107152
0.106884
0.106579
0.106238
0.105867
0.105469
0.105048
0.10461
0.104159
0.103701
0.103241
0.102785
0.102337
0.101903
0.101486
0.10109
0.100717
0.107835
0.107788
0.107694
0.107554
0.107369
0.107142
0.106874
0.106569
0.106229
0.105857
0.105459
0.105038
0.1046
0.10415
0.103692
0.103232
0.102776
0.102328
0.101894
0.101477
0.101081
0.100709
0.107824
0.107777
0.107683
0.107543
0.107358
0.107131
0.106863
0.106558
0.106217
0.105846
0.105448
0.105028
0.10459
0.104139
0.103681
0.103222
0.102766
0.102318
0.101884
0.101468
0.101072
0.1007
0.107811
0.107764
0.10767
0.10753
0.107346
0.107119
0.106851
0.106545
0.106205
0.105834
0.105436
0.105016
0.104578
0.104127
0.10367
0.10321
0.102755
0.102307
0.101874
0.101457
0.101061
0.100689
0.107798
0.107751
0.107657
0.107517
0.107332
0.107105
0.106838
0.106532
0.106192
0.105821
0.105423
0.105003
0.104565
0.104115
0.103657
0.103198
0.102743
0.102296
0.101862
0.101446
0.10105
0.100679
0.107783
0.107736
0.107642
0.107502
0.107318
0.107091
0.106823
0.106518
0.106178
0.105807
0.105409
0.104989
0.104551
0.104101
0.103644
0.103185
0.102729
0.102283
0.101849
0.101433
0.101038
0.100667
0.107767
0.10772
0.107626
0.107486
0.107302
0.107075
0.106807
0.106502
0.106162
0.105791
0.105393
0.104973
0.104536
0.104086
0.103629
0.10317
0.102715
0.102269
0.101836
0.10142
0.101025
0.100654
0.10775
0.107702
0.107608
0.107469
0.107284
0.107057
0.10679
0.106485
0.106145
0.105774
0.105377
0.104957
0.10452
0.10407
0.103613
0.103155
0.1027
0.102254
0.101821
0.101406
0.101012
0.100641
0.107731
0.107684
0.10759
0.10745
0.107266
0.107039
0.106771
0.106466
0.106127
0.105756
0.105359
0.104939
0.104502
0.104053
0.103597
0.103139
0.102684
0.102238
0.101806
0.101391
0.100997
0.100627
0.107711
0.107664
0.10757
0.10743
0.107246
0.107019
0.106752
0.106447
0.106107
0.105737
0.10534
0.10492
0.104484
0.104035
0.103579
0.103121
0.102667
0.102222
0.10179
0.101375
0.100982
0.100612
0.107689
0.107642
0.107548
0.107409
0.107224
0.106998
0.10673
0.106426
0.106086
0.105716
0.105319
0.1049
0.104464
0.104015
0.103559
0.103102
0.102649
0.102204
0.101772
0.101358
0.100965
0.100596
0.107666
0.107619
0.107525
0.107386
0.107202
0.106975
0.106708
0.106403
0.106064
0.105694
0.105297
0.104878
0.104442
0.103994
0.103539
0.103082
0.102629
0.102185
0.101754
0.101341
0.100948
0.100579
0.107642
0.107595
0.107501
0.107361
0.107177
0.106951
0.106684
0.106379
0.10604
0.10567
0.105274
0.104856
0.10442
0.103972
0.103517
0.103061
0.102609
0.102165
0.101735
0.101322
0.10093
0.100562
0.107616
0.107569
0.107475
0.107336
0.107152
0.106925
0.106658
0.106354
0.106015
0.105645
0.105249
0.104831
0.104396
0.103948
0.103494
0.103039
0.102587
0.102144
0.101714
0.101302
0.100911
0.100543
0.107589
0.107542
0.107448
0.107308
0.107124
0.106898
0.106631
0.106327
0.105988
0.105619
0.105223
0.104805
0.10437
0.103923
0.10347
0.103015
0.102564
0.102121
0.101693
0.101281
0.100891
0.100524
0.10756
0.107513
0.107419
0.10728
0.107096
0.106869
0.106603
0.106298
0.10596
0.105591
0.105195
0.104778
0.104343
0.103897
0.103444
0.10299
0.102539
0.102098
0.10167
0.101259
0.10087
0.100504
0.10753
0.107483
0.107389
0.10725
0.107066
0.106839
0.106573
0.106268
0.10593
0.105561
0.105166
0.104749
0.104315
0.103869
0.103417
0.102963
0.102514
0.102073
0.101646
0.101236
0.100848
0.100483
0.107499
0.107452
0.107358
0.107218
0.107034
0.106808
0.106541
0.106237
0.105899
0.10553
0.105135
0.104718
0.104285
0.10384
0.103388
0.102935
0.102486
0.102047
0.101621
0.101212
0.100825
0.100461
0.107467
0.107419
0.107326
0.107186
0.107002
0.106775
0.106508
0.106204
0.105866
0.105497
0.105102
0.104686
0.104253
0.103809
0.103358
0.102906
0.102458
0.102019
0.101594
0.101187
0.100801
0.100438
0.107433
0.107386
0.107292
0.107152
0.106968
0.106741
0.106474
0.10617
0.105831
0.105463
0.105068
0.104652
0.10422
0.103776
0.103326
0.102875
0.102428
0.10199
0.101567
0.101161
0.100776
0.100414
0.107399
0.107352
0.107258
0.107117
0.106933
0.106706
0.106438
0.106134
0.105796
0.105427
0.105033
0.104617
0.104185
0.103741
0.103292
0.102842
0.102396
0.10196
0.101538
0.101133
0.100749
0.100389
0.107365
0.107317
0.107223
0.107082
0.106897
0.106669
0.106402
0.106097
0.105758
0.10539
0.104995
0.10458
0.104148
0.103705
0.103257
0.102808
0.102363
0.101928
0.101507
0.101104
0.100722
0.100363
0.10733
0.107282
0.107187
0.107046
0.10686
0.106632
0.106364
0.106059
0.10572
0.105351
0.104956
0.104541
0.10411
0.103668
0.10322
0.102772
0.102328
0.101895
0.101475
0.101074
0.100693
0.100336
0.107295
0.107247
0.107152
0.10701
0.106824
0.106595
0.106325
0.106019
0.10568
0.10531
0.104916
0.1045
0.104069
0.103628
0.103181
0.102734
0.102292
0.10186
0.101442
0.101042
0.100663
0.100308
0.107261
0.107213
0.107117
0.106974
0.106786
0.106556
0.106286
0.105979
0.105638
0.105269
0.104874
0.104458
0.104027
0.103586
0.10314
0.102694
0.102254
0.101823
0.101407
0.101009
0.100632
0.100278
0.107228
0.10718
0.107082
0.106939
0.10675
0.106518
0.106246
0.105938
0.105596
0.105225
0.10483
0.104414
0.103983
0.103543
0.103098
0.102653
0.102214
0.101785
0.10137
0.100974
0.100599
0.100248
0.107198
0.107148
0.10705
0.106904
0.106713
0.106479
0.106206
0.105896
0.105552
0.105181
0.104784
0.104368
0.103938
0.103498
0.103053
0.10261
0.102172
0.101745
0.101332
0.100938
0.100565
0.100216
0.107171
0.10712
0.10702
0.106871
0.106678
0.106441
0.106165
0.105853
0.105508
0.105134
0.104737
0.104321
0.10389
0.10345
0.103006
0.102564
0.102128
0.101703
0.101292
0.100901
0.10053
0.100183
0.107148
0.107096
0.106992
0.106841
0.106643
0.106404
0.106124
0.105809
0.105462
0.105087
0.104688
0.104271
0.10384
0.103401
0.102958
0.102517
0.102082
0.101659
0.101251
0.100862
0.100494
0.100149
0.107133
0.107077
0.106969
0.106813
0.106611
0.106367
0.106084
0.105765
0.105415
0.105038
0.104638
0.10422
0.103788
0.103349
0.102907
0.102467
0.102034
0.101613
0.101208
0.100821
0.100456
0.100114
0.107128
0.107065
0.10695
0.106787
0.106579
0.10633
0.106043
0.10572
0.105367
0.104987
0.104585
0.104166
0.103734
0.103295
0.102854
0.102415
0.101985
0.101566
0.101163
0.100779
0.100416
0.100077
0.107188
0.107162
0.107405
0.10737
0.107358
0.107338
0.107318
0.10728
0.107307
0.107253
0.107276
0.107264
0.107279
0.107234
0.107266
0.107231
0.107215
0.107195
0.107277
0.107283
0.107261
0.10724
0.107296
0.107254
0.107305
0.107307
0.107243
0.107244
0.107283
0.107292
0.107313
0.10733
0.107232
0.107211
0.108357
0.107255
0.108537
0.107106
0.107291
0.107288
0.10732
0.107357
0.107356
0.10744
0.10748
0.107522
0.107576
0.107513
0.107633
0.10749
0.107757
0.107646
0.107789
0.107598
0.107808
0.106986
0.108045
0.107254
0.107966
0.107953
0.108198
0.107984
0.107729
0.107903
0.108317
0.10762
0.108322
0.108056
0.108394
0.107829
0.108495
0.107781
0.108415
0.108274
0.108297
0.107671
0.108637
0.107757
0.108269
0.108263
0.108301
0.107436
0.108444
0.108239
0.108175
0.10767
0.108619
0.108101
0.108307
0.107558
0.107899
0.107387
0.108459
0.108099
0.107529
0.107448
0.108326
0.107321
0.108394
0.10804
0.108048
0.1074
0.108265
0.107965
0.108363
0.108345
0.108481
0.108463
0.107266
0.107323
0.108604
0.108673
0.107093
0.107664
0.108124
0.108381
0.107593
0.108492
0.107722
0.107532
0.108541
0.108557
0.107607
0.107505
0.10864
0.107891
0.107647
0.108552
0.107474
0.108087
0.108524
0.108163
0.108599
0.108276
0.108245
0.108506
0.108008
0.107798
0.107406
0.107739
0.107367
0.108629
0.10784
0.108531
0.107961
0.108103
0.107346
0.108178
0.10864
0.10823
0.107542
0.107094
0.107968
0.107159
0.10802
0.107988
0.107601
0.107892
0.107564
0.107574
0.10796
0.107524
0.107585
0.108104
0.10796
0.107507
0.107411
0.107914
0.108463
0.107093
0.1078
0.108154
0.108479
0.10716
0.107829
0.107339
0.107995
0.108689
0.108348
0.107929
0.107635
0.108165
0.108023
0.108376
0.108651
0.108407
0.108172
0.108471
0.108658
0.108108
0.107441
0.107851
0.107539
0.10789
0.107126
0.108238
0.108641
0.108078
0.107432
0.10848
0.108335
0.108069
0.107765
0.108135
0.108391
0.107917
0.107593
0.107472
0.107396
0.107008
0.107688
0.107549
0.108017
0.107604
0.108032
0.10819
0.107636
0.108193
0.107736
0.108451
0.107809
0.107833
0.107696
0.107863
0.108307
0.107482
0.107731
0.108179
0.108319
0.108011
0.108138
0.10844
0.108612
0.107777
0.107655
0.107206
0.107682
0.108533
0.108692
0.107142
0.107752
0.108494
0.108715
0.107452
0.108148
0.108661
0.108323
0.106956
0.107577
0.10736
0.107014
0.108203
0.108063
0.108209
0.108589
0.108536
0.10825
0.107686
0.107541
0.107343
0.10777
0.108409
0.108535
0.108478
0.108614
0.108585
0.108263
0.108307
0.108359
0.107398
0.107269
0.108377
0.10823
0.108253
0.108299
0.108372
0.108565
0.107806
0.107544
0.108557
0.108178
0.107848
0.107869
0.107789
0.108219
0.107809
0.107918
0.107495
0.107885
0.107809
0.107605
0.107849
0.108277
0.108402
0.10845
0.10764
0.107299
0.10747
0.107232
0.108589
0.108421
0.108086
0.108399
0.108012
0.107998
0.108081
0.108159
0.107595
0.107822
0.107897
0.108233
0.108706
0.108436
0.108355
0.108558
0.10746
0.107715
0.108394
0.107955
0.108181
0.108241
0.107777
0.107704
0.107252
0.107555
0.107641
0.107858
0.107688
0.107616
0.108031
0.107829
0.107424
0.107348
0.10752
0.107735
0.108062
0.108269
0.107461
0.107452
0.108058
0.108389
0.108156
0.108068
0.107355
0.107691
0.108107
0.107922
0.107815
0.107888
0.108047
0.108345
0.107739
0.107512
0.108025
0.10807
0.107654
0.107647
0.107972
0.10829
0.107943
0.10777
0.107825
0.108098
0.107786
0.107573
0.107991
0.107859
0.108033
0.108045
0.108214
0.10824
0.108348
0.108123
0.108195
0.108088
0.107897
0.108029
0.108251
0.107952
0.107947
0.108247
0.108008
0.107831
0.107707
0.107538
0.108509
0.108527
0.10795
0.108136
0.108575
0.108455
0.107529
0.107673
0.107035
0.107328
0.108459
0.108209
0.108509
0.108691
0.10764
0.107826
0.107923
0.10776
0.108092
0.108095
0.107228
0.107398
0.107725
0.107526
0.108235
0.108456
0.107759
0.107599
0.108031
0.10801
0.108003
0.108237
0.108453
0.108348
0.108403
0.108344
0.107433
0.107572
0.108448
0.108579
0.107905
0.10805
0.108218
0.108153
0.107307
0.107384
0.107711
0.107396
0.108581
0.10855
0.10734
0.107594
0.107956
0.107774
0.107671
0.107692
0.107265
0.106975
0.108364
0.10856
0.107081
0.107061
0.107151
0.107108
0.10752
0.107226
0.108625
0.108546
0.108033
0.10816
0.108491
0.108488
0.107776
0.107704
0.108647
0.108641
0.107499
0.10772
0.107376
0.107406
0.108719
0.108548
0.107539
0.107556
0.107679
0.107519
0.107521
0.107684
0.108263
0.108459
0.108024
0.107869
0.107554
0.107532
0.107788
0.107778
0.107278
0.107539
0.108258
0.108287
0.107824
0.10797
0.109226
0.108244
0.10921
0.10866
0.108316
0.108341
0.108445
0.108493
0.108545
0.108562
0.108648
0.108633
0.108782
0.108667
0.10883
0.108743
0.108887
0.10889
0.109064
0.108793
0.109171
0.108997
0.10898
0.108715
0.108976
0.109195
0.109108
0.108895
0.109265
0.108965
0.109221
0.108843
0.109235
0.108992
0.109062
0.109048
0.109247
0.108785
0.109269
0.108836
0.109161
0.109161
0.109249
0.108797
0.108997
0.109
0.109188
0.10872
0.109165
0.108875
0.109178
0.10909
0.109225
0.10874
0.108838
0.109008
0.108735
0.109213
0.109215
0.10882
0.108773
0.109121
0.108798
0.109208
0.109238
0.108839
0.109224
0.108928
0.109225
0.109037
0.108731
0.108974
0.10876
0.109207
0.109222
0.108974
0.108978
0.108889
0.108841
0.109175
0.109165
0.109184
0.108701
0.108939
0.109199
0.109272
0.109106
0.109175
0.108958
0.10877
0.109273
0.109085
0.109227
0.109034
0.109124
0.109031
0.108943
0.10887
0.108988
0.108794
0.108828
0.109039
0.10917
0.109166
0.109054
0.10873
0.10899
0.108911
0.109239
0.109079
0.108838
0.108672
0.109286
0.109139
0.109028
0.108696
0.109073
0.108771
0.109135
0.109221
0.109029
0.108884
0.109292
0.109147
0.108992
0.109107
0.108589
0.10869
0.109058
0.108912
0.10906
0.109208
0.108873
0.108746
0.109207
0.10926
0.10906
0.109113
0.10899
0.109145
0.109113
0.108951
0.108955
0.10878
0.109013
0.109156
0.109223
0.109046
0.108693
0.108497
0.109082
0.109111
0.109221
0.109234
0.109045
0.108989
0.108759
0.108935
0.10886
0.108788
0.109274
0.10928
0.108887
0.108684
0.109243
0.10927
0.109271
0.109203
0.109282
0.109215
0.108771
0.108642
0.108767
0.108978
0.108937
0.108761
0.10925
0.109191
0.109062
0.108931
0.109138
0.10918
0.108841
0.108749
0.108657
0.108862
0.108805
0.108659
0.108712
0.108875
0.108818
0.108968
0.108731
0.108897
0.109115
0.108928
0.109236
0.109286
0.108799
0.108862
0.109226
0.109155
0.109253
0.109185
0.109104
0.109084
0.109152
0.109161
0.10916
0.109131
0.109154
0.108994
0.108914
0.108855
0.109292
0.109235
0.109019
0.109107
0.108853
0.109048
0.109055
0.109045
0.108415
0.108589
0.109187
0.109213
0.10884
0.108921
0.109151
0.109115
0.109131
0.109227
0.108899
0.108935
0.108983
0.109029
0.109238
0.109178
0.109212
0.109113
0.108847
0.108833
0.108569
0.10865
0.109246
0.109243
0.109135
0.109144
0.109157
0.109085
0.109102
0.109135
0.108749
0.108746
0.108904
0.108935
0.108802
0.108681
0.109062
0.109103
0.108849
0.108926
0.109103
0.109151
0.109004
0.108853
0.10909
0.109178
0.109002
0.108987
0.109062
0.108936
0.108473
0.1084
0.109174
0.109213
0.109205
0.109171
0.109116
0.109151
0.109233
0.109253
0.108933
0.109032
0.108778
0.108907
0.109273
0.109266
0.109081
0.10894
0.108805
0.10888
0.108932
0.109057
0.108772
0.108928
0.108892
0.108927
0.109071
0.109099
0.10907
0.109037
0.109261
0.109231
0.109251
0.109245
0.10925
0.109245
0.109251
0.109248
0.109256
0.109253
0.109262
0.10926
0.10927
0.109269
0.109279
0.109278
0.109288
0.109288
0.109297
0.109297
0.109305
0.109304
0.109311
0.109309
0.109314
0.109309
0.109311
0.109303
0.109302
0.10929
0.109286
0.109269
0.109282
0.109249
0.109252
0.109248
0.109255
0.109252
0.109261
0.109259
0.109269
0.109268
0.109278
0.109278
0.109289
0.109289
0.109301
0.109301
0.109312
0.109313
0.109323
0.109323
0.109332
0.109331
0.109338
0.109336
0.10934
0.109335
0.109336
0.109327
0.109326
0.109313
0.109309
0.10929
0.108717
0.108123
0.109211
0.108659
0.108207
0.108233
0.108355
0.108406
0.10851
0.108314
0.108614
0.108574
0.108726
0.108685
0.108883
0.108569
0.109023
0.108828
0.109064
0.108699
0.109236
0.10897
0.108979
0.109197
0.109118
0.108762
0.10914
0.108802
0.109203
0.108964
0.109304
0.108909
0.109086
0.10919
0.109252
0.108877
0.109231
0.108906
0.109182
0.109167
0.109263
0.108842
0.109009
0.108871
0.109205
0.10914
0.109187
0.108888
0.109124
0.109126
0.108734
0.109217
0.109137
0.108997
0.108837
0.108848
0.108739
0.109211
0.109224
0.108773
0.108893
0.109307
0.108906
0.10928
0.109264
0.108799
0.10924
0.10882
0.108659
0.108979
0.108818
0.109147
0.108979
0.10873
0.108968
0.108809
0.109295
0.108919
0.109148
0.109248
0.108789
0.108631
0.108956
0.109296
0.109206
0.109307
0.109107
0.10902
0.109016
0.108691
0.10874
0.109118
0.108789
0.109149
0.108995
0.109249
0.109171
0.109168
0.109016
0.108662
0.10867
0.108507
0.109108
0.108813
0.108963
0.108918
0.109123
0.109272
0.109244
0.109173
0.108741
0.108942
0.108802
0.10909
0.109223
0.109318
0.109149
0.109313
0.108691
0.109051
0.109072
0.109228
0.108669
0.108903
0.109193
0.109281
0.108975
0.108855
0.108817
0.108724
0.108951
0.109073
0.108403
0.108608
0.108865
0.108819
0.109113
0.109158
0.109184
0.108976
0.10924
0.109296
0.109181
0.109155
0.109031
0.108957
0.108923
0.109143
0.108964
0.10918
0.10915
0.108979
0.108731
0.109033
0.108743
0.109044
0.108766
0.10896
0.108709
0.108563
0.108937
0.109073
0.109245
0.10932
0.108697
0.108925
0.109274
0.109216
0.108742
0.108948
0.10918
0.109258
0.108469
0.108469
0.108759
0.108981
0.10883
0.108727
0.109199
0.109021
0.10889
0.10868
0.109305
0.109236
0.109267
0.109282
0.109258
0.10929
0.109186
0.109229
0.108864
0.10873
0.108841
0.108744
0.108902
0.108759
0.109058
0.109225
0.109233
0.109125
0.109076
0.109078
0.109229
0.109271
0.109283
0.109206
0.109236
0.109204
0.108915
0.108823
0.10881
0.108684
0.109059
0.108893
0.109097
0.108908
0.109159
0.109031
0.109041
0.109196
0.109026
0.108868
0.108877
0.108787
0.109163
0.10907
0.109242
0.109105
0.108715
0.1089
0.109103
0.109117
0.108893
0.109007
0.109239
0.109225
0.109013
0.109061
0.109142
0.109067
0.1089
0.108809
0.108755
0.10861
0.108623
0.10849
0.109205
0.109248
0.108994
0.108951
0.109222
0.109112
0.109174
0.109057
0.109274
0.109313
0.108379
0.1083
0.109039
0.109093
0.10912
0.109076
0.109083
0.108951
0.10918
0.109106
0.109035
0.10905
0.109164
0.109254
0.10916
0.109084
0.108761
0.108826
0.108936
0.108861
0.109031
0.108945
0.109016
0.108852
0.108734
0.108885
0.109034
0.108951
0.10915
0.10925
0.108569
0.108678
0.108903
0.108949
0.109108
0.109147
0.108993
0.109014
0.109297
0.109257
0.109102
0.109045
0.108806
0.108805
0.10889
0.10875
0.108839
0.108745
0.108752
0.108639
0.109091
0.109177
0.109305
0.109281
0.109242
0.109205
0.1089
0.108925
0.108813
0.10867
0.10906
0.109036
0.10728
0.10726
0.108459
0.106991
0.107293
0.107288
0.107349
0.10737
0.107404
0.107434
0.107529
0.107525
0.107624
0.107387
0.107646
0.107596
0.107705
0.107787
0.108029
0.10791
0.108257
0.107659
0.108481
0.107085
0.107098
0.107978
0.108093
0.10773
0.10792
0.107813
0.108102
0.107642
0.10843
0.107964
0.108324
0.107714
0.108147
0.10782
0.108366
0.107528
0.108251
0.107778
0.108403
0.107814
0.108498
0.107772
0.107989
0.108221
0.108405
0.107539
0.108575
0.107621
0.107933
0.107989
0.108512
0.107525
0.107845
0.10783
0.108364
0.107937
0.108426
0.107549
0.108307
0.107836
0.10828
0.107241
0.108465
0.107646
0.1077
0.107778
0.108242
0.107767
0.107699
0.107285
0.108361
0.107162
0.108388
0.108515
0.107437
0.107536
0.108562
0.108494
0.107562
0.108592
0.107583
0.108496
0.107651
0.107813
0.108352
0.107474
0.108132
0.108258
0.108478
0.10857
0.107746
0.107558
0.108269
0.107501
0.107785
0.107334
0.108199
0.108388
0.108408
0.108242
0.108652
0.107516
0.108227
0.107766
0.107592
0.108335
0.107928
0.108602
0.107986
0.107557
0.108183
0.107634
0.107081
0.107665
0.107256
0.108561
0.108075
0.108371
0.107425
0.107728
0.107489
0.107918
0.107561
0.107899
0.107109
0.108167
0.108244
0.107841
0.108482
0.107398
0.107036
0.108184
0.108016
0.107698
0.107289
0.107796
0.107503
0.108476
0.107929
0.107645
0.107321
0.108302
0.108594
0.107921
0.107802
0.107452
0.107699
0.108618
0.108049
0.107521
0.107109
0.107743
0.108047
0.108125
0.108477
0.107963
0.108579
0.108076
0.107537
0.108169
0.108573
0.107602
0.108046
0.107962
0.107548
0.107359
0.107504
0.108507
0.108327
0.108596
0.108256
0.108635
0.108139
0.107472
0.107796
0.107715
0.107715
0.107775
0.108203
0.108261
0.108145
0.107596
0.107782
0.107895
0.108082
0.107893
0.108253
0.107661
0.108252
0.107909
0.107997
0.107406
0.107212
0.107499
0.107254
0.10764
0.107405
0.108233
0.107804
0.108252
0.107849
0.107159
0.107567
0.108184
0.108066
0.108173
0.108251
0.107104
0.107502
0.107257
0.106984
0.10801
0.108214
0.107923
0.10777
0.10831
0.108535
0.108345
0.108616
0.107426
0.107668
0.108487
0.108223
0.108545
0.108212
0.107434
0.107898
0.107066
0.107497
0.108348
0.108533
0.108361
0.108515
0.1073
0.107646
0.107453
0.107321
0.107965
0.108021
0.107299
0.107441
0.108644
0.108356
0.108528
0.10829
0.108419
0.108511
0.108054
0.107997
0.107716
0.107862
0.107706
0.107589
0.107608
0.107554
0.108029
0.107601
0.108437
0.10864
0.107827
0.107718
0.108445
0.108663
0.107906
0.107912
0.107828
0.10749
0.107633
0.107851
0.108607
0.108473
0.108156
0.108183
0.107408
0.107886
0.108019
0.1081
0.107651
0.107569
0.108109
0.108382
0.108385
0.108642
0.108402
0.108163
0.108052
0.10799
0.107698
0.10746
0.108098
0.107894
0.10828
0.10802
0.108375
0.108462
0.108173
0.108373
0.107526
0.107604
0.107643
0.107742
0.108539
0.108366
0.108025
0.108021
0.108068
0.107978
0.107377
0.107498
0.107475
0.107932
0.108124
0.107922
0.108165
0.108082
0.107343
0.107692
0.107783
0.1081
0.107344
0.107315
0.107694
0.108035
0.107527
0.107578
0.108007
0.107862
0.108122
0.107736
0.108035
0.10814
0.108502
0.108398
0.107811
0.108016
0.107781
0.107444
0.108254
0.108088
0.108213
0.108348
0.107724
0.107513
0.107773
0.107819
0.107594
0.107925
0.108367
0.108516
0.108323
0.108227
0.10733
0.107042
0.108529
0.108452
0.108198
0.108078
0.107792
0.108009
0.10792
0.108211
0.107811
0.107484
0.107985
0.107973
0.108135
0.108223
0.108412
0.108162
0.107601
0.107571
0.107837
0.107878
0.108327
0.108317
0.10785
0.107669
0.107358
0.107382
0.107999
0.107909
0.107959
0.10787
0.107114
0.107274
0.107474
0.107425
0.108181
0.108388
0.107941
0.108082
0.107971
0.107713
0.10696
0.107272
0.107419
0.107162
0.108114
0.108297
0.108361
0.108552
0.108555
0.108356
0.1072
0.107519
0.108211
0.107984
0.107726
0.107519
0.108507
0.108663
0.107995
0.107794
0.108369
0.108422
0.107606
0.107601
0.107362
0.107593
0.10858
0.108597
0.107333
0.107412
0.107242
0.107001
0.108056
0.108201
0.108096
0.108025
0.108605
0.108602
0.107444
0.107486
0.108128
0.108019
0.107636
0.107675
0.107879
0.107836
0.10834
0.108147
0.107397
0.107358
0.107919
0.10774
0.107362
0.107389
0.107181
0.107206
0.107213
0.107251
0.107234
0.107286
0.107251
0.107284
0.107267
0.107303
0.107277
0.107313
0.107287
0.107322
0.107314
0.107353
0.107292
0.107245
0.107315
0.107262
0.107304
0.107255
0.107332
0.107283
0.107265
0.107228
0.107296
0.107281
0.107336
0.107308
0.107267
0.107278
0.100408
0.100087
0.0997931
0.0995255
0.0992831
0.0990646
0.098868
0.098691
0.0985317
0.0983877
0.0982572
0.0981382
0.0980292
0.097929
0.0978364
0.0977508
0.0976715
0.0975984
0.0975311
0.0974698
0.0974145
0.0973654
0.0973227
0.0972867
0.0972575
0.0972354
0.0972206
0.0972132
0.100407
0.100086
0.0997923
0.0995246
0.0992823
0.0990638
0.0988672
0.0986903
0.0985309
0.098387
0.0982564
0.0981374
0.0980285
0.0979282
0.0978357
0.0977501
0.0976708
0.0975976
0.0975304
0.0974691
0.0974138
0.0973647
0.097322
0.0972859
0.0972568
0.0972347
0.0972199
0.0972125
0.100406
0.100085
0.0997906
0.099523
0.0992807
0.0990623
0.0988656
0.0986887
0.0985294
0.0983855
0.0982549
0.098136
0.098027
0.0979268
0.0978342
0.0977486
0.0976694
0.0975962
0.097529
0.0974676
0.0974123
0.0973632
0.0973206
0.0972845
0.0972554
0.0972333
0.0972185
0.0972111
0.100403
0.100082
0.0997882
0.0995206
0.0992784
0.0990599
0.0988633
0.0986864
0.0985271
0.0983832
0.0982527
0.0981337
0.0980248
0.0979246
0.0978321
0.0977464
0.0976672
0.097594
0.0975268
0.0974655
0.0974102
0.0973611
0.0973184
0.0972824
0.0972533
0.0972312
0.0972164
0.097209
0.1004
0.100079
0.0997849
0.0995174
0.0992752
0.0990568
0.0988602
0.0986834
0.0985241
0.0983802
0.0982497
0.0981308
0.0980219
0.0979217
0.0978291
0.0977435
0.0976643
0.0975912
0.097524
0.0974626
0.0974074
0.0973583
0.0973156
0.0972796
0.0972504
0.0972284
0.0972136
0.0972061
0.100396
0.100075
0.0997808
0.0995133
0.0992712
0.0990528
0.0988563
0.0986796
0.0985203
0.0983765
0.098246
0.0981271
0.0980182
0.097918
0.0978255
0.0977399
0.0976607
0.0975876
0.0975204
0.0974591
0.0974038
0.0973547
0.0973121
0.097276
0.0972469
0.0972248
0.09721
0.0972026
0.10039
0.10007
0.0997759
0.0995085
0.0992665
0.0990482
0.0988517
0.098675
0.0985158
0.098372
0.0982416
0.0981227
0.0980138
0.0979137
0.0978212
0.0977356
0.0976564
0.0975833
0.0975161
0.0974548
0.0973996
0.0973505
0.0973078
0.0972718
0.0972427
0.0972206
0.0972058
0.0971984
0.100385
0.100064
0.0997702
0.0995029
0.0992609
0.0990427
0.0988463
0.0986697
0.0985106
0.0983668
0.0982364
0.0981176
0.0980088
0.0979086
0.0978162
0.0977306
0.0976514
0.0975783
0.0975111
0.0974499
0.0973946
0.0973455
0.0973029
0.0972669
0.0972378
0.0972157
0.0972009
0.0971935
0.100378
0.100057
0.0997637
0.0994965
0.0992547
0.0990365
0.0988402
0.0986637
0.0985046
0.0983609
0.0982306
0.0981118
0.098003
0.0979029
0.0978104
0.0977249
0.0976458
0.0975727
0.0975055
0.0974442
0.097389
0.0973399
0.0972973
0.0972613
0.0972322
0.0972101
0.0971953
0.0971879
0.10037
0.10005
0.0997565
0.0994894
0.0992476
0.0990296
0.0988334
0.0986569
0.0984979
0.0983543
0.098224
0.0981053
0.0979965
0.0978964
0.097804
0.0977185
0.0976394
0.0975663
0.0974992
0.0974379
0.0973827
0.0973336
0.097291
0.097255
0.0972259
0.0972038
0.097189
0.0971816
0.100362
0.100042
0.0997485
0.0994815
0.0992399
0.099022
0.0988259
0.0986495
0.0984905
0.098347
0.0982167
0.0980981
0.0979893
0.0978893
0.0977969
0.0977115
0.0976323
0.0975593
0.0974921
0.0974309
0.0973757
0.0973267
0.097284
0.097248
0.0972189
0.0971969
0.0971821
0.0971747
0.100353
0.100033
0.0997397
0.0994729
0.0992314
0.0990136
0.0988176
0.0986413
0.0984825
0.098339
0.0982088
0.0980902
0.0979815
0.0978815
0.0977892
0.0977037
0.0976246
0.0975516
0.0974845
0.0974233
0.097368
0.097319
0.0972764
0.0972404
0.0972113
0.0971893
0.0971745
0.0971671
0.100343
0.100023
0.0997301
0.0994635
0.0992222
0.0990045
0.0988087
0.0986325
0.0984738
0.0983303
0.0982003
0.0980817
0.097973
0.0978731
0.0977808
0.0976953
0.0976163
0.0975433
0.0974762
0.0974149
0.0973597
0.0973107
0.0972681
0.0972322
0.0972031
0.097181
0.0971663
0.0971588
0.100332
0.100013
0.0997199
0.0994534
0.0992123
0.0989948
0.0987991
0.098623
0.0984644
0.0983211
0.098191
0.0980725
0.0979639
0.097864
0.0977717
0.0976863
0.0976073
0.0975343
0.0974672
0.097406
0.0973508
0.0973018
0.0972592
0.0972233
0.0971942
0.0971722
0.0971574
0.09715
0.100321
0.100001
0.0997089
0.0994427
0.0992017
0.0989844
0.0987888
0.0986129
0.0984544
0.0983111
0.0981812
0.0980627
0.0979542
0.0978543
0.0977621
0.0976767
0.0975977
0.0975247
0.0974576
0.0973964
0.0973413
0.0972923
0.0972497
0.0972137
0.0971847
0.0971626
0.0971479
0.0971405
0.100309
0.0999895
0.0996972
0.0994312
0.0991905
0.0989733
0.0987779
0.0986021
0.0984437
0.0983006
0.0981707
0.0980523
0.0979439
0.097844
0.0977518
0.0976665
0.0975875
0.0975145
0.0974474
0.0973863
0.0973311
0.0972821
0.0972395
0.0972036
0.0971745
0.0971525
0.0971377
0.0971303
0.100296
0.0999767
0.0996848
0.0994191
0.0991785
0.0989616
0.0987664
0.0985908
0.0984325
0.0982895
0.0981597
0.0980414
0.0979329
0.0978331
0.097741
0.0976556
0.0975766
0.0975037
0.0974366
0.0973755
0.0973203
0.0972714
0.0972288
0.0971929
0.0971638
0.0971418
0.097127
0.0971196
0.100282
0.0999633
0.0996716
0.0994062
0.099166
0.0989493
0.0987543
0.0985788
0.0984207
0.0982778
0.0981481
0.0980298
0.0979215
0.0978217
0.0977295
0.0976442
0.0975653
0.0974923
0.0974253
0.0973641
0.097309
0.09726
0.0972175
0.0971815
0.0971525
0.0971305
0.0971157
0.0971083
0.100267
0.0999491
0.0996578
0.0993928
0.0991528
0.0989364
0.0987416
0.0985663
0.0984083
0.0982655
0.0981359
0.0980177
0.0979094
0.0978097
0.0977176
0.0976323
0.0975533
0.0974804
0.0974134
0.0973522
0.0972971
0.0972481
0.0972056
0.0971696
0.0971406
0.0971186
0.0971038
0.0970964
0.100252
0.0999342
0.0996433
0.0993786
0.099139
0.0989229
0.0987283
0.0985532
0.0983954
0.0982528
0.0981233
0.0980051
0.0978969
0.0977972
0.0977051
0.0976198
0.0975408
0.0974679
0.0974009
0.0973398
0.0972846
0.0972357
0.0971931
0.0971572
0.0971281
0.0971061
0.0970914
0.097084
0.100236
0.0999186
0.0996282
0.0993639
0.0991246
0.0989088
0.0987145
0.0985396
0.098382
0.0982395
0.0981101
0.097992
0.0978838
0.0977842
0.0976921
0.0976068
0.0975279
0.0974549
0.0973879
0.0973268
0.0972716
0.0972227
0.0971801
0.0971442
0.0971152
0.0970932
0.0970784
0.097071
0.100219
0.0999022
0.0996123
0.0993485
0.0991096
0.0988942
0.0987002
0.0985255
0.0983681
0.0982257
0.0980964
0.0979784
0.0978703
0.0977706
0.0976786
0.0975933
0.0975144
0.0974415
0.0973744
0.0973133
0.0972582
0.0972092
0.0971666
0.0971307
0.0971017
0.0970797
0.0970649
0.0970575
0.100201
0.0998851
0.0995958
0.0993325
0.0990941
0.098879
0.0986853
0.0985109
0.0983537
0.0982114
0.0980823
0.0979644
0.0978563
0.0977567
0.0976646
0.0975794
0.0975004
0.0974275
0.0973605
0.0972993
0.0972442
0.0971952
0.0971527
0.0971167
0.0970877
0.0970657
0.0970509
0.0970435
0.100183
0.0998673
0.0995786
0.0993158
0.0990779
0.0988633
0.0986699
0.0984958
0.0983388
0.0981968
0.0980677
0.0979499
0.0978418
0.0977423
0.0976503
0.097565
0.0974861
0.0974131
0.0973461
0.0972849
0.0972297
0.0971808
0.0971382
0.0971023
0.0970732
0.0970512
0.0970365
0.0970291
0.100163
0.0998487
0.0995607
0.0992986
0.0990612
0.098847
0.0986541
0.0984803
0.0983235
0.0981817
0.0980527
0.097935
0.097827
0.0977275
0.0976355
0.0975502
0.0974712
0.0973983
0.0973312
0.09727
0.0972149
0.0971659
0.0971233
0.0970874
0.0970583
0.0970363
0.0970215
0.0970141
0.100143
0.0998294
0.0995422
0.0992807
0.099044
0.0988303
0.0986378
0.0984643
0.0983078
0.0981661
0.0980374
0.0979198
0.0978118
0.0977123
0.0976203
0.097535
0.097456
0.0973831
0.097316
0.0972547
0.0971995
0.0971505
0.0971079
0.097072
0.0970429
0.0970209
0.0970062
0.0969987
0.100122
0.0998093
0.0995229
0.0992623
0.0990262
0.0988131
0.098621
0.0984479
0.0982917
0.0981503
0.0980216
0.0979041
0.0977962
0.0976968
0.0976047
0.0975195
0.0974405
0.0973674
0.0973003
0.0972391
0.0971838
0.0971348
0.0970922
0.0970562
0.0970272
0.0970051
0.0969904
0.096983
0.1001
0.0997885
0.099503
0.0992432
0.0990078
0.0987953
0.0986038
0.0984312
0.0982753
0.098134
0.0980056
0.0978882
0.0977803
0.0976809
0.0975889
0.0975036
0.0974245
0.0973515
0.0972843
0.097223
0.0971678
0.0971187
0.0970761
0.0970401
0.097011
0.096989
0.0969742
0.0969668
0.100077
0.0997668
0.0994824
0.0992235
0.0989889
0.0987771
0.0985862
0.098414
0.0982584
0.0981175
0.0979892
0.0978719
0.0977642
0.0976647
0.0975727
0.0974874
0.0974083
0.0973352
0.097268
0.0972067
0.0971514
0.0971023
0.0970596
0.0970236
0.0969945
0.0969724
0.0969577
0.0969502
0.100054
0.0997444
0.0994611
0.0992032
0.0989695
0.0987585
0.0985681
0.0983964
0.0982413
0.0981006
0.0979725
0.0978554
0.0977477
0.0976483
0.0975562
0.0974709
0.0973918
0.0973186
0.0972513
0.09719
0.0971346
0.0970855
0.0970428
0.0970067
0.0969776
0.0969556
0.0969408
0.0969333
0.100029
0.0997211
0.099439
0.0991823
0.0989496
0.0987394
0.0985497
0.0983786
0.0982238
0.0980835
0.0979556
0.0978386
0.097731
0.0976316
0.0975395
0.0974541
0.097375
0.0973017
0.0972344
0.097173
0.0971176
0.0970684
0.0970257
0.0969896
0.0969604
0.0969384
0.0969236
0.0969161
0.100004
0.099697
0.0994163
0.0991607
0.0989291
0.0987198
0.0985309
0.0983604
0.0982061
0.0980661
0.0979384
0.0978216
0.097714
0.0976147
0.0975226
0.0974372
0.0973579
0.0972846
0.0972172
0.0971557
0.0971003
0.097051
0.0970083
0.0969721
0.096943
0.0969209
0.0969061
0.0968986
0.099977
0.0996721
0.0993928
0.0991386
0.0989081
0.0986998
0.0985117
0.0983419
0.0981881
0.0980484
0.0979211
0.0978044
0.0976969
0.0975976
0.0975055
0.09742
0.0973407
0.0972673
0.0971998
0.0971383
0.0970827
0.0970334
0.0969906
0.0969545
0.0969252
0.0969031
0.0968883
0.0968808
0.0999495
0.0996463
0.0993687
0.0991159
0.0988867
0.0986794
0.0984922
0.0983231
0.0981698
0.0980306
0.0979035
0.097787
0.0976796
0.0975803
0.0974882
0.0974026
0.0973233
0.0972498
0.0971822
0.0971206
0.097065
0.0970156
0.0969727
0.0969365
0.0969073
0.0968851
0.0968703
0.0968628
0.099921
0.0996197
0.0993438
0.0990925
0.0988647
0.0986586
0.0984724
0.098304
0.0981514
0.0980126
0.0978858
0.0977694
0.0976622
0.0975629
0.0974707
0.0973851
0.0973057
0.0972322
0.0971645
0.0971027
0.097047
0.0969976
0.0969546
0.0969184
0.0968891
0.0968669
0.096852
0.0968446
0.0998914
0.0995922
0.0993182
0.0990686
0.0988423
0.0986375
0.0984523
0.0982847
0.0981327
0.0979944
0.097868
0.0977518
0.0976446
0.0975454
0.0974532
0.0973675
0.097288
0.0972144
0.0971466
0.0970847
0.0970289
0.0969794
0.0969364
0.0969001
0.0968707
0.0968485
0.0968336
0.0968262
0.0998609
0.0995638
0.0992918
0.0990441
0.0988194
0.0986159
0.0984319
0.0982652
0.0981139
0.0979761
0.09785
0.0977341
0.097627
0.0975278
0.0974356
0.0973499
0.0972702
0.0971965
0.0971286
0.0970666
0.0970107
0.0969611
0.096918
0.0968816
0.0968522
0.09683
0.0968151
0.0968076
0.0998293
0.0995346
0.0992648
0.0990191
0.098796
0.098594
0.0984112
0.0982455
0.098095
0.0979577
0.097832
0.0977163
0.0976094
0.0975102
0.0974179
0.0973321
0.0972524
0.0971785
0.0971105
0.0970484
0.0969924
0.0969427
0.0968995
0.0968631
0.0968336
0.0968113
0.0967964
0.0967889
0.0997968
0.0995046
0.0992371
0.0989935
0.0987723
0.0985719
0.0983903
0.0982257
0.098076
0.0979393
0.097814
0.0976985
0.0975917
0.0974925
0.0974003
0.0973144
0.0972345
0.0971605
0.0970924
0.0970301
0.096974
0.0969242
0.0968809
0.0968444
0.0968149
0.0967925
0.0967776
0.0967701
0.0997632
0.0994737
0.0992088
0.0989674
0.0987481
0.0985494
0.0983693
0.0982057
0.0980568
0.0979208
0.0977959
0.0976807
0.097574
0.0974749
0.0973826
0.0972966
0.0972166
0.0971425
0.0970742
0.0970118
0.0969556
0.0969056
0.0968623
0.0968257
0.0967961
0.0967737
0.0967587
0.0967512
0.107184
0.107179
0.107174
0.107166
0.107154
0.10714
0.107051
0.107055
0.107058
0.10706
0.107061
0.107062
0.106874
0.106887
0.1069
0.106912
0.106924
0.106936
0.106656
0.106678
0.1067
0.106722
0.106743
0.106764
0.106399
0.10643
0.106461
0.106491
0.10652
0.106549
0.106106
0.106145
0.106184
0.106221
0.106258
0.106294
0.10578
0.105827
0.105872
0.105916
0.105959
0.106001
0.105425
0.105478
0.10553
0.105579
0.105628
0.105674
0.105045
0.105103
0.10516
0.105214
0.105267
0.105318
0.104643
0.104706
0.104767
0.104825
0.104881
0.104935
0.104226
0.104292
0.104355
0.104416
0.104474
0.104531
0.103797
0.103864
0.103929
0.103992
0.104052
0.10411
0.103361
0.103429
0.103495
0.103558
0.103619
0.103678
0.102922
0.102991
0.103056
0.10312
0.103181
0.103239
0.102487
0.102554
0.102619
0.102681
0.102741
0.102799
0.102059
0.102124
0.102186
0.102247
0.102305
0.102362
0.101642
0.101704
0.101764
0.101823
0.101879
0.101933
0.10124
0.101299
0.101356
0.101411
0.101465
0.101516
0.100856
0.100911
0.100965
0.101017
0.101067
0.101116
0.100493
0.100544
0.100594
0.100643
0.100689
0.100735
0.100153
0.1002
0.100246
0.10029
0.100334
0.100376
0.0998357
0.0998785
0.0999204
0.0999613
0.100001
0.10004
0.0997286
0.0994421
0.0991798
0.0989408
0.0987236
0.0985267
0.098348
0.0981857
0.0980377
0.0979023
0.0977779
0.097663
0.0975564
0.0974573
0.097365
0.0972789
0.0971988
0.0971245
0.097056
0.0969935
0.0969371
0.0968871
0.0968436
0.0968069
0.0967773
0.0967548
0.0967398
0.0967323
0.0996931
0.0994096
0.0991502
0.0989137
0.0986988
0.0985038
0.0983266
0.0981655
0.0980185
0.0978838
0.0977599
0.0976453
0.0975389
0.0974398
0.0973474
0.0972612
0.097181
0.0971065
0.0970379
0.0969752
0.0969187
0.0968685
0.0968249
0.0967881
0.0967584
0.0967359
0.0967209
0.0967133
0.0996567
0.0993765
0.09912
0.0988863
0.0986737
0.0984807
0.0983052
0.0981454
0.0979994
0.0978654
0.097742
0.0976277
0.0975214
0.0974224
0.09733
0.0972437
0.0971632
0.0970886
0.0970198
0.096957
0.0969003
0.09685
0.0968063
0.0967694
0.0967396
0.0967171
0.096702
0.0966944
0.0996195
0.0993427
0.0990894
0.0988585
0.0986484
0.0984575
0.0982837
0.0981253
0.0979803
0.0978471
0.0977242
0.0976102
0.0975041
0.0974051
0.0973126
0.0972262
0.0971456
0.0970708
0.0970019
0.0969389
0.096882
0.0968315
0.0967877
0.0967507
0.0967209
0.0966983
0.0966831
0.0966755
0.0995815
0.0993083
0.0990584
0.0988304
0.0986229
0.0984342
0.0982622
0.0981052
0.0979614
0.097829
0.0977066
0.0975929
0.097487
0.097388
0.0972955
0.0972089
0.0971282
0.0970532
0.096984
0.0969208
0.0968638
0.0968132
0.0967692
0.0967321
0.0967022
0.0966795
0.0966643
0.0966567
0.0995427
0.0992734
0.0990269
0.0988021
0.0985974
0.0984109
0.0982408
0.0980853
0.0979426
0.097811
0.0976891
0.0975758
0.0974701
0.0973711
0.0972785
0.0971918
0.0971109
0.0970357
0.0969663
0.0969029
0.0968457
0.096795
0.0967508
0.0967137
0.0966836
0.0966609
0.0966457
0.096638
0.107191
0.107049
0.106862
0.106634
0.106367
0.106065
0.105731
0.10537
0.104984
0.104579
0.104158
0.103727
0.10329
0.102852
0.102418
0.101992
0.101578
0.101179
0.1008
0.100441
0.100105
0.0997923
0.107204
0.107049
0.106851
0.106611
0.106334
0.106023
0.105681
0.105313
0.104921
0.104512
0.104088
0.103655
0.103217
0.102779
0.102347
0.101923
0.101512
0.101118
0.100742
0.100388
0.100056
0.0997484
0.107222
0.107053
0.106841
0.106589
0.106301
0.10598
0.10563
0.105254
0.104856
0.104442
0.104015
0.10358
0.103142
0.102705
0.102274
0.101852
0.101445
0.101054
0.100683
0.100334
0.100007
0.0997039
0.107247
0.10706
0.106832
0.106567
0.106267
0.105935
0.105576
0.105193
0.104789
0.10437
0.10394
0.103503
0.103064
0.102628
0.102199
0.10178
0.101376
0.10099
0.100623
0.100279
0.0999573
0.0996591
0.107273
0.107066
0.106823
0.106543
0.106231
0.105889
0.10552
0.105129
0.104719
0.104296
0.103862
0.103424
0.102984
0.102549
0.102122
0.101706
0.101306
0.100924
0.100563
0.100223
0.0999071
0.099614
0.107297
0.107072
0.106812
0.106518
0.106193
0.10584
0.105462
0.105063
0.104647
0.104219
0.103782
0.103342
0.102903
0.102468
0.102043
0.101631
0.101235
0.100858
0.100502
0.100168
0.0998566
0.0995688
0.107317
0.107074
0.106798
0.10649
0.106152
0.105788
0.105401
0.104994
0.104573
0.10414
0.1037
0.103259
0.102819
0.102386
0.101963
0.101555
0.101163
0.100791
0.10044
0.100111
0.0998061
0.0995237
0.107331
0.107072
0.10678
0.106458
0.106108
0.105734
0.105337
0.104923
0.104496
0.104058
0.103616
0.103173
0.102734
0.102303
0.101883
0.101478
0.10109
0.100723
0.100378
0.100055
0.0997558
0.099479
0.10734
0.107065
0.106759
0.106423
0.106061
0.105676
0.105271
0.10485
0.104416
0.103975
0.10353
0.103086
0.102648
0.102218
0.101801
0.1014
0.101018
0.100656
0.100316
0.0999996
0.0997059
0.0994347
0.107343
0.107053
0.106732
0.106384
0.106011
0.105615
0.105202
0.104773
0.104335
0.10389
0.103443
0.102998
0.10256
0.102133
0.101719
0.101322
0.100945
0.100589
0.100255
0.0999444
0.0996566
0.0993912
0.107341
0.107036
0.106702
0.106341
0.105957
0.105552
0.10513
0.104695
0.104251
0.103803
0.103354
0.102909
0.102472
0.102047
0.101637
0.101245
0.100873
0.100522
0.100195
0.09989
0.0996082
0.0993485
0.107331
0.107013
0.106666
0.106294
0.105899
0.105485
0.105056
0.104615
0.104166
0.103715
0.103264
0.10282
0.102384
0.101962
0.101555
0.101168
0.100801
0.100457
0.100135
0.0998366
0.0995609
0.099307
0.107316
0.106985
0.106626
0.106243
0.105838
0.105416
0.104979
0.104532
0.10408
0.103626
0.103174
0.10273
0.102296
0.101877
0.101474
0.101092
0.100731
0.100392
0.100077
0.0997846
0.0995149
0.0992668
0.107295
0.106952
0.106582
0.106189
0.105775
0.105344
0.104901
0.104449
0.103993
0.103536
0.103084
0.102641
0.102209
0.101793
0.101395
0.101017
0.100662
0.100329
0.10002
0.0997342
0.0994705
0.099228
0.107269
0.106915
0.106534
0.106131
0.105709
0.105271
0.104821
0.104365
0.103905
0.103447
0.102995
0.102552
0.102123
0.10171
0.101316
0.100944
0.100594
0.100268
0.0999653
0.0996855
0.0994278
0.0991909
0.107239
0.106873
0.106483
0.106071
0.105641
0.105196
0.104741
0.10428
0.103818
0.103359
0.102906
0.102465
0.102038
0.101629
0.10124
0.100873
0.100529
0.100209
0.0999126
0.0996389
0.0993871
0.0991556
0.107204
0.106829
0.106429
0.106009
0.105571
0.10512
0.104661
0.104196
0.103732
0.103271
0.102819
0.10238
0.101956
0.10155
0.101166
0.100805
0.100467
0.100153
0.0998623
0.0995946
0.0993484
0.0991222
0.107165
0.106781
0.106373
0.105945
0.105501
0.105045
0.10458
0.104113
0.103646
0.103186
0.102734
0.102297
0.101876
0.101475
0.101095
0.100739
0.100407
0.100099
0.0998145
0.0995526
0.099312
0.0990908
0.107123
0.106731
0.106316
0.105881
0.105431
0.104969
0.104501
0.104031
0.103563
0.103102
0.102652
0.102217
0.101799
0.101402
0.101028
0.100677
0.10035
0.100048
0.0997695
0.0995133
0.0992779
0.0990616
0.107079
0.106679
0.106257
0.105816
0.105361
0.104895
0.104424
0.103952
0.103483
0.103022
0.102573
0.10214
0.101726
0.101333
0.100963
0.100618
0.100297
0.1
0.0997274
0.0994765
0.0992462
0.0990345
0.107034
0.106627
0.106199
0.105753
0.105293
0.104823
0.104349
0.103875
0.103405
0.102945
0.102498
0.102067
0.101656
0.101268
0.100903
0.100562
0.100247
0.099956
0.0996883
0.0994426
0.099217
0.0990096
0.106987
0.106575
0.106142
0.10569
0.105226
0.104754
0.104277
0.103802
0.103332
0.102872
0.102427
0.101999
0.101591
0.101207
0.100846
0.100511
0.100201
0.099915
0.0996524
0.0994114
0.0991903
0.0989869
0.106941
0.106524
0.106086
0.10563
0.105163
0.104687
0.104209
0.103732
0.103263
0.102804
0.10236
0.101935
0.101531
0.10115
0.100794
0.100464
0.100158
0.0998775
0.0996196
0.0993831
0.0991661
0.0989665
0.106897
0.106475
0.106032
0.105573
0.105102
0.104625
0.104145
0.103668
0.103198
0.10274
0.102299
0.101876
0.101475
0.101099
0.100747
0.100421
0.10012
0.0998435
0.09959
0.0993577
0.0991445
0.0989482
0.106855
0.106428
0.105982
0.10552
0.105047
0.104567
0.104086
0.103608
0.103139
0.102683
0.102243
0.101822
0.101425
0.101052
0.100704
0.100382
0.100085
0.0998132
0.0995637
0.0993351
0.0991253
0.0989321
0.106814
0.106385
0.105936
0.105471
0.104995
0.104514
0.104032
0.103554
0.103086
0.10263
0.102192
0.101775
0.10138
0.10101
0.100666
0.100348
0.100055
0.0997864
0.0995405
0.0993153
0.0991085
0.098918
0.106777
0.106345
0.105894
0.105427
0.10495
0.104467
0.103984
0.103507
0.103039
0.102584
0.102148
0.101732
0.10134
0.100974
0.100633
0.100318
0.100028
0.0997633
0.0995205
0.0992982
0.0990942
0.098906
0.106746
0.106311
0.105857
0.105388
0.10491
0.104426
0.103943
0.103465
0.102998
0.102545
0.10211
0.101696
0.101307
0.100942
0.100604
0.100293
0.100006
0.0997437
0.0995036
0.0992839
0.0990821
0.098896
0.106717
0.106281
0.105826
0.105356
0.104876
0.104392
0.103909
0.103431
0.102964
0.102512
0.102078
0.101666
0.101279
0.100917
0.100581
0.100272
0.0999876
0.0997276
0.0994898
0.0992722
0.0990723
0.0988878
0.106695
0.106258
0.105801
0.10533
0.104849
0.104365
0.103881
0.103403
0.102937
0.102485
0.102053
0.101643
0.101257
0.100896
0.100563
0.100255
0.0999731
0.099715
0.0994791
0.099263
0.0990646
0.0988815
0.106679
0.106241
0.105783
0.105311
0.10483
0.104344
0.103861
0.103383
0.102917
0.102466
0.102035
0.101625
0.101241
0.100882
0.100549
0.100243
0.0999626
0.0997059
0.0994713
0.0992565
0.0990591
0.0988769
0.10667
0.10623
0.105772
0.105299
0.104817
0.104332
0.103848
0.103371
0.102904
0.102454
0.102023
0.101614
0.10123
0.100872
0.100541
0.100236
0.0999561
0.0997003
0.0994664
0.0992524
0.0990557
0.0988741
0.106668
0.106226
0.105767
0.105294
0.104812
0.104327
0.103843
0.103365
0.102899
0.102449
0.102018
0.10161
0.101226
0.100869
0.100537
0.100233
0.0999534
0.099698
0.0994645
0.0992508
0.0990544
0.0988731
0.0995036
0.0992382
0.0989954
0.0987738
0.0985718
0.0983877
0.0982196
0.0980656
0.097924
0.0977933
0.097672
0.097559
0.0974534
0.0973545
0.0972618
0.0971749
0.0970938
0.0970184
0.0969489
0.0968853
0.0968279
0.0967769
0.0967327
0.0966954
0.0966653
0.0966425
0.0966272
0.0966195
0.099464
0.0992028
0.0989638
0.0987455
0.0985464
0.0983647
0.0981986
0.0980462
0.0979058
0.0977759
0.0976552
0.0975425
0.0974371
0.0973382
0.0972454
0.0971584
0.0970771
0.0970015
0.0969317
0.0968679
0.0968103
0.0967592
0.0967148
0.0966774
0.0966471
0.0966243
0.096609
0.0966013
0.0994242
0.0991672
0.098932
0.0987172
0.0985211
0.0983419
0.0981778
0.098027
0.0978878
0.0977588
0.0976386
0.0975263
0.097421
0.0973221
0.0972292
0.097142
0.0970605
0.0969847
0.0969147
0.0968507
0.0967929
0.0967416
0.0966971
0.0966595
0.0966292
0.0966063
0.0965909
0.0965832
0.099384
0.0991315
0.0989004
0.0986891
0.098496
0.0983194
0.0981573
0.0980081
0.0978701
0.097742
0.0976224
0.0975104
0.0974053
0.0973064
0.0972134
0.097126
0.0970443
0.0969682
0.096898
0.0968338
0.0967758
0.0967243
0.0966796
0.0966419
0.0966115
0.0965885
0.0965731
0.0965654
0.0993438
0.0990959
0.0988688
0.0986612
0.0984712
0.0982971
0.0981372
0.0979896
0.0978528
0.0977255
0.0976065
0.0974949
0.0973898
0.0972909
0.0971978
0.0971103
0.0970283
0.096952
0.0968816
0.0968171
0.0967589
0.0967073
0.0966624
0.0966246
0.0965941
0.096571
0.0965556
0.0965478
0.0993037
0.0990604
0.0988375
0.0986336
0.0984467
0.0982753
0.0981174
0.0979715
0.0978359
0.0977095
0.097591
0.0974797
0.0973748
0.0972759
0.0971826
0.0970949
0.0970127
0.0969361
0.0968654
0.0968007
0.0967423
0.0966905
0.0966455
0.0966075
0.0965769
0.0965538
0.0965383
0.0965305
0.0992638
0.0990252
0.0988066
0.0986064
0.0984227
0.0982539
0.0980981
0.0979538
0.0978195
0.0976939
0.097576
0.0974649
0.0973601
0.0972611
0.0971677
0.0970798
0.0969974
0.0969206
0.0968496
0.0967847
0.0967261
0.096674
0.0966289
0.0965908
0.0965601
0.0965369
0.0965213
0.0965135
0.0992243
0.0989905
0.0987762
0.0985797
0.0983992
0.098233
0.0980794
0.0979367
0.0978035
0.0976787
0.0975614
0.0974506
0.0973459
0.0972468
0.0971533
0.0970651
0.0969825
0.0969054
0.0968341
0.096769
0.0967101
0.0966579
0.0966126
0.0965744
0.0965436
0.0965203
0.0965047
0.0964968
0.0991853
0.0989564
0.0987464
0.0985537
0.0983764
0.0982128
0.0980612
0.0979201
0.0977881
0.0976641
0.0975472
0.0974367
0.097332
0.0972329
0.0971392
0.0970508
0.0969679
0.0968906
0.0968191
0.0967536
0.0966946
0.0966422
0.0965967
0.0965584
0.0965274
0.0965041
0.0964884
0.0964805
0.0991471
0.0989231
0.0987174
0.0985284
0.0983542
0.0981932
0.0980436
0.0979041
0.0977732
0.09765
0.0975336
0.0974233
0.0973187
0.0972195
0.0971256
0.097037
0.0969538
0.0968762
0.0968044
0.0967387
0.0966794
0.0966268
0.0965812
0.0965427
0.0965117
0.0964882
0.0964725
0.0964646
0.0991098
0.0988906
0.0986892
0.0985039
0.0983328
0.0981743
0.0980267
0.0978887
0.0977589
0.0976364
0.0975205
0.0974104
0.0973058
0.0972065
0.0971124
0.0970235
0.09694
0.0968622
0.0967901
0.0967242
0.0966647
0.0966119
0.0965661
0.0965275
0.0964963
0.0964728
0.0964571
0.0964492
0.0990736
0.0988592
0.0986621
0.0984804
0.0983123
0.0981563
0.0980106
0.097874
0.0977453
0.0976235
0.0975079
0.097398
0.0972934
0.097194
0.0970997
0.0970105
0.0969268
0.0968486
0.0967763
0.0967101
0.0966504
0.0965974
0.0965514
0.0965127
0.0964815
0.0964579
0.0964421
0.0964341
0.0990387
0.098829
0.098636
0.0984579
0.0982928
0.0981391
0.0979953
0.09786
0.0977323
0.0976111
0.0974959
0.0973861
0.0972815
0.0971819
0.0970874
0.096998
0.096914
0.0968355
0.0967629
0.0966965
0.0966366
0.0965834
0.0965372
0.0964984
0.0964671
0.0964434
0.0964275
0.0964196
0.0990051
0.0988001
0.0986111
0.0984364
0.0982742
0.0981228
0.0979807
0.0978468
0.09772
0.0975994
0.0974845
0.0973748
0.0972701
0.0971704
0.0970757
0.096986
0.0969017
0.0968229
0.0967501
0.0966834
0.0966232
0.0965699
0.0965236
0.0964846
0.0964532
0.0964294
0.0964135
0.0964056
0.0989731
0.0987726
0.0985875
0.0984161
0.0982566
0.0981074
0.097967
0.0978343
0.0977083
0.0975883
0.0974737
0.0973641
0.0972593
0.0971594
0.0970644
0.0969745
0.0968899
0.0968108
0.0967377
0.0966708
0.0966104
0.0965569
0.0965104
0.0964713
0.0964398
0.096416
0.0964
0.096392
0.0989427
0.0987466
0.0985653
0.0983971
0.0982402
0.098093
0.0979542
0.0978226
0.0976974
0.0975779
0.0974635
0.0973539
0.0972491
0.097149
0.0970537
0.0969635
0.0968786
0.0967993
0.0967259
0.0966587
0.0965981
0.0965444
0.0964978
0.0964586
0.0964269
0.0964031
0.0963871
0.0963791
0.098914
0.0987221
0.0985445
0.0983793
0.0982248
0.0980796
0.0979422
0.0978117
0.0976872
0.0975681
0.0974539
0.0973443
0.0972394
0.0971391
0.0970436
0.0969531
0.0968679
0.0967883
0.0967146
0.0966472
0.0965864
0.0965325
0.0964857
0.0964464
0.0964147
0.0963908
0.0963747
0.0963667
0.0988872
0.0986993
0.0985251
0.0983627
0.0982106
0.0980671
0.0979312
0.0978016
0.0976778
0.097559
0.0974449
0.0973353
0.0972303
0.0971297
0.097034
0.0969432
0.0968577
0.0967778
0.0967039
0.0966363
0.0965752
0.0965212
0.0964743
0.0964348
0.096403
0.096379
0.096363
0.0963549
0.0988623
0.0986782
0.0985072
0.0983475
0.0981975
0.0980557
0.097921
0.0977923
0.097669
0.0975505
0.0974366
0.097327
0.0972217
0.097121
0.0970249
0.0969339
0.0968481
0.0967679
0.0966938
0.0966259
0.0965647
0.0965105
0.0964634
0.0964239
0.096392
0.096368
0.0963519
0.0963438
0.0988393
0.0986587
0.0984907
0.0983336
0.0981855
0.0980453
0.0979117
0.0977838
0.097661
0.0975427
0.0974288
0.0973192
0.0972138
0.0971128
0.0970165
0.0969251
0.0968391
0.0967586
0.0966842
0.0966162
0.0965548
0.0965004
0.0964532
0.0964136
0.0963816
0.0963575
0.0963414
0.0963333
0.0988183
0.098641
0.0984758
0.0983209
0.0981747
0.0980358
0.0979032
0.0977761
0.0976536
0.0975356
0.0974217
0.097312
0.0972064
0.0971052
0.0970086
0.096917
0.0968306
0.09675
0.0966753
0.0966071
0.0965455
0.0964909
0.0964437
0.0964039
0.0963719
0.0963477
0.0963316
0.0963235
0.0987992
0.0986249
0.0984623
0.0983095
0.0981649
0.0980273
0.0978957
0.0977691
0.097647
0.0975291
0.0974153
0.0973054
0.0971996
0.0970982
0.0970013
0.0969094
0.0968228
0.0967419
0.0966671
0.0965986
0.0965369
0.0964822
0.0964348
0.096395
0.0963629
0.0963387
0.0963224
0.0963143
0.098782
0.0986105
0.0984503
0.0982993
0.0981563
0.0980198
0.0978889
0.0977628
0.097641
0.0975233
0.0974094
0.0972994
0.0971934
0.0970918
0.0969947
0.0969025
0.0968157
0.0967345
0.0966594
0.0965908
0.0965289
0.0964741
0.0964266
0.0963867
0.0963545
0.0963303
0.096314
0.0963059
0.0987667
0.0985978
0.0984396
0.0982903
0.0981486
0.0980131
0.0978829
0.0977572
0.0976357
0.097518
0.0974041
0.097294
0.0971878
0.0970859
0.0969886
0.0968962
0.0968091
0.0967278
0.0966525
0.0965837
0.0965216
0.0964667
0.0964191
0.0963791
0.0963469
0.0963226
0.0963064
0.0962982
0.0987532
0.0985866
0.0984302
0.0982825
0.0981419
0.0980073
0.0978776
0.0977524
0.097631
0.0975134
0.0973994
0.0972892
0.0971828
0.0970807
0.0969831
0.0968905
0.0968032
0.0967217
0.0966462
0.0965772
0.0965151
0.09646
0.0964124
0.0963723
0.09634
0.0963157
0.0962994
0.0962912
0.0987415
0.0985769
0.0984222
0.0982757
0.0981361
0.0980022
0.0978731
0.0977482
0.097627
0.0975094
0.0973953
0.0972849
0.0971784
0.0970761
0.0969783
0.0968855
0.096798
0.0967162
0.0966406
0.0965715
0.0965092
0.0964541
0.0964063
0.0963662
0.0963339
0.0963095
0.0962932
0.0962851
0.0987315
0.0985686
0.0984153
0.09827
0.0981313
0.097998
0.0978693
0.0977446
0.0976235
0.0975059
0.0973918
0.0972812
0.0971746
0.097072
0.0969741
0.0968811
0.0967934
0.0967115
0.0966357
0.0965665
0.0965041
0.0964489
0.0964011
0.0963609
0.0963285
0.0963041
0.0962878
0.0962796
0.0987232
0.0985618
0.0984097
0.0982653
0.0981272
0.0979944
0.0978661
0.0977416
0.0976206
0.097503
0.0973888
0.0972781
0.0971713
0.0970686
0.0969705
0.0968773
0.0967895
0.0967074
0.0966316
0.0965622
0.0964997
0.0964444
0.0963966
0.0963563
0.0963239
0.0962995
0.0962832
0.096275
0.0987165
0.0985562
0.0984051
0.0982615
0.098124
0.0979916
0.0978635
0.0977392
0.0976182
0.0975006
0.0973863
0.0972756
0.0971686
0.0970658
0.0969675
0.0968742
0.0967862
0.0967041
0.0966281
0.0965587
0.0964961
0.0964408
0.0963928
0.0963526
0.0963201
0.0962957
0.0962793
0.0962711
0.0987113
0.0985519
0.0984016
0.0982585
0.0981215
0.0979894
0.0978615
0.0977373
0.0976164
0.0974987
0.0973844
0.0972736
0.0971665
0.0970636
0.0969652
0.0968717
0.0967837
0.0967014
0.0966254
0.0965559
0.0964933
0.0964378
0.0963899
0.0963496
0.0963171
0.0962927
0.0962763
0.0962681
0.0987075
0.0985489
0.0983991
0.0982565
0.0981197
0.0979879
0.0978601
0.097736
0.0976151
0.0974974
0.097383
0.0972721
0.097165
0.097062
0.0969635
0.09687
0.0967818
0.0966995
0.0966234
0.0965538
0.0964912
0.0964357
0.0963877
0.0963474
0.0963149
0.0962904
0.0962741
0.0962659
0.0987053
0.098547
0.0983975
0.0982552
0.0981187
0.097987
0.0978593
0.0977352
0.0976143
0.0974966
0.0973822
0.0972712
0.097164
0.0970609
0.0969624
0.0968688
0.0967806
0.0966983
0.0966221
0.0965525
0.0964898
0.0964343
0.0963863
0.096346
0.0963135
0.096289
0.0962726
0.0962644
0.0987044
0.0985463
0.098397
0.0982547
0.0981183
0.0979866
0.097859
0.0977349
0.097614
0.0974963
0.0973818
0.0972709
0.0971636
0.0970605
0.096962
0.0968684
0.0967801
0.0966977
0.0966216
0.0965519
0.0964892
0.0964338
0.0963857
0.0963454
0.0963129
0.0962884
0.096272
0.0962638
0.0998114
0.100126
0.100464
0.100824
0.101206
0.101606
0.102021
0.102449
0.102884
0.103322
0.103759
0.10419
0.10461
0.105014
0.105398
0.105758
0.106089
0.106388
0.106651
0.106876
0.10706
0.107199
0.0997683
0.100078
0.100412
0.100768
0.101145
0.101542
0.101954
0.102379
0.102813
0.103251
0.103689
0.104121
0.104544
0.104953
0.105342
0.105708
0.106047
0.106355
0.106628
0.106863
0.107057
0.107206
0.0997246
0.10003
0.100359
0.10071
0.101084
0.101476
0.101885
0.102308
0.10274
0.103177
0.103616
0.10405
0.104476
0.104889
0.105284
0.105657
0.106004
0.106321
0.106604
0.106851
0.107057
0.107219
0.0996805
0.099981
0.100305
0.100652
0.10102
0.101409
0.101814
0.102234
0.102665
0.103102
0.103541
0.103977
0.104406
0.104823
0.105224
0.105604
0.10596
0.106286
0.106581
0.10684
0.10706
0.107238
0.0996361
0.0999316
0.10025
0.100592
0.100956
0.10134
0.101742
0.102159
0.102588
0.103024
0.103463
0.103901
0.104333
0.104755
0.105162
0.105549
0.105913
0.10625
0.106557
0.106829
0.107064
0.10726
0.0995916
0.0998819
0.100195
0.100532
0.100891
0.10127
0.101668
0.102082
0.102509
0.102944
0.103383
0.103823
0.104258
0.104684
0.105097
0.105492
0.105865
0.106213
0.106531
0.106818
0.107069
0.107283
0.0995471
0.0998321
0.10014
0.100471
0.100825
0.1012
0.101593
0.102004
0.102428
0.102862
0.103301
0.103742
0.104181
0.104611
0.10503
0.105433
0.105815
0.106173
0.106504
0.106805
0.107072
0.107304
0.0995028
0.0997823
0.100085
0.10041
0.100758
0.101128
0.101518
0.101925
0.102346
0.102778
0.103218
0.10366
0.104101
0.104536
0.104961
0.105371
0.105762
0.106131
0.106474
0.106789
0.107072
0.107322
0.0994588
0.0997328
0.10003
0.100349
0.100692
0.101056
0.101441
0.101844
0.102263
0.102693
0.103132
0.103576
0.104019
0.104458
0.104889
0.105306
0.105707
0.106086
0.106441
0.106769
0.107067
0.107333
0.0994155
0.0996839
0.0999747
0.100289
0.100625
0.100984
0.101364
0.101763
0.102178
0.102607
0.103045
0.10349
0.103935
0.104378
0.104814
0.105239
0.105648
0.106038
0.106405
0.106746
0.107059
0.10734
0.0993729
0.0996356
0.0999205
0.100228
0.100559
0.100912
0.101287
0.101682
0.102094
0.10252
0.102958
0.103402
0.10385
0.104297
0.104738
0.105169
0.105587
0.105987
0.106365
0.106719
0.107045
0.107342
0.0993313
0.0995882
0.0998672
0.100169
0.100494
0.100841
0.101211
0.101601
0.102009
0.102433
0.102869
0.103314
0.103763
0.104213
0.104659
0.105097
0.105523
0.105932
0.106321
0.106687
0.107027
0.107337
0.0992908
0.0995421
0.099815
0.10011
0.100429
0.100771
0.101135
0.10152
0.101924
0.102345
0.10278
0.103225
0.103676
0.104128
0.104579
0.105023
0.105456
0.105874
0.106273
0.106651
0.107003
0.107328
0.0992516
0.0994972
0.0997641
0.100053
0.100366
0.100702
0.10106
0.10144
0.10184
0.102258
0.102691
0.103135
0.103587
0.104042
0.104497
0.104946
0.105386
0.105813
0.106222
0.106611
0.106975
0.107314
0.0992139
0.099454
0.0997149
0.0999981
0.100304
0.100634
0.100987
0.101362
0.101758
0.102172
0.102603
0.103046
0.103498
0.103956
0.104414
0.104868
0.105315
0.105749
0.106167
0.106566
0.106942
0.107292
0.0991779
0.0994125
0.0996676
0.0999446
0.100245
0.100568
0.100915
0.101285
0.101676
0.102087
0.102515
0.102958
0.10341
0.103869
0.10433
0.104789
0.105241
0.105683
0.10611
0.106518
0.106904
0.107266
0.0991436
0.0993729
0.0996222
0.0998932
0.100187
0.100504
0.100846
0.10121
0.101597
0.102004
0.10243
0.10287
0.103322
0.103783
0.104246
0.104709
0.105167
0.105615
0.106049
0.106466
0.106862
0.107234
0.0991113
0.0993353
0.0995791
0.0998442
0.100132
0.100443
0.100779
0.101138
0.10152
0.101923
0.102346
0.102785
0.103236
0.103697
0.104163
0.104629
0.105091
0.105546
0.105987
0.106412
0.106817
0.107197
0.0990809
0.0993
0.0995384
0.0997978
0.10008
0.100385
0.100715
0.101068
0.101446
0.101845
0.102264
0.102701
0.103152
0.103613
0.10408
0.10455
0.105016
0.105476
0.105923
0.106356
0.106768
0.107158
0.0990526
0.099267
0.0995003
0.0997542
0.10003
0.10033
0.100654
0.101002
0.101375
0.10177
0.102186
0.10262
0.10307
0.103531
0.104
0.104471
0.104942
0.105406
0.105859
0.106298
0.106717
0.107115
0.0990265
0.0992364
0.0994647
0.0997134
0.0999841
0.100278
0.100597
0.10094
0.101307
0.101698
0.102111
0.102543
0.102991
0.103452
0.103922
0.104395
0.104868
0.105336
0.105795
0.106239
0.106665
0.107069
0.0990025
0.0992082
0.0994319
0.0996756
0.0999411
0.10023
0.100543
0.100881
0.101244
0.101631
0.10204
0.102469
0.102916
0.103376
0.103846
0.104321
0.104797
0.105269
0.105731
0.106181
0.106612
0.107022
0.0989806
0.0991825
0.0994019
0.0996409
0.0999014
0.100185
0.100493
0.100826
0.101185
0.101568
0.101973
0.1024
0.102845
0.103305
0.103775
0.104251
0.104729
0.105203
0.10567
0.106123
0.10656
0.106976
0.098961
0.0991592
0.0993747
0.0996093
0.0998653
0.100144
0.100448
0.100776
0.10113
0.101509
0.101912
0.102336
0.102779
0.103237
0.103707
0.104184
0.104664
0.105141
0.10561
0.106068
0.106509
0.10693
0.0989434
0.0991384
0.0993502
0.0995809
0.0998327
0.100107
0.100406
0.10073
0.10108
0.101455
0.101855
0.102276
0.102717
0.103175
0.103644
0.104122
0.104603
0.105082
0.105554
0.106015
0.10646
0.106884
0.098928
0.0991201
0.0993286
0.0995557
0.0998036
0.100074
0.100369
0.100689
0.101036
0.101407
0.101803
0.102222
0.102662
0.103118
0.103587
0.104065
0.104547
0.105027
0.105502
0.105966
0.106414
0.106842
0.0989146
0.0991041
0.0993097
0.0995337
0.0997782
0.100045
0.100337
0.100653
0.100996
0.101364
0.101758
0.102174
0.102612
0.103067
0.103535
0.104013
0.104496
0.104978
0.105454
0.105921
0.106371
0.106802
0.0989031
0.0990904
0.0992935
0.0995147
0.0997563
0.10002
0.100308
0.100622
0.100961
0.101327
0.101718
0.102132
0.102568
0.103022
0.10349
0.103968
0.104451
0.104934
0.105412
0.10588
0.106333
0.106767
0.0988936
0.0990791
0.09928
0.0994989
0.0997379
0.0999992
0.100285
0.100595
0.100932
0.101295
0.101684
0.102097
0.102531
0.102984
0.103451
0.103929
0.104413
0.104897
0.105376
0.105846
0.106301
0.106737
0.098886
0.0990699
0.0992691
0.0994861
0.099723
0.0999821
0.100265
0.100574
0.100909
0.10127
0.101657
0.102068
0.102501
0.102953
0.103419
0.103897
0.104381
0.104865
0.105346
0.105817
0.106273
0.10671
0.0988801
0.0990629
0.0992608
0.0994763
0.0997116
0.099969
0.10025
0.100557
0.10089
0.10125
0.101635
0.102045
0.102477
0.102928
0.103395
0.103872
0.104356
0.104841
0.105322
0.105794
0.106252
0.10669
0.098876
0.099058
0.099255
0.0994694
0.0997037
0.0999599
0.10024
0.100546
0.100878
0.101236
0.10162
0.102029
0.102461
0.102911
0.103377
0.103855
0.104339
0.104824
0.105306
0.105778
0.106237
0.106677
0.0988737
0.0990552
0.0992517
0.0994655
0.0996991
0.0999547
0.100234
0.100539
0.10087
0.101228
0.101612
0.10202
0.102451
0.102902
0.103368
0.103845
0.104329
0.104814
0.105296
0.105769
0.106229
0.10667
0.0966286
0.0966363
0.0966516
0.0966743
0.0967045
0.0967417
0.096786
0.0968369
0.0968942
0.0969578
0.0970273
0.0971026
0.0971837
0.0972705
0.0973632
0.0974622
0.0975678
0.0976809
0.0978024
0.0979335
0.0980755
0.09823
0.0983989
0.0985839
0.0987869
0.0990097
0.099254
0.0995209
0.0966103
0.096618
0.0966333
0.0966561
0.0966863
0.0967237
0.0967681
0.0968192
0.0968767
0.0969405
0.0970102
0.0970858
0.097167
0.097254
0.0973468
0.0974457
0.0975513
0.0976641
0.097785
0.0979152
0.0980561
0.0982091
0.0983761
0.0985587
0.0987589
0.0989785
0.0992191
0.0994821
0.0965921
0.0965998
0.0966152
0.0966381
0.0966684
0.0967059
0.0967505
0.0968017
0.0968594
0.0969234
0.0969934
0.0970692
0.0971506
0.0972378
0.0973307
0.0974296
0.097535
0.0976475
0.0977679
0.0978973
0.0980369
0.0981884
0.0983534
0.0985337
0.098731
0.0989473
0.0991841
0.0994429
0.0965742
0.0965819
0.0965973
0.0966203
0.0966507
0.0966884
0.096733
0.0967845
0.0968424
0.0969066
0.0969768
0.0970528
0.0971345
0.0972218
0.0973148
0.0974138
0.097519
0.0976312
0.097751
0.0978796
0.0980181
0.098168
0.098331
0.0985088
0.0987031
0.098916
0.0991489
0.0994034
0.0965565
0.0965642
0.0965797
0.0966027
0.0966333
0.096671
0.0967158
0.0967675
0.0968256
0.09689
0.0969605
0.0970367
0.0971186
0.0972061
0.0972993
0.0973982
0.0975034
0.0976152
0.0977345
0.0978623
0.0979996
0.0981479
0.0983089
0.0984841
0.0986755
0.0988848
0.0991137
0.0993638
0.096539
0.0965468
0.0965623
0.0965854
0.0966161
0.096654
0.0966989
0.0967507
0.0968091
0.0968737
0.0969444
0.0970209
0.0971031
0.0971908
0.0972841
0.0973831
0.0974881
0.0975996
0.0977184
0.0978453
0.0979815
0.0981282
0.0982871
0.0984598
0.0986481
0.0988538
0.0990786
0.0993241
0.0965219
0.0965297
0.0965453
0.0965685
0.0965992
0.0966372
0.0966823
0.0967343
0.0967929
0.0968578
0.0969287
0.0970055
0.0970879
0.0971758
0.0972692
0.0973683
0.0974732
0.0975845
0.0977027
0.0978288
0.0979637
0.0981089
0.0982657
0.0984359
0.0986211
0.0988231
0.0990438
0.0992846
0.0965051
0.0965129
0.0965285
0.0965518
0.0965826
0.0966208
0.0966661
0.0967182
0.096777
0.0968422
0.0969134
0.0969904
0.097073
0.0971612
0.0972547
0.0973538
0.0974587
0.0975697
0.0976874
0.0978127
0.0979465
0.0980901
0.0982449
0.0984124
0.0985945
0.0987929
0.0990093
0.0992455
0.0964886
0.0964965
0.0965121
0.0965355
0.0965664
0.0966047
0.0966501
0.0967025
0.0967615
0.0968269
0.0968984
0.0969757
0.0970586
0.0971469
0.0972407
0.0973399
0.0974447
0.0975554
0.0976727
0.0977971
0.0979298
0.0980718
0.0982245
0.0983895
0.0985685
0.0987632
0.0989754
0.0992068
0.0964725
0.0964804
0.0964961
0.0965195
0.0965506
0.096589
0.0966346
0.0966872
0.0967464
0.096812
0.0968838
0.0969613
0.0970445
0.0971331
0.097227
0.0973263
0.0974311
0.0975416
0.0976584
0.0977821
0.0979137
0.0980541
0.0982048
0.0983673
0.0985431
0.0987341
0.0989421
0.0991687
0.0964569
0.0964648
0.0964805
0.096504
0.0965351
0.0965737
0.0966195
0.0966722
0.0967317
0.0967976
0.0968696
0.0969474
0.0970309
0.0971197
0.0972138
0.0973132
0.0974179
0.0975283
0.0976446
0.0977676
0.0978981
0.0980371
0.0981858
0.0983458
0.0985186
0.0987059
0.0989096
0.0991314
0.0964416
0.0964495
0.0964653
0.0964889
0.0965201
0.0965588
0.0966048
0.0966577
0.0967174
0.0967835
0.0968558
0.0969339
0.0970177
0.0971068
0.0972011
0.0973006
0.0974053
0.0975155
0.0976315
0.0977538
0.0978832
0.0980207
0.0981675
0.098325
0.0984948
0.0986785
0.098878
0.099095
0.0964268
0.0964348
0.0964506
0.0964743
0.0965056
0.0965444
0.0965905
0.0966437
0.0967036
0.0967699
0.0968425
0.0969209
0.0970049
0.0970943
0.0971888
0.0972885
0.0973932
0.0975032
0.0976188
0.0977405
0.097869
0.0980051
0.0981501
0.0983052
0.098472
0.0986522
0.0988475
0.0990598
0.0964126
0.0964205
0.0964364
0.0964601
0.0964916
0.0965305
0.0965768
0.0966301
0.0966902
0.0967568
0.0968297
0.0969084
0.0969926
0.0970823
0.0971771
0.0972769
0.0973817
0.0974916
0.0976068
0.0977279
0.0978554
0.0979902
0.0981334
0.0982862
0.0984502
0.0986269
0.0988182
0.0990258
0.0963988
0.0964068
0.0964227
0.0964465
0.096478
0.0965171
0.0965635
0.096617
0.0966774
0.0967442
0.0968173
0.0968963
0.0969809
0.0970708
0.0971658
0.0972658
0.0973706
0.0974805
0.0975954
0.097716
0.0978426
0.0979762
0.0981177
0.0982683
0.0984295
0.0986028
0.0987901
0.0989932
0.0963856
0.0963936
0.0964095
0.0964334
0.096465
0.0965042
0.0965508
0.0966045
0.096665
0.0967321
0.0968055
0.0968848
0.0969696
0.0970598
0.0971551
0.0972552
0.0973602
0.0974699
0.0975847
0.0977047
0.0978306
0.097963
0.0981028
0.0982513
0.0984099
0.09858
0.0987635
0.0989622
0.0963729
0.0963809
0.0963969
0.0964209
0.0964526
0.0964919
0.0965386
0.0965925
0.0966532
0.0967206
0.0967942
0.0968737
0.0969589
0.0970494
0.0971449
0.0972453
0.0973503
0.09746
0.0975746
0.0976942
0.0978193
0.0979506
0.0980889
0.0982354
0.0983915
0.0985585
0.0987383
0.0989327
0.0963608
0.0963689
0.0963849
0.0964089
0.0964407
0.0964801
0.096527
0.096581
0.096642
0.0967096
0.0967834
0.0968633
0.0969487
0.0970395
0.0971353
0.0972358
0.097341
0.0974507
0.0975651
0.0976843
0.0978087
0.097939
0.098076
0.0982206
0.0983743
0.0985384
0.0987147
0.098905
0.0963494
0.0963574
0.0963735
0.0963976
0.0964294
0.096469
0.096516
0.0965702
0.0966313
0.0966991
0.0967732
0.0968534
0.0969391
0.0970301
0.0971262
0.097227
0.0973323
0.097442
0.0975563
0.0976751
0.097799
0.0979284
0.098064
0.0982069
0.0983583
0.0985197
0.0986927
0.0988791
0.0963385
0.0963466
0.0963628
0.0963869
0.0964188
0.0964584
0.0965056
0.0965599
0.0966213
0.0966893
0.0967636
0.096844
0.09693
0.0970214
0.0971177
0.0972187
0.0973241
0.097434
0.0975481
0.0976667
0.09779
0.0979185
0.098053
0.0981943
0.0983437
0.0985024
0.0986723
0.098855
0.0963284
0.0963365
0.0963527
0.0963768
0.0964088
0.0964486
0.0964958
0.0965503
0.0966118
0.09668
0.0967546
0.0968353
0.0969216
0.0970132
0.0971097
0.097211
0.0973166
0.0974265
0.0975406
0.0976589
0.0977818
0.0979096
0.0980429
0.0981828
0.0983302
0.0984866
0.0986536
0.0988329
0.0963189
0.096327
0.0963432
0.0963674
0.0963995
0.0964393
0.0964867
0.0965413
0.096603
0.0966714
0.0967463
0.0968271
0.0969137
0.0970055
0.0971024
0.0972038
0.0973096
0.0974196
0.0975337
0.0976518
0.0977743
0.0979014
0.0980338
0.0981723
0.098318
0.0984722
0.0986365
0.0988126
0.0963101
0.0963183
0.0963345
0.0963587
0.0963909
0.0964308
0.0964782
0.096533
0.0965949
0.0966635
0.0967385
0.0968196
0.0969064
0.0969985
0.0970956
0.0971973
0.0973033
0.0974134
0.0975274
0.0976454
0.0977675
0.0978941
0.0980256
0.098163
0.0983071
0.0984592
0.098621
0.0987942
0.0963021
0.0963102
0.0963265
0.0963507
0.096383
0.0964229
0.0964705
0.0965254
0.0965874
0.0966562
0.0967314
0.0968127
0.0968997
0.0969921
0.0970894
0.0971913
0.0972975
0.0974077
0.0975218
0.0976397
0.0977615
0.0978876
0.0980184
0.0981546
0.0982973
0.0984476
0.0986072
0.0987776
0.0962947
0.0963029
0.0963192
0.0963435
0.0963758
0.0964158
0.0964634
0.0965185
0.0965806
0.0966495
0.0967249
0.0968065
0.0968937
0.0969863
0.0970838
0.0971859
0.0972923
0.0974026
0.0975167
0.0976345
0.0977561
0.0978818
0.0980119
0.0981472
0.0982886
0.0984374
0.0985949
0.0987629
0.0962881
0.0962963
0.0963126
0.096337
0.0963693
0.0964094
0.0964571
0.0965122
0.0965745
0.0966436
0.0967191
0.0968008
0.0968883
0.0969811
0.0970788
0.0971812
0.0972877
0.0973981
0.0975123
0.09763
0.0977515
0.0978767
0.0980063
0.0981408
0.0982811
0.0984284
0.0985842
0.09875
0.0962823
0.0962905
0.0963068
0.0963312
0.0963636
0.0964037
0.0964515
0.0965067
0.0965691
0.0966383
0.096714
0.0967959
0.0968835
0.0969765
0.0970745
0.0971769
0.0972836
0.0973942
0.0975084
0.0976261
0.0977474
0.0978724
0.0980015
0.0981352
0.0982746
0.0984207
0.0985749
0.0987389
0.0962773
0.0962855
0.0963018
0.0963262
0.0963586
0.0963988
0.0964467
0.096502
0.0965644
0.0966337
0.0967096
0.0967916
0.0968794
0.0969726
0.0970707
0.0971733
0.0972801
0.0973908
0.0975051
0.0976228
0.0977439
0.0978687
0.0979974
0.0981306
0.0982691
0.0984141
0.098567
0.0987293
0.096273
0.0962812
0.0962976
0.096322
0.0963544
0.0963947
0.0964426
0.096498
0.0965605
0.0966299
0.0967059
0.096788
0.0968759
0.0969692
0.0970675
0.0971703
0.0972772
0.097388
0.0975023
0.09762
0.0977411
0.0978656
0.097994
0.0981267
0.0982646
0.0984087
0.0985604
0.0987215
0.0962696
0.0962778
0.0962941
0.0963186
0.096351
0.0963913
0.0964393
0.0964947
0.0965573
0.0966268
0.0967028
0.0967851
0.0968731
0.0969665
0.0970649
0.0971678
0.0972749
0.0973857
0.0975001
0.0976178
0.0977388
0.0978632
0.0979913
0.0981236
0.0982609
0.0984044
0.0985552
0.0987151
0.0962669
0.0962751
0.0962915
0.096316
0.0963484
0.0963887
0.0964367
0.0964922
0.0965548
0.0966244
0.0967005
0.0967828
0.0968709
0.0969644
0.0970629
0.0971659
0.097273
0.097384
0.0974984
0.0976161
0.097737
0.0978613
0.0979892
0.0981212
0.0982582
0.098401
0.0985512
0.0987103
0.0962651
0.0962733
0.0962897
0.0963141
0.0963466
0.0963869
0.096435
0.0964904
0.0965531
0.0966227
0.0966989
0.0967812
0.0968694
0.096963
0.0970615
0.0971646
0.0972718
0.0973827
0.0974972
0.0976149
0.0977358
0.09786
0.0979877
0.0981196
0.0982562
0.0983987
0.0985484
0.0987069
0.096264
0.0962722
0.0962886
0.0963131
0.0963456
0.0963859
0.096434
0.0964895
0.0965522
0.0966218
0.0966979
0.0967803
0.0968685
0.0969621
0.0970607
0.0971638
0.097271
0.097382
0.0974965
0.0976142
0.0977351
0.0978592
0.0979869
0.0981186
0.0982551
0.0983974
0.0985468
0.0987049
0.107159
0.107172
0.107183
0.107189
0.107193
0.107195
0.107081
0.10708
0.107079
0.107075
0.10707
0.107065
0.106956
0.106944
0.106932
0.106919
0.106905
0.10689
0.106785
0.106764
0.106743
0.106721
0.106698
0.106675
0.106571
0.106542
0.106513
0.106483
0.106452
0.10642
0.106316
0.106281
0.106244
0.106207
0.106169
0.10613
0.106024
0.105983
0.105941
0.105897
0.105852
0.105806
0.105698
0.105652
0.105604
0.105556
0.105505
0.105452
0.105341
0.105291
0.10524
0.105186
0.105131
0.105074
0.104959
0.104906
0.104851
0.104794
0.104735
0.104673
0.104554
0.104499
0.104442
0.104383
0.104321
0.104257
0.104134
0.104077
0.104018
0.103957
0.103894
0.103827
0.103701
0.103644
0.103584
0.103522
0.103458
0.103391
0.103261
0.103204
0.103145
0.103083
0.103019
0.102952
0.10282
0.102764
0.102705
0.102645
0.102581
0.102516
0.102382
0.102328
0.102271
0.102211
0.10215
0.102087
0.101952
0.1019
0.101845
0.101788
0.101729
0.101668
0.101535
0.101485
0.101432
0.101378
0.101322
0.101265
0.101133
0.101086
0.101037
0.100986
0.100934
0.10088
0.100751
0.100707
0.100661
0.100614
0.100565
0.100515
0.100391
0.10035
0.100307
0.100264
0.100219
0.100173
0.100054
0.100016
0.0999771
0.099937
0.0998959
0.099854
0.0995594
0.0992886
0.0990408
0.0988149
0.0986091
0.0984218
0.0982511
0.0980951
0.097952
0.0978201
0.0976981
0.0975847
0.0974789
0.0973799
0.0972873
0.0972006
0.0971198
0.0970446
0.0969753
0.096912
0.0968548
0.096804
0.09676
0.0967228
0.0966928
0.0966701
0.0966548
0.0966472
0.0995974
0.0993229
0.0990718
0.0988428
0.0986344
0.0984449
0.0982724
0.098115
0.0979708
0.0978381
0.0977156
0.0976018
0.0974959
0.0973969
0.0973043
0.0972178
0.0971371
0.0970622
0.0969931
0.0969299
0.0968729
0.0968223
0.0967784
0.0967413
0.0967114
0.0966887
0.0966736
0.0966659
0.0996348
0.0993568
0.0991024
0.0988705
0.0986597
0.098468
0.0982938
0.0981349
0.0979897
0.0978563
0.0977332
0.0976192
0.0975131
0.0974141
0.0973216
0.0972352
0.0971547
0.0970799
0.097011
0.096948
0.0968912
0.0968408
0.0967969
0.09676
0.0967301
0.0967075
0.0966924
0.0966848
0.0996714
0.09939
0.0991326
0.098898
0.0986847
0.0984911
0.0983151
0.098155
0.0980087
0.0978746
0.097751
0.0976367
0.0975304
0.0974314
0.097339
0.0972527
0.0971723
0.0970978
0.097029
0.0969662
0.0969096
0.0968593
0.0968156
0.0967787
0.0967489
0.0967264
0.0967113
0.0967037
0.0997071
0.0994227
0.0991623
0.0989251
0.0987096
0.098514
0.0983365
0.0981751
0.0980278
0.097893
0.0977689
0.0976543
0.0975479
0.0974488
0.0973565
0.0972703
0.0971901
0.0971157
0.0970471
0.0969845
0.096928
0.0968778
0.0968342
0.0967975
0.0967678
0.0967453
0.0967302
0.0967227
0.0997421
0.0994546
0.0991915
0.0989519
0.0987342
0.0985368
0.0983577
0.0981951
0.0980469
0.0979114
0.0977869
0.097672
0.0975655
0.0974664
0.0973741
0.097288
0.0972079
0.0971337
0.0970653
0.0970028
0.0969464
0.0968964
0.0968529
0.0968163
0.0967866
0.0967642
0.0967492
0.0967416
0.107897
0.107896
0.107894
0.107892
0.107888
0.107883
0.107877
0.10787
0.107862
0.107853
0.107843
0.107832
0.10782
0.107806
0.107791
0.107775
0.107758
0.107739
0.10772
0.107698
0.107675
0.107651
0.107626
0.107599
0.107571
0.107541
0.107511
0.107479
0.107446
0.107413
0.107379
0.107344
0.107311
0.107277
0.107246
0.107216
0.107189
0.107167
0.107152
0.107147
0.10785
0.107849
0.107847
0.107844
0.10784
0.107836
0.10783
0.107823
0.107815
0.107806
0.107796
0.107785
0.107772
0.107759
0.107744
0.107728
0.107711
0.107692
0.107672
0.107651
0.107628
0.107604
0.107579
0.107552
0.107524
0.107494
0.107463
0.107432
0.107399
0.107365
0.107331
0.107297
0.107263
0.107229
0.107197
0.107166
0.107139
0.107115
0.107097
0.107085
0.107756
0.107755
0.107753
0.10775
0.107746
0.107742
0.107736
0.107729
0.107721
0.107712
0.107702
0.107691
0.107678
0.107665
0.10765
0.107634
0.107617
0.107598
0.107579
0.107557
0.107535
0.10751
0.107485
0.107458
0.10743
0.1074
0.107369
0.107338
0.107305
0.107271
0.107237
0.107202
0.107167
0.107133
0.1071
0.107068
0.107038
0.107012
0.106989
0.10697
0.107616
0.107615
0.107613
0.10761
0.107607
0.107602
0.107596
0.107589
0.107581
0.107572
0.107562
0.107551
0.107539
0.107525
0.10751
0.107495
0.107477
0.107459
0.107439
0.107418
0.107395
0.107371
0.107345
0.107319
0.10729
0.107261
0.10723
0.107198
0.107165
0.107131
0.107096
0.107061
0.107026
0.10699
0.106956
0.106922
0.10689
0.10686
0.106833
0.106808
0.107432
0.107431
0.107429
0.107426
0.107422
0.107417
0.107411
0.107405
0.107397
0.107388
0.107378
0.107367
0.107354
0.107341
0.107326
0.10731
0.107293
0.107275
0.107255
0.107233
0.107211
0.107187
0.107161
0.107135
0.107106
0.107077
0.107046
0.107014
0.10698
0.106946
0.106911
0.106875
0.106839
0.106803
0.106767
0.106731
0.106697
0.106663
0.106631
0.106601
0.107204
0.107203
0.107202
0.107199
0.107195
0.10719
0.107184
0.107177
0.107169
0.10716
0.10715
0.107139
0.107127
0.107114
0.107099
0.107083
0.107066
0.107048
0.107028
0.107007
0.106984
0.10696
0.106935
0.106908
0.10688
0.10685
0.106819
0.106787
0.106753
0.106719
0.106683
0.106647
0.10661
0.106573
0.106535
0.106498
0.10646
0.106424
0.106387
0.106352
0.106937
0.106936
0.106934
0.106931
0.106927
0.106922
0.106916
0.106909
0.106902
0.106893
0.106883
0.106872
0.106859
0.106846
0.106831
0.106816
0.106799
0.10678
0.106761
0.10674
0.106717
0.106693
0.106668
0.106641
0.106613
0.106583
0.106552
0.10652
0.106486
0.106452
0.106416
0.106379
0.106341
0.106302
0.106263
0.106224
0.106184
0.106144
0.106105
0.106064
0.106631
0.10663
0.106628
0.106625
0.106621
0.106616
0.106611
0.106604
0.106596
0.106587
0.106577
0.106566
0.106554
0.106541
0.106526
0.10651
0.106493
0.106475
0.106456
0.106435
0.106412
0.106389
0.106363
0.106337
0.106309
0.106279
0.106248
0.106216
0.106182
0.106147
0.106111
0.106073
0.106035
0.105995
0.105955
0.105914
0.105872
0.105829
0.105786
0.105742
0.10629
0.10629
0.106288
0.106285
0.106281
0.106276
0.10627
0.106264
0.106256
0.106247
0.106237
0.106226
0.106214
0.106201
0.106186
0.106171
0.106154
0.106136
0.106116
0.106095
0.106073
0.10605
0.106025
0.105998
0.10597
0.105941
0.10591
0.105877
0.105844
0.105808
0.105772
0.105734
0.105695
0.105654
0.105613
0.10557
0.105527
0.105482
0.105436
0.105389
0.105919
0.105918
0.105916
0.105913
0.10591
0.105905
0.105899
0.105892
0.105884
0.105876
0.105866
0.105855
0.105843
0.10583
0.105815
0.1058
0.105783
0.105765
0.105746
0.105725
0.105703
0.10568
0.105655
0.105629
0.105601
0.105572
0.105541
0.105509
0.105475
0.10544
0.105403
0.105365
0.105325
0.105284
0.105242
0.105198
0.105153
0.105107
0.105059
0.10501
0.105521
0.10552
0.105518
0.105515
0.105511
0.105506
0.105501
0.105494
0.105486
0.105477
0.105468
0.105457
0.105445
0.105432
0.105418
0.105402
0.105386
0.105368
0.105349
0.105328
0.105307
0.105284
0.105259
0.105233
0.105206
0.105177
0.105146
0.105114
0.10508
0.105045
0.105009
0.10497
0.10493
0.104889
0.104846
0.104802
0.104756
0.104708
0.104659
0.104607
0.1051
0.105099
0.105097
0.105094
0.10509
0.105086
0.10508
0.105073
0.105066
0.105057
0.105047
0.105036
0.105024
0.105012
0.104998
0.104982
0.104966
0.104948
0.10493
0.104909
0.104888
0.104865
0.104841
0.104815
0.104788
0.104759
0.104729
0.104698
0.104664
0.104629
0.104593
0.104555
0.104515
0.104473
0.10443
0.104385
0.104339
0.10429
0.10424
0.104188
0.104661
0.10466
0.104659
0.104656
0.104652
0.104647
0.104642
0.104635
0.104627
0.104619
0.104609
0.104598
0.104587
0.104574
0.10456
0.104545
0.104529
0.104511
0.104493
0.104473
0.104452
0.104429
0.104406
0.10438
0.104354
0.104325
0.104296
0.104264
0.104232
0.104197
0.104161
0.104123
0.104084
0.104042
0.103999
0.103954
0.103908
0.103859
0.103808
0.103756
0.10421
0.104209
0.104208
0.104205
0.104201
0.104196
0.104191
0.104184
0.104176
0.104168
0.104158
0.104148
0.104136
0.104124
0.10411
0.104095
0.104079
0.104062
0.104044
0.104024
0.104004
0.103982
0.103958
0.103933
0.103907
0.103879
0.10385
0.10382
0.103787
0.103753
0.103718
0.103681
0.103642
0.103601
0.103558
0.103514
0.103467
0.103419
0.103369
0.103316
0.103752
0.103751
0.103749
0.103746
0.103743
0.103738
0.103733
0.103726
0.103718
0.10371
0.103701
0.10369
0.103679
0.103666
0.103653
0.103638
0.103623
0.103606
0.103588
0.103569
0.103548
0.103527
0.103504
0.10348
0.103454
0.103427
0.103399
0.103369
0.103337
0.103304
0.103269
0.103233
0.103194
0.103154
0.103113
0.103069
0.103023
0.102976
0.102926
0.102874
0.103292
0.103291
0.103289
0.103286
0.103283
0.103278
0.103273
0.103266
0.103259
0.10325
0.103241
0.103231
0.103219
0.103207
0.103194
0.10318
0.103164
0.103148
0.10313
0.103112
0.103092
0.103071
0.103048
0.103025
0.103
0.102973
0.102946
0.102916
0.102886
0.102854
0.10282
0.102784
0.102747
0.102708
0.102667
0.102625
0.10258
0.102534
0.102485
0.102435
0.102835
0.102834
0.102833
0.10283
0.102826
0.102822
0.102816
0.10281
0.102802
0.102794
0.102785
0.102775
0.102764
0.102752
0.102739
0.102725
0.102709
0.102693
0.102676
0.102658
0.102639
0.102618
0.102596
0.102573
0.102549
0.102524
0.102497
0.102469
0.102439
0.102408
0.102375
0.102341
0.102305
0.102267
0.102228
0.102187
0.102144
0.102099
0.102052
0.102003
0.102387
0.102386
0.102384
0.102382
0.102378
0.102374
0.102368
0.102362
0.102355
0.102346
0.102337
0.102327
0.102316
0.102305
0.102292
0.102278
0.102263
0.102248
0.102231
0.102213
0.102194
0.102174
0.102153
0.102131
0.102108
0.102083
0.102057
0.10203
0.102001
0.101971
0.10194
0.101907
0.101872
0.101836
0.101798
0.101759
0.101718
0.101675
0.10163
0.101583
0.101952
0.101951
0.101949
0.101947
0.101943
0.101939
0.101933
0.101927
0.10192
0.101912
0.101903
0.101893
0.101883
0.101871
0.101858
0.101845
0.101831
0.101815
0.101799
0.101782
0.101763
0.101744
0.101724
0.101702
0.10168
0.101656
0.101631
0.101605
0.101577
0.101548
0.101518
0.101487
0.101454
0.101419
0.101383
0.101346
0.101307
0.101266
0.101223
0.101179
0.101534
0.101534
0.101532
0.101529
0.101526
0.101521
0.101516
0.10151
0.101503
0.101495
0.101486
0.101477
0.101466
0.101455
0.101442
0.101429
0.101415
0.1014
0.101384
0.101368
0.10135
0.101331
0.101312
0.101291
0.101269
0.101246
0.101222
0.101197
0.101171
0.101144
0.101115
0.101085
0.101053
0.101021
0.100987
0.100951
0.100914
0.100876
0.100836
0.100794
0.101138
0.101137
0.101135
0.101132
0.101129
0.101125
0.101119
0.101113
0.101106
0.101099
0.10109
0.101081
0.10107
0.101059
0.101047
0.101034
0.101021
0.101006
0.100991
0.100975
0.100957
0.100939
0.10092
0.1009
0.10088
0.100858
0.100835
0.100811
0.100786
0.10076
0.100732
0.100704
0.100674
0.100643
0.100611
0.100578
0.100543
0.100507
0.10047
0.100431
0.100764
0.100764
0.100762
0.100759
0.100756
0.100752
0.100747
0.100741
0.100734
0.100726
0.100718
0.100708
0.100698
0.100688
0.100676
0.100663
0.10065
0.100636
0.100621
0.100605
0.100588
0.100571
0.100553
0.100534
0.100513
0.100492
0.100471
0.100448
0.100424
0.100399
0.100373
0.100346
0.100318
0.100289
0.100259
0.100228
0.100195
0.100162
0.100127
0.100091
0.0997761
0.0994858
0.0992202
0.0989782
0.0987585
0.0985593
0.0983789
0.0982151
0.0980661
0.0979299
0.097805
0.0976898
0.0975831
0.097484
0.0973917
0.0973058
0.0972258
0.0971517
0.0970835
0.0970211
0.0969649
0.096915
0.0968716
0.096835
0.0968055
0.0967831
0.0967681
0.0967606
0.0998091
0.0995163
0.0992482
0.099004
0.0987824
0.0985817
0.0983999
0.098235
0.0980852
0.0979484
0.097823
0.0977076
0.0976008
0.0975016
0.0974094
0.0973235
0.0972437
0.0971698
0.0971016
0.0970395
0.0969834
0.0969335
0.0968903
0.0968538
0.0968243
0.0968019
0.096787
0.0967795
0.0998413
0.099546
0.0992756
0.0990294
0.098806
0.0986037
0.0984207
0.0982548
0.0981042
0.0979669
0.0978411
0.0977254
0.0976185
0.0975193
0.0974271
0.0973413
0.0972616
0.0971878
0.0971198
0.0970577
0.0970017
0.096952
0.0969089
0.0968724
0.096843
0.0968207
0.0968058
0.0967983
0.0998724
0.0995748
0.0993024
0.0990543
0.0988292
0.0986255
0.0984413
0.0982745
0.0981231
0.0979852
0.0978591
0.0977432
0.0976361
0.0975369
0.0974448
0.0973591
0.0972795
0.0972057
0.0971379
0.0970759
0.0970201
0.0969705
0.0969274
0.096891
0.0968616
0.0968394
0.0968245
0.096817
0.0999026
0.0996029
0.0993285
0.0990786
0.098852
0.098647
0.0984616
0.098294
0.0981419
0.0980035
0.0978771
0.0977609
0.0976538
0.0975545
0.0974624
0.0973768
0.0972972
0.0972236
0.0971559
0.0970941
0.0970383
0.0969888
0.0969457
0.0969094
0.0968801
0.0968579
0.096843
0.0968355
0.0999318
0.0996301
0.0993539
0.0991024
0.0988743
0.0986681
0.0984817
0.0983132
0.0981605
0.0980217
0.0978949
0.0977786
0.0976713
0.097572
0.0974799
0.0973944
0.0973149
0.0972414
0.0971738
0.097112
0.0970564
0.0970069
0.096964
0.0969277
0.0968984
0.0968763
0.0968614
0.0968539
0.0999601
0.0996566
0.0993786
0.0991256
0.0988962
0.0986888
0.0985015
0.0983322
0.098179
0.0980397
0.0979126
0.0977961
0.0976887
0.0975894
0.0974974
0.0974118
0.0973325
0.0972591
0.0971915
0.0971299
0.0970743
0.0970249
0.096982
0.0969458
0.0969166
0.0968944
0.0968796
0.0968721
0.0999873
0.0996822
0.0994027
0.0991482
0.0989176
0.0987091
0.098521
0.098351
0.0981972
0.0980575
0.0979302
0.0978135
0.097706
0.0976067
0.0975146
0.0974292
0.0973499
0.0972766
0.0972091
0.0971475
0.097092
0.0970427
0.0969999
0.0969637
0.0969345
0.0969124
0.0968976
0.0968901
0.100014
0.0997069
0.099426
0.0991703
0.0989385
0.0987291
0.0985401
0.0983695
0.0982152
0.0980752
0.0979475
0.0978307
0.0977231
0.0976238
0.0975318
0.0974463
0.0973671
0.0972939
0.0972265
0.097165
0.0971095
0.0970603
0.0970175
0.0969814
0.0969522
0.0969301
0.0969153
0.0969079
0.100039
0.0997309
0.0994487
0.0991917
0.0989589
0.0987486
0.0985589
0.0983877
0.0982329
0.0980926
0.0979647
0.0978477
0.0977401
0.0976407
0.0975487
0.0974633
0.0973841
0.0973109
0.0972436
0.0971822
0.0971268
0.0970776
0.0970349
0.0969988
0.0969696
0.0969476
0.0969328
0.0969253
0.100064
0.0997541
0.0994706
0.0992126
0.0989788
0.0987677
0.0985773
0.0984056
0.0982504
0.0981097
0.0979816
0.0978645
0.0977568
0.0976574
0.0975653
0.09748
0.0974009
0.0973278
0.0972605
0.0971991
0.0971438
0.0970947
0.097052
0.0970159
0.0969868
0.0969647
0.0969499
0.0969425
0.100087
0.0997764
0.0994918
0.0992328
0.0989982
0.0987863
0.0985953
0.0984231
0.0982675
0.0981265
0.0979983
0.097881
0.0977732
0.0976738
0.0975818
0.0974965
0.0974174
0.0973443
0.0972771
0.0972158
0.0971605
0.0971114
0.0970687
0.0970327
0.0970036
0.0969816
0.0969668
0.0969594
0.10011
0.099798
0.0995124
0.0992525
0.099017
0.0988045
0.0986129
0.0984402
0.0982843
0.0981431
0.0980146
0.0978972
0.0977894
0.0976899
0.0975979
0.0975126
0.0974336
0.0973606
0.0972934
0.0972321
0.0971769
0.0971278
0.0970852
0.0970492
0.0970201
0.0969981
0.0969833
0.0969759
0.100132
0.0998188
0.0995323
0.0992715
0.0990354
0.0988222
0.0986301
0.098457
0.0983008
0.0981593
0.0980307
0.0979131
0.0978053
0.0977058
0.0976138
0.0975285
0.0974495
0.0973765
0.0973093
0.0972481
0.0971929
0.0971439
0.0971012
0.0970653
0.0970362
0.0970142
0.0969994
0.096992
0.100153
0.0998388
0.0995515
0.09929
0.0990531
0.0988394
0.0986469
0.0984734
0.0983168
0.0981752
0.0980464
0.0979287
0.0978208
0.0977213
0.0976293
0.097544
0.097465
0.097392
0.0973249
0.0972637
0.0972085
0.0971595
0.0971169
0.097081
0.0970519
0.0970299
0.0970151
0.0970077
0.100173
0.0998581
0.09957
0.0993078
0.0990704
0.0988561
0.0986632
0.0984893
0.0983325
0.0981906
0.0980617
0.097944
0.097836
0.0977364
0.0976444
0.0975591
0.0974802
0.0974072
0.0973401
0.097279
0.0972238
0.0971748
0.0971322
0.0970963
0.0970672
0.0970452
0.0970305
0.097023
0.100192
0.0998766
0.0995878
0.099325
0.0990871
0.0988723
0.098679
0.0985048
0.0983478
0.0982057
0.0980766
0.0979588
0.0978507
0.0977512
0.0976591
0.0975739
0.0974949
0.097422
0.0973549
0.0972938
0.0972386
0.0971896
0.0971471
0.0971111
0.0970821
0.0970601
0.0970453
0.0970379
0.10021
0.0998944
0.099605
0.0993416
0.0991032
0.098888
0.0986943
0.0985199
0.0983626
0.0982204
0.0980912
0.0979733
0.0978651
0.0977655
0.0976735
0.0975882
0.0975093
0.0974363
0.0973693
0.0973082
0.097253
0.097204
0.0971615
0.0971256
0.0970965
0.0970745
0.0970598
0.0970523
0.100228
0.0999115
0.0996215
0.0993576
0.0991187
0.0989032
0.0987091
0.0985345
0.098377
0.0982346
0.0981052
0.0979873
0.0978791
0.0977794
0.0976874
0.0976021
0.0975232
0.0974502
0.0973832
0.0973221
0.0972669
0.097218
0.0971754
0.0971395
0.0971104
0.0970884
0.0970737
0.0970663
0.100245
0.0999278
0.0996373
0.099373
0.0991337
0.0989178
0.0987235
0.0985485
0.0983909
0.0982483
0.0981189
0.0980008
0.0978926
0.0977929
0.0977008
0.0976155
0.0975366
0.0974637
0.0973966
0.0973355
0.0972804
0.0972314
0.0971888
0.0971529
0.0971239
0.0971019
0.0970871
0.0970797
0.100261
0.0999434
0.0996524
0.0993877
0.099148
0.0989318
0.0987372
0.0985621
0.0984042
0.0982615
0.098132
0.0980139
0.0979056
0.0978059
0.0977138
0.0976285
0.0975495
0.0974766
0.0974096
0.0973484
0.0972933
0.0972443
0.0972018
0.0971659
0.0971368
0.0971148
0.0971
0.0970926
0.100276
0.0999582
0.0996669
0.0994018
0.0991618
0.0989453
0.0987505
0.0985751
0.0984171
0.0982743
0.0981446
0.0980264
0.0979181
0.0978183
0.0977262
0.0976409
0.0975619
0.097489
0.097422
0.0973608
0.0973057
0.0972567
0.0972142
0.0971782
0.0971492
0.0971272
0.0971124
0.097105
0.100291
0.0999724
0.0996807
0.0994152
0.0991749
0.0989582
0.0987631
0.0985876
0.0984294
0.0982865
0.0981567
0.0980385
0.0979301
0.0978303
0.0977381
0.0976528
0.0975738
0.0975009
0.0974338
0.0973727
0.0973175
0.0972686
0.097226
0.0971901
0.097161
0.097139
0.0971243
0.0971169
0.100305
0.0999858
0.0996937
0.099428
0.0991874
0.0989705
0.0987752
0.0985995
0.0984412
0.0982981
0.0981683
0.0980499
0.0979415
0.0978417
0.0977495
0.0976641
0.0975852
0.0975122
0.0974451
0.097384
0.0973288
0.0972799
0.0972373
0.0972014
0.0971723
0.0971503
0.0971355
0.0971281
0.100318
0.0999985
0.0997061
0.0994401
0.0991993
0.0989821
0.0987867
0.0986108
0.0984524
0.0983092
0.0981793
0.0980609
0.0979524
0.0978525
0.0977603
0.0976749
0.0975959
0.0975229
0.0974559
0.0973947
0.0973395
0.0972906
0.097248
0.097212
0.097183
0.097161
0.0971462
0.0971388
0.10033
0.10001
0.0997178
0.0994515
0.0992105
0.0989931
0.0987975
0.0986215
0.0984629
0.0983197
0.0981897
0.0980712
0.0979627
0.0978628
0.0977705
0.0976851
0.0976061
0.0975331
0.097466
0.0974048
0.0973497
0.0973007
0.0972581
0.0972221
0.0971931
0.0971711
0.0971563
0.0971489
0.100341
0.100022
0.0997287
0.0994623
0.099221
0.0990035
0.0988077
0.0986316
0.0984729
0.0983296
0.0981995
0.0980809
0.0979723
0.0978724
0.0977801
0.0976947
0.0976157
0.0975426
0.0974756
0.0974144
0.0973592
0.0973102
0.0972676
0.0972316
0.0972025
0.0971805
0.0971657
0.0971583
0.100352
0.100032
0.099739
0.0994723
0.0992309
0.0990132
0.0988173
0.098641
0.0984822
0.0983388
0.0982087
0.0980901
0.0979814
0.0978814
0.0977891
0.0977037
0.0976246
0.0975516
0.0974845
0.0974233
0.0973681
0.0973191
0.0972764
0.0972405
0.0972114
0.0971894
0.0971746
0.0971672
0.100362
0.100042
0.0997485
0.0994816
0.0992401
0.0990222
0.0988262
0.0986498
0.0984909
0.0983474
0.0982172
0.0980985
0.0979898
0.0978898
0.0977975
0.097712
0.0976329
0.0975599
0.0974927
0.0974315
0.0973763
0.0973273
0.0972847
0.0972487
0.0972196
0.0971976
0.0971828
0.0971754
0.100371
0.100051
0.0997572
0.0994902
0.0992485
0.0990305
0.0988344
0.0986579
0.0984989
0.0983553
0.0982251
0.0981064
0.0979976
0.0978976
0.0978052
0.0977197
0.0976406
0.0975675
0.0975004
0.0974391
0.0973839
0.0973349
0.0972923
0.0972563
0.0972272
0.0972051
0.0971904
0.0971829
0.100379
0.100059
0.0997652
0.0994981
0.0992562
0.0990381
0.0988419
0.0986653
0.0985063
0.0983626
0.0982323
0.0981135
0.0980047
0.0979047
0.0978122
0.0977267
0.0976476
0.0975745
0.0975073
0.0974461
0.0973909
0.0973418
0.0972992
0.0972632
0.0972341
0.0972121
0.0971973
0.0971898
0.100387
0.100066
0.0997724
0.0995052
0.0992632
0.099045
0.0988487
0.098672
0.0985129
0.0983692
0.0982388
0.09812
0.0980112
0.0979111
0.0978186
0.0977331
0.0976539
0.0975808
0.0975137
0.0974524
0.0973971
0.0973481
0.0973055
0.0972695
0.0972403
0.0972183
0.0972035
0.0971961
0.100393
0.100073
0.0997789
0.0995115
0.0992695
0.0990512
0.0988547
0.098678
0.0985189
0.0983751
0.0982446
0.0981258
0.0980169
0.0979168
0.0978243
0.0977388
0.0976596
0.0975865
0.0975193
0.097458
0.0974028
0.0973537
0.097311
0.097275
0.0972459
0.0972239
0.0972091
0.0972016
0.100399
0.100078
0.0997845
0.0995171
0.0992749
0.0990566
0.0988601
0.0986833
0.0985241
0.0983802
0.0982498
0.0981309
0.098022
0.0979218
0.0978293
0.0977437
0.0976645
0.0975914
0.0975242
0.0974629
0.0974077
0.0973586
0.0973159
0.0972799
0.0972508
0.0972287
0.097214
0.0972065
0.100404
0.100083
0.0997894
0.0995219
0.0992797
0.0990612
0.0988647
0.0986878
0.0985286
0.0983847
0.0982542
0.0981353
0.0980263
0.0979261
0.0978336
0.097748
0.0976688
0.0975957
0.0975285
0.0974672
0.0974119
0.0973628
0.0973202
0.0972841
0.097255
0.0972329
0.0972182
0.0972107
0.100408
0.100087
0.0997935
0.0995259
0.0992836
0.0990651
0.0988685
0.0986916
0.0985323
0.0983884
0.0982579
0.0981389
0.09803
0.0979298
0.0978372
0.0977516
0.0976724
0.0975992
0.097532
0.0974707
0.0974154
0.0973663
0.0973237
0.0972877
0.0972585
0.0972365
0.0972217
0.0972142
0.100412
0.100091
0.0997967
0.0995291
0.0992868
0.0990683
0.0988716
0.0986947
0.0985353
0.0983914
0.0982608
0.0981418
0.0980329
0.0979327
0.0978401
0.0977545
0.0976753
0.0976021
0.0975349
0.0974736
0.0974183
0.0973692
0.0973265
0.0972905
0.0972613
0.0972393
0.0972245
0.097217
0.100414
0.100093
0.0997992
0.0995315
0.0992892
0.0990706
0.0988739
0.098697
0.0985376
0.0983936
0.098263
0.0981441
0.0980351
0.0979348
0.0978423
0.0977566
0.0976774
0.0976042
0.097537
0.0974757
0.0974204
0.0973713
0.0973286
0.0972926
0.0972634
0.0972414
0.0972266
0.0972191
0.100416
0.100095
0.0998008
0.0995331
0.0992907
0.0990722
0.0988755
0.0986985
0.0985391
0.0983951
0.0982645
0.0981455
0.0980365
0.0979363
0.0978437
0.0977581
0.0976788
0.0976057
0.0975384
0.0974771
0.0974218
0.0973727
0.09733
0.097294
0.0972649
0.0972428
0.097228
0.0972206
0.100417
0.100096
0.0998016
0.0995339
0.0992915
0.099073
0.0988762
0.0986993
0.0985399
0.0983959
0.0982653
0.0981463
0.0980373
0.097937
0.0978444
0.0977588
0.0976796
0.0976064
0.0975391
0.0974778
0.0974225
0.0973734
0.0973307
0.0972947
0.0972656
0.0972435
0.0972287
0.0972213
)
;

boundaryField
{
    bc-2
    {
        type            empty;
    }
    bc-3
    {
        type            empty;
    }
    bottom
    {
        type            zeroGradient;
    }
    leftSide
    {
        type            zeroGradient;
    }
    naturalSurface
    {
        type            zeroGradient;
    }
    rightSide
    {
        type            zeroGradient;
    }
    slopesurface
    {
        type            zeroGradient;
    }
    subGradeSurface
    {
        type            zeroGradient;
    }
}


// ************************************************************************* //
