# Supplementary material for: A finite volume-based model for the hydrothermal behavior of soil under freeze–thaw cycles
Source: PLoS One. 2021 Jun 3;16(6):e0252680. doi: 10.1371/journal.pone.0252680 (PMC8174737; doi:10.1371/journal.pone.0252680)
Supplement: S1 Data — (ZIP) [file pone.0252680.s001.zip › Data at equal time interval/3.18816e+08/volContOfWater]

/*--------------------------------*- C++ -*----------------------------------*\
| =========                 |                                                 |
| \\      /  F ield         | OpenFOAM: The Open Source CFD Toolbox           |
|  \\    /   O peration     | Version:  2.4.0                                 |
|   \\  /    A nd           | Web:      www.OpenFOAM.org                      |
|    \\/     M anipulation  |                                                 |
\*---------------------------------------------------------------------------*/
FoamFile
{
    version     2.0;
    format      ascii;
    class       volScalarField;
    location    "3.18816e+08";
    object      volContOfWater;
}
// * * * * * * * * * * * * * * * * * * * * * * * * * * * * * * * * * * * * * //

dimensions      [0 0 0 0 0 0 0];

internalField   nonuniform List<scalar> 
9554
(
0.107904
0.107857
0.107762
0.107622
0.107436
0.107208
0.106939
0.106632
0.10629
0.105917
0.105517
0.105095
0.104654
0.104202
0.103742
0.103281
0.102823
0.102373
0.101938
0.101519
0.101122
0.100749
0.107903
0.107856
0.107761
0.107621
0.107435
0.107207
0.106938
0.106631
0.106289
0.105916
0.105516
0.105094
0.104654
0.104201
0.103741
0.10328
0.102822
0.102373
0.101937
0.101519
0.101121
0.100748
0.107901
0.107854
0.107759
0.107619
0.107433
0.107205
0.106936
0.106629
0.106287
0.105914
0.105514
0.105092
0.104652
0.104199
0.103739
0.103278
0.10282
0.102371
0.101935
0.101517
0.10112
0.100746
0.107898
0.107851
0.107756
0.107616
0.10743
0.107202
0.106933
0.106626
0.106284
0.105911
0.105511
0.105089
0.104649
0.104196
0.103737
0.103275
0.102817
0.102368
0.101932
0.101514
0.101117
0.100744
0.107894
0.107847
0.107752
0.107612
0.107427
0.107198
0.106929
0.106622
0.10628
0.105908
0.105508
0.105085
0.104645
0.104192
0.103733
0.103271
0.102814
0.102364
0.101929
0.101511
0.101114
0.10074
0.107889
0.107842
0.107748
0.107607
0.107422
0.107193
0.106924
0.106617
0.106276
0.105903
0.105503
0.10508
0.10464
0.104188
0.103728
0.103267
0.102809
0.10236
0.101924
0.101506
0.101109
0.100736
0.107884
0.107836
0.107742
0.107601
0.107416
0.107188
0.106919
0.106612
0.10627
0.105897
0.105497
0.105075
0.104635
0.104182
0.103722
0.103261
0.102803
0.102354
0.101919
0.101501
0.101104
0.100731
0.107877
0.107829
0.107735
0.107594
0.107409
0.107181
0.106912
0.106605
0.106263
0.10589
0.10549
0.105068
0.104628
0.104175
0.103716
0.103255
0.102797
0.102348
0.101913
0.101495
0.101098
0.100725
0.107869
0.107821
0.107727
0.107586
0.107401
0.107173
0.106904
0.106597
0.106255
0.105882
0.105482
0.10506
0.10462
0.104168
0.103708
0.103247
0.10279
0.102341
0.101905
0.101488
0.101091
0.100718
0.10786
0.107812
0.107718
0.107577
0.107392
0.107164
0.106895
0.106588
0.106246
0.105873
0.105474
0.105051
0.104612
0.104159
0.1037
0.103239
0.102781
0.102333
0.101897
0.10148
0.101083
0.10071
0.10785
0.107802
0.107708
0.107567
0.107382
0.107154
0.106885
0.106578
0.106236
0.105864
0.105464
0.105042
0.104602
0.10415
0.10369
0.103229
0.102772
0.102324
0.101888
0.101471
0.101075
0.100702
0.107838
0.107791
0.107697
0.107556
0.107371
0.107143
0.106874
0.106567
0.106225
0.105853
0.105453
0.105031
0.104591
0.104139
0.10368
0.103219
0.102762
0.102314
0.101879
0.101461
0.101065
0.100693
0.107826
0.107779
0.107684
0.107544
0.107359
0.10713
0.106862
0.106555
0.106213
0.105841
0.105441
0.105019
0.104579
0.104127
0.103668
0.103208
0.102751
0.102303
0.101868
0.101451
0.101055
0.100683
0.107812
0.107765
0.107671
0.10753
0.107345
0.107117
0.106848
0.106541
0.1062
0.105827
0.105428
0.105006
0.104567
0.104115
0.103656
0.103196
0.102739
0.102291
0.101856
0.101439
0.101044
0.100672
0.107798
0.10775
0.107656
0.107515
0.10733
0.107102
0.106833
0.106527
0.106185
0.105813
0.105414
0.104992
0.104553
0.104101
0.103642
0.103182
0.102726
0.102278
0.101844
0.101427
0.101032
0.10066
0.107782
0.107734
0.10764
0.107499
0.107314
0.107086
0.106818
0.106511
0.10617
0.105797
0.105398
0.104977
0.104538
0.104086
0.103628
0.103168
0.102712
0.102264
0.10183
0.101414
0.101019
0.100647
0.107764
0.107717
0.107622
0.107482
0.107297
0.107069
0.1068
0.106494
0.106153
0.105781
0.105382
0.10496
0.104521
0.10407
0.103612
0.103152
0.102696
0.102249
0.101816
0.1014
0.101005
0.100634
0.107745
0.107698
0.107604
0.107463
0.107278
0.10705
0.106782
0.106476
0.106135
0.105763
0.105364
0.104943
0.104504
0.104053
0.103595
0.103136
0.10268
0.102234
0.1018
0.101385
0.10099
0.10062
0.107725
0.107678
0.107584
0.107443
0.107258
0.107031
0.106762
0.106456
0.106115
0.105743
0.105345
0.104924
0.104485
0.104035
0.103577
0.103118
0.102663
0.102217
0.101784
0.101369
0.100975
0.100605
0.107704
0.107656
0.107562
0.107422
0.107237
0.107009
0.106741
0.106435
0.106094
0.105722
0.105324
0.104903
0.104465
0.104015
0.103558
0.1031
0.102645
0.102199
0.101767
0.101352
0.100959
0.100589
0.107681
0.107633
0.107539
0.107399
0.107214
0.106986
0.106718
0.106412
0.106072
0.1057
0.105302
0.104882
0.104444
0.103994
0.103538
0.10308
0.102625
0.10218
0.101748
0.101334
0.100941
0.100572
0.107656
0.107609
0.107515
0.107375
0.10719
0.106962
0.106694
0.106388
0.106048
0.105677
0.105279
0.104859
0.104421
0.103972
0.103516
0.103058
0.102605
0.10216
0.101729
0.101316
0.100923
0.100555
0.107631
0.107583
0.107489
0.107349
0.107164
0.106937
0.106669
0.106363
0.106023
0.105652
0.105254
0.104834
0.104397
0.103949
0.103493
0.103036
0.102583
0.102139
0.101709
0.101296
0.100904
0.100537
0.107603
0.107556
0.107462
0.107322
0.107137
0.106909
0.106641
0.106336
0.105996
0.105625
0.105228
0.104808
0.104372
0.103924
0.103469
0.103012
0.10256
0.102117
0.101687
0.101275
0.100884
0.100517
0.107575
0.107527
0.107433
0.107293
0.107108
0.106881
0.106613
0.106307
0.105968
0.105597
0.1052
0.104781
0.104345
0.103897
0.103443
0.102987
0.102536
0.102093
0.101664
0.101253
0.100863
0.100497
0.107545
0.107497
0.107403
0.107263
0.107078
0.106851
0.106583
0.106277
0.105938
0.105567
0.105171
0.104752
0.104317
0.103869
0.103415
0.102961
0.10251
0.102068
0.10164
0.10123
0.100841
0.100476
0.107513
0.107466
0.107372
0.107232
0.107047
0.106819
0.106551
0.106246
0.105906
0.105536
0.10514
0.104721
0.104286
0.10384
0.103387
0.102933
0.102483
0.102042
0.101615
0.101206
0.100818
0.100454
0.107481
0.107434
0.107339
0.107199
0.107014
0.106786
0.106518
0.106213
0.105873
0.105503
0.105107
0.104689
0.104255
0.103809
0.103356
0.102903
0.102454
0.102015
0.101589
0.101181
0.100794
0.100431
0.107448
0.1074
0.107306
0.107165
0.10698
0.106752
0.106484
0.106179
0.105839
0.105469
0.105073
0.104656
0.104221
0.103776
0.103324
0.102872
0.102424
0.101986
0.101561
0.101155
0.100769
0.100407
0.107413
0.107366
0.107271
0.10713
0.106945
0.106717
0.106449
0.106143
0.105803
0.105433
0.105037
0.10462
0.104186
0.103742
0.103291
0.102839
0.102393
0.101955
0.101532
0.101127
0.100743
0.100382
0.107379
0.107331
0.107236
0.107095
0.106909
0.106681
0.106412
0.106106
0.105766
0.105396
0.105
0.104583
0.10415
0.103705
0.103255
0.102805
0.10236
0.101924
0.101502
0.101098
0.100715
0.100356
0.107344
0.107296
0.107201
0.107059
0.106873
0.106643
0.106374
0.106067
0.105727
0.105357
0.104961
0.104544
0.104111
0.103668
0.103218
0.102769
0.102325
0.10189
0.10147
0.101068
0.100687
0.100329
0.107309
0.107261
0.107165
0.107023
0.106836
0.106606
0.106335
0.106028
0.105687
0.105316
0.10492
0.104503
0.104071
0.103628
0.10318
0.102731
0.102288
0.101855
0.101437
0.101036
0.100657
0.100301
0.107275
0.107226
0.10713
0.106987
0.106798
0.106567
0.106296
0.105988
0.105646
0.105274
0.104878
0.104461
0.104029
0.103586
0.103139
0.102692
0.10225
0.101819
0.101402
0.101003
0.100626
0.100272
0.107242
0.107193
0.107096
0.106951
0.106761
0.106529
0.106256
0.105946
0.105603
0.105231
0.104834
0.104417
0.103985
0.103543
0.103096
0.10265
0.10221
0.10178
0.101365
0.100968
0.100593
0.100241
0.107212
0.107162
0.107063
0.106917
0.106725
0.10649
0.106215
0.105904
0.105559
0.105186
0.104788
0.104371
0.103939
0.103497
0.103051
0.102607
0.102168
0.10174
0.101327
0.100932
0.100559
0.10021
0.107184
0.107133
0.107033
0.106884
0.106689
0.106452
0.106175
0.105861
0.105515
0.10514
0.104741
0.104323
0.103891
0.10345
0.103005
0.102561
0.102124
0.101698
0.101287
0.100895
0.100524
0.100177
0.107162
0.107109
0.107005
0.106853
0.106655
0.106414
0.106134
0.105817
0.105469
0.105092
0.104692
0.104273
0.103841
0.1034
0.102956
0.102514
0.102078
0.101654
0.101245
0.100856
0.100487
0.100143
0.107146
0.10709
0.106982
0.106825
0.106622
0.106377
0.106093
0.105773
0.105422
0.105043
0.104641
0.104222
0.103789
0.103348
0.102905
0.102464
0.10203
0.101608
0.101202
0.100815
0.100449
0.100108
0.107141
0.107078
0.106963
0.106799
0.10659
0.10634
0.106051
0.105728
0.105373
0.104992
0.104589
0.104168
0.103735
0.103294
0.102852
0.102412
0.101981
0.101561
0.101157
0.100773
0.10041
0.100071
0.107201
0.107176
0.107418
0.107383
0.107371
0.107351
0.107331
0.107293
0.10732
0.107266
0.107289
0.107277
0.107292
0.107247
0.107279
0.107245
0.107228
0.107209
0.10729
0.107296
0.107274
0.107253
0.107309
0.107268
0.107318
0.10732
0.107257
0.107257
0.107296
0.107305
0.107326
0.107343
0.107245
0.107224
0.108366
0.107267
0.108548
0.107111
0.107304
0.107301
0.107333
0.10737
0.107369
0.107452
0.107492
0.107535
0.107588
0.107525
0.107645
0.107501
0.107769
0.107659
0.107802
0.107609
0.107815
0.10699
0.108053
0.107259
0.10798
0.107966
0.108212
0.107997
0.107741
0.107915
0.108331
0.10763
0.108335
0.108068
0.108407
0.10784
0.108509
0.107791
0.108428
0.108286
0.108309
0.10768
0.10865
0.107766
0.10828
0.108275
0.108312
0.107443
0.108455
0.10825
0.108185
0.107678
0.108631
0.10811
0.108318
0.107566
0.107908
0.107393
0.10847
0.108108
0.107536
0.107455
0.108337
0.107327
0.108404
0.108049
0.108057
0.107406
0.108275
0.107973
0.108372
0.108354
0.108492
0.108474
0.107272
0.107329
0.108616
0.108685
0.107098
0.107676
0.108138
0.108395
0.107603
0.108506
0.107732
0.10754
0.108554
0.10857
0.107615
0.107512
0.108652
0.107905
0.107659
0.108562
0.10748
0.108096
0.108535
0.108173
0.108611
0.108289
0.108259
0.10852
0.10802
0.107808
0.107414
0.107748
0.107375
0.108643
0.107851
0.108544
0.107972
0.108113
0.107353
0.108188
0.108653
0.108242
0.107552
0.107099
0.107976
0.107165
0.108029
0.108
0.107611
0.107904
0.107575
0.107586
0.107973
0.107537
0.107598
0.108118
0.107973
0.107513
0.107417
0.107922
0.108473
0.107097
0.107808
0.108163
0.10849
0.107165
0.107837
0.107346
0.108004
0.108701
0.108359
0.107941
0.107648
0.108178
0.108036
0.108388
0.108664
0.108417
0.108182
0.108484
0.108672
0.108119
0.10745
0.107863
0.107549
0.107899
0.107131
0.108248
0.108653
0.108088
0.10744
0.108494
0.108348
0.108078
0.107773
0.108147
0.108405
0.107928
0.107603
0.107485
0.107408
0.107012
0.107696
0.107555
0.108026
0.107611
0.108041
0.1082
0.107644
0.108204
0.107744
0.108463
0.107819
0.107846
0.107708
0.107873
0.108319
0.107494
0.107744
0.108192
0.108333
0.108023
0.108151
0.108451
0.108624
0.107789
0.107666
0.107212
0.10769
0.108545
0.108706
0.107147
0.10776
0.108506
0.108728
0.10746
0.108159
0.108673
0.108334
0.10696
0.107584
0.107366
0.107019
0.108216
0.108076
0.108219
0.1086
0.108547
0.10826
0.107698
0.107553
0.10735
0.10778
0.108421
0.108546
0.108491
0.108628
0.108597
0.108272
0.108317
0.108369
0.107404
0.107275
0.108391
0.108243
0.108267
0.108313
0.108382
0.108577
0.107818
0.107554
0.108568
0.108187
0.107861
0.107882
0.107797
0.108228
0.107822
0.107931
0.107504
0.107896
0.107819
0.107615
0.107857
0.108287
0.108415
0.108464
0.107648
0.107306
0.107476
0.107238
0.108602
0.108434
0.108098
0.108411
0.108022
0.108008
0.108094
0.108172
0.107606
0.107834
0.107905
0.108243
0.108719
0.108448
0.108368
0.108572
0.107468
0.107725
0.108405
0.107964
0.108194
0.108253
0.107788
0.107715
0.107258
0.107563
0.107649
0.107867
0.107695
0.107622
0.108042
0.107839
0.107436
0.107361
0.107532
0.107747
0.108073
0.10828
0.107473
0.107464
0.108068
0.1084
0.108165
0.108076
0.107361
0.107698
0.108117
0.10793
0.107828
0.107901
0.108057
0.108356
0.107746
0.107519
0.108036
0.108082
0.107667
0.10766
0.10798
0.1083
0.107951
0.107778
0.107837
0.108111
0.107794
0.10758
0.108001
0.107869
0.108046
0.108059
0.108227
0.108253
0.108359
0.108133
0.108207
0.108099
0.107907
0.10804
0.108262
0.107962
0.107955
0.108257
0.108017
0.10784
0.107714
0.107544
0.10852
0.108538
0.107962
0.108149
0.108586
0.108466
0.107538
0.107683
0.10704
0.107334
0.108471
0.10822
0.108521
0.108703
0.107648
0.107834
0.107932
0.107768
0.108105
0.108109
0.107233
0.107405
0.107737
0.107536
0.108247
0.108469
0.107766
0.107606
0.108045
0.108024
0.108015
0.10825
0.108467
0.108362
0.108416
0.108356
0.107445
0.107585
0.108459
0.108591
0.107917
0.108062
0.108231
0.108167
0.107319
0.107397
0.107719
0.107402
0.108594
0.108563
0.107347
0.107602
0.107969
0.107786
0.107683
0.107705
0.10727
0.106979
0.108374
0.10857
0.107085
0.107065
0.107156
0.107113
0.107528
0.107233
0.108638
0.108559
0.108043
0.108171
0.108502
0.108498
0.107788
0.107717
0.10866
0.108654
0.107509
0.10773
0.107389
0.107418
0.108732
0.10856
0.107551
0.107567
0.107691
0.10753
0.107532
0.107696
0.108274
0.10847
0.108035
0.10788
0.107567
0.107545
0.107801
0.107791
0.107283
0.107546
0.108268
0.108297
0.107832
0.107978
0.10924
0.108257
0.109224
0.108671
0.10833
0.108355
0.108459
0.108507
0.108559
0.108576
0.108662
0.108648
0.108797
0.108681
0.108844
0.108757
0.108902
0.108904
0.109079
0.108807
0.109186
0.109012
0.108993
0.108726
0.108989
0.10921
0.109123
0.108909
0.109281
0.108979
0.109236
0.108857
0.109249
0.109006
0.109076
0.109061
0.109261
0.108798
0.109284
0.108849
0.109175
0.109175
0.109263
0.108809
0.10901
0.109013
0.109202
0.108732
0.109179
0.108887
0.109192
0.109103
0.109238
0.108752
0.10885
0.109021
0.108747
0.109226
0.109231
0.108834
0.108784
0.109134
0.108811
0.109222
0.109253
0.108852
0.109239
0.108942
0.10924
0.109051
0.108745
0.108989
0.108772
0.109221
0.109236
0.108987
0.108991
0.108902
0.108854
0.109189
0.109179
0.109198
0.108716
0.108954
0.109214
0.109287
0.109121
0.10919
0.108971
0.108782
0.109287
0.109099
0.109241
0.109047
0.109139
0.109046
0.108958
0.108884
0.109002
0.108807
0.108842
0.109054
0.109184
0.10918
0.109067
0.108741
0.109003
0.108923
0.109253
0.109092
0.10885
0.108684
0.1093
0.109153
0.109041
0.108708
0.109086
0.108784
0.10915
0.109237
0.109044
0.108899
0.109307
0.109162
0.109005
0.10912
0.108604
0.108704
0.109072
0.108925
0.109073
0.109222
0.108887
0.10876
0.109221
0.109274
0.109074
0.109128
0.109003
0.109158
0.109127
0.108964
0.108969
0.108793
0.109026
0.10917
0.109237
0.10906
0.108707
0.108512
0.109097
0.109125
0.109235
0.109248
0.10906
0.109004
0.108771
0.108948
0.108875
0.108803
0.109289
0.109295
0.1089
0.108695
0.109257
0.109284
0.109286
0.109218
0.109296
0.109229
0.108786
0.108656
0.10878
0.108993
0.108951
0.108775
0.109264
0.109205
0.109077
0.108946
0.109151
0.109194
0.108853
0.10876
0.108668
0.108874
0.108817
0.10867
0.108724
0.108888
0.108831
0.108982
0.108743
0.10891
0.109129
0.10894
0.109251
0.109301
0.108812
0.108875
0.10924
0.109169
0.109269
0.1092
0.109117
0.109097
0.109167
0.109176
0.109175
0.109146
0.109168
0.109007
0.108927
0.108868
0.109307
0.109249
0.109032
0.10912
0.108864
0.109061
0.109068
0.109059
0.108429
0.108604
0.109201
0.109227
0.108854
0.108936
0.109166
0.10913
0.109145
0.109241
0.108911
0.108947
0.108996
0.109042
0.109253
0.109193
0.109226
0.109126
0.10886
0.108846
0.108583
0.108665
0.10926
0.109257
0.109149
0.109158
0.10917
0.109098
0.109115
0.109148
0.108763
0.108761
0.108916
0.108947
0.108816
0.108695
0.109076
0.109117
0.108864
0.108941
0.109117
0.109165
0.109017
0.108865
0.109103
0.109192
0.109016
0.109001
0.109077
0.10895
0.108487
0.108414
0.109189
0.109228
0.109219
0.109186
0.109129
0.109164
0.109248
0.109268
0.108946
0.109045
0.108791
0.108921
0.109288
0.10928
0.109095
0.108953
0.108819
0.108894
0.108946
0.109071
0.108784
0.108941
0.108905
0.10894
0.109086
0.109114
0.109083
0.109049
0.109276
0.109247
0.109264
0.109259
0.109263
0.109259
0.109265
0.109261
0.109269
0.109267
0.109276
0.109274
0.109284
0.109283
0.109293
0.109292
0.109302
0.109302
0.109312
0.109312
0.10932
0.109319
0.109326
0.109324
0.109329
0.109324
0.109326
0.109318
0.109317
0.109305
0.109301
0.109284
0.109297
0.109264
0.109266
0.109262
0.109269
0.109266
0.109275
0.109273
0.109283
0.109282
0.109292
0.109292
0.109303
0.109304
0.109315
0.109315
0.109327
0.109327
0.109338
0.109338
0.109347
0.109346
0.109353
0.109351
0.109355
0.10935
0.109352
0.109343
0.109342
0.109329
0.109324
0.109306
0.108728
0.108136
0.109225
0.10867
0.10822
0.108247
0.108369
0.10842
0.108524
0.108328
0.108628
0.108588
0.108741
0.108699
0.108898
0.108583
0.109038
0.108843
0.109079
0.108713
0.109251
0.108985
0.108992
0.109212
0.109133
0.108776
0.109155
0.108816
0.109218
0.108978
0.109319
0.108922
0.1091
0.109205
0.109267
0.10889
0.109246
0.108919
0.109196
0.109181
0.109277
0.108854
0.109022
0.108883
0.109219
0.109154
0.109201
0.1089
0.109138
0.109139
0.108745
0.109231
0.10915
0.10901
0.108849
0.10886
0.108751
0.109225
0.109239
0.108787
0.108906
0.109322
0.10892
0.109294
0.109278
0.108811
0.109254
0.108832
0.108673
0.108994
0.108832
0.109162
0.108991
0.108741
0.108982
0.108823
0.109309
0.108932
0.109162
0.109262
0.108804
0.108645
0.10897
0.109312
0.10922
0.109322
0.109122
0.109035
0.109031
0.108705
0.108752
0.109132
0.108802
0.109163
0.109008
0.109263
0.109184
0.109181
0.109029
0.108673
0.108685
0.108521
0.109122
0.108827
0.108978
0.108932
0.109138
0.109288
0.109258
0.109186
0.108753
0.108955
0.108815
0.109104
0.109238
0.109333
0.109164
0.109328
0.108703
0.109064
0.109085
0.109242
0.108681
0.108916
0.109207
0.109295
0.10899
0.108869
0.108832
0.108738
0.108964
0.109086
0.108417
0.108623
0.108879
0.108833
0.109128
0.109173
0.109198
0.10899
0.109255
0.109311
0.109197
0.10917
0.109046
0.108972
0.108936
0.109157
0.108977
0.109194
0.109163
0.108992
0.108743
0.109046
0.108755
0.109058
0.108779
0.108974
0.108723
0.108577
0.108951
0.109088
0.109259
0.109335
0.108708
0.108938
0.109289
0.109231
0.108754
0.108961
0.109193
0.109272
0.108483
0.108483
0.108773
0.108995
0.108845
0.108741
0.109213
0.109033
0.108902
0.108691
0.109319
0.10925
0.109282
0.109297
0.109272
0.109305
0.109199
0.109242
0.108876
0.108741
0.108853
0.108755
0.108915
0.108771
0.109071
0.109239
0.109247
0.109138
0.109091
0.109093
0.109243
0.109285
0.109298
0.10922
0.10925
0.109218
0.10893
0.108837
0.108822
0.108696
0.109074
0.108907
0.10911
0.10892
0.109173
0.109045
0.109054
0.109209
0.109039
0.10888
0.108892
0.108802
0.109179
0.109085
0.109258
0.10912
0.108729
0.108915
0.109116
0.10913
0.108906
0.10902
0.109254
0.10924
0.109027
0.109075
0.109157
0.109082
0.108914
0.108823
0.108769
0.108624
0.108637
0.108503
0.109221
0.109263
0.109007
0.108964
0.109236
0.109126
0.109189
0.109072
0.10929
0.109329
0.108393
0.108314
0.109052
0.109106
0.109134
0.109089
0.109097
0.108964
0.109195
0.109121
0.109049
0.109063
0.109178
0.109269
0.109173
0.109097
0.108774
0.108839
0.108951
0.108876
0.109046
0.10896
0.109029
0.108864
0.108746
0.108898
0.109049
0.108965
0.109164
0.109265
0.108583
0.108692
0.108915
0.108961
0.109121
0.10916
0.109006
0.109027
0.109312
0.109271
0.109115
0.109058
0.108819
0.108818
0.108903
0.108763
0.108853
0.108759
0.108767
0.108653
0.109104
0.10919
0.109319
0.109295
0.109256
0.109219
0.108914
0.10894
0.108825
0.108682
0.109073
0.109049
0.107285
0.107273
0.108469
0.106995
0.107305
0.1073
0.107362
0.107383
0.107416
0.107447
0.107541
0.107537
0.107637
0.107399
0.107659
0.107608
0.107718
0.107799
0.108042
0.107918
0.108266
0.107666
0.108491
0.107089
0.107103
0.107991
0.108106
0.107743
0.107933
0.107825
0.108115
0.107654
0.108443
0.107976
0.108337
0.107725
0.10816
0.10783
0.10838
0.107538
0.108263
0.107788
0.108416
0.107825
0.108511
0.107782
0.108
0.108233
0.108417
0.107548
0.108588
0.107629
0.107942
0.107999
0.108524
0.107532
0.107853
0.107839
0.108375
0.107946
0.108437
0.107555
0.108317
0.107844
0.10829
0.107246
0.108475
0.107653
0.107707
0.107786
0.108251
0.107775
0.107706
0.107291
0.108371
0.107167
0.108399
0.108526
0.107444
0.107543
0.108574
0.108506
0.10757
0.108605
0.107593
0.10851
0.107661
0.107825
0.108365
0.107486
0.108146
0.108267
0.108488
0.108581
0.107754
0.10757
0.108283
0.107513
0.107797
0.107341
0.108209
0.108399
0.10842
0.108254
0.108665
0.107525
0.108239
0.107775
0.107601
0.108349
0.10794
0.108615
0.107996
0.107567
0.108195
0.107641
0.107086
0.107672
0.107262
0.108572
0.108084
0.108382
0.107433
0.107741
0.107502
0.10793
0.107573
0.107907
0.107114
0.108176
0.108254
0.107853
0.108495
0.107404
0.107041
0.108197
0.108029
0.107706
0.107295
0.107808
0.107514
0.108486
0.107937
0.107653
0.107328
0.108313
0.108606
0.107934
0.107815
0.107464
0.107711
0.10863
0.108058
0.107528
0.107114
0.10775
0.108056
0.108138
0.108491
0.107972
0.10859
0.108088
0.107547
0.108181
0.108587
0.107611
0.108057
0.107974
0.107559
0.107371
0.107517
0.10852
0.108339
0.108607
0.108266
0.108647
0.108149
0.10748
0.107805
0.107727
0.107726
0.107783
0.108212
0.108275
0.108158
0.107609
0.107795
0.107908
0.108096
0.107902
0.108263
0.107669
0.108263
0.107918
0.108007
0.107412
0.107217
0.107506
0.10726
0.107652
0.107417
0.108244
0.107814
0.108264
0.10786
0.107164
0.107574
0.108197
0.108078
0.108186
0.108265
0.107109
0.107508
0.107263
0.106988
0.108023
0.108227
0.107935
0.10778
0.10832
0.108546
0.108356
0.108628
0.107434
0.107677
0.108498
0.108233
0.108556
0.108222
0.107442
0.107908
0.10707
0.107503
0.108358
0.108543
0.108371
0.108526
0.107306
0.107654
0.10746
0.107327
0.107974
0.108029
0.107312
0.107454
0.108657
0.108367
0.108542
0.108303
0.10843
0.108523
0.108062
0.108005
0.107728
0.107875
0.107717
0.1076
0.10762
0.107566
0.108038
0.107609
0.10845
0.108654
0.10784
0.10773
0.108456
0.108675
0.107919
0.107925
0.107838
0.107499
0.107643
0.107862
0.108619
0.108485
0.108166
0.108194
0.107414
0.107893
0.108028
0.10811
0.107663
0.10758
0.10812
0.108394
0.108397
0.108655
0.108413
0.108173
0.108064
0.108
0.107707
0.107468
0.108108
0.107903
0.108289
0.108028
0.108388
0.108476
0.108185
0.108385
0.107532
0.107611
0.107653
0.107752
0.108552
0.108379
0.108037
0.108032
0.108081
0.107991
0.107389
0.107511
0.107482
0.10794
0.108135
0.107932
0.108174
0.108091
0.107351
0.107701
0.107791
0.10811
0.107356
0.107327
0.107701
0.108043
0.10754
0.107591
0.10802
0.107874
0.108132
0.107745
0.108043
0.108149
0.108513
0.108408
0.107822
0.108028
0.107789
0.10745
0.108267
0.1081
0.108226
0.108361
0.107736
0.107525
0.107781
0.107827
0.107602
0.107934
0.108377
0.108527
0.108334
0.108238
0.107336
0.107047
0.108541
0.108463
0.108211
0.108092
0.107801
0.108018
0.10793
0.108221
0.107819
0.10749
0.107998
0.107986
0.108144
0.108233
0.108424
0.108173
0.107608
0.107577
0.107849
0.10789
0.10834
0.10833
0.107862
0.107681
0.107365
0.10739
0.10801
0.107921
0.107969
0.10788
0.107119
0.10728
0.107486
0.107438
0.108194
0.108401
0.107953
0.108095
0.107981
0.107722
0.106965
0.107277
0.107426
0.107168
0.108126
0.10831
0.108371
0.108563
0.108566
0.108366
0.107206
0.107526
0.108224
0.107996
0.107738
0.10753
0.10852
0.108676
0.108007
0.107805
0.108383
0.108436
0.107617
0.107612
0.10737
0.107602
0.108593
0.10861
0.107345
0.107425
0.107247
0.107006
0.108067
0.108213
0.108109
0.108038
0.108617
0.108614
0.107457
0.107499
0.108142
0.108032
0.107648
0.107688
0.107892
0.107849
0.10835
0.108156
0.107403
0.107363
0.107927
0.107747
0.107374
0.107402
0.107194
0.107219
0.107226
0.107265
0.107248
0.107299
0.107264
0.107298
0.10728
0.107316
0.10729
0.107327
0.1073
0.107335
0.107327
0.107366
0.107306
0.107259
0.107328
0.107275
0.107318
0.107268
0.107345
0.107296
0.107279
0.107242
0.10731
0.107294
0.107349
0.107321
0.10728
0.107292
0.100401
0.10008
0.0997867
0.0995195
0.0992776
0.0990597
0.0988636
0.0986872
0.0985284
0.0983849
0.0982548
0.0981361
0.0980275
0.0979274
0.0978351
0.0977496
0.0976704
0.0975973
0.09753
0.0974687
0.0974133
0.0973642
0.0973215
0.0972854
0.0972562
0.0972341
0.0972193
0.0972118
0.1004
0.10008
0.0997859
0.0995186
0.0992768
0.0990589
0.0988628
0.0986864
0.0985276
0.0983841
0.098254
0.0981354
0.0980267
0.0979267
0.0978343
0.0977488
0.0976697
0.0975965
0.0975293
0.097468
0.0974126
0.0973635
0.0973208
0.0972847
0.0972555
0.0972334
0.0972186
0.0972111
0.100399
0.100078
0.0997842
0.099517
0.0992752
0.0990573
0.0988612
0.0986849
0.0985261
0.0983826
0.0982525
0.0981339
0.0980253
0.0979253
0.0978329
0.0977474
0.0976682
0.0975951
0.0975279
0.0974665
0.0974112
0.0973621
0.0973193
0.0972833
0.0972541
0.097232
0.0972172
0.0972097
0.100396
0.100075
0.0997818
0.0995146
0.0992728
0.0990549
0.0988589
0.0986826
0.0985238
0.0983804
0.0982503
0.0981317
0.098023
0.0979231
0.0978307
0.0977452
0.0976661
0.0975929
0.0975257
0.0974644
0.0974091
0.0973599
0.0973172
0.0972811
0.0972519
0.0972299
0.097215
0.0972076
0.100393
0.100072
0.0997785
0.0995114
0.0992697
0.0990518
0.0988558
0.0986795
0.0985208
0.0983774
0.0982473
0.0981287
0.0980201
0.0979201
0.0978278
0.0977423
0.0976632
0.0975901
0.0975228
0.0974615
0.0974062
0.0973571
0.0973144
0.0972783
0.0972491
0.097227
0.0972122
0.0972048
0.100389
0.100068
0.0997744
0.0995073
0.0992657
0.0990479
0.0988519
0.0986757
0.098517
0.0983736
0.0982436
0.0981251
0.0980165
0.0979165
0.0978242
0.0977387
0.0976596
0.0975865
0.0975193
0.097458
0.0974027
0.0973535
0.0973108
0.0972748
0.0972456
0.0972235
0.0972087
0.0972012
0.100384
0.100063
0.0997695
0.0995025
0.099261
0.0990432
0.0988473
0.0986711
0.0985125
0.0983692
0.0982392
0.0981206
0.0980121
0.0979122
0.0978198
0.0977344
0.0976553
0.0975822
0.097515
0.0974537
0.0973984
0.0973493
0.0973066
0.0972705
0.0972414
0.0972193
0.0972045
0.097197
0.100378
0.100057
0.0997638
0.0994969
0.0992554
0.0990378
0.0988419
0.0986658
0.0985072
0.098364
0.098234
0.0981155
0.098007
0.0979071
0.0978148
0.0977294
0.0976503
0.0975772
0.09751
0.0974488
0.0973935
0.0973444
0.0973017
0.0972656
0.0972364
0.0972144
0.0971996
0.0971921
0.100371
0.100051
0.0997573
0.0994905
0.0992492
0.0990316
0.0988358
0.0986598
0.0985013
0.0983581
0.0982281
0.0981097
0.0980012
0.0979013
0.0978091
0.0977237
0.0976446
0.0975715
0.0975044
0.0974431
0.0973878
0.0973387
0.097296
0.09726
0.0972308
0.0972088
0.097194
0.0971865
0.100363
0.100043
0.0997501
0.0994834
0.0992421
0.0990247
0.098829
0.0986531
0.0984946
0.0983514
0.0982216
0.0981032
0.0979947
0.0978949
0.0978027
0.0977173
0.0976382
0.0975652
0.097498
0.0974368
0.0973815
0.0973324
0.0972898
0.0972537
0.0972246
0.0972025
0.0971877
0.0971803
0.100355
0.100035
0.0997421
0.0994755
0.0992344
0.099017
0.0988215
0.0986456
0.0984872
0.0983441
0.0982143
0.098096
0.0979876
0.0978878
0.0977956
0.0977102
0.0976312
0.0975582
0.097491
0.0974298
0.0973745
0.0973255
0.0972828
0.0972468
0.0972176
0.0971956
0.0971808
0.0971733
0.100346
0.100026
0.0997333
0.0994669
0.0992259
0.0990087
0.0988132
0.0986375
0.0984792
0.0983362
0.0982064
0.0980881
0.0979798
0.09788
0.0977878
0.0977025
0.0976235
0.0975505
0.0974834
0.0974221
0.0973669
0.0973178
0.0972752
0.0972392
0.09721
0.097188
0.0971732
0.0971657
0.100336
0.100016
0.0997237
0.0994575
0.0992167
0.0989996
0.0988043
0.0986287
0.0984704
0.0983275
0.0981978
0.0980796
0.0979713
0.0978716
0.0977794
0.0976941
0.0976151
0.0975421
0.097475
0.0974138
0.0973586
0.0973095
0.0972669
0.0972309
0.0972018
0.0971797
0.0971649
0.0971575
0.100325
0.100006
0.0997135
0.0994475
0.0992068
0.0989899
0.0987947
0.0986192
0.0984611
0.0983182
0.0981886
0.0980704
0.0979622
0.0978625
0.0977704
0.0976851
0.0976061
0.0975332
0.0974661
0.0974049
0.0973497
0.0973006
0.097258
0.097222
0.0971929
0.0971708
0.097156
0.0971486
0.100314
0.0999947
0.0997025
0.0994367
0.0991962
0.0989795
0.0987845
0.0986091
0.0984511
0.0983083
0.0981788
0.0980607
0.0979524
0.0978528
0.0977607
0.0976755
0.0975965
0.0975236
0.0974565
0.0973953
0.0973401
0.0972911
0.0972484
0.0972125
0.0971833
0.0971613
0.0971465
0.0971391
0.100302
0.0999828
0.0996908
0.0994252
0.099185
0.0989684
0.0987736
0.0985983
0.0984404
0.0982978
0.0981683
0.0980503
0.0979421
0.0978425
0.0977504
0.0976652
0.0975863
0.0975134
0.0974463
0.0973851
0.0973299
0.0972809
0.0972383
0.0972023
0.0971732
0.0971512
0.0971364
0.097129
0.100289
0.0999701
0.0996784
0.0994131
0.0991731
0.0989567
0.0987621
0.098587
0.0984292
0.0982866
0.0981573
0.0980393
0.0979312
0.0978316
0.0977396
0.0976544
0.0975755
0.0975026
0.0974355
0.0973743
0.0973192
0.0972702
0.0972275
0.0971916
0.0971625
0.0971404
0.0971257
0.0971182
0.100275
0.0999566
0.0996653
0.0994003
0.0991605
0.0989444
0.0987499
0.098575
0.0984174
0.098275
0.0981457
0.0980278
0.0979197
0.0978201
0.0977282
0.097643
0.0975641
0.0974912
0.0974242
0.097363
0.0973078
0.0972588
0.0972162
0.0971802
0.0971511
0.0971291
0.0971143
0.0971069
0.10026
0.0999425
0.0996515
0.0993868
0.0991474
0.0989315
0.0987373
0.0985625
0.098405
0.0982627
0.0981335
0.0980157
0.0979076
0.0978082
0.0977162
0.097631
0.0975521
0.0974793
0.0974122
0.0973511
0.0972959
0.0972469
0.0972043
0.0971684
0.0971393
0.0971172
0.0971025
0.097095
0.100245
0.0999276
0.099637
0.0993727
0.0991336
0.098918
0.098724
0.0985494
0.0983921
0.0982499
0.0981208
0.0980031
0.0978951
0.0977956
0.0977037
0.0976185
0.0975397
0.0974668
0.0973998
0.0973386
0.0972835
0.0972345
0.0971919
0.0971559
0.0971268
0.0971048
0.09709
0.0970826
0.100229
0.099912
0.0996218
0.099358
0.0991192
0.0989039
0.0987102
0.0985358
0.0983787
0.0982366
0.0981077
0.09799
0.097882
0.0977826
0.0976907
0.0976055
0.0975267
0.0974538
0.0973868
0.0973256
0.0972705
0.0972215
0.0971789
0.0971429
0.0971138
0.0970918
0.097077
0.0970696
0.100212
0.0998956
0.099606
0.0993426
0.0991042
0.0988893
0.0986958
0.0985217
0.0983648
0.0982229
0.098094
0.0979764
0.0978685
0.0977691
0.0976772
0.0975921
0.0975132
0.0974403
0.0973733
0.0973121
0.097257
0.097208
0.0971654
0.0971294
0.0971003
0.0970783
0.0970635
0.0970561
0.100194
0.0998785
0.0995895
0.0993266
0.0990887
0.0988741
0.098681
0.0985071
0.0983504
0.0982086
0.0980799
0.0979623
0.0978545
0.0977551
0.0976633
0.0975781
0.0974993
0.0974264
0.0973593
0.0972982
0.097243
0.097194
0.0971514
0.0971154
0.0970863
0.0970643
0.0970495
0.0970421
0.100176
0.0998607
0.0995723
0.09931
0.0990726
0.0988584
0.0986656
0.0984921
0.0983356
0.098194
0.0980653
0.0979479
0.0978401
0.0977407
0.0976489
0.0975637
0.0974849
0.097412
0.0973449
0.0972837
0.0972285
0.0971795
0.0971369
0.097101
0.0970719
0.0970498
0.0970351
0.0970277
0.100156
0.0998422
0.0995545
0.0992927
0.0990559
0.0988422
0.0986498
0.0984766
0.0983203
0.0981789
0.0980503
0.097933
0.0978252
0.0977259
0.0976341
0.0975489
0.09747
0.0973971
0.0973301
0.0972689
0.0972137
0.0971646
0.097122
0.097086
0.0970569
0.0970349
0.0970201
0.0970127
0.100136
0.0998229
0.0995359
0.0992749
0.0990386
0.0988255
0.0986335
0.0984606
0.0983046
0.0981634
0.098035
0.0979177
0.09781
0.0977108
0.0976189
0.0975337
0.0974548
0.0973819
0.0973148
0.0972536
0.0971983
0.0971493
0.0971067
0.0970707
0.0970416
0.0970195
0.0970048
0.0969973
0.100115
0.0998028
0.0995167
0.0992565
0.0990209
0.0988083
0.0986168
0.0984442
0.0982885
0.0981475
0.0980193
0.0979021
0.0977945
0.0976952
0.0976034
0.0975182
0.0974393
0.0973663
0.0972991
0.0972379
0.0971826
0.0971336
0.0970909
0.0970549
0.0970258
0.0970038
0.096989
0.0969815
0.100094
0.099782
0.0994968
0.0992374
0.0990025
0.0987906
0.0985996
0.0984274
0.098272
0.0981313
0.0980032
0.0978861
0.0977786
0.0976793
0.0975875
0.0975023
0.0974233
0.0973503
0.0972831
0.0972219
0.0971666
0.0971175
0.0970748
0.0970388
0.0970096
0.0969876
0.0969728
0.0969654
0.100071
0.0997604
0.0994763
0.0992177
0.0989837
0.0987724
0.098582
0.0984103
0.0982552
0.0981147
0.0979868
0.0978699
0.0977624
0.0976632
0.0975713
0.0974861
0.0974071
0.097334
0.0972668
0.0972055
0.0971501
0.097101
0.0970583
0.0970223
0.0969931
0.096971
0.0969562
0.0969488
0.100047
0.099738
0.099455
0.0991975
0.0989643
0.0987538
0.098564
0.0983928
0.0982381
0.0980979
0.0979702
0.0978534
0.0977459
0.0976467
0.0975548
0.0974696
0.0973905
0.0973174
0.0972502
0.0971888
0.0971334
0.0970842
0.0970415
0.0970054
0.0969762
0.0969542
0.0969393
0.0969319
0.100023
0.0997147
0.099433
0.0991766
0.0989444
0.0987347
0.0985456
0.0983749
0.0982207
0.0980808
0.0979533
0.0978366
0.0977292
0.09763
0.0975381
0.0974528
0.0973737
0.0973006
0.0972332
0.0971718
0.0971164
0.0970671
0.0970244
0.0969882
0.096959
0.096937
0.0969221
0.0969147
0.099997
0.0996907
0.0994103
0.0991551
0.098924
0.0987152
0.0985268
0.0983568
0.098203
0.0980634
0.0979361
0.0978196
0.0977123
0.0976131
0.0975212
0.0974359
0.0973567
0.0972835
0.0972161
0.0971545
0.097099
0.0970498
0.0970069
0.0969708
0.0969416
0.0969195
0.0969046
0.0968972
0.0999705
0.0996658
0.0993869
0.099133
0.098903
0.0986952
0.0985077
0.0983383
0.098185
0.0980458
0.0979188
0.0978024
0.0976952
0.097596
0.0975041
0.0974187
0.0973395
0.0972661
0.0971986
0.0971371
0.0970815
0.0970322
0.0969893
0.0969531
0.0969238
0.0969017
0.0968868
0.0968794
0.0999431
0.0996401
0.0993628
0.0991104
0.0988816
0.0986749
0.0984882
0.0983195
0.0981668
0.0980279
0.0979012
0.097785
0.0976779
0.0975788
0.0974868
0.0974013
0.097322
0.0972486
0.097181
0.0971194
0.0970637
0.0970143
0.0969714
0.0969352
0.0969059
0.0968837
0.0968688
0.0968614
0.0999146
0.0996135
0.0993379
0.0990871
0.0988597
0.0986541
0.0984684
0.0983005
0.0981483
0.09801
0.0978835
0.0977675
0.0976605
0.0975614
0.0974694
0.0973839
0.0973045
0.097231
0.0971633
0.0971015
0.0970458
0.0969963
0.0969533
0.096917
0.0968877
0.0968655
0.0968506
0.0968431
0.0998851
0.0995861
0.0993124
0.0990632
0.0988373
0.098633
0.0984483
0.0982813
0.0981297
0.0979918
0.0978657
0.0977499
0.0976429
0.0975439
0.0974518
0.0973663
0.0972868
0.0972132
0.0971454
0.0970835
0.0970277
0.0969781
0.096935
0.0968987
0.0968693
0.0968471
0.0968322
0.0968247
0.0998546
0.0995578
0.0992861
0.0990388
0.0988145
0.0986115
0.098428
0.0982618
0.098111
0.0979735
0.0978478
0.0977322
0.0976253
0.0975263
0.0974342
0.0973486
0.097269
0.0971953
0.0971274
0.0970654
0.0970095
0.0969598
0.0969167
0.0968802
0.0968508
0.0968285
0.0968136
0.0968061
0.0998231
0.0995286
0.0992591
0.0990138
0.0987912
0.0985897
0.0984074
0.0982422
0.0980921
0.0979552
0.0978298
0.0977144
0.0976077
0.0975087
0.0974166
0.0973308
0.0972511
0.0971773
0.0971093
0.0970472
0.0969911
0.0969414
0.0968981
0.0968617
0.0968322
0.0968099
0.0967949
0.0967874
0.0997906
0.0994986
0.0992315
0.0989882
0.0987675
0.0985676
0.0983865
0.0982224
0.0980731
0.0979368
0.0978118
0.0976966
0.09759
0.097491
0.0973989
0.0973131
0.0972333
0.0971593
0.0970911
0.0970289
0.0969727
0.0969229
0.0968795
0.096843
0.0968134
0.0967911
0.0967761
0.0967686
0.0997571
0.0994678
0.0992032
0.0989622
0.0987434
0.0985452
0.0983655
0.0982024
0.098054
0.0979183
0.0977937
0.0976788
0.0975724
0.0974734
0.0973812
0.0972953
0.0972154
0.0971412
0.097073
0.0970106
0.0969543
0.0969043
0.0968609
0.0968243
0.0967946
0.0967722
0.0967572
0.0967497
0.107197
0.107192
0.107187
0.107179
0.107167
0.107153
0.107063
0.107067
0.107071
0.107073
0.107074
0.107074
0.106886
0.106899
0.106912
0.106924
0.106936
0.106948
0.106667
0.106689
0.106712
0.106733
0.106754
0.106776
0.106409
0.10644
0.106471
0.106501
0.106531
0.10656
0.106114
0.106154
0.106193
0.106231
0.106267
0.106304
0.105787
0.105835
0.10588
0.105925
0.105968
0.10601
0.105431
0.105485
0.105536
0.105586
0.105635
0.105682
0.105049
0.105108
0.105165
0.10522
0.105273
0.105324
0.104647
0.10471
0.104771
0.104829
0.104885
0.10494
0.104228
0.104294
0.104357
0.104419
0.104478
0.104534
0.103797
0.103865
0.103931
0.103993
0.104054
0.104112
0.10336
0.103429
0.103495
0.103558
0.10362
0.103678
0.10292
0.102989
0.103055
0.103118
0.103179
0.103238
0.102484
0.102551
0.102616
0.102679
0.102739
0.102796
0.102055
0.10212
0.102183
0.102244
0.102302
0.102358
0.101637
0.101699
0.10176
0.101818
0.101874
0.101929
0.101234
0.101294
0.101351
0.101406
0.10146
0.101511
0.10085
0.100906
0.100959
0.101011
0.101062
0.10111
0.100487
0.100538
0.100588
0.100637
0.100684
0.100729
0.100147
0.100194
0.100239
0.100284
0.100327
0.100369
0.0998297
0.0998725
0.0999143
0.0999552
0.099995
0.100034
0.0997225
0.0994362
0.0991743
0.0989357
0.098719
0.0985225
0.0983443
0.0981824
0.0980349
0.0978999
0.0977757
0.0976611
0.0975548
0.0974559
0.0973636
0.0972776
0.0971975
0.0971232
0.0970548
0.0969923
0.0969358
0.0968857
0.0968422
0.0968055
0.0967758
0.0967534
0.0967383
0.0967308
0.0996871
0.0994039
0.0991447
0.0989087
0.0986943
0.0984997
0.098323
0.0981624
0.0980158
0.0978814
0.0977578
0.0976434
0.0975373
0.0974384
0.0973461
0.0972599
0.0971797
0.0971053
0.0970367
0.096974
0.0969174
0.0968672
0.0968235
0.0967867
0.096757
0.0967345
0.0967194
0.0967118
0.0996508
0.0993708
0.0991147
0.0988813
0.0986692
0.0984767
0.0983017
0.0981423
0.0979967
0.0978631
0.0977399
0.0976259
0.0975198
0.097421
0.0973286
0.0972424
0.097162
0.0970874
0.0970186
0.0969557
0.096899
0.0968486
0.0968049
0.096768
0.0967381
0.0967156
0.0967005
0.0966929
0.0996136
0.0993371
0.0990841
0.0988536
0.098644
0.0984535
0.0982802
0.0981222
0.0979777
0.0978448
0.0977222
0.0976085
0.0975026
0.0974037
0.0973113
0.0972249
0.0971444
0.0970696
0.0970006
0.0969376
0.0968807
0.0968302
0.0967863
0.0967493
0.0967194
0.0966968
0.0966816
0.096674
0.0995756
0.0993027
0.0990532
0.0988256
0.0986186
0.0984303
0.0982588
0.0981023
0.0979588
0.0978267
0.0977046
0.0975912
0.0974855
0.0973866
0.0972941
0.0972076
0.0971269
0.0970519
0.0969828
0.0969195
0.0968625
0.0968118
0.0967678
0.0967307
0.0967007
0.096678
0.0966628
0.0966552
0.0995369
0.0992679
0.0990218
0.0987974
0.0985931
0.0984071
0.0982375
0.0980824
0.09794
0.0978088
0.0976872
0.0975741
0.0974685
0.0973697
0.0972772
0.0971905
0.0971096
0.0970344
0.0969651
0.0969016
0.0968444
0.0967936
0.0967494
0.0967122
0.0966821
0.0966594
0.0966441
0.0966365
0.107204
0.107061
0.106873
0.106644
0.106376
0.106073
0.105738
0.105375
0.104988
0.104582
0.10416
0.103727
0.103289
0.10285
0.102415
0.101988
0.101573
0.101174
0.100794
0.100435
0.100099
0.0997864
0.107216
0.107061
0.106862
0.106622
0.106344
0.106031
0.105688
0.105318
0.104925
0.104514
0.104089
0.103655
0.103216
0.102777
0.102343
0.101919
0.101507
0.101112
0.100736
0.100382
0.10005
0.0997425
0.107234
0.107065
0.106852
0.106599
0.10631
0.105988
0.105636
0.105259
0.10486
0.104444
0.104016
0.10358
0.10314
0.102702
0.10227
0.101848
0.10144
0.101049
0.100677
0.100328
0.100001
0.0996981
0.107258
0.107071
0.106842
0.106576
0.106275
0.105942
0.105582
0.105197
0.104792
0.104372
0.10394
0.103502
0.103062
0.102625
0.102195
0.101775
0.101371
0.100984
0.100617
0.100273
0.0999513
0.0996532
0.107284
0.107077
0.106833
0.106552
0.106239
0.105895
0.105525
0.105133
0.104722
0.104297
0.103862
0.103423
0.102982
0.102546
0.102117
0.101701
0.101301
0.100918
0.100557
0.100217
0.0999011
0.0996082
0.107309
0.107083
0.106821
0.106526
0.1062
0.105846
0.105467
0.105067
0.10465
0.10422
0.103782
0.103341
0.1029
0.102465
0.102039
0.101626
0.101229
0.100852
0.100495
0.100161
0.0998506
0.0995631
0.107328
0.107085
0.106807
0.106498
0.106159
0.105794
0.105405
0.104998
0.104574
0.10414
0.1037
0.103257
0.102816
0.102382
0.101959
0.101549
0.101157
0.100785
0.100434
0.100105
0.0998001
0.099518
0.107342
0.107082
0.106789
0.106466
0.106115
0.105739
0.105341
0.104926
0.104497
0.104058
0.103615
0.103171
0.102731
0.102298
0.101878
0.101472
0.101085
0.100717
0.100372
0.100049
0.0997498
0.0994733
0.107351
0.107075
0.106767
0.106431
0.106067
0.105681
0.105274
0.104852
0.104417
0.103974
0.103528
0.103084
0.102644
0.102213
0.101796
0.101394
0.101012
0.10065
0.10031
0.0999934
0.0997
0.0994292
0.107354
0.107062
0.106741
0.106391
0.106016
0.10562
0.105205
0.104775
0.104335
0.103889
0.10344
0.102995
0.102556
0.102128
0.101713
0.101316
0.100939
0.100582
0.100249
0.0999382
0.0996507
0.0993857
0.107352
0.107045
0.10671
0.106348
0.105962
0.105555
0.105132
0.104696
0.104251
0.103801
0.103351
0.102905
0.102468
0.102042
0.101631
0.101238
0.100866
0.100516
0.100188
0.0998838
0.0996024
0.0993431
0.107341
0.107022
0.106674
0.1063
0.105904
0.105488
0.105057
0.104615
0.104165
0.103713
0.103261
0.102815
0.102379
0.101956
0.101549
0.101161
0.100794
0.10045
0.100129
0.0998305
0.0995551
0.0993017
0.107326
0.106993
0.106633
0.106249
0.105842
0.105418
0.10498
0.104532
0.104078
0.103623
0.103171
0.102725
0.102291
0.101871
0.101468
0.101085
0.100724
0.100385
0.10007
0.0997785
0.0995092
0.0992615
0.107304
0.10696
0.106589
0.106194
0.105778
0.105346
0.104902
0.104448
0.103991
0.103533
0.10308
0.102635
0.102203
0.101786
0.101388
0.10101
0.100655
0.100322
0.100014
0.0997281
0.0994649
0.0992229
0.107278
0.106922
0.10654
0.106136
0.105712
0.105272
0.104821
0.104363
0.103903
0.103443
0.10299
0.102546
0.102116
0.101703
0.101309
0.100937
0.100587
0.100261
0.0999588
0.0996795
0.0994223
0.0991859
0.107247
0.10688
0.106489
0.106075
0.105643
0.105197
0.104741
0.104278
0.103815
0.103354
0.102901
0.102459
0.102032
0.101622
0.101233
0.100866
0.100522
0.100202
0.0999062
0.099633
0.0993816
0.0991507
0.107212
0.106835
0.106434
0.106012
0.105573
0.105121
0.10466
0.104194
0.103728
0.103266
0.102814
0.102373
0.101949
0.101543
0.101159
0.100797
0.10046
0.100146
0.0998559
0.0995887
0.0993431
0.0991174
0.107172
0.106787
0.106377
0.105948
0.105502
0.105044
0.104579
0.10411
0.103642
0.10318
0.102728
0.10229
0.101869
0.101467
0.101088
0.100732
0.1004
0.100092
0.0998081
0.0995468
0.0993067
0.0990861
0.10713
0.106736
0.106319
0.105883
0.105431
0.104969
0.104499
0.104028
0.103559
0.103097
0.102646
0.10221
0.101792
0.101394
0.10102
0.100669
0.100343
0.100041
0.0997632
0.0995075
0.0992727
0.099057
0.107085
0.106684
0.106261
0.105818
0.105361
0.104894
0.104421
0.103948
0.103478
0.103016
0.102566
0.102133
0.101718
0.101325
0.100955
0.10061
0.10029
0.0999936
0.0997211
0.0994709
0.0992411
0.09903
0.10704
0.106632
0.106202
0.105754
0.105292
0.104821
0.104346
0.103871
0.1034
0.102939
0.102491
0.10206
0.101649
0.10126
0.100895
0.100555
0.10024
0.0999492
0.0996821
0.099437
0.099212
0.0990053
0.106993
0.106579
0.106144
0.105691
0.105226
0.104751
0.104274
0.103797
0.103326
0.102866
0.102419
0.101991
0.101583
0.101199
0.100838
0.100503
0.100194
0.0999083
0.0996463
0.099406
0.0991855
0.0989827
0.106946
0.106528
0.106088
0.105631
0.105161
0.104685
0.104205
0.103727
0.103256
0.102797
0.102352
0.101927
0.101523
0.101142
0.100786
0.100456
0.100151
0.0998708
0.0996136
0.0993778
0.0991614
0.0989624
0.106902
0.106478
0.106034
0.105573
0.105101
0.104622
0.104141
0.103662
0.103192
0.102733
0.102291
0.101868
0.101467
0.10109
0.100739
0.100413
0.100113
0.0998369
0.0995841
0.0993524
0.0991399
0.0989442
0.106859
0.106431
0.105983
0.10552
0.105045
0.104564
0.104081
0.103603
0.103132
0.102675
0.102234
0.101814
0.101416
0.101043
0.100696
0.100374
0.100078
0.0998066
0.0995578
0.0993299
0.0991208
0.0989282
0.106818
0.106387
0.105936
0.10547
0.104993
0.10451
0.104027
0.103548
0.103079
0.102623
0.102184
0.101766
0.101371
0.101002
0.100658
0.10034
0.100048
0.0997799
0.0995347
0.0993102
0.0991041
0.0989143
0.106781
0.106348
0.105894
0.105426
0.104947
0.104463
0.103979
0.1035
0.103031
0.102576
0.102139
0.101724
0.101332
0.100965
0.100625
0.10031
0.100021
0.0997569
0.0995148
0.0992932
0.0990898
0.0989023
0.106749
0.106313
0.105857
0.105387
0.104907
0.104422
0.103938
0.103459
0.10299
0.102537
0.102101
0.101688
0.101298
0.100934
0.100596
0.100285
0.099999
0.0997373
0.099498
0.099279
0.0990779
0.0988924
0.106721
0.106283
0.105826
0.105354
0.104873
0.104388
0.103903
0.103424
0.102956
0.102503
0.102069
0.101658
0.10127
0.100908
0.100573
0.100264
0.0999806
0.0997213
0.0994843
0.0992673
0.0990681
0.0988843
0.106698
0.106259
0.105801
0.105328
0.104846
0.10436
0.103875
0.103397
0.102929
0.102477
0.102044
0.101634
0.101248
0.100888
0.100555
0.100248
0.0999662
0.0997088
0.0994736
0.0992582
0.0990605
0.098878
0.106682
0.106242
0.105783
0.105309
0.104826
0.10434
0.103855
0.103376
0.102909
0.102458
0.102026
0.101616
0.101232
0.100873
0.100541
0.100236
0.0999557
0.0996997
0.0994658
0.0992517
0.0990551
0.0988735
0.106673
0.106232
0.105771
0.105297
0.104814
0.104327
0.103842
0.103364
0.102897
0.102446
0.102014
0.101605
0.101222
0.100864
0.100533
0.100228
0.0999492
0.0996941
0.099461
0.0992477
0.0990517
0.0988707
0.106671
0.106228
0.105767
0.105292
0.104809
0.104322
0.103837
0.103358
0.102892
0.102441
0.102009
0.101601
0.101217
0.10086
0.100529
0.100225
0.0999465
0.0996918
0.0994591
0.0992461
0.0990504
0.0988697
0.0994978
0.0992328
0.0989903
0.0987692
0.0985677
0.098384
0.0982163
0.0980628
0.0979215
0.0977911
0.0976701
0.0975573
0.0974519
0.0973531
0.0972605
0.0971737
0.0970926
0.0970172
0.0969476
0.096884
0.0968265
0.0967756
0.0967313
0.0966939
0.0966638
0.0966409
0.0966257
0.096618
0.0994584
0.0991975
0.0989588
0.098741
0.0985424
0.0983611
0.0981954
0.0980434
0.0979034
0.0977738
0.0976533
0.0975409
0.0974356
0.0973368
0.0972441
0.0971571
0.0970758
0.0970002
0.0969304
0.0968666
0.0968089
0.0967578
0.0967134
0.0966759
0.0966456
0.0966227
0.0966074
0.0965997
0.0994185
0.0991619
0.0989272
0.0987128
0.0985172
0.0983384
0.0981747
0.0980243
0.0978855
0.0977567
0.0976368
0.0975247
0.0974196
0.0973208
0.0972279
0.0971408
0.0970593
0.0969835
0.0969134
0.0968494
0.0967916
0.0967402
0.0966956
0.0966581
0.0966277
0.0966047
0.0965894
0.0965816
0.0993785
0.0991263
0.0988956
0.0986848
0.0984922
0.098316
0.0981543
0.0980055
0.0978679
0.09774
0.0976206
0.0975088
0.0974038
0.097305
0.0972121
0.0971248
0.097043
0.096967
0.0968967
0.0968324
0.0967744
0.0967229
0.0966782
0.0966404
0.09661
0.096587
0.0965715
0.0965638
0.0993384
0.0990908
0.0988642
0.098657
0.0984675
0.0982938
0.0981343
0.0979871
0.0978506
0.0977236
0.0976048
0.0974933
0.0973884
0.0972896
0.0971965
0.097109
0.0970271
0.0969508
0.0968802
0.0968157
0.0967575
0.0967058
0.0966609
0.0966231
0.0965925
0.0965694
0.096554
0.0965462
0.0992983
0.0990554
0.098833
0.0986295
0.0984431
0.0982721
0.0981146
0.097969
0.0978338
0.0977076
0.0975894
0.0974782
0.0973734
0.0972745
0.0971813
0.0970936
0.0970114
0.0969349
0.0968641
0.0967994
0.0967409
0.096689
0.096644
0.096606
0.0965754
0.0965522
0.0965367
0.0965289
0.0992585
0.0990203
0.0988022
0.0986024
0.0984192
0.0982508
0.0980954
0.0979515
0.0978174
0.0976921
0.0975744
0.0974635
0.0973588
0.0972599
0.0971665
0.0970786
0.0969961
0.0969193
0.0968483
0.0967833
0.0967246
0.0966726
0.0966274
0.0965893
0.0965585
0.0965353
0.0965197
0.0965119
0.099219
0.0989857
0.0987719
0.0985758
0.0983958
0.09823
0.0980767
0.0979344
0.0978015
0.097677
0.0975598
0.0974492
0.0973445
0.0972456
0.097152
0.0970639
0.0969812
0.0969041
0.0968328
0.0967676
0.0967087
0.0966565
0.0966111
0.0965729
0.096542
0.0965187
0.096503
0.0964952
0.0991802
0.0989517
0.0987422
0.0985499
0.0983731
0.0982099
0.0980587
0.0979179
0.0977862
0.0976624
0.0975457
0.0974353
0.0973307
0.0972317
0.097138
0.0970496
0.0969666
0.0968893
0.0968177
0.0967523
0.0966932
0.0966407
0.0965952
0.0965568
0.0965258
0.0965024
0.0964868
0.0964789
0.0991421
0.0989185
0.0987133
0.0985247
0.098351
0.0981904
0.0980412
0.0979019
0.0977714
0.0976484
0.0975321
0.0974219
0.0973174
0.0972182
0.0971243
0.0970357
0.0969525
0.0968749
0.096803
0.0967373
0.096678
0.0966253
0.0965796
0.0965411
0.0965101
0.0964866
0.0964709
0.096463
0.0991049
0.0988862
0.0986853
0.0985004
0.0983298
0.0981717
0.0980244
0.0978867
0.0977572
0.0976349
0.097519
0.097409
0.0973045
0.0972052
0.0971112
0.0970223
0.0969388
0.0968609
0.0967888
0.0967228
0.0966632
0.0966104
0.0965645
0.0965259
0.0964947
0.0964712
0.0964554
0.0964475
0.0990688
0.0988549
0.0986582
0.098477
0.0983094
0.0981537
0.0980084
0.0978721
0.0977436
0.097622
0.0975065
0.0973967
0.0972921
0.0971927
0.0970984
0.0970093
0.0969255
0.0968473
0.0967749
0.0967087
0.0966489
0.0965959
0.0965499
0.0965111
0.0964798
0.0964562
0.0964404
0.0964325
0.0990339
0.0988248
0.0986323
0.0984546
0.0982899
0.0981366
0.0979931
0.0978582
0.0977306
0.0976097
0.0974945
0.0973848
0.0972803
0.0971807
0.0970862
0.0969968
0.0969127
0.0968342
0.0967616
0.0966951
0.0966351
0.0965819
0.0965357
0.0964968
0.0964654
0.0964418
0.0964259
0.0964179
0.0990005
0.098796
0.0986075
0.0984333
0.0982715
0.0981204
0.0979787
0.097845
0.0977184
0.097598
0.0974832
0.0973736
0.0972689
0.0971692
0.0970745
0.0969848
0.0969004
0.0968216
0.0967487
0.096682
0.0966217
0.0965683
0.096522
0.096483
0.0964515
0.0964278
0.0964119
0.0964039
0.0989686
0.0987686
0.0985841
0.0984131
0.098254
0.0981052
0.0979651
0.0978326
0.0977068
0.0975869
0.0974724
0.0973629
0.0972582
0.0971583
0.0970632
0.0969733
0.0968886
0.0968095
0.0967363
0.0966694
0.0966089
0.0965553
0.0965088
0.0964697
0.0964381
0.0964143
0.0963984
0.0963904
0.0989383
0.0987427
0.098562
0.0983942
0.0982377
0.0980908
0.0979523
0.097821
0.097696
0.0975766
0.0974622
0.0973527
0.0972479
0.0971478
0.0970525
0.0969623
0.0968773
0.0967979
0.0967245
0.0966573
0.0965966
0.0965428
0.0964962
0.096457
0.0964253
0.0964014
0.0963854
0.0963774
0.0989098
0.0987184
0.0985412
0.0983765
0.0982224
0.0980775
0.0979405
0.0978102
0.0976859
0.0975668
0.0974527
0.0973432
0.0972382
0.0971379
0.0970424
0.0969518
0.0968666
0.0967869
0.0967132
0.0966457
0.0965849
0.0965309
0.0964841
0.0964448
0.096413
0.0963891
0.096373
0.096365
0.0988831
0.0986957
0.098522
0.0983601
0.0982083
0.0980652
0.0979295
0.0978002
0.0976764
0.0975578
0.0974437
0.0973342
0.0972291
0.0971286
0.0970328
0.0969419
0.0968564
0.0967765
0.0967025
0.0966348
0.0965737
0.0965196
0.0964727
0.0964332
0.0964014
0.0963774
0.0963613
0.0963532
0.0988583
0.0986747
0.0985042
0.098345
0.0981953
0.0980539
0.0979194
0.0977909
0.0976678
0.0975494
0.0974354
0.0973258
0.0972206
0.0971198
0.0970237
0.0969326
0.0968468
0.0967666
0.0966923
0.0966244
0.0965632
0.0965089
0.0964618
0.0964222
0.0963903
0.0963663
0.0963501
0.0963421
0.0988354
0.0986554
0.0984879
0.0983311
0.0981835
0.0980435
0.0979102
0.0977825
0.0976598
0.0975416
0.0974277
0.0973181
0.0972127
0.0971117
0.0970153
0.0969239
0.0968378
0.0967573
0.0966828
0.0966147
0.0965532
0.0964988
0.0964516
0.0964119
0.0963799
0.0963558
0.0963397
0.0963316
0.0988145
0.0986378
0.0984731
0.0983186
0.0981727
0.0980342
0.0979018
0.0977748
0.0976525
0.0975345
0.0974207
0.0973109
0.0972053
0.0971041
0.0970074
0.0969157
0.0968293
0.0967486
0.0966739
0.0966056
0.0965439
0.0964894
0.0964421
0.0964023
0.0963702
0.096346
0.0963298
0.0963217
0.0987955
0.0986219
0.0984597
0.0983073
0.0981631
0.0980258
0.0978943
0.0977678
0.0976459
0.0975281
0.0974142
0.0973043
0.0971985
0.097097
0.0970001
0.0969082
0.0968215
0.0967405
0.0966656
0.0965971
0.0965353
0.0964806
0.0964332
0.0963933
0.0963612
0.0963369
0.0963207
0.0963126
0.0987785
0.0986076
0.0984478
0.0982972
0.0981545
0.0980183
0.0978876
0.0977616
0.09764
0.0975222
0.0974084
0.0972983
0.0971924
0.0970906
0.0969935
0.0969012
0.0968143
0.0967331
0.096658
0.0965893
0.0965273
0.0964725
0.096425
0.096385
0.0963528
0.0963286
0.0963123
0.0963042
0.0987633
0.0985949
0.0984372
0.0982883
0.0981469
0.0980117
0.0978816
0.0977561
0.0976347
0.097517
0.0974031
0.097293
0.0971868
0.0970848
0.0969874
0.0968949
0.0968078
0.0967264
0.096651
0.0965821
0.0965201
0.0964651
0.0964175
0.0963774
0.0963452
0.0963209
0.0963046
0.0962965
0.0987499
0.0985838
0.0984279
0.0982806
0.0981403
0.0980059
0.0978764
0.0977513
0.09763
0.0975124
0.0973984
0.0972881
0.0971818
0.0970796
0.0969819
0.0968892
0.0968019
0.0967203
0.0966447
0.0965757
0.0965135
0.0964584
0.0964107
0.0963706
0.0963383
0.096314
0.0962977
0.0962895
0.0987383
0.0985742
0.09842
0.0982739
0.0981346
0.0980009
0.097872
0.0977471
0.097626
0.0975084
0.0973943
0.0972839
0.0971773
0.0970749
0.0969771
0.0968842
0.0967966
0.0967148
0.0966391
0.09657
0.0965077
0.0964525
0.0964047
0.0963645
0.0963322
0.0963078
0.0962915
0.0962833
0.0987285
0.098566
0.0984132
0.0982683
0.0981298
0.0979967
0.0978682
0.0977436
0.0976225
0.097505
0.0973908
0.0972802
0.0971735
0.0970709
0.0969729
0.0968798
0.0967921
0.0967101
0.0966343
0.096565
0.0965025
0.0964473
0.0963994
0.0963592
0.0963268
0.0963024
0.0962861
0.0962779
0.0987202
0.0985593
0.0984076
0.0982636
0.0981258
0.0979932
0.097865
0.0977406
0.0976197
0.097502
0.0973878
0.0972771
0.0971702
0.0970675
0.0969693
0.096876
0.0967881
0.096706
0.0966301
0.0965607
0.0964982
0.0964428
0.0963949
0.0963546
0.0963222
0.0962978
0.0962814
0.0962732
0.0987135
0.0985538
0.0984031
0.0982598
0.0981226
0.0979904
0.0978625
0.0977382
0.0976173
0.0974997
0.0973854
0.0972746
0.0971676
0.0970647
0.0969663
0.0968729
0.0967849
0.0967027
0.0966266
0.0965571
0.0964945
0.0964391
0.0963912
0.0963509
0.0963184
0.0962939
0.0962776
0.0962694
0.0987084
0.0985496
0.0983996
0.0982569
0.0981202
0.0979883
0.0978605
0.0977364
0.0976155
0.0974979
0.0973835
0.0972726
0.0971655
0.0970625
0.096964
0.0968705
0.0967823
0.0967
0.0966239
0.0965543
0.0964917
0.0964362
0.0963882
0.0963479
0.0963154
0.0962909
0.0962745
0.0962663
0.0987047
0.0985465
0.0983971
0.0982549
0.0981184
0.0979868
0.0978591
0.097735
0.0976142
0.0974965
0.0973821
0.0972711
0.0971639
0.0970608
0.0969623
0.0968687
0.0967805
0.0966981
0.0966219
0.0965523
0.0964896
0.0964341
0.096386
0.0963457
0.0963132
0.0962887
0.0962723
0.0962641
0.0987024
0.0985447
0.0983956
0.0982536
0.0981174
0.0979859
0.0978583
0.0977342
0.0976134
0.0974957
0.0973813
0.0972702
0.097163
0.0970598
0.0969612
0.0968675
0.0967793
0.0966968
0.0966206
0.0965509
0.0964882
0.0964327
0.0963846
0.0963443
0.0963118
0.0962873
0.0962709
0.0962627
0.0987016
0.098544
0.0983951
0.0982532
0.098117
0.0979855
0.097858
0.097734
0.0976131
0.0974954
0.0973809
0.0972699
0.0971626
0.0970594
0.0969608
0.0968671
0.0967788
0.0966963
0.0966201
0.0965504
0.0964876
0.0964321
0.096384
0.0963437
0.0963112
0.0962867
0.0962703
0.0962621
0.0998054
0.10012
0.100458
0.100819
0.1012
0.101601
0.102017
0.102445
0.102882
0.103321
0.10376
0.104192
0.104613
0.105019
0.105404
0.105765
0.106097
0.106397
0.106662
0.106888
0.107072
0.107211
0.0997623
0.100072
0.100406
0.100762
0.10114
0.101537
0.10195
0.102376
0.102811
0.10325
0.103689
0.104123
0.104547
0.104957
0.105348
0.105715
0.106055
0.106364
0.106638
0.106874
0.107069
0.107219
0.0997187
0.100024
0.100353
0.100704
0.101078
0.101471
0.101881
0.102304
0.102737
0.103176
0.103616
0.104051
0.104479
0.104893
0.105289
0.105664
0.106012
0.10633
0.106614
0.106862
0.107068
0.107232
0.0996747
0.099975
0.100299
0.100646
0.101015
0.101403
0.10181
0.102231
0.102662
0.1031
0.10354
0.103977
0.104408
0.104827
0.105229
0.10561
0.105967
0.106295
0.10659
0.10685
0.107071
0.10725
0.0996303
0.0999256
0.100244
0.100586
0.10095
0.101335
0.101737
0.102155
0.102584
0.103021
0.103462
0.103901
0.104335
0.104758
0.105166
0.105555
0.10592
0.106258
0.106566
0.106839
0.107075
0.107272
0.0995858
0.0998759
0.100189
0.100526
0.100885
0.101265
0.101663
0.102078
0.102505
0.102941
0.103382
0.103823
0.104259
0.104687
0.105101
0.105497
0.105872
0.106221
0.10654
0.106828
0.10708
0.107295
0.0995414
0.0998261
0.100134
0.100465
0.100819
0.101194
0.101588
0.101999
0.102424
0.102859
0.103299
0.103742
0.104181
0.104613
0.105033
0.105437
0.105821
0.106181
0.106513
0.106814
0.107083
0.107316
0.0994971
0.0997764
0.100079
0.100404
0.100752
0.101122
0.101512
0.10192
0.102342
0.102775
0.103215
0.103659
0.104101
0.104537
0.104963
0.105375
0.105768
0.106138
0.106482
0.106798
0.107082
0.107333
0.0994533
0.0997269
0.100023
0.100343
0.100686
0.10105
0.101435
0.101839
0.102258
0.10269
0.10313
0.103574
0.104019
0.104459
0.104891
0.10531
0.105712
0.106093
0.106449
0.106778
0.107077
0.107344
0.09941
0.099678
0.0999686
0.100282
0.100619
0.100978
0.101358
0.101758
0.102174
0.102603
0.103042
0.103488
0.103935
0.104379
0.104816
0.105242
0.105653
0.106044
0.106412
0.106755
0.107068
0.107351
0.0993675
0.0996298
0.0999144
0.100222
0.100553
0.100906
0.101281
0.101676
0.102089
0.102516
0.102954
0.1034
0.103849
0.104297
0.104739
0.105172
0.105591
0.105992
0.106372
0.106727
0.107054
0.107352
0.0993259
0.0995825
0.099861
0.100162
0.100487
0.100835
0.101204
0.101595
0.102004
0.102428
0.102865
0.103311
0.103761
0.104213
0.10466
0.105099
0.105526
0.105937
0.106327
0.106695
0.107035
0.107347
0.0992855
0.0995363
0.0998089
0.100104
0.100422
0.100764
0.101128
0.101514
0.101919
0.10234
0.102776
0.103221
0.103673
0.104127
0.104579
0.105024
0.105458
0.105878
0.106279
0.106658
0.107012
0.107337
0.0992464
0.0994916
0.0997581
0.100047
0.100359
0.100695
0.101053
0.101434
0.101834
0.102253
0.102686
0.103131
0.103584
0.104041
0.104496
0.104947
0.105388
0.105817
0.106227
0.106617
0.106983
0.107323
0.0992088
0.0994484
0.0997089
0.0999917
0.100298
0.100627
0.10098
0.101355
0.101751
0.102166
0.102598
0.103042
0.103495
0.103953
0.104413
0.104868
0.105316
0.105752
0.106172
0.106572
0.10695
0.107301
0.0991729
0.099407
0.0996616
0.0999382
0.100238
0.100561
0.100908
0.101278
0.10167
0.102081
0.10251
0.102953
0.103406
0.103866
0.104328
0.104789
0.105242
0.105686
0.106114
0.106524
0.106911
0.107274
0.0991388
0.0993675
0.0996163
0.0998868
0.10018
0.100497
0.100838
0.101203
0.10159
0.101998
0.102424
0.102865
0.103318
0.103779
0.104244
0.104708
0.105167
0.105617
0.106053
0.106472
0.106869
0.107242
0.0991065
0.09933
0.0995733
0.0998379
0.100125
0.100436
0.100771
0.10113
0.101513
0.101916
0.102339
0.102779
0.103231
0.103693
0.10416
0.104628
0.105092
0.105547
0.10599
0.106417
0.106823
0.107205
0.0990763
0.0992948
0.0995327
0.0997915
0.100073
0.100378
0.100707
0.101061
0.101438
0.101838
0.102258
0.102695
0.103147
0.103609
0.104077
0.104548
0.105016
0.105477
0.105926
0.10636
0.106774
0.107165
0.0990481
0.0992619
0.0994946
0.0997479
0.100024
0.100323
0.100646
0.100995
0.101367
0.101762
0.102179
0.102614
0.103064
0.103527
0.103996
0.104469
0.104941
0.105406
0.105861
0.106301
0.106723
0.107121
0.0990221
0.0992314
0.0994591
0.0997072
0.0999773
0.100271
0.100589
0.100932
0.101299
0.101691
0.102104
0.102536
0.102985
0.103447
0.103918
0.104392
0.104867
0.105336
0.105796
0.106242
0.10667
0.107075
0.0989982
0.0992033
0.0994264
0.0996695
0.0999343
0.100223
0.100535
0.100873
0.101236
0.101623
0.102032
0.102462
0.10291
0.103371
0.103842
0.104318
0.104795
0.105268
0.105732
0.106183
0.106617
0.107028
0.0989765
0.0991777
0.0993965
0.0996348
0.0998948
0.100178
0.100486
0.100818
0.101177
0.101559
0.101966
0.102393
0.102838
0.103299
0.10377
0.104247
0.104726
0.105202
0.10567
0.106126
0.106564
0.106981
0.0989569
0.0991546
0.0993693
0.0996034
0.0998587
0.100137
0.10044
0.100768
0.101122
0.101501
0.101903
0.102328
0.102772
0.103231
0.103702
0.10418
0.104661
0.105139
0.105611
0.10607
0.106513
0.106935
0.0989395
0.0991339
0.099345
0.0995751
0.0998261
0.1001
0.100399
0.100722
0.101072
0.101447
0.101847
0.102268
0.10271
0.103168
0.103639
0.104117
0.1046
0.10508
0.105554
0.106017
0.106463
0.106889
0.0989242
0.0991156
0.0993235
0.0995499
0.0997972
0.100067
0.100362
0.100681
0.101027
0.101399
0.101795
0.102214
0.102654
0.103111
0.103581
0.10406
0.104543
0.105025
0.105501
0.105967
0.106416
0.106846
0.0989108
0.0990997
0.0993047
0.0995279
0.0997717
0.100038
0.100329
0.100645
0.100987
0.101356
0.101749
0.102166
0.102604
0.10306
0.103529
0.104008
0.104492
0.104976
0.105454
0.105921
0.106374
0.106806
0.0988995
0.0990862
0.0992886
0.0995091
0.0997499
0.100013
0.100301
0.100614
0.100953
0.101318
0.101709
0.102124
0.10256
0.103015
0.103484
0.103963
0.104447
0.104931
0.105411
0.105881
0.106336
0.10677
0.0988901
0.0990749
0.0992751
0.0994933
0.0997316
0.0999922
0.100277
0.100587
0.100924
0.101287
0.101675
0.102088
0.102523
0.102976
0.103445
0.103924
0.104408
0.104894
0.105375
0.105846
0.106303
0.106741
0.0988825
0.0990658
0.0992643
0.0994805
0.0997167
0.0999752
0.100258
0.100566
0.1009
0.101261
0.101648
0.102059
0.102492
0.102945
0.103413
0.103891
0.104376
0.104862
0.105344
0.105817
0.106275
0.106713
0.0988767
0.0990588
0.099256
0.0994708
0.0997054
0.0999621
0.100243
0.100549
0.100882
0.101241
0.101626
0.102036
0.102469
0.102921
0.103388
0.103867
0.104352
0.104838
0.105321
0.105794
0.106253
0.106693
0.0988726
0.0990539
0.0992502
0.099464
0.0996975
0.099953
0.100233
0.100538
0.100869
0.101227
0.101611
0.102021
0.102452
0.102903
0.103371
0.103849
0.104334
0.104821
0.105304
0.105778
0.106238
0.10668
0.0988703
0.0990511
0.0992469
0.0994601
0.0996929
0.0999478
0.100227
0.100531
0.100862
0.101219
0.101603
0.102012
0.102443
0.102894
0.103361
0.103839
0.104324
0.104811
0.105294
0.105769
0.10623
0.106673
0.0966271
0.0966347
0.09665
0.0966728
0.096703
0.0967403
0.0967846
0.0968355
0.0968929
0.0969565
0.097026
0.0971014
0.0971824
0.0972692
0.0973618
0.0974606
0.0975661
0.097679
0.0978002
0.097931
0.0980726
0.0982267
0.0983951
0.0985797
0.0987822
0.0990046
0.0992485
0.0995151
0.0966087
0.0966164
0.0966318
0.0966546
0.0966849
0.0967223
0.0967667
0.0968178
0.0968754
0.0969392
0.097009
0.0970845
0.0971658
0.0972527
0.0973454
0.0974443
0.0975496
0.0976622
0.0977829
0.0979128
0.0980533
0.0982059
0.0983724
0.0985546
0.0987544
0.0989735
0.0992137
0.0994764
0.0965906
0.0965983
0.0966137
0.0966366
0.0966669
0.0967045
0.096749
0.0968003
0.0968581
0.0969221
0.0969921
0.0970679
0.0971494
0.0972365
0.0973293
0.0974281
0.0975334
0.0976456
0.0977658
0.0978949
0.0980342
0.0981853
0.0983499
0.0985297
0.0987265
0.0989424
0.0991788
0.0994372
0.0965726
0.0965803
0.0965958
0.0966188
0.0966492
0.0966869
0.0967316
0.0967831
0.0968411
0.0969053
0.0969755
0.0970515
0.0971332
0.0972205
0.0973135
0.0974123
0.0975174
0.0976294
0.097749
0.0978773
0.0980155
0.098165
0.0983276
0.0985049
0.0986988
0.0989112
0.0991437
0.0993978
0.0965549
0.0965627
0.0965781
0.0966012
0.0966317
0.0966696
0.0967144
0.0967661
0.0968243
0.0968887
0.0969592
0.0970355
0.0971174
0.0972048
0.0972979
0.0973968
0.0975018
0.0976135
0.0977326
0.09786
0.097997
0.098145
0.0983055
0.0984803
0.0986712
0.0988801
0.0991086
0.0993582
0.0965374
0.0965452
0.0965607
0.0965839
0.0966145
0.0966525
0.0966975
0.0967493
0.0968077
0.0968724
0.0969432
0.0970197
0.0971018
0.0971895
0.0972827
0.0973817
0.0974866
0.097598
0.0977165
0.0978431
0.097979
0.0981254
0.0982838
0.0984561
0.0986439
0.0988492
0.0990736
0.0993187
0.0965203
0.0965281
0.0965437
0.0965669
0.0965976
0.0966357
0.0966809
0.0967329
0.0967915
0.0968565
0.0969274
0.0970042
0.0970866
0.0971745
0.0972679
0.0973669
0.0974717
0.0975828
0.0977009
0.0978267
0.0979614
0.0981062
0.0982626
0.0984323
0.098617
0.0988186
0.0990388
0.0992793
0.0965035
0.0965113
0.0965269
0.0965502
0.0965811
0.0966193
0.0966646
0.0967168
0.0967757
0.0968408
0.0969121
0.0969891
0.0970718
0.0971599
0.0972535
0.0973525
0.0974573
0.0975681
0.0976857
0.0978107
0.0979442
0.0980874
0.0982418
0.0984089
0.0985906
0.0987885
0.0990045
0.0992402
0.096487
0.0964948
0.0965105
0.0965339
0.0965648
0.0966032
0.0966487
0.0967011
0.0967602
0.0968256
0.0968971
0.0969744
0.0970573
0.0971457
0.0972394
0.0973385
0.0974432
0.0975539
0.0976709
0.0977952
0.0979276
0.0980693
0.0982216
0.0983862
0.0985647
0.0987589
0.0989706
0.0992016
0.0964709
0.0964788
0.0964945
0.0965179
0.096549
0.0965875
0.0966331
0.0966857
0.096745
0.0968107
0.0968825
0.0969601
0.0970433
0.0971319
0.0972258
0.097325
0.0974297
0.0975401
0.0976567
0.0977802
0.0979115
0.0980517
0.098202
0.0983641
0.0985395
0.09873
0.0989374
0.0991636
0.0964552
0.0964631
0.0964789
0.0965024
0.0965336
0.0965722
0.096618
0.0966708
0.0967303
0.0967962
0.0968683
0.0969461
0.0970296
0.0971185
0.0972126
0.0973119
0.0974166
0.0975268
0.097643
0.0977658
0.0978961
0.0980347
0.0981831
0.0983427
0.098515
0.0987019
0.0989051
0.0991264
0.09644
0.0964479
0.0964637
0.0964873
0.0965186
0.0965573
0.0966033
0.0966563
0.096716
0.0967822
0.0968545
0.0969327
0.0970164
0.0971055
0.0971999
0.0972993
0.097404
0.0975141
0.0976299
0.097752
0.0978812
0.0980185
0.0981649
0.098322
0.0984914
0.0986746
0.0988736
0.0990901
0.0964252
0.0964331
0.096449
0.0964727
0.096504
0.0965429
0.096589
0.0966422
0.0967022
0.0967686
0.0968412
0.0969196
0.0970037
0.0970931
0.0971876
0.0972872
0.0973919
0.0975019
0.0976174
0.0977389
0.0978671
0.0980029
0.0981476
0.0983023
0.0984687
0.0986484
0.0988432
0.099055
0.0964109
0.0964189
0.0964348
0.0964585
0.09649
0.0965289
0.0965752
0.0966286
0.0966888
0.0967555
0.0968283
0.0969071
0.0969914
0.0970811
0.0971759
0.0972757
0.0973804
0.0974902
0.0976054
0.0977263
0.0978536
0.0979882
0.098131
0.0982835
0.098447
0.0986232
0.098814
0.0990211
0.0963971
0.0964051
0.0964211
0.0964449
0.0964764
0.0965155
0.096562
0.0966155
0.0966759
0.0967428
0.096816
0.096895
0.0969796
0.0970696
0.0971646
0.0972646
0.0973694
0.0974792
0.0975941
0.0977144
0.0978409
0.0979742
0.0981154
0.0982656
0.0984264
0.0985993
0.0987861
0.0989887
0.0963839
0.0963919
0.0964079
0.0964318
0.0964634
0.0965026
0.0965492
0.096603
0.0966636
0.0967307
0.0968041
0.0968835
0.0969684
0.0970586
0.0971539
0.0972541
0.097359
0.0974687
0.0975833
0.0977032
0.0978289
0.0979611
0.0981006
0.0982488
0.0984069
0.0985766
0.0987596
0.0989577
0.0963712
0.0963792
0.0963953
0.0964192
0.0964509
0.0964903
0.096537
0.096591
0.0966518
0.0967192
0.0967928
0.0968724
0.0969577
0.0970482
0.0971437
0.0972441
0.0973491
0.0974588
0.0975733
0.0976927
0.0978177
0.0979488
0.0980868
0.098233
0.0983886
0.0985552
0.0987346
0.0989284
0.0963591
0.0963672
0.0963833
0.0964073
0.0964391
0.0964785
0.0965254
0.0965795
0.0966405
0.0967081
0.0967821
0.096862
0.0969475
0.0970383
0.0971341
0.0972347
0.0973399
0.0974496
0.0975638
0.0976829
0.0978072
0.0979373
0.098074
0.0982183
0.0983716
0.0985353
0.0987111
0.0989008
0.0963477
0.0963557
0.0963718
0.0963959
0.0964278
0.0964674
0.0965144
0.0965686
0.0966298
0.0966977
0.0967719
0.0968521
0.0969379
0.0970289
0.097125
0.0972258
0.0973312
0.0974409
0.0975551
0.0976738
0.0977975
0.0979267
0.0980621
0.0982047
0.0983558
0.0985167
0.0986892
0.0988751
0.0963368
0.0963449
0.0963611
0.0963852
0.0964172
0.0964568
0.096504
0.0965584
0.0966198
0.0966879
0.0967623
0.0968427
0.0969288
0.0970202
0.0971165
0.0972176
0.097323
0.0974328
0.0975469
0.0976654
0.0977886
0.097917
0.0980512
0.0981922
0.0983412
0.0984995
0.0986689
0.0988511
0.0963267
0.0963348
0.096351
0.0963751
0.0964072
0.0964469
0.0964942
0.0965488
0.0966103
0.0966786
0.0967533
0.096834
0.0969203
0.097012
0.0971086
0.0972099
0.0973155
0.0974254
0.0975394
0.0976577
0.0977805
0.0979081
0.0980412
0.0981808
0.0983279
0.0984838
0.0986503
0.0988291
0.0963172
0.0963253
0.0963415
0.0963657
0.0963978
0.0964377
0.0964851
0.0965398
0.0966015
0.09667
0.0967449
0.0968258
0.0969124
0.0970044
0.0971012
0.0972027
0.0973086
0.0974186
0.0975326
0.0976507
0.097773
0.0979
0.0980322
0.0981704
0.0983158
0.0984696
0.0986333
0.0988089
0.0963084
0.0963165
0.0963328
0.096357
0.0963892
0.0964291
0.0964766
0.0965315
0.0965934
0.096662
0.0967371
0.0968183
0.0969052
0.0969973
0.0970945
0.0971962
0.0973022
0.0974123
0.0975264
0.0976443
0.0977663
0.0978928
0.0980241
0.0981612
0.0983049
0.0984567
0.098618
0.0987906
0.0963003
0.0963085
0.0963247
0.096349
0.0963813
0.0964213
0.0964689
0.0965238
0.0965859
0.0966547
0.09673
0.0968114
0.0968985
0.0969909
0.0970883
0.0971902
0.0972965
0.0974067
0.0975207
0.0976386
0.0977604
0.0978863
0.0980169
0.0981529
0.0982952
0.0984452
0.0986043
0.0987742
0.096293
0.0963011
0.0963174
0.0963418
0.0963741
0.0964141
0.0964618
0.0965169
0.0965791
0.0966481
0.0967235
0.0968051
0.0968924
0.0969851
0.0970827
0.0971849
0.0972913
0.0974016
0.0975157
0.0976335
0.097755
0.0978806
0.0980105
0.0981456
0.0982867
0.098435
0.0985921
0.0987596
0.0962864
0.0962946
0.0963109
0.0963353
0.0963676
0.0964077
0.0964555
0.0965107
0.096573
0.0966421
0.0967177
0.0967995
0.096887
0.0969799
0.0970777
0.0971801
0.0972867
0.0973971
0.0975113
0.097629
0.0977504
0.0978756
0.098005
0.0981392
0.0982792
0.0984262
0.0985815
0.0987468
0.0962806
0.0962888
0.0963051
0.0963295
0.0963619
0.0964021
0.0964499
0.0965052
0.0965676
0.0966368
0.0967126
0.0967946
0.0968823
0.0969753
0.0970733
0.0971759
0.0972826
0.0973932
0.0975075
0.0976252
0.0977464
0.0978713
0.0980002
0.0981337
0.0982728
0.0984185
0.0985723
0.0987357
0.0962755
0.0962837
0.0963001
0.0963245
0.0963569
0.0963972
0.0964451
0.0965004
0.0965629
0.0966323
0.0967082
0.0967903
0.0968781
0.0969714
0.0970695
0.0971723
0.0972792
0.0973899
0.0975042
0.0976219
0.097743
0.0978676
0.0979961
0.0981291
0.0982674
0.098412
0.0985644
0.0987263
0.0962713
0.0962795
0.0962958
0.0963203
0.0963527
0.096393
0.096441
0.0964964
0.0965589
0.0966284
0.0967044
0.0967866
0.0968746
0.096968
0.0970663
0.0971692
0.0972762
0.0973871
0.0975014
0.0976191
0.0977401
0.0978646
0.0979928
0.0981253
0.0982629
0.0984067
0.098558
0.0987185
0.0962678
0.096276
0.0962924
0.0963169
0.0963493
0.0963896
0.0964376
0.0964931
0.0965557
0.0966253
0.0967014
0.0967837
0.0968718
0.0969653
0.0970638
0.0971667
0.0972739
0.0973848
0.0974992
0.0976169
0.0977378
0.0978621
0.0979901
0.0981222
0.0982593
0.0984024
0.0985528
0.0987122
0.0962651
0.0962734
0.0962897
0.0963142
0.0963467
0.0963871
0.0964351
0.0964906
0.0965533
0.0966229
0.0966991
0.0967814
0.0968696
0.0969632
0.0970618
0.0971648
0.0972721
0.097383
0.0974975
0.0976152
0.0977361
0.0978603
0.0979881
0.0981199
0.0982566
0.0983991
0.0985488
0.0987074
0.0962633
0.0962715
0.0962879
0.0963124
0.0963449
0.0963853
0.0964333
0.0964888
0.0965516
0.0966212
0.0966974
0.0967799
0.0968681
0.0969618
0.0970604
0.0971635
0.0972708
0.0973818
0.0974963
0.097614
0.0977349
0.097859
0.0979866
0.0981183
0.0982546
0.0983968
0.0985461
0.0987041
0.0962623
0.0962705
0.0962869
0.0963114
0.0963439
0.0963843
0.0964323
0.0964879
0.0965506
0.0966203
0.0966965
0.096779
0.0968673
0.096961
0.0970596
0.0971628
0.0972701
0.0973811
0.0974956
0.0976133
0.0977342
0.0978582
0.0979858
0.0981173
0.0982535
0.0983955
0.0985445
0.0987021
0.107172
0.107186
0.107196
0.107203
0.107206
0.107208
0.107094
0.107093
0.107091
0.107088
0.107083
0.107077
0.106969
0.106956
0.106944
0.106931
0.106917
0.106902
0.106797
0.106775
0.106754
0.106732
0.106709
0.106686
0.106582
0.106553
0.106523
0.106493
0.106462
0.10643
0.106326
0.10629
0.106254
0.106217
0.106178
0.106138
0.106033
0.105991
0.105949
0.105905
0.10586
0.105813
0.105705
0.105659
0.105611
0.105562
0.105511
0.105459
0.105347
0.105297
0.105246
0.105192
0.105136
0.105078
0.104963
0.10491
0.104855
0.104798
0.104739
0.104677
0.104558
0.104502
0.104445
0.104385
0.104323
0.104259
0.104135
0.104079
0.10402
0.103958
0.103894
0.103828
0.103701
0.103644
0.103584
0.103522
0.103458
0.103391
0.10326
0.103203
0.103144
0.103082
0.103017
0.102951
0.102818
0.102762
0.102703
0.102642
0.102579
0.102513
0.102379
0.102324
0.102267
0.102208
0.102146
0.102083
0.101948
0.101895
0.10184
0.101784
0.101725
0.101664
0.10153
0.10148
0.101427
0.101373
0.101317
0.10126
0.101128
0.10108
0.101031
0.10098
0.100928
0.100874
0.100745
0.100701
0.100655
0.100608
0.100559
0.100509
0.100385
0.100344
0.100301
0.100257
0.100212
0.100167
0.100048
0.10001
0.099971
0.0999309
0.0998899
0.0998479
0.0995535
0.0992831
0.0990357
0.0988101
0.0986049
0.098418
0.0982478
0.0980922
0.0979494
0.0978179
0.0976962
0.097583
0.0974773
0.0973785
0.097286
0.0971994
0.0971185
0.0970434
0.096974
0.0969107
0.0968535
0.0968027
0.0967585
0.0967213
0.0966913
0.0966685
0.0966533
0.0966456
0.0995915
0.0993173
0.0990665
0.098838
0.0986301
0.0984411
0.098269
0.098112
0.0979682
0.0978359
0.0977136
0.0976001
0.0974943
0.0973955
0.097303
0.0972165
0.0971359
0.0970609
0.0969918
0.0969286
0.0968716
0.096821
0.096777
0.0967399
0.0967099
0.0966872
0.096672
0.0966644
0.0996288
0.0993511
0.0990971
0.0988656
0.0986552
0.0984641
0.0982903
0.0981319
0.097987
0.097854
0.0977312
0.0976174
0.0975115
0.0974126
0.0973202
0.0972339
0.0971534
0.0970787
0.0970097
0.0969467
0.0968899
0.0968394
0.0967955
0.0967585
0.0967286
0.096706
0.0966909
0.0966833
0.0996653
0.0993843
0.0991272
0.098893
0.0986802
0.098487
0.0983116
0.0981519
0.098006
0.0978722
0.097749
0.0976349
0.0975288
0.0974299
0.0973376
0.0972514
0.0971711
0.0970965
0.0970278
0.0969649
0.0969082
0.0968579
0.0968142
0.0967773
0.0967475
0.0967249
0.0967098
0.0967022
0.0997011
0.0994168
0.0991569
0.0989201
0.098705
0.0985099
0.0983328
0.0981719
0.098025
0.0978906
0.0977668
0.0976524
0.0975463
0.0974474
0.0973551
0.097269
0.0971888
0.0971144
0.0970459
0.0969832
0.0969267
0.0968765
0.0968328
0.0967961
0.0967663
0.0967438
0.0967287
0.0967212
0.0997359
0.0994487
0.099186
0.0989467
0.0987295
0.0985326
0.098354
0.0981919
0.0980441
0.097909
0.0977848
0.0976701
0.0975638
0.0974649
0.0973727
0.0972867
0.0972067
0.0971324
0.097064
0.0970015
0.0969451
0.0968951
0.0968516
0.0968148
0.0967852
0.0967627
0.0967477
0.0967401
0.107912
0.107911
0.107909
0.107906
0.107902
0.107897
0.107892
0.107885
0.107877
0.107868
0.107858
0.107847
0.107834
0.107821
0.107806
0.10779
0.107773
0.107754
0.107734
0.107713
0.10769
0.107666
0.10764
0.107613
0.107585
0.107556
0.107525
0.107493
0.10746
0.107427
0.107393
0.107359
0.107325
0.107291
0.107259
0.10723
0.107203
0.107181
0.107166
0.107161
0.107864
0.107864
0.107862
0.107859
0.107855
0.10785
0.107844
0.107837
0.107829
0.10782
0.10781
0.107799
0.107787
0.107773
0.107759
0.107743
0.107725
0.107707
0.107687
0.107665
0.107643
0.107619
0.107593
0.107566
0.107538
0.107508
0.107478
0.107446
0.107413
0.107379
0.107345
0.107311
0.107276
0.107243
0.10721
0.10718
0.107152
0.107128
0.10711
0.107098
0.10777
0.107769
0.107767
0.107764
0.10776
0.107756
0.10775
0.107743
0.107735
0.107726
0.107716
0.107705
0.107692
0.107679
0.107664
0.107648
0.107631
0.107612
0.107592
0.107571
0.107548
0.107524
0.107499
0.107472
0.107444
0.107414
0.107383
0.107351
0.107318
0.107284
0.10725
0.107215
0.107181
0.107146
0.107113
0.107081
0.107051
0.107025
0.107002
0.106983
0.10763
0.107629
0.107627
0.107624
0.10762
0.107615
0.107609
0.107602
0.107594
0.107586
0.107575
0.107564
0.107552
0.107539
0.107524
0.107508
0.107491
0.107472
0.107452
0.107431
0.107408
0.107384
0.107359
0.107332
0.107304
0.107274
0.107243
0.107211
0.107178
0.107144
0.107109
0.107074
0.107038
0.107003
0.106968
0.106935
0.106903
0.106872
0.106845
0.10682
0.107444
0.107443
0.107441
0.107439
0.107435
0.10743
0.107424
0.107417
0.107409
0.1074
0.10739
0.107379
0.107367
0.107353
0.107339
0.107323
0.107306
0.107287
0.107267
0.107246
0.107223
0.107199
0.107174
0.107147
0.107119
0.107089
0.107058
0.107026
0.106993
0.106958
0.106923
0.106887
0.106851
0.106815
0.106779
0.106743
0.106708
0.106675
0.106642
0.106612
0.107216
0.107215
0.107213
0.10721
0.107206
0.107202
0.107196
0.107189
0.107181
0.107172
0.107162
0.107151
0.107139
0.107125
0.107111
0.107095
0.107078
0.107059
0.107039
0.107018
0.106996
0.106972
0.106946
0.10692
0.106891
0.106862
0.106831
0.106798
0.106765
0.10673
0.106695
0.106658
0.106621
0.106584
0.106546
0.106508
0.106471
0.106434
0.106398
0.106362
0.106947
0.106946
0.106944
0.106941
0.106937
0.106933
0.106927
0.10692
0.106912
0.106903
0.106893
0.106882
0.10687
0.106857
0.106842
0.106826
0.106809
0.106791
0.106771
0.10675
0.106728
0.106704
0.106678
0.106652
0.106623
0.106594
0.106563
0.10653
0.106497
0.106462
0.106426
0.106389
0.106351
0.106312
0.106273
0.106233
0.106194
0.106154
0.106114
0.106073
0.10664
0.106639
0.106637
0.106634
0.10663
0.106626
0.10662
0.106613
0.106605
0.106596
0.106586
0.106575
0.106563
0.10655
0.106535
0.10652
0.106503
0.106484
0.106465
0.106444
0.106422
0.106398
0.106373
0.106346
0.106318
0.106288
0.106257
0.106225
0.106191
0.106156
0.106119
0.106082
0.106043
0.106004
0.105963
0.105922
0.10588
0.105837
0.105794
0.10575
0.106298
0.106297
0.106295
0.106293
0.106289
0.106284
0.106278
0.106271
0.106264
0.106255
0.106245
0.106234
0.106222
0.106208
0.106194
0.106178
0.106162
0.106143
0.106124
0.106103
0.106081
0.106057
0.106032
0.106006
0.105978
0.105949
0.105918
0.105885
0.105851
0.105816
0.105779
0.105741
0.105702
0.105662
0.10562
0.105577
0.105534
0.105489
0.105443
0.105396
0.105925
0.105924
0.105923
0.10592
0.105916
0.105911
0.105905
0.105899
0.105891
0.105882
0.105872
0.105861
0.105849
0.105836
0.105822
0.105806
0.10579
0.105772
0.105752
0.105732
0.10571
0.105686
0.105661
0.105635
0.105607
0.105578
0.105547
0.105515
0.105481
0.105446
0.105409
0.105371
0.105331
0.10529
0.105248
0.105204
0.105159
0.105112
0.105064
0.105015
0.105526
0.105525
0.105523
0.10552
0.105516
0.105511
0.105505
0.105499
0.105491
0.105482
0.105472
0.105462
0.10545
0.105437
0.105422
0.105407
0.105391
0.105373
0.105354
0.105333
0.105312
0.105288
0.105264
0.105238
0.10521
0.105181
0.105151
0.105119
0.105085
0.10505
0.105013
0.104975
0.104935
0.104893
0.10485
0.104806
0.10476
0.104712
0.104662
0.104611
0.105103
0.105102
0.1051
0.105097
0.105094
0.105089
0.105083
0.105076
0.105069
0.10506
0.10505
0.10504
0.105028
0.105015
0.105001
0.104986
0.104969
0.104952
0.104933
0.104913
0.104891
0.104868
0.104844
0.104818
0.104791
0.104763
0.104732
0.104701
0.104667
0.104632
0.104596
0.104558
0.104518
0.104476
0.104433
0.104388
0.104341
0.104293
0.104242
0.10419
0.104663
0.104662
0.10466
0.104657
0.104654
0.104649
0.104643
0.104637
0.104629
0.10462
0.104611
0.1046
0.104588
0.104575
0.104562
0.104547
0.10453
0.104513
0.104495
0.104475
0.104454
0.104431
0.104407
0.104382
0.104355
0.104327
0.104297
0.104266
0.104233
0.104199
0.104162
0.104125
0.104085
0.104044
0.104001
0.103956
0.103909
0.10386
0.103809
0.103756
0.10421
0.10421
0.104208
0.104205
0.104201
0.104196
0.104191
0.104184
0.104177
0.104168
0.104158
0.104148
0.104136
0.104124
0.10411
0.104095
0.104079
0.104062
0.104044
0.104024
0.104004
0.103982
0.103958
0.103934
0.103907
0.10388
0.10385
0.10382
0.103787
0.103754
0.103718
0.103681
0.103642
0.103601
0.103558
0.103514
0.103467
0.103419
0.103368
0.103315
0.103751
0.10375
0.103748
0.103745
0.103741
0.103737
0.103731
0.103725
0.103717
0.103709
0.103699
0.103689
0.103677
0.103665
0.103651
0.103637
0.103621
0.103604
0.103587
0.103567
0.103547
0.103526
0.103503
0.103478
0.103453
0.103426
0.103397
0.103367
0.103336
0.103303
0.103268
0.103231
0.103193
0.103153
0.103111
0.103067
0.103022
0.102974
0.102924
0.102872
0.103289
0.103288
0.103287
0.103284
0.10328
0.103275
0.10327
0.103263
0.103256
0.103248
0.103238
0.103228
0.103217
0.103205
0.103191
0.103177
0.103162
0.103145
0.103128
0.103109
0.103089
0.103068
0.103046
0.103022
0.102997
0.102971
0.102943
0.102914
0.102883
0.102851
0.102817
0.102782
0.102744
0.102705
0.102665
0.102622
0.102577
0.102531
0.102482
0.102432
0.102831
0.102831
0.102829
0.102826
0.102822
0.102818
0.102812
0.102806
0.102799
0.10279
0.102781
0.102771
0.10276
0.102748
0.102735
0.102721
0.102706
0.10269
0.102672
0.102654
0.102635
0.102614
0.102593
0.10257
0.102545
0.10252
0.102493
0.102465
0.102435
0.102404
0.102371
0.102337
0.102301
0.102263
0.102224
0.102183
0.10214
0.102095
0.102048
0.101999
0.102382
0.102381
0.10238
0.102377
0.102373
0.102369
0.102363
0.102357
0.10235
0.102342
0.102333
0.102323
0.102312
0.1023
0.102287
0.102273
0.102259
0.102243
0.102226
0.102208
0.10219
0.10217
0.102149
0.102126
0.102103
0.102078
0.102052
0.102025
0.101996
0.101966
0.101935
0.101902
0.101867
0.101831
0.101793
0.101754
0.101713
0.10167
0.101625
0.101578
0.101946
0.101946
0.101944
0.101941
0.101937
0.101933
0.101928
0.101921
0.101914
0.101906
0.101897
0.101888
0.101877
0.101865
0.101853
0.101839
0.101825
0.10181
0.101793
0.101776
0.101758
0.101739
0.101718
0.101697
0.101674
0.10165
0.101625
0.101599
0.101572
0.101543
0.101513
0.101481
0.101448
0.101414
0.101378
0.10134
0.101301
0.10126
0.101218
0.101174
0.101528
0.101527
0.101526
0.101523
0.101519
0.101515
0.10151
0.101504
0.101497
0.101489
0.10148
0.10147
0.10146
0.101448
0.101436
0.101423
0.101409
0.101394
0.101378
0.101361
0.101344
0.101325
0.101305
0.101285
0.101263
0.10124
0.101216
0.101191
0.101165
0.101137
0.101109
0.101079
0.101047
0.101015
0.100981
0.100945
0.100908
0.10087
0.10083
0.100788
0.101131
0.10113
0.101128
0.101126
0.101122
0.101118
0.101113
0.101107
0.1011
0.101092
0.101083
0.101074
0.101064
0.101053
0.101041
0.101028
0.101014
0.101
0.100984
0.100968
0.100951
0.100933
0.100914
0.100894
0.100873
0.100851
0.100828
0.100804
0.100779
0.100753
0.100726
0.100697
0.100668
0.100637
0.100605
0.100571
0.100537
0.100501
0.100463
0.100425
0.100758
0.100757
0.100755
0.100752
0.100749
0.100745
0.10074
0.100734
0.100727
0.100719
0.100711
0.100702
0.100692
0.100681
0.100669
0.100656
0.100643
0.100629
0.100614
0.100598
0.100582
0.100564
0.100546
0.100527
0.100507
0.100486
0.100464
0.100441
0.100417
0.100392
0.100367
0.10034
0.100312
0.100283
0.100253
0.100221
0.100189
0.100155
0.100121
0.100085
0.0997699
0.0994799
0.0992146
0.098973
0.0987537
0.0985551
0.0983751
0.0982118
0.0980632
0.0979274
0.0978028
0.0976879
0.0975814
0.0974825
0.0973904
0.0973045
0.0972246
0.0971505
0.0970822
0.0970199
0.0969636
0.0969137
0.0968703
0.0968336
0.096804
0.0967816
0.0967666
0.0967591
0.0998029
0.0995103
0.0992425
0.0989988
0.0987776
0.0985774
0.0983961
0.0982317
0.0980823
0.0979459
0.0978209
0.0977057
0.0975991
0.0975001
0.097408
0.0973223
0.0972425
0.0971685
0.0971004
0.0970382
0.0969821
0.0969322
0.0968889
0.0968524
0.0968228
0.0968005
0.0967855
0.096778
0.099835
0.0995399
0.0992699
0.0990241
0.0988012
0.0985994
0.0984168
0.0982514
0.0981012
0.0979643
0.0978389
0.0977235
0.0976168
0.0975178
0.0974257
0.09734
0.0972604
0.0971866
0.0971186
0.0970565
0.0970005
0.0969507
0.0969075
0.096871
0.0968416
0.0968193
0.0968043
0.0967968
0.0998661
0.0995687
0.0992966
0.0990489
0.0988243
0.0986211
0.0984374
0.098271
0.0981201
0.0979827
0.0978569
0.0977413
0.0976344
0.0975354
0.0974434
0.0973578
0.0972782
0.0972045
0.0971367
0.0970747
0.0970188
0.0969692
0.096926
0.0968896
0.0968602
0.0968379
0.096823
0.0968155
0.0998963
0.0995968
0.0993227
0.0990732
0.098847
0.0986425
0.0984577
0.0982905
0.0981389
0.0980009
0.0978748
0.097759
0.0976521
0.097553
0.097461
0.0973755
0.097296
0.0972224
0.0971547
0.0970928
0.097037
0.0969875
0.0969444
0.0969081
0.0968787
0.0968565
0.0968416
0.0968341
0.0999254
0.0996239
0.099348
0.0990969
0.0988693
0.0986635
0.0984777
0.0983097
0.0981575
0.0980191
0.0978926
0.0977766
0.0976696
0.0975705
0.0974786
0.0973931
0.0973137
0.0972402
0.0971726
0.0971108
0.0970551
0.0970056
0.0969627
0.0969264
0.096897
0.0968748
0.09686
0.0968525
0.0999536
0.0996503
0.0993727
0.0991201
0.0988911
0.0986842
0.0984974
0.0983287
0.0981759
0.0980371
0.0979103
0.0977941
0.097687
0.0975879
0.097496
0.0974106
0.0973313
0.0972579
0.0971903
0.0971287
0.097073
0.0970236
0.0969807
0.0969445
0.0969152
0.096893
0.0968782
0.0968707
0.0999809
0.0996759
0.0993967
0.0991426
0.0989125
0.0987045
0.0985169
0.0983474
0.0981941
0.0980549
0.0979279
0.0978115
0.0977043
0.0976052
0.0975133
0.0974279
0.0973487
0.0972754
0.0972079
0.0971463
0.0970908
0.0970414
0.0969986
0.0969624
0.0969331
0.096911
0.0968961
0.0968887
0.100007
0.0997006
0.09942
0.0991646
0.0989333
0.0987244
0.098536
0.0983659
0.0982121
0.0980725
0.0979452
0.0978287
0.0977214
0.0976223
0.0975304
0.0974451
0.0973659
0.0972927
0.0972253
0.0971638
0.0971083
0.097059
0.0970162
0.0969801
0.0969508
0.0969287
0.0969139
0.0969064
0.100033
0.0997245
0.0994426
0.0991861
0.0989537
0.0987439
0.0985547
0.0983841
0.0982298
0.0980898
0.0979624
0.0978457
0.0977383
0.0976392
0.0975473
0.097462
0.0973829
0.0973097
0.0972424
0.097181
0.0971256
0.0970764
0.0970336
0.0969975
0.0969683
0.0969462
0.0969314
0.0969239
0.100057
0.0997476
0.0994645
0.0992069
0.0989736
0.098763
0.0985731
0.0984019
0.0982472
0.098107
0.0979793
0.0978624
0.097755
0.0976558
0.097564
0.0974787
0.0973997
0.0973266
0.0972593
0.0971979
0.0971426
0.0970934
0.0970507
0.0970146
0.0969854
0.0969633
0.0969485
0.0969411
0.10008
0.09977
0.0994857
0.0992271
0.0989929
0.0987816
0.0985911
0.0984194
0.0982643
0.0981238
0.0979959
0.0978789
0.0977715
0.0976723
0.0975804
0.0974952
0.0974162
0.0973431
0.0972759
0.0972146
0.0971593
0.0971101
0.0970674
0.0970314
0.0970022
0.0969802
0.0969654
0.0969579
0.100103
0.0997915
0.0995062
0.0992467
0.0990118
0.0987997
0.0986087
0.0984365
0.0982811
0.0981403
0.0980123
0.0978952
0.0977876
0.0976884
0.0975965
0.0975114
0.0974324
0.0973594
0.0972922
0.0972309
0.0971757
0.0971266
0.0970839
0.0970479
0.0970187
0.0969967
0.0969819
0.0969744
0.100125
0.0998123
0.0995261
0.0992657
0.0990301
0.0988174
0.0986259
0.0984533
0.0982975
0.0981565
0.0980283
0.0979111
0.0978035
0.0977042
0.0976124
0.0975272
0.0974483
0.0973753
0.0973082
0.0972469
0.0971917
0.0971426
0.0971
0.097064
0.0970348
0.0970128
0.096998
0.0969906
0.100146
0.0998323
0.0995453
0.0992841
0.0990478
0.0988346
0.0986426
0.0984696
0.0983136
0.0981724
0.098044
0.0979267
0.097819
0.0977197
0.0976279
0.0975427
0.0974638
0.0973909
0.0973238
0.0972626
0.0972073
0.0971583
0.0971157
0.0970797
0.0970506
0.0970285
0.0970137
0.0970063
0.100166
0.0998515
0.0995637
0.099302
0.099065
0.0988513
0.0986589
0.0984856
0.0983293
0.0981878
0.0980593
0.0979419
0.0978342
0.0977349
0.097643
0.0975579
0.097479
0.0974061
0.097339
0.0972778
0.0972226
0.0971736
0.0971309
0.097095
0.0970659
0.0970438
0.0970291
0.0970216
0.100185
0.09987
0.0995816
0.0993192
0.0990817
0.0988675
0.0986747
0.0985011
0.0983445
0.0982029
0.0980742
0.0979568
0.097849
0.0977496
0.0976578
0.0975726
0.0974937
0.0974208
0.0973538
0.0972926
0.0972374
0.0971884
0.0971458
0.0971098
0.0970807
0.0970587
0.0970439
0.0970365
0.100204
0.0998878
0.0995987
0.0993357
0.0990978
0.0988832
0.09869
0.0985161
0.0983593
0.0982175
0.0980887
0.0979712
0.0978634
0.097764
0.0976721
0.097587
0.0975081
0.0974352
0.0973682
0.097307
0.0972518
0.0972028
0.0971602
0.0971243
0.0970952
0.0970731
0.0970584
0.0970509
0.100221
0.0999048
0.0996152
0.0993517
0.0991133
0.0988983
0.0987048
0.0985307
0.0983737
0.0982317
0.0981028
0.0979852
0.0978773
0.0977779
0.097686
0.0976008
0.097522
0.0974491
0.0973821
0.0973209
0.0972657
0.0972167
0.0971742
0.0971382
0.0971091
0.0970871
0.0970723
0.0970649
0.100238
0.0999211
0.099631
0.099367
0.0991282
0.0989129
0.0987191
0.0985447
0.0983876
0.0982455
0.0981164
0.0979987
0.0978908
0.0977914
0.0976994
0.0976143
0.0975354
0.0974625
0.0973955
0.0973343
0.0972792
0.0972302
0.0971876
0.0971516
0.0971225
0.0971005
0.0970857
0.0970783
0.100254
0.0999367
0.0996461
0.0993818
0.0991426
0.0989269
0.0987329
0.0985583
0.0984009
0.0982587
0.0981296
0.0980118
0.0979038
0.0978043
0.0977124
0.0976272
0.0975483
0.0974755
0.0974084
0.0973473
0.0972921
0.0972431
0.0972005
0.0971646
0.0971355
0.0971134
0.0970987
0.0970913
0.100269
0.0999516
0.0996605
0.0993958
0.0991563
0.0989404
0.0987461
0.0985713
0.0984138
0.0982714
0.0981422
0.0980244
0.0979163
0.0978168
0.0977248
0.0976396
0.0975608
0.0974879
0.0974208
0.0973597
0.0973045
0.0972555
0.0972129
0.097177
0.0971479
0.0971258
0.0971111
0.0971036
0.100284
0.0999657
0.0996743
0.0994093
0.0991695
0.0989533
0.0987588
0.0985838
0.0984261
0.0982836
0.0981543
0.0980364
0.0979283
0.0978287
0.0977367
0.0976515
0.0975726
0.0974997
0.0974327
0.0973715
0.0973164
0.0972674
0.0972248
0.0971888
0.0971597
0.0971377
0.0971229
0.0971155
0.100298
0.0999791
0.0996874
0.099422
0.099182
0.0989655
0.0987708
0.0985957
0.0984379
0.0982953
0.0981659
0.0980479
0.0979397
0.0978401
0.0977481
0.0976629
0.097584
0.0975111
0.097444
0.0973828
0.0973277
0.0972787
0.0972361
0.0972001
0.097171
0.0971489
0.0971342
0.0971267
0.100311
0.0999918
0.0996997
0.0994341
0.0991938
0.0989772
0.0987823
0.098607
0.0984491
0.0983064
0.0981769
0.0980588
0.0979506
0.097851
0.0977589
0.0976737
0.0975947
0.0975218
0.0974548
0.0973936
0.0973384
0.0972894
0.0972468
0.0972108
0.0971817
0.0971596
0.0971448
0.0971374
0.100323
0.100004
0.0997114
0.0994455
0.099205
0.0989882
0.0987931
0.0986177
0.0984596
0.0983168
0.0981873
0.0980691
0.0979609
0.0978612
0.0977691
0.0976839
0.0976049
0.097532
0.0974649
0.0974037
0.0973485
0.0972995
0.0972569
0.0972209
0.0971917
0.0971697
0.0971549
0.0971475
0.100334
0.100015
0.0997223
0.0994563
0.0992155
0.0989986
0.0988033
0.0986278
0.0984696
0.0983267
0.0981971
0.0980789
0.0979706
0.0978709
0.0977787
0.0976935
0.0976145
0.0975415
0.0974744
0.0974132
0.097358
0.097309
0.0972663
0.0972303
0.0972012
0.0971792
0.0971644
0.097157
0.100345
0.100025
0.0997326
0.0994663
0.0992254
0.0990082
0.0988129
0.0986372
0.0984789
0.098336
0.0982062
0.098088
0.0979796
0.0978799
0.0977877
0.0977024
0.0976234
0.0975505
0.0974834
0.0974221
0.0973669
0.0973179
0.0972752
0.0972392
0.0972101
0.097188
0.0971732
0.0971658
0.100355
0.100035
0.0997421
0.0994756
0.0992346
0.0990173
0.0988218
0.098646
0.0984876
0.0983446
0.0982148
0.0980965
0.0979881
0.0978883
0.0977961
0.0977108
0.0976317
0.0975588
0.0974916
0.0974304
0.0973752
0.0973261
0.0972834
0.0972474
0.0972183
0.0971962
0.0971814
0.097174
0.100364
0.100044
0.0997508
0.0994842
0.099243
0.0990256
0.09883
0.0986541
0.0984956
0.0983525
0.0982227
0.0981043
0.0979959
0.097896
0.0978038
0.0977185
0.0976394
0.0975664
0.0974993
0.097438
0.0973828
0.0973337
0.097291
0.097255
0.0972259
0.0972038
0.097189
0.0971816
0.100372
0.100052
0.0997588
0.0994921
0.0992507
0.0990332
0.0988375
0.0986615
0.098503
0.0983598
0.0982299
0.0981115
0.098003
0.0979031
0.0978109
0.0977255
0.0976464
0.0975734
0.0975062
0.097445
0.0973897
0.0973406
0.097298
0.0972619
0.0972328
0.0972107
0.0971959
0.0971885
0.10038
0.100059
0.099766
0.0994992
0.0992577
0.0990401
0.0988443
0.0986682
0.0985096
0.0983663
0.0982364
0.0981179
0.0980094
0.0979095
0.0978173
0.0977318
0.0976528
0.0975797
0.0975125
0.0974513
0.097396
0.0973469
0.0973042
0.0972682
0.097239
0.097217
0.0972021
0.0971947
0.100386
0.100066
0.0997724
0.0995055
0.099264
0.0990462
0.0988503
0.0986742
0.0985155
0.0983722
0.0982422
0.0981237
0.0980152
0.0979153
0.097823
0.0977375
0.0976584
0.0975854
0.0975182
0.0974569
0.0974016
0.0973525
0.0973098
0.0972738
0.0972446
0.0972225
0.0972077
0.0972003
0.100392
0.100072
0.0997781
0.0995111
0.0992694
0.0990516
0.0988557
0.0986795
0.0985208
0.0983774
0.0982473
0.0981288
0.0980202
0.0979203
0.097828
0.0977425
0.0976634
0.0975903
0.0975231
0.0974618
0.0974065
0.0973574
0.0973147
0.0972787
0.0972495
0.0972274
0.0972126
0.0972052
0.100397
0.100077
0.099783
0.0995159
0.0992742
0.0990563
0.0988603
0.098684
0.0985252
0.0983818
0.0982518
0.0981332
0.0980246
0.0979246
0.0978323
0.0977468
0.0976677
0.0975946
0.0975274
0.0974661
0.0974108
0.0973616
0.0973189
0.0972829
0.0972537
0.0972316
0.0972168
0.0972094
0.100402
0.100081
0.099787
0.0995199
0.0992781
0.0990602
0.0988641
0.0986878
0.098529
0.0983856
0.0982554
0.0981369
0.0980282
0.0979282
0.0978359
0.0977504
0.0976712
0.0975981
0.0975309
0.0974696
0.0974143
0.0973652
0.0973224
0.0972864
0.0972572
0.0972351
0.0972203
0.0972129
0.100405
0.100084
0.0997903
0.0995231
0.0992813
0.0990633
0.0988672
0.0986908
0.098532
0.0983885
0.0982584
0.0981398
0.0980311
0.0979311
0.0978388
0.0977533
0.0976741
0.097601
0.0975338
0.0974724
0.0974171
0.097368
0.0973253
0.0972892
0.09726
0.0972379
0.0972231
0.0972157
0.100407
0.100087
0.0997928
0.0995255
0.0992837
0.0990656
0.0988695
0.0986931
0.0985343
0.0983908
0.0982606
0.098142
0.0980333
0.0979333
0.0978409
0.0977554
0.0976763
0.0976031
0.0975359
0.0974746
0.0974192
0.0973701
0.0973274
0.0972913
0.0972621
0.09724
0.0972252
0.0972178
0.100409
0.100088
0.0997944
0.0995271
0.0992852
0.0990672
0.0988711
0.0986947
0.0985358
0.0983923
0.0982621
0.0981435
0.0980348
0.0979348
0.0978424
0.0977569
0.0976777
0.0976046
0.0975373
0.097476
0.0974207
0.0973715
0.0973288
0.0972927
0.0972635
0.0972415
0.0972266
0.0972192
0.10041
0.100089
0.0997952
0.0995279
0.099286
0.099068
0.0988718
0.0986954
0.0985365
0.098393
0.0982629
0.0981442
0.0980355
0.0979355
0.0978431
0.0977576
0.0976784
0.0976053
0.097538
0.0974767
0.0974214
0.0973722
0.0973295
0.0972934
0.0972643
0.0972422
0.0972273
0.0972199
)
;

boundaryField
{
    bc-2
    {
        type            empty;
    }
    bc-3
    {
        type            empty;
    }
    bottom
    {
        type            zeroGradient;
    }
    leftSide
    {
        type            zeroGradient;
    }
    naturalSurface
    {
        type            zeroGradient;
    }
    rightSide
    {
        type            zeroGradient;
    }
    slopesurface
    {
        type            zeroGradient;
    }
    subGradeSurface
    {
        type            zeroGradient;
    }
}


// ************************************************************************* //
