# Supplementary material for: A finite volume-based model for the hydrothermal behavior of soil under freeze–thaw cycles
Source: PLoS One. 2021 Jun 3;16(6):e0252680. doi: 10.1371/journal.pone.0252680 (PMC8174737; doi:10.1371/journal.pone.0252680)
Supplement: S1 Data — (ZIP) [file pone.0252680.s001.zip › Data at equal time interval/3.21408e+08/K]

/*--------------------------------*- C++ -*----------------------------------*\
| =========                 |                                                 |
| \\      /  F ield         | OpenFOAM: The Open Source CFD Toolbox           |
|  \\    /   O peration     | Version:  2.4.0                                 |
|   \\  /    A nd           | Web:      www.OpenFOAM.org                      |
|    \\/     M anipulation  |                                                 |
\*---------------------------------------------------------------------------*/
FoamFile
{
    version     2.0;
    format      ascii;
    class       volScalarField;
    location    "3.21408e+08";
    object      K;
}
// * * * * * * * * * * * * * * * * * * * * * * * * * * * * * * * * * * * * * //

dimensions      [0 1 -1 0 0 0 0];

internalField   nonuniform List<scalar> 
9554
(
7.67366e-08
7.65481e-08
7.61739e-08
7.56193e-08
7.48923e-08
7.40034e-08
7.29651e-08
7.1792e-08
7.05002e-08
6.91073e-08
6.76316e-08
6.60924e-08
6.45087e-08
6.28995e-08
6.12832e-08
5.96772e-08
5.80975e-08
5.65586e-08
5.50731e-08
5.36515e-08
5.23023e-08
5.10319e-08
7.67317e-08
7.65432e-08
7.6169e-08
7.56144e-08
7.48875e-08
7.39986e-08
7.29604e-08
7.17874e-08
7.04957e-08
6.91028e-08
6.76273e-08
6.60882e-08
6.45046e-08
6.28955e-08
6.12794e-08
5.96735e-08
5.80939e-08
5.65551e-08
5.50697e-08
5.36482e-08
5.22992e-08
5.10288e-08
7.67218e-08
7.65333e-08
7.61592e-08
7.56047e-08
7.48779e-08
7.39891e-08
7.2951e-08
7.17781e-08
7.04866e-08
6.90939e-08
6.76186e-08
6.60797e-08
6.44963e-08
6.28875e-08
6.12716e-08
5.96659e-08
5.80866e-08
5.65481e-08
5.50629e-08
5.36417e-08
5.22928e-08
5.10227e-08
7.67069e-08
7.65185e-08
7.61444e-08
7.559e-08
7.48634e-08
7.39748e-08
7.29369e-08
7.17642e-08
7.04729e-08
6.90806e-08
6.76056e-08
6.6067e-08
6.44839e-08
6.28755e-08
6.12599e-08
5.96546e-08
5.80757e-08
5.65375e-08
5.50527e-08
5.36318e-08
5.22833e-08
5.10135e-08
7.6687e-08
7.64987e-08
7.61247e-08
7.55704e-08
7.4844e-08
7.39556e-08
7.2918e-08
7.17456e-08
7.04547e-08
6.90627e-08
6.75882e-08
6.605e-08
6.44674e-08
6.28594e-08
6.12443e-08
5.96396e-08
5.80611e-08
5.65234e-08
5.50391e-08
5.36187e-08
5.22706e-08
5.10013e-08
7.66621e-08
7.64738e-08
7.60999e-08
7.55459e-08
7.48196e-08
7.39316e-08
7.28943e-08
7.17224e-08
7.04319e-08
6.90404e-08
6.75663e-08
6.60287e-08
6.44467e-08
6.28393e-08
6.12248e-08
5.96207e-08
5.80428e-08
5.65058e-08
5.50221e-08
5.36023e-08
5.22548e-08
5.0986e-08
7.66321e-08
7.64438e-08
7.60701e-08
7.55163e-08
7.47903e-08
7.39026e-08
7.28658e-08
7.16943e-08
7.04044e-08
6.90134e-08
6.754e-08
6.60031e-08
6.44218e-08
6.28151e-08
6.12014e-08
5.9598e-08
5.80209e-08
5.64846e-08
5.50016e-08
5.35826e-08
5.22358e-08
5.09677e-08
7.65969e-08
7.64087e-08
7.60352e-08
7.54816e-08
7.4756e-08
7.38687e-08
7.28323e-08
7.16614e-08
7.03721e-08
6.89819e-08
6.75092e-08
6.59731e-08
6.43926e-08
6.27868e-08
6.1174e-08
5.95714e-08
5.79953e-08
5.64599e-08
5.49778e-08
5.35596e-08
5.22137e-08
5.09463e-08
7.65564e-08
7.63683e-08
7.5995e-08
7.54417e-08
7.47165e-08
7.38297e-08
7.27939e-08
7.16237e-08
7.03351e-08
6.89457e-08
6.74739e-08
6.59386e-08
6.43591e-08
6.27543e-08
6.11425e-08
5.9541e-08
5.79659e-08
5.64316e-08
5.49505e-08
5.35333e-08
5.21883e-08
5.09219e-08
7.65106e-08
7.63226e-08
7.59495e-08
7.53966e-08
7.46718e-08
7.37856e-08
7.27505e-08
7.1581e-08
7.02932e-08
6.89047e-08
6.74339e-08
6.58997e-08
6.43213e-08
6.27177e-08
6.1107e-08
5.95068e-08
5.79328e-08
5.63996e-08
5.49198e-08
5.35037e-08
5.21599e-08
5.08945e-08
7.64593e-08
7.62715e-08
7.58986e-08
7.53461e-08
7.46218e-08
7.37362e-08
7.27019e-08
7.15332e-08
7.02464e-08
6.8859e-08
6.73893e-08
6.58563e-08
6.42791e-08
6.26768e-08
6.10675e-08
5.94685e-08
5.7896e-08
5.63641e-08
5.48856e-08
5.34708e-08
5.21282e-08
5.08641e-08
7.64025e-08
7.62148e-08
7.58423e-08
7.52901e-08
7.45665e-08
7.36816e-08
7.2648e-08
7.14803e-08
7.01946e-08
6.88083e-08
6.73399e-08
6.58082e-08
6.42325e-08
6.26316e-08
6.10238e-08
5.94264e-08
5.78553e-08
5.6325e-08
5.48479e-08
5.34346e-08
5.20934e-08
5.08306e-08
7.634e-08
7.61526e-08
7.57803e-08
7.52287e-08
7.45056e-08
7.36215e-08
7.25889e-08
7.14222e-08
7.01377e-08
6.87527e-08
6.72856e-08
6.57555e-08
6.41813e-08
6.2582e-08
6.09759e-08
5.93801e-08
5.78108e-08
5.62822e-08
5.48068e-08
5.33951e-08
5.20555e-08
5.07942e-08
7.62719e-08
7.60846e-08
7.57126e-08
7.51615e-08
7.44392e-08
7.35559e-08
7.25243e-08
7.13588e-08
7.00756e-08
6.8692e-08
6.72265e-08
6.5698e-08
6.41255e-08
6.2528e-08
6.09237e-08
5.93299e-08
5.77624e-08
5.62356e-08
5.47621e-08
5.33522e-08
5.20143e-08
5.07547e-08
7.61979e-08
7.60107e-08
7.56392e-08
7.50887e-08
7.4367e-08
7.34847e-08
7.24542e-08
7.129e-08
7.00082e-08
6.86262e-08
6.71623e-08
6.56356e-08
6.40651e-08
6.24695e-08
6.08673e-08
5.92755e-08
5.77101e-08
5.61854e-08
5.47138e-08
5.33059e-08
5.197e-08
5.07122e-08
7.61179e-08
7.5931e-08
7.55599e-08
7.501e-08
7.42891e-08
7.34078e-08
7.23785e-08
7.12156e-08
6.99354e-08
6.85551e-08
6.70931e-08
6.55683e-08
6.39998e-08
6.24065e-08
6.08064e-08
5.92169e-08
5.76537e-08
5.61313e-08
5.4662e-08
5.32563e-08
5.19224e-08
5.06667e-08
7.6032e-08
7.58453e-08
7.54746e-08
7.49253e-08
7.42054e-08
7.33252e-08
7.22971e-08
7.11357e-08
6.98571e-08
6.84786e-08
6.70186e-08
6.5496e-08
6.39298e-08
6.23388e-08
6.07411e-08
5.9154e-08
5.75934e-08
5.60734e-08
5.46066e-08
5.32032e-08
5.18717e-08
5.06181e-08
7.594e-08
7.57536e-08
7.53833e-08
7.48348e-08
7.41157e-08
7.32366e-08
7.22099e-08
7.10501e-08
6.97733e-08
6.83968e-08
6.69389e-08
6.54186e-08
6.38548e-08
6.22663e-08
6.06713e-08
5.90869e-08
5.75289e-08
5.60116e-08
5.45474e-08
5.31467e-08
5.18176e-08
5.05665e-08
7.5842e-08
7.56558e-08
7.5286e-08
7.47382e-08
7.40201e-08
7.31422e-08
7.2117e-08
7.09588e-08
6.96839e-08
6.83094e-08
6.68539e-08
6.5336e-08
6.37748e-08
6.2189e-08
6.05968e-08
5.90153e-08
5.74602e-08
5.59459e-08
5.44846e-08
5.30866e-08
5.17603e-08
5.05118e-08
7.57379e-08
7.55519e-08
7.51826e-08
7.46355e-08
7.39185e-08
7.30418e-08
7.20181e-08
7.08617e-08
6.95887e-08
6.82165e-08
6.67634e-08
6.52481e-08
6.36897e-08
6.21068e-08
6.05176e-08
5.89392e-08
5.73873e-08
5.58761e-08
5.44179e-08
5.30231e-08
5.16997e-08
5.0454e-08
7.56277e-08
7.5442e-08
7.50732e-08
7.45269e-08
7.38109e-08
7.29355e-08
7.19133e-08
7.07588e-08
6.94879e-08
6.8118e-08
6.66674e-08
6.51549e-08
6.35994e-08
6.20197e-08
6.04337e-08
5.88586e-08
5.73101e-08
5.58023e-08
5.43475e-08
5.29559e-08
5.16357e-08
5.03931e-08
7.55116e-08
7.53261e-08
7.49579e-08
7.44123e-08
7.36974e-08
7.28233e-08
7.18027e-08
7.065e-08
6.93813e-08
6.80138e-08
6.65658e-08
6.50562e-08
6.35039e-08
6.19274e-08
6.03449e-08
5.87734e-08
5.72285e-08
5.57243e-08
5.42731e-08
5.28851e-08
5.15684e-08
5.0329e-08
7.53897e-08
7.52045e-08
7.48368e-08
7.4292e-08
7.3578e-08
7.27053e-08
7.16863e-08
7.05355e-08
6.92689e-08
6.79039e-08
6.64587e-08
6.49521e-08
6.3403e-08
6.18301e-08
6.02512e-08
5.86834e-08
5.71424e-08
5.56421e-08
5.41948e-08
5.28105e-08
5.14975e-08
5.02617e-08
7.52623e-08
7.50773e-08
7.471e-08
7.4166e-08
7.3453e-08
7.25816e-08
7.15642e-08
7.04152e-08
6.91509e-08
6.77884e-08
6.6346e-08
6.48426e-08
6.32969e-08
6.17275e-08
6.01525e-08
5.85887e-08
5.70518e-08
5.55556e-08
5.41124e-08
5.27323e-08
5.14232e-08
5.01913e-08
7.51296e-08
7.49448e-08
7.4578e-08
7.40346e-08
7.33226e-08
7.24524e-08
7.14365e-08
7.02894e-08
6.90272e-08
6.76672e-08
6.62277e-08
6.47275e-08
6.31853e-08
6.16197e-08
6.00487e-08
5.84891e-08
5.69565e-08
5.54648e-08
5.4026e-08
5.26502e-08
5.13454e-08
5.01175e-08
7.49921e-08
7.48075e-08
7.44411e-08
7.38983e-08
7.31871e-08
7.2318e-08
7.13035e-08
7.01581e-08
6.8898e-08
6.75406e-08
6.61039e-08
6.46069e-08
6.30683e-08
6.15066e-08
5.99398e-08
5.83846e-08
5.68565e-08
5.53695e-08
5.39353e-08
5.25642e-08
5.1264e-08
5.00405e-08
7.48504e-08
7.4666e-08
7.42998e-08
7.37574e-08
7.30469e-08
7.21787e-08
7.11654e-08
7.00217e-08
6.87636e-08
6.74085e-08
6.59747e-08
6.44809e-08
6.29459e-08
6.13882e-08
5.98257e-08
5.82751e-08
5.67518e-08
5.52696e-08
5.38405e-08
5.24743e-08
5.11789e-08
4.99601e-08
7.47051e-08
7.45207e-08
7.41547e-08
7.36126e-08
7.29025e-08
7.2035e-08
7.10227e-08
6.98803e-08
6.8624e-08
6.72711e-08
6.584e-08
6.43494e-08
6.28181e-08
6.12645e-08
5.97064e-08
5.81606e-08
5.66423e-08
5.51652e-08
5.37413e-08
5.23803e-08
5.10901e-08
4.98763e-08
7.45572e-08
7.43727e-08
7.40067e-08
7.34646e-08
7.27546e-08
7.18874e-08
7.08758e-08
6.97344e-08
6.84796e-08
6.71287e-08
6.57002e-08
6.42126e-08
6.26849e-08
6.11354e-08
5.95819e-08
5.80409e-08
5.65278e-08
5.50562e-08
5.36378e-08
5.22823e-08
5.09976e-08
4.97891e-08
7.44076e-08
7.42229e-08
7.38566e-08
7.33141e-08
7.26039e-08
7.17366e-08
7.07252e-08
6.95844e-08
6.83307e-08
6.69815e-08
6.55552e-08
6.40706e-08
6.25464e-08
6.1001e-08
5.9452e-08
5.79161e-08
5.64084e-08
5.49424e-08
5.35298e-08
5.21802e-08
5.09012e-08
4.96984e-08
7.42576e-08
7.40726e-08
7.37056e-08
7.31624e-08
7.24513e-08
7.15833e-08
7.05715e-08
6.94308e-08
6.81777e-08
6.68298e-08
6.54054e-08
6.39235e-08
6.24026e-08
6.08612e-08
5.93169e-08
5.77862e-08
5.6284e-08
5.48239e-08
5.34173e-08
5.20739e-08
5.0801e-08
4.96041e-08
7.41088e-08
7.39233e-08
7.35552e-08
7.30105e-08
7.22979e-08
7.14285e-08
7.04155e-08
6.92742e-08
6.8021e-08
6.66738e-08
6.5251e-08
6.37713e-08
6.22536e-08
6.07162e-08
5.91765e-08
5.7651e-08
5.61546e-08
5.47005e-08
5.33003e-08
5.19633e-08
5.06969e-08
4.95063e-08
7.39632e-08
7.37767e-08
7.3407e-08
7.28601e-08
7.2145e-08
7.12731e-08
7.02581e-08
6.91151e-08
6.78611e-08
6.6514e-08
6.50921e-08
6.36144e-08
6.20995e-08
6.05659e-08
5.90308e-08
5.75105e-08
5.602e-08
5.45723e-08
5.31787e-08
5.18484e-08
5.05888e-08
4.94049e-08
7.38229e-08
7.36351e-08
7.32628e-08
7.27126e-08
7.19938e-08
7.11183e-08
7.00999e-08
6.89543e-08
6.76985e-08
6.63506e-08
6.4929e-08
6.34527e-08
6.19404e-08
6.04103e-08
5.88797e-08
5.73648e-08
5.58802e-08
5.44391e-08
5.30523e-08
5.17292e-08
5.04767e-08
4.92999e-08
7.36909e-08
7.35011e-08
7.31251e-08
7.25701e-08
7.18461e-08
7.09652e-08
6.9942e-08
6.87924e-08
6.75337e-08
6.6184e-08
6.47619e-08
6.32865e-08
6.17763e-08
6.02495e-08
5.87233e-08
5.72137e-08
5.57353e-08
5.43009e-08
5.29213e-08
5.16056e-08
5.03606e-08
4.91913e-08
7.35707e-08
7.33779e-08
7.29966e-08
7.24348e-08
7.17033e-08
7.08151e-08
6.97853e-08
6.86301e-08
6.7367e-08
6.60144e-08
6.45911e-08
6.31158e-08
6.16072e-08
6.00834e-08
5.85615e-08
5.70573e-08
5.55851e-08
5.41576e-08
5.27856e-08
5.14776e-08
5.02405e-08
4.9079e-08
7.3467e-08
7.32695e-08
7.28803e-08
7.23088e-08
7.15671e-08
7.06692e-08
6.96305e-08
6.84679e-08
6.7199e-08
6.58422e-08
6.44165e-08
6.29407e-08
6.14333e-08
5.99122e-08
5.83944e-08
5.68955e-08
5.54297e-08
5.40094e-08
5.2645e-08
5.13452e-08
5.01164e-08
4.89631e-08
7.33858e-08
7.31809e-08
7.27797e-08
7.21946e-08
7.14391e-08
7.05284e-08
6.94784e-08
6.83062e-08
6.70297e-08
6.56675e-08
6.42384e-08
6.27612e-08
6.12544e-08
5.97357e-08
5.82218e-08
5.67283e-08
5.52689e-08
5.3856e-08
5.24997e-08
5.12083e-08
4.99882e-08
4.88435e-08
7.33362e-08
7.3118e-08
7.26984e-08
7.20941e-08
7.13204e-08
7.03933e-08
6.93292e-08
6.81452e-08
6.68594e-08
6.54903e-08
6.40568e-08
6.25774e-08
6.10706e-08
5.95539e-08
5.80438e-08
5.65556e-08
5.51028e-08
5.36975e-08
5.23496e-08
5.10671e-08
4.9856e-08
4.87204e-08
7.3333e-08
7.30876e-08
7.2639e-08
7.20082e-08
7.12113e-08
7.02641e-08
6.91829e-08
6.79848e-08
6.66879e-08
6.53105e-08
6.38714e-08
6.23891e-08
6.08817e-08
5.93667e-08
5.78603e-08
5.63774e-08
5.49314e-08
5.3534e-08
5.21947e-08
5.09214e-08
4.97198e-08
4.85938e-08
7.36183e-08
7.35017e-08
7.48138e-08
7.4633e-08
7.45552e-08
7.44474e-08
7.43256e-08
7.41433e-08
7.42351e-08
7.40139e-08
7.4054e-08
7.40364e-08
7.40471e-08
7.38621e-08
7.39838e-08
7.38277e-08
7.37446e-08
7.36543e-08
7.41555e-08
7.40793e-08
7.39543e-08
7.39193e-08
7.41687e-08
7.39617e-08
7.42832e-08
7.42542e-08
7.38733e-08
7.38903e-08
7.4108e-08
7.41337e-08
7.43397e-08
7.43898e-08
7.38194e-08
7.37372e-08
8.02759e-08
7.40765e-08
8.10365e-08
7.51717e-08
7.42551e-08
7.42672e-08
7.44256e-08
7.46357e-08
7.45825e-08
7.50332e-08
7.52041e-08
7.544e-08
7.56695e-08
7.54755e-08
7.59705e-08
7.54859e-08
7.64917e-08
7.6087e-08
7.67058e-08
7.6073e-08
7.8013e-08
7.46907e-08
7.89863e-08
7.57597e-08
7.75005e-08
7.73998e-08
7.85834e-08
7.77028e-08
7.65214e-08
7.74592e-08
7.91272e-08
7.63826e-08
7.92431e-08
7.8179e-08
7.96555e-08
7.7295e-08
8.01331e-08
7.72033e-08
7.97989e-08
7.92319e-08
7.93772e-08
7.68497e-08
8.09106e-08
7.7333e-08
7.93468e-08
7.94546e-08
7.95582e-08
7.6134e-08
8.02347e-08
7.94601e-08
7.91576e-08
7.71285e-08
8.10178e-08
7.9051e-08
7.978e-08
7.67937e-08
7.80897e-08
7.61294e-08
8.05342e-08
7.90798e-08
7.67149e-08
7.64224e-08
8.00083e-08
7.59428e-08
8.0372e-08
7.89164e-08
7.89675e-08
7.6324e-08
7.98381e-08
7.86563e-08
8.03037e-08
8.0232e-08
8.07855e-08
8.06878e-08
7.57976e-08
7.60035e-08
8.11883e-08
8.1366e-08
7.50114e-08
7.62943e-08
7.81929e-08
7.94877e-08
7.62061e-08
8.00285e-08
7.68681e-08
7.63577e-08
8.04528e-08
8.06796e-08
7.67313e-08
7.64919e-08
8.11535e-08
7.71165e-08
7.61611e-08
8.105e-08
7.65817e-08
7.90577e-08
8.08679e-08
7.92684e-08
8.10461e-08
7.89966e-08
7.87714e-08
8.0062e-08
7.79523e-08
7.73861e-08
7.58818e-08
7.73099e-08
7.59121e-08
8.07499e-08
7.7394e-08
8.04951e-08
7.80956e-08
7.90002e-08
7.58937e-08
7.92451e-08
8.10802e-08
7.90717e-08
7.62804e-08
7.50998e-08
7.86301e-08
7.52919e-08
7.87692e-08
7.78065e-08
7.63709e-08
7.72416e-08
7.60246e-08
7.59216e-08
7.74953e-08
7.54746e-08
7.56929e-08
7.81255e-08
7.74409e-08
7.67831e-08
7.63885e-08
7.84423e-08
8.07264e-08
7.51054e-08
7.79586e-08
7.94218e-08
8.07645e-08
7.53207e-08
7.80094e-08
7.58411e-08
7.84615e-08
8.13349e-08
7.99948e-08
7.74482e-08
7.60853e-08
7.83868e-08
7.7816e-08
7.99274e-08
8.10629e-08
8.04117e-08
7.94403e-08
8.0194e-08
8.09325e-08
7.86154e-08
7.58971e-08
7.71835e-08
7.60207e-08
7.81575e-08
7.50691e-08
7.96209e-08
8.13073e-08
7.86552e-08
7.60682e-08
8.00374e-08
7.94322e-08
7.90833e-08
7.78351e-08
7.84495e-08
7.94933e-08
7.76845e-08
7.63939e-08
7.5157e-08
7.49044e-08
7.47287e-08
7.74731e-08
7.69286e-08
7.88558e-08
7.70813e-08
7.88585e-08
7.93404e-08
7.70933e-08
7.91876e-08
7.7375e-08
8.01381e-08
7.75214e-08
7.68619e-08
7.62089e-08
7.75658e-08
7.94785e-08
7.53967e-08
7.64038e-08
7.87463e-08
7.92586e-08
7.7869e-08
7.83175e-08
8.04158e-08
8.10765e-08
7.68528e-08
7.63911e-08
7.53471e-08
7.7241e-08
8.05239e-08
8.11327e-08
7.51705e-08
7.76473e-08
8.05027e-08
8.13855e-08
7.60013e-08
7.88868e-08
8.13454e-08
7.99396e-08
7.45654e-08
7.70644e-08
7.61444e-08
7.47732e-08
7.85831e-08
7.79111e-08
7.96361e-08
8.11832e-08
8.10213e-08
7.98263e-08
7.62852e-08
7.56248e-08
7.57377e-08
7.74661e-08
8.01356e-08
8.07149e-08
8.01201e-08
8.06367e-08
8.11423e-08
7.97882e-08
8.0032e-08
8.02679e-08
7.63445e-08
7.58195e-08
7.94109e-08
7.87729e-08
7.8852e-08
7.90274e-08
8.02305e-08
8.10072e-08
7.71107e-08
7.61077e-08
8.11163e-08
7.9539e-08
7.69503e-08
7.70094e-08
7.78729e-08
7.9656e-08
7.68412e-08
7.7264e-08
7.60549e-08
7.76051e-08
7.73708e-08
7.6478e-08
7.80301e-08
7.98191e-08
7.96378e-08
7.97943e-08
7.69581e-08
7.56185e-08
7.65302e-08
7.55512e-08
8.05994e-08
7.99051e-08
7.84165e-08
7.97555e-08
7.84842e-08
7.83533e-08
7.81107e-08
7.85227e-08
7.60885e-08
7.70089e-08
7.83677e-08
7.97604e-08
8.12498e-08
8.01309e-08
7.9462e-08
8.03426e-08
7.61276e-08
7.71065e-08
8.01616e-08
7.83456e-08
7.87003e-08
7.90345e-08
7.7025e-08
7.66593e-08
7.55567e-08
7.67437e-08
7.7052e-08
7.79643e-08
7.75057e-08
7.72248e-08
7.83221e-08
7.75454e-08
7.49146e-08
7.46447e-08
7.56711e-08
7.65718e-08
7.84843e-08
7.93995e-08
7.51513e-08
7.51703e-08
7.86277e-08
8.0026e-08
7.94481e-08
7.90799e-08
7.61705e-08
7.75358e-08
7.89752e-08
7.82479e-08
7.69278e-08
7.71905e-08
7.88091e-08
8.00511e-08
7.76542e-08
7.67527e-08
7.81854e-08
7.82929e-08
7.60308e-08
7.5979e-08
7.8596e-08
7.99172e-08
7.85042e-08
7.78186e-08
7.71101e-08
7.82355e-08
7.77501e-08
7.6913e-08
7.82691e-08
7.7781e-08
7.78325e-08
7.78484e-08
7.88136e-08
7.88656e-08
7.99258e-08
7.89934e-08
7.88732e-08
7.84752e-08
7.77632e-08
7.82532e-08
7.94507e-08
7.82142e-08
7.85596e-08
7.98005e-08
7.86871e-08
7.79903e-08
7.75681e-08
7.68926e-08
8.08601e-08
8.09105e-08
7.75882e-08
7.83684e-08
8.10115e-08
8.05388e-08
7.62827e-08
7.68261e-08
7.48097e-08
7.59866e-08
8.02529e-08
7.92016e-08
8.06357e-08
8.13916e-08
7.71495e-08
7.78706e-08
7.814e-08
7.75161e-08
7.81336e-08
7.81058e-08
7.54961e-08
7.61511e-08
7.67099e-08
7.59005e-08
7.91472e-08
8.00803e-08
7.77055e-08
7.70813e-08
7.77732e-08
7.76639e-08
7.79877e-08
7.89619e-08
7.97822e-08
7.93159e-08
7.98813e-08
7.969e-08
7.51184e-08
7.57074e-08
8.04281e-08
8.10118e-08
7.75096e-08
7.80944e-08
7.86327e-08
7.83458e-08
7.44016e-08
7.47318e-08
7.76065e-08
7.63224e-08
8.05131e-08
8.03305e-08
7.56729e-08
7.67111e-08
7.75351e-08
7.67833e-08
7.61229e-08
7.62479e-08
7.57847e-08
7.46321e-08
8.02963e-08
8.11063e-08
7.5061e-08
7.49862e-08
7.5293e-08
7.51376e-08
7.65286e-08
7.53748e-08
8.08119e-08
8.05045e-08
7.84159e-08
7.89022e-08
8.08437e-08
8.08232e-08
7.6673e-08
7.63202e-08
8.10191e-08
8.0952e-08
7.59931e-08
7.68938e-08
7.47418e-08
7.49181e-08
8.13683e-08
8.0668e-08
7.56664e-08
7.57877e-08
7.6455e-08
7.58041e-08
7.57396e-08
7.64082e-08
7.95405e-08
8.03821e-08
7.81288e-08
7.74351e-08
7.55534e-08
7.54402e-08
7.66361e-08
7.66072e-08
7.58605e-08
7.69176e-08
7.98716e-08
7.99916e-08
7.8079e-08
7.86801e-08
8.39676e-08
7.87535e-08
8.38989e-08
8.15549e-08
7.90959e-08
7.92146e-08
7.97083e-08
7.9936e-08
8.01812e-08
8.02798e-08
8.06768e-08
8.06424e-08
8.13264e-08
8.08099e-08
8.15567e-08
8.11583e-08
8.185e-08
8.18732e-08
8.2702e-08
8.14922e-08
8.32374e-08
8.2405e-08
8.29135e-08
8.17849e-08
8.28877e-08
8.33624e-08
8.29282e-08
8.20678e-08
8.37683e-08
8.24e-08
8.35902e-08
8.18932e-08
8.36644e-08
8.25543e-08
8.29749e-08
8.29449e-08
8.37837e-08
8.17424e-08
8.3936e-08
8.20854e-08
8.35242e-08
8.34678e-08
8.39379e-08
8.2004e-08
8.29305e-08
8.29209e-08
8.3706e-08
8.1669e-08
8.36676e-08
8.24157e-08
8.37388e-08
8.33507e-08
8.39471e-08
8.18794e-08
8.23091e-08
8.30317e-08
8.1839e-08
8.39062e-08
8.34866e-08
8.17029e-08
8.1966e-08
8.34782e-08
8.19634e-08
8.38023e-08
8.38581e-08
8.20754e-08
8.36717e-08
8.23533e-08
8.35471e-08
8.27846e-08
8.11976e-08
8.22778e-08
8.18923e-08
8.37746e-08
8.39148e-08
8.28621e-08
8.27582e-08
8.23562e-08
8.20127e-08
8.34222e-08
8.35227e-08
8.36606e-08
8.10023e-08
8.20922e-08
8.34401e-08
8.38352e-08
8.30311e-08
8.32797e-08
8.28063e-08
8.19675e-08
8.3932e-08
8.30894e-08
8.39067e-08
8.30572e-08
8.29994e-08
8.2616e-08
8.22624e-08
8.1882e-08
8.26232e-08
8.17327e-08
8.1765e-08
8.27e-08
8.37271e-08
8.37e-08
8.32247e-08
8.18497e-08
8.28247e-08
8.25033e-08
8.39773e-08
8.32696e-08
8.22993e-08
8.15796e-08
8.40189e-08
8.33547e-08
8.30702e-08
8.16342e-08
8.31107e-08
8.17742e-08
8.30934e-08
8.34915e-08
8.25257e-08
8.18739e-08
8.3959e-08
8.32842e-08
8.29614e-08
8.34524e-08
8.04192e-08
8.08889e-08
8.29164e-08
8.23493e-08
8.3237e-08
8.38803e-08
8.18412e-08
8.12388e-08
8.37297e-08
8.40113e-08
8.2819e-08
8.30113e-08
8.29154e-08
8.35991e-08
8.33278e-08
8.26026e-08
8.24293e-08
8.16122e-08
8.29554e-08
8.35953e-08
8.36977e-08
8.29751e-08
8.08934e-08
7.99763e-08
8.30024e-08
8.30777e-08
8.38917e-08
8.39728e-08
8.26351e-08
8.23334e-08
8.177e-08
8.25133e-08
8.17031e-08
8.13794e-08
8.38658e-08
8.39278e-08
8.24916e-08
8.16117e-08
8.38604e-08
8.40179e-08
8.37753e-08
8.34783e-08
8.40362e-08
8.3731e-08
8.13191e-08
8.07135e-08
8.14547e-08
8.23744e-08
8.21452e-08
8.13816e-08
8.39969e-08
8.37417e-08
8.2736e-08
8.21421e-08
8.35887e-08
8.37676e-08
8.22894e-08
8.19085e-08
8.15356e-08
8.24085e-08
8.21665e-08
8.15381e-08
8.16744e-08
8.23929e-08
8.19494e-08
8.26044e-08
8.16939e-08
8.24108e-08
8.33799e-08
8.25903e-08
8.3637e-08
8.3881e-08
8.20309e-08
8.23237e-08
8.39628e-08
8.36574e-08
8.36656e-08
8.33413e-08
8.34404e-08
8.33453e-08
8.32227e-08
8.33075e-08
8.31782e-08
8.30456e-08
8.33515e-08
8.26727e-08
8.22678e-08
8.19685e-08
8.39986e-08
8.37647e-08
8.30481e-08
8.3401e-08
8.23633e-08
8.31932e-08
8.31043e-08
8.30267e-08
7.9576e-08
8.03988e-08
8.37679e-08
8.38909e-08
8.16163e-08
8.20007e-08
8.31946e-08
8.29845e-08
8.33598e-08
8.37641e-08
8.25261e-08
8.26616e-08
8.27033e-08
8.29378e-08
8.37141e-08
8.3473e-08
8.37688e-08
8.33418e-08
8.20196e-08
8.19201e-08
8.03398e-08
8.07075e-08
8.39411e-08
8.395e-08
8.34786e-08
8.34883e-08
8.36676e-08
8.3361e-08
8.3411e-08
8.35627e-08
8.11615e-08
8.116e-08
8.25895e-08
8.27167e-08
8.14785e-08
8.09312e-08
8.31534e-08
8.33535e-08
8.16977e-08
8.20575e-08
8.31316e-08
8.33713e-08
8.29963e-08
8.23519e-08
8.3335e-08
8.37114e-08
8.258e-08
8.24696e-08
8.2784e-08
8.22063e-08
7.98516e-08
7.94976e-08
8.33843e-08
8.35888e-08
8.36533e-08
8.34756e-08
8.3416e-08
8.3587e-08
8.35601e-08
8.36774e-08
8.26434e-08
8.30699e-08
8.15663e-08
8.21496e-08
8.39845e-08
8.39826e-08
8.31082e-08
8.25013e-08
8.15937e-08
8.19498e-08
8.23084e-08
8.28522e-08
8.17343e-08
8.23992e-08
8.2524e-08
8.26817e-08
8.27445e-08
8.2873e-08
8.32952e-08
8.31548e-08
8.36944e-08
8.35403e-08
8.40727e-08
8.40486e-08
8.4066e-08
8.40439e-08
8.40647e-08
8.40448e-08
8.40702e-08
8.40532e-08
8.40792e-08
8.40629e-08
8.40908e-08
8.40759e-08
8.41031e-08
8.4088e-08
8.41137e-08
8.40973e-08
8.41203e-08
8.41014e-08
8.41188e-08
8.40941e-08
8.4105e-08
8.40728e-08
8.40746e-08
8.40311e-08
8.40221e-08
8.39631e-08
8.39425e-08
8.38661e-08
8.38339e-08
8.37385e-08
8.37712e-08
8.36033e-08
8.40782e-08
8.40598e-08
8.40879e-08
8.4072e-08
8.41024e-08
8.40885e-08
8.41222e-08
8.41105e-08
8.41443e-08
8.41333e-08
8.41675e-08
8.41569e-08
8.41893e-08
8.41779e-08
8.42078e-08
8.41947e-08
8.42206e-08
8.42039e-08
8.42226e-08
8.41987e-08
8.42089e-08
8.41755e-08
8.41755e-08
8.41293e-08
8.41178e-08
8.40556e-08
8.40329e-08
8.39534e-08
8.39191e-08
8.38193e-08
8.17907e-08
7.82162e-08
8.39019e-08
8.15501e-08
7.86084e-08
7.87358e-08
7.93035e-08
7.95455e-08
8.0037e-08
7.91258e-08
8.05423e-08
8.0354e-08
8.10621e-08
8.08843e-08
8.18155e-08
8.03618e-08
8.24863e-08
8.15703e-08
8.26903e-08
8.10676e-08
8.35384e-08
8.22911e-08
8.29083e-08
8.33552e-08
8.29608e-08
8.14744e-08
8.31657e-08
8.16271e-08
8.3501e-08
8.24435e-08
8.40105e-08
8.23035e-08
8.3055e-08
8.34942e-08
8.38165e-08
8.22318e-08
8.38251e-08
8.2404e-08
8.35648e-08
8.35298e-08
8.39687e-08
8.21742e-08
8.29682e-08
8.23491e-08
8.37934e-08
8.3501e-08
8.37709e-08
8.24637e-08
8.34824e-08
8.34648e-08
8.18255e-08
8.39241e-08
8.35839e-08
8.29829e-08
8.23028e-08
8.23374e-08
8.18755e-08
8.38781e-08
8.34964e-08
8.14773e-08
8.21401e-08
8.39834e-08
8.22708e-08
8.396e-08
8.40272e-08
8.19468e-08
8.39853e-08
8.21557e-08
8.08458e-08
8.22939e-08
8.1739e-08
8.31779e-08
8.28757e-08
8.17874e-08
8.25699e-08
8.18109e-08
8.40648e-08
8.24931e-08
8.35122e-08
8.3984e-08
8.1378e-08
8.06791e-08
8.23484e-08
8.38776e-08
8.35298e-08
8.40424e-08
8.28983e-08
8.25595e-08
8.25653e-08
8.10584e-08
8.17653e-08
8.3396e-08
8.18621e-08
8.34356e-08
8.29307e-08
8.40321e-08
8.37273e-08
8.3707e-08
8.30608e-08
8.15562e-08
8.08074e-08
8.00473e-08
8.31095e-08
8.17846e-08
8.22957e-08
8.22064e-08
8.29985e-08
8.37343e-08
8.39785e-08
8.36661e-08
8.18157e-08
8.26856e-08
8.18796e-08
8.3151e-08
8.35519e-08
8.40531e-08
8.33677e-08
8.4121e-08
8.15426e-08
8.30856e-08
8.32819e-08
8.39627e-08
8.15621e-08
8.25682e-08
8.36759e-08
8.40707e-08
8.22576e-08
8.17276e-08
8.15922e-08
8.11384e-08
8.2784e-08
8.33076e-08
7.95542e-08
8.05014e-08
8.17929e-08
8.16272e-08
8.29856e-08
8.32826e-08
8.3501e-08
8.25576e-08
8.36097e-08
8.38973e-08
8.32637e-08
8.31761e-08
8.25454e-08
8.21783e-08
8.25602e-08
8.34602e-08
8.26304e-08
8.35208e-08
8.36116e-08
8.28926e-08
8.16793e-08
8.2955e-08
8.15914e-08
8.28923e-08
8.16473e-08
8.2466e-08
8.10261e-08
8.0354e-08
8.21583e-08
8.27693e-08
8.37327e-08
8.41116e-08
8.15993e-08
8.25909e-08
8.37618e-08
8.34782e-08
8.16821e-08
8.25451e-08
8.37187e-08
8.40512e-08
7.98409e-08
7.98623e-08
8.15106e-08
8.24945e-08
8.15599e-08
8.10892e-08
8.379e-08
8.30475e-08
8.24962e-08
8.15863e-08
8.41256e-08
8.37954e-08
8.38467e-08
8.38692e-08
8.39074e-08
8.40824e-08
8.37891e-08
8.39769e-08
8.24137e-08
8.18484e-08
8.22824e-08
8.1883e-08
8.24559e-08
8.18774e-08
8.30769e-08
8.37816e-08
8.39898e-08
8.3524e-08
8.2884e-08
8.29583e-08
8.38693e-08
8.40763e-08
8.40987e-08
8.37581e-08
8.39841e-08
8.38313e-08
8.21547e-08
8.18029e-08
8.21835e-08
8.16399e-08
8.27705e-08
8.20213e-08
8.33554e-08
8.25578e-08
8.33723e-08
8.28731e-08
8.30932e-08
8.37397e-08
8.30979e-08
8.24265e-08
8.18e-08
8.13546e-08
8.31984e-08
8.27751e-08
8.36619e-08
8.30537e-08
8.12131e-08
8.20325e-08
8.34222e-08
8.34918e-08
8.24661e-08
8.29363e-08
8.37442e-08
8.37179e-08
8.26732e-08
8.29282e-08
8.30708e-08
8.27114e-08
8.19232e-08
8.15023e-08
8.1257e-08
8.06059e-08
8.05986e-08
7.99859e-08
8.3386e-08
8.3607e-08
8.28219e-08
8.26109e-08
8.38147e-08
8.33443e-08
8.33324e-08
8.28233e-08
8.38112e-08
8.3991e-08
7.94284e-08
7.90507e-08
8.31077e-08
8.33562e-08
8.33459e-08
8.31232e-08
8.30795e-08
8.25169e-08
8.33113e-08
8.29739e-08
8.29067e-08
8.29983e-08
8.33579e-08
8.37571e-08
8.36785e-08
8.33555e-08
8.18253e-08
8.2128e-08
8.21207e-08
8.18271e-08
8.25636e-08
8.21398e-08
8.30434e-08
8.23414e-08
8.16041e-08
8.22423e-08
8.26844e-08
8.22884e-08
8.341e-08
8.38424e-08
8.03165e-08
8.08349e-08
8.2584e-08
8.27755e-08
8.34282e-08
8.36068e-08
8.2831e-08
8.2945e-08
8.41283e-08
8.39609e-08
8.33496e-08
8.30855e-08
8.18745e-08
8.18363e-08
8.21531e-08
8.15296e-08
8.17527e-08
8.13112e-08
8.12905e-08
8.07847e-08
8.33749e-08
8.37413e-08
8.40688e-08
8.39433e-08
8.40189e-08
8.38605e-08
8.18997e-08
8.20149e-08
8.21398e-08
8.15218e-08
8.32533e-08
8.31535e-08
7.58681e-08
7.40791e-08
8.07106e-08
7.47082e-08
7.42405e-08
7.4243e-08
7.45309e-08
7.46538e-08
7.48094e-08
7.50188e-08
7.54272e-08
7.54859e-08
7.58792e-08
7.48208e-08
7.60316e-08
7.57904e-08
7.62727e-08
7.66875e-08
7.77768e-08
7.84329e-08
7.98653e-08
7.74048e-08
8.07905e-08
7.50745e-08
7.51228e-08
7.75914e-08
7.80773e-08
7.6488e-08
7.72831e-08
7.68955e-08
7.81958e-08
7.62567e-08
7.97235e-08
7.76647e-08
7.927e-08
7.67191e-08
7.86041e-08
7.72824e-08
7.95389e-08
7.595e-08
7.91604e-08
7.72657e-08
7.98746e-08
7.73101e-08
8.02829e-08
7.7295e-08
7.8243e-08
7.91305e-08
8.00238e-08
7.63847e-08
8.08241e-08
7.68724e-08
7.81774e-08
7.83856e-08
8.06116e-08
7.65643e-08
7.79851e-08
7.78862e-08
8.00941e-08
7.82642e-08
8.03965e-08
7.68381e-08
7.99063e-08
7.80005e-08
7.9868e-08
7.55771e-08
8.06895e-08
7.72707e-08
7.75301e-08
7.78448e-08
7.97744e-08
7.78442e-08
7.7553e-08
7.58624e-08
8.02829e-08
7.52955e-08
8.03426e-08
8.08259e-08
7.63092e-08
7.65791e-08
8.08991e-08
8.04387e-08
7.65758e-08
8.07718e-08
7.64155e-08
8.01633e-08
7.66021e-08
7.70504e-08
7.94193e-08
7.53808e-08
7.82966e-08
7.98015e-08
8.076e-08
8.10663e-08
7.76442e-08
7.58419e-08
7.89468e-08
7.54322e-08
7.66581e-08
7.583e-08
7.9323e-08
7.99974e-08
8.01718e-08
7.92704e-08
8.10526e-08
7.61078e-08
7.90093e-08
7.73473e-08
7.65425e-08
7.92778e-08
7.75315e-08
8.06827e-08
7.80967e-08
7.61275e-08
7.87359e-08
7.72783e-08
7.4999e-08
7.73362e-08
7.56027e-08
8.09339e-08
7.8871e-08
7.99947e-08
7.60244e-08
7.63711e-08
7.53087e-08
7.75385e-08
7.59203e-08
7.83794e-08
7.51834e-08
7.94919e-08
7.97966e-08
7.72889e-08
8.00744e-08
7.63265e-08
7.48533e-08
7.85096e-08
7.77827e-08
7.73853e-08
7.57e-08
7.69113e-08
7.55796e-08
8.0766e-08
7.84797e-08
7.70581e-08
7.56879e-08
7.96136e-08
8.08749e-08
7.72743e-08
7.68056e-08
7.52461e-08
7.64034e-08
8.11969e-08
7.88067e-08
7.67841e-08
7.50647e-08
7.77428e-08
7.89934e-08
7.83772e-08
7.99809e-08
7.85551e-08
8.11337e-08
7.84007e-08
7.61177e-08
7.87399e-08
8.05067e-08
7.65502e-08
7.84288e-08
7.77989e-08
7.59633e-08
7.46479e-08
7.53204e-08
8.03528e-08
7.95756e-08
8.11456e-08
7.97184e-08
8.11832e-08
7.90525e-08
7.61664e-08
7.75224e-08
7.65436e-08
7.66166e-08
7.7812e-08
7.96062e-08
7.88899e-08
7.84054e-08
7.57696e-08
7.66214e-08
7.71601e-08
7.80373e-08
7.82038e-08
7.97434e-08
7.71526e-08
7.96365e-08
7.81258e-08
7.8371e-08
7.63272e-08
7.55264e-08
7.65244e-08
7.54693e-08
7.60595e-08
7.49784e-08
7.9263e-08
7.74501e-08
7.92113e-08
7.74795e-08
7.52292e-08
7.6866e-08
7.87e-08
7.83044e-08
7.86282e-08
7.89062e-08
7.51143e-08
7.6725e-08
7.57731e-08
7.46609e-08
7.78197e-08
7.87635e-08
7.75848e-08
7.70188e-08
8.00424e-08
8.09957e-08
7.9971e-08
8.11459e-08
7.60833e-08
7.70955e-08
8.08237e-08
7.97156e-08
8.1014e-08
7.96235e-08
7.59814e-08
7.78904e-08
7.50049e-08
7.67412e-08
8.0239e-08
8.10181e-08
8.01637e-08
8.08522e-08
7.57232e-08
7.7137e-08
7.64367e-08
7.59364e-08
7.86131e-08
7.88064e-08
7.43501e-08
7.50015e-08
8.11331e-08
7.9886e-08
8.02514e-08
7.91907e-08
8.02973e-08
8.06327e-08
7.90161e-08
7.87678e-08
7.63938e-08
7.70349e-08
7.66482e-08
7.60966e-08
7.58931e-08
7.57283e-08
7.8766e-08
7.7023e-08
7.9971e-08
8.08985e-08
7.68345e-08
7.63443e-08
8.02811e-08
8.12544e-08
7.73332e-08
7.72968e-08
7.74442e-08
7.60689e-08
7.64649e-08
7.73851e-08
8.08843e-08
8.02653e-08
7.90775e-08
7.91187e-08
7.63733e-08
7.83164e-08
7.87561e-08
7.90398e-08
7.62299e-08
7.58238e-08
7.87853e-08
7.99044e-08
7.98672e-08
8.09597e-08
8.01877e-08
7.92143e-08
7.83519e-08
7.81655e-08
7.70413e-08
7.60213e-08
7.89278e-08
7.81292e-08
7.99577e-08
7.88848e-08
7.96187e-08
7.99453e-08
7.89051e-08
7.97218e-08
7.68625e-08
7.71748e-08
7.66037e-08
7.70627e-08
8.03961e-08
7.96469e-08
7.80851e-08
7.81393e-08
7.81095e-08
7.76392e-08
7.48022e-08
7.53097e-08
7.65846e-08
7.84551e-08
7.88193e-08
7.80367e-08
7.94033e-08
7.90302e-08
7.57236e-08
7.71204e-08
7.77686e-08
7.90785e-08
7.45582e-08
7.43838e-08
7.74894e-08
7.88891e-08
7.54527e-08
7.56615e-08
7.77009e-08
7.70513e-08
7.88893e-08
7.73208e-08
7.89078e-08
7.93581e-08
8.08236e-08
8.03656e-08
7.71299e-08
7.7998e-08
7.78727e-08
7.64994e-08
7.89638e-08
7.82421e-08
7.87099e-08
7.93119e-08
7.65568e-08
7.56893e-08
7.75636e-08
7.77994e-08
7.69446e-08
7.82953e-08
8.02061e-08
8.07988e-08
7.98364e-08
7.93934e-08
7.59912e-08
7.48308e-08
8.084e-08
8.04808e-08
7.85899e-08
7.80308e-08
7.76107e-08
7.85141e-08
7.80791e-08
7.92831e-08
7.79286e-08
7.65878e-08
7.75693e-08
7.75299e-08
7.91391e-08
7.95416e-08
7.99577e-08
7.89107e-08
7.71477e-08
7.70352e-08
7.7023e-08
7.72522e-08
7.93926e-08
7.93952e-08
7.70356e-08
7.62493e-08
7.59055e-08
7.5958e-08
7.81017e-08
7.76781e-08
7.80922e-08
7.76718e-08
7.51742e-08
7.58256e-08
7.52874e-08
7.50367e-08
7.88438e-08
7.9716e-08
7.75367e-08
7.81495e-08
7.82127e-08
7.71589e-08
7.45814e-08
7.58282e-08
7.62586e-08
7.52011e-08
7.84145e-08
7.91984e-08
8.02734e-08
8.10803e-08
8.11051e-08
8.0274e-08
7.53043e-08
7.65848e-08
7.88982e-08
7.79381e-08
7.66366e-08
7.57808e-08
8.0467e-08
8.11523e-08
7.78467e-08
7.69966e-08
7.94472e-08
7.97219e-08
7.62937e-08
7.62123e-08
7.57415e-08
7.66759e-08
8.06181e-08
8.07412e-08
7.45594e-08
7.48978e-08
7.56607e-08
7.46933e-08
7.84144e-08
7.89751e-08
7.81479e-08
7.78649e-08
8.09916e-08
8.10213e-08
7.50324e-08
7.5218e-08
7.82482e-08
7.77355e-08
7.59424e-08
7.61209e-08
7.70764e-08
7.68831e-08
8.02115e-08
7.94085e-08
7.63402e-08
7.61791e-08
7.84661e-08
7.77356e-08
7.45762e-08
7.47257e-08
7.3572e-08
7.36841e-08
7.3718e-08
7.38894e-08
7.38142e-08
7.40539e-08
7.39036e-08
7.40635e-08
7.39964e-08
7.41782e-08
7.4072e-08
7.42634e-08
7.41552e-08
7.43231e-08
7.43227e-08
7.45148e-08
7.409e-08
7.38948e-08
7.42521e-08
7.40353e-08
7.41684e-08
7.3967e-08
7.43787e-08
7.41602e-08
7.39565e-08
7.38011e-08
7.41175e-08
7.40347e-08
7.44226e-08
7.42777e-08
7.39688e-08
7.40158e-08
4.98443e-08
4.87418e-08
4.77247e-08
4.67917e-08
4.59401e-08
4.51662e-08
4.44652e-08
4.38319e-08
4.32609e-08
4.27465e-08
4.22833e-08
4.18659e-08
4.14897e-08
4.11502e-08
4.08438e-08
4.0567e-08
4.03173e-08
4.00925e-08
3.98908e-08
3.9711e-08
3.95522e-08
3.94138e-08
3.92953e-08
3.91966e-08
3.91177e-08
3.90584e-08
3.90189e-08
3.89991e-08
4.98413e-08
4.8739e-08
4.7722e-08
4.6789e-08
4.59375e-08
4.51637e-08
4.44627e-08
4.38295e-08
4.32586e-08
4.27442e-08
4.2281e-08
4.18637e-08
4.14875e-08
4.11481e-08
4.08416e-08
4.05649e-08
4.03152e-08
4.00904e-08
3.98887e-08
3.9709e-08
3.95502e-08
3.94118e-08
3.92933e-08
3.91947e-08
3.91157e-08
3.90564e-08
3.90169e-08
3.89971e-08
4.98354e-08
4.87332e-08
4.77164e-08
4.67837e-08
4.59324e-08
4.51586e-08
4.44578e-08
4.38247e-08
4.32539e-08
4.27396e-08
4.22765e-08
4.18593e-08
4.14832e-08
4.11438e-08
4.08374e-08
4.05607e-08
4.03111e-08
4.00863e-08
3.98847e-08
3.97049e-08
3.95462e-08
3.94078e-08
3.92893e-08
3.91907e-08
3.91117e-08
3.90525e-08
3.9013e-08
3.89932e-08
4.98266e-08
4.87247e-08
4.77081e-08
4.67757e-08
4.59246e-08
4.5151e-08
4.44504e-08
4.38176e-08
4.32469e-08
4.27328e-08
4.22698e-08
4.18527e-08
4.14767e-08
4.11374e-08
4.08311e-08
4.05545e-08
4.03049e-08
4.00802e-08
3.98786e-08
3.96989e-08
3.95401e-08
3.94018e-08
3.92834e-08
3.91847e-08
3.91058e-08
3.90466e-08
3.90071e-08
3.89873e-08
4.98148e-08
4.87133e-08
4.76971e-08
4.6765e-08
4.59142e-08
4.5141e-08
4.44407e-08
4.3808e-08
4.32376e-08
4.27237e-08
4.22608e-08
4.18439e-08
4.1468e-08
4.11289e-08
4.08227e-08
4.05462e-08
4.02967e-08
4.0072e-08
3.98705e-08
3.96908e-08
3.95321e-08
3.93938e-08
3.92754e-08
3.91768e-08
3.90979e-08
3.90387e-08
3.89992e-08
3.89794e-08
4.98e-08
4.8699e-08
4.76833e-08
4.67517e-08
4.59013e-08
4.51284e-08
4.44285e-08
4.37961e-08
4.32259e-08
4.27123e-08
4.22497e-08
4.18329e-08
4.14572e-08
4.11182e-08
4.08122e-08
4.05358e-08
4.02864e-08
4.00618e-08
3.98603e-08
3.96808e-08
3.95221e-08
3.93839e-08
3.92655e-08
3.9167e-08
3.90881e-08
3.90289e-08
3.89894e-08
3.89696e-08
4.97823e-08
4.8682e-08
4.76668e-08
4.67357e-08
4.58858e-08
4.51134e-08
4.44138e-08
4.37819e-08
4.3212e-08
4.26987e-08
4.22363e-08
4.18198e-08
4.14443e-08
4.11055e-08
4.07996e-08
4.05233e-08
4.02741e-08
4.00496e-08
3.98482e-08
3.96687e-08
3.95102e-08
3.9372e-08
3.92537e-08
3.91552e-08
3.90763e-08
3.90171e-08
3.89777e-08
3.89579e-08
4.97618e-08
4.86621e-08
4.76477e-08
4.67171e-08
4.58678e-08
4.5096e-08
4.43969e-08
4.37653e-08
4.31959e-08
4.26829e-08
4.22208e-08
4.18046e-08
4.14293e-08
4.10907e-08
4.0785e-08
4.05089e-08
4.02598e-08
4.00354e-08
3.98342e-08
3.96548e-08
3.94963e-08
3.93581e-08
3.92399e-08
3.91414e-08
3.90626e-08
3.90035e-08
3.8964e-08
3.89443e-08
4.97382e-08
4.86394e-08
4.76258e-08
4.6696e-08
4.58473e-08
4.50761e-08
4.43775e-08
4.37465e-08
4.31775e-08
4.26649e-08
4.22032e-08
4.17873e-08
4.14123e-08
4.10739e-08
4.07684e-08
4.04925e-08
4.02435e-08
4.00193e-08
3.98182e-08
3.96388e-08
3.94805e-08
3.93424e-08
3.92242e-08
3.91258e-08
3.9047e-08
3.89879e-08
3.89485e-08
3.89287e-08
4.97118e-08
4.8614e-08
4.76012e-08
4.66722e-08
4.58244e-08
4.50538e-08
4.43559e-08
4.37254e-08
4.31569e-08
4.26447e-08
4.21834e-08
4.17679e-08
4.13932e-08
4.10551e-08
4.07498e-08
4.04741e-08
4.02253e-08
4.00012e-08
3.98002e-08
3.9621e-08
3.94627e-08
3.93247e-08
3.92067e-08
3.91083e-08
3.90296e-08
3.89705e-08
3.89311e-08
3.89113e-08
4.96826e-08
4.85858e-08
4.7574e-08
4.66459e-08
4.57989e-08
4.50291e-08
4.43319e-08
4.37021e-08
4.31341e-08
4.26224e-08
4.21616e-08
4.17464e-08
4.13721e-08
4.10343e-08
4.07292e-08
4.04537e-08
4.02051e-08
3.99812e-08
3.97804e-08
3.96013e-08
3.94431e-08
3.93052e-08
3.91872e-08
3.90889e-08
3.90103e-08
3.89512e-08
3.89118e-08
3.88921e-08
4.96504e-08
4.85548e-08
4.75441e-08
4.66171e-08
4.57711e-08
4.50021e-08
4.43057e-08
4.36766e-08
4.31092e-08
4.25981e-08
4.21378e-08
4.1723e-08
4.1349e-08
4.10115e-08
4.07068e-08
4.04315e-08
4.01831e-08
3.99594e-08
3.97587e-08
3.95798e-08
3.94217e-08
3.92839e-08
3.9166e-08
3.90677e-08
3.89891e-08
3.89301e-08
3.88907e-08
3.8871e-08
4.96153e-08
4.85211e-08
4.75117e-08
4.65858e-08
4.57408e-08
4.49728e-08
4.42773e-08
4.36489e-08
4.30822e-08
4.25717e-08
4.21119e-08
4.16976e-08
4.1324e-08
4.09869e-08
4.06824e-08
4.04074e-08
4.01593e-08
3.99357e-08
3.97352e-08
3.95564e-08
3.93985e-08
3.92608e-08
3.91429e-08
3.90448e-08
3.89662e-08
3.89072e-08
3.88679e-08
3.88482e-08
4.95774e-08
4.84847e-08
4.74766e-08
4.65521e-08
4.57082e-08
4.49413e-08
4.42466e-08
4.36191e-08
4.30532e-08
4.25433e-08
4.20841e-08
4.16703e-08
4.12971e-08
4.09604e-08
4.06562e-08
4.03815e-08
4.01336e-08
3.99103e-08
3.97099e-08
3.95313e-08
3.93735e-08
3.92359e-08
3.91181e-08
3.902e-08
3.89415e-08
3.88826e-08
3.88433e-08
3.88236e-08
4.95367e-08
4.84455e-08
4.7439e-08
4.65158e-08
4.56732e-08
4.49075e-08
4.42139e-08
4.35873e-08
4.30222e-08
4.2513e-08
4.20544e-08
4.16411e-08
4.12684e-08
4.09321e-08
4.06283e-08
4.03539e-08
4.01062e-08
3.98831e-08
3.96829e-08
3.95044e-08
3.93468e-08
3.92093e-08
3.90916e-08
3.89936e-08
3.89151e-08
3.88563e-08
3.8817e-08
3.87973e-08
4.9493e-08
4.84037e-08
4.73988e-08
4.64772e-08
4.5636e-08
4.48715e-08
4.4179e-08
4.35534e-08
4.29892e-08
4.24808e-08
4.20228e-08
4.16101e-08
4.12379e-08
4.0902e-08
4.05986e-08
4.03245e-08
4.0077e-08
3.98542e-08
3.96542e-08
3.94759e-08
3.93183e-08
3.9181e-08
3.90634e-08
3.89655e-08
3.88871e-08
3.88282e-08
3.8789e-08
3.87693e-08
4.94466e-08
4.83591e-08
4.73561e-08
4.64361e-08
4.55964e-08
4.48333e-08
4.4142e-08
4.35175e-08
4.29542e-08
4.24467e-08
4.19894e-08
4.15774e-08
4.12057e-08
4.08702e-08
4.05672e-08
4.02934e-08
4.00462e-08
3.98236e-08
3.96238e-08
3.94457e-08
3.92883e-08
3.9151e-08
3.90336e-08
3.89357e-08
3.88574e-08
3.87986e-08
3.87594e-08
3.87397e-08
4.93972e-08
4.83119e-08
4.73109e-08
4.63927e-08
4.55546e-08
4.4793e-08
4.4103e-08
4.34797e-08
4.29174e-08
4.24108e-08
4.19543e-08
4.15429e-08
4.11718e-08
4.08368e-08
4.05341e-08
4.02607e-08
4.00138e-08
3.97915e-08
3.95919e-08
3.94139e-08
3.92566e-08
3.91195e-08
3.90022e-08
3.89044e-08
3.88261e-08
3.87674e-08
3.87282e-08
3.87086e-08
4.9345e-08
4.8262e-08
4.72631e-08
4.63469e-08
4.55106e-08
4.47506e-08
4.40621e-08
4.344e-08
4.28788e-08
4.23731e-08
4.19175e-08
4.15068e-08
4.11363e-08
4.08017e-08
4.04995e-08
4.02264e-08
3.99799e-08
3.97577e-08
3.95584e-08
3.93806e-08
3.92235e-08
3.90865e-08
3.89692e-08
3.88715e-08
3.87933e-08
3.87346e-08
3.86954e-08
3.86758e-08
4.92899e-08
4.82094e-08
4.72128e-08
4.62987e-08
4.54644e-08
4.47061e-08
4.40191e-08
4.33984e-08
4.28384e-08
4.23338e-08
4.1879e-08
4.1469e-08
4.10991e-08
4.07652e-08
4.04634e-08
4.01907e-08
3.99444e-08
3.97225e-08
3.95234e-08
3.93458e-08
3.91888e-08
3.90519e-08
3.89347e-08
3.88371e-08
3.8759e-08
3.87003e-08
3.86612e-08
3.86416e-08
4.92319e-08
4.81541e-08
4.716e-08
4.62483e-08
4.5416e-08
4.46596e-08
4.39743e-08
4.3355e-08
4.27963e-08
4.22928e-08
4.18389e-08
4.14297e-08
4.10605e-08
4.07271e-08
4.04258e-08
4.01535e-08
3.99075e-08
3.96859e-08
3.9487e-08
3.93095e-08
3.91527e-08
3.90159e-08
3.88989e-08
3.88013e-08
3.87233e-08
3.86647e-08
3.86256e-08
3.8606e-08
4.91709e-08
4.80961e-08
4.71048e-08
4.61955e-08
4.53655e-08
4.46111e-08
4.39276e-08
4.33099e-08
4.27526e-08
4.22501e-08
4.17973e-08
4.1389e-08
4.10205e-08
4.06876e-08
4.03868e-08
4.01149e-08
3.98692e-08
3.96479e-08
3.94492e-08
3.92719e-08
3.91152e-08
3.89786e-08
3.88616e-08
3.87642e-08
3.86862e-08
3.86276e-08
3.85885e-08
3.8569e-08
4.9107e-08
4.80354e-08
4.7047e-08
4.61404e-08
4.53129e-08
4.45606e-08
4.3879e-08
4.3263e-08
4.27072e-08
4.2206e-08
4.17542e-08
4.13468e-08
4.0979e-08
4.06468e-08
4.03465e-08
4.00749e-08
3.98297e-08
3.96086e-08
3.94101e-08
3.9233e-08
3.90765e-08
3.89399e-08
3.88231e-08
3.87257e-08
3.86477e-08
3.85892e-08
3.85502e-08
3.85306e-08
4.90402e-08
4.7972e-08
4.69867e-08
4.6083e-08
4.52581e-08
4.45082e-08
4.38287e-08
4.32145e-08
4.26602e-08
4.21604e-08
4.17097e-08
4.13032e-08
4.09362e-08
4.06046e-08
4.03048e-08
4.00337e-08
3.97888e-08
3.9568e-08
3.93697e-08
3.91928e-08
3.90364e-08
3.89e-08
3.87833e-08
3.86859e-08
3.8608e-08
3.85496e-08
3.85105e-08
3.8491e-08
4.89704e-08
4.79058e-08
4.69239e-08
4.60234e-08
4.52013e-08
4.44539e-08
4.37766e-08
4.31643e-08
4.26117e-08
4.21133e-08
4.16638e-08
4.12583e-08
4.08922e-08
4.05613e-08
4.0262e-08
3.99914e-08
3.97468e-08
3.95263e-08
3.93282e-08
3.91515e-08
3.89952e-08
3.88589e-08
3.87422e-08
3.8645e-08
3.85672e-08
3.85087e-08
3.84697e-08
3.84502e-08
4.88975e-08
4.78369e-08
4.68587e-08
4.59614e-08
4.51423e-08
4.43977e-08
4.37228e-08
4.31126e-08
4.25617e-08
4.20649e-08
4.16167e-08
4.12122e-08
4.0847e-08
4.05168e-08
4.02181e-08
3.99479e-08
3.97037e-08
3.94834e-08
3.92856e-08
3.9109e-08
3.89529e-08
3.88167e-08
3.87001e-08
3.86029e-08
3.85251e-08
3.84667e-08
3.84277e-08
3.84082e-08
4.88216e-08
4.77651e-08
4.67909e-08
4.58972e-08
4.50814e-08
4.43396e-08
4.36672e-08
4.30593e-08
4.25103e-08
4.20151e-08
4.15683e-08
4.1165e-08
4.08006e-08
4.04712e-08
4.01731e-08
3.99034e-08
3.96595e-08
3.94395e-08
3.92419e-08
3.90655e-08
3.89096e-08
3.87735e-08
3.86569e-08
3.85598e-08
3.84821e-08
3.84237e-08
3.83847e-08
3.83652e-08
4.87426e-08
4.76906e-08
4.67205e-08
4.58307e-08
4.50184e-08
4.42797e-08
4.36101e-08
4.30045e-08
4.24576e-08
4.19641e-08
4.15187e-08
4.11166e-08
4.07532e-08
4.04245e-08
4.01271e-08
3.98578e-08
3.96144e-08
3.93947e-08
3.91973e-08
3.90211e-08
3.88652e-08
3.87292e-08
3.86128e-08
3.85157e-08
3.8438e-08
3.83796e-08
3.83407e-08
3.83212e-08
4.86604e-08
4.76133e-08
4.66477e-08
4.57619e-08
4.49533e-08
4.4218e-08
4.35513e-08
4.29482e-08
4.24035e-08
4.19119e-08
4.1468e-08
4.10672e-08
4.07048e-08
4.0377e-08
4.00802e-08
3.98114e-08
3.95683e-08
3.9349e-08
3.91518e-08
3.89757e-08
3.882e-08
3.86841e-08
3.85677e-08
3.84707e-08
3.8393e-08
3.83346e-08
3.82957e-08
3.82762e-08
4.85751e-08
4.75331e-08
4.65723e-08
4.56909e-08
4.48863e-08
4.41545e-08
4.34909e-08
4.28906e-08
4.23482e-08
4.18585e-08
4.14163e-08
4.10168e-08
4.06555e-08
4.03285e-08
4.00324e-08
3.97642e-08
3.95215e-08
3.93024e-08
3.91055e-08
3.89296e-08
3.87739e-08
3.86381e-08
3.85218e-08
3.84248e-08
3.83471e-08
3.82888e-08
3.82499e-08
3.82304e-08
4.84866e-08
4.74501e-08
4.64943e-08
4.56177e-08
4.48173e-08
4.40892e-08
4.3429e-08
4.28316e-08
4.22917e-08
4.18041e-08
4.13636e-08
4.09655e-08
4.06054e-08
4.02793e-08
3.99839e-08
3.97162e-08
3.94739e-08
3.92551e-08
3.90584e-08
3.88826e-08
3.87271e-08
3.85914e-08
3.84751e-08
3.83781e-08
3.83005e-08
3.82422e-08
3.82032e-08
3.81838e-08
4.83949e-08
4.73642e-08
4.64138e-08
4.55422e-08
4.47463e-08
4.40223e-08
4.33656e-08
4.27713e-08
4.2234e-08
4.17486e-08
4.131e-08
4.09134e-08
4.05545e-08
4.02293e-08
3.99346e-08
3.96675e-08
3.94256e-08
3.92072e-08
3.90106e-08
3.8835e-08
3.86796e-08
3.85439e-08
3.84277e-08
3.83307e-08
3.82531e-08
3.81948e-08
3.81559e-08
3.81364e-08
4.83e-08
4.72754e-08
4.63308e-08
4.54644e-08
4.46734e-08
4.39537e-08
4.33008e-08
4.27097e-08
4.21753e-08
4.16922e-08
4.12555e-08
4.08605e-08
4.05029e-08
4.01787e-08
3.98848e-08
3.96182e-08
3.93768e-08
3.91586e-08
3.89623e-08
3.87868e-08
3.86315e-08
3.84959e-08
3.83797e-08
3.82827e-08
3.82051e-08
3.81468e-08
3.81079e-08
3.80884e-08
4.82018e-08
4.71838e-08
4.62453e-08
4.53845e-08
4.45985e-08
4.38834e-08
4.32346e-08
4.2647e-08
4.21155e-08
4.16349e-08
4.12003e-08
4.0807e-08
4.04506e-08
4.01275e-08
3.98344e-08
3.95684e-08
3.93274e-08
3.91096e-08
3.89135e-08
3.87381e-08
3.85829e-08
3.84473e-08
3.83311e-08
3.82342e-08
3.81566e-08
3.80983e-08
3.80594e-08
3.80399e-08
4.81004e-08
4.70892e-08
4.61572e-08
4.53024e-08
4.45219e-08
4.38116e-08
4.3167e-08
4.25831e-08
4.20548e-08
4.15768e-08
4.11444e-08
4.07528e-08
4.03979e-08
4.00759e-08
3.97836e-08
3.95182e-08
3.92777e-08
3.90601e-08
3.88642e-08
3.8689e-08
3.85338e-08
3.83983e-08
3.82821e-08
3.81852e-08
3.81075e-08
3.80492e-08
3.80103e-08
3.79908e-08
4.79958e-08
4.69918e-08
4.60666e-08
4.52182e-08
4.44434e-08
4.37382e-08
4.30981e-08
4.25181e-08
4.19931e-08
4.1518e-08
4.10879e-08
4.06981e-08
4.03447e-08
4.00238e-08
3.97323e-08
3.94676e-08
3.92275e-08
3.90103e-08
3.88146e-08
3.86395e-08
3.84844e-08
3.83489e-08
3.82327e-08
3.81358e-08
3.80581e-08
3.79998e-08
3.79608e-08
3.79414e-08
4.78879e-08
4.68916e-08
4.59737e-08
4.51319e-08
4.43631e-08
4.36634e-08
4.30281e-08
4.24522e-08
4.19307e-08
4.14585e-08
4.10308e-08
4.0643e-08
4.02911e-08
3.99714e-08
3.96808e-08
3.94168e-08
3.91771e-08
3.89602e-08
3.87647e-08
3.85897e-08
3.84347e-08
3.82992e-08
3.8183e-08
3.8086e-08
3.80083e-08
3.795e-08
3.7911e-08
3.78916e-08
4.77768e-08
4.67886e-08
4.58783e-08
4.50435e-08
4.42812e-08
4.35871e-08
4.29569e-08
4.23853e-08
4.18675e-08
4.13984e-08
4.09732e-08
4.05875e-08
4.02372e-08
3.99187e-08
3.96291e-08
3.93657e-08
3.91265e-08
3.89099e-08
3.87146e-08
3.85398e-08
3.83848e-08
3.82492e-08
3.8133e-08
3.8036e-08
3.79583e-08
3.79e-08
3.7861e-08
3.78415e-08
4.76625e-08
4.66829e-08
4.57806e-08
4.49532e-08
4.41976e-08
4.35096e-08
4.28846e-08
4.23177e-08
4.18037e-08
4.13379e-08
4.09153e-08
4.05317e-08
4.01831e-08
3.98659e-08
3.95772e-08
3.93146e-08
3.90759e-08
3.88595e-08
3.86644e-08
3.84897e-08
3.83347e-08
3.81992e-08
3.80829e-08
3.79859e-08
3.79082e-08
3.78497e-08
3.78107e-08
3.77912e-08
4.75452e-08
4.65746e-08
4.56806e-08
4.48611e-08
4.41125e-08
4.34308e-08
4.28114e-08
4.22492e-08
4.17394e-08
4.12769e-08
4.08571e-08
4.04758e-08
4.01289e-08
3.9813e-08
3.95253e-08
3.92634e-08
3.90252e-08
3.88091e-08
3.86142e-08
3.84395e-08
3.82846e-08
3.81491e-08
3.80328e-08
3.79357e-08
3.78579e-08
3.77994e-08
3.77604e-08
3.77409e-08
7.37385e-08
7.36749e-08
7.36179e-08
7.35563e-08
7.34841e-08
7.34046e-08
7.32114e-08
7.31825e-08
7.31594e-08
7.3137e-08
7.31134e-08
7.3093e-08
7.2516e-08
7.25252e-08
7.25391e-08
7.25557e-08
7.2575e-08
7.26005e-08
7.16654e-08
7.17125e-08
7.1763e-08
7.18163e-08
7.18731e-08
7.19358e-08
7.06737e-08
7.07566e-08
7.08412e-08
7.09278e-08
7.10171e-08
7.11109e-08
6.95561e-08
6.96713e-08
6.97867e-08
6.99027e-08
7.00201e-08
7.01401e-08
6.83289e-08
6.84723e-08
6.86144e-08
6.87558e-08
6.88971e-08
6.90391e-08
6.70091e-08
6.71763e-08
6.7341e-08
6.75035e-08
6.76646e-08
6.78248e-08
6.56144e-08
6.58008e-08
6.59837e-08
6.61634e-08
6.63403e-08
6.6515e-08
6.41624e-08
6.43637e-08
6.45605e-08
6.47533e-08
6.49423e-08
6.5128e-08
6.26709e-08
6.28827e-08
6.30895e-08
6.32915e-08
6.3489e-08
6.36822e-08
6.11572e-08
6.13754e-08
6.15883e-08
6.1796e-08
6.19986e-08
6.21962e-08
5.96378e-08
5.98588e-08
6.00742e-08
6.02841e-08
6.04886e-08
6.06878e-08
5.81282e-08
5.83485e-08
5.85633e-08
5.87725e-08
5.89761e-08
5.91741e-08
5.66428e-08
5.68594e-08
5.70707e-08
5.72764e-08
5.74766e-08
5.76712e-08
5.51941e-08
5.54046e-08
5.56099e-08
5.58099e-08
5.60046e-08
5.61937e-08
5.37933e-08
5.39955e-08
5.41929e-08
5.43854e-08
5.45726e-08
5.47547e-08
5.24496e-08
5.2642e-08
5.28299e-08
5.30132e-08
5.31918e-08
5.33654e-08
5.11705e-08
5.13518e-08
5.15291e-08
5.17022e-08
5.1871e-08
5.20352e-08
4.99616e-08
5.0131e-08
5.02969e-08
5.04591e-08
5.06173e-08
5.07715e-08
4.88265e-08
4.89836e-08
4.91377e-08
4.92886e-08
4.9436e-08
4.95798e-08
4.77672e-08
4.7912e-08
4.80543e-08
4.81938e-08
4.83303e-08
4.84637e-08
4.74249e-08
4.64636e-08
4.55785e-08
4.47672e-08
4.4026e-08
4.3351e-08
4.27373e-08
4.21802e-08
4.16746e-08
4.12157e-08
4.07988e-08
4.04197e-08
4.00746e-08
3.97602e-08
3.94735e-08
3.92122e-08
3.89745e-08
3.87588e-08
3.85641e-08
3.83895e-08
3.82345e-08
3.8099e-08
3.79826e-08
3.78855e-08
3.78076e-08
3.77491e-08
3.771e-08
3.76905e-08
4.73018e-08
4.63503e-08
4.54745e-08
4.46716e-08
4.39382e-08
4.32701e-08
4.26625e-08
4.21106e-08
4.16094e-08
4.11542e-08
4.07403e-08
4.03636e-08
4.00204e-08
3.97074e-08
3.94218e-08
3.91613e-08
3.8924e-08
3.87086e-08
3.8514e-08
3.83395e-08
3.81846e-08
3.8049e-08
3.79325e-08
3.78353e-08
3.77574e-08
3.76988e-08
3.76597e-08
3.76402e-08
4.71759e-08
4.62347e-08
4.53685e-08
4.45746e-08
4.38493e-08
4.31884e-08
4.25871e-08
4.20407e-08
4.15441e-08
4.10927e-08
4.06819e-08
4.03077e-08
3.99664e-08
3.96548e-08
3.93703e-08
3.91105e-08
3.88738e-08
3.86587e-08
3.84642e-08
3.82898e-08
3.81348e-08
3.79991e-08
3.78826e-08
3.77854e-08
3.77074e-08
3.76487e-08
3.76096e-08
3.759e-08
4.70476e-08
4.6117e-08
4.52609e-08
4.44762e-08
4.37593e-08
4.31059e-08
4.25112e-08
4.19704e-08
4.14786e-08
4.10311e-08
4.06236e-08
4.02519e-08
3.99126e-08
3.96025e-08
3.93191e-08
3.906e-08
3.88238e-08
3.8609e-08
3.84147e-08
3.82403e-08
3.80853e-08
3.79496e-08
3.7833e-08
3.77356e-08
3.76575e-08
3.75988e-08
3.75596e-08
3.754e-08
4.69168e-08
4.59974e-08
4.51517e-08
4.43767e-08
4.36686e-08
4.30229e-08
4.2435e-08
4.19e-08
4.14132e-08
4.09698e-08
4.05655e-08
4.01965e-08
3.98592e-08
3.95506e-08
3.92682e-08
3.901e-08
3.87742e-08
3.85597e-08
3.83656e-08
3.81912e-08
3.80362e-08
3.79003e-08
3.77837e-08
3.76862e-08
3.7608e-08
3.75492e-08
3.75099e-08
3.74903e-08
4.67841e-08
4.58762e-08
4.50413e-08
4.42763e-08
4.35772e-08
4.29396e-08
4.23587e-08
4.18297e-08
4.13479e-08
4.09086e-08
4.05078e-08
4.01414e-08
3.98062e-08
3.94992e-08
3.92179e-08
3.89604e-08
3.87252e-08
3.85109e-08
3.83169e-08
3.81425e-08
3.79875e-08
3.78515e-08
3.77347e-08
3.76371e-08
3.75588e-08
3.75e-08
3.74607e-08
3.7441e-08
7.38186e-08
7.32515e-08
7.25142e-08
7.16228e-08
7.0593e-08
6.94413e-08
6.81844e-08
6.68396e-08
6.54247e-08
6.39572e-08
6.24548e-08
6.09344e-08
5.94122e-08
5.79034e-08
5.64217e-08
5.49795e-08
5.35872e-08
5.22539e-08
5.09863e-08
4.97897e-08
4.86672e-08
4.76206e-08
7.3923e-08
7.33071e-08
7.25217e-08
7.15851e-08
7.05144e-08
6.93264e-08
6.80382e-08
6.66674e-08
6.52314e-08
6.3748e-08
6.22343e-08
6.07071e-08
5.91821e-08
5.76741e-08
5.61965e-08
5.4761e-08
5.33778e-08
5.20552e-08
5.07995e-08
4.96156e-08
4.85063e-08
4.74728e-08
7.40591e-08
7.33805e-08
7.25387e-08
7.15519e-08
7.04368e-08
6.92102e-08
6.78892e-08
6.64912e-08
6.50336e-08
6.35337e-08
6.20085e-08
6.04744e-08
5.89468e-08
5.74399e-08
5.59667e-08
5.45384e-08
5.31646e-08
5.18531e-08
5.06098e-08
4.94391e-08
4.83434e-08
4.73235e-08
7.42227e-08
7.34679e-08
7.25625e-08
7.1521e-08
7.03587e-08
6.90917e-08
6.77366e-08
6.63106e-08
6.48307e-08
6.33141e-08
6.17774e-08
6.02365e-08
5.87064e-08
5.7201e-08
5.57325e-08
5.43118e-08
5.29479e-08
5.1648e-08
5.04177e-08
4.92607e-08
4.81789e-08
4.7173e-08
7.43942e-08
7.35602e-08
7.25879e-08
7.14892e-08
7.02779e-08
6.89692e-08
6.75793e-08
6.61247e-08
6.46224e-08
6.30891e-08
6.15409e-08
5.99935e-08
5.84613e-08
5.69577e-08
5.54944e-08
5.40818e-08
5.27283e-08
5.14406e-08
5.02236e-08
4.90807e-08
4.80134e-08
4.70218e-08
7.45609e-08
7.36482e-08
7.26089e-08
7.14526e-08
7.01918e-08
6.88411e-08
6.74161e-08
6.5933e-08
6.44083e-08
6.28584e-08
6.12991e-08
5.97456e-08
5.82117e-08
5.67104e-08
5.52529e-08
5.38489e-08
5.25063e-08
5.12312e-08
5.00282e-08
4.88998e-08
4.78473e-08
4.68704e-08
7.4708e-08
7.37236e-08
7.26202e-08
7.14076e-08
7.0098e-08
6.87057e-08
6.7246e-08
6.57347e-08
6.41881e-08
6.26222e-08
6.10523e-08
5.94931e-08
5.79582e-08
5.64598e-08
5.50086e-08
5.36137e-08
5.22825e-08
5.10206e-08
4.98319e-08
4.87185e-08
4.76812e-08
4.67193e-08
7.48318e-08
7.37822e-08
7.26183e-08
7.13515e-08
6.99946e-08
6.85617e-08
6.70681e-08
6.55295e-08
6.39617e-08
6.23804e-08
6.08006e-08
5.92365e-08
5.77012e-08
5.62063e-08
5.47621e-08
5.3377e-08
5.20577e-08
5.08095e-08
4.96354e-08
4.85374e-08
4.75156e-08
4.65689e-08
7.49359e-08
7.3823e-08
7.26012e-08
7.12825e-08
6.988e-08
6.84081e-08
6.6882e-08
6.53171e-08
6.37291e-08
6.21334e-08
6.05445e-08
5.89763e-08
5.74414e-08
5.59507e-08
5.45141e-08
5.31393e-08
5.18326e-08
5.05984e-08
4.94395e-08
4.83572e-08
4.73511e-08
4.64199e-08
7.50177e-08
7.38446e-08
7.25676e-08
7.11994e-08
6.97535e-08
6.82444e-08
6.66872e-08
6.50974e-08
6.34905e-08
6.18815e-08
6.02846e-08
5.87133e-08
5.71795e-08
5.56939e-08
5.42655e-08
5.29016e-08
5.16079e-08
5.03882e-08
4.92448e-08
4.81784e-08
4.71884e-08
4.62728e-08
7.50794e-08
7.38463e-08
7.25166e-08
7.11015e-08
6.96146e-08
6.80703e-08
6.64839e-08
6.48709e-08
6.32464e-08
6.16254e-08
6.00216e-08
5.84481e-08
5.69164e-08
5.54366e-08
5.40171e-08
5.26647e-08
5.13845e-08
5.01797e-08
4.90521e-08
4.80019e-08
4.70279e-08
4.6128e-08
7.51078e-08
7.3825e-08
7.24473e-08
7.09886e-08
6.94632e-08
6.78861e-08
6.62725e-08
6.4638e-08
6.29976e-08
6.13658e-08
5.97564e-08
5.81818e-08
5.66531e-08
5.51798e-08
5.37699e-08
5.24296e-08
5.11633e-08
4.99737e-08
4.88621e-08
4.78282e-08
4.68705e-08
4.59863e-08
7.51165e-08
7.37838e-08
7.23608e-08
7.08613e-08
6.93001e-08
6.76924e-08
6.60538e-08
6.43996e-08
6.27448e-08
6.11039e-08
5.94901e-08
5.79154e-08
5.63906e-08
5.49247e-08
5.3525e-08
5.21972e-08
5.09451e-08
4.9771e-08
4.86756e-08
4.76581e-08
4.67166e-08
4.5848e-08
7.5102e-08
7.37232e-08
7.22579e-08
7.07205e-08
6.91261e-08
6.74903e-08
6.58287e-08
6.41568e-08
6.24894e-08
6.08407e-08
5.92237e-08
5.76501e-08
5.61301e-08
5.46722e-08
5.32833e-08
5.19685e-08
5.0731e-08
4.95726e-08
4.84934e-08
4.74923e-08
4.65669e-08
4.57138e-08
7.50664e-08
7.36445e-08
7.21399e-08
7.05673e-08
6.89424e-08
6.72809e-08
6.55985e-08
6.39108e-08
6.22325e-08
6.05775e-08
5.89586e-08
5.73871e-08
5.58728e-08
5.44236e-08
5.3046e-08
5.17445e-08
5.05218e-08
4.93791e-08
4.83162e-08
4.73314e-08
4.64219e-08
4.55842e-08
7.50114e-08
7.35492e-08
7.20082e-08
7.04034e-08
6.87506e-08
6.70658e-08
6.53648e-08
6.36632e-08
6.19757e-08
6.03158e-08
5.86962e-08
5.71278e-08
5.56199e-08
5.41801e-08
5.28142e-08
5.15262e-08
5.03184e-08
4.91915e-08
4.81447e-08
4.7176e-08
4.62823e-08
4.54596e-08
7.49382e-08
7.34388e-08
7.18645e-08
7.02304e-08
6.85524e-08
6.68467e-08
6.51293e-08
6.34157e-08
6.17204e-08
6.00572e-08
5.8438e-08
5.68735e-08
5.53727e-08
5.39427e-08
5.25889e-08
5.13146e-08
5.01217e-08
4.90105e-08
4.79797e-08
4.70268e-08
4.61485e-08
4.53405e-08
7.48462e-08
7.33148e-08
7.17108e-08
7.00503e-08
6.83497e-08
6.66255e-08
6.48937e-08
6.31699e-08
6.14686e-08
5.98031e-08
5.81854e-08
5.66257e-08
5.51327e-08
5.37129e-08
5.23712e-08
5.11107e-08
4.99327e-08
4.88369e-08
4.78218e-08
4.68844e-08
4.6021e-08
4.52272e-08
7.47409e-08
7.31803e-08
7.15496e-08
6.98654e-08
6.81448e-08
6.64043e-08
6.46601e-08
6.29278e-08
6.12218e-08
5.95553e-08
5.794e-08
5.63858e-08
5.49009e-08
5.34916e-08
5.21623e-08
5.09155e-08
4.97521e-08
4.86715e-08
4.76716e-08
4.67492e-08
4.59003e-08
4.51202e-08
7.46264e-08
7.30385e-08
7.13834e-08
6.96782e-08
6.79399e-08
6.61852e-08
6.44304e-08
6.26912e-08
6.09819e-08
5.93154e-08
5.77033e-08
5.61552e-08
5.46788e-08
5.32801e-08
5.19631e-08
5.07298e-08
4.95807e-08
4.85148e-08
4.75297e-08
4.66218e-08
4.57868e-08
4.50197e-08
7.4505e-08
7.28916e-08
7.12149e-08
6.94911e-08
6.77373e-08
6.59704e-08
6.42069e-08
6.24622e-08
6.07507e-08
5.90852e-08
5.74769e-08
5.59352e-08
5.44676e-08
5.30795e-08
5.17746e-08
5.05545e-08
4.94193e-08
4.83676e-08
4.73966e-08
4.65025e-08
4.56807e-08
4.4926e-08
7.43736e-08
7.27412e-08
7.10463e-08
6.93066e-08
6.75395e-08
6.57623e-08
6.39915e-08
6.22426e-08
6.053e-08
5.88662e-08
5.72623e-08
5.57273e-08
5.42684e-08
5.28908e-08
5.15977e-08
5.03903e-08
4.92684e-08
4.82303e-08
4.72727e-08
4.63917e-08
4.55823e-08
4.48393e-08
7.42411e-08
7.25916e-08
7.08808e-08
6.91272e-08
6.73488e-08
6.5563e-08
6.37863e-08
6.20344e-08
6.03215e-08
5.866e-08
5.70608e-08
5.55326e-08
5.40824e-08
5.2715e-08
5.14332e-08
5.0238e-08
4.91288e-08
4.81034e-08
4.71585e-08
4.62897e-08
4.5492e-08
4.47598e-08
7.41129e-08
7.24464e-08
7.07212e-08
6.89557e-08
6.71676e-08
6.53747e-08
6.35934e-08
6.18394e-08
6.01269e-08
5.84681e-08
5.68737e-08
5.53524e-08
5.39106e-08
5.2553e-08
5.12819e-08
5.00982e-08
4.90008e-08
4.79873e-08
4.70542e-08
4.61968e-08
4.54098e-08
4.46877e-08
7.39896e-08
7.23075e-08
7.057e-08
6.87943e-08
6.69982e-08
6.51994e-08
6.34147e-08
6.16594e-08
5.99477e-08
5.82919e-08
5.67025e-08
5.51877e-08
5.3754e-08
5.24055e-08
5.11445e-08
4.99714e-08
4.88849e-08
4.78825e-08
4.69601e-08
4.61131e-08
4.5336e-08
4.46229e-08
7.38669e-08
7.21761e-08
7.04292e-08
6.86453e-08
6.68427e-08
6.50393e-08
6.32519e-08
6.14959e-08
5.97855e-08
5.81328e-08
5.65481e-08
5.50396e-08
5.36133e-08
5.22733e-08
5.10215e-08
4.98581e-08
4.87817e-08
4.77891e-08
4.68765e-08
4.60388e-08
4.52705e-08
4.45657e-08
7.37566e-08
7.20567e-08
7.03017e-08
6.8511e-08
6.67031e-08
6.4896e-08
6.31067e-08
6.13505e-08
5.96416e-08
5.79919e-08
5.64117e-08
5.49089e-08
5.34894e-08
5.21571e-08
5.09136e-08
4.97589e-08
4.86912e-08
4.77075e-08
4.68035e-08
4.59741e-08
4.52136e-08
4.45159e-08
7.36614e-08
7.19518e-08
7.01897e-08
6.83933e-08
6.65812e-08
6.47713e-08
6.29806e-08
6.12245e-08
5.9517e-08
5.78702e-08
5.6294e-08
5.47964e-08
5.33829e-08
5.20573e-08
5.0821e-08
4.96739e-08
4.86139e-08
4.76379e-08
4.67413e-08
4.5919e-08
4.51652e-08
4.44736e-08
7.35752e-08
7.18617e-08
7.00947e-08
6.82941e-08
6.64787e-08
6.46666e-08
6.28748e-08
6.1119e-08
5.9413e-08
5.77687e-08
5.6196e-08
5.47027e-08
5.32944e-08
5.19744e-08
5.07443e-08
4.96035e-08
4.85499e-08
4.75803e-08
4.669e-08
4.58736e-08
4.51253e-08
4.44389e-08
7.35078e-08
7.17899e-08
7.00189e-08
6.82148e-08
6.63968e-08
6.4583e-08
6.27906e-08
6.1035e-08
5.93302e-08
5.7688e-08
5.61182e-08
5.46285e-08
5.32242e-08
5.19089e-08
5.06836e-08
4.95479e-08
4.84995e-08
4.75349e-08
4.66495e-08
4.58379e-08
4.5094e-08
4.44116e-08
7.34601e-08
7.17381e-08
6.99635e-08
6.81566e-08
6.63366e-08
6.45216e-08
6.27287e-08
6.09733e-08
5.92694e-08
5.76288e-08
5.60611e-08
5.4574e-08
5.31729e-08
5.18609e-08
5.06392e-08
4.95072e-08
4.84626e-08
4.75018e-08
4.66201e-08
4.58119e-08
4.50712e-08
4.43918e-08
7.34344e-08
7.17072e-08
6.99294e-08
6.81204e-08
6.62988e-08
6.44829e-08
6.26896e-08
6.09344e-08
5.92311e-08
5.75914e-08
5.60251e-08
5.45397e-08
5.31405e-08
5.18307e-08
5.06113e-08
4.94817e-08
4.84395e-08
4.74811e-08
4.66016e-08
4.57956e-08
4.5057e-08
4.43794e-08
7.34277e-08
7.16965e-08
6.99166e-08
6.81062e-08
6.62838e-08
6.44675e-08
6.26739e-08
6.09187e-08
5.92155e-08
5.75762e-08
5.60105e-08
5.45258e-08
5.31274e-08
5.18184e-08
5.06e-08
4.94713e-08
4.84302e-08
4.74727e-08
4.65942e-08
4.57891e-08
4.50513e-08
4.43745e-08
4.665e-08
4.5754e-08
4.49303e-08
4.41756e-08
4.34857e-08
4.28563e-08
4.22826e-08
4.17598e-08
4.12831e-08
4.08482e-08
4.04507e-08
4.00871e-08
3.9754e-08
3.94485e-08
3.91683e-08
3.89116e-08
3.86768e-08
3.84629e-08
3.8269e-08
3.80946e-08
3.79394e-08
3.78034e-08
3.76865e-08
3.75888e-08
3.75103e-08
3.74514e-08
3.7412e-08
3.73923e-08
4.6515e-08
4.56312e-08
4.4819e-08
4.40748e-08
4.33944e-08
4.27734e-08
4.2207e-08
4.16905e-08
4.12191e-08
4.07884e-08
4.03945e-08
4.00336e-08
3.97026e-08
3.93986e-08
3.91196e-08
3.88636e-08
3.86293e-08
3.84156e-08
3.82218e-08
3.80474e-08
3.78922e-08
3.7756e-08
3.76389e-08
3.75411e-08
3.74626e-08
3.74035e-08
3.7364e-08
3.73443e-08
4.63788e-08
4.55077e-08
4.47072e-08
4.39738e-08
4.33031e-08
4.26908e-08
4.21319e-08
4.16217e-08
4.11556e-08
4.07294e-08
4.0339e-08
3.99808e-08
3.96519e-08
3.93495e-08
3.90716e-08
3.88164e-08
3.85825e-08
3.8369e-08
3.81753e-08
3.80009e-08
3.78455e-08
3.77092e-08
3.7592e-08
3.7494e-08
3.74154e-08
3.73562e-08
3.73167e-08
3.72969e-08
4.62419e-08
4.53837e-08
4.45953e-08
4.38729e-08
4.32122e-08
4.26086e-08
4.20573e-08
4.15536e-08
4.10929e-08
4.06711e-08
4.02842e-08
3.99289e-08
3.96021e-08
3.93013e-08
3.90244e-08
3.87699e-08
3.85365e-08
3.83232e-08
3.81295e-08
3.79551e-08
3.77996e-08
3.76632e-08
3.75458e-08
3.74476e-08
3.73689e-08
3.73096e-08
3.727e-08
3.72502e-08
4.61047e-08
4.52597e-08
4.44835e-08
4.37724e-08
4.31218e-08
4.2527e-08
4.19834e-08
4.14863e-08
4.10311e-08
4.06138e-08
4.02305e-08
3.98779e-08
3.95532e-08
3.92539e-08
3.89781e-08
3.87243e-08
3.84913e-08
3.82782e-08
3.80846e-08
3.79101e-08
3.77545e-08
3.76179e-08
3.75004e-08
3.7402e-08
3.73231e-08
3.72637e-08
3.7224e-08
3.72042e-08
4.59675e-08
4.51359e-08
4.43723e-08
4.36726e-08
4.30322e-08
4.24465e-08
4.19106e-08
4.14201e-08
4.09704e-08
4.05575e-08
4.01777e-08
3.98279e-08
3.95053e-08
3.92076e-08
3.89328e-08
3.86797e-08
3.84471e-08
3.82342e-08
3.80406e-08
3.78659e-08
3.77102e-08
3.75735e-08
3.74557e-08
3.73572e-08
3.72782e-08
3.72187e-08
3.71789e-08
3.7159e-08
4.58308e-08
4.5013e-08
4.4262e-08
4.35738e-08
4.29437e-08
4.2367e-08
4.1839e-08
4.1355e-08
4.09108e-08
4.05024e-08
4.01262e-08
3.97791e-08
3.94586e-08
3.91623e-08
3.88886e-08
3.86361e-08
3.84038e-08
3.81911e-08
3.79975e-08
3.78228e-08
3.76669e-08
3.75299e-08
3.7412e-08
3.73134e-08
3.72341e-08
3.71745e-08
3.71347e-08
3.71147e-08
4.56952e-08
4.48911e-08
4.4153e-08
4.34764e-08
4.28567e-08
4.2289e-08
4.17688e-08
4.12914e-08
4.08527e-08
4.04487e-08
4.0076e-08
3.97316e-08
3.9413e-08
3.91182e-08
3.88455e-08
3.85936e-08
3.83617e-08
3.81491e-08
3.79555e-08
3.77806e-08
3.76246e-08
3.74874e-08
3.73693e-08
3.72704e-08
3.7191e-08
3.71313e-08
3.70914e-08
3.70714e-08
4.5561e-08
4.47709e-08
4.40456e-08
4.33806e-08
4.27713e-08
4.22127e-08
4.17002e-08
4.12294e-08
4.0796e-08
4.03964e-08
4.00271e-08
3.96854e-08
3.93688e-08
3.90754e-08
3.88036e-08
3.85523e-08
3.83207e-08
3.81082e-08
3.79145e-08
3.77395e-08
3.75833e-08
3.74459e-08
3.73276e-08
3.72285e-08
3.7149e-08
3.70891e-08
3.70491e-08
3.7029e-08
4.54287e-08
4.46527e-08
4.39402e-08
4.32869e-08
4.26878e-08
4.21383e-08
4.16335e-08
4.11691e-08
4.07411e-08
4.03457e-08
3.99798e-08
3.96407e-08
3.9326e-08
3.90339e-08
3.8763e-08
3.85123e-08
3.82809e-08
3.80685e-08
3.78747e-08
3.76996e-08
3.75432e-08
3.74056e-08
3.7287e-08
3.71878e-08
3.7108e-08
3.7048e-08
3.70079e-08
3.69878e-08
4.5299e-08
4.45369e-08
4.38373e-08
4.31955e-08
4.26067e-08
4.2066e-08
4.15688e-08
4.11107e-08
4.06879e-08
4.02967e-08
3.99341e-08
3.95975e-08
3.92846e-08
3.89938e-08
3.87238e-08
3.84735e-08
3.82424e-08
3.803e-08
3.78362e-08
3.76609e-08
3.75042e-08
3.73664e-08
3.72476e-08
3.71481e-08
3.70682e-08
3.70081e-08
3.69679e-08
3.69477e-08
4.51721e-08
4.44239e-08
4.37371e-08
4.31067e-08
4.2528e-08
4.1996e-08
4.15063e-08
4.10544e-08
4.06367e-08
4.02496e-08
3.98902e-08
3.95559e-08
3.92448e-08
3.89552e-08
3.86859e-08
3.84361e-08
3.82052e-08
3.79928e-08
3.77989e-08
3.76234e-08
3.74665e-08
3.73284e-08
3.72094e-08
3.71098e-08
3.70297e-08
3.69694e-08
3.69291e-08
3.69089e-08
4.50487e-08
4.43143e-08
4.364e-08
4.30209e-08
4.2452e-08
4.19286e-08
4.14461e-08
4.10004e-08
4.05876e-08
4.02044e-08
3.9848e-08
3.9516e-08
3.92066e-08
3.89181e-08
3.86496e-08
3.84002e-08
3.81694e-08
3.7957e-08
3.77629e-08
3.75873e-08
3.74301e-08
3.72918e-08
3.71726e-08
3.70727e-08
3.69924e-08
3.6932e-08
3.68916e-08
3.68714e-08
4.49292e-08
4.42083e-08
4.35463e-08
4.29382e-08
4.2379e-08
4.1864e-08
4.13885e-08
4.09486e-08
4.05406e-08
4.01612e-08
3.98077e-08
3.94779e-08
3.917e-08
3.88826e-08
3.86148e-08
3.83657e-08
3.81351e-08
3.79226e-08
3.77284e-08
3.75525e-08
3.73951e-08
3.72565e-08
3.7137e-08
3.70369e-08
3.69565e-08
3.68959e-08
3.68554e-08
3.68352e-08
4.48139e-08
4.41064e-08
4.34564e-08
4.2859e-08
4.23093e-08
4.18023e-08
4.13336e-08
4.08994e-08
4.04959e-08
4.01201e-08
3.97694e-08
3.94416e-08
3.91352e-08
3.88488e-08
3.85815e-08
3.83328e-08
3.81022e-08
3.78897e-08
3.76953e-08
3.75191e-08
3.73615e-08
3.72227e-08
3.71029e-08
3.70026e-08
3.6922e-08
3.68613e-08
3.68207e-08
3.68004e-08
4.47034e-08
4.40088e-08
4.33705e-08
4.27836e-08
4.22428e-08
4.17436e-08
4.12815e-08
4.08527e-08
4.04535e-08
4.00811e-08
3.9733e-08
3.94072e-08
3.91022e-08
3.88166e-08
3.85499e-08
3.83014e-08
3.80709e-08
3.78583e-08
3.76637e-08
3.74873e-08
3.73294e-08
3.71903e-08
3.70703e-08
3.69698e-08
3.6889e-08
3.68281e-08
3.67875e-08
3.67671e-08
4.4598e-08
4.39159e-08
4.32889e-08
4.2712e-08
4.218e-08
4.16882e-08
4.12323e-08
4.08086e-08
4.04135e-08
4.00444e-08
3.96987e-08
3.93747e-08
3.90709e-08
3.87862e-08
3.85199e-08
3.82716e-08
3.80411e-08
3.78284e-08
3.76336e-08
3.7457e-08
3.72988e-08
3.71594e-08
3.70392e-08
3.69385e-08
3.68575e-08
3.67965e-08
3.67557e-08
3.67353e-08
4.44979e-08
4.38279e-08
4.32118e-08
4.26445e-08
4.21208e-08
4.16361e-08
4.11861e-08
4.07672e-08
4.03761e-08
4.00099e-08
3.96666e-08
3.93442e-08
3.90415e-08
3.87576e-08
3.84917e-08
3.82435e-08
3.8013e-08
3.78001e-08
3.76051e-08
3.74282e-08
3.72698e-08
3.71301e-08
3.70097e-08
3.69087e-08
3.68276e-08
3.67665e-08
3.67256e-08
3.67051e-08
4.44036e-08
4.37451e-08
4.31394e-08
4.25811e-08
4.20653e-08
4.15873e-08
4.1143e-08
4.07286e-08
4.03411e-08
3.99778e-08
3.96365e-08
3.93157e-08
3.9014e-08
3.87307e-08
3.84652e-08
3.82171e-08
3.79865e-08
3.77735e-08
3.75783e-08
3.74011e-08
3.72424e-08
3.71025e-08
3.69818e-08
3.68806e-08
3.67993e-08
3.6738e-08
3.66971e-08
3.66766e-08
4.43152e-08
4.36677e-08
4.30718e-08
4.25222e-08
4.20138e-08
4.15421e-08
4.11029e-08
4.06928e-08
4.03086e-08
3.99479e-08
3.96086e-08
3.92891e-08
3.89884e-08
3.87056e-08
3.84404e-08
3.81924e-08
3.79618e-08
3.77486e-08
3.75531e-08
3.73756e-08
3.72167e-08
3.70765e-08
3.69556e-08
3.68542e-08
3.67727e-08
3.67113e-08
3.66703e-08
3.66498e-08
4.42329e-08
4.35958e-08
4.30091e-08
4.24676e-08
4.19661e-08
4.15003e-08
4.1066e-08
4.06598e-08
4.02787e-08
3.99204e-08
3.95828e-08
3.92646e-08
3.89647e-08
3.86824e-08
3.84174e-08
3.81695e-08
3.79387e-08
3.77253e-08
3.75296e-08
3.73519e-08
3.71926e-08
3.70522e-08
3.69311e-08
3.68295e-08
3.67478e-08
3.66864e-08
3.66453e-08
3.66247e-08
4.4157e-08
4.35295e-08
4.29515e-08
4.24174e-08
4.19224e-08
4.1462e-08
4.10322e-08
4.06296e-08
4.02513e-08
3.98951e-08
3.95592e-08
3.92421e-08
3.89429e-08
3.8661e-08
3.83962e-08
3.81482e-08
3.79174e-08
3.77038e-08
3.75078e-08
3.73299e-08
3.71703e-08
3.70297e-08
3.69083e-08
3.68066e-08
3.67248e-08
3.66632e-08
3.6622e-08
3.66014e-08
4.40874e-08
4.3469e-08
4.28989e-08
4.23718e-08
4.18827e-08
4.14272e-08
4.10015e-08
4.06022e-08
4.02265e-08
3.98722e-08
3.95377e-08
3.92216e-08
3.8923e-08
3.86415e-08
3.83768e-08
3.81288e-08
3.78978e-08
3.7684e-08
3.74878e-08
3.73096e-08
3.71498e-08
3.7009e-08
3.68874e-08
3.67854e-08
3.67035e-08
3.66418e-08
3.66005e-08
3.65799e-08
4.40244e-08
4.34142e-08
4.28514e-08
4.23306e-08
4.18469e-08
4.13959e-08
4.09739e-08
4.05775e-08
4.02041e-08
3.98516e-08
3.95183e-08
3.9203e-08
3.8905e-08
3.86238e-08
3.83592e-08
3.81112e-08
3.788e-08
3.7666e-08
3.74696e-08
3.72911e-08
3.71311e-08
3.699e-08
3.68683e-08
3.67662e-08
3.66841e-08
3.66223e-08
3.6581e-08
3.65603e-08
4.3968e-08
4.33653e-08
4.2809e-08
4.22939e-08
4.1815e-08
4.13681e-08
4.09493e-08
4.05556e-08
4.01842e-08
3.98332e-08
3.9501e-08
3.91865e-08
3.88889e-08
3.86079e-08
3.83434e-08
3.80953e-08
3.7864e-08
3.76498e-08
3.74532e-08
3.72745e-08
3.71143e-08
3.6973e-08
3.6851e-08
3.67488e-08
3.66666e-08
3.66047e-08
3.65633e-08
3.65426e-08
4.39182e-08
4.33221e-08
4.27716e-08
4.22616e-08
4.1787e-08
4.13436e-08
4.09278e-08
4.05363e-08
4.01668e-08
3.98171e-08
3.94858e-08
3.9172e-08
3.88748e-08
3.85939e-08
3.83294e-08
3.80813e-08
3.78498e-08
3.76355e-08
3.74386e-08
3.72597e-08
3.70993e-08
3.69578e-08
3.68357e-08
3.67333e-08
3.6651e-08
3.6589e-08
3.65476e-08
3.65268e-08
4.38749e-08
4.32846e-08
4.27393e-08
4.22336e-08
4.17628e-08
4.13225e-08
4.09092e-08
4.05197e-08
4.01517e-08
3.98032e-08
3.94727e-08
3.91593e-08
3.88625e-08
3.85818e-08
3.83173e-08
3.80691e-08
3.78375e-08
3.76229e-08
3.74259e-08
3.72468e-08
3.70862e-08
3.69446e-08
3.68223e-08
3.67198e-08
3.66373e-08
3.65753e-08
3.65338e-08
3.6513e-08
4.38382e-08
4.32529e-08
4.2712e-08
4.22101e-08
4.17424e-08
4.13047e-08
4.08935e-08
4.05058e-08
4.0139e-08
3.97914e-08
3.94616e-08
3.91487e-08
3.8852e-08
3.85715e-08
3.83069e-08
3.80587e-08
3.7827e-08
3.76123e-08
3.7415e-08
3.72358e-08
3.7075e-08
3.69332e-08
3.68108e-08
3.67082e-08
3.66257e-08
3.65636e-08
3.6522e-08
3.65012e-08
4.38081e-08
4.32269e-08
4.26896e-08
4.21907e-08
4.17257e-08
4.12902e-08
4.08807e-08
4.04943e-08
4.01286e-08
3.97818e-08
3.94525e-08
3.91399e-08
3.88435e-08
3.8563e-08
3.82984e-08
3.80501e-08
3.78183e-08
3.76034e-08
3.7406e-08
3.72267e-08
3.70658e-08
3.69238e-08
3.68013e-08
3.66986e-08
3.6616e-08
3.65539e-08
3.65123e-08
3.64915e-08
4.37845e-08
4.32065e-08
4.2672e-08
4.21757e-08
4.17126e-08
4.12788e-08
4.08707e-08
4.04854e-08
4.01205e-08
3.97743e-08
3.94454e-08
3.91331e-08
3.88368e-08
3.85563e-08
3.82917e-08
3.80433e-08
3.78114e-08
3.75965e-08
3.7399e-08
3.72195e-08
3.70584e-08
3.69164e-08
3.67938e-08
3.6691e-08
3.66084e-08
3.65462e-08
3.65046e-08
3.64838e-08
4.37673e-08
4.31918e-08
4.26594e-08
4.21648e-08
4.17032e-08
4.12707e-08
4.08635e-08
4.0479e-08
4.01146e-08
3.97688e-08
3.94402e-08
3.91281e-08
3.88319e-08
3.85514e-08
3.82869e-08
3.80384e-08
3.78064e-08
3.75914e-08
3.73938e-08
3.72142e-08
3.70531e-08
3.6911e-08
3.67883e-08
3.66855e-08
3.66028e-08
3.65405e-08
3.64989e-08
3.64781e-08
4.37567e-08
4.31826e-08
4.26515e-08
4.2158e-08
4.16974e-08
4.12656e-08
4.08591e-08
4.0475e-08
4.0111e-08
3.97654e-08
3.9437e-08
3.9125e-08
3.88288e-08
3.85484e-08
3.82838e-08
3.80353e-08
3.78032e-08
3.75881e-08
3.73905e-08
3.72108e-08
3.70497e-08
3.69075e-08
3.67848e-08
3.66819e-08
3.65992e-08
3.6537e-08
3.64953e-08
3.64745e-08
4.37524e-08
4.3179e-08
4.26484e-08
4.21554e-08
4.16951e-08
4.12636e-08
4.08573e-08
4.04734e-08
4.01096e-08
3.97641e-08
3.94358e-08
3.91237e-08
3.88276e-08
3.85472e-08
3.82825e-08
3.8034e-08
3.78019e-08
3.75868e-08
3.73891e-08
3.72094e-08
3.70482e-08
3.69061e-08
3.67833e-08
3.66804e-08
3.65977e-08
3.65354e-08
3.64938e-08
3.64729e-08
4.76878e-08
4.87402e-08
4.98685e-08
5.1071e-08
5.23443e-08
5.3683e-08
5.508e-08
5.65263e-08
5.80111e-08
5.95219e-08
6.10448e-08
6.25644e-08
6.40644e-08
6.55276e-08
6.69366e-08
6.82734e-08
6.95206e-08
7.06608e-08
7.16774e-08
7.25547e-08
7.32773e-08
7.38305e-08
4.75422e-08
4.85818e-08
4.96973e-08
5.08874e-08
5.21489e-08
5.34772e-08
5.48654e-08
5.6305e-08
5.77858e-08
5.92957e-08
6.08211e-08
6.23472e-08
6.38578e-08
6.53363e-08
6.67652e-08
6.81267e-08
6.94034e-08
7.05776e-08
7.16324e-08
7.25512e-08
7.33174e-08
7.39138e-08
4.73949e-08
4.84213e-08
4.95235e-08
5.07007e-08
5.19501e-08
5.32675e-08
5.46464e-08
5.60791e-08
5.75555e-08
5.90642e-08
6.05921e-08
6.21247e-08
6.36464e-08
6.51406e-08
6.65902e-08
6.79776e-08
6.92853e-08
7.04959e-08
7.15921e-08
7.25571e-08
7.33742e-08
7.40258e-08
4.72464e-08
4.82591e-08
4.93476e-08
5.05114e-08
5.17483e-08
5.30542e-08
5.44235e-08
5.58487e-08
5.73204e-08
5.88277e-08
6.0358e-08
6.18971e-08
6.34299e-08
6.49402e-08
6.64111e-08
6.78254e-08
6.91657e-08
7.04146e-08
7.15553e-08
7.25712e-08
7.34462e-08
7.41647e-08
4.7097e-08
4.80957e-08
4.91701e-08
5.03201e-08
5.15438e-08
5.28378e-08
5.4197e-08
5.56143e-08
5.70809e-08
5.85865e-08
6.01188e-08
6.16643e-08
6.32082e-08
6.47348e-08
6.62275e-08
6.76694e-08
6.90433e-08
7.03323e-08
7.15198e-08
7.25898e-08
7.35276e-08
7.43192e-08
4.69472e-08
4.79314e-08
4.89913e-08
5.0127e-08
5.13372e-08
5.26189e-08
5.39674e-08
5.53763e-08
5.68374e-08
5.83407e-08
5.98747e-08
6.14263e-08
6.29812e-08
6.45241e-08
6.60387e-08
6.75085e-08
6.89168e-08
7.02468e-08
7.14824e-08
7.26085e-08
7.36111e-08
7.44786e-08
4.67974e-08
4.77669e-08
4.88119e-08
4.99329e-08
5.11291e-08
5.23979e-08
5.37352e-08
5.51352e-08
5.65902e-08
5.80908e-08
5.96261e-08
6.11834e-08
6.27489e-08
6.43077e-08
6.58442e-08
6.73419e-08
6.87845e-08
7.01557e-08
7.14398e-08
7.2622e-08
7.36894e-08
7.46311e-08
4.66482e-08
4.76026e-08
4.86324e-08
4.97383e-08
5.092e-08
5.21755e-08
5.35012e-08
5.48917e-08
5.634e-08
5.78374e-08
5.93732e-08
6.09356e-08
6.25112e-08
6.40856e-08
6.56433e-08
6.71685e-08
6.86451e-08
7.0057e-08
7.13888e-08
7.26261e-08
7.37561e-08
7.47689e-08
4.64999e-08
4.74391e-08
4.84533e-08
4.95439e-08
5.07107e-08
5.19524e-08
5.32659e-08
5.46464e-08
5.60874e-08
5.75808e-08
5.91166e-08
6.06835e-08
6.22684e-08
6.38575e-08
6.54358e-08
6.69877e-08
6.84974e-08
6.9949e-08
7.13272e-08
7.26175e-08
7.38068e-08
7.48832e-08
4.63531e-08
4.72769e-08
4.82754e-08
4.93502e-08
5.05018e-08
5.17293e-08
5.303e-08
5.44e-08
5.58331e-08
5.73219e-08
5.88569e-08
6.04273e-08
6.20208e-08
6.36237e-08
6.52215e-08
6.6799e-08
6.83405e-08
6.98303e-08
7.12532e-08
7.25945e-08
7.38405e-08
7.49786e-08
4.62084e-08
4.71167e-08
4.80992e-08
4.91581e-08
5.02941e-08
5.15069e-08
5.27945e-08
5.41533e-08
5.55779e-08
5.70613e-08
5.85947e-08
6.01678e-08
6.17688e-08
6.33844e-08
6.50005e-08
6.66022e-08
6.8174e-08
6.97003e-08
7.11659e-08
7.25559e-08
7.38566e-08
7.50563e-08
4.60663e-08
4.6959e-08
4.79254e-08
4.89681e-08
5.00884e-08
5.12862e-08
5.25602e-08
5.39073e-08
5.53227e-08
5.68e-08
5.83309e-08
5.99057e-08
6.1513e-08
6.31401e-08
6.47732e-08
6.63975e-08
6.79978e-08
6.95586e-08
7.10646e-08
7.25007e-08
7.38524e-08
7.51059e-08
4.59273e-08
4.68044e-08
4.77547e-08
4.87812e-08
4.98854e-08
5.1068e-08
5.2328e-08
5.36628e-08
5.50684e-08
5.65388e-08
5.80664e-08
5.96419e-08
6.12544e-08
6.28916e-08
6.454e-08
6.61852e-08
6.78121e-08
6.94053e-08
7.09493e-08
7.2429e-08
7.38296e-08
7.51369e-08
4.5792e-08
4.66535e-08
4.75878e-08
4.85979e-08
4.9686e-08
5.08531e-08
5.20988e-08
5.3421e-08
5.48161e-08
5.62789e-08
5.78023e-08
5.93773e-08
6.09938e-08
6.26396e-08
6.43018e-08
6.59661e-08
6.76175e-08
6.92407e-08
7.08203e-08
7.23409e-08
7.37881e-08
7.51491e-08
4.56607e-08
4.65069e-08
4.74253e-08
4.84191e-08
4.94911e-08
5.06425e-08
5.18735e-08
5.31827e-08
5.45669e-08
5.60214e-08
5.75396e-08
5.91132e-08
6.07324e-08
6.23855e-08
6.40597e-08
6.57411e-08
6.74149e-08
6.90656e-08
7.06779e-08
7.22362e-08
7.37256e-08
7.51318e-08
4.55341e-08
4.63652e-08
4.72678e-08
4.82455e-08
4.93013e-08
5.04371e-08
5.16533e-08
5.29491e-08
5.43219e-08
5.57674e-08
5.72797e-08
5.88509e-08
6.04715e-08
6.21303e-08
6.38149e-08
6.55115e-08
6.72053e-08
6.88811e-08
7.05232e-08
7.2116e-08
7.36442e-08
7.50933e-08
4.54126e-08
4.62289e-08
4.71159e-08
4.80777e-08
4.91175e-08
5.02376e-08
5.1439e-08
5.27212e-08
5.40822e-08
5.55183e-08
5.70239e-08
5.85916e-08
6.02125e-08
6.18757e-08
6.35689e-08
6.52787e-08
6.69904e-08
6.86887e-08
7.03578e-08
7.19818e-08
7.3545e-08
7.50322e-08
4.52966e-08
4.60985e-08
4.69704e-08
4.79165e-08
4.89406e-08
5.00451e-08
5.12317e-08
5.25002e-08
5.38491e-08
5.52752e-08
5.67735e-08
5.83369e-08
5.99569e-08
6.16231e-08
6.33234e-08
6.50444e-08
6.67718e-08
6.849e-08
7.01833e-08
7.18354e-08
7.34303e-08
7.49516e-08
4.51864e-08
4.59744e-08
4.68316e-08
4.77625e-08
4.87711e-08
4.98604e-08
5.10322e-08
5.2287e-08
5.36237e-08
5.50396e-08
5.65299e-08
5.80883e-08
5.97064e-08
6.13742e-08
6.308e-08
6.48105e-08
6.65514e-08
6.82872e-08
7.00019e-08
7.16793e-08
7.33032e-08
7.48586e-08
4.50824e-08
4.58571e-08
4.67001e-08
4.76163e-08
4.86099e-08
4.96843e-08
5.08416e-08
5.20828e-08
5.34072e-08
5.48125e-08
5.62945e-08
5.78472e-08
5.94626e-08
6.11309e-08
6.28408e-08
6.4579e-08
6.63314e-08
6.80824e-08
6.98159e-08
7.15153e-08
7.3164e-08
7.47453e-08
4.4985e-08
4.57469e-08
4.65763e-08
4.74784e-08
4.84575e-08
4.95174e-08
5.06607e-08
5.18885e-08
5.32008e-08
5.45954e-08
5.60688e-08
5.76152e-08
5.92271e-08
6.08949e-08
6.26075e-08
6.43519e-08
6.61139e-08
6.7878e-08
6.96278e-08
7.13466e-08
7.3017e-08
7.46217e-08
4.48943e-08
4.56442e-08
4.64607e-08
4.73493e-08
4.83146e-08
4.93606e-08
5.04903e-08
5.17051e-08
5.30054e-08
5.43895e-08
5.58541e-08
5.73939e-08
5.90016e-08
6.06681e-08
6.23823e-08
6.41314e-08
6.59013e-08
6.76764e-08
6.94404e-08
7.11761e-08
7.2866e-08
7.44923e-08
4.48106e-08
4.55491e-08
4.63536e-08
4.72295e-08
4.81817e-08
4.92145e-08
5.03311e-08
5.15335e-08
5.28221e-08
5.41958e-08
5.56517e-08
5.71846e-08
5.87878e-08
6.04522e-08
6.2167e-08
6.39196e-08
6.56958e-08
6.74802e-08
6.92562e-08
7.10067e-08
7.2714e-08
7.43606e-08
4.4734e-08
4.54621e-08
4.62553e-08
4.71193e-08
4.80592e-08
4.90796e-08
5.01839e-08
5.13744e-08
5.26519e-08
5.40156e-08
5.54628e-08
5.69889e-08
5.85871e-08
6.02489e-08
6.19635e-08
6.37185e-08
6.54998e-08
6.72918e-08
6.9078e-08
7.0841e-08
7.25632e-08
7.42278e-08
4.46647e-08
4.53831e-08
4.61659e-08
4.7019e-08
4.79476e-08
4.89564e-08
5.00493e-08
5.12286e-08
5.24956e-08
5.38498e-08
5.52887e-08
5.6808e-08
5.84012e-08
6.006e-08
6.17738e-08
6.35303e-08
6.53154e-08
6.71136e-08
6.89081e-08
7.06814e-08
7.24153e-08
7.40911e-08
4.46027e-08
4.53124e-08
4.60858e-08
4.69289e-08
4.78472e-08
4.88455e-08
4.99277e-08
5.10968e-08
5.23541e-08
5.36993e-08
5.51304e-08
5.66431e-08
5.82314e-08
5.9887e-08
6.15996e-08
6.33568e-08
6.51448e-08
6.69479e-08
6.87493e-08
7.05312e-08
7.22752e-08
7.39622e-08
4.45481e-08
4.52501e-08
4.60151e-08
4.68493e-08
4.77583e-08
4.87471e-08
4.98198e-08
5.09796e-08
5.2228e-08
5.3565e-08
5.49888e-08
5.64954e-08
5.8079e-08
5.97314e-08
6.14424e-08
6.31999e-08
6.49899e-08
6.67969e-08
6.86039e-08
7.03931e-08
7.21458e-08
7.38429e-08
4.4501e-08
4.51961e-08
4.59539e-08
4.67803e-08
4.76811e-08
4.86615e-08
4.97259e-08
5.08775e-08
5.2118e-08
5.34477e-08
5.48649e-08
5.6366e-08
5.79451e-08
5.95944e-08
6.13037e-08
6.30611e-08
6.48526e-08
6.66626e-08
6.84742e-08
7.02694e-08
7.20295e-08
7.37349e-08
4.44613e-08
4.51507e-08
4.59022e-08
4.6722e-08
4.76159e-08
4.85892e-08
4.96464e-08
5.07908e-08
5.20246e-08
5.33479e-08
5.47594e-08
5.62556e-08
5.78307e-08
5.94772e-08
6.11849e-08
6.29419e-08
6.47343e-08
6.65467e-08
6.83619e-08
7.01621e-08
7.19289e-08
7.36448e-08
4.44291e-08
4.51138e-08
4.58602e-08
4.66745e-08
4.75627e-08
4.85301e-08
4.95814e-08
5.072e-08
5.19481e-08
5.32662e-08
5.46729e-08
5.6165e-08
5.77368e-08
5.93807e-08
6.10869e-08
6.28435e-08
6.46365e-08
6.64505e-08
6.82685e-08
7.00723e-08
7.18427e-08
7.35593e-08
4.44043e-08
4.50854e-08
4.58278e-08
4.6638e-08
4.75217e-08
4.84846e-08
4.95313e-08
5.06654e-08
5.18891e-08
5.3203e-08
5.4606e-08
5.60948e-08
5.76639e-08
5.93058e-08
6.10107e-08
6.27668e-08
6.45602e-08
6.63755e-08
6.81955e-08
7.00022e-08
7.17764e-08
7.34978e-08
4.43869e-08
4.50655e-08
4.58052e-08
4.66124e-08
4.7493e-08
4.84527e-08
4.94962e-08
5.06271e-08
5.18477e-08
5.31587e-08
5.4559e-08
5.60454e-08
5.76126e-08
5.92531e-08
6.0957e-08
6.27127e-08
6.45063e-08
6.63224e-08
6.81439e-08
6.99529e-08
7.17305e-08
7.34573e-08
4.4377e-08
4.50541e-08
4.57923e-08
4.65978e-08
4.74767e-08
4.84346e-08
4.94762e-08
5.06052e-08
5.18241e-08
5.31334e-08
5.45322e-08
5.60173e-08
5.75833e-08
5.92229e-08
6.09263e-08
6.26816e-08
6.44753e-08
6.62917e-08
6.81141e-08
6.99244e-08
7.17044e-08
7.34359e-08
3.74166e-08
3.74363e-08
3.74757e-08
3.75346e-08
3.7613e-08
3.77108e-08
3.78277e-08
3.79638e-08
3.8119e-08
3.82935e-08
3.84875e-08
3.87017e-08
3.89368e-08
3.91939e-08
3.94746e-08
3.97807e-08
4.01148e-08
4.04796e-08
4.08785e-08
4.13152e-08
4.1794e-08
4.23194e-08
4.28961e-08
4.3529e-08
4.42228e-08
4.49819e-08
4.58105e-08
4.67117e-08
3.73683e-08
3.7388e-08
3.74275e-08
3.74866e-08
3.75651e-08
3.7663e-08
3.778e-08
3.79162e-08
3.80715e-08
3.8246e-08
3.844e-08
3.86539e-08
3.88885e-08
3.91449e-08
3.94245e-08
3.97292e-08
4.00612e-08
4.04233e-08
4.08188e-08
4.12513e-08
4.1725e-08
4.22443e-08
4.28139e-08
4.34385e-08
4.4123e-08
4.48719e-08
4.56893e-08
4.65785e-08
3.73206e-08
3.73404e-08
3.73799e-08
3.74391e-08
3.75177e-08
3.76157e-08
3.7733e-08
3.78693e-08
3.80247e-08
3.81992e-08
3.83931e-08
3.86068e-08
3.8841e-08
3.90967e-08
3.93752e-08
3.96784e-08
4.00083e-08
4.03677e-08
4.07598e-08
4.1188e-08
4.16565e-08
4.21695e-08
4.27318e-08
4.3348e-08
4.4023e-08
4.47614e-08
4.55672e-08
4.64442e-08
3.72735e-08
3.72934e-08
3.7333e-08
3.73922e-08
3.7471e-08
3.75692e-08
3.76866e-08
3.78231e-08
3.79786e-08
3.81531e-08
3.8347e-08
3.85605e-08
3.87942e-08
3.90492e-08
3.93267e-08
3.96283e-08
3.99562e-08
4.03129e-08
4.07015e-08
4.11254e-08
4.15885e-08
4.20953e-08
4.26501e-08
4.32577e-08
4.3923e-08
4.46506e-08
4.54446e-08
4.63089e-08
3.72272e-08
3.7247e-08
3.72867e-08
3.73461e-08
3.7425e-08
3.75234e-08
3.76409e-08
3.77776e-08
3.79332e-08
3.81079e-08
3.83017e-08
3.8515e-08
3.87483e-08
3.90026e-08
3.9279e-08
3.95792e-08
3.9905e-08
4.0259e-08
4.06441e-08
4.10636e-08
4.15214e-08
4.20217e-08
4.2569e-08
4.31679e-08
4.38233e-08
4.45398e-08
4.53218e-08
4.61732e-08
3.71816e-08
3.72015e-08
3.72413e-08
3.73008e-08
3.73799e-08
3.74784e-08
3.75961e-08
3.77329e-08
3.78887e-08
3.80634e-08
3.82572e-08
3.84704e-08
3.87033e-08
3.8957e-08
3.92324e-08
3.9531e-08
3.98548e-08
4.02061e-08
4.05876e-08
4.10028e-08
4.14552e-08
4.1949e-08
4.24887e-08
4.30788e-08
4.37242e-08
4.44295e-08
4.51992e-08
4.60373e-08
3.71369e-08
3.71568e-08
3.71967e-08
3.72563e-08
3.73355e-08
3.74342e-08
3.75522e-08
3.76892e-08
3.78451e-08
3.80199e-08
3.82137e-08
3.84267e-08
3.86593e-08
3.89123e-08
3.91867e-08
3.94839e-08
3.98057e-08
4.01543e-08
4.05324e-08
4.09431e-08
4.13901e-08
4.18775e-08
4.24094e-08
4.29906e-08
4.36259e-08
4.43198e-08
4.50771e-08
4.59017e-08
3.70931e-08
3.71131e-08
3.7153e-08
3.72127e-08
3.72921e-08
3.7391e-08
3.75092e-08
3.76464e-08
3.78025e-08
3.79774e-08
3.81712e-08
3.83841e-08
3.86164e-08
3.88688e-08
3.91422e-08
3.9438e-08
3.97578e-08
4.01037e-08
4.04783e-08
4.08847e-08
4.13264e-08
4.18072e-08
4.23314e-08
4.29037e-08
4.35287e-08
4.42112e-08
4.49559e-08
4.57669e-08
3.70503e-08
3.70703e-08
3.71103e-08
3.71702e-08
3.72498e-08
3.73488e-08
3.74672e-08
3.76046e-08
3.77609e-08
3.7936e-08
3.81298e-08
3.83426e-08
3.85746e-08
3.88264e-08
3.90989e-08
3.93933e-08
3.97111e-08
4.00544e-08
4.04257e-08
4.08277e-08
4.1264e-08
4.17384e-08
4.2255e-08
4.28183e-08
4.34331e-08
4.41041e-08
4.4836e-08
4.56333e-08
3.70085e-08
3.70286e-08
3.70687e-08
3.71287e-08
3.72085e-08
3.73077e-08
3.74263e-08
3.75639e-08
3.77204e-08
3.78957e-08
3.80896e-08
3.83023e-08
3.8534e-08
3.87853e-08
3.90569e-08
3.935e-08
3.96659e-08
4.00066e-08
4.03745e-08
4.07723e-08
4.12034e-08
4.16713e-08
4.21802e-08
4.27346e-08
4.33392e-08
4.39987e-08
4.47178e-08
4.55013e-08
3.69679e-08
3.6988e-08
3.70282e-08
3.70884e-08
3.71683e-08
3.72677e-08
3.73865e-08
3.75244e-08
3.76811e-08
3.78565e-08
3.80505e-08
3.82632e-08
3.84947e-08
3.87455e-08
3.90163e-08
3.9308e-08
3.96221e-08
3.99604e-08
4.0325e-08
4.07186e-08
4.11445e-08
4.16061e-08
4.21075e-08
4.2653e-08
4.32474e-08
4.38954e-08
4.46018e-08
4.53714e-08
3.69285e-08
3.69486e-08
3.69889e-08
3.70492e-08
3.71293e-08
3.7229e-08
3.7348e-08
3.74861e-08
3.76431e-08
3.78186e-08
3.80128e-08
3.82254e-08
3.84567e-08
3.8707e-08
3.8977e-08
3.92675e-08
3.95799e-08
3.99158e-08
4.02772e-08
4.06668e-08
4.10875e-08
4.15429e-08
4.20369e-08
4.25737e-08
4.3158e-08
4.37946e-08
4.44884e-08
4.52441e-08
3.68903e-08
3.69105e-08
3.69509e-08
3.70113e-08
3.70916e-08
3.71915e-08
3.73107e-08
3.74491e-08
3.76063e-08
3.77821e-08
3.79763e-08
3.81889e-08
3.84201e-08
3.867e-08
3.89392e-08
3.92286e-08
3.95393e-08
3.98729e-08
4.02312e-08
4.06169e-08
4.10327e-08
4.1482e-08
4.19686e-08
4.24969e-08
4.30713e-08
4.36967e-08
4.43779e-08
4.51199e-08
3.68534e-08
3.68737e-08
3.69142e-08
3.69747e-08
3.70552e-08
3.71553e-08
3.72748e-08
3.74134e-08
3.75708e-08
3.77468e-08
3.79412e-08
3.81539e-08
3.83849e-08
3.86345e-08
3.8903e-08
3.91913e-08
3.95004e-08
3.98318e-08
4.01872e-08
4.0569e-08
4.098e-08
4.14234e-08
4.1903e-08
4.24229e-08
4.29876e-08
4.36019e-08
4.42708e-08
4.49992e-08
3.68179e-08
3.68383e-08
3.68788e-08
3.69395e-08
3.70202e-08
3.71205e-08
3.72402e-08
3.73791e-08
3.75368e-08
3.7713e-08
3.79076e-08
3.81203e-08
3.83512e-08
3.86005e-08
3.88684e-08
3.91557e-08
3.94633e-08
3.97925e-08
4.01451e-08
4.05233e-08
4.09297e-08
4.13674e-08
4.18401e-08
4.23519e-08
4.29071e-08
4.35106e-08
4.41674e-08
4.48824e-08
3.67839e-08
3.68043e-08
3.68449e-08
3.69058e-08
3.69866e-08
3.70871e-08
3.72071e-08
3.73462e-08
3.75042e-08
3.76806e-08
3.78754e-08
3.80882e-08
3.83191e-08
3.8568e-08
3.88354e-08
3.91218e-08
3.9428e-08
3.97553e-08
4.01052e-08
4.04799e-08
4.08818e-08
4.13141e-08
4.17801e-08
4.2284e-08
4.283e-08
4.3423e-08
4.4068e-08
4.477e-08
3.67514e-08
3.67718e-08
3.68126e-08
3.68735e-08
3.69545e-08
3.70552e-08
3.71755e-08
3.73149e-08
3.74731e-08
3.76498e-08
3.78447e-08
3.80577e-08
3.82885e-08
3.85372e-08
3.88041e-08
3.90896e-08
3.93945e-08
3.972e-08
4.00674e-08
4.04387e-08
4.08365e-08
4.12635e-08
4.17232e-08
4.22195e-08
4.27567e-08
4.33395e-08
4.3973e-08
4.46623e-08
3.67204e-08
3.67409e-08
3.67817e-08
3.68428e-08
3.6924e-08
3.70249e-08
3.71454e-08
3.7285e-08
3.74435e-08
3.76205e-08
3.78156e-08
3.80287e-08
3.82595e-08
3.85081e-08
3.87745e-08
3.90593e-08
3.9363e-08
3.96867e-08
4.00317e-08
4.04e-08
4.07938e-08
4.12158e-08
4.16694e-08
4.21585e-08
4.26872e-08
4.32602e-08
4.38827e-08
4.45597e-08
3.66911e-08
3.67116e-08
3.67525e-08
3.68137e-08
3.6895e-08
3.69962e-08
3.71169e-08
3.72568e-08
3.74156e-08
3.75928e-08
3.77881e-08
3.80013e-08
3.82322e-08
3.84806e-08
3.87467e-08
3.90308e-08
3.93334e-08
3.96555e-08
3.99983e-08
4.03637e-08
4.07537e-08
4.1171e-08
4.16189e-08
4.21011e-08
4.26217e-08
4.31854e-08
4.37972e-08
4.44624e-08
3.66634e-08
3.66839e-08
3.67249e-08
3.67863e-08
3.68677e-08
3.69691e-08
3.70901e-08
3.72302e-08
3.73892e-08
3.75667e-08
3.77623e-08
3.79757e-08
3.82066e-08
3.84549e-08
3.87207e-08
3.90041e-08
3.93057e-08
3.96264e-08
3.99672e-08
4.03298e-08
4.07163e-08
4.11293e-08
4.15718e-08
4.20474e-08
4.25604e-08
4.31152e-08
4.3717e-08
4.43709e-08
3.66374e-08
3.6658e-08
3.66991e-08
3.67605e-08
3.68422e-08
3.69437e-08
3.70649e-08
3.72053e-08
3.73646e-08
3.75423e-08
3.77381e-08
3.79517e-08
3.81826e-08
3.84309e-08
3.86964e-08
3.89793e-08
3.92801e-08
3.95994e-08
3.99383e-08
4.02985e-08
4.06817e-08
4.10906e-08
4.1528e-08
4.19976e-08
4.25033e-08
4.30498e-08
4.3642e-08
4.42852e-08
3.66132e-08
3.66338e-08
3.66749e-08
3.67365e-08
3.68183e-08
3.69201e-08
3.70414e-08
3.71821e-08
3.73416e-08
3.75196e-08
3.77157e-08
3.79294e-08
3.81605e-08
3.84087e-08
3.8674e-08
3.89564e-08
3.92564e-08
3.95745e-08
3.99118e-08
4.02696e-08
4.06499e-08
4.10549e-08
4.14877e-08
4.19516e-08
4.24506e-08
4.29892e-08
4.35725e-08
4.42057e-08
3.65907e-08
3.66114e-08
3.66526e-08
3.67143e-08
3.67963e-08
3.68982e-08
3.70198e-08
3.71607e-08
3.73204e-08
3.74987e-08
3.76949e-08
3.79088e-08
3.814e-08
3.83882e-08
3.86533e-08
3.89354e-08
3.92346e-08
3.95517e-08
3.98874e-08
4.02432e-08
4.06207e-08
4.10223e-08
4.14508e-08
4.19094e-08
4.24022e-08
4.29336e-08
4.35085e-08
4.41323e-08
3.65702e-08
3.65909e-08
3.66322e-08
3.6694e-08
3.6776e-08
3.68781e-08
3.69999e-08
3.7141e-08
3.7301e-08
3.74795e-08
3.7676e-08
3.78901e-08
3.81214e-08
3.83696e-08
3.86346e-08
3.89163e-08
3.92149e-08
3.9531e-08
3.98654e-08
4.02193e-08
4.05943e-08
4.09928e-08
4.14173e-08
4.18712e-08
4.23583e-08
4.2883e-08
4.34502e-08
4.40654e-08
3.65515e-08
3.65722e-08
3.66136e-08
3.66755e-08
3.67577e-08
3.68599e-08
3.69819e-08
3.71232e-08
3.72834e-08
3.74621e-08
3.76588e-08
3.7873e-08
3.81045e-08
3.83527e-08
3.86176e-08
3.8899e-08
3.91971e-08
3.95124e-08
3.98456e-08
4.01978e-08
4.05707e-08
4.09662e-08
4.13872e-08
4.18368e-08
4.23187e-08
4.28374e-08
4.33976e-08
4.40049e-08
3.65347e-08
3.65555e-08
3.65969e-08
3.66589e-08
3.67412e-08
3.68436e-08
3.69657e-08
3.71072e-08
3.72676e-08
3.74465e-08
3.76434e-08
3.78578e-08
3.80894e-08
3.83377e-08
3.86025e-08
3.88837e-08
3.91813e-08
3.94959e-08
3.9828e-08
4.01787e-08
4.05496e-08
4.09427e-08
4.13605e-08
4.18062e-08
4.22835e-08
4.27967e-08
4.33507e-08
4.39508e-08
3.65199e-08
3.65407e-08
3.65822e-08
3.66442e-08
3.67266e-08
3.68291e-08
3.69514e-08
3.70931e-08
3.72537e-08
3.74327e-08
3.76298e-08
3.78444e-08
3.80761e-08
3.83245e-08
3.85892e-08
3.88702e-08
3.91675e-08
3.94814e-08
3.98126e-08
4.01621e-08
4.05313e-08
4.09221e-08
4.13372e-08
4.17795e-08
4.22527e-08
4.27611e-08
4.33095e-08
4.39033e-08
3.65071e-08
3.65279e-08
3.65694e-08
3.66315e-08
3.6714e-08
3.68166e-08
3.6939e-08
3.70808e-08
3.72416e-08
3.74209e-08
3.76181e-08
3.78329e-08
3.80646e-08
3.8313e-08
3.85777e-08
3.88586e-08
3.91556e-08
3.9469e-08
3.97994e-08
4.01478e-08
4.05155e-08
4.09045e-08
4.13171e-08
4.17565e-08
4.22262e-08
4.27304e-08
4.3274e-08
4.38623e-08
3.64963e-08
3.65171e-08
3.65587e-08
3.66208e-08
3.67034e-08
3.68061e-08
3.69286e-08
3.70705e-08
3.72314e-08
3.74108e-08
3.76082e-08
3.78231e-08
3.8055e-08
3.83034e-08
3.85681e-08
3.88488e-08
3.91456e-08
3.94585e-08
3.97883e-08
4.01358e-08
4.05023e-08
4.08897e-08
4.13003e-08
4.17372e-08
4.22039e-08
4.27047e-08
4.32442e-08
4.38278e-08
3.64875e-08
3.65083e-08
3.65499e-08
3.66121e-08
3.66948e-08
3.67975e-08
3.69201e-08
3.70622e-08
3.72232e-08
3.74027e-08
3.76002e-08
3.78152e-08
3.80471e-08
3.82956e-08
3.85603e-08
3.88409e-08
3.91374e-08
3.94501e-08
3.97793e-08
4.01261e-08
4.04916e-08
4.08777e-08
4.12867e-08
4.17216e-08
4.21859e-08
4.26838e-08
4.322e-08
4.37998e-08
3.64808e-08
3.65016e-08
3.65432e-08
3.66055e-08
3.66881e-08
3.6791e-08
3.69136e-08
3.70557e-08
3.72168e-08
3.73964e-08
3.7594e-08
3.78091e-08
3.80411e-08
3.82896e-08
3.85543e-08
3.88348e-08
3.91312e-08
3.94436e-08
3.97724e-08
4.01186e-08
4.04834e-08
4.08685e-08
4.12763e-08
4.17096e-08
4.21721e-08
4.26678e-08
4.32014e-08
4.37783e-08
3.64761e-08
3.64969e-08
3.65386e-08
3.66008e-08
3.66835e-08
3.67864e-08
3.69091e-08
3.70513e-08
3.72124e-08
3.73921e-08
3.75897e-08
3.78049e-08
3.80369e-08
3.82855e-08
3.85501e-08
3.88306e-08
3.91269e-08
3.9439e-08
3.97676e-08
4.01134e-08
4.04776e-08
4.0862e-08
4.1269e-08
4.17012e-08
4.21624e-08
4.26565e-08
4.31884e-08
4.37633e-08
3.64735e-08
3.64943e-08
3.6536e-08
3.65982e-08
3.6681e-08
3.67839e-08
3.69066e-08
3.70488e-08
3.721e-08
3.73896e-08
3.75873e-08
3.78025e-08
3.80345e-08
3.82831e-08
3.85477e-08
3.88282e-08
3.91244e-08
3.94364e-08
3.97648e-08
4.01104e-08
4.04743e-08
4.08583e-08
4.12647e-08
4.16964e-08
4.21568e-08
4.26501e-08
4.31809e-08
4.37546e-08
7.34775e-08
7.35517e-08
7.36179e-08
7.36711e-08
7.37179e-08
7.37679e-08
7.31689e-08
7.31851e-08
7.32033e-08
7.32187e-08
7.3233e-08
7.32507e-08
7.26793e-08
7.26507e-08
7.26272e-08
7.26051e-08
7.25842e-08
7.25665e-08
7.20174e-08
7.19528e-08
7.1893e-08
7.18358e-08
7.17803e-08
7.1727e-08
7.11953e-08
7.11006e-08
7.10096e-08
7.09205e-08
7.08327e-08
7.07459e-08
7.02269e-08
7.0107e-08
6.9989e-08
6.98719e-08
6.9755e-08
6.96377e-08
6.91279e-08
6.89868e-08
6.8846e-08
6.87048e-08
6.85625e-08
6.84186e-08
6.7915e-08
6.77565e-08
6.75969e-08
6.74355e-08
6.72717e-08
6.71053e-08
6.6606e-08
6.64336e-08
6.62589e-08
6.60812e-08
6.59002e-08
6.57155e-08
6.5219e-08
6.50362e-08
6.485e-08
6.46599e-08
6.44656e-08
6.42669e-08
6.37726e-08
6.35826e-08
6.33884e-08
6.31895e-08
6.29859e-08
6.27773e-08
6.22852e-08
6.20911e-08
6.18921e-08
6.1688e-08
6.14786e-08
6.1264e-08
6.07748e-08
6.05793e-08
6.03786e-08
6.01724e-08
5.99608e-08
5.97437e-08
5.92586e-08
5.90643e-08
5.88645e-08
5.86592e-08
5.84483e-08
5.8232e-08
5.77526e-08
5.75617e-08
5.73653e-08
5.71634e-08
5.69561e-08
5.67434e-08
5.62716e-08
5.6086e-08
5.58951e-08
5.56989e-08
5.54974e-08
5.52907e-08
5.48288e-08
5.46502e-08
5.44664e-08
5.42776e-08
5.40839e-08
5.38853e-08
5.34354e-08
5.3265e-08
5.30898e-08
5.29099e-08
5.27254e-08
5.25366e-08
5.21011e-08
5.19399e-08
5.17742e-08
5.16042e-08
5.14301e-08
5.12521e-08
5.08333e-08
5.06818e-08
5.05264e-08
5.0367e-08
5.0204e-08
5.00376e-08
4.96375e-08
4.94961e-08
4.93512e-08
4.92029e-08
4.90514e-08
4.88969e-08
4.85174e-08
4.83862e-08
4.82519e-08
4.81146e-08
4.79746e-08
4.78321e-08
4.68438e-08
4.5931e-08
4.50916e-08
4.43224e-08
4.36196e-08
4.29787e-08
4.2395e-08
4.18636e-08
4.13797e-08
4.09388e-08
4.05366e-08
4.01692e-08
3.98331e-08
3.95254e-08
3.92436e-08
3.89858e-08
3.87502e-08
3.85358e-08
3.83417e-08
3.81672e-08
3.80121e-08
3.78761e-08
3.77593e-08
3.76617e-08
3.75834e-08
3.75245e-08
3.74852e-08
3.74655e-08
4.69746e-08
4.60505e-08
4.52005e-08
4.44217e-08
4.371e-08
4.30613e-08
4.24708e-08
4.19335e-08
4.14448e-08
4.09998e-08
4.05943e-08
4.02242e-08
3.98861e-08
3.95769e-08
3.92941e-08
3.90355e-08
3.87995e-08
3.85848e-08
3.83906e-08
3.82161e-08
3.8061e-08
3.79251e-08
3.78084e-08
3.77109e-08
3.76327e-08
3.75739e-08
3.75347e-08
3.7515e-08
4.71033e-08
4.61684e-08
4.53083e-08
4.452e-08
4.37999e-08
4.31436e-08
4.25464e-08
4.20035e-08
4.15099e-08
4.1061e-08
4.06523e-08
4.02797e-08
3.99396e-08
3.9629e-08
3.93451e-08
3.90857e-08
3.88492e-08
3.86343e-08
3.84399e-08
3.82654e-08
3.81103e-08
3.79746e-08
3.7858e-08
3.77606e-08
3.76825e-08
3.76237e-08
3.75845e-08
3.75649e-08
4.72297e-08
4.62844e-08
4.54145e-08
4.46172e-08
4.38889e-08
4.32253e-08
4.26217e-08
4.20733e-08
4.15751e-08
4.11224e-08
4.07105e-08
4.03354e-08
3.99934e-08
3.96813e-08
3.93964e-08
3.91363e-08
3.88993e-08
3.86841e-08
3.84896e-08
3.8315e-08
3.816e-08
3.80243e-08
3.79078e-08
3.78105e-08
3.77324e-08
3.76738e-08
3.76346e-08
3.7615e-08
4.73536e-08
4.63984e-08
4.5519e-08
4.47131e-08
4.39769e-08
4.33063e-08
4.26966e-08
4.21429e-08
4.16402e-08
4.11837e-08
4.07688e-08
4.03913e-08
4.00475e-08
3.9734e-08
3.9448e-08
3.91872e-08
3.89497e-08
3.87342e-08
3.85395e-08
3.83649e-08
3.82099e-08
3.80742e-08
3.79578e-08
3.78606e-08
3.77826e-08
3.77241e-08
3.7685e-08
3.76654e-08
4.74749e-08
4.65101e-08
4.56218e-08
4.48075e-08
4.40638e-08
4.33865e-08
4.27709e-08
4.22121e-08
4.17051e-08
4.1245e-08
4.08272e-08
4.04474e-08
4.01017e-08
3.97868e-08
3.94998e-08
3.92383e-08
3.90003e-08
3.87845e-08
3.85896e-08
3.8415e-08
3.826e-08
3.81244e-08
3.8008e-08
3.79109e-08
3.7833e-08
3.77745e-08
3.77354e-08
3.77158e-08
7.67765e-08
7.67715e-08
7.67617e-08
7.67469e-08
7.67271e-08
7.67023e-08
7.66724e-08
7.66373e-08
7.65971e-08
7.65515e-08
7.65005e-08
7.6444e-08
7.6382e-08
7.63142e-08
7.62407e-08
7.61614e-08
7.60762e-08
7.5985e-08
7.58879e-08
7.57848e-08
7.56758e-08
7.5561e-08
7.54406e-08
7.53148e-08
7.5184e-08
7.50485e-08
7.49089e-08
7.47659e-08
7.46204e-08
7.44733e-08
7.43259e-08
7.41797e-08
7.40365e-08
7.38986e-08
7.37687e-08
7.36502e-08
7.35475e-08
7.34666e-08
7.34162e-08
7.34106e-08
7.65879e-08
7.6583e-08
7.65732e-08
7.65585e-08
7.65387e-08
7.6514e-08
7.64841e-08
7.64492e-08
7.6409e-08
7.63635e-08
7.63126e-08
7.62563e-08
7.61944e-08
7.61268e-08
7.60535e-08
7.59744e-08
7.58894e-08
7.57984e-08
7.57015e-08
7.55987e-08
7.549e-08
7.53754e-08
7.52553e-08
7.51297e-08
7.49991e-08
7.48638e-08
7.47243e-08
7.45814e-08
7.44358e-08
7.42885e-08
7.41408e-08
7.3994e-08
7.385e-08
7.37107e-08
7.35788e-08
7.34574e-08
7.33502e-08
7.3262e-08
7.31987e-08
7.31666e-08
7.62136e-08
7.62087e-08
7.6199e-08
7.61843e-08
7.61646e-08
7.614e-08
7.61103e-08
7.60755e-08
7.60355e-08
7.59903e-08
7.59397e-08
7.58836e-08
7.5822e-08
7.57548e-08
7.56819e-08
7.56032e-08
7.55186e-08
7.54281e-08
7.53317e-08
7.52293e-08
7.5121e-08
7.5007e-08
7.48873e-08
7.47622e-08
7.4632e-08
7.44971e-08
7.43579e-08
7.42151e-08
7.40694e-08
7.39219e-08
7.37735e-08
7.36257e-08
7.348e-08
7.33383e-08
7.32028e-08
7.30762e-08
7.29613e-08
7.28615e-08
7.27802e-08
7.27198e-08
7.56589e-08
7.56541e-08
7.56444e-08
7.56298e-08
7.56103e-08
7.55858e-08
7.55564e-08
7.55218e-08
7.54821e-08
7.54372e-08
7.5387e-08
7.53314e-08
7.52702e-08
7.52035e-08
7.51312e-08
7.5053e-08
7.49691e-08
7.48793e-08
7.47836e-08
7.46819e-08
7.45744e-08
7.44612e-08
7.43422e-08
7.42178e-08
7.40883e-08
7.39539e-08
7.38151e-08
7.36725e-08
7.35269e-08
7.3379e-08
7.32298e-08
7.30806e-08
7.29327e-08
7.27878e-08
7.26477e-08
7.25144e-08
7.23901e-08
7.2277e-08
7.2177e-08
7.20909e-08
7.49318e-08
7.4927e-08
7.49174e-08
7.49029e-08
7.48836e-08
7.48594e-08
7.48302e-08
7.4796e-08
7.47567e-08
7.47123e-08
7.46625e-08
7.46075e-08
7.4547e-08
7.4481e-08
7.44093e-08
7.4332e-08
7.42489e-08
7.416e-08
7.40652e-08
7.39645e-08
7.38581e-08
7.37458e-08
7.36279e-08
7.35044e-08
7.33758e-08
7.32422e-08
7.3104e-08
7.29619e-08
7.28163e-08
7.26681e-08
7.25182e-08
7.23674e-08
7.22171e-08
7.20686e-08
7.19233e-08
7.17828e-08
7.16486e-08
7.15222e-08
7.14046e-08
7.12959e-08
7.40427e-08
7.40379e-08
7.40284e-08
7.40142e-08
7.39951e-08
7.39711e-08
7.39423e-08
7.39085e-08
7.38697e-08
7.38258e-08
7.37767e-08
7.37223e-08
7.36626e-08
7.35974e-08
7.35267e-08
7.34504e-08
7.33683e-08
7.32805e-08
7.31869e-08
7.30875e-08
7.29823e-08
7.28713e-08
7.27546e-08
7.26324e-08
7.25049e-08
7.23724e-08
7.22351e-08
7.20936e-08
7.19484e-08
7.18001e-08
7.16494e-08
7.14973e-08
7.13446e-08
7.11925e-08
7.1042e-08
7.08944e-08
7.07507e-08
7.06119e-08
7.04784e-08
7.03503e-08
7.30041e-08
7.29994e-08
7.29901e-08
7.2976e-08
7.29572e-08
7.29336e-08
7.29052e-08
7.28719e-08
7.28337e-08
7.27904e-08
7.2742e-08
7.26885e-08
7.26297e-08
7.25655e-08
7.24958e-08
7.24207e-08
7.23399e-08
7.22534e-08
7.21612e-08
7.20633e-08
7.19596e-08
7.18501e-08
7.1735e-08
7.16143e-08
7.14883e-08
7.13571e-08
7.1221e-08
7.10805e-08
7.09359e-08
7.07877e-08
7.06367e-08
7.04834e-08
7.03287e-08
7.01733e-08
7.00182e-08
6.98641e-08
6.97119e-08
6.9562e-08
6.94149e-08
6.92703e-08
7.18307e-08
7.18261e-08
7.18169e-08
7.1803e-08
7.17845e-08
7.17613e-08
7.17334e-08
7.17007e-08
7.16631e-08
7.16206e-08
7.15731e-08
7.15204e-08
7.14627e-08
7.13996e-08
7.13312e-08
7.12574e-08
7.11781e-08
7.10931e-08
7.10026e-08
7.09063e-08
7.08044e-08
7.06968e-08
7.05835e-08
7.04647e-08
7.03404e-08
7.02109e-08
7.00764e-08
6.99371e-08
6.97935e-08
6.96459e-08
6.94949e-08
6.93409e-08
6.91847e-08
6.90267e-08
6.88677e-08
6.87082e-08
6.85487e-08
6.83897e-08
6.82311e-08
6.8073e-08
7.05386e-08
7.0534e-08
7.0525e-08
7.05114e-08
7.04933e-08
7.04705e-08
7.04431e-08
7.0411e-08
7.03742e-08
7.03325e-08
7.02859e-08
7.02343e-08
7.01777e-08
7.0116e-08
7.0049e-08
6.99766e-08
6.98989e-08
6.98157e-08
6.9727e-08
6.96327e-08
6.95328e-08
6.94273e-08
6.93161e-08
6.91994e-08
6.90773e-08
6.89498e-08
6.88172e-08
6.86796e-08
6.85375e-08
6.83909e-08
6.82405e-08
6.80865e-08
6.79294e-08
6.77697e-08
6.76078e-08
6.74441e-08
6.7279e-08
6.71126e-08
6.69451e-08
6.67763e-08
6.91453e-08
6.91408e-08
6.9132e-08
6.91187e-08
6.91009e-08
6.90786e-08
6.90518e-08
6.90204e-08
6.89843e-08
6.89436e-08
6.8898e-08
6.88476e-08
6.87923e-08
6.87319e-08
6.86665e-08
6.85958e-08
6.85199e-08
6.84386e-08
6.8352e-08
6.82598e-08
6.81622e-08
6.8059e-08
6.79503e-08
6.7836e-08
6.77163e-08
6.75913e-08
6.7461e-08
6.73256e-08
6.71853e-08
6.70404e-08
6.68911e-08
6.67378e-08
6.65807e-08
6.64202e-08
6.62566e-08
6.60902e-08
6.59211e-08
6.57495e-08
6.55753e-08
6.53986e-08
6.76692e-08
6.76649e-08
6.76563e-08
6.76433e-08
6.76259e-08
6.76041e-08
6.75779e-08
6.75473e-08
6.75121e-08
6.74723e-08
6.74279e-08
6.73787e-08
6.73247e-08
6.72659e-08
6.72021e-08
6.71333e-08
6.70593e-08
6.69801e-08
6.68957e-08
6.68059e-08
6.67108e-08
6.66102e-08
6.65042e-08
6.63927e-08
6.62758e-08
6.61535e-08
6.60259e-08
6.58931e-08
6.57553e-08
6.56126e-08
6.54652e-08
6.53133e-08
6.51572e-08
6.49969e-08
6.48329e-08
6.46651e-08
6.44938e-08
6.43189e-08
6.41405e-08
6.39585e-08
6.61295e-08
6.61253e-08
6.61169e-08
6.61042e-08
6.60873e-08
6.6066e-08
6.60405e-08
6.60106e-08
6.59764e-08
6.59376e-08
6.58944e-08
6.58465e-08
6.5794e-08
6.57368e-08
6.56748e-08
6.56079e-08
6.5536e-08
6.54591e-08
6.53771e-08
6.52899e-08
6.51974e-08
6.50997e-08
6.49966e-08
6.48881e-08
6.47743e-08
6.46552e-08
6.45308e-08
6.44011e-08
6.42662e-08
6.41263e-08
6.39815e-08
6.38319e-08
6.36776e-08
6.35187e-08
6.33555e-08
6.31879e-08
6.3016e-08
6.28399e-08
6.26595e-08
6.24746e-08
6.45453e-08
6.45412e-08
6.4533e-08
6.45207e-08
6.45042e-08
6.44835e-08
6.44587e-08
6.44297e-08
6.43963e-08
6.43587e-08
6.43167e-08
6.42702e-08
6.42193e-08
6.41638e-08
6.41036e-08
6.40388e-08
6.39691e-08
6.38946e-08
6.38151e-08
6.37306e-08
6.36411e-08
6.35464e-08
6.34465e-08
6.33413e-08
6.32309e-08
6.31153e-08
6.29944e-08
6.28682e-08
6.27369e-08
6.26004e-08
6.24588e-08
6.23122e-08
6.21607e-08
6.20043e-08
6.18431e-08
6.16771e-08
6.15064e-08
6.13308e-08
6.11504e-08
6.09652e-08
6.29356e-08
6.29316e-08
6.29236e-08
6.29116e-08
6.28956e-08
6.28756e-08
6.28515e-08
6.28233e-08
6.2791e-08
6.27545e-08
6.27137e-08
6.26687e-08
6.26194e-08
6.25656e-08
6.25074e-08
6.24447e-08
6.23774e-08
6.23053e-08
6.22285e-08
6.21469e-08
6.20604e-08
6.19689e-08
6.18724e-08
6.17708e-08
6.16641e-08
6.15523e-08
6.14353e-08
6.13131e-08
6.11857e-08
6.10532e-08
6.09155e-08
6.07727e-08
6.06248e-08
6.04719e-08
6.03139e-08
6.01508e-08
5.99827e-08
5.98095e-08
5.96311e-08
5.94475e-08
6.13187e-08
6.13149e-08
6.13071e-08
6.12955e-08
6.128e-08
6.12606e-08
6.12372e-08
6.12099e-08
6.11786e-08
6.11432e-08
6.11038e-08
6.10603e-08
6.10126e-08
6.09607e-08
6.09045e-08
6.08439e-08
6.0779e-08
6.07095e-08
6.06355e-08
6.05569e-08
6.04735e-08
6.03854e-08
6.02925e-08
6.01946e-08
6.00918e-08
5.99841e-08
5.98713e-08
5.97534e-08
5.96304e-08
5.95024e-08
5.93692e-08
5.92309e-08
5.90874e-08
5.89389e-08
5.87851e-08
5.86262e-08
5.84621e-08
5.82927e-08
5.81181e-08
5.7938e-08
5.97121e-08
5.97084e-08
5.97009e-08
5.96896e-08
5.96746e-08
5.96558e-08
5.96332e-08
5.96067e-08
5.95765e-08
5.95423e-08
5.95042e-08
5.94622e-08
5.94162e-08
5.93661e-08
5.9312e-08
5.92536e-08
5.91911e-08
5.91243e-08
5.90531e-08
5.89775e-08
5.88975e-08
5.88128e-08
5.87236e-08
5.86296e-08
5.8531e-08
5.84275e-08
5.83191e-08
5.82059e-08
5.80877e-08
5.79645e-08
5.78364e-08
5.77031e-08
5.75648e-08
5.74214e-08
5.72729e-08
5.71192e-08
5.69602e-08
5.67961e-08
5.66266e-08
5.64518e-08
5.81318e-08
5.81282e-08
5.81209e-08
5.811e-08
5.80955e-08
5.80773e-08
5.80555e-08
5.80299e-08
5.80007e-08
5.79677e-08
5.7931e-08
5.78905e-08
5.78461e-08
5.77979e-08
5.77458e-08
5.76898e-08
5.76297e-08
5.75655e-08
5.74972e-08
5.74247e-08
5.7348e-08
5.72669e-08
5.71814e-08
5.70915e-08
5.6997e-08
5.6898e-08
5.67943e-08
5.6686e-08
5.65728e-08
5.64549e-08
5.63321e-08
5.62045e-08
5.60719e-08
5.59343e-08
5.57917e-08
5.56441e-08
5.54913e-08
5.53334e-08
5.51704e-08
5.50022e-08
5.65922e-08
5.65887e-08
5.65817e-08
5.65712e-08
5.65572e-08
5.65396e-08
5.65185e-08
5.64938e-08
5.64656e-08
5.64338e-08
5.63985e-08
5.63594e-08
5.63168e-08
5.62704e-08
5.62204e-08
5.61665e-08
5.61089e-08
5.60474e-08
5.5982e-08
5.59126e-08
5.58392e-08
5.57617e-08
5.568e-08
5.55942e-08
5.5504e-08
5.54095e-08
5.53107e-08
5.52073e-08
5.50994e-08
5.4987e-08
5.487e-08
5.47482e-08
5.46218e-08
5.44905e-08
5.43545e-08
5.42136e-08
5.40678e-08
5.39171e-08
5.37615e-08
5.36009e-08
5.5106e-08
5.51026e-08
5.50959e-08
5.50857e-08
5.50721e-08
5.50552e-08
5.50348e-08
5.50111e-08
5.49839e-08
5.49533e-08
5.49192e-08
5.48817e-08
5.48407e-08
5.47961e-08
5.47481e-08
5.46965e-08
5.46412e-08
5.45824e-08
5.45198e-08
5.44535e-08
5.43834e-08
5.43094e-08
5.42316e-08
5.41498e-08
5.4064e-08
5.39741e-08
5.388e-08
5.37818e-08
5.36793e-08
5.35725e-08
5.34614e-08
5.33458e-08
5.32258e-08
5.31013e-08
5.29722e-08
5.28385e-08
5.27003e-08
5.25574e-08
5.24099e-08
5.22578e-08
5.36838e-08
5.36805e-08
5.3674e-08
5.36641e-08
5.36511e-08
5.36347e-08
5.36151e-08
5.35921e-08
5.3566e-08
5.35365e-08
5.35037e-08
5.34676e-08
5.34282e-08
5.33855e-08
5.33394e-08
5.329e-08
5.32371e-08
5.31808e-08
5.3121e-08
5.30577e-08
5.29909e-08
5.29204e-08
5.28463e-08
5.27685e-08
5.2687e-08
5.26016e-08
5.25124e-08
5.24193e-08
5.23222e-08
5.22211e-08
5.2116e-08
5.20067e-08
5.18933e-08
5.17756e-08
5.16538e-08
5.15277e-08
5.13973e-08
5.12627e-08
5.11237e-08
5.09806e-08
5.23339e-08
5.23307e-08
5.23244e-08
5.2315e-08
5.23023e-08
5.22865e-08
5.22676e-08
5.22455e-08
5.22203e-08
5.21919e-08
5.21604e-08
5.21257e-08
5.20879e-08
5.20469e-08
5.20027e-08
5.19554e-08
5.19048e-08
5.18509e-08
5.17939e-08
5.17335e-08
5.16698e-08
5.16027e-08
5.15323e-08
5.14584e-08
5.1381e-08
5.13002e-08
5.12157e-08
5.11276e-08
5.10359e-08
5.09404e-08
5.08412e-08
5.07382e-08
5.06314e-08
5.05207e-08
5.04062e-08
5.02878e-08
5.01654e-08
5.00392e-08
4.99091e-08
4.97752e-08
5.10627e-08
5.10597e-08
5.10536e-08
5.10445e-08
5.10323e-08
5.10171e-08
5.09988e-08
5.09775e-08
5.09532e-08
5.09259e-08
5.08956e-08
5.08623e-08
5.08259e-08
5.07866e-08
5.07442e-08
5.06988e-08
5.06504e-08
5.0599e-08
5.05445e-08
5.04869e-08
5.04262e-08
5.03625e-08
5.02955e-08
5.02254e-08
5.01521e-08
5.00755e-08
4.99956e-08
4.99124e-08
4.98259e-08
4.97359e-08
4.96426e-08
4.95457e-08
4.94455e-08
4.93417e-08
4.92343e-08
4.91235e-08
4.90092e-08
4.88914e-08
4.87701e-08
4.86454e-08
4.75934e-08
4.66195e-08
4.57226e-08
4.49004e-08
4.41494e-08
4.34657e-08
4.28444e-08
4.22807e-08
4.17696e-08
4.13061e-08
4.08854e-08
4.05034e-08
4.01559e-08
3.98397e-08
3.95517e-08
3.92895e-08
3.90511e-08
3.88349e-08
3.86399e-08
3.84652e-08
3.83102e-08
3.81746e-08
3.80583e-08
3.79612e-08
3.78833e-08
3.78249e-08
3.77858e-08
3.77663e-08
4.7709e-08
4.67264e-08
4.58213e-08
4.49915e-08
4.42337e-08
4.35438e-08
4.29171e-08
4.23488e-08
4.18337e-08
4.13669e-08
4.09435e-08
4.05593e-08
4.02101e-08
3.98926e-08
3.96036e-08
3.93407e-08
3.91018e-08
3.88854e-08
3.86902e-08
3.85154e-08
3.83603e-08
3.82248e-08
3.81085e-08
3.80115e-08
3.79337e-08
3.78753e-08
3.78362e-08
3.78167e-08
4.78216e-08
4.68308e-08
4.59179e-08
4.50809e-08
4.43165e-08
4.36207e-08
4.29889e-08
4.24161e-08
4.18972e-08
4.14272e-08
4.10013e-08
4.0615e-08
4.02642e-08
3.99454e-08
3.96555e-08
3.93919e-08
3.91526e-08
3.89358e-08
3.87404e-08
3.85655e-08
3.84104e-08
3.82749e-08
3.81586e-08
3.80616e-08
3.79839e-08
3.79255e-08
3.78865e-08
3.7867e-08
4.79313e-08
4.69325e-08
4.60122e-08
4.51683e-08
4.43977e-08
4.36964e-08
4.30597e-08
4.24827e-08
4.19602e-08
4.14872e-08
4.10588e-08
4.06704e-08
4.03181e-08
3.99981e-08
3.97073e-08
3.9443e-08
3.92032e-08
3.89861e-08
3.87906e-08
3.86155e-08
3.84604e-08
3.83249e-08
3.82086e-08
3.81116e-08
3.8034e-08
3.79756e-08
3.79366e-08
3.79171e-08
4.80378e-08
4.70315e-08
4.61042e-08
4.52539e-08
4.44774e-08
4.37707e-08
4.31294e-08
4.25483e-08
4.20224e-08
4.15465e-08
4.11157e-08
4.07255e-08
4.03717e-08
4.00505e-08
3.97588e-08
3.94939e-08
3.92536e-08
3.90363e-08
3.88405e-08
3.86653e-08
3.85102e-08
3.83746e-08
3.82584e-08
3.81614e-08
3.80837e-08
3.80254e-08
3.79864e-08
3.79669e-08
4.81412e-08
4.71279e-08
4.61939e-08
4.53374e-08
4.45553e-08
4.38436e-08
4.31979e-08
4.2613e-08
4.20838e-08
4.16052e-08
4.11722e-08
4.07802e-08
4.04249e-08
4.01026e-08
3.981e-08
3.95445e-08
3.93038e-08
3.90861e-08
3.88901e-08
3.87148e-08
3.85596e-08
3.8424e-08
3.83078e-08
3.82108e-08
3.81332e-08
3.80748e-08
3.80359e-08
3.80164e-08
4.82415e-08
4.72214e-08
4.62811e-08
4.54188e-08
4.46314e-08
4.3915e-08
4.32651e-08
4.26766e-08
4.21444e-08
4.16632e-08
4.1228e-08
4.08343e-08
4.04776e-08
4.01542e-08
3.98608e-08
3.95947e-08
3.93535e-08
3.91356e-08
3.89394e-08
3.8764e-08
3.86087e-08
3.8473e-08
3.83568e-08
3.82598e-08
3.81822e-08
3.81238e-08
3.80849e-08
3.80654e-08
4.83386e-08
4.73122e-08
4.6366e-08
4.54981e-08
4.47057e-08
4.39849e-08
4.33311e-08
4.27392e-08
4.2204e-08
4.17203e-08
4.12832e-08
4.08878e-08
4.05298e-08
4.02054e-08
3.99112e-08
3.96445e-08
3.94029e-08
3.91846e-08
3.89882e-08
3.88126e-08
3.86573e-08
3.85216e-08
3.84053e-08
3.83083e-08
3.82307e-08
3.81724e-08
3.81334e-08
3.8114e-08
4.84326e-08
4.74002e-08
4.64483e-08
4.55753e-08
4.47782e-08
4.40532e-08
4.33956e-08
4.28005e-08
4.22626e-08
4.17766e-08
4.13375e-08
4.09406e-08
4.05813e-08
4.02559e-08
3.9961e-08
3.96937e-08
3.94517e-08
3.92331e-08
3.90365e-08
3.88608e-08
3.87053e-08
3.85696e-08
3.84533e-08
3.83563e-08
3.82786e-08
3.82203e-08
3.81814e-08
3.81619e-08
4.85234e-08
4.74854e-08
4.65282e-08
4.56503e-08
4.48488e-08
4.41198e-08
4.34588e-08
4.28606e-08
4.23201e-08
4.1832e-08
4.13911e-08
4.09926e-08
4.06322e-08
4.03058e-08
4.00102e-08
3.97423e-08
3.94999e-08
3.9281e-08
3.90842e-08
3.89084e-08
3.87528e-08
3.86169e-08
3.85006e-08
3.84036e-08
3.83259e-08
3.82676e-08
3.82287e-08
3.82092e-08
4.86112e-08
4.75678e-08
4.66057e-08
4.57232e-08
4.49175e-08
4.41848e-08
4.35205e-08
4.29195e-08
4.23765e-08
4.18863e-08
4.14437e-08
4.10438e-08
4.06823e-08
4.0355e-08
4.00587e-08
3.97903e-08
3.95475e-08
3.93283e-08
3.91312e-08
3.89552e-08
3.87995e-08
3.86636e-08
3.85472e-08
3.84502e-08
3.83725e-08
3.83142e-08
3.82752e-08
3.82557e-08
4.86958e-08
4.76474e-08
4.66806e-08
4.57938e-08
4.49843e-08
4.42481e-08
4.35807e-08
4.2977e-08
4.24317e-08
4.19396e-08
4.14953e-08
4.10942e-08
4.07315e-08
4.04034e-08
4.01064e-08
3.98375e-08
3.95943e-08
3.93748e-08
3.91775e-08
3.90013e-08
3.88455e-08
3.87095e-08
3.85931e-08
3.8496e-08
3.84183e-08
3.83599e-08
3.8321e-08
3.83015e-08
4.87774e-08
4.77243e-08
4.67531e-08
4.58623e-08
4.5049e-08
4.43096e-08
4.36393e-08
4.30331e-08
4.24857e-08
4.19917e-08
4.15459e-08
4.11435e-08
4.07798e-08
4.04509e-08
4.01533e-08
3.98838e-08
3.96402e-08
3.94204e-08
3.92229e-08
3.90466e-08
3.88907e-08
3.87546e-08
3.86381e-08
3.8541e-08
3.84632e-08
3.84048e-08
3.83658e-08
3.83464e-08
4.88559e-08
4.77984e-08
4.68231e-08
4.59285e-08
4.51118e-08
4.43693e-08
4.36963e-08
4.30877e-08
4.25383e-08
4.20426e-08
4.15954e-08
4.11918e-08
4.08272e-08
4.04975e-08
4.01992e-08
3.99293e-08
3.96853e-08
3.94652e-08
3.92675e-08
3.9091e-08
3.89349e-08
3.87987e-08
3.86821e-08
3.8585e-08
3.85072e-08
3.84488e-08
3.84098e-08
3.83903e-08
4.89314e-08
4.78697e-08
4.68905e-08
4.59924e-08
4.51726e-08
4.44272e-08
4.37517e-08
4.31409e-08
4.25896e-08
4.20923e-08
4.16437e-08
4.1239e-08
4.08734e-08
4.0543e-08
4.02441e-08
3.99737e-08
3.97294e-08
3.9509e-08
3.9311e-08
3.91344e-08
3.89782e-08
3.88419e-08
3.87252e-08
3.8628e-08
3.85502e-08
3.84917e-08
3.84527e-08
3.84332e-08
4.90039e-08
4.79383e-08
4.69556e-08
4.60541e-08
4.52313e-08
4.44832e-08
4.38054e-08
4.31925e-08
4.26394e-08
4.21406e-08
4.16908e-08
4.1285e-08
4.09186e-08
4.05874e-08
4.0288e-08
4.00171e-08
3.97724e-08
3.95517e-08
3.93536e-08
3.91767e-08
3.90204e-08
3.8884e-08
3.87672e-08
3.867e-08
3.85921e-08
3.85336e-08
3.84946e-08
3.8475e-08
4.90734e-08
4.80042e-08
4.70181e-08
4.61136e-08
4.5288e-08
4.45374e-08
4.38573e-08
4.32426e-08
4.26878e-08
4.21876e-08
4.17366e-08
4.13298e-08
4.09625e-08
4.06307e-08
4.03307e-08
4.00594e-08
3.98143e-08
3.95934e-08
3.9395e-08
3.9218e-08
3.90615e-08
3.8925e-08
3.88081e-08
3.87108e-08
3.86328e-08
3.85743e-08
3.85353e-08
3.85157e-08
4.91399e-08
4.80674e-08
4.70782e-08
4.61708e-08
4.53426e-08
4.45897e-08
4.39076e-08
4.3291e-08
4.27347e-08
4.22331e-08
4.1781e-08
4.13732e-08
4.10052e-08
4.06727e-08
4.03722e-08
4.01005e-08
3.9855e-08
3.96338e-08
3.94352e-08
3.9258e-08
3.91014e-08
3.89648e-08
3.88478e-08
3.87504e-08
3.86724e-08
3.86138e-08
3.85748e-08
3.85552e-08
4.92035e-08
4.81279e-08
4.71357e-08
4.62257e-08
4.53951e-08
4.464e-08
4.3956e-08
4.33378e-08
4.278e-08
4.22772e-08
4.1824e-08
4.14153e-08
4.10465e-08
4.07135e-08
4.04124e-08
4.01403e-08
3.98945e-08
3.9673e-08
3.94742e-08
3.92968e-08
3.914e-08
3.90033e-08
3.88863e-08
3.87888e-08
3.87107e-08
3.86521e-08
3.8613e-08
3.85935e-08
4.92642e-08
4.81856e-08
4.71908e-08
4.62783e-08
4.54455e-08
4.46884e-08
4.40026e-08
4.33828e-08
4.28237e-08
4.23197e-08
4.18655e-08
4.1456e-08
4.10865e-08
4.07528e-08
4.04513e-08
4.01788e-08
3.99327e-08
3.97109e-08
3.95119e-08
3.93343e-08
3.91774e-08
3.90405e-08
3.89234e-08
3.88258e-08
3.87477e-08
3.86891e-08
3.86499e-08
3.86304e-08
4.9322e-08
4.82408e-08
4.72434e-08
4.63287e-08
4.54937e-08
4.47348e-08
4.40473e-08
4.34261e-08
4.28657e-08
4.23606e-08
4.19055e-08
4.14952e-08
4.1125e-08
4.07908e-08
4.04888e-08
4.02159e-08
3.99695e-08
3.97474e-08
3.95482e-08
3.93704e-08
3.92134e-08
3.90764e-08
3.89592e-08
3.88615e-08
3.87833e-08
3.87246e-08
3.86855e-08
3.86659e-08
4.93769e-08
4.82932e-08
4.72936e-08
4.63767e-08
4.55398e-08
4.47792e-08
4.40901e-08
4.34675e-08
4.29059e-08
4.23998e-08
4.19438e-08
4.15328e-08
4.1162e-08
4.08273e-08
4.05248e-08
4.02515e-08
4.00048e-08
3.97825e-08
3.9583e-08
3.94051e-08
3.92479e-08
3.91108e-08
3.89935e-08
3.88957e-08
3.88175e-08
3.87588e-08
3.87196e-08
3.87e-08
4.9429e-08
4.83429e-08
4.73412e-08
4.64223e-08
4.55837e-08
4.48214e-08
4.4131e-08
4.35071e-08
4.29445e-08
4.24374e-08
4.19806e-08
4.15688e-08
4.11974e-08
4.08622e-08
4.05593e-08
4.02857e-08
4.00387e-08
3.98161e-08
3.96164e-08
3.94383e-08
3.9281e-08
3.91438e-08
3.90263e-08
3.89285e-08
3.88502e-08
3.87914e-08
3.87522e-08
3.87326e-08
4.94781e-08
4.839e-08
4.73863e-08
4.64656e-08
4.56254e-08
4.48616e-08
4.41698e-08
4.35448e-08
4.29811e-08
4.24732e-08
4.20156e-08
4.16032e-08
4.12312e-08
4.08955e-08
4.05922e-08
4.03183e-08
4.00709e-08
3.98482e-08
3.96483e-08
3.947e-08
3.93125e-08
3.91752e-08
3.90576e-08
3.89597e-08
3.88814e-08
3.88225e-08
3.87833e-08
3.87636e-08
4.95245e-08
4.84344e-08
4.74289e-08
4.65066e-08
4.56648e-08
4.48997e-08
4.42067e-08
4.35806e-08
4.30159e-08
4.25072e-08
4.20488e-08
4.16358e-08
4.12634e-08
4.09272e-08
4.06235e-08
4.03492e-08
4.01016e-08
3.98786e-08
3.96785e-08
3.95001e-08
3.93424e-08
3.9205e-08
3.90874e-08
3.89894e-08
3.89109e-08
3.88521e-08
3.88128e-08
3.87931e-08
4.9568e-08
4.84761e-08
4.74689e-08
4.65451e-08
4.57019e-08
4.49356e-08
4.42415e-08
4.36144e-08
4.30488e-08
4.25393e-08
4.20803e-08
4.16667e-08
4.12937e-08
4.09571e-08
4.06531e-08
4.03785e-08
4.01306e-08
3.99074e-08
3.97071e-08
3.95285e-08
3.93707e-08
3.92332e-08
3.91154e-08
3.90174e-08
3.89389e-08
3.888e-08
3.88407e-08
3.8821e-08
4.96086e-08
4.85151e-08
4.75064e-08
4.65812e-08
4.57368e-08
4.49693e-08
4.42741e-08
4.36461e-08
4.30798e-08
4.25695e-08
4.21099e-08
4.16958e-08
4.13223e-08
4.09853e-08
4.0681e-08
4.04061e-08
4.01579e-08
3.99345e-08
3.9734e-08
3.95553e-08
3.93974e-08
3.92597e-08
3.91419e-08
3.90437e-08
3.89652e-08
3.89062e-08
3.88669e-08
3.88472e-08
4.96464e-08
4.85514e-08
4.75414e-08
4.66149e-08
4.57693e-08
4.50007e-08
4.43046e-08
4.36758e-08
4.31087e-08
4.25978e-08
4.21376e-08
4.1723e-08
4.13491e-08
4.10117e-08
4.0707e-08
4.04319e-08
4.01835e-08
3.99598e-08
3.97592e-08
3.95803e-08
3.94223e-08
3.92845e-08
3.91666e-08
3.90683e-08
3.89897e-08
3.89307e-08
3.88914e-08
3.88717e-08
4.96813e-08
4.8585e-08
4.75737e-08
4.66461e-08
4.57994e-08
4.50299e-08
4.4333e-08
4.37034e-08
4.31356e-08
4.26241e-08
4.21634e-08
4.17483e-08
4.1374e-08
4.10363e-08
4.07313e-08
4.04558e-08
4.02073e-08
3.99834e-08
3.97826e-08
3.96036e-08
3.94454e-08
3.93075e-08
3.91895e-08
3.90912e-08
3.90126e-08
3.89535e-08
3.89141e-08
3.88944e-08
4.97134e-08
4.86159e-08
4.76035e-08
4.66748e-08
4.58272e-08
4.50568e-08
4.43591e-08
4.37288e-08
4.31604e-08
4.26483e-08
4.21871e-08
4.17716e-08
4.1397e-08
4.10589e-08
4.07536e-08
4.0478e-08
4.02292e-08
4.00051e-08
3.98042e-08
3.9625e-08
3.94667e-08
3.93287e-08
3.92107e-08
3.91123e-08
3.90336e-08
3.89745e-08
3.89351e-08
3.89154e-08
4.97425e-08
4.8644e-08
4.76306e-08
4.6701e-08
4.58525e-08
4.50814e-08
4.43829e-08
4.3752e-08
4.3183e-08
4.26705e-08
4.22088e-08
4.17929e-08
4.1418e-08
4.10796e-08
4.07741e-08
4.04982e-08
4.02492e-08
4.0025e-08
3.98239e-08
3.96446e-08
3.94862e-08
3.93482e-08
3.923e-08
3.91316e-08
3.90528e-08
3.89937e-08
3.89543e-08
3.89345e-08
4.97688e-08
4.86693e-08
4.7655e-08
4.67246e-08
4.58754e-08
4.51036e-08
4.44045e-08
4.3773e-08
4.32036e-08
4.26905e-08
4.22285e-08
4.18123e-08
4.1437e-08
4.10984e-08
4.07926e-08
4.05165e-08
4.02674e-08
4.0043e-08
3.98418e-08
3.96624e-08
3.95039e-08
3.93657e-08
3.92475e-08
3.9149e-08
3.90702e-08
3.90111e-08
3.89716e-08
3.89519e-08
4.97923e-08
4.86919e-08
4.76768e-08
4.67457e-08
4.58958e-08
4.51234e-08
4.44238e-08
4.37918e-08
4.32219e-08
4.27085e-08
4.22461e-08
4.18295e-08
4.1454e-08
4.11151e-08
4.08092e-08
4.05329e-08
4.02836e-08
4.00591e-08
3.98577e-08
3.96782e-08
3.95196e-08
3.93814e-08
3.92631e-08
3.91646e-08
3.90857e-08
3.90266e-08
3.89871e-08
3.89673e-08
4.98128e-08
4.87117e-08
4.7696e-08
4.67642e-08
4.59137e-08
4.51408e-08
4.44407e-08
4.38083e-08
4.3238e-08
4.27242e-08
4.22615e-08
4.18447e-08
4.14689e-08
4.11298e-08
4.08237e-08
4.05473e-08
4.02978e-08
4.00732e-08
3.98717e-08
3.96921e-08
3.95335e-08
3.93952e-08
3.92768e-08
3.91783e-08
3.90994e-08
3.90402e-08
3.90007e-08
3.89809e-08
4.98304e-08
4.87287e-08
4.77124e-08
4.67801e-08
4.59291e-08
4.51557e-08
4.44552e-08
4.38224e-08
4.32518e-08
4.27378e-08
4.22748e-08
4.18577e-08
4.14817e-08
4.11425e-08
4.08362e-08
4.05596e-08
4.03101e-08
4.00853e-08
3.98838e-08
3.97041e-08
3.95454e-08
3.9407e-08
3.92886e-08
3.919e-08
3.91111e-08
3.90519e-08
3.90124e-08
3.89926e-08
4.98451e-08
4.87429e-08
4.77261e-08
4.67934e-08
4.5942e-08
4.51682e-08
4.44674e-08
4.38343e-08
4.32634e-08
4.27491e-08
4.22859e-08
4.18687e-08
4.14925e-08
4.11531e-08
4.08467e-08
4.057e-08
4.03203e-08
4.00955e-08
3.98938e-08
3.97141e-08
3.95553e-08
3.94169e-08
3.92985e-08
3.91998e-08
3.91209e-08
3.90616e-08
3.90221e-08
3.90023e-08
4.98568e-08
4.87543e-08
4.77371e-08
4.6804e-08
4.59523e-08
4.51782e-08
4.44771e-08
4.38438e-08
4.32727e-08
4.27582e-08
4.22948e-08
4.18774e-08
4.15011e-08
4.11616e-08
4.0855e-08
4.05783e-08
4.03285e-08
4.01036e-08
3.99019e-08
3.97221e-08
3.95633e-08
3.94248e-08
3.93064e-08
3.92077e-08
3.91288e-08
3.90695e-08
3.90299e-08
3.90102e-08
4.98657e-08
4.87628e-08
4.77453e-08
4.6812e-08
4.59601e-08
4.51858e-08
4.44845e-08
4.38509e-08
4.32796e-08
4.2765e-08
4.23015e-08
4.1884e-08
4.15076e-08
4.1168e-08
4.08614e-08
4.05845e-08
4.03347e-08
4.01097e-08
3.9908e-08
3.97281e-08
3.95693e-08
3.94308e-08
3.93123e-08
3.92136e-08
3.91347e-08
3.90754e-08
3.90358e-08
3.9016e-08
4.98716e-08
4.87685e-08
4.77508e-08
4.68173e-08
4.59652e-08
4.51908e-08
4.44893e-08
4.38557e-08
4.32843e-08
4.27695e-08
4.2306e-08
4.18884e-08
4.15119e-08
4.11722e-08
4.08656e-08
4.05886e-08
4.03388e-08
4.01138e-08
3.9912e-08
3.97322e-08
3.95733e-08
3.94348e-08
3.93163e-08
3.92176e-08
3.91386e-08
3.90793e-08
3.90397e-08
3.902e-08
4.98745e-08
4.87713e-08
4.77536e-08
4.682e-08
4.59678e-08
4.51933e-08
4.44918e-08
4.38581e-08
4.32866e-08
4.27718e-08
4.23082e-08
4.18906e-08
4.15141e-08
4.11744e-08
4.08677e-08
4.05907e-08
4.03409e-08
4.01159e-08
3.99141e-08
3.97342e-08
3.95753e-08
3.94368e-08
3.93183e-08
3.92196e-08
3.91406e-08
3.90813e-08
3.90417e-08
3.90219e-08
)
;

boundaryField
{
    bc-2
    {
        type            empty;
    }
    bc-3
    {
        type            empty;
    }
    bottom
    {
        type            zeroGradient;
    }
    leftSide
    {
        type            zeroGradient;
    }
    naturalSurface
    {
        type            zeroGradient;
    }
    rightSide
    {
        type            zeroGradient;
    }
    slopesurface
    {
        type            zeroGradient;
    }
    subGradeSurface
    {
        type            zeroGradient;
    }
}


// ************************************************************************* //
