# Supplementary material for: A finite volume-based model for the hydrothermal behavior of soil under freeze–thaw cycles
Source: PLoS One. 2021 Jun 3;16(6):e0252680. doi: 10.1371/journal.pone.0252680 (PMC8174737; doi:10.1371/journal.pone.0252680)
Supplement: S1 Data — (ZIP) [file pone.0252680.s001.zip › Data at equal time interval/3.21408e+08/Kg]

/*--------------------------------*- C++ -*----------------------------------*\
| =========                 |                                                 |
| \\      /  F ield         | OpenFOAM: The Open Source CFD Toolbox           |
|  \\    /   O peration     | Version:  2.4.0                                 |
|   \\  /    A nd           | Web:      www.OpenFOAM.org                      |
|    \\/     M anipulation  |                                                 |
\*---------------------------------------------------------------------------*/
FoamFile
{
    version     2.0;
    format      ascii;
    class       volVectorField;
    location    "3.21408e+08";
    object      Kg;
}
// * * * * * * * * * * * * * * * * * * * * * * * * * * * * * * * * * * * * * //

dimensions      [0 1 -1 0 0 0 0];

internalField   nonuniform List<vector> 
9554
(
(0 -7.67366e-08 0)
(0 -7.65481e-08 0)
(0 -7.61739e-08 0)
(0 -7.56193e-08 0)
(0 -7.48923e-08 0)
(0 -7.40034e-08 0)
(0 -7.29651e-08 0)
(0 -7.1792e-08 0)
(0 -7.05002e-08 0)
(0 -6.91073e-08 0)
(0 -6.76316e-08 0)
(0 -6.60924e-08 0)
(0 -6.45087e-08 0)
(0 -6.28995e-08 0)
(0 -6.12832e-08 0)
(0 -5.96772e-08 0)
(0 -5.80975e-08 0)
(0 -5.65586e-08 0)
(0 -5.50731e-08 0)
(0 -5.36515e-08 0)
(0 -5.23023e-08 0)
(0 -5.10319e-08 0)
(0 -7.67317e-08 0)
(0 -7.65432e-08 0)
(0 -7.6169e-08 0)
(0 -7.56144e-08 0)
(0 -7.48875e-08 0)
(0 -7.39986e-08 0)
(0 -7.29604e-08 0)
(0 -7.17874e-08 0)
(0 -7.04957e-08 0)
(0 -6.91028e-08 0)
(0 -6.76273e-08 0)
(0 -6.60882e-08 0)
(0 -6.45046e-08 0)
(0 -6.28955e-08 0)
(0 -6.12794e-08 0)
(0 -5.96735e-08 0)
(0 -5.80939e-08 0)
(0 -5.65551e-08 0)
(0 -5.50697e-08 0)
(0 -5.36482e-08 0)
(0 -5.22992e-08 0)
(0 -5.10288e-08 0)
(0 -7.67218e-08 0)
(0 -7.65333e-08 0)
(0 -7.61592e-08 0)
(0 -7.56047e-08 0)
(0 -7.48779e-08 0)
(0 -7.39891e-08 0)
(0 -7.2951e-08 0)
(0 -7.17781e-08 0)
(0 -7.04866e-08 0)
(0 -6.90939e-08 0)
(0 -6.76186e-08 0)
(0 -6.60797e-08 0)
(0 -6.44963e-08 0)
(0 -6.28875e-08 0)
(0 -6.12716e-08 0)
(0 -5.96659e-08 0)
(0 -5.80866e-08 0)
(0 -5.65481e-08 0)
(0 -5.50629e-08 0)
(0 -5.36417e-08 0)
(0 -5.22928e-08 0)
(0 -5.10227e-08 0)
(0 -7.67069e-08 0)
(0 -7.65185e-08 0)
(0 -7.61444e-08 0)
(0 -7.559e-08 0)
(0 -7.48634e-08 0)
(0 -7.39748e-08 0)
(0 -7.29369e-08 0)
(0 -7.17642e-08 0)
(0 -7.04729e-08 0)
(0 -6.90806e-08 0)
(0 -6.76056e-08 0)
(0 -6.6067e-08 0)
(0 -6.44839e-08 0)
(0 -6.28755e-08 0)
(0 -6.12599e-08 0)
(0 -5.96546e-08 0)
(0 -5.80757e-08 0)
(0 -5.65375e-08 0)
(0 -5.50527e-08 0)
(0 -5.36318e-08 0)
(0 -5.22833e-08 0)
(0 -5.10135e-08 0)
(0 -7.6687e-08 0)
(0 -7.64987e-08 0)
(0 -7.61247e-08 0)
(0 -7.55704e-08 0)
(0 -7.4844e-08 0)
(0 -7.39556e-08 0)
(0 -7.2918e-08 0)
(0 -7.17456e-08 0)
(0 -7.04547e-08 0)
(0 -6.90627e-08 0)
(0 -6.75882e-08 0)
(0 -6.605e-08 0)
(0 -6.44674e-08 0)
(0 -6.28594e-08 0)
(0 -6.12443e-08 0)
(0 -5.96396e-08 0)
(0 -5.80611e-08 0)
(0 -5.65234e-08 0)
(0 -5.50391e-08 0)
(0 -5.36187e-08 0)
(0 -5.22706e-08 0)
(0 -5.10013e-08 0)
(0 -7.66621e-08 0)
(0 -7.64738e-08 0)
(0 -7.60999e-08 0)
(0 -7.55459e-08 0)
(0 -7.48196e-08 0)
(0 -7.39316e-08 0)
(0 -7.28943e-08 0)
(0 -7.17224e-08 0)
(0 -7.04319e-08 0)
(0 -6.90404e-08 0)
(0 -6.75663e-08 0)
(0 -6.60287e-08 0)
(0 -6.44467e-08 0)
(0 -6.28393e-08 0)
(0 -6.12248e-08 0)
(0 -5.96207e-08 0)
(0 -5.80428e-08 0)
(0 -5.65058e-08 0)
(0 -5.50221e-08 0)
(0 -5.36023e-08 0)
(0 -5.22548e-08 0)
(0 -5.0986e-08 0)
(0 -7.66321e-08 0)
(0 -7.64438e-08 0)
(0 -7.60701e-08 0)
(0 -7.55163e-08 0)
(0 -7.47903e-08 0)
(0 -7.39026e-08 0)
(0 -7.28658e-08 0)
(0 -7.16943e-08 0)
(0 -7.04044e-08 0)
(0 -6.90134e-08 0)
(0 -6.754e-08 0)
(0 -6.60031e-08 0)
(0 -6.44218e-08 0)
(0 -6.28151e-08 0)
(0 -6.12014e-08 0)
(0 -5.9598e-08 0)
(0 -5.80209e-08 0)
(0 -5.64846e-08 0)
(0 -5.50016e-08 0)
(0 -5.35826e-08 0)
(0 -5.22358e-08 0)
(0 -5.09677e-08 0)
(0 -7.65969e-08 0)
(0 -7.64087e-08 0)
(0 -7.60352e-08 0)
(0 -7.54816e-08 0)
(0 -7.4756e-08 0)
(0 -7.38687e-08 0)
(0 -7.28323e-08 0)
(0 -7.16614e-08 0)
(0 -7.03721e-08 0)
(0 -6.89819e-08 0)
(0 -6.75092e-08 0)
(0 -6.59731e-08 0)
(0 -6.43926e-08 0)
(0 -6.27868e-08 0)
(0 -6.1174e-08 0)
(0 -5.95714e-08 0)
(0 -5.79953e-08 0)
(0 -5.64599e-08 0)
(0 -5.49778e-08 0)
(0 -5.35596e-08 0)
(0 -5.22137e-08 0)
(0 -5.09463e-08 0)
(0 -7.65564e-08 0)
(0 -7.63683e-08 0)
(0 -7.5995e-08 0)
(0 -7.54417e-08 0)
(0 -7.47165e-08 0)
(0 -7.38297e-08 0)
(0 -7.27939e-08 0)
(0 -7.16237e-08 0)
(0 -7.03351e-08 0)
(0 -6.89457e-08 0)
(0 -6.74739e-08 0)
(0 -6.59386e-08 0)
(0 -6.43591e-08 0)
(0 -6.27543e-08 0)
(0 -6.11425e-08 0)
(0 -5.9541e-08 0)
(0 -5.79659e-08 0)
(0 -5.64316e-08 0)
(0 -5.49505e-08 0)
(0 -5.35333e-08 0)
(0 -5.21883e-08 0)
(0 -5.09219e-08 0)
(0 -7.65106e-08 0)
(0 -7.63226e-08 0)
(0 -7.59495e-08 0)
(0 -7.53966e-08 0)
(0 -7.46718e-08 0)
(0 -7.37856e-08 0)
(0 -7.27505e-08 0)
(0 -7.1581e-08 0)
(0 -7.02932e-08 0)
(0 -6.89047e-08 0)
(0 -6.74339e-08 0)
(0 -6.58997e-08 0)
(0 -6.43213e-08 0)
(0 -6.27177e-08 0)
(0 -6.1107e-08 0)
(0 -5.95068e-08 0)
(0 -5.79328e-08 0)
(0 -5.63996e-08 0)
(0 -5.49198e-08 0)
(0 -5.35037e-08 0)
(0 -5.21599e-08 0)
(0 -5.08945e-08 0)
(0 -7.64593e-08 0)
(0 -7.62715e-08 0)
(0 -7.58986e-08 0)
(0 -7.53461e-08 0)
(0 -7.46218e-08 0)
(0 -7.37362e-08 0)
(0 -7.27019e-08 0)
(0 -7.15332e-08 0)
(0 -7.02464e-08 0)
(0 -6.8859e-08 0)
(0 -6.73893e-08 0)
(0 -6.58563e-08 0)
(0 -6.42791e-08 0)
(0 -6.26768e-08 0)
(0 -6.10675e-08 0)
(0 -5.94685e-08 0)
(0 -5.7896e-08 0)
(0 -5.63641e-08 0)
(0 -5.48856e-08 0)
(0 -5.34708e-08 0)
(0 -5.21282e-08 0)
(0 -5.08641e-08 0)
(0 -7.64025e-08 0)
(0 -7.62148e-08 0)
(0 -7.58423e-08 0)
(0 -7.52901e-08 0)
(0 -7.45665e-08 0)
(0 -7.36816e-08 0)
(0 -7.2648e-08 0)
(0 -7.14803e-08 0)
(0 -7.01946e-08 0)
(0 -6.88083e-08 0)
(0 -6.73399e-08 0)
(0 -6.58082e-08 0)
(0 -6.42325e-08 0)
(0 -6.26316e-08 0)
(0 -6.10238e-08 0)
(0 -5.94264e-08 0)
(0 -5.78553e-08 0)
(0 -5.6325e-08 0)
(0 -5.48479e-08 0)
(0 -5.34346e-08 0)
(0 -5.20934e-08 0)
(0 -5.08306e-08 0)
(0 -7.634e-08 0)
(0 -7.61526e-08 0)
(0 -7.57803e-08 0)
(0 -7.52287e-08 0)
(0 -7.45056e-08 0)
(0 -7.36215e-08 0)
(0 -7.25889e-08 0)
(0 -7.14222e-08 0)
(0 -7.01377e-08 0)
(0 -6.87527e-08 0)
(0 -6.72856e-08 0)
(0 -6.57555e-08 0)
(0 -6.41813e-08 0)
(0 -6.2582e-08 0)
(0 -6.09759e-08 0)
(0 -5.93801e-08 0)
(0 -5.78108e-08 0)
(0 -5.62822e-08 0)
(0 -5.48068e-08 0)
(0 -5.33951e-08 0)
(0 -5.20555e-08 0)
(0 -5.07942e-08 0)
(0 -7.62719e-08 0)
(0 -7.60846e-08 0)
(0 -7.57126e-08 0)
(0 -7.51615e-08 0)
(0 -7.44392e-08 0)
(0 -7.35559e-08 0)
(0 -7.25243e-08 0)
(0 -7.13588e-08 0)
(0 -7.00756e-08 0)
(0 -6.8692e-08 0)
(0 -6.72265e-08 0)
(0 -6.5698e-08 0)
(0 -6.41255e-08 0)
(0 -6.2528e-08 0)
(0 -6.09237e-08 0)
(0 -5.93299e-08 0)
(0 -5.77624e-08 0)
(0 -5.62356e-08 0)
(0 -5.47621e-08 0)
(0 -5.33522e-08 0)
(0 -5.20143e-08 0)
(0 -5.07547e-08 0)
(0 -7.61979e-08 0)
(0 -7.60107e-08 0)
(0 -7.56392e-08 0)
(0 -7.50887e-08 0)
(0 -7.4367e-08 0)
(0 -7.34847e-08 0)
(0 -7.24542e-08 0)
(0 -7.129e-08 0)
(0 -7.00082e-08 0)
(0 -6.86262e-08 0)
(0 -6.71623e-08 0)
(0 -6.56356e-08 0)
(0 -6.40651e-08 0)
(0 -6.24695e-08 0)
(0 -6.08673e-08 0)
(0 -5.92755e-08 0)
(0 -5.77101e-08 0)
(0 -5.61854e-08 0)
(0 -5.47138e-08 0)
(0 -5.33059e-08 0)
(0 -5.197e-08 0)
(0 -5.07122e-08 0)
(0 -7.61179e-08 0)
(0 -7.5931e-08 0)
(0 -7.55599e-08 0)
(0 -7.501e-08 0)
(0 -7.42891e-08 0)
(0 -7.34078e-08 0)
(0 -7.23785e-08 0)
(0 -7.12156e-08 0)
(0 -6.99354e-08 0)
(0 -6.85551e-08 0)
(0 -6.70931e-08 0)
(0 -6.55683e-08 0)
(0 -6.39998e-08 0)
(0 -6.24065e-08 0)
(0 -6.08064e-08 0)
(0 -5.92169e-08 0)
(0 -5.76537e-08 0)
(0 -5.61313e-08 0)
(0 -5.4662e-08 0)
(0 -5.32563e-08 0)
(0 -5.19224e-08 0)
(0 -5.06667e-08 0)
(0 -7.6032e-08 0)
(0 -7.58453e-08 0)
(0 -7.54746e-08 0)
(0 -7.49253e-08 0)
(0 -7.42054e-08 0)
(0 -7.33252e-08 0)
(0 -7.22971e-08 0)
(0 -7.11357e-08 0)
(0 -6.98571e-08 0)
(0 -6.84786e-08 0)
(0 -6.70186e-08 0)
(0 -6.5496e-08 0)
(0 -6.39298e-08 0)
(0 -6.23388e-08 0)
(0 -6.07411e-08 0)
(0 -5.9154e-08 0)
(0 -5.75934e-08 0)
(0 -5.60734e-08 0)
(0 -5.46066e-08 0)
(0 -5.32032e-08 0)
(0 -5.18717e-08 0)
(0 -5.06181e-08 0)
(0 -7.594e-08 0)
(0 -7.57536e-08 0)
(0 -7.53833e-08 0)
(0 -7.48348e-08 0)
(0 -7.41157e-08 0)
(0 -7.32366e-08 0)
(0 -7.22099e-08 0)
(0 -7.10501e-08 0)
(0 -6.97733e-08 0)
(0 -6.83968e-08 0)
(0 -6.69389e-08 0)
(0 -6.54186e-08 0)
(0 -6.38548e-08 0)
(0 -6.22663e-08 0)
(0 -6.06713e-08 0)
(0 -5.90869e-08 0)
(0 -5.75289e-08 0)
(0 -5.60116e-08 0)
(0 -5.45474e-08 0)
(0 -5.31467e-08 0)
(0 -5.18176e-08 0)
(0 -5.05665e-08 0)
(0 -7.5842e-08 0)
(0 -7.56558e-08 0)
(0 -7.5286e-08 0)
(0 -7.47382e-08 0)
(0 -7.40201e-08 0)
(0 -7.31422e-08 0)
(0 -7.2117e-08 0)
(0 -7.09588e-08 0)
(0 -6.96839e-08 0)
(0 -6.83094e-08 0)
(0 -6.68539e-08 0)
(0 -6.5336e-08 0)
(0 -6.37748e-08 0)
(0 -6.2189e-08 0)
(0 -6.05968e-08 0)
(0 -5.90153e-08 0)
(0 -5.74602e-08 0)
(0 -5.59459e-08 0)
(0 -5.44846e-08 0)
(0 -5.30866e-08 0)
(0 -5.17603e-08 0)
(0 -5.05118e-08 0)
(0 -7.57379e-08 0)
(0 -7.55519e-08 0)
(0 -7.51826e-08 0)
(0 -7.46355e-08 0)
(0 -7.39185e-08 0)
(0 -7.30418e-08 0)
(0 -7.20181e-08 0)
(0 -7.08617e-08 0)
(0 -6.95887e-08 0)
(0 -6.82165e-08 0)
(0 -6.67634e-08 0)
(0 -6.52481e-08 0)
(0 -6.36897e-08 0)
(0 -6.21068e-08 0)
(0 -6.05176e-08 0)
(0 -5.89392e-08 0)
(0 -5.73873e-08 0)
(0 -5.58761e-08 0)
(0 -5.44179e-08 0)
(0 -5.30231e-08 0)
(0 -5.16997e-08 0)
(0 -5.0454e-08 0)
(0 -7.56277e-08 0)
(0 -7.5442e-08 0)
(0 -7.50732e-08 0)
(0 -7.45269e-08 0)
(0 -7.38109e-08 0)
(0 -7.29355e-08 0)
(0 -7.19133e-08 0)
(0 -7.07588e-08 0)
(0 -6.94879e-08 0)
(0 -6.8118e-08 0)
(0 -6.66674e-08 0)
(0 -6.51549e-08 0)
(0 -6.35994e-08 0)
(0 -6.20197e-08 0)
(0 -6.04337e-08 0)
(0 -5.88586e-08 0)
(0 -5.73101e-08 0)
(0 -5.58023e-08 0)
(0 -5.43475e-08 0)
(0 -5.29559e-08 0)
(0 -5.16357e-08 0)
(0 -5.03931e-08 0)
(0 -7.55116e-08 0)
(0 -7.53261e-08 0)
(0 -7.49579e-08 0)
(0 -7.44123e-08 0)
(0 -7.36974e-08 0)
(0 -7.28233e-08 0)
(0 -7.18027e-08 0)
(0 -7.065e-08 0)
(0 -6.93813e-08 0)
(0 -6.80138e-08 0)
(0 -6.65658e-08 0)
(0 -6.50562e-08 0)
(0 -6.35039e-08 0)
(0 -6.19274e-08 0)
(0 -6.03449e-08 0)
(0 -5.87734e-08 0)
(0 -5.72285e-08 0)
(0 -5.57243e-08 0)
(0 -5.42731e-08 0)
(0 -5.28851e-08 0)
(0 -5.15684e-08 0)
(0 -5.0329e-08 0)
(0 -7.53897e-08 0)
(0 -7.52045e-08 0)
(0 -7.48368e-08 0)
(0 -7.4292e-08 0)
(0 -7.3578e-08 0)
(0 -7.27053e-08 0)
(0 -7.16863e-08 0)
(0 -7.05355e-08 0)
(0 -6.92689e-08 0)
(0 -6.79039e-08 0)
(0 -6.64587e-08 0)
(0 -6.49521e-08 0)
(0 -6.3403e-08 0)
(0 -6.18301e-08 0)
(0 -6.02512e-08 0)
(0 -5.86834e-08 0)
(0 -5.71424e-08 0)
(0 -5.56421e-08 0)
(0 -5.41948e-08 0)
(0 -5.28105e-08 0)
(0 -5.14975e-08 0)
(0 -5.02617e-08 0)
(0 -7.52623e-08 0)
(0 -7.50773e-08 0)
(0 -7.471e-08 0)
(0 -7.4166e-08 0)
(0 -7.3453e-08 0)
(0 -7.25816e-08 0)
(0 -7.15642e-08 0)
(0 -7.04152e-08 0)
(0 -6.91509e-08 0)
(0 -6.77884e-08 0)
(0 -6.6346e-08 0)
(0 -6.48426e-08 0)
(0 -6.32969e-08 0)
(0 -6.17275e-08 0)
(0 -6.01525e-08 0)
(0 -5.85887e-08 0)
(0 -5.70518e-08 0)
(0 -5.55556e-08 0)
(0 -5.41124e-08 0)
(0 -5.27323e-08 0)
(0 -5.14232e-08 0)
(0 -5.01913e-08 0)
(0 -7.51296e-08 0)
(0 -7.49448e-08 0)
(0 -7.4578e-08 0)
(0 -7.40346e-08 0)
(0 -7.33226e-08 0)
(0 -7.24524e-08 0)
(0 -7.14365e-08 0)
(0 -7.02894e-08 0)
(0 -6.90272e-08 0)
(0 -6.76672e-08 0)
(0 -6.62277e-08 0)
(0 -6.47275e-08 0)
(0 -6.31853e-08 0)
(0 -6.16197e-08 0)
(0 -6.00487e-08 0)
(0 -5.84891e-08 0)
(0 -5.69565e-08 0)
(0 -5.54648e-08 0)
(0 -5.4026e-08 0)
(0 -5.26502e-08 0)
(0 -5.13454e-08 0)
(0 -5.01175e-08 0)
(0 -7.49921e-08 0)
(0 -7.48075e-08 0)
(0 -7.44411e-08 0)
(0 -7.38983e-08 0)
(0 -7.31871e-08 0)
(0 -7.2318e-08 0)
(0 -7.13035e-08 0)
(0 -7.01581e-08 0)
(0 -6.8898e-08 0)
(0 -6.75406e-08 0)
(0 -6.61039e-08 0)
(0 -6.46069e-08 0)
(0 -6.30683e-08 0)
(0 -6.15066e-08 0)
(0 -5.99398e-08 0)
(0 -5.83846e-08 0)
(0 -5.68565e-08 0)
(0 -5.53695e-08 0)
(0 -5.39353e-08 0)
(0 -5.25642e-08 0)
(0 -5.1264e-08 0)
(0 -5.00405e-08 0)
(0 -7.48504e-08 0)
(0 -7.4666e-08 0)
(0 -7.42998e-08 0)
(0 -7.37574e-08 0)
(0 -7.30469e-08 0)
(0 -7.21787e-08 0)
(0 -7.11654e-08 0)
(0 -7.00217e-08 0)
(0 -6.87636e-08 0)
(0 -6.74085e-08 0)
(0 -6.59747e-08 0)
(0 -6.44809e-08 0)
(0 -6.29459e-08 0)
(0 -6.13882e-08 0)
(0 -5.98257e-08 0)
(0 -5.82751e-08 0)
(0 -5.67518e-08 0)
(0 -5.52696e-08 0)
(0 -5.38405e-08 0)
(0 -5.24743e-08 0)
(0 -5.11789e-08 0)
(0 -4.99601e-08 0)
(0 -7.47051e-08 0)
(0 -7.45207e-08 0)
(0 -7.41547e-08 0)
(0 -7.36126e-08 0)
(0 -7.29025e-08 0)
(0 -7.2035e-08 0)
(0 -7.10227e-08 0)
(0 -6.98803e-08 0)
(0 -6.8624e-08 0)
(0 -6.72711e-08 0)
(0 -6.584e-08 0)
(0 -6.43494e-08 0)
(0 -6.28181e-08 0)
(0 -6.12645e-08 0)
(0 -5.97064e-08 0)
(0 -5.81606e-08 0)
(0 -5.66423e-08 0)
(0 -5.51652e-08 0)
(0 -5.37413e-08 0)
(0 -5.23803e-08 0)
(0 -5.10901e-08 0)
(0 -4.98763e-08 0)
(0 -7.45572e-08 0)
(0 -7.43727e-08 0)
(0 -7.40067e-08 0)
(0 -7.34646e-08 0)
(0 -7.27546e-08 0)
(0 -7.18874e-08 0)
(0 -7.08758e-08 0)
(0 -6.97344e-08 0)
(0 -6.84796e-08 0)
(0 -6.71287e-08 0)
(0 -6.57002e-08 0)
(0 -6.42126e-08 0)
(0 -6.26849e-08 0)
(0 -6.11354e-08 0)
(0 -5.95819e-08 0)
(0 -5.80409e-08 0)
(0 -5.65278e-08 0)
(0 -5.50562e-08 0)
(0 -5.36378e-08 0)
(0 -5.22823e-08 0)
(0 -5.09976e-08 0)
(0 -4.97891e-08 0)
(0 -7.44076e-08 0)
(0 -7.42229e-08 0)
(0 -7.38566e-08 0)
(0 -7.33141e-08 0)
(0 -7.26039e-08 0)
(0 -7.17366e-08 0)
(0 -7.07252e-08 0)
(0 -6.95844e-08 0)
(0 -6.83307e-08 0)
(0 -6.69815e-08 0)
(0 -6.55552e-08 0)
(0 -6.40706e-08 0)
(0 -6.25464e-08 0)
(0 -6.1001e-08 0)
(0 -5.9452e-08 0)
(0 -5.79161e-08 0)
(0 -5.64084e-08 0)
(0 -5.49424e-08 0)
(0 -5.35298e-08 0)
(0 -5.21802e-08 0)
(0 -5.09012e-08 0)
(0 -4.96984e-08 0)
(0 -7.42576e-08 0)
(0 -7.40726e-08 0)
(0 -7.37056e-08 0)
(0 -7.31624e-08 0)
(0 -7.24513e-08 0)
(0 -7.15833e-08 0)
(0 -7.05715e-08 0)
(0 -6.94308e-08 0)
(0 -6.81777e-08 0)
(0 -6.68298e-08 0)
(0 -6.54054e-08 0)
(0 -6.39235e-08 0)
(0 -6.24026e-08 0)
(0 -6.08612e-08 0)
(0 -5.93169e-08 0)
(0 -5.77862e-08 0)
(0 -5.6284e-08 0)
(0 -5.48239e-08 0)
(0 -5.34173e-08 0)
(0 -5.20739e-08 0)
(0 -5.0801e-08 0)
(0 -4.96041e-08 0)
(0 -7.41088e-08 0)
(0 -7.39233e-08 0)
(0 -7.35552e-08 0)
(0 -7.30105e-08 0)
(0 -7.22979e-08 0)
(0 -7.14285e-08 0)
(0 -7.04155e-08 0)
(0 -6.92742e-08 0)
(0 -6.8021e-08 0)
(0 -6.66738e-08 0)
(0 -6.5251e-08 0)
(0 -6.37713e-08 0)
(0 -6.22536e-08 0)
(0 -6.07162e-08 0)
(0 -5.91765e-08 0)
(0 -5.7651e-08 0)
(0 -5.61546e-08 0)
(0 -5.47005e-08 0)
(0 -5.33003e-08 0)
(0 -5.19633e-08 0)
(0 -5.06969e-08 0)
(0 -4.95063e-08 0)
(0 -7.39632e-08 0)
(0 -7.37767e-08 0)
(0 -7.3407e-08 0)
(0 -7.28601e-08 0)
(0 -7.2145e-08 0)
(0 -7.12731e-08 0)
(0 -7.02581e-08 0)
(0 -6.91151e-08 0)
(0 -6.78611e-08 0)
(0 -6.6514e-08 0)
(0 -6.50921e-08 0)
(0 -6.36144e-08 0)
(0 -6.20995e-08 0)
(0 -6.05659e-08 0)
(0 -5.90308e-08 0)
(0 -5.75105e-08 0)
(0 -5.602e-08 0)
(0 -5.45723e-08 0)
(0 -5.31787e-08 0)
(0 -5.18484e-08 0)
(0 -5.05888e-08 0)
(0 -4.94049e-08 0)
(0 -7.38229e-08 0)
(0 -7.36351e-08 0)
(0 -7.32628e-08 0)
(0 -7.27126e-08 0)
(0 -7.19938e-08 0)
(0 -7.11183e-08 0)
(0 -7.00999e-08 0)
(0 -6.89543e-08 0)
(0 -6.76985e-08 0)
(0 -6.63506e-08 0)
(0 -6.4929e-08 0)
(0 -6.34527e-08 0)
(0 -6.19404e-08 0)
(0 -6.04103e-08 0)
(0 -5.88797e-08 0)
(0 -5.73648e-08 0)
(0 -5.58802e-08 0)
(0 -5.44391e-08 0)
(0 -5.30523e-08 0)
(0 -5.17292e-08 0)
(0 -5.04767e-08 0)
(0 -4.92999e-08 0)
(0 -7.36909e-08 0)
(0 -7.35011e-08 0)
(0 -7.31251e-08 0)
(0 -7.25701e-08 0)
(0 -7.18461e-08 0)
(0 -7.09652e-08 0)
(0 -6.9942e-08 0)
(0 -6.87924e-08 0)
(0 -6.75337e-08 0)
(0 -6.6184e-08 0)
(0 -6.47619e-08 0)
(0 -6.32865e-08 0)
(0 -6.17763e-08 0)
(0 -6.02495e-08 0)
(0 -5.87233e-08 0)
(0 -5.72137e-08 0)
(0 -5.57353e-08 0)
(0 -5.43009e-08 0)
(0 -5.29213e-08 0)
(0 -5.16056e-08 0)
(0 -5.03606e-08 0)
(0 -4.91913e-08 0)
(0 -7.35707e-08 0)
(0 -7.33779e-08 0)
(0 -7.29966e-08 0)
(0 -7.24348e-08 0)
(0 -7.17033e-08 0)
(0 -7.08151e-08 0)
(0 -6.97853e-08 0)
(0 -6.86301e-08 0)
(0 -6.7367e-08 0)
(0 -6.60144e-08 0)
(0 -6.45911e-08 0)
(0 -6.31158e-08 0)
(0 -6.16072e-08 0)
(0 -6.00834e-08 0)
(0 -5.85615e-08 0)
(0 -5.70573e-08 0)
(0 -5.55851e-08 0)
(0 -5.41576e-08 0)
(0 -5.27856e-08 0)
(0 -5.14776e-08 0)
(0 -5.02405e-08 0)
(0 -4.9079e-08 0)
(0 -7.3467e-08 0)
(0 -7.32695e-08 0)
(0 -7.28803e-08 0)
(0 -7.23088e-08 0)
(0 -7.15671e-08 0)
(0 -7.06692e-08 0)
(0 -6.96305e-08 0)
(0 -6.84679e-08 0)
(0 -6.7199e-08 0)
(0 -6.58422e-08 0)
(0 -6.44165e-08 0)
(0 -6.29407e-08 0)
(0 -6.14333e-08 0)
(0 -5.99122e-08 0)
(0 -5.83944e-08 0)
(0 -5.68955e-08 0)
(0 -5.54297e-08 0)
(0 -5.40094e-08 0)
(0 -5.2645e-08 0)
(0 -5.13452e-08 0)
(0 -5.01164e-08 0)
(0 -4.89631e-08 0)
(0 -7.33858e-08 0)
(0 -7.31809e-08 0)
(0 -7.27797e-08 0)
(0 -7.21946e-08 0)
(0 -7.14391e-08 0)
(0 -7.05284e-08 0)
(0 -6.94784e-08 0)
(0 -6.83062e-08 0)
(0 -6.70297e-08 0)
(0 -6.56675e-08 0)
(0 -6.42384e-08 0)
(0 -6.27612e-08 0)
(0 -6.12544e-08 0)
(0 -5.97357e-08 0)
(0 -5.82218e-08 0)
(0 -5.67283e-08 0)
(0 -5.52689e-08 0)
(0 -5.3856e-08 0)
(0 -5.24997e-08 0)
(0 -5.12083e-08 0)
(0 -4.99882e-08 0)
(0 -4.88435e-08 0)
(0 -7.33362e-08 0)
(0 -7.3118e-08 0)
(0 -7.26984e-08 0)
(0 -7.20941e-08 0)
(0 -7.13204e-08 0)
(0 -7.03933e-08 0)
(0 -6.93292e-08 0)
(0 -6.81452e-08 0)
(0 -6.68594e-08 0)
(0 -6.54903e-08 0)
(0 -6.40568e-08 0)
(0 -6.25774e-08 0)
(0 -6.10706e-08 0)
(0 -5.95539e-08 0)
(0 -5.80438e-08 0)
(0 -5.65556e-08 0)
(0 -5.51028e-08 0)
(0 -5.36975e-08 0)
(0 -5.23496e-08 0)
(0 -5.10671e-08 0)
(0 -4.9856e-08 0)
(0 -4.87204e-08 0)
(0 -7.3333e-08 0)
(0 -7.30876e-08 0)
(0 -7.2639e-08 0)
(0 -7.20082e-08 0)
(0 -7.12113e-08 0)
(0 -7.02641e-08 0)
(0 -6.91829e-08 0)
(0 -6.79848e-08 0)
(0 -6.66879e-08 0)
(0 -6.53105e-08 0)
(0 -6.38714e-08 0)
(0 -6.23891e-08 0)
(0 -6.08817e-08 0)
(0 -5.93667e-08 0)
(0 -5.78603e-08 0)
(0 -5.63774e-08 0)
(0 -5.49314e-08 0)
(0 -5.3534e-08 0)
(0 -5.21947e-08 0)
(0 -5.09214e-08 0)
(0 -4.97198e-08 0)
(0 -4.85938e-08 0)
(0 -7.36183e-08 0)
(0 -7.35017e-08 0)
(0 -7.48138e-08 0)
(0 -7.4633e-08 0)
(0 -7.45552e-08 0)
(0 -7.44474e-08 0)
(0 -7.43256e-08 0)
(0 -7.41433e-08 0)
(0 -7.42351e-08 0)
(0 -7.40139e-08 0)
(0 -7.4054e-08 0)
(0 -7.40364e-08 0)
(0 -7.40471e-08 0)
(0 -7.38621e-08 0)
(0 -7.39838e-08 0)
(0 -7.38277e-08 0)
(0 -7.37446e-08 0)
(0 -7.36543e-08 0)
(0 -7.41555e-08 0)
(0 -7.40793e-08 0)
(0 -7.39543e-08 0)
(0 -7.39193e-08 0)
(0 -7.41687e-08 0)
(0 -7.39617e-08 0)
(0 -7.42832e-08 0)
(0 -7.42542e-08 0)
(0 -7.38733e-08 0)
(0 -7.38903e-08 0)
(0 -7.4108e-08 0)
(0 -7.41337e-08 0)
(0 -7.43397e-08 0)
(0 -7.43898e-08 0)
(0 -7.38194e-08 0)
(0 -7.37372e-08 0)
(0 -8.02759e-08 0)
(0 -7.40765e-08 0)
(0 -8.10365e-08 0)
(0 -7.51717e-08 0)
(0 -7.42551e-08 0)
(0 -7.42672e-08 0)
(0 -7.44256e-08 0)
(0 -7.46357e-08 0)
(0 -7.45825e-08 0)
(0 -7.50332e-08 0)
(0 -7.52041e-08 0)
(0 -7.544e-08 0)
(0 -7.56695e-08 0)
(0 -7.54755e-08 0)
(0 -7.59705e-08 0)
(0 -7.54859e-08 0)
(0 -7.64917e-08 0)
(0 -7.6087e-08 0)
(0 -7.67058e-08 0)
(0 -7.6073e-08 0)
(0 -7.8013e-08 0)
(0 -7.46907e-08 0)
(0 -7.89863e-08 0)
(0 -7.57597e-08 0)
(0 -7.75005e-08 0)
(0 -7.73998e-08 0)
(0 -7.85834e-08 0)
(0 -7.77028e-08 0)
(0 -7.65214e-08 0)
(0 -7.74592e-08 0)
(0 -7.91272e-08 0)
(0 -7.63826e-08 0)
(0 -7.92431e-08 0)
(0 -7.8179e-08 0)
(0 -7.96555e-08 0)
(0 -7.7295e-08 0)
(0 -8.01331e-08 0)
(0 -7.72033e-08 0)
(0 -7.97989e-08 0)
(0 -7.92319e-08 0)
(0 -7.93772e-08 0)
(0 -7.68497e-08 0)
(0 -8.09106e-08 0)
(0 -7.7333e-08 0)
(0 -7.93468e-08 0)
(0 -7.94546e-08 0)
(0 -7.95582e-08 0)
(0 -7.6134e-08 0)
(0 -8.02347e-08 0)
(0 -7.94601e-08 0)
(0 -7.91576e-08 0)
(0 -7.71285e-08 0)
(0 -8.10178e-08 0)
(0 -7.9051e-08 0)
(0 -7.978e-08 0)
(0 -7.67937e-08 0)
(0 -7.80897e-08 0)
(0 -7.61294e-08 0)
(0 -8.05342e-08 0)
(0 -7.90798e-08 0)
(0 -7.67149e-08 0)
(0 -7.64224e-08 0)
(0 -8.00083e-08 0)
(0 -7.59428e-08 0)
(0 -8.0372e-08 0)
(0 -7.89164e-08 0)
(0 -7.89675e-08 0)
(0 -7.6324e-08 0)
(0 -7.98381e-08 0)
(0 -7.86563e-08 0)
(0 -8.03037e-08 0)
(0 -8.0232e-08 0)
(0 -8.07855e-08 0)
(0 -8.06878e-08 0)
(0 -7.57976e-08 0)
(0 -7.60035e-08 0)
(0 -8.11883e-08 0)
(0 -8.1366e-08 0)
(0 -7.50114e-08 0)
(0 -7.62943e-08 0)
(0 -7.81929e-08 0)
(0 -7.94877e-08 0)
(0 -7.62061e-08 0)
(0 -8.00285e-08 0)
(0 -7.68681e-08 0)
(0 -7.63577e-08 0)
(0 -8.04528e-08 0)
(0 -8.06796e-08 0)
(0 -7.67313e-08 0)
(0 -7.64919e-08 0)
(0 -8.11535e-08 0)
(0 -7.71165e-08 0)
(0 -7.61611e-08 0)
(0 -8.105e-08 0)
(0 -7.65817e-08 0)
(0 -7.90577e-08 0)
(0 -8.08679e-08 0)
(0 -7.92684e-08 0)
(0 -8.10461e-08 0)
(0 -7.89966e-08 0)
(0 -7.87714e-08 0)
(0 -8.0062e-08 0)
(0 -7.79523e-08 0)
(0 -7.73861e-08 0)
(0 -7.58818e-08 0)
(0 -7.73099e-08 0)
(0 -7.59121e-08 0)
(0 -8.07499e-08 0)
(0 -7.7394e-08 0)
(0 -8.04951e-08 0)
(0 -7.80956e-08 0)
(0 -7.90002e-08 0)
(0 -7.58937e-08 0)
(0 -7.92451e-08 0)
(0 -8.10802e-08 0)
(0 -7.90717e-08 0)
(0 -7.62804e-08 0)
(0 -7.50998e-08 0)
(0 -7.86301e-08 0)
(0 -7.52919e-08 0)
(0 -7.87692e-08 0)
(0 -7.78065e-08 0)
(0 -7.63709e-08 0)
(0 -7.72416e-08 0)
(0 -7.60246e-08 0)
(0 -7.59216e-08 0)
(0 -7.74953e-08 0)
(0 -7.54746e-08 0)
(0 -7.56929e-08 0)
(0 -7.81255e-08 0)
(0 -7.74409e-08 0)
(0 -7.67831e-08 0)
(0 -7.63885e-08 0)
(0 -7.84423e-08 0)
(0 -8.07264e-08 0)
(0 -7.51054e-08 0)
(0 -7.79586e-08 0)
(0 -7.94218e-08 0)
(0 -8.07645e-08 0)
(0 -7.53207e-08 0)
(0 -7.80094e-08 0)
(0 -7.58411e-08 0)
(0 -7.84615e-08 0)
(0 -8.13349e-08 0)
(0 -7.99948e-08 0)
(0 -7.74482e-08 0)
(0 -7.60853e-08 0)
(0 -7.83868e-08 0)
(0 -7.7816e-08 0)
(0 -7.99274e-08 0)
(0 -8.10629e-08 0)
(0 -8.04117e-08 0)
(0 -7.94403e-08 0)
(0 -8.0194e-08 0)
(0 -8.09325e-08 0)
(0 -7.86154e-08 0)
(0 -7.58971e-08 0)
(0 -7.71835e-08 0)
(0 -7.60207e-08 0)
(0 -7.81575e-08 0)
(0 -7.50691e-08 0)
(0 -7.96209e-08 0)
(0 -8.13073e-08 0)
(0 -7.86552e-08 0)
(0 -7.60682e-08 0)
(0 -8.00374e-08 0)
(0 -7.94322e-08 0)
(0 -7.90833e-08 0)
(0 -7.78351e-08 0)
(0 -7.84495e-08 0)
(0 -7.94933e-08 0)
(0 -7.76845e-08 0)
(0 -7.63939e-08 0)
(0 -7.5157e-08 0)
(0 -7.49044e-08 0)
(0 -7.47287e-08 0)
(0 -7.74731e-08 0)
(0 -7.69286e-08 0)
(0 -7.88558e-08 0)
(0 -7.70813e-08 0)
(0 -7.88585e-08 0)
(0 -7.93404e-08 0)
(0 -7.70933e-08 0)
(0 -7.91876e-08 0)
(0 -7.7375e-08 0)
(0 -8.01381e-08 0)
(0 -7.75214e-08 0)
(0 -7.68619e-08 0)
(0 -7.62089e-08 0)
(0 -7.75658e-08 0)
(0 -7.94785e-08 0)
(0 -7.53967e-08 0)
(0 -7.64038e-08 0)
(0 -7.87463e-08 0)
(0 -7.92586e-08 0)
(0 -7.7869e-08 0)
(0 -7.83175e-08 0)
(0 -8.04158e-08 0)
(0 -8.10765e-08 0)
(0 -7.68528e-08 0)
(0 -7.63911e-08 0)
(0 -7.53471e-08 0)
(0 -7.7241e-08 0)
(0 -8.05239e-08 0)
(0 -8.11327e-08 0)
(0 -7.51705e-08 0)
(0 -7.76473e-08 0)
(0 -8.05027e-08 0)
(0 -8.13855e-08 0)
(0 -7.60013e-08 0)
(0 -7.88868e-08 0)
(0 -8.13454e-08 0)
(0 -7.99396e-08 0)
(0 -7.45654e-08 0)
(0 -7.70644e-08 0)
(0 -7.61444e-08 0)
(0 -7.47732e-08 0)
(0 -7.85831e-08 0)
(0 -7.79111e-08 0)
(0 -7.96361e-08 0)
(0 -8.11832e-08 0)
(0 -8.10213e-08 0)
(0 -7.98263e-08 0)
(0 -7.62852e-08 0)
(0 -7.56248e-08 0)
(0 -7.57377e-08 0)
(0 -7.74661e-08 0)
(0 -8.01356e-08 0)
(0 -8.07149e-08 0)
(0 -8.01201e-08 0)
(0 -8.06367e-08 0)
(0 -8.11423e-08 0)
(0 -7.97882e-08 0)
(0 -8.0032e-08 0)
(0 -8.02679e-08 0)
(0 -7.63445e-08 0)
(0 -7.58195e-08 0)
(0 -7.94109e-08 0)
(0 -7.87729e-08 0)
(0 -7.8852e-08 0)
(0 -7.90274e-08 0)
(0 -8.02305e-08 0)
(0 -8.10072e-08 0)
(0 -7.71107e-08 0)
(0 -7.61077e-08 0)
(0 -8.11163e-08 0)
(0 -7.9539e-08 0)
(0 -7.69503e-08 0)
(0 -7.70094e-08 0)
(0 -7.78729e-08 0)
(0 -7.9656e-08 0)
(0 -7.68412e-08 0)
(0 -7.7264e-08 0)
(0 -7.60549e-08 0)
(0 -7.76051e-08 0)
(0 -7.73708e-08 0)
(0 -7.6478e-08 0)
(0 -7.80301e-08 0)
(0 -7.98191e-08 0)
(0 -7.96378e-08 0)
(0 -7.97943e-08 0)
(0 -7.69581e-08 0)
(0 -7.56185e-08 0)
(0 -7.65302e-08 0)
(0 -7.55512e-08 0)
(0 -8.05994e-08 0)
(0 -7.99051e-08 0)
(0 -7.84165e-08 0)
(0 -7.97555e-08 0)
(0 -7.84842e-08 0)
(0 -7.83533e-08 0)
(0 -7.81107e-08 0)
(0 -7.85227e-08 0)
(0 -7.60885e-08 0)
(0 -7.70089e-08 0)
(0 -7.83677e-08 0)
(0 -7.97604e-08 0)
(0 -8.12498e-08 0)
(0 -8.01309e-08 0)
(0 -7.9462e-08 0)
(0 -8.03426e-08 0)
(0 -7.61276e-08 0)
(0 -7.71065e-08 0)
(0 -8.01616e-08 0)
(0 -7.83456e-08 0)
(0 -7.87003e-08 0)
(0 -7.90345e-08 0)
(0 -7.7025e-08 0)
(0 -7.66593e-08 0)
(0 -7.55567e-08 0)
(0 -7.67437e-08 0)
(0 -7.7052e-08 0)
(0 -7.79643e-08 0)
(0 -7.75057e-08 0)
(0 -7.72248e-08 0)
(0 -7.83221e-08 0)
(0 -7.75454e-08 0)
(0 -7.49146e-08 0)
(0 -7.46447e-08 0)
(0 -7.56711e-08 0)
(0 -7.65718e-08 0)
(0 -7.84843e-08 0)
(0 -7.93995e-08 0)
(0 -7.51513e-08 0)
(0 -7.51703e-08 0)
(0 -7.86277e-08 0)
(0 -8.0026e-08 0)
(0 -7.94481e-08 0)
(0 -7.90799e-08 0)
(0 -7.61705e-08 0)
(0 -7.75358e-08 0)
(0 -7.89752e-08 0)
(0 -7.82479e-08 0)
(0 -7.69278e-08 0)
(0 -7.71905e-08 0)
(0 -7.88091e-08 0)
(0 -8.00511e-08 0)
(0 -7.76542e-08 0)
(0 -7.67527e-08 0)
(0 -7.81854e-08 0)
(0 -7.82929e-08 0)
(0 -7.60308e-08 0)
(0 -7.5979e-08 0)
(0 -7.8596e-08 0)
(0 -7.99172e-08 0)
(0 -7.85042e-08 0)
(0 -7.78186e-08 0)
(0 -7.71101e-08 0)
(0 -7.82355e-08 0)
(0 -7.77501e-08 0)
(0 -7.6913e-08 0)
(0 -7.82691e-08 0)
(0 -7.7781e-08 0)
(0 -7.78325e-08 0)
(0 -7.78484e-08 0)
(0 -7.88136e-08 0)
(0 -7.88656e-08 0)
(0 -7.99258e-08 0)
(0 -7.89934e-08 0)
(0 -7.88732e-08 0)
(0 -7.84752e-08 0)
(0 -7.77632e-08 0)
(0 -7.82532e-08 0)
(0 -7.94507e-08 0)
(0 -7.82142e-08 0)
(0 -7.85596e-08 0)
(0 -7.98005e-08 0)
(0 -7.86871e-08 0)
(0 -7.79903e-08 0)
(0 -7.75681e-08 0)
(0 -7.68926e-08 0)
(0 -8.08601e-08 0)
(0 -8.09105e-08 0)
(0 -7.75882e-08 0)
(0 -7.83684e-08 0)
(0 -8.10115e-08 0)
(0 -8.05388e-08 0)
(0 -7.62827e-08 0)
(0 -7.68261e-08 0)
(0 -7.48097e-08 0)
(0 -7.59866e-08 0)
(0 -8.02529e-08 0)
(0 -7.92016e-08 0)
(0 -8.06357e-08 0)
(0 -8.13916e-08 0)
(0 -7.71495e-08 0)
(0 -7.78706e-08 0)
(0 -7.814e-08 0)
(0 -7.75161e-08 0)
(0 -7.81336e-08 0)
(0 -7.81058e-08 0)
(0 -7.54961e-08 0)
(0 -7.61511e-08 0)
(0 -7.67099e-08 0)
(0 -7.59005e-08 0)
(0 -7.91472e-08 0)
(0 -8.00803e-08 0)
(0 -7.77055e-08 0)
(0 -7.70813e-08 0)
(0 -7.77732e-08 0)
(0 -7.76639e-08 0)
(0 -7.79877e-08 0)
(0 -7.89619e-08 0)
(0 -7.97822e-08 0)
(0 -7.93159e-08 0)
(0 -7.98813e-08 0)
(0 -7.969e-08 0)
(0 -7.51184e-08 0)
(0 -7.57074e-08 0)
(0 -8.04281e-08 0)
(0 -8.10118e-08 0)
(0 -7.75096e-08 0)
(0 -7.80944e-08 0)
(0 -7.86327e-08 0)
(0 -7.83458e-08 0)
(0 -7.44016e-08 0)
(0 -7.47318e-08 0)
(0 -7.76065e-08 0)
(0 -7.63224e-08 0)
(0 -8.05131e-08 0)
(0 -8.03305e-08 0)
(0 -7.56729e-08 0)
(0 -7.67111e-08 0)
(0 -7.75351e-08 0)
(0 -7.67833e-08 0)
(0 -7.61229e-08 0)
(0 -7.62479e-08 0)
(0 -7.57847e-08 0)
(0 -7.46321e-08 0)
(0 -8.02963e-08 0)
(0 -8.11063e-08 0)
(0 -7.5061e-08 0)
(0 -7.49862e-08 0)
(0 -7.5293e-08 0)
(0 -7.51376e-08 0)
(0 -7.65286e-08 0)
(0 -7.53748e-08 0)
(0 -8.08119e-08 0)
(0 -8.05045e-08 0)
(0 -7.84159e-08 0)
(0 -7.89022e-08 0)
(0 -8.08437e-08 0)
(0 -8.08232e-08 0)
(0 -7.6673e-08 0)
(0 -7.63202e-08 0)
(0 -8.10191e-08 0)
(0 -8.0952e-08 0)
(0 -7.59931e-08 0)
(0 -7.68938e-08 0)
(0 -7.47418e-08 0)
(0 -7.49181e-08 0)
(0 -8.13683e-08 0)
(0 -8.0668e-08 0)
(0 -7.56664e-08 0)
(0 -7.57877e-08 0)
(0 -7.6455e-08 0)
(0 -7.58041e-08 0)
(0 -7.57396e-08 0)
(0 -7.64082e-08 0)
(0 -7.95405e-08 0)
(0 -8.03821e-08 0)
(0 -7.81288e-08 0)
(0 -7.74351e-08 0)
(0 -7.55534e-08 0)
(0 -7.54402e-08 0)
(0 -7.66361e-08 0)
(0 -7.66072e-08 0)
(0 -7.58605e-08 0)
(0 -7.69176e-08 0)
(0 -7.98716e-08 0)
(0 -7.99916e-08 0)
(0 -7.8079e-08 0)
(0 -7.86801e-08 0)
(0 -8.39676e-08 0)
(0 -7.87535e-08 0)
(0 -8.38989e-08 0)
(0 -8.15549e-08 0)
(0 -7.90959e-08 0)
(0 -7.92146e-08 0)
(0 -7.97083e-08 0)
(0 -7.9936e-08 0)
(0 -8.01812e-08 0)
(0 -8.02798e-08 0)
(0 -8.06768e-08 0)
(0 -8.06424e-08 0)
(0 -8.13264e-08 0)
(0 -8.08099e-08 0)
(0 -8.15567e-08 0)
(0 -8.11583e-08 0)
(0 -8.185e-08 0)
(0 -8.18732e-08 0)
(0 -8.2702e-08 0)
(0 -8.14922e-08 0)
(0 -8.32374e-08 0)
(0 -8.2405e-08 0)
(0 -8.29135e-08 0)
(0 -8.17849e-08 0)
(0 -8.28877e-08 0)
(0 -8.33624e-08 0)
(0 -8.29282e-08 0)
(0 -8.20678e-08 0)
(0 -8.37683e-08 0)
(0 -8.24e-08 0)
(0 -8.35902e-08 0)
(0 -8.18932e-08 0)
(0 -8.36644e-08 0)
(0 -8.25543e-08 0)
(0 -8.29749e-08 0)
(0 -8.29449e-08 0)
(0 -8.37837e-08 0)
(0 -8.17424e-08 0)
(0 -8.3936e-08 0)
(0 -8.20854e-08 0)
(0 -8.35242e-08 0)
(0 -8.34678e-08 0)
(0 -8.39379e-08 0)
(0 -8.2004e-08 0)
(0 -8.29305e-08 0)
(0 -8.29209e-08 0)
(0 -8.3706e-08 0)
(0 -8.1669e-08 0)
(0 -8.36676e-08 0)
(0 -8.24157e-08 0)
(0 -8.37388e-08 0)
(0 -8.33507e-08 0)
(0 -8.39471e-08 0)
(0 -8.18794e-08 0)
(0 -8.23091e-08 0)
(0 -8.30317e-08 0)
(0 -8.1839e-08 0)
(0 -8.39062e-08 0)
(0 -8.34866e-08 0)
(0 -8.17029e-08 0)
(0 -8.1966e-08 0)
(0 -8.34782e-08 0)
(0 -8.19634e-08 0)
(0 -8.38023e-08 0)
(0 -8.38581e-08 0)
(0 -8.20754e-08 0)
(0 -8.36717e-08 0)
(0 -8.23533e-08 0)
(0 -8.35471e-08 0)
(0 -8.27846e-08 0)
(0 -8.11976e-08 0)
(0 -8.22778e-08 0)
(0 -8.18923e-08 0)
(0 -8.37746e-08 0)
(0 -8.39148e-08 0)
(0 -8.28621e-08 0)
(0 -8.27582e-08 0)
(0 -8.23562e-08 0)
(0 -8.20127e-08 0)
(0 -8.34222e-08 0)
(0 -8.35227e-08 0)
(0 -8.36606e-08 0)
(0 -8.10023e-08 0)
(0 -8.20922e-08 0)
(0 -8.34401e-08 0)
(0 -8.38352e-08 0)
(0 -8.30311e-08 0)
(0 -8.32797e-08 0)
(0 -8.28063e-08 0)
(0 -8.19675e-08 0)
(0 -8.3932e-08 0)
(0 -8.30894e-08 0)
(0 -8.39067e-08 0)
(0 -8.30572e-08 0)
(0 -8.29994e-08 0)
(0 -8.2616e-08 0)
(0 -8.22624e-08 0)
(0 -8.1882e-08 0)
(0 -8.26232e-08 0)
(0 -8.17327e-08 0)
(0 -8.1765e-08 0)
(0 -8.27e-08 0)
(0 -8.37271e-08 0)
(0 -8.37e-08 0)
(0 -8.32247e-08 0)
(0 -8.18497e-08 0)
(0 -8.28247e-08 0)
(0 -8.25033e-08 0)
(0 -8.39773e-08 0)
(0 -8.32696e-08 0)
(0 -8.22993e-08 0)
(0 -8.15796e-08 0)
(0 -8.40189e-08 0)
(0 -8.33547e-08 0)
(0 -8.30702e-08 0)
(0 -8.16342e-08 0)
(0 -8.31107e-08 0)
(0 -8.17742e-08 0)
(0 -8.30934e-08 0)
(0 -8.34915e-08 0)
(0 -8.25257e-08 0)
(0 -8.18739e-08 0)
(0 -8.3959e-08 0)
(0 -8.32842e-08 0)
(0 -8.29614e-08 0)
(0 -8.34524e-08 0)
(0 -8.04192e-08 0)
(0 -8.08889e-08 0)
(0 -8.29164e-08 0)
(0 -8.23493e-08 0)
(0 -8.3237e-08 0)
(0 -8.38803e-08 0)
(0 -8.18412e-08 0)
(0 -8.12388e-08 0)
(0 -8.37297e-08 0)
(0 -8.40113e-08 0)
(0 -8.2819e-08 0)
(0 -8.30113e-08 0)
(0 -8.29154e-08 0)
(0 -8.35991e-08 0)
(0 -8.33278e-08 0)
(0 -8.26026e-08 0)
(0 -8.24293e-08 0)
(0 -8.16122e-08 0)
(0 -8.29554e-08 0)
(0 -8.35953e-08 0)
(0 -8.36977e-08 0)
(0 -8.29751e-08 0)
(0 -8.08934e-08 0)
(0 -7.99763e-08 0)
(0 -8.30024e-08 0)
(0 -8.30777e-08 0)
(0 -8.38917e-08 0)
(0 -8.39728e-08 0)
(0 -8.26351e-08 0)
(0 -8.23334e-08 0)
(0 -8.177e-08 0)
(0 -8.25133e-08 0)
(0 -8.17031e-08 0)
(0 -8.13794e-08 0)
(0 -8.38658e-08 0)
(0 -8.39278e-08 0)
(0 -8.24916e-08 0)
(0 -8.16117e-08 0)
(0 -8.38604e-08 0)
(0 -8.40179e-08 0)
(0 -8.37753e-08 0)
(0 -8.34783e-08 0)
(0 -8.40362e-08 0)
(0 -8.3731e-08 0)
(0 -8.13191e-08 0)
(0 -8.07135e-08 0)
(0 -8.14547e-08 0)
(0 -8.23744e-08 0)
(0 -8.21452e-08 0)
(0 -8.13816e-08 0)
(0 -8.39969e-08 0)
(0 -8.37417e-08 0)
(0 -8.2736e-08 0)
(0 -8.21421e-08 0)
(0 -8.35887e-08 0)
(0 -8.37676e-08 0)
(0 -8.22894e-08 0)
(0 -8.19085e-08 0)
(0 -8.15356e-08 0)
(0 -8.24085e-08 0)
(0 -8.21665e-08 0)
(0 -8.15381e-08 0)
(0 -8.16744e-08 0)
(0 -8.23929e-08 0)
(0 -8.19494e-08 0)
(0 -8.26044e-08 0)
(0 -8.16939e-08 0)
(0 -8.24108e-08 0)
(0 -8.33799e-08 0)
(0 -8.25903e-08 0)
(0 -8.3637e-08 0)
(0 -8.3881e-08 0)
(0 -8.20309e-08 0)
(0 -8.23237e-08 0)
(0 -8.39628e-08 0)
(0 -8.36574e-08 0)
(0 -8.36656e-08 0)
(0 -8.33413e-08 0)
(0 -8.34404e-08 0)
(0 -8.33453e-08 0)
(0 -8.32227e-08 0)
(0 -8.33075e-08 0)
(0 -8.31782e-08 0)
(0 -8.30456e-08 0)
(0 -8.33515e-08 0)
(0 -8.26727e-08 0)
(0 -8.22678e-08 0)
(0 -8.19685e-08 0)
(0 -8.39986e-08 0)
(0 -8.37647e-08 0)
(0 -8.30481e-08 0)
(0 -8.3401e-08 0)
(0 -8.23633e-08 0)
(0 -8.31932e-08 0)
(0 -8.31043e-08 0)
(0 -8.30267e-08 0)
(0 -7.9576e-08 0)
(0 -8.03988e-08 0)
(0 -8.37679e-08 0)
(0 -8.38909e-08 0)
(0 -8.16163e-08 0)
(0 -8.20007e-08 0)
(0 -8.31946e-08 0)
(0 -8.29845e-08 0)
(0 -8.33598e-08 0)
(0 -8.37641e-08 0)
(0 -8.25261e-08 0)
(0 -8.26616e-08 0)
(0 -8.27033e-08 0)
(0 -8.29378e-08 0)
(0 -8.37141e-08 0)
(0 -8.3473e-08 0)
(0 -8.37688e-08 0)
(0 -8.33418e-08 0)
(0 -8.20196e-08 0)
(0 -8.19201e-08 0)
(0 -8.03398e-08 0)
(0 -8.07075e-08 0)
(0 -8.39411e-08 0)
(0 -8.395e-08 0)
(0 -8.34786e-08 0)
(0 -8.34883e-08 0)
(0 -8.36676e-08 0)
(0 -8.3361e-08 0)
(0 -8.3411e-08 0)
(0 -8.35627e-08 0)
(0 -8.11615e-08 0)
(0 -8.116e-08 0)
(0 -8.25895e-08 0)
(0 -8.27167e-08 0)
(0 -8.14785e-08 0)
(0 -8.09312e-08 0)
(0 -8.31534e-08 0)
(0 -8.33535e-08 0)
(0 -8.16977e-08 0)
(0 -8.20575e-08 0)
(0 -8.31316e-08 0)
(0 -8.33713e-08 0)
(0 -8.29963e-08 0)
(0 -8.23519e-08 0)
(0 -8.3335e-08 0)
(0 -8.37114e-08 0)
(0 -8.258e-08 0)
(0 -8.24696e-08 0)
(0 -8.2784e-08 0)
(0 -8.22063e-08 0)
(0 -7.98516e-08 0)
(0 -7.94976e-08 0)
(0 -8.33843e-08 0)
(0 -8.35888e-08 0)
(0 -8.36533e-08 0)
(0 -8.34756e-08 0)
(0 -8.3416e-08 0)
(0 -8.3587e-08 0)
(0 -8.35601e-08 0)
(0 -8.36774e-08 0)
(0 -8.26434e-08 0)
(0 -8.30699e-08 0)
(0 -8.15663e-08 0)
(0 -8.21496e-08 0)
(0 -8.39845e-08 0)
(0 -8.39826e-08 0)
(0 -8.31082e-08 0)
(0 -8.25013e-08 0)
(0 -8.15937e-08 0)
(0 -8.19498e-08 0)
(0 -8.23084e-08 0)
(0 -8.28522e-08 0)
(0 -8.17343e-08 0)
(0 -8.23992e-08 0)
(0 -8.2524e-08 0)
(0 -8.26817e-08 0)
(0 -8.27445e-08 0)
(0 -8.2873e-08 0)
(0 -8.32952e-08 0)
(0 -8.31548e-08 0)
(0 -8.36944e-08 0)
(0 -8.35403e-08 0)
(0 -8.40727e-08 0)
(0 -8.40486e-08 0)
(0 -8.4066e-08 0)
(0 -8.40439e-08 0)
(0 -8.40647e-08 0)
(0 -8.40448e-08 0)
(0 -8.40702e-08 0)
(0 -8.40532e-08 0)
(0 -8.40792e-08 0)
(0 -8.40629e-08 0)
(0 -8.40908e-08 0)
(0 -8.40759e-08 0)
(0 -8.41031e-08 0)
(0 -8.4088e-08 0)
(0 -8.41137e-08 0)
(0 -8.40973e-08 0)
(0 -8.41203e-08 0)
(0 -8.41014e-08 0)
(0 -8.41188e-08 0)
(0 -8.40941e-08 0)
(0 -8.4105e-08 0)
(0 -8.40728e-08 0)
(0 -8.40746e-08 0)
(0 -8.40311e-08 0)
(0 -8.40221e-08 0)
(0 -8.39631e-08 0)
(0 -8.39425e-08 0)
(0 -8.38661e-08 0)
(0 -8.38339e-08 0)
(0 -8.37385e-08 0)
(0 -8.37712e-08 0)
(0 -8.36033e-08 0)
(0 -8.40782e-08 0)
(0 -8.40598e-08 0)
(0 -8.40879e-08 0)
(0 -8.4072e-08 0)
(0 -8.41024e-08 0)
(0 -8.40885e-08 0)
(0 -8.41222e-08 0)
(0 -8.41105e-08 0)
(0 -8.41443e-08 0)
(0 -8.41333e-08 0)
(0 -8.41675e-08 0)
(0 -8.41569e-08 0)
(0 -8.41893e-08 0)
(0 -8.41779e-08 0)
(0 -8.42078e-08 0)
(0 -8.41947e-08 0)
(0 -8.42206e-08 0)
(0 -8.42039e-08 0)
(0 -8.42226e-08 0)
(0 -8.41987e-08 0)
(0 -8.42089e-08 0)
(0 -8.41755e-08 0)
(0 -8.41755e-08 0)
(0 -8.41293e-08 0)
(0 -8.41178e-08 0)
(0 -8.40556e-08 0)
(0 -8.40329e-08 0)
(0 -8.39534e-08 0)
(0 -8.39191e-08 0)
(0 -8.38193e-08 0)
(0 -8.17907e-08 0)
(0 -7.82162e-08 0)
(0 -8.39019e-08 0)
(0 -8.15501e-08 0)
(0 -7.86084e-08 0)
(0 -7.87358e-08 0)
(0 -7.93035e-08 0)
(0 -7.95455e-08 0)
(0 -8.0037e-08 0)
(0 -7.91258e-08 0)
(0 -8.05423e-08 0)
(0 -8.0354e-08 0)
(0 -8.10621e-08 0)
(0 -8.08843e-08 0)
(0 -8.18155e-08 0)
(0 -8.03618e-08 0)
(0 -8.24863e-08 0)
(0 -8.15703e-08 0)
(0 -8.26903e-08 0)
(0 -8.10676e-08 0)
(0 -8.35384e-08 0)
(0 -8.22911e-08 0)
(0 -8.29083e-08 0)
(0 -8.33552e-08 0)
(0 -8.29608e-08 0)
(0 -8.14744e-08 0)
(0 -8.31657e-08 0)
(0 -8.16271e-08 0)
(0 -8.3501e-08 0)
(0 -8.24435e-08 0)
(0 -8.40105e-08 0)
(0 -8.23035e-08 0)
(0 -8.3055e-08 0)
(0 -8.34942e-08 0)
(0 -8.38165e-08 0)
(0 -8.22318e-08 0)
(0 -8.38251e-08 0)
(0 -8.2404e-08 0)
(0 -8.35648e-08 0)
(0 -8.35298e-08 0)
(0 -8.39687e-08 0)
(0 -8.21742e-08 0)
(0 -8.29682e-08 0)
(0 -8.23491e-08 0)
(0 -8.37934e-08 0)
(0 -8.3501e-08 0)
(0 -8.37709e-08 0)
(0 -8.24637e-08 0)
(0 -8.34824e-08 0)
(0 -8.34648e-08 0)
(0 -8.18255e-08 0)
(0 -8.39241e-08 0)
(0 -8.35839e-08 0)
(0 -8.29829e-08 0)
(0 -8.23028e-08 0)
(0 -8.23374e-08 0)
(0 -8.18755e-08 0)
(0 -8.38781e-08 0)
(0 -8.34964e-08 0)
(0 -8.14773e-08 0)
(0 -8.21401e-08 0)
(0 -8.39834e-08 0)
(0 -8.22708e-08 0)
(0 -8.396e-08 0)
(0 -8.40272e-08 0)
(0 -8.19468e-08 0)
(0 -8.39853e-08 0)
(0 -8.21557e-08 0)
(0 -8.08458e-08 0)
(0 -8.22939e-08 0)
(0 -8.1739e-08 0)
(0 -8.31779e-08 0)
(0 -8.28757e-08 0)
(0 -8.17874e-08 0)
(0 -8.25699e-08 0)
(0 -8.18109e-08 0)
(0 -8.40648e-08 0)
(0 -8.24931e-08 0)
(0 -8.35122e-08 0)
(0 -8.3984e-08 0)
(0 -8.1378e-08 0)
(0 -8.06791e-08 0)
(0 -8.23484e-08 0)
(0 -8.38776e-08 0)
(0 -8.35298e-08 0)
(0 -8.40424e-08 0)
(0 -8.28983e-08 0)
(0 -8.25595e-08 0)
(0 -8.25653e-08 0)
(0 -8.10584e-08 0)
(0 -8.17653e-08 0)
(0 -8.3396e-08 0)
(0 -8.18621e-08 0)
(0 -8.34356e-08 0)
(0 -8.29307e-08 0)
(0 -8.40321e-08 0)
(0 -8.37273e-08 0)
(0 -8.3707e-08 0)
(0 -8.30608e-08 0)
(0 -8.15562e-08 0)
(0 -8.08074e-08 0)
(0 -8.00473e-08 0)
(0 -8.31095e-08 0)
(0 -8.17846e-08 0)
(0 -8.22957e-08 0)
(0 -8.22064e-08 0)
(0 -8.29985e-08 0)
(0 -8.37343e-08 0)
(0 -8.39785e-08 0)
(0 -8.36661e-08 0)
(0 -8.18157e-08 0)
(0 -8.26856e-08 0)
(0 -8.18796e-08 0)
(0 -8.3151e-08 0)
(0 -8.35519e-08 0)
(0 -8.40531e-08 0)
(0 -8.33677e-08 0)
(0 -8.4121e-08 0)
(0 -8.15426e-08 0)
(0 -8.30856e-08 0)
(0 -8.32819e-08 0)
(0 -8.39627e-08 0)
(0 -8.15621e-08 0)
(0 -8.25682e-08 0)
(0 -8.36759e-08 0)
(0 -8.40707e-08 0)
(0 -8.22576e-08 0)
(0 -8.17276e-08 0)
(0 -8.15922e-08 0)
(0 -8.11384e-08 0)
(0 -8.2784e-08 0)
(0 -8.33076e-08 0)
(0 -7.95542e-08 0)
(0 -8.05014e-08 0)
(0 -8.17929e-08 0)
(0 -8.16272e-08 0)
(0 -8.29856e-08 0)
(0 -8.32826e-08 0)
(0 -8.3501e-08 0)
(0 -8.25576e-08 0)
(0 -8.36097e-08 0)
(0 -8.38973e-08 0)
(0 -8.32637e-08 0)
(0 -8.31761e-08 0)
(0 -8.25454e-08 0)
(0 -8.21783e-08 0)
(0 -8.25602e-08 0)
(0 -8.34602e-08 0)
(0 -8.26304e-08 0)
(0 -8.35208e-08 0)
(0 -8.36116e-08 0)
(0 -8.28926e-08 0)
(0 -8.16793e-08 0)
(0 -8.2955e-08 0)
(0 -8.15914e-08 0)
(0 -8.28923e-08 0)
(0 -8.16473e-08 0)
(0 -8.2466e-08 0)
(0 -8.10261e-08 0)
(0 -8.0354e-08 0)
(0 -8.21583e-08 0)
(0 -8.27693e-08 0)
(0 -8.37327e-08 0)
(0 -8.41116e-08 0)
(0 -8.15993e-08 0)
(0 -8.25909e-08 0)
(0 -8.37618e-08 0)
(0 -8.34782e-08 0)
(0 -8.16821e-08 0)
(0 -8.25451e-08 0)
(0 -8.37187e-08 0)
(0 -8.40512e-08 0)
(0 -7.98409e-08 0)
(0 -7.98623e-08 0)
(0 -8.15106e-08 0)
(0 -8.24945e-08 0)
(0 -8.15599e-08 0)
(0 -8.10892e-08 0)
(0 -8.379e-08 0)
(0 -8.30475e-08 0)
(0 -8.24962e-08 0)
(0 -8.15863e-08 0)
(0 -8.41256e-08 0)
(0 -8.37954e-08 0)
(0 -8.38467e-08 0)
(0 -8.38692e-08 0)
(0 -8.39074e-08 0)
(0 -8.40824e-08 0)
(0 -8.37891e-08 0)
(0 -8.39769e-08 0)
(0 -8.24137e-08 0)
(0 -8.18484e-08 0)
(0 -8.22824e-08 0)
(0 -8.1883e-08 0)
(0 -8.24559e-08 0)
(0 -8.18774e-08 0)
(0 -8.30769e-08 0)
(0 -8.37816e-08 0)
(0 -8.39898e-08 0)
(0 -8.3524e-08 0)
(0 -8.2884e-08 0)
(0 -8.29583e-08 0)
(0 -8.38693e-08 0)
(0 -8.40763e-08 0)
(0 -8.40987e-08 0)
(0 -8.37581e-08 0)
(0 -8.39841e-08 0)
(0 -8.38313e-08 0)
(0 -8.21547e-08 0)
(0 -8.18029e-08 0)
(0 -8.21835e-08 0)
(0 -8.16399e-08 0)
(0 -8.27705e-08 0)
(0 -8.20213e-08 0)
(0 -8.33554e-08 0)
(0 -8.25578e-08 0)
(0 -8.33723e-08 0)
(0 -8.28731e-08 0)
(0 -8.30932e-08 0)
(0 -8.37397e-08 0)
(0 -8.30979e-08 0)
(0 -8.24265e-08 0)
(0 -8.18e-08 0)
(0 -8.13546e-08 0)
(0 -8.31984e-08 0)
(0 -8.27751e-08 0)
(0 -8.36619e-08 0)
(0 -8.30537e-08 0)
(0 -8.12131e-08 0)
(0 -8.20325e-08 0)
(0 -8.34222e-08 0)
(0 -8.34918e-08 0)
(0 -8.24661e-08 0)
(0 -8.29363e-08 0)
(0 -8.37442e-08 0)
(0 -8.37179e-08 0)
(0 -8.26732e-08 0)
(0 -8.29282e-08 0)
(0 -8.30708e-08 0)
(0 -8.27114e-08 0)
(0 -8.19232e-08 0)
(0 -8.15023e-08 0)
(0 -8.1257e-08 0)
(0 -8.06059e-08 0)
(0 -8.05986e-08 0)
(0 -7.99859e-08 0)
(0 -8.3386e-08 0)
(0 -8.3607e-08 0)
(0 -8.28219e-08 0)
(0 -8.26109e-08 0)
(0 -8.38147e-08 0)
(0 -8.33443e-08 0)
(0 -8.33324e-08 0)
(0 -8.28233e-08 0)
(0 -8.38112e-08 0)
(0 -8.3991e-08 0)
(0 -7.94284e-08 0)
(0 -7.90507e-08 0)
(0 -8.31077e-08 0)
(0 -8.33562e-08 0)
(0 -8.33459e-08 0)
(0 -8.31232e-08 0)
(0 -8.30795e-08 0)
(0 -8.25169e-08 0)
(0 -8.33113e-08 0)
(0 -8.29739e-08 0)
(0 -8.29067e-08 0)
(0 -8.29983e-08 0)
(0 -8.33579e-08 0)
(0 -8.37571e-08 0)
(0 -8.36785e-08 0)
(0 -8.33555e-08 0)
(0 -8.18253e-08 0)
(0 -8.2128e-08 0)
(0 -8.21207e-08 0)
(0 -8.18271e-08 0)
(0 -8.25636e-08 0)
(0 -8.21398e-08 0)
(0 -8.30434e-08 0)
(0 -8.23414e-08 0)
(0 -8.16041e-08 0)
(0 -8.22423e-08 0)
(0 -8.26844e-08 0)
(0 -8.22884e-08 0)
(0 -8.341e-08 0)
(0 -8.38424e-08 0)
(0 -8.03165e-08 0)
(0 -8.08349e-08 0)
(0 -8.2584e-08 0)
(0 -8.27755e-08 0)
(0 -8.34282e-08 0)
(0 -8.36068e-08 0)
(0 -8.2831e-08 0)
(0 -8.2945e-08 0)
(0 -8.41283e-08 0)
(0 -8.39609e-08 0)
(0 -8.33496e-08 0)
(0 -8.30855e-08 0)
(0 -8.18745e-08 0)
(0 -8.18363e-08 0)
(0 -8.21531e-08 0)
(0 -8.15296e-08 0)
(0 -8.17527e-08 0)
(0 -8.13112e-08 0)
(0 -8.12905e-08 0)
(0 -8.07847e-08 0)
(0 -8.33749e-08 0)
(0 -8.37413e-08 0)
(0 -8.40688e-08 0)
(0 -8.39433e-08 0)
(0 -8.40189e-08 0)
(0 -8.38605e-08 0)
(0 -8.18997e-08 0)
(0 -8.20149e-08 0)
(0 -8.21398e-08 0)
(0 -8.15218e-08 0)
(0 -8.32533e-08 0)
(0 -8.31535e-08 0)
(0 -7.58681e-08 0)
(0 -7.40791e-08 0)
(0 -8.07106e-08 0)
(0 -7.47082e-08 0)
(0 -7.42405e-08 0)
(0 -7.4243e-08 0)
(0 -7.45309e-08 0)
(0 -7.46538e-08 0)
(0 -7.48094e-08 0)
(0 -7.50188e-08 0)
(0 -7.54272e-08 0)
(0 -7.54859e-08 0)
(0 -7.58792e-08 0)
(0 -7.48208e-08 0)
(0 -7.60316e-08 0)
(0 -7.57904e-08 0)
(0 -7.62727e-08 0)
(0 -7.66875e-08 0)
(0 -7.77768e-08 0)
(0 -7.84329e-08 0)
(0 -7.98653e-08 0)
(0 -7.74048e-08 0)
(0 -8.07905e-08 0)
(0 -7.50745e-08 0)
(0 -7.51228e-08 0)
(0 -7.75914e-08 0)
(0 -7.80773e-08 0)
(0 -7.6488e-08 0)
(0 -7.72831e-08 0)
(0 -7.68955e-08 0)
(0 -7.81958e-08 0)
(0 -7.62567e-08 0)
(0 -7.97235e-08 0)
(0 -7.76647e-08 0)
(0 -7.927e-08 0)
(0 -7.67191e-08 0)
(0 -7.86041e-08 0)
(0 -7.72824e-08 0)
(0 -7.95389e-08 0)
(0 -7.595e-08 0)
(0 -7.91604e-08 0)
(0 -7.72657e-08 0)
(0 -7.98746e-08 0)
(0 -7.73101e-08 0)
(0 -8.02829e-08 0)
(0 -7.7295e-08 0)
(0 -7.8243e-08 0)
(0 -7.91305e-08 0)
(0 -8.00238e-08 0)
(0 -7.63847e-08 0)
(0 -8.08241e-08 0)
(0 -7.68724e-08 0)
(0 -7.81774e-08 0)
(0 -7.83856e-08 0)
(0 -8.06116e-08 0)
(0 -7.65643e-08 0)
(0 -7.79851e-08 0)
(0 -7.78862e-08 0)
(0 -8.00941e-08 0)
(0 -7.82642e-08 0)
(0 -8.03965e-08 0)
(0 -7.68381e-08 0)
(0 -7.99063e-08 0)
(0 -7.80005e-08 0)
(0 -7.9868e-08 0)
(0 -7.55771e-08 0)
(0 -8.06895e-08 0)
(0 -7.72707e-08 0)
(0 -7.75301e-08 0)
(0 -7.78448e-08 0)
(0 -7.97744e-08 0)
(0 -7.78442e-08 0)
(0 -7.7553e-08 0)
(0 -7.58624e-08 0)
(0 -8.02829e-08 0)
(0 -7.52955e-08 0)
(0 -8.03426e-08 0)
(0 -8.08259e-08 0)
(0 -7.63092e-08 0)
(0 -7.65791e-08 0)
(0 -8.08991e-08 0)
(0 -8.04387e-08 0)
(0 -7.65758e-08 0)
(0 -8.07718e-08 0)
(0 -7.64155e-08 0)
(0 -8.01633e-08 0)
(0 -7.66021e-08 0)
(0 -7.70504e-08 0)
(0 -7.94193e-08 0)
(0 -7.53808e-08 0)
(0 -7.82966e-08 0)
(0 -7.98015e-08 0)
(0 -8.076e-08 0)
(0 -8.10663e-08 0)
(0 -7.76442e-08 0)
(0 -7.58419e-08 0)
(0 -7.89468e-08 0)
(0 -7.54322e-08 0)
(0 -7.66581e-08 0)
(0 -7.583e-08 0)
(0 -7.9323e-08 0)
(0 -7.99974e-08 0)
(0 -8.01718e-08 0)
(0 -7.92704e-08 0)
(0 -8.10526e-08 0)
(0 -7.61078e-08 0)
(0 -7.90093e-08 0)
(0 -7.73473e-08 0)
(0 -7.65425e-08 0)
(0 -7.92778e-08 0)
(0 -7.75315e-08 0)
(0 -8.06827e-08 0)
(0 -7.80967e-08 0)
(0 -7.61275e-08 0)
(0 -7.87359e-08 0)
(0 -7.72783e-08 0)
(0 -7.4999e-08 0)
(0 -7.73362e-08 0)
(0 -7.56027e-08 0)
(0 -8.09339e-08 0)
(0 -7.8871e-08 0)
(0 -7.99947e-08 0)
(0 -7.60244e-08 0)
(0 -7.63711e-08 0)
(0 -7.53087e-08 0)
(0 -7.75385e-08 0)
(0 -7.59203e-08 0)
(0 -7.83794e-08 0)
(0 -7.51834e-08 0)
(0 -7.94919e-08 0)
(0 -7.97966e-08 0)
(0 -7.72889e-08 0)
(0 -8.00744e-08 0)
(0 -7.63265e-08 0)
(0 -7.48533e-08 0)
(0 -7.85096e-08 0)
(0 -7.77827e-08 0)
(0 -7.73853e-08 0)
(0 -7.57e-08 0)
(0 -7.69113e-08 0)
(0 -7.55796e-08 0)
(0 -8.0766e-08 0)
(0 -7.84797e-08 0)
(0 -7.70581e-08 0)
(0 -7.56879e-08 0)
(0 -7.96136e-08 0)
(0 -8.08749e-08 0)
(0 -7.72743e-08 0)
(0 -7.68056e-08 0)
(0 -7.52461e-08 0)
(0 -7.64034e-08 0)
(0 -8.11969e-08 0)
(0 -7.88067e-08 0)
(0 -7.67841e-08 0)
(0 -7.50647e-08 0)
(0 -7.77428e-08 0)
(0 -7.89934e-08 0)
(0 -7.83772e-08 0)
(0 -7.99809e-08 0)
(0 -7.85551e-08 0)
(0 -8.11337e-08 0)
(0 -7.84007e-08 0)
(0 -7.61177e-08 0)
(0 -7.87399e-08 0)
(0 -8.05067e-08 0)
(0 -7.65502e-08 0)
(0 -7.84288e-08 0)
(0 -7.77989e-08 0)
(0 -7.59633e-08 0)
(0 -7.46479e-08 0)
(0 -7.53204e-08 0)
(0 -8.03528e-08 0)
(0 -7.95756e-08 0)
(0 -8.11456e-08 0)
(0 -7.97184e-08 0)
(0 -8.11832e-08 0)
(0 -7.90525e-08 0)
(0 -7.61664e-08 0)
(0 -7.75224e-08 0)
(0 -7.65436e-08 0)
(0 -7.66166e-08 0)
(0 -7.7812e-08 0)
(0 -7.96062e-08 0)
(0 -7.88899e-08 0)
(0 -7.84054e-08 0)
(0 -7.57696e-08 0)
(0 -7.66214e-08 0)
(0 -7.71601e-08 0)
(0 -7.80373e-08 0)
(0 -7.82038e-08 0)
(0 -7.97434e-08 0)
(0 -7.71526e-08 0)
(0 -7.96365e-08 0)
(0 -7.81258e-08 0)
(0 -7.8371e-08 0)
(0 -7.63272e-08 0)
(0 -7.55264e-08 0)
(0 -7.65244e-08 0)
(0 -7.54693e-08 0)
(0 -7.60595e-08 0)
(0 -7.49784e-08 0)
(0 -7.9263e-08 0)
(0 -7.74501e-08 0)
(0 -7.92113e-08 0)
(0 -7.74795e-08 0)
(0 -7.52292e-08 0)
(0 -7.6866e-08 0)
(0 -7.87e-08 0)
(0 -7.83044e-08 0)
(0 -7.86282e-08 0)
(0 -7.89062e-08 0)
(0 -7.51143e-08 0)
(0 -7.6725e-08 0)
(0 -7.57731e-08 0)
(0 -7.46609e-08 0)
(0 -7.78197e-08 0)
(0 -7.87635e-08 0)
(0 -7.75848e-08 0)
(0 -7.70188e-08 0)
(0 -8.00424e-08 0)
(0 -8.09957e-08 0)
(0 -7.9971e-08 0)
(0 -8.11459e-08 0)
(0 -7.60833e-08 0)
(0 -7.70955e-08 0)
(0 -8.08237e-08 0)
(0 -7.97156e-08 0)
(0 -8.1014e-08 0)
(0 -7.96235e-08 0)
(0 -7.59814e-08 0)
(0 -7.78904e-08 0)
(0 -7.50049e-08 0)
(0 -7.67412e-08 0)
(0 -8.0239e-08 0)
(0 -8.10181e-08 0)
(0 -8.01637e-08 0)
(0 -8.08522e-08 0)
(0 -7.57232e-08 0)
(0 -7.7137e-08 0)
(0 -7.64367e-08 0)
(0 -7.59364e-08 0)
(0 -7.86131e-08 0)
(0 -7.88064e-08 0)
(0 -7.43501e-08 0)
(0 -7.50015e-08 0)
(0 -8.11331e-08 0)
(0 -7.9886e-08 0)
(0 -8.02514e-08 0)
(0 -7.91907e-08 0)
(0 -8.02973e-08 0)
(0 -8.06327e-08 0)
(0 -7.90161e-08 0)
(0 -7.87678e-08 0)
(0 -7.63938e-08 0)
(0 -7.70349e-08 0)
(0 -7.66482e-08 0)
(0 -7.60966e-08 0)
(0 -7.58931e-08 0)
(0 -7.57283e-08 0)
(0 -7.8766e-08 0)
(0 -7.7023e-08 0)
(0 -7.9971e-08 0)
(0 -8.08985e-08 0)
(0 -7.68345e-08 0)
(0 -7.63443e-08 0)
(0 -8.02811e-08 0)
(0 -8.12544e-08 0)
(0 -7.73332e-08 0)
(0 -7.72968e-08 0)
(0 -7.74442e-08 0)
(0 -7.60689e-08 0)
(0 -7.64649e-08 0)
(0 -7.73851e-08 0)
(0 -8.08843e-08 0)
(0 -8.02653e-08 0)
(0 -7.90775e-08 0)
(0 -7.91187e-08 0)
(0 -7.63733e-08 0)
(0 -7.83164e-08 0)
(0 -7.87561e-08 0)
(0 -7.90398e-08 0)
(0 -7.62299e-08 0)
(0 -7.58238e-08 0)
(0 -7.87853e-08 0)
(0 -7.99044e-08 0)
(0 -7.98672e-08 0)
(0 -8.09597e-08 0)
(0 -8.01877e-08 0)
(0 -7.92143e-08 0)
(0 -7.83519e-08 0)
(0 -7.81655e-08 0)
(0 -7.70413e-08 0)
(0 -7.60213e-08 0)
(0 -7.89278e-08 0)
(0 -7.81292e-08 0)
(0 -7.99577e-08 0)
(0 -7.88848e-08 0)
(0 -7.96187e-08 0)
(0 -7.99453e-08 0)
(0 -7.89051e-08 0)
(0 -7.97218e-08 0)
(0 -7.68625e-08 0)
(0 -7.71748e-08 0)
(0 -7.66037e-08 0)
(0 -7.70627e-08 0)
(0 -8.03961e-08 0)
(0 -7.96469e-08 0)
(0 -7.80851e-08 0)
(0 -7.81393e-08 0)
(0 -7.81095e-08 0)
(0 -7.76392e-08 0)
(0 -7.48022e-08 0)
(0 -7.53097e-08 0)
(0 -7.65846e-08 0)
(0 -7.84551e-08 0)
(0 -7.88193e-08 0)
(0 -7.80367e-08 0)
(0 -7.94033e-08 0)
(0 -7.90302e-08 0)
(0 -7.57236e-08 0)
(0 -7.71204e-08 0)
(0 -7.77686e-08 0)
(0 -7.90785e-08 0)
(0 -7.45582e-08 0)
(0 -7.43838e-08 0)
(0 -7.74894e-08 0)
(0 -7.88891e-08 0)
(0 -7.54527e-08 0)
(0 -7.56615e-08 0)
(0 -7.77009e-08 0)
(0 -7.70513e-08 0)
(0 -7.88893e-08 0)
(0 -7.73208e-08 0)
(0 -7.89078e-08 0)
(0 -7.93581e-08 0)
(0 -8.08236e-08 0)
(0 -8.03656e-08 0)
(0 -7.71299e-08 0)
(0 -7.7998e-08 0)
(0 -7.78727e-08 0)
(0 -7.64994e-08 0)
(0 -7.89638e-08 0)
(0 -7.82421e-08 0)
(0 -7.87099e-08 0)
(0 -7.93119e-08 0)
(0 -7.65568e-08 0)
(0 -7.56893e-08 0)
(0 -7.75636e-08 0)
(0 -7.77994e-08 0)
(0 -7.69446e-08 0)
(0 -7.82953e-08 0)
(0 -8.02061e-08 0)
(0 -8.07988e-08 0)
(0 -7.98364e-08 0)
(0 -7.93934e-08 0)
(0 -7.59912e-08 0)
(0 -7.48308e-08 0)
(0 -8.084e-08 0)
(0 -8.04808e-08 0)
(0 -7.85899e-08 0)
(0 -7.80308e-08 0)
(0 -7.76107e-08 0)
(0 -7.85141e-08 0)
(0 -7.80791e-08 0)
(0 -7.92831e-08 0)
(0 -7.79286e-08 0)
(0 -7.65878e-08 0)
(0 -7.75693e-08 0)
(0 -7.75299e-08 0)
(0 -7.91391e-08 0)
(0 -7.95416e-08 0)
(0 -7.99577e-08 0)
(0 -7.89107e-08 0)
(0 -7.71477e-08 0)
(0 -7.70352e-08 0)
(0 -7.7023e-08 0)
(0 -7.72522e-08 0)
(0 -7.93926e-08 0)
(0 -7.93952e-08 0)
(0 -7.70356e-08 0)
(0 -7.62493e-08 0)
(0 -7.59055e-08 0)
(0 -7.5958e-08 0)
(0 -7.81017e-08 0)
(0 -7.76781e-08 0)
(0 -7.80922e-08 0)
(0 -7.76718e-08 0)
(0 -7.51742e-08 0)
(0 -7.58256e-08 0)
(0 -7.52874e-08 0)
(0 -7.50367e-08 0)
(0 -7.88438e-08 0)
(0 -7.9716e-08 0)
(0 -7.75367e-08 0)
(0 -7.81495e-08 0)
(0 -7.82127e-08 0)
(0 -7.71589e-08 0)
(0 -7.45814e-08 0)
(0 -7.58282e-08 0)
(0 -7.62586e-08 0)
(0 -7.52011e-08 0)
(0 -7.84145e-08 0)
(0 -7.91984e-08 0)
(0 -8.02734e-08 0)
(0 -8.10803e-08 0)
(0 -8.11051e-08 0)
(0 -8.0274e-08 0)
(0 -7.53043e-08 0)
(0 -7.65848e-08 0)
(0 -7.88982e-08 0)
(0 -7.79381e-08 0)
(0 -7.66366e-08 0)
(0 -7.57808e-08 0)
(0 -8.0467e-08 0)
(0 -8.11523e-08 0)
(0 -7.78467e-08 0)
(0 -7.69966e-08 0)
(0 -7.94472e-08 0)
(0 -7.97219e-08 0)
(0 -7.62937e-08 0)
(0 -7.62123e-08 0)
(0 -7.57415e-08 0)
(0 -7.66759e-08 0)
(0 -8.06181e-08 0)
(0 -8.07412e-08 0)
(0 -7.45594e-08 0)
(0 -7.48978e-08 0)
(0 -7.56607e-08 0)
(0 -7.46933e-08 0)
(0 -7.84144e-08 0)
(0 -7.89751e-08 0)
(0 -7.81479e-08 0)
(0 -7.78649e-08 0)
(0 -8.09916e-08 0)
(0 -8.10213e-08 0)
(0 -7.50324e-08 0)
(0 -7.5218e-08 0)
(0 -7.82482e-08 0)
(0 -7.77355e-08 0)
(0 -7.59424e-08 0)
(0 -7.61209e-08 0)
(0 -7.70764e-08 0)
(0 -7.68831e-08 0)
(0 -8.02115e-08 0)
(0 -7.94085e-08 0)
(0 -7.63402e-08 0)
(0 -7.61791e-08 0)
(0 -7.84661e-08 0)
(0 -7.77356e-08 0)
(0 -7.45762e-08 0)
(0 -7.47257e-08 0)
(0 -7.3572e-08 0)
(0 -7.36841e-08 0)
(0 -7.3718e-08 0)
(0 -7.38894e-08 0)
(0 -7.38142e-08 0)
(0 -7.40539e-08 0)
(0 -7.39036e-08 0)
(0 -7.40635e-08 0)
(0 -7.39964e-08 0)
(0 -7.41782e-08 0)
(0 -7.4072e-08 0)
(0 -7.42634e-08 0)
(0 -7.41552e-08 0)
(0 -7.43231e-08 0)
(0 -7.43227e-08 0)
(0 -7.45148e-08 0)
(0 -7.409e-08 0)
(0 -7.38948e-08 0)
(0 -7.42521e-08 0)
(0 -7.40353e-08 0)
(0 -7.41684e-08 0)
(0 -7.3967e-08 0)
(0 -7.43787e-08 0)
(0 -7.41602e-08 0)
(0 -7.39565e-08 0)
(0 -7.38011e-08 0)
(0 -7.41175e-08 0)
(0 -7.40347e-08 0)
(0 -7.44226e-08 0)
(0 -7.42777e-08 0)
(0 -7.39688e-08 0)
(0 -7.40158e-08 0)
(0 -4.98443e-08 0)
(0 -4.87418e-08 0)
(0 -4.77247e-08 0)
(0 -4.67917e-08 0)
(0 -4.59401e-08 0)
(0 -4.51662e-08 0)
(0 -4.44652e-08 0)
(0 -4.38319e-08 0)
(0 -4.32609e-08 0)
(0 -4.27465e-08 0)
(0 -4.22833e-08 0)
(0 -4.18659e-08 0)
(0 -4.14897e-08 0)
(0 -4.11502e-08 0)
(0 -4.08438e-08 0)
(0 -4.0567e-08 0)
(0 -4.03173e-08 0)
(0 -4.00925e-08 0)
(0 -3.98908e-08 0)
(0 -3.9711e-08 0)
(0 -3.95522e-08 0)
(0 -3.94138e-08 0)
(0 -3.92953e-08 0)
(0 -3.91966e-08 0)
(0 -3.91177e-08 0)
(0 -3.90584e-08 0)
(0 -3.90189e-08 0)
(0 -3.89991e-08 0)
(0 -4.98413e-08 0)
(0 -4.8739e-08 0)
(0 -4.7722e-08 0)
(0 -4.6789e-08 0)
(0 -4.59375e-08 0)
(0 -4.51637e-08 0)
(0 -4.44627e-08 0)
(0 -4.38295e-08 0)
(0 -4.32586e-08 0)
(0 -4.27442e-08 0)
(0 -4.2281e-08 0)
(0 -4.18637e-08 0)
(0 -4.14875e-08 0)
(0 -4.11481e-08 0)
(0 -4.08416e-08 0)
(0 -4.05649e-08 0)
(0 -4.03152e-08 0)
(0 -4.00904e-08 0)
(0 -3.98887e-08 0)
(0 -3.9709e-08 0)
(0 -3.95502e-08 0)
(0 -3.94118e-08 0)
(0 -3.92933e-08 0)
(0 -3.91947e-08 0)
(0 -3.91157e-08 0)
(0 -3.90564e-08 0)
(0 -3.90169e-08 0)
(0 -3.89971e-08 0)
(0 -4.98354e-08 0)
(0 -4.87332e-08 0)
(0 -4.77164e-08 0)
(0 -4.67837e-08 0)
(0 -4.59324e-08 0)
(0 -4.51586e-08 0)
(0 -4.44578e-08 0)
(0 -4.38247e-08 0)
(0 -4.32539e-08 0)
(0 -4.27396e-08 0)
(0 -4.22765e-08 0)
(0 -4.18593e-08 0)
(0 -4.14832e-08 0)
(0 -4.11438e-08 0)
(0 -4.08374e-08 0)
(0 -4.05607e-08 0)
(0 -4.03111e-08 0)
(0 -4.00863e-08 0)
(0 -3.98847e-08 0)
(0 -3.97049e-08 0)
(0 -3.95462e-08 0)
(0 -3.94078e-08 0)
(0 -3.92893e-08 0)
(0 -3.91907e-08 0)
(0 -3.91117e-08 0)
(0 -3.90525e-08 0)
(0 -3.9013e-08 0)
(0 -3.89932e-08 0)
(0 -4.98266e-08 0)
(0 -4.87247e-08 0)
(0 -4.77081e-08 0)
(0 -4.67757e-08 0)
(0 -4.59246e-08 0)
(0 -4.5151e-08 0)
(0 -4.44504e-08 0)
(0 -4.38176e-08 0)
(0 -4.32469e-08 0)
(0 -4.27328e-08 0)
(0 -4.22698e-08 0)
(0 -4.18527e-08 0)
(0 -4.14767e-08 0)
(0 -4.11374e-08 0)
(0 -4.08311e-08 0)
(0 -4.05545e-08 0)
(0 -4.03049e-08 0)
(0 -4.00802e-08 0)
(0 -3.98786e-08 0)
(0 -3.96989e-08 0)
(0 -3.95401e-08 0)
(0 -3.94018e-08 0)
(0 -3.92834e-08 0)
(0 -3.91847e-08 0)
(0 -3.91058e-08 0)
(0 -3.90466e-08 0)
(0 -3.90071e-08 0)
(0 -3.89873e-08 0)
(0 -4.98148e-08 0)
(0 -4.87133e-08 0)
(0 -4.76971e-08 0)
(0 -4.6765e-08 0)
(0 -4.59142e-08 0)
(0 -4.5141e-08 0)
(0 -4.44407e-08 0)
(0 -4.3808e-08 0)
(0 -4.32376e-08 0)
(0 -4.27237e-08 0)
(0 -4.22608e-08 0)
(0 -4.18439e-08 0)
(0 -4.1468e-08 0)
(0 -4.11289e-08 0)
(0 -4.08227e-08 0)
(0 -4.05462e-08 0)
(0 -4.02967e-08 0)
(0 -4.0072e-08 0)
(0 -3.98705e-08 0)
(0 -3.96908e-08 0)
(0 -3.95321e-08 0)
(0 -3.93938e-08 0)
(0 -3.92754e-08 0)
(0 -3.91768e-08 0)
(0 -3.90979e-08 0)
(0 -3.90387e-08 0)
(0 -3.89992e-08 0)
(0 -3.89794e-08 0)
(0 -4.98e-08 0)
(0 -4.8699e-08 0)
(0 -4.76833e-08 0)
(0 -4.67517e-08 0)
(0 -4.59013e-08 0)
(0 -4.51284e-08 0)
(0 -4.44285e-08 0)
(0 -4.37961e-08 0)
(0 -4.32259e-08 0)
(0 -4.27123e-08 0)
(0 -4.22497e-08 0)
(0 -4.18329e-08 0)
(0 -4.14572e-08 0)
(0 -4.11182e-08 0)
(0 -4.08122e-08 0)
(0 -4.05358e-08 0)
(0 -4.02864e-08 0)
(0 -4.00618e-08 0)
(0 -3.98603e-08 0)
(0 -3.96808e-08 0)
(0 -3.95221e-08 0)
(0 -3.93839e-08 0)
(0 -3.92655e-08 0)
(0 -3.9167e-08 0)
(0 -3.90881e-08 0)
(0 -3.90289e-08 0)
(0 -3.89894e-08 0)
(0 -3.89696e-08 0)
(0 -4.97823e-08 0)
(0 -4.8682e-08 0)
(0 -4.76668e-08 0)
(0 -4.67357e-08 0)
(0 -4.58858e-08 0)
(0 -4.51134e-08 0)
(0 -4.44138e-08 0)
(0 -4.37819e-08 0)
(0 -4.3212e-08 0)
(0 -4.26987e-08 0)
(0 -4.22363e-08 0)
(0 -4.18198e-08 0)
(0 -4.14443e-08 0)
(0 -4.11055e-08 0)
(0 -4.07996e-08 0)
(0 -4.05233e-08 0)
(0 -4.02741e-08 0)
(0 -4.00496e-08 0)
(0 -3.98482e-08 0)
(0 -3.96687e-08 0)
(0 -3.95102e-08 0)
(0 -3.9372e-08 0)
(0 -3.92537e-08 0)
(0 -3.91552e-08 0)
(0 -3.90763e-08 0)
(0 -3.90171e-08 0)
(0 -3.89777e-08 0)
(0 -3.89579e-08 0)
(0 -4.97618e-08 0)
(0 -4.86621e-08 0)
(0 -4.76477e-08 0)
(0 -4.67171e-08 0)
(0 -4.58678e-08 0)
(0 -4.5096e-08 0)
(0 -4.43969e-08 0)
(0 -4.37653e-08 0)
(0 -4.31959e-08 0)
(0 -4.26829e-08 0)
(0 -4.22208e-08 0)
(0 -4.18046e-08 0)
(0 -4.14293e-08 0)
(0 -4.10907e-08 0)
(0 -4.0785e-08 0)
(0 -4.05089e-08 0)
(0 -4.02598e-08 0)
(0 -4.00354e-08 0)
(0 -3.98342e-08 0)
(0 -3.96548e-08 0)
(0 -3.94963e-08 0)
(0 -3.93581e-08 0)
(0 -3.92399e-08 0)
(0 -3.91414e-08 0)
(0 -3.90626e-08 0)
(0 -3.90035e-08 0)
(0 -3.8964e-08 0)
(0 -3.89443e-08 0)
(0 -4.97382e-08 0)
(0 -4.86394e-08 0)
(0 -4.76258e-08 0)
(0 -4.6696e-08 0)
(0 -4.58473e-08 0)
(0 -4.50761e-08 0)
(0 -4.43775e-08 0)
(0 -4.37465e-08 0)
(0 -4.31775e-08 0)
(0 -4.26649e-08 0)
(0 -4.22032e-08 0)
(0 -4.17873e-08 0)
(0 -4.14123e-08 0)
(0 -4.10739e-08 0)
(0 -4.07684e-08 0)
(0 -4.04925e-08 0)
(0 -4.02435e-08 0)
(0 -4.00193e-08 0)
(0 -3.98182e-08 0)
(0 -3.96388e-08 0)
(0 -3.94805e-08 0)
(0 -3.93424e-08 0)
(0 -3.92242e-08 0)
(0 -3.91258e-08 0)
(0 -3.9047e-08 0)
(0 -3.89879e-08 0)
(0 -3.89485e-08 0)
(0 -3.89287e-08 0)
(0 -4.97118e-08 0)
(0 -4.8614e-08 0)
(0 -4.76012e-08 0)
(0 -4.66722e-08 0)
(0 -4.58244e-08 0)
(0 -4.50538e-08 0)
(0 -4.43559e-08 0)
(0 -4.37254e-08 0)
(0 -4.31569e-08 0)
(0 -4.26447e-08 0)
(0 -4.21834e-08 0)
(0 -4.17679e-08 0)
(0 -4.13932e-08 0)
(0 -4.10551e-08 0)
(0 -4.07498e-08 0)
(0 -4.04741e-08 0)
(0 -4.02253e-08 0)
(0 -4.00012e-08 0)
(0 -3.98002e-08 0)
(0 -3.9621e-08 0)
(0 -3.94627e-08 0)
(0 -3.93247e-08 0)
(0 -3.92067e-08 0)
(0 -3.91083e-08 0)
(0 -3.90296e-08 0)
(0 -3.89705e-08 0)
(0 -3.89311e-08 0)
(0 -3.89113e-08 0)
(0 -4.96826e-08 0)
(0 -4.85858e-08 0)
(0 -4.7574e-08 0)
(0 -4.66459e-08 0)
(0 -4.57989e-08 0)
(0 -4.50291e-08 0)
(0 -4.43319e-08 0)
(0 -4.37021e-08 0)
(0 -4.31341e-08 0)
(0 -4.26224e-08 0)
(0 -4.21616e-08 0)
(0 -4.17464e-08 0)
(0 -4.13721e-08 0)
(0 -4.10343e-08 0)
(0 -4.07292e-08 0)
(0 -4.04537e-08 0)
(0 -4.02051e-08 0)
(0 -3.99812e-08 0)
(0 -3.97804e-08 0)
(0 -3.96013e-08 0)
(0 -3.94431e-08 0)
(0 -3.93052e-08 0)
(0 -3.91872e-08 0)
(0 -3.90889e-08 0)
(0 -3.90103e-08 0)
(0 -3.89512e-08 0)
(0 -3.89118e-08 0)
(0 -3.88921e-08 0)
(0 -4.96504e-08 0)
(0 -4.85548e-08 0)
(0 -4.75441e-08 0)
(0 -4.66171e-08 0)
(0 -4.57711e-08 0)
(0 -4.50021e-08 0)
(0 -4.43057e-08 0)
(0 -4.36766e-08 0)
(0 -4.31092e-08 0)
(0 -4.25981e-08 0)
(0 -4.21378e-08 0)
(0 -4.1723e-08 0)
(0 -4.1349e-08 0)
(0 -4.10115e-08 0)
(0 -4.07068e-08 0)
(0 -4.04315e-08 0)
(0 -4.01831e-08 0)
(0 -3.99594e-08 0)
(0 -3.97587e-08 0)
(0 -3.95798e-08 0)
(0 -3.94217e-08 0)
(0 -3.92839e-08 0)
(0 -3.9166e-08 0)
(0 -3.90677e-08 0)
(0 -3.89891e-08 0)
(0 -3.89301e-08 0)
(0 -3.88907e-08 0)
(0 -3.8871e-08 0)
(0 -4.96153e-08 0)
(0 -4.85211e-08 0)
(0 -4.75117e-08 0)
(0 -4.65858e-08 0)
(0 -4.57408e-08 0)
(0 -4.49728e-08 0)
(0 -4.42773e-08 0)
(0 -4.36489e-08 0)
(0 -4.30822e-08 0)
(0 -4.25717e-08 0)
(0 -4.21119e-08 0)
(0 -4.16976e-08 0)
(0 -4.1324e-08 0)
(0 -4.09869e-08 0)
(0 -4.06824e-08 0)
(0 -4.04074e-08 0)
(0 -4.01593e-08 0)
(0 -3.99357e-08 0)
(0 -3.97352e-08 0)
(0 -3.95564e-08 0)
(0 -3.93985e-08 0)
(0 -3.92608e-08 0)
(0 -3.91429e-08 0)
(0 -3.90448e-08 0)
(0 -3.89662e-08 0)
(0 -3.89072e-08 0)
(0 -3.88679e-08 0)
(0 -3.88482e-08 0)
(0 -4.95774e-08 0)
(0 -4.84847e-08 0)
(0 -4.74766e-08 0)
(0 -4.65521e-08 0)
(0 -4.57082e-08 0)
(0 -4.49413e-08 0)
(0 -4.42466e-08 0)
(0 -4.36191e-08 0)
(0 -4.30532e-08 0)
(0 -4.25433e-08 0)
(0 -4.20841e-08 0)
(0 -4.16703e-08 0)
(0 -4.12971e-08 0)
(0 -4.09604e-08 0)
(0 -4.06562e-08 0)
(0 -4.03815e-08 0)
(0 -4.01336e-08 0)
(0 -3.99103e-08 0)
(0 -3.97099e-08 0)
(0 -3.95313e-08 0)
(0 -3.93735e-08 0)
(0 -3.92359e-08 0)
(0 -3.91181e-08 0)
(0 -3.902e-08 0)
(0 -3.89415e-08 0)
(0 -3.88826e-08 0)
(0 -3.88433e-08 0)
(0 -3.88236e-08 0)
(0 -4.95367e-08 0)
(0 -4.84455e-08 0)
(0 -4.7439e-08 0)
(0 -4.65158e-08 0)
(0 -4.56732e-08 0)
(0 -4.49075e-08 0)
(0 -4.42139e-08 0)
(0 -4.35873e-08 0)
(0 -4.30222e-08 0)
(0 -4.2513e-08 0)
(0 -4.20544e-08 0)
(0 -4.16411e-08 0)
(0 -4.12684e-08 0)
(0 -4.09321e-08 0)
(0 -4.06283e-08 0)
(0 -4.03539e-08 0)
(0 -4.01062e-08 0)
(0 -3.98831e-08 0)
(0 -3.96829e-08 0)
(0 -3.95044e-08 0)
(0 -3.93468e-08 0)
(0 -3.92093e-08 0)
(0 -3.90916e-08 0)
(0 -3.89936e-08 0)
(0 -3.89151e-08 0)
(0 -3.88563e-08 0)
(0 -3.8817e-08 0)
(0 -3.87973e-08 0)
(0 -4.9493e-08 0)
(0 -4.84037e-08 0)
(0 -4.73988e-08 0)
(0 -4.64772e-08 0)
(0 -4.5636e-08 0)
(0 -4.48715e-08 0)
(0 -4.4179e-08 0)
(0 -4.35534e-08 0)
(0 -4.29892e-08 0)
(0 -4.24808e-08 0)
(0 -4.20228e-08 0)
(0 -4.16101e-08 0)
(0 -4.12379e-08 0)
(0 -4.0902e-08 0)
(0 -4.05986e-08 0)
(0 -4.03245e-08 0)
(0 -4.0077e-08 0)
(0 -3.98542e-08 0)
(0 -3.96542e-08 0)
(0 -3.94759e-08 0)
(0 -3.93183e-08 0)
(0 -3.9181e-08 0)
(0 -3.90634e-08 0)
(0 -3.89655e-08 0)
(0 -3.88871e-08 0)
(0 -3.88282e-08 0)
(0 -3.8789e-08 0)
(0 -3.87693e-08 0)
(0 -4.94466e-08 0)
(0 -4.83591e-08 0)
(0 -4.73561e-08 0)
(0 -4.64361e-08 0)
(0 -4.55964e-08 0)
(0 -4.48333e-08 0)
(0 -4.4142e-08 0)
(0 -4.35175e-08 0)
(0 -4.29542e-08 0)
(0 -4.24467e-08 0)
(0 -4.19894e-08 0)
(0 -4.15774e-08 0)
(0 -4.12057e-08 0)
(0 -4.08702e-08 0)
(0 -4.05672e-08 0)
(0 -4.02934e-08 0)
(0 -4.00462e-08 0)
(0 -3.98236e-08 0)
(0 -3.96238e-08 0)
(0 -3.94457e-08 0)
(0 -3.92883e-08 0)
(0 -3.9151e-08 0)
(0 -3.90336e-08 0)
(0 -3.89357e-08 0)
(0 -3.88574e-08 0)
(0 -3.87986e-08 0)
(0 -3.87594e-08 0)
(0 -3.87397e-08 0)
(0 -4.93972e-08 0)
(0 -4.83119e-08 0)
(0 -4.73109e-08 0)
(0 -4.63927e-08 0)
(0 -4.55546e-08 0)
(0 -4.4793e-08 0)
(0 -4.4103e-08 0)
(0 -4.34797e-08 0)
(0 -4.29174e-08 0)
(0 -4.24108e-08 0)
(0 -4.19543e-08 0)
(0 -4.15429e-08 0)
(0 -4.11718e-08 0)
(0 -4.08368e-08 0)
(0 -4.05341e-08 0)
(0 -4.02607e-08 0)
(0 -4.00138e-08 0)
(0 -3.97915e-08 0)
(0 -3.95919e-08 0)
(0 -3.94139e-08 0)
(0 -3.92566e-08 0)
(0 -3.91195e-08 0)
(0 -3.90022e-08 0)
(0 -3.89044e-08 0)
(0 -3.88261e-08 0)
(0 -3.87674e-08 0)
(0 -3.87282e-08 0)
(0 -3.87086e-08 0)
(0 -4.9345e-08 0)
(0 -4.8262e-08 0)
(0 -4.72631e-08 0)
(0 -4.63469e-08 0)
(0 -4.55106e-08 0)
(0 -4.47506e-08 0)
(0 -4.40621e-08 0)
(0 -4.344e-08 0)
(0 -4.28788e-08 0)
(0 -4.23731e-08 0)
(0 -4.19175e-08 0)
(0 -4.15068e-08 0)
(0 -4.11363e-08 0)
(0 -4.08017e-08 0)
(0 -4.04995e-08 0)
(0 -4.02264e-08 0)
(0 -3.99799e-08 0)
(0 -3.97577e-08 0)
(0 -3.95584e-08 0)
(0 -3.93806e-08 0)
(0 -3.92235e-08 0)
(0 -3.90865e-08 0)
(0 -3.89692e-08 0)
(0 -3.88715e-08 0)
(0 -3.87933e-08 0)
(0 -3.87346e-08 0)
(0 -3.86954e-08 0)
(0 -3.86758e-08 0)
(0 -4.92899e-08 0)
(0 -4.82094e-08 0)
(0 -4.72128e-08 0)
(0 -4.62987e-08 0)
(0 -4.54644e-08 0)
(0 -4.47061e-08 0)
(0 -4.40191e-08 0)
(0 -4.33984e-08 0)
(0 -4.28384e-08 0)
(0 -4.23338e-08 0)
(0 -4.1879e-08 0)
(0 -4.1469e-08 0)
(0 -4.10991e-08 0)
(0 -4.07652e-08 0)
(0 -4.04634e-08 0)
(0 -4.01907e-08 0)
(0 -3.99444e-08 0)
(0 -3.97225e-08 0)
(0 -3.95234e-08 0)
(0 -3.93458e-08 0)
(0 -3.91888e-08 0)
(0 -3.90519e-08 0)
(0 -3.89347e-08 0)
(0 -3.88371e-08 0)
(0 -3.8759e-08 0)
(0 -3.87003e-08 0)
(0 -3.86612e-08 0)
(0 -3.86416e-08 0)
(0 -4.92319e-08 0)
(0 -4.81541e-08 0)
(0 -4.716e-08 0)
(0 -4.62483e-08 0)
(0 -4.5416e-08 0)
(0 -4.46596e-08 0)
(0 -4.39743e-08 0)
(0 -4.3355e-08 0)
(0 -4.27963e-08 0)
(0 -4.22928e-08 0)
(0 -4.18389e-08 0)
(0 -4.14297e-08 0)
(0 -4.10605e-08 0)
(0 -4.07271e-08 0)
(0 -4.04258e-08 0)
(0 -4.01535e-08 0)
(0 -3.99075e-08 0)
(0 -3.96859e-08 0)
(0 -3.9487e-08 0)
(0 -3.93095e-08 0)
(0 -3.91527e-08 0)
(0 -3.90159e-08 0)
(0 -3.88989e-08 0)
(0 -3.88013e-08 0)
(0 -3.87233e-08 0)
(0 -3.86647e-08 0)
(0 -3.86256e-08 0)
(0 -3.8606e-08 0)
(0 -4.91709e-08 0)
(0 -4.80961e-08 0)
(0 -4.71048e-08 0)
(0 -4.61955e-08 0)
(0 -4.53655e-08 0)
(0 -4.46111e-08 0)
(0 -4.39276e-08 0)
(0 -4.33099e-08 0)
(0 -4.27526e-08 0)
(0 -4.22501e-08 0)
(0 -4.17973e-08 0)
(0 -4.1389e-08 0)
(0 -4.10205e-08 0)
(0 -4.06876e-08 0)
(0 -4.03868e-08 0)
(0 -4.01149e-08 0)
(0 -3.98692e-08 0)
(0 -3.96479e-08 0)
(0 -3.94492e-08 0)
(0 -3.92719e-08 0)
(0 -3.91152e-08 0)
(0 -3.89786e-08 0)
(0 -3.88616e-08 0)
(0 -3.87642e-08 0)
(0 -3.86862e-08 0)
(0 -3.86276e-08 0)
(0 -3.85885e-08 0)
(0 -3.8569e-08 0)
(0 -4.9107e-08 0)
(0 -4.80354e-08 0)
(0 -4.7047e-08 0)
(0 -4.61404e-08 0)
(0 -4.53129e-08 0)
(0 -4.45606e-08 0)
(0 -4.3879e-08 0)
(0 -4.3263e-08 0)
(0 -4.27072e-08 0)
(0 -4.2206e-08 0)
(0 -4.17542e-08 0)
(0 -4.13468e-08 0)
(0 -4.0979e-08 0)
(0 -4.06468e-08 0)
(0 -4.03465e-08 0)
(0 -4.00749e-08 0)
(0 -3.98297e-08 0)
(0 -3.96086e-08 0)
(0 -3.94101e-08 0)
(0 -3.9233e-08 0)
(0 -3.90765e-08 0)
(0 -3.89399e-08 0)
(0 -3.88231e-08 0)
(0 -3.87257e-08 0)
(0 -3.86477e-08 0)
(0 -3.85892e-08 0)
(0 -3.85502e-08 0)
(0 -3.85306e-08 0)
(0 -4.90402e-08 0)
(0 -4.7972e-08 0)
(0 -4.69867e-08 0)
(0 -4.6083e-08 0)
(0 -4.52581e-08 0)
(0 -4.45082e-08 0)
(0 -4.38287e-08 0)
(0 -4.32145e-08 0)
(0 -4.26602e-08 0)
(0 -4.21604e-08 0)
(0 -4.17097e-08 0)
(0 -4.13032e-08 0)
(0 -4.09362e-08 0)
(0 -4.06046e-08 0)
(0 -4.03048e-08 0)
(0 -4.00337e-08 0)
(0 -3.97888e-08 0)
(0 -3.9568e-08 0)
(0 -3.93697e-08 0)
(0 -3.91928e-08 0)
(0 -3.90364e-08 0)
(0 -3.89e-08 0)
(0 -3.87833e-08 0)
(0 -3.86859e-08 0)
(0 -3.8608e-08 0)
(0 -3.85496e-08 0)
(0 -3.85105e-08 0)
(0 -3.8491e-08 0)
(0 -4.89704e-08 0)
(0 -4.79058e-08 0)
(0 -4.69239e-08 0)
(0 -4.60234e-08 0)
(0 -4.52013e-08 0)
(0 -4.44539e-08 0)
(0 -4.37766e-08 0)
(0 -4.31643e-08 0)
(0 -4.26117e-08 0)
(0 -4.21133e-08 0)
(0 -4.16638e-08 0)
(0 -4.12583e-08 0)
(0 -4.08922e-08 0)
(0 -4.05613e-08 0)
(0 -4.0262e-08 0)
(0 -3.99914e-08 0)
(0 -3.97468e-08 0)
(0 -3.95263e-08 0)
(0 -3.93282e-08 0)
(0 -3.91515e-08 0)
(0 -3.89952e-08 0)
(0 -3.88589e-08 0)
(0 -3.87422e-08 0)
(0 -3.8645e-08 0)
(0 -3.85672e-08 0)
(0 -3.85087e-08 0)
(0 -3.84697e-08 0)
(0 -3.84502e-08 0)
(0 -4.88975e-08 0)
(0 -4.78369e-08 0)
(0 -4.68587e-08 0)
(0 -4.59614e-08 0)
(0 -4.51423e-08 0)
(0 -4.43977e-08 0)
(0 -4.37228e-08 0)
(0 -4.31126e-08 0)
(0 -4.25617e-08 0)
(0 -4.20649e-08 0)
(0 -4.16167e-08 0)
(0 -4.12122e-08 0)
(0 -4.0847e-08 0)
(0 -4.05168e-08 0)
(0 -4.02181e-08 0)
(0 -3.99479e-08 0)
(0 -3.97037e-08 0)
(0 -3.94834e-08 0)
(0 -3.92856e-08 0)
(0 -3.9109e-08 0)
(0 -3.89529e-08 0)
(0 -3.88167e-08 0)
(0 -3.87001e-08 0)
(0 -3.86029e-08 0)
(0 -3.85251e-08 0)
(0 -3.84667e-08 0)
(0 -3.84277e-08 0)
(0 -3.84082e-08 0)
(0 -4.88216e-08 0)
(0 -4.77651e-08 0)
(0 -4.67909e-08 0)
(0 -4.58972e-08 0)
(0 -4.50814e-08 0)
(0 -4.43396e-08 0)
(0 -4.36672e-08 0)
(0 -4.30593e-08 0)
(0 -4.25103e-08 0)
(0 -4.20151e-08 0)
(0 -4.15683e-08 0)
(0 -4.1165e-08 0)
(0 -4.08006e-08 0)
(0 -4.04712e-08 0)
(0 -4.01731e-08 0)
(0 -3.99034e-08 0)
(0 -3.96595e-08 0)
(0 -3.94395e-08 0)
(0 -3.92419e-08 0)
(0 -3.90655e-08 0)
(0 -3.89096e-08 0)
(0 -3.87735e-08 0)
(0 -3.86569e-08 0)
(0 -3.85598e-08 0)
(0 -3.84821e-08 0)
(0 -3.84237e-08 0)
(0 -3.83847e-08 0)
(0 -3.83652e-08 0)
(0 -4.87426e-08 0)
(0 -4.76906e-08 0)
(0 -4.67205e-08 0)
(0 -4.58307e-08 0)
(0 -4.50184e-08 0)
(0 -4.42797e-08 0)
(0 -4.36101e-08 0)
(0 -4.30045e-08 0)
(0 -4.24576e-08 0)
(0 -4.19641e-08 0)
(0 -4.15187e-08 0)
(0 -4.11166e-08 0)
(0 -4.07532e-08 0)
(0 -4.04245e-08 0)
(0 -4.01271e-08 0)
(0 -3.98578e-08 0)
(0 -3.96144e-08 0)
(0 -3.93947e-08 0)
(0 -3.91973e-08 0)
(0 -3.90211e-08 0)
(0 -3.88652e-08 0)
(0 -3.87292e-08 0)
(0 -3.86128e-08 0)
(0 -3.85157e-08 0)
(0 -3.8438e-08 0)
(0 -3.83796e-08 0)
(0 -3.83407e-08 0)
(0 -3.83212e-08 0)
(0 -4.86604e-08 0)
(0 -4.76133e-08 0)
(0 -4.66477e-08 0)
(0 -4.57619e-08 0)
(0 -4.49533e-08 0)
(0 -4.4218e-08 0)
(0 -4.35513e-08 0)
(0 -4.29482e-08 0)
(0 -4.24035e-08 0)
(0 -4.19119e-08 0)
(0 -4.1468e-08 0)
(0 -4.10672e-08 0)
(0 -4.07048e-08 0)
(0 -4.0377e-08 0)
(0 -4.00802e-08 0)
(0 -3.98114e-08 0)
(0 -3.95683e-08 0)
(0 -3.9349e-08 0)
(0 -3.91518e-08 0)
(0 -3.89757e-08 0)
(0 -3.882e-08 0)
(0 -3.86841e-08 0)
(0 -3.85677e-08 0)
(0 -3.84707e-08 0)
(0 -3.8393e-08 0)
(0 -3.83346e-08 0)
(0 -3.82957e-08 0)
(0 -3.82762e-08 0)
(0 -4.85751e-08 0)
(0 -4.75331e-08 0)
(0 -4.65723e-08 0)
(0 -4.56909e-08 0)
(0 -4.48863e-08 0)
(0 -4.41545e-08 0)
(0 -4.34909e-08 0)
(0 -4.28906e-08 0)
(0 -4.23482e-08 0)
(0 -4.18585e-08 0)
(0 -4.14163e-08 0)
(0 -4.10168e-08 0)
(0 -4.06555e-08 0)
(0 -4.03285e-08 0)
(0 -4.00324e-08 0)
(0 -3.97642e-08 0)
(0 -3.95215e-08 0)
(0 -3.93024e-08 0)
(0 -3.91055e-08 0)
(0 -3.89296e-08 0)
(0 -3.87739e-08 0)
(0 -3.86381e-08 0)
(0 -3.85218e-08 0)
(0 -3.84248e-08 0)
(0 -3.83471e-08 0)
(0 -3.82888e-08 0)
(0 -3.82499e-08 0)
(0 -3.82304e-08 0)
(0 -4.84866e-08 0)
(0 -4.74501e-08 0)
(0 -4.64943e-08 0)
(0 -4.56177e-08 0)
(0 -4.48173e-08 0)
(0 -4.40892e-08 0)
(0 -4.3429e-08 0)
(0 -4.28316e-08 0)
(0 -4.22917e-08 0)
(0 -4.18041e-08 0)
(0 -4.13636e-08 0)
(0 -4.09655e-08 0)
(0 -4.06054e-08 0)
(0 -4.02793e-08 0)
(0 -3.99839e-08 0)
(0 -3.97162e-08 0)
(0 -3.94739e-08 0)
(0 -3.92551e-08 0)
(0 -3.90584e-08 0)
(0 -3.88826e-08 0)
(0 -3.87271e-08 0)
(0 -3.85914e-08 0)
(0 -3.84751e-08 0)
(0 -3.83781e-08 0)
(0 -3.83005e-08 0)
(0 -3.82422e-08 0)
(0 -3.82032e-08 0)
(0 -3.81838e-08 0)
(0 -4.83949e-08 0)
(0 -4.73642e-08 0)
(0 -4.64138e-08 0)
(0 -4.55422e-08 0)
(0 -4.47463e-08 0)
(0 -4.40223e-08 0)
(0 -4.33656e-08 0)
(0 -4.27713e-08 0)
(0 -4.2234e-08 0)
(0 -4.17486e-08 0)
(0 -4.131e-08 0)
(0 -4.09134e-08 0)
(0 -4.05545e-08 0)
(0 -4.02293e-08 0)
(0 -3.99346e-08 0)
(0 -3.96675e-08 0)
(0 -3.94256e-08 0)
(0 -3.92072e-08 0)
(0 -3.90106e-08 0)
(0 -3.8835e-08 0)
(0 -3.86796e-08 0)
(0 -3.85439e-08 0)
(0 -3.84277e-08 0)
(0 -3.83307e-08 0)
(0 -3.82531e-08 0)
(0 -3.81948e-08 0)
(0 -3.81559e-08 0)
(0 -3.81364e-08 0)
(0 -4.83e-08 0)
(0 -4.72754e-08 0)
(0 -4.63308e-08 0)
(0 -4.54644e-08 0)
(0 -4.46734e-08 0)
(0 -4.39537e-08 0)
(0 -4.33008e-08 0)
(0 -4.27097e-08 0)
(0 -4.21753e-08 0)
(0 -4.16922e-08 0)
(0 -4.12555e-08 0)
(0 -4.08605e-08 0)
(0 -4.05029e-08 0)
(0 -4.01787e-08 0)
(0 -3.98848e-08 0)
(0 -3.96182e-08 0)
(0 -3.93768e-08 0)
(0 -3.91586e-08 0)
(0 -3.89623e-08 0)
(0 -3.87868e-08 0)
(0 -3.86315e-08 0)
(0 -3.84959e-08 0)
(0 -3.83797e-08 0)
(0 -3.82827e-08 0)
(0 -3.82051e-08 0)
(0 -3.81468e-08 0)
(0 -3.81079e-08 0)
(0 -3.80884e-08 0)
(0 -4.82018e-08 0)
(0 -4.71838e-08 0)
(0 -4.62453e-08 0)
(0 -4.53845e-08 0)
(0 -4.45985e-08 0)
(0 -4.38834e-08 0)
(0 -4.32346e-08 0)
(0 -4.2647e-08 0)
(0 -4.21155e-08 0)
(0 -4.16349e-08 0)
(0 -4.12003e-08 0)
(0 -4.0807e-08 0)
(0 -4.04506e-08 0)
(0 -4.01275e-08 0)
(0 -3.98344e-08 0)
(0 -3.95684e-08 0)
(0 -3.93274e-08 0)
(0 -3.91096e-08 0)
(0 -3.89135e-08 0)
(0 -3.87381e-08 0)
(0 -3.85829e-08 0)
(0 -3.84473e-08 0)
(0 -3.83311e-08 0)
(0 -3.82342e-08 0)
(0 -3.81566e-08 0)
(0 -3.80983e-08 0)
(0 -3.80594e-08 0)
(0 -3.80399e-08 0)
(0 -4.81004e-08 0)
(0 -4.70892e-08 0)
(0 -4.61572e-08 0)
(0 -4.53024e-08 0)
(0 -4.45219e-08 0)
(0 -4.38116e-08 0)
(0 -4.3167e-08 0)
(0 -4.25831e-08 0)
(0 -4.20548e-08 0)
(0 -4.15768e-08 0)
(0 -4.11444e-08 0)
(0 -4.07528e-08 0)
(0 -4.03979e-08 0)
(0 -4.00759e-08 0)
(0 -3.97836e-08 0)
(0 -3.95182e-08 0)
(0 -3.92777e-08 0)
(0 -3.90601e-08 0)
(0 -3.88642e-08 0)
(0 -3.8689e-08 0)
(0 -3.85338e-08 0)
(0 -3.83983e-08 0)
(0 -3.82821e-08 0)
(0 -3.81852e-08 0)
(0 -3.81075e-08 0)
(0 -3.80492e-08 0)
(0 -3.80103e-08 0)
(0 -3.79908e-08 0)
(0 -4.79958e-08 0)
(0 -4.69918e-08 0)
(0 -4.60666e-08 0)
(0 -4.52182e-08 0)
(0 -4.44434e-08 0)
(0 -4.37382e-08 0)
(0 -4.30981e-08 0)
(0 -4.25181e-08 0)
(0 -4.19931e-08 0)
(0 -4.1518e-08 0)
(0 -4.10879e-08 0)
(0 -4.06981e-08 0)
(0 -4.03447e-08 0)
(0 -4.00238e-08 0)
(0 -3.97323e-08 0)
(0 -3.94676e-08 0)
(0 -3.92275e-08 0)
(0 -3.90103e-08 0)
(0 -3.88146e-08 0)
(0 -3.86395e-08 0)
(0 -3.84844e-08 0)
(0 -3.83489e-08 0)
(0 -3.82327e-08 0)
(0 -3.81358e-08 0)
(0 -3.80581e-08 0)
(0 -3.79998e-08 0)
(0 -3.79608e-08 0)
(0 -3.79414e-08 0)
(0 -4.78879e-08 0)
(0 -4.68916e-08 0)
(0 -4.59737e-08 0)
(0 -4.51319e-08 0)
(0 -4.43631e-08 0)
(0 -4.36634e-08 0)
(0 -4.30281e-08 0)
(0 -4.24522e-08 0)
(0 -4.19307e-08 0)
(0 -4.14585e-08 0)
(0 -4.10308e-08 0)
(0 -4.0643e-08 0)
(0 -4.02911e-08 0)
(0 -3.99714e-08 0)
(0 -3.96808e-08 0)
(0 -3.94168e-08 0)
(0 -3.91771e-08 0)
(0 -3.89602e-08 0)
(0 -3.87647e-08 0)
(0 -3.85897e-08 0)
(0 -3.84347e-08 0)
(0 -3.82992e-08 0)
(0 -3.8183e-08 0)
(0 -3.8086e-08 0)
(0 -3.80083e-08 0)
(0 -3.795e-08 0)
(0 -3.7911e-08 0)
(0 -3.78916e-08 0)
(0 -4.77768e-08 0)
(0 -4.67886e-08 0)
(0 -4.58783e-08 0)
(0 -4.50435e-08 0)
(0 -4.42812e-08 0)
(0 -4.35871e-08 0)
(0 -4.29569e-08 0)
(0 -4.23853e-08 0)
(0 -4.18675e-08 0)
(0 -4.13984e-08 0)
(0 -4.09732e-08 0)
(0 -4.05875e-08 0)
(0 -4.02372e-08 0)
(0 -3.99187e-08 0)
(0 -3.96291e-08 0)
(0 -3.93657e-08 0)
(0 -3.91265e-08 0)
(0 -3.89099e-08 0)
(0 -3.87146e-08 0)
(0 -3.85398e-08 0)
(0 -3.83848e-08 0)
(0 -3.82492e-08 0)
(0 -3.8133e-08 0)
(0 -3.8036e-08 0)
(0 -3.79583e-08 0)
(0 -3.79e-08 0)
(0 -3.7861e-08 0)
(0 -3.78415e-08 0)
(0 -4.76625e-08 0)
(0 -4.66829e-08 0)
(0 -4.57806e-08 0)
(0 -4.49532e-08 0)
(0 -4.41976e-08 0)
(0 -4.35096e-08 0)
(0 -4.28846e-08 0)
(0 -4.23177e-08 0)
(0 -4.18037e-08 0)
(0 -4.13379e-08 0)
(0 -4.09153e-08 0)
(0 -4.05317e-08 0)
(0 -4.01831e-08 0)
(0 -3.98659e-08 0)
(0 -3.95772e-08 0)
(0 -3.93146e-08 0)
(0 -3.90759e-08 0)
(0 -3.88595e-08 0)
(0 -3.86644e-08 0)
(0 -3.84897e-08 0)
(0 -3.83347e-08 0)
(0 -3.81992e-08 0)
(0 -3.80829e-08 0)
(0 -3.79859e-08 0)
(0 -3.79082e-08 0)
(0 -3.78497e-08 0)
(0 -3.78107e-08 0)
(0 -3.77912e-08 0)
(0 -4.75452e-08 0)
(0 -4.65746e-08 0)
(0 -4.56806e-08 0)
(0 -4.48611e-08 0)
(0 -4.41125e-08 0)
(0 -4.34308e-08 0)
(0 -4.28114e-08 0)
(0 -4.22492e-08 0)
(0 -4.17394e-08 0)
(0 -4.12769e-08 0)
(0 -4.08571e-08 0)
(0 -4.04758e-08 0)
(0 -4.01289e-08 0)
(0 -3.9813e-08 0)
(0 -3.95253e-08 0)
(0 -3.92634e-08 0)
(0 -3.90252e-08 0)
(0 -3.88091e-08 0)
(0 -3.86142e-08 0)
(0 -3.84395e-08 0)
(0 -3.82846e-08 0)
(0 -3.81491e-08 0)
(0 -3.80328e-08 0)
(0 -3.79357e-08 0)
(0 -3.78579e-08 0)
(0 -3.77994e-08 0)
(0 -3.77604e-08 0)
(0 -3.77409e-08 0)
(0 -7.37385e-08 0)
(0 -7.36749e-08 0)
(0 -7.36179e-08 0)
(0 -7.35563e-08 0)
(0 -7.34841e-08 0)
(0 -7.34046e-08 0)
(0 -7.32114e-08 0)
(0 -7.31825e-08 0)
(0 -7.31594e-08 0)
(0 -7.3137e-08 0)
(0 -7.31134e-08 0)
(0 -7.3093e-08 0)
(0 -7.2516e-08 0)
(0 -7.25252e-08 0)
(0 -7.25391e-08 0)
(0 -7.25557e-08 0)
(0 -7.2575e-08 0)
(0 -7.26005e-08 0)
(0 -7.16654e-08 0)
(0 -7.17125e-08 0)
(0 -7.1763e-08 0)
(0 -7.18163e-08 0)
(0 -7.18731e-08 0)
(0 -7.19358e-08 0)
(0 -7.06737e-08 0)
(0 -7.07566e-08 0)
(0 -7.08412e-08 0)
(0 -7.09278e-08 0)
(0 -7.10171e-08 0)
(0 -7.11109e-08 0)
(0 -6.95561e-08 0)
(0 -6.96713e-08 0)
(0 -6.97867e-08 0)
(0 -6.99027e-08 0)
(0 -7.00201e-08 0)
(0 -7.01401e-08 0)
(0 -6.83289e-08 0)
(0 -6.84723e-08 0)
(0 -6.86144e-08 0)
(0 -6.87558e-08 0)
(0 -6.88971e-08 0)
(0 -6.90391e-08 0)
(0 -6.70091e-08 0)
(0 -6.71763e-08 0)
(0 -6.7341e-08 0)
(0 -6.75035e-08 0)
(0 -6.76646e-08 0)
(0 -6.78248e-08 0)
(0 -6.56144e-08 0)
(0 -6.58008e-08 0)
(0 -6.59837e-08 0)
(0 -6.61634e-08 0)
(0 -6.63403e-08 0)
(0 -6.6515e-08 0)
(0 -6.41624e-08 0)
(0 -6.43637e-08 0)
(0 -6.45605e-08 0)
(0 -6.47533e-08 0)
(0 -6.49423e-08 0)
(0 -6.5128e-08 0)
(0 -6.26709e-08 0)
(0 -6.28827e-08 0)
(0 -6.30895e-08 0)
(0 -6.32915e-08 0)
(0 -6.3489e-08 0)
(0 -6.36822e-08 0)
(0 -6.11572e-08 0)
(0 -6.13754e-08 0)
(0 -6.15883e-08 0)
(0 -6.1796e-08 0)
(0 -6.19986e-08 0)
(0 -6.21962e-08 0)
(0 -5.96378e-08 0)
(0 -5.98588e-08 0)
(0 -6.00742e-08 0)
(0 -6.02841e-08 0)
(0 -6.04886e-08 0)
(0 -6.06878e-08 0)
(0 -5.81282e-08 0)
(0 -5.83485e-08 0)
(0 -5.85633e-08 0)
(0 -5.87725e-08 0)
(0 -5.89761e-08 0)
(0 -5.91741e-08 0)
(0 -5.66428e-08 0)
(0 -5.68594e-08 0)
(0 -5.70707e-08 0)
(0 -5.72764e-08 0)
(0 -5.74766e-08 0)
(0 -5.76712e-08 0)
(0 -5.51941e-08 0)
(0 -5.54046e-08 0)
(0 -5.56099e-08 0)
(0 -5.58099e-08 0)
(0 -5.60046e-08 0)
(0 -5.61937e-08 0)
(0 -5.37933e-08 0)
(0 -5.39955e-08 0)
(0 -5.41929e-08 0)
(0 -5.43854e-08 0)
(0 -5.45726e-08 0)
(0 -5.47547e-08 0)
(0 -5.24496e-08 0)
(0 -5.2642e-08 0)
(0 -5.28299e-08 0)
(0 -5.30132e-08 0)
(0 -5.31918e-08 0)
(0 -5.33654e-08 0)
(0 -5.11705e-08 0)
(0 -5.13518e-08 0)
(0 -5.15291e-08 0)
(0 -5.17022e-08 0)
(0 -5.1871e-08 0)
(0 -5.20352e-08 0)
(0 -4.99616e-08 0)
(0 -5.0131e-08 0)
(0 -5.02969e-08 0)
(0 -5.04591e-08 0)
(0 -5.06173e-08 0)
(0 -5.07715e-08 0)
(0 -4.88265e-08 0)
(0 -4.89836e-08 0)
(0 -4.91377e-08 0)
(0 -4.92886e-08 0)
(0 -4.9436e-08 0)
(0 -4.95798e-08 0)
(0 -4.77672e-08 0)
(0 -4.7912e-08 0)
(0 -4.80543e-08 0)
(0 -4.81938e-08 0)
(0 -4.83303e-08 0)
(0 -4.84637e-08 0)
(0 -4.74249e-08 0)
(0 -4.64636e-08 0)
(0 -4.55785e-08 0)
(0 -4.47672e-08 0)
(0 -4.4026e-08 0)
(0 -4.3351e-08 0)
(0 -4.27373e-08 0)
(0 -4.21802e-08 0)
(0 -4.16746e-08 0)
(0 -4.12157e-08 0)
(0 -4.07988e-08 0)
(0 -4.04197e-08 0)
(0 -4.00746e-08 0)
(0 -3.97602e-08 0)
(0 -3.94735e-08 0)
(0 -3.92122e-08 0)
(0 -3.89745e-08 0)
(0 -3.87588e-08 0)
(0 -3.85641e-08 0)
(0 -3.83895e-08 0)
(0 -3.82345e-08 0)
(0 -3.8099e-08 0)
(0 -3.79826e-08 0)
(0 -3.78855e-08 0)
(0 -3.78076e-08 0)
(0 -3.77491e-08 0)
(0 -3.771e-08 0)
(0 -3.76905e-08 0)
(0 -4.73018e-08 0)
(0 -4.63503e-08 0)
(0 -4.54745e-08 0)
(0 -4.46716e-08 0)
(0 -4.39382e-08 0)
(0 -4.32701e-08 0)
(0 -4.26625e-08 0)
(0 -4.21106e-08 0)
(0 -4.16094e-08 0)
(0 -4.11542e-08 0)
(0 -4.07403e-08 0)
(0 -4.03636e-08 0)
(0 -4.00204e-08 0)
(0 -3.97074e-08 0)
(0 -3.94218e-08 0)
(0 -3.91613e-08 0)
(0 -3.8924e-08 0)
(0 -3.87086e-08 0)
(0 -3.8514e-08 0)
(0 -3.83395e-08 0)
(0 -3.81846e-08 0)
(0 -3.8049e-08 0)
(0 -3.79325e-08 0)
(0 -3.78353e-08 0)
(0 -3.77574e-08 0)
(0 -3.76988e-08 0)
(0 -3.76597e-08 0)
(0 -3.76402e-08 0)
(0 -4.71759e-08 0)
(0 -4.62347e-08 0)
(0 -4.53685e-08 0)
(0 -4.45746e-08 0)
(0 -4.38493e-08 0)
(0 -4.31884e-08 0)
(0 -4.25871e-08 0)
(0 -4.20407e-08 0)
(0 -4.15441e-08 0)
(0 -4.10927e-08 0)
(0 -4.06819e-08 0)
(0 -4.03077e-08 0)
(0 -3.99664e-08 0)
(0 -3.96548e-08 0)
(0 -3.93703e-08 0)
(0 -3.91105e-08 0)
(0 -3.88738e-08 0)
(0 -3.86587e-08 0)
(0 -3.84642e-08 0)
(0 -3.82898e-08 0)
(0 -3.81348e-08 0)
(0 -3.79991e-08 0)
(0 -3.78826e-08 0)
(0 -3.77854e-08 0)
(0 -3.77074e-08 0)
(0 -3.76487e-08 0)
(0 -3.76096e-08 0)
(0 -3.759e-08 0)
(0 -4.70476e-08 0)
(0 -4.6117e-08 0)
(0 -4.52609e-08 0)
(0 -4.44762e-08 0)
(0 -4.37593e-08 0)
(0 -4.31059e-08 0)
(0 -4.25112e-08 0)
(0 -4.19704e-08 0)
(0 -4.14786e-08 0)
(0 -4.10311e-08 0)
(0 -4.06236e-08 0)
(0 -4.02519e-08 0)
(0 -3.99126e-08 0)
(0 -3.96025e-08 0)
(0 -3.93191e-08 0)
(0 -3.906e-08 0)
(0 -3.88238e-08 0)
(0 -3.8609e-08 0)
(0 -3.84147e-08 0)
(0 -3.82403e-08 0)
(0 -3.80853e-08 0)
(0 -3.79496e-08 0)
(0 -3.7833e-08 0)
(0 -3.77356e-08 0)
(0 -3.76575e-08 0)
(0 -3.75988e-08 0)
(0 -3.75596e-08 0)
(0 -3.754e-08 0)
(0 -4.69168e-08 0)
(0 -4.59974e-08 0)
(0 -4.51517e-08 0)
(0 -4.43767e-08 0)
(0 -4.36686e-08 0)
(0 -4.30229e-08 0)
(0 -4.2435e-08 0)
(0 -4.19e-08 0)
(0 -4.14132e-08 0)
(0 -4.09698e-08 0)
(0 -4.05655e-08 0)
(0 -4.01965e-08 0)
(0 -3.98592e-08 0)
(0 -3.95506e-08 0)
(0 -3.92682e-08 0)
(0 -3.901e-08 0)
(0 -3.87742e-08 0)
(0 -3.85597e-08 0)
(0 -3.83656e-08 0)
(0 -3.81912e-08 0)
(0 -3.80362e-08 0)
(0 -3.79003e-08 0)
(0 -3.77837e-08 0)
(0 -3.76862e-08 0)
(0 -3.7608e-08 0)
(0 -3.75492e-08 0)
(0 -3.75099e-08 0)
(0 -3.74903e-08 0)
(0 -4.67841e-08 0)
(0 -4.58762e-08 0)
(0 -4.50413e-08 0)
(0 -4.42763e-08 0)
(0 -4.35772e-08 0)
(0 -4.29396e-08 0)
(0 -4.23587e-08 0)
(0 -4.18297e-08 0)
(0 -4.13479e-08 0)
(0 -4.09086e-08 0)
(0 -4.05078e-08 0)
(0 -4.01414e-08 0)
(0 -3.98062e-08 0)
(0 -3.94992e-08 0)
(0 -3.92179e-08 0)
(0 -3.89604e-08 0)
(0 -3.87252e-08 0)
(0 -3.85109e-08 0)
(0 -3.83169e-08 0)
(0 -3.81425e-08 0)
(0 -3.79875e-08 0)
(0 -3.78515e-08 0)
(0 -3.77347e-08 0)
(0 -3.76371e-08 0)
(0 -3.75588e-08 0)
(0 -3.75e-08 0)
(0 -3.74607e-08 0)
(0 -3.7441e-08 0)
(0 -7.38186e-08 0)
(0 -7.32515e-08 0)
(0 -7.25142e-08 0)
(0 -7.16228e-08 0)
(0 -7.0593e-08 0)
(0 -6.94413e-08 0)
(0 -6.81844e-08 0)
(0 -6.68396e-08 0)
(0 -6.54247e-08 0)
(0 -6.39572e-08 0)
(0 -6.24548e-08 0)
(0 -6.09344e-08 0)
(0 -5.94122e-08 0)
(0 -5.79034e-08 0)
(0 -5.64217e-08 0)
(0 -5.49795e-08 0)
(0 -5.35872e-08 0)
(0 -5.22539e-08 0)
(0 -5.09863e-08 0)
(0 -4.97897e-08 0)
(0 -4.86672e-08 0)
(0 -4.76206e-08 0)
(0 -7.3923e-08 0)
(0 -7.33071e-08 0)
(0 -7.25217e-08 0)
(0 -7.15851e-08 0)
(0 -7.05144e-08 0)
(0 -6.93264e-08 0)
(0 -6.80382e-08 0)
(0 -6.66674e-08 0)
(0 -6.52314e-08 0)
(0 -6.3748e-08 0)
(0 -6.22343e-08 0)
(0 -6.07071e-08 0)
(0 -5.91821e-08 0)
(0 -5.76741e-08 0)
(0 -5.61965e-08 0)
(0 -5.4761e-08 0)
(0 -5.33778e-08 0)
(0 -5.20552e-08 0)
(0 -5.07995e-08 0)
(0 -4.96156e-08 0)
(0 -4.85063e-08 0)
(0 -4.74728e-08 0)
(0 -7.40591e-08 0)
(0 -7.33805e-08 0)
(0 -7.25387e-08 0)
(0 -7.15519e-08 0)
(0 -7.04368e-08 0)
(0 -6.92102e-08 0)
(0 -6.78892e-08 0)
(0 -6.64912e-08 0)
(0 -6.50336e-08 0)
(0 -6.35337e-08 0)
(0 -6.20085e-08 0)
(0 -6.04744e-08 0)
(0 -5.89468e-08 0)
(0 -5.74399e-08 0)
(0 -5.59667e-08 0)
(0 -5.45384e-08 0)
(0 -5.31646e-08 0)
(0 -5.18531e-08 0)
(0 -5.06098e-08 0)
(0 -4.94391e-08 0)
(0 -4.83434e-08 0)
(0 -4.73235e-08 0)
(0 -7.42227e-08 0)
(0 -7.34679e-08 0)
(0 -7.25625e-08 0)
(0 -7.1521e-08 0)
(0 -7.03587e-08 0)
(0 -6.90917e-08 0)
(0 -6.77366e-08 0)
(0 -6.63106e-08 0)
(0 -6.48307e-08 0)
(0 -6.33141e-08 0)
(0 -6.17774e-08 0)
(0 -6.02365e-08 0)
(0 -5.87064e-08 0)
(0 -5.7201e-08 0)
(0 -5.57325e-08 0)
(0 -5.43118e-08 0)
(0 -5.29479e-08 0)
(0 -5.1648e-08 0)
(0 -5.04177e-08 0)
(0 -4.92607e-08 0)
(0 -4.81789e-08 0)
(0 -4.7173e-08 0)
(0 -7.43942e-08 0)
(0 -7.35602e-08 0)
(0 -7.25879e-08 0)
(0 -7.14892e-08 0)
(0 -7.02779e-08 0)
(0 -6.89692e-08 0)
(0 -6.75793e-08 0)
(0 -6.61247e-08 0)
(0 -6.46224e-08 0)
(0 -6.30891e-08 0)
(0 -6.15409e-08 0)
(0 -5.99935e-08 0)
(0 -5.84613e-08 0)
(0 -5.69577e-08 0)
(0 -5.54944e-08 0)
(0 -5.40818e-08 0)
(0 -5.27283e-08 0)
(0 -5.14406e-08 0)
(0 -5.02236e-08 0)
(0 -4.90807e-08 0)
(0 -4.80134e-08 0)
(0 -4.70218e-08 0)
(0 -7.45609e-08 0)
(0 -7.36482e-08 0)
(0 -7.26089e-08 0)
(0 -7.14526e-08 0)
(0 -7.01918e-08 0)
(0 -6.88411e-08 0)
(0 -6.74161e-08 0)
(0 -6.5933e-08 0)
(0 -6.44083e-08 0)
(0 -6.28584e-08 0)
(0 -6.12991e-08 0)
(0 -5.97456e-08 0)
(0 -5.82117e-08 0)
(0 -5.67104e-08 0)
(0 -5.52529e-08 0)
(0 -5.38489e-08 0)
(0 -5.25063e-08 0)
(0 -5.12312e-08 0)
(0 -5.00282e-08 0)
(0 -4.88998e-08 0)
(0 -4.78473e-08 0)
(0 -4.68704e-08 0)
(0 -7.4708e-08 0)
(0 -7.37236e-08 0)
(0 -7.26202e-08 0)
(0 -7.14076e-08 0)
(0 -7.0098e-08 0)
(0 -6.87057e-08 0)
(0 -6.7246e-08 0)
(0 -6.57347e-08 0)
(0 -6.41881e-08 0)
(0 -6.26222e-08 0)
(0 -6.10523e-08 0)
(0 -5.94931e-08 0)
(0 -5.79582e-08 0)
(0 -5.64598e-08 0)
(0 -5.50086e-08 0)
(0 -5.36137e-08 0)
(0 -5.22825e-08 0)
(0 -5.10206e-08 0)
(0 -4.98319e-08 0)
(0 -4.87185e-08 0)
(0 -4.76812e-08 0)
(0 -4.67193e-08 0)
(0 -7.48318e-08 0)
(0 -7.37822e-08 0)
(0 -7.26183e-08 0)
(0 -7.13515e-08 0)
(0 -6.99946e-08 0)
(0 -6.85617e-08 0)
(0 -6.70681e-08 0)
(0 -6.55295e-08 0)
(0 -6.39617e-08 0)
(0 -6.23804e-08 0)
(0 -6.08006e-08 0)
(0 -5.92365e-08 0)
(0 -5.77012e-08 0)
(0 -5.62063e-08 0)
(0 -5.47621e-08 0)
(0 -5.3377e-08 0)
(0 -5.20577e-08 0)
(0 -5.08095e-08 0)
(0 -4.96354e-08 0)
(0 -4.85374e-08 0)
(0 -4.75156e-08 0)
(0 -4.65689e-08 0)
(0 -7.49359e-08 0)
(0 -7.3823e-08 0)
(0 -7.26012e-08 0)
(0 -7.12825e-08 0)
(0 -6.988e-08 0)
(0 -6.84081e-08 0)
(0 -6.6882e-08 0)
(0 -6.53171e-08 0)
(0 -6.37291e-08 0)
(0 -6.21334e-08 0)
(0 -6.05445e-08 0)
(0 -5.89763e-08 0)
(0 -5.74414e-08 0)
(0 -5.59507e-08 0)
(0 -5.45141e-08 0)
(0 -5.31393e-08 0)
(0 -5.18326e-08 0)
(0 -5.05984e-08 0)
(0 -4.94395e-08 0)
(0 -4.83572e-08 0)
(0 -4.73511e-08 0)
(0 -4.64199e-08 0)
(0 -7.50177e-08 0)
(0 -7.38446e-08 0)
(0 -7.25676e-08 0)
(0 -7.11994e-08 0)
(0 -6.97535e-08 0)
(0 -6.82444e-08 0)
(0 -6.66872e-08 0)
(0 -6.50974e-08 0)
(0 -6.34905e-08 0)
(0 -6.18815e-08 0)
(0 -6.02846e-08 0)
(0 -5.87133e-08 0)
(0 -5.71795e-08 0)
(0 -5.56939e-08 0)
(0 -5.42655e-08 0)
(0 -5.29016e-08 0)
(0 -5.16079e-08 0)
(0 -5.03882e-08 0)
(0 -4.92448e-08 0)
(0 -4.81784e-08 0)
(0 -4.71884e-08 0)
(0 -4.62728e-08 0)
(0 -7.50794e-08 0)
(0 -7.38463e-08 0)
(0 -7.25166e-08 0)
(0 -7.11015e-08 0)
(0 -6.96146e-08 0)
(0 -6.80703e-08 0)
(0 -6.64839e-08 0)
(0 -6.48709e-08 0)
(0 -6.32464e-08 0)
(0 -6.16254e-08 0)
(0 -6.00216e-08 0)
(0 -5.84481e-08 0)
(0 -5.69164e-08 0)
(0 -5.54366e-08 0)
(0 -5.40171e-08 0)
(0 -5.26647e-08 0)
(0 -5.13845e-08 0)
(0 -5.01797e-08 0)
(0 -4.90521e-08 0)
(0 -4.80019e-08 0)
(0 -4.70279e-08 0)
(0 -4.6128e-08 0)
(0 -7.51078e-08 0)
(0 -7.3825e-08 0)
(0 -7.24473e-08 0)
(0 -7.09886e-08 0)
(0 -6.94632e-08 0)
(0 -6.78861e-08 0)
(0 -6.62725e-08 0)
(0 -6.4638e-08 0)
(0 -6.29976e-08 0)
(0 -6.13658e-08 0)
(0 -5.97564e-08 0)
(0 -5.81818e-08 0)
(0 -5.66531e-08 0)
(0 -5.51798e-08 0)
(0 -5.37699e-08 0)
(0 -5.24296e-08 0)
(0 -5.11633e-08 0)
(0 -4.99737e-08 0)
(0 -4.88621e-08 0)
(0 -4.78282e-08 0)
(0 -4.68705e-08 0)
(0 -4.59863e-08 0)
(0 -7.51165e-08 0)
(0 -7.37838e-08 0)
(0 -7.23608e-08 0)
(0 -7.08613e-08 0)
(0 -6.93001e-08 0)
(0 -6.76924e-08 0)
(0 -6.60538e-08 0)
(0 -6.43996e-08 0)
(0 -6.27448e-08 0)
(0 -6.11039e-08 0)
(0 -5.94901e-08 0)
(0 -5.79154e-08 0)
(0 -5.63906e-08 0)
(0 -5.49247e-08 0)
(0 -5.3525e-08 0)
(0 -5.21972e-08 0)
(0 -5.09451e-08 0)
(0 -4.9771e-08 0)
(0 -4.86756e-08 0)
(0 -4.76581e-08 0)
(0 -4.67166e-08 0)
(0 -4.5848e-08 0)
(0 -7.5102e-08 0)
(0 -7.37232e-08 0)
(0 -7.22579e-08 0)
(0 -7.07205e-08 0)
(0 -6.91261e-08 0)
(0 -6.74903e-08 0)
(0 -6.58287e-08 0)
(0 -6.41568e-08 0)
(0 -6.24894e-08 0)
(0 -6.08407e-08 0)
(0 -5.92237e-08 0)
(0 -5.76501e-08 0)
(0 -5.61301e-08 0)
(0 -5.46722e-08 0)
(0 -5.32833e-08 0)
(0 -5.19685e-08 0)
(0 -5.0731e-08 0)
(0 -4.95726e-08 0)
(0 -4.84934e-08 0)
(0 -4.74923e-08 0)
(0 -4.65669e-08 0)
(0 -4.57138e-08 0)
(0 -7.50664e-08 0)
(0 -7.36445e-08 0)
(0 -7.21399e-08 0)
(0 -7.05673e-08 0)
(0 -6.89424e-08 0)
(0 -6.72809e-08 0)
(0 -6.55985e-08 0)
(0 -6.39108e-08 0)
(0 -6.22325e-08 0)
(0 -6.05775e-08 0)
(0 -5.89586e-08 0)
(0 -5.73871e-08 0)
(0 -5.58728e-08 0)
(0 -5.44236e-08 0)
(0 -5.3046e-08 0)
(0 -5.17445e-08 0)
(0 -5.05218e-08 0)
(0 -4.93791e-08 0)
(0 -4.83162e-08 0)
(0 -4.73314e-08 0)
(0 -4.64219e-08 0)
(0 -4.55842e-08 0)
(0 -7.50114e-08 0)
(0 -7.35492e-08 0)
(0 -7.20082e-08 0)
(0 -7.04034e-08 0)
(0 -6.87506e-08 0)
(0 -6.70658e-08 0)
(0 -6.53648e-08 0)
(0 -6.36632e-08 0)
(0 -6.19757e-08 0)
(0 -6.03158e-08 0)
(0 -5.86962e-08 0)
(0 -5.71278e-08 0)
(0 -5.56199e-08 0)
(0 -5.41801e-08 0)
(0 -5.28142e-08 0)
(0 -5.15262e-08 0)
(0 -5.03184e-08 0)
(0 -4.91915e-08 0)
(0 -4.81447e-08 0)
(0 -4.7176e-08 0)
(0 -4.62823e-08 0)
(0 -4.54596e-08 0)
(0 -7.49382e-08 0)
(0 -7.34388e-08 0)
(0 -7.18645e-08 0)
(0 -7.02304e-08 0)
(0 -6.85524e-08 0)
(0 -6.68467e-08 0)
(0 -6.51293e-08 0)
(0 -6.34157e-08 0)
(0 -6.17204e-08 0)
(0 -6.00572e-08 0)
(0 -5.8438e-08 0)
(0 -5.68735e-08 0)
(0 -5.53727e-08 0)
(0 -5.39427e-08 0)
(0 -5.25889e-08 0)
(0 -5.13146e-08 0)
(0 -5.01217e-08 0)
(0 -4.90105e-08 0)
(0 -4.79797e-08 0)
(0 -4.70268e-08 0)
(0 -4.61485e-08 0)
(0 -4.53405e-08 0)
(0 -7.48462e-08 0)
(0 -7.33148e-08 0)
(0 -7.17108e-08 0)
(0 -7.00503e-08 0)
(0 -6.83497e-08 0)
(0 -6.66255e-08 0)
(0 -6.48937e-08 0)
(0 -6.31699e-08 0)
(0 -6.14686e-08 0)
(0 -5.98031e-08 0)
(0 -5.81854e-08 0)
(0 -5.66257e-08 0)
(0 -5.51327e-08 0)
(0 -5.37129e-08 0)
(0 -5.23712e-08 0)
(0 -5.11107e-08 0)
(0 -4.99327e-08 0)
(0 -4.88369e-08 0)
(0 -4.78218e-08 0)
(0 -4.68844e-08 0)
(0 -4.6021e-08 0)
(0 -4.52272e-08 0)
(0 -7.47409e-08 0)
(0 -7.31803e-08 0)
(0 -7.15496e-08 0)
(0 -6.98654e-08 0)
(0 -6.81448e-08 0)
(0 -6.64043e-08 0)
(0 -6.46601e-08 0)
(0 -6.29278e-08 0)
(0 -6.12218e-08 0)
(0 -5.95553e-08 0)
(0 -5.794e-08 0)
(0 -5.63858e-08 0)
(0 -5.49009e-08 0)
(0 -5.34916e-08 0)
(0 -5.21623e-08 0)
(0 -5.09155e-08 0)
(0 -4.97521e-08 0)
(0 -4.86715e-08 0)
(0 -4.76716e-08 0)
(0 -4.67492e-08 0)
(0 -4.59003e-08 0)
(0 -4.51202e-08 0)
(0 -7.46264e-08 0)
(0 -7.30385e-08 0)
(0 -7.13834e-08 0)
(0 -6.96782e-08 0)
(0 -6.79399e-08 0)
(0 -6.61852e-08 0)
(0 -6.44304e-08 0)
(0 -6.26912e-08 0)
(0 -6.09819e-08 0)
(0 -5.93154e-08 0)
(0 -5.77033e-08 0)
(0 -5.61552e-08 0)
(0 -5.46788e-08 0)
(0 -5.32801e-08 0)
(0 -5.19631e-08 0)
(0 -5.07298e-08 0)
(0 -4.95807e-08 0)
(0 -4.85148e-08 0)
(0 -4.75297e-08 0)
(0 -4.66218e-08 0)
(0 -4.57868e-08 0)
(0 -4.50197e-08 0)
(0 -7.4505e-08 0)
(0 -7.28916e-08 0)
(0 -7.12149e-08 0)
(0 -6.94911e-08 0)
(0 -6.77373e-08 0)
(0 -6.59704e-08 0)
(0 -6.42069e-08 0)
(0 -6.24622e-08 0)
(0 -6.07507e-08 0)
(0 -5.90852e-08 0)
(0 -5.74769e-08 0)
(0 -5.59352e-08 0)
(0 -5.44676e-08 0)
(0 -5.30795e-08 0)
(0 -5.17746e-08 0)
(0 -5.05545e-08 0)
(0 -4.94193e-08 0)
(0 -4.83676e-08 0)
(0 -4.73966e-08 0)
(0 -4.65025e-08 0)
(0 -4.56807e-08 0)
(0 -4.4926e-08 0)
(0 -7.43736e-08 0)
(0 -7.27412e-08 0)
(0 -7.10463e-08 0)
(0 -6.93066e-08 0)
(0 -6.75395e-08 0)
(0 -6.57623e-08 0)
(0 -6.39915e-08 0)
(0 -6.22426e-08 0)
(0 -6.053e-08 0)
(0 -5.88662e-08 0)
(0 -5.72623e-08 0)
(0 -5.57273e-08 0)
(0 -5.42684e-08 0)
(0 -5.28908e-08 0)
(0 -5.15977e-08 0)
(0 -5.03903e-08 0)
(0 -4.92684e-08 0)
(0 -4.82303e-08 0)
(0 -4.72727e-08 0)
(0 -4.63917e-08 0)
(0 -4.55823e-08 0)
(0 -4.48393e-08 0)
(0 -7.42411e-08 0)
(0 -7.25916e-08 0)
(0 -7.08808e-08 0)
(0 -6.91272e-08 0)
(0 -6.73488e-08 0)
(0 -6.5563e-08 0)
(0 -6.37863e-08 0)
(0 -6.20344e-08 0)
(0 -6.03215e-08 0)
(0 -5.866e-08 0)
(0 -5.70608e-08 0)
(0 -5.55326e-08 0)
(0 -5.40824e-08 0)
(0 -5.2715e-08 0)
(0 -5.14332e-08 0)
(0 -5.0238e-08 0)
(0 -4.91288e-08 0)
(0 -4.81034e-08 0)
(0 -4.71585e-08 0)
(0 -4.62897e-08 0)
(0 -4.5492e-08 0)
(0 -4.47598e-08 0)
(0 -7.41129e-08 0)
(0 -7.24464e-08 0)
(0 -7.07212e-08 0)
(0 -6.89557e-08 0)
(0 -6.71676e-08 0)
(0 -6.53747e-08 0)
(0 -6.35934e-08 0)
(0 -6.18394e-08 0)
(0 -6.01269e-08 0)
(0 -5.84681e-08 0)
(0 -5.68737e-08 0)
(0 -5.53524e-08 0)
(0 -5.39106e-08 0)
(0 -5.2553e-08 0)
(0 -5.12819e-08 0)
(0 -5.00982e-08 0)
(0 -4.90008e-08 0)
(0 -4.79873e-08 0)
(0 -4.70542e-08 0)
(0 -4.61968e-08 0)
(0 -4.54098e-08 0)
(0 -4.46877e-08 0)
(0 -7.39896e-08 0)
(0 -7.23075e-08 0)
(0 -7.057e-08 0)
(0 -6.87943e-08 0)
(0 -6.69982e-08 0)
(0 -6.51994e-08 0)
(0 -6.34147e-08 0)
(0 -6.16594e-08 0)
(0 -5.99477e-08 0)
(0 -5.82919e-08 0)
(0 -5.67025e-08 0)
(0 -5.51877e-08 0)
(0 -5.3754e-08 0)
(0 -5.24055e-08 0)
(0 -5.11445e-08 0)
(0 -4.99714e-08 0)
(0 -4.88849e-08 0)
(0 -4.78825e-08 0)
(0 -4.69601e-08 0)
(0 -4.61131e-08 0)
(0 -4.5336e-08 0)
(0 -4.46229e-08 0)
(0 -7.38669e-08 0)
(0 -7.21761e-08 0)
(0 -7.04292e-08 0)
(0 -6.86453e-08 0)
(0 -6.68427e-08 0)
(0 -6.50393e-08 0)
(0 -6.32519e-08 0)
(0 -6.14959e-08 0)
(0 -5.97855e-08 0)
(0 -5.81328e-08 0)
(0 -5.65481e-08 0)
(0 -5.50396e-08 0)
(0 -5.36133e-08 0)
(0 -5.22733e-08 0)
(0 -5.10215e-08 0)
(0 -4.98581e-08 0)
(0 -4.87817e-08 0)
(0 -4.77891e-08 0)
(0 -4.68765e-08 0)
(0 -4.60388e-08 0)
(0 -4.52705e-08 0)
(0 -4.45657e-08 0)
(0 -7.37566e-08 0)
(0 -7.20567e-08 0)
(0 -7.03017e-08 0)
(0 -6.8511e-08 0)
(0 -6.67031e-08 0)
(0 -6.4896e-08 0)
(0 -6.31067e-08 0)
(0 -6.13505e-08 0)
(0 -5.96416e-08 0)
(0 -5.79919e-08 0)
(0 -5.64117e-08 0)
(0 -5.49089e-08 0)
(0 -5.34894e-08 0)
(0 -5.21571e-08 0)
(0 -5.09136e-08 0)
(0 -4.97589e-08 0)
(0 -4.86912e-08 0)
(0 -4.77075e-08 0)
(0 -4.68035e-08 0)
(0 -4.59741e-08 0)
(0 -4.52136e-08 0)
(0 -4.45159e-08 0)
(0 -7.36614e-08 0)
(0 -7.19518e-08 0)
(0 -7.01897e-08 0)
(0 -6.83933e-08 0)
(0 -6.65812e-08 0)
(0 -6.47713e-08 0)
(0 -6.29806e-08 0)
(0 -6.12245e-08 0)
(0 -5.9517e-08 0)
(0 -5.78702e-08 0)
(0 -5.6294e-08 0)
(0 -5.47964e-08 0)
(0 -5.33829e-08 0)
(0 -5.20573e-08 0)
(0 -5.0821e-08 0)
(0 -4.96739e-08 0)
(0 -4.86139e-08 0)
(0 -4.76379e-08 0)
(0 -4.67413e-08 0)
(0 -4.5919e-08 0)
(0 -4.51652e-08 0)
(0 -4.44736e-08 0)
(0 -7.35752e-08 0)
(0 -7.18617e-08 0)
(0 -7.00947e-08 0)
(0 -6.82941e-08 0)
(0 -6.64787e-08 0)
(0 -6.46666e-08 0)
(0 -6.28748e-08 0)
(0 -6.1119e-08 0)
(0 -5.9413e-08 0)
(0 -5.77687e-08 0)
(0 -5.6196e-08 0)
(0 -5.47027e-08 0)
(0 -5.32944e-08 0)
(0 -5.19744e-08 0)
(0 -5.07443e-08 0)
(0 -4.96035e-08 0)
(0 -4.85499e-08 0)
(0 -4.75803e-08 0)
(0 -4.669e-08 0)
(0 -4.58736e-08 0)
(0 -4.51253e-08 0)
(0 -4.44389e-08 0)
(0 -7.35078e-08 0)
(0 -7.17899e-08 0)
(0 -7.00189e-08 0)
(0 -6.82148e-08 0)
(0 -6.63968e-08 0)
(0 -6.4583e-08 0)
(0 -6.27906e-08 0)
(0 -6.1035e-08 0)
(0 -5.93302e-08 0)
(0 -5.7688e-08 0)
(0 -5.61182e-08 0)
(0 -5.46285e-08 0)
(0 -5.32242e-08 0)
(0 -5.19089e-08 0)
(0 -5.06836e-08 0)
(0 -4.95479e-08 0)
(0 -4.84995e-08 0)
(0 -4.75349e-08 0)
(0 -4.66495e-08 0)
(0 -4.58379e-08 0)
(0 -4.5094e-08 0)
(0 -4.44116e-08 0)
(0 -7.34601e-08 0)
(0 -7.17381e-08 0)
(0 -6.99635e-08 0)
(0 -6.81566e-08 0)
(0 -6.63366e-08 0)
(0 -6.45216e-08 0)
(0 -6.27287e-08 0)
(0 -6.09733e-08 0)
(0 -5.92694e-08 0)
(0 -5.76288e-08 0)
(0 -5.60611e-08 0)
(0 -5.4574e-08 0)
(0 -5.31729e-08 0)
(0 -5.18609e-08 0)
(0 -5.06392e-08 0)
(0 -4.95072e-08 0)
(0 -4.84626e-08 0)
(0 -4.75018e-08 0)
(0 -4.66201e-08 0)
(0 -4.58119e-08 0)
(0 -4.50712e-08 0)
(0 -4.43918e-08 0)
(0 -7.34344e-08 0)
(0 -7.17072e-08 0)
(0 -6.99294e-08 0)
(0 -6.81204e-08 0)
(0 -6.62988e-08 0)
(0 -6.44829e-08 0)
(0 -6.26896e-08 0)
(0 -6.09344e-08 0)
(0 -5.92311e-08 0)
(0 -5.75914e-08 0)
(0 -5.60251e-08 0)
(0 -5.45397e-08 0)
(0 -5.31405e-08 0)
(0 -5.18307e-08 0)
(0 -5.06113e-08 0)
(0 -4.94817e-08 0)
(0 -4.84395e-08 0)
(0 -4.74811e-08 0)
(0 -4.66016e-08 0)
(0 -4.57956e-08 0)
(0 -4.5057e-08 0)
(0 -4.43794e-08 0)
(0 -7.34277e-08 0)
(0 -7.16965e-08 0)
(0 -6.99166e-08 0)
(0 -6.81062e-08 0)
(0 -6.62838e-08 0)
(0 -6.44675e-08 0)
(0 -6.26739e-08 0)
(0 -6.09187e-08 0)
(0 -5.92155e-08 0)
(0 -5.75762e-08 0)
(0 -5.60105e-08 0)
(0 -5.45258e-08 0)
(0 -5.31274e-08 0)
(0 -5.18184e-08 0)
(0 -5.06e-08 0)
(0 -4.94713e-08 0)
(0 -4.84302e-08 0)
(0 -4.74727e-08 0)
(0 -4.65942e-08 0)
(0 -4.57891e-08 0)
(0 -4.50513e-08 0)
(0 -4.43745e-08 0)
(0 -4.665e-08 0)
(0 -4.5754e-08 0)
(0 -4.49303e-08 0)
(0 -4.41756e-08 0)
(0 -4.34857e-08 0)
(0 -4.28563e-08 0)
(0 -4.22826e-08 0)
(0 -4.17598e-08 0)
(0 -4.12831e-08 0)
(0 -4.08482e-08 0)
(0 -4.04507e-08 0)
(0 -4.00871e-08 0)
(0 -3.9754e-08 0)
(0 -3.94485e-08 0)
(0 -3.91683e-08 0)
(0 -3.89116e-08 0)
(0 -3.86768e-08 0)
(0 -3.84629e-08 0)
(0 -3.8269e-08 0)
(0 -3.80946e-08 0)
(0 -3.79394e-08 0)
(0 -3.78034e-08 0)
(0 -3.76865e-08 0)
(0 -3.75888e-08 0)
(0 -3.75103e-08 0)
(0 -3.74514e-08 0)
(0 -3.7412e-08 0)
(0 -3.73923e-08 0)
(0 -4.6515e-08 0)
(0 -4.56312e-08 0)
(0 -4.4819e-08 0)
(0 -4.40748e-08 0)
(0 -4.33944e-08 0)
(0 -4.27734e-08 0)
(0 -4.2207e-08 0)
(0 -4.16905e-08 0)
(0 -4.12191e-08 0)
(0 -4.07884e-08 0)
(0 -4.03945e-08 0)
(0 -4.00336e-08 0)
(0 -3.97026e-08 0)
(0 -3.93986e-08 0)
(0 -3.91196e-08 0)
(0 -3.88636e-08 0)
(0 -3.86293e-08 0)
(0 -3.84156e-08 0)
(0 -3.82218e-08 0)
(0 -3.80474e-08 0)
(0 -3.78922e-08 0)
(0 -3.7756e-08 0)
(0 -3.76389e-08 0)
(0 -3.75411e-08 0)
(0 -3.74626e-08 0)
(0 -3.74035e-08 0)
(0 -3.7364e-08 0)
(0 -3.73443e-08 0)
(0 -4.63788e-08 0)
(0 -4.55077e-08 0)
(0 -4.47072e-08 0)
(0 -4.39738e-08 0)
(0 -4.33031e-08 0)
(0 -4.26908e-08 0)
(0 -4.21319e-08 0)
(0 -4.16217e-08 0)
(0 -4.11556e-08 0)
(0 -4.07294e-08 0)
(0 -4.0339e-08 0)
(0 -3.99808e-08 0)
(0 -3.96519e-08 0)
(0 -3.93495e-08 0)
(0 -3.90716e-08 0)
(0 -3.88164e-08 0)
(0 -3.85825e-08 0)
(0 -3.8369e-08 0)
(0 -3.81753e-08 0)
(0 -3.80009e-08 0)
(0 -3.78455e-08 0)
(0 -3.77092e-08 0)
(0 -3.7592e-08 0)
(0 -3.7494e-08 0)
(0 -3.74154e-08 0)
(0 -3.73562e-08 0)
(0 -3.73167e-08 0)
(0 -3.72969e-08 0)
(0 -4.62419e-08 0)
(0 -4.53837e-08 0)
(0 -4.45953e-08 0)
(0 -4.38729e-08 0)
(0 -4.32122e-08 0)
(0 -4.26086e-08 0)
(0 -4.20573e-08 0)
(0 -4.15536e-08 0)
(0 -4.10929e-08 0)
(0 -4.06711e-08 0)
(0 -4.02842e-08 0)
(0 -3.99289e-08 0)
(0 -3.96021e-08 0)
(0 -3.93013e-08 0)
(0 -3.90244e-08 0)
(0 -3.87699e-08 0)
(0 -3.85365e-08 0)
(0 -3.83232e-08 0)
(0 -3.81295e-08 0)
(0 -3.79551e-08 0)
(0 -3.77996e-08 0)
(0 -3.76632e-08 0)
(0 -3.75458e-08 0)
(0 -3.74476e-08 0)
(0 -3.73689e-08 0)
(0 -3.73096e-08 0)
(0 -3.727e-08 0)
(0 -3.72502e-08 0)
(0 -4.61047e-08 0)
(0 -4.52597e-08 0)
(0 -4.44835e-08 0)
(0 -4.37724e-08 0)
(0 -4.31218e-08 0)
(0 -4.2527e-08 0)
(0 -4.19834e-08 0)
(0 -4.14863e-08 0)
(0 -4.10311e-08 0)
(0 -4.06138e-08 0)
(0 -4.02305e-08 0)
(0 -3.98779e-08 0)
(0 -3.95532e-08 0)
(0 -3.92539e-08 0)
(0 -3.89781e-08 0)
(0 -3.87243e-08 0)
(0 -3.84913e-08 0)
(0 -3.82782e-08 0)
(0 -3.80846e-08 0)
(0 -3.79101e-08 0)
(0 -3.77545e-08 0)
(0 -3.76179e-08 0)
(0 -3.75004e-08 0)
(0 -3.7402e-08 0)
(0 -3.73231e-08 0)
(0 -3.72637e-08 0)
(0 -3.7224e-08 0)
(0 -3.72042e-08 0)
(0 -4.59675e-08 0)
(0 -4.51359e-08 0)
(0 -4.43723e-08 0)
(0 -4.36726e-08 0)
(0 -4.30322e-08 0)
(0 -4.24465e-08 0)
(0 -4.19106e-08 0)
(0 -4.14201e-08 0)
(0 -4.09704e-08 0)
(0 -4.05575e-08 0)
(0 -4.01777e-08 0)
(0 -3.98279e-08 0)
(0 -3.95053e-08 0)
(0 -3.92076e-08 0)
(0 -3.89328e-08 0)
(0 -3.86797e-08 0)
(0 -3.84471e-08 0)
(0 -3.82342e-08 0)
(0 -3.80406e-08 0)
(0 -3.78659e-08 0)
(0 -3.77102e-08 0)
(0 -3.75735e-08 0)
(0 -3.74557e-08 0)
(0 -3.73572e-08 0)
(0 -3.72782e-08 0)
(0 -3.72187e-08 0)
(0 -3.71789e-08 0)
(0 -3.7159e-08 0)
(0 -4.58308e-08 0)
(0 -4.5013e-08 0)
(0 -4.4262e-08 0)
(0 -4.35738e-08 0)
(0 -4.29437e-08 0)
(0 -4.2367e-08 0)
(0 -4.1839e-08 0)
(0 -4.1355e-08 0)
(0 -4.09108e-08 0)
(0 -4.05024e-08 0)
(0 -4.01262e-08 0)
(0 -3.97791e-08 0)
(0 -3.94586e-08 0)
(0 -3.91623e-08 0)
(0 -3.88886e-08 0)
(0 -3.86361e-08 0)
(0 -3.84038e-08 0)
(0 -3.81911e-08 0)
(0 -3.79975e-08 0)
(0 -3.78228e-08 0)
(0 -3.76669e-08 0)
(0 -3.75299e-08 0)
(0 -3.7412e-08 0)
(0 -3.73134e-08 0)
(0 -3.72341e-08 0)
(0 -3.71745e-08 0)
(0 -3.71347e-08 0)
(0 -3.71147e-08 0)
(0 -4.56952e-08 0)
(0 -4.48911e-08 0)
(0 -4.4153e-08 0)
(0 -4.34764e-08 0)
(0 -4.28567e-08 0)
(0 -4.2289e-08 0)
(0 -4.17688e-08 0)
(0 -4.12914e-08 0)
(0 -4.08527e-08 0)
(0 -4.04487e-08 0)
(0 -4.0076e-08 0)
(0 -3.97316e-08 0)
(0 -3.9413e-08 0)
(0 -3.91182e-08 0)
(0 -3.88455e-08 0)
(0 -3.85936e-08 0)
(0 -3.83617e-08 0)
(0 -3.81491e-08 0)
(0 -3.79555e-08 0)
(0 -3.77806e-08 0)
(0 -3.76246e-08 0)
(0 -3.74874e-08 0)
(0 -3.73693e-08 0)
(0 -3.72704e-08 0)
(0 -3.7191e-08 0)
(0 -3.71313e-08 0)
(0 -3.70914e-08 0)
(0 -3.70714e-08 0)
(0 -4.5561e-08 0)
(0 -4.47709e-08 0)
(0 -4.40456e-08 0)
(0 -4.33806e-08 0)
(0 -4.27713e-08 0)
(0 -4.22127e-08 0)
(0 -4.17002e-08 0)
(0 -4.12294e-08 0)
(0 -4.0796e-08 0)
(0 -4.03964e-08 0)
(0 -4.00271e-08 0)
(0 -3.96854e-08 0)
(0 -3.93688e-08 0)
(0 -3.90754e-08 0)
(0 -3.88036e-08 0)
(0 -3.85523e-08 0)
(0 -3.83207e-08 0)
(0 -3.81082e-08 0)
(0 -3.79145e-08 0)
(0 -3.77395e-08 0)
(0 -3.75833e-08 0)
(0 -3.74459e-08 0)
(0 -3.73276e-08 0)
(0 -3.72285e-08 0)
(0 -3.7149e-08 0)
(0 -3.70891e-08 0)
(0 -3.70491e-08 0)
(0 -3.7029e-08 0)
(0 -4.54287e-08 0)
(0 -4.46527e-08 0)
(0 -4.39402e-08 0)
(0 -4.32869e-08 0)
(0 -4.26878e-08 0)
(0 -4.21383e-08 0)
(0 -4.16335e-08 0)
(0 -4.11691e-08 0)
(0 -4.07411e-08 0)
(0 -4.03457e-08 0)
(0 -3.99798e-08 0)
(0 -3.96407e-08 0)
(0 -3.9326e-08 0)
(0 -3.90339e-08 0)
(0 -3.8763e-08 0)
(0 -3.85123e-08 0)
(0 -3.82809e-08 0)
(0 -3.80685e-08 0)
(0 -3.78747e-08 0)
(0 -3.76996e-08 0)
(0 -3.75432e-08 0)
(0 -3.74056e-08 0)
(0 -3.7287e-08 0)
(0 -3.71878e-08 0)
(0 -3.7108e-08 0)
(0 -3.7048e-08 0)
(0 -3.70079e-08 0)
(0 -3.69878e-08 0)
(0 -4.5299e-08 0)
(0 -4.45369e-08 0)
(0 -4.38373e-08 0)
(0 -4.31955e-08 0)
(0 -4.26067e-08 0)
(0 -4.2066e-08 0)
(0 -4.15688e-08 0)
(0 -4.11107e-08 0)
(0 -4.06879e-08 0)
(0 -4.02967e-08 0)
(0 -3.99341e-08 0)
(0 -3.95975e-08 0)
(0 -3.92846e-08 0)
(0 -3.89938e-08 0)
(0 -3.87238e-08 0)
(0 -3.84735e-08 0)
(0 -3.82424e-08 0)
(0 -3.803e-08 0)
(0 -3.78362e-08 0)
(0 -3.76609e-08 0)
(0 -3.75042e-08 0)
(0 -3.73664e-08 0)
(0 -3.72476e-08 0)
(0 -3.71481e-08 0)
(0 -3.70682e-08 0)
(0 -3.70081e-08 0)
(0 -3.69679e-08 0)
(0 -3.69477e-08 0)
(0 -4.51721e-08 0)
(0 -4.44239e-08 0)
(0 -4.37371e-08 0)
(0 -4.31067e-08 0)
(0 -4.2528e-08 0)
(0 -4.1996e-08 0)
(0 -4.15063e-08 0)
(0 -4.10544e-08 0)
(0 -4.06367e-08 0)
(0 -4.02496e-08 0)
(0 -3.98902e-08 0)
(0 -3.95559e-08 0)
(0 -3.92448e-08 0)
(0 -3.89552e-08 0)
(0 -3.86859e-08 0)
(0 -3.84361e-08 0)
(0 -3.82052e-08 0)
(0 -3.79928e-08 0)
(0 -3.77989e-08 0)
(0 -3.76234e-08 0)
(0 -3.74665e-08 0)
(0 -3.73284e-08 0)
(0 -3.72094e-08 0)
(0 -3.71098e-08 0)
(0 -3.70297e-08 0)
(0 -3.69694e-08 0)
(0 -3.69291e-08 0)
(0 -3.69089e-08 0)
(0 -4.50487e-08 0)
(0 -4.43143e-08 0)
(0 -4.364e-08 0)
(0 -4.30209e-08 0)
(0 -4.2452e-08 0)
(0 -4.19286e-08 0)
(0 -4.14461e-08 0)
(0 -4.10004e-08 0)
(0 -4.05876e-08 0)
(0 -4.02044e-08 0)
(0 -3.9848e-08 0)
(0 -3.9516e-08 0)
(0 -3.92066e-08 0)
(0 -3.89181e-08 0)
(0 -3.86496e-08 0)
(0 -3.84002e-08 0)
(0 -3.81694e-08 0)
(0 -3.7957e-08 0)
(0 -3.77629e-08 0)
(0 -3.75873e-08 0)
(0 -3.74301e-08 0)
(0 -3.72918e-08 0)
(0 -3.71726e-08 0)
(0 -3.70727e-08 0)
(0 -3.69924e-08 0)
(0 -3.6932e-08 0)
(0 -3.68916e-08 0)
(0 -3.68714e-08 0)
(0 -4.49292e-08 0)
(0 -4.42083e-08 0)
(0 -4.35463e-08 0)
(0 -4.29382e-08 0)
(0 -4.2379e-08 0)
(0 -4.1864e-08 0)
(0 -4.13885e-08 0)
(0 -4.09486e-08 0)
(0 -4.05406e-08 0)
(0 -4.01612e-08 0)
(0 -3.98077e-08 0)
(0 -3.94779e-08 0)
(0 -3.917e-08 0)
(0 -3.88826e-08 0)
(0 -3.86148e-08 0)
(0 -3.83657e-08 0)
(0 -3.81351e-08 0)
(0 -3.79226e-08 0)
(0 -3.77284e-08 0)
(0 -3.75525e-08 0)
(0 -3.73951e-08 0)
(0 -3.72565e-08 0)
(0 -3.7137e-08 0)
(0 -3.70369e-08 0)
(0 -3.69565e-08 0)
(0 -3.68959e-08 0)
(0 -3.68554e-08 0)
(0 -3.68352e-08 0)
(0 -4.48139e-08 0)
(0 -4.41064e-08 0)
(0 -4.34564e-08 0)
(0 -4.2859e-08 0)
(0 -4.23093e-08 0)
(0 -4.18023e-08 0)
(0 -4.13336e-08 0)
(0 -4.08994e-08 0)
(0 -4.04959e-08 0)
(0 -4.01201e-08 0)
(0 -3.97694e-08 0)
(0 -3.94416e-08 0)
(0 -3.91352e-08 0)
(0 -3.88488e-08 0)
(0 -3.85815e-08 0)
(0 -3.83328e-08 0)
(0 -3.81022e-08 0)
(0 -3.78897e-08 0)
(0 -3.76953e-08 0)
(0 -3.75191e-08 0)
(0 -3.73615e-08 0)
(0 -3.72227e-08 0)
(0 -3.71029e-08 0)
(0 -3.70026e-08 0)
(0 -3.6922e-08 0)
(0 -3.68613e-08 0)
(0 -3.68207e-08 0)
(0 -3.68004e-08 0)
(0 -4.47034e-08 0)
(0 -4.40088e-08 0)
(0 -4.33705e-08 0)
(0 -4.27836e-08 0)
(0 -4.22428e-08 0)
(0 -4.17436e-08 0)
(0 -4.12815e-08 0)
(0 -4.08527e-08 0)
(0 -4.04535e-08 0)
(0 -4.00811e-08 0)
(0 -3.9733e-08 0)
(0 -3.94072e-08 0)
(0 -3.91022e-08 0)
(0 -3.88166e-08 0)
(0 -3.85499e-08 0)
(0 -3.83014e-08 0)
(0 -3.80709e-08 0)
(0 -3.78583e-08 0)
(0 -3.76637e-08 0)
(0 -3.74873e-08 0)
(0 -3.73294e-08 0)
(0 -3.71903e-08 0)
(0 -3.70703e-08 0)
(0 -3.69698e-08 0)
(0 -3.6889e-08 0)
(0 -3.68281e-08 0)
(0 -3.67875e-08 0)
(0 -3.67671e-08 0)
(0 -4.4598e-08 0)
(0 -4.39159e-08 0)
(0 -4.32889e-08 0)
(0 -4.2712e-08 0)
(0 -4.218e-08 0)
(0 -4.16882e-08 0)
(0 -4.12323e-08 0)
(0 -4.08086e-08 0)
(0 -4.04135e-08 0)
(0 -4.00444e-08 0)
(0 -3.96987e-08 0)
(0 -3.93747e-08 0)
(0 -3.90709e-08 0)
(0 -3.87862e-08 0)
(0 -3.85199e-08 0)
(0 -3.82716e-08 0)
(0 -3.80411e-08 0)
(0 -3.78284e-08 0)
(0 -3.76336e-08 0)
(0 -3.7457e-08 0)
(0 -3.72988e-08 0)
(0 -3.71594e-08 0)
(0 -3.70392e-08 0)
(0 -3.69385e-08 0)
(0 -3.68575e-08 0)
(0 -3.67965e-08 0)
(0 -3.67557e-08 0)
(0 -3.67353e-08 0)
(0 -4.44979e-08 0)
(0 -4.38279e-08 0)
(0 -4.32118e-08 0)
(0 -4.26445e-08 0)
(0 -4.21208e-08 0)
(0 -4.16361e-08 0)
(0 -4.11861e-08 0)
(0 -4.07672e-08 0)
(0 -4.03761e-08 0)
(0 -4.00099e-08 0)
(0 -3.96666e-08 0)
(0 -3.93442e-08 0)
(0 -3.90415e-08 0)
(0 -3.87576e-08 0)
(0 -3.84917e-08 0)
(0 -3.82435e-08 0)
(0 -3.8013e-08 0)
(0 -3.78001e-08 0)
(0 -3.76051e-08 0)
(0 -3.74282e-08 0)
(0 -3.72698e-08 0)
(0 -3.71301e-08 0)
(0 -3.70097e-08 0)
(0 -3.69087e-08 0)
(0 -3.68276e-08 0)
(0 -3.67665e-08 0)
(0 -3.67256e-08 0)
(0 -3.67051e-08 0)
(0 -4.44036e-08 0)
(0 -4.37451e-08 0)
(0 -4.31394e-08 0)
(0 -4.25811e-08 0)
(0 -4.20653e-08 0)
(0 -4.15873e-08 0)
(0 -4.1143e-08 0)
(0 -4.07286e-08 0)
(0 -4.03411e-08 0)
(0 -3.99778e-08 0)
(0 -3.96365e-08 0)
(0 -3.93157e-08 0)
(0 -3.9014e-08 0)
(0 -3.87307e-08 0)
(0 -3.84652e-08 0)
(0 -3.82171e-08 0)
(0 -3.79865e-08 0)
(0 -3.77735e-08 0)
(0 -3.75783e-08 0)
(0 -3.74011e-08 0)
(0 -3.72424e-08 0)
(0 -3.71025e-08 0)
(0 -3.69818e-08 0)
(0 -3.68806e-08 0)
(0 -3.67993e-08 0)
(0 -3.6738e-08 0)
(0 -3.66971e-08 0)
(0 -3.66766e-08 0)
(0 -4.43152e-08 0)
(0 -4.36677e-08 0)
(0 -4.30718e-08 0)
(0 -4.25222e-08 0)
(0 -4.20138e-08 0)
(0 -4.15421e-08 0)
(0 -4.11029e-08 0)
(0 -4.06928e-08 0)
(0 -4.03086e-08 0)
(0 -3.99479e-08 0)
(0 -3.96086e-08 0)
(0 -3.92891e-08 0)
(0 -3.89884e-08 0)
(0 -3.87056e-08 0)
(0 -3.84404e-08 0)
(0 -3.81924e-08 0)
(0 -3.79618e-08 0)
(0 -3.77486e-08 0)
(0 -3.75531e-08 0)
(0 -3.73756e-08 0)
(0 -3.72167e-08 0)
(0 -3.70765e-08 0)
(0 -3.69556e-08 0)
(0 -3.68542e-08 0)
(0 -3.67727e-08 0)
(0 -3.67113e-08 0)
(0 -3.66703e-08 0)
(0 -3.66498e-08 0)
(0 -4.42329e-08 0)
(0 -4.35958e-08 0)
(0 -4.30091e-08 0)
(0 -4.24676e-08 0)
(0 -4.19661e-08 0)
(0 -4.15003e-08 0)
(0 -4.1066e-08 0)
(0 -4.06598e-08 0)
(0 -4.02787e-08 0)
(0 -3.99204e-08 0)
(0 -3.95828e-08 0)
(0 -3.92646e-08 0)
(0 -3.89647e-08 0)
(0 -3.86824e-08 0)
(0 -3.84174e-08 0)
(0 -3.81695e-08 0)
(0 -3.79387e-08 0)
(0 -3.77253e-08 0)
(0 -3.75296e-08 0)
(0 -3.73519e-08 0)
(0 -3.71926e-08 0)
(0 -3.70522e-08 0)
(0 -3.69311e-08 0)
(0 -3.68295e-08 0)
(0 -3.67478e-08 0)
(0 -3.66864e-08 0)
(0 -3.66453e-08 0)
(0 -3.66247e-08 0)
(0 -4.4157e-08 0)
(0 -4.35295e-08 0)
(0 -4.29515e-08 0)
(0 -4.24174e-08 0)
(0 -4.19224e-08 0)
(0 -4.1462e-08 0)
(0 -4.10322e-08 0)
(0 -4.06296e-08 0)
(0 -4.02513e-08 0)
(0 -3.98951e-08 0)
(0 -3.95592e-08 0)
(0 -3.92421e-08 0)
(0 -3.89429e-08 0)
(0 -3.8661e-08 0)
(0 -3.83962e-08 0)
(0 -3.81482e-08 0)
(0 -3.79174e-08 0)
(0 -3.77038e-08 0)
(0 -3.75078e-08 0)
(0 -3.73299e-08 0)
(0 -3.71703e-08 0)
(0 -3.70297e-08 0)
(0 -3.69083e-08 0)
(0 -3.68066e-08 0)
(0 -3.67248e-08 0)
(0 -3.66632e-08 0)
(0 -3.6622e-08 0)
(0 -3.66014e-08 0)
(0 -4.40874e-08 0)
(0 -4.3469e-08 0)
(0 -4.28989e-08 0)
(0 -4.23718e-08 0)
(0 -4.18827e-08 0)
(0 -4.14272e-08 0)
(0 -4.10015e-08 0)
(0 -4.06022e-08 0)
(0 -4.02265e-08 0)
(0 -3.98722e-08 0)
(0 -3.95377e-08 0)
(0 -3.92216e-08 0)
(0 -3.8923e-08 0)
(0 -3.86415e-08 0)
(0 -3.83768e-08 0)
(0 -3.81288e-08 0)
(0 -3.78978e-08 0)
(0 -3.7684e-08 0)
(0 -3.74878e-08 0)
(0 -3.73096e-08 0)
(0 -3.71498e-08 0)
(0 -3.7009e-08 0)
(0 -3.68874e-08 0)
(0 -3.67854e-08 0)
(0 -3.67035e-08 0)
(0 -3.66418e-08 0)
(0 -3.66005e-08 0)
(0 -3.65799e-08 0)
(0 -4.40244e-08 0)
(0 -4.34142e-08 0)
(0 -4.28514e-08 0)
(0 -4.23306e-08 0)
(0 -4.18469e-08 0)
(0 -4.13959e-08 0)
(0 -4.09739e-08 0)
(0 -4.05775e-08 0)
(0 -4.02041e-08 0)
(0 -3.98516e-08 0)
(0 -3.95183e-08 0)
(0 -3.9203e-08 0)
(0 -3.8905e-08 0)
(0 -3.86238e-08 0)
(0 -3.83592e-08 0)
(0 -3.81112e-08 0)
(0 -3.788e-08 0)
(0 -3.7666e-08 0)
(0 -3.74696e-08 0)
(0 -3.72911e-08 0)
(0 -3.71311e-08 0)
(0 -3.699e-08 0)
(0 -3.68683e-08 0)
(0 -3.67662e-08 0)
(0 -3.66841e-08 0)
(0 -3.66223e-08 0)
(0 -3.6581e-08 0)
(0 -3.65603e-08 0)
(0 -4.3968e-08 0)
(0 -4.33653e-08 0)
(0 -4.2809e-08 0)
(0 -4.22939e-08 0)
(0 -4.1815e-08 0)
(0 -4.13681e-08 0)
(0 -4.09493e-08 0)
(0 -4.05556e-08 0)
(0 -4.01842e-08 0)
(0 -3.98332e-08 0)
(0 -3.9501e-08 0)
(0 -3.91865e-08 0)
(0 -3.88889e-08 0)
(0 -3.86079e-08 0)
(0 -3.83434e-08 0)
(0 -3.80953e-08 0)
(0 -3.7864e-08 0)
(0 -3.76498e-08 0)
(0 -3.74532e-08 0)
(0 -3.72745e-08 0)
(0 -3.71143e-08 0)
(0 -3.6973e-08 0)
(0 -3.6851e-08 0)
(0 -3.67488e-08 0)
(0 -3.66666e-08 0)
(0 -3.66047e-08 0)
(0 -3.65633e-08 0)
(0 -3.65426e-08 0)
(0 -4.39182e-08 0)
(0 -4.33221e-08 0)
(0 -4.27716e-08 0)
(0 -4.22616e-08 0)
(0 -4.1787e-08 0)
(0 -4.13436e-08 0)
(0 -4.09278e-08 0)
(0 -4.05363e-08 0)
(0 -4.01668e-08 0)
(0 -3.98171e-08 0)
(0 -3.94858e-08 0)
(0 -3.9172e-08 0)
(0 -3.88748e-08 0)
(0 -3.85939e-08 0)
(0 -3.83294e-08 0)
(0 -3.80813e-08 0)
(0 -3.78498e-08 0)
(0 -3.76355e-08 0)
(0 -3.74386e-08 0)
(0 -3.72597e-08 0)
(0 -3.70993e-08 0)
(0 -3.69578e-08 0)
(0 -3.68357e-08 0)
(0 -3.67333e-08 0)
(0 -3.6651e-08 0)
(0 -3.6589e-08 0)
(0 -3.65476e-08 0)
(0 -3.65268e-08 0)
(0 -4.38749e-08 0)
(0 -4.32846e-08 0)
(0 -4.27393e-08 0)
(0 -4.22336e-08 0)
(0 -4.17628e-08 0)
(0 -4.13225e-08 0)
(0 -4.09092e-08 0)
(0 -4.05197e-08 0)
(0 -4.01517e-08 0)
(0 -3.98032e-08 0)
(0 -3.94727e-08 0)
(0 -3.91593e-08 0)
(0 -3.88625e-08 0)
(0 -3.85818e-08 0)
(0 -3.83173e-08 0)
(0 -3.80691e-08 0)
(0 -3.78375e-08 0)
(0 -3.76229e-08 0)
(0 -3.74259e-08 0)
(0 -3.72468e-08 0)
(0 -3.70862e-08 0)
(0 -3.69446e-08 0)
(0 -3.68223e-08 0)
(0 -3.67198e-08 0)
(0 -3.66373e-08 0)
(0 -3.65753e-08 0)
(0 -3.65338e-08 0)
(0 -3.6513e-08 0)
(0 -4.38382e-08 0)
(0 -4.32529e-08 0)
(0 -4.2712e-08 0)
(0 -4.22101e-08 0)
(0 -4.17424e-08 0)
(0 -4.13047e-08 0)
(0 -4.08935e-08 0)
(0 -4.05058e-08 0)
(0 -4.0139e-08 0)
(0 -3.97914e-08 0)
(0 -3.94616e-08 0)
(0 -3.91487e-08 0)
(0 -3.8852e-08 0)
(0 -3.85715e-08 0)
(0 -3.83069e-08 0)
(0 -3.80587e-08 0)
(0 -3.7827e-08 0)
(0 -3.76123e-08 0)
(0 -3.7415e-08 0)
(0 -3.72358e-08 0)
(0 -3.7075e-08 0)
(0 -3.69332e-08 0)
(0 -3.68108e-08 0)
(0 -3.67082e-08 0)
(0 -3.66257e-08 0)
(0 -3.65636e-08 0)
(0 -3.6522e-08 0)
(0 -3.65012e-08 0)
(0 -4.38081e-08 0)
(0 -4.32269e-08 0)
(0 -4.26896e-08 0)
(0 -4.21907e-08 0)
(0 -4.17257e-08 0)
(0 -4.12902e-08 0)
(0 -4.08807e-08 0)
(0 -4.04943e-08 0)
(0 -4.01286e-08 0)
(0 -3.97818e-08 0)
(0 -3.94525e-08 0)
(0 -3.91399e-08 0)
(0 -3.88435e-08 0)
(0 -3.8563e-08 0)
(0 -3.82984e-08 0)
(0 -3.80501e-08 0)
(0 -3.78183e-08 0)
(0 -3.76034e-08 0)
(0 -3.7406e-08 0)
(0 -3.72267e-08 0)
(0 -3.70658e-08 0)
(0 -3.69238e-08 0)
(0 -3.68013e-08 0)
(0 -3.66986e-08 0)
(0 -3.6616e-08 0)
(0 -3.65539e-08 0)
(0 -3.65123e-08 0)
(0 -3.64915e-08 0)
(0 -4.37845e-08 0)
(0 -4.32065e-08 0)
(0 -4.2672e-08 0)
(0 -4.21757e-08 0)
(0 -4.17126e-08 0)
(0 -4.12788e-08 0)
(0 -4.08707e-08 0)
(0 -4.04854e-08 0)
(0 -4.01205e-08 0)
(0 -3.97743e-08 0)
(0 -3.94454e-08 0)
(0 -3.91331e-08 0)
(0 -3.88368e-08 0)
(0 -3.85563e-08 0)
(0 -3.82917e-08 0)
(0 -3.80433e-08 0)
(0 -3.78114e-08 0)
(0 -3.75965e-08 0)
(0 -3.7399e-08 0)
(0 -3.72195e-08 0)
(0 -3.70584e-08 0)
(0 -3.69164e-08 0)
(0 -3.67938e-08 0)
(0 -3.6691e-08 0)
(0 -3.66084e-08 0)
(0 -3.65462e-08 0)
(0 -3.65046e-08 0)
(0 -3.64838e-08 0)
(0 -4.37673e-08 0)
(0 -4.31918e-08 0)
(0 -4.26594e-08 0)
(0 -4.21648e-08 0)
(0 -4.17032e-08 0)
(0 -4.12707e-08 0)
(0 -4.08635e-08 0)
(0 -4.0479e-08 0)
(0 -4.01146e-08 0)
(0 -3.97688e-08 0)
(0 -3.94402e-08 0)
(0 -3.91281e-08 0)
(0 -3.88319e-08 0)
(0 -3.85514e-08 0)
(0 -3.82869e-08 0)
(0 -3.80384e-08 0)
(0 -3.78064e-08 0)
(0 -3.75914e-08 0)
(0 -3.73938e-08 0)
(0 -3.72142e-08 0)
(0 -3.70531e-08 0)
(0 -3.6911e-08 0)
(0 -3.67883e-08 0)
(0 -3.66855e-08 0)
(0 -3.66028e-08 0)
(0 -3.65405e-08 0)
(0 -3.64989e-08 0)
(0 -3.64781e-08 0)
(0 -4.37567e-08 0)
(0 -4.31826e-08 0)
(0 -4.26515e-08 0)
(0 -4.2158e-08 0)
(0 -4.16974e-08 0)
(0 -4.12656e-08 0)
(0 -4.08591e-08 0)
(0 -4.0475e-08 0)
(0 -4.0111e-08 0)
(0 -3.97654e-08 0)
(0 -3.9437e-08 0)
(0 -3.9125e-08 0)
(0 -3.88288e-08 0)
(0 -3.85484e-08 0)
(0 -3.82838e-08 0)
(0 -3.80353e-08 0)
(0 -3.78032e-08 0)
(0 -3.75881e-08 0)
(0 -3.73905e-08 0)
(0 -3.72108e-08 0)
(0 -3.70497e-08 0)
(0 -3.69075e-08 0)
(0 -3.67848e-08 0)
(0 -3.66819e-08 0)
(0 -3.65992e-08 0)
(0 -3.6537e-08 0)
(0 -3.64953e-08 0)
(0 -3.64745e-08 0)
(0 -4.37524e-08 0)
(0 -4.3179e-08 0)
(0 -4.26484e-08 0)
(0 -4.21554e-08 0)
(0 -4.16951e-08 0)
(0 -4.12636e-08 0)
(0 -4.08573e-08 0)
(0 -4.04734e-08 0)
(0 -4.01096e-08 0)
(0 -3.97641e-08 0)
(0 -3.94358e-08 0)
(0 -3.91237e-08 0)
(0 -3.88276e-08 0)
(0 -3.85472e-08 0)
(0 -3.82825e-08 0)
(0 -3.8034e-08 0)
(0 -3.78019e-08 0)
(0 -3.75868e-08 0)
(0 -3.73891e-08 0)
(0 -3.72094e-08 0)
(0 -3.70482e-08 0)
(0 -3.69061e-08 0)
(0 -3.67833e-08 0)
(0 -3.66804e-08 0)
(0 -3.65977e-08 0)
(0 -3.65354e-08 0)
(0 -3.64938e-08 0)
(0 -3.64729e-08 0)
(0 -4.76878e-08 0)
(0 -4.87402e-08 0)
(0 -4.98685e-08 0)
(0 -5.1071e-08 0)
(0 -5.23443e-08 0)
(0 -5.3683e-08 0)
(0 -5.508e-08 0)
(0 -5.65263e-08 0)
(0 -5.80111e-08 0)
(0 -5.95219e-08 0)
(0 -6.10448e-08 0)
(0 -6.25644e-08 0)
(0 -6.40644e-08 0)
(0 -6.55276e-08 0)
(0 -6.69366e-08 0)
(0 -6.82734e-08 0)
(0 -6.95206e-08 0)
(0 -7.06608e-08 0)
(0 -7.16774e-08 0)
(0 -7.25547e-08 0)
(0 -7.32773e-08 0)
(0 -7.38305e-08 0)
(0 -4.75422e-08 0)
(0 -4.85818e-08 0)
(0 -4.96973e-08 0)
(0 -5.08874e-08 0)
(0 -5.21489e-08 0)
(0 -5.34772e-08 0)
(0 -5.48654e-08 0)
(0 -5.6305e-08 0)
(0 -5.77858e-08 0)
(0 -5.92957e-08 0)
(0 -6.08211e-08 0)
(0 -6.23472e-08 0)
(0 -6.38578e-08 0)
(0 -6.53363e-08 0)
(0 -6.67652e-08 0)
(0 -6.81267e-08 0)
(0 -6.94034e-08 0)
(0 -7.05776e-08 0)
(0 -7.16324e-08 0)
(0 -7.25512e-08 0)
(0 -7.33174e-08 0)
(0 -7.39138e-08 0)
(0 -4.73949e-08 0)
(0 -4.84213e-08 0)
(0 -4.95235e-08 0)
(0 -5.07007e-08 0)
(0 -5.19501e-08 0)
(0 -5.32675e-08 0)
(0 -5.46464e-08 0)
(0 -5.60791e-08 0)
(0 -5.75555e-08 0)
(0 -5.90642e-08 0)
(0 -6.05921e-08 0)
(0 -6.21247e-08 0)
(0 -6.36464e-08 0)
(0 -6.51406e-08 0)
(0 -6.65902e-08 0)
(0 -6.79776e-08 0)
(0 -6.92853e-08 0)
(0 -7.04959e-08 0)
(0 -7.15921e-08 0)
(0 -7.25571e-08 0)
(0 -7.33742e-08 0)
(0 -7.40258e-08 0)
(0 -4.72464e-08 0)
(0 -4.82591e-08 0)
(0 -4.93476e-08 0)
(0 -5.05114e-08 0)
(0 -5.17483e-08 0)
(0 -5.30542e-08 0)
(0 -5.44235e-08 0)
(0 -5.58487e-08 0)
(0 -5.73204e-08 0)
(0 -5.88277e-08 0)
(0 -6.0358e-08 0)
(0 -6.18971e-08 0)
(0 -6.34299e-08 0)
(0 -6.49402e-08 0)
(0 -6.64111e-08 0)
(0 -6.78254e-08 0)
(0 -6.91657e-08 0)
(0 -7.04146e-08 0)
(0 -7.15553e-08 0)
(0 -7.25712e-08 0)
(0 -7.34462e-08 0)
(0 -7.41647e-08 0)
(0 -4.7097e-08 0)
(0 -4.80957e-08 0)
(0 -4.91701e-08 0)
(0 -5.03201e-08 0)
(0 -5.15438e-08 0)
(0 -5.28378e-08 0)
(0 -5.4197e-08 0)
(0 -5.56143e-08 0)
(0 -5.70809e-08 0)
(0 -5.85865e-08 0)
(0 -6.01188e-08 0)
(0 -6.16643e-08 0)
(0 -6.32082e-08 0)
(0 -6.47348e-08 0)
(0 -6.62275e-08 0)
(0 -6.76694e-08 0)
(0 -6.90433e-08 0)
(0 -7.03323e-08 0)
(0 -7.15198e-08 0)
(0 -7.25898e-08 0)
(0 -7.35276e-08 0)
(0 -7.43192e-08 0)
(0 -4.69472e-08 0)
(0 -4.79314e-08 0)
(0 -4.89913e-08 0)
(0 -5.0127e-08 0)
(0 -5.13372e-08 0)
(0 -5.26189e-08 0)
(0 -5.39674e-08 0)
(0 -5.53763e-08 0)
(0 -5.68374e-08 0)
(0 -5.83407e-08 0)
(0 -5.98747e-08 0)
(0 -6.14263e-08 0)
(0 -6.29812e-08 0)
(0 -6.45241e-08 0)
(0 -6.60387e-08 0)
(0 -6.75085e-08 0)
(0 -6.89168e-08 0)
(0 -7.02468e-08 0)
(0 -7.14824e-08 0)
(0 -7.26085e-08 0)
(0 -7.36111e-08 0)
(0 -7.44786e-08 0)
(0 -4.67974e-08 0)
(0 -4.77669e-08 0)
(0 -4.88119e-08 0)
(0 -4.99329e-08 0)
(0 -5.11291e-08 0)
(0 -5.23979e-08 0)
(0 -5.37352e-08 0)
(0 -5.51352e-08 0)
(0 -5.65902e-08 0)
(0 -5.80908e-08 0)
(0 -5.96261e-08 0)
(0 -6.11834e-08 0)
(0 -6.27489e-08 0)
(0 -6.43077e-08 0)
(0 -6.58442e-08 0)
(0 -6.73419e-08 0)
(0 -6.87845e-08 0)
(0 -7.01557e-08 0)
(0 -7.14398e-08 0)
(0 -7.2622e-08 0)
(0 -7.36894e-08 0)
(0 -7.46311e-08 0)
(0 -4.66482e-08 0)
(0 -4.76026e-08 0)
(0 -4.86324e-08 0)
(0 -4.97383e-08 0)
(0 -5.092e-08 0)
(0 -5.21755e-08 0)
(0 -5.35012e-08 0)
(0 -5.48917e-08 0)
(0 -5.634e-08 0)
(0 -5.78374e-08 0)
(0 -5.93732e-08 0)
(0 -6.09356e-08 0)
(0 -6.25112e-08 0)
(0 -6.40856e-08 0)
(0 -6.56433e-08 0)
(0 -6.71685e-08 0)
(0 -6.86451e-08 0)
(0 -7.0057e-08 0)
(0 -7.13888e-08 0)
(0 -7.26261e-08 0)
(0 -7.37561e-08 0)
(0 -7.47689e-08 0)
(0 -4.64999e-08 0)
(0 -4.74391e-08 0)
(0 -4.84533e-08 0)
(0 -4.95439e-08 0)
(0 -5.07107e-08 0)
(0 -5.19524e-08 0)
(0 -5.32659e-08 0)
(0 -5.46464e-08 0)
(0 -5.60874e-08 0)
(0 -5.75808e-08 0)
(0 -5.91166e-08 0)
(0 -6.06835e-08 0)
(0 -6.22684e-08 0)
(0 -6.38575e-08 0)
(0 -6.54358e-08 0)
(0 -6.69877e-08 0)
(0 -6.84974e-08 0)
(0 -6.9949e-08 0)
(0 -7.13272e-08 0)
(0 -7.26175e-08 0)
(0 -7.38068e-08 0)
(0 -7.48832e-08 0)
(0 -4.63531e-08 0)
(0 -4.72769e-08 0)
(0 -4.82754e-08 0)
(0 -4.93502e-08 0)
(0 -5.05018e-08 0)
(0 -5.17293e-08 0)
(0 -5.303e-08 0)
(0 -5.44e-08 0)
(0 -5.58331e-08 0)
(0 -5.73219e-08 0)
(0 -5.88569e-08 0)
(0 -6.04273e-08 0)
(0 -6.20208e-08 0)
(0 -6.36237e-08 0)
(0 -6.52215e-08 0)
(0 -6.6799e-08 0)
(0 -6.83405e-08 0)
(0 -6.98303e-08 0)
(0 -7.12532e-08 0)
(0 -7.25945e-08 0)
(0 -7.38405e-08 0)
(0 -7.49786e-08 0)
(0 -4.62084e-08 0)
(0 -4.71167e-08 0)
(0 -4.80992e-08 0)
(0 -4.91581e-08 0)
(0 -5.02941e-08 0)
(0 -5.15069e-08 0)
(0 -5.27945e-08 0)
(0 -5.41533e-08 0)
(0 -5.55779e-08 0)
(0 -5.70613e-08 0)
(0 -5.85947e-08 0)
(0 -6.01678e-08 0)
(0 -6.17688e-08 0)
(0 -6.33844e-08 0)
(0 -6.50005e-08 0)
(0 -6.66022e-08 0)
(0 -6.8174e-08 0)
(0 -6.97003e-08 0)
(0 -7.11659e-08 0)
(0 -7.25559e-08 0)
(0 -7.38566e-08 0)
(0 -7.50563e-08 0)
(0 -4.60663e-08 0)
(0 -4.6959e-08 0)
(0 -4.79254e-08 0)
(0 -4.89681e-08 0)
(0 -5.00884e-08 0)
(0 -5.12862e-08 0)
(0 -5.25602e-08 0)
(0 -5.39073e-08 0)
(0 -5.53227e-08 0)
(0 -5.68e-08 0)
(0 -5.83309e-08 0)
(0 -5.99057e-08 0)
(0 -6.1513e-08 0)
(0 -6.31401e-08 0)
(0 -6.47732e-08 0)
(0 -6.63975e-08 0)
(0 -6.79978e-08 0)
(0 -6.95586e-08 0)
(0 -7.10646e-08 0)
(0 -7.25007e-08 0)
(0 -7.38524e-08 0)
(0 -7.51059e-08 0)
(0 -4.59273e-08 0)
(0 -4.68044e-08 0)
(0 -4.77547e-08 0)
(0 -4.87812e-08 0)
(0 -4.98854e-08 0)
(0 -5.1068e-08 0)
(0 -5.2328e-08 0)
(0 -5.36628e-08 0)
(0 -5.50684e-08 0)
(0 -5.65388e-08 0)
(0 -5.80664e-08 0)
(0 -5.96419e-08 0)
(0 -6.12544e-08 0)
(0 -6.28916e-08 0)
(0 -6.454e-08 0)
(0 -6.61852e-08 0)
(0 -6.78121e-08 0)
(0 -6.94053e-08 0)
(0 -7.09493e-08 0)
(0 -7.2429e-08 0)
(0 -7.38296e-08 0)
(0 -7.51369e-08 0)
(0 -4.5792e-08 0)
(0 -4.66535e-08 0)
(0 -4.75878e-08 0)
(0 -4.85979e-08 0)
(0 -4.9686e-08 0)
(0 -5.08531e-08 0)
(0 -5.20988e-08 0)
(0 -5.3421e-08 0)
(0 -5.48161e-08 0)
(0 -5.62789e-08 0)
(0 -5.78023e-08 0)
(0 -5.93773e-08 0)
(0 -6.09938e-08 0)
(0 -6.26396e-08 0)
(0 -6.43018e-08 0)
(0 -6.59661e-08 0)
(0 -6.76175e-08 0)
(0 -6.92407e-08 0)
(0 -7.08203e-08 0)
(0 -7.23409e-08 0)
(0 -7.37881e-08 0)
(0 -7.51491e-08 0)
(0 -4.56607e-08 0)
(0 -4.65069e-08 0)
(0 -4.74253e-08 0)
(0 -4.84191e-08 0)
(0 -4.94911e-08 0)
(0 -5.06425e-08 0)
(0 -5.18735e-08 0)
(0 -5.31827e-08 0)
(0 -5.45669e-08 0)
(0 -5.60214e-08 0)
(0 -5.75396e-08 0)
(0 -5.91132e-08 0)
(0 -6.07324e-08 0)
(0 -6.23855e-08 0)
(0 -6.40597e-08 0)
(0 -6.57411e-08 0)
(0 -6.74149e-08 0)
(0 -6.90656e-08 0)
(0 -7.06779e-08 0)
(0 -7.22362e-08 0)
(0 -7.37256e-08 0)
(0 -7.51318e-08 0)
(0 -4.55341e-08 0)
(0 -4.63652e-08 0)
(0 -4.72678e-08 0)
(0 -4.82455e-08 0)
(0 -4.93013e-08 0)
(0 -5.04371e-08 0)
(0 -5.16533e-08 0)
(0 -5.29491e-08 0)
(0 -5.43219e-08 0)
(0 -5.57674e-08 0)
(0 -5.72797e-08 0)
(0 -5.88509e-08 0)
(0 -6.04715e-08 0)
(0 -6.21303e-08 0)
(0 -6.38149e-08 0)
(0 -6.55115e-08 0)
(0 -6.72053e-08 0)
(0 -6.88811e-08 0)
(0 -7.05232e-08 0)
(0 -7.2116e-08 0)
(0 -7.36442e-08 0)
(0 -7.50933e-08 0)
(0 -4.54126e-08 0)
(0 -4.62289e-08 0)
(0 -4.71159e-08 0)
(0 -4.80777e-08 0)
(0 -4.91175e-08 0)
(0 -5.02376e-08 0)
(0 -5.1439e-08 0)
(0 -5.27212e-08 0)
(0 -5.40822e-08 0)
(0 -5.55183e-08 0)
(0 -5.70239e-08 0)
(0 -5.85916e-08 0)
(0 -6.02125e-08 0)
(0 -6.18757e-08 0)
(0 -6.35689e-08 0)
(0 -6.52787e-08 0)
(0 -6.69904e-08 0)
(0 -6.86887e-08 0)
(0 -7.03578e-08 0)
(0 -7.19818e-08 0)
(0 -7.3545e-08 0)
(0 -7.50322e-08 0)
(0 -4.52966e-08 0)
(0 -4.60985e-08 0)
(0 -4.69704e-08 0)
(0 -4.79165e-08 0)
(0 -4.89406e-08 0)
(0 -5.00451e-08 0)
(0 -5.12317e-08 0)
(0 -5.25002e-08 0)
(0 -5.38491e-08 0)
(0 -5.52752e-08 0)
(0 -5.67735e-08 0)
(0 -5.83369e-08 0)
(0 -5.99569e-08 0)
(0 -6.16231e-08 0)
(0 -6.33234e-08 0)
(0 -6.50444e-08 0)
(0 -6.67718e-08 0)
(0 -6.849e-08 0)
(0 -7.01833e-08 0)
(0 -7.18354e-08 0)
(0 -7.34303e-08 0)
(0 -7.49516e-08 0)
(0 -4.51864e-08 0)
(0 -4.59744e-08 0)
(0 -4.68316e-08 0)
(0 -4.77625e-08 0)
(0 -4.87711e-08 0)
(0 -4.98604e-08 0)
(0 -5.10322e-08 0)
(0 -5.2287e-08 0)
(0 -5.36237e-08 0)
(0 -5.50396e-08 0)
(0 -5.65299e-08 0)
(0 -5.80883e-08 0)
(0 -5.97064e-08 0)
(0 -6.13742e-08 0)
(0 -6.308e-08 0)
(0 -6.48105e-08 0)
(0 -6.65514e-08 0)
(0 -6.82872e-08 0)
(0 -7.00019e-08 0)
(0 -7.16793e-08 0)
(0 -7.33032e-08 0)
(0 -7.48586e-08 0)
(0 -4.50824e-08 0)
(0 -4.58571e-08 0)
(0 -4.67001e-08 0)
(0 -4.76163e-08 0)
(0 -4.86099e-08 0)
(0 -4.96843e-08 0)
(0 -5.08416e-08 0)
(0 -5.20828e-08 0)
(0 -5.34072e-08 0)
(0 -5.48125e-08 0)
(0 -5.62945e-08 0)
(0 -5.78472e-08 0)
(0 -5.94626e-08 0)
(0 -6.11309e-08 0)
(0 -6.28408e-08 0)
(0 -6.4579e-08 0)
(0 -6.63314e-08 0)
(0 -6.80824e-08 0)
(0 -6.98159e-08 0)
(0 -7.15153e-08 0)
(0 -7.3164e-08 0)
(0 -7.47453e-08 0)
(0 -4.4985e-08 0)
(0 -4.57469e-08 0)
(0 -4.65763e-08 0)
(0 -4.74784e-08 0)
(0 -4.84575e-08 0)
(0 -4.95174e-08 0)
(0 -5.06607e-08 0)
(0 -5.18885e-08 0)
(0 -5.32008e-08 0)
(0 -5.45954e-08 0)
(0 -5.60688e-08 0)
(0 -5.76152e-08 0)
(0 -5.92271e-08 0)
(0 -6.08949e-08 0)
(0 -6.26075e-08 0)
(0 -6.43519e-08 0)
(0 -6.61139e-08 0)
(0 -6.7878e-08 0)
(0 -6.96278e-08 0)
(0 -7.13466e-08 0)
(0 -7.3017e-08 0)
(0 -7.46217e-08 0)
(0 -4.48943e-08 0)
(0 -4.56442e-08 0)
(0 -4.64607e-08 0)
(0 -4.73493e-08 0)
(0 -4.83146e-08 0)
(0 -4.93606e-08 0)
(0 -5.04903e-08 0)
(0 -5.17051e-08 0)
(0 -5.30054e-08 0)
(0 -5.43895e-08 0)
(0 -5.58541e-08 0)
(0 -5.73939e-08 0)
(0 -5.90016e-08 0)
(0 -6.06681e-08 0)
(0 -6.23823e-08 0)
(0 -6.41314e-08 0)
(0 -6.59013e-08 0)
(0 -6.76764e-08 0)
(0 -6.94404e-08 0)
(0 -7.11761e-08 0)
(0 -7.2866e-08 0)
(0 -7.44923e-08 0)
(0 -4.48106e-08 0)
(0 -4.55491e-08 0)
(0 -4.63536e-08 0)
(0 -4.72295e-08 0)
(0 -4.81817e-08 0)
(0 -4.92145e-08 0)
(0 -5.03311e-08 0)
(0 -5.15335e-08 0)
(0 -5.28221e-08 0)
(0 -5.41958e-08 0)
(0 -5.56517e-08 0)
(0 -5.71846e-08 0)
(0 -5.87878e-08 0)
(0 -6.04522e-08 0)
(0 -6.2167e-08 0)
(0 -6.39196e-08 0)
(0 -6.56958e-08 0)
(0 -6.74802e-08 0)
(0 -6.92562e-08 0)
(0 -7.10067e-08 0)
(0 -7.2714e-08 0)
(0 -7.43606e-08 0)
(0 -4.4734e-08 0)
(0 -4.54621e-08 0)
(0 -4.62553e-08 0)
(0 -4.71193e-08 0)
(0 -4.80592e-08 0)
(0 -4.90796e-08 0)
(0 -5.01839e-08 0)
(0 -5.13744e-08 0)
(0 -5.26519e-08 0)
(0 -5.40156e-08 0)
(0 -5.54628e-08 0)
(0 -5.69889e-08 0)
(0 -5.85871e-08 0)
(0 -6.02489e-08 0)
(0 -6.19635e-08 0)
(0 -6.37185e-08 0)
(0 -6.54998e-08 0)
(0 -6.72918e-08 0)
(0 -6.9078e-08 0)
(0 -7.0841e-08 0)
(0 -7.25632e-08 0)
(0 -7.42278e-08 0)
(0 -4.46647e-08 0)
(0 -4.53831e-08 0)
(0 -4.61659e-08 0)
(0 -4.7019e-08 0)
(0 -4.79476e-08 0)
(0 -4.89564e-08 0)
(0 -5.00493e-08 0)
(0 -5.12286e-08 0)
(0 -5.24956e-08 0)
(0 -5.38498e-08 0)
(0 -5.52887e-08 0)
(0 -5.6808e-08 0)
(0 -5.84012e-08 0)
(0 -6.006e-08 0)
(0 -6.17738e-08 0)
(0 -6.35303e-08 0)
(0 -6.53154e-08 0)
(0 -6.71136e-08 0)
(0 -6.89081e-08 0)
(0 -7.06814e-08 0)
(0 -7.24153e-08 0)
(0 -7.40911e-08 0)
(0 -4.46027e-08 0)
(0 -4.53124e-08 0)
(0 -4.60858e-08 0)
(0 -4.69289e-08 0)
(0 -4.78472e-08 0)
(0 -4.88455e-08 0)
(0 -4.99277e-08 0)
(0 -5.10968e-08 0)
(0 -5.23541e-08 0)
(0 -5.36993e-08 0)
(0 -5.51304e-08 0)
(0 -5.66431e-08 0)
(0 -5.82314e-08 0)
(0 -5.9887e-08 0)
(0 -6.15996e-08 0)
(0 -6.33568e-08 0)
(0 -6.51448e-08 0)
(0 -6.69479e-08 0)
(0 -6.87493e-08 0)
(0 -7.05312e-08 0)
(0 -7.22752e-08 0)
(0 -7.39622e-08 0)
(0 -4.45481e-08 0)
(0 -4.52501e-08 0)
(0 -4.60151e-08 0)
(0 -4.68493e-08 0)
(0 -4.77583e-08 0)
(0 -4.87471e-08 0)
(0 -4.98198e-08 0)
(0 -5.09796e-08 0)
(0 -5.2228e-08 0)
(0 -5.3565e-08 0)
(0 -5.49888e-08 0)
(0 -5.64954e-08 0)
(0 -5.8079e-08 0)
(0 -5.97314e-08 0)
(0 -6.14424e-08 0)
(0 -6.31999e-08 0)
(0 -6.49899e-08 0)
(0 -6.67969e-08 0)
(0 -6.86039e-08 0)
(0 -7.03931e-08 0)
(0 -7.21458e-08 0)
(0 -7.38429e-08 0)
(0 -4.4501e-08 0)
(0 -4.51961e-08 0)
(0 -4.59539e-08 0)
(0 -4.67803e-08 0)
(0 -4.76811e-08 0)
(0 -4.86615e-08 0)
(0 -4.97259e-08 0)
(0 -5.08775e-08 0)
(0 -5.2118e-08 0)
(0 -5.34477e-08 0)
(0 -5.48649e-08 0)
(0 -5.6366e-08 0)
(0 -5.79451e-08 0)
(0 -5.95944e-08 0)
(0 -6.13037e-08 0)
(0 -6.30611e-08 0)
(0 -6.48526e-08 0)
(0 -6.66626e-08 0)
(0 -6.84742e-08 0)
(0 -7.02694e-08 0)
(0 -7.20295e-08 0)
(0 -7.37349e-08 0)
(0 -4.44613e-08 0)
(0 -4.51507e-08 0)
(0 -4.59022e-08 0)
(0 -4.6722e-08 0)
(0 -4.76159e-08 0)
(0 -4.85892e-08 0)
(0 -4.96464e-08 0)
(0 -5.07908e-08 0)
(0 -5.20246e-08 0)
(0 -5.33479e-08 0)
(0 -5.47594e-08 0)
(0 -5.62556e-08 0)
(0 -5.78307e-08 0)
(0 -5.94772e-08 0)
(0 -6.11849e-08 0)
(0 -6.29419e-08 0)
(0 -6.47343e-08 0)
(0 -6.65467e-08 0)
(0 -6.83619e-08 0)
(0 -7.01621e-08 0)
(0 -7.19289e-08 0)
(0 -7.36448e-08 0)
(0 -4.44291e-08 0)
(0 -4.51138e-08 0)
(0 -4.58602e-08 0)
(0 -4.66745e-08 0)
(0 -4.75627e-08 0)
(0 -4.85301e-08 0)
(0 -4.95814e-08 0)
(0 -5.072e-08 0)
(0 -5.19481e-08 0)
(0 -5.32662e-08 0)
(0 -5.46729e-08 0)
(0 -5.6165e-08 0)
(0 -5.77368e-08 0)
(0 -5.93807e-08 0)
(0 -6.10869e-08 0)
(0 -6.28435e-08 0)
(0 -6.46365e-08 0)
(0 -6.64505e-08 0)
(0 -6.82685e-08 0)
(0 -7.00723e-08 0)
(0 -7.18427e-08 0)
(0 -7.35593e-08 0)
(0 -4.44043e-08 0)
(0 -4.50854e-08 0)
(0 -4.58278e-08 0)
(0 -4.6638e-08 0)
(0 -4.75217e-08 0)
(0 -4.84846e-08 0)
(0 -4.95313e-08 0)
(0 -5.06654e-08 0)
(0 -5.18891e-08 0)
(0 -5.3203e-08 0)
(0 -5.4606e-08 0)
(0 -5.60948e-08 0)
(0 -5.76639e-08 0)
(0 -5.93058e-08 0)
(0 -6.10107e-08 0)
(0 -6.27668e-08 0)
(0 -6.45602e-08 0)
(0 -6.63755e-08 0)
(0 -6.81955e-08 0)
(0 -7.00022e-08 0)
(0 -7.17764e-08 0)
(0 -7.34978e-08 0)
(0 -4.43869e-08 0)
(0 -4.50655e-08 0)
(0 -4.58052e-08 0)
(0 -4.66124e-08 0)
(0 -4.7493e-08 0)
(0 -4.84527e-08 0)
(0 -4.94962e-08 0)
(0 -5.06271e-08 0)
(0 -5.18477e-08 0)
(0 -5.31587e-08 0)
(0 -5.4559e-08 0)
(0 -5.60454e-08 0)
(0 -5.76126e-08 0)
(0 -5.92531e-08 0)
(0 -6.0957e-08 0)
(0 -6.27127e-08 0)
(0 -6.45063e-08 0)
(0 -6.63224e-08 0)
(0 -6.81439e-08 0)
(0 -6.99529e-08 0)
(0 -7.17305e-08 0)
(0 -7.34573e-08 0)
(0 -4.4377e-08 0)
(0 -4.50541e-08 0)
(0 -4.57923e-08 0)
(0 -4.65978e-08 0)
(0 -4.74767e-08 0)
(0 -4.84346e-08 0)
(0 -4.94762e-08 0)
(0 -5.06052e-08 0)
(0 -5.18241e-08 0)
(0 -5.31334e-08 0)
(0 -5.45322e-08 0)
(0 -5.60173e-08 0)
(0 -5.75833e-08 0)
(0 -5.92229e-08 0)
(0 -6.09263e-08 0)
(0 -6.26816e-08 0)
(0 -6.44753e-08 0)
(0 -6.62917e-08 0)
(0 -6.81141e-08 0)
(0 -6.99244e-08 0)
(0 -7.17044e-08 0)
(0 -7.34359e-08 0)
(0 -3.74166e-08 0)
(0 -3.74363e-08 0)
(0 -3.74757e-08 0)
(0 -3.75346e-08 0)
(0 -3.7613e-08 0)
(0 -3.77108e-08 0)
(0 -3.78277e-08 0)
(0 -3.79638e-08 0)
(0 -3.8119e-08 0)
(0 -3.82935e-08 0)
(0 -3.84875e-08 0)
(0 -3.87017e-08 0)
(0 -3.89368e-08 0)
(0 -3.91939e-08 0)
(0 -3.94746e-08 0)
(0 -3.97807e-08 0)
(0 -4.01148e-08 0)
(0 -4.04796e-08 0)
(0 -4.08785e-08 0)
(0 -4.13152e-08 0)
(0 -4.1794e-08 0)
(0 -4.23194e-08 0)
(0 -4.28961e-08 0)
(0 -4.3529e-08 0)
(0 -4.42228e-08 0)
(0 -4.49819e-08 0)
(0 -4.58105e-08 0)
(0 -4.67117e-08 0)
(0 -3.73683e-08 0)
(0 -3.7388e-08 0)
(0 -3.74275e-08 0)
(0 -3.74866e-08 0)
(0 -3.75651e-08 0)
(0 -3.7663e-08 0)
(0 -3.778e-08 0)
(0 -3.79162e-08 0)
(0 -3.80715e-08 0)
(0 -3.8246e-08 0)
(0 -3.844e-08 0)
(0 -3.86539e-08 0)
(0 -3.88885e-08 0)
(0 -3.91449e-08 0)
(0 -3.94245e-08 0)
(0 -3.97292e-08 0)
(0 -4.00612e-08 0)
(0 -4.04233e-08 0)
(0 -4.08188e-08 0)
(0 -4.12513e-08 0)
(0 -4.1725e-08 0)
(0 -4.22443e-08 0)
(0 -4.28139e-08 0)
(0 -4.34385e-08 0)
(0 -4.4123e-08 0)
(0 -4.48719e-08 0)
(0 -4.56893e-08 0)
(0 -4.65785e-08 0)
(0 -3.73206e-08 0)
(0 -3.73404e-08 0)
(0 -3.73799e-08 0)
(0 -3.74391e-08 0)
(0 -3.75177e-08 0)
(0 -3.76157e-08 0)
(0 -3.7733e-08 0)
(0 -3.78693e-08 0)
(0 -3.80247e-08 0)
(0 -3.81992e-08 0)
(0 -3.83931e-08 0)
(0 -3.86068e-08 0)
(0 -3.8841e-08 0)
(0 -3.90967e-08 0)
(0 -3.93752e-08 0)
(0 -3.96784e-08 0)
(0 -4.00083e-08 0)
(0 -4.03677e-08 0)
(0 -4.07598e-08 0)
(0 -4.1188e-08 0)
(0 -4.16565e-08 0)
(0 -4.21695e-08 0)
(0 -4.27318e-08 0)
(0 -4.3348e-08 0)
(0 -4.4023e-08 0)
(0 -4.47614e-08 0)
(0 -4.55672e-08 0)
(0 -4.64442e-08 0)
(0 -3.72735e-08 0)
(0 -3.72934e-08 0)
(0 -3.7333e-08 0)
(0 -3.73922e-08 0)
(0 -3.7471e-08 0)
(0 -3.75692e-08 0)
(0 -3.76866e-08 0)
(0 -3.78231e-08 0)
(0 -3.79786e-08 0)
(0 -3.81531e-08 0)
(0 -3.8347e-08 0)
(0 -3.85605e-08 0)
(0 -3.87942e-08 0)
(0 -3.90492e-08 0)
(0 -3.93267e-08 0)
(0 -3.96283e-08 0)
(0 -3.99562e-08 0)
(0 -4.03129e-08 0)
(0 -4.07015e-08 0)
(0 -4.11254e-08 0)
(0 -4.15885e-08 0)
(0 -4.20953e-08 0)
(0 -4.26501e-08 0)
(0 -4.32577e-08 0)
(0 -4.3923e-08 0)
(0 -4.46506e-08 0)
(0 -4.54446e-08 0)
(0 -4.63089e-08 0)
(0 -3.72272e-08 0)
(0 -3.7247e-08 0)
(0 -3.72867e-08 0)
(0 -3.73461e-08 0)
(0 -3.7425e-08 0)
(0 -3.75234e-08 0)
(0 -3.76409e-08 0)
(0 -3.77776e-08 0)
(0 -3.79332e-08 0)
(0 -3.81079e-08 0)
(0 -3.83017e-08 0)
(0 -3.8515e-08 0)
(0 -3.87483e-08 0)
(0 -3.90026e-08 0)
(0 -3.9279e-08 0)
(0 -3.95792e-08 0)
(0 -3.9905e-08 0)
(0 -4.0259e-08 0)
(0 -4.06441e-08 0)
(0 -4.10636e-08 0)
(0 -4.15214e-08 0)
(0 -4.20217e-08 0)
(0 -4.2569e-08 0)
(0 -4.31679e-08 0)
(0 -4.38233e-08 0)
(0 -4.45398e-08 0)
(0 -4.53218e-08 0)
(0 -4.61732e-08 0)
(0 -3.71816e-08 0)
(0 -3.72015e-08 0)
(0 -3.72413e-08 0)
(0 -3.73008e-08 0)
(0 -3.73799e-08 0)
(0 -3.74784e-08 0)
(0 -3.75961e-08 0)
(0 -3.77329e-08 0)
(0 -3.78887e-08 0)
(0 -3.80634e-08 0)
(0 -3.82572e-08 0)
(0 -3.84704e-08 0)
(0 -3.87033e-08 0)
(0 -3.8957e-08 0)
(0 -3.92324e-08 0)
(0 -3.9531e-08 0)
(0 -3.98548e-08 0)
(0 -4.02061e-08 0)
(0 -4.05876e-08 0)
(0 -4.10028e-08 0)
(0 -4.14552e-08 0)
(0 -4.1949e-08 0)
(0 -4.24887e-08 0)
(0 -4.30788e-08 0)
(0 -4.37242e-08 0)
(0 -4.44295e-08 0)
(0 -4.51992e-08 0)
(0 -4.60373e-08 0)
(0 -3.71369e-08 0)
(0 -3.71568e-08 0)
(0 -3.71967e-08 0)
(0 -3.72563e-08 0)
(0 -3.73355e-08 0)
(0 -3.74342e-08 0)
(0 -3.75522e-08 0)
(0 -3.76892e-08 0)
(0 -3.78451e-08 0)
(0 -3.80199e-08 0)
(0 -3.82137e-08 0)
(0 -3.84267e-08 0)
(0 -3.86593e-08 0)
(0 -3.89123e-08 0)
(0 -3.91867e-08 0)
(0 -3.94839e-08 0)
(0 -3.98057e-08 0)
(0 -4.01543e-08 0)
(0 -4.05324e-08 0)
(0 -4.09431e-08 0)
(0 -4.13901e-08 0)
(0 -4.18775e-08 0)
(0 -4.24094e-08 0)
(0 -4.29906e-08 0)
(0 -4.36259e-08 0)
(0 -4.43198e-08 0)
(0 -4.50771e-08 0)
(0 -4.59017e-08 0)
(0 -3.70931e-08 0)
(0 -3.71131e-08 0)
(0 -3.7153e-08 0)
(0 -3.72127e-08 0)
(0 -3.72921e-08 0)
(0 -3.7391e-08 0)
(0 -3.75092e-08 0)
(0 -3.76464e-08 0)
(0 -3.78025e-08 0)
(0 -3.79774e-08 0)
(0 -3.81712e-08 0)
(0 -3.83841e-08 0)
(0 -3.86164e-08 0)
(0 -3.88688e-08 0)
(0 -3.91422e-08 0)
(0 -3.9438e-08 0)
(0 -3.97578e-08 0)
(0 -4.01037e-08 0)
(0 -4.04783e-08 0)
(0 -4.08847e-08 0)
(0 -4.13264e-08 0)
(0 -4.18072e-08 0)
(0 -4.23314e-08 0)
(0 -4.29037e-08 0)
(0 -4.35287e-08 0)
(0 -4.42112e-08 0)
(0 -4.49559e-08 0)
(0 -4.57669e-08 0)
(0 -3.70503e-08 0)
(0 -3.70703e-08 0)
(0 -3.71103e-08 0)
(0 -3.71702e-08 0)
(0 -3.72498e-08 0)
(0 -3.73488e-08 0)
(0 -3.74672e-08 0)
(0 -3.76046e-08 0)
(0 -3.77609e-08 0)
(0 -3.7936e-08 0)
(0 -3.81298e-08 0)
(0 -3.83426e-08 0)
(0 -3.85746e-08 0)
(0 -3.88264e-08 0)
(0 -3.90989e-08 0)
(0 -3.93933e-08 0)
(0 -3.97111e-08 0)
(0 -4.00544e-08 0)
(0 -4.04257e-08 0)
(0 -4.08277e-08 0)
(0 -4.1264e-08 0)
(0 -4.17384e-08 0)
(0 -4.2255e-08 0)
(0 -4.28183e-08 0)
(0 -4.34331e-08 0)
(0 -4.41041e-08 0)
(0 -4.4836e-08 0)
(0 -4.56333e-08 0)
(0 -3.70085e-08 0)
(0 -3.70286e-08 0)
(0 -3.70687e-08 0)
(0 -3.71287e-08 0)
(0 -3.72085e-08 0)
(0 -3.73077e-08 0)
(0 -3.74263e-08 0)
(0 -3.75639e-08 0)
(0 -3.77204e-08 0)
(0 -3.78957e-08 0)
(0 -3.80896e-08 0)
(0 -3.83023e-08 0)
(0 -3.8534e-08 0)
(0 -3.87853e-08 0)
(0 -3.90569e-08 0)
(0 -3.935e-08 0)
(0 -3.96659e-08 0)
(0 -4.00066e-08 0)
(0 -4.03745e-08 0)
(0 -4.07723e-08 0)
(0 -4.12034e-08 0)
(0 -4.16713e-08 0)
(0 -4.21802e-08 0)
(0 -4.27346e-08 0)
(0 -4.33392e-08 0)
(0 -4.39987e-08 0)
(0 -4.47178e-08 0)
(0 -4.55013e-08 0)
(0 -3.69679e-08 0)
(0 -3.6988e-08 0)
(0 -3.70282e-08 0)
(0 -3.70884e-08 0)
(0 -3.71683e-08 0)
(0 -3.72677e-08 0)
(0 -3.73865e-08 0)
(0 -3.75244e-08 0)
(0 -3.76811e-08 0)
(0 -3.78565e-08 0)
(0 -3.80505e-08 0)
(0 -3.82632e-08 0)
(0 -3.84947e-08 0)
(0 -3.87455e-08 0)
(0 -3.90163e-08 0)
(0 -3.9308e-08 0)
(0 -3.96221e-08 0)
(0 -3.99604e-08 0)
(0 -4.0325e-08 0)
(0 -4.07186e-08 0)
(0 -4.11445e-08 0)
(0 -4.16061e-08 0)
(0 -4.21075e-08 0)
(0 -4.2653e-08 0)
(0 -4.32474e-08 0)
(0 -4.38954e-08 0)
(0 -4.46018e-08 0)
(0 -4.53714e-08 0)
(0 -3.69285e-08 0)
(0 -3.69486e-08 0)
(0 -3.69889e-08 0)
(0 -3.70492e-08 0)
(0 -3.71293e-08 0)
(0 -3.7229e-08 0)
(0 -3.7348e-08 0)
(0 -3.74861e-08 0)
(0 -3.76431e-08 0)
(0 -3.78186e-08 0)
(0 -3.80128e-08 0)
(0 -3.82254e-08 0)
(0 -3.84567e-08 0)
(0 -3.8707e-08 0)
(0 -3.8977e-08 0)
(0 -3.92675e-08 0)
(0 -3.95799e-08 0)
(0 -3.99158e-08 0)
(0 -4.02772e-08 0)
(0 -4.06668e-08 0)
(0 -4.10875e-08 0)
(0 -4.15429e-08 0)
(0 -4.20369e-08 0)
(0 -4.25737e-08 0)
(0 -4.3158e-08 0)
(0 -4.37946e-08 0)
(0 -4.44884e-08 0)
(0 -4.52441e-08 0)
(0 -3.68903e-08 0)
(0 -3.69105e-08 0)
(0 -3.69509e-08 0)
(0 -3.70113e-08 0)
(0 -3.70916e-08 0)
(0 -3.71915e-08 0)
(0 -3.73107e-08 0)
(0 -3.74491e-08 0)
(0 -3.76063e-08 0)
(0 -3.77821e-08 0)
(0 -3.79763e-08 0)
(0 -3.81889e-08 0)
(0 -3.84201e-08 0)
(0 -3.867e-08 0)
(0 -3.89392e-08 0)
(0 -3.92286e-08 0)
(0 -3.95393e-08 0)
(0 -3.98729e-08 0)
(0 -4.02312e-08 0)
(0 -4.06169e-08 0)
(0 -4.10327e-08 0)
(0 -4.1482e-08 0)
(0 -4.19686e-08 0)
(0 -4.24969e-08 0)
(0 -4.30713e-08 0)
(0 -4.36967e-08 0)
(0 -4.43779e-08 0)
(0 -4.51199e-08 0)
(0 -3.68534e-08 0)
(0 -3.68737e-08 0)
(0 -3.69142e-08 0)
(0 -3.69747e-08 0)
(0 -3.70552e-08 0)
(0 -3.71553e-08 0)
(0 -3.72748e-08 0)
(0 -3.74134e-08 0)
(0 -3.75708e-08 0)
(0 -3.77468e-08 0)
(0 -3.79412e-08 0)
(0 -3.81539e-08 0)
(0 -3.83849e-08 0)
(0 -3.86345e-08 0)
(0 -3.8903e-08 0)
(0 -3.91913e-08 0)
(0 -3.95004e-08 0)
(0 -3.98318e-08 0)
(0 -4.01872e-08 0)
(0 -4.0569e-08 0)
(0 -4.098e-08 0)
(0 -4.14234e-08 0)
(0 -4.1903e-08 0)
(0 -4.24229e-08 0)
(0 -4.29876e-08 0)
(0 -4.36019e-08 0)
(0 -4.42708e-08 0)
(0 -4.49992e-08 0)
(0 -3.68179e-08 0)
(0 -3.68383e-08 0)
(0 -3.68788e-08 0)
(0 -3.69395e-08 0)
(0 -3.70202e-08 0)
(0 -3.71205e-08 0)
(0 -3.72402e-08 0)
(0 -3.73791e-08 0)
(0 -3.75368e-08 0)
(0 -3.7713e-08 0)
(0 -3.79076e-08 0)
(0 -3.81203e-08 0)
(0 -3.83512e-08 0)
(0 -3.86005e-08 0)
(0 -3.88684e-08 0)
(0 -3.91557e-08 0)
(0 -3.94633e-08 0)
(0 -3.97925e-08 0)
(0 -4.01451e-08 0)
(0 -4.05233e-08 0)
(0 -4.09297e-08 0)
(0 -4.13674e-08 0)
(0 -4.18401e-08 0)
(0 -4.23519e-08 0)
(0 -4.29071e-08 0)
(0 -4.35106e-08 0)
(0 -4.41674e-08 0)
(0 -4.48824e-08 0)
(0 -3.67839e-08 0)
(0 -3.68043e-08 0)
(0 -3.68449e-08 0)
(0 -3.69058e-08 0)
(0 -3.69866e-08 0)
(0 -3.70871e-08 0)
(0 -3.72071e-08 0)
(0 -3.73462e-08 0)
(0 -3.75042e-08 0)
(0 -3.76806e-08 0)
(0 -3.78754e-08 0)
(0 -3.80882e-08 0)
(0 -3.83191e-08 0)
(0 -3.8568e-08 0)
(0 -3.88354e-08 0)
(0 -3.91218e-08 0)
(0 -3.9428e-08 0)
(0 -3.97553e-08 0)
(0 -4.01052e-08 0)
(0 -4.04799e-08 0)
(0 -4.08818e-08 0)
(0 -4.13141e-08 0)
(0 -4.17801e-08 0)
(0 -4.2284e-08 0)
(0 -4.283e-08 0)
(0 -4.3423e-08 0)
(0 -4.4068e-08 0)
(0 -4.477e-08 0)
(0 -3.67514e-08 0)
(0 -3.67718e-08 0)
(0 -3.68126e-08 0)
(0 -3.68735e-08 0)
(0 -3.69545e-08 0)
(0 -3.70552e-08 0)
(0 -3.71755e-08 0)
(0 -3.73149e-08 0)
(0 -3.74731e-08 0)
(0 -3.76498e-08 0)
(0 -3.78447e-08 0)
(0 -3.80577e-08 0)
(0 -3.82885e-08 0)
(0 -3.85372e-08 0)
(0 -3.88041e-08 0)
(0 -3.90896e-08 0)
(0 -3.93945e-08 0)
(0 -3.972e-08 0)
(0 -4.00674e-08 0)
(0 -4.04387e-08 0)
(0 -4.08365e-08 0)
(0 -4.12635e-08 0)
(0 -4.17232e-08 0)
(0 -4.22195e-08 0)
(0 -4.27567e-08 0)
(0 -4.33395e-08 0)
(0 -4.3973e-08 0)
(0 -4.46623e-08 0)
(0 -3.67204e-08 0)
(0 -3.67409e-08 0)
(0 -3.67817e-08 0)
(0 -3.68428e-08 0)
(0 -3.6924e-08 0)
(0 -3.70249e-08 0)
(0 -3.71454e-08 0)
(0 -3.7285e-08 0)
(0 -3.74435e-08 0)
(0 -3.76205e-08 0)
(0 -3.78156e-08 0)
(0 -3.80287e-08 0)
(0 -3.82595e-08 0)
(0 -3.85081e-08 0)
(0 -3.87745e-08 0)
(0 -3.90593e-08 0)
(0 -3.9363e-08 0)
(0 -3.96867e-08 0)
(0 -4.00317e-08 0)
(0 -4.04e-08 0)
(0 -4.07938e-08 0)
(0 -4.12158e-08 0)
(0 -4.16694e-08 0)
(0 -4.21585e-08 0)
(0 -4.26872e-08 0)
(0 -4.32602e-08 0)
(0 -4.38827e-08 0)
(0 -4.45597e-08 0)
(0 -3.66911e-08 0)
(0 -3.67116e-08 0)
(0 -3.67525e-08 0)
(0 -3.68137e-08 0)
(0 -3.6895e-08 0)
(0 -3.69962e-08 0)
(0 -3.71169e-08 0)
(0 -3.72568e-08 0)
(0 -3.74156e-08 0)
(0 -3.75928e-08 0)
(0 -3.77881e-08 0)
(0 -3.80013e-08 0)
(0 -3.82322e-08 0)
(0 -3.84806e-08 0)
(0 -3.87467e-08 0)
(0 -3.90308e-08 0)
(0 -3.93334e-08 0)
(0 -3.96555e-08 0)
(0 -3.99983e-08 0)
(0 -4.03637e-08 0)
(0 -4.07537e-08 0)
(0 -4.1171e-08 0)
(0 -4.16189e-08 0)
(0 -4.21011e-08 0)
(0 -4.26217e-08 0)
(0 -4.31854e-08 0)
(0 -4.37972e-08 0)
(0 -4.44624e-08 0)
(0 -3.66634e-08 0)
(0 -3.66839e-08 0)
(0 -3.67249e-08 0)
(0 -3.67863e-08 0)
(0 -3.68677e-08 0)
(0 -3.69691e-08 0)
(0 -3.70901e-08 0)
(0 -3.72302e-08 0)
(0 -3.73892e-08 0)
(0 -3.75667e-08 0)
(0 -3.77623e-08 0)
(0 -3.79757e-08 0)
(0 -3.82066e-08 0)
(0 -3.84549e-08 0)
(0 -3.87207e-08 0)
(0 -3.90041e-08 0)
(0 -3.93057e-08 0)
(0 -3.96264e-08 0)
(0 -3.99672e-08 0)
(0 -4.03298e-08 0)
(0 -4.07163e-08 0)
(0 -4.11293e-08 0)
(0 -4.15718e-08 0)
(0 -4.20474e-08 0)
(0 -4.25604e-08 0)
(0 -4.31152e-08 0)
(0 -4.3717e-08 0)
(0 -4.43709e-08 0)
(0 -3.66374e-08 0)
(0 -3.6658e-08 0)
(0 -3.66991e-08 0)
(0 -3.67605e-08 0)
(0 -3.68422e-08 0)
(0 -3.69437e-08 0)
(0 -3.70649e-08 0)
(0 -3.72053e-08 0)
(0 -3.73646e-08 0)
(0 -3.75423e-08 0)
(0 -3.77381e-08 0)
(0 -3.79517e-08 0)
(0 -3.81826e-08 0)
(0 -3.84309e-08 0)
(0 -3.86964e-08 0)
(0 -3.89793e-08 0)
(0 -3.92801e-08 0)
(0 -3.95994e-08 0)
(0 -3.99383e-08 0)
(0 -4.02985e-08 0)
(0 -4.06817e-08 0)
(0 -4.10906e-08 0)
(0 -4.1528e-08 0)
(0 -4.19976e-08 0)
(0 -4.25033e-08 0)
(0 -4.30498e-08 0)
(0 -4.3642e-08 0)
(0 -4.42852e-08 0)
(0 -3.66132e-08 0)
(0 -3.66338e-08 0)
(0 -3.66749e-08 0)
(0 -3.67365e-08 0)
(0 -3.68183e-08 0)
(0 -3.69201e-08 0)
(0 -3.70414e-08 0)
(0 -3.71821e-08 0)
(0 -3.73416e-08 0)
(0 -3.75196e-08 0)
(0 -3.77157e-08 0)
(0 -3.79294e-08 0)
(0 -3.81605e-08 0)
(0 -3.84087e-08 0)
(0 -3.8674e-08 0)
(0 -3.89564e-08 0)
(0 -3.92564e-08 0)
(0 -3.95745e-08 0)
(0 -3.99118e-08 0)
(0 -4.02696e-08 0)
(0 -4.06499e-08 0)
(0 -4.10549e-08 0)
(0 -4.14877e-08 0)
(0 -4.19516e-08 0)
(0 -4.24506e-08 0)
(0 -4.29892e-08 0)
(0 -4.35725e-08 0)
(0 -4.42057e-08 0)
(0 -3.65907e-08 0)
(0 -3.66114e-08 0)
(0 -3.66526e-08 0)
(0 -3.67143e-08 0)
(0 -3.67963e-08 0)
(0 -3.68982e-08 0)
(0 -3.70198e-08 0)
(0 -3.71607e-08 0)
(0 -3.73204e-08 0)
(0 -3.74987e-08 0)
(0 -3.76949e-08 0)
(0 -3.79088e-08 0)
(0 -3.814e-08 0)
(0 -3.83882e-08 0)
(0 -3.86533e-08 0)
(0 -3.89354e-08 0)
(0 -3.92346e-08 0)
(0 -3.95517e-08 0)
(0 -3.98874e-08 0)
(0 -4.02432e-08 0)
(0 -4.06207e-08 0)
(0 -4.10223e-08 0)
(0 -4.14508e-08 0)
(0 -4.19094e-08 0)
(0 -4.24022e-08 0)
(0 -4.29336e-08 0)
(0 -4.35085e-08 0)
(0 -4.41323e-08 0)
(0 -3.65702e-08 0)
(0 -3.65909e-08 0)
(0 -3.66322e-08 0)
(0 -3.6694e-08 0)
(0 -3.6776e-08 0)
(0 -3.68781e-08 0)
(0 -3.69999e-08 0)
(0 -3.7141e-08 0)
(0 -3.7301e-08 0)
(0 -3.74795e-08 0)
(0 -3.7676e-08 0)
(0 -3.78901e-08 0)
(0 -3.81214e-08 0)
(0 -3.83696e-08 0)
(0 -3.86346e-08 0)
(0 -3.89163e-08 0)
(0 -3.92149e-08 0)
(0 -3.9531e-08 0)
(0 -3.98654e-08 0)
(0 -4.02193e-08 0)
(0 -4.05943e-08 0)
(0 -4.09928e-08 0)
(0 -4.14173e-08 0)
(0 -4.18712e-08 0)
(0 -4.23583e-08 0)
(0 -4.2883e-08 0)
(0 -4.34502e-08 0)
(0 -4.40654e-08 0)
(0 -3.65515e-08 0)
(0 -3.65722e-08 0)
(0 -3.66136e-08 0)
(0 -3.66755e-08 0)
(0 -3.67577e-08 0)
(0 -3.68599e-08 0)
(0 -3.69819e-08 0)
(0 -3.71232e-08 0)
(0 -3.72834e-08 0)
(0 -3.74621e-08 0)
(0 -3.76588e-08 0)
(0 -3.7873e-08 0)
(0 -3.81045e-08 0)
(0 -3.83527e-08 0)
(0 -3.86176e-08 0)
(0 -3.8899e-08 0)
(0 -3.91971e-08 0)
(0 -3.95124e-08 0)
(0 -3.98456e-08 0)
(0 -4.01978e-08 0)
(0 -4.05707e-08 0)
(0 -4.09662e-08 0)
(0 -4.13872e-08 0)
(0 -4.18368e-08 0)
(0 -4.23187e-08 0)
(0 -4.28374e-08 0)
(0 -4.33976e-08 0)
(0 -4.40049e-08 0)
(0 -3.65347e-08 0)
(0 -3.65555e-08 0)
(0 -3.65969e-08 0)
(0 -3.66589e-08 0)
(0 -3.67412e-08 0)
(0 -3.68436e-08 0)
(0 -3.69657e-08 0)
(0 -3.71072e-08 0)
(0 -3.72676e-08 0)
(0 -3.74465e-08 0)
(0 -3.76434e-08 0)
(0 -3.78578e-08 0)
(0 -3.80894e-08 0)
(0 -3.83377e-08 0)
(0 -3.86025e-08 0)
(0 -3.88837e-08 0)
(0 -3.91813e-08 0)
(0 -3.94959e-08 0)
(0 -3.9828e-08 0)
(0 -4.01787e-08 0)
(0 -4.05496e-08 0)
(0 -4.09427e-08 0)
(0 -4.13605e-08 0)
(0 -4.18062e-08 0)
(0 -4.22835e-08 0)
(0 -4.27967e-08 0)
(0 -4.33507e-08 0)
(0 -4.39508e-08 0)
(0 -3.65199e-08 0)
(0 -3.65407e-08 0)
(0 -3.65822e-08 0)
(0 -3.66442e-08 0)
(0 -3.67266e-08 0)
(0 -3.68291e-08 0)
(0 -3.69514e-08 0)
(0 -3.70931e-08 0)
(0 -3.72537e-08 0)
(0 -3.74327e-08 0)
(0 -3.76298e-08 0)
(0 -3.78444e-08 0)
(0 -3.80761e-08 0)
(0 -3.83245e-08 0)
(0 -3.85892e-08 0)
(0 -3.88702e-08 0)
(0 -3.91675e-08 0)
(0 -3.94814e-08 0)
(0 -3.98126e-08 0)
(0 -4.01621e-08 0)
(0 -4.05313e-08 0)
(0 -4.09221e-08 0)
(0 -4.13372e-08 0)
(0 -4.17795e-08 0)
(0 -4.22527e-08 0)
(0 -4.27611e-08 0)
(0 -4.33095e-08 0)
(0 -4.39033e-08 0)
(0 -3.65071e-08 0)
(0 -3.65279e-08 0)
(0 -3.65694e-08 0)
(0 -3.66315e-08 0)
(0 -3.6714e-08 0)
(0 -3.68166e-08 0)
(0 -3.6939e-08 0)
(0 -3.70808e-08 0)
(0 -3.72416e-08 0)
(0 -3.74209e-08 0)
(0 -3.76181e-08 0)
(0 -3.78329e-08 0)
(0 -3.80646e-08 0)
(0 -3.8313e-08 0)
(0 -3.85777e-08 0)
(0 -3.88586e-08 0)
(0 -3.91556e-08 0)
(0 -3.9469e-08 0)
(0 -3.97994e-08 0)
(0 -4.01478e-08 0)
(0 -4.05155e-08 0)
(0 -4.09045e-08 0)
(0 -4.13171e-08 0)
(0 -4.17565e-08 0)
(0 -4.22262e-08 0)
(0 -4.27304e-08 0)
(0 -4.3274e-08 0)
(0 -4.38623e-08 0)
(0 -3.64963e-08 0)
(0 -3.65171e-08 0)
(0 -3.65587e-08 0)
(0 -3.66208e-08 0)
(0 -3.67034e-08 0)
(0 -3.68061e-08 0)
(0 -3.69286e-08 0)
(0 -3.70705e-08 0)
(0 -3.72314e-08 0)
(0 -3.74108e-08 0)
(0 -3.76082e-08 0)
(0 -3.78231e-08 0)
(0 -3.8055e-08 0)
(0 -3.83034e-08 0)
(0 -3.85681e-08 0)
(0 -3.88488e-08 0)
(0 -3.91456e-08 0)
(0 -3.94585e-08 0)
(0 -3.97883e-08 0)
(0 -4.01358e-08 0)
(0 -4.05023e-08 0)
(0 -4.08897e-08 0)
(0 -4.13003e-08 0)
(0 -4.17372e-08 0)
(0 -4.22039e-08 0)
(0 -4.27047e-08 0)
(0 -4.32442e-08 0)
(0 -4.38278e-08 0)
(0 -3.64875e-08 0)
(0 -3.65083e-08 0)
(0 -3.65499e-08 0)
(0 -3.66121e-08 0)
(0 -3.66948e-08 0)
(0 -3.67975e-08 0)
(0 -3.69201e-08 0)
(0 -3.70622e-08 0)
(0 -3.72232e-08 0)
(0 -3.74027e-08 0)
(0 -3.76002e-08 0)
(0 -3.78152e-08 0)
(0 -3.80471e-08 0)
(0 -3.82956e-08 0)
(0 -3.85603e-08 0)
(0 -3.88409e-08 0)
(0 -3.91374e-08 0)
(0 -3.94501e-08 0)
(0 -3.97793e-08 0)
(0 -4.01261e-08 0)
(0 -4.04916e-08 0)
(0 -4.08777e-08 0)
(0 -4.12867e-08 0)
(0 -4.17216e-08 0)
(0 -4.21859e-08 0)
(0 -4.26838e-08 0)
(0 -4.322e-08 0)
(0 -4.37998e-08 0)
(0 -3.64808e-08 0)
(0 -3.65016e-08 0)
(0 -3.65432e-08 0)
(0 -3.66055e-08 0)
(0 -3.66881e-08 0)
(0 -3.6791e-08 0)
(0 -3.69136e-08 0)
(0 -3.70557e-08 0)
(0 -3.72168e-08 0)
(0 -3.73964e-08 0)
(0 -3.7594e-08 0)
(0 -3.78091e-08 0)
(0 -3.80411e-08 0)
(0 -3.82896e-08 0)
(0 -3.85543e-08 0)
(0 -3.88348e-08 0)
(0 -3.91312e-08 0)
(0 -3.94436e-08 0)
(0 -3.97724e-08 0)
(0 -4.01186e-08 0)
(0 -4.04834e-08 0)
(0 -4.08685e-08 0)
(0 -4.12763e-08 0)
(0 -4.17096e-08 0)
(0 -4.21721e-08 0)
(0 -4.26678e-08 0)
(0 -4.32014e-08 0)
(0 -4.37783e-08 0)
(0 -3.64761e-08 0)
(0 -3.64969e-08 0)
(0 -3.65386e-08 0)
(0 -3.66008e-08 0)
(0 -3.66835e-08 0)
(0 -3.67864e-08 0)
(0 -3.69091e-08 0)
(0 -3.70513e-08 0)
(0 -3.72124e-08 0)
(0 -3.73921e-08 0)
(0 -3.75897e-08 0)
(0 -3.78049e-08 0)
(0 -3.80369e-08 0)
(0 -3.82855e-08 0)
(0 -3.85501e-08 0)
(0 -3.88306e-08 0)
(0 -3.91269e-08 0)
(0 -3.9439e-08 0)
(0 -3.97676e-08 0)
(0 -4.01134e-08 0)
(0 -4.04776e-08 0)
(0 -4.0862e-08 0)
(0 -4.1269e-08 0)
(0 -4.17012e-08 0)
(0 -4.21624e-08 0)
(0 -4.26565e-08 0)
(0 -4.31884e-08 0)
(0 -4.37633e-08 0)
(0 -3.64735e-08 0)
(0 -3.64943e-08 0)
(0 -3.6536e-08 0)
(0 -3.65982e-08 0)
(0 -3.6681e-08 0)
(0 -3.67839e-08 0)
(0 -3.69066e-08 0)
(0 -3.70488e-08 0)
(0 -3.721e-08 0)
(0 -3.73896e-08 0)
(0 -3.75873e-08 0)
(0 -3.78025e-08 0)
(0 -3.80345e-08 0)
(0 -3.82831e-08 0)
(0 -3.85477e-08 0)
(0 -3.88282e-08 0)
(0 -3.91244e-08 0)
(0 -3.94364e-08 0)
(0 -3.97648e-08 0)
(0 -4.01104e-08 0)
(0 -4.04743e-08 0)
(0 -4.08583e-08 0)
(0 -4.12647e-08 0)
(0 -4.16964e-08 0)
(0 -4.21568e-08 0)
(0 -4.26501e-08 0)
(0 -4.31809e-08 0)
(0 -4.37546e-08 0)
(0 -7.34775e-08 0)
(0 -7.35517e-08 0)
(0 -7.36179e-08 0)
(0 -7.36711e-08 0)
(0 -7.37179e-08 0)
(0 -7.37679e-08 0)
(0 -7.31689e-08 0)
(0 -7.31851e-08 0)
(0 -7.32033e-08 0)
(0 -7.32187e-08 0)
(0 -7.3233e-08 0)
(0 -7.32507e-08 0)
(0 -7.26793e-08 0)
(0 -7.26507e-08 0)
(0 -7.26272e-08 0)
(0 -7.26051e-08 0)
(0 -7.25842e-08 0)
(0 -7.25665e-08 0)
(0 -7.20174e-08 0)
(0 -7.19528e-08 0)
(0 -7.1893e-08 0)
(0 -7.18358e-08 0)
(0 -7.17803e-08 0)
(0 -7.1727e-08 0)
(0 -7.11953e-08 0)
(0 -7.11006e-08 0)
(0 -7.10096e-08 0)
(0 -7.09205e-08 0)
(0 -7.08327e-08 0)
(0 -7.07459e-08 0)
(0 -7.02269e-08 0)
(0 -7.0107e-08 0)
(0 -6.9989e-08 0)
(0 -6.98719e-08 0)
(0 -6.9755e-08 0)
(0 -6.96377e-08 0)
(0 -6.91279e-08 0)
(0 -6.89868e-08 0)
(0 -6.8846e-08 0)
(0 -6.87048e-08 0)
(0 -6.85625e-08 0)
(0 -6.84186e-08 0)
(0 -6.7915e-08 0)
(0 -6.77565e-08 0)
(0 -6.75969e-08 0)
(0 -6.74355e-08 0)
(0 -6.72717e-08 0)
(0 -6.71053e-08 0)
(0 -6.6606e-08 0)
(0 -6.64336e-08 0)
(0 -6.62589e-08 0)
(0 -6.60812e-08 0)
(0 -6.59002e-08 0)
(0 -6.57155e-08 0)
(0 -6.5219e-08 0)
(0 -6.50362e-08 0)
(0 -6.485e-08 0)
(0 -6.46599e-08 0)
(0 -6.44656e-08 0)
(0 -6.42669e-08 0)
(0 -6.37726e-08 0)
(0 -6.35826e-08 0)
(0 -6.33884e-08 0)
(0 -6.31895e-08 0)
(0 -6.29859e-08 0)
(0 -6.27773e-08 0)
(0 -6.22852e-08 0)
(0 -6.20911e-08 0)
(0 -6.18921e-08 0)
(0 -6.1688e-08 0)
(0 -6.14786e-08 0)
(0 -6.1264e-08 0)
(0 -6.07748e-08 0)
(0 -6.05793e-08 0)
(0 -6.03786e-08 0)
(0 -6.01724e-08 0)
(0 -5.99608e-08 0)
(0 -5.97437e-08 0)
(0 -5.92586e-08 0)
(0 -5.90643e-08 0)
(0 -5.88645e-08 0)
(0 -5.86592e-08 0)
(0 -5.84483e-08 0)
(0 -5.8232e-08 0)
(0 -5.77526e-08 0)
(0 -5.75617e-08 0)
(0 -5.73653e-08 0)
(0 -5.71634e-08 0)
(0 -5.69561e-08 0)
(0 -5.67434e-08 0)
(0 -5.62716e-08 0)
(0 -5.6086e-08 0)
(0 -5.58951e-08 0)
(0 -5.56989e-08 0)
(0 -5.54974e-08 0)
(0 -5.52907e-08 0)
(0 -5.48288e-08 0)
(0 -5.46502e-08 0)
(0 -5.44664e-08 0)
(0 -5.42776e-08 0)
(0 -5.40839e-08 0)
(0 -5.38853e-08 0)
(0 -5.34354e-08 0)
(0 -5.3265e-08 0)
(0 -5.30898e-08 0)
(0 -5.29099e-08 0)
(0 -5.27254e-08 0)
(0 -5.25366e-08 0)
(0 -5.21011e-08 0)
(0 -5.19399e-08 0)
(0 -5.17742e-08 0)
(0 -5.16042e-08 0)
(0 -5.14301e-08 0)
(0 -5.12521e-08 0)
(0 -5.08333e-08 0)
(0 -5.06818e-08 0)
(0 -5.05264e-08 0)
(0 -5.0367e-08 0)
(0 -5.0204e-08 0)
(0 -5.00376e-08 0)
(0 -4.96375e-08 0)
(0 -4.94961e-08 0)
(0 -4.93512e-08 0)
(0 -4.92029e-08 0)
(0 -4.90514e-08 0)
(0 -4.88969e-08 0)
(0 -4.85174e-08 0)
(0 -4.83862e-08 0)
(0 -4.82519e-08 0)
(0 -4.81146e-08 0)
(0 -4.79746e-08 0)
(0 -4.78321e-08 0)
(0 -4.68438e-08 0)
(0 -4.5931e-08 0)
(0 -4.50916e-08 0)
(0 -4.43224e-08 0)
(0 -4.36196e-08 0)
(0 -4.29787e-08 0)
(0 -4.2395e-08 0)
(0 -4.18636e-08 0)
(0 -4.13797e-08 0)
(0 -4.09388e-08 0)
(0 -4.05366e-08 0)
(0 -4.01692e-08 0)
(0 -3.98331e-08 0)
(0 -3.95254e-08 0)
(0 -3.92436e-08 0)
(0 -3.89858e-08 0)
(0 -3.87502e-08 0)
(0 -3.85358e-08 0)
(0 -3.83417e-08 0)
(0 -3.81672e-08 0)
(0 -3.80121e-08 0)
(0 -3.78761e-08 0)
(0 -3.77593e-08 0)
(0 -3.76617e-08 0)
(0 -3.75834e-08 0)
(0 -3.75245e-08 0)
(0 -3.74852e-08 0)
(0 -3.74655e-08 0)
(0 -4.69746e-08 0)
(0 -4.60505e-08 0)
(0 -4.52005e-08 0)
(0 -4.44217e-08 0)
(0 -4.371e-08 0)
(0 -4.30613e-08 0)
(0 -4.24708e-08 0)
(0 -4.19335e-08 0)
(0 -4.14448e-08 0)
(0 -4.09998e-08 0)
(0 -4.05943e-08 0)
(0 -4.02242e-08 0)
(0 -3.98861e-08 0)
(0 -3.95769e-08 0)
(0 -3.92941e-08 0)
(0 -3.90355e-08 0)
(0 -3.87995e-08 0)
(0 -3.85848e-08 0)
(0 -3.83906e-08 0)
(0 -3.82161e-08 0)
(0 -3.8061e-08 0)
(0 -3.79251e-08 0)
(0 -3.78084e-08 0)
(0 -3.77109e-08 0)
(0 -3.76327e-08 0)
(0 -3.75739e-08 0)
(0 -3.75347e-08 0)
(0 -3.7515e-08 0)
(0 -4.71033e-08 0)
(0 -4.61684e-08 0)
(0 -4.53083e-08 0)
(0 -4.452e-08 0)
(0 -4.37999e-08 0)
(0 -4.31436e-08 0)
(0 -4.25464e-08 0)
(0 -4.20035e-08 0)
(0 -4.15099e-08 0)
(0 -4.1061e-08 0)
(0 -4.06523e-08 0)
(0 -4.02797e-08 0)
(0 -3.99396e-08 0)
(0 -3.9629e-08 0)
(0 -3.93451e-08 0)
(0 -3.90857e-08 0)
(0 -3.88492e-08 0)
(0 -3.86343e-08 0)
(0 -3.84399e-08 0)
(0 -3.82654e-08 0)
(0 -3.81103e-08 0)
(0 -3.79746e-08 0)
(0 -3.7858e-08 0)
(0 -3.77606e-08 0)
(0 -3.76825e-08 0)
(0 -3.76237e-08 0)
(0 -3.75845e-08 0)
(0 -3.75649e-08 0)
(0 -4.72297e-08 0)
(0 -4.62844e-08 0)
(0 -4.54145e-08 0)
(0 -4.46172e-08 0)
(0 -4.38889e-08 0)
(0 -4.32253e-08 0)
(0 -4.26217e-08 0)
(0 -4.20733e-08 0)
(0 -4.15751e-08 0)
(0 -4.11224e-08 0)
(0 -4.07105e-08 0)
(0 -4.03354e-08 0)
(0 -3.99934e-08 0)
(0 -3.96813e-08 0)
(0 -3.93964e-08 0)
(0 -3.91363e-08 0)
(0 -3.88993e-08 0)
(0 -3.86841e-08 0)
(0 -3.84896e-08 0)
(0 -3.8315e-08 0)
(0 -3.816e-08 0)
(0 -3.80243e-08 0)
(0 -3.79078e-08 0)
(0 -3.78105e-08 0)
(0 -3.77324e-08 0)
(0 -3.76738e-08 0)
(0 -3.76346e-08 0)
(0 -3.7615e-08 0)
(0 -4.73536e-08 0)
(0 -4.63984e-08 0)
(0 -4.5519e-08 0)
(0 -4.47131e-08 0)
(0 -4.39769e-08 0)
(0 -4.33063e-08 0)
(0 -4.26966e-08 0)
(0 -4.21429e-08 0)
(0 -4.16402e-08 0)
(0 -4.11837e-08 0)
(0 -4.07688e-08 0)
(0 -4.03913e-08 0)
(0 -4.00475e-08 0)
(0 -3.9734e-08 0)
(0 -3.9448e-08 0)
(0 -3.91872e-08 0)
(0 -3.89497e-08 0)
(0 -3.87342e-08 0)
(0 -3.85395e-08 0)
(0 -3.83649e-08 0)
(0 -3.82099e-08 0)
(0 -3.80742e-08 0)
(0 -3.79578e-08 0)
(0 -3.78606e-08 0)
(0 -3.77826e-08 0)
(0 -3.77241e-08 0)
(0 -3.7685e-08 0)
(0 -3.76654e-08 0)
(0 -4.74749e-08 0)
(0 -4.65101e-08 0)
(0 -4.56218e-08 0)
(0 -4.48075e-08 0)
(0 -4.40638e-08 0)
(0 -4.33865e-08 0)
(0 -4.27709e-08 0)
(0 -4.22121e-08 0)
(0 -4.17051e-08 0)
(0 -4.1245e-08 0)
(0 -4.08272e-08 0)
(0 -4.04474e-08 0)
(0 -4.01017e-08 0)
(0 -3.97868e-08 0)
(0 -3.94998e-08 0)
(0 -3.92383e-08 0)
(0 -3.90003e-08 0)
(0 -3.87845e-08 0)
(0 -3.85896e-08 0)
(0 -3.8415e-08 0)
(0 -3.826e-08 0)
(0 -3.81244e-08 0)
(0 -3.8008e-08 0)
(0 -3.79109e-08 0)
(0 -3.7833e-08 0)
(0 -3.77745e-08 0)
(0 -3.77354e-08 0)
(0 -3.77158e-08 0)
(0 -7.67765e-08 0)
(0 -7.67715e-08 0)
(0 -7.67617e-08 0)
(0 -7.67469e-08 0)
(0 -7.67271e-08 0)
(0 -7.67023e-08 0)
(0 -7.66724e-08 0)
(0 -7.66373e-08 0)
(0 -7.65971e-08 0)
(0 -7.65515e-08 0)
(0 -7.65005e-08 0)
(0 -7.6444e-08 0)
(0 -7.6382e-08 0)
(0 -7.63142e-08 0)
(0 -7.62407e-08 0)
(0 -7.61614e-08 0)
(0 -7.60762e-08 0)
(0 -7.5985e-08 0)
(0 -7.58879e-08 0)
(0 -7.57848e-08 0)
(0 -7.56758e-08 0)
(0 -7.5561e-08 0)
(0 -7.54406e-08 0)
(0 -7.53148e-08 0)
(0 -7.5184e-08 0)
(0 -7.50485e-08 0)
(0 -7.49089e-08 0)
(0 -7.47659e-08 0)
(0 -7.46204e-08 0)
(0 -7.44733e-08 0)
(0 -7.43259e-08 0)
(0 -7.41797e-08 0)
(0 -7.40365e-08 0)
(0 -7.38986e-08 0)
(0 -7.37687e-08 0)
(0 -7.36502e-08 0)
(0 -7.35475e-08 0)
(0 -7.34666e-08 0)
(0 -7.34162e-08 0)
(0 -7.34106e-08 0)
(0 -7.65879e-08 0)
(0 -7.6583e-08 0)
(0 -7.65732e-08 0)
(0 -7.65585e-08 0)
(0 -7.65387e-08 0)
(0 -7.6514e-08 0)
(0 -7.64841e-08 0)
(0 -7.64492e-08 0)
(0 -7.6409e-08 0)
(0 -7.63635e-08 0)
(0 -7.63126e-08 0)
(0 -7.62563e-08 0)
(0 -7.61944e-08 0)
(0 -7.61268e-08 0)
(0 -7.60535e-08 0)
(0 -7.59744e-08 0)
(0 -7.58894e-08 0)
(0 -7.57984e-08 0)
(0 -7.57015e-08 0)
(0 -7.55987e-08 0)
(0 -7.549e-08 0)
(0 -7.53754e-08 0)
(0 -7.52553e-08 0)
(0 -7.51297e-08 0)
(0 -7.49991e-08 0)
(0 -7.48638e-08 0)
(0 -7.47243e-08 0)
(0 -7.45814e-08 0)
(0 -7.44358e-08 0)
(0 -7.42885e-08 0)
(0 -7.41408e-08 0)
(0 -7.3994e-08 0)
(0 -7.385e-08 0)
(0 -7.37107e-08 0)
(0 -7.35788e-08 0)
(0 -7.34574e-08 0)
(0 -7.33502e-08 0)
(0 -7.3262e-08 0)
(0 -7.31987e-08 0)
(0 -7.31666e-08 0)
(0 -7.62136e-08 0)
(0 -7.62087e-08 0)
(0 -7.6199e-08 0)
(0 -7.61843e-08 0)
(0 -7.61646e-08 0)
(0 -7.614e-08 0)
(0 -7.61103e-08 0)
(0 -7.60755e-08 0)
(0 -7.60355e-08 0)
(0 -7.59903e-08 0)
(0 -7.59397e-08 0)
(0 -7.58836e-08 0)
(0 -7.5822e-08 0)
(0 -7.57548e-08 0)
(0 -7.56819e-08 0)
(0 -7.56032e-08 0)
(0 -7.55186e-08 0)
(0 -7.54281e-08 0)
(0 -7.53317e-08 0)
(0 -7.52293e-08 0)
(0 -7.5121e-08 0)
(0 -7.5007e-08 0)
(0 -7.48873e-08 0)
(0 -7.47622e-08 0)
(0 -7.4632e-08 0)
(0 -7.44971e-08 0)
(0 -7.43579e-08 0)
(0 -7.42151e-08 0)
(0 -7.40694e-08 0)
(0 -7.39219e-08 0)
(0 -7.37735e-08 0)
(0 -7.36257e-08 0)
(0 -7.348e-08 0)
(0 -7.33383e-08 0)
(0 -7.32028e-08 0)
(0 -7.30762e-08 0)
(0 -7.29613e-08 0)
(0 -7.28615e-08 0)
(0 -7.27802e-08 0)
(0 -7.27198e-08 0)
(0 -7.56589e-08 0)
(0 -7.56541e-08 0)
(0 -7.56444e-08 0)
(0 -7.56298e-08 0)
(0 -7.56103e-08 0)
(0 -7.55858e-08 0)
(0 -7.55564e-08 0)
(0 -7.55218e-08 0)
(0 -7.54821e-08 0)
(0 -7.54372e-08 0)
(0 -7.5387e-08 0)
(0 -7.53314e-08 0)
(0 -7.52702e-08 0)
(0 -7.52035e-08 0)
(0 -7.51312e-08 0)
(0 -7.5053e-08 0)
(0 -7.49691e-08 0)
(0 -7.48793e-08 0)
(0 -7.47836e-08 0)
(0 -7.46819e-08 0)
(0 -7.45744e-08 0)
(0 -7.44612e-08 0)
(0 -7.43422e-08 0)
(0 -7.42178e-08 0)
(0 -7.40883e-08 0)
(0 -7.39539e-08 0)
(0 -7.38151e-08 0)
(0 -7.36725e-08 0)
(0 -7.35269e-08 0)
(0 -7.3379e-08 0)
(0 -7.32298e-08 0)
(0 -7.30806e-08 0)
(0 -7.29327e-08 0)
(0 -7.27878e-08 0)
(0 -7.26477e-08 0)
(0 -7.25144e-08 0)
(0 -7.23901e-08 0)
(0 -7.2277e-08 0)
(0 -7.2177e-08 0)
(0 -7.20909e-08 0)
(0 -7.49318e-08 0)
(0 -7.4927e-08 0)
(0 -7.49174e-08 0)
(0 -7.49029e-08 0)
(0 -7.48836e-08 0)
(0 -7.48594e-08 0)
(0 -7.48302e-08 0)
(0 -7.4796e-08 0)
(0 -7.47567e-08 0)
(0 -7.47123e-08 0)
(0 -7.46625e-08 0)
(0 -7.46075e-08 0)
(0 -7.4547e-08 0)
(0 -7.4481e-08 0)
(0 -7.44093e-08 0)
(0 -7.4332e-08 0)
(0 -7.42489e-08 0)
(0 -7.416e-08 0)
(0 -7.40652e-08 0)
(0 -7.39645e-08 0)
(0 -7.38581e-08 0)
(0 -7.37458e-08 0)
(0 -7.36279e-08 0)
(0 -7.35044e-08 0)
(0 -7.33758e-08 0)
(0 -7.32422e-08 0)
(0 -7.3104e-08 0)
(0 -7.29619e-08 0)
(0 -7.28163e-08 0)
(0 -7.26681e-08 0)
(0 -7.25182e-08 0)
(0 -7.23674e-08 0)
(0 -7.22171e-08 0)
(0 -7.20686e-08 0)
(0 -7.19233e-08 0)
(0 -7.17828e-08 0)
(0 -7.16486e-08 0)
(0 -7.15222e-08 0)
(0 -7.14046e-08 0)
(0 -7.12959e-08 0)
(0 -7.40427e-08 0)
(0 -7.40379e-08 0)
(0 -7.40284e-08 0)
(0 -7.40142e-08 0)
(0 -7.39951e-08 0)
(0 -7.39711e-08 0)
(0 -7.39423e-08 0)
(0 -7.39085e-08 0)
(0 -7.38697e-08 0)
(0 -7.38258e-08 0)
(0 -7.37767e-08 0)
(0 -7.37223e-08 0)
(0 -7.36626e-08 0)
(0 -7.35974e-08 0)
(0 -7.35267e-08 0)
(0 -7.34504e-08 0)
(0 -7.33683e-08 0)
(0 -7.32805e-08 0)
(0 -7.31869e-08 0)
(0 -7.30875e-08 0)
(0 -7.29823e-08 0)
(0 -7.28713e-08 0)
(0 -7.27546e-08 0)
(0 -7.26324e-08 0)
(0 -7.25049e-08 0)
(0 -7.23724e-08 0)
(0 -7.22351e-08 0)
(0 -7.20936e-08 0)
(0 -7.19484e-08 0)
(0 -7.18001e-08 0)
(0 -7.16494e-08 0)
(0 -7.14973e-08 0)
(0 -7.13446e-08 0)
(0 -7.11925e-08 0)
(0 -7.1042e-08 0)
(0 -7.08944e-08 0)
(0 -7.07507e-08 0)
(0 -7.06119e-08 0)
(0 -7.04784e-08 0)
(0 -7.03503e-08 0)
(0 -7.30041e-08 0)
(0 -7.29994e-08 0)
(0 -7.29901e-08 0)
(0 -7.2976e-08 0)
(0 -7.29572e-08 0)
(0 -7.29336e-08 0)
(0 -7.29052e-08 0)
(0 -7.28719e-08 0)
(0 -7.28337e-08 0)
(0 -7.27904e-08 0)
(0 -7.2742e-08 0)
(0 -7.26885e-08 0)
(0 -7.26297e-08 0)
(0 -7.25655e-08 0)
(0 -7.24958e-08 0)
(0 -7.24207e-08 0)
(0 -7.23399e-08 0)
(0 -7.22534e-08 0)
(0 -7.21612e-08 0)
(0 -7.20633e-08 0)
(0 -7.19596e-08 0)
(0 -7.18501e-08 0)
(0 -7.1735e-08 0)
(0 -7.16143e-08 0)
(0 -7.14883e-08 0)
(0 -7.13571e-08 0)
(0 -7.1221e-08 0)
(0 -7.10805e-08 0)
(0 -7.09359e-08 0)
(0 -7.07877e-08 0)
(0 -7.06367e-08 0)
(0 -7.04834e-08 0)
(0 -7.03287e-08 0)
(0 -7.01733e-08 0)
(0 -7.00182e-08 0)
(0 -6.98641e-08 0)
(0 -6.97119e-08 0)
(0 -6.9562e-08 0)
(0 -6.94149e-08 0)
(0 -6.92703e-08 0)
(0 -7.18307e-08 0)
(0 -7.18261e-08 0)
(0 -7.18169e-08 0)
(0 -7.1803e-08 0)
(0 -7.17845e-08 0)
(0 -7.17613e-08 0)
(0 -7.17334e-08 0)
(0 -7.17007e-08 0)
(0 -7.16631e-08 0)
(0 -7.16206e-08 0)
(0 -7.15731e-08 0)
(0 -7.15204e-08 0)
(0 -7.14627e-08 0)
(0 -7.13996e-08 0)
(0 -7.13312e-08 0)
(0 -7.12574e-08 0)
(0 -7.11781e-08 0)
(0 -7.10931e-08 0)
(0 -7.10026e-08 0)
(0 -7.09063e-08 0)
(0 -7.08044e-08 0)
(0 -7.06968e-08 0)
(0 -7.05835e-08 0)
(0 -7.04647e-08 0)
(0 -7.03404e-08 0)
(0 -7.02109e-08 0)
(0 -7.00764e-08 0)
(0 -6.99371e-08 0)
(0 -6.97935e-08 0)
(0 -6.96459e-08 0)
(0 -6.94949e-08 0)
(0 -6.93409e-08 0)
(0 -6.91847e-08 0)
(0 -6.90267e-08 0)
(0 -6.88677e-08 0)
(0 -6.87082e-08 0)
(0 -6.85487e-08 0)
(0 -6.83897e-08 0)
(0 -6.82311e-08 0)
(0 -6.8073e-08 0)
(0 -7.05386e-08 0)
(0 -7.0534e-08 0)
(0 -7.0525e-08 0)
(0 -7.05114e-08 0)
(0 -7.04933e-08 0)
(0 -7.04705e-08 0)
(0 -7.04431e-08 0)
(0 -7.0411e-08 0)
(0 -7.03742e-08 0)
(0 -7.03325e-08 0)
(0 -7.02859e-08 0)
(0 -7.02343e-08 0)
(0 -7.01777e-08 0)
(0 -7.0116e-08 0)
(0 -7.0049e-08 0)
(0 -6.99766e-08 0)
(0 -6.98989e-08 0)
(0 -6.98157e-08 0)
(0 -6.9727e-08 0)
(0 -6.96327e-08 0)
(0 -6.95328e-08 0)
(0 -6.94273e-08 0)
(0 -6.93161e-08 0)
(0 -6.91994e-08 0)
(0 -6.90773e-08 0)
(0 -6.89498e-08 0)
(0 -6.88172e-08 0)
(0 -6.86796e-08 0)
(0 -6.85375e-08 0)
(0 -6.83909e-08 0)
(0 -6.82405e-08 0)
(0 -6.80865e-08 0)
(0 -6.79294e-08 0)
(0 -6.77697e-08 0)
(0 -6.76078e-08 0)
(0 -6.74441e-08 0)
(0 -6.7279e-08 0)
(0 -6.71126e-08 0)
(0 -6.69451e-08 0)
(0 -6.67763e-08 0)
(0 -6.91453e-08 0)
(0 -6.91408e-08 0)
(0 -6.9132e-08 0)
(0 -6.91187e-08 0)
(0 -6.91009e-08 0)
(0 -6.90786e-08 0)
(0 -6.90518e-08 0)
(0 -6.90204e-08 0)
(0 -6.89843e-08 0)
(0 -6.89436e-08 0)
(0 -6.8898e-08 0)
(0 -6.88476e-08 0)
(0 -6.87923e-08 0)
(0 -6.87319e-08 0)
(0 -6.86665e-08 0)
(0 -6.85958e-08 0)
(0 -6.85199e-08 0)
(0 -6.84386e-08 0)
(0 -6.8352e-08 0)
(0 -6.82598e-08 0)
(0 -6.81622e-08 0)
(0 -6.8059e-08 0)
(0 -6.79503e-08 0)
(0 -6.7836e-08 0)
(0 -6.77163e-08 0)
(0 -6.75913e-08 0)
(0 -6.7461e-08 0)
(0 -6.73256e-08 0)
(0 -6.71853e-08 0)
(0 -6.70404e-08 0)
(0 -6.68911e-08 0)
(0 -6.67378e-08 0)
(0 -6.65807e-08 0)
(0 -6.64202e-08 0)
(0 -6.62566e-08 0)
(0 -6.60902e-08 0)
(0 -6.59211e-08 0)
(0 -6.57495e-08 0)
(0 -6.55753e-08 0)
(0 -6.53986e-08 0)
(0 -6.76692e-08 0)
(0 -6.76649e-08 0)
(0 -6.76563e-08 0)
(0 -6.76433e-08 0)
(0 -6.76259e-08 0)
(0 -6.76041e-08 0)
(0 -6.75779e-08 0)
(0 -6.75473e-08 0)
(0 -6.75121e-08 0)
(0 -6.74723e-08 0)
(0 -6.74279e-08 0)
(0 -6.73787e-08 0)
(0 -6.73247e-08 0)
(0 -6.72659e-08 0)
(0 -6.72021e-08 0)
(0 -6.71333e-08 0)
(0 -6.70593e-08 0)
(0 -6.69801e-08 0)
(0 -6.68957e-08 0)
(0 -6.68059e-08 0)
(0 -6.67108e-08 0)
(0 -6.66102e-08 0)
(0 -6.65042e-08 0)
(0 -6.63927e-08 0)
(0 -6.62758e-08 0)
(0 -6.61535e-08 0)
(0 -6.60259e-08 0)
(0 -6.58931e-08 0)
(0 -6.57553e-08 0)
(0 -6.56126e-08 0)
(0 -6.54652e-08 0)
(0 -6.53133e-08 0)
(0 -6.51572e-08 0)
(0 -6.49969e-08 0)
(0 -6.48329e-08 0)
(0 -6.46651e-08 0)
(0 -6.44938e-08 0)
(0 -6.43189e-08 0)
(0 -6.41405e-08 0)
(0 -6.39585e-08 0)
(0 -6.61295e-08 0)
(0 -6.61253e-08 0)
(0 -6.61169e-08 0)
(0 -6.61042e-08 0)
(0 -6.60873e-08 0)
(0 -6.6066e-08 0)
(0 -6.60405e-08 0)
(0 -6.60106e-08 0)
(0 -6.59764e-08 0)
(0 -6.59376e-08 0)
(0 -6.58944e-08 0)
(0 -6.58465e-08 0)
(0 -6.5794e-08 0)
(0 -6.57368e-08 0)
(0 -6.56748e-08 0)
(0 -6.56079e-08 0)
(0 -6.5536e-08 0)
(0 -6.54591e-08 0)
(0 -6.53771e-08 0)
(0 -6.52899e-08 0)
(0 -6.51974e-08 0)
(0 -6.50997e-08 0)
(0 -6.49966e-08 0)
(0 -6.48881e-08 0)
(0 -6.47743e-08 0)
(0 -6.46552e-08 0)
(0 -6.45308e-08 0)
(0 -6.44011e-08 0)
(0 -6.42662e-08 0)
(0 -6.41263e-08 0)
(0 -6.39815e-08 0)
(0 -6.38319e-08 0)
(0 -6.36776e-08 0)
(0 -6.35187e-08 0)
(0 -6.33555e-08 0)
(0 -6.31879e-08 0)
(0 -6.3016e-08 0)
(0 -6.28399e-08 0)
(0 -6.26595e-08 0)
(0 -6.24746e-08 0)
(0 -6.45453e-08 0)
(0 -6.45412e-08 0)
(0 -6.4533e-08 0)
(0 -6.45207e-08 0)
(0 -6.45042e-08 0)
(0 -6.44835e-08 0)
(0 -6.44587e-08 0)
(0 -6.44297e-08 0)
(0 -6.43963e-08 0)
(0 -6.43587e-08 0)
(0 -6.43167e-08 0)
(0 -6.42702e-08 0)
(0 -6.42193e-08 0)
(0 -6.41638e-08 0)
(0 -6.41036e-08 0)
(0 -6.40388e-08 0)
(0 -6.39691e-08 0)
(0 -6.38946e-08 0)
(0 -6.38151e-08 0)
(0 -6.37306e-08 0)
(0 -6.36411e-08 0)
(0 -6.35464e-08 0)
(0 -6.34465e-08 0)
(0 -6.33413e-08 0)
(0 -6.32309e-08 0)
(0 -6.31153e-08 0)
(0 -6.29944e-08 0)
(0 -6.28682e-08 0)
(0 -6.27369e-08 0)
(0 -6.26004e-08 0)
(0 -6.24588e-08 0)
(0 -6.23122e-08 0)
(0 -6.21607e-08 0)
(0 -6.20043e-08 0)
(0 -6.18431e-08 0)
(0 -6.16771e-08 0)
(0 -6.15064e-08 0)
(0 -6.13308e-08 0)
(0 -6.11504e-08 0)
(0 -6.09652e-08 0)
(0 -6.29356e-08 0)
(0 -6.29316e-08 0)
(0 -6.29236e-08 0)
(0 -6.29116e-08 0)
(0 -6.28956e-08 0)
(0 -6.28756e-08 0)
(0 -6.28515e-08 0)
(0 -6.28233e-08 0)
(0 -6.2791e-08 0)
(0 -6.27545e-08 0)
(0 -6.27137e-08 0)
(0 -6.26687e-08 0)
(0 -6.26194e-08 0)
(0 -6.25656e-08 0)
(0 -6.25074e-08 0)
(0 -6.24447e-08 0)
(0 -6.23774e-08 0)
(0 -6.23053e-08 0)
(0 -6.22285e-08 0)
(0 -6.21469e-08 0)
(0 -6.20604e-08 0)
(0 -6.19689e-08 0)
(0 -6.18724e-08 0)
(0 -6.17708e-08 0)
(0 -6.16641e-08 0)
(0 -6.15523e-08 0)
(0 -6.14353e-08 0)
(0 -6.13131e-08 0)
(0 -6.11857e-08 0)
(0 -6.10532e-08 0)
(0 -6.09155e-08 0)
(0 -6.07727e-08 0)
(0 -6.06248e-08 0)
(0 -6.04719e-08 0)
(0 -6.03139e-08 0)
(0 -6.01508e-08 0)
(0 -5.99827e-08 0)
(0 -5.98095e-08 0)
(0 -5.96311e-08 0)
(0 -5.94475e-08 0)
(0 -6.13187e-08 0)
(0 -6.13149e-08 0)
(0 -6.13071e-08 0)
(0 -6.12955e-08 0)
(0 -6.128e-08 0)
(0 -6.12606e-08 0)
(0 -6.12372e-08 0)
(0 -6.12099e-08 0)
(0 -6.11786e-08 0)
(0 -6.11432e-08 0)
(0 -6.11038e-08 0)
(0 -6.10603e-08 0)
(0 -6.10126e-08 0)
(0 -6.09607e-08 0)
(0 -6.09045e-08 0)
(0 -6.08439e-08 0)
(0 -6.0779e-08 0)
(0 -6.07095e-08 0)
(0 -6.06355e-08 0)
(0 -6.05569e-08 0)
(0 -6.04735e-08 0)
(0 -6.03854e-08 0)
(0 -6.02925e-08 0)
(0 -6.01946e-08 0)
(0 -6.00918e-08 0)
(0 -5.99841e-08 0)
(0 -5.98713e-08 0)
(0 -5.97534e-08 0)
(0 -5.96304e-08 0)
(0 -5.95024e-08 0)
(0 -5.93692e-08 0)
(0 -5.92309e-08 0)
(0 -5.90874e-08 0)
(0 -5.89389e-08 0)
(0 -5.87851e-08 0)
(0 -5.86262e-08 0)
(0 -5.84621e-08 0)
(0 -5.82927e-08 0)
(0 -5.81181e-08 0)
(0 -5.7938e-08 0)
(0 -5.97121e-08 0)
(0 -5.97084e-08 0)
(0 -5.97009e-08 0)
(0 -5.96896e-08 0)
(0 -5.96746e-08 0)
(0 -5.96558e-08 0)
(0 -5.96332e-08 0)
(0 -5.96067e-08 0)
(0 -5.95765e-08 0)
(0 -5.95423e-08 0)
(0 -5.95042e-08 0)
(0 -5.94622e-08 0)
(0 -5.94162e-08 0)
(0 -5.93661e-08 0)
(0 -5.9312e-08 0)
(0 -5.92536e-08 0)
(0 -5.91911e-08 0)
(0 -5.91243e-08 0)
(0 -5.90531e-08 0)
(0 -5.89775e-08 0)
(0 -5.88975e-08 0)
(0 -5.88128e-08 0)
(0 -5.87236e-08 0)
(0 -5.86296e-08 0)
(0 -5.8531e-08 0)
(0 -5.84275e-08 0)
(0 -5.83191e-08 0)
(0 -5.82059e-08 0)
(0 -5.80877e-08 0)
(0 -5.79645e-08 0)
(0 -5.78364e-08 0)
(0 -5.77031e-08 0)
(0 -5.75648e-08 0)
(0 -5.74214e-08 0)
(0 -5.72729e-08 0)
(0 -5.71192e-08 0)
(0 -5.69602e-08 0)
(0 -5.67961e-08 0)
(0 -5.66266e-08 0)
(0 -5.64518e-08 0)
(0 -5.81318e-08 0)
(0 -5.81282e-08 0)
(0 -5.81209e-08 0)
(0 -5.811e-08 0)
(0 -5.80955e-08 0)
(0 -5.80773e-08 0)
(0 -5.80555e-08 0)
(0 -5.80299e-08 0)
(0 -5.80007e-08 0)
(0 -5.79677e-08 0)
(0 -5.7931e-08 0)
(0 -5.78905e-08 0)
(0 -5.78461e-08 0)
(0 -5.77979e-08 0)
(0 -5.77458e-08 0)
(0 -5.76898e-08 0)
(0 -5.76297e-08 0)
(0 -5.75655e-08 0)
(0 -5.74972e-08 0)
(0 -5.74247e-08 0)
(0 -5.7348e-08 0)
(0 -5.72669e-08 0)
(0 -5.71814e-08 0)
(0 -5.70915e-08 0)
(0 -5.6997e-08 0)
(0 -5.6898e-08 0)
(0 -5.67943e-08 0)
(0 -5.6686e-08 0)
(0 -5.65728e-08 0)
(0 -5.64549e-08 0)
(0 -5.63321e-08 0)
(0 -5.62045e-08 0)
(0 -5.60719e-08 0)
(0 -5.59343e-08 0)
(0 -5.57917e-08 0)
(0 -5.56441e-08 0)
(0 -5.54913e-08 0)
(0 -5.53334e-08 0)
(0 -5.51704e-08 0)
(0 -5.50022e-08 0)
(0 -5.65922e-08 0)
(0 -5.65887e-08 0)
(0 -5.65817e-08 0)
(0 -5.65712e-08 0)
(0 -5.65572e-08 0)
(0 -5.65396e-08 0)
(0 -5.65185e-08 0)
(0 -5.64938e-08 0)
(0 -5.64656e-08 0)
(0 -5.64338e-08 0)
(0 -5.63985e-08 0)
(0 -5.63594e-08 0)
(0 -5.63168e-08 0)
(0 -5.62704e-08 0)
(0 -5.62204e-08 0)
(0 -5.61665e-08 0)
(0 -5.61089e-08 0)
(0 -5.60474e-08 0)
(0 -5.5982e-08 0)
(0 -5.59126e-08 0)
(0 -5.58392e-08 0)
(0 -5.57617e-08 0)
(0 -5.568e-08 0)
(0 -5.55942e-08 0)
(0 -5.5504e-08 0)
(0 -5.54095e-08 0)
(0 -5.53107e-08 0)
(0 -5.52073e-08 0)
(0 -5.50994e-08 0)
(0 -5.4987e-08 0)
(0 -5.487e-08 0)
(0 -5.47482e-08 0)
(0 -5.46218e-08 0)
(0 -5.44905e-08 0)
(0 -5.43545e-08 0)
(0 -5.42136e-08 0)
(0 -5.40678e-08 0)
(0 -5.39171e-08 0)
(0 -5.37615e-08 0)
(0 -5.36009e-08 0)
(0 -5.5106e-08 0)
(0 -5.51026e-08 0)
(0 -5.50959e-08 0)
(0 -5.50857e-08 0)
(0 -5.50721e-08 0)
(0 -5.50552e-08 0)
(0 -5.50348e-08 0)
(0 -5.50111e-08 0)
(0 -5.49839e-08 0)
(0 -5.49533e-08 0)
(0 -5.49192e-08 0)
(0 -5.48817e-08 0)
(0 -5.48407e-08 0)
(0 -5.47961e-08 0)
(0 -5.47481e-08 0)
(0 -5.46965e-08 0)
(0 -5.46412e-08 0)
(0 -5.45824e-08 0)
(0 -5.45198e-08 0)
(0 -5.44535e-08 0)
(0 -5.43834e-08 0)
(0 -5.43094e-08 0)
(0 -5.42316e-08 0)
(0 -5.41498e-08 0)
(0 -5.4064e-08 0)
(0 -5.39741e-08 0)
(0 -5.388e-08 0)
(0 -5.37818e-08 0)
(0 -5.36793e-08 0)
(0 -5.35725e-08 0)
(0 -5.34614e-08 0)
(0 -5.33458e-08 0)
(0 -5.32258e-08 0)
(0 -5.31013e-08 0)
(0 -5.29722e-08 0)
(0 -5.28385e-08 0)
(0 -5.27003e-08 0)
(0 -5.25574e-08 0)
(0 -5.24099e-08 0)
(0 -5.22578e-08 0)
(0 -5.36838e-08 0)
(0 -5.36805e-08 0)
(0 -5.3674e-08 0)
(0 -5.36641e-08 0)
(0 -5.36511e-08 0)
(0 -5.36347e-08 0)
(0 -5.36151e-08 0)
(0 -5.35921e-08 0)
(0 -5.3566e-08 0)
(0 -5.35365e-08 0)
(0 -5.35037e-08 0)
(0 -5.34676e-08 0)
(0 -5.34282e-08 0)
(0 -5.33855e-08 0)
(0 -5.33394e-08 0)
(0 -5.329e-08 0)
(0 -5.32371e-08 0)
(0 -5.31808e-08 0)
(0 -5.3121e-08 0)
(0 -5.30577e-08 0)
(0 -5.29909e-08 0)
(0 -5.29204e-08 0)
(0 -5.28463e-08 0)
(0 -5.27685e-08 0)
(0 -5.2687e-08 0)
(0 -5.26016e-08 0)
(0 -5.25124e-08 0)
(0 -5.24193e-08 0)
(0 -5.23222e-08 0)
(0 -5.22211e-08 0)
(0 -5.2116e-08 0)
(0 -5.20067e-08 0)
(0 -5.18933e-08 0)
(0 -5.17756e-08 0)
(0 -5.16538e-08 0)
(0 -5.15277e-08 0)
(0 -5.13973e-08 0)
(0 -5.12627e-08 0)
(0 -5.11237e-08 0)
(0 -5.09806e-08 0)
(0 -5.23339e-08 0)
(0 -5.23307e-08 0)
(0 -5.23244e-08 0)
(0 -5.2315e-08 0)
(0 -5.23023e-08 0)
(0 -5.22865e-08 0)
(0 -5.22676e-08 0)
(0 -5.22455e-08 0)
(0 -5.22203e-08 0)
(0 -5.21919e-08 0)
(0 -5.21604e-08 0)
(0 -5.21257e-08 0)
(0 -5.20879e-08 0)
(0 -5.20469e-08 0)
(0 -5.20027e-08 0)
(0 -5.19554e-08 0)
(0 -5.19048e-08 0)
(0 -5.18509e-08 0)
(0 -5.17939e-08 0)
(0 -5.17335e-08 0)
(0 -5.16698e-08 0)
(0 -5.16027e-08 0)
(0 -5.15323e-08 0)
(0 -5.14584e-08 0)
(0 -5.1381e-08 0)
(0 -5.13002e-08 0)
(0 -5.12157e-08 0)
(0 -5.11276e-08 0)
(0 -5.10359e-08 0)
(0 -5.09404e-08 0)
(0 -5.08412e-08 0)
(0 -5.07382e-08 0)
(0 -5.06314e-08 0)
(0 -5.05207e-08 0)
(0 -5.04062e-08 0)
(0 -5.02878e-08 0)
(0 -5.01654e-08 0)
(0 -5.00392e-08 0)
(0 -4.99091e-08 0)
(0 -4.97752e-08 0)
(0 -5.10627e-08 0)
(0 -5.10597e-08 0)
(0 -5.10536e-08 0)
(0 -5.10445e-08 0)
(0 -5.10323e-08 0)
(0 -5.10171e-08 0)
(0 -5.09988e-08 0)
(0 -5.09775e-08 0)
(0 -5.09532e-08 0)
(0 -5.09259e-08 0)
(0 -5.08956e-08 0)
(0 -5.08623e-08 0)
(0 -5.08259e-08 0)
(0 -5.07866e-08 0)
(0 -5.07442e-08 0)
(0 -5.06988e-08 0)
(0 -5.06504e-08 0)
(0 -5.0599e-08 0)
(0 -5.05445e-08 0)
(0 -5.04869e-08 0)
(0 -5.04262e-08 0)
(0 -5.03625e-08 0)
(0 -5.02955e-08 0)
(0 -5.02254e-08 0)
(0 -5.01521e-08 0)
(0 -5.00755e-08 0)
(0 -4.99956e-08 0)
(0 -4.99124e-08 0)
(0 -4.98259e-08 0)
(0 -4.97359e-08 0)
(0 -4.96426e-08 0)
(0 -4.95457e-08 0)
(0 -4.94455e-08 0)
(0 -4.93417e-08 0)
(0 -4.92343e-08 0)
(0 -4.91235e-08 0)
(0 -4.90092e-08 0)
(0 -4.88914e-08 0)
(0 -4.87701e-08 0)
(0 -4.86454e-08 0)
(0 -4.75934e-08 0)
(0 -4.66195e-08 0)
(0 -4.57226e-08 0)
(0 -4.49004e-08 0)
(0 -4.41494e-08 0)
(0 -4.34657e-08 0)
(0 -4.28444e-08 0)
(0 -4.22807e-08 0)
(0 -4.17696e-08 0)
(0 -4.13061e-08 0)
(0 -4.08854e-08 0)
(0 -4.05034e-08 0)
(0 -4.01559e-08 0)
(0 -3.98397e-08 0)
(0 -3.95517e-08 0)
(0 -3.92895e-08 0)
(0 -3.90511e-08 0)
(0 -3.88349e-08 0)
(0 -3.86399e-08 0)
(0 -3.84652e-08 0)
(0 -3.83102e-08 0)
(0 -3.81746e-08 0)
(0 -3.80583e-08 0)
(0 -3.79612e-08 0)
(0 -3.78833e-08 0)
(0 -3.78249e-08 0)
(0 -3.77858e-08 0)
(0 -3.77663e-08 0)
(0 -4.7709e-08 0)
(0 -4.67264e-08 0)
(0 -4.58213e-08 0)
(0 -4.49915e-08 0)
(0 -4.42337e-08 0)
(0 -4.35438e-08 0)
(0 -4.29171e-08 0)
(0 -4.23488e-08 0)
(0 -4.18337e-08 0)
(0 -4.13669e-08 0)
(0 -4.09435e-08 0)
(0 -4.05593e-08 0)
(0 -4.02101e-08 0)
(0 -3.98926e-08 0)
(0 -3.96036e-08 0)
(0 -3.93407e-08 0)
(0 -3.91018e-08 0)
(0 -3.88854e-08 0)
(0 -3.86902e-08 0)
(0 -3.85154e-08 0)
(0 -3.83603e-08 0)
(0 -3.82248e-08 0)
(0 -3.81085e-08 0)
(0 -3.80115e-08 0)
(0 -3.79337e-08 0)
(0 -3.78753e-08 0)
(0 -3.78362e-08 0)
(0 -3.78167e-08 0)
(0 -4.78216e-08 0)
(0 -4.68308e-08 0)
(0 -4.59179e-08 0)
(0 -4.50809e-08 0)
(0 -4.43165e-08 0)
(0 -4.36207e-08 0)
(0 -4.29889e-08 0)
(0 -4.24161e-08 0)
(0 -4.18972e-08 0)
(0 -4.14272e-08 0)
(0 -4.10013e-08 0)
(0 -4.0615e-08 0)
(0 -4.02642e-08 0)
(0 -3.99454e-08 0)
(0 -3.96555e-08 0)
(0 -3.93919e-08 0)
(0 -3.91526e-08 0)
(0 -3.89358e-08 0)
(0 -3.87404e-08 0)
(0 -3.85655e-08 0)
(0 -3.84104e-08 0)
(0 -3.82749e-08 0)
(0 -3.81586e-08 0)
(0 -3.80616e-08 0)
(0 -3.79839e-08 0)
(0 -3.79255e-08 0)
(0 -3.78865e-08 0)
(0 -3.7867e-08 0)
(0 -4.79313e-08 0)
(0 -4.69325e-08 0)
(0 -4.60122e-08 0)
(0 -4.51683e-08 0)
(0 -4.43977e-08 0)
(0 -4.36964e-08 0)
(0 -4.30597e-08 0)
(0 -4.24827e-08 0)
(0 -4.19602e-08 0)
(0 -4.14872e-08 0)
(0 -4.10588e-08 0)
(0 -4.06704e-08 0)
(0 -4.03181e-08 0)
(0 -3.99981e-08 0)
(0 -3.97073e-08 0)
(0 -3.9443e-08 0)
(0 -3.92032e-08 0)
(0 -3.89861e-08 0)
(0 -3.87906e-08 0)
(0 -3.86155e-08 0)
(0 -3.84604e-08 0)
(0 -3.83249e-08 0)
(0 -3.82086e-08 0)
(0 -3.81116e-08 0)
(0 -3.8034e-08 0)
(0 -3.79756e-08 0)
(0 -3.79366e-08 0)
(0 -3.79171e-08 0)
(0 -4.80378e-08 0)
(0 -4.70315e-08 0)
(0 -4.61042e-08 0)
(0 -4.52539e-08 0)
(0 -4.44774e-08 0)
(0 -4.37707e-08 0)
(0 -4.31294e-08 0)
(0 -4.25483e-08 0)
(0 -4.20224e-08 0)
(0 -4.15465e-08 0)
(0 -4.11157e-08 0)
(0 -4.07255e-08 0)
(0 -4.03717e-08 0)
(0 -4.00505e-08 0)
(0 -3.97588e-08 0)
(0 -3.94939e-08 0)
(0 -3.92536e-08 0)
(0 -3.90363e-08 0)
(0 -3.88405e-08 0)
(0 -3.86653e-08 0)
(0 -3.85102e-08 0)
(0 -3.83746e-08 0)
(0 -3.82584e-08 0)
(0 -3.81614e-08 0)
(0 -3.80837e-08 0)
(0 -3.80254e-08 0)
(0 -3.79864e-08 0)
(0 -3.79669e-08 0)
(0 -4.81412e-08 0)
(0 -4.71279e-08 0)
(0 -4.61939e-08 0)
(0 -4.53374e-08 0)
(0 -4.45553e-08 0)
(0 -4.38436e-08 0)
(0 -4.31979e-08 0)
(0 -4.2613e-08 0)
(0 -4.20838e-08 0)
(0 -4.16052e-08 0)
(0 -4.11722e-08 0)
(0 -4.07802e-08 0)
(0 -4.04249e-08 0)
(0 -4.01026e-08 0)
(0 -3.981e-08 0)
(0 -3.95445e-08 0)
(0 -3.93038e-08 0)
(0 -3.90861e-08 0)
(0 -3.88901e-08 0)
(0 -3.87148e-08 0)
(0 -3.85596e-08 0)
(0 -3.8424e-08 0)
(0 -3.83078e-08 0)
(0 -3.82108e-08 0)
(0 -3.81332e-08 0)
(0 -3.80748e-08 0)
(0 -3.80359e-08 0)
(0 -3.80164e-08 0)
(0 -4.82415e-08 0)
(0 -4.72214e-08 0)
(0 -4.62811e-08 0)
(0 -4.54188e-08 0)
(0 -4.46314e-08 0)
(0 -4.3915e-08 0)
(0 -4.32651e-08 0)
(0 -4.26766e-08 0)
(0 -4.21444e-08 0)
(0 -4.16632e-08 0)
(0 -4.1228e-08 0)
(0 -4.08343e-08 0)
(0 -4.04776e-08 0)
(0 -4.01542e-08 0)
(0 -3.98608e-08 0)
(0 -3.95947e-08 0)
(0 -3.93535e-08 0)
(0 -3.91356e-08 0)
(0 -3.89394e-08 0)
(0 -3.8764e-08 0)
(0 -3.86087e-08 0)
(0 -3.8473e-08 0)
(0 -3.83568e-08 0)
(0 -3.82598e-08 0)
(0 -3.81822e-08 0)
(0 -3.81238e-08 0)
(0 -3.80849e-08 0)
(0 -3.80654e-08 0)
(0 -4.83386e-08 0)
(0 -4.73122e-08 0)
(0 -4.6366e-08 0)
(0 -4.54981e-08 0)
(0 -4.47057e-08 0)
(0 -4.39849e-08 0)
(0 -4.33311e-08 0)
(0 -4.27392e-08 0)
(0 -4.2204e-08 0)
(0 -4.17203e-08 0)
(0 -4.12832e-08 0)
(0 -4.08878e-08 0)
(0 -4.05298e-08 0)
(0 -4.02054e-08 0)
(0 -3.99112e-08 0)
(0 -3.96445e-08 0)
(0 -3.94029e-08 0)
(0 -3.91846e-08 0)
(0 -3.89882e-08 0)
(0 -3.88126e-08 0)
(0 -3.86573e-08 0)
(0 -3.85216e-08 0)
(0 -3.84053e-08 0)
(0 -3.83083e-08 0)
(0 -3.82307e-08 0)
(0 -3.81724e-08 0)
(0 -3.81334e-08 0)
(0 -3.8114e-08 0)
(0 -4.84326e-08 0)
(0 -4.74002e-08 0)
(0 -4.64483e-08 0)
(0 -4.55753e-08 0)
(0 -4.47782e-08 0)
(0 -4.40532e-08 0)
(0 -4.33956e-08 0)
(0 -4.28005e-08 0)
(0 -4.22626e-08 0)
(0 -4.17766e-08 0)
(0 -4.13375e-08 0)
(0 -4.09406e-08 0)
(0 -4.05813e-08 0)
(0 -4.02559e-08 0)
(0 -3.9961e-08 0)
(0 -3.96937e-08 0)
(0 -3.94517e-08 0)
(0 -3.92331e-08 0)
(0 -3.90365e-08 0)
(0 -3.88608e-08 0)
(0 -3.87053e-08 0)
(0 -3.85696e-08 0)
(0 -3.84533e-08 0)
(0 -3.83563e-08 0)
(0 -3.82786e-08 0)
(0 -3.82203e-08 0)
(0 -3.81814e-08 0)
(0 -3.81619e-08 0)
(0 -4.85234e-08 0)
(0 -4.74854e-08 0)
(0 -4.65282e-08 0)
(0 -4.56503e-08 0)
(0 -4.48488e-08 0)
(0 -4.41198e-08 0)
(0 -4.34588e-08 0)
(0 -4.28606e-08 0)
(0 -4.23201e-08 0)
(0 -4.1832e-08 0)
(0 -4.13911e-08 0)
(0 -4.09926e-08 0)
(0 -4.06322e-08 0)
(0 -4.03058e-08 0)
(0 -4.00102e-08 0)
(0 -3.97423e-08 0)
(0 -3.94999e-08 0)
(0 -3.9281e-08 0)
(0 -3.90842e-08 0)
(0 -3.89084e-08 0)
(0 -3.87528e-08 0)
(0 -3.86169e-08 0)
(0 -3.85006e-08 0)
(0 -3.84036e-08 0)
(0 -3.83259e-08 0)
(0 -3.82676e-08 0)
(0 -3.82287e-08 0)
(0 -3.82092e-08 0)
(0 -4.86112e-08 0)
(0 -4.75678e-08 0)
(0 -4.66057e-08 0)
(0 -4.57232e-08 0)
(0 -4.49175e-08 0)
(0 -4.41848e-08 0)
(0 -4.35205e-08 0)
(0 -4.29195e-08 0)
(0 -4.23765e-08 0)
(0 -4.18863e-08 0)
(0 -4.14437e-08 0)
(0 -4.10438e-08 0)
(0 -4.06823e-08 0)
(0 -4.0355e-08 0)
(0 -4.00587e-08 0)
(0 -3.97903e-08 0)
(0 -3.95475e-08 0)
(0 -3.93283e-08 0)
(0 -3.91312e-08 0)
(0 -3.89552e-08 0)
(0 -3.87995e-08 0)
(0 -3.86636e-08 0)
(0 -3.85472e-08 0)
(0 -3.84502e-08 0)
(0 -3.83725e-08 0)
(0 -3.83142e-08 0)
(0 -3.82752e-08 0)
(0 -3.82557e-08 0)
(0 -4.86958e-08 0)
(0 -4.76474e-08 0)
(0 -4.66806e-08 0)
(0 -4.57938e-08 0)
(0 -4.49843e-08 0)
(0 -4.42481e-08 0)
(0 -4.35807e-08 0)
(0 -4.2977e-08 0)
(0 -4.24317e-08 0)
(0 -4.19396e-08 0)
(0 -4.14953e-08 0)
(0 -4.10942e-08 0)
(0 -4.07315e-08 0)
(0 -4.04034e-08 0)
(0 -4.01064e-08 0)
(0 -3.98375e-08 0)
(0 -3.95943e-08 0)
(0 -3.93748e-08 0)
(0 -3.91775e-08 0)
(0 -3.90013e-08 0)
(0 -3.88455e-08 0)
(0 -3.87095e-08 0)
(0 -3.85931e-08 0)
(0 -3.8496e-08 0)
(0 -3.84183e-08 0)
(0 -3.83599e-08 0)
(0 -3.8321e-08 0)
(0 -3.83015e-08 0)
(0 -4.87774e-08 0)
(0 -4.77243e-08 0)
(0 -4.67531e-08 0)
(0 -4.58623e-08 0)
(0 -4.5049e-08 0)
(0 -4.43096e-08 0)
(0 -4.36393e-08 0)
(0 -4.30331e-08 0)
(0 -4.24857e-08 0)
(0 -4.19917e-08 0)
(0 -4.15459e-08 0)
(0 -4.11435e-08 0)
(0 -4.07798e-08 0)
(0 -4.04509e-08 0)
(0 -4.01533e-08 0)
(0 -3.98838e-08 0)
(0 -3.96402e-08 0)
(0 -3.94204e-08 0)
(0 -3.92229e-08 0)
(0 -3.90466e-08 0)
(0 -3.88907e-08 0)
(0 -3.87546e-08 0)
(0 -3.86381e-08 0)
(0 -3.8541e-08 0)
(0 -3.84632e-08 0)
(0 -3.84048e-08 0)
(0 -3.83658e-08 0)
(0 -3.83464e-08 0)
(0 -4.88559e-08 0)
(0 -4.77984e-08 0)
(0 -4.68231e-08 0)
(0 -4.59285e-08 0)
(0 -4.51118e-08 0)
(0 -4.43693e-08 0)
(0 -4.36963e-08 0)
(0 -4.30877e-08 0)
(0 -4.25383e-08 0)
(0 -4.20426e-08 0)
(0 -4.15954e-08 0)
(0 -4.11918e-08 0)
(0 -4.08272e-08 0)
(0 -4.04975e-08 0)
(0 -4.01992e-08 0)
(0 -3.99293e-08 0)
(0 -3.96853e-08 0)
(0 -3.94652e-08 0)
(0 -3.92675e-08 0)
(0 -3.9091e-08 0)
(0 -3.89349e-08 0)
(0 -3.87987e-08 0)
(0 -3.86821e-08 0)
(0 -3.8585e-08 0)
(0 -3.85072e-08 0)
(0 -3.84488e-08 0)
(0 -3.84098e-08 0)
(0 -3.83903e-08 0)
(0 -4.89314e-08 0)
(0 -4.78697e-08 0)
(0 -4.68905e-08 0)
(0 -4.59924e-08 0)
(0 -4.51726e-08 0)
(0 -4.44272e-08 0)
(0 -4.37517e-08 0)
(0 -4.31409e-08 0)
(0 -4.25896e-08 0)
(0 -4.20923e-08 0)
(0 -4.16437e-08 0)
(0 -4.1239e-08 0)
(0 -4.08734e-08 0)
(0 -4.0543e-08 0)
(0 -4.02441e-08 0)
(0 -3.99737e-08 0)
(0 -3.97294e-08 0)
(0 -3.9509e-08 0)
(0 -3.9311e-08 0)
(0 -3.91344e-08 0)
(0 -3.89782e-08 0)
(0 -3.88419e-08 0)
(0 -3.87252e-08 0)
(0 -3.8628e-08 0)
(0 -3.85502e-08 0)
(0 -3.84917e-08 0)
(0 -3.84527e-08 0)
(0 -3.84332e-08 0)
(0 -4.90039e-08 0)
(0 -4.79383e-08 0)
(0 -4.69556e-08 0)
(0 -4.60541e-08 0)
(0 -4.52313e-08 0)
(0 -4.44832e-08 0)
(0 -4.38054e-08 0)
(0 -4.31925e-08 0)
(0 -4.26394e-08 0)
(0 -4.21406e-08 0)
(0 -4.16908e-08 0)
(0 -4.1285e-08 0)
(0 -4.09186e-08 0)
(0 -4.05874e-08 0)
(0 -4.0288e-08 0)
(0 -4.00171e-08 0)
(0 -3.97724e-08 0)
(0 -3.95517e-08 0)
(0 -3.93536e-08 0)
(0 -3.91767e-08 0)
(0 -3.90204e-08 0)
(0 -3.8884e-08 0)
(0 -3.87672e-08 0)
(0 -3.867e-08 0)
(0 -3.85921e-08 0)
(0 -3.85336e-08 0)
(0 -3.84946e-08 0)
(0 -3.8475e-08 0)
(0 -4.90734e-08 0)
(0 -4.80042e-08 0)
(0 -4.70181e-08 0)
(0 -4.61136e-08 0)
(0 -4.5288e-08 0)
(0 -4.45374e-08 0)
(0 -4.38573e-08 0)
(0 -4.32426e-08 0)
(0 -4.26878e-08 0)
(0 -4.21876e-08 0)
(0 -4.17366e-08 0)
(0 -4.13298e-08 0)
(0 -4.09625e-08 0)
(0 -4.06307e-08 0)
(0 -4.03307e-08 0)
(0 -4.00594e-08 0)
(0 -3.98143e-08 0)
(0 -3.95934e-08 0)
(0 -3.9395e-08 0)
(0 -3.9218e-08 0)
(0 -3.90615e-08 0)
(0 -3.8925e-08 0)
(0 -3.88081e-08 0)
(0 -3.87108e-08 0)
(0 -3.86328e-08 0)
(0 -3.85743e-08 0)
(0 -3.85353e-08 0)
(0 -3.85157e-08 0)
(0 -4.91399e-08 0)
(0 -4.80674e-08 0)
(0 -4.70782e-08 0)
(0 -4.61708e-08 0)
(0 -4.53426e-08 0)
(0 -4.45897e-08 0)
(0 -4.39076e-08 0)
(0 -4.3291e-08 0)
(0 -4.27347e-08 0)
(0 -4.22331e-08 0)
(0 -4.1781e-08 0)
(0 -4.13732e-08 0)
(0 -4.10052e-08 0)
(0 -4.06727e-08 0)
(0 -4.03722e-08 0)
(0 -4.01005e-08 0)
(0 -3.9855e-08 0)
(0 -3.96338e-08 0)
(0 -3.94352e-08 0)
(0 -3.9258e-08 0)
(0 -3.91014e-08 0)
(0 -3.89648e-08 0)
(0 -3.88478e-08 0)
(0 -3.87504e-08 0)
(0 -3.86724e-08 0)
(0 -3.86138e-08 0)
(0 -3.85748e-08 0)
(0 -3.85552e-08 0)
(0 -4.92035e-08 0)
(0 -4.81279e-08 0)
(0 -4.71357e-08 0)
(0 -4.62257e-08 0)
(0 -4.53951e-08 0)
(0 -4.464e-08 0)
(0 -4.3956e-08 0)
(0 -4.33378e-08 0)
(0 -4.278e-08 0)
(0 -4.22772e-08 0)
(0 -4.1824e-08 0)
(0 -4.14153e-08 0)
(0 -4.10465e-08 0)
(0 -4.07135e-08 0)
(0 -4.04124e-08 0)
(0 -4.01403e-08 0)
(0 -3.98945e-08 0)
(0 -3.9673e-08 0)
(0 -3.94742e-08 0)
(0 -3.92968e-08 0)
(0 -3.914e-08 0)
(0 -3.90033e-08 0)
(0 -3.88863e-08 0)
(0 -3.87888e-08 0)
(0 -3.87107e-08 0)
(0 -3.86521e-08 0)
(0 -3.8613e-08 0)
(0 -3.85935e-08 0)
(0 -4.92642e-08 0)
(0 -4.81856e-08 0)
(0 -4.71908e-08 0)
(0 -4.62783e-08 0)
(0 -4.54455e-08 0)
(0 -4.46884e-08 0)
(0 -4.40026e-08 0)
(0 -4.33828e-08 0)
(0 -4.28237e-08 0)
(0 -4.23197e-08 0)
(0 -4.18655e-08 0)
(0 -4.1456e-08 0)
(0 -4.10865e-08 0)
(0 -4.07528e-08 0)
(0 -4.04513e-08 0)
(0 -4.01788e-08 0)
(0 -3.99327e-08 0)
(0 -3.97109e-08 0)
(0 -3.95119e-08 0)
(0 -3.93343e-08 0)
(0 -3.91774e-08 0)
(0 -3.90405e-08 0)
(0 -3.89234e-08 0)
(0 -3.88258e-08 0)
(0 -3.87477e-08 0)
(0 -3.86891e-08 0)
(0 -3.86499e-08 0)
(0 -3.86304e-08 0)
(0 -4.9322e-08 0)
(0 -4.82408e-08 0)
(0 -4.72434e-08 0)
(0 -4.63287e-08 0)
(0 -4.54937e-08 0)
(0 -4.47348e-08 0)
(0 -4.40473e-08 0)
(0 -4.34261e-08 0)
(0 -4.28657e-08 0)
(0 -4.23606e-08 0)
(0 -4.19055e-08 0)
(0 -4.14952e-08 0)
(0 -4.1125e-08 0)
(0 -4.07908e-08 0)
(0 -4.04888e-08 0)
(0 -4.02159e-08 0)
(0 -3.99695e-08 0)
(0 -3.97474e-08 0)
(0 -3.95482e-08 0)
(0 -3.93704e-08 0)
(0 -3.92134e-08 0)
(0 -3.90764e-08 0)
(0 -3.89592e-08 0)
(0 -3.88615e-08 0)
(0 -3.87833e-08 0)
(0 -3.87246e-08 0)
(0 -3.86855e-08 0)
(0 -3.86659e-08 0)
(0 -4.93769e-08 0)
(0 -4.82932e-08 0)
(0 -4.72936e-08 0)
(0 -4.63767e-08 0)
(0 -4.55398e-08 0)
(0 -4.47792e-08 0)
(0 -4.40901e-08 0)
(0 -4.34675e-08 0)
(0 -4.29059e-08 0)
(0 -4.23998e-08 0)
(0 -4.19438e-08 0)
(0 -4.15328e-08 0)
(0 -4.1162e-08 0)
(0 -4.08273e-08 0)
(0 -4.05248e-08 0)
(0 -4.02515e-08 0)
(0 -4.00048e-08 0)
(0 -3.97825e-08 0)
(0 -3.9583e-08 0)
(0 -3.94051e-08 0)
(0 -3.92479e-08 0)
(0 -3.91108e-08 0)
(0 -3.89935e-08 0)
(0 -3.88957e-08 0)
(0 -3.88175e-08 0)
(0 -3.87588e-08 0)
(0 -3.87196e-08 0)
(0 -3.87e-08 0)
(0 -4.9429e-08 0)
(0 -4.83429e-08 0)
(0 -4.73412e-08 0)
(0 -4.64223e-08 0)
(0 -4.55837e-08 0)
(0 -4.48214e-08 0)
(0 -4.4131e-08 0)
(0 -4.35071e-08 0)
(0 -4.29445e-08 0)
(0 -4.24374e-08 0)
(0 -4.19806e-08 0)
(0 -4.15688e-08 0)
(0 -4.11974e-08 0)
(0 -4.08622e-08 0)
(0 -4.05593e-08 0)
(0 -4.02857e-08 0)
(0 -4.00387e-08 0)
(0 -3.98161e-08 0)
(0 -3.96164e-08 0)
(0 -3.94383e-08 0)
(0 -3.9281e-08 0)
(0 -3.91438e-08 0)
(0 -3.90263e-08 0)
(0 -3.89285e-08 0)
(0 -3.88502e-08 0)
(0 -3.87914e-08 0)
(0 -3.87522e-08 0)
(0 -3.87326e-08 0)
(0 -4.94781e-08 0)
(0 -4.839e-08 0)
(0 -4.73863e-08 0)
(0 -4.64656e-08 0)
(0 -4.56254e-08 0)
(0 -4.48616e-08 0)
(0 -4.41698e-08 0)
(0 -4.35448e-08 0)
(0 -4.29811e-08 0)
(0 -4.24732e-08 0)
(0 -4.20156e-08 0)
(0 -4.16032e-08 0)
(0 -4.12312e-08 0)
(0 -4.08955e-08 0)
(0 -4.05922e-08 0)
(0 -4.03183e-08 0)
(0 -4.00709e-08 0)
(0 -3.98482e-08 0)
(0 -3.96483e-08 0)
(0 -3.947e-08 0)
(0 -3.93125e-08 0)
(0 -3.91752e-08 0)
(0 -3.90576e-08 0)
(0 -3.89597e-08 0)
(0 -3.88814e-08 0)
(0 -3.88225e-08 0)
(0 -3.87833e-08 0)
(0 -3.87636e-08 0)
(0 -4.95245e-08 0)
(0 -4.84344e-08 0)
(0 -4.74289e-08 0)
(0 -4.65066e-08 0)
(0 -4.56648e-08 0)
(0 -4.48997e-08 0)
(0 -4.42067e-08 0)
(0 -4.35806e-08 0)
(0 -4.30159e-08 0)
(0 -4.25072e-08 0)
(0 -4.20488e-08 0)
(0 -4.16358e-08 0)
(0 -4.12634e-08 0)
(0 -4.09272e-08 0)
(0 -4.06235e-08 0)
(0 -4.03492e-08 0)
(0 -4.01016e-08 0)
(0 -3.98786e-08 0)
(0 -3.96785e-08 0)
(0 -3.95001e-08 0)
(0 -3.93424e-08 0)
(0 -3.9205e-08 0)
(0 -3.90874e-08 0)
(0 -3.89894e-08 0)
(0 -3.89109e-08 0)
(0 -3.88521e-08 0)
(0 -3.88128e-08 0)
(0 -3.87931e-08 0)
(0 -4.9568e-08 0)
(0 -4.84761e-08 0)
(0 -4.74689e-08 0)
(0 -4.65451e-08 0)
(0 -4.57019e-08 0)
(0 -4.49356e-08 0)
(0 -4.42415e-08 0)
(0 -4.36144e-08 0)
(0 -4.30488e-08 0)
(0 -4.25393e-08 0)
(0 -4.20803e-08 0)
(0 -4.16667e-08 0)
(0 -4.12937e-08 0)
(0 -4.09571e-08 0)
(0 -4.06531e-08 0)
(0 -4.03785e-08 0)
(0 -4.01306e-08 0)
(0 -3.99074e-08 0)
(0 -3.97071e-08 0)
(0 -3.95285e-08 0)
(0 -3.93707e-08 0)
(0 -3.92332e-08 0)
(0 -3.91154e-08 0)
(0 -3.90174e-08 0)
(0 -3.89389e-08 0)
(0 -3.888e-08 0)
(0 -3.88407e-08 0)
(0 -3.8821e-08 0)
(0 -4.96086e-08 0)
(0 -4.85151e-08 0)
(0 -4.75064e-08 0)
(0 -4.65812e-08 0)
(0 -4.57368e-08 0)
(0 -4.49693e-08 0)
(0 -4.42741e-08 0)
(0 -4.36461e-08 0)
(0 -4.30798e-08 0)
(0 -4.25695e-08 0)
(0 -4.21099e-08 0)
(0 -4.16958e-08 0)
(0 -4.13223e-08 0)
(0 -4.09853e-08 0)
(0 -4.0681e-08 0)
(0 -4.04061e-08 0)
(0 -4.01579e-08 0)
(0 -3.99345e-08 0)
(0 -3.9734e-08 0)
(0 -3.95553e-08 0)
(0 -3.93974e-08 0)
(0 -3.92597e-08 0)
(0 -3.91419e-08 0)
(0 -3.90437e-08 0)
(0 -3.89652e-08 0)
(0 -3.89062e-08 0)
(0 -3.88669e-08 0)
(0 -3.88472e-08 0)
(0 -4.96464e-08 0)
(0 -4.85514e-08 0)
(0 -4.75414e-08 0)
(0 -4.66149e-08 0)
(0 -4.57693e-08 0)
(0 -4.50007e-08 0)
(0 -4.43046e-08 0)
(0 -4.36758e-08 0)
(0 -4.31087e-08 0)
(0 -4.25978e-08 0)
(0 -4.21376e-08 0)
(0 -4.1723e-08 0)
(0 -4.13491e-08 0)
(0 -4.10117e-08 0)
(0 -4.0707e-08 0)
(0 -4.04319e-08 0)
(0 -4.01835e-08 0)
(0 -3.99598e-08 0)
(0 -3.97592e-08 0)
(0 -3.95803e-08 0)
(0 -3.94223e-08 0)
(0 -3.92845e-08 0)
(0 -3.91666e-08 0)
(0 -3.90683e-08 0)
(0 -3.89897e-08 0)
(0 -3.89307e-08 0)
(0 -3.88914e-08 0)
(0 -3.88717e-08 0)
(0 -4.96813e-08 0)
(0 -4.8585e-08 0)
(0 -4.75737e-08 0)
(0 -4.66461e-08 0)
(0 -4.57994e-08 0)
(0 -4.50299e-08 0)
(0 -4.4333e-08 0)
(0 -4.37034e-08 0)
(0 -4.31356e-08 0)
(0 -4.26241e-08 0)
(0 -4.21634e-08 0)
(0 -4.17483e-08 0)
(0 -4.1374e-08 0)
(0 -4.10363e-08 0)
(0 -4.07313e-08 0)
(0 -4.04558e-08 0)
(0 -4.02073e-08 0)
(0 -3.99834e-08 0)
(0 -3.97826e-08 0)
(0 -3.96036e-08 0)
(0 -3.94454e-08 0)
(0 -3.93075e-08 0)
(0 -3.91895e-08 0)
(0 -3.90912e-08 0)
(0 -3.90126e-08 0)
(0 -3.89535e-08 0)
(0 -3.89141e-08 0)
(0 -3.88944e-08 0)
(0 -4.97134e-08 0)
(0 -4.86159e-08 0)
(0 -4.76035e-08 0)
(0 -4.66748e-08 0)
(0 -4.58272e-08 0)
(0 -4.50568e-08 0)
(0 -4.43591e-08 0)
(0 -4.37288e-08 0)
(0 -4.31604e-08 0)
(0 -4.26483e-08 0)
(0 -4.21871e-08 0)
(0 -4.17716e-08 0)
(0 -4.1397e-08 0)
(0 -4.10589e-08 0)
(0 -4.07536e-08 0)
(0 -4.0478e-08 0)
(0 -4.02292e-08 0)
(0 -4.00051e-08 0)
(0 -3.98042e-08 0)
(0 -3.9625e-08 0)
(0 -3.94667e-08 0)
(0 -3.93287e-08 0)
(0 -3.92107e-08 0)
(0 -3.91123e-08 0)
(0 -3.90336e-08 0)
(0 -3.89745e-08 0)
(0 -3.89351e-08 0)
(0 -3.89154e-08 0)
(0 -4.97425e-08 0)
(0 -4.8644e-08 0)
(0 -4.76306e-08 0)
(0 -4.6701e-08 0)
(0 -4.58525e-08 0)
(0 -4.50814e-08 0)
(0 -4.43829e-08 0)
(0 -4.3752e-08 0)
(0 -4.3183e-08 0)
(0 -4.26705e-08 0)
(0 -4.22088e-08 0)
(0 -4.17929e-08 0)
(0 -4.1418e-08 0)
(0 -4.10796e-08 0)
(0 -4.07741e-08 0)
(0 -4.04982e-08 0)
(0 -4.02492e-08 0)
(0 -4.0025e-08 0)
(0 -3.98239e-08 0)
(0 -3.96446e-08 0)
(0 -3.94862e-08 0)
(0 -3.93482e-08 0)
(0 -3.923e-08 0)
(0 -3.91316e-08 0)
(0 -3.90528e-08 0)
(0 -3.89937e-08 0)
(0 -3.89543e-08 0)
(0 -3.89345e-08 0)
(0 -4.97688e-08 0)
(0 -4.86693e-08 0)
(0 -4.7655e-08 0)
(0 -4.67246e-08 0)
(0 -4.58754e-08 0)
(0 -4.51036e-08 0)
(0 -4.44045e-08 0)
(0 -4.3773e-08 0)
(0 -4.32036e-08 0)
(0 -4.26905e-08 0)
(0 -4.22285e-08 0)
(0 -4.18123e-08 0)
(0 -4.1437e-08 0)
(0 -4.10984e-08 0)
(0 -4.07926e-08 0)
(0 -4.05165e-08 0)
(0 -4.02674e-08 0)
(0 -4.0043e-08 0)
(0 -3.98418e-08 0)
(0 -3.96624e-08 0)
(0 -3.95039e-08 0)
(0 -3.93657e-08 0)
(0 -3.92475e-08 0)
(0 -3.9149e-08 0)
(0 -3.90702e-08 0)
(0 -3.90111e-08 0)
(0 -3.89716e-08 0)
(0 -3.89519e-08 0)
(0 -4.97923e-08 0)
(0 -4.86919e-08 0)
(0 -4.76768e-08 0)
(0 -4.67457e-08 0)
(0 -4.58958e-08 0)
(0 -4.51234e-08 0)
(0 -4.44238e-08 0)
(0 -4.37918e-08 0)
(0 -4.32219e-08 0)
(0 -4.27085e-08 0)
(0 -4.22461e-08 0)
(0 -4.18295e-08 0)
(0 -4.1454e-08 0)
(0 -4.11151e-08 0)
(0 -4.08092e-08 0)
(0 -4.05329e-08 0)
(0 -4.02836e-08 0)
(0 -4.00591e-08 0)
(0 -3.98577e-08 0)
(0 -3.96782e-08 0)
(0 -3.95196e-08 0)
(0 -3.93814e-08 0)
(0 -3.92631e-08 0)
(0 -3.91646e-08 0)
(0 -3.90857e-08 0)
(0 -3.90266e-08 0)
(0 -3.89871e-08 0)
(0 -3.89673e-08 0)
(0 -4.98128e-08 0)
(0 -4.87117e-08 0)
(0 -4.7696e-08 0)
(0 -4.67642e-08 0)
(0 -4.59137e-08 0)
(0 -4.51408e-08 0)
(0 -4.44407e-08 0)
(0 -4.38083e-08 0)
(0 -4.3238e-08 0)
(0 -4.27242e-08 0)
(0 -4.22615e-08 0)
(0 -4.18447e-08 0)
(0 -4.14689e-08 0)
(0 -4.11298e-08 0)
(0 -4.08237e-08 0)
(0 -4.05473e-08 0)
(0 -4.02978e-08 0)
(0 -4.00732e-08 0)
(0 -3.98717e-08 0)
(0 -3.96921e-08 0)
(0 -3.95335e-08 0)
(0 -3.93952e-08 0)
(0 -3.92768e-08 0)
(0 -3.91783e-08 0)
(0 -3.90994e-08 0)
(0 -3.90402e-08 0)
(0 -3.90007e-08 0)
(0 -3.89809e-08 0)
(0 -4.98304e-08 0)
(0 -4.87287e-08 0)
(0 -4.77124e-08 0)
(0 -4.67801e-08 0)
(0 -4.59291e-08 0)
(0 -4.51557e-08 0)
(0 -4.44552e-08 0)
(0 -4.38224e-08 0)
(0 -4.32518e-08 0)
(0 -4.27378e-08 0)
(0 -4.22748e-08 0)
(0 -4.18577e-08 0)
(0 -4.14817e-08 0)
(0 -4.11425e-08 0)
(0 -4.08362e-08 0)
(0 -4.05596e-08 0)
(0 -4.03101e-08 0)
(0 -4.00853e-08 0)
(0 -3.98838e-08 0)
(0 -3.97041e-08 0)
(0 -3.95454e-08 0)
(0 -3.9407e-08 0)
(0 -3.92886e-08 0)
(0 -3.919e-08 0)
(0 -3.91111e-08 0)
(0 -3.90519e-08 0)
(0 -3.90124e-08 0)
(0 -3.89926e-08 0)
(0 -4.98451e-08 0)
(0 -4.87429e-08 0)
(0 -4.77261e-08 0)
(0 -4.67934e-08 0)
(0 -4.5942e-08 0)
(0 -4.51682e-08 0)
(0 -4.44674e-08 0)
(0 -4.38343e-08 0)
(0 -4.32634e-08 0)
(0 -4.27491e-08 0)
(0 -4.22859e-08 0)
(0 -4.18687e-08 0)
(0 -4.14925e-08 0)
(0 -4.11531e-08 0)
(0 -4.08467e-08 0)
(0 -4.057e-08 0)
(0 -4.03203e-08 0)
(0 -4.00955e-08 0)
(0 -3.98938e-08 0)
(0 -3.97141e-08 0)
(0 -3.95553e-08 0)
(0 -3.94169e-08 0)
(0 -3.92985e-08 0)
(0 -3.91998e-08 0)
(0 -3.91209e-08 0)
(0 -3.90616e-08 0)
(0 -3.90221e-08 0)
(0 -3.90023e-08 0)
(0 -4.98568e-08 0)
(0 -4.87543e-08 0)
(0 -4.77371e-08 0)
(0 -4.6804e-08 0)
(0 -4.59523e-08 0)
(0 -4.51782e-08 0)
(0 -4.44771e-08 0)
(0 -4.38438e-08 0)
(0 -4.32727e-08 0)
(0 -4.27582e-08 0)
(0 -4.22948e-08 0)
(0 -4.18774e-08 0)
(0 -4.15011e-08 0)
(0 -4.11616e-08 0)
(0 -4.0855e-08 0)
(0 -4.05783e-08 0)
(0 -4.03285e-08 0)
(0 -4.01036e-08 0)
(0 -3.99019e-08 0)
(0 -3.97221e-08 0)
(0 -3.95633e-08 0)
(0 -3.94248e-08 0)
(0 -3.93064e-08 0)
(0 -3.92077e-08 0)
(0 -3.91288e-08 0)
(0 -3.90695e-08 0)
(0 -3.90299e-08 0)
(0 -3.90102e-08 0)
(0 -4.98657e-08 0)
(0 -4.87628e-08 0)
(0 -4.77453e-08 0)
(0 -4.6812e-08 0)
(0 -4.59601e-08 0)
(0 -4.51858e-08 0)
(0 -4.44845e-08 0)
(0 -4.38509e-08 0)
(0 -4.32796e-08 0)
(0 -4.2765e-08 0)
(0 -4.23015e-08 0)
(0 -4.1884e-08 0)
(0 -4.15076e-08 0)
(0 -4.1168e-08 0)
(0 -4.08614e-08 0)
(0 -4.05845e-08 0)
(0 -4.03347e-08 0)
(0 -4.01097e-08 0)
(0 -3.9908e-08 0)
(0 -3.97281e-08 0)
(0 -3.95693e-08 0)
(0 -3.94308e-08 0)
(0 -3.93123e-08 0)
(0 -3.92136e-08 0)
(0 -3.91347e-08 0)
(0 -3.90754e-08 0)
(0 -3.90358e-08 0)
(0 -3.9016e-08 0)
(0 -4.98716e-08 0)
(0 -4.87685e-08 0)
(0 -4.77508e-08 0)
(0 -4.68173e-08 0)
(0 -4.59652e-08 0)
(0 -4.51908e-08 0)
(0 -4.44893e-08 0)
(0 -4.38557e-08 0)
(0 -4.32843e-08 0)
(0 -4.27695e-08 0)
(0 -4.2306e-08 0)
(0 -4.18884e-08 0)
(0 -4.15119e-08 0)
(0 -4.11722e-08 0)
(0 -4.08656e-08 0)
(0 -4.05886e-08 0)
(0 -4.03388e-08 0)
(0 -4.01138e-08 0)
(0 -3.9912e-08 0)
(0 -3.97322e-08 0)
(0 -3.95733e-08 0)
(0 -3.94348e-08 0)
(0 -3.93163e-08 0)
(0 -3.92176e-08 0)
(0 -3.91386e-08 0)
(0 -3.90793e-08 0)
(0 -3.90397e-08 0)
(0 -3.902e-08 0)
(0 -4.98745e-08 0)
(0 -4.87713e-08 0)
(0 -4.77536e-08 0)
(0 -4.682e-08 0)
(0 -4.59678e-08 0)
(0 -4.51933e-08 0)
(0 -4.44918e-08 0)
(0 -4.38581e-08 0)
(0 -4.32866e-08 0)
(0 -4.27718e-08 0)
(0 -4.23082e-08 0)
(0 -4.18906e-08 0)
(0 -4.15141e-08 0)
(0 -4.11744e-08 0)
(0 -4.08677e-08 0)
(0 -4.05907e-08 0)
(0 -4.03409e-08 0)
(0 -4.01159e-08 0)
(0 -3.99141e-08 0)
(0 -3.97342e-08 0)
(0 -3.95753e-08 0)
(0 -3.94368e-08 0)
(0 -3.93183e-08 0)
(0 -3.92196e-08 0)
(0 -3.91406e-08 0)
(0 -3.90813e-08 0)
(0 -3.90417e-08 0)
(0 -3.90219e-08 0)
)
;

boundaryField
{
    bc-2
    {
        type            empty;
    }
    bc-3
    {
        type            empty;
    }
    bottom
    {
        type            zeroGradient;
    }
    leftSide
    {
        type            zeroGradient;
    }
    naturalSurface
    {
        type            zeroGradient;
    }
    rightSide
    {
        type            zeroGradient;
    }
    slopesurface
    {
        type            zeroGradient;
    }
    subGradeSurface
    {
        type            zeroGradient;
    }
}


// ************************************************************************* //
