# Supplementary material for: A finite volume-based model for the hydrothermal behavior of soil under freeze–thaw cycles
Source: PLoS One. 2021 Jun 3;16(6):e0252680. doi: 10.1371/journal.pone.0252680 (PMC8174737; doi:10.1371/journal.pone.0252680)
Supplement: S1 Data — (ZIP) [file pone.0252680.s001.zip › Data at equal time interval/3.21408e+08/solidTemperature]

/*--------------------------------*- C++ -*----------------------------------*\
| =========                 |                                                 |
| \\      /  F ield         | OpenFOAM: The Open Source CFD Toolbox           |
|  \\    /   O peration     | Version:  2.4.0                                 |
|   \\  /    A nd           | Web:      www.OpenFOAM.org                      |
|    \\/     M anipulation  |                                                 |
\*---------------------------------------------------------------------------*/
FoamFile
{
    version     2.0;
    format      ascii;
    class       volScalarField;
    location    "3.21408e+08";
    object      solidTemperature;
}
// * * * * * * * * * * * * * * * * * * * * * * * * * * * * * * * * * * * * * //

dimensions      [0 0 0 1 0 0 0];

internalField   nonuniform List<scalar> 
9554
(
286.375
286.859
286.383
285.395
284.213
283.044
282.009
281.165
280.523
280.071
279.778
279.612
279.538
279.528
279.557
279.608
279.666
279.723
279.775
279.82
279.856
279.885
286.375
286.859
286.383
285.395
284.213
283.044
282.009
281.165
280.523
280.071
279.778
279.612
279.538
279.528
279.558
279.608
279.666
279.723
279.775
279.82
279.856
279.885
286.375
286.859
286.383
285.395
284.213
283.044
282.009
281.165
280.523
280.071
279.778
279.612
279.539
279.529
279.558
279.608
279.666
279.723
279.775
279.82
279.856
279.885
286.375
286.859
286.383
285.395
284.213
283.044
282.01
281.165
280.524
280.071
279.778
279.612
279.539
279.529
279.558
279.608
279.666
279.724
279.776
279.82
279.856
279.885
286.375
286.859
286.383
285.395
284.213
283.045
282.01
281.165
280.524
280.071
279.779
279.612
279.539
279.529
279.558
279.608
279.666
279.724
279.776
279.82
279.857
279.885
286.375
286.859
286.383
285.395
284.213
283.045
282.01
281.166
280.524
280.071
279.779
279.613
279.539
279.529
279.558
279.609
279.667
279.724
279.776
279.821
279.857
279.886
286.375
286.859
286.383
285.395
284.214
283.045
282.01
281.166
280.524
280.072
279.779
279.613
279.54
279.53
279.559
279.609
279.667
279.725
279.777
279.821
279.858
279.886
286.375
286.859
286.383
285.396
284.214
283.045
282.01
281.166
280.525
280.072
279.78
279.614
279.54
279.53
279.559
279.61
279.668
279.725
279.777
279.822
279.858
279.887
286.375
286.859
286.383
285.396
284.214
283.045
282.011
281.166
280.525
280.073
279.78
279.614
279.541
279.531
279.56
279.61
279.668
279.726
279.778
279.823
279.859
279.888
286.375
286.859
286.384
285.396
284.214
283.046
282.011
281.167
280.526
280.073
279.781
279.615
279.541
279.531
279.561
279.611
279.669
279.726
279.779
279.823
279.86
279.888
286.375
286.859
286.384
285.396
284.215
283.046
282.012
281.167
280.526
280.074
279.781
279.615
279.542
279.532
279.561
279.611
279.67
279.727
279.78
279.824
279.86
279.889
286.375
286.859
286.384
285.396
284.215
283.046
282.012
281.168
280.527
280.074
279.782
279.616
279.543
279.533
279.562
279.612
279.67
279.728
279.78
279.825
279.861
279.89
286.375
286.859
286.384
285.397
284.215
283.047
282.012
281.168
280.527
280.075
279.783
279.617
279.543
279.533
279.563
279.613
279.671
279.729
279.781
279.826
279.862
279.891
286.375
286.859
286.384
285.397
284.216
283.047
282.013
281.169
280.528
280.075
279.783
279.617
279.544
279.534
279.564
279.614
279.672
279.73
279.782
279.827
279.863
279.892
286.375
286.86
286.385
285.397
284.216
283.048
282.014
281.17
280.529
280.076
279.784
279.618
279.545
279.535
279.565
279.615
279.673
279.731
279.783
279.828
279.865
279.893
286.375
286.86
286.385
285.398
284.216
283.048
282.014
281.17
280.529
280.077
279.785
279.619
279.546
279.536
279.566
279.616
279.674
279.732
279.785
279.829
279.866
279.895
286.375
286.86
286.385
285.398
284.217
283.049
282.015
281.171
280.53
280.078
279.786
279.62
279.547
279.537
279.567
279.617
279.676
279.734
279.786
279.831
279.867
279.896
286.375
286.86
286.385
285.399
284.218
283.05
282.016
281.172
280.531
280.079
279.787
279.621
279.548
279.539
279.568
279.619
279.677
279.735
279.787
279.832
279.869
279.897
286.375
286.86
286.386
285.399
284.218
283.051
282.017
281.173
280.532
280.08
279.788
279.622
279.549
279.54
279.569
279.62
279.678
279.736
279.789
279.834
279.87
279.899
286.375
286.86
286.386
285.4
284.219
283.051
282.018
281.174
280.533
280.081
279.789
279.624
279.551
279.541
279.571
279.621
279.68
279.738
279.79
279.835
279.872
279.9
286.376
286.861
286.387
285.4
284.22
283.052
282.019
281.175
280.535
280.083
279.791
279.625
279.552
279.543
279.572
279.623
279.681
279.739
279.792
279.837
279.873
279.902
286.376
286.861
286.387
285.401
284.221
283.054
282.02
281.177
280.536
280.084
279.792
279.627
279.554
279.544
279.574
279.625
279.683
279.741
279.794
279.839
279.875
279.904
286.376
286.861
286.388
285.402
284.222
283.055
282.022
281.178
280.538
280.086
279.794
279.629
279.556
279.546
279.576
279.627
279.685
279.743
279.796
279.84
279.877
279.906
286.376
286.862
286.389
285.403
284.223
283.057
282.023
281.18
280.54
280.088
279.796
279.631
279.558
279.548
279.578
279.629
279.687
279.745
279.798
279.842
279.879
279.908
286.376
286.862
286.39
285.404
284.225
283.058
282.025
281.182
280.542
280.09
279.799
279.633
279.56
279.551
279.58
279.631
279.689
279.747
279.8
279.845
279.881
279.91
286.376
286.863
286.39
285.406
284.226
283.06
282.028
281.185
280.545
280.093
279.802
279.636
279.563
279.553
279.583
279.633
279.692
279.75
279.802
279.847
279.883
279.912
286.376
286.863
286.391
285.407
284.228
283.062
282.03
281.188
280.548
280.096
279.805
279.639
279.566
279.557
279.586
279.636
279.694
279.752
279.805
279.849
279.886
279.915
286.376
286.864
286.392
285.408
284.229
283.064
282.032
281.19
280.551
280.1
279.808
279.643
279.57
279.56
279.589
279.639
279.697
279.755
279.807
279.852
279.888
279.917
286.376
286.864
286.392
285.408
284.23
283.065
282.034
281.193
280.554
280.103
279.812
279.647
279.574
279.564
279.593
279.643
279.701
279.758
279.81
279.855
279.891
279.92
286.376
286.863
286.391
285.407
284.23
283.066
282.035
281.195
280.557
280.107
279.816
279.651
279.578
279.568
279.597
279.647
279.705
279.762
279.814
279.858
279.894
279.923
286.375
286.861
286.388
285.404
284.227
283.064
282.035
281.196
280.559
280.11
279.82
279.656
279.583
279.573
279.602
279.651
279.709
279.766
279.817
279.861
279.897
279.926
286.374
286.857
286.382
285.397
284.22
283.058
282.031
281.194
280.559
280.112
279.824
279.66
279.588
279.578
279.607
279.656
279.713
279.77
279.821
279.865
279.901
279.929
286.371
286.849
286.371
285.385
284.208
283.048
282.023
281.189
280.557
280.113
279.826
279.664
279.593
279.584
279.613
279.662
279.718
279.774
279.825
279.869
279.904
279.932
286.367
286.837
286.354
285.365
284.188
283.03
282.009
281.179
280.552
280.111
279.828
279.668
279.598
279.589
279.618
279.667
279.724
279.78
279.83
279.873
279.908
279.936
286.36
286.819
286.327
285.334
284.157
283.002
281.987
281.163
280.542
280.106
279.827
279.67
279.602
279.595
279.625
279.674
279.73
279.785
279.835
279.878
279.912
279.94
286.35
286.791
286.286
285.287
284.11
282.961
281.953
281.138
280.525
280.097
279.824
279.671
279.606
279.601
279.631
279.68
279.736
279.791
279.84
279.882
279.917
279.944
286.336
286.751
286.228
285.22
284.045
282.902
281.905
281.103
280.501
280.083
279.818
279.671
279.61
279.606
279.638
279.687
279.743
279.797
279.846
279.888
279.921
279.948
286.318
286.697
286.148
285.13
283.956
282.824
281.842
281.055
280.469
280.063
279.808
279.668
279.612
279.612
279.645
279.695
279.75
279.804
279.852
279.893
279.926
279.952
286.301
286.631
286.046
285.013
283.842
282.724
281.762
280.996
280.428
280.038
279.795
279.664
279.614
279.617
279.652
279.703
279.758
279.811
279.859
279.899
279.931
279.957
286.317
286.567
285.924
284.869
283.702
282.602
281.664
280.924
280.379
280.008
279.779
279.658
279.615
279.622
279.659
279.711
279.766
279.819
279.866
279.905
279.937
279.962
285.697
285.701
285.654
286.104
285.942
286.222
286.231
286.784
286
286.893
286.56
286.875
285.928
286.961
286.252
286.688
286.287
286.243
286.767
286.154
285.834
286.968
286.195
286.897
286.583
286.358
286.137
286.769
286.573
285.672
286.55
285.808
285.747
286.734
282.225
286.702
282.95
279.945
286.654
286.612
286.542
286.435
286.396
286.375
286.29
286.431
286.458
285.94
286.475
284.847
286.216
286.075
286.514
284.002
280.804
279.864
281.308
280.063
286.789
286.267
286.85
285.61
285.579
284.199
286.89
282.368
286.108
284.129
285.298
282.692
285.369
281.892
284.854
283.856
283.54
281.167
284.492
280.91
282.811
282.145
282.499
280.211
282.718
281.753
281.643
280.48
283.317
281.254
281.906
280.266
280.857
280.08
282.369
281.267
280.238
280.156
281.905
280.053
282.246
281.213
281.261
280.181
281.809
281.121
282.25
282.196
282.681
282.55
280.066
280.089
283.006
283.318
279.857
284.824
285.964
286.501
282.73
286.371
282.259
280.663
284.385
283.376
280.619
280.231
283.286
286.235
285.356
282.904
280.227
281.262
282.673
281.409
282.978
286.439
286.686
286.683
284.161
281.401
280.397
280.751
280.09
285.662
282.385
283.697
281.665
281.258
280.035
281.51
283.534
283.441
281.08
279.917
281.062
279.914
281.09
284.691
281.919
285.969
283.122
284.412
286.65
286.336
285.933
286.85
286.619
280.34
280.217
280.998
282.634
279.926
280.76
281.569
282.639
279.929
280.734
280.038
281.088
283.595
281.987
285.574
285.594
286.349
286.397
282.558
283.916
282.268
281.526
283.734
285.247
282.587
280.799
284.555
282.321
280.789
279.859
281.629
283.154
281.672
280.282
285.627
284.707
281.358
280.724
285.117
286.844
282.827
281.594
286.069
286.038
279.841
280.533
280.363
281.214
280.369
281.164
281.499
280.369
281.825
280.61
283.429
281.09
286.655
286.246
281.98
283.155
285.339
286.625
284.217
285.804
285.139
286.745
282.294
283.061
284.453
283.504
279.91
280.449
283.55
284.938
279.873
280.562
282.728
283.986
280.621
282.148
283.244
281.883
279.845
280.424
280.12
279.856
286.839
286.221
281.693
283.035
282.923
281.853
285.953
285.793
280.134
280.755
282.423
282.792
284.64
286.105
282.963
281.744
281.981
282.203
280.212
280.074
286.878
286.514
286.805
286.686
282.088
282.818
283.316
281.924
283.039
281.666
286.74
285.75
280.688
281.685
286.146
286.794
281.118
282.368
281.688
281.466
280.722
281.759
285.922
286.707
280.495
280.036
280.195
279.95
285.193
284.106
283.28
284.492
281.206
281.365
286.13
285.584
283.733
284.984
280.953
281.811
284.533
283.011
285.375
286.395
280.411
280.996
282.174
280.949
284.757
284.227
282.924
283.165
279.95
280.267
280.403
280.742
280.574
280.484
282.155
281.347
286.071
286.212
284.423
285.333
282.08
282.516
286.386
286.075
281.439
282.42
281.604
281.358
280.166
280.602
281.298
280.855
285.511
286.325
281.121
281.956
280.592
280.287
282.844
283.682
286.521
285.784
281.013
281.85
280.983
280.677
284.08
285.601
280.605
280.299
281.533
281.051
286.669
286.81
285.218
285.992
282.085
281.401
283.74
282.888
281.786
282.514
281.939
281.118
281.044
281.824
281.046
280.709
280.585
280.36
282.701
282.734
285.127
286.116
282.837
282.364
280.852
281.316
279.84
280.071
282.988
282.072
282.635
283.492
280.383
280.671
280.967
280.605
286.441
286.814
279.935
280.087
283.552
282.742
283.061
284.064
280.595
280.378
286.621
285.757
283.625
284.783
286.845
286.653
283.605
282.947
285.761
286.326
282.335
282.86
283.825
284.678
286.155
286.757
286.407
286.354
280.618
280.195
285.695
286.063
280.21
280.532
286.04
284.995
286.582
286.508
280.056
279.847
282.236
282.999
279.92
279.912
279.93
279.913
280.267
279.944
284.849
284.165
281.749
282.356
282.753
282.729
286.257
286.406
284.073
284.334
281.47
282.052
286.387
286.238
284.197
283.192
285.289
284.868
283.931
283.221
283.851
284.597
281.872
282.513
283.241
283.042
286.266
285.64
285.751
286.626
280.093
280.386
281.902
281.998
280.83
281.132
286.723
285.665
286.828
283.538
285.657
286.167
285.815
286.16
285.828
286.774
285.937
286.859
286.27
286.839
286.307
286.849
286.779
286.89
286.267
286.262
286.48
286.999
285.492
283.824
285.447
286.657
286.664
285.665
287.079
285.902
287.107
284.967
287.099
285.833
285.824
285.65
286.979
284.145
286.918
284.19
286.436
286.434
286.836
284.002
285.46
285.425
286.682
283.572
286.654
284.646
286.736
286.192
286.771
283.933
284.546
285.689
283.852
286.805
287.077
285.528
283.98
286.386
283.972
286.777
286.836
284.219
286.932
285.026
287.135
285.943
286.185
286.914
283.869
286.755
286.798
285.382
285.142
284.529
284.358
286.738
286.459
286.614
286.671
286.386
287.182
287.075
286.735
287.051
285.309
283.994
286.95
285.951
286.833
285.643
286.148
286.857
286.106
286.181
285.395
284.396
285.334
286.554
286.75
286.714
286.012
283.905
285.243
284.73
286.725
286.02
284.528
283.535
286.776
286.294
285.702
283.551
285.789
283.848
287.12
286.345
286.002
286.836
286.867
286.632
285.574
286.381
286.852
286.617
285.911
284.736
286.018
286.82
286.676
286.484
286.715
286.7
286.501
287.032
285.452
286.577
286.107
284.927
285.386
284.654
285.466
286.533
286.865
285.6
286.196
286.834
286.176
286.616
286.833
286.695
286.991
286.493
283.745
284.817
285.841
286.874
287.055
286.957
284.788
283.551
286.854
286.733
286.923
287.148
286.673
286.757
286.828
286.671
285.359
286.659
286.788
285.807
286.707
286.718
287.035
286.604
286.585
286.772
284.477
283.958
283.511
284.694
284.345
283.511
283.583
284.589
284.148
285.085
283.61
284.6
286.181
284.869
287.167
286.9
284.037
284.473
286.718
286.67
286.65
287.133
286.361
286.201
287.058
286.895
285.855
286.823
286.537
285.352
285.031
284.884
286.811
286.891
285.682
286.247
284.625
285.957
285.714
285.6
286.653
286.246
286.76
286.815
286.747
285.842
287.12
287.076
286.216
286.819
284.824
285.019
285.152
285.47
287.021
286.657
286.748
286.123
284.451
284.526
286.827
286.785
286.832
286.792
286.345
286.356
286.685
286.233
286.295
286.537
285.762
286.647
284.967
285.176
286.785
286.411
285.797
286.146
286.861
286.929
286.168
286.432
285.614
284.586
286.149
286.694
286.032
286.241
286.812
286.257
286.614
286.268
286.885
286.962
286.715
286.548
286.254
286.532
286.77
286.983
284.98
285.683
284.893
285.538
286.828
286.806
285.871
284.874
285.84
286.012
285.361
286.193
283.921
284.883
284.862
285.118
286.704
285.762
286.128
285.89
285.646
285.673
285.922
286.31
285.92
286.298
285.915
286.288
285.915
286.29
285.914
286.287
285.914
286.288
285.915
286.289
285.916
286.291
285.919
286.3
285.924
286.312
285.931
286.334
285.942
286.356
285.952
286.376
285.955
286.364
285.901
286.116
285.649
285.671
285.922
286.31
285.921
286.299
285.918
286.295
285.917
286.293
285.916
286.291
285.915
286.286
285.915
286.289
285.917
286.294
285.92
286.303
285.925
286.317
285.933
286.336
285.944
286.362
285.955
286.384
285.959
286.376
285.906
286.124
283.809
285.678
286.828
283.522
285.66
286.169
285.798
286.202
286.373
286.639
286.76
286.726
285.963
286.831
286.108
286.765
285.953
286.876
286.248
285.891
286.193
286.899
285.475
286.939
286.79
284.881
286.873
285.3
286.931
285.411
287.004
284.617
285.856
286.634
286.871
284.304
286.727
284.473
286.401
286.302
286.829
284.121
285.403
284.392
286.693
286.256
286.727
284.622
286.296
286.226
283.764
286.81
286.574
285.591
284.526
284.535
283.892
286.799
287.055
285.356
284.916
286.994
284.662
286.91
286.814
283.831
286.793
284.156
286.218
286.858
285.024
287.013
285.325
283.682
284.972
284.264
286.872
284.584
286.258
286.825
286.764
286.597
285.778
286.984
286.86
286.944
285.794
286.751
286.526
285.558
283.586
286.074
283.79
286.165
285.379
286.695
286.744
286.698
285.697
283.509
286.606
286.819
286.166
284.511
286.556
285.368
287.03
286.775
286.838
286.538
283.686
284.95
283.912
285.734
287.158
286.874
286.22
286.791
283.316
285.534
286.021
286.776
283.456
284.87
286.511
286.791
286.164
286.841
286.419
286.443
285.247
286.121
286.809
285.835
286.708
286.138
287.067
286.742
286.499
285.174
287.231
287.07
286.038
287.156
286.922
286.582
284.695
286.166
284.842
286.408
286.531
285.389
283.478
285.331
283.665
285.503
283.929
285.161
286.794
286.593
286.61
287.074
286.959
286.764
283.391
284.768
287.107
287.215
283.523
284.744
286.647
286.713
285.906
286.788
284.482
285.653
285.884
286.873
286.716
285.59
284.723
283.447
286.757
286.745
287.004
287.108
286.836
286.806
286.775
286.726
284.682
283.898
284.391
283.872
284.531
283.745
285.522
286.687
286.722
286.449
286.463
286.07
286.759
286.724
286.725
286.636
286.758
286.773
285.657
284.72
284.342
283.579
286.645
285.853
286.069
284.781
286.372
285.344
285.59
286.621
285.743
284.681
286.827
286.313
287.092
287.009
287.141
286.391
285.171
286.085
286.266
286.413
284.596
285.317
286.844
286.7
285.619
285.751
286.321
286.735
286.936
286.849
286.741
286.272
286.83
286.751
286.451
286.797
285.094
284.773
286.703
285.972
286.954
286.198
287.159
286.836
286.625
286.261
285.653
286.11
285.98
285.63
285.735
284.812
287.176
286.923
285.351
285.441
286.539
287.047
286.684
286.215
283.655
284.062
286.897
286.207
287.03
286.947
285.62
284.51
283.522
284.381
286.318
286.07
286.181
286.824
286.325
286.277
284.953
285.245
286.243
286.544
285.109
285.31
286.657
286.816
286.02
285.551
283.97
284.072
284.763
284.07
285.861
285.638
286.279
285.849
286.205
286.721
286.886
286.942
286.641
286.8
286.54
285.695
284.154
283.34
286.042
285.885
280.093
286.728
282.615
279.865
286.683
286.65
286.429
286.399
286.112
286.429
285.953
286.372
285.961
286.318
286.58
286.561
286.369
286.645
286.104
281.001
281.895
280.552
282.668
279.916
279.921
286.658
285.995
286.157
286.666
285.933
286.456
284.368
286.573
285.186
286.079
283.199
284.262
282.571
285.264
282.576
283.558
281.52
283.627
282.212
284.016
281.272
281.57
282.72
282.686
280.673
283.03
280.438
280.942
281.106
282.605
280.225
280.659
280.628
281.937
280.858
282.159
280.251
281.76
280.672
281.755
279.933
282.5
280.41
280.546
280.663
281.767
280.723
280.58
280.061
282.196
279.895
282.16
282.553
280.098
280.261
282.693
282.866
280.461
283.78
281.326
285.141
281.961
284.308
285.873
285.262
286.757
281.73
282.605
282.797
280.532
284.638
286.743
285.945
286.646
280.002
281.508
282.412
282.215
282.465
283.888
281.327
283.913
280.968
280.958
286.591
284.811
284.957
282.25
282.253
284.613
280.462
279.862
280.426
279.934
282.674
281.127
282.133
280.273
286.053
286.393
284.292
284.042
280.952
279.946
281.624
281.807
283.303
285.359
280.187
279.855
286.518
286.535
280.424
279.955
284.934
284.689
282.637
280.978
280.373
280.046
282.206
283.233
286.069
286.345
285.535
285.517
282.934
281.069
280.273
279.846
280.677
281.294
285.645
286.224
280.946
282.904
283.094
281.777
283.923
285.395
281.101
281.973
283.722
283.147
286.433
286.282
283.816
283.124
282.869
281.625
283.035
281.383
280.433
280.88
284.866
284.129
280.631
281.633
286.801
286.367
286.502
285.896
286.457
286.56
280.756
281.653
280.38
281.591
280.824
281.243
280.151
279.958
280.161
279.95
286.186
285.891
282.272
281.239
283.187
282.159
279.863
280.247
285.096
283.51
285.314
286.355
279.893
280.27
280.061
279.843
285.873
285.996
284.054
282.821
281.943
282.821
281.895
282.912
280.19
280.466
282.717
281.758
282.803
281.616
280.459
281.26
279.911
280.324
282.172
282.921
281.962
282.599
279.964
280.343
280.132
280.028
281.021
281.09
286.455
286.122
283.284
282.212
285.88
285.118
282.13
282.549
281.302
281.139
286.388
286.7
283.467
283.594
286.314
285.51
281.036
280.298
284.221
284.69
286.14
286.609
282.468
283.257
285.895
286.561
281.79
280.997
282.319
282.873
283.528
283.232
281.518
281.827
280.204
280.909
281.033
281.195
285.051
285.262
281.707
282.722
283.019
284.23
282.117
281.357
282.618
281.961
280.923
280.674
281.213
280.747
281.962
281.244
284.827
285.81
282.712
283.695
280.366
280.459
281.758
281.706
284.822
284.102
283.76
283.111
285.638
286.226
286.149
286.484
280.205
280.921
281.883
281.146
281.451
281.195
280.135
280.632
280.571
281.211
286.477
286.579
280.513
281.161
286.525
285.783
286.733
286.604
281.56
280.658
281.195
281.497
282.599
282.162
283.471
284.208
280.694
280.214
285.845
285.167
286.512
286.767
285.132
284.135
280.586
280.623
280.275
280.806
282.001
282.516
281.886
281.673
280.05
279.826
282.554
282.247
286.78
286.727
280.655
281.067
281.008
281.735
280.655
280.186
285.811
286.659
281.27
281.508
283.298
282.34
280.424
280.403
285.758
285.352
284.817
284.31
286.256
285.668
280.032
280.087
282.618
282.701
281.601
281.627
279.918
280.061
286.052
286.177
283.494
284.434
285.428
285.956
281.341
280.788
279.843
280.069
280.083
279.859
284.601
285.428
282.173
282.95
283.004
282.209
279.889
280.189
284.31
283.395
284.442
283.583
283.054
283.648
284.792
283.964
286.491
286.211
282.662
283.1
280.252
280.574
284.554
284.215
286.285
286.415
279.996
279.822
282.312
283.158
286.625
286.175
283.029
282.925
286.334
285.652
286.421
286.436
286.311
285.64
285.738
286.471
282.174
281.573
280.209
280.165
281.012
280.682
286.12
285.66
285.701
285.698
286.248
285.859
286.357
285.822
286.784
286.546
286.91
286.468
286.895
286.38
286.8
286.242
286.572
285.951
285.624
286.967
286.025
286.91
286.03
286.993
285.813
286.787
286.067
286.759
286.193
286.32
286.234
286.601
286.459
285.642
279.907
279.924
279.937
279.948
279.957
279.965
279.973
279.981
279.988
279.996
280.005
280.013
280.022
280.03
280.039
280.048
280.057
280.065
280.074
280.082
280.09
280.098
280.106
280.115
280.122
280.13
280.138
280.146
279.907
279.924
279.937
279.948
279.957
279.965
279.973
279.981
279.988
279.997
280.005
280.013
280.022
280.031
280.039
280.048
280.057
280.065
280.074
280.082
280.09
280.098
280.107
280.115
280.122
280.13
280.138
280.146
279.907
279.924
279.937
279.948
279.957
279.965
279.973
279.981
279.989
279.997
280.005
280.013
280.022
280.031
280.039
280.048
280.057
280.065
280.074
280.082
280.09
280.098
280.107
280.115
280.123
280.13
280.138
280.146
279.907
279.924
279.938
279.948
279.957
279.966
279.973
279.981
279.989
279.997
280.005
280.014
280.022
280.031
280.04
280.048
280.057
280.065
280.074
280.082
280.09
280.099
280.107
280.115
280.123
280.13
280.138
280.146
279.908
279.925
279.938
279.949
279.958
279.966
279.974
279.981
279.989
279.997
280.005
280.014
280.022
280.031
280.04
280.048
280.057
280.066
280.074
280.082
280.091
280.099
280.107
280.115
280.123
280.13
280.138
280.146
279.908
279.925
279.938
279.949
279.958
279.966
279.974
279.982
279.99
279.998
280.006
280.014
280.023
280.031
280.04
280.049
280.057
280.066
280.074
280.083
280.091
280.099
280.107
280.115
280.123
280.131
280.138
280.146
279.909
279.926
279.939
279.95
279.959
279.967
279.975
279.982
279.99
279.998
280.006
280.015
280.023
280.032
280.04
280.049
280.058
280.066
280.074
280.083
280.091
280.099
280.107
280.115
280.123
280.131
280.138
280.146
279.909
279.926
279.939
279.95
279.959
279.967
279.975
279.983
279.99
279.998
280.007
280.015
280.024
280.032
280.041
280.049
280.058
280.066
280.075
280.083
280.091
280.099
280.107
280.115
280.123
280.131
280.138
280.146
279.91
279.927
279.94
279.951
279.96
279.968
279.976
279.983
279.991
279.999
280.007
280.016
280.024
280.033
280.041
280.05
280.058
280.067
280.075
280.083
280.091
280.099
280.107
280.115
280.123
280.131
280.138
280.146
279.911
279.928
279.941
279.952
279.961
279.969
279.976
279.984
279.992
280
280.008
280.016
280.025
280.033
280.042
280.05
280.059
280.067
280.075
280.084
280.092
280.1
280.108
280.115
280.123
280.131
280.139
280.146
279.911
279.928
279.942
279.952
279.961
279.97
279.977
279.985
279.993
280
280.009
280.017
280.025
280.034
280.042
280.051
280.059
280.068
280.076
280.084
280.092
280.1
280.108
280.116
280.123
280.131
280.139
280.146
279.912
279.929
279.943
279.953
279.962
279.97
279.978
279.986
279.993
280.001
280.009
280.018
280.026
280.034
280.043
280.051
280.06
280.068
280.076
280.084
280.092
280.1
280.108
280.116
280.124
280.131
280.139
280.146
279.913
279.93
279.944
279.954
279.963
279.971
279.979
279.987
279.994
280.002
280.01
280.018
280.027
280.035
280.044
280.052
280.06
280.069
280.077
280.085
280.093
280.101
280.108
280.116
280.124
280.131
280.139
280.146
279.914
279.931
279.945
279.955
279.964
279.972
279.98
279.988
279.995
280.003
280.011
280.019
280.028
280.036
280.044
280.053
280.061
280.069
280.077
280.085
280.093
280.101
280.109
280.116
280.124
280.131
280.139
280.146
279.916
279.933
279.946
279.957
279.966
279.974
279.981
279.989
279.996
280.004
280.012
280.02
280.029
280.037
280.045
280.054
280.062
280.07
280.078
280.086
280.094
280.102
280.109
280.117
280.124
280.132
280.139
280.146
279.917
279.934
279.947
279.958
279.967
279.975
279.982
279.99
279.997
280.005
280.013
280.021
280.03
280.038
280.046
280.054
280.063
280.071
280.079
280.087
280.094
280.102
280.11
280.117
280.124
280.132
280.139
280.146
279.918
279.935
279.949
279.959
279.968
279.976
279.984
279.991
279.999
280.006
280.014
280.022
280.031
280.039
280.047
280.055
280.063
280.071
280.079
280.087
280.095
280.102
280.11
280.117
280.125
280.132
280.139
280.146
279.92
279.937
279.95
279.961
279.97
279.978
279.985
279.993
280
280.008
280.016
280.024
280.032
280.04
280.048
280.056
280.064
280.072
280.08
280.088
280.095
280.103
280.11
280.118
280.125
280.132
280.139
280.146
279.921
279.938
279.952
279.962
279.971
279.979
279.987
279.994
280.001
280.009
280.017
280.025
280.033
280.041
280.049
280.057
280.065
280.073
280.081
280.089
280.096
280.104
280.111
280.118
280.125
280.132
280.139
280.146
279.923
279.94
279.953
279.964
279.973
279.981
279.988
279.995
280.003
280.011
280.018
280.026
280.034
280.042
280.05
280.058
280.066
280.074
280.082
280.089
280.097
280.104
280.111
280.119
280.126
280.133
280.14
280.147
279.924
279.942
279.955
279.966
279.974
279.982
279.99
279.997
280.005
280.012
280.02
280.028
280.036
280.044
280.052
280.059
280.067
280.075
280.083
280.09
280.098
280.105
280.112
280.119
280.126
280.133
280.14
280.147
279.926
279.943
279.957
279.967
279.976
279.984
279.992
279.999
280.006
280.014
280.021
280.029
280.037
280.045
280.053
280.061
280.068
280.076
280.084
280.091
280.098
280.105
280.112
280.119
280.126
280.133
280.14
280.147
279.928
279.945
279.959
279.969
279.978
279.986
279.993
280.001
280.008
280.015
280.023
280.031
280.039
280.046
280.054
280.062
280.07
280.077
280.085
280.092
280.099
280.106
280.113
280.12
280.127
280.133
280.14
280.147
279.93
279.947
279.961
279.971
279.98
279.988
279.995
280.003
280.01
280.017
280.025
280.032
280.04
280.048
280.056
280.063
280.071
280.078
280.086
280.093
280.1
280.107
280.114
280.12
280.127
280.134
280.14
280.147
279.932
279.949
279.963
279.973
279.982
279.99
279.997
280.005
280.012
280.019
280.027
280.034
280.042
280.049
280.057
280.065
280.072
280.08
280.087
280.094
280.101
280.108
280.114
280.121
280.127
280.134
280.14
280.147
279.935
279.952
279.965
279.976
279.984
279.992
279.999
280.007
280.014
280.021
280.028
280.036
280.044
280.051
280.059
280.066
280.074
280.081
280.088
280.095
280.102
280.108
280.115
280.122
280.128
280.134
280.141
280.147
279.937
279.954
279.967
279.978
279.987
279.994
280.002
280.009
280.016
280.023
280.03
280.038
280.045
280.053
280.06
280.068
280.075
280.082
280.089
280.096
280.103
280.109
280.116
280.122
280.128
280.135
280.141
280.147
279.939
279.956
279.97
279.98
279.989
279.997
280.004
280.011
280.018
280.025
280.032
280.04
280.047
280.055
280.062
280.069
280.076
280.083
280.09
280.097
280.104
280.11
280.116
280.123
280.129
280.135
280.141
280.147
279.942
279.959
279.972
279.983
279.991
279.999
280.006
280.013
280.02
280.027
280.035
280.042
280.049
280.056
280.064
280.071
280.078
280.085
280.092
280.098
280.105
280.111
280.117
280.123
280.129
280.135
280.141
280.147
279.945
279.962
279.975
279.985
279.994
280.002
280.009
280.016
280.023
280.03
280.037
280.044
280.051
280.058
280.066
280.073
280.08
280.086
280.093
280.099
280.106
280.112
280.118
280.124
280.13
280.136
280.141
280.147
279.948
279.964
279.978
279.988
279.997
280.004
280.011
280.018
280.025
280.032
280.039
280.046
280.053
280.06
280.067
280.074
280.081
280.088
280.094
280.101
280.107
280.113
280.119
280.125
280.13
280.136
280.142
280.147
279.951
279.967
279.98
279.991
279.999
280.007
280.014
280.021
280.028
280.035
280.041
280.048
280.056
280.063
280.069
280.076
280.083
280.089
280.096
280.102
280.108
280.114
280.12
280.125
280.131
280.136
280.142
280.147
279.954
279.97
279.983
279.994
280.002
280.01
280.017
280.024
280.03
280.037
280.044
280.051
280.058
280.065
280.071
280.078
280.085
280.091
280.097
280.103
280.109
280.115
280.121
280.126
280.131
280.137
280.142
280.147
279.957
279.974
279.986
279.997
280.005
280.013
280.02
280.026
280.033
280.04
280.046
280.053
280.06
280.067
280.074
280.08
280.086
280.093
280.099
280.105
280.11
280.116
280.121
280.127
280.132
280.137
280.142
280.147
279.961
279.977
279.99
280
280.008
280.016
280.022
280.029
280.036
280.042
280.049
280.056
280.063
280.069
280.076
280.082
280.088
280.094
280.1
280.106
280.112
280.117
280.122
280.128
280.133
280.138
280.143
280.148
279.964
279.98
279.993
280.003
280.011
280.019
280.025
280.032
280.039
280.045
280.052
280.058
280.065
280.071
280.078
280.084
280.09
280.096
280.102
280.108
280.113
280.118
280.123
280.128
280.133
280.138
280.143
280.148
279.968
279.984
279.996
280.006
280.014
280.022
280.029
280.035
280.042
280.048
280.055
280.061
280.067
280.074
280.08
280.086
280.092
280.098
280.104
280.109
280.114
280.119
280.124
280.129
280.134
280.139
280.143
280.148
279.972
279.988
280
280.01
280.018
280.025
280.032
280.038
280.045
280.051
280.057
280.064
280.07
280.076
280.082
280.088
280.094
280.1
280.105
280.111
280.116
280.121
280.125
280.13
280.135
280.139
280.143
280.148
279.977
279.992
280.004
280.013
280.021
280.028
280.035
280.041
280.048
280.054
280.06
280.066
280.073
280.079
280.085
280.091
280.096
280.102
280.107
280.112
280.117
280.122
280.126
280.131
280.135
280.139
280.144
280.148
279.981
279.996
280.007
280.017
280.025
280.032
280.038
280.044
280.051
280.057
280.063
280.069
280.075
280.081
280.087
280.093
280.098
280.104
280.109
280.114
280.118
280.123
280.127
280.132
280.136
280.14
280.144
280.148
286.711
286.867
286.96
286.946
286.791
286.525
285.879
286.098
286.285
286.424
286.504
286.535
284.769
285.013
285.243
285.453
285.635
285.789
283.608
283.845
284.076
284.3
284.51
284.7
282.536
282.744
282.951
283.157
283.354
283.538
281.627
281.796
281.967
282.138
282.304
282.461
280.909
281.037
281.168
281.3
281.43
281.553
280.38
280.469
280.562
280.657
280.751
280.841
280.017
280.075
280.136
280.199
280.262
280.323
279.792
279.824
279.86
279.897
279.936
279.973
279.672
279.686
279.702
279.721
279.741
279.76
279.627
279.629
279.632
279.638
279.644
279.652
279.633
279.626
279.622
279.619
279.617
279.616
279.668
279.658
279.649
279.641
279.634
279.628
279.719
279.707
279.695
279.685
279.676
279.667
279.774
279.762
279.75
279.739
279.729
279.72
279.827
279.816
279.805
279.794
279.784
279.775
279.875
279.865
279.855
279.845
279.836
279.827
279.915
279.906
279.898
279.889
279.881
279.873
279.948
279.94
279.933
279.926
279.919
279.912
279.974
279.967
279.961
279.955
279.949
279.943
279.994
279.989
279.983
279.977
279.972
279.967
279.986
280
280.011
280.02
280.028
280.035
280.041
280.048
280.054
280.06
280.066
280.072
280.078
280.084
280.09
280.095
280.101
280.106
280.111
280.115
280.12
280.124
280.128
280.133
280.137
280.14
280.144
280.148
279.99
280.004
280.015
280.024
280.032
280.039
280.045
280.051
280.057
280.063
280.069
280.075
280.081
280.087
280.092
280.098
280.103
280.108
280.112
280.117
280.121
280.125
280.13
280.133
280.137
280.141
280.145
280.148
279.995
280.009
280.019
280.028
280.035
280.042
280.048
280.054
280.06
280.066
280.072
280.078
280.084
280.089
280.095
280.1
280.105
280.11
280.114
280.119
280.123
280.127
280.131
280.134
280.138
280.141
280.145
280.148
280
280.013
280.023
280.032
280.039
280.046
280.052
280.058
280.064
280.07
280.075
280.081
280.087
280.092
280.097
280.102
280.107
280.112
280.116
280.12
280.124
280.128
280.132
280.135
280.139
280.142
280.145
280.148
280.005
280.017
280.027
280.036
280.043
280.049
280.055
280.061
280.067
280.073
280.079
280.084
280.09
280.095
280.1
280.105
280.109
280.114
280.118
280.122
280.126
280.129
280.133
280.136
280.139
280.142
280.145
280.149
280.01
280.022
280.032
280.04
280.047
280.053
280.059
280.065
280.071
280.076
280.082
280.087
280.093
280.098
280.103
280.107
280.112
280.116
280.12
280.124
280.127
280.131
280.134
280.137
280.14
280.143
280.146
280.149
286.519
285.638
284.515
283.369
282.329
281.461
280.786
280.295
279.964
279.763
279.661
279.628
279.641
279.68
279.732
279.787
279.84
279.886
279.924
279.956
279.981
280
286.303
285.376
284.246
283.122
282.121
281.298
280.666
280.214
279.915
279.738
279.653
279.632
279.651
279.694
279.747
279.801
279.852
279.897
279.934
279.964
279.987
280.006
286.057
285.085
283.957
282.863
281.906
281.132
280.547
280.135
279.869
279.716
279.648
279.637
279.663
279.708
279.762
279.816
279.865
279.908
279.943
279.972
279.994
280.011
285.781
284.761
283.641
282.587
281.684
280.965
280.43
280.06
279.826
279.697
279.645
279.645
279.676
279.724
279.778
279.83
279.878
279.919
279.953
279.979
280
280.017
285.46
284.397
283.298
282.294
281.453
280.794
280.313
279.986
279.786
279.681
279.645
279.655
279.691
279.741
279.794
279.845
279.891
279.93
279.962
279.987
280.007
280.022
285.077
283.991
282.929
281.988
281.216
280.623
280.197
279.916
279.749
279.668
279.648
279.666
279.707
279.758
279.811
279.861
279.904
279.941
279.971
279.995
280.013
280.028
284.628
283.55
282.542
281.675
280.978
280.454
280.086
279.849
279.716
279.658
279.652
279.679
279.724
279.776
279.828
279.876
279.918
279.952
279.98
280.002
280.02
280.033
284.133
283.088
282.149
281.363
280.746
280.292
279.982
279.789
279.687
279.651
279.659
279.694
279.742
279.794
279.845
279.891
279.93
279.963
279.989
280.01
280.026
280.038
283.614
282.624
281.763
281.062
280.526
280.141
279.886
279.736
279.665
279.649
279.669
279.71
279.76
279.813
279.862
279.906
279.943
279.973
279.998
280.017
280.032
280.043
283.097
282.173
281.396
280.781
280.323
280.005
279.803
279.692
279.648
279.65
279.681
279.727
279.78
279.832
279.879
279.921
279.955
279.983
280.006
280.023
280.037
280.048
282.597
281.748
281.057
280.526
280.143
279.887
279.733
279.657
279.638
279.656
279.696
279.746
279.799
279.85
279.896
279.935
279.967
279.993
280.014
280.03
280.042
280.053
282.122
281.356
280.752
280.301
279.987
279.787
279.677
279.633
279.635
279.666
279.712
279.766
279.819
279.869
279.912
279.948
279.978
280.002
280.021
280.036
280.048
280.057
281.686
281.005
280.483
280.108
279.857
279.707
279.635
279.618
279.637
279.679
279.731
279.786
279.839
279.887
279.927
279.961
279.989
280.011
280.028
280.041
280.052
280.061
281.298
280.698
280.254
279.946
279.752
279.646
279.606
279.612
279.646
279.695
279.751
279.807
279.859
279.904
279.942
279.973
279.999
280.018
280.034
280.047
280.057
280.065
280.961
280.436
280.062
279.815
279.67
279.602
279.589
279.613
279.659
279.714
279.773
279.828
279.878
279.92
279.956
279.985
280.008
280.026
280.04
280.052
280.061
280.069
280.67
280.217
279.906
279.712
279.609
279.573
279.583
279.621
279.675
279.735
279.794
279.848
279.896
279.936
279.969
279.995
280.016
280.033
280.046
280.056
280.065
280.073
280.426
280.037
279.781
279.634
279.566
279.557
279.584
279.634
279.694
279.756
279.815
279.868
279.913
279.95
279.981
280.005
280.024
280.039
280.051
280.06
280.069
280.076
280.224
279.893
279.686
279.577
279.539
279.551
279.593
279.651
279.715
279.778
279.836
279.886
279.929
279.963
279.991
280.013
280.03
280.044
280.055
280.064
280.072
280.079
280.064
279.781
279.615
279.539
279.525
279.553
279.605
279.669
279.736
279.799
279.855
279.903
279.943
279.975
280.001
280.021
280.036
280.049
280.059
280.068
280.075
280.082
279.94
279.698
279.566
279.515
279.521
279.561
279.621
279.689
279.757
279.819
279.873
279.919
279.956
279.986
280.009
280.027
280.042
280.053
280.063
280.071
280.078
280.085
279.847
279.639
279.534
279.503
279.523
279.574
279.639
279.709
279.776
279.837
279.889
279.933
279.968
279.995
280.016
280.033
280.046
280.057
280.066
280.074
280.081
280.087
279.78
279.598
279.515
279.501
279.532
279.589
279.658
279.728
279.795
279.854
279.904
279.945
279.978
280.003
280.023
280.038
280.05
280.06
280.069
280.076
280.083
280.09
279.734
279.573
279.506
279.504
279.543
279.605
279.676
279.746
279.812
279.869
279.917
279.956
279.986
280.01
280.028
280.042
280.054
280.063
280.071
280.078
280.085
280.092
279.705
279.56
279.506
279.512
279.557
279.621
279.693
279.763
279.827
279.882
279.928
279.965
279.993
280.015
280.032
280.046
280.056
280.065
280.073
280.08
280.087
280.094
279.689
279.556
279.51
279.523
279.571
279.637
279.708
279.778
279.84
279.893
279.937
279.972
279.999
280.02
280.036
280.049
280.059
280.067
280.075
280.082
280.089
280.095
279.68
279.557
279.517
279.534
279.584
279.651
279.722
279.791
279.851
279.903
279.945
279.978
280.004
280.024
280.039
280.051
280.061
280.069
280.077
280.083
280.09
280.097
279.678
279.561
279.526
279.546
279.597
279.664
279.734
279.801
279.861
279.911
279.951
279.983
280.008
280.027
280.041
280.053
280.062
280.07
280.078
280.085
280.092
280.098
279.681
279.567
279.535
279.556
279.608
279.675
279.744
279.81
279.868
279.917
279.956
279.987
280.011
280.029
280.043
280.054
280.064
280.072
280.079
280.086
280.093
280.099
279.684
279.574
279.544
279.566
279.618
279.684
279.753
279.817
279.874
279.922
279.96
279.99
280.013
280.031
280.045
280.056
280.065
280.073
280.08
280.087
280.094
280.1
279.688
279.58
279.551
279.573
279.625
279.691
279.759
279.823
279.879
279.926
279.963
279.993
280.015
280.032
280.046
280.056
280.065
280.073
280.08
280.087
280.094
280.101
279.692
279.585
279.557
279.579
279.631
279.696
279.764
279.827
279.882
279.928
279.965
279.994
280.016
280.033
280.046
280.057
280.066
280.074
280.081
280.088
280.095
280.102
279.696
279.589
279.561
279.583
279.635
279.7
279.767
279.829
279.884
279.93
279.967
279.995
280.017
280.034
280.047
280.057
280.066
280.074
280.081
280.088
280.095
280.102
279.698
279.591
279.563
279.585
279.636
279.701
279.768
279.831
279.885
279.931
279.967
279.996
280.017
280.034
280.047
280.058
280.066
280.074
280.081
280.088
280.095
280.102
280.015
280.026
280.036
280.043
280.05
280.057
280.062
280.068
280.074
280.08
280.085
280.09
280.096
280.101
280.105
280.11
280.114
280.118
280.122
280.125
280.129
280.132
280.135
280.138
280.141
280.143
280.146
280.149
280.02
280.031
280.04
280.047
280.054
280.06
280.066
280.072
280.077
280.083
280.088
280.093
280.098
280.103
280.108
280.112
280.116
280.12
280.124
280.127
280.13
280.133
280.136
280.139
280.142
280.144
280.146
280.149
280.025
280.035
280.044
280.051
280.058
280.064
280.07
280.075
280.081
280.086
280.091
280.097
280.101
280.106
280.111
280.115
280.119
280.122
280.126
280.129
280.132
280.135
280.137
280.14
280.142
280.145
280.147
280.149
280.03
280.04
280.048
280.055
280.062
280.068
280.073
280.079
280.084
280.09
280.095
280.1
280.104
280.109
280.113
280.117
280.121
280.124
280.128
280.131
280.133
280.136
280.138
280.141
280.143
280.145
280.147
280.149
280.034
280.044
280.052
280.059
280.065
280.071
280.077
280.082
280.088
280.093
280.098
280.103
280.107
280.112
280.116
280.12
280.123
280.127
280.13
280.132
280.135
280.137
280.14
280.142
280.144
280.146
280.147
280.149
280.039
280.048
280.056
280.063
280.069
280.075
280.08
280.086
280.091
280.096
280.101
280.106
280.11
280.115
280.119
280.122
280.126
280.129
280.132
280.134
280.137
280.139
280.141
280.143
280.144
280.146
280.148
280.149
280.044
280.053
280.06
280.067
280.073
280.078
280.084
280.089
280.095
280.1
280.104
280.109
280.113
280.117
280.121
280.125
280.128
280.131
280.133
280.136
280.138
280.14
280.142
280.144
280.145
280.147
280.148
280.149
280.048
280.057
280.064
280.07
280.076
280.082
280.088
280.093
280.098
280.103
280.108
280.112
280.116
280.12
280.124
280.127
280.13
280.133
280.135
280.138
280.14
280.141
280.143
280.144
280.146
280.147
280.148
280.149
280.053
280.061
280.068
280.074
280.08
280.086
280.091
280.096
280.101
280.106
280.111
280.115
280.119
280.123
280.126
280.13
280.132
280.135
280.137
280.139
280.141
280.143
280.144
280.145
280.147
280.148
280.149
280.15
280.057
280.065
280.072
280.078
280.084
280.089
280.094
280.1
280.105
280.109
280.114
280.118
280.122
280.126
280.129
280.132
280.135
280.137
280.139
280.141
280.142
280.144
280.145
280.146
280.147
280.148
280.149
280.15
280.061
280.069
280.075
280.081
280.087
280.093
280.098
280.103
280.108
280.113
280.117
280.121
280.125
280.128
280.131
280.134
280.137
280.139
280.141
280.143
280.144
280.145
280.146
280.147
280.148
280.149
280.149
280.15
280.065
280.072
280.079
280.085
280.091
280.096
280.101
280.106
280.111
280.116
280.12
280.124
280.128
280.131
280.134
280.137
280.139
280.141
280.143
280.144
280.145
280.146
280.147
280.148
280.149
280.149
280.149
280.15
280.069
280.076
280.082
280.088
280.094
280.099
280.105
280.11
280.114
280.119
280.123
280.127
280.13
280.134
280.136
280.139
280.141
280.143
280.144
280.146
280.147
280.148
280.148
280.149
280.149
280.149
280.15
280.15
280.073
280.079
280.086
280.092
280.097
280.103
280.108
280.113
280.117
280.122
280.126
280.13
280.133
280.136
280.139
280.141
280.143
280.145
280.146
280.147
280.148
280.149
280.149
280.15
280.15
280.15
280.15
280.15
280.076
280.083
280.089
280.095
280.1
280.106
280.111
280.116
280.121
280.125
280.129
280.132
280.136
280.138
280.141
280.143
280.145
280.146
280.148
280.149
280.149
280.15
280.15
280.15
280.15
280.15
280.15
280.15
280.08
280.086
280.092
280.098
280.103
280.109
280.114
280.119
280.123
280.128
280.132
280.135
280.138
280.141
280.143
280.145
280.147
280.148
280.149
280.15
280.151
280.151
280.151
280.151
280.151
280.151
280.15
280.15
280.083
280.089
280.095
280.101
280.106
280.112
280.117
280.122
280.126
280.13
280.134
280.138
280.14
280.143
280.145
280.147
280.149
280.15
280.151
280.151
280.152
280.152
280.152
280.152
280.152
280.151
280.151
280.15
280.086
280.092
280.098
280.104
280.109
280.115
280.12
280.125
280.129
280.133
280.137
280.14
280.143
280.145
280.147
280.149
280.15
280.151
280.152
280.153
280.153
280.153
280.153
280.153
280.152
280.152
280.151
280.15
280.089
280.095
280.101
280.107
280.112
280.117
280.123
280.127
280.132
280.136
280.139
280.142
280.145
280.147
280.149
280.151
280.152
280.153
280.154
280.154
280.154
280.154
280.154
280.153
280.153
280.152
280.151
280.15
280.091
280.097
280.103
280.109
280.115
280.12
280.125
280.13
280.134
280.138
280.141
280.144
280.147
280.149
280.151
280.153
280.154
280.154
280.155
280.155
280.155
280.155
280.154
280.154
280.153
280.152
280.151
280.15
280.094
280.1
280.106
280.112
280.117
280.123
280.128
280.132
280.136
280.14
280.144
280.147
280.149
280.151
280.153
280.154
280.155
280.156
280.156
280.156
280.156
280.156
280.155
280.154
280.154
280.153
280.152
280.151
280.096
280.102
280.108
280.114
280.12
280.125
280.13
280.134
280.139
280.142
280.146
280.148
280.151
280.153
280.154
280.156
280.156
280.157
280.157
280.157
280.157
280.156
280.156
280.155
280.154
280.153
280.152
280.151
280.098
280.104
280.11
280.116
280.122
280.127
280.132
280.137
280.141
280.144
280.147
280.15
280.153
280.154
280.156
280.157
280.158
280.158
280.158
280.158
280.158
280.157
280.156
280.155
280.154
280.153
280.152
280.151
280.1
280.106
280.112
280.118
280.124
280.129
280.134
280.139
280.143
280.146
280.149
280.152
280.154
280.156
280.157
280.158
280.159
280.159
280.159
280.159
280.159
280.158
280.157
280.156
280.155
280.153
280.152
280.151
280.102
280.108
280.114
280.12
280.126
280.131
280.136
280.14
280.144
280.148
280.151
280.153
280.156
280.157
280.159
280.159
280.16
280.16
280.16
280.16
280.159
280.158
280.157
280.156
280.155
280.154
280.152
280.151
280.103
280.11
280.116
280.122
280.127
280.133
280.137
280.142
280.146
280.149
280.152
280.155
280.157
280.158
280.16
280.16
280.161
280.161
280.161
280.161
280.16
280.159
280.158
280.157
280.155
280.154
280.152
280.151
280.105
280.111
280.117
280.123
280.129
280.134
280.139
280.143
280.147
280.151
280.153
280.156
280.158
280.159
280.161
280.161
280.162
280.162
280.162
280.161
280.16
280.16
280.158
280.157
280.156
280.154
280.152
280.151
280.106
280.112
280.119
280.125
280.13
280.135
280.14
280.144
280.148
280.152
280.155
280.157
280.159
280.16
280.161
280.162
280.163
280.163
280.162
280.162
280.161
280.16
280.159
280.157
280.156
280.154
280.153
280.151
280.107
280.113
280.12
280.126
280.131
280.136
280.141
280.145
280.149
280.153
280.155
280.158
280.16
280.161
280.162
280.163
280.163
280.163
280.163
280.162
280.161
280.16
280.159
280.158
280.156
280.154
280.153
280.151
280.108
280.114
280.12
280.126
280.132
280.137
280.142
280.146
280.15
280.153
280.156
280.158
280.16
280.162
280.163
280.163
280.164
280.164
280.163
280.163
280.162
280.161
280.159
280.158
280.156
280.154
280.153
280.151
280.108
280.115
280.121
280.127
280.133
280.138
280.143
280.147
280.151
280.154
280.157
280.159
280.161
280.162
280.163
280.164
280.164
280.164
280.163
280.163
280.162
280.161
280.159
280.158
280.156
280.155
280.153
280.151
280.109
280.115
280.121
280.127
280.133
280.138
280.143
280.147
280.151
280.154
280.157
280.159
280.161
280.162
280.163
280.164
280.164
280.164
280.164
280.163
280.162
280.161
280.16
280.158
280.156
280.155
280.153
280.151
280.109
280.115
280.122
280.128
280.133
280.138
280.143
280.147
280.151
280.154
280.157
280.159
280.161
280.163
280.163
280.164
280.164
280.164
280.164
280.163
280.162
280.161
280.16
280.158
280.156
280.155
280.153
280.151
279.998
279.979
279.954
279.922
279.883
279.836
279.783
279.728
279.675
279.636
279.623
279.656
279.76
279.963
280.298
280.794
281.476
282.351
283.398
284.549
285.674
286.551
280.004
279.985
279.961
279.931
279.893
279.848
279.797
279.742
279.688
279.645
279.626
279.649
279.736
279.916
280.22
280.68
281.321
282.154
283.166
284.298
285.431
286.352
280.009
279.992
279.969
279.94
279.904
279.861
279.811
279.757
279.703
279.657
279.632
279.644
279.715
279.872
280.146
280.568
281.166
281.954
282.925
284.031
285.165
286.128
280.015
279.998
279.977
279.95
279.915
279.874
279.825
279.772
279.718
279.67
279.64
279.642
279.697
279.832
280.075
280.457
281.008
281.746
282.67
283.742
284.87
285.881
280.02
280.005
279.985
279.959
279.926
279.887
279.84
279.788
279.734
279.685
279.649
279.642
279.682
279.794
280.005
280.347
280.849
281.531
282.399
283.427
284.541
285.598
280.026
280.011
279.992
279.968
279.937
279.9
279.855
279.805
279.751
279.7
279.66
279.644
279.67
279.759
279.938
280.238
280.687
281.308
282.113
283.086
284.173
285.262
280.031
280.017
280
279.977
279.948
279.913
279.87
279.821
279.769
279.717
279.673
279.649
279.66
279.727
279.875
280.131
280.525
281.082
281.817
282.725
283.769
284.865
280.036
280.023
280.007
279.986
279.959
279.926
279.885
279.838
279.787
279.734
279.687
279.656
279.653
279.699
279.815
280.029
280.367
280.858
281.518
282.351
283.336
284.415
280.041
280.029
280.014
279.994
279.969
279.938
279.9
279.855
279.805
279.752
279.703
279.665
279.65
279.675
279.762
279.934
280.217
280.64
281.222
281.975
282.887
283.918
280.046
280.035
280.021
280.002
279.979
279.95
279.915
279.872
279.824
279.771
279.72
279.676
279.65
279.657
279.716
279.848
280.079
280.435
280.939
281.607
282.438
283.407
280.051
280.04
280.027
280.01
279.989
279.962
279.929
279.889
279.842
279.791
279.738
279.69
279.654
279.645
279.678
279.773
279.955
280.248
280.676
281.259
282.004
282.903
280.055
280.045
280.033
280.018
279.998
279.973
279.942
279.905
279.86
279.81
279.757
279.705
279.662
279.639
279.649
279.712
279.848
280.082
280.438
280.938
281.595
282.41
280.06
280.05
280.039
280.025
280.007
279.984
279.955
279.92
279.878
279.83
279.777
279.723
279.674
279.639
279.63
279.663
279.758
279.939
280.228
280.65
281.222
281.954
280.064
280.055
280.044
280.031
280.015
279.994
279.968
279.935
279.896
279.85
279.798
279.742
279.689
279.644
279.619
279.627
279.687
279.819
280.048
280.397
280.89
281.541
280.068
280.059
280.05
280.037
280.022
280.003
279.979
279.949
279.913
279.869
279.818
279.763
279.706
279.655
279.616
279.604
279.633
279.723
279.898
280.181
280.598
281.169
280.071
280.063
280.054
280.043
280.029
280.012
279.99
279.963
279.928
279.887
279.839
279.784
279.726
279.669
279.62
279.591
279.594
279.649
279.776
280.001
280.347
280.839
280.075
280.067
280.059
280.048
280.036
280.02
280
279.975
279.943
279.905
279.858
279.805
279.747
279.686
279.63
279.587
279.57
279.594
279.681
279.854
280.138
280.558
280.078
280.071
280.063
280.053
280.042
280.027
280.009
279.986
279.957
279.921
279.877
279.826
279.768
279.706
279.644
279.591
279.557
279.557
279.61
279.738
279.968
280.324
280.081
280.074
280.066
280.057
280.047
280.034
280.017
279.996
279.97
279.936
279.895
279.846
279.789
279.726
279.661
279.601
279.554
279.534
279.559
279.651
279.834
280.138
280.084
280.077
280.069
280.061
280.051
280.039
280.024
280.005
279.981
279.95
279.911
279.864
279.809
279.747
279.68
279.614
279.558
279.523
279.526
279.587
279.732
279.99
280.086
280.08
280.072
280.064
280.055
280.044
280.03
280.013
279.991
279.962
279.926
279.882
279.829
279.767
279.7
279.631
279.568
279.521
279.507
279.544
279.658
279.877
280.089
280.082
280.075
280.067
280.059
280.048
280.036
280.02
279.999
279.973
279.939
279.897
279.846
279.786
279.719
279.649
279.581
279.526
279.499
279.518
279.607
279.796
280.091
280.084
280.077
280.07
280.062
280.052
280.04
280.026
280.007
279.982
279.951
279.911
279.862
279.804
279.738
279.667
279.597
279.536
279.499
279.505
279.576
279.741
280.093
280.086
280.079
280.072
280.064
280.055
280.044
280.031
280.013
279.99
279.961
279.923
279.876
279.82
279.756
279.685
279.613
279.549
279.506
279.501
279.558
279.705
280.095
280.088
280.081
280.074
280.067
280.058
280.047
280.035
280.018
279.997
279.969
279.933
279.889
279.835
279.771
279.701
279.629
279.563
279.515
279.504
279.55
279.684
280.096
280.09
280.083
280.076
280.068
280.06
280.05
280.038
280.022
280.002
279.976
279.942
279.899
279.847
279.785
279.716
279.644
279.577
279.527
279.51
279.55
279.674
280.098
280.091
280.084
280.077
280.07
280.062
280.052
280.041
280.026
280.006
279.981
279.949
279.908
279.857
279.797
279.729
279.658
279.591
279.539
279.52
279.554
279.671
280.099
280.092
280.085
280.079
280.071
280.063
280.054
280.043
280.028
280.01
279.986
279.955
279.915
279.866
279.807
279.741
279.67
279.603
279.551
279.53
279.561
279.674
280.1
280.093
280.086
280.08
280.072
280.064
280.055
280.044
280.03
280.013
279.989
279.959
279.92
279.872
279.815
279.75
279.68
279.614
279.561
279.539
279.569
279.68
280.101
280.094
280.087
280.08
280.073
280.065
280.056
280.045
280.032
280.015
279.992
279.962
279.924
279.877
279.821
279.757
279.688
279.622
279.57
279.548
279.576
279.684
280.101
280.095
280.088
280.081
280.074
280.066
280.057
280.046
280.033
280.016
279.994
279.965
279.927
279.881
279.826
279.762
279.694
279.629
279.577
279.554
279.583
279.69
280.102
280.095
280.088
280.081
280.074
280.066
280.057
280.047
280.034
280.017
279.995
279.966
279.929
279.884
279.829
279.766
279.699
279.634
279.582
279.559
279.588
279.694
280.102
280.095
280.088
280.081
280.074
280.066
280.058
280.047
280.034
280.017
279.995
279.967
279.931
279.885
279.83
279.768
279.701
279.636
279.584
279.562
279.591
279.698
280.149
280.146
280.143
280.14
280.138
280.135
280.132
280.128
280.125
280.121
280.117
280.113
280.109
280.104
280.099
280.094
280.089
280.084
280.078
280.072
280.067
280.061
280.055
280.049
280.042
280.034
280.025
280.013
280.149
280.146
280.144
280.141
280.139
280.136
280.133
280.13
280.126
280.123
280.119
280.115
280.111
280.107
280.102
280.097
280.092
280.087
280.081
280.076
280.07
280.065
280.059
280.052
280.046
280.038
280.029
280.018
280.149
280.147
280.144
280.142
280.139
280.137
280.134
280.131
280.128
280.125
280.121
280.118
280.114
280.109
280.105
280.1
280.095
280.09
280.085
280.079
280.074
280.068
280.062
280.056
280.05
280.042
280.034
280.023
280.149
280.147
280.145
280.143
280.14
280.138
280.135
280.133
280.13
280.127
280.124
280.12
280.116
280.112
280.108
280.103
280.098
280.093
280.088
280.083
280.077
280.072
280.066
280.06
280.054
280.046
280.038
280.028
280.149
280.147
280.145
280.143
280.141
280.139
280.137
280.134
280.132
280.129
280.126
280.122
280.119
280.115
280.111
280.106
280.101
280.097
280.091
280.086
280.081
280.075
280.07
280.064
280.057
280.05
280.042
280.033
280.149
280.148
280.146
280.144
280.142
280.14
280.138
280.136
280.133
280.131
280.128
280.125
280.121
280.117
280.113
280.109
280.105
280.1
280.095
280.09
280.084
280.079
280.073
280.067
280.061
280.054
280.047
280.037
280.149
280.148
280.146
280.145
280.143
280.141
280.139
280.137
280.135
280.133
280.13
280.127
280.124
280.12
280.116
280.112
280.108
280.103
280.098
280.093
280.088
280.082
280.077
280.071
280.065
280.058
280.051
280.042
280.149
280.148
280.147
280.146
280.144
280.142
280.141
280.139
280.137
280.135
280.132
280.129
280.126
280.123
280.119
280.115
280.111
280.106
280.101
280.096
280.091
280.086
280.081
280.075
280.069
280.062
280.055
280.047
280.149
280.148
280.147
280.146
280.145
280.144
280.142
280.14
280.139
280.136
280.134
280.131
280.129
280.125
280.122
280.118
280.114
280.109
280.105
280.1
280.095
280.09
280.084
280.078
280.073
280.066
280.059
280.051
280.15
280.149
280.148
280.147
280.146
280.145
280.143
280.142
280.14
280.138
280.136
280.134
280.131
280.128
280.125
280.121
280.117
280.113
280.108
280.103
280.098
280.093
280.088
280.082
280.076
280.07
280.063
280.055
280.15
280.149
280.148
280.148
280.147
280.146
280.145
280.143
280.142
280.14
280.138
280.136
280.133
280.13
280.127
280.124
280.12
280.116
280.111
280.107
280.102
280.096
280.091
280.086
280.08
280.074
280.067
280.06
280.15
280.149
280.149
280.148
280.148
280.147
280.146
280.145
280.143
280.142
280.14
280.138
280.136
280.133
280.13
280.126
280.123
280.119
280.114
280.11
280.105
280.1
280.095
280.089
280.083
280.077
280.071
280.064
280.15
280.15
280.149
280.149
280.148
280.148
280.147
280.146
280.145
280.144
280.142
280.14
280.138
280.135
280.132
280.129
280.126
280.122
280.118
280.113
280.108
280.103
280.098
280.092
280.087
280.081
280.075
280.068
280.15
280.15
280.15
280.15
280.149
280.149
280.148
280.147
280.147
280.145
280.144
280.142
280.14
280.138
280.135
280.132
280.128
280.125
280.121
280.116
280.111
280.106
280.101
280.096
280.09
280.084
280.078
280.071
280.15
280.15
280.15
280.15
280.15
280.15
280.149
280.149
280.148
280.147
280.146
280.144
280.142
280.14
280.137
280.135
280.131
280.128
280.124
280.119
280.115
280.11
280.104
280.099
280.093
280.088
280.081
280.075
280.15
280.15
280.151
280.151
280.151
280.151
280.15
280.15
280.149
280.149
280.147
280.146
280.144
280.142
280.14
280.137
280.134
280.13
280.126
280.122
280.118
280.113
280.108
280.102
280.097
280.091
280.085
280.078
280.15
280.151
280.151
280.151
280.152
280.152
280.152
280.151
280.151
280.15
280.149
280.148
280.146
280.144
280.142
280.139
280.136
280.133
280.129
280.125
280.121
280.116
280.111
280.105
280.1
280.094
280.088
280.081
280.15
280.151
280.151
280.152
280.152
280.152
280.153
280.152
280.152
280.152
280.151
280.15
280.148
280.146
280.144
280.142
280.139
280.136
280.132
280.128
280.123
280.119
280.114
280.108
280.103
280.097
280.091
280.085
280.15
280.151
280.152
280.152
280.153
280.153
280.154
280.154
280.153
280.153
280.152
280.151
280.15
280.148
280.146
280.144
280.141
280.138
280.134
280.131
280.126
280.121
280.116
280.111
280.105
280.1
280.094
280.087
280.15
280.151
280.152
280.153
280.154
280.154
280.154
280.155
280.155
280.154
280.154
280.153
280.152
280.15
280.148
280.146
280.144
280.14
280.137
280.133
280.129
280.124
280.119
280.114
280.108
280.102
280.096
280.09
280.151
280.152
280.152
280.153
280.154
280.155
280.155
280.156
280.156
280.156
280.155
280.154
280.153
280.152
280.15
280.148
280.146
280.143
280.139
280.135
280.131
280.127
280.122
280.116
280.111
280.105
280.099
280.093
280.151
280.152
280.153
280.154
280.155
280.156
280.156
280.157
280.157
280.157
280.156
280.156
280.155
280.154
280.152
280.15
280.148
280.145
280.141
280.138
280.134
280.129
280.124
280.119
280.113
280.107
280.101
280.095
280.151
280.152
280.153
280.154
280.155
280.156
280.157
280.157
280.158
280.158
280.158
280.157
280.156
280.155
280.154
280.152
280.149
280.147
280.143
280.14
280.136
280.131
280.126
280.121
280.115
280.109
280.103
280.097
280.151
280.152
280.153
280.155
280.156
280.157
280.158
280.158
280.159
280.159
280.159
280.158
280.158
280.157
280.155
280.153
280.151
280.148
280.145
280.142
280.138
280.133
280.128
280.123
280.117
280.112
280.105
280.099
280.151
280.152
280.154
280.155
280.156
280.157
280.158
280.159
280.16
280.16
280.16
280.16
280.159
280.158
280.157
280.155
280.153
280.15
280.147
280.144
280.14
280.135
280.13
280.125
280.119
280.113
280.107
280.101
280.151
280.152
280.154
280.155
280.157
280.158
280.159
280.16
280.16
280.161
280.161
280.161
280.16
280.159
280.158
280.156
280.154
280.152
280.149
280.145
280.141
280.137
280.132
280.127
280.121
280.115
280.109
280.103
280.151
280.152
280.154
280.156
280.157
280.158
280.159
280.16
280.161
280.161
280.162
280.161
280.161
280.16
280.159
280.157
280.155
280.153
280.15
280.147
280.143
280.138
280.134
280.128
280.123
280.117
280.111
280.104
280.151
280.153
280.154
280.156
280.157
280.159
280.16
280.161
280.162
280.162
280.162
280.162
280.162
280.161
280.16
280.158
280.156
280.154
280.151
280.148
280.144
280.14
280.135
280.13
280.124
280.118
280.112
280.105
280.151
280.153
280.154
280.156
280.157
280.159
280.16
280.161
280.162
280.163
280.163
280.163
280.163
280.162
280.161
280.159
280.157
280.155
280.152
280.149
280.145
280.141
280.136
280.131
280.125
280.119
280.113
280.107
280.151
280.153
280.154
280.156
280.158
280.159
280.16
280.162
280.162
280.163
280.163
280.163
280.163
280.162
280.161
280.16
280.158
280.156
280.153
280.15
280.146
280.142
280.137
280.132
280.126
280.12
280.114
280.107
280.151
280.153
280.155
280.156
280.158
280.159
280.161
280.162
280.163
280.163
280.164
280.164
280.164
280.163
280.162
280.161
280.159
280.156
280.154
280.15
280.147
280.142
280.138
280.132
280.127
280.121
280.115
280.108
280.151
280.153
280.155
280.156
280.158
280.159
280.161
280.162
280.163
280.164
280.164
280.164
280.164
280.163
280.162
280.161
280.159
280.157
280.154
280.151
280.147
280.143
280.138
280.133
280.127
280.121
280.115
280.109
280.151
280.153
280.155
280.156
280.158
280.16
280.161
280.162
280.163
280.164
280.164
280.164
280.164
280.163
280.163
280.161
280.159
280.157
280.154
280.151
280.147
280.143
280.138
280.133
280.128
280.122
280.115
280.109
286.524
286.79
286.944
286.966
286.881
286.733
286.533
286.502
286.424
286.289
286.11
285.901
285.786
285.632
285.452
285.247
285.024
284.79
284.697
284.507
284.299
284.079
283.853
283.626
283.534
283.351
283.155
282.952
282.749
282.549
282.457
282.301
282.135
281.966
281.799
281.635
281.549
281.426
281.296
281.166
281.037
280.913
280.837
280.747
280.653
280.559
280.467
280.38
280.319
280.258
280.194
280.132
280.071
280.015
279.969
279.931
279.893
279.855
279.82
279.788
279.757
279.737
279.717
279.698
279.681
279.667
279.648
279.641
279.634
279.628
279.624
279.622
279.613
279.614
279.615
279.618
279.622
279.628
279.625
279.631
279.637
279.645
279.654
279.664
279.665
279.673
279.682
279.692
279.703
279.715
279.718
279.727
279.737
279.747
279.758
279.771
279.773
279.782
279.792
279.802
279.813
279.824
279.826
279.834
279.843
279.852
279.862
279.872
279.872
279.879
279.887
279.896
279.904
279.913
279.91
279.917
279.924
279.931
279.938
279.946
279.941
279.947
279.953
279.959
279.966
279.972
279.965
279.971
279.976
279.981
279.987
279.992
280.008
280.02
280.03
280.038
280.045
280.051
280.057
280.063
280.069
280.075
280.08
280.086
280.091
280.097
280.102
280.106
280.111
280.115
280.119
280.123
280.127
280.13
280.133
280.137
280.14
280.143
280.146
280.149
280.003
280.016
280.026
280.034
280.041
280.048
280.054
280.06
280.066
280.071
280.077
280.083
280.088
280.094
280.099
280.104
280.109
280.113
280.117
280.121
280.125
280.129
280.132
280.136
280.139
280.142
280.145
280.148
279.998
280.011
280.022
280.03
280.037
280.044
280.05
280.056
280.062
280.068
280.074
280.08
280.085
280.091
280.096
280.101
280.106
280.111
280.115
280.12
280.124
280.128
280.131
280.135
280.138
280.142
280.145
280.148
279.993
280.007
280.018
280.026
280.034
280.041
280.047
280.053
280.059
280.065
280.071
280.077
280.083
280.088
280.094
280.099
280.104
280.109
280.114
280.118
280.122
280.126
280.13
280.134
280.138
280.141
280.145
280.148
279.989
280.003
280.014
280.023
280.03
280.037
280.043
280.05
280.056
280.062
280.068
280.074
280.08
280.086
280.091
280.097
280.102
280.107
280.112
280.116
280.121
280.125
280.129
280.133
280.137
280.141
280.144
280.148
279.984
279.998
280.01
280.019
280.027
280.034
280.04
280.046
280.053
280.059
280.065
280.071
280.077
280.083
280.089
280.094
280.1
280.105
280.11
280.115
280.119
280.124
280.128
280.132
280.136
280.14
280.144
280.148
286.375
286.375
286.375
286.375
286.375
286.375
286.375
286.375
286.375
286.375
286.375
286.375
286.375
286.375
286.375
286.375
286.375
286.375
286.375
286.375
286.376
286.376
286.376
286.376
286.376
286.376
286.376
286.376
286.376
286.376
286.375
286.374
286.371
286.367
286.36
286.35
286.336
286.318
286.301
286.317
286.859
286.859
286.859
286.859
286.859
286.859
286.859
286.859
286.859
286.859
286.859
286.859
286.859
286.859
286.859
286.86
286.86
286.86
286.86
286.86
286.861
286.861
286.861
286.862
286.862
286.863
286.863
286.864
286.863
286.863
286.86
286.856
286.849
286.837
286.818
286.79
286.75
286.696
286.63
286.565
286.383
286.383
286.383
286.383
286.383
286.383
286.383
286.383
286.383
286.383
286.384
286.384
286.384
286.384
286.384
286.385
286.385
286.385
286.386
286.386
286.387
286.387
286.388
286.388
286.389
286.39
286.391
286.392
286.392
286.39
286.387
286.381
286.371
286.353
286.326
286.285
286.226
286.147
286.044
285.921
285.395
285.395
285.395
285.395
285.395
285.395
285.395
285.396
285.396
285.396
285.396
285.396
285.397
285.397
285.397
285.398
285.398
285.398
285.399
285.4
285.4
285.401
285.402
285.403
285.404
285.405
285.407
285.407
285.408
285.407
285.403
285.397
285.384
285.364
285.332
285.285
285.219
285.128
285.01
284.865
284.213
284.213
284.213
284.213
284.213
284.213
284.213
284.214
284.214
284.214
284.214
284.215
284.215
284.215
284.216
284.216
284.217
284.217
284.218
284.219
284.22
284.221
284.222
284.223
284.225
284.226
284.228
284.229
284.23
284.229
284.226
284.22
284.208
284.187
284.156
284.109
284.043
283.954
283.839
283.698
283.044
283.044
283.044
283.044
283.044
283.045
283.045
283.045
283.045
283.046
283.046
283.046
283.047
283.047
283.048
283.048
283.049
283.049
283.05
283.051
283.052
283.053
283.055
283.056
283.058
283.06
283.062
283.064
283.065
283.065
283.063
283.058
283.047
283.029
283.001
282.959
282.9
282.821
282.721
282.599
282.009
282.009
282.009
282.009
282.01
282.01
282.01
282.01
282.011
282.011
282.011
282.012
282.012
282.013
282.013
282.014
282.015
282.015
282.016
282.017
282.018
282.02
282.021
282.023
282.025
282.027
282.029
282.032
282.034
282.035
282.034
282.03
282.022
282.008
281.985
281.951
281.903
281.839
281.758
281.661
281.165
281.165
281.165
281.165
281.165
281.165
281.165
281.166
281.166
281.167
281.167
281.167
281.168
281.169
281.169
281.17
281.171
281.171
281.172
281.174
281.175
281.176
281.178
281.18
281.182
281.184
281.187
281.19
281.192
281.194
281.195
281.193
281.188
281.178
281.162
281.136
281.101
281.053
280.992
280.92
280.523
280.523
280.523
280.523
280.524
280.524
280.524
280.524
280.525
280.525
280.526
280.526
280.527
280.527
280.528
280.529
280.53
280.531
280.532
280.533
280.534
280.536
280.537
280.539
280.542
280.544
280.547
280.55
280.553
280.556
280.558
280.558
280.556
280.551
280.54
280.523
280.499
280.466
280.425
280.375
280.07
280.07
280.071
280.071
280.071
280.071
280.071
280.072
280.072
280.073
280.073
280.074
280.074
280.075
280.076
280.077
280.077
280.078
280.08
280.081
280.082
280.084
280.085
280.088
280.09
280.093
280.096
280.099
280.103
280.106
280.109
280.111
280.112
280.11
280.105
280.095
280.081
280.061
280.035
280.004
279.778
279.778
279.778
279.778
279.778
279.779
279.779
279.779
279.78
279.78
279.781
279.781
279.782
279.783
279.784
279.784
279.785
279.786
279.788
279.789
279.79
279.792
279.794
279.796
279.798
279.801
279.804
279.808
279.811
279.815
279.819
279.823
279.825
279.827
279.826
279.822
279.816
279.806
279.792
279.776
279.612
279.612
279.612
279.612
279.612
279.612
279.613
279.613
279.614
279.614
279.615
279.615
279.616
279.617
279.618
279.619
279.62
279.621
279.622
279.623
279.625
279.626
279.628
279.63
279.633
279.635
279.639
279.642
279.646
279.65
279.655
279.659
279.663
279.667
279.669
279.67
279.669
279.666
279.662
279.656
279.538
279.538
279.538
279.538
279.539
279.539
279.539
279.54
279.54
279.541
279.541
279.542
279.543
279.544
279.545
279.546
279.547
279.548
279.549
279.55
279.552
279.553
279.555
279.557
279.56
279.562
279.566
279.569
279.573
279.577
279.582
279.587
279.592
279.597
279.601
279.605
279.608
279.61
279.612
279.613
279.528
279.528
279.528
279.528
279.529
279.529
279.529
279.53
279.53
279.531
279.532
279.532
279.533
279.534
279.535
279.536
279.537
279.538
279.539
279.541
279.542
279.544
279.546
279.548
279.55
279.553
279.556
279.559
279.563
279.567
279.572
279.577
279.583
279.588
279.594
279.599
279.605
279.61
279.615
279.62
279.557
279.557
279.557
279.557
279.558
279.558
279.558
279.559
279.56
279.56
279.561
279.562
279.562
279.563
279.564
279.565
279.566
279.568
279.569
279.57
279.572
279.573
279.575
279.577
279.58
279.582
279.585
279.588
279.592
279.596
279.601
279.606
279.611
279.617
279.623
279.63
279.636
279.643
279.65
279.657
279.607
279.607
279.607
279.608
279.608
279.608
279.609
279.609
279.61
279.61
279.611
279.612
279.613
279.614
279.615
279.616
279.617
279.618
279.619
279.621
279.622
279.624
279.626
279.628
279.63
279.633
279.635
279.638
279.642
279.646
279.65
279.655
279.661
279.666
279.672
279.679
279.686
279.693
279.701
279.709
279.665
279.665
279.665
279.666
279.666
279.666
279.667
279.667
279.668
279.668
279.669
279.67
279.671
279.672
279.673
279.674
279.675
279.676
279.678
279.679
279.681
279.682
279.684
279.686
279.688
279.691
279.694
279.697
279.7
279.704
279.708
279.712
279.717
279.723
279.729
279.735
279.742
279.749
279.757
279.765
279.723
279.723
279.723
279.723
279.723
279.724
279.724
279.725
279.725
279.726
279.727
279.728
279.728
279.729
279.731
279.732
279.733
279.734
279.736
279.737
279.739
279.74
279.742
279.744
279.746
279.749
279.751
279.754
279.757
279.761
279.765
279.769
279.773
279.778
279.784
279.79
279.796
279.803
279.81
279.818
279.775
279.775
279.775
279.775
279.776
279.776
279.776
279.777
279.778
279.778
279.779
279.78
279.781
279.782
279.783
279.784
279.785
279.787
279.788
279.79
279.791
279.793
279.795
279.797
279.799
279.801
279.804
279.806
279.809
279.813
279.816
279.82
279.824
279.829
279.834
279.839
279.845
279.851
279.858
279.864
279.819
279.819
279.82
279.82
279.82
279.82
279.821
279.821
279.822
279.823
279.824
279.824
279.825
279.826
279.828
279.829
279.83
279.831
279.833
279.834
279.836
279.838
279.84
279.842
279.844
279.846
279.848
279.851
279.854
279.857
279.86
279.864
279.868
279.872
279.876
279.881
279.886
279.892
279.898
279.904
279.856
279.856
279.856
279.856
279.856
279.857
279.857
279.858
279.858
279.859
279.86
279.861
279.862
279.863
279.864
279.865
279.866
279.868
279.869
279.871
279.873
279.874
279.876
279.878
279.88
279.882
279.885
279.887
279.89
279.893
279.896
279.899
279.903
279.907
279.911
279.915
279.92
279.925
279.93
279.935
279.884
279.884
279.884
279.885
279.885
279.885
279.886
279.886
279.887
279.888
279.889
279.889
279.89
279.892
279.893
279.894
279.895
279.897
279.898
279.9
279.901
279.903
279.905
279.907
279.909
279.911
279.914
279.916
279.919
279.921
279.924
279.928
279.931
279.934
279.938
279.942
279.946
279.951
279.955
279.96
279.98
279.994
280.006
280.015
280.023
280.03
280.037
280.043
280.049
280.056
280.062
280.068
280.074
280.08
280.086
280.092
280.098
280.103
280.108
280.113
280.118
280.122
280.127
280.131
280.136
280.14
280.144
280.148
279.975
279.99
280.002
280.012
280.02
280.027
280.033
280.04
280.046
280.053
280.059
280.065
280.072
280.078
280.084
280.09
280.095
280.101
280.106
280.111
280.116
280.121
280.126
280.13
280.135
280.139
280.144
280.148
279.971
279.986
279.999
280.008
280.016
280.024
280.03
280.037
280.043
280.05
280.056
280.063
280.069
280.075
280.082
280.088
280.093
280.099
280.105
280.11
280.115
280.12
280.125
280.13
280.134
280.139
280.143
280.148
279.967
279.983
279.995
280.005
280.013
280.02
280.027
280.034
280.04
280.047
280.053
280.06
280.066
280.073
280.079
280.085
280.091
280.097
280.103
280.108
280.114
280.119
280.124
280.129
280.134
280.138
280.143
280.148
279.963
279.979
279.992
280.002
280.01
280.017
280.024
280.031
280.037
280.044
280.051
280.057
280.064
280.07
280.077
280.083
280.089
280.095
280.101
280.107
280.112
280.118
280.123
280.128
280.133
280.138
280.143
280.148
279.959
279.976
279.988
279.998
280.007
280.014
280.021
280.028
280.035
280.041
280.048
280.055
280.061
280.068
280.075
280.081
280.088
280.094
280.1
280.105
280.111
280.117
280.122
280.127
280.132
280.137
280.143
280.148
279.956
279.972
279.985
279.995
280.004
280.011
280.018
280.025
280.032
280.039
280.045
280.052
280.059
280.066
280.073
280.079
280.086
280.092
280.098
280.104
280.11
280.116
280.121
280.126
280.132
280.137
280.142
280.147
279.953
279.969
279.982
279.992
280.001
280.009
280.016
280.022
280.029
280.036
280.043
280.05
280.057
280.064
280.071
280.077
280.084
280.09
280.097
280.103
280.109
280.115
280.12
280.126
280.131
280.137
280.142
280.147
279.949
279.966
279.979
279.99
279.998
280.006
280.013
280.02
280.027
280.033
280.04
280.048
280.055
280.062
280.069
280.075
280.082
280.089
280.095
280.101
280.108
280.113
280.119
280.125
280.131
280.136
280.142
280.147
279.946
279.963
279.976
279.987
279.995
280.003
280.01
280.017
280.024
280.031
280.038
280.045
280.052
280.06
280.067
280.074
280.08
280.087
280.094
280.1
280.106
280.112
280.118
280.124
280.13
280.136
280.142
280.147
279.944
279.961
279.974
279.984
279.993
280.001
280.008
280.015
280.022
280.029
280.036
280.043
280.05
280.058
280.065
280.072
280.079
280.086
280.092
280.099
280.105
280.112
280.118
280.124
280.13
280.136
280.141
280.147
279.941
279.958
279.971
279.982
279.99
279.998
280.005
280.012
280.019
280.026
280.034
280.041
280.048
280.056
280.063
280.07
280.077
280.084
280.091
280.098
280.104
280.111
280.117
280.123
280.129
280.135
280.141
280.147
279.938
279.955
279.969
279.979
279.988
279.996
280.003
280.01
280.017
280.024
280.032
280.039
280.046
280.054
280.061
280.069
280.076
280.083
280.09
280.097
280.103
280.11
280.116
280.122
280.129
280.135
280.141
280.147
279.936
279.953
279.966
279.977
279.986
279.993
280.001
280.008
280.015
280.022
280.03
280.037
280.045
280.052
280.06
280.067
280.074
280.082
280.089
280.095
280.102
280.109
280.115
280.122
280.128
280.134
280.141
280.147
279.934
279.951
279.964
279.975
279.983
279.991
279.999
280.006
280.013
280.02
280.028
280.035
280.043
280.05
280.058
280.066
280.073
280.08
280.087
280.094
280.101
280.108
280.115
280.121
280.128
280.134
280.141
280.147
279.931
279.949
279.962
279.972
279.981
279.989
279.996
280.004
280.011
280.018
280.026
280.033
280.041
280.049
280.056
280.064
280.072
280.079
280.086
280.093
280.1
280.107
280.114
280.121
280.127
280.134
280.14
280.147
279.929
279.946
279.96
279.97
279.979
279.987
279.994
280.002
280.009
280.016
280.024
280.032
280.039
280.047
280.055
280.063
280.07
280.078
280.085
280.092
280.1
280.107
280.113
280.12
280.127
280.134
280.14
280.147
279.927
279.944
279.958
279.968
279.977
279.985
279.993
280
280.007
280.015
280.022
280.03
280.038
280.046
280.054
280.061
280.069
280.077
280.084
280.092
280.099
280.106
280.113
280.12
280.127
280.133
280.14
280.147
279.925
279.943
279.956
279.966
279.975
279.983
279.991
279.998
280.005
280.013
280.021
280.028
280.036
280.044
280.052
280.06
280.068
280.076
280.083
280.091
280.098
280.105
280.112
280.119
280.126
280.133
280.14
280.147
279.924
279.941
279.954
279.965
279.974
279.982
279.989
279.996
280.004
280.011
280.019
280.027
280.035
280.043
280.051
280.059
280.067
280.075
280.082
280.09
280.097
280.104
280.112
280.119
280.126
280.133
280.14
280.147
279.922
279.939
279.952
279.963
279.972
279.98
279.987
279.995
280.002
280.01
280.018
280.026
280.034
280.042
280.05
280.058
280.066
280.074
280.081
280.089
280.096
280.104
280.111
280.118
280.125
280.133
280.14
280.147
279.92
279.938
279.951
279.961
279.97
279.978
279.986
279.993
280.001
280.008
280.016
280.024
280.032
280.041
280.049
280.057
280.065
280.073
280.081
280.088
280.096
280.103
280.111
280.118
280.125
280.132
280.139
280.146
279.919
279.936
279.949
279.96
279.969
279.977
279.984
279.992
279.999
280.007
280.015
280.023
280.031
280.039
280.048
280.056
280.064
280.072
280.08
280.088
280.095
280.103
280.11
280.118
280.125
280.132
280.139
280.146
279.917
279.935
279.948
279.959
279.967
279.975
279.983
279.991
279.998
280.006
280.014
280.022
280.03
280.038
280.047
280.055
280.063
280.071
280.079
280.087
280.095
280.102
280.11
280.117
280.125
280.132
280.139
280.146
279.916
279.933
279.947
279.957
279.966
279.974
279.982
279.989
279.997
280.005
280.013
280.021
280.029
280.037
280.046
280.054
280.062
280.07
280.078
280.086
280.094
280.102
280.109
280.117
280.124
280.132
280.139
280.146
279.915
279.932
279.945
279.956
279.965
279.973
279.981
279.988
279.996
280.004
280.012
280.02
280.028
280.036
280.045
280.053
280.061
280.07
280.078
280.086
280.094
280.101
280.109
280.117
280.124
280.132
280.139
280.146
279.914
279.931
279.944
279.955
279.964
279.972
279.979
279.987
279.995
280.003
280.011
280.019
280.027
280.036
280.044
280.052
280.061
280.069
280.077
280.085
280.093
280.101
280.109
280.116
280.124
280.131
280.139
280.146
279.913
279.93
279.943
279.954
279.963
279.971
279.978
279.986
279.994
280.002
280.01
280.018
280.026
280.035
280.043
280.052
280.06
280.068
280.077
280.085
280.093
280.101
280.108
280.116
280.124
280.131
280.139
280.146
279.912
279.929
279.942
279.953
279.962
279.97
279.978
279.985
279.993
280.001
280.009
280.017
280.026
280.034
280.043
280.051
280.059
280.068
280.076
280.084
280.092
280.1
280.108
280.116
280.123
280.131
280.139
280.146
279.911
279.928
279.941
279.952
279.961
279.969
279.977
279.984
279.992
280
280.008
280.016
280.025
280.033
280.042
280.05
280.059
280.067
280.076
280.084
280.092
280.1
280.108
280.116
280.123
280.131
280.139
280.146
279.91
279.927
279.94
279.951
279.96
279.968
279.976
279.984
279.991
279.999
280.007
280.016
280.024
280.033
280.041
280.05
280.058
280.067
280.075
280.083
280.092
280.1
280.107
280.115
280.123
280.131
280.139
280.146
279.909
279.926
279.94
279.95
279.959
279.967
279.975
279.983
279.991
279.999
280.007
280.015
280.024
280.032
280.041
280.049
280.058
280.066
280.075
280.083
280.091
280.099
280.107
280.115
280.123
280.131
280.138
280.146
279.909
279.926
279.939
279.95
279.959
279.967
279.975
279.982
279.99
279.998
280.006
280.015
280.023
280.032
280.04
280.049
280.058
280.066
280.074
280.083
280.091
280.099
280.107
280.115
280.123
280.131
280.138
280.146
279.908
279.925
279.938
279.949
279.958
279.966
279.974
279.982
279.99
279.998
280.006
280.014
280.023
280.031
280.04
280.049
280.057
280.066
280.074
280.083
280.091
280.099
280.107
280.115
280.123
280.131
280.138
280.146
279.908
279.925
279.938
279.949
279.958
279.966
279.974
279.981
279.989
279.997
280.005
280.014
280.022
280.031
280.04
280.048
280.057
280.066
280.074
280.082
280.091
280.099
280.107
280.115
280.123
280.13
280.138
280.146
279.907
279.924
279.938
279.948
279.957
279.965
279.973
279.981
279.989
279.997
280.005
280.013
280.022
280.031
280.039
280.048
280.057
280.065
280.074
280.082
280.09
280.099
280.107
280.115
280.123
280.13
280.138
280.146
279.907
279.924
279.937
279.948
279.957
279.965
279.973
279.981
279.988
279.996
280.005
280.013
280.022
280.03
280.039
280.048
280.057
280.065
280.074
280.082
280.09
280.098
280.106
280.115
280.122
280.13
280.138
280.146
279.907
279.924
279.937
279.948
279.957
279.965
279.973
279.98
279.988
279.996
280.005
280.013
280.022
280.03
280.039
280.048
280.056
280.065
280.073
280.082
280.09
280.098
280.106
280.114
280.122
280.13
280.138
280.146
279.906
279.924
279.937
279.948
279.957
279.965
279.973
279.98
279.988
279.996
280.004
280.013
280.021
280.03
280.039
280.048
280.056
280.065
280.073
280.082
280.09
280.098
280.106
280.114
280.122
280.13
280.138
280.146
279.906
279.923
279.937
279.947
279.957
279.965
279.972
279.98
279.988
279.996
280.004
280.013
280.021
280.03
280.039
280.048
280.056
280.065
280.073
280.082
280.09
280.098
280.106
280.114
280.122
280.13
280.138
280.146
)
;

boundaryField
{
    bc-2
    {
        type            empty;
    }
    bc-3
    {
        type            empty;
    }
    bottom
    {
        type            fixedValue;
        value           uniform 280.15;
    }
    leftSide
    {
        type            zeroGradient;
    }
    naturalSurface
    {
        type            codedFixedValue;
        value           uniform 285.244;
        redirectType    seasonalFixedValue;
        code            #{
             scalar  t = this->db().time().value()/365/24/60/60;
             scalar  T0 = 6.5+273.15  ;  // average temperature
             scalar  A  = 14.5 ;          // ampitude
             scalar  p  = 8760/24/365 ;    //cycle
             scalar  R0 = 0.04;
             operator==(T0+A*Foam::sin(2*3.1415926/p*t+3.1415926/2)+R0*t); 
        #};
    }
    rightSide
    {
        type            zeroGradient;
    }
    slopesurface
    {
        type            codedFixedValue;
        value           uniform 285.244;
        redirectType    seasonalFixedValue;
        code            #{
             scalar  t = this->db().time().value()/365/24/60/60;
             scalar  T0 = 6.5+273.15  ;  // average temperature
             scalar  A  = 14.5 ;          // ampitude
             scalar  p  = 8760/24/365 ;    //cycle
             scalar  R0 = 0.04;
             operator==(T0+A*Foam::sin(2*3.1415926/p*t+3.1415926/2)+R0*t); 
        #};
    }
    subGradeSurface
    {
        type            codedFixedValue;
        value           uniform 285.244;
        redirectType    seasonalFixedValue;
        code            #{
             scalar  t = this->db().time().value()/365/24/60/60;
             scalar  T0 = 6.5+273.15  ;  // average temperature
             scalar  A  = 14.5 ;          // ampitude
             scalar  p  = 8760/24/365 ;    //cycle
             scalar  R0 = 0.04;
             operator==(T0+A*Foam::sin(2*3.1415926/p*t+3.1415926/2)+R0*t); 
        #};
    }
}


// ************************************************************************* //
