# Supplementary material for: A finite volume-based model for the hydrothermal behavior of soil under freeze–thaw cycles
Source: PLoS One. 2021 Jun 3;16(6):e0252680. doi: 10.1371/journal.pone.0252680 (PMC8174737; doi:10.1371/journal.pone.0252680)
Supplement: S1 Data — (ZIP) [file pone.0252680.s001.zip › Data at equal time interval/3.21408e+08/volContOfUnfrozenWater]

/*--------------------------------*- C++ -*----------------------------------*\
| =========                 |                                                 |
| \\      /  F ield         | OpenFOAM: The Open Source CFD Toolbox           |
|  \\    /   O peration     | Version:  2.4.0                                 |
|   \\  /    A nd           | Web:      www.OpenFOAM.org                      |
|    \\/     M anipulation  |                                                 |
\*---------------------------------------------------------------------------*/
FoamFile
{
    version     2.0;
    format      ascii;
    class       volScalarField;
    location    "3.21408e+08";
    object      volContOfUnfrozenWater;
}
// * * * * * * * * * * * * * * * * * * * * * * * * * * * * * * * * * * * * * //

dimensions      [0 0 0 0 0 0 0];

internalField   nonuniform List<scalar> 
9554
(
0.107124
0.107086
0.107012
0.106901
0.106755
0.106575
0.106361
0.106117
0.105845
0.105546
0.105223
0.10488
0.10452
0.104146
0.103762
0.103371
0.102978
0.102586
0.102199
0.10182
0.101452
0.101097
0.107123
0.107085
0.107011
0.1069
0.106754
0.106574
0.10636
0.106116
0.105844
0.105545
0.105222
0.104879
0.104519
0.104145
0.103761
0.10337
0.102977
0.102585
0.102198
0.101819
0.101451
0.101096
0.107121
0.107083
0.107009
0.106898
0.106752
0.106572
0.106358
0.106114
0.105842
0.105543
0.10522
0.104877
0.104517
0.104143
0.103759
0.103368
0.102975
0.102583
0.102196
0.101817
0.101449
0.101095
0.107118
0.10708
0.107006
0.106895
0.106749
0.106569
0.106356
0.106112
0.105839
0.10554
0.105217
0.104874
0.104514
0.10414
0.103756
0.103366
0.102973
0.102581
0.102194
0.101814
0.101446
0.101092
0.107114
0.107077
0.107002
0.106891
0.106745
0.106565
0.106352
0.106108
0.105835
0.105536
0.105213
0.10487
0.10451
0.104136
0.103752
0.103362
0.102969
0.102577
0.10219
0.101811
0.101443
0.101089
0.107109
0.107072
0.106997
0.106887
0.10674
0.10656
0.106347
0.106103
0.10583
0.105531
0.105209
0.104866
0.104505
0.104132
0.103748
0.103357
0.102964
0.102573
0.102185
0.101806
0.101438
0.101084
0.107103
0.107066
0.106991
0.106881
0.106734
0.106554
0.106341
0.106097
0.105824
0.105525
0.105203
0.10486
0.1045
0.104126
0.103742
0.103352
0.102959
0.102567
0.10218
0.101801
0.101433
0.101079
0.107096
0.107059
0.106984
0.106874
0.106727
0.106547
0.106334
0.10609
0.105817
0.105518
0.105196
0.104853
0.104493
0.104119
0.103735
0.103345
0.102952
0.102561
0.102174
0.101795
0.101427
0.101073
0.107088
0.107051
0.106976
0.106866
0.106719
0.106539
0.106326
0.106082
0.105809
0.10551
0.105188
0.104845
0.104485
0.104112
0.103728
0.103338
0.102945
0.102553
0.102166
0.101788
0.10142
0.101066
0.107079
0.107041
0.106967
0.106856
0.10671
0.10653
0.106317
0.106073
0.1058
0.105501
0.105179
0.104836
0.104477
0.104103
0.103719
0.103329
0.102937
0.102545
0.102158
0.10178
0.101412
0.101058
0.107069
0.107031
0.106957
0.106846
0.1067
0.10652
0.106307
0.106063
0.10579
0.105492
0.105169
0.104827
0.104467
0.104093
0.10371
0.10332
0.102927
0.102536
0.102149
0.101771
0.101403
0.10105
0.107057
0.10702
0.106946
0.106835
0.106689
0.106509
0.106296
0.106052
0.105779
0.10548
0.105158
0.104816
0.104456
0.104083
0.103699
0.103309
0.102917
0.102526
0.102139
0.101761
0.101394
0.10104
0.107045
0.107007
0.106933
0.106823
0.106677
0.106496
0.106283
0.106039
0.105767
0.105468
0.105146
0.104804
0.104444
0.104071
0.103688
0.103298
0.102906
0.102515
0.102128
0.10175
0.101383
0.10103
0.107031
0.106994
0.10692
0.106809
0.106663
0.106483
0.10627
0.106026
0.105754
0.105455
0.105133
0.104791
0.104431
0.104058
0.103675
0.103285
0.102893
0.102503
0.102117
0.101739
0.101372
0.101019
0.107016
0.106979
0.106905
0.106794
0.106648
0.106468
0.106255
0.106012
0.105739
0.105441
0.105119
0.104777
0.104417
0.104044
0.103661
0.103272
0.10288
0.10249
0.102104
0.101726
0.101359
0.101007
0.107
0.106963
0.106889
0.106778
0.106632
0.106452
0.106239
0.105996
0.105724
0.105425
0.105103
0.104761
0.104402
0.104029
0.103646
0.103257
0.102866
0.102475
0.10209
0.101712
0.101346
0.100994
0.106983
0.106946
0.106872
0.106761
0.106615
0.106435
0.106222
0.105979
0.105707
0.105408
0.105087
0.104745
0.104386
0.104013
0.103631
0.103242
0.10285
0.10246
0.102075
0.101698
0.101332
0.10098
0.106965
0.106928
0.106853
0.106743
0.106597
0.106417
0.106204
0.105961
0.105689
0.105391
0.105069
0.104727
0.104368
0.103996
0.103614
0.103225
0.102834
0.102444
0.102059
0.101683
0.101317
0.100965
0.106945
0.106908
0.106834
0.106723
0.106577
0.106397
0.106185
0.105941
0.105669
0.105371
0.10505
0.104708
0.10435
0.103978
0.103596
0.103207
0.102817
0.102427
0.102043
0.101666
0.101301
0.10095
0.106924
0.106887
0.106813
0.106702
0.106557
0.106377
0.106164
0.105921
0.105649
0.105351
0.10503
0.104688
0.10433
0.103958
0.103576
0.103188
0.102798
0.102409
0.102025
0.101649
0.101284
0.100933
0.106902
0.106865
0.106791
0.10668
0.106535
0.106355
0.106142
0.105899
0.105627
0.105329
0.105008
0.104667
0.104309
0.103937
0.103556
0.103168
0.102778
0.10239
0.102006
0.101631
0.101266
0.100916
0.106879
0.106842
0.106768
0.106657
0.106511
0.106331
0.106119
0.105876
0.105604
0.105306
0.104986
0.104645
0.104287
0.103915
0.103534
0.103147
0.102757
0.102369
0.101986
0.101611
0.101247
0.100898
0.106854
0.106817
0.106743
0.106633
0.106487
0.106307
0.106094
0.105851
0.10558
0.105282
0.104961
0.104621
0.104263
0.103892
0.103511
0.103124
0.102735
0.102348
0.101965
0.101591
0.101228
0.100878
0.106829
0.106791
0.106717
0.106607
0.106461
0.106281
0.106069
0.105826
0.105554
0.105257
0.104936
0.104596
0.104238
0.103867
0.103487
0.103101
0.102712
0.102325
0.101943
0.101569
0.101207
0.100858
0.106802
0.106765
0.10669
0.10658
0.106434
0.106254
0.106042
0.105799
0.105527
0.10523
0.10491
0.104569
0.104212
0.103842
0.103462
0.103076
0.102688
0.102301
0.10192
0.101547
0.101185
0.100837
0.106774
0.106737
0.106663
0.106552
0.106406
0.106226
0.106014
0.105771
0.105499
0.105202
0.104882
0.104541
0.104185
0.103814
0.103435
0.10305
0.102662
0.102276
0.101895
0.101523
0.101162
0.100815
0.106745
0.106708
0.106634
0.106523
0.106377
0.106197
0.105985
0.105741
0.10547
0.105173
0.104852
0.104512
0.104156
0.103786
0.103407
0.103022
0.102635
0.10225
0.10187
0.101498
0.101138
0.100792
0.106716
0.106679
0.106604
0.106494
0.106347
0.106167
0.105954
0.105711
0.105439
0.105142
0.104822
0.104482
0.104126
0.103756
0.103378
0.102993
0.102607
0.102222
0.101843
0.101472
0.101113
0.100768
0.106686
0.106649
0.106574
0.106463
0.106317
0.106136
0.105923
0.10568
0.105408
0.105111
0.10479
0.10445
0.104094
0.103725
0.103347
0.102963
0.102577
0.102194
0.101815
0.101445
0.101087
0.100743
0.106656
0.106618
0.106543
0.106432
0.106285
0.106104
0.105891
0.105647
0.105375
0.105078
0.104757
0.104418
0.104062
0.103693
0.103315
0.102932
0.102547
0.102164
0.101786
0.101417
0.10106
0.100716
0.106625
0.106587
0.106512
0.106401
0.106254
0.106072
0.105858
0.105614
0.105342
0.105044
0.104723
0.104384
0.104027
0.103659
0.103281
0.102899
0.102514
0.102132
0.101756
0.101388
0.101031
0.100689
0.106595
0.106557
0.106482
0.106369
0.106222
0.10604
0.105825
0.10558
0.105307
0.105009
0.104688
0.104348
0.103992
0.103624
0.103247
0.102864
0.102481
0.102099
0.101724
0.101357
0.101002
0.100661
0.106565
0.106527
0.106451
0.106338
0.10619
0.106007
0.105792
0.105546
0.105272
0.104973
0.104652
0.104312
0.103956
0.103587
0.10321
0.102829
0.102446
0.102065
0.101691
0.101325
0.100971
0.100631
0.106536
0.106498
0.106421
0.106308
0.106158
0.105974
0.105758
0.105511
0.105236
0.104937
0.104615
0.104274
0.103918
0.103549
0.103173
0.102792
0.102409
0.10203
0.101656
0.101292
0.100939
0.100601
0.106509
0.10647
0.106393
0.106278
0.106127
0.105942
0.105724
0.105476
0.1052
0.104899
0.104577
0.104235
0.103879
0.10351
0.103134
0.102753
0.102372
0.101993
0.101621
0.101257
0.100906
0.100569
0.106485
0.106445
0.106367
0.10625
0.106097
0.10591
0.10569
0.10544
0.105163
0.104861
0.104537
0.104195
0.103838
0.10347
0.103093
0.102713
0.102332
0.101955
0.101583
0.101222
0.100872
0.100537
0.106463
0.106423
0.106342
0.106224
0.106069
0.105879
0.105657
0.105405
0.105126
0.104822
0.104497
0.104154
0.103796
0.103428
0.103051
0.102672
0.102292
0.101915
0.101545
0.101184
0.100836
0.100503
0.106447
0.106405
0.106322
0.1062
0.106042
0.105849
0.105624
0.10537
0.105088
0.104783
0.104456
0.104112
0.103753
0.103384
0.103008
0.102629
0.102249
0.101874
0.101505
0.101146
0.1008
0.100468
0.106437
0.106392
0.106305
0.106179
0.106017
0.10582
0.105592
0.105335
0.10505
0.104743
0.104414
0.104069
0.103709
0.10334
0.102963
0.102584
0.102206
0.101831
0.101464
0.101106
0.100762
0.100432
0.106436
0.106385
0.106293
0.106161
0.105994
0.105793
0.105561
0.105299
0.105012
0.104702
0.104371
0.104024
0.103664
0.103293
0.102917
0.102538
0.10216
0.101787
0.101421
0.101065
0.100722
0.100394
0.106495
0.106471
0.106739
0.106703
0.106687
0.106665
0.10664
0.106603
0.106621
0.106576
0.106584
0.106581
0.106583
0.106545
0.10657
0.106538
0.106521
0.106502
0.106605
0.106589
0.106564
0.106557
0.106608
0.106565
0.106631
0.106625
0.106547
0.106551
0.106595
0.106601
0.106643
0.106653
0.106536
0.106519
0.107815
0.106589
0.10796
0.106817
0.106626
0.106628
0.106661
0.106703
0.106692
0.106784
0.106818
0.106866
0.106912
0.106873
0.106973
0.106876
0.107076
0.106996
0.107119
0.106994
0.10738
0.10672
0.107568
0.106935
0.107276
0.107256
0.107487
0.107316
0.107083
0.107268
0.107592
0.107056
0.107615
0.107409
0.107695
0.107237
0.107786
0.107219
0.107722
0.107614
0.107642
0.107149
0.107934
0.107245
0.107636
0.107657
0.107677
0.107008
0.107806
0.107659
0.1076
0.107205
0.107955
0.10758
0.10772
0.10714
0.107394
0.107008
0.107864
0.107586
0.107124
0.107066
0.107764
0.106971
0.107834
0.107555
0.107565
0.107047
0.107732
0.107505
0.107821
0.107807
0.107912
0.107894
0.106942
0.106983
0.107988
0.108021
0.106784
0.107038
0.107411
0.107662
0.107021
0.107766
0.107152
0.107052
0.107847
0.107891
0.107126
0.10708
0.107981
0.1072
0.107011
0.107962
0.107098
0.107582
0.107927
0.107622
0.107961
0.107567
0.107524
0.107772
0.107365
0.107255
0.106957
0.107241
0.106964
0.107903
0.107256
0.107855
0.107394
0.10757
0.106961
0.107617
0.107967
0.107583
0.107036
0.106802
0.107499
0.106841
0.107526
0.107336
0.107054
0.107225
0.106984
0.106963
0.107275
0.106873
0.106917
0.107398
0.107264
0.107138
0.10706
0.107463
0.107901
0.106803
0.107369
0.107652
0.107908
0.106846
0.107379
0.10695
0.107466
0.108015
0.107761
0.107266
0.106996
0.107449
0.107338
0.107748
0.107963
0.107841
0.107656
0.107798
0.107938
0.107495
0.10696
0.107214
0.106984
0.107407
0.106795
0.10769
0.10801
0.107503
0.106995
0.107768
0.107652
0.107587
0.107345
0.107462
0.107663
0.107313
0.107059
0.106809
0.106758
0.106727
0.107274
0.107167
0.107543
0.107197
0.107544
0.107636
0.107199
0.107606
0.107254
0.107788
0.107282
0.10715
0.10702
0.10729
0.107661
0.106858
0.107059
0.10752
0.107618
0.107348
0.107436
0.107841
0.107966
0.107149
0.107057
0.106851
0.107228
0.107861
0.107976
0.106816
0.107308
0.107857
0.108024
0.106981
0.107548
0.108017
0.107751
0.106694
0.107194
0.107011
0.106736
0.107487
0.107356
0.107693
0.107987
0.107957
0.10773
0.107035
0.106903
0.106929
0.107271
0.107788
0.107898
0.107784
0.107882
0.107979
0.107722
0.107769
0.107814
0.107051
0.106947
0.107647
0.107524
0.107539
0.107573
0.107806
0.107954
0.1072
0.107001
0.107975
0.107675
0.107167
0.107179
0.107352
0.107697
0.107146
0.107229
0.106991
0.107298
0.107252
0.107075
0.107383
0.107728
0.107691
0.107721
0.107172
0.106905
0.107088
0.106893
0.107875
0.107743
0.107456
0.107714
0.10747
0.107444
0.107395
0.107476
0.106997
0.107179
0.107449
0.107717
0.107998
0.107786
0.107657
0.107826
0.107007
0.1072
0.107793
0.107444
0.10751
0.107575
0.107183
0.107111
0.106893
0.10713
0.10719
0.107369
0.10728
0.107225
0.107438
0.107286
0.10676
0.106705
0.106913
0.107093
0.107469
0.107646
0.106808
0.106812
0.107498
0.107767
0.107657
0.107586
0.107017
0.107286
0.107565
0.107425
0.107163
0.107215
0.107534
0.107772
0.107309
0.107132
0.107411
0.107432
0.106984
0.106974
0.107493
0.107747
0.107475
0.107342
0.1072
0.10742
0.107328
0.107163
0.107428
0.107333
0.107341
0.107344
0.107532
0.107542
0.107748
0.107569
0.107544
0.107467
0.107329
0.107424
0.107657
0.107418
0.107486
0.107725
0.10751
0.107375
0.107293
0.10716
0.107926
0.107936
0.107293
0.107446
0.107954
0.107865
0.107037
0.107145
0.106743
0.10698
0.10781
0.107608
0.107883
0.108026
0.10721
0.107351
0.107403
0.107282
0.1074
0.107394
0.106881
0.107012
0.107121
0.10696
0.107597
0.107776
0.107319
0.107197
0.107329
0.107308
0.107372
0.107561
0.107718
0.107629
0.107738
0.107702
0.106801
0.10692
0.107844
0.107954
0.107278
0.107393
0.107497
0.107441
0.106656
0.106723
0.1073
0.107047
0.107858
0.107823
0.106916
0.107123
0.107283
0.107135
0.107003
0.107028
0.10694
0.106708
0.107819
0.107973
0.106794
0.106779
0.106841
0.10681
0.107087
0.106857
0.107915
0.107857
0.107456
0.10755
0.107923
0.107919
0.107113
0.107042
0.107955
0.107942
0.106979
0.107158
0.106725
0.106761
0.108021
0.107889
0.106912
0.106936
0.10707
0.10694
0.106927
0.10706
0.107674
0.107835
0.1074
0.107264
0.106889
0.106866
0.107105
0.107099
0.106955
0.107165
0.107738
0.107761
0.107393
0.107509
0.108504
0.10752
0.108492
0.108057
0.107586
0.107609
0.107704
0.107748
0.107795
0.107814
0.107889
0.107883
0.108012
0.107914
0.108055
0.10798
0.10811
0.108115
0.108269
0.108043
0.108369
0.108214
0.10831
0.1081
0.108305
0.108392
0.108311
0.108152
0.108467
0.108214
0.108434
0.108119
0.108448
0.108242
0.108321
0.108315
0.10847
0.108091
0.108498
0.108156
0.108422
0.108412
0.108498
0.108141
0.108313
0.108311
0.108456
0.108078
0.108449
0.108218
0.108462
0.108391
0.1085
0.108118
0.108198
0.108332
0.10811
0.108493
0.108415
0.108083
0.108134
0.108414
0.108133
0.108474
0.108484
0.108154
0.108449
0.108205
0.108426
0.108285
0.107988
0.10819
0.10812
0.108468
0.108494
0.108301
0.108281
0.108206
0.108142
0.108403
0.108422
0.108448
0.107951
0.108156
0.108406
0.108479
0.108331
0.108376
0.10829
0.108134
0.108497
0.108342
0.108493
0.108337
0.108325
0.108254
0.108188
0.108117
0.108255
0.108089
0.108095
0.108269
0.10846
0.108455
0.108368
0.108112
0.108293
0.108234
0.108506
0.108376
0.108196
0.108062
0.108513
0.108391
0.108339
0.108072
0.108346
0.108097
0.108342
0.108415
0.108237
0.108115
0.108502
0.108378
0.108319
0.10841
0.10784
0.107929
0.10831
0.108205
0.10837
0.108488
0.108109
0.107996
0.10846
0.108512
0.108291
0.108327
0.10831
0.108437
0.108386
0.108252
0.108219
0.108066
0.108318
0.108436
0.108454
0.108321
0.10793
0.107756
0.108326
0.108339
0.10849
0.108505
0.108257
0.108201
0.108097
0.108235
0.108083
0.108022
0.108485
0.108496
0.108232
0.108068
0.108484
0.108513
0.108468
0.108413
0.108516
0.10846
0.108011
0.107896
0.108037
0.108209
0.108166
0.108023
0.108509
0.108463
0.108276
0.108165
0.108435
0.108468
0.108194
0.108123
0.108054
0.108217
0.108172
0.108054
0.108079
0.108213
0.10813
0.108252
0.108083
0.108217
0.108396
0.10825
0.108442
0.108487
0.108146
0.108201
0.108503
0.108447
0.108448
0.108388
0.108407
0.10839
0.108366
0.108382
0.108358
0.108333
0.10839
0.108265
0.108189
0.108133
0.108509
0.108466
0.108335
0.1084
0.108208
0.108362
0.108345
0.108331
0.107679
0.107836
0.108468
0.10849
0.108066
0.108139
0.108361
0.108322
0.108392
0.108466
0.108238
0.108263
0.108271
0.108314
0.108457
0.108413
0.108467
0.108389
0.108143
0.108124
0.107825
0.107895
0.108499
0.108501
0.108414
0.108416
0.108449
0.108393
0.108402
0.10843
0.107981
0.107981
0.10825
0.108274
0.108041
0.107937
0.108354
0.108391
0.108082
0.108149
0.10835
0.108394
0.108325
0.108206
0.108388
0.108457
0.108247
0.108226
0.108285
0.108177
0.107732
0.107664
0.108396
0.108434
0.108446
0.108413
0.108403
0.108434
0.108428
0.10845
0.10826
0.108339
0.108058
0.108167
0.108507
0.108506
0.108345
0.108233
0.108063
0.108129
0.108197
0.108298
0.10809
0.108214
0.108238
0.108267
0.108277
0.108301
0.108381
0.108355
0.108453
0.108424
0.108523
0.108519
0.108522
0.108518
0.108522
0.108518
0.108523
0.10852
0.108524
0.108521
0.108526
0.108524
0.108529
0.108526
0.108531
0.108527
0.108532
0.108528
0.108531
0.108527
0.108529
0.108523
0.108523
0.108515
0.108513
0.108502
0.108498
0.108484
0.108478
0.108461
0.108467
0.108436
0.108524
0.108521
0.108526
0.108523
0.108529
0.108526
0.108532
0.10853
0.108536
0.108534
0.10854
0.108539
0.108544
0.108542
0.108548
0.108545
0.10855
0.108547
0.10855
0.108546
0.108548
0.108541
0.108541
0.108533
0.108531
0.108519
0.108515
0.1085
0.108494
0.108476
0.108101
0.107416
0.108492
0.108056
0.107492
0.107517
0.107626
0.107673
0.107767
0.107592
0.107864
0.107828
0.107962
0.107928
0.108104
0.107829
0.108229
0.108058
0.108267
0.107963
0.108424
0.108193
0.108309
0.10839
0.108317
0.10804
0.108355
0.108069
0.108417
0.108222
0.108511
0.108196
0.108335
0.108416
0.108476
0.108183
0.108478
0.108215
0.10843
0.108423
0.108504
0.108172
0.10832
0.108205
0.108472
0.108418
0.108468
0.108227
0.108415
0.108412
0.108108
0.108496
0.108434
0.108323
0.108197
0.108203
0.108117
0.108488
0.108416
0.108041
0.108165
0.108506
0.10819
0.108502
0.108515
0.10813
0.108507
0.108169
0.107921
0.108193
0.10809
0.108358
0.108303
0.108101
0.108246
0.108104
0.108521
0.108232
0.10842
0.108507
0.108022
0.10789
0.108204
0.108486
0.108423
0.108517
0.108306
0.108243
0.108244
0.107962
0.108096
0.108399
0.108114
0.108406
0.108313
0.108516
0.10846
0.108456
0.108337
0.108057
0.107914
0.107769
0.108345
0.108099
0.108194
0.108178
0.108324
0.10846
0.108506
0.108449
0.108106
0.108268
0.108117
0.108353
0.108427
0.108519
0.108393
0.108532
0.108054
0.108342
0.108378
0.108503
0.108058
0.108246
0.10845
0.108523
0.108187
0.108087
0.108062
0.107977
0.108286
0.108383
0.107675
0.107856
0.1081
0.108069
0.108322
0.108377
0.108418
0.108243
0.108437
0.10849
0.108373
0.108357
0.10824
0.108172
0.108244
0.108411
0.108257
0.108421
0.108439
0.108306
0.10808
0.108317
0.108063
0.108305
0.108073
0.108226
0.107955
0.107828
0.108168
0.108282
0.10846
0.10853
0.108065
0.10825
0.108465
0.108413
0.10808
0.108241
0.108458
0.108519
0.10773
0.107734
0.108047
0.108231
0.108056
0.107967
0.108471
0.108335
0.108233
0.108063
0.108532
0.108472
0.108481
0.108485
0.108493
0.108525
0.108471
0.108506
0.108218
0.108112
0.108193
0.108119
0.108225
0.108117
0.10834
0.10847
0.108508
0.108423
0.108303
0.108317
0.108486
0.108524
0.108528
0.108465
0.108507
0.108479
0.108168
0.108102
0.108175
0.108073
0.108282
0.108143
0.108392
0.108244
0.108394
0.108302
0.108343
0.108462
0.108344
0.10822
0.108101
0.108017
0.108361
0.108283
0.108447
0.108335
0.107991
0.108145
0.108404
0.108417
0.108227
0.108314
0.108462
0.108458
0.108265
0.108312
0.108338
0.108271
0.108124
0.108045
0.107999
0.107876
0.107874
0.107758
0.108396
0.108437
0.108293
0.108254
0.108476
0.108389
0.108386
0.108292
0.108474
0.108507
0.107651
0.107578
0.108346
0.108392
0.10839
0.108348
0.10834
0.108236
0.108382
0.10832
0.108308
0.108325
0.108391
0.108465
0.108451
0.108392
0.108107
0.108164
0.108161
0.108106
0.108244
0.108165
0.108334
0.108204
0.108066
0.108185
0.108266
0.108193
0.108401
0.108481
0.107821
0.107919
0.108249
0.108285
0.108405
0.108438
0.108295
0.108316
0.108533
0.108503
0.10839
0.108342
0.108116
0.108109
0.108168
0.108051
0.108092
0.108009
0.108005
0.10791
0.108395
0.108463
0.108522
0.108499
0.108514
0.108485
0.10812
0.108141
0.108166
0.108051
0.108373
0.108355
0.106956
0.10659
0.107898
0.106723
0.106623
0.106623
0.106682
0.106707
0.106738
0.106781
0.106863
0.106875
0.106954
0.106741
0.106985
0.106936
0.107033
0.107115
0.10733
0.107461
0.107737
0.107261
0.107913
0.106797
0.106807
0.107294
0.107389
0.107076
0.107233
0.107157
0.107412
0.10703
0.107707
0.107308
0.10762
0.107123
0.107492
0.107234
0.107672
0.10697
0.1076
0.107231
0.107737
0.10724
0.107815
0.107237
0.107423
0.107594
0.107766
0.107058
0.107918
0.107155
0.107411
0.107451
0.107878
0.107094
0.107374
0.107354
0.10778
0.107428
0.107838
0.107149
0.107745
0.107377
0.107737
0.106898
0.107894
0.107234
0.107285
0.107347
0.10772
0.107347
0.10729
0.106955
0.107817
0.106841
0.107828
0.107919
0.107044
0.107097
0.107933
0.107845
0.107096
0.107908
0.107063
0.107792
0.1071
0.107188
0.107649
0.106855
0.107432
0.107725
0.107907
0.107965
0.107307
0.106947
0.107558
0.106865
0.107109
0.106948
0.107632
0.107761
0.107795
0.107621
0.107961
0.107002
0.107571
0.107248
0.107089
0.107622
0.107282
0.107891
0.107394
0.107005
0.107517
0.107236
0.106782
0.107247
0.106903
0.10794
0.107545
0.107761
0.106986
0.107052
0.10684
0.107284
0.106963
0.107451
0.106819
0.107666
0.107724
0.107235
0.107775
0.107048
0.106752
0.107473
0.107331
0.107256
0.106922
0.10716
0.106895
0.107908
0.10747
0.107192
0.106919
0.107688
0.107928
0.107231
0.107139
0.106827
0.107059
0.107989
0.107533
0.107138
0.106795
0.107327
0.10757
0.107448
0.107757
0.107485
0.107978
0.107453
0.107004
0.107518
0.107857
0.10709
0.107459
0.107335
0.106972
0.106706
0.106842
0.107828
0.10768
0.10798
0.107709
0.107986
0.10758
0.107014
0.107282
0.107087
0.107102
0.10734
0.107688
0.107547
0.107453
0.106932
0.107102
0.107209
0.107381
0.107416
0.107714
0.10721
0.107693
0.107401
0.107448
0.107048
0.106888
0.107086
0.106876
0.10699
0.106773
0.10762
0.107268
0.10761
0.107273
0.106828
0.107154
0.10751
0.107434
0.107496
0.10755
0.106805
0.107127
0.106937
0.106713
0.107339
0.107522
0.107293
0.107182
0.107771
0.107952
0.107757
0.10798
0.106998
0.107199
0.107919
0.107709
0.107955
0.107691
0.106977
0.107354
0.106783
0.10713
0.107808
0.107956
0.107794
0.107924
0.106927
0.107207
0.107069
0.10697
0.107496
0.107533
0.106645
0.106777
0.107977
0.10774
0.107808
0.107605
0.107819
0.107882
0.107574
0.107526
0.107057
0.107184
0.107108
0.106999
0.106957
0.106924
0.107525
0.107185
0.107755
0.107932
0.107144
0.107047
0.107815
0.108
0.107243
0.107236
0.107266
0.106994
0.107072
0.107254
0.107929
0.107812
0.107585
0.107593
0.107057
0.107439
0.107524
0.107578
0.107025
0.106944
0.107528
0.107743
0.107736
0.107943
0.107798
0.107612
0.107443
0.107407
0.107187
0.106985
0.107556
0.107402
0.107755
0.107549
0.107688
0.10775
0.107551
0.107708
0.107154
0.107215
0.1071
0.107191
0.107836
0.107693
0.107391
0.107402
0.107395
0.107303
0.106737
0.10684
0.107099
0.107465
0.107535
0.107383
0.107648
0.107577
0.106926
0.107203
0.107331
0.107586
0.106688
0.106652
0.107277
0.10755
0.106869
0.10691
0.107315
0.107187
0.107548
0.107243
0.107553
0.10764
0.107919
0.107832
0.107204
0.107374
0.107352
0.107082
0.107561
0.107421
0.107512
0.107628
0.10709
0.106917
0.107291
0.107337
0.107169
0.107434
0.107802
0.107914
0.107731
0.107646
0.106981
0.106748
0.107922
0.107854
0.107489
0.10738
0.1073
0.107476
0.107391
0.107624
0.107363
0.107099
0.107289
0.107281
0.107597
0.107675
0.107753
0.107552
0.10721
0.107188
0.107182
0.107227
0.107644
0.107645
0.107184
0.107028
0.106963
0.106973
0.107395
0.107312
0.107393
0.107311
0.106817
0.106948
0.106836
0.106785
0.107539
0.107706
0.107283
0.107403
0.107417
0.107211
0.106697
0.106948
0.107034
0.106822
0.107455
0.107607
0.107815
0.107968
0.107973
0.107815
0.106843
0.107098
0.107549
0.107362
0.107106
0.106935
0.10785
0.10798
0.107344
0.107177
0.107654
0.107707
0.107038
0.107022
0.10693
0.107115
0.107879
0.107902
0.106688
0.106757
0.106915
0.10672
0.107456
0.107564
0.107403
0.107347
0.10795
0.107956
0.106784
0.106821
0.107422
0.107322
0.106967
0.107002
0.107192
0.107154
0.107803
0.10765
0.10705
0.107018
0.107468
0.107325
0.106691
0.106721
0.106485
0.106508
0.106515
0.10655
0.106535
0.106584
0.106553
0.106586
0.106572
0.10661
0.106588
0.106627
0.106605
0.106639
0.106639
0.106678
0.106591
0.106552
0.106625
0.106581
0.106608
0.106566
0.106651
0.106606
0.106564
0.106532
0.106597
0.10658
0.10666
0.10663
0.106567
0.106576
0.100759
0.100438
0.100137
0.0998557
0.0995946
0.0993534
0.0991319
0.0989291
0.098744
0.0985754
0.0984221
0.0982827
0.098156
0.0980409
0.0979362
0.0978411
0.0977549
0.0976768
0.0976065
0.0975436
0.0974879
0.0974391
0.0973973
0.0973624
0.0973344
0.0973133
0.0972993
0.0972922
0.100758
0.100438
0.100136
0.0998549
0.0995938
0.0993527
0.0991311
0.0989283
0.0987433
0.0985747
0.0984214
0.098282
0.0981553
0.0980401
0.0979355
0.0978404
0.0977542
0.0976761
0.0976058
0.0975429
0.0974871
0.0974384
0.0973966
0.0973617
0.0973337
0.0973126
0.0972986
0.0972915
0.100756
0.100436
0.100135
0.0998533
0.0995921
0.0993511
0.0991296
0.0989268
0.0987417
0.0985732
0.0984199
0.0982805
0.0981538
0.0980387
0.097934
0.097839
0.0977527
0.0976747
0.0976044
0.0975415
0.0974857
0.097437
0.0973952
0.0973602
0.0973323
0.0973112
0.0972972
0.0972901
0.100754
0.100433
0.100132
0.0998509
0.0995897
0.0993487
0.0991272
0.0989245
0.0987395
0.0985709
0.0984176
0.0982783
0.0981516
0.0980365
0.0979319
0.0978368
0.0977506
0.0976726
0.0976023
0.0975394
0.0974836
0.0974349
0.0973931
0.0973581
0.0973302
0.0973091
0.0972951
0.097288
0.10075
0.10043
0.100129
0.0998476
0.0995865
0.0993455
0.0991241
0.0989214
0.0987364
0.0985679
0.0984147
0.0982753
0.0981487
0.0980336
0.097929
0.0978339
0.0977477
0.0976697
0.0975994
0.0975365
0.0974808
0.0974321
0.0973902
0.0973553
0.0973274
0.0973063
0.0972923
0.0972852
0.100746
0.100426
0.100125
0.0998436
0.0995825
0.0993416
0.0991202
0.0989176
0.0987326
0.0985642
0.098411
0.0982717
0.0981451
0.09803
0.0979254
0.0978304
0.0977442
0.0976662
0.0975959
0.097533
0.0974773
0.0974286
0.0973867
0.0973518
0.0973239
0.0973028
0.0972888
0.0972817
0.100741
0.100421
0.10012
0.0998387
0.0995778
0.0993369
0.0991156
0.098913
0.0987281
0.0985597
0.0984065
0.0982673
0.0981407
0.0980257
0.0979211
0.0978261
0.0977399
0.0976619
0.0975917
0.0975288
0.0974731
0.0974244
0.0973826
0.0973477
0.0973197
0.0972987
0.0972846
0.0972776
0.100735
0.100415
0.100114
0.099833
0.0995722
0.0993314
0.0991102
0.0989077
0.0987228
0.0985545
0.0984014
0.0982622
0.0981356
0.0980206
0.0979161
0.0978211
0.097735
0.097657
0.0975868
0.0975239
0.0974682
0.0974195
0.0973777
0.0973428
0.0973148
0.0972938
0.0972797
0.0972727
0.100728
0.100408
0.100108
0.0998266
0.0995659
0.0993252
0.099104
0.0989016
0.0987168
0.0985486
0.0983955
0.0982564
0.0981299
0.0980149
0.0979104
0.0978155
0.0977293
0.0976514
0.0975812
0.0975183
0.0974626
0.0974139
0.0973721
0.0973372
0.0973093
0.0972883
0.0972742
0.0972672
0.100721
0.100401
0.1001
0.0998194
0.0995587
0.0993182
0.0990971
0.0988948
0.0987101
0.0985419
0.0983889
0.0982499
0.0981234
0.0980085
0.097904
0.0978091
0.097723
0.0976451
0.0975749
0.0975121
0.0974564
0.0974077
0.0973659
0.097331
0.0973031
0.0972821
0.097268
0.097261
0.100712
0.100393
0.100092
0.0998113
0.0995509
0.0993104
0.0990895
0.0988873
0.0987027
0.0985346
0.0983817
0.0982427
0.0981163
0.0980014
0.097897
0.0978021
0.097716
0.0976382
0.097568
0.0975052
0.0974495
0.0974008
0.097359
0.0973242
0.0972962
0.0972752
0.0972612
0.0972541
0.100703
0.100383
0.100083
0.0998026
0.0995422
0.0993019
0.0990811
0.098879
0.0986946
0.0985266
0.0983737
0.0982348
0.0981085
0.0979937
0.0978893
0.0977945
0.0977084
0.0976305
0.0975604
0.0974976
0.0974419
0.0973933
0.0973515
0.0973166
0.0972887
0.0972677
0.0972536
0.0972466
0.100693
0.100374
0.100073
0.099793
0.0995328
0.0992927
0.0990721
0.0988701
0.0986858
0.0985179
0.0983651
0.0982263
0.0981
0.0979853
0.0978809
0.0977862
0.0977001
0.0976223
0.0975522
0.0974894
0.0974337
0.0973851
0.0973433
0.0973085
0.0972805
0.0972595
0.0972455
0.0972385
0.100682
0.100363
0.100063
0.0997827
0.0995227
0.0992828
0.0990623
0.0988605
0.0986763
0.0985085
0.0983559
0.0982171
0.0980909
0.0979762
0.097872
0.0977772
0.0976912
0.0976134
0.0975433
0.0974806
0.0974249
0.0973763
0.0973345
0.0972997
0.0972717
0.0972507
0.0972367
0.0972297
0.10067
0.100351
0.100051
0.0997716
0.0995119
0.0992721
0.0990518
0.0988502
0.0986661
0.0984985
0.098346
0.0982073
0.0980812
0.0979666
0.0978624
0.0977677
0.0976817
0.0976039
0.0975338
0.0974711
0.0974155
0.0973669
0.0973251
0.0972903
0.0972623
0.0972413
0.0972273
0.0972203
0.100657
0.100339
0.100039
0.0997598
0.0995003
0.0992608
0.0990407
0.0988392
0.0986553
0.0984878
0.0983354
0.0981969
0.0980709
0.0979563
0.0978522
0.0977575
0.0976716
0.0975938
0.0975238
0.0974611
0.0974055
0.0973568
0.0973151
0.0972803
0.0972523
0.0972313
0.0972173
0.0972103
0.100644
0.100326
0.100027
0.0997472
0.099488
0.0992487
0.0990289
0.0988276
0.0986439
0.0984766
0.0983243
0.0981858
0.0980599
0.0979455
0.0978414
0.0977468
0.0976609
0.0975832
0.0975131
0.0974504
0.0973948
0.0973462
0.0973045
0.0972697
0.0972418
0.0972208
0.0972067
0.0971997
0.10063
0.100312
0.100013
0.0997339
0.099475
0.099236
0.0990164
0.0988154
0.0986319
0.0984647
0.0983126
0.0981742
0.0980484
0.097934
0.09783
0.0977354
0.0976496
0.0975719
0.0975019
0.0974392
0.0973837
0.097335
0.0972933
0.0972585
0.0972306
0.0972096
0.0971956
0.0971886
0.100614
0.100297
0.0999985
0.0997199
0.0994613
0.0992226
0.0990033
0.0988025
0.0986192
0.0984522
0.0983002
0.098162
0.0980364
0.097922
0.0978181
0.0977236
0.0976378
0.0975601
0.0974901
0.0974275
0.0973719
0.0973233
0.0972816
0.0972468
0.0972189
0.0971979
0.0971839
0.0971768
0.100598
0.100281
0.0999833
0.0997051
0.0994469
0.0992085
0.0989895
0.098789
0.0986059
0.0984392
0.0982874
0.0981493
0.0980237
0.0979095
0.0978056
0.0977112
0.0976254
0.0975478
0.0974778
0.0974152
0.0973596
0.097311
0.0972693
0.0972345
0.0972066
0.0971856
0.0971716
0.0971646
0.100581
0.100265
0.0999674
0.0996896
0.0994318
0.0991938
0.0989751
0.0987749
0.0985921
0.0984255
0.0982739
0.098136
0.0980106
0.0978965
0.0977927
0.0976983
0.0976126
0.097535
0.097465
0.0974024
0.0973468
0.0972983
0.0972566
0.0972217
0.0971938
0.0971728
0.0971588
0.0971518
0.100564
0.100248
0.0999507
0.0996733
0.099416
0.0991784
0.0989601
0.0987602
0.0985777
0.0984114
0.09826
0.0981223
0.0979969
0.0978829
0.0977792
0.0976849
0.0975992
0.0975217
0.0974517
0.0973891
0.0973336
0.097285
0.0972433
0.0972085
0.0971805
0.0971595
0.0971455
0.0971385
0.100545
0.10023
0.0999332
0.0996564
0.0993995
0.0991624
0.0989445
0.098745
0.0985628
0.0983967
0.0982455
0.098108
0.0979828
0.0978689
0.0977653
0.097671
0.0975854
0.0975079
0.0974379
0.0973753
0.0973198
0.0972712
0.0972295
0.0971947
0.0971668
0.0971458
0.0971317
0.0971247
0.100526
0.100211
0.0999149
0.0996387
0.0993824
0.0991457
0.0989283
0.0987292
0.0985473
0.0983815
0.0982306
0.0980932
0.0979682
0.0978544
0.0977509
0.0976567
0.0975711
0.0974936
0.0974237
0.0973611
0.0973056
0.097257
0.0972153
0.0971805
0.0971525
0.0971315
0.0971175
0.0971105
0.100505
0.100191
0.0998959
0.0996203
0.0993645
0.0991285
0.0989115
0.0987128
0.0985313
0.0983659
0.0982152
0.098078
0.0979532
0.0978395
0.0977361
0.0976419
0.0975564
0.0974789
0.0974091
0.0973465
0.0972909
0.0972423
0.0972006
0.0971658
0.0971379
0.0971168
0.0971028
0.0970958
0.100484
0.10017
0.099876
0.0996011
0.0993461
0.0991106
0.0988941
0.0986959
0.0985148
0.0983497
0.0981993
0.0980624
0.0979377
0.0978242
0.0977209
0.0976268
0.0975413
0.0974639
0.097394
0.0973314
0.0972759
0.0972273
0.0971856
0.0971507
0.0971228
0.0971017
0.0970877
0.0970807
0.100462
0.100149
0.0998554
0.0995813
0.0993269
0.0990921
0.0988762
0.0986785
0.0984978
0.0983331
0.098183
0.0980463
0.0979219
0.0978085
0.0977052
0.0976113
0.0975258
0.0974484
0.0973786
0.097316
0.0972604
0.0972118
0.0971701
0.0971352
0.0971073
0.0970862
0.0970722
0.0970652
0.100438
0.100127
0.099834
0.0995607
0.0993071
0.099073
0.0988577
0.0986606
0.0984804
0.0983161
0.0981663
0.0980299
0.0979056
0.0977924
0.0976893
0.0975954
0.09751
0.0974326
0.0973628
0.0973002
0.0972446
0.097196
0.0971542
0.0971194
0.0970914
0.0970704
0.0970563
0.0970493
0.100414
0.100104
0.0998118
0.0995394
0.0992866
0.0990532
0.0988387
0.0986421
0.0984625
0.0982986
0.0981492
0.0980131
0.097889
0.097776
0.097673
0.0975792
0.0974938
0.0974165
0.0973466
0.097284
0.0972285
0.0971798
0.0971381
0.0971032
0.0970752
0.0970541
0.0970401
0.097033
0.100389
0.10008
0.0997887
0.0995173
0.0992655
0.0990329
0.0988191
0.0986232
0.0984442
0.0982807
0.0981317
0.0979959
0.0978721
0.0977593
0.0976564
0.0975626
0.0974774
0.0974
0.0973302
0.0972676
0.097212
0.0971633
0.0971216
0.0970866
0.0970586
0.0970376
0.0970235
0.0970165
0.100363
0.100055
0.0997649
0.0994945
0.0992437
0.099012
0.0987991
0.0986039
0.0984254
0.0982625
0.0981139
0.0979784
0.0978549
0.0977422
0.0976395
0.0975458
0.0974606
0.0973833
0.0973135
0.0972509
0.0971953
0.0971466
0.0971048
0.0970698
0.0970418
0.0970207
0.0970066
0.0969996
0.100336
0.100029
0.0997402
0.099471
0.0992212
0.0989906
0.0987785
0.098584
0.0984062
0.0982439
0.0980957
0.0979606
0.0978374
0.0977249
0.0976223
0.0975288
0.0974436
0.0973663
0.0972965
0.0972339
0.0971783
0.0971295
0.0970877
0.0970527
0.0970247
0.0970036
0.0969895
0.0969824
0.100308
0.100002
0.0997148
0.0994468
0.0991981
0.0989685
0.0987574
0.0985638
0.0983867
0.0982249
0.0980773
0.0979425
0.0978196
0.0977074
0.0976049
0.0975115
0.0974264
0.0973491
0.0972793
0.0972167
0.097161
0.0971123
0.0970704
0.0970354
0.0970073
0.0969862
0.0969721
0.096965
0.100279
0.0999743
0.0996885
0.0994218
0.0991744
0.0989459
0.0987358
0.0985431
0.0983667
0.0982056
0.0980585
0.0979242
0.0978016
0.0976896
0.0975873
0.097494
0.097409
0.0973317
0.0972619
0.0971992
0.0971436
0.0970948
0.0970529
0.0970178
0.0969897
0.0969686
0.0969545
0.0969474
0.100249
0.0999457
0.0996614
0.0993961
0.0991501
0.0989228
0.0987137
0.098522
0.0983465
0.0981861
0.0980395
0.0979056
0.0977834
0.0976716
0.0975695
0.0974763
0.0973914
0.0973142
0.0972443
0.0971817
0.0971259
0.0970771
0.0970352
0.0970001
0.0969719
0.0969508
0.0969366
0.0969295
0.100218
0.0999162
0.0996335
0.0993698
0.0991251
0.0988991
0.0986912
0.0985005
0.0983259
0.0981662
0.0980203
0.0978869
0.097765
0.0976535
0.0975516
0.0974585
0.0973736
0.0972964
0.0972266
0.0971639
0.0971082
0.0970593
0.0970173
0.0969822
0.096954
0.0969328
0.0969186
0.0969115
0.100185
0.0998858
0.0996048
0.0993427
0.0990995
0.098875
0.0986683
0.0984787
0.098305
0.0981461
0.0980008
0.0978679
0.0977464
0.0976352
0.0975335
0.0974406
0.0973558
0.0972786
0.0972088
0.0971461
0.0970903
0.0970414
0.0969993
0.0969641
0.0969359
0.0969147
0.0969005
0.0968934
0.100152
0.0998545
0.0995753
0.0993149
0.0990734
0.0988503
0.098645
0.0984565
0.0982838
0.0981258
0.0979812
0.0978489
0.0977277
0.0976169
0.0975154
0.0974226
0.0973378
0.0972607
0.0971909
0.0971281
0.0970723
0.0970233
0.0969812
0.096946
0.0969177
0.0968965
0.0968822
0.0968751
0.100118
0.0998223
0.099545
0.0992865
0.0990467
0.0988252
0.0986213
0.0984341
0.0982624
0.0981053
0.0979614
0.0978296
0.097709
0.0975984
0.0974972
0.0974045
0.0973198
0.0972427
0.0971729
0.0971101
0.0970542
0.0970052
0.096963
0.0969278
0.0968994
0.0968781
0.0968639
0.0968568
0.100083
0.0997892
0.099514
0.0992574
0.0990194
0.0987996
0.0985972
0.0984113
0.0982408
0.0980846
0.0979415
0.0978103
0.0976901
0.0975799
0.0974789
0.0973864
0.0973018
0.0972247
0.0971549
0.097092
0.0970361
0.096987
0.0969448
0.0969095
0.0968811
0.0968598
0.0968455
0.0968384
0.10652
0.106507
0.106495
0.106482
0.106467
0.106451
0.106412
0.106406
0.106401
0.106396
0.106391
0.106387
0.106268
0.106269
0.106272
0.106276
0.10628
0.106285
0.10609
0.1061
0.10611
0.106121
0.106133
0.106146
0.105881
0.105898
0.105916
0.105934
0.105953
0.105973
0.105642
0.105666
0.105691
0.105716
0.105741
0.105766
0.105375
0.105407
0.105437
0.105468
0.105499
0.105529
0.105084
0.105121
0.105158
0.105194
0.105229
0.105264
0.104771
0.104813
0.104854
0.104895
0.104934
0.104974
0.104439
0.104485
0.10453
0.104575
0.104618
0.10466
0.104091
0.104141
0.104189
0.104236
0.104282
0.104327
0.10373
0.103783
0.103834
0.103883
0.103931
0.103978
0.10336
0.103415
0.103467
0.103519
0.103568
0.103617
0.102985
0.10304
0.103094
0.103146
0.103197
0.103246
0.102607
0.102662
0.102716
0.102769
0.10282
0.102869
0.10223
0.102285
0.102339
0.102391
0.102442
0.102491
0.101857
0.101911
0.101964
0.102015
0.102065
0.102114
0.101491
0.101544
0.101595
0.101645
0.101694
0.101741
0.101135
0.101186
0.101236
0.101284
0.101331
0.101377
0.100792
0.10084
0.100888
0.100934
0.100979
0.101023
0.100463
0.100509
0.100554
0.100597
0.10064
0.100682
0.100149
0.100192
0.100235
0.100276
0.100317
0.100356
0.100047
0.0997553
0.0994822
0.0992277
0.0989917
0.0987737
0.0985728
0.0983883
0.098219
0.0980638
0.0979215
0.097791
0.0976713
0.0975614
0.0974607
0.0973683
0.0972838
0.0972067
0.0971369
0.097074
0.097018
0.0969689
0.0969266
0.0968912
0.0968628
0.0968414
0.0968271
0.0968199
0.10001
0.0997206
0.0994498
0.0991975
0.0989635
0.0987473
0.0985482
0.0983651
0.0981971
0.0980429
0.0979014
0.0977716
0.0976524
0.0975429
0.0974424
0.0973502
0.0972658
0.0971888
0.0971189
0.097056
0.0969999
0.0969507
0.0969083
0.0968729
0.0968444
0.096823
0.0968087
0.0968015
0.0999718
0.0996851
0.0994167
0.0991667
0.0989349
0.0987207
0.0985233
0.0983418
0.098175
0.0980219
0.0978814
0.0977522
0.0976336
0.0975245
0.0974242
0.0973322
0.0972479
0.0971709
0.097101
0.097038
0.0969819
0.0969326
0.0968902
0.0968546
0.0968261
0.0968046
0.0967903
0.0967831
0.0999329
0.0996489
0.099383
0.0991354
0.0989059
0.0986937
0.0984982
0.0983183
0.0981529
0.098001
0.0978613
0.0977329
0.0976148
0.0975061
0.0974061
0.0973143
0.09723
0.0971531
0.0970831
0.0970201
0.0969639
0.0969145
0.096872
0.0968364
0.0968078
0.0967863
0.0967719
0.0967647
0.0998933
0.099612
0.0993488
0.0991038
0.0988766
0.0986666
0.098473
0.0982947
0.0981308
0.09798
0.0978413
0.0977137
0.0975961
0.0974879
0.0973882
0.0972965
0.0972123
0.0971354
0.0970654
0.0970023
0.0969461
0.0968966
0.096854
0.0968183
0.0967897
0.0967681
0.0967537
0.0967464
0.099853
0.0995745
0.0993141
0.0990717
0.098847
0.0986392
0.0984476
0.0982711
0.0981086
0.0979591
0.0978214
0.0976945
0.0975776
0.0974697
0.0973703
0.0972788
0.0971947
0.0971178
0.0970478
0.0969847
0.0969284
0.0968788
0.0968361
0.0968004
0.0967716
0.09675
0.0967355
0.0967283
0.106536
0.10642
0.106268
0.106081
0.105864
0.105617
0.105344
0.105047
0.104728
0.104392
0.10404
0.103677
0.103305
0.102928
0.10255
0.102173
0.101801
0.101437
0.101083
0.100742
0.100416
0.100105
0.106558
0.106432
0.106269
0.106074
0.105847
0.105592
0.105312
0.105008
0.104684
0.104343
0.103988
0.103622
0.103248
0.10287
0.102492
0.102115
0.101745
0.101382
0.101031
0.100692
0.100369
0.100061
0.106586
0.106447
0.106273
0.106067
0.105831
0.105567
0.105279
0.104969
0.104639
0.104294
0.103934
0.103565
0.10319
0.102811
0.102432
0.102056
0.101687
0.101326
0.100977
0.100641
0.10032
0.100016
0.10662
0.106465
0.106278
0.10606
0.105814
0.105542
0.105246
0.104929
0.104593
0.104242
0.103879
0.103508
0.10313
0.10275
0.102371
0.101996
0.101628
0.101269
0.100922
0.100589
0.100272
0.0999709
0.106655
0.106484
0.106284
0.106054
0.105797
0.105516
0.105211
0.104887
0.104546
0.10419
0.103823
0.103448
0.103069
0.102688
0.102309
0.101935
0.101568
0.101211
0.100867
0.100537
0.100223
0.0999252
0.106689
0.106503
0.106288
0.106046
0.105779
0.105488
0.105175
0.104844
0.104497
0.104136
0.103765
0.103388
0.103006
0.102625
0.102246
0.101872
0.101507
0.101153
0.100811
0.100484
0.100173
0.0998793
0.106719
0.106518
0.106291
0.106037
0.105759
0.105459
0.105138
0.104799
0.104446
0.10408
0.103706
0.103326
0.102943
0.10256
0.102181
0.101809
0.101446
0.101093
0.100755
0.100431
0.100124
0.0998334
0.106744
0.10653
0.106291
0.106026
0.105737
0.105428
0.105099
0.104753
0.104394
0.104024
0.103645
0.103262
0.102878
0.102495
0.102116
0.101745
0.101383
0.101034
0.100698
0.100378
0.100074
0.0997875
0.106765
0.106539
0.106287
0.106011
0.105713
0.105394
0.105057
0.104705
0.10434
0.103965
0.103583
0.103198
0.102812
0.102429
0.102051
0.101681
0.101321
0.100974
0.100642
0.100325
0.100025
0.099742
0.106782
0.106544
0.10628
0.105994
0.105686
0.105359
0.105014
0.104655
0.104285
0.103905
0.10352
0.103133
0.102746
0.102362
0.101984
0.101616
0.101259
0.100914
0.100585
0.100272
0.0999757
0.0996969
0.106795
0.106544
0.10627
0.105974
0.105656
0.105321
0.104969
0.104604
0.104228
0.103844
0.103456
0.103067
0.102678
0.102295
0.101918
0.101551
0.101196
0.100855
0.100529
0.10022
0.0999273
0.0996524
0.106801
0.10654
0.106256
0.10595
0.105624
0.105281
0.104922
0.104551
0.10417
0.103782
0.103391
0.103
0.102611
0.102227
0.101852
0.101487
0.101134
0.100796
0.100474
0.100168
0.0998795
0.0996087
0.106803
0.106532
0.106238
0.105923
0.105589
0.105238
0.104873
0.104496
0.104111
0.10372
0.103326
0.102933
0.102543
0.10216
0.101786
0.101423
0.101073
0.100738
0.100419
0.100117
0.0998328
0.0995659
0.1068
0.10652
0.106217
0.105894
0.105552
0.105194
0.104822
0.10444
0.104051
0.103656
0.10326
0.102866
0.102476
0.102093
0.10172
0.101359
0.101012
0.100681
0.100365
0.100067
0.0997871
0.0995243
0.106793
0.106504
0.106193
0.105861
0.105512
0.105148
0.10477
0.104384
0.10399
0.103593
0.103195
0.102799
0.102409
0.102027
0.101656
0.101297
0.100953
0.100625
0.100313
0.100019
0.0997428
0.0994841
0.106782
0.106485
0.106165
0.105827
0.105471
0.1051
0.104718
0.104326
0.103929
0.103529
0.10313
0.102734
0.102344
0.101963
0.101593
0.101236
0.100895
0.10057
0.100262
0.0999723
0.0997
0.0994452
0.106768
0.106462
0.106135
0.10579
0.105428
0.105051
0.104664
0.104269
0.103868
0.103466
0.103065
0.102669
0.102279
0.101899
0.101531
0.101177
0.100839
0.100517
0.100213
0.0999272
0.0996589
0.099408
0.106749
0.106437
0.106103
0.105752
0.105384
0.105002
0.104611
0.104212
0.103808
0.103404
0.103002
0.102605
0.102216
0.101837
0.101471
0.10112
0.100785
0.100467
0.100166
0.0998841
0.0996196
0.0993726
0.106728
0.106409
0.10607
0.105712
0.105339
0.104953
0.104557
0.104155
0.103749
0.103343
0.10294
0.102543
0.102155
0.101778
0.101414
0.101065
0.100733
0.100418
0.100122
0.099843
0.0995823
0.099339
0.106705
0.10638
0.106035
0.105672
0.105294
0.104904
0.104505
0.1041
0.103692
0.103284
0.102881
0.102484
0.102096
0.101721
0.101359
0.101013
0.100684
0.100372
0.100079
0.0998042
0.0995471
0.0993074
0.106681
0.10635
0.106
0.105632
0.10525
0.104856
0.104453
0.104046
0.103636
0.103228
0.102823
0.102427
0.10204
0.101666
0.101306
0.100963
0.100637
0.100329
0.100039
0.0997677
0.0995142
0.0992779
0.106654
0.106319
0.105964
0.105592
0.105206
0.104809
0.104404
0.103994
0.103583
0.103173
0.102769
0.102373
0.101987
0.101615
0.101257
0.100916
0.100593
0.100288
0.100002
0.0997338
0.0994836
0.0992505
0.106627
0.106288
0.105929
0.105554
0.105164
0.104764
0.104356
0.103945
0.103532
0.103122
0.102718
0.102322
0.101938
0.101567
0.101211
0.100873
0.100553
0.100251
0.0999674
0.0997025
0.0994555
0.0992254
0.106601
0.106258
0.105896
0.105517
0.105124
0.104721
0.104312
0.103898
0.103485
0.103074
0.10267
0.102275
0.101891
0.101522
0.101169
0.100833
0.100515
0.100216
0.0999359
0.099674
0.0994298
0.0992025
0.106576
0.10623
0.105864
0.105482
0.105087
0.104682
0.10427
0.103855
0.103441
0.10303
0.102626
0.102232
0.101849
0.101482
0.10113
0.100797
0.100481
0.100185
0.0999074
0.0996482
0.0994067
0.099182
0.106551
0.106202
0.105834
0.10545
0.105052
0.104645
0.104232
0.103816
0.103401
0.10299
0.102586
0.102193
0.101812
0.101445
0.101096
0.100764
0.100451
0.100157
0.099882
0.0996253
0.0993862
0.0991638
0.106529
0.106177
0.105807
0.10542
0.105021
0.104613
0.104198
0.103782
0.103366
0.102955
0.102551
0.102158
0.101778
0.101413
0.101065
0.100736
0.100425
0.100133
0.0998598
0.0996053
0.0993684
0.0991479
0.10651
0.106156
0.105783
0.105395
0.104994
0.104584
0.104169
0.103751
0.103335
0.102924
0.102521
0.102128
0.101749
0.101386
0.101039
0.100711
0.100402
0.100112
0.0998409
0.0995883
0.0993532
0.0991345
0.106492
0.106137
0.105763
0.105373
0.104971
0.10456
0.104144
0.103726
0.10331
0.102898
0.102495
0.102104
0.101725
0.101363
0.101018
0.100691
0.100383
0.100095
0.0998252
0.0995742
0.0993406
0.0991234
0.106478
0.106122
0.105747
0.105356
0.104953
0.104541
0.104124
0.103706
0.103289
0.102878
0.102475
0.102084
0.101706
0.101345
0.101
0.100675
0.100368
0.100081
0.0998129
0.0995631
0.0993308
0.0991147
0.106469
0.106111
0.105735
0.105343
0.104939
0.104527
0.10411
0.103691
0.103274
0.102863
0.102461
0.102069
0.101692
0.101331
0.100988
0.100663
0.100357
0.100071
0.0998039
0.0995551
0.0993236
0.0991084
0.106463
0.106105
0.105728
0.105335
0.104931
0.104518
0.104101
0.103682
0.103265
0.102854
0.102451
0.10206
0.101684
0.101323
0.10098
0.100656
0.100351
0.100065
0.0997983
0.09955
0.0993192
0.0991044
0.106462
0.106102
0.105725
0.105332
0.104928
0.104515
0.104097
0.103678
0.103261
0.10285
0.102447
0.102057
0.10168
0.10132
0.100977
0.100653
0.100348
0.100062
0.099796
0.099548
0.0993174
0.0991029
0.0998122
0.0995366
0.0992791
0.0990395
0.0988173
0.0986119
0.0984223
0.0982476
0.0980867
0.0979384
0.0978017
0.0976756
0.0975593
0.0974519
0.0973528
0.0972614
0.0971774
0.0971005
0.0970305
0.0969673
0.0969109
0.0968612
0.0968185
0.0967826
0.0967538
0.0967321
0.0967176
0.0967103
0.0997709
0.0994985
0.099244
0.0990072
0.0987877
0.0985846
0.0983972
0.0982243
0.0980649
0.0979179
0.0977823
0.097657
0.0975413
0.0974343
0.0973354
0.0972443
0.0971604
0.0970835
0.0970134
0.0969502
0.0968936
0.0968439
0.096801
0.0967651
0.0967362
0.0967145
0.0966999
0.0966926
0.0997293
0.0994601
0.0992086
0.0989748
0.098758
0.0985574
0.0983721
0.0982011
0.0980433
0.0978976
0.097763
0.0976386
0.0975235
0.0974169
0.0973184
0.0972274
0.0971436
0.0970667
0.0969966
0.0969332
0.0968766
0.0968268
0.0967838
0.0967478
0.0967188
0.096697
0.0966824
0.0966751
0.0996873
0.0994214
0.0991732
0.0989424
0.0987283
0.0985303
0.0983472
0.0981781
0.098022
0.0978776
0.0977441
0.0976205
0.097506
0.0973999
0.0973016
0.0972108
0.097127
0.0970501
0.09698
0.0969166
0.0968599
0.0968099
0.0967668
0.0967307
0.0967017
0.0966798
0.0966652
0.0966578
0.099645
0.0993826
0.0991377
0.09891
0.0986988
0.0985033
0.0983225
0.0981554
0.0980009
0.0978579
0.0977254
0.0976026
0.0974887
0.0973831
0.0972851
0.0971944
0.0971108
0.0970339
0.0969637
0.0969002
0.0968434
0.0967933
0.0967501
0.0967139
0.0966848
0.0966629
0.0966482
0.0966408
0.0996027
0.0993438
0.0991023
0.0988778
0.0986695
0.0984766
0.0982981
0.098133
0.0979801
0.0978385
0.0977071
0.0975852
0.0974719
0.0973666
0.097269
0.0971784
0.0970948
0.0970179
0.0969477
0.0968841
0.0968272
0.096777
0.0967337
0.0966974
0.0966682
0.0966462
0.0966315
0.0966241
0.0995605
0.0993051
0.0990671
0.0988458
0.0986405
0.0984503
0.0982741
0.0981109
0.0979597
0.0978195
0.0976892
0.0975681
0.0974554
0.0973506
0.0972532
0.0971628
0.0970792
0.0970023
0.096932
0.0968683
0.0968113
0.096761
0.0967176
0.0966812
0.0966519
0.0966298
0.0966151
0.0966077
0.0995184
0.0992668
0.0990322
0.0988142
0.0986119
0.0984243
0.0982505
0.0980894
0.0979398
0.0978009
0.0976717
0.0975514
0.0974393
0.0973349
0.0972378
0.0971475
0.097064
0.0969871
0.0969167
0.0968529
0.0967958
0.0967454
0.0967018
0.0966653
0.0966359
0.0966138
0.096599
0.0965916
0.0994767
0.0992288
0.0989978
0.0987831
0.0985838
0.0983989
0.0982274
0.0980683
0.0979204
0.0977828
0.0976546
0.0975352
0.0974237
0.0973197
0.0972228
0.0971327
0.0970492
0.0969722
0.0969018
0.0968379
0.0967806
0.0967301
0.0966865
0.0966498
0.0966204
0.0965981
0.0965833
0.0965758
0.0994355
0.0991914
0.098964
0.0987526
0.0985563
0.0983741
0.0982049
0.0980477
0.0979015
0.0977652
0.0976381
0.0975194
0.0974085
0.0973049
0.0972083
0.0971183
0.0970348
0.0969578
0.0968873
0.0968233
0.0967659
0.0967152
0.0966715
0.0966347
0.0966052
0.0965829
0.096568
0.0965605
0.0993949
0.0991546
0.0989308
0.0987228
0.0985295
0.09835
0.0981831
0.0980278
0.0978832
0.0977483
0.0976222
0.0975042
0.0973939
0.0972906
0.0971942
0.0971043
0.0970209
0.0969438
0.0968732
0.0968091
0.0967515
0.0967008
0.0966569
0.09662
0.0965904
0.096568
0.0965531
0.0965456
0.0993552
0.0991187
0.0988985
0.0986938
0.0985035
0.0983265
0.098162
0.0980086
0.0978656
0.0977319
0.0976068
0.0974896
0.0973797
0.0972769
0.0971806
0.0970908
0.0970074
0.0969303
0.0968596
0.0967953
0.0967377
0.0966868
0.0966428
0.0966058
0.0965761
0.0965536
0.0965386
0.0965311
0.0993164
0.0990838
0.0988671
0.0986656
0.0984783
0.098304
0.0981416
0.0979901
0.0978486
0.0977162
0.097592
0.0974755
0.0973662
0.0972636
0.0971676
0.0970779
0.0969944
0.0969173
0.0968464
0.0967821
0.0967243
0.0966732
0.0966291
0.096592
0.0965622
0.0965397
0.0965246
0.0965171
0.0992788
0.0990499
0.0988368
0.0986385
0.0984541
0.0982823
0.0981221
0.0979724
0.0978324
0.0977011
0.0975779
0.0974621
0.0973532
0.097251
0.0971551
0.0970654
0.096982
0.0969047
0.0968338
0.0967693
0.0967114
0.0966602
0.0966159
0.0965788
0.0965488
0.0965263
0.0965112
0.0965036
0.0992424
0.0990173
0.0988076
0.0986125
0.0984309
0.0982615
0.0981034
0.0979556
0.097817
0.0976868
0.0975644
0.0974493
0.0973408
0.0972389
0.0971431
0.0970535
0.09697
0.0968927
0.0968217
0.096757
0.096699
0.0966477
0.0966033
0.096566
0.096536
0.0965133
0.0964982
0.0964906
0.0992075
0.0989859
0.0987797
0.0985877
0.0984087
0.0982418
0.0980857
0.0979395
0.0978023
0.0976732
0.0975517
0.0974371
0.0973291
0.0972273
0.0971317
0.0970422
0.0969587
0.0968813
0.0968101
0.0967453
0.0966871
0.0966357
0.0965912
0.0965538
0.0965237
0.096501
0.0964858
0.0964781
0.099174
0.0989561
0.0987531
0.0985641
0.0983878
0.0982231
0.098069
0.0979244
0.0977885
0.0976604
0.0975396
0.0974256
0.097318
0.0972165
0.097121
0.0970314
0.0969478
0.0968703
0.0967991
0.0967341
0.0966758
0.0966242
0.0965796
0.0965421
0.0965119
0.0964891
0.0964739
0.0964663
0.0991423
0.0989277
0.098728
0.0985418
0.098368
0.0982055
0.0980532
0.0979102
0.0977755
0.0976484
0.0975283
0.0974148
0.0973075
0.0972062
0.0971108
0.0970212
0.0969376
0.09686
0.0967886
0.0967236
0.0966651
0.0966134
0.0965686
0.096531
0.0965007
0.0964779
0.0964626
0.096455
0.0991122
0.098901
0.0987043
0.0985208
0.0983495
0.0981891
0.0980385
0.0978969
0.0977633
0.0976371
0.0975177
0.0974047
0.0972977
0.0971966
0.0971012
0.0970117
0.096928
0.0968503
0.0967787
0.0967136
0.0966549
0.0966031
0.0965582
0.0965205
0.0964902
0.0964673
0.0964519
0.0964443
0.099084
0.098876
0.0986822
0.0985013
0.0983322
0.0981737
0.0980248
0.0978846
0.0977521
0.0976267
0.0975079
0.0973953
0.0972885
0.0971876
0.0970923
0.0970027
0.0969189
0.0968411
0.0967695
0.0967042
0.0966454
0.0965935
0.0965485
0.0965107
0.0964802
0.0964573
0.0964419
0.0964342
0.0990577
0.0988527
0.0986616
0.0984832
0.0983162
0.0981596
0.0980122
0.0978732
0.0977417
0.097617
0.0974988
0.0973866
0.0972801
0.0971792
0.097084
0.0969944
0.0969105
0.0968326
0.0967608
0.0966954
0.0966365
0.0965844
0.0965393
0.0965015
0.0964709
0.0964479
0.0964325
0.0964248
0.0990334
0.0988312
0.0986427
0.0984665
0.0983016
0.0981466
0.0980006
0.0978627
0.0977321
0.0976082
0.0974905
0.0973786
0.0972723
0.0971715
0.0970763
0.0969867
0.0969028
0.0968248
0.0967528
0.0966873
0.0966283
0.0965761
0.0965309
0.0964929
0.0964623
0.0964392
0.0964238
0.096416
0.0990111
0.0988116
0.0986254
0.0984513
0.0982882
0.0981348
0.0979901
0.0978533
0.0977235
0.0976002
0.0974829
0.0973713
0.0972652
0.0971645
0.0970693
0.0969796
0.0968956
0.0968175
0.0967455
0.0966798
0.0966207
0.0965684
0.0965231
0.096485
0.0964543
0.0964312
0.0964157
0.096408
0.0989909
0.0987937
0.0986097
0.0984376
0.0982762
0.0981242
0.0979807
0.0978447
0.0977157
0.0975929
0.097476
0.0973647
0.0972588
0.0971582
0.0970629
0.0969732
0.0968891
0.0968109
0.0967388
0.096673
0.0966137
0.0965613
0.0965159
0.0964778
0.0964471
0.0964239
0.0964084
0.0964006
0.0989727
0.0987778
0.0985958
0.0984254
0.0982654
0.0981147
0.0979722
0.0978372
0.0977088
0.0975865
0.0974699
0.0973588
0.097253
0.0971525
0.0970572
0.0969675
0.0968833
0.096805
0.0967327
0.0966668
0.0966075
0.096555
0.0965095
0.0964713
0.0964405
0.0964173
0.0964017
0.0963939
0.0989567
0.0987637
0.0985834
0.0984146
0.098256
0.0981064
0.0979648
0.0978305
0.0977027
0.0975808
0.0974646
0.0973536
0.0972479
0.0971474
0.0970522
0.0969624
0.0968781
0.0967997
0.0967274
0.0966613
0.0966019
0.0965493
0.0965038
0.0964655
0.0964346
0.0964114
0.0963958
0.096388
0.0989428
0.0987515
0.0985728
0.0984053
0.0982478
0.0980992
0.0979585
0.0978248
0.0976974
0.0975759
0.0974599
0.0973491
0.0972435
0.0971431
0.0970478
0.0969579
0.0968736
0.0967951
0.0967227
0.0966566
0.0965971
0.0965444
0.0964988
0.0964604
0.0964295
0.0964062
0.0963906
0.0963828
0.0989309
0.0987411
0.0985637
0.0983974
0.0982409
0.0980931
0.0979531
0.0978199
0.097693
0.0975718
0.097456
0.0973453
0.0972398
0.0971393
0.0970441
0.0969541
0.0968698
0.0967912
0.0967187
0.0966525
0.0965929
0.0965402
0.0964945
0.0964561
0.0964252
0.0964018
0.0963862
0.0963784
0.0989212
0.0987326
0.0985563
0.098391
0.0982353
0.0980882
0.0979487
0.0978159
0.0976893
0.0975684
0.0974528
0.0973422
0.0972367
0.0971363
0.097041
0.096951
0.0968666
0.0967879
0.0967154
0.0966491
0.0965895
0.0965367
0.0964909
0.0964525
0.0964215
0.0963982
0.0963826
0.0963747
0.0989136
0.098726
0.0985505
0.0983859
0.0982309
0.0980843
0.0979452
0.0978128
0.0976865
0.0975658
0.0974502
0.0973398
0.0972343
0.0971339
0.0970386
0.0969486
0.0968641
0.0967854
0.0967128
0.0966464
0.0965867
0.0965339
0.0964881
0.0964497
0.0964187
0.0963953
0.0963796
0.0963718
0.098908
0.0987211
0.0985463
0.0983823
0.0982277
0.0980815
0.0979428
0.0978106
0.0976845
0.0975638
0.0974484
0.097338
0.0972326
0.0971321
0.0970368
0.0969468
0.0968622
0.0967835
0.0967108
0.0966445
0.0965847
0.0965319
0.0964861
0.0964476
0.0964166
0.0963932
0.0963775
0.0963697
0.0989046
0.0987181
0.0985437
0.09838
0.0982257
0.0980798
0.0979412
0.0978092
0.0976832
0.0975627
0.0974473
0.0973369
0.0972315
0.097131
0.0970357
0.0969456
0.0968611
0.0967823
0.0967096
0.0966433
0.0965835
0.0965306
0.0964848
0.0964463
0.0964152
0.0963918
0.0963762
0.0963683
0.0989032
0.0987169
0.0985427
0.0983791
0.098225
0.0980791
0.0979406
0.0978087
0.0976827
0.0975622
0.0974468
0.0973365
0.097231
0.0971306
0.0970352
0.0969452
0.0968606
0.0967818
0.0967091
0.0966427
0.0965829
0.09653
0.0964842
0.0964457
0.0964147
0.0963913
0.0963756
0.0963677
0.100126
0.100437
0.100765
0.101107
0.101462
0.101827
0.1022
0.102577
0.102955
0.103332
0.103703
0.104066
0.104416
0.104752
0.105068
0.105363
0.105634
0.105878
0.106093
0.106276
0.106425
0.106539
0.100082
0.100391
0.100716
0.101056
0.101408
0.101772
0.102143
0.10252
0.102899
0.103276
0.103649
0.104015
0.104369
0.104708
0.10503
0.105331
0.105609
0.105861
0.106083
0.106275
0.106434
0.106556
0.100038
0.100344
0.100666
0.101003
0.101353
0.101715
0.102085
0.102461
0.10284
0.103219
0.103594
0.103962
0.10432
0.104664
0.104991
0.105299
0.105584
0.105843
0.106075
0.106277
0.106446
0.106579
0.099993
0.100296
0.100615
0.100949
0.101297
0.101657
0.102026
0.102401
0.102781
0.10316
0.103537
0.103908
0.104269
0.104618
0.104951
0.105265
0.105558
0.105826
0.106068
0.10628
0.106461
0.106608
0.099948
0.100247
0.100563
0.100895
0.10124
0.101598
0.101965
0.10234
0.10272
0.1031
0.103479
0.103853
0.104218
0.104571
0.10491
0.105231
0.105532
0.105809
0.10606
0.106284
0.106478
0.106639
0.0999026
0.100198
0.100511
0.100839
0.101182
0.101538
0.101904
0.102278
0.102657
0.103039
0.103419
0.103796
0.104165
0.104523
0.104868
0.105196
0.105504
0.105791
0.106053
0.106288
0.106495
0.106672
0.0998571
0.100149
0.100459
0.100784
0.101124
0.101477
0.101842
0.102215
0.102594
0.102976
0.103358
0.103738
0.10411
0.104474
0.104824
0.105159
0.105476
0.105772
0.106044
0.106291
0.106511
0.106703
0.0998117
0.1001
0.100406
0.100728
0.101065
0.101416
0.101779
0.102151
0.102529
0.102912
0.103296
0.103678
0.104054
0.104422
0.104779
0.105121
0.105446
0.105751
0.106033
0.106292
0.106525
0.106731
0.0997664
0.100051
0.100353
0.100672
0.101006
0.101354
0.101715
0.102086
0.102464
0.102848
0.103233
0.103617
0.103997
0.10437
0.104732
0.105081
0.105414
0.105728
0.106021
0.106291
0.106536
0.106755
0.0997215
0.100002
0.100301
0.100616
0.100947
0.101292
0.101651
0.10202
0.102398
0.102782
0.103168
0.103555
0.103938
0.104316
0.104684
0.105039
0.10538
0.105702
0.106005
0.106286
0.106543
0.106774
0.0996771
0.0999541
0.100248
0.10056
0.100888
0.10123
0.101587
0.101955
0.102332
0.102715
0.103103
0.103492
0.103879
0.10426
0.104633
0.104995
0.105343
0.105675
0.105987
0.106278
0.106546
0.10679
0.0996333
0.0999064
0.100197
0.100505
0.100829
0.101169
0.101523
0.101889
0.102265
0.102649
0.103037
0.103428
0.103818
0.104203
0.104582
0.10495
0.105305
0.105645
0.105966
0.106267
0.106546
0.1068
0.0995904
0.0998595
0.100146
0.10045
0.100771
0.101107
0.101459
0.101823
0.102198
0.102582
0.102971
0.103363
0.103756
0.104145
0.104528
0.104902
0.105264
0.105612
0.105942
0.106252
0.106541
0.106807
0.0995486
0.0998135
0.100096
0.100396
0.100713
0.101047
0.101396
0.101758
0.102132
0.102515
0.102905
0.103298
0.103693
0.104086
0.104474
0.104853
0.105222
0.105576
0.105915
0.106234
0.106533
0.106809
0.0995078
0.0997688
0.100047
0.100344
0.100657
0.100987
0.101333
0.101693
0.102066
0.102448
0.102838
0.103233
0.10363
0.104026
0.104418
0.104803
0.105177
0.105539
0.105885
0.106213
0.10652
0.106806
0.0994685
0.0997254
0.1
0.100292
0.100602
0.100929
0.101272
0.10163
0.102
0.102382
0.102772
0.103168
0.103567
0.103966
0.104361
0.104751
0.105131
0.105499
0.105852
0.106188
0.106504
0.106799
0.0994306
0.0996836
0.0999542
0.100243
0.100549
0.100872
0.101212
0.101567
0.101936
0.102317
0.102707
0.103104
0.103504
0.103905
0.104304
0.104698
0.105083
0.105457
0.105817
0.10616
0.106484
0.106786
0.0993943
0.0996435
0.0999101
0.100195
0.100497
0.100817
0.101154
0.101507
0.101874
0.102253
0.102643
0.10304
0.103442
0.103845
0.104247
0.104645
0.105035
0.105414
0.10578
0.10613
0.10646
0.10677
0.0993598
0.0996052
0.099868
0.100149
0.100447
0.100764
0.101098
0.101448
0.101813
0.102192
0.10258
0.102978
0.103381
0.103786
0.104191
0.104592
0.104986
0.10537
0.105741
0.106097
0.106435
0.106752
0.0993271
0.0995689
0.099828
0.100105
0.1004
0.100713
0.101044
0.101392
0.101755
0.102132
0.10252
0.102917
0.103321
0.103728
0.104135
0.104539
0.104937
0.105325
0.105702
0.106063
0.106406
0.106729
0.0992965
0.0995348
0.0997903
0.100064
0.100355
0.100665
0.100993
0.101338
0.101699
0.102074
0.102461
0.102859
0.103263
0.103671
0.10408
0.104487
0.104888
0.105281
0.105661
0.106027
0.106376
0.106704
0.0992679
0.0995029
0.099755
0.100025
0.100313
0.10062
0.100945
0.101287
0.101646
0.102019
0.102406
0.102802
0.103207
0.103616
0.104027
0.104436
0.10484
0.105236
0.105621
0.105992
0.106345
0.106678
0.0992414
0.0994733
0.0997221
0.0999888
0.100274
0.100577
0.1009
0.101239
0.101596
0.101968
0.102353
0.102749
0.103154
0.103564
0.103976
0.104387
0.104794
0.105193
0.105582
0.105956
0.106314
0.106652
0.0992172
0.0994461
0.0996919
0.0999555
0.100238
0.100538
0.100857
0.101195
0.101549
0.10192
0.102304
0.102699
0.103104
0.103514
0.103928
0.104341
0.10475
0.105152
0.105543
0.105921
0.106282
0.106625
0.0991952
0.0994215
0.0996645
0.0999252
0.100204
0.100502
0.100819
0.101154
0.101507
0.101875
0.102258
0.102653
0.103057
0.103468
0.103883
0.104297
0.104708
0.105112
0.105507
0.105887
0.106252
0.106597
0.0991755
0.0993993
0.0996398
0.0998979
0.100174
0.10047
0.100784
0.101117
0.101468
0.101835
0.102216
0.102611
0.103015
0.103426
0.103841
0.104257
0.104669
0.105076
0.105472
0.105856
0.106223
0.106571
0.0991582
0.0993798
0.099618
0.0998737
0.100148
0.100441
0.100753
0.101084
0.101433
0.101799
0.102179
0.102573
0.102977
0.103388
0.103804
0.10422
0.104634
0.105042
0.105441
0.105826
0.106196
0.106547
0.0991432
0.0993629
0.0995991
0.0998527
0.100125
0.100416
0.100726
0.101055
0.101403
0.101767
0.102147
0.102539
0.102943
0.103354
0.10377
0.104188
0.104603
0.105012
0.105412
0.1058
0.106172
0.106525
0.0991306
0.0993486
0.0995831
0.099835
0.100105
0.100395
0.100703
0.101031
0.101377
0.10174
0.102119
0.102511
0.102914
0.103326
0.103742
0.10416
0.104576
0.104986
0.105388
0.105777
0.106151
0.106506
0.0991203
0.099337
0.0995701
0.0998205
0.100089
0.100377
0.100684
0.101011
0.101356
0.101718
0.102096
0.102487
0.10289
0.103302
0.103718
0.104137
0.104553
0.104965
0.105368
0.105758
0.106133
0.106489
0.0991124
0.0993281
0.09956
0.0998094
0.100077
0.100364
0.10067
0.100995
0.101339
0.101701
0.102078
0.102469
0.102872
0.103283
0.1037
0.104119
0.104536
0.104948
0.105352
0.105743
0.106119
0.106476
0.0991068
0.0993218
0.099553
0.0998016
0.100068
0.100354
0.10066
0.100984
0.101328
0.101689
0.102066
0.102457
0.102859
0.10327
0.103687
0.104106
0.104524
0.104936
0.10534
0.105733
0.10611
0.106468
0.0991037
0.0993183
0.099549
0.0997971
0.100064
0.100349
0.100654
0.100978
0.101321
0.101682
0.102058
0.102449
0.102852
0.103263
0.10368
0.104099
0.104517
0.104929
0.105334
0.105727
0.106104
0.106464
0.0967193
0.0967265
0.096741
0.0967627
0.0967915
0.0968274
0.0968701
0.0969197
0.0969762
0.0970394
0.0971094
0.0971863
0.0972704
0.0973618
0.0974611
0.0975687
0.0976853
0.0978117
0.0979488
0.0980976
0.0982591
0.0984346
0.098625
0.0988314
0.0990546
0.0992954
0.0995541
0.099831
0.0967015
0.0967088
0.0967233
0.0967451
0.0967739
0.0968098
0.0968527
0.0969024
0.0969589
0.0970222
0.0970923
0.0971692
0.0972532
0.0973444
0.0974434
0.0975506
0.0976666
0.0977922
0.0979283
0.0980759
0.0982359
0.0984096
0.0985979
0.098802
0.0990227
0.0992607
0.0995166
0.0997904
0.0966839
0.0966912
0.0967058
0.0967276
0.0967565
0.0967925
0.0968355
0.0968853
0.0969419
0.0970053
0.0970754
0.0971523
0.0972362
0.0973273
0.097426
0.0975328
0.0976482
0.097773
0.0979081
0.0980543
0.0982129
0.0983847
0.0985709
0.0987726
0.0989906
0.0992258
0.0994786
0.0997493
0.0966665
0.0966738
0.0966884
0.0967103
0.0967393
0.0967754
0.0968185
0.0968684
0.0969251
0.0969886
0.0970587
0.0971356
0.0972195
0.0973104
0.0974088
0.0975152
0.09763
0.097754
0.097888
0.098033
0.09819
0.0983599
0.098544
0.0987432
0.0989585
0.0991907
0.0994404
0.0997078
0.0966493
0.0966567
0.0966714
0.0966933
0.0967224
0.0967586
0.0968018
0.0968518
0.0969086
0.0969721
0.0970423
0.0971193
0.097203
0.0972938
0.097392
0.0974979
0.0976121
0.0977353
0.0978683
0.0980119
0.0981673
0.0983353
0.0985172
0.0987139
0.0989264
0.0991556
0.099402
0.0996661
0.0966325
0.0966398
0.0966546
0.0966765
0.0967057
0.096742
0.0967853
0.0968355
0.0968924
0.096956
0.0970263
0.0971032
0.0971869
0.0972776
0.0973754
0.0974809
0.0975946
0.0977169
0.0978489
0.0979912
0.0981449
0.098311
0.0984906
0.0986847
0.0988944
0.0991205
0.0993636
0.0996243
0.0966159
0.0966233
0.096638
0.0966601
0.0966894
0.0967258
0.0967692
0.0968194
0.0968765
0.0969402
0.0970105
0.0970875
0.0971711
0.0972616
0.0973593
0.0974643
0.0975774
0.0976989
0.0978298
0.0979708
0.0981228
0.098287
0.0984643
0.0986559
0.0988626
0.0990855
0.0993253
0.0995824
0.0965996
0.096607
0.0966219
0.096644
0.0966734
0.0967099
0.0967534
0.0968038
0.0968609
0.0969247
0.0969951
0.0970721
0.0971557
0.0972461
0.0973435
0.0974481
0.0975606
0.0976813
0.0978111
0.0979508
0.0981012
0.0982634
0.0984384
0.0986273
0.0988312
0.0990508
0.0992872
0.0995407
0.0965837
0.0965912
0.096606
0.0966282
0.0966577
0.0966943
0.0967379
0.0967884
0.0968457
0.0969096
0.0969801
0.0970571
0.0971407
0.097231
0.0973281
0.0974323
0.0975442
0.0976642
0.0977929
0.0979313
0.09808
0.0982403
0.098413
0.0985993
0.0988001
0.0990165
0.0992493
0.0994992
0.0965682
0.0965757
0.0965906
0.0966128
0.0966424
0.0966791
0.0967229
0.0967735
0.0968309
0.0968949
0.0969655
0.0970426
0.0971261
0.0972162
0.0973131
0.097417
0.0975283
0.0976475
0.0977752
0.0979122
0.0980594
0.0982177
0.0983881
0.0985717
0.0987696
0.0989827
0.099212
0.0994581
0.0965531
0.0965606
0.0965755
0.0965979
0.0966275
0.0966643
0.0967082
0.096759
0.0968165
0.0968806
0.0969513
0.0970284
0.0971119
0.097202
0.0972986
0.0974022
0.0975129
0.0976313
0.0977581
0.0978938
0.0980393
0.0981957
0.0983638
0.0985448
0.0987397
0.0989495
0.0991752
0.0994176
0.0965384
0.0965459
0.0965609
0.0965833
0.0966131
0.09665
0.096694
0.0967449
0.0968025
0.0968668
0.0969376
0.0970147
0.0970983
0.0971882
0.0972846
0.0973878
0.097498
0.0976157
0.0977415
0.0978759
0.0980199
0.0981743
0.0983402
0.0985186
0.0987105
0.0989171
0.0991392
0.0993778
0.0965242
0.0965317
0.0965467
0.0965692
0.0965991
0.0966361
0.0966802
0.0967313
0.096789
0.0968534
0.0969243
0.0970015
0.0970851
0.0971749
0.0972712
0.097374
0.0974837
0.0976007
0.0977255
0.0978587
0.0980012
0.0981537
0.0983174
0.0984932
0.0986822
0.0988855
0.099104
0.0993388
0.0965104
0.096518
0.0965331
0.0965556
0.0965855
0.0966227
0.0966669
0.0967181
0.096776
0.0968405
0.0969115
0.0969888
0.0970724
0.0971621
0.0972582
0.0973608
0.09747
0.0975863
0.0977102
0.0978422
0.0979832
0.0981339
0.0982954
0.0984686
0.0986547
0.0988548
0.0990699
0.0993008
0.0964972
0.0965047
0.0965199
0.0965425
0.0965725
0.0966098
0.0966542
0.0967055
0.0967635
0.0968282
0.0968992
0.0969766
0.0970602
0.0971499
0.0972459
0.0973481
0.0974569
0.0975726
0.0976955
0.0978264
0.0979659
0.0981149
0.0982742
0.098445
0.0986283
0.0988252
0.0990368
0.099264
0.0964844
0.096492
0.0965072
0.0965299
0.09656
0.0965974
0.0966419
0.0966933
0.0967515
0.0968163
0.0968875
0.096965
0.0970486
0.0971383
0.0972341
0.0973361
0.0974444
0.0975595
0.0976816
0.0978114
0.0979495
0.0980968
0.0982541
0.0984224
0.098603
0.0987968
0.0990049
0.0992285
0.0964723
0.0964799
0.0964951
0.0965179
0.0965481
0.0965856
0.0966302
0.0966817
0.0967401
0.096805
0.0968763
0.0969539
0.0970375
0.0971272
0.0972229
0.0973246
0.0974326
0.0975471
0.0976684
0.0977972
0.097934
0.0980796
0.0982349
0.0984009
0.0985788
0.0987696
0.0989744
0.0991944
0.0964607
0.0964683
0.0964836
0.0965064
0.0965367
0.0965743
0.096619
0.0966707
0.0967292
0.0967942
0.0968657
0.0969433
0.097027
0.0971167
0.0972123
0.0973138
0.0974214
0.0975354
0.097656
0.0977838
0.0979193
0.0980633
0.0982168
0.0983806
0.0985559
0.0987437
0.0989454
0.0991619
0.0964497
0.0964574
0.0964727
0.0964956
0.0965259
0.0965636
0.0966085
0.0966603
0.0967189
0.0967841
0.0968556
0.0969334
0.0970171
0.0971068
0.0972023
0.0973036
0.0974109
0.0975244
0.0976443
0.0977712
0.0979055
0.0980481
0.0981997
0.0983614
0.0985342
0.0987193
0.0989178
0.099131
0.0964393
0.096447
0.0964624
0.0964853
0.0965157
0.0965535
0.0965985
0.0966504
0.0967092
0.0967745
0.0968462
0.096924
0.0970078
0.0970975
0.0971929
0.0972941
0.0974011
0.0975141
0.0976334
0.0977594
0.0978927
0.0980338
0.0981838
0.0983435
0.0985139
0.0986964
0.0988919
0.0991018
0.0964295
0.0964373
0.0964527
0.0964757
0.0965062
0.0965441
0.0965891
0.0966412
0.0967001
0.0967655
0.0968373
0.0969153
0.0969992
0.0970889
0.0971842
0.0972853
0.097392
0.0975046
0.0976233
0.0977485
0.0978807
0.0980206
0.098169
0.0983268
0.098495
0.0986749
0.0988677
0.0990744
0.0964205
0.0964282
0.0964436
0.0964667
0.0964973
0.0965353
0.0965804
0.0966326
0.0966916
0.0967572
0.0968291
0.0969071
0.0969911
0.0970808
0.0971762
0.0972771
0.0973836
0.0974959
0.097614
0.0977385
0.0978697
0.0980084
0.0981553
0.0983113
0.0984775
0.0986551
0.0988451
0.099049
0.096412
0.0964198
0.0964353
0.0964584
0.096489
0.0965271
0.0965724
0.0966247
0.0966838
0.0967495
0.0968215
0.0968997
0.0969837
0.0970735
0.0971688
0.0972696
0.0973759
0.0974878
0.0976055
0.0977293
0.0978597
0.0979973
0.0981428
0.0982972
0.0984615
0.0986368
0.0988244
0.0990255
0.0964043
0.0964121
0.0964276
0.0964508
0.0964815
0.0965196
0.096565
0.0966174
0.0966766
0.0967424
0.0968146
0.0968928
0.0969769
0.0970667
0.097162
0.0972628
0.0973689
0.0974805
0.0975978
0.097721
0.0978506
0.0979871
0.0981314
0.0982843
0.0984468
0.0986201
0.0988054
0.099004
0.0963973
0.0964051
0.0964206
0.0964438
0.0964746
0.0965128
0.0965583
0.0966108
0.0966701
0.096736
0.0968083
0.0968866
0.0969708
0.0970606
0.0971559
0.0972566
0.0973626
0.0974739
0.0975908
0.0977135
0.0978424
0.097978
0.0981212
0.0982727
0.0984337
0.0986051
0.0987883
0.0989846
0.096391
0.0963988
0.0964144
0.0964376
0.0964684
0.0965067
0.0965522
0.0966048
0.0966643
0.0967303
0.0968026
0.096881
0.0969653
0.0970552
0.0971505
0.0972511
0.097357
0.0974681
0.0975846
0.0977068
0.0978351
0.09797
0.0981121
0.0982624
0.0984219
0.0985917
0.098773
0.0989672
0.0963854
0.0963932
0.0964088
0.0964321
0.096463
0.0965013
0.0965469
0.0965996
0.0966591
0.0967252
0.0967976
0.0968761
0.0969605
0.0970504
0.0971457
0.0972463
0.097352
0.097463
0.0975792
0.097701
0.0978287
0.0979629
0.0981042
0.0982534
0.0984117
0.09858
0.0987596
0.0989519
0.0963806
0.0963884
0.096404
0.0964274
0.0964583
0.0964967
0.0965423
0.0965951
0.0966546
0.0967208
0.0967933
0.0968719
0.0969563
0.0970463
0.0971416
0.0972421
0.0973478
0.0974586
0.0975746
0.097696
0.0978233
0.0979568
0.0980974
0.0982457
0.0984028
0.0985698
0.098748
0.0989387
0.0963765
0.0963844
0.0964
0.0964233
0.0964543
0.0964927
0.0965384
0.0965912
0.0966509
0.0967171
0.0967897
0.0968684
0.0969528
0.0970428
0.0971381
0.0972386
0.0973442
0.0974549
0.0975707
0.0976918
0.0978187
0.0979517
0.0980916
0.0982392
0.0983954
0.0985613
0.0987383
0.0989276
0.0963732
0.0963811
0.0963967
0.0964201
0.0964511
0.0964895
0.0965353
0.0965881
0.0966478
0.0967141
0.0967868
0.0968655
0.0969499
0.09704
0.0971353
0.0972358
0.0973413
0.0974519
0.0975675
0.0976885
0.097815
0.0979476
0.098087
0.0982339
0.0983893
0.0985544
0.0987304
0.0989185
0.0963707
0.0963785
0.0963942
0.0964176
0.0964486
0.0964871
0.0965329
0.0965857
0.0966455
0.0967118
0.0967845
0.0968632
0.0969478
0.0970378
0.0971332
0.0972336
0.0973391
0.0974496
0.0975651
0.0976859
0.0978121
0.0979445
0.0980834
0.0982299
0.0983847
0.0985491
0.0987243
0.0989116
0.0963689
0.0963768
0.0963924
0.0964158
0.0964469
0.0964854
0.0965312
0.0965841
0.0966438
0.0967102
0.0967829
0.0968617
0.0969462
0.0970363
0.0971317
0.0972321
0.0973376
0.097448
0.0975634
0.097684
0.0978101
0.0979422
0.0980809
0.098227
0.0983815
0.0985454
0.09872
0.0989067
0.0963679
0.0963758
0.0963915
0.0964149
0.0964459
0.0964844
0.0965302
0.0965831
0.0966429
0.0967093
0.096782
0.0968608
0.0969454
0.0970354
0.0971308
0.0972313
0.0973367
0.0974471
0.0975624
0.097683
0.097809
0.097941
0.0980795
0.0982254
0.0983796
0.0985433
0.0987176
0.0989039
0.106466
0.106481
0.106495
0.106506
0.106515
0.106526
0.106402
0.106406
0.10641
0.106413
0.106416
0.10642
0.106301
0.106295
0.10629
0.106286
0.106282
0.106278
0.106163
0.10615
0.106137
0.106126
0.106114
0.106103
0.105991
0.105971
0.105952
0.105933
0.105914
0.105896
0.105785
0.105759
0.105734
0.105709
0.105684
0.105659
0.105549
0.105518
0.105488
0.105457
0.105426
0.105395
0.105284
0.105249
0.105214
0.105179
0.105142
0.105106
0.104994
0.104955
0.104916
0.104876
0.104836
0.104794
0.104681
0.104639
0.104597
0.104553
0.104509
0.104463
0.104348
0.104304
0.104259
0.104213
0.104165
0.104116
0.104
0.103953
0.103906
0.103858
0.103807
0.103756
0.103638
0.10359
0.103542
0.103491
0.10344
0.103387
0.103267
0.103219
0.103169
0.103118
0.103065
0.103011
0.10289
0.102842
0.102792
0.10274
0.102687
0.102633
0.102511
0.102463
0.102413
0.102362
0.102309
0.102255
0.102133
0.102086
0.102037
0.101987
0.101935
0.101882
0.10176
0.101714
0.101666
0.101617
0.101567
0.101515
0.101395
0.10135
0.101304
0.101257
0.101208
0.101158
0.10104
0.100997
0.100953
0.100908
0.100861
0.100814
0.100699
0.100658
0.100616
0.100573
0.100528
0.100483
0.100372
0.100333
0.100293
0.100253
0.100211
0.100169
0.0998712
0.0995915
0.0993299
0.0990864
0.0988607
0.0986521
0.0984597
0.0982825
0.0981194
0.0979694
0.0978313
0.0977042
0.097587
0.097479
0.0973794
0.0972878
0.0972037
0.0971268
0.0970568
0.0969936
0.0969373
0.0968878
0.0968451
0.0968094
0.0967806
0.096759
0.0967445
0.0967373
0.0999109
0.0996284
0.0993641
0.0991181
0.09889
0.0986791
0.0984848
0.0983059
0.0981415
0.0979903
0.0978512
0.0977233
0.0976055
0.0974971
0.0973973
0.0973055
0.0972213
0.0971444
0.0970744
0.0970113
0.0969551
0.0969056
0.0968631
0.0968274
0.0967988
0.0967772
0.0967628
0.0967555
0.0999498
0.0996647
0.0993978
0.0991494
0.0989189
0.098706
0.0985098
0.0983294
0.0981635
0.0980111
0.0978712
0.0977425
0.0976242
0.0975154
0.0974153
0.0973234
0.0972391
0.0971621
0.0970922
0.0970292
0.096973
0.0969236
0.0968811
0.0968456
0.096817
0.0967955
0.0967811
0.0967739
0.099988
0.0997004
0.0994311
0.0991802
0.0989476
0.0987327
0.0985347
0.0983527
0.0981855
0.0980321
0.0978912
0.0977618
0.097643
0.0975338
0.0974335
0.0973414
0.097257
0.09718
0.0971101
0.0970471
0.096991
0.0969417
0.0968993
0.0968638
0.0968353
0.0968138
0.0967995
0.0967923
0.100025
0.0997353
0.0994637
0.0992106
0.0989759
0.0987591
0.0985594
0.0983759
0.0982075
0.0980529
0.0979112
0.0977812
0.0976618
0.0975523
0.0974517
0.0973594
0.097275
0.0971979
0.097128
0.0970651
0.0970091
0.0969599
0.0969175
0.0968821
0.0968536
0.0968322
0.0968179
0.0968107
0.100062
0.0997695
0.0994957
0.0992405
0.0990038
0.0987852
0.0985839
0.0983989
0.0982293
0.0980738
0.0979312
0.0978005
0.0976807
0.0975708
0.0974699
0.0973775
0.097293
0.0972159
0.0971461
0.0970832
0.0970272
0.0969781
0.0969358
0.0969004
0.096872
0.0968506
0.0968364
0.0968292
0.107132
0.107131
0.107129
0.107126
0.107122
0.107117
0.107111
0.107104
0.107096
0.107087
0.107077
0.107065
0.107053
0.10704
0.107025
0.107009
0.106992
0.106974
0.106954
0.106934
0.106912
0.106889
0.106865
0.106839
0.106813
0.106786
0.106757
0.106728
0.106699
0.106669
0.106639
0.106609
0.10658
0.106552
0.106525
0.106501
0.10648
0.106463
0.106453
0.106452
0.107094
0.107093
0.107091
0.107088
0.107084
0.10708
0.107074
0.107067
0.107059
0.10705
0.107039
0.107028
0.107016
0.107002
0.106988
0.106972
0.106955
0.106937
0.106917
0.106897
0.106875
0.106852
0.106827
0.106802
0.106776
0.106748
0.10672
0.106691
0.106661
0.106631
0.106601
0.106571
0.106542
0.106513
0.106486
0.106461
0.106439
0.106421
0.106408
0.106402
0.10702
0.107019
0.107017
0.107014
0.10701
0.107005
0.106999
0.106992
0.106984
0.106975
0.106965
0.106954
0.106942
0.106928
0.106913
0.106898
0.106881
0.106862
0.106843
0.106822
0.106801
0.106777
0.106753
0.106728
0.106701
0.106674
0.106646
0.106617
0.106587
0.106557
0.106526
0.106496
0.106466
0.106437
0.106409
0.106383
0.106359
0.106339
0.106322
0.106309
0.106909
0.106908
0.106906
0.106903
0.106899
0.106895
0.106889
0.106882
0.106874
0.106865
0.106855
0.106843
0.106831
0.106818
0.106803
0.106787
0.10677
0.106752
0.106733
0.106712
0.10669
0.106667
0.106643
0.106617
0.106591
0.106563
0.106535
0.106506
0.106476
0.106445
0.106415
0.106384
0.106353
0.106323
0.106294
0.106267
0.106241
0.106217
0.106197
0.106179
0.106763
0.106762
0.10676
0.106757
0.106753
0.106748
0.106742
0.106736
0.106728
0.106719
0.106708
0.106697
0.106685
0.106671
0.106657
0.106641
0.106624
0.106606
0.106587
0.106566
0.106544
0.106521
0.106497
0.106472
0.106445
0.106418
0.106389
0.10636
0.106329
0.106299
0.106268
0.106236
0.106205
0.106174
0.106143
0.106114
0.106086
0.106059
0.106035
0.106012
0.106583
0.106582
0.10658
0.106577
0.106573
0.106568
0.106562
0.106555
0.106547
0.106538
0.106528
0.106517
0.106505
0.106491
0.106477
0.106461
0.106444
0.106426
0.106407
0.106386
0.106364
0.106341
0.106317
0.106292
0.106265
0.106238
0.106209
0.106179
0.106149
0.106118
0.106086
0.106054
0.106022
0.10599
0.105958
0.105927
0.105896
0.105867
0.105839
0.105811
0.10637
0.106369
0.106367
0.106364
0.10636
0.106355
0.106349
0.106342
0.106334
0.106325
0.106315
0.106304
0.106292
0.106278
0.106264
0.106248
0.106231
0.106213
0.106194
0.106173
0.106152
0.106129
0.106105
0.106079
0.106053
0.106025
0.105996
0.105967
0.105936
0.105904
0.105872
0.10584
0.105807
0.105774
0.10574
0.105707
0.105675
0.105642
0.105611
0.105579
0.106125
0.106125
0.106123
0.10612
0.106116
0.106111
0.106105
0.106098
0.10609
0.106081
0.106071
0.10606
0.106048
0.106035
0.10602
0.106005
0.105988
0.10597
0.105951
0.10593
0.105909
0.105886
0.105862
0.105836
0.10581
0.105782
0.105753
0.105723
0.105692
0.105661
0.105628
0.105595
0.105561
0.105527
0.105492
0.105458
0.105423
0.105388
0.105353
0.105319
0.105853
0.105852
0.10585
0.105847
0.105843
0.105838
0.105832
0.105826
0.105818
0.105809
0.105799
0.105788
0.105776
0.105762
0.105748
0.105732
0.105716
0.105698
0.105679
0.105658
0.105637
0.105614
0.10559
0.105565
0.105538
0.10551
0.105482
0.105452
0.105421
0.105389
0.105356
0.105322
0.105287
0.105252
0.105216
0.10518
0.105144
0.105107
0.105069
0.105032
0.105554
0.105553
0.105551
0.105548
0.105544
0.105539
0.105534
0.105527
0.105519
0.10551
0.1055
0.105489
0.105477
0.105464
0.10545
0.105434
0.105417
0.1054
0.105381
0.10536
0.105339
0.105316
0.105292
0.105267
0.105241
0.105213
0.105184
0.105154
0.105123
0.105091
0.105058
0.105023
0.104988
0.104952
0.104916
0.104878
0.10484
0.104801
0.104762
0.104722
0.105231
0.10523
0.105228
0.105226
0.105222
0.105217
0.105211
0.105204
0.105197
0.105188
0.105178
0.105167
0.105155
0.105142
0.105128
0.105112
0.105096
0.105078
0.105059
0.105039
0.105018
0.104995
0.104972
0.104947
0.10492
0.104893
0.104864
0.104834
0.104803
0.104771
0.104737
0.104703
0.104667
0.10463
0.104593
0.104554
0.104515
0.104475
0.104434
0.104391
0.104888
0.104887
0.104886
0.104883
0.104879
0.104874
0.104868
0.104862
0.104854
0.104845
0.104835
0.104824
0.104813
0.1048
0.104785
0.10477
0.104754
0.104736
0.104718
0.104698
0.104677
0.104654
0.104631
0.104606
0.10458
0.104553
0.104524
0.104494
0.104463
0.104431
0.104397
0.104362
0.104326
0.104289
0.104251
0.104212
0.104172
0.10413
0.104088
0.104044
0.104528
0.104527
0.104525
0.104523
0.104519
0.104514
0.104508
0.104502
0.104494
0.104485
0.104475
0.104465
0.104453
0.10444
0.104426
0.104411
0.104395
0.104378
0.104359
0.104339
0.104319
0.104297
0.104273
0.104249
0.104223
0.104196
0.104167
0.104137
0.104107
0.104074
0.104041
0.104006
0.10397
0.103933
0.103894
0.103855
0.103814
0.103772
0.103728
0.103684
0.104154
0.104153
0.104151
0.104149
0.104145
0.10414
0.104134
0.104128
0.10412
0.104112
0.104102
0.104091
0.10408
0.104067
0.104053
0.104038
0.104022
0.104005
0.103987
0.103968
0.103947
0.103925
0.103902
0.103878
0.103852
0.103825
0.103797
0.103768
0.103737
0.103705
0.103672
0.103637
0.103602
0.103564
0.103526
0.103486
0.103445
0.103402
0.103359
0.103313
0.10377
0.103769
0.103767
0.103765
0.103761
0.103756
0.103751
0.103744
0.103736
0.103728
0.103718
0.103708
0.103696
0.103684
0.10367
0.103656
0.10364
0.103623
0.103605
0.103586
0.103565
0.103544
0.103521
0.103497
0.103472
0.103446
0.103418
0.103389
0.103359
0.103327
0.103294
0.10326
0.103224
0.103188
0.103149
0.10311
0.103068
0.103026
0.102982
0.102937
0.10338
0.103379
0.103377
0.103374
0.103371
0.103366
0.10336
0.103354
0.103346
0.103338
0.103329
0.103318
0.103307
0.103294
0.103281
0.103267
0.103251
0.103234
0.103217
0.103198
0.103178
0.103157
0.103134
0.103111
0.103086
0.10306
0.103033
0.103005
0.102975
0.102944
0.102911
0.102878
0.102842
0.102806
0.102768
0.102729
0.102688
0.102646
0.102603
0.102557
0.102987
0.102986
0.102984
0.102981
0.102978
0.102973
0.102968
0.102961
0.102954
0.102945
0.102936
0.102926
0.102915
0.102902
0.102889
0.102875
0.10286
0.102843
0.102826
0.102808
0.102788
0.102767
0.102745
0.102722
0.102698
0.102673
0.102646
0.102618
0.102589
0.102559
0.102527
0.102494
0.102459
0.102424
0.102386
0.102348
0.102308
0.102266
0.102223
0.102179
0.102595
0.102594
0.102592
0.102589
0.102586
0.102581
0.102576
0.102569
0.102562
0.102554
0.102545
0.102535
0.102524
0.102512
0.102499
0.102485
0.10247
0.102454
0.102437
0.102419
0.102399
0.102379
0.102358
0.102335
0.102312
0.102287
0.102261
0.102234
0.102205
0.102175
0.102144
0.102112
0.102079
0.102044
0.102007
0.10197
0.101931
0.10189
0.101848
0.101805
0.102208
0.102207
0.102205
0.102202
0.102199
0.102194
0.102189
0.102183
0.102175
0.102167
0.102158
0.102148
0.102137
0.102126
0.102113
0.102099
0.102084
0.102069
0.102052
0.102034
0.102016
0.101996
0.101975
0.101953
0.10193
0.101906
0.101881
0.101854
0.101826
0.101798
0.101768
0.101736
0.101704
0.10167
0.101634
0.101598
0.10156
0.101521
0.10148
0.101438
0.101828
0.101827
0.101826
0.101823
0.10182
0.101815
0.10181
0.101804
0.101797
0.101789
0.10178
0.10177
0.101759
0.101748
0.101735
0.101722
0.101707
0.101692
0.101676
0.101658
0.10164
0.101621
0.101601
0.101579
0.101557
0.101533
0.101509
0.101483
0.101456
0.101428
0.101399
0.101369
0.101338
0.101305
0.101271
0.101236
0.101199
0.101161
0.101122
0.101082
0.10146
0.101459
0.101458
0.101455
0.101451
0.101447
0.101442
0.101436
0.101429
0.101421
0.101412
0.101403
0.101392
0.101381
0.101368
0.101355
0.101341
0.101326
0.10131
0.101294
0.101276
0.101257
0.101237
0.101217
0.101195
0.101172
0.101148
0.101124
0.101098
0.101071
0.101043
0.101014
0.100983
0.100952
0.100919
0.100885
0.10085
0.100814
0.100777
0.100738
0.101106
0.101105
0.101103
0.101101
0.101097
0.101093
0.101088
0.101082
0.101075
0.101067
0.101059
0.101049
0.101039
0.101028
0.101016
0.101003
0.100989
0.100975
0.100959
0.100943
0.100925
0.100907
0.100888
0.100868
0.100847
0.100825
0.100802
0.100778
0.100753
0.100727
0.1007
0.100672
0.100643
0.100613
0.100582
0.10055
0.100516
0.100482
0.100446
0.10041
0.100097
0.099803
0.099527
0.0992698
0.0990313
0.0988109
0.0986081
0.0984218
0.098251
0.0980945
0.0979512
0.0978199
0.0976996
0.0975893
0.0974882
0.0973956
0.097311
0.0972339
0.0971641
0.0971013
0.0970453
0.0969963
0.0969541
0.0969188
0.0968904
0.0968691
0.0968548
0.0968477
0.100132
0.0998356
0.0995576
0.0992985
0.0990582
0.0988363
0.098632
0.0984444
0.0982725
0.0981151
0.097971
0.0978391
0.0977184
0.0976078
0.0975064
0.0974137
0.0973291
0.097252
0.0971821
0.0971193
0.0970635
0.0970145
0.0969723
0.0969371
0.0969087
0.0968875
0.0968732
0.0968661
0.100166
0.0998673
0.0995875
0.0993266
0.0990847
0.0988612
0.0986555
0.0984667
0.0982938
0.0981355
0.0979908
0.0978583
0.0977371
0.0976262
0.0975247
0.0974318
0.0973471
0.0972699
0.0972001
0.0971374
0.0970815
0.0970326
0.0969905
0.0969553
0.096927
0.0969058
0.0968916
0.0968844
0.100198
0.0998982
0.0996167
0.0993541
0.0991106
0.0988856
0.0986787
0.0984888
0.0983149
0.0981558
0.0980103
0.0978774
0.0977558
0.0976445
0.0975428
0.0974498
0.097365
0.0972879
0.097218
0.0971553
0.0970995
0.0970506
0.0970086
0.0969734
0.0969452
0.096924
0.0969098
0.0969027
0.10023
0.0999283
0.0996451
0.0993809
0.0991359
0.0989096
0.0987015
0.0985105
0.0983357
0.0981758
0.0980298
0.0978963
0.0977743
0.0976628
0.0975609
0.0974678
0.0973829
0.0973057
0.0972359
0.0971732
0.0971174
0.0970686
0.0970266
0.0969915
0.0969633
0.0969421
0.0969279
0.0969209
0.100261
0.0999574
0.0996727
0.0994071
0.0991607
0.0989331
0.0987238
0.0985319
0.0983562
0.0981956
0.098049
0.097915
0.0977927
0.0976809
0.0975788
0.0974856
0.0974006
0.0973234
0.0972536
0.0971909
0.0971352
0.0970864
0.0970444
0.0970094
0.0969812
0.0969601
0.0969459
0.0969389
0.100291
0.0999857
0.0996995
0.0994325
0.0991848
0.0989561
0.0987457
0.0985529
0.0983764
0.0982151
0.0980679
0.0979335
0.0978109
0.0976988
0.0975966
0.0975032
0.0974182
0.0973409
0.0972711
0.0972085
0.0971528
0.097104
0.0970621
0.0970271
0.096999
0.0969779
0.0969637
0.0969567
0.100319
0.100013
0.0997256
0.0994573
0.0992084
0.0989786
0.0987672
0.0985735
0.0983962
0.0982344
0.0980866
0.0979518
0.0978289
0.0977166
0.0976141
0.0975207
0.0974356
0.0973583
0.0972885
0.0972259
0.0971702
0.0971215
0.0970796
0.0970446
0.0970166
0.0969955
0.0969813
0.0969743
0.100347
0.10004
0.0997508
0.0994814
0.0992313
0.0990005
0.0987882
0.0985936
0.0984157
0.0982533
0.0981051
0.0979699
0.0978466
0.0977341
0.0976315
0.097538
0.0974528
0.0973755
0.0973057
0.0972431
0.0971875
0.0971388
0.0970969
0.097062
0.0970339
0.0970128
0.0969987
0.0969917
0.100374
0.100065
0.0997753
0.0995047
0.0992536
0.0990218
0.0988087
0.0986134
0.0984348
0.0982718
0.0981232
0.0979877
0.0978641
0.0977514
0.0976486
0.097555
0.0974698
0.0973925
0.0973226
0.09726
0.0972044
0.0971558
0.097114
0.097079
0.097051
0.0970299
0.0970158
0.0970088
0.1004
0.10009
0.0997989
0.0995273
0.0992753
0.0990426
0.0988287
0.0986327
0.0984535
0.09829
0.098141
0.0980051
0.0978813
0.0977684
0.0976655
0.0975718
0.0974865
0.0974092
0.0973393
0.0972767
0.0972212
0.0971725
0.0971307
0.0970958
0.0970678
0.0970467
0.0970327
0.0970256
0.100425
0.100114
0.0998218
0.0995493
0.0992964
0.0990629
0.0988482
0.0986515
0.0984718
0.0983079
0.0981584
0.0980223
0.0978982
0.0977851
0.0976821
0.0975883
0.0975029
0.0974256
0.0973557
0.0972931
0.0972376
0.0971889
0.0971472
0.0971123
0.0970843
0.0970633
0.0970492
0.0970422
0.100449
0.100137
0.0998439
0.0995705
0.0993167
0.0990825
0.0988672
0.0986699
0.0984897
0.0983253
0.0981755
0.098039
0.0979147
0.0978015
0.0976984
0.0976045
0.0975191
0.0974417
0.0973718
0.0973092
0.0972537
0.0972051
0.0971633
0.0971284
0.0971005
0.0970794
0.0970654
0.0970584
0.100472
0.100159
0.0998652
0.099591
0.0993365
0.0991015
0.0988856
0.0986878
0.0985071
0.0983423
0.0981922
0.0980554
0.0979309
0.0978176
0.0977143
0.0976203
0.0975349
0.0974575
0.0973876
0.097325
0.0972695
0.0972208
0.0971791
0.0971443
0.0971163
0.0970953
0.0970812
0.0970742
0.100494
0.10018
0.0998857
0.0996107
0.0993555
0.09912
0.0989035
0.0987052
0.098524
0.0983589
0.0982084
0.0980715
0.0979468
0.0978332
0.0977299
0.0976358
0.0975503
0.0974729
0.097403
0.0973404
0.0972849
0.0972363
0.0971945
0.0971597
0.0971317
0.0971107
0.0970967
0.0970897
0.100515
0.100201
0.0999054
0.0996298
0.099374
0.0991378
0.0989208
0.098722
0.0985405
0.098375
0.0982243
0.0980871
0.0979622
0.0978485
0.097745
0.0976509
0.0975654
0.0974879
0.097418
0.0973554
0.0972999
0.0972513
0.0972096
0.0971747
0.0971468
0.0971258
0.0971118
0.0971047
0.100535
0.10022
0.0999244
0.0996481
0.0993917
0.099155
0.0989375
0.0987383
0.0985564
0.0983906
0.0982396
0.0981022
0.0979772
0.0978634
0.0977598
0.0976656
0.09758
0.0975025
0.0974326
0.09737
0.0973145
0.0972659
0.0972242
0.0971894
0.0971614
0.0971404
0.0971264
0.0971194
0.100555
0.100239
0.0999426
0.0996657
0.0994088
0.0991716
0.0989537
0.0987541
0.0985718
0.0984057
0.0982545
0.0981169
0.0979917
0.0978778
0.0977742
0.0976799
0.0975943
0.0975167
0.0974468
0.0973842
0.0973286
0.0972801
0.0972384
0.0972035
0.0971756
0.0971546
0.0971406
0.0971336
0.100573
0.100257
0.09996
0.0996826
0.0994252
0.0991876
0.0989692
0.0987693
0.0985867
0.0984204
0.0982689
0.0981312
0.0980058
0.0978918
0.097788
0.0976937
0.097608
0.0975305
0.0974605
0.0973979
0.0973424
0.0972938
0.0972521
0.0972173
0.0971893
0.0971683
0.0971543
0.0971473
0.100591
0.100274
0.0999767
0.0996988
0.0994409
0.0992029
0.0989842
0.0987839
0.0986011
0.0984345
0.0982829
0.0981449
0.0980194
0.0979053
0.0978015
0.0977071
0.0976214
0.0975438
0.0974738
0.0974111
0.0973556
0.097307
0.0972653
0.0972305
0.0972026
0.0971816
0.0971676
0.0971605
0.100608
0.100291
0.0999926
0.0997143
0.099456
0.0992176
0.0989985
0.098798
0.0986149
0.0984481
0.0982962
0.0981581
0.0980325
0.0979183
0.0978144
0.0977199
0.0976342
0.0975565
0.0974866
0.0974239
0.0973683
0.0973197
0.097278
0.0972432
0.0972153
0.0971943
0.0971803
0.0971733
0.100624
0.100306
0.100008
0.099729
0.0994704
0.0992316
0.0990122
0.0988114
0.0986281
0.0984611
0.0983091
0.0981708
0.0980451
0.0979308
0.0978268
0.0977323
0.0976465
0.0975688
0.0974988
0.0974361
0.0973806
0.097332
0.0972903
0.0972554
0.0972275
0.0972065
0.0971925
0.0971855
0.100639
0.100321
0.100022
0.099743
0.099484
0.099245
0.0990253
0.0988243
0.0986407
0.0984735
0.0983213
0.098183
0.0980571
0.0979427
0.0978387
0.0977441
0.0976583
0.0975806
0.0975105
0.0974478
0.0973923
0.0973436
0.0973019
0.0972671
0.0972392
0.0972182
0.0972042
0.0971972
0.100653
0.100335
0.100036
0.0997562
0.099497
0.0992577
0.0990378
0.0988365
0.0986527
0.0984853
0.098333
0.0981945
0.0980686
0.0979541
0.09785
0.0977554
0.0976695
0.0975917
0.0975217
0.097459
0.0974034
0.0973548
0.0973131
0.0972782
0.0972503
0.0972293
0.0972153
0.0972083
0.100666
0.100348
0.100048
0.0997688
0.0995092
0.0992697
0.0990495
0.098848
0.0986641
0.0984966
0.0983441
0.0982055
0.0980795
0.0979649
0.0978607
0.0977661
0.0976801
0.0976024
0.0975323
0.0974696
0.097414
0.0973653
0.0973236
0.0972888
0.0972608
0.0972398
0.0972258
0.0972188
0.100679
0.10036
0.10006
0.0997806
0.0995208
0.099281
0.0990606
0.098859
0.0986749
0.0985072
0.0983546
0.0982159
0.0980898
0.0979751
0.0978709
0.0977762
0.0976902
0.0976124
0.0975423
0.0974796
0.097424
0.0973753
0.0973336
0.0972987
0.0972708
0.0972498
0.0972358
0.0972288
0.100691
0.100372
0.100072
0.0997916
0.0995316
0.0992916
0.0990711
0.0988692
0.098685
0.0985171
0.0983645
0.0982257
0.0980995
0.0979847
0.0978804
0.0977857
0.0976997
0.0976219
0.0975517
0.097489
0.0974333
0.0973847
0.097343
0.0973081
0.0972802
0.0972592
0.0972451
0.0972381
0.100702
0.100382
0.100082
0.0998019
0.0995417
0.0993015
0.0990808
0.0988788
0.0986944
0.0985265
0.0983737
0.0982348
0.0981085
0.0979937
0.0978894
0.0977946
0.0977086
0.0976307
0.0975606
0.0974978
0.0974421
0.0973935
0.0973517
0.0973169
0.0972889
0.0972679
0.0972539
0.0972468
0.100712
0.100392
0.100092
0.0998114
0.099551
0.0993107
0.0990898
0.0988877
0.0987032
0.0985351
0.0983823
0.0982433
0.0981169
0.0980021
0.0978977
0.0978028
0.0977168
0.0976389
0.0975687
0.0975059
0.0974503
0.0974016
0.0973598
0.097325
0.097297
0.097276
0.097262
0.097255
0.100721
0.100401
0.100101
0.0998201
0.0995596
0.0993191
0.0990981
0.0988959
0.0987113
0.0985431
0.0983902
0.0982511
0.0981247
0.0980098
0.0979054
0.0978105
0.0977244
0.0976465
0.0975763
0.0975135
0.0974578
0.0974091
0.0973673
0.0973325
0.0973045
0.0972835
0.0972695
0.0972624
0.10073
0.10041
0.100109
0.0998281
0.0995675
0.0993268
0.0991057
0.0989034
0.0987187
0.0985504
0.0983974
0.0982583
0.0981318
0.0980169
0.0979124
0.0978174
0.0977313
0.0976534
0.0975832
0.0975204
0.0974647
0.097416
0.0973742
0.0973393
0.0973113
0.0972903
0.0972763
0.0972693
0.100737
0.100417
0.100116
0.0998353
0.0995745
0.0993338
0.0991126
0.0989101
0.0987253
0.098557
0.0984039
0.0982647
0.0981382
0.0980232
0.0979187
0.0978238
0.0977376
0.0976597
0.0975894
0.0975266
0.0974709
0.0974222
0.0973804
0.0973455
0.0973175
0.0972965
0.0972825
0.0972754
0.100744
0.100424
0.100123
0.0998417
0.0995809
0.09934
0.0991187
0.0989162
0.0987313
0.0985629
0.0984098
0.0982705
0.098144
0.0980289
0.0979244
0.0978294
0.0977432
0.0976652
0.097595
0.0975321
0.0974764
0.0974277
0.0973859
0.097351
0.097323
0.097302
0.097288
0.0972809
0.10075
0.10043
0.100129
0.0998474
0.0995864
0.0993455
0.0991241
0.0989215
0.0987366
0.0985681
0.0984149
0.0982756
0.098149
0.0980339
0.0979293
0.0978343
0.0977481
0.0976701
0.0975999
0.097537
0.0974813
0.0974325
0.0973907
0.0973558
0.0973279
0.0973068
0.0972928
0.0972858
0.100755
0.100435
0.100133
0.0998522
0.0995912
0.0993502
0.0991287
0.0989261
0.0987411
0.0985726
0.0984193
0.09828
0.0981533
0.0980382
0.0979336
0.0978386
0.0977524
0.0976744
0.0976041
0.0975412
0.0974855
0.0974367
0.0973949
0.09736
0.097332
0.097311
0.097297
0.0972899
0.100759
0.100439
0.100138
0.0998562
0.0995951
0.0993541
0.0991326
0.0989299
0.0987448
0.0985763
0.098423
0.0982836
0.098157
0.0980418
0.0979372
0.0978421
0.0977559
0.0976779
0.0976076
0.0975447
0.097489
0.0974402
0.0973984
0.0973635
0.0973355
0.0973145
0.0973004
0.0972934
0.100762
0.100442
0.100141
0.0998595
0.0995983
0.0993572
0.0991357
0.0989329
0.0987478
0.0985793
0.0984259
0.0982866
0.0981599
0.0980447
0.0979401
0.097845
0.0977587
0.0976807
0.0976104
0.0975475
0.0974918
0.097443
0.0974012
0.0973663
0.0973383
0.0973173
0.0973032
0.0972962
0.100765
0.100445
0.100143
0.0998619
0.0996007
0.0993596
0.099138
0.0989352
0.0987501
0.0985815
0.0984282
0.0982888
0.0981621
0.0980469
0.0979422
0.0978471
0.0977609
0.0976828
0.0976125
0.0975496
0.0974939
0.0974451
0.0974033
0.0973684
0.0973404
0.0973193
0.0973053
0.0972983
0.100767
0.100446
0.100145
0.0998635
0.0996023
0.0993612
0.0991396
0.0989367
0.0987516
0.098583
0.0984296
0.0982902
0.0981635
0.0980483
0.0979437
0.0978486
0.0977623
0.0976843
0.0976139
0.097551
0.0974953
0.0974465
0.0974047
0.0973698
0.0973418
0.0973207
0.0973067
0.0972997
0.100768
0.100447
0.100146
0.0998643
0.0996031
0.0993619
0.0991404
0.0989375
0.0987524
0.0985838
0.0984304
0.098291
0.0981642
0.0980491
0.0979444
0.0978493
0.097763
0.097685
0.0976147
0.0975517
0.097496
0.0974472
0.0974054
0.0973705
0.0973425
0.0973214
0.0973074
0.0973004
)
;

boundaryField
{
    bc-2
    {
        type            empty;
    }
    bc-3
    {
        type            empty;
    }
    bottom
    {
        type            zeroGradient;
    }
    leftSide
    {
        type            zeroGradient;
    }
    naturalSurface
    {
        type            zeroGradient;
    }
    rightSide
    {
        type            zeroGradient;
    }
    slopesurface
    {
        type            zeroGradient;
    }
    subGradeSurface
    {
        type            zeroGradient;
    }
}


// ************************************************************************* //
