# Supplementary material for: A finite volume-based model for the hydrothermal behavior of soil under freeze–thaw cycles
Source: PLoS One. 2021 Jun 3;16(6):e0252680. doi: 10.1371/journal.pone.0252680 (PMC8174737; doi:10.1371/journal.pone.0252680)
Supplement: S1 Data — (ZIP) [file pone.0252680.s001.zip › Data at equal time interval/3.21408e+08/volContOfWater]

/*--------------------------------*- C++ -*----------------------------------*\
| =========                 |                                                 |
| \\      /  F ield         | OpenFOAM: The Open Source CFD Toolbox           |
|  \\    /   O peration     | Version:  2.4.0                                 |
|   \\  /    A nd           | Web:      www.OpenFOAM.org                      |
|    \\/     M anipulation  |                                                 |
\*---------------------------------------------------------------------------*/
FoamFile
{
    version     2.0;
    format      ascii;
    class       volScalarField;
    location    "3.21408e+08";
    object      volContOfWater;
}
// * * * * * * * * * * * * * * * * * * * * * * * * * * * * * * * * * * * * * //

dimensions      [0 0 0 0 0 0 0];

internalField   nonuniform List<scalar> 
9554
(
0.107135
0.107097
0.107023
0.106912
0.106765
0.106584
0.10637
0.106125
0.105851
0.105551
0.105228
0.104884
0.104522
0.104147
0.103762
0.103371
0.102977
0.102584
0.102196
0.101816
0.101447
0.101093
0.107134
0.107096
0.107022
0.106911
0.106764
0.106583
0.106369
0.106124
0.10585
0.10555
0.105227
0.104883
0.104521
0.104146
0.103761
0.10337
0.102976
0.102583
0.102195
0.101815
0.101446
0.101092
0.107132
0.107095
0.10702
0.106909
0.106762
0.106581
0.106367
0.106122
0.105848
0.105548
0.105225
0.104881
0.10452
0.104145
0.103759
0.103368
0.102974
0.102581
0.102193
0.101813
0.101445
0.10109
0.107129
0.107092
0.107017
0.106906
0.106759
0.106578
0.106364
0.106119
0.105846
0.105546
0.105222
0.104878
0.104517
0.104142
0.103757
0.103365
0.102971
0.102578
0.10219
0.101811
0.101442
0.101087
0.107125
0.107088
0.107013
0.106902
0.106755
0.106574
0.10636
0.106115
0.105842
0.105542
0.105218
0.104874
0.104513
0.104138
0.103753
0.103361
0.102968
0.102575
0.102187
0.101807
0.101438
0.101084
0.10712
0.107083
0.107008
0.106897
0.10675
0.106569
0.106355
0.10611
0.105837
0.105537
0.105213
0.104869
0.104508
0.104133
0.103748
0.103357
0.102963
0.10257
0.102182
0.101803
0.101434
0.10108
0.107114
0.107077
0.107002
0.106891
0.106744
0.106563
0.106349
0.106105
0.105831
0.105531
0.105208
0.104864
0.104502
0.104127
0.103742
0.103351
0.102957
0.102565
0.102177
0.101797
0.101429
0.101074
0.107107
0.10707
0.106995
0.106884
0.106737
0.106556
0.106342
0.106098
0.105824
0.105524
0.105201
0.104857
0.104496
0.104121
0.103736
0.103345
0.102951
0.102558
0.102171
0.101791
0.101423
0.101068
0.107099
0.107062
0.106987
0.106876
0.106729
0.106548
0.106334
0.10609
0.105816
0.105516
0.105193
0.104849
0.104488
0.104113
0.103728
0.103337
0.102943
0.102551
0.102163
0.101784
0.101416
0.101061
0.10709
0.107053
0.106978
0.106867
0.10672
0.106539
0.106325
0.106081
0.105807
0.105507
0.105184
0.10484
0.104479
0.104104
0.10372
0.103329
0.102935
0.102543
0.102155
0.101776
0.101408
0.101054
0.10708
0.107042
0.106968
0.106857
0.10671
0.106529
0.106315
0.106071
0.105797
0.105497
0.105174
0.10483
0.104469
0.104095
0.10371
0.103319
0.102926
0.102534
0.102146
0.101767
0.101399
0.101045
0.107068
0.107031
0.106957
0.106845
0.106699
0.106518
0.106304
0.106059
0.105786
0.105486
0.105163
0.104819
0.104459
0.104084
0.1037
0.103309
0.102915
0.102523
0.102136
0.101757
0.101389
0.101036
0.107056
0.107019
0.106944
0.106833
0.106686
0.106506
0.106292
0.106047
0.105774
0.105474
0.105151
0.104807
0.104447
0.104072
0.103688
0.103297
0.102904
0.102512
0.102125
0.101746
0.101379
0.101025
0.107042
0.107005
0.106931
0.10682
0.106673
0.106492
0.106278
0.106034
0.10576
0.105461
0.105138
0.104794
0.104434
0.10406
0.103675
0.103285
0.102892
0.1025
0.102113
0.101735
0.101367
0.101014
0.107028
0.10699
0.106916
0.106805
0.106658
0.106477
0.106264
0.106019
0.105746
0.105447
0.105124
0.10478
0.10442
0.104046
0.103662
0.103271
0.102879
0.102487
0.102101
0.101722
0.101355
0.101002
0.107012
0.106974
0.1069
0.106789
0.106642
0.106462
0.106248
0.106004
0.10573
0.105431
0.105108
0.104765
0.104405
0.104031
0.103647
0.103257
0.102864
0.102473
0.102087
0.101709
0.101342
0.100989
0.106995
0.106957
0.106883
0.106772
0.106625
0.106444
0.106231
0.105987
0.105714
0.105414
0.105092
0.104749
0.104388
0.104015
0.103631
0.103241
0.102849
0.102458
0.102072
0.101694
0.101328
0.100975
0.106976
0.106939
0.106864
0.106753
0.106607
0.106426
0.106213
0.105968
0.105695
0.105396
0.105074
0.104731
0.104371
0.103997
0.103614
0.103225
0.102833
0.102442
0.102056
0.101679
0.101313
0.100961
0.106956
0.106919
0.106845
0.106734
0.106587
0.106407
0.106193
0.105949
0.105676
0.105377
0.105055
0.104712
0.104352
0.103979
0.103596
0.103207
0.102815
0.102425
0.10204
0.101663
0.101297
0.100945
0.106936
0.106898
0.106824
0.106713
0.106567
0.106386
0.106173
0.105928
0.105656
0.105357
0.105035
0.104692
0.104333
0.10396
0.103577
0.103188
0.102797
0.102407
0.102022
0.101645
0.10128
0.100929
0.106913
0.106876
0.106802
0.106691
0.106544
0.106364
0.106151
0.105907
0.105634
0.105335
0.105013
0.104671
0.104311
0.103939
0.103556
0.103168
0.102777
0.102387
0.102003
0.101627
0.101262
0.100911
0.10689
0.106853
0.106778
0.106667
0.106521
0.106341
0.106127
0.105883
0.105611
0.105312
0.10499
0.104648
0.104289
0.103917
0.103535
0.103146
0.102756
0.102367
0.101983
0.101607
0.101243
0.100893
0.106866
0.106828
0.106754
0.106643
0.106497
0.106316
0.106103
0.105859
0.105586
0.105288
0.104966
0.104624
0.104266
0.103893
0.103512
0.103124
0.102734
0.102345
0.101962
0.101587
0.101223
0.100874
0.10684
0.106802
0.106728
0.106617
0.106471
0.10629
0.106077
0.105833
0.105561
0.105262
0.104941
0.104599
0.104241
0.103869
0.103488
0.1031
0.102711
0.102323
0.10194
0.101566
0.101203
0.100854
0.106813
0.106776
0.106701
0.10659
0.106444
0.106263
0.10605
0.105806
0.105534
0.105236
0.104914
0.104573
0.104215
0.103843
0.103462
0.103075
0.102686
0.102299
0.101917
0.101543
0.101181
0.100832
0.106785
0.106748
0.106673
0.106562
0.106416
0.106235
0.106022
0.105778
0.105506
0.105208
0.104886
0.104545
0.104187
0.103816
0.103435
0.103049
0.102661
0.102274
0.101892
0.101519
0.101158
0.10081
0.106757
0.106719
0.106645
0.106533
0.106387
0.106206
0.105993
0.105749
0.105477
0.105178
0.104857
0.104516
0.104158
0.103787
0.103407
0.103021
0.102634
0.102248
0.101867
0.101495
0.101134
0.100787
0.106727
0.10669
0.106615
0.106504
0.106357
0.106176
0.105963
0.105719
0.105446
0.105148
0.104827
0.104486
0.104128
0.103758
0.103378
0.102993
0.102605
0.10222
0.10184
0.101469
0.101109
0.100763
0.106697
0.106659
0.106585
0.106473
0.106326
0.106145
0.105931
0.105687
0.105414
0.105116
0.104795
0.104454
0.104097
0.103727
0.103347
0.102962
0.102576
0.102191
0.101812
0.101442
0.101083
0.100738
0.106666
0.106629
0.106554
0.106442
0.106295
0.106113
0.105899
0.105655
0.105382
0.105083
0.104762
0.104421
0.104064
0.103694
0.103315
0.102931
0.102545
0.102161
0.101783
0.101413
0.101056
0.100712
0.106636
0.106598
0.106523
0.106411
0.106263
0.106081
0.105867
0.105622
0.105348
0.105049
0.104728
0.104387
0.10403
0.10366
0.103282
0.102898
0.102513
0.10213
0.101752
0.101384
0.101027
0.100685
0.106605
0.106568
0.106492
0.106379
0.106231
0.106049
0.105833
0.105588
0.105314
0.105014
0.104693
0.104352
0.103994
0.103625
0.103247
0.102864
0.102479
0.102097
0.101721
0.101353
0.100998
0.100656
0.106576
0.106537
0.106461
0.106348
0.106199
0.106016
0.1058
0.105553
0.105279
0.104979
0.104656
0.104315
0.103958
0.103588
0.103211
0.102828
0.102444
0.102063
0.101688
0.101321
0.100967
0.100627
0.106547
0.106508
0.106432
0.106318
0.106167
0.105983
0.105766
0.105518
0.105243
0.104942
0.104619
0.104277
0.10392
0.103551
0.103173
0.102791
0.102408
0.102027
0.101653
0.101288
0.100935
0.100596
0.10652
0.106481
0.106403
0.106288
0.106136
0.10595
0.105732
0.105483
0.105206
0.104904
0.104581
0.104238
0.103881
0.103511
0.103134
0.102752
0.10237
0.10199
0.101617
0.101254
0.100902
0.100565
0.106495
0.106455
0.106377
0.10626
0.106106
0.105919
0.105698
0.105447
0.105169
0.104866
0.104541
0.104198
0.10384
0.103471
0.103093
0.102712
0.102331
0.101952
0.10158
0.101218
0.100868
0.100532
0.106474
0.106433
0.106352
0.106233
0.106078
0.105887
0.105665
0.105412
0.105132
0.104827
0.104501
0.104157
0.103798
0.103429
0.103051
0.102671
0.10229
0.101912
0.101542
0.101181
0.100832
0.100498
0.106457
0.106415
0.106332
0.10621
0.106051
0.105857
0.105632
0.105376
0.105094
0.104788
0.10446
0.104115
0.103755
0.103385
0.103008
0.102628
0.102247
0.101871
0.101502
0.101142
0.100795
0.100463
0.106447
0.106402
0.106315
0.106188
0.106026
0.105829
0.1056
0.105341
0.105056
0.104747
0.104418
0.104071
0.103711
0.10334
0.102963
0.102583
0.102204
0.101828
0.10146
0.101102
0.100757
0.100427
0.106446
0.106395
0.106302
0.10617
0.106003
0.105801
0.105568
0.105306
0.105018
0.104706
0.104375
0.104027
0.103665
0.103294
0.102917
0.102537
0.102158
0.101784
0.101417
0.101061
0.100718
0.10039
0.106505
0.106481
0.106749
0.106712
0.106697
0.106675
0.10665
0.106613
0.106631
0.106586
0.106594
0.106591
0.106593
0.106555
0.10658
0.106548
0.106531
0.106512
0.106615
0.106599
0.106574
0.106567
0.106618
0.106575
0.106641
0.106635
0.106557
0.106561
0.106605
0.106611
0.106653
0.106663
0.106546
0.106529
0.107824
0.106599
0.107968
0.106822
0.106635
0.106638
0.10667
0.106713
0.106702
0.106794
0.106828
0.106876
0.106922
0.106883
0.106982
0.106885
0.107086
0.107006
0.107129
0.107003
0.107386
0.106724
0.107576
0.10694
0.107286
0.107266
0.107498
0.107326
0.107092
0.107278
0.107603
0.107065
0.107626
0.107419
0.107705
0.107245
0.107797
0.107227
0.107733
0.107623
0.107651
0.107157
0.107945
0.107253
0.107646
0.107666
0.107686
0.107015
0.107816
0.107667
0.107609
0.107213
0.107965
0.107588
0.107729
0.107146
0.107401
0.107014
0.107873
0.107594
0.107131
0.107072
0.107773
0.106977
0.107842
0.107562
0.107572
0.107053
0.10774
0.107512
0.107829
0.107815
0.107921
0.107902
0.106948
0.106989
0.107997
0.108031
0.106789
0.107047
0.107422
0.107673
0.107029
0.107776
0.107161
0.10706
0.107858
0.107901
0.107134
0.107086
0.107991
0.10721
0.10702
0.107971
0.107104
0.10759
0.107936
0.10763
0.10797
0.107578
0.107534
0.107783
0.107375
0.107263
0.106964
0.107248
0.106971
0.107914
0.107265
0.107866
0.107403
0.107579
0.106967
0.107626
0.107977
0.107592
0.107044
0.106807
0.107507
0.106846
0.107534
0.107346
0.107062
0.107235
0.106993
0.106972
0.107285
0.106883
0.106927
0.107408
0.107274
0.107144
0.107066
0.10747
0.10791
0.106808
0.107376
0.10766
0.107917
0.106852
0.107386
0.106956
0.107474
0.108025
0.10777
0.107276
0.107005
0.107459
0.107348
0.107757
0.107973
0.10785
0.107664
0.107808
0.107949
0.107504
0.106968
0.107223
0.106992
0.107415
0.106801
0.107698
0.10802
0.107512
0.107002
0.107778
0.107662
0.107595
0.107352
0.107472
0.107674
0.107322
0.107067
0.106819
0.106767
0.106732
0.107281
0.107173
0.107551
0.107203
0.107551
0.107644
0.107206
0.107615
0.107261
0.107797
0.10729
0.10716
0.10703
0.107299
0.107671
0.106867
0.107069
0.107529
0.107629
0.107358
0.107446
0.10785
0.107976
0.107158
0.107066
0.106857
0.107235
0.107871
0.107987
0.106821
0.107315
0.107867
0.108034
0.106988
0.107557
0.108027
0.107759
0.106699
0.1072
0.107017
0.106741
0.107498
0.107367
0.107701
0.107996
0.107966
0.107738
0.107045
0.106913
0.106936
0.107279
0.107797
0.107907
0.107794
0.107893
0.107988
0.10773
0.107777
0.107822
0.107057
0.106952
0.107658
0.107535
0.10755
0.107584
0.107815
0.107963
0.107209
0.10701
0.107983
0.107683
0.107177
0.107189
0.107359
0.107705
0.107156
0.107239
0.106999
0.107306
0.10726
0.107084
0.10739
0.107736
0.107702
0.107732
0.107179
0.106912
0.107094
0.106898
0.107885
0.107753
0.107465
0.107724
0.107478
0.107453
0.107406
0.107486
0.107006
0.107189
0.107456
0.107725
0.108009
0.107796
0.107668
0.107837
0.107014
0.107208
0.107802
0.107451
0.10752
0.107585
0.107192
0.10712
0.106899
0.107136
0.107197
0.107377
0.107287
0.107232
0.107447
0.107295
0.10677
0.106715
0.106922
0.107102
0.107478
0.107656
0.106817
0.106821
0.107506
0.107776
0.107665
0.107594
0.107022
0.107293
0.107574
0.107432
0.107173
0.107225
0.107542
0.107781
0.107316
0.107138
0.10742
0.107441
0.106994
0.106984
0.1075
0.107755
0.107482
0.107348
0.107209
0.10743
0.107335
0.10717
0.107436
0.107341
0.107351
0.107354
0.107542
0.107553
0.107757
0.107577
0.107554
0.107477
0.107338
0.107433
0.107666
0.107426
0.107493
0.107733
0.107518
0.107382
0.107299
0.107166
0.107935
0.107945
0.107303
0.107456
0.107964
0.107874
0.107045
0.107153
0.106748
0.106985
0.107819
0.107618
0.107892
0.108035
0.107217
0.107359
0.107411
0.107289
0.10741
0.107405
0.106887
0.107018
0.10713
0.106968
0.107607
0.107786
0.107326
0.107203
0.107339
0.107318
0.107382
0.107571
0.107729
0.10764
0.107748
0.107712
0.106811
0.106929
0.107853
0.107964
0.107288
0.107402
0.107507
0.107451
0.106665
0.106732
0.107307
0.107053
0.107869
0.107834
0.106923
0.10713
0.107293
0.107144
0.107013
0.107038
0.106945
0.106712
0.107828
0.107982
0.106799
0.106784
0.106846
0.106815
0.107094
0.106863
0.107926
0.107867
0.107465
0.10756
0.107932
0.107928
0.107122
0.107052
0.107965
0.107952
0.106987
0.107166
0.106734
0.10677
0.108031
0.107898
0.106921
0.106946
0.107079
0.106949
0.106936
0.10707
0.107683
0.107844
0.107409
0.107273
0.106899
0.106876
0.107115
0.107109
0.10696
0.107171
0.107746
0.107769
0.107399
0.107517
0.108515
0.107531
0.108502
0.108066
0.107597
0.10762
0.107715
0.107759
0.107806
0.107825
0.1079
0.107894
0.108023
0.107925
0.108067
0.107991
0.108122
0.108126
0.108281
0.108054
0.10838
0.108226
0.10832
0.10811
0.108316
0.108403
0.108323
0.108163
0.108478
0.108225
0.108445
0.10813
0.108459
0.108253
0.108332
0.108326
0.108481
0.108102
0.108509
0.108166
0.108433
0.108423
0.108509
0.108151
0.108323
0.108322
0.108467
0.108088
0.10846
0.108228
0.108473
0.108401
0.108511
0.108127
0.108208
0.108342
0.10812
0.108504
0.108426
0.108094
0.108144
0.108425
0.108143
0.108485
0.108495
0.108164
0.108461
0.108216
0.108438
0.108296
0.107999
0.108202
0.10813
0.108479
0.108505
0.108311
0.108291
0.108217
0.108152
0.108414
0.108433
0.108458
0.107962
0.108167
0.108418
0.108491
0.108342
0.108388
0.1083
0.108144
0.108508
0.108353
0.108504
0.108347
0.108336
0.108265
0.108199
0.108128
0.108266
0.1081
0.108106
0.108281
0.108471
0.108466
0.108378
0.108122
0.108304
0.108244
0.108517
0.108386
0.108206
0.108071
0.108524
0.108402
0.108349
0.108081
0.108357
0.108108
0.108354
0.108427
0.108248
0.108126
0.108513
0.108389
0.108329
0.10842
0.107851
0.10794
0.108321
0.108215
0.10838
0.108499
0.10812
0.108007
0.108471
0.108523
0.108303
0.108338
0.108321
0.108447
0.108397
0.108262
0.10823
0.108077
0.108328
0.108446
0.108465
0.108332
0.107941
0.107766
0.108337
0.108351
0.108501
0.108516
0.108269
0.108212
0.108107
0.108246
0.108094
0.108033
0.108496
0.108508
0.108242
0.108077
0.108495
0.108524
0.10848
0.108425
0.108528
0.108471
0.108022
0.107907
0.108047
0.10822
0.108177
0.108034
0.10852
0.108473
0.108287
0.108177
0.108445
0.108478
0.108204
0.108133
0.108063
0.108226
0.108181
0.108063
0.108089
0.108223
0.10814
0.108263
0.108092
0.108227
0.108407
0.10826
0.108454
0.108499
0.108156
0.10821
0.108514
0.108458
0.108459
0.1084
0.108418
0.1084
0.108378
0.108393
0.108369
0.108345
0.108401
0.108276
0.1082
0.108144
0.108521
0.108478
0.108345
0.108411
0.108218
0.108372
0.108356
0.108341
0.10769
0.107847
0.108478
0.108501
0.108078
0.10815
0.108372
0.108333
0.108403
0.108478
0.108248
0.108273
0.108281
0.108325
0.108468
0.108424
0.108478
0.1084
0.108154
0.108135
0.107836
0.107906
0.10851
0.108512
0.108425
0.108427
0.10846
0.108403
0.108412
0.10844
0.107992
0.107992
0.10826
0.108284
0.108052
0.107948
0.108365
0.108402
0.108093
0.108161
0.108361
0.108405
0.108336
0.108216
0.108398
0.108468
0.108258
0.108238
0.108296
0.108189
0.107743
0.107675
0.108407
0.108445
0.108457
0.108424
0.108413
0.108445
0.10844
0.108462
0.10827
0.108349
0.108068
0.108178
0.108518
0.108518
0.108356
0.108244
0.108074
0.10814
0.108208
0.108309
0.1081
0.108225
0.108248
0.108277
0.108289
0.108313
0.108391
0.108365
0.108465
0.108436
0.108534
0.10853
0.108533
0.108529
0.108533
0.108529
0.108534
0.108531
0.108535
0.108532
0.108538
0.108535
0.10854
0.108537
0.108542
0.108539
0.108543
0.108539
0.108543
0.108538
0.10854
0.108534
0.108535
0.108527
0.108525
0.108514
0.10851
0.108496
0.10849
0.108473
0.108479
0.108448
0.108535
0.108532
0.108537
0.108534
0.10854
0.108537
0.108543
0.108541
0.108547
0.108545
0.108552
0.10855
0.108556
0.108553
0.108559
0.108557
0.108561
0.108558
0.108562
0.108557
0.108559
0.108553
0.108553
0.108545
0.108542
0.108531
0.108527
0.108512
0.108506
0.108488
0.108111
0.107426
0.108503
0.108065
0.107503
0.107527
0.107637
0.107684
0.107778
0.107603
0.107875
0.107839
0.107973
0.10794
0.108115
0.10784
0.108241
0.108069
0.108279
0.107974
0.108436
0.108204
0.108319
0.108402
0.108329
0.108051
0.108367
0.10808
0.108429
0.108233
0.108523
0.108207
0.108347
0.108428
0.108487
0.108193
0.108489
0.108225
0.108441
0.108434
0.108515
0.108183
0.10833
0.108215
0.108483
0.108429
0.108479
0.108237
0.108426
0.108422
0.108117
0.108507
0.108444
0.108333
0.108207
0.108213
0.108127
0.108498
0.108428
0.108052
0.108176
0.108518
0.108201
0.108514
0.108526
0.10814
0.108518
0.108179
0.107932
0.108205
0.108101
0.108369
0.108313
0.10811
0.108256
0.108114
0.108533
0.108242
0.108431
0.108518
0.108033
0.107901
0.108215
0.108498
0.108434
0.108529
0.108317
0.108254
0.108256
0.107973
0.108106
0.10841
0.108124
0.108417
0.108323
0.108527
0.108471
0.108467
0.108348
0.108067
0.107925
0.10778
0.108357
0.108109
0.108205
0.108189
0.108336
0.108472
0.108517
0.108459
0.108115
0.108278
0.108127
0.108364
0.108438
0.108531
0.108404
0.108543
0.108064
0.108352
0.108389
0.108514
0.108068
0.108256
0.108461
0.108534
0.108198
0.108099
0.108073
0.107988
0.108296
0.108393
0.107685
0.107867
0.108111
0.10808
0.108334
0.108389
0.108429
0.108254
0.108449
0.108502
0.108385
0.108369
0.108252
0.108183
0.108255
0.108422
0.108268
0.108433
0.108449
0.108316
0.10809
0.108328
0.108073
0.108316
0.108084
0.108237
0.107966
0.107839
0.10818
0.108294
0.108472
0.108541
0.108075
0.10826
0.108477
0.108425
0.10809
0.108252
0.108469
0.10853
0.107741
0.107745
0.108058
0.108242
0.108067
0.107978
0.108482
0.108345
0.108243
0.108072
0.108544
0.108483
0.108493
0.108497
0.108504
0.108536
0.108482
0.108517
0.108227
0.108121
0.108203
0.108128
0.108235
0.108127
0.108351
0.108481
0.108519
0.108433
0.108315
0.108329
0.108497
0.108535
0.108539
0.108476
0.108518
0.10849
0.108179
0.108113
0.108184
0.108082
0.108294
0.108154
0.108402
0.108254
0.108405
0.108313
0.108354
0.108473
0.108355
0.10823
0.108112
0.108029
0.108373
0.108295
0.108459
0.108346
0.108002
0.108156
0.108414
0.108427
0.108237
0.108325
0.108474
0.108469
0.108276
0.108323
0.108349
0.108283
0.108136
0.108056
0.10801
0.107887
0.107885
0.107768
0.108408
0.108449
0.108303
0.108264
0.108487
0.1084
0.108398
0.108304
0.108486
0.108519
0.107661
0.107588
0.108356
0.108402
0.1084
0.108359
0.108351
0.108247
0.108394
0.108332
0.108319
0.108336
0.108403
0.108476
0.108462
0.108402
0.108117
0.108174
0.108173
0.108117
0.108255
0.108176
0.108344
0.108214
0.108076
0.108195
0.108278
0.108204
0.108412
0.108492
0.107832
0.10793
0.108259
0.108295
0.108416
0.108449
0.108305
0.108326
0.108544
0.108514
0.108401
0.108352
0.108126
0.108119
0.108179
0.108062
0.108103
0.10802
0.108016
0.107921
0.108406
0.108473
0.108533
0.10851
0.108524
0.108495
0.108131
0.108153
0.108176
0.10806
0.108383
0.108365
0.106962
0.106599
0.107907
0.106728
0.106632
0.106633
0.106692
0.106717
0.106748
0.106791
0.106873
0.106885
0.106964
0.106751
0.106994
0.106946
0.107043
0.107125
0.10734
0.107468
0.107745
0.107267
0.107922
0.106802
0.106812
0.107304
0.107399
0.107086
0.107243
0.107166
0.107422
0.107039
0.107718
0.107318
0.107631
0.107131
0.107502
0.107243
0.107683
0.106978
0.10761
0.10724
0.107747
0.107248
0.107825
0.107245
0.107431
0.107604
0.107776
0.107065
0.107928
0.107162
0.107419
0.107459
0.107888
0.107101
0.107381
0.107362
0.107789
0.107436
0.107847
0.107155
0.107753
0.107384
0.107746
0.106903
0.107903
0.107241
0.107292
0.107354
0.107728
0.107353
0.107296
0.106961
0.107825
0.106847
0.107837
0.107928
0.10705
0.107104
0.107942
0.107855
0.107103
0.107918
0.107071
0.107802
0.107108
0.107197
0.10766
0.106864
0.107442
0.107733
0.107916
0.107974
0.107314
0.106956
0.107568
0.106874
0.107119
0.106954
0.107641
0.107771
0.107804
0.107631
0.107971
0.10701
0.10758
0.107256
0.107096
0.107632
0.107292
0.107901
0.107403
0.107014
0.107527
0.107242
0.106787
0.107254
0.106908
0.107949
0.107554
0.10777
0.106993
0.107062
0.106849
0.107293
0.106972
0.107458
0.106824
0.107673
0.107732
0.107244
0.107785
0.107053
0.106757
0.107483
0.107341
0.107263
0.106928
0.10717
0.106904
0.107917
0.107478
0.107199
0.106926
0.107697
0.107938
0.107241
0.107149
0.106837
0.107069
0.107999
0.107541
0.107144
0.1068
0.107334
0.107577
0.107458
0.107767
0.107492
0.107987
0.107462
0.107012
0.107528
0.107868
0.107098
0.107468
0.107345
0.106981
0.106715
0.106852
0.107838
0.10769
0.107989
0.107717
0.107996
0.107589
0.107021
0.10729
0.107097
0.107111
0.107347
0.107695
0.107557
0.107463
0.106942
0.107112
0.107219
0.107391
0.107424
0.107722
0.107217
0.107701
0.107409
0.107456
0.107053
0.106893
0.107093
0.106882
0.107
0.106782
0.107629
0.107276
0.107619
0.107282
0.106833
0.107161
0.10752
0.107443
0.107506
0.10756
0.10681
0.107133
0.106943
0.106718
0.107349
0.107533
0.107302
0.107191
0.107779
0.107961
0.107765
0.107989
0.107005
0.107206
0.107928
0.107717
0.107964
0.107699
0.106984
0.107362
0.106788
0.107136
0.107817
0.107965
0.107802
0.107933
0.106933
0.107214
0.107075
0.106975
0.107503
0.107541
0.106655
0.106787
0.107987
0.107749
0.107819
0.107615
0.107828
0.107892
0.107582
0.107534
0.107067
0.107194
0.107117
0.107007
0.106967
0.106934
0.107533
0.107192
0.107765
0.107942
0.107154
0.107057
0.107825
0.10801
0.107253
0.107246
0.107275
0.107002
0.107081
0.107263
0.10794
0.107822
0.107594
0.107602
0.107063
0.107446
0.107531
0.107586
0.107034
0.106953
0.107537
0.107753
0.107746
0.107954
0.107807
0.10762
0.107453
0.107416
0.107195
0.106992
0.107565
0.107409
0.107763
0.107556
0.107698
0.107761
0.10756
0.107718
0.10716
0.107222
0.107109
0.1072
0.107847
0.107703
0.107401
0.107411
0.107405
0.107313
0.106747
0.106849
0.107105
0.107473
0.107544
0.107391
0.107656
0.107584
0.106933
0.107211
0.107339
0.107594
0.106697
0.106662
0.107284
0.107557
0.106878
0.10692
0.107325
0.107197
0.107557
0.107251
0.107561
0.107648
0.107928
0.107841
0.107213
0.107384
0.107359
0.107088
0.107572
0.107431
0.107522
0.107639
0.107099
0.106926
0.107298
0.107345
0.107176
0.107442
0.10781
0.107923
0.10774
0.107655
0.106986
0.106753
0.107931
0.107863
0.107499
0.10739
0.107308
0.107484
0.107399
0.107633
0.10737
0.107105
0.107299
0.107292
0.107605
0.107683
0.107763
0.107561
0.107216
0.107194
0.107192
0.107237
0.107654
0.107655
0.107194
0.107038
0.106969
0.10698
0.107404
0.107321
0.107402
0.10732
0.106822
0.106953
0.106845
0.106794
0.107548
0.107717
0.107293
0.107413
0.107425
0.107219
0.106702
0.106954
0.10704
0.106827
0.107465
0.107617
0.107823
0.107977
0.107981
0.107823
0.106848
0.107105
0.107559
0.107372
0.107115
0.106944
0.10786
0.10799
0.107354
0.107186
0.107665
0.107718
0.107047
0.107031
0.106936
0.107123
0.107889
0.107912
0.106697
0.106766
0.10692
0.106725
0.107465
0.107574
0.107413
0.107357
0.10796
0.107966
0.106793
0.106831
0.107432
0.107332
0.106977
0.107012
0.107202
0.107164
0.107812
0.107657
0.107056
0.107024
0.107475
0.107332
0.106701
0.106731
0.106495
0.106518
0.106525
0.106561
0.106545
0.106594
0.106563
0.106596
0.106582
0.10662
0.106598
0.106637
0.106615
0.106649
0.106649
0.106688
0.106602
0.106562
0.106635
0.10659
0.106618
0.106576
0.106661
0.106616
0.106574
0.106542
0.106607
0.10659
0.10667
0.10664
0.106577
0.106586
0.100754
0.100433
0.100132
0.0998508
0.0995897
0.0993488
0.0991276
0.0989251
0.0987404
0.0985721
0.0984191
0.09828
0.0981536
0.0980387
0.0979343
0.0978394
0.0977533
0.0976753
0.0976051
0.0975423
0.0974865
0.0974378
0.097396
0.0973611
0.0973331
0.097312
0.097298
0.0972909
0.100753
0.100433
0.100131
0.0998499
0.0995889
0.0993481
0.0991268
0.0989243
0.0987396
0.0985714
0.0984184
0.0982793
0.0981529
0.098038
0.0979335
0.0978387
0.0977525
0.0976746
0.0976044
0.0975416
0.0974858
0.0974371
0.0973953
0.0973604
0.0973324
0.0973113
0.0972973
0.0972902
0.100751
0.100431
0.10013
0.0998483
0.0995873
0.0993465
0.0991252
0.0989228
0.0987381
0.0985699
0.0984169
0.0982778
0.0981514
0.0980365
0.0979321
0.0978372
0.0977511
0.0976732
0.097603
0.0975401
0.0974844
0.0974357
0.0973939
0.097359
0.097331
0.0973099
0.0972959
0.0972888
0.100749
0.100428
0.100127
0.0998459
0.0995849
0.0993441
0.0991229
0.0989205
0.0987358
0.0985676
0.0984147
0.0982756
0.0981492
0.0980344
0.0979299
0.0978351
0.097749
0.0976711
0.0976009
0.097538
0.0974823
0.0974336
0.0973918
0.0973569
0.0973289
0.0973078
0.0972938
0.0972867
0.100745
0.100425
0.100124
0.0998426
0.0995817
0.099341
0.0991198
0.0989174
0.0987328
0.0985646
0.0984117
0.0982727
0.0981463
0.0980315
0.0979271
0.0978322
0.0977461
0.0976682
0.097598
0.0975352
0.0974795
0.0974308
0.097389
0.0973541
0.0973261
0.097305
0.097291
0.0972839
0.100741
0.100421
0.10012
0.0998386
0.0995777
0.099337
0.0991159
0.0989136
0.098729
0.0985609
0.098408
0.098269
0.0981427
0.0980278
0.0979235
0.0978286
0.0977426
0.0976647
0.0975945
0.0975317
0.097476
0.0974273
0.0973855
0.0973506
0.0973226
0.0973015
0.0972875
0.0972805
0.100736
0.100416
0.100115
0.0998337
0.0995729
0.0993323
0.0991113
0.098909
0.0987245
0.0985564
0.0984035
0.0982646
0.0981383
0.0980235
0.0979192
0.0978243
0.0977383
0.0976604
0.0975903
0.0975275
0.0974718
0.0974231
0.0973813
0.0973464
0.0973184
0.0972974
0.0972833
0.0972763
0.10073
0.10041
0.100109
0.0998281
0.0995674
0.0993268
0.0991059
0.0989037
0.0987192
0.0985512
0.0983984
0.0982595
0.0981332
0.0980185
0.0979142
0.0978194
0.0977334
0.0976555
0.0975854
0.0975226
0.0974669
0.0974182
0.0973764
0.0973415
0.0973135
0.0972925
0.0972785
0.0972714
0.100723
0.100403
0.100102
0.0998216
0.099561
0.0993206
0.0990997
0.0988976
0.0987132
0.0985453
0.0983925
0.0982537
0.0981275
0.0980128
0.0979085
0.0978137
0.0977277
0.0976499
0.0975798
0.097517
0.0974613
0.0974126
0.0973708
0.097336
0.097308
0.097287
0.0972729
0.0972659
0.100716
0.100396
0.100095
0.0998144
0.0995539
0.0993136
0.0990928
0.0988908
0.0987065
0.0985386
0.098386
0.0982472
0.098121
0.0980064
0.0979021
0.0978074
0.0977214
0.0976436
0.0975735
0.0975107
0.0974551
0.0974064
0.0973646
0.0973298
0.0973018
0.0972808
0.0972667
0.0972597
0.100707
0.100388
0.100087
0.0998064
0.099546
0.0993058
0.0990852
0.0988833
0.0986991
0.0985313
0.0983787
0.09824
0.0981139
0.0979993
0.0978951
0.0978004
0.0977144
0.0976367
0.0975666
0.0975038
0.0974482
0.0973995
0.0973577
0.0973229
0.0972949
0.0972739
0.0972599
0.0972528
0.100698
0.100378
0.100078
0.0997976
0.0995374
0.0992973
0.0990768
0.0988751
0.0986909
0.0985233
0.0983708
0.0982321
0.0981061
0.0979915
0.0978874
0.0977927
0.0977068
0.097629
0.097559
0.0974962
0.0974406
0.097392
0.0973502
0.0973154
0.0972874
0.0972664
0.0972523
0.0972453
0.100688
0.100368
0.100068
0.099788
0.099528
0.0992881
0.0990678
0.0988661
0.0986821
0.0985146
0.0983622
0.0982236
0.0980976
0.0979831
0.097879
0.0977844
0.0976985
0.0976208
0.0975507
0.097488
0.0974324
0.0973838
0.097342
0.0973072
0.0972792
0.0972582
0.0972442
0.0972372
0.100677
0.100358
0.100058
0.0997777
0.0995179
0.0992782
0.099058
0.0988565
0.0986726
0.0985052
0.0983529
0.0982144
0.0980885
0.0979741
0.09787
0.0977755
0.0976896
0.0976119
0.0975419
0.0974792
0.0974236
0.097375
0.0973332
0.0972984
0.0972705
0.0972494
0.0972354
0.0972284
0.100665
0.100346
0.100046
0.0997666
0.0995071
0.0992675
0.0990475
0.0988462
0.0986625
0.0984952
0.098343
0.0982046
0.0980788
0.0979644
0.0978604
0.0977659
0.0976801
0.0976024
0.0975324
0.0974697
0.0974142
0.0973656
0.0973238
0.097289
0.0972611
0.09724
0.097226
0.097219
0.100653
0.100334
0.100034
0.0997548
0.0994955
0.0992562
0.0990364
0.0988353
0.0986517
0.0984845
0.0983325
0.0981942
0.0980685
0.0979542
0.0978502
0.0977557
0.09767
0.0975923
0.0975224
0.0974597
0.0974041
0.0973555
0.0973138
0.097279
0.097251
0.09723
0.097216
0.097209
0.100639
0.100321
0.100021
0.0997423
0.0994832
0.0992441
0.0990246
0.0988236
0.0986403
0.0984733
0.0983213
0.0981832
0.0980575
0.0979433
0.0978394
0.097745
0.0976593
0.0975817
0.0975117
0.0974491
0.0973935
0.0973449
0.0973032
0.0972684
0.0972405
0.0972195
0.0972054
0.0971984
0.100625
0.100307
0.100008
0.0997289
0.0994702
0.0992314
0.0990121
0.0988114
0.0986282
0.0984614
0.0983096
0.0981716
0.098046
0.0979319
0.0978281
0.0977337
0.097648
0.0975704
0.0975005
0.0974379
0.0973823
0.0973337
0.097292
0.0972572
0.0972293
0.0972083
0.0971943
0.0971872
0.10061
0.100292
0.0999935
0.0997149
0.0994565
0.099218
0.098999
0.0987985
0.0986156
0.0984489
0.0982973
0.0981594
0.098034
0.0979199
0.0978161
0.0977218
0.0976362
0.0975586
0.0974887
0.0974261
0.0973706
0.097322
0.0972803
0.0972455
0.0972176
0.0971966
0.0971825
0.0971755
0.100594
0.100276
0.0999783
0.0997001
0.0994421
0.099204
0.0989852
0.098785
0.0986023
0.0984359
0.0982844
0.0981466
0.0980213
0.0979074
0.0978037
0.0977094
0.0976238
0.0975463
0.0974764
0.0974138
0.0973583
0.0973097
0.097268
0.0972332
0.0972053
0.0971843
0.0971703
0.0971633
0.100577
0.10026
0.0999624
0.0996846
0.099427
0.0991893
0.0989709
0.098771
0.0985885
0.0984223
0.098271
0.0981334
0.0980082
0.0978943
0.0977907
0.0976965
0.097611
0.0975335
0.0974636
0.097401
0.0973455
0.0972969
0.0972553
0.0972204
0.0971925
0.0971715
0.0971575
0.0971505
0.100559
0.100243
0.0999457
0.0996684
0.0994112
0.0991739
0.0989559
0.0987563
0.0985741
0.0984081
0.0982571
0.0981196
0.0979946
0.0978808
0.0977773
0.0976831
0.0975976
0.0975201
0.0974503
0.0973877
0.0973322
0.0972837
0.097242
0.0972071
0.0971792
0.0971582
0.0971442
0.0971372
0.10054
0.100225
0.0999282
0.0996515
0.0993948
0.0991579
0.0989403
0.0987411
0.0985592
0.0983935
0.0982426
0.0981053
0.0979804
0.0978668
0.0977633
0.0976692
0.0975838
0.0975063
0.0974365
0.097374
0.0973185
0.0972699
0.0972282
0.0971934
0.0971654
0.0971444
0.0971304
0.0971234
0.100521
0.100206
0.0999099
0.0996338
0.0993776
0.0991413
0.0989241
0.0987253
0.0985437
0.0983783
0.0982277
0.0980906
0.0979659
0.0978523
0.097749
0.0976549
0.0975695
0.0974921
0.0974223
0.0973597
0.0973042
0.0972557
0.097214
0.0971791
0.0971512
0.0971302
0.0971162
0.0971092
0.1005
0.100186
0.0998909
0.0996154
0.0993598
0.099124
0.0989073
0.0987089
0.0985278
0.0983626
0.0982123
0.0980754
0.0979508
0.0978374
0.0977341
0.0976402
0.0975548
0.0974774
0.0974076
0.0973451
0.0972896
0.097241
0.0971993
0.0971645
0.0971365
0.0971155
0.0971015
0.0970945
0.100479
0.100166
0.0998711
0.0995963
0.0993414
0.0991061
0.09889
0.098692
0.0985113
0.0983465
0.0981964
0.0980598
0.0979354
0.0978221
0.0977189
0.097625
0.0975397
0.0974624
0.0973926
0.09733
0.0972745
0.0972259
0.0971842
0.0971494
0.0971214
0.0971004
0.0970864
0.0970793
0.100457
0.100144
0.0998505
0.0995765
0.0993222
0.0990876
0.098872
0.0986746
0.0984943
0.0983299
0.0981801
0.0980437
0.0979195
0.0978064
0.0977033
0.0976095
0.0975242
0.0974469
0.0973771
0.0973146
0.0972591
0.0972105
0.0971687
0.0971339
0.0971059
0.0970849
0.0970709
0.0970638
0.100434
0.100122
0.0998291
0.0995559
0.0993024
0.0990685
0.0988536
0.0986567
0.0984769
0.0983129
0.0981634
0.0980273
0.0979033
0.0977903
0.0976874
0.0975936
0.0975084
0.0974311
0.0973613
0.0972988
0.0972433
0.0971946
0.0971529
0.097118
0.0970901
0.097069
0.097055
0.0970479
0.100409
0.100099
0.0998069
0.0995346
0.099282
0.0990488
0.0988346
0.0986383
0.098459
0.0982954
0.0981463
0.0980105
0.0978867
0.0977739
0.0976711
0.0975774
0.0974922
0.0974149
0.0973452
0.0972826
0.0972271
0.0971785
0.0971367
0.0971018
0.0970738
0.0970528
0.0970387
0.0970317
0.100384
0.100075
0.0997839
0.0995126
0.0992609
0.0990286
0.098815
0.0986194
0.0984407
0.0982776
0.0981289
0.0979933
0.0978698
0.0977571
0.0976545
0.0975609
0.0974757
0.0973985
0.0973287
0.0972662
0.0972106
0.097162
0.0971202
0.0970853
0.0970573
0.0970362
0.0970222
0.0970151
0.100358
0.10005
0.0997601
0.0994898
0.0992391
0.0990077
0.098795
0.0986001
0.0984219
0.0982593
0.098111
0.0979758
0.0978526
0.0977401
0.0976376
0.0975441
0.097459
0.0973818
0.097312
0.0972495
0.0971939
0.0971452
0.0971034
0.0970685
0.0970404
0.0970194
0.0970053
0.0969982
0.100331
0.100024
0.0997354
0.0994663
0.0992167
0.0989862
0.0987744
0.0985803
0.0984028
0.0982407
0.0980929
0.0979581
0.0978351
0.0977228
0.0976204
0.097527
0.097442
0.0973648
0.0972951
0.0972325
0.0971769
0.0971282
0.0970863
0.0970514
0.0970233
0.0970022
0.0969881
0.0969811
0.100303
0.0999972
0.09971
0.0994421
0.0991936
0.0989642
0.0987533
0.09856
0.0983832
0.0982218
0.0980744
0.09794
0.0978173
0.0977053
0.097603
0.0975097
0.0974248
0.0973476
0.0972779
0.0972153
0.0971596
0.0971109
0.097069
0.097034
0.097006
0.0969848
0.0969707
0.0969636
0.100274
0.0999695
0.0996837
0.0994172
0.0991699
0.0989417
0.0987318
0.0985394
0.0983634
0.0982025
0.0980557
0.0979217
0.0977993
0.0976875
0.0975854
0.0974923
0.0974073
0.0973302
0.0972605
0.0971978
0.0971422
0.0970934
0.0970515
0.0970165
0.0969884
0.0969672
0.0969531
0.096946
0.100244
0.099941
0.0996566
0.0993915
0.0991456
0.0989186
0.0987098
0.0985183
0.0983431
0.098183
0.0980367
0.0979031
0.0977811
0.0976696
0.0975677
0.0974746
0.0973898
0.0973126
0.0972429
0.0971802
0.0971246
0.0970757
0.0970338
0.0969987
0.0969706
0.0969494
0.0969352
0.0969282
0.100213
0.0999115
0.0996288
0.0993651
0.0991207
0.0988949
0.0986873
0.0984969
0.0983226
0.0981632
0.0980175
0.0978844
0.0977627
0.0976515
0.0975497
0.0974568
0.097372
0.0972949
0.0972252
0.0971625
0.0971068
0.0970579
0.0970159
0.0969808
0.0969526
0.0969314
0.0969172
0.0969101
0.100181
0.0998811
0.0996001
0.0993381
0.0990951
0.0988708
0.0986644
0.0984751
0.0983017
0.0981431
0.0979981
0.0978655
0.0977442
0.0976332
0.0975317
0.0974389
0.0973542
0.0972771
0.0972073
0.0971446
0.0970889
0.09704
0.0969979
0.0969628
0.0969345
0.0969133
0.0968991
0.096892
0.100148
0.0998498
0.0995706
0.0993104
0.099069
0.0988462
0.0986411
0.098453
0.0982806
0.0981228
0.0979785
0.0978464
0.0977255
0.0976149
0.0975136
0.0974209
0.0973362
0.0972592
0.0971894
0.0971267
0.0970709
0.0970219
0.0969798
0.0969446
0.0969163
0.0968951
0.0968808
0.0968737
0.100113
0.0998176
0.0995404
0.099282
0.0990423
0.0988211
0.0986175
0.0984305
0.0982592
0.0981023
0.0979587
0.0978272
0.0977068
0.0975964
0.0974953
0.0974028
0.0973182
0.0972412
0.0971714
0.0971087
0.0970528
0.0970038
0.0969616
0.0969264
0.096898
0.0968767
0.0968625
0.0968554
0.100078
0.0997846
0.0995094
0.0992529
0.0990151
0.0987956
0.0985934
0.0984078
0.0982376
0.0980817
0.0979388
0.097808
0.097688
0.097578
0.0974771
0.0973847
0.0973002
0.0972232
0.0971534
0.0970906
0.0970347
0.0969856
0.0969434
0.0969081
0.0968797
0.0968584
0.0968441
0.0968369
0.10653
0.106517
0.106505
0.106492
0.106477
0.106461
0.106421
0.106415
0.10641
0.106406
0.106401
0.106396
0.106277
0.106279
0.106281
0.106285
0.106289
0.106294
0.106098
0.106108
0.106119
0.10613
0.106142
0.106155
0.105888
0.105906
0.105924
0.105942
0.105961
0.105981
0.105649
0.105673
0.105698
0.105723
0.105749
0.105774
0.105381
0.105413
0.105444
0.105475
0.105506
0.105537
0.105089
0.105127
0.105163
0.105199
0.105235
0.105271
0.104775
0.104818
0.104859
0.1049
0.10494
0.104979
0.104442
0.104489
0.104534
0.104579
0.104622
0.104665
0.104093
0.104143
0.104192
0.104239
0.104286
0.104331
0.103732
0.103784
0.103836
0.103885
0.103934
0.103981
0.103361
0.103415
0.103468
0.10352
0.10357
0.103618
0.102984
0.10304
0.103094
0.103146
0.103197
0.103246
0.102606
0.102661
0.102716
0.102768
0.102819
0.102869
0.102228
0.102283
0.102337
0.102389
0.10244
0.102489
0.101854
0.101909
0.101962
0.102013
0.102063
0.102111
0.101488
0.101541
0.101592
0.101642
0.101691
0.101738
0.101132
0.101183
0.101232
0.101281
0.101328
0.101373
0.100788
0.100836
0.100884
0.10093
0.100975
0.101019
0.100458
0.100504
0.100549
0.100593
0.100636
0.100678
0.100145
0.100188
0.10023
0.100272
0.100312
0.100352
0.100042
0.0997507
0.0994776
0.0992233
0.0989874
0.0987696
0.0985691
0.0983849
0.0982159
0.0980609
0.0979189
0.0977886
0.0976691
0.0975595
0.0974589
0.0973666
0.0972822
0.0972052
0.0971354
0.0970726
0.0970166
0.0969675
0.0969252
0.0968898
0.0968613
0.09684
0.0968256
0.0968185
0.100005
0.099716
0.0994452
0.0991931
0.0989593
0.0987434
0.0985445
0.0983617
0.098194
0.0980401
0.0978989
0.0977693
0.0976503
0.097541
0.0974406
0.0973485
0.0972642
0.0971873
0.0971174
0.0970545
0.0969985
0.0969493
0.0969069
0.0968715
0.096843
0.0968215
0.0968072
0.0968
0.0999672
0.0996805
0.0994122
0.0991623
0.0989307
0.0987167
0.0985196
0.0983384
0.098172
0.0980191
0.0978788
0.0977499
0.0976315
0.0975226
0.0974225
0.0973305
0.0972463
0.0971694
0.0970995
0.0970366
0.0969805
0.0969312
0.0968887
0.0968532
0.0968247
0.0968032
0.0967888
0.0967816
0.0999284
0.0996443
0.0993785
0.0991311
0.0989018
0.0986899
0.0984946
0.098315
0.0981499
0.0979982
0.0978588
0.0977306
0.0976127
0.0975042
0.0974044
0.0973126
0.0972285
0.0971516
0.0970817
0.0970187
0.0969625
0.0969131
0.0968706
0.096835
0.0968064
0.0967849
0.0967705
0.0967632
0.0998888
0.0996074
0.0993443
0.0990995
0.0988725
0.0986627
0.0984694
0.0982915
0.0981278
0.0979773
0.0978389
0.0977114
0.0975941
0.097486
0.0973864
0.0972948
0.0972107
0.0971339
0.097064
0.0970009
0.0969446
0.0968952
0.0968526
0.0968169
0.0967882
0.0967666
0.0967522
0.096745
0.0998484
0.09957
0.0993097
0.0990675
0.098843
0.0986355
0.0984441
0.0982679
0.0981057
0.0979564
0.097819
0.0976923
0.0975756
0.0974679
0.0973686
0.0972772
0.0971932
0.0971163
0.0970464
0.0969833
0.0969269
0.0968774
0.0968347
0.0967989
0.0967702
0.0967485
0.0967341
0.0967268
0.106546
0.106429
0.106276
0.106089
0.105871
0.105624
0.10535
0.105052
0.104732
0.104395
0.104042
0.103678
0.103305
0.102928
0.102548
0.102171
0.101799
0.101434
0.10108
0.100738
0.100411
0.100101
0.106567
0.106441
0.106278
0.106082
0.105854
0.105599
0.105318
0.105013
0.104688
0.104346
0.10399
0.103623
0.103248
0.10287
0.10249
0.102113
0.101742
0.101379
0.101027
0.100688
0.100364
0.100057
0.106595
0.106456
0.106281
0.106075
0.105838
0.105574
0.105285
0.104974
0.104643
0.104296
0.103936
0.103566
0.10319
0.10281
0.10243
0.102054
0.101684
0.101323
0.100973
0.100637
0.100316
0.100012
0.106629
0.106474
0.106286
0.106068
0.105821
0.105548
0.105251
0.104933
0.104596
0.104245
0.103881
0.103508
0.10313
0.102749
0.102369
0.101993
0.101625
0.101265
0.100918
0.100585
0.100267
0.0999663
0.106664
0.106493
0.106292
0.106061
0.105804
0.105521
0.105216
0.104891
0.104549
0.104192
0.103824
0.103449
0.103068
0.102687
0.102307
0.101932
0.101564
0.101207
0.100863
0.100533
0.100218
0.0999206
0.106698
0.106511
0.106296
0.106054
0.105785
0.105493
0.10518
0.104848
0.104499
0.104138
0.103766
0.103388
0.103005
0.102623
0.102243
0.101869
0.101503
0.101149
0.100807
0.10048
0.100169
0.0998747
0.106728
0.106527
0.106298
0.106044
0.105765
0.105464
0.105142
0.104803
0.104448
0.104082
0.103706
0.103325
0.102942
0.102558
0.102179
0.101806
0.101442
0.101089
0.10075
0.100427
0.100119
0.0998287
0.106753
0.106539
0.106298
0.106032
0.105743
0.105432
0.105103
0.104756
0.104396
0.104025
0.103645
0.103262
0.102876
0.102493
0.102113
0.101742
0.10138
0.10103
0.100694
0.100373
0.100069
0.0997829
0.106774
0.106547
0.106294
0.106018
0.105718
0.105399
0.105061
0.104708
0.104342
0.103966
0.103583
0.103197
0.10281
0.102426
0.102047
0.101677
0.101317
0.10097
0.100637
0.10032
0.10002
0.0997373
0.10679
0.106551
0.106287
0.106
0.105691
0.105363
0.105017
0.104658
0.104286
0.103906
0.10352
0.103131
0.102743
0.102359
0.101981
0.101612
0.101254
0.10091
0.10058
0.100267
0.0999709
0.0996922
0.106803
0.106552
0.106277
0.105979
0.105661
0.105325
0.104972
0.104606
0.104229
0.103844
0.103455
0.103065
0.102676
0.102292
0.101914
0.101547
0.101192
0.10085
0.100524
0.100215
0.0999224
0.0996477
0.106809
0.106547
0.106262
0.105955
0.105629
0.105284
0.104924
0.104552
0.10417
0.103782
0.10339
0.102998
0.102608
0.102224
0.101848
0.101482
0.10113
0.100791
0.100469
0.100163
0.0998747
0.099604
0.10681
0.106539
0.106244
0.105928
0.105593
0.105241
0.104875
0.104497
0.104111
0.103719
0.103325
0.102931
0.10254
0.102157
0.101782
0.101418
0.101068
0.100733
0.100414
0.100112
0.0998279
0.0995612
0.106807
0.106526
0.106223
0.105898
0.105555
0.105196
0.104824
0.104441
0.10405
0.103655
0.103259
0.102863
0.102473
0.10209
0.101716
0.101355
0.101007
0.100676
0.10036
0.100062
0.0997822
0.0995197
0.1068
0.10651
0.106198
0.105866
0.105516
0.10515
0.104772
0.104384
0.103989
0.103591
0.103193
0.102796
0.102406
0.102023
0.101651
0.101292
0.100948
0.100619
0.100308
0.100014
0.0997379
0.0994794
0.106789
0.106491
0.10617
0.105831
0.105474
0.105102
0.104719
0.104326
0.103928
0.103527
0.103127
0.10273
0.10234
0.101958
0.101588
0.101231
0.10089
0.100565
0.100257
0.0999672
0.0996951
0.0994406
0.106774
0.106468
0.10614
0.105794
0.10543
0.105053
0.104665
0.104269
0.103867
0.103464
0.103062
0.102665
0.102275
0.101894
0.101526
0.101172
0.100834
0.100512
0.100208
0.0999221
0.099654
0.0994034
0.106756
0.106442
0.106108
0.105755
0.105386
0.105004
0.104611
0.104211
0.103807
0.103402
0.102999
0.102601
0.102212
0.101832
0.101466
0.101115
0.100779
0.100461
0.100161
0.0998789
0.0996147
0.099368
0.106734
0.106415
0.106074
0.105715
0.105341
0.104954
0.104557
0.104154
0.103747
0.103341
0.102937
0.102539
0.10215
0.101773
0.101408
0.10106
0.100727
0.100413
0.100116
0.0998378
0.0995774
0.0993344
0.106711
0.106385
0.106039
0.105675
0.105296
0.104905
0.104504
0.104098
0.103689
0.103281
0.102877
0.102479
0.102091
0.101715
0.101353
0.101007
0.100678
0.100367
0.100074
0.099799
0.0995423
0.0993029
0.106686
0.106355
0.106003
0.105635
0.105251
0.104856
0.104453
0.104044
0.103633
0.103224
0.102819
0.102422
0.102035
0.101661
0.101301
0.100957
0.100631
0.100323
0.100034
0.0997626
0.0995094
0.0992734
0.10666
0.106324
0.105968
0.105595
0.105207
0.104809
0.104403
0.103992
0.10358
0.10317
0.102765
0.102368
0.101982
0.101609
0.101251
0.10091
0.100587
0.100283
0.0999964
0.0997286
0.0994788
0.0992461
0.106633
0.106292
0.105932
0.105556
0.105165
0.104764
0.104355
0.103942
0.103529
0.103118
0.102713
0.102317
0.101932
0.101561
0.101205
0.100867
0.100547
0.100245
0.0999619
0.0996974
0.0994507
0.099221
0.106606
0.106262
0.105899
0.105518
0.105125
0.104721
0.10431
0.103896
0.103481
0.10307
0.102665
0.102269
0.101886
0.101516
0.101163
0.100827
0.100509
0.10021
0.0999304
0.0996688
0.0994251
0.0991981
0.106581
0.106233
0.105866
0.105483
0.105087
0.104681
0.104268
0.103853
0.103437
0.103026
0.102621
0.102226
0.101844
0.101476
0.101124
0.100791
0.100475
0.100179
0.0999019
0.0996431
0.099402
0.0991776
0.106556
0.106206
0.105836
0.105451
0.105052
0.104644
0.10423
0.103813
0.103397
0.102986
0.102581
0.102187
0.101806
0.101439
0.10109
0.100758
0.100445
0.100151
0.0998765
0.0996202
0.0993815
0.0991595
0.106533
0.106181
0.105809
0.105421
0.105021
0.104611
0.104196
0.103778
0.103362
0.10295
0.102546
0.102152
0.101772
0.101407
0.101059
0.100729
0.100419
0.100127
0.0998543
0.0996002
0.0993637
0.0991437
0.106514
0.106159
0.105785
0.105396
0.104994
0.104583
0.104166
0.103748
0.103331
0.102919
0.102515
0.102123
0.101743
0.101379
0.101033
0.100705
0.100396
0.100106
0.0998354
0.0995832
0.0993485
0.0991303
0.106496
0.10614
0.105765
0.105374
0.104971
0.104559
0.104142
0.103723
0.103305
0.102894
0.10249
0.102098
0.101719
0.101356
0.101011
0.100684
0.100377
0.100089
0.0998198
0.0995692
0.099336
0.0991192
0.106482
0.106125
0.105748
0.105356
0.104952
0.10454
0.104122
0.103702
0.103285
0.102873
0.10247
0.102078
0.1017
0.101338
0.100994
0.100668
0.100362
0.100075
0.0998075
0.0995581
0.0993262
0.0991106
0.106472
0.106114
0.105736
0.105344
0.104939
0.104525
0.104107
0.103687
0.10327
0.102858
0.102455
0.102063
0.101686
0.101325
0.100981
0.100657
0.100351
0.100065
0.0997985
0.09955
0.099319
0.0991042
0.106467
0.106107
0.105729
0.105336
0.10493
0.104516
0.104098
0.103678
0.10326
0.102849
0.102446
0.102054
0.101677
0.101316
0.100973
0.100649
0.100344
0.100059
0.0997928
0.099545
0.0993146
0.0991003
0.106466
0.106105
0.105726
0.105333
0.104927
0.104513
0.104094
0.103674
0.103257
0.102845
0.102442
0.102051
0.101674
0.101313
0.10097
0.100646
0.100342
0.100057
0.0997906
0.099543
0.0993128
0.0990988
0.0998076
0.0995321
0.0992747
0.0990353
0.0988134
0.0986082
0.0984189
0.0982445
0.0980838
0.0979358
0.0977993
0.0976735
0.0975573
0.09745
0.0973511
0.0972598
0.0971759
0.097099
0.0970291
0.0969659
0.0969094
0.0968598
0.096817
0.0967812
0.0967523
0.0967306
0.0967161
0.0967089
0.0997664
0.099494
0.0992396
0.0990031
0.0987837
0.098581
0.0983938
0.0982212
0.0980621
0.0979153
0.0977799
0.0976549
0.0975393
0.0974325
0.0973338
0.0972427
0.0971588
0.097082
0.097012
0.0969487
0.0968922
0.0968425
0.0967996
0.0967637
0.0967348
0.096713
0.0966984
0.0966911
0.0997247
0.0994556
0.0992043
0.0989707
0.0987541
0.0985538
0.0983688
0.0981981
0.0980405
0.0978951
0.0977607
0.0976365
0.0975215
0.0974152
0.0973167
0.0972258
0.097142
0.0970652
0.0969951
0.0969318
0.0968752
0.0968254
0.0967824
0.0967463
0.0967174
0.0966955
0.0966809
0.0966736
0.0996827
0.0994169
0.0991689
0.0989383
0.0987245
0.0985267
0.0983439
0.0981751
0.0980192
0.0978751
0.0977418
0.0976184
0.0975041
0.0973981
0.0973
0.0972092
0.0971255
0.0970487
0.0969786
0.0969151
0.0968584
0.0968085
0.0967654
0.0967293
0.0967002
0.0966783
0.0966637
0.0966563
0.0996405
0.0993781
0.0991334
0.0989059
0.098695
0.0984998
0.0983193
0.0981525
0.0979982
0.0978554
0.0977232
0.0976006
0.0974869
0.0973814
0.0972835
0.0971929
0.0971093
0.0970324
0.0969622
0.0968987
0.0968419
0.0967919
0.0967487
0.0967124
0.0966833
0.0966613
0.0966467
0.0966393
0.0995982
0.0993394
0.0990981
0.0988738
0.0986658
0.0984732
0.098295
0.0981301
0.0979775
0.0978361
0.0977049
0.0975832
0.0974701
0.0973649
0.0972674
0.0971769
0.0970933
0.0970165
0.0969462
0.0968826
0.0968257
0.0967755
0.0967322
0.0966959
0.0966667
0.0966447
0.0966299
0.0966226
0.0995559
0.0993007
0.0990629
0.0988419
0.0986368
0.0984469
0.098271
0.0981081
0.0979572
0.0978171
0.0976871
0.0975661
0.0974536
0.0973489
0.0972516
0.0971613
0.0970778
0.0970009
0.0969306
0.0968669
0.0968098
0.0967596
0.0967161
0.0966797
0.0966504
0.0966283
0.0966135
0.0966061
0.0995139
0.0992624
0.0990281
0.0988103
0.0986083
0.098421
0.0982475
0.0980866
0.0979373
0.0977986
0.0976696
0.0975495
0.0974376
0.0973333
0.0972362
0.097146
0.0970626
0.0969856
0.0969153
0.0968515
0.0967943
0.0967439
0.0967004
0.0966638
0.0966344
0.0966123
0.0965974
0.09659
0.0994722
0.0992245
0.0989937
0.0987793
0.0985803
0.0983957
0.0982245
0.0980656
0.0979179
0.0977806
0.0976526
0.0975333
0.097422
0.0973181
0.0972212
0.0971312
0.0970478
0.0969708
0.0969004
0.0968364
0.0967792
0.0967286
0.096685
0.0966483
0.0966188
0.0965966
0.0965817
0.0965743
0.099431
0.0991871
0.0989599
0.0987488
0.0985528
0.0983709
0.0982021
0.0980451
0.0978991
0.0977631
0.0976362
0.0975176
0.0974068
0.0973033
0.0972067
0.0971168
0.0970334
0.0969564
0.0968859
0.0968218
0.0967644
0.0967137
0.09667
0.0966332
0.0966036
0.0965813
0.0965664
0.0965589
0.0993904
0.0991504
0.0989268
0.0987191
0.0985261
0.0983469
0.0981803
0.0980253
0.0978809
0.0977462
0.0976202
0.0975024
0.0973922
0.0972891
0.0971927
0.0971029
0.0970194
0.0969424
0.0968718
0.0968076
0.0967501
0.0966993
0.0966554
0.0966185
0.0965888
0.0965665
0.0965515
0.096544
0.0993507
0.0991145
0.0988946
0.0986901
0.0985001
0.0983235
0.0981592
0.0980061
0.0978633
0.0977298
0.0976049
0.0974878
0.0973781
0.0972753
0.0971791
0.0970894
0.097006
0.0969289
0.0968582
0.0967939
0.0967362
0.0966853
0.0966412
0.0966043
0.0965745
0.0965521
0.096537
0.0965295
0.099312
0.0990796
0.0988632
0.0986621
0.098475
0.098301
0.0981389
0.0979877
0.0978464
0.0977142
0.0975902
0.0974738
0.0973646
0.0972621
0.0971661
0.0970764
0.096993
0.0969158
0.096845
0.0967806
0.0967228
0.0966717
0.0966276
0.0965905
0.0965606
0.0965381
0.0965231
0.0965155
0.0992744
0.0990458
0.098833
0.098635
0.0984509
0.0982794
0.0981195
0.0979701
0.0978303
0.0976992
0.0975761
0.0974604
0.0973516
0.0972495
0.0971536
0.097064
0.0969806
0.0969033
0.0968324
0.0967678
0.0967099
0.0966587
0.0966144
0.0965772
0.0965473
0.0965247
0.0965096
0.096502
0.099238
0.0990132
0.0988039
0.0986091
0.0984277
0.0982587
0.0981009
0.0979533
0.0978149
0.0976849
0.0975627
0.0974476
0.0973393
0.0972374
0.0971417
0.0970521
0.0969686
0.0968913
0.0968202
0.0967556
0.0966975
0.0966462
0.0966017
0.0965644
0.0965344
0.0965117
0.0964966
0.096489
0.0992031
0.0989819
0.098776
0.0985843
0.0984057
0.0982391
0.0980833
0.0979373
0.0978003
0.0976714
0.09755
0.0974355
0.0973276
0.0972259
0.0971303
0.0970408
0.0969573
0.0968798
0.0968087
0.0967439
0.0966856
0.0966342
0.0965896
0.0965522
0.0965221
0.0964994
0.0964841
0.0964765
0.0991697
0.0989521
0.0987495
0.0985608
0.0983848
0.0982204
0.0980666
0.0979222
0.0977865
0.0976586
0.097538
0.097424
0.0973165
0.097215
0.0971196
0.09703
0.0969465
0.0968689
0.0967976
0.0967327
0.0966743
0.0966227
0.0965781
0.0965405
0.0965103
0.0964875
0.0964723
0.0964646
0.099138
0.0989238
0.0987244
0.0985385
0.0983651
0.0982029
0.0980509
0.0979081
0.0977736
0.0976466
0.0975267
0.0974133
0.097306
0.0972048
0.0971094
0.0970199
0.0969362
0.0968586
0.0967872
0.0967221
0.0966636
0.0966119
0.0965671
0.0965295
0.0964991
0.0964763
0.096461
0.0964533
0.099108
0.0988972
0.0987008
0.0985177
0.0983466
0.0981865
0.0980363
0.0978949
0.0977615
0.0976354
0.0975162
0.0974032
0.0972963
0.0971952
0.0970998
0.0970103
0.0969266
0.0968489
0.0967773
0.0967121
0.0966535
0.0966016
0.0965567
0.096519
0.0964886
0.0964657
0.0964503
0.0964426
0.0990799
0.0988722
0.0986787
0.0984982
0.0983294
0.0981713
0.0980226
0.0978826
0.0977503
0.097625
0.0975064
0.0973938
0.0972871
0.0971862
0.0970909
0.0970014
0.0969176
0.0968397
0.0967681
0.0967027
0.0966439
0.0965919
0.0965469
0.0965091
0.0964786
0.0964556
0.0964403
0.0964325
0.0990536
0.098849
0.0986582
0.0984802
0.0983135
0.0981572
0.0980101
0.0978712
0.0977399
0.0976154
0.0974973
0.0973851
0.0972787
0.0971779
0.0970826
0.096993
0.0969092
0.0968312
0.0967594
0.0966939
0.096635
0.0965829
0.0965378
0.0964999
0.0964693
0.0964463
0.0964309
0.0964231
0.0990294
0.0988275
0.0986394
0.0984636
0.0982989
0.0981443
0.0979986
0.0978609
0.0977304
0.0976066
0.097489
0.0973772
0.0972709
0.0971702
0.097075
0.0969853
0.0969014
0.0968234
0.0967514
0.0966858
0.0966268
0.0965745
0.0965293
0.0964913
0.0964607
0.0964376
0.0964221
0.0964144
0.0990071
0.0988079
0.0986222
0.0984485
0.0982856
0.0981325
0.0979881
0.0978515
0.0977218
0.0975986
0.0974814
0.0973699
0.0972639
0.0971632
0.097068
0.0969783
0.0968943
0.0968161
0.096744
0.0966783
0.0966192
0.0965668
0.0965215
0.0964834
0.0964527
0.0964296
0.0964141
0.0964063
0.0989869
0.0987902
0.0986066
0.0984348
0.0982737
0.098122
0.0979787
0.097843
0.0977141
0.0975914
0.0974746
0.0973633
0.0972574
0.0971569
0.0970616
0.0969719
0.0968878
0.0968095
0.0967373
0.0966715
0.0966122
0.0965598
0.0965144
0.0964762
0.0964454
0.0964222
0.0964067
0.0963989
0.0989688
0.0987743
0.0985927
0.0984226
0.098263
0.0981125
0.0979703
0.0978354
0.0977072
0.097585
0.0974686
0.0973575
0.0972517
0.0971512
0.0970559
0.0969661
0.0968819
0.0968036
0.0967313
0.0966653
0.096606
0.0965534
0.0965079
0.0964697
0.0964389
0.0964156
0.0964001
0.0963923
0.0989528
0.0987603
0.0985804
0.0984119
0.0982536
0.0981043
0.097963
0.0978288
0.0977011
0.0975794
0.0974632
0.0973523
0.0972467
0.0971462
0.0970509
0.096961
0.0968768
0.0967983
0.0967259
0.0966599
0.0966004
0.0965478
0.0965022
0.0964639
0.096433
0.0964097
0.0963941
0.0963863
0.0989389
0.0987481
0.0985698
0.0984026
0.0982455
0.0980971
0.0979566
0.0978231
0.0976959
0.0975745
0.0974586
0.0973479
0.0972423
0.0971418
0.0970465
0.0969566
0.0968723
0.0967937
0.0967212
0.0966551
0.0965955
0.0965428
0.0964972
0.0964588
0.0964279
0.0964046
0.096389
0.0963811
0.0989271
0.0987378
0.0985608
0.0983948
0.0982386
0.0980911
0.0979513
0.0978183
0.0976915
0.0975704
0.0974547
0.0973441
0.0972385
0.0971381
0.0970428
0.0969528
0.0968684
0.0967898
0.0967172
0.096651
0.0965914
0.0965386
0.0964929
0.0964545
0.0964235
0.0964002
0.0963845
0.0963767
0.0989174
0.0987293
0.0985534
0.0983884
0.098233
0.0980862
0.0979469
0.0978143
0.0976879
0.097567
0.0974515
0.097341
0.0972355
0.097135
0.0970397
0.0969497
0.0968652
0.0967866
0.0967139
0.0966476
0.0965879
0.0965351
0.0964893
0.0964509
0.0964199
0.0963965
0.0963809
0.096373
0.0989098
0.0987227
0.0985476
0.0983834
0.0982287
0.0980823
0.0979435
0.0978113
0.0976851
0.0975644
0.097449
0.0973385
0.0972331
0.0971326
0.0970373
0.0969472
0.0968627
0.096784
0.0967113
0.096645
0.0965852
0.0965323
0.0964865
0.096448
0.096417
0.0963936
0.096378
0.0963701
0.0989043
0.0987179
0.0985435
0.0983797
0.0982255
0.0980796
0.097941
0.0978091
0.097683
0.0975625
0.0974471
0.0973368
0.0972313
0.0971309
0.0970355
0.0969455
0.0968609
0.0967821
0.0967094
0.096643
0.0965832
0.0965303
0.0964845
0.0964459
0.0964149
0.0963915
0.0963758
0.096368
0.0989009
0.0987149
0.0985409
0.0983775
0.0982235
0.0980779
0.0979395
0.0978077
0.0976818
0.0975613
0.097446
0.0973357
0.0972303
0.0971298
0.0970344
0.0969443
0.0968597
0.0967809
0.0967082
0.0966418
0.096582
0.096529
0.0964832
0.0964446
0.0964136
0.0963901
0.0963745
0.0963666
0.0988995
0.0987137
0.0985398
0.0983766
0.0982228
0.0980772
0.0979389
0.0978072
0.0976813
0.0975609
0.0974456
0.0973352
0.0972298
0.0971293
0.097034
0.0969439
0.0968593
0.0967804
0.0967077
0.0966412
0.0965814
0.0965285
0.0964826
0.0964441
0.096413
0.0963896
0.0963739
0.096366
0.100121
0.100433
0.100761
0.101104
0.101459
0.101824
0.102198
0.102576
0.102955
0.103332
0.103705
0.104068
0.10442
0.104756
0.105073
0.105369
0.105641
0.105886
0.106101
0.106285
0.106435
0.106548
0.100077
0.100386
0.100712
0.101052
0.101405
0.101769
0.102141
0.102518
0.102898
0.103276
0.10365
0.104017
0.104372
0.104712
0.105035
0.105337
0.105616
0.105868
0.106092
0.106284
0.106443
0.106566
0.100033
0.100339
0.100661
0.100999
0.10135
0.101712
0.102083
0.10246
0.102839
0.103219
0.103595
0.103964
0.104322
0.104667
0.104996
0.105304
0.10559
0.10585
0.106083
0.106285
0.106455
0.106588
0.0999885
0.100291
0.10061
0.100945
0.101293
0.101654
0.102023
0.1024
0.102779
0.10316
0.103538
0.103909
0.104272
0.104622
0.104956
0.105271
0.105564
0.105833
0.106075
0.106288
0.106469
0.106617
0.0999433
0.100243
0.100559
0.10089
0.101236
0.101595
0.101963
0.102338
0.102718
0.1031
0.103479
0.103854
0.10422
0.104574
0.104914
0.105236
0.105537
0.105816
0.106068
0.106292
0.106486
0.106648
0.099898
0.100194
0.100506
0.100835
0.101178
0.101534
0.101901
0.102276
0.102656
0.103038
0.103419
0.103797
0.104167
0.104526
0.104872
0.105201
0.10551
0.105797
0.10606
0.106296
0.106503
0.106681
0.0998525
0.100145
0.100454
0.100779
0.10112
0.101474
0.101839
0.102212
0.102592
0.102975
0.103358
0.103738
0.104112
0.104476
0.104828
0.105164
0.105481
0.105778
0.106051
0.106299
0.106519
0.106712
0.099807
0.100096
0.100401
0.100723
0.101061
0.101412
0.101775
0.102148
0.102527
0.102911
0.103296
0.103678
0.104056
0.104425
0.104782
0.105125
0.105451
0.105757
0.10604
0.1063
0.106533
0.10674
0.0997618
0.100046
0.100348
0.100667
0.101002
0.10135
0.101711
0.102083
0.102462
0.102846
0.103232
0.103617
0.103998
0.104372
0.104735
0.105085
0.105418
0.105733
0.106027
0.106298
0.106544
0.106763
0.0997168
0.0999976
0.100296
0.100611
0.100942
0.101288
0.101647
0.102017
0.102395
0.10278
0.103167
0.103555
0.103939
0.104317
0.104686
0.105043
0.105384
0.105708
0.106011
0.106293
0.106551
0.106783
0.0996724
0.0999493
0.100244
0.100555
0.100883
0.101226
0.101583
0.101951
0.102329
0.102713
0.103102
0.103491
0.103879
0.104261
0.104635
0.104998
0.105347
0.10568
0.105993
0.106285
0.106554
0.106798
0.0996287
0.0999015
0.100192
0.1005
0.100824
0.101164
0.101518
0.101885
0.102262
0.102646
0.103035
0.103427
0.103817
0.104204
0.104583
0.104952
0.105309
0.105649
0.105972
0.106273
0.106553
0.106808
0.0995858
0.0998546
0.100141
0.100445
0.100766
0.101103
0.101454
0.101819
0.102195
0.102579
0.102969
0.103362
0.103755
0.104145
0.10453
0.104905
0.105268
0.105616
0.105947
0.106258
0.106548
0.106815
0.0995439
0.0998087
0.100091
0.100391
0.100708
0.101042
0.101391
0.101753
0.102128
0.102511
0.102902
0.103297
0.103692
0.104086
0.104475
0.104855
0.105225
0.10558
0.10592
0.10624
0.10654
0.106817
0.0995032
0.0997639
0.100042
0.100338
0.100652
0.100982
0.101328
0.101689
0.102062
0.102445
0.102835
0.103231
0.103629
0.104026
0.104419
0.104804
0.10518
0.105542
0.105889
0.106218
0.106527
0.106813
0.0994638
0.0997205
0.0999949
0.100287
0.100597
0.100924
0.101267
0.101625
0.101996
0.102378
0.102769
0.103166
0.103565
0.103965
0.104362
0.104752
0.105133
0.105502
0.105856
0.106193
0.10651
0.106806
0.0994259
0.0996787
0.0999491
0.100237
0.100543
0.100867
0.101207
0.101563
0.101932
0.102313
0.102704
0.103101
0.103502
0.103904
0.104304
0.104699
0.105085
0.10546
0.105821
0.106165
0.10649
0.106793
0.0993897
0.0996386
0.099905
0.100189
0.100492
0.100812
0.101149
0.101502
0.101869
0.102249
0.102639
0.103037
0.10344
0.103844
0.104247
0.104645
0.105036
0.105417
0.105784
0.106134
0.106466
0.106777
0.0993552
0.0996003
0.0998629
0.100143
0.100442
0.100759
0.101093
0.101443
0.101808
0.102187
0.102576
0.102974
0.103378
0.103784
0.10419
0.104592
0.104987
0.105372
0.105745
0.106101
0.10644
0.106758
0.0993226
0.099564
0.0998229
0.1001
0.100395
0.100708
0.101039
0.101386
0.10175
0.102127
0.102516
0.102913
0.103318
0.103725
0.104133
0.104539
0.104938
0.105327
0.105705
0.106067
0.106411
0.106735
0.099292
0.0995299
0.0997851
0.100058
0.10035
0.10066
0.100987
0.101333
0.101694
0.102069
0.102457
0.102855
0.103259
0.103668
0.104078
0.104486
0.104889
0.105282
0.105664
0.106031
0.106381
0.10671
0.0992634
0.099498
0.0997498
0.100019
0.100308
0.100614
0.100939
0.101281
0.10164
0.102014
0.102401
0.102798
0.103203
0.103613
0.104025
0.104435
0.104841
0.105238
0.105624
0.105995
0.106349
0.106684
0.099237
0.0994685
0.099717
0.0999833
0.100268
0.100572
0.100894
0.101233
0.10159
0.101962
0.102348
0.102745
0.10315
0.103561
0.103974
0.104386
0.104794
0.105194
0.105584
0.105959
0.106318
0.106657
0.0992128
0.0994414
0.0996868
0.0999501
0.100232
0.100532
0.100851
0.101189
0.101544
0.101914
0.102298
0.102695
0.1031
0.103511
0.103925
0.104339
0.104749
0.105152
0.105545
0.105924
0.106286
0.10663
0.0991909
0.0994167
0.0996593
0.0999197
0.100199
0.100496
0.100813
0.101148
0.101501
0.101869
0.102253
0.102648
0.103053
0.103465
0.10388
0.104295
0.104707
0.105113
0.105508
0.10589
0.106256
0.106602
0.0991712
0.0993946
0.0996347
0.0998924
0.100169
0.100464
0.100778
0.101111
0.101462
0.101829
0.102211
0.102606
0.10301
0.103422
0.103838
0.104255
0.104668
0.105076
0.105473
0.105858
0.106226
0.106575
0.0991539
0.0993751
0.0996129
0.0998683
0.100142
0.100435
0.100747
0.101078
0.101427
0.101793
0.102174
0.102568
0.102972
0.103384
0.103801
0.104218
0.104633
0.105042
0.105442
0.105829
0.106199
0.106551
0.099139
0.0993582
0.099594
0.0998473
0.100119
0.10041
0.10072
0.101049
0.101396
0.101761
0.102141
0.102534
0.102938
0.10335
0.103767
0.104185
0.104601
0.105012
0.105413
0.105802
0.106175
0.106529
0.0991264
0.099344
0.099578
0.0998295
0.100099
0.100389
0.100697
0.101024
0.10137
0.101734
0.102113
0.102505
0.102909
0.103321
0.103738
0.104157
0.104574
0.104986
0.105389
0.105779
0.106154
0.10651
0.0991161
0.0993324
0.099565
0.0998151
0.100084
0.100371
0.100678
0.101004
0.101349
0.101711
0.10209
0.102482
0.102885
0.103297
0.103715
0.104134
0.104552
0.104964
0.105368
0.10576
0.106136
0.106493
0.0991082
0.0993235
0.099555
0.0998039
0.100071
0.100358
0.100664
0.100989
0.101333
0.101694
0.102072
0.102464
0.102867
0.103279
0.103696
0.104116
0.104534
0.104948
0.105352
0.105745
0.106122
0.10648
0.0991027
0.0993172
0.099548
0.0997961
0.100063
0.100348
0.100653
0.100978
0.101321
0.101682
0.102059
0.102451
0.102854
0.103266
0.103683
0.104103
0.104522
0.104936
0.105341
0.105734
0.106112
0.106472
0.0990995
0.0993137
0.099544
0.0997917
0.100058
0.100343
0.100648
0.100972
0.101315
0.101675
0.102052
0.102443
0.102846
0.103258
0.103676
0.104096
0.104515
0.104929
0.105334
0.105728
0.106107
0.106467
0.0967178
0.0967251
0.0967396
0.0967613
0.0967901
0.0968259
0.0968687
0.0969183
0.0969747
0.0970379
0.0971079
0.0971848
0.0972688
0.0973601
0.0974592
0.0975667
0.0976831
0.0978093
0.0979461
0.0980947
0.098256
0.0984311
0.0986212
0.0988274
0.0990504
0.099291
0.0995496
0.0998264
0.0967
0.0967073
0.0967218
0.0967436
0.0967725
0.0968084
0.0968513
0.096901
0.0969575
0.0970208
0.0970908
0.0971677
0.0972516
0.0973427
0.0974416
0.0975486
0.0976645
0.0977899
0.0979257
0.098073
0.0982328
0.0984062
0.0985943
0.0987981
0.0990185
0.0992563
0.099512
0.0997858
0.0966824
0.0966897
0.0967043
0.0967261
0.0967551
0.0967911
0.096834
0.0968839
0.0969405
0.0970038
0.0970739
0.0971508
0.0972346
0.0973256
0.0974242
0.0975308
0.0976461
0.0977707
0.0979055
0.0980515
0.0982098
0.0983813
0.0985673
0.0987687
0.0989865
0.0992214
0.0994741
0.0997447
0.096665
0.0966723
0.0966869
0.0967088
0.0967379
0.096774
0.0968171
0.096867
0.0969237
0.0969871
0.0970572
0.0971341
0.0972179
0.0973088
0.0974071
0.0975133
0.0976279
0.0977517
0.0978855
0.0980303
0.0981869
0.0983566
0.0985404
0.0987393
0.0989544
0.0991864
0.0994359
0.0997033
0.0966478
0.0966552
0.0966699
0.0966918
0.0967209
0.0967571
0.0968003
0.0968504
0.0969072
0.0969707
0.0970409
0.0971178
0.0972015
0.0972922
0.0973902
0.097496
0.0976101
0.0977331
0.0978658
0.0980093
0.0981643
0.0983321
0.0985137
0.0987101
0.0989223
0.0991513
0.0993976
0.0996616
0.0966309
0.0966383
0.096653
0.0966751
0.0967043
0.0967406
0.0967839
0.096834
0.0968909
0.0969546
0.0970248
0.0971017
0.0971854
0.097276
0.0973737
0.0974791
0.0975926
0.0977148
0.0978465
0.0979885
0.098142
0.0983078
0.0984871
0.098681
0.0988904
0.0991162
0.0993592
0.0996197
0.0966143
0.0966218
0.0966365
0.0966586
0.0966879
0.0967243
0.0967677
0.096818
0.096875
0.0969387
0.0970091
0.097086
0.0971696
0.0972601
0.0973576
0.0974625
0.0975754
0.0976968
0.0978274
0.0979682
0.09812
0.0982839
0.0984609
0.0986522
0.0988587
0.0990813
0.0993209
0.0995779
0.0965981
0.0966055
0.0966203
0.0966425
0.0966719
0.0967084
0.0967519
0.0968023
0.0968595
0.0969233
0.0969937
0.0970706
0.0971542
0.0972445
0.0973418
0.0974463
0.0975586
0.0976792
0.0978088
0.0979483
0.0980984
0.0982604
0.0984351
0.0986237
0.0988273
0.0990467
0.0992828
0.0995361
0.0965822
0.0965896
0.0966045
0.0966267
0.0966562
0.0966928
0.0967365
0.096787
0.0968443
0.0969082
0.0969787
0.0970557
0.0971392
0.0972294
0.0973264
0.0974306
0.0975423
0.0976621
0.0977907
0.0979288
0.0980773
0.0982373
0.0984097
0.0985957
0.0987963
0.0990124
0.099245
0.0994946
0.0965666
0.0965741
0.096589
0.0966113
0.0966409
0.0966776
0.0967214
0.096772
0.0968295
0.0968935
0.0969641
0.0970411
0.0971246
0.0972147
0.0973115
0.0974153
0.0975265
0.0976455
0.097773
0.0979098
0.0980568
0.0982148
0.0983849
0.0985682
0.0987658
0.0989787
0.0992077
0.0994536
0.0965515
0.096559
0.096574
0.0965963
0.096626
0.0966628
0.0967067
0.0967575
0.0968151
0.0968792
0.0969499
0.097027
0.0971105
0.0972005
0.0972971
0.0974005
0.0975111
0.0976294
0.0977559
0.0978914
0.0980368
0.0981928
0.0983607
0.0985414
0.098736
0.0989455
0.099171
0.0994131
0.0965368
0.0965443
0.0965593
0.0965818
0.0966115
0.0966485
0.0966925
0.0967434
0.0968011
0.0968654
0.0969361
0.0970133
0.0970968
0.0971867
0.0972831
0.0973862
0.0974963
0.0976138
0.0977394
0.0978736
0.0980174
0.0981716
0.0983372
0.0985152
0.0987069
0.0989131
0.099135
0.0993733
0.0965226
0.0965301
0.0965452
0.0965677
0.0965975
0.0966346
0.0966787
0.0967298
0.0967876
0.096852
0.0969229
0.0970001
0.0970836
0.0971734
0.0972696
0.0973724
0.097482
0.0975989
0.0977235
0.0978565
0.0979987
0.098151
0.0983144
0.0984899
0.0986786
0.0988816
0.0990998
0.0993343
0.0965088
0.0965164
0.0965315
0.0965541
0.096584
0.0966212
0.0966654
0.0967166
0.0967746
0.0968391
0.0969101
0.0969874
0.0970709
0.0971607
0.0972567
0.0973592
0.0974683
0.0975845
0.0977082
0.0978401
0.0979808
0.0981313
0.0982924
0.0984654
0.0986512
0.0988509
0.0990657
0.0992964
0.0964956
0.0965031
0.0965183
0.0965409
0.096571
0.0966083
0.0966527
0.096704
0.0967621
0.0968267
0.0968978
0.0969752
0.0970588
0.0971485
0.0972444
0.0973466
0.0974553
0.0975708
0.0976936
0.0978243
0.0979636
0.0981123
0.0982714
0.0984419
0.0986248
0.0988214
0.0990327
0.0992596
0.0964828
0.0964904
0.0965056
0.0965284
0.0965585
0.0965959
0.0966404
0.0966918
0.0967501
0.0968149
0.0968861
0.0969636
0.0970472
0.0971368
0.0972326
0.0973345
0.0974428
0.0975578
0.0976798
0.0978094
0.0979473
0.0980943
0.0982513
0.0984194
0.0985996
0.098793
0.0990009
0.0992242
0.0964706
0.0964783
0.0964935
0.0965163
0.0965465
0.096584
0.0966287
0.0966803
0.0967386
0.0968036
0.0968749
0.0969525
0.0970361
0.0971258
0.0972214
0.0973231
0.097431
0.0975454
0.0976666
0.0977952
0.0979318
0.0980771
0.0982322
0.0983979
0.0985755
0.0987659
0.0989704
0.0991901
0.096459
0.0964667
0.096482
0.0965048
0.0965351
0.0965727
0.0966175
0.0966692
0.0967277
0.0967928
0.0968643
0.0969419
0.0970256
0.0971153
0.0972109
0.0973123
0.0974199
0.0975337
0.0976542
0.0977818
0.0979172
0.098061
0.0982141
0.0983777
0.0985526
0.0987402
0.0989414
0.0991576
0.096448
0.0964557
0.0964711
0.096494
0.0965243
0.0965621
0.0966069
0.0966588
0.0967174
0.0967826
0.0968542
0.096932
0.0970158
0.0971054
0.0972009
0.0973022
0.0974094
0.0975228
0.0976426
0.0977693
0.0979034
0.0980458
0.0981972
0.0983586
0.0985311
0.0987158
0.098914
0.0991267
0.0964377
0.0964454
0.0964607
0.0964837
0.0965142
0.096552
0.096597
0.0966489
0.0967077
0.0967731
0.0968448
0.0969226
0.0970065
0.0970962
0.0971916
0.0972927
0.0973997
0.0975126
0.0976318
0.0977576
0.0978906
0.0980316
0.0981813
0.0983407
0.0985108
0.0986929
0.0988881
0.0990976
0.0964279
0.0964356
0.096451
0.0964741
0.0965046
0.0965425
0.0965876
0.0966397
0.0966986
0.0967641
0.0968359
0.0969139
0.0969978
0.0970875
0.0971829
0.0972839
0.0973906
0.0975031
0.0976217
0.0977468
0.0978788
0.0980184
0.0981665
0.098324
0.098492
0.0986715
0.0988639
0.0990703
0.0964188
0.0964265
0.096442
0.0964651
0.0964957
0.0965337
0.0965789
0.0966311
0.0966901
0.0967558
0.0968277
0.0969058
0.0969898
0.0970795
0.0971748
0.0972757
0.0973822
0.0974944
0.0976124
0.0977368
0.0978678
0.0980063
0.0981529
0.0983087
0.0984746
0.0986517
0.0988414
0.0990449
0.0964104
0.0964181
0.0964336
0.0964568
0.0964874
0.0965255
0.0965708
0.0966232
0.0966823
0.096748
0.0968201
0.0968983
0.0969824
0.0970721
0.0971675
0.0972683
0.0973745
0.0974864
0.097604
0.0977276
0.0978578
0.0979952
0.0981405
0.0982946
0.0984586
0.0986335
0.0988207
0.0990215
0.0964026
0.0964104
0.0964259
0.0964491
0.0964799
0.096518
0.0965634
0.0966159
0.0966751
0.096741
0.0968132
0.0968914
0.0969756
0.0970654
0.0971607
0.0972614
0.0973675
0.0974791
0.0975963
0.0977193
0.0978488
0.0979851
0.0981292
0.0982818
0.098444
0.0986169
0.0988019
0.0990001
0.0963956
0.0964034
0.096419
0.0964422
0.096473
0.0965112
0.0965567
0.0966093
0.0966686
0.0967346
0.0968069
0.0968852
0.0969695
0.0970593
0.0971546
0.0972553
0.0973613
0.0974726
0.0975893
0.0977119
0.0978406
0.0979761
0.098119
0.0982703
0.0984309
0.098602
0.0987848
0.0989807
0.0963893
0.0963971
0.0964127
0.096436
0.0964668
0.0965051
0.0965507
0.0966033
0.0966628
0.0967288
0.0968012
0.0968797
0.096964
0.0970539
0.0971492
0.0972498
0.0973557
0.0974667
0.0975832
0.0977053
0.0978334
0.0979681
0.09811
0.09826
0.0984192
0.0985886
0.0987696
0.0989633
0.0963837
0.0963916
0.0964072
0.0964305
0.0964614
0.0964997
0.0965454
0.0965981
0.0966576
0.0967238
0.0967962
0.0968748
0.0969592
0.0970491
0.0971444
0.097245
0.0973508
0.0974616
0.0975778
0.0976995
0.0978271
0.097961
0.0981021
0.0982511
0.098409
0.0985769
0.0987562
0.0989481
0.0963789
0.0963867
0.0964024
0.0964257
0.0964567
0.0964951
0.0965408
0.0965935
0.0966532
0.0967194
0.0967919
0.0968706
0.096955
0.097045
0.0971403
0.0972409
0.0973465
0.0974573
0.0975732
0.0976945
0.0978216
0.097955
0.0980953
0.0982434
0.0984002
0.0985668
0.0987446
0.0989349
0.0963748
0.0963827
0.0963983
0.0964217
0.0964527
0.0964911
0.0965369
0.0965897
0.0966494
0.0967157
0.0967883
0.096867
0.0969515
0.0970415
0.0971369
0.0972374
0.097343
0.0974536
0.0975693
0.0976904
0.0978171
0.09795
0.0980896
0.0982369
0.0983928
0.0985584
0.0987349
0.0989238
0.0963715
0.0963794
0.096395
0.0964184
0.0964494
0.0964879
0.0965337
0.0965866
0.0966463
0.0967127
0.0967854
0.0968641
0.0969486
0.0970387
0.0971341
0.0972346
0.0973401
0.0974506
0.0975662
0.097687
0.0978134
0.0979459
0.098085
0.0982317
0.0983868
0.0985515
0.0987271
0.0989148
0.096369
0.0963768
0.0963925
0.0964159
0.0964469
0.0964855
0.0965313
0.0965842
0.096644
0.0967104
0.0967831
0.0968619
0.0969464
0.0970365
0.0971319
0.0972324
0.0973379
0.0974483
0.0975638
0.0976844
0.0978106
0.0979427
0.0980815
0.0982276
0.0983822
0.0985462
0.098721
0.0989079
0.0963672
0.0963751
0.0963908
0.0964142
0.0964452
0.0964838
0.0965296
0.0965825
0.0966424
0.0967088
0.0967815
0.0968603
0.0969449
0.097035
0.0971304
0.0972309
0.0973363
0.0974467
0.0975621
0.0976826
0.0978086
0.0979405
0.098079
0.0982248
0.098379
0.0985425
0.0987168
0.098903
0.0963662
0.0963741
0.0963898
0.0964132
0.0964443
0.0964828
0.0965287
0.0965816
0.0966414
0.0967079
0.0967806
0.0968595
0.0969441
0.0970342
0.0971296
0.09723
0.0973355
0.0974458
0.0975611
0.0976816
0.0978075
0.0979392
0.0980776
0.0982232
0.0983771
0.0985404
0.0987143
0.0989002
0.106476
0.106491
0.106505
0.106516
0.106525
0.106536
0.106412
0.106416
0.106419
0.106422
0.106425
0.106429
0.106311
0.106305
0.1063
0.106295
0.106291
0.106287
0.106172
0.106159
0.106146
0.106134
0.106123
0.106111
0.105999
0.105979
0.10596
0.105941
0.105922
0.105904
0.105793
0.105767
0.105742
0.105717
0.105692
0.105666
0.105556
0.105525
0.105495
0.105464
0.105433
0.105401
0.10529
0.105255
0.10522
0.105184
0.105148
0.105111
0.104999
0.104961
0.104921
0.104881
0.10484
0.104798
0.104685
0.104644
0.104601
0.104557
0.104512
0.104467
0.104352
0.104308
0.104262
0.104216
0.104168
0.104119
0.104002
0.103956
0.103908
0.103859
0.103809
0.103758
0.103639
0.103592
0.103543
0.103492
0.10344
0.103387
0.103267
0.103219
0.103169
0.103118
0.103065
0.103011
0.102889
0.102841
0.102791
0.102739
0.102686
0.102632
0.10251
0.102461
0.102412
0.10236
0.102308
0.102253
0.102131
0.102084
0.102035
0.101984
0.101932
0.101879
0.101757
0.101711
0.101663
0.101614
0.101564
0.101512
0.101392
0.101347
0.101301
0.101253
0.101205
0.101155
0.101036
0.100993
0.100949
0.100904
0.100857
0.10081
0.100694
0.100653
0.100611
0.100568
0.100524
0.100479
0.100367
0.100329
0.100289
0.100248
0.100207
0.100164
0.0998666
0.0995869
0.0993254
0.0990822
0.0988567
0.0986483
0.0984561
0.0982792
0.0981165
0.0979667
0.0978289
0.097702
0.097585
0.0974771
0.0973777
0.0972862
0.0972022
0.0971253
0.0970553
0.0969922
0.0969359
0.0968864
0.0968437
0.0968079
0.0967792
0.0967576
0.0967431
0.0967358
0.0999063
0.0996238
0.0993596
0.0991138
0.0988859
0.0986753
0.0984812
0.0983027
0.0981385
0.0979875
0.0978487
0.097721
0.0976035
0.0974952
0.0973956
0.0973039
0.0972198
0.0971429
0.097073
0.0970099
0.0969537
0.0969042
0.0968616
0.096826
0.0967973
0.0967757
0.0967613
0.0967541
0.0999452
0.0996601
0.0993933
0.099145
0.0989148
0.0987021
0.0985062
0.098326
0.0981605
0.0980084
0.0978687
0.0977402
0.0976222
0.0975135
0.0974136
0.0973217
0.0972375
0.0971606
0.0970907
0.0970278
0.0969716
0.0969222
0.0968797
0.0968441
0.0968155
0.096794
0.0967796
0.0967724
0.0999834
0.0996958
0.0994265
0.0991758
0.0989434
0.0987288
0.0985311
0.0983493
0.0981824
0.0980292
0.0978886
0.0977595
0.0976409
0.0975319
0.0974317
0.0973397
0.0972554
0.0971785
0.0971086
0.0970457
0.0969896
0.0969403
0.0968979
0.0968624
0.0968339
0.0968124
0.096798
0.0967908
0.100021
0.0997307
0.0994591
0.0992062
0.0989717
0.0987551
0.0985557
0.0983725
0.0982043
0.0980501
0.0979086
0.0977788
0.0976597
0.0975503
0.0974499
0.0973577
0.0972734
0.0971964
0.0971266
0.0970637
0.0970077
0.0969585
0.0969161
0.0968807
0.0968522
0.0968308
0.0968165
0.0968093
0.100057
0.0997649
0.0994911
0.099236
0.0989995
0.0987812
0.0985801
0.0983955
0.0982261
0.0980709
0.0979286
0.0977982
0.0976785
0.0975688
0.0974681
0.0973758
0.0972914
0.0972144
0.0971446
0.0970818
0.0970258
0.0969767
0.0969344
0.096899
0.0968706
0.0968492
0.0968349
0.0968278
0.107143
0.107142
0.10714
0.107137
0.107133
0.107128
0.107122
0.107115
0.107107
0.107098
0.107088
0.107077
0.107064
0.107051
0.107036
0.10702
0.107003
0.106985
0.106966
0.106945
0.106923
0.1069
0.106876
0.10685
0.106824
0.106797
0.106768
0.106739
0.10671
0.10668
0.10665
0.10662
0.106591
0.106562
0.106536
0.106511
0.10649
0.106474
0.106463
0.106462
0.107105
0.107104
0.107102
0.1071
0.107096
0.107091
0.107085
0.107078
0.10707
0.107061
0.107051
0.107039
0.107027
0.107013
0.106999
0.106983
0.106966
0.106948
0.106928
0.106908
0.106886
0.106863
0.106838
0.106813
0.106787
0.106759
0.106731
0.106702
0.106672
0.106642
0.106612
0.106582
0.106552
0.106524
0.106497
0.106472
0.10645
0.106431
0.106418
0.106412
0.107031
0.10703
0.107028
0.107025
0.107021
0.107016
0.10701
0.107003
0.106995
0.106986
0.106976
0.106965
0.106952
0.106939
0.106924
0.106909
0.106892
0.106873
0.106854
0.106833
0.106811
0.106788
0.106764
0.106739
0.106712
0.106685
0.106656
0.106627
0.106597
0.106567
0.106537
0.106506
0.106476
0.106447
0.106419
0.106393
0.106369
0.106348
0.106332
0.106319
0.10692
0.106919
0.106917
0.106914
0.10691
0.106905
0.106899
0.106892
0.106884
0.106875
0.106865
0.106854
0.106841
0.106828
0.106813
0.106798
0.106781
0.106762
0.106743
0.106722
0.1067
0.106677
0.106653
0.106628
0.106601
0.106574
0.106545
0.106516
0.106486
0.106456
0.106425
0.106394
0.106363
0.106333
0.106304
0.106276
0.10625
0.106227
0.106206
0.106188
0.106773
0.106772
0.10677
0.106767
0.106763
0.106758
0.106752
0.106745
0.106738
0.106728
0.106718
0.106707
0.106695
0.106681
0.106667
0.106651
0.106634
0.106616
0.106597
0.106576
0.106554
0.106531
0.106507
0.106481
0.106455
0.106427
0.106399
0.106369
0.106339
0.106308
0.106277
0.106246
0.106214
0.106183
0.106153
0.106123
0.106095
0.106068
0.106043
0.10602
0.106592
0.106591
0.106589
0.106586
0.106582
0.106577
0.106571
0.106564
0.106557
0.106548
0.106537
0.106526
0.106514
0.106501
0.106486
0.10647
0.106453
0.106435
0.106416
0.106395
0.106374
0.106351
0.106326
0.106301
0.106274
0.106247
0.106218
0.106188
0.106158
0.106127
0.106095
0.106063
0.106031
0.105999
0.105967
0.105935
0.105905
0.105875
0.105847
0.105819
0.106378
0.106377
0.106375
0.106372
0.106368
0.106363
0.106358
0.106351
0.106343
0.106334
0.106324
0.106313
0.1063
0.106287
0.106272
0.106257
0.10624
0.106222
0.106203
0.106182
0.10616
0.106137
0.106113
0.106088
0.106061
0.106033
0.106005
0.105975
0.105944
0.105913
0.105881
0.105848
0.105815
0.105781
0.105748
0.105715
0.105682
0.10565
0.105618
0.105587
0.106133
0.106132
0.10613
0.106127
0.106124
0.106119
0.106113
0.106106
0.106098
0.106089
0.106079
0.106068
0.106056
0.106042
0.106028
0.106012
0.105996
0.105978
0.105958
0.105938
0.105916
0.105893
0.105869
0.105844
0.105817
0.10579
0.105761
0.105731
0.1057
0.105668
0.105635
0.105602
0.105568
0.105534
0.105499
0.105464
0.10543
0.105395
0.10536
0.105325
0.10586
0.105859
0.105857
0.105854
0.10585
0.105845
0.105839
0.105832
0.105824
0.105816
0.105806
0.105795
0.105782
0.105769
0.105755
0.105739
0.105723
0.105705
0.105686
0.105665
0.105644
0.105621
0.105597
0.105571
0.105545
0.105517
0.105488
0.105458
0.105427
0.105395
0.105362
0.105328
0.105294
0.105258
0.105223
0.105186
0.10515
0.105113
0.105075
0.105037
0.10556
0.105559
0.105557
0.105554
0.10555
0.105545
0.105539
0.105532
0.105525
0.105516
0.105506
0.105495
0.105483
0.10547
0.105455
0.10544
0.105423
0.105406
0.105387
0.105366
0.105345
0.105322
0.105298
0.105273
0.105247
0.105219
0.10519
0.10516
0.105129
0.105096
0.105063
0.105029
0.104994
0.104958
0.104921
0.104883
0.104845
0.104806
0.104767
0.104726
0.105236
0.105235
0.105233
0.10523
0.105227
0.105222
0.105216
0.105209
0.105201
0.105192
0.105183
0.105172
0.10516
0.105147
0.105132
0.105117
0.105101
0.105083
0.105064
0.105044
0.105023
0.105
0.104976
0.104951
0.104925
0.104897
0.104869
0.104839
0.104807
0.104775
0.104742
0.104707
0.104671
0.104635
0.104597
0.104558
0.104519
0.104479
0.104437
0.104395
0.104892
0.104891
0.104889
0.104886
0.104883
0.104878
0.104872
0.104865
0.104857
0.104849
0.104839
0.104828
0.104816
0.104803
0.104789
0.104774
0.104758
0.10474
0.104721
0.104702
0.10468
0.104658
0.104635
0.10461
0.104584
0.104556
0.104527
0.104498
0.104466
0.104434
0.1044
0.104366
0.10433
0.104293
0.104254
0.104215
0.104175
0.104133
0.104091
0.104047
0.104531
0.10453
0.104528
0.104525
0.104521
0.104517
0.104511
0.104504
0.104496
0.104488
0.104478
0.104467
0.104456
0.104443
0.104429
0.104414
0.104398
0.10438
0.104362
0.104342
0.104321
0.104299
0.104276
0.104251
0.104225
0.104198
0.10417
0.10414
0.104109
0.104077
0.104043
0.104008
0.103972
0.103935
0.103897
0.103857
0.103816
0.103774
0.10373
0.103685
0.104156
0.104155
0.104153
0.10415
0.104146
0.104142
0.104136
0.104129
0.104122
0.104113
0.104104
0.104093
0.104081
0.104068
0.104055
0.10404
0.104024
0.104007
0.103989
0.103969
0.103948
0.103927
0.103904
0.103879
0.103854
0.103827
0.103799
0.103769
0.103739
0.103707
0.103673
0.103639
0.103603
0.103566
0.103527
0.103487
0.103446
0.103403
0.103359
0.103314
0.103771
0.10377
0.103768
0.103765
0.103761
0.103757
0.103751
0.103745
0.103737
0.103728
0.103719
0.103708
0.103697
0.103684
0.103671
0.103656
0.10364
0.103623
0.103605
0.103586
0.103566
0.103544
0.103522
0.103498
0.103473
0.103446
0.103419
0.103389
0.103359
0.103328
0.103295
0.10326
0.103225
0.103188
0.103149
0.10311
0.103068
0.103026
0.102982
0.102936
0.103379
0.103378
0.103377
0.103374
0.10337
0.103365
0.10336
0.103353
0.103346
0.103337
0.103328
0.103318
0.103306
0.103294
0.10328
0.103266
0.10325
0.103234
0.103216
0.103197
0.103177
0.103156
0.103134
0.10311
0.103086
0.10306
0.103033
0.103004
0.102974
0.102943
0.102911
0.102877
0.102842
0.102805
0.102767
0.102728
0.102687
0.102645
0.102601
0.102556
0.102985
0.102984
0.102983
0.10298
0.102976
0.102972
0.102966
0.10296
0.102952
0.102944
0.102935
0.102924
0.102913
0.102901
0.102888
0.102873
0.102858
0.102842
0.102825
0.102806
0.102786
0.102766
0.102744
0.102721
0.102697
0.102671
0.102645
0.102617
0.102588
0.102557
0.102525
0.102492
0.102458
0.102422
0.102385
0.102346
0.102306
0.102264
0.102221
0.102177
0.102593
0.102592
0.10259
0.102587
0.102583
0.102579
0.102573
0.102567
0.10256
0.102552
0.102542
0.102532
0.102521
0.102509
0.102496
0.102482
0.102467
0.102451
0.102434
0.102416
0.102397
0.102377
0.102355
0.102333
0.102309
0.102284
0.102258
0.102231
0.102203
0.102173
0.102142
0.10211
0.102076
0.102041
0.102005
0.101967
0.101928
0.101888
0.101846
0.101802
0.102205
0.102204
0.102202
0.102199
0.102196
0.102191
0.102186
0.102179
0.102172
0.102164
0.102155
0.102145
0.102134
0.102122
0.10211
0.102096
0.102081
0.102066
0.102049
0.102031
0.102013
0.101993
0.101972
0.10195
0.101927
0.101903
0.101878
0.101851
0.101823
0.101795
0.101764
0.101733
0.1017
0.101667
0.101631
0.101595
0.101557
0.101518
0.101477
0.101435
0.101825
0.101824
0.101822
0.101819
0.101816
0.101811
0.101806
0.1018
0.101793
0.101785
0.101776
0.101766
0.101755
0.101744
0.101731
0.101718
0.101704
0.101688
0.101672
0.101655
0.101636
0.101617
0.101597
0.101576
0.101553
0.10153
0.101505
0.10148
0.101453
0.101425
0.101396
0.101365
0.101334
0.101301
0.101267
0.101232
0.101195
0.101158
0.101118
0.101078
0.101456
0.101455
0.101453
0.101451
0.101447
0.101443
0.101438
0.101432
0.101425
0.101417
0.101408
0.101398
0.101388
0.101377
0.101364
0.101351
0.101337
0.101322
0.101306
0.101289
0.101272
0.101253
0.101233
0.101212
0.101191
0.101168
0.101144
0.10112
0.101094
0.101067
0.101039
0.101009
0.100979
0.100948
0.100915
0.100881
0.100846
0.10081
0.100773
0.100734
0.101101
0.1011
0.101099
0.101096
0.101093
0.101088
0.101083
0.101077
0.10107
0.101063
0.101054
0.101045
0.101034
0.101023
0.101011
0.100998
0.100985
0.10097
0.100954
0.100938
0.100921
0.100903
0.100883
0.100863
0.100842
0.10082
0.100797
0.100774
0.100749
0.100723
0.100696
0.100668
0.100639
0.100609
0.100577
0.100545
0.100512
0.100477
0.100442
0.100405
0.100093
0.0997983
0.0995224
0.0992653
0.0990269
0.0988069
0.0986043
0.0984183
0.0982478
0.0980916
0.0979485
0.0978175
0.0976974
0.0975873
0.0974864
0.0973939
0.0973094
0.0972324
0.0971626
0.0970998
0.0970439
0.0969949
0.0969527
0.0969174
0.096889
0.0968677
0.0968534
0.0968462
0.100127
0.0998309
0.099553
0.099294
0.0990539
0.0988322
0.0986281
0.0984409
0.0982692
0.0981121
0.0979683
0.0978367
0.0977162
0.0976058
0.0975046
0.097412
0.0973275
0.0972504
0.0971807
0.0971179
0.0970621
0.0970131
0.0969709
0.0969357
0.0969073
0.096886
0.0968718
0.0968647
0.100161
0.0998626
0.0995828
0.0993221
0.0990803
0.098857
0.0986516
0.0984632
0.0982905
0.0981325
0.0979881
0.0978559
0.0977349
0.0976242
0.0975228
0.0974301
0.0973455
0.0972684
0.0971987
0.0971359
0.0970801
0.0970312
0.0969891
0.0969539
0.0969256
0.0969044
0.0968902
0.096883
0.100194
0.0998935
0.099612
0.0993495
0.0991062
0.0988815
0.0986748
0.0984852
0.0983116
0.0981528
0.0980076
0.0978749
0.0977535
0.0976425
0.097541
0.0974481
0.0973634
0.0972863
0.0972166
0.0971539
0.0970981
0.0970493
0.0970072
0.0969721
0.0969438
0.0969226
0.0969084
0.0969013
0.100225
0.0999235
0.0996403
0.0993763
0.0991315
0.0989054
0.0986975
0.0985068
0.0983323
0.0981728
0.098027
0.0978938
0.097772
0.0976607
0.097559
0.097466
0.0973813
0.0973042
0.0972344
0.0971718
0.097116
0.0970672
0.0970252
0.0969901
0.0969619
0.0969407
0.0969266
0.0969195
0.100256
0.0999527
0.0996679
0.0994024
0.0991562
0.0989289
0.0987198
0.0985282
0.0983528
0.0981925
0.0980462
0.0979125
0.0977904
0.0976788
0.0975769
0.0974838
0.097399
0.0973219
0.0972521
0.0971895
0.0971338
0.097085
0.0970431
0.097008
0.0969799
0.0969587
0.0969445
0.0969375
0.100286
0.0999809
0.0996947
0.0994279
0.0991803
0.0989518
0.0987417
0.0985491
0.098373
0.098212
0.0980651
0.097931
0.0978086
0.0976968
0.0975947
0.0975015
0.0974166
0.0973394
0.0972697
0.0972071
0.0971514
0.0971027
0.0970608
0.0970257
0.0969976
0.0969765
0.0969624
0.0969553
0.100315
0.100008
0.0997208
0.0994526
0.0992039
0.0989743
0.0987632
0.0985697
0.0983928
0.0982312
0.0980838
0.0979493
0.0978266
0.0977145
0.0976122
0.0975189
0.097434
0.0973568
0.0972871
0.0972245
0.0971689
0.0971201
0.0970783
0.0970433
0.0970152
0.0969941
0.09698
0.0969729
0.100342
0.100035
0.099746
0.0994766
0.0992268
0.0989962
0.0987841
0.0985899
0.0984123
0.0982501
0.0981022
0.0979673
0.0978443
0.097732
0.0976296
0.0975362
0.0974512
0.097374
0.0973042
0.0972417
0.0971861
0.0971374
0.0970956
0.0970606
0.0970325
0.0970114
0.0969974
0.0969903
0.100369
0.10006
0.0997704
0.0994999
0.0992491
0.0990175
0.0988046
0.0986096
0.0984314
0.0982687
0.0981203
0.0979851
0.0978618
0.0977493
0.0976467
0.0975532
0.0974682
0.0973909
0.0973212
0.0972586
0.0972031
0.0971544
0.0971126
0.0970777
0.0970496
0.0970286
0.0970145
0.0970074
0.100395
0.100085
0.0997941
0.0995226
0.0992707
0.0990383
0.0988246
0.0986289
0.09845
0.0982869
0.0981381
0.0980025
0.097879
0.0977663
0.0976636
0.09757
0.0974849
0.0974076
0.0973379
0.0972753
0.0972198
0.0971711
0.0971294
0.0970945
0.0970665
0.0970454
0.0970313
0.0970243
0.10042
0.100109
0.0998169
0.0995445
0.0992917
0.0990585
0.0988441
0.0986477
0.0984683
0.0983047
0.0981555
0.0980197
0.0978958
0.097783
0.0976802
0.0975865
0.0975013
0.0974241
0.0973543
0.0972917
0.0972362
0.0971876
0.0971458
0.097111
0.097083
0.0970619
0.0970479
0.0970408
0.100444
0.100132
0.099839
0.0995656
0.0993121
0.0990781
0.098863
0.0986661
0.0984862
0.0983221
0.0981726
0.0980364
0.0979124
0.0977994
0.0976964
0.0976027
0.0975175
0.0974402
0.0973704
0.0973078
0.0972523
0.0972037
0.097162
0.0971271
0.0970991
0.0970781
0.0970641
0.097057
0.100467
0.100154
0.0998603
0.0995861
0.0993318
0.0990971
0.0988814
0.0986839
0.0985035
0.0983391
0.0981893
0.0980528
0.0979286
0.0978154
0.0977124
0.0976185
0.0975333
0.0974559
0.0973861
0.0973236
0.0972681
0.0972195
0.0971778
0.0971429
0.097115
0.0970939
0.0970799
0.0970729
0.100489
0.100175
0.0998808
0.0996059
0.0993509
0.0991155
0.0988993
0.0987013
0.0985205
0.0983556
0.0982055
0.0980688
0.0979444
0.0978311
0.0977279
0.097634
0.0975487
0.0974713
0.0974016
0.097339
0.0972835
0.0972349
0.0971932
0.0971584
0.0971304
0.0971094
0.0970954
0.0970883
0.10051
0.100196
0.0999005
0.0996249
0.0993693
0.0991333
0.0989166
0.0987181
0.0985369
0.0983717
0.0982213
0.0980844
0.0979598
0.0978464
0.0977431
0.0976491
0.0975638
0.0974864
0.0974166
0.097354
0.0972985
0.0972499
0.0972082
0.0971734
0.0971455
0.0971245
0.0971104
0.0971034
0.10053
0.100215
0.0999194
0.0996432
0.099387
0.0991505
0.0989333
0.0987344
0.0985528
0.0983873
0.0982367
0.0980996
0.0979748
0.0978613
0.0977579
0.0976638
0.0975784
0.097501
0.0974312
0.0973686
0.0973131
0.0972646
0.0972229
0.097188
0.0971601
0.0971391
0.0971251
0.097118
0.10055
0.100234
0.0999376
0.0996608
0.0994041
0.0991671
0.0989494
0.0987502
0.0985682
0.0984025
0.0982516
0.0981143
0.0979894
0.0978757
0.0977722
0.0976781
0.0975926
0.0975152
0.0974454
0.0973828
0.0973273
0.0972787
0.097237
0.0972022
0.0971743
0.0971533
0.0971393
0.0971322
0.100568
0.100252
0.099955
0.0996777
0.0994205
0.0991831
0.098965
0.0987654
0.0985831
0.0984171
0.098266
0.0981285
0.0980035
0.0978897
0.0977861
0.0976919
0.0976064
0.097529
0.0974591
0.0973965
0.097341
0.0972924
0.0972508
0.0972159
0.097188
0.097167
0.097153
0.097146
0.100586
0.100269
0.0999717
0.0996939
0.0994362
0.0991984
0.0989799
0.09878
0.0985975
0.0984312
0.0982799
0.0981423
0.0980171
0.0979032
0.0977995
0.0977053
0.0976197
0.0975422
0.0974724
0.0974098
0.0973543
0.0973057
0.097264
0.0972292
0.0972013
0.0971803
0.0971662
0.0971592
0.100603
0.100286
0.0999876
0.0997093
0.0994512
0.099213
0.0989943
0.098794
0.0986113
0.0984448
0.0982933
0.0981555
0.0980301
0.0979161
0.0978124
0.0977182
0.0976326
0.097555
0.0974851
0.0974225
0.097367
0.0973184
0.0972767
0.0972419
0.097214
0.097193
0.097179
0.097172
0.100619
0.100301
0.100003
0.099724
0.0994656
0.0992271
0.099008
0.0988075
0.0986245
0.0984578
0.0983061
0.0981682
0.0980427
0.0979286
0.0978249
0.0977305
0.0976449
0.0975673
0.0974974
0.0974348
0.0973792
0.0973306
0.097289
0.0972541
0.0972262
0.0972052
0.0971912
0.0971842
0.100634
0.100316
0.100017
0.099738
0.0994792
0.0992404
0.099021
0.0988203
0.0986371
0.0984702
0.0983184
0.0981803
0.0980547
0.0979406
0.0978367
0.0977423
0.0976566
0.097579
0.0975091
0.0974465
0.0973909
0.0973423
0.0973006
0.0972658
0.0972379
0.0972169
0.0972029
0.0971958
0.100648
0.10033
0.100031
0.0997513
0.0994922
0.0992531
0.0990335
0.0988325
0.0986491
0.098482
0.0983301
0.0981919
0.0980662
0.0979519
0.097848
0.0977536
0.0976679
0.0975902
0.0975203
0.0974576
0.0974021
0.0973535
0.0973118
0.0972769
0.097249
0.097228
0.097214
0.097207
0.100662
0.100343
0.100043
0.0997638
0.0995044
0.0992651
0.0990452
0.0988441
0.0986605
0.0984933
0.0983411
0.0982028
0.0980771
0.0979628
0.0978588
0.0977643
0.0976785
0.0976009
0.0975309
0.0974682
0.0974126
0.097364
0.0973223
0.0972875
0.0972595
0.0972385
0.0972245
0.0972175
0.100674
0.100355
0.100055
0.0997756
0.099516
0.0992764
0.0990563
0.098855
0.0986712
0.0985039
0.0983516
0.0982132
0.0980874
0.097973
0.097869
0.0977744
0.0976886
0.0976109
0.0975409
0.0974782
0.0974226
0.097374
0.0973323
0.0972974
0.0972695
0.0972485
0.0972345
0.0972275
0.100686
0.100367
0.100067
0.0997866
0.0995268
0.099287
0.0990668
0.0988652
0.0986813
0.0985138
0.0983615
0.098223
0.0980971
0.0979826
0.0978785
0.0977839
0.0976981
0.0976204
0.0975503
0.0974876
0.097432
0.0973834
0.0973417
0.0973068
0.0972789
0.0972579
0.0972438
0.0972368
0.100697
0.100377
0.100077
0.0997969
0.0995369
0.0992969
0.0990765
0.0988748
0.0986908
0.0985232
0.0983707
0.0982321
0.0981061
0.0979916
0.0978875
0.0977928
0.0977069
0.0976292
0.0975591
0.0974964
0.0974408
0.0973922
0.0973504
0.0973156
0.0972876
0.0972666
0.0972526
0.0972455
0.100707
0.100387
0.100087
0.0998064
0.0995462
0.0993061
0.0990855
0.0988837
0.0986995
0.0985318
0.0983793
0.0982406
0.0981146
0.0979999
0.0978958
0.0978011
0.0977152
0.0976374
0.0975673
0.0975046
0.097449
0.0974003
0.0973586
0.0973237
0.0972957
0.0972747
0.0972607
0.0972537
0.100716
0.100396
0.100096
0.0998152
0.0995548
0.0993145
0.0990938
0.0988919
0.0987076
0.0985398
0.0983872
0.0982484
0.0981223
0.0980077
0.0979034
0.0978087
0.0977228
0.097645
0.0975749
0.0975121
0.0974565
0.0974078
0.097366
0.0973312
0.0973032
0.0972822
0.0972682
0.0972611
0.100725
0.100405
0.100104
0.0998231
0.0995626
0.0993222
0.0991014
0.0988994
0.098715
0.0985471
0.0983944
0.0982556
0.0981294
0.0980147
0.0979104
0.0978157
0.0977297
0.0976519
0.0975818
0.097519
0.0974633
0.0974147
0.0973729
0.097338
0.0973101
0.097289
0.097275
0.097268
0.100732
0.100412
0.100111
0.0998303
0.0995697
0.0993292
0.0991083
0.0989062
0.0987217
0.0985537
0.0984009
0.0982621
0.0981358
0.0980211
0.0979168
0.097822
0.097736
0.0976582
0.097588
0.0975252
0.0974696
0.0974209
0.0973791
0.0973442
0.0973162
0.0972952
0.0972812
0.0972741
0.100739
0.100419
0.100118
0.0998368
0.099576
0.0993354
0.0991144
0.0989122
0.0987277
0.0985596
0.0984068
0.0982678
0.0981416
0.0980268
0.0979224
0.0978276
0.0977416
0.0976637
0.0975936
0.0975308
0.0974751
0.0974264
0.0973846
0.0973497
0.0973217
0.0973007
0.0972867
0.0972796
0.100745
0.100425
0.100123
0.0998424
0.0995816
0.0993409
0.0991198
0.0989175
0.0987329
0.0985648
0.0984119
0.0982729
0.0981466
0.0980318
0.0979274
0.0978326
0.0977465
0.0976686
0.0975985
0.0975357
0.09748
0.0974313
0.0973895
0.0973546
0.0973266
0.0973056
0.0972915
0.0972845
0.10075
0.10043
0.100128
0.0998472
0.0995863
0.0993456
0.0991244
0.0989221
0.0987374
0.0985693
0.0984163
0.0982773
0.0981509
0.0980361
0.0979317
0.0978368
0.0977508
0.0976729
0.0976027
0.0975398
0.0974841
0.0974354
0.0973936
0.0973587
0.0973307
0.0973097
0.0972957
0.0972886
0.100754
0.100434
0.100132
0.0998513
0.0995903
0.0993495
0.0991283
0.0989259
0.0987412
0.098573
0.09842
0.098281
0.0981546
0.0980397
0.0979353
0.0978404
0.0977543
0.0976764
0.0976062
0.0975433
0.0974876
0.0974389
0.0973971
0.0973622
0.0973342
0.0973132
0.0972991
0.0972921
0.100758
0.100437
0.100136
0.0998545
0.0995935
0.0993526
0.0991314
0.0989289
0.0987442
0.098576
0.098423
0.0982839
0.0981575
0.0980426
0.0979381
0.0978432
0.0977571
0.0976792
0.097609
0.0975462
0.0974904
0.0974417
0.0973999
0.097365
0.097337
0.097316
0.0973019
0.0972949
0.10076
0.10044
0.100138
0.0998569
0.0995959
0.099355
0.0991337
0.0989312
0.0987465
0.0985782
0.0984252
0.0982861
0.0981597
0.0980447
0.0979403
0.0978454
0.0977593
0.0976813
0.0976111
0.0975483
0.0974925
0.0974438
0.097402
0.0973671
0.0973391
0.0973181
0.097304
0.097297
0.100762
0.100441
0.10014
0.0998585
0.0995975
0.0993566
0.0991353
0.0989328
0.098748
0.0985797
0.0984267
0.0982875
0.0981611
0.0980462
0.0979417
0.0978468
0.0977607
0.0976828
0.0976125
0.0975497
0.097494
0.0974452
0.0974034
0.0973685
0.0973405
0.0973195
0.0973054
0.0972984
0.100763
0.100442
0.100141
0.0998593
0.0995983
0.0993574
0.099136
0.0989335
0.0987487
0.0985805
0.0984274
0.0982883
0.0981618
0.0980469
0.0979424
0.0978475
0.0977614
0.0976835
0.0976132
0.0975504
0.0974947
0.0974459
0.0974041
0.0973692
0.0973412
0.0973202
0.0973061
0.0972991
)
;

boundaryField
{
    bc-2
    {
        type            empty;
    }
    bc-3
    {
        type            empty;
    }
    bottom
    {
        type            zeroGradient;
    }
    leftSide
    {
        type            zeroGradient;
    }
    naturalSurface
    {
        type            zeroGradient;
    }
    rightSide
    {
        type            zeroGradient;
    }
    slopesurface
    {
        type            zeroGradient;
    }
    subGradeSurface
    {
        type            zeroGradient;
    }
}


// ************************************************************************* //
