# Supplementary material for: A finite volume-based model for the hydrothermal behavior of soil under freeze–thaw cycles
Source: PLoS One. 2021 Jun 3;16(6):e0252680. doi: 10.1371/journal.pone.0252680 (PMC8174737; doi:10.1371/journal.pone.0252680)
Supplement: S1 Data — (ZIP) [file pone.0252680.s001.zip › Data at equal time interval/3.24e+08/K]

/*--------------------------------*- C++ -*----------------------------------*\
| =========                 |                                                 |
| \\      /  F ield         | OpenFOAM: The Open Source CFD Toolbox           |
|  \\    /   O peration     | Version:  2.4.0                                 |
|   \\  /    A nd           | Web:      www.OpenFOAM.org                      |
|    \\/     M anipulation  |                                                 |
\*---------------------------------------------------------------------------*/
FoamFile
{
    version     2.0;
    format      ascii;
    class       volScalarField;
    location    "3.24e+08";
    object      K;
}
// * * * * * * * * * * * * * * * * * * * * * * * * * * * * * * * * * * * * * //

dimensions      [0 1 -1 0 0 0 0];

internalField   nonuniform List<scalar> 
9554
(
7.37267e-08
7.35773e-08
7.32805e-08
7.28398e-08
7.22608e-08
7.15505e-08
7.07177e-08
6.97725e-08
6.8726e-08
6.75905e-08
6.63792e-08
6.51056e-08
6.37837e-08
6.24275e-08
6.10507e-08
5.96666e-08
5.82881e-08
5.69268e-08
5.55937e-08
5.42981e-08
5.30486e-08
5.18518e-08
7.37219e-08
7.35725e-08
7.32757e-08
7.2835e-08
7.2256e-08
7.15459e-08
7.07131e-08
6.97679e-08
6.87215e-08
6.75861e-08
6.63749e-08
6.51014e-08
6.37796e-08
6.24235e-08
6.10468e-08
5.96628e-08
5.82844e-08
5.69233e-08
5.55902e-08
5.42948e-08
5.30453e-08
5.18487e-08
7.37122e-08
7.35629e-08
7.32661e-08
7.28255e-08
7.22466e-08
7.15365e-08
7.07039e-08
6.97588e-08
6.87125e-08
6.75773e-08
6.63663e-08
6.5093e-08
6.37714e-08
6.24155e-08
6.1039e-08
5.96553e-08
5.82771e-08
5.69161e-08
5.55833e-08
5.42881e-08
5.30389e-08
5.18424e-08
7.36977e-08
7.35484e-08
7.32517e-08
7.28112e-08
7.22324e-08
7.15225e-08
7.069e-08
6.97451e-08
6.86991e-08
6.75641e-08
6.63534e-08
6.50804e-08
6.37591e-08
6.24034e-08
6.10273e-08
5.96439e-08
5.8266e-08
5.69054e-08
5.55729e-08
5.42781e-08
5.30292e-08
5.1833e-08
7.36784e-08
7.35291e-08
7.32324e-08
7.27921e-08
7.22134e-08
7.15037e-08
7.06715e-08
6.97269e-08
6.86811e-08
6.75465e-08
6.63361e-08
6.50635e-08
6.37426e-08
6.23874e-08
6.10116e-08
5.96287e-08
5.82513e-08
5.68912e-08
5.55591e-08
5.42647e-08
5.30162e-08
5.18205e-08
7.36541e-08
7.35049e-08
7.32083e-08
7.27681e-08
7.21897e-08
7.14802e-08
7.06483e-08
6.9704e-08
6.86586e-08
6.75244e-08
6.63145e-08
6.50423e-08
6.3722e-08
6.23673e-08
6.09921e-08
5.96097e-08
5.82329e-08
5.68733e-08
5.55418e-08
5.4248e-08
5.30001e-08
5.18049e-08
7.36249e-08
7.34757e-08
7.31793e-08
7.27393e-08
7.21611e-08
7.14519e-08
7.06203e-08
6.96765e-08
6.86316e-08
6.74979e-08
6.62885e-08
6.50169e-08
6.36971e-08
6.23431e-08
6.09686e-08
5.95869e-08
5.82107e-08
5.68519e-08
5.55211e-08
5.42279e-08
5.29807e-08
5.17862e-08
7.35907e-08
7.34416e-08
7.31453e-08
7.27055e-08
7.21276e-08
7.14188e-08
7.05876e-08
6.96443e-08
6.85999e-08
6.74668e-08
6.6258e-08
6.49871e-08
6.36681e-08
6.23148e-08
6.09411e-08
5.95602e-08
5.81848e-08
5.68268e-08
5.54968e-08
5.42045e-08
5.2958e-08
5.17643e-08
7.35515e-08
7.34025e-08
7.31064e-08
7.26668e-08
7.20892e-08
7.13808e-08
7.05501e-08
6.96073e-08
6.85636e-08
6.74311e-08
6.62231e-08
6.4953e-08
6.36348e-08
6.22824e-08
6.09096e-08
5.95296e-08
5.81552e-08
5.67981e-08
5.54691e-08
5.41777e-08
5.29321e-08
5.17393e-08
7.35072e-08
7.33583e-08
7.30623e-08
7.2623e-08
7.20459e-08
7.13379e-08
7.05078e-08
6.95656e-08
6.85225e-08
6.73909e-08
6.61837e-08
6.49145e-08
6.35973e-08
6.22459e-08
6.0874e-08
5.94951e-08
5.81218e-08
5.67658e-08
5.54378e-08
5.41475e-08
5.2903e-08
5.17111e-08
7.34577e-08
7.33089e-08
7.30132e-08
7.25742e-08
7.19975e-08
7.129e-08
7.04605e-08
6.9519e-08
6.84767e-08
6.7346e-08
6.61397e-08
6.48716e-08
6.35554e-08
6.22051e-08
6.08344e-08
5.94567e-08
5.80846e-08
5.67298e-08
5.5403e-08
5.41139e-08
5.28706e-08
5.16799e-08
7.34031e-08
7.32544e-08
7.29589e-08
7.25203e-08
7.1944e-08
7.12371e-08
7.04083e-08
6.94676e-08
6.84262e-08
6.72964e-08
6.60912e-08
6.48241e-08
6.35091e-08
6.21601e-08
6.07907e-08
5.94143e-08
5.80435e-08
5.66901e-08
5.53647e-08
5.40769e-08
5.28349e-08
5.16455e-08
7.33432e-08
7.31947e-08
7.28994e-08
7.24612e-08
7.18854e-08
7.11791e-08
7.0351e-08
6.94112e-08
6.83707e-08
6.7242e-08
6.60379e-08
6.47721e-08
6.34584e-08
6.21108e-08
6.07428e-08
5.93679e-08
5.79986e-08
5.66467e-08
5.53228e-08
5.40365e-08
5.27959e-08
5.16079e-08
7.32781e-08
7.31297e-08
7.28347e-08
7.23969e-08
7.18216e-08
7.1116e-08
7.02887e-08
6.93498e-08
6.83104e-08
6.71828e-08
6.598e-08
6.47156e-08
6.34033e-08
6.20572e-08
6.06908e-08
5.93175e-08
5.79498e-08
5.65995e-08
5.52773e-08
5.39926e-08
5.27536e-08
5.15672e-08
7.32077e-08
7.30594e-08
7.27647e-08
7.23273e-08
7.17526e-08
7.10478e-08
7.02214e-08
6.92834e-08
6.82452e-08
6.71188e-08
6.59174e-08
6.46544e-08
6.33437e-08
6.19992e-08
6.06345e-08
5.92629e-08
5.7897e-08
5.65486e-08
5.52281e-08
5.39452e-08
5.27081e-08
5.15234e-08
7.31319e-08
7.29838e-08
7.26894e-08
7.22525e-08
7.16784e-08
7.09743e-08
7.01488e-08
6.9212e-08
6.81749e-08
6.70499e-08
6.58499e-08
6.45885e-08
6.32795e-08
6.19368e-08
6.05739e-08
5.92043e-08
5.78403e-08
5.64938e-08
5.51754e-08
5.38944e-08
5.26592e-08
5.14764e-08
7.30508e-08
7.29029e-08
7.26088e-08
7.21724e-08
7.1599e-08
7.08957e-08
7.00712e-08
6.91354e-08
6.80997e-08
6.69761e-08
6.57777e-08
6.4518e-08
6.32107e-08
6.18699e-08
6.05091e-08
5.91414e-08
5.77796e-08
5.64352e-08
5.51189e-08
5.38401e-08
5.26069e-08
5.14262e-08
7.29644e-08
7.28167e-08
7.2523e-08
7.2087e-08
7.15143e-08
7.08119e-08
6.99884e-08
6.90538e-08
6.80194e-08
6.68973e-08
6.57006e-08
6.44427e-08
6.31374e-08
6.17985e-08
6.04398e-08
5.90744e-08
5.77149e-08
5.63728e-08
5.50587e-08
5.37822e-08
5.25513e-08
5.13728e-08
7.28728e-08
7.27252e-08
7.24319e-08
7.19965e-08
7.14244e-08
7.07229e-08
6.99004e-08
6.89671e-08
6.79341e-08
6.68136e-08
6.56186e-08
6.43626e-08
6.30593e-08
6.17227e-08
6.03662e-08
5.90032e-08
5.7646e-08
5.63064e-08
5.49949e-08
5.37208e-08
5.24923e-08
5.13162e-08
7.27761e-08
7.26286e-08
7.23356e-08
7.19008e-08
7.13294e-08
7.06288e-08
6.98074e-08
6.88754e-08
6.78438e-08
6.6725e-08
6.55318e-08
6.42777e-08
6.29766e-08
6.16423e-08
6.02882e-08
5.89277e-08
5.75731e-08
5.62361e-08
5.49272e-08
5.36558e-08
5.243e-08
5.12564e-08
7.26743e-08
7.2527e-08
7.22344e-08
7.18e-08
7.12294e-08
7.05297e-08
6.97094e-08
6.87786e-08
6.77486e-08
6.66314e-08
6.54401e-08
6.41881e-08
6.28892e-08
6.15573e-08
6.02058e-08
5.88479e-08
5.7496e-08
5.61618e-08
5.48558e-08
5.35872e-08
5.23642e-08
5.11933e-08
7.25677e-08
7.24206e-08
7.21283e-08
7.16945e-08
7.11245e-08
7.04257e-08
6.96065e-08
6.8677e-08
6.76484e-08
6.6533e-08
6.53436e-08
6.40937e-08
6.27972e-08
6.14677e-08
6.01189e-08
5.87637e-08
5.74148e-08
5.60836e-08
5.47805e-08
5.3515e-08
5.22949e-08
5.1127e-08
7.24565e-08
7.23096e-08
7.20176e-08
7.15842e-08
7.1015e-08
7.0317e-08
6.94988e-08
6.85706e-08
6.75435e-08
6.64298e-08
6.52423e-08
6.39946e-08
6.27005e-08
6.13736e-08
6.00275e-08
5.86753e-08
5.73294e-08
5.60013e-08
5.47014e-08
5.34391e-08
5.22223e-08
5.10575e-08
7.23411e-08
7.21943e-08
7.19026e-08
7.14697e-08
7.0901e-08
7.02037e-08
6.93866e-08
6.84596e-08
6.74339e-08
6.63219e-08
6.51364e-08
6.38909e-08
6.25991e-08
6.12749e-08
5.99317e-08
5.85825e-08
5.72398e-08
5.5915e-08
5.46185e-08
5.33595e-08
5.21461e-08
5.09846e-08
7.22218e-08
7.20751e-08
7.17836e-08
7.1351e-08
7.07829e-08
7.00863e-08
6.92701e-08
6.83442e-08
6.73199e-08
6.62095e-08
6.50258e-08
6.37825e-08
6.24932e-08
6.11717e-08
5.98314e-08
5.84854e-08
5.7146e-08
5.58246e-08
5.45316e-08
5.32763e-08
5.20664e-08
5.09085e-08
7.20991e-08
7.19525e-08
7.16612e-08
7.12289e-08
7.06611e-08
6.99651e-08
6.91496e-08
6.82246e-08
6.72016e-08
6.60927e-08
6.49109e-08
6.36697e-08
6.23828e-08
6.1064e-08
5.97267e-08
5.83839e-08
5.70479e-08
5.57302e-08
5.44409e-08
5.31893e-08
5.19832e-08
5.08291e-08
7.19737e-08
7.18271e-08
7.15358e-08
7.11036e-08
7.05361e-08
6.98404e-08
6.90254e-08
6.81013e-08
6.70793e-08
6.59718e-08
6.47917e-08
6.35525e-08
6.2268e-08
6.09519e-08
5.96176e-08
5.82781e-08
5.69457e-08
5.56316e-08
5.43462e-08
5.30986e-08
5.18965e-08
5.07463e-08
7.18462e-08
7.16996e-08
7.14082e-08
7.0976e-08
7.04084e-08
6.97128e-08
6.88981e-08
6.79745e-08
6.69534e-08
6.5847e-08
6.46684e-08
6.34311e-08
6.21489e-08
6.08355e-08
5.95042e-08
5.81681e-08
5.68393e-08
5.5529e-08
5.42477e-08
5.30042e-08
5.18062e-08
5.06602e-08
7.17176e-08
7.15708e-08
7.12792e-08
7.08466e-08
7.02787e-08
6.9583e-08
6.87682e-08
6.78448e-08
6.68241e-08
6.57186e-08
6.45413e-08
6.33057e-08
6.20257e-08
6.07148e-08
5.93866e-08
5.80538e-08
5.67286e-08
5.54224e-08
5.41452e-08
5.2906e-08
5.17124e-08
5.05708e-08
7.15888e-08
7.14418e-08
7.11497e-08
7.07165e-08
7.01479e-08
6.94515e-08
6.86362e-08
6.77125e-08
6.6692e-08
6.55869e-08
6.44106e-08
6.31765e-08
6.18984e-08
6.059e-08
5.92647e-08
5.79353e-08
5.66139e-08
5.53117e-08
5.40388e-08
5.2804e-08
5.1615e-08
5.0478e-08
7.14612e-08
7.13137e-08
7.10208e-08
7.05865e-08
7.00168e-08
6.93192e-08
6.85029e-08
6.75784e-08
6.65574e-08
6.54524e-08
6.42767e-08
6.30437e-08
6.17673e-08
6.04612e-08
5.91387e-08
5.78126e-08
5.6495e-08
5.51969e-08
5.39284e-08
5.26983e-08
5.15141e-08
5.03819e-08
7.13361e-08
7.1188e-08
7.08939e-08
7.0458e-08
6.98865e-08
6.9187e-08
6.83689e-08
6.7443e-08
6.64209e-08
6.53154e-08
6.41398e-08
6.29076e-08
6.16326e-08
6.03285e-08
5.90087e-08
5.76859e-08
5.6372e-08
5.50781e-08
5.38142e-08
5.25889e-08
5.14096e-08
5.02824e-08
7.12153e-08
7.10663e-08
7.07705e-08
7.03323e-08
6.97581e-08
6.90558e-08
6.82351e-08
6.73069e-08
6.62831e-08
6.51764e-08
6.40002e-08
6.27683e-08
6.14943e-08
6.01921e-08
5.88747e-08
5.75551e-08
5.6245e-08
5.49553e-08
5.3696e-08
5.24757e-08
5.13016e-08
5.01796e-08
7.11009e-08
7.09506e-08
7.06524e-08
7.0211e-08
6.9633e-08
6.89269e-08
6.81025e-08
6.71709e-08
6.61444e-08
6.50357e-08
6.38584e-08
6.26261e-08
6.13528e-08
6.0052e-08
5.8737e-08
5.74203e-08
5.61139e-08
5.48286e-08
5.3574e-08
5.23588e-08
5.119e-08
5.00735e-08
7.09954e-08
7.08432e-08
7.05416e-08
7.00957e-08
6.95126e-08
6.88012e-08
6.79718e-08
6.70357e-08
6.60054e-08
6.48938e-08
6.37145e-08
6.24814e-08
6.12081e-08
5.99084e-08
5.85954e-08
5.72817e-08
5.59789e-08
5.46979e-08
5.34482e-08
5.22382e-08
5.10749e-08
4.99641e-08
7.0902e-08
7.07471e-08
7.04407e-08
6.99885e-08
6.93985e-08
6.86801e-08
6.7844e-08
6.6902e-08
6.58666e-08
6.47511e-08
6.3569e-08
6.23342e-08
6.10605e-08
5.97614e-08
5.84502e-08
5.71391e-08
5.584e-08
5.45633e-08
5.33185e-08
5.21139e-08
5.09564e-08
4.98515e-08
7.08246e-08
7.06657e-08
7.03522e-08
6.98914e-08
6.92921e-08
6.85646e-08
6.772e-08
6.67704e-08
6.57285e-08
6.46079e-08
6.3422e-08
6.21848e-08
6.091e-08
5.96112e-08
5.83013e-08
5.69928e-08
5.56972e-08
5.44248e-08
5.3185e-08
5.1986e-08
5.08343e-08
4.97356e-08
7.07686e-08
7.06032e-08
7.02793e-08
6.98065e-08
6.91949e-08
6.84556e-08
6.76003e-08
6.66412e-08
6.55915e-08
6.44644e-08
6.32737e-08
6.20332e-08
6.07567e-08
5.94577e-08
5.81489e-08
5.68428e-08
5.55505e-08
5.42825e-08
5.30478e-08
5.18544e-08
5.07089e-08
4.96166e-08
7.07418e-08
7.05649e-08
7.02251e-08
6.97355e-08
6.91078e-08
6.83538e-08
6.74854e-08
6.6515e-08
6.54556e-08
6.43208e-08
6.31242e-08
6.18797e-08
6.06008e-08
5.9301e-08
5.7993e-08
5.6689e-08
5.54001e-08
5.41364e-08
5.29069e-08
5.17193e-08
5.05802e-08
4.94944e-08
7.07568e-08
7.05564e-08
7.01917e-08
6.96792e-08
6.90313e-08
6.82594e-08
6.73754e-08
6.63916e-08
6.5321e-08
6.41772e-08
6.29736e-08
6.17241e-08
6.04422e-08
5.91412e-08
5.78337e-08
5.65316e-08
5.52459e-08
5.39865e-08
5.27623e-08
5.15808e-08
5.04481e-08
4.93693e-08
7.10342e-08
7.09255e-08
7.22703e-08
7.20915e-08
7.2007e-08
7.18979e-08
7.17641e-08
7.15925e-08
7.16558e-08
7.14702e-08
7.14641e-08
7.1472e-08
7.14421e-08
7.12856e-08
7.13806e-08
7.12379e-08
7.1154e-08
7.10698e-08
7.16201e-08
7.14813e-08
7.13491e-08
7.136e-08
7.15834e-08
7.1382e-08
7.17378e-08
7.16859e-08
7.12738e-08
7.13005e-08
7.15269e-08
7.15403e-08
7.18031e-08
7.18295e-08
7.12217e-08
7.11558e-08
7.78795e-08
7.15649e-08
7.84935e-08
7.37452e-08
7.17353e-08
7.17632e-08
7.1917e-08
7.21341e-08
7.20538e-08
7.25086e-08
7.26561e-08
7.28959e-08
7.30924e-08
7.29793e-08
7.33905e-08
7.30648e-08
7.38267e-08
7.35302e-08
7.40616e-08
7.36544e-08
7.60596e-08
7.33501e-08
7.68463e-08
7.42241e-08
7.47559e-08
7.46414e-08
7.57251e-08
7.5016e-08
7.39559e-08
7.48848e-08
7.61998e-08
7.40698e-08
7.63647e-08
7.55334e-08
7.67801e-08
7.48567e-08
7.72038e-08
7.48588e-08
7.6936e-08
7.64963e-08
7.6652e-08
7.46453e-08
7.79658e-08
7.51381e-08
7.66929e-08
7.68791e-08
7.6923e-08
7.42449e-08
7.75276e-08
7.69659e-08
7.66944e-08
7.50883e-08
7.81928e-08
7.67654e-08
7.72522e-08
7.49098e-08
7.5887e-08
7.43928e-08
7.79515e-08
7.68172e-08
7.48767e-08
7.46669e-08
7.7552e-08
7.43024e-08
7.79091e-08
7.67499e-08
7.68051e-08
7.46628e-08
7.74827e-08
7.65792e-08
7.79042e-08
7.78488e-08
7.82793e-08
7.81827e-08
7.42448e-08
7.43938e-08
7.85111e-08
7.8566e-08
7.35276e-08
7.37983e-08
7.53476e-08
7.65596e-08
7.3877e-08
7.70508e-08
7.45167e-08
7.42993e-08
7.75577e-08
7.78604e-08
7.46566e-08
7.45979e-08
7.83372e-08
7.43882e-08
7.3644e-08
7.84661e-08
7.48411e-08
7.68218e-08
7.82677e-08
7.6909e-08
7.83015e-08
7.61254e-08
7.58711e-08
7.70601e-08
7.53284e-08
7.50922e-08
7.39363e-08
7.51583e-08
7.4105e-08
7.77397e-08
7.49751e-08
7.76536e-08
7.56976e-08
7.66769e-08
7.41425e-08
7.68241e-08
7.82217e-08
7.63853e-08
7.41454e-08
7.36673e-08
7.65265e-08
7.37692e-08
7.65778e-08
7.51638e-08
7.41081e-08
7.45815e-08
7.36797e-08
7.34892e-08
7.47659e-08
7.2944e-08
7.30999e-08
7.5304e-08
7.46845e-08
7.50601e-08
7.47333e-08
7.6402e-08
7.82454e-08
7.36813e-08
7.59967e-08
7.7183e-08
7.82521e-08
7.38137e-08
7.59854e-08
7.40806e-08
7.61701e-08
7.84641e-08
7.74597e-08
7.47899e-08
7.35603e-08
7.55228e-08
7.50714e-08
7.72605e-08
7.81588e-08
7.79289e-08
7.71528e-08
7.73754e-08
7.79309e-08
7.60534e-08
7.38524e-08
7.46143e-08
7.375e-08
7.60237e-08
7.35162e-08
7.72255e-08
7.85779e-08
7.6211e-08
7.41509e-08
7.71024e-08
7.66171e-08
7.69206e-08
7.59132e-08
7.57127e-08
7.6537e-08
7.51935e-08
7.41694e-08
7.26037e-08
7.24396e-08
7.33423e-08
7.55813e-08
7.51575e-08
7.67274e-08
7.52242e-08
7.66836e-08
7.69358e-08
7.51393e-08
7.66836e-08
7.52712e-08
7.73522e-08
7.52717e-08
7.41691e-08
7.35712e-08
7.51744e-08
7.67777e-08
7.29497e-08
7.37676e-08
7.60352e-08
7.63959e-08
7.51923e-08
7.54972e-08
7.7825e-08
7.83083e-08
7.43244e-08
7.39778e-08
7.37109e-08
7.52288e-08
7.76949e-08
7.81346e-08
7.36298e-08
7.56548e-08
7.77869e-08
7.84581e-08
7.39843e-08
7.63522e-08
7.85724e-08
7.74526e-08
7.32438e-08
7.52842e-08
7.45012e-08
7.33937e-08
7.57106e-08
7.50978e-08
7.73437e-08
7.85552e-08
7.84719e-08
7.75124e-08
7.37188e-08
7.31273e-08
7.39038e-08
7.53055e-08
7.74832e-08
7.79895e-08
7.72387e-08
7.76111e-08
7.85002e-08
7.74116e-08
7.7655e-08
7.78584e-08
7.4704e-08
7.42707e-08
7.64519e-08
7.5921e-08
7.59703e-08
7.60998e-08
7.77559e-08
7.8352e-08
7.46375e-08
7.38711e-08
7.85543e-08
7.72908e-08
7.42614e-08
7.42903e-08
7.58967e-08
7.7345e-08
7.42101e-08
7.45373e-08
7.39357e-08
7.51664e-08
7.50364e-08
7.42628e-08
7.59527e-08
7.74127e-08
7.67279e-08
7.68192e-08
7.49121e-08
7.38498e-08
7.47706e-08
7.39549e-08
7.76337e-08
7.70832e-08
7.58104e-08
7.69209e-08
7.61516e-08
7.59881e-08
7.53515e-08
7.5751e-08
7.36882e-08
7.44307e-08
7.63378e-08
7.74636e-08
7.8274e-08
7.73902e-08
7.66024e-08
7.73301e-08
7.41593e-08
7.49104e-08
7.75732e-08
7.6113e-08
7.59586e-08
7.62926e-08
7.45931e-08
7.42454e-08
7.39002e-08
7.48388e-08
7.50583e-08
7.58191e-08
7.56349e-08
7.54177e-08
7.58363e-08
7.52461e-08
7.23719e-08
7.21758e-08
7.32619e-08
7.40164e-08
7.59933e-08
7.67744e-08
7.26302e-08
7.26852e-08
7.62312e-08
7.73763e-08
7.72185e-08
7.69202e-08
7.45609e-08
7.56731e-08
7.66233e-08
7.60659e-08
7.43263e-08
7.45138e-08
7.65535e-08
7.75581e-08
7.57083e-08
7.49928e-08
7.56412e-08
7.56675e-08
7.34199e-08
7.33597e-08
7.64601e-08
7.75264e-08
7.64082e-08
7.58698e-08
7.45802e-08
7.54933e-08
7.57076e-08
7.50543e-08
7.58773e-08
7.55226e-08
7.5068e-08
7.50549e-08
7.6032e-08
7.60343e-08
7.73507e-08
7.66016e-08
7.61834e-08
7.58976e-08
7.53782e-08
7.57346e-08
7.69127e-08
7.5915e-08
7.64825e-08
7.74818e-08
7.64865e-08
7.59463e-08
7.56737e-08
7.51357e-08
7.83047e-08
7.83261e-08
7.49417e-08
7.5583e-08
7.83282e-08
7.79725e-08
7.41903e-08
7.45996e-08
7.33866e-08
7.43515e-08
7.75069e-08
7.66537e-08
7.79467e-08
7.85452e-08
7.52164e-08
7.57732e-08
7.58905e-08
7.54198e-08
7.53533e-08
7.52999e-08
7.3881e-08
7.43911e-08
7.426e-08
7.36016e-08
7.64868e-08
7.72446e-08
7.57264e-08
7.52397e-08
7.49804e-08
7.48757e-08
7.53985e-08
7.6191e-08
7.67926e-08
7.6396e-08
7.71027e-08
7.69916e-08
7.26625e-08
7.31622e-08
7.78185e-08
7.83134e-08
7.49562e-08
7.54221e-08
7.57413e-08
7.54943e-08
7.19197e-08
7.22049e-08
7.57211e-08
7.46749e-08
7.75249e-08
7.73393e-08
7.38107e-08
7.46646e-08
7.48409e-08
7.42274e-08
7.35126e-08
7.36427e-08
7.42282e-08
7.32899e-08
7.78871e-08
7.85293e-08
7.36484e-08
7.35912e-08
7.37994e-08
7.36855e-08
7.46077e-08
7.36894e-08
7.78493e-08
7.76219e-08
7.59773e-08
7.63396e-08
7.83377e-08
7.8317e-08
7.40506e-08
7.37189e-08
7.81021e-08
7.80166e-08
7.38268e-08
7.45628e-08
7.2244e-08
7.24315e-08
7.84171e-08
7.78733e-08
7.31993e-08
7.33373e-08
7.40033e-08
7.34732e-08
7.33652e-08
7.39157e-08
7.70152e-08
7.77111e-08
7.55556e-08
7.49504e-08
7.29775e-08
7.28661e-08
7.39547e-08
7.39409e-08
7.43087e-08
7.51706e-08
7.75594e-08
7.76547e-08
7.61123e-08
7.65993e-08
8.08276e-08
7.58481e-08
8.07734e-08
7.89081e-08
7.61542e-08
7.62614e-08
7.67014e-08
7.6906e-08
7.71237e-08
7.72211e-08
7.75659e-08
7.7559e-08
7.81477e-08
7.77128e-08
7.83539e-08
7.80119e-08
7.86243e-08
7.86532e-08
7.93787e-08
7.83712e-08
7.98625e-08
7.91335e-08
7.99912e-08
7.90899e-08
7.99639e-08
7.99778e-08
7.95866e-08
7.89397e-08
8.03799e-08
7.92312e-08
8.02483e-08
7.8836e-08
8.03204e-08
7.93846e-08
7.98123e-08
7.98139e-08
8.0468e-08
7.87879e-08
8.06319e-08
7.91621e-08
8.03468e-08
8.0258e-08
8.07029e-08
7.9163e-08
7.99608e-08
7.99371e-08
8.05421e-08
7.88902e-08
8.05597e-08
7.95562e-08
8.06287e-08
8.03148e-08
8.08005e-08
7.91566e-08
7.951e-08
8.00847e-08
7.91081e-08
8.07772e-08
8.01055e-08
7.86129e-08
7.91852e-08
8.04103e-08
7.90947e-08
8.06269e-08
8.06128e-08
7.91369e-08
8.0366e-08
7.92796e-08
8.01678e-08
7.95979e-08
7.81104e-08
7.9011e-08
7.91088e-08
8.05872e-08
8.07589e-08
7.993e-08
7.97517e-08
7.94129e-08
7.90322e-08
8.01405e-08
8.03299e-08
8.04859e-08
7.7902e-08
7.88328e-08
8.00869e-08
8.04628e-08
7.97544e-08
7.99154e-08
7.98952e-08
7.91962e-08
8.06132e-08
7.99169e-08
8.07273e-08
8.00369e-08
7.9646e-08
7.93514e-08
7.90859e-08
7.87305e-08
7.95048e-08
7.87436e-08
7.86847e-08
7.94573e-08
8.06372e-08
8.06083e-08
8.02348e-08
7.91438e-08
7.9819e-08
7.95752e-08
8.07993e-08
8.02228e-08
7.9494e-08
7.89067e-08
8.07066e-08
8.01545e-08
8.00792e-08
7.89141e-08
7.99911e-08
7.88846e-08
7.97563e-08
8.00935e-08
7.92189e-08
7.86719e-08
8.05905e-08
8.00148e-08
8.00277e-08
8.04181e-08
7.73517e-08
7.77622e-08
7.97356e-08
7.93265e-08
8.02345e-08
8.07513e-08
7.86579e-08
7.81278e-08
8.05181e-08
8.07826e-08
7.95748e-08
7.9701e-08
7.99617e-08
8.052e-08
8.01974e-08
7.95966e-08
7.93099e-08
7.86011e-08
7.99469e-08
8.04771e-08
8.04122e-08
7.98672e-08
7.77609e-08
7.69535e-08
7.97882e-08
7.9812e-08
8.07254e-08
8.08104e-08
7.93342e-08
7.90494e-08
7.89204e-08
7.95103e-08
7.84827e-08
7.82116e-08
8.05038e-08
8.05822e-08
7.96345e-08
7.89184e-08
8.06021e-08
8.07581e-08
8.03735e-08
8.01327e-08
8.07474e-08
8.04912e-08
7.81717e-08
7.76429e-08
7.83979e-08
7.91465e-08
7.8925e-08
7.83008e-08
8.0792e-08
8.05896e-08
7.94383e-08
7.89378e-08
8.05275e-08
8.0667e-08
7.94682e-08
7.91745e-08
7.88888e-08
7.95882e-08
7.93939e-08
7.88861e-08
7.89253e-08
7.95182e-08
7.90082e-08
7.95422e-08
7.88909e-08
7.94732e-08
8.02745e-08
7.96556e-08
8.0272e-08
8.04896e-08
7.91983e-08
7.94522e-08
8.08201e-08
8.05775e-08
8.02596e-08
7.9978e-08
8.04068e-08
8.03246e-08
7.99008e-08
8.00042e-08
7.98064e-08
7.96962e-08
8.00993e-08
7.95647e-08
7.91925e-08
7.89162e-08
8.06533e-08
8.04782e-08
8.00734e-08
8.03352e-08
7.95484e-08
8.02069e-08
8.00427e-08
7.99515e-08
7.65906e-08
7.73194e-08
8.06448e-08
8.07513e-08
7.84145e-08
7.87488e-08
7.98623e-08
7.96524e-08
8.01885e-08
8.05034e-08
7.96511e-08
7.97455e-08
7.96491e-08
7.98667e-08
8.03866e-08
8.02089e-08
8.05621e-08
8.02229e-08
7.90228e-08
7.89114e-08
7.72937e-08
7.7606e-08
8.07177e-08
8.0744e-08
8.03625e-08
8.03487e-08
8.0589e-08
8.03468e-08
8.03682e-08
8.04966e-08
7.79989e-08
7.80048e-08
7.97335e-08
7.98326e-08
7.83207e-08
7.78563e-08
8.00944e-08
8.02721e-08
7.85098e-08
7.88211e-08
7.99239e-08
8.0141e-08
8.00423e-08
7.95278e-08
8.02899e-08
8.0586e-08
7.93902e-08
7.92679e-08
7.95124e-08
7.90225e-08
7.68357e-08
7.65148e-08
8.00814e-08
8.02731e-08
8.04035e-08
8.02357e-08
8.03304e-08
8.04812e-08
8.01626e-08
8.028e-08
7.97209e-08
8.00641e-08
7.85367e-08
7.90268e-08
8.06952e-08
8.07162e-08
7.99588e-08
7.9473e-08
7.84912e-08
7.88046e-08
7.91945e-08
7.9637e-08
7.8821e-08
7.93518e-08
7.96696e-08
7.98024e-08
7.94226e-08
7.9531e-08
8.02941e-08
8.0183e-08
8.02802e-08
8.01369e-08
8.0911e-08
8.08916e-08
8.09034e-08
8.08841e-08
8.08962e-08
8.08771e-08
8.08906e-08
8.0872e-08
8.08838e-08
8.0864e-08
8.08753e-08
8.08549e-08
8.08643e-08
8.08419e-08
8.08487e-08
8.08235e-08
8.08273e-08
8.07985e-08
8.07973e-08
8.07624e-08
8.07556e-08
8.07133e-08
8.06996e-08
8.06474e-08
8.06256e-08
8.05606e-08
8.05306e-08
8.04521e-08
8.04149e-08
8.03228e-08
8.03288e-08
8.01744e-08
8.09149e-08
8.08994e-08
8.09187e-08
8.09037e-08
8.09225e-08
8.09075e-08
8.09265e-08
8.09115e-08
8.09286e-08
8.09123e-08
8.09278e-08
8.09103e-08
8.09232e-08
8.09034e-08
8.09131e-08
8.089e-08
8.08955e-08
8.08679e-08
8.08673e-08
8.08327e-08
8.08253e-08
8.0782e-08
8.07667e-08
8.07121e-08
8.06882e-08
8.06207e-08
8.05892e-08
8.05084e-08
8.04698e-08
8.03746e-08
7.90926e-08
7.53867e-08
8.07754e-08
7.89032e-08
7.5737e-08
7.58519e-08
7.6356e-08
7.65725e-08
7.70096e-08
7.6206e-08
7.74656e-08
7.72977e-08
7.79153e-08
7.77715e-08
7.85826e-08
7.73257e-08
7.91754e-08
7.83794e-08
7.93578e-08
7.80097e-08
8.01163e-08
7.90409e-08
7.99864e-08
7.99597e-08
7.96042e-08
7.84411e-08
7.98493e-08
7.855e-08
8.01655e-08
7.9299e-08
8.06285e-08
7.92619e-08
7.98566e-08
8.01999e-08
8.04984e-08
7.92557e-08
8.05827e-08
7.94301e-08
8.03376e-08
8.03339e-08
8.07022e-08
7.92811e-08
7.9979e-08
7.94614e-08
8.06213e-08
8.03795e-08
8.06471e-08
7.95866e-08
8.04044e-08
8.03712e-08
7.90907e-08
8.07893e-08
8.05233e-08
8.00447e-08
7.95041e-08
7.95214e-08
7.91532e-08
8.07372e-08
8.00914e-08
7.84104e-08
7.90586e-08
8.0576e-08
7.92199e-08
8.06317e-08
8.07908e-08
7.90646e-08
8.08064e-08
7.93273e-08
7.77932e-08
7.90162e-08
7.86727e-08
7.98452e-08
7.99354e-08
7.90436e-08
7.94847e-08
7.88151e-08
8.07457e-08
7.9529e-08
8.03688e-08
8.07774e-08
7.82038e-08
7.76219e-08
7.91768e-08
8.04464e-08
8.02035e-08
8.06699e-08
7.95415e-08
7.92976e-08
7.93205e-08
7.8021e-08
7.8974e-08
8.02874e-08
7.89629e-08
8.02465e-08
7.99664e-08
8.0851e-08
8.06365e-08
8.06135e-08
8.01018e-08
7.89027e-08
7.76968e-08
7.70345e-08
7.98698e-08
7.87613e-08
7.90723e-08
7.90783e-08
7.96451e-08
8.03015e-08
8.07839e-08
8.05303e-08
7.90486e-08
7.97556e-08
7.89461e-08
7.99955e-08
8.01809e-08
8.06485e-08
8.01374e-08
8.07729e-08
7.87836e-08
8.00234e-08
8.02651e-08
8.08128e-08
7.8887e-08
7.97011e-08
8.04755e-08
8.08029e-08
7.89741e-08
7.85377e-08
7.8447e-08
7.80402e-08
7.98826e-08
8.03008e-08
7.65936e-08
7.74189e-08
7.86073e-08
7.8496e-08
7.96585e-08
7.99746e-08
8.02312e-08
7.94386e-08
8.02147e-08
8.04779e-08
7.98675e-08
7.98176e-08
7.92407e-08
7.89079e-08
7.962e-08
8.03042e-08
7.95959e-08
8.02752e-08
8.05237e-08
7.99599e-08
7.88652e-08
7.98774e-08
7.86888e-08
7.97406e-08
7.86995e-08
7.93483e-08
7.79152e-08
7.73328e-08
7.89437e-08
7.94524e-08
8.0392e-08
8.07336e-08
7.88544e-08
7.96629e-08
8.03389e-08
8.00886e-08
7.88345e-08
7.95139e-08
8.05901e-08
8.08495e-08
7.68333e-08
7.68641e-08
7.85073e-08
7.93244e-08
7.83556e-08
7.7956e-08
8.06371e-08
8.00664e-08
7.96331e-08
7.88905e-08
8.08076e-08
8.05204e-08
8.04959e-08
8.04801e-08
8.06224e-08
8.07883e-08
8.06817e-08
8.08339e-08
7.95908e-08
7.91423e-08
7.94563e-08
7.91496e-08
7.95265e-08
7.90867e-08
7.99868e-08
8.05355e-08
8.08388e-08
8.04688e-08
7.96215e-08
7.97306e-08
8.06621e-08
8.08444e-08
8.08386e-08
8.05626e-08
8.08198e-08
8.06861e-08
7.90069e-08
7.87577e-08
7.94053e-08
7.89611e-08
7.95002e-08
7.88708e-08
8.02948e-08
7.96689e-08
8.01135e-08
7.97522e-08
8.00677e-08
8.05693e-08
8.01275e-08
7.9596e-08
7.85791e-08
7.81758e-08
7.98252e-08
7.94709e-08
8.0288e-08
7.97898e-08
7.81842e-08
7.88652e-08
8.03811e-08
8.04464e-08
7.95726e-08
7.99352e-08
8.04273e-08
8.04332e-08
7.95e-08
7.97394e-08
7.96967e-08
7.93819e-08
7.86972e-08
7.83345e-08
7.8126e-08
7.75765e-08
7.75245e-08
7.69926e-08
7.99796e-08
8.01845e-08
7.97963e-08
7.96073e-08
8.05969e-08
8.0225e-08
7.9999e-08
7.95876e-08
8.04152e-08
8.0567e-08
7.64742e-08
7.61328e-08
8.00986e-08
8.03118e-08
8.02007e-08
7.99985e-08
7.9906e-08
7.94597e-08
7.99467e-08
7.9664e-08
7.97923e-08
7.98886e-08
8.00733e-08
8.03975e-08
8.0596e-08
8.03418e-08
7.89969e-08
7.92598e-08
7.88866e-08
7.86717e-08
7.92686e-08
7.88884e-08
8.00749e-08
7.95151e-08
7.87378e-08
7.92455e-08
7.94467e-08
7.90996e-08
8.02005e-08
8.05451e-08
7.72571e-08
7.7716e-08
7.97287e-08
7.98784e-08
8.03754e-08
8.05266e-08
7.98155e-08
7.99246e-08
8.08379e-08
8.07103e-08
8.02696e-08
8.00433e-08
7.89272e-08
7.88683e-08
7.90882e-08
7.85672e-08
7.86265e-08
7.82429e-08
7.81861e-08
7.77596e-08
8.03475e-08
8.06367e-08
8.07185e-08
8.06023e-08
8.08534e-08
8.07296e-08
7.86609e-08
7.87583e-08
7.93247e-08
7.88195e-08
8.02595e-08
8.01817e-08
7.4314e-08
7.15528e-08
7.82323e-08
7.33634e-08
7.17081e-08
7.17276e-08
7.19954e-08
7.21243e-08
7.22668e-08
7.25033e-08
7.28561e-08
7.296e-08
7.32744e-08
7.23347e-08
7.3445e-08
7.32215e-08
7.36407e-08
7.404e-08
7.49943e-08
7.63986e-08
7.75539e-08
7.55656e-08
7.82878e-08
7.36561e-08
7.36917e-08
7.48613e-08
7.52633e-08
7.39005e-08
7.45613e-08
7.42838e-08
7.54193e-08
7.38068e-08
7.67737e-08
7.50187e-08
7.63998e-08
7.43072e-08
7.5913e-08
7.48642e-08
7.66841e-08
7.36729e-08
7.64575e-08
7.49663e-08
7.70912e-08
7.49235e-08
7.74281e-08
7.50289e-08
7.58405e-08
7.6503e-08
7.73187e-08
7.43194e-08
7.80271e-08
7.48349e-08
7.59155e-08
7.6067e-08
7.78984e-08
7.46473e-08
7.58932e-08
7.57822e-08
7.75619e-08
7.60396e-08
7.78393e-08
7.50107e-08
7.74524e-08
7.59468e-08
7.74801e-08
7.39687e-08
7.81783e-08
7.53923e-08
7.56353e-08
7.58846e-08
7.74569e-08
7.59205e-08
7.5674e-08
7.42867e-08
7.78738e-08
7.37647e-08
7.78785e-08
7.82274e-08
7.45186e-08
7.46373e-08
7.81875e-08
7.76839e-08
7.45502e-08
7.78906e-08
7.42317e-08
7.72467e-08
7.43178e-08
7.45232e-08
7.6544e-08
7.29493e-08
7.54824e-08
7.74471e-08
7.82496e-08
7.843e-08
7.56669e-08
7.34133e-08
7.60681e-08
7.29474e-08
7.40008e-08
7.40762e-08
7.68759e-08
7.73329e-08
7.7541e-08
7.66563e-08
7.81386e-08
7.39562e-08
7.62971e-08
7.5131e-08
7.44046e-08
7.63761e-08
7.49221e-08
7.77215e-08
7.56235e-08
7.38625e-08
7.60082e-08
7.54422e-08
7.35447e-08
7.54355e-08
7.39603e-08
7.82492e-08
7.6561e-08
7.73822e-08
7.41032e-08
7.37252e-08
7.27904e-08
7.49607e-08
7.35263e-08
7.63483e-08
7.37543e-08
7.72513e-08
7.7485e-08
7.48081e-08
7.71549e-08
7.46745e-08
7.3453e-08
7.56547e-08
7.50435e-08
7.54058e-08
7.40112e-08
7.4359e-08
7.31715e-08
7.82644e-08
7.64134e-08
7.50547e-08
7.38909e-08
7.70052e-08
7.80469e-08
7.45425e-08
7.41758e-08
7.28056e-08
7.38646e-08
7.84768e-08
7.65415e-08
7.50123e-08
7.35618e-08
7.58361e-08
7.68485e-08
7.56287e-08
7.70237e-08
7.64203e-08
7.85071e-08
7.58163e-08
7.39065e-08
7.60564e-08
7.75377e-08
7.43862e-08
7.59537e-08
7.52317e-08
7.36338e-08
7.21499e-08
7.27629e-08
7.75069e-08
7.68655e-08
7.8469e-08
7.73198e-08
7.83989e-08
7.66407e-08
7.41814e-08
7.53124e-08
7.40324e-08
7.41465e-08
7.58411e-08
7.73154e-08
7.60051e-08
7.56126e-08
7.31868e-08
7.39511e-08
7.44445e-08
7.52341e-08
7.60855e-08
7.73685e-08
7.51518e-08
7.72007e-08
7.59105e-08
7.60193e-08
7.46478e-08
7.39787e-08
7.46653e-08
7.3753e-08
7.35075e-08
7.25283e-08
7.66731e-08
7.51741e-08
7.65327e-08
7.50805e-08
7.3668e-08
7.49964e-08
7.59475e-08
7.56978e-08
7.58709e-08
7.60601e-08
7.36581e-08
7.49803e-08
7.42328e-08
7.33089e-08
7.51177e-08
7.59535e-08
7.50177e-08
7.46063e-08
7.76581e-08
7.84326e-08
7.74285e-08
7.8403e-08
7.41919e-08
7.50397e-08
7.83197e-08
7.74245e-08
7.84302e-08
7.7313e-08
7.40059e-08
7.55714e-08
7.36045e-08
7.50243e-08
7.78471e-08
7.84777e-08
7.76845e-08
7.8271e-08
7.40155e-08
7.51757e-08
7.46722e-08
7.4292e-08
7.65069e-08
7.6635e-08
7.18611e-08
7.24549e-08
7.82896e-08
7.72606e-08
7.72832e-08
7.63829e-08
7.77051e-08
7.7935e-08
7.68637e-08
7.66524e-08
7.37979e-08
7.43503e-08
7.42228e-08
7.37183e-08
7.33444e-08
7.32504e-08
7.65411e-08
7.51375e-08
7.71337e-08
7.79336e-08
7.41458e-08
7.37151e-08
7.75956e-08
7.84203e-08
7.46802e-08
7.46042e-08
7.50911e-08
7.39723e-08
7.41576e-08
7.49288e-08
7.802e-08
7.74797e-08
7.6627e-08
7.66046e-08
7.47176e-08
7.62925e-08
7.656e-08
7.67467e-08
7.37372e-08
7.33545e-08
7.63153e-08
7.72042e-08
7.71386e-08
7.80232e-08
7.7586e-08
7.68218e-08
7.58146e-08
7.5718e-08
7.48615e-08
7.39912e-08
7.65756e-08
7.59627e-08
7.76258e-08
7.67641e-08
7.67806e-08
7.7015e-08
7.63014e-08
7.69487e-08
7.51249e-08
7.53745e-08
7.43429e-08
7.476e-08
7.74738e-08
7.68525e-08
7.54842e-08
7.55817e-08
7.53902e-08
7.4935e-08
7.23376e-08
7.2764e-08
7.48387e-08
7.63621e-08
7.63202e-08
7.57282e-08
7.71166e-08
7.67927e-08
7.38785e-08
7.50028e-08
7.57456e-08
7.68081e-08
7.20542e-08
7.1867e-08
7.55881e-08
7.67219e-08
7.29016e-08
7.30719e-08
7.49442e-08
7.43779e-08
7.64393e-08
7.5183e-08
7.67522e-08
7.71279e-08
7.82679e-08
7.78844e-08
7.46531e-08
7.53762e-08
7.59208e-08
7.48034e-08
7.61403e-08
7.55353e-08
7.58752e-08
7.63911e-08
7.40274e-08
7.33107e-08
7.54513e-08
7.56796e-08
7.50337e-08
7.61288e-08
7.77312e-08
7.81837e-08
7.72878e-08
7.68973e-08
7.43504e-08
7.33955e-08
7.82033e-08
7.78878e-08
7.57361e-08
7.52362e-08
7.54656e-08
7.62072e-08
7.58013e-08
7.67763e-08
7.59107e-08
7.48177e-08
7.48066e-08
7.47819e-08
7.67928e-08
7.71471e-08
7.71942e-08
7.63451e-08
7.5341e-08
7.52573e-08
7.44094e-08
7.46394e-08
7.658e-08
7.66141e-08
7.43898e-08
7.37152e-08
7.41223e-08
7.41295e-08
7.55909e-08
7.52054e-08
7.56991e-08
7.53167e-08
7.37226e-08
7.42636e-08
7.28039e-08
7.25573e-08
7.61799e-08
7.6892e-08
7.48898e-08
7.54079e-08
7.58519e-08
7.49988e-08
7.32542e-08
7.42748e-08
7.44944e-08
7.36129e-08
7.57226e-08
7.63721e-08
7.786e-08
7.85129e-08
7.85428e-08
7.78781e-08
7.36592e-08
7.46997e-08
7.61716e-08
7.538e-08
7.41435e-08
7.34352e-08
7.76855e-08
7.8258e-08
7.52048e-08
7.44985e-08
7.65337e-08
7.67943e-08
7.39724e-08
7.38614e-08
7.38499e-08
7.46098e-08
7.76907e-08
7.78262e-08
7.20881e-08
7.2379e-08
7.41008e-08
7.33039e-08
7.59015e-08
7.63238e-08
7.53636e-08
7.51405e-08
7.8195e-08
7.82509e-08
7.2494e-08
7.26585e-08
7.54196e-08
7.49613e-08
7.33376e-08
7.34954e-08
7.43628e-08
7.41956e-08
7.78315e-08
7.71859e-08
7.47001e-08
7.45661e-08
7.6424e-08
7.58346e-08
7.20278e-08
7.21794e-08
7.09781e-08
7.10819e-08
7.11153e-08
7.12723e-08
7.1205e-08
7.14302e-08
7.12978e-08
7.14502e-08
7.13974e-08
7.15779e-08
7.14889e-08
7.16804e-08
7.15894e-08
7.17479e-08
7.1774e-08
7.19574e-08
7.14673e-08
7.13012e-08
7.16572e-08
7.14757e-08
7.1556e-08
7.13873e-08
7.18057e-08
7.16101e-08
7.13365e-08
7.12022e-08
7.15004e-08
7.14155e-08
7.18621e-08
7.17188e-08
7.13527e-08
7.13919e-08
5.07133e-08
4.96372e-08
4.86262e-08
4.76817e-08
4.68039e-08
4.59921e-08
4.52446e-08
4.4559e-08
4.39325e-08
4.33617e-08
4.28431e-08
4.23729e-08
4.19477e-08
4.15638e-08
4.1218e-08
4.09073e-08
4.06289e-08
4.03804e-08
4.01596e-08
3.99649e-08
3.97948e-08
3.9648e-08
3.95237e-08
3.9421e-08
3.93394e-08
3.92786e-08
3.92382e-08
3.9218e-08
5.07103e-08
4.96343e-08
4.86234e-08
4.76789e-08
4.68012e-08
4.59895e-08
4.52421e-08
4.45566e-08
4.39301e-08
4.33594e-08
4.28408e-08
4.23707e-08
4.19455e-08
4.15617e-08
4.12159e-08
4.09052e-08
4.06268e-08
4.03783e-08
4.01576e-08
3.99629e-08
3.97928e-08
3.9646e-08
3.95217e-08
3.9419e-08
3.93375e-08
3.92766e-08
3.92362e-08
3.9216e-08
5.07043e-08
4.96284e-08
4.86177e-08
4.76734e-08
4.67959e-08
4.59843e-08
4.5237e-08
4.45517e-08
4.39254e-08
4.33547e-08
4.28362e-08
4.23662e-08
4.19411e-08
4.15574e-08
4.12117e-08
4.0901e-08
4.06227e-08
4.03742e-08
4.01535e-08
3.99589e-08
3.97888e-08
3.96421e-08
3.95177e-08
3.94151e-08
3.93335e-08
3.92727e-08
3.92323e-08
3.92121e-08
5.06952e-08
4.96197e-08
4.86092e-08
4.76652e-08
4.67879e-08
4.59766e-08
4.52295e-08
4.45444e-08
4.39182e-08
4.33478e-08
4.28294e-08
4.23596e-08
4.19346e-08
4.15509e-08
4.12053e-08
4.08948e-08
4.06165e-08
4.03681e-08
4.01475e-08
3.99529e-08
3.97828e-08
3.96361e-08
3.95118e-08
3.94092e-08
3.93277e-08
3.92668e-08
3.92264e-08
3.92063e-08
5.06831e-08
4.9608e-08
4.85979e-08
4.76543e-08
4.67773e-08
4.59663e-08
4.52195e-08
4.45346e-08
4.39087e-08
4.33385e-08
4.28203e-08
4.23507e-08
4.19258e-08
4.15423e-08
4.11969e-08
4.08864e-08
4.06082e-08
4.03599e-08
4.01394e-08
3.99448e-08
3.97748e-08
3.96282e-08
3.95039e-08
3.94013e-08
3.93198e-08
3.9259e-08
3.92186e-08
3.91985e-08
5.0668e-08
4.95934e-08
4.85838e-08
4.76406e-08
4.67641e-08
4.59534e-08
4.5207e-08
4.45225e-08
4.38969e-08
4.33269e-08
4.2809e-08
4.23396e-08
4.19149e-08
4.15316e-08
4.11863e-08
4.0876e-08
4.05979e-08
4.03497e-08
4.01293e-08
3.99348e-08
3.97649e-08
3.96183e-08
3.94941e-08
3.93915e-08
3.931e-08
3.92492e-08
3.92089e-08
3.91887e-08
5.06499e-08
4.95759e-08
4.85668e-08
4.76242e-08
4.67482e-08
4.5938e-08
4.51921e-08
4.45079e-08
4.38827e-08
4.33131e-08
4.27955e-08
4.23263e-08
4.19019e-08
4.15188e-08
4.11737e-08
4.08635e-08
4.05856e-08
4.03375e-08
4.01172e-08
3.99228e-08
3.9753e-08
3.96064e-08
3.94823e-08
3.93798e-08
3.92983e-08
3.92376e-08
3.91972e-08
3.91771e-08
5.06287e-08
4.95555e-08
4.85471e-08
4.76051e-08
4.67297e-08
4.59201e-08
4.51746e-08
4.4491e-08
4.38662e-08
4.3297e-08
4.27797e-08
4.23109e-08
4.18867e-08
4.15039e-08
4.1159e-08
4.0849e-08
4.05713e-08
4.03234e-08
4.01031e-08
3.99089e-08
3.97391e-08
3.95927e-08
3.94686e-08
3.93661e-08
3.92847e-08
3.9224e-08
3.91836e-08
3.91635e-08
5.06046e-08
4.95321e-08
4.85246e-08
4.75833e-08
4.67086e-08
4.58996e-08
4.51548e-08
4.44717e-08
4.38474e-08
4.32786e-08
4.27618e-08
4.22933e-08
4.18695e-08
4.14869e-08
4.11423e-08
4.08325e-08
4.0555e-08
4.03072e-08
4.00872e-08
3.9893e-08
3.97234e-08
3.9577e-08
3.9453e-08
3.93506e-08
3.92692e-08
3.92085e-08
3.91682e-08
3.91481e-08
5.05775e-08
4.95059e-08
4.84992e-08
4.75588e-08
4.66849e-08
4.58767e-08
4.51325e-08
4.445e-08
4.38263e-08
4.3258e-08
4.27417e-08
4.22736e-08
4.18502e-08
4.14679e-08
4.11236e-08
4.08141e-08
4.05367e-08
4.02892e-08
4.00693e-08
3.98753e-08
3.97057e-08
3.95595e-08
3.94355e-08
3.93332e-08
3.92519e-08
3.91912e-08
3.91509e-08
3.91308e-08
5.05473e-08
4.94768e-08
4.84712e-08
4.75317e-08
4.66587e-08
4.58513e-08
4.51079e-08
4.44261e-08
4.3803e-08
4.32353e-08
4.27195e-08
4.22518e-08
4.18288e-08
4.14469e-08
4.11029e-08
4.07937e-08
4.05166e-08
4.02692e-08
4.00495e-08
3.98556e-08
3.96862e-08
3.95401e-08
3.94162e-08
3.93139e-08
3.92327e-08
3.91721e-08
3.91318e-08
3.91117e-08
5.05141e-08
4.94448e-08
4.84403e-08
4.75019e-08
4.66299e-08
4.58234e-08
4.50809e-08
4.43998e-08
4.37775e-08
4.32104e-08
4.26951e-08
4.2228e-08
4.18054e-08
4.14239e-08
4.10803e-08
4.07713e-08
4.04945e-08
4.02474e-08
4.00278e-08
3.98342e-08
3.96649e-08
3.95188e-08
3.93951e-08
3.92929e-08
3.92117e-08
3.91511e-08
3.91109e-08
3.90908e-08
5.04779e-08
4.941e-08
4.84067e-08
4.74695e-08
4.65985e-08
4.57931e-08
4.50515e-08
4.43713e-08
4.37497e-08
4.31834e-08
4.26687e-08
4.22022e-08
4.17801e-08
4.1399e-08
4.10557e-08
4.07471e-08
4.04706e-08
4.02237e-08
4.00044e-08
3.98109e-08
3.96418e-08
3.94958e-08
3.93722e-08
3.92701e-08
3.9189e-08
3.91284e-08
3.90882e-08
3.90682e-08
5.04388e-08
4.93723e-08
4.83703e-08
4.74344e-08
4.65647e-08
4.57604e-08
4.50198e-08
4.43406e-08
4.37198e-08
4.31543e-08
4.26403e-08
4.21743e-08
4.17528e-08
4.13722e-08
4.10293e-08
4.07211e-08
4.04449e-08
4.01982e-08
3.99791e-08
3.97858e-08
3.96169e-08
3.94711e-08
3.93475e-08
3.92455e-08
3.91645e-08
3.9104e-08
3.90638e-08
3.90438e-08
5.03966e-08
4.93317e-08
4.83312e-08
4.73967e-08
4.65283e-08
4.57253e-08
4.49858e-08
4.43077e-08
4.36878e-08
4.31231e-08
4.26099e-08
4.21446e-08
4.17236e-08
4.13436e-08
4.10011e-08
4.06933e-08
4.04174e-08
4.0171e-08
3.99522e-08
3.9759e-08
3.95903e-08
3.94446e-08
3.93212e-08
3.92193e-08
3.91383e-08
3.90778e-08
3.90377e-08
3.90177e-08
5.03514e-08
4.92882e-08
4.82894e-08
4.73565e-08
4.64895e-08
4.56878e-08
4.49496e-08
4.42725e-08
4.36537e-08
4.30899e-08
4.25775e-08
4.21129e-08
4.16926e-08
4.13131e-08
4.09711e-08
4.06637e-08
4.03881e-08
4.01421e-08
3.99235e-08
3.97306e-08
3.9562e-08
3.94165e-08
3.92932e-08
3.91913e-08
3.91104e-08
3.90501e-08
3.901e-08
3.89899e-08
5.03031e-08
4.92418e-08
4.82449e-08
4.73136e-08
4.64483e-08
4.5648e-08
4.49111e-08
4.42353e-08
4.36176e-08
4.30547e-08
4.25432e-08
4.20794e-08
4.16598e-08
4.12808e-08
4.09394e-08
4.06324e-08
4.03572e-08
4.01115e-08
3.98931e-08
3.97005e-08
3.95321e-08
3.93867e-08
3.92635e-08
3.91618e-08
3.9081e-08
3.90207e-08
3.89806e-08
3.89606e-08
5.02519e-08
4.91926e-08
4.81976e-08
4.72682e-08
4.64045e-08
4.56058e-08
4.48704e-08
4.41959e-08
4.35794e-08
4.30176e-08
4.25071e-08
4.20441e-08
4.16252e-08
4.12469e-08
4.0906e-08
4.05994e-08
4.03247e-08
4.00793e-08
3.98612e-08
3.96688e-08
3.95006e-08
3.93554e-08
3.92323e-08
3.91307e-08
3.905e-08
3.89897e-08
3.89497e-08
3.89297e-08
5.01976e-08
4.91406e-08
4.81477e-08
4.72202e-08
4.63584e-08
4.55614e-08
4.48276e-08
4.41545e-08
4.35393e-08
4.29786e-08
4.24691e-08
4.2007e-08
4.15889e-08
4.12112e-08
4.08709e-08
4.05649e-08
4.02905e-08
4.00455e-08
3.98277e-08
3.96356e-08
3.94675e-08
3.93225e-08
3.91996e-08
3.90981e-08
3.90174e-08
3.89572e-08
3.89172e-08
3.88973e-08
5.01403e-08
4.90856e-08
4.8095e-08
4.71697e-08
4.63099e-08
4.55147e-08
4.47826e-08
4.4111e-08
4.34972e-08
4.29378e-08
4.24293e-08
4.19682e-08
4.15509e-08
4.1174e-08
4.08343e-08
4.05288e-08
4.02549e-08
4.00102e-08
3.97928e-08
3.96008e-08
3.9433e-08
3.92882e-08
3.91654e-08
3.9064e-08
3.89834e-08
3.89233e-08
3.88833e-08
3.88634e-08
5.00799e-08
4.90278e-08
4.80396e-08
4.71166e-08
4.6259e-08
4.54658e-08
4.47355e-08
4.40656e-08
4.34532e-08
4.28951e-08
4.23878e-08
4.19277e-08
4.15113e-08
4.11352e-08
4.07961e-08
4.04912e-08
4.02177e-08
3.99734e-08
3.97563e-08
3.95647e-08
3.93971e-08
3.92524e-08
3.91298e-08
3.90285e-08
3.8948e-08
3.88879e-08
3.8848e-08
3.88281e-08
5.00165e-08
4.89672e-08
4.79816e-08
4.7061e-08
4.62057e-08
4.54146e-08
4.46862e-08
4.40181e-08
4.34073e-08
4.28507e-08
4.23446e-08
4.18856e-08
4.14701e-08
4.10948e-08
4.07565e-08
4.04521e-08
4.01792e-08
3.99353e-08
3.97185e-08
3.95272e-08
3.93598e-08
3.92153e-08
3.90928e-08
3.89917e-08
3.89112e-08
3.88512e-08
3.88113e-08
3.87914e-08
4.995e-08
4.89036e-08
4.79208e-08
4.70029e-08
4.615e-08
4.53613e-08
4.4635e-08
4.39687e-08
4.33597e-08
4.28045e-08
4.22998e-08
4.18419e-08
4.14275e-08
4.1053e-08
4.07154e-08
4.04117e-08
4.01392e-08
3.98958e-08
3.96794e-08
3.94883e-08
3.93212e-08
3.91769e-08
3.90546e-08
3.89535e-08
3.88732e-08
3.88132e-08
3.87734e-08
3.87535e-08
4.98804e-08
4.88372e-08
4.78574e-08
4.69423e-08
4.60921e-08
4.53058e-08
4.45817e-08
4.39175e-08
4.33102e-08
4.27567e-08
4.22534e-08
4.17968e-08
4.13834e-08
4.10098e-08
4.0673e-08
4.03699e-08
4.0098e-08
3.9855e-08
3.9639e-08
3.94482e-08
3.92813e-08
3.91372e-08
3.90151e-08
3.89141e-08
3.88339e-08
3.8774e-08
3.87342e-08
3.87143e-08
4.98077e-08
4.87678e-08
4.77913e-08
4.68792e-08
4.60318e-08
4.52481e-08
4.45264e-08
4.38643e-08
4.3259e-08
4.27072e-08
4.22054e-08
4.17501e-08
4.13379e-08
4.09653e-08
4.06293e-08
4.03269e-08
4.00556e-08
3.98131e-08
3.95974e-08
3.94069e-08
3.92403e-08
3.90964e-08
3.89744e-08
3.88735e-08
3.87934e-08
3.87336e-08
3.86938e-08
3.8674e-08
4.9732e-08
4.86956e-08
4.77224e-08
4.68136e-08
4.59692e-08
4.51883e-08
4.44691e-08
4.38094e-08
4.32062e-08
4.26562e-08
4.2156e-08
4.17021e-08
4.1291e-08
4.09195e-08
4.05843e-08
4.02827e-08
4.00119e-08
3.97699e-08
3.95547e-08
3.93645e-08
3.91982e-08
3.90545e-08
3.89326e-08
3.88319e-08
3.87518e-08
3.8692e-08
3.86523e-08
3.86325e-08
4.96531e-08
4.86205e-08
4.76509e-08
4.67455e-08
4.59043e-08
4.51264e-08
4.441e-08
4.37527e-08
4.31516e-08
4.26036e-08
4.21051e-08
4.16527e-08
4.12429e-08
4.08725e-08
4.05382e-08
4.02373e-08
3.99672e-08
3.97257e-08
3.95109e-08
3.93211e-08
3.91549e-08
3.90115e-08
3.88897e-08
3.87891e-08
3.87092e-08
3.86495e-08
3.86098e-08
3.859e-08
4.95711e-08
4.85425e-08
4.75768e-08
4.6675e-08
4.58372e-08
4.50624e-08
4.43489e-08
4.36942e-08
4.30955e-08
4.25495e-08
4.20529e-08
4.1602e-08
4.11936e-08
4.08243e-08
4.0491e-08
4.01909e-08
3.99215e-08
3.96805e-08
3.94661e-08
3.92766e-08
3.91108e-08
3.89675e-08
3.88459e-08
3.87454e-08
3.86656e-08
3.86059e-08
3.85663e-08
3.85465e-08
4.9486e-08
4.84616e-08
4.75e-08
4.6602e-08
4.57678e-08
4.49964e-08
4.42859e-08
4.3634e-08
4.30378e-08
4.2494e-08
4.19993e-08
4.15501e-08
4.11431e-08
4.0775e-08
4.04427e-08
4.01435e-08
3.98747e-08
3.96343e-08
3.94203e-08
3.92312e-08
3.90657e-08
3.89226e-08
3.88012e-08
3.87008e-08
3.8621e-08
3.85615e-08
3.85219e-08
3.85021e-08
4.93978e-08
4.83779e-08
4.74205e-08
4.65266e-08
4.56962e-08
4.49283e-08
4.42211e-08
4.35722e-08
4.29786e-08
4.24371e-08
4.19444e-08
4.14971e-08
4.10916e-08
4.07247e-08
4.03935e-08
4.00951e-08
3.98271e-08
3.95873e-08
3.93738e-08
3.9185e-08
3.90197e-08
3.88769e-08
3.87556e-08
3.86554e-08
3.85757e-08
3.85162e-08
3.84766e-08
3.84569e-08
4.93064e-08
4.82912e-08
4.73383e-08
4.64488e-08
4.56225e-08
4.48583e-08
4.41545e-08
4.35087e-08
4.29179e-08
4.23789e-08
4.18884e-08
4.14429e-08
4.1039e-08
4.06735e-08
4.03434e-08
4.00459e-08
3.97786e-08
3.95394e-08
3.93264e-08
3.9138e-08
3.8973e-08
3.88304e-08
3.87093e-08
3.86092e-08
3.85296e-08
3.84701e-08
3.84306e-08
3.84108e-08
4.9212e-08
4.82017e-08
4.72536e-08
4.63686e-08
4.55465e-08
4.47863e-08
4.40862e-08
4.34437e-08
4.28558e-08
4.23195e-08
4.18312e-08
4.13877e-08
4.09854e-08
4.06214e-08
4.02924e-08
3.99959e-08
3.97294e-08
3.94908e-08
3.92783e-08
3.90903e-08
3.89256e-08
3.87832e-08
3.86623e-08
3.85623e-08
3.84828e-08
3.84234e-08
3.83839e-08
3.83641e-08
4.91145e-08
4.81093e-08
4.71662e-08
4.6286e-08
4.54685e-08
4.47125e-08
4.40162e-08
4.33771e-08
4.27924e-08
4.22588e-08
4.1773e-08
4.13315e-08
4.0931e-08
4.05684e-08
4.02407e-08
3.99452e-08
3.96796e-08
3.94416e-08
3.92296e-08
3.9042e-08
3.88776e-08
3.87354e-08
3.86147e-08
3.85148e-08
3.84353e-08
3.8376e-08
3.83365e-08
3.83168e-08
4.90139e-08
4.80141e-08
4.70763e-08
4.62011e-08
4.53883e-08
4.46368e-08
4.39445e-08
4.33092e-08
4.27277e-08
4.2197e-08
4.17137e-08
4.12744e-08
4.08758e-08
4.05147e-08
4.01883e-08
3.98939e-08
3.96291e-08
3.93918e-08
3.91803e-08
3.89931e-08
3.8829e-08
3.86871e-08
3.85665e-08
3.84668e-08
3.83874e-08
3.83281e-08
3.82886e-08
3.8269e-08
4.89102e-08
4.79162e-08
4.69839e-08
4.6114e-08
4.53062e-08
4.45592e-08
4.38713e-08
4.32398e-08
4.26618e-08
4.21341e-08
4.16535e-08
4.12165e-08
4.08198e-08
4.04604e-08
4.01354e-08
3.9842e-08
3.95781e-08
3.93415e-08
3.91305e-08
3.89438e-08
3.878e-08
3.86383e-08
3.85179e-08
3.84182e-08
3.83389e-08
3.82797e-08
3.82403e-08
3.82206e-08
4.88035e-08
4.78154e-08
4.68889e-08
4.60246e-08
4.5222e-08
4.448e-08
4.37965e-08
4.31691e-08
4.25947e-08
4.20703e-08
4.15924e-08
4.11578e-08
4.07632e-08
4.04055e-08
4.00818e-08
3.97897e-08
3.95266e-08
3.92908e-08
3.90804e-08
3.8894e-08
3.87306e-08
3.85891e-08
3.84689e-08
3.83693e-08
3.82901e-08
3.82309e-08
3.81916e-08
3.81719e-08
4.86939e-08
4.7712e-08
4.67915e-08
4.5933e-08
4.51359e-08
4.4399e-08
4.37203e-08
4.30971e-08
4.25266e-08
4.20055e-08
4.15306e-08
4.10985e-08
4.0706e-08
4.03501e-08
4.00279e-08
3.97369e-08
3.94748e-08
3.92397e-08
3.90299e-08
3.8844e-08
3.86809e-08
3.85396e-08
3.84195e-08
3.83201e-08
3.8241e-08
3.81818e-08
3.81425e-08
3.81229e-08
4.85813e-08
4.76059e-08
4.66918e-08
4.58393e-08
4.5048e-08
4.43165e-08
4.36427e-08
4.3024e-08
4.24574e-08
4.19399e-08
4.1468e-08
4.10386e-08
4.06483e-08
4.02942e-08
3.99736e-08
3.96838e-08
3.94227e-08
3.91884e-08
3.89792e-08
3.87937e-08
3.86309e-08
3.84899e-08
3.837e-08
3.82707e-08
3.81916e-08
3.81325e-08
3.80932e-08
3.80736e-08
4.8466e-08
4.74973e-08
4.65897e-08
4.57437e-08
4.49584e-08
4.42325e-08
4.35638e-08
4.29498e-08
4.23874e-08
4.18735e-08
4.14049e-08
4.09781e-08
4.05902e-08
4.02381e-08
3.9919e-08
3.96305e-08
3.93704e-08
3.91369e-08
3.89283e-08
3.87433e-08
3.85808e-08
3.844e-08
3.83203e-08
3.82211e-08
3.81421e-08
3.8083e-08
3.80438e-08
3.80241e-08
4.83478e-08
4.73861e-08
4.64855e-08
4.5646e-08
4.48671e-08
4.4147e-08
4.34837e-08
4.28746e-08
4.23166e-08
4.18065e-08
4.13412e-08
4.09173e-08
4.05318e-08
4.01816e-08
3.98642e-08
3.95771e-08
3.9318e-08
3.90853e-08
3.88773e-08
3.86928e-08
3.85306e-08
3.83901e-08
3.82705e-08
3.81714e-08
3.80925e-08
3.80335e-08
3.79942e-08
3.79746e-08
7.12445e-08
7.11583e-08
7.10821e-08
7.10062e-08
7.09244e-08
7.08381e-08
7.08121e-08
7.07545e-08
7.07058e-08
7.06611e-08
7.06184e-08
7.05805e-08
7.02418e-08
7.02162e-08
7.0198e-08
7.01854e-08
7.0178e-08
7.01783e-08
6.95437e-08
6.95503e-08
6.95629e-08
6.95811e-08
6.96051e-08
6.96368e-08
6.87284e-08
6.87658e-08
6.88077e-08
6.88544e-08
6.89063e-08
6.89647e-08
6.78069e-08
6.78727e-08
6.79417e-08
6.80141e-08
6.80905e-08
6.8172e-08
6.67911e-08
6.68824e-08
6.69755e-08
6.70707e-08
6.71687e-08
6.727e-08
6.56935e-08
6.58071e-08
6.59212e-08
6.60362e-08
6.61526e-08
6.62709e-08
6.4527e-08
6.46594e-08
6.47913e-08
6.49231e-08
6.50551e-08
6.51876e-08
6.33045e-08
6.34525e-08
6.35991e-08
6.37446e-08
6.38893e-08
6.40334e-08
6.20394e-08
6.21996e-08
6.23578e-08
6.2514e-08
6.26686e-08
6.28218e-08
6.07445e-08
6.09139e-08
6.10806e-08
6.12449e-08
6.14068e-08
6.15665e-08
5.94326e-08
5.96081e-08
5.97806e-08
5.99502e-08
6.0117e-08
6.02809e-08
5.81158e-08
5.82947e-08
5.84704e-08
5.86428e-08
5.88121e-08
5.89782e-08
5.68054e-08
5.69852e-08
5.71617e-08
5.73348e-08
5.75046e-08
5.76708e-08
5.5512e-08
5.56906e-08
5.58658e-08
5.60375e-08
5.62058e-08
5.63705e-08
5.42452e-08
5.44205e-08
5.45926e-08
5.47612e-08
5.49264e-08
5.5088e-08
5.30134e-08
5.31838e-08
5.33512e-08
5.35152e-08
5.36759e-08
5.3833e-08
5.18237e-08
5.1988e-08
5.21493e-08
5.23076e-08
5.24626e-08
5.26142e-08
5.06822e-08
5.08392e-08
5.09936e-08
5.11451e-08
5.12936e-08
5.14388e-08
4.95936e-08
4.97427e-08
4.98893e-08
5.00334e-08
5.01746e-08
5.03129e-08
4.85614e-08
4.8702e-08
4.88405e-08
4.89766e-08
4.91102e-08
4.92411e-08
4.8227e-08
4.72726e-08
4.63792e-08
4.55466e-08
4.47742e-08
4.40602e-08
4.34025e-08
4.27985e-08
4.2245e-08
4.1739e-08
4.12771e-08
4.08562e-08
4.04731e-08
4.01251e-08
3.98093e-08
3.95235e-08
3.92656e-08
3.90337e-08
3.88263e-08
3.86423e-08
3.84805e-08
3.83402e-08
3.82208e-08
3.81218e-08
3.80429e-08
3.79839e-08
3.79447e-08
3.79251e-08
4.81036e-08
4.71569e-08
4.62708e-08
4.54455e-08
4.46799e-08
4.39723e-08
4.33204e-08
4.27216e-08
4.21728e-08
4.16709e-08
4.12127e-08
4.07948e-08
4.04144e-08
4.00684e-08
3.97544e-08
3.94701e-08
3.92132e-08
3.89822e-08
3.87754e-08
3.85919e-08
3.84304e-08
3.82903e-08
3.81711e-08
3.80722e-08
3.79934e-08
3.79345e-08
3.78952e-08
3.78756e-08
4.79779e-08
4.7039e-08
4.61607e-08
4.53428e-08
4.45843e-08
4.38832e-08
4.32374e-08
4.26441e-08
4.21002e-08
4.16026e-08
4.1148e-08
4.07333e-08
4.03555e-08
4.00118e-08
3.96996e-08
3.94167e-08
3.9161e-08
3.89308e-08
3.87247e-08
3.85416e-08
3.83805e-08
3.82407e-08
3.81216e-08
3.80228e-08
3.79441e-08
3.78851e-08
3.78459e-08
3.78263e-08
4.78499e-08
4.69192e-08
4.60489e-08
4.52388e-08
4.44875e-08
4.37933e-08
4.31538e-08
4.25661e-08
4.20273e-08
4.1534e-08
4.10833e-08
4.06719e-08
4.02968e-08
3.99554e-08
3.9645e-08
3.93635e-08
3.9109e-08
3.88797e-08
3.86743e-08
3.84916e-08
3.83309e-08
3.81913e-08
3.80723e-08
3.79736e-08
3.78949e-08
3.78361e-08
3.77969e-08
3.77773e-08
4.77198e-08
4.67976e-08
4.59356e-08
4.51335e-08
4.43898e-08
4.37026e-08
4.30696e-08
4.24877e-08
4.19541e-08
4.14654e-08
4.10186e-08
4.06105e-08
4.02383e-08
3.98991e-08
3.95907e-08
3.93107e-08
3.90573e-08
3.88289e-08
3.86241e-08
3.8442e-08
3.82816e-08
3.81422e-08
3.80234e-08
3.79248e-08
3.78461e-08
3.77873e-08
3.77481e-08
3.77285e-08
4.75879e-08
4.66744e-08
4.5821e-08
4.50271e-08
4.42913e-08
4.36114e-08
4.2985e-08
4.24091e-08
4.18808e-08
4.13968e-08
4.0954e-08
4.05494e-08
4.018e-08
3.98432e-08
3.95367e-08
3.92582e-08
3.9006e-08
3.87785e-08
3.85744e-08
3.83928e-08
3.82327e-08
3.80935e-08
3.79749e-08
3.78764e-08
3.77977e-08
3.77389e-08
3.76997e-08
3.76801e-08
7.1349e-08
7.08828e-08
7.02771e-08
6.9544e-08
6.86957e-08
6.7744e-08
6.67014e-08
6.55805e-08
6.43941e-08
6.31554e-08
6.18775e-08
6.05731e-08
5.92548e-08
5.79343e-08
5.6623e-08
5.5331e-08
5.40675e-08
5.28406e-08
5.16573e-08
5.05233e-08
4.94429e-08
4.84194e-08
7.14774e-08
7.09698e-08
7.03231e-08
6.95514e-08
6.86674e-08
6.76838e-08
6.66128e-08
6.54674e-08
6.42605e-08
6.30049e-08
6.17137e-08
6.03995e-08
5.90746e-08
5.77505e-08
5.64382e-08
5.51475e-08
5.38875e-08
5.26658e-08
5.14891e-08
5.03628e-08
4.92909e-08
4.82764e-08
7.1636e-08
7.10747e-08
7.03799e-08
6.95651e-08
6.86427e-08
6.76249e-08
6.65243e-08
6.53534e-08
6.4125e-08
6.28521e-08
6.15472e-08
6.0223e-08
5.88913e-08
5.75636e-08
5.62504e-08
5.49613e-08
5.37049e-08
5.24887e-08
5.13188e-08
5.02004e-08
4.91372e-08
4.8132e-08
7.18199e-08
7.11937e-08
7.04447e-08
6.95831e-08
6.86198e-08
6.75664e-08
6.64349e-08
6.52377e-08
6.39873e-08
6.26966e-08
6.13779e-08
6.00435e-08
5.87051e-08
5.73738e-08
5.60598e-08
5.47724e-08
5.35199e-08
5.23094e-08
5.11466e-08
5.00365e-08
4.89823e-08
4.79866e-08
7.20107e-08
7.1318e-08
7.05126e-08
6.96022e-08
6.85966e-08
6.75065e-08
6.63434e-08
6.51194e-08
6.38468e-08
6.25381e-08
6.12054e-08
5.98609e-08
5.85159e-08
5.71811e-08
5.58666e-08
5.45812e-08
5.33329e-08
5.21283e-08
5.0973e-08
4.98713e-08
4.88265e-08
4.78406e-08
7.21977e-08
7.14396e-08
7.05781e-08
6.96189e-08
6.85708e-08
6.74437e-08
6.62488e-08
6.49978e-08
6.37029e-08
6.23762e-08
6.10298e-08
5.96753e-08
5.83238e-08
5.69859e-08
5.56711e-08
5.4388e-08
5.31441e-08
5.19457e-08
5.07982e-08
4.97053e-08
4.86701e-08
4.76942e-08
7.23683e-08
7.15513e-08
7.06365e-08
6.96299e-08
6.85399e-08
6.73762e-08
6.61498e-08
6.48721e-08
6.35552e-08
6.22108e-08
6.08508e-08
5.94866e-08
5.81291e-08
5.67884e-08
5.54736e-08
5.41931e-08
5.2954e-08
5.17622e-08
5.06227e-08
4.9539e-08
4.85136e-08
4.7548e-08
7.25194e-08
7.16496e-08
7.06849e-08
6.96328e-08
6.8502e-08
6.73027e-08
6.60454e-08
6.47417e-08
6.34032e-08
6.20416e-08
6.06686e-08
5.92952e-08
5.7932e-08
5.65888e-08
5.52745e-08
5.3997e-08
5.2763e-08
5.15782e-08
5.0447e-08
4.93727e-08
4.83574e-08
4.74022e-08
7.26549e-08
7.17338e-08
7.07214e-08
6.96257e-08
6.84559e-08
6.72221e-08
6.5935e-08
6.4606e-08
6.32467e-08
6.18686e-08
6.04831e-08
5.91011e-08
5.77328e-08
5.63877e-08
5.50743e-08
5.38002e-08
5.25717e-08
5.13942e-08
5.02716e-08
4.92069e-08
4.82019e-08
4.72575e-08
7.27725e-08
7.18027e-08
7.07448e-08
6.96076e-08
6.84005e-08
6.71336e-08
6.5818e-08
6.44649e-08
6.30857e-08
6.1692e-08
6.02947e-08
5.89047e-08
5.75319e-08
5.61854e-08
5.48734e-08
5.36031e-08
5.23806e-08
5.12106e-08
5.0097e-08
4.90422e-08
4.80477e-08
4.71141e-08
7.28745e-08
7.18557e-08
7.07544e-08
6.95777e-08
6.83352e-08
6.7037e-08
6.56943e-08
6.43182e-08
6.29203e-08
6.15118e-08
6.01038e-08
5.87065e-08
5.73298e-08
5.59825e-08
5.46725e-08
5.34065e-08
5.21903e-08
5.10282e-08
4.99237e-08
4.8879e-08
4.78953e-08
4.69726e-08
7.29489e-08
7.18902e-08
7.07492e-08
6.95357e-08
6.82598e-08
6.69322e-08
6.55639e-08
6.41663e-08
6.27508e-08
6.13287e-08
5.99107e-08
5.8507e-08
5.71272e-08
5.57797e-08
5.44721e-08
5.32109e-08
5.20013e-08
5.08475e-08
4.97525e-08
4.8718e-08
4.77451e-08
4.68334e-08
7.30077e-08
7.19084e-08
7.07299e-08
6.94818e-08
6.81747e-08
6.68193e-08
6.54271e-08
6.40094e-08
6.25777e-08
6.11431e-08
5.97161e-08
5.83069e-08
5.69247e-08
5.55777e-08
5.42731e-08
5.30171e-08
5.18145e-08
5.06692e-08
4.95838e-08
4.85598e-08
4.75977e-08
4.66971e-08
7.30474e-08
7.19106e-08
7.06969e-08
6.94165e-08
6.80801e-08
6.6699e-08
6.52846e-08
6.38484e-08
6.24017e-08
6.09557e-08
5.95209e-08
5.8107e-08
5.67231e-08
5.53772e-08
5.40761e-08
5.28257e-08
5.16305e-08
5.04939e-08
4.94183e-08
4.84048e-08
4.74536e-08
4.65641e-08
7.30695e-08
7.18975e-08
7.0651e-08
6.93405e-08
6.7977e-08
6.65721e-08
6.51371e-08
6.36839e-08
6.22237e-08
6.07675e-08
5.93258e-08
5.79081e-08
5.65233e-08
5.51791e-08
5.3882e-08
5.26376e-08
5.145e-08
5.03223e-08
4.92566e-08
4.82537e-08
4.73134e-08
4.64349e-08
7.30754e-08
7.18703e-08
7.05932e-08
6.92548e-08
6.78663e-08
6.64394e-08
6.49857e-08
6.3517e-08
6.20445e-08
6.05794e-08
5.91318e-08
5.77113e-08
5.63263e-08
5.49843e-08
5.36916e-08
5.24535e-08
5.12737e-08
5.01552e-08
4.90994e-08
4.8107e-08
4.71775e-08
4.63099e-08
7.30657e-08
7.18298e-08
7.05246e-08
6.91606e-08
6.77492e-08
6.63022e-08
6.48314e-08
6.33487e-08
6.18654e-08
6.03925e-08
5.894e-08
5.75174e-08
5.61328e-08
5.47937e-08
5.35059e-08
5.22743e-08
5.11026e-08
4.99931e-08
4.89473e-08
4.79653e-08
4.70466e-08
4.61896e-08
7.30395e-08
7.17771e-08
7.04465e-08
6.90592e-08
6.76269e-08
6.61617e-08
6.46756e-08
6.31804e-08
6.16876e-08
6.02079e-08
5.87515e-08
5.73276e-08
5.59441e-08
5.46082e-08
5.33256e-08
5.21008e-08
5.09372e-08
4.98369e-08
4.88009e-08
4.78292e-08
4.6921e-08
4.60744e-08
7.30011e-08
7.17143e-08
7.03607e-08
6.89522e-08
6.75011e-08
6.60196e-08
6.45197e-08
6.30135e-08
6.15123e-08
6.0027e-08
5.85675e-08
5.71429e-08
5.57611e-08
5.44289e-08
5.31517e-08
5.19338e-08
5.07783e-08
4.96871e-08
4.86608e-08
4.76992e-08
4.68012e-08
4.59648e-08
7.29536e-08
7.16438e-08
7.0269e-08
6.88415e-08
6.73734e-08
6.58772e-08
6.43651e-08
6.28492e-08
6.13409e-08
5.98509e-08
5.83892e-08
5.69646e-08
5.55849e-08
5.42566e-08
5.2985e-08
5.17741e-08
5.06267e-08
4.95444e-08
4.85276e-08
4.75758e-08
4.66877e-08
4.58611e-08
7.28985e-08
7.15671e-08
7.01733e-08
6.87286e-08
6.72455e-08
6.57363e-08
6.42135e-08
6.26892e-08
6.11748e-08
5.96811e-08
5.82178e-08
5.67938e-08
5.54165e-08
5.40924e-08
5.28265e-08
5.16226e-08
5.04831e-08
4.94095e-08
4.84019e-08
4.74596e-08
4.65809e-08
4.57636e-08
7.2833e-08
7.14852e-08
7.00752e-08
6.86156e-08
6.71191e-08
6.55985e-08
6.40664e-08
6.25348e-08
6.10154e-08
5.95187e-08
5.80545e-08
5.66315e-08
5.5257e-08
5.39372e-08
5.2677e-08
5.14799e-08
5.03482e-08
4.92829e-08
4.82841e-08
4.73508e-08
4.64812e-08
4.56727e-08
7.2764e-08
7.14015e-08
6.99771e-08
6.85042e-08
6.6996e-08
6.54655e-08
6.39253e-08
6.23876e-08
6.0864e-08
5.93651e-08
5.79005e-08
5.64789e-08
5.51073e-08
5.37919e-08
5.25373e-08
5.13468e-08
5.02225e-08
4.91652e-08
4.81748e-08
4.725e-08
4.63889e-08
4.55888e-08
7.26963e-08
7.13187e-08
6.98811e-08
6.83965e-08
6.68781e-08
6.5339e-08
6.37919e-08
6.22491e-08
6.07221e-08
5.92215e-08
5.7757e-08
5.63369e-08
5.49685e-08
5.36574e-08
5.24082e-08
5.1224e-08
5.01067e-08
4.9057e-08
4.80743e-08
4.71575e-08
4.63043e-08
4.55119e-08
7.26295e-08
7.12381e-08
6.9789e-08
6.82942e-08
6.67671e-08
6.52206e-08
6.36677e-08
6.21206e-08
6.05909e-08
5.90892e-08
5.7625e-08
5.62067e-08
5.48413e-08
5.35344e-08
5.22903e-08
5.11121e-08
5.00014e-08
4.89586e-08
4.79832e-08
4.70737e-08
4.62278e-08
4.54424e-08
7.256e-08
7.11605e-08
6.97022e-08
6.81991e-08
6.66645e-08
6.51118e-08
6.3554e-08
6.20034e-08
6.04716e-08
5.89692e-08
5.75056e-08
5.60891e-08
5.47267e-08
5.34237e-08
5.21844e-08
5.10117e-08
4.99069e-08
4.88705e-08
4.79017e-08
4.69989e-08
4.61595e-08
4.53805e-08
7.2497e-08
7.10892e-08
6.9623e-08
6.81127e-08
6.65719e-08
6.50141e-08
6.34523e-08
6.18988e-08
6.03654e-08
5.88626e-08
5.73997e-08
5.5985e-08
5.46253e-08
5.3326e-08
5.20911e-08
5.09232e-08
4.98239e-08
4.87932e-08
4.78302e-08
4.69332e-08
4.60997e-08
4.53264e-08
7.24429e-08
7.10261e-08
6.95531e-08
6.80368e-08
6.64908e-08
6.49287e-08
6.33636e-08
6.1808e-08
6.02733e-08
5.87703e-08
5.73082e-08
5.58952e-08
5.45379e-08
5.32418e-08
5.20107e-08
5.08472e-08
4.97526e-08
4.87268e-08
4.77689e-08
4.68771e-08
4.60485e-08
4.52801e-08
7.23923e-08
7.09715e-08
6.94935e-08
6.79725e-08
6.64223e-08
6.48569e-08
6.32892e-08
6.17317e-08
6.01962e-08
5.86931e-08
5.72317e-08
5.58202e-08
5.44651e-08
5.31717e-08
5.19439e-08
5.07841e-08
4.96933e-08
4.86717e-08
4.77181e-08
4.68305e-08
4.60062e-08
4.52418e-08
7.2353e-08
7.0928e-08
6.94459e-08
6.7921e-08
6.63676e-08
6.47995e-08
6.32297e-08
6.1671e-08
6.01348e-08
5.86316e-08
5.71709e-08
5.57606e-08
5.44073e-08
5.31162e-08
5.18909e-08
5.0734e-08
4.96465e-08
4.86282e-08
4.7678e-08
4.67938e-08
4.59728e-08
4.52117e-08
7.23258e-08
7.0897e-08
6.94113e-08
6.78834e-08
6.63275e-08
6.47573e-08
6.31861e-08
6.16263e-08
6.00896e-08
5.85865e-08
5.71263e-08
5.57169e-08
5.43649e-08
5.30754e-08
5.18521e-08
5.06974e-08
4.96122e-08
4.85963e-08
4.76486e-08
4.67669e-08
4.59484e-08
4.51896e-08
7.23123e-08
7.08791e-08
6.93904e-08
6.78602e-08
6.63025e-08
6.47309e-08
6.31587e-08
6.15983e-08
6.00613e-08
5.85582e-08
5.70982e-08
5.56894e-08
5.43382e-08
5.30498e-08
5.18277e-08
5.06743e-08
4.95906e-08
4.85763e-08
4.76302e-08
4.67501e-08
4.59331e-08
4.51758e-08
7.23103e-08
7.08736e-08
6.93829e-08
6.78515e-08
6.62929e-08
6.47206e-08
6.31479e-08
6.15871e-08
6.00499e-08
5.85467e-08
5.70869e-08
5.56783e-08
5.43274e-08
5.30394e-08
5.18178e-08
5.0665e-08
4.95818e-08
4.85682e-08
4.76227e-08
4.67432e-08
4.59269e-08
4.51702e-08
4.74549e-08
4.65504e-08
4.57058e-08
4.49204e-08
4.41925e-08
4.35201e-08
4.29005e-08
4.23308e-08
4.18079e-08
4.13287e-08
4.089e-08
4.04888e-08
4.01224e-08
3.9788e-08
3.94834e-08
3.92064e-08
3.89554e-08
3.87288e-08
3.85254e-08
3.83442e-08
3.81845e-08
3.80455e-08
3.7927e-08
3.78286e-08
3.775e-08
3.76912e-08
3.7652e-08
3.76324e-08
4.73211e-08
4.64258e-08
4.55902e-08
4.48135e-08
4.40938e-08
4.3429e-08
4.28163e-08
4.22528e-08
4.17355e-08
4.12611e-08
4.08266e-08
4.0429e-08
4.00655e-08
3.97335e-08
3.94308e-08
3.91554e-08
3.89056e-08
3.86799e-08
3.84772e-08
3.82965e-08
3.8137e-08
3.79983e-08
3.78799e-08
3.77815e-08
3.7703e-08
3.76442e-08
3.7605e-08
3.75854e-08
4.71862e-08
4.63003e-08
4.54741e-08
4.47062e-08
4.39949e-08
4.33379e-08
4.27323e-08
4.21752e-08
4.16635e-08
4.1194e-08
4.07638e-08
4.03697e-08
4.00092e-08
3.96796e-08
3.93789e-08
3.91051e-08
3.88565e-08
3.86317e-08
3.84296e-08
3.82493e-08
3.80902e-08
3.79517e-08
3.78334e-08
3.77351e-08
3.76566e-08
3.75978e-08
3.75586e-08
3.7539e-08
4.70505e-08
4.61744e-08
4.53577e-08
4.45989e-08
4.38961e-08
4.3247e-08
4.26486e-08
4.2098e-08
4.1592e-08
4.11276e-08
4.07016e-08
4.03111e-08
3.99536e-08
3.96265e-08
3.93278e-08
3.90555e-08
3.88081e-08
3.85842e-08
3.83827e-08
3.82029e-08
3.80441e-08
3.79058e-08
3.77876e-08
3.76893e-08
3.76108e-08
3.7552e-08
3.75128e-08
3.74933e-08
4.69145e-08
4.60483e-08
4.52412e-08
4.44917e-08
4.37977e-08
4.31566e-08
4.25655e-08
4.20215e-08
4.15213e-08
4.10619e-08
4.06402e-08
4.02534e-08
3.98989e-08
3.95743e-08
3.92775e-08
3.90068e-08
3.87605e-08
3.85375e-08
3.83367e-08
3.81573e-08
3.79988e-08
3.78607e-08
3.77426e-08
3.76444e-08
3.75659e-08
3.75071e-08
3.74679e-08
3.74483e-08
4.67784e-08
4.59223e-08
4.51251e-08
4.4385e-08
4.36998e-08
4.30669e-08
4.24833e-08
4.19458e-08
4.14515e-08
4.09971e-08
4.05798e-08
4.01966e-08
3.98451e-08
3.9523e-08
3.92282e-08
3.8959e-08
3.87139e-08
3.84917e-08
3.82916e-08
3.81126e-08
3.79544e-08
3.78164e-08
3.76984e-08
3.76002e-08
3.75218e-08
3.74629e-08
3.74237e-08
3.74041e-08
4.66425e-08
4.57968e-08
4.50097e-08
4.42791e-08
4.36029e-08
4.29781e-08
4.2402e-08
4.18712e-08
4.13827e-08
4.09335e-08
4.05205e-08
4.0141e-08
3.97925e-08
3.94728e-08
3.91799e-08
3.89122e-08
3.86682e-08
3.84469e-08
3.82474e-08
3.80689e-08
3.79109e-08
3.77731e-08
3.76551e-08
3.7557e-08
3.74785e-08
3.74197e-08
3.73805e-08
3.73609e-08
4.65074e-08
4.56722e-08
4.48952e-08
4.41743e-08
4.3507e-08
4.28906e-08
4.23219e-08
4.17978e-08
4.13152e-08
4.0871e-08
4.04623e-08
4.00865e-08
3.9741e-08
3.94237e-08
3.91327e-08
3.88665e-08
3.86237e-08
3.84032e-08
3.82043e-08
3.80261e-08
3.78684e-08
3.77307e-08
3.76129e-08
3.75148e-08
3.74363e-08
3.73774e-08
3.73382e-08
3.73185e-08
4.63734e-08
4.55488e-08
4.4782e-08
4.40708e-08
4.34126e-08
4.28045e-08
4.22433e-08
4.17259e-08
4.12492e-08
4.081e-08
4.04056e-08
4.00333e-08
3.96908e-08
3.93759e-08
3.90868e-08
3.8822e-08
3.85803e-08
3.83607e-08
3.81623e-08
3.79845e-08
3.7827e-08
3.76894e-08
3.75717e-08
3.74736e-08
3.73951e-08
3.73362e-08
3.72969e-08
3.72773e-08
4.62409e-08
4.5427e-08
4.46705e-08
4.3969e-08
4.33199e-08
4.272e-08
4.21664e-08
4.16556e-08
4.11847e-08
4.07505e-08
4.03504e-08
3.99816e-08
3.9642e-08
3.93294e-08
3.90422e-08
3.87788e-08
3.85382e-08
3.83193e-08
3.81214e-08
3.7944e-08
3.77868e-08
3.76493e-08
3.75316e-08
3.74335e-08
3.73549e-08
3.7296e-08
3.72567e-08
3.72371e-08
4.61104e-08
4.53072e-08
4.4561e-08
4.38693e-08
4.32292e-08
4.26376e-08
4.20913e-08
4.15871e-08
4.11219e-08
4.06927e-08
4.02967e-08
3.99315e-08
3.95947e-08
3.92844e-08
3.8999e-08
3.8737e-08
3.84974e-08
3.82792e-08
3.80819e-08
3.79048e-08
3.77477e-08
3.76104e-08
3.74927e-08
3.73945e-08
3.7316e-08
3.72571e-08
3.72177e-08
3.71981e-08
4.59822e-08
4.51898e-08
4.44539e-08
4.37718e-08
4.31407e-08
4.25573e-08
4.20183e-08
4.15206e-08
4.10611e-08
4.06367e-08
4.02449e-08
3.9883e-08
3.9549e-08
3.92409e-08
3.89572e-08
3.86966e-08
3.8458e-08
3.82405e-08
3.80436e-08
3.78669e-08
3.771e-08
3.75727e-08
3.7455e-08
3.73569e-08
3.72783e-08
3.72193e-08
3.71799e-08
3.71603e-08
4.58569e-08
4.50751e-08
4.43494e-08
4.3677e-08
4.30547e-08
4.24794e-08
4.19476e-08
4.14563e-08
4.10023e-08
4.05827e-08
4.01948e-08
3.98363e-08
3.9505e-08
3.9199e-08
3.8917e-08
3.86577e-08
3.842e-08
3.82032e-08
3.80068e-08
3.78303e-08
3.76735e-08
3.75363e-08
3.74187e-08
3.73205e-08
3.72419e-08
3.71828e-08
3.71434e-08
3.71237e-08
4.57348e-08
4.49637e-08
4.42481e-08
4.35851e-08
4.29715e-08
4.24041e-08
4.18795e-08
4.13944e-08
4.09458e-08
4.05308e-08
4.01468e-08
3.97914e-08
3.94627e-08
3.91589e-08
3.88785e-08
3.86203e-08
3.83835e-08
3.81674e-08
3.79713e-08
3.77951e-08
3.76385e-08
3.75014e-08
3.73837e-08
3.72855e-08
3.72068e-08
3.71477e-08
3.71083e-08
3.70886e-08
4.56164e-08
4.48558e-08
4.41501e-08
4.34964e-08
4.28914e-08
4.23317e-08
4.18139e-08
4.13349e-08
4.08916e-08
4.04811e-08
4.01008e-08
3.97485e-08
3.94223e-08
3.91204e-08
3.88416e-08
3.85846e-08
3.83486e-08
3.8133e-08
3.79374e-08
3.77614e-08
3.76049e-08
3.74678e-08
3.73501e-08
3.72519e-08
3.71731e-08
3.7114e-08
3.70745e-08
3.70548e-08
4.55021e-08
4.47517e-08
4.40558e-08
4.34112e-08
4.28145e-08
4.22623e-08
4.17513e-08
4.12781e-08
4.08398e-08
4.04336e-08
4.0057e-08
3.97077e-08
3.93838e-08
3.90838e-08
3.88064e-08
3.85505e-08
3.83153e-08
3.81003e-08
3.7905e-08
3.77292e-08
3.75728e-08
3.74358e-08
3.7318e-08
3.72197e-08
3.71409e-08
3.70818e-08
3.70423e-08
3.70225e-08
4.53923e-08
4.46519e-08
4.39655e-08
4.33297e-08
4.27411e-08
4.21962e-08
4.16916e-08
4.12241e-08
4.07907e-08
4.03886e-08
4.00154e-08
3.96689e-08
3.93473e-08
3.90491e-08
3.87731e-08
3.85182e-08
3.82837e-08
3.80692e-08
3.78742e-08
3.76986e-08
3.75423e-08
3.74052e-08
3.72875e-08
3.71891e-08
3.71103e-08
3.7051e-08
3.70115e-08
3.69917e-08
4.52873e-08
4.45567e-08
4.38795e-08
4.32522e-08
4.26713e-08
4.21334e-08
4.1635e-08
4.11729e-08
4.07442e-08
4.0346e-08
3.99761e-08
3.96323e-08
3.93129e-08
3.90163e-08
3.87416e-08
3.84876e-08
3.82539e-08
3.80398e-08
3.78451e-08
3.76696e-08
3.75134e-08
3.73763e-08
3.72585e-08
3.71601e-08
3.70812e-08
3.70219e-08
3.69823e-08
3.69624e-08
4.51875e-08
4.44663e-08
4.37979e-08
4.31788e-08
4.26054e-08
4.20742e-08
4.15817e-08
4.11248e-08
4.07004e-08
4.0306e-08
3.99392e-08
3.95979e-08
3.92805e-08
3.89855e-08
3.87119e-08
3.84589e-08
3.82257e-08
3.80121e-08
3.78176e-08
3.76423e-08
3.74861e-08
3.7349e-08
3.72311e-08
3.71327e-08
3.70537e-08
3.69943e-08
3.69547e-08
3.69348e-08
4.50933e-08
4.43811e-08
4.37212e-08
4.31099e-08
4.25435e-08
4.20187e-08
4.15318e-08
4.10797e-08
4.06595e-08
4.02686e-08
3.99047e-08
3.95658e-08
3.92502e-08
3.89567e-08
3.86842e-08
3.8432e-08
3.81994e-08
3.79861e-08
3.77919e-08
3.76167e-08
3.74605e-08
3.73234e-08
3.72054e-08
3.71069e-08
3.70278e-08
3.69684e-08
3.69287e-08
3.69089e-08
4.50048e-08
4.43012e-08
4.36493e-08
4.30454e-08
4.24858e-08
4.19669e-08
4.14853e-08
4.10378e-08
4.06215e-08
4.02339e-08
3.98726e-08
3.95359e-08
3.92221e-08
3.893e-08
3.86585e-08
3.8407e-08
3.81749e-08
3.79619e-08
3.77679e-08
3.75928e-08
3.74366e-08
3.72994e-08
3.71815e-08
3.70828e-08
3.70037e-08
3.69442e-08
3.69045e-08
3.68846e-08
4.49225e-08
4.4227e-08
4.35826e-08
4.29857e-08
4.24323e-08
4.1919e-08
4.14423e-08
4.09991e-08
4.05864e-08
4.02018e-08
3.98431e-08
3.95084e-08
3.91962e-08
3.89053e-08
3.86347e-08
3.83839e-08
3.81522e-08
3.79396e-08
3.77457e-08
3.75706e-08
3.74144e-08
3.72773e-08
3.71592e-08
3.70605e-08
3.69813e-08
3.69218e-08
3.6882e-08
3.68621e-08
4.48465e-08
4.41586e-08
4.35212e-08
4.29307e-08
4.23832e-08
4.18751e-08
4.14029e-08
4.09636e-08
4.05543e-08
4.01725e-08
3.98161e-08
3.94832e-08
3.91724e-08
3.88826e-08
3.86129e-08
3.83627e-08
3.81315e-08
3.7919e-08
3.77253e-08
3.75503e-08
3.73941e-08
3.72569e-08
3.71388e-08
3.704e-08
3.69607e-08
3.69011e-08
3.68613e-08
3.68413e-08
4.47771e-08
4.40961e-08
4.34653e-08
4.28807e-08
4.23385e-08
4.18352e-08
4.13672e-08
4.09315e-08
4.05252e-08
4.01459e-08
3.97916e-08
3.94604e-08
3.91509e-08
3.88621e-08
3.85932e-08
3.83434e-08
3.81126e-08
3.79004e-08
3.77067e-08
3.75318e-08
3.73756e-08
3.72383e-08
3.71201e-08
3.70212e-08
3.69419e-08
3.68822e-08
3.68424e-08
3.68224e-08
4.47144e-08
4.40398e-08
4.34149e-08
4.28357e-08
4.22984e-08
4.17993e-08
4.13351e-08
4.09026e-08
4.04991e-08
4.01221e-08
3.97696e-08
3.94399e-08
3.91316e-08
3.88437e-08
3.85754e-08
3.83262e-08
3.80956e-08
3.78836e-08
3.769e-08
3.75151e-08
3.73589e-08
3.72215e-08
3.71033e-08
3.70044e-08
3.69249e-08
3.68652e-08
3.68253e-08
3.68054e-08
4.46585e-08
4.39897e-08
4.33701e-08
4.27957e-08
4.22628e-08
4.17676e-08
4.13067e-08
4.08771e-08
4.0476e-08
4.0101e-08
3.97502e-08
3.94218e-08
3.91146e-08
3.88275e-08
3.85597e-08
3.83108e-08
3.80805e-08
3.78687e-08
3.76752e-08
3.75003e-08
3.7344e-08
3.72066e-08
3.70883e-08
3.69893e-08
3.69099e-08
3.68501e-08
3.68102e-08
3.67902e-08
4.46098e-08
4.3946e-08
4.3331e-08
4.27609e-08
4.22318e-08
4.17399e-08
4.1282e-08
4.08549e-08
4.04559e-08
4.00827e-08
3.97333e-08
3.94061e-08
3.90998e-08
3.88133e-08
3.8546e-08
3.82975e-08
3.80674e-08
3.78557e-08
3.76623e-08
3.74874e-08
3.73311e-08
3.71936e-08
3.70753e-08
3.69762e-08
3.68967e-08
3.68369e-08
3.67969e-08
3.67769e-08
4.45681e-08
4.39087e-08
4.32977e-08
4.27312e-08
4.22054e-08
4.17164e-08
4.1261e-08
4.08361e-08
4.04389e-08
4.00672e-08
3.9719e-08
3.93928e-08
3.90871e-08
3.88013e-08
3.85344e-08
3.82862e-08
3.80563e-08
3.78446e-08
3.76513e-08
3.74763e-08
3.732e-08
3.71825e-08
3.70641e-08
3.6965e-08
3.68854e-08
3.68256e-08
3.67856e-08
3.67655e-08
4.45337e-08
4.38779e-08
4.32702e-08
4.27068e-08
4.21836e-08
4.16971e-08
4.12437e-08
4.08206e-08
4.04249e-08
4.00544e-08
3.97072e-08
3.93818e-08
3.90768e-08
3.87913e-08
3.85248e-08
3.82768e-08
3.8047e-08
3.78355e-08
3.76422e-08
3.74672e-08
3.73109e-08
3.71733e-08
3.70549e-08
3.69557e-08
3.68761e-08
3.68162e-08
3.67762e-08
3.67561e-08
4.45066e-08
4.38536e-08
4.32486e-08
4.26876e-08
4.21666e-08
4.16819e-08
4.12302e-08
4.08084e-08
4.04139e-08
4.00444e-08
3.9698e-08
3.93731e-08
3.90686e-08
3.87835e-08
3.85173e-08
3.82694e-08
3.80398e-08
3.78283e-08
3.7635e-08
3.746e-08
3.73036e-08
3.71661e-08
3.70476e-08
3.69484e-08
3.68687e-08
3.68088e-08
3.67688e-08
3.67487e-08
4.44868e-08
4.38359e-08
4.32329e-08
4.26736e-08
4.21541e-08
4.16708e-08
4.12203e-08
4.07996e-08
4.04059e-08
4.00371e-08
3.96913e-08
3.93669e-08
3.90627e-08
3.87779e-08
3.85118e-08
3.82641e-08
3.80345e-08
3.7823e-08
3.76297e-08
3.74548e-08
3.72984e-08
3.71608e-08
3.70422e-08
3.6943e-08
3.68633e-08
3.68034e-08
3.67633e-08
3.67433e-08
4.44744e-08
4.38249e-08
4.3223e-08
4.26648e-08
4.21464e-08
4.16639e-08
4.12142e-08
4.0794e-08
4.04009e-08
4.00326e-08
3.96871e-08
3.93629e-08
3.9059e-08
3.87743e-08
3.85083e-08
3.82607e-08
3.80311e-08
3.78197e-08
3.76264e-08
3.74514e-08
3.7295e-08
3.71574e-08
3.70388e-08
3.69396e-08
3.68599e-08
3.67999e-08
3.67598e-08
3.67398e-08
4.44694e-08
4.38204e-08
4.32191e-08
4.26613e-08
4.21433e-08
4.16612e-08
4.12117e-08
4.07918e-08
4.03989e-08
4.00307e-08
3.96854e-08
3.93613e-08
3.90575e-08
3.87729e-08
3.85069e-08
3.82593e-08
3.80298e-08
3.78183e-08
3.7625e-08
3.745e-08
3.72936e-08
3.7156e-08
3.70374e-08
3.69381e-08
3.68584e-08
3.67984e-08
3.67584e-08
3.67383e-08
4.84869e-08
4.95146e-08
5.05992e-08
5.17372e-08
5.29241e-08
5.4154e-08
5.542e-08
5.67139e-08
5.80261e-08
5.93465e-08
6.06636e-08
6.19656e-08
6.32399e-08
6.44736e-08
6.56535e-08
6.67665e-08
6.77999e-08
6.87409e-08
6.95775e-08
7.0298e-08
7.08909e-08
7.1345e-08
4.83456e-08
4.93646e-08
5.04408e-08
5.15713e-08
5.27517e-08
5.39766e-08
5.52392e-08
5.65316e-08
5.78447e-08
5.91685e-08
6.0492e-08
6.18034e-08
6.30904e-08
6.43402e-08
6.55398e-08
6.66762e-08
6.77363e-08
6.87075e-08
6.95774e-08
7.03336e-08
7.09637e-08
7.14546e-08
4.82029e-08
4.92128e-08
5.02805e-08
5.14032e-08
5.25769e-08
5.37964e-08
5.50554e-08
5.63463e-08
5.76603e-08
5.89876e-08
6.03175e-08
6.16387e-08
6.29388e-08
6.42053e-08
6.54255e-08
6.65862e-08
6.76746e-08
6.8678e-08
6.95839e-08
7.038e-08
7.10537e-08
7.15919e-08
4.80591e-08
4.90596e-08
5.01185e-08
5.12331e-08
5.23998e-08
5.36138e-08
5.4869e-08
5.61581e-08
5.74729e-08
5.88037e-08
6.01402e-08
6.14711e-08
6.27847e-08
6.40685e-08
6.53098e-08
6.64959e-08
6.7614e-08
6.86514e-08
6.95959e-08
7.04356e-08
7.11588e-08
7.17544e-08
4.79144e-08
4.89054e-08
4.99551e-08
5.10614e-08
5.22208e-08
5.3429e-08
5.46801e-08
5.59674e-08
5.72826e-08
5.86168e-08
5.99598e-08
6.13007e-08
6.26279e-08
6.39293e-08
6.51923e-08
6.64044e-08
6.75531e-08
6.86259e-08
6.9611e-08
7.0497e-08
7.12733e-08
7.19305e-08
4.77693e-08
4.87505e-08
4.97908e-08
5.08883e-08
5.20402e-08
5.32423e-08
5.44891e-08
5.57742e-08
5.70898e-08
5.84272e-08
5.97766e-08
6.11273e-08
6.24682e-08
6.37872e-08
6.50721e-08
6.63107e-08
6.74905e-08
6.85995e-08
6.96262e-08
7.05598e-08
7.13907e-08
7.2111e-08
4.76241e-08
4.85952e-08
4.96258e-08
5.07145e-08
5.18585e-08
5.30541e-08
5.42963e-08
5.55789e-08
5.68946e-08
5.82349e-08
5.95904e-08
6.09508e-08
6.23051e-08
6.36417e-08
6.49486e-08
6.62136e-08
6.74247e-08
6.85701e-08
6.96385e-08
7.06196e-08
7.15045e-08
7.22861e-08
4.74792e-08
4.84399e-08
4.94606e-08
5.05401e-08
5.1676e-08
5.28649e-08
5.41021e-08
5.53819e-08
5.66972e-08
5.80401e-08
5.94014e-08
6.07711e-08
6.21386e-08
6.34925e-08
6.4821e-08
6.61122e-08
6.73542e-08
6.85355e-08
6.96449e-08
7.06725e-08
7.16093e-08
7.2449e-08
4.7335e-08
4.82852e-08
4.92958e-08
5.03658e-08
5.14932e-08
5.2675e-08
5.39069e-08
5.51835e-08
5.64981e-08
5.78431e-08
5.92097e-08
6.05884e-08
6.19685e-08
6.33392e-08
6.46887e-08
6.60055e-08
6.72778e-08
6.84941e-08
6.96434e-08
7.07156e-08
7.17015e-08
7.25931e-08
4.7192e-08
4.81315e-08
4.91317e-08
5.01919e-08
5.13106e-08
5.2485e-08
5.37112e-08
5.49842e-08
5.62976e-08
5.76443e-08
5.90157e-08
6.04027e-08
6.17949e-08
6.31816e-08
6.45515e-08
6.5893e-08
6.71946e-08
6.84447e-08
6.96325e-08
7.07474e-08
7.17802e-08
7.2722e-08
4.70505e-08
4.79791e-08
4.89688e-08
5.00191e-08
5.11288e-08
5.22955e-08
5.35156e-08
5.47845e-08
5.60963e-08
5.74441e-08
5.88197e-08
6.02143e-08
6.16178e-08
6.30198e-08
6.4409e-08
6.57742e-08
6.71038e-08
6.83864e-08
6.96109e-08
7.07669e-08
7.18448e-08
7.28367e-08
4.6911e-08
4.78287e-08
4.88077e-08
4.98479e-08
5.09484e-08
5.2107e-08
5.33207e-08
5.45851e-08
5.58947e-08
5.7243e-08
5.86222e-08
6.00236e-08
6.14376e-08
6.28538e-08
6.42614e-08
6.5649e-08
6.70053e-08
6.83187e-08
6.95782e-08
7.0773e-08
7.1893e-08
7.29286e-08
4.67741e-08
4.76808e-08
4.8649e-08
4.96789e-08
5.07698e-08
5.19201e-08
5.3127e-08
5.43865e-08
5.56934e-08
5.70416e-08
5.84237e-08
5.98311e-08
6.12546e-08
6.26841e-08
6.41088e-08
6.55175e-08
6.68989e-08
6.82414e-08
6.9534e-08
7.07656e-08
7.19261e-08
7.30053e-08
4.66401e-08
4.75358e-08
4.84931e-08
4.95126e-08
5.05939e-08
5.17356e-08
5.29354e-08
5.41895e-08
5.54933e-08
5.68407e-08
5.82248e-08
5.96375e-08
6.10695e-08
6.25111e-08
6.39516e-08
6.538e-08
6.67848e-08
6.81546e-08
6.94782e-08
7.07446e-08
7.19436e-08
7.30664e-08
4.65095e-08
4.73943e-08
4.83407e-08
4.93497e-08
5.04212e-08
5.15542e-08
5.27464e-08
5.39948e-08
5.52949e-08
5.6641e-08
5.80265e-08
5.94435e-08
6.0883e-08
6.23355e-08
6.37905e-08
6.52369e-08
6.66635e-08
6.80587e-08
6.94111e-08
7.07096e-08
7.19437e-08
7.31031e-08
4.63829e-08
4.72567e-08
4.81923e-08
4.91908e-08
5.02524e-08
5.13764e-08
5.2561e-08
5.38033e-08
5.50992e-08
5.64434e-08
5.78295e-08
5.92499e-08
6.0696e-08
6.21582e-08
6.36262e-08
6.50892e-08
6.65357e-08
6.79542e-08
6.93332e-08
7.06614e-08
7.19279e-08
7.31227e-08
4.62605e-08
4.71236e-08
4.80485e-08
4.90366e-08
5.00883e-08
5.12032e-08
5.23799e-08
5.36158e-08
5.49071e-08
5.62488e-08
5.76348e-08
5.90578e-08
6.05094e-08
6.19801e-08
6.34598e-08
6.49377e-08
6.64023e-08
6.78422e-08
6.92455e-08
7.06008e-08
7.18968e-08
7.31229e-08
4.6143e-08
4.69955e-08
4.79099e-08
4.88875e-08
4.99294e-08
5.10352e-08
5.22039e-08
5.34331e-08
5.47194e-08
5.60582e-08
5.74435e-08
5.88682e-08
6.03242e-08
6.18023e-08
6.32924e-08
6.47836e-08
6.62646e-08
6.77238e-08
6.91492e-08
7.05291e-08
7.18521e-08
7.31065e-08
4.60306e-08
4.68729e-08
4.77769e-08
4.87444e-08
4.97764e-08
5.08732e-08
5.20337e-08
5.32561e-08
5.45372e-08
5.58725e-08
5.72564e-08
5.86822e-08
6.01418e-08
6.16261e-08
6.31251e-08
6.46282e-08
6.61239e-08
6.76004e-08
6.90457e-08
7.0448e-08
7.17956e-08
7.30782e-08
4.59238e-08
4.67561e-08
4.76501e-08
4.86076e-08
4.96301e-08
5.07178e-08
5.18703e-08
5.30857e-08
5.43613e-08
5.56928e-08
5.70749e-08
5.8501e-08
5.99632e-08
6.14527e-08
6.29595e-08
6.44729e-08
6.59816e-08
6.74735e-08
6.89367e-08
7.03588e-08
7.17278e-08
7.3032e-08
4.5823e-08
4.66457e-08
4.753e-08
4.84779e-08
4.9491e-08
5.05699e-08
5.17144e-08
5.29228e-08
5.41927e-08
5.55202e-08
5.69e-08
5.83258e-08
5.97899e-08
6.12835e-08
6.27969e-08
6.43194e-08
6.58394e-08
6.7345e-08
6.8824e-08
7.02638e-08
7.16519e-08
7.29758e-08
4.57284e-08
4.65421e-08
4.7417e-08
4.83557e-08
4.93598e-08
5.04301e-08
5.15667e-08
5.27683e-08
5.40325e-08
5.53556e-08
5.67328e-08
5.81577e-08
5.9623e-08
6.112e-08
6.26389e-08
6.4169e-08
6.5699e-08
6.72166e-08
6.87096e-08
7.01651e-08
7.15705e-08
7.29129e-08
4.56405e-08
4.64455e-08
4.73117e-08
4.82415e-08
4.9237e-08
5.02991e-08
5.14281e-08
5.26229e-08
5.38814e-08
5.52001e-08
5.65744e-08
5.79981e-08
5.9464e-08
6.09635e-08
6.24869e-08
6.40236e-08
6.55621e-08
6.70902e-08
6.85955e-08
7.0065e-08
7.1486e-08
7.28458e-08
4.55594e-08
4.63564e-08
4.72143e-08
4.81359e-08
4.91232e-08
5.01776e-08
5.12992e-08
5.24875e-08
5.37404e-08
5.50548e-08
5.6426e-08
5.78481e-08
5.93141e-08
6.08154e-08
6.23425e-08
6.38847e-08
6.54304e-08
6.69676e-08
6.84835e-08
6.99652e-08
7.13998e-08
7.27754e-08
4.54856e-08
4.62751e-08
4.71253e-08
4.80392e-08
4.90189e-08
5.0066e-08
5.11808e-08
5.23629e-08
5.36104e-08
5.49204e-08
5.62885e-08
5.77089e-08
5.91745e-08
6.06771e-08
6.22071e-08
6.37538e-08
6.53057e-08
6.68506e-08
6.83756e-08
6.98675e-08
7.13132e-08
7.2699e-08
4.5419e-08
4.62017e-08
4.7045e-08
4.79518e-08
4.89246e-08
4.99649e-08
5.10734e-08
5.22497e-08
5.34922e-08
5.4798e-08
5.6163e-08
5.75815e-08
5.90465e-08
6.05499e-08
6.20821e-08
6.36325e-08
6.51895e-08
6.67409e-08
6.82737e-08
6.97745e-08
7.12297e-08
7.26257e-08
4.53601e-08
4.61367e-08
4.69737e-08
4.78742e-08
4.88406e-08
4.98748e-08
5.09775e-08
5.21485e-08
5.33864e-08
5.46883e-08
5.60503e-08
5.74669e-08
5.89311e-08
6.04349e-08
6.19688e-08
6.35222e-08
6.50835e-08
6.66403e-08
6.81797e-08
6.96881e-08
7.11517e-08
7.25569e-08
4.53089e-08
4.60802e-08
4.69117e-08
4.78065e-08
4.87674e-08
4.97962e-08
5.08938e-08
5.206e-08
5.32937e-08
5.45921e-08
5.59513e-08
5.7366e-08
5.88294e-08
6.03334e-08
6.18685e-08
6.34242e-08
6.4989e-08
6.65503e-08
6.80952e-08
6.961e-08
7.1081e-08
7.24938e-08
4.52655e-08
4.60323e-08
4.68591e-08
4.77492e-08
4.87053e-08
4.97294e-08
5.08226e-08
5.19847e-08
5.32147e-08
5.451e-08
5.58668e-08
5.72798e-08
5.87422e-08
6.02462e-08
6.17822e-08
6.33397e-08
6.49073e-08
6.64723e-08
6.80216e-08
6.95418e-08
7.10192e-08
7.24415e-08
4.52302e-08
4.59932e-08
4.68161e-08
4.77023e-08
4.86545e-08
4.96748e-08
5.07642e-08
5.1923e-08
5.31499e-08
5.44426e-08
5.57973e-08
5.72087e-08
5.86704e-08
6.01742e-08
6.17108e-08
6.32697e-08
6.48394e-08
6.64072e-08
6.79601e-08
6.94843e-08
7.09656e-08
7.23892e-08
4.52029e-08
4.5963e-08
4.6783e-08
4.76661e-08
4.86152e-08
4.96325e-08
5.07191e-08
5.18752e-08
5.30997e-08
5.43903e-08
5.57433e-08
5.71536e-08
5.86145e-08
6.01181e-08
6.16551e-08
6.3215e-08
6.47862e-08
6.63562e-08
6.79118e-08
6.94392e-08
7.09243e-08
7.23523e-08
4.51838e-08
4.59419e-08
4.67597e-08
4.76407e-08
4.85877e-08
4.96029e-08
5.06874e-08
5.18416e-08
5.30644e-08
5.43535e-08
5.57053e-08
5.71147e-08
5.8575e-08
6.00784e-08
6.16157e-08
6.31762e-08
6.47484e-08
6.63198e-08
6.78774e-08
6.94073e-08
7.08957e-08
7.23285e-08
4.51729e-08
4.59298e-08
4.67465e-08
4.76262e-08
4.8572e-08
4.95859e-08
5.06693e-08
5.18224e-08
5.30442e-08
5.43325e-08
5.56836e-08
5.70924e-08
5.85524e-08
6.00556e-08
6.15929e-08
6.31537e-08
6.47265e-08
6.62987e-08
6.78572e-08
6.93886e-08
7.08792e-08
7.23161e-08
3.76565e-08
3.76761e-08
3.77153e-08
3.77741e-08
3.78528e-08
3.79513e-08
3.80699e-08
3.8209e-08
3.8369e-08
3.85505e-08
3.87542e-08
3.89813e-08
3.92329e-08
3.95105e-08
3.9816e-08
4.01515e-08
4.05193e-08
4.0922e-08
4.13625e-08
4.18438e-08
4.23691e-08
4.29415e-08
4.35642e-08
4.42399e-08
4.49714e-08
4.57607e-08
4.66093e-08
4.75181e-08
3.76092e-08
3.76288e-08
3.7668e-08
3.77268e-08
3.78054e-08
3.79039e-08
3.80224e-08
3.81613e-08
3.8321e-08
3.8502e-08
3.87051e-08
3.89312e-08
3.91817e-08
3.94578e-08
3.97614e-08
4.00945e-08
4.04594e-08
4.08587e-08
4.12951e-08
4.17717e-08
4.22915e-08
4.28578e-08
4.34737e-08
4.4142e-08
4.48655e-08
4.56463e-08
4.64861e-08
4.73858e-08
3.75625e-08
3.75821e-08
3.76213e-08
3.76801e-08
3.77587e-08
3.78571e-08
3.79755e-08
3.81142e-08
3.82735e-08
3.84541e-08
3.86566e-08
3.88819e-08
3.91311e-08
3.94057e-08
3.97074e-08
4.00381e-08
4.04001e-08
4.07959e-08
4.12281e-08
4.16999e-08
4.22142e-08
4.27743e-08
4.33832e-08
4.40439e-08
4.47592e-08
4.55312e-08
4.6362e-08
4.72524e-08
3.75164e-08
3.7536e-08
3.75752e-08
3.76341e-08
3.77126e-08
3.7811e-08
3.79293e-08
3.80678e-08
3.82268e-08
3.84069e-08
3.86088e-08
3.88332e-08
3.90813e-08
3.93544e-08
3.96541e-08
3.99824e-08
4.03415e-08
4.07337e-08
4.11617e-08
4.16286e-08
4.21373e-08
4.2691e-08
4.32928e-08
4.39458e-08
4.46526e-08
4.54158e-08
4.62372e-08
4.71181e-08
3.7471e-08
3.74906e-08
3.75299e-08
3.75887e-08
3.76673e-08
3.77656e-08
3.78838e-08
3.80221e-08
3.81809e-08
3.83606e-08
3.85618e-08
3.87853e-08
3.90322e-08
3.93038e-08
3.96017e-08
3.99275e-08
4.02836e-08
4.06722e-08
4.1096e-08
4.1558e-08
4.2061e-08
4.26082e-08
4.32028e-08
4.38479e-08
4.45462e-08
4.53003e-08
4.61121e-08
4.69833e-08
3.74265e-08
3.74461e-08
3.74853e-08
3.75442e-08
3.76227e-08
3.7721e-08
3.78391e-08
3.79773e-08
3.81358e-08
3.8315e-08
3.85156e-08
3.87383e-08
3.89841e-08
3.92542e-08
3.95501e-08
3.98735e-08
4.02266e-08
4.06116e-08
4.10312e-08
4.14881e-08
4.19854e-08
4.25261e-08
4.31135e-08
4.37505e-08
4.44401e-08
4.51849e-08
4.59871e-08
4.68482e-08
3.73828e-08
3.74024e-08
3.74417e-08
3.75005e-08
3.75791e-08
3.76773e-08
3.77954e-08
3.79334e-08
3.80916e-08
3.82705e-08
3.84704e-08
3.86923e-08
3.89369e-08
3.92055e-08
3.94995e-08
3.98206e-08
4.01707e-08
4.05521e-08
4.09674e-08
4.14193e-08
4.19108e-08
4.24449e-08
4.30249e-08
4.36538e-08
4.43346e-08
4.507e-08
4.58623e-08
4.67133e-08
3.734e-08
3.73596e-08
3.73989e-08
3.74578e-08
3.75364e-08
3.76346e-08
3.77526e-08
3.78904e-08
3.80484e-08
3.82269e-08
3.84263e-08
3.86473e-08
3.88909e-08
3.9158e-08
3.94501e-08
3.97687e-08
4.01159e-08
4.04937e-08
4.09047e-08
4.13516e-08
4.18373e-08
4.23648e-08
4.29374e-08
4.35581e-08
4.423e-08
4.49559e-08
4.57382e-08
4.65789e-08
3.72982e-08
3.73179e-08
3.73572e-08
3.74161e-08
3.74947e-08
3.75929e-08
3.77108e-08
3.78485e-08
3.80063e-08
3.81844e-08
3.83832e-08
3.86035e-08
3.88459e-08
3.91116e-08
3.94018e-08
3.97181e-08
4.00623e-08
4.04366e-08
4.08433e-08
4.12852e-08
4.17651e-08
4.2286e-08
4.28512e-08
4.34637e-08
4.41266e-08
4.48429e-08
4.56151e-08
4.64453e-08
3.72575e-08
3.72772e-08
3.73165e-08
3.73754e-08
3.7454e-08
3.75522e-08
3.76701e-08
3.78077e-08
3.79653e-08
3.8143e-08
3.83413e-08
3.85608e-08
3.88022e-08
3.90665e-08
3.93548e-08
3.96688e-08
4.00101e-08
4.03809e-08
4.07834e-08
4.12203e-08
4.16944e-08
4.22087e-08
4.27665e-08
4.33707e-08
4.40247e-08
4.47313e-08
4.54933e-08
4.6313e-08
3.72179e-08
3.72376e-08
3.72769e-08
3.73359e-08
3.74145e-08
3.75128e-08
3.76306e-08
3.77681e-08
3.79255e-08
3.81029e-08
3.83007e-08
3.85194e-08
3.87598e-08
3.90227e-08
3.93092e-08
3.96209e-08
3.99594e-08
4.03267e-08
4.07251e-08
4.1157e-08
4.16254e-08
4.21332e-08
4.26835e-08
4.32796e-08
4.39246e-08
4.46216e-08
4.53733e-08
4.61823e-08
3.71795e-08
3.71992e-08
3.72386e-08
3.72976e-08
3.73763e-08
3.74745e-08
3.75923e-08
3.77298e-08
3.78869e-08
3.8064e-08
3.82613e-08
3.84794e-08
3.87187e-08
3.89803e-08
3.92651e-08
3.95746e-08
3.99103e-08
4.02742e-08
4.06684e-08
4.10956e-08
4.15583e-08
4.20596e-08
4.26026e-08
4.31906e-08
4.38266e-08
4.45139e-08
4.52555e-08
4.60538e-08
3.71424e-08
3.71621e-08
3.72015e-08
3.72606e-08
3.73393e-08
3.74375e-08
3.75553e-08
3.76927e-08
3.78497e-08
3.80265e-08
3.82234e-08
3.84407e-08
3.86791e-08
3.89394e-08
3.92225e-08
3.95299e-08
3.98629e-08
4.02234e-08
4.06137e-08
4.10361e-08
4.14932e-08
4.19882e-08
4.2524e-08
4.31038e-08
4.3731e-08
4.44088e-08
4.51401e-08
4.59278e-08
3.71065e-08
3.71263e-08
3.71657e-08
3.72248e-08
3.73036e-08
3.74019e-08
3.75197e-08
3.7657e-08
3.78138e-08
3.79904e-08
3.81868e-08
3.84035e-08
3.8641e-08
3.89001e-08
3.91816e-08
3.94868e-08
3.98172e-08
4.01746e-08
4.05609e-08
4.09786e-08
4.14304e-08
4.19191e-08
4.24477e-08
4.30197e-08
4.36381e-08
4.43064e-08
4.50276e-08
4.58047e-08
3.70721e-08
3.70918e-08
3.71313e-08
3.71905e-08
3.72693e-08
3.73676e-08
3.74854e-08
3.76227e-08
3.77794e-08
3.79557e-08
3.81518e-08
3.83679e-08
3.86045e-08
3.88624e-08
3.91424e-08
3.94456e-08
3.97734e-08
4.01277e-08
4.05102e-08
4.09234e-08
4.13699e-08
4.18525e-08
4.23742e-08
4.29383e-08
4.35482e-08
4.42072e-08
4.49184e-08
4.5685e-08
3.7039e-08
3.70588e-08
3.70983e-08
3.71575e-08
3.72364e-08
3.73348e-08
3.74526e-08
3.75898e-08
3.77465e-08
3.79226e-08
3.81183e-08
3.83338e-08
3.85697e-08
3.88264e-08
3.91049e-08
3.94062e-08
3.97316e-08
4.00828e-08
4.04617e-08
4.08706e-08
4.13119e-08
4.17885e-08
4.23035e-08
4.286e-08
4.34615e-08
4.41113e-08
4.48128e-08
4.5569e-08
3.70075e-08
3.70273e-08
3.70668e-08
3.71261e-08
3.7205e-08
3.73034e-08
3.74213e-08
3.75585e-08
3.77151e-08
3.7891e-08
3.80863e-08
3.83014e-08
3.85365e-08
3.87922e-08
3.90692e-08
3.93687e-08
3.96918e-08
4.00402e-08
4.04156e-08
4.08202e-08
4.12566e-08
4.17275e-08
4.22359e-08
4.2785e-08
4.33784e-08
4.40192e-08
4.47111e-08
4.54572e-08
3.69774e-08
3.69973e-08
3.70369e-08
3.70962e-08
3.71752e-08
3.72737e-08
3.73916e-08
3.75288e-08
3.76853e-08
3.7861e-08
3.8056e-08
3.82706e-08
3.8505e-08
3.87597e-08
3.90355e-08
3.93332e-08
3.96541e-08
3.99997e-08
4.03718e-08
4.07724e-08
4.1204e-08
4.16694e-08
4.21715e-08
4.27135e-08
4.32989e-08
4.39312e-08
4.46137e-08
4.535e-08
3.6949e-08
3.69688e-08
3.70085e-08
3.70679e-08
3.71469e-08
3.72455e-08
3.73634e-08
3.75007e-08
3.76571e-08
3.78327e-08
3.80274e-08
3.82416e-08
3.84753e-08
3.87291e-08
3.90036e-08
3.92997e-08
3.96186e-08
3.99616e-08
4.03304e-08
4.07272e-08
4.11543e-08
4.16144e-08
4.21105e-08
4.26457e-08
4.32235e-08
4.38474e-08
4.45209e-08
4.52476e-08
3.69222e-08
3.6942e-08
3.69817e-08
3.70412e-08
3.71203e-08
3.72189e-08
3.73369e-08
3.74742e-08
3.76305e-08
3.7806e-08
3.80005e-08
3.82143e-08
3.84474e-08
3.87004e-08
3.89737e-08
3.92683e-08
3.95852e-08
3.99258e-08
4.02916e-08
4.06848e-08
4.11076e-08
4.15627e-08
4.2053e-08
4.25817e-08
4.31522e-08
4.37681e-08
4.4433e-08
4.51505e-08
3.6897e-08
3.69169e-08
3.69567e-08
3.70162e-08
3.70954e-08
3.7194e-08
3.73121e-08
3.74494e-08
3.76057e-08
3.77811e-08
3.79754e-08
3.81888e-08
3.84214e-08
3.86736e-08
3.89459e-08
3.9239e-08
3.95541e-08
3.98924e-08
4.02554e-08
4.06452e-08
4.1064e-08
4.15143e-08
4.19992e-08
4.25217e-08
4.30853e-08
4.36936e-08
4.43503e-08
4.50589e-08
3.68736e-08
3.68935e-08
3.69333e-08
3.69929e-08
3.70721e-08
3.71709e-08
3.7289e-08
3.74263e-08
3.75826e-08
3.77579e-08
3.79521e-08
3.81651e-08
3.83972e-08
3.86487e-08
3.892e-08
3.92119e-08
3.95253e-08
3.98614e-08
4.02218e-08
4.06084e-08
4.10234e-08
4.14693e-08
4.19491e-08
4.24658e-08
4.30229e-08
4.3624e-08
4.42729e-08
4.49731e-08
3.6852e-08
3.68719e-08
3.69117e-08
3.69714e-08
3.70507e-08
3.71495e-08
3.72677e-08
3.7405e-08
3.75613e-08
3.77365e-08
3.79305e-08
3.81433e-08
3.8375e-08
3.86258e-08
3.88962e-08
3.91869e-08
3.94987e-08
3.98329e-08
4.01909e-08
4.05746e-08
4.09861e-08
4.14279e-08
4.19028e-08
4.24141e-08
4.29652e-08
4.35596e-08
4.42011e-08
4.48935e-08
3.68321e-08
3.68521e-08
3.68919e-08
3.69516e-08
3.7031e-08
3.71299e-08
3.72481e-08
3.73855e-08
3.75418e-08
3.7717e-08
3.79108e-08
3.81233e-08
3.83546e-08
3.86049e-08
3.88745e-08
3.91641e-08
3.94745e-08
3.98069e-08
4.01627e-08
4.05437e-08
4.09519e-08
4.139e-08
4.18605e-08
4.23668e-08
4.29122e-08
4.35004e-08
4.41351e-08
4.48202e-08
3.68141e-08
3.68341e-08
3.6874e-08
3.69337e-08
3.70131e-08
3.71121e-08
3.72304e-08
3.73678e-08
3.75242e-08
3.76993e-08
3.7893e-08
3.81053e-08
3.83362e-08
3.85859e-08
3.88548e-08
3.91435e-08
3.94526e-08
3.97834e-08
4.01372e-08
4.05157e-08
4.09211e-08
4.13556e-08
4.18222e-08
4.23239e-08
4.28642e-08
4.34466e-08
4.40751e-08
4.47535e-08
3.67979e-08
3.68179e-08
3.68578e-08
3.69176e-08
3.69971e-08
3.70961e-08
3.72145e-08
3.7352e-08
3.75083e-08
3.76834e-08
3.7877e-08
3.80891e-08
3.83198e-08
3.8569e-08
3.88373e-08
3.91251e-08
3.94331e-08
3.97624e-08
4.01144e-08
4.04908e-08
4.08935e-08
4.13249e-08
4.17879e-08
4.22855e-08
4.28211e-08
4.33984e-08
4.40212e-08
4.46934e-08
3.67836e-08
3.68036e-08
3.68436e-08
3.69034e-08
3.6983e-08
3.70821e-08
3.72005e-08
3.7338e-08
3.74943e-08
3.76694e-08
3.78629e-08
3.80749e-08
3.83053e-08
3.85541e-08
3.88219e-08
3.91089e-08
3.94159e-08
3.9744e-08
4.00944e-08
4.04688e-08
4.08692e-08
4.12979e-08
4.17577e-08
4.22516e-08
4.2783e-08
4.33557e-08
4.39735e-08
4.46403e-08
3.67713e-08
3.67913e-08
3.68313e-08
3.68912e-08
3.69707e-08
3.70699e-08
3.71883e-08
3.73259e-08
3.74823e-08
3.76573e-08
3.78508e-08
3.80626e-08
3.82927e-08
3.85413e-08
3.88085e-08
3.90949e-08
3.94011e-08
3.97281e-08
4.00771e-08
4.04498e-08
4.08482e-08
4.12745e-08
4.17315e-08
4.22222e-08
4.27501e-08
4.33188e-08
4.39321e-08
4.45941e-08
3.67608e-08
3.67809e-08
3.68209e-08
3.68808e-08
3.69604e-08
3.70596e-08
3.71781e-08
3.73157e-08
3.74721e-08
3.76471e-08
3.78405e-08
3.80522e-08
3.82822e-08
3.85305e-08
3.87973e-08
3.90831e-08
3.93886e-08
3.97147e-08
4.00626e-08
4.04339e-08
4.08305e-08
4.12548e-08
4.17095e-08
4.21975e-08
4.27223e-08
4.32876e-08
4.38972e-08
4.45551e-08
3.67524e-08
3.67724e-08
3.68125e-08
3.68724e-08
3.69521e-08
3.70513e-08
3.71698e-08
3.73074e-08
3.74638e-08
3.76388e-08
3.78322e-08
3.80438e-08
3.82736e-08
3.85217e-08
3.87882e-08
3.90736e-08
3.93785e-08
3.97038e-08
4.00507e-08
4.04209e-08
4.08162e-08
4.12388e-08
4.16915e-08
4.21774e-08
4.26997e-08
4.32622e-08
4.38687e-08
4.45233e-08
3.67459e-08
3.67659e-08
3.6806e-08
3.68659e-08
3.69456e-08
3.70449e-08
3.71634e-08
3.7301e-08
3.74575e-08
3.76325e-08
3.78258e-08
3.80374e-08
3.82671e-08
3.85149e-08
3.87812e-08
3.90662e-08
3.93707e-08
3.96954e-08
4.00416e-08
4.04109e-08
4.08051e-08
4.12265e-08
4.16777e-08
4.21619e-08
4.26823e-08
4.32426e-08
4.38467e-08
4.44988e-08
3.67414e-08
3.67614e-08
3.68015e-08
3.68615e-08
3.69412e-08
3.70404e-08
3.7159e-08
3.72966e-08
3.74531e-08
3.7628e-08
3.78214e-08
3.80329e-08
3.82625e-08
3.85102e-08
3.87763e-08
3.90611e-08
3.93652e-08
3.96896e-08
4.00353e-08
4.04039e-08
4.07974e-08
4.12179e-08
4.16681e-08
4.2151e-08
4.267e-08
4.32289e-08
4.38314e-08
4.44816e-08
3.67388e-08
3.67589e-08
3.6799e-08
3.68589e-08
3.69387e-08
3.70379e-08
3.71565e-08
3.72941e-08
3.74506e-08
3.76256e-08
3.78189e-08
3.80303e-08
3.82599e-08
3.85076e-08
3.87735e-08
3.90582e-08
3.93621e-08
3.96862e-08
4.00316e-08
4.03999e-08
4.07929e-08
4.12129e-08
4.16625e-08
4.21448e-08
4.26631e-08
4.3221e-08
4.38226e-08
4.44718e-08
7.08938e-08
7.09739e-08
7.10493e-08
7.11167e-08
7.1183e-08
7.12565e-08
7.06393e-08
7.0672e-08
7.07087e-08
7.0746e-08
7.0786e-08
7.08328e-08
7.02402e-08
7.02357e-08
7.0238e-08
7.02445e-08
7.02554e-08
7.02724e-08
6.97018e-08
6.96669e-08
6.96389e-08
6.96159e-08
6.95975e-08
6.95844e-08
6.90327e-08
6.8972e-08
6.89172e-08
6.8867e-08
6.88208e-08
6.87786e-08
6.82428e-08
6.816e-08
6.80816e-08
6.80068e-08
6.7935e-08
6.7866e-08
6.73434e-08
6.72415e-08
6.71426e-08
6.7046e-08
6.69513e-08
6.68581e-08
6.63465e-08
6.62283e-08
6.61117e-08
6.59963e-08
6.58816e-08
6.57673e-08
6.52648e-08
6.5133e-08
6.50016e-08
6.48702e-08
6.47385e-08
6.46062e-08
6.41117e-08
6.39688e-08
6.38253e-08
6.36809e-08
6.35352e-08
6.33881e-08
6.29007e-08
6.27492e-08
6.25962e-08
6.24415e-08
6.22848e-08
6.21261e-08
6.16453e-08
6.14877e-08
6.13277e-08
6.11654e-08
6.10006e-08
6.08332e-08
6.03592e-08
6.01975e-08
6.0033e-08
5.98657e-08
5.96954e-08
5.95221e-08
5.90554e-08
5.88917e-08
5.87249e-08
5.85548e-08
5.83816e-08
5.82051e-08
5.77464e-08
5.75826e-08
5.74155e-08
5.72449e-08
5.7071e-08
5.68937e-08
5.6444e-08
5.62819e-08
5.61162e-08
5.59471e-08
5.57745e-08
5.55985e-08
5.51591e-08
5.50001e-08
5.48375e-08
5.46714e-08
5.4502e-08
5.43292e-08
5.39015e-08
5.37468e-08
5.35886e-08
5.34271e-08
5.32623e-08
5.30943e-08
5.26797e-08
5.25305e-08
5.23779e-08
5.2222e-08
5.20631e-08
5.19012e-08
5.15013e-08
5.13582e-08
5.1212e-08
5.10628e-08
5.09107e-08
5.07559e-08
5.03722e-08
5.0236e-08
5.00968e-08
4.99549e-08
4.98103e-08
4.96633e-08
4.92973e-08
4.91682e-08
4.90365e-08
4.89023e-08
4.87657e-08
4.8627e-08
4.76495e-08
4.67319e-08
4.58747e-08
4.50771e-08
4.43378e-08
4.36547e-08
4.30254e-08
4.2447e-08
4.19164e-08
4.14304e-08
4.09859e-08
4.05798e-08
4.02092e-08
3.98714e-08
3.95639e-08
3.92848e-08
3.9032e-08
3.88041e-08
3.85997e-08
3.84178e-08
3.82575e-08
3.81182e-08
3.79994e-08
3.79008e-08
3.78221e-08
3.77633e-08
3.77241e-08
3.77045e-08
4.77797e-08
4.68536e-08
4.59879e-08
4.51823e-08
4.44354e-08
4.37452e-08
4.31094e-08
4.25251e-08
4.19893e-08
4.14987e-08
4.10503e-08
4.06408e-08
4.02674e-08
3.99273e-08
3.9618e-08
3.93374e-08
3.90835e-08
3.88547e-08
3.86496e-08
3.84672e-08
3.83066e-08
3.81671e-08
3.80481e-08
3.79495e-08
3.78708e-08
3.78119e-08
3.77727e-08
3.77531e-08
4.7908e-08
4.69736e-08
4.60999e-08
4.52864e-08
4.45321e-08
4.38351e-08
4.3193e-08
4.2603e-08
4.20621e-08
4.15671e-08
4.11148e-08
4.07021e-08
4.03259e-08
3.99835e-08
3.96724e-08
3.93903e-08
3.91353e-08
3.89056e-08
3.86999e-08
3.8517e-08
3.83561e-08
3.82163e-08
3.80973e-08
3.79985e-08
3.79198e-08
3.78608e-08
3.78216e-08
3.7802e-08
4.80343e-08
4.70919e-08
4.62104e-08
4.53894e-08
4.46279e-08
4.39242e-08
4.3276e-08
4.26805e-08
4.21347e-08
4.16354e-08
4.11793e-08
4.07634e-08
4.03846e-08
4.004e-08
3.97271e-08
3.94436e-08
3.91874e-08
3.89568e-08
3.87505e-08
3.85671e-08
3.84059e-08
3.82659e-08
3.81467e-08
3.80479e-08
3.79691e-08
3.79101e-08
3.78709e-08
3.78513e-08
4.81583e-08
4.72083e-08
4.63192e-08
4.54909e-08
4.47225e-08
4.40124e-08
4.33583e-08
4.27574e-08
4.22069e-08
4.17034e-08
4.12437e-08
4.08247e-08
4.04433e-08
4.00966e-08
3.97819e-08
3.9497e-08
3.92397e-08
3.90083e-08
3.88013e-08
3.86175e-08
3.84559e-08
3.83157e-08
3.81964e-08
3.80974e-08
3.80186e-08
3.79596e-08
3.79203e-08
3.79007e-08
4.828e-08
4.73225e-08
4.64261e-08
4.55909e-08
4.48159e-08
4.40995e-08
4.34397e-08
4.28338e-08
4.22786e-08
4.17711e-08
4.13079e-08
4.08859e-08
4.0502e-08
4.01532e-08
3.98368e-08
3.95505e-08
3.92921e-08
3.90599e-08
3.88523e-08
3.8668e-08
3.85061e-08
3.83657e-08
3.82461e-08
3.81471e-08
3.80682e-08
3.80092e-08
3.79699e-08
3.79503e-08
7.37655e-08
7.37607e-08
7.37511e-08
7.37366e-08
7.37174e-08
7.36933e-08
7.36642e-08
7.36302e-08
7.35913e-08
7.35473e-08
7.34982e-08
7.34439e-08
7.33845e-08
7.33199e-08
7.32501e-08
7.3175e-08
7.30946e-08
7.30091e-08
7.29185e-08
7.28227e-08
7.27221e-08
7.26168e-08
7.2507e-08
7.2393e-08
7.22753e-08
7.21543e-08
7.20306e-08
7.1905e-08
7.17781e-08
7.16511e-08
7.15252e-08
7.14017e-08
7.12823e-08
7.11691e-08
7.10644e-08
7.09712e-08
7.08935e-08
7.08364e-08
7.08073e-08
7.08185e-08
7.36161e-08
7.36113e-08
7.36017e-08
7.35873e-08
7.35681e-08
7.3544e-08
7.3515e-08
7.34811e-08
7.34422e-08
7.33983e-08
7.33493e-08
7.32952e-08
7.32359e-08
7.31714e-08
7.31017e-08
7.30268e-08
7.29466e-08
7.28613e-08
7.27708e-08
7.26752e-08
7.25748e-08
7.24696e-08
7.236e-08
7.22462e-08
7.21286e-08
7.20076e-08
7.18839e-08
7.17582e-08
7.16312e-08
7.1504e-08
7.13777e-08
7.12536e-08
7.11333e-08
7.10188e-08
7.09123e-08
7.08166e-08
7.07349e-08
7.06714e-08
7.06312e-08
7.06196e-08
7.33191e-08
7.33144e-08
7.33048e-08
7.32905e-08
7.32714e-08
7.32474e-08
7.32185e-08
7.31848e-08
7.3146e-08
7.31023e-08
7.30535e-08
7.29996e-08
7.29406e-08
7.28764e-08
7.2807e-08
7.27323e-08
7.26525e-08
7.25675e-08
7.24773e-08
7.23821e-08
7.2282e-08
7.21772e-08
7.20678e-08
7.19543e-08
7.18369e-08
7.17161e-08
7.15925e-08
7.14667e-08
7.13394e-08
7.12117e-08
7.10846e-08
7.09594e-08
7.08375e-08
7.07206e-08
7.06108e-08
7.05104e-08
7.04219e-08
7.03484e-08
7.02927e-08
7.02569e-08
7.28784e-08
7.28736e-08
7.28641e-08
7.28499e-08
7.28309e-08
7.28071e-08
7.27784e-08
7.27448e-08
7.27064e-08
7.26629e-08
7.26144e-08
7.25609e-08
7.25022e-08
7.24384e-08
7.23694e-08
7.22952e-08
7.22159e-08
7.21313e-08
7.20417e-08
7.1947e-08
7.18474e-08
7.17431e-08
7.16342e-08
7.15211e-08
7.1404e-08
7.12835e-08
7.116e-08
7.10341e-08
7.09066e-08
7.07783e-08
7.06501e-08
7.05233e-08
7.03992e-08
7.02792e-08
7.0165e-08
7.00585e-08
6.99617e-08
6.98765e-08
6.98045e-08
6.97466e-08
7.22992e-08
7.22945e-08
7.22851e-08
7.2271e-08
7.22521e-08
7.22285e-08
7.22001e-08
7.21668e-08
7.21286e-08
7.20855e-08
7.20375e-08
7.19844e-08
7.19262e-08
7.18629e-08
7.17945e-08
7.1721e-08
7.16422e-08
7.15584e-08
7.14694e-08
7.13754e-08
7.12765e-08
7.11728e-08
7.10646e-08
7.09521e-08
7.08355e-08
7.07153e-08
7.0592e-08
7.04661e-08
7.03383e-08
7.02093e-08
7.008e-08
6.99515e-08
6.98248e-08
6.97012e-08
6.95821e-08
6.94689e-08
6.93631e-08
6.92659e-08
6.91785e-08
6.9101e-08
7.15888e-08
7.15841e-08
7.15748e-08
7.15609e-08
7.15422e-08
7.15188e-08
7.14907e-08
7.14578e-08
7.142e-08
7.13774e-08
7.13298e-08
7.12773e-08
7.12197e-08
7.11571e-08
7.10894e-08
7.10166e-08
7.09387e-08
7.08556e-08
7.07675e-08
7.06744e-08
7.05764e-08
7.04736e-08
7.03662e-08
7.02544e-08
7.01385e-08
7.00188e-08
6.98959e-08
6.97701e-08
6.9642e-08
6.95124e-08
6.9382e-08
6.92516e-08
6.91222e-08
6.89949e-08
6.88707e-08
6.87507e-08
6.86361e-08
6.85276e-08
6.84259e-08
6.83312e-08
7.07558e-08
7.07512e-08
7.0742e-08
7.07282e-08
7.07098e-08
7.06867e-08
7.06589e-08
7.06264e-08
7.05891e-08
7.0547e-08
7.05001e-08
7.04482e-08
7.03914e-08
7.03295e-08
7.02627e-08
7.01908e-08
7.01138e-08
7.00318e-08
6.99447e-08
6.98526e-08
6.97557e-08
6.96539e-08
6.95475e-08
6.94367e-08
6.93217e-08
6.92027e-08
6.90803e-08
6.89548e-08
6.88267e-08
6.86966e-08
6.85651e-08
6.84331e-08
6.83011e-08
6.81702e-08
6.80411e-08
6.79148e-08
6.77919e-08
6.76731e-08
6.75588e-08
6.7449e-08
6.98103e-08
6.98057e-08
6.97967e-08
6.97831e-08
6.97649e-08
6.97422e-08
6.97148e-08
6.96828e-08
6.9646e-08
6.96045e-08
6.95583e-08
6.95072e-08
6.94512e-08
6.93902e-08
6.93244e-08
6.92535e-08
6.91776e-08
6.90968e-08
6.90109e-08
6.89201e-08
6.88244e-08
6.87239e-08
6.86187e-08
6.85091e-08
6.83951e-08
6.82771e-08
6.81555e-08
6.80305e-08
6.79025e-08
6.77722e-08
6.764e-08
6.75065e-08
6.73723e-08
6.72382e-08
6.71048e-08
6.69727e-08
6.68425e-08
6.67147e-08
6.65894e-08
6.64667e-08
6.87635e-08
6.8759e-08
6.87501e-08
6.87368e-08
6.87189e-08
6.86965e-08
6.86696e-08
6.86381e-08
6.8602e-08
6.85612e-08
6.85157e-08
6.84654e-08
6.84104e-08
6.83505e-08
6.82857e-08
6.8216e-08
6.81414e-08
6.80619e-08
6.79774e-08
6.7888e-08
6.77937e-08
6.76947e-08
6.7591e-08
6.74827e-08
6.73701e-08
6.72533e-08
6.71327e-08
6.70085e-08
6.6881e-08
6.67508e-08
6.66182e-08
6.64837e-08
6.63478e-08
6.62111e-08
6.6074e-08
6.59371e-08
6.58007e-08
6.56652e-08
6.55307e-08
6.53973e-08
6.76277e-08
6.76234e-08
6.76146e-08
6.76015e-08
6.7584e-08
6.7562e-08
6.75356e-08
6.75047e-08
6.74692e-08
6.74292e-08
6.73845e-08
6.73352e-08
6.72812e-08
6.72225e-08
6.71589e-08
6.70906e-08
6.70174e-08
6.69393e-08
6.68563e-08
6.67685e-08
6.66759e-08
6.65786e-08
6.64765e-08
6.63699e-08
6.62589e-08
6.61436e-08
6.60243e-08
6.59012e-08
6.57746e-08
6.56448e-08
6.55123e-08
6.53773e-08
6.52403e-08
6.51016e-08
6.49617e-08
6.4821e-08
6.46797e-08
6.4538e-08
6.43962e-08
6.42541e-08
6.64161e-08
6.64118e-08
6.64032e-08
6.63904e-08
6.63732e-08
6.63517e-08
6.63258e-08
6.62955e-08
6.62608e-08
6.62216e-08
6.61779e-08
6.61296e-08
6.60767e-08
6.60192e-08
6.5957e-08
6.58901e-08
6.58184e-08
6.5742e-08
6.56607e-08
6.55747e-08
6.54839e-08
6.53884e-08
6.52883e-08
6.51836e-08
6.50744e-08
6.49609e-08
6.48432e-08
6.47216e-08
6.45962e-08
6.44674e-08
6.43354e-08
6.42005e-08
6.4063e-08
6.39233e-08
6.37816e-08
6.36381e-08
6.34932e-08
6.33469e-08
6.31994e-08
6.30507e-08
6.51421e-08
6.5138e-08
6.51296e-08
6.5117e-08
6.51002e-08
6.50791e-08
6.50538e-08
6.50242e-08
6.49903e-08
6.4952e-08
6.49093e-08
6.48621e-08
6.48105e-08
6.47543e-08
6.46935e-08
6.46281e-08
6.45581e-08
6.44834e-08
6.4404e-08
6.432e-08
6.42312e-08
6.41378e-08
6.40398e-08
6.39372e-08
6.38301e-08
6.37187e-08
6.3603e-08
6.34832e-08
6.33595e-08
6.32321e-08
6.31012e-08
6.29671e-08
6.28299e-08
6.26899e-08
6.25473e-08
6.24023e-08
6.22551e-08
6.21057e-08
6.19543e-08
6.18009e-08
6.38198e-08
6.38157e-08
6.38076e-08
6.37953e-08
6.37789e-08
6.37583e-08
6.37336e-08
6.37047e-08
6.36716e-08
6.36343e-08
6.35926e-08
6.35466e-08
6.34963e-08
6.34415e-08
6.33823e-08
6.33185e-08
6.32503e-08
6.31775e-08
6.31001e-08
6.30181e-08
6.29315e-08
6.28404e-08
6.27447e-08
6.26445e-08
6.25398e-08
6.24307e-08
6.23173e-08
6.21998e-08
6.20782e-08
6.19527e-08
6.18235e-08
6.16907e-08
6.15546e-08
6.14151e-08
6.12727e-08
6.11273e-08
6.0979e-08
6.08281e-08
6.06745e-08
6.05182e-08
6.24631e-08
6.24592e-08
6.24512e-08
6.24392e-08
6.24232e-08
6.24032e-08
6.23791e-08
6.2351e-08
6.23188e-08
6.22824e-08
6.22418e-08
6.21971e-08
6.21481e-08
6.20948e-08
6.20371e-08
6.19752e-08
6.19088e-08
6.1838e-08
6.17627e-08
6.1683e-08
6.15987e-08
6.151e-08
6.14169e-08
6.13192e-08
6.12172e-08
6.11107e-08
6.1e-08
6.08851e-08
6.0766e-08
6.06429e-08
6.05159e-08
6.03852e-08
6.02507e-08
6.01128e-08
5.99714e-08
5.98267e-08
5.96787e-08
5.95276e-08
5.93733e-08
5.92159e-08
6.10858e-08
6.1082e-08
6.10742e-08
6.10626e-08
6.1047e-08
6.10275e-08
6.10041e-08
6.09768e-08
6.09454e-08
6.09101e-08
6.08706e-08
6.08272e-08
6.07796e-08
6.07278e-08
6.06719e-08
6.06117e-08
6.05473e-08
6.04785e-08
6.04055e-08
6.03281e-08
6.02464e-08
6.01603e-08
6.00698e-08
5.99749e-08
5.98758e-08
5.97723e-08
5.96645e-08
5.95525e-08
5.94363e-08
5.93161e-08
5.91919e-08
5.90637e-08
5.89317e-08
5.8796e-08
5.86566e-08
5.85136e-08
5.83671e-08
5.82171e-08
5.80636e-08
5.79067e-08
5.97013e-08
5.96975e-08
5.969e-08
5.96787e-08
5.96636e-08
5.96447e-08
5.96219e-08
5.95954e-08
5.95649e-08
5.95306e-08
5.94924e-08
5.94502e-08
5.9404e-08
5.93539e-08
5.92996e-08
5.92414e-08
5.9179e-08
5.91124e-08
5.90417e-08
5.89668e-08
5.88876e-08
5.88042e-08
5.87166e-08
5.86247e-08
5.85286e-08
5.84282e-08
5.83237e-08
5.8215e-08
5.81021e-08
5.79851e-08
5.78641e-08
5.77392e-08
5.76103e-08
5.74775e-08
5.73409e-08
5.72006e-08
5.70566e-08
5.69089e-08
5.67575e-08
5.66026e-08
5.83222e-08
5.83186e-08
5.83113e-08
5.83003e-08
5.82856e-08
5.82673e-08
5.82452e-08
5.82194e-08
5.81899e-08
5.81567e-08
5.81196e-08
5.80788e-08
5.80341e-08
5.79856e-08
5.79331e-08
5.78767e-08
5.78164e-08
5.77521e-08
5.76837e-08
5.76113e-08
5.75349e-08
5.74543e-08
5.73697e-08
5.72809e-08
5.7188e-08
5.7091e-08
5.69899e-08
5.68847e-08
5.67754e-08
5.66621e-08
5.65448e-08
5.64235e-08
5.62983e-08
5.61691e-08
5.60361e-08
5.58993e-08
5.57587e-08
5.56144e-08
5.54663e-08
5.53145e-08
5.69604e-08
5.69569e-08
5.69498e-08
5.69391e-08
5.69249e-08
5.69072e-08
5.68858e-08
5.68608e-08
5.68323e-08
5.68001e-08
5.67642e-08
5.67247e-08
5.66815e-08
5.66346e-08
5.65839e-08
5.65295e-08
5.64713e-08
5.64092e-08
5.63433e-08
5.62735e-08
5.61998e-08
5.61221e-08
5.60405e-08
5.5955e-08
5.58655e-08
5.5772e-08
5.56745e-08
5.55731e-08
5.54676e-08
5.53583e-08
5.5245e-08
5.51278e-08
5.50067e-08
5.48817e-08
5.47529e-08
5.46204e-08
5.4484e-08
5.43439e-08
5.42e-08
5.40526e-08
5.56267e-08
5.56233e-08
5.56164e-08
5.56061e-08
5.55923e-08
5.55751e-08
5.55544e-08
5.55303e-08
5.55027e-08
5.54715e-08
5.54369e-08
5.53987e-08
5.5357e-08
5.53117e-08
5.52628e-08
5.52103e-08
5.51542e-08
5.50944e-08
5.50309e-08
5.49637e-08
5.48928e-08
5.48181e-08
5.47397e-08
5.46574e-08
5.45713e-08
5.44815e-08
5.43878e-08
5.42903e-08
5.41889e-08
5.40837e-08
5.39748e-08
5.3862e-08
5.37454e-08
5.36251e-08
5.3501e-08
5.33732e-08
5.32418e-08
5.31066e-08
5.29679e-08
5.28256e-08
5.43306e-08
5.43273e-08
5.43206e-08
5.43107e-08
5.42973e-08
5.42807e-08
5.42607e-08
5.42373e-08
5.42106e-08
5.41806e-08
5.41471e-08
5.41103e-08
5.407e-08
5.40264e-08
5.39793e-08
5.39287e-08
5.38747e-08
5.38171e-08
5.37561e-08
5.36915e-08
5.36233e-08
5.35516e-08
5.34763e-08
5.33974e-08
5.33148e-08
5.32286e-08
5.31388e-08
5.30453e-08
5.29482e-08
5.28474e-08
5.27429e-08
5.26348e-08
5.25231e-08
5.24077e-08
5.22888e-08
5.21662e-08
5.20402e-08
5.19106e-08
5.17775e-08
5.16411e-08
5.30804e-08
5.30772e-08
5.30708e-08
5.30611e-08
5.30483e-08
5.30322e-08
5.30128e-08
5.29903e-08
5.29645e-08
5.29354e-08
5.29032e-08
5.28676e-08
5.28288e-08
5.27867e-08
5.27414e-08
5.26927e-08
5.26408e-08
5.25854e-08
5.25268e-08
5.24648e-08
5.23994e-08
5.23306e-08
5.22585e-08
5.21828e-08
5.21038e-08
5.20213e-08
5.19354e-08
5.1846e-08
5.17531e-08
5.16568e-08
5.1557e-08
5.14537e-08
5.1347e-08
5.12368e-08
5.11233e-08
5.10063e-08
5.0886e-08
5.07624e-08
5.06355e-08
5.05054e-08
5.18831e-08
5.188e-08
5.18738e-08
5.18644e-08
5.1852e-08
5.18364e-08
5.18177e-08
5.17959e-08
5.1771e-08
5.1743e-08
5.17119e-08
5.16776e-08
5.16402e-08
5.15997e-08
5.1556e-08
5.15092e-08
5.14593e-08
5.14061e-08
5.13498e-08
5.12904e-08
5.12277e-08
5.11618e-08
5.10927e-08
5.10204e-08
5.09448e-08
5.0866e-08
5.07839e-08
5.06986e-08
5.061e-08
5.05182e-08
5.04231e-08
5.03247e-08
5.02231e-08
5.01183e-08
5.00103e-08
4.98991e-08
4.97848e-08
4.96674e-08
4.95469e-08
4.94235e-08
4.83991e-08
4.74346e-08
4.65312e-08
4.56892e-08
4.49078e-08
4.41855e-08
4.35202e-08
4.29093e-08
4.23497e-08
4.18383e-08
4.13718e-08
4.09469e-08
4.05605e-08
4.02097e-08
3.98917e-08
3.9604e-08
3.93446e-08
3.91116e-08
3.89033e-08
3.87186e-08
3.85563e-08
3.84157e-08
3.8296e-08
3.81969e-08
3.81179e-08
3.80588e-08
3.80196e-08
3.79999e-08
4.85157e-08
4.75443e-08
4.66342e-08
4.57857e-08
4.49982e-08
4.42702e-08
4.35997e-08
4.2984e-08
4.24202e-08
4.1905e-08
4.14353e-08
4.10076e-08
4.06188e-08
4.0266e-08
3.99464e-08
3.96575e-08
3.93971e-08
3.91632e-08
3.89544e-08
3.87692e-08
3.86066e-08
3.84657e-08
3.83459e-08
3.82466e-08
3.81676e-08
3.81085e-08
3.80692e-08
3.80495e-08
4.86295e-08
4.76516e-08
4.6735e-08
4.58803e-08
4.5087e-08
4.43535e-08
4.3678e-08
4.30577e-08
4.24898e-08
4.19711e-08
4.14982e-08
4.10678e-08
4.06768e-08
4.03221e-08
4.0001e-08
3.97108e-08
3.94494e-08
3.92147e-08
3.90053e-08
3.88197e-08
3.86567e-08
3.85156e-08
3.83956e-08
3.82963e-08
3.82172e-08
3.8158e-08
3.81187e-08
3.8099e-08
4.87406e-08
4.77563e-08
4.68336e-08
4.5973e-08
4.5174e-08
4.44353e-08
4.3755e-08
4.31304e-08
4.25586e-08
4.20364e-08
4.15605e-08
4.11276e-08
4.07344e-08
4.03779e-08
4.00552e-08
3.97639e-08
3.95015e-08
3.92661e-08
3.90561e-08
3.887e-08
3.87067e-08
3.85654e-08
3.84452e-08
3.83458e-08
3.82666e-08
3.82074e-08
3.8168e-08
3.81484e-08
4.88489e-08
4.78585e-08
4.69299e-08
4.60636e-08
4.52593e-08
4.45156e-08
4.38306e-08
4.32019e-08
4.26263e-08
4.21009e-08
4.16221e-08
4.11868e-08
4.07915e-08
4.04332e-08
4.01091e-08
3.98166e-08
3.95533e-08
3.93171e-08
3.91066e-08
3.892e-08
3.87565e-08
3.86149e-08
3.84946e-08
3.8395e-08
3.83157e-08
3.82565e-08
3.82171e-08
3.81974e-08
4.89542e-08
4.79581e-08
4.70239e-08
4.61522e-08
4.53427e-08
4.45942e-08
4.39049e-08
4.32721e-08
4.26931e-08
4.21645e-08
4.1683e-08
4.12453e-08
4.0848e-08
4.04881e-08
4.01626e-08
3.98689e-08
3.96047e-08
3.93679e-08
3.91567e-08
3.89698e-08
3.88059e-08
3.86641e-08
3.85436e-08
3.84439e-08
3.83646e-08
3.83053e-08
3.82659e-08
3.82462e-08
4.90566e-08
4.8055e-08
4.71154e-08
4.62385e-08
4.54241e-08
4.46712e-08
4.39776e-08
4.33411e-08
4.27587e-08
4.22271e-08
4.1743e-08
4.1303e-08
4.09038e-08
4.05423e-08
4.02155e-08
3.99208e-08
3.96556e-08
3.94181e-08
3.92065e-08
3.90191e-08
3.88549e-08
3.87129e-08
3.85922e-08
3.84924e-08
3.8413e-08
3.83537e-08
3.83142e-08
3.82945e-08
4.91561e-08
4.81492e-08
4.72044e-08
4.63226e-08
4.55036e-08
4.47463e-08
4.40488e-08
4.34087e-08
4.2823e-08
4.22886e-08
4.1802e-08
4.13599e-08
4.0959e-08
4.05959e-08
4.02678e-08
3.9972e-08
3.97061e-08
3.94679e-08
3.92557e-08
3.9068e-08
3.89035e-08
3.87612e-08
3.86404e-08
3.85404e-08
3.84609e-08
3.84016e-08
3.83621e-08
3.83424e-08
4.92526e-08
4.82406e-08
4.72909e-08
4.64045e-08
4.55811e-08
4.48197e-08
4.41184e-08
4.34749e-08
4.28862e-08
4.2349e-08
4.18601e-08
4.1416e-08
4.10133e-08
4.06487e-08
4.03195e-08
4.00227e-08
3.97559e-08
3.95171e-08
3.93044e-08
3.91163e-08
3.89514e-08
3.88089e-08
3.8688e-08
3.85879e-08
3.85083e-08
3.84489e-08
3.84094e-08
3.83897e-08
4.9346e-08
4.83292e-08
4.73749e-08
4.6484e-08
4.56564e-08
4.48912e-08
4.41864e-08
4.35396e-08
4.2948e-08
4.24083e-08
4.19171e-08
4.1471e-08
4.10667e-08
4.07008e-08
4.03703e-08
4.00726e-08
3.98051e-08
3.95656e-08
3.93524e-08
3.91639e-08
3.89988e-08
3.88561e-08
3.87349e-08
3.86348e-08
3.85551e-08
3.84956e-08
3.84561e-08
3.84363e-08
4.94364e-08
4.84151e-08
4.74564e-08
4.65612e-08
4.57297e-08
4.49607e-08
4.42526e-08
4.36027e-08
4.30084e-08
4.24663e-08
4.1973e-08
4.15251e-08
4.11191e-08
4.07519e-08
4.04204e-08
4.01217e-08
3.98535e-08
3.96134e-08
3.93997e-08
3.92109e-08
3.90455e-08
3.89025e-08
3.87812e-08
3.86809e-08
3.86012e-08
3.85416e-08
3.8502e-08
3.84823e-08
4.95238e-08
4.84981e-08
4.75352e-08
4.66361e-08
4.58008e-08
4.50284e-08
4.4317e-08
4.36643e-08
4.30674e-08
4.25229e-08
4.20277e-08
4.1578e-08
4.11706e-08
4.08021e-08
4.04695e-08
4.017e-08
3.9901e-08
3.96604e-08
3.94463e-08
3.9257e-08
3.90913e-08
3.89482e-08
3.88267e-08
3.87263e-08
3.86465e-08
3.85868e-08
3.85472e-08
3.85274e-08
4.96082e-08
4.85784e-08
4.76115e-08
4.67086e-08
4.58698e-08
4.5094e-08
4.43797e-08
4.37242e-08
4.31248e-08
4.25783e-08
4.20811e-08
4.16298e-08
4.1221e-08
4.08513e-08
4.05177e-08
4.02173e-08
3.99477e-08
3.97065e-08
3.94919e-08
3.93023e-08
3.91364e-08
3.8993e-08
3.88714e-08
3.87708e-08
3.86909e-08
3.86312e-08
3.85916e-08
3.85718e-08
4.96895e-08
4.86558e-08
4.76851e-08
4.67787e-08
4.59365e-08
4.51577e-08
4.44405e-08
4.37825e-08
4.31808e-08
4.26322e-08
4.21332e-08
4.16803e-08
4.12702e-08
4.08994e-08
4.05648e-08
4.02636e-08
3.99933e-08
3.97517e-08
3.95366e-08
3.93467e-08
3.91805e-08
3.90369e-08
3.89151e-08
3.88144e-08
3.87344e-08
3.86747e-08
3.8635e-08
3.86152e-08
4.97678e-08
4.87303e-08
4.77561e-08
4.68463e-08
4.6001e-08
4.52193e-08
4.44994e-08
4.3839e-08
4.32351e-08
4.26846e-08
4.21839e-08
4.17296e-08
4.13182e-08
4.09463e-08
4.06108e-08
4.03089e-08
4.0038e-08
3.97958e-08
3.95804e-08
3.93901e-08
3.92236e-08
3.90798e-08
3.89579e-08
3.88571e-08
3.8777e-08
3.87172e-08
3.86774e-08
3.86576e-08
4.9843e-08
4.88021e-08
4.78245e-08
4.69116e-08
4.60633e-08
4.52788e-08
4.45564e-08
4.38937e-08
4.32878e-08
4.27355e-08
4.22332e-08
4.17775e-08
4.13649e-08
4.0992e-08
4.06557e-08
4.0353e-08
4.00815e-08
3.98388e-08
3.9623e-08
3.94324e-08
3.92657e-08
3.91217e-08
3.89996e-08
3.88987e-08
3.88185e-08
3.87586e-08
3.87188e-08
3.8699e-08
4.99151e-08
4.88709e-08
4.78903e-08
4.69743e-08
4.61233e-08
4.53362e-08
4.46115e-08
4.39467e-08
4.33388e-08
4.27848e-08
4.2281e-08
4.1824e-08
4.14103e-08
4.10364e-08
4.06993e-08
4.0396e-08
4.01239e-08
3.98807e-08
3.96645e-08
3.94736e-08
3.93066e-08
3.91624e-08
3.90401e-08
3.89391e-08
3.88588e-08
3.87989e-08
3.87591e-08
3.87392e-08
4.99843e-08
4.8937e-08
4.79534e-08
4.70346e-08
4.6181e-08
4.53915e-08
4.46646e-08
4.39977e-08
4.33881e-08
4.28325e-08
4.23273e-08
4.18691e-08
4.14543e-08
4.10795e-08
4.07416e-08
4.04376e-08
4.0165e-08
3.99214e-08
3.97048e-08
3.95136e-08
3.93464e-08
3.9202e-08
3.90796e-08
3.89784e-08
3.8898e-08
3.8838e-08
3.87982e-08
3.87783e-08
5.00504e-08
4.90002e-08
4.80138e-08
4.70925e-08
4.62364e-08
4.54447e-08
4.47157e-08
4.4047e-08
4.34357e-08
4.28785e-08
4.2372e-08
4.19126e-08
4.14968e-08
4.11212e-08
4.07825e-08
4.0478e-08
4.02048e-08
3.99608e-08
3.97438e-08
3.95523e-08
3.93849e-08
3.92403e-08
3.91177e-08
3.90165e-08
3.8936e-08
3.88759e-08
3.8836e-08
3.88161e-08
5.01134e-08
4.90605e-08
4.80716e-08
4.71478e-08
4.62894e-08
4.54956e-08
4.47647e-08
4.40942e-08
4.34814e-08
4.29228e-08
4.24151e-08
4.19546e-08
4.15379e-08
4.11614e-08
4.08221e-08
4.05169e-08
4.02433e-08
3.99988e-08
3.97815e-08
3.95897e-08
3.9422e-08
3.92773e-08
3.91546e-08
3.90532e-08
3.89727e-08
3.89125e-08
3.88726e-08
3.88527e-08
5.01735e-08
4.9118e-08
4.81267e-08
4.72006e-08
4.63402e-08
4.55444e-08
4.48116e-08
4.41395e-08
4.35252e-08
4.29653e-08
4.24565e-08
4.1995e-08
4.15773e-08
4.12001e-08
4.08601e-08
4.05544e-08
4.02803e-08
4.00354e-08
3.98178e-08
3.96258e-08
3.94579e-08
3.93129e-08
3.91901e-08
3.90886e-08
3.9008e-08
3.89478e-08
3.89078e-08
3.88879e-08
5.02305e-08
4.91727e-08
4.81791e-08
4.7251e-08
4.63885e-08
4.55909e-08
4.48565e-08
4.41829e-08
4.35672e-08
4.30061e-08
4.24961e-08
4.20337e-08
4.16152e-08
4.12373e-08
4.08967e-08
4.05904e-08
4.03159e-08
4.00706e-08
3.98527e-08
3.96604e-08
3.94923e-08
3.93472e-08
3.92242e-08
3.91226e-08
3.90419e-08
3.89816e-08
3.89416e-08
3.89216e-08
5.02845e-08
4.92246e-08
4.82288e-08
4.72988e-08
4.64345e-08
4.56352e-08
4.48992e-08
4.42242e-08
4.36072e-08
4.3045e-08
4.2534e-08
4.20706e-08
4.16514e-08
4.12728e-08
4.09316e-08
4.06249e-08
4.03499e-08
4.01043e-08
3.98861e-08
3.96935e-08
3.95252e-08
3.93799e-08
3.92568e-08
3.91551e-08
3.90743e-08
3.9014e-08
3.89739e-08
3.89539e-08
5.03355e-08
4.92735e-08
4.82759e-08
4.7344e-08
4.6478e-08
4.56771e-08
4.49397e-08
4.42634e-08
4.36452e-08
4.30819e-08
4.257e-08
4.21059e-08
4.16859e-08
4.13067e-08
4.09649e-08
4.06577e-08
4.03823e-08
4.01364e-08
3.99179e-08
3.97251e-08
3.95566e-08
3.94111e-08
3.92879e-08
3.91861e-08
3.91052e-08
3.90448e-08
3.90047e-08
3.89847e-08
5.03835e-08
4.93197e-08
4.83203e-08
4.73867e-08
4.65191e-08
4.57168e-08
4.49781e-08
4.43005e-08
4.36813e-08
4.3117e-08
4.26042e-08
4.21393e-08
4.17186e-08
4.13388e-08
4.09966e-08
4.06889e-08
4.04131e-08
4.01669e-08
3.99481e-08
3.97551e-08
3.95864e-08
3.94408e-08
3.93174e-08
3.92155e-08
3.91345e-08
3.90741e-08
3.9034e-08
3.9014e-08
5.04285e-08
4.9363e-08
4.83619e-08
4.74268e-08
4.65578e-08
4.57542e-08
4.50142e-08
4.43355e-08
4.37152e-08
4.31501e-08
4.26365e-08
4.21708e-08
4.17495e-08
4.13692e-08
4.10265e-08
4.07184e-08
4.04423e-08
4.01957e-08
3.99767e-08
3.97835e-08
3.96146e-08
3.94688e-08
3.93453e-08
3.92433e-08
3.91623e-08
3.91018e-08
3.90617e-08
3.90416e-08
5.04706e-08
4.94034e-08
4.84009e-08
4.74643e-08
4.6594e-08
4.57891e-08
4.5048e-08
4.43684e-08
4.37471e-08
4.31811e-08
4.26668e-08
4.22005e-08
4.17786e-08
4.13977e-08
4.10546e-08
4.07461e-08
4.04697e-08
4.02229e-08
4.00036e-08
3.98101e-08
3.96411e-08
3.94952e-08
3.93716e-08
3.92695e-08
3.91884e-08
3.91279e-08
3.90877e-08
3.90676e-08
5.05096e-08
4.9441e-08
4.84371e-08
4.74992e-08
4.66277e-08
4.58217e-08
4.50796e-08
4.4399e-08
4.37769e-08
4.32101e-08
4.26951e-08
4.22282e-08
4.18058e-08
4.14244e-08
4.10809e-08
4.07721e-08
4.04953e-08
4.02482e-08
4.00287e-08
3.98351e-08
3.96659e-08
3.95199e-08
3.93961e-08
3.92939e-08
3.92128e-08
3.91522e-08
3.9112e-08
3.90919e-08
5.05456e-08
4.94757e-08
4.84706e-08
4.75316e-08
4.6659e-08
4.58519e-08
4.51089e-08
4.44274e-08
4.38046e-08
4.32371e-08
4.27214e-08
4.22539e-08
4.1831e-08
4.14493e-08
4.11053e-08
4.07962e-08
4.05191e-08
4.02718e-08
4.00521e-08
3.98583e-08
3.96889e-08
3.95428e-08
3.94189e-08
3.93167e-08
3.92354e-08
3.91748e-08
3.91346e-08
3.91145e-08
5.05786e-08
4.95076e-08
4.85013e-08
4.75612e-08
4.66876e-08
4.58797e-08
4.51358e-08
4.44535e-08
4.383e-08
4.32619e-08
4.27456e-08
4.22777e-08
4.18543e-08
4.14721e-08
4.11278e-08
4.08184e-08
4.05411e-08
4.02935e-08
4.00737e-08
3.98797e-08
3.97102e-08
3.95639e-08
3.944e-08
3.93376e-08
3.92563e-08
3.91957e-08
3.91554e-08
3.91353e-08
5.06087e-08
4.95366e-08
4.85293e-08
4.75883e-08
4.67138e-08
4.5905e-08
4.51604e-08
4.44774e-08
4.38532e-08
4.32845e-08
4.27678e-08
4.22993e-08
4.18756e-08
4.14931e-08
4.11484e-08
4.08387e-08
4.05612e-08
4.03134e-08
4.00934e-08
3.98992e-08
3.97296e-08
3.95832e-08
3.94592e-08
3.93568e-08
3.92754e-08
3.92147e-08
3.91744e-08
3.91543e-08
5.06357e-08
4.95627e-08
4.85545e-08
4.76127e-08
4.67374e-08
4.59279e-08
4.51826e-08
4.4499e-08
4.38742e-08
4.3305e-08
4.27878e-08
4.2319e-08
4.18948e-08
4.1512e-08
4.11671e-08
4.08571e-08
4.05794e-08
4.03314e-08
4.01112e-08
3.99169e-08
3.97472e-08
3.96007e-08
3.94766e-08
3.93741e-08
3.92927e-08
3.9232e-08
3.91916e-08
3.91715e-08
5.06598e-08
4.95859e-08
4.85769e-08
4.76344e-08
4.67584e-08
4.59483e-08
4.52023e-08
4.45182e-08
4.3893e-08
4.33233e-08
4.28057e-08
4.23365e-08
4.1912e-08
4.15289e-08
4.11837e-08
4.08735e-08
4.05956e-08
4.03475e-08
4.01271e-08
3.99327e-08
3.97628e-08
3.96163e-08
3.94921e-08
3.93896e-08
3.93082e-08
3.92474e-08
3.9207e-08
3.91869e-08
5.06808e-08
4.96062e-08
4.85966e-08
4.76534e-08
4.67768e-08
4.59661e-08
4.52197e-08
4.45351e-08
4.39094e-08
4.33393e-08
4.28214e-08
4.23518e-08
4.19271e-08
4.15437e-08
4.11983e-08
4.0888e-08
4.06099e-08
4.03616e-08
4.01411e-08
3.99466e-08
3.97766e-08
3.963e-08
3.95058e-08
3.94032e-08
3.93217e-08
3.92609e-08
3.92205e-08
3.92004e-08
5.06989e-08
4.96237e-08
4.86135e-08
4.76697e-08
4.67926e-08
4.59815e-08
4.52346e-08
4.45496e-08
4.39235e-08
4.33531e-08
4.28349e-08
4.23651e-08
4.19401e-08
4.15565e-08
4.12109e-08
4.09004e-08
4.06221e-08
4.03737e-08
4.01531e-08
3.99585e-08
3.97885e-08
3.96418e-08
3.95175e-08
3.94149e-08
3.93334e-08
3.92725e-08
3.92321e-08
3.9212e-08
5.07139e-08
4.96382e-08
4.86276e-08
4.76833e-08
4.68058e-08
4.59943e-08
4.5247e-08
4.45617e-08
4.39353e-08
4.33647e-08
4.28461e-08
4.23761e-08
4.19509e-08
4.15672e-08
4.12214e-08
4.09107e-08
4.06324e-08
4.03839e-08
4.01632e-08
3.99685e-08
3.97984e-08
3.96516e-08
3.95273e-08
3.94246e-08
3.93431e-08
3.92822e-08
3.92418e-08
3.92217e-08
5.0726e-08
4.96499e-08
4.86388e-08
4.76943e-08
4.68164e-08
4.60046e-08
4.5257e-08
4.45714e-08
4.39448e-08
4.33739e-08
4.28552e-08
4.2385e-08
4.19596e-08
4.15757e-08
4.12299e-08
4.09191e-08
4.06406e-08
4.0392e-08
4.01712e-08
3.99765e-08
3.98063e-08
3.96595e-08
3.95352e-08
3.94325e-08
3.93509e-08
3.929e-08
3.92496e-08
3.92294e-08
5.0735e-08
4.96586e-08
4.86473e-08
4.77024e-08
4.68244e-08
4.60123e-08
4.52645e-08
4.45787e-08
4.39519e-08
4.33808e-08
4.2862e-08
4.23916e-08
4.19662e-08
4.15821e-08
4.12362e-08
4.09253e-08
4.06468e-08
4.03981e-08
4.01773e-08
3.99825e-08
3.98123e-08
3.96655e-08
3.95411e-08
3.94384e-08
3.93568e-08
3.92959e-08
3.92555e-08
3.92353e-08
5.0741e-08
4.96644e-08
4.86529e-08
4.77079e-08
4.68297e-08
4.60174e-08
4.52695e-08
4.45835e-08
4.39566e-08
4.33855e-08
4.28665e-08
4.23961e-08
4.19705e-08
4.15864e-08
4.12404e-08
4.09295e-08
4.06509e-08
4.04022e-08
4.01813e-08
3.99865e-08
3.98163e-08
3.96694e-08
3.9545e-08
3.94423e-08
3.93607e-08
3.92998e-08
3.92594e-08
3.92392e-08
5.0744e-08
4.96673e-08
4.86557e-08
4.77106e-08
4.68323e-08
4.602e-08
4.5272e-08
4.4586e-08
4.3959e-08
4.33878e-08
4.28688e-08
4.23983e-08
4.19727e-08
4.15886e-08
4.12425e-08
4.09316e-08
4.06529e-08
4.04042e-08
4.01834e-08
3.99885e-08
3.98183e-08
3.96714e-08
3.9547e-08
3.94443e-08
3.93626e-08
3.93018e-08
3.92613e-08
3.92411e-08
)
;

boundaryField
{
    bc-2
    {
        type            empty;
    }
    bc-3
    {
        type            empty;
    }
    bottom
    {
        type            zeroGradient;
    }
    leftSide
    {
        type            zeroGradient;
    }
    naturalSurface
    {
        type            zeroGradient;
    }
    rightSide
    {
        type            zeroGradient;
    }
    slopesurface
    {
        type            zeroGradient;
    }
    subGradeSurface
    {
        type            zeroGradient;
    }
}


// ************************************************************************* //
