# Supplementary material for: A finite volume-based model for the hydrothermal behavior of soil under freeze–thaw cycles
Source: PLoS One. 2021 Jun 3;16(6):e0252680. doi: 10.1371/journal.pone.0252680 (PMC8174737; doi:10.1371/journal.pone.0252680)
Supplement: S1 Data — (ZIP) [file pone.0252680.s001.zip › Data at equal time interval/3.24e+08/Kg]

/*--------------------------------*- C++ -*----------------------------------*\
| =========                 |                                                 |
| \\      /  F ield         | OpenFOAM: The Open Source CFD Toolbox           |
|  \\    /   O peration     | Version:  2.4.0                                 |
|   \\  /    A nd           | Web:      www.OpenFOAM.org                      |
|    \\/     M anipulation  |                                                 |
\*---------------------------------------------------------------------------*/
FoamFile
{
    version     2.0;
    format      ascii;
    class       volVectorField;
    location    "3.24e+08";
    object      Kg;
}
// * * * * * * * * * * * * * * * * * * * * * * * * * * * * * * * * * * * * * //

dimensions      [0 1 -1 0 0 0 0];

internalField   nonuniform List<vector> 
9554
(
(0 -7.37267e-08 0)
(0 -7.35773e-08 0)
(0 -7.32805e-08 0)
(0 -7.28398e-08 0)
(0 -7.22608e-08 0)
(0 -7.15505e-08 0)
(0 -7.07177e-08 0)
(0 -6.97725e-08 0)
(0 -6.8726e-08 0)
(0 -6.75905e-08 0)
(0 -6.63792e-08 0)
(0 -6.51056e-08 0)
(0 -6.37837e-08 0)
(0 -6.24275e-08 0)
(0 -6.10507e-08 0)
(0 -5.96666e-08 0)
(0 -5.82881e-08 0)
(0 -5.69268e-08 0)
(0 -5.55937e-08 0)
(0 -5.42981e-08 0)
(0 -5.30486e-08 0)
(0 -5.18518e-08 0)
(0 -7.37219e-08 0)
(0 -7.35725e-08 0)
(0 -7.32757e-08 0)
(0 -7.2835e-08 0)
(0 -7.2256e-08 0)
(0 -7.15459e-08 0)
(0 -7.07131e-08 0)
(0 -6.97679e-08 0)
(0 -6.87215e-08 0)
(0 -6.75861e-08 0)
(0 -6.63749e-08 0)
(0 -6.51014e-08 0)
(0 -6.37796e-08 0)
(0 -6.24235e-08 0)
(0 -6.10468e-08 0)
(0 -5.96628e-08 0)
(0 -5.82844e-08 0)
(0 -5.69233e-08 0)
(0 -5.55902e-08 0)
(0 -5.42948e-08 0)
(0 -5.30453e-08 0)
(0 -5.18487e-08 0)
(0 -7.37122e-08 0)
(0 -7.35629e-08 0)
(0 -7.32661e-08 0)
(0 -7.28255e-08 0)
(0 -7.22466e-08 0)
(0 -7.15365e-08 0)
(0 -7.07039e-08 0)
(0 -6.97588e-08 0)
(0 -6.87125e-08 0)
(0 -6.75773e-08 0)
(0 -6.63663e-08 0)
(0 -6.5093e-08 0)
(0 -6.37714e-08 0)
(0 -6.24155e-08 0)
(0 -6.1039e-08 0)
(0 -5.96553e-08 0)
(0 -5.82771e-08 0)
(0 -5.69161e-08 0)
(0 -5.55833e-08 0)
(0 -5.42881e-08 0)
(0 -5.30389e-08 0)
(0 -5.18424e-08 0)
(0 -7.36977e-08 0)
(0 -7.35484e-08 0)
(0 -7.32517e-08 0)
(0 -7.28112e-08 0)
(0 -7.22324e-08 0)
(0 -7.15225e-08 0)
(0 -7.069e-08 0)
(0 -6.97451e-08 0)
(0 -6.86991e-08 0)
(0 -6.75641e-08 0)
(0 -6.63534e-08 0)
(0 -6.50804e-08 0)
(0 -6.37591e-08 0)
(0 -6.24034e-08 0)
(0 -6.10273e-08 0)
(0 -5.96439e-08 0)
(0 -5.8266e-08 0)
(0 -5.69054e-08 0)
(0 -5.55729e-08 0)
(0 -5.42781e-08 0)
(0 -5.30292e-08 0)
(0 -5.1833e-08 0)
(0 -7.36784e-08 0)
(0 -7.35291e-08 0)
(0 -7.32324e-08 0)
(0 -7.27921e-08 0)
(0 -7.22134e-08 0)
(0 -7.15037e-08 0)
(0 -7.06715e-08 0)
(0 -6.97269e-08 0)
(0 -6.86811e-08 0)
(0 -6.75465e-08 0)
(0 -6.63361e-08 0)
(0 -6.50635e-08 0)
(0 -6.37426e-08 0)
(0 -6.23874e-08 0)
(0 -6.10116e-08 0)
(0 -5.96287e-08 0)
(0 -5.82513e-08 0)
(0 -5.68912e-08 0)
(0 -5.55591e-08 0)
(0 -5.42647e-08 0)
(0 -5.30162e-08 0)
(0 -5.18205e-08 0)
(0 -7.36541e-08 0)
(0 -7.35049e-08 0)
(0 -7.32083e-08 0)
(0 -7.27681e-08 0)
(0 -7.21897e-08 0)
(0 -7.14802e-08 0)
(0 -7.06483e-08 0)
(0 -6.9704e-08 0)
(0 -6.86586e-08 0)
(0 -6.75244e-08 0)
(0 -6.63145e-08 0)
(0 -6.50423e-08 0)
(0 -6.3722e-08 0)
(0 -6.23673e-08 0)
(0 -6.09921e-08 0)
(0 -5.96097e-08 0)
(0 -5.82329e-08 0)
(0 -5.68733e-08 0)
(0 -5.55418e-08 0)
(0 -5.4248e-08 0)
(0 -5.30001e-08 0)
(0 -5.18049e-08 0)
(0 -7.36249e-08 0)
(0 -7.34757e-08 0)
(0 -7.31793e-08 0)
(0 -7.27393e-08 0)
(0 -7.21611e-08 0)
(0 -7.14519e-08 0)
(0 -7.06203e-08 0)
(0 -6.96765e-08 0)
(0 -6.86316e-08 0)
(0 -6.74979e-08 0)
(0 -6.62885e-08 0)
(0 -6.50169e-08 0)
(0 -6.36971e-08 0)
(0 -6.23431e-08 0)
(0 -6.09686e-08 0)
(0 -5.95869e-08 0)
(0 -5.82107e-08 0)
(0 -5.68519e-08 0)
(0 -5.55211e-08 0)
(0 -5.42279e-08 0)
(0 -5.29807e-08 0)
(0 -5.17862e-08 0)
(0 -7.35907e-08 0)
(0 -7.34416e-08 0)
(0 -7.31453e-08 0)
(0 -7.27055e-08 0)
(0 -7.21276e-08 0)
(0 -7.14188e-08 0)
(0 -7.05876e-08 0)
(0 -6.96443e-08 0)
(0 -6.85999e-08 0)
(0 -6.74668e-08 0)
(0 -6.6258e-08 0)
(0 -6.49871e-08 0)
(0 -6.36681e-08 0)
(0 -6.23148e-08 0)
(0 -6.09411e-08 0)
(0 -5.95602e-08 0)
(0 -5.81848e-08 0)
(0 -5.68268e-08 0)
(0 -5.54968e-08 0)
(0 -5.42045e-08 0)
(0 -5.2958e-08 0)
(0 -5.17643e-08 0)
(0 -7.35515e-08 0)
(0 -7.34025e-08 0)
(0 -7.31064e-08 0)
(0 -7.26668e-08 0)
(0 -7.20892e-08 0)
(0 -7.13808e-08 0)
(0 -7.05501e-08 0)
(0 -6.96073e-08 0)
(0 -6.85636e-08 0)
(0 -6.74311e-08 0)
(0 -6.62231e-08 0)
(0 -6.4953e-08 0)
(0 -6.36348e-08 0)
(0 -6.22824e-08 0)
(0 -6.09096e-08 0)
(0 -5.95296e-08 0)
(0 -5.81552e-08 0)
(0 -5.67981e-08 0)
(0 -5.54691e-08 0)
(0 -5.41777e-08 0)
(0 -5.29321e-08 0)
(0 -5.17393e-08 0)
(0 -7.35072e-08 0)
(0 -7.33583e-08 0)
(0 -7.30623e-08 0)
(0 -7.2623e-08 0)
(0 -7.20459e-08 0)
(0 -7.13379e-08 0)
(0 -7.05078e-08 0)
(0 -6.95656e-08 0)
(0 -6.85225e-08 0)
(0 -6.73909e-08 0)
(0 -6.61837e-08 0)
(0 -6.49145e-08 0)
(0 -6.35973e-08 0)
(0 -6.22459e-08 0)
(0 -6.0874e-08 0)
(0 -5.94951e-08 0)
(0 -5.81218e-08 0)
(0 -5.67658e-08 0)
(0 -5.54378e-08 0)
(0 -5.41475e-08 0)
(0 -5.2903e-08 0)
(0 -5.17111e-08 0)
(0 -7.34577e-08 0)
(0 -7.33089e-08 0)
(0 -7.30132e-08 0)
(0 -7.25742e-08 0)
(0 -7.19975e-08 0)
(0 -7.129e-08 0)
(0 -7.04605e-08 0)
(0 -6.9519e-08 0)
(0 -6.84767e-08 0)
(0 -6.7346e-08 0)
(0 -6.61397e-08 0)
(0 -6.48716e-08 0)
(0 -6.35554e-08 0)
(0 -6.22051e-08 0)
(0 -6.08344e-08 0)
(0 -5.94567e-08 0)
(0 -5.80846e-08 0)
(0 -5.67298e-08 0)
(0 -5.5403e-08 0)
(0 -5.41139e-08 0)
(0 -5.28706e-08 0)
(0 -5.16799e-08 0)
(0 -7.34031e-08 0)
(0 -7.32544e-08 0)
(0 -7.29589e-08 0)
(0 -7.25203e-08 0)
(0 -7.1944e-08 0)
(0 -7.12371e-08 0)
(0 -7.04083e-08 0)
(0 -6.94676e-08 0)
(0 -6.84262e-08 0)
(0 -6.72964e-08 0)
(0 -6.60912e-08 0)
(0 -6.48241e-08 0)
(0 -6.35091e-08 0)
(0 -6.21601e-08 0)
(0 -6.07907e-08 0)
(0 -5.94143e-08 0)
(0 -5.80435e-08 0)
(0 -5.66901e-08 0)
(0 -5.53647e-08 0)
(0 -5.40769e-08 0)
(0 -5.28349e-08 0)
(0 -5.16455e-08 0)
(0 -7.33432e-08 0)
(0 -7.31947e-08 0)
(0 -7.28994e-08 0)
(0 -7.24612e-08 0)
(0 -7.18854e-08 0)
(0 -7.11791e-08 0)
(0 -7.0351e-08 0)
(0 -6.94112e-08 0)
(0 -6.83707e-08 0)
(0 -6.7242e-08 0)
(0 -6.60379e-08 0)
(0 -6.47721e-08 0)
(0 -6.34584e-08 0)
(0 -6.21108e-08 0)
(0 -6.07428e-08 0)
(0 -5.93679e-08 0)
(0 -5.79986e-08 0)
(0 -5.66467e-08 0)
(0 -5.53228e-08 0)
(0 -5.40365e-08 0)
(0 -5.27959e-08 0)
(0 -5.16079e-08 0)
(0 -7.32781e-08 0)
(0 -7.31297e-08 0)
(0 -7.28347e-08 0)
(0 -7.23969e-08 0)
(0 -7.18216e-08 0)
(0 -7.1116e-08 0)
(0 -7.02887e-08 0)
(0 -6.93498e-08 0)
(0 -6.83104e-08 0)
(0 -6.71828e-08 0)
(0 -6.598e-08 0)
(0 -6.47156e-08 0)
(0 -6.34033e-08 0)
(0 -6.20572e-08 0)
(0 -6.06908e-08 0)
(0 -5.93175e-08 0)
(0 -5.79498e-08 0)
(0 -5.65995e-08 0)
(0 -5.52773e-08 0)
(0 -5.39926e-08 0)
(0 -5.27536e-08 0)
(0 -5.15672e-08 0)
(0 -7.32077e-08 0)
(0 -7.30594e-08 0)
(0 -7.27647e-08 0)
(0 -7.23273e-08 0)
(0 -7.17526e-08 0)
(0 -7.10478e-08 0)
(0 -7.02214e-08 0)
(0 -6.92834e-08 0)
(0 -6.82452e-08 0)
(0 -6.71188e-08 0)
(0 -6.59174e-08 0)
(0 -6.46544e-08 0)
(0 -6.33437e-08 0)
(0 -6.19992e-08 0)
(0 -6.06345e-08 0)
(0 -5.92629e-08 0)
(0 -5.7897e-08 0)
(0 -5.65486e-08 0)
(0 -5.52281e-08 0)
(0 -5.39452e-08 0)
(0 -5.27081e-08 0)
(0 -5.15234e-08 0)
(0 -7.31319e-08 0)
(0 -7.29838e-08 0)
(0 -7.26894e-08 0)
(0 -7.22525e-08 0)
(0 -7.16784e-08 0)
(0 -7.09743e-08 0)
(0 -7.01488e-08 0)
(0 -6.9212e-08 0)
(0 -6.81749e-08 0)
(0 -6.70499e-08 0)
(0 -6.58499e-08 0)
(0 -6.45885e-08 0)
(0 -6.32795e-08 0)
(0 -6.19368e-08 0)
(0 -6.05739e-08 0)
(0 -5.92043e-08 0)
(0 -5.78403e-08 0)
(0 -5.64938e-08 0)
(0 -5.51754e-08 0)
(0 -5.38944e-08 0)
(0 -5.26592e-08 0)
(0 -5.14764e-08 0)
(0 -7.30508e-08 0)
(0 -7.29029e-08 0)
(0 -7.26088e-08 0)
(0 -7.21724e-08 0)
(0 -7.1599e-08 0)
(0 -7.08957e-08 0)
(0 -7.00712e-08 0)
(0 -6.91354e-08 0)
(0 -6.80997e-08 0)
(0 -6.69761e-08 0)
(0 -6.57777e-08 0)
(0 -6.4518e-08 0)
(0 -6.32107e-08 0)
(0 -6.18699e-08 0)
(0 -6.05091e-08 0)
(0 -5.91414e-08 0)
(0 -5.77796e-08 0)
(0 -5.64352e-08 0)
(0 -5.51189e-08 0)
(0 -5.38401e-08 0)
(0 -5.26069e-08 0)
(0 -5.14262e-08 0)
(0 -7.29644e-08 0)
(0 -7.28167e-08 0)
(0 -7.2523e-08 0)
(0 -7.2087e-08 0)
(0 -7.15143e-08 0)
(0 -7.08119e-08 0)
(0 -6.99884e-08 0)
(0 -6.90538e-08 0)
(0 -6.80194e-08 0)
(0 -6.68973e-08 0)
(0 -6.57006e-08 0)
(0 -6.44427e-08 0)
(0 -6.31374e-08 0)
(0 -6.17985e-08 0)
(0 -6.04398e-08 0)
(0 -5.90744e-08 0)
(0 -5.77149e-08 0)
(0 -5.63728e-08 0)
(0 -5.50587e-08 0)
(0 -5.37822e-08 0)
(0 -5.25513e-08 0)
(0 -5.13728e-08 0)
(0 -7.28728e-08 0)
(0 -7.27252e-08 0)
(0 -7.24319e-08 0)
(0 -7.19965e-08 0)
(0 -7.14244e-08 0)
(0 -7.07229e-08 0)
(0 -6.99004e-08 0)
(0 -6.89671e-08 0)
(0 -6.79341e-08 0)
(0 -6.68136e-08 0)
(0 -6.56186e-08 0)
(0 -6.43626e-08 0)
(0 -6.30593e-08 0)
(0 -6.17227e-08 0)
(0 -6.03662e-08 0)
(0 -5.90032e-08 0)
(0 -5.7646e-08 0)
(0 -5.63064e-08 0)
(0 -5.49949e-08 0)
(0 -5.37208e-08 0)
(0 -5.24923e-08 0)
(0 -5.13162e-08 0)
(0 -7.27761e-08 0)
(0 -7.26286e-08 0)
(0 -7.23356e-08 0)
(0 -7.19008e-08 0)
(0 -7.13294e-08 0)
(0 -7.06288e-08 0)
(0 -6.98074e-08 0)
(0 -6.88754e-08 0)
(0 -6.78438e-08 0)
(0 -6.6725e-08 0)
(0 -6.55318e-08 0)
(0 -6.42777e-08 0)
(0 -6.29766e-08 0)
(0 -6.16423e-08 0)
(0 -6.02882e-08 0)
(0 -5.89277e-08 0)
(0 -5.75731e-08 0)
(0 -5.62361e-08 0)
(0 -5.49272e-08 0)
(0 -5.36558e-08 0)
(0 -5.243e-08 0)
(0 -5.12564e-08 0)
(0 -7.26743e-08 0)
(0 -7.2527e-08 0)
(0 -7.22344e-08 0)
(0 -7.18e-08 0)
(0 -7.12294e-08 0)
(0 -7.05297e-08 0)
(0 -6.97094e-08 0)
(0 -6.87786e-08 0)
(0 -6.77486e-08 0)
(0 -6.66314e-08 0)
(0 -6.54401e-08 0)
(0 -6.41881e-08 0)
(0 -6.28892e-08 0)
(0 -6.15573e-08 0)
(0 -6.02058e-08 0)
(0 -5.88479e-08 0)
(0 -5.7496e-08 0)
(0 -5.61618e-08 0)
(0 -5.48558e-08 0)
(0 -5.35872e-08 0)
(0 -5.23642e-08 0)
(0 -5.11933e-08 0)
(0 -7.25677e-08 0)
(0 -7.24206e-08 0)
(0 -7.21283e-08 0)
(0 -7.16945e-08 0)
(0 -7.11245e-08 0)
(0 -7.04257e-08 0)
(0 -6.96065e-08 0)
(0 -6.8677e-08 0)
(0 -6.76484e-08 0)
(0 -6.6533e-08 0)
(0 -6.53436e-08 0)
(0 -6.40937e-08 0)
(0 -6.27972e-08 0)
(0 -6.14677e-08 0)
(0 -6.01189e-08 0)
(0 -5.87637e-08 0)
(0 -5.74148e-08 0)
(0 -5.60836e-08 0)
(0 -5.47805e-08 0)
(0 -5.3515e-08 0)
(0 -5.22949e-08 0)
(0 -5.1127e-08 0)
(0 -7.24565e-08 0)
(0 -7.23096e-08 0)
(0 -7.20176e-08 0)
(0 -7.15842e-08 0)
(0 -7.1015e-08 0)
(0 -7.0317e-08 0)
(0 -6.94988e-08 0)
(0 -6.85706e-08 0)
(0 -6.75435e-08 0)
(0 -6.64298e-08 0)
(0 -6.52423e-08 0)
(0 -6.39946e-08 0)
(0 -6.27005e-08 0)
(0 -6.13736e-08 0)
(0 -6.00275e-08 0)
(0 -5.86753e-08 0)
(0 -5.73294e-08 0)
(0 -5.60013e-08 0)
(0 -5.47014e-08 0)
(0 -5.34391e-08 0)
(0 -5.22223e-08 0)
(0 -5.10575e-08 0)
(0 -7.23411e-08 0)
(0 -7.21943e-08 0)
(0 -7.19026e-08 0)
(0 -7.14697e-08 0)
(0 -7.0901e-08 0)
(0 -7.02037e-08 0)
(0 -6.93866e-08 0)
(0 -6.84596e-08 0)
(0 -6.74339e-08 0)
(0 -6.63219e-08 0)
(0 -6.51364e-08 0)
(0 -6.38909e-08 0)
(0 -6.25991e-08 0)
(0 -6.12749e-08 0)
(0 -5.99317e-08 0)
(0 -5.85825e-08 0)
(0 -5.72398e-08 0)
(0 -5.5915e-08 0)
(0 -5.46185e-08 0)
(0 -5.33595e-08 0)
(0 -5.21461e-08 0)
(0 -5.09846e-08 0)
(0 -7.22218e-08 0)
(0 -7.20751e-08 0)
(0 -7.17836e-08 0)
(0 -7.1351e-08 0)
(0 -7.07829e-08 0)
(0 -7.00863e-08 0)
(0 -6.92701e-08 0)
(0 -6.83442e-08 0)
(0 -6.73199e-08 0)
(0 -6.62095e-08 0)
(0 -6.50258e-08 0)
(0 -6.37825e-08 0)
(0 -6.24932e-08 0)
(0 -6.11717e-08 0)
(0 -5.98314e-08 0)
(0 -5.84854e-08 0)
(0 -5.7146e-08 0)
(0 -5.58246e-08 0)
(0 -5.45316e-08 0)
(0 -5.32763e-08 0)
(0 -5.20664e-08 0)
(0 -5.09085e-08 0)
(0 -7.20991e-08 0)
(0 -7.19525e-08 0)
(0 -7.16612e-08 0)
(0 -7.12289e-08 0)
(0 -7.06611e-08 0)
(0 -6.99651e-08 0)
(0 -6.91496e-08 0)
(0 -6.82246e-08 0)
(0 -6.72016e-08 0)
(0 -6.60927e-08 0)
(0 -6.49109e-08 0)
(0 -6.36697e-08 0)
(0 -6.23828e-08 0)
(0 -6.1064e-08 0)
(0 -5.97267e-08 0)
(0 -5.83839e-08 0)
(0 -5.70479e-08 0)
(0 -5.57302e-08 0)
(0 -5.44409e-08 0)
(0 -5.31893e-08 0)
(0 -5.19832e-08 0)
(0 -5.08291e-08 0)
(0 -7.19737e-08 0)
(0 -7.18271e-08 0)
(0 -7.15358e-08 0)
(0 -7.11036e-08 0)
(0 -7.05361e-08 0)
(0 -6.98404e-08 0)
(0 -6.90254e-08 0)
(0 -6.81013e-08 0)
(0 -6.70793e-08 0)
(0 -6.59718e-08 0)
(0 -6.47917e-08 0)
(0 -6.35525e-08 0)
(0 -6.2268e-08 0)
(0 -6.09519e-08 0)
(0 -5.96176e-08 0)
(0 -5.82781e-08 0)
(0 -5.69457e-08 0)
(0 -5.56316e-08 0)
(0 -5.43462e-08 0)
(0 -5.30986e-08 0)
(0 -5.18965e-08 0)
(0 -5.07463e-08 0)
(0 -7.18462e-08 0)
(0 -7.16996e-08 0)
(0 -7.14082e-08 0)
(0 -7.0976e-08 0)
(0 -7.04084e-08 0)
(0 -6.97128e-08 0)
(0 -6.88981e-08 0)
(0 -6.79745e-08 0)
(0 -6.69534e-08 0)
(0 -6.5847e-08 0)
(0 -6.46684e-08 0)
(0 -6.34311e-08 0)
(0 -6.21489e-08 0)
(0 -6.08355e-08 0)
(0 -5.95042e-08 0)
(0 -5.81681e-08 0)
(0 -5.68393e-08 0)
(0 -5.5529e-08 0)
(0 -5.42477e-08 0)
(0 -5.30042e-08 0)
(0 -5.18062e-08 0)
(0 -5.06602e-08 0)
(0 -7.17176e-08 0)
(0 -7.15708e-08 0)
(0 -7.12792e-08 0)
(0 -7.08466e-08 0)
(0 -7.02787e-08 0)
(0 -6.9583e-08 0)
(0 -6.87682e-08 0)
(0 -6.78448e-08 0)
(0 -6.68241e-08 0)
(0 -6.57186e-08 0)
(0 -6.45413e-08 0)
(0 -6.33057e-08 0)
(0 -6.20257e-08 0)
(0 -6.07148e-08 0)
(0 -5.93866e-08 0)
(0 -5.80538e-08 0)
(0 -5.67286e-08 0)
(0 -5.54224e-08 0)
(0 -5.41452e-08 0)
(0 -5.2906e-08 0)
(0 -5.17124e-08 0)
(0 -5.05708e-08 0)
(0 -7.15888e-08 0)
(0 -7.14418e-08 0)
(0 -7.11497e-08 0)
(0 -7.07165e-08 0)
(0 -7.01479e-08 0)
(0 -6.94515e-08 0)
(0 -6.86362e-08 0)
(0 -6.77125e-08 0)
(0 -6.6692e-08 0)
(0 -6.55869e-08 0)
(0 -6.44106e-08 0)
(0 -6.31765e-08 0)
(0 -6.18984e-08 0)
(0 -6.059e-08 0)
(0 -5.92647e-08 0)
(0 -5.79353e-08 0)
(0 -5.66139e-08 0)
(0 -5.53117e-08 0)
(0 -5.40388e-08 0)
(0 -5.2804e-08 0)
(0 -5.1615e-08 0)
(0 -5.0478e-08 0)
(0 -7.14612e-08 0)
(0 -7.13137e-08 0)
(0 -7.10208e-08 0)
(0 -7.05865e-08 0)
(0 -7.00168e-08 0)
(0 -6.93192e-08 0)
(0 -6.85029e-08 0)
(0 -6.75784e-08 0)
(0 -6.65574e-08 0)
(0 -6.54524e-08 0)
(0 -6.42767e-08 0)
(0 -6.30437e-08 0)
(0 -6.17673e-08 0)
(0 -6.04612e-08 0)
(0 -5.91387e-08 0)
(0 -5.78126e-08 0)
(0 -5.6495e-08 0)
(0 -5.51969e-08 0)
(0 -5.39284e-08 0)
(0 -5.26983e-08 0)
(0 -5.15141e-08 0)
(0 -5.03819e-08 0)
(0 -7.13361e-08 0)
(0 -7.1188e-08 0)
(0 -7.08939e-08 0)
(0 -7.0458e-08 0)
(0 -6.98865e-08 0)
(0 -6.9187e-08 0)
(0 -6.83689e-08 0)
(0 -6.7443e-08 0)
(0 -6.64209e-08 0)
(0 -6.53154e-08 0)
(0 -6.41398e-08 0)
(0 -6.29076e-08 0)
(0 -6.16326e-08 0)
(0 -6.03285e-08 0)
(0 -5.90087e-08 0)
(0 -5.76859e-08 0)
(0 -5.6372e-08 0)
(0 -5.50781e-08 0)
(0 -5.38142e-08 0)
(0 -5.25889e-08 0)
(0 -5.14096e-08 0)
(0 -5.02824e-08 0)
(0 -7.12153e-08 0)
(0 -7.10663e-08 0)
(0 -7.07705e-08 0)
(0 -7.03323e-08 0)
(0 -6.97581e-08 0)
(0 -6.90558e-08 0)
(0 -6.82351e-08 0)
(0 -6.73069e-08 0)
(0 -6.62831e-08 0)
(0 -6.51764e-08 0)
(0 -6.40002e-08 0)
(0 -6.27683e-08 0)
(0 -6.14943e-08 0)
(0 -6.01921e-08 0)
(0 -5.88747e-08 0)
(0 -5.75551e-08 0)
(0 -5.6245e-08 0)
(0 -5.49553e-08 0)
(0 -5.3696e-08 0)
(0 -5.24757e-08 0)
(0 -5.13016e-08 0)
(0 -5.01796e-08 0)
(0 -7.11009e-08 0)
(0 -7.09506e-08 0)
(0 -7.06524e-08 0)
(0 -7.0211e-08 0)
(0 -6.9633e-08 0)
(0 -6.89269e-08 0)
(0 -6.81025e-08 0)
(0 -6.71709e-08 0)
(0 -6.61444e-08 0)
(0 -6.50357e-08 0)
(0 -6.38584e-08 0)
(0 -6.26261e-08 0)
(0 -6.13528e-08 0)
(0 -6.0052e-08 0)
(0 -5.8737e-08 0)
(0 -5.74203e-08 0)
(0 -5.61139e-08 0)
(0 -5.48286e-08 0)
(0 -5.3574e-08 0)
(0 -5.23588e-08 0)
(0 -5.119e-08 0)
(0 -5.00735e-08 0)
(0 -7.09954e-08 0)
(0 -7.08432e-08 0)
(0 -7.05416e-08 0)
(0 -7.00957e-08 0)
(0 -6.95126e-08 0)
(0 -6.88012e-08 0)
(0 -6.79718e-08 0)
(0 -6.70357e-08 0)
(0 -6.60054e-08 0)
(0 -6.48938e-08 0)
(0 -6.37145e-08 0)
(0 -6.24814e-08 0)
(0 -6.12081e-08 0)
(0 -5.99084e-08 0)
(0 -5.85954e-08 0)
(0 -5.72817e-08 0)
(0 -5.59789e-08 0)
(0 -5.46979e-08 0)
(0 -5.34482e-08 0)
(0 -5.22382e-08 0)
(0 -5.10749e-08 0)
(0 -4.99641e-08 0)
(0 -7.0902e-08 0)
(0 -7.07471e-08 0)
(0 -7.04407e-08 0)
(0 -6.99885e-08 0)
(0 -6.93985e-08 0)
(0 -6.86801e-08 0)
(0 -6.7844e-08 0)
(0 -6.6902e-08 0)
(0 -6.58666e-08 0)
(0 -6.47511e-08 0)
(0 -6.3569e-08 0)
(0 -6.23342e-08 0)
(0 -6.10605e-08 0)
(0 -5.97614e-08 0)
(0 -5.84502e-08 0)
(0 -5.71391e-08 0)
(0 -5.584e-08 0)
(0 -5.45633e-08 0)
(0 -5.33185e-08 0)
(0 -5.21139e-08 0)
(0 -5.09564e-08 0)
(0 -4.98515e-08 0)
(0 -7.08246e-08 0)
(0 -7.06657e-08 0)
(0 -7.03522e-08 0)
(0 -6.98914e-08 0)
(0 -6.92921e-08 0)
(0 -6.85646e-08 0)
(0 -6.772e-08 0)
(0 -6.67704e-08 0)
(0 -6.57285e-08 0)
(0 -6.46079e-08 0)
(0 -6.3422e-08 0)
(0 -6.21848e-08 0)
(0 -6.091e-08 0)
(0 -5.96112e-08 0)
(0 -5.83013e-08 0)
(0 -5.69928e-08 0)
(0 -5.56972e-08 0)
(0 -5.44248e-08 0)
(0 -5.3185e-08 0)
(0 -5.1986e-08 0)
(0 -5.08343e-08 0)
(0 -4.97356e-08 0)
(0 -7.07686e-08 0)
(0 -7.06032e-08 0)
(0 -7.02793e-08 0)
(0 -6.98065e-08 0)
(0 -6.91949e-08 0)
(0 -6.84556e-08 0)
(0 -6.76003e-08 0)
(0 -6.66412e-08 0)
(0 -6.55915e-08 0)
(0 -6.44644e-08 0)
(0 -6.32737e-08 0)
(0 -6.20332e-08 0)
(0 -6.07567e-08 0)
(0 -5.94577e-08 0)
(0 -5.81489e-08 0)
(0 -5.68428e-08 0)
(0 -5.55505e-08 0)
(0 -5.42825e-08 0)
(0 -5.30478e-08 0)
(0 -5.18544e-08 0)
(0 -5.07089e-08 0)
(0 -4.96166e-08 0)
(0 -7.07418e-08 0)
(0 -7.05649e-08 0)
(0 -7.02251e-08 0)
(0 -6.97355e-08 0)
(0 -6.91078e-08 0)
(0 -6.83538e-08 0)
(0 -6.74854e-08 0)
(0 -6.6515e-08 0)
(0 -6.54556e-08 0)
(0 -6.43208e-08 0)
(0 -6.31242e-08 0)
(0 -6.18797e-08 0)
(0 -6.06008e-08 0)
(0 -5.9301e-08 0)
(0 -5.7993e-08 0)
(0 -5.6689e-08 0)
(0 -5.54001e-08 0)
(0 -5.41364e-08 0)
(0 -5.29069e-08 0)
(0 -5.17193e-08 0)
(0 -5.05802e-08 0)
(0 -4.94944e-08 0)
(0 -7.07568e-08 0)
(0 -7.05564e-08 0)
(0 -7.01917e-08 0)
(0 -6.96792e-08 0)
(0 -6.90313e-08 0)
(0 -6.82594e-08 0)
(0 -6.73754e-08 0)
(0 -6.63916e-08 0)
(0 -6.5321e-08 0)
(0 -6.41772e-08 0)
(0 -6.29736e-08 0)
(0 -6.17241e-08 0)
(0 -6.04422e-08 0)
(0 -5.91412e-08 0)
(0 -5.78337e-08 0)
(0 -5.65316e-08 0)
(0 -5.52459e-08 0)
(0 -5.39865e-08 0)
(0 -5.27623e-08 0)
(0 -5.15808e-08 0)
(0 -5.04481e-08 0)
(0 -4.93693e-08 0)
(0 -7.10342e-08 0)
(0 -7.09255e-08 0)
(0 -7.22703e-08 0)
(0 -7.20915e-08 0)
(0 -7.2007e-08 0)
(0 -7.18979e-08 0)
(0 -7.17641e-08 0)
(0 -7.15925e-08 0)
(0 -7.16558e-08 0)
(0 -7.14702e-08 0)
(0 -7.14641e-08 0)
(0 -7.1472e-08 0)
(0 -7.14421e-08 0)
(0 -7.12856e-08 0)
(0 -7.13806e-08 0)
(0 -7.12379e-08 0)
(0 -7.1154e-08 0)
(0 -7.10698e-08 0)
(0 -7.16201e-08 0)
(0 -7.14813e-08 0)
(0 -7.13491e-08 0)
(0 -7.136e-08 0)
(0 -7.15834e-08 0)
(0 -7.1382e-08 0)
(0 -7.17378e-08 0)
(0 -7.16859e-08 0)
(0 -7.12738e-08 0)
(0 -7.13005e-08 0)
(0 -7.15269e-08 0)
(0 -7.15403e-08 0)
(0 -7.18031e-08 0)
(0 -7.18295e-08 0)
(0 -7.12217e-08 0)
(0 -7.11558e-08 0)
(0 -7.78795e-08 0)
(0 -7.15649e-08 0)
(0 -7.84935e-08 0)
(0 -7.37452e-08 0)
(0 -7.17353e-08 0)
(0 -7.17632e-08 0)
(0 -7.1917e-08 0)
(0 -7.21341e-08 0)
(0 -7.20538e-08 0)
(0 -7.25086e-08 0)
(0 -7.26561e-08 0)
(0 -7.28959e-08 0)
(0 -7.30924e-08 0)
(0 -7.29793e-08 0)
(0 -7.33905e-08 0)
(0 -7.30648e-08 0)
(0 -7.38267e-08 0)
(0 -7.35302e-08 0)
(0 -7.40616e-08 0)
(0 -7.36544e-08 0)
(0 -7.60596e-08 0)
(0 -7.33501e-08 0)
(0 -7.68463e-08 0)
(0 -7.42241e-08 0)
(0 -7.47559e-08 0)
(0 -7.46414e-08 0)
(0 -7.57251e-08 0)
(0 -7.5016e-08 0)
(0 -7.39559e-08 0)
(0 -7.48848e-08 0)
(0 -7.61998e-08 0)
(0 -7.40698e-08 0)
(0 -7.63647e-08 0)
(0 -7.55334e-08 0)
(0 -7.67801e-08 0)
(0 -7.48567e-08 0)
(0 -7.72038e-08 0)
(0 -7.48588e-08 0)
(0 -7.6936e-08 0)
(0 -7.64963e-08 0)
(0 -7.6652e-08 0)
(0 -7.46453e-08 0)
(0 -7.79658e-08 0)
(0 -7.51381e-08 0)
(0 -7.66929e-08 0)
(0 -7.68791e-08 0)
(0 -7.6923e-08 0)
(0 -7.42449e-08 0)
(0 -7.75276e-08 0)
(0 -7.69659e-08 0)
(0 -7.66944e-08 0)
(0 -7.50883e-08 0)
(0 -7.81928e-08 0)
(0 -7.67654e-08 0)
(0 -7.72522e-08 0)
(0 -7.49098e-08 0)
(0 -7.5887e-08 0)
(0 -7.43928e-08 0)
(0 -7.79515e-08 0)
(0 -7.68172e-08 0)
(0 -7.48767e-08 0)
(0 -7.46669e-08 0)
(0 -7.7552e-08 0)
(0 -7.43024e-08 0)
(0 -7.79091e-08 0)
(0 -7.67499e-08 0)
(0 -7.68051e-08 0)
(0 -7.46628e-08 0)
(0 -7.74827e-08 0)
(0 -7.65792e-08 0)
(0 -7.79042e-08 0)
(0 -7.78488e-08 0)
(0 -7.82793e-08 0)
(0 -7.81827e-08 0)
(0 -7.42448e-08 0)
(0 -7.43938e-08 0)
(0 -7.85111e-08 0)
(0 -7.8566e-08 0)
(0 -7.35276e-08 0)
(0 -7.37983e-08 0)
(0 -7.53476e-08 0)
(0 -7.65596e-08 0)
(0 -7.3877e-08 0)
(0 -7.70508e-08 0)
(0 -7.45167e-08 0)
(0 -7.42993e-08 0)
(0 -7.75577e-08 0)
(0 -7.78604e-08 0)
(0 -7.46566e-08 0)
(0 -7.45979e-08 0)
(0 -7.83372e-08 0)
(0 -7.43882e-08 0)
(0 -7.3644e-08 0)
(0 -7.84661e-08 0)
(0 -7.48411e-08 0)
(0 -7.68218e-08 0)
(0 -7.82677e-08 0)
(0 -7.6909e-08 0)
(0 -7.83015e-08 0)
(0 -7.61254e-08 0)
(0 -7.58711e-08 0)
(0 -7.70601e-08 0)
(0 -7.53284e-08 0)
(0 -7.50922e-08 0)
(0 -7.39363e-08 0)
(0 -7.51583e-08 0)
(0 -7.4105e-08 0)
(0 -7.77397e-08 0)
(0 -7.49751e-08 0)
(0 -7.76536e-08 0)
(0 -7.56976e-08 0)
(0 -7.66769e-08 0)
(0 -7.41425e-08 0)
(0 -7.68241e-08 0)
(0 -7.82217e-08 0)
(0 -7.63853e-08 0)
(0 -7.41454e-08 0)
(0 -7.36673e-08 0)
(0 -7.65265e-08 0)
(0 -7.37692e-08 0)
(0 -7.65778e-08 0)
(0 -7.51638e-08 0)
(0 -7.41081e-08 0)
(0 -7.45815e-08 0)
(0 -7.36797e-08 0)
(0 -7.34892e-08 0)
(0 -7.47659e-08 0)
(0 -7.2944e-08 0)
(0 -7.30999e-08 0)
(0 -7.5304e-08 0)
(0 -7.46845e-08 0)
(0 -7.50601e-08 0)
(0 -7.47333e-08 0)
(0 -7.6402e-08 0)
(0 -7.82454e-08 0)
(0 -7.36813e-08 0)
(0 -7.59967e-08 0)
(0 -7.7183e-08 0)
(0 -7.82521e-08 0)
(0 -7.38137e-08 0)
(0 -7.59854e-08 0)
(0 -7.40806e-08 0)
(0 -7.61701e-08 0)
(0 -7.84641e-08 0)
(0 -7.74597e-08 0)
(0 -7.47899e-08 0)
(0 -7.35603e-08 0)
(0 -7.55228e-08 0)
(0 -7.50714e-08 0)
(0 -7.72605e-08 0)
(0 -7.81588e-08 0)
(0 -7.79289e-08 0)
(0 -7.71528e-08 0)
(0 -7.73754e-08 0)
(0 -7.79309e-08 0)
(0 -7.60534e-08 0)
(0 -7.38524e-08 0)
(0 -7.46143e-08 0)
(0 -7.375e-08 0)
(0 -7.60237e-08 0)
(0 -7.35162e-08 0)
(0 -7.72255e-08 0)
(0 -7.85779e-08 0)
(0 -7.6211e-08 0)
(0 -7.41509e-08 0)
(0 -7.71024e-08 0)
(0 -7.66171e-08 0)
(0 -7.69206e-08 0)
(0 -7.59132e-08 0)
(0 -7.57127e-08 0)
(0 -7.6537e-08 0)
(0 -7.51935e-08 0)
(0 -7.41694e-08 0)
(0 -7.26037e-08 0)
(0 -7.24396e-08 0)
(0 -7.33423e-08 0)
(0 -7.55813e-08 0)
(0 -7.51575e-08 0)
(0 -7.67274e-08 0)
(0 -7.52242e-08 0)
(0 -7.66836e-08 0)
(0 -7.69358e-08 0)
(0 -7.51393e-08 0)
(0 -7.66836e-08 0)
(0 -7.52712e-08 0)
(0 -7.73522e-08 0)
(0 -7.52717e-08 0)
(0 -7.41691e-08 0)
(0 -7.35712e-08 0)
(0 -7.51744e-08 0)
(0 -7.67777e-08 0)
(0 -7.29497e-08 0)
(0 -7.37676e-08 0)
(0 -7.60352e-08 0)
(0 -7.63959e-08 0)
(0 -7.51923e-08 0)
(0 -7.54972e-08 0)
(0 -7.7825e-08 0)
(0 -7.83083e-08 0)
(0 -7.43244e-08 0)
(0 -7.39778e-08 0)
(0 -7.37109e-08 0)
(0 -7.52288e-08 0)
(0 -7.76949e-08 0)
(0 -7.81346e-08 0)
(0 -7.36298e-08 0)
(0 -7.56548e-08 0)
(0 -7.77869e-08 0)
(0 -7.84581e-08 0)
(0 -7.39843e-08 0)
(0 -7.63522e-08 0)
(0 -7.85724e-08 0)
(0 -7.74526e-08 0)
(0 -7.32438e-08 0)
(0 -7.52842e-08 0)
(0 -7.45012e-08 0)
(0 -7.33937e-08 0)
(0 -7.57106e-08 0)
(0 -7.50978e-08 0)
(0 -7.73437e-08 0)
(0 -7.85552e-08 0)
(0 -7.84719e-08 0)
(0 -7.75124e-08 0)
(0 -7.37188e-08 0)
(0 -7.31273e-08 0)
(0 -7.39038e-08 0)
(0 -7.53055e-08 0)
(0 -7.74832e-08 0)
(0 -7.79895e-08 0)
(0 -7.72387e-08 0)
(0 -7.76111e-08 0)
(0 -7.85002e-08 0)
(0 -7.74116e-08 0)
(0 -7.7655e-08 0)
(0 -7.78584e-08 0)
(0 -7.4704e-08 0)
(0 -7.42707e-08 0)
(0 -7.64519e-08 0)
(0 -7.5921e-08 0)
(0 -7.59703e-08 0)
(0 -7.60998e-08 0)
(0 -7.77559e-08 0)
(0 -7.8352e-08 0)
(0 -7.46375e-08 0)
(0 -7.38711e-08 0)
(0 -7.85543e-08 0)
(0 -7.72908e-08 0)
(0 -7.42614e-08 0)
(0 -7.42903e-08 0)
(0 -7.58967e-08 0)
(0 -7.7345e-08 0)
(0 -7.42101e-08 0)
(0 -7.45373e-08 0)
(0 -7.39357e-08 0)
(0 -7.51664e-08 0)
(0 -7.50364e-08 0)
(0 -7.42628e-08 0)
(0 -7.59527e-08 0)
(0 -7.74127e-08 0)
(0 -7.67279e-08 0)
(0 -7.68192e-08 0)
(0 -7.49121e-08 0)
(0 -7.38498e-08 0)
(0 -7.47706e-08 0)
(0 -7.39549e-08 0)
(0 -7.76337e-08 0)
(0 -7.70832e-08 0)
(0 -7.58104e-08 0)
(0 -7.69209e-08 0)
(0 -7.61516e-08 0)
(0 -7.59881e-08 0)
(0 -7.53515e-08 0)
(0 -7.5751e-08 0)
(0 -7.36882e-08 0)
(0 -7.44307e-08 0)
(0 -7.63378e-08 0)
(0 -7.74636e-08 0)
(0 -7.8274e-08 0)
(0 -7.73902e-08 0)
(0 -7.66024e-08 0)
(0 -7.73301e-08 0)
(0 -7.41593e-08 0)
(0 -7.49104e-08 0)
(0 -7.75732e-08 0)
(0 -7.6113e-08 0)
(0 -7.59586e-08 0)
(0 -7.62926e-08 0)
(0 -7.45931e-08 0)
(0 -7.42454e-08 0)
(0 -7.39002e-08 0)
(0 -7.48388e-08 0)
(0 -7.50583e-08 0)
(0 -7.58191e-08 0)
(0 -7.56349e-08 0)
(0 -7.54177e-08 0)
(0 -7.58363e-08 0)
(0 -7.52461e-08 0)
(0 -7.23719e-08 0)
(0 -7.21758e-08 0)
(0 -7.32619e-08 0)
(0 -7.40164e-08 0)
(0 -7.59933e-08 0)
(0 -7.67744e-08 0)
(0 -7.26302e-08 0)
(0 -7.26852e-08 0)
(0 -7.62312e-08 0)
(0 -7.73763e-08 0)
(0 -7.72185e-08 0)
(0 -7.69202e-08 0)
(0 -7.45609e-08 0)
(0 -7.56731e-08 0)
(0 -7.66233e-08 0)
(0 -7.60659e-08 0)
(0 -7.43263e-08 0)
(0 -7.45138e-08 0)
(0 -7.65535e-08 0)
(0 -7.75581e-08 0)
(0 -7.57083e-08 0)
(0 -7.49928e-08 0)
(0 -7.56412e-08 0)
(0 -7.56675e-08 0)
(0 -7.34199e-08 0)
(0 -7.33597e-08 0)
(0 -7.64601e-08 0)
(0 -7.75264e-08 0)
(0 -7.64082e-08 0)
(0 -7.58698e-08 0)
(0 -7.45802e-08 0)
(0 -7.54933e-08 0)
(0 -7.57076e-08 0)
(0 -7.50543e-08 0)
(0 -7.58773e-08 0)
(0 -7.55226e-08 0)
(0 -7.5068e-08 0)
(0 -7.50549e-08 0)
(0 -7.6032e-08 0)
(0 -7.60343e-08 0)
(0 -7.73507e-08 0)
(0 -7.66016e-08 0)
(0 -7.61834e-08 0)
(0 -7.58976e-08 0)
(0 -7.53782e-08 0)
(0 -7.57346e-08 0)
(0 -7.69127e-08 0)
(0 -7.5915e-08 0)
(0 -7.64825e-08 0)
(0 -7.74818e-08 0)
(0 -7.64865e-08 0)
(0 -7.59463e-08 0)
(0 -7.56737e-08 0)
(0 -7.51357e-08 0)
(0 -7.83047e-08 0)
(0 -7.83261e-08 0)
(0 -7.49417e-08 0)
(0 -7.5583e-08 0)
(0 -7.83282e-08 0)
(0 -7.79725e-08 0)
(0 -7.41903e-08 0)
(0 -7.45996e-08 0)
(0 -7.33866e-08 0)
(0 -7.43515e-08 0)
(0 -7.75069e-08 0)
(0 -7.66537e-08 0)
(0 -7.79467e-08 0)
(0 -7.85452e-08 0)
(0 -7.52164e-08 0)
(0 -7.57732e-08 0)
(0 -7.58905e-08 0)
(0 -7.54198e-08 0)
(0 -7.53533e-08 0)
(0 -7.52999e-08 0)
(0 -7.3881e-08 0)
(0 -7.43911e-08 0)
(0 -7.426e-08 0)
(0 -7.36016e-08 0)
(0 -7.64868e-08 0)
(0 -7.72446e-08 0)
(0 -7.57264e-08 0)
(0 -7.52397e-08 0)
(0 -7.49804e-08 0)
(0 -7.48757e-08 0)
(0 -7.53985e-08 0)
(0 -7.6191e-08 0)
(0 -7.67926e-08 0)
(0 -7.6396e-08 0)
(0 -7.71027e-08 0)
(0 -7.69916e-08 0)
(0 -7.26625e-08 0)
(0 -7.31622e-08 0)
(0 -7.78185e-08 0)
(0 -7.83134e-08 0)
(0 -7.49562e-08 0)
(0 -7.54221e-08 0)
(0 -7.57413e-08 0)
(0 -7.54943e-08 0)
(0 -7.19197e-08 0)
(0 -7.22049e-08 0)
(0 -7.57211e-08 0)
(0 -7.46749e-08 0)
(0 -7.75249e-08 0)
(0 -7.73393e-08 0)
(0 -7.38107e-08 0)
(0 -7.46646e-08 0)
(0 -7.48409e-08 0)
(0 -7.42274e-08 0)
(0 -7.35126e-08 0)
(0 -7.36427e-08 0)
(0 -7.42282e-08 0)
(0 -7.32899e-08 0)
(0 -7.78871e-08 0)
(0 -7.85293e-08 0)
(0 -7.36484e-08 0)
(0 -7.35912e-08 0)
(0 -7.37994e-08 0)
(0 -7.36855e-08 0)
(0 -7.46077e-08 0)
(0 -7.36894e-08 0)
(0 -7.78493e-08 0)
(0 -7.76219e-08 0)
(0 -7.59773e-08 0)
(0 -7.63396e-08 0)
(0 -7.83377e-08 0)
(0 -7.8317e-08 0)
(0 -7.40506e-08 0)
(0 -7.37189e-08 0)
(0 -7.81021e-08 0)
(0 -7.80166e-08 0)
(0 -7.38268e-08 0)
(0 -7.45628e-08 0)
(0 -7.2244e-08 0)
(0 -7.24315e-08 0)
(0 -7.84171e-08 0)
(0 -7.78733e-08 0)
(0 -7.31993e-08 0)
(0 -7.33373e-08 0)
(0 -7.40033e-08 0)
(0 -7.34732e-08 0)
(0 -7.33652e-08 0)
(0 -7.39157e-08 0)
(0 -7.70152e-08 0)
(0 -7.77111e-08 0)
(0 -7.55556e-08 0)
(0 -7.49504e-08 0)
(0 -7.29775e-08 0)
(0 -7.28661e-08 0)
(0 -7.39547e-08 0)
(0 -7.39409e-08 0)
(0 -7.43087e-08 0)
(0 -7.51706e-08 0)
(0 -7.75594e-08 0)
(0 -7.76547e-08 0)
(0 -7.61123e-08 0)
(0 -7.65993e-08 0)
(0 -8.08276e-08 0)
(0 -7.58481e-08 0)
(0 -8.07734e-08 0)
(0 -7.89081e-08 0)
(0 -7.61542e-08 0)
(0 -7.62614e-08 0)
(0 -7.67014e-08 0)
(0 -7.6906e-08 0)
(0 -7.71237e-08 0)
(0 -7.72211e-08 0)
(0 -7.75659e-08 0)
(0 -7.7559e-08 0)
(0 -7.81477e-08 0)
(0 -7.77128e-08 0)
(0 -7.83539e-08 0)
(0 -7.80119e-08 0)
(0 -7.86243e-08 0)
(0 -7.86532e-08 0)
(0 -7.93787e-08 0)
(0 -7.83712e-08 0)
(0 -7.98625e-08 0)
(0 -7.91335e-08 0)
(0 -7.99912e-08 0)
(0 -7.90899e-08 0)
(0 -7.99639e-08 0)
(0 -7.99778e-08 0)
(0 -7.95866e-08 0)
(0 -7.89397e-08 0)
(0 -8.03799e-08 0)
(0 -7.92312e-08 0)
(0 -8.02483e-08 0)
(0 -7.8836e-08 0)
(0 -8.03204e-08 0)
(0 -7.93846e-08 0)
(0 -7.98123e-08 0)
(0 -7.98139e-08 0)
(0 -8.0468e-08 0)
(0 -7.87879e-08 0)
(0 -8.06319e-08 0)
(0 -7.91621e-08 0)
(0 -8.03468e-08 0)
(0 -8.0258e-08 0)
(0 -8.07029e-08 0)
(0 -7.9163e-08 0)
(0 -7.99608e-08 0)
(0 -7.99371e-08 0)
(0 -8.05421e-08 0)
(0 -7.88902e-08 0)
(0 -8.05597e-08 0)
(0 -7.95562e-08 0)
(0 -8.06287e-08 0)
(0 -8.03148e-08 0)
(0 -8.08005e-08 0)
(0 -7.91566e-08 0)
(0 -7.951e-08 0)
(0 -8.00847e-08 0)
(0 -7.91081e-08 0)
(0 -8.07772e-08 0)
(0 -8.01055e-08 0)
(0 -7.86129e-08 0)
(0 -7.91852e-08 0)
(0 -8.04103e-08 0)
(0 -7.90947e-08 0)
(0 -8.06269e-08 0)
(0 -8.06128e-08 0)
(0 -7.91369e-08 0)
(0 -8.0366e-08 0)
(0 -7.92796e-08 0)
(0 -8.01678e-08 0)
(0 -7.95979e-08 0)
(0 -7.81104e-08 0)
(0 -7.9011e-08 0)
(0 -7.91088e-08 0)
(0 -8.05872e-08 0)
(0 -8.07589e-08 0)
(0 -7.993e-08 0)
(0 -7.97517e-08 0)
(0 -7.94129e-08 0)
(0 -7.90322e-08 0)
(0 -8.01405e-08 0)
(0 -8.03299e-08 0)
(0 -8.04859e-08 0)
(0 -7.7902e-08 0)
(0 -7.88328e-08 0)
(0 -8.00869e-08 0)
(0 -8.04628e-08 0)
(0 -7.97544e-08 0)
(0 -7.99154e-08 0)
(0 -7.98952e-08 0)
(0 -7.91962e-08 0)
(0 -8.06132e-08 0)
(0 -7.99169e-08 0)
(0 -8.07273e-08 0)
(0 -8.00369e-08 0)
(0 -7.9646e-08 0)
(0 -7.93514e-08 0)
(0 -7.90859e-08 0)
(0 -7.87305e-08 0)
(0 -7.95048e-08 0)
(0 -7.87436e-08 0)
(0 -7.86847e-08 0)
(0 -7.94573e-08 0)
(0 -8.06372e-08 0)
(0 -8.06083e-08 0)
(0 -8.02348e-08 0)
(0 -7.91438e-08 0)
(0 -7.9819e-08 0)
(0 -7.95752e-08 0)
(0 -8.07993e-08 0)
(0 -8.02228e-08 0)
(0 -7.9494e-08 0)
(0 -7.89067e-08 0)
(0 -8.07066e-08 0)
(0 -8.01545e-08 0)
(0 -8.00792e-08 0)
(0 -7.89141e-08 0)
(0 -7.99911e-08 0)
(0 -7.88846e-08 0)
(0 -7.97563e-08 0)
(0 -8.00935e-08 0)
(0 -7.92189e-08 0)
(0 -7.86719e-08 0)
(0 -8.05905e-08 0)
(0 -8.00148e-08 0)
(0 -8.00277e-08 0)
(0 -8.04181e-08 0)
(0 -7.73517e-08 0)
(0 -7.77622e-08 0)
(0 -7.97356e-08 0)
(0 -7.93265e-08 0)
(0 -8.02345e-08 0)
(0 -8.07513e-08 0)
(0 -7.86579e-08 0)
(0 -7.81278e-08 0)
(0 -8.05181e-08 0)
(0 -8.07826e-08 0)
(0 -7.95748e-08 0)
(0 -7.9701e-08 0)
(0 -7.99617e-08 0)
(0 -8.052e-08 0)
(0 -8.01974e-08 0)
(0 -7.95966e-08 0)
(0 -7.93099e-08 0)
(0 -7.86011e-08 0)
(0 -7.99469e-08 0)
(0 -8.04771e-08 0)
(0 -8.04122e-08 0)
(0 -7.98672e-08 0)
(0 -7.77609e-08 0)
(0 -7.69535e-08 0)
(0 -7.97882e-08 0)
(0 -7.9812e-08 0)
(0 -8.07254e-08 0)
(0 -8.08104e-08 0)
(0 -7.93342e-08 0)
(0 -7.90494e-08 0)
(0 -7.89204e-08 0)
(0 -7.95103e-08 0)
(0 -7.84827e-08 0)
(0 -7.82116e-08 0)
(0 -8.05038e-08 0)
(0 -8.05822e-08 0)
(0 -7.96345e-08 0)
(0 -7.89184e-08 0)
(0 -8.06021e-08 0)
(0 -8.07581e-08 0)
(0 -8.03735e-08 0)
(0 -8.01327e-08 0)
(0 -8.07474e-08 0)
(0 -8.04912e-08 0)
(0 -7.81717e-08 0)
(0 -7.76429e-08 0)
(0 -7.83979e-08 0)
(0 -7.91465e-08 0)
(0 -7.8925e-08 0)
(0 -7.83008e-08 0)
(0 -8.0792e-08 0)
(0 -8.05896e-08 0)
(0 -7.94383e-08 0)
(0 -7.89378e-08 0)
(0 -8.05275e-08 0)
(0 -8.0667e-08 0)
(0 -7.94682e-08 0)
(0 -7.91745e-08 0)
(0 -7.88888e-08 0)
(0 -7.95882e-08 0)
(0 -7.93939e-08 0)
(0 -7.88861e-08 0)
(0 -7.89253e-08 0)
(0 -7.95182e-08 0)
(0 -7.90082e-08 0)
(0 -7.95422e-08 0)
(0 -7.88909e-08 0)
(0 -7.94732e-08 0)
(0 -8.02745e-08 0)
(0 -7.96556e-08 0)
(0 -8.0272e-08 0)
(0 -8.04896e-08 0)
(0 -7.91983e-08 0)
(0 -7.94522e-08 0)
(0 -8.08201e-08 0)
(0 -8.05775e-08 0)
(0 -8.02596e-08 0)
(0 -7.9978e-08 0)
(0 -8.04068e-08 0)
(0 -8.03246e-08 0)
(0 -7.99008e-08 0)
(0 -8.00042e-08 0)
(0 -7.98064e-08 0)
(0 -7.96962e-08 0)
(0 -8.00993e-08 0)
(0 -7.95647e-08 0)
(0 -7.91925e-08 0)
(0 -7.89162e-08 0)
(0 -8.06533e-08 0)
(0 -8.04782e-08 0)
(0 -8.00734e-08 0)
(0 -8.03352e-08 0)
(0 -7.95484e-08 0)
(0 -8.02069e-08 0)
(0 -8.00427e-08 0)
(0 -7.99515e-08 0)
(0 -7.65906e-08 0)
(0 -7.73194e-08 0)
(0 -8.06448e-08 0)
(0 -8.07513e-08 0)
(0 -7.84145e-08 0)
(0 -7.87488e-08 0)
(0 -7.98623e-08 0)
(0 -7.96524e-08 0)
(0 -8.01885e-08 0)
(0 -8.05034e-08 0)
(0 -7.96511e-08 0)
(0 -7.97455e-08 0)
(0 -7.96491e-08 0)
(0 -7.98667e-08 0)
(0 -8.03866e-08 0)
(0 -8.02089e-08 0)
(0 -8.05621e-08 0)
(0 -8.02229e-08 0)
(0 -7.90228e-08 0)
(0 -7.89114e-08 0)
(0 -7.72937e-08 0)
(0 -7.7606e-08 0)
(0 -8.07177e-08 0)
(0 -8.0744e-08 0)
(0 -8.03625e-08 0)
(0 -8.03487e-08 0)
(0 -8.0589e-08 0)
(0 -8.03468e-08 0)
(0 -8.03682e-08 0)
(0 -8.04966e-08 0)
(0 -7.79989e-08 0)
(0 -7.80048e-08 0)
(0 -7.97335e-08 0)
(0 -7.98326e-08 0)
(0 -7.83207e-08 0)
(0 -7.78563e-08 0)
(0 -8.00944e-08 0)
(0 -8.02721e-08 0)
(0 -7.85098e-08 0)
(0 -7.88211e-08 0)
(0 -7.99239e-08 0)
(0 -8.0141e-08 0)
(0 -8.00423e-08 0)
(0 -7.95278e-08 0)
(0 -8.02899e-08 0)
(0 -8.0586e-08 0)
(0 -7.93902e-08 0)
(0 -7.92679e-08 0)
(0 -7.95124e-08 0)
(0 -7.90225e-08 0)
(0 -7.68357e-08 0)
(0 -7.65148e-08 0)
(0 -8.00814e-08 0)
(0 -8.02731e-08 0)
(0 -8.04035e-08 0)
(0 -8.02357e-08 0)
(0 -8.03304e-08 0)
(0 -8.04812e-08 0)
(0 -8.01626e-08 0)
(0 -8.028e-08 0)
(0 -7.97209e-08 0)
(0 -8.00641e-08 0)
(0 -7.85367e-08 0)
(0 -7.90268e-08 0)
(0 -8.06952e-08 0)
(0 -8.07162e-08 0)
(0 -7.99588e-08 0)
(0 -7.9473e-08 0)
(0 -7.84912e-08 0)
(0 -7.88046e-08 0)
(0 -7.91945e-08 0)
(0 -7.9637e-08 0)
(0 -7.8821e-08 0)
(0 -7.93518e-08 0)
(0 -7.96696e-08 0)
(0 -7.98024e-08 0)
(0 -7.94226e-08 0)
(0 -7.9531e-08 0)
(0 -8.02941e-08 0)
(0 -8.0183e-08 0)
(0 -8.02802e-08 0)
(0 -8.01369e-08 0)
(0 -8.0911e-08 0)
(0 -8.08916e-08 0)
(0 -8.09034e-08 0)
(0 -8.08841e-08 0)
(0 -8.08962e-08 0)
(0 -8.08771e-08 0)
(0 -8.08906e-08 0)
(0 -8.0872e-08 0)
(0 -8.08838e-08 0)
(0 -8.0864e-08 0)
(0 -8.08753e-08 0)
(0 -8.08549e-08 0)
(0 -8.08643e-08 0)
(0 -8.08419e-08 0)
(0 -8.08487e-08 0)
(0 -8.08235e-08 0)
(0 -8.08273e-08 0)
(0 -8.07985e-08 0)
(0 -8.07973e-08 0)
(0 -8.07624e-08 0)
(0 -8.07556e-08 0)
(0 -8.07133e-08 0)
(0 -8.06996e-08 0)
(0 -8.06474e-08 0)
(0 -8.06256e-08 0)
(0 -8.05606e-08 0)
(0 -8.05306e-08 0)
(0 -8.04521e-08 0)
(0 -8.04149e-08 0)
(0 -8.03228e-08 0)
(0 -8.03288e-08 0)
(0 -8.01744e-08 0)
(0 -8.09149e-08 0)
(0 -8.08994e-08 0)
(0 -8.09187e-08 0)
(0 -8.09037e-08 0)
(0 -8.09225e-08 0)
(0 -8.09075e-08 0)
(0 -8.09265e-08 0)
(0 -8.09115e-08 0)
(0 -8.09286e-08 0)
(0 -8.09123e-08 0)
(0 -8.09278e-08 0)
(0 -8.09103e-08 0)
(0 -8.09232e-08 0)
(0 -8.09034e-08 0)
(0 -8.09131e-08 0)
(0 -8.089e-08 0)
(0 -8.08955e-08 0)
(0 -8.08679e-08 0)
(0 -8.08673e-08 0)
(0 -8.08327e-08 0)
(0 -8.08253e-08 0)
(0 -8.0782e-08 0)
(0 -8.07667e-08 0)
(0 -8.07121e-08 0)
(0 -8.06882e-08 0)
(0 -8.06207e-08 0)
(0 -8.05892e-08 0)
(0 -8.05084e-08 0)
(0 -8.04698e-08 0)
(0 -8.03746e-08 0)
(0 -7.90926e-08 0)
(0 -7.53867e-08 0)
(0 -8.07754e-08 0)
(0 -7.89032e-08 0)
(0 -7.5737e-08 0)
(0 -7.58519e-08 0)
(0 -7.6356e-08 0)
(0 -7.65725e-08 0)
(0 -7.70096e-08 0)
(0 -7.6206e-08 0)
(0 -7.74656e-08 0)
(0 -7.72977e-08 0)
(0 -7.79153e-08 0)
(0 -7.77715e-08 0)
(0 -7.85826e-08 0)
(0 -7.73257e-08 0)
(0 -7.91754e-08 0)
(0 -7.83794e-08 0)
(0 -7.93578e-08 0)
(0 -7.80097e-08 0)
(0 -8.01163e-08 0)
(0 -7.90409e-08 0)
(0 -7.99864e-08 0)
(0 -7.99597e-08 0)
(0 -7.96042e-08 0)
(0 -7.84411e-08 0)
(0 -7.98493e-08 0)
(0 -7.855e-08 0)
(0 -8.01655e-08 0)
(0 -7.9299e-08 0)
(0 -8.06285e-08 0)
(0 -7.92619e-08 0)
(0 -7.98566e-08 0)
(0 -8.01999e-08 0)
(0 -8.04984e-08 0)
(0 -7.92557e-08 0)
(0 -8.05827e-08 0)
(0 -7.94301e-08 0)
(0 -8.03376e-08 0)
(0 -8.03339e-08 0)
(0 -8.07022e-08 0)
(0 -7.92811e-08 0)
(0 -7.9979e-08 0)
(0 -7.94614e-08 0)
(0 -8.06213e-08 0)
(0 -8.03795e-08 0)
(0 -8.06471e-08 0)
(0 -7.95866e-08 0)
(0 -8.04044e-08 0)
(0 -8.03712e-08 0)
(0 -7.90907e-08 0)
(0 -8.07893e-08 0)
(0 -8.05233e-08 0)
(0 -8.00447e-08 0)
(0 -7.95041e-08 0)
(0 -7.95214e-08 0)
(0 -7.91532e-08 0)
(0 -8.07372e-08 0)
(0 -8.00914e-08 0)
(0 -7.84104e-08 0)
(0 -7.90586e-08 0)
(0 -8.0576e-08 0)
(0 -7.92199e-08 0)
(0 -8.06317e-08 0)
(0 -8.07908e-08 0)
(0 -7.90646e-08 0)
(0 -8.08064e-08 0)
(0 -7.93273e-08 0)
(0 -7.77932e-08 0)
(0 -7.90162e-08 0)
(0 -7.86727e-08 0)
(0 -7.98452e-08 0)
(0 -7.99354e-08 0)
(0 -7.90436e-08 0)
(0 -7.94847e-08 0)
(0 -7.88151e-08 0)
(0 -8.07457e-08 0)
(0 -7.9529e-08 0)
(0 -8.03688e-08 0)
(0 -8.07774e-08 0)
(0 -7.82038e-08 0)
(0 -7.76219e-08 0)
(0 -7.91768e-08 0)
(0 -8.04464e-08 0)
(0 -8.02035e-08 0)
(0 -8.06699e-08 0)
(0 -7.95415e-08 0)
(0 -7.92976e-08 0)
(0 -7.93205e-08 0)
(0 -7.8021e-08 0)
(0 -7.8974e-08 0)
(0 -8.02874e-08 0)
(0 -7.89629e-08 0)
(0 -8.02465e-08 0)
(0 -7.99664e-08 0)
(0 -8.0851e-08 0)
(0 -8.06365e-08 0)
(0 -8.06135e-08 0)
(0 -8.01018e-08 0)
(0 -7.89027e-08 0)
(0 -7.76968e-08 0)
(0 -7.70345e-08 0)
(0 -7.98698e-08 0)
(0 -7.87613e-08 0)
(0 -7.90723e-08 0)
(0 -7.90783e-08 0)
(0 -7.96451e-08 0)
(0 -8.03015e-08 0)
(0 -8.07839e-08 0)
(0 -8.05303e-08 0)
(0 -7.90486e-08 0)
(0 -7.97556e-08 0)
(0 -7.89461e-08 0)
(0 -7.99955e-08 0)
(0 -8.01809e-08 0)
(0 -8.06485e-08 0)
(0 -8.01374e-08 0)
(0 -8.07729e-08 0)
(0 -7.87836e-08 0)
(0 -8.00234e-08 0)
(0 -8.02651e-08 0)
(0 -8.08128e-08 0)
(0 -7.8887e-08 0)
(0 -7.97011e-08 0)
(0 -8.04755e-08 0)
(0 -8.08029e-08 0)
(0 -7.89741e-08 0)
(0 -7.85377e-08 0)
(0 -7.8447e-08 0)
(0 -7.80402e-08 0)
(0 -7.98826e-08 0)
(0 -8.03008e-08 0)
(0 -7.65936e-08 0)
(0 -7.74189e-08 0)
(0 -7.86073e-08 0)
(0 -7.8496e-08 0)
(0 -7.96585e-08 0)
(0 -7.99746e-08 0)
(0 -8.02312e-08 0)
(0 -7.94386e-08 0)
(0 -8.02147e-08 0)
(0 -8.04779e-08 0)
(0 -7.98675e-08 0)
(0 -7.98176e-08 0)
(0 -7.92407e-08 0)
(0 -7.89079e-08 0)
(0 -7.962e-08 0)
(0 -8.03042e-08 0)
(0 -7.95959e-08 0)
(0 -8.02752e-08 0)
(0 -8.05237e-08 0)
(0 -7.99599e-08 0)
(0 -7.88652e-08 0)
(0 -7.98774e-08 0)
(0 -7.86888e-08 0)
(0 -7.97406e-08 0)
(0 -7.86995e-08 0)
(0 -7.93483e-08 0)
(0 -7.79152e-08 0)
(0 -7.73328e-08 0)
(0 -7.89437e-08 0)
(0 -7.94524e-08 0)
(0 -8.0392e-08 0)
(0 -8.07336e-08 0)
(0 -7.88544e-08 0)
(0 -7.96629e-08 0)
(0 -8.03389e-08 0)
(0 -8.00886e-08 0)
(0 -7.88345e-08 0)
(0 -7.95139e-08 0)
(0 -8.05901e-08 0)
(0 -8.08495e-08 0)
(0 -7.68333e-08 0)
(0 -7.68641e-08 0)
(0 -7.85073e-08 0)
(0 -7.93244e-08 0)
(0 -7.83556e-08 0)
(0 -7.7956e-08 0)
(0 -8.06371e-08 0)
(0 -8.00664e-08 0)
(0 -7.96331e-08 0)
(0 -7.88905e-08 0)
(0 -8.08076e-08 0)
(0 -8.05204e-08 0)
(0 -8.04959e-08 0)
(0 -8.04801e-08 0)
(0 -8.06224e-08 0)
(0 -8.07883e-08 0)
(0 -8.06817e-08 0)
(0 -8.08339e-08 0)
(0 -7.95908e-08 0)
(0 -7.91423e-08 0)
(0 -7.94563e-08 0)
(0 -7.91496e-08 0)
(0 -7.95265e-08 0)
(0 -7.90867e-08 0)
(0 -7.99868e-08 0)
(0 -8.05355e-08 0)
(0 -8.08388e-08 0)
(0 -8.04688e-08 0)
(0 -7.96215e-08 0)
(0 -7.97306e-08 0)
(0 -8.06621e-08 0)
(0 -8.08444e-08 0)
(0 -8.08386e-08 0)
(0 -8.05626e-08 0)
(0 -8.08198e-08 0)
(0 -8.06861e-08 0)
(0 -7.90069e-08 0)
(0 -7.87577e-08 0)
(0 -7.94053e-08 0)
(0 -7.89611e-08 0)
(0 -7.95002e-08 0)
(0 -7.88708e-08 0)
(0 -8.02948e-08 0)
(0 -7.96689e-08 0)
(0 -8.01135e-08 0)
(0 -7.97522e-08 0)
(0 -8.00677e-08 0)
(0 -8.05693e-08 0)
(0 -8.01275e-08 0)
(0 -7.9596e-08 0)
(0 -7.85791e-08 0)
(0 -7.81758e-08 0)
(0 -7.98252e-08 0)
(0 -7.94709e-08 0)
(0 -8.0288e-08 0)
(0 -7.97898e-08 0)
(0 -7.81842e-08 0)
(0 -7.88652e-08 0)
(0 -8.03811e-08 0)
(0 -8.04464e-08 0)
(0 -7.95726e-08 0)
(0 -7.99352e-08 0)
(0 -8.04273e-08 0)
(0 -8.04332e-08 0)
(0 -7.95e-08 0)
(0 -7.97394e-08 0)
(0 -7.96967e-08 0)
(0 -7.93819e-08 0)
(0 -7.86972e-08 0)
(0 -7.83345e-08 0)
(0 -7.8126e-08 0)
(0 -7.75765e-08 0)
(0 -7.75245e-08 0)
(0 -7.69926e-08 0)
(0 -7.99796e-08 0)
(0 -8.01845e-08 0)
(0 -7.97963e-08 0)
(0 -7.96073e-08 0)
(0 -8.05969e-08 0)
(0 -8.0225e-08 0)
(0 -7.9999e-08 0)
(0 -7.95876e-08 0)
(0 -8.04152e-08 0)
(0 -8.0567e-08 0)
(0 -7.64742e-08 0)
(0 -7.61328e-08 0)
(0 -8.00986e-08 0)
(0 -8.03118e-08 0)
(0 -8.02007e-08 0)
(0 -7.99985e-08 0)
(0 -7.9906e-08 0)
(0 -7.94597e-08 0)
(0 -7.99467e-08 0)
(0 -7.9664e-08 0)
(0 -7.97923e-08 0)
(0 -7.98886e-08 0)
(0 -8.00733e-08 0)
(0 -8.03975e-08 0)
(0 -8.0596e-08 0)
(0 -8.03418e-08 0)
(0 -7.89969e-08 0)
(0 -7.92598e-08 0)
(0 -7.88866e-08 0)
(0 -7.86717e-08 0)
(0 -7.92686e-08 0)
(0 -7.88884e-08 0)
(0 -8.00749e-08 0)
(0 -7.95151e-08 0)
(0 -7.87378e-08 0)
(0 -7.92455e-08 0)
(0 -7.94467e-08 0)
(0 -7.90996e-08 0)
(0 -8.02005e-08 0)
(0 -8.05451e-08 0)
(0 -7.72571e-08 0)
(0 -7.7716e-08 0)
(0 -7.97287e-08 0)
(0 -7.98784e-08 0)
(0 -8.03754e-08 0)
(0 -8.05266e-08 0)
(0 -7.98155e-08 0)
(0 -7.99246e-08 0)
(0 -8.08379e-08 0)
(0 -8.07103e-08 0)
(0 -8.02696e-08 0)
(0 -8.00433e-08 0)
(0 -7.89272e-08 0)
(0 -7.88683e-08 0)
(0 -7.90882e-08 0)
(0 -7.85672e-08 0)
(0 -7.86265e-08 0)
(0 -7.82429e-08 0)
(0 -7.81861e-08 0)
(0 -7.77596e-08 0)
(0 -8.03475e-08 0)
(0 -8.06367e-08 0)
(0 -8.07185e-08 0)
(0 -8.06023e-08 0)
(0 -8.08534e-08 0)
(0 -8.07296e-08 0)
(0 -7.86609e-08 0)
(0 -7.87583e-08 0)
(0 -7.93247e-08 0)
(0 -7.88195e-08 0)
(0 -8.02595e-08 0)
(0 -8.01817e-08 0)
(0 -7.4314e-08 0)
(0 -7.15528e-08 0)
(0 -7.82323e-08 0)
(0 -7.33634e-08 0)
(0 -7.17081e-08 0)
(0 -7.17276e-08 0)
(0 -7.19954e-08 0)
(0 -7.21243e-08 0)
(0 -7.22668e-08 0)
(0 -7.25033e-08 0)
(0 -7.28561e-08 0)
(0 -7.296e-08 0)
(0 -7.32744e-08 0)
(0 -7.23347e-08 0)
(0 -7.3445e-08 0)
(0 -7.32215e-08 0)
(0 -7.36407e-08 0)
(0 -7.404e-08 0)
(0 -7.49943e-08 0)
(0 -7.63986e-08 0)
(0 -7.75539e-08 0)
(0 -7.55656e-08 0)
(0 -7.82878e-08 0)
(0 -7.36561e-08 0)
(0 -7.36917e-08 0)
(0 -7.48613e-08 0)
(0 -7.52633e-08 0)
(0 -7.39005e-08 0)
(0 -7.45613e-08 0)
(0 -7.42838e-08 0)
(0 -7.54193e-08 0)
(0 -7.38068e-08 0)
(0 -7.67737e-08 0)
(0 -7.50187e-08 0)
(0 -7.63998e-08 0)
(0 -7.43072e-08 0)
(0 -7.5913e-08 0)
(0 -7.48642e-08 0)
(0 -7.66841e-08 0)
(0 -7.36729e-08 0)
(0 -7.64575e-08 0)
(0 -7.49663e-08 0)
(0 -7.70912e-08 0)
(0 -7.49235e-08 0)
(0 -7.74281e-08 0)
(0 -7.50289e-08 0)
(0 -7.58405e-08 0)
(0 -7.6503e-08 0)
(0 -7.73187e-08 0)
(0 -7.43194e-08 0)
(0 -7.80271e-08 0)
(0 -7.48349e-08 0)
(0 -7.59155e-08 0)
(0 -7.6067e-08 0)
(0 -7.78984e-08 0)
(0 -7.46473e-08 0)
(0 -7.58932e-08 0)
(0 -7.57822e-08 0)
(0 -7.75619e-08 0)
(0 -7.60396e-08 0)
(0 -7.78393e-08 0)
(0 -7.50107e-08 0)
(0 -7.74524e-08 0)
(0 -7.59468e-08 0)
(0 -7.74801e-08 0)
(0 -7.39687e-08 0)
(0 -7.81783e-08 0)
(0 -7.53923e-08 0)
(0 -7.56353e-08 0)
(0 -7.58846e-08 0)
(0 -7.74569e-08 0)
(0 -7.59205e-08 0)
(0 -7.5674e-08 0)
(0 -7.42867e-08 0)
(0 -7.78738e-08 0)
(0 -7.37647e-08 0)
(0 -7.78785e-08 0)
(0 -7.82274e-08 0)
(0 -7.45186e-08 0)
(0 -7.46373e-08 0)
(0 -7.81875e-08 0)
(0 -7.76839e-08 0)
(0 -7.45502e-08 0)
(0 -7.78906e-08 0)
(0 -7.42317e-08 0)
(0 -7.72467e-08 0)
(0 -7.43178e-08 0)
(0 -7.45232e-08 0)
(0 -7.6544e-08 0)
(0 -7.29493e-08 0)
(0 -7.54824e-08 0)
(0 -7.74471e-08 0)
(0 -7.82496e-08 0)
(0 -7.843e-08 0)
(0 -7.56669e-08 0)
(0 -7.34133e-08 0)
(0 -7.60681e-08 0)
(0 -7.29474e-08 0)
(0 -7.40008e-08 0)
(0 -7.40762e-08 0)
(0 -7.68759e-08 0)
(0 -7.73329e-08 0)
(0 -7.7541e-08 0)
(0 -7.66563e-08 0)
(0 -7.81386e-08 0)
(0 -7.39562e-08 0)
(0 -7.62971e-08 0)
(0 -7.5131e-08 0)
(0 -7.44046e-08 0)
(0 -7.63761e-08 0)
(0 -7.49221e-08 0)
(0 -7.77215e-08 0)
(0 -7.56235e-08 0)
(0 -7.38625e-08 0)
(0 -7.60082e-08 0)
(0 -7.54422e-08 0)
(0 -7.35447e-08 0)
(0 -7.54355e-08 0)
(0 -7.39603e-08 0)
(0 -7.82492e-08 0)
(0 -7.6561e-08 0)
(0 -7.73822e-08 0)
(0 -7.41032e-08 0)
(0 -7.37252e-08 0)
(0 -7.27904e-08 0)
(0 -7.49607e-08 0)
(0 -7.35263e-08 0)
(0 -7.63483e-08 0)
(0 -7.37543e-08 0)
(0 -7.72513e-08 0)
(0 -7.7485e-08 0)
(0 -7.48081e-08 0)
(0 -7.71549e-08 0)
(0 -7.46745e-08 0)
(0 -7.3453e-08 0)
(0 -7.56547e-08 0)
(0 -7.50435e-08 0)
(0 -7.54058e-08 0)
(0 -7.40112e-08 0)
(0 -7.4359e-08 0)
(0 -7.31715e-08 0)
(0 -7.82644e-08 0)
(0 -7.64134e-08 0)
(0 -7.50547e-08 0)
(0 -7.38909e-08 0)
(0 -7.70052e-08 0)
(0 -7.80469e-08 0)
(0 -7.45425e-08 0)
(0 -7.41758e-08 0)
(0 -7.28056e-08 0)
(0 -7.38646e-08 0)
(0 -7.84768e-08 0)
(0 -7.65415e-08 0)
(0 -7.50123e-08 0)
(0 -7.35618e-08 0)
(0 -7.58361e-08 0)
(0 -7.68485e-08 0)
(0 -7.56287e-08 0)
(0 -7.70237e-08 0)
(0 -7.64203e-08 0)
(0 -7.85071e-08 0)
(0 -7.58163e-08 0)
(0 -7.39065e-08 0)
(0 -7.60564e-08 0)
(0 -7.75377e-08 0)
(0 -7.43862e-08 0)
(0 -7.59537e-08 0)
(0 -7.52317e-08 0)
(0 -7.36338e-08 0)
(0 -7.21499e-08 0)
(0 -7.27629e-08 0)
(0 -7.75069e-08 0)
(0 -7.68655e-08 0)
(0 -7.8469e-08 0)
(0 -7.73198e-08 0)
(0 -7.83989e-08 0)
(0 -7.66407e-08 0)
(0 -7.41814e-08 0)
(0 -7.53124e-08 0)
(0 -7.40324e-08 0)
(0 -7.41465e-08 0)
(0 -7.58411e-08 0)
(0 -7.73154e-08 0)
(0 -7.60051e-08 0)
(0 -7.56126e-08 0)
(0 -7.31868e-08 0)
(0 -7.39511e-08 0)
(0 -7.44445e-08 0)
(0 -7.52341e-08 0)
(0 -7.60855e-08 0)
(0 -7.73685e-08 0)
(0 -7.51518e-08 0)
(0 -7.72007e-08 0)
(0 -7.59105e-08 0)
(0 -7.60193e-08 0)
(0 -7.46478e-08 0)
(0 -7.39787e-08 0)
(0 -7.46653e-08 0)
(0 -7.3753e-08 0)
(0 -7.35075e-08 0)
(0 -7.25283e-08 0)
(0 -7.66731e-08 0)
(0 -7.51741e-08 0)
(0 -7.65327e-08 0)
(0 -7.50805e-08 0)
(0 -7.3668e-08 0)
(0 -7.49964e-08 0)
(0 -7.59475e-08 0)
(0 -7.56978e-08 0)
(0 -7.58709e-08 0)
(0 -7.60601e-08 0)
(0 -7.36581e-08 0)
(0 -7.49803e-08 0)
(0 -7.42328e-08 0)
(0 -7.33089e-08 0)
(0 -7.51177e-08 0)
(0 -7.59535e-08 0)
(0 -7.50177e-08 0)
(0 -7.46063e-08 0)
(0 -7.76581e-08 0)
(0 -7.84326e-08 0)
(0 -7.74285e-08 0)
(0 -7.8403e-08 0)
(0 -7.41919e-08 0)
(0 -7.50397e-08 0)
(0 -7.83197e-08 0)
(0 -7.74245e-08 0)
(0 -7.84302e-08 0)
(0 -7.7313e-08 0)
(0 -7.40059e-08 0)
(0 -7.55714e-08 0)
(0 -7.36045e-08 0)
(0 -7.50243e-08 0)
(0 -7.78471e-08 0)
(0 -7.84777e-08 0)
(0 -7.76845e-08 0)
(0 -7.8271e-08 0)
(0 -7.40155e-08 0)
(0 -7.51757e-08 0)
(0 -7.46722e-08 0)
(0 -7.4292e-08 0)
(0 -7.65069e-08 0)
(0 -7.6635e-08 0)
(0 -7.18611e-08 0)
(0 -7.24549e-08 0)
(0 -7.82896e-08 0)
(0 -7.72606e-08 0)
(0 -7.72832e-08 0)
(0 -7.63829e-08 0)
(0 -7.77051e-08 0)
(0 -7.7935e-08 0)
(0 -7.68637e-08 0)
(0 -7.66524e-08 0)
(0 -7.37979e-08 0)
(0 -7.43503e-08 0)
(0 -7.42228e-08 0)
(0 -7.37183e-08 0)
(0 -7.33444e-08 0)
(0 -7.32504e-08 0)
(0 -7.65411e-08 0)
(0 -7.51375e-08 0)
(0 -7.71337e-08 0)
(0 -7.79336e-08 0)
(0 -7.41458e-08 0)
(0 -7.37151e-08 0)
(0 -7.75956e-08 0)
(0 -7.84203e-08 0)
(0 -7.46802e-08 0)
(0 -7.46042e-08 0)
(0 -7.50911e-08 0)
(0 -7.39723e-08 0)
(0 -7.41576e-08 0)
(0 -7.49288e-08 0)
(0 -7.802e-08 0)
(0 -7.74797e-08 0)
(0 -7.6627e-08 0)
(0 -7.66046e-08 0)
(0 -7.47176e-08 0)
(0 -7.62925e-08 0)
(0 -7.656e-08 0)
(0 -7.67467e-08 0)
(0 -7.37372e-08 0)
(0 -7.33545e-08 0)
(0 -7.63153e-08 0)
(0 -7.72042e-08 0)
(0 -7.71386e-08 0)
(0 -7.80232e-08 0)
(0 -7.7586e-08 0)
(0 -7.68218e-08 0)
(0 -7.58146e-08 0)
(0 -7.5718e-08 0)
(0 -7.48615e-08 0)
(0 -7.39912e-08 0)
(0 -7.65756e-08 0)
(0 -7.59627e-08 0)
(0 -7.76258e-08 0)
(0 -7.67641e-08 0)
(0 -7.67806e-08 0)
(0 -7.7015e-08 0)
(0 -7.63014e-08 0)
(0 -7.69487e-08 0)
(0 -7.51249e-08 0)
(0 -7.53745e-08 0)
(0 -7.43429e-08 0)
(0 -7.476e-08 0)
(0 -7.74738e-08 0)
(0 -7.68525e-08 0)
(0 -7.54842e-08 0)
(0 -7.55817e-08 0)
(0 -7.53902e-08 0)
(0 -7.4935e-08 0)
(0 -7.23376e-08 0)
(0 -7.2764e-08 0)
(0 -7.48387e-08 0)
(0 -7.63621e-08 0)
(0 -7.63202e-08 0)
(0 -7.57282e-08 0)
(0 -7.71166e-08 0)
(0 -7.67927e-08 0)
(0 -7.38785e-08 0)
(0 -7.50028e-08 0)
(0 -7.57456e-08 0)
(0 -7.68081e-08 0)
(0 -7.20542e-08 0)
(0 -7.1867e-08 0)
(0 -7.55881e-08 0)
(0 -7.67219e-08 0)
(0 -7.29016e-08 0)
(0 -7.30719e-08 0)
(0 -7.49442e-08 0)
(0 -7.43779e-08 0)
(0 -7.64393e-08 0)
(0 -7.5183e-08 0)
(0 -7.67522e-08 0)
(0 -7.71279e-08 0)
(0 -7.82679e-08 0)
(0 -7.78844e-08 0)
(0 -7.46531e-08 0)
(0 -7.53762e-08 0)
(0 -7.59208e-08 0)
(0 -7.48034e-08 0)
(0 -7.61403e-08 0)
(0 -7.55353e-08 0)
(0 -7.58752e-08 0)
(0 -7.63911e-08 0)
(0 -7.40274e-08 0)
(0 -7.33107e-08 0)
(0 -7.54513e-08 0)
(0 -7.56796e-08 0)
(0 -7.50337e-08 0)
(0 -7.61288e-08 0)
(0 -7.77312e-08 0)
(0 -7.81837e-08 0)
(0 -7.72878e-08 0)
(0 -7.68973e-08 0)
(0 -7.43504e-08 0)
(0 -7.33955e-08 0)
(0 -7.82033e-08 0)
(0 -7.78878e-08 0)
(0 -7.57361e-08 0)
(0 -7.52362e-08 0)
(0 -7.54656e-08 0)
(0 -7.62072e-08 0)
(0 -7.58013e-08 0)
(0 -7.67763e-08 0)
(0 -7.59107e-08 0)
(0 -7.48177e-08 0)
(0 -7.48066e-08 0)
(0 -7.47819e-08 0)
(0 -7.67928e-08 0)
(0 -7.71471e-08 0)
(0 -7.71942e-08 0)
(0 -7.63451e-08 0)
(0 -7.5341e-08 0)
(0 -7.52573e-08 0)
(0 -7.44094e-08 0)
(0 -7.46394e-08 0)
(0 -7.658e-08 0)
(0 -7.66141e-08 0)
(0 -7.43898e-08 0)
(0 -7.37152e-08 0)
(0 -7.41223e-08 0)
(0 -7.41295e-08 0)
(0 -7.55909e-08 0)
(0 -7.52054e-08 0)
(0 -7.56991e-08 0)
(0 -7.53167e-08 0)
(0 -7.37226e-08 0)
(0 -7.42636e-08 0)
(0 -7.28039e-08 0)
(0 -7.25573e-08 0)
(0 -7.61799e-08 0)
(0 -7.6892e-08 0)
(0 -7.48898e-08 0)
(0 -7.54079e-08 0)
(0 -7.58519e-08 0)
(0 -7.49988e-08 0)
(0 -7.32542e-08 0)
(0 -7.42748e-08 0)
(0 -7.44944e-08 0)
(0 -7.36129e-08 0)
(0 -7.57226e-08 0)
(0 -7.63721e-08 0)
(0 -7.786e-08 0)
(0 -7.85129e-08 0)
(0 -7.85428e-08 0)
(0 -7.78781e-08 0)
(0 -7.36592e-08 0)
(0 -7.46997e-08 0)
(0 -7.61716e-08 0)
(0 -7.538e-08 0)
(0 -7.41435e-08 0)
(0 -7.34352e-08 0)
(0 -7.76855e-08 0)
(0 -7.8258e-08 0)
(0 -7.52048e-08 0)
(0 -7.44985e-08 0)
(0 -7.65337e-08 0)
(0 -7.67943e-08 0)
(0 -7.39724e-08 0)
(0 -7.38614e-08 0)
(0 -7.38499e-08 0)
(0 -7.46098e-08 0)
(0 -7.76907e-08 0)
(0 -7.78262e-08 0)
(0 -7.20881e-08 0)
(0 -7.2379e-08 0)
(0 -7.41008e-08 0)
(0 -7.33039e-08 0)
(0 -7.59015e-08 0)
(0 -7.63238e-08 0)
(0 -7.53636e-08 0)
(0 -7.51405e-08 0)
(0 -7.8195e-08 0)
(0 -7.82509e-08 0)
(0 -7.2494e-08 0)
(0 -7.26585e-08 0)
(0 -7.54196e-08 0)
(0 -7.49613e-08 0)
(0 -7.33376e-08 0)
(0 -7.34954e-08 0)
(0 -7.43628e-08 0)
(0 -7.41956e-08 0)
(0 -7.78315e-08 0)
(0 -7.71859e-08 0)
(0 -7.47001e-08 0)
(0 -7.45661e-08 0)
(0 -7.6424e-08 0)
(0 -7.58346e-08 0)
(0 -7.20278e-08 0)
(0 -7.21794e-08 0)
(0 -7.09781e-08 0)
(0 -7.10819e-08 0)
(0 -7.11153e-08 0)
(0 -7.12723e-08 0)
(0 -7.1205e-08 0)
(0 -7.14302e-08 0)
(0 -7.12978e-08 0)
(0 -7.14502e-08 0)
(0 -7.13974e-08 0)
(0 -7.15779e-08 0)
(0 -7.14889e-08 0)
(0 -7.16804e-08 0)
(0 -7.15894e-08 0)
(0 -7.17479e-08 0)
(0 -7.1774e-08 0)
(0 -7.19574e-08 0)
(0 -7.14673e-08 0)
(0 -7.13012e-08 0)
(0 -7.16572e-08 0)
(0 -7.14757e-08 0)
(0 -7.1556e-08 0)
(0 -7.13873e-08 0)
(0 -7.18057e-08 0)
(0 -7.16101e-08 0)
(0 -7.13365e-08 0)
(0 -7.12022e-08 0)
(0 -7.15004e-08 0)
(0 -7.14155e-08 0)
(0 -7.18621e-08 0)
(0 -7.17188e-08 0)
(0 -7.13527e-08 0)
(0 -7.13919e-08 0)
(0 -5.07133e-08 0)
(0 -4.96372e-08 0)
(0 -4.86262e-08 0)
(0 -4.76817e-08 0)
(0 -4.68039e-08 0)
(0 -4.59921e-08 0)
(0 -4.52446e-08 0)
(0 -4.4559e-08 0)
(0 -4.39325e-08 0)
(0 -4.33617e-08 0)
(0 -4.28431e-08 0)
(0 -4.23729e-08 0)
(0 -4.19477e-08 0)
(0 -4.15638e-08 0)
(0 -4.1218e-08 0)
(0 -4.09073e-08 0)
(0 -4.06289e-08 0)
(0 -4.03804e-08 0)
(0 -4.01596e-08 0)
(0 -3.99649e-08 0)
(0 -3.97948e-08 0)
(0 -3.9648e-08 0)
(0 -3.95237e-08 0)
(0 -3.9421e-08 0)
(0 -3.93394e-08 0)
(0 -3.92786e-08 0)
(0 -3.92382e-08 0)
(0 -3.9218e-08 0)
(0 -5.07103e-08 0)
(0 -4.96343e-08 0)
(0 -4.86234e-08 0)
(0 -4.76789e-08 0)
(0 -4.68012e-08 0)
(0 -4.59895e-08 0)
(0 -4.52421e-08 0)
(0 -4.45566e-08 0)
(0 -4.39301e-08 0)
(0 -4.33594e-08 0)
(0 -4.28408e-08 0)
(0 -4.23707e-08 0)
(0 -4.19455e-08 0)
(0 -4.15617e-08 0)
(0 -4.12159e-08 0)
(0 -4.09052e-08 0)
(0 -4.06268e-08 0)
(0 -4.03783e-08 0)
(0 -4.01576e-08 0)
(0 -3.99629e-08 0)
(0 -3.97928e-08 0)
(0 -3.9646e-08 0)
(0 -3.95217e-08 0)
(0 -3.9419e-08 0)
(0 -3.93375e-08 0)
(0 -3.92766e-08 0)
(0 -3.92362e-08 0)
(0 -3.9216e-08 0)
(0 -5.07043e-08 0)
(0 -4.96284e-08 0)
(0 -4.86177e-08 0)
(0 -4.76734e-08 0)
(0 -4.67959e-08 0)
(0 -4.59843e-08 0)
(0 -4.5237e-08 0)
(0 -4.45517e-08 0)
(0 -4.39254e-08 0)
(0 -4.33547e-08 0)
(0 -4.28362e-08 0)
(0 -4.23662e-08 0)
(0 -4.19411e-08 0)
(0 -4.15574e-08 0)
(0 -4.12117e-08 0)
(0 -4.0901e-08 0)
(0 -4.06227e-08 0)
(0 -4.03742e-08 0)
(0 -4.01535e-08 0)
(0 -3.99589e-08 0)
(0 -3.97888e-08 0)
(0 -3.96421e-08 0)
(0 -3.95177e-08 0)
(0 -3.94151e-08 0)
(0 -3.93335e-08 0)
(0 -3.92727e-08 0)
(0 -3.92323e-08 0)
(0 -3.92121e-08 0)
(0 -5.06952e-08 0)
(0 -4.96197e-08 0)
(0 -4.86092e-08 0)
(0 -4.76652e-08 0)
(0 -4.67879e-08 0)
(0 -4.59766e-08 0)
(0 -4.52295e-08 0)
(0 -4.45444e-08 0)
(0 -4.39182e-08 0)
(0 -4.33478e-08 0)
(0 -4.28294e-08 0)
(0 -4.23596e-08 0)
(0 -4.19346e-08 0)
(0 -4.15509e-08 0)
(0 -4.12053e-08 0)
(0 -4.08948e-08 0)
(0 -4.06165e-08 0)
(0 -4.03681e-08 0)
(0 -4.01475e-08 0)
(0 -3.99529e-08 0)
(0 -3.97828e-08 0)
(0 -3.96361e-08 0)
(0 -3.95118e-08 0)
(0 -3.94092e-08 0)
(0 -3.93277e-08 0)
(0 -3.92668e-08 0)
(0 -3.92264e-08 0)
(0 -3.92063e-08 0)
(0 -5.06831e-08 0)
(0 -4.9608e-08 0)
(0 -4.85979e-08 0)
(0 -4.76543e-08 0)
(0 -4.67773e-08 0)
(0 -4.59663e-08 0)
(0 -4.52195e-08 0)
(0 -4.45346e-08 0)
(0 -4.39087e-08 0)
(0 -4.33385e-08 0)
(0 -4.28203e-08 0)
(0 -4.23507e-08 0)
(0 -4.19258e-08 0)
(0 -4.15423e-08 0)
(0 -4.11969e-08 0)
(0 -4.08864e-08 0)
(0 -4.06082e-08 0)
(0 -4.03599e-08 0)
(0 -4.01394e-08 0)
(0 -3.99448e-08 0)
(0 -3.97748e-08 0)
(0 -3.96282e-08 0)
(0 -3.95039e-08 0)
(0 -3.94013e-08 0)
(0 -3.93198e-08 0)
(0 -3.9259e-08 0)
(0 -3.92186e-08 0)
(0 -3.91985e-08 0)
(0 -5.0668e-08 0)
(0 -4.95934e-08 0)
(0 -4.85838e-08 0)
(0 -4.76406e-08 0)
(0 -4.67641e-08 0)
(0 -4.59534e-08 0)
(0 -4.5207e-08 0)
(0 -4.45225e-08 0)
(0 -4.38969e-08 0)
(0 -4.33269e-08 0)
(0 -4.2809e-08 0)
(0 -4.23396e-08 0)
(0 -4.19149e-08 0)
(0 -4.15316e-08 0)
(0 -4.11863e-08 0)
(0 -4.0876e-08 0)
(0 -4.05979e-08 0)
(0 -4.03497e-08 0)
(0 -4.01293e-08 0)
(0 -3.99348e-08 0)
(0 -3.97649e-08 0)
(0 -3.96183e-08 0)
(0 -3.94941e-08 0)
(0 -3.93915e-08 0)
(0 -3.931e-08 0)
(0 -3.92492e-08 0)
(0 -3.92089e-08 0)
(0 -3.91887e-08 0)
(0 -5.06499e-08 0)
(0 -4.95759e-08 0)
(0 -4.85668e-08 0)
(0 -4.76242e-08 0)
(0 -4.67482e-08 0)
(0 -4.5938e-08 0)
(0 -4.51921e-08 0)
(0 -4.45079e-08 0)
(0 -4.38827e-08 0)
(0 -4.33131e-08 0)
(0 -4.27955e-08 0)
(0 -4.23263e-08 0)
(0 -4.19019e-08 0)
(0 -4.15188e-08 0)
(0 -4.11737e-08 0)
(0 -4.08635e-08 0)
(0 -4.05856e-08 0)
(0 -4.03375e-08 0)
(0 -4.01172e-08 0)
(0 -3.99228e-08 0)
(0 -3.9753e-08 0)
(0 -3.96064e-08 0)
(0 -3.94823e-08 0)
(0 -3.93798e-08 0)
(0 -3.92983e-08 0)
(0 -3.92376e-08 0)
(0 -3.91972e-08 0)
(0 -3.91771e-08 0)
(0 -5.06287e-08 0)
(0 -4.95555e-08 0)
(0 -4.85471e-08 0)
(0 -4.76051e-08 0)
(0 -4.67297e-08 0)
(0 -4.59201e-08 0)
(0 -4.51746e-08 0)
(0 -4.4491e-08 0)
(0 -4.38662e-08 0)
(0 -4.3297e-08 0)
(0 -4.27797e-08 0)
(0 -4.23109e-08 0)
(0 -4.18867e-08 0)
(0 -4.15039e-08 0)
(0 -4.1159e-08 0)
(0 -4.0849e-08 0)
(0 -4.05713e-08 0)
(0 -4.03234e-08 0)
(0 -4.01031e-08 0)
(0 -3.99089e-08 0)
(0 -3.97391e-08 0)
(0 -3.95927e-08 0)
(0 -3.94686e-08 0)
(0 -3.93661e-08 0)
(0 -3.92847e-08 0)
(0 -3.9224e-08 0)
(0 -3.91836e-08 0)
(0 -3.91635e-08 0)
(0 -5.06046e-08 0)
(0 -4.95321e-08 0)
(0 -4.85246e-08 0)
(0 -4.75833e-08 0)
(0 -4.67086e-08 0)
(0 -4.58996e-08 0)
(0 -4.51548e-08 0)
(0 -4.44717e-08 0)
(0 -4.38474e-08 0)
(0 -4.32786e-08 0)
(0 -4.27618e-08 0)
(0 -4.22933e-08 0)
(0 -4.18695e-08 0)
(0 -4.14869e-08 0)
(0 -4.11423e-08 0)
(0 -4.08325e-08 0)
(0 -4.0555e-08 0)
(0 -4.03072e-08 0)
(0 -4.00872e-08 0)
(0 -3.9893e-08 0)
(0 -3.97234e-08 0)
(0 -3.9577e-08 0)
(0 -3.9453e-08 0)
(0 -3.93506e-08 0)
(0 -3.92692e-08 0)
(0 -3.92085e-08 0)
(0 -3.91682e-08 0)
(0 -3.91481e-08 0)
(0 -5.05775e-08 0)
(0 -4.95059e-08 0)
(0 -4.84992e-08 0)
(0 -4.75588e-08 0)
(0 -4.66849e-08 0)
(0 -4.58767e-08 0)
(0 -4.51325e-08 0)
(0 -4.445e-08 0)
(0 -4.38263e-08 0)
(0 -4.3258e-08 0)
(0 -4.27417e-08 0)
(0 -4.22736e-08 0)
(0 -4.18502e-08 0)
(0 -4.14679e-08 0)
(0 -4.11236e-08 0)
(0 -4.08141e-08 0)
(0 -4.05367e-08 0)
(0 -4.02892e-08 0)
(0 -4.00693e-08 0)
(0 -3.98753e-08 0)
(0 -3.97057e-08 0)
(0 -3.95595e-08 0)
(0 -3.94355e-08 0)
(0 -3.93332e-08 0)
(0 -3.92519e-08 0)
(0 -3.91912e-08 0)
(0 -3.91509e-08 0)
(0 -3.91308e-08 0)
(0 -5.05473e-08 0)
(0 -4.94768e-08 0)
(0 -4.84712e-08 0)
(0 -4.75317e-08 0)
(0 -4.66587e-08 0)
(0 -4.58513e-08 0)
(0 -4.51079e-08 0)
(0 -4.44261e-08 0)
(0 -4.3803e-08 0)
(0 -4.32353e-08 0)
(0 -4.27195e-08 0)
(0 -4.22518e-08 0)
(0 -4.18288e-08 0)
(0 -4.14469e-08 0)
(0 -4.11029e-08 0)
(0 -4.07937e-08 0)
(0 -4.05166e-08 0)
(0 -4.02692e-08 0)
(0 -4.00495e-08 0)
(0 -3.98556e-08 0)
(0 -3.96862e-08 0)
(0 -3.95401e-08 0)
(0 -3.94162e-08 0)
(0 -3.93139e-08 0)
(0 -3.92327e-08 0)
(0 -3.91721e-08 0)
(0 -3.91318e-08 0)
(0 -3.91117e-08 0)
(0 -5.05141e-08 0)
(0 -4.94448e-08 0)
(0 -4.84403e-08 0)
(0 -4.75019e-08 0)
(0 -4.66299e-08 0)
(0 -4.58234e-08 0)
(0 -4.50809e-08 0)
(0 -4.43998e-08 0)
(0 -4.37775e-08 0)
(0 -4.32104e-08 0)
(0 -4.26951e-08 0)
(0 -4.2228e-08 0)
(0 -4.18054e-08 0)
(0 -4.14239e-08 0)
(0 -4.10803e-08 0)
(0 -4.07713e-08 0)
(0 -4.04945e-08 0)
(0 -4.02474e-08 0)
(0 -4.00278e-08 0)
(0 -3.98342e-08 0)
(0 -3.96649e-08 0)
(0 -3.95188e-08 0)
(0 -3.93951e-08 0)
(0 -3.92929e-08 0)
(0 -3.92117e-08 0)
(0 -3.91511e-08 0)
(0 -3.91109e-08 0)
(0 -3.90908e-08 0)
(0 -5.04779e-08 0)
(0 -4.941e-08 0)
(0 -4.84067e-08 0)
(0 -4.74695e-08 0)
(0 -4.65985e-08 0)
(0 -4.57931e-08 0)
(0 -4.50515e-08 0)
(0 -4.43713e-08 0)
(0 -4.37497e-08 0)
(0 -4.31834e-08 0)
(0 -4.26687e-08 0)
(0 -4.22022e-08 0)
(0 -4.17801e-08 0)
(0 -4.1399e-08 0)
(0 -4.10557e-08 0)
(0 -4.07471e-08 0)
(0 -4.04706e-08 0)
(0 -4.02237e-08 0)
(0 -4.00044e-08 0)
(0 -3.98109e-08 0)
(0 -3.96418e-08 0)
(0 -3.94958e-08 0)
(0 -3.93722e-08 0)
(0 -3.92701e-08 0)
(0 -3.9189e-08 0)
(0 -3.91284e-08 0)
(0 -3.90882e-08 0)
(0 -3.90682e-08 0)
(0 -5.04388e-08 0)
(0 -4.93723e-08 0)
(0 -4.83703e-08 0)
(0 -4.74344e-08 0)
(0 -4.65647e-08 0)
(0 -4.57604e-08 0)
(0 -4.50198e-08 0)
(0 -4.43406e-08 0)
(0 -4.37198e-08 0)
(0 -4.31543e-08 0)
(0 -4.26403e-08 0)
(0 -4.21743e-08 0)
(0 -4.17528e-08 0)
(0 -4.13722e-08 0)
(0 -4.10293e-08 0)
(0 -4.07211e-08 0)
(0 -4.04449e-08 0)
(0 -4.01982e-08 0)
(0 -3.99791e-08 0)
(0 -3.97858e-08 0)
(0 -3.96169e-08 0)
(0 -3.94711e-08 0)
(0 -3.93475e-08 0)
(0 -3.92455e-08 0)
(0 -3.91645e-08 0)
(0 -3.9104e-08 0)
(0 -3.90638e-08 0)
(0 -3.90438e-08 0)
(0 -5.03966e-08 0)
(0 -4.93317e-08 0)
(0 -4.83312e-08 0)
(0 -4.73967e-08 0)
(0 -4.65283e-08 0)
(0 -4.57253e-08 0)
(0 -4.49858e-08 0)
(0 -4.43077e-08 0)
(0 -4.36878e-08 0)
(0 -4.31231e-08 0)
(0 -4.26099e-08 0)
(0 -4.21446e-08 0)
(0 -4.17236e-08 0)
(0 -4.13436e-08 0)
(0 -4.10011e-08 0)
(0 -4.06933e-08 0)
(0 -4.04174e-08 0)
(0 -4.0171e-08 0)
(0 -3.99522e-08 0)
(0 -3.9759e-08 0)
(0 -3.95903e-08 0)
(0 -3.94446e-08 0)
(0 -3.93212e-08 0)
(0 -3.92193e-08 0)
(0 -3.91383e-08 0)
(0 -3.90778e-08 0)
(0 -3.90377e-08 0)
(0 -3.90177e-08 0)
(0 -5.03514e-08 0)
(0 -4.92882e-08 0)
(0 -4.82894e-08 0)
(0 -4.73565e-08 0)
(0 -4.64895e-08 0)
(0 -4.56878e-08 0)
(0 -4.49496e-08 0)
(0 -4.42725e-08 0)
(0 -4.36537e-08 0)
(0 -4.30899e-08 0)
(0 -4.25775e-08 0)
(0 -4.21129e-08 0)
(0 -4.16926e-08 0)
(0 -4.13131e-08 0)
(0 -4.09711e-08 0)
(0 -4.06637e-08 0)
(0 -4.03881e-08 0)
(0 -4.01421e-08 0)
(0 -3.99235e-08 0)
(0 -3.97306e-08 0)
(0 -3.9562e-08 0)
(0 -3.94165e-08 0)
(0 -3.92932e-08 0)
(0 -3.91913e-08 0)
(0 -3.91104e-08 0)
(0 -3.90501e-08 0)
(0 -3.901e-08 0)
(0 -3.89899e-08 0)
(0 -5.03031e-08 0)
(0 -4.92418e-08 0)
(0 -4.82449e-08 0)
(0 -4.73136e-08 0)
(0 -4.64483e-08 0)
(0 -4.5648e-08 0)
(0 -4.49111e-08 0)
(0 -4.42353e-08 0)
(0 -4.36176e-08 0)
(0 -4.30547e-08 0)
(0 -4.25432e-08 0)
(0 -4.20794e-08 0)
(0 -4.16598e-08 0)
(0 -4.12808e-08 0)
(0 -4.09394e-08 0)
(0 -4.06324e-08 0)
(0 -4.03572e-08 0)
(0 -4.01115e-08 0)
(0 -3.98931e-08 0)
(0 -3.97005e-08 0)
(0 -3.95321e-08 0)
(0 -3.93867e-08 0)
(0 -3.92635e-08 0)
(0 -3.91618e-08 0)
(0 -3.9081e-08 0)
(0 -3.90207e-08 0)
(0 -3.89806e-08 0)
(0 -3.89606e-08 0)
(0 -5.02519e-08 0)
(0 -4.91926e-08 0)
(0 -4.81976e-08 0)
(0 -4.72682e-08 0)
(0 -4.64045e-08 0)
(0 -4.56058e-08 0)
(0 -4.48704e-08 0)
(0 -4.41959e-08 0)
(0 -4.35794e-08 0)
(0 -4.30176e-08 0)
(0 -4.25071e-08 0)
(0 -4.20441e-08 0)
(0 -4.16252e-08 0)
(0 -4.12469e-08 0)
(0 -4.0906e-08 0)
(0 -4.05994e-08 0)
(0 -4.03247e-08 0)
(0 -4.00793e-08 0)
(0 -3.98612e-08 0)
(0 -3.96688e-08 0)
(0 -3.95006e-08 0)
(0 -3.93554e-08 0)
(0 -3.92323e-08 0)
(0 -3.91307e-08 0)
(0 -3.905e-08 0)
(0 -3.89897e-08 0)
(0 -3.89497e-08 0)
(0 -3.89297e-08 0)
(0 -5.01976e-08 0)
(0 -4.91406e-08 0)
(0 -4.81477e-08 0)
(0 -4.72202e-08 0)
(0 -4.63584e-08 0)
(0 -4.55614e-08 0)
(0 -4.48276e-08 0)
(0 -4.41545e-08 0)
(0 -4.35393e-08 0)
(0 -4.29786e-08 0)
(0 -4.24691e-08 0)
(0 -4.2007e-08 0)
(0 -4.15889e-08 0)
(0 -4.12112e-08 0)
(0 -4.08709e-08 0)
(0 -4.05649e-08 0)
(0 -4.02905e-08 0)
(0 -4.00455e-08 0)
(0 -3.98277e-08 0)
(0 -3.96356e-08 0)
(0 -3.94675e-08 0)
(0 -3.93225e-08 0)
(0 -3.91996e-08 0)
(0 -3.90981e-08 0)
(0 -3.90174e-08 0)
(0 -3.89572e-08 0)
(0 -3.89172e-08 0)
(0 -3.88973e-08 0)
(0 -5.01403e-08 0)
(0 -4.90856e-08 0)
(0 -4.8095e-08 0)
(0 -4.71697e-08 0)
(0 -4.63099e-08 0)
(0 -4.55147e-08 0)
(0 -4.47826e-08 0)
(0 -4.4111e-08 0)
(0 -4.34972e-08 0)
(0 -4.29378e-08 0)
(0 -4.24293e-08 0)
(0 -4.19682e-08 0)
(0 -4.15509e-08 0)
(0 -4.1174e-08 0)
(0 -4.08343e-08 0)
(0 -4.05288e-08 0)
(0 -4.02549e-08 0)
(0 -4.00102e-08 0)
(0 -3.97928e-08 0)
(0 -3.96008e-08 0)
(0 -3.9433e-08 0)
(0 -3.92882e-08 0)
(0 -3.91654e-08 0)
(0 -3.9064e-08 0)
(0 -3.89834e-08 0)
(0 -3.89233e-08 0)
(0 -3.88833e-08 0)
(0 -3.88634e-08 0)
(0 -5.00799e-08 0)
(0 -4.90278e-08 0)
(0 -4.80396e-08 0)
(0 -4.71166e-08 0)
(0 -4.6259e-08 0)
(0 -4.54658e-08 0)
(0 -4.47355e-08 0)
(0 -4.40656e-08 0)
(0 -4.34532e-08 0)
(0 -4.28951e-08 0)
(0 -4.23878e-08 0)
(0 -4.19277e-08 0)
(0 -4.15113e-08 0)
(0 -4.11352e-08 0)
(0 -4.07961e-08 0)
(0 -4.04912e-08 0)
(0 -4.02177e-08 0)
(0 -3.99734e-08 0)
(0 -3.97563e-08 0)
(0 -3.95647e-08 0)
(0 -3.93971e-08 0)
(0 -3.92524e-08 0)
(0 -3.91298e-08 0)
(0 -3.90285e-08 0)
(0 -3.8948e-08 0)
(0 -3.88879e-08 0)
(0 -3.8848e-08 0)
(0 -3.88281e-08 0)
(0 -5.00165e-08 0)
(0 -4.89672e-08 0)
(0 -4.79816e-08 0)
(0 -4.7061e-08 0)
(0 -4.62057e-08 0)
(0 -4.54146e-08 0)
(0 -4.46862e-08 0)
(0 -4.40181e-08 0)
(0 -4.34073e-08 0)
(0 -4.28507e-08 0)
(0 -4.23446e-08 0)
(0 -4.18856e-08 0)
(0 -4.14701e-08 0)
(0 -4.10948e-08 0)
(0 -4.07565e-08 0)
(0 -4.04521e-08 0)
(0 -4.01792e-08 0)
(0 -3.99353e-08 0)
(0 -3.97185e-08 0)
(0 -3.95272e-08 0)
(0 -3.93598e-08 0)
(0 -3.92153e-08 0)
(0 -3.90928e-08 0)
(0 -3.89917e-08 0)
(0 -3.89112e-08 0)
(0 -3.88512e-08 0)
(0 -3.88113e-08 0)
(0 -3.87914e-08 0)
(0 -4.995e-08 0)
(0 -4.89036e-08 0)
(0 -4.79208e-08 0)
(0 -4.70029e-08 0)
(0 -4.615e-08 0)
(0 -4.53613e-08 0)
(0 -4.4635e-08 0)
(0 -4.39687e-08 0)
(0 -4.33597e-08 0)
(0 -4.28045e-08 0)
(0 -4.22998e-08 0)
(0 -4.18419e-08 0)
(0 -4.14275e-08 0)
(0 -4.1053e-08 0)
(0 -4.07154e-08 0)
(0 -4.04117e-08 0)
(0 -4.01392e-08 0)
(0 -3.98958e-08 0)
(0 -3.96794e-08 0)
(0 -3.94883e-08 0)
(0 -3.93212e-08 0)
(0 -3.91769e-08 0)
(0 -3.90546e-08 0)
(0 -3.89535e-08 0)
(0 -3.88732e-08 0)
(0 -3.88132e-08 0)
(0 -3.87734e-08 0)
(0 -3.87535e-08 0)
(0 -4.98804e-08 0)
(0 -4.88372e-08 0)
(0 -4.78574e-08 0)
(0 -4.69423e-08 0)
(0 -4.60921e-08 0)
(0 -4.53058e-08 0)
(0 -4.45817e-08 0)
(0 -4.39175e-08 0)
(0 -4.33102e-08 0)
(0 -4.27567e-08 0)
(0 -4.22534e-08 0)
(0 -4.17968e-08 0)
(0 -4.13834e-08 0)
(0 -4.10098e-08 0)
(0 -4.0673e-08 0)
(0 -4.03699e-08 0)
(0 -4.0098e-08 0)
(0 -3.9855e-08 0)
(0 -3.9639e-08 0)
(0 -3.94482e-08 0)
(0 -3.92813e-08 0)
(0 -3.91372e-08 0)
(0 -3.90151e-08 0)
(0 -3.89141e-08 0)
(0 -3.88339e-08 0)
(0 -3.8774e-08 0)
(0 -3.87342e-08 0)
(0 -3.87143e-08 0)
(0 -4.98077e-08 0)
(0 -4.87678e-08 0)
(0 -4.77913e-08 0)
(0 -4.68792e-08 0)
(0 -4.60318e-08 0)
(0 -4.52481e-08 0)
(0 -4.45264e-08 0)
(0 -4.38643e-08 0)
(0 -4.3259e-08 0)
(0 -4.27072e-08 0)
(0 -4.22054e-08 0)
(0 -4.17501e-08 0)
(0 -4.13379e-08 0)
(0 -4.09653e-08 0)
(0 -4.06293e-08 0)
(0 -4.03269e-08 0)
(0 -4.00556e-08 0)
(0 -3.98131e-08 0)
(0 -3.95974e-08 0)
(0 -3.94069e-08 0)
(0 -3.92403e-08 0)
(0 -3.90964e-08 0)
(0 -3.89744e-08 0)
(0 -3.88735e-08 0)
(0 -3.87934e-08 0)
(0 -3.87336e-08 0)
(0 -3.86938e-08 0)
(0 -3.8674e-08 0)
(0 -4.9732e-08 0)
(0 -4.86956e-08 0)
(0 -4.77224e-08 0)
(0 -4.68136e-08 0)
(0 -4.59692e-08 0)
(0 -4.51883e-08 0)
(0 -4.44691e-08 0)
(0 -4.38094e-08 0)
(0 -4.32062e-08 0)
(0 -4.26562e-08 0)
(0 -4.2156e-08 0)
(0 -4.17021e-08 0)
(0 -4.1291e-08 0)
(0 -4.09195e-08 0)
(0 -4.05843e-08 0)
(0 -4.02827e-08 0)
(0 -4.00119e-08 0)
(0 -3.97699e-08 0)
(0 -3.95547e-08 0)
(0 -3.93645e-08 0)
(0 -3.91982e-08 0)
(0 -3.90545e-08 0)
(0 -3.89326e-08 0)
(0 -3.88319e-08 0)
(0 -3.87518e-08 0)
(0 -3.8692e-08 0)
(0 -3.86523e-08 0)
(0 -3.86325e-08 0)
(0 -4.96531e-08 0)
(0 -4.86205e-08 0)
(0 -4.76509e-08 0)
(0 -4.67455e-08 0)
(0 -4.59043e-08 0)
(0 -4.51264e-08 0)
(0 -4.441e-08 0)
(0 -4.37527e-08 0)
(0 -4.31516e-08 0)
(0 -4.26036e-08 0)
(0 -4.21051e-08 0)
(0 -4.16527e-08 0)
(0 -4.12429e-08 0)
(0 -4.08725e-08 0)
(0 -4.05382e-08 0)
(0 -4.02373e-08 0)
(0 -3.99672e-08 0)
(0 -3.97257e-08 0)
(0 -3.95109e-08 0)
(0 -3.93211e-08 0)
(0 -3.91549e-08 0)
(0 -3.90115e-08 0)
(0 -3.88897e-08 0)
(0 -3.87891e-08 0)
(0 -3.87092e-08 0)
(0 -3.86495e-08 0)
(0 -3.86098e-08 0)
(0 -3.859e-08 0)
(0 -4.95711e-08 0)
(0 -4.85425e-08 0)
(0 -4.75768e-08 0)
(0 -4.6675e-08 0)
(0 -4.58372e-08 0)
(0 -4.50624e-08 0)
(0 -4.43489e-08 0)
(0 -4.36942e-08 0)
(0 -4.30955e-08 0)
(0 -4.25495e-08 0)
(0 -4.20529e-08 0)
(0 -4.1602e-08 0)
(0 -4.11936e-08 0)
(0 -4.08243e-08 0)
(0 -4.0491e-08 0)
(0 -4.01909e-08 0)
(0 -3.99215e-08 0)
(0 -3.96805e-08 0)
(0 -3.94661e-08 0)
(0 -3.92766e-08 0)
(0 -3.91108e-08 0)
(0 -3.89675e-08 0)
(0 -3.88459e-08 0)
(0 -3.87454e-08 0)
(0 -3.86656e-08 0)
(0 -3.86059e-08 0)
(0 -3.85663e-08 0)
(0 -3.85465e-08 0)
(0 -4.9486e-08 0)
(0 -4.84616e-08 0)
(0 -4.75e-08 0)
(0 -4.6602e-08 0)
(0 -4.57678e-08 0)
(0 -4.49964e-08 0)
(0 -4.42859e-08 0)
(0 -4.3634e-08 0)
(0 -4.30378e-08 0)
(0 -4.2494e-08 0)
(0 -4.19993e-08 0)
(0 -4.15501e-08 0)
(0 -4.11431e-08 0)
(0 -4.0775e-08 0)
(0 -4.04427e-08 0)
(0 -4.01435e-08 0)
(0 -3.98747e-08 0)
(0 -3.96343e-08 0)
(0 -3.94203e-08 0)
(0 -3.92312e-08 0)
(0 -3.90657e-08 0)
(0 -3.89226e-08 0)
(0 -3.88012e-08 0)
(0 -3.87008e-08 0)
(0 -3.8621e-08 0)
(0 -3.85615e-08 0)
(0 -3.85219e-08 0)
(0 -3.85021e-08 0)
(0 -4.93978e-08 0)
(0 -4.83779e-08 0)
(0 -4.74205e-08 0)
(0 -4.65266e-08 0)
(0 -4.56962e-08 0)
(0 -4.49283e-08 0)
(0 -4.42211e-08 0)
(0 -4.35722e-08 0)
(0 -4.29786e-08 0)
(0 -4.24371e-08 0)
(0 -4.19444e-08 0)
(0 -4.14971e-08 0)
(0 -4.10916e-08 0)
(0 -4.07247e-08 0)
(0 -4.03935e-08 0)
(0 -4.00951e-08 0)
(0 -3.98271e-08 0)
(0 -3.95873e-08 0)
(0 -3.93738e-08 0)
(0 -3.9185e-08 0)
(0 -3.90197e-08 0)
(0 -3.88769e-08 0)
(0 -3.87556e-08 0)
(0 -3.86554e-08 0)
(0 -3.85757e-08 0)
(0 -3.85162e-08 0)
(0 -3.84766e-08 0)
(0 -3.84569e-08 0)
(0 -4.93064e-08 0)
(0 -4.82912e-08 0)
(0 -4.73383e-08 0)
(0 -4.64488e-08 0)
(0 -4.56225e-08 0)
(0 -4.48583e-08 0)
(0 -4.41545e-08 0)
(0 -4.35087e-08 0)
(0 -4.29179e-08 0)
(0 -4.23789e-08 0)
(0 -4.18884e-08 0)
(0 -4.14429e-08 0)
(0 -4.1039e-08 0)
(0 -4.06735e-08 0)
(0 -4.03434e-08 0)
(0 -4.00459e-08 0)
(0 -3.97786e-08 0)
(0 -3.95394e-08 0)
(0 -3.93264e-08 0)
(0 -3.9138e-08 0)
(0 -3.8973e-08 0)
(0 -3.88304e-08 0)
(0 -3.87093e-08 0)
(0 -3.86092e-08 0)
(0 -3.85296e-08 0)
(0 -3.84701e-08 0)
(0 -3.84306e-08 0)
(0 -3.84108e-08 0)
(0 -4.9212e-08 0)
(0 -4.82017e-08 0)
(0 -4.72536e-08 0)
(0 -4.63686e-08 0)
(0 -4.55465e-08 0)
(0 -4.47863e-08 0)
(0 -4.40862e-08 0)
(0 -4.34437e-08 0)
(0 -4.28558e-08 0)
(0 -4.23195e-08 0)
(0 -4.18312e-08 0)
(0 -4.13877e-08 0)
(0 -4.09854e-08 0)
(0 -4.06214e-08 0)
(0 -4.02924e-08 0)
(0 -3.99959e-08 0)
(0 -3.97294e-08 0)
(0 -3.94908e-08 0)
(0 -3.92783e-08 0)
(0 -3.90903e-08 0)
(0 -3.89256e-08 0)
(0 -3.87832e-08 0)
(0 -3.86623e-08 0)
(0 -3.85623e-08 0)
(0 -3.84828e-08 0)
(0 -3.84234e-08 0)
(0 -3.83839e-08 0)
(0 -3.83641e-08 0)
(0 -4.91145e-08 0)
(0 -4.81093e-08 0)
(0 -4.71662e-08 0)
(0 -4.6286e-08 0)
(0 -4.54685e-08 0)
(0 -4.47125e-08 0)
(0 -4.40162e-08 0)
(0 -4.33771e-08 0)
(0 -4.27924e-08 0)
(0 -4.22588e-08 0)
(0 -4.1773e-08 0)
(0 -4.13315e-08 0)
(0 -4.0931e-08 0)
(0 -4.05684e-08 0)
(0 -4.02407e-08 0)
(0 -3.99452e-08 0)
(0 -3.96796e-08 0)
(0 -3.94416e-08 0)
(0 -3.92296e-08 0)
(0 -3.9042e-08 0)
(0 -3.88776e-08 0)
(0 -3.87354e-08 0)
(0 -3.86147e-08 0)
(0 -3.85148e-08 0)
(0 -3.84353e-08 0)
(0 -3.8376e-08 0)
(0 -3.83365e-08 0)
(0 -3.83168e-08 0)
(0 -4.90139e-08 0)
(0 -4.80141e-08 0)
(0 -4.70763e-08 0)
(0 -4.62011e-08 0)
(0 -4.53883e-08 0)
(0 -4.46368e-08 0)
(0 -4.39445e-08 0)
(0 -4.33092e-08 0)
(0 -4.27277e-08 0)
(0 -4.2197e-08 0)
(0 -4.17137e-08 0)
(0 -4.12744e-08 0)
(0 -4.08758e-08 0)
(0 -4.05147e-08 0)
(0 -4.01883e-08 0)
(0 -3.98939e-08 0)
(0 -3.96291e-08 0)
(0 -3.93918e-08 0)
(0 -3.91803e-08 0)
(0 -3.89931e-08 0)
(0 -3.8829e-08 0)
(0 -3.86871e-08 0)
(0 -3.85665e-08 0)
(0 -3.84668e-08 0)
(0 -3.83874e-08 0)
(0 -3.83281e-08 0)
(0 -3.82886e-08 0)
(0 -3.8269e-08 0)
(0 -4.89102e-08 0)
(0 -4.79162e-08 0)
(0 -4.69839e-08 0)
(0 -4.6114e-08 0)
(0 -4.53062e-08 0)
(0 -4.45592e-08 0)
(0 -4.38713e-08 0)
(0 -4.32398e-08 0)
(0 -4.26618e-08 0)
(0 -4.21341e-08 0)
(0 -4.16535e-08 0)
(0 -4.12165e-08 0)
(0 -4.08198e-08 0)
(0 -4.04604e-08 0)
(0 -4.01354e-08 0)
(0 -3.9842e-08 0)
(0 -3.95781e-08 0)
(0 -3.93415e-08 0)
(0 -3.91305e-08 0)
(0 -3.89438e-08 0)
(0 -3.878e-08 0)
(0 -3.86383e-08 0)
(0 -3.85179e-08 0)
(0 -3.84182e-08 0)
(0 -3.83389e-08 0)
(0 -3.82797e-08 0)
(0 -3.82403e-08 0)
(0 -3.82206e-08 0)
(0 -4.88035e-08 0)
(0 -4.78154e-08 0)
(0 -4.68889e-08 0)
(0 -4.60246e-08 0)
(0 -4.5222e-08 0)
(0 -4.448e-08 0)
(0 -4.37965e-08 0)
(0 -4.31691e-08 0)
(0 -4.25947e-08 0)
(0 -4.20703e-08 0)
(0 -4.15924e-08 0)
(0 -4.11578e-08 0)
(0 -4.07632e-08 0)
(0 -4.04055e-08 0)
(0 -4.00818e-08 0)
(0 -3.97897e-08 0)
(0 -3.95266e-08 0)
(0 -3.92908e-08 0)
(0 -3.90804e-08 0)
(0 -3.8894e-08 0)
(0 -3.87306e-08 0)
(0 -3.85891e-08 0)
(0 -3.84689e-08 0)
(0 -3.83693e-08 0)
(0 -3.82901e-08 0)
(0 -3.82309e-08 0)
(0 -3.81916e-08 0)
(0 -3.81719e-08 0)
(0 -4.86939e-08 0)
(0 -4.7712e-08 0)
(0 -4.67915e-08 0)
(0 -4.5933e-08 0)
(0 -4.51359e-08 0)
(0 -4.4399e-08 0)
(0 -4.37203e-08 0)
(0 -4.30971e-08 0)
(0 -4.25266e-08 0)
(0 -4.20055e-08 0)
(0 -4.15306e-08 0)
(0 -4.10985e-08 0)
(0 -4.0706e-08 0)
(0 -4.03501e-08 0)
(0 -4.00279e-08 0)
(0 -3.97369e-08 0)
(0 -3.94748e-08 0)
(0 -3.92397e-08 0)
(0 -3.90299e-08 0)
(0 -3.8844e-08 0)
(0 -3.86809e-08 0)
(0 -3.85396e-08 0)
(0 -3.84195e-08 0)
(0 -3.83201e-08 0)
(0 -3.8241e-08 0)
(0 -3.81818e-08 0)
(0 -3.81425e-08 0)
(0 -3.81229e-08 0)
(0 -4.85813e-08 0)
(0 -4.76059e-08 0)
(0 -4.66918e-08 0)
(0 -4.58393e-08 0)
(0 -4.5048e-08 0)
(0 -4.43165e-08 0)
(0 -4.36427e-08 0)
(0 -4.3024e-08 0)
(0 -4.24574e-08 0)
(0 -4.19399e-08 0)
(0 -4.1468e-08 0)
(0 -4.10386e-08 0)
(0 -4.06483e-08 0)
(0 -4.02942e-08 0)
(0 -3.99736e-08 0)
(0 -3.96838e-08 0)
(0 -3.94227e-08 0)
(0 -3.91884e-08 0)
(0 -3.89792e-08 0)
(0 -3.87937e-08 0)
(0 -3.86309e-08 0)
(0 -3.84899e-08 0)
(0 -3.837e-08 0)
(0 -3.82707e-08 0)
(0 -3.81916e-08 0)
(0 -3.81325e-08 0)
(0 -3.80932e-08 0)
(0 -3.80736e-08 0)
(0 -4.8466e-08 0)
(0 -4.74973e-08 0)
(0 -4.65897e-08 0)
(0 -4.57437e-08 0)
(0 -4.49584e-08 0)
(0 -4.42325e-08 0)
(0 -4.35638e-08 0)
(0 -4.29498e-08 0)
(0 -4.23874e-08 0)
(0 -4.18735e-08 0)
(0 -4.14049e-08 0)
(0 -4.09781e-08 0)
(0 -4.05902e-08 0)
(0 -4.02381e-08 0)
(0 -3.9919e-08 0)
(0 -3.96305e-08 0)
(0 -3.93704e-08 0)
(0 -3.91369e-08 0)
(0 -3.89283e-08 0)
(0 -3.87433e-08 0)
(0 -3.85808e-08 0)
(0 -3.844e-08 0)
(0 -3.83203e-08 0)
(0 -3.82211e-08 0)
(0 -3.81421e-08 0)
(0 -3.8083e-08 0)
(0 -3.80438e-08 0)
(0 -3.80241e-08 0)
(0 -4.83478e-08 0)
(0 -4.73861e-08 0)
(0 -4.64855e-08 0)
(0 -4.5646e-08 0)
(0 -4.48671e-08 0)
(0 -4.4147e-08 0)
(0 -4.34837e-08 0)
(0 -4.28746e-08 0)
(0 -4.23166e-08 0)
(0 -4.18065e-08 0)
(0 -4.13412e-08 0)
(0 -4.09173e-08 0)
(0 -4.05318e-08 0)
(0 -4.01816e-08 0)
(0 -3.98642e-08 0)
(0 -3.95771e-08 0)
(0 -3.9318e-08 0)
(0 -3.90853e-08 0)
(0 -3.88773e-08 0)
(0 -3.86928e-08 0)
(0 -3.85306e-08 0)
(0 -3.83901e-08 0)
(0 -3.82705e-08 0)
(0 -3.81714e-08 0)
(0 -3.80925e-08 0)
(0 -3.80335e-08 0)
(0 -3.79942e-08 0)
(0 -3.79746e-08 0)
(0 -7.12445e-08 0)
(0 -7.11583e-08 0)
(0 -7.10821e-08 0)
(0 -7.10062e-08 0)
(0 -7.09244e-08 0)
(0 -7.08381e-08 0)
(0 -7.08121e-08 0)
(0 -7.07545e-08 0)
(0 -7.07058e-08 0)
(0 -7.06611e-08 0)
(0 -7.06184e-08 0)
(0 -7.05805e-08 0)
(0 -7.02418e-08 0)
(0 -7.02162e-08 0)
(0 -7.0198e-08 0)
(0 -7.01854e-08 0)
(0 -7.0178e-08 0)
(0 -7.01783e-08 0)
(0 -6.95437e-08 0)
(0 -6.95503e-08 0)
(0 -6.95629e-08 0)
(0 -6.95811e-08 0)
(0 -6.96051e-08 0)
(0 -6.96368e-08 0)
(0 -6.87284e-08 0)
(0 -6.87658e-08 0)
(0 -6.88077e-08 0)
(0 -6.88544e-08 0)
(0 -6.89063e-08 0)
(0 -6.89647e-08 0)
(0 -6.78069e-08 0)
(0 -6.78727e-08 0)
(0 -6.79417e-08 0)
(0 -6.80141e-08 0)
(0 -6.80905e-08 0)
(0 -6.8172e-08 0)
(0 -6.67911e-08 0)
(0 -6.68824e-08 0)
(0 -6.69755e-08 0)
(0 -6.70707e-08 0)
(0 -6.71687e-08 0)
(0 -6.727e-08 0)
(0 -6.56935e-08 0)
(0 -6.58071e-08 0)
(0 -6.59212e-08 0)
(0 -6.60362e-08 0)
(0 -6.61526e-08 0)
(0 -6.62709e-08 0)
(0 -6.4527e-08 0)
(0 -6.46594e-08 0)
(0 -6.47913e-08 0)
(0 -6.49231e-08 0)
(0 -6.50551e-08 0)
(0 -6.51876e-08 0)
(0 -6.33045e-08 0)
(0 -6.34525e-08 0)
(0 -6.35991e-08 0)
(0 -6.37446e-08 0)
(0 -6.38893e-08 0)
(0 -6.40334e-08 0)
(0 -6.20394e-08 0)
(0 -6.21996e-08 0)
(0 -6.23578e-08 0)
(0 -6.2514e-08 0)
(0 -6.26686e-08 0)
(0 -6.28218e-08 0)
(0 -6.07445e-08 0)
(0 -6.09139e-08 0)
(0 -6.10806e-08 0)
(0 -6.12449e-08 0)
(0 -6.14068e-08 0)
(0 -6.15665e-08 0)
(0 -5.94326e-08 0)
(0 -5.96081e-08 0)
(0 -5.97806e-08 0)
(0 -5.99502e-08 0)
(0 -6.0117e-08 0)
(0 -6.02809e-08 0)
(0 -5.81158e-08 0)
(0 -5.82947e-08 0)
(0 -5.84704e-08 0)
(0 -5.86428e-08 0)
(0 -5.88121e-08 0)
(0 -5.89782e-08 0)
(0 -5.68054e-08 0)
(0 -5.69852e-08 0)
(0 -5.71617e-08 0)
(0 -5.73348e-08 0)
(0 -5.75046e-08 0)
(0 -5.76708e-08 0)
(0 -5.5512e-08 0)
(0 -5.56906e-08 0)
(0 -5.58658e-08 0)
(0 -5.60375e-08 0)
(0 -5.62058e-08 0)
(0 -5.63705e-08 0)
(0 -5.42452e-08 0)
(0 -5.44205e-08 0)
(0 -5.45926e-08 0)
(0 -5.47612e-08 0)
(0 -5.49264e-08 0)
(0 -5.5088e-08 0)
(0 -5.30134e-08 0)
(0 -5.31838e-08 0)
(0 -5.33512e-08 0)
(0 -5.35152e-08 0)
(0 -5.36759e-08 0)
(0 -5.3833e-08 0)
(0 -5.18237e-08 0)
(0 -5.1988e-08 0)
(0 -5.21493e-08 0)
(0 -5.23076e-08 0)
(0 -5.24626e-08 0)
(0 -5.26142e-08 0)
(0 -5.06822e-08 0)
(0 -5.08392e-08 0)
(0 -5.09936e-08 0)
(0 -5.11451e-08 0)
(0 -5.12936e-08 0)
(0 -5.14388e-08 0)
(0 -4.95936e-08 0)
(0 -4.97427e-08 0)
(0 -4.98893e-08 0)
(0 -5.00334e-08 0)
(0 -5.01746e-08 0)
(0 -5.03129e-08 0)
(0 -4.85614e-08 0)
(0 -4.8702e-08 0)
(0 -4.88405e-08 0)
(0 -4.89766e-08 0)
(0 -4.91102e-08 0)
(0 -4.92411e-08 0)
(0 -4.8227e-08 0)
(0 -4.72726e-08 0)
(0 -4.63792e-08 0)
(0 -4.55466e-08 0)
(0 -4.47742e-08 0)
(0 -4.40602e-08 0)
(0 -4.34025e-08 0)
(0 -4.27985e-08 0)
(0 -4.2245e-08 0)
(0 -4.1739e-08 0)
(0 -4.12771e-08 0)
(0 -4.08562e-08 0)
(0 -4.04731e-08 0)
(0 -4.01251e-08 0)
(0 -3.98093e-08 0)
(0 -3.95235e-08 0)
(0 -3.92656e-08 0)
(0 -3.90337e-08 0)
(0 -3.88263e-08 0)
(0 -3.86423e-08 0)
(0 -3.84805e-08 0)
(0 -3.83402e-08 0)
(0 -3.82208e-08 0)
(0 -3.81218e-08 0)
(0 -3.80429e-08 0)
(0 -3.79839e-08 0)
(0 -3.79447e-08 0)
(0 -3.79251e-08 0)
(0 -4.81036e-08 0)
(0 -4.71569e-08 0)
(0 -4.62708e-08 0)
(0 -4.54455e-08 0)
(0 -4.46799e-08 0)
(0 -4.39723e-08 0)
(0 -4.33204e-08 0)
(0 -4.27216e-08 0)
(0 -4.21728e-08 0)
(0 -4.16709e-08 0)
(0 -4.12127e-08 0)
(0 -4.07948e-08 0)
(0 -4.04144e-08 0)
(0 -4.00684e-08 0)
(0 -3.97544e-08 0)
(0 -3.94701e-08 0)
(0 -3.92132e-08 0)
(0 -3.89822e-08 0)
(0 -3.87754e-08 0)
(0 -3.85919e-08 0)
(0 -3.84304e-08 0)
(0 -3.82903e-08 0)
(0 -3.81711e-08 0)
(0 -3.80722e-08 0)
(0 -3.79934e-08 0)
(0 -3.79345e-08 0)
(0 -3.78952e-08 0)
(0 -3.78756e-08 0)
(0 -4.79779e-08 0)
(0 -4.7039e-08 0)
(0 -4.61607e-08 0)
(0 -4.53428e-08 0)
(0 -4.45843e-08 0)
(0 -4.38832e-08 0)
(0 -4.32374e-08 0)
(0 -4.26441e-08 0)
(0 -4.21002e-08 0)
(0 -4.16026e-08 0)
(0 -4.1148e-08 0)
(0 -4.07333e-08 0)
(0 -4.03555e-08 0)
(0 -4.00118e-08 0)
(0 -3.96996e-08 0)
(0 -3.94167e-08 0)
(0 -3.9161e-08 0)
(0 -3.89308e-08 0)
(0 -3.87247e-08 0)
(0 -3.85416e-08 0)
(0 -3.83805e-08 0)
(0 -3.82407e-08 0)
(0 -3.81216e-08 0)
(0 -3.80228e-08 0)
(0 -3.79441e-08 0)
(0 -3.78851e-08 0)
(0 -3.78459e-08 0)
(0 -3.78263e-08 0)
(0 -4.78499e-08 0)
(0 -4.69192e-08 0)
(0 -4.60489e-08 0)
(0 -4.52388e-08 0)
(0 -4.44875e-08 0)
(0 -4.37933e-08 0)
(0 -4.31538e-08 0)
(0 -4.25661e-08 0)
(0 -4.20273e-08 0)
(0 -4.1534e-08 0)
(0 -4.10833e-08 0)
(0 -4.06719e-08 0)
(0 -4.02968e-08 0)
(0 -3.99554e-08 0)
(0 -3.9645e-08 0)
(0 -3.93635e-08 0)
(0 -3.9109e-08 0)
(0 -3.88797e-08 0)
(0 -3.86743e-08 0)
(0 -3.84916e-08 0)
(0 -3.83309e-08 0)
(0 -3.81913e-08 0)
(0 -3.80723e-08 0)
(0 -3.79736e-08 0)
(0 -3.78949e-08 0)
(0 -3.78361e-08 0)
(0 -3.77969e-08 0)
(0 -3.77773e-08 0)
(0 -4.77198e-08 0)
(0 -4.67976e-08 0)
(0 -4.59356e-08 0)
(0 -4.51335e-08 0)
(0 -4.43898e-08 0)
(0 -4.37026e-08 0)
(0 -4.30696e-08 0)
(0 -4.24877e-08 0)
(0 -4.19541e-08 0)
(0 -4.14654e-08 0)
(0 -4.10186e-08 0)
(0 -4.06105e-08 0)
(0 -4.02383e-08 0)
(0 -3.98991e-08 0)
(0 -3.95907e-08 0)
(0 -3.93107e-08 0)
(0 -3.90573e-08 0)
(0 -3.88289e-08 0)
(0 -3.86241e-08 0)
(0 -3.8442e-08 0)
(0 -3.82816e-08 0)
(0 -3.81422e-08 0)
(0 -3.80234e-08 0)
(0 -3.79248e-08 0)
(0 -3.78461e-08 0)
(0 -3.77873e-08 0)
(0 -3.77481e-08 0)
(0 -3.77285e-08 0)
(0 -4.75879e-08 0)
(0 -4.66744e-08 0)
(0 -4.5821e-08 0)
(0 -4.50271e-08 0)
(0 -4.42913e-08 0)
(0 -4.36114e-08 0)
(0 -4.2985e-08 0)
(0 -4.24091e-08 0)
(0 -4.18808e-08 0)
(0 -4.13968e-08 0)
(0 -4.0954e-08 0)
(0 -4.05494e-08 0)
(0 -4.018e-08 0)
(0 -3.98432e-08 0)
(0 -3.95367e-08 0)
(0 -3.92582e-08 0)
(0 -3.9006e-08 0)
(0 -3.87785e-08 0)
(0 -3.85744e-08 0)
(0 -3.83928e-08 0)
(0 -3.82327e-08 0)
(0 -3.80935e-08 0)
(0 -3.79749e-08 0)
(0 -3.78764e-08 0)
(0 -3.77977e-08 0)
(0 -3.77389e-08 0)
(0 -3.76997e-08 0)
(0 -3.76801e-08 0)
(0 -7.1349e-08 0)
(0 -7.08828e-08 0)
(0 -7.02771e-08 0)
(0 -6.9544e-08 0)
(0 -6.86957e-08 0)
(0 -6.7744e-08 0)
(0 -6.67014e-08 0)
(0 -6.55805e-08 0)
(0 -6.43941e-08 0)
(0 -6.31554e-08 0)
(0 -6.18775e-08 0)
(0 -6.05731e-08 0)
(0 -5.92548e-08 0)
(0 -5.79343e-08 0)
(0 -5.6623e-08 0)
(0 -5.5331e-08 0)
(0 -5.40675e-08 0)
(0 -5.28406e-08 0)
(0 -5.16573e-08 0)
(0 -5.05233e-08 0)
(0 -4.94429e-08 0)
(0 -4.84194e-08 0)
(0 -7.14774e-08 0)
(0 -7.09698e-08 0)
(0 -7.03231e-08 0)
(0 -6.95514e-08 0)
(0 -6.86674e-08 0)
(0 -6.76838e-08 0)
(0 -6.66128e-08 0)
(0 -6.54674e-08 0)
(0 -6.42605e-08 0)
(0 -6.30049e-08 0)
(0 -6.17137e-08 0)
(0 -6.03995e-08 0)
(0 -5.90746e-08 0)
(0 -5.77505e-08 0)
(0 -5.64382e-08 0)
(0 -5.51475e-08 0)
(0 -5.38875e-08 0)
(0 -5.26658e-08 0)
(0 -5.14891e-08 0)
(0 -5.03628e-08 0)
(0 -4.92909e-08 0)
(0 -4.82764e-08 0)
(0 -7.1636e-08 0)
(0 -7.10747e-08 0)
(0 -7.03799e-08 0)
(0 -6.95651e-08 0)
(0 -6.86427e-08 0)
(0 -6.76249e-08 0)
(0 -6.65243e-08 0)
(0 -6.53534e-08 0)
(0 -6.4125e-08 0)
(0 -6.28521e-08 0)
(0 -6.15472e-08 0)
(0 -6.0223e-08 0)
(0 -5.88913e-08 0)
(0 -5.75636e-08 0)
(0 -5.62504e-08 0)
(0 -5.49613e-08 0)
(0 -5.37049e-08 0)
(0 -5.24887e-08 0)
(0 -5.13188e-08 0)
(0 -5.02004e-08 0)
(0 -4.91372e-08 0)
(0 -4.8132e-08 0)
(0 -7.18199e-08 0)
(0 -7.11937e-08 0)
(0 -7.04447e-08 0)
(0 -6.95831e-08 0)
(0 -6.86198e-08 0)
(0 -6.75664e-08 0)
(0 -6.64349e-08 0)
(0 -6.52377e-08 0)
(0 -6.39873e-08 0)
(0 -6.26966e-08 0)
(0 -6.13779e-08 0)
(0 -6.00435e-08 0)
(0 -5.87051e-08 0)
(0 -5.73738e-08 0)
(0 -5.60598e-08 0)
(0 -5.47724e-08 0)
(0 -5.35199e-08 0)
(0 -5.23094e-08 0)
(0 -5.11466e-08 0)
(0 -5.00365e-08 0)
(0 -4.89823e-08 0)
(0 -4.79866e-08 0)
(0 -7.20107e-08 0)
(0 -7.1318e-08 0)
(0 -7.05126e-08 0)
(0 -6.96022e-08 0)
(0 -6.85966e-08 0)
(0 -6.75065e-08 0)
(0 -6.63434e-08 0)
(0 -6.51194e-08 0)
(0 -6.38468e-08 0)
(0 -6.25381e-08 0)
(0 -6.12054e-08 0)
(0 -5.98609e-08 0)
(0 -5.85159e-08 0)
(0 -5.71811e-08 0)
(0 -5.58666e-08 0)
(0 -5.45812e-08 0)
(0 -5.33329e-08 0)
(0 -5.21283e-08 0)
(0 -5.0973e-08 0)
(0 -4.98713e-08 0)
(0 -4.88265e-08 0)
(0 -4.78406e-08 0)
(0 -7.21977e-08 0)
(0 -7.14396e-08 0)
(0 -7.05781e-08 0)
(0 -6.96189e-08 0)
(0 -6.85708e-08 0)
(0 -6.74437e-08 0)
(0 -6.62488e-08 0)
(0 -6.49978e-08 0)
(0 -6.37029e-08 0)
(0 -6.23762e-08 0)
(0 -6.10298e-08 0)
(0 -5.96753e-08 0)
(0 -5.83238e-08 0)
(0 -5.69859e-08 0)
(0 -5.56711e-08 0)
(0 -5.4388e-08 0)
(0 -5.31441e-08 0)
(0 -5.19457e-08 0)
(0 -5.07982e-08 0)
(0 -4.97053e-08 0)
(0 -4.86701e-08 0)
(0 -4.76942e-08 0)
(0 -7.23683e-08 0)
(0 -7.15513e-08 0)
(0 -7.06365e-08 0)
(0 -6.96299e-08 0)
(0 -6.85399e-08 0)
(0 -6.73762e-08 0)
(0 -6.61498e-08 0)
(0 -6.48721e-08 0)
(0 -6.35552e-08 0)
(0 -6.22108e-08 0)
(0 -6.08508e-08 0)
(0 -5.94866e-08 0)
(0 -5.81291e-08 0)
(0 -5.67884e-08 0)
(0 -5.54736e-08 0)
(0 -5.41931e-08 0)
(0 -5.2954e-08 0)
(0 -5.17622e-08 0)
(0 -5.06227e-08 0)
(0 -4.9539e-08 0)
(0 -4.85136e-08 0)
(0 -4.7548e-08 0)
(0 -7.25194e-08 0)
(0 -7.16496e-08 0)
(0 -7.06849e-08 0)
(0 -6.96328e-08 0)
(0 -6.8502e-08 0)
(0 -6.73027e-08 0)
(0 -6.60454e-08 0)
(0 -6.47417e-08 0)
(0 -6.34032e-08 0)
(0 -6.20416e-08 0)
(0 -6.06686e-08 0)
(0 -5.92952e-08 0)
(0 -5.7932e-08 0)
(0 -5.65888e-08 0)
(0 -5.52745e-08 0)
(0 -5.3997e-08 0)
(0 -5.2763e-08 0)
(0 -5.15782e-08 0)
(0 -5.0447e-08 0)
(0 -4.93727e-08 0)
(0 -4.83574e-08 0)
(0 -4.74022e-08 0)
(0 -7.26549e-08 0)
(0 -7.17338e-08 0)
(0 -7.07214e-08 0)
(0 -6.96257e-08 0)
(0 -6.84559e-08 0)
(0 -6.72221e-08 0)
(0 -6.5935e-08 0)
(0 -6.4606e-08 0)
(0 -6.32467e-08 0)
(0 -6.18686e-08 0)
(0 -6.04831e-08 0)
(0 -5.91011e-08 0)
(0 -5.77328e-08 0)
(0 -5.63877e-08 0)
(0 -5.50743e-08 0)
(0 -5.38002e-08 0)
(0 -5.25717e-08 0)
(0 -5.13942e-08 0)
(0 -5.02716e-08 0)
(0 -4.92069e-08 0)
(0 -4.82019e-08 0)
(0 -4.72575e-08 0)
(0 -7.27725e-08 0)
(0 -7.18027e-08 0)
(0 -7.07448e-08 0)
(0 -6.96076e-08 0)
(0 -6.84005e-08 0)
(0 -6.71336e-08 0)
(0 -6.5818e-08 0)
(0 -6.44649e-08 0)
(0 -6.30857e-08 0)
(0 -6.1692e-08 0)
(0 -6.02947e-08 0)
(0 -5.89047e-08 0)
(0 -5.75319e-08 0)
(0 -5.61854e-08 0)
(0 -5.48734e-08 0)
(0 -5.36031e-08 0)
(0 -5.23806e-08 0)
(0 -5.12106e-08 0)
(0 -5.0097e-08 0)
(0 -4.90422e-08 0)
(0 -4.80477e-08 0)
(0 -4.71141e-08 0)
(0 -7.28745e-08 0)
(0 -7.18557e-08 0)
(0 -7.07544e-08 0)
(0 -6.95777e-08 0)
(0 -6.83352e-08 0)
(0 -6.7037e-08 0)
(0 -6.56943e-08 0)
(0 -6.43182e-08 0)
(0 -6.29203e-08 0)
(0 -6.15118e-08 0)
(0 -6.01038e-08 0)
(0 -5.87065e-08 0)
(0 -5.73298e-08 0)
(0 -5.59825e-08 0)
(0 -5.46725e-08 0)
(0 -5.34065e-08 0)
(0 -5.21903e-08 0)
(0 -5.10282e-08 0)
(0 -4.99237e-08 0)
(0 -4.8879e-08 0)
(0 -4.78953e-08 0)
(0 -4.69726e-08 0)
(0 -7.29489e-08 0)
(0 -7.18902e-08 0)
(0 -7.07492e-08 0)
(0 -6.95357e-08 0)
(0 -6.82598e-08 0)
(0 -6.69322e-08 0)
(0 -6.55639e-08 0)
(0 -6.41663e-08 0)
(0 -6.27508e-08 0)
(0 -6.13287e-08 0)
(0 -5.99107e-08 0)
(0 -5.8507e-08 0)
(0 -5.71272e-08 0)
(0 -5.57797e-08 0)
(0 -5.44721e-08 0)
(0 -5.32109e-08 0)
(0 -5.20013e-08 0)
(0 -5.08475e-08 0)
(0 -4.97525e-08 0)
(0 -4.8718e-08 0)
(0 -4.77451e-08 0)
(0 -4.68334e-08 0)
(0 -7.30077e-08 0)
(0 -7.19084e-08 0)
(0 -7.07299e-08 0)
(0 -6.94818e-08 0)
(0 -6.81747e-08 0)
(0 -6.68193e-08 0)
(0 -6.54271e-08 0)
(0 -6.40094e-08 0)
(0 -6.25777e-08 0)
(0 -6.11431e-08 0)
(0 -5.97161e-08 0)
(0 -5.83069e-08 0)
(0 -5.69247e-08 0)
(0 -5.55777e-08 0)
(0 -5.42731e-08 0)
(0 -5.30171e-08 0)
(0 -5.18145e-08 0)
(0 -5.06692e-08 0)
(0 -4.95838e-08 0)
(0 -4.85598e-08 0)
(0 -4.75977e-08 0)
(0 -4.66971e-08 0)
(0 -7.30474e-08 0)
(0 -7.19106e-08 0)
(0 -7.06969e-08 0)
(0 -6.94165e-08 0)
(0 -6.80801e-08 0)
(0 -6.6699e-08 0)
(0 -6.52846e-08 0)
(0 -6.38484e-08 0)
(0 -6.24017e-08 0)
(0 -6.09557e-08 0)
(0 -5.95209e-08 0)
(0 -5.8107e-08 0)
(0 -5.67231e-08 0)
(0 -5.53772e-08 0)
(0 -5.40761e-08 0)
(0 -5.28257e-08 0)
(0 -5.16305e-08 0)
(0 -5.04939e-08 0)
(0 -4.94183e-08 0)
(0 -4.84048e-08 0)
(0 -4.74536e-08 0)
(0 -4.65641e-08 0)
(0 -7.30695e-08 0)
(0 -7.18975e-08 0)
(0 -7.0651e-08 0)
(0 -6.93405e-08 0)
(0 -6.7977e-08 0)
(0 -6.65721e-08 0)
(0 -6.51371e-08 0)
(0 -6.36839e-08 0)
(0 -6.22237e-08 0)
(0 -6.07675e-08 0)
(0 -5.93258e-08 0)
(0 -5.79081e-08 0)
(0 -5.65233e-08 0)
(0 -5.51791e-08 0)
(0 -5.3882e-08 0)
(0 -5.26376e-08 0)
(0 -5.145e-08 0)
(0 -5.03223e-08 0)
(0 -4.92566e-08 0)
(0 -4.82537e-08 0)
(0 -4.73134e-08 0)
(0 -4.64349e-08 0)
(0 -7.30754e-08 0)
(0 -7.18703e-08 0)
(0 -7.05932e-08 0)
(0 -6.92548e-08 0)
(0 -6.78663e-08 0)
(0 -6.64394e-08 0)
(0 -6.49857e-08 0)
(0 -6.3517e-08 0)
(0 -6.20445e-08 0)
(0 -6.05794e-08 0)
(0 -5.91318e-08 0)
(0 -5.77113e-08 0)
(0 -5.63263e-08 0)
(0 -5.49843e-08 0)
(0 -5.36916e-08 0)
(0 -5.24535e-08 0)
(0 -5.12737e-08 0)
(0 -5.01552e-08 0)
(0 -4.90994e-08 0)
(0 -4.8107e-08 0)
(0 -4.71775e-08 0)
(0 -4.63099e-08 0)
(0 -7.30657e-08 0)
(0 -7.18298e-08 0)
(0 -7.05246e-08 0)
(0 -6.91606e-08 0)
(0 -6.77492e-08 0)
(0 -6.63022e-08 0)
(0 -6.48314e-08 0)
(0 -6.33487e-08 0)
(0 -6.18654e-08 0)
(0 -6.03925e-08 0)
(0 -5.894e-08 0)
(0 -5.75174e-08 0)
(0 -5.61328e-08 0)
(0 -5.47937e-08 0)
(0 -5.35059e-08 0)
(0 -5.22743e-08 0)
(0 -5.11026e-08 0)
(0 -4.99931e-08 0)
(0 -4.89473e-08 0)
(0 -4.79653e-08 0)
(0 -4.70466e-08 0)
(0 -4.61896e-08 0)
(0 -7.30395e-08 0)
(0 -7.17771e-08 0)
(0 -7.04465e-08 0)
(0 -6.90592e-08 0)
(0 -6.76269e-08 0)
(0 -6.61617e-08 0)
(0 -6.46756e-08 0)
(0 -6.31804e-08 0)
(0 -6.16876e-08 0)
(0 -6.02079e-08 0)
(0 -5.87515e-08 0)
(0 -5.73276e-08 0)
(0 -5.59441e-08 0)
(0 -5.46082e-08 0)
(0 -5.33256e-08 0)
(0 -5.21008e-08 0)
(0 -5.09372e-08 0)
(0 -4.98369e-08 0)
(0 -4.88009e-08 0)
(0 -4.78292e-08 0)
(0 -4.6921e-08 0)
(0 -4.60744e-08 0)
(0 -7.30011e-08 0)
(0 -7.17143e-08 0)
(0 -7.03607e-08 0)
(0 -6.89522e-08 0)
(0 -6.75011e-08 0)
(0 -6.60196e-08 0)
(0 -6.45197e-08 0)
(0 -6.30135e-08 0)
(0 -6.15123e-08 0)
(0 -6.0027e-08 0)
(0 -5.85675e-08 0)
(0 -5.71429e-08 0)
(0 -5.57611e-08 0)
(0 -5.44289e-08 0)
(0 -5.31517e-08 0)
(0 -5.19338e-08 0)
(0 -5.07783e-08 0)
(0 -4.96871e-08 0)
(0 -4.86608e-08 0)
(0 -4.76992e-08 0)
(0 -4.68012e-08 0)
(0 -4.59648e-08 0)
(0 -7.29536e-08 0)
(0 -7.16438e-08 0)
(0 -7.0269e-08 0)
(0 -6.88415e-08 0)
(0 -6.73734e-08 0)
(0 -6.58772e-08 0)
(0 -6.43651e-08 0)
(0 -6.28492e-08 0)
(0 -6.13409e-08 0)
(0 -5.98509e-08 0)
(0 -5.83892e-08 0)
(0 -5.69646e-08 0)
(0 -5.55849e-08 0)
(0 -5.42566e-08 0)
(0 -5.2985e-08 0)
(0 -5.17741e-08 0)
(0 -5.06267e-08 0)
(0 -4.95444e-08 0)
(0 -4.85276e-08 0)
(0 -4.75758e-08 0)
(0 -4.66877e-08 0)
(0 -4.58611e-08 0)
(0 -7.28985e-08 0)
(0 -7.15671e-08 0)
(0 -7.01733e-08 0)
(0 -6.87286e-08 0)
(0 -6.72455e-08 0)
(0 -6.57363e-08 0)
(0 -6.42135e-08 0)
(0 -6.26892e-08 0)
(0 -6.11748e-08 0)
(0 -5.96811e-08 0)
(0 -5.82178e-08 0)
(0 -5.67938e-08 0)
(0 -5.54165e-08 0)
(0 -5.40924e-08 0)
(0 -5.28265e-08 0)
(0 -5.16226e-08 0)
(0 -5.04831e-08 0)
(0 -4.94095e-08 0)
(0 -4.84019e-08 0)
(0 -4.74596e-08 0)
(0 -4.65809e-08 0)
(0 -4.57636e-08 0)
(0 -7.2833e-08 0)
(0 -7.14852e-08 0)
(0 -7.00752e-08 0)
(0 -6.86156e-08 0)
(0 -6.71191e-08 0)
(0 -6.55985e-08 0)
(0 -6.40664e-08 0)
(0 -6.25348e-08 0)
(0 -6.10154e-08 0)
(0 -5.95187e-08 0)
(0 -5.80545e-08 0)
(0 -5.66315e-08 0)
(0 -5.5257e-08 0)
(0 -5.39372e-08 0)
(0 -5.2677e-08 0)
(0 -5.14799e-08 0)
(0 -5.03482e-08 0)
(0 -4.92829e-08 0)
(0 -4.82841e-08 0)
(0 -4.73508e-08 0)
(0 -4.64812e-08 0)
(0 -4.56727e-08 0)
(0 -7.2764e-08 0)
(0 -7.14015e-08 0)
(0 -6.99771e-08 0)
(0 -6.85042e-08 0)
(0 -6.6996e-08 0)
(0 -6.54655e-08 0)
(0 -6.39253e-08 0)
(0 -6.23876e-08 0)
(0 -6.0864e-08 0)
(0 -5.93651e-08 0)
(0 -5.79005e-08 0)
(0 -5.64789e-08 0)
(0 -5.51073e-08 0)
(0 -5.37919e-08 0)
(0 -5.25373e-08 0)
(0 -5.13468e-08 0)
(0 -5.02225e-08 0)
(0 -4.91652e-08 0)
(0 -4.81748e-08 0)
(0 -4.725e-08 0)
(0 -4.63889e-08 0)
(0 -4.55888e-08 0)
(0 -7.26963e-08 0)
(0 -7.13187e-08 0)
(0 -6.98811e-08 0)
(0 -6.83965e-08 0)
(0 -6.68781e-08 0)
(0 -6.5339e-08 0)
(0 -6.37919e-08 0)
(0 -6.22491e-08 0)
(0 -6.07221e-08 0)
(0 -5.92215e-08 0)
(0 -5.7757e-08 0)
(0 -5.63369e-08 0)
(0 -5.49685e-08 0)
(0 -5.36574e-08 0)
(0 -5.24082e-08 0)
(0 -5.1224e-08 0)
(0 -5.01067e-08 0)
(0 -4.9057e-08 0)
(0 -4.80743e-08 0)
(0 -4.71575e-08 0)
(0 -4.63043e-08 0)
(0 -4.55119e-08 0)
(0 -7.26295e-08 0)
(0 -7.12381e-08 0)
(0 -6.9789e-08 0)
(0 -6.82942e-08 0)
(0 -6.67671e-08 0)
(0 -6.52206e-08 0)
(0 -6.36677e-08 0)
(0 -6.21206e-08 0)
(0 -6.05909e-08 0)
(0 -5.90892e-08 0)
(0 -5.7625e-08 0)
(0 -5.62067e-08 0)
(0 -5.48413e-08 0)
(0 -5.35344e-08 0)
(0 -5.22903e-08 0)
(0 -5.11121e-08 0)
(0 -5.00014e-08 0)
(0 -4.89586e-08 0)
(0 -4.79832e-08 0)
(0 -4.70737e-08 0)
(0 -4.62278e-08 0)
(0 -4.54424e-08 0)
(0 -7.256e-08 0)
(0 -7.11605e-08 0)
(0 -6.97022e-08 0)
(0 -6.81991e-08 0)
(0 -6.66645e-08 0)
(0 -6.51118e-08 0)
(0 -6.3554e-08 0)
(0 -6.20034e-08 0)
(0 -6.04716e-08 0)
(0 -5.89692e-08 0)
(0 -5.75056e-08 0)
(0 -5.60891e-08 0)
(0 -5.47267e-08 0)
(0 -5.34237e-08 0)
(0 -5.21844e-08 0)
(0 -5.10117e-08 0)
(0 -4.99069e-08 0)
(0 -4.88705e-08 0)
(0 -4.79017e-08 0)
(0 -4.69989e-08 0)
(0 -4.61595e-08 0)
(0 -4.53805e-08 0)
(0 -7.2497e-08 0)
(0 -7.10892e-08 0)
(0 -6.9623e-08 0)
(0 -6.81127e-08 0)
(0 -6.65719e-08 0)
(0 -6.50141e-08 0)
(0 -6.34523e-08 0)
(0 -6.18988e-08 0)
(0 -6.03654e-08 0)
(0 -5.88626e-08 0)
(0 -5.73997e-08 0)
(0 -5.5985e-08 0)
(0 -5.46253e-08 0)
(0 -5.3326e-08 0)
(0 -5.20911e-08 0)
(0 -5.09232e-08 0)
(0 -4.98239e-08 0)
(0 -4.87932e-08 0)
(0 -4.78302e-08 0)
(0 -4.69332e-08 0)
(0 -4.60997e-08 0)
(0 -4.53264e-08 0)
(0 -7.24429e-08 0)
(0 -7.10261e-08 0)
(0 -6.95531e-08 0)
(0 -6.80368e-08 0)
(0 -6.64908e-08 0)
(0 -6.49287e-08 0)
(0 -6.33636e-08 0)
(0 -6.1808e-08 0)
(0 -6.02733e-08 0)
(0 -5.87703e-08 0)
(0 -5.73082e-08 0)
(0 -5.58952e-08 0)
(0 -5.45379e-08 0)
(0 -5.32418e-08 0)
(0 -5.20107e-08 0)
(0 -5.08472e-08 0)
(0 -4.97526e-08 0)
(0 -4.87268e-08 0)
(0 -4.77689e-08 0)
(0 -4.68771e-08 0)
(0 -4.60485e-08 0)
(0 -4.52801e-08 0)
(0 -7.23923e-08 0)
(0 -7.09715e-08 0)
(0 -6.94935e-08 0)
(0 -6.79725e-08 0)
(0 -6.64223e-08 0)
(0 -6.48569e-08 0)
(0 -6.32892e-08 0)
(0 -6.17317e-08 0)
(0 -6.01962e-08 0)
(0 -5.86931e-08 0)
(0 -5.72317e-08 0)
(0 -5.58202e-08 0)
(0 -5.44651e-08 0)
(0 -5.31717e-08 0)
(0 -5.19439e-08 0)
(0 -5.07841e-08 0)
(0 -4.96933e-08 0)
(0 -4.86717e-08 0)
(0 -4.77181e-08 0)
(0 -4.68305e-08 0)
(0 -4.60062e-08 0)
(0 -4.52418e-08 0)
(0 -7.2353e-08 0)
(0 -7.0928e-08 0)
(0 -6.94459e-08 0)
(0 -6.7921e-08 0)
(0 -6.63676e-08 0)
(0 -6.47995e-08 0)
(0 -6.32297e-08 0)
(0 -6.1671e-08 0)
(0 -6.01348e-08 0)
(0 -5.86316e-08 0)
(0 -5.71709e-08 0)
(0 -5.57606e-08 0)
(0 -5.44073e-08 0)
(0 -5.31162e-08 0)
(0 -5.18909e-08 0)
(0 -5.0734e-08 0)
(0 -4.96465e-08 0)
(0 -4.86282e-08 0)
(0 -4.7678e-08 0)
(0 -4.67938e-08 0)
(0 -4.59728e-08 0)
(0 -4.52117e-08 0)
(0 -7.23258e-08 0)
(0 -7.0897e-08 0)
(0 -6.94113e-08 0)
(0 -6.78834e-08 0)
(0 -6.63275e-08 0)
(0 -6.47573e-08 0)
(0 -6.31861e-08 0)
(0 -6.16263e-08 0)
(0 -6.00896e-08 0)
(0 -5.85865e-08 0)
(0 -5.71263e-08 0)
(0 -5.57169e-08 0)
(0 -5.43649e-08 0)
(0 -5.30754e-08 0)
(0 -5.18521e-08 0)
(0 -5.06974e-08 0)
(0 -4.96122e-08 0)
(0 -4.85963e-08 0)
(0 -4.76486e-08 0)
(0 -4.67669e-08 0)
(0 -4.59484e-08 0)
(0 -4.51896e-08 0)
(0 -7.23123e-08 0)
(0 -7.08791e-08 0)
(0 -6.93904e-08 0)
(0 -6.78602e-08 0)
(0 -6.63025e-08 0)
(0 -6.47309e-08 0)
(0 -6.31587e-08 0)
(0 -6.15983e-08 0)
(0 -6.00613e-08 0)
(0 -5.85582e-08 0)
(0 -5.70982e-08 0)
(0 -5.56894e-08 0)
(0 -5.43382e-08 0)
(0 -5.30498e-08 0)
(0 -5.18277e-08 0)
(0 -5.06743e-08 0)
(0 -4.95906e-08 0)
(0 -4.85763e-08 0)
(0 -4.76302e-08 0)
(0 -4.67501e-08 0)
(0 -4.59331e-08 0)
(0 -4.51758e-08 0)
(0 -7.23103e-08 0)
(0 -7.08736e-08 0)
(0 -6.93829e-08 0)
(0 -6.78515e-08 0)
(0 -6.62929e-08 0)
(0 -6.47206e-08 0)
(0 -6.31479e-08 0)
(0 -6.15871e-08 0)
(0 -6.00499e-08 0)
(0 -5.85467e-08 0)
(0 -5.70869e-08 0)
(0 -5.56783e-08 0)
(0 -5.43274e-08 0)
(0 -5.30394e-08 0)
(0 -5.18178e-08 0)
(0 -5.0665e-08 0)
(0 -4.95818e-08 0)
(0 -4.85682e-08 0)
(0 -4.76227e-08 0)
(0 -4.67432e-08 0)
(0 -4.59269e-08 0)
(0 -4.51702e-08 0)
(0 -4.74549e-08 0)
(0 -4.65504e-08 0)
(0 -4.57058e-08 0)
(0 -4.49204e-08 0)
(0 -4.41925e-08 0)
(0 -4.35201e-08 0)
(0 -4.29005e-08 0)
(0 -4.23308e-08 0)
(0 -4.18079e-08 0)
(0 -4.13287e-08 0)
(0 -4.089e-08 0)
(0 -4.04888e-08 0)
(0 -4.01224e-08 0)
(0 -3.9788e-08 0)
(0 -3.94834e-08 0)
(0 -3.92064e-08 0)
(0 -3.89554e-08 0)
(0 -3.87288e-08 0)
(0 -3.85254e-08 0)
(0 -3.83442e-08 0)
(0 -3.81845e-08 0)
(0 -3.80455e-08 0)
(0 -3.7927e-08 0)
(0 -3.78286e-08 0)
(0 -3.775e-08 0)
(0 -3.76912e-08 0)
(0 -3.7652e-08 0)
(0 -3.76324e-08 0)
(0 -4.73211e-08 0)
(0 -4.64258e-08 0)
(0 -4.55902e-08 0)
(0 -4.48135e-08 0)
(0 -4.40938e-08 0)
(0 -4.3429e-08 0)
(0 -4.28163e-08 0)
(0 -4.22528e-08 0)
(0 -4.17355e-08 0)
(0 -4.12611e-08 0)
(0 -4.08266e-08 0)
(0 -4.0429e-08 0)
(0 -4.00655e-08 0)
(0 -3.97335e-08 0)
(0 -3.94308e-08 0)
(0 -3.91554e-08 0)
(0 -3.89056e-08 0)
(0 -3.86799e-08 0)
(0 -3.84772e-08 0)
(0 -3.82965e-08 0)
(0 -3.8137e-08 0)
(0 -3.79983e-08 0)
(0 -3.78799e-08 0)
(0 -3.77815e-08 0)
(0 -3.7703e-08 0)
(0 -3.76442e-08 0)
(0 -3.7605e-08 0)
(0 -3.75854e-08 0)
(0 -4.71862e-08 0)
(0 -4.63003e-08 0)
(0 -4.54741e-08 0)
(0 -4.47062e-08 0)
(0 -4.39949e-08 0)
(0 -4.33379e-08 0)
(0 -4.27323e-08 0)
(0 -4.21752e-08 0)
(0 -4.16635e-08 0)
(0 -4.1194e-08 0)
(0 -4.07638e-08 0)
(0 -4.03697e-08 0)
(0 -4.00092e-08 0)
(0 -3.96796e-08 0)
(0 -3.93789e-08 0)
(0 -3.91051e-08 0)
(0 -3.88565e-08 0)
(0 -3.86317e-08 0)
(0 -3.84296e-08 0)
(0 -3.82493e-08 0)
(0 -3.80902e-08 0)
(0 -3.79517e-08 0)
(0 -3.78334e-08 0)
(0 -3.77351e-08 0)
(0 -3.76566e-08 0)
(0 -3.75978e-08 0)
(0 -3.75586e-08 0)
(0 -3.7539e-08 0)
(0 -4.70505e-08 0)
(0 -4.61744e-08 0)
(0 -4.53577e-08 0)
(0 -4.45989e-08 0)
(0 -4.38961e-08 0)
(0 -4.3247e-08 0)
(0 -4.26486e-08 0)
(0 -4.2098e-08 0)
(0 -4.1592e-08 0)
(0 -4.11276e-08 0)
(0 -4.07016e-08 0)
(0 -4.03111e-08 0)
(0 -3.99536e-08 0)
(0 -3.96265e-08 0)
(0 -3.93278e-08 0)
(0 -3.90555e-08 0)
(0 -3.88081e-08 0)
(0 -3.85842e-08 0)
(0 -3.83827e-08 0)
(0 -3.82029e-08 0)
(0 -3.80441e-08 0)
(0 -3.79058e-08 0)
(0 -3.77876e-08 0)
(0 -3.76893e-08 0)
(0 -3.76108e-08 0)
(0 -3.7552e-08 0)
(0 -3.75128e-08 0)
(0 -3.74933e-08 0)
(0 -4.69145e-08 0)
(0 -4.60483e-08 0)
(0 -4.52412e-08 0)
(0 -4.44917e-08 0)
(0 -4.37977e-08 0)
(0 -4.31566e-08 0)
(0 -4.25655e-08 0)
(0 -4.20215e-08 0)
(0 -4.15213e-08 0)
(0 -4.10619e-08 0)
(0 -4.06402e-08 0)
(0 -4.02534e-08 0)
(0 -3.98989e-08 0)
(0 -3.95743e-08 0)
(0 -3.92775e-08 0)
(0 -3.90068e-08 0)
(0 -3.87605e-08 0)
(0 -3.85375e-08 0)
(0 -3.83367e-08 0)
(0 -3.81573e-08 0)
(0 -3.79988e-08 0)
(0 -3.78607e-08 0)
(0 -3.77426e-08 0)
(0 -3.76444e-08 0)
(0 -3.75659e-08 0)
(0 -3.75071e-08 0)
(0 -3.74679e-08 0)
(0 -3.74483e-08 0)
(0 -4.67784e-08 0)
(0 -4.59223e-08 0)
(0 -4.51251e-08 0)
(0 -4.4385e-08 0)
(0 -4.36998e-08 0)
(0 -4.30669e-08 0)
(0 -4.24833e-08 0)
(0 -4.19458e-08 0)
(0 -4.14515e-08 0)
(0 -4.09971e-08 0)
(0 -4.05798e-08 0)
(0 -4.01966e-08 0)
(0 -3.98451e-08 0)
(0 -3.9523e-08 0)
(0 -3.92282e-08 0)
(0 -3.8959e-08 0)
(0 -3.87139e-08 0)
(0 -3.84917e-08 0)
(0 -3.82916e-08 0)
(0 -3.81126e-08 0)
(0 -3.79544e-08 0)
(0 -3.78164e-08 0)
(0 -3.76984e-08 0)
(0 -3.76002e-08 0)
(0 -3.75218e-08 0)
(0 -3.74629e-08 0)
(0 -3.74237e-08 0)
(0 -3.74041e-08 0)
(0 -4.66425e-08 0)
(0 -4.57968e-08 0)
(0 -4.50097e-08 0)
(0 -4.42791e-08 0)
(0 -4.36029e-08 0)
(0 -4.29781e-08 0)
(0 -4.2402e-08 0)
(0 -4.18712e-08 0)
(0 -4.13827e-08 0)
(0 -4.09335e-08 0)
(0 -4.05205e-08 0)
(0 -4.0141e-08 0)
(0 -3.97925e-08 0)
(0 -3.94728e-08 0)
(0 -3.91799e-08 0)
(0 -3.89122e-08 0)
(0 -3.86682e-08 0)
(0 -3.84469e-08 0)
(0 -3.82474e-08 0)
(0 -3.80689e-08 0)
(0 -3.79109e-08 0)
(0 -3.77731e-08 0)
(0 -3.76551e-08 0)
(0 -3.7557e-08 0)
(0 -3.74785e-08 0)
(0 -3.74197e-08 0)
(0 -3.73805e-08 0)
(0 -3.73609e-08 0)
(0 -4.65074e-08 0)
(0 -4.56722e-08 0)
(0 -4.48952e-08 0)
(0 -4.41743e-08 0)
(0 -4.3507e-08 0)
(0 -4.28906e-08 0)
(0 -4.23219e-08 0)
(0 -4.17978e-08 0)
(0 -4.13152e-08 0)
(0 -4.0871e-08 0)
(0 -4.04623e-08 0)
(0 -4.00865e-08 0)
(0 -3.9741e-08 0)
(0 -3.94237e-08 0)
(0 -3.91327e-08 0)
(0 -3.88665e-08 0)
(0 -3.86237e-08 0)
(0 -3.84032e-08 0)
(0 -3.82043e-08 0)
(0 -3.80261e-08 0)
(0 -3.78684e-08 0)
(0 -3.77307e-08 0)
(0 -3.76129e-08 0)
(0 -3.75148e-08 0)
(0 -3.74363e-08 0)
(0 -3.73774e-08 0)
(0 -3.73382e-08 0)
(0 -3.73185e-08 0)
(0 -4.63734e-08 0)
(0 -4.55488e-08 0)
(0 -4.4782e-08 0)
(0 -4.40708e-08 0)
(0 -4.34126e-08 0)
(0 -4.28045e-08 0)
(0 -4.22433e-08 0)
(0 -4.17259e-08 0)
(0 -4.12492e-08 0)
(0 -4.081e-08 0)
(0 -4.04056e-08 0)
(0 -4.00333e-08 0)
(0 -3.96908e-08 0)
(0 -3.93759e-08 0)
(0 -3.90868e-08 0)
(0 -3.8822e-08 0)
(0 -3.85803e-08 0)
(0 -3.83607e-08 0)
(0 -3.81623e-08 0)
(0 -3.79845e-08 0)
(0 -3.7827e-08 0)
(0 -3.76894e-08 0)
(0 -3.75717e-08 0)
(0 -3.74736e-08 0)
(0 -3.73951e-08 0)
(0 -3.73362e-08 0)
(0 -3.72969e-08 0)
(0 -3.72773e-08 0)
(0 -4.62409e-08 0)
(0 -4.5427e-08 0)
(0 -4.46705e-08 0)
(0 -4.3969e-08 0)
(0 -4.33199e-08 0)
(0 -4.272e-08 0)
(0 -4.21664e-08 0)
(0 -4.16556e-08 0)
(0 -4.11847e-08 0)
(0 -4.07505e-08 0)
(0 -4.03504e-08 0)
(0 -3.99816e-08 0)
(0 -3.9642e-08 0)
(0 -3.93294e-08 0)
(0 -3.90422e-08 0)
(0 -3.87788e-08 0)
(0 -3.85382e-08 0)
(0 -3.83193e-08 0)
(0 -3.81214e-08 0)
(0 -3.7944e-08 0)
(0 -3.77868e-08 0)
(0 -3.76493e-08 0)
(0 -3.75316e-08 0)
(0 -3.74335e-08 0)
(0 -3.73549e-08 0)
(0 -3.7296e-08 0)
(0 -3.72567e-08 0)
(0 -3.72371e-08 0)
(0 -4.61104e-08 0)
(0 -4.53072e-08 0)
(0 -4.4561e-08 0)
(0 -4.38693e-08 0)
(0 -4.32292e-08 0)
(0 -4.26376e-08 0)
(0 -4.20913e-08 0)
(0 -4.15871e-08 0)
(0 -4.11219e-08 0)
(0 -4.06927e-08 0)
(0 -4.02967e-08 0)
(0 -3.99315e-08 0)
(0 -3.95947e-08 0)
(0 -3.92844e-08 0)
(0 -3.8999e-08 0)
(0 -3.8737e-08 0)
(0 -3.84974e-08 0)
(0 -3.82792e-08 0)
(0 -3.80819e-08 0)
(0 -3.79048e-08 0)
(0 -3.77477e-08 0)
(0 -3.76104e-08 0)
(0 -3.74927e-08 0)
(0 -3.73945e-08 0)
(0 -3.7316e-08 0)
(0 -3.72571e-08 0)
(0 -3.72177e-08 0)
(0 -3.71981e-08 0)
(0 -4.59822e-08 0)
(0 -4.51898e-08 0)
(0 -4.44539e-08 0)
(0 -4.37718e-08 0)
(0 -4.31407e-08 0)
(0 -4.25573e-08 0)
(0 -4.20183e-08 0)
(0 -4.15206e-08 0)
(0 -4.10611e-08 0)
(0 -4.06367e-08 0)
(0 -4.02449e-08 0)
(0 -3.9883e-08 0)
(0 -3.9549e-08 0)
(0 -3.92409e-08 0)
(0 -3.89572e-08 0)
(0 -3.86966e-08 0)
(0 -3.8458e-08 0)
(0 -3.82405e-08 0)
(0 -3.80436e-08 0)
(0 -3.78669e-08 0)
(0 -3.771e-08 0)
(0 -3.75727e-08 0)
(0 -3.7455e-08 0)
(0 -3.73569e-08 0)
(0 -3.72783e-08 0)
(0 -3.72193e-08 0)
(0 -3.71799e-08 0)
(0 -3.71603e-08 0)
(0 -4.58569e-08 0)
(0 -4.50751e-08 0)
(0 -4.43494e-08 0)
(0 -4.3677e-08 0)
(0 -4.30547e-08 0)
(0 -4.24794e-08 0)
(0 -4.19476e-08 0)
(0 -4.14563e-08 0)
(0 -4.10023e-08 0)
(0 -4.05827e-08 0)
(0 -4.01948e-08 0)
(0 -3.98363e-08 0)
(0 -3.9505e-08 0)
(0 -3.9199e-08 0)
(0 -3.8917e-08 0)
(0 -3.86577e-08 0)
(0 -3.842e-08 0)
(0 -3.82032e-08 0)
(0 -3.80068e-08 0)
(0 -3.78303e-08 0)
(0 -3.76735e-08 0)
(0 -3.75363e-08 0)
(0 -3.74187e-08 0)
(0 -3.73205e-08 0)
(0 -3.72419e-08 0)
(0 -3.71828e-08 0)
(0 -3.71434e-08 0)
(0 -3.71237e-08 0)
(0 -4.57348e-08 0)
(0 -4.49637e-08 0)
(0 -4.42481e-08 0)
(0 -4.35851e-08 0)
(0 -4.29715e-08 0)
(0 -4.24041e-08 0)
(0 -4.18795e-08 0)
(0 -4.13944e-08 0)
(0 -4.09458e-08 0)
(0 -4.05308e-08 0)
(0 -4.01468e-08 0)
(0 -3.97914e-08 0)
(0 -3.94627e-08 0)
(0 -3.91589e-08 0)
(0 -3.88785e-08 0)
(0 -3.86203e-08 0)
(0 -3.83835e-08 0)
(0 -3.81674e-08 0)
(0 -3.79713e-08 0)
(0 -3.77951e-08 0)
(0 -3.76385e-08 0)
(0 -3.75014e-08 0)
(0 -3.73837e-08 0)
(0 -3.72855e-08 0)
(0 -3.72068e-08 0)
(0 -3.71477e-08 0)
(0 -3.71083e-08 0)
(0 -3.70886e-08 0)
(0 -4.56164e-08 0)
(0 -4.48558e-08 0)
(0 -4.41501e-08 0)
(0 -4.34964e-08 0)
(0 -4.28914e-08 0)
(0 -4.23317e-08 0)
(0 -4.18139e-08 0)
(0 -4.13349e-08 0)
(0 -4.08916e-08 0)
(0 -4.04811e-08 0)
(0 -4.01008e-08 0)
(0 -3.97485e-08 0)
(0 -3.94223e-08 0)
(0 -3.91204e-08 0)
(0 -3.88416e-08 0)
(0 -3.85846e-08 0)
(0 -3.83486e-08 0)
(0 -3.8133e-08 0)
(0 -3.79374e-08 0)
(0 -3.77614e-08 0)
(0 -3.76049e-08 0)
(0 -3.74678e-08 0)
(0 -3.73501e-08 0)
(0 -3.72519e-08 0)
(0 -3.71731e-08 0)
(0 -3.7114e-08 0)
(0 -3.70745e-08 0)
(0 -3.70548e-08 0)
(0 -4.55021e-08 0)
(0 -4.47517e-08 0)
(0 -4.40558e-08 0)
(0 -4.34112e-08 0)
(0 -4.28145e-08 0)
(0 -4.22623e-08 0)
(0 -4.17513e-08 0)
(0 -4.12781e-08 0)
(0 -4.08398e-08 0)
(0 -4.04336e-08 0)
(0 -4.0057e-08 0)
(0 -3.97077e-08 0)
(0 -3.93838e-08 0)
(0 -3.90838e-08 0)
(0 -3.88064e-08 0)
(0 -3.85505e-08 0)
(0 -3.83153e-08 0)
(0 -3.81003e-08 0)
(0 -3.7905e-08 0)
(0 -3.77292e-08 0)
(0 -3.75728e-08 0)
(0 -3.74358e-08 0)
(0 -3.7318e-08 0)
(0 -3.72197e-08 0)
(0 -3.71409e-08 0)
(0 -3.70818e-08 0)
(0 -3.70423e-08 0)
(0 -3.70225e-08 0)
(0 -4.53923e-08 0)
(0 -4.46519e-08 0)
(0 -4.39655e-08 0)
(0 -4.33297e-08 0)
(0 -4.27411e-08 0)
(0 -4.21962e-08 0)
(0 -4.16916e-08 0)
(0 -4.12241e-08 0)
(0 -4.07907e-08 0)
(0 -4.03886e-08 0)
(0 -4.00154e-08 0)
(0 -3.96689e-08 0)
(0 -3.93473e-08 0)
(0 -3.90491e-08 0)
(0 -3.87731e-08 0)
(0 -3.85182e-08 0)
(0 -3.82837e-08 0)
(0 -3.80692e-08 0)
(0 -3.78742e-08 0)
(0 -3.76986e-08 0)
(0 -3.75423e-08 0)
(0 -3.74052e-08 0)
(0 -3.72875e-08 0)
(0 -3.71891e-08 0)
(0 -3.71103e-08 0)
(0 -3.7051e-08 0)
(0 -3.70115e-08 0)
(0 -3.69917e-08 0)
(0 -4.52873e-08 0)
(0 -4.45567e-08 0)
(0 -4.38795e-08 0)
(0 -4.32522e-08 0)
(0 -4.26713e-08 0)
(0 -4.21334e-08 0)
(0 -4.1635e-08 0)
(0 -4.11729e-08 0)
(0 -4.07442e-08 0)
(0 -4.0346e-08 0)
(0 -3.99761e-08 0)
(0 -3.96323e-08 0)
(0 -3.93129e-08 0)
(0 -3.90163e-08 0)
(0 -3.87416e-08 0)
(0 -3.84876e-08 0)
(0 -3.82539e-08 0)
(0 -3.80398e-08 0)
(0 -3.78451e-08 0)
(0 -3.76696e-08 0)
(0 -3.75134e-08 0)
(0 -3.73763e-08 0)
(0 -3.72585e-08 0)
(0 -3.71601e-08 0)
(0 -3.70812e-08 0)
(0 -3.70219e-08 0)
(0 -3.69823e-08 0)
(0 -3.69624e-08 0)
(0 -4.51875e-08 0)
(0 -4.44663e-08 0)
(0 -4.37979e-08 0)
(0 -4.31788e-08 0)
(0 -4.26054e-08 0)
(0 -4.20742e-08 0)
(0 -4.15817e-08 0)
(0 -4.11248e-08 0)
(0 -4.07004e-08 0)
(0 -4.0306e-08 0)
(0 -3.99392e-08 0)
(0 -3.95979e-08 0)
(0 -3.92805e-08 0)
(0 -3.89855e-08 0)
(0 -3.87119e-08 0)
(0 -3.84589e-08 0)
(0 -3.82257e-08 0)
(0 -3.80121e-08 0)
(0 -3.78176e-08 0)
(0 -3.76423e-08 0)
(0 -3.74861e-08 0)
(0 -3.7349e-08 0)
(0 -3.72311e-08 0)
(0 -3.71327e-08 0)
(0 -3.70537e-08 0)
(0 -3.69943e-08 0)
(0 -3.69547e-08 0)
(0 -3.69348e-08 0)
(0 -4.50933e-08 0)
(0 -4.43811e-08 0)
(0 -4.37212e-08 0)
(0 -4.31099e-08 0)
(0 -4.25435e-08 0)
(0 -4.20187e-08 0)
(0 -4.15318e-08 0)
(0 -4.10797e-08 0)
(0 -4.06595e-08 0)
(0 -4.02686e-08 0)
(0 -3.99047e-08 0)
(0 -3.95658e-08 0)
(0 -3.92502e-08 0)
(0 -3.89567e-08 0)
(0 -3.86842e-08 0)
(0 -3.8432e-08 0)
(0 -3.81994e-08 0)
(0 -3.79861e-08 0)
(0 -3.77919e-08 0)
(0 -3.76167e-08 0)
(0 -3.74605e-08 0)
(0 -3.73234e-08 0)
(0 -3.72054e-08 0)
(0 -3.71069e-08 0)
(0 -3.70278e-08 0)
(0 -3.69684e-08 0)
(0 -3.69287e-08 0)
(0 -3.69089e-08 0)
(0 -4.50048e-08 0)
(0 -4.43012e-08 0)
(0 -4.36493e-08 0)
(0 -4.30454e-08 0)
(0 -4.24858e-08 0)
(0 -4.19669e-08 0)
(0 -4.14853e-08 0)
(0 -4.10378e-08 0)
(0 -4.06215e-08 0)
(0 -4.02339e-08 0)
(0 -3.98726e-08 0)
(0 -3.95359e-08 0)
(0 -3.92221e-08 0)
(0 -3.893e-08 0)
(0 -3.86585e-08 0)
(0 -3.8407e-08 0)
(0 -3.81749e-08 0)
(0 -3.79619e-08 0)
(0 -3.77679e-08 0)
(0 -3.75928e-08 0)
(0 -3.74366e-08 0)
(0 -3.72994e-08 0)
(0 -3.71815e-08 0)
(0 -3.70828e-08 0)
(0 -3.70037e-08 0)
(0 -3.69442e-08 0)
(0 -3.69045e-08 0)
(0 -3.68846e-08 0)
(0 -4.49225e-08 0)
(0 -4.4227e-08 0)
(0 -4.35826e-08 0)
(0 -4.29857e-08 0)
(0 -4.24323e-08 0)
(0 -4.1919e-08 0)
(0 -4.14423e-08 0)
(0 -4.09991e-08 0)
(0 -4.05864e-08 0)
(0 -4.02018e-08 0)
(0 -3.98431e-08 0)
(0 -3.95084e-08 0)
(0 -3.91962e-08 0)
(0 -3.89053e-08 0)
(0 -3.86347e-08 0)
(0 -3.83839e-08 0)
(0 -3.81522e-08 0)
(0 -3.79396e-08 0)
(0 -3.77457e-08 0)
(0 -3.75706e-08 0)
(0 -3.74144e-08 0)
(0 -3.72773e-08 0)
(0 -3.71592e-08 0)
(0 -3.70605e-08 0)
(0 -3.69813e-08 0)
(0 -3.69218e-08 0)
(0 -3.6882e-08 0)
(0 -3.68621e-08 0)
(0 -4.48465e-08 0)
(0 -4.41586e-08 0)
(0 -4.35212e-08 0)
(0 -4.29307e-08 0)
(0 -4.23832e-08 0)
(0 -4.18751e-08 0)
(0 -4.14029e-08 0)
(0 -4.09636e-08 0)
(0 -4.05543e-08 0)
(0 -4.01725e-08 0)
(0 -3.98161e-08 0)
(0 -3.94832e-08 0)
(0 -3.91724e-08 0)
(0 -3.88826e-08 0)
(0 -3.86129e-08 0)
(0 -3.83627e-08 0)
(0 -3.81315e-08 0)
(0 -3.7919e-08 0)
(0 -3.77253e-08 0)
(0 -3.75503e-08 0)
(0 -3.73941e-08 0)
(0 -3.72569e-08 0)
(0 -3.71388e-08 0)
(0 -3.704e-08 0)
(0 -3.69607e-08 0)
(0 -3.69011e-08 0)
(0 -3.68613e-08 0)
(0 -3.68413e-08 0)
(0 -4.47771e-08 0)
(0 -4.40961e-08 0)
(0 -4.34653e-08 0)
(0 -4.28807e-08 0)
(0 -4.23385e-08 0)
(0 -4.18352e-08 0)
(0 -4.13672e-08 0)
(0 -4.09315e-08 0)
(0 -4.05252e-08 0)
(0 -4.01459e-08 0)
(0 -3.97916e-08 0)
(0 -3.94604e-08 0)
(0 -3.91509e-08 0)
(0 -3.88621e-08 0)
(0 -3.85932e-08 0)
(0 -3.83434e-08 0)
(0 -3.81126e-08 0)
(0 -3.79004e-08 0)
(0 -3.77067e-08 0)
(0 -3.75318e-08 0)
(0 -3.73756e-08 0)
(0 -3.72383e-08 0)
(0 -3.71201e-08 0)
(0 -3.70212e-08 0)
(0 -3.69419e-08 0)
(0 -3.68822e-08 0)
(0 -3.68424e-08 0)
(0 -3.68224e-08 0)
(0 -4.47144e-08 0)
(0 -4.40398e-08 0)
(0 -4.34149e-08 0)
(0 -4.28357e-08 0)
(0 -4.22984e-08 0)
(0 -4.17993e-08 0)
(0 -4.13351e-08 0)
(0 -4.09026e-08 0)
(0 -4.04991e-08 0)
(0 -4.01221e-08 0)
(0 -3.97696e-08 0)
(0 -3.94399e-08 0)
(0 -3.91316e-08 0)
(0 -3.88437e-08 0)
(0 -3.85754e-08 0)
(0 -3.83262e-08 0)
(0 -3.80956e-08 0)
(0 -3.78836e-08 0)
(0 -3.769e-08 0)
(0 -3.75151e-08 0)
(0 -3.73589e-08 0)
(0 -3.72215e-08 0)
(0 -3.71033e-08 0)
(0 -3.70044e-08 0)
(0 -3.69249e-08 0)
(0 -3.68652e-08 0)
(0 -3.68253e-08 0)
(0 -3.68054e-08 0)
(0 -4.46585e-08 0)
(0 -4.39897e-08 0)
(0 -4.33701e-08 0)
(0 -4.27957e-08 0)
(0 -4.22628e-08 0)
(0 -4.17676e-08 0)
(0 -4.13067e-08 0)
(0 -4.08771e-08 0)
(0 -4.0476e-08 0)
(0 -4.0101e-08 0)
(0 -3.97502e-08 0)
(0 -3.94218e-08 0)
(0 -3.91146e-08 0)
(0 -3.88275e-08 0)
(0 -3.85597e-08 0)
(0 -3.83108e-08 0)
(0 -3.80805e-08 0)
(0 -3.78687e-08 0)
(0 -3.76752e-08 0)
(0 -3.75003e-08 0)
(0 -3.7344e-08 0)
(0 -3.72066e-08 0)
(0 -3.70883e-08 0)
(0 -3.69893e-08 0)
(0 -3.69099e-08 0)
(0 -3.68501e-08 0)
(0 -3.68102e-08 0)
(0 -3.67902e-08 0)
(0 -4.46098e-08 0)
(0 -4.3946e-08 0)
(0 -4.3331e-08 0)
(0 -4.27609e-08 0)
(0 -4.22318e-08 0)
(0 -4.17399e-08 0)
(0 -4.1282e-08 0)
(0 -4.08549e-08 0)
(0 -4.04559e-08 0)
(0 -4.00827e-08 0)
(0 -3.97333e-08 0)
(0 -3.94061e-08 0)
(0 -3.90998e-08 0)
(0 -3.88133e-08 0)
(0 -3.8546e-08 0)
(0 -3.82975e-08 0)
(0 -3.80674e-08 0)
(0 -3.78557e-08 0)
(0 -3.76623e-08 0)
(0 -3.74874e-08 0)
(0 -3.73311e-08 0)
(0 -3.71936e-08 0)
(0 -3.70753e-08 0)
(0 -3.69762e-08 0)
(0 -3.68967e-08 0)
(0 -3.68369e-08 0)
(0 -3.67969e-08 0)
(0 -3.67769e-08 0)
(0 -4.45681e-08 0)
(0 -4.39087e-08 0)
(0 -4.32977e-08 0)
(0 -4.27312e-08 0)
(0 -4.22054e-08 0)
(0 -4.17164e-08 0)
(0 -4.1261e-08 0)
(0 -4.08361e-08 0)
(0 -4.04389e-08 0)
(0 -4.00672e-08 0)
(0 -3.9719e-08 0)
(0 -3.93928e-08 0)
(0 -3.90871e-08 0)
(0 -3.88013e-08 0)
(0 -3.85344e-08 0)
(0 -3.82862e-08 0)
(0 -3.80563e-08 0)
(0 -3.78446e-08 0)
(0 -3.76513e-08 0)
(0 -3.74763e-08 0)
(0 -3.732e-08 0)
(0 -3.71825e-08 0)
(0 -3.70641e-08 0)
(0 -3.6965e-08 0)
(0 -3.68854e-08 0)
(0 -3.68256e-08 0)
(0 -3.67856e-08 0)
(0 -3.67655e-08 0)
(0 -4.45337e-08 0)
(0 -4.38779e-08 0)
(0 -4.32702e-08 0)
(0 -4.27068e-08 0)
(0 -4.21836e-08 0)
(0 -4.16971e-08 0)
(0 -4.12437e-08 0)
(0 -4.08206e-08 0)
(0 -4.04249e-08 0)
(0 -4.00544e-08 0)
(0 -3.97072e-08 0)
(0 -3.93818e-08 0)
(0 -3.90768e-08 0)
(0 -3.87913e-08 0)
(0 -3.85248e-08 0)
(0 -3.82768e-08 0)
(0 -3.8047e-08 0)
(0 -3.78355e-08 0)
(0 -3.76422e-08 0)
(0 -3.74672e-08 0)
(0 -3.73109e-08 0)
(0 -3.71733e-08 0)
(0 -3.70549e-08 0)
(0 -3.69557e-08 0)
(0 -3.68761e-08 0)
(0 -3.68162e-08 0)
(0 -3.67762e-08 0)
(0 -3.67561e-08 0)
(0 -4.45066e-08 0)
(0 -4.38536e-08 0)
(0 -4.32486e-08 0)
(0 -4.26876e-08 0)
(0 -4.21666e-08 0)
(0 -4.16819e-08 0)
(0 -4.12302e-08 0)
(0 -4.08084e-08 0)
(0 -4.04139e-08 0)
(0 -4.00444e-08 0)
(0 -3.9698e-08 0)
(0 -3.93731e-08 0)
(0 -3.90686e-08 0)
(0 -3.87835e-08 0)
(0 -3.85173e-08 0)
(0 -3.82694e-08 0)
(0 -3.80398e-08 0)
(0 -3.78283e-08 0)
(0 -3.7635e-08 0)
(0 -3.746e-08 0)
(0 -3.73036e-08 0)
(0 -3.71661e-08 0)
(0 -3.70476e-08 0)
(0 -3.69484e-08 0)
(0 -3.68687e-08 0)
(0 -3.68088e-08 0)
(0 -3.67688e-08 0)
(0 -3.67487e-08 0)
(0 -4.44868e-08 0)
(0 -4.38359e-08 0)
(0 -4.32329e-08 0)
(0 -4.26736e-08 0)
(0 -4.21541e-08 0)
(0 -4.16708e-08 0)
(0 -4.12203e-08 0)
(0 -4.07996e-08 0)
(0 -4.04059e-08 0)
(0 -4.00371e-08 0)
(0 -3.96913e-08 0)
(0 -3.93669e-08 0)
(0 -3.90627e-08 0)
(0 -3.87779e-08 0)
(0 -3.85118e-08 0)
(0 -3.82641e-08 0)
(0 -3.80345e-08 0)
(0 -3.7823e-08 0)
(0 -3.76297e-08 0)
(0 -3.74548e-08 0)
(0 -3.72984e-08 0)
(0 -3.71608e-08 0)
(0 -3.70422e-08 0)
(0 -3.6943e-08 0)
(0 -3.68633e-08 0)
(0 -3.68034e-08 0)
(0 -3.67633e-08 0)
(0 -3.67433e-08 0)
(0 -4.44744e-08 0)
(0 -4.38249e-08 0)
(0 -4.3223e-08 0)
(0 -4.26648e-08 0)
(0 -4.21464e-08 0)
(0 -4.16639e-08 0)
(0 -4.12142e-08 0)
(0 -4.0794e-08 0)
(0 -4.04009e-08 0)
(0 -4.00326e-08 0)
(0 -3.96871e-08 0)
(0 -3.93629e-08 0)
(0 -3.9059e-08 0)
(0 -3.87743e-08 0)
(0 -3.85083e-08 0)
(0 -3.82607e-08 0)
(0 -3.80311e-08 0)
(0 -3.78197e-08 0)
(0 -3.76264e-08 0)
(0 -3.74514e-08 0)
(0 -3.7295e-08 0)
(0 -3.71574e-08 0)
(0 -3.70388e-08 0)
(0 -3.69396e-08 0)
(0 -3.68599e-08 0)
(0 -3.67999e-08 0)
(0 -3.67598e-08 0)
(0 -3.67398e-08 0)
(0 -4.44694e-08 0)
(0 -4.38204e-08 0)
(0 -4.32191e-08 0)
(0 -4.26613e-08 0)
(0 -4.21433e-08 0)
(0 -4.16612e-08 0)
(0 -4.12117e-08 0)
(0 -4.07918e-08 0)
(0 -4.03989e-08 0)
(0 -4.00307e-08 0)
(0 -3.96854e-08 0)
(0 -3.93613e-08 0)
(0 -3.90575e-08 0)
(0 -3.87729e-08 0)
(0 -3.85069e-08 0)
(0 -3.82593e-08 0)
(0 -3.80298e-08 0)
(0 -3.78183e-08 0)
(0 -3.7625e-08 0)
(0 -3.745e-08 0)
(0 -3.72936e-08 0)
(0 -3.7156e-08 0)
(0 -3.70374e-08 0)
(0 -3.69381e-08 0)
(0 -3.68584e-08 0)
(0 -3.67984e-08 0)
(0 -3.67584e-08 0)
(0 -3.67383e-08 0)
(0 -4.84869e-08 0)
(0 -4.95146e-08 0)
(0 -5.05992e-08 0)
(0 -5.17372e-08 0)
(0 -5.29241e-08 0)
(0 -5.4154e-08 0)
(0 -5.542e-08 0)
(0 -5.67139e-08 0)
(0 -5.80261e-08 0)
(0 -5.93465e-08 0)
(0 -6.06636e-08 0)
(0 -6.19656e-08 0)
(0 -6.32399e-08 0)
(0 -6.44736e-08 0)
(0 -6.56535e-08 0)
(0 -6.67665e-08 0)
(0 -6.77999e-08 0)
(0 -6.87409e-08 0)
(0 -6.95775e-08 0)
(0 -7.0298e-08 0)
(0 -7.08909e-08 0)
(0 -7.1345e-08 0)
(0 -4.83456e-08 0)
(0 -4.93646e-08 0)
(0 -5.04408e-08 0)
(0 -5.15713e-08 0)
(0 -5.27517e-08 0)
(0 -5.39766e-08 0)
(0 -5.52392e-08 0)
(0 -5.65316e-08 0)
(0 -5.78447e-08 0)
(0 -5.91685e-08 0)
(0 -6.0492e-08 0)
(0 -6.18034e-08 0)
(0 -6.30904e-08 0)
(0 -6.43402e-08 0)
(0 -6.55398e-08 0)
(0 -6.66762e-08 0)
(0 -6.77363e-08 0)
(0 -6.87075e-08 0)
(0 -6.95774e-08 0)
(0 -7.03336e-08 0)
(0 -7.09637e-08 0)
(0 -7.14546e-08 0)
(0 -4.82029e-08 0)
(0 -4.92128e-08 0)
(0 -5.02805e-08 0)
(0 -5.14032e-08 0)
(0 -5.25769e-08 0)
(0 -5.37964e-08 0)
(0 -5.50554e-08 0)
(0 -5.63463e-08 0)
(0 -5.76603e-08 0)
(0 -5.89876e-08 0)
(0 -6.03175e-08 0)
(0 -6.16387e-08 0)
(0 -6.29388e-08 0)
(0 -6.42053e-08 0)
(0 -6.54255e-08 0)
(0 -6.65862e-08 0)
(0 -6.76746e-08 0)
(0 -6.8678e-08 0)
(0 -6.95839e-08 0)
(0 -7.038e-08 0)
(0 -7.10537e-08 0)
(0 -7.15919e-08 0)
(0 -4.80591e-08 0)
(0 -4.90596e-08 0)
(0 -5.01185e-08 0)
(0 -5.12331e-08 0)
(0 -5.23998e-08 0)
(0 -5.36138e-08 0)
(0 -5.4869e-08 0)
(0 -5.61581e-08 0)
(0 -5.74729e-08 0)
(0 -5.88037e-08 0)
(0 -6.01402e-08 0)
(0 -6.14711e-08 0)
(0 -6.27847e-08 0)
(0 -6.40685e-08 0)
(0 -6.53098e-08 0)
(0 -6.64959e-08 0)
(0 -6.7614e-08 0)
(0 -6.86514e-08 0)
(0 -6.95959e-08 0)
(0 -7.04356e-08 0)
(0 -7.11588e-08 0)
(0 -7.17544e-08 0)
(0 -4.79144e-08 0)
(0 -4.89054e-08 0)
(0 -4.99551e-08 0)
(0 -5.10614e-08 0)
(0 -5.22208e-08 0)
(0 -5.3429e-08 0)
(0 -5.46801e-08 0)
(0 -5.59674e-08 0)
(0 -5.72826e-08 0)
(0 -5.86168e-08 0)
(0 -5.99598e-08 0)
(0 -6.13007e-08 0)
(0 -6.26279e-08 0)
(0 -6.39293e-08 0)
(0 -6.51923e-08 0)
(0 -6.64044e-08 0)
(0 -6.75531e-08 0)
(0 -6.86259e-08 0)
(0 -6.9611e-08 0)
(0 -7.0497e-08 0)
(0 -7.12733e-08 0)
(0 -7.19305e-08 0)
(0 -4.77693e-08 0)
(0 -4.87505e-08 0)
(0 -4.97908e-08 0)
(0 -5.08883e-08 0)
(0 -5.20402e-08 0)
(0 -5.32423e-08 0)
(0 -5.44891e-08 0)
(0 -5.57742e-08 0)
(0 -5.70898e-08 0)
(0 -5.84272e-08 0)
(0 -5.97766e-08 0)
(0 -6.11273e-08 0)
(0 -6.24682e-08 0)
(0 -6.37872e-08 0)
(0 -6.50721e-08 0)
(0 -6.63107e-08 0)
(0 -6.74905e-08 0)
(0 -6.85995e-08 0)
(0 -6.96262e-08 0)
(0 -7.05598e-08 0)
(0 -7.13907e-08 0)
(0 -7.2111e-08 0)
(0 -4.76241e-08 0)
(0 -4.85952e-08 0)
(0 -4.96258e-08 0)
(0 -5.07145e-08 0)
(0 -5.18585e-08 0)
(0 -5.30541e-08 0)
(0 -5.42963e-08 0)
(0 -5.55789e-08 0)
(0 -5.68946e-08 0)
(0 -5.82349e-08 0)
(0 -5.95904e-08 0)
(0 -6.09508e-08 0)
(0 -6.23051e-08 0)
(0 -6.36417e-08 0)
(0 -6.49486e-08 0)
(0 -6.62136e-08 0)
(0 -6.74247e-08 0)
(0 -6.85701e-08 0)
(0 -6.96385e-08 0)
(0 -7.06196e-08 0)
(0 -7.15045e-08 0)
(0 -7.22861e-08 0)
(0 -4.74792e-08 0)
(0 -4.84399e-08 0)
(0 -4.94606e-08 0)
(0 -5.05401e-08 0)
(0 -5.1676e-08 0)
(0 -5.28649e-08 0)
(0 -5.41021e-08 0)
(0 -5.53819e-08 0)
(0 -5.66972e-08 0)
(0 -5.80401e-08 0)
(0 -5.94014e-08 0)
(0 -6.07711e-08 0)
(0 -6.21386e-08 0)
(0 -6.34925e-08 0)
(0 -6.4821e-08 0)
(0 -6.61122e-08 0)
(0 -6.73542e-08 0)
(0 -6.85355e-08 0)
(0 -6.96449e-08 0)
(0 -7.06725e-08 0)
(0 -7.16093e-08 0)
(0 -7.2449e-08 0)
(0 -4.7335e-08 0)
(0 -4.82852e-08 0)
(0 -4.92958e-08 0)
(0 -5.03658e-08 0)
(0 -5.14932e-08 0)
(0 -5.2675e-08 0)
(0 -5.39069e-08 0)
(0 -5.51835e-08 0)
(0 -5.64981e-08 0)
(0 -5.78431e-08 0)
(0 -5.92097e-08 0)
(0 -6.05884e-08 0)
(0 -6.19685e-08 0)
(0 -6.33392e-08 0)
(0 -6.46887e-08 0)
(0 -6.60055e-08 0)
(0 -6.72778e-08 0)
(0 -6.84941e-08 0)
(0 -6.96434e-08 0)
(0 -7.07156e-08 0)
(0 -7.17015e-08 0)
(0 -7.25931e-08 0)
(0 -4.7192e-08 0)
(0 -4.81315e-08 0)
(0 -4.91317e-08 0)
(0 -5.01919e-08 0)
(0 -5.13106e-08 0)
(0 -5.2485e-08 0)
(0 -5.37112e-08 0)
(0 -5.49842e-08 0)
(0 -5.62976e-08 0)
(0 -5.76443e-08 0)
(0 -5.90157e-08 0)
(0 -6.04027e-08 0)
(0 -6.17949e-08 0)
(0 -6.31816e-08 0)
(0 -6.45515e-08 0)
(0 -6.5893e-08 0)
(0 -6.71946e-08 0)
(0 -6.84447e-08 0)
(0 -6.96325e-08 0)
(0 -7.07474e-08 0)
(0 -7.17802e-08 0)
(0 -7.2722e-08 0)
(0 -4.70505e-08 0)
(0 -4.79791e-08 0)
(0 -4.89688e-08 0)
(0 -5.00191e-08 0)
(0 -5.11288e-08 0)
(0 -5.22955e-08 0)
(0 -5.35156e-08 0)
(0 -5.47845e-08 0)
(0 -5.60963e-08 0)
(0 -5.74441e-08 0)
(0 -5.88197e-08 0)
(0 -6.02143e-08 0)
(0 -6.16178e-08 0)
(0 -6.30198e-08 0)
(0 -6.4409e-08 0)
(0 -6.57742e-08 0)
(0 -6.71038e-08 0)
(0 -6.83864e-08 0)
(0 -6.96109e-08 0)
(0 -7.07669e-08 0)
(0 -7.18448e-08 0)
(0 -7.28367e-08 0)
(0 -4.6911e-08 0)
(0 -4.78287e-08 0)
(0 -4.88077e-08 0)
(0 -4.98479e-08 0)
(0 -5.09484e-08 0)
(0 -5.2107e-08 0)
(0 -5.33207e-08 0)
(0 -5.45851e-08 0)
(0 -5.58947e-08 0)
(0 -5.7243e-08 0)
(0 -5.86222e-08 0)
(0 -6.00236e-08 0)
(0 -6.14376e-08 0)
(0 -6.28538e-08 0)
(0 -6.42614e-08 0)
(0 -6.5649e-08 0)
(0 -6.70053e-08 0)
(0 -6.83187e-08 0)
(0 -6.95782e-08 0)
(0 -7.0773e-08 0)
(0 -7.1893e-08 0)
(0 -7.29286e-08 0)
(0 -4.67741e-08 0)
(0 -4.76808e-08 0)
(0 -4.8649e-08 0)
(0 -4.96789e-08 0)
(0 -5.07698e-08 0)
(0 -5.19201e-08 0)
(0 -5.3127e-08 0)
(0 -5.43865e-08 0)
(0 -5.56934e-08 0)
(0 -5.70416e-08 0)
(0 -5.84237e-08 0)
(0 -5.98311e-08 0)
(0 -6.12546e-08 0)
(0 -6.26841e-08 0)
(0 -6.41088e-08 0)
(0 -6.55175e-08 0)
(0 -6.68989e-08 0)
(0 -6.82414e-08 0)
(0 -6.9534e-08 0)
(0 -7.07656e-08 0)
(0 -7.19261e-08 0)
(0 -7.30053e-08 0)
(0 -4.66401e-08 0)
(0 -4.75358e-08 0)
(0 -4.84931e-08 0)
(0 -4.95126e-08 0)
(0 -5.05939e-08 0)
(0 -5.17356e-08 0)
(0 -5.29354e-08 0)
(0 -5.41895e-08 0)
(0 -5.54933e-08 0)
(0 -5.68407e-08 0)
(0 -5.82248e-08 0)
(0 -5.96375e-08 0)
(0 -6.10695e-08 0)
(0 -6.25111e-08 0)
(0 -6.39516e-08 0)
(0 -6.538e-08 0)
(0 -6.67848e-08 0)
(0 -6.81546e-08 0)
(0 -6.94782e-08 0)
(0 -7.07446e-08 0)
(0 -7.19436e-08 0)
(0 -7.30664e-08 0)
(0 -4.65095e-08 0)
(0 -4.73943e-08 0)
(0 -4.83407e-08 0)
(0 -4.93497e-08 0)
(0 -5.04212e-08 0)
(0 -5.15542e-08 0)
(0 -5.27464e-08 0)
(0 -5.39948e-08 0)
(0 -5.52949e-08 0)
(0 -5.6641e-08 0)
(0 -5.80265e-08 0)
(0 -5.94435e-08 0)
(0 -6.0883e-08 0)
(0 -6.23355e-08 0)
(0 -6.37905e-08 0)
(0 -6.52369e-08 0)
(0 -6.66635e-08 0)
(0 -6.80587e-08 0)
(0 -6.94111e-08 0)
(0 -7.07096e-08 0)
(0 -7.19437e-08 0)
(0 -7.31031e-08 0)
(0 -4.63829e-08 0)
(0 -4.72567e-08 0)
(0 -4.81923e-08 0)
(0 -4.91908e-08 0)
(0 -5.02524e-08 0)
(0 -5.13764e-08 0)
(0 -5.2561e-08 0)
(0 -5.38033e-08 0)
(0 -5.50992e-08 0)
(0 -5.64434e-08 0)
(0 -5.78295e-08 0)
(0 -5.92499e-08 0)
(0 -6.0696e-08 0)
(0 -6.21582e-08 0)
(0 -6.36262e-08 0)
(0 -6.50892e-08 0)
(0 -6.65357e-08 0)
(0 -6.79542e-08 0)
(0 -6.93332e-08 0)
(0 -7.06614e-08 0)
(0 -7.19279e-08 0)
(0 -7.31227e-08 0)
(0 -4.62605e-08 0)
(0 -4.71236e-08 0)
(0 -4.80485e-08 0)
(0 -4.90366e-08 0)
(0 -5.00883e-08 0)
(0 -5.12032e-08 0)
(0 -5.23799e-08 0)
(0 -5.36158e-08 0)
(0 -5.49071e-08 0)
(0 -5.62488e-08 0)
(0 -5.76348e-08 0)
(0 -5.90578e-08 0)
(0 -6.05094e-08 0)
(0 -6.19801e-08 0)
(0 -6.34598e-08 0)
(0 -6.49377e-08 0)
(0 -6.64023e-08 0)
(0 -6.78422e-08 0)
(0 -6.92455e-08 0)
(0 -7.06008e-08 0)
(0 -7.18968e-08 0)
(0 -7.31229e-08 0)
(0 -4.6143e-08 0)
(0 -4.69955e-08 0)
(0 -4.79099e-08 0)
(0 -4.88875e-08 0)
(0 -4.99294e-08 0)
(0 -5.10352e-08 0)
(0 -5.22039e-08 0)
(0 -5.34331e-08 0)
(0 -5.47194e-08 0)
(0 -5.60582e-08 0)
(0 -5.74435e-08 0)
(0 -5.88682e-08 0)
(0 -6.03242e-08 0)
(0 -6.18023e-08 0)
(0 -6.32924e-08 0)
(0 -6.47836e-08 0)
(0 -6.62646e-08 0)
(0 -6.77238e-08 0)
(0 -6.91492e-08 0)
(0 -7.05291e-08 0)
(0 -7.18521e-08 0)
(0 -7.31065e-08 0)
(0 -4.60306e-08 0)
(0 -4.68729e-08 0)
(0 -4.77769e-08 0)
(0 -4.87444e-08 0)
(0 -4.97764e-08 0)
(0 -5.08732e-08 0)
(0 -5.20337e-08 0)
(0 -5.32561e-08 0)
(0 -5.45372e-08 0)
(0 -5.58725e-08 0)
(0 -5.72564e-08 0)
(0 -5.86822e-08 0)
(0 -6.01418e-08 0)
(0 -6.16261e-08 0)
(0 -6.31251e-08 0)
(0 -6.46282e-08 0)
(0 -6.61239e-08 0)
(0 -6.76004e-08 0)
(0 -6.90457e-08 0)
(0 -7.0448e-08 0)
(0 -7.17956e-08 0)
(0 -7.30782e-08 0)
(0 -4.59238e-08 0)
(0 -4.67561e-08 0)
(0 -4.76501e-08 0)
(0 -4.86076e-08 0)
(0 -4.96301e-08 0)
(0 -5.07178e-08 0)
(0 -5.18703e-08 0)
(0 -5.30857e-08 0)
(0 -5.43613e-08 0)
(0 -5.56928e-08 0)
(0 -5.70749e-08 0)
(0 -5.8501e-08 0)
(0 -5.99632e-08 0)
(0 -6.14527e-08 0)
(0 -6.29595e-08 0)
(0 -6.44729e-08 0)
(0 -6.59816e-08 0)
(0 -6.74735e-08 0)
(0 -6.89367e-08 0)
(0 -7.03588e-08 0)
(0 -7.17278e-08 0)
(0 -7.3032e-08 0)
(0 -4.5823e-08 0)
(0 -4.66457e-08 0)
(0 -4.753e-08 0)
(0 -4.84779e-08 0)
(0 -4.9491e-08 0)
(0 -5.05699e-08 0)
(0 -5.17144e-08 0)
(0 -5.29228e-08 0)
(0 -5.41927e-08 0)
(0 -5.55202e-08 0)
(0 -5.69e-08 0)
(0 -5.83258e-08 0)
(0 -5.97899e-08 0)
(0 -6.12835e-08 0)
(0 -6.27969e-08 0)
(0 -6.43194e-08 0)
(0 -6.58394e-08 0)
(0 -6.7345e-08 0)
(0 -6.8824e-08 0)
(0 -7.02638e-08 0)
(0 -7.16519e-08 0)
(0 -7.29758e-08 0)
(0 -4.57284e-08 0)
(0 -4.65421e-08 0)
(0 -4.7417e-08 0)
(0 -4.83557e-08 0)
(0 -4.93598e-08 0)
(0 -5.04301e-08 0)
(0 -5.15667e-08 0)
(0 -5.27683e-08 0)
(0 -5.40325e-08 0)
(0 -5.53556e-08 0)
(0 -5.67328e-08 0)
(0 -5.81577e-08 0)
(0 -5.9623e-08 0)
(0 -6.112e-08 0)
(0 -6.26389e-08 0)
(0 -6.4169e-08 0)
(0 -6.5699e-08 0)
(0 -6.72166e-08 0)
(0 -6.87096e-08 0)
(0 -7.01651e-08 0)
(0 -7.15705e-08 0)
(0 -7.29129e-08 0)
(0 -4.56405e-08 0)
(0 -4.64455e-08 0)
(0 -4.73117e-08 0)
(0 -4.82415e-08 0)
(0 -4.9237e-08 0)
(0 -5.02991e-08 0)
(0 -5.14281e-08 0)
(0 -5.26229e-08 0)
(0 -5.38814e-08 0)
(0 -5.52001e-08 0)
(0 -5.65744e-08 0)
(0 -5.79981e-08 0)
(0 -5.9464e-08 0)
(0 -6.09635e-08 0)
(0 -6.24869e-08 0)
(0 -6.40236e-08 0)
(0 -6.55621e-08 0)
(0 -6.70902e-08 0)
(0 -6.85955e-08 0)
(0 -7.0065e-08 0)
(0 -7.1486e-08 0)
(0 -7.28458e-08 0)
(0 -4.55594e-08 0)
(0 -4.63564e-08 0)
(0 -4.72143e-08 0)
(0 -4.81359e-08 0)
(0 -4.91232e-08 0)
(0 -5.01776e-08 0)
(0 -5.12992e-08 0)
(0 -5.24875e-08 0)
(0 -5.37404e-08 0)
(0 -5.50548e-08 0)
(0 -5.6426e-08 0)
(0 -5.78481e-08 0)
(0 -5.93141e-08 0)
(0 -6.08154e-08 0)
(0 -6.23425e-08 0)
(0 -6.38847e-08 0)
(0 -6.54304e-08 0)
(0 -6.69676e-08 0)
(0 -6.84835e-08 0)
(0 -6.99652e-08 0)
(0 -7.13998e-08 0)
(0 -7.27754e-08 0)
(0 -4.54856e-08 0)
(0 -4.62751e-08 0)
(0 -4.71253e-08 0)
(0 -4.80392e-08 0)
(0 -4.90189e-08 0)
(0 -5.0066e-08 0)
(0 -5.11808e-08 0)
(0 -5.23629e-08 0)
(0 -5.36104e-08 0)
(0 -5.49204e-08 0)
(0 -5.62885e-08 0)
(0 -5.77089e-08 0)
(0 -5.91745e-08 0)
(0 -6.06771e-08 0)
(0 -6.22071e-08 0)
(0 -6.37538e-08 0)
(0 -6.53057e-08 0)
(0 -6.68506e-08 0)
(0 -6.83756e-08 0)
(0 -6.98675e-08 0)
(0 -7.13132e-08 0)
(0 -7.2699e-08 0)
(0 -4.5419e-08 0)
(0 -4.62017e-08 0)
(0 -4.7045e-08 0)
(0 -4.79518e-08 0)
(0 -4.89246e-08 0)
(0 -4.99649e-08 0)
(0 -5.10734e-08 0)
(0 -5.22497e-08 0)
(0 -5.34922e-08 0)
(0 -5.4798e-08 0)
(0 -5.6163e-08 0)
(0 -5.75815e-08 0)
(0 -5.90465e-08 0)
(0 -6.05499e-08 0)
(0 -6.20821e-08 0)
(0 -6.36325e-08 0)
(0 -6.51895e-08 0)
(0 -6.67409e-08 0)
(0 -6.82737e-08 0)
(0 -6.97745e-08 0)
(0 -7.12297e-08 0)
(0 -7.26257e-08 0)
(0 -4.53601e-08 0)
(0 -4.61367e-08 0)
(0 -4.69737e-08 0)
(0 -4.78742e-08 0)
(0 -4.88406e-08 0)
(0 -4.98748e-08 0)
(0 -5.09775e-08 0)
(0 -5.21485e-08 0)
(0 -5.33864e-08 0)
(0 -5.46883e-08 0)
(0 -5.60503e-08 0)
(0 -5.74669e-08 0)
(0 -5.89311e-08 0)
(0 -6.04349e-08 0)
(0 -6.19688e-08 0)
(0 -6.35222e-08 0)
(0 -6.50835e-08 0)
(0 -6.66403e-08 0)
(0 -6.81797e-08 0)
(0 -6.96881e-08 0)
(0 -7.11517e-08 0)
(0 -7.25569e-08 0)
(0 -4.53089e-08 0)
(0 -4.60802e-08 0)
(0 -4.69117e-08 0)
(0 -4.78065e-08 0)
(0 -4.87674e-08 0)
(0 -4.97962e-08 0)
(0 -5.08938e-08 0)
(0 -5.206e-08 0)
(0 -5.32937e-08 0)
(0 -5.45921e-08 0)
(0 -5.59513e-08 0)
(0 -5.7366e-08 0)
(0 -5.88294e-08 0)
(0 -6.03334e-08 0)
(0 -6.18685e-08 0)
(0 -6.34242e-08 0)
(0 -6.4989e-08 0)
(0 -6.65503e-08 0)
(0 -6.80952e-08 0)
(0 -6.961e-08 0)
(0 -7.1081e-08 0)
(0 -7.24938e-08 0)
(0 -4.52655e-08 0)
(0 -4.60323e-08 0)
(0 -4.68591e-08 0)
(0 -4.77492e-08 0)
(0 -4.87053e-08 0)
(0 -4.97294e-08 0)
(0 -5.08226e-08 0)
(0 -5.19847e-08 0)
(0 -5.32147e-08 0)
(0 -5.451e-08 0)
(0 -5.58668e-08 0)
(0 -5.72798e-08 0)
(0 -5.87422e-08 0)
(0 -6.02462e-08 0)
(0 -6.17822e-08 0)
(0 -6.33397e-08 0)
(0 -6.49073e-08 0)
(0 -6.64723e-08 0)
(0 -6.80216e-08 0)
(0 -6.95418e-08 0)
(0 -7.10192e-08 0)
(0 -7.24415e-08 0)
(0 -4.52302e-08 0)
(0 -4.59932e-08 0)
(0 -4.68161e-08 0)
(0 -4.77023e-08 0)
(0 -4.86545e-08 0)
(0 -4.96748e-08 0)
(0 -5.07642e-08 0)
(0 -5.1923e-08 0)
(0 -5.31499e-08 0)
(0 -5.44426e-08 0)
(0 -5.57973e-08 0)
(0 -5.72087e-08 0)
(0 -5.86704e-08 0)
(0 -6.01742e-08 0)
(0 -6.17108e-08 0)
(0 -6.32697e-08 0)
(0 -6.48394e-08 0)
(0 -6.64072e-08 0)
(0 -6.79601e-08 0)
(0 -6.94843e-08 0)
(0 -7.09656e-08 0)
(0 -7.23892e-08 0)
(0 -4.52029e-08 0)
(0 -4.5963e-08 0)
(0 -4.6783e-08 0)
(0 -4.76661e-08 0)
(0 -4.86152e-08 0)
(0 -4.96325e-08 0)
(0 -5.07191e-08 0)
(0 -5.18752e-08 0)
(0 -5.30997e-08 0)
(0 -5.43903e-08 0)
(0 -5.57433e-08 0)
(0 -5.71536e-08 0)
(0 -5.86145e-08 0)
(0 -6.01181e-08 0)
(0 -6.16551e-08 0)
(0 -6.3215e-08 0)
(0 -6.47862e-08 0)
(0 -6.63562e-08 0)
(0 -6.79118e-08 0)
(0 -6.94392e-08 0)
(0 -7.09243e-08 0)
(0 -7.23523e-08 0)
(0 -4.51838e-08 0)
(0 -4.59419e-08 0)
(0 -4.67597e-08 0)
(0 -4.76407e-08 0)
(0 -4.85877e-08 0)
(0 -4.96029e-08 0)
(0 -5.06874e-08 0)
(0 -5.18416e-08 0)
(0 -5.30644e-08 0)
(0 -5.43535e-08 0)
(0 -5.57053e-08 0)
(0 -5.71147e-08 0)
(0 -5.8575e-08 0)
(0 -6.00784e-08 0)
(0 -6.16157e-08 0)
(0 -6.31762e-08 0)
(0 -6.47484e-08 0)
(0 -6.63198e-08 0)
(0 -6.78774e-08 0)
(0 -6.94073e-08 0)
(0 -7.08957e-08 0)
(0 -7.23285e-08 0)
(0 -4.51729e-08 0)
(0 -4.59298e-08 0)
(0 -4.67465e-08 0)
(0 -4.76262e-08 0)
(0 -4.8572e-08 0)
(0 -4.95859e-08 0)
(0 -5.06693e-08 0)
(0 -5.18224e-08 0)
(0 -5.30442e-08 0)
(0 -5.43325e-08 0)
(0 -5.56836e-08 0)
(0 -5.70924e-08 0)
(0 -5.85524e-08 0)
(0 -6.00556e-08 0)
(0 -6.15929e-08 0)
(0 -6.31537e-08 0)
(0 -6.47265e-08 0)
(0 -6.62987e-08 0)
(0 -6.78572e-08 0)
(0 -6.93886e-08 0)
(0 -7.08792e-08 0)
(0 -7.23161e-08 0)
(0 -3.76565e-08 0)
(0 -3.76761e-08 0)
(0 -3.77153e-08 0)
(0 -3.77741e-08 0)
(0 -3.78528e-08 0)
(0 -3.79513e-08 0)
(0 -3.80699e-08 0)
(0 -3.8209e-08 0)
(0 -3.8369e-08 0)
(0 -3.85505e-08 0)
(0 -3.87542e-08 0)
(0 -3.89813e-08 0)
(0 -3.92329e-08 0)
(0 -3.95105e-08 0)
(0 -3.9816e-08 0)
(0 -4.01515e-08 0)
(0 -4.05193e-08 0)
(0 -4.0922e-08 0)
(0 -4.13625e-08 0)
(0 -4.18438e-08 0)
(0 -4.23691e-08 0)
(0 -4.29415e-08 0)
(0 -4.35642e-08 0)
(0 -4.42399e-08 0)
(0 -4.49714e-08 0)
(0 -4.57607e-08 0)
(0 -4.66093e-08 0)
(0 -4.75181e-08 0)
(0 -3.76092e-08 0)
(0 -3.76288e-08 0)
(0 -3.7668e-08 0)
(0 -3.77268e-08 0)
(0 -3.78054e-08 0)
(0 -3.79039e-08 0)
(0 -3.80224e-08 0)
(0 -3.81613e-08 0)
(0 -3.8321e-08 0)
(0 -3.8502e-08 0)
(0 -3.87051e-08 0)
(0 -3.89312e-08 0)
(0 -3.91817e-08 0)
(0 -3.94578e-08 0)
(0 -3.97614e-08 0)
(0 -4.00945e-08 0)
(0 -4.04594e-08 0)
(0 -4.08587e-08 0)
(0 -4.12951e-08 0)
(0 -4.17717e-08 0)
(0 -4.22915e-08 0)
(0 -4.28578e-08 0)
(0 -4.34737e-08 0)
(0 -4.4142e-08 0)
(0 -4.48655e-08 0)
(0 -4.56463e-08 0)
(0 -4.64861e-08 0)
(0 -4.73858e-08 0)
(0 -3.75625e-08 0)
(0 -3.75821e-08 0)
(0 -3.76213e-08 0)
(0 -3.76801e-08 0)
(0 -3.77587e-08 0)
(0 -3.78571e-08 0)
(0 -3.79755e-08 0)
(0 -3.81142e-08 0)
(0 -3.82735e-08 0)
(0 -3.84541e-08 0)
(0 -3.86566e-08 0)
(0 -3.88819e-08 0)
(0 -3.91311e-08 0)
(0 -3.94057e-08 0)
(0 -3.97074e-08 0)
(0 -4.00381e-08 0)
(0 -4.04001e-08 0)
(0 -4.07959e-08 0)
(0 -4.12281e-08 0)
(0 -4.16999e-08 0)
(0 -4.22142e-08 0)
(0 -4.27743e-08 0)
(0 -4.33832e-08 0)
(0 -4.40439e-08 0)
(0 -4.47592e-08 0)
(0 -4.55312e-08 0)
(0 -4.6362e-08 0)
(0 -4.72524e-08 0)
(0 -3.75164e-08 0)
(0 -3.7536e-08 0)
(0 -3.75752e-08 0)
(0 -3.76341e-08 0)
(0 -3.77126e-08 0)
(0 -3.7811e-08 0)
(0 -3.79293e-08 0)
(0 -3.80678e-08 0)
(0 -3.82268e-08 0)
(0 -3.84069e-08 0)
(0 -3.86088e-08 0)
(0 -3.88332e-08 0)
(0 -3.90813e-08 0)
(0 -3.93544e-08 0)
(0 -3.96541e-08 0)
(0 -3.99824e-08 0)
(0 -4.03415e-08 0)
(0 -4.07337e-08 0)
(0 -4.11617e-08 0)
(0 -4.16286e-08 0)
(0 -4.21373e-08 0)
(0 -4.2691e-08 0)
(0 -4.32928e-08 0)
(0 -4.39458e-08 0)
(0 -4.46526e-08 0)
(0 -4.54158e-08 0)
(0 -4.62372e-08 0)
(0 -4.71181e-08 0)
(0 -3.7471e-08 0)
(0 -3.74906e-08 0)
(0 -3.75299e-08 0)
(0 -3.75887e-08 0)
(0 -3.76673e-08 0)
(0 -3.77656e-08 0)
(0 -3.78838e-08 0)
(0 -3.80221e-08 0)
(0 -3.81809e-08 0)
(0 -3.83606e-08 0)
(0 -3.85618e-08 0)
(0 -3.87853e-08 0)
(0 -3.90322e-08 0)
(0 -3.93038e-08 0)
(0 -3.96017e-08 0)
(0 -3.99275e-08 0)
(0 -4.02836e-08 0)
(0 -4.06722e-08 0)
(0 -4.1096e-08 0)
(0 -4.1558e-08 0)
(0 -4.2061e-08 0)
(0 -4.26082e-08 0)
(0 -4.32028e-08 0)
(0 -4.38479e-08 0)
(0 -4.45462e-08 0)
(0 -4.53003e-08 0)
(0 -4.61121e-08 0)
(0 -4.69833e-08 0)
(0 -3.74265e-08 0)
(0 -3.74461e-08 0)
(0 -3.74853e-08 0)
(0 -3.75442e-08 0)
(0 -3.76227e-08 0)
(0 -3.7721e-08 0)
(0 -3.78391e-08 0)
(0 -3.79773e-08 0)
(0 -3.81358e-08 0)
(0 -3.8315e-08 0)
(0 -3.85156e-08 0)
(0 -3.87383e-08 0)
(0 -3.89841e-08 0)
(0 -3.92542e-08 0)
(0 -3.95501e-08 0)
(0 -3.98735e-08 0)
(0 -4.02266e-08 0)
(0 -4.06116e-08 0)
(0 -4.10312e-08 0)
(0 -4.14881e-08 0)
(0 -4.19854e-08 0)
(0 -4.25261e-08 0)
(0 -4.31135e-08 0)
(0 -4.37505e-08 0)
(0 -4.44401e-08 0)
(0 -4.51849e-08 0)
(0 -4.59871e-08 0)
(0 -4.68482e-08 0)
(0 -3.73828e-08 0)
(0 -3.74024e-08 0)
(0 -3.74417e-08 0)
(0 -3.75005e-08 0)
(0 -3.75791e-08 0)
(0 -3.76773e-08 0)
(0 -3.77954e-08 0)
(0 -3.79334e-08 0)
(0 -3.80916e-08 0)
(0 -3.82705e-08 0)
(0 -3.84704e-08 0)
(0 -3.86923e-08 0)
(0 -3.89369e-08 0)
(0 -3.92055e-08 0)
(0 -3.94995e-08 0)
(0 -3.98206e-08 0)
(0 -4.01707e-08 0)
(0 -4.05521e-08 0)
(0 -4.09674e-08 0)
(0 -4.14193e-08 0)
(0 -4.19108e-08 0)
(0 -4.24449e-08 0)
(0 -4.30249e-08 0)
(0 -4.36538e-08 0)
(0 -4.43346e-08 0)
(0 -4.507e-08 0)
(0 -4.58623e-08 0)
(0 -4.67133e-08 0)
(0 -3.734e-08 0)
(0 -3.73596e-08 0)
(0 -3.73989e-08 0)
(0 -3.74578e-08 0)
(0 -3.75364e-08 0)
(0 -3.76346e-08 0)
(0 -3.77526e-08 0)
(0 -3.78904e-08 0)
(0 -3.80484e-08 0)
(0 -3.82269e-08 0)
(0 -3.84263e-08 0)
(0 -3.86473e-08 0)
(0 -3.88909e-08 0)
(0 -3.9158e-08 0)
(0 -3.94501e-08 0)
(0 -3.97687e-08 0)
(0 -4.01159e-08 0)
(0 -4.04937e-08 0)
(0 -4.09047e-08 0)
(0 -4.13516e-08 0)
(0 -4.18373e-08 0)
(0 -4.23648e-08 0)
(0 -4.29374e-08 0)
(0 -4.35581e-08 0)
(0 -4.423e-08 0)
(0 -4.49559e-08 0)
(0 -4.57382e-08 0)
(0 -4.65789e-08 0)
(0 -3.72982e-08 0)
(0 -3.73179e-08 0)
(0 -3.73572e-08 0)
(0 -3.74161e-08 0)
(0 -3.74947e-08 0)
(0 -3.75929e-08 0)
(0 -3.77108e-08 0)
(0 -3.78485e-08 0)
(0 -3.80063e-08 0)
(0 -3.81844e-08 0)
(0 -3.83832e-08 0)
(0 -3.86035e-08 0)
(0 -3.88459e-08 0)
(0 -3.91116e-08 0)
(0 -3.94018e-08 0)
(0 -3.97181e-08 0)
(0 -4.00623e-08 0)
(0 -4.04366e-08 0)
(0 -4.08433e-08 0)
(0 -4.12852e-08 0)
(0 -4.17651e-08 0)
(0 -4.2286e-08 0)
(0 -4.28512e-08 0)
(0 -4.34637e-08 0)
(0 -4.41266e-08 0)
(0 -4.48429e-08 0)
(0 -4.56151e-08 0)
(0 -4.64453e-08 0)
(0 -3.72575e-08 0)
(0 -3.72772e-08 0)
(0 -3.73165e-08 0)
(0 -3.73754e-08 0)
(0 -3.7454e-08 0)
(0 -3.75522e-08 0)
(0 -3.76701e-08 0)
(0 -3.78077e-08 0)
(0 -3.79653e-08 0)
(0 -3.8143e-08 0)
(0 -3.83413e-08 0)
(0 -3.85608e-08 0)
(0 -3.88022e-08 0)
(0 -3.90665e-08 0)
(0 -3.93548e-08 0)
(0 -3.96688e-08 0)
(0 -4.00101e-08 0)
(0 -4.03809e-08 0)
(0 -4.07834e-08 0)
(0 -4.12203e-08 0)
(0 -4.16944e-08 0)
(0 -4.22087e-08 0)
(0 -4.27665e-08 0)
(0 -4.33707e-08 0)
(0 -4.40247e-08 0)
(0 -4.47313e-08 0)
(0 -4.54933e-08 0)
(0 -4.6313e-08 0)
(0 -3.72179e-08 0)
(0 -3.72376e-08 0)
(0 -3.72769e-08 0)
(0 -3.73359e-08 0)
(0 -3.74145e-08 0)
(0 -3.75128e-08 0)
(0 -3.76306e-08 0)
(0 -3.77681e-08 0)
(0 -3.79255e-08 0)
(0 -3.81029e-08 0)
(0 -3.83007e-08 0)
(0 -3.85194e-08 0)
(0 -3.87598e-08 0)
(0 -3.90227e-08 0)
(0 -3.93092e-08 0)
(0 -3.96209e-08 0)
(0 -3.99594e-08 0)
(0 -4.03267e-08 0)
(0 -4.07251e-08 0)
(0 -4.1157e-08 0)
(0 -4.16254e-08 0)
(0 -4.21332e-08 0)
(0 -4.26835e-08 0)
(0 -4.32796e-08 0)
(0 -4.39246e-08 0)
(0 -4.46216e-08 0)
(0 -4.53733e-08 0)
(0 -4.61823e-08 0)
(0 -3.71795e-08 0)
(0 -3.71992e-08 0)
(0 -3.72386e-08 0)
(0 -3.72976e-08 0)
(0 -3.73763e-08 0)
(0 -3.74745e-08 0)
(0 -3.75923e-08 0)
(0 -3.77298e-08 0)
(0 -3.78869e-08 0)
(0 -3.8064e-08 0)
(0 -3.82613e-08 0)
(0 -3.84794e-08 0)
(0 -3.87187e-08 0)
(0 -3.89803e-08 0)
(0 -3.92651e-08 0)
(0 -3.95746e-08 0)
(0 -3.99103e-08 0)
(0 -4.02742e-08 0)
(0 -4.06684e-08 0)
(0 -4.10956e-08 0)
(0 -4.15583e-08 0)
(0 -4.20596e-08 0)
(0 -4.26026e-08 0)
(0 -4.31906e-08 0)
(0 -4.38266e-08 0)
(0 -4.45139e-08 0)
(0 -4.52555e-08 0)
(0 -4.60538e-08 0)
(0 -3.71424e-08 0)
(0 -3.71621e-08 0)
(0 -3.72015e-08 0)
(0 -3.72606e-08 0)
(0 -3.73393e-08 0)
(0 -3.74375e-08 0)
(0 -3.75553e-08 0)
(0 -3.76927e-08 0)
(0 -3.78497e-08 0)
(0 -3.80265e-08 0)
(0 -3.82234e-08 0)
(0 -3.84407e-08 0)
(0 -3.86791e-08 0)
(0 -3.89394e-08 0)
(0 -3.92225e-08 0)
(0 -3.95299e-08 0)
(0 -3.98629e-08 0)
(0 -4.02234e-08 0)
(0 -4.06137e-08 0)
(0 -4.10361e-08 0)
(0 -4.14932e-08 0)
(0 -4.19882e-08 0)
(0 -4.2524e-08 0)
(0 -4.31038e-08 0)
(0 -4.3731e-08 0)
(0 -4.44088e-08 0)
(0 -4.51401e-08 0)
(0 -4.59278e-08 0)
(0 -3.71065e-08 0)
(0 -3.71263e-08 0)
(0 -3.71657e-08 0)
(0 -3.72248e-08 0)
(0 -3.73036e-08 0)
(0 -3.74019e-08 0)
(0 -3.75197e-08 0)
(0 -3.7657e-08 0)
(0 -3.78138e-08 0)
(0 -3.79904e-08 0)
(0 -3.81868e-08 0)
(0 -3.84035e-08 0)
(0 -3.8641e-08 0)
(0 -3.89001e-08 0)
(0 -3.91816e-08 0)
(0 -3.94868e-08 0)
(0 -3.98172e-08 0)
(0 -4.01746e-08 0)
(0 -4.05609e-08 0)
(0 -4.09786e-08 0)
(0 -4.14304e-08 0)
(0 -4.19191e-08 0)
(0 -4.24477e-08 0)
(0 -4.30197e-08 0)
(0 -4.36381e-08 0)
(0 -4.43064e-08 0)
(0 -4.50276e-08 0)
(0 -4.58047e-08 0)
(0 -3.70721e-08 0)
(0 -3.70918e-08 0)
(0 -3.71313e-08 0)
(0 -3.71905e-08 0)
(0 -3.72693e-08 0)
(0 -3.73676e-08 0)
(0 -3.74854e-08 0)
(0 -3.76227e-08 0)
(0 -3.77794e-08 0)
(0 -3.79557e-08 0)
(0 -3.81518e-08 0)
(0 -3.83679e-08 0)
(0 -3.86045e-08 0)
(0 -3.88624e-08 0)
(0 -3.91424e-08 0)
(0 -3.94456e-08 0)
(0 -3.97734e-08 0)
(0 -4.01277e-08 0)
(0 -4.05102e-08 0)
(0 -4.09234e-08 0)
(0 -4.13699e-08 0)
(0 -4.18525e-08 0)
(0 -4.23742e-08 0)
(0 -4.29383e-08 0)
(0 -4.35482e-08 0)
(0 -4.42072e-08 0)
(0 -4.49184e-08 0)
(0 -4.5685e-08 0)
(0 -3.7039e-08 0)
(0 -3.70588e-08 0)
(0 -3.70983e-08 0)
(0 -3.71575e-08 0)
(0 -3.72364e-08 0)
(0 -3.73348e-08 0)
(0 -3.74526e-08 0)
(0 -3.75898e-08 0)
(0 -3.77465e-08 0)
(0 -3.79226e-08 0)
(0 -3.81183e-08 0)
(0 -3.83338e-08 0)
(0 -3.85697e-08 0)
(0 -3.88264e-08 0)
(0 -3.91049e-08 0)
(0 -3.94062e-08 0)
(0 -3.97316e-08 0)
(0 -4.00828e-08 0)
(0 -4.04617e-08 0)
(0 -4.08706e-08 0)
(0 -4.13119e-08 0)
(0 -4.17885e-08 0)
(0 -4.23035e-08 0)
(0 -4.286e-08 0)
(0 -4.34615e-08 0)
(0 -4.41113e-08 0)
(0 -4.48128e-08 0)
(0 -4.5569e-08 0)
(0 -3.70075e-08 0)
(0 -3.70273e-08 0)
(0 -3.70668e-08 0)
(0 -3.71261e-08 0)
(0 -3.7205e-08 0)
(0 -3.73034e-08 0)
(0 -3.74213e-08 0)
(0 -3.75585e-08 0)
(0 -3.77151e-08 0)
(0 -3.7891e-08 0)
(0 -3.80863e-08 0)
(0 -3.83014e-08 0)
(0 -3.85365e-08 0)
(0 -3.87922e-08 0)
(0 -3.90692e-08 0)
(0 -3.93687e-08 0)
(0 -3.96918e-08 0)
(0 -4.00402e-08 0)
(0 -4.04156e-08 0)
(0 -4.08202e-08 0)
(0 -4.12566e-08 0)
(0 -4.17275e-08 0)
(0 -4.22359e-08 0)
(0 -4.2785e-08 0)
(0 -4.33784e-08 0)
(0 -4.40192e-08 0)
(0 -4.47111e-08 0)
(0 -4.54572e-08 0)
(0 -3.69774e-08 0)
(0 -3.69973e-08 0)
(0 -3.70369e-08 0)
(0 -3.70962e-08 0)
(0 -3.71752e-08 0)
(0 -3.72737e-08 0)
(0 -3.73916e-08 0)
(0 -3.75288e-08 0)
(0 -3.76853e-08 0)
(0 -3.7861e-08 0)
(0 -3.8056e-08 0)
(0 -3.82706e-08 0)
(0 -3.8505e-08 0)
(0 -3.87597e-08 0)
(0 -3.90355e-08 0)
(0 -3.93332e-08 0)
(0 -3.96541e-08 0)
(0 -3.99997e-08 0)
(0 -4.03718e-08 0)
(0 -4.07724e-08 0)
(0 -4.1204e-08 0)
(0 -4.16694e-08 0)
(0 -4.21715e-08 0)
(0 -4.27135e-08 0)
(0 -4.32989e-08 0)
(0 -4.39312e-08 0)
(0 -4.46137e-08 0)
(0 -4.535e-08 0)
(0 -3.6949e-08 0)
(0 -3.69688e-08 0)
(0 -3.70085e-08 0)
(0 -3.70679e-08 0)
(0 -3.71469e-08 0)
(0 -3.72455e-08 0)
(0 -3.73634e-08 0)
(0 -3.75007e-08 0)
(0 -3.76571e-08 0)
(0 -3.78327e-08 0)
(0 -3.80274e-08 0)
(0 -3.82416e-08 0)
(0 -3.84753e-08 0)
(0 -3.87291e-08 0)
(0 -3.90036e-08 0)
(0 -3.92997e-08 0)
(0 -3.96186e-08 0)
(0 -3.99616e-08 0)
(0 -4.03304e-08 0)
(0 -4.07272e-08 0)
(0 -4.11543e-08 0)
(0 -4.16144e-08 0)
(0 -4.21105e-08 0)
(0 -4.26457e-08 0)
(0 -4.32235e-08 0)
(0 -4.38474e-08 0)
(0 -4.45209e-08 0)
(0 -4.52476e-08 0)
(0 -3.69222e-08 0)
(0 -3.6942e-08 0)
(0 -3.69817e-08 0)
(0 -3.70412e-08 0)
(0 -3.71203e-08 0)
(0 -3.72189e-08 0)
(0 -3.73369e-08 0)
(0 -3.74742e-08 0)
(0 -3.76305e-08 0)
(0 -3.7806e-08 0)
(0 -3.80005e-08 0)
(0 -3.82143e-08 0)
(0 -3.84474e-08 0)
(0 -3.87004e-08 0)
(0 -3.89737e-08 0)
(0 -3.92683e-08 0)
(0 -3.95852e-08 0)
(0 -3.99258e-08 0)
(0 -4.02916e-08 0)
(0 -4.06848e-08 0)
(0 -4.11076e-08 0)
(0 -4.15627e-08 0)
(0 -4.2053e-08 0)
(0 -4.25817e-08 0)
(0 -4.31522e-08 0)
(0 -4.37681e-08 0)
(0 -4.4433e-08 0)
(0 -4.51505e-08 0)
(0 -3.6897e-08 0)
(0 -3.69169e-08 0)
(0 -3.69567e-08 0)
(0 -3.70162e-08 0)
(0 -3.70954e-08 0)
(0 -3.7194e-08 0)
(0 -3.73121e-08 0)
(0 -3.74494e-08 0)
(0 -3.76057e-08 0)
(0 -3.77811e-08 0)
(0 -3.79754e-08 0)
(0 -3.81888e-08 0)
(0 -3.84214e-08 0)
(0 -3.86736e-08 0)
(0 -3.89459e-08 0)
(0 -3.9239e-08 0)
(0 -3.95541e-08 0)
(0 -3.98924e-08 0)
(0 -4.02554e-08 0)
(0 -4.06452e-08 0)
(0 -4.1064e-08 0)
(0 -4.15143e-08 0)
(0 -4.19992e-08 0)
(0 -4.25217e-08 0)
(0 -4.30853e-08 0)
(0 -4.36936e-08 0)
(0 -4.43503e-08 0)
(0 -4.50589e-08 0)
(0 -3.68736e-08 0)
(0 -3.68935e-08 0)
(0 -3.69333e-08 0)
(0 -3.69929e-08 0)
(0 -3.70721e-08 0)
(0 -3.71709e-08 0)
(0 -3.7289e-08 0)
(0 -3.74263e-08 0)
(0 -3.75826e-08 0)
(0 -3.77579e-08 0)
(0 -3.79521e-08 0)
(0 -3.81651e-08 0)
(0 -3.83972e-08 0)
(0 -3.86487e-08 0)
(0 -3.892e-08 0)
(0 -3.92119e-08 0)
(0 -3.95253e-08 0)
(0 -3.98614e-08 0)
(0 -4.02218e-08 0)
(0 -4.06084e-08 0)
(0 -4.10234e-08 0)
(0 -4.14693e-08 0)
(0 -4.19491e-08 0)
(0 -4.24658e-08 0)
(0 -4.30229e-08 0)
(0 -4.3624e-08 0)
(0 -4.42729e-08 0)
(0 -4.49731e-08 0)
(0 -3.6852e-08 0)
(0 -3.68719e-08 0)
(0 -3.69117e-08 0)
(0 -3.69714e-08 0)
(0 -3.70507e-08 0)
(0 -3.71495e-08 0)
(0 -3.72677e-08 0)
(0 -3.7405e-08 0)
(0 -3.75613e-08 0)
(0 -3.77365e-08 0)
(0 -3.79305e-08 0)
(0 -3.81433e-08 0)
(0 -3.8375e-08 0)
(0 -3.86258e-08 0)
(0 -3.88962e-08 0)
(0 -3.91869e-08 0)
(0 -3.94987e-08 0)
(0 -3.98329e-08 0)
(0 -4.01909e-08 0)
(0 -4.05746e-08 0)
(0 -4.09861e-08 0)
(0 -4.14279e-08 0)
(0 -4.19028e-08 0)
(0 -4.24141e-08 0)
(0 -4.29652e-08 0)
(0 -4.35596e-08 0)
(0 -4.42011e-08 0)
(0 -4.48935e-08 0)
(0 -3.68321e-08 0)
(0 -3.68521e-08 0)
(0 -3.68919e-08 0)
(0 -3.69516e-08 0)
(0 -3.7031e-08 0)
(0 -3.71299e-08 0)
(0 -3.72481e-08 0)
(0 -3.73855e-08 0)
(0 -3.75418e-08 0)
(0 -3.7717e-08 0)
(0 -3.79108e-08 0)
(0 -3.81233e-08 0)
(0 -3.83546e-08 0)
(0 -3.86049e-08 0)
(0 -3.88745e-08 0)
(0 -3.91641e-08 0)
(0 -3.94745e-08 0)
(0 -3.98069e-08 0)
(0 -4.01627e-08 0)
(0 -4.05437e-08 0)
(0 -4.09519e-08 0)
(0 -4.139e-08 0)
(0 -4.18605e-08 0)
(0 -4.23668e-08 0)
(0 -4.29122e-08 0)
(0 -4.35004e-08 0)
(0 -4.41351e-08 0)
(0 -4.48202e-08 0)
(0 -3.68141e-08 0)
(0 -3.68341e-08 0)
(0 -3.6874e-08 0)
(0 -3.69337e-08 0)
(0 -3.70131e-08 0)
(0 -3.71121e-08 0)
(0 -3.72304e-08 0)
(0 -3.73678e-08 0)
(0 -3.75242e-08 0)
(0 -3.76993e-08 0)
(0 -3.7893e-08 0)
(0 -3.81053e-08 0)
(0 -3.83362e-08 0)
(0 -3.85859e-08 0)
(0 -3.88548e-08 0)
(0 -3.91435e-08 0)
(0 -3.94526e-08 0)
(0 -3.97834e-08 0)
(0 -4.01372e-08 0)
(0 -4.05157e-08 0)
(0 -4.09211e-08 0)
(0 -4.13556e-08 0)
(0 -4.18222e-08 0)
(0 -4.23239e-08 0)
(0 -4.28642e-08 0)
(0 -4.34466e-08 0)
(0 -4.40751e-08 0)
(0 -4.47535e-08 0)
(0 -3.67979e-08 0)
(0 -3.68179e-08 0)
(0 -3.68578e-08 0)
(0 -3.69176e-08 0)
(0 -3.69971e-08 0)
(0 -3.70961e-08 0)
(0 -3.72145e-08 0)
(0 -3.7352e-08 0)
(0 -3.75083e-08 0)
(0 -3.76834e-08 0)
(0 -3.7877e-08 0)
(0 -3.80891e-08 0)
(0 -3.83198e-08 0)
(0 -3.8569e-08 0)
(0 -3.88373e-08 0)
(0 -3.91251e-08 0)
(0 -3.94331e-08 0)
(0 -3.97624e-08 0)
(0 -4.01144e-08 0)
(0 -4.04908e-08 0)
(0 -4.08935e-08 0)
(0 -4.13249e-08 0)
(0 -4.17879e-08 0)
(0 -4.22855e-08 0)
(0 -4.28211e-08 0)
(0 -4.33984e-08 0)
(0 -4.40212e-08 0)
(0 -4.46934e-08 0)
(0 -3.67836e-08 0)
(0 -3.68036e-08 0)
(0 -3.68436e-08 0)
(0 -3.69034e-08 0)
(0 -3.6983e-08 0)
(0 -3.70821e-08 0)
(0 -3.72005e-08 0)
(0 -3.7338e-08 0)
(0 -3.74943e-08 0)
(0 -3.76694e-08 0)
(0 -3.78629e-08 0)
(0 -3.80749e-08 0)
(0 -3.83053e-08 0)
(0 -3.85541e-08 0)
(0 -3.88219e-08 0)
(0 -3.91089e-08 0)
(0 -3.94159e-08 0)
(0 -3.9744e-08 0)
(0 -4.00944e-08 0)
(0 -4.04688e-08 0)
(0 -4.08692e-08 0)
(0 -4.12979e-08 0)
(0 -4.17577e-08 0)
(0 -4.22516e-08 0)
(0 -4.2783e-08 0)
(0 -4.33557e-08 0)
(0 -4.39735e-08 0)
(0 -4.46403e-08 0)
(0 -3.67713e-08 0)
(0 -3.67913e-08 0)
(0 -3.68313e-08 0)
(0 -3.68912e-08 0)
(0 -3.69707e-08 0)
(0 -3.70699e-08 0)
(0 -3.71883e-08 0)
(0 -3.73259e-08 0)
(0 -3.74823e-08 0)
(0 -3.76573e-08 0)
(0 -3.78508e-08 0)
(0 -3.80626e-08 0)
(0 -3.82927e-08 0)
(0 -3.85413e-08 0)
(0 -3.88085e-08 0)
(0 -3.90949e-08 0)
(0 -3.94011e-08 0)
(0 -3.97281e-08 0)
(0 -4.00771e-08 0)
(0 -4.04498e-08 0)
(0 -4.08482e-08 0)
(0 -4.12745e-08 0)
(0 -4.17315e-08 0)
(0 -4.22222e-08 0)
(0 -4.27501e-08 0)
(0 -4.33188e-08 0)
(0 -4.39321e-08 0)
(0 -4.45941e-08 0)
(0 -3.67608e-08 0)
(0 -3.67809e-08 0)
(0 -3.68209e-08 0)
(0 -3.68808e-08 0)
(0 -3.69604e-08 0)
(0 -3.70596e-08 0)
(0 -3.71781e-08 0)
(0 -3.73157e-08 0)
(0 -3.74721e-08 0)
(0 -3.76471e-08 0)
(0 -3.78405e-08 0)
(0 -3.80522e-08 0)
(0 -3.82822e-08 0)
(0 -3.85305e-08 0)
(0 -3.87973e-08 0)
(0 -3.90831e-08 0)
(0 -3.93886e-08 0)
(0 -3.97147e-08 0)
(0 -4.00626e-08 0)
(0 -4.04339e-08 0)
(0 -4.08305e-08 0)
(0 -4.12548e-08 0)
(0 -4.17095e-08 0)
(0 -4.21975e-08 0)
(0 -4.27223e-08 0)
(0 -4.32876e-08 0)
(0 -4.38972e-08 0)
(0 -4.45551e-08 0)
(0 -3.67524e-08 0)
(0 -3.67724e-08 0)
(0 -3.68125e-08 0)
(0 -3.68724e-08 0)
(0 -3.69521e-08 0)
(0 -3.70513e-08 0)
(0 -3.71698e-08 0)
(0 -3.73074e-08 0)
(0 -3.74638e-08 0)
(0 -3.76388e-08 0)
(0 -3.78322e-08 0)
(0 -3.80438e-08 0)
(0 -3.82736e-08 0)
(0 -3.85217e-08 0)
(0 -3.87882e-08 0)
(0 -3.90736e-08 0)
(0 -3.93785e-08 0)
(0 -3.97038e-08 0)
(0 -4.00507e-08 0)
(0 -4.04209e-08 0)
(0 -4.08162e-08 0)
(0 -4.12388e-08 0)
(0 -4.16915e-08 0)
(0 -4.21774e-08 0)
(0 -4.26997e-08 0)
(0 -4.32622e-08 0)
(0 -4.38687e-08 0)
(0 -4.45233e-08 0)
(0 -3.67459e-08 0)
(0 -3.67659e-08 0)
(0 -3.6806e-08 0)
(0 -3.68659e-08 0)
(0 -3.69456e-08 0)
(0 -3.70449e-08 0)
(0 -3.71634e-08 0)
(0 -3.7301e-08 0)
(0 -3.74575e-08 0)
(0 -3.76325e-08 0)
(0 -3.78258e-08 0)
(0 -3.80374e-08 0)
(0 -3.82671e-08 0)
(0 -3.85149e-08 0)
(0 -3.87812e-08 0)
(0 -3.90662e-08 0)
(0 -3.93707e-08 0)
(0 -3.96954e-08 0)
(0 -4.00416e-08 0)
(0 -4.04109e-08 0)
(0 -4.08051e-08 0)
(0 -4.12265e-08 0)
(0 -4.16777e-08 0)
(0 -4.21619e-08 0)
(0 -4.26823e-08 0)
(0 -4.32426e-08 0)
(0 -4.38467e-08 0)
(0 -4.44988e-08 0)
(0 -3.67414e-08 0)
(0 -3.67614e-08 0)
(0 -3.68015e-08 0)
(0 -3.68615e-08 0)
(0 -3.69412e-08 0)
(0 -3.70404e-08 0)
(0 -3.7159e-08 0)
(0 -3.72966e-08 0)
(0 -3.74531e-08 0)
(0 -3.7628e-08 0)
(0 -3.78214e-08 0)
(0 -3.80329e-08 0)
(0 -3.82625e-08 0)
(0 -3.85102e-08 0)
(0 -3.87763e-08 0)
(0 -3.90611e-08 0)
(0 -3.93652e-08 0)
(0 -3.96896e-08 0)
(0 -4.00353e-08 0)
(0 -4.04039e-08 0)
(0 -4.07974e-08 0)
(0 -4.12179e-08 0)
(0 -4.16681e-08 0)
(0 -4.2151e-08 0)
(0 -4.267e-08 0)
(0 -4.32289e-08 0)
(0 -4.38314e-08 0)
(0 -4.44816e-08 0)
(0 -3.67388e-08 0)
(0 -3.67589e-08 0)
(0 -3.6799e-08 0)
(0 -3.68589e-08 0)
(0 -3.69387e-08 0)
(0 -3.70379e-08 0)
(0 -3.71565e-08 0)
(0 -3.72941e-08 0)
(0 -3.74506e-08 0)
(0 -3.76256e-08 0)
(0 -3.78189e-08 0)
(0 -3.80303e-08 0)
(0 -3.82599e-08 0)
(0 -3.85076e-08 0)
(0 -3.87735e-08 0)
(0 -3.90582e-08 0)
(0 -3.93621e-08 0)
(0 -3.96862e-08 0)
(0 -4.00316e-08 0)
(0 -4.03999e-08 0)
(0 -4.07929e-08 0)
(0 -4.12129e-08 0)
(0 -4.16625e-08 0)
(0 -4.21448e-08 0)
(0 -4.26631e-08 0)
(0 -4.3221e-08 0)
(0 -4.38226e-08 0)
(0 -4.44718e-08 0)
(0 -7.08938e-08 0)
(0 -7.09739e-08 0)
(0 -7.10493e-08 0)
(0 -7.11167e-08 0)
(0 -7.1183e-08 0)
(0 -7.12565e-08 0)
(0 -7.06393e-08 0)
(0 -7.0672e-08 0)
(0 -7.07087e-08 0)
(0 -7.0746e-08 0)
(0 -7.0786e-08 0)
(0 -7.08328e-08 0)
(0 -7.02402e-08 0)
(0 -7.02357e-08 0)
(0 -7.0238e-08 0)
(0 -7.02445e-08 0)
(0 -7.02554e-08 0)
(0 -7.02724e-08 0)
(0 -6.97018e-08 0)
(0 -6.96669e-08 0)
(0 -6.96389e-08 0)
(0 -6.96159e-08 0)
(0 -6.95975e-08 0)
(0 -6.95844e-08 0)
(0 -6.90327e-08 0)
(0 -6.8972e-08 0)
(0 -6.89172e-08 0)
(0 -6.8867e-08 0)
(0 -6.88208e-08 0)
(0 -6.87786e-08 0)
(0 -6.82428e-08 0)
(0 -6.816e-08 0)
(0 -6.80816e-08 0)
(0 -6.80068e-08 0)
(0 -6.7935e-08 0)
(0 -6.7866e-08 0)
(0 -6.73434e-08 0)
(0 -6.72415e-08 0)
(0 -6.71426e-08 0)
(0 -6.7046e-08 0)
(0 -6.69513e-08 0)
(0 -6.68581e-08 0)
(0 -6.63465e-08 0)
(0 -6.62283e-08 0)
(0 -6.61117e-08 0)
(0 -6.59963e-08 0)
(0 -6.58816e-08 0)
(0 -6.57673e-08 0)
(0 -6.52648e-08 0)
(0 -6.5133e-08 0)
(0 -6.50016e-08 0)
(0 -6.48702e-08 0)
(0 -6.47385e-08 0)
(0 -6.46062e-08 0)
(0 -6.41117e-08 0)
(0 -6.39688e-08 0)
(0 -6.38253e-08 0)
(0 -6.36809e-08 0)
(0 -6.35352e-08 0)
(0 -6.33881e-08 0)
(0 -6.29007e-08 0)
(0 -6.27492e-08 0)
(0 -6.25962e-08 0)
(0 -6.24415e-08 0)
(0 -6.22848e-08 0)
(0 -6.21261e-08 0)
(0 -6.16453e-08 0)
(0 -6.14877e-08 0)
(0 -6.13277e-08 0)
(0 -6.11654e-08 0)
(0 -6.10006e-08 0)
(0 -6.08332e-08 0)
(0 -6.03592e-08 0)
(0 -6.01975e-08 0)
(0 -6.0033e-08 0)
(0 -5.98657e-08 0)
(0 -5.96954e-08 0)
(0 -5.95221e-08 0)
(0 -5.90554e-08 0)
(0 -5.88917e-08 0)
(0 -5.87249e-08 0)
(0 -5.85548e-08 0)
(0 -5.83816e-08 0)
(0 -5.82051e-08 0)
(0 -5.77464e-08 0)
(0 -5.75826e-08 0)
(0 -5.74155e-08 0)
(0 -5.72449e-08 0)
(0 -5.7071e-08 0)
(0 -5.68937e-08 0)
(0 -5.6444e-08 0)
(0 -5.62819e-08 0)
(0 -5.61162e-08 0)
(0 -5.59471e-08 0)
(0 -5.57745e-08 0)
(0 -5.55985e-08 0)
(0 -5.51591e-08 0)
(0 -5.50001e-08 0)
(0 -5.48375e-08 0)
(0 -5.46714e-08 0)
(0 -5.4502e-08 0)
(0 -5.43292e-08 0)
(0 -5.39015e-08 0)
(0 -5.37468e-08 0)
(0 -5.35886e-08 0)
(0 -5.34271e-08 0)
(0 -5.32623e-08 0)
(0 -5.30943e-08 0)
(0 -5.26797e-08 0)
(0 -5.25305e-08 0)
(0 -5.23779e-08 0)
(0 -5.2222e-08 0)
(0 -5.20631e-08 0)
(0 -5.19012e-08 0)
(0 -5.15013e-08 0)
(0 -5.13582e-08 0)
(0 -5.1212e-08 0)
(0 -5.10628e-08 0)
(0 -5.09107e-08 0)
(0 -5.07559e-08 0)
(0 -5.03722e-08 0)
(0 -5.0236e-08 0)
(0 -5.00968e-08 0)
(0 -4.99549e-08 0)
(0 -4.98103e-08 0)
(0 -4.96633e-08 0)
(0 -4.92973e-08 0)
(0 -4.91682e-08 0)
(0 -4.90365e-08 0)
(0 -4.89023e-08 0)
(0 -4.87657e-08 0)
(0 -4.8627e-08 0)
(0 -4.76495e-08 0)
(0 -4.67319e-08 0)
(0 -4.58747e-08 0)
(0 -4.50771e-08 0)
(0 -4.43378e-08 0)
(0 -4.36547e-08 0)
(0 -4.30254e-08 0)
(0 -4.2447e-08 0)
(0 -4.19164e-08 0)
(0 -4.14304e-08 0)
(0 -4.09859e-08 0)
(0 -4.05798e-08 0)
(0 -4.02092e-08 0)
(0 -3.98714e-08 0)
(0 -3.95639e-08 0)
(0 -3.92848e-08 0)
(0 -3.9032e-08 0)
(0 -3.88041e-08 0)
(0 -3.85997e-08 0)
(0 -3.84178e-08 0)
(0 -3.82575e-08 0)
(0 -3.81182e-08 0)
(0 -3.79994e-08 0)
(0 -3.79008e-08 0)
(0 -3.78221e-08 0)
(0 -3.77633e-08 0)
(0 -3.77241e-08 0)
(0 -3.77045e-08 0)
(0 -4.77797e-08 0)
(0 -4.68536e-08 0)
(0 -4.59879e-08 0)
(0 -4.51823e-08 0)
(0 -4.44354e-08 0)
(0 -4.37452e-08 0)
(0 -4.31094e-08 0)
(0 -4.25251e-08 0)
(0 -4.19893e-08 0)
(0 -4.14987e-08 0)
(0 -4.10503e-08 0)
(0 -4.06408e-08 0)
(0 -4.02674e-08 0)
(0 -3.99273e-08 0)
(0 -3.9618e-08 0)
(0 -3.93374e-08 0)
(0 -3.90835e-08 0)
(0 -3.88547e-08 0)
(0 -3.86496e-08 0)
(0 -3.84672e-08 0)
(0 -3.83066e-08 0)
(0 -3.81671e-08 0)
(0 -3.80481e-08 0)
(0 -3.79495e-08 0)
(0 -3.78708e-08 0)
(0 -3.78119e-08 0)
(0 -3.77727e-08 0)
(0 -3.77531e-08 0)
(0 -4.7908e-08 0)
(0 -4.69736e-08 0)
(0 -4.60999e-08 0)
(0 -4.52864e-08 0)
(0 -4.45321e-08 0)
(0 -4.38351e-08 0)
(0 -4.3193e-08 0)
(0 -4.2603e-08 0)
(0 -4.20621e-08 0)
(0 -4.15671e-08 0)
(0 -4.11148e-08 0)
(0 -4.07021e-08 0)
(0 -4.03259e-08 0)
(0 -3.99835e-08 0)
(0 -3.96724e-08 0)
(0 -3.93903e-08 0)
(0 -3.91353e-08 0)
(0 -3.89056e-08 0)
(0 -3.86999e-08 0)
(0 -3.8517e-08 0)
(0 -3.83561e-08 0)
(0 -3.82163e-08 0)
(0 -3.80973e-08 0)
(0 -3.79985e-08 0)
(0 -3.79198e-08 0)
(0 -3.78608e-08 0)
(0 -3.78216e-08 0)
(0 -3.7802e-08 0)
(0 -4.80343e-08 0)
(0 -4.70919e-08 0)
(0 -4.62104e-08 0)
(0 -4.53894e-08 0)
(0 -4.46279e-08 0)
(0 -4.39242e-08 0)
(0 -4.3276e-08 0)
(0 -4.26805e-08 0)
(0 -4.21347e-08 0)
(0 -4.16354e-08 0)
(0 -4.11793e-08 0)
(0 -4.07634e-08 0)
(0 -4.03846e-08 0)
(0 -4.004e-08 0)
(0 -3.97271e-08 0)
(0 -3.94436e-08 0)
(0 -3.91874e-08 0)
(0 -3.89568e-08 0)
(0 -3.87505e-08 0)
(0 -3.85671e-08 0)
(0 -3.84059e-08 0)
(0 -3.82659e-08 0)
(0 -3.81467e-08 0)
(0 -3.80479e-08 0)
(0 -3.79691e-08 0)
(0 -3.79101e-08 0)
(0 -3.78709e-08 0)
(0 -3.78513e-08 0)
(0 -4.81583e-08 0)
(0 -4.72083e-08 0)
(0 -4.63192e-08 0)
(0 -4.54909e-08 0)
(0 -4.47225e-08 0)
(0 -4.40124e-08 0)
(0 -4.33583e-08 0)
(0 -4.27574e-08 0)
(0 -4.22069e-08 0)
(0 -4.17034e-08 0)
(0 -4.12437e-08 0)
(0 -4.08247e-08 0)
(0 -4.04433e-08 0)
(0 -4.00966e-08 0)
(0 -3.97819e-08 0)
(0 -3.9497e-08 0)
(0 -3.92397e-08 0)
(0 -3.90083e-08 0)
(0 -3.88013e-08 0)
(0 -3.86175e-08 0)
(0 -3.84559e-08 0)
(0 -3.83157e-08 0)
(0 -3.81964e-08 0)
(0 -3.80974e-08 0)
(0 -3.80186e-08 0)
(0 -3.79596e-08 0)
(0 -3.79203e-08 0)
(0 -3.79007e-08 0)
(0 -4.828e-08 0)
(0 -4.73225e-08 0)
(0 -4.64261e-08 0)
(0 -4.55909e-08 0)
(0 -4.48159e-08 0)
(0 -4.40995e-08 0)
(0 -4.34397e-08 0)
(0 -4.28338e-08 0)
(0 -4.22786e-08 0)
(0 -4.17711e-08 0)
(0 -4.13079e-08 0)
(0 -4.08859e-08 0)
(0 -4.0502e-08 0)
(0 -4.01532e-08 0)
(0 -3.98368e-08 0)
(0 -3.95505e-08 0)
(0 -3.92921e-08 0)
(0 -3.90599e-08 0)
(0 -3.88523e-08 0)
(0 -3.8668e-08 0)
(0 -3.85061e-08 0)
(0 -3.83657e-08 0)
(0 -3.82461e-08 0)
(0 -3.81471e-08 0)
(0 -3.80682e-08 0)
(0 -3.80092e-08 0)
(0 -3.79699e-08 0)
(0 -3.79503e-08 0)
(0 -7.37655e-08 0)
(0 -7.37607e-08 0)
(0 -7.37511e-08 0)
(0 -7.37366e-08 0)
(0 -7.37174e-08 0)
(0 -7.36933e-08 0)
(0 -7.36642e-08 0)
(0 -7.36302e-08 0)
(0 -7.35913e-08 0)
(0 -7.35473e-08 0)
(0 -7.34982e-08 0)
(0 -7.34439e-08 0)
(0 -7.33845e-08 0)
(0 -7.33199e-08 0)
(0 -7.32501e-08 0)
(0 -7.3175e-08 0)
(0 -7.30946e-08 0)
(0 -7.30091e-08 0)
(0 -7.29185e-08 0)
(0 -7.28227e-08 0)
(0 -7.27221e-08 0)
(0 -7.26168e-08 0)
(0 -7.2507e-08 0)
(0 -7.2393e-08 0)
(0 -7.22753e-08 0)
(0 -7.21543e-08 0)
(0 -7.20306e-08 0)
(0 -7.1905e-08 0)
(0 -7.17781e-08 0)
(0 -7.16511e-08 0)
(0 -7.15252e-08 0)
(0 -7.14017e-08 0)
(0 -7.12823e-08 0)
(0 -7.11691e-08 0)
(0 -7.10644e-08 0)
(0 -7.09712e-08 0)
(0 -7.08935e-08 0)
(0 -7.08364e-08 0)
(0 -7.08073e-08 0)
(0 -7.08185e-08 0)
(0 -7.36161e-08 0)
(0 -7.36113e-08 0)
(0 -7.36017e-08 0)
(0 -7.35873e-08 0)
(0 -7.35681e-08 0)
(0 -7.3544e-08 0)
(0 -7.3515e-08 0)
(0 -7.34811e-08 0)
(0 -7.34422e-08 0)
(0 -7.33983e-08 0)
(0 -7.33493e-08 0)
(0 -7.32952e-08 0)
(0 -7.32359e-08 0)
(0 -7.31714e-08 0)
(0 -7.31017e-08 0)
(0 -7.30268e-08 0)
(0 -7.29466e-08 0)
(0 -7.28613e-08 0)
(0 -7.27708e-08 0)
(0 -7.26752e-08 0)
(0 -7.25748e-08 0)
(0 -7.24696e-08 0)
(0 -7.236e-08 0)
(0 -7.22462e-08 0)
(0 -7.21286e-08 0)
(0 -7.20076e-08 0)
(0 -7.18839e-08 0)
(0 -7.17582e-08 0)
(0 -7.16312e-08 0)
(0 -7.1504e-08 0)
(0 -7.13777e-08 0)
(0 -7.12536e-08 0)
(0 -7.11333e-08 0)
(0 -7.10188e-08 0)
(0 -7.09123e-08 0)
(0 -7.08166e-08 0)
(0 -7.07349e-08 0)
(0 -7.06714e-08 0)
(0 -7.06312e-08 0)
(0 -7.06196e-08 0)
(0 -7.33191e-08 0)
(0 -7.33144e-08 0)
(0 -7.33048e-08 0)
(0 -7.32905e-08 0)
(0 -7.32714e-08 0)
(0 -7.32474e-08 0)
(0 -7.32185e-08 0)
(0 -7.31848e-08 0)
(0 -7.3146e-08 0)
(0 -7.31023e-08 0)
(0 -7.30535e-08 0)
(0 -7.29996e-08 0)
(0 -7.29406e-08 0)
(0 -7.28764e-08 0)
(0 -7.2807e-08 0)
(0 -7.27323e-08 0)
(0 -7.26525e-08 0)
(0 -7.25675e-08 0)
(0 -7.24773e-08 0)
(0 -7.23821e-08 0)
(0 -7.2282e-08 0)
(0 -7.21772e-08 0)
(0 -7.20678e-08 0)
(0 -7.19543e-08 0)
(0 -7.18369e-08 0)
(0 -7.17161e-08 0)
(0 -7.15925e-08 0)
(0 -7.14667e-08 0)
(0 -7.13394e-08 0)
(0 -7.12117e-08 0)
(0 -7.10846e-08 0)
(0 -7.09594e-08 0)
(0 -7.08375e-08 0)
(0 -7.07206e-08 0)
(0 -7.06108e-08 0)
(0 -7.05104e-08 0)
(0 -7.04219e-08 0)
(0 -7.03484e-08 0)
(0 -7.02927e-08 0)
(0 -7.02569e-08 0)
(0 -7.28784e-08 0)
(0 -7.28736e-08 0)
(0 -7.28641e-08 0)
(0 -7.28499e-08 0)
(0 -7.28309e-08 0)
(0 -7.28071e-08 0)
(0 -7.27784e-08 0)
(0 -7.27448e-08 0)
(0 -7.27064e-08 0)
(0 -7.26629e-08 0)
(0 -7.26144e-08 0)
(0 -7.25609e-08 0)
(0 -7.25022e-08 0)
(0 -7.24384e-08 0)
(0 -7.23694e-08 0)
(0 -7.22952e-08 0)
(0 -7.22159e-08 0)
(0 -7.21313e-08 0)
(0 -7.20417e-08 0)
(0 -7.1947e-08 0)
(0 -7.18474e-08 0)
(0 -7.17431e-08 0)
(0 -7.16342e-08 0)
(0 -7.15211e-08 0)
(0 -7.1404e-08 0)
(0 -7.12835e-08 0)
(0 -7.116e-08 0)
(0 -7.10341e-08 0)
(0 -7.09066e-08 0)
(0 -7.07783e-08 0)
(0 -7.06501e-08 0)
(0 -7.05233e-08 0)
(0 -7.03992e-08 0)
(0 -7.02792e-08 0)
(0 -7.0165e-08 0)
(0 -7.00585e-08 0)
(0 -6.99617e-08 0)
(0 -6.98765e-08 0)
(0 -6.98045e-08 0)
(0 -6.97466e-08 0)
(0 -7.22992e-08 0)
(0 -7.22945e-08 0)
(0 -7.22851e-08 0)
(0 -7.2271e-08 0)
(0 -7.22521e-08 0)
(0 -7.22285e-08 0)
(0 -7.22001e-08 0)
(0 -7.21668e-08 0)
(0 -7.21286e-08 0)
(0 -7.20855e-08 0)
(0 -7.20375e-08 0)
(0 -7.19844e-08 0)
(0 -7.19262e-08 0)
(0 -7.18629e-08 0)
(0 -7.17945e-08 0)
(0 -7.1721e-08 0)
(0 -7.16422e-08 0)
(0 -7.15584e-08 0)
(0 -7.14694e-08 0)
(0 -7.13754e-08 0)
(0 -7.12765e-08 0)
(0 -7.11728e-08 0)
(0 -7.10646e-08 0)
(0 -7.09521e-08 0)
(0 -7.08355e-08 0)
(0 -7.07153e-08 0)
(0 -7.0592e-08 0)
(0 -7.04661e-08 0)
(0 -7.03383e-08 0)
(0 -7.02093e-08 0)
(0 -7.008e-08 0)
(0 -6.99515e-08 0)
(0 -6.98248e-08 0)
(0 -6.97012e-08 0)
(0 -6.95821e-08 0)
(0 -6.94689e-08 0)
(0 -6.93631e-08 0)
(0 -6.92659e-08 0)
(0 -6.91785e-08 0)
(0 -6.9101e-08 0)
(0 -7.15888e-08 0)
(0 -7.15841e-08 0)
(0 -7.15748e-08 0)
(0 -7.15609e-08 0)
(0 -7.15422e-08 0)
(0 -7.15188e-08 0)
(0 -7.14907e-08 0)
(0 -7.14578e-08 0)
(0 -7.142e-08 0)
(0 -7.13774e-08 0)
(0 -7.13298e-08 0)
(0 -7.12773e-08 0)
(0 -7.12197e-08 0)
(0 -7.11571e-08 0)
(0 -7.10894e-08 0)
(0 -7.10166e-08 0)
(0 -7.09387e-08 0)
(0 -7.08556e-08 0)
(0 -7.07675e-08 0)
(0 -7.06744e-08 0)
(0 -7.05764e-08 0)
(0 -7.04736e-08 0)
(0 -7.03662e-08 0)
(0 -7.02544e-08 0)
(0 -7.01385e-08 0)
(0 -7.00188e-08 0)
(0 -6.98959e-08 0)
(0 -6.97701e-08 0)
(0 -6.9642e-08 0)
(0 -6.95124e-08 0)
(0 -6.9382e-08 0)
(0 -6.92516e-08 0)
(0 -6.91222e-08 0)
(0 -6.89949e-08 0)
(0 -6.88707e-08 0)
(0 -6.87507e-08 0)
(0 -6.86361e-08 0)
(0 -6.85276e-08 0)
(0 -6.84259e-08 0)
(0 -6.83312e-08 0)
(0 -7.07558e-08 0)
(0 -7.07512e-08 0)
(0 -7.0742e-08 0)
(0 -7.07282e-08 0)
(0 -7.07098e-08 0)
(0 -7.06867e-08 0)
(0 -7.06589e-08 0)
(0 -7.06264e-08 0)
(0 -7.05891e-08 0)
(0 -7.0547e-08 0)
(0 -7.05001e-08 0)
(0 -7.04482e-08 0)
(0 -7.03914e-08 0)
(0 -7.03295e-08 0)
(0 -7.02627e-08 0)
(0 -7.01908e-08 0)
(0 -7.01138e-08 0)
(0 -7.00318e-08 0)
(0 -6.99447e-08 0)
(0 -6.98526e-08 0)
(0 -6.97557e-08 0)
(0 -6.96539e-08 0)
(0 -6.95475e-08 0)
(0 -6.94367e-08 0)
(0 -6.93217e-08 0)
(0 -6.92027e-08 0)
(0 -6.90803e-08 0)
(0 -6.89548e-08 0)
(0 -6.88267e-08 0)
(0 -6.86966e-08 0)
(0 -6.85651e-08 0)
(0 -6.84331e-08 0)
(0 -6.83011e-08 0)
(0 -6.81702e-08 0)
(0 -6.80411e-08 0)
(0 -6.79148e-08 0)
(0 -6.77919e-08 0)
(0 -6.76731e-08 0)
(0 -6.75588e-08 0)
(0 -6.7449e-08 0)
(0 -6.98103e-08 0)
(0 -6.98057e-08 0)
(0 -6.97967e-08 0)
(0 -6.97831e-08 0)
(0 -6.97649e-08 0)
(0 -6.97422e-08 0)
(0 -6.97148e-08 0)
(0 -6.96828e-08 0)
(0 -6.9646e-08 0)
(0 -6.96045e-08 0)
(0 -6.95583e-08 0)
(0 -6.95072e-08 0)
(0 -6.94512e-08 0)
(0 -6.93902e-08 0)
(0 -6.93244e-08 0)
(0 -6.92535e-08 0)
(0 -6.91776e-08 0)
(0 -6.90968e-08 0)
(0 -6.90109e-08 0)
(0 -6.89201e-08 0)
(0 -6.88244e-08 0)
(0 -6.87239e-08 0)
(0 -6.86187e-08 0)
(0 -6.85091e-08 0)
(0 -6.83951e-08 0)
(0 -6.82771e-08 0)
(0 -6.81555e-08 0)
(0 -6.80305e-08 0)
(0 -6.79025e-08 0)
(0 -6.77722e-08 0)
(0 -6.764e-08 0)
(0 -6.75065e-08 0)
(0 -6.73723e-08 0)
(0 -6.72382e-08 0)
(0 -6.71048e-08 0)
(0 -6.69727e-08 0)
(0 -6.68425e-08 0)
(0 -6.67147e-08 0)
(0 -6.65894e-08 0)
(0 -6.64667e-08 0)
(0 -6.87635e-08 0)
(0 -6.8759e-08 0)
(0 -6.87501e-08 0)
(0 -6.87368e-08 0)
(0 -6.87189e-08 0)
(0 -6.86965e-08 0)
(0 -6.86696e-08 0)
(0 -6.86381e-08 0)
(0 -6.8602e-08 0)
(0 -6.85612e-08 0)
(0 -6.85157e-08 0)
(0 -6.84654e-08 0)
(0 -6.84104e-08 0)
(0 -6.83505e-08 0)
(0 -6.82857e-08 0)
(0 -6.8216e-08 0)
(0 -6.81414e-08 0)
(0 -6.80619e-08 0)
(0 -6.79774e-08 0)
(0 -6.7888e-08 0)
(0 -6.77937e-08 0)
(0 -6.76947e-08 0)
(0 -6.7591e-08 0)
(0 -6.74827e-08 0)
(0 -6.73701e-08 0)
(0 -6.72533e-08 0)
(0 -6.71327e-08 0)
(0 -6.70085e-08 0)
(0 -6.6881e-08 0)
(0 -6.67508e-08 0)
(0 -6.66182e-08 0)
(0 -6.64837e-08 0)
(0 -6.63478e-08 0)
(0 -6.62111e-08 0)
(0 -6.6074e-08 0)
(0 -6.59371e-08 0)
(0 -6.58007e-08 0)
(0 -6.56652e-08 0)
(0 -6.55307e-08 0)
(0 -6.53973e-08 0)
(0 -6.76277e-08 0)
(0 -6.76234e-08 0)
(0 -6.76146e-08 0)
(0 -6.76015e-08 0)
(0 -6.7584e-08 0)
(0 -6.7562e-08 0)
(0 -6.75356e-08 0)
(0 -6.75047e-08 0)
(0 -6.74692e-08 0)
(0 -6.74292e-08 0)
(0 -6.73845e-08 0)
(0 -6.73352e-08 0)
(0 -6.72812e-08 0)
(0 -6.72225e-08 0)
(0 -6.71589e-08 0)
(0 -6.70906e-08 0)
(0 -6.70174e-08 0)
(0 -6.69393e-08 0)
(0 -6.68563e-08 0)
(0 -6.67685e-08 0)
(0 -6.66759e-08 0)
(0 -6.65786e-08 0)
(0 -6.64765e-08 0)
(0 -6.63699e-08 0)
(0 -6.62589e-08 0)
(0 -6.61436e-08 0)
(0 -6.60243e-08 0)
(0 -6.59012e-08 0)
(0 -6.57746e-08 0)
(0 -6.56448e-08 0)
(0 -6.55123e-08 0)
(0 -6.53773e-08 0)
(0 -6.52403e-08 0)
(0 -6.51016e-08 0)
(0 -6.49617e-08 0)
(0 -6.4821e-08 0)
(0 -6.46797e-08 0)
(0 -6.4538e-08 0)
(0 -6.43962e-08 0)
(0 -6.42541e-08 0)
(0 -6.64161e-08 0)
(0 -6.64118e-08 0)
(0 -6.64032e-08 0)
(0 -6.63904e-08 0)
(0 -6.63732e-08 0)
(0 -6.63517e-08 0)
(0 -6.63258e-08 0)
(0 -6.62955e-08 0)
(0 -6.62608e-08 0)
(0 -6.62216e-08 0)
(0 -6.61779e-08 0)
(0 -6.61296e-08 0)
(0 -6.60767e-08 0)
(0 -6.60192e-08 0)
(0 -6.5957e-08 0)
(0 -6.58901e-08 0)
(0 -6.58184e-08 0)
(0 -6.5742e-08 0)
(0 -6.56607e-08 0)
(0 -6.55747e-08 0)
(0 -6.54839e-08 0)
(0 -6.53884e-08 0)
(0 -6.52883e-08 0)
(0 -6.51836e-08 0)
(0 -6.50744e-08 0)
(0 -6.49609e-08 0)
(0 -6.48432e-08 0)
(0 -6.47216e-08 0)
(0 -6.45962e-08 0)
(0 -6.44674e-08 0)
(0 -6.43354e-08 0)
(0 -6.42005e-08 0)
(0 -6.4063e-08 0)
(0 -6.39233e-08 0)
(0 -6.37816e-08 0)
(0 -6.36381e-08 0)
(0 -6.34932e-08 0)
(0 -6.33469e-08 0)
(0 -6.31994e-08 0)
(0 -6.30507e-08 0)
(0 -6.51421e-08 0)
(0 -6.5138e-08 0)
(0 -6.51296e-08 0)
(0 -6.5117e-08 0)
(0 -6.51002e-08 0)
(0 -6.50791e-08 0)
(0 -6.50538e-08 0)
(0 -6.50242e-08 0)
(0 -6.49903e-08 0)
(0 -6.4952e-08 0)
(0 -6.49093e-08 0)
(0 -6.48621e-08 0)
(0 -6.48105e-08 0)
(0 -6.47543e-08 0)
(0 -6.46935e-08 0)
(0 -6.46281e-08 0)
(0 -6.45581e-08 0)
(0 -6.44834e-08 0)
(0 -6.4404e-08 0)
(0 -6.432e-08 0)
(0 -6.42312e-08 0)
(0 -6.41378e-08 0)
(0 -6.40398e-08 0)
(0 -6.39372e-08 0)
(0 -6.38301e-08 0)
(0 -6.37187e-08 0)
(0 -6.3603e-08 0)
(0 -6.34832e-08 0)
(0 -6.33595e-08 0)
(0 -6.32321e-08 0)
(0 -6.31012e-08 0)
(0 -6.29671e-08 0)
(0 -6.28299e-08 0)
(0 -6.26899e-08 0)
(0 -6.25473e-08 0)
(0 -6.24023e-08 0)
(0 -6.22551e-08 0)
(0 -6.21057e-08 0)
(0 -6.19543e-08 0)
(0 -6.18009e-08 0)
(0 -6.38198e-08 0)
(0 -6.38157e-08 0)
(0 -6.38076e-08 0)
(0 -6.37953e-08 0)
(0 -6.37789e-08 0)
(0 -6.37583e-08 0)
(0 -6.37336e-08 0)
(0 -6.37047e-08 0)
(0 -6.36716e-08 0)
(0 -6.36343e-08 0)
(0 -6.35926e-08 0)
(0 -6.35466e-08 0)
(0 -6.34963e-08 0)
(0 -6.34415e-08 0)
(0 -6.33823e-08 0)
(0 -6.33185e-08 0)
(0 -6.32503e-08 0)
(0 -6.31775e-08 0)
(0 -6.31001e-08 0)
(0 -6.30181e-08 0)
(0 -6.29315e-08 0)
(0 -6.28404e-08 0)
(0 -6.27447e-08 0)
(0 -6.26445e-08 0)
(0 -6.25398e-08 0)
(0 -6.24307e-08 0)
(0 -6.23173e-08 0)
(0 -6.21998e-08 0)
(0 -6.20782e-08 0)
(0 -6.19527e-08 0)
(0 -6.18235e-08 0)
(0 -6.16907e-08 0)
(0 -6.15546e-08 0)
(0 -6.14151e-08 0)
(0 -6.12727e-08 0)
(0 -6.11273e-08 0)
(0 -6.0979e-08 0)
(0 -6.08281e-08 0)
(0 -6.06745e-08 0)
(0 -6.05182e-08 0)
(0 -6.24631e-08 0)
(0 -6.24592e-08 0)
(0 -6.24512e-08 0)
(0 -6.24392e-08 0)
(0 -6.24232e-08 0)
(0 -6.24032e-08 0)
(0 -6.23791e-08 0)
(0 -6.2351e-08 0)
(0 -6.23188e-08 0)
(0 -6.22824e-08 0)
(0 -6.22418e-08 0)
(0 -6.21971e-08 0)
(0 -6.21481e-08 0)
(0 -6.20948e-08 0)
(0 -6.20371e-08 0)
(0 -6.19752e-08 0)
(0 -6.19088e-08 0)
(0 -6.1838e-08 0)
(0 -6.17627e-08 0)
(0 -6.1683e-08 0)
(0 -6.15987e-08 0)
(0 -6.151e-08 0)
(0 -6.14169e-08 0)
(0 -6.13192e-08 0)
(0 -6.12172e-08 0)
(0 -6.11107e-08 0)
(0 -6.1e-08 0)
(0 -6.08851e-08 0)
(0 -6.0766e-08 0)
(0 -6.06429e-08 0)
(0 -6.05159e-08 0)
(0 -6.03852e-08 0)
(0 -6.02507e-08 0)
(0 -6.01128e-08 0)
(0 -5.99714e-08 0)
(0 -5.98267e-08 0)
(0 -5.96787e-08 0)
(0 -5.95276e-08 0)
(0 -5.93733e-08 0)
(0 -5.92159e-08 0)
(0 -6.10858e-08 0)
(0 -6.1082e-08 0)
(0 -6.10742e-08 0)
(0 -6.10626e-08 0)
(0 -6.1047e-08 0)
(0 -6.10275e-08 0)
(0 -6.10041e-08 0)
(0 -6.09768e-08 0)
(0 -6.09454e-08 0)
(0 -6.09101e-08 0)
(0 -6.08706e-08 0)
(0 -6.08272e-08 0)
(0 -6.07796e-08 0)
(0 -6.07278e-08 0)
(0 -6.06719e-08 0)
(0 -6.06117e-08 0)
(0 -6.05473e-08 0)
(0 -6.04785e-08 0)
(0 -6.04055e-08 0)
(0 -6.03281e-08 0)
(0 -6.02464e-08 0)
(0 -6.01603e-08 0)
(0 -6.00698e-08 0)
(0 -5.99749e-08 0)
(0 -5.98758e-08 0)
(0 -5.97723e-08 0)
(0 -5.96645e-08 0)
(0 -5.95525e-08 0)
(0 -5.94363e-08 0)
(0 -5.93161e-08 0)
(0 -5.91919e-08 0)
(0 -5.90637e-08 0)
(0 -5.89317e-08 0)
(0 -5.8796e-08 0)
(0 -5.86566e-08 0)
(0 -5.85136e-08 0)
(0 -5.83671e-08 0)
(0 -5.82171e-08 0)
(0 -5.80636e-08 0)
(0 -5.79067e-08 0)
(0 -5.97013e-08 0)
(0 -5.96975e-08 0)
(0 -5.969e-08 0)
(0 -5.96787e-08 0)
(0 -5.96636e-08 0)
(0 -5.96447e-08 0)
(0 -5.96219e-08 0)
(0 -5.95954e-08 0)
(0 -5.95649e-08 0)
(0 -5.95306e-08 0)
(0 -5.94924e-08 0)
(0 -5.94502e-08 0)
(0 -5.9404e-08 0)
(0 -5.93539e-08 0)
(0 -5.92996e-08 0)
(0 -5.92414e-08 0)
(0 -5.9179e-08 0)
(0 -5.91124e-08 0)
(0 -5.90417e-08 0)
(0 -5.89668e-08 0)
(0 -5.88876e-08 0)
(0 -5.88042e-08 0)
(0 -5.87166e-08 0)
(0 -5.86247e-08 0)
(0 -5.85286e-08 0)
(0 -5.84282e-08 0)
(0 -5.83237e-08 0)
(0 -5.8215e-08 0)
(0 -5.81021e-08 0)
(0 -5.79851e-08 0)
(0 -5.78641e-08 0)
(0 -5.77392e-08 0)
(0 -5.76103e-08 0)
(0 -5.74775e-08 0)
(0 -5.73409e-08 0)
(0 -5.72006e-08 0)
(0 -5.70566e-08 0)
(0 -5.69089e-08 0)
(0 -5.67575e-08 0)
(0 -5.66026e-08 0)
(0 -5.83222e-08 0)
(0 -5.83186e-08 0)
(0 -5.83113e-08 0)
(0 -5.83003e-08 0)
(0 -5.82856e-08 0)
(0 -5.82673e-08 0)
(0 -5.82452e-08 0)
(0 -5.82194e-08 0)
(0 -5.81899e-08 0)
(0 -5.81567e-08 0)
(0 -5.81196e-08 0)
(0 -5.80788e-08 0)
(0 -5.80341e-08 0)
(0 -5.79856e-08 0)
(0 -5.79331e-08 0)
(0 -5.78767e-08 0)
(0 -5.78164e-08 0)
(0 -5.77521e-08 0)
(0 -5.76837e-08 0)
(0 -5.76113e-08 0)
(0 -5.75349e-08 0)
(0 -5.74543e-08 0)
(0 -5.73697e-08 0)
(0 -5.72809e-08 0)
(0 -5.7188e-08 0)
(0 -5.7091e-08 0)
(0 -5.69899e-08 0)
(0 -5.68847e-08 0)
(0 -5.67754e-08 0)
(0 -5.66621e-08 0)
(0 -5.65448e-08 0)
(0 -5.64235e-08 0)
(0 -5.62983e-08 0)
(0 -5.61691e-08 0)
(0 -5.60361e-08 0)
(0 -5.58993e-08 0)
(0 -5.57587e-08 0)
(0 -5.56144e-08 0)
(0 -5.54663e-08 0)
(0 -5.53145e-08 0)
(0 -5.69604e-08 0)
(0 -5.69569e-08 0)
(0 -5.69498e-08 0)
(0 -5.69391e-08 0)
(0 -5.69249e-08 0)
(0 -5.69072e-08 0)
(0 -5.68858e-08 0)
(0 -5.68608e-08 0)
(0 -5.68323e-08 0)
(0 -5.68001e-08 0)
(0 -5.67642e-08 0)
(0 -5.67247e-08 0)
(0 -5.66815e-08 0)
(0 -5.66346e-08 0)
(0 -5.65839e-08 0)
(0 -5.65295e-08 0)
(0 -5.64713e-08 0)
(0 -5.64092e-08 0)
(0 -5.63433e-08 0)
(0 -5.62735e-08 0)
(0 -5.61998e-08 0)
(0 -5.61221e-08 0)
(0 -5.60405e-08 0)
(0 -5.5955e-08 0)
(0 -5.58655e-08 0)
(0 -5.5772e-08 0)
(0 -5.56745e-08 0)
(0 -5.55731e-08 0)
(0 -5.54676e-08 0)
(0 -5.53583e-08 0)
(0 -5.5245e-08 0)
(0 -5.51278e-08 0)
(0 -5.50067e-08 0)
(0 -5.48817e-08 0)
(0 -5.47529e-08 0)
(0 -5.46204e-08 0)
(0 -5.4484e-08 0)
(0 -5.43439e-08 0)
(0 -5.42e-08 0)
(0 -5.40526e-08 0)
(0 -5.56267e-08 0)
(0 -5.56233e-08 0)
(0 -5.56164e-08 0)
(0 -5.56061e-08 0)
(0 -5.55923e-08 0)
(0 -5.55751e-08 0)
(0 -5.55544e-08 0)
(0 -5.55303e-08 0)
(0 -5.55027e-08 0)
(0 -5.54715e-08 0)
(0 -5.54369e-08 0)
(0 -5.53987e-08 0)
(0 -5.5357e-08 0)
(0 -5.53117e-08 0)
(0 -5.52628e-08 0)
(0 -5.52103e-08 0)
(0 -5.51542e-08 0)
(0 -5.50944e-08 0)
(0 -5.50309e-08 0)
(0 -5.49637e-08 0)
(0 -5.48928e-08 0)
(0 -5.48181e-08 0)
(0 -5.47397e-08 0)
(0 -5.46574e-08 0)
(0 -5.45713e-08 0)
(0 -5.44815e-08 0)
(0 -5.43878e-08 0)
(0 -5.42903e-08 0)
(0 -5.41889e-08 0)
(0 -5.40837e-08 0)
(0 -5.39748e-08 0)
(0 -5.3862e-08 0)
(0 -5.37454e-08 0)
(0 -5.36251e-08 0)
(0 -5.3501e-08 0)
(0 -5.33732e-08 0)
(0 -5.32418e-08 0)
(0 -5.31066e-08 0)
(0 -5.29679e-08 0)
(0 -5.28256e-08 0)
(0 -5.43306e-08 0)
(0 -5.43273e-08 0)
(0 -5.43206e-08 0)
(0 -5.43107e-08 0)
(0 -5.42973e-08 0)
(0 -5.42807e-08 0)
(0 -5.42607e-08 0)
(0 -5.42373e-08 0)
(0 -5.42106e-08 0)
(0 -5.41806e-08 0)
(0 -5.41471e-08 0)
(0 -5.41103e-08 0)
(0 -5.407e-08 0)
(0 -5.40264e-08 0)
(0 -5.39793e-08 0)
(0 -5.39287e-08 0)
(0 -5.38747e-08 0)
(0 -5.38171e-08 0)
(0 -5.37561e-08 0)
(0 -5.36915e-08 0)
(0 -5.36233e-08 0)
(0 -5.35516e-08 0)
(0 -5.34763e-08 0)
(0 -5.33974e-08 0)
(0 -5.33148e-08 0)
(0 -5.32286e-08 0)
(0 -5.31388e-08 0)
(0 -5.30453e-08 0)
(0 -5.29482e-08 0)
(0 -5.28474e-08 0)
(0 -5.27429e-08 0)
(0 -5.26348e-08 0)
(0 -5.25231e-08 0)
(0 -5.24077e-08 0)
(0 -5.22888e-08 0)
(0 -5.21662e-08 0)
(0 -5.20402e-08 0)
(0 -5.19106e-08 0)
(0 -5.17775e-08 0)
(0 -5.16411e-08 0)
(0 -5.30804e-08 0)
(0 -5.30772e-08 0)
(0 -5.30708e-08 0)
(0 -5.30611e-08 0)
(0 -5.30483e-08 0)
(0 -5.30322e-08 0)
(0 -5.30128e-08 0)
(0 -5.29903e-08 0)
(0 -5.29645e-08 0)
(0 -5.29354e-08 0)
(0 -5.29032e-08 0)
(0 -5.28676e-08 0)
(0 -5.28288e-08 0)
(0 -5.27867e-08 0)
(0 -5.27414e-08 0)
(0 -5.26927e-08 0)
(0 -5.26408e-08 0)
(0 -5.25854e-08 0)
(0 -5.25268e-08 0)
(0 -5.24648e-08 0)
(0 -5.23994e-08 0)
(0 -5.23306e-08 0)
(0 -5.22585e-08 0)
(0 -5.21828e-08 0)
(0 -5.21038e-08 0)
(0 -5.20213e-08 0)
(0 -5.19354e-08 0)
(0 -5.1846e-08 0)
(0 -5.17531e-08 0)
(0 -5.16568e-08 0)
(0 -5.1557e-08 0)
(0 -5.14537e-08 0)
(0 -5.1347e-08 0)
(0 -5.12368e-08 0)
(0 -5.11233e-08 0)
(0 -5.10063e-08 0)
(0 -5.0886e-08 0)
(0 -5.07624e-08 0)
(0 -5.06355e-08 0)
(0 -5.05054e-08 0)
(0 -5.18831e-08 0)
(0 -5.188e-08 0)
(0 -5.18738e-08 0)
(0 -5.18644e-08 0)
(0 -5.1852e-08 0)
(0 -5.18364e-08 0)
(0 -5.18177e-08 0)
(0 -5.17959e-08 0)
(0 -5.1771e-08 0)
(0 -5.1743e-08 0)
(0 -5.17119e-08 0)
(0 -5.16776e-08 0)
(0 -5.16402e-08 0)
(0 -5.15997e-08 0)
(0 -5.1556e-08 0)
(0 -5.15092e-08 0)
(0 -5.14593e-08 0)
(0 -5.14061e-08 0)
(0 -5.13498e-08 0)
(0 -5.12904e-08 0)
(0 -5.12277e-08 0)
(0 -5.11618e-08 0)
(0 -5.10927e-08 0)
(0 -5.10204e-08 0)
(0 -5.09448e-08 0)
(0 -5.0866e-08 0)
(0 -5.07839e-08 0)
(0 -5.06986e-08 0)
(0 -5.061e-08 0)
(0 -5.05182e-08 0)
(0 -5.04231e-08 0)
(0 -5.03247e-08 0)
(0 -5.02231e-08 0)
(0 -5.01183e-08 0)
(0 -5.00103e-08 0)
(0 -4.98991e-08 0)
(0 -4.97848e-08 0)
(0 -4.96674e-08 0)
(0 -4.95469e-08 0)
(0 -4.94235e-08 0)
(0 -4.83991e-08 0)
(0 -4.74346e-08 0)
(0 -4.65312e-08 0)
(0 -4.56892e-08 0)
(0 -4.49078e-08 0)
(0 -4.41855e-08 0)
(0 -4.35202e-08 0)
(0 -4.29093e-08 0)
(0 -4.23497e-08 0)
(0 -4.18383e-08 0)
(0 -4.13718e-08 0)
(0 -4.09469e-08 0)
(0 -4.05605e-08 0)
(0 -4.02097e-08 0)
(0 -3.98917e-08 0)
(0 -3.9604e-08 0)
(0 -3.93446e-08 0)
(0 -3.91116e-08 0)
(0 -3.89033e-08 0)
(0 -3.87186e-08 0)
(0 -3.85563e-08 0)
(0 -3.84157e-08 0)
(0 -3.8296e-08 0)
(0 -3.81969e-08 0)
(0 -3.81179e-08 0)
(0 -3.80588e-08 0)
(0 -3.80196e-08 0)
(0 -3.79999e-08 0)
(0 -4.85157e-08 0)
(0 -4.75443e-08 0)
(0 -4.66342e-08 0)
(0 -4.57857e-08 0)
(0 -4.49982e-08 0)
(0 -4.42702e-08 0)
(0 -4.35997e-08 0)
(0 -4.2984e-08 0)
(0 -4.24202e-08 0)
(0 -4.1905e-08 0)
(0 -4.14353e-08 0)
(0 -4.10076e-08 0)
(0 -4.06188e-08 0)
(0 -4.0266e-08 0)
(0 -3.99464e-08 0)
(0 -3.96575e-08 0)
(0 -3.93971e-08 0)
(0 -3.91632e-08 0)
(0 -3.89544e-08 0)
(0 -3.87692e-08 0)
(0 -3.86066e-08 0)
(0 -3.84657e-08 0)
(0 -3.83459e-08 0)
(0 -3.82466e-08 0)
(0 -3.81676e-08 0)
(0 -3.81085e-08 0)
(0 -3.80692e-08 0)
(0 -3.80495e-08 0)
(0 -4.86295e-08 0)
(0 -4.76516e-08 0)
(0 -4.6735e-08 0)
(0 -4.58803e-08 0)
(0 -4.5087e-08 0)
(0 -4.43535e-08 0)
(0 -4.3678e-08 0)
(0 -4.30577e-08 0)
(0 -4.24898e-08 0)
(0 -4.19711e-08 0)
(0 -4.14982e-08 0)
(0 -4.10678e-08 0)
(0 -4.06768e-08 0)
(0 -4.03221e-08 0)
(0 -4.0001e-08 0)
(0 -3.97108e-08 0)
(0 -3.94494e-08 0)
(0 -3.92147e-08 0)
(0 -3.90053e-08 0)
(0 -3.88197e-08 0)
(0 -3.86567e-08 0)
(0 -3.85156e-08 0)
(0 -3.83956e-08 0)
(0 -3.82963e-08 0)
(0 -3.82172e-08 0)
(0 -3.8158e-08 0)
(0 -3.81187e-08 0)
(0 -3.8099e-08 0)
(0 -4.87406e-08 0)
(0 -4.77563e-08 0)
(0 -4.68336e-08 0)
(0 -4.5973e-08 0)
(0 -4.5174e-08 0)
(0 -4.44353e-08 0)
(0 -4.3755e-08 0)
(0 -4.31304e-08 0)
(0 -4.25586e-08 0)
(0 -4.20364e-08 0)
(0 -4.15605e-08 0)
(0 -4.11276e-08 0)
(0 -4.07344e-08 0)
(0 -4.03779e-08 0)
(0 -4.00552e-08 0)
(0 -3.97639e-08 0)
(0 -3.95015e-08 0)
(0 -3.92661e-08 0)
(0 -3.90561e-08 0)
(0 -3.887e-08 0)
(0 -3.87067e-08 0)
(0 -3.85654e-08 0)
(0 -3.84452e-08 0)
(0 -3.83458e-08 0)
(0 -3.82666e-08 0)
(0 -3.82074e-08 0)
(0 -3.8168e-08 0)
(0 -3.81484e-08 0)
(0 -4.88489e-08 0)
(0 -4.78585e-08 0)
(0 -4.69299e-08 0)
(0 -4.60636e-08 0)
(0 -4.52593e-08 0)
(0 -4.45156e-08 0)
(0 -4.38306e-08 0)
(0 -4.32019e-08 0)
(0 -4.26263e-08 0)
(0 -4.21009e-08 0)
(0 -4.16221e-08 0)
(0 -4.11868e-08 0)
(0 -4.07915e-08 0)
(0 -4.04332e-08 0)
(0 -4.01091e-08 0)
(0 -3.98166e-08 0)
(0 -3.95533e-08 0)
(0 -3.93171e-08 0)
(0 -3.91066e-08 0)
(0 -3.892e-08 0)
(0 -3.87565e-08 0)
(0 -3.86149e-08 0)
(0 -3.84946e-08 0)
(0 -3.8395e-08 0)
(0 -3.83157e-08 0)
(0 -3.82565e-08 0)
(0 -3.82171e-08 0)
(0 -3.81974e-08 0)
(0 -4.89542e-08 0)
(0 -4.79581e-08 0)
(0 -4.70239e-08 0)
(0 -4.61522e-08 0)
(0 -4.53427e-08 0)
(0 -4.45942e-08 0)
(0 -4.39049e-08 0)
(0 -4.32721e-08 0)
(0 -4.26931e-08 0)
(0 -4.21645e-08 0)
(0 -4.1683e-08 0)
(0 -4.12453e-08 0)
(0 -4.0848e-08 0)
(0 -4.04881e-08 0)
(0 -4.01626e-08 0)
(0 -3.98689e-08 0)
(0 -3.96047e-08 0)
(0 -3.93679e-08 0)
(0 -3.91567e-08 0)
(0 -3.89698e-08 0)
(0 -3.88059e-08 0)
(0 -3.86641e-08 0)
(0 -3.85436e-08 0)
(0 -3.84439e-08 0)
(0 -3.83646e-08 0)
(0 -3.83053e-08 0)
(0 -3.82659e-08 0)
(0 -3.82462e-08 0)
(0 -4.90566e-08 0)
(0 -4.8055e-08 0)
(0 -4.71154e-08 0)
(0 -4.62385e-08 0)
(0 -4.54241e-08 0)
(0 -4.46712e-08 0)
(0 -4.39776e-08 0)
(0 -4.33411e-08 0)
(0 -4.27587e-08 0)
(0 -4.22271e-08 0)
(0 -4.1743e-08 0)
(0 -4.1303e-08 0)
(0 -4.09038e-08 0)
(0 -4.05423e-08 0)
(0 -4.02155e-08 0)
(0 -3.99208e-08 0)
(0 -3.96556e-08 0)
(0 -3.94181e-08 0)
(0 -3.92065e-08 0)
(0 -3.90191e-08 0)
(0 -3.88549e-08 0)
(0 -3.87129e-08 0)
(0 -3.85922e-08 0)
(0 -3.84924e-08 0)
(0 -3.8413e-08 0)
(0 -3.83537e-08 0)
(0 -3.83142e-08 0)
(0 -3.82945e-08 0)
(0 -4.91561e-08 0)
(0 -4.81492e-08 0)
(0 -4.72044e-08 0)
(0 -4.63226e-08 0)
(0 -4.55036e-08 0)
(0 -4.47463e-08 0)
(0 -4.40488e-08 0)
(0 -4.34087e-08 0)
(0 -4.2823e-08 0)
(0 -4.22886e-08 0)
(0 -4.1802e-08 0)
(0 -4.13599e-08 0)
(0 -4.0959e-08 0)
(0 -4.05959e-08 0)
(0 -4.02678e-08 0)
(0 -3.9972e-08 0)
(0 -3.97061e-08 0)
(0 -3.94679e-08 0)
(0 -3.92557e-08 0)
(0 -3.9068e-08 0)
(0 -3.89035e-08 0)
(0 -3.87612e-08 0)
(0 -3.86404e-08 0)
(0 -3.85404e-08 0)
(0 -3.84609e-08 0)
(0 -3.84016e-08 0)
(0 -3.83621e-08 0)
(0 -3.83424e-08 0)
(0 -4.92526e-08 0)
(0 -4.82406e-08 0)
(0 -4.72909e-08 0)
(0 -4.64045e-08 0)
(0 -4.55811e-08 0)
(0 -4.48197e-08 0)
(0 -4.41184e-08 0)
(0 -4.34749e-08 0)
(0 -4.28862e-08 0)
(0 -4.2349e-08 0)
(0 -4.18601e-08 0)
(0 -4.1416e-08 0)
(0 -4.10133e-08 0)
(0 -4.06487e-08 0)
(0 -4.03195e-08 0)
(0 -4.00227e-08 0)
(0 -3.97559e-08 0)
(0 -3.95171e-08 0)
(0 -3.93044e-08 0)
(0 -3.91163e-08 0)
(0 -3.89514e-08 0)
(0 -3.88089e-08 0)
(0 -3.8688e-08 0)
(0 -3.85879e-08 0)
(0 -3.85083e-08 0)
(0 -3.84489e-08 0)
(0 -3.84094e-08 0)
(0 -3.83897e-08 0)
(0 -4.9346e-08 0)
(0 -4.83292e-08 0)
(0 -4.73749e-08 0)
(0 -4.6484e-08 0)
(0 -4.56564e-08 0)
(0 -4.48912e-08 0)
(0 -4.41864e-08 0)
(0 -4.35396e-08 0)
(0 -4.2948e-08 0)
(0 -4.24083e-08 0)
(0 -4.19171e-08 0)
(0 -4.1471e-08 0)
(0 -4.10667e-08 0)
(0 -4.07008e-08 0)
(0 -4.03703e-08 0)
(0 -4.00726e-08 0)
(0 -3.98051e-08 0)
(0 -3.95656e-08 0)
(0 -3.93524e-08 0)
(0 -3.91639e-08 0)
(0 -3.89988e-08 0)
(0 -3.88561e-08 0)
(0 -3.87349e-08 0)
(0 -3.86348e-08 0)
(0 -3.85551e-08 0)
(0 -3.84956e-08 0)
(0 -3.84561e-08 0)
(0 -3.84363e-08 0)
(0 -4.94364e-08 0)
(0 -4.84151e-08 0)
(0 -4.74564e-08 0)
(0 -4.65612e-08 0)
(0 -4.57297e-08 0)
(0 -4.49607e-08 0)
(0 -4.42526e-08 0)
(0 -4.36027e-08 0)
(0 -4.30084e-08 0)
(0 -4.24663e-08 0)
(0 -4.1973e-08 0)
(0 -4.15251e-08 0)
(0 -4.11191e-08 0)
(0 -4.07519e-08 0)
(0 -4.04204e-08 0)
(0 -4.01217e-08 0)
(0 -3.98535e-08 0)
(0 -3.96134e-08 0)
(0 -3.93997e-08 0)
(0 -3.92109e-08 0)
(0 -3.90455e-08 0)
(0 -3.89025e-08 0)
(0 -3.87812e-08 0)
(0 -3.86809e-08 0)
(0 -3.86012e-08 0)
(0 -3.85416e-08 0)
(0 -3.8502e-08 0)
(0 -3.84823e-08 0)
(0 -4.95238e-08 0)
(0 -4.84981e-08 0)
(0 -4.75352e-08 0)
(0 -4.66361e-08 0)
(0 -4.58008e-08 0)
(0 -4.50284e-08 0)
(0 -4.4317e-08 0)
(0 -4.36643e-08 0)
(0 -4.30674e-08 0)
(0 -4.25229e-08 0)
(0 -4.20277e-08 0)
(0 -4.1578e-08 0)
(0 -4.11706e-08 0)
(0 -4.08021e-08 0)
(0 -4.04695e-08 0)
(0 -4.017e-08 0)
(0 -3.9901e-08 0)
(0 -3.96604e-08 0)
(0 -3.94463e-08 0)
(0 -3.9257e-08 0)
(0 -3.90913e-08 0)
(0 -3.89482e-08 0)
(0 -3.88267e-08 0)
(0 -3.87263e-08 0)
(0 -3.86465e-08 0)
(0 -3.85868e-08 0)
(0 -3.85472e-08 0)
(0 -3.85274e-08 0)
(0 -4.96082e-08 0)
(0 -4.85784e-08 0)
(0 -4.76115e-08 0)
(0 -4.67086e-08 0)
(0 -4.58698e-08 0)
(0 -4.5094e-08 0)
(0 -4.43797e-08 0)
(0 -4.37242e-08 0)
(0 -4.31248e-08 0)
(0 -4.25783e-08 0)
(0 -4.20811e-08 0)
(0 -4.16298e-08 0)
(0 -4.1221e-08 0)
(0 -4.08513e-08 0)
(0 -4.05177e-08 0)
(0 -4.02173e-08 0)
(0 -3.99477e-08 0)
(0 -3.97065e-08 0)
(0 -3.94919e-08 0)
(0 -3.93023e-08 0)
(0 -3.91364e-08 0)
(0 -3.8993e-08 0)
(0 -3.88714e-08 0)
(0 -3.87708e-08 0)
(0 -3.86909e-08 0)
(0 -3.86312e-08 0)
(0 -3.85916e-08 0)
(0 -3.85718e-08 0)
(0 -4.96895e-08 0)
(0 -4.86558e-08 0)
(0 -4.76851e-08 0)
(0 -4.67787e-08 0)
(0 -4.59365e-08 0)
(0 -4.51577e-08 0)
(0 -4.44405e-08 0)
(0 -4.37825e-08 0)
(0 -4.31808e-08 0)
(0 -4.26322e-08 0)
(0 -4.21332e-08 0)
(0 -4.16803e-08 0)
(0 -4.12702e-08 0)
(0 -4.08994e-08 0)
(0 -4.05648e-08 0)
(0 -4.02636e-08 0)
(0 -3.99933e-08 0)
(0 -3.97517e-08 0)
(0 -3.95366e-08 0)
(0 -3.93467e-08 0)
(0 -3.91805e-08 0)
(0 -3.90369e-08 0)
(0 -3.89151e-08 0)
(0 -3.88144e-08 0)
(0 -3.87344e-08 0)
(0 -3.86747e-08 0)
(0 -3.8635e-08 0)
(0 -3.86152e-08 0)
(0 -4.97678e-08 0)
(0 -4.87303e-08 0)
(0 -4.77561e-08 0)
(0 -4.68463e-08 0)
(0 -4.6001e-08 0)
(0 -4.52193e-08 0)
(0 -4.44994e-08 0)
(0 -4.3839e-08 0)
(0 -4.32351e-08 0)
(0 -4.26846e-08 0)
(0 -4.21839e-08 0)
(0 -4.17296e-08 0)
(0 -4.13182e-08 0)
(0 -4.09463e-08 0)
(0 -4.06108e-08 0)
(0 -4.03089e-08 0)
(0 -4.0038e-08 0)
(0 -3.97958e-08 0)
(0 -3.95804e-08 0)
(0 -3.93901e-08 0)
(0 -3.92236e-08 0)
(0 -3.90798e-08 0)
(0 -3.89579e-08 0)
(0 -3.88571e-08 0)
(0 -3.8777e-08 0)
(0 -3.87172e-08 0)
(0 -3.86774e-08 0)
(0 -3.86576e-08 0)
(0 -4.9843e-08 0)
(0 -4.88021e-08 0)
(0 -4.78245e-08 0)
(0 -4.69116e-08 0)
(0 -4.60633e-08 0)
(0 -4.52788e-08 0)
(0 -4.45564e-08 0)
(0 -4.38937e-08 0)
(0 -4.32878e-08 0)
(0 -4.27355e-08 0)
(0 -4.22332e-08 0)
(0 -4.17775e-08 0)
(0 -4.13649e-08 0)
(0 -4.0992e-08 0)
(0 -4.06557e-08 0)
(0 -4.0353e-08 0)
(0 -4.00815e-08 0)
(0 -3.98388e-08 0)
(0 -3.9623e-08 0)
(0 -3.94324e-08 0)
(0 -3.92657e-08 0)
(0 -3.91217e-08 0)
(0 -3.89996e-08 0)
(0 -3.88987e-08 0)
(0 -3.88185e-08 0)
(0 -3.87586e-08 0)
(0 -3.87188e-08 0)
(0 -3.8699e-08 0)
(0 -4.99151e-08 0)
(0 -4.88709e-08 0)
(0 -4.78903e-08 0)
(0 -4.69743e-08 0)
(0 -4.61233e-08 0)
(0 -4.53362e-08 0)
(0 -4.46115e-08 0)
(0 -4.39467e-08 0)
(0 -4.33388e-08 0)
(0 -4.27848e-08 0)
(0 -4.2281e-08 0)
(0 -4.1824e-08 0)
(0 -4.14103e-08 0)
(0 -4.10364e-08 0)
(0 -4.06993e-08 0)
(0 -4.0396e-08 0)
(0 -4.01239e-08 0)
(0 -3.98807e-08 0)
(0 -3.96645e-08 0)
(0 -3.94736e-08 0)
(0 -3.93066e-08 0)
(0 -3.91624e-08 0)
(0 -3.90401e-08 0)
(0 -3.89391e-08 0)
(0 -3.88588e-08 0)
(0 -3.87989e-08 0)
(0 -3.87591e-08 0)
(0 -3.87392e-08 0)
(0 -4.99843e-08 0)
(0 -4.8937e-08 0)
(0 -4.79534e-08 0)
(0 -4.70346e-08 0)
(0 -4.6181e-08 0)
(0 -4.53915e-08 0)
(0 -4.46646e-08 0)
(0 -4.39977e-08 0)
(0 -4.33881e-08 0)
(0 -4.28325e-08 0)
(0 -4.23273e-08 0)
(0 -4.18691e-08 0)
(0 -4.14543e-08 0)
(0 -4.10795e-08 0)
(0 -4.07416e-08 0)
(0 -4.04376e-08 0)
(0 -4.0165e-08 0)
(0 -3.99214e-08 0)
(0 -3.97048e-08 0)
(0 -3.95136e-08 0)
(0 -3.93464e-08 0)
(0 -3.9202e-08 0)
(0 -3.90796e-08 0)
(0 -3.89784e-08 0)
(0 -3.8898e-08 0)
(0 -3.8838e-08 0)
(0 -3.87982e-08 0)
(0 -3.87783e-08 0)
(0 -5.00504e-08 0)
(0 -4.90002e-08 0)
(0 -4.80138e-08 0)
(0 -4.70925e-08 0)
(0 -4.62364e-08 0)
(0 -4.54447e-08 0)
(0 -4.47157e-08 0)
(0 -4.4047e-08 0)
(0 -4.34357e-08 0)
(0 -4.28785e-08 0)
(0 -4.2372e-08 0)
(0 -4.19126e-08 0)
(0 -4.14968e-08 0)
(0 -4.11212e-08 0)
(0 -4.07825e-08 0)
(0 -4.0478e-08 0)
(0 -4.02048e-08 0)
(0 -3.99608e-08 0)
(0 -3.97438e-08 0)
(0 -3.95523e-08 0)
(0 -3.93849e-08 0)
(0 -3.92403e-08 0)
(0 -3.91177e-08 0)
(0 -3.90165e-08 0)
(0 -3.8936e-08 0)
(0 -3.88759e-08 0)
(0 -3.8836e-08 0)
(0 -3.88161e-08 0)
(0 -5.01134e-08 0)
(0 -4.90605e-08 0)
(0 -4.80716e-08 0)
(0 -4.71478e-08 0)
(0 -4.62894e-08 0)
(0 -4.54956e-08 0)
(0 -4.47647e-08 0)
(0 -4.40942e-08 0)
(0 -4.34814e-08 0)
(0 -4.29228e-08 0)
(0 -4.24151e-08 0)
(0 -4.19546e-08 0)
(0 -4.15379e-08 0)
(0 -4.11614e-08 0)
(0 -4.08221e-08 0)
(0 -4.05169e-08 0)
(0 -4.02433e-08 0)
(0 -3.99988e-08 0)
(0 -3.97815e-08 0)
(0 -3.95897e-08 0)
(0 -3.9422e-08 0)
(0 -3.92773e-08 0)
(0 -3.91546e-08 0)
(0 -3.90532e-08 0)
(0 -3.89727e-08 0)
(0 -3.89125e-08 0)
(0 -3.88726e-08 0)
(0 -3.88527e-08 0)
(0 -5.01735e-08 0)
(0 -4.9118e-08 0)
(0 -4.81267e-08 0)
(0 -4.72006e-08 0)
(0 -4.63402e-08 0)
(0 -4.55444e-08 0)
(0 -4.48116e-08 0)
(0 -4.41395e-08 0)
(0 -4.35252e-08 0)
(0 -4.29653e-08 0)
(0 -4.24565e-08 0)
(0 -4.1995e-08 0)
(0 -4.15773e-08 0)
(0 -4.12001e-08 0)
(0 -4.08601e-08 0)
(0 -4.05544e-08 0)
(0 -4.02803e-08 0)
(0 -4.00354e-08 0)
(0 -3.98178e-08 0)
(0 -3.96258e-08 0)
(0 -3.94579e-08 0)
(0 -3.93129e-08 0)
(0 -3.91901e-08 0)
(0 -3.90886e-08 0)
(0 -3.9008e-08 0)
(0 -3.89478e-08 0)
(0 -3.89078e-08 0)
(0 -3.88879e-08 0)
(0 -5.02305e-08 0)
(0 -4.91727e-08 0)
(0 -4.81791e-08 0)
(0 -4.7251e-08 0)
(0 -4.63885e-08 0)
(0 -4.55909e-08 0)
(0 -4.48565e-08 0)
(0 -4.41829e-08 0)
(0 -4.35672e-08 0)
(0 -4.30061e-08 0)
(0 -4.24961e-08 0)
(0 -4.20337e-08 0)
(0 -4.16152e-08 0)
(0 -4.12373e-08 0)
(0 -4.08967e-08 0)
(0 -4.05904e-08 0)
(0 -4.03159e-08 0)
(0 -4.00706e-08 0)
(0 -3.98527e-08 0)
(0 -3.96604e-08 0)
(0 -3.94923e-08 0)
(0 -3.93472e-08 0)
(0 -3.92242e-08 0)
(0 -3.91226e-08 0)
(0 -3.90419e-08 0)
(0 -3.89816e-08 0)
(0 -3.89416e-08 0)
(0 -3.89216e-08 0)
(0 -5.02845e-08 0)
(0 -4.92246e-08 0)
(0 -4.82288e-08 0)
(0 -4.72988e-08 0)
(0 -4.64345e-08 0)
(0 -4.56352e-08 0)
(0 -4.48992e-08 0)
(0 -4.42242e-08 0)
(0 -4.36072e-08 0)
(0 -4.3045e-08 0)
(0 -4.2534e-08 0)
(0 -4.20706e-08 0)
(0 -4.16514e-08 0)
(0 -4.12728e-08 0)
(0 -4.09316e-08 0)
(0 -4.06249e-08 0)
(0 -4.03499e-08 0)
(0 -4.01043e-08 0)
(0 -3.98861e-08 0)
(0 -3.96935e-08 0)
(0 -3.95252e-08 0)
(0 -3.93799e-08 0)
(0 -3.92568e-08 0)
(0 -3.91551e-08 0)
(0 -3.90743e-08 0)
(0 -3.9014e-08 0)
(0 -3.89739e-08 0)
(0 -3.89539e-08 0)
(0 -5.03355e-08 0)
(0 -4.92735e-08 0)
(0 -4.82759e-08 0)
(0 -4.7344e-08 0)
(0 -4.6478e-08 0)
(0 -4.56771e-08 0)
(0 -4.49397e-08 0)
(0 -4.42634e-08 0)
(0 -4.36452e-08 0)
(0 -4.30819e-08 0)
(0 -4.257e-08 0)
(0 -4.21059e-08 0)
(0 -4.16859e-08 0)
(0 -4.13067e-08 0)
(0 -4.09649e-08 0)
(0 -4.06577e-08 0)
(0 -4.03823e-08 0)
(0 -4.01364e-08 0)
(0 -3.99179e-08 0)
(0 -3.97251e-08 0)
(0 -3.95566e-08 0)
(0 -3.94111e-08 0)
(0 -3.92879e-08 0)
(0 -3.91861e-08 0)
(0 -3.91052e-08 0)
(0 -3.90448e-08 0)
(0 -3.90047e-08 0)
(0 -3.89847e-08 0)
(0 -5.03835e-08 0)
(0 -4.93197e-08 0)
(0 -4.83203e-08 0)
(0 -4.73867e-08 0)
(0 -4.65191e-08 0)
(0 -4.57168e-08 0)
(0 -4.49781e-08 0)
(0 -4.43005e-08 0)
(0 -4.36813e-08 0)
(0 -4.3117e-08 0)
(0 -4.26042e-08 0)
(0 -4.21393e-08 0)
(0 -4.17186e-08 0)
(0 -4.13388e-08 0)
(0 -4.09966e-08 0)
(0 -4.06889e-08 0)
(0 -4.04131e-08 0)
(0 -4.01669e-08 0)
(0 -3.99481e-08 0)
(0 -3.97551e-08 0)
(0 -3.95864e-08 0)
(0 -3.94408e-08 0)
(0 -3.93174e-08 0)
(0 -3.92155e-08 0)
(0 -3.91345e-08 0)
(0 -3.90741e-08 0)
(0 -3.9034e-08 0)
(0 -3.9014e-08 0)
(0 -5.04285e-08 0)
(0 -4.9363e-08 0)
(0 -4.83619e-08 0)
(0 -4.74268e-08 0)
(0 -4.65578e-08 0)
(0 -4.57542e-08 0)
(0 -4.50142e-08 0)
(0 -4.43355e-08 0)
(0 -4.37152e-08 0)
(0 -4.31501e-08 0)
(0 -4.26365e-08 0)
(0 -4.21708e-08 0)
(0 -4.17495e-08 0)
(0 -4.13692e-08 0)
(0 -4.10265e-08 0)
(0 -4.07184e-08 0)
(0 -4.04423e-08 0)
(0 -4.01957e-08 0)
(0 -3.99767e-08 0)
(0 -3.97835e-08 0)
(0 -3.96146e-08 0)
(0 -3.94688e-08 0)
(0 -3.93453e-08 0)
(0 -3.92433e-08 0)
(0 -3.91623e-08 0)
(0 -3.91018e-08 0)
(0 -3.90617e-08 0)
(0 -3.90416e-08 0)
(0 -5.04706e-08 0)
(0 -4.94034e-08 0)
(0 -4.84009e-08 0)
(0 -4.74643e-08 0)
(0 -4.6594e-08 0)
(0 -4.57891e-08 0)
(0 -4.5048e-08 0)
(0 -4.43684e-08 0)
(0 -4.37471e-08 0)
(0 -4.31811e-08 0)
(0 -4.26668e-08 0)
(0 -4.22005e-08 0)
(0 -4.17786e-08 0)
(0 -4.13977e-08 0)
(0 -4.10546e-08 0)
(0 -4.07461e-08 0)
(0 -4.04697e-08 0)
(0 -4.02229e-08 0)
(0 -4.00036e-08 0)
(0 -3.98101e-08 0)
(0 -3.96411e-08 0)
(0 -3.94952e-08 0)
(0 -3.93716e-08 0)
(0 -3.92695e-08 0)
(0 -3.91884e-08 0)
(0 -3.91279e-08 0)
(0 -3.90877e-08 0)
(0 -3.90676e-08 0)
(0 -5.05096e-08 0)
(0 -4.9441e-08 0)
(0 -4.84371e-08 0)
(0 -4.74992e-08 0)
(0 -4.66277e-08 0)
(0 -4.58217e-08 0)
(0 -4.50796e-08 0)
(0 -4.4399e-08 0)
(0 -4.37769e-08 0)
(0 -4.32101e-08 0)
(0 -4.26951e-08 0)
(0 -4.22282e-08 0)
(0 -4.18058e-08 0)
(0 -4.14244e-08 0)
(0 -4.10809e-08 0)
(0 -4.07721e-08 0)
(0 -4.04953e-08 0)
(0 -4.02482e-08 0)
(0 -4.00287e-08 0)
(0 -3.98351e-08 0)
(0 -3.96659e-08 0)
(0 -3.95199e-08 0)
(0 -3.93961e-08 0)
(0 -3.92939e-08 0)
(0 -3.92128e-08 0)
(0 -3.91522e-08 0)
(0 -3.9112e-08 0)
(0 -3.90919e-08 0)
(0 -5.05456e-08 0)
(0 -4.94757e-08 0)
(0 -4.84706e-08 0)
(0 -4.75316e-08 0)
(0 -4.6659e-08 0)
(0 -4.58519e-08 0)
(0 -4.51089e-08 0)
(0 -4.44274e-08 0)
(0 -4.38046e-08 0)
(0 -4.32371e-08 0)
(0 -4.27214e-08 0)
(0 -4.22539e-08 0)
(0 -4.1831e-08 0)
(0 -4.14493e-08 0)
(0 -4.11053e-08 0)
(0 -4.07962e-08 0)
(0 -4.05191e-08 0)
(0 -4.02718e-08 0)
(0 -4.00521e-08 0)
(0 -3.98583e-08 0)
(0 -3.96889e-08 0)
(0 -3.95428e-08 0)
(0 -3.94189e-08 0)
(0 -3.93167e-08 0)
(0 -3.92354e-08 0)
(0 -3.91748e-08 0)
(0 -3.91346e-08 0)
(0 -3.91145e-08 0)
(0 -5.05786e-08 0)
(0 -4.95076e-08 0)
(0 -4.85013e-08 0)
(0 -4.75612e-08 0)
(0 -4.66876e-08 0)
(0 -4.58797e-08 0)
(0 -4.51358e-08 0)
(0 -4.44535e-08 0)
(0 -4.383e-08 0)
(0 -4.32619e-08 0)
(0 -4.27456e-08 0)
(0 -4.22777e-08 0)
(0 -4.18543e-08 0)
(0 -4.14721e-08 0)
(0 -4.11278e-08 0)
(0 -4.08184e-08 0)
(0 -4.05411e-08 0)
(0 -4.02935e-08 0)
(0 -4.00737e-08 0)
(0 -3.98797e-08 0)
(0 -3.97102e-08 0)
(0 -3.95639e-08 0)
(0 -3.944e-08 0)
(0 -3.93376e-08 0)
(0 -3.92563e-08 0)
(0 -3.91957e-08 0)
(0 -3.91554e-08 0)
(0 -3.91353e-08 0)
(0 -5.06087e-08 0)
(0 -4.95366e-08 0)
(0 -4.85293e-08 0)
(0 -4.75883e-08 0)
(0 -4.67138e-08 0)
(0 -4.5905e-08 0)
(0 -4.51604e-08 0)
(0 -4.44774e-08 0)
(0 -4.38532e-08 0)
(0 -4.32845e-08 0)
(0 -4.27678e-08 0)
(0 -4.22993e-08 0)
(0 -4.18756e-08 0)
(0 -4.14931e-08 0)
(0 -4.11484e-08 0)
(0 -4.08387e-08 0)
(0 -4.05612e-08 0)
(0 -4.03134e-08 0)
(0 -4.00934e-08 0)
(0 -3.98992e-08 0)
(0 -3.97296e-08 0)
(0 -3.95832e-08 0)
(0 -3.94592e-08 0)
(0 -3.93568e-08 0)
(0 -3.92754e-08 0)
(0 -3.92147e-08 0)
(0 -3.91744e-08 0)
(0 -3.91543e-08 0)
(0 -5.06357e-08 0)
(0 -4.95627e-08 0)
(0 -4.85545e-08 0)
(0 -4.76127e-08 0)
(0 -4.67374e-08 0)
(0 -4.59279e-08 0)
(0 -4.51826e-08 0)
(0 -4.4499e-08 0)
(0 -4.38742e-08 0)
(0 -4.3305e-08 0)
(0 -4.27878e-08 0)
(0 -4.2319e-08 0)
(0 -4.18948e-08 0)
(0 -4.1512e-08 0)
(0 -4.11671e-08 0)
(0 -4.08571e-08 0)
(0 -4.05794e-08 0)
(0 -4.03314e-08 0)
(0 -4.01112e-08 0)
(0 -3.99169e-08 0)
(0 -3.97472e-08 0)
(0 -3.96007e-08 0)
(0 -3.94766e-08 0)
(0 -3.93741e-08 0)
(0 -3.92927e-08 0)
(0 -3.9232e-08 0)
(0 -3.91916e-08 0)
(0 -3.91715e-08 0)
(0 -5.06598e-08 0)
(0 -4.95859e-08 0)
(0 -4.85769e-08 0)
(0 -4.76344e-08 0)
(0 -4.67584e-08 0)
(0 -4.59483e-08 0)
(0 -4.52023e-08 0)
(0 -4.45182e-08 0)
(0 -4.3893e-08 0)
(0 -4.33233e-08 0)
(0 -4.28057e-08 0)
(0 -4.23365e-08 0)
(0 -4.1912e-08 0)
(0 -4.15289e-08 0)
(0 -4.11837e-08 0)
(0 -4.08735e-08 0)
(0 -4.05956e-08 0)
(0 -4.03475e-08 0)
(0 -4.01271e-08 0)
(0 -3.99327e-08 0)
(0 -3.97628e-08 0)
(0 -3.96163e-08 0)
(0 -3.94921e-08 0)
(0 -3.93896e-08 0)
(0 -3.93082e-08 0)
(0 -3.92474e-08 0)
(0 -3.9207e-08 0)
(0 -3.91869e-08 0)
(0 -5.06808e-08 0)
(0 -4.96062e-08 0)
(0 -4.85966e-08 0)
(0 -4.76534e-08 0)
(0 -4.67768e-08 0)
(0 -4.59661e-08 0)
(0 -4.52197e-08 0)
(0 -4.45351e-08 0)
(0 -4.39094e-08 0)
(0 -4.33393e-08 0)
(0 -4.28214e-08 0)
(0 -4.23518e-08 0)
(0 -4.19271e-08 0)
(0 -4.15437e-08 0)
(0 -4.11983e-08 0)
(0 -4.0888e-08 0)
(0 -4.06099e-08 0)
(0 -4.03616e-08 0)
(0 -4.01411e-08 0)
(0 -3.99466e-08 0)
(0 -3.97766e-08 0)
(0 -3.963e-08 0)
(0 -3.95058e-08 0)
(0 -3.94032e-08 0)
(0 -3.93217e-08 0)
(0 -3.92609e-08 0)
(0 -3.92205e-08 0)
(0 -3.92004e-08 0)
(0 -5.06989e-08 0)
(0 -4.96237e-08 0)
(0 -4.86135e-08 0)
(0 -4.76697e-08 0)
(0 -4.67926e-08 0)
(0 -4.59815e-08 0)
(0 -4.52346e-08 0)
(0 -4.45496e-08 0)
(0 -4.39235e-08 0)
(0 -4.33531e-08 0)
(0 -4.28349e-08 0)
(0 -4.23651e-08 0)
(0 -4.19401e-08 0)
(0 -4.15565e-08 0)
(0 -4.12109e-08 0)
(0 -4.09004e-08 0)
(0 -4.06221e-08 0)
(0 -4.03737e-08 0)
(0 -4.01531e-08 0)
(0 -3.99585e-08 0)
(0 -3.97885e-08 0)
(0 -3.96418e-08 0)
(0 -3.95175e-08 0)
(0 -3.94149e-08 0)
(0 -3.93334e-08 0)
(0 -3.92725e-08 0)
(0 -3.92321e-08 0)
(0 -3.9212e-08 0)
(0 -5.07139e-08 0)
(0 -4.96382e-08 0)
(0 -4.86276e-08 0)
(0 -4.76833e-08 0)
(0 -4.68058e-08 0)
(0 -4.59943e-08 0)
(0 -4.5247e-08 0)
(0 -4.45617e-08 0)
(0 -4.39353e-08 0)
(0 -4.33647e-08 0)
(0 -4.28461e-08 0)
(0 -4.23761e-08 0)
(0 -4.19509e-08 0)
(0 -4.15672e-08 0)
(0 -4.12214e-08 0)
(0 -4.09107e-08 0)
(0 -4.06324e-08 0)
(0 -4.03839e-08 0)
(0 -4.01632e-08 0)
(0 -3.99685e-08 0)
(0 -3.97984e-08 0)
(0 -3.96516e-08 0)
(0 -3.95273e-08 0)
(0 -3.94246e-08 0)
(0 -3.93431e-08 0)
(0 -3.92822e-08 0)
(0 -3.92418e-08 0)
(0 -3.92217e-08 0)
(0 -5.0726e-08 0)
(0 -4.96499e-08 0)
(0 -4.86388e-08 0)
(0 -4.76943e-08 0)
(0 -4.68164e-08 0)
(0 -4.60046e-08 0)
(0 -4.5257e-08 0)
(0 -4.45714e-08 0)
(0 -4.39448e-08 0)
(0 -4.33739e-08 0)
(0 -4.28552e-08 0)
(0 -4.2385e-08 0)
(0 -4.19596e-08 0)
(0 -4.15757e-08 0)
(0 -4.12299e-08 0)
(0 -4.09191e-08 0)
(0 -4.06406e-08 0)
(0 -4.0392e-08 0)
(0 -4.01712e-08 0)
(0 -3.99765e-08 0)
(0 -3.98063e-08 0)
(0 -3.96595e-08 0)
(0 -3.95352e-08 0)
(0 -3.94325e-08 0)
(0 -3.93509e-08 0)
(0 -3.929e-08 0)
(0 -3.92496e-08 0)
(0 -3.92294e-08 0)
(0 -5.0735e-08 0)
(0 -4.96586e-08 0)
(0 -4.86473e-08 0)
(0 -4.77024e-08 0)
(0 -4.68244e-08 0)
(0 -4.60123e-08 0)
(0 -4.52645e-08 0)
(0 -4.45787e-08 0)
(0 -4.39519e-08 0)
(0 -4.33808e-08 0)
(0 -4.2862e-08 0)
(0 -4.23916e-08 0)
(0 -4.19662e-08 0)
(0 -4.15821e-08 0)
(0 -4.12362e-08 0)
(0 -4.09253e-08 0)
(0 -4.06468e-08 0)
(0 -4.03981e-08 0)
(0 -4.01773e-08 0)
(0 -3.99825e-08 0)
(0 -3.98123e-08 0)
(0 -3.96655e-08 0)
(0 -3.95411e-08 0)
(0 -3.94384e-08 0)
(0 -3.93568e-08 0)
(0 -3.92959e-08 0)
(0 -3.92555e-08 0)
(0 -3.92353e-08 0)
(0 -5.0741e-08 0)
(0 -4.96644e-08 0)
(0 -4.86529e-08 0)
(0 -4.77079e-08 0)
(0 -4.68297e-08 0)
(0 -4.60174e-08 0)
(0 -4.52695e-08 0)
(0 -4.45835e-08 0)
(0 -4.39566e-08 0)
(0 -4.33855e-08 0)
(0 -4.28665e-08 0)
(0 -4.23961e-08 0)
(0 -4.19705e-08 0)
(0 -4.15864e-08 0)
(0 -4.12404e-08 0)
(0 -4.09295e-08 0)
(0 -4.06509e-08 0)
(0 -4.04022e-08 0)
(0 -4.01813e-08 0)
(0 -3.99865e-08 0)
(0 -3.98163e-08 0)
(0 -3.96694e-08 0)
(0 -3.9545e-08 0)
(0 -3.94423e-08 0)
(0 -3.93607e-08 0)
(0 -3.92998e-08 0)
(0 -3.92594e-08 0)
(0 -3.92392e-08 0)
(0 -5.0744e-08 0)
(0 -4.96673e-08 0)
(0 -4.86557e-08 0)
(0 -4.77106e-08 0)
(0 -4.68323e-08 0)
(0 -4.602e-08 0)
(0 -4.5272e-08 0)
(0 -4.4586e-08 0)
(0 -4.3959e-08 0)
(0 -4.33878e-08 0)
(0 -4.28688e-08 0)
(0 -4.23983e-08 0)
(0 -4.19727e-08 0)
(0 -4.15886e-08 0)
(0 -4.12425e-08 0)
(0 -4.09316e-08 0)
(0 -4.06529e-08 0)
(0 -4.04042e-08 0)
(0 -4.01834e-08 0)
(0 -3.99885e-08 0)
(0 -3.98183e-08 0)
(0 -3.96714e-08 0)
(0 -3.9547e-08 0)
(0 -3.94443e-08 0)
(0 -3.93626e-08 0)
(0 -3.93018e-08 0)
(0 -3.92613e-08 0)
(0 -3.92411e-08 0)
)
;

boundaryField
{
    bc-2
    {
        type            empty;
    }
    bc-3
    {
        type            empty;
    }
    bottom
    {
        type            zeroGradient;
    }
    leftSide
    {
        type            zeroGradient;
    }
    naturalSurface
    {
        type            zeroGradient;
    }
    rightSide
    {
        type            zeroGradient;
    }
    slopesurface
    {
        type            zeroGradient;
    }
    subGradeSurface
    {
        type            zeroGradient;
    }
}


// ************************************************************************* //
