# Supplementary material for: A finite volume-based model for the hydrothermal behavior of soil under freeze–thaw cycles
Source: PLoS One. 2021 Jun 3;16(6):e0252680. doi: 10.1371/journal.pone.0252680 (PMC8174737; doi:10.1371/journal.pone.0252680)
Supplement: S1 Data — (ZIP) [file pone.0252680.s001.zip › Data at equal time interval/3.24e+08/solidTemperature]

/*--------------------------------*- C++ -*----------------------------------*\
| =========                 |                                                 |
| \\      /  F ield         | OpenFOAM: The Open Source CFD Toolbox           |
|  \\    /   O peration     | Version:  2.4.0                                 |
|   \\  /    A nd           | Web:      www.OpenFOAM.org                      |
|    \\/     M anipulation  |                                                 |
\*---------------------------------------------------------------------------*/
FoamFile
{
    version     2.0;
    format      ascii;
    class       volScalarField;
    location    "3.24e+08";
    object      solidTemperature;
}
// * * * * * * * * * * * * * * * * * * * * * * * * * * * * * * * * * * * * * //

dimensions      [0 0 0 1 0 0 0];

internalField   nonuniform List<scalar> 
9554
(
280.133
282.592
283.737
283.986
283.682
283.086
282.384
281.695
281.088
280.595
280.223
279.963
279.796
279.704
279.667
279.666
279.688
279.722
279.761
279.799
279.833
279.864
280.133
282.592
283.737
283.986
283.682
283.086
282.384
281.695
281.088
280.595
280.223
279.963
279.797
279.704
279.667
279.666
279.688
279.722
279.761
279.799
279.834
279.864
280.133
282.592
283.737
283.986
283.682
283.086
282.384
281.695
281.088
280.595
280.223
279.963
279.797
279.705
279.667
279.666
279.688
279.722
279.761
279.799
279.834
279.864
280.133
282.592
283.737
283.986
283.682
283.087
282.384
281.695
281.088
280.595
280.223
279.963
279.797
279.705
279.667
279.666
279.688
279.722
279.761
279.799
279.834
279.864
280.133
282.592
283.737
283.986
283.682
283.087
282.384
281.695
281.088
280.596
280.224
279.963
279.797
279.705
279.667
279.667
279.689
279.723
279.761
279.799
279.834
279.864
280.133
282.592
283.737
283.986
283.682
283.087
282.384
281.695
281.088
280.596
280.224
279.963
279.797
279.705
279.668
279.667
279.689
279.723
279.762
279.8
279.835
279.865
280.133
282.593
283.737
283.986
283.682
283.087
282.385
281.696
281.089
280.596
280.224
279.964
279.798
279.706
279.668
279.667
279.689
279.724
279.762
279.8
279.835
279.865
280.133
282.593
283.737
283.986
283.683
283.087
282.385
281.696
281.089
280.597
280.225
279.964
279.798
279.706
279.669
279.668
279.69
279.724
279.763
279.801
279.836
279.866
280.133
282.593
283.737
283.986
283.683
283.088
282.385
281.696
281.09
280.597
280.225
279.965
279.799
279.707
279.669
279.668
279.691
279.725
279.763
279.801
279.836
279.867
280.133
282.593
283.738
283.987
283.683
283.088
282.386
281.697
281.09
280.597
280.226
279.965
279.799
279.707
279.67
279.669
279.691
279.725
279.764
279.802
279.837
279.867
280.133
282.593
283.738
283.987
283.683
283.088
282.386
281.697
281.09
280.598
280.226
279.966
279.8
279.708
279.67
279.67
279.692
279.726
279.765
279.803
279.838
279.868
280.133
282.593
283.738
283.987
283.684
283.089
282.386
281.698
281.091
280.599
280.227
279.967
279.801
279.709
279.671
279.671
279.693
279.727
279.766
279.804
279.839
279.869
280.133
282.593
283.738
283.987
283.684
283.089
282.387
281.698
281.092
280.599
280.227
279.967
279.801
279.71
279.672
279.671
279.694
279.728
279.767
279.805
279.84
279.87
280.133
282.593
283.738
283.988
283.684
283.089
282.387
281.699
281.092
280.6
280.228
279.968
279.802
279.71
279.673
279.672
279.695
279.729
279.768
279.806
279.841
279.871
280.133
282.593
283.738
283.988
283.685
283.09
282.388
281.699
281.093
280.601
280.229
279.969
279.803
279.711
279.674
279.673
279.696
279.73
279.769
279.807
279.842
279.872
280.133
282.593
283.739
283.988
283.685
283.09
282.389
281.7
281.094
280.601
280.23
279.97
279.804
279.712
279.675
279.675
279.697
279.731
279.77
279.808
279.843
279.873
280.133
282.593
283.739
283.989
283.686
283.091
282.389
281.701
281.095
280.602
280.231
279.971
279.805
279.714
279.676
279.676
279.698
279.732
279.771
279.809
279.844
279.875
280.133
282.594
283.739
283.989
283.686
283.092
282.39
281.702
281.096
280.603
280.232
279.972
279.806
279.715
279.677
279.677
279.699
279.734
279.773
279.811
279.846
279.876
280.133
282.594
283.739
283.99
283.687
283.092
282.391
281.703
281.097
280.605
280.233
279.973
279.808
279.716
279.679
279.678
279.701
279.735
279.774
279.812
279.847
279.878
280.133
282.594
283.74
283.99
283.688
283.093
282.392
281.704
281.098
280.606
280.235
279.975
279.809
279.718
279.68
279.68
279.702
279.737
279.776
279.814
279.849
279.879
280.133
282.594
283.74
283.991
283.688
283.094
282.393
281.705
281.099
280.607
280.236
279.976
279.811
279.719
279.682
279.682
279.704
279.738
279.777
279.816
279.851
279.881
280.133
282.595
283.741
283.991
283.689
283.095
282.394
281.707
281.101
280.609
280.238
279.978
279.812
279.721
279.684
279.683
279.706
279.74
279.779
279.817
279.852
279.883
280.133
282.595
283.741
283.992
283.69
283.097
282.396
281.708
281.102
280.611
280.24
279.98
279.814
279.723
279.686
279.685
279.708
279.742
279.781
279.819
279.854
279.885
280.133
282.595
283.742
283.993
283.691
283.098
282.397
281.71
281.104
280.613
280.242
279.982
279.817
279.725
279.688
279.687
279.71
279.744
279.783
279.821
279.856
279.887
280.133
282.595
283.742
283.994
283.693
283.099
282.399
281.712
281.106
280.615
280.244
279.984
279.819
279.728
279.69
279.69
279.712
279.747
279.785
279.824
279.859
279.889
280.133
282.596
283.743
283.995
283.694
283.101
282.401
281.714
281.109
280.617
280.247
279.987
279.822
279.73
279.693
279.692
279.715
279.749
279.788
279.826
279.861
279.891
280.133
282.596
283.743
283.995
283.694
283.102
282.402
281.715
281.111
280.62
280.249
279.99
279.825
279.733
279.696
279.695
279.718
279.752
279.79
279.829
279.863
279.894
280.133
282.595
283.743
283.995
283.694
283.102
282.403
281.717
281.113
280.622
280.252
279.993
279.828
279.736
279.699
279.699
279.721
279.755
279.793
279.831
279.866
279.896
280.133
282.595
283.742
283.994
283.693
283.102
282.403
281.718
281.114
280.624
280.255
279.996
279.831
279.74
279.703
279.702
279.724
279.758
279.796
279.834
279.869
279.899
280.132
282.593
283.739
283.991
283.691
283.099
282.402
281.717
281.115
280.626
280.257
279.999
279.835
279.744
279.706
279.706
279.728
279.762
279.8
279.838
279.872
279.902
280.131
282.59
283.735
283.986
283.685
283.094
282.398
281.714
281.113
280.626
280.258
280.001
279.838
279.747
279.71
279.71
279.732
279.765
279.804
279.841
279.875
279.905
280.13
282.585
283.728
283.977
283.676
283.086
282.39
281.709
281.11
280.625
280.259
280.003
279.841
279.751
279.715
279.714
279.736
279.77
279.807
279.845
279.879
279.909
280.127
282.578
283.717
283.964
283.662
283.072
282.379
281.7
281.103
280.621
280.258
280.004
279.843
279.754
279.719
279.719
279.741
279.774
279.812
279.849
279.883
279.912
280.124
282.568
283.701
283.944
283.641
283.052
282.361
281.685
281.093
280.614
280.254
280.003
279.845
279.758
279.723
279.723
279.745
279.779
279.816
279.853
279.887
279.916
280.119
282.555
283.68
283.918
283.612
283.024
282.335
281.664
281.077
280.603
280.248
280.001
279.845
279.76
279.727
279.728
279.75
279.784
279.821
279.858
279.891
279.92
280.114
282.539
283.654
283.884
283.574
282.986
282.301
281.635
281.054
280.587
280.238
279.996
279.844
279.762
279.73
279.733
279.756
279.789
279.826
279.863
279.896
279.924
280.11
282.524
283.625
283.843
283.527
282.938
282.256
281.597
281.025
280.566
280.224
279.989
279.842
279.763
279.734
279.738
279.761
279.795
279.832
279.868
279.901
279.929
280.116
282.52
283.601
283.8
283.471
282.879
282.201
281.551
280.988
280.539
280.207
279.979
279.838
279.763
279.737
279.742
279.767
279.801
279.838
279.873
279.906
279.933
280.156
282.555
283.597
283.76
283.411
282.811
282.136
281.494
280.944
280.507
280.185
279.966
279.832
279.763
279.74
279.747
279.773
279.807
279.844
279.879
279.911
279.938
280.333
282.688
283.639
283.734
283.348
282.734
282.061
281.429
280.892
280.469
280.16
279.952
279.825
279.762
279.742
279.752
279.779
279.813
279.85
279.885
279.917
279.943
278.714
278.796
278.727
279.879
279.301
280.026
279.947
281.79
279.282
282.428
280.609
281.882
279.025
281.998
279.718
280.992
279.995
279.982
282.092
279.57
278.86
282.394
279.718
281.683
281.213
280.224
279.554
281.183
280.725
278.599
281.282
278.94
278.759
281.322
282.561
282.627
283.047
280.445
282.1
282.44
282.08
282.209
281.035
281.816
280.957
282.319
281.564
283.517
282.865
283.743
280.056
283.576
283.242
283.572
281.376
280.339
281.834
280.592
282.777
280.023
282.987
284.028
283.9
283.72
282.404
282.684
283.985
283.716
284.096
282.924
284.106
282.371
284.014
283.634
283.491
281.782
283.993
281.572
283.078
282.634
282.89
280.853
283.055
282.324
282.236
281.145
283.447
281.848
282.438
280.892
281.521
280.667
282.735
281.847
280.848
280.745
282.379
280.609
282.594
281.769
281.804
280.739
282.268
281.67
282.579
282.538
282.878
282.802
280.599
280.637
283.133
283.39
280.369
283.833
279.207
283.721
282.913
283.869
282.623
281.318
283.915
283.473
281.284
280.867
283.412
280.006
283.863
283.034
280.805
281.831
282.914
281.999
283.19
283.811
281.207
283.491
283.722
281.995
281.046
281.423
280.708
284.155
282.727
283.637
282.227
281.875
280.634
282.112
283.575
283.425
281.691
280.417
281.631
280.438
281.684
283.898
282.366
283.917
283.139
283.702
283.321
282.9
279.467
282.214
281.23
280.906
280.772
281.562
282.847
280.424
281.34
282.057
282.857
280.449
281.338
280.641
281.743
283.603
282.487
284.008
283.81
280.138
283.732
282.939
283.778
282.616
282.042
283.63
284.169
282.904
281.429
283.837
282.641
281.429
280.393
282.165
283.242
282.253
280.929
284.107
283.958
281.88
281.3
284.02
282.932
283.02
282.118
280.011
283.222
280.325
281.126
280.939
281.757
280.969
281.733
282.09
281.009
282.385
281.282
283.477
281.737
281.629
280.172
282.448
283.289
283.725
282.301
283.77
284.073
284.006
283.312
282.703
283.257
283.787
283.36
280.474
281.103
283.564
284.136
280.403
281.184
283.06
283.816
281.269
282.617
283.327
282.387
280.313
280.998
280.676
280.34
282.056
279.867
282.165
283.118
283.032
282.286
283.72
283.645
280.763
281.429
282.845
283.093
283.978
284.039
283.091
282.233
282.392
282.548
280.763
280.607
282.297
283.737
283.206
281.22
282.502
283.025
283.288
282.363
283.099
282.132
282.628
278.83
281.284
282.166
283.772
282.399
281.716
282.722
282.221
282.018
281.349
282.258
284.061
283.429
281.163
280.645
280.781
280.497
284.129
283.778
283.31
283.913
281.856
281.994
283.952
284.064
283.458
283.932
281.522
282.251
284.039
283.24
284.094
283.863
281.065
281.642
282.641
281.604
283.953
283.782
283.063
283.189
280.518
280.902
281.058
281.401
281.156
281.059
282.601
281.955
279.972
282.906
283.684
283.921
282.554
282.894
282.344
283.259
282.061
282.845
282.082
281.879
280.712
281.178
281.923
281.505
283.953
283.699
281.738
282.434
281.192
280.866
283.048
283.518
281.516
278.962
281.602
282.31
281.565
281.267
283.66
284.055
281.241
280.909
282.131
281.708
283.384
282.04
284.047
284.013
282.584
282.022
283.565
283.085
282.309
282.841
282.478
281.776
281.608
282.265
281.654
281.325
281.172
280.932
282.907
282.938
283.992
283.975
283.061
282.72
281.488
281.905
280.334
280.625
283.231
282.574
282.977
283.52
281.01
281.32
281.633
281.271
283.73
282.986
280.489
280.683
283.398
282.91
283.219
283.774
281.207
280.973
281.133
278.813
283.481
283.969
282.797
283.519
283.546
283.178
283.527
283.107
282.742
283.084
283.558
283.902
279.669
281.577
282.628
281.095
281.199
280.75
284.135
284.038
280.844
281.197
283.924
283.915
282.184
282.949
280.59
280.32
282.569
283.082
280.416
280.403
280.447
280.418
280.912
280.525
284.082
283.837
282.305
282.762
282.923
282.907
283.625
283.271
283.845
283.945
282.007
282.476
282.393
282.859
283.917
283.365
283.785
283.783
283.564
283.184
283.485
283.792
282.423
282.904
283.279
283.146
280.664
278.699
278.85
281.655
280.625
280.953
282.32
282.392
281.402
281.68
281.577
278.603
282.269
283.384
278.604
279.736
278.926
279.737
278.954
281.639
279.174
282.746
279.986
282.956
280.093
282.217
281.65
282.408
279.911
284.095
280.298
282.801
283.997
283.528
283.996
280.703
280.963
284.338
282.122
284.372
283.433
284.224
283.286
284.393
284.296
284.24
283.156
283.886
282.437
283.818
283.802
283.941
282.353
283.667
284.001
284.012
283.351
283.458
283.312
283.86
283.036
283.847
281.822
283.581
283.823
283.994
283.549
282.142
282.107
284.288
283.622
283.695
283.686
282.987
282.86
283.851
283.529
284.224
282.416
284.396
284.087
282.142
283.578
283.145
282.154
283.992
284.042
283.905
283.966
284.001
283.843
283.477
283.553
280.255
283.263
282.376
284.145
282.17
283.986
283.624
282.439
284.256
282.404
284.021
279.615
283.796
284.319
284.195
284.301
284.013
284.281
284.196
283.125
283.18
283.927
283.567
284.039
283.923
281.627
283.914
283.811
283.39
281.626
284.077
283.993
283.414
284.133
283.687
282.898
279.935
279.29
283.319
281.642
284.15
283.994
283.725
282.219
281.104
284.353
284.082
283.908
282.344
283.771
283.85
283.341
281.517
284.268
283.585
284.005
283.443
283.995
284.038
284.331
284.107
284.031
283.529
283.514
284.173
279.829
281.993
284.357
284.231
282.454
281.52
282.399
280.502
283.597
284.029
278.979
282.4
282.434
282.229
283.896
283.404
282.871
281.606
281.435
283.45
281.347
283.393
283.141
283.506
284.24
284.013
283.687
284.226
281.556
283.159
283.144
283.985
283.516
282.913
283.805
283.597
283.371
283.868
283.747
283.369
283.444
283.85
283.845
284.162
283.497
283.904
283.887
283.951
282.974
281.54
283.675
283.826
281.58
283.312
280.666
282.578
283.727
283.832
283.71
283.983
278.952
281.46
284.119
284.264
284.24
284.205
281.609
283.296
283.994
283.809
283.845
283.952
284.037
284.095
281.218
279.945
282.959
282.294
281.545
278.981
283.412
282.621
284.025
283.291
283.908
283.952
284.123
284.122
283.305
283.965
283.189
283.968
284.018
284.063
282.972
281.862
282.301
282.094
283.77
283.784
283.3
283.825
283.771
283.526
278.821
281.2
283.94
283.966
283.402
283.88
284.014
283.893
283.168
282.65
284.273
284.094
283.989
283.836
283.866
283.191
284.386
284.301
283.953
284.247
281.063
279.987
283.959
283.636
283.605
283.962
283.815
283.528
280.998
281.634
283.948
283.989
284.171
284.339
282.013
282.005
284.192
284.087
284.253
284.273
284.329
284.374
283.749
284.145
283.903
283.963
281.171
278.791
283.882
283.968
278.517
278.585
279.147
280.115
279.157
280.103
279.151
280.09
279.148
280.085
279.147
280.087
279.147
280.085
279.148
280.087
279.147
280.083
279.146
280.084
279.149
280.094
279.153
280.103
279.154
280.098
279.147
280.073
279.118
279.967
278.975
279.417
278.518
278.571
279.147
280.115
279.155
280.098
279.152
280.093
279.149
280.089
279.15
280.091
279.146
280.079
279.145
280.083
279.147
280.085
279.148
280.087
279.149
280.093
279.152
280.098
279.154
280.103
279.15
280.08
279.121
279.973
278.978
279.422
283.522
278.66
282.277
283.376
278.628
279.802
278.907
279.867
280.288
281.309
281.746
281.599
279.24
282.128
279.596
283.108
279.174
282.244
279.86
284.165
279.611
283.589
283.998
281.595
281.298
284.196
284.099
284.289
283.979
284.381
282.352
284.082
284.342
284.092
283.46
283.89
283.4
283.912
283.954
283.953
282.772
283.731
284.011
283.805
283.276
283.847
283.145
283.863
283.787
283.835
283.51
282.165
283.533
284
283.818
283.82
283.564
282.618
281.951
284.282
284.237
282.013
284.116
282.86
282.228
283.638
282.089
283.692
284.009
281.871
284.26
283.867
283.997
283.474
284.182
283.972
282.252
283.915
283.875
282.402
281.628
283.634
284.425
281.564
284.001
282.203
278.846
284.028
284.254
284.218
283.459
283.955
283.651
284.059
284.007
281.492
283.155
283.259
283.997
283.372
281.147
282.408
284.377
284.09
284.147
284.369
282.214
280.921
282.388
283.543
283.486
283.945
283.746
284.196
283.545
281.619
284.194
281.653
283.32
284.059
283.912
281.936
283.349
283.913
283.69
281.988
279.721
283.37
284.013
283.881
283.983
283.88
282.172
278.981
283.72
284.208
283.564
284.193
284.097
284.29
283.004
282.049
279.281
283.086
282.057
280.887
283.913
283.967
284.053
284.043
283.535
283.999
283.441
284.111
283.637
284.293
283.803
284.305
283.231
283.571
284.023
283.06
283.64
281.449
283.346
283.916
281.994
282.895
283.497
284.044
283.394
281.566
279.128
281.916
284.07
284.425
279.066
282.428
283.223
284.009
283.883
283.351
281.616
283.543
283.298
282.843
283.151
282
282.922
281.587
283.868
283.565
283.778
283.558
283.87
283.525
284.1
283.55
281.583
283.654
284.363
284.421
283.097
281.615
281.603
283.495
281.869
282.987
284.398
284.175
283.747
283.415
284.221
284.36
283.912
283.906
284.226
284.229
284.018
283.463
283.998
283.864
281.874
280.1
282.324
283.592
283.462
284.375
284.219
284.314
283.807
283.683
283.859
284.018
283.662
283.714
284.401
284.374
279.967
281.221
282.708
283.187
283.488
283.941
282.529
283.089
280.182
281.029
284.049
283.993
283.366
284.014
284.002
284.428
282.88
281.346
281.221
280.021
283.999
283.899
284.056
284.149
284.271
284.106
283.346
283.94
284.205
284.163
284.229
283.472
283.319
283.835
283.519
283.69
283.458
284.225
282.989
282.661
283.998
283.814
283.524
283.944
284.386
284.377
284.116
283.403
280.167
280.046
283.938
283.989
283.816
283.526
284.034
284.032
281.337
282.759
283.944
284.035
283.789
283.862
284.178
283.882
284.303
284.253
284.055
284.127
283.849
283.162
282.129
282.907
281.313
282.658
280.787
278.678
283.687
283.297
283.924
283.969
280.625
282.646
282.834
280.34
282.115
282.457
281.054
281.155
280.021
282.243
279.509
282.985
279.443
282.788
282.629
282.485
280.697
282.631
279.664
281.561
282.315
281.127
282.87
280.411
280.419
283.039
279.414
283.623
281.652
283.793
283.528
283.673
283.522
283.931
283.918
283.182
283.751
282.831
284.053
282.783
283.484
282.085
283.571
282.597
283.776
281.887
282.165
283.017
283.046
281.329
283.283
281.112
281.618
281.773
282.976
280.869
281.299
281.283
282.439
281.526
282.585
280.85
282.275
281.292
282.237
280.48
282.769
281.01
281.134
281.255
282.222
281.299
281.162
280.597
282.541
280.418
282.534
282.834
280.7
280.913
283.004
283.17
281.129
283.71
281.897
284.099
282.393
283.699
284.002
283.756
282.632
282.207
282.831
282.99
281.148
283.726
282.975
283.538
281.896
280.601
282.121
282.853
282.696
282.861
283.781
281.887
283.638
281.629
281.591
283.46
283.86
284.121
282.656
282.582
283.872
281.046
280.362
281.03
280.492
282.964
281.767
282.639
280.923
279.64
282.801
283.716
283.542
281.521
280.447
282.098
282.25
283.261
284.109
280.74
280.342
280.897
283.356
281.058
280.531
283.853
283.718
282.849
281.549
281.033
280.664
282.695
283.412
279.597
283.49
283.679
283.84
283.117
281.697
280.853
280.36
281.254
281.825
283.983
283.921
281.543
283.04
283.196
282.24
283.626
284.149
281.716
282.476
283.493
283.127
282.394
280.681
283.693
283.283
283.051
282.154
283.238
282.018
281.091
281.553
283.819
283.615
281.229
282.118
282.321
283.671
281.505
279.154
280.791
281.098
281.387
282.162
281.036
282.156
281.498
281.896
280.713
280.486
280.785
280.54
283.515
283.468
282.728
281.866
283.296
282.567
280.396
280.863
283.98
283.413
284.001
283.71
280.395
280.843
280.59
280.317
283.886
283.917
283.63
282.976
282.364
282.976
282.429
283.134
280.834
281.14
282.9
282.21
282.972
282.112
281.111
281.898
280.402
280.888
282.524
283.03
282.416
282.852
280.546
280.984
280.72
280.583
281.595
281.669
282.638
280.093
283.438
282.704
284.074
284.013
282.602
282.926
281.833
281.693
283.345
282.536
283.32
283.358
283.3
283.776
281.65
280.913
283.832
284.072
279.787
281.808
282.892
283.398
283.858
283.238
282.299
281.609
282.638
283.023
283.584
283.389
282.141
282.396
280.758
281.483
281.636
281.801
283.824
283.811
282.293
283.064
283.243
283.924
282.608
281.979
282.91
282.456
281.579
281.317
281.857
281.408
282.365
281.779
283.993
284.064
282.999
283.592
280.932
281.034
282.243
282.22
284.061
283.76
283.522
283.194
283.963
283.692
283.158
281.753
280.782
281.509
282.427
281.805
281.982
281.774
280.768
281.312
281.198
281.801
282.236
282.1
281.107
281.724
282.041
278.958
282.261
283.052
282.175
281.34
281.748
282
282.842
282.542
283.342
283.706
281.279
280.778
283.978
283.967
283.524
282.92
283.856
283.564
281.26
281.289
280.905
281.449
282.438
282.826
282.433
282.27
280.604
280.319
282.863
282.662
282.161
282.018
281.334
281.732
281.68
282.324
281.265
280.772
278.942
281.544
281.886
282.075
283.405
282.758
281.003
280.977
283.873
283.924
283.973
283.819
283.586
283.802
280.642
280.713
282.898
282.93
282.183
282.184
280.421
280.595
283.424
283.184
283.433
283.882
283.946
283.884
281.977
281.46
280.311
280.602
280.676
280.402
283.853
284.033
282.526
283.049
283.079
282.551
280.452
280.821
283.787
283.337
283.718
283.337
283.293
283.657
283.876
283.563
283.638
283.902
282.851
283.109
280.895
281.243
284.006
283.898
282.886
281.841
280.528
280.303
282.714
283.266
283.179
283.751
283.267
283.18
281.03
278.717
280.575
280.679
280.548
278.62
278.799
280.915
282.522
282.056
280.761
280.71
281.572
281.257
279.876
278.722
278.796
278.716
279.995
278.977
280.167
278.859
281.31
280.51
281.706
280.351
281.874
280.267
281.823
279.959
281.294
279.302
278.48
282.07
279.332
282.468
279.276
282.375
278.944
282.107
279.39
281.436
279.627
279.937
280.032
281.226
280.32
278.513
279.889
279.91
279.927
279.941
279.953
279.963
279.972
279.981
279.989
279.997
280.005
280.014
280.022
280.031
280.039
280.048
280.056
280.065
280.073
280.082
280.09
280.098
280.106
280.114
280.122
280.13
280.138
280.146
279.889
279.91
279.927
279.941
279.953
279.963
279.972
279.981
279.989
279.997
280.006
280.014
280.022
280.031
280.039
280.048
280.057
280.065
280.073
280.082
280.09
280.098
280.106
280.114
280.122
280.13
280.138
280.146
279.889
279.91
279.927
279.941
279.953
279.963
279.972
279.981
279.989
279.997
280.006
280.014
280.022
280.031
280.04
280.048
280.057
280.065
280.074
280.082
280.09
280.098
280.106
280.114
280.122
280.13
280.138
280.146
279.89
279.91
279.927
279.941
279.953
279.963
279.972
279.981
279.989
279.998
280.006
280.014
280.023
280.031
280.04
280.048
280.057
280.065
280.074
280.082
280.09
280.098
280.106
280.114
280.122
280.13
280.138
280.146
279.89
279.911
279.928
279.942
279.953
279.964
279.973
279.981
279.99
279.998
280.006
280.015
280.023
280.031
280.04
280.048
280.057
280.065
280.074
280.082
280.09
280.098
280.107
280.115
280.123
280.13
280.138
280.146
279.89
279.911
279.928
279.942
279.954
279.964
279.973
279.982
279.99
279.998
280.007
280.015
280.023
280.032
280.04
280.049
280.057
280.066
280.074
280.082
280.091
280.099
280.107
280.115
280.123
280.13
280.138
280.146
279.891
279.912
279.929
279.943
279.954
279.964
279.974
279.982
279.99
279.999
280.007
280.015
280.024
280.032
280.041
280.049
280.058
280.066
280.074
280.083
280.091
280.099
280.107
280.115
280.123
280.131
280.138
280.146
279.891
279.912
279.929
279.943
279.955
279.965
279.974
279.983
279.991
279.999
280.007
280.016
280.024
280.032
280.041
280.049
280.058
280.066
280.075
280.083
280.091
280.099
280.107
280.115
280.123
280.131
280.138
280.146
279.892
279.913
279.93
279.944
279.955
279.966
279.975
279.983
279.992
280
280.008
280.016
280.025
280.033
280.041
280.05
280.058
280.067
280.075
280.083
280.091
280.099
280.107
280.115
280.123
280.131
280.138
280.146
279.893
279.914
279.931
279.945
279.956
279.966
279.975
279.984
279.992
280
280.009
280.017
280.025
280.034
280.042
280.05
280.059
280.067
280.075
280.083
280.092
280.1
280.107
280.115
280.123
280.131
280.138
280.146
279.894
279.914
279.931
279.945
279.957
279.967
279.976
279.985
279.993
280.001
280.009
280.018
280.026
280.034
280.043
280.051
280.059
280.067
280.076
280.084
280.092
280.1
280.108
280.115
280.123
280.131
280.139
280.146
279.894
279.915
279.932
279.946
279.958
279.968
279.977
279.986
279.994
280.002
280.01
280.018
280.026
280.035
280.043
280.051
280.06
280.068
280.076
280.084
280.092
280.1
280.108
280.116
280.123
280.131
280.139
280.146
279.895
279.916
279.933
279.947
279.959
279.969
279.978
279.987
279.995
280.003
280.011
280.019
280.027
280.036
280.044
280.052
280.06
280.069
280.077
280.085
280.093
280.101
280.108
280.116
280.124
280.131
280.139
280.146
279.896
279.917
279.934
279.948
279.96
279.97
279.979
279.988
279.996
280.004
280.012
280.02
280.028
280.036
280.045
280.053
280.061
280.069
280.077
280.085
280.093
280.101
280.109
280.116
280.124
280.131
280.139
280.146
279.898
279.919
279.936
279.949
279.961
279.971
279.98
279.989
279.997
280.005
280.013
280.021
280.029
280.037
280.045
280.054
280.062
280.07
280.078
280.086
280.094
280.101
280.109
280.117
280.124
280.131
280.139
280.146
279.899
279.92
279.937
279.951
279.962
279.972
279.981
279.99
279.998
280.006
280.014
280.022
280.03
280.038
280.046
280.054
280.063
280.071
280.078
280.086
280.094
280.102
280.109
280.117
280.124
280.132
280.139
280.146
279.9
279.921
279.938
279.952
279.964
279.974
279.983
279.991
279.999
280.007
280.015
280.023
280.031
280.039
280.047
280.055
280.063
280.071
280.079
280.087
280.095
280.102
280.11
280.117
280.125
280.132
280.139
280.146
279.902
279.923
279.94
279.953
279.965
279.975
279.984
279.992
280
280.008
280.016
280.024
280.032
280.04
280.048
280.056
280.064
280.072
280.08
280.088
280.095
280.103
280.11
280.118
280.125
280.132
280.139
280.146
279.903
279.924
279.941
279.955
279.967
279.977
279.986
279.994
280.002
280.01
280.018
280.025
280.033
280.041
280.049
280.057
280.065
280.073
280.081
280.088
280.096
280.103
280.111
280.118
280.125
280.132
280.139
280.146
279.905
279.926
279.943
279.957
279.968
279.978
279.987
279.995
280.003
280.011
280.019
280.027
280.035
280.043
280.05
280.058
280.066
280.074
280.082
280.089
280.097
280.104
280.111
280.118
280.125
280.133
280.14
280.147
279.907
279.927
279.944
279.958
279.97
279.98
279.989
279.997
280.005
280.013
280.02
280.028
280.036
280.044
280.052
280.059
280.067
280.075
280.082
280.09
280.097
280.105
280.112
280.119
280.126
280.133
280.14
280.147
279.908
279.929
279.946
279.96
279.972
279.982
279.99
279.999
280.007
280.014
280.022
280.03
280.037
280.045
280.053
280.061
280.068
280.076
280.083
280.091
280.098
280.105
280.112
280.119
280.126
280.133
280.14
280.147
279.91
279.931
279.948
279.962
279.973
279.983
279.992
280
280.008
280.016
280.024
280.031
280.039
280.047
280.054
280.062
280.069
280.077
280.084
280.092
280.099
280.106
280.113
280.12
280.127
280.133
280.14
280.147
279.912
279.933
279.95
279.964
279.975
279.985
279.994
280.002
280.01
280.018
280.025
280.033
280.04
280.048
280.056
280.063
280.071
280.078
280.085
280.093
280.1
280.107
280.113
280.12
280.127
280.134
280.14
280.147
279.914
279.935
279.952
279.966
279.978
279.987
279.996
280.004
280.012
280.02
280.027
280.035
280.042
280.05
280.057
280.065
280.072
280.079
280.086
280.094
280.101
280.107
280.114
280.121
280.127
280.134
280.14
280.147
279.917
279.937
279.954
279.968
279.98
279.989
279.998
280.006
280.014
280.021
280.029
280.036
280.044
280.051
280.059
280.066
280.073
280.081
280.088
280.095
280.101
280.108
280.115
280.121
280.128
280.134
280.141
280.147
279.919
279.94
279.957
279.97
279.982
279.992
280
280.008
280.016
280.023
280.031
280.038
280.046
280.053
280.06
280.068
280.075
280.082
280.089
280.096
280.102
280.109
280.115
280.122
280.128
280.134
280.141
280.147
279.922
279.942
279.959
279.973
279.984
279.994
280.003
280.011
280.018
280.026
280.033
280.04
280.047
280.055
280.062
280.069
280.076
280.083
280.09
280.097
280.103
280.11
280.116
280.122
280.129
280.135
280.141
280.147
279.924
279.945
279.962
279.975
279.987
279.996
280.005
280.013
280.02
280.028
280.035
280.042
280.049
280.057
280.064
280.071
280.078
280.085
280.091
280.098
280.104
280.111
280.117
280.123
280.129
280.135
280.141
280.147
279.927
279.948
279.964
279.978
279.989
279.999
280.007
280.015
280.023
280.03
280.037
280.044
280.051
280.058
280.066
280.072
280.079
280.086
280.093
280.099
280.105
280.112
280.118
280.124
280.13
280.136
280.141
280.147
279.93
279.951
279.967
279.981
279.992
280.002
280.01
280.018
280.025
280.032
280.039
280.046
280.054
280.06
280.067
280.074
280.081
280.088
280.094
280.1
280.107
280.113
280.119
280.124
280.13
280.136
280.142
280.147
279.933
279.954
279.97
279.984
279.995
280.004
280.013
280.02
280.028
280.035
280.042
280.049
280.056
280.063
280.069
280.076
280.083
280.089
280.095
280.102
280.108
280.114
280.119
280.125
280.131
280.136
280.142
280.147
279.937
279.957
279.973
279.987
279.998
280.007
280.015
280.023
280.03
280.037
280.044
280.051
280.058
280.065
280.071
280.078
280.084
280.091
280.097
280.103
280.109
280.115
280.12
280.126
280.131
280.137
280.142
280.147
279.94
279.96
279.976
279.99
280.001
280.01
280.018
280.026
280.033
280.04
280.047
280.053
280.06
280.067
280.073
280.08
280.086
280.092
280.098
280.104
280.11
280.116
280.121
280.127
280.132
280.137
280.142
280.147
279.944
279.964
279.98
279.993
280.004
280.013
280.021
280.029
280.036
280.043
280.049
280.056
280.063
280.069
280.075
280.082
280.088
280.094
280.1
280.106
280.111
280.117
280.122
280.127
280.132
280.138
280.143
280.148
279.948
279.967
279.983
279.996
280.007
280.016
280.024
280.031
280.038
280.045
280.052
280.058
280.065
280.071
280.078
280.084
280.09
280.096
280.102
280.107
280.113
280.118
280.123
280.128
280.133
280.138
280.143
280.148
279.952
279.971
279.987
280
280.01
280.019
280.027
280.034
280.041
280.048
280.055
280.061
280.067
280.074
280.08
280.086
280.092
280.098
280.103
280.109
280.114
280.119
280.124
280.129
280.134
280.138
280.143
280.148
279.956
279.975
279.991
280.003
280.014
280.022
280.03
280.038
280.044
280.051
280.057
280.064
280.07
280.076
280.082
280.088
280.094
280.099
280.105
280.11
280.115
280.12
280.125
280.13
280.134
280.139
280.143
280.148
279.961
279.979
279.994
280.007
280.017
280.026
280.034
280.041
280.047
280.054
280.06
280.066
280.073
280.079
280.084
280.09
280.096
280.101
280.107
280.112
280.117
280.121
280.126
280.131
280.135
280.139
280.144
280.148
279.966
279.984
279.998
280.011
280.021
280.029
280.037
280.044
280.05
280.057
280.063
280.069
280.075
280.081
280.087
280.092
280.098
280.103
280.108
280.113
280.118
280.123
280.127
280.131
280.136
280.14
280.144
280.148
283.564
283.51
283.287
282.813
282.045
281.082
284.04
284.067
283.991
283.78
283.433
283.017
283.9
283.994
284.027
283.989
283.884
283.747
283.407
283.539
283.637
283.697
283.721
283.726
282.753
282.897
283.023
283.128
283.213
283.283
282.069
282.208
282.336
282.452
282.556
282.65
281.44
281.56
281.675
281.783
281.884
281.977
280.908
281.004
281.099
281.189
281.276
281.356
280.489
280.561
280.633
280.703
280.77
280.834
280.182
280.232
280.282
280.332
280.381
280.427
279.973
280.004
280.037
280.069
280.101
280.132
279.845
279.862
279.88
279.898
279.917
279.935
279.779
279.785
279.792
279.8
279.809
279.817
279.757
279.756
279.756
279.757
279.758
279.76
279.765
279.759
279.755
279.751
279.748
279.745
279.79
279.782
279.775
279.768
279.763
279.757
279.824
279.815
279.807
279.799
279.792
279.785
279.861
279.852
279.843
279.835
279.827
279.82
279.896
279.887
279.879
279.871
279.864
279.857
279.928
279.92
279.912
279.905
279.898
279.892
279.955
279.948
279.941
279.935
279.929
279.922
279.978
279.972
279.966
279.96
279.954
279.949
279.97
279.988
280.003
280.014
280.024
280.033
280.04
280.047
280.054
280.06
280.066
280.072
280.078
280.084
280.089
280.095
280.1
280.105
280.11
280.115
280.119
280.124
280.128
280.132
280.136
280.14
280.144
280.148
279.975
279.993
280.007
280.018
280.028
280.036
280.044
280.05
280.057
280.063
280.069
280.075
280.081
280.086
280.092
280.097
280.102
280.107
280.112
280.116
280.121
280.125
280.129
280.133
280.137
280.141
280.144
280.148
279.981
279.997
280.011
280.022
280.032
280.04
280.047
280.054
280.06
280.066
280.072
280.078
280.083
280.089
280.094
280.099
280.104
280.109
280.114
280.118
280.122
280.126
280.13
280.134
280.138
280.141
280.145
280.148
279.986
280.002
280.016
280.026
280.036
280.043
280.051
280.057
280.063
280.069
280.075
280.081
280.086
280.092
280.097
280.102
280.107
280.111
280.116
280.12
280.124
280.128
280.131
280.135
280.138
280.142
280.145
280.148
279.991
280.007
280.02
280.031
280.039
280.047
280.054
280.061
280.067
280.073
280.078
280.084
280.089
280.094
280.099
280.104
280.109
280.113
280.117
280.121
280.125
280.129
280.132
280.136
280.139
280.142
280.145
280.148
279.997
280.012
280.024
280.035
280.043
280.051
280.058
280.064
280.07
280.076
280.081
280.087
280.092
280.097
280.102
280.107
280.111
280.115
280.119
280.123
280.127
280.13
280.134
280.137
280.14
280.143
280.146
280.149
283.535
283.953
283.767
283.25
282.593
281.923
281.317
280.811
280.418
280.134
279.944
279.83
279.774
279.76
279.771
279.799
279.834
279.87
279.905
279.936
279.962
279.984
283.489
283.841
283.611
283.076
282.423
281.771
281.191
280.714
280.348
280.087
279.916
279.817
279.771
279.763
279.779
279.808
279.844
279.88
279.914
279.944
279.969
279.991
283.471
283.727
283.444
282.89
282.243
281.614
281.063
280.616
280.279
280.042
279.89
279.805
279.77
279.768
279.788
279.819
279.854
279.89
279.923
279.952
279.977
279.997
283.522
283.627
283.27
282.694
282.056
281.452
280.932
280.518
280.211
279.999
279.867
279.796
279.77
279.774
279.797
279.829
279.865
279.9
279.932
279.96
279.984
280.003
283.61
283.527
283.087
282.488
281.861
281.285
280.801
280.422
280.145
279.958
279.845
279.788
279.771
279.781
279.807
279.841
279.876
279.911
279.942
279.968
279.991
280.009
283.669
283.403
282.885
282.269
281.659
281.116
280.669
280.326
280.081
279.919
279.825
279.782
279.774
279.79
279.818
279.853
279.888
279.921
279.951
279.977
279.998
280.016
283.648
283.234
282.658
282.037
281.451
280.945
280.539
280.233
280.02
279.883
279.808
279.778
279.779
279.799
279.83
279.865
279.9
279.932
279.961
279.985
280.005
280.022
283.537
283.018
282.406
281.794
281.241
280.776
280.412
280.144
279.963
279.851
279.794
279.776
279.785
279.809
279.842
279.877
279.911
279.943
279.97
279.993
280.012
280.028
283.346
282.759
282.136
281.546
281.031
280.612
280.291
280.061
279.911
279.823
279.783
279.776
279.792
279.82
279.854
279.89
279.923
279.953
279.979
280.001
280.019
280.033
283.092
282.471
281.856
281.298
280.828
280.455
280.178
279.986
279.865
279.799
279.775
279.779
279.801
279.832
279.867
279.902
279.935
279.963
279.988
280.008
280.025
280.039
282.799
282.168
281.575
281.058
280.636
280.31
280.075
279.919
279.825
279.781
279.771
279.784
279.811
279.845
279.881
279.915
279.946
279.973
279.997
280.016
280.032
280.045
282.482
281.862
281.303
280.832
280.459
280.18
279.985
279.861
279.793
279.767
279.77
279.791
279.822
279.858
279.894
279.927
279.957
279.983
280.005
280.023
280.038
280.05
282.16
281.564
281.047
280.625
280.299
280.065
279.908
279.814
279.769
279.759
279.772
279.8
279.834
279.871
279.907
279.94
279.968
279.992
280.013
280.029
280.043
280.055
281.849
281.286
280.813
280.439
280.16
279.966
279.843
279.777
279.752
279.755
279.778
279.81
279.848
279.885
279.92
279.951
279.978
280.001
280.02
280.036
280.049
280.059
281.558
281.032
280.604
280.276
280.041
279.885
279.792
279.749
279.741
279.756
279.786
279.823
279.861
279.899
279.933
279.963
279.988
280.01
280.027
280.042
280.054
280.064
281.291
280.805
280.422
280.138
279.942
279.819
279.753
279.73
279.736
279.761
279.796
279.836
279.875
279.912
279.945
279.973
279.997
280.017
280.034
280.047
280.058
280.068
281.054
280.607
280.266
280.023
279.862
279.768
279.725
279.719
279.736
279.769
279.808
279.849
279.889
279.925
279.957
279.984
280.006
280.024
280.04
280.052
280.063
280.072
280.846
280.439
280.137
279.929
279.799
279.73
279.706
279.714
279.741
279.779
279.821
279.863
279.902
279.937
279.968
279.993
280.014
280.031
280.045
280.057
280.067
280.075
280.67
280.299
280.032
279.856
279.752
279.704
279.696
279.714
279.748
279.79
279.834
279.877
279.915
279.949
279.978
280.001
280.021
280.037
280.05
280.061
280.071
280.079
280.525
280.186
279.95
279.8
279.718
279.687
279.691
279.718
279.758
279.803
279.848
279.89
279.928
279.96
279.987
280.009
280.027
280.042
280.055
280.065
280.074
280.082
280.408
280.097
279.886
279.759
279.695
279.678
279.692
279.726
279.769
279.816
279.861
279.902
279.939
279.97
279.995
280.016
280.033
280.047
280.059
280.069
280.077
280.085
280.315
280.028
279.84
279.73
279.681
279.675
279.697
279.735
279.781
279.828
279.873
279.914
279.949
279.978
280.003
280.022
280.038
280.051
280.062
280.072
280.08
280.087
280.245
279.978
279.807
279.712
279.674
279.676
279.704
279.745
279.793
279.841
279.885
279.924
279.958
279.986
280.009
280.028
280.043
280.055
280.065
280.074
280.082
280.09
280.193
279.942
279.785
279.702
279.673
279.681
279.712
279.756
279.804
279.852
279.895
279.934
279.966
279.993
280.015
280.032
280.046
280.058
280.068
280.077
280.085
280.092
280.157
279.918
279.772
279.697
279.675
279.688
279.722
279.767
279.815
279.862
279.905
279.942
279.973
279.999
280.019
280.036
280.05
280.061
280.071
280.079
280.087
280.094
280.131
279.903
279.765
279.697
279.679
279.695
279.731
279.777
279.825
279.871
279.913
279.949
279.979
280.003
280.023
280.039
280.052
280.063
280.073
280.081
280.088
280.095
280.115
279.894
279.762
279.699
279.685
279.703
279.74
279.786
279.833
279.879
279.92
279.955
279.984
280.007
280.027
280.042
280.055
280.065
280.074
280.082
280.09
280.097
280.106
279.89
279.763
279.703
279.691
279.71
279.748
279.793
279.841
279.886
279.925
279.959
279.988
280.011
280.029
280.044
280.056
280.067
280.076
280.084
280.091
280.098
280.1
279.889
279.765
279.707
279.697
279.717
279.754
279.8
279.847
279.891
279.93
279.963
279.991
280.013
280.031
280.046
280.058
280.068
280.077
280.085
280.092
280.099
280.098
279.89
279.768
279.712
279.702
279.722
279.76
279.805
279.852
279.895
279.934
279.966
279.993
280.015
280.033
280.047
280.059
280.069
280.078
280.085
280.093
280.1
280.098
279.891
279.77
279.715
279.706
279.727
279.764
279.809
279.855
279.898
279.936
279.968
279.995
280.017
280.034
280.048
280.06
280.07
280.078
280.086
280.093
280.1
280.099
279.893
279.773
279.718
279.709
279.729
279.767
279.812
279.857
279.9
279.938
279.97
279.996
280.018
280.035
280.049
280.06
280.07
280.079
280.086
280.094
280.101
280.1
279.894
279.774
279.719
279.71
279.731
279.768
279.813
279.858
279.901
279.938
279.97
279.997
280.018
280.035
280.049
280.06
280.07
280.079
280.087
280.094
280.101
280.002
280.017
280.029
280.039
280.047
280.055
280.061
280.068
280.073
280.079
280.085
280.09
280.095
280.1
280.105
280.109
280.113
280.117
280.121
280.125
280.128
280.132
280.135
280.138
280.14
280.143
280.146
280.149
280.008
280.022
280.033
280.043
280.051
280.058
280.065
280.071
280.077
280.082
280.088
280.093
280.098
280.103
280.107
280.111
280.116
280.119
280.123
280.126
280.13
280.133
280.136
280.139
280.141
280.144
280.146
280.149
280.013
280.027
280.038
280.047
280.055
280.062
280.069
280.075
280.08
280.086
280.091
280.096
280.101
280.105
280.11
280.114
280.118
280.121
280.125
280.128
280.131
280.134
280.137
280.139
280.142
280.144
280.147
280.149
280.019
280.032
280.042
280.051
280.059
280.066
280.072
280.078
280.084
280.089
280.094
280.099
280.104
280.108
280.112
280.116
280.12
280.124
280.127
280.13
280.133
280.135
280.138
280.14
280.143
280.145
280.147
280.149
280.024
280.037
280.047
280.056
280.063
280.07
280.076
280.082
280.087
280.092
280.097
280.102
280.107
280.111
280.115
280.119
280.122
280.126
280.129
280.132
280.134
280.137
280.139
280.141
280.143
280.145
280.147
280.149
280.03
280.042
280.051
280.06
280.067
280.073
280.079
280.085
280.09
280.095
280.1
280.105
280.109
280.114
280.118
280.121
280.125
280.128
280.131
280.133
280.136
280.138
280.14
280.142
280.144
280.146
280.148
280.149
280.035
280.046
280.056
280.064
280.071
280.077
280.083
280.088
280.094
280.099
280.103
280.108
280.112
280.116
280.12
280.124
280.127
280.13
280.133
280.135
280.137
280.139
280.141
280.143
280.145
280.146
280.148
280.149
280.04
280.051
280.06
280.068
280.075
280.081
280.086
280.092
280.097
280.102
280.107
280.111
280.115
280.119
280.123
280.126
280.129
280.132
280.134
280.137
280.139
280.141
280.142
280.144
280.145
280.147
280.148
280.149
280.046
280.056
280.064
280.072
280.078
280.084
280.09
280.095
280.1
280.105
280.11
280.114
280.118
280.122
280.125
280.128
280.131
280.134
280.136
280.138
280.14
280.142
280.143
280.145
280.146
280.147
280.148
280.149
280.051
280.06
280.068
280.075
280.082
280.088
280.093
280.099
280.104
280.108
280.113
280.117
280.121
280.124
280.128
280.131
280.133
280.136
280.138
280.14
280.142
280.143
280.145
280.146
280.147
280.148
280.149
280.15
280.055
280.064
280.072
280.079
280.085
280.091
280.097
280.102
280.107
280.111
280.116
280.12
280.124
280.127
280.13
280.133
280.136
280.138
280.14
280.142
280.143
280.144
280.146
280.147
280.147
280.148
280.149
280.15
280.06
280.069
280.076
280.083
280.089
280.095
280.1
280.105
280.11
280.114
280.119
280.123
280.126
280.13
280.133
280.135
280.138
280.14
280.142
280.143
280.144
280.146
280.147
280.147
280.148
280.149
280.149
280.15
280.064
280.073
280.08
280.086
280.092
280.098
280.103
280.108
280.113
280.117
280.122
280.125
280.129
280.132
280.135
280.137
280.14
280.142
280.143
280.145
280.146
280.147
280.148
280.148
280.149
280.149
280.15
280.15
280.068
280.076
280.083
280.09
280.096
280.101
280.107
280.111
280.116
280.12
280.124
280.128
280.131
280.135
280.137
280.14
280.142
280.143
280.145
280.146
280.147
280.148
280.149
280.149
280.149
280.15
280.15
280.15
280.072
280.08
280.087
280.093
280.099
280.104
280.11
280.114
280.119
280.123
280.127
280.131
280.134
280.137
280.139
280.142
280.144
280.145
280.146
280.148
280.148
280.149
280.149
280.15
280.15
280.15
280.15
280.15
280.076
280.084
280.09
280.096
280.102
280.107
280.113
280.117
280.122
280.126
280.13
280.133
280.136
280.139
280.142
280.144
280.145
280.147
280.148
280.149
280.15
280.15
280.15
280.151
280.151
280.15
280.15
280.15
280.08
280.087
280.093
280.099
280.105
280.11
280.115
280.12
280.125
280.129
280.132
280.136
280.139
280.141
280.144
280.146
280.147
280.149
280.15
280.15
280.151
280.151
280.151
280.151
280.151
280.151
280.151
280.15
280.083
280.09
280.096
280.102
280.108
280.113
280.118
280.123
280.127
280.131
280.135
280.138
280.141
280.144
280.146
280.147
280.149
280.15
280.151
280.152
280.152
280.152
280.152
280.152
280.152
280.151
280.151
280.15
280.086
280.093
280.099
280.105
280.111
280.116
280.121
280.125
280.13
280.134
280.137
280.14
280.143
280.146
280.148
280.149
280.151
280.152
280.152
280.153
280.153
280.153
280.153
280.153
280.152
280.152
280.151
280.15
280.089
280.096
280.102
280.108
280.113
280.118
280.123
280.128
280.132
280.136
280.139
280.142
280.145
280.147
280.149
280.151
280.152
280.153
280.154
280.154
280.154
280.154
280.154
280.153
280.153
280.152
280.151
280.15
280.092
280.098
280.104
280.11
280.116
280.121
280.126
280.13
280.134
280.138
280.142
280.144
280.147
280.149
280.151
280.152
280.154
280.154
280.155
280.155
280.155
280.155
280.154
280.154
280.153
280.152
280.151
280.15
280.094
280.101
280.107
280.112
280.118
280.123
280.128
280.132
280.137
280.14
280.144
280.146
280.149
280.151
280.153
280.154
280.155
280.156
280.156
280.156
280.156
280.156
280.155
280.154
280.153
280.153
280.152
280.151
280.096
280.103
280.109
280.115
280.12
280.125
280.13
280.134
280.138
280.142
280.145
280.148
280.151
280.152
280.154
280.155
280.156
280.157
280.157
280.157
280.157
280.156
280.156
280.155
280.154
280.153
280.152
280.151
280.098
280.105
280.111
280.117
280.122
280.127
280.132
280.136
280.14
280.144
280.147
280.15
280.152
280.154
280.155
280.157
280.157
280.158
280.158
280.158
280.158
280.157
280.156
280.155
280.154
280.153
280.152
280.151
280.1
280.107
280.113
280.118
280.124
280.129
280.134
280.138
280.142
280.145
280.149
280.151
280.153
280.155
280.157
280.158
280.158
280.159
280.159
280.159
280.158
280.158
280.157
280.156
280.155
280.153
280.152
280.151
280.102
280.108
280.114
280.12
280.125
280.13
280.135
280.14
280.143
280.147
280.15
280.152
280.155
280.156
280.158
280.159
280.159
280.16
280.16
280.159
280.159
280.158
280.157
280.156
280.155
280.154
280.152
280.151
280.103
280.11
280.116
280.121
280.127
280.132
280.137
280.141
280.145
280.148
280.151
280.154
280.156
280.157
280.159
280.16
280.16
280.16
280.16
280.16
280.159
280.159
280.158
280.156
280.155
280.154
280.152
280.151
280.104
280.111
280.117
280.123
280.128
280.133
280.138
280.142
280.146
280.149
280.152
280.155
280.157
280.158
280.16
280.16
280.161
280.161
280.161
280.16
280.16
280.159
280.158
280.157
280.155
280.154
280.152
280.151
280.105
280.112
280.118
280.124
280.129
280.134
280.139
280.143
280.147
280.15
280.153
280.155
280.157
280.159
280.16
280.161
280.161
280.162
280.161
280.161
280.16
280.159
280.158
280.157
280.156
280.154
280.152
280.151
280.106
280.113
280.119
280.124
280.13
280.135
280.14
280.144
280.148
280.151
280.154
280.156
280.158
280.16
280.161
280.162
280.162
280.162
280.162
280.161
280.161
280.16
280.158
280.157
280.156
280.154
280.152
280.151
280.107
280.113
280.119
280.125
280.13
280.135
280.14
280.144
280.148
280.151
280.154
280.157
280.159
280.16
280.161
280.162
280.162
280.162
280.162
280.162
280.161
280.16
280.159
280.157
280.156
280.154
280.153
280.151
280.107
280.113
280.12
280.125
280.131
280.136
280.14
280.145
280.148
280.152
280.155
280.157
280.159
280.16
280.161
280.162
280.162
280.163
280.162
280.162
280.161
280.16
280.159
280.157
280.156
280.154
280.153
280.151
280.107
280.114
280.12
280.126
280.131
280.136
280.141
280.145
280.149
280.152
280.155
280.157
280.159
280.16
280.162
280.162
280.163
280.163
280.162
280.162
280.161
280.16
280.159
280.157
280.156
280.154
280.153
280.151
279.982
279.96
279.933
279.902
279.867
279.83
279.795
279.768
279.756
279.771
279.828
279.943
280.135
280.423
280.821
281.332
281.945
282.62
283.281
283.8
283.984
283.56
279.988
279.967
279.941
279.911
279.877
279.84
279.804
279.775
279.759
279.768
279.815
279.916
280.091
280.356
280.728
281.212
281.8
282.459
283.117
283.654
283.879
283.517
279.995
279.974
279.949
279.92
279.886
279.85
279.814
279.783
279.764
279.767
279.804
279.892
280.048
280.29
280.635
281.091
281.652
282.291
282.943
283.498
283.772
283.494
280.001
279.981
279.957
279.929
279.897
279.861
279.825
279.793
279.77
279.767
279.795
279.869
280.007
280.226
280.543
280.968
281.5
282.115
282.761
283.337
283.679
283.539
280.007
279.988
279.966
279.938
279.907
279.872
279.836
279.803
279.777
279.769
279.788
279.848
279.968
280.163
280.451
280.844
281.343
281.933
282.57
283.168
283.589
283.621
280.013
279.996
279.974
279.948
279.917
279.884
279.848
279.813
279.785
279.772
279.782
279.83
279.931
280.102
280.36
280.719
281.183
281.743
282.366
282.983
283.481
283.688
280.019
280.003
279.982
279.957
279.928
279.895
279.86
279.825
279.795
279.776
279.778
279.813
279.896
280.043
280.27
280.594
281.02
281.546
282.149
282.775
283.335
283.691
280.025
280.009
279.99
279.966
279.939
279.907
279.872
279.837
279.805
279.782
279.776
279.799
279.864
279.987
280.184
280.47
280.857
281.344
281.918
282.541
283.143
283.616
280.031
280.016
279.998
279.975
279.949
279.918
279.884
279.849
279.816
279.789
279.776
279.788
279.836
279.935
280.102
280.351
280.695
281.14
281.679
282.285
282.907
283.459
280.037
280.023
280.005
279.984
279.959
279.93
279.897
279.862
279.827
279.797
279.778
279.779
279.811
279.888
280.025
280.238
280.539
280.939
281.436
282.014
282.635
283.234
280.042
280.029
280.013
279.993
279.969
279.941
279.91
279.875
279.839
279.807
279.782
279.774
279.791
279.847
279.956
280.132
280.392
280.745
281.196
281.736
282.342
282.964
280.048
280.035
280.02
280.001
279.979
279.953
279.922
279.888
279.852
279.818
279.789
279.772
279.776
279.813
279.895
280.038
280.256
280.562
280.964
281.462
282.039
282.66
280.053
280.041
280.027
280.009
279.988
279.963
279.934
279.901
279.865
279.829
279.797
279.773
279.766
279.785
279.843
279.954
280.133
280.394
280.748
281.198
281.739
282.345
280.057
280.046
280.033
280.017
279.997
279.974
279.946
279.914
279.879
279.842
279.806
279.777
279.76
279.764
279.801
279.883
280.026
280.244
280.55
280.952
281.451
282.033
280.062
280.051
280.039
280.024
280.006
279.984
279.958
279.927
279.893
279.855
279.818
279.783
279.758
279.75
279.768
279.825
279.935
280.113
280.374
280.728
281.182
281.73
280.066
280.056
280.045
280.031
280.014
279.993
279.969
279.939
279.906
279.869
279.83
279.793
279.761
279.742
279.744
279.779
279.86
280.002
280.22
280.528
280.935
281.443
280.07
280.061
280.05
280.037
280.021
280.002
279.979
279.951
279.919
279.883
279.843
279.803
279.767
279.739
279.728
279.744
279.799
279.909
280.089
280.354
280.716
281.182
280.074
280.065
280.055
280.043
280.028
280.01
279.989
279.962
279.932
279.896
279.857
279.816
279.775
279.741
279.719
279.719
279.753
279.835
279.981
280.206
280.526
280.95
280.077
280.069
280.059
280.048
280.034
280.018
279.997
279.973
279.944
279.909
279.871
279.829
279.786
279.746
279.716
279.703
279.719
279.777
279.894
280.085
280.367
280.755
280.081
280.073
280.063
280.053
280.04
280.024
280.006
279.983
279.955
279.922
279.884
279.842
279.797
279.754
279.717
279.695
279.696
279.735
279.826
279.988
280.236
280.588
280.084
280.076
280.067
280.057
280.045
280.031
280.013
279.991
279.965
279.934
279.897
279.855
279.81
279.764
279.723
279.692
279.682
279.705
279.776
279.912
280.131
280.451
280.086
280.079
280.07
280.061
280.05
280.036
280.019
279.999
279.974
279.944
279.909
279.868
279.823
279.776
279.731
279.694
279.675
279.686
279.74
279.855
280.051
280.344
280.089
280.081
280.073
280.064
280.053
280.041
280.025
280.006
279.983
279.954
279.92
279.88
279.835
279.787
279.74
279.7
279.674
279.675
279.716
279.815
279.991
280.263
280.091
280.084
280.076
280.067
280.057
280.045
280.03
280.012
279.99
279.963
279.93
279.891
279.847
279.799
279.751
279.708
279.677
279.671
279.702
279.788
279.948
280.203
280.093
280.086
280.078
280.07
280.06
280.048
280.034
280.017
279.996
279.97
279.938
279.901
279.858
279.81
279.762
279.717
279.683
279.671
279.695
279.771
279.919
280.159
280.095
280.088
280.08
280.072
280.062
280.051
280.038
280.022
280.001
279.976
279.946
279.909
279.867
279.821
279.772
279.726
279.69
279.675
279.693
279.762
279.901
280.13
280.096
280.089
280.082
280.074
280.064
280.054
280.041
280.025
280.006
279.982
279.952
279.917
279.876
279.83
279.781
279.735
279.698
279.681
279.695
279.759
279.891
280.112
280.097
280.09
280.083
280.075
280.066
280.056
280.043
280.028
280.009
279.986
279.958
279.923
279.883
279.838
279.79
279.744
279.706
279.687
279.699
279.759
279.886
280.102
280.098
280.092
280.084
280.076
280.068
280.057
280.045
280.031
280.012
279.99
279.962
279.928
279.889
279.844
279.797
279.751
279.714
279.693
279.704
279.761
279.886
280.098
280.099
280.092
280.085
280.077
280.069
280.059
280.047
280.032
280.015
279.992
279.965
279.932
279.894
279.85
279.803
279.758
279.72
279.699
279.709
279.765
279.887
280.095
280.1
280.093
280.086
280.078
280.069
280.059
280.048
280.034
280.016
279.994
279.968
279.935
279.897
279.854
279.808
279.762
279.725
279.704
279.713
279.768
279.889
280.096
280.1
280.094
280.086
280.078
280.07
280.06
280.049
280.035
280.017
279.996
279.969
279.937
279.899
279.856
279.811
279.766
279.728
279.708
279.716
279.771
279.891
280.098
280.101
280.094
280.087
280.079
280.07
280.06
280.049
280.035
280.018
279.997
279.97
279.938
279.901
279.858
279.812
279.768
279.73
279.71
279.718
279.773
279.893
280.1
280.149
280.146
280.143
280.14
280.137
280.134
280.131
280.128
280.124
280.12
280.116
280.112
280.108
280.103
280.099
280.094
280.088
280.083
280.078
280.072
280.066
280.06
280.053
280.046
280.037
280.027
280.015
280
280.149
280.146
280.144
280.141
280.138
280.135
280.132
280.129
280.126
280.122
280.119
280.115
280.11
280.106
280.101
280.097
280.092
280.086
280.081
280.075
280.07
280.063
280.057
280.05
280.041
280.032
280.02
280.006
280.149
280.146
280.144
280.142
280.139
280.136
280.134
280.131
280.127
280.124
280.121
280.117
280.113
280.109
280.104
280.099
280.095
280.089
280.084
280.079
280.073
280.067
280.061
280.054
280.046
280.036
280.025
280.011
280.149
280.147
280.145
280.142
280.14
280.137
280.135
280.132
280.129
280.126
280.123
280.119
280.115
280.111
280.107
280.102
280.098
280.093
280.087
280.082
280.077
280.071
280.064
280.057
280.05
280.041
280.03
280.017
280.149
280.147
280.145
280.143
280.141
280.139
280.136
280.134
280.131
280.128
280.125
280.121
280.118
280.114
280.11
280.105
280.101
280.096
280.091
280.086
280.08
280.074
280.068
280.061
280.054
280.045
280.035
280.022
280.149
280.147
280.146
280.144
280.142
280.14
280.138
280.135
280.133
280.13
280.127
280.124
280.12
280.116
280.112
280.108
280.104
280.099
280.094
280.089
280.084
280.078
280.072
280.065
280.058
280.05
280.04
280.028
280.149
280.148
280.146
280.144
280.143
280.141
280.139
280.137
280.134
280.132
280.129
280.126
280.123
280.119
280.115
280.111
280.107
280.102
280.097
280.092
280.087
280.081
280.076
280.069
280.062
280.054
280.045
280.033
280.149
280.148
280.147
280.145
280.144
280.142
280.14
280.138
280.136
280.134
280.131
280.128
280.125
280.122
280.118
280.114
280.11
280.105
280.101
280.096
280.09
280.085
280.079
280.073
280.066
280.058
280.049
280.038
280.149
280.148
280.147
280.146
280.144
280.143
280.141
280.14
280.138
280.135
280.133
280.13
280.127
280.124
280.121
280.117
280.113
280.108
280.104
280.099
280.094
280.088
280.083
280.077
280.07
280.062
280.054
280.044
280.15
280.149
280.148
280.147
280.145
280.144
280.143
280.141
280.139
280.137
280.135
280.132
280.13
280.127
280.123
280.12
280.116
280.111
280.107
280.102
280.097
280.092
280.086
280.08
280.074
280.067
280.058
280.049
280.15
280.149
280.148
280.147
280.146
280.145
280.144
280.142
280.141
280.139
280.137
280.135
280.132
280.129
280.126
280.122
280.119
280.114
280.11
280.105
280.101
280.095
280.09
280.084
280.078
280.071
280.063
280.053
280.15
280.149
280.149
280.148
280.147
280.146
280.145
280.144
280.142
280.141
280.139
280.137
280.134
280.132
280.128
280.125
280.121
280.117
280.113
280.109
280.104
280.099
280.093
280.088
280.081
280.074
280.067
280.058
280.15
280.149
280.149
280.148
280.148
280.147
280.146
280.145
280.144
280.143
280.141
280.139
280.136
280.134
280.131
280.128
280.124
280.12
280.116
280.112
280.107
280.102
280.097
280.091
280.085
280.078
280.071
280.062
280.15
280.15
280.149
280.149
280.149
280.148
280.147
280.147
280.145
280.144
280.143
280.141
280.139
280.136
280.133
280.13
280.127
280.123
280.119
280.115
280.11
280.105
280.1
280.094
280.088
280.082
280.075
280.067
280.15
280.15
280.15
280.15
280.149
280.149
280.149
280.148
280.147
280.146
280.144
280.143
280.141
280.138
280.136
280.133
280.13
280.126
280.122
280.118
280.113
280.108
280.103
280.098
280.092
280.085
280.079
280.071
280.15
280.15
280.15
280.15
280.15
280.15
280.15
280.149
280.148
280.147
280.146
280.145
280.143
280.141
280.138
280.135
280.132
280.129
280.125
280.121
280.116
280.111
280.106
280.101
280.095
280.089
280.082
280.075
280.15
280.15
280.151
280.151
280.151
280.151
280.151
280.15
280.15
280.149
280.148
280.146
280.145
280.143
280.14
280.138
280.135
280.131
280.128
280.123
280.119
280.114
280.109
280.104
280.098
280.092
280.085
280.078
280.15
280.151
280.151
280.151
280.152
280.152
280.152
280.151
280.151
280.15
280.149
280.148
280.147
280.145
280.143
280.14
280.137
280.134
280.13
280.126
280.122
280.117
280.112
280.107
280.101
280.095
280.089
280.082
280.15
280.151
280.151
280.152
280.152
280.153
280.153
280.153
280.152
280.152
280.151
280.15
280.148
280.147
280.145
280.142
280.139
280.136
280.133
280.129
280.124
280.12
280.115
280.11
280.104
280.098
280.092
280.085
280.15
280.151
280.152
280.152
280.153
280.153
280.154
280.154
280.153
280.153
280.152
280.151
280.15
280.149
280.147
280.144
280.142
280.138
280.135
280.131
280.127
280.122
280.117
280.112
280.107
280.101
280.095
280.088
280.15
280.151
280.152
280.153
280.154
280.154
280.154
280.155
280.155
280.154
280.154
280.153
280.152
280.15
280.148
280.146
280.144
280.141
280.137
280.133
280.129
280.125
280.12
280.115
280.109
280.103
280.097
280.091
280.151
280.151
280.152
280.153
280.154
280.155
280.155
280.156
280.156
280.155
280.155
280.154
280.153
280.152
280.15
280.148
280.146
280.143
280.139
280.136
280.132
280.127
280.122
280.117
280.112
280.106
280.1
280.093
280.151
280.152
280.153
280.154
280.155
280.155
280.156
280.156
280.157
280.157
280.156
280.156
280.155
280.153
280.152
280.15
280.147
280.145
280.141
280.138
280.134
280.129
280.124
280.119
280.114
280.108
280.102
280.095
280.151
280.152
280.153
280.154
280.155
280.156
280.157
280.157
280.157
280.158
280.157
280.157
280.156
280.155
280.153
280.151
280.149
280.146
280.143
280.14
280.136
280.131
280.126
280.121
280.116
280.11
280.104
280.098
280.151
280.152
280.153
280.154
280.156
280.156
280.157
280.158
280.158
280.158
280.158
280.158
280.157
280.156
280.155
280.153
280.151
280.148
280.145
280.141
280.137
280.133
280.128
280.123
280.118
280.112
280.106
280.099
280.151
280.152
280.153
280.155
280.156
280.157
280.158
280.159
280.159
280.159
280.159
280.159
280.158
280.157
280.156
280.154
280.152
280.149
280.146
280.143
280.139
280.135
280.13
280.125
280.119
280.114
280.107
280.101
280.151
280.152
280.154
280.155
280.156
280.157
280.158
280.159
280.16
280.16
280.16
280.16
280.159
280.158
280.157
280.155
280.153
280.151
280.148
280.144
280.14
280.136
280.131
280.126
280.121
280.115
280.109
280.103
280.151
280.152
280.154
280.155
280.157
280.158
280.159
280.16
280.16
280.161
280.161
280.161
280.16
280.159
280.158
280.156
280.154
280.152
280.149
280.145
280.142
280.137
280.133
280.128
280.122
280.116
280.11
280.104
280.151
280.152
280.154
280.155
280.157
280.158
280.159
280.16
280.161
280.161
280.161
280.161
280.161
280.16
280.159
280.157
280.155
280.153
280.15
280.146
280.143
280.138
280.134
280.129
280.123
280.117
280.111
280.105
280.151
280.152
280.154
280.156
280.157
280.158
280.159
280.16
280.161
280.162
280.162
280.162
280.161
280.161
280.159
280.158
280.156
280.153
280.151
280.147
280.143
280.139
280.135
280.129
280.124
280.118
280.112
280.106
280.151
280.153
280.154
280.156
280.157
280.159
280.16
280.161
280.161
280.162
280.162
280.162
280.162
280.161
280.16
280.158
280.156
280.154
280.151
280.148
280.144
280.14
280.135
280.13
280.125
280.119
280.113
280.107
280.151
280.153
280.154
280.156
280.157
280.159
280.16
280.161
280.162
280.162
280.162
280.162
280.162
280.161
280.16
280.159
280.157
280.154
280.152
280.148
280.145
280.14
280.136
280.131
280.125
280.119
280.113
280.107
280.151
280.153
280.154
280.156
280.157
280.159
280.16
280.161
280.162
280.162
280.163
280.163
280.162
280.161
280.16
280.159
280.157
280.155
280.152
280.149
280.145
280.141
280.136
280.131
280.125
280.12
280.114
280.107
281.084
282.051
282.822
283.309
283.535
283.59
283.018
283.437
283.788
284.006
284.087
284.065
283.748
283.887
283.995
284.039
284.011
283.925
283.726
283.723
283.701
283.646
283.554
283.429
283.283
283.214
283.131
283.03
282.909
282.771
282.648
282.556
282.454
282.341
282.217
282.084
281.975
281.883
281.784
281.677
281.566
281.45
281.353
281.274
281.188
281.099
281.007
280.914
280.831
280.768
280.701
280.632
280.562
280.492
280.424
280.378
280.329
280.28
280.231
280.182
280.129
280.098
280.066
280.034
280.002
279.972
279.932
279.914
279.895
279.876
279.859
279.842
279.815
279.806
279.797
279.789
279.782
279.776
279.757
279.755
279.754
279.753
279.753
279.754
279.742
279.745
279.748
279.751
279.756
279.761
279.755
279.76
279.766
279.772
279.779
279.787
279.783
279.789
279.797
279.804
279.812
279.821
279.818
279.825
279.833
279.841
279.849
279.858
279.855
279.862
279.869
279.877
279.885
279.893
279.89
279.896
279.903
279.91
279.918
279.925
279.921
279.927
279.933
279.94
279.946
279.953
279.947
279.953
279.958
279.964
279.97
279.976
279.995
280.01
280.023
280.033
280.042
280.049
280.056
280.063
280.069
280.074
280.08
280.085
280.091
280.096
280.101
280.106
280.11
280.114
280.118
280.122
280.126
280.13
280.133
280.136
280.139
280.143
280.146
280.149
279.99
280.005
280.018
280.029
280.038
280.046
280.053
280.059
280.065
280.071
280.077
280.082
280.088
280.093
280.098
280.103
280.108
280.112
280.117
280.121
280.125
280.128
280.132
280.135
280.139
280.142
280.145
280.148
279.984
280.001
280.014
280.025
280.034
280.042
280.049
280.056
280.062
280.068
280.074
280.08
280.085
280.09
280.096
280.101
280.106
280.11
280.115
280.119
280.123
280.127
280.131
280.134
280.138
280.142
280.145
280.148
279.979
279.996
280.01
280.021
280.03
280.038
280.046
280.052
280.059
280.065
280.071
280.077
280.082
280.088
280.093
280.098
280.103
280.108
280.113
280.117
280.122
280.126
280.13
280.134
280.137
280.141
280.145
280.148
279.974
279.991
280.005
280.017
280.026
280.035
280.042
280.049
280.055
280.062
280.068
280.074
280.079
280.085
280.091
280.096
280.101
280.106
280.111
280.116
280.12
280.124
280.129
280.133
280.137
280.141
280.144
280.148
279.969
279.987
280.001
280.013
280.023
280.031
280.039
280.046
280.052
280.059
280.065
280.071
280.077
280.083
280.088
280.094
280.099
280.104
280.109
280.114
280.119
280.123
280.128
280.132
280.136
280.14
280.144
280.148
280.133
280.133
280.133
280.133
280.133
280.133
280.133
280.133
280.133
280.133
280.133
280.133
280.133
280.133
280.133
280.133
280.133
280.133
280.133
280.133
280.133
280.133
280.133
280.133
280.133
280.133
280.133
280.133
280.133
280.132
280.131
280.13
280.127
280.124
280.119
280.114
280.11
280.116
280.156
280.333
282.592
282.592
282.592
282.592
282.592
282.592
282.592
282.593
282.593
282.593
282.593
282.593
282.593
282.593
282.593
282.593
282.593
282.594
282.594
282.594
282.594
282.594
282.595
282.595
282.595
282.596
282.596
282.595
282.594
282.593
282.59
282.585
282.578
282.568
282.554
282.538
282.523
282.52
282.554
282.688
283.737
283.737
283.737
283.737
283.737
283.737
283.737
283.737
283.737
283.737
283.738
283.738
283.738
283.738
283.738
283.738
283.739
283.739
283.739
283.74
283.74
283.741
283.741
283.742
283.742
283.743
283.743
283.743
283.741
283.739
283.735
283.727
283.716
283.701
283.679
283.653
283.624
283.6
283.596
283.638
283.986
283.986
283.986
283.986
283.986
283.986
283.986
283.986
283.986
283.987
283.987
283.987
283.987
283.987
283.988
283.988
283.988
283.989
283.989
283.99
283.991
283.991
283.992
283.993
283.994
283.994
283.995
283.995
283.993
283.99
283.985
283.976
283.963
283.944
283.917
283.883
283.842
283.798
283.759
283.733
283.682
283.682
283.682
283.682
283.682
283.682
283.682
283.682
283.683
283.683
283.683
283.683
283.684
283.684
283.685
283.685
283.685
283.686
283.687
283.687
283.688
283.689
283.69
283.691
283.692
283.693
283.694
283.694
283.693
283.69
283.685
283.675
283.661
283.64
283.611
283.573
283.525
283.47
283.409
283.346
283.086
283.086
283.086
283.086
283.086
283.087
283.087
283.087
283.087
283.088
283.088
283.088
283.089
283.089
283.09
283.09
283.091
283.091
283.092
283.093
283.094
283.095
283.096
283.098
283.099
283.1
283.101
283.102
283.101
283.099
283.094
283.085
283.071
283.051
283.022
282.984
282.936
282.877
282.808
282.732
282.384
282.384
282.384
282.384
282.384
282.384
282.384
282.385
282.385
282.385
282.386
282.386
282.387
282.387
282.388
282.388
282.389
282.39
282.391
282.392
282.393
282.394
282.396
282.397
282.399
282.4
282.402
282.403
282.402
282.401
282.397
282.39
282.378
282.359
282.334
282.299
282.254
282.199
282.134
282.059
281.694
281.694
281.695
281.695
281.695
281.695
281.695
281.696
281.696
281.696
281.697
281.697
281.698
281.698
281.699
281.7
281.7
281.701
281.702
281.703
281.705
281.706
281.708
281.709
281.711
281.713
281.715
281.716
281.717
281.716
281.714
281.708
281.699
281.684
281.662
281.633
281.595
281.548
281.492
281.427
281.088
281.088
281.088
281.088
281.088
281.088
281.088
281.089
281.089
281.09
281.09
281.091
281.091
281.092
281.093
281.093
281.094
281.095
281.096
281.097
281.099
281.1
281.102
281.104
281.106
281.108
281.11
281.112
281.113
281.114
281.113
281.109
281.102
281.091
281.075
281.053
281.023
280.986
280.941
280.889
280.595
280.595
280.595
280.595
280.595
280.596
280.596
280.596
280.597
280.597
280.598
280.598
280.599
280.599
280.6
280.601
280.602
280.603
280.604
280.605
280.607
280.608
280.61
280.612
280.614
280.617
280.619
280.622
280.624
280.625
280.625
280.624
280.62
280.613
280.601
280.585
280.564
280.537
280.504
280.466
280.223
280.223
280.223
280.223
280.223
280.224
280.224
280.224
280.225
280.225
280.226
280.226
280.227
280.228
280.229
280.229
280.23
280.231
280.233
280.234
280.235
280.237
280.239
280.241
280.243
280.246
280.249
280.251
280.254
280.256
280.258
280.258
280.256
280.253
280.246
280.236
280.222
280.205
280.183
280.157
279.962
279.962
279.962
279.963
279.963
279.963
279.963
279.964
279.964
279.965
279.965
279.966
279.967
279.968
279.968
279.969
279.97
279.972
279.973
279.974
279.976
279.977
279.979
279.981
279.984
279.986
279.989
279.992
279.995
279.998
280.001
280.002
280.003
280.002
279.999
279.995
279.987
279.977
279.964
279.949
279.796
279.796
279.796
279.796
279.797
279.797
279.797
279.798
279.798
279.799
279.799
279.8
279.801
279.802
279.803
279.804
279.805
279.806
279.807
279.808
279.81
279.812
279.814
279.816
279.818
279.821
279.824
279.827
279.83
279.834
279.837
279.84
279.842
279.843
279.844
279.843
279.84
279.836
279.83
279.823
279.704
279.704
279.704
279.704
279.705
279.705
279.705
279.706
279.706
279.707
279.708
279.708
279.709
279.71
279.711
279.712
279.713
279.714
279.715
279.717
279.718
279.72
279.722
279.724
279.727
279.729
279.732
279.736
279.739
279.743
279.746
279.75
279.753
279.756
279.759
279.761
279.761
279.761
279.761
279.759
279.666
279.666
279.667
279.667
279.667
279.667
279.668
279.668
279.669
279.669
279.67
279.671
279.672
279.672
279.673
279.674
279.676
279.677
279.678
279.68
279.681
279.683
279.685
279.687
279.689
279.692
279.695
279.698
279.702
279.706
279.709
279.714
279.718
279.722
279.725
279.729
279.732
279.735
279.738
279.74
279.666
279.666
279.666
279.666
279.666
279.667
279.667
279.667
279.668
279.669
279.669
279.67
279.671
279.672
279.673
279.674
279.675
279.676
279.678
279.679
279.681
279.683
279.685
279.687
279.689
279.692
279.695
279.698
279.701
279.705
279.709
279.713
279.718
279.722
279.727
279.731
279.736
279.741
279.745
279.75
279.688
279.688
279.688
279.688
279.688
279.689
279.689
279.69
279.69
279.691
279.691
279.692
279.693
279.694
279.695
279.696
279.697
279.699
279.7
279.702
279.703
279.705
279.707
279.709
279.711
279.714
279.717
279.72
279.723
279.727
279.731
279.735
279.74
279.744
279.749
279.754
279.76
279.765
279.771
279.777
279.722
279.722
279.722
279.722
279.722
279.723
279.723
279.724
279.724
279.725
279.726
279.726
279.727
279.728
279.729
279.731
279.732
279.733
279.734
279.736
279.738
279.739
279.741
279.743
279.746
279.748
279.751
279.754
279.757
279.761
279.764
279.769
279.773
279.778
279.783
279.788
279.793
279.799
279.805
279.812
279.76
279.76
279.76
279.761
279.761
279.761
279.762
279.762
279.763
279.764
279.764
279.765
279.766
279.767
279.768
279.769
279.771
279.772
279.773
279.775
279.776
279.778
279.78
279.782
279.784
279.787
279.789
279.792
279.795
279.799
279.802
279.806
279.811
279.815
279.82
279.825
279.83
279.836
279.842
279.848
279.798
279.798
279.798
279.799
279.799
279.799
279.8
279.8
279.801
279.802
279.802
279.803
279.804
279.805
279.806
279.808
279.809
279.81
279.812
279.813
279.815
279.817
279.818
279.821
279.823
279.825
279.828
279.83
279.833
279.837
279.84
279.844
279.848
279.852
279.857
279.861
279.867
279.872
279.878
279.884
279.833
279.833
279.833
279.833
279.834
279.834
279.835
279.835
279.836
279.837
279.837
279.838
279.839
279.84
279.841
279.842
279.844
279.845
279.847
279.848
279.85
279.852
279.854
279.856
279.858
279.86
279.862
279.865
279.868
279.871
279.874
279.878
279.882
279.886
279.89
279.894
279.899
279.904
279.909
279.915
279.863
279.863
279.863
279.864
279.864
279.864
279.865
279.865
279.866
279.867
279.868
279.868
279.869
279.87
279.872
279.873
279.874
279.876
279.877
279.879
279.88
279.882
279.884
279.886
279.888
279.89
279.893
279.895
279.898
279.901
279.904
279.907
279.911
279.915
279.919
279.923
279.927
279.932
279.937
279.942
279.964
279.982
279.997
280.009
280.019
280.028
280.035
280.042
280.049
280.056
280.062
280.068
280.074
280.08
280.086
280.092
280.097
280.102
280.108
280.113
280.117
280.122
280.127
280.131
280.135
280.14
280.144
280.148
279.959
279.978
279.993
280.005
280.016
280.024
280.032
280.039
280.046
280.053
280.059
280.065
280.071
280.078
280.083
280.089
280.095
280.1
280.106
280.111
280.116
280.121
280.126
280.13
280.135
280.139
280.143
280.148
279.955
279.974
279.989
280.002
280.012
280.021
280.029
280.036
280.043
280.05
280.056
280.063
280.069
280.075
280.081
280.087
280.093
280.099
280.104
280.109
280.115
280.12
280.125
280.129
280.134
280.139
280.143
280.148
279.951
279.97
279.986
279.998
280.009
280.018
280.026
280.033
280.04
280.047
280.053
280.06
280.066
280.073
280.079
280.085
280.091
280.097
280.102
280.108
280.113
280.118
280.124
280.129
280.133
280.138
280.143
280.148
279.947
279.966
279.982
279.995
280.006
280.015
280.023
280.03
280.037
280.044
280.051
280.057
280.064
280.07
280.077
280.083
280.089
280.095
280.101
280.106
280.112
280.117
280.123
280.128
280.133
280.138
280.143
280.148
279.943
279.962
279.978
279.992
280.002
280.012
280.02
280.027
280.034
280.041
280.048
280.055
280.062
280.068
280.075
280.081
280.087
280.093
280.099
280.105
280.111
280.116
280.122
280.127
280.132
280.137
280.142
280.147
279.939
279.959
279.975
279.988
279.999
280.009
280.017
280.025
280.032
280.039
280.046
280.052
280.059
280.066
280.072
280.079
280.085
280.092
280.098
280.104
280.11
280.115
280.121
280.126
280.132
280.137
280.142
280.147
279.935
279.956
279.972
279.985
279.996
280.006
280.014
280.022
280.029
280.036
280.043
280.05
280.057
280.064
280.07
280.077
280.084
280.09
280.096
280.102
280.108
280.114
280.12
280.126
280.131
280.137
280.142
280.147
279.932
279.952
279.969
279.982
279.994
280.003
280.012
280.019
280.027
280.034
280.041
280.048
280.055
280.062
280.068
280.075
280.082
280.088
280.095
280.101
280.107
280.113
280.119
280.125
280.13
280.136
280.142
280.147
279.929
279.949
279.966
279.98
279.991
280
280.009
280.017
280.024
280.031
280.038
280.046
280.053
280.06
280.067
280.073
280.08
280.087
280.093
280.1
280.106
280.112
280.118
280.124
280.13
280.136
280.141
280.147
279.926
279.947
279.963
279.977
279.988
279.998
280.006
280.014
280.022
280.029
280.036
280.043
280.051
280.058
280.065
280.072
280.079
280.085
280.092
280.099
280.105
280.111
280.117
280.123
280.129
280.135
280.141
280.147
279.923
279.944
279.961
279.974
279.986
279.995
280.004
280.012
280.019
280.027
280.034
280.041
280.049
280.056
280.063
280.07
280.077
280.084
280.091
280.097
280.104
280.11
280.117
280.123
280.129
280.135
280.141
280.147
279.921
279.941
279.958
279.972
279.983
279.993
280.002
280.01
280.017
280.025
280.032
280.039
280.047
280.054
280.061
280.068
280.076
280.083
280.089
280.096
280.103
280.109
280.116
280.122
280.128
280.135
280.141
280.147
279.918
279.939
279.956
279.969
279.981
279.991
279.999
280.007
280.015
280.023
280.03
280.037
280.045
280.052
280.06
280.067
280.074
280.081
280.088
280.095
280.102
280.109
280.115
280.122
280.128
280.134
280.141
280.147
279.916
279.937
279.953
279.967
279.979
279.989
279.997
280.005
280.013
280.021
280.028
280.036
280.043
280.051
280.058
280.065
280.073
280.08
280.087
280.094
280.101
280.108
280.114
280.121
280.128
280.134
280.14
280.147
279.913
279.934
279.951
279.965
279.977
279.986
279.995
280.003
280.011
280.019
280.026
280.034
280.041
280.049
280.056
280.064
280.071
280.079
280.086
280.093
280.1
280.107
280.114
280.121
280.127
280.134
280.14
280.147
279.911
279.932
279.949
279.963
279.975
279.984
279.993
280.001
280.009
280.017
280.025
280.032
280.04
280.047
280.055
280.063
280.07
280.078
280.085
280.092
280.099
280.106
280.113
280.12
280.127
280.133
280.14
280.147
279.909
279.93
279.947
279.961
279.973
279.983
279.991
280
280.007
280.015
280.023
280.031
280.038
280.046
280.054
280.061
280.069
280.076
280.084
280.091
280.098
280.106
280.113
280.12
280.126
280.133
280.14
280.147
279.907
279.928
279.945
279.959
279.971
279.981
279.99
279.998
280.006
280.014
280.021
280.029
280.037
280.045
280.052
280.06
280.068
280.075
280.083
280.09
280.098
280.105
280.112
280.119
280.126
280.133
280.14
280.147
279.906
279.927
279.944
279.957
279.969
279.979
279.988
279.996
280.004
280.012
280.02
280.028
280.035
280.043
280.051
280.059
280.067
280.074
280.082
280.09
280.097
280.104
280.111
280.119
280.126
280.133
280.14
280.147
279.904
279.925
279.942
279.956
279.967
279.977
279.986
279.995
280.003
280.01
280.018
280.026
280.034
280.042
280.05
280.058
280.066
280.073
280.081
280.089
280.096
280.104
280.111
280.118
280.125
280.132
280.139
280.146
279.902
279.923
279.94
279.954
279.966
279.976
279.985
279.993
280.001
280.009
280.017
280.025
280.033
280.041
280.049
280.057
280.065
280.073
280.08
280.088
280.096
280.103
280.11
280.118
280.125
280.132
280.139
280.146
279.901
279.922
279.939
279.953
279.964
279.974
279.983
279.992
280
280.008
280.016
280.024
280.032
280.04
280.048
280.056
280.064
280.072
280.08
280.087
280.095
280.103
280.11
280.117
280.125
280.132
280.139
280.146
279.9
279.92
279.937
279.951
279.963
279.973
279.982
279.99
279.999
280.006
280.014
280.022
280.031
280.039
280.047
280.055
280.063
280.071
280.079
280.087
280.094
280.102
280.11
280.117
280.124
280.132
280.139
280.146
279.898
279.919
279.936
279.95
279.962
279.972
279.981
279.989
279.997
280.005
280.013
280.021
280.029
280.038
280.046
280.054
280.062
280.07
280.078
280.086
280.094
280.102
280.109
280.117
280.124
280.132
280.139
280.146
279.897
279.918
279.935
279.949
279.96
279.971
279.98
279.988
279.996
280.004
280.012
280.02
280.029
280.037
280.045
280.053
280.061
280.069
280.078
280.085
280.093
280.101
280.109
280.116
280.124
280.131
280.139
280.146
279.896
279.917
279.934
279.948
279.959
279.969
279.979
279.987
279.995
280.003
280.011
280.019
280.028
280.036
280.044
280.052
280.061
280.069
280.077
280.085
280.093
280.101
280.108
280.116
280.124
280.131
280.139
280.146
279.895
279.916
279.933
279.947
279.958
279.968
279.977
279.986
279.994
280.002
280.01
280.019
280.027
280.035
280.043
280.052
280.06
280.068
280.076
280.084
280.092
280.1
280.108
280.116
280.123
280.131
280.139
280.146
279.894
279.915
279.932
279.946
279.957
279.967
279.977
279.985
279.993
280.001
280.01
280.018
280.026
280.034
280.043
280.051
280.059
280.068
280.076
280.084
280.092
280.1
280.108
280.116
280.123
280.131
280.139
280.146
279.893
279.914
279.931
279.945
279.956
279.967
279.976
279.984
279.993
280.001
280.009
280.017
280.025
280.034
280.042
280.051
280.059
280.067
280.075
280.084
280.092
280.1
280.108
280.115
280.123
280.131
280.139
280.146
279.892
279.913
279.93
279.944
279.956
279.966
279.975
279.984
279.992
280
280.008
280.016
280.025
280.033
280.042
280.05
280.058
280.067
280.075
280.083
280.091
280.099
280.107
280.115
280.123
280.131
280.138
280.146
279.891
279.912
279.929
279.943
279.955
279.965
279.974
279.983
279.991
279.999
280.008
280.016
280.024
280.033
280.041
280.05
280.058
280.066
280.075
280.083
280.091
280.099
280.107
280.115
280.123
280.131
280.138
280.146
279.891
279.912
279.929
279.943
279.954
279.965
279.974
279.982
279.991
279.999
280.007
280.015
280.024
280.032
280.041
280.049
280.058
280.066
280.074
280.083
280.091
280.099
280.107
280.115
280.123
280.131
280.138
280.146
279.89
279.911
279.928
279.942
279.954
279.964
279.973
279.982
279.99
279.998
280.007
280.015
280.023
280.032
280.04
280.049
280.057
280.066
280.074
280.082
280.091
280.099
280.107
280.115
280.123
280.13
280.138
280.146
279.89
279.911
279.928
279.942
279.953
279.964
279.973
279.981
279.99
279.998
280.006
280.014
280.023
280.031
280.04
280.048
280.057
280.065
280.074
280.082
280.09
280.098
280.107
280.115
280.122
280.13
280.138
280.146
279.889
279.91
279.927
279.941
279.953
279.963
279.972
279.981
279.989
279.997
280.006
280.014
280.023
280.031
280.04
280.048
280.057
280.065
280.074
280.082
280.09
280.098
280.106
280.114
280.122
280.13
280.138
280.146
279.889
279.91
279.927
279.941
279.953
279.963
279.972
279.981
279.989
279.997
280.006
280.014
280.022
280.031
280.039
280.048
280.056
280.065
280.073
280.082
280.09
280.098
280.106
280.114
280.122
280.13
280.138
280.146
279.889
279.91
279.927
279.941
279.952
279.963
279.972
279.98
279.989
279.997
280.005
280.014
280.022
280.031
280.039
280.048
280.056
280.065
280.073
280.082
280.09
280.098
280.106
280.114
280.122
280.13
280.138
280.146
279.889
279.91
279.927
279.941
279.952
279.962
279.972
279.98
279.989
279.997
280.005
280.014
280.022
280.031
280.039
280.048
280.056
280.065
280.073
280.082
280.09
280.098
280.106
280.114
280.122
280.13
280.138
280.146
279.889
279.909
279.926
279.94
279.952
279.962
279.972
279.98
279.989
279.997
280.005
280.013
280.022
280.03
280.039
280.048
280.056
280.065
280.073
280.082
280.09
280.098
280.106
280.114
280.122
280.13
280.138
280.146
)
;

boundaryField
{
    bc-2
    {
        type            empty;
    }
    bc-3
    {
        type            empty;
    }
    bottom
    {
        type            fixedValue;
        value           uniform 280.15;
    }
    leftSide
    {
        type            zeroGradient;
    }
    naturalSurface
    {
        type            codedFixedValue;
        value           uniform 277.885;
        redirectType    seasonalFixedValue;
        code            #{
             scalar  t = this->db().time().value()/365/24/60/60;
             scalar  T0 = 6.5+273.15  ;  // average temperature
             scalar  A  = 14.5 ;          // ampitude
             scalar  p  = 8760/24/365 ;    //cycle
             scalar  R0 = 0.04;
             operator==(T0+A*Foam::sin(2*3.1415926/p*t+3.1415926/2)+R0*t); 
        #};
    }
    rightSide
    {
        type            zeroGradient;
    }
    slopesurface
    {
        type            codedFixedValue;
        value           uniform 277.885;
        redirectType    seasonalFixedValue;
        code            #{
             scalar  t = this->db().time().value()/365/24/60/60;
             scalar  T0 = 6.5+273.15  ;  // average temperature
             scalar  A  = 14.5 ;          // ampitude
             scalar  p  = 8760/24/365 ;    //cycle
             scalar  R0 = 0.04;
             operator==(T0+A*Foam::sin(2*3.1415926/p*t+3.1415926/2)+R0*t); 
        #};
    }
    subGradeSurface
    {
        type            codedFixedValue;
        value           uniform 277.885;
        redirectType    seasonalFixedValue;
        code            #{
             scalar  t = this->db().time().value()/365/24/60/60;
             scalar  T0 = 6.5+273.15  ;  // average temperature
             scalar  A  = 14.5 ;          // ampitude
             scalar  p  = 8760/24/365 ;    //cycle
             scalar  R0 = 0.04;
             operator==(T0+A*Foam::sin(2*3.1415926/p*t+3.1415926/2)+R0*t); 
        #};
    }
}


// ************************************************************************* //
