# Supplementary material for: A finite volume-based model for the hydrothermal behavior of soil under freeze–thaw cycles
Source: PLoS One. 2021 Jun 3;16(6):e0252680. doi: 10.1371/journal.pone.0252680 (PMC8174737; doi:10.1371/journal.pone.0252680)
Supplement: S1 Data — (ZIP) [file pone.0252680.s001.zip › Data at equal time interval/3.24e+08/volContOfUnfrozenWater]

/*--------------------------------*- C++ -*----------------------------------*\
| =========                 |                                                 |
| \\      /  F ield         | OpenFOAM: The Open Source CFD Toolbox           |
|  \\    /   O peration     | Version:  2.4.0                                 |
|   \\  /    A nd           | Web:      www.OpenFOAM.org                      |
|    \\/     M anipulation  |                                                 |
\*---------------------------------------------------------------------------*/
FoamFile
{
    version     2.0;
    format      ascii;
    class       volScalarField;
    location    "3.24e+08";
    object      volContOfUnfrozenWater;
}
// * * * * * * * * * * * * * * * * * * * * * * * * * * * * * * * * * * * * * //

dimensions      [0 0 0 0 0 0 0];

internalField   nonuniform List<scalar> 
9554
(
0.106518
0.106487
0.106426
0.106335
0.106215
0.106067
0.105891
0.105689
0.105462
0.105213
0.104944
0.104656
0.104352
0.104034
0.103705
0.103368
0.103025
0.10268
0.102334
0.101992
0.101655
0.101325
0.106517
0.106486
0.106425
0.106334
0.106214
0.106066
0.10589
0.105688
0.105461
0.105212
0.104943
0.104655
0.104351
0.104033
0.103704
0.103367
0.103024
0.102679
0.102333
0.101991
0.101654
0.101325
0.106515
0.106484
0.106423
0.106332
0.106212
0.106064
0.105888
0.105686
0.105459
0.105211
0.104941
0.104653
0.104349
0.104031
0.103702
0.103365
0.103022
0.102677
0.102332
0.101989
0.101652
0.101323
0.106512
0.106481
0.10642
0.10633
0.106209
0.106061
0.105885
0.105683
0.105457
0.105208
0.104938
0.10465
0.104346
0.104028
0.103699
0.103362
0.103019
0.102674
0.102329
0.101987
0.101649
0.10132
0.106508
0.106478
0.106416
0.106326
0.106205
0.106057
0.105881
0.105679
0.105453
0.105204
0.104934
0.104646
0.104342
0.104024
0.103695
0.103358
0.103016
0.10267
0.102325
0.101983
0.101646
0.101317
0.106503
0.106473
0.106412
0.106321
0.1062
0.106052
0.105876
0.105674
0.105448
0.105199
0.104929
0.104641
0.104337
0.104019
0.103691
0.103354
0.103011
0.102666
0.102321
0.101978
0.101642
0.101312
0.106497
0.106467
0.106406
0.106315
0.106194
0.106046
0.10587
0.105668
0.105442
0.105193
0.104923
0.104635
0.104331
0.104014
0.103685
0.103348
0.103005
0.10266
0.102315
0.101973
0.101636
0.101307
0.10649
0.106459
0.106398
0.106308
0.106187
0.106039
0.105863
0.105661
0.105435
0.105186
0.104917
0.104629
0.104325
0.104007
0.103678
0.103341
0.102999
0.102654
0.102309
0.101967
0.10163
0.101301
0.106482
0.106451
0.10639
0.106299
0.106179
0.106031
0.105855
0.105653
0.105427
0.105178
0.104909
0.104621
0.104317
0.103999
0.103671
0.103334
0.102991
0.102647
0.102302
0.10196
0.101623
0.101294
0.106473
0.106442
0.106381
0.10629
0.10617
0.106022
0.105846
0.105644
0.105418
0.105169
0.1049
0.104612
0.104308
0.10399
0.103662
0.103325
0.102983
0.102638
0.102293
0.101952
0.101615
0.101286
0.106463
0.106432
0.106371
0.10628
0.10616
0.106012
0.105836
0.105634
0.105408
0.105159
0.10489
0.104602
0.104298
0.103981
0.103652
0.103316
0.102974
0.102629
0.102284
0.101943
0.101606
0.101277
0.106451
0.106421
0.10636
0.106269
0.106149
0.106
0.105825
0.105623
0.105397
0.105148
0.104879
0.104591
0.104287
0.10397
0.103642
0.103305
0.102963
0.102619
0.102274
0.101933
0.101596
0.101268
0.106439
0.106409
0.106348
0.106257
0.106137
0.105988
0.105812
0.105611
0.105385
0.105136
0.104867
0.104579
0.104276
0.103958
0.10363
0.103294
0.102952
0.102607
0.102263
0.101922
0.101586
0.101257
0.106426
0.106395
0.106334
0.106243
0.106123
0.105975
0.105799
0.105597
0.105371
0.105123
0.104854
0.104566
0.104263
0.103946
0.103617
0.103281
0.10294
0.102595
0.102251
0.10191
0.101574
0.101246
0.106411
0.106381
0.10632
0.106229
0.106109
0.10596
0.105785
0.105583
0.105357
0.105109
0.10484
0.104552
0.104249
0.103932
0.103604
0.103268
0.102926
0.102582
0.102238
0.101897
0.101562
0.101234
0.106395
0.106365
0.106304
0.106213
0.106093
0.105945
0.105769
0.105568
0.105342
0.105093
0.104824
0.104537
0.104234
0.103917
0.103589
0.103253
0.102912
0.102568
0.102224
0.101884
0.101548
0.101221
0.106379
0.106348
0.106287
0.106196
0.106076
0.105928
0.105752
0.105551
0.105325
0.105077
0.104808
0.104521
0.104218
0.103901
0.103573
0.103238
0.102896
0.102553
0.102209
0.101869
0.101534
0.101206
0.106361
0.10633
0.106269
0.106179
0.106058
0.10591
0.105735
0.105533
0.105307
0.105059
0.104791
0.104503
0.1042
0.103884
0.103556
0.103221
0.10288
0.102537
0.102194
0.101853
0.101519
0.101191
0.106342
0.106311
0.10625
0.10616
0.10604
0.105891
0.105716
0.105514
0.105289
0.105041
0.104772
0.104485
0.104182
0.103866
0.103538
0.103203
0.102863
0.102519
0.102177
0.101837
0.101502
0.101176
0.106322
0.106291
0.10623
0.106139
0.106019
0.105871
0.105696
0.105494
0.105269
0.105021
0.104752
0.104465
0.104163
0.103846
0.103519
0.103184
0.102844
0.102501
0.102159
0.101819
0.101485
0.101159
0.106301
0.10627
0.106209
0.106118
0.105998
0.10585
0.105675
0.105473
0.105248
0.105
0.104731
0.104445
0.104142
0.103826
0.103499
0.103164
0.102824
0.102482
0.10214
0.101801
0.101467
0.101141
0.106278
0.106248
0.106187
0.106096
0.105976
0.105828
0.105652
0.105451
0.105226
0.104978
0.104709
0.104423
0.10412
0.103805
0.103478
0.103143
0.102804
0.102462
0.10212
0.101781
0.101448
0.101122
0.106255
0.106225
0.106164
0.106073
0.105953
0.105805
0.105629
0.105428
0.105202
0.104955
0.104686
0.1044
0.104098
0.103782
0.103456
0.103121
0.102782
0.10244
0.102099
0.101761
0.101428
0.101103
0.106231
0.106201
0.10614
0.106049
0.105929
0.10578
0.105605
0.105404
0.105178
0.10493
0.104662
0.104376
0.104074
0.103758
0.103432
0.103098
0.102759
0.102418
0.102077
0.101739
0.101407
0.101082
0.106206
0.106176
0.106115
0.106024
0.105904
0.105755
0.10558
0.105378
0.105153
0.104905
0.104637
0.104351
0.104049
0.103733
0.103407
0.103074
0.102735
0.102394
0.102054
0.101716
0.101385
0.101061
0.106181
0.10615
0.106089
0.105998
0.105878
0.105729
0.105554
0.105352
0.105127
0.104879
0.104611
0.104324
0.104022
0.103707
0.103382
0.103048
0.10271
0.102369
0.102029
0.101693
0.101361
0.101038
0.106154
0.106124
0.106063
0.105971
0.105851
0.105702
0.105527
0.105325
0.105099
0.104851
0.104583
0.104297
0.103995
0.10368
0.103355
0.103022
0.102684
0.102344
0.102004
0.101668
0.101337
0.101015
0.106128
0.106097
0.106036
0.105944
0.105824
0.105675
0.105499
0.105297
0.105071
0.104823
0.104555
0.104269
0.103967
0.103652
0.103327
0.102994
0.102656
0.102317
0.101978
0.101642
0.101312
0.10099
0.106101
0.10607
0.106008
0.105917
0.105796
0.105647
0.105471
0.105269
0.105042
0.104794
0.104526
0.104239
0.103937
0.103623
0.103298
0.102965
0.102628
0.102289
0.10195
0.101615
0.101286
0.100965
0.106074
0.106043
0.105981
0.105889
0.105768
0.105619
0.105442
0.105239
0.105013
0.104764
0.104496
0.104209
0.103907
0.103592
0.103268
0.102935
0.102598
0.10226
0.101922
0.101587
0.101259
0.100938
0.106047
0.106016
0.105954
0.105862
0.10574
0.10559
0.105413
0.10521
0.104983
0.104734
0.104465
0.104178
0.103876
0.103561
0.103236
0.102904
0.102568
0.10223
0.101892
0.101558
0.101231
0.100911
0.10602
0.105989
0.105927
0.105834
0.105712
0.105561
0.105383
0.10518
0.104952
0.104703
0.104433
0.104146
0.103844
0.103529
0.103204
0.102872
0.102536
0.102198
0.101861
0.101528
0.101201
0.100883
0.105995
0.105963
0.105901
0.105808
0.105685
0.105533
0.105354
0.10515
0.104921
0.104671
0.104401
0.104113
0.10381
0.103495
0.103171
0.102839
0.102503
0.102166
0.10183
0.101497
0.101171
0.100853
0.105971
0.105939
0.105876
0.105782
0.105658
0.105505
0.105325
0.10512
0.10489
0.104639
0.104368
0.10408
0.103776
0.103461
0.103136
0.102805
0.102469
0.102132
0.101797
0.101465
0.10114
0.100823
0.105948
0.105916
0.105852
0.105757
0.105632
0.105478
0.105296
0.105089
0.104859
0.104606
0.104334
0.104045
0.103742
0.103426
0.103101
0.102769
0.102434
0.102098
0.101763
0.101432
0.101107
0.100792
0.105929
0.105896
0.105831
0.105734
0.105607
0.105451
0.105268
0.10506
0.104827
0.104574
0.104301
0.104011
0.103706
0.10339
0.103065
0.102733
0.102398
0.102062
0.101727
0.101397
0.101074
0.100759
0.105912
0.105879
0.105812
0.105713
0.105584
0.105426
0.105241
0.10503
0.104796
0.104541
0.104266
0.103975
0.10367
0.103353
0.103027
0.102696
0.102361
0.102025
0.101691
0.101362
0.101039
0.100726
0.1059
0.105865
0.105796
0.105695
0.105563
0.105402
0.105215
0.105002
0.104765
0.104508
0.104232
0.103939
0.103633
0.103315
0.102989
0.102657
0.102322
0.101987
0.101654
0.101325
0.101004
0.100691
0.105895
0.105857
0.105785
0.10568
0.105544
0.10538
0.105189
0.104973
0.104734
0.104475
0.104197
0.103903
0.103595
0.103276
0.10295
0.102618
0.102283
0.101948
0.101615
0.101288
0.100967
0.100656
0.105898
0.105855
0.105778
0.105668
0.105528
0.10536
0.105165
0.104946
0.104704
0.104442
0.104161
0.103865
0.103556
0.103237
0.102909
0.102577
0.102242
0.101908
0.101576
0.101249
0.10093
0.10062
0.105957
0.105934
0.106218
0.10618
0.106162
0.10614
0.106111
0.106075
0.106089
0.106049
0.106048
0.10605
0.106043
0.10601
0.10603
0.106
0.105982
0.105965
0.106081
0.106052
0.106024
0.106026
0.106073
0.106031
0.106106
0.106095
0.106008
0.106013
0.106061
0.106064
0.10612
0.106125
0.105997
0.105983
0.107353
0.10607
0.107473
0.106526
0.106105
0.106111
0.106144
0.106189
0.106172
0.106267
0.106298
0.106348
0.106389
0.106365
0.10645
0.106383
0.10654
0.106479
0.106588
0.106505
0.106994
0.106445
0.10715
0.106624
0.106729
0.106706
0.106925
0.106782
0.106566
0.106756
0.107019
0.10659
0.107052
0.106887
0.107135
0.10675
0.107219
0.106751
0.107166
0.107079
0.10711
0.106708
0.107369
0.106808
0.107118
0.107156
0.107164
0.106627
0.107283
0.107173
0.107119
0.106798
0.107413
0.107134
0.107229
0.106763
0.106959
0.106658
0.107367
0.107144
0.106756
0.106714
0.107289
0.10664
0.107359
0.107131
0.107142
0.106713
0.107275
0.107097
0.107358
0.107347
0.107431
0.107412
0.106628
0.106658
0.107476
0.107486
0.106481
0.106534
0.106849
0.107091
0.106551
0.107188
0.106682
0.106638
0.107289
0.107348
0.106711
0.106699
0.107442
0.106654
0.106502
0.107467
0.106749
0.107145
0.107429
0.107162
0.107435
0.107005
0.106954
0.10719
0.106845
0.106798
0.106564
0.106812
0.106599
0.107324
0.106774
0.107308
0.10692
0.107116
0.106607
0.107145
0.107419
0.107057
0.106606
0.10651
0.107087
0.106531
0.107097
0.106812
0.106598
0.106694
0.10651
0.106471
0.106731
0.106358
0.10639
0.10684
0.106715
0.106793
0.106727
0.107062
0.107425
0.106513
0.106981
0.107216
0.107426
0.10654
0.106979
0.106594
0.107015
0.107466
0.10727
0.106736
0.106485
0.106884
0.106793
0.107231
0.107407
0.107363
0.10721
0.107253
0.107362
0.106991
0.106547
0.106701
0.106525
0.106986
0.106479
0.107224
0.107489
0.107023
0.106608
0.107199
0.107103
0.107165
0.106965
0.106922
0.107087
0.106818
0.106611
0.106287
0.106253
0.106443
0.106898
0.106813
0.107127
0.106826
0.107118
0.107167
0.106809
0.107117
0.106835
0.107248
0.106835
0.10661
0.106487
0.106815
0.107135
0.106359
0.106528
0.106987
0.107059
0.106818
0.106879
0.107342
0.107436
0.106642
0.106571
0.106519
0.106827
0.107316
0.107402
0.106502
0.106913
0.107334
0.107465
0.106574
0.107051
0.107487
0.107269
0.106423
0.106839
0.10668
0.106454
0.106922
0.106798
0.107248
0.107485
0.107468
0.107281
0.106518
0.106396
0.106558
0.106842
0.107275
0.107374
0.107226
0.107299
0.107474
0.107261
0.107309
0.107349
0.106721
0.106633
0.10707
0.106964
0.106974
0.106999
0.107329
0.107445
0.106706
0.10655
0.107484
0.107238
0.106629
0.106634
0.106961
0.107248
0.106618
0.106685
0.106563
0.106813
0.106787
0.10663
0.106972
0.107261
0.107125
0.107143
0.106763
0.106547
0.106735
0.106569
0.107303
0.107195
0.106942
0.107163
0.107011
0.106979
0.10685
0.10693
0.106512
0.106663
0.107049
0.107272
0.107429
0.107256
0.1071
0.107244
0.10661
0.106762
0.107293
0.107004
0.106972
0.107038
0.106697
0.106626
0.106557
0.106748
0.106792
0.106945
0.106909
0.106865
0.106948
0.10683
0.106239
0.106198
0.106424
0.106579
0.106979
0.107135
0.106293
0.106304
0.107027
0.107254
0.107224
0.107165
0.106692
0.106917
0.107105
0.106995
0.106642
0.10668
0.107092
0.10729
0.106924
0.10678
0.106908
0.106914
0.106456
0.106444
0.107073
0.107284
0.107063
0.106956
0.106694
0.106878
0.106923
0.106792
0.106956
0.106885
0.106792
0.10679
0.106986
0.106987
0.107249
0.107101
0.107017
0.10696
0.106856
0.106927
0.107162
0.106964
0.107078
0.107275
0.107078
0.106971
0.106917
0.106809
0.107436
0.10744
0.106767
0.106896
0.10744
0.107371
0.106616
0.106699
0.106452
0.10665
0.107279
0.107111
0.107366
0.107482
0.106825
0.106936
0.106959
0.106865
0.10685
0.106839
0.106554
0.106657
0.106629
0.106494
0.107077
0.107227
0.106927
0.106829
0.106775
0.106753
0.10686
0.107018
0.107137
0.107059
0.107199
0.107177
0.1063
0.106403
0.107341
0.107437
0.10677
0.106864
0.106928
0.106878
0.106144
0.106204
0.106926
0.106716
0.107282
0.107245
0.106538
0.106712
0.106747
0.106622
0.106475
0.106502
0.106625
0.106433
0.107355
0.10748
0.106506
0.106495
0.106537
0.106514
0.106701
0.106514
0.107346
0.107301
0.106976
0.107048
0.107442
0.107438
0.106586
0.106518
0.107395
0.107379
0.106541
0.106691
0.106212
0.106251
0.107457
0.107351
0.106411
0.106439
0.106576
0.106468
0.106445
0.106558
0.107183
0.107319
0.106891
0.106769
0.106365
0.106342
0.106566
0.106563
0.106641
0.106816
0.10729
0.107309
0.107004
0.107101
0.10792
0.106949
0.10791
0.107553
0.10701
0.107032
0.107119
0.10716
0.107203
0.107222
0.10729
0.107288
0.107404
0.107319
0.107444
0.107377
0.107496
0.107502
0.107642
0.107447
0.107735
0.107595
0.107761
0.107588
0.107756
0.107757
0.107682
0.107558
0.107834
0.107614
0.107809
0.107538
0.107823
0.107644
0.107726
0.107726
0.107851
0.107529
0.107882
0.107601
0.107828
0.107811
0.107896
0.107602
0.107755
0.10775
0.107866
0.107549
0.107869
0.107678
0.107882
0.107823
0.107915
0.107601
0.107669
0.107779
0.107591
0.10791
0.107782
0.107495
0.107606
0.107841
0.107589
0.107882
0.107879
0.107597
0.107832
0.107624
0.107794
0.107685
0.107397
0.107571
0.107591
0.107874
0.107907
0.107749
0.107715
0.10765
0.107576
0.107789
0.107825
0.107855
0.107356
0.107537
0.107778
0.10785
0.107715
0.107745
0.107743
0.107608
0.107879
0.107746
0.107901
0.107769
0.107694
0.107637
0.107586
0.107517
0.107667
0.10752
0.107509
0.107658
0.107884
0.107878
0.107807
0.107598
0.107728
0.107681
0.107914
0.107805
0.107666
0.107553
0.107897
0.107792
0.107778
0.107554
0.10776
0.107548
0.107715
0.107779
0.107611
0.107506
0.107874
0.107765
0.107768
0.107842
0.107248
0.107328
0.107711
0.107633
0.107807
0.107905
0.107503
0.1074
0.107861
0.107911
0.10768
0.107704
0.107755
0.107862
0.1078
0.107685
0.10763
0.107492
0.107752
0.107853
0.107841
0.107737
0.107328
0.107169
0.107721
0.107726
0.1079
0.107917
0.107634
0.107579
0.107555
0.107668
0.107469
0.107416
0.107858
0.107873
0.107693
0.107555
0.107877
0.107906
0.107833
0.107787
0.107904
0.107856
0.107408
0.107305
0.107453
0.107598
0.107555
0.107434
0.107913
0.107875
0.107654
0.107557
0.107863
0.10789
0.107661
0.107604
0.107549
0.107684
0.107647
0.107549
0.107556
0.10767
0.107572
0.107674
0.107549
0.107661
0.107815
0.107697
0.107814
0.107855
0.107609
0.107658
0.107918
0.107873
0.107811
0.107757
0.10784
0.107824
0.107743
0.107763
0.107724
0.107703
0.107781
0.107679
0.107607
0.107554
0.107886
0.107853
0.107777
0.107826
0.107676
0.107802
0.10777
0.107753
0.107097
0.107241
0.107885
0.107905
0.107456
0.107521
0.107735
0.107695
0.107798
0.107858
0.107696
0.107714
0.107695
0.107737
0.107836
0.107802
0.107869
0.107805
0.107574
0.107553
0.107236
0.107298
0.107899
0.107904
0.107831
0.107829
0.107875
0.107829
0.107833
0.107857
0.107375
0.107376
0.107712
0.107731
0.107437
0.107347
0.10778
0.107814
0.107474
0.107535
0.107747
0.107789
0.107771
0.107672
0.107818
0.107874
0.107645
0.107621
0.107668
0.107574
0.107146
0.107082
0.107777
0.107814
0.107839
0.107807
0.107825
0.107854
0.107793
0.107815
0.107709
0.107775
0.10748
0.107575
0.107894
0.107898
0.107754
0.107661
0.107471
0.107532
0.107607
0.107692
0.107535
0.107638
0.107699
0.107725
0.107651
0.107672
0.107819
0.107798
0.107815
0.107788
0.107936
0.107932
0.107934
0.107931
0.107933
0.107929
0.107932
0.107928
0.10793
0.107927
0.107929
0.107925
0.107927
0.107922
0.107924
0.107919
0.107919
0.107914
0.107914
0.107907
0.107906
0.107898
0.107895
0.107885
0.107881
0.107869
0.107863
0.107848
0.107841
0.107823
0.107824
0.107795
0.107936
0.107933
0.107937
0.107934
0.107938
0.107935
0.107939
0.107936
0.107939
0.107936
0.107939
0.107935
0.107938
0.107934
0.107936
0.107931
0.107932
0.107927
0.107927
0.10792
0.107919
0.107911
0.107908
0.107897
0.107893
0.10788
0.107874
0.107858
0.107851
0.107833
0.107589
0.106857
0.10791
0.107552
0.106927
0.10695
0.107051
0.107094
0.10718
0.107021
0.10727
0.107237
0.107358
0.10733
0.107488
0.107243
0.107603
0.107449
0.107638
0.107377
0.107784
0.107577
0.10776
0.107754
0.107686
0.107461
0.107733
0.107482
0.107793
0.107627
0.107881
0.10762
0.107734
0.1078
0.107857
0.107619
0.107873
0.107653
0.107826
0.107826
0.107896
0.107625
0.107758
0.107659
0.107881
0.107835
0.107886
0.107683
0.10784
0.107833
0.107588
0.107913
0.107862
0.107771
0.107668
0.107671
0.1076
0.107903
0.107779
0.107455
0.107581
0.107871
0.107612
0.107882
0.107913
0.107583
0.107916
0.107634
0.107335
0.107572
0.107506
0.107732
0.10775
0.107579
0.107663
0.107534
0.107904
0.107672
0.107833
0.10791
0.107415
0.107301
0.107604
0.107847
0.107801
0.107889
0.107674
0.107627
0.107631
0.107379
0.107565
0.107817
0.107563
0.107809
0.107756
0.107924
0.107884
0.107879
0.107782
0.107552
0.107315
0.107185
0.107737
0.107524
0.107583
0.107585
0.107693
0.107819
0.107911
0.107863
0.10758
0.107716
0.10756
0.107761
0.107796
0.107885
0.107788
0.107909
0.107529
0.107767
0.107813
0.107917
0.107549
0.107705
0.107853
0.107915
0.107564
0.10748
0.107462
0.107383
0.10774
0.10782
0.107098
0.107261
0.107493
0.107472
0.107696
0.107757
0.107806
0.107654
0.107803
0.107853
0.107736
0.107727
0.107616
0.107551
0.10769
0.10782
0.107685
0.107814
0.107862
0.107755
0.107544
0.107739
0.10751
0.107712
0.107512
0.107637
0.107358
0.107244
0.107558
0.107656
0.107837
0.107901
0.107542
0.107698
0.107826
0.107778
0.107538
0.107669
0.107875
0.107924
0.107145
0.107151
0.107474
0.107632
0.107444
0.107366
0.107884
0.107775
0.107692
0.107549
0.107916
0.107861
0.107856
0.107853
0.107881
0.107912
0.107892
0.107921
0.107684
0.107598
0.107658
0.107599
0.107672
0.107587
0.10776
0.107864
0.107922
0.107852
0.107689
0.10771
0.107888
0.107923
0.107922
0.107869
0.107918
0.107893
0.107571
0.107523
0.107649
0.107563
0.107666
0.107544
0.107819
0.107699
0.107784
0.107715
0.107775
0.107871
0.107787
0.107685
0.107488
0.107409
0.107728
0.10766
0.107817
0.107722
0.107411
0.107543
0.107835
0.107848
0.107681
0.10775
0.107843
0.107845
0.107666
0.107712
0.107703
0.107643
0.107511
0.10744
0.1074
0.107292
0.107282
0.107177
0.107758
0.107797
0.107723
0.107687
0.107876
0.107805
0.107761
0.107683
0.107841
0.10787
0.107074
0.107006
0.107781
0.107822
0.1078
0.107762
0.107744
0.107659
0.107751
0.107697
0.107722
0.107741
0.107776
0.107838
0.107876
0.107828
0.10757
0.10762
0.107547
0.107506
0.107621
0.107548
0.107777
0.10767
0.107519
0.107617
0.107656
0.107589
0.1078
0.107866
0.107229
0.107319
0.107711
0.107739
0.107834
0.107863
0.107727
0.107748
0.107922
0.107897
0.107814
0.107771
0.107556
0.107544
0.107587
0.107486
0.107497
0.107423
0.107411
0.107328
0.107829
0.107884
0.107899
0.107877
0.107925
0.107901
0.107504
0.107522
0.107633
0.107536
0.107812
0.107797
0.106642
0.106067
0.107422
0.106448
0.1061
0.106104
0.10616
0.106187
0.106217
0.106266
0.10634
0.106361
0.106426
0.106231
0.106461
0.106415
0.106502
0.106583
0.106777
0.107061
0.107289
0.106895
0.107433
0.106508
0.106515
0.106751
0.106832
0.106555
0.10669
0.106633
0.106863
0.106536
0.107134
0.106783
0.10706
0.106639
0.106963
0.106752
0.107116
0.106509
0.107071
0.106773
0.107197
0.106764
0.107263
0.106786
0.106949
0.107081
0.107242
0.106642
0.107381
0.106747
0.106964
0.106994
0.107356
0.106709
0.10696
0.106938
0.10729
0.106989
0.107345
0.106783
0.107269
0.106971
0.107275
0.106572
0.107411
0.10686
0.106909
0.106959
0.10727
0.106966
0.106917
0.106637
0.107352
0.10653
0.107353
0.107421
0.106683
0.106707
0.107413
0.107314
0.106689
0.107354
0.106624
0.107227
0.106641
0.106682
0.107088
0.106359
0.106876
0.107268
0.107425
0.10746
0.106915
0.106455
0.106993
0.106359
0.106575
0.106593
0.107155
0.107245
0.107286
0.107111
0.107403
0.106568
0.107039
0.106807
0.106659
0.107055
0.106763
0.107321
0.106905
0.106548
0.106982
0.10687
0.106485
0.106869
0.10657
0.107425
0.107093
0.107255
0.106598
0.106519
0.106326
0.106771
0.106479
0.107051
0.106528
0.10723
0.107276
0.10674
0.107209
0.106715
0.106466
0.10691
0.106787
0.106863
0.10658
0.106649
0.106405
0.107428
0.107064
0.106792
0.106555
0.10718
0.107385
0.106686
0.106611
0.106329
0.106548
0.107469
0.107089
0.106784
0.106488
0.106949
0.107151
0.106905
0.107183
0.107065
0.107475
0.106944
0.106557
0.106991
0.107285
0.106655
0.106971
0.106826
0.106501
0.106192
0.10632
0.107279
0.107152
0.107468
0.107243
0.107454
0.107109
0.106614
0.106843
0.106582
0.106606
0.10695
0.107242
0.106981
0.106902
0.106408
0.106565
0.106666
0.106826
0.106999
0.107253
0.106811
0.107219
0.106963
0.106985
0.10671
0.106574
0.106713
0.106527
0.106474
0.106272
0.107115
0.106815
0.107086
0.106796
0.10651
0.10678
0.106969
0.10692
0.106954
0.106992
0.106508
0.106777
0.106626
0.106437
0.106803
0.10697
0.106783
0.1067
0.10731
0.107461
0.107264
0.107455
0.106616
0.106788
0.107439
0.107264
0.10746
0.107242
0.106578
0.106895
0.106497
0.106786
0.107347
0.10747
0.107315
0.107429
0.106581
0.106816
0.106715
0.106638
0.107083
0.107108
0.106132
0.106256
0.107432
0.107231
0.107234
0.107056
0.107318
0.107363
0.107154
0.107112
0.106534
0.106647
0.106621
0.106518
0.106441
0.106421
0.107089
0.106809
0.107205
0.107362
0.106605
0.106517
0.107297
0.107458
0.106714
0.106698
0.106798
0.106571
0.106608
0.106765
0.107379
0.107274
0.107106
0.107101
0.106724
0.10704
0.107093
0.10713
0.106522
0.106443
0.107044
0.10722
0.107206
0.10738
0.107295
0.107145
0.106943
0.106924
0.106752
0.106575
0.107096
0.106974
0.107304
0.107134
0.107135
0.107182
0.107041
0.107169
0.106807
0.106857
0.106646
0.106731
0.107272
0.10715
0.106877
0.106896
0.106858
0.106766
0.106232
0.10632
0.106749
0.107054
0.107045
0.106927
0.107203
0.107139
0.106552
0.106781
0.106931
0.107142
0.106172
0.106133
0.1069
0.107125
0.106349
0.106384
0.106767
0.106652
0.107068
0.106817
0.107131
0.107206
0.107429
0.107354
0.106709
0.106855
0.106966
0.106742
0.107008
0.106887
0.106955
0.107058
0.106581
0.106434
0.106871
0.106917
0.106788
0.107007
0.107324
0.107412
0.107236
0.107159
0.106649
0.106454
0.107416
0.107354
0.106927
0.106826
0.106874
0.107023
0.106941
0.107135
0.106964
0.106744
0.106739
0.106734
0.107139
0.107209
0.107217
0.107049
0.10685
0.106833
0.106659
0.106706
0.107096
0.107102
0.106655
0.106517
0.106603
0.106604
0.106898
0.106821
0.106921
0.106844
0.106521
0.106632
0.106329
0.106278
0.107016
0.107157
0.106757
0.106861
0.106951
0.10678
0.106425
0.106634
0.106679
0.106499
0.106924
0.107054
0.107349
0.107476
0.107482
0.107353
0.106508
0.10672
0.107014
0.106856
0.106605
0.10646
0.107314
0.107426
0.10682
0.106677
0.107086
0.107138
0.10657
0.106548
0.106546
0.106701
0.107315
0.107341
0.10618
0.10624
0.106599
0.106435
0.106961
0.107045
0.106852
0.106807
0.107414
0.107425
0.106264
0.106298
0.106863
0.106771
0.106439
0.106472
0.106649
0.106615
0.107344
0.107217
0.106721
0.106694
0.107066
0.106949
0.106167
0.106199
0.105945
0.105967
0.105974
0.106007
0.105993
0.106041
0.106013
0.106045
0.106034
0.106072
0.106053
0.106094
0.106075
0.106108
0.106113
0.106152
0.106049
0.106014
0.106089
0.106051
0.106067
0.106032
0.10612
0.106079
0.106021
0.105993
0.106056
0.106038
0.106132
0.106102
0.106024
0.106033
0.101006
0.100698
0.100403
0.100123
0.0998584
0.0996097
0.0993773
0.0991611
0.098961
0.0987765
0.098607
0.0984518
0.0983101
0.0981811
0.098064
0.0979581
0.0978626
0.0977769
0.0977004
0.0976326
0.0975731
0.0975217
0.0974779
0.0974417
0.0974129
0.0973914
0.0973771
0.09737
0.101005
0.100697
0.100402
0.100122
0.0998576
0.0996089
0.0993765
0.0991603
0.0989602
0.0987757
0.0986062
0.098451
0.0983093
0.0981804
0.0980633
0.0979574
0.0978619
0.0977762
0.0976997
0.0976319
0.0975724
0.097521
0.0974772
0.097441
0.0974122
0.0973907
0.0973764
0.0973693
0.101003
0.100695
0.100401
0.100121
0.099856
0.0996073
0.0993749
0.0991588
0.0989587
0.0987742
0.0986047
0.0984495
0.0983079
0.0981789
0.0980619
0.0979559
0.0978605
0.0977747
0.0976982
0.0976305
0.097571
0.0975196
0.0974758
0.0974397
0.0974109
0.0973893
0.097375
0.0973679
0.101001
0.100693
0.100398
0.100118
0.0998536
0.0996049
0.0993725
0.0991564
0.0989564
0.0987719
0.0986025
0.0984473
0.0983057
0.0981767
0.0980597
0.0979538
0.0978583
0.0977726
0.0976961
0.0976284
0.0975689
0.0975175
0.0974738
0.0974376
0.0974088
0.0973873
0.0973729
0.0973658
0.100997
0.100689
0.100395
0.100115
0.0998503
0.0996017
0.0993694
0.0991534
0.0989533
0.0987689
0.0985995
0.0984444
0.0983028
0.0981738
0.0980568
0.0979509
0.0978555
0.0977698
0.0976933
0.0976256
0.0975661
0.0975147
0.097471
0.0974348
0.097406
0.0973845
0.0973702
0.097363
0.100993
0.100685
0.100391
0.100111
0.0998463
0.0995978
0.0993655
0.0991495
0.0989495
0.0987652
0.0985958
0.0984407
0.0982991
0.0981702
0.0980532
0.0979474
0.097852
0.0977663
0.0976898
0.0976221
0.0975627
0.0975112
0.0974675
0.0974313
0.0974026
0.097381
0.0973667
0.0973596
0.100988
0.10068
0.100386
0.100106
0.0998415
0.099593
0.0993608
0.0991449
0.098945
0.0987607
0.0985913
0.0984363
0.0982948
0.0981659
0.098049
0.0979431
0.0978477
0.0977621
0.0976856
0.0976179
0.0975585
0.0975071
0.0974634
0.0974272
0.0973984
0.0973769
0.0973626
0.0973555
0.100982
0.100674
0.10038
0.1001
0.0998358
0.0995875
0.0993553
0.0991395
0.0989397
0.0987554
0.0985862
0.0984312
0.0982897
0.0981609
0.098044
0.0979382
0.0978428
0.0977572
0.0976807
0.097613
0.0975536
0.0975022
0.0974585
0.0974224
0.0973936
0.0973721
0.0973578
0.0973507
0.100975
0.100668
0.100373
0.100094
0.0998294
0.0995811
0.0993491
0.0991334
0.0989336
0.0987495
0.0985803
0.0984253
0.0982839
0.0981552
0.0980383
0.0979325
0.0978372
0.0977516
0.0976752
0.0976075
0.0975481
0.0974967
0.0974531
0.0974169
0.0973881
0.0973666
0.0973523
0.0973452
0.100967
0.10066
0.100366
0.100086
0.0998222
0.099574
0.0993421
0.0991265
0.0989268
0.0987428
0.0985737
0.0984188
0.0982774
0.0981488
0.0980319
0.0979262
0.0978309
0.0977454
0.097669
0.0976013
0.0975419
0.0974906
0.0974469
0.0974108
0.097382
0.0973605
0.0973462
0.0973391
0.100959
0.100651
0.100358
0.100078
0.0998142
0.0995662
0.0993344
0.0991189
0.0989193
0.0987354
0.0985664
0.0984116
0.0982703
0.0981417
0.0980249
0.0979192
0.097824
0.0977384
0.0976621
0.0975945
0.0975351
0.0974837
0.0974401
0.097404
0.0973752
0.0973537
0.0973394
0.0973323
0.100949
0.100642
0.100348
0.100069
0.0998054
0.0995575
0.0993259
0.0991105
0.0989111
0.0987273
0.0985583
0.0984037
0.0982625
0.0981339
0.0980172
0.0979116
0.0978164
0.0977309
0.0976546
0.097587
0.0975276
0.0974763
0.0974326
0.0973965
0.0973678
0.0973463
0.097332
0.0973249
0.100939
0.100632
0.100339
0.10006
0.0997959
0.0995482
0.0993167
0.0991014
0.0989022
0.0987184
0.0985497
0.0983951
0.098254
0.0981255
0.0980089
0.0979033
0.0978081
0.0977227
0.0976464
0.0975788
0.0975195
0.0974682
0.0974246
0.0973885
0.0973597
0.0973382
0.097324
0.0973168
0.100928
0.100621
0.100328
0.100049
0.0997855
0.099538
0.0993067
0.0990916
0.0988925
0.098709
0.0985403
0.0983858
0.0982448
0.0981164
0.0979999
0.0978944
0.0977993
0.0977139
0.0976376
0.0975701
0.0975108
0.0974595
0.0974159
0.0973798
0.097351
0.0973296
0.0973153
0.0973082
0.100916
0.100609
0.100316
0.100038
0.0997744
0.0995271
0.099296
0.0990811
0.0988822
0.0986988
0.0985303
0.0983759
0.098235
0.0981067
0.0979903
0.0978848
0.0977898
0.0977044
0.0976282
0.0975607
0.0975015
0.0974502
0.0974066
0.0973705
0.0973418
0.0973203
0.097306
0.0972989
0.100903
0.100597
0.100304
0.100026
0.0997626
0.0995155
0.0992846
0.0990699
0.0988712
0.0986879
0.0985196
0.0983654
0.0982246
0.0980964
0.09798
0.0978747
0.0977797
0.0976944
0.0976182
0.0975507
0.0974915
0.0974402
0.0973967
0.0973606
0.0973319
0.0973104
0.0972961
0.097289
0.100889
0.100583
0.100291
0.100013
0.0997499
0.0995031
0.0992725
0.0990581
0.0988595
0.0986765
0.0985083
0.0983542
0.0982136
0.0980855
0.0979692
0.097864
0.097769
0.0976838
0.0976077
0.0975402
0.097481
0.0974298
0.0973862
0.0973501
0.0973214
0.0973
0.0972857
0.0972786
0.100874
0.100569
0.100277
0.0999989
0.0997365
0.09949
0.0992597
0.0990455
0.0988472
0.0986643
0.0984963
0.0983424
0.0982019
0.098074
0.0979578
0.0978526
0.0977578
0.0976726
0.0975965
0.0975291
0.0974699
0.0974187
0.0973752
0.0973391
0.0973104
0.097289
0.0972747
0.0972676
0.100859
0.100554
0.100262
0.0999845
0.0997224
0.0994762
0.0992462
0.0990322
0.0988342
0.0986516
0.0984838
0.0983301
0.0981897
0.0980619
0.0979458
0.0978407
0.097746
0.0976608
0.0975848
0.0975174
0.0974583
0.0974071
0.0973636
0.0973275
0.0972988
0.0972774
0.0972631
0.097256
0.100842
0.100538
0.100246
0.0999692
0.0997075
0.0994617
0.0992319
0.0990183
0.0988206
0.0986382
0.0984706
0.0983171
0.0981769
0.0980492
0.0979333
0.0978283
0.0977336
0.0976486
0.0975726
0.0975052
0.0974461
0.097395
0.0973515
0.0973154
0.0972867
0.0972653
0.0972511
0.0972439
0.100825
0.100521
0.10023
0.0999532
0.0996919
0.0994464
0.099217
0.0990038
0.0988063
0.0986242
0.0984569
0.0983036
0.0981636
0.0980361
0.0979202
0.0978154
0.0977208
0.0976358
0.0975598
0.0974926
0.0974335
0.0973823
0.0973388
0.0973028
0.0972741
0.0972527
0.0972385
0.0972313
0.100807
0.100503
0.100212
0.0999363
0.0996755
0.0994304
0.0992015
0.0989886
0.0987914
0.0986096
0.0984425
0.0982895
0.0981497
0.0980223
0.0979067
0.0978019
0.0977074
0.0976225
0.0975466
0.0974794
0.0974203
0.0973692
0.0973257
0.0972897
0.097261
0.0972396
0.0972254
0.0972182
0.100788
0.100484
0.100194
0.0999187
0.0996584
0.0994138
0.0991852
0.0989727
0.0987759
0.0985945
0.0984277
0.0982749
0.0981353
0.0980081
0.0978926
0.097788
0.0976935
0.0976087
0.0975329
0.0974657
0.0974067
0.0973556
0.0973121
0.0972761
0.0972475
0.097226
0.0972118
0.0972047
0.100768
0.100465
0.100175
0.0999004
0.0996405
0.0993964
0.0991683
0.0989562
0.0987599
0.0985787
0.0984123
0.0982597
0.0981204
0.0979934
0.097878
0.0977735
0.0976792
0.0975945
0.0975187
0.0974516
0.0973926
0.0973415
0.0972981
0.0972621
0.0972334
0.097212
0.0971978
0.0971907
0.100747
0.100445
0.100156
0.0998812
0.0996219
0.0993784
0.0991508
0.0989392
0.0987432
0.0985625
0.0983963
0.0982441
0.098105
0.0979782
0.097863
0.0977587
0.0976645
0.0975798
0.0975041
0.097437
0.0973781
0.097327
0.0972836
0.0972476
0.097219
0.0971976
0.0971833
0.0971762
0.100725
0.100423
0.100135
0.0998613
0.0996026
0.0993596
0.0991326
0.0989215
0.098726
0.0985456
0.0983799
0.0982279
0.0980891
0.0979626
0.0978476
0.0977434
0.0976493
0.0975647
0.0974891
0.0974221
0.0973632
0.0973121
0.0972687
0.0972328
0.0972041
0.0971827
0.0971685
0.0971613
0.100702
0.100401
0.100114
0.0998405
0.0995825
0.0993402
0.0991138
0.0989032
0.0987082
0.0985283
0.0983629
0.0982113
0.0980728
0.0979465
0.0978317
0.0977277
0.0976337
0.0975492
0.0974737
0.0974067
0.0973479
0.0972968
0.0972534
0.0972175
0.0971889
0.0971675
0.0971532
0.0971461
0.100678
0.100378
0.100092
0.0998191
0.0995617
0.0993201
0.0990943
0.0988843
0.0986899
0.0985105
0.0983455
0.0981943
0.0980561
0.09793
0.0978154
0.0977116
0.0976178
0.0975334
0.097458
0.097391
0.0973322
0.0972812
0.0972378
0.0972019
0.0971732
0.0971518
0.0971376
0.0971305
0.100654
0.100355
0.100068
0.0997968
0.0995402
0.0992993
0.0990742
0.0988649
0.098671
0.0984921
0.0983276
0.0981768
0.0980389
0.0979132
0.0977988
0.0976951
0.0976015
0.0975172
0.0974418
0.0973749
0.0973162
0.0972652
0.0972218
0.0971859
0.0971573
0.0971359
0.0971216
0.0971145
0.100628
0.10033
0.100045
0.0997737
0.099518
0.0992779
0.0990535
0.0988449
0.0986516
0.0984733
0.0983093
0.0981589
0.0980214
0.0978959
0.0977818
0.0976783
0.0975848
0.0975007
0.0974254
0.0973586
0.0972998
0.0972489
0.0972056
0.0971696
0.097141
0.0971196
0.0971054
0.0970982
0.100602
0.100304
0.10002
0.0997499
0.0994951
0.0992558
0.0990323
0.0988243
0.0986318
0.098454
0.0982905
0.0981406
0.0980035
0.0978783
0.0977645
0.0976612
0.0975679
0.0974839
0.0974087
0.0973419
0.0972832
0.0972323
0.097189
0.0971531
0.0971244
0.097103
0.0970888
0.0970817
0.100574
0.100278
0.0999943
0.0997254
0.0994715
0.0992331
0.0990104
0.0988032
0.0986114
0.0984343
0.0982714
0.0981219
0.0979852
0.0978604
0.0977469
0.0976438
0.0975506
0.0974668
0.0973917
0.097325
0.0972663
0.0972155
0.0971721
0.0971362
0.0971076
0.0970862
0.0970719
0.0970648
0.100546
0.10025
0.099968
0.0997
0.0994471
0.0992097
0.0989879
0.0987816
0.0985906
0.0984142
0.0982518
0.0981029
0.0979666
0.0978422
0.097729
0.0976262
0.0975332
0.0974494
0.0973744
0.0973078
0.0972492
0.0971984
0.0971551
0.0971192
0.0970905
0.0970691
0.0970549
0.0970477
0.100516
0.100222
0.0999408
0.0996739
0.0994221
0.0991857
0.0989649
0.0987595
0.0985693
0.0983936
0.0982319
0.0980836
0.0979478
0.0978238
0.0977108
0.0976083
0.0975155
0.0974319
0.097357
0.0972904
0.0972319
0.0971811
0.0971378
0.0971019
0.0970732
0.0970518
0.0970376
0.0970305
0.100486
0.100193
0.0999128
0.0996471
0.0993964
0.0991612
0.0989414
0.098737
0.0985476
0.0983727
0.0982117
0.0980639
0.0979286
0.097805
0.0976924
0.0975901
0.0974975
0.0974141
0.0973393
0.0972729
0.0972144
0.0971636
0.0971203
0.0970844
0.0970558
0.0970344
0.0970201
0.097013
0.100455
0.100163
0.099884
0.0996195
0.0993701
0.099136
0.0989173
0.0987139
0.0985254
0.0983514
0.0981911
0.098044
0.0979092
0.0977861
0.0976738
0.0975718
0.0974795
0.0973962
0.0973215
0.0972551
0.0971967
0.0971459
0.0971027
0.0970668
0.0970381
0.0970167
0.0970025
0.0969953
0.100423
0.100132
0.0998544
0.0995913
0.0993431
0.0991102
0.0988927
0.0986904
0.0985029
0.0983298
0.0981703
0.0980238
0.0978896
0.0977669
0.0976551
0.0975534
0.0974612
0.0973781
0.0973036
0.0972373
0.0971789
0.0971281
0.0970849
0.097049
0.0970204
0.0969989
0.0969847
0.0969775
0.10039
0.1001
0.099824
0.0995623
0.0993155
0.0990839
0.0988677
0.0986665
0.0984801
0.0983078
0.0981492
0.0980034
0.0978698
0.0977476
0.0976361
0.0975347
0.0974429
0.0973599
0.0972855
0.0972193
0.097161
0.0971103
0.097067
0.0970311
0.0970025
0.0969811
0.0969668
0.0969597
0.100356
0.100067
0.0997929
0.0995326
0.0992873
0.0990571
0.0988421
0.0986422
0.0984568
0.0982856
0.0981278
0.0979828
0.0978498
0.0977281
0.0976171
0.097516
0.0974244
0.0973417
0.0972674
0.0972013
0.097143
0.0970923
0.0970491
0.0970132
0.0969846
0.0969631
0.0969488
0.0969417
0.100321
0.100034
0.099761
0.0995023
0.0992585
0.0990298
0.0988162
0.0986175
0.0984333
0.0982631
0.0981063
0.097962
0.0978297
0.0977086
0.097598
0.0974973
0.0974059
0.0973234
0.0972492
0.0971832
0.097125
0.0970743
0.0970311
0.0969952
0.0969666
0.0969451
0.0969308
0.0969237
0.106002
0.105984
0.105967
0.105951
0.105934
0.105915
0.10591
0.105898
0.105888
0.105878
0.105869
0.105861
0.105789
0.105783
0.105779
0.105777
0.105775
0.105775
0.105639
0.10564
0.105643
0.105647
0.105652
0.105659
0.105463
0.105471
0.10548
0.10549
0.105501
0.105513
0.105261
0.105275
0.10529
0.105306
0.105323
0.105341
0.105036
0.105056
0.105076
0.105098
0.105119
0.105142
0.104789
0.104814
0.10484
0.104866
0.104892
0.104919
0.104523
0.104553
0.104583
0.104613
0.104643
0.104674
0.104239
0.104274
0.104308
0.104342
0.104375
0.104408
0.103941
0.103979
0.104016
0.104053
0.10409
0.104126
0.10363
0.103671
0.103711
0.103751
0.10379
0.103828
0.103309
0.103352
0.103395
0.103436
0.103477
0.103517
0.102981
0.103026
0.10307
0.103113
0.103155
0.103196
0.102648
0.102694
0.102739
0.102783
0.102826
0.102868
0.102312
0.102359
0.102405
0.102449
0.102493
0.102535
0.101977
0.102024
0.10207
0.102114
0.102158
0.102201
0.101645
0.101691
0.101736
0.101781
0.101824
0.101866
0.101317
0.101362
0.101407
0.101451
0.101494
0.101535
0.100996
0.101041
0.101084
0.101127
0.101169
0.101209
0.100685
0.100728
0.10077
0.100811
0.100852
0.100891
0.100384
0.100425
0.100466
0.100505
0.100544
0.100583
0.100285
0.0999999
0.0997285
0.0994714
0.0992292
0.099002
0.0987899
0.0985925
0.0984096
0.0982405
0.0980845
0.0979411
0.0978095
0.0976889
0.0975788
0.0974784
0.0973873
0.097305
0.097231
0.0971651
0.0971069
0.0970563
0.0970131
0.0969772
0.0969486
0.0969271
0.0969128
0.0969057
0.100248
0.099965
0.0996953
0.0994399
0.0991993
0.0989738
0.0987632
0.0985672
0.0983856
0.0982176
0.0980627
0.0979201
0.0977892
0.0976692
0.0975596
0.0974596
0.0973688
0.0972867
0.0972128
0.097147
0.0970889
0.0970383
0.0969951
0.0969592
0.0969306
0.0969091
0.0968948
0.0968876
0.100211
0.0999294
0.0996614
0.0994078
0.099169
0.0989452
0.0987362
0.0985417
0.0983614
0.0981946
0.0980407
0.097899
0.0977689
0.0976495
0.0975404
0.0974408
0.0973503
0.0972684
0.0971947
0.097129
0.0970709
0.0970203
0.0969772
0.0969413
0.0969126
0.0968911
0.0968768
0.0968696
0.100173
0.0998931
0.099627
0.0993753
0.0991383
0.0989162
0.0987089
0.098516
0.098337
0.0981715
0.0980187
0.0978779
0.0977485
0.0976298
0.0975212
0.097422
0.0973318
0.0972501
0.0971766
0.097111
0.097053
0.0970025
0.0969593
0.0969234
0.0968947
0.0968732
0.0968589
0.0968517
0.100134
0.0998562
0.099592
0.0993423
0.0991072
0.098887
0.0986814
0.09849
0.0983125
0.0981483
0.0979966
0.0978568
0.0977282
0.0976102
0.0975021
0.0974033
0.0973134
0.097232
0.0971586
0.0970931
0.0970352
0.0969847
0.0969415
0.0969056
0.0968769
0.0968554
0.096841
0.0968339
0.100095
0.0998187
0.0995566
0.0993089
0.0990758
0.0988575
0.0986537
0.098464
0.098288
0.0981251
0.0979746
0.0978358
0.097708
0.0975907
0.0974831
0.0973848
0.0972952
0.097214
0.0971408
0.0970754
0.0970175
0.096967
0.0969238
0.0968879
0.0968592
0.0968377
0.0968233
0.0968162
0.106024
0.105926
0.105797
0.105639
0.105456
0.105247
0.105016
0.104763
0.104492
0.104204
0.103902
0.103589
0.103265
0.102935
0.102601
0.102265
0.10193
0.101597
0.101271
0.100951
0.100641
0.100342
0.106051
0.105944
0.105807
0.105641
0.10545
0.105234
0.104996
0.104738
0.104461
0.104169
0.103863
0.103546
0.103221
0.102889
0.102553
0.102217
0.101881
0.10155
0.101224
0.100906
0.100597
0.1003
0.106085
0.105966
0.105819
0.105644
0.105444
0.105221
0.104976
0.104712
0.10443
0.104133
0.103824
0.103504
0.103175
0.102842
0.102505
0.102168
0.101832
0.101501
0.101176
0.100859
0.100552
0.100257
0.106123
0.105992
0.105833
0.105648
0.105439
0.105208
0.104956
0.104686
0.104399
0.104097
0.103783
0.10346
0.103129
0.102793
0.102455
0.102118
0.101782
0.101452
0.101128
0.100812
0.100507
0.100214
0.106164
0.106018
0.105847
0.105652
0.105435
0.105195
0.104936
0.104659
0.104366
0.10406
0.103742
0.103415
0.103082
0.102744
0.102405
0.102067
0.101732
0.101402
0.101079
0.100765
0.100462
0.10017
0.106203
0.106044
0.105862
0.105656
0.105429
0.105181
0.104915
0.104631
0.104333
0.104022
0.1037
0.10337
0.103034
0.102695
0.102354
0.102016
0.10168
0.101351
0.101029
0.100717
0.100416
0.100127
0.106239
0.106068
0.105874
0.105659
0.105422
0.105167
0.104893
0.104603
0.104299
0.103982
0.103657
0.103323
0.102985
0.102644
0.102303
0.101964
0.101629
0.1013
0.10098
0.100669
0.10037
0.100083
0.10627
0.106088
0.105885
0.10566
0.105414
0.10515
0.104869
0.104573
0.104263
0.103942
0.103613
0.103276
0.102935
0.102593
0.102251
0.101911
0.101577
0.101249
0.10093
0.100621
0.100324
0.100039
0.106298
0.106106
0.105892
0.105658
0.105404
0.105133
0.104845
0.104542
0.104227
0.103901
0.103568
0.103228
0.102885
0.102541
0.102198
0.101858
0.101524
0.101198
0.10088
0.100573
0.100278
0.0999956
0.106323
0.106121
0.105898
0.105654
0.105392
0.105113
0.104818
0.10451
0.104189
0.103859
0.103522
0.103179
0.102834
0.102489
0.102145
0.101805
0.101472
0.101146
0.10083
0.100525
0.100232
0.0999523
0.106344
0.106132
0.1059
0.105648
0.105378
0.105092
0.104791
0.104476
0.104151
0.103816
0.103475
0.10313
0.102783
0.102436
0.102092
0.101752
0.101419
0.101095
0.10078
0.100477
0.100187
0.0999096
0.10636
0.10614
0.105899
0.105639
0.105362
0.105069
0.104761
0.104441
0.104111
0.103773
0.103428
0.10308
0.102731
0.102383
0.102039
0.101699
0.101367
0.101044
0.100731
0.10043
0.100142
0.0998674
0.106372
0.106144
0.105895
0.105628
0.105344
0.105044
0.10473
0.104405
0.10407
0.103728
0.103381
0.10303
0.10268
0.102331
0.101986
0.101647
0.101315
0.100993
0.100683
0.100384
0.100098
0.0998259
0.106381
0.106144
0.105888
0.105614
0.105323
0.105017
0.104698
0.104368
0.104029
0.103683
0.103333
0.10298
0.102628
0.102278
0.101933
0.101594
0.101264
0.100944
0.100635
0.100338
0.100055
0.0997854
0.106385
0.106142
0.105879
0.105598
0.105301
0.104989
0.104665
0.10433
0.103987
0.103638
0.103285
0.10293
0.102577
0.102226
0.101881
0.101543
0.101214
0.100895
0.100588
0.100294
0.100013
0.0997459
0.106387
0.106136
0.105866
0.105579
0.105276
0.104959
0.10463
0.104291
0.103944
0.103592
0.103237
0.102881
0.102526
0.102175
0.10183
0.101493
0.101164
0.100847
0.100542
0.10025
0.0999718
0.0997077
0.106385
0.106128
0.105852
0.105559
0.105251
0.104929
0.104595
0.104252
0.103902
0.103547
0.103189
0.102832
0.102476
0.102125
0.10178
0.101443
0.101116
0.100801
0.100498
0.100208
0.0999323
0.0996707
0.10638
0.106117
0.105836
0.105537
0.105224
0.104897
0.10456
0.104213
0.10386
0.103502
0.103143
0.102783
0.102427
0.102076
0.101731
0.101395
0.10107
0.100756
0.100455
0.100168
0.0998943
0.0996353
0.106372
0.106104
0.105817
0.105514
0.105196
0.104865
0.104524
0.104174
0.103818
0.103458
0.103097
0.102737
0.10238
0.102028
0.101684
0.101349
0.101025
0.100713
0.100414
0.100129
0.0998579
0.0996015
0.106362
0.106089
0.105798
0.10549
0.105168
0.104833
0.104488
0.104135
0.103777
0.103415
0.103052
0.102691
0.102334
0.101982
0.101639
0.101305
0.100982
0.100672
0.100375
0.100092
0.0998234
0.0995694
0.106351
0.106073
0.105778
0.105466
0.10514
0.104802
0.104454
0.104098
0.103737
0.103373
0.103009
0.102647
0.10229
0.101938
0.101595
0.101263
0.100941
0.100633
0.100338
0.100057
0.0997909
0.0995393
0.106337
0.106056
0.105757
0.105441
0.105112
0.104771
0.10442
0.104062
0.103699
0.103333
0.102968
0.102606
0.102248
0.101897
0.101555
0.101223
0.100903
0.100596
0.100303
0.100024
0.0997604
0.0995111
0.106323
0.106039
0.105736
0.105417
0.105085
0.104741
0.104387
0.104027
0.103662
0.103296
0.10293
0.102566
0.102208
0.101858
0.101516
0.101186
0.100867
0.100562
0.100271
0.0999941
0.0997322
0.099485
0.106309
0.106021
0.105716
0.105394
0.105059
0.104712
0.104356
0.103994
0.103628
0.10326
0.102893
0.10253
0.102172
0.101822
0.101481
0.101151
0.100834
0.10053
0.100241
0.0999662
0.0997063
0.0994611
0.106296
0.106004
0.105696
0.105372
0.105034
0.104685
0.104328
0.103964
0.103596
0.103228
0.10286
0.102496
0.102138
0.101788
0.101448
0.10112
0.100804
0.100502
0.100214
0.0999409
0.0996828
0.0994394
0.106281
0.105988
0.105677
0.105351
0.105011
0.104661
0.104301
0.103936
0.103567
0.103198
0.10283
0.102466
0.102108
0.101759
0.101419
0.101092
0.100777
0.100476
0.10019
0.0999182
0.0996618
0.0994201
0.106268
0.105973
0.10566
0.105332
0.104991
0.104638
0.104278
0.103911
0.103542
0.103171
0.102803
0.102439
0.102081
0.101732
0.101393
0.101067
0.100753
0.100453
0.100168
0.0998984
0.0996434
0.0994032
0.106257
0.10596
0.105645
0.105315
0.104973
0.104619
0.104257
0.10389
0.103519
0.103148
0.10278
0.102415
0.102058
0.101709
0.101371
0.101045
0.100732
0.100434
0.10015
0.0998813
0.0996276
0.0993887
0.106247
0.105948
0.105633
0.105301
0.104957
0.104602
0.10424
0.103871
0.1035
0.103129
0.10276
0.102396
0.102039
0.10169
0.101353
0.101027
0.100715
0.100418
0.100135
0.0998672
0.0996146
0.0993767
0.106239
0.105939
0.105622
0.10529
0.104945
0.104589
0.104226
0.103857
0.103486
0.103114
0.102745
0.10238
0.102023
0.101675
0.101338
0.101013
0.100702
0.100405
0.100123
0.099856
0.0996042
0.0993673
0.106233
0.105933
0.105615
0.105282
0.104936
0.10458
0.104216
0.103846
0.103475
0.103103
0.102733
0.102369
0.102012
0.101664
0.101327
0.101003
0.100692
0.100396
0.100114
0.0998479
0.0995967
0.0993604
0.10623
0.105929
0.10561
0.105277
0.10493
0.104574
0.104209
0.10384
0.103468
0.103096
0.102726
0.102362
0.102005
0.101657
0.101321
0.100996
0.100686
0.10039
0.100109
0.0998427
0.099592
0.099356
0.10623
0.105928
0.105609
0.105275
0.104928
0.104571
0.104207
0.103837
0.103465
0.103093
0.102723
0.102359
0.102002
0.101654
0.101318
0.100994
0.100683
0.100387
0.100106
0.0998407
0.0995901
0.0993543
0.100055
0.0997808
0.0995208
0.0992753
0.0990443
0.0988279
0.098626
0.098438
0.0982636
0.098102
0.0979527
0.0978149
0.097688
0.0975713
0.0974643
0.0973664
0.0972772
0.0971962
0.0971232
0.0970578
0.097
0.0969496
0.0969064
0.0968705
0.0968418
0.0968202
0.0968058
0.0967987
0.100015
0.0997428
0.0994849
0.0992415
0.0990127
0.0987984
0.0985983
0.0984121
0.0982393
0.0980791
0.097931
0.0977942
0.0976682
0.0975522
0.0974458
0.0973483
0.0972594
0.0971787
0.0971058
0.0970406
0.0969828
0.0969324
0.0968892
0.0968533
0.0968245
0.096803
0.0967886
0.0967814
0.0999739
0.0997043
0.0994488
0.0992076
0.098981
0.0987688
0.0985707
0.0983863
0.098215
0.0980563
0.0979094
0.0977737
0.0976486
0.0975334
0.0974275
0.0973305
0.0972419
0.0971614
0.0970887
0.0970235
0.0969658
0.0969154
0.0968723
0.0968363
0.0968075
0.096786
0.0967716
0.0967644
0.0999329
0.0996657
0.0994125
0.0991736
0.0989493
0.0987392
0.0985431
0.0983606
0.098191
0.0980337
0.0978881
0.0977535
0.0976292
0.0975147
0.0974094
0.0973128
0.0972246
0.0971443
0.0970718
0.0970067
0.0969491
0.0968987
0.0968555
0.0968196
0.0967908
0.0967692
0.0967548
0.0967475
0.0998917
0.0996268
0.0993761
0.0991396
0.0989176
0.0987097
0.0985157
0.098335
0.0981671
0.0980113
0.097867
0.0977335
0.0976101
0.0974963
0.0973916
0.0972955
0.0972076
0.0971275
0.0970551
0.0969902
0.0969326
0.0968822
0.0968391
0.0968031
0.0967743
0.0967526
0.0967382
0.096731
0.0998504
0.099588
0.0993397
0.0991057
0.098886
0.0986804
0.0984885
0.0983097
0.0981435
0.0979892
0.0978462
0.0977138
0.0975913
0.0974783
0.0973741
0.0972784
0.0971909
0.0971111
0.0970388
0.096974
0.0969164
0.0968661
0.0968229
0.0967869
0.096758
0.0967364
0.0967219
0.0967147
0.0998091
0.0995491
0.0993034
0.099072
0.0988547
0.0986514
0.0984616
0.0982847
0.0981203
0.0979675
0.0978257
0.0976944
0.0975729
0.0974606
0.097357
0.0972618
0.0971745
0.0970949
0.0970228
0.0969581
0.0969006
0.0968502
0.096807
0.096771
0.0967421
0.0967205
0.096706
0.0966988
0.0997679
0.0995105
0.0992674
0.0990385
0.0988237
0.0986227
0.098435
0.0982601
0.0980974
0.0979461
0.0978057
0.0976755
0.0975548
0.0974432
0.0973403
0.0972455
0.0971585
0.0970792
0.0970072
0.0969426
0.0968851
0.0968347
0.0967915
0.0967555
0.0967266
0.0967049
0.0966904
0.0966831
0.0997269
0.0994721
0.0992316
0.0990054
0.0987931
0.0985944
0.0984089
0.098236
0.098075
0.0979252
0.0977861
0.0976569
0.0975372
0.0974264
0.0973239
0.0972296
0.0971429
0.0970638
0.096992
0.0969274
0.09687
0.0968196
0.0967764
0.0967403
0.0967114
0.0966897
0.0966751
0.0966679
0.0996862
0.0994342
0.0991964
0.0989727
0.0987629
0.0985666
0.0983833
0.0982123
0.098053
0.0979048
0.097767
0.0976389
0.0975201
0.0974099
0.0973081
0.0972141
0.0971278
0.0970489
0.0969772
0.0969127
0.0968552
0.0968049
0.0967617
0.0967256
0.0966966
0.0966748
0.0966603
0.096653
0.0996461
0.0993968
0.0991617
0.0989407
0.0987334
0.0985394
0.0983583
0.0981892
0.0980317
0.097885
0.0977484
0.0976214
0.0975034
0.097394
0.0972927
0.0971991
0.0971131
0.0970344
0.0969628
0.0968984
0.096841
0.0967906
0.0967474
0.0967112
0.0966822
0.0966604
0.0966459
0.0966386
0.0996066
0.09936
0.0991277
0.0989093
0.0987045
0.0985129
0.0983339
0.0981668
0.098011
0.0978657
0.0977304
0.0976045
0.0974873
0.0973786
0.0972778
0.0971846
0.0970989
0.0970203
0.0969489
0.0968845
0.0968271
0.0967768
0.0967335
0.0966973
0.0966683
0.0966464
0.0966319
0.0966246
0.0995679
0.0993241
0.0990944
0.0988787
0.0986764
0.0984872
0.0983103
0.0981451
0.0979909
0.0978471
0.097713
0.0975881
0.0974718
0.0973637
0.0972634
0.0971707
0.0970852
0.0970068
0.0969355
0.0968712
0.0968138
0.0967634
0.0967201
0.0966839
0.0966548
0.0966329
0.0966183
0.096611
0.0995301
0.0992891
0.0990621
0.098849
0.0986492
0.0984622
0.0982874
0.0981241
0.0979716
0.0978292
0.0976963
0.0975724
0.0974569
0.0973495
0.0972497
0.0971572
0.097072
0.0969938
0.0969226
0.0968583
0.0968009
0.0967506
0.0967072
0.0966709
0.0966418
0.0966199
0.0966053
0.096598
0.0994934
0.099255
0.0990308
0.0988203
0.0986229
0.0984382
0.0982654
0.0981039
0.097953
0.097812
0.0976803
0.0975574
0.0974427
0.0973358
0.0972365
0.0971444
0.0970594
0.0969814
0.0969102
0.096846
0.0967886
0.0967382
0.0966948
0.0966585
0.0966293
0.0966074
0.0965928
0.0965854
0.0994578
0.0992222
0.0990006
0.0987926
0.0985977
0.0984152
0.0982444
0.0980847
0.0979353
0.0977956
0.0976651
0.097543
0.0974291
0.0973228
0.0972239
0.0971321
0.0970474
0.0969695
0.0968984
0.0968342
0.0967768
0.0967264
0.096683
0.0966466
0.0966174
0.0965954
0.0965808
0.0965734
0.0994236
0.0991906
0.0989716
0.0987661
0.0985735
0.0983931
0.0982243
0.0980663
0.0979184
0.0977801
0.0976506
0.0975294
0.0974162
0.0973104
0.097212
0.0971205
0.0970359
0.0969582
0.0968872
0.096823
0.0967656
0.0967152
0.0966717
0.0966353
0.096606
0.096584
0.0965693
0.0965619
0.0993908
0.0991604
0.098944
0.0987409
0.0985505
0.0983722
0.0982053
0.0980489
0.0979025
0.0977653
0.0976368
0.0975165
0.0974039
0.0972988
0.0972007
0.0971095
0.0970251
0.0969475
0.0968765
0.0968124
0.096755
0.0967045
0.096661
0.0966245
0.0965952
0.0965732
0.0965584
0.0965511
0.0993595
0.0991317
0.0989177
0.098717
0.0985288
0.0983525
0.0981873
0.0980325
0.0978874
0.0977514
0.0976239
0.0975044
0.0973925
0.0972878
0.09719
0.0970991
0.0970149
0.0969374
0.0968665
0.0968023
0.0967449
0.0966944
0.0966508
0.0966143
0.096585
0.0965629
0.0965482
0.0965408
0.09933
0.0991046
0.098893
0.0986944
0.0985083
0.0983339
0.0981704
0.0980171
0.0978734
0.0977385
0.0976119
0.0974931
0.0973817
0.0972775
0.0971801
0.0970894
0.0970054
0.0969279
0.0968571
0.0967929
0.0967355
0.0966849
0.0966413
0.0966048
0.0965754
0.0965533
0.0965385
0.0965311
0.0993022
0.0990792
0.0988698
0.0986734
0.0984892
0.0983166
0.0981547
0.0980028
0.0978603
0.0977264
0.0976007
0.0974826
0.0973718
0.0972679
0.0971709
0.0970804
0.0969965
0.0969191
0.0968483
0.0967841
0.0967267
0.0966761
0.0966324
0.0965958
0.0965664
0.0965443
0.0965295
0.096522
0.0992762
0.0990555
0.0988482
0.0986538
0.0984715
0.0983005
0.0981402
0.0979896
0.0978482
0.0977153
0.0975903
0.0974729
0.0973626
0.0972591
0.0971623
0.0970721
0.0969883
0.096911
0.0968402
0.096776
0.0967185
0.0966679
0.0966242
0.0965875
0.0965581
0.0965359
0.0965211
0.0965136
0.0992523
0.0990336
0.0988283
0.0986358
0.0984552
0.0982858
0.0981268
0.0979775
0.0978371
0.0977051
0.0975808
0.097464
0.0973541
0.097251
0.0971545
0.0970644
0.0969807
0.0969035
0.0968327
0.0967685
0.096711
0.0966603
0.0966166
0.0965799
0.0965504
0.0965282
0.0965133
0.0965059
0.0992304
0.0990136
0.0988102
0.0986194
0.0984404
0.0982724
0.0981147
0.0979665
0.0978271
0.0976958
0.0975723
0.0974559
0.0973465
0.0972437
0.0971474
0.0970574
0.0969739
0.0968967
0.0968259
0.0967617
0.0967042
0.0966535
0.0966097
0.0965729
0.0965434
0.0965212
0.0965063
0.0964988
0.0992105
0.0989955
0.0987938
0.0986046
0.098427
0.0982604
0.0981038
0.0979566
0.097818
0.0976875
0.0975645
0.0974487
0.0973396
0.0972371
0.097141
0.0970512
0.0969677
0.0968905
0.0968198
0.0967556
0.096698
0.0966473
0.0966034
0.0965667
0.0965371
0.0965148
0.0964999
0.0964925
0.0991929
0.0989795
0.0987792
0.0985914
0.0984152
0.0982497
0.0980942
0.0979478
0.0978101
0.0976802
0.0975577
0.0974423
0.0973336
0.0972313
0.0971353
0.0970457
0.0969622
0.0968851
0.0968144
0.0967501
0.0966925
0.0966417
0.0965979
0.0965611
0.0965315
0.0965092
0.0964942
0.0964868
0.0991774
0.0989654
0.0987665
0.09858
0.0984049
0.0982404
0.0980858
0.0979402
0.0978031
0.0976738
0.0975518
0.0974367
0.0973283
0.0972262
0.0971304
0.0970408
0.0969575
0.0968804
0.0968096
0.0967454
0.0966878
0.0966369
0.096593
0.0965562
0.0965266
0.0965042
0.0964893
0.0964818
0.0991642
0.0989534
0.0987557
0.0985702
0.0983961
0.0982325
0.0980786
0.0979338
0.0977972
0.0976684
0.0975468
0.097432
0.0973238
0.0972219
0.0971262
0.0970367
0.0969534
0.0968763
0.0968056
0.0967413
0.0966837
0.0966328
0.0965889
0.096552
0.0965223
0.0965
0.0964851
0.0964776
0.0991533
0.0989435
0.0987467
0.0985621
0.0983888
0.098226
0.0980728
0.0979285
0.0977924
0.0976639
0.0975426
0.0974281
0.0973201
0.0972183
0.0971228
0.0970333
0.09695
0.096873
0.0968022
0.096738
0.0966803
0.0966294
0.0965854
0.0965486
0.0965189
0.0964965
0.0964815
0.0964741
0.0991447
0.0989357
0.0987397
0.0985558
0.0983831
0.0982208
0.0980681
0.0979243
0.0977886
0.0976604
0.0975394
0.0974251
0.0973172
0.0972156
0.0971201
0.0970307
0.0969474
0.0968703
0.0967996
0.0967353
0.0966776
0.0966267
0.0965827
0.0965458
0.0965161
0.0964937
0.0964788
0.0964713
0.0991384
0.09893
0.0987346
0.0985512
0.098379
0.0982171
0.0980648
0.0979212
0.0977858
0.0976579
0.097537
0.0974228
0.0973151
0.0972135
0.0971181
0.0970287
0.0969455
0.0968684
0.0967977
0.0967334
0.0966757
0.0966247
0.0965807
0.0965438
0.0965141
0.0964917
0.0964767
0.0964692
0.0991344
0.0989264
0.0987313
0.0985483
0.0983764
0.0982148
0.0980627
0.0979193
0.0977841
0.0976563
0.0975355
0.0974215
0.0973137
0.0972122
0.0971168
0.0970275
0.0969443
0.0968672
0.0967964
0.0967321
0.0966744
0.0966235
0.0965795
0.0965425
0.0965128
0.0964904
0.0964754
0.0964679
0.0991328
0.098925
0.0987301
0.0985471
0.0983753
0.0982139
0.0980619
0.0979186
0.0977834
0.0976557
0.097535
0.0974209
0.0973132
0.0972117
0.0971163
0.097027
0.0969438
0.0968667
0.0967959
0.0967316
0.0966739
0.096623
0.0965789
0.096542
0.0965123
0.0964899
0.0964749
0.0964674
0.100362
0.100662
0.100973
0.101293
0.10162
0.101953
0.102288
0.102624
0.102958
0.103288
0.103611
0.103923
0.104224
0.10451
0.10478
0.10503
0.105259
0.105465
0.105647
0.105801
0.105927
0.106023
0.10032
0.100618
0.100928
0.101247
0.101573
0.101905
0.102241
0.102577
0.102913
0.103244
0.103569
0.103885
0.104189
0.10448
0.104754
0.10501
0.105245
0.105458
0.105647
0.105809
0.105943
0.106046
0.100278
0.100574
0.100882
0.1012
0.101525
0.101857
0.102192
0.10253
0.102866
0.103199
0.103527
0.103846
0.104154
0.104449
0.104728
0.10499
0.105232
0.105452
0.105648
0.105819
0.105962
0.106075
0.100235
0.10053
0.100836
0.101152
0.101477
0.101808
0.102143
0.102481
0.102819
0.103154
0.103483
0.103806
0.104118
0.104417
0.104702
0.10497
0.105219
0.105446
0.105651
0.105831
0.105984
0.10611
0.100192
0.100485
0.100789
0.101104
0.101427
0.101758
0.102093
0.102431
0.10277
0.103107
0.103439
0.103765
0.104081
0.104385
0.104676
0.10495
0.105205
0.105441
0.105654
0.105844
0.106009
0.106147
0.100149
0.100439
0.100742
0.101055
0.101377
0.101707
0.102043
0.102381
0.102721
0.10306
0.103394
0.103723
0.104043
0.104352
0.104648
0.104929
0.105192
0.105435
0.105658
0.105858
0.106034
0.106185
0.100106
0.100394
0.100694
0.101006
0.101327
0.101656
0.101991
0.10233
0.102671
0.103011
0.103349
0.103681
0.104005
0.104319
0.10462
0.104907
0.105177
0.105429
0.105661
0.10587
0.106058
0.106221
0.100062
0.100348
0.100647
0.100956
0.101276
0.101604
0.101939
0.102279
0.102621
0.102963
0.103302
0.103637
0.103965
0.104284
0.104591
0.104884
0.105162
0.105422
0.105662
0.105882
0.10608
0.106255
0.100019
0.100303
0.100599
0.100907
0.101225
0.101553
0.101887
0.102227
0.102569
0.102913
0.103255
0.103593
0.103925
0.104248
0.104561
0.104861
0.105145
0.105413
0.105662
0.105891
0.106099
0.106286
0.0999759
0.100257
0.100551
0.100857
0.101174
0.1015
0.101834
0.102174
0.102518
0.102863
0.103207
0.103548
0.103884
0.104212
0.10453
0.104835
0.105127
0.105402
0.10566
0.105898
0.106116
0.106313
0.0999331
0.100212
0.100504
0.100808
0.101123
0.101448
0.101782
0.102122
0.102466
0.102812
0.103158
0.103502
0.103842
0.104174
0.104497
0.104809
0.105107
0.10539
0.105655
0.105902
0.10613
0.106336
0.0998909
0.100167
0.100457
0.100759
0.101072
0.101396
0.101729
0.102069
0.102413
0.102761
0.103109
0.103456
0.103799
0.104135
0.104463
0.10478
0.105085
0.105375
0.105648
0.105904
0.10614
0.106356
0.0998493
0.100123
0.10041
0.10071
0.101022
0.101345
0.101676
0.102016
0.102361
0.10271
0.10306
0.103409
0.103755
0.104095
0.104428
0.104751
0.105061
0.105358
0.105639
0.105903
0.106147
0.106372
0.0998086
0.10008
0.100364
0.100662
0.100972
0.101293
0.101624
0.101963
0.102309
0.102658
0.10301
0.103361
0.10371
0.104055
0.104392
0.10472
0.105036
0.105339
0.105627
0.105898
0.106151
0.106384
0.0997687
0.100037
0.100319
0.100615
0.100923
0.101243
0.101573
0.101911
0.102257
0.102607
0.10296
0.103314
0.103666
0.104013
0.104355
0.104687
0.105009
0.105318
0.105613
0.105891
0.106151
0.106392
0.09973
0.0999957
0.100275
0.100569
0.100875
0.101193
0.101522
0.10186
0.102205
0.102556
0.102911
0.103266
0.10362
0.103971
0.104317
0.104654
0.104981
0.105296
0.105596
0.105881
0.106148
0.106396
0.0996925
0.0999555
0.100233
0.100524
0.100828
0.101145
0.101472
0.10181
0.102155
0.102506
0.102861
0.103219
0.103575
0.103929
0.104278
0.104619
0.104951
0.105271
0.105577
0.105868
0.106142
0.106397
0.0996564
0.0999168
0.100192
0.10048
0.100783
0.101097
0.101424
0.10176
0.102105
0.102457
0.102813
0.103172
0.10353
0.103887
0.104239
0.104584
0.10492
0.105245
0.105557
0.105853
0.106133
0.106393
0.0996218
0.0998797
0.100152
0.100438
0.100739
0.101052
0.101377
0.101712
0.102057
0.102409
0.102765
0.103125
0.103486
0.103845
0.1042
0.104549
0.104889
0.105218
0.105534
0.105836
0.106121
0.106388
0.0995888
0.0998442
0.100114
0.100398
0.100697
0.101008
0.101332
0.101666
0.10201
0.102362
0.102719
0.10308
0.103442
0.103804
0.104161
0.104513
0.104857
0.10519
0.105511
0.105817
0.106107
0.106378
0.0995576
0.0998106
0.100078
0.10036
0.100656
0.100966
0.101288
0.101622
0.101965
0.102317
0.102675
0.103036
0.1034
0.103763
0.104123
0.104478
0.104825
0.105162
0.105487
0.105797
0.106091
0.106367
0.0995284
0.099779
0.100044
0.100324
0.100618
0.100926
0.101247
0.10158
0.101922
0.102274
0.102632
0.102994
0.103359
0.103724
0.104086
0.104443
0.104793
0.105134
0.105462
0.105776
0.106074
0.106354
0.0995011
0.0997495
0.100013
0.10029
0.100583
0.100889
0.101208
0.10154
0.101882
0.102233
0.102591
0.102954
0.10332
0.103686
0.10405
0.10441
0.104763
0.105106
0.105437
0.105755
0.106056
0.10634
0.0994759
0.0997222
0.0999833
0.100259
0.10055
0.100854
0.101172
0.101503
0.101844
0.102195
0.102553
0.102916
0.103283
0.103651
0.104016
0.104378
0.104733
0.105079
0.105413
0.105733
0.106038
0.106326
0.0994529
0.0996973
0.0999565
0.100231
0.100519
0.100822
0.101139
0.101468
0.101809
0.102159
0.102517
0.102881
0.103249
0.103617
0.103984
0.104348
0.104705
0.105053
0.105389
0.105713
0.10602
0.10631
0.0994321
0.0996748
0.0999322
0.100205
0.100492
0.100793
0.101109
0.101437
0.101777
0.102127
0.102485
0.102849
0.103217
0.103586
0.103955
0.10432
0.104678
0.105028
0.105367
0.105693
0.106003
0.106295
0.0994137
0.0996548
0.0999106
0.100181
0.100467
0.100768
0.101082
0.101409
0.101749
0.102098
0.102456
0.10282
0.103188
0.103559
0.103928
0.104294
0.104654
0.105006
0.105347
0.105674
0.105986
0.106281
0.0993977
0.0996374
0.0998918
0.100161
0.100446
0.100745
0.101058
0.101385
0.101723
0.102072
0.10243
0.102794
0.103163
0.103534
0.103904
0.104271
0.104633
0.104986
0.105328
0.105658
0.105971
0.106268
0.0993842
0.0996226
0.0998759
0.100144
0.100428
0.100726
0.101038
0.101364
0.101702
0.102051
0.102408
0.102772
0.103141
0.103513
0.103884
0.104252
0.104614
0.104968
0.105312
0.105643
0.105959
0.106257
0.0993731
0.0996105
0.0998628
0.10013
0.100413
0.10071
0.101022
0.101347
0.101684
0.102033
0.10239
0.102754
0.103124
0.103495
0.103867
0.104235
0.104599
0.104954
0.105299
0.105631
0.105947
0.106246
0.0993645
0.0996012
0.0998527
0.100119
0.100401
0.100698
0.101009
0.101334
0.101671
0.102019
0.102376
0.10274
0.10311
0.103481
0.103853
0.104222
0.104586
0.104942
0.105288
0.105621
0.105939
0.106238
0.0993586
0.0995947
0.0998457
0.100112
0.100393
0.100689
0.101
0.101324
0.101661
0.102009
0.102366
0.10273
0.1031
0.103472
0.103844
0.104213
0.104578
0.104934
0.105281
0.105614
0.105932
0.106234
0.0993551
0.099591
0.0998417
0.100107
0.100388
0.100684
0.100995
0.101319
0.101656
0.102003
0.10236
0.102725
0.103094
0.103466
0.103838
0.104208
0.104573
0.10493
0.105276
0.10561
0.105929
0.106231
0.0968075
0.0968147
0.096829
0.0968506
0.0968793
0.0969153
0.0969584
0.0970089
0.0970668
0.0971322
0.0972053
0.0972864
0.0973758
0.0974739
0.0975812
0.0976981
0.0978254
0.0979636
0.0981135
0.0982756
0.0984507
0.0986394
0.0988422
0.0990594
0.0992913
0.0995379
0.0997988
0.100074
0.0967901
0.0967973
0.0968117
0.0968333
0.096862
0.096898
0.0969412
0.0969916
0.0970494
0.0971147
0.0971877
0.0972686
0.0973576
0.0974553
0.097562
0.0976783
0.0978047
0.097942
0.0980906
0.0982514
0.098425
0.098612
0.0988129
0.0990281
0.099258
0.0995024
0.0997612
0.100034
0.096773
0.0967802
0.0967946
0.0968162
0.096845
0.0968809
0.0969241
0.0969745
0.0970323
0.0970975
0.0971703
0.0972509
0.0973397
0.0974369
0.0975431
0.0976587
0.0977843
0.0979204
0.0980679
0.0982273
0.0983993
0.0985845
0.0987835
0.0989967
0.0992244
0.0994666
0.0997232
0.0999939
0.0967561
0.0967633
0.0967777
0.0967993
0.0968281
0.0968641
0.0969073
0.0969577
0.0970154
0.0970805
0.0971531
0.0972336
0.097322
0.0974188
0.0975244
0.0976393
0.097764
0.0978991
0.0980453
0.0982033
0.0983737
0.0985571
0.0987541
0.0989652
0.0991907
0.0994306
0.099685
0.0999534
0.0967394
0.0967466
0.096761
0.0967827
0.0968115
0.0968475
0.0968907
0.0969411
0.0969987
0.0970638
0.0971363
0.0972164
0.0973046
0.0974009
0.097506
0.0976201
0.0977439
0.097878
0.098023
0.0981795
0.0983482
0.0985298
0.0987248
0.0989338
0.0991569
0.0993945
0.0996465
0.0999126
0.096723
0.0967302
0.0967446
0.0967663
0.0967951
0.0968312
0.0968744
0.0969248
0.0969824
0.0970473
0.0971197
0.0971996
0.0972874
0.0973833
0.0974878
0.0976012
0.0977242
0.0978572
0.0980009
0.0981559
0.098323
0.0985027
0.0986957
0.0989024
0.0991232
0.0993584
0.0996079
0.0998716
0.0967068
0.0967141
0.0967286
0.0967502
0.0967791
0.0968152
0.0968584
0.0969088
0.0969663
0.0970312
0.0971034
0.0971831
0.0972706
0.0973661
0.09747
0.0975827
0.0977047
0.0978367
0.0979791
0.0981326
0.098298
0.0984758
0.0986667
0.0988712
0.0990896
0.0993224
0.0995694
0.0998306
0.0966911
0.0966983
0.0967128
0.0967345
0.0967634
0.0967995
0.0968427
0.0968931
0.0969507
0.0970154
0.0970875
0.097167
0.0972541
0.0973492
0.0974526
0.0975645
0.0976857
0.0978165
0.0979576
0.0981097
0.0982734
0.0984493
0.098638
0.0988402
0.0990563
0.0992865
0.099531
0.0997897
0.0966756
0.0966829
0.0966974
0.0967191
0.0967481
0.0967842
0.0968274
0.0968778
0.0969353
0.097
0.0970719
0.0971512
0.0972381
0.0973327
0.0974355
0.0975468
0.097667
0.0977968
0.0979366
0.0980872
0.0982491
0.0984231
0.0986097
0.0988096
0.0990232
0.0992509
0.0994928
0.0997489
0.0966606
0.0966679
0.0966824
0.0967042
0.0967331
0.0967693
0.0968125
0.0968629
0.0969204
0.096985
0.0970568
0.0971359
0.0972225
0.0973167
0.0974189
0.0975295
0.0976489
0.0977775
0.0979161
0.0980652
0.0982254
0.0983974
0.0985819
0.0987795
0.0989906
0.0992156
0.0994549
0.0997083
0.0966459
0.0966532
0.0966678
0.0966896
0.0967186
0.0967548
0.0967981
0.0968484
0.0969059
0.0969704
0.0970421
0.097121
0.0972073
0.0973011
0.0974028
0.0975127
0.0976312
0.0977588
0.0978961
0.0980436
0.0982021
0.0983722
0.0985546
0.0987498
0.0989584
0.0991809
0.0994175
0.0996682
0.0966317
0.096639
0.0966536
0.0966754
0.0967045
0.0967407
0.096784
0.0968344
0.0968918
0.0969563
0.0970279
0.0971066
0.0971926
0.097286
0.0973872
0.0974964
0.097614
0.0977406
0.0978766
0.0980227
0.0981795
0.0983477
0.0985279
0.0987208
0.0989269
0.0991468
0.0993806
0.0996287
0.0966179
0.0966252
0.0966398
0.0966617
0.0966908
0.0967271
0.0967704
0.0968208
0.0968782
0.0969427
0.0970141
0.0970927
0.0971784
0.0972714
0.0973721
0.0974806
0.0975974
0.097723
0.0978578
0.0980024
0.0981575
0.0983238
0.0985019
0.0986925
0.0988961
0.0991133
0.0993445
0.0995898
0.0966046
0.096612
0.0966266
0.0966485
0.0966776
0.0967139
0.0967573
0.0968077
0.0968652
0.0969295
0.0970009
0.0970792
0.0971647
0.0972574
0.0973575
0.0974654
0.0975814
0.097706
0.0978396
0.0979828
0.0981363
0.0983007
0.0984767
0.098665
0.0988661
0.0990807
0.0993092
0.0995517
0.0965918
0.0965992
0.0966138
0.0966358
0.0966649
0.0967013
0.0967447
0.0967951
0.0968526
0.0969169
0.0969882
0.0970664
0.0971516
0.0972439
0.0973436
0.0974509
0.0975661
0.0976897
0.0978221
0.0979639
0.0981158
0.0982784
0.0984523
0.0986383
0.098837
0.099049
0.0992748
0.0995146
0.0965796
0.0965869
0.0966016
0.0966236
0.0966528
0.0966891
0.0967326
0.0967831
0.0968405
0.0969048
0.096976
0.0970541
0.097139
0.0972311
0.0973303
0.097437
0.0975514
0.0976741
0.0978053
0.0979458
0.0980961
0.0982569
0.0984288
0.0986126
0.0988089
0.0990184
0.0992415
0.0994786
0.0965678
0.0965752
0.0965899
0.0966119
0.0966412
0.0966776
0.0967211
0.0967716
0.096829
0.0968933
0.0969644
0.0970423
0.0971271
0.0972188
0.0973176
0.0974237
0.0975375
0.0976592
0.0977894
0.0979286
0.0980773
0.0982364
0.0984064
0.098588
0.0987819
0.0989889
0.0992094
0.0994438
0.0965566
0.096564
0.0965788
0.0966008
0.0966301
0.0966666
0.0967101
0.0967606
0.0968181
0.0968824
0.0969534
0.0970312
0.0971158
0.0972072
0.0973056
0.0974112
0.0975242
0.0976451
0.0977742
0.0979122
0.0980595
0.0982168
0.0983849
0.0985644
0.0987561
0.0989606
0.0991785
0.0994103
0.0965461
0.0965534
0.0965682
0.0965903
0.0966196
0.0966561
0.0966997
0.0967503
0.0968077
0.096872
0.096943
0.0970207
0.0971051
0.0971962
0.0972942
0.0973993
0.0975117
0.0976318
0.0977599
0.0978966
0.0980426
0.0981983
0.0983646
0.0985421
0.0987315
0.0989337
0.0991491
0.0993783
0.0965361
0.0965435
0.0965583
0.0965804
0.0966097
0.0966463
0.0966899
0.0967405
0.096798
0.0968623
0.0969332
0.0970108
0.097095
0.0971859
0.0972836
0.0973882
0.0975
0.0976192
0.0977465
0.0978821
0.0980266
0.0981809
0.0983454
0.0985209
0.0987083
0.0989081
0.0991211
0.0993479
0.0965267
0.0965341
0.0965489
0.0965711
0.0966005
0.0966371
0.0966808
0.0967314
0.0967889
0.0968531
0.096924
0.0970015
0.0970856
0.0971763
0.0972736
0.0973778
0.097489
0.0976076
0.0977339
0.0978684
0.0980118
0.0981645
0.0983274
0.0985011
0.0986864
0.0988841
0.0990948
0.0993191
0.096518
0.0965254
0.0965402
0.0965624
0.0965919
0.0966285
0.0966722
0.0967229
0.0967804
0.0968447
0.0969155
0.096993
0.0970769
0.0971673
0.0972644
0.0973681
0.0974788
0.0975967
0.0977222
0.0978558
0.0979979
0.0981493
0.0983106
0.0984826
0.098666
0.0988616
0.0990701
0.0992922
0.0965099
0.0965173
0.0965322
0.0965544
0.0965839
0.0966206
0.0966643
0.0967151
0.0967726
0.0968368
0.0969077
0.096985
0.0970688
0.0971591
0.0972559
0.0973593
0.0974695
0.0975867
0.0977115
0.0978441
0.0979852
0.0981353
0.0982951
0.0984655
0.0986471
0.0988407
0.0990472
0.0992671
0.0965024
0.0965099
0.0965248
0.096547
0.0965766
0.0966133
0.0966571
0.0967079
0.0967654
0.0968297
0.0969005
0.0969778
0.0970615
0.0971516
0.0972481
0.0973512
0.0974609
0.0975776
0.0977017
0.0978334
0.0979735
0.0981224
0.0982809
0.0984498
0.0986297
0.0988216
0.0990261
0.099244
0.0964957
0.0965032
0.0965181
0.0965404
0.0965699
0.0966067
0.0966505
0.0967013
0.0967589
0.0968232
0.096894
0.0969712
0.0970548
0.0971448
0.0972411
0.0973438
0.0974532
0.0975694
0.0976928
0.0978238
0.0979629
0.0981108
0.0982681
0.0984355
0.0986139
0.0988041
0.0990069
0.0992229
0.0964897
0.0964971
0.0965121
0.0965344
0.096564
0.0966008
0.0966447
0.0966955
0.0967531
0.0968174
0.0968882
0.0969654
0.0970489
0.0971387
0.0972348
0.0973373
0.0974463
0.097562
0.0976849
0.0978152
0.0979535
0.0981004
0.0982565
0.0984227
0.0985998
0.0987884
0.0989896
0.0992039
0.0964843
0.0964918
0.0965067
0.0965291
0.0965587
0.0965955
0.0966395
0.0966903
0.096748
0.0968122
0.096883
0.0969602
0.0970436
0.0971333
0.0972293
0.0973315
0.0974402
0.0975556
0.0976779
0.0978076
0.0979451
0.0980912
0.0982464
0.0984114
0.0985872
0.0987746
0.0989743
0.0991871
0.0964797
0.0964872
0.0965021
0.0965245
0.0965542
0.096591
0.096635
0.0966858
0.0967435
0.0968078
0.0968786
0.0969557
0.0970391
0.0971287
0.0972245
0.0973265
0.097435
0.09755
0.0976718
0.097801
0.0979379
0.0980832
0.0982376
0.0984017
0.0985764
0.0987625
0.098961
0.0991724
0.0964758
0.0964833
0.0964983
0.0965206
0.0965503
0.0965872
0.0966312
0.0966821
0.0967398
0.0968041
0.0968748
0.0969519
0.0970353
0.0971248
0.0972205
0.0973224
0.0974305
0.0975452
0.0976668
0.0977955
0.0979319
0.0980765
0.0982301
0.0983934
0.0985672
0.0987524
0.0989497
0.0991601
0.0964726
0.0964801
0.0964951
0.0965175
0.0965472
0.0965841
0.0966281
0.096679
0.0967367
0.096801
0.0968718
0.0969489
0.0970322
0.0971216
0.0972172
0.0973189
0.097427
0.0975414
0.0976626
0.097791
0.0979269
0.0980711
0.0982241
0.0983867
0.0985598
0.0987441
0.0989406
0.09915
0.0964702
0.0964777
0.0964927
0.0965151
0.0965448
0.0965817
0.0966257
0.0966767
0.0967344
0.0967987
0.0968694
0.0969465
0.0970298
0.0971192
0.0972147
0.0973163
0.0974242
0.0975385
0.0976595
0.0977875
0.0979231
0.0980669
0.0982194
0.0983816
0.098554
0.0987377
0.0989335
0.0991422
0.0964685
0.096476
0.096491
0.0965134
0.0965431
0.0965801
0.0966241
0.096675
0.0967327
0.0967971
0.0968678
0.0969449
0.0970281
0.0971175
0.097213
0.0973145
0.0974223
0.0975364
0.0976572
0.0977851
0.0979205
0.098064
0.0982162
0.0983779
0.09855
0.0987332
0.0989285
0.0991367
0.0964676
0.0964751
0.0964901
0.0965125
0.0965422
0.0965791
0.0966232
0.0966741
0.0967318
0.0967961
0.0968669
0.096944
0.0970272
0.0971166
0.097212
0.0973135
0.0974212
0.0975352
0.097656
0.0977837
0.097919
0.0980623
0.0982143
0.0983759
0.0985477
0.0987307
0.0989257
0.0991336
0.105927
0.105944
0.10596
0.105975
0.105989
0.106004
0.105873
0.10588
0.105888
0.105896
0.105905
0.105915
0.105788
0.105787
0.105788
0.105789
0.105792
0.105795
0.105673
0.105665
0.105659
0.105654
0.105651
0.105648
0.105528
0.105515
0.105503
0.105492
0.105483
0.105473
0.105356
0.105338
0.105321
0.105305
0.105289
0.105274
0.105158
0.105135
0.105113
0.105092
0.105071
0.10505
0.104936
0.104909
0.104883
0.104857
0.104831
0.104805
0.104691
0.104661
0.104631
0.104601
0.104571
0.104541
0.104427
0.104394
0.10436
0.104327
0.104293
0.104259
0.104144
0.104109
0.104073
0.104036
0.103999
0.103962
0.103847
0.103809
0.103771
0.103732
0.103692
0.103652
0.103536
0.103497
0.103457
0.103416
0.103374
0.103331
0.103216
0.103175
0.103133
0.103091
0.103048
0.103003
0.102887
0.102846
0.102804
0.10276
0.102716
0.10267
0.102555
0.102513
0.10247
0.102426
0.102381
0.102335
0.102219
0.102177
0.102135
0.102091
0.102046
0.101999
0.101885
0.101843
0.101801
0.101757
0.101712
0.101667
0.101553
0.101512
0.10147
0.101427
0.101383
0.101338
0.101227
0.101187
0.101146
0.101104
0.101061
0.101017
0.100908
0.100869
0.100829
0.100789
0.100747
0.100705
0.100599
0.100561
0.100523
0.100484
0.100444
0.100403
0.100113
0.0998362
0.0995732
0.0993246
0.0990907
0.0988715
0.0986669
0.0984766
0.0982999
0.0981364
0.0979854
0.0978462
0.0977181
0.0976005
0.0974927
0.0973942
0.0973045
0.0972231
0.0971499
0.0970844
0.0970264
0.096976
0.0969328
0.0968968
0.0968681
0.0968466
0.0968322
0.0968251
0.100152
0.0998732
0.0996082
0.0993576
0.0991217
0.0989007
0.0986944
0.0985024
0.0983243
0.0981595
0.0980074
0.0978672
0.0977383
0.09762
0.0975117
0.0974128
0.0973227
0.0972412
0.0971678
0.0971022
0.0970442
0.0969937
0.0969505
0.0969146
0.0968859
0.0968644
0.09685
0.0968429
0.10019
0.0999096
0.0996427
0.0993902
0.0991525
0.0989297
0.0987217
0.0985281
0.0983486
0.0981826
0.0980294
0.0978883
0.0977586
0.0976397
0.0975308
0.0974315
0.0973411
0.0972594
0.0971858
0.0971201
0.0970621
0.0970115
0.0969683
0.0969324
0.0969037
0.0968822
0.0968679
0.0968608
0.100228
0.0999454
0.0996767
0.0994224
0.0991829
0.0989583
0.0987487
0.0985537
0.0983728
0.0982056
0.0980513
0.0979093
0.0977789
0.0976593
0.09755
0.0974503
0.0973596
0.0972776
0.0972039
0.0971381
0.09708
0.0970295
0.0969863
0.0969504
0.0969217
0.0969002
0.0968859
0.0968787
0.100265
0.0999805
0.0997101
0.099454
0.0992128
0.0989867
0.0987755
0.098579
0.0983969
0.0982285
0.0980732
0.0979303
0.0977992
0.097679
0.0975692
0.0974691
0.0973782
0.097296
0.0972221
0.0971562
0.0970981
0.0970475
0.0970043
0.0969684
0.0969397
0.0969182
0.0969039
0.0968968
0.100301
0.100015
0.0997429
0.0994852
0.0992423
0.0990146
0.0988019
0.0986041
0.0984207
0.0982512
0.098095
0.0979513
0.0978194
0.0976987
0.0975884
0.0974879
0.0973967
0.0973143
0.0972403
0.0971743
0.0971161
0.0970655
0.0970223
0.0969864
0.0969577
0.0969363
0.096922
0.0969148
0.106526
0.106525
0.106523
0.10652
0.106516
0.106511
0.106505
0.106498
0.10649
0.106481
0.106471
0.10646
0.106448
0.106434
0.10642
0.106404
0.106388
0.10637
0.106351
0.106331
0.106311
0.106289
0.106266
0.106242
0.106217
0.106192
0.106166
0.10614
0.106113
0.106087
0.10606
0.106034
0.106009
0.105985
0.105963
0.105943
0.105927
0.105915
0.105909
0.105911
0.106495
0.106494
0.106492
0.106489
0.106486
0.106481
0.106475
0.106468
0.10646
0.106451
0.10644
0.106429
0.106417
0.106404
0.106389
0.106374
0.106357
0.106339
0.106321
0.106301
0.10628
0.106258
0.106235
0.106211
0.106187
0.106162
0.106136
0.106109
0.106083
0.106056
0.106029
0.106003
0.105978
0.105953
0.105931
0.105911
0.105893
0.10588
0.105871
0.105869
0.106434
0.106433
0.106431
0.106428
0.106425
0.10642
0.106414
0.106407
0.106399
0.10639
0.106379
0.106368
0.106356
0.106343
0.106328
0.106313
0.106296
0.106279
0.10626
0.10624
0.106219
0.106197
0.106174
0.106151
0.106126
0.106101
0.106075
0.106048
0.106021
0.105994
0.105967
0.105941
0.105915
0.10589
0.105867
0.105846
0.105827
0.105811
0.105799
0.105792
0.106343
0.106342
0.106341
0.106338
0.106334
0.106329
0.106323
0.106316
0.106308
0.106299
0.106289
0.106277
0.106265
0.106252
0.106238
0.106222
0.106205
0.106188
0.106169
0.106149
0.106128
0.106106
0.106083
0.10606
0.106035
0.10601
0.105983
0.105957
0.10593
0.105903
0.105875
0.105848
0.105822
0.105796
0.105772
0.105749
0.105728
0.10571
0.105695
0.105682
0.106223
0.106222
0.10622
0.106217
0.106213
0.106208
0.106202
0.106196
0.106188
0.106179
0.106168
0.106157
0.106145
0.106132
0.106117
0.106102
0.106085
0.106068
0.106049
0.106029
0.106008
0.105986
0.105963
0.10594
0.105915
0.105889
0.105863
0.105836
0.105809
0.105781
0.105754
0.105726
0.105699
0.105672
0.105647
0.105622
0.1056
0.105579
0.10556
0.105543
0.106075
0.106074
0.106072
0.106069
0.106065
0.10606
0.106054
0.106047
0.106039
0.10603
0.10602
0.106009
0.105997
0.105983
0.105969
0.105954
0.105937
0.105919
0.105901
0.105881
0.10586
0.105838
0.105815
0.105791
0.105766
0.105741
0.105714
0.105687
0.10566
0.105632
0.105604
0.105575
0.105547
0.10552
0.105493
0.105467
0.105442
0.105418
0.105396
0.105375
0.105899
0.105898
0.105896
0.105893
0.105889
0.105884
0.105878
0.105871
0.105863
0.105854
0.105844
0.105833
0.105821
0.105808
0.105793
0.105778
0.105761
0.105744
0.105725
0.105705
0.105685
0.105663
0.10564
0.105616
0.105591
0.105565
0.105539
0.105511
0.105483
0.105455
0.105426
0.105398
0.105369
0.10534
0.105312
0.105284
0.105257
0.105231
0.105205
0.105181
0.105697
0.105696
0.105694
0.105691
0.105687
0.105682
0.105676
0.105669
0.105661
0.105652
0.105642
0.105631
0.105619
0.105606
0.105592
0.105577
0.10556
0.105543
0.105524
0.105504
0.105483
0.105461
0.105438
0.105414
0.10539
0.105364
0.105337
0.105309
0.105281
0.105253
0.105223
0.105194
0.105164
0.105134
0.105105
0.105075
0.105046
0.105018
0.10499
0.104963
0.105471
0.10547
0.105468
0.105465
0.105461
0.105456
0.10545
0.105443
0.105435
0.105426
0.105416
0.105405
0.105393
0.10538
0.105366
0.105351
0.105334
0.105317
0.105298
0.105279
0.105258
0.105236
0.105213
0.105189
0.105164
0.105138
0.105111
0.105084
0.105055
0.105026
0.104996
0.104966
0.104936
0.104905
0.104874
0.104843
0.104813
0.104782
0.104751
0.104721
0.105222
0.105221
0.105219
0.105216
0.105212
0.105207
0.105201
0.105194
0.105187
0.105178
0.105168
0.105157
0.105145
0.105132
0.105118
0.105102
0.105086
0.105069
0.10505
0.10503
0.10501
0.104988
0.104965
0.104941
0.104916
0.10489
0.104863
0.104835
0.104807
0.104777
0.104747
0.104717
0.104685
0.104654
0.104622
0.10459
0.104557
0.104525
0.104492
0.104459
0.104952
0.104951
0.104949
0.104946
0.104942
0.104938
0.104932
0.104925
0.104917
0.104908
0.104898
0.104888
0.104876
0.104863
0.104849
0.104833
0.104817
0.1048
0.104781
0.104762
0.104741
0.10472
0.104697
0.104673
0.104648
0.104622
0.104595
0.104567
0.104538
0.104509
0.104478
0.104447
0.104415
0.104383
0.10435
0.104317
0.104283
0.104249
0.104214
0.104179
0.104664
0.104663
0.104661
0.104658
0.104654
0.10465
0.104644
0.104637
0.104629
0.104621
0.104611
0.1046
0.104588
0.104575
0.104561
0.104546
0.10453
0.104513
0.104495
0.104475
0.104455
0.104433
0.10441
0.104386
0.104362
0.104336
0.104309
0.104281
0.104252
0.104222
0.104191
0.10416
0.104128
0.104095
0.104061
0.104027
0.103992
0.103956
0.10392
0.103884
0.10436
0.104359
0.104357
0.104354
0.10435
0.104346
0.10434
0.104333
0.104325
0.104317
0.104307
0.104296
0.104284
0.104272
0.104258
0.104243
0.104227
0.10421
0.104192
0.104172
0.104152
0.104131
0.104108
0.104084
0.10406
0.104034
0.104007
0.103979
0.10395
0.10392
0.103889
0.103858
0.103825
0.103791
0.103757
0.103722
0.103686
0.10365
0.103613
0.103575
0.104042
0.104041
0.104039
0.104036
0.104033
0.104028
0.104022
0.104015
0.104008
0.103999
0.10399
0.103979
0.103967
0.103955
0.103941
0.103926
0.10391
0.103893
0.103875
0.103856
0.103836
0.103815
0.103792
0.103769
0.103744
0.103719
0.103692
0.103664
0.103635
0.103605
0.103574
0.103543
0.10351
0.103476
0.103441
0.103406
0.10337
0.103332
0.103294
0.103255
0.103713
0.103712
0.10371
0.103708
0.103704
0.103699
0.103693
0.103687
0.103679
0.103671
0.103661
0.103651
0.103639
0.103626
0.103613
0.103598
0.103583
0.103566
0.103548
0.103529
0.103509
0.103488
0.103466
0.103443
0.103418
0.103393
0.103366
0.103339
0.10331
0.10328
0.10325
0.103218
0.103185
0.103151
0.103116
0.103081
0.103044
0.103006
0.102968
0.102928
0.103376
0.103375
0.103373
0.103371
0.103367
0.103362
0.103357
0.10335
0.103342
0.103334
0.103325
0.103314
0.103303
0.10329
0.103277
0.103262
0.103247
0.10323
0.103213
0.103194
0.103174
0.103154
0.103132
0.103109
0.103085
0.103059
0.103033
0.103006
0.102977
0.102948
0.102917
0.102886
0.102853
0.102819
0.102785
0.102749
0.102712
0.102674
0.102635
0.102595
0.103034
0.103033
0.103031
0.103028
0.103024
0.10302
0.103014
0.103008
0.103
0.102992
0.102982
0.102972
0.102961
0.102949
0.102935
0.102921
0.102906
0.10289
0.102872
0.102854
0.102834
0.102814
0.102792
0.10277
0.102746
0.102721
0.102695
0.102668
0.10264
0.102611
0.102581
0.102549
0.102517
0.102483
0.102449
0.102413
0.102377
0.102339
0.1023
0.10226
0.102688
0.102687
0.102685
0.102683
0.102679
0.102675
0.102669
0.102663
0.102655
0.102647
0.102638
0.102628
0.102616
0.102604
0.102591
0.102577
0.102562
0.102546
0.102529
0.102511
0.102492
0.102472
0.10245
0.102428
0.102405
0.10238
0.102355
0.102328
0.102301
0.102272
0.102242
0.102211
0.102179
0.102146
0.102112
0.102077
0.102041
0.102003
0.101965
0.101925
0.102343
0.102342
0.10234
0.102338
0.102334
0.102329
0.102324
0.102318
0.10231
0.102302
0.102293
0.102283
0.102272
0.10226
0.102247
0.102234
0.102219
0.102203
0.102186
0.102168
0.10215
0.10213
0.102109
0.102087
0.102064
0.10204
0.102015
0.101989
0.101962
0.101934
0.101905
0.101874
0.101843
0.10181
0.101777
0.101742
0.101707
0.10167
0.101632
0.101593
0.102001
0.102
0.101998
0.101995
0.101992
0.101987
0.101982
0.101976
0.101968
0.10196
0.101951
0.101942
0.101931
0.101919
0.101906
0.101893
0.101878
0.101863
0.101846
0.101829
0.10181
0.101791
0.101771
0.101749
0.101727
0.101703
0.101679
0.101653
0.101627
0.101599
0.101571
0.101541
0.10151
0.101479
0.101446
0.101412
0.101377
0.101341
0.101304
0.101266
0.101663
0.101663
0.101661
0.101658
0.101655
0.10165
0.101645
0.101639
0.101632
0.101624
0.101615
0.101605
0.101595
0.101583
0.101571
0.101557
0.101543
0.101528
0.101512
0.101495
0.101477
0.101458
0.101438
0.101417
0.101395
0.101372
0.101348
0.101323
0.101297
0.101271
0.101243
0.101214
0.101184
0.101153
0.101121
0.101088
0.101054
0.101019
0.100983
0.100946
0.101334
0.101333
0.101331
0.101329
0.101325
0.101321
0.101316
0.10131
0.101303
0.101295
0.101286
0.101277
0.101266
0.101255
0.101243
0.10123
0.101216
0.101201
0.101185
0.101168
0.101151
0.101132
0.101113
0.101092
0.101071
0.101049
0.101025
0.101001
0.100976
0.10095
0.100923
0.100895
0.100866
0.100836
0.100805
0.100773
0.10074
0.100706
0.100671
0.100636
0.100336
0.100049
0.099775
0.0995157
0.0992713
0.0990421
0.098828
0.0986289
0.0984444
0.0982738
0.0981166
0.0979721
0.0978396
0.0977183
0.0976076
0.0975067
0.0974153
0.0973327
0.0972585
0.0971925
0.0971342
0.0970835
0.0970403
0.0970044
0.0969758
0.0969543
0.09694
0.0969329
0.10037
0.100082
0.0998065
0.0995457
0.0992998
0.0990692
0.0988538
0.0986534
0.0984677
0.0982962
0.0981381
0.0979928
0.0978597
0.0977378
0.0976267
0.0975255
0.0974338
0.097351
0.0972767
0.0972106
0.0971522
0.0971016
0.0970583
0.0970224
0.0969938
0.0969723
0.0969581
0.0969509
0.100404
0.100114
0.0998372
0.099575
0.0993277
0.0990957
0.0988791
0.0986775
0.0984908
0.0983182
0.0981594
0.0980134
0.0978796
0.0977573
0.0976457
0.0975442
0.0974522
0.0973693
0.0972948
0.0972286
0.0971702
0.0971195
0.0970763
0.0970404
0.0970117
0.0969903
0.096976
0.0969689
0.100436
0.100145
0.0998672
0.0996036
0.099355
0.0991218
0.0989039
0.0987013
0.0985135
0.0983401
0.0981804
0.0980337
0.0978993
0.0977765
0.0976646
0.0975628
0.0974706
0.0973874
0.0973129
0.0972466
0.0971881
0.0971374
0.0970941
0.0970583
0.0970296
0.0970082
0.0969939
0.0969868
0.100468
0.100176
0.0998964
0.0996316
0.0993818
0.0991473
0.0989283
0.0987246
0.0985359
0.0983616
0.0982011
0.0980538
0.0979189
0.0977956
0.0976833
0.0975812
0.0974888
0.0974055
0.0973308
0.0972644
0.097206
0.0971552
0.0971119
0.097076
0.0970474
0.097026
0.0970117
0.0970046
0.100499
0.100205
0.0999249
0.0996589
0.0994079
0.0991723
0.0989522
0.0987475
0.0985579
0.0983828
0.0982216
0.0980737
0.0979383
0.0978146
0.0977019
0.0975995
0.0975069
0.0974234
0.0973486
0.0972821
0.0972236
0.0971728
0.0971295
0.0970936
0.097065
0.0970436
0.0970293
0.0970222
0.100529
0.100234
0.0999526
0.0996854
0.0994333
0.0991966
0.0989756
0.0987699
0.0985794
0.0984036
0.0982418
0.0980933
0.0979573
0.0978332
0.0977202
0.0976176
0.0975248
0.0974412
0.0973663
0.0972997
0.0972411
0.0971903
0.097147
0.0971111
0.0970825
0.0970611
0.0970468
0.0970397
0.100558
0.100262
0.0999795
0.0997113
0.0994581
0.0992204
0.0989984
0.0987919
0.0986006
0.0984241
0.0982616
0.0981126
0.0979762
0.0978517
0.0977384
0.0976355
0.0975425
0.0974587
0.0973837
0.0973171
0.0972584
0.0972076
0.0971643
0.0971284
0.0970998
0.0970783
0.0970641
0.097057
0.100586
0.100289
0.100006
0.0997364
0.0994822
0.0992436
0.0990207
0.0988134
0.0986213
0.0984441
0.0982811
0.0981315
0.0979947
0.0978698
0.0977562
0.0976531
0.0975599
0.097476
0.0974009
0.0973342
0.0972755
0.0972247
0.0971813
0.0971454
0.0971168
0.0970954
0.0970811
0.097074
0.100613
0.100315
0.100031
0.0997607
0.0995057
0.0992662
0.0990424
0.0988343
0.0986416
0.0984637
0.0983002
0.0981501
0.0980129
0.0978877
0.0977738
0.0976705
0.0975771
0.0974931
0.0974179
0.0973511
0.0972924
0.0972415
0.0971982
0.0971622
0.0971336
0.0971122
0.097098
0.0970908
0.100639
0.100341
0.100055
0.0997843
0.0995284
0.0992881
0.0990636
0.0988548
0.0986614
0.0984829
0.0983188
0.0981684
0.0980308
0.0979052
0.0977911
0.0976876
0.097594
0.0975099
0.0974346
0.0973677
0.097309
0.0972581
0.0972147
0.0971788
0.0971502
0.0971287
0.0971145
0.0971074
0.100665
0.100365
0.100079
0.0998072
0.0995505
0.0993094
0.0990842
0.0988747
0.0986807
0.0985017
0.0983371
0.0981862
0.0980482
0.0979224
0.097808
0.0977043
0.0976106
0.0975263
0.097451
0.0973841
0.0973253
0.0972743
0.097231
0.097195
0.0971664
0.097145
0.0971307
0.0971236
0.100689
0.100389
0.100102
0.0998293
0.0995718
0.09933
0.0991041
0.098894
0.0986995
0.09852
0.0983549
0.0982036
0.0980653
0.0979393
0.0978246
0.0977207
0.0976269
0.0975425
0.0974671
0.0974001
0.0973413
0.0972903
0.0972469
0.097211
0.0971823
0.0971609
0.0971467
0.0971396
0.100713
0.100412
0.100124
0.0998506
0.0995925
0.09935
0.0991235
0.0989128
0.0987177
0.0985377
0.0983723
0.0982206
0.098082
0.0979557
0.0978409
0.0977368
0.0976428
0.0975583
0.0974828
0.0974158
0.0973569
0.0973059
0.0972625
0.0972265
0.0971979
0.0971765
0.0971622
0.0971551
0.100735
0.100434
0.100145
0.0998712
0.0996124
0.0993693
0.0991422
0.098931
0.0987354
0.098555
0.0983892
0.0982372
0.0980983
0.0979717
0.0978567
0.0977525
0.0976583
0.0975738
0.0974982
0.0974311
0.0973722
0.0973211
0.0972777
0.0972418
0.0972131
0.0971917
0.0971775
0.0971703
0.100757
0.100455
0.100166
0.099891
0.0996316
0.099388
0.0991603
0.0989486
0.0987526
0.0985718
0.0984056
0.0982533
0.0981141
0.0979873
0.0978721
0.0977677
0.0976735
0.0975888
0.0975131
0.097446
0.0973871
0.097336
0.0972926
0.0972566
0.0972279
0.0972065
0.0971923
0.0971852
0.100778
0.100475
0.100185
0.0999101
0.0996501
0.0994059
0.0991778
0.0989656
0.0987692
0.098588
0.0984214
0.0982689
0.0981295
0.0980025
0.0978871
0.0977825
0.0976882
0.0976034
0.0975277
0.0974605
0.0974015
0.0973504
0.097307
0.097271
0.0972424
0.0972209
0.0972067
0.0971996
0.100798
0.100494
0.100204
0.0999283
0.0996679
0.0994232
0.0991946
0.098982
0.0987852
0.0986036
0.0984368
0.098284
0.0981443
0.0980171
0.0979016
0.0977969
0.0977025
0.0976176
0.0975418
0.0974746
0.0974156
0.0973645
0.097321
0.097285
0.0972563
0.0972349
0.0972207
0.0972135
0.100817
0.100513
0.100222
0.0999459
0.0996849
0.0994398
0.0992108
0.0989978
0.0988006
0.0986188
0.0984516
0.0982985
0.0981587
0.0980313
0.0979156
0.0978108
0.0977163
0.0976313
0.0975555
0.0974882
0.0974292
0.097378
0.0973345
0.0972985
0.0972699
0.0972484
0.0972342
0.0972271
0.100835
0.10053
0.100239
0.0999626
0.0997012
0.0994557
0.0992263
0.0990129
0.0988154
0.0986333
0.0984659
0.0983126
0.0981725
0.098045
0.0979291
0.0978242
0.0977296
0.0976446
0.0975687
0.0975014
0.0974423
0.0973911
0.0973476
0.0973116
0.0972829
0.0972615
0.0972472
0.0972401
0.100852
0.100547
0.100256
0.0999786
0.0997168
0.0994709
0.0992411
0.0990275
0.0988296
0.0986472
0.0984796
0.0983261
0.0981858
0.0980581
0.0979421
0.0978371
0.0977424
0.0976573
0.0975814
0.097514
0.0974549
0.0974037
0.0973602
0.0973242
0.0972955
0.097274
0.0972598
0.0972527
0.100868
0.100563
0.100271
0.0999937
0.0997316
0.0994854
0.0992553
0.0990413
0.0988432
0.0986605
0.0984927
0.098339
0.0981986
0.0980707
0.0979546
0.0978495
0.0977547
0.0976696
0.0975935
0.0975262
0.097467
0.0974158
0.0973723
0.0973362
0.0973075
0.0972861
0.0972718
0.0972647
0.100884
0.100578
0.100286
0.100008
0.0997457
0.0994991
0.0992687
0.0990545
0.0988562
0.0986733
0.0985052
0.0983513
0.0982108
0.0980828
0.0979666
0.0978614
0.0977665
0.0976813
0.0976052
0.0975378
0.0974786
0.0974274
0.0973838
0.0973477
0.097319
0.0972976
0.0972833
0.0972762
0.100898
0.100592
0.1003
0.100022
0.099759
0.0995122
0.0992815
0.099067
0.0988685
0.0986853
0.0985171
0.098363
0.0982223
0.0980942
0.0979779
0.0978726
0.0977777
0.0976924
0.0976163
0.0975488
0.0974896
0.0974384
0.0973948
0.0973587
0.09733
0.0973086
0.0972943
0.0972872
0.100912
0.100606
0.100313
0.100035
0.0997716
0.0995245
0.0992936
0.0990789
0.0988801
0.0986968
0.0985284
0.0983742
0.0982333
0.0981051
0.0979887
0.0978833
0.0977883
0.097703
0.0976268
0.0975593
0.0975001
0.0974488
0.0974052
0.0973692
0.0973404
0.097319
0.0973047
0.0972976
0.100925
0.100618
0.100325
0.100047
0.0997834
0.0995361
0.099305
0.09909
0.0988911
0.0987076
0.098539
0.0983847
0.0982437
0.0981154
0.0979989
0.0978935
0.0977984
0.097713
0.0976368
0.0975692
0.09751
0.0974587
0.0974151
0.097379
0.0973503
0.0973288
0.0973145
0.0973074
0.100937
0.10063
0.100337
0.100058
0.0997945
0.0995469
0.0993156
0.0991005
0.0989013
0.0987177
0.098549
0.0983945
0.0982535
0.0981251
0.0980085
0.097903
0.0978078
0.0977224
0.0976461
0.0975786
0.0975193
0.097468
0.0974244
0.0973883
0.0973595
0.097338
0.0973238
0.0973166
0.100948
0.100641
0.100348
0.100068
0.0998048
0.099557
0.0993255
0.0991102
0.0989109
0.0987272
0.0985583
0.0984037
0.0982626
0.0981341
0.0980174
0.0979118
0.0978166
0.0977312
0.0976549
0.0975873
0.097528
0.0974766
0.097433
0.0973969
0.0973682
0.0973467
0.0973324
0.0973253
0.100958
0.100651
0.100357
0.100078
0.0998143
0.0995664
0.0993347
0.0991193
0.0989198
0.0987359
0.098567
0.0984123
0.098271
0.0981425
0.0980257
0.0979201
0.0978249
0.0977393
0.097663
0.0975954
0.0975361
0.0974847
0.0974411
0.0974049
0.0973762
0.0973547
0.0973404
0.0973333
0.100968
0.10066
0.100366
0.100087
0.099823
0.099575
0.0993432
0.0991276
0.098928
0.098744
0.098575
0.0984202
0.0982788
0.0981502
0.0980334
0.0979277
0.0978324
0.0977469
0.0976705
0.0976029
0.0975435
0.0974921
0.0974485
0.0974123
0.0973836
0.0973621
0.0973478
0.0973407
0.100976
0.100669
0.100375
0.100095
0.099831
0.0995828
0.0993509
0.0991352
0.0989355
0.0987514
0.0985822
0.0984274
0.098286
0.0981572
0.0980404
0.0979347
0.0978393
0.0977537
0.0976774
0.0976097
0.0975503
0.0974989
0.0974552
0.0974191
0.0973903
0.0973688
0.0973545
0.0973474
0.100984
0.100676
0.100382
0.100102
0.0998382
0.0995899
0.0993578
0.099142
0.0989423
0.098758
0.0985888
0.0984339
0.0982924
0.0981636
0.0980467
0.0979409
0.0978456
0.09776
0.0976835
0.0976158
0.0975565
0.097505
0.0974614
0.0974252
0.0973964
0.0973749
0.0973606
0.0973535
0.100991
0.100683
0.100389
0.100109
0.0998446
0.0995962
0.099364
0.0991481
0.0989483
0.098764
0.0985947
0.0984397
0.0982981
0.0981693
0.0980524
0.0979466
0.0978512
0.0977655
0.0976891
0.0976214
0.0975619
0.0975105
0.0974668
0.0974307
0.0974019
0.0973804
0.0973661
0.0973589
0.100997
0.100689
0.100395
0.100115
0.0998502
0.0996017
0.0993695
0.0991535
0.0989536
0.0987692
0.0985998
0.0984448
0.0983032
0.0981743
0.0980573
0.0979515
0.0978561
0.0977704
0.0976939
0.0976262
0.0975668
0.0975153
0.0974716
0.0974355
0.0974067
0.0973852
0.0973709
0.0973637
0.101002
0.100694
0.1004
0.10012
0.099855
0.0996064
0.0993741
0.0991581
0.0989581
0.0987737
0.0986043
0.0984492
0.0983075
0.0981786
0.0980616
0.0979557
0.0978603
0.0977746
0.0976981
0.0976303
0.0975709
0.0975195
0.0974758
0.0974396
0.0974108
0.0973893
0.097375
0.0973678
0.101006
0.100698
0.100404
0.100124
0.099859
0.0996104
0.099378
0.0991619
0.0989619
0.0987774
0.098608
0.0984528
0.0983112
0.0981822
0.0980652
0.0979593
0.0978638
0.0977781
0.0977016
0.0976338
0.0975744
0.0975229
0.0974792
0.097443
0.0974142
0.0973927
0.0973784
0.0973713
0.101009
0.100702
0.100407
0.100127
0.0998622
0.0996136
0.0993811
0.099165
0.0989649
0.0987804
0.0986109
0.0984557
0.0983141
0.0981851
0.098068
0.0979621
0.0978666
0.0977809
0.0977044
0.0976366
0.0975772
0.0975257
0.097482
0.0974458
0.097417
0.0973955
0.0973812
0.097374
0.101012
0.100704
0.100409
0.100129
0.0998647
0.0996159
0.0993835
0.0991673
0.0989672
0.0987827
0.0986132
0.0984579
0.0983162
0.0981873
0.0980702
0.0979642
0.0978687
0.097783
0.0977065
0.0976387
0.0975792
0.0975278
0.0974841
0.0974479
0.0974191
0.0973975
0.0973832
0.0973761
0.101014
0.100706
0.100411
0.100131
0.0998663
0.0996175
0.0993851
0.0991689
0.0989687
0.0987842
0.0986147
0.0984594
0.0983177
0.0981887
0.0980716
0.0979657
0.0978701
0.0977844
0.0977079
0.0976401
0.0975806
0.0975292
0.0974854
0.0974492
0.0974204
0.0973989
0.0973846
0.0973775
0.101015
0.100707
0.100412
0.100132
0.0998671
0.0996183
0.0993858
0.0991696
0.0989695
0.0987849
0.0986154
0.0984602
0.0983184
0.0981894
0.0980723
0.0979664
0.0978709
0.0977851
0.0977086
0.0976408
0.0975813
0.0975299
0.0974861
0.0974499
0.0974211
0.0973996
0.0973853
0.0973781
)
;

boundaryField
{
    bc-2
    {
        type            empty;
    }
    bc-3
    {
        type            empty;
    }
    bottom
    {
        type            zeroGradient;
    }
    leftSide
    {
        type            zeroGradient;
    }
    naturalSurface
    {
        type            zeroGradient;
    }
    rightSide
    {
        type            zeroGradient;
    }
    slopesurface
    {
        type            zeroGradient;
    }
    subGradeSurface
    {
        type            zeroGradient;
    }
}


// ************************************************************************* //
