# Supplementary material for: A finite volume-based model for the hydrothermal behavior of soil under freeze–thaw cycles
Source: PLoS One. 2021 Jun 3;16(6):e0252680. doi: 10.1371/journal.pone.0252680 (PMC8174737; doi:10.1371/journal.pone.0252680)
Supplement: S1 Data — (ZIP) [file pone.0252680.s001.zip › Data at equal time interval/3.24e+08/volContOfWater]

/*--------------------------------*- C++ -*----------------------------------*\
| =========                 |                                                 |
| \\      /  F ield         | OpenFOAM: The Open Source CFD Toolbox           |
|  \\    /   O peration     | Version:  2.4.0                                 |
|   \\  /    A nd           | Web:      www.OpenFOAM.org                      |
|    \\/     M anipulation  |                                                 |
\*---------------------------------------------------------------------------*/
FoamFile
{
    version     2.0;
    format      ascii;
    class       volScalarField;
    location    "3.24e+08";
    object      volContOfWater;
}
// * * * * * * * * * * * * * * * * * * * * * * * * * * * * * * * * * * * * * //

dimensions      [0 0 0 0 0 0 0];

internalField   nonuniform List<scalar> 
9554
(
0.106527
0.106496
0.106435
0.106344
0.106223
0.106074
0.105898
0.105695
0.105468
0.105219
0.104948
0.104659
0.104354
0.104036
0.103706
0.103368
0.103025
0.102679
0.102333
0.10199
0.101652
0.101322
0.106526
0.106495
0.106434
0.106343
0.106222
0.106073
0.105897
0.105694
0.105467
0.105218
0.104947
0.104659
0.104353
0.104035
0.103705
0.103367
0.103024
0.102678
0.102332
0.101989
0.101651
0.101321
0.106524
0.106493
0.106432
0.106341
0.10622
0.106071
0.105895
0.105692
0.105465
0.105216
0.104945
0.104657
0.104352
0.104033
0.103703
0.103365
0.103022
0.102676
0.10233
0.101987
0.101649
0.10132
0.106521
0.10649
0.106429
0.106338
0.106217
0.106068
0.105892
0.105689
0.105462
0.105213
0.104943
0.104654
0.104349
0.10403
0.1037
0.103363
0.103019
0.102673
0.102327
0.101984
0.101647
0.101317
0.106517
0.106487
0.106425
0.106334
0.106213
0.106064
0.105888
0.105685
0.105459
0.105209
0.104939
0.10465
0.104345
0.104026
0.103697
0.103359
0.103015
0.10267
0.102324
0.101981
0.101643
0.101314
0.106512
0.106482
0.10642
0.106329
0.106209
0.106059
0.105883
0.105681
0.105454
0.105204
0.104934
0.104645
0.10434
0.104021
0.103692
0.103354
0.103011
0.102665
0.102319
0.101976
0.101639
0.101309
0.106506
0.106476
0.106414
0.106323
0.106203
0.106053
0.105877
0.105675
0.105448
0.105198
0.104928
0.104639
0.104334
0.104016
0.103686
0.103348
0.103005
0.102659
0.102314
0.101971
0.101634
0.101304
0.106499
0.106468
0.106407
0.106316
0.106196
0.106046
0.10587
0.105668
0.105441
0.105191
0.104921
0.104632
0.104327
0.104009
0.10368
0.103342
0.102999
0.102653
0.102307
0.101965
0.101627
0.101298
0.106491
0.10646
0.106399
0.106308
0.106187
0.106038
0.105862
0.10566
0.105433
0.105183
0.104913
0.104625
0.10432
0.104001
0.103672
0.103334
0.102991
0.102646
0.1023
0.101958
0.10162
0.101291
0.106482
0.106451
0.10639
0.106299
0.106178
0.106029
0.105853
0.105651
0.105424
0.105174
0.104904
0.104616
0.104311
0.103993
0.103663
0.103326
0.102983
0.102637
0.102292
0.101949
0.101612
0.101283
0.106472
0.106441
0.10638
0.106289
0.106168
0.106019
0.105843
0.105641
0.105414
0.105164
0.104894
0.104606
0.104301
0.103983
0.103654
0.103316
0.102973
0.102628
0.102283
0.10194
0.101603
0.101274
0.106461
0.10643
0.106369
0.106278
0.106157
0.106008
0.105832
0.105629
0.105403
0.105153
0.104883
0.104595
0.10429
0.103972
0.103643
0.103306
0.102963
0.102618
0.102273
0.10193
0.101594
0.101265
0.106448
0.106418
0.106356
0.106265
0.106145
0.105996
0.10582
0.105617
0.105391
0.105141
0.104871
0.104583
0.104279
0.10396
0.103631
0.103294
0.102952
0.102607
0.102262
0.10192
0.101583
0.101254
0.106435
0.106404
0.106343
0.106252
0.106131
0.105982
0.105806
0.105604
0.105377
0.105128
0.104858
0.10457
0.104266
0.103948
0.103619
0.103282
0.102939
0.102594
0.10225
0.101908
0.101571
0.101243
0.10642
0.10639
0.106328
0.106237
0.106117
0.105968
0.105792
0.10559
0.105363
0.105114
0.104844
0.104556
0.104252
0.103934
0.103605
0.103268
0.102926
0.102581
0.102237
0.101895
0.101559
0.101231
0.106405
0.106374
0.106313
0.106222
0.106101
0.105952
0.105776
0.105574
0.105348
0.105099
0.104829
0.104541
0.104237
0.103919
0.10359
0.103254
0.102912
0.102567
0.102223
0.101881
0.101546
0.101217
0.106388
0.106357
0.106296
0.106205
0.106084
0.105936
0.10576
0.105557
0.105331
0.105082
0.104813
0.104525
0.104221
0.103903
0.103575
0.103238
0.102896
0.102552
0.102208
0.101867
0.101531
0.101203
0.10637
0.106339
0.106278
0.106187
0.106067
0.105918
0.105742
0.10554
0.105313
0.105065
0.104795
0.104507
0.104203
0.103886
0.103558
0.103221
0.10288
0.102536
0.102192
0.101851
0.101516
0.101188
0.106351
0.10632
0.106259
0.106168
0.106048
0.105899
0.105723
0.105521
0.105295
0.105046
0.104776
0.104489
0.104185
0.103868
0.10354
0.103204
0.102862
0.102519
0.102175
0.101835
0.1015
0.101173
0.106331
0.1063
0.106239
0.106148
0.106028
0.105879
0.105703
0.105501
0.105275
0.105026
0.104757
0.104469
0.104165
0.103848
0.103521
0.103185
0.102844
0.1025
0.102157
0.101817
0.101482
0.101156
0.10631
0.106279
0.106218
0.106127
0.106006
0.105858
0.105682
0.10548
0.105254
0.105005
0.104736
0.104448
0.104145
0.103828
0.103501
0.103165
0.102824
0.102481
0.102138
0.101799
0.101464
0.101138
0.106287
0.106257
0.106196
0.106105
0.105984
0.105835
0.105659
0.105458
0.105232
0.104983
0.104714
0.104426
0.104123
0.103807
0.103479
0.103144
0.102804
0.102461
0.102118
0.101779
0.101445
0.101119
0.106264
0.106234
0.106172
0.106081
0.105961
0.105812
0.105636
0.105434
0.105208
0.10496
0.104691
0.104403
0.1041
0.103784
0.103457
0.103122
0.102782
0.102439
0.102097
0.101758
0.101425
0.1011
0.10624
0.106209
0.106148
0.106057
0.105937
0.105788
0.105612
0.10541
0.105184
0.104935
0.104667
0.104379
0.104076
0.10376
0.103433
0.103099
0.102759
0.102417
0.102075
0.101737
0.101404
0.101079
0.106215
0.106185
0.106123
0.106032
0.105912
0.105763
0.105587
0.105385
0.105159
0.10491
0.104641
0.104354
0.104051
0.103735
0.103409
0.103074
0.102735
0.102393
0.102052
0.101714
0.101382
0.101058
0.10619
0.106159
0.106098
0.106006
0.105886
0.105737
0.105561
0.105359
0.105132
0.104884
0.104615
0.104328
0.104025
0.103709
0.103383
0.103049
0.10271
0.102369
0.102028
0.101691
0.101359
0.101035
0.106163
0.106132
0.106071
0.10598
0.105859
0.10571
0.105534
0.105331
0.105105
0.104856
0.104588
0.104301
0.103998
0.103682
0.103356
0.103022
0.102684
0.102343
0.102003
0.101666
0.101335
0.101012
0.106136
0.106106
0.106044
0.105953
0.105832
0.105682
0.105506
0.105304
0.105077
0.104828
0.104559
0.104272
0.10397
0.103654
0.103328
0.102994
0.102656
0.102316
0.101976
0.10164
0.10131
0.100987
0.106109
0.106079
0.106017
0.105925
0.105804
0.105654
0.105478
0.105275
0.105048
0.104799
0.10453
0.104243
0.10394
0.103625
0.103299
0.102966
0.102628
0.102288
0.101949
0.101613
0.101283
0.100962
0.106082
0.106051
0.10599
0.105898
0.105776
0.105626
0.105449
0.105246
0.105019
0.104769
0.1045
0.104212
0.10391
0.103594
0.103269
0.102936
0.102598
0.102259
0.10192
0.101585
0.101256
0.100935
0.106055
0.106024
0.105962
0.10587
0.105748
0.105597
0.10542
0.105216
0.104988
0.104739
0.104469
0.104181
0.103878
0.103563
0.103237
0.102905
0.102567
0.102228
0.101891
0.101556
0.101228
0.100908
0.106029
0.105998
0.105935
0.105842
0.10572
0.105569
0.10539
0.105186
0.104958
0.104707
0.104437
0.104149
0.103846
0.103531
0.103205
0.102872
0.102536
0.102197
0.10186
0.101526
0.101199
0.10088
0.106003
0.105972
0.105909
0.105816
0.105692
0.10554
0.105361
0.105156
0.104927
0.104676
0.104405
0.104116
0.103813
0.103497
0.103172
0.102839
0.102503
0.102165
0.101828
0.101495
0.101168
0.10085
0.105979
0.105947
0.105884
0.10579
0.105665
0.105512
0.105332
0.105126
0.104895
0.104643
0.104372
0.104083
0.103779
0.103463
0.103137
0.102805
0.102469
0.102131
0.101795
0.101463
0.101137
0.10082
0.105957
0.105924
0.10586
0.105765
0.105639
0.105485
0.105303
0.105095
0.104864
0.104611
0.104338
0.104049
0.103744
0.103428
0.103102
0.10277
0.102433
0.102096
0.101761
0.101429
0.101105
0.100788
0.105937
0.105904
0.105839
0.105742
0.105615
0.105458
0.105275
0.105066
0.104833
0.104578
0.104304
0.104014
0.103708
0.103391
0.103065
0.102733
0.102397
0.102061
0.101726
0.101395
0.101071
0.100756
0.105921
0.105887
0.10582
0.105721
0.105591
0.105433
0.105247
0.105036
0.104801
0.104545
0.10427
0.103978
0.103672
0.103354
0.103028
0.102696
0.10236
0.102024
0.101689
0.10136
0.101037
0.100723
0.105909
0.105873
0.105804
0.105703
0.10557
0.105409
0.105221
0.105007
0.10477
0.104512
0.104235
0.103942
0.103635
0.103317
0.10299
0.102657
0.102321
0.101986
0.101652
0.101323
0.101001
0.100688
0.105903
0.105865
0.105793
0.105687
0.105552
0.105387
0.105195
0.104979
0.104739
0.104479
0.1042
0.103905
0.103597
0.103278
0.10295
0.102617
0.102282
0.101946
0.101613
0.101285
0.100965
0.100653
0.105906
0.105863
0.105785
0.105675
0.105535
0.105366
0.105171
0.104951
0.104709
0.104446
0.104165
0.103868
0.103558
0.103238
0.10291
0.102577
0.102241
0.101906
0.101574
0.101247
0.100927
0.100617
0.105965
0.105942
0.106225
0.106188
0.10617
0.106147
0.106119
0.106083
0.106096
0.106057
0.106056
0.106058
0.106051
0.106018
0.106038
0.106008
0.10599
0.105973
0.106089
0.10606
0.106032
0.106034
0.106081
0.106039
0.106114
0.106103
0.106016
0.106021
0.106069
0.106072
0.106127
0.106133
0.106005
0.105991
0.10736
0.106077
0.10748
0.106531
0.106113
0.106119
0.106151
0.106197
0.10618
0.106275
0.106306
0.106356
0.106396
0.106373
0.106458
0.106391
0.106548
0.106487
0.106596
0.106512
0.107
0.10645
0.107157
0.106629
0.106737
0.106714
0.106933
0.10679
0.106574
0.106763
0.107028
0.106598
0.107061
0.106894
0.107144
0.106758
0.107227
0.106758
0.107174
0.107087
0.107118
0.106715
0.107377
0.106815
0.107126
0.107163
0.107172
0.106633
0.107291
0.10718
0.107127
0.106805
0.107422
0.107141
0.107237
0.106769
0.106965
0.106663
0.107374
0.107151
0.106762
0.106719
0.107296
0.106645
0.107366
0.107138
0.107149
0.106718
0.107282
0.107104
0.107365
0.107354
0.107438
0.10742
0.106633
0.106664
0.107484
0.107494
0.106486
0.106542
0.106857
0.1071
0.106558
0.107197
0.106689
0.106644
0.107297
0.107357
0.106717
0.106705
0.10745
0.106663
0.10651
0.107475
0.106755
0.107152
0.107436
0.107169
0.107443
0.107013
0.106962
0.107199
0.106853
0.106805
0.10657
0.106819
0.106605
0.107333
0.106782
0.107316
0.106927
0.107123
0.106612
0.107152
0.107427
0.107065
0.106613
0.106515
0.107093
0.106536
0.107103
0.10682
0.106605
0.106702
0.106518
0.106478
0.106739
0.106366
0.106398
0.106848
0.106723
0.106799
0.106733
0.107068
0.107432
0.106518
0.106987
0.107223
0.107433
0.106545
0.106985
0.1066
0.107022
0.107474
0.107278
0.106744
0.106493
0.106892
0.106801
0.107239
0.107415
0.10737
0.107217
0.107261
0.10737
0.106999
0.106553
0.106709
0.106532
0.106993
0.106484
0.107232
0.107497
0.10703
0.106614
0.107207
0.107111
0.107171
0.106971
0.106931
0.107095
0.106826
0.106618
0.106295
0.106261
0.106448
0.106904
0.106819
0.107133
0.106832
0.107124
0.107174
0.106815
0.107124
0.106842
0.107257
0.106842
0.106618
0.106495
0.106822
0.107143
0.106367
0.106536
0.106995
0.107067
0.106826
0.106887
0.10735
0.107444
0.10665
0.106579
0.106524
0.106833
0.107324
0.10741
0.106507
0.106919
0.107342
0.107473
0.10658
0.107058
0.107496
0.107276
0.106428
0.106844
0.106686
0.106459
0.10693
0.106807
0.107255
0.107492
0.107476
0.107288
0.106526
0.106404
0.106564
0.106849
0.107282
0.107382
0.107234
0.107308
0.107482
0.107268
0.107316
0.107356
0.106727
0.106639
0.107078
0.106972
0.106982
0.107008
0.107336
0.107453
0.106713
0.106557
0.107492
0.107245
0.106637
0.106643
0.106967
0.107255
0.106626
0.106693
0.10657
0.10682
0.106794
0.106637
0.106979
0.107269
0.107133
0.107151
0.106769
0.106552
0.10674
0.106574
0.107312
0.107204
0.10695
0.107171
0.107018
0.106986
0.106858
0.106938
0.106519
0.106671
0.107056
0.107279
0.107437
0.107264
0.107108
0.107252
0.106616
0.106769
0.1073
0.107011
0.10698
0.107047
0.106704
0.106633
0.106563
0.106754
0.106799
0.106952
0.106915
0.106871
0.106955
0.106837
0.106247
0.106206
0.106431
0.106587
0.106987
0.107142
0.1063
0.106312
0.107034
0.107261
0.10723
0.107171
0.106698
0.106923
0.107112
0.107001
0.10665
0.106688
0.107099
0.107297
0.10693
0.106785
0.106916
0.106921
0.106464
0.106452
0.10708
0.107291
0.10707
0.106962
0.106702
0.106886
0.10693
0.106798
0.106964
0.106892
0.106801
0.106798
0.106995
0.106995
0.107256
0.107108
0.107025
0.106968
0.106863
0.106935
0.10717
0.106971
0.107084
0.107282
0.107085
0.106977
0.106923
0.106814
0.107443
0.107448
0.106775
0.106904
0.107448
0.107379
0.106622
0.106706
0.106457
0.106655
0.107287
0.107118
0.107373
0.10749
0.106831
0.106943
0.106966
0.106872
0.106858
0.106847
0.106559
0.106663
0.106636
0.106501
0.107085
0.107235
0.106933
0.106835
0.106783
0.106762
0.106867
0.107026
0.107146
0.107067
0.107207
0.107185
0.106307
0.106411
0.107348
0.107445
0.106778
0.106872
0.106936
0.106887
0.106152
0.106212
0.106932
0.106721
0.107291
0.107254
0.106544
0.106719
0.106755
0.10663
0.106483
0.10651
0.10663
0.106437
0.107362
0.107487
0.106511
0.106499
0.106542
0.106519
0.106707
0.10652
0.107354
0.10731
0.106984
0.107056
0.10745
0.107446
0.106594
0.106526
0.107404
0.107387
0.106548
0.106698
0.10622
0.106259
0.107465
0.107359
0.106418
0.106447
0.106584
0.106475
0.106453
0.106566
0.10719
0.107327
0.106899
0.106777
0.106373
0.106349
0.106574
0.106571
0.106646
0.106821
0.107297
0.107316
0.107011
0.107108
0.107929
0.106958
0.107919
0.107561
0.107019
0.10704
0.107128
0.107169
0.107212
0.107231
0.107299
0.107297
0.107413
0.107328
0.107453
0.107386
0.107506
0.107511
0.107652
0.107456
0.107745
0.107604
0.107769
0.107596
0.107764
0.107767
0.107692
0.107567
0.107844
0.107623
0.107819
0.107547
0.107832
0.107653
0.107735
0.107735
0.10786
0.107537
0.107892
0.10761
0.107837
0.10782
0.107905
0.10761
0.107764
0.107759
0.107875
0.107557
0.107878
0.107686
0.107891
0.107831
0.107924
0.107609
0.107677
0.107787
0.107599
0.107919
0.107791
0.107503
0.107614
0.107849
0.107597
0.107891
0.107888
0.107605
0.107841
0.107633
0.107803
0.107694
0.107406
0.107581
0.1076
0.107883
0.107916
0.107758
0.107723
0.107658
0.107585
0.107798
0.107834
0.107864
0.107365
0.107546
0.107788
0.107859
0.107724
0.107755
0.107751
0.107616
0.107888
0.107755
0.10791
0.107778
0.107703
0.107646
0.107595
0.107526
0.107676
0.107529
0.107517
0.107667
0.107893
0.107887
0.107816
0.107606
0.107736
0.10769
0.107923
0.107814
0.107674
0.10756
0.107906
0.107801
0.107786
0.107562
0.107769
0.107556
0.107724
0.107789
0.107621
0.107515
0.107884
0.107774
0.107776
0.107851
0.107257
0.107337
0.10772
0.107642
0.107816
0.107914
0.107512
0.107409
0.10787
0.10792
0.107689
0.107714
0.107764
0.10787
0.107809
0.107694
0.107638
0.107501
0.107761
0.107862
0.10785
0.107746
0.107337
0.107178
0.10773
0.107735
0.107909
0.107926
0.107643
0.107588
0.107563
0.107677
0.107478
0.107425
0.107867
0.107882
0.107701
0.107563
0.107886
0.107916
0.107842
0.107796
0.107914
0.107865
0.107417
0.107314
0.107462
0.107607
0.107564
0.107443
0.107922
0.107884
0.107663
0.107566
0.107872
0.107898
0.107669
0.107612
0.107557
0.107692
0.107655
0.107556
0.107564
0.107679
0.10758
0.107683
0.107557
0.10767
0.107824
0.107705
0.107823
0.107865
0.107617
0.107666
0.107927
0.107881
0.107821
0.107767
0.107849
0.107833
0.107752
0.107772
0.107734
0.107713
0.10779
0.107687
0.107616
0.107562
0.107896
0.107862
0.107785
0.107835
0.107684
0.107811
0.107779
0.107762
0.107106
0.10725
0.107894
0.107914
0.107465
0.10753
0.107745
0.107704
0.107807
0.107867
0.107704
0.107722
0.107704
0.107746
0.107845
0.107811
0.107878
0.107814
0.107583
0.107561
0.107245
0.107307
0.107908
0.107913
0.10784
0.107838
0.107883
0.107837
0.107841
0.107866
0.107384
0.107385
0.10772
0.107739
0.107447
0.107356
0.107789
0.107823
0.107483
0.107544
0.107756
0.107798
0.107779
0.10768
0.107826
0.107883
0.107654
0.10763
0.107677
0.107583
0.107155
0.107091
0.107787
0.107823
0.107848
0.107816
0.107834
0.107863
0.107802
0.107825
0.107718
0.107783
0.107489
0.107584
0.107904
0.107908
0.107763
0.10767
0.10748
0.107541
0.107616
0.107701
0.107544
0.107646
0.107708
0.107733
0.10766
0.107681
0.107827
0.107806
0.107825
0.107797
0.107945
0.107941
0.107943
0.10794
0.107942
0.107938
0.107941
0.107937
0.107939
0.107936
0.107938
0.107934
0.107936
0.107932
0.107933
0.107928
0.107929
0.107923
0.107923
0.107916
0.107915
0.107907
0.107904
0.107895
0.10789
0.107878
0.107872
0.107857
0.10785
0.107833
0.107834
0.107804
0.107945
0.107942
0.107946
0.107943
0.107947
0.107944
0.107948
0.107945
0.107948
0.107945
0.107948
0.107944
0.107947
0.107943
0.107945
0.107941
0.107942
0.107936
0.107936
0.10793
0.107928
0.10792
0.107917
0.107907
0.107902
0.107889
0.107883
0.107868
0.107861
0.107843
0.107596
0.106865
0.107919
0.10756
0.106935
0.106958
0.107059
0.107102
0.107189
0.107029
0.107279
0.107246
0.107367
0.107339
0.107498
0.107251
0.107612
0.107458
0.107648
0.107386
0.107793
0.107586
0.107768
0.107763
0.107695
0.10747
0.107742
0.107491
0.107803
0.107636
0.107891
0.107629
0.107744
0.107809
0.107866
0.107628
0.107882
0.107662
0.107836
0.107835
0.107905
0.107633
0.107767
0.107668
0.10789
0.107844
0.107895
0.107692
0.107848
0.107842
0.107596
0.107922
0.107871
0.10778
0.107676
0.107679
0.107608
0.107912
0.107789
0.107464
0.10759
0.107881
0.107621
0.107892
0.107922
0.107591
0.107925
0.107642
0.107343
0.107582
0.107515
0.107741
0.107759
0.107587
0.107672
0.107543
0.107913
0.107681
0.107842
0.107919
0.107424
0.10731
0.107613
0.107856
0.10781
0.107899
0.107683
0.107636
0.10764
0.107388
0.107574
0.107826
0.107571
0.107818
0.107765
0.107933
0.107892
0.107888
0.107791
0.10756
0.107324
0.107194
0.107746
0.107532
0.107593
0.107594
0.107703
0.107829
0.107921
0.107872
0.107588
0.107724
0.107568
0.10777
0.107806
0.107895
0.107797
0.107918
0.107537
0.107776
0.107822
0.107926
0.107557
0.107714
0.107862
0.107924
0.107574
0.107489
0.107471
0.107392
0.107749
0.107829
0.107107
0.10727
0.107502
0.107481
0.107706
0.107766
0.107815
0.107663
0.107812
0.107862
0.107746
0.107736
0.107625
0.107561
0.107698
0.107829
0.107694
0.107824
0.107871
0.107763
0.107552
0.107748
0.107518
0.107721
0.10752
0.107646
0.107367
0.107253
0.107568
0.107666
0.107846
0.107911
0.10755
0.107706
0.107836
0.107788
0.107546
0.107678
0.107884
0.107933
0.107154
0.10716
0.107483
0.107641
0.107453
0.107375
0.107893
0.107784
0.107701
0.107557
0.107925
0.10787
0.107866
0.107863
0.10789
0.107921
0.107901
0.10793
0.107693
0.107606
0.107667
0.107607
0.10768
0.107595
0.107769
0.107873
0.107931
0.107861
0.107698
0.107719
0.107897
0.107932
0.107931
0.107878
0.107927
0.107902
0.10758
0.107532
0.107657
0.107571
0.107675
0.107554
0.107827
0.107708
0.107793
0.107724
0.107784
0.10788
0.107795
0.107694
0.107497
0.107418
0.107738
0.107669
0.107826
0.107731
0.10742
0.107552
0.107844
0.107856
0.107689
0.107759
0.107853
0.107854
0.107675
0.107721
0.107713
0.107652
0.10752
0.107449
0.107409
0.107301
0.107291
0.107186
0.107767
0.107806
0.107732
0.107696
0.107885
0.107814
0.107771
0.107692
0.10785
0.107879
0.107083
0.107015
0.10779
0.107831
0.107809
0.107771
0.107753
0.107667
0.107761
0.107707
0.107731
0.10775
0.107785
0.107847
0.107885
0.107836
0.107578
0.107629
0.107557
0.107515
0.10763
0.107557
0.107785
0.107678
0.107528
0.107626
0.107665
0.107598
0.107809
0.107875
0.107238
0.107328
0.107719
0.107748
0.107843
0.107872
0.107736
0.107757
0.107931
0.107907
0.107823
0.107779
0.107564
0.107553
0.107596
0.107495
0.107506
0.107431
0.10742
0.107337
0.107837
0.107893
0.107908
0.107886
0.107934
0.10791
0.107513
0.107532
0.107641
0.107544
0.107821
0.107806
0.106647
0.106075
0.107429
0.106452
0.106107
0.106112
0.106168
0.106195
0.106225
0.106274
0.106347
0.106369
0.106434
0.106239
0.106469
0.106423
0.106509
0.106591
0.106786
0.107068
0.107296
0.106901
0.10744
0.106513
0.10652
0.106759
0.10684
0.106563
0.106698
0.106641
0.106872
0.106544
0.107142
0.106791
0.107068
0.106646
0.106971
0.106759
0.107124
0.106516
0.107079
0.10678
0.107205
0.106771
0.107272
0.106793
0.106956
0.107088
0.10725
0.106649
0.107389
0.106753
0.106971
0.107002
0.107364
0.106715
0.106967
0.106944
0.107298
0.106996
0.107352
0.106789
0.107276
0.106977
0.107282
0.106577
0.107419
0.106866
0.106915
0.106965
0.107277
0.106972
0.106923
0.106642
0.107359
0.106535
0.10736
0.107428
0.106689
0.106713
0.107421
0.107322
0.106696
0.107362
0.106631
0.107236
0.106648
0.10669
0.107097
0.106367
0.106884
0.107275
0.107433
0.107468
0.106921
0.106463
0.107002
0.106366
0.106583
0.106599
0.107163
0.107253
0.107294
0.107119
0.107411
0.106574
0.107047
0.106813
0.106666
0.107063
0.106771
0.107329
0.106913
0.106555
0.10699
0.106876
0.10649
0.106875
0.106575
0.107433
0.1071
0.107263
0.106604
0.106527
0.106334
0.106779
0.106486
0.107058
0.106533
0.107237
0.107283
0.106748
0.107218
0.106721
0.106471
0.106919
0.106796
0.106869
0.106586
0.106657
0.106413
0.107436
0.107071
0.106798
0.106561
0.107188
0.107393
0.106694
0.106619
0.106337
0.106555
0.107477
0.107096
0.106789
0.106493
0.106955
0.107157
0.106914
0.107192
0.107072
0.107483
0.106951
0.106564
0.106999
0.107293
0.106662
0.106979
0.106834
0.106508
0.1062
0.106328
0.107287
0.10716
0.107475
0.10725
0.107462
0.107116
0.10662
0.10685
0.10659
0.106613
0.106956
0.107249
0.106989
0.10691
0.106416
0.106573
0.106674
0.106834
0.107005
0.10726
0.106818
0.107227
0.10697
0.106992
0.106715
0.106579
0.106719
0.106533
0.106482
0.106279
0.107122
0.106822
0.107094
0.106803
0.106515
0.106786
0.106978
0.106928
0.106962
0.107
0.106513
0.106783
0.106631
0.106441
0.106811
0.106979
0.10679
0.106707
0.107317
0.107468
0.107272
0.107463
0.106622
0.106795
0.107446
0.107271
0.107468
0.107249
0.106584
0.106902
0.106502
0.106792
0.107354
0.107477
0.107322
0.107437
0.106586
0.106822
0.10672
0.106643
0.107089
0.107115
0.10614
0.106264
0.10744
0.107239
0.107243
0.107065
0.107326
0.107371
0.10716
0.107118
0.106542
0.106655
0.106629
0.106525
0.106448
0.106429
0.107096
0.106815
0.107214
0.107371
0.106613
0.106525
0.107305
0.107466
0.106722
0.106707
0.106805
0.106578
0.106615
0.106772
0.107388
0.107282
0.107113
0.107109
0.10673
0.107047
0.1071
0.107137
0.106529
0.106451
0.107051
0.107227
0.107215
0.107388
0.107303
0.107152
0.106951
0.106932
0.106759
0.106581
0.107103
0.106981
0.107311
0.10714
0.107144
0.10719
0.107048
0.107177
0.106812
0.106862
0.106653
0.106738
0.107281
0.107158
0.106885
0.106904
0.106866
0.106774
0.106239
0.106328
0.106754
0.10706
0.107052
0.106934
0.10721
0.107146
0.106558
0.106787
0.106937
0.107149
0.10618
0.106141
0.106905
0.107132
0.106357
0.106392
0.106776
0.10666
0.107076
0.106824
0.107138
0.107212
0.107436
0.107361
0.106716
0.106863
0.106972
0.106747
0.107016
0.106895
0.106963
0.107066
0.106589
0.106441
0.106878
0.106924
0.106794
0.107014
0.107331
0.10742
0.107244
0.107167
0.106655
0.106459
0.107424
0.107362
0.106935
0.106835
0.106881
0.10703
0.106948
0.107143
0.10697
0.10675
0.106748
0.106743
0.107146
0.107216
0.107226
0.107057
0.106856
0.106839
0.106667
0.106714
0.107104
0.107111
0.106663
0.106525
0.106608
0.10661
0.106906
0.106828
0.106928
0.106851
0.106526
0.106637
0.106337
0.106285
0.107024
0.107166
0.106765
0.106869
0.106958
0.106787
0.10643
0.106639
0.106684
0.106504
0.106933
0.107062
0.107356
0.107484
0.10749
0.10736
0.106513
0.106726
0.107022
0.106864
0.106613
0.106467
0.107322
0.107434
0.106828
0.106685
0.107095
0.107146
0.106578
0.106555
0.106552
0.106708
0.107323
0.10735
0.106187
0.106248
0.106604
0.10644
0.106968
0.107053
0.10686
0.106815
0.107422
0.107433
0.106272
0.106306
0.106872
0.106779
0.106447
0.10648
0.106657
0.106623
0.107351
0.107224
0.106726
0.106699
0.107073
0.106955
0.106175
0.106206
0.105953
0.105975
0.105982
0.106015
0.106001
0.106049
0.106021
0.106053
0.106042
0.10608
0.106061
0.106102
0.106082
0.106116
0.106121
0.10616
0.106057
0.106022
0.106097
0.106058
0.106075
0.10604
0.106128
0.106087
0.106029
0.106001
0.106064
0.106046
0.10614
0.10611
0.106033
0.106041
0.101002
0.100694
0.100399
0.100119
0.0998544
0.0996058
0.0993734
0.0991574
0.0989575
0.0987731
0.0986038
0.0984489
0.0983074
0.0981786
0.0980617
0.097956
0.0978606
0.097775
0.0976987
0.097631
0.0975716
0.0975202
0.0974765
0.0974404
0.0974116
0.0973901
0.0973758
0.0973686
0.101002
0.100693
0.100399
0.100118
0.0998536
0.099605
0.0993726
0.0991566
0.0989567
0.0987724
0.0986031
0.0984481
0.0983066
0.0981779
0.098061
0.0979553
0.0978599
0.0977743
0.097698
0.0976303
0.0975709
0.0975195
0.0974758
0.0974397
0.0974109
0.0973894
0.0973751
0.097368
0.101
0.100692
0.100397
0.100117
0.099852
0.0996034
0.0993711
0.0991551
0.0989552
0.0987709
0.0986016
0.0984466
0.0983052
0.0981764
0.0980596
0.0979538
0.0978585
0.0977729
0.0976965
0.0976289
0.0975695
0.0975181
0.0974744
0.0974383
0.0974095
0.097388
0.0973737
0.0973666
0.100997
0.100689
0.100394
0.100114
0.0998496
0.099601
0.0993687
0.0991527
0.0989529
0.0987686
0.0985994
0.0984444
0.098303
0.0981743
0.0980574
0.0979517
0.0978564
0.0977708
0.0976944
0.0976268
0.0975674
0.097516
0.0974723
0.0974362
0.0974074
0.0973859
0.0973716
0.0973645
0.100994
0.100686
0.100391
0.100111
0.0998464
0.0995978
0.0993656
0.0991497
0.0989498
0.0987656
0.0985964
0.0984415
0.0983001
0.0981714
0.0980545
0.0979488
0.0978535
0.097768
0.0976916
0.097624
0.0975646
0.0975132
0.0974696
0.0974334
0.0974047
0.0973832
0.0973689
0.0973617
0.10099
0.100682
0.100387
0.100107
0.0998423
0.0995938
0.0993617
0.0991458
0.098946
0.0987618
0.0985927
0.0984378
0.0982964
0.0981678
0.098051
0.0979453
0.09785
0.0977645
0.0976881
0.0976205
0.0975611
0.0975098
0.0974661
0.09743
0.0974012
0.0973797
0.0973654
0.0973583
0.100984
0.100676
0.100382
0.100102
0.0998375
0.0995891
0.099357
0.0991412
0.0989414
0.0987573
0.0985882
0.0984334
0.0982921
0.0981634
0.0980467
0.097941
0.0978458
0.0977603
0.0976839
0.0976163
0.097557
0.0975056
0.0974619
0.0974258
0.0973971
0.0973756
0.0973613
0.0973541
0.100978
0.100671
0.100376
0.100096
0.0998319
0.0995835
0.0993515
0.0991358
0.0989361
0.0987521
0.098583
0.0984283
0.098287
0.0981584
0.0980417
0.0979361
0.0978408
0.0977554
0.097679
0.0976114
0.0975521
0.0975008
0.0974571
0.097421
0.0973923
0.0973708
0.0973565
0.0973493
0.100971
0.100664
0.100369
0.10009
0.0998254
0.0995772
0.0993453
0.0991297
0.0989301
0.0987461
0.0985772
0.0984224
0.0982812
0.0981527
0.098036
0.0979304
0.0978352
0.0977498
0.0976735
0.0976059
0.0975466
0.0974953
0.0974516
0.0974155
0.0973868
0.0973653
0.097351
0.0973439
0.100964
0.100656
0.100362
0.100082
0.0998182
0.0995701
0.0993383
0.0991228
0.0989233
0.0987394
0.0985705
0.0984159
0.0982748
0.0981463
0.0980297
0.0979241
0.097829
0.0977435
0.0976673
0.0975997
0.0975404
0.0974891
0.0974455
0.0974094
0.0973806
0.0973592
0.0973449
0.0973377
0.100955
0.100648
0.100354
0.100074
0.0998102
0.0995622
0.0993306
0.0991152
0.0989158
0.098732
0.0985632
0.0984087
0.0982676
0.0981392
0.0980226
0.0979171
0.097822
0.0977366
0.0976604
0.0975928
0.0975336
0.0974823
0.0974387
0.0974026
0.0973738
0.0973524
0.0973381
0.097331
0.100946
0.100639
0.100345
0.100065
0.0998015
0.0995536
0.0993221
0.0991068
0.0989076
0.0987239
0.0985552
0.0984008
0.0982598
0.0981314
0.0980149
0.0979095
0.0978144
0.0977291
0.0976529
0.0975853
0.0975261
0.0974748
0.0974312
0.0973951
0.0973664
0.097345
0.0973307
0.0973235
0.100935
0.100628
0.100335
0.100056
0.0997919
0.0995442
0.0993129
0.0990977
0.0988987
0.0987151
0.0985465
0.0983922
0.0982513
0.098123
0.0980066
0.0979012
0.0978062
0.0977209
0.0976447
0.0975772
0.097518
0.0974667
0.0974231
0.0973871
0.0973584
0.0973369
0.0973226
0.0973155
0.100924
0.100617
0.100324
0.100045
0.0997816
0.0995341
0.0993029
0.099088
0.098889
0.0987056
0.0985372
0.0983829
0.0982421
0.098114
0.0979976
0.0978923
0.0977973
0.097712
0.0976359
0.0975685
0.0975093
0.097458
0.0974144
0.0973784
0.0973497
0.0973282
0.097314
0.0973068
0.100912
0.100606
0.100312
0.100034
0.0997705
0.0995232
0.0992922
0.0990775
0.0988787
0.0986955
0.0985272
0.098373
0.0982323
0.0981043
0.097988
0.0978827
0.0977878
0.0977026
0.0976265
0.0975591
0.0974999
0.0974487
0.0974051
0.0973691
0.0973404
0.0973189
0.0973047
0.0972976
0.100899
0.100593
0.1003
0.100022
0.0997586
0.0995116
0.0992808
0.0990663
0.0988677
0.0986846
0.0985165
0.0983625
0.0982219
0.0980939
0.0979778
0.0978726
0.0977777
0.0976926
0.0976165
0.0975491
0.09749
0.0974388
0.0973952
0.0973592
0.0973305
0.0973091
0.0972948
0.0972877
0.100886
0.10058
0.100287
0.100009
0.099746
0.0994992
0.0992687
0.0990544
0.098856
0.0986731
0.0985052
0.0983513
0.0982109
0.098083
0.0979669
0.0978618
0.0977671
0.0976819
0.0976059
0.0975386
0.0974795
0.0974283
0.0973848
0.0973487
0.0973201
0.0972986
0.0972844
0.0972772
0.100871
0.100565
0.100273
0.099995
0.0997326
0.0994861
0.0992559
0.0990418
0.0988437
0.098661
0.0984932
0.0983396
0.0981993
0.0980715
0.0979555
0.0978505
0.0977558
0.0976708
0.0975948
0.0975275
0.0974684
0.0974172
0.0973737
0.0973377
0.097309
0.0972876
0.0972734
0.0972662
0.100855
0.10055
0.100258
0.0999805
0.0997185
0.0994723
0.0992423
0.0990286
0.0988307
0.0986483
0.0984807
0.0983272
0.098187
0.0980594
0.0979435
0.0978386
0.097744
0.097659
0.0975831
0.0975158
0.0974568
0.0974056
0.0973621
0.0973261
0.0972975
0.097276
0.0972618
0.0972547
0.100839
0.100534
0.100242
0.0999653
0.0997036
0.0994578
0.0992281
0.0990147
0.0988171
0.0986349
0.0984675
0.0983142
0.0981743
0.0980468
0.097931
0.0978262
0.0977317
0.0976467
0.0975709
0.0975036
0.0974446
0.0973935
0.09735
0.097314
0.0972854
0.097264
0.0972497
0.0972426
0.100822
0.100517
0.100226
0.0999493
0.0996879
0.0994425
0.0992133
0.0990001
0.0988028
0.0986209
0.0984538
0.0983007
0.0981609
0.0980336
0.097918
0.0978133
0.0977188
0.0976339
0.0975581
0.0974909
0.0974319
0.0973808
0.0973374
0.0973014
0.0972728
0.0972513
0.0972371
0.09723
0.100803
0.100499
0.100209
0.0999324
0.0996716
0.0994266
0.0991977
0.0989849
0.0987879
0.0986063
0.0984395
0.0982866
0.098147
0.0980199
0.0979044
0.0977998
0.0977054
0.0976206
0.0975449
0.0974777
0.0974188
0.0973677
0.0973243
0.0972883
0.0972597
0.0972382
0.097224
0.0972169
0.100784
0.100481
0.100191
0.0999149
0.0996544
0.0994099
0.0991815
0.0989691
0.0987725
0.0985912
0.0984246
0.098272
0.0981326
0.0980057
0.0978903
0.0977859
0.0976916
0.0976069
0.0975312
0.0974641
0.0974051
0.0973541
0.0973107
0.0972747
0.0972461
0.0972247
0.0972104
0.0972033
0.100764
0.100461
0.100172
0.0998965
0.0996366
0.0993926
0.0991646
0.0989526
0.0987564
0.0985755
0.0984092
0.0982569
0.0981177
0.097991
0.0978758
0.0977714
0.0976773
0.0975926
0.097517
0.09745
0.0973911
0.09734
0.0972966
0.0972607
0.0972321
0.0972107
0.0971964
0.0971893
0.100743
0.100441
0.100152
0.0998773
0.099618
0.0993745
0.099147
0.0989355
0.0987398
0.0985592
0.0983933
0.0982412
0.0981023
0.0979758
0.0978608
0.0977566
0.0976625
0.097578
0.0975024
0.0974354
0.0973765
0.0973255
0.0972822
0.0972462
0.0972176
0.0971962
0.097182
0.0971749
0.100722
0.10042
0.100131
0.0998574
0.0995987
0.0993558
0.0991289
0.0989179
0.0987225
0.0985424
0.0983768
0.0982251
0.0980865
0.0979601
0.0978453
0.0977413
0.0976473
0.0975629
0.0974874
0.0974204
0.0973616
0.0973106
0.0972673
0.0972313
0.0972027
0.0971813
0.0971671
0.09716
0.100699
0.100398
0.10011
0.0998367
0.0995787
0.0993364
0.09911
0.0988996
0.0987048
0.0985251
0.0983599
0.0982085
0.0980702
0.0979441
0.0978295
0.0977256
0.0976318
0.0975474
0.097472
0.0974051
0.0973463
0.0972953
0.097252
0.0972161
0.0971875
0.0971661
0.0971518
0.0971447
0.100675
0.100375
0.100088
0.0998152
0.0995579
0.0993163
0.0990906
0.0988807
0.0986865
0.0985072
0.0983425
0.0981915
0.0980534
0.0979276
0.0978132
0.0977095
0.0976158
0.0975316
0.0974562
0.0973894
0.0973306
0.0972797
0.0972364
0.0972004
0.0971718
0.0971504
0.0971362
0.0971291
0.10065
0.100351
0.100065
0.099793
0.0995364
0.0992955
0.0990705
0.0988613
0.0986676
0.0984889
0.0983246
0.098174
0.0980363
0.0979107
0.0977966
0.097693
0.0975995
0.0975154
0.0974401
0.0973733
0.0973146
0.0972637
0.0972204
0.0971845
0.0971559
0.0971345
0.0971203
0.0971131
0.100625
0.100326
0.100041
0.0997699
0.0995142
0.0992741
0.0990499
0.0988413
0.0986482
0.0984701
0.0983063
0.0981561
0.0980188
0.0978935
0.0977796
0.0976763
0.0975829
0.0974989
0.0974237
0.097357
0.0972983
0.0972474
0.0972041
0.0971682
0.0971396
0.0971182
0.097104
0.0970969
0.100598
0.100301
0.100016
0.0997461
0.0994913
0.099252
0.0990286
0.0988208
0.0986284
0.0984508
0.0982876
0.0981378
0.0980009
0.0978759
0.0977623
0.0976592
0.0975659
0.097482
0.097407
0.0973403
0.0972817
0.0972308
0.0971875
0.0971516
0.097123
0.0971016
0.0970874
0.0970803
0.100571
0.100274
0.0999906
0.0997216
0.0994677
0.0992293
0.0990067
0.0987997
0.098608
0.0984311
0.0982684
0.0981192
0.0979826
0.097858
0.0977447
0.0976418
0.0975487
0.097465
0.09739
0.0973234
0.0972648
0.097214
0.0971707
0.0971348
0.0971062
0.0970848
0.0970706
0.0970634
0.100542
0.100247
0.0999643
0.0996962
0.0994433
0.099206
0.0989843
0.0987781
0.0985872
0.098411
0.0982489
0.0981002
0.0979641
0.0978399
0.0977268
0.0976241
0.0975313
0.0974476
0.0973727
0.0973062
0.0972477
0.0971969
0.0971536
0.0971177
0.0970891
0.0970677
0.0970535
0.0970464
0.100513
0.100218
0.0999371
0.0996702
0.0994184
0.099182
0.0989613
0.0987561
0.098566
0.0983905
0.098229
0.0980808
0.0979452
0.0978214
0.0977086
0.0976062
0.0975135
0.0974301
0.0973553
0.0972888
0.0972303
0.0971795
0.0971363
0.0971004
0.0970718
0.0970504
0.0970362
0.0970291
0.100483
0.100189
0.0999091
0.0996433
0.0993927
0.0991575
0.0989378
0.0987335
0.0985443
0.0983696
0.0982088
0.0980612
0.0979261
0.0978027
0.0976902
0.0975881
0.0974956
0.0974123
0.0973376
0.0972713
0.0972128
0.0971621
0.0971188
0.0970829
0.0970543
0.0970329
0.0970187
0.0970116
0.100452
0.100159
0.0998803
0.0996158
0.0993663
0.0991323
0.0989137
0.0987105
0.0985222
0.0983483
0.0981882
0.0980413
0.0979067
0.0977837
0.0976716
0.0975698
0.0974776
0.0973944
0.0973198
0.0972535
0.0971951
0.0971444
0.0971012
0.0970653
0.0970367
0.0970153
0.097001
0.0969939
0.100419
0.100128
0.0998507
0.0995875
0.0993394
0.0991066
0.0988892
0.098687
0.0984997
0.0983267
0.0981674
0.0980211
0.0978871
0.0977646
0.0976529
0.0975513
0.0974593
0.0973763
0.0973019
0.0972357
0.0971773
0.0971266
0.0970834
0.0970475
0.0970189
0.0969975
0.0969833
0.0969761
0.100386
0.100097
0.0998203
0.0995586
0.0993118
0.0990803
0.0988641
0.0986631
0.0984768
0.0983048
0.0981463
0.0980007
0.0978673
0.0977453
0.097634
0.0975327
0.097441
0.0973582
0.0972839
0.0972177
0.0971594
0.0971088
0.0970655
0.0970297
0.0970011
0.0969796
0.0969654
0.0969582
0.100352
0.100064
0.0997892
0.0995289
0.0992836
0.0990535
0.0988386
0.0986388
0.0984536
0.0982826
0.098125
0.0979801
0.0978473
0.0977258
0.097615
0.097514
0.0974225
0.0973399
0.0972657
0.0971997
0.0971414
0.0970908
0.0970476
0.0970117
0.0969831
0.0969617
0.0969474
0.0969403
0.100317
0.100031
0.0997574
0.0994986
0.0992548
0.0990262
0.0988127
0.0986142
0.0984302
0.0982601
0.0981035
0.0979594
0.0978272
0.0977063
0.0975958
0.0974953
0.097404
0.0973216
0.0972476
0.0971816
0.0971234
0.0970728
0.0970296
0.0969937
0.0969651
0.0969437
0.0969294
0.0969223
0.10601
0.105991
0.105975
0.105959
0.105942
0.105923
0.105918
0.105906
0.105895
0.105886
0.105877
0.105869
0.105796
0.105791
0.105787
0.105784
0.105782
0.105783
0.105646
0.105647
0.10565
0.105654
0.105659
0.105666
0.105469
0.105477
0.105486
0.105496
0.105508
0.10552
0.105267
0.105281
0.105296
0.105312
0.105329
0.105347
0.105041
0.105061
0.105082
0.105103
0.105125
0.105148
0.104793
0.104819
0.104845
0.104871
0.104897
0.104924
0.104527
0.104557
0.104587
0.104618
0.104648
0.104678
0.104243
0.104277
0.104311
0.104345
0.104379
0.104412
0.103943
0.103982
0.104019
0.104056
0.104093
0.104129
0.103632
0.103673
0.103713
0.103753
0.103792
0.10383
0.10331
0.103354
0.103396
0.103438
0.103479
0.103519
0.102981
0.103026
0.103071
0.103114
0.103156
0.103197
0.102647
0.102694
0.102739
0.102783
0.102826
0.102869
0.102311
0.102358
0.102404
0.102449
0.102492
0.102535
0.101976
0.102022
0.102068
0.102113
0.102157
0.1022
0.101643
0.101689
0.101735
0.101779
0.101822
0.101865
0.101314
0.10136
0.101405
0.101449
0.101491
0.101533
0.100994
0.101038
0.101082
0.101124
0.101166
0.101207
0.100682
0.100725
0.100767
0.100808
0.100849
0.100888
0.10038
0.100422
0.100462
0.100502
0.100541
0.100579
0.100282
0.0999964
0.0997248
0.0994677
0.0992255
0.0989984
0.0987864
0.0985892
0.0984064
0.0982375
0.0980817
0.0979385
0.097807
0.0976867
0.0975767
0.0974765
0.0973855
0.0973033
0.0972294
0.0971635
0.0971054
0.0970548
0.0970116
0.0969757
0.0969471
0.0969256
0.0969114
0.0969042
0.100245
0.0999614
0.0996916
0.0994362
0.0991957
0.0989702
0.0987597
0.0985639
0.0983824
0.0982146
0.0980599
0.0979175
0.0977868
0.097667
0.0975575
0.0974576
0.0973669
0.0972849
0.0972112
0.0971454
0.0970873
0.0970368
0.0969936
0.0969577
0.0969291
0.0969076
0.0968933
0.0968862
0.100208
0.0999258
0.0996577
0.0994041
0.0991654
0.0989416
0.0987327
0.0985384
0.0983583
0.0981917
0.098038
0.0978965
0.0977665
0.0976473
0.0975383
0.0974388
0.0973484
0.0972666
0.097193
0.0971274
0.0970693
0.0970188
0.0969757
0.0969398
0.0969111
0.0968896
0.0968753
0.0968682
0.100169
0.0998895
0.0996233
0.0993716
0.0991347
0.0989127
0.0987055
0.0985127
0.0983339
0.0981686
0.098016
0.0978754
0.0977462
0.0976276
0.0975191
0.0974201
0.09733
0.0972484
0.097175
0.0971094
0.0970514
0.0970009
0.0969578
0.0969219
0.0968932
0.0968717
0.0968574
0.0968503
0.100131
0.0998525
0.0995883
0.0993386
0.0991036
0.0988835
0.098678
0.0984868
0.0983095
0.0981454
0.0979939
0.0978543
0.0977259
0.097608
0.0975001
0.0974014
0.0973116
0.0972303
0.097157
0.0970915
0.0970336
0.0969831
0.09694
0.0969041
0.0968754
0.0968539
0.0968396
0.0968324
0.100091
0.099815
0.0995529
0.0993052
0.0990722
0.098854
0.0986503
0.0984608
0.098285
0.0981223
0.0979719
0.0978333
0.0977057
0.0975885
0.0974811
0.0973829
0.0972934
0.0972123
0.0971391
0.0970738
0.0970159
0.0969655
0.0969223
0.0968864
0.0968577
0.0968362
0.0968219
0.0968147
0.106032
0.105933
0.105804
0.105646
0.105462
0.105253
0.105021
0.104768
0.104496
0.104208
0.103905
0.10359
0.103266
0.102935
0.1026
0.102264
0.101928
0.101595
0.101268
0.100948
0.100638
0.100338
0.106059
0.105951
0.105814
0.105648
0.105456
0.105239
0.105001
0.104742
0.104465
0.104172
0.103866
0.103548
0.103221
0.102889
0.102553
0.102215
0.10188
0.101547
0.101221
0.100903
0.100594
0.100296
0.106092
0.105974
0.105826
0.105651
0.10545
0.105226
0.104981
0.104716
0.104434
0.104136
0.103826
0.103505
0.103176
0.102841
0.102504
0.102166
0.10183
0.101499
0.101173
0.100856
0.100549
0.100253
0.106131
0.105999
0.10584
0.105654
0.105445
0.105213
0.104961
0.10469
0.104402
0.104099
0.103785
0.103461
0.103129
0.102793
0.102455
0.102116
0.10178
0.101449
0.101125
0.100809
0.100504
0.10021
0.106171
0.106025
0.105854
0.105659
0.10544
0.1052
0.10494
0.104663
0.104369
0.104062
0.103743
0.103416
0.103082
0.102744
0.102404
0.102065
0.10173
0.101399
0.101076
0.100762
0.100458
0.100167
0.10621
0.106051
0.105868
0.105662
0.105434
0.105186
0.104919
0.104635
0.104336
0.104024
0.103701
0.10337
0.103034
0.102694
0.102353
0.102014
0.101678
0.101348
0.101026
0.100714
0.100412
0.100123
0.106246
0.106074
0.10588
0.105665
0.105428
0.105171
0.104897
0.104606
0.104301
0.103984
0.103658
0.103324
0.102985
0.102643
0.102301
0.101962
0.101626
0.101297
0.100977
0.100666
0.100366
0.100079
0.106277
0.106095
0.105891
0.105665
0.105419
0.105155
0.104873
0.104576
0.104266
0.103944
0.103613
0.103276
0.102935
0.102592
0.102249
0.101909
0.101574
0.101246
0.100927
0.100618
0.10032
0.100035
0.106306
0.106113
0.105899
0.105664
0.105409
0.105137
0.104848
0.104545
0.104229
0.103903
0.103568
0.103228
0.102884
0.10254
0.102196
0.101856
0.101521
0.101194
0.100877
0.100569
0.100274
0.0999918
0.10633
0.106127
0.105904
0.10566
0.105397
0.105117
0.104822
0.104512
0.104191
0.10386
0.103522
0.103179
0.102833
0.102487
0.102143
0.101803
0.101469
0.101143
0.100827
0.100521
0.100228
0.0999485
0.106351
0.106138
0.105906
0.105653
0.105383
0.105096
0.104794
0.104478
0.104152
0.103817
0.103476
0.10313
0.102782
0.102434
0.10209
0.10175
0.101416
0.101091
0.100777
0.100474
0.100183
0.0999057
0.106367
0.106146
0.105904
0.105644
0.105366
0.105072
0.104764
0.104443
0.104112
0.103773
0.103428
0.10308
0.10273
0.102381
0.102036
0.101696
0.101364
0.10104
0.100728
0.100426
0.100138
0.0998634
0.106379
0.10615
0.1059
0.105633
0.105348
0.105047
0.104733
0.104407
0.104071
0.103728
0.10338
0.103029
0.102678
0.102329
0.101983
0.101644
0.101312
0.10099
0.100679
0.10038
0.100094
0.099822
0.106387
0.10615
0.105893
0.105618
0.105327
0.10502
0.1047
0.104369
0.10403
0.103683
0.103332
0.102979
0.102626
0.102276
0.10193
0.101591
0.101261
0.10094
0.100631
0.100334
0.100051
0.0997814
0.106392
0.106147
0.105884
0.105602
0.105304
0.104992
0.104667
0.104331
0.103987
0.103637
0.103284
0.102929
0.102575
0.102224
0.101878
0.10154
0.10121
0.100891
0.100584
0.100289
0.100009
0.0997419
0.106393
0.106142
0.105871
0.105583
0.10528
0.104962
0.104632
0.104292
0.103945
0.103592
0.103236
0.102879
0.102524
0.102172
0.101827
0.101489
0.101161
0.100843
0.100538
0.100246
0.0999677
0.0997036
0.106391
0.106133
0.105857
0.105563
0.105254
0.104931
0.104597
0.104253
0.103902
0.103546
0.103188
0.10283
0.102474
0.102122
0.101776
0.101439
0.101112
0.100797
0.100494
0.100204
0.0999281
0.0996666
0.106385
0.106122
0.10584
0.105541
0.105227
0.104899
0.104561
0.104213
0.103859
0.103501
0.103141
0.102781
0.102424
0.102073
0.101728
0.101391
0.101066
0.100752
0.100451
0.100163
0.09989
0.0996312
0.106377
0.106109
0.105822
0.105518
0.105199
0.104867
0.104525
0.104174
0.103817
0.103457
0.103095
0.102734
0.102377
0.102025
0.10168
0.101345
0.101021
0.100709
0.10041
0.100124
0.0998536
0.0995973
0.106368
0.106094
0.105802
0.105494
0.105171
0.104835
0.104489
0.104135
0.103776
0.103414
0.10305
0.102688
0.102331
0.101979
0.101635
0.101301
0.100978
0.100667
0.10037
0.100088
0.0998191
0.0995653
0.106356
0.106078
0.105781
0.105469
0.105142
0.104803
0.104454
0.104098
0.103736
0.103372
0.103007
0.102644
0.102286
0.101935
0.101591
0.101258
0.100937
0.100628
0.100333
0.100053
0.0997865
0.0995351
0.106343
0.10606
0.10576
0.105444
0.105114
0.104772
0.10442
0.104061
0.103698
0.103332
0.102966
0.102603
0.102244
0.101893
0.10155
0.101218
0.100898
0.100592
0.100298
0.10002
0.099756
0.0995069
0.106328
0.106043
0.105739
0.10542
0.105087
0.104742
0.104387
0.104026
0.103661
0.103294
0.102927
0.102563
0.102205
0.101854
0.101512
0.101181
0.100863
0.100557
0.100266
0.0999895
0.0997278
0.0994808
0.106314
0.106025
0.105719
0.105396
0.10506
0.104713
0.104356
0.103993
0.103626
0.103258
0.102891
0.102527
0.102168
0.101817
0.101476
0.101147
0.100829
0.100526
0.100236
0.0999616
0.0997019
0.0994569
0.1063
0.106008
0.105699
0.105374
0.105035
0.104686
0.104327
0.103963
0.103595
0.103225
0.102857
0.102493
0.102134
0.101784
0.101444
0.101115
0.100799
0.100497
0.100209
0.0999363
0.0996783
0.0994352
0.106286
0.105992
0.10568
0.105353
0.105012
0.104661
0.104301
0.103935
0.103565
0.103195
0.102827
0.102462
0.102104
0.101754
0.101415
0.101087
0.100772
0.100471
0.100185
0.0999136
0.0996574
0.0994159
0.106273
0.105977
0.105663
0.105334
0.104992
0.104639
0.104277
0.10391
0.10354
0.103169
0.1028
0.102435
0.102077
0.101728
0.101389
0.101062
0.100748
0.100448
0.100164
0.0998937
0.0996389
0.099399
0.106261
0.105963
0.105648
0.105317
0.104973
0.104619
0.104256
0.103888
0.103517
0.103146
0.102776
0.102412
0.102054
0.101705
0.101366
0.10104
0.100728
0.100429
0.100145
0.0998767
0.0996232
0.0993845
0.106251
0.105952
0.105635
0.105303
0.104958
0.104602
0.104239
0.10387
0.103498
0.103126
0.102757
0.102392
0.102034
0.101686
0.101348
0.101022
0.10071
0.100413
0.10013
0.0998625
0.0996101
0.0993726
0.106243
0.105943
0.105625
0.105292
0.104946
0.104589
0.104225
0.103855
0.103483
0.103111
0.102741
0.102377
0.102019
0.101671
0.101333
0.101008
0.100697
0.1004
0.100118
0.0998514
0.0995998
0.0993631
0.106237
0.105936
0.105617
0.105283
0.104937
0.10458
0.104215
0.103845
0.103472
0.1031
0.10273
0.102365
0.102008
0.101659
0.101322
0.100998
0.100687
0.100391
0.100109
0.0998432
0.0995923
0.0993562
0.106234
0.105932
0.105613
0.105278
0.104931
0.104574
0.104208
0.103838
0.103465
0.103093
0.102723
0.102358
0.102
0.101652
0.101316
0.100991
0.100681
0.100385
0.100104
0.0998381
0.0995875
0.0993519
0.106234
0.105931
0.105611
0.105276
0.104929
0.104571
0.104206
0.103835
0.103462
0.10309
0.10272
0.102355
0.101998
0.10165
0.101313
0.100989
0.100678
0.100382
0.100102
0.099836
0.0995856
0.0993501
0.100051
0.0997772
0.0995172
0.0992716
0.0990407
0.0988245
0.0986227
0.0984349
0.0982606
0.0980992
0.0979501
0.0978125
0.0976857
0.0975692
0.0974623
0.0973645
0.0972754
0.0971945
0.0971215
0.0970563
0.0969985
0.0969481
0.0969049
0.096869
0.0968403
0.0968187
0.0968044
0.0967972
0.100011
0.0997391
0.0994813
0.0992379
0.0990092
0.098795
0.0985951
0.098409
0.0982363
0.0980763
0.0979284
0.0977918
0.097666
0.0975501
0.0974438
0.0973465
0.0972576
0.097177
0.0971042
0.097039
0.0969813
0.0969309
0.0968877
0.0968518
0.0968231
0.0968015
0.0967871
0.0967799
0.0999703
0.0997006
0.0994451
0.099204
0.0989775
0.0987654
0.0985675
0.0983832
0.0982121
0.0980536
0.0979069
0.0977714
0.0976464
0.0975313
0.0974255
0.0973286
0.0972401
0.0971597
0.097087
0.097022
0.0969643
0.0969139
0.0968708
0.0968348
0.0968061
0.0967845
0.0967701
0.0967629
0.0999293
0.099662
0.0994088
0.09917
0.0989458
0.0987358
0.0985399
0.0983575
0.0981881
0.098031
0.0978856
0.0977511
0.097627
0.0975127
0.0974075
0.097311
0.0972228
0.0971426
0.0970701
0.0970052
0.0969475
0.0968972
0.096854
0.0968181
0.0967893
0.0967677
0.0967533
0.0967461
0.099888
0.0996231
0.0993724
0.099136
0.0989141
0.0987064
0.0985125
0.098332
0.0981643
0.0980087
0.0978645
0.0977312
0.0976079
0.0974943
0.0973897
0.0972937
0.0972058
0.0971259
0.0970535
0.0969886
0.0969311
0.0968807
0.0968376
0.0968016
0.0967728
0.0967511
0.0967367
0.0967295
0.0998467
0.0995842
0.099336
0.0991021
0.0988826
0.0986771
0.0984854
0.0983068
0.0981407
0.0979866
0.0978438
0.0977115
0.0975892
0.0974763
0.0973722
0.0972767
0.0971891
0.0971094
0.0970372
0.0969724
0.0969149
0.0968646
0.0968214
0.0967854
0.0967565
0.0967349
0.0967204
0.0967132
0.0998053
0.0995454
0.0992997
0.0990684
0.0988513
0.0986481
0.0984585
0.0982818
0.0981175
0.0979649
0.0978233
0.0976922
0.0975708
0.0974586
0.0973551
0.09726
0.0971728
0.0970933
0.0970213
0.0969565
0.096899
0.0968487
0.0968055
0.0967695
0.0967406
0.096719
0.0967045
0.0966973
0.0997641
0.0995067
0.0992637
0.0990349
0.0988203
0.0986194
0.0984319
0.0982572
0.0980947
0.0979436
0.0978033
0.0976733
0.0975528
0.0974413
0.0973384
0.0972437
0.0971568
0.0970775
0.0970056
0.096941
0.0968835
0.0968332
0.09679
0.096754
0.0967251
0.0967034
0.0966889
0.0966816
0.099723
0.0994684
0.099228
0.0990018
0.0987897
0.0985912
0.0984059
0.0982331
0.0980723
0.0979227
0.0977838
0.0976548
0.0975352
0.0974244
0.0973221
0.0972278
0.0971413
0.0970622
0.0969904
0.0969259
0.0968684
0.0968181
0.0967749
0.0967388
0.0967099
0.0966881
0.0966736
0.0966664
0.0996824
0.0994304
0.0991927
0.0989692
0.0987595
0.0985634
0.0983803
0.0982095
0.0980504
0.0979024
0.0977647
0.0976368
0.0975181
0.097408
0.0973063
0.0972124
0.0971261
0.0970473
0.0969756
0.0969111
0.0968537
0.0968034
0.0967602
0.096724
0.0966951
0.0966733
0.0966588
0.0966515
0.0996422
0.099393
0.099158
0.0989371
0.09873
0.0985363
0.0983553
0.0981865
0.0980291
0.0978825
0.0977462
0.0976193
0.0975015
0.0973921
0.0972909
0.0971974
0.0971114
0.0970328
0.0969613
0.0968968
0.0968394
0.0967891
0.0967458
0.0967097
0.0966807
0.0966589
0.0966443
0.096637
0.0996027
0.0993562
0.099124
0.0989058
0.0987012
0.0985098
0.098331
0.0981641
0.0980084
0.0978633
0.0977282
0.0976024
0.0974854
0.0973768
0.097276
0.097183
0.0970973
0.0970188
0.0969474
0.096883
0.0968256
0.0967753
0.096732
0.0966958
0.0966667
0.0966449
0.0966303
0.096623
0.099564
0.0993203
0.0990908
0.0988752
0.0986731
0.0984841
0.0983074
0.0981424
0.0979884
0.0978448
0.0977109
0.0975861
0.0974699
0.0973619
0.0972617
0.097169
0.0970836
0.0970053
0.096934
0.0968696
0.0968123
0.0967619
0.0967186
0.0966823
0.0966533
0.0966314
0.0966168
0.0966095
0.0995262
0.0992852
0.0990585
0.0988455
0.0986459
0.0984592
0.0982846
0.0981214
0.0979691
0.0978269
0.0976942
0.0975704
0.0974551
0.0973477
0.097248
0.0971556
0.0970704
0.0969923
0.0969211
0.0968568
0.0967994
0.096749
0.0967057
0.0966694
0.0966403
0.0966184
0.0966037
0.0965964
0.0994894
0.0992512
0.0990272
0.0988168
0.0986197
0.0984352
0.0982626
0.0981013
0.0979506
0.0978098
0.0976782
0.0975554
0.0974408
0.0973341
0.0972348
0.0971428
0.0970578
0.0969798
0.0969087
0.0968445
0.0967871
0.0967367
0.0966933
0.096657
0.0966278
0.0966059
0.0965912
0.0965839
0.0994538
0.0992184
0.098997
0.0987892
0.0985945
0.0984122
0.0982416
0.0980821
0.0979329
0.0977934
0.097663
0.0975411
0.0974273
0.0973211
0.0972222
0.0971305
0.0970458
0.0969679
0.0968969
0.0968327
0.0967753
0.0967249
0.0966814
0.0966451
0.0966159
0.0965939
0.0965792
0.0965718
0.0994196
0.0991868
0.098968
0.0987627
0.0985703
0.0983902
0.0982216
0.0980638
0.0979161
0.0977779
0.0976485
0.0975275
0.0974144
0.0973087
0.0972103
0.0971189
0.0970344
0.0969567
0.0968857
0.0968215
0.0967641
0.0967136
0.0966701
0.0966337
0.0966045
0.0965825
0.0965677
0.0965604
0.0993868
0.0991566
0.0989404
0.0987375
0.0985474
0.0983693
0.0982026
0.0980464
0.0979002
0.0977632
0.0976349
0.0975147
0.0974022
0.0972971
0.0971991
0.0971079
0.0970236
0.096946
0.096875
0.0968108
0.0967535
0.096703
0.0966594
0.096623
0.0965937
0.0965716
0.0965569
0.0965495
0.0993555
0.099128
0.0989142
0.0987136
0.0985257
0.0983496
0.0981846
0.0980301
0.0978852
0.0977494
0.097622
0.0975026
0.0973907
0.0972861
0.0971885
0.0970976
0.0970134
0.0969359
0.096865
0.0968008
0.0967434
0.0966929
0.0966493
0.0966128
0.0965834
0.0965613
0.0965466
0.0965392
0.099326
0.0991009
0.0988894
0.0986911
0.0985053
0.0983311
0.0981678
0.0980147
0.0978712
0.0977364
0.09761
0.0974913
0.09738
0.0972759
0.0971785
0.0970879
0.0970039
0.0969264
0.0968556
0.0967914
0.096734
0.0966834
0.0966398
0.0966032
0.0965738
0.0965517
0.0965369
0.0965295
0.0992982
0.0990754
0.0988663
0.0986701
0.0984862
0.0983138
0.0981521
0.0980005
0.0978581
0.0977244
0.0975988
0.0974808
0.0973701
0.0972663
0.0971693
0.0970789
0.096995
0.0969176
0.0968468
0.0967826
0.0967252
0.0966746
0.0966309
0.0965943
0.0965648
0.0965427
0.0965279
0.0965204
0.0992723
0.0990517
0.0988447
0.0986506
0.0984685
0.0982978
0.0981376
0.0979873
0.097846
0.0977133
0.0975885
0.0974711
0.0973609
0.0972575
0.0971608
0.0970706
0.0969868
0.0969095
0.0968387
0.0967745
0.096717
0.0966664
0.0966226
0.096586
0.0965565
0.0965343
0.0965195
0.096512
0.0992483
0.0990299
0.0988249
0.0986326
0.0984523
0.0982831
0.0981243
0.0979752
0.097835
0.0977031
0.097579
0.0974623
0.0973525
0.0972495
0.097153
0.0970629
0.0969792
0.096902
0.0968312
0.096767
0.0967095
0.0966588
0.096615
0.0965783
0.0965488
0.0965266
0.0965117
0.0965043
0.0992264
0.0990099
0.0988067
0.0986162
0.0984375
0.0982697
0.0981123
0.0979642
0.097825
0.0976939
0.0975705
0.0974542
0.0973449
0.0972421
0.0971459
0.097056
0.0969724
0.0968952
0.0968244
0.0967602
0.0967027
0.0966519
0.0966081
0.0965714
0.0965418
0.0965196
0.0965047
0.0964972
0.0992066
0.0989919
0.0987904
0.0986014
0.0984241
0.0982577
0.0981014
0.0979544
0.097816
0.0976856
0.0975628
0.097447
0.097338
0.0972356
0.0971395
0.0970497
0.0969662
0.0968891
0.0968183
0.0967541
0.0966965
0.0966457
0.0966019
0.0965651
0.0965355
0.0965132
0.0964983
0.0964908
0.0991889
0.0989758
0.0987759
0.0985883
0.0984123
0.0982471
0.0980918
0.0979457
0.097808
0.0976783
0.097556
0.0974407
0.097332
0.0972298
0.0971339
0.0970442
0.0969608
0.0968836
0.0968129
0.0967486
0.096691
0.0966402
0.0965963
0.0965595
0.0965299
0.0965076
0.0964926
0.0964852
0.0991735
0.0989618
0.0987632
0.0985769
0.098402
0.0982378
0.0980834
0.0979381
0.0978011
0.097672
0.0975501
0.0974351
0.0973267
0.0972247
0.0971289
0.0970394
0.096956
0.0968789
0.0968082
0.0967439
0.0966863
0.0966354
0.0965915
0.0965546
0.096525
0.0965026
0.0964877
0.0964802
0.0991603
0.0989498
0.0987523
0.0985671
0.0983933
0.0982299
0.0980763
0.0979316
0.0977953
0.0976666
0.0975451
0.0974304
0.0973222
0.0972204
0.0971248
0.0970353
0.096952
0.0968749
0.0968041
0.0967398
0.0966822
0.0966313
0.0965873
0.0965504
0.0965208
0.0964984
0.0964834
0.0964759
0.0991494
0.0989399
0.0987434
0.0985591
0.098386
0.0982234
0.0980704
0.0979263
0.0977904
0.0976621
0.0975409
0.0974265
0.0973186
0.0972169
0.0971213
0.0970319
0.0969486
0.0968715
0.0968008
0.0967365
0.0966788
0.0966279
0.0965839
0.096547
0.0965173
0.0964949
0.0964799
0.0964724
0.0991407
0.0989321
0.0987364
0.0985527
0.0983803
0.0982183
0.0980658
0.0979222
0.0977866
0.0976586
0.0975377
0.0974235
0.0973157
0.0972141
0.0971186
0.0970292
0.096946
0.0968689
0.0967981
0.0967338
0.0966761
0.0966252
0.0965812
0.0965442
0.0965145
0.0964921
0.0964771
0.0964696
0.0991345
0.0989264
0.0987312
0.0985481
0.0983762
0.0982146
0.0980625
0.0979191
0.0977839
0.0976561
0.0975354
0.0974213
0.0973136
0.097212
0.0971166
0.0970273
0.096944
0.096867
0.0967962
0.0967319
0.0966742
0.0966232
0.0965792
0.0965422
0.0965125
0.0964901
0.0964751
0.0964676
0.0991305
0.0989228
0.098728
0.0985453
0.0983736
0.0982123
0.0980604
0.0979173
0.0977821
0.0976545
0.0975339
0.0974199
0.0973122
0.0972108
0.0971154
0.0970261
0.0969428
0.0968658
0.096795
0.0967307
0.0966729
0.096622
0.0965779
0.096541
0.0965112
0.0964888
0.0964738
0.0964663
0.0991289
0.0989214
0.0987268
0.0985441
0.0983726
0.0982114
0.0980596
0.0979165
0.0977815
0.0976539
0.0975333
0.0974193
0.0973117
0.0972103
0.0971149
0.0970256
0.0969423
0.0968653
0.0967945
0.0967301
0.0966724
0.0966214
0.0965774
0.0965404
0.0965107
0.0964883
0.0964733
0.0964658
0.100358
0.100659
0.10097
0.10129
0.101618
0.101951
0.102287
0.102624
0.102959
0.103289
0.103612
0.103926
0.104227
0.104514
0.104784
0.105035
0.105265
0.105472
0.105653
0.105808
0.105935
0.106031
0.100317
0.100615
0.100925
0.101244
0.101571
0.101904
0.10224
0.102577
0.102913
0.103245
0.10357
0.103887
0.104192
0.104484
0.104758
0.105015
0.105251
0.105464
0.105653
0.105816
0.10595
0.106054
0.100274
0.100571
0.100879
0.101197
0.101523
0.101855
0.102191
0.102529
0.102866
0.1032
0.103528
0.103848
0.104157
0.104452
0.104732
0.104995
0.105237
0.105458
0.105655
0.105826
0.105969
0.106083
0.100232
0.100526
0.100833
0.101149
0.101474
0.101806
0.102142
0.10248
0.102818
0.103154
0.103484
0.103807
0.10412
0.104421
0.104706
0.104975
0.105224
0.105452
0.105657
0.105838
0.105991
0.106117
0.100189
0.100481
0.100786
0.101101
0.101425
0.101756
0.102092
0.10243
0.10277
0.103107
0.10344
0.103766
0.104083
0.104388
0.104679
0.104954
0.10521
0.105446
0.10566
0.105851
0.106016
0.106154
0.100145
0.100436
0.100739
0.101052
0.101375
0.101705
0.102041
0.10238
0.10272
0.10306
0.103395
0.103725
0.104045
0.104355
0.104652
0.104933
0.105197
0.105441
0.105664
0.105864
0.106041
0.106192
0.100102
0.10039
0.100691
0.101003
0.101324
0.101654
0.101989
0.102329
0.10267
0.103011
0.103349
0.103682
0.104007
0.104321
0.104624
0.104911
0.105182
0.105434
0.105666
0.105877
0.106065
0.106229
0.100059
0.100345
0.100643
0.100953
0.101273
0.101602
0.101937
0.102277
0.10262
0.102962
0.103303
0.103638
0.103967
0.104286
0.104594
0.104888
0.105166
0.105427
0.105668
0.105888
0.106087
0.106263
0.100015
0.100299
0.100595
0.100903
0.101222
0.10155
0.101885
0.102225
0.102568
0.102912
0.103255
0.103594
0.103927
0.104251
0.104564
0.104864
0.105149
0.105418
0.105667
0.105897
0.106106
0.106293
0.099972
0.100253
0.100547
0.100854
0.101171
0.101498
0.101832
0.102172
0.102516
0.102862
0.103207
0.103549
0.103885
0.104214
0.104532
0.104839
0.105131
0.105407
0.105665
0.105904
0.106123
0.10632
0.0999293
0.100208
0.1005
0.100804
0.10112
0.101445
0.101779
0.102119
0.102464
0.102811
0.103158
0.103503
0.103843
0.104176
0.104499
0.104812
0.105111
0.105394
0.10566
0.105908
0.106136
0.106343
0.099887
0.100163
0.100453
0.100755
0.101069
0.101393
0.101726
0.102066
0.102412
0.10276
0.103109
0.103456
0.103799
0.104137
0.104465
0.104783
0.105089
0.105379
0.105653
0.10591
0.106146
0.106362
0.0998454
0.100119
0.100406
0.100706
0.101018
0.101341
0.101674
0.102013
0.102359
0.102708
0.103059
0.103409
0.103755
0.104097
0.10443
0.104753
0.105065
0.105362
0.105644
0.105908
0.106153
0.106378
0.0998046
0.100075
0.10036
0.100658
0.100968
0.10129
0.101621
0.101961
0.102306
0.102657
0.103009
0.103361
0.103711
0.104056
0.104393
0.104722
0.105039
0.105343
0.105632
0.105904
0.106157
0.106391
0.0997647
0.100033
0.100315
0.100611
0.100919
0.101239
0.101569
0.101908
0.102254
0.102605
0.102959
0.103313
0.103665
0.104014
0.104356
0.104689
0.105012
0.105322
0.105617
0.105896
0.106157
0.106399
0.0997259
0.0999916
0.100271
0.100565
0.100871
0.101189
0.101519
0.101857
0.102203
0.102554
0.102909
0.103265
0.10362
0.103972
0.104318
0.104656
0.104984
0.105299
0.1056
0.105886
0.106154
0.106403
0.0996884
0.0999514
0.100229
0.10052
0.100824
0.101141
0.101469
0.101806
0.102152
0.102504
0.10286
0.103217
0.103575
0.103929
0.104279
0.104621
0.104954
0.105274
0.105581
0.105873
0.106147
0.106403
0.0996523
0.0999126
0.100187
0.100476
0.100778
0.101093
0.10142
0.101757
0.102102
0.102454
0.102811
0.10317
0.10353
0.103887
0.10424
0.104586
0.104923
0.105248
0.10556
0.105858
0.106138
0.106399
0.0996177
0.0998754
0.100148
0.100434
0.100734
0.101048
0.101373
0.101709
0.102054
0.102406
0.102763
0.103124
0.103485
0.103845
0.1042
0.10455
0.104891
0.105221
0.105538
0.10584
0.106126
0.106393
0.0995847
0.0998399
0.10011
0.100394
0.100692
0.101004
0.101327
0.101662
0.102007
0.102359
0.102717
0.103078
0.103441
0.103803
0.104161
0.104514
0.104859
0.105193
0.105514
0.105821
0.106112
0.106384
0.0995535
0.0998063
0.100074
0.100356
0.100652
0.100962
0.101284
0.101618
0.101962
0.102314
0.102672
0.103034
0.103398
0.103762
0.104123
0.104479
0.104826
0.105164
0.10549
0.105801
0.106096
0.106372
0.0995242
0.0997747
0.10004
0.10032
0.100614
0.100922
0.101243
0.101575
0.101919
0.10227
0.102629
0.102992
0.103357
0.103723
0.104086
0.104444
0.104795
0.105136
0.105465
0.10578
0.106078
0.106359
0.0994969
0.0997451
0.100008
0.100286
0.100578
0.100884
0.101204
0.101536
0.101878
0.102229
0.102588
0.102952
0.103318
0.103685
0.10405
0.10441
0.104764
0.105108
0.10544
0.105758
0.106061
0.106345
0.0994717
0.0997178
0.0999788
0.100255
0.100545
0.10085
0.101168
0.101498
0.10184
0.102191
0.10255
0.102914
0.103281
0.103649
0.104016
0.104378
0.104734
0.10508
0.105415
0.105737
0.106042
0.106331
0.0994487
0.0996929
0.0999519
0.100226
0.100515
0.100818
0.101134
0.101464
0.101805
0.102155
0.102514
0.102878
0.103246
0.103616
0.103983
0.104347
0.104705
0.105054
0.105392
0.105716
0.106024
0.106315
0.0994279
0.0996704
0.0999276
0.1002
0.100487
0.100789
0.101104
0.101433
0.101773
0.102123
0.102481
0.102846
0.103214
0.103585
0.103954
0.104319
0.104679
0.10503
0.105369
0.105696
0.106006
0.106299
0.0994095
0.0996503
0.099906
0.100177
0.100462
0.100763
0.101077
0.101405
0.101744
0.102094
0.102452
0.102817
0.103186
0.103557
0.103927
0.104293
0.104654
0.105007
0.105349
0.105677
0.10599
0.106285
0.0993935
0.0996329
0.0998872
0.100157
0.100441
0.10074
0.101053
0.10138
0.101719
0.102068
0.102426
0.102791
0.10316
0.103532
0.103903
0.104271
0.104633
0.104987
0.10533
0.10566
0.105975
0.106272
0.09938
0.0996182
0.0998712
0.100139
0.100423
0.100721
0.101033
0.101359
0.101697
0.102046
0.102404
0.102769
0.103139
0.10351
0.103882
0.104251
0.104614
0.104969
0.105314
0.105646
0.105962
0.106261
0.0993689
0.0996061
0.0998582
0.100125
0.100408
0.100705
0.101017
0.101342
0.10168
0.102028
0.102386
0.102751
0.103121
0.103493
0.103865
0.104234
0.104598
0.104955
0.1053
0.105633
0.105951
0.10625
0.0993604
0.0995968
0.0998481
0.100115
0.100396
0.100693
0.101004
0.101329
0.101666
0.102014
0.102372
0.102737
0.103107
0.103479
0.103852
0.104222
0.104586
0.104943
0.10529
0.105623
0.105942
0.106242
0.0993544
0.0995903
0.099841
0.100107
0.100388
0.100684
0.100995
0.101319
0.101656
0.102005
0.102362
0.102727
0.103097
0.103469
0.103842
0.104212
0.104578
0.104935
0.105282
0.105616
0.105936
0.106238
0.099351
0.0995865
0.099837
0.100103
0.100383
0.100679
0.10099
0.101314
0.101651
0.101999
0.102356
0.102721
0.103091
0.103464
0.103837
0.104207
0.104573
0.10493
0.105278
0.105612
0.105932
0.106235
0.096806
0.0968132
0.0968276
0.0968491
0.0968778
0.0969138
0.0969569
0.0970074
0.0970652
0.0971305
0.0972036
0.0972846
0.0973739
0.0974719
0.097579
0.0976958
0.0978229
0.097961
0.0981107
0.0982726
0.0984476
0.0986361
0.0988387
0.0990559
0.0992877
0.0995342
0.0997952
0.10007
0.0967887
0.0967959
0.0968102
0.0968318
0.0968605
0.0968965
0.0969396
0.0969901
0.0970478
0.0971131
0.097186
0.0972668
0.0973558
0.0974533
0.0975599
0.0976761
0.0978023
0.0979394
0.0980878
0.0982485
0.0984219
0.0986087
0.0988095
0.0990246
0.0992543
0.0994987
0.0997575
0.10003
0.0967715
0.0967787
0.0967931
0.0968147
0.0968435
0.0968794
0.0969226
0.096973
0.0970307
0.0970959
0.0971686
0.0972492
0.0973379
0.097435
0.097541
0.0976565
0.0977819
0.0979179
0.0980652
0.0982244
0.0983962
0.0985813
0.0987801
0.0989932
0.0992207
0.0994629
0.0997195
0.0999903
0.0967546
0.0967618
0.0967762
0.0967978
0.0968266
0.0968626
0.0969057
0.0969561
0.0970138
0.0970789
0.0971515
0.0972318
0.0973202
0.0974169
0.0975223
0.0976371
0.0977616
0.0978966
0.0980426
0.0982004
0.0983706
0.0985539
0.0987508
0.0989617
0.0991871
0.0994269
0.0996813
0.0999497
0.0967379
0.0967451
0.0967595
0.0967812
0.09681
0.096846
0.0968892
0.0969395
0.0969972
0.0970621
0.0971346
0.0972147
0.0973027
0.097399
0.0975039
0.0976179
0.0977416
0.0978755
0.0980203
0.0981766
0.0983452
0.0985266
0.0987215
0.0989303
0.0991533
0.0993908
0.0996428
0.0999089
0.0967215
0.0967287
0.0967431
0.0967648
0.0967936
0.0968297
0.0968729
0.0969232
0.0969808
0.0970457
0.097118
0.0971979
0.0972856
0.0973815
0.0974858
0.0975991
0.0977219
0.0978547
0.0979982
0.0981531
0.09832
0.0984995
0.0986923
0.0988989
0.0991196
0.0993547
0.0996042
0.0998679
0.0967053
0.0967126
0.0967271
0.0967487
0.0967776
0.0968137
0.0968569
0.0969072
0.0969648
0.0970296
0.0971018
0.0971814
0.0972688
0.0973642
0.097468
0.0975806
0.0977025
0.0978342
0.0979765
0.0981299
0.098295
0.0984727
0.0986634
0.0988677
0.099086
0.0993187
0.0995657
0.0998269
0.0966895
0.0966968
0.0967113
0.096733
0.0967619
0.096798
0.0968412
0.0968916
0.0969491
0.0970138
0.0970858
0.0971653
0.0972524
0.0973474
0.0974506
0.0975625
0.0976835
0.0978141
0.0979551
0.098107
0.0982704
0.0984462
0.0986348
0.0988368
0.0990527
0.0992828
0.0995272
0.0997859
0.0966741
0.0966814
0.0966959
0.0967176
0.0967466
0.0967827
0.0968259
0.0968763
0.0969338
0.0969984
0.0970703
0.0971496
0.0972364
0.0973309
0.0974336
0.0975447
0.0976649
0.0977945
0.0979341
0.0980845
0.0982463
0.09842
0.0986065
0.0988062
0.0990196
0.0992472
0.099489
0.0997451
0.0966591
0.0966663
0.0966809
0.0967026
0.0967316
0.0967678
0.096811
0.0968614
0.0969189
0.0969834
0.0970552
0.0971343
0.0972207
0.0973149
0.097417
0.0975275
0.0976467
0.0977752
0.0979136
0.0980625
0.0982225
0.0983944
0.0985787
0.0987761
0.098987
0.099212
0.0994511
0.0997045
0.0966444
0.0966517
0.0966662
0.096688
0.0967171
0.0967532
0.0967965
0.0968469
0.0969044
0.0969689
0.0970405
0.0971194
0.0972056
0.0972993
0.0974009
0.0975107
0.097629
0.0977565
0.0978936
0.098041
0.0981993
0.0983693
0.0985514
0.0987465
0.0989549
0.0991772
0.0994137
0.0996644
0.0966302
0.0966375
0.096652
0.0966739
0.0967029
0.0967392
0.0967825
0.0968329
0.0968903
0.0969548
0.0970263
0.097105
0.0971909
0.0972843
0.0973853
0.0974944
0.0976119
0.0977383
0.0978742
0.0980201
0.0981768
0.0983447
0.0985248
0.0987175
0.0989234
0.0991431
0.0993768
0.0996248
0.0966164
0.0966237
0.0966383
0.0966602
0.0966893
0.0967255
0.0967689
0.0968193
0.0968767
0.0969411
0.0970126
0.097091
0.0971767
0.0972697
0.0973703
0.0974787
0.0975954
0.0977208
0.0978554
0.0979999
0.0981548
0.0983209
0.0984988
0.0986892
0.0988926
0.0991097
0.0993407
0.0995859
0.0966031
0.0966104
0.096625
0.096647
0.0966761
0.0967124
0.0967558
0.0968062
0.0968636
0.096928
0.0969993
0.0970776
0.0971631
0.0972557
0.0973558
0.0974635
0.0975794
0.0977038
0.0978373
0.0979803
0.0981336
0.0982978
0.0984736
0.0986617
0.0988626
0.0990771
0.0993054
0.0995478
0.0965903
0.0965976
0.0966123
0.0966342
0.0966634
0.0966997
0.0967432
0.0967936
0.096851
0.0969154
0.0969866
0.0970648
0.09715
0.0972422
0.0973418
0.097449
0.0975641
0.0976876
0.0978198
0.0979615
0.0981132
0.0982755
0.0984493
0.0986351
0.0988336
0.0990454
0.099271
0.0995107
0.096578
0.0965853
0.0966
0.096622
0.0966512
0.0966876
0.0967311
0.0967816
0.096839
0.0969033
0.0969745
0.0970525
0.0971374
0.0972294
0.0973285
0.0974351
0.0975495
0.097672
0.0978031
0.0979434
0.0980935
0.0982541
0.0984258
0.0986094
0.0988055
0.0990148
0.0992377
0.0994747
0.0965662
0.0965736
0.0965883
0.0966103
0.0966396
0.096676
0.0967196
0.0967701
0.0968275
0.0968918
0.0969629
0.0970408
0.0971255
0.0972172
0.0973159
0.0974219
0.0975355
0.0976572
0.0977872
0.0979262
0.0980748
0.0982336
0.0984034
0.0985848
0.0987785
0.0989853
0.0992056
0.0994398
0.0965551
0.0965624
0.0965772
0.0965992
0.0966286
0.096665
0.0967086
0.0967591
0.0968166
0.0968808
0.0969519
0.0970296
0.0971142
0.0972056
0.0973039
0.0974094
0.0975223
0.0976431
0.0977721
0.0979098
0.098057
0.0982141
0.098382
0.0985613
0.0987527
0.098957
0.0991747
0.0994064
0.0965445
0.0965519
0.0965666
0.0965887
0.0966181
0.0966546
0.0966982
0.0967488
0.0968062
0.0968705
0.0969415
0.0970191
0.0971035
0.0971946
0.0972926
0.0973976
0.0975099
0.0976298
0.0977578
0.0978944
0.0980401
0.0981956
0.0983617
0.098539
0.0987282
0.0989301
0.0991453
0.0993744
0.0965345
0.0965419
0.0965567
0.0965788
0.0966082
0.0966448
0.0966884
0.096739
0.0967965
0.0968608
0.0969317
0.0970093
0.0970935
0.0971843
0.0972819
0.0973865
0.0974981
0.0976173
0.0977444
0.0978798
0.0980242
0.0981782
0.0983425
0.0985179
0.098705
0.0989046
0.0991174
0.0993439
0.0965251
0.0965325
0.0965473
0.0965695
0.0965989
0.0966355
0.0966792
0.0967299
0.0967874
0.0968516
0.0969225
0.097
0.0970841
0.0971747
0.097272
0.0973761
0.0974872
0.0976057
0.0977319
0.0978662
0.0980094
0.0981619
0.0983246
0.0984981
0.0986831
0.0988806
0.099091
0.0993152
0.0965164
0.0965238
0.0965386
0.0965608
0.0965903
0.096627
0.0966707
0.0967214
0.0967789
0.0968432
0.096914
0.0969915
0.0970754
0.0971658
0.0972628
0.0973665
0.0974771
0.0975949
0.0977202
0.0978536
0.0979956
0.0981468
0.0983078
0.0984796
0.0986627
0.0988581
0.0990664
0.0992882
0.0965083
0.0965157
0.0965306
0.0965528
0.0965823
0.096619
0.0966628
0.0967135
0.0967711
0.0968354
0.0969062
0.0969835
0.0970673
0.0971576
0.0972543
0.0973576
0.0974677
0.0975849
0.0977095
0.097842
0.0979829
0.0981328
0.0982924
0.0984625
0.0986439
0.0988373
0.0990435
0.0992631
0.0965008
0.0965083
0.0965232
0.0965454
0.096575
0.0966117
0.0966556
0.0967063
0.0967639
0.0968282
0.096899
0.0969763
0.09706
0.0971501
0.0972466
0.0973495
0.0974592
0.0975758
0.0976997
0.0978313
0.0979712
0.0981199
0.0982782
0.0984468
0.0986265
0.0988181
0.0990224
0.09924
0.0964941
0.0965016
0.0965165
0.0965388
0.0965684
0.0966051
0.096649
0.0966998
0.0967574
0.0968217
0.0968925
0.0969698
0.0970534
0.0971433
0.0972395
0.0973422
0.0974515
0.0975676
0.0976909
0.0978217
0.0979607
0.0981083
0.0982654
0.0984326
0.0986108
0.0988007
0.0990032
0.0992189
0.0964881
0.0964955
0.0965105
0.0965328
0.0965624
0.0965992
0.0966431
0.096694
0.0967516
0.0968159
0.0968867
0.0969639
0.0970474
0.0971372
0.0972333
0.0973357
0.0974446
0.0975603
0.097683
0.0978131
0.0979513
0.098098
0.0982539
0.0984199
0.0985966
0.098785
0.0989859
0.0992
0.0964827
0.0964902
0.0965051
0.0965275
0.0965571
0.096594
0.0966379
0.0966888
0.0967465
0.0968108
0.0968816
0.0969587
0.0970422
0.0971319
0.0972278
0.09733
0.0974386
0.0975538
0.097676
0.0978056
0.097943
0.0980888
0.0982438
0.0984086
0.0985841
0.0987712
0.0989706
0.0991831
0.0964781
0.0964856
0.0965005
0.0965229
0.0965526
0.0965895
0.0966334
0.0966843
0.096742
0.0968063
0.0968771
0.0969543
0.0970377
0.0971272
0.097223
0.097325
0.0974333
0.0975482
0.09767
0.097799
0.0979358
0.0980809
0.098235
0.0983989
0.0985733
0.0987592
0.0989573
0.0991685
0.0964742
0.0964817
0.0964967
0.096519
0.0965487
0.0965856
0.0966296
0.0966806
0.0967383
0.0968026
0.0968734
0.0969505
0.0970338
0.0971233
0.097219
0.0973208
0.0974289
0.0975435
0.0976649
0.0977935
0.0979297
0.0980742
0.0982276
0.0983906
0.0985642
0.098749
0.0989461
0.0991562
0.096471
0.0964785
0.0964935
0.0965159
0.0965456
0.0965825
0.0966266
0.0966775
0.0967352
0.0967995
0.0968703
0.0969474
0.0970307
0.0971202
0.0972157
0.0973174
0.0974254
0.0975397
0.0976608
0.097789
0.0979248
0.0980688
0.0982216
0.0983839
0.0985567
0.0987408
0.0989369
0.0991461
0.0964686
0.0964761
0.0964911
0.0965135
0.0965432
0.0965802
0.0966242
0.0966752
0.0967329
0.0967972
0.096868
0.0969451
0.0970284
0.0971178
0.0972132
0.0973148
0.0974226
0.0975368
0.0976577
0.0977856
0.097921
0.0980646
0.0982169
0.0983788
0.098551
0.0987344
0.0989299
0.0991383
0.0964669
0.0964744
0.0964894
0.0965118
0.0965415
0.0965785
0.0966225
0.0966735
0.0967313
0.0967956
0.0968664
0.0969435
0.0970267
0.0971161
0.0972115
0.097313
0.0974207
0.0975348
0.0976555
0.0977832
0.0979184
0.0980617
0.0982137
0.0983752
0.098547
0.0987299
0.0989249
0.0991328
0.0964659
0.0964735
0.0964885
0.0965109
0.0965406
0.0965776
0.0966216
0.0966726
0.0967303
0.0967947
0.0968655
0.0969425
0.0970258
0.0971151
0.0972105
0.097312
0.0974196
0.0975336
0.0976542
0.0977818
0.0979169
0.09806
0.0982118
0.0983731
0.0985447
0.0987274
0.0989221
0.0991297
0.105935
0.105952
0.105968
0.105983
0.105997
0.106012
0.105881
0.105888
0.105896
0.105904
0.105912
0.105922
0.105796
0.105795
0.105795
0.105797
0.105799
0.105803
0.10568
0.105673
0.105666
0.105662
0.105658
0.105655
0.105535
0.105522
0.10551
0.105499
0.105489
0.10548
0.105363
0.105344
0.105327
0.105311
0.105295
0.10528
0.105164
0.105141
0.105119
0.105098
0.105077
0.105056
0.104941
0.104914
0.104888
0.104862
0.104836
0.10481
0.104696
0.104666
0.104636
0.104606
0.104575
0.104545
0.104431
0.104397
0.104364
0.10433
0.104296
0.104262
0.104148
0.104112
0.104076
0.104039
0.104002
0.103964
0.103849
0.103811
0.103773
0.103734
0.103694
0.103653
0.103538
0.103499
0.103458
0.103417
0.103375
0.103332
0.103217
0.103176
0.103134
0.103092
0.103048
0.103004
0.102888
0.102846
0.102804
0.10276
0.102716
0.10267
0.102554
0.102512
0.102469
0.102425
0.10238
0.102334
0.102219
0.102176
0.102133
0.102089
0.102044
0.101998
0.101883
0.101842
0.101799
0.101755
0.10171
0.101665
0.101551
0.10151
0.101468
0.101425
0.101381
0.101336
0.101224
0.101184
0.101143
0.101101
0.101058
0.101014
0.100905
0.100866
0.100827
0.100786
0.100744
0.100702
0.100596
0.100558
0.10052
0.10048
0.10044
0.1004
0.10011
0.0998326
0.0995695
0.0993209
0.0990871
0.098868
0.0986636
0.0984734
0.0982969
0.0981336
0.0979828
0.0978438
0.0977158
0.0975983
0.0974907
0.0973923
0.0973027
0.0972214
0.0971482
0.0970828
0.0970249
0.0969744
0.0969313
0.0968954
0.0968667
0.0968451
0.0968308
0.0968236
0.100148
0.0998695
0.0996045
0.0993539
0.0991181
0.0988972
0.098691
0.0984992
0.0983213
0.0981567
0.0980047
0.0978647
0.097736
0.0976179
0.0975097
0.0974109
0.0973209
0.0972395
0.0971661
0.0971006
0.0970426
0.0969922
0.096949
0.0969131
0.0968844
0.0968629
0.0968486
0.0968414
0.100187
0.099906
0.099639
0.0993865
0.0991488
0.0989261
0.0987182
0.0985249
0.0983456
0.0981797
0.0980267
0.0978858
0.0977562
0.0976375
0.0975288
0.0974295
0.0973393
0.0972576
0.0971841
0.0971185
0.0970605
0.09701
0.0969668
0.096931
0.0969023
0.0968808
0.0968665
0.0968593
0.100224
0.0999418
0.099673
0.0994187
0.0991792
0.0989548
0.0987453
0.0985504
0.0983697
0.0982027
0.0980486
0.0979068
0.0977765
0.0976571
0.0975479
0.0974483
0.0973578
0.0972759
0.0972023
0.0971365
0.0970785
0.0970279
0.0969848
0.0969489
0.0969202
0.0968988
0.0968844
0.0968773
0.100261
0.0999769
0.0997064
0.0994503
0.0992092
0.0989831
0.098772
0.0985757
0.0983938
0.0982255
0.0980705
0.0979278
0.0977968
0.0976768
0.0975671
0.0974671
0.0973763
0.0972942
0.0972204
0.0971546
0.0970965
0.0970459
0.0970028
0.0969669
0.0969382
0.0969168
0.0969025
0.0968953
0.100297
0.100011
0.0997392
0.0994815
0.0992386
0.099011
0.0987985
0.0986008
0.0984176
0.0982483
0.0980922
0.0979487
0.097817
0.0976964
0.0975863
0.0974859
0.0973949
0.0973126
0.0972386
0.0971727
0.0971146
0.097064
0.0970208
0.0969849
0.0969563
0.0969348
0.0969205
0.0969134
0.106535
0.106534
0.106532
0.106529
0.106525
0.10652
0.106514
0.106507
0.106499
0.10649
0.10648
0.106469
0.106457
0.106443
0.106429
0.106413
0.106397
0.106379
0.10636
0.10634
0.10632
0.106298
0.106275
0.106251
0.106226
0.106201
0.106175
0.106149
0.106122
0.106095
0.106069
0.106043
0.106018
0.105994
0.105971
0.105952
0.105935
0.105923
0.105917
0.105919
0.106504
0.106503
0.106501
0.106499
0.106495
0.10649
0.106484
0.106477
0.106469
0.10646
0.106449
0.106438
0.106426
0.106413
0.106398
0.106383
0.106366
0.106348
0.10633
0.10631
0.106289
0.106267
0.106244
0.10622
0.106196
0.10617
0.106144
0.106118
0.106091
0.106064
0.106038
0.106012
0.105986
0.105962
0.105939
0.105919
0.105901
0.105888
0.105879
0.105877
0.106443
0.106442
0.10644
0.106437
0.106433
0.106428
0.106422
0.106415
0.106407
0.106398
0.106388
0.106377
0.106365
0.106352
0.106337
0.106322
0.106305
0.106287
0.106269
0.106249
0.106228
0.106206
0.106183
0.106159
0.106135
0.106109
0.106083
0.106057
0.10603
0.106003
0.105976
0.105949
0.105923
0.105898
0.105875
0.105854
0.105835
0.105819
0.105807
0.105799
0.106352
0.106351
0.106349
0.106346
0.106342
0.106337
0.106331
0.106324
0.106316
0.106307
0.106297
0.106286
0.106274
0.10626
0.106246
0.106231
0.106214
0.106196
0.106178
0.106158
0.106137
0.106115
0.106092
0.106068
0.106043
0.106018
0.105992
0.105965
0.105938
0.105911
0.105883
0.105856
0.10583
0.105804
0.10578
0.105757
0.105736
0.105718
0.105702
0.10569
0.106231
0.10623
0.106228
0.106226
0.106222
0.106217
0.106211
0.106204
0.106196
0.106187
0.106177
0.106165
0.106153
0.10614
0.106126
0.10611
0.106094
0.106076
0.106057
0.106037
0.106016
0.105994
0.105972
0.105948
0.105923
0.105897
0.105871
0.105844
0.105817
0.105789
0.105761
0.105734
0.105707
0.10568
0.105654
0.10563
0.105607
0.105586
0.105567
0.10555
0.106082
0.106081
0.106079
0.106076
0.106073
0.106068
0.106062
0.106055
0.106047
0.106038
0.106028
0.106017
0.106004
0.105991
0.105977
0.105961
0.105945
0.105927
0.105908
0.105889
0.105868
0.105846
0.105823
0.105799
0.105774
0.105748
0.105722
0.105695
0.105667
0.105639
0.105611
0.105583
0.105555
0.105527
0.1055
0.105474
0.105449
0.105425
0.105403
0.105382
0.105906
0.105905
0.105903
0.1059
0.105896
0.105891
0.105885
0.105878
0.10587
0.105861
0.105851
0.10584
0.105828
0.105815
0.105801
0.105785
0.105769
0.105751
0.105732
0.105713
0.105692
0.10567
0.105647
0.105623
0.105598
0.105572
0.105546
0.105518
0.10549
0.105462
0.105433
0.105404
0.105375
0.105347
0.105318
0.10529
0.105263
0.105237
0.105212
0.105187
0.105703
0.105702
0.105701
0.105698
0.105694
0.105689
0.105683
0.105676
0.105668
0.105659
0.105649
0.105638
0.105626
0.105613
0.105598
0.105583
0.105567
0.105549
0.10553
0.105511
0.10549
0.105468
0.105445
0.105421
0.105396
0.10537
0.105343
0.105316
0.105288
0.105259
0.10523
0.1052
0.10517
0.105141
0.105111
0.105081
0.105052
0.105024
0.104996
0.104968
0.105477
0.105476
0.105474
0.105471
0.105467
0.105462
0.105456
0.105449
0.105441
0.105432
0.105422
0.105411
0.105399
0.105386
0.105372
0.105357
0.10534
0.105323
0.105304
0.105284
0.105264
0.105242
0.105219
0.105195
0.10517
0.105144
0.105117
0.105089
0.105061
0.105032
0.105002
0.104972
0.104941
0.10491
0.10488
0.104849
0.104818
0.104787
0.104756
0.104726
0.105227
0.105226
0.105224
0.105221
0.105217
0.105212
0.105207
0.1052
0.105192
0.105183
0.105173
0.105162
0.10515
0.105137
0.105123
0.105108
0.105091
0.105074
0.105055
0.105036
0.105015
0.104993
0.10497
0.104946
0.104921
0.104895
0.104868
0.10484
0.104812
0.104782
0.104752
0.104721
0.10469
0.104659
0.104627
0.104594
0.104562
0.104529
0.104496
0.104464
0.104957
0.104956
0.104954
0.104951
0.104947
0.104942
0.104936
0.10493
0.104922
0.104913
0.104903
0.104892
0.10488
0.104867
0.104853
0.104838
0.104822
0.104804
0.104786
0.104766
0.104746
0.104724
0.104701
0.104677
0.104652
0.104626
0.104599
0.104571
0.104543
0.104513
0.104482
0.104451
0.104419
0.104387
0.104354
0.104321
0.104287
0.104252
0.104218
0.104183
0.104668
0.104667
0.104665
0.104662
0.104658
0.104653
0.104648
0.104641
0.104633
0.104624
0.104615
0.104604
0.104592
0.104579
0.104565
0.10455
0.104534
0.104517
0.104498
0.104479
0.104458
0.104437
0.104414
0.10439
0.104365
0.104339
0.104312
0.104284
0.104255
0.104226
0.104195
0.104163
0.104131
0.104098
0.104064
0.10403
0.103995
0.103959
0.103923
0.103886
0.104363
0.104362
0.10436
0.104357
0.104353
0.104349
0.104343
0.104336
0.104328
0.10432
0.10431
0.104299
0.104287
0.104275
0.104261
0.104246
0.10423
0.104213
0.104195
0.104175
0.104155
0.104133
0.104111
0.104087
0.104062
0.104037
0.10401
0.103982
0.103953
0.103923
0.103892
0.10386
0.103827
0.103794
0.10376
0.103725
0.103689
0.103652
0.103615
0.103577
0.104044
0.104043
0.104041
0.104039
0.104035
0.10403
0.104024
0.104018
0.10401
0.104001
0.103992
0.103981
0.103969
0.103957
0.103943
0.103928
0.103912
0.103895
0.103877
0.103858
0.103838
0.103817
0.103794
0.103771
0.103746
0.103721
0.103694
0.103666
0.103637
0.103607
0.103576
0.103544
0.103512
0.103478
0.103443
0.103408
0.103371
0.103334
0.103296
0.103257
0.103715
0.103714
0.103712
0.103709
0.103705
0.1037
0.103695
0.103688
0.103681
0.103672
0.103662
0.103652
0.10364
0.103628
0.103614
0.1036
0.103584
0.103567
0.103549
0.10353
0.10351
0.103489
0.103467
0.103444
0.10342
0.103394
0.103368
0.10334
0.103311
0.103281
0.103251
0.103219
0.103186
0.103152
0.103117
0.103081
0.103045
0.103007
0.102968
0.102928
0.103377
0.103376
0.103374
0.103371
0.103367
0.103363
0.103357
0.103351
0.103343
0.103335
0.103325
0.103315
0.103303
0.103291
0.103277
0.103263
0.103247
0.103231
0.103213
0.103195
0.103175
0.103154
0.103132
0.103109
0.103085
0.10306
0.103034
0.103006
0.102978
0.102948
0.102918
0.102886
0.102853
0.10282
0.102785
0.102749
0.102712
0.102674
0.102635
0.102595
0.103033
0.103032
0.103031
0.103028
0.103024
0.103019
0.103014
0.103007
0.103
0.102992
0.102982
0.102972
0.102961
0.102948
0.102935
0.102921
0.102906
0.102889
0.102872
0.102854
0.102834
0.102814
0.102792
0.102769
0.102746
0.102721
0.102695
0.102668
0.10264
0.102611
0.10258
0.102549
0.102516
0.102483
0.102448
0.102413
0.102376
0.102338
0.102299
0.102259
0.102687
0.102686
0.102685
0.102682
0.102678
0.102674
0.102668
0.102662
0.102654
0.102646
0.102637
0.102627
0.102616
0.102603
0.10259
0.102576
0.102561
0.102545
0.102528
0.10251
0.102491
0.102471
0.10245
0.102427
0.102404
0.102379
0.102354
0.102327
0.1023
0.102271
0.102241
0.10221
0.102178
0.102145
0.102111
0.102076
0.102039
0.102002
0.101964
0.101924
0.102341
0.102341
0.102339
0.102336
0.102332
0.102328
0.102323
0.102316
0.102309
0.102301
0.102292
0.102282
0.102271
0.102259
0.102246
0.102232
0.102217
0.102201
0.102185
0.102167
0.102148
0.102128
0.102107
0.102086
0.102063
0.102039
0.102014
0.101988
0.101961
0.101932
0.101903
0.101873
0.101841
0.101809
0.101775
0.101741
0.101705
0.101668
0.10163
0.101591
0.101998
0.101998
0.101996
0.101993
0.10199
0.101985
0.10198
0.101973
0.101966
0.101958
0.101949
0.101939
0.101929
0.101917
0.101904
0.101891
0.101876
0.101861
0.101844
0.101827
0.101808
0.101789
0.101768
0.101747
0.101725
0.101701
0.101677
0.101651
0.101625
0.101597
0.101569
0.101539
0.101508
0.101476
0.101443
0.10141
0.101375
0.101339
0.101302
0.101264
0.101661
0.10166
0.101658
0.101656
0.101652
0.101648
0.101642
0.101636
0.101629
0.101621
0.101612
0.101603
0.101592
0.101581
0.101568
0.101555
0.10154
0.101525
0.101509
0.101492
0.101474
0.101455
0.101435
0.101414
0.101392
0.101369
0.101346
0.101321
0.101295
0.101268
0.10124
0.101211
0.101181
0.10115
0.101118
0.101085
0.101051
0.101016
0.10098
0.100943
0.101331
0.10133
0.101328
0.101326
0.101322
0.101318
0.101313
0.101307
0.1013
0.101292
0.101283
0.101274
0.101263
0.101252
0.10124
0.101227
0.101213
0.101198
0.101182
0.101165
0.101148
0.101129
0.10111
0.101089
0.101068
0.101046
0.101022
0.100998
0.100973
0.100947
0.10092
0.100892
0.100863
0.100833
0.100802
0.10077
0.100737
0.100703
0.100668
0.100632
0.100332
0.100045
0.0997713
0.099512
0.0992676
0.0990385
0.0988245
0.0986256
0.0984412
0.0982708
0.0981138
0.0979695
0.0978371
0.097716
0.0976054
0.0975048
0.0974134
0.0973309
0.0972568
0.0971908
0.0971326
0.097082
0.0970388
0.097003
0.0969743
0.0969529
0.0969386
0.0969315
0.100367
0.100078
0.0998028
0.0995419
0.0992961
0.0990655
0.0988502
0.09865
0.0984645
0.0982931
0.0981353
0.0979902
0.0978572
0.0977355
0.0976245
0.0975235
0.0974319
0.0973492
0.097275
0.0972089
0.0971507
0.0971
0.0970568
0.097021
0.0969923
0.0969709
0.0969566
0.0969495
0.1004
0.10011
0.0998335
0.0995712
0.099324
0.0990921
0.0988755
0.0986741
0.0984875
0.0983152
0.0981565
0.0980107
0.0978771
0.0977549
0.0976435
0.0975422
0.0974504
0.0973675
0.0972932
0.097227
0.0971687
0.097118
0.0970748
0.0970389
0.0970103
0.0969889
0.0969746
0.0969675
0.100433
0.100142
0.0998635
0.0995999
0.0993513
0.0991181
0.0989003
0.0986978
0.0985102
0.098337
0.0981775
0.098031
0.0978968
0.0977742
0.0976624
0.0975608
0.0974687
0.0973857
0.0973112
0.0972449
0.0971866
0.0971359
0.0970927
0.0970568
0.0970282
0.0970068
0.0969925
0.0969854
0.100465
0.100172
0.0998927
0.0996278
0.099378
0.0991436
0.0989247
0.0987211
0.0985326
0.0983585
0.0981982
0.0980511
0.0979164
0.0977933
0.0976811
0.0975792
0.0974869
0.0974037
0.0973291
0.0972628
0.0972044
0.0971537
0.0971104
0.0970746
0.097046
0.0970245
0.0970103
0.0970032
0.100496
0.100202
0.0999212
0.0996551
0.0994041
0.0991685
0.0989486
0.098744
0.0985546
0.0983797
0.0982187
0.098071
0.0979357
0.0978122
0.0976997
0.0975975
0.097505
0.0974216
0.0973469
0.0972805
0.0972221
0.0971713
0.0971281
0.0970922
0.0970636
0.0970422
0.0970279
0.0970208
0.100526
0.100231
0.0999489
0.0996816
0.0994295
0.0991929
0.0989719
0.0987664
0.0985761
0.0984005
0.0982388
0.0980905
0.0979548
0.0978309
0.097718
0.0976156
0.0975229
0.0974394
0.0973646
0.0972981
0.0972396
0.0971888
0.0971455
0.0971097
0.0970811
0.0970597
0.0970454
0.0970383
0.100555
0.100258
0.0999758
0.0997075
0.0994543
0.0992167
0.0989948
0.0987884
0.0985973
0.0984209
0.0982586
0.0981098
0.0979736
0.0978493
0.0977361
0.0976334
0.0975405
0.0974569
0.097382
0.0973154
0.0972569
0.0972061
0.0971628
0.0971269
0.0970983
0.0970769
0.0970627
0.0970556
0.100583
0.100286
0.100002
0.0997326
0.0994784
0.0992399
0.099017
0.0988098
0.098618
0.0984409
0.0982781
0.0981287
0.0979921
0.0978675
0.097754
0.0976511
0.097558
0.0974742
0.0973992
0.0973326
0.097274
0.0972232
0.0971799
0.097144
0.0971154
0.097094
0.0970798
0.0970726
0.10061
0.100312
0.100027
0.0997569
0.0995018
0.0992624
0.0990387
0.0988308
0.0986382
0.0984606
0.0982972
0.0981473
0.0980103
0.0978853
0.0977716
0.0976684
0.0975752
0.0974913
0.0974162
0.0973495
0.0972908
0.09724
0.0971967
0.0971608
0.0971322
0.0971108
0.0970966
0.0970895
0.100636
0.100337
0.100052
0.0997805
0.0995246
0.0992843
0.0990599
0.0988512
0.098658
0.0984797
0.0983158
0.0981656
0.0980281
0.0979028
0.0977889
0.0976855
0.0975921
0.097508
0.0974329
0.0973661
0.0973074
0.0972566
0.0972132
0.0971773
0.0971487
0.0971273
0.0971131
0.097106
0.100661
0.100362
0.100075
0.0998034
0.0995466
0.0993056
0.0990804
0.0988711
0.0986773
0.0984985
0.0983341
0.0981834
0.0980456
0.09792
0.0978058
0.0977022
0.0976087
0.0975245
0.0974493
0.0973825
0.0973237
0.0972728
0.0972295
0.0971936
0.097165
0.0971436
0.0971294
0.0971223
0.100686
0.100385
0.100098
0.0998255
0.099568
0.0993262
0.0991004
0.0988904
0.098696
0.0985167
0.0983519
0.0982008
0.0980627
0.0979368
0.0978224
0.0977187
0.097625
0.0975407
0.0974653
0.0973985
0.0973397
0.0972888
0.0972454
0.0972095
0.0971809
0.0971595
0.0971453
0.0971382
0.100709
0.100408
0.10012
0.0998468
0.0995886
0.0993462
0.0991197
0.0989092
0.0987143
0.0985345
0.0983692
0.0982178
0.0980794
0.0979533
0.0978386
0.0977347
0.0976409
0.0975565
0.0974811
0.0974141
0.0973554
0.0973044
0.097261
0.0972251
0.0971965
0.0971751
0.0971609
0.0971538
0.100732
0.10043
0.100141
0.0998674
0.0996085
0.0993655
0.0991385
0.0989274
0.098732
0.0985518
0.0983861
0.0982343
0.0980957
0.0979693
0.0978544
0.0977504
0.0976564
0.0975719
0.0974964
0.0974295
0.0973706
0.0973196
0.0972763
0.0972403
0.0972117
0.0971903
0.0971761
0.097169
0.100754
0.100451
0.100162
0.0998872
0.0996277
0.0993841
0.0991566
0.098945
0.0987491
0.0985685
0.0984025
0.0982504
0.0981115
0.0979849
0.0978698
0.0977656
0.0976715
0.097587
0.0975114
0.0974444
0.0973855
0.0973345
0.0972911
0.0972552
0.0972266
0.0972052
0.0971909
0.0971838
0.100774
0.100471
0.100181
0.0999062
0.0996462
0.0994021
0.099174
0.098962
0.0987657
0.0985847
0.0984184
0.098266
0.0981268
0.098
0.0978848
0.0977804
0.0976862
0.0976016
0.097526
0.0974589
0.0974
0.0973489
0.0973055
0.0972696
0.097241
0.0972196
0.0972053
0.0971982
0.100794
0.100491
0.1002
0.0999245
0.099664
0.0994194
0.0991908
0.0989784
0.0987817
0.0986004
0.0984337
0.0982811
0.0981417
0.0980147
0.0978993
0.0977948
0.0977005
0.0976158
0.0975401
0.097473
0.097414
0.097363
0.0973195
0.0972836
0.097255
0.0972335
0.0972193
0.0972122
0.100813
0.100509
0.100218
0.099942
0.099681
0.0994359
0.099207
0.0989942
0.0987971
0.0986155
0.0984485
0.0982957
0.098156
0.0980288
0.0979133
0.0978087
0.0977143
0.0976295
0.0975538
0.0974866
0.0974276
0.0973765
0.0973331
0.0972971
0.0972685
0.0972471
0.0972328
0.0972257
0.100831
0.100527
0.100235
0.0999587
0.0996973
0.0994518
0.0992225
0.0990093
0.0988119
0.09863
0.0984628
0.0983097
0.0981699
0.0980425
0.0979269
0.0978221
0.0977276
0.0976428
0.097567
0.0974997
0.0974407
0.0973896
0.0973462
0.0973102
0.0972815
0.0972601
0.0972459
0.0972388
0.100848
0.100543
0.100252
0.0999746
0.0997129
0.099467
0.0992373
0.0990238
0.0988261
0.0986439
0.0984765
0.0983232
0.0981832
0.0980557
0.0979399
0.097835
0.0977405
0.0976555
0.0975796
0.0975124
0.0974534
0.0974022
0.0973588
0.0973228
0.0972941
0.0972727
0.0972584
0.0972513
0.100865
0.100559
0.100267
0.0999898
0.0997277
0.0994815
0.0992515
0.0990376
0.0988397
0.0986572
0.0984896
0.0983361
0.0981959
0.0980683
0.0979523
0.0978474
0.0977528
0.0976678
0.0975918
0.0975245
0.0974655
0.0974143
0.0973708
0.0973348
0.0973062
0.0972847
0.0972705
0.0972634
0.10088
0.100575
0.100282
0.100004
0.0997417
0.0994952
0.0992649
0.0990508
0.0988527
0.09867
0.0985021
0.0983484
0.0982081
0.0980803
0.0979643
0.0978593
0.0977645
0.0976795
0.0976035
0.0975361
0.097477
0.0974259
0.0973824
0.0973464
0.0973177
0.0972962
0.097282
0.0972749
0.100895
0.100589
0.100296
0.100018
0.0997551
0.0995083
0.0992777
0.0990633
0.0988649
0.098682
0.098514
0.0983601
0.0982197
0.0980918
0.0979756
0.0978705
0.0977757
0.0976906
0.0976146
0.0975472
0.0974881
0.0974369
0.0973934
0.0973573
0.0973287
0.0973072
0.097293
0.0972858
0.100909
0.100602
0.100309
0.100031
0.0997676
0.0995206
0.0992898
0.0990752
0.0988766
0.0986935
0.0985253
0.0983713
0.0982307
0.0981026
0.0979864
0.0978812
0.0977864
0.0977012
0.0976251
0.0975577
0.0974986
0.0974473
0.0974038
0.0973678
0.0973391
0.0973176
0.0973034
0.0972962
0.100921
0.100615
0.100321
0.100043
0.0997795
0.0995322
0.0993011
0.0990863
0.0988875
0.0987043
0.0985359
0.0983818
0.098241
0.0981129
0.0979966
0.0978913
0.0977964
0.0977112
0.0976351
0.0975676
0.0975085
0.0974572
0.0974137
0.0973776
0.0973489
0.0973275
0.0973132
0.0973061
0.100933
0.100627
0.100333
0.100054
0.0997905
0.099543
0.0993118
0.0990968
0.0988978
0.0987144
0.0985459
0.0983916
0.0982508
0.0981226
0.0980062
0.0979008
0.0978059
0.0977206
0.0976444
0.097577
0.0975178
0.0974665
0.0974229
0.0973869
0.0973581
0.0973367
0.0973224
0.0973153
0.100944
0.100637
0.100344
0.100065
0.0998008
0.0995531
0.0993217
0.0991065
0.0989074
0.0987238
0.0985552
0.0984008
0.0982599
0.0981316
0.0980151
0.0979097
0.0978147
0.0977294
0.0976532
0.0975857
0.0975264
0.0974752
0.0974316
0.0973955
0.0973668
0.0973453
0.0973311
0.0973239
0.100955
0.100647
0.100354
0.100074
0.0998103
0.0995625
0.0993309
0.0991156
0.0989163
0.0987326
0.0985639
0.0984094
0.0982684
0.09814
0.0980234
0.097918
0.0978229
0.0977375
0.0976613
0.0975938
0.0975345
0.0974832
0.0974396
0.0974035
0.0973748
0.0973533
0.0973391
0.0973319
0.100964
0.100657
0.100363
0.100083
0.0998191
0.099571
0.0993393
0.0991239
0.0989245
0.0987407
0.0985718
0.0984173
0.0982762
0.0981477
0.0980311
0.0979256
0.0978305
0.097745
0.0976688
0.0976012
0.097542
0.0974907
0.097447
0.0974109
0.0973822
0.0973607
0.0973465
0.0973393
0.100973
0.100665
0.100371
0.100091
0.099827
0.0995789
0.099347
0.0991315
0.098932
0.0987481
0.0985791
0.0984245
0.0982833
0.0981548
0.0980381
0.0979325
0.0978374
0.0977519
0.0976757
0.0976081
0.0975488
0.0974974
0.0974538
0.0974177
0.097389
0.0973675
0.0973532
0.0973461
0.10098
0.100673
0.100378
0.100099
0.0998342
0.0995859
0.099354
0.0991383
0.0989387
0.0987547
0.0985857
0.098431
0.0982897
0.0981611
0.0980444
0.0979388
0.0978436
0.0977581
0.0976818
0.0976142
0.0975549
0.0975036
0.0974599
0.0974238
0.0973951
0.0973736
0.0973593
0.0973522
0.100987
0.100679
0.100385
0.100105
0.0998406
0.0995922
0.0993602
0.0991444
0.0989447
0.0987607
0.0985916
0.0984368
0.0982955
0.0981668
0.0980501
0.0979444
0.0978492
0.0977637
0.0976874
0.0976197
0.0975604
0.0975091
0.0974654
0.0974293
0.0974005
0.097379
0.0973648
0.0973576
0.100993
0.100685
0.100391
0.100111
0.0998462
0.0995978
0.0993656
0.0991498
0.09895
0.0987659
0.0985967
0.0984419
0.0983005
0.0981718
0.0980551
0.0979494
0.0978541
0.0977686
0.0976922
0.0976246
0.0975652
0.0975139
0.0974702
0.0974341
0.0974053
0.0973838
0.0973695
0.0973624
0.100998
0.10069
0.100396
0.100116
0.099851
0.0996025
0.0993703
0.0991544
0.0989546
0.0987704
0.0986012
0.0984462
0.0983048
0.0981761
0.0980593
0.0979536
0.0978583
0.0977728
0.0976964
0.0976287
0.0975694
0.097518
0.0974743
0.0974382
0.0974094
0.0973879
0.0973736
0.0973665
0.101003
0.100695
0.1004
0.10012
0.099855
0.0996064
0.0993742
0.0991582
0.0989584
0.0987741
0.0986049
0.0984499
0.0983085
0.0981797
0.0980629
0.0979572
0.0978618
0.0977763
0.0976999
0.0976322
0.0975728
0.0975215
0.0974778
0.0974416
0.0974129
0.0973914
0.0973771
0.0973699
0.101006
0.100698
0.100403
0.100123
0.0998583
0.0996096
0.0993773
0.0991613
0.0989614
0.0987771
0.0986078
0.0984528
0.0983114
0.0981826
0.0980657
0.09796
0.0978647
0.0977791
0.0977027
0.097635
0.0975756
0.0975242
0.0974806
0.0974444
0.0974156
0.0973941
0.0973798
0.0973727
0.101009
0.1007
0.100406
0.100125
0.0998607
0.099612
0.0993796
0.0991636
0.0989637
0.0987793
0.09861
0.098455
0.0983136
0.0981848
0.0980679
0.0979621
0.0978668
0.0977812
0.0977048
0.0976371
0.0975777
0.0975263
0.0974826
0.0974465
0.0974177
0.0973962
0.0973819
0.0973748
0.10101
0.100702
0.100407
0.100127
0.0998623
0.0996136
0.0993812
0.0991652
0.0989652
0.0987809
0.0986115
0.0984565
0.098315
0.0981862
0.0980693
0.0979636
0.0978682
0.0977826
0.0977062
0.0976385
0.0975791
0.0975277
0.097484
0.0974479
0.0974191
0.0973976
0.0973833
0.0973761
0.101011
0.100703
0.100408
0.100128
0.0998631
0.0996144
0.099382
0.0991659
0.098966
0.0987816
0.0986123
0.0984573
0.0983157
0.0981869
0.09807
0.0979643
0.0978689
0.0977833
0.0977069
0.0976392
0.0975798
0.0975284
0.0974847
0.0974486
0.0974198
0.0973983
0.097384
0.0973768
)
;

boundaryField
{
    bc-2
    {
        type            empty;
    }
    bc-3
    {
        type            empty;
    }
    bottom
    {
        type            zeroGradient;
    }
    leftSide
    {
        type            zeroGradient;
    }
    naturalSurface
    {
        type            zeroGradient;
    }
    rightSide
    {
        type            zeroGradient;
    }
    slopesurface
    {
        type            zeroGradient;
    }
    subGradeSurface
    {
        type            zeroGradient;
    }
}


// ************************************************************************* //
