# Supplementary material for: A finite volume-based model for the hydrothermal behavior of soil under freeze–thaw cycles
Source: PLoS One. 2021 Jun 3;16(6):e0252680. doi: 10.1371/journal.pone.0252680 (PMC8174737; doi:10.1371/journal.pone.0252680)
Supplement: S1 Data — (ZIP) [file pone.0252680.s001.zip › Data at equal time interval/3.26592e+08/K]

/*--------------------------------*- C++ -*----------------------------------*\
| =========                 |                                                 |
| \\      /  F ield         | OpenFOAM: The Open Source CFD Toolbox           |
|  \\    /   O peration     | Version:  2.4.0                                 |
|   \\  /    A nd           | Web:      www.OpenFOAM.org                      |
|    \\/     M anipulation  |                                                 |
\*---------------------------------------------------------------------------*/
FoamFile
{
    version     2.0;
    format      ascii;
    class       volScalarField;
    location    "3.26592e+08";
    object      K;
}
// * * * * * * * * * * * * * * * * * * * * * * * * * * * * * * * * * * * * * //

dimensions      [0 1 -1 0 0 0 0];

internalField   nonuniform List<scalar> 
9554
(
7.13334e-08
7.1211e-08
7.09674e-08
7.06053e-08
7.01287e-08
6.95426e-08
6.88535e-08
6.80685e-08
6.7196e-08
6.6245e-08
6.52251e-08
6.41465e-08
6.30196e-08
6.18552e-08
6.0664e-08
5.94563e-08
5.82423e-08
5.70318e-08
5.58338e-08
5.46567e-08
5.3508e-08
5.23944e-08
7.13288e-08
7.12063e-08
7.09627e-08
7.06006e-08
7.01241e-08
6.95381e-08
6.8849e-08
6.80641e-08
6.71916e-08
6.62407e-08
6.52208e-08
6.41423e-08
6.30156e-08
6.18513e-08
6.06601e-08
5.94525e-08
5.82386e-08
5.70282e-08
5.58303e-08
5.46533e-08
5.35047e-08
5.23912e-08
7.13194e-08
7.11969e-08
7.09534e-08
7.05914e-08
7.01148e-08
6.95289e-08
6.88399e-08
6.80552e-08
6.71829e-08
6.6232e-08
6.52124e-08
6.4134e-08
6.30074e-08
6.18433e-08
6.06523e-08
5.94449e-08
5.82312e-08
5.70211e-08
5.58234e-08
5.46466e-08
5.34982e-08
5.23848e-08
7.13053e-08
7.11829e-08
7.09394e-08
7.05774e-08
7.0101e-08
6.95152e-08
6.88264e-08
6.80418e-08
6.71697e-08
6.62191e-08
6.51996e-08
6.41215e-08
6.29952e-08
6.18313e-08
6.06406e-08
5.94335e-08
5.82202e-08
5.70103e-08
5.58129e-08
5.46364e-08
5.34884e-08
5.23753e-08
7.12865e-08
7.11641e-08
7.09207e-08
7.05588e-08
7.00825e-08
6.94969e-08
6.88083e-08
6.80239e-08
6.71521e-08
6.62017e-08
6.51826e-08
6.41048e-08
6.29789e-08
6.18154e-08
6.06251e-08
5.94184e-08
5.82054e-08
5.69959e-08
5.5799e-08
5.46229e-08
5.34753e-08
5.23626e-08
7.1263e-08
7.11406e-08
7.08973e-08
7.05356e-08
7.00594e-08
6.9474e-08
6.87856e-08
6.80016e-08
6.713e-08
6.61801e-08
6.51613e-08
6.40839e-08
6.29584e-08
6.17954e-08
6.06056e-08
5.93994e-08
5.81869e-08
5.6978e-08
5.57816e-08
5.4606e-08
5.34589e-08
5.23467e-08
7.12347e-08
7.11124e-08
7.08691e-08
7.05076e-08
7.00317e-08
6.94465e-08
6.87584e-08
6.79747e-08
6.71035e-08
6.6154e-08
6.51357e-08
6.40588e-08
6.29339e-08
6.17714e-08
6.05822e-08
5.93766e-08
5.81648e-08
5.69564e-08
5.57606e-08
5.45857e-08
5.34392e-08
5.23277e-08
7.12016e-08
7.10794e-08
7.08363e-08
7.04749e-08
6.99992e-08
6.94144e-08
6.87266e-08
6.79433e-08
6.70726e-08
6.61235e-08
6.51058e-08
6.40295e-08
6.29052e-08
6.17434e-08
6.05548e-08
5.93499e-08
5.81388e-08
5.69312e-08
5.57362e-08
5.4562e-08
5.34162e-08
5.23054e-08
7.11638e-08
7.10416e-08
7.07986e-08
7.04374e-08
6.9962e-08
6.93775e-08
6.86902e-08
6.79073e-08
6.70371e-08
6.60887e-08
6.50715e-08
6.39959e-08
6.28723e-08
6.17113e-08
6.05235e-08
5.93194e-08
5.81092e-08
5.69024e-08
5.57082e-08
5.45349e-08
5.33899e-08
5.228e-08
7.11211e-08
7.0999e-08
7.07562e-08
7.03952e-08
6.99201e-08
6.9336e-08
6.86491e-08
6.78667e-08
6.69972e-08
6.60493e-08
6.50329e-08
6.39581e-08
6.28353e-08
6.16751e-08
6.04882e-08
5.9285e-08
5.80757e-08
5.68699e-08
5.56767e-08
5.45044e-08
5.33604e-08
5.22514e-08
7.10736e-08
7.09516e-08
7.07089e-08
7.03482e-08
6.98735e-08
6.92898e-08
6.86034e-08
6.78216e-08
6.69527e-08
6.60056e-08
6.49899e-08
6.39159e-08
6.2794e-08
6.16348e-08
6.04489e-08
5.92468e-08
5.80385e-08
5.68338e-08
5.56417e-08
5.44704e-08
5.33275e-08
5.22195e-08
7.10213e-08
7.08993e-08
7.06569e-08
7.02965e-08
6.98221e-08
6.92388e-08
6.8553e-08
6.77718e-08
6.69036e-08
6.59573e-08
6.49425e-08
6.38695e-08
6.27486e-08
6.15904e-08
6.04056e-08
5.92046e-08
5.79975e-08
5.6794e-08
5.56031e-08
5.4433e-08
5.32913e-08
5.21845e-08
7.09641e-08
7.08423e-08
7.06e-08
7.02399e-08
6.97659e-08
6.91831e-08
6.84979e-08
6.77174e-08
6.685e-08
6.59045e-08
6.48907e-08
6.38187e-08
6.26988e-08
6.15418e-08
6.03582e-08
5.91585e-08
5.79527e-08
5.67505e-08
5.55609e-08
5.43922e-08
5.32518e-08
5.21463e-08
7.09021e-08
7.07804e-08
7.05383e-08
7.01785e-08
6.97049e-08
6.91227e-08
6.84381e-08
6.76584e-08
6.67917e-08
6.58472e-08
6.48345e-08
6.37635e-08
6.26449e-08
6.14891e-08
6.03068e-08
5.91085e-08
5.79041e-08
5.67033e-08
5.55151e-08
5.43479e-08
5.32089e-08
5.21049e-08
7.08352e-08
7.07136e-08
7.04718e-08
7.01124e-08
6.96392e-08
6.90576e-08
6.83736e-08
6.75947e-08
6.6729e-08
6.57854e-08
6.47737e-08
6.3704e-08
6.25866e-08
6.14322e-08
6.02513e-08
5.90544e-08
5.78516e-08
5.66524e-08
5.54658e-08
5.43001e-08
5.31628e-08
5.20603e-08
7.07636e-08
7.06422e-08
7.04006e-08
7.00415e-08
6.95688e-08
6.89877e-08
6.83045e-08
6.75264e-08
6.66616e-08
6.57191e-08
6.47086e-08
6.36401e-08
6.25241e-08
6.13711e-08
6.01918e-08
5.89965e-08
5.77953e-08
5.65977e-08
5.54128e-08
5.42489e-08
5.31132e-08
5.20125e-08
7.06873e-08
7.0566e-08
7.03246e-08
6.99659e-08
6.94937e-08
6.89133e-08
6.82308e-08
6.74535e-08
6.65897e-08
6.56483e-08
6.4639e-08
6.35719e-08
6.24573e-08
6.13059e-08
6.01281e-08
5.89345e-08
5.77351e-08
5.65393e-08
5.53563e-08
5.41942e-08
5.30604e-08
5.19615e-08
7.06064e-08
7.04852e-08
7.0244e-08
6.98857e-08
6.9414e-08
6.88342e-08
6.81525e-08
6.73761e-08
6.65133e-08
6.55731e-08
6.45651e-08
6.34993e-08
6.23862e-08
6.12364e-08
6.00604e-08
5.88686e-08
5.7671e-08
5.64772e-08
5.52961e-08
5.4136e-08
5.30042e-08
5.19072e-08
7.05209e-08
7.03998e-08
7.0159e-08
6.9801e-08
6.93298e-08
6.87506e-08
6.80697e-08
6.72942e-08
6.64325e-08
6.54934e-08
6.44867e-08
6.34224e-08
6.23109e-08
6.11628e-08
5.99886e-08
5.87987e-08
5.7603e-08
5.64113e-08
5.52323e-08
5.40743e-08
5.29446e-08
5.18497e-08
7.04311e-08
7.03102e-08
7.00695e-08
6.97119e-08
6.92413e-08
6.86627e-08
6.79825e-08
6.72079e-08
6.63472e-08
6.54094e-08
6.4404e-08
6.33412e-08
6.22314e-08
6.1085e-08
5.99127e-08
5.87248e-08
5.75312e-08
5.63416e-08
5.51648e-08
5.40091e-08
5.28817e-08
5.17891e-08
7.03372e-08
7.02163e-08
6.99759e-08
6.96187e-08
6.91485e-08
6.85705e-08
6.78911e-08
6.71174e-08
6.62578e-08
6.53211e-08
6.43171e-08
6.32558e-08
6.21477e-08
6.10031e-08
5.98328e-08
5.86469e-08
5.74556e-08
5.62682e-08
5.50938e-08
5.39404e-08
5.28154e-08
5.17252e-08
7.02394e-08
7.01186e-08
6.98784e-08
6.95215e-08
6.90517e-08
6.84743e-08
6.77956e-08
6.70228e-08
6.61642e-08
6.52287e-08
6.42261e-08
6.31663e-08
6.20598e-08
6.09172e-08
5.97488e-08
5.85652e-08
5.73761e-08
5.61911e-08
5.50191e-08
5.38682e-08
5.27457e-08
5.16581e-08
7.01379e-08
7.00172e-08
6.97772e-08
6.94206e-08
6.89512e-08
6.83743e-08
6.76962e-08
6.69242e-08
6.60666e-08
6.51323e-08
6.4131e-08
6.30728e-08
6.1968e-08
6.08272e-08
5.9661e-08
5.84795e-08
5.72928e-08
5.61103e-08
5.49408e-08
5.37926e-08
5.26728e-08
5.15878e-08
7.00332e-08
6.99126e-08
6.96728e-08
6.93163e-08
6.88473e-08
6.82708e-08
6.75933e-08
6.6822e-08
6.59653e-08
6.50321e-08
6.40321e-08
6.29753e-08
6.18722e-08
6.07333e-08
5.95692e-08
5.83899e-08
5.72057e-08
5.60257e-08
5.4859e-08
5.37135e-08
5.25964e-08
5.15143e-08
6.99258e-08
6.98052e-08
6.95654e-08
6.92091e-08
6.87403e-08
6.81642e-08
6.74871e-08
6.67164e-08
6.58604e-08
6.49282e-08
6.39294e-08
6.28741e-08
6.17726e-08
6.06356e-08
5.94735e-08
5.82966e-08
5.71148e-08
5.59375e-08
5.47735e-08
5.36309e-08
5.25168e-08
5.14376e-08
6.98161e-08
6.96955e-08
6.94557e-08
6.90994e-08
6.86307e-08
6.80547e-08
6.73779e-08
6.66077e-08
6.57524e-08
6.4821e-08
6.38232e-08
6.27692e-08
6.16694e-08
6.05342e-08
5.93742e-08
5.81996e-08
5.70203e-08
5.58457e-08
5.46846e-08
5.35449e-08
5.24339e-08
5.13578e-08
6.97047e-08
6.95841e-08
6.93442e-08
6.89879e-08
6.8519e-08
6.7943e-08
6.72663e-08
6.64963e-08
6.56414e-08
6.47107e-08
6.37138e-08
6.2661e-08
6.15626e-08
6.04292e-08
5.92712e-08
5.80989e-08
5.69221e-08
5.57503e-08
5.45921e-08
5.34555e-08
5.23476e-08
5.12748e-08
6.95925e-08
6.94718e-08
6.92317e-08
6.8875e-08
6.84059e-08
6.78296e-08
6.71527e-08
6.63827e-08
6.55279e-08
6.45975e-08
6.36014e-08
6.25495e-08
6.14525e-08
6.03207e-08
5.91647e-08
5.79946e-08
5.68204e-08
5.56514e-08
5.44962e-08
5.33627e-08
5.22582e-08
5.11887e-08
6.94802e-08
6.93593e-08
6.91188e-08
6.87616e-08
6.82919e-08
6.7715e-08
6.70376e-08
6.62672e-08
6.54123e-08
6.4482e-08
6.34862e-08
6.24352e-08
6.13392e-08
6.02089e-08
5.90547e-08
5.78869e-08
5.67152e-08
5.5549e-08
5.43968e-08
5.32666e-08
5.21655e-08
5.10995e-08
6.93689e-08
6.92477e-08
6.90066e-08
6.86486e-08
6.81779e-08
6.76001e-08
6.69217e-08
6.61505e-08
6.5295e-08
6.43644e-08
6.33687e-08
6.23181e-08
6.1223e-08
6.0094e-08
5.89416e-08
5.77758e-08
5.66066e-08
5.54432e-08
5.42941e-08
5.31673e-08
5.20696e-08
5.10072e-08
6.92597e-08
6.9138e-08
6.88961e-08
6.85369e-08
6.80648e-08
6.74855e-08
6.68056e-08
6.60331e-08
6.51765e-08
6.42452e-08
6.32492e-08
6.21987e-08
6.11041e-08
5.99762e-08
5.88253e-08
5.76615e-08
5.64947e-08
5.53341e-08
5.41881e-08
5.30646e-08
5.19706e-08
5.09119e-08
6.91536e-08
6.90313e-08
6.87883e-08
6.84276e-08
6.79536e-08
6.73721e-08
6.66902e-08
6.59157e-08
6.50574e-08
6.41249e-08
6.3128e-08
6.20771e-08
6.09828e-08
5.98556e-08
5.8706e-08
5.75441e-08
5.63796e-08
5.52217e-08
5.40789e-08
5.29588e-08
5.18684e-08
5.08136e-08
6.90514e-08
6.89286e-08
6.86843e-08
6.83216e-08
6.78452e-08
6.72609e-08
6.65761e-08
6.57989e-08
6.49383e-08
6.40038e-08
6.30055e-08
6.19538e-08
6.08593e-08
5.97325e-08
5.8584e-08
5.74237e-08
5.62614e-08
5.51062e-08
5.39664e-08
5.28499e-08
5.17632e-08
5.07124e-08
6.89519e-08
6.88292e-08
6.85843e-08
6.82198e-08
6.77405e-08
6.71528e-08
6.64643e-08
6.56835e-08
6.48196e-08
6.38824e-08
6.28821e-08
6.1829e-08
6.07338e-08
5.96071e-08
5.84593e-08
5.73004e-08
5.61402e-08
5.49876e-08
5.38509e-08
5.27379e-08
5.1655e-08
5.06083e-08
6.88467e-08
6.87273e-08
6.84854e-08
6.81214e-08
6.764e-08
6.70484e-08
6.63554e-08
6.55701e-08
6.47021e-08
6.37613e-08
6.27581e-08
6.1703e-08
6.06066e-08
5.94795e-08
5.83321e-08
5.71744e-08
5.6016e-08
5.48659e-08
5.37324e-08
5.26228e-08
5.15439e-08
5.05013e-08
6.87033e-08
6.86005e-08
6.83762e-08
6.80219e-08
6.75424e-08
6.6948e-08
6.625e-08
6.54593e-08
6.4586e-08
6.36408e-08
6.26339e-08
6.1576e-08
6.04778e-08
5.93499e-08
5.82025e-08
5.70458e-08
5.58891e-08
5.47414e-08
5.36109e-08
5.25049e-08
5.14299e-08
5.03916e-08
6.84149e-08
6.83789e-08
6.82222e-08
6.79077e-08
6.74435e-08
6.68507e-08
6.61484e-08
6.53514e-08
6.4472e-08
6.35212e-08
6.25097e-08
6.14484e-08
6.03477e-08
5.92184e-08
5.80707e-08
5.69146e-08
5.57594e-08
5.4614e-08
5.34865e-08
5.2384e-08
5.13131e-08
5.02792e-08
6.76634e-08
6.78732e-08
6.79393e-08
6.77482e-08
6.7334e-08
6.67543e-08
6.60503e-08
6.52469e-08
6.43602e-08
6.34028e-08
6.23859e-08
6.13202e-08
6.02165e-08
5.90853e-08
5.79368e-08
5.6781e-08
5.56271e-08
5.44839e-08
5.33593e-08
5.22604e-08
5.11935e-08
5.01641e-08
6.55811e-08
6.6651e-08
6.7367e-08
6.74937e-08
6.72005e-08
6.66557e-08
6.59552e-08
6.51458e-08
6.4251e-08
6.32859e-08
6.22624e-08
6.11916e-08
6.00841e-08
5.89505e-08
5.78009e-08
5.66451e-08
5.54923e-08
5.43511e-08
5.32293e-08
5.2134e-08
5.10713e-08
5.00465e-08
6.00319e-08
6.39925e-08
6.63276e-08
6.71106e-08
6.70392e-08
6.65555e-08
6.58638e-08
6.50483e-08
6.41444e-08
6.31705e-08
6.21395e-08
6.10627e-08
5.99508e-08
5.88142e-08
5.7663e-08
5.65069e-08
5.53549e-08
5.42157e-08
5.30967e-08
5.2005e-08
5.09465e-08
4.99264e-08
6.6729e-09
5.68501e-09
1.55473e-08
3.85664e-08
4.04343e-08
3.71125e-08
3.11162e-08
4.88988e-08
3.19905e-08
5.22159e-08
2.94407e-08
4.64412e-08
5.62744e-09
3.9455e-08
1.44934e-08
2.83775e-08
2.17545e-08
2.43411e-08
5.08759e-08
1.87369e-08
5.38498e-09
4.76566e-08
3.2301e-08
3.85858e-08
4.2918e-08
3.74442e-08
1.4303e-08
2.96835e-08
3.72794e-08
1.14945e-08
4.56473e-08
1.44859e-08
7.3388e-09
3.28534e-08
7.5836e-08
5.51128e-08
7.63355e-08
7.23944e-08
5.18224e-08
5.50553e-08
5.30738e-08
5.24385e-08
4.66737e-08
4.69517e-08
3.90924e-08
5.0196e-08
4.21944e-08
6.32339e-08
5.49697e-08
6.88356e-08
2.4949e-08
6.32083e-08
5.86272e-08
7.07031e-08
7.43317e-08
7.20616e-08
7.4986e-08
7.27949e-08
5.37237e-08
2.50377e-08
5.55648e-08
6.87915e-08
6.77517e-08
7.16851e-08
4.97724e-08
7.1999e-08
6.8165e-08
7.24991e-08
7.23768e-08
7.26572e-08
7.26711e-08
7.28529e-08
7.33142e-08
7.37836e-08
7.40887e-08
7.27711e-08
7.45473e-08
7.32632e-08
7.43403e-08
7.46418e-08
7.46047e-08
7.25897e-08
7.51019e-08
7.48348e-08
7.45871e-08
7.33199e-08
7.55723e-08
7.48131e-08
7.50989e-08
7.32472e-08
7.3997e-08
7.28333e-08
7.57789e-08
7.488e-08
7.32439e-08
7.30903e-08
7.54758e-08
7.28056e-08
7.5823e-08
7.48752e-08
7.49319e-08
7.31459e-08
7.54745e-08
7.47635e-08
7.5858e-08
7.58139e-08
7.61547e-08
7.60625e-08
7.28044e-08
7.29145e-08
7.62643e-08
7.61531e-08
7.21447e-08
6.97172e-08
1.61131e-08
6.48765e-08
7.16904e-08
6.77632e-08
7.24564e-08
7.25329e-08
7.43523e-08
7.51445e-08
7.28722e-08
7.29335e-08
7.58006e-08
2.55754e-08
6.81395e-08
7.62847e-08
7.32707e-08
7.49019e-08
7.60824e-08
7.49029e-08
7.59478e-08
6.49801e-08
3.93219e-08
6.34655e-08
7.22309e-08
7.31452e-08
7.22508e-08
7.3313e-08
7.25053e-08
7.2532e-08
7.28611e-08
7.48449e-08
7.36557e-08
7.46969e-08
7.25781e-08
7.47629e-08
7.54468e-08
7.38769e-08
7.2326e-08
7.23143e-08
7.46956e-08
7.23571e-08
7.46904e-08
7.13158e-08
7.21471e-08
6.67105e-08
7.13278e-08
7.00825e-08
5.93964e-08
5.62579e-08
2.2272e-08
4.855e-08
3.72933e-08
7.34965e-08
7.32186e-08
7.46131e-08
7.61374e-08
7.23333e-08
7.4265e-08
7.52541e-08
7.61245e-08
7.24106e-08
7.42148e-08
7.25113e-08
7.42118e-08
7.57608e-08
7.53106e-08
6.86948e-08
6.69196e-08
2.89015e-08
6.38444e-08
7.4894e-08
7.51272e-08
7.58295e-08
7.51942e-08
7.45993e-08
7.36601e-08
7.38242e-08
7.21018e-08
7.09473e-08
7.17117e-08
7.41815e-08
7.20898e-08
7.51937e-08
7.62848e-08
7.41206e-08
7.24792e-08
7.18537e-08
7.31442e-08
7.50446e-08
7.4208e-08
7.11391e-08
5.55832e-08
7.29439e-08
7.22652e-08
3.2454e-08
6.0488e-08
7.20248e-08
7.39016e-08
7.35618e-08
7.48768e-08
7.35732e-08
7.48049e-08
7.48927e-08
7.34276e-08
7.45327e-08
7.3457e-08
7.47132e-08
7.33551e-08
4.12589e-08
2.59984e-08
7.31313e-08
7.43241e-08
6.6996e-08
4.84329e-08
7.30182e-08
7.00301e-08
7.0411e-08
5.89189e-08
7.56376e-08
7.59066e-08
7.08197e-08
7.14046e-08
7.22277e-08
7.34774e-08
7.49375e-08
7.41812e-08
7.22089e-08
7.39101e-08
7.53843e-08
7.53831e-08
7.22512e-08
7.41657e-08
7.6215e-08
7.53503e-08
7.19694e-08
7.36802e-08
7.29989e-08
7.20797e-08
4.67664e-08
2.56602e-08
7.53781e-08
7.63401e-08
7.63126e-08
7.55294e-08
6.50117e-08
6.49311e-08
7.22906e-08
7.34513e-08
7.51672e-08
7.56063e-08
7.38962e-08
7.04471e-08
7.62789e-08
7.53912e-08
7.56294e-08
7.58072e-08
7.31991e-08
7.28322e-08
4.8438e-08
6.37216e-08
5.77053e-08
3.92433e-08
7.56656e-08
7.61247e-08
7.21535e-08
7.19255e-08
7.63828e-08
7.53536e-08
5.1926e-08
8.46069e-09
7.41578e-08
7.53678e-08
6.49082e-08
4.95638e-08
7.21274e-08
7.30457e-08
7.30518e-08
7.23733e-08
7.41486e-08
7.53724e-08
7.01756e-08
6.21175e-08
7.31424e-08
7.22794e-08
7.31895e-08
7.24926e-08
7.34884e-08
7.41871e-08
7.33791e-08
7.37357e-08
7.41599e-08
7.39709e-08
6.65308e-08
6.97569e-08
7.09681e-08
7.00094e-08
7.45566e-08
7.54924e-08
7.47084e-08
7.48791e-08
7.19258e-08
6.80735e-08
7.24545e-08
7.30387e-08
7.5368e-08
7.42002e-08
7.22263e-08
7.3291e-08
7.23125e-08
7.18559e-08
7.24006e-08
7.31635e-08
7.33214e-08
7.39706e-08
7.39672e-08
7.37942e-08
7.37089e-08
7.32925e-08
3.48301e-08
5.76603e-08
6.98726e-08
6.87187e-08
7.3859e-08
7.44725e-08
5.14278e-08
6.05494e-08
7.41841e-08
7.5055e-08
7.52945e-08
7.5046e-08
7.30784e-08
7.40095e-08
7.46197e-08
7.419e-08
6.84179e-08
6.37402e-08
7.46235e-08
7.54536e-08
7.39921e-08
7.34073e-08
7.33703e-08
7.30223e-08
4.03956e-08
9.76383e-09
7.46103e-08
7.54949e-08
7.45844e-08
7.41487e-08
7.15187e-08
6.9368e-08
7.39298e-08
7.34053e-08
7.38395e-08
7.35947e-08
6.00002e-08
4.66195e-08
7.13647e-08
6.82238e-08
7.51435e-08
7.45623e-08
7.35315e-08
7.36044e-08
7.33495e-08
7.35444e-08
7.47274e-08
7.39511e-08
7.4669e-08
7.54966e-08
7.45944e-08
7.41638e-08
7.39904e-08
7.35493e-08
7.61476e-08
7.61503e-08
7.01926e-08
6.69144e-08
7.60725e-08
7.58142e-08
7.24023e-08
7.27072e-08
7.2045e-08
7.28571e-08
7.49889e-08
7.44519e-08
7.5632e-08
7.59812e-08
7.3517e-08
7.39579e-08
7.39654e-08
7.36091e-08
6.35651e-08
5.59955e-08
7.24081e-08
7.28168e-08
7.16262e-08
7.14317e-08
7.41016e-08
7.43525e-08
7.3989e-08
7.35981e-08
3.74407e-08
9.84333e-09
7.27713e-08
7.25238e-08
5.48969e-08
6.19748e-08
7.44477e-08
7.45575e-08
6.39093e-08
5.80752e-08
7.56087e-08
7.6035e-08
7.21317e-08
7.16023e-08
2.62825e-08
4.25155e-08
5.63972e-08
4.42202e-08
7.40426e-08
7.31663e-08
7.21491e-08
7.03966e-08
7.21811e-08
7.28987e-08
6.65241e-08
6.98074e-08
4.74025e-08
5.56527e-08
7.27859e-08
7.20015e-08
7.5835e-08
7.63488e-08
7.23083e-08
7.22634e-08
7.24051e-08
7.23198e-08
7.29256e-08
7.21752e-08
7.4133e-08
7.45631e-08
7.38955e-08
7.41211e-08
7.62106e-08
7.61913e-08
6.31644e-08
5.92985e-08
7.49776e-08
7.47304e-08
7.19699e-08
7.25436e-08
5.32097e-08
5.66994e-08
7.51276e-08
7.52599e-08
6.77644e-08
6.91084e-08
7.10776e-08
7.10959e-08
7.05704e-08
7.01796e-08
7.48509e-08
7.53906e-08
7.31438e-08
7.26213e-08
3.39396e-08
1.33753e-08
8.16421e-09
4.15465e-08
7.28675e-08
7.35896e-08
7.55761e-08
7.56539e-08
7.43751e-08
7.47809e-08
5.76049e-08
1.05857e-08
6.50077e-08
7.66546e-08
9.90829e-09
2.69402e-08
9.85619e-09
2.11577e-08
1.0757e-08
4.47224e-08
1.64632e-08
5.70348e-08
2.81838e-08
5.92819e-08
2.84764e-08
5.1547e-08
4.60603e-08
5.41889e-08
3.56272e-08
7.07052e-08
2.75096e-08
5.80772e-08
7.69522e-08
7.67891e-08
7.70292e-08
3.27269e-08
3.62891e-08
7.30792e-08
4.87653e-08
7.25471e-08
6.37704e-08
7.46152e-08
6.39697e-08
7.32624e-08
7.55744e-08
7.6164e-08
6.86289e-08
7.57849e-08
6.53583e-08
7.6595e-08
7.53222e-08
7.5077e-08
6.61018e-08
7.67526e-08
7.70186e-08
7.70115e-08
7.34051e-08
7.65489e-08
7.34575e-08
7.70317e-08
7.14184e-08
7.62304e-08
6.14178e-08
7.68344e-08
7.70235e-08
7.68617e-08
7.67795e-08
6.44306e-08
4.63296e-08
7.33419e-08
7.68192e-08
7.5501e-08
7.66463e-08
7.12206e-08
6.95149e-08
7.65066e-08
7.00349e-08
7.55699e-08
4.95162e-08
7.37369e-08
7.08364e-08
5.4164e-08
7.67478e-08
7.21804e-08
6.46646e-08
7.7043e-08
7.69811e-08
7.68403e-08
7.60629e-08
7.12875e-08
7.5102e-08
7.39947e-08
6.52357e-08
3.44288e-08
5.85651e-08
5.63176e-08
6.81412e-08
4.64297e-08
7.70965e-08
7.68324e-08
6.51287e-08
7.5683e-08
6.71341e-08
7.69062e-08
2.15856e-08
6.45851e-08
7.15581e-08
7.11336e-08
7.5435e-08
7.53639e-08
7.38e-08
6.87578e-08
7.21154e-08
7.22756e-08
7.64968e-08
7.68209e-08
7.6987e-08
7.69892e-08
5.99497e-08
7.65119e-08
7.70346e-08
7.66388e-08
5.84103e-08
7.54727e-08
7.69125e-08
7.66159e-08
7.64923e-08
7.63194e-08
5.39843e-08
2.69398e-08
3.74175e-08
6.33024e-08
5.35797e-08
7.14524e-08
7.69697e-08
7.54493e-08
5.12861e-08
4.10727e-08
7.47134e-08
7.63163e-08
7.65073e-08
6.59109e-08
6.72571e-08
6.8309e-08
7.27584e-08
5.84357e-08
6.97785e-08
6.12322e-08
7.70266e-08
7.39959e-08
7.62693e-08
7.68393e-08
7.4656e-08
7.48167e-08
7.69771e-08
7.45289e-08
7.17042e-08
7.65619e-08
2.86394e-08
4.6755e-08
7.3618e-08
6.99615e-08
6.75443e-08
5.8169e-08
5.3147e-08
4.22409e-08
7.64775e-08
7.67587e-08
1.00803e-08
5.31611e-08
5.96743e-08
6.10394e-08
7.70757e-08
7.6636e-08
6.9384e-08
5.90921e-08
3.94239e-08
6.14104e-08
5.52158e-08
7.26189e-08
6.0903e-08
6.45468e-08
7.36341e-08
6.76387e-08
6.60361e-08
7.25949e-08
5.90678e-08
7.24437e-08
5.81968e-08
6.84359e-08
7.44378e-08
7.0524e-08
7.69954e-08
7.68366e-08
7.66443e-08
7.70663e-08
7.69831e-08
7.66365e-08
7.66055e-08
7.69958e-08
7.62746e-08
7.6421e-08
7.65266e-08
7.68889e-08
7.6192e-08
7.7025e-08
5.7399e-08
4.57857e-08
7.67846e-08
7.6959e-08
5.88525e-08
7.32413e-08
3.25919e-08
5.06512e-08
7.56329e-08
7.60874e-08
6.28389e-08
6.75894e-08
9.64688e-09
3.93811e-08
7.33343e-08
7.58667e-08
7.52609e-08
7.48932e-08
5.62925e-08
7.09703e-08
7.69383e-08
7.60113e-08
7.70534e-08
7.66723e-08
7.68433e-08
7.67812e-08
3.68546e-08
2.74386e-08
7.08204e-08
6.54814e-08
4.37311e-08
1.15954e-08
5.93444e-08
5.15197e-08
7.58717e-08
7.16898e-08
7.70679e-08
7.70619e-08
7.66641e-08
7.67981e-08
6.71916e-08
7.30637e-08
7.20578e-08
7.63533e-08
7.59042e-08
7.5505e-08
5.8616e-08
4.85996e-08
6.61787e-08
6.41418e-08
7.56161e-08
7.55259e-08
7.31539e-08
7.60302e-08
7.57947e-08
7.4495e-08
1.2745e-08
4.11385e-08
7.70878e-08
7.70681e-08
6.37889e-08
6.85564e-08
7.67354e-08
7.62658e-08
6.15887e-08
5.76604e-08
7.46099e-08
7.45281e-08
7.69471e-08
7.70423e-08
7.63379e-08
7.25691e-08
7.23436e-08
7.07383e-08
6.56726e-08
7.06765e-08
3.5203e-08
2.61162e-08
6.85211e-08
6.84024e-08
7.33272e-08
7.43007e-08
7.59264e-08
7.47459e-08
3.624e-08
4.16433e-08
7.70635e-08
7.68567e-08
7.44237e-08
7.34684e-08
6.2137e-08
6.24813e-08
7.61632e-08
7.65642e-08
7.2519e-08
7.18454e-08
7.43543e-08
7.24253e-08
7.61095e-08
7.61257e-08
7.70793e-08
7.71078e-08
4.26168e-08
1.33207e-08
7.62392e-08
7.67015e-08
9.34125e-09
9.44602e-09
2.16187e-08
3.96622e-08
2.57382e-08
4.21822e-08
2.56844e-08
4.20097e-08
2.50973e-08
4.21537e-08
2.48921e-08
4.23125e-08
2.48157e-08
4.2462e-08
2.46623e-08
4.24095e-08
2.43283e-08
4.20544e-08
2.38332e-08
4.1617e-08
2.35327e-08
4.12474e-08
2.30091e-08
3.98736e-08
2.11849e-08
3.64518e-08
1.75698e-08
3.0871e-08
1.26125e-08
2.41245e-08
8.14636e-09
2.17095e-08
9.45438e-09
1.25739e-08
2.15534e-08
3.94959e-08
2.53838e-08
4.18825e-08
2.55379e-08
4.214e-08
2.51545e-08
4.22123e-08
2.50681e-08
4.23716e-08
2.46418e-08
4.22379e-08
2.42954e-08
4.20009e-08
2.41333e-08
4.18809e-08
2.3809e-08
4.15243e-08
2.33735e-08
4.09235e-08
2.26664e-08
3.96744e-08
2.09865e-08
3.63118e-08
1.74824e-08
3.06448e-08
1.24692e-08
2.38119e-08
8.03319e-09
2.18124e-08
7.67903e-08
1.1029e-08
6.50138e-08
7.66506e-08
9.89461e-09
2.78946e-08
1.11499e-08
2.49644e-08
3.24143e-08
3.97945e-08
5.20539e-08
4.88494e-08
2.92782e-08
5.62304e-08
2.64944e-08
6.3708e-08
1.60495e-08
5.40033e-08
2.81592e-08
7.19748e-08
2.94467e-08
6.44516e-08
7.70156e-08
4.56904e-08
4.35414e-08
7.44661e-08
6.77856e-08
7.38678e-08
6.89251e-08
7.47169e-08
6.17276e-08
7.62256e-08
7.54933e-08
7.30188e-08
7.16444e-08
7.66008e-08
7.31859e-08
7.68219e-08
7.55379e-08
7.58786e-08
6.91148e-08
7.68066e-08
7.70984e-08
7.69587e-08
7.30181e-08
7.59942e-08
7.26636e-08
7.70718e-08
7.5934e-08
7.60435e-08
7.67709e-08
6.44979e-08
7.45179e-08
7.70103e-08
7.70289e-08
7.70574e-08
7.68339e-08
6.86227e-08
4.70013e-08
7.36562e-08
7.51949e-08
5.43313e-08
7.60375e-08
6.80645e-08
6.50177e-08
7.66085e-08
6.4432e-08
7.69025e-08
7.06505e-08
4.93713e-08
7.44889e-08
6.51366e-08
7.71126e-08
7.67239e-08
7.62959e-08
7.56831e-08
6.44399e-08
7.69245e-08
7.59939e-08
6.68908e-08
4.88193e-08
6.79667e-08
7.3411e-08
4.211e-08
7.04731e-08
6.15165e-08
1.27072e-08
6.78818e-08
7.00547e-08
7.30088e-08
7.66197e-08
7.64274e-08
7.64479e-08
7.61795e-08
7.7117e-08
5.79531e-08
7.23162e-08
7.32452e-08
7.70152e-08
7.66509e-08
4.8015e-08
5.5624e-08
7.4103e-08
7.52982e-08
6.94545e-08
7.43203e-08
5.16659e-08
3.59045e-08
6.73532e-08
7.47179e-08
7.67116e-08
7.71116e-08
7.63135e-08
7.65532e-08
6.28363e-08
5.2489e-08
7.55284e-08
5.81238e-08
7.64676e-08
7.69529e-08
7.66274e-08
6.25017e-08
7.66248e-08
7.7116e-08
7.47971e-08
6.25858e-08
2.86459e-08
6.35072e-08
6.93775e-08
6.90598e-08
7.71126e-08
7.637e-08
5.07554e-08
1.51511e-08
6.64742e-08
7.1326e-08
6.29749e-08
7.00692e-08
7.45393e-08
7.57288e-08
5.64955e-08
4.96429e-08
2.44426e-08
5.85673e-08
5.00674e-08
3.96968e-08
7.70233e-08
7.61647e-08
7.68216e-08
7.52925e-08
7.47852e-08
7.71114e-08
7.64947e-08
7.69009e-08
7.60499e-08
7.60635e-08
7.58378e-08
7.54731e-08
6.43078e-08
6.74668e-08
6.85141e-08
5.92233e-08
7.01113e-08
5.46554e-08
7.65463e-08
7.70617e-08
4.62615e-08
5.54293e-08
7.64102e-08
7.67331e-08
7.39786e-08
5.91708e-08
1.45298e-08
4.94376e-08
7.50042e-08
7.40714e-08
1.47874e-08
5.77633e-08
7.29185e-08
7.70465e-08
7.70971e-08
7.66169e-08
5.84658e-08
7.33765e-08
6.90002e-08
6.13813e-08
7.13002e-08
6.28613e-08
7.05236e-08
5.76063e-08
7.70817e-08
7.68208e-08
7.70073e-08
7.68249e-08
7.69668e-08
7.67251e-08
7.68621e-08
7.39039e-08
5.86482e-08
7.52637e-08
7.10924e-08
7.38895e-08
7.16997e-08
5.98569e-08
5.8964e-08
7.4083e-08
6.25604e-08
7.14236e-08
7.35308e-08
7.50229e-08
7.69931e-08
7.66914e-08
6.93204e-08
7.27483e-08
7.65807e-08
7.71095e-08
7.45061e-08
7.65138e-08
7.69639e-08
7.40296e-08
7.69406e-08
7.7086e-08
4.98105e-08
3.44042e-08
5.23927e-08
6.3718e-08
6.38112e-08
7.2188e-08
7.38206e-08
7.18795e-08
7.60871e-08
7.55035e-08
7.70439e-08
7.70443e-08
7.21144e-08
7.36729e-08
7.4699e-08
7.52784e-08
3.21073e-08
4.18005e-08
5.75545e-08
6.24587e-08
6.56219e-08
7.04128e-08
5.92498e-08
6.21636e-08
3.44066e-08
3.84525e-08
7.70196e-08
7.69198e-08
7.32107e-08
7.65737e-08
6.71564e-08
7.25987e-08
5.91425e-08
4.38091e-08
3.93417e-08
2.75794e-08
7.69689e-08
7.65173e-08
7.652e-08
7.67504e-08
7.61603e-08
7.64856e-08
5.99866e-08
6.62826e-08
7.66481e-08
7.67742e-08
7.28087e-08
6.75228e-08
7.32789e-08
7.61547e-08
7.66102e-08
7.6812e-08
6.36129e-08
7.1124e-08
5.87403e-08
5.65846e-08
7.70143e-08
7.70471e-08
7.62449e-08
7.64832e-08
7.15467e-08
7.22381e-08
7.60123e-08
7.21908e-08
3.24749e-08
3.73773e-08
7.70976e-08
7.71375e-08
7.61059e-08
7.48691e-08
7.70261e-08
7.70171e-08
5.5393e-08
6.92348e-08
7.65509e-08
7.69572e-08
7.62224e-08
7.60051e-08
7.55499e-08
7.54842e-08
7.24479e-08
7.28925e-08
7.04038e-08
7.20904e-08
7.63098e-08
7.25412e-08
6.2503e-08
6.82247e-08
5.54049e-08
6.90614e-08
3.86619e-08
1.4963e-08
7.69194e-08
7.65436e-08
7.65956e-08
7.67294e-08
7.28713e-08
5.64694e-08
7.61263e-08
7.20718e-08
5.26205e-08
5.5376e-08
4.63802e-08
4.40026e-08
3.42005e-08
4.95774e-08
2.21599e-08
5.69771e-08
2.21775e-08
5.51556e-08
5.3645e-08
5.19538e-08
3.52808e-08
5.25981e-08
2.06601e-08
7.46133e-08
7.55714e-08
7.39189e-08
7.61658e-08
7.2312e-08
7.23387e-08
5.53191e-08
2.08564e-08
6.32635e-08
4.07017e-08
6.53925e-08
6.18483e-08
7.0228e-08
6.57745e-08
6.99795e-08
6.94053e-08
7.19466e-08
7.29995e-08
7.27415e-08
7.27316e-08
7.15816e-08
7.38966e-08
7.3009e-08
7.43779e-08
7.28698e-08
7.44424e-08
7.30996e-08
7.3789e-08
7.41609e-08
7.49056e-08
7.25463e-08
7.55194e-08
7.30724e-08
7.39834e-08
7.409e-08
7.55578e-08
7.2967e-08
7.40801e-08
7.39627e-08
7.54276e-08
7.41344e-08
7.5689e-08
7.33816e-08
7.53791e-08
7.41575e-08
7.54508e-08
7.24976e-08
7.60546e-08
7.37239e-08
7.39521e-08
7.41556e-08
7.54727e-08
7.42139e-08
7.4e-08
7.28305e-08
7.58224e-08
7.23469e-08
7.57925e-08
7.60443e-08
7.29218e-08
7.29411e-08
7.58925e-08
7.52009e-08
7.27999e-08
7.49597e-08
7.23708e-08
7.33834e-08
7.23558e-08
7.11863e-08
7.07821e-08
6.73639e-08
5.15955e-08
7.544e-08
7.61238e-08
7.62163e-08
7.3931e-08
6.93843e-08
5.71222e-08
6.3485e-08
4.55563e-08
7.25108e-08
7.47982e-08
7.50015e-08
7.52913e-08
7.43528e-08
7.51239e-08
7.21205e-08
7.36127e-08
7.32384e-08
7.25792e-08
6.37519e-08
7.07792e-08
7.38554e-08
7.34883e-08
7.18684e-08
7.27783e-08
7.37996e-08
7.21796e-08
7.37522e-08
7.24678e-08
7.59937e-08
7.45928e-08
7.51436e-08
7.24294e-08
2.58425e-08
5.49672e-08
7.1773e-08
7.03876e-08
7.45658e-08
7.24015e-08
7.53196e-08
7.55039e-08
7.24258e-08
7.3042e-08
7.31628e-08
7.2124e-08
3.49575e-08
5.92461e-08
7.36731e-08
7.24884e-08
6.97552e-08
6.90693e-08
7.61434e-08
7.46076e-08
7.33115e-08
7.23012e-08
7.4737e-08
7.54285e-08
2.02475e-08
6.12838e-08
6.58528e-08
6.72497e-08
7.61937e-08
7.46056e-08
7.34184e-08
7.21656e-08
7.41417e-08
7.4985e-08
6.96432e-08
7.01492e-08
7.45711e-08
7.62967e-08
7.34871e-08
7.20055e-08
7.33915e-08
7.31432e-08
7.25417e-08
7.38238e-08
7.26477e-08
7.12889e-08
5.24347e-08
3.34544e-08
7.46077e-08
7.43619e-08
7.62258e-08
7.52857e-08
7.60131e-08
7.45907e-08
7.24646e-08
7.34225e-08
6.95496e-08
7.09628e-08
7.41062e-08
7.5351e-08
4.97585e-08
6.41193e-08
4.20361e-08
1.5053e-08
3.20416e-08
3.49635e-08
7.42524e-08
7.53496e-08
7.34088e-08
7.51397e-08
7.40129e-08
7.40134e-08
7.31191e-08
7.25461e-08
7.30221e-08
7.22174e-08
6.25331e-08
6.26716e-08
7.44137e-08
7.32353e-08
7.4074e-08
7.30199e-08
7.22326e-08
7.33408e-08
7.19481e-08
7.32471e-08
7.12911e-08
6.58008e-08
7.22897e-08
7.34041e-08
7.28003e-08
7.20137e-08
6.70332e-08
6.85582e-08
7.21297e-08
7.24239e-08
7.56276e-08
7.6267e-08
7.52785e-08
7.60884e-08
7.2536e-08
7.32619e-08
7.6194e-08
7.54575e-08
7.62523e-08
7.53363e-08
7.22984e-08
7.35943e-08
7.22729e-08
7.3465e-08
7.58071e-08
7.63221e-08
7.55918e-08
7.60994e-08
7.24805e-08
7.34584e-08
7.30891e-08
7.27922e-08
7.46743e-08
7.47588e-08
5.60602e-08
3.21746e-08
7.57107e-08
7.49905e-08
7.19003e-08
7.25606e-08
7.55182e-08
7.56269e-08
7.49951e-08
7.48112e-08
6.03114e-08
5.07441e-08
7.16928e-08
7.10396e-08
6.04175e-08
6.67774e-08
7.46321e-08
7.34694e-08
7.41042e-08
7.42471e-08
2.31518e-08
4.58443e-08
7.52599e-08
7.591e-08
6.62977e-08
5.78625e-08
7.30838e-08
7.21812e-08
7.21312e-08
7.27228e-08
7.52335e-08
7.48613e-08
7.45395e-08
7.4445e-08
7.32027e-08
7.45157e-08
7.46694e-08
7.47897e-08
6.87463e-08
6.78073e-08
7.42011e-08
7.47865e-08
7.46341e-08
7.47606e-08
7.53783e-08
7.4791e-08
7.35937e-08
7.3619e-08
7.29997e-08
7.2247e-08
7.45746e-08
7.4099e-08
7.56286e-08
7.49175e-08
7.33965e-08
7.18544e-08
7.39934e-08
7.42398e-08
7.35507e-08
7.3756e-08
7.241e-08
7.27968e-08
7.38724e-08
7.39688e-08
7.29052e-08
7.32767e-08
6.90355e-08
6.36495e-08
5.90127e-08
4.41892e-08
7.32644e-08
7.45404e-08
7.41692e-08
7.37598e-08
7.51586e-08
7.48717e-08
7.22582e-08
7.31833e-08
7.39792e-08
7.48656e-08
5.19889e-08
5.30154e-08
7.39017e-08
7.48469e-08
4.71678e-08
1.03752e-08
4.67636e-08
5.61636e-08
7.4347e-08
7.33471e-08
7.48838e-08
7.52052e-08
7.61133e-08
7.57872e-08
7.2161e-08
7.24325e-08
7.41964e-08
7.32613e-08
6.99902e-08
7.10426e-08
6.28592e-08
5.78966e-08
6.8833e-08
7.00872e-08
7.36296e-08
7.38505e-08
7.3351e-08
7.42635e-08
7.56406e-08
7.59896e-08
7.5123e-08
7.47723e-08
7.28517e-08
7.20453e-08
7.59925e-08
7.57071e-08
4.74722e-08
4.42877e-08
7.36213e-08
7.42397e-08
7.38566e-08
7.46331e-08
7.41447e-08
7.32284e-08
8.85589e-09
3.91306e-08
7.47982e-08
7.51175e-08
7.45835e-08
7.41056e-08
7.3719e-08
7.36551e-08
6.67886e-08
6.89327e-08
7.32095e-08
7.3655e-08
6.23671e-08
6.64262e-08
7.25372e-08
7.25153e-08
7.33958e-08
7.30329e-08
7.36562e-08
7.33087e-08
7.2356e-08
7.28166e-08
6.19298e-08
5.91823e-08
7.36856e-08
7.37878e-08
6.89997e-08
6.71813e-08
7.38385e-08
7.31494e-08
7.19758e-08
7.28331e-08
7.29148e-08
7.21614e-08
7.23972e-08
7.18966e-08
7.5806e-08
7.63405e-08
7.63706e-08
7.58346e-08
7.21706e-08
7.30392e-08
7.3261e-08
7.29739e-08
7.04783e-08
7.07678e-08
7.5124e-08
7.54266e-08
7.13371e-08
7.15663e-08
6.626e-08
6.97469e-08
7.18434e-08
7.1539e-08
7.22e-08
7.28312e-08
7.42432e-08
7.46204e-08
5.66668e-08
4.63125e-08
7.26582e-08
7.19847e-08
7.37236e-08
7.39084e-08
5.74812e-08
6.46353e-08
7.57292e-08
7.58637e-08
3.89338e-08
1.23041e-08
3.05943e-08
2.98872e-08
3.30638e-08
1.23711e-08
1.09303e-08
3.41372e-08
7.57989e-08
7.52668e-08
7.31956e-08
7.30813e-08
7.46333e-08
7.41439e-08
3.83691e-08
1.46512e-08
5.68126e-09
6.7974e-09
2.42205e-08
6.44146e-09
2.26229e-08
5.86225e-09
3.16522e-08
3.03109e-08
4.13305e-08
4.22582e-08
5.05836e-08
4.44895e-08
5.27426e-08
3.39676e-08
4.66115e-08
4.06729e-08
5.95346e-09
4.12744e-08
4.5837e-08
5.54643e-08
2.47171e-08
5.01906e-08
1.53195e-08
5.31151e-08
1.30968e-08
3.32141e-08
2.61244e-08
2.02728e-08
3.77857e-08
4.48017e-08
2.14328e-08
4.5106e-09
5.13214e-08
5.02939e-08
4.93154e-08
4.83888e-08
4.75159e-08
4.66975e-08
4.5934e-08
4.52248e-08
4.45687e-08
4.39643e-08
4.34096e-08
4.29022e-08
4.24399e-08
4.20202e-08
4.16404e-08
4.12982e-08
4.09912e-08
4.07173e-08
4.04743e-08
4.02606e-08
4.00743e-08
3.99143e-08
3.97792e-08
3.9668e-08
3.95801e-08
3.95146e-08
3.94712e-08
3.94496e-08
5.13183e-08
5.02909e-08
4.93125e-08
4.8386e-08
4.75131e-08
4.66949e-08
4.59314e-08
4.52223e-08
4.45663e-08
4.39619e-08
4.34072e-08
4.29e-08
4.24377e-08
4.2018e-08
4.16383e-08
4.12961e-08
4.09892e-08
4.07152e-08
4.04723e-08
4.02585e-08
4.00723e-08
3.99123e-08
3.97772e-08
3.96661e-08
3.95781e-08
3.95127e-08
3.94693e-08
3.94477e-08
5.13122e-08
5.02849e-08
4.93067e-08
4.83804e-08
4.75077e-08
4.66896e-08
4.59263e-08
4.52173e-08
4.45614e-08
4.39572e-08
4.34026e-08
4.28954e-08
4.24333e-08
4.20136e-08
4.1634e-08
4.12919e-08
4.0985e-08
4.07111e-08
4.04682e-08
4.02545e-08
4.00683e-08
3.99083e-08
3.97733e-08
3.96622e-08
3.95742e-08
3.95088e-08
3.94654e-08
3.94438e-08
5.1303e-08
5.0276e-08
4.92981e-08
4.8372e-08
4.74996e-08
4.66817e-08
4.59186e-08
4.52098e-08
4.45542e-08
4.39501e-08
4.33957e-08
4.28887e-08
4.24266e-08
4.20071e-08
4.16276e-08
4.12856e-08
4.09788e-08
4.0705e-08
4.04621e-08
4.02485e-08
4.00624e-08
3.99024e-08
3.97673e-08
3.96563e-08
3.95683e-08
3.95029e-08
3.94596e-08
3.94379e-08
5.12906e-08
5.0264e-08
4.92865e-08
4.83608e-08
4.74887e-08
4.66712e-08
4.59084e-08
4.51999e-08
4.45445e-08
4.39407e-08
4.33864e-08
4.28796e-08
4.24178e-08
4.19984e-08
4.1619e-08
4.12772e-08
4.09705e-08
4.06968e-08
4.0454e-08
4.02404e-08
4.00544e-08
3.98945e-08
3.97595e-08
3.96484e-08
3.95605e-08
3.94951e-08
3.94518e-08
3.94302e-08
5.12753e-08
5.02491e-08
4.92721e-08
4.83468e-08
4.74751e-08
4.6658e-08
4.58956e-08
4.51874e-08
4.45324e-08
4.39289e-08
4.33749e-08
4.28683e-08
4.24067e-08
4.19876e-08
4.16084e-08
4.12667e-08
4.09601e-08
4.06865e-08
4.04439e-08
4.02304e-08
4.00444e-08
3.98846e-08
3.97497e-08
3.96387e-08
3.95508e-08
3.94854e-08
3.94421e-08
3.94205e-08
5.12568e-08
5.02313e-08
4.92548e-08
4.833e-08
4.74589e-08
4.66422e-08
4.58803e-08
4.51725e-08
4.45179e-08
4.39147e-08
4.33611e-08
4.28549e-08
4.23935e-08
4.19746e-08
4.15956e-08
4.12541e-08
4.09477e-08
4.06743e-08
4.04318e-08
4.02184e-08
4.00325e-08
3.98728e-08
3.97379e-08
3.9627e-08
3.95391e-08
3.94738e-08
3.94305e-08
3.94089e-08
5.12353e-08
5.02104e-08
4.92346e-08
4.83105e-08
4.74399e-08
4.66239e-08
4.58625e-08
4.51552e-08
4.4501e-08
4.38983e-08
4.33451e-08
4.28392e-08
4.23781e-08
4.19595e-08
4.15808e-08
4.12395e-08
4.09333e-08
4.06601e-08
4.04177e-08
4.02045e-08
4.00187e-08
3.9859e-08
3.97243e-08
3.96134e-08
3.95256e-08
3.94603e-08
3.9417e-08
3.93954e-08
5.12106e-08
5.01866e-08
4.92115e-08
4.82882e-08
4.74183e-08
4.66029e-08
4.58421e-08
4.51354e-08
4.44818e-08
4.38795e-08
4.33268e-08
4.28213e-08
4.23606e-08
4.19423e-08
4.15639e-08
4.12229e-08
4.09169e-08
4.06439e-08
4.04017e-08
4.01886e-08
4.0003e-08
3.98434e-08
3.97087e-08
3.95979e-08
3.95102e-08
3.94449e-08
3.94017e-08
3.93801e-08
5.1183e-08
5.01598e-08
4.91856e-08
4.82631e-08
4.7394e-08
4.65794e-08
4.58193e-08
4.51133e-08
4.44602e-08
4.38585e-08
4.33063e-08
4.28012e-08
4.2341e-08
4.19231e-08
4.1545e-08
4.12042e-08
4.08986e-08
4.06257e-08
4.03838e-08
4.01708e-08
3.99853e-08
3.98259e-08
3.96913e-08
3.95806e-08
3.94929e-08
3.94277e-08
3.93845e-08
3.93629e-08
5.11522e-08
5.01301e-08
4.91568e-08
4.82353e-08
4.73671e-08
4.65533e-08
4.5794e-08
4.50887e-08
4.44363e-08
4.38352e-08
4.32836e-08
4.2779e-08
4.23193e-08
4.19018e-08
4.1524e-08
4.11836e-08
4.08783e-08
4.06057e-08
4.03639e-08
4.01512e-08
3.99659e-08
3.98065e-08
3.96721e-08
3.95614e-08
3.94738e-08
3.94087e-08
3.93655e-08
3.93439e-08
5.11183e-08
5.00973e-08
4.91252e-08
4.82047e-08
4.73375e-08
4.65246e-08
4.57662e-08
4.50617e-08
4.44101e-08
4.38097e-08
4.32587e-08
4.27547e-08
4.22955e-08
4.18784e-08
4.15011e-08
4.11611e-08
4.0856e-08
4.05837e-08
4.03422e-08
4.01297e-08
3.99445e-08
3.97854e-08
3.9651e-08
3.95405e-08
3.94529e-08
3.93878e-08
3.93447e-08
3.93232e-08
5.10814e-08
5.00617e-08
4.90907e-08
4.81714e-08
4.73053e-08
4.64934e-08
4.5736e-08
4.50324e-08
4.43816e-08
4.3782e-08
4.32317e-08
4.27284e-08
4.22697e-08
4.18531e-08
4.14763e-08
4.11367e-08
4.08319e-08
4.05599e-08
4.03187e-08
4.01064e-08
3.99214e-08
3.97624e-08
3.96282e-08
3.95177e-08
3.94303e-08
3.93653e-08
3.93221e-08
3.93007e-08
5.10414e-08
5.0023e-08
4.90534e-08
4.81353e-08
4.72704e-08
4.64597e-08
4.57033e-08
4.50008e-08
4.43509e-08
4.37521e-08
4.32026e-08
4.26999e-08
4.22419e-08
4.18259e-08
4.14495e-08
4.11103e-08
4.0806e-08
4.05343e-08
4.02934e-08
4.00813e-08
3.98965e-08
3.97377e-08
3.96036e-08
3.94933e-08
3.94059e-08
3.9341e-08
3.92979e-08
3.92764e-08
5.09983e-08
4.99815e-08
4.90133e-08
4.80966e-08
4.7233e-08
4.64235e-08
4.56683e-08
4.49668e-08
4.43179e-08
4.37201e-08
4.31714e-08
4.26695e-08
4.22121e-08
4.17967e-08
4.14209e-08
4.10822e-08
4.07782e-08
4.05069e-08
4.02663e-08
4.00545e-08
3.98699e-08
3.97113e-08
3.95773e-08
3.94671e-08
3.93799e-08
3.9315e-08
3.92719e-08
3.92505e-08
5.09522e-08
4.99369e-08
4.89703e-08
4.80551e-08
4.7193e-08
4.63848e-08
4.56309e-08
4.49306e-08
4.42828e-08
4.36859e-08
4.31381e-08
4.26371e-08
4.21804e-08
4.17657e-08
4.13904e-08
4.10522e-08
4.07487e-08
4.04778e-08
4.02375e-08
4.00259e-08
3.98416e-08
3.96832e-08
3.95494e-08
3.94393e-08
3.93522e-08
3.92873e-08
3.92444e-08
3.92229e-08
5.09029e-08
4.98894e-08
4.89245e-08
4.80109e-08
4.71504e-08
4.63437e-08
4.55911e-08
4.48921e-08
4.42455e-08
4.36497e-08
4.31028e-08
4.26027e-08
4.21468e-08
4.17328e-08
4.13582e-08
4.10205e-08
4.07175e-08
4.0447e-08
4.0207e-08
3.99958e-08
3.98117e-08
3.96535e-08
3.95199e-08
3.94099e-08
3.93229e-08
3.92581e-08
3.92152e-08
3.91938e-08
5.08506e-08
4.9839e-08
4.8876e-08
4.79641e-08
4.71052e-08
4.63001e-08
4.5549e-08
4.48514e-08
4.4206e-08
4.36114e-08
4.30656e-08
4.25664e-08
4.21114e-08
4.16981e-08
4.13242e-08
4.09871e-08
4.06846e-08
4.04145e-08
4.01749e-08
3.9964e-08
3.97802e-08
3.96222e-08
3.94888e-08
3.9379e-08
3.9292e-08
3.92274e-08
3.91845e-08
3.91631e-08
5.07952e-08
4.97857e-08
4.88246e-08
4.79146e-08
4.70575e-08
4.62541e-08
4.55046e-08
4.48084e-08
4.41645e-08
4.35711e-08
4.30264e-08
4.25282e-08
4.20741e-08
4.16617e-08
4.12884e-08
4.0952e-08
4.065e-08
4.03804e-08
4.01412e-08
3.99307e-08
3.97472e-08
3.95894e-08
3.94561e-08
3.93465e-08
3.92597e-08
3.91951e-08
3.91522e-08
3.91309e-08
5.07368e-08
4.97294e-08
4.87704e-08
4.78625e-08
4.70073e-08
4.62057e-08
4.54579e-08
4.47633e-08
4.41208e-08
4.35288e-08
4.29854e-08
4.24883e-08
4.20351e-08
4.16236e-08
4.12511e-08
4.09153e-08
4.06139e-08
4.03448e-08
4.0106e-08
3.98958e-08
3.97126e-08
3.95551e-08
3.9422e-08
3.93126e-08
3.92259e-08
3.91613e-08
3.91186e-08
3.90973e-08
5.06753e-08
4.96702e-08
4.87134e-08
4.78077e-08
4.69546e-08
4.6155e-08
4.5409e-08
4.47161e-08
4.40752e-08
4.34846e-08
4.29424e-08
4.24465e-08
4.19944e-08
4.15838e-08
4.12121e-08
4.0877e-08
4.05762e-08
4.03077e-08
4.00693e-08
3.98595e-08
3.96766e-08
3.95193e-08
3.93865e-08
3.92772e-08
3.91906e-08
3.91262e-08
3.90835e-08
3.90622e-08
5.06107e-08
4.9608e-08
4.86537e-08
4.77503e-08
4.68993e-08
4.61018e-08
4.53578e-08
4.46668e-08
4.40275e-08
4.34385e-08
4.28977e-08
4.2403e-08
4.1952e-08
4.15424e-08
4.11716e-08
4.08372e-08
4.05371e-08
4.02691e-08
4.00312e-08
3.98218e-08
3.96392e-08
3.94822e-08
3.93496e-08
3.92405e-08
3.91541e-08
3.90897e-08
3.90471e-08
3.90259e-08
5.0543e-08
4.9543e-08
4.85912e-08
4.76902e-08
4.68417e-08
4.60464e-08
4.53045e-08
4.46153e-08
4.39779e-08
4.33905e-08
4.28512e-08
4.23578e-08
4.1908e-08
4.14994e-08
4.11295e-08
4.0796e-08
4.04966e-08
4.02291e-08
3.99918e-08
3.97828e-08
3.96006e-08
3.94438e-08
3.93115e-08
3.92025e-08
3.91162e-08
3.9052e-08
3.90094e-08
3.89882e-08
5.04723e-08
4.94751e-08
4.8526e-08
4.76276e-08
4.67816e-08
4.59887e-08
4.5249e-08
4.45619e-08
4.39263e-08
4.33406e-08
4.28029e-08
4.2311e-08
4.18625e-08
4.1455e-08
4.1086e-08
4.07534e-08
4.04547e-08
4.01878e-08
3.9951e-08
3.97424e-08
3.95606e-08
3.94042e-08
3.9272e-08
3.91633e-08
3.90771e-08
3.9013e-08
3.89705e-08
3.89493e-08
5.03986e-08
4.94043e-08
4.84581e-08
4.75625e-08
4.6719e-08
4.59286e-08
4.51913e-08
4.45064e-08
4.38729e-08
4.3289e-08
4.2753e-08
4.22626e-08
4.18154e-08
4.14091e-08
4.10412e-08
4.07094e-08
4.04114e-08
4.01453e-08
3.9909e-08
3.97009e-08
3.95194e-08
3.93633e-08
3.92314e-08
3.91229e-08
3.90369e-08
3.89729e-08
3.89304e-08
3.89093e-08
5.03219e-08
4.93307e-08
4.83874e-08
4.74947e-08
4.66541e-08
4.58664e-08
4.51315e-08
4.4449e-08
4.38176e-08
4.32357e-08
4.27015e-08
4.22126e-08
4.17668e-08
4.13618e-08
4.0995e-08
4.06641e-08
4.0367e-08
4.01015e-08
3.98658e-08
3.96582e-08
3.94771e-08
3.93213e-08
3.91897e-08
3.90813e-08
3.89955e-08
3.89316e-08
3.88892e-08
3.88681e-08
5.02422e-08
4.92542e-08
4.83141e-08
4.74245e-08
4.65868e-08
4.58019e-08
4.50697e-08
4.43896e-08
4.37605e-08
4.31807e-08
4.26483e-08
4.21612e-08
4.17169e-08
4.13131e-08
4.09475e-08
4.06176e-08
4.03213e-08
4.00566e-08
3.98215e-08
3.96144e-08
3.94337e-08
3.92783e-08
3.91469e-08
3.90388e-08
3.89531e-08
3.88893e-08
3.8847e-08
3.88259e-08
5.01595e-08
4.91748e-08
4.82381e-08
4.73517e-08
4.65172e-08
4.57352e-08
4.50058e-08
4.43284e-08
4.37016e-08
4.3124e-08
4.25936e-08
4.21083e-08
4.16656e-08
4.12632e-08
4.08988e-08
4.057e-08
4.02746e-08
4.00106e-08
3.97761e-08
3.95695e-08
3.93893e-08
3.92342e-08
3.91032e-08
3.89952e-08
3.89097e-08
3.88461e-08
3.88038e-08
3.87828e-08
5.00738e-08
4.90927e-08
4.81595e-08
4.72765e-08
4.64453e-08
4.56664e-08
4.494e-08
4.42653e-08
4.36411e-08
4.30658e-08
4.25375e-08
4.2054e-08
4.1613e-08
4.12121e-08
4.08489e-08
4.05212e-08
4.02268e-08
3.99636e-08
3.97298e-08
3.95238e-08
3.9344e-08
3.91893e-08
3.90585e-08
3.89508e-08
3.88654e-08
3.88019e-08
3.87598e-08
3.87387e-08
4.99852e-08
4.90078e-08
4.80783e-08
4.71989e-08
4.63711e-08
4.55955e-08
4.48722e-08
4.42004e-08
4.35788e-08
4.3006e-08
4.24799e-08
4.19984e-08
4.15592e-08
4.11598e-08
4.0798e-08
4.04714e-08
4.0178e-08
3.99156e-08
3.96825e-08
3.94771e-08
3.92978e-08
3.91434e-08
3.9013e-08
3.89055e-08
3.88203e-08
3.87569e-08
3.87148e-08
3.86939e-08
4.98938e-08
4.89202e-08
4.79945e-08
4.71188e-08
4.62946e-08
4.55226e-08
4.48025e-08
4.41337e-08
4.3515e-08
4.29448e-08
4.2421e-08
4.19416e-08
4.15042e-08
4.11064e-08
4.0746e-08
4.04207e-08
4.01283e-08
3.98668e-08
3.96344e-08
3.94296e-08
3.92508e-08
3.90968e-08
3.89667e-08
3.88594e-08
3.87744e-08
3.87111e-08
3.86692e-08
3.86482e-08
4.97994e-08
4.88299e-08
4.79082e-08
4.70364e-08
4.6216e-08
4.54476e-08
4.47309e-08
4.40654e-08
4.34496e-08
4.28821e-08
4.23608e-08
4.18835e-08
4.14481e-08
4.1052e-08
4.06931e-08
4.03691e-08
4.00777e-08
3.98172e-08
3.95856e-08
3.93813e-08
3.9203e-08
3.90495e-08
3.89196e-08
3.88127e-08
3.87279e-08
3.86647e-08
3.86228e-08
3.86019e-08
4.97023e-08
4.87369e-08
4.78194e-08
4.69517e-08
4.61353e-08
4.53706e-08
4.46576e-08
4.39954e-08
4.33827e-08
4.2818e-08
4.22993e-08
4.18244e-08
4.1391e-08
4.09967e-08
4.06393e-08
4.03166e-08
4.00264e-08
3.97668e-08
3.9536e-08
3.93324e-08
3.91546e-08
3.90015e-08
3.8872e-08
3.87653e-08
3.86807e-08
3.86176e-08
3.85758e-08
3.8555e-08
4.96024e-08
4.86414e-08
4.77281e-08
4.68647e-08
4.60524e-08
4.52918e-08
4.45825e-08
4.39238e-08
4.33144e-08
4.27527e-08
4.22367e-08
4.17642e-08
4.13329e-08
4.09405e-08
4.05847e-08
4.02634e-08
3.99744e-08
3.97158e-08
3.94858e-08
3.92829e-08
3.91056e-08
3.8953e-08
3.88238e-08
3.87173e-08
3.86329e-08
3.857e-08
3.85283e-08
3.85075e-08
4.94998e-08
4.85433e-08
4.76345e-08
4.67755e-08
4.59676e-08
4.52111e-08
4.45057e-08
4.38507e-08
4.32448e-08
4.26862e-08
4.21729e-08
4.17029e-08
4.12739e-08
4.08835e-08
4.05294e-08
4.02095e-08
3.99217e-08
3.96641e-08
3.9435e-08
3.92328e-08
3.90562e-08
3.89039e-08
3.87751e-08
3.86689e-08
3.85847e-08
3.8522e-08
3.84804e-08
3.84596e-08
4.93946e-08
4.84427e-08
4.75386e-08
4.66842e-08
4.58808e-08
4.51286e-08
4.44273e-08
4.37762e-08
4.31738e-08
4.26185e-08
4.21082e-08
4.16408e-08
4.12141e-08
4.08257e-08
4.04734e-08
4.01551e-08
3.98686e-08
3.9612e-08
3.93838e-08
3.91823e-08
3.90062e-08
3.88545e-08
3.8726e-08
3.86201e-08
3.85361e-08
3.84735e-08
3.8432e-08
3.84113e-08
4.92868e-08
4.83396e-08
4.74404e-08
4.65908e-08
4.57921e-08
4.50444e-08
4.43474e-08
4.37003e-08
4.31016e-08
4.25497e-08
4.20425e-08
4.15779e-08
4.11536e-08
4.07674e-08
4.04169e-08
4.01001e-08
3.98149e-08
3.95595e-08
3.93322e-08
3.91314e-08
3.8956e-08
3.88047e-08
3.86766e-08
3.8571e-08
3.84872e-08
3.84248e-08
3.83833e-08
3.83626e-08
4.91765e-08
4.82343e-08
4.734e-08
4.64954e-08
4.57016e-08
4.49586e-08
4.42661e-08
4.36231e-08
4.30283e-08
4.24799e-08
4.1976e-08
4.15142e-08
4.10925e-08
4.07084e-08
4.03599e-08
4.00447e-08
3.97609e-08
3.95066e-08
3.92802e-08
3.90803e-08
3.89054e-08
3.87546e-08
3.8627e-08
3.85216e-08
3.8438e-08
3.83758e-08
3.83344e-08
3.83138e-08
4.90638e-08
4.81266e-08
4.72376e-08
4.63982e-08
4.56093e-08
4.48712e-08
4.41834e-08
4.35448e-08
4.2954e-08
4.24093e-08
4.19086e-08
4.14499e-08
4.10307e-08
4.0649e-08
4.03024e-08
3.99889e-08
3.97066e-08
3.94535e-08
3.92281e-08
3.90289e-08
3.88547e-08
3.87044e-08
3.85771e-08
3.84721e-08
3.83887e-08
3.83266e-08
3.82853e-08
3.82648e-08
4.89487e-08
4.80169e-08
4.71331e-08
4.62991e-08
4.55155e-08
4.47824e-08
4.40994e-08
4.34653e-08
4.28787e-08
4.23379e-08
4.18407e-08
4.1385e-08
4.09686e-08
4.05892e-08
4.02447e-08
3.99329e-08
3.9652e-08
3.94002e-08
3.91758e-08
3.89774e-08
3.88039e-08
3.86541e-08
3.85272e-08
3.84225e-08
3.83393e-08
3.82774e-08
3.82362e-08
3.82157e-08
6.06188e-08
5.77466e-08
5.35971e-08
4.92194e-08
4.52426e-08
4.63727e-08
6.53696e-08
6.40853e-08
6.23012e-08
6.0346e-08
5.88866e-08
5.96935e-08
6.7088e-08
6.65665e-08
6.58769e-08
6.51375e-08
6.46585e-08
6.50009e-08
6.73615e-08
6.71715e-08
6.69344e-08
6.6693e-08
6.65596e-08
6.66949e-08
6.69858e-08
6.6936e-08
6.68769e-08
6.68236e-08
6.68117e-08
6.68842e-08
6.63115e-08
6.63257e-08
6.63407e-08
6.63616e-08
6.63989e-08
6.64639e-08
6.5482e-08
6.55316e-08
6.55838e-08
6.56403e-08
6.57043e-08
6.57789e-08
6.45554e-08
6.46293e-08
6.47054e-08
6.47844e-08
6.48673e-08
6.49552e-08
6.35582e-08
6.36512e-08
6.37454e-08
6.38415e-08
6.39397e-08
6.40406e-08
6.25057e-08
6.26143e-08
6.27234e-08
6.28334e-08
6.29444e-08
6.30567e-08
6.14097e-08
6.15312e-08
6.16525e-08
6.17738e-08
6.18953e-08
6.20172e-08
6.02808e-08
6.04126e-08
6.05437e-08
6.06741e-08
6.0804e-08
6.09335e-08
5.91291e-08
5.92689e-08
5.94074e-08
5.95448e-08
5.96811e-08
5.98164e-08
5.79645e-08
5.81099e-08
5.82538e-08
5.83962e-08
5.8537e-08
5.86763e-08
5.67961e-08
5.69452e-08
5.70924e-08
5.72378e-08
5.73814e-08
5.75231e-08
5.56328e-08
5.57836e-08
5.59324e-08
5.60791e-08
5.62238e-08
5.63664e-08
5.44826e-08
5.46334e-08
5.47821e-08
5.49287e-08
5.50731e-08
5.52152e-08
5.33531e-08
5.35023e-08
5.36495e-08
5.37946e-08
5.39373e-08
5.40777e-08
5.22508e-08
5.23972e-08
5.25416e-08
5.26839e-08
5.28239e-08
5.29616e-08
5.11815e-08
5.1324e-08
5.14646e-08
5.16032e-08
5.17395e-08
5.18735e-08
5.01501e-08
5.02879e-08
5.04238e-08
5.05578e-08
5.06897e-08
5.08193e-08
4.91607e-08
4.9293e-08
4.94236e-08
4.95524e-08
4.96792e-08
4.98039e-08
4.88315e-08
4.7905e-08
4.70268e-08
4.61983e-08
4.54201e-08
4.46923e-08
4.40143e-08
4.33849e-08
4.28026e-08
4.22657e-08
4.17721e-08
4.13196e-08
4.0906e-08
4.05291e-08
4.01867e-08
3.98768e-08
3.95974e-08
3.93468e-08
3.91234e-08
3.89259e-08
3.8753e-08
3.86038e-08
3.84773e-08
3.83729e-08
3.829e-08
3.82281e-08
3.81871e-08
3.81666e-08
4.87121e-08
4.77912e-08
4.69188e-08
4.6096e-08
4.53234e-08
4.4601e-08
4.39281e-08
4.33036e-08
4.27258e-08
4.2193e-08
4.17031e-08
4.12539e-08
4.08432e-08
4.04688e-08
4.01286e-08
3.98205e-08
3.95427e-08
3.92934e-08
3.90711e-08
3.88744e-08
3.87022e-08
3.85535e-08
3.84274e-08
3.83233e-08
3.82406e-08
3.8179e-08
3.8138e-08
3.81176e-08
4.85908e-08
4.76757e-08
4.68091e-08
4.59922e-08
4.52254e-08
4.45087e-08
4.38411e-08
4.32215e-08
4.26484e-08
4.21198e-08
4.16337e-08
4.11879e-08
4.07802e-08
4.04085e-08
4.00705e-08
3.97643e-08
3.94881e-08
3.92401e-08
3.90189e-08
3.88231e-08
3.86516e-08
3.85034e-08
3.83777e-08
3.82739e-08
3.81915e-08
3.813e-08
3.80891e-08
3.80687e-08
4.84676e-08
4.75584e-08
4.66979e-08
4.58871e-08
4.51263e-08
4.44153e-08
4.37533e-08
4.31389e-08
4.25705e-08
4.20463e-08
4.15641e-08
4.11218e-08
4.07172e-08
4.03481e-08
4.00124e-08
3.97082e-08
3.94336e-08
3.91869e-08
3.89668e-08
3.87719e-08
3.86011e-08
3.84535e-08
3.83283e-08
3.82248e-08
3.81426e-08
3.80812e-08
3.80405e-08
3.80201e-08
4.83428e-08
4.74397e-08
4.65854e-08
4.57809e-08
4.50263e-08
4.43213e-08
4.36649e-08
4.30558e-08
4.24923e-08
4.19725e-08
4.14944e-08
4.10557e-08
4.06542e-08
4.02879e-08
3.99545e-08
3.96523e-08
3.93793e-08
3.91341e-08
3.89151e-08
3.87211e-08
3.8551e-08
3.84039e-08
3.82791e-08
3.81759e-08
3.80939e-08
3.80328e-08
3.79921e-08
3.79718e-08
4.82165e-08
4.73197e-08
4.64718e-08
4.56738e-08
4.49255e-08
4.42266e-08
4.3576e-08
4.29723e-08
4.24139e-08
4.18987e-08
4.14247e-08
4.09897e-08
4.05914e-08
4.02278e-08
3.98969e-08
3.95967e-08
3.93254e-08
3.90816e-08
3.88637e-08
3.86706e-08
3.85012e-08
3.83547e-08
3.82303e-08
3.81275e-08
3.80457e-08
3.79847e-08
3.79442e-08
3.79239e-08
6.19351e-08
6.6106e-08
6.74293e-08
6.74985e-08
6.70234e-08
6.62967e-08
6.54342e-08
6.44833e-08
6.34664e-08
6.23976e-08
6.12881e-08
6.01485e-08
5.89886e-08
5.7818e-08
5.66458e-08
5.54807e-08
5.43305e-08
5.32025e-08
5.2103e-08
5.10377e-08
5.00113e-08
4.90275e-08
6.27082e-08
6.65333e-08
6.76488e-08
6.75968e-08
6.70518e-08
6.62813e-08
6.53878e-08
6.44125e-08
6.33754e-08
6.22897e-08
6.11664e-08
6.00156e-08
5.88471e-08
5.76704e-08
5.64943e-08
5.53274e-08
5.41771e-08
5.30507e-08
5.19542e-08
5.0893e-08
4.98716e-08
4.88935e-08
6.3116e-08
6.68158e-08
6.78144e-08
6.76781e-08
6.70765e-08
6.62663e-08
6.53423e-08
6.43422e-08
6.32844e-08
6.21813e-08
6.10436e-08
5.98814e-08
5.87041e-08
5.75212e-08
5.63412e-08
5.51723e-08
5.40221e-08
5.28973e-08
5.18039e-08
5.07469e-08
4.97307e-08
4.87586e-08
6.38796e-08
6.72209e-08
6.80127e-08
6.77674e-08
6.71036e-08
6.62523e-08
6.52973e-08
6.42718e-08
6.31927e-08
6.20719e-08
6.09196e-08
5.97457e-08
5.85596e-08
5.73703e-08
5.61864e-08
5.50157e-08
5.38656e-08
5.27426e-08
5.16524e-08
5.05998e-08
4.95889e-08
4.86229e-08
6.54556e-08
6.78593e-08
6.82729e-08
6.78719e-08
6.71342e-08
6.62388e-08
6.52518e-08
6.42006e-08
6.30999e-08
6.19611e-08
6.07941e-08
5.96084e-08
5.84134e-08
5.72179e-08
5.603e-08
5.48577e-08
5.37078e-08
5.25867e-08
5.14998e-08
5.04518e-08
4.94464e-08
4.84867e-08
6.71785e-08
6.85405e-08
6.85429e-08
6.79772e-08
6.71636e-08
6.62238e-08
6.52047e-08
6.41275e-08
6.30053e-08
6.18485e-08
6.06667e-08
5.94694e-08
5.82656e-08
5.70638e-08
5.58723e-08
5.46984e-08
5.35489e-08
5.24299e-08
5.13466e-08
5.03033e-08
4.93036e-08
4.83503e-08
6.85946e-08
6.91084e-08
6.87735e-08
6.80681e-08
6.71866e-08
6.62049e-08
6.51546e-08
6.40519e-08
6.29083e-08
6.17337e-08
6.05374e-08
5.93286e-08
5.81161e-08
5.69084e-08
5.57133e-08
5.4538e-08
5.33892e-08
5.22725e-08
5.11929e-08
5.01546e-08
4.91608e-08
4.8214e-08
6.95587e-08
6.9514e-08
6.89475e-08
6.81381e-08
6.72002e-08
6.61805e-08
6.51004e-08
6.3973e-08
6.28085e-08
6.16164e-08
6.04058e-08
5.91859e-08
5.79651e-08
5.67517e-08
5.55533e-08
5.43769e-08
5.32289e-08
5.21148e-08
5.10391e-08
5.0006e-08
4.90182e-08
4.80782e-08
7.01631e-08
6.97868e-08
6.90722e-08
6.8188e-08
6.72038e-08
6.61497e-08
6.50415e-08
6.38902e-08
6.27054e-08
6.14964e-08
6.02721e-08
5.90413e-08
5.78126e-08
5.65939e-08
5.53925e-08
5.42154e-08
5.30685e-08
5.19571e-08
5.08857e-08
4.98578e-08
4.88763e-08
4.79432e-08
7.05509e-08
6.99744e-08
6.91617e-08
6.82211e-08
6.71976e-08
6.61121e-08
6.49773e-08
6.38031e-08
6.25989e-08
6.13736e-08
6.01361e-08
5.88951e-08
5.76589e-08
5.64352e-08
5.52313e-08
5.40537e-08
5.29083e-08
5.17999e-08
5.07329e-08
4.97106e-08
4.87355e-08
4.78094e-08
7.08316e-08
7.01122e-08
6.92268e-08
6.82403e-08
6.7182e-08
6.60674e-08
6.49075e-08
6.37116e-08
6.24888e-08
6.12481e-08
5.99981e-08
5.87475e-08
5.75043e-08
5.62762e-08
5.50701e-08
5.38924e-08
5.27486e-08
5.16436e-08
5.05812e-08
4.95646e-08
4.85961e-08
4.76772e-08
7.10286e-08
7.02134e-08
6.92726e-08
6.82471e-08
6.71574e-08
6.60157e-08
6.48321e-08
6.36157e-08
6.23753e-08
6.112e-08
5.98583e-08
5.85987e-08
5.73492e-08
5.61171e-08
5.49093e-08
5.37318e-08
5.25901e-08
5.14887e-08
5.04311e-08
4.94204e-08
4.84585e-08
4.75469e-08
7.11753e-08
7.02882e-08
6.93021e-08
6.82425e-08
6.7124e-08
6.59571e-08
6.47513e-08
6.35155e-08
6.22587e-08
6.09897e-08
5.97172e-08
5.84493e-08
5.7194e-08
5.59584e-08
5.47493e-08
5.35726e-08
5.24332e-08
5.13356e-08
5.02831e-08
4.92784e-08
4.83233e-08
4.7419e-08
7.12815e-08
7.0341e-08
6.93174e-08
6.82273e-08
6.70823e-08
6.5892e-08
6.46654e-08
6.34115e-08
6.21394e-08
6.08577e-08
5.9575e-08
5.82996e-08
5.70392e-08
5.58008e-08
5.45909e-08
5.34151e-08
5.22784e-08
5.11848e-08
5.01376e-08
4.91391e-08
4.81909e-08
4.72939e-08
7.13565e-08
7.03754e-08
6.93198e-08
6.82023e-08
6.70329e-08
6.58207e-08
6.45748e-08
6.33042e-08
6.20178e-08
6.07244e-08
5.94326e-08
5.81504e-08
5.68855e-08
5.56447e-08
5.44344e-08
5.32601e-08
5.21263e-08
5.1037e-08
4.99952e-08
4.90029e-08
4.80616e-08
4.7172e-08
7.14094e-08
7.03944e-08
6.93107e-08
6.81683e-08
6.69764e-08
6.57441e-08
6.44803e-08
6.31942e-08
6.18947e-08
6.05907e-08
5.92905e-08
5.80023e-08
5.67335e-08
5.5491e-08
5.42807e-08
5.31081e-08
5.19776e-08
5.08927e-08
4.98563e-08
4.88704e-08
4.79361e-08
4.70538e-08
7.14435e-08
7.04001e-08
6.92913e-08
6.81262e-08
6.69137e-08
6.56628e-08
6.43826e-08
6.30823e-08
6.17709e-08
6.04571e-08
5.91495e-08
5.78561e-08
5.6584e-08
5.53402e-08
5.41304e-08
5.29598e-08
5.18327e-08
5.07525e-08
4.97217e-08
4.87421e-08
4.78146e-08
4.69396e-08
7.14607e-08
7.03937e-08
6.92628e-08
6.80772e-08
6.68458e-08
6.55779e-08
6.42827e-08
6.29694e-08
6.16471e-08
6.03247e-08
5.90105e-08
5.77124e-08
5.64378e-08
5.51931e-08
5.39842e-08
5.28159e-08
5.16924e-08
5.06169e-08
4.95917e-08
4.86184e-08
4.76978e-08
4.683e-08
7.14657e-08
7.03776e-08
6.92267e-08
6.80223e-08
6.67737e-08
6.54904e-08
6.41815e-08
6.28565e-08
6.15245e-08
6.01943e-08
5.88743e-08
5.75723e-08
5.62956e-08
5.50505e-08
5.38428e-08
5.2677e-08
5.15573e-08
5.04866e-08
4.9467e-08
4.85e-08
4.7586e-08
4.67252e-08
7.14615e-08
7.03536e-08
6.91843e-08
6.79629e-08
6.66988e-08
6.54014e-08
6.40802e-08
6.27447e-08
6.14039e-08
6.00669e-08
5.87418e-08
5.74366e-08
5.61583e-08
5.49133e-08
5.37069e-08
5.25439e-08
5.1428e-08
5.03621e-08
4.9348e-08
4.83871e-08
4.74798e-08
4.66257e-08
7.14496e-08
7.0323e-08
6.9137e-08
6.79002e-08
6.66221e-08
6.53121e-08
6.39799e-08
6.2635e-08
6.12865e-08
5.99434e-08
5.86141e-08
5.73062e-08
5.60268e-08
5.47821e-08
5.35774e-08
5.24172e-08
5.13052e-08
5.0244e-08
4.92354e-08
4.82804e-08
4.73794e-08
4.65318e-08
7.14271e-08
7.02864e-08
6.90861e-08
6.78357e-08
6.65451e-08
6.52239e-08
6.38818e-08
6.25285e-08
6.11733e-08
5.9825e-08
5.8492e-08
5.7182e-08
5.59018e-08
5.46577e-08
5.34549e-08
5.22976e-08
5.11895e-08
5.01329e-08
4.91295e-08
4.81803e-08
4.72853e-08
4.64439e-08
7.13998e-08
7.02463e-08
6.90332e-08
6.77708e-08
6.6469e-08
6.51378e-08
6.37871e-08
6.24265e-08
6.10654e-08
5.97126e-08
5.83765e-08
5.70648e-08
5.57843e-08
5.4541e-08
5.33401e-08
5.21858e-08
5.10814e-08
5.00293e-08
4.9031e-08
4.80872e-08
4.71979e-08
4.63624e-08
7.13719e-08
7.02051e-08
6.89802e-08
6.77069e-08
6.63953e-08
6.50554e-08
6.3697e-08
6.233e-08
6.09638e-08
5.96072e-08
5.82686e-08
5.69556e-08
5.5675e-08
5.44327e-08
5.32337e-08
5.20823e-08
5.09816e-08
4.99337e-08
4.89402e-08
4.80015e-08
4.71176e-08
4.62876e-08
7.13424e-08
7.01635e-08
6.89281e-08
6.76454e-08
6.63252e-08
6.49776e-08
6.36127e-08
6.22402e-08
6.08696e-08
5.95098e-08
5.81691e-08
5.68551e-08
5.55746e-08
5.43334e-08
5.31365e-08
5.19878e-08
5.08905e-08
4.98466e-08
4.88575e-08
4.79236e-08
4.70446e-08
4.62196e-08
7.13081e-08
7.01218e-08
6.88782e-08
6.75875e-08
6.62599e-08
6.49058e-08
6.35352e-08
6.2158e-08
6.07837e-08
5.94212e-08
5.80789e-08
5.67642e-08
5.5484e-08
5.42439e-08
5.30488e-08
5.19028e-08
5.08086e-08
4.97685e-08
4.87834e-08
4.78538e-08
4.69793e-08
4.61589e-08
7.12766e-08
7.00829e-08
6.8832e-08
6.75345e-08
6.62007e-08
6.4841e-08
6.34656e-08
6.20844e-08
6.0707e-08
5.93424e-08
5.79987e-08
5.66836e-08
5.54037e-08
5.41647e-08
5.29714e-08
5.18277e-08
5.07365e-08
4.96996e-08
4.87182e-08
4.77925e-08
4.6922e-08
4.61056e-08
7.12496e-08
7.00481e-08
6.87909e-08
6.74875e-08
6.61485e-08
6.47841e-08
6.34047e-08
6.20203e-08
6.06404e-08
5.9274e-08
5.79293e-08
5.66139e-08
5.53343e-08
5.40964e-08
5.29047e-08
5.17631e-08
5.06744e-08
4.96404e-08
4.86622e-08
4.77398e-08
4.68728e-08
4.60599e-08
7.12227e-08
7.00175e-08
6.87556e-08
6.74477e-08
6.61043e-08
6.47362e-08
6.33536e-08
6.19665e-08
6.05846e-08
5.92167e-08
5.78712e-08
5.65556e-08
5.52765e-08
5.40394e-08
5.28491e-08
5.17094e-08
5.06228e-08
4.95913e-08
4.86157e-08
4.76961e-08
4.6832e-08
4.60221e-08
7.12022e-08
6.99932e-08
6.87274e-08
6.74157e-08
6.6069e-08
6.46979e-08
6.33127e-08
6.19236e-08
6.05401e-08
5.91711e-08
5.78251e-08
5.65093e-08
5.52305e-08
5.39942e-08
5.2805e-08
5.16667e-08
5.05819e-08
4.95523e-08
4.85788e-08
4.76615e-08
4.67997e-08
4.59921e-08
7.11886e-08
6.99761e-08
6.87071e-08
6.73925e-08
6.60432e-08
6.46698e-08
6.32827e-08
6.18921e-08
6.05074e-08
5.91377e-08
5.77912e-08
5.64754e-08
5.51968e-08
5.3961e-08
5.27727e-08
5.16355e-08
5.05519e-08
4.95238e-08
4.85519e-08
4.76362e-08
4.67761e-08
4.59702e-08
7.11833e-08
6.99669e-08
6.86951e-08
6.73784e-08
6.60273e-08
6.46524e-08
6.3264e-08
6.18724e-08
6.04869e-08
5.91167e-08
5.77699e-08
5.6454e-08
5.51756e-08
5.39402e-08
5.27524e-08
5.16158e-08
5.05331e-08
4.95058e-08
4.85349e-08
4.76203e-08
4.67612e-08
4.59565e-08
7.11842e-08
6.99648e-08
6.86913e-08
6.73734e-08
6.60214e-08
6.46458e-08
6.32568e-08
6.18647e-08
6.04789e-08
5.91083e-08
5.77614e-08
5.64455e-08
5.51671e-08
5.39318e-08
5.27441e-08
5.16078e-08
5.05254e-08
4.94985e-08
4.8528e-08
4.76138e-08
4.67552e-08
4.59509e-08
4.80893e-08
4.7199e-08
4.63577e-08
4.55662e-08
4.48245e-08
4.41318e-08
4.34871e-08
4.2889e-08
4.23357e-08
4.18252e-08
4.13554e-08
4.09241e-08
4.05291e-08
4.01684e-08
3.98399e-08
3.95417e-08
3.92721e-08
3.90297e-08
3.8813e-08
3.86208e-08
3.84521e-08
3.83062e-08
3.81822e-08
3.80797e-08
3.79982e-08
3.79373e-08
3.78968e-08
3.78767e-08
4.79616e-08
4.70779e-08
4.62434e-08
4.54586e-08
4.47234e-08
4.40371e-08
4.33985e-08
4.28061e-08
4.2258e-08
4.17522e-08
4.12867e-08
4.08591e-08
4.04675e-08
4.01096e-08
3.97835e-08
3.94874e-08
3.92196e-08
3.89786e-08
3.8763e-08
3.85717e-08
3.84038e-08
3.82584e-08
3.81349e-08
3.80327e-08
3.79513e-08
3.78906e-08
3.78503e-08
3.78301e-08
4.78331e-08
4.69561e-08
4.61285e-08
4.53506e-08
4.46222e-08
4.39424e-08
4.331e-08
4.27233e-08
4.21805e-08
4.16796e-08
4.12183e-08
4.07946e-08
4.04063e-08
4.00514e-08
3.97278e-08
3.94337e-08
3.91677e-08
3.8928e-08
3.87136e-08
3.85233e-08
3.83561e-08
3.82112e-08
3.80881e-08
3.79862e-08
3.79051e-08
3.78446e-08
3.78043e-08
3.77842e-08
4.7704e-08
4.68339e-08
4.60133e-08
4.52425e-08
4.4521e-08
4.38478e-08
4.32217e-08
4.26408e-08
4.21034e-08
4.16074e-08
4.11506e-08
4.07307e-08
4.03458e-08
3.99938e-08
3.96727e-08
3.93808e-08
3.91164e-08
3.88782e-08
3.8665e-08
3.84755e-08
3.8309e-08
3.81648e-08
3.80421e-08
3.79405e-08
3.78596e-08
3.77992e-08
3.7759e-08
3.77389e-08
4.75746e-08
4.67115e-08
4.58982e-08
4.51346e-08
4.442e-08
4.37536e-08
4.31338e-08
4.25589e-08
4.2027e-08
4.15359e-08
4.10835e-08
4.06676e-08
4.02861e-08
3.9937e-08
3.96184e-08
3.93286e-08
3.9066e-08
3.88292e-08
3.86171e-08
3.84286e-08
3.82628e-08
3.81191e-08
3.79968e-08
3.78955e-08
3.78148e-08
3.77546e-08
3.77145e-08
3.76945e-08
4.74451e-08
4.65893e-08
4.57833e-08
4.5027e-08
4.43196e-08
4.366e-08
4.30467e-08
4.24778e-08
4.19513e-08
4.14652e-08
4.10173e-08
4.06053e-08
4.02273e-08
3.98811e-08
3.9565e-08
3.92773e-08
3.90165e-08
3.87811e-08
3.85701e-08
3.83825e-08
3.82174e-08
3.80742e-08
3.79523e-08
3.78514e-08
3.77709e-08
3.77108e-08
3.76708e-08
3.76508e-08
4.73159e-08
4.64675e-08
4.5669e-08
4.492e-08
4.42199e-08
4.35672e-08
4.29604e-08
4.23975e-08
4.18766e-08
4.13955e-08
4.09521e-08
4.05441e-08
4.01694e-08
3.98262e-08
3.95127e-08
3.9227e-08
3.89679e-08
3.8734e-08
3.85241e-08
3.83374e-08
3.8173e-08
3.80303e-08
3.79088e-08
3.78081e-08
3.77279e-08
3.76679e-08
3.7628e-08
3.76081e-08
4.71874e-08
4.63464e-08
4.55555e-08
4.4814e-08
4.41211e-08
4.34754e-08
4.28751e-08
4.23184e-08
4.18031e-08
4.1327e-08
4.0888e-08
4.04839e-08
4.01128e-08
3.97725e-08
3.94614e-08
3.91779e-08
3.89204e-08
3.86879e-08
3.84791e-08
3.82933e-08
3.81296e-08
3.79874e-08
3.78663e-08
3.77659e-08
3.76859e-08
3.7626e-08
3.75862e-08
3.75663e-08
4.70597e-08
4.62264e-08
4.54431e-08
4.47092e-08
4.40237e-08
4.33849e-08
4.27912e-08
4.22406e-08
4.17308e-08
4.12598e-08
4.08253e-08
4.04251e-08
4.00573e-08
3.972e-08
3.94114e-08
3.91299e-08
3.88741e-08
3.8643e-08
3.84353e-08
3.82503e-08
3.80873e-08
3.79456e-08
3.78249e-08
3.77247e-08
3.76449e-08
3.75851e-08
3.75454e-08
3.75255e-08
4.69334e-08
4.61077e-08
4.53321e-08
4.46059e-08
4.39277e-08
4.3296e-08
4.27089e-08
4.21643e-08
4.16601e-08
4.1194e-08
4.07639e-08
4.03677e-08
4.00033e-08
3.96688e-08
3.93626e-08
3.90832e-08
3.88291e-08
3.85993e-08
3.83927e-08
3.82085e-08
3.80461e-08
3.79049e-08
3.77846e-08
3.76847e-08
3.7605e-08
3.75454e-08
3.75057e-08
3.74859e-08
4.68087e-08
4.59907e-08
4.52229e-08
4.45043e-08
4.38335e-08
4.32088e-08
4.26282e-08
4.20897e-08
4.1591e-08
4.11299e-08
4.07042e-08
4.03118e-08
3.99507e-08
3.96191e-08
3.93153e-08
3.90378e-08
3.87854e-08
3.85568e-08
3.83513e-08
3.8168e-08
3.80062e-08
3.78655e-08
3.77455e-08
3.76458e-08
3.75663e-08
3.75068e-08
3.74672e-08
3.74474e-08
4.6686e-08
4.58759e-08
4.51158e-08
4.44048e-08
4.37414e-08
4.31236e-08
4.25495e-08
4.2017e-08
4.15238e-08
4.10675e-08
4.06462e-08
4.02576e-08
3.98997e-08
3.95709e-08
3.92695e-08
3.89939e-08
3.87431e-08
3.85158e-08
3.83113e-08
3.81287e-08
3.79676e-08
3.78273e-08
3.77076e-08
3.76082e-08
3.75288e-08
3.74694e-08
3.74299e-08
3.74101e-08
4.65658e-08
4.57634e-08
4.50112e-08
4.43077e-08
4.36515e-08
4.30407e-08
4.2473e-08
4.19464e-08
4.14585e-08
4.10071e-08
4.059e-08
4.02051e-08
3.98505e-08
3.95244e-08
3.92252e-08
3.89516e-08
3.87023e-08
3.84762e-08
3.82727e-08
3.80909e-08
3.79303e-08
3.77905e-08
3.76711e-08
3.75719e-08
3.74927e-08
3.74334e-08
3.73939e-08
3.73741e-08
4.64483e-08
4.56537e-08
4.49092e-08
4.42133e-08
4.35643e-08
4.29602e-08
4.23989e-08
4.18781e-08
4.13955e-08
4.09488e-08
4.05359e-08
4.01546e-08
3.98031e-08
3.94796e-08
3.91827e-08
3.89108e-08
3.8663e-08
3.84382e-08
3.82356e-08
3.80545e-08
3.78944e-08
3.7755e-08
3.76359e-08
3.75369e-08
3.74579e-08
3.73987e-08
3.73592e-08
3.73395e-08
4.63341e-08
4.55472e-08
4.48103e-08
4.41218e-08
4.34799e-08
4.28825e-08
4.23274e-08
4.18123e-08
4.13348e-08
4.08927e-08
4.04838e-08
4.01061e-08
3.97576e-08
3.94367e-08
3.91418e-08
3.88718e-08
3.86254e-08
3.84017e-08
3.82e-08
3.80196e-08
3.78601e-08
3.7721e-08
3.76022e-08
3.75034e-08
3.74245e-08
3.73654e-08
3.7326e-08
3.73063e-08
4.62234e-08
4.54441e-08
4.47147e-08
4.40335e-08
4.33985e-08
4.28077e-08
4.22587e-08
4.17491e-08
4.12766e-08
4.0839e-08
4.0434e-08
4.00596e-08
3.97141e-08
3.93956e-08
3.91029e-08
3.88345e-08
3.85895e-08
3.83669e-08
3.8166e-08
3.79863e-08
3.78273e-08
3.76886e-08
3.757e-08
3.74714e-08
3.73926e-08
3.73335e-08
3.72942e-08
3.72745e-08
4.61167e-08
4.53449e-08
4.46228e-08
4.39487e-08
4.33205e-08
4.2736e-08
4.21929e-08
4.16887e-08
4.1221e-08
4.07877e-08
4.03865e-08
4.00154e-08
3.96726e-08
3.93566e-08
3.90658e-08
3.8799e-08
3.85553e-08
3.83338e-08
3.81337e-08
3.79546e-08
3.7796e-08
3.76577e-08
3.75393e-08
3.74409e-08
3.73622e-08
3.73032e-08
3.72639e-08
3.72442e-08
4.60143e-08
4.52498e-08
4.45349e-08
4.38677e-08
4.32461e-08
4.26677e-08
4.21302e-08
4.16312e-08
4.11682e-08
4.0739e-08
4.03414e-08
3.99735e-08
3.96334e-08
3.93196e-08
3.90307e-08
3.87655e-08
3.8523e-08
3.83024e-08
3.81031e-08
3.79246e-08
3.77664e-08
3.76284e-08
3.75103e-08
3.7412e-08
3.73334e-08
3.72744e-08
3.72352e-08
3.72155e-08
4.59166e-08
4.51592e-08
4.44512e-08
4.37906e-08
4.31754e-08
4.26029e-08
4.20709e-08
4.15768e-08
4.11183e-08
4.0693e-08
4.02989e-08
3.99339e-08
3.95964e-08
3.92847e-08
3.89976e-08
3.87338e-08
3.84925e-08
3.82728e-08
3.80742e-08
3.78962e-08
3.77385e-08
3.76007e-08
3.74828e-08
3.73847e-08
3.73062e-08
3.72473e-08
3.7208e-08
3.71884e-08
4.5824e-08
4.50733e-08
4.4372e-08
4.37179e-08
4.31086e-08
4.25418e-08
4.2015e-08
4.15256e-08
4.10713e-08
4.06498e-08
4.02589e-08
3.98968e-08
3.95617e-08
3.9252e-08
3.89665e-08
3.87041e-08
3.84639e-08
3.82451e-08
3.80472e-08
3.78697e-08
3.77123e-08
3.75748e-08
3.74571e-08
3.7359e-08
3.72806e-08
3.72218e-08
3.71826e-08
3.7163e-08
4.57367e-08
4.49926e-08
4.42976e-08
4.36495e-08
4.3046e-08
4.24846e-08
4.19627e-08
4.14778e-08
4.10274e-08
4.06095e-08
4.02217e-08
3.98622e-08
3.95293e-08
3.92216e-08
3.89376e-08
3.86765e-08
3.84373e-08
3.82193e-08
3.80219e-08
3.78449e-08
3.76878e-08
3.75506e-08
3.7433e-08
3.73351e-08
3.72567e-08
3.7198e-08
3.71588e-08
3.71392e-08
4.56551e-08
4.49172e-08
4.42282e-08
4.35859e-08
4.29878e-08
4.24314e-08
4.19141e-08
4.14333e-08
4.09868e-08
4.05721e-08
4.01872e-08
3.98302e-08
3.94994e-08
3.91934e-08
3.89109e-08
3.86509e-08
3.84126e-08
3.81953e-08
3.79986e-08
3.78219e-08
3.76652e-08
3.75282e-08
3.74108e-08
3.73129e-08
3.72346e-08
3.71759e-08
3.71367e-08
3.71171e-08
4.55795e-08
4.48474e-08
4.4164e-08
4.35271e-08
4.2934e-08
4.23823e-08
4.18693e-08
4.13924e-08
4.09493e-08
4.05377e-08
4.01555e-08
3.98007e-08
3.94719e-08
3.91675e-08
3.88863e-08
3.86274e-08
3.839e-08
3.81734e-08
3.79771e-08
3.78009e-08
3.76444e-08
3.75076e-08
3.73903e-08
3.72925e-08
3.72143e-08
3.71556e-08
3.71164e-08
3.70968e-08
4.55101e-08
4.47834e-08
4.41052e-08
4.34733e-08
4.28849e-08
4.23375e-08
4.18284e-08
4.13552e-08
4.09152e-08
4.05064e-08
4.01266e-08
3.97739e-08
3.94469e-08
3.91439e-08
3.8864e-08
3.8606e-08
3.83694e-08
3.81534e-08
3.79576e-08
3.77817e-08
3.76254e-08
3.74888e-08
3.73716e-08
3.72739e-08
3.71957e-08
3.7137e-08
3.70979e-08
3.70783e-08
4.54472e-08
4.47254e-08
4.4052e-08
4.34246e-08
4.28405e-08
4.2297e-08
4.17916e-08
4.13216e-08
4.08845e-08
4.04782e-08
4.01006e-08
3.97499e-08
3.94244e-08
3.91227e-08
3.88439e-08
3.85868e-08
3.83509e-08
3.81354e-08
3.794e-08
3.77644e-08
3.76084e-08
3.74719e-08
3.73548e-08
3.72572e-08
3.7179e-08
3.71203e-08
3.70812e-08
3.70616e-08
4.5391e-08
4.46737e-08
4.40046e-08
4.33813e-08
4.2801e-08
4.22611e-08
4.17588e-08
4.12917e-08
4.08572e-08
4.04532e-08
4.00776e-08
3.97285e-08
3.94044e-08
3.9104e-08
3.88261e-08
3.85698e-08
3.83344e-08
3.81194e-08
3.79244e-08
3.7749e-08
3.75932e-08
3.74568e-08
3.73398e-08
3.72423e-08
3.71641e-08
3.71055e-08
3.70664e-08
3.70468e-08
4.53418e-08
4.46284e-08
4.39631e-08
4.33433e-08
4.27664e-08
4.22296e-08
4.17302e-08
4.12656e-08
4.08334e-08
4.04314e-08
4.00575e-08
3.97098e-08
3.9387e-08
3.90876e-08
3.88105e-08
3.85549e-08
3.83201e-08
3.81055e-08
3.79107e-08
3.77356e-08
3.758e-08
3.74437e-08
3.73268e-08
3.72293e-08
3.71511e-08
3.70925e-08
3.70534e-08
3.70338e-08
4.52996e-08
4.45896e-08
4.39276e-08
4.33109e-08
4.27369e-08
4.22028e-08
4.17058e-08
4.12434e-08
4.08132e-08
4.04128e-08
4.00403e-08
3.9694e-08
3.93722e-08
3.90736e-08
3.87973e-08
3.85422e-08
3.83079e-08
3.80936e-08
3.78991e-08
3.77242e-08
3.75687e-08
3.74325e-08
3.73156e-08
3.72181e-08
3.714e-08
3.70814e-08
3.70423e-08
3.70227e-08
4.52646e-08
4.45575e-08
4.38982e-08
4.32841e-08
4.27125e-08
4.21806e-08
4.16856e-08
4.1225e-08
4.07964e-08
4.03975e-08
4.00262e-08
3.96809e-08
3.936e-08
3.90621e-08
3.87864e-08
3.85318e-08
3.82978e-08
3.80838e-08
3.78895e-08
3.77148e-08
3.75593e-08
3.74232e-08
3.73064e-08
3.72089e-08
3.71309e-08
3.70722e-08
3.70331e-08
3.70136e-08
4.5237e-08
4.45321e-08
4.3875e-08
4.32629e-08
4.26932e-08
4.21631e-08
4.16697e-08
4.12106e-08
4.07832e-08
4.03854e-08
4.00151e-08
3.96706e-08
3.93503e-08
3.90531e-08
3.87778e-08
3.85235e-08
3.82898e-08
3.80761e-08
3.7882e-08
3.77073e-08
3.7552e-08
3.74159e-08
3.72991e-08
3.72017e-08
3.71236e-08
3.7065e-08
3.70259e-08
3.70063e-08
4.52168e-08
4.45135e-08
4.3858e-08
4.32475e-08
4.26792e-08
4.21503e-08
4.16581e-08
4.12e-08
4.07736e-08
4.03766e-08
4.0007e-08
3.96631e-08
3.93433e-08
3.90465e-08
3.87715e-08
3.85175e-08
3.8284e-08
3.80704e-08
3.78764e-08
3.77018e-08
3.75466e-08
3.74105e-08
3.72938e-08
3.71964e-08
3.71183e-08
3.70597e-08
3.70206e-08
3.7001e-08
4.52041e-08
4.45019e-08
4.38474e-08
4.32378e-08
4.26704e-08
4.21423e-08
4.16509e-08
4.11934e-08
4.07676e-08
4.0371e-08
4.00019e-08
3.96583e-08
3.93389e-08
3.90423e-08
3.87675e-08
3.85137e-08
3.82803e-08
3.80668e-08
3.78729e-08
3.76984e-08
3.75432e-08
3.74072e-08
3.72904e-08
3.7193e-08
3.71149e-08
3.70563e-08
3.70172e-08
3.69976e-08
4.51989e-08
4.44972e-08
4.38431e-08
4.32339e-08
4.26668e-08
4.21391e-08
4.16479e-08
4.11907e-08
4.07651e-08
4.03688e-08
3.99998e-08
3.96564e-08
3.93371e-08
3.90406e-08
3.87659e-08
3.85122e-08
3.82788e-08
3.80654e-08
3.78715e-08
3.7697e-08
3.75417e-08
3.74057e-08
3.7289e-08
3.71916e-08
3.71135e-08
3.70549e-08
3.70158e-08
3.69962e-08
4.90928e-08
5.00796e-08
5.11089e-08
5.21767e-08
5.32782e-08
5.44078e-08
5.5559e-08
5.67245e-08
5.78962e-08
5.90655e-08
6.02232e-08
6.13596e-08
6.24647e-08
6.35278e-08
6.45372e-08
6.54778e-08
6.63255e-08
6.70317e-08
6.7485e-08
6.7423e-08
6.62377e-08
6.25664e-08
4.89602e-08
4.99414e-08
5.09657e-08
5.20294e-08
5.31281e-08
5.42561e-08
5.54073e-08
5.65746e-08
5.775e-08
5.89252e-08
6.00912e-08
6.12384e-08
6.23569e-08
6.34364e-08
6.44656e-08
6.54308e-08
6.63109e-08
6.70638e-08
6.75888e-08
6.76296e-08
6.65464e-08
6.28555e-08
4.88265e-08
4.98019e-08
5.08211e-08
5.18807e-08
5.29763e-08
5.41028e-08
5.52539e-08
5.64229e-08
5.76022e-08
5.87835e-08
5.9958e-08
6.11163e-08
6.22487e-08
6.33451e-08
6.43945e-08
6.53841e-08
6.62943e-08
6.70858e-08
6.76603e-08
6.77551e-08
6.66898e-08
6.28769e-08
4.8692e-08
4.96614e-08
5.06753e-08
5.17306e-08
5.28231e-08
5.39478e-08
5.50989e-08
5.62697e-08
5.74528e-08
5.86403e-08
5.98234e-08
6.09931e-08
6.21397e-08
6.32534e-08
6.43236e-08
6.53378e-08
6.6278e-08
6.71078e-08
6.77351e-08
6.79086e-08
6.69636e-08
6.33035e-08
4.85568e-08
4.95201e-08
5.05287e-08
5.15795e-08
5.26687e-08
5.37915e-08
5.49423e-08
5.61148e-08
5.73018e-08
5.84955e-08
5.96874e-08
6.08686e-08
6.20297e-08
6.3161e-08
6.42522e-08
6.52916e-08
6.62628e-08
6.71343e-08
6.78287e-08
6.81378e-08
6.75155e-08
6.46538e-08
4.84214e-08
4.93783e-08
5.03813e-08
5.14275e-08
5.25132e-08
5.3634e-08
5.47845e-08
5.59586e-08
5.71493e-08
5.83491e-08
5.95497e-08
6.07425e-08
6.19181e-08
6.30672e-08
6.41797e-08
6.52446e-08
6.62475e-08
6.71628e-08
6.79318e-08
6.84029e-08
6.81884e-08
6.63792e-08
4.82859e-08
4.92363e-08
5.02335e-08
5.12749e-08
5.2357e-08
5.34756e-08
5.46255e-08
5.5801e-08
5.69954e-08
5.82011e-08
5.94104e-08
6.06146e-08
6.18047e-08
6.29715e-08
6.41053e-08
6.51957e-08
6.623e-08
6.71881e-08
6.80286e-08
6.86494e-08
6.87987e-08
6.78947e-08
4.81506e-08
4.90945e-08
5.00857e-08
5.11221e-08
5.22003e-08
5.33165e-08
5.44657e-08
5.56424e-08
5.68401e-08
5.80516e-08
5.92693e-08
6.04847e-08
6.16891e-08
6.28735e-08
6.40283e-08
6.51437e-08
6.62084e-08
6.72067e-08
6.81092e-08
6.88491e-08
6.9263e-08
6.89602e-08
4.8016e-08
4.89531e-08
4.99382e-08
5.09693e-08
5.20435e-08
5.3157e-08
5.43052e-08
5.54828e-08
5.66836e-08
5.79007e-08
5.91264e-08
6.03528e-08
6.15711e-08
6.27726e-08
6.3948e-08
6.50877e-08
6.61816e-08
6.72165e-08
6.81717e-08
6.90032e-08
6.9607e-08
6.97326e-08
4.78824e-08
4.88125e-08
4.97913e-08
5.0817e-08
5.18869e-08
5.29975e-08
5.41445e-08
5.53227e-08
5.65263e-08
5.77484e-08
5.89819e-08
6.02187e-08
6.14505e-08
6.26686e-08
6.38639e-08
6.50271e-08
6.61486e-08
6.72172e-08
6.82173e-08
6.91195e-08
6.98579e-08
7.02744e-08
4.77501e-08
4.86731e-08
4.96455e-08
5.06656e-08
5.1731e-08
5.28385e-08
5.39839e-08
5.51624e-08
5.63683e-08
5.75951e-08
5.88358e-08
6.00826e-08
6.13273e-08
6.25612e-08
6.37756e-08
6.49613e-08
6.61091e-08
6.72088e-08
6.82479e-08
6.92061e-08
7.00419e-08
7.0658e-08
4.76195e-08
4.85353e-08
4.95011e-08
5.05155e-08
5.15762e-08
5.26802e-08
5.38237e-08
5.50022e-08
5.621e-08
5.74411e-08
5.86885e-08
5.99447e-08
6.12015e-08
6.24506e-08
6.36831e-08
6.48902e-08
6.60627e-08
6.71912e-08
6.8265e-08
6.92694e-08
7.01782e-08
7.09362e-08
4.7491e-08
4.83996e-08
4.93587e-08
5.03671e-08
5.14228e-08
5.25232e-08
5.36646e-08
5.48426e-08
5.6052e-08
5.72868e-08
5.85403e-08
5.98051e-08
6.10733e-08
6.23367e-08
6.35864e-08
6.48137e-08
6.60095e-08
6.71648e-08
6.82699e-08
6.93132e-08
7.02777e-08
7.11315e-08
4.7365e-08
4.82663e-08
4.92186e-08
5.02209e-08
5.12715e-08
5.2368e-08
5.35069e-08
5.46841e-08
5.58946e-08
5.71326e-08
5.83915e-08
5.96643e-08
6.09432e-08
6.22198e-08
6.34856e-08
6.47319e-08
6.59496e-08
6.71298e-08
6.82634e-08
6.93405e-08
7.03491e-08
7.12712e-08
4.7242e-08
4.81359e-08
4.90813e-08
5.00775e-08
5.11228e-08
5.22151e-08
5.33512e-08
5.45272e-08
5.57383e-08
5.6979e-08
5.82429e-08
5.95229e-08
6.08114e-08
6.21004e-08
6.33812e-08
6.46451e-08
6.58831e-08
6.70865e-08
6.82461e-08
6.93529e-08
7.03969e-08
7.13646e-08
4.71222e-08
4.80089e-08
4.89474e-08
4.99372e-08
5.09772e-08
5.20651e-08
5.31982e-08
5.43726e-08
5.5584e-08
5.68267e-08
5.80948e-08
5.93813e-08
6.06787e-08
6.19789e-08
6.32735e-08
6.45538e-08
6.58107e-08
6.70353e-08
6.82188e-08
6.93522e-08
7.04265e-08
7.14313e-08
4.70063e-08
4.78856e-08
4.88172e-08
4.98008e-08
5.08352e-08
5.19186e-08
5.30484e-08
5.4221e-08
5.54321e-08
5.66764e-08
5.79481e-08
5.92403e-08
6.05456e-08
6.18561e-08
6.31634e-08
6.44586e-08
6.57329e-08
6.69771e-08
6.81824e-08
6.93398e-08
7.04404e-08
7.14746e-08
4.68945e-08
4.77666e-08
4.86914e-08
4.96686e-08
5.06974e-08
5.17762e-08
5.29025e-08
5.40729e-08
5.52833e-08
5.65288e-08
5.78034e-08
5.91006e-08
6.0413e-08
6.17328e-08
6.30515e-08
6.43604e-08
6.56505e-08
6.69127e-08
6.81378e-08
6.9317e-08
7.04411e-08
7.15008e-08
4.67873e-08
4.76523e-08
4.85703e-08
4.95413e-08
5.05645e-08
5.16385e-08
5.27611e-08
5.39291e-08
5.51386e-08
5.63846e-08
5.76616e-08
5.8963e-08
6.02817e-08
6.16097e-08
6.29388e-08
6.42601e-08
6.55646e-08
6.6843e-08
6.80862e-08
6.9285e-08
7.04307e-08
7.15147e-08
4.6685e-08
4.75432e-08
4.84546e-08
4.94193e-08
5.0437e-08
5.15062e-08
5.2625e-08
5.37903e-08
5.49985e-08
5.62447e-08
5.75236e-08
5.88285e-08
6.01526e-08
6.1488e-08
6.28263e-08
6.41587e-08
6.54761e-08
6.67692e-08
6.80287e-08
6.92451e-08
7.04094e-08
7.15122e-08
4.65881e-08
4.74396e-08
4.83446e-08
4.93033e-08
5.03154e-08
5.13799e-08
5.24948e-08
5.36573e-08
5.48639e-08
5.611e-08
5.73901e-08
5.8698e-08
6.00268e-08
6.13685e-08
6.2715e-08
6.40573e-08
6.53864e-08
6.66927e-08
6.79667e-08
6.91989e-08
7.03799e-08
7.14998e-08
4.64969e-08
4.7342e-08
4.82408e-08
4.91936e-08
5.02004e-08
5.12601e-08
5.23711e-08
5.35308e-08
5.47356e-08
5.59811e-08
5.72622e-08
5.85725e-08
5.99051e-08
6.12525e-08
6.26061e-08
6.39572e-08
6.52966e-08
6.66146e-08
6.79017e-08
6.91482e-08
7.03443e-08
7.14803e-08
4.64118e-08
4.72508e-08
4.81437e-08
4.90909e-08
5.00925e-08
5.11476e-08
5.22548e-08
5.34115e-08
5.46143e-08
5.58591e-08
5.71406e-08
5.84528e-08
5.97888e-08
6.11409e-08
6.25007e-08
6.38596e-08
6.5208e-08
6.65365e-08
6.78353e-08
6.90944e-08
7.03044e-08
7.14555e-08
4.6333e-08
4.71664e-08
4.80536e-08
4.89955e-08
4.99922e-08
5.10429e-08
5.21463e-08
5.33e-08
5.45009e-08
5.57447e-08
5.70264e-08
5.834e-08
5.96787e-08
6.10348e-08
6.24001e-08
6.37656e-08
6.51221e-08
6.64597e-08
6.77687e-08
6.90391e-08
7.02612e-08
7.14261e-08
4.6261e-08
4.70891e-08
4.79711e-08
4.8908e-08
4.99e-08
5.09465e-08
5.20463e-08
5.31972e-08
5.4396e-08
5.56387e-08
5.69203e-08
5.82349e-08
5.95758e-08
6.09353e-08
6.23052e-08
6.36765e-08
6.50399e-08
6.63855e-08
6.77034e-08
6.89833e-08
7.02154e-08
7.13895e-08
4.61959e-08
4.70191e-08
4.78964e-08
4.88287e-08
4.98164e-08
5.0859e-08
5.19555e-08
5.31036e-08
5.43003e-08
5.55419e-08
5.68232e-08
5.81385e-08
5.94812e-08
6.08435e-08
6.22173e-08
6.35935e-08
6.49628e-08
6.63153e-08
6.76408e-08
6.89291e-08
7.01699e-08
7.13529e-08
4.61381e-08
4.69569e-08
4.78299e-08
4.87581e-08
4.97418e-08
5.07809e-08
5.18742e-08
5.30197e-08
5.42146e-08
5.54549e-08
5.67358e-08
5.80516e-08
5.93956e-08
6.07603e-08
6.21373e-08
6.35177e-08
6.4892e-08
6.62504e-08
6.75825e-08
6.8878e-08
7.01266e-08
7.13178e-08
4.60877e-08
4.69027e-08
4.77719e-08
4.86963e-08
4.96766e-08
5.07125e-08
5.1803e-08
5.29462e-08
5.41393e-08
5.53784e-08
5.66589e-08
5.7975e-08
5.932e-08
6.06865e-08
6.20661e-08
6.345e-08
6.48286e-08
6.61918e-08
6.75295e-08
6.88313e-08
7.00865e-08
7.12846e-08
4.6045e-08
4.68567e-08
4.77226e-08
4.86439e-08
4.96212e-08
5.06544e-08
5.17424e-08
5.28836e-08
5.4075e-08
5.53131e-08
5.6593e-08
5.79092e-08
5.9255e-08
6.0623e-08
6.20047e-08
6.33914e-08
6.47734e-08
6.61407e-08
6.74831e-08
6.879e-08
7.00512e-08
7.12574e-08
4.60101e-08
4.68191e-08
4.76823e-08
4.8601e-08
4.95758e-08
5.06067e-08
5.16927e-08
5.28321e-08
5.40222e-08
5.52593e-08
5.65388e-08
5.7855e-08
5.92013e-08
6.05704e-08
6.19538e-08
6.33427e-08
6.47274e-08
6.60979e-08
6.74439e-08
6.87548e-08
7.00197e-08
7.12274e-08
4.59831e-08
4.679e-08
4.76511e-08
4.85678e-08
4.95407e-08
5.05697e-08
5.16542e-08
5.27922e-08
5.39812e-08
5.52176e-08
5.64966e-08
5.78128e-08
5.91595e-08
6.05293e-08
6.19139e-08
6.33044e-08
6.46912e-08
6.60642e-08
6.7413e-08
6.8727e-08
6.99954e-08
7.12071e-08
4.59642e-08
4.67696e-08
4.76293e-08
4.85445e-08
4.9516e-08
5.05438e-08
5.16271e-08
5.27641e-08
5.39523e-08
5.51881e-08
5.64669e-08
5.77829e-08
5.91299e-08
6.05002e-08
6.18856e-08
6.32771e-08
6.46653e-08
6.604e-08
6.73908e-08
6.87072e-08
6.99786e-08
7.11946e-08
4.59535e-08
4.6758e-08
4.76168e-08
4.85312e-08
4.95019e-08
5.0529e-08
5.16116e-08
5.27481e-08
5.39358e-08
5.51712e-08
5.64498e-08
5.77658e-08
5.91128e-08
6.04833e-08
6.18691e-08
6.32612e-08
6.46501e-08
6.60256e-08
6.73776e-08
6.86954e-08
6.99688e-08
7.11883e-08
3.79007e-08
3.79209e-08
3.79614e-08
3.80224e-08
3.81041e-08
3.82068e-08
3.8331e-08
3.84772e-08
3.86462e-08
3.88389e-08
3.90561e-08
3.92993e-08
3.95696e-08
3.98688e-08
4.01984e-08
4.05605e-08
4.09569e-08
4.139e-08
4.18617e-08
4.23744e-08
4.29301e-08
4.35307e-08
4.41782e-08
4.48738e-08
4.56187e-08
4.64134e-08
4.72579e-08
4.81515e-08
3.78539e-08
3.78741e-08
3.79145e-08
3.79753e-08
3.80567e-08
3.81591e-08
3.82829e-08
3.84286e-08
3.85969e-08
3.87886e-08
3.90048e-08
3.92465e-08
3.95152e-08
3.98123e-08
4.01396e-08
4.04988e-08
4.0892e-08
4.13213e-08
4.17889e-08
4.22969e-08
4.28475e-08
4.34426e-08
4.40841e-08
4.47735e-08
4.55119e-08
4.63e-08
4.71379e-08
4.8025e-08
3.78076e-08
3.78278e-08
3.78681e-08
3.79288e-08
3.801e-08
3.81121e-08
3.82354e-08
3.83806e-08
3.85482e-08
3.8739e-08
3.89541e-08
3.91944e-08
3.94614e-08
3.97564e-08
4.00812e-08
4.04376e-08
4.08275e-08
4.12531e-08
4.17164e-08
4.22197e-08
4.2765e-08
4.33545e-08
4.39899e-08
4.46729e-08
4.54047e-08
4.6186e-08
4.70171e-08
4.78976e-08
3.7762e-08
3.77821e-08
3.78224e-08
3.78829e-08
3.79639e-08
3.80657e-08
3.81886e-08
3.83333e-08
3.85001e-08
3.86901e-08
3.8904e-08
3.91429e-08
3.94082e-08
3.97012e-08
4.00235e-08
4.0377e-08
4.07636e-08
4.11853e-08
4.16443e-08
4.21428e-08
4.26828e-08
4.32666e-08
4.38958e-08
4.45723e-08
4.52973e-08
4.60717e-08
4.68958e-08
4.77696e-08
3.77172e-08
3.77372e-08
3.77774e-08
3.78378e-08
3.79186e-08
3.80201e-08
3.81426e-08
3.82867e-08
3.84529e-08
3.86419e-08
3.88547e-08
3.90922e-08
3.93557e-08
3.96467e-08
3.99665e-08
4.03171e-08
4.07004e-08
4.11182e-08
4.15729e-08
4.20664e-08
4.26011e-08
4.3179e-08
4.3802e-08
4.44718e-08
4.51899e-08
4.59572e-08
4.67743e-08
4.76411e-08
3.76731e-08
3.76931e-08
3.77332e-08
3.77934e-08
3.7874e-08
3.79752e-08
3.80974e-08
3.82409e-08
3.84064e-08
3.85946e-08
3.88062e-08
3.90423e-08
3.93041e-08
3.9593e-08
3.99104e-08
4.02581e-08
4.06379e-08
4.10519e-08
4.15021e-08
4.19908e-08
4.252e-08
4.3092e-08
4.37086e-08
4.43717e-08
4.50828e-08
4.58429e-08
4.66528e-08
4.75124e-08
3.76299e-08
3.76499e-08
3.76899e-08
3.775e-08
3.78304e-08
3.79313e-08
3.8053e-08
3.81961e-08
3.83609e-08
3.85481e-08
3.87587e-08
3.89934e-08
3.92535e-08
3.95403e-08
3.98552e-08
4.02e-08
4.05764e-08
4.09865e-08
4.14323e-08
4.1916e-08
4.24398e-08
4.30057e-08
4.36159e-08
4.42722e-08
4.49762e-08
4.5729e-08
4.65315e-08
4.73839e-08
3.75877e-08
3.76076e-08
3.76475e-08
3.77075e-08
3.77877e-08
3.78883e-08
3.80097e-08
3.81522e-08
3.83163e-08
3.85027e-08
3.87122e-08
3.89455e-08
3.92039e-08
3.94886e-08
3.98011e-08
4.0143e-08
4.0516e-08
4.09222e-08
4.13635e-08
4.18423e-08
4.23605e-08
4.29205e-08
4.35242e-08
4.41736e-08
4.48703e-08
4.56158e-08
4.64108e-08
4.72558e-08
3.75464e-08
3.75663e-08
3.76061e-08
3.7666e-08
3.7746e-08
3.78464e-08
3.79674e-08
3.81094e-08
3.82729e-08
3.84584e-08
3.86667e-08
3.88987e-08
3.91555e-08
3.94381e-08
3.97481e-08
4.00871e-08
4.04568e-08
4.0859e-08
4.1296e-08
4.17697e-08
4.22825e-08
4.28364e-08
4.34336e-08
4.4076e-08
4.47655e-08
4.55035e-08
4.62909e-08
4.71284e-08
3.75062e-08
3.75261e-08
3.75658e-08
3.76256e-08
3.77054e-08
3.78055e-08
3.79262e-08
3.80677e-08
3.82305e-08
3.84152e-08
3.86225e-08
3.88532e-08
3.91082e-08
3.93889e-08
3.96965e-08
4.00326e-08
4.03989e-08
4.07973e-08
4.12298e-08
4.16986e-08
4.22058e-08
4.27537e-08
4.33444e-08
4.39799e-08
4.4662e-08
4.53924e-08
4.61722e-08
4.70022e-08
3.74672e-08
3.7487e-08
3.75267e-08
3.75863e-08
3.7666e-08
3.77658e-08
3.78861e-08
3.80272e-08
3.81894e-08
3.83733e-08
3.85795e-08
3.88089e-08
3.90623e-08
3.9341e-08
3.96462e-08
3.99794e-08
4.03424e-08
4.0737e-08
4.11651e-08
4.1629e-08
4.21307e-08
4.26726e-08
4.32567e-08
4.38853e-08
4.45602e-08
4.5283e-08
4.60551e-08
4.68773e-08
3.74293e-08
3.74491e-08
3.74887e-08
3.75482e-08
3.76277e-08
3.77274e-08
3.78473e-08
3.79879e-08
3.81496e-08
3.83327e-08
3.85379e-08
3.87659e-08
3.90178e-08
3.92945e-08
3.95974e-08
3.99279e-08
4.02876e-08
4.06783e-08
4.11022e-08
4.15611e-08
4.20574e-08
4.25933e-08
4.3171e-08
4.37926e-08
4.44601e-08
4.51754e-08
4.59397e-08
4.67543e-08
3.73927e-08
3.74125e-08
3.7452e-08
3.75114e-08
3.75908e-08
3.76902e-08
3.78098e-08
3.795e-08
3.81111e-08
3.82934e-08
3.84976e-08
3.87245e-08
3.89748e-08
3.92496e-08
3.95502e-08
3.98779e-08
4.02344e-08
4.06215e-08
4.1041e-08
4.14952e-08
4.19861e-08
4.2516e-08
4.30873e-08
4.3702e-08
4.43623e-08
4.507e-08
4.58266e-08
4.66334e-08
3.73574e-08
3.73771e-08
3.74166e-08
3.7476e-08
3.75552e-08
3.76544e-08
3.77737e-08
3.79135e-08
3.8074e-08
3.82556e-08
3.84589e-08
3.86845e-08
3.89333e-08
3.92063e-08
3.95046e-08
3.98297e-08
4.01831e-08
4.05665e-08
4.09818e-08
4.14313e-08
4.19169e-08
4.2441e-08
4.30059e-08
4.36138e-08
4.42669e-08
4.4967e-08
4.5716e-08
4.6515e-08
3.73235e-08
3.73432e-08
3.73826e-08
3.74419e-08
3.75209e-08
3.76199e-08
3.7739e-08
3.78784e-08
3.80383e-08
3.82193e-08
3.84216e-08
3.86461e-08
3.88934e-08
3.91646e-08
3.94608e-08
3.97833e-08
4.01336e-08
4.05135e-08
4.09248e-08
4.13696e-08
4.185e-08
4.23684e-08
4.29271e-08
4.35283e-08
4.41742e-08
4.48669e-08
4.56082e-08
4.63996e-08
3.7291e-08
3.73107e-08
3.73501e-08
3.74092e-08
3.74882e-08
3.7587e-08
3.77058e-08
3.78448e-08
3.80042e-08
3.81845e-08
3.8386e-08
3.86093e-08
3.88553e-08
3.91248e-08
3.94189e-08
3.97389e-08
4.00862e-08
4.04626e-08
4.087e-08
4.13102e-08
4.17856e-08
4.22984e-08
4.2851e-08
4.34456e-08
4.40845e-08
4.477e-08
4.55037e-08
4.62874e-08
3.72599e-08
3.72796e-08
3.7319e-08
3.73781e-08
3.74569e-08
3.75555e-08
3.76741e-08
3.78128e-08
3.79717e-08
3.81513e-08
3.8352e-08
3.85743e-08
3.88189e-08
3.90868e-08
3.93789e-08
3.96964e-08
4.00409e-08
4.0414e-08
4.08175e-08
4.12534e-08
4.17239e-08
4.22313e-08
4.27779e-08
4.33661e-08
4.39982e-08
4.46764e-08
4.54028e-08
4.61789e-08
3.72304e-08
3.72501e-08
3.72894e-08
3.73484e-08
3.74272e-08
3.75256e-08
3.7644e-08
3.77823e-08
3.79408e-08
3.81199e-08
3.83197e-08
3.8541e-08
3.87844e-08
3.90507e-08
3.93408e-08
3.96561e-08
3.99979e-08
4.03677e-08
4.07675e-08
4.11992e-08
4.1665e-08
4.21671e-08
4.27079e-08
4.32899e-08
4.39153e-08
4.45866e-08
4.53057e-08
4.60745e-08
3.72025e-08
3.72222e-08
3.72614e-08
3.73204e-08
3.7399e-08
3.74974e-08
3.76155e-08
3.77535e-08
3.79116e-08
3.80901e-08
3.82892e-08
3.85096e-08
3.87518e-08
3.90165e-08
3.93049e-08
3.96179e-08
3.99571e-08
4.03239e-08
4.07202e-08
4.11478e-08
4.1609e-08
4.21061e-08
4.26414e-08
4.32173e-08
4.38363e-08
4.45008e-08
4.52128e-08
4.59745e-08
3.71762e-08
3.71958e-08
3.72351e-08
3.7294e-08
3.73725e-08
3.74707e-08
3.75887e-08
3.77264e-08
3.78841e-08
3.80621e-08
3.82605e-08
3.848e-08
3.8721e-08
3.89844e-08
3.9271e-08
3.9582e-08
3.99187e-08
4.02826e-08
4.06755e-08
4.10993e-08
4.15562e-08
4.20484e-08
4.25783e-08
4.31485e-08
4.37613e-08
4.44192e-08
4.51245e-08
4.58792e-08
3.71515e-08
3.71712e-08
3.72104e-08
3.72693e-08
3.73477e-08
3.74458e-08
3.75636e-08
3.77011e-08
3.78584e-08
3.80359e-08
3.82337e-08
3.84523e-08
3.86923e-08
3.89543e-08
3.92393e-08
3.95484e-08
3.98827e-08
4.02439e-08
4.06336e-08
4.10538e-08
4.15065e-08
4.19941e-08
4.2519e-08
4.30837e-08
4.36906e-08
4.43423e-08
4.5041e-08
4.5789e-08
3.71286e-08
3.71482e-08
3.71874e-08
3.72462e-08
3.73246e-08
3.74226e-08
3.75402e-08
3.76775e-08
3.78345e-08
3.80115e-08
3.82087e-08
3.84266e-08
3.86656e-08
3.89264e-08
3.92099e-08
3.95171e-08
3.98493e-08
4.02079e-08
4.05946e-08
4.10113e-08
4.14602e-08
4.19435e-08
4.24636e-08
4.3023e-08
4.36243e-08
4.42701e-08
4.49627e-08
4.57043e-08
3.71074e-08
3.7127e-08
3.71662e-08
3.72249e-08
3.73033e-08
3.74012e-08
3.75186e-08
3.76557e-08
3.78124e-08
3.7989e-08
3.81857e-08
3.84028e-08
3.86409e-08
3.89006e-08
3.91827e-08
3.94882e-08
3.98183e-08
4.01746e-08
4.05585e-08
4.0972e-08
4.14173e-08
4.18965e-08
4.24121e-08
4.29667e-08
4.35628e-08
4.42029e-08
4.48897e-08
4.56253e-08
3.70879e-08
3.71075e-08
3.71467e-08
3.72054e-08
3.72837e-08
3.73815e-08
3.74989e-08
3.76357e-08
3.77922e-08
3.79684e-08
3.81646e-08
3.83811e-08
3.86184e-08
3.8877e-08
3.91578e-08
3.94618e-08
3.979e-08
4.0144e-08
4.05254e-08
4.0936e-08
4.13779e-08
4.18534e-08
4.23649e-08
4.29149e-08
4.3506e-08
4.4141e-08
4.48223e-08
4.55522e-08
3.70703e-08
3.70899e-08
3.7129e-08
3.71878e-08
3.7266e-08
3.73637e-08
3.74809e-08
3.76176e-08
3.77739e-08
3.79497e-08
3.81455e-08
3.83614e-08
3.85979e-08
3.88556e-08
3.91353e-08
3.94378e-08
3.97644e-08
4.01164e-08
4.04954e-08
4.09033e-08
4.13421e-08
4.18142e-08
4.23218e-08
4.28677e-08
4.34544e-08
4.40845e-08
4.47608e-08
4.54855e-08
3.70545e-08
3.7074e-08
3.71132e-08
3.71719e-08
3.72501e-08
3.73478e-08
3.74649e-08
3.76014e-08
3.77574e-08
3.7933e-08
3.81284e-08
3.83438e-08
3.85796e-08
3.88365e-08
3.91151e-08
3.94163e-08
3.97414e-08
4.00916e-08
4.04685e-08
4.0874e-08
4.131e-08
4.17789e-08
4.22832e-08
4.28252e-08
4.34078e-08
4.40336e-08
4.47053e-08
4.54253e-08
3.70405e-08
3.70601e-08
3.70992e-08
3.71579e-08
3.72361e-08
3.73337e-08
3.74507e-08
3.75871e-08
3.7743e-08
3.79183e-08
3.81133e-08
3.83282e-08
3.85635e-08
3.88196e-08
3.90973e-08
3.93974e-08
3.97211e-08
4.00697e-08
4.04447e-08
4.0848e-08
4.12816e-08
4.17478e-08
4.22489e-08
4.27876e-08
4.33666e-08
4.39885e-08
4.46561e-08
4.53718e-08
3.70284e-08
3.7048e-08
3.70871e-08
3.71458e-08
3.72239e-08
3.73215e-08
3.74384e-08
3.75747e-08
3.77304e-08
3.79055e-08
3.81002e-08
3.83148e-08
3.85495e-08
3.8805e-08
3.90819e-08
3.9381e-08
3.97035e-08
4.00507e-08
4.04242e-08
4.08256e-08
4.1257e-08
4.17208e-08
4.22192e-08
4.2755e-08
4.33308e-08
4.39493e-08
4.46132e-08
4.53253e-08
3.70182e-08
3.70378e-08
3.70769e-08
3.71356e-08
3.72137e-08
3.73112e-08
3.74281e-08
3.75643e-08
3.77199e-08
3.78948e-08
3.80892e-08
3.83035e-08
3.85378e-08
3.87927e-08
3.90689e-08
3.93672e-08
3.96887e-08
4.00348e-08
4.04068e-08
4.08066e-08
4.12363e-08
4.1698e-08
4.21941e-08
4.27274e-08
4.33005e-08
4.39161e-08
4.4577e-08
4.52858e-08
3.70099e-08
3.70295e-08
3.70686e-08
3.71273e-08
3.72054e-08
3.73029e-08
3.74197e-08
3.75558e-08
3.77113e-08
3.78861e-08
3.80803e-08
3.82943e-08
3.85282e-08
3.87827e-08
3.90583e-08
3.9356e-08
3.96767e-08
4.00218e-08
4.03927e-08
4.07912e-08
4.12194e-08
4.16794e-08
4.21737e-08
4.27049e-08
4.32757e-08
4.3889e-08
4.45474e-08
4.52536e-08
3.70036e-08
3.70232e-08
3.70623e-08
3.71209e-08
3.7199e-08
3.72965e-08
3.74133e-08
3.75493e-08
3.77047e-08
3.78794e-08
3.80734e-08
3.82872e-08
3.85209e-08
3.8775e-08
3.90502e-08
3.93474e-08
3.96674e-08
4.00117e-08
4.03818e-08
4.07793e-08
4.12063e-08
4.1665e-08
4.21579e-08
4.26876e-08
4.32567e-08
4.38681e-08
4.45245e-08
4.52287e-08
3.69992e-08
3.70188e-08
3.70579e-08
3.71165e-08
3.71946e-08
3.7292e-08
3.74088e-08
3.75448e-08
3.77001e-08
3.78747e-08
3.80687e-08
3.82822e-08
3.85158e-08
3.87697e-08
3.90446e-08
3.93413e-08
3.9661e-08
4.00048e-08
4.03742e-08
4.0771e-08
4.11972e-08
4.1655e-08
4.21469e-08
4.26754e-08
4.32433e-08
4.38534e-08
4.45085e-08
4.52113e-08
3.69967e-08
3.70163e-08
3.70554e-08
3.7114e-08
3.71921e-08
3.72895e-08
3.74063e-08
3.75423e-08
3.76975e-08
3.78721e-08
3.8066e-08
3.82795e-08
3.85129e-08
3.87666e-08
3.90414e-08
3.93379e-08
3.96573e-08
4.00008e-08
4.03698e-08
4.07663e-08
4.1192e-08
4.16493e-08
4.21406e-08
4.26685e-08
4.32357e-08
4.38451e-08
4.44994e-08
4.52013e-08
4.62669e-08
4.50515e-08
4.87645e-08
5.36918e-08
5.8521e-08
6.16595e-08
5.95711e-08
5.86547e-08
5.99381e-08
6.19503e-08
6.40063e-08
6.55126e-08
6.49171e-08
6.4491e-08
6.48701e-08
6.55969e-08
6.63916e-08
6.70347e-08
6.66667e-08
6.64838e-08
6.65692e-08
6.67985e-08
6.70738e-08
6.73169e-08
6.68992e-08
6.68036e-08
6.67945e-08
6.68409e-08
6.69119e-08
6.6981e-08
6.65045e-08
6.64293e-08
6.63829e-08
6.63581e-08
6.63456e-08
6.63366e-08
6.5833e-08
6.5754e-08
6.5686e-08
6.56271e-08
6.55745e-08
6.55254e-08
6.50163e-08
6.49265e-08
6.48418e-08
6.47614e-08
6.46845e-08
6.46099e-08
6.41055e-08
6.4004e-08
6.39051e-08
6.38084e-08
6.37135e-08
6.362e-08
6.31239e-08
6.30117e-08
6.29007e-08
6.27907e-08
6.26815e-08
6.25728e-08
6.20858e-08
6.19645e-08
6.18436e-08
6.17227e-08
6.16018e-08
6.14807e-08
6.1003e-08
6.08745e-08
6.07455e-08
6.06159e-08
6.04857e-08
6.03547e-08
5.98863e-08
5.97522e-08
5.96171e-08
5.94809e-08
5.93436e-08
5.92049e-08
5.8746e-08
5.86082e-08
5.84688e-08
5.83279e-08
5.81854e-08
5.80413e-08
5.75922e-08
5.74521e-08
5.73102e-08
5.71664e-08
5.70207e-08
5.68732e-08
5.64345e-08
5.62937e-08
5.61507e-08
5.60056e-08
5.58585e-08
5.57095e-08
5.52819e-08
5.51416e-08
5.4999e-08
5.48542e-08
5.47073e-08
5.45582e-08
5.41428e-08
5.40042e-08
5.38632e-08
5.372e-08
5.35746e-08
5.34271e-08
5.30247e-08
5.28888e-08
5.27506e-08
5.26101e-08
5.24674e-08
5.23227e-08
5.19345e-08
5.18022e-08
5.16676e-08
5.15308e-08
5.13919e-08
5.1251e-08
5.0878e-08
5.075e-08
5.06197e-08
5.04874e-08
5.03531e-08
5.02169e-08
4.98602e-08
4.9737e-08
4.96118e-08
4.94845e-08
4.93554e-08
4.92246e-08
4.82773e-08
4.73774e-08
4.65264e-08
4.57253e-08
4.4974e-08
4.42723e-08
4.3619e-08
4.30129e-08
4.24522e-08
4.1935e-08
4.14591e-08
4.10224e-08
4.06227e-08
4.02579e-08
3.99259e-08
3.96247e-08
3.93527e-08
3.91082e-08
3.88898e-08
3.86962e-08
3.85265e-08
3.83797e-08
3.82551e-08
3.81521e-08
3.80702e-08
3.80091e-08
3.79685e-08
3.79482e-08
4.84022e-08
4.74962e-08
4.66389e-08
4.58314e-08
4.5074e-08
4.43662e-08
4.37073e-08
4.30959e-08
4.25302e-08
4.20085e-08
4.15286e-08
4.10883e-08
4.06855e-08
4.03179e-08
3.99835e-08
3.96804e-08
3.94067e-08
3.91608e-08
3.89413e-08
3.87469e-08
3.85765e-08
3.84291e-08
3.83041e-08
3.82008e-08
3.81187e-08
3.80574e-08
3.80167e-08
3.79964e-08
4.85257e-08
4.76136e-08
4.67502e-08
4.59366e-08
4.51731e-08
4.44596e-08
4.37951e-08
4.31785e-08
4.2608e-08
4.20819e-08
4.15981e-08
4.11543e-08
4.07483e-08
4.03781e-08
4.00414e-08
3.97364e-08
3.9461e-08
3.92138e-08
3.89932e-08
3.87979e-08
3.86268e-08
3.84789e-08
3.83535e-08
3.82498e-08
3.81675e-08
3.8106e-08
3.80652e-08
3.80449e-08
4.86474e-08
4.77295e-08
4.68602e-08
4.60406e-08
4.52713e-08
4.45521e-08
4.38822e-08
4.32606e-08
4.26855e-08
4.21551e-08
4.16674e-08
4.12202e-08
4.08113e-08
4.04384e-08
4.00995e-08
3.97925e-08
3.95156e-08
3.9267e-08
3.90453e-08
3.88492e-08
3.86774e-08
3.85289e-08
3.84031e-08
3.82991e-08
3.82166e-08
3.8155e-08
3.81141e-08
3.80937e-08
4.87673e-08
4.78438e-08
4.69687e-08
4.61434e-08
4.53684e-08
4.46437e-08
4.39686e-08
4.3342e-08
4.27624e-08
4.22279e-08
4.17365e-08
4.12859e-08
4.08741e-08
4.04987e-08
4.01576e-08
3.98487e-08
3.95703e-08
3.93204e-08
3.90977e-08
3.89006e-08
3.87281e-08
3.85792e-08
3.84529e-08
3.83487e-08
3.82659e-08
3.82041e-08
3.81631e-08
3.81427e-08
4.88852e-08
4.79563e-08
4.70756e-08
4.62447e-08
4.54642e-08
4.47342e-08
4.40541e-08
4.34227e-08
4.28387e-08
4.23002e-08
4.18052e-08
4.13514e-08
4.09367e-08
4.05588e-08
4.02156e-08
3.9905e-08
3.9625e-08
3.93739e-08
3.91501e-08
3.89522e-08
3.8779e-08
3.86296e-08
3.85029e-08
3.83983e-08
3.83153e-08
3.82534e-08
3.82123e-08
3.81918e-08
7.13715e-08
7.13668e-08
7.13575e-08
7.13435e-08
7.13248e-08
7.13015e-08
7.12734e-08
7.12406e-08
7.1203e-08
7.11607e-08
7.11136e-08
7.10617e-08
7.1005e-08
7.09435e-08
7.08773e-08
7.08064e-08
7.07309e-08
7.06508e-08
7.05662e-08
7.04774e-08
7.03845e-08
7.02878e-08
7.01876e-08
7.00841e-08
6.9978e-08
6.98696e-08
6.97596e-08
6.96487e-08
6.95376e-08
6.94275e-08
6.93192e-08
6.92139e-08
6.91122e-08
6.90125e-08
6.89057e-08
6.87579e-08
6.84595e-08
6.76873e-08
6.55691e-08
5.99707e-08
7.1249e-08
7.12443e-08
7.1235e-08
7.12211e-08
7.12024e-08
7.11791e-08
7.11511e-08
7.11183e-08
7.10808e-08
7.10385e-08
7.09915e-08
7.09397e-08
7.08831e-08
7.08218e-08
7.07557e-08
7.06849e-08
7.06095e-08
7.05295e-08
7.04451e-08
7.03564e-08
7.02636e-08
7.0167e-08
7.00668e-08
6.99635e-08
6.98573e-08
6.9749e-08
6.96389e-08
6.95279e-08
6.94166e-08
6.93062e-08
6.91975e-08
6.90917e-08
6.89894e-08
6.88899e-08
6.87868e-08
6.86563e-08
6.84261e-08
6.79027e-08
6.66482e-08
6.39394e-08
7.10053e-08
7.10007e-08
7.09914e-08
7.09775e-08
7.09589e-08
7.09357e-08
7.09077e-08
7.08751e-08
7.08377e-08
7.07956e-08
7.07488e-08
7.06972e-08
7.06408e-08
7.05796e-08
7.05137e-08
7.04432e-08
7.0368e-08
7.02883e-08
7.02041e-08
7.01156e-08
7.00231e-08
6.99267e-08
6.98267e-08
6.97235e-08
6.96174e-08
6.9509e-08
6.93989e-08
6.92876e-08
6.91761e-08
6.9065e-08
6.89556e-08
6.88487e-08
6.87453e-08
6.86454e-08
6.85457e-08
6.84338e-08
6.82736e-08
6.79778e-08
6.73816e-08
6.63027e-08
7.06431e-08
7.06385e-08
7.06293e-08
7.06155e-08
7.0597e-08
7.05739e-08
7.05461e-08
7.05136e-08
7.04765e-08
7.04346e-08
7.0388e-08
7.03366e-08
7.02805e-08
7.02197e-08
7.01542e-08
7.0084e-08
7.00091e-08
6.99297e-08
6.98459e-08
6.97578e-08
6.96656e-08
6.95695e-08
6.94698e-08
6.93668e-08
6.92609e-08
6.91526e-08
6.90423e-08
6.89308e-08
6.88187e-08
6.87069e-08
6.85963e-08
6.84879e-08
6.83827e-08
6.82812e-08
6.81825e-08
6.80814e-08
6.79633e-08
6.77958e-08
6.75265e-08
6.71188e-08
7.01664e-08
7.01618e-08
7.01527e-08
7.01389e-08
7.01206e-08
7.00976e-08
7.00701e-08
7.00378e-08
7.00009e-08
6.99593e-08
6.99131e-08
6.98621e-08
6.98064e-08
6.9746e-08
6.96809e-08
6.96111e-08
6.95368e-08
6.94579e-08
6.93746e-08
6.92869e-08
6.91952e-08
6.90995e-08
6.90002e-08
6.88975e-08
6.87918e-08
6.86835e-08
6.85732e-08
6.84614e-08
6.83487e-08
6.8236e-08
6.81241e-08
6.80139e-08
6.79063e-08
6.78022e-08
6.77017e-08
6.76035e-08
6.75025e-08
6.73886e-08
6.72471e-08
6.70728e-08
6.95802e-08
6.95757e-08
6.95666e-08
6.9553e-08
6.95348e-08
6.95121e-08
6.94847e-08
6.94528e-08
6.94162e-08
6.9375e-08
6.93292e-08
6.92786e-08
6.92234e-08
6.91635e-08
6.9099e-08
6.90298e-08
6.8956e-08
6.88778e-08
6.87951e-08
6.87081e-08
6.86169e-08
6.85218e-08
6.8423e-08
6.83207e-08
6.82153e-08
6.81072e-08
6.79969e-08
6.78848e-08
6.77716e-08
6.76579e-08
6.75446e-08
6.74323e-08
6.73221e-08
6.72147e-08
6.71107e-08
6.70102e-08
6.69121e-08
6.68136e-08
6.67112e-08
6.66047e-08
6.88909e-08
6.88864e-08
6.88774e-08
6.8864e-08
6.8846e-08
6.88235e-08
6.87965e-08
6.87649e-08
6.87287e-08
6.86879e-08
6.86425e-08
6.85925e-08
6.85379e-08
6.84786e-08
6.84147e-08
6.83463e-08
6.82732e-08
6.81957e-08
6.81138e-08
6.80275e-08
6.79371e-08
6.78427e-08
6.77445e-08
6.76428e-08
6.75378e-08
6.743e-08
6.73197e-08
6.72075e-08
6.70938e-08
6.69792e-08
6.68644e-08
6.67502e-08
6.66372e-08
6.65263e-08
6.64181e-08
6.63131e-08
6.62114e-08
6.61125e-08
6.60158e-08
6.59217e-08
6.81057e-08
6.81013e-08
6.80925e-08
6.80792e-08
6.80614e-08
6.80392e-08
6.80125e-08
6.79813e-08
6.79456e-08
6.79053e-08
6.78605e-08
6.78111e-08
6.77572e-08
6.76986e-08
6.76355e-08
6.75678e-08
6.74956e-08
6.7419e-08
6.73379e-08
6.72525e-08
6.7163e-08
6.70694e-08
6.6972e-08
6.6871e-08
6.67667e-08
6.66593e-08
6.65493e-08
6.6437e-08
6.63229e-08
6.62076e-08
6.60915e-08
6.59754e-08
6.58599e-08
6.57455e-08
6.5633e-08
6.55228e-08
6.54154e-08
6.53109e-08
6.52093e-08
6.51109e-08
6.7233e-08
6.72286e-08
6.72199e-08
6.72068e-08
6.71893e-08
6.71674e-08
6.71411e-08
6.71103e-08
6.70751e-08
6.70355e-08
6.69913e-08
6.69426e-08
6.68894e-08
6.68317e-08
6.67694e-08
6.67027e-08
6.66314e-08
6.65558e-08
6.64757e-08
6.63914e-08
6.63029e-08
6.62103e-08
6.61139e-08
6.60137e-08
6.59101e-08
6.58034e-08
6.56938e-08
6.55816e-08
6.54674e-08
6.53515e-08
6.52345e-08
6.51168e-08
6.49989e-08
6.48815e-08
6.4765e-08
6.46499e-08
6.45366e-08
6.44253e-08
6.43163e-08
6.42097e-08
6.62817e-08
6.62774e-08
6.62688e-08
6.62559e-08
6.62387e-08
6.62171e-08
6.61913e-08
6.6161e-08
6.61264e-08
6.60873e-08
6.60438e-08
6.59959e-08
6.59436e-08
6.58868e-08
6.58255e-08
6.57598e-08
6.56896e-08
6.56151e-08
6.55362e-08
6.54531e-08
6.53657e-08
6.52743e-08
6.5179e-08
6.50799e-08
6.49773e-08
6.48713e-08
6.47624e-08
6.46506e-08
6.45365e-08
6.44204e-08
6.43026e-08
6.41837e-08
6.4064e-08
6.3944e-08
6.38241e-08
6.37047e-08
6.35861e-08
6.34686e-08
6.33523e-08
6.32374e-08
6.52615e-08
6.52573e-08
6.52488e-08
6.52362e-08
6.52192e-08
6.51981e-08
6.51727e-08
6.51429e-08
6.51089e-08
6.50706e-08
6.50279e-08
6.49808e-08
6.49294e-08
6.48736e-08
6.48134e-08
6.47488e-08
6.46798e-08
6.46066e-08
6.4529e-08
6.44471e-08
6.43611e-08
6.42711e-08
6.4177e-08
6.40792e-08
6.39777e-08
6.38729e-08
6.37648e-08
6.36537e-08
6.354e-08
6.3424e-08
6.33059e-08
6.31862e-08
6.30651e-08
6.29431e-08
6.28205e-08
6.26976e-08
6.25747e-08
6.24519e-08
6.23295e-08
6.22074e-08
6.41825e-08
6.41784e-08
6.41701e-08
6.41577e-08
6.41411e-08
6.41204e-08
6.40954e-08
6.40663e-08
6.40329e-08
6.39953e-08
6.39535e-08
6.39074e-08
6.38569e-08
6.38022e-08
6.37432e-08
6.36798e-08
6.36122e-08
6.35403e-08
6.34641e-08
6.33837e-08
6.32992e-08
6.32106e-08
6.31181e-08
6.30217e-08
6.29216e-08
6.2818e-08
6.27111e-08
6.2601e-08
6.24881e-08
6.23725e-08
6.22545e-08
6.21345e-08
6.20127e-08
6.18894e-08
6.17649e-08
6.16394e-08
6.15131e-08
6.13862e-08
6.12589e-08
6.11311e-08
6.30554e-08
6.30513e-08
6.30432e-08
6.3031e-08
6.30148e-08
6.29945e-08
6.29701e-08
6.29416e-08
6.29089e-08
6.28721e-08
6.28311e-08
6.2786e-08
6.27366e-08
6.26831e-08
6.26253e-08
6.25633e-08
6.2497e-08
6.24266e-08
6.2352e-08
6.22732e-08
6.21903e-08
6.21034e-08
6.20126e-08
6.19178e-08
6.18194e-08
6.17173e-08
6.16118e-08
6.1503e-08
6.13912e-08
6.12765e-08
6.11591e-08
6.10393e-08
6.09173e-08
6.07934e-08
6.06677e-08
6.05405e-08
6.0412e-08
6.02822e-08
6.01512e-08
6.00193e-08
6.18906e-08
6.18866e-08
6.18787e-08
6.18668e-08
6.1851e-08
6.18311e-08
6.18072e-08
6.17794e-08
6.17475e-08
6.17115e-08
6.16715e-08
6.16274e-08
6.15791e-08
6.15268e-08
6.14703e-08
6.14097e-08
6.1345e-08
6.12762e-08
6.12032e-08
6.11262e-08
6.10451e-08
6.096e-08
6.0871e-08
6.07781e-08
6.06815e-08
6.05812e-08
6.04774e-08
6.03703e-08
6.02599e-08
6.01464e-08
6.00301e-08
5.99111e-08
5.97896e-08
5.96657e-08
5.95397e-08
5.94117e-08
5.92819e-08
5.91503e-08
5.90171e-08
5.88823e-08
6.06989e-08
6.0695e-08
6.06873e-08
6.06757e-08
6.06602e-08
6.06408e-08
6.06176e-08
6.05904e-08
6.05592e-08
6.05242e-08
6.04851e-08
6.04421e-08
6.0395e-08
6.0344e-08
6.02889e-08
6.02298e-08
6.01667e-08
6.00995e-08
6.00283e-08
5.99531e-08
5.9874e-08
5.97909e-08
5.97039e-08
5.9613e-08
5.95185e-08
5.94202e-08
5.93184e-08
5.92132e-08
5.91046e-08
5.89928e-08
5.8878e-08
5.87603e-08
5.86398e-08
5.85167e-08
5.83912e-08
5.82633e-08
5.81332e-08
5.80009e-08
5.78667e-08
5.77304e-08
5.94908e-08
5.9487e-08
5.94795e-08
5.94682e-08
5.94531e-08
5.94342e-08
5.94115e-08
5.9385e-08
5.93547e-08
5.93205e-08
5.92825e-08
5.92406e-08
5.91948e-08
5.91451e-08
5.90914e-08
5.90339e-08
5.89724e-08
5.8907e-08
5.88377e-08
5.87645e-08
5.86873e-08
5.86063e-08
5.85215e-08
5.84329e-08
5.83406e-08
5.82446e-08
5.8145e-08
5.8042e-08
5.79356e-08
5.78259e-08
5.7713e-08
5.75971e-08
5.74782e-08
5.73566e-08
5.72322e-08
5.71052e-08
5.69758e-08
5.68439e-08
5.67097e-08
5.65732e-08
5.82764e-08
5.82727e-08
5.82654e-08
5.82544e-08
5.82397e-08
5.82213e-08
5.81992e-08
5.81734e-08
5.81439e-08
5.81107e-08
5.80737e-08
5.8033e-08
5.79884e-08
5.79401e-08
5.7888e-08
5.7832e-08
5.77723e-08
5.77087e-08
5.76413e-08
5.75702e-08
5.74952e-08
5.74164e-08
5.73339e-08
5.72476e-08
5.71577e-08
5.70642e-08
5.69672e-08
5.68666e-08
5.67627e-08
5.66554e-08
5.65449e-08
5.64312e-08
5.63145e-08
5.61949e-08
5.60724e-08
5.59471e-08
5.58191e-08
5.56886e-08
5.55555e-08
5.54199e-08
5.70654e-08
5.70618e-08
5.70547e-08
5.7044e-08
5.70297e-08
5.70119e-08
5.69904e-08
5.69653e-08
5.69367e-08
5.69044e-08
5.68685e-08
5.68289e-08
5.67856e-08
5.67387e-08
5.66881e-08
5.66339e-08
5.65759e-08
5.65142e-08
5.64488e-08
5.63797e-08
5.6307e-08
5.62305e-08
5.61504e-08
5.60667e-08
5.59794e-08
5.58886e-08
5.57942e-08
5.56964e-08
5.55952e-08
5.54906e-08
5.53828e-08
5.52719e-08
5.51578e-08
5.50407e-08
5.49207e-08
5.47978e-08
5.46721e-08
5.45437e-08
5.44126e-08
5.4279e-08
5.58669e-08
5.58635e-08
5.58565e-08
5.58461e-08
5.58323e-08
5.58149e-08
5.57941e-08
5.57698e-08
5.57419e-08
5.57106e-08
5.56758e-08
5.56374e-08
5.55954e-08
5.555e-08
5.55009e-08
5.54483e-08
5.53922e-08
5.53324e-08
5.52691e-08
5.52022e-08
5.51317e-08
5.50577e-08
5.49801e-08
5.4899e-08
5.48144e-08
5.47263e-08
5.46348e-08
5.45399e-08
5.44417e-08
5.43402e-08
5.42354e-08
5.41275e-08
5.40165e-08
5.39025e-08
5.37854e-08
5.36655e-08
5.35427e-08
5.34172e-08
5.3289e-08
5.31581e-08
5.46893e-08
5.4686e-08
5.46792e-08
5.46692e-08
5.46557e-08
5.46389e-08
5.46187e-08
5.45951e-08
5.45681e-08
5.45377e-08
5.45039e-08
5.44667e-08
5.44261e-08
5.43821e-08
5.43346e-08
5.42837e-08
5.42293e-08
5.41715e-08
5.41103e-08
5.40456e-08
5.39774e-08
5.39059e-08
5.38309e-08
5.37525e-08
5.36707e-08
5.35855e-08
5.3497e-08
5.34052e-08
5.33102e-08
5.32119e-08
5.31105e-08
5.30059e-08
5.28983e-08
5.27877e-08
5.26741e-08
5.25576e-08
5.24384e-08
5.23163e-08
5.21916e-08
5.20643e-08
5.35401e-08
5.35369e-08
5.35303e-08
5.35206e-08
5.35075e-08
5.34912e-08
5.34716e-08
5.34487e-08
5.34226e-08
5.33932e-08
5.33605e-08
5.33245e-08
5.32852e-08
5.32426e-08
5.31966e-08
5.31474e-08
5.30949e-08
5.3039e-08
5.29799e-08
5.29174e-08
5.28516e-08
5.27825e-08
5.27101e-08
5.26344e-08
5.25555e-08
5.24734e-08
5.2388e-08
5.22994e-08
5.22077e-08
5.21128e-08
5.20149e-08
5.1914e-08
5.181e-08
5.17031e-08
5.15934e-08
5.14808e-08
5.13654e-08
5.12474e-08
5.11268e-08
5.10036e-08
5.2426e-08
5.24228e-08
5.24165e-08
5.2407e-08
5.23943e-08
5.23785e-08
5.23595e-08
5.23374e-08
5.23121e-08
5.22836e-08
5.22519e-08
5.22171e-08
5.21791e-08
5.21379e-08
5.20935e-08
5.2046e-08
5.19953e-08
5.19413e-08
5.18843e-08
5.1824e-08
5.17605e-08
5.16939e-08
5.16242e-08
5.15513e-08
5.14753e-08
5.13961e-08
5.13139e-08
5.12286e-08
5.11403e-08
5.1049e-08
5.09548e-08
5.08576e-08
5.07575e-08
5.06546e-08
5.05489e-08
5.04405e-08
5.03295e-08
5.02158e-08
5.00997e-08
4.99811e-08
4.90011e-08
4.80668e-08
4.71807e-08
4.63444e-08
4.55586e-08
4.48235e-08
4.41385e-08
4.35026e-08
4.29144e-08
4.2372e-08
4.18734e-08
4.14166e-08
4.09991e-08
4.06188e-08
4.02735e-08
3.99611e-08
3.96796e-08
3.94273e-08
3.92025e-08
3.90038e-08
3.883e-08
3.868e-08
3.85529e-08
3.84481e-08
3.83648e-08
3.83028e-08
3.82616e-08
3.8241e-08
4.91147e-08
4.81753e-08
4.7284e-08
4.64424e-08
4.56515e-08
4.49115e-08
4.42218e-08
4.35815e-08
4.29891e-08
4.2443e-08
4.19411e-08
4.14812e-08
4.10611e-08
4.06785e-08
4.03312e-08
4.0017e-08
3.97341e-08
3.94806e-08
3.92548e-08
3.90553e-08
3.88809e-08
3.87304e-08
3.86029e-08
3.84978e-08
3.84143e-08
3.83521e-08
3.83108e-08
3.82902e-08
4.92261e-08
4.82817e-08
4.73853e-08
4.65387e-08
4.57429e-08
4.4998e-08
4.43038e-08
4.36592e-08
4.3063e-08
4.25133e-08
4.20081e-08
4.15453e-08
4.11226e-08
4.07377e-08
4.03885e-08
4.00727e-08
3.97884e-08
3.95337e-08
3.9307e-08
3.91067e-08
3.89316e-08
3.87806e-08
3.86528e-08
3.85474e-08
3.84637e-08
3.84013e-08
3.83599e-08
3.83393e-08
4.93351e-08
4.83859e-08
4.74846e-08
4.66331e-08
4.58325e-08
4.50831e-08
4.43845e-08
4.37359e-08
4.31358e-08
4.25826e-08
4.20743e-08
4.16087e-08
4.11836e-08
4.07965e-08
4.04454e-08
4.01281e-08
3.98424e-08
3.95866e-08
3.93589e-08
3.91579e-08
3.89822e-08
3.88307e-08
3.87025e-08
3.85968e-08
3.85129e-08
3.84504e-08
3.84089e-08
3.83882e-08
4.94416e-08
4.84877e-08
4.75817e-08
4.67256e-08
4.59204e-08
4.51665e-08
4.44638e-08
4.38112e-08
4.32075e-08
4.2651e-08
4.21397e-08
4.16714e-08
4.12439e-08
4.08548e-08
4.05019e-08
4.01829e-08
3.9896e-08
3.96391e-08
3.94105e-08
3.92088e-08
3.90325e-08
3.88805e-08
3.87519e-08
3.86459e-08
3.85618e-08
3.84992e-08
3.84576e-08
3.84369e-08
4.95456e-08
4.85872e-08
4.76766e-08
4.6816e-08
4.60064e-08
4.52483e-08
4.45415e-08
4.38852e-08
4.3278e-08
4.27183e-08
4.22041e-08
4.17333e-08
4.13034e-08
4.09124e-08
4.05577e-08
4.02373e-08
3.99491e-08
3.96911e-08
3.94617e-08
3.92592e-08
3.90824e-08
3.893e-08
3.8801e-08
3.86947e-08
3.86105e-08
3.85477e-08
3.8506e-08
3.84852e-08
4.9647e-08
4.86842e-08
4.77693e-08
4.69043e-08
4.60905e-08
4.53283e-08
4.46177e-08
4.39578e-08
4.33473e-08
4.27845e-08
4.22676e-08
4.17942e-08
4.13622e-08
4.09692e-08
4.06129e-08
4.02911e-08
4.00017e-08
3.97427e-08
3.95124e-08
3.93093e-08
3.91319e-08
3.8979e-08
3.88497e-08
3.87432e-08
3.86587e-08
3.85957e-08
3.8554e-08
3.85332e-08
4.97458e-08
4.87788e-08
4.78596e-08
4.69904e-08
4.61726e-08
4.54066e-08
4.46922e-08
4.40289e-08
4.34152e-08
4.28495e-08
4.23299e-08
4.18542e-08
4.14201e-08
4.10253e-08
4.06674e-08
4.03442e-08
4.00536e-08
3.97937e-08
3.95626e-08
3.93588e-08
3.91808e-08
3.90275e-08
3.88979e-08
3.87911e-08
3.87064e-08
3.86433e-08
3.86015e-08
3.85806e-08
4.98418e-08
4.88708e-08
4.79475e-08
4.70744e-08
4.62526e-08
4.54829e-08
4.47651e-08
4.40984e-08
4.34817e-08
4.29132e-08
4.23911e-08
4.19131e-08
4.1477e-08
4.10804e-08
4.0721e-08
4.03965e-08
4.01048e-08
3.9844e-08
3.96121e-08
3.94076e-08
3.92292e-08
3.90755e-08
3.89455e-08
3.88384e-08
3.87536e-08
3.86904e-08
3.86484e-08
3.86275e-08
4.99351e-08
4.89602e-08
4.8033e-08
4.71561e-08
4.63306e-08
4.55573e-08
4.48361e-08
4.41663e-08
4.35467e-08
4.29756e-08
4.24511e-08
4.1971e-08
4.1533e-08
4.11347e-08
4.07738e-08
4.04481e-08
4.01553e-08
3.98935e-08
3.96609e-08
3.94558e-08
3.92769e-08
3.91228e-08
3.89925e-08
3.88852e-08
3.88001e-08
3.87368e-08
3.86948e-08
3.86738e-08
5.00257e-08
4.90469e-08
4.81161e-08
4.72354e-08
4.64064e-08
4.56298e-08
4.49054e-08
4.42326e-08
4.36102e-08
4.30366e-08
4.25098e-08
4.20276e-08
4.15878e-08
4.11879e-08
4.08256e-08
4.04987e-08
4.02049e-08
3.99423e-08
3.9709e-08
3.95033e-08
3.93238e-08
3.91693e-08
3.90387e-08
3.89312e-08
3.88459e-08
3.87825e-08
3.87404e-08
3.87194e-08
5.01134e-08
4.9131e-08
4.81966e-08
4.73124e-08
4.648e-08
4.57002e-08
4.49727e-08
4.42971e-08
4.36721e-08
4.30961e-08
4.25671e-08
4.2083e-08
4.16414e-08
4.124e-08
4.08765e-08
4.05484e-08
4.02536e-08
3.99902e-08
3.97561e-08
3.95499e-08
3.937e-08
3.92151e-08
3.90842e-08
3.89764e-08
3.8891e-08
3.88274e-08
3.87852e-08
3.87642e-08
5.01982e-08
4.92124e-08
4.82745e-08
4.7387e-08
4.65515e-08
4.57685e-08
4.50382e-08
4.43599e-08
4.37323e-08
4.3154e-08
4.2623e-08
4.2137e-08
4.16938e-08
4.1291e-08
4.09262e-08
4.0597e-08
4.03013e-08
4.00371e-08
3.98024e-08
3.95956e-08
3.94152e-08
3.926e-08
3.91288e-08
3.90208e-08
3.89352e-08
3.88715e-08
3.88293e-08
3.88082e-08
5.02802e-08
4.9291e-08
4.83499e-08
4.74592e-08
4.66206e-08
4.58347e-08
4.51017e-08
4.44208e-08
4.37909e-08
4.32104e-08
4.26775e-08
4.21897e-08
4.1745e-08
4.13408e-08
4.09748e-08
4.06446e-08
4.0348e-08
4.0083e-08
3.98477e-08
3.96404e-08
3.94596e-08
3.9304e-08
3.91725e-08
3.90643e-08
3.89785e-08
3.89147e-08
3.88724e-08
3.88513e-08
5.03592e-08
4.93669e-08
4.84227e-08
4.7529e-08
4.66874e-08
4.58988e-08
4.51631e-08
4.44798e-08
4.38477e-08
4.32652e-08
4.27304e-08
4.2241e-08
4.17948e-08
4.13893e-08
4.10221e-08
4.06909e-08
4.03935e-08
4.01278e-08
3.98919e-08
3.96841e-08
3.95029e-08
3.93469e-08
3.92152e-08
3.91068e-08
3.90209e-08
3.89569e-08
3.89145e-08
3.88934e-08
5.04353e-08
4.944e-08
4.84928e-08
4.75962e-08
4.67519e-08
4.59607e-08
4.52226e-08
4.4537e-08
4.39028e-08
4.33183e-08
4.27817e-08
4.22908e-08
4.18432e-08
4.14364e-08
4.10682e-08
4.07361e-08
4.04379e-08
4.01715e-08
3.9935e-08
3.97267e-08
3.95451e-08
3.93888e-08
3.92569e-08
3.91482e-08
3.90621e-08
3.89981e-08
3.89556e-08
3.89344e-08
5.05084e-08
4.95102e-08
4.85602e-08
4.7661e-08
4.68141e-08
4.60204e-08
4.52799e-08
4.45922e-08
4.3956e-08
4.33697e-08
4.28315e-08
4.23391e-08
4.18901e-08
4.14822e-08
4.1113e-08
4.078e-08
4.0481e-08
4.02139e-08
3.99769e-08
3.97682e-08
3.95862e-08
3.94296e-08
3.92974e-08
3.91885e-08
3.91023e-08
3.90381e-08
3.89956e-08
3.89744e-08
5.05785e-08
4.95776e-08
4.8625e-08
4.77232e-08
4.68738e-08
4.60778e-08
4.53352e-08
4.46454e-08
4.40073e-08
4.34193e-08
4.28796e-08
4.23857e-08
4.19355e-08
4.15265e-08
4.11563e-08
4.08225e-08
4.05228e-08
4.02551e-08
4.00176e-08
3.98084e-08
3.9626e-08
3.94692e-08
3.93367e-08
3.92277e-08
3.91413e-08
3.9077e-08
3.90344e-08
3.90132e-08
5.06457e-08
4.96422e-08
4.86871e-08
4.77828e-08
4.69312e-08
4.6133e-08
4.53883e-08
4.46966e-08
4.40567e-08
4.34672e-08
4.29259e-08
4.24308e-08
4.19794e-08
4.15694e-08
4.11982e-08
4.08636e-08
4.05632e-08
4.0295e-08
4.00569e-08
3.98473e-08
3.96646e-08
3.95075e-08
3.93748e-08
3.92656e-08
3.91791e-08
3.91147e-08
3.9072e-08
3.90508e-08
5.07098e-08
4.97039e-08
4.87464e-08
4.78399e-08
4.69861e-08
4.61858e-08
4.54392e-08
4.47457e-08
4.41042e-08
4.35131e-08
4.29705e-08
4.24741e-08
4.20216e-08
4.16106e-08
4.12386e-08
4.09033e-08
4.06022e-08
4.03335e-08
4.00949e-08
3.98849e-08
3.97019e-08
3.95445e-08
3.94116e-08
3.93022e-08
3.92155e-08
3.91511e-08
3.91083e-08
3.9087e-08
5.07709e-08
4.97628e-08
4.8803e-08
4.78944e-08
4.70385e-08
4.62363e-08
4.54879e-08
4.47927e-08
4.41497e-08
4.35572e-08
4.30133e-08
4.25157e-08
4.20622e-08
4.16503e-08
4.12775e-08
4.09414e-08
4.06398e-08
4.03705e-08
4.01315e-08
3.99211e-08
3.97378e-08
3.95801e-08
3.9447e-08
3.93374e-08
3.92507e-08
3.91861e-08
3.91433e-08
3.9122e-08
5.0829e-08
4.98187e-08
4.88569e-08
4.79463e-08
4.70885e-08
4.62845e-08
4.55344e-08
4.48376e-08
4.41931e-08
4.35993e-08
4.30542e-08
4.25556e-08
4.21011e-08
4.16883e-08
4.13148e-08
4.0978e-08
4.06758e-08
4.0406e-08
4.01666e-08
3.99559e-08
3.97722e-08
3.96143e-08
3.9481e-08
3.93713e-08
3.92844e-08
3.92197e-08
3.91769e-08
3.91555e-08
5.08841e-08
4.98718e-08
4.8908e-08
4.79955e-08
4.7136e-08
4.63303e-08
4.55786e-08
4.48804e-08
4.42345e-08
4.36395e-08
4.30932e-08
4.25936e-08
4.21382e-08
4.17246e-08
4.13504e-08
4.1013e-08
4.07103e-08
4.044e-08
4.02002e-08
3.99891e-08
3.98052e-08
3.9647e-08
3.95135e-08
3.94036e-08
3.93166e-08
3.92519e-08
3.9209e-08
3.91876e-08
5.09361e-08
4.99219e-08
4.89563e-08
4.80421e-08
4.71809e-08
4.63737e-08
4.56205e-08
4.4921e-08
4.42738e-08
4.36776e-08
4.31303e-08
4.26298e-08
4.21735e-08
4.17592e-08
4.13843e-08
4.10463e-08
4.07431e-08
4.04723e-08
4.02322e-08
4.00208e-08
3.98366e-08
3.96782e-08
3.95445e-08
3.94345e-08
3.93474e-08
3.92826e-08
3.92396e-08
3.92182e-08
5.0985e-08
4.99691e-08
4.90019e-08
4.8086e-08
4.72233e-08
4.64146e-08
4.56601e-08
4.49593e-08
4.4311e-08
4.37137e-08
4.31655e-08
4.2664e-08
4.2207e-08
4.1792e-08
4.14164e-08
4.10779e-08
4.07742e-08
4.05031e-08
4.02626e-08
4.00509e-08
3.98664e-08
3.97078e-08
3.9574e-08
3.94638e-08
3.93766e-08
3.93117e-08
3.92687e-08
3.92473e-08
5.10309e-08
5.00134e-08
4.90446e-08
4.81273e-08
4.72632e-08
4.64531e-08
4.56974e-08
4.49954e-08
4.4346e-08
4.37478e-08
4.31986e-08
4.26963e-08
4.22386e-08
4.18229e-08
4.14468e-08
4.11078e-08
4.08036e-08
4.05321e-08
4.02913e-08
4.00793e-08
3.98946e-08
3.97358e-08
3.96018e-08
3.94915e-08
3.94042e-08
3.93392e-08
3.92962e-08
3.92747e-08
5.10738e-08
5.00548e-08
4.90846e-08
4.81659e-08
4.73004e-08
4.64892e-08
4.57323e-08
4.50292e-08
4.43789e-08
4.37797e-08
4.32297e-08
4.27267e-08
4.22683e-08
4.1852e-08
4.14753e-08
4.11358e-08
4.08313e-08
4.05594e-08
4.03183e-08
4.0106e-08
3.99211e-08
3.97622e-08
3.9628e-08
3.95176e-08
3.94302e-08
3.93651e-08
3.9322e-08
3.93005e-08
5.11136e-08
5.00932e-08
4.91217e-08
4.82018e-08
4.73351e-08
4.65228e-08
4.57648e-08
4.50607e-08
4.44095e-08
4.38095e-08
4.32587e-08
4.2755e-08
4.2296e-08
4.18791e-08
4.1502e-08
4.11621e-08
4.08571e-08
4.05849e-08
4.03435e-08
4.0131e-08
3.99459e-08
3.97868e-08
3.96525e-08
3.95419e-08
3.94544e-08
3.93893e-08
3.93462e-08
3.93247e-08
5.11503e-08
5.01287e-08
4.91561e-08
4.82349e-08
4.73672e-08
4.65538e-08
4.57949e-08
4.50899e-08
4.44379e-08
4.38371e-08
4.32856e-08
4.27813e-08
4.23217e-08
4.19043e-08
4.15267e-08
4.11864e-08
4.08811e-08
4.06086e-08
4.03669e-08
4.01542e-08
3.99689e-08
3.98097e-08
3.96752e-08
3.95646e-08
3.9477e-08
3.94118e-08
3.93687e-08
3.93471e-08
5.1184e-08
5.01613e-08
4.91875e-08
4.82654e-08
4.73967e-08
4.65823e-08
4.58226e-08
4.51168e-08
4.4464e-08
4.38625e-08
4.33104e-08
4.28055e-08
4.23454e-08
4.19276e-08
4.15496e-08
4.12089e-08
4.09033e-08
4.06305e-08
4.03886e-08
4.01757e-08
3.99902e-08
3.98308e-08
3.96962e-08
3.95855e-08
3.94978e-08
3.94326e-08
3.93894e-08
3.93678e-08
5.12146e-08
5.01909e-08
4.92162e-08
4.82931e-08
4.74235e-08
4.66084e-08
4.58478e-08
4.51413e-08
4.44878e-08
4.38857e-08
4.3333e-08
4.28276e-08
4.2367e-08
4.19488e-08
4.15704e-08
4.12294e-08
4.09235e-08
4.06505e-08
4.04083e-08
4.01952e-08
4.00096e-08
3.985e-08
3.97154e-08
3.96045e-08
3.95168e-08
3.94516e-08
3.94083e-08
3.93867e-08
5.12422e-08
5.02176e-08
4.9242e-08
4.83181e-08
4.74477e-08
4.66318e-08
4.58705e-08
4.51634e-08
4.45093e-08
4.39066e-08
4.33535e-08
4.28476e-08
4.23866e-08
4.1968e-08
4.15893e-08
4.1248e-08
4.09418e-08
4.06686e-08
4.04262e-08
4.02129e-08
4.00272e-08
3.98675e-08
3.97327e-08
3.96218e-08
3.9534e-08
3.94687e-08
3.94254e-08
3.94039e-08
5.12667e-08
5.02413e-08
4.9265e-08
4.83403e-08
4.74692e-08
4.66527e-08
4.58908e-08
4.51831e-08
4.45284e-08
4.39253e-08
4.33717e-08
4.28654e-08
4.2404e-08
4.19851e-08
4.16061e-08
4.12645e-08
4.09581e-08
4.06847e-08
4.04422e-08
4.02288e-08
4.00429e-08
3.98831e-08
3.97482e-08
3.96372e-08
3.95494e-08
3.9484e-08
3.94407e-08
3.94191e-08
5.12881e-08
5.02621e-08
4.92851e-08
4.83598e-08
4.74881e-08
4.6671e-08
4.59086e-08
4.52003e-08
4.45452e-08
4.39417e-08
4.33877e-08
4.2881e-08
4.24193e-08
4.20001e-08
4.16209e-08
4.12791e-08
4.09725e-08
4.06989e-08
4.04562e-08
4.02426e-08
4.00566e-08
3.98967e-08
3.97618e-08
3.96508e-08
3.95629e-08
3.94975e-08
3.94541e-08
3.94325e-08
5.13065e-08
5.02799e-08
4.93023e-08
4.83765e-08
4.75043e-08
4.66867e-08
4.59238e-08
4.52152e-08
4.45597e-08
4.39557e-08
4.34014e-08
4.28945e-08
4.24325e-08
4.2013e-08
4.16336e-08
4.12916e-08
4.09848e-08
4.0711e-08
4.04682e-08
4.02546e-08
4.00685e-08
3.99085e-08
3.97735e-08
3.96624e-08
3.95745e-08
3.95091e-08
3.94657e-08
3.94441e-08
5.13218e-08
5.02947e-08
4.93167e-08
4.83904e-08
4.75178e-08
4.66998e-08
4.59365e-08
4.52275e-08
4.45717e-08
4.39675e-08
4.34129e-08
4.29057e-08
4.24435e-08
4.20238e-08
4.16442e-08
4.13021e-08
4.09951e-08
4.07212e-08
4.04783e-08
4.02646e-08
4.00784e-08
3.99183e-08
3.97833e-08
3.96721e-08
3.95842e-08
3.95187e-08
3.94753e-08
3.94537e-08
5.13341e-08
5.03066e-08
4.93282e-08
4.84016e-08
4.75286e-08
4.67103e-08
4.59467e-08
4.52375e-08
4.45814e-08
4.39769e-08
4.34221e-08
4.29147e-08
4.24523e-08
4.20325e-08
4.16527e-08
4.13104e-08
4.10034e-08
4.07294e-08
4.04864e-08
4.02726e-08
4.00863e-08
3.99262e-08
3.97911e-08
3.96799e-08
3.95919e-08
3.95265e-08
3.94831e-08
3.94615e-08
5.13433e-08
5.03155e-08
4.93368e-08
4.84099e-08
4.75367e-08
4.67182e-08
4.59544e-08
4.52449e-08
4.45886e-08
4.3984e-08
4.3429e-08
4.29215e-08
4.2459e-08
4.2039e-08
4.16591e-08
4.13167e-08
4.10096e-08
4.07355e-08
4.04925e-08
4.02786e-08
4.00923e-08
3.99321e-08
3.9797e-08
3.96858e-08
3.95978e-08
3.95323e-08
3.94889e-08
3.94673e-08
5.13494e-08
5.03214e-08
4.93426e-08
4.84155e-08
4.75422e-08
4.67234e-08
4.59595e-08
4.52499e-08
4.45935e-08
4.39887e-08
4.34336e-08
4.2926e-08
4.24634e-08
4.20433e-08
4.16633e-08
4.13209e-08
4.10138e-08
4.07396e-08
4.04965e-08
4.02826e-08
4.00963e-08
3.99361e-08
3.98009e-08
3.96897e-08
3.96017e-08
3.95362e-08
3.94928e-08
3.94712e-08
5.13525e-08
5.03244e-08
4.93454e-08
4.84183e-08
4.75449e-08
4.6726e-08
4.5962e-08
4.52524e-08
4.45959e-08
4.39911e-08
4.34359e-08
4.29282e-08
4.24656e-08
4.20455e-08
4.16655e-08
4.1323e-08
4.10158e-08
4.07417e-08
4.04985e-08
4.02846e-08
4.00983e-08
3.99381e-08
3.98029e-08
3.96917e-08
3.96036e-08
3.95381e-08
3.94947e-08
3.94731e-08
)
;

boundaryField
{
    bc-2
    {
        type            empty;
    }
    bc-3
    {
        type            empty;
    }
    bottom
    {
        type            zeroGradient;
    }
    leftSide
    {
        type            zeroGradient;
    }
    naturalSurface
    {
        type            zeroGradient;
    }
    rightSide
    {
        type            zeroGradient;
    }
    slopesurface
    {
        type            zeroGradient;
    }
    subGradeSurface
    {
        type            zeroGradient;
    }
}


// ************************************************************************* //
