# Supplementary material for: A finite volume-based model for the hydrothermal behavior of soil under freeze–thaw cycles
Source: PLoS One. 2021 Jun 3;16(6):e0252680. doi: 10.1371/journal.pone.0252680 (PMC8174737; doi:10.1371/journal.pone.0252680)
Supplement: S1 Data — (ZIP) [file pone.0252680.s001.zip › Data at equal time interval/3.26592e+08/solidTemperature]

/*--------------------------------*- C++ -*----------------------------------*\
| =========                 |                                                 |
| \\      /  F ield         | OpenFOAM: The Open Source CFD Toolbox           |
|  \\    /   O peration     | Version:  2.4.0                                 |
|   \\  /    A nd           | Web:      www.OpenFOAM.org                      |
|    \\/     M anipulation  |                                                 |
\*---------------------------------------------------------------------------*/
FoamFile
{
    version     2.0;
    format      ascii;
    class       volScalarField;
    location    "3.26592e+08";
    object      solidTemperature;
}
// * * * * * * * * * * * * * * * * * * * * * * * * * * * * * * * * * * * * * //

dimensions      [0 0 0 1 0 0 0];

internalField   nonuniform List<scalar> 
9554
(
273.865
277.647
280.101
281.512
282.157
282.284
282.092
281.734
281.318
280.913
280.559
280.273
280.059
279.911
279.818
279.769
279.752
279.756
279.773
279.798
279.825
279.851
273.865
277.647
280.101
281.512
282.157
282.284
282.092
281.734
281.319
280.913
280.559
280.273
280.059
279.911
279.818
279.769
279.752
279.756
279.773
279.798
279.825
279.851
273.865
277.647
280.101
281.512
282.157
282.284
282.092
281.735
281.319
280.914
280.559
280.273
280.059
279.911
279.818
279.769
279.752
279.756
279.773
279.798
279.825
279.851
273.865
277.647
280.101
281.512
282.157
282.284
282.092
281.735
281.319
280.914
280.559
280.273
280.059
279.911
279.818
279.769
279.752
279.756
279.774
279.798
279.825
279.852
273.865
277.647
280.101
281.512
282.157
282.284
282.092
281.735
281.319
280.914
280.56
280.274
280.059
279.911
279.819
279.77
279.752
279.757
279.774
279.798
279.825
279.852
273.865
277.647
280.101
281.512
282.157
282.284
282.092
281.735
281.319
280.914
280.56
280.274
280.06
279.912
279.819
279.77
279.753
279.757
279.774
279.799
279.826
279.852
273.865
277.647
280.102
281.512
282.158
282.284
282.093
281.735
281.319
280.914
280.56
280.274
280.06
279.912
279.819
279.77
279.753
279.757
279.775
279.799
279.826
279.853
273.865
277.647
280.102
281.512
282.158
282.284
282.093
281.736
281.32
280.915
280.561
280.275
280.061
279.912
279.82
279.771
279.754
279.758
279.775
279.8
279.827
279.853
273.865
277.647
280.102
281.512
282.158
282.285
282.093
281.736
281.32
280.915
280.561
280.275
280.061
279.913
279.82
279.771
279.754
279.758
279.776
279.8
279.827
279.854
273.865
277.647
280.102
281.513
282.158
282.285
282.094
281.736
281.321
280.916
280.561
280.276
280.062
279.914
279.821
279.772
279.755
279.759
279.777
279.801
279.828
279.855
273.865
277.647
280.102
281.513
282.158
282.285
282.094
281.737
281.321
280.916
280.562
280.276
280.062
279.914
279.822
279.773
279.756
279.76
279.777
279.802
279.829
279.856
273.865
277.647
280.102
281.513
282.159
282.286
282.094
281.737
281.322
280.917
280.563
280.277
280.063
279.915
279.823
279.774
279.756
279.761
279.778
279.803
279.83
279.856
273.865
277.647
280.102
281.513
282.159
282.286
282.095
281.738
281.322
280.917
280.563
280.278
280.064
279.916
279.823
279.774
279.757
279.762
279.779
279.804
279.831
279.857
273.865
277.647
280.102
281.513
282.159
282.286
282.095
281.738
281.323
280.918
280.564
280.279
280.065
279.917
279.824
279.775
279.758
279.763
279.78
279.805
279.832
279.858
273.865
277.647
280.103
281.514
282.16
282.287
282.096
281.739
281.324
280.919
280.565
280.279
280.066
279.918
279.825
279.776
279.759
279.764
279.781
279.806
279.833
279.86
273.865
277.647
280.103
281.514
282.16
282.287
282.096
281.74
281.324
280.92
280.566
280.28
280.067
279.919
279.826
279.777
279.76
279.765
279.783
279.807
279.834
279.861
273.865
277.647
280.103
281.514
282.161
282.288
282.097
281.74
281.325
280.921
280.567
280.281
280.068
279.92
279.828
279.779
279.762
279.766
279.784
279.808
279.835
279.862
273.865
277.648
280.103
281.515
282.161
282.289
282.098
281.741
281.326
280.922
280.568
280.283
280.069
279.921
279.829
279.78
279.763
279.768
279.785
279.81
279.837
279.864
273.865
277.648
280.104
281.515
282.162
282.289
282.099
281.742
281.327
280.923
280.569
280.284
280.07
279.922
279.83
279.781
279.764
279.769
279.787
279.811
279.838
279.865
273.865
277.648
280.104
281.516
282.162
282.29
282.1
281.743
281.328
280.924
280.571
280.285
280.072
279.924
279.832
279.783
279.766
279.771
279.788
279.813
279.84
279.867
273.865
277.648
280.104
281.516
282.163
282.291
282.101
281.745
281.33
280.926
280.572
280.287
280.073
279.926
279.833
279.785
279.768
279.772
279.79
279.815
279.842
279.868
273.865
277.648
280.105
281.517
282.164
282.292
282.102
281.746
281.331
280.927
280.574
280.289
280.075
279.927
279.835
279.787
279.77
279.774
279.792
279.816
279.844
279.87
273.865
277.649
280.105
281.518
282.165
282.293
282.103
281.747
281.333
280.929
280.576
280.29
280.077
279.929
279.837
279.789
279.772
279.776
279.794
279.818
279.846
279.872
273.865
277.649
280.105
281.518
282.165
282.294
282.104
281.749
281.334
280.931
280.577
280.293
280.079
279.932
279.839
279.791
279.774
279.778
279.796
279.821
279.848
279.874
273.865
277.649
280.106
281.518
282.166
282.295
282.106
281.75
281.336
280.933
280.579
280.295
280.081
279.934
279.842
279.793
279.776
279.781
279.798
279.823
279.85
279.876
273.865
277.649
280.106
281.519
282.166
282.295
282.106
281.751
281.337
280.934
280.582
280.297
280.084
279.936
279.844
279.796
279.779
279.783
279.801
279.825
279.852
279.879
273.865
277.649
280.105
281.518
282.166
282.296
282.107
281.752
281.339
280.936
280.583
280.299
280.086
279.939
279.847
279.799
279.782
279.786
279.804
279.828
279.855
279.881
273.865
277.648
280.104
281.517
282.165
282.295
282.106
281.752
281.339
280.937
280.585
280.301
280.089
279.942
279.85
279.801
279.785
279.789
279.806
279.831
279.858
279.884
273.865
277.647
280.102
281.515
282.163
282.293
282.105
281.751
281.339
280.938
280.586
280.303
280.091
279.945
279.853
279.805
279.788
279.792
279.81
279.834
279.861
279.887
273.864
277.645
280.099
281.511
282.159
282.289
282.101
281.749
281.337
280.937
280.587
280.304
280.093
279.947
279.856
279.808
279.791
279.795
279.813
279.837
279.864
279.89
273.863
277.642
280.095
281.506
282.153
282.283
282.096
281.744
281.334
280.935
280.586
280.305
280.095
279.949
279.859
279.811
279.795
279.799
279.816
279.841
279.867
279.893
273.862
277.638
280.089
281.497
282.144
282.273
282.087
281.736
281.328
280.931
280.584
280.304
280.095
279.951
279.862
279.814
279.798
279.803
279.82
279.844
279.871
279.897
273.86
277.633
280.08
281.487
282.131
282.26
282.074
281.725
281.319
280.924
280.579
280.302
280.095
279.953
279.864
279.818
279.802
279.807
279.824
279.848
279.874
279.9
273.858
277.627
280.071
281.473
282.115
282.243
282.058
281.71
281.306
280.914
280.572
280.298
280.094
279.953
279.866
279.821
279.806
279.811
279.828
279.852
279.878
279.904
273.857
277.622
280.061
281.459
282.097
282.222
282.036
281.69
281.289
280.901
280.563
280.292
280.091
279.953
279.867
279.823
279.809
279.815
279.833
279.857
279.883
279.908
273.858
277.622
280.056
281.446
282.077
282.198
282.01
281.665
281.267
280.883
280.55
280.283
280.086
279.951
279.868
279.826
279.813
279.819
279.837
279.861
279.887
279.912
273.865
277.636
280.064
281.442
282.06
282.173
281.981
281.636
281.24
280.861
280.533
280.272
280.079
279.948
279.868
279.828
279.816
279.823
279.842
279.866
279.892
279.917
273.893
277.684
280.101
281.456
282.052
282.149
281.949
281.602
281.209
280.835
280.513
280.258
280.07
279.944
279.867
279.83
279.819
279.828
279.847
279.871
279.897
279.921
273.979
277.809
280.196
281.504
282.06
282.13
281.916
281.564
281.173
280.804
280.489
280.241
280.06
279.938
279.866
279.831
279.823
279.832
279.851
279.876
279.902
279.926
274.264
278.101
280.389
281.602
282.091
282.118
281.882
281.523
281.133
280.769
280.462
280.222
280.047
279.932
279.864
279.832
279.826
279.837
279.857
279.881
279.907
279.931
272.051
272.198
272.114
273.672
272.845
273.816
273.657
276.324
272.749
277.322
274.472
276.387
272.359
276.5
273.226
275.013
273.655
273.666
276.865
273.057
272.171
277.184
273.282
276.014
275.518
274.023
273.052
275.27
274.664
271.878
275.673
272.34
272.075
275.54
282.193
277.86
282.316
280.789
276.991
277.624
277.066
277.391
275.391
276.762
275.342
277.589
276.246
280.163
278.497
281.64
273.843
280.13
279.113
282.183
281.549
280.686
281.843
280.927
278.03
273.736
278.332
281.376
281.185
282.244
277.275
282.266
280.807
282.306
281.803
282.359
281.75
282.195
282.103
282.434
282.499
281.892
282.424
281.782
282.506
282.398
282.49
281.23
282.558
282.25
282.205
281.47
282.643
281.92
282.295
281.242
281.747
281.04
282.351
281.904
281.195
281.098
282.194
280.966
282.229
281.823
281.837
281.065
282.097
281.744
282.2
282.181
282.289
282.288
280.935
280.979
282.408
282.544
280.745
281.82
272.649
279.958
282.303
280.343
282.266
281.588
282.396
282.63
281.572
281.236
282.613
273.731
281.343
282.338
281.132
281.882
282.358
282.027
282.534
280.176
275.384
279.377
282.285
282.028
281.38
281.683
281.101
281.544
282.322
282.596
282.17
281.963
281.026
282.123
282.65
282.484
281.821
280.769
281.735
280.808
281.799
282.064
282.159
280.826
282.305
282.002
279.115
278.696
273.1
276.988
275.499
281.195
281.086
281.678
282.282
280.773
281.531
281.97
282.294
280.812
281.551
281.035
281.902
282.637
282.3
281.378
281.014
273.866
280.08
282.517
282.623
282.245
281.986
282.547
281.979
282.427
281.646
282.092
282.237
281.654
280.784
282.096
282.451
282.206
281.292
281.496
282.151
281.872
281.496
281.852
278.246
282.391
282.051
273.896
279.551
280.685
281.384
281.23
281.803
281.276
281.81
282.095
281.344
282.283
281.579
282.585
281.891
276.16
274.024
282.24
282.53
281.121
277.364
282.31
281.262
281.806
279.003
282.369
282.568
282.107
282.31
280.872
281.428
282.616
282.229
280.788
281.457
282.557
282.62
281.545
282.366
282.508
282.229
280.66
281.271
281.015
280.696
276.719
273.523
282.034
282.354
282.316
282.084
280.502
280.531
281.152
281.688
282.488
282.552
282.252
280.903
282.379
282.101
282.142
282.191
281.076
280.941
277.103
279.971
278.759
275.404
282.226
282.407
282.371
282.148
282.317
282.003
277.82
272.199
281.504
282.044
280.399
277.366
281.828
282.33
282.137
282.006
281.584
282.129
281.123
279.245
281.486
281.044
281.122
280.873
281.964
282.436
282.443
282.286
281.981
282.062
280.726
281.464
282.253
281.832
281.655
282.066
282.463
282.59
281.723
280.309
281.4
281.82
282.381
281.8
282.093
282.323
282.37
282.349
280.91
281.26
281.395
281.653
281.396
281.318
282.331
282.014
273.821
278.829
281.958
281.466
282.324
282.481
277.677
279.58
282.105
282.491
281.978
281.871
281.032
281.407
282.006
281.721
281.344
280.095
281.861
282.239
281.441
281.178
282.422
282.406
276.099
272.396
281.733
282.129
281.698
281.487
282.257
281.431
281.512
281.241
282.133
281.878
279.206
276.727
281.798
280.97
282.37
282.075
282.429
282.443
282.191
282.391
282.331
281.929
281.713
282.077
281.791
281.555
281.413
281.222
282.32
282.34
281.793
280.781
282.45
282.328
281.697
281.958
280.7
280.976
282.597
282.366
282.505
282.597
281.332
281.583
281.832
281.564
280.033
278.368
280.874
281.06
282.328
282.285
282.503
282.469
281.463
281.273
275.333
272.165
282.397
282.096
278.01
279.454
282.531
282.544
280.358
279.066
282.397
282.469
282.333
282.083
273.217
275.97
278.152
275.522
281.427
281.068
281.478
280.942
281.217
281.509
280.769
281.792
277.205
278.61
280.93
280.671
282.196
282.326
280.764
280.749
280.807
280.774
281.277
280.928
282.225
282.478
282.22
282.411
282.295
282.293
280.034
279.271
282.585
282.497
281.981
282.218
277.761
278.72
282.586
282.626
281.274
281.689
282.238
282.285
282.182
281.974
282.303
282.5
282.43
282.396
274.861
272.078
272.236
276.235
280.954
281.232
282.095
282.125
281.569
281.751
276.017
271.889
277.116
282.316
271.895
273.309
272.3
273.355
272.342
276.067
272.622
277.908
273.674
278.293
273.824
276.996
276.08
277.29
273.556
280.843
273.999
277.865
281.439
282.281
281.481
274.526
274.99
281.858
276.602
281.681
278.856
282.353
278.607
281.786
281.628
281.702
278.505
282.584
277.317
282.42
280.164
280.406
277.254
282.346
281.477
281.532
279.138
282.41
279.099
282.042
278.537
280.484
276.397
282.266
282.077
281.239
282.29
276.918
276.565
281.908
282.289
280.028
282.409
278.412
278.133
282.448
279.198
282.295
277.05
281.682
280.906
276.807
282.324
278.708
276.945
281.54
281.864
282.235
282.511
280.208
280.213
279.424
279.498
274.034
278.48
277.053
280.459
276.704
281.602
282.279
277.289
281.433
277.344
281.33
273.148
279.733
281.387
281.099
282.061
282.555
282.088
280.729
278.678
278.81
280.802
282.27
281.758
282.067
276.104
280.77
282.073
282.328
276.051
280.781
281.224
282.355
281.38
282.532
277.908
273.477
272.764
278.928
275.985
280.571
281.351
280.085
277.001
275.29
281.639
282.336
280.763
277.255
279.871
280.198
279.087
275.937
280.906
279.191
281.492
279.401
280.824
282.072
282.123
282.461
281.524
279.595
279.239
281.638
273.485
276.622
281.385
280.727
277.432
275.946
277.17
274.374
282.479
282.165
272.373
277.291
277.175
276.916
281.964
282.337
278.134
276.059
275.556
278.843
275.667
279.136
278.626
279.416
281.993
280.306
279.613
281.522
275.998
278.77
278.422
280.314
279.521
278.289
282.113
282.268
282.321
282.007
282.144
282.317
282.376
282.081
282.509
282.13
282.44
282.162
280.564
281.978
277.997
275.772
282.324
282.153
276.029
279.081
274.468
277.333
280.108
280.449
279.382
280.019
272.307
275.696
280.612
282.04
282.318
282.404
275.985
278.835
281.245
280.364
282.035
280.899
281.288
281.502
275.443
273.639
278.381
277.172
275.927
272.377
278.802
277.47
280.769
278.898
281.948
281.831
281.995
281.677
278.721
280.227
278.792
280.762
282.508
282.512
278.333
276.444
277.168
276.849
280.198
280.212
279.046
280.406
280.251
279.586
272.175
275.423
281.861
281.7
279.122
280.323
281.166
280.608
278.641
277.673
281.246
280.673
281.304
282.059
280.561
278.849
281.576
281.222
280.049
281.112
275.218
273.667
279.988
279.353
279.546
280.33
280.368
279.594
274.926
275.839
281.863
281.236
282.334
281.985
276.672
276.679
281.4
282.208
281.537
281.401
282.144
281.396
282.568
282.3
281.901
281.751
275.317
272.119
280.608
280.993
271.759
271.85
272.598
273.887
272.618
273.879
272.613
273.865
272.607
273.855
272.607
273.861
272.607
273.856
272.607
273.858
272.605
273.851
272.601
273.843
272.6
273.846
272.599
273.84
272.59
273.808
272.566
273.739
272.506
273.552
272.301
272.812
271.758
271.827
272.598
273.886
272.614
273.869
272.611
273.865
272.608
273.859
272.609
273.864
272.605
273.848
272.603
273.852
272.604
273.851
272.602
273.844
272.599
273.84
272.595
273.83
272.588
273.81
272.567
273.743
272.507
273.55
272.301
272.811
282.286
271.969
277.129
282.318
271.935
273.423
272.287
273.546
274.117
275.619
276.272
276.047
272.718
276.865
273.153
278.633
272.601
277.017
273.483
281.334
273.073
279.332
281.458
275.819
275.454
282.39
280.243
282.136
279.978
282.185
277.085
282.454
281.675
280.469
279.14
282.432
279.178
282.302
280.462
280.559
277.988
282.338
281.551
282.198
278.997
280.421
278.736
282.07
280.277
280.429
282.31
276.953
279.562
281.346
282.088
282.082
282.277
277.75
276.318
282.068
282.427
276.503
282.47
278.06
277.058
282.464
276.839
282.235
280.739
276.383
282.359
279.7
281.604
282.329
282.275
282.613
277.042
282.198
280.468
277.35
276.06
279.713
281.897
275.722
280.087
276.885
272.187
280.241
280.858
281.757
282.398
280.789
282.528
280.878
281.568
275.898
278.737
278.962
281.235
282.324
275.385
277.362
281.429
282.573
280.642
282.207
276.811
274.793
277.312
279.614
282.346
281.886
282.571
281.543
278.998
275.939
281.058
276.082
282.425
281.505
280.767
276.589
282.337
281.91
279.895
276.664
273.319
279.01
280.545
280.293
281.658
280.612
276.96
272.389
279.75
281.163
279.12
280.536
280.612
282.262
277.981
276.486
272.707
278.201
276.644
274.941
282.083
280.717
282.181
280.61
279.606
281.544
282.474
281.797
282.627
281.942
282.654
282.301
278.818
279.607
280.373
278.239
279.364
275.755
282.396
282.018
276.347
277.806
282.526
282.262
279.247
276.009
272.575
276.539
282.568
282.02
272.483
277.345
278.882
281.362
282.005
282.349
276.052
279.407
278.726
277.832
278.638
276.67
278.3
276.033
282.019
282.272
282.152
282.286
282.173
282.355
281.587
279.477
276.03
279.894
281.109
281.599
278.62
276.083
276.062
279.433
276.491
278.416
281.97
282.513
282.148
282.328
280.68
281.709
280.718
281.987
280.962
281.988
281.379
279.393
281.192
282.014
276.42
273.848
276.938
279.228
278.872
281.202
282.142
281.399
280.341
279.981
282.088
281.648
279.516
279.749
282.014
281.836
273.599
275.374
277.764
278.684
279.315
280.567
277.563
278.614
273.842
274.962
281.923
282.146
279.143
280.992
279.994
281.486
277.843
275.498
275.485
273.733
281.283
280.656
281.056
281.565
281.673
282.303
278.633
279.917
281.94
281.777
280.802
278.984
279.08
280.441
282.433
282.326
279.107
281.124
278.159
277.67
281.314
282.096
282.575
282.449
281.292
281.523
280.962
279.086
273.947
273.799
281.871
281.671
280.379
279.578
281.883
281.68
275.667
277.978
280.823
281.447
282.589
282.615
282.476
282.651
281.602
281.738
280.758
281.309
280.475
278.772
276.814
278.109
275.641
277.818
274.806
271.99
282.229
282.362
280.766
281.001
280.954
277.867
282.279
280.687
276.989
277.617
275.391
275.582
273.865
277.457
273.152
278.807
273.028
278.518
277.981
277.749
274.821
277.92
273.277
281.674
282.093
281.368
282.288
280.76
280.769
278.616
272.938
280.13
276.193
280.647
279.667
281.994
279.543
281.628
280.719
282.303
282.235
282.318
281.763
282.231
282.469
282.067
282.552
282.268
282.521
281.97
282.156
282.491
282.575
281.597
282.644
281.453
281.83
281.937
282.534
281.245
281.559
281.561
282.267
281.755
282.299
281.186
282.157
281.535
282.097
280.861
282.279
281.305
281.386
281.478
282.06
281.496
281.401
280.938
282.186
280.791
282.21
282.34
281.078
281.286
282.494
282.612
281.462
282.641
281.934
281.964
282.164
282.099
281.071
281.251
277.806
282.07
282.284
282.368
281.423
281.819
278.42
280.194
276.639
281.002
282.141
282.512
282.435
282.474
282.656
281.916
282.384
281.825
281.77
279.415
281.879
282.184
282.332
282.203
282.095
281.316
280.727
281.325
280.882
282.445
281.906
282.418
281.291
273.289
278.467
282.143
282.09
281.652
280.791
281.987
282.068
282.337
281.765
281.061
280.7
275.007
279.29
281.375
280.927
281.745
281.754
282.283
281.675
281.382
281.068
282.442
282.666
273.195
279.713
280.845
281.143
282.453
281.841
281.169
280.74
281.464
281.841
281.263
280.582
281.698
282.348
282.431
282.081
282.355
281.799
281.843
282.296
282.324
282.26
277.716
274.875
282.575
282.551
282.403
282.082
282.562
282.086
281.424
281.78
281.753
282.131
281.466
282.013
277.221
280.003
276.097
272.622
274.897
275.326
281.615
282.068
281.38
282.119
281.74
282.014
281.048
280.847
281.163
280.948
279.914
280.126
282.435
281.967
282.513
282.269
280.785
281.212
281.804
282.394
281.623
280.084
280.755
281.156
280.926
280.668
280.868
280.801
282.231
282.322
282.131
282.32
282.289
282.504
281.219
281.475
282.292
282.048
282.33
282.019
281.432
282.001
280.749
281.18
282.181
282.315
282.201
282.325
280.945
281.327
281.08
280.946
281.713
281.773
278.121
273.986
282.66
282.453
281.188
281.839
282.356
282.503
281.846
281.765
279.418
277.701
282.276
282.217
279.414
281.038
281.794
281.249
282.414
282.365
273.466
276.521
282.524
282.619
280.799
279.059
282.17
281.761
282.234
282.35
282.673
282.629
282.166
282.3
281.075
281.63
281.772
281.896
281.578
281.346
282.241
282.571
282.586
282.565
282.38
282.045
282.408
282.272
281.783
281.576
281.977
281.66
282.114
281.811
282.092
281.241
282.468
282.52
281.215
281.298
282.106
282.118
282.215
282.408
282.336
282.41
281.236
280.181
279.33
276.548
281.114
281.663
282.299
281.953
281.956
281.851
281.159
281.608
281.471
281.881
277.396
277.065
281.371
281.797
277.011
272.383
277.186
278.692
282.183
281.631
281.804
281.942
282.307
282.221
282.311
282.21
281.49
281.099
281.056
281.709
279.604
278.302
281.554
282.038
281.564
281.578
281.257
281.674
282.202
282.362
282.306
282.235
280.959
280.689
282.39
282.344
276.961
276.766
281.624
281.903
281.874
282.268
281.504
281.115
272.332
276.01
281.97
282.06
282.59
282.419
281.281
281.255
280.961
281.452
282.067
282.303
279.968
280.927
281.042
281.111
282.387
282.36
282.156
282.133
280.774
280.933
279.889
279.348
282.445
282.29
281.415
280.782
282.057
281.709
280.659
280.937
281.051
280.799
282.074
281.564
282.183
282.318
282.317
282.191
280.857
281.198
282.248
282.376
282
282.191
282.638
282.679
281.925
282.205
279.825
280.561
282.263
282.276
281.262
281.547
282.385
282.535
278.721
276.767
280.881
280.664
282.371
282.488
278.891
280.334
282.618
282.57
275.426
272.098
274.545
274.72
274.615
271.946
272.159
275.102
282.175
281.965
281.074
281.03
281.683
281.465
273.652
272.102
272.199
272.055
273.687
272.344
273.892
272.155
275.469
274.308
276.039
274.141
276.36
274.083
276.368
273.67
275.673
272.837
271.723
276.616
272.821
277.378
272.708
277.128
272.343
276.874
272.83
275.715
273.122
273.518
273.814
275.524
274.06
271.759
279.876
279.898
279.916
279.933
279.947
279.959
279.969
279.979
279.988
279.997
280.006
280.014
280.023
280.031
280.04
280.048
280.057
280.065
280.073
280.082
280.09
280.098
280.106
280.114
280.122
280.13
280.138
280.146
279.876
279.898
279.917
279.933
279.947
279.959
279.969
279.979
279.988
279.997
280.006
280.014
280.023
280.031
280.04
280.048
280.057
280.065
280.073
280.082
280.09
280.098
280.106
280.114
280.122
280.13
280.138
280.146
279.876
279.898
279.917
279.933
279.947
279.959
279.97
279.979
279.989
279.997
280.006
280.014
280.023
280.031
280.04
280.048
280.057
280.065
280.073
280.082
280.09
280.098
280.106
280.114
280.122
280.13
280.138
280.146
279.876
279.898
279.917
279.933
279.947
279.959
279.97
279.98
279.989
279.998
280.006
280.015
280.023
280.031
280.04
280.048
280.057
280.065
280.074
280.082
280.09
280.098
280.106
280.114
280.122
280.13
280.138
280.146
279.877
279.898
279.917
279.933
279.947
279.959
279.97
279.98
279.989
279.998
280.006
280.015
280.023
280.032
280.04
280.049
280.057
280.065
280.074
280.082
280.09
280.098
280.106
280.114
280.122
280.13
280.138
280.146
279.877
279.899
279.918
279.934
279.948
279.96
279.971
279.98
279.989
279.998
280.007
280.015
280.024
280.032
280.04
280.049
280.057
280.066
280.074
280.082
280.09
280.098
280.107
280.115
280.122
280.13
280.138
280.146
279.877
279.899
279.918
279.934
279.948
279.96
279.971
279.981
279.99
279.999
280.007
280.016
280.024
280.032
280.041
280.049
280.058
280.066
280.074
280.082
280.091
280.099
280.107
280.115
280.123
280.13
280.138
280.146
279.878
279.9
279.919
279.935
279.949
279.961
279.972
279.981
279.99
279.999
280.008
280.016
280.024
280.033
280.041
280.05
280.058
280.066
280.074
280.083
280.091
280.099
280.107
280.115
280.123
280.131
280.138
280.146
279.879
279.9
279.919
279.936
279.949
279.961
279.972
279.982
279.991
280
280.008
280.017
280.025
280.033
280.042
280.05
280.058
280.067
280.075
280.083
280.091
280.099
280.107
280.115
280.123
280.131
280.138
280.146
279.879
279.901
279.92
279.936
279.95
279.962
279.973
279.983
279.992
280
280.009
280.017
280.025
280.034
280.042
280.05
280.059
280.067
280.075
280.083
280.091
280.099
280.107
280.115
280.123
280.131
280.138
280.146
279.88
279.902
279.921
279.937
279.951
279.963
279.974
279.983
279.992
280.001
280.009
280.018
280.026
280.034
280.043
280.051
280.059
280.067
280.076
280.084
280.092
280.1
280.108
280.115
280.123
280.131
280.139
280.146
279.881
279.903
279.922
279.938
279.952
279.964
279.974
279.984
279.993
280.002
280.01
280.019
280.027
280.035
280.043
280.052
280.06
280.068
280.076
280.084
280.092
280.1
280.108
280.116
280.123
280.131
280.139
280.146
279.882
279.904
279.923
279.939
279.953
279.965
279.975
279.985
279.994
280.003
280.011
280.019
280.028
280.036
280.044
280.052
280.06
280.069
280.077
280.085
280.092
280.1
280.108
280.116
280.123
280.131
280.139
280.146
279.883
279.905
279.924
279.94
279.954
279.966
279.976
279.986
279.995
280.004
280.012
280.02
280.028
280.037
280.045
280.053
280.061
280.069
280.077
280.085
280.093
280.101
280.108
280.116
280.124
280.131
280.139
280.146
279.884
279.906
279.925
279.941
279.955
279.967
279.978
279.987
279.996
280.005
280.013
280.021
280.029
280.037
280.046
280.054
280.062
280.07
280.078
280.086
280.093
280.101
280.109
280.116
280.124
280.131
280.139
280.146
279.885
279.907
279.926
279.942
279.956
279.968
279.979
279.988
279.997
280.006
280.014
280.022
280.03
280.038
280.046
280.055
280.063
280.07
280.078
280.086
280.094
280.102
280.109
280.117
280.124
280.132
280.139
280.146
279.887
279.909
279.928
279.944
279.957
279.969
279.98
279.99
279.998
280.007
280.015
280.023
280.031
280.039
280.047
280.055
280.063
280.071
280.079
280.087
280.094
280.102
280.11
280.117
280.124
280.132
280.139
280.146
279.888
279.91
279.929
279.945
279.959
279.971
279.981
279.991
280
280.008
280.016
280.024
280.032
280.04
280.048
280.056
280.064
280.072
280.08
280.087
280.095
280.103
280.11
280.117
280.125
280.132
280.139
280.146
279.89
279.912
279.93
279.947
279.96
279.972
279.983
279.992
280.001
280.01
280.018
280.026
280.034
280.042
280.049
280.057
280.065
280.073
280.081
280.088
280.096
280.103
280.111
280.118
280.125
280.132
280.139
280.146
279.891
279.913
279.932
279.948
279.962
279.974
279.984
279.994
280.003
280.011
280.019
280.027
280.035
280.043
280.051
280.058
280.066
280.074
280.081
280.089
280.096
280.104
280.111
280.118
280.125
280.132
280.139
280.146
279.893
279.915
279.934
279.95
279.964
279.975
279.986
279.995
280.004
280.012
280.02
280.028
280.036
280.044
280.052
280.059
280.067
280.075
280.082
280.09
280.097
280.104
280.112
280.119
280.126
280.133
280.14
280.147
279.895
279.917
279.936
279.952
279.965
279.977
279.988
279.997
280.006
280.014
280.022
280.03
280.038
280.045
280.053
280.061
280.068
280.076
280.083
280.091
280.098
280.105
280.112
280.119
280.126
280.133
280.14
280.147
279.897
279.919
279.937
279.954
279.967
279.979
279.989
279.999
280.007
280.016
280.024
280.031
280.039
280.047
280.054
280.062
280.069
280.077
280.084
280.091
280.099
280.106
280.113
280.12
280.126
280.133
280.14
280.147
279.899
279.921
279.939
279.955
279.969
279.981
279.991
280.001
280.009
280.017
280.025
280.033
280.041
280.048
280.056
280.063
280.071
280.078
280.085
280.092
280.099
280.106
280.113
280.12
280.127
280.133
280.14
280.147
279.901
279.923
279.942
279.958
279.971
279.983
279.993
280.003
280.011
280.019
280.027
280.035
280.042
280.05
280.057
280.065
280.072
280.079
280.086
280.093
280.1
280.107
280.114
280.121
280.127
280.134
280.14
280.147
279.903
279.925
279.944
279.96
279.973
279.985
279.995
280.005
280.013
280.021
280.029
280.036
280.044
280.051
280.059
280.066
280.073
280.08
280.087
280.094
280.101
280.108
280.115
280.121
280.128
280.134
280.14
280.147
279.906
279.927
279.946
279.962
279.976
279.987
279.998
280.007
280.015
280.023
280.031
280.038
280.046
280.053
280.06
280.067
280.075
280.082
280.089
280.095
280.102
280.109
280.115
280.122
280.128
280.134
280.141
280.147
279.908
279.93
279.949
279.964
279.978
279.99
280
280.009
280.017
280.025
280.033
280.04
280.048
280.055
280.062
280.069
280.076
280.083
280.09
280.096
280.103
280.11
280.116
280.122
280.129
280.135
280.141
280.147
279.911
279.933
279.951
279.967
279.98
279.992
280.002
280.011
280.019
280.027
280.035
280.042
280.049
280.057
280.064
280.071
280.078
280.084
280.091
280.098
280.104
280.11
280.117
280.123
280.129
280.135
280.141
280.147
279.914
279.935
279.954
279.97
279.983
279.995
280.005
280.014
280.022
280.03
280.037
280.044
280.051
280.058
280.065
280.072
280.079
280.086
280.092
280.099
280.105
280.111
280.117
280.124
280.129
280.135
280.141
280.147
279.917
279.938
279.957
279.972
279.986
279.997
280.007
280.016
280.024
280.032
280.039
280.046
280.054
280.06
280.067
280.074
280.081
280.087
280.094
280.1
280.106
280.112
280.118
280.124
280.13
280.136
280.141
280.147
279.92
279.942
279.96
279.975
279.989
280
280.01
280.019
280.027
280.034
280.042
280.049
280.056
280.062
280.069
280.076
280.082
280.089
280.095
280.101
280.107
280.113
280.119
280.125
280.131
280.136
280.142
280.147
279.924
279.945
279.963
279.978
279.991
280.003
280.012
280.021
280.029
280.037
280.044
280.051
280.058
280.065
280.071
280.078
280.084
280.09
280.097
280.103
280.108
280.114
280.12
280.126
280.131
280.137
280.142
280.147
279.928
279.948
279.966
279.982
279.994
280.006
280.015
280.024
280.032
280.039
280.046
280.053
280.06
280.067
280.073
280.08
280.086
280.092
280.098
280.104
280.11
280.115
280.121
280.126
280.132
280.137
280.142
280.147
279.931
279.952
279.97
279.985
279.998
280.009
280.018
280.027
280.035
280.042
280.049
280.056
280.062
280.069
280.075
280.082
280.088
280.094
280.1
280.105
280.111
280.116
280.122
280.127
280.132
280.137
280.142
280.147
279.935
279.956
279.973
279.988
280.001
280.012
280.021
280.03
280.037
280.045
280.052
280.058
280.065
280.071
280.077
280.084
280.09
280.095
280.101
280.107
280.112
280.117
280.123
280.128
280.133
280.138
280.143
280.148
279.94
279.96
279.977
279.992
280.004
280.015
280.024
280.033
280.04
280.047
280.054
280.061
280.067
280.073
280.08
280.086
280.091
280.097
280.103
280.108
280.113
280.119
280.124
280.129
280.133
280.138
280.143
280.148
279.944
279.964
279.981
279.995
280.008
280.018
280.028
280.036
280.043
280.05
280.057
280.063
280.07
280.076
280.082
280.088
280.093
280.099
280.104
280.11
280.115
280.12
280.125
280.129
280.134
280.139
280.143
280.148
279.949
279.968
279.985
279.999
280.011
280.022
280.031
280.039
280.046
280.053
280.06
280.066
280.072
280.078
280.084
280.09
280.095
280.101
280.106
280.111
280.116
280.121
280.126
280.13
280.135
280.139
280.144
280.148
279.953
279.973
279.989
280.003
280.015
280.025
280.034
280.042
280.049
280.056
280.063
280.069
280.075
280.081
280.086
280.092
280.097
280.103
280.108
280.113
280.117
280.122
280.127
280.131
280.135
280.14
280.144
280.148
279.477
279.227
278.747
277.934
276.745
275.315
281.13
280.959
280.642
280.137
279.453
278.697
281.99
281.91
281.74
281.465
281.101
280.71
282.288
282.282
282.222
282.103
281.937
281.756
282.218
282.263
282.275
282.252
282.203
282.142
281.936
282.008
282.06
282.092
282.107
282.113
281.558
281.639
281.708
281.764
281.81
281.848
281.162
281.24
281.31
281.373
281.428
281.478
280.797
280.864
280.927
280.986
281.039
281.088
280.49
280.543
280.594
280.643
280.689
280.731
280.249
280.288
280.326
280.363
280.399
280.432
280.073
280.099
280.126
280.152
280.177
280.2
279.955
279.971
279.987
280.003
280.019
280.034
279.884
279.892
279.9
279.908
279.917
279.925
279.85
279.852
279.854
279.856
279.859
279.862
279.842
279.839
279.837
279.836
279.834
279.833
279.851
279.845
279.841
279.837
279.833
279.829
279.869
279.863
279.857
279.851
279.846
279.841
279.893
279.887
279.88
279.874
279.868
279.862
279.919
279.912
279.905
279.899
279.893
279.887
279.943
279.937
279.93
279.924
279.918
279.912
279.966
279.959
279.953
279.948
279.942
279.937
279.958
279.977
279.993
280.007
280.019
280.029
280.038
280.045
280.052
280.059
280.066
280.072
280.078
280.083
280.089
280.094
280.1
280.105
280.11
280.114
280.119
280.123
280.128
280.132
280.136
280.14
280.144
280.148
279.963
279.982
279.998
280.011
280.023
280.032
280.041
280.049
280.056
280.062
280.068
280.074
280.08
280.086
280.091
280.097
280.102
280.107
280.111
280.116
280.12
280.125
280.129
280.133
280.137
280.141
280.144
280.148
279.969
279.987
280.002
280.015
280.027
280.036
280.045
280.052
280.059
280.065
280.071
280.077
280.083
280.088
280.094
280.099
280.104
280.109
280.113
280.117
280.122
280.126
280.13
280.134
280.137
280.141
280.145
280.148
279.974
279.992
280.007
280.02
280.031
280.04
280.048
280.055
280.062
280.069
280.075
280.08
280.086
280.091
280.096
280.101
280.106
280.111
280.115
280.119
280.123
280.127
280.131
280.135
280.138
280.142
280.145
280.148
279.98
279.997
280.012
280.024
280.035
280.044
280.052
280.059
280.066
280.072
280.078
280.083
280.089
280.094
280.099
280.104
280.108
280.113
280.117
280.121
280.125
280.128
280.132
280.135
280.139
280.142
280.145
280.148
279.985
280.002
280.016
280.028
280.039
280.048
280.055
280.062
280.069
280.075
280.081
280.086
280.091
280.096
280.101
280.106
280.11
280.115
280.119
280.122
280.126
280.13
280.133
280.136
280.139
280.143
280.146
280.149
279.619
281.219
282.012
282.254
282.147
281.848
281.467
281.079
280.727
280.435
280.209
280.047
279.94
279.878
279.849
279.845
279.856
279.876
279.901
279.926
279.95
279.972
279.754
281.285
282.009
282.197
282.059
281.747
281.368
280.991
280.655
280.38
280.17
280.021
279.925
279.872
279.849
279.849
279.862
279.884
279.908
279.933
279.957
279.978
279.965
281.377
282.006
282.132
281.961
281.638
281.264
280.9
280.582
280.324
280.131
279.997
279.912
279.867
279.85
279.853
279.869
279.891
279.916
279.941
279.964
279.985
280.328
281.524
282.018
282.067
281.858
281.524
281.156
280.807
280.507
280.269
280.093
279.973
279.9
279.863
279.852
279.859
279.876
279.899
279.924
279.949
279.971
279.991
280.801
281.713
282.041
282
281.749
281.406
281.044
280.712
280.433
280.215
280.057
279.951
279.889
279.86
279.854
279.864
279.884
279.908
279.933
279.957
279.979
279.998
281.283
281.9
282.057
281.925
281.635
281.282
280.931
280.617
280.359
280.162
280.021
279.931
279.879
279.858
279.858
279.871
279.892
279.916
279.941
279.964
279.986
280.004
281.693
282.047
282.048
281.834
281.51
281.155
280.816
280.523
280.287
280.111
279.988
279.912
279.871
279.858
279.862
279.878
279.9
279.925
279.95
279.972
279.993
280.011
281.993
282.13
282.002
281.723
281.376
281.022
280.7
280.429
280.217
280.062
279.958
279.895
279.865
279.858
279.867
279.886
279.909
279.934
279.958
279.98
280
280.017
282.175
282.143
281.917
281.59
281.232
280.887
280.585
280.339
280.15
280.016
279.93
279.881
279.86
279.86
279.873
279.894
279.918
279.943
279.967
279.988
280.007
280.023
282.25
282.091
281.795
281.44
281.081
280.752
280.473
280.252
280.088
279.975
279.905
279.869
279.858
279.863
279.88
279.903
279.927
279.952
279.975
279.996
280.014
280.03
282.238
281.987
281.645
281.277
280.927
280.619
280.366
280.171
280.031
279.938
279.884
279.86
279.857
279.868
279.888
279.912
279.937
279.961
279.984
280.003
280.021
280.035
282.159
281.844
281.477
281.109
280.774
280.491
280.265
280.096
279.979
279.906
279.867
279.853
279.858
279.873
279.896
279.921
279.946
279.97
279.992
280.011
280.027
280.041
282.034
281.678
281.299
280.941
280.628
280.371
280.173
280.03
279.935
279.879
279.853
279.849
279.86
279.88
279.905
279.93
279.956
279.979
280
280.018
280.033
280.047
281.88
281.499
281.122
280.78
280.491
280.262
280.091
279.972
279.897
279.858
279.844
279.848
279.865
279.888
279.914
279.94
279.965
279.987
280.007
280.025
280.039
280.052
281.71
281.318
280.95
280.629
280.366
280.165
280.019
279.923
279.867
279.841
279.838
279.85
279.871
279.896
279.923
279.95
279.974
279.996
280.015
280.031
280.045
280.057
281.536
281.143
280.789
280.491
280.255
280.08
279.959
279.883
279.843
279.83
279.836
279.853
279.878
279.905
279.933
279.959
279.983
280.004
280.022
280.037
280.05
280.062
281.366
280.98
280.643
280.369
280.159
280.008
279.909
279.851
279.826
279.823
279.836
279.859
279.886
279.914
279.942
279.968
279.991
280.011
280.028
280.043
280.055
280.066
281.206
280.831
280.514
280.264
280.078
279.949
279.869
279.827
279.814
279.82
279.839
279.865
279.895
279.924
279.952
279.977
279.999
280.018
280.034
280.048
280.06
280.07
281.06
280.699
280.403
280.175
280.011
279.902
279.839
279.81
279.807
279.82
279.844
279.873
279.904
279.933
279.961
279.985
280.006
280.024
280.04
280.053
280.064
280.074
280.932
280.586
280.309
280.101
279.957
279.865
279.816
279.799
279.804
279.823
279.851
279.881
279.913
279.942
279.969
279.993
280.013
280.03
280.045
280.058
280.068
280.077
280.822
280.491
280.232
280.042
279.915
279.838
279.801
279.793
279.804
279.828
279.858
279.89
279.922
279.951
279.977
280
280.019
280.036
280.05
280.062
280.072
280.081
280.728
280.412
280.17
279.996
279.883
279.819
279.791
279.79
279.807
279.834
279.866
279.899
279.93
279.959
279.985
280.006
280.025
280.041
280.054
280.065
280.075
280.084
280.652
280.349
280.121
279.961
279.86
279.806
279.786
279.791
279.812
279.841
279.874
279.907
279.938
279.967
279.991
280.012
280.03
280.045
280.058
280.069
280.078
280.086
280.591
280.301
280.085
279.936
279.845
279.798
279.785
279.794
279.817
279.848
279.882
279.915
279.946
279.973
279.997
280.017
280.035
280.049
280.061
280.071
280.08
280.089
280.545
280.264
280.058
279.919
279.835
279.794
279.786
279.798
279.823
279.855
279.889
279.922
279.953
279.979
280.002
280.022
280.038
280.052
280.064
280.074
280.083
280.091
280.508
280.237
280.039
279.907
279.829
279.794
279.788
279.803
279.83
279.862
279.896
279.929
279.958
279.985
280.007
280.026
280.042
280.055
280.066
280.076
280.085
280.092
280.483
280.218
280.027
279.9
279.827
279.795
279.792
279.808
279.836
279.868
279.902
279.934
279.964
279.989
280.011
280.029
280.044
280.057
280.068
280.078
280.086
280.094
280.465
280.205
280.019
279.896
279.827
279.797
279.796
279.813
279.841
279.874
279.908
279.939
279.968
279.993
280.014
280.032
280.047
280.059
280.07
280.079
280.088
280.095
280.452
280.197
280.014
279.895
279.828
279.8
279.8
279.818
279.846
279.879
279.912
279.943
279.971
279.996
280.017
280.034
280.049
280.061
280.072
280.081
280.089
280.096
280.444
280.192
280.012
279.895
279.829
279.803
279.804
279.822
279.85
279.883
279.916
279.946
279.974
279.998
280.019
280.036
280.05
280.062
280.073
280.082
280.09
280.097
280.44
280.19
280.011
279.895
279.831
279.805
279.806
279.825
279.853
279.885
279.918
279.949
279.976
280
280.02
280.037
280.051
280.063
280.073
280.082
280.09
280.098
280.438
280.189
280.011
279.896
279.832
279.807
279.808
279.827
279.855
279.887
279.92
279.95
279.977
280.001
280.021
280.038
280.052
280.064
280.074
280.083
280.091
280.098
280.438
280.188
280.011
279.896
279.833
279.807
279.809
279.828
279.856
279.888
279.921
279.951
279.978
280.001
280.021
280.038
280.052
280.064
280.074
280.083
280.091
280.098
279.991
280.007
280.021
280.033
280.043
280.052
280.059
280.066
280.072
280.078
280.084
280.089
280.094
280.099
280.104
280.108
280.113
280.117
280.12
280.124
280.128
280.131
280.134
280.137
280.14
280.143
280.146
280.149
279.997
280.013
280.026
280.037
280.047
280.055
280.063
280.07
280.076
280.081
280.087
280.092
280.097
280.102
280.106
280.111
280.115
280.119
280.122
280.126
280.129
280.132
280.135
280.138
280.141
280.144
280.146
280.149
280.003
280.018
280.031
280.042
280.051
280.059
280.066
280.073
280.079
280.085
280.09
280.095
280.1
280.105
280.109
280.113
280.117
280.121
280.124
280.127
280.131
280.134
280.136
280.139
280.142
280.144
280.146
280.149
280.009
280.023
280.036
280.046
280.055
280.063
280.07
280.077
280.082
280.088
280.093
280.098
280.103
280.107
280.111
280.115
280.119
280.123
280.126
280.129
280.132
280.135
280.137
280.14
280.142
280.145
280.147
280.149
280.014
280.029
280.04
280.051
280.059
280.067
280.074
280.08
280.086
280.091
280.096
280.101
280.106
280.11
280.114
280.118
280.121
280.125
280.128
280.131
280.134
280.136
280.139
280.141
280.143
280.145
280.147
280.149
280.02
280.034
280.045
280.055
280.063
280.071
280.078
280.084
280.089
280.094
280.099
280.104
280.108
280.113
280.117
280.12
280.124
280.127
280.13
280.133
280.135
280.137
280.14
280.142
280.144
280.146
280.147
280.149
280.026
280.039
280.05
280.059
280.067
280.075
280.081
280.087
280.093
280.098
280.102
280.107
280.111
280.115
280.119
280.123
280.126
280.129
280.132
280.134
280.137
280.139
280.141
280.143
280.144
280.146
280.148
280.149
280.032
280.044
280.055
280.064
280.071
280.078
280.085
280.09
280.096
280.101
280.106
280.11
280.114
280.118
280.122
280.125
280.128
280.131
280.133
280.136
280.138
280.14
280.142
280.143
280.145
280.147
280.148
280.149
280.037
280.049
280.059
280.068
280.075
280.082
280.088
280.094
280.099
280.104
280.109
280.113
280.117
280.121
280.124
280.127
280.13
280.133
280.135
280.137
280.139
280.141
280.143
280.144
280.146
280.147
280.148
280.149
280.043
280.054
280.064
280.072
280.079
280.086
280.092
280.097
280.102
280.107
280.112
280.116
280.12
280.123
280.126
280.13
280.132
280.135
280.137
280.139
280.141
280.142
280.144
280.145
280.146
280.147
280.149
280.15
280.048
280.059
280.068
280.076
280.083
280.089
280.095
280.101
280.105
280.11
280.114
280.119
280.122
280.126
280.129
280.132
280.134
280.137
280.139
280.141
280.142
280.144
280.145
280.146
280.147
280.148
280.149
280.15
280.053
280.063
280.072
280.08
280.087
280.093
280.098
280.104
280.109
280.113
280.117
280.121
280.125
280.128
280.131
280.134
280.136
280.139
280.14
280.142
280.144
280.145
280.146
280.147
280.148
280.148
280.149
280.15
280.058
280.068
280.076
280.084
280.09
280.096
280.102
280.107
280.112
280.116
280.12
280.124
280.127
280.131
280.134
280.136
280.138
280.14
280.142
280.144
280.145
280.146
280.147
280.148
280.148
280.149
280.149
280.15
280.063
280.072
280.08
280.087
280.094
280.099
280.105
280.11
280.115
280.119
280.123
280.127
280.13
280.133
280.136
280.138
280.14
280.142
280.144
280.145
280.146
280.147
280.148
280.148
280.149
280.149
280.15
280.15
280.067
280.076
280.084
280.091
280.097
280.103
280.108
280.113
280.117
280.122
280.126
280.129
280.132
280.135
280.138
280.14
280.142
280.144
280.145
280.147
280.147
280.148
280.149
280.149
280.15
280.15
280.15
280.15
280.071
280.08
280.087
280.094
280.1
280.106
280.111
280.116
280.12
280.124
280.128
280.132
280.135
280.138
280.14
280.142
280.144
280.146
280.147
280.148
280.149
280.149
280.15
280.15
280.15
280.15
280.15
280.15
280.075
280.083
280.091
280.097
280.103
280.109
280.114
280.119
280.123
280.127
280.131
280.134
280.137
280.14
280.142
280.144
280.146
280.147
280.148
280.149
280.15
280.15
280.151
280.151
280.151
280.151
280.15
280.15
280.079
280.087
280.094
280.1
280.106
280.111
280.116
280.121
280.126
280.129
280.133
280.136
280.139
280.142
280.144
280.146
280.148
280.149
280.15
280.15
280.151
280.151
280.151
280.151
280.151
280.151
280.151
280.15
280.082
280.09
280.097
280.103
280.109
280.114
280.119
280.124
280.128
280.132
280.135
280.139
280.141
280.144
280.146
280.148
280.149
280.15
280.151
280.152
280.152
280.152
280.152
280.152
280.152
280.151
280.151
280.15
280.086
280.093
280.1
280.106
280.111
280.117
280.122
280.126
280.13
280.134
280.138
280.141
280.143
280.146
280.148
280.149
280.151
280.152
280.152
280.153
280.153
280.153
280.153
280.153
280.152
280.152
280.151
280.15
280.089
280.096
280.102
280.108
280.114
280.119
280.124
280.128
280.132
280.136
280.14
280.143
280.145
280.147
280.149
280.151
280.152
280.153
280.154
280.154
280.154
280.154
280.154
280.153
280.153
280.152
280.151
280.15
280.091
280.098
280.105
280.111
280.116
280.121
280.126
280.13
280.135
280.138
280.142
280.144
280.147
280.149
280.151
280.152
280.153
280.154
280.155
280.155
280.155
280.155
280.154
280.154
280.153
280.152
280.151
280.15
280.094
280.1
280.107
280.113
280.118
280.123
280.128
280.132
280.136
280.14
280.143
280.146
280.149
280.151
280.152
280.154
280.155
280.155
280.156
280.156
280.156
280.155
280.155
280.154
280.153
280.152
280.152
280.151
280.096
280.103
280.109
280.115
280.12
280.125
280.13
280.134
280.138
280.142
280.145
280.148
280.15
280.152
280.154
280.155
280.156
280.156
280.157
280.157
280.156
280.156
280.155
280.155
280.154
280.153
280.152
280.151
280.098
280.104
280.111
280.116
280.122
280.127
280.132
280.136
280.14
280.143
280.146
280.149
280.151
280.153
280.155
280.156
280.157
280.157
280.157
280.157
280.157
280.157
280.156
280.155
280.154
280.153
280.152
280.151
280.1
280.106
280.112
280.118
280.123
280.128
280.133
280.137
280.141
280.145
280.148
280.15
280.153
280.154
280.156
280.157
280.158
280.158
280.158
280.158
280.158
280.157
280.156
280.155
280.154
280.153
280.152
280.151
280.101
280.108
280.114
280.119
280.125
280.13
280.134
280.139
280.142
280.146
280.149
280.151
280.154
280.155
280.157
280.158
280.159
280.159
280.159
280.159
280.158
280.158
280.157
280.156
280.155
280.153
280.152
280.151
280.102
280.109
280.115
280.121
280.126
280.131
280.136
280.14
280.144
280.147
280.15
280.152
280.155
280.156
280.158
280.159
280.159
280.16
280.16
280.159
280.159
280.158
280.157
280.156
280.155
280.154
280.152
280.151
280.103
280.11
280.116
280.122
280.127
280.132
280.136
280.141
280.144
280.148
280.151
280.153
280.155
280.157
280.158
280.159
280.16
280.16
280.16
280.16
280.159
280.158
280.157
280.156
280.155
280.154
280.152
280.151
280.104
280.111
280.117
280.122
280.128
280.133
280.137
280.141
280.145
280.149
280.151
280.154
280.156
280.158
280.159
280.16
280.16
280.16
280.16
280.16
280.159
280.159
280.158
280.156
280.155
280.154
280.152
280.151
280.105
280.111
280.117
280.123
280.128
280.133
280.138
280.142
280.146
280.149
280.152
280.154
280.156
280.158
280.159
280.16
280.161
280.161
280.161
280.16
280.16
280.159
280.158
280.157
280.155
280.154
280.152
280.151
280.105
280.112
280.118
280.123
280.129
280.134
280.138
280.142
280.146
280.149
280.152
280.155
280.157
280.158
280.159
280.16
280.161
280.161
280.161
280.16
280.16
280.159
280.158
280.157
280.155
280.154
280.152
280.151
280.105
280.112
280.118
280.123
280.129
280.134
280.138
280.142
280.146
280.15
280.152
280.155
280.157
280.158
280.16
280.16
280.161
280.161
280.161
280.161
280.16
280.159
280.158
280.157
280.155
280.154
280.152
280.151
279.97
279.948
279.923
279.898
279.873
279.853
279.842
279.847
279.875
279.939
280.047
280.212
280.441
280.737
281.092
281.485
281.869
282.171
282.278
282.035
281.237
279.631
279.976
279.955
279.931
279.905
279.881
279.859
279.846
279.847
279.87
279.925
280.023
280.174
280.388
280.668
281.009
281.391
281.774
282.088
282.225
282.031
281.296
279.752
279.983
279.962
279.938
279.913
279.888
279.866
279.85
279.847
279.865
279.912
279.999
280.137
280.335
280.598
280.922
281.292
281.671
281.995
282.163
282.025
281.376
279.935
279.989
279.969
279.946
279.921
279.896
279.873
279.855
279.849
279.861
279.901
279.977
280.101
280.282
280.527
280.834
281.19
281.563
281.898
282.101
282.034
281.507
280.259
279.995
279.976
279.954
279.929
279.904
279.88
279.861
279.852
279.859
279.89
279.956
280.066
280.23
280.456
280.744
281.084
281.451
281.796
282.037
282.054
281.677
280.682
280.002
279.983
279.962
279.938
279.913
279.888
279.868
279.855
279.857
279.881
279.936
280.032
280.179
280.385
280.653
280.976
281.335
281.688
281.968
282.072
281.855
281.133
280.008
279.99
279.969
279.946
279.921
279.897
279.875
279.86
279.857
279.873
279.918
280
280.13
280.316
280.562
280.866
281.213
281.571
281.885
282.069
282.004
281.533
280.015
279.997
279.977
279.955
279.93
279.905
279.882
279.865
279.857
279.867
279.901
279.97
280.082
280.248
280.472
280.755
281.087
281.445
281.784
282.035
282.101
281.848
280.021
280.004
279.985
279.963
279.939
279.914
279.891
279.871
279.859
279.862
279.887
279.942
280.038
280.182
280.383
280.643
280.956
281.307
281.662
281.966
282.138
282.07
280.027
280.011
279.993
279.972
279.948
279.924
279.899
279.877
279.862
279.859
279.875
279.917
279.996
280.119
280.297
280.532
280.824
281.162
281.522
281.86
282.113
282.189
280.033
280.018
280
279.98
279.957
279.933
279.908
279.885
279.866
279.858
279.865
279.895
279.958
280.061
280.215
280.424
280.692
281.011
281.367
281.725
282.035
282.22
280.039
280.024
280.008
279.988
279.966
279.942
279.917
279.893
279.872
279.858
279.858
279.877
279.924
280.008
280.138
280.321
280.563
280.86
281.203
281.568
281.915
282.182
280.044
280.031
280.015
279.996
279.975
279.952
279.926
279.901
279.878
279.86
279.853
279.862
279.895
279.961
280.069
280.226
280.44
280.711
281.036
281.397
281.765
282.088
280.05
280.037
280.022
280.004
279.984
279.961
279.936
279.91
279.885
279.864
279.851
279.851
279.871
279.92
280.007
280.139
280.325
280.57
280.872
281.221
281.596
281.959
280.055
280.043
280.028
280.012
279.992
279.97
279.945
279.919
279.893
279.869
279.851
279.843
279.852
279.886
279.953
280.062
280.221
280.438
280.715
281.046
281.418
281.802
280.06
280.048
280.034
280.019
280
279.979
279.955
279.929
279.902
279.875
279.853
279.839
279.838
279.859
279.908
279.995
280.129
280.319
280.569
280.879
281.24
281.631
280.064
280.053
280.04
280.025
280.008
279.987
279.964
279.938
279.911
279.883
279.857
279.838
279.829
279.837
279.871
279.939
280.05
280.214
280.437
280.723
281.068
281.457
280.068
280.058
280.046
280.032
280.015
279.995
279.973
279.947
279.92
279.891
279.863
279.839
279.824
279.822
279.842
279.893
279.983
280.123
280.321
280.583
280.908
281.288
280.072
280.062
280.051
280.037
280.022
280.003
279.981
279.957
279.929
279.9
279.87
279.843
279.822
279.812
279.821
279.856
279.928
280.046
280.221
280.459
280.765
281.133
280.076
280.066
280.056
280.043
280.028
280.01
279.989
279.965
279.938
279.909
279.878
279.848
279.823
279.807
279.806
279.829
279.884
279.984
280.137
280.354
280.639
280.992
280.079
280.07
280.06
280.048
280.033
280.017
279.997
279.974
279.947
279.918
279.886
279.855
279.826
279.805
279.796
279.809
279.851
279.934
280.069
280.265
280.531
280.868
280.082
280.074
280.064
280.052
280.039
280.022
280.004
279.981
279.956
279.926
279.895
279.862
279.831
279.806
279.792
279.795
279.827
279.896
280.015
280.194
280.442
280.763
280.085
280.077
280.067
280.056
280.043
280.028
280.01
279.988
279.963
279.935
279.903
279.87
279.838
279.809
279.79
279.788
279.81
279.868
279.973
280.138
280.37
280.677
280.088
280.079
280.07
280.06
280.047
280.033
280.015
279.995
279.97
279.943
279.911
279.878
279.845
279.814
279.792
279.784
279.8
279.849
279.943
280.095
280.314
280.608
280.09
280.082
280.073
280.063
280.051
280.037
280.02
280
279.977
279.95
279.919
279.886
279.852
279.82
279.795
279.784
279.794
279.836
279.922
280.063
280.271
280.553
280.092
280.084
280.075
280.065
280.054
280.04
280.024
280.005
279.982
279.956
279.926
279.893
279.859
279.827
279.8
279.786
279.792
279.829
279.908
280.041
280.24
280.513
280.093
280.086
280.077
280.068
280.056
280.043
280.028
280.009
279.987
279.961
279.932
279.9
279.866
279.833
279.805
279.789
279.793
279.825
279.899
280.026
280.219
280.484
280.095
280.087
280.079
280.069
280.059
280.046
280.031
280.013
279.991
279.966
279.937
279.905
279.872
279.839
279.811
279.793
279.795
279.825
279.895
280.017
280.204
280.464
280.096
280.088
280.08
280.071
280.06
280.048
280.033
280.016
279.995
279.97
279.942
279.91
279.877
279.844
279.816
279.798
279.798
279.826
279.893
280.012
280.196
280.452
280.097
280.089
280.081
280.072
280.062
280.05
280.035
280.018
279.997
279.973
279.945
279.914
279.881
279.848
279.82
279.802
279.801
279.827
279.893
280.01
280.191
280.443
280.098
280.09
280.082
280.073
280.063
280.051
280.036
280.02
279.999
279.975
279.948
279.917
279.884
279.852
279.824
279.805
279.804
279.829
279.894
280.01
280.188
280.439
280.098
280.091
280.083
280.074
280.063
280.052
280.037
280.021
280.001
279.977
279.95
279.919
279.887
279.854
279.826
279.807
279.806
279.831
279.895
280.01
280.188
280.438
280.098
280.091
280.083
280.074
280.064
280.052
280.038
280.021
280.001
279.978
279.951
279.92
279.888
279.856
279.827
279.809
279.807
279.832
279.896
280.01
280.188
280.438
280.149
280.146
280.143
280.14
280.137
280.134
280.13
280.127
280.123
280.12
280.116
280.112
280.107
280.103
280.098
280.093
280.088
280.082
280.077
280.071
280.065
280.058
280.05
280.041
280.031
280.019
280.006
279.989
280.149
280.146
280.143
280.141
280.138
280.135
280.132
280.128
280.125
280.122
280.118
280.114
280.11
280.105
280.101
280.096
280.091
280.086
280.08
280.074
280.068
280.061
280.054
280.045
280.036
280.024
280.011
279.995
280.149
280.146
280.144
280.141
280.139
280.136
280.133
280.13
280.127
280.123
280.12
280.116
280.112
280.108
280.103
280.099
280.094
280.089
280.083
280.078
280.072
280.065
280.058
280.05
280.04
280.029
280.016
280.001
280.149
280.147
280.144
280.142
280.14
280.137
280.134
280.131
280.128
280.125
280.122
280.118
280.114
280.11
280.106
280.102
280.097
280.092
280.087
280.081
280.075
280.069
280.062
280.054
280.044
280.034
280.021
280.006
280.149
280.147
280.145
280.143
280.14
280.138
280.136
280.133
280.13
280.127
280.124
280.12
280.117
280.113
280.109
280.104
280.1
280.095
280.09
280.084
280.079
280.072
280.065
280.058
280.049
280.039
280.027
280.012
280.149
280.147
280.145
280.143
280.141
280.139
280.137
280.134
280.132
280.129
280.126
280.123
280.119
280.115
280.111
280.107
280.103
280.098
280.093
280.088
280.082
280.076
280.069
280.062
280.053
280.043
280.032
280.018
280.149
280.148
280.146
280.144
280.142
280.14
280.138
280.136
280.133
280.131
280.128
280.125
280.122
280.118
280.114
280.11
280.106
280.101
280.096
280.091
280.086
280.08
280.073
280.066
280.058
280.048
280.037
280.024
280.149
280.148
280.146
280.145
280.143
280.141
280.139
280.137
280.135
280.133
280.13
280.127
280.124
280.12
280.117
280.113
280.109
280.104
280.099
280.094
280.089
280.083
280.077
280.07
280.062
280.053
280.042
280.029
280.149
280.148
280.147
280.145
280.144
280.142
280.141
280.139
280.137
280.134
280.132
280.129
280.126
280.123
280.119
280.116
280.112
280.107
280.103
280.098
280.092
280.087
280.081
280.074
280.066
280.057
280.047
280.035
280.149
280.148
280.147
280.146
280.145
280.143
280.142
280.14
280.138
280.136
280.134
280.131
280.129
280.125
280.122
280.118
280.114
280.11
280.106
280.101
280.096
280.09
280.084
280.078
280.07
280.062
280.052
280.041
280.15
280.149
280.148
280.147
280.146
280.145
280.143
280.142
280.14
280.138
280.136
280.133
280.131
280.128
280.125
280.121
280.117
280.113
280.109
280.104
280.099
280.094
280.088
280.081
280.074
280.066
280.057
280.046
280.15
280.149
280.148
280.147
280.147
280.146
280.144
280.143
280.141
280.14
280.138
280.136
280.133
280.13
280.127
280.124
280.12
280.116
280.112
280.107
280.102
280.097
280.091
280.085
280.078
280.07
280.061
280.051
280.15
280.149
280.149
280.148
280.147
280.147
280.146
280.144
280.143
280.141
280.14
280.138
280.135
280.133
280.13
280.126
280.123
280.119
280.115
280.11
280.106
280.1
280.095
280.089
280.082
280.074
280.066
280.056
280.15
280.15
280.149
280.149
280.148
280.147
280.147
280.146
280.144
280.143
280.141
280.14
280.137
280.135
280.132
280.129
280.126
280.122
280.118
280.113
280.109
280.104
280.098
280.092
280.086
280.078
280.07
280.061
280.15
280.15
280.15
280.149
280.149
280.148
280.148
280.147
280.146
280.145
280.143
280.141
280.139
280.137
280.134
280.131
280.128
280.124
280.121
280.116
280.112
280.107
280.101
280.095
280.089
280.082
280.074
280.065
280.15
280.15
280.15
280.15
280.15
280.149
280.149
280.148
280.147
280.146
280.145
280.143
280.141
280.139
280.137
280.134
280.131
280.127
280.123
280.119
280.115
280.11
280.104
280.099
280.093
280.086
280.078
280.069
280.15
280.15
280.15
280.15
280.15
280.15
280.15
280.149
280.149
280.148
280.147
280.145
280.143
280.141
280.139
280.136
280.133
280.13
280.126
280.122
280.117
280.113
280.107
280.102
280.096
280.089
280.082
280.074
280.15
280.15
280.151
280.151
280.151
280.151
280.151
280.151
280.15
280.149
280.148
280.147
280.145
280.143
280.141
280.138
280.135
280.132
280.128
280.124
280.12
280.115
280.11
280.105
280.099
280.092
280.085
280.077
280.15
280.151
280.151
280.151
280.152
280.152
280.152
280.152
280.151
280.151
280.15
280.148
280.147
280.145
280.143
280.14
280.138
280.134
280.131
280.127
280.123
280.118
280.113
280.108
280.102
280.095
280.089
280.081
280.15
280.151
280.151
280.152
280.152
280.153
280.153
280.153
280.152
280.152
280.151
280.15
280.149
280.147
280.145
280.143
280.14
280.137
280.133
280.129
280.125
280.121
280.116
280.11
280.105
280.098
280.092
280.084
280.15
280.151
280.152
280.152
280.153
280.153
280.154
280.154
280.153
280.153
280.152
280.151
280.15
280.149
280.147
280.144
280.142
280.139
280.135
280.132
280.127
280.123
280.118
280.113
280.107
280.101
280.094
280.087
280.15
280.151
280.152
280.153
280.153
280.154
280.154
280.155
280.154
280.154
280.154
280.153
280.152
280.15
280.148
280.146
280.144
280.141
280.137
280.134
280.13
280.125
280.12
280.115
280.11
280.104
280.097
280.09
280.15
280.151
280.152
280.153
280.154
280.155
280.155
280.155
280.155
280.155
280.155
280.154
280.153
280.152
280.15
280.148
280.145
280.143
280.139
280.136
280.132
280.127
280.122
280.117
280.112
280.106
280.1
280.093
280.151
280.152
280.153
280.154
280.154
280.155
280.156
280.156
280.156
280.156
280.156
280.155
280.154
280.153
280.151
280.149
280.147
280.144
280.141
280.137
280.133
280.129
280.124
280.119
280.114
280.108
280.102
280.095
280.151
280.152
280.153
280.154
280.155
280.156
280.156
280.157
280.157
280.157
280.157
280.156
280.156
280.154
280.153
280.151
280.149
280.146
280.143
280.139
280.135
280.131
280.126
280.121
280.116
280.11
280.104
280.097
280.151
280.152
280.153
280.154
280.155
280.156
280.157
280.157
280.158
280.158
280.158
280.157
280.157
280.155
280.154
280.152
280.15
280.147
280.144
280.141
280.137
280.132
280.128
280.123
280.117
280.112
280.105
280.099
280.151
280.152
280.153
280.154
280.156
280.157
280.157
280.158
280.158
280.159
280.159
280.158
280.157
280.156
280.155
280.153
280.151
280.148
280.145
280.142
280.138
280.134
280.129
280.124
280.119
280.113
280.107
280.1
280.151
280.152
280.153
280.155
280.156
280.157
280.158
280.159
280.159
280.159
280.159
280.159
280.158
280.157
280.156
280.154
280.152
280.15
280.147
280.143
280.139
280.135
280.13
280.125
280.12
280.114
280.108
280.102
280.151
280.152
280.154
280.155
280.156
280.157
280.158
280.159
280.16
280.16
280.16
280.16
280.159
280.158
280.157
280.155
280.153
280.15
280.147
280.144
280.14
280.136
280.132
280.127
280.121
280.115
280.109
280.103
280.151
280.152
280.154
280.155
280.156
280.158
280.158
280.159
280.16
280.16
280.16
280.16
280.16
280.159
280.157
280.156
280.154
280.151
280.148
280.145
280.141
280.137
280.132
280.127
280.122
280.116
280.11
280.104
280.151
280.152
280.154
280.155
280.157
280.158
280.159
280.16
280.16
280.161
280.161
280.16
280.16
280.159
280.158
280.156
280.154
280.152
280.149
280.146
280.142
280.138
280.133
280.128
280.123
280.117
280.111
280.105
280.151
280.152
280.154
280.155
280.157
280.158
280.159
280.16
280.16
280.161
280.161
280.161
280.16
280.159
280.158
280.157
280.155
280.152
280.149
280.146
280.142
280.138
280.133
280.128
280.123
280.117
280.111
280.105
280.151
280.152
280.154
280.155
280.157
280.158
280.159
280.16
280.16
280.161
280.161
280.161
280.16
280.16
280.158
280.157
280.155
280.152
280.149
280.146
280.142
280.138
280.134
280.129
280.123
280.118
280.112
280.105
275.319
276.756
277.951
278.778
279.257
279.501
278.701
279.461
280.151
280.663
280.982
281.152
280.714
281.108
281.476
281.756
281.929
282.012
281.759
281.942
282.112
282.235
282.299
282.309
282.144
282.207
282.259
282.285
282.277
282.237
282.114
282.11
282.097
282.069
282.021
281.953
281.848
281.812
281.768
281.714
281.648
281.571
281.477
281.429
281.375
281.314
281.246
281.172
281.087
281.039
280.986
280.93
280.869
280.804
280.729
280.687
280.642
280.595
280.545
280.493
280.43
280.397
280.362
280.326
280.288
280.25
280.198
280.174
280.15
280.124
280.098
280.073
280.031
280.016
280.001
279.985
279.969
279.953
279.922
279.914
279.906
279.897
279.889
279.882
279.859
279.856
279.854
279.851
279.849
279.847
279.831
279.832
279.833
279.834
279.836
279.839
279.827
279.831
279.834
279.838
279.843
279.848
279.839
279.844
279.849
279.855
279.86
279.867
279.86
279.866
279.871
279.878
279.884
279.891
279.885
279.891
279.897
279.903
279.91
279.916
279.911
279.916
279.922
279.928
279.935
279.941
279.935
279.94
279.946
279.952
279.958
279.964
279.983
280
280.015
280.027
280.037
280.046
280.054
280.061
280.068
280.074
280.079
280.085
280.09
280.095
280.1
280.105
280.109
280.114
280.118
280.122
280.126
280.129
280.133
280.136
280.139
280.142
280.145
280.148
279.978
279.995
280.01
280.022
280.033
280.042
280.05
280.058
280.064
280.07
280.076
280.082
280.087
280.093
280.098
280.103
280.107
280.112
280.116
280.12
280.124
280.128
280.131
280.135
280.138
280.142
280.145
280.148
279.972
279.99
280.005
280.018
280.029
280.038
280.047
280.054
280.061
280.067
280.073
280.079
280.085
280.09
280.095
280.1
280.105
280.11
280.114
280.118
280.123
280.127
280.13
280.134
280.138
280.141
280.145
280.148
279.967
279.985
280.001
280.014
280.025
280.035
280.043
280.051
280.058
280.064
280.07
280.076
280.082
280.087
280.093
280.098
280.103
280.108
280.112
280.117
280.121
280.125
280.129
280.133
280.137
280.141
280.145
280.148
279.962
279.98
279.996
280.01
280.021
280.031
280.04
280.047
280.054
280.061
280.067
280.073
280.079
280.085
280.09
280.096
280.101
280.106
280.111
280.115
280.12
280.124
280.128
280.132
280.136
280.14
280.144
280.148
279.957
279.976
279.992
280.006
280.017
280.027
280.036
280.044
280.051
280.058
280.064
280.07
280.076
280.082
280.088
280.093
280.099
280.104
280.109
280.114
280.118
280.123
280.127
280.132
280.136
280.14
280.144
280.148
273.865
273.865
273.865
273.865
273.865
273.865
273.865
273.865
273.865
273.865
273.865
273.865
273.865
273.865
273.865
273.865
273.865
273.865
273.865
273.865
273.865
273.865
273.865
273.865
273.865
273.865
273.865
273.865
273.865
273.864
273.863
273.861
273.86
273.858
273.856
273.857
273.865
273.893
273.979
274.265
277.647
277.647
277.647
277.647
277.647
277.647
277.647
277.647
277.647
277.647
277.647
277.647
277.647
277.647
277.647
277.647
277.647
277.648
277.648
277.648
277.648
277.648
277.649
277.649
277.649
277.649
277.648
277.648
277.647
277.645
277.642
277.637
277.632
277.626
277.622
277.622
277.636
277.684
277.81
278.103
280.101
280.101
280.101
280.101
280.101
280.101
280.101
280.102
280.102
280.102
280.102
280.102
280.102
280.102
280.102
280.103
280.103
280.103
280.103
280.104
280.104
280.105
280.105
280.105
280.105
280.105
280.105
280.104
280.102
280.099
280.095
280.088
280.08
280.07
280.061
280.056
280.064
280.101
280.196
280.391
281.512
281.512
281.512
281.512
281.512
281.512
281.512
281.512
281.512
281.512
281.513
281.513
281.513
281.513
281.514
281.514
281.514
281.515
281.515
281.516
281.516
281.517
281.517
281.518
281.518
281.518
281.518
281.517
281.515
281.511
281.505
281.497
281.486
281.473
281.458
281.446
281.441
281.456
281.504
281.604
282.157
282.157
282.157
282.157
282.157
282.157
282.157
282.158
282.158
282.158
282.158
282.159
282.159
282.159
282.16
282.16
282.16
282.161
282.162
282.162
282.163
282.164
282.164
282.165
282.166
282.166
282.166
282.165
282.163
282.158
282.152
282.143
282.13
282.114
282.096
282.076
282.059
282.052
282.06
282.091
282.283
282.283
282.283
282.284
282.284
282.284
282.284
282.284
282.284
282.285
282.285
282.285
282.286
282.286
282.287
282.287
282.288
282.288
282.289
282.29
282.291
282.292
282.293
282.294
282.295
282.295
282.295
282.294
282.292
282.288
282.282
282.272
282.259
282.242
282.221
282.197
282.171
282.148
282.129
282.118
282.092
282.092
282.092
282.092
282.092
282.092
282.092
282.093
282.093
282.093
282.094
282.094
282.095
282.095
282.096
282.096
282.097
282.098
282.099
282.099
282.101
282.102
282.103
282.104
282.105
282.106
282.106
282.106
282.104
282.101
282.095
282.086
282.073
282.056
282.035
282.009
281.979
281.947
281.914
281.882
281.734
281.734
281.734
281.734
281.735
281.735
281.735
281.735
281.736
281.736
281.736
281.737
281.737
281.738
281.739
281.739
281.74
281.741
281.742
281.743
281.744
281.746
281.747
281.748
281.75
281.751
281.752
281.752
281.751
281.748
281.743
281.735
281.724
281.709
281.689
281.664
281.634
281.6
281.562
281.522
281.318
281.318
281.318
281.318
281.319
281.319
281.319
281.319
281.32
281.32
281.321
281.321
281.322
281.322
281.323
281.324
281.325
281.326
281.327
281.328
281.329
281.331
281.332
281.334
281.335
281.337
281.338
281.339
281.338
281.337
281.333
281.327
281.318
281.305
281.287
281.265
281.239
281.207
281.171
281.131
280.913
280.913
280.913
280.913
280.914
280.914
280.914
280.915
280.915
280.915
280.916
280.916
280.917
280.918
280.919
280.919
280.92
280.921
280.923
280.924
280.925
280.927
280.928
280.93
280.932
280.934
280.935
280.936
280.937
280.936
280.934
280.93
280.923
280.913
280.899
280.881
280.859
280.833
280.802
280.767
280.559
280.559
280.559
280.559
280.559
280.559
280.56
280.56
280.561
280.561
280.562
280.562
280.563
280.564
280.565
280.565
280.566
280.567
280.569
280.57
280.572
280.573
280.575
280.577
280.579
280.581
280.583
280.584
280.586
280.586
280.585
280.583
280.578
280.571
280.561
280.548
280.531
280.511
280.487
280.46
280.273
280.273
280.273
280.273
280.273
280.274
280.274
280.274
280.275
280.275
280.276
280.277
280.277
280.278
280.279
280.28
280.281
280.282
280.283
280.285
280.286
280.288
280.29
280.292
280.294
280.296
280.298
280.301
280.302
280.304
280.304
280.303
280.301
280.297
280.29
280.282
280.27
280.256
280.239
280.219
280.059
280.059
280.059
280.059
280.059
280.059
280.06
280.06
280.061
280.061
280.062
280.063
280.063
280.064
280.065
280.066
280.067
280.068
280.07
280.071
280.073
280.074
280.076
280.078
280.081
280.083
280.086
280.088
280.09
280.092
280.094
280.094
280.094
280.092
280.089
280.084
280.077
280.068
280.058
280.045
279.91
279.91
279.91
279.911
279.911
279.911
279.912
279.912
279.913
279.913
279.914
279.915
279.915
279.916
279.917
279.918
279.919
279.92
279.922
279.923
279.925
279.927
279.929
279.931
279.933
279.936
279.938
279.941
279.944
279.946
279.948
279.95
279.951
279.952
279.951
279.949
279.946
279.942
279.936
279.93
279.818
279.818
279.818
279.818
279.818
279.819
279.819
279.819
279.82
279.821
279.821
279.822
279.823
279.824
279.825
279.826
279.827
279.828
279.83
279.831
279.833
279.835
279.837
279.839
279.841
279.844
279.846
279.849
279.852
279.855
279.858
279.861
279.863
279.865
279.866
279.867
279.866
279.866
279.864
279.862
279.768
279.769
279.769
279.769
279.769
279.77
279.77
279.77
279.771
279.772
279.772
279.773
279.774
279.775
279.776
279.777
279.778
279.779
279.781
279.782
279.784
279.786
279.788
279.79
279.792
279.795
279.798
279.801
279.804
279.807
279.81
279.813
279.816
279.819
279.822
279.824
279.826
279.828
279.829
279.83
279.751
279.751
279.751
279.752
279.752
279.752
279.753
279.753
279.754
279.754
279.755
279.756
279.757
279.758
279.759
279.76
279.761
279.762
279.764
279.765
279.767
279.769
279.771
279.773
279.775
279.778
279.781
279.784
279.787
279.79
279.794
279.797
279.801
279.804
279.808
279.811
279.815
279.818
279.821
279.824
279.755
279.755
279.756
279.756
279.756
279.756
279.757
279.757
279.758
279.759
279.759
279.76
279.761
279.762
279.763
279.764
279.766
279.767
279.768
279.77
279.772
279.773
279.775
279.777
279.78
279.782
279.785
279.788
279.791
279.794
279.798
279.802
279.806
279.809
279.814
279.818
279.822
279.826
279.83
279.835
279.773
279.773
279.773
279.773
279.774
279.774
279.774
279.775
279.776
279.776
279.777
279.778
279.779
279.78
279.781
279.782
279.783
279.785
279.786
279.788
279.789
279.791
279.793
279.795
279.797
279.8
279.803
279.805
279.809
279.812
279.815
279.819
279.823
279.827
279.831
279.836
279.84
279.845
279.85
279.855
279.797
279.797
279.797
279.798
279.798
279.798
279.799
279.799
279.8
279.801
279.801
279.802
279.803
279.804
279.805
279.807
279.808
279.809
279.811
279.812
279.814
279.816
279.818
279.82
279.822
279.824
279.827
279.83
279.833
279.836
279.839
279.843
279.847
279.851
279.855
279.86
279.864
279.869
279.874
279.88
279.824
279.824
279.824
279.825
279.825
279.825
279.826
279.826
279.827
279.828
279.828
279.829
279.83
279.831
279.832
279.834
279.835
279.836
279.838
279.839
279.841
279.843
279.845
279.847
279.849
279.851
279.854
279.857
279.86
279.863
279.866
279.869
279.873
279.877
279.881
279.886
279.89
279.895
279.9
279.905
279.851
279.851
279.851
279.851
279.852
279.852
279.852
279.853
279.854
279.854
279.855
279.856
279.857
279.858
279.859
279.86
279.861
279.863
279.864
279.866
279.868
279.869
279.871
279.873
279.876
279.878
279.88
279.883
279.886
279.889
279.892
279.895
279.899
279.903
279.907
279.911
279.915
279.92
279.925
279.93
279.952
279.971
279.988
280.002
280.014
280.024
280.033
280.041
280.048
280.055
280.061
280.068
280.074
280.08
280.085
280.091
280.097
280.102
280.107
280.112
280.117
280.122
280.126
280.131
280.135
280.139
280.144
280.148
279.947
279.967
279.984
279.998
280.01
280.02
280.029
280.038
280.045
280.052
280.059
280.065
280.071
280.077
280.083
280.089
280.095
280.1
280.105
280.111
280.116
280.12
280.125
280.13
280.134
280.139
280.143
280.148
279.943
279.963
279.98
279.994
280.006
280.017
280.026
280.034
280.042
280.049
280.056
280.062
280.069
280.075
280.081
280.087
280.093
280.098
280.104
280.109
280.114
280.119
280.124
280.129
280.134
280.138
280.143
280.148
279.938
279.958
279.976
279.99
280.003
280.014
280.023
280.031
280.039
280.046
280.053
280.06
280.066
280.072
280.079
280.085
280.091
280.096
280.102
280.108
280.113
280.118
280.123
280.128
280.133
280.138
280.143
280.148
279.934
279.955
279.972
279.987
280
280.01
280.02
280.028
280.036
280.044
280.05
280.057
280.064
280.07
280.076
280.083
280.089
280.095
280.1
280.106
280.112
280.117
280.122
280.127
280.133
280.138
280.143
280.148
279.93
279.951
279.968
279.984
279.996
280.007
280.017
280.026
280.033
280.041
280.048
280.055
280.061
280.068
280.074
280.081
280.087
280.093
280.099
280.105
280.11
280.116
280.121
280.127
280.132
280.137
280.142
280.147
279.926
279.947
279.965
279.98
279.993
280.004
280.014
280.023
280.031
280.038
280.045
280.052
280.059
280.066
280.072
280.079
280.085
280.091
280.097
280.103
280.109
280.115
280.12
280.126
280.131
280.137
280.142
280.147
279.923
279.944
279.962
279.977
279.99
280.001
280.011
280.02
280.028
280.036
280.043
280.05
280.057
280.064
280.07
280.077
280.083
280.09
280.096
280.102
280.108
280.114
280.12
280.125
280.131
280.136
280.142
280.147
279.919
279.94
279.959
279.974
279.987
279.999
280.009
280.017
280.026
280.033
280.041
280.048
280.055
280.062
280.068
280.075
280.082
280.088
280.094
280.101
280.107
280.113
280.119
280.125
280.13
280.136
280.142
280.147
279.916
279.937
279.956
279.971
279.985
279.996
280.006
280.015
280.023
280.031
280.038
280.046
280.053
280.06
280.067
280.073
280.08
280.087
280.093
280.099
280.106
280.112
280.118
280.124
280.13
280.136
280.141
280.147
279.913
279.934
279.953
279.969
279.982
279.993
280.004
280.013
280.021
280.029
280.036
280.043
280.051
280.058
280.065
280.072
280.078
280.085
280.092
280.098
280.105
280.111
280.117
280.123
280.129
280.135
280.141
280.147
279.91
279.932
279.95
279.966
279.979
279.991
280.001
280.01
280.019
280.026
280.034
280.041
280.049
280.056
280.063
280.07
280.077
280.084
280.09
280.097
280.104
280.11
280.116
280.123
280.129
280.135
280.141
280.147
279.907
279.929
279.948
279.963
279.977
279.989
279.999
280.008
280.016
280.024
280.032
280.039
280.047
280.054
280.061
280.068
280.075
280.082
280.089
280.096
280.103
280.109
280.116
280.122
280.128
280.135
280.141
280.147
279.905
279.926
279.945
279.961
279.975
279.986
279.997
280.006
280.014
280.022
280.03
280.038
280.045
280.052
280.06
280.067
280.074
280.081
280.088
280.095
280.102
280.108
280.115
280.121
280.128
280.134
280.141
280.147
279.902
279.924
279.943
279.959
279.972
279.984
279.994
280.004
280.012
280.02
280.028
280.036
280.043
280.051
280.058
280.065
280.073
280.08
280.087
280.094
280.101
280.108
280.114
280.121
280.127
280.134
280.14
280.147
279.9
279.922
279.941
279.957
279.97
279.982
279.992
280.002
280.01
280.018
280.026
280.034
280.042
280.049
280.057
280.064
280.071
280.079
280.086
280.093
280.1
280.107
280.114
280.12
280.127
280.134
280.14
280.147
279.898
279.92
279.939
279.955
279.968
279.98
279.99
280
280.008
280.017
280.025
280.032
280.04
280.048
280.055
280.063
280.07
280.077
280.085
280.092
280.099
280.106
280.113
280.12
280.127
280.133
280.14
280.147
279.896
279.918
279.937
279.953
279.966
279.978
279.989
279.998
280.007
280.015
280.023
280.031
280.038
280.046
280.054
280.061
280.069
280.076
280.084
280.091
280.098
280.105
280.112
280.119
280.126
280.133
280.14
280.147
279.894
279.916
279.935
279.951
279.965
279.976
279.987
279.996
280.005
280.013
280.021
280.029
280.037
280.045
280.052
280.06
280.068
280.075
280.083
280.09
280.097
280.105
280.112
280.119
280.126
280.133
280.14
280.147
279.892
279.914
279.933
279.949
279.963
279.975
279.985
279.995
280.003
280.012
280.02
280.028
280.036
280.043
280.051
280.059
280.067
280.074
280.082
280.089
280.097
280.104
280.111
280.118
280.126
280.133
280.14
280.147
279.891
279.912
279.931
279.947
279.961
279.973
279.984
279.993
280.002
280.01
280.018
280.026
280.034
280.042
280.05
280.058
280.066
280.073
280.081
280.089
280.096
280.103
280.111
280.118
280.125
280.132
280.139
280.146
279.889
279.911
279.93
279.946
279.96
279.972
279.982
279.992
280
280.009
280.017
280.025
280.033
280.041
280.049
280.057
280.065
280.072
280.08
280.088
280.095
280.103
280.11
280.118
280.125
280.132
280.139
280.146
279.888
279.909
279.928
279.944
279.958
279.97
279.981
279.99
279.999
280.008
280.016
280.024
280.032
280.04
280.048
280.056
280.064
280.072
280.079
280.087
280.095
280.102
280.11
280.117
280.125
280.132
280.139
280.146
279.886
279.908
279.927
279.943
279.957
279.969
279.979
279.989
279.998
280.006
280.015
280.023
280.031
280.039
280.047
280.055
280.063
280.071
280.079
280.086
280.094
280.102
280.109
280.117
280.124
280.132
280.139
280.146
279.885
279.907
279.926
279.942
279.956
279.968
279.978
279.988
279.997
280.005
280.013
280.022
280.03
280.038
280.046
280.054
280.062
280.07
280.078
280.086
280.094
280.101
280.109
280.117
280.124
280.131
280.139
280.146
279.884
279.905
279.924
279.94
279.954
279.966
279.977
279.987
279.996
280.004
280.012
280.021
280.029
280.037
280.045
280.053
280.061
280.069
280.077
280.085
280.093
280.101
280.109
280.116
280.124
280.131
280.139
280.146
279.882
279.904
279.923
279.939
279.953
279.965
279.976
279.986
279.995
280.003
280.011
280.02
280.028
280.036
280.044
280.053
280.061
280.069
280.077
280.085
280.093
280.101
280.108
280.116
280.124
280.131
280.139
280.146
279.881
279.903
279.922
279.938
279.952
279.964
279.975
279.985
279.994
280.002
280.011
280.019
280.027
280.035
280.044
280.052
280.06
280.068
280.076
280.084
280.092
280.1
280.108
280.116
280.123
280.131
280.139
280.146
279.88
279.902
279.921
279.937
279.951
279.963
279.974
279.984
279.993
280.001
280.01
280.018
280.026
280.035
280.043
280.051
280.059
280.068
280.076
280.084
280.092
280.1
280.108
280.115
280.123
280.131
280.139
280.146
279.88
279.901
279.92
279.937
279.95
279.962
279.973
279.983
279.992
280.001
280.009
280.017
280.026
280.034
280.042
280.051
280.059
280.067
280.075
280.083
280.091
280.099
280.107
280.115
280.123
280.131
280.138
280.146
279.879
279.901
279.92
279.936
279.95
279.962
279.972
279.982
279.991
280
280.008
280.017
280.025
280.033
280.042
280.05
280.058
280.067
280.075
280.083
280.091
280.099
280.107
280.115
280.123
280.131
280.138
280.146
279.878
279.9
279.919
279.935
279.949
279.961
279.972
279.981
279.991
279.999
280.008
280.016
280.025
280.033
280.041
280.05
280.058
280.066
280.075
280.083
280.091
280.099
280.107
280.115
280.123
280.131
280.138
280.146
279.877
279.899
279.918
279.934
279.948
279.96
279.971
279.981
279.99
279.999
280.007
280.016
280.024
280.032
280.041
280.049
280.058
280.066
280.074
280.082
280.091
280.099
280.107
280.115
280.123
280.13
280.138
280.146
279.877
279.899
279.918
279.934
279.948
279.96
279.971
279.98
279.989
279.998
280.007
280.015
280.024
280.032
280.04
280.049
280.057
280.066
280.074
280.082
280.09
280.098
280.107
280.115
280.122
280.13
280.138
280.146
279.876
279.898
279.917
279.933
279.947
279.959
279.97
279.98
279.989
279.998
280.006
280.015
280.023
280.032
280.04
280.049
280.057
280.065
280.074
280.082
280.09
280.098
280.106
280.114
280.122
280.13
280.138
280.146
279.876
279.898
279.917
279.933
279.947
279.959
279.97
279.979
279.989
279.997
280.006
280.014
280.023
280.031
280.04
280.048
280.057
280.065
280.073
280.082
280.09
280.098
280.106
280.114
280.122
280.13
280.138
280.146
279.876
279.898
279.916
279.933
279.947
279.959
279.969
279.979
279.988
279.997
280.006
280.014
280.023
280.031
280.04
280.048
280.057
280.065
280.073
280.082
280.09
280.098
280.106
280.114
280.122
280.13
280.138
280.146
279.876
279.897
279.916
279.932
279.946
279.958
279.969
279.979
279.988
279.997
280.006
280.014
280.023
280.031
280.039
280.048
280.056
280.065
280.073
280.082
280.09
280.098
280.106
280.114
280.122
280.13
280.138
280.146
279.875
279.897
279.916
279.932
279.946
279.958
279.969
279.979
279.988
279.997
280.005
280.014
280.022
280.031
280.039
280.048
280.056
280.065
280.073
280.081
280.09
280.098
280.106
280.114
280.122
280.13
280.138
280.146
279.875
279.897
279.916
279.932
279.946
279.958
279.969
279.979
279.988
279.997
280.005
280.014
280.022
280.031
280.039
280.048
280.056
280.065
280.073
280.081
280.09
280.098
280.106
280.114
280.122
280.13
280.138
280.146
)
;

boundaryField
{
    bc-2
    {
        type            empty;
    }
    bc-3
    {
        type            empty;
    }
    bottom
    {
        type            fixedValue;
        value           uniform 280.15;
    }
    leftSide
    {
        type            zeroGradient;
    }
    naturalSurface
    {
        type            codedFixedValue;
        value           uniform 271.094;
        redirectType    seasonalFixedValue;
        code            #{
             scalar  t = this->db().time().value()/365/24/60/60;
             scalar  T0 = 6.5+273.15  ;  // average temperature
             scalar  A  = 14.5 ;          // ampitude
             scalar  p  = 8760/24/365 ;    //cycle
             scalar  R0 = 0.04;
             operator==(T0+A*Foam::sin(2*3.1415926/p*t+3.1415926/2)+R0*t); 
        #};
    }
    rightSide
    {
        type            zeroGradient;
    }
    slopesurface
    {
        type            codedFixedValue;
        value           uniform 271.094;
        redirectType    seasonalFixedValue;
        code            #{
             scalar  t = this->db().time().value()/365/24/60/60;
             scalar  T0 = 6.5+273.15  ;  // average temperature
             scalar  A  = 14.5 ;          // ampitude
             scalar  p  = 8760/24/365 ;    //cycle
             scalar  R0 = 0.04;
             operator==(T0+A*Foam::sin(2*3.1415926/p*t+3.1415926/2)+R0*t); 
        #};
    }
    subGradeSurface
    {
        type            codedFixedValue;
        value           uniform 271.094;
        redirectType    seasonalFixedValue;
        code            #{
             scalar  t = this->db().time().value()/365/24/60/60;
             scalar  T0 = 6.5+273.15  ;  // average temperature
             scalar  A  = 14.5 ;          // ampitude
             scalar  p  = 8760/24/365 ;    //cycle
             scalar  R0 = 0.04;
             operator==(T0+A*Foam::sin(2*3.1415926/p*t+3.1415926/2)+R0*t); 
        #};
    }
}


// ************************************************************************* //
