# Supplementary material for: A finite volume-based model for the hydrothermal behavior of soil under freeze–thaw cycles
Source: PLoS One. 2021 Jun 3;16(6):e0252680. doi: 10.1371/journal.pone.0252680 (PMC8174737; doi:10.1371/journal.pone.0252680)
Supplement: S1 Data — (ZIP) [file pone.0252680.s001.zip › Data at equal time interval/3.26592e+08/volContOfUnfrozenWater]

/*--------------------------------*- C++ -*----------------------------------*\
| =========                 |                                                 |
| \\      /  F ield         | OpenFOAM: The Open Source CFD Toolbox           |
|  \\    /   O peration     | Version:  2.4.0                                 |
|   \\  /    A nd           | Web:      www.OpenFOAM.org                      |
|    \\/     M anipulation  |                                                 |
\*---------------------------------------------------------------------------*/
FoamFile
{
    version     2.0;
    format      ascii;
    class       volScalarField;
    location    "3.26592e+08";
    object      volContOfUnfrozenWater;
}
// * * * * * * * * * * * * * * * * * * * * * * * * * * * * * * * * * * * * * //

dimensions      [0 0 0 0 0 0 0];

internalField   nonuniform List<scalar> 
9554
(
0.106021
0.105995
0.105943
0.105867
0.105765
0.105639
0.10549
0.105318
0.105126
0.104913
0.104683
0.104435
0.104173
0.103897
0.103611
0.103315
0.103013
0.102706
0.102396
0.102087
0.101779
0.101475
0.10602
0.105994
0.105943
0.105866
0.105764
0.105638
0.105489
0.105317
0.105125
0.104912
0.104682
0.104434
0.104172
0.103896
0.10361
0.103314
0.103012
0.102705
0.102395
0.102086
0.101778
0.101474
0.106018
0.105992
0.105941
0.105864
0.105762
0.105636
0.105487
0.105316
0.105123
0.10491
0.10468
0.104432
0.10417
0.103894
0.103608
0.103312
0.10301
0.102703
0.102394
0.102084
0.101776
0.101472
0.106015
0.105989
0.105938
0.105861
0.105759
0.105633
0.105484
0.105313
0.10512
0.104908
0.104677
0.104429
0.104167
0.103891
0.103605
0.103309
0.103007
0.1027
0.102391
0.102081
0.101773
0.101469
0.106011
0.105985
0.105934
0.105857
0.105755
0.105629
0.10548
0.105309
0.105116
0.104904
0.104673
0.104425
0.104163
0.103888
0.103601
0.103306
0.103003
0.102696
0.102387
0.102078
0.10177
0.101466
0.106006
0.10598
0.105929
0.105852
0.10575
0.105624
0.105475
0.105304
0.105111
0.104899
0.104668
0.104421
0.104158
0.103883
0.103596
0.103301
0.102999
0.102692
0.102383
0.102073
0.101765
0.101461
0.106
0.105974
0.105923
0.105846
0.105744
0.105618
0.105469
0.105298
0.105105
0.104893
0.104662
0.104415
0.104152
0.103877
0.103591
0.103295
0.102993
0.102686
0.102377
0.102068
0.10176
0.101456
0.105993
0.105967
0.105916
0.105839
0.105737
0.105611
0.105462
0.105291
0.105098
0.104886
0.104655
0.104408
0.104146
0.10387
0.103584
0.103289
0.102987
0.10268
0.102371
0.102061
0.101754
0.10145
0.105985
0.105959
0.105908
0.105831
0.105729
0.105603
0.105454
0.105283
0.10509
0.104878
0.104647
0.1044
0.104138
0.103863
0.103576
0.103281
0.102979
0.102672
0.102363
0.102054
0.101747
0.101443
0.105976
0.10595
0.105899
0.105822
0.10572
0.105594
0.105445
0.105274
0.105082
0.104869
0.104639
0.104391
0.104129
0.103854
0.103568
0.103273
0.102971
0.102664
0.102355
0.102046
0.101739
0.101435
0.105966
0.10594
0.105889
0.105812
0.10571
0.105584
0.105435
0.105264
0.105072
0.104859
0.104629
0.104382
0.104119
0.103844
0.103558
0.103263
0.102961
0.102655
0.102346
0.102037
0.10173
0.101426
0.105955
0.105929
0.105877
0.105801
0.105699
0.105573
0.105424
0.105253
0.105061
0.104848
0.104618
0.104371
0.104109
0.103834
0.103548
0.103253
0.102951
0.102645
0.102336
0.102027
0.10172
0.101417
0.105943
0.105917
0.105865
0.105789
0.105687
0.105561
0.105412
0.105241
0.105049
0.104837
0.104606
0.104359
0.104097
0.103822
0.103536
0.103241
0.10294
0.102633
0.102325
0.102016
0.101709
0.101406
0.105929
0.105904
0.105852
0.105775
0.105674
0.105548
0.105399
0.105228
0.105036
0.104824
0.104593
0.104346
0.104084
0.103809
0.103524
0.103229
0.102927
0.102621
0.102313
0.102004
0.101697
0.101395
0.105915
0.105889
0.105838
0.105761
0.10566
0.105534
0.105385
0.105214
0.105022
0.10481
0.104579
0.104332
0.10407
0.103796
0.10351
0.103215
0.102914
0.102608
0.1023
0.101991
0.101685
0.101382
0.1059
0.105874
0.105823
0.105746
0.105644
0.105519
0.10537
0.105199
0.105007
0.104795
0.104564
0.104317
0.104056
0.103781
0.103495
0.103201
0.1029
0.102594
0.102286
0.101978
0.101671
0.101369
0.105884
0.105858
0.105807
0.10573
0.105628
0.105503
0.105354
0.105183
0.10499
0.104778
0.104548
0.104301
0.10404
0.103765
0.10348
0.103185
0.102884
0.102579
0.102271
0.101963
0.101657
0.101355
0.105867
0.105841
0.105789
0.105713
0.105611
0.105485
0.105337
0.105165
0.104973
0.104761
0.104531
0.104285
0.104023
0.103749
0.103463
0.103169
0.102868
0.102563
0.102255
0.101947
0.101642
0.10134
0.105848
0.105823
0.105771
0.105694
0.105593
0.105467
0.105318
0.105147
0.104955
0.104743
0.104513
0.104267
0.104005
0.103731
0.103446
0.103152
0.102851
0.102546
0.102238
0.101931
0.101625
0.101324
0.105829
0.105803
0.105752
0.105675
0.105574
0.105448
0.105299
0.105128
0.104936
0.104724
0.104494
0.104248
0.103986
0.103712
0.103427
0.103133
0.102833
0.102528
0.102221
0.101913
0.101608
0.101307
0.105809
0.105783
0.105732
0.105655
0.105554
0.105428
0.105279
0.105108
0.104916
0.104704
0.104474
0.104228
0.103966
0.103692
0.103407
0.103114
0.102813
0.102509
0.102202
0.101895
0.10159
0.101289
0.105788
0.105762
0.105711
0.105634
0.105533
0.105407
0.105258
0.105087
0.104895
0.104683
0.104453
0.104207
0.103945
0.103671
0.103387
0.103093
0.102793
0.102489
0.102182
0.101875
0.101571
0.10127
0.105766
0.105741
0.105689
0.105612
0.105511
0.105385
0.105236
0.105065
0.104873
0.104661
0.104431
0.104185
0.103924
0.10365
0.103365
0.103072
0.102772
0.102468
0.102161
0.101855
0.101551
0.101251
0.105744
0.105718
0.105667
0.10559
0.105488
0.105362
0.105213
0.105042
0.10485
0.104638
0.104408
0.104162
0.103901
0.103627
0.103342
0.103049
0.10275
0.102446
0.10214
0.101834
0.10153
0.10123
0.105721
0.105695
0.105643
0.105567
0.105465
0.105339
0.10519
0.105018
0.104826
0.104614
0.104384
0.104138
0.103877
0.103603
0.103319
0.103026
0.102726
0.102423
0.102117
0.101811
0.101508
0.101209
0.105697
0.105671
0.10562
0.105543
0.105441
0.105315
0.105166
0.104994
0.104802
0.10459
0.10436
0.104113
0.103852
0.103579
0.103294
0.103001
0.102702
0.102399
0.102093
0.101788
0.101485
0.101186
0.105673
0.105647
0.105596
0.105519
0.105416
0.10529
0.105141
0.104969
0.104777
0.104564
0.104334
0.104088
0.103827
0.103553
0.103269
0.102976
0.102677
0.102374
0.102069
0.101764
0.101461
0.101163
0.105649
0.105623
0.105571
0.105494
0.105392
0.105265
0.105116
0.104944
0.104751
0.104538
0.104308
0.104061
0.1038
0.103526
0.103242
0.10295
0.102651
0.102348
0.102043
0.101739
0.101437
0.101139
0.105625
0.105599
0.105547
0.105469
0.105367
0.10524
0.10509
0.104918
0.104725
0.104512
0.104281
0.104034
0.103773
0.103499
0.103215
0.102923
0.102624
0.102321
0.102017
0.101713
0.101411
0.101114
0.105601
0.105575
0.105523
0.105445
0.105342
0.105215
0.105064
0.104891
0.104698
0.104485
0.104254
0.104006
0.103745
0.103471
0.103187
0.102894
0.102596
0.102294
0.101989
0.101686
0.101384
0.101088
0.105577
0.105551
0.105498
0.10542
0.105317
0.105189
0.105038
0.104865
0.104671
0.104457
0.104226
0.103978
0.103716
0.103442
0.103158
0.102865
0.102567
0.102265
0.101961
0.101658
0.101357
0.101061
0.105554
0.105528
0.105475
0.105396
0.105292
0.105164
0.105012
0.104838
0.104644
0.104429
0.104197
0.103949
0.103687
0.103413
0.103128
0.102836
0.102537
0.102235
0.101932
0.101629
0.101329
0.101033
0.105532
0.105505
0.105452
0.105373
0.105269
0.105139
0.104987
0.104812
0.104616
0.104401
0.104169
0.10392
0.103657
0.103382
0.103098
0.102805
0.102507
0.102205
0.101902
0.101599
0.101299
0.101004
0.105509
0.105483
0.10543
0.105351
0.105245
0.105115
0.104962
0.104786
0.104589
0.104373
0.10414
0.10389
0.103627
0.103352
0.103066
0.102774
0.102475
0.102174
0.101871
0.101568
0.101269
0.100975
0.105484
0.105459
0.105407
0.105328
0.105223
0.105092
0.104937
0.10476
0.104562
0.104345
0.10411
0.10386
0.103596
0.10332
0.103035
0.102741
0.102443
0.102141
0.101839
0.101537
0.101238
0.100944
0.105446
0.105426
0.10538
0.105304
0.1052
0.105069
0.104914
0.104735
0.104536
0.104317
0.104081
0.10383
0.103565
0.103288
0.103002
0.102709
0.10241
0.102108
0.101806
0.101504
0.101206
0.100913
0.105365
0.105364
0.105337
0.105275
0.105176
0.105047
0.10489
0.10471
0.104509
0.104289
0.104052
0.103799
0.103533
0.103256
0.102969
0.102675
0.102376
0.102075
0.101772
0.101471
0.101173
0.100881
0.105159
0.105222
0.105257
0.105231
0.105148
0.105024
0.104868
0.104686
0.104484
0.104262
0.104023
0.103768
0.103501
0.103222
0.102935
0.102641
0.102342
0.10204
0.101738
0.101437
0.10114
0.100848
0.104611
0.104891
0.105097
0.105158
0.105112
0.104999
0.104845
0.104663
0.104458
0.104234
0.103993
0.103737
0.103469
0.103189
0.102901
0.102606
0.102306
0.102005
0.101702
0.101402
0.101106
0.100814
0.103159
0.104191
0.104814
0.10505
0.105067
0.104973
0.104824
0.104641
0.104434
0.104207
0.103964
0.103706
0.103436
0.103155
0.102866
0.10257
0.10227
0.101968
0.101666
0.101366
0.10107
0.10078
0.0739957
0.0722686
0.0841663
0.0944505
0.0928284
0.0938093
0.0918255
0.0987351
0.0853997
0.100238
0.0918193
0.0983155
0.0709942
0.0963172
0.0825279
0.09169
0.0882348
0.0898365
0.0997524
0.0857825
0.0709131
0.099036
0.090897
0.0958636
0.0970299
0.0928075
0.0826679
0.0922379
0.0943512
0.0798386
0.0979237
0.0823074
0.0748975
0.0938263
0.106946
0.101249
0.107041
0.106247
0.100181
0.101307
0.100683
0.100751
0.0983139
0.0990963
0.0963518
0.0999773
0.0972574
0.103748
0.101376
0.105296
0.0897359
0.10373
0.10244
0.105803
0.106645
0.106177
0.106778
0.10633
0.100899
0.0897582
0.10157
0.105226
0.104962
0.106005
0.0998113
0.106144
0.104952
0.106183
0.106042
0.106276
0.10609
0.106332
0.106296
0.106471
0.10655
0.106321
0.106593
0.106424
0.106624
0.106696
0.106683
0.106286
0.106781
0.106741
0.106691
0.106437
0.106866
0.106742
0.106795
0.106423
0.106575
0.106337
0.106933
0.106756
0.106422
0.106391
0.106875
0.106332
0.106943
0.106755
0.106767
0.106402
0.106875
0.106733
0.106951
0.106942
0.107008
0.10699
0.106332
0.106355
0.107026
0.106994
0.106194
0.105515
0.0800212
0.104037
0.10607
0.104741
0.106243
0.106273
0.106558
0.106772
0.106344
0.106358
0.106917
0.0901952
0.105079
0.107031
0.106428
0.10676
0.106993
0.106759
0.106958
0.104145
0.0961306
0.103541
0.106124
0.106397
0.106215
0.106434
0.106269
0.106015
0.106326
0.106699
0.1065
0.106718
0.106284
0.106729
0.106832
0.10651
0.106228
0.10623
0.106719
0.106239
0.106718
0.105888
0.106183
0.104665
0.10598
0.105633
0.102604
0.101777
0.0881705
0.0991433
0.0952942
0.106475
0.106417
0.106702
0.107004
0.106234
0.106632
0.106831
0.107002
0.10625
0.106621
0.10627
0.106618
0.106899
0.106838
0.105206
0.104746
0.0905278
0.103879
0.106741
0.106749
0.106945
0.106819
0.106646
0.106331
0.106523
0.106183
0.105821
0.106084
0.106614
0.106183
0.106818
0.107028
0.106595
0.106263
0.105869
0.106274
0.106789
0.10662
0.105803
0.101468
0.106333
0.106212
0.0937503
0.103045
0.10617
0.106558
0.106488
0.106756
0.10649
0.106741
0.106756
0.10646
0.106678
0.106465
0.106682
0.106442
0.096945
0.0901579
0.106389
0.106611
0.104788
0.0993751
0.106288
0.105443
0.105647
0.102521
0.106904
0.106947
0.105801
0.105983
0.106211
0.10647
0.106724
0.10648
0.106208
0.106559
0.106841
0.106801
0.106215
0.106599
0.10701
0.106848
0.106158
0.106512
0.106372
0.106181
0.0987639
0.0887569
0.106856
0.10704
0.107037
0.106886
0.104216
0.104203
0.106224
0.106463
0.106801
0.106887
0.106442
0.105444
0.107029
0.106858
0.106906
0.106941
0.106413
0.106338
0.099336
0.103841
0.102193
0.0962547
0.106912
0.107
0.10615
0.106136
0.10705
0.106851
0.100442
0.0763198
0.10661
0.106854
0.104173
0.0996566
0.106186
0.106365
0.106375
0.106236
0.106608
0.106854
0.105439
0.10322
0.1064
0.106222
0.106411
0.106267
0.106296
0.106543
0.106411
0.106421
0.106607
0.106567
0.104616
0.105437
0.105877
0.105574
0.106691
0.106879
0.106627
0.106728
0.105933
0.104802
0.106257
0.106377
0.106848
0.106617
0.106075
0.106344
0.106197
0.106092
0.106248
0.106405
0.106438
0.10657
0.106571
0.106536
0.106506
0.106427
0.0947883
0.102305
0.105583
0.105228
0.106537
0.106656
0.100418
0.103029
0.10661
0.106777
0.106839
0.10679
0.106389
0.10658
0.106701
0.106615
0.105139
0.103844
0.106704
0.106869
0.106576
0.106456
0.106422
0.106319
0.0965574
0.0772347
0.106702
0.106879
0.106696
0.106608
0.105978
0.105355
0.106563
0.106456
0.106539
0.106491
0.102778
0.0984684
0.105835
0.10501
0.106802
0.106688
0.106424
0.10647
0.106436
0.106466
0.106716
0.106564
0.106714
0.10688
0.106698
0.106611
0.106576
0.106485
0.107006
0.107006
0.105602
0.104708
0.106989
0.106941
0.106245
0.106306
0.106174
0.106343
0.106751
0.106658
0.106896
0.106951
0.106478
0.106568
0.106568
0.106496
0.10382
0.101583
0.106249
0.106334
0.106028
0.106015
0.106569
0.10658
0.106575
0.106495
0.0949234
0.0776912
0.106269
0.106136
0.101158
0.10329
0.106621
0.106664
0.103956
0.102285
0.106897
0.106979
0.106122
0.105948
0.089984
0.096943
0.10187
0.0980646
0.106586
0.106407
0.105923
0.105443
0.106201
0.106349
0.104616
0.105524
0.0990016
0.101582
0.106328
0.106165
0.106946
0.107043
0.106229
0.106219
0.106249
0.106231
0.106356
0.1062
0.106474
0.106617
0.106548
0.106587
0.107018
0.107015
0.103703
0.102627
0.10671
0.106643
0.106151
0.106264
0.101012
0.102002
0.106736
0.106802
0.104986
0.105362
0.10589
0.105927
0.105782
0.105642
0.106743
0.106847
0.106363
0.106259
0.0941596
0.0819974
0.075654
0.0970268
0.106345
0.106494
0.106895
0.106911
0.106654
0.106736
0.100497
0.0792364
0.102862
0.107095
0.0787102
0.0910503
0.0777829
0.0872336
0.0780582
0.0975203
0.0805789
0.101565
0.0909785
0.102263
0.0912147
0.099961
0.0980788
0.10071
0.0916994
0.105484
0.0912248
0.101831
0.107002
0.107116
0.107035
0.0936545
0.0947465
0.106176
0.0989611
0.106037
0.103457
0.106581
0.103384
0.106206
0.106689
0.106838
0.104312
0.106883
0.103094
0.107063
0.106343
0.10633
0.103261
0.107105
0.107033
0.107039
0.105644
0.107074
0.105633
0.107128
0.104983
0.106651
0.101729
0.107124
0.107129
0.106945
0.107113
0.102625
0.0984809
0.106241
0.107118
0.106369
0.107084
0.104898
0.104386
0.107041
0.104879
0.106785
0.0994659
0.106291
0.105526
0.100285
0.107107
0.105221
0.102775
0.107049
0.10708
0.1071
0.106935
0.105454
0.106301
0.105848
0.103985
0.0932951
0.102245
0.100947
0.104886
0.0987435
0.107074
0.10712
0.103018
0.106681
0.103551
0.106978
0.087747
0.103954
0.105777
0.10563
0.106721
0.106779
0.106366
0.105072
0.10515
0.105273
0.106773
0.107119
0.107064
0.107116
0.101213
0.106775
0.107137
0.107093
0.100785
0.106507
0.106963
0.107088
0.106867
0.107014
0.101067
0.0909332
0.0868666
0.103379
0.0995811
0.105587
0.106994
0.106357
0.0997471
0.0960244
0.106498
0.10697
0.106773
0.103217
0.10452
0.104828
0.10546
0.100766
0.10532
0.103105
0.107037
0.105846
0.106717
0.107069
0.106556
0.106643
0.107027
0.106025
0.105257
0.106928
0.0902383
0.098495
0.106215
0.105319
0.103683
0.100689
0.100401
0.0948309
0.107054
0.107062
0.0774008
0.100496
0.101742
0.10189
0.107127
0.107092
0.104352
0.100985
0.0958009
0.102983
0.0998063
0.105431
0.102781
0.103802
0.10632
0.104738
0.104198
0.106018
0.100946
0.105295
0.102164
0.104894
0.105969
0.104647
0.10713
0.107122
0.107096
0.107129
0.107135
0.107094
0.107085
0.107124
0.106992
0.106965
0.10707
0.107102
0.106653
0.107111
0.101737
0.0975481
0.107109
0.107125
0.100835
0.105566
0.0918504
0.100017
0.106408
0.106605
0.103491
0.104653
0.0777346
0.0961945
0.105994
0.106819
0.106719
0.106648
0.100238
0.104961
0.106974
0.106569
0.107133
0.106841
0.106952
0.106965
0.0952109
0.0897183
0.104796
0.1031
0.0974082
0.0790633
0.102571
0.100299
0.106601
0.105139
0.107121
0.1071
0.107008
0.106997
0.104095
0.105839
0.105204
0.106731
0.106896
0.106803
0.102087
0.0987663
0.10323
0.102609
0.106437
0.10641
0.10552
0.106572
0.106491
0.106015
0.0805362
0.0963541
0.107109
0.107078
0.103566
0.10491
0.106902
0.106683
0.102926
0.10161
0.106405
0.106268
0.106985
0.107135
0.106693
0.105355
0.105978
0.105578
0.104274
0.105541
0.0943895
0.0904837
0.10483
0.104587
0.105705
0.106138
0.106547
0.106076
0.0944908
0.0964789
0.107107
0.106947
0.106539
0.106279
0.102037
0.102128
0.106787
0.107015
0.106004
0.105838
0.106493
0.105966
0.106964
0.106917
0.107118
0.1071
0.0964308
0.0813921
0.106667
0.106861
0.0762778
0.078159
0.0834777
0.0938227
0.0857275
0.094664
0.0858295
0.0946671
0.085649
0.0947839
0.0855558
0.0948476
0.0855041
0.0949063
0.0854271
0.0949072
0.0852717
0.0947909
0.085061
0.0946692
0.0849015
0.0945244
0.0846067
0.0940937
0.0836931
0.092986
0.0817468
0.0910612
0.0785553
0.0883664
0.0745504
0.0820312
0.0764265
0.0814519
0.0834381
0.0937746
0.0856108
0.0945923
0.0858097
0.0947638
0.0856799
0.0948092
0.0856095
0.0948789
0.0854484
0.0948363
0.0852795
0.0947724
0.0851745
0.0947481
0.0850289
0.0946292
0.0848225
0.0944379
0.0844762
0.0940406
0.0836096
0.0929459
0.0816741
0.0910073
0.0784259
0.0882793
0.0744058
0.0819113
0.107117
0.0798235
0.102872
0.107095
0.0786642
0.0915093
0.0789106
0.088707
0.0922189
0.0961651
0.0994525
0.0986487
0.0852842
0.100759
0.0898005
0.103346
0.0809717
0.10055
0.0902467
0.105885
0.0914062
0.103828
0.107024
0.0977672
0.0968205
0.106562
0.10479
0.106398
0.104922
0.106581
0.102133
0.10696
0.106674
0.10589
0.105191
0.107058
0.105578
0.107097
0.106455
0.106562
0.104221
0.107109
0.107064
0.107127
0.105502
0.106574
0.105313
0.107141
0.106531
0.106586
0.107115
0.102668
0.106001
0.107006
0.107133
0.107142
0.107125
0.104012
0.0985841
0.106345
0.106719
0.100096
0.106917
0.104003
0.102932
0.107078
0.102649
0.107127
0.105492
0.0991051
0.106559
0.104108
0.107076
0.107107
0.10695
0.106859
0.102757
0.10711
0.106581
0.103493
0.0985571
0.104655
0.106264
0.0966782
0.105267
0.101976
0.0804261
0.104801
0.10539
0.106173
0.107087
0.106755
0.107044
0.106698
0.107072
0.100633
0.105218
0.105519
0.10699
0.107096
0.0974846
0.101007
0.106328
0.106765
0.105215
0.106499
0.0998721
0.0936881
0.103572
0.106073
0.107104
0.107121
0.107011
0.106905
0.103362
0.099304
0.106572
0.10077
0.107062
0.107011
0.106801
0.102049
0.107092
0.107128
0.106154
0.10215
0.0905127
0.103529
0.105178
0.105054
0.107084
0.106702
0.0996573
0.0818096
0.104376
0.10571
0.103471
0.105311
0.106254
0.106815
0.101593
0.0990795
0.0835726
0.102191
0.0994191
0.095625
0.107123
0.106667
0.107073
0.106423
0.106076
0.107067
0.107065
0.107037
0.106961
0.106847
0.106906
0.106763
0.103575
0.104503
0.104956
0.102311
0.104955
0.0996745
0.107077
0.107126
0.0982054
0.101363
0.107045
0.107061
0.105803
0.100986
0.0799477
0.0990718
0.106702
0.10642
0.0812276
0.101459
0.105449
0.107019
0.107137
0.107091
0.100849
0.105683
0.104477
0.102458
0.104968
0.102174
0.10466
0.10051
0.107136
0.107119
0.107139
0.107124
0.107121
0.107105
0.106994
0.105832
0.100812
0.106267
0.105655
0.106317
0.105076
0.101169
0.100973
0.105875
0.101969
0.104938
0.106299
0.106695
0.107138
0.107104
0.105206
0.106096
0.106783
0.107137
0.106324
0.106963
0.106997
0.105855
0.106962
0.107137
0.0993214
0.0921932
0.100163
0.103651
0.103485
0.10589
0.106396
0.105863
0.106576
0.106345
0.107135
0.107061
0.105424
0.105833
0.106553
0.106652
0.0912659
0.0964375
0.101768
0.103186
0.104061
0.105399
0.101873
0.103015
0.0924
0.0953854
0.107092
0.107097
0.105584
0.106825
0.104582
0.106029
0.102018
0.0967976
0.0956959
0.091089
0.106984
0.106755
0.106818
0.10696
0.106828
0.107003
0.102689
0.104403
0.10699
0.106998
0.105928
0.104277
0.105568
0.106613
0.107084
0.107112
0.103579
0.105658
0.102172
0.101483
0.107001
0.107141
0.107008
0.107027
0.10578
0.105961
0.10667
0.105309
0.0924242
0.092742
0.107113
0.107095
0.106588
0.106089
0.107088
0.107056
0.0998544
0.104251
0.106793
0.107005
0.106989
0.106937
0.106806
0.106824
0.106017
0.106139
0.105445
0.105911
0.106662
0.1053
0.102156
0.104033
0.0998132
0.104135
0.0953411
0.0826539
0.107133
0.107077
0.106793
0.106871
0.106346
0.101662
0.107002
0.106179
0.100417
0.101397
0.0981468
0.0979724
0.0945092
0.0998902
0.0882689
0.102
0.088021
0.101588
0.100874
0.100433
0.0940043
0.100532
0.0873697
0.106702
0.106894
0.106561
0.10701
0.10623
0.106235
0.101552
0.0876564
0.103742
0.0966794
0.104337
0.103361
0.105663
0.104116
0.105532
0.105214
0.106111
0.106287
0.106299
0.106138
0.106051
0.106514
0.106368
0.106609
0.106333
0.106606
0.106388
0.106528
0.106589
0.106742
0.106276
0.106864
0.106386
0.106572
0.106593
0.106881
0.106365
0.106594
0.106569
0.106864
0.106604
0.106916
0.106451
0.106855
0.10661
0.10687
0.106268
0.106989
0.106521
0.106568
0.106609
0.106875
0.106621
0.106578
0.106337
0.106944
0.106237
0.106938
0.106986
0.106356
0.106359
0.106951
0.1068
0.106329
0.106723
0.106236
0.106302
0.106228
0.105884
0.105584
0.104906
0.10045
0.106868
0.107002
0.107018
0.106563
0.105449
0.1019
0.103831
0.0980909
0.10627
0.106736
0.106767
0.106831
0.106633
0.106753
0.106184
0.10644
0.106418
0.106282
0.103653
0.105751
0.106422
0.10646
0.10612
0.106213
0.106537
0.106202
0.106527
0.106262
0.106974
0.106697
0.106801
0.106253
0.0891181
0.101448
0.106016
0.105723
0.106693
0.106248
0.106844
0.106881
0.106211
0.1062
0.106406
0.10619
0.0947021
0.102667
0.10651
0.106266
0.105507
0.105372
0.107006
0.106701
0.106436
0.106226
0.106715
0.106839
0.0868455
0.103196
0.104499
0.104846
0.107011
0.1067
0.106458
0.106199
0.106607
0.106777
0.105386
0.105339
0.106694
0.107033
0.106444
0.106156
0.106393
0.10622
0.106273
0.106531
0.106242
0.10597
0.100794
0.0940229
0.106648
0.106621
0.107019
0.106837
0.10697
0.106694
0.106259
0.106456
0.105465
0.105847
0.106599
0.106851
0.0997253
0.103928
0.0971459
0.0799732
0.0930894
0.0946716
0.106629
0.10685
0.106456
0.106807
0.106579
0.106576
0.106397
0.106278
0.106376
0.106209
0.103528
0.103653
0.106648
0.106416
0.106562
0.106364
0.106213
0.106442
0.105982
0.106381
0.105806
0.104294
0.106225
0.106456
0.106331
0.106167
0.104753
0.105056
0.106111
0.106226
0.106905
0.107029
0.106833
0.106989
0.106275
0.106425
0.107015
0.106872
0.107026
0.106848
0.106225
0.10649
0.106221
0.106468
0.106941
0.107039
0.106898
0.106997
0.106264
0.106466
0.10639
0.106329
0.106715
0.106732
0.101768
0.0936347
0.106899
0.106768
0.105849
0.106116
0.10688
0.106897
0.106779
0.106742
0.102881
0.100042
0.106044
0.105894
0.102929
0.104728
0.106706
0.106469
0.106526
0.106524
0.087436
0.0981545
0.10682
0.106942
0.104575
0.102256
0.106381
0.106199
0.106175
0.106289
0.106789
0.10672
0.106683
0.10666
0.106414
0.106683
0.106713
0.106737
0.105259
0.105013
0.106611
0.106717
0.106679
0.106661
0.106851
0.106736
0.106476
0.10649
0.106369
0.106213
0.106692
0.106597
0.106906
0.106764
0.106334
0.105849
0.106556
0.106579
0.106486
0.106528
0.106241
0.106323
0.106438
0.106505
0.106296
0.1064
0.105254
0.103868
0.10267
0.0980788
0.106427
0.106688
0.106603
0.106525
0.106812
0.106754
0.106217
0.106408
0.106573
0.106753
0.100617
0.100645
0.106558
0.106749
0.0990128
0.0782839
0.0989058
0.10172
0.106642
0.106442
0.106757
0.106821
0.107
0.106936
0.106147
0.106167
0.106618
0.106426
0.105415
0.105772
0.103544
0.101968
0.105271
0.105649
0.106501
0.106546
0.106444
0.106631
0.106907
0.106975
0.1068
0.106729
0.106342
0.106174
0.106975
0.106919
0.0991168
0.0981516
0.106499
0.106624
0.106545
0.1067
0.106607
0.106419
0.0765884
0.0961681
0.106738
0.106803
0.106661
0.106584
0.10652
0.106507
0.10471
0.105274
0.106292
0.106427
0.103511
0.104622
0.106276
0.106271
0.106435
0.106359
0.1065
0.106429
0.106239
0.106334
0.103422
0.102687
0.106473
0.106447
0.105282
0.104766
0.10654
0.1064
0.106159
0.106338
0.106354
0.106198
0.106129
0.105923
0.10694
0.107042
0.107047
0.106946
0.106199
0.10638
0.106343
0.106326
0.105715
0.105835
0.106779
0.106826
0.105878
0.105991
0.104311
0.105249
0.106105
0.106026
0.106205
0.106335
0.106534
0.106633
0.102041
0.0989083
0.106301
0.106161
0.106507
0.106529
0.102176
0.104122
0.106909
0.10694
0.0963183
0.0810488
0.092847
0.0923774
0.0934743
0.0805371
0.0787063
0.0936489
0.106939
0.106834
0.106413
0.106389
0.106706
0.106607
0.0940435
0.0833745
0.0722555
0.0741033
0.0896719
0.0724718
0.0886076
0.0729365
0.0930934
0.0916867
0.0967161
0.0943873
0.0991127
0.0954118
0.0999641
0.0932087
0.0981979
0.0921457
0.0725595
0.097001
0.0916519
0.101082
0.0833765
0.0996653
0.0831064
0.100465
0.0780936
0.0939254
0.0882554
0.0869621
0.0938233
0.0977113
0.0873864
0.0687971
0.101176
0.100886
0.100604
0.100333
0.100073
0.0998253
0.0995911
0.0993705
0.0991637
0.0989708
0.0987917
0.0986261
0.0984738
0.0983342
0.0982068
0.0980912
0.0979868
0.097893
0.0978094
0.0977354
0.0976708
0.097615
0.0975677
0.0975287
0.0974978
0.0974748
0.0974595
0.0974519
0.101175
0.100885
0.100603
0.100332
0.100072
0.0998245
0.0995903
0.0993697
0.0991629
0.09897
0.0987909
0.0986254
0.098473
0.0983334
0.0982061
0.0980905
0.0979861
0.0978923
0.0978087
0.0977347
0.0976701
0.0976143
0.097567
0.097528
0.0974971
0.0974741
0.0974588
0.0974512
0.101174
0.100883
0.100601
0.10033
0.10007
0.0998229
0.0995887
0.0993681
0.0991614
0.0989685
0.0987894
0.0986239
0.0984716
0.098332
0.0982047
0.0980891
0.0979846
0.0978909
0.0978073
0.0977333
0.0976687
0.0976129
0.0975656
0.0975267
0.0974958
0.0974727
0.0974574
0.0974498
0.101171
0.10088
0.100599
0.100328
0.100068
0.0998205
0.0995864
0.0993658
0.0991591
0.0989662
0.0987872
0.0986217
0.0984694
0.0983298
0.0982025
0.0980869
0.0979825
0.0978888
0.0978052
0.0977313
0.0976666
0.0976108
0.0975636
0.0975246
0.0974937
0.0974707
0.0974554
0.0974478
0.101168
0.100877
0.100595
0.100324
0.100065
0.0998173
0.0995832
0.0993627
0.099156
0.0989632
0.0987842
0.0986187
0.0984664
0.0983269
0.0981996
0.0980841
0.0979797
0.097886
0.0978024
0.0977285
0.0976638
0.097608
0.0975608
0.0975219
0.097491
0.0974679
0.0974526
0.097445
0.101163
0.100873
0.100591
0.10032
0.10006
0.0998133
0.0995793
0.0993588
0.0991521
0.0989594
0.0987804
0.098615
0.0984628
0.0983233
0.098196
0.0980805
0.0979762
0.0978825
0.0977989
0.097725
0.0976604
0.0976046
0.0975574
0.0975184
0.0974875
0.0974645
0.0974492
0.0974416
0.101158
0.100868
0.100586
0.100315
0.100056
0.0998085
0.0995745
0.0993541
0.0991475
0.0989549
0.098776
0.0986106
0.0984584
0.098319
0.0981918
0.0980763
0.0979719
0.0978783
0.0977947
0.0977209
0.0976562
0.0976005
0.0975533
0.0975143
0.0974834
0.0974604
0.0974451
0.0974375
0.101152
0.100862
0.10058
0.100309
0.10005
0.0998029
0.099569
0.0993487
0.0991422
0.0989496
0.0987707
0.0986054
0.0984533
0.0983139
0.0981868
0.0980713
0.097967
0.0978734
0.0977899
0.097716
0.0976514
0.0975957
0.0975485
0.0975096
0.0974787
0.0974557
0.0974404
0.0974328
0.101145
0.100855
0.100574
0.100303
0.100043
0.0997965
0.0995627
0.0993425
0.0991361
0.0989435
0.0987648
0.0985996
0.0984475
0.0983082
0.0981811
0.0980657
0.0979614
0.0978678
0.0977843
0.0977105
0.0976459
0.0975902
0.097543
0.0975041
0.0974733
0.0974502
0.097435
0.0974274
0.101137
0.100847
0.100566
0.100295
0.100036
0.0997893
0.0995556
0.0993355
0.0991292
0.0989368
0.0987581
0.098593
0.098441
0.0983017
0.0981747
0.0980593
0.0979552
0.0978616
0.0977781
0.0977044
0.0976398
0.0975841
0.0975369
0.097498
0.0974672
0.0974442
0.0974289
0.0974213
0.101129
0.100839
0.100558
0.100287
0.100028
0.0997813
0.0995478
0.0993278
0.0991216
0.0989293
0.0987507
0.0985857
0.0984338
0.0982946
0.0981676
0.0980524
0.0979482
0.0978547
0.0977713
0.0976975
0.097633
0.0975773
0.0975302
0.0974913
0.0974605
0.0974375
0.0974222
0.0974146
0.101119
0.100829
0.100548
0.100278
0.100019
0.0997726
0.0995392
0.0993193
0.0991133
0.0989211
0.0987427
0.0985777
0.0984259
0.0982868
0.0981599
0.0980447
0.0979406
0.0978472
0.0977638
0.0976901
0.0976256
0.0975699
0.0975228
0.0974839
0.0974531
0.0974301
0.0974149
0.0974073
0.101109
0.100819
0.100538
0.100268
0.100009
0.099763
0.0995298
0.0993101
0.0991042
0.0989122
0.0987339
0.098569
0.0984173
0.0982783
0.0981515
0.0980364
0.0979324
0.097839
0.0977557
0.097682
0.0976175
0.0975619
0.0975148
0.097476
0.0974451
0.0974222
0.0974069
0.0973993
0.101098
0.100808
0.100528
0.100257
0.0999989
0.0997527
0.0995197
0.0993002
0.0990944
0.0989025
0.0987244
0.0985597
0.0984081
0.0982692
0.0981425
0.0980274
0.0979235
0.0978302
0.0977469
0.0976733
0.0976089
0.0975533
0.0975062
0.0974674
0.0974365
0.0974136
0.0973983
0.0973907
0.101085
0.100796
0.100516
0.100246
0.0999876
0.0997416
0.0995088
0.0992895
0.0990839
0.0988922
0.0987142
0.0985497
0.0983982
0.0982594
0.0981328
0.0980179
0.097914
0.0978207
0.0977375
0.0976639
0.0975996
0.097544
0.097497
0.0974581
0.0974274
0.0974044
0.0973892
0.0973816
0.101072
0.100783
0.100503
0.100234
0.0999755
0.0997298
0.0994972
0.0992781
0.0990727
0.0988812
0.0987034
0.098539
0.0983877
0.098249
0.0981225
0.0980077
0.0979039
0.0978107
0.0977276
0.097654
0.0975897
0.0975342
0.0974871
0.0974484
0.0974176
0.0973946
0.0973794
0.0973718
0.101058
0.10077
0.10049
0.10022
0.0999626
0.0997172
0.0994848
0.0992659
0.0990608
0.0988695
0.0986918
0.0985276
0.0983765
0.098238
0.0981116
0.0979969
0.0978932
0.0978001
0.097717
0.0976435
0.0975792
0.0975238
0.0974768
0.097438
0.0974072
0.0973843
0.0973691
0.0973615
0.101044
0.100755
0.100476
0.100207
0.099949
0.0997038
0.0994717
0.0992531
0.0990482
0.0988571
0.0986797
0.0985157
0.0983647
0.0982264
0.0981001
0.0979855
0.0978819
0.0977889
0.0977059
0.0976325
0.0975682
0.0975128
0.0974658
0.0974271
0.0973963
0.0973734
0.0973582
0.0973506
0.101028
0.10074
0.100461
0.100192
0.0999345
0.0996897
0.0994579
0.0992395
0.0990349
0.0988441
0.0986669
0.0985031
0.0983523
0.0982141
0.098088
0.0979735
0.09787
0.0977771
0.0976942
0.0976208
0.0975567
0.0975013
0.0974543
0.0974156
0.0973849
0.097362
0.0973468
0.0973392
0.101011
0.100723
0.100445
0.100176
0.0999193
0.0996748
0.0994433
0.0992253
0.099021
0.0988304
0.0986534
0.0984899
0.0983393
0.0982013
0.0980754
0.097961
0.0978576
0.0977648
0.097682
0.0976087
0.0975446
0.0974892
0.0974423
0.0974036
0.0973729
0.09735
0.0973349
0.0973273
0.100994
0.100706
0.100428
0.10016
0.0999034
0.0996592
0.0994281
0.0992104
0.0990064
0.0988161
0.0986394
0.0984761
0.0983257
0.0981879
0.0980621
0.0979479
0.0978447
0.097752
0.0976692
0.097596
0.0975319
0.0974766
0.0974298
0.0973911
0.0973605
0.0973376
0.0973224
0.0973148
0.100976
0.100688
0.10041
0.100143
0.0998866
0.0996428
0.0994121
0.0991947
0.0989911
0.0988011
0.0986247
0.0984617
0.0983115
0.0981739
0.0980484
0.0979343
0.0978312
0.0977386
0.097656
0.0975828
0.0975188
0.0974636
0.0974168
0.0973782
0.0973475
0.0973246
0.0973095
0.0973019
0.100956
0.10067
0.100392
0.100125
0.0998691
0.0996257
0.0993954
0.0991785
0.0989752
0.0987855
0.0986095
0.0984467
0.0982968
0.0981595
0.0980341
0.0979202
0.0978173
0.0977248
0.0976422
0.0975692
0.0975053
0.0974501
0.0974033
0.0973647
0.0973341
0.0973112
0.0972961
0.0972885
0.100936
0.10065
0.100373
0.100106
0.0998508
0.0996079
0.099378
0.0991615
0.0989586
0.0987694
0.0985936
0.0984312
0.0982816
0.0981445
0.0980193
0.0979056
0.0978028
0.0977105
0.097628
0.0975551
0.0974912
0.0974361
0.0973894
0.0973508
0.0973202
0.0972974
0.0972822
0.0972747
0.100915
0.100629
0.100353
0.100087
0.0998318
0.0995894
0.0993599
0.0991439
0.0989414
0.0987526
0.0985772
0.0984151
0.0982658
0.098129
0.098004
0.0978905
0.0977879
0.0976957
0.0976134
0.0975405
0.0974768
0.0974217
0.097375
0.0973365
0.0973059
0.0972831
0.097268
0.0972604
0.100893
0.100608
0.100332
0.100066
0.099812
0.0995701
0.0993412
0.0991256
0.0989236
0.0987352
0.0985603
0.0983985
0.0982495
0.098113
0.0979883
0.097875
0.0977726
0.0976805
0.0975983
0.0975256
0.0974619
0.0974068
0.0973602
0.0973217
0.0972912
0.0972684
0.0972533
0.0972457
0.10087
0.100586
0.10031
0.100045
0.0997915
0.0995501
0.0993218
0.0991067
0.0989052
0.0987173
0.0985428
0.0983814
0.0982328
0.0980965
0.0979721
0.097859
0.0977568
0.0976649
0.0975828
0.0975102
0.0974466
0.0973916
0.0973451
0.0973066
0.0972761
0.0972533
0.0972382
0.0972307
0.100847
0.100563
0.100288
0.100023
0.0997702
0.0995295
0.0993017
0.0990872
0.0988863
0.0986988
0.0985247
0.0983637
0.0982155
0.0980796
0.0979555
0.0978426
0.0977406
0.0976489
0.097567
0.0974945
0.0974309
0.0973761
0.0973295
0.0972911
0.0972606
0.0972379
0.0972228
0.0972153
0.100822
0.100539
0.100264
0.100001
0.0997482
0.0995081
0.099281
0.0990671
0.0988667
0.0986798
0.0985062
0.0983457
0.0981978
0.0980622
0.0979384
0.0978259
0.0977241
0.0976325
0.0975508
0.0974784
0.0974149
0.0973601
0.0973137
0.0972753
0.0972448
0.0972221
0.097207
0.0971995
0.100797
0.100514
0.10024
0.0999771
0.0997254
0.0994861
0.0992596
0.0990464
0.0988466
0.0986602
0.0984872
0.0983271
0.0981797
0.0980445
0.097921
0.0978087
0.0977071
0.0976158
0.0975342
0.0974619
0.0973986
0.0973439
0.0972975
0.0972592
0.0972287
0.097206
0.097191
0.0971835
0.100771
0.100488
0.100215
0.0999529
0.099702
0.0994634
0.0992376
0.0990251
0.0988259
0.0986402
0.0984677
0.0983081
0.0981611
0.0980263
0.0979032
0.0977912
0.0976899
0.0975987
0.0975173
0.0974452
0.097382
0.0973273
0.097281
0.0972427
0.0972123
0.0971897
0.0971746
0.0971671
0.100743
0.100462
0.10019
0.099928
0.0996779
0.09944
0.099215
0.0990032
0.0988047
0.0986196
0.0984477
0.0982887
0.0981422
0.0980078
0.097885
0.0977734
0.0976723
0.0975814
0.0975002
0.0974282
0.0973651
0.0973105
0.0972643
0.097226
0.0971957
0.097173
0.097158
0.0971505
0.100715
0.100435
0.100163
0.0999023
0.099653
0.099416
0.0991918
0.0989807
0.098783
0.0985986
0.0984273
0.0982689
0.0981229
0.097989
0.0978666
0.0977552
0.0976545
0.0975638
0.0974827
0.0974109
0.0973479
0.0972935
0.0972473
0.0972091
0.0971788
0.0971562
0.0971411
0.0971336
0.100687
0.100407
0.100136
0.0998759
0.0996275
0.0993913
0.099168
0.0989578
0.0987608
0.0985771
0.0984065
0.0982487
0.0981032
0.0979698
0.0978478
0.0977368
0.0976364
0.0975459
0.0974651
0.0973934
0.0973305
0.0972762
0.0972301
0.0971919
0.0971617
0.0971391
0.0971241
0.0971166
0.100657
0.100378
0.100108
0.0998488
0.0996013
0.0993661
0.0991436
0.0989343
0.0987382
0.0985552
0.0983853
0.0982281
0.0980833
0.0979503
0.0978288
0.0977182
0.097618
0.0975278
0.0974472
0.0973757
0.097313
0.0972587
0.0972127
0.0971746
0.0971444
0.0971218
0.0971068
0.0970993
0.100626
0.100348
0.100079
0.099821
0.0995745
0.0993402
0.0991187
0.0989103
0.098715
0.0985329
0.0983638
0.0982072
0.098063
0.0979306
0.0978095
0.0976993
0.0975994
0.0975095
0.0974291
0.0973578
0.0972952
0.0972411
0.0971951
0.0971571
0.0971269
0.0971044
0.0970894
0.0970819
0.100595
0.100318
0.10005
0.0997925
0.099547
0.0993137
0.0990933
0.0988858
0.0986915
0.0985102
0.0983418
0.098186
0.0980424
0.0979106
0.09779
0.0976802
0.0975807
0.0974911
0.0974109
0.0973398
0.0972773
0.0972233
0.0971774
0.0971395
0.0971093
0.0970868
0.0970718
0.0970644
0.100563
0.100286
0.10002
0.0997634
0.0995189
0.0992868
0.0990673
0.0988609
0.0986675
0.0984872
0.0983196
0.0981646
0.0980216
0.0978904
0.0977703
0.0976609
0.0975618
0.0974725
0.0973925
0.0973216
0.0972593
0.0972054
0.0971596
0.0971217
0.0970916
0.0970691
0.0970542
0.0970467
0.10053
0.100255
0.0999887
0.0997336
0.0994903
0.0992592
0.0990409
0.0988355
0.0986432
0.0984638
0.0982971
0.0981429
0.0980006
0.09787
0.0977504
0.0976415
0.0975428
0.0974538
0.0973741
0.0973033
0.0972412
0.0971874
0.0971417
0.0971039
0.0970738
0.0970514
0.0970365
0.097029
0.100497
0.100222
0.0999572
0.0997033
0.0994611
0.0992312
0.099014
0.0988098
0.0986185
0.0984401
0.0982744
0.0981209
0.0979794
0.0978494
0.0977304
0.097622
0.0975236
0.097435
0.0973555
0.097285
0.0972231
0.0971694
0.0971238
0.097086
0.097056
0.0970336
0.0970187
0.0970113
0.103023
0.102259
0.101094
0.0998275
0.0986643
0.0991997
0.10445
0.104108
0.103632
0.103124
0.102772
0.103049
0.104984
0.104841
0.104653
0.104461
0.10435
0.10446
0.105114
0.105059
0.104991
0.104925
0.104893
0.104935
0.10506
0.105043
0.105024
0.105007
0.105003
0.105024
0.104921
0.104922
0.104923
0.104926
0.104934
0.10495
0.104738
0.104749
0.10476
0.104772
0.104786
0.104804
0.104528
0.104545
0.104562
0.10458
0.104599
0.104619
0.104298
0.10432
0.104341
0.104364
0.104386
0.10441
0.104051
0.104077
0.104102
0.104128
0.104154
0.104181
0.10379
0.103819
0.103848
0.103877
0.103906
0.103935
0.103517
0.103549
0.103581
0.103612
0.103644
0.103675
0.103234
0.103268
0.103302
0.103336
0.10337
0.103403
0.102942
0.102979
0.103015
0.103051
0.103086
0.103121
0.102645
0.102683
0.102721
0.102758
0.102794
0.10283
0.102343
0.102383
0.102421
0.102459
0.102497
0.102534
0.10204
0.10208
0.102119
0.102158
0.102196
0.102234
0.101736
0.101777
0.101816
0.101855
0.101894
0.101931
0.101435
0.101475
0.101515
0.101554
0.101592
0.10163
0.101137
0.101177
0.101216
0.101255
0.101293
0.10133
0.100844
0.100883
0.100922
0.10096
0.100998
0.101034
0.100558
0.100597
0.100635
0.100672
0.100709
0.100745
0.100462
0.100189
0.099925
0.0996723
0.0994314
0.0992027
0.0989868
0.0987837
0.0985935
0.0984162
0.0982514
0.0980988
0.0979581
0.0978287
0.0977103
0.0976024
0.0975045
0.0974161
0.097337
0.0972667
0.0972049
0.0971513
0.0971058
0.0970682
0.0970382
0.0970158
0.0970009
0.0969935
0.100427
0.100155
0.0998923
0.0996408
0.0994012
0.0991738
0.0989591
0.0987573
0.0985683
0.098392
0.0982282
0.0980765
0.0979366
0.0978079
0.0976901
0.0975827
0.0974852
0.0973972
0.0973184
0.0972483
0.0971867
0.0971333
0.0970879
0.0970503
0.0970203
0.096998
0.0969831
0.0969757
0.100392
0.10012
0.099859
0.0996088
0.0993705
0.0991445
0.0989311
0.0987306
0.0985428
0.0983676
0.0982049
0.0980541
0.097915
0.0977871
0.0976699
0.097563
0.097466
0.0973784
0.0972998
0.09723
0.0971685
0.0971152
0.0970699
0.0970324
0.0970026
0.0969802
0.0969654
0.096958
0.100355
0.100085
0.0998252
0.0995764
0.0993395
0.0991148
0.0989029
0.0987036
0.0985171
0.0983431
0.0981814
0.0980316
0.0978934
0.0977662
0.0976497
0.0975434
0.0974468
0.0973595
0.0972813
0.0972117
0.0971504
0.0970973
0.0970521
0.0970146
0.0969848
0.0969625
0.0969477
0.0969403
0.100319
0.10005
0.0997909
0.0995435
0.099308
0.0990849
0.0988743
0.0986765
0.0984913
0.0983185
0.0981579
0.0980091
0.0978718
0.0977454
0.0976295
0.0975238
0.0974276
0.0973408
0.0972628
0.0971935
0.0971324
0.0970794
0.0970343
0.0969969
0.0969672
0.0969449
0.0969301
0.0969227
0.100281
0.100013
0.0997562
0.0995103
0.0992763
0.0990547
0.0988456
0.0986492
0.0984653
0.0982938
0.0981343
0.0979866
0.0978502
0.0977246
0.0976094
0.0975042
0.0974086
0.0973221
0.0972445
0.0971754
0.0971145
0.0970617
0.0970167
0.0969794
0.0969497
0.0969275
0.0969127
0.0969053
0.103394
0.104649
0.105078
0.105153
0.105072
0.104919
0.104728
0.104512
0.104277
0.104026
0.103761
0.103485
0.103199
0.102905
0.102606
0.102304
0.101999
0.101695
0.101394
0.101096
0.100804
0.10052
0.103642
0.104771
0.105139
0.10518
0.105081
0.104917
0.104718
0.104496
0.104256
0.104
0.103732
0.103452
0.103164
0.102868
0.102567
0.102263
0.101958
0.101654
0.101353
0.101055
0.100764
0.100481
0.103802
0.104859
0.105185
0.105203
0.105088
0.104915
0.104708
0.10448
0.104235
0.103975
0.103702
0.103419
0.103128
0.10283
0.102528
0.102223
0.101917
0.101612
0.101311
0.101014
0.100724
0.100441
0.104028
0.104971
0.105239
0.105227
0.105096
0.104912
0.104698
0.104464
0.104213
0.103949
0.103672
0.103386
0.103092
0.102792
0.102488
0.102181
0.101875
0.10157
0.101269
0.100972
0.100683
0.100401
0.104434
0.105138
0.105308
0.105255
0.105105
0.10491
0.104688
0.104448
0.104192
0.103922
0.103642
0.103353
0.103056
0.102753
0.102447
0.10214
0.101832
0.101527
0.101226
0.10093
0.100642
0.100361
0.104885
0.105319
0.105381
0.105284
0.105114
0.104907
0.104678
0.104431
0.10417
0.103896
0.103611
0.103318
0.103019
0.102714
0.102406
0.102097
0.10179
0.101484
0.101183
0.100888
0.1006
0.100321
0.105267
0.105474
0.105445
0.105309
0.105121
0.104904
0.104667
0.104414
0.104147
0.103868
0.10358
0.103284
0.102981
0.102674
0.102365
0.102055
0.101746
0.101441
0.10114
0.100846
0.100559
0.100281
0.105535
0.105588
0.105493
0.105328
0.105125
0.104899
0.104655
0.104395
0.104124
0.10384
0.103548
0.103248
0.102943
0.102634
0.102323
0.102012
0.101703
0.101397
0.101097
0.100803
0.100517
0.10024
0.105707
0.105665
0.105528
0.105342
0.105127
0.104892
0.104641
0.104376
0.104099
0.103812
0.103516
0.103213
0.102905
0.102593
0.102281
0.101969
0.101659
0.101354
0.101054
0.100761
0.100476
0.1002
0.105815
0.105716
0.105552
0.105351
0.105126
0.104884
0.104627
0.104356
0.104074
0.103783
0.103483
0.103176
0.102866
0.102553
0.102239
0.101926
0.101616
0.10131
0.10101
0.100718
0.100435
0.10016
0.105891
0.105753
0.105568
0.105356
0.105123
0.104874
0.104611
0.104335
0.104048
0.103752
0.103449
0.10314
0.102827
0.102512
0.102196
0.101883
0.101572
0.101267
0.100968
0.100676
0.100394
0.100121
0.105943
0.105779
0.10558
0.105358
0.105118
0.104863
0.104594
0.104313
0.104022
0.103722
0.103415
0.103103
0.102787
0.10247
0.102154
0.101839
0.101529
0.101223
0.100925
0.100634
0.100353
0.100082
0.105981
0.105797
0.105588
0.105358
0.105111
0.10485
0.104576
0.10429
0.103994
0.10369
0.10338
0.103065
0.102748
0.102429
0.102112
0.101797
0.101486
0.101181
0.100883
0.100593
0.100313
0.100044
0.106007
0.10581
0.105592
0.105355
0.105102
0.104835
0.104556
0.104266
0.103966
0.103659
0.103345
0.103028
0.102708
0.102388
0.10207
0.101754
0.101443
0.101138
0.100841
0.100553
0.100274
0.100006
0.106025
0.105819
0.105593
0.10535
0.105091
0.104819
0.104535
0.104241
0.103937
0.103627
0.10331
0.102991
0.102669
0.102348
0.102028
0.101712
0.101401
0.101097
0.1008
0.100513
0.100236
0.0999694
0.106038
0.105823
0.105591
0.105342
0.105079
0.104802
0.104514
0.104215
0.103908
0.103594
0.103275
0.102953
0.10263
0.102308
0.101987
0.101671
0.10136
0.101056
0.100761
0.100474
0.100199
0.0999337
0.106046
0.105825
0.105587
0.105333
0.105065
0.104784
0.104491
0.104189
0.103879
0.103562
0.103241
0.102917
0.102592
0.102268
0.101947
0.101631
0.10132
0.101017
0.100722
0.100437
0.100162
0.0998992
0.10605
0.105824
0.105581
0.105323
0.10505
0.104765
0.104468
0.104163
0.103849
0.10353
0.103206
0.10288
0.102554
0.10223
0.101908
0.101591
0.101281
0.100978
0.100684
0.100401
0.100128
0.0998659
0.106051
0.105821
0.105573
0.105311
0.105034
0.104745
0.104445
0.104136
0.10382
0.103498
0.103172
0.102845
0.102518
0.102192
0.10187
0.101553
0.101243
0.100941
0.100648
0.100366
0.100094
0.0998341
0.10605
0.105816
0.105564
0.105298
0.105017
0.104725
0.104422
0.10411
0.103791
0.103467
0.103139
0.102811
0.102482
0.102156
0.101834
0.101517
0.101207
0.100906
0.100614
0.100333
0.100062
0.0998038
0.106048
0.105809
0.105554
0.105284
0.105
0.104705
0.104399
0.104084
0.103763
0.103437
0.103108
0.102777
0.102448
0.102121
0.101799
0.101482
0.101173
0.100872
0.100581
0.100301
0.100032
0.0997752
0.106043
0.105802
0.105543
0.10527
0.104983
0.104685
0.104376
0.104059
0.103736
0.103408
0.103077
0.102746
0.102416
0.102088
0.101766
0.101449
0.10114
0.10084
0.100551
0.100271
0.100004
0.0997484
0.106038
0.105793
0.105532
0.105256
0.104966
0.104665
0.104354
0.104035
0.10371
0.10338
0.103048
0.102716
0.102385
0.102057
0.101735
0.101418
0.10111
0.100811
0.100522
0.100244
0.0999776
0.0997234
0.106032
0.105784
0.10552
0.105242
0.10495
0.104647
0.104333
0.104012
0.103686
0.103354
0.103021
0.102688
0.102357
0.102029
0.101706
0.10139
0.101082
0.100783
0.100495
0.100218
0.0999534
0.0997005
0.106026
0.105776
0.105509
0.105228
0.104934
0.104629
0.104314
0.103991
0.103663
0.103331
0.102996
0.102662
0.10233
0.102002
0.101679
0.101364
0.101056
0.100758
0.100471
0.100195
0.0999313
0.0996796
0.106019
0.105767
0.105498
0.105216
0.10492
0.104613
0.104296
0.103972
0.103642
0.103309
0.102974
0.102639
0.102307
0.101978
0.101656
0.10134
0.101033
0.100736
0.10045
0.100175
0.0999116
0.099661
0.106012
0.105758
0.105489
0.105204
0.104906
0.104598
0.10428
0.103954
0.103624
0.103289
0.102954
0.102618
0.102286
0.101957
0.101634
0.101319
0.101013
0.100716
0.10043
0.100156
0.0998942
0.0996446
0.106007
0.105751
0.10548
0.105194
0.104895
0.104585
0.104266
0.103939
0.103607
0.103272
0.102936
0.102601
0.102268
0.101939
0.101616
0.101301
0.100995
0.100699
0.100414
0.100141
0.0998793
0.0996305
0.106001
0.105745
0.105472
0.105185
0.104885
0.104574
0.104254
0.103926
0.103594
0.103258
0.102922
0.102586
0.102252
0.101924
0.101601
0.101286
0.100981
0.100685
0.1004
0.100128
0.0998669
0.0996189
0.105997
0.105739
0.105466
0.105178
0.104877
0.104565
0.104244
0.103916
0.103583
0.103247
0.10291
0.102574
0.10224
0.101912
0.101589
0.101274
0.100969
0.100674
0.10039
0.100117
0.0998572
0.0996096
0.105994
0.105736
0.105462
0.105173
0.104871
0.104559
0.104237
0.103909
0.103575
0.103239
0.102901
0.102565
0.102231
0.101903
0.10158
0.101266
0.10096
0.100665
0.100382
0.10011
0.09985
0.0996029
0.105993
0.105734
0.105459
0.10517
0.104868
0.104555
0.104233
0.103904
0.10357
0.103234
0.102896
0.102559
0.102226
0.101897
0.101575
0.10126
0.100955
0.10066
0.100377
0.100105
0.0998455
0.0995986
0.105993
0.105733
0.105458
0.105169
0.104866
0.104553
0.104231
0.103902
0.103568
0.103232
0.102894
0.102557
0.102224
0.101895
0.101572
0.101258
0.100953
0.100658
0.100375
0.100103
0.0998436
0.0995969
0.100243
0.0999771
0.0997213
0.0994769
0.0992445
0.0990244
0.0988169
0.0986219
0.0984394
0.0982692
0.0981109
0.0979642
0.0978287
0.097704
0.0975895
0.0974849
0.0973898
0.0973037
0.0972264
0.0971575
0.0970968
0.0970441
0.0969993
0.096962
0.0969324
0.0969102
0.0968954
0.0968881
0.100206
0.0999405
0.0996862
0.0994434
0.0992126
0.0989941
0.0987881
0.0985947
0.0984136
0.0982447
0.0980876
0.097942
0.0978075
0.0976835
0.0975698
0.0974658
0.0973712
0.0972855
0.0972085
0.0971399
0.0970794
0.0970269
0.0969821
0.0969449
0.0969153
0.0968932
0.0968784
0.0968711
0.100167
0.0999037
0.0996509
0.0994097
0.0991805
0.0989637
0.0987593
0.0985674
0.0983878
0.0982203
0.0980644
0.0979199
0.0977864
0.0976633
0.0975503
0.0974469
0.0973527
0.0972675
0.0971908
0.0971225
0.0970622
0.0970098
0.0969651
0.096928
0.0968985
0.0968764
0.0968617
0.0968543
0.100129
0.0998666
0.0996154
0.0993759
0.0991484
0.0989333
0.0987306
0.0985403
0.0983622
0.098196
0.0980414
0.097898
0.0977655
0.0976432
0.0975309
0.0974282
0.0973346
0.0972497
0.0971734
0.0971053
0.0970452
0.0969929
0.0969484
0.0969114
0.0968819
0.0968598
0.0968451
0.0968378
0.10009
0.0998294
0.0995799
0.0993421
0.0991164
0.098903
0.098702
0.0985133
0.0983367
0.0981719
0.0980186
0.0978764
0.0977448
0.0976234
0.0975119
0.0974097
0.0973166
0.0972322
0.0971562
0.0970884
0.0970285
0.0969764
0.0969319
0.096895
0.0968655
0.0968435
0.0968288
0.0968215
0.100051
0.0997922
0.0995444
0.0993083
0.0990844
0.0988728
0.0986735
0.0984864
0.0983114
0.098148
0.097996
0.0978549
0.0977244
0.0976039
0.0974931
0.0973916
0.097299
0.097215
0.0971393
0.0970718
0.0970121
0.0969601
0.0969157
0.0968789
0.0968495
0.0968275
0.0968128
0.0968055
0.100012
0.099755
0.0995089
0.0992747
0.0990526
0.0988428
0.0986453
0.0984599
0.0982864
0.0981245
0.0979738
0.0978339
0.0977043
0.0975847
0.0974747
0.0973738
0.0972817
0.0971981
0.0971228
0.0970555
0.096996
0.0969441
0.0968999
0.0968631
0.0968337
0.0968117
0.0967971
0.0967898
0.0999737
0.0997179
0.0994736
0.0992413
0.099021
0.0988131
0.0986173
0.0984336
0.0982617
0.0981013
0.0979519
0.0978131
0.0976846
0.0975659
0.0974566
0.0973564
0.0972648
0.0971816
0.0971066
0.0970395
0.0969802
0.0969285
0.0968844
0.0968477
0.0968183
0.0967964
0.0967818
0.0967744
0.0999352
0.0996811
0.0994386
0.0992081
0.0989898
0.0987837
0.0985898
0.0984078
0.0982375
0.0980785
0.0979304
0.0977928
0.0976653
0.0975475
0.097439
0.0973393
0.0972483
0.0971655
0.0970908
0.097024
0.0969649
0.0969133
0.0968692
0.0968326
0.0968033
0.0967814
0.0967668
0.0967595
0.099897
0.0996447
0.099404
0.0991754
0.098959
0.0987548
0.0985627
0.0983824
0.0982137
0.0980561
0.0979094
0.097773
0.0976465
0.0975296
0.0974218
0.0973227
0.0972322
0.0971498
0.0970754
0.0970088
0.0969499
0.0968985
0.0968545
0.0968179
0.0967887
0.0967668
0.0967522
0.0967449
0.0998592
0.0996086
0.0993699
0.0991432
0.0989288
0.0987264
0.0985361
0.0983576
0.0981904
0.0980343
0.0978889
0.0977536
0.0976282
0.0975121
0.097405
0.0973066
0.0972165
0.0971346
0.0970605
0.0969941
0.0969354
0.0968841
0.0968402
0.0968037
0.0967745
0.0967526
0.096738
0.0967307
0.0998219
0.0995732
0.0993363
0.0991116
0.0988991
0.0986987
0.0985102
0.0983333
0.0981678
0.0980131
0.097869
0.0977349
0.0976104
0.0974952
0.0973888
0.097291
0.0972014
0.0971198
0.097046
0.0969799
0.0969213
0.0968701
0.0968263
0.0967899
0.0967607
0.0967388
0.0967243
0.096717
0.0997852
0.0995384
0.0993035
0.0990807
0.0988701
0.0986716
0.0984849
0.0983097
0.0981457
0.0979925
0.0978496
0.0977167
0.0975932
0.0974788
0.0973731
0.0972759
0.0971868
0.0971056
0.0970321
0.0969662
0.0969077
0.0968567
0.0968129
0.0967765
0.0967474
0.0967256
0.096711
0.0967037
0.0997494
0.0995044
0.0992714
0.0990506
0.0988419
0.0986453
0.0984603
0.0982869
0.0981244
0.0979726
0.097831
0.0976991
0.0975766
0.097463
0.097358
0.0972613
0.0971727
0.0970918
0.0970186
0.0969529
0.0968946
0.0968437
0.0968001
0.0967637
0.0967346
0.0967128
0.0966982
0.0966909
0.0997144
0.0994713
0.0992402
0.0990213
0.0988146
0.0986198
0.0984366
0.0982648
0.0981039
0.0979534
0.097813
0.0976822
0.0975606
0.0974479
0.0973435
0.0972474
0.0971592
0.0970787
0.0970057
0.0969402
0.0968821
0.0968313
0.0967877
0.0967514
0.0967223
0.0967005
0.0966859
0.0966786
0.0996805
0.0994392
0.09921
0.0989931
0.0987882
0.0985952
0.0984138
0.0982436
0.0980841
0.097935
0.0977958
0.0976661
0.0975454
0.0974334
0.0973297
0.0972341
0.0971463
0.0970661
0.0969934
0.0969281
0.0968701
0.0968194
0.0967758
0.0967396
0.0967105
0.0966887
0.0966742
0.0966669
0.0996477
0.0994082
0.099181
0.0989659
0.0987629
0.0985717
0.0983919
0.0982233
0.0980653
0.0979175
0.0977794
0.0976507
0.0975308
0.0974196
0.0973165
0.0972214
0.097134
0.0970541
0.0969817
0.0969166
0.0968587
0.096808
0.0967646
0.0967283
0.0966993
0.0966775
0.096663
0.0966557
0.0996162
0.0993785
0.0991531
0.0989399
0.0987386
0.0985492
0.0983711
0.0982039
0.0980473
0.0979008
0.0977638
0.0976361
0.0975171
0.0974065
0.097304
0.0972094
0.0971223
0.0970428
0.0969706
0.0969056
0.0968479
0.0967973
0.0967539
0.0967177
0.0966887
0.0966669
0.0966523
0.0966451
0.099586
0.0993501
0.0991265
0.0989151
0.0987156
0.0985278
0.0983513
0.0981856
0.0980303
0.097885
0.0977491
0.0976222
0.097504
0.0973941
0.0972922
0.097198
0.0971114
0.0970321
0.0969601
0.0968953
0.0968376
0.0967871
0.0967438
0.0967076
0.0966786
0.0966568
0.0966423
0.096635
0.0995574
0.0993232
0.0991013
0.0988916
0.0986938
0.0985076
0.0983326
0.0981683
0.0980143
0.0978701
0.0977352
0.0976093
0.0974918
0.0973825
0.0972811
0.0971874
0.0971011
0.0970221
0.0969503
0.0968856
0.096828
0.0967776
0.0967343
0.0966981
0.0966692
0.0966474
0.0966329
0.0966256
0.0995304
0.0992978
0.0990776
0.0988696
0.0986734
0.0984887
0.0983151
0.0981522
0.0979994
0.0978562
0.0977223
0.0975972
0.0974804
0.0973717
0.0972708
0.0971775
0.0970915
0.0970127
0.0969411
0.0968765
0.0968191
0.0967687
0.0967254
0.0966893
0.0966603
0.0966386
0.096624
0.0966168
0.0995051
0.0992741
0.0990555
0.098849
0.0986543
0.0984711
0.0982989
0.0981372
0.0979855
0.0978434
0.0977103
0.097586
0.0974699
0.0973617
0.0972613
0.0971683
0.0970826
0.097004
0.0969326
0.0968682
0.0968108
0.0967605
0.0967172
0.0966811
0.0966521
0.0966304
0.0966159
0.0966086
0.0994816
0.0992521
0.099035
0.09883
0.0986367
0.0984548
0.0982839
0.0981233
0.0979727
0.0978315
0.0976993
0.0975757
0.0974602
0.0973525
0.0972525
0.0971598
0.0970744
0.0969961
0.0969247
0.0968604
0.0968032
0.0967529
0.0967097
0.0966736
0.0966446
0.0966228
0.0966083
0.096601
0.09946
0.0992319
0.0990162
0.0988125
0.0986206
0.09844
0.0982702
0.0981107
0.0979611
0.0978207
0.0976893
0.0975663
0.0974513
0.0973442
0.0972445
0.0971522
0.097067
0.0969888
0.0969176
0.0968534
0.0967962
0.096746
0.0967028
0.0966667
0.0966377
0.096616
0.0966014
0.0965942
0.0994404
0.0992136
0.0989992
0.0987968
0.098606
0.0984266
0.0982578
0.0980993
0.0979505
0.097811
0.0976802
0.0975578
0.0974434
0.0973367
0.0972373
0.0971453
0.0970603
0.0969823
0.0969112
0.0968471
0.0967899
0.0967397
0.0966966
0.0966605
0.0966315
0.0966098
0.0965952
0.096588
0.0994229
0.0991973
0.098984
0.0987827
0.0985931
0.0984146
0.0982468
0.0980892
0.0979412
0.0978024
0.0976722
0.0975503
0.0974363
0.09733
0.097231
0.0971391
0.0970543
0.0969765
0.0969055
0.0968415
0.0967844
0.0967342
0.0966911
0.096655
0.096626
0.0966043
0.0965897
0.0965825
0.0994075
0.0991829
0.0989707
0.0987704
0.0985817
0.0984041
0.0982372
0.0980803
0.0979331
0.0977948
0.0976652
0.0975438
0.0974302
0.0973242
0.0972254
0.0971338
0.0970491
0.0969714
0.0969006
0.0968366
0.0967795
0.0967294
0.0966862
0.0966502
0.0966212
0.0965994
0.0965849
0.0965776
0.0993943
0.0991706
0.0989592
0.0987598
0.098572
0.0983952
0.098229
0.0980728
0.0979261
0.0977884
0.0976592
0.0975382
0.097425
0.0973192
0.0972207
0.0971292
0.0970447
0.0969671
0.0968963
0.0968324
0.0967753
0.0967252
0.0966821
0.096646
0.0966171
0.0965953
0.0965808
0.0965735
0.0993834
0.0991605
0.0989498
0.0987511
0.0985639
0.0983878
0.0982222
0.0980666
0.0979204
0.0977831
0.0976543
0.0975336
0.0974206
0.0973151
0.0972167
0.0971254
0.0970411
0.0969635
0.0968928
0.0968289
0.0967719
0.0967218
0.0966787
0.0966426
0.0966137
0.0965919
0.0965774
0.0965701
0.0993748
0.0991524
0.0989423
0.0987442
0.0985576
0.098382
0.0982169
0.0980616
0.0979158
0.0977789
0.0976504
0.09753
0.0974172
0.0973119
0.0972137
0.0971225
0.0970382
0.0969607
0.09689
0.0968262
0.0967692
0.0967191
0.096676
0.0966399
0.096611
0.0965892
0.0965747
0.0965674
0.0993684
0.0991465
0.0989369
0.0987392
0.098553
0.0983777
0.098213
0.0980581
0.0979125
0.0977759
0.0976476
0.0975273
0.0974147
0.0973095
0.0972114
0.0971203
0.0970361
0.0969587
0.096888
0.0968242
0.0967672
0.0967171
0.096674
0.096638
0.096609
0.0965872
0.0965727
0.0965654
0.0993645
0.0991428
0.0989335
0.098736
0.0985501
0.0983751
0.0982105
0.0980558
0.0979105
0.097774
0.0976458
0.0975257
0.0974132
0.097308
0.09721
0.0971189
0.0970347
0.0969574
0.0968867
0.0968229
0.096766
0.0967159
0.0966728
0.0966367
0.0966078
0.096586
0.0965714
0.0965642
0.0993628
0.0991413
0.0989321
0.0987348
0.0985489
0.098374
0.0982095
0.0980549
0.0979096
0.0977732
0.0976451
0.097525
0.0974125
0.0973074
0.0972094
0.0971184
0.0970342
0.0969568
0.0968862
0.0968224
0.0967654
0.0967154
0.0966723
0.0966362
0.0966072
0.0965855
0.0965709
0.0965636
0.100539
0.100824
0.101116
0.101414
0.101716
0.10202
0.102324
0.102626
0.102925
0.103218
0.103503
0.103778
0.104042
0.104291
0.104524
0.104738
0.104925
0.105074
0.105151
0.105082
0.104697
0.103585
0.1005
0.100784
0.101076
0.101373
0.101675
0.101979
0.102284
0.102588
0.102888
0.103183
0.103471
0.103749
0.104016
0.10427
0.104508
0.104728
0.104923
0.105083
0.105178
0.105136
0.104781
0.103689
0.100461
0.100744
0.101035
0.101332
0.101634
0.101938
0.102244
0.102549
0.102851
0.103148
0.103438
0.10372
0.103991
0.104249
0.104492
0.104717
0.10492
0.10509
0.105198
0.105171
0.104829
0.103742
0.100421
0.100704
0.100994
0.10129
0.101592
0.101897
0.102203
0.102509
0.102813
0.103112
0.103405
0.10369
0.103965
0.104227
0.104476
0.104707
0.104917
0.105096
0.105217
0.105212
0.104907
0.103883
0.100382
0.100663
0.100952
0.101248
0.10155
0.101855
0.102162
0.102469
0.102775
0.103076
0.103372
0.10366
0.103939
0.104206
0.104459
0.104697
0.104915
0.105104
0.105243
0.105273
0.105052
0.104236
0.100342
0.100622
0.10091
0.101206
0.101507
0.101813
0.10212
0.102429
0.102736
0.10304
0.103338
0.10363
0.103912
0.104184
0.104443
0.104687
0.104912
0.105112
0.105271
0.105345
0.10523
0.104689
0.100302
0.100581
0.100868
0.101163
0.101464
0.10177
0.102078
0.102388
0.102696
0.103002
0.103304
0.103599
0.103885
0.104162
0.104426
0.104676
0.104909
0.10512
0.105297
0.105412
0.105395
0.105091
0.100262
0.100539
0.100826
0.10112
0.101421
0.101727
0.102036
0.102346
0.102657
0.102965
0.103269
0.103567
0.103858
0.104139
0.104408
0.104664
0.104905
0.105126
0.105319
0.105466
0.105521
0.10538
0.100222
0.100498
0.100784
0.101077
0.101378
0.101683
0.101993
0.102305
0.102617
0.102927
0.103234
0.103535
0.10383
0.104115
0.10439
0.104652
0.104899
0.105129
0.105336
0.105508
0.105616
0.105591
0.100182
0.100457
0.100741
0.101034
0.101334
0.10164
0.10195
0.102263
0.102576
0.102888
0.103198
0.103503
0.103801
0.104091
0.10437
0.104638
0.104892
0.10513
0.105349
0.105539
0.105684
0.105739
0.100143
0.100416
0.100699
0.100991
0.101291
0.101597
0.101907
0.102221
0.102535
0.10285
0.103162
0.10347
0.103771
0.104066
0.10435
0.104623
0.104884
0.105129
0.105357
0.105562
0.105733
0.105843
0.100104
0.100376
0.100658
0.100949
0.101248
0.101553
0.101864
0.102178
0.102495
0.102811
0.103125
0.103436
0.103741
0.104039
0.104329
0.104607
0.104873
0.105126
0.105362
0.105578
0.105768
0.105917
0.100065
0.100336
0.100617
0.100907
0.101205
0.10151
0.101821
0.102136
0.102454
0.102772
0.103088
0.103402
0.103711
0.104013
0.104306
0.10459
0.104862
0.10512
0.105363
0.105589
0.105794
0.105968
0.100028
0.100296
0.100576
0.100865
0.101163
0.101468
0.101779
0.102094
0.102413
0.102732
0.103051
0.103367
0.103679
0.103985
0.104283
0.104571
0.104848
0.105113
0.105362
0.105596
0.105811
0.106003
0.0999905
0.100258
0.100536
0.100824
0.101121
0.101426
0.101737
0.102053
0.102372
0.102693
0.103014
0.103333
0.103648
0.103957
0.104259
0.104551
0.104833
0.105103
0.105359
0.1056
0.105823
0.106026
0.0999544
0.10022
0.100497
0.100784
0.10108
0.101384
0.101695
0.102012
0.102332
0.102654
0.102977
0.103298
0.103615
0.103928
0.104234
0.104531
0.104817
0.105092
0.105353
0.1056
0.10583
0.106042
0.0999194
0.100184
0.100459
0.100745
0.10104
0.101344
0.101655
0.101971
0.102292
0.102616
0.10294
0.103263
0.103583
0.103899
0.104208
0.104509
0.1048
0.105079
0.105345
0.105597
0.105833
0.106052
0.0998855
0.100148
0.100422
0.100707
0.101001
0.101304
0.101615
0.101932
0.102253
0.102578
0.102903
0.103228
0.103551
0.10387
0.104182
0.104486
0.104781
0.105065
0.105336
0.105593
0.105834
0.106058
0.099853
0.100114
0.100387
0.10067
0.100963
0.101266
0.101576
0.101893
0.102215
0.102541
0.102868
0.103194
0.103519
0.10384
0.104156
0.104463
0.104762
0.105049
0.105325
0.105586
0.105832
0.106061
0.0998219
0.100081
0.100352
0.100635
0.100927
0.101229
0.101539
0.101856
0.102178
0.102504
0.102833
0.103161
0.103488
0.103811
0.104129
0.10444
0.104742
0.105033
0.105312
0.105577
0.105827
0.106061
0.0997924
0.10005
0.10032
0.100601
0.100893
0.101194
0.101503
0.10182
0.102143
0.10247
0.102799
0.103129
0.103457
0.103783
0.104103
0.104417
0.104722
0.105016
0.105299
0.105567
0.105821
0.106058
0.0997645
0.100021
0.100289
0.100569
0.10086
0.10116
0.101469
0.101786
0.102109
0.102436
0.102766
0.103097
0.103427
0.103755
0.104078
0.104394
0.104701
0.104999
0.105284
0.105557
0.105814
0.106055
0.0997385
0.0999936
0.100261
0.100539
0.100829
0.101129
0.101437
0.101754
0.102077
0.102405
0.102735
0.103067
0.103399
0.103728
0.104053
0.104371
0.104681
0.104981
0.10527
0.105545
0.105805
0.106049
0.0997144
0.0999681
0.100234
0.100512
0.1008
0.101099
0.101407
0.101724
0.102047
0.102375
0.102706
0.103039
0.103372
0.103703
0.104029
0.104349
0.104662
0.104964
0.105255
0.105533
0.105796
0.106043
0.0996923
0.0999448
0.100209
0.100486
0.100774
0.101072
0.10138
0.101696
0.102019
0.102347
0.102679
0.103013
0.103347
0.103679
0.104007
0.104329
0.104643
0.104948
0.105241
0.105521
0.105787
0.106036
0.0996724
0.0999236
0.100187
0.100463
0.10075
0.101047
0.101355
0.10167
0.101993
0.102322
0.102654
0.102989
0.103324
0.103657
0.103986
0.10431
0.104626
0.104932
0.105227
0.10551
0.105777
0.106028
0.0996546
0.0999048
0.100167
0.100442
0.100728
0.101025
0.101332
0.101648
0.10197
0.102299
0.102632
0.102967
0.103302
0.103636
0.103967
0.104292
0.104609
0.104918
0.105215
0.105498
0.105768
0.106021
0.0996391
0.0998884
0.10015
0.100424
0.10071
0.101006
0.101312
0.101628
0.10195
0.102279
0.102612
0.102948
0.103284
0.103619
0.10395
0.104276
0.104595
0.104905
0.105203
0.105488
0.105759
0.106014
0.0996259
0.0998744
0.100135
0.100409
0.100694
0.10099
0.101296
0.101611
0.101933
0.102262
0.102595
0.102931
0.103268
0.103603
0.103936
0.104263
0.104582
0.104893
0.105193
0.105479
0.105752
0.106008
0.0996152
0.099863
0.100123
0.100396
0.10068
0.100976
0.101282
0.101597
0.101919
0.102248
0.102581
0.102917
0.103255
0.103591
0.103923
0.104251
0.104572
0.104883
0.105184
0.105472
0.105745
0.106002
0.0996069
0.0998542
0.100114
0.100386
0.10067
0.100966
0.101271
0.101586
0.101908
0.102237
0.10257
0.102907
0.103244
0.103581
0.103914
0.104242
0.104564
0.104876
0.105177
0.105466
0.10574
0.105998
0.099601
0.099848
0.100108
0.100379
0.100663
0.100958
0.101263
0.101578
0.1019
0.102229
0.102563
0.102899
0.103237
0.103574
0.103907
0.104236
0.104558
0.10487
0.105172
0.105462
0.105736
0.105995
0.0995977
0.0998445
0.100104
0.100376
0.100659
0.100954
0.101259
0.101574
0.101896
0.102225
0.102558
0.102895
0.103233
0.103569
0.103903
0.104232
0.104554
0.104867
0.105169
0.105459
0.105734
0.105994
0.0968968
0.0969042
0.096919
0.0969412
0.0969709
0.0970081
0.0970531
0.0971059
0.0971666
0.0972356
0.0973131
0.0973994
0.0974947
0.0975996
0.0977144
0.0978395
0.0979754
0.0981226
0.0982814
0.0984522
0.0986353
0.098831
0.0990392
0.09926
0.0994932
0.0997383
0.0999948
0.100262
0.0968798
0.0968871
0.0969019
0.096924
0.0969537
0.0969909
0.0970357
0.0970884
0.0971489
0.0972177
0.0972948
0.0973807
0.0974756
0.0975799
0.097694
0.0978183
0.0979533
0.0980994
0.098257
0.0984265
0.0986083
0.0988024
0.0990091
0.0992284
0.09946
0.0997036
0.0999586
0.100224
0.0968629
0.0968702
0.096885
0.0969071
0.0969367
0.0969738
0.0970186
0.097071
0.0971314
0.0971999
0.0972768
0.0973622
0.0974566
0.0975603
0.0976737
0.0977972
0.0979312
0.0980762
0.0982326
0.0984009
0.0985812
0.0987738
0.098979
0.0991966
0.0994266
0.0996686
0.0999221
0.100187
0.0968462
0.0968536
0.0968683
0.0968904
0.0969199
0.096957
0.0970016
0.097054
0.0971142
0.0971824
0.0972589
0.097344
0.0974379
0.0975409
0.0976536
0.0977762
0.0979093
0.0980532
0.0982084
0.0983753
0.0985541
0.0987452
0.0989487
0.0991647
0.099393
0.0996334
0.0998854
0.100148
0.0968298
0.0968371
0.0968518
0.0968739
0.0969034
0.0969404
0.0969849
0.0970371
0.0970971
0.0971651
0.0972413
0.0973259
0.0974193
0.0975218
0.0976337
0.0977555
0.0978876
0.0980304
0.0981843
0.0983498
0.0985272
0.0987167
0.0989186
0.0991328
0.0993594
0.0995981
0.0998485
0.10011
0.0968137
0.096821
0.0968357
0.0968577
0.0968872
0.0969241
0.0969685
0.0970206
0.0970804
0.0971481
0.097224
0.0973082
0.0974011
0.097503
0.0976141
0.0977351
0.0978662
0.0980078
0.0981605
0.0983246
0.0985004
0.0986883
0.0988885
0.099101
0.0993258
0.0995628
0.0998115
0.100071
0.0967978
0.0968051
0.0968198
0.0968418
0.0968712
0.0969081
0.0969524
0.0970043
0.097064
0.0971314
0.097207
0.0972908
0.0973832
0.0974844
0.0975949
0.0977149
0.097845
0.0979855
0.0981369
0.0982996
0.0984739
0.0986601
0.0988586
0.0990693
0.0992923
0.0995275
0.0997745
0.100033
0.0967823
0.0967896
0.0968043
0.0968263
0.0968556
0.0968924
0.0969366
0.0969884
0.0970479
0.0971151
0.0971903
0.0972737
0.0973656
0.0974662
0.0975759
0.0976951
0.0978242
0.0979636
0.0981136
0.0982749
0.0984476
0.0986322
0.0988289
0.0990378
0.099259
0.0994924
0.0997377
0.0999944
0.0967671
0.0967745
0.0967891
0.0968111
0.0968404
0.0968771
0.0969212
0.0969729
0.0970321
0.0970991
0.097174
0.097257
0.0973484
0.0974484
0.0975574
0.0976757
0.0978038
0.097942
0.0980908
0.0982505
0.0984217
0.0986046
0.0987995
0.0990066
0.0992259
0.0994575
0.0997009
0.099956
0.0967524
0.0967597
0.0967743
0.0967962
0.0968255
0.0968622
0.0969062
0.0969577
0.0970168
0.0970836
0.0971582
0.0972408
0.0973316
0.097431
0.0975393
0.0976567
0.0977838
0.0979208
0.0980683
0.0982266
0.0983962
0.0985774
0.0987705
0.0989758
0.0991932
0.0994229
0.0996645
0.0999178
0.096738
0.0967453
0.0967599
0.0967818
0.0968111
0.0968476
0.0968916
0.096943
0.0970019
0.0970684
0.0971427
0.0972249
0.0973153
0.0974141
0.0975216
0.0976382
0.0977642
0.0979001
0.0980463
0.0982032
0.0983712
0.0985507
0.0987421
0.0989454
0.099161
0.0993887
0.0996285
0.09988
0.096724
0.0967313
0.0967459
0.0967678
0.096797
0.0968336
0.0968774
0.0969287
0.0969875
0.0970538
0.0971277
0.0972096
0.0972995
0.0973977
0.0975045
0.0976202
0.0977452
0.09788
0.0980249
0.0981804
0.0983468
0.0985246
0.0987141
0.0989156
0.0991292
0.099355
0.0995929
0.0998426
0.0967105
0.0967178
0.0967324
0.0967543
0.0967835
0.09682
0.0968638
0.0969149
0.0969735
0.0970396
0.0971133
0.0971947
0.0972841
0.0973818
0.0974879
0.0976028
0.0977268
0.0978605
0.0980041
0.0981581
0.098323
0.0984991
0.0986868
0.0988864
0.0990981
0.0993219
0.0995579
0.0998058
0.0966975
0.0967048
0.0967194
0.0967412
0.0967704
0.0968068
0.0968505
0.0969016
0.09696
0.0970259
0.0970993
0.0971804
0.0972693
0.0973664
0.0974718
0.0975859
0.097709
0.0978415
0.0979839
0.0981365
0.0982998
0.0984743
0.0986602
0.0988579
0.0990677
0.0992896
0.0995237
0.0997697
0.096685
0.0966923
0.0967068
0.0967287
0.0967578
0.0967942
0.0968378
0.0968888
0.0969471
0.0970127
0.0970859
0.0971666
0.0972551
0.0973516
0.0974564
0.0975697
0.0976918
0.0978233
0.0979644
0.0981156
0.0982774
0.0984502
0.0986344
0.0988303
0.0990381
0.0992581
0.0994902
0.0997345
0.096673
0.0966803
0.0966948
0.0967167
0.0967457
0.0967821
0.0968257
0.0968765
0.0969347
0.0970001
0.097073
0.0971534
0.0972415
0.0973375
0.0974416
0.0975541
0.0976753
0.0978057
0.0979456
0.0980955
0.0982559
0.098427
0.0986094
0.0988035
0.0990094
0.0992275
0.0994577
0.0997001
0.0966615
0.0966688
0.0966833
0.0967052
0.0967342
0.0967705
0.0968141
0.0968648
0.0969228
0.0969881
0.0970607
0.0971408
0.0972285
0.097324
0.0974274
0.0975392
0.0976596
0.0977889
0.0979277
0.0980763
0.0982351
0.0984047
0.0985854
0.0987777
0.0989818
0.0991979
0.0994263
0.0996668
0.0966506
0.0966579
0.0966724
0.0966942
0.0967233
0.0967595
0.096803
0.0968537
0.0969116
0.0969767
0.0970491
0.0971289
0.0972161
0.0973111
0.097414
0.097525
0.0976446
0.0977729
0.0979106
0.0980579
0.0982153
0.0983833
0.0985624
0.0987529
0.0989552
0.0991695
0.099396
0.0996347
0.0966402
0.0966475
0.0966621
0.0966839
0.0967129
0.0967491
0.0967926
0.0968431
0.0969009
0.0969659
0.097038
0.0971175
0.0972045
0.097299
0.0974013
0.0975116
0.0976303
0.0977578
0.0978943
0.0980404
0.0981965
0.098363
0.0985405
0.0987293
0.0989298
0.0991423
0.0993669
0.0996039
0.0966305
0.0966378
0.0966523
0.0966741
0.0967031
0.0967393
0.0967827
0.0968332
0.0968909
0.0969557
0.0970277
0.0971069
0.0971934
0.0972875
0.0973893
0.097499
0.0976169
0.0977434
0.097879
0.0980239
0.0981787
0.0983438
0.0985197
0.0987068
0.0989056
0.0991164
0.0993393
0.0995745
0.0966214
0.0966286
0.0966432
0.096665
0.096694
0.0967301
0.0967735
0.0968239
0.0968815
0.0969461
0.0970179
0.0970969
0.0971831
0.0972768
0.097378
0.0974871
0.0976043
0.09773
0.0978645
0.0980084
0.0981619
0.0983256
0.0985001
0.0986857
0.0988828
0.0990919
0.0993131
0.0995466
0.0966128
0.0966201
0.0966347
0.0966564
0.0966854
0.0967216
0.0967649
0.0968153
0.0968727
0.0969373
0.0970089
0.0970876
0.0971736
0.0972668
0.0973676
0.0974761
0.0975926
0.0977175
0.0978511
0.0979939
0.0981462
0.0983087
0.0984818
0.0986659
0.0988614
0.0990689
0.0992884
0.0995203
0.096605
0.0966122
0.0966268
0.0966486
0.0966775
0.0967137
0.096757
0.0968073
0.0968647
0.0969291
0.0970005
0.097079
0.0971647
0.0972576
0.097358
0.0974659
0.0975818
0.0977059
0.0978387
0.0979805
0.0981317
0.098293
0.0984647
0.0986474
0.0988415
0.0990474
0.0992654
0.0994958
0.0965977
0.096605
0.0966196
0.0966413
0.0966703
0.0967064
0.0967497
0.0968
0.0968573
0.0969216
0.0969929
0.0970712
0.0971566
0.0972492
0.0973491
0.0974566
0.0975719
0.0976953
0.0978273
0.0979682
0.0981184
0.0982785
0.0984491
0.0986304
0.0988232
0.0990276
0.0992442
0.0994731
0.0965912
0.0965985
0.096613
0.0966348
0.0966638
0.0966999
0.0967431
0.0967933
0.0968506
0.0969148
0.0969859
0.0970641
0.0971492
0.0972415
0.0973411
0.0974481
0.0975629
0.0976857
0.0978169
0.097957
0.0981063
0.0982654
0.0984348
0.098615
0.0988064
0.0990096
0.0992248
0.0994523
0.0965853
0.0965926
0.0966071
0.0966289
0.0966579
0.096694
0.0967372
0.0967874
0.0968446
0.0969087
0.0969797
0.0970577
0.0971427
0.0972347
0.0973339
0.0974406
0.0975549
0.0976771
0.0978076
0.0979469
0.0980954
0.0982536
0.0984219
0.098601
0.0987913
0.0989933
0.0992073
0.0994336
0.0965801
0.0965874
0.0966019
0.0966237
0.0966527
0.0966888
0.0967319
0.0967821
0.0968393
0.0969033
0.0969742
0.0970521
0.0971369
0.0972287
0.0973276
0.0974339
0.0975477
0.0976695
0.0977994
0.097938
0.0980858
0.0982431
0.0984106
0.0985887
0.0987779
0.0989788
0.0991917
0.0994169
0.0965756
0.0965829
0.0965974
0.0966192
0.0966482
0.0966843
0.0967274
0.0967776
0.0968347
0.0968987
0.0969695
0.0970472
0.0971318
0.0972234
0.0973221
0.0974281
0.0975416
0.0976629
0.0977923
0.0979304
0.0980774
0.098234
0.0984007
0.0985779
0.0987663
0.0989662
0.0991781
0.0994024
0.0965718
0.0965791
0.0965937
0.0966154
0.0966444
0.0966805
0.0967236
0.0967737
0.0968308
0.0968947
0.0969655
0.0970431
0.0971276
0.097219
0.0973175
0.0974232
0.0975364
0.0976573
0.0977863
0.0979239
0.0980704
0.0982264
0.0983923
0.0985689
0.0987564
0.0989555
0.0991666
0.09939
0.0965688
0.096576
0.0965906
0.0966124
0.0966413
0.0966774
0.0967205
0.0967706
0.0968277
0.0968915
0.0969623
0.0970398
0.0971242
0.0972154
0.0973137
0.0974192
0.0975321
0.0976528
0.0977814
0.0979186
0.0980646
0.0982201
0.0983855
0.0985614
0.0987484
0.0989468
0.0991572
0.09938
0.0965664
0.0965737
0.0965882
0.09661
0.096639
0.096675
0.0967181
0.0967682
0.0968252
0.0968891
0.0969598
0.0970372
0.0971215
0.0972127
0.0973109
0.0974162
0.0975289
0.0976493
0.0977777
0.0979145
0.0980602
0.0982153
0.0983803
0.0985557
0.0987422
0.0989401
0.09915
0.0993722
0.0965647
0.096572
0.0965866
0.0966084
0.0966373
0.0966734
0.0967165
0.0967666
0.0968236
0.0968874
0.096958
0.0970354
0.0971197
0.0972108
0.0973088
0.097414
0.0975266
0.0976468
0.097775
0.0979116
0.0980571
0.0982119
0.0983766
0.0985517
0.0987378
0.0989354
0.0991449
0.0993667
0.0965638
0.0965711
0.0965857
0.0966074
0.0966364
0.0966725
0.0967156
0.0967656
0.0968226
0.0968864
0.096957
0.0970344
0.0971186
0.0972097
0.0973077
0.0974128
0.0975253
0.0976454
0.0977735
0.09791
0.0980553
0.09821
0.0983745
0.0985494
0.0987354
0.0989327
0.099142
0.0993636
0.099165
0.0985891
0.0997142
0.101203
0.102517
0.103318
0.103019
0.102716
0.103042
0.10359
0.10413
0.104512
0.10444
0.104313
0.104407
0.104604
0.104816
0.104983
0.104927
0.104875
0.104898
0.104963
0.105039
0.105106
0.105026
0.105
0.104999
0.105015
0.105038
0.105058
0.104958
0.10494
0.10493
0.104926
0.104926
0.104926
0.104815
0.104797
0.104782
0.104769
0.104758
0.104748
0.104633
0.104612
0.104593
0.104575
0.104557
0.104541
0.104425
0.104401
0.104378
0.104356
0.104334
0.104312
0.104196
0.10417
0.104144
0.104118
0.104093
0.104067
0.103951
0.103923
0.103894
0.103865
0.103836
0.103807
0.103692
0.103661
0.10363
0.103598
0.103567
0.103535
0.10342
0.103387
0.103354
0.103321
0.103287
0.103252
0.103138
0.103104
0.103069
0.103034
0.102998
0.102962
0.102848
0.102812
0.102776
0.10274
0.102702
0.102665
0.102551
0.102515
0.102478
0.10244
0.102402
0.102363
0.102251
0.102214
0.102177
0.102138
0.102099
0.10206
0.101949
0.101912
0.101874
0.101835
0.101796
0.101756
0.101647
0.10161
0.101572
0.101533
0.101494
0.101454
0.101347
0.10131
0.101273
0.101234
0.101196
0.101156
0.101051
0.101015
0.100978
0.10094
0.100902
0.100863
0.100761
0.100725
0.100689
0.100652
0.100615
0.100577
0.100299
0.100031
0.0997729
0.0995263
0.0992916
0.0990693
0.0988595
0.0986625
0.098478
0.0983059
0.098146
0.0979978
0.0978609
0.097735
0.0976195
0.0975141
0.0974182
0.0973316
0.0972538
0.0971846
0.0971236
0.0970707
0.0970256
0.0969883
0.0969586
0.0969363
0.0969215
0.0969142
0.100336
0.100066
0.0998072
0.0995592
0.099323
0.0990992
0.098888
0.0986896
0.0985038
0.0983305
0.0981694
0.0980202
0.0978825
0.0977558
0.0976397
0.0975336
0.0974373
0.0973503
0.0972722
0.0972027
0.0971416
0.0970885
0.0970434
0.0970059
0.0969762
0.0969539
0.0969391
0.0969317
0.100372
0.100102
0.0998411
0.0995917
0.0993541
0.0991289
0.0989163
0.0987165
0.0985295
0.098355
0.0981928
0.0980427
0.0979041
0.0977766
0.0976598
0.0975533
0.0974565
0.0973691
0.0972907
0.097221
0.0971596
0.0971064
0.0970612
0.0970237
0.0969939
0.0969716
0.0969567
0.0969493
0.100408
0.100136
0.0998745
0.0996238
0.0993849
0.0991583
0.0989444
0.0987433
0.098555
0.0983794
0.0982162
0.0980651
0.0979256
0.0977974
0.09768
0.0975729
0.0974757
0.0973879
0.0973092
0.0972393
0.0971778
0.0971244
0.0970791
0.0970415
0.0970116
0.0969893
0.0969745
0.096967
0.100443
0.10017
0.0999074
0.0996554
0.0994152
0.0991873
0.0989721
0.0987698
0.0985803
0.0984036
0.0982394
0.0980874
0.0979471
0.0978182
0.0977002
0.0975926
0.0974949
0.0974068
0.0973278
0.0972576
0.097196
0.0971425
0.097097
0.0970594
0.0970295
0.0970071
0.0969922
0.0969848
0.100478
0.100204
0.0999398
0.0996866
0.0994451
0.099216
0.0989995
0.098796
0.0986054
0.0984276
0.0982625
0.0981096
0.0979685
0.0978389
0.0977203
0.0976122
0.0975141
0.0974257
0.0973464
0.097276
0.0972142
0.0971606
0.097115
0.0970773
0.0970474
0.097025
0.0970101
0.0970026
0.106029
0.106028
0.106026
0.106023
0.106019
0.106014
0.106008
0.106001
0.105993
0.105984
0.105974
0.105963
0.105951
0.105938
0.105924
0.105909
0.105893
0.105876
0.105858
0.105839
0.105819
0.105799
0.105777
0.105755
0.105732
0.105709
0.105685
0.105661
0.105637
0.105614
0.10559
0.105567
0.105545
0.105523
0.105497
0.105458
0.105375
0.105164
0.104607
0.103144
0.106003
0.106002
0.106
0.105997
0.105993
0.105988
0.105982
0.105975
0.105967
0.105958
0.105948
0.105938
0.105925
0.105912
0.105898
0.105883
0.105867
0.10585
0.105832
0.105813
0.105793
0.105773
0.105751
0.105729
0.105706
0.105683
0.105659
0.105635
0.105611
0.105587
0.105564
0.105541
0.105518
0.105496
0.105472
0.105438
0.105374
0.105228
0.10489
0.104178
0.105952
0.105951
0.105949
0.105946
0.105942
0.105937
0.105931
0.105924
0.105916
0.105907
0.105897
0.105886
0.105874
0.105861
0.105847
0.105832
0.105816
0.105799
0.105781
0.105762
0.105742
0.105721
0.1057
0.105678
0.105655
0.105631
0.105608
0.105583
0.105559
0.105535
0.105511
0.105488
0.105466
0.105443
0.10542
0.105392
0.105348
0.105265
0.105099
0.104808
0.105875
0.105874
0.105872
0.105869
0.105865
0.10586
0.105854
0.105847
0.105839
0.10583
0.10582
0.105809
0.105797
0.105784
0.10577
0.105755
0.105739
0.105722
0.105704
0.105685
0.105665
0.105644
0.105623
0.105601
0.105578
0.105554
0.10553
0.105506
0.105482
0.105457
0.105433
0.10541
0.105386
0.105364
0.105342
0.105317
0.105287
0.105241
0.105165
0.105051
0.105773
0.105772
0.10577
0.105767
0.105763
0.105758
0.105752
0.105745
0.105738
0.105729
0.105719
0.105708
0.105696
0.105683
0.105669
0.105654
0.105638
0.105621
0.105603
0.105584
0.105564
0.105543
0.105521
0.105499
0.105476
0.105452
0.105428
0.105404
0.105379
0.105355
0.10533
0.105306
0.105282
0.105259
0.105236
0.105214
0.105189
0.10516
0.105121
0.105073
0.105647
0.105646
0.105644
0.105641
0.105637
0.105633
0.105627
0.10562
0.105612
0.105603
0.105593
0.105582
0.10557
0.105557
0.105543
0.105528
0.105512
0.105495
0.105477
0.105458
0.105438
0.105417
0.105396
0.105373
0.10535
0.105326
0.105302
0.105277
0.105253
0.105227
0.105202
0.105178
0.105153
0.105129
0.105106
0.105083
0.10506
0.105037
0.105011
0.104984
0.105498
0.105497
0.105495
0.105492
0.105488
0.105483
0.105478
0.105471
0.105463
0.105454
0.105444
0.105433
0.105421
0.105408
0.105394
0.105379
0.105363
0.105346
0.105328
0.105309
0.105289
0.105268
0.105247
0.105224
0.105201
0.105177
0.105153
0.105128
0.105102
0.105077
0.105051
0.105026
0.105001
0.104976
0.104951
0.104928
0.104905
0.104882
0.104859
0.104836
0.105327
0.105326
0.105324
0.105321
0.105317
0.105312
0.105306
0.105299
0.105291
0.105283
0.105273
0.105262
0.10525
0.105237
0.105223
0.105208
0.105192
0.105175
0.105157
0.105138
0.105118
0.105097
0.105076
0.105053
0.10503
0.105006
0.104981
0.104956
0.10493
0.104904
0.104878
0.104852
0.104826
0.1048
0.104775
0.104749
0.104725
0.104701
0.104678
0.104655
0.105134
0.105133
0.105131
0.105128
0.105124
0.105119
0.105114
0.105107
0.105099
0.10509
0.10508
0.105069
0.105057
0.105045
0.105031
0.105016
0.105
0.104983
0.104965
0.104946
0.104926
0.104905
0.104883
0.104861
0.104837
0.104813
0.104788
0.104763
0.104737
0.104711
0.104684
0.104657
0.10463
0.104603
0.104577
0.10455
0.104524
0.104499
0.104473
0.104449
0.104922
0.104921
0.104919
0.104916
0.104912
0.104907
0.104901
0.104894
0.104887
0.104878
0.104868
0.104857
0.104845
0.104832
0.104819
0.104804
0.104788
0.104771
0.104753
0.104734
0.104714
0.104693
0.104672
0.104649
0.104626
0.104601
0.104576
0.104551
0.104524
0.104498
0.10447
0.104443
0.104415
0.104388
0.10436
0.104332
0.104304
0.104277
0.10425
0.104223
0.104691
0.10469
0.104688
0.104685
0.104681
0.104676
0.104671
0.104664
0.104656
0.104647
0.104637
0.104627
0.104615
0.104602
0.104588
0.104573
0.104558
0.104541
0.104523
0.104504
0.104484
0.104463
0.104442
0.104419
0.104396
0.104371
0.104346
0.10432
0.104294
0.104267
0.104239
0.104211
0.104183
0.104154
0.104125
0.104096
0.104067
0.104038
0.104009
0.10398
0.104443
0.104442
0.104441
0.104438
0.104434
0.104429
0.104423
0.104416
0.104409
0.1044
0.10439
0.10438
0.104368
0.104355
0.104341
0.104327
0.104311
0.104294
0.104276
0.104258
0.104238
0.104217
0.104195
0.104173
0.104149
0.104125
0.104099
0.104073
0.104047
0.104019
0.103991
0.103963
0.103934
0.103905
0.103875
0.103845
0.103815
0.103784
0.103754
0.103723
0.104181
0.10418
0.104178
0.104175
0.104171
0.104167
0.104161
0.104154
0.104147
0.104138
0.104128
0.104118
0.104106
0.104093
0.10408
0.104065
0.104049
0.104033
0.104015
0.103996
0.103976
0.103956
0.103934
0.103912
0.103888
0.103864
0.103838
0.103812
0.103785
0.103758
0.10373
0.103701
0.103671
0.103641
0.103611
0.10358
0.103549
0.103517
0.103485
0.103453
0.103906
0.103905
0.103903
0.1039
0.103896
0.103891
0.103886
0.103879
0.103871
0.103863
0.103853
0.103843
0.103831
0.103818
0.103805
0.10379
0.103775
0.103758
0.103741
0.103722
0.103702
0.103682
0.10366
0.103638
0.103614
0.10359
0.103565
0.103539
0.103512
0.103484
0.103455
0.103426
0.103396
0.103366
0.103335
0.103303
0.103271
0.103239
0.103206
0.103172
0.103619
0.103618
0.103616
0.103613
0.10361
0.103605
0.103599
0.103593
0.103585
0.103577
0.103567
0.103557
0.103545
0.103533
0.103519
0.103505
0.103489
0.103473
0.103455
0.103437
0.103417
0.103397
0.103376
0.103353
0.10333
0.103306
0.10328
0.103254
0.103227
0.1032
0.103171
0.103142
0.103112
0.103081
0.103049
0.103017
0.102985
0.102951
0.102917
0.102883
0.103324
0.103323
0.103321
0.103318
0.103314
0.10331
0.103304
0.103297
0.10329
0.103281
0.103272
0.103262
0.10325
0.103238
0.103225
0.10321
0.103195
0.103179
0.103161
0.103143
0.103124
0.103104
0.103082
0.10306
0.103037
0.103013
0.102988
0.102962
0.102935
0.102907
0.102879
0.102849
0.102819
0.102788
0.102756
0.102724
0.102691
0.102657
0.102622
0.102587
0.103021
0.10302
0.103018
0.103016
0.103012
0.103007
0.103002
0.102995
0.102988
0.102979
0.10297
0.10296
0.102949
0.102936
0.102923
0.102909
0.102894
0.102878
0.102861
0.102843
0.102824
0.102803
0.102782
0.10276
0.102737
0.102714
0.102689
0.102663
0.102636
0.102608
0.10258
0.102551
0.10252
0.102489
0.102458
0.102425
0.102392
0.102358
0.102323
0.102287
0.102714
0.102713
0.102712
0.102709
0.102705
0.102701
0.102695
0.102689
0.102681
0.102673
0.102664
0.102654
0.102642
0.10263
0.102617
0.102603
0.102588
0.102572
0.102556
0.102538
0.102519
0.102499
0.102478
0.102456
0.102434
0.10241
0.102385
0.10236
0.102333
0.102306
0.102278
0.102249
0.102218
0.102188
0.102156
0.102123
0.10209
0.102056
0.102021
0.101985
0.102405
0.102404
0.102402
0.102399
0.102396
0.102391
0.102386
0.102379
0.102372
0.102364
0.102355
0.102345
0.102334
0.102322
0.102309
0.102295
0.102281
0.102265
0.102248
0.10223
0.102212
0.102192
0.102172
0.10215
0.102128
0.102105
0.10208
0.102055
0.102029
0.102002
0.101974
0.101945
0.101915
0.101884
0.101853
0.101821
0.101787
0.101753
0.101719
0.101683
0.102095
0.102094
0.102093
0.10209
0.102086
0.102082
0.102076
0.10207
0.102063
0.102055
0.102046
0.102036
0.102025
0.102013
0.102001
0.101987
0.101972
0.101957
0.101941
0.101923
0.101905
0.101886
0.101865
0.101844
0.101822
0.101799
0.101775
0.10175
0.101725
0.101698
0.10167
0.101642
0.101612
0.101582
0.101551
0.101519
0.101486
0.101453
0.101418
0.101383
0.101787
0.101786
0.101785
0.101782
0.101779
0.101774
0.101769
0.101763
0.101755
0.101748
0.101739
0.101729
0.101718
0.101707
0.101694
0.101681
0.101666
0.101651
0.101635
0.101618
0.1016
0.101581
0.101561
0.10154
0.101519
0.101496
0.101472
0.101448
0.101423
0.101396
0.101369
0.101341
0.101312
0.101283
0.101252
0.10122
0.101188
0.101155
0.101121
0.101086
0.101483
0.101482
0.101481
0.101478
0.101475
0.10147
0.101465
0.101459
0.101452
0.101444
0.101435
0.101426
0.101415
0.101404
0.101391
0.101378
0.101364
0.101349
0.101333
0.101317
0.101299
0.10128
0.101261
0.10124
0.101219
0.101197
0.101174
0.10115
0.101125
0.101099
0.101073
0.101045
0.101017
0.100988
0.100958
0.100927
0.100895
0.100863
0.10083
0.100796
0.100512
0.100237
0.0999715
0.0997172
0.0994745
0.0992442
0.0990266
0.0988219
0.0986302
0.0984514
0.0982853
0.0981316
0.0979898
0.0978596
0.0977404
0.0976318
0.0975333
0.0974445
0.097365
0.0972944
0.0972324
0.0971787
0.097133
0.0970953
0.0970652
0.0970428
0.0970279
0.0970204
0.100545
0.100269
0.100003
0.0997472
0.0995034
0.0992719
0.0990532
0.0988474
0.0986547
0.098475
0.098308
0.0981534
0.0980109
0.0978801
0.0977603
0.0976513
0.0975524
0.0974633
0.0973835
0.0973127
0.0972505
0.0971967
0.097151
0.0971131
0.0970831
0.0970606
0.0970457
0.0970382
0.100577
0.1003
0.100033
0.0997766
0.0995318
0.0992992
0.0990794
0.0988726
0.0986789
0.0984982
0.0983304
0.0981751
0.0980319
0.0979004
0.0977802
0.0976707
0.0975714
0.097482
0.097402
0.097331
0.0972686
0.0972147
0.0971689
0.097131
0.0971009
0.0970784
0.0970634
0.097056
0.100609
0.100331
0.100063
0.0998055
0.0995595
0.0993259
0.0991051
0.0988973
0.0987026
0.0985211
0.0983525
0.0981964
0.0980526
0.0979206
0.0977998
0.0976899
0.0975903
0.0975006
0.0974203
0.0973491
0.0972867
0.0972326
0.0971867
0.0971487
0.0971186
0.097096
0.0970811
0.0970736
0.10064
0.100361
0.100092
0.0998336
0.0995867
0.0993521
0.0991303
0.0989216
0.098726
0.0985437
0.0983743
0.0982175
0.0980731
0.0979405
0.0978193
0.0977089
0.097609
0.097519
0.0974385
0.0973672
0.0973045
0.0972504
0.0972044
0.0971664
0.0971362
0.0971136
0.0970986
0.0970911
0.10067
0.100391
0.100121
0.0998611
0.0996133
0.0993777
0.099155
0.0989454
0.098749
0.0985658
0.0983957
0.0982383
0.0980933
0.0979602
0.0978385
0.0977278
0.0976275
0.0975373
0.0974566
0.097385
0.0973223
0.097268
0.0972219
0.0971839
0.0971536
0.097131
0.097116
0.0971086
0.100699
0.100419
0.100148
0.099888
0.0996392
0.0994028
0.0991792
0.0989687
0.0987715
0.0985876
0.0984168
0.0982588
0.0981132
0.0979796
0.0978575
0.0977464
0.0976459
0.0975554
0.0974744
0.0974027
0.0973398
0.0972855
0.0972393
0.0972012
0.0971709
0.0971483
0.0971333
0.0971258
0.100728
0.100447
0.100175
0.0999141
0.0996645
0.0994272
0.0992028
0.0989915
0.0987936
0.0986089
0.0984375
0.0982789
0.0981328
0.0979987
0.0978762
0.0977648
0.0976639
0.0975732
0.0974921
0.0974202
0.0973572
0.0973027
0.0972565
0.0972183
0.097188
0.0971654
0.0971503
0.0971428
0.100756
0.100474
0.100201
0.0999395
0.0996891
0.099451
0.0992258
0.0990138
0.0988151
0.0986298
0.0984578
0.0982986
0.098152
0.0980175
0.0978946
0.0977829
0.0976818
0.0975908
0.0975095
0.0974375
0.0973743
0.0973198
0.0972735
0.0972352
0.0972049
0.0971822
0.0971672
0.0971597
0.100782
0.1005
0.100227
0.0999642
0.099713
0.0994742
0.0992482
0.0990355
0.0988362
0.0986503
0.0984776
0.0983179
0.0981709
0.0980359
0.0979127
0.0978007
0.0976993
0.0976081
0.0975266
0.0974544
0.0973912
0.0973365
0.0972902
0.0972519
0.0972215
0.0971988
0.0971838
0.0971763
0.100808
0.100525
0.100252
0.0999881
0.0997363
0.0994967
0.0992701
0.0990567
0.0988567
0.0986702
0.098497
0.0983368
0.0981893
0.098054
0.0979305
0.0978181
0.0977165
0.0976251
0.0975435
0.0974712
0.0974078
0.0973531
0.0973067
0.0972683
0.0972379
0.0972152
0.0972001
0.0971926
0.100834
0.10055
0.100275
0.100011
0.0997588
0.0995186
0.0992913
0.0990773
0.0988767
0.0986897
0.098516
0.0983553
0.0982074
0.0980717
0.0979478
0.0978352
0.0977334
0.0976418
0.09756
0.0974875
0.0974241
0.0973693
0.0973228
0.0972844
0.097254
0.0972312
0.0972162
0.0972086
0.100858
0.100574
0.100298
0.100034
0.0997806
0.0995398
0.0993119
0.0990973
0.0988962
0.0987086
0.0985344
0.0983733
0.098225
0.098089
0.0979648
0.0978519
0.0977499
0.0976581
0.0975762
0.0975036
0.0974401
0.0973852
0.0973386
0.0973002
0.0972697
0.097247
0.0972319
0.0972243
0.100881
0.100596
0.100321
0.100056
0.0998018
0.0995603
0.0993318
0.0991167
0.098915
0.098727
0.0985524
0.0983909
0.0982422
0.0981059
0.0979814
0.0978683
0.097766
0.0976741
0.097592
0.0975193
0.0974557
0.0974007
0.0973541
0.0973157
0.0972851
0.0972624
0.0972473
0.0972397
0.100904
0.100619
0.100342
0.100076
0.0998221
0.0995802
0.0993511
0.0991354
0.0989333
0.0987448
0.0985698
0.0984079
0.0982589
0.0981223
0.0979975
0.0978842
0.0977817
0.0976896
0.0976074
0.0975347
0.0974709
0.0974159
0.0973693
0.0973308
0.0973002
0.0972774
0.0972623
0.0972547
0.100926
0.10064
0.100363
0.100097
0.0998418
0.0995993
0.0993698
0.0991536
0.098951
0.0987621
0.0985867
0.0984245
0.0982751
0.0981382
0.0980132
0.0978997
0.097797
0.0977048
0.0976225
0.0975496
0.0974858
0.0974307
0.097384
0.0973455
0.0973149
0.0972921
0.0972769
0.0972694
0.100946
0.10066
0.100383
0.100116
0.0998607
0.0996177
0.0993877
0.0991711
0.0989681
0.0987788
0.098603
0.0984405
0.0982908
0.0981537
0.0980285
0.0979147
0.0978119
0.0977195
0.0976371
0.0975641
0.0975002
0.0974451
0.0973983
0.0973598
0.0973291
0.0973063
0.0972912
0.0972836
0.100966
0.10068
0.100402
0.100135
0.0998788
0.0996354
0.099405
0.099188
0.0989846
0.0987949
0.0986188
0.0984559
0.098306
0.0981686
0.0980432
0.0979293
0.0978263
0.0977338
0.0976512
0.0975782
0.0975142
0.097459
0.0974122
0.0973736
0.097343
0.0973201
0.097305
0.0972974
0.100985
0.100698
0.10042
0.100152
0.0998963
0.0996524
0.0994216
0.0992042
0.0990005
0.0988104
0.098634
0.0984708
0.0983207
0.098183
0.0980574
0.0979433
0.0978402
0.0977476
0.0976649
0.0975918
0.0975277
0.0974725
0.0974257
0.097387
0.0973564
0.0973335
0.0973183
0.0973108
0.101004
0.100716
0.100438
0.10017
0.0999129
0.0996687
0.0994375
0.0992197
0.0990157
0.0988253
0.0986486
0.0984852
0.0983348
0.0981969
0.0980711
0.0979569
0.0978536
0.0977609
0.0976781
0.0976049
0.0975408
0.0974855
0.0974386
0.0974
0.0973693
0.0973464
0.0973312
0.0973237
0.101021
0.100733
0.100454
0.100186
0.0999288
0.0996842
0.0994527
0.0992346
0.0990302
0.0988396
0.0986626
0.0984989
0.0983483
0.0982103
0.0980843
0.0979699
0.0978665
0.0977737
0.0976908
0.0976175
0.0975534
0.097498
0.0974511
0.0974124
0.0973817
0.0973588
0.0973436
0.0973361
0.101037
0.100749
0.10047
0.100201
0.0999439
0.099699
0.0994671
0.0992488
0.0990441
0.0988532
0.098676
0.0985121
0.0983613
0.0982231
0.0980969
0.0979824
0.0978789
0.0977859
0.097703
0.0976296
0.0975654
0.09751
0.0974631
0.0974244
0.0973936
0.0973707
0.0973555
0.0973479
0.101053
0.100764
0.100485
0.100216
0.0999583
0.0997131
0.0994809
0.0992623
0.0990573
0.0988662
0.0986887
0.0985246
0.0983736
0.0982353
0.098109
0.0979943
0.0978907
0.0977977
0.0977146
0.0976412
0.097577
0.0975215
0.0974745
0.0974358
0.097405
0.0973821
0.0973669
0.0973593
0.101068
0.100779
0.100499
0.10023
0.0999719
0.0997264
0.0994939
0.099275
0.0990699
0.0988785
0.0987008
0.0985366
0.0983854
0.0982469
0.0981205
0.0980057
0.097902
0.0978088
0.0977257
0.0976522
0.0975879
0.0975324
0.0974854
0.0974467
0.0974159
0.097393
0.0973777
0.0973702
0.101082
0.100793
0.100512
0.100243
0.0999847
0.0997389
0.0995063
0.0992871
0.0990817
0.0988902
0.0987123
0.0985479
0.0983965
0.0982578
0.0981313
0.0980164
0.0979126
0.0978194
0.0977362
0.0976627
0.0975983
0.0975428
0.0974958
0.097457
0.0974262
0.0974033
0.097388
0.0973804
0.101095
0.100805
0.100525
0.100255
0.0999967
0.0997507
0.0995178
0.0992985
0.0990929
0.0989011
0.0987231
0.0985585
0.098407
0.0982682
0.0981416
0.0980266
0.0979227
0.0978294
0.0977462
0.0976726
0.0976082
0.0975526
0.0975056
0.0974667
0.0974359
0.097413
0.0973977
0.0973901
0.101107
0.100817
0.100537
0.100267
0.100008
0.0997617
0.0995287
0.0993091
0.0991033
0.0989114
0.0987332
0.0985685
0.0984169
0.098278
0.0981512
0.0980361
0.0979322
0.0978388
0.0977555
0.0976819
0.0976174
0.0975618
0.0975147
0.0974759
0.0974451
0.0974221
0.0974069
0.0973993
0.101118
0.100828
0.100547
0.100277
0.100018
0.099772
0.0995387
0.099319
0.0991131
0.098921
0.0987427
0.0985778
0.0984261
0.098287
0.0981602
0.098045
0.097941
0.0978476
0.0977642
0.0976905
0.0976261
0.0975704
0.0975233
0.0974845
0.0974536
0.0974307
0.0974154
0.0974078
0.101128
0.100838
0.100557
0.100287
0.100028
0.0997815
0.0995481
0.0993282
0.0991221
0.0989299
0.0987514
0.0985864
0.0984346
0.0982955
0.0981686
0.0980533
0.0979492
0.0978557
0.0977723
0.0976986
0.0976341
0.0975784
0.0975313
0.0974924
0.0974616
0.0974386
0.0974233
0.0974157
0.101138
0.100848
0.100567
0.100296
0.100037
0.0997902
0.0995566
0.0993366
0.0991304
0.0989381
0.0987595
0.0985944
0.0984425
0.0983032
0.0981762
0.0980609
0.0979568
0.0978632
0.0977798
0.097706
0.0976415
0.0975858
0.0975387
0.0974998
0.0974689
0.0974459
0.0974306
0.097423
0.101146
0.100856
0.100575
0.100304
0.100045
0.0997982
0.0995644
0.0993443
0.099138
0.0989455
0.0987668
0.0986016
0.0984496
0.0983103
0.0981833
0.0980679
0.0979637
0.0978701
0.0977866
0.0977128
0.0976483
0.0975925
0.0975454
0.0975065
0.0974756
0.0974526
0.0974373
0.0974297
0.101154
0.100864
0.100582
0.100312
0.100052
0.0998053
0.0995715
0.0993512
0.0991448
0.0989522
0.0987735
0.0986082
0.0984561
0.0983167
0.0981896
0.0980742
0.0979699
0.0978763
0.0977928
0.097719
0.0976544
0.0975986
0.0975514
0.0975125
0.0974816
0.0974586
0.0974434
0.0974357
0.101161
0.100871
0.100589
0.100318
0.100059
0.0998117
0.0995778
0.0993574
0.0991509
0.0989582
0.0987794
0.098614
0.0984619
0.0983225
0.0981953
0.0980798
0.0979755
0.0978818
0.0977983
0.0977244
0.0976598
0.0976041
0.0975569
0.0975179
0.097487
0.097464
0.0974487
0.0974411
0.101167
0.100876
0.100595
0.100324
0.100064
0.0998173
0.0995833
0.0993628
0.0991562
0.0989635
0.0987846
0.0986192
0.098467
0.0983275
0.0982002
0.0980847
0.0979804
0.0978867
0.0978031
0.0977292
0.0976646
0.0976088
0.0975616
0.0975227
0.0974918
0.0974688
0.0974535
0.0974459
0.101172
0.100882
0.1006
0.100329
0.100069
0.099822
0.099588
0.0993675
0.0991608
0.098968
0.098789
0.0986236
0.0984713
0.0983318
0.0982045
0.098089
0.0979846
0.0978909
0.0978073
0.0977334
0.0976687
0.0976129
0.0975657
0.0975268
0.0974959
0.0974728
0.0974575
0.0974499
0.101176
0.100886
0.100604
0.100333
0.100073
0.099826
0.0995919
0.0993713
0.0991646
0.0989718
0.0987928
0.0986273
0.098475
0.0983354
0.0982081
0.0980925
0.0979881
0.0978944
0.0978108
0.0977368
0.0976722
0.0976164
0.0975691
0.0975302
0.0974993
0.0974762
0.0974609
0.0974533
0.10118
0.100889
0.100608
0.100336
0.100077
0.0998292
0.0995951
0.0993745
0.0991677
0.0989748
0.0987957
0.0986302
0.0984779
0.0983383
0.098211
0.0980953
0.0979909
0.0978972
0.0978135
0.0977396
0.0976749
0.0976191
0.0975719
0.0975329
0.097502
0.097479
0.0974637
0.097456
0.101182
0.100892
0.10061
0.100339
0.100079
0.0998316
0.0995974
0.0993768
0.09917
0.0989771
0.098798
0.0986324
0.0984801
0.0983405
0.0982131
0.0980975
0.097993
0.0978993
0.0978156
0.0977417
0.097677
0.0976212
0.0975739
0.097535
0.097504
0.097481
0.0974657
0.0974581
0.101184
0.100893
0.100612
0.10034
0.100081
0.0998332
0.099599
0.0993783
0.0991715
0.0989786
0.0987995
0.0986339
0.0984815
0.0983419
0.0982145
0.0980989
0.0979944
0.0979007
0.097817
0.0977431
0.0976784
0.0976226
0.0975753
0.0975363
0.0975054
0.0974824
0.0974671
0.0974595
0.101185
0.100894
0.100613
0.100341
0.100081
0.099834
0.0995998
0.0993791
0.0991723
0.0989794
0.0988002
0.0986346
0.0984823
0.0983426
0.0982153
0.0980996
0.0979952
0.0979014
0.0978177
0.0977438
0.0976791
0.0976233
0.097576
0.097537
0.0975061
0.0974831
0.0974678
0.0974601
)
;

boundaryField
{
    bc-2
    {
        type            empty;
    }
    bc-3
    {
        type            empty;
    }
    bottom
    {
        type            zeroGradient;
    }
    leftSide
    {
        type            zeroGradient;
    }
    naturalSurface
    {
        type            zeroGradient;
    }
    rightSide
    {
        type            zeroGradient;
    }
    slopesurface
    {
        type            zeroGradient;
    }
    subGradeSurface
    {
        type            zeroGradient;
    }
}


// ************************************************************************* //
