# Supplementary material for: A finite volume-based model for the hydrothermal behavior of soil under freeze–thaw cycles
Source: PLoS One. 2021 Jun 3;16(6):e0252680. doi: 10.1371/journal.pone.0252680 (PMC8174737; doi:10.1371/journal.pone.0252680)
Supplement: S1 Data — (ZIP) [file pone.0252680.s001.zip › Data at equal time interval/3.26592e+08/volContOfWater]

/*--------------------------------*- C++ -*----------------------------------*\
| =========                 |                                                 |
| \\      /  F ield         | OpenFOAM: The Open Source CFD Toolbox           |
|  \\    /   O peration     | Version:  2.4.0                                 |
|   \\  /    A nd           | Web:      www.OpenFOAM.org                      |
|    \\/     M anipulation  |                                                 |
\*---------------------------------------------------------------------------*/
FoamFile
{
    version     2.0;
    format      ascii;
    class       volScalarField;
    location    "3.26592e+08";
    object      volContOfWater;
}
// * * * * * * * * * * * * * * * * * * * * * * * * * * * * * * * * * * * * * //

dimensions      [0 0 0 0 0 0 0];

internalField   nonuniform List<scalar> 
9554
(
0.106028
0.106003
0.105951
0.105874
0.105772
0.105646
0.105496
0.105324
0.105131
0.104918
0.104687
0.104439
0.104176
0.103899
0.103612
0.103316
0.103013
0.102706
0.102396
0.102085
0.101777
0.101473
0.106027
0.106002
0.10595
0.105873
0.105771
0.105645
0.105495
0.105323
0.10513
0.104917
0.104686
0.104438
0.104175
0.103899
0.103611
0.103315
0.103012
0.102705
0.102395
0.102085
0.101776
0.101472
0.106025
0.106
0.105948
0.105871
0.105769
0.105643
0.105493
0.105321
0.105128
0.104915
0.104684
0.104436
0.104173
0.103897
0.103609
0.103313
0.10301
0.102703
0.102393
0.102083
0.101774
0.10147
0.106022
0.105997
0.105945
0.105868
0.105766
0.10564
0.10549
0.105318
0.105125
0.104912
0.104681
0.104433
0.10417
0.103894
0.103607
0.103311
0.103008
0.1027
0.10239
0.10208
0.101772
0.101467
0.106019
0.105993
0.105941
0.105864
0.105762
0.105636
0.105486
0.105314
0.105121
0.104908
0.104677
0.104429
0.104166
0.10389
0.103603
0.103307
0.103004
0.102696
0.102387
0.102076
0.101768
0.101464
0.106014
0.105988
0.105936
0.105859
0.105757
0.105631
0.105481
0.105309
0.105116
0.104903
0.104672
0.104424
0.104161
0.103885
0.103598
0.103302
0.102999
0.102692
0.102382
0.102072
0.101764
0.101459
0.106008
0.105982
0.10593
0.105853
0.105751
0.105625
0.105475
0.105304
0.105111
0.104898
0.104666
0.104418
0.104155
0.103879
0.103592
0.103296
0.102994
0.102686
0.102377
0.102067
0.101758
0.101454
0.106001
0.105975
0.105923
0.105846
0.105744
0.105618
0.105468
0.105297
0.105104
0.104891
0.10466
0.104412
0.104149
0.103873
0.103586
0.10329
0.102987
0.10268
0.10237
0.10206
0.101752
0.101448
0.105993
0.105967
0.105915
0.105838
0.105736
0.10561
0.105461
0.105289
0.105096
0.104883
0.104652
0.104404
0.104141
0.103865
0.103578
0.103282
0.10298
0.102672
0.102363
0.102053
0.101745
0.101441
0.105983
0.105958
0.105906
0.105829
0.105727
0.105601
0.105452
0.10528
0.105087
0.104874
0.104643
0.104395
0.104132
0.103856
0.10357
0.103274
0.102971
0.102664
0.102355
0.102045
0.101737
0.101433
0.105973
0.105948
0.105896
0.105819
0.105717
0.105591
0.105442
0.10527
0.105077
0.104864
0.104633
0.104385
0.104122
0.103847
0.10356
0.103264
0.102962
0.102655
0.102345
0.102036
0.101728
0.101424
0.105962
0.105936
0.105885
0.105808
0.105706
0.10558
0.105431
0.105259
0.105066
0.104853
0.104622
0.104374
0.104112
0.103836
0.103549
0.103254
0.102951
0.102645
0.102335
0.102026
0.101718
0.101415
0.10595
0.105924
0.105873
0.105796
0.105694
0.105568
0.105418
0.105247
0.105054
0.104841
0.10461
0.104363
0.1041
0.103824
0.103538
0.103242
0.10294
0.102633
0.102324
0.102015
0.101708
0.101404
0.105937
0.105911
0.10586
0.105783
0.105681
0.105555
0.105405
0.105234
0.105041
0.104828
0.104597
0.10435
0.104087
0.103812
0.103525
0.10323
0.102928
0.102621
0.102312
0.102003
0.101696
0.101393
0.105923
0.105897
0.105845
0.105768
0.105667
0.105541
0.105391
0.10522
0.105027
0.104814
0.104583
0.104336
0.104073
0.103798
0.103512
0.103216
0.102915
0.102608
0.102299
0.10199
0.101683
0.10138
0.105908
0.105882
0.10583
0.105753
0.105651
0.105525
0.105376
0.105204
0.105012
0.104799
0.104568
0.104321
0.104059
0.103783
0.103497
0.103202
0.1029
0.102594
0.102285
0.101977
0.10167
0.101367
0.105891
0.105865
0.105814
0.105737
0.105635
0.105509
0.10536
0.105188
0.104996
0.104783
0.104552
0.104305
0.104043
0.103768
0.103482
0.103187
0.102885
0.102579
0.10227
0.101962
0.101655
0.101353
0.105874
0.105848
0.105797
0.10572
0.105618
0.105492
0.105343
0.105171
0.104978
0.104766
0.104535
0.104288
0.104026
0.103751
0.103465
0.10317
0.102869
0.102563
0.102255
0.101946
0.10164
0.101338
0.105856
0.10583
0.105778
0.105701
0.1056
0.105474
0.105324
0.105153
0.10496
0.104748
0.104517
0.10427
0.104008
0.103733
0.103447
0.103153
0.102851
0.102546
0.102238
0.10193
0.101624
0.101322
0.105837
0.105811
0.105759
0.105682
0.10558
0.105455
0.105305
0.105134
0.104941
0.104729
0.104498
0.104251
0.103989
0.103714
0.103429
0.103134
0.102833
0.102528
0.10222
0.101912
0.101607
0.101305
0.105817
0.105791
0.105739
0.105662
0.10556
0.105434
0.105285
0.105114
0.104921
0.104709
0.104478
0.104231
0.103969
0.103695
0.103409
0.103115
0.102814
0.102509
0.102201
0.101894
0.101588
0.101287
0.105796
0.10577
0.105718
0.105641
0.105539
0.105413
0.105264
0.105093
0.1049
0.104688
0.104457
0.10421
0.103948
0.103674
0.103388
0.103094
0.102794
0.102489
0.102182
0.101874
0.101569
0.101268
0.105774
0.105748
0.105696
0.105619
0.105517
0.105391
0.105242
0.105071
0.104878
0.104666
0.104435
0.104188
0.103926
0.103652
0.103367
0.103073
0.102772
0.102468
0.102161
0.101854
0.101549
0.101249
0.105751
0.105725
0.105674
0.105597
0.105495
0.105369
0.105219
0.105048
0.104855
0.104643
0.104412
0.104165
0.103904
0.103629
0.103344
0.10305
0.10275
0.102446
0.102139
0.101833
0.101528
0.101228
0.105728
0.105702
0.105651
0.105573
0.105471
0.105345
0.105196
0.105024
0.104831
0.104619
0.104388
0.104141
0.10388
0.103605
0.10332
0.103027
0.102727
0.102423
0.102116
0.10181
0.101506
0.101207
0.105705
0.105679
0.105627
0.10555
0.105448
0.105321
0.105172
0.105
0.104807
0.104594
0.104364
0.104117
0.103855
0.103581
0.103296
0.103002
0.102703
0.102399
0.102093
0.101787
0.101484
0.101184
0.105681
0.105655
0.105603
0.105525
0.105423
0.105297
0.105147
0.104975
0.104782
0.104569
0.104338
0.104091
0.103829
0.103555
0.10327
0.102977
0.102677
0.102374
0.102068
0.101763
0.10146
0.101161
0.105656
0.10563
0.105578
0.105501
0.105398
0.105272
0.105121
0.104949
0.104756
0.104543
0.104312
0.104065
0.103803
0.103529
0.103244
0.102951
0.102651
0.102348
0.102043
0.101738
0.101435
0.101137
0.105632
0.105606
0.105554
0.105476
0.105373
0.105246
0.105096
0.104923
0.104729
0.104516
0.104285
0.104038
0.103776
0.103501
0.103217
0.102923
0.102624
0.102321
0.102016
0.101712
0.101409
0.101112
0.105608
0.105582
0.105529
0.105451
0.105348
0.105221
0.10507
0.104897
0.104703
0.104489
0.104258
0.10401
0.103748
0.103473
0.103188
0.102895
0.102596
0.102293
0.101989
0.101685
0.101383
0.101086
0.105584
0.105558
0.105505
0.105427
0.105323
0.105195
0.105044
0.10487
0.104676
0.104462
0.10423
0.103981
0.103719
0.103444
0.103159
0.102866
0.102567
0.102265
0.10196
0.101657
0.101355
0.101059
0.105561
0.105535
0.105482
0.105403
0.105299
0.10517
0.105018
0.104844
0.104648
0.104434
0.104201
0.103952
0.10369
0.103415
0.10313
0.102836
0.102538
0.102235
0.101931
0.101628
0.101327
0.101031
0.105539
0.105513
0.105459
0.10538
0.105275
0.105146
0.104993
0.104817
0.104621
0.104406
0.104172
0.103923
0.10366
0.103384
0.103099
0.102806
0.102507
0.102205
0.101901
0.101598
0.101298
0.101002
0.105518
0.105491
0.105437
0.105358
0.105252
0.105121
0.104967
0.104791
0.104594
0.104377
0.104143
0.103893
0.103629
0.103353
0.103068
0.102774
0.102475
0.102173
0.10187
0.101567
0.101267
0.100973
0.105495
0.105469
0.105416
0.105336
0.10523
0.105098
0.104943
0.104765
0.104567
0.104349
0.104114
0.103863
0.103598
0.103322
0.103036
0.102742
0.102443
0.102141
0.101838
0.101536
0.101236
0.100942
0.105463
0.105441
0.105392
0.105314
0.105208
0.105076
0.104919
0.10474
0.10454
0.104321
0.104085
0.103833
0.103567
0.10329
0.103003
0.102709
0.10241
0.102108
0.101805
0.101503
0.101204
0.100911
0.1054
0.105392
0.105358
0.105289
0.105186
0.105054
0.104896
0.104716
0.104514
0.104293
0.104055
0.103802
0.103535
0.103257
0.10297
0.102676
0.102376
0.102074
0.101771
0.10147
0.101172
0.100879
0.105235
0.105281
0.105296
0.105254
0.105162
0.105033
0.104874
0.104692
0.104488
0.104266
0.104026
0.103771
0.103503
0.103224
0.102936
0.102641
0.102342
0.102039
0.101737
0.101436
0.101138
0.100846
0.104768
0.105009
0.105169
0.105197
0.105132
0.10501
0.104853
0.104669
0.104463
0.104238
0.103997
0.10374
0.103471
0.103191
0.102902
0.102606
0.102306
0.102004
0.101701
0.101401
0.101104
0.100812
0.103458
0.104403
0.104937
0.105112
0.105096
0.104988
0.104832
0.104646
0.104438
0.104211
0.103967
0.103709
0.103438
0.103157
0.102867
0.10257
0.10227
0.101968
0.101665
0.101365
0.101068
0.100778
0.210609
0.185393
0.227679
0.0971362
0.106947
0.0966053
0.0942063
0.100479
0.126324
0.101423
0.0934649
0.0997438
0.161634
0.0974524
0.0844613
0.0929753
0.0895116
0.0909601
0.101048
0.0876211
0.187748
0.100112
0.0947102
0.0971432
0.0986284
0.096728
0.0843017
0.0935745
0.0966672
0.253288
0.099499
0.188326
0.210084
0.0949396
0.106955
0.102206
0.107055
0.106251
0.101314
0.102191
0.101659
0.101485
0.0998148
0.0998993
0.0973241
0.100855
0.0983896
0.104226
0.102168
0.105492
0.0912811
0.10422
0.10311
0.105895
0.106651
0.106182
0.106784
0.106335
0.101835
0.0913274
0.102325
0.105483
0.105254
0.106103
0.100733
0.106169
0.105345
0.106273
0.106248
0.106306
0.106309
0.106347
0.106442
0.106539
0.106601
0.10633
0.106695
0.106432
0.106653
0.106714
0.106707
0.106292
0.106807
0.106753
0.106703
0.106443
0.106902
0.106749
0.106807
0.106428
0.106583
0.106343
0.106944
0.106763
0.106428
0.106396
0.106883
0.106337
0.106953
0.106762
0.106773
0.106407
0.106883
0.106739
0.10696
0.106951
0.107019
0.107001
0.106337
0.10636
0.107041
0.107019
0.106199
0.105683
0.134666
0.104607
0.106104
0.105257
0.106264
0.10628
0.106655
0.106816
0.106351
0.106363
0.106948
0.0916051
0.10534
0.107045
0.106433
0.106767
0.107005
0.106767
0.106978
0.104631
0.0974054
0.10428
0.106217
0.106407
0.106221
0.106442
0.106274
0.10628
0.106348
0.106755
0.106513
0.106725
0.10629
0.106739
0.106877
0.106558
0.106237
0.106235
0.106725
0.106243
0.106724
0.106025
0.1062
0.105023
0.106027
0.105762
0.103301
0.102506
0.0898128
0.100377
0.0966723
0.10648
0.106422
0.106708
0.107016
0.106239
0.106637
0.106838
0.107013
0.106255
0.106627
0.106276
0.106627
0.10694
0.10685
0.105462
0.105069
0.0932185
0.104369
0.106765
0.106813
0.106954
0.106826
0.106706
0.106513
0.106547
0.10619
0.105947
0.106108
0.10662
0.106188
0.106826
0.107045
0.106608
0.106269
0.106138
0.106407
0.106796
0.106626
0.105987
0.10233
0.106366
0.106224
0.0947741
0.103569
0.106174
0.106563
0.106493
0.106762
0.106496
0.106747
0.106765
0.106466
0.106692
0.106472
0.106729
0.106451
0.0980756
0.09182
0.106404
0.106649
0.105087
0.100342
0.106381
0.105751
0.105832
0.103183
0.106915
0.106969
0.10592
0.106043
0.106216
0.106476
0.106774
0.10662
0.106213
0.106565
0.106864
0.106864
0.106221
0.106617
0.107031
0.106858
0.106162
0.106518
0.106377
0.106185
0.0998431
0.0916484
0.106863
0.107056
0.107051
0.106894
0.104638
0.10462
0.10623
0.10647
0.106821
0.106909
0.106562
0.10584
0.107044
0.106866
0.106914
0.106949
0.106418
0.106342
0.100344
0.10434
0.102877
0.0973776
0.106921
0.107013
0.106201
0.106153
0.107065
0.106858
0.101343
0.196065
0.106616
0.106861
0.104614
0.100673
0.106195
0.106387
0.106388
0.106247
0.106614
0.106862
0.105782
0.103962
0.106407
0.106227
0.106416
0.106272
0.106478
0.106621
0.106456
0.106529
0.106616
0.106577
0.104982
0.105692
0.105951
0.105746
0.106697
0.106886
0.106728
0.106762
0.106153
0.105325
0.106264
0.106385
0.106861
0.106624
0.106216
0.106437
0.106234
0.106139
0.106253
0.106411
0.106444
0.106577
0.106577
0.106541
0.106523
0.106438
0.0957345
0.102866
0.105717
0.105467
0.106554
0.10668
0.101204
0.103584
0.106621
0.106798
0.106846
0.106796
0.106393
0.106585
0.10671
0.106622
0.105401
0.104344
0.10671
0.106878
0.106582
0.106461
0.106454
0.106382
0.0977803
0.168893
0.106708
0.106887
0.106702
0.106614
0.106068
0.105608
0.106569
0.106461
0.10655
0.1065
0.10345
0.0997983
0.106035
0.105358
0.106816
0.106698
0.106487
0.106502
0.106449
0.10649
0.106732
0.106573
0.10672
0.106887
0.106705
0.106617
0.106581
0.106491
0.107018
0.107018
0.105786
0.105068
0.107003
0.106951
0.106253
0.106316
0.106178
0.106348
0.106785
0.106676
0.106914
0.106984
0.106484
0.106575
0.106576
0.106503
0.104303
0.102438
0.106254
0.106339
0.10609
0.106049
0.106604
0.106655
0.106581
0.106501
0.0967267
0.205476
0.10633
0.106278
0.102149
0.103928
0.106675
0.106697
0.104384
0.102971
0.10691
0.106995
0.106196
0.106085
0.0919626
0.098496
0.102542
0.0990496
0.106592
0.106412
0.1062
0.105829
0.106207
0.106356
0.104981
0.105703
0.100035
0.102348
0.106333
0.106169
0.106955
0.107058
0.106233
0.106224
0.106254
0.106236
0.106362
0.106205
0.10661
0.106698
0.106562
0.106608
0.10703
0.107026
0.10421
0.103277
0.106782
0.106732
0.106162
0.106282
0.101696
0.10262
0.106813
0.106839
0.105257
0.105552
0.105974
0.105978
0.105866
0.105783
0.106757
0.106866
0.106407
0.106299
0.0953813
0.228467
0.189489
0.0981728
0.10635
0.106499
0.106903
0.106919
0.10666
0.106742
0.102852
0.248778
0.104637
0.107119
0.245516
0.0922878
0.184549
0.0891564
0.180076
0.0992091
0.140293
0.102706
0.0928844
0.103273
0.0930215
0.101237
0.0996268
0.101961
0.096044
0.105895
0.0925638
0.102972
0.107178
0.107145
0.107193
0.0948873
0.0962966
0.106394
0.10044
0.106283
0.104351
0.106709
0.104398
0.106432
0.106903
0.107021
0.105447
0.106945
0.104717
0.107107
0.106852
0.106802
0.104886
0.107138
0.107191
0.107189
0.106461
0.107098
0.106472
0.107193
0.106046
0.107034
0.103795
0.107154
0.107192
0.10716
0.107143
0.104504
0.0997096
0.106448
0.107151
0.106888
0.107117
0.106005
0.10564
0.107089
0.105752
0.106902
0.100659
0.106529
0.105923
0.101954
0.107137
0.106207
0.104558
0.107196
0.107183
0.107155
0.107001
0.106019
0.106807
0.106582
0.104689
0.0955763
0.103094
0.102521
0.10534
0.0997403
0.107206
0.107154
0.104665
0.106925
0.105117
0.107169
0.0894119
0.10454
0.106076
0.105986
0.106875
0.10686
0.106542
0.105475
0.106193
0.106226
0.107087
0.107152
0.107185
0.107185
0.103438
0.10709
0.107194
0.107116
0.103055
0.106882
0.10717
0.107111
0.107086
0.107052
0.101906
0.0922876
0.125521
0.104242
0.101796
0.106054
0.107181
0.106878
0.101164
0.0980124
0.106729
0.107051
0.107089
0.104843
0.105145
0.105377
0.106327
0.103062
0.105697
0.10375
0.107192
0.106582
0.107042
0.107155
0.106717
0.10675
0.107183
0.106691
0.106107
0.1071
0.0930973
0.0998396
0.106505
0.105736
0.105208
0.102995
0.101679
0.0984051
0.107083
0.107139
0.173409
0.101683
0.10337
0.103703
0.107202
0.107115
0.105611
0.103226
0.0974414
0.103793
0.102233
0.106298
0.10367
0.104531
0.106508
0.105229
0.104871
0.106293
0.10322
0.106262
0.103002
0.105405
0.106673
0.105856
0.107186
0.107155
0.107117
0.1072
0.107184
0.107115
0.107109
0.107186
0.107043
0.107072
0.107093
0.107165
0.107026
0.107192
0.1028
0.0995419
0.107144
0.107179
0.103166
0.106427
0.0948314
0.100985
0.106914
0.107006
0.104133
0.105218
0.182894
0.0974263
0.106446
0.106961
0.10684
0.106765
0.102515
0.105951
0.107175
0.10699
0.107198
0.107122
0.107156
0.107144
0.0965093
0.0925297
0.10592
0.104745
0.0988926
0.176245
0.103288
0.10123
0.106962
0.106104
0.107201
0.107199
0.107121
0.107147
0.10513
0.10639
0.106181
0.107059
0.106969
0.106889
0.103107
0.100392
0.104903
0.104438
0.106911
0.106893
0.106409
0.106994
0.106947
0.106684
0.211679
0.0980347
0.107204
0.107201
0.104356
0.105431
0.107135
0.107041
0.103836
0.102866
0.106708
0.106691
0.107177
0.107195
0.107056
0.106288
0.106241
0.105902
0.104789
0.105889
0.09588
0.0918792
0.105424
0.105398
0.106445
0.106645
0.106973
0.106735
0.096278
0.0982053
0.1072
0.107159
0.10667
0.106474
0.103967
0.104049
0.107021
0.107101
0.106277
0.106136
0.106656
0.106258
0.10701
0.107013
0.107203
0.107208
0.0985294
0.221907
0.107036
0.107128
0.262487
0.250182
0.150686
0.0975252
0.150438
0.0983856
0.15151
0.0983281
0.152132
0.0983761
0.152034
0.0984288
0.151854
0.0984783
0.151795
0.098461
0.151889
0.098343
0.152243
0.0981965
0.152205
0.0980717
0.151905
0.0975991
0.151944
0.0963581
0.152549
0.0941
0.156148
0.0908439
0.179531
0.105512
0.263072
0.264099
0.150661
0.0974667
0.150917
0.0982856
0.151739
0.0983715
0.152062
0.0983955
0.151694
0.0984484
0.152141
0.098404
0.152168
0.0983252
0.151925
0.0982851
0.152106
0.0981653
0.152261
0.0979615
0.152344
0.0975295
0.152173
0.0963052
0.15218
0.0940013
0.155705
0.0906749
0.179154
0.105659
0.107146
0.238507
0.104638
0.107118
0.23969
0.0927477
0.190068
0.0912892
0.0947575
0.0975715
0.101378
0.100465
0.131521
0.102499
0.0920681
0.104337
0.143966
0.101911
0.0928728
0.106163
0.0934676
0.104509
0.10719
0.0995124
0.0988314
0.106678
0.105262
0.106556
0.105512
0.106729
0.103869
0.107033
0.106886
0.106381
0.106094
0.107108
0.106416
0.107152
0.106895
0.106964
0.105553
0.107149
0.107207
0.107179
0.106381
0.106987
0.106307
0.107201
0.106975
0.106997
0.107142
0.10452
0.106689
0.107189
0.107193
0.107198
0.107154
0.105446
0.0999144
0.106513
0.106826
0.101999
0.106996
0.105323
0.104639
0.107109
0.104505
0.107168
0.105883
0.100617
0.106683
0.104667
0.107209
0.107132
0.107047
0.106925
0.104507
0.107172
0.106987
0.105063
0.100456
0.105302
0.106462
0.0983615
0.105846
0.103818
0.209642
0.105283
0.105756
0.106379
0.107112
0.107073
0.107078
0.107024
0.10721
0.10294
0.106235
0.106428
0.10719
0.107118
0.100219
0.102341
0.106604
0.106847
0.105627
0.106649
0.10127
0.0961503
0.105166
0.10673
0.10713
0.107209
0.107051
0.107098
0.104132
0.101499
0.106893
0.102983
0.107081
0.107178
0.107113
0.104053
0.107113
0.10721
0.106746
0.104073
0.0931004
0.10429
0.10561
0.105541
0.107209
0.107062
0.101014
0.181166
0.10497
0.106027
0.104165
0.105759
0.106693
0.106934
0.102568
0.100696
0.130575
0.103095
0.100818
0.0975373
0.107192
0.107021
0.107152
0.106846
0.106743
0.107209
0.107087
0.107168
0.106998
0.107001
0.106956
0.106882
0.104476
0.105191
0.105422
0.103258
0.105768
0.102085
0.107097
0.107199
0.0996887
0.10229
0.10707
0.107134
0.106579
0.103245
0.146674
0.100636
0.106788
0.106598
0.163867
0.102892
0.10636
0.107196
0.107206
0.107111
0.103069
0.106455
0.105528
0.103786
0.106021
0.104138
0.105856
0.102852
0.107203
0.107152
0.107189
0.107152
0.107181
0.107133
0.10716
0.106564
0.103115
0.10684
0.105977
0.106561
0.106106
0.103415
0.103194
0.1066
0.104067
0.106047
0.106487
0.106791
0.107186
0.107126
0.105598
0.106325
0.107104
0.107209
0.106687
0.107091
0.10718
0.106589
0.107175
0.107204
0.100744
0.0955665
0.101472
0.104339
0.104361
0.106208
0.106546
0.106143
0.107006
0.106888
0.107196
0.107196
0.106193
0.106516
0.106726
0.106843
0.0946289
0.0982581
0.102839
0.104043
0.104777
0.105833
0.103265
0.103973
0.0955675
0.0970953
0.107191
0.107171
0.106421
0.107103
0.105122
0.106294
0.103238
0.0989178
0.0974124
0.0925973
0.107181
0.107091
0.107092
0.107138
0.10702
0.107085
0.103447
0.104927
0.107117
0.107142
0.106338
0.105204
0.106435
0.107019
0.10711
0.10715
0.104315
0.105984
0.103138
0.102591
0.10719
0.107196
0.107037
0.107085
0.106073
0.106219
0.106991
0.106209
0.0947828
0.0967033
0.107206
0.107214
0.107009
0.10676
0.107192
0.107191
0.10228
0.105579
0.107098
0.107179
0.107033
0.106989
0.106898
0.106885
0.106262
0.106355
0.105831
0.106188
0.10705
0.106282
0.104054
0.105359
0.102283
0.105541
0.0971705
0.245896
0.107171
0.107097
0.107107
0.107133
0.106351
0.102561
0.107013
0.106184
0.101535
0.102276
0.0997251
0.0989799
0.0954856
0.100677
0.089748
0.102692
0.0897582
0.102218
0.101814
0.101351
0.0959103
0.101529
0.0888537
0.106708
0.106902
0.106567
0.107021
0.106234
0.10624
0.102261
0.0889738
0.104233
0.0978856
0.104725
0.103898
0.105793
0.104812
0.10574
0.105616
0.106158
0.106377
0.106324
0.106322
0.106081
0.106562
0.106379
0.10666
0.10635
0.106674
0.106398
0.10654
0.106616
0.106768
0.106283
0.106892
0.106392
0.10658
0.106602
0.106899
0.10637
0.1066
0.106576
0.106873
0.106611
0.106926
0.106456
0.106863
0.106615
0.106878
0.106273
0.106999
0.106527
0.106573
0.106615
0.106882
0.106627
0.106583
0.106342
0.106953
0.106241
0.106947
0.106997
0.106361
0.106365
0.106967
0.106827
0.106336
0.106779
0.106246
0.106456
0.106243
0.105997
0.105911
0.105168
0.101251
0.106876
0.107013
0.107031
0.106569
0.105611
0.102729
0.104285
0.0994707
0.106276
0.106746
0.106787
0.106846
0.106655
0.106812
0.106194
0.106504
0.106427
0.10629
0.104347
0.105911
0.106554
0.106478
0.106141
0.106331
0.106542
0.106206
0.106532
0.106267
0.106987
0.106704
0.106816
0.106259
0.0917411
0.102168
0.106121
0.105827
0.106699
0.106253
0.106851
0.106889
0.106258
0.106386
0.106411
0.106195
0.0957844
0.103264
0.106516
0.106271
0.105692
0.105543
0.107017
0.106707
0.106442
0.106232
0.106734
0.106873
0.0885978
0.103762
0.10483
0.105143
0.107027
0.106707
0.106464
0.106203
0.106612
0.106784
0.105667
0.105776
0.1067
0.107047
0.106478
0.10617
0.106458
0.106407
0.106282
0.106547
0.106304
0.106019
0.101484
0.0951855
0.106707
0.106657
0.107033
0.106845
0.106991
0.106704
0.106266
0.106465
0.105647
0.10595
0.106605
0.106858
0.100729
0.104432
0.0983369
0.138593
0.0946012
0.0957867
0.106635
0.106857
0.106462
0.106815
0.106586
0.106586
0.106402
0.106283
0.106382
0.106214
0.104061
0.104094
0.106668
0.106426
0.106598
0.106381
0.106217
0.106448
0.106158
0.106428
0.106019
0.104818
0.106229
0.106461
0.106336
0.106172
0.105095
0.105432
0.106196
0.106257
0.106913
0.107041
0.106843
0.107006
0.106281
0.106431
0.107027
0.106879
0.107039
0.106855
0.106231
0.1065
0.106226
0.106473
0.106949
0.107052
0.106906
0.107008
0.106269
0.106472
0.106396
0.106334
0.106721
0.106738
0.102455
0.0946571
0.10693
0.106785
0.106148
0.106286
0.106891
0.106913
0.106786
0.106749
0.103526
0.101011
0.106104
0.105966
0.103552
0.105038
0.106712
0.106474
0.106605
0.106634
0.0903114
0.0995601
0.106839
0.10697
0.10493
0.102917
0.106395
0.106207
0.106196
0.10632
0.106834
0.106759
0.106693
0.106674
0.106419
0.106689
0.10672
0.106744
0.105473
0.105267
0.106624
0.106744
0.106713
0.106738
0.106863
0.106744
0.1065
0.106505
0.106377
0.10622
0.106701
0.106603
0.106914
0.10677
0.106459
0.106138
0.106582
0.106632
0.106491
0.106533
0.106255
0.106335
0.106557
0.106577
0.106358
0.106434
0.105536
0.104323
0.103206
0.0990397
0.106432
0.106694
0.106618
0.106534
0.106819
0.106761
0.106223
0.106415
0.106579
0.10676
0.10136
0.101643
0.106563
0.106756
0.0999647
0.17249
0.0998422
0.102482
0.106654
0.106449
0.106763
0.106828
0.107011
0.106945
0.106203
0.106259
0.106623
0.106431
0.105742
0.105967
0.104138
0.102926
0.105492
0.105763
0.106507
0.106553
0.10645
0.106637
0.106916
0.106986
0.106812
0.106741
0.106346
0.106178
0.106987
0.106929
0.100056
0.0990711
0.106505
0.106632
0.106554
0.106712
0.106613
0.106424
0.176741
0.0973377
0.106746
0.106811
0.106702
0.106605
0.106526
0.106512
0.10504
0.105513
0.106421
0.106512
0.104021
0.104959
0.106281
0.106277
0.106459
0.106384
0.106513
0.106441
0.106243
0.106339
0.103917
0.103248
0.106519
0.10654
0.105528
0.105128
0.10655
0.106408
0.106164
0.106343
0.10636
0.106203
0.106252
0.106147
0.106949
0.107056
0.107062
0.106955
0.106205
0.106385
0.106431
0.106372
0.105847
0.105908
0.106812
0.106873
0.106029
0.106078
0.104922
0.10569
0.106136
0.106072
0.106211
0.106342
0.106633
0.10671
0.102612
0.0997044
0.106306
0.106166
0.106527
0.106564
0.10282
0.104552
0.106934
0.106961
0.0972677
0.222739
0.0939791
0.0936659
0.0950261
0.245968
0.209544
0.0954604
0.106948
0.106841
0.106418
0.106394
0.106712
0.106613
0.0970652
0.227734
0.18518
0.210622
0.0908955
0.167058
0.0900136
0.192306
0.0944362
0.0938544
0.0980998
0.0984108
0.100966
0.0991353
0.101568
0.0953925
0.0997958
0.10907
0.250677
0.0980808
0.115091
0.102299
0.130628
0.100853
0.189273
0.10167
0.0942924
0.0950877
0.0918834
0.0886136
0.0968533
0.0992342
0.0893212
0.236447
0.101174
0.100883
0.100601
0.100329
0.10007
0.0998221
0.0995878
0.0993672
0.0991605
0.0989677
0.0987887
0.0986232
0.098471
0.0983316
0.0982044
0.0980889
0.0979846
0.097891
0.0978075
0.0977336
0.097669
0.0976133
0.0975661
0.0975272
0.0974963
0.0974733
0.0974581
0.0974504
0.101173
0.100882
0.1006
0.100329
0.100069
0.0998213
0.099587
0.0993664
0.0991597
0.0989669
0.0987879
0.0986225
0.0984703
0.0983309
0.0982037
0.0980882
0.0979839
0.0978903
0.0978068
0.0977329
0.0976683
0.0976126
0.0975654
0.0975265
0.0974957
0.0974726
0.0974574
0.0974498
0.101171
0.10088
0.100598
0.100327
0.100067
0.0998197
0.0995855
0.0993649
0.0991582
0.0989654
0.0987864
0.098621
0.0984688
0.0983294
0.0982022
0.0980868
0.0979825
0.0978889
0.0978054
0.0977315
0.097667
0.0976112
0.0975641
0.0975251
0.0974943
0.0974713
0.097456
0.0974484
0.101169
0.100878
0.100596
0.100324
0.100065
0.0998173
0.0995831
0.0993625
0.0991558
0.0989631
0.0987842
0.0986188
0.0984666
0.0983272
0.0982001
0.0980846
0.0979804
0.0978867
0.0978033
0.0977294
0.0976649
0.0976092
0.097562
0.0975231
0.0974922
0.0974692
0.0974539
0.0974463
0.101165
0.100874
0.100593
0.100321
0.100061
0.099814
0.0995799
0.0993594
0.0991528
0.0989601
0.0987812
0.0986158
0.0984637
0.0983243
0.0981972
0.0980818
0.0979775
0.0978839
0.0978005
0.0977267
0.0976621
0.0976064
0.0975592
0.0975203
0.0974895
0.0974665
0.0974512
0.0974436
0.101161
0.10087
0.100588
0.100317
0.100057
0.09981
0.099576
0.0993555
0.0991489
0.0989563
0.0987774
0.0986121
0.09846
0.0983207
0.0981936
0.0980782
0.097974
0.0978804
0.097797
0.0977232
0.0976586
0.097603
0.0975558
0.0975169
0.097486
0.0974631
0.0974478
0.0974402
0.101156
0.100865
0.100583
0.100312
0.100052
0.0998052
0.0995712
0.0993508
0.0991443
0.0989517
0.0987729
0.0986077
0.0984557
0.0983164
0.0981893
0.098074
0.0979698
0.0978762
0.0977928
0.097719
0.0976545
0.0975988
0.0975517
0.0975128
0.097482
0.097459
0.0974437
0.0974361
0.10115
0.100859
0.100577
0.100306
0.100047
0.0997996
0.0995657
0.0993454
0.099139
0.0989465
0.0987677
0.0986026
0.0984506
0.0983113
0.0981843
0.098069
0.0979649
0.0978713
0.097788
0.0977142
0.0976497
0.097594
0.0975469
0.097508
0.0974772
0.0974542
0.097439
0.0974314
0.101143
0.100852
0.100571
0.1003
0.10004
0.0997932
0.0995594
0.0993392
0.0991329
0.0989404
0.0987618
0.0985967
0.0984448
0.0983056
0.0981786
0.0980634
0.0979593
0.0978658
0.0977824
0.0977087
0.0976442
0.0975886
0.0975415
0.0975026
0.0974718
0.0974488
0.0974335
0.0974259
0.101135
0.100845
0.100563
0.100292
0.100033
0.099786
0.0995523
0.0993323
0.099126
0.0989337
0.0987551
0.0985901
0.0984383
0.0982992
0.0981723
0.0980571
0.097953
0.0978596
0.0977762
0.0977025
0.0976381
0.0975825
0.0975354
0.0974965
0.0974657
0.0974427
0.0974275
0.0974199
0.101126
0.100836
0.100555
0.100284
0.100025
0.0997781
0.0995445
0.0993245
0.0991184
0.0989262
0.0987477
0.0985828
0.0984311
0.098292
0.0981652
0.0980501
0.0979461
0.0978527
0.0977694
0.0976957
0.0976313
0.0975757
0.0975286
0.0974898
0.097459
0.097436
0.0974208
0.0974132
0.101117
0.100827
0.100546
0.100275
0.100016
0.0997693
0.0995359
0.0993161
0.0991101
0.098918
0.0987396
0.0985748
0.0984232
0.0982842
0.0981575
0.0980424
0.0979385
0.0978451
0.0977619
0.0976883
0.0976239
0.0975683
0.0975212
0.0974824
0.0974516
0.0974287
0.0974134
0.0974058
0.101106
0.100816
0.100536
0.100265
0.100006
0.0997598
0.0995265
0.0993069
0.099101
0.0989091
0.0987309
0.0985662
0.0984146
0.0982758
0.0981491
0.0980341
0.0979302
0.0978369
0.0977537
0.0976802
0.0976158
0.0975603
0.0975132
0.0974744
0.0974436
0.0974207
0.0974055
0.0973979
0.101095
0.100805
0.100525
0.100254
0.0999957
0.0997495
0.0995164
0.0992969
0.0990912
0.0988994
0.0987214
0.0985568
0.0984054
0.0982666
0.0981401
0.0980252
0.0979213
0.0978281
0.097745
0.0976715
0.0976071
0.0975516
0.0975046
0.0974658
0.0974351
0.0974121
0.0973969
0.0973893
0.101083
0.100793
0.100513
0.100243
0.0999844
0.0997384
0.0995055
0.0992862
0.0990807
0.0988891
0.0987112
0.0985468
0.0983955
0.0982569
0.0981304
0.0980156
0.0979118
0.0978187
0.0977356
0.0976621
0.0975978
0.0975424
0.0974954
0.0974566
0.0974259
0.0974029
0.0973877
0.0973801
0.10107
0.100781
0.1005
0.100231
0.0999723
0.0997265
0.0994939
0.0992748
0.0990695
0.0988781
0.0987004
0.0985361
0.098385
0.0982465
0.0981201
0.0980054
0.0979017
0.0978087
0.0977256
0.0976522
0.097588
0.0975325
0.0974856
0.0974468
0.0974161
0.0973932
0.097378
0.0973704
0.101056
0.100767
0.100487
0.100217
0.0999595
0.0997139
0.0994815
0.0992627
0.0990576
0.0988664
0.0986889
0.0985248
0.0983738
0.0982354
0.0981092
0.0979946
0.097891
0.097798
0.0977151
0.0976417
0.0975775
0.0975221
0.0974752
0.0974365
0.0974057
0.0973828
0.0973676
0.0973601
0.101041
0.100752
0.100473
0.100203
0.0999458
0.0997006
0.0994684
0.0992499
0.099045
0.098854
0.0986767
0.0985128
0.098362
0.0982238
0.0980977
0.0979832
0.0978797
0.0977868
0.097704
0.0976306
0.0975665
0.0975111
0.0974642
0.0974255
0.0973948
0.097372
0.0973568
0.0973492
0.101026
0.100737
0.100458
0.100189
0.0999314
0.0996864
0.0994546
0.0992363
0.0990318
0.098841
0.0986639
0.0985002
0.0983496
0.0982115
0.0980856
0.0979712
0.0978679
0.0977751
0.0976923
0.097619
0.0975549
0.0974996
0.0974527
0.0974141
0.0973834
0.0973605
0.0973453
0.0973378
0.101009
0.100721
0.100442
0.100173
0.0999162
0.0996716
0.0994401
0.0992221
0.0990178
0.0988273
0.0986505
0.098487
0.0983366
0.0981987
0.0980729
0.0979587
0.0978555
0.0977628
0.09768
0.0976069
0.0975428
0.0974876
0.0974407
0.0974021
0.0973714
0.0973486
0.0973334
0.0973258
0.100992
0.100704
0.100425
0.100157
0.0999002
0.099656
0.0994248
0.0992071
0.0990032
0.098813
0.0986364
0.0984732
0.098323
0.0981853
0.0980597
0.0979456
0.0978425
0.0977499
0.0976673
0.0975942
0.0975302
0.097475
0.0974282
0.0973896
0.097359
0.0973361
0.097321
0.0973134
0.100973
0.100686
0.100408
0.10014
0.0998834
0.0996396
0.0994088
0.0991915
0.0989879
0.098798
0.0986218
0.0984588
0.0983088
0.0981714
0.098046
0.097932
0.0978291
0.0977366
0.0976541
0.097581
0.0975171
0.0974619
0.0974152
0.0973766
0.097346
0.0973232
0.097308
0.0973005
0.100954
0.100667
0.100389
0.100122
0.0998659
0.0996225
0.0993922
0.0991752
0.098972
0.0987825
0.0986065
0.0984438
0.0982941
0.0981569
0.0980317
0.0979179
0.0978151
0.0977228
0.0976403
0.0975674
0.0975035
0.0974484
0.0974017
0.0973632
0.0973326
0.0973098
0.0972946
0.0972871
0.100934
0.100647
0.10037
0.100103
0.0998477
0.0996047
0.0993748
0.0991583
0.0989555
0.0987663
0.0985907
0.0984283
0.0982789
0.0981419
0.0980169
0.0979033
0.0978007
0.0977084
0.0976261
0.0975533
0.0974895
0.0974344
0.0973878
0.0973493
0.0973187
0.0972959
0.0972808
0.0972732
0.100913
0.100627
0.10035
0.100083
0.0998286
0.0995862
0.0993567
0.0991407
0.0989383
0.0987495
0.0985743
0.0984123
0.0982631
0.0981264
0.0980016
0.0978883
0.0977858
0.0976937
0.0976115
0.0975387
0.097475
0.09742
0.0973734
0.0973349
0.0973044
0.0972816
0.0972665
0.097259
0.100891
0.100605
0.100329
0.100063
0.0998089
0.0995669
0.099338
0.0991224
0.0989205
0.0987322
0.0985573
0.0983957
0.0982468
0.0981104
0.0979859
0.0978727
0.0977704
0.0976785
0.0975964
0.0975238
0.0974601
0.0974052
0.0973586
0.0973202
0.0972897
0.0972669
0.0972518
0.0972443
0.100868
0.100583
0.100307
0.100042
0.0997883
0.099547
0.0993186
0.0991036
0.0989021
0.0987142
0.0985398
0.0983786
0.0982301
0.098094
0.0979697
0.0978568
0.0977547
0.0976629
0.0975809
0.0975084
0.0974448
0.09739
0.0973435
0.0973051
0.0972746
0.0972518
0.0972367
0.0972292
0.100844
0.10056
0.100285
0.10002
0.0997671
0.0995263
0.0992985
0.0990841
0.0988831
0.0986958
0.0985218
0.0983609
0.0982128
0.098077
0.0979531
0.0978404
0.0977385
0.0976469
0.0975651
0.0974926
0.0974292
0.0973744
0.0973279
0.0972896
0.0972591
0.0972364
0.0972213
0.0972138
0.10082
0.100536
0.100262
0.0999975
0.0997451
0.0995049
0.0992778
0.0990639
0.0988636
0.0986768
0.0985033
0.0983429
0.0981952
0.0980597
0.097936
0.0978236
0.0977219
0.0976305
0.0975489
0.0974765
0.0974132
0.0973585
0.0973121
0.0972737
0.0972433
0.0972206
0.0972056
0.0971981
0.100795
0.100511
0.100237
0.0999741
0.0997223
0.0994829
0.0992564
0.0990432
0.0988435
0.0986572
0.0984843
0.0983243
0.098177
0.098042
0.0979186
0.0978065
0.097705
0.0976138
0.0975323
0.0974601
0.0973969
0.0973422
0.0972959
0.0972576
0.0972272
0.0972045
0.0971895
0.097182
0.100768
0.100486
0.100213
0.0999499
0.0996989
0.0994602
0.0992344
0.0990219
0.0988228
0.0986372
0.0984648
0.0983053
0.0981585
0.0980238
0.0979008
0.097789
0.0976878
0.0975967
0.0975154
0.0974434
0.0973802
0.0973257
0.0972794
0.0972412
0.0972108
0.0971882
0.0971731
0.0971656
0.100741
0.100459
0.100187
0.099925
0.0996747
0.0994368
0.0992118
0.099
0.0988017
0.0986166
0.0984448
0.0982859
0.0981396
0.0980053
0.0978827
0.0977711
0.0976702
0.0975794
0.0974983
0.0974264
0.0973633
0.0973089
0.0972627
0.0972245
0.0971942
0.0971715
0.0971565
0.097149
0.100713
0.100432
0.10016
0.0998993
0.0996499
0.0994128
0.0991886
0.0989776
0.09878
0.0985956
0.0984244
0.0982661
0.0981203
0.0979865
0.0978642
0.097753
0.0976524
0.0975618
0.0974808
0.0974091
0.0973462
0.0972918
0.0972457
0.0972075
0.0971773
0.0971547
0.0971396
0.0971322
0.100684
0.100404
0.100133
0.0998729
0.0996244
0.0993882
0.0991648
0.0989546
0.0987578
0.0985742
0.0984037
0.0982459
0.0981006
0.0979673
0.0978455
0.0977346
0.0976343
0.0975439
0.0974632
0.0973916
0.0973288
0.0972745
0.0972285
0.0971904
0.0971601
0.0971376
0.0971226
0.0971151
0.100654
0.100375
0.100105
0.0998458
0.0995982
0.0993629
0.0991405
0.0989312
0.0987351
0.0985523
0.0983825
0.0982254
0.0980807
0.0979478
0.0978264
0.097716
0.0976159
0.0975258
0.0974453
0.0973739
0.0973112
0.097257
0.0972111
0.097173
0.0971428
0.0971203
0.0971053
0.0970978
0.100624
0.100345
0.100076
0.099818
0.0995714
0.0993371
0.0991156
0.0989072
0.098712
0.09853
0.0983609
0.0982045
0.0980604
0.0979281
0.0978072
0.0976971
0.0975974
0.0975076
0.0974272
0.097356
0.0972935
0.0972394
0.0971935
0.0971555
0.0971254
0.0971029
0.0970879
0.0970804
0.100593
0.100315
0.100047
0.0997895
0.0995439
0.0993106
0.0990901
0.0988827
0.0986885
0.0985073
0.098339
0.0981833
0.0980399
0.0979081
0.0977877
0.097678
0.0975786
0.0974891
0.097409
0.097338
0.0972756
0.0972216
0.0971758
0.0971379
0.0971078
0.0970853
0.0970704
0.0970629
0.100561
0.100284
0.100017
0.0997604
0.0995158
0.0992836
0.0990642
0.0988578
0.0986645
0.0984843
0.0983168
0.0981619
0.0980191
0.0978879
0.097768
0.0976587
0.0975597
0.0974705
0.0973907
0.0973198
0.0972576
0.0972037
0.097158
0.0971202
0.0970901
0.0970676
0.0970527
0.0970453
0.100528
0.100252
0.0999858
0.0997306
0.0994872
0.0992561
0.0990378
0.0988325
0.0986402
0.0984609
0.0982943
0.0981402
0.0979981
0.0978675
0.0977481
0.0976393
0.0975407
0.0974518
0.0973722
0.0973016
0.0972395
0.0971858
0.0971401
0.0971023
0.0970723
0.0970499
0.097035
0.0970275
0.100494
0.100219
0.0999542
0.0997002
0.099458
0.0992281
0.0990109
0.0988067
0.0986155
0.0984372
0.0982716
0.0981183
0.0979769
0.097847
0.0977281
0.0976198
0.0975216
0.097433
0.0973537
0.0972832
0.0972213
0.0971677
0.0971222
0.0970845
0.0970545
0.0970321
0.0970172
0.0970098
0.103601
0.102888
0.101801
0.100573
0.0993728
0.0997228
0.10472
0.104425
0.104006
0.103535
0.103175
0.103375
0.105107
0.10499
0.104835
0.104667
0.104557
0.104635
0.105168
0.105126
0.105073
0.105019
0.104989
0.105019
0.105084
0.105073
0.10506
0.105048
0.105045
0.105062
0.104933
0.104936
0.10494
0.104944
0.104953
0.104967
0.104745
0.104757
0.104768
0.104781
0.104796
0.104813
0.104533
0.10455
0.104568
0.104586
0.104605
0.104625
0.104302
0.104324
0.104346
0.104368
0.104391
0.104414
0.104054
0.10408
0.104106
0.104132
0.104158
0.104184
0.103793
0.103822
0.103851
0.10388
0.103909
0.103938
0.103519
0.103551
0.103583
0.103615
0.103646
0.103678
0.103235
0.10327
0.103304
0.103338
0.103372
0.103405
0.102943
0.10298
0.103016
0.103052
0.103087
0.103122
0.102645
0.102683
0.102721
0.102758
0.102795
0.102831
0.102343
0.102383
0.102421
0.10246
0.102497
0.102534
0.102039
0.102079
0.102119
0.102158
0.102196
0.102233
0.101735
0.101776
0.101815
0.101855
0.101893
0.101931
0.101433
0.101473
0.101513
0.101552
0.101591
0.101628
0.101135
0.101175
0.101214
0.101253
0.101291
0.101328
0.100842
0.100881
0.10092
0.100958
0.100996
0.101032
0.100556
0.100594
0.100632
0.10067
0.100706
0.100742
0.10046
0.100186
0.0999221
0.0996693
0.0994283
0.0991996
0.0989837
0.0987807
0.0985906
0.0984133
0.0982486
0.0980962
0.0979555
0.0978263
0.0977081
0.0976002
0.0975024
0.0974142
0.0973351
0.0972649
0.0972032
0.0971497
0.0971042
0.0970666
0.0970366
0.0970143
0.0969994
0.096992
0.100425
0.100152
0.0998893
0.0996378
0.0993981
0.0991707
0.098956
0.0987543
0.0985653
0.0983891
0.0982254
0.0980739
0.0979341
0.0978056
0.0976879
0.0975806
0.0974832
0.0973953
0.0973165
0.0972465
0.097185
0.0971316
0.0970863
0.0970487
0.0970188
0.0969965
0.0969816
0.0969742
0.100389
0.100117
0.099856
0.0996058
0.0993674
0.0991414
0.0989281
0.0987276
0.0985399
0.0983648
0.0982021
0.0980515
0.0979125
0.0977848
0.0976677
0.0975609
0.097464
0.0973765
0.097298
0.0972282
0.0971668
0.0971136
0.0970683
0.0970309
0.097001
0.0969787
0.0969639
0.0969565
0.100353
0.100082
0.0998222
0.0995733
0.0993364
0.0991117
0.0988998
0.0987006
0.0985142
0.0983403
0.0981787
0.0980291
0.0978909
0.0977639
0.0976475
0.0975413
0.0974448
0.0973576
0.0972795
0.0972099
0.0971487
0.0970956
0.0970505
0.0970131
0.0969833
0.096961
0.0969462
0.0969388
0.100316
0.100047
0.0997879
0.0995405
0.0993049
0.0990818
0.0988713
0.0986735
0.0984883
0.0983157
0.0981552
0.0980066
0.0978693
0.0977431
0.0976273
0.0975217
0.0974257
0.0973389
0.097261
0.0971917
0.0971307
0.0970778
0.0970327
0.0969954
0.0969656
0.0969434
0.0969286
0.0969212
0.100278
0.100011
0.0997532
0.0995072
0.0992732
0.0990516
0.0988426
0.0986462
0.0984624
0.098291
0.0981317
0.0979841
0.0978478
0.0977223
0.0976073
0.0975022
0.0974066
0.0973203
0.0972427
0.0971736
0.0971128
0.09706
0.0970151
0.0969778
0.0969481
0.0969259
0.0969112
0.0969038
0.103919
0.104887
0.105183
0.105198
0.105093
0.10493
0.104734
0.104517
0.10428
0.104029
0.103763
0.103487
0.1032
0.102906
0.102606
0.102303
0.101998
0.101694
0.101392
0.101094
0.100802
0.100517
0.104102
0.104983
0.105232
0.10522
0.105099
0.104926
0.104724
0.1045
0.104259
0.104003
0.103734
0.103454
0.103165
0.102869
0.102567
0.102263
0.101957
0.101653
0.101351
0.101053
0.100762
0.100478
0.104198
0.105046
0.105268
0.105238
0.105104
0.104923
0.104714
0.104484
0.104238
0.103977
0.103704
0.103421
0.103129
0.102831
0.102528
0.102222
0.101916
0.101611
0.101309
0.101012
0.100721
0.100438
0.104377
0.105137
0.105312
0.105258
0.105111
0.10492
0.104703
0.104468
0.104216
0.103951
0.103674
0.103388
0.103093
0.102792
0.102487
0.102181
0.101874
0.101568
0.101267
0.10097
0.10068
0.100398
0.104739
0.105278
0.105369
0.105281
0.105117
0.104917
0.104693
0.104451
0.104194
0.103925
0.103644
0.103354
0.103056
0.102753
0.102447
0.102139
0.101831
0.101526
0.101224
0.100928
0.100639
0.100358
0.105127
0.105428
0.105428
0.105304
0.105124
0.104913
0.104682
0.104434
0.104172
0.103898
0.103613
0.103319
0.103019
0.102714
0.102406
0.102096
0.101788
0.101482
0.101181
0.100886
0.100598
0.100318
0.10544
0.105552
0.105479
0.105324
0.105129
0.104909
0.104671
0.104417
0.104149
0.10387
0.103582
0.103285
0.102981
0.102674
0.102364
0.102054
0.101745
0.101439
0.101138
0.100843
0.100556
0.100278
0.105649
0.10564
0.105517
0.10534
0.105132
0.104904
0.104658
0.104398
0.104126
0.103842
0.103549
0.103249
0.102943
0.102634
0.102322
0.102011
0.101701
0.101395
0.101095
0.1008
0.100514
0.100237
0.105779
0.105698
0.105544
0.105351
0.105133
0.104897
0.104645
0.104379
0.104102
0.103813
0.103517
0.103213
0.102905
0.102593
0.10228
0.101968
0.101658
0.101352
0.101051
0.100758
0.100473
0.100197
0.105862
0.105739
0.105563
0.105358
0.105131
0.104888
0.10463
0.104359
0.104076
0.103784
0.103484
0.103177
0.102866
0.102552
0.102238
0.101924
0.101614
0.101308
0.101008
0.100715
0.100432
0.100157
0.105922
0.105768
0.105577
0.105362
0.105128
0.104878
0.104614
0.104338
0.10405
0.103754
0.10345
0.10314
0.102826
0.102511
0.102195
0.101881
0.10157
0.101264
0.100965
0.100673
0.100391
0.100118
0.105964
0.10579
0.105587
0.105364
0.105123
0.104866
0.104597
0.104315
0.104023
0.103723
0.103415
0.103103
0.102787
0.102469
0.102152
0.101838
0.101527
0.101221
0.100922
0.100631
0.10035
0.100079
0.105995
0.105806
0.105594
0.105362
0.105115
0.104853
0.104578
0.104292
0.103996
0.103691
0.103381
0.103065
0.102747
0.102428
0.10211
0.101795
0.101483
0.101178
0.10088
0.10059
0.10031
0.10004
0.106017
0.105817
0.105597
0.105359
0.105106
0.104838
0.104558
0.104268
0.103967
0.103659
0.103346
0.103028
0.102708
0.102387
0.102068
0.101752
0.101441
0.101136
0.100838
0.10055
0.100271
0.100003
0.106033
0.105825
0.105597
0.105354
0.105095
0.104822
0.104538
0.104242
0.103938
0.103627
0.10331
0.10299
0.102668
0.102346
0.102026
0.10171
0.101399
0.101094
0.100797
0.10051
0.100232
0.099966
0.106044
0.105829
0.105596
0.105346
0.105082
0.104805
0.104516
0.104217
0.103909
0.103594
0.103275
0.102953
0.102629
0.102306
0.101985
0.101668
0.101357
0.101053
0.100757
0.100471
0.100195
0.0999303
0.106052
0.10583
0.105591
0.105337
0.105068
0.104786
0.104493
0.10419
0.103879
0.103562
0.10324
0.102916
0.10259
0.102266
0.101945
0.101628
0.101317
0.101013
0.100719
0.100433
0.100159
0.0998957
0.106055
0.105829
0.105585
0.105326
0.105053
0.104767
0.10447
0.104164
0.10385
0.10353
0.103206
0.102879
0.102553
0.102227
0.101906
0.101589
0.101278
0.100975
0.100681
0.100397
0.100124
0.0998624
0.106056
0.105825
0.105577
0.105314
0.105037
0.104747
0.104447
0.104137
0.10382
0.103498
0.103172
0.102844
0.102516
0.10219
0.101868
0.10155
0.10124
0.100938
0.100645
0.100362
0.100091
0.0998305
0.106055
0.10582
0.105568
0.105301
0.10502
0.104727
0.104423
0.104111
0.103791
0.103467
0.103139
0.102809
0.10248
0.102154
0.101831
0.101514
0.101204
0.100902
0.10061
0.100329
0.100059
0.0998002
0.106053
0.105814
0.105558
0.105287
0.105003
0.104707
0.1044
0.104085
0.103763
0.103436
0.103107
0.102776
0.102446
0.102119
0.101796
0.101479
0.101169
0.100869
0.100578
0.100297
0.100028
0.0997715
0.106048
0.105806
0.105547
0.105273
0.104986
0.104686
0.104377
0.10406
0.103736
0.103407
0.103076
0.102744
0.102413
0.102086
0.101763
0.101446
0.101137
0.100837
0.100547
0.100268
0.1
0.0997446
0.106042
0.105797
0.105535
0.105259
0.104969
0.104667
0.104355
0.104036
0.10371
0.103379
0.103047
0.102714
0.102383
0.102055
0.101732
0.101415
0.101106
0.100807
0.100518
0.10024
0.0999738
0.0997197
0.106037
0.105788
0.105524
0.105244
0.104952
0.104648
0.104334
0.104013
0.103685
0.103353
0.10302
0.102686
0.102354
0.102026
0.101703
0.101386
0.101078
0.10078
0.100492
0.100215
0.0999495
0.0996967
0.10603
0.105779
0.105512
0.105231
0.104936
0.10463
0.104315
0.103991
0.103662
0.103329
0.102995
0.10266
0.102328
0.101999
0.101676
0.10136
0.101053
0.100755
0.100467
0.100191
0.0999275
0.0996759
0.106023
0.10577
0.105502
0.105218
0.104921
0.104614
0.104296
0.103972
0.103641
0.103307
0.102972
0.102637
0.102304
0.101975
0.101652
0.101336
0.101029
0.100732
0.100446
0.100171
0.0999077
0.0996572
0.106016
0.105762
0.105491
0.105206
0.104908
0.104599
0.10428
0.103954
0.103623
0.103288
0.102952
0.102616
0.102283
0.101954
0.101631
0.101316
0.101009
0.100712
0.100426
0.100152
0.0998903
0.0996408
0.106011
0.105755
0.105483
0.105196
0.104896
0.104586
0.104266
0.103939
0.103607
0.103271
0.102934
0.102598
0.102265
0.101936
0.101613
0.101298
0.100991
0.100695
0.10041
0.100137
0.0998754
0.0996267
0.106005
0.105748
0.105475
0.105187
0.104886
0.104575
0.104254
0.103926
0.103593
0.103257
0.10292
0.102583
0.102249
0.10192
0.101598
0.101283
0.100977
0.100681
0.100396
0.100124
0.099863
0.099615
0.106001
0.105743
0.105469
0.10518
0.104878
0.104566
0.104244
0.103916
0.103582
0.103245
0.102908
0.102571
0.102237
0.101908
0.101586
0.101271
0.100965
0.10067
0.100385
0.100113
0.0998532
0.0996058
0.105998
0.105739
0.105464
0.105175
0.104873
0.10456
0.104237
0.103908
0.103574
0.103237
0.102899
0.102562
0.102228
0.101899
0.101577
0.101262
0.100957
0.100661
0.100378
0.100106
0.099846
0.099599
0.105997
0.105737
0.105462
0.105172
0.104869
0.104555
0.104233
0.103904
0.103569
0.103232
0.102894
0.102557
0.102223
0.101894
0.101571
0.101256
0.100951
0.100656
0.100373
0.100101
0.0998415
0.0995948
0.105997
0.105737
0.105461
0.105171
0.104868
0.104554
0.104231
0.103902
0.103567
0.10323
0.102892
0.102555
0.102221
0.101891
0.101569
0.101254
0.100949
0.100654
0.100371
0.100099
0.0998396
0.099593
0.100241
0.0999741
0.0997182
0.0994738
0.0992414
0.0990213
0.0988138
0.0986189
0.0984365
0.0982664
0.0981083
0.0979617
0.0978263
0.0977017
0.0975873
0.0974828
0.0973878
0.0973018
0.0972246
0.0971558
0.0970952
0.0970425
0.0969977
0.0969605
0.0969308
0.0969087
0.0968939
0.0968866
0.100203
0.0999375
0.0996831
0.0994403
0.0992094
0.098991
0.0987851
0.0985917
0.0984107
0.0982419
0.098085
0.0979395
0.0978051
0.0976813
0.0975677
0.0974638
0.0973692
0.0972836
0.0972067
0.0971382
0.0970777
0.0970252
0.0969805
0.0969434
0.0969138
0.0968916
0.0968769
0.0968696
0.100164
0.0999007
0.0996478
0.0994066
0.0991774
0.0989606
0.0987563
0.0985645
0.098385
0.0982175
0.0980618
0.0979175
0.097784
0.0976611
0.0975481
0.0974449
0.0973508
0.0972656
0.0971891
0.0971208
0.0970605
0.0970082
0.0969635
0.0969265
0.0968969
0.0968748
0.0968601
0.0968528
0.100126
0.0998636
0.0996123
0.0993728
0.0991453
0.0989302
0.0987276
0.0985374
0.0983593
0.0981933
0.0980388
0.0978956
0.0977631
0.097641
0.0975288
0.0974262
0.0973326
0.0972479
0.0971716
0.0971036
0.0970435
0.0969913
0.0969468
0.0969098
0.0968803
0.0968583
0.0968436
0.0968362
0.100087
0.0998263
0.0995768
0.0993389
0.0991132
0.0988999
0.098699
0.0985104
0.0983339
0.0981692
0.098016
0.0978739
0.0977425
0.0976212
0.0975098
0.0974078
0.0973147
0.0972304
0.0971545
0.0970867
0.0970268
0.0969748
0.0969303
0.0968934
0.096864
0.0968419
0.0968273
0.0968199
0.100048
0.0997891
0.0995412
0.0993052
0.0990813
0.0988697
0.0986705
0.0984835
0.0983086
0.0981454
0.0979935
0.0978525
0.0977221
0.0976017
0.0974911
0.0973896
0.0972971
0.0972132
0.0971376
0.0970701
0.0970104
0.0969585
0.0969141
0.0968773
0.0968479
0.0968259
0.0968113
0.0968039
0.100009
0.0997519
0.0995057
0.0992715
0.0990495
0.0988397
0.0986423
0.098457
0.0982836
0.0981218
0.0979713
0.0978315
0.0977021
0.0975826
0.0974726
0.0973718
0.0972798
0.0971963
0.0971211
0.0970538
0.0969943
0.0969425
0.0968983
0.0968615
0.0968322
0.0968102
0.0967956
0.0967883
0.0999706
0.0997148
0.0994704
0.0992381
0.0990179
0.09881
0.0986144
0.0984308
0.098259
0.0980987
0.0979494
0.0978108
0.0976824
0.0975638
0.0974546
0.0973544
0.0972629
0.0971798
0.0971049
0.0970379
0.0969786
0.0969269
0.0968828
0.0968461
0.0968168
0.0967948
0.0967802
0.0967729
0.099932
0.0996779
0.0994354
0.099205
0.0989867
0.0987807
0.0985868
0.098405
0.0982348
0.0980759
0.0979279
0.0977905
0.0976631
0.0975454
0.097437
0.0973374
0.0972464
0.0971637
0.0970891
0.0970223
0.0969632
0.0969117
0.0968677
0.096831
0.0968018
0.0967798
0.0967652
0.0967579
0.0998938
0.0996414
0.0994008
0.0991722
0.0989559
0.0987518
0.0985597
0.0983796
0.098211
0.0980536
0.0979069
0.0977707
0.0976443
0.0975275
0.0974198
0.0973208
0.0972303
0.0971481
0.0970737
0.0970072
0.0969483
0.0968969
0.0968529
0.0968164
0.0967871
0.0967652
0.0967506
0.0967433
0.0998559
0.0996054
0.0993666
0.09914
0.0989256
0.0987234
0.0985332
0.0983548
0.0981878
0.0980318
0.0978865
0.0977514
0.097626
0.09751
0.0974031
0.0973047
0.0972147
0.0971328
0.0970588
0.0969925
0.0969337
0.0968825
0.0968386
0.0968021
0.0967729
0.096751
0.0967365
0.0967292
0.0998186
0.0995699
0.0993331
0.0991084
0.098896
0.0986956
0.0985073
0.0983305
0.0981651
0.0980106
0.0978666
0.0977326
0.0976082
0.0974931
0.0973869
0.0972891
0.0971996
0.0971181
0.0970444
0.0969783
0.0969197
0.0968685
0.0968248
0.0967883
0.0967591
0.0967373
0.0967227
0.0967154
0.0997819
0.099535
0.0993002
0.0990775
0.098867
0.0986686
0.098482
0.098307
0.0981431
0.09799
0.0978473
0.0977144
0.0975911
0.0974768
0.0973712
0.097274
0.097185
0.0971038
0.0970304
0.0969645
0.0969061
0.0968551
0.0968114
0.096775
0.0967458
0.096724
0.0967094
0.0967022
0.099746
0.099501
0.0992681
0.0990473
0.0988388
0.0986422
0.0984575
0.0982841
0.0981218
0.0979701
0.0978287
0.0976969
0.0975745
0.097461
0.0973561
0.0972595
0.0971709
0.0970901
0.097017
0.0969513
0.096893
0.0968421
0.0967985
0.0967621
0.096733
0.0967112
0.0966966
0.0966894
0.099711
0.0994679
0.0992369
0.0990181
0.0988115
0.0986168
0.0984338
0.0982621
0.0981013
0.097951
0.0978107
0.0976801
0.0975586
0.0974459
0.0973417
0.0972456
0.0971574
0.097077
0.0970041
0.0969386
0.0968805
0.0968297
0.0967861
0.0967498
0.0967207
0.0966989
0.0966844
0.0966771
0.099677
0.0994358
0.0992067
0.0989898
0.0987851
0.0985922
0.098411
0.0982409
0.0980816
0.0979326
0.0977936
0.0976639
0.0975433
0.0974314
0.0973278
0.0972323
0.0971445
0.0970644
0.0969918
0.0969265
0.0968685
0.0968178
0.0967743
0.096738
0.096709
0.0966872
0.0966726
0.0966653
0.0996442
0.0994048
0.0991776
0.0989626
0.0987598
0.0985687
0.0983891
0.0982206
0.0980627
0.0979151
0.0977772
0.0976485
0.0975288
0.0974176
0.0973147
0.0972196
0.0971323
0.0970525
0.0969801
0.096915
0.0968571
0.0968065
0.096763
0.0967268
0.0966977
0.096676
0.0966614
0.0966541
0.0996126
0.099375
0.0991497
0.0989366
0.0987355
0.0985462
0.0983683
0.0982013
0.0980448
0.0978984
0.0977616
0.0976339
0.0975151
0.0974046
0.0973022
0.0972076
0.0971206
0.0970411
0.096969
0.096904
0.0968463
0.0967957
0.0967523
0.0967161
0.0966871
0.0966653
0.0966508
0.0966435
0.0995825
0.0993467
0.0991231
0.0989118
0.0987125
0.0985249
0.0983485
0.098183
0.0980278
0.0978826
0.0977469
0.0976202
0.0975021
0.0973922
0.0972904
0.0971963
0.0971097
0.0970305
0.0969585
0.0968937
0.0968361
0.0967856
0.0967422
0.096706
0.096677
0.0966553
0.0966407
0.0966335
0.0995538
0.0993197
0.099098
0.0988884
0.0986907
0.0985047
0.0983298
0.0981657
0.0980119
0.0978678
0.0977331
0.0976072
0.0974899
0.0973807
0.0972794
0.0971857
0.0970994
0.0970204
0.0969486
0.096884
0.0968265
0.096776
0.0967327
0.0966966
0.0966676
0.0966458
0.0966313
0.096624
0.0995267
0.0992943
0.0990743
0.0988663
0.0986703
0.0984858
0.0983124
0.0981496
0.0979969
0.097854
0.0977202
0.0975951
0.0974785
0.0973699
0.0972691
0.0971758
0.0970898
0.0970111
0.0969395
0.096875
0.0968175
0.0967672
0.0967239
0.0966877
0.0966588
0.096637
0.0966225
0.0966152
0.0995014
0.0992706
0.0990521
0.0988458
0.0986513
0.0984682
0.0982961
0.0981346
0.0979831
0.0978411
0.0977082
0.097584
0.097468
0.0973599
0.0972595
0.0971666
0.0970809
0.0970024
0.096931
0.0968666
0.0968092
0.0967589
0.0967157
0.0966795
0.0966506
0.0966288
0.0966143
0.096607
0.0994779
0.0992486
0.0990316
0.0988267
0.0986337
0.098452
0.0982812
0.0981208
0.0979703
0.0978293
0.0976972
0.0975737
0.0974583
0.0973507
0.0972508
0.0971582
0.0970728
0.0969944
0.0969232
0.0968589
0.0968016
0.0967513
0.0967081
0.096672
0.096643
0.0966213
0.0966067
0.0965995
0.0994563
0.0992284
0.0990128
0.0988093
0.0986176
0.0984371
0.0982675
0.0981082
0.0979587
0.0978185
0.0976872
0.0975643
0.0974495
0.0973424
0.0972428
0.0971505
0.0970653
0.0969872
0.096916
0.0968519
0.0967946
0.0967444
0.0967012
0.0966651
0.0966362
0.0966144
0.0965999
0.0965926
0.0994367
0.0992101
0.0989958
0.0987935
0.098603
0.0984237
0.0982551
0.0980968
0.0979482
0.0978088
0.0976782
0.0975559
0.0974415
0.0973349
0.0972356
0.0971436
0.0970586
0.0969807
0.0969096
0.0968455
0.0967884
0.0967382
0.096695
0.0966589
0.09663
0.0966082
0.0965937
0.0965864
0.0994192
0.0991937
0.0989806
0.0987795
0.09859
0.0984118
0.0982442
0.0980867
0.0979389
0.0978002
0.0976702
0.0975484
0.0974345
0.0973282
0.0972293
0.0971375
0.0970527
0.0969749
0.096904
0.0968399
0.0967828
0.0967326
0.0966895
0.0966534
0.0966245
0.0966027
0.0965882
0.0965809
0.0994038
0.0991794
0.0989673
0.0987672
0.0985787
0.0984013
0.0982346
0.0980779
0.0979307
0.0977927
0.0976632
0.0975419
0.0974284
0.0973224
0.0972237
0.0971321
0.0970475
0.0969698
0.096899
0.096835
0.0967779
0.0967278
0.0966847
0.0966486
0.0966196
0.0965979
0.0965833
0.0965761
0.0993906
0.0991671
0.0989559
0.0987566
0.098569
0.0983924
0.0982264
0.0980703
0.0979238
0.0977862
0.0976572
0.0975363
0.0974231
0.0973174
0.097219
0.0971276
0.0970431
0.0969655
0.0968948
0.0968308
0.0967738
0.0967237
0.0966805
0.0966445
0.0966155
0.0965938
0.0965792
0.0965719
0.0993797
0.0991569
0.0989464
0.0987479
0.0985609
0.098385
0.0982196
0.0980641
0.0979181
0.097781
0.0976523
0.0975317
0.0974188
0.0973134
0.0972151
0.0971238
0.0970395
0.096962
0.0968913
0.0968274
0.0967704
0.0967203
0.0966771
0.0966411
0.0966121
0.0965903
0.0965758
0.0965685
0.099371
0.0991488
0.098939
0.098741
0.0985546
0.0983792
0.0982142
0.0980592
0.0979136
0.0977768
0.0976484
0.0975281
0.0974154
0.0973101
0.097212
0.0971209
0.0970366
0.0969591
0.0968885
0.0968246
0.0967677
0.0967176
0.0966744
0.0966384
0.0966094
0.0965876
0.0965731
0.0965658
0.0993647
0.099143
0.0989335
0.098736
0.09855
0.0983749
0.0982103
0.0980556
0.0979103
0.0977737
0.0976456
0.0975255
0.0974129
0.0973078
0.0972098
0.0971187
0.0970345
0.0969571
0.0968865
0.0968226
0.0967657
0.0967156
0.0966725
0.0966364
0.0966074
0.0965857
0.0965711
0.0965638
0.0993607
0.0991393
0.0989301
0.0987328
0.0985471
0.0983723
0.0982079
0.0980534
0.0979082
0.0977718
0.0976438
0.0975238
0.0974114
0.0973063
0.0972083
0.0971173
0.0970332
0.0969558
0.0968852
0.0968214
0.0967644
0.0967143
0.0966712
0.0966352
0.0966062
0.0965844
0.0965699
0.0965626
0.0993591
0.0991378
0.0989287
0.0987316
0.0985459
0.0983712
0.0982069
0.0980525
0.0979074
0.0977711
0.0976431
0.0975231
0.0974108
0.0973057
0.0972078
0.0971168
0.0970326
0.0969553
0.0968847
0.0968209
0.0967639
0.0967138
0.0966707
0.0966346
0.0966057
0.0965839
0.0965693
0.0965621
0.100536
0.100822
0.101114
0.101412
0.101715
0.102019
0.102324
0.102627
0.102926
0.103219
0.103505
0.103781
0.104045
0.104295
0.104529
0.104744
0.104936
0.105095
0.105195
0.105182
0.104916
0.104069
0.100497
0.100782
0.101074
0.101372
0.101674
0.101979
0.102284
0.102588
0.102889
0.103184
0.103472
0.103751
0.104019
0.104273
0.104512
0.104734
0.104933
0.105102
0.105218
0.105227
0.104986
0.104137
0.100458
0.100742
0.101033
0.10133
0.101632
0.101937
0.102244
0.102549
0.102851
0.103149
0.10344
0.103722
0.103993
0.104252
0.104496
0.104723
0.104929
0.105107
0.105234
0.105255
0.105018
0.104142
0.100419
0.100701
0.100992
0.101289
0.101591
0.101896
0.102203
0.102509
0.102813
0.103113
0.103407
0.103692
0.103967
0.104231
0.10448
0.104712
0.104926
0.105111
0.105251
0.105289
0.105079
0.104242
0.100379
0.10066
0.10095
0.101246
0.101548
0.101854
0.102161
0.102469
0.102775
0.103077
0.103373
0.103662
0.103941
0.104209
0.104463
0.104702
0.104922
0.105117
0.105271
0.105339
0.105202
0.104556
0.100339
0.100619
0.100908
0.101204
0.101505
0.101811
0.102119
0.102428
0.102736
0.10304
0.103339
0.103631
0.103915
0.104187
0.104446
0.104691
0.104919
0.105124
0.105294
0.105398
0.105351
0.104948
0.100299
0.100578
0.100866
0.101161
0.101462
0.101768
0.102077
0.102387
0.102696
0.103003
0.103305
0.1036
0.103887
0.104164
0.104429
0.10468
0.104915
0.105129
0.105315
0.105452
0.105484
0.105286
0.100259
0.100537
0.100823
0.101118
0.101419
0.101725
0.102035
0.102346
0.102656
0.102965
0.10327
0.103569
0.10386
0.104141
0.104411
0.104668
0.10491
0.105133
0.105333
0.105495
0.105585
0.105519
0.100219
0.100495
0.100781
0.101075
0.101376
0.101682
0.101992
0.102304
0.102616
0.102927
0.103234
0.103536
0.103831
0.104117
0.104393
0.104655
0.104904
0.105136
0.105347
0.105529
0.10566
0.105687
0.100179
0.100454
0.100739
0.101032
0.101332
0.101638
0.101949
0.102262
0.102575
0.102888
0.103198
0.103504
0.103802
0.104093
0.104373
0.104642
0.104896
0.105136
0.105357
0.105554
0.105714
0.105803
0.10014
0.100413
0.100697
0.100989
0.101289
0.101595
0.101905
0.102219
0.102535
0.102849
0.103162
0.10347
0.103773
0.104067
0.104353
0.104626
0.104887
0.105134
0.105364
0.105573
0.105753
0.105885
0.100101
0.100373
0.100655
0.100946
0.101245
0.101551
0.101862
0.102177
0.102494
0.10281
0.103125
0.103437
0.103742
0.104041
0.104331
0.10461
0.104877
0.10513
0.105367
0.105587
0.105782
0.105944
0.100062
0.100333
0.100614
0.100904
0.101202
0.101508
0.101819
0.102135
0.102453
0.102771
0.103088
0.103402
0.103712
0.104014
0.104308
0.104593
0.104865
0.105124
0.105369
0.105596
0.105804
0.105986
0.100024
0.100293
0.100573
0.100862
0.10116
0.101465
0.101777
0.102093
0.102411
0.102731
0.103051
0.103368
0.10368
0.103986
0.104285
0.104574
0.104851
0.105116
0.105367
0.105602
0.105819
0.106015
0.0999871
0.100255
0.100533
0.100821
0.101118
0.101423
0.101735
0.102051
0.102371
0.102692
0.103013
0.103333
0.103648
0.103958
0.10426
0.104554
0.104836
0.105107
0.105363
0.105605
0.105829
0.106035
0.099951
0.100217
0.100494
0.100781
0.101077
0.101382
0.101693
0.10201
0.10233
0.102653
0.102976
0.103298
0.103616
0.103929
0.104235
0.104533
0.10482
0.105095
0.105357
0.105605
0.105836
0.106049
0.0999159
0.10018
0.100456
0.100741
0.101037
0.101341
0.101652
0.101969
0.10229
0.102614
0.102939
0.103263
0.103584
0.1039
0.104209
0.104511
0.104802
0.105082
0.105349
0.105602
0.105839
0.106058
0.099882
0.100145
0.100419
0.100703
0.100998
0.101301
0.101612
0.101929
0.102251
0.102576
0.102902
0.103228
0.103551
0.10387
0.104183
0.104488
0.104784
0.105068
0.105339
0.105597
0.105839
0.106064
0.0998494
0.10011
0.100383
0.100666
0.10096
0.101263
0.101574
0.101891
0.102213
0.102539
0.102866
0.103194
0.103519
0.103841
0.104157
0.104465
0.104764
0.105052
0.105328
0.10559
0.105837
0.106067
0.0998183
0.100078
0.100349
0.100631
0.100924
0.101226
0.101536
0.101853
0.102176
0.102503
0.102831
0.10316
0.103488
0.103811
0.10413
0.104442
0.104744
0.105036
0.105315
0.105581
0.105832
0.106066
0.0997887
0.100047
0.100316
0.100597
0.100889
0.10119
0.1015
0.101817
0.10214
0.102468
0.102797
0.103128
0.103457
0.103783
0.104104
0.104418
0.104724
0.105019
0.105302
0.105571
0.105826
0.106064
0.0997608
0.100017
0.100286
0.100566
0.100856
0.101157
0.101466
0.101783
0.102106
0.102434
0.102765
0.103096
0.103427
0.103755
0.104078
0.104395
0.104703
0.105001
0.105287
0.10556
0.105818
0.106059
0.0997348
0.0999898
0.100257
0.100536
0.100825
0.101125
0.101434
0.101751
0.102074
0.102402
0.102734
0.103066
0.103398
0.103728
0.104053
0.104372
0.104683
0.104984
0.105273
0.105549
0.10581
0.106054
0.0997107
0.0999643
0.10023
0.100508
0.100796
0.101096
0.101404
0.101721
0.102044
0.102372
0.102704
0.103038
0.103371
0.103702
0.104029
0.10435
0.104663
0.104966
0.105258
0.105537
0.1058
0.106048
0.0996886
0.0999409
0.100206
0.100482
0.10077
0.101068
0.101376
0.101693
0.102016
0.102345
0.102677
0.103011
0.103346
0.103678
0.104007
0.104329
0.104644
0.10495
0.105244
0.105524
0.10579
0.10604
0.0996686
0.0999198
0.100183
0.100459
0.100746
0.101044
0.101351
0.101667
0.10199
0.102319
0.102652
0.102987
0.103322
0.103656
0.103986
0.10431
0.104627
0.104934
0.10523
0.105513
0.105781
0.106033
0.0996508
0.0999009
0.100163
0.100438
0.100724
0.101022
0.101329
0.101644
0.101967
0.102296
0.10263
0.102965
0.103301
0.103636
0.103967
0.104292
0.104611
0.104919
0.105217
0.105502
0.105771
0.106025
0.0996353
0.0998845
0.100146
0.10042
0.100706
0.101002
0.101309
0.101624
0.101947
0.102276
0.10261
0.102946
0.103282
0.103618
0.10395
0.104277
0.104596
0.104906
0.105205
0.105491
0.105763
0.106018
0.0996221
0.0998705
0.100131
0.100405
0.10069
0.100986
0.101292
0.101607
0.10193
0.102259
0.102593
0.102929
0.103266
0.103602
0.103935
0.104263
0.104583
0.104895
0.105195
0.105482
0.105755
0.106012
0.0996113
0.0998591
0.100119
0.100392
0.100676
0.100972
0.101278
0.101593
0.101916
0.102245
0.102579
0.102915
0.103253
0.10359
0.103923
0.104251
0.104573
0.104885
0.105186
0.105475
0.105748
0.106006
0.099603
0.0998502
0.10011
0.100382
0.100666
0.100962
0.101267
0.101582
0.101905
0.102234
0.102568
0.102905
0.103243
0.10358
0.103914
0.104242
0.104564
0.104877
0.105179
0.105469
0.105743
0.106002
0.0995972
0.099844
0.100104
0.100375
0.100659
0.100954
0.10126
0.101574
0.101897
0.102226
0.10256
0.102897
0.103235
0.103572
0.103907
0.104236
0.104558
0.104872
0.105174
0.105464
0.10574
0.105999
0.0995938
0.0998405
0.1001
0.100371
0.100655
0.10095
0.101255
0.10157
0.101893
0.102222
0.102556
0.102893
0.103231
0.103568
0.103903
0.104232
0.104555
0.104869
0.105171
0.105462
0.105738
0.105998
0.0968953
0.0969027
0.0969175
0.0969396
0.0969693
0.0970066
0.0970515
0.0971042
0.0971649
0.0972338
0.0973112
0.0973974
0.0974927
0.0975974
0.0977121
0.0978371
0.0979729
0.09812
0.0982786
0.0984493
0.0986324
0.0988279
0.0990361
0.0992569
0.0994901
0.0997353
0.0999919
0.100259
0.0968782
0.0968856
0.0969003
0.0969225
0.0969521
0.0969893
0.0970341
0.0970867
0.0971472
0.0972159
0.097293
0.0973787
0.0974735
0.0975777
0.0976917
0.0978159
0.0979508
0.0980967
0.0982542
0.0984237
0.0986053
0.0987994
0.0990061
0.0992253
0.0994569
0.0997005
0.0999557
0.100222
0.0968614
0.0968687
0.0968834
0.0969056
0.0969351
0.0969722
0.0970169
0.0970694
0.0971297
0.0971981
0.0972749
0.0973603
0.0974546
0.0975582
0.0976714
0.0977948
0.0979287
0.0980736
0.0982299
0.098398
0.0985782
0.0987708
0.0989759
0.0991935
0.0994235
0.0996655
0.0999192
0.100184
0.0968447
0.096852
0.0968667
0.0968888
0.0969184
0.0969554
0.097
0.0970523
0.0971124
0.0971806
0.0972571
0.097342
0.0974358
0.0975388
0.0976514
0.0977739
0.0979068
0.0980506
0.0982057
0.0983724
0.0985512
0.0987422
0.0989457
0.0991616
0.0993899
0.0996303
0.0998824
0.100145
0.0968283
0.0968356
0.0968503
0.0968724
0.0969018
0.0969388
0.0969833
0.0970355
0.0970954
0.0971634
0.0972395
0.097324
0.0974173
0.0975197
0.0976315
0.0977532
0.0978852
0.0980278
0.0981817
0.098347
0.0985243
0.0987137
0.0989155
0.0991297
0.0993563
0.099595
0.0998455
0.100107
0.0968121
0.0968195
0.0968341
0.0968562
0.0968856
0.0969225
0.0969669
0.0970189
0.0970787
0.0971464
0.0972222
0.0973063
0.0973991
0.0975009
0.097612
0.0977328
0.0978637
0.0980053
0.0981578
0.0983218
0.0984975
0.0986853
0.0988854
0.0990979
0.0993227
0.0995597
0.0998084
0.100068
0.0967963
0.0968036
0.0968183
0.0968403
0.0968697
0.0969065
0.0969508
0.0970027
0.0970623
0.0971297
0.0972052
0.0972889
0.0973812
0.0974824
0.0975927
0.0977127
0.0978426
0.097983
0.0981343
0.0982968
0.098471
0.0986571
0.0988555
0.0990662
0.0992892
0.0995244
0.0997714
0.10003
0.0967808
0.0967881
0.0968027
0.0968247
0.0968541
0.0968908
0.096935
0.0969868
0.0970462
0.0971134
0.0971885
0.0972719
0.0973637
0.0974642
0.0975738
0.0976929
0.0978218
0.0979611
0.098111
0.0982721
0.0984447
0.0986292
0.0988258
0.0990347
0.0992558
0.0994892
0.0997345
0.0999913
0.0967656
0.0967729
0.0967875
0.0968095
0.0968388
0.0968755
0.0969196
0.0969712
0.0970305
0.0970974
0.0971723
0.0972552
0.0973465
0.0974464
0.0975553
0.0976735
0.0978014
0.0979395
0.0980882
0.0982478
0.0984189
0.0986016
0.0987965
0.0990035
0.0992228
0.0994543
0.0996977
0.0999528
0.0967508
0.0967581
0.0967727
0.0967947
0.0968239
0.0968606
0.0969046
0.0969561
0.0970152
0.0970819
0.0971564
0.0972389
0.0973297
0.097429
0.0975372
0.0976545
0.0977814
0.0979184
0.0980657
0.0982239
0.0983934
0.0985745
0.0987675
0.0989726
0.09919
0.0994196
0.0996613
0.0999146
0.0967365
0.0967438
0.0967584
0.0967803
0.0968095
0.0968461
0.09689
0.0969414
0.0970003
0.0970667
0.097141
0.0972231
0.0973134
0.0974121
0.0975195
0.097636
0.0977619
0.0978977
0.0980438
0.0982005
0.0983684
0.0985478
0.098739
0.0989423
0.0991577
0.0993854
0.0996252
0.0998768
0.0967225
0.0967298
0.0967444
0.0967663
0.0967955
0.096832
0.0968759
0.0969271
0.0969858
0.0970521
0.097126
0.0972078
0.0972976
0.0973957
0.0975024
0.097618
0.097743
0.0978776
0.0980224
0.0981777
0.098344
0.0985217
0.0987111
0.0989125
0.099126
0.0993517
0.0995896
0.0998394
0.096709
0.0967163
0.0967309
0.0967527
0.0967819
0.0968184
0.0968622
0.0969133
0.0969718
0.0970379
0.0971115
0.0971929
0.0972823
0.0973798
0.0974858
0.0976006
0.0977246
0.0978581
0.0980016
0.0981555
0.0983202
0.0984962
0.0986838
0.0988833
0.0990949
0.0993187
0.0995546
0.0998025
0.096696
0.0967033
0.0967178
0.0967397
0.0967688
0.0968052
0.096849
0.0969
0.0969584
0.0970242
0.0970976
0.0971786
0.0972675
0.0973645
0.0974698
0.0975838
0.0977068
0.0978392
0.0979814
0.0981339
0.0982971
0.0984714
0.0986572
0.0988548
0.0990645
0.0992863
0.0995203
0.0997664
0.0966834
0.0966907
0.0967053
0.0967271
0.0967562
0.0967926
0.0968363
0.0968872
0.0969454
0.0970111
0.0970842
0.0971649
0.0972533
0.0973497
0.0974544
0.0975676
0.0976896
0.0978209
0.0979619
0.0981131
0.0982747
0.0984474
0.0986314
0.0988271
0.0990349
0.0992548
0.0994869
0.0997311
0.0966714
0.0966787
0.0966933
0.0967151
0.0967442
0.0967805
0.0968241
0.0968749
0.096933
0.0969985
0.0970713
0.0971517
0.0972397
0.0973356
0.0974396
0.097552
0.0976732
0.0978034
0.0979432
0.098093
0.0982531
0.0984242
0.0986064
0.0988004
0.0990062
0.0992242
0.0994543
0.0996967
0.0966599
0.0966672
0.0966818
0.0967036
0.0967327
0.096769
0.0968125
0.0968632
0.0969212
0.0969865
0.0970591
0.0971391
0.0972267
0.0973221
0.0974255
0.0975372
0.0976574
0.0977867
0.0979253
0.0980737
0.0982324
0.0984019
0.0985824
0.0987745
0.0989785
0.0991946
0.0994229
0.0996633
0.096649
0.0966563
0.0966709
0.0966927
0.0967217
0.096758
0.0968014
0.0968521
0.09691
0.096975
0.0970474
0.0971271
0.0972144
0.0973093
0.0974121
0.097523
0.0976424
0.0977707
0.0979082
0.0980554
0.0982127
0.0983805
0.0985594
0.0987498
0.0989519
0.0991661
0.0993925
0.0996312
0.0966387
0.096646
0.0966605
0.0966823
0.0967113
0.0967476
0.096791
0.0968416
0.0968993
0.0969642
0.0970364
0.0971158
0.0972027
0.0972971
0.0973994
0.0975096
0.0976282
0.0977555
0.097892
0.0980379
0.0981938
0.0983602
0.0985375
0.0987262
0.0989265
0.0991389
0.0993635
0.0996003
0.0966289
0.0966362
0.0966508
0.0966725
0.0967016
0.0967378
0.0967811
0.0968316
0.0968893
0.0969541
0.097026
0.0971052
0.0971917
0.0972857
0.0973874
0.097497
0.0976149
0.0977413
0.0978766
0.0980214
0.098176
0.098341
0.0985167
0.0987037
0.0989024
0.099113
0.0993358
0.0995709
0.0966198
0.0966271
0.0966416
0.0966634
0.0966924
0.0967286
0.0967719
0.0968224
0.0968799
0.0969445
0.0970163
0.0970952
0.0971814
0.097275
0.0973762
0.0974852
0.0976023
0.0977279
0.0978623
0.0980059
0.0981593
0.0983229
0.0984972
0.0986826
0.0988796
0.0990885
0.0993096
0.099543
0.0966113
0.0966185
0.0966331
0.0966549
0.0966839
0.09672
0.0967633
0.0968137
0.0968712
0.0969357
0.0970073
0.097086
0.0971719
0.0972651
0.0973658
0.0974742
0.0975906
0.0977154
0.0978488
0.0979915
0.0981437
0.098306
0.0984789
0.0986628
0.0988582
0.0990655
0.0992849
0.0995167
0.0966034
0.0966107
0.0966252
0.096647
0.096676
0.0967121
0.0967554
0.0968057
0.0968631
0.0969275
0.0969989
0.0970774
0.097163
0.0972559
0.0973561
0.097464
0.0975798
0.0977038
0.0978364
0.0979781
0.0981292
0.0982903
0.0984618
0.0986444
0.0988383
0.099044
0.0992619
0.0994922
0.0965962
0.0966034
0.096618
0.0966398
0.0966688
0.0967049
0.0967481
0.0967984
0.0968557
0.09692
0.0969913
0.0970696
0.0971549
0.0972475
0.0973473
0.0974547
0.0975699
0.0976932
0.0978251
0.0979658
0.0981159
0.0982758
0.0984462
0.0986274
0.0988199
0.0990243
0.0992407
0.0994694
0.0965896
0.0965969
0.0966114
0.0966332
0.0966622
0.0966983
0.0967415
0.0967918
0.096849
0.0969132
0.0969843
0.0970625
0.0971476
0.0972398
0.0973393
0.0974463
0.0975609
0.0976836
0.0978147
0.0979546
0.0981038
0.0982627
0.0984319
0.0986119
0.0988032
0.0990062
0.0992212
0.0994487
0.0965837
0.096591
0.0966056
0.0966273
0.0966563
0.0966924
0.0967356
0.0967858
0.096843
0.0969071
0.0969781
0.0970561
0.097141
0.097233
0.0973322
0.0974387
0.0975529
0.097675
0.0978054
0.0979446
0.0980929
0.0982509
0.0984191
0.098598
0.0987881
0.0989899
0.0992037
0.0994299
0.0965785
0.0965858
0.0966004
0.0966221
0.0966511
0.0966872
0.0967304
0.0967806
0.0968377
0.0969017
0.0969727
0.0970505
0.0971352
0.097227
0.0973258
0.097432
0.0975458
0.0976674
0.0977973
0.0979357
0.0980833
0.0982405
0.0984077
0.0985856
0.0987747
0.0989754
0.0991881
0.0994132
0.096574
0.0965813
0.0965959
0.0966177
0.0966466
0.0966827
0.0967259
0.096776
0.0968331
0.0968971
0.0969679
0.0970456
0.0971302
0.0972217
0.0973204
0.0974263
0.0975397
0.0976608
0.0977902
0.0979281
0.098075
0.0982314
0.0983979
0.0985749
0.0987631
0.0989628
0.0991746
0.0993987
0.0965703
0.0965775
0.0965921
0.0966139
0.0966428
0.0966789
0.0967221
0.0967722
0.0968292
0.0968932
0.0969639
0.0970415
0.097126
0.0972173
0.0973158
0.0974214
0.0975345
0.0976553
0.0977842
0.0979216
0.0980679
0.0982237
0.0983895
0.0985658
0.0987532
0.0989522
0.0991631
0.0993863
0.0965672
0.0965745
0.096589
0.0966108
0.0966398
0.0966758
0.096719
0.0967691
0.0968261
0.09689
0.0969607
0.0970382
0.0971225
0.0972138
0.097312
0.0974174
0.0975302
0.0976508
0.0977793
0.0979163
0.0980622
0.0982175
0.0983827
0.0985584
0.0987452
0.0989435
0.0991537
0.0993762
0.0965648
0.0965721
0.0965866
0.0966084
0.0966374
0.0966735
0.0967166
0.0967667
0.0968237
0.0968875
0.0969582
0.0970356
0.0971199
0.097211
0.0973091
0.0974144
0.097527
0.0976473
0.0977755
0.0979122
0.0980578
0.0982127
0.0983775
0.0985527
0.098739
0.0989367
0.0991464
0.0993684
0.0965632
0.0965704
0.096585
0.0966068
0.0966357
0.0966718
0.0967149
0.096765
0.096822
0.0968858
0.0969565
0.0970339
0.0971181
0.0972091
0.0973071
0.0974123
0.0975247
0.0976448
0.0977729
0.0979094
0.0980547
0.0982093
0.0983738
0.0985487
0.0987346
0.098932
0.0991414
0.099363
0.0965622
0.0965695
0.0965841
0.0966059
0.0966348
0.0966709
0.096714
0.0967641
0.0968211
0.0968849
0.0969555
0.0970329
0.097117
0.097208
0.097306
0.097411
0.0975234
0.0976435
0.0977714
0.0979077
0.0980529
0.0982074
0.0983717
0.0985465
0.0987322
0.0989293
0.0991385
0.0993599
0.0996904
0.0993128
0.10044
0.101827
0.103083
0.103853
0.103345
0.103117
0.103435
0.103922
0.104406
0.104752
0.104616
0.104518
0.104606
0.104771
0.104951
0.105095
0.105013
0.104972
0.104991
0.105042
0.105104
0.105158
0.105065
0.105044
0.105042
0.105052
0.105068
0.105083
0.104977
0.10496
0.104949
0.104944
0.104941
0.104939
0.104825
0.104807
0.104792
0.104778
0.104766
0.104755
0.104639
0.104618
0.104599
0.104581
0.104563
0.104546
0.104429
0.104406
0.104383
0.10436
0.104338
0.104316
0.1042
0.104174
0.104148
0.104122
0.104096
0.10407
0.103955
0.103926
0.103897
0.103868
0.103839
0.10381
0.103695
0.103663
0.103632
0.103601
0.103569
0.103537
0.103422
0.103389
0.103356
0.103322
0.103288
0.103254
0.10314
0.103105
0.10307
0.103035
0.102999
0.102963
0.102849
0.102813
0.102777
0.10274
0.102703
0.102665
0.102552
0.102515
0.102478
0.10244
0.102402
0.102363
0.102251
0.102214
0.102176
0.102138
0.102099
0.102059
0.101948
0.101911
0.101873
0.101834
0.101795
0.101755
0.101646
0.101608
0.101571
0.101532
0.101493
0.101453
0.101345
0.101308
0.101271
0.101233
0.101194
0.101154
0.101049
0.101013
0.100976
0.100938
0.1009
0.100861
0.100759
0.100723
0.100687
0.10065
0.100613
0.100575
0.100296
0.100028
0.0997699
0.0995232
0.0992885
0.0990662
0.0988565
0.0986595
0.0984751
0.0983031
0.0981433
0.0979952
0.0978585
0.0977327
0.0976174
0.097512
0.0974163
0.0973297
0.097252
0.0971828
0.0971219
0.0970691
0.0970241
0.0969867
0.096957
0.0969348
0.09692
0.0969126
0.100333
0.100064
0.0998042
0.0995561
0.0993199
0.0990961
0.098885
0.0986866
0.0985009
0.0983277
0.0981667
0.0980177
0.0978801
0.0977535
0.0976374
0.0975315
0.0974353
0.0973484
0.0972704
0.097201
0.0971399
0.0970869
0.0970418
0.0970044
0.0969746
0.0969524
0.0969376
0.0969302
0.10037
0.100099
0.0998381
0.0995886
0.099351
0.0991258
0.0989133
0.0987135
0.0985265
0.0983522
0.0981901
0.0980401
0.0979016
0.0977743
0.0976576
0.0975511
0.0974545
0.0973672
0.0972888
0.0972192
0.0971579
0.0971048
0.0970596
0.0970221
0.0969923
0.09697
0.0969552
0.0969478
0.100406
0.100134
0.0998716
0.0996207
0.0993818
0.0991552
0.0989413
0.0987403
0.098552
0.0983765
0.0982135
0.0980625
0.0979232
0.0977951
0.0976778
0.0975708
0.0974737
0.097386
0.0973074
0.0972375
0.0971761
0.0971228
0.0970775
0.09704
0.0970101
0.0969878
0.0969729
0.0969655
0.100441
0.100168
0.0999045
0.0996524
0.0994121
0.0991842
0.098969
0.0987667
0.0985774
0.0984007
0.0982367
0.0980848
0.0979446
0.0978159
0.0976979
0.0975904
0.0974929
0.0974049
0.097326
0.0972559
0.0971943
0.0971409
0.0970954
0.0970579
0.0970279
0.0970056
0.0969907
0.0969833
0.100475
0.100201
0.0999369
0.0996835
0.099442
0.0992128
0.0989964
0.0987929
0.0986024
0.0984248
0.0982597
0.0981069
0.097966
0.0978366
0.0977181
0.0976101
0.0975121
0.0974237
0.0973446
0.0972743
0.0972125
0.0971589
0.0971134
0.0970758
0.0970458
0.0970234
0.0970086
0.0970011
0.106036
0.106035
0.106034
0.106031
0.106027
0.106022
0.106016
0.106009
0.106001
0.105992
0.105982
0.105971
0.105959
0.105946
0.105932
0.105917
0.105901
0.105884
0.105865
0.105847
0.105827
0.105806
0.105785
0.105762
0.10574
0.105716
0.105693
0.105669
0.105645
0.105621
0.105597
0.105575
0.105552
0.105531
0.105508
0.105475
0.10541
0.10524
0.104765
0.103443
0.106011
0.10601
0.106008
0.106005
0.106001
0.105996
0.10599
0.105983
0.105975
0.105966
0.105956
0.105945
0.105933
0.10592
0.105906
0.105891
0.105875
0.105858
0.10584
0.105821
0.105801
0.10578
0.105759
0.105736
0.105714
0.10569
0.105666
0.105643
0.105618
0.105595
0.105571
0.105548
0.105526
0.105504
0.105482
0.105453
0.105403
0.105288
0.105009
0.104391
0.105959
0.105958
0.105956
0.105953
0.105949
0.105944
0.105938
0.105931
0.105923
0.105914
0.105904
0.105893
0.105881
0.105868
0.105854
0.105839
0.105823
0.105806
0.105788
0.105769
0.105749
0.105728
0.105707
0.105685
0.105662
0.105638
0.105615
0.105591
0.105566
0.105542
0.105518
0.105495
0.105473
0.105451
0.105429
0.105404
0.105369
0.105304
0.105172
0.104931
0.105882
0.105881
0.105879
0.105876
0.105872
0.105867
0.105861
0.105854
0.105846
0.105837
0.105827
0.105816
0.105804
0.105791
0.105777
0.105762
0.105746
0.105729
0.105711
0.105692
0.105672
0.105652
0.10563
0.105608
0.105585
0.105561
0.105537
0.105513
0.105489
0.105464
0.10544
0.105416
0.105393
0.105371
0.105349
0.105327
0.105301
0.105264
0.105205
0.105114
0.10578
0.105779
0.105777
0.105774
0.10577
0.105765
0.105759
0.105752
0.105744
0.105736
0.105726
0.105715
0.105703
0.10569
0.105676
0.10566
0.105644
0.105627
0.105609
0.10559
0.10557
0.10555
0.105528
0.105506
0.105483
0.105459
0.105435
0.10541
0.105386
0.105361
0.105336
0.105312
0.105288
0.105266
0.105243
0.105222
0.105199
0.105174
0.105142
0.105104
0.105654
0.105653
0.105651
0.105648
0.105644
0.105639
0.105633
0.105626
0.105618
0.105609
0.1056
0.105589
0.105577
0.105564
0.10555
0.105535
0.105518
0.105501
0.105483
0.105464
0.105445
0.105424
0.105402
0.10538
0.105357
0.105333
0.105308
0.105284
0.105259
0.105234
0.105209
0.105184
0.105159
0.105135
0.105112
0.10509
0.105068
0.105046
0.105023
0.104999
0.105504
0.105503
0.105501
0.105498
0.105495
0.10549
0.105484
0.105477
0.105469
0.10546
0.10545
0.105439
0.105427
0.105414
0.1054
0.105385
0.105369
0.105352
0.105334
0.105315
0.105295
0.105274
0.105253
0.10523
0.105207
0.105183
0.105159
0.105134
0.105108
0.105083
0.105057
0.105032
0.105006
0.104981
0.104957
0.104933
0.104911
0.104888
0.104866
0.104845
0.105332
0.105331
0.105329
0.105327
0.105323
0.105318
0.105312
0.105305
0.105297
0.105288
0.105278
0.105267
0.105256
0.105243
0.105229
0.105214
0.105198
0.105181
0.105163
0.105144
0.105124
0.105103
0.105081
0.105059
0.105035
0.105011
0.104987
0.104961
0.104936
0.10491
0.104884
0.104857
0.104831
0.104805
0.10478
0.104755
0.10473
0.104706
0.104683
0.104661
0.105139
0.105138
0.105136
0.105134
0.10513
0.105125
0.105119
0.105112
0.105104
0.105095
0.105085
0.105075
0.105063
0.10505
0.105036
0.105021
0.105005
0.104988
0.10497
0.104951
0.104931
0.10491
0.104889
0.104866
0.104843
0.104818
0.104793
0.104768
0.104742
0.104716
0.104689
0.104662
0.104635
0.104608
0.104581
0.104555
0.104529
0.104503
0.104478
0.104453
0.104926
0.104925
0.104923
0.104921
0.104917
0.104912
0.104906
0.104899
0.104891
0.104883
0.104873
0.104862
0.10485
0.104837
0.104823
0.104808
0.104793
0.104776
0.104758
0.104739
0.104719
0.104698
0.104676
0.104654
0.10463
0.104606
0.104581
0.104555
0.104529
0.104502
0.104475
0.104447
0.10442
0.104392
0.104364
0.104336
0.104308
0.104281
0.104254
0.104227
0.104695
0.104694
0.104692
0.104689
0.104685
0.104681
0.104675
0.104668
0.10466
0.104651
0.104642
0.104631
0.104619
0.104606
0.104592
0.104578
0.104562
0.104545
0.104527
0.104508
0.104488
0.104468
0.104446
0.104423
0.1044
0.104375
0.10435
0.104324
0.104298
0.10427
0.104243
0.104215
0.104186
0.104158
0.104129
0.1041
0.104071
0.104042
0.104012
0.103983
0.104447
0.104446
0.104444
0.104441
0.104437
0.104433
0.104427
0.10442
0.104412
0.104404
0.104394
0.104383
0.104371
0.104359
0.104345
0.10433
0.104314
0.104298
0.10428
0.104261
0.104241
0.10422
0.104199
0.104176
0.104153
0.104128
0.104103
0.104077
0.10405
0.104023
0.103995
0.103966
0.103937
0.103908
0.103878
0.103848
0.103817
0.103787
0.103756
0.103726
0.104184
0.104183
0.104181
0.104178
0.104174
0.10417
0.104164
0.104157
0.10415
0.104141
0.104131
0.104121
0.104109
0.104096
0.104083
0.104068
0.104052
0.104036
0.104018
0.103999
0.103979
0.103959
0.103937
0.103914
0.103891
0.103866
0.103841
0.103815
0.103788
0.103761
0.103732
0.103703
0.103674
0.103644
0.103613
0.103582
0.103551
0.103519
0.103487
0.103455
0.103908
0.103907
0.103905
0.103902
0.103898
0.103894
0.103888
0.103881
0.103874
0.103865
0.103856
0.103845
0.103833
0.103821
0.103807
0.103793
0.103777
0.10376
0.103743
0.103724
0.103705
0.103684
0.103663
0.10364
0.103617
0.103592
0.103567
0.103541
0.103514
0.103486
0.103458
0.103428
0.103398
0.103368
0.103337
0.103305
0.103273
0.10324
0.103207
0.103174
0.103621
0.10362
0.103618
0.103615
0.103611
0.103607
0.103601
0.103594
0.103587
0.103578
0.103569
0.103558
0.103547
0.103534
0.103521
0.103506
0.103491
0.103475
0.103457
0.103439
0.103419
0.103399
0.103377
0.103355
0.103332
0.103307
0.103282
0.103256
0.103229
0.103201
0.103173
0.103143
0.103113
0.103082
0.103051
0.103018
0.102986
0.102952
0.102918
0.102884
0.103325
0.103324
0.103322
0.103319
0.103315
0.103311
0.103305
0.103299
0.103291
0.103283
0.103273
0.103263
0.103251
0.103239
0.103226
0.103211
0.103196
0.10318
0.103162
0.103144
0.103125
0.103105
0.103083
0.103061
0.103038
0.103014
0.102989
0.102963
0.102936
0.102908
0.102879
0.10285
0.10282
0.102789
0.102757
0.102724
0.102691
0.102657
0.102623
0.102588
0.103022
0.103021
0.103019
0.103016
0.103013
0.103008
0.103002
0.102996
0.102988
0.10298
0.102971
0.10296
0.102949
0.102937
0.102924
0.10291
0.102894
0.102878
0.102861
0.102843
0.102824
0.102804
0.102783
0.102761
0.102738
0.102714
0.102689
0.102663
0.102636
0.102609
0.10258
0.102551
0.102521
0.10249
0.102458
0.102425
0.102392
0.102358
0.102323
0.102287
0.102714
0.102713
0.102711
0.102709
0.102705
0.102701
0.102695
0.102689
0.102681
0.102673
0.102664
0.102654
0.102642
0.10263
0.102617
0.102603
0.102588
0.102572
0.102555
0.102538
0.102519
0.102499
0.102478
0.102456
0.102434
0.10241
0.102385
0.10236
0.102333
0.102306
0.102277
0.102248
0.102218
0.102187
0.102155
0.102123
0.102089
0.102055
0.10202
0.101985
0.102404
0.102403
0.102402
0.102399
0.102395
0.102391
0.102385
0.102379
0.102372
0.102363
0.102354
0.102344
0.102333
0.102321
0.102308
0.102295
0.10228
0.102264
0.102248
0.10223
0.102211
0.102192
0.102171
0.10215
0.102127
0.102104
0.10208
0.102054
0.102028
0.102001
0.101973
0.101944
0.101914
0.101884
0.101852
0.10182
0.101786
0.101752
0.101718
0.101682
0.102094
0.102093
0.102091
0.102089
0.102085
0.102081
0.102075
0.102069
0.102062
0.102054
0.102045
0.102035
0.102024
0.102012
0.102
0.101986
0.101971
0.101956
0.101939
0.101922
0.101904
0.101885
0.101864
0.101843
0.101821
0.101798
0.101774
0.101749
0.101723
0.101697
0.101669
0.101641
0.101611
0.101581
0.10155
0.101518
0.101485
0.101451
0.101417
0.101381
0.101786
0.101785
0.101783
0.10178
0.101777
0.101773
0.101767
0.101761
0.101754
0.101746
0.101737
0.101727
0.101717
0.101705
0.101693
0.101679
0.101665
0.10165
0.101633
0.101616
0.101598
0.101579
0.10156
0.101539
0.101517
0.101494
0.101471
0.101446
0.101421
0.101395
0.101368
0.10134
0.101311
0.101281
0.10125
0.101219
0.101186
0.101153
0.101119
0.101085
0.101481
0.10148
0.101479
0.101476
0.101473
0.101468
0.101463
0.101457
0.10145
0.101442
0.101433
0.101424
0.101413
0.101402
0.101389
0.101376
0.101362
0.101347
0.101331
0.101315
0.101297
0.101278
0.101259
0.101238
0.101217
0.101195
0.101172
0.101148
0.101123
0.101097
0.101071
0.101043
0.101015
0.100986
0.100956
0.100925
0.100893
0.100861
0.100827
0.100793
0.100509
0.100234
0.0999686
0.0997141
0.0994714
0.0992411
0.0990234
0.0988188
0.0986272
0.0984485
0.0982826
0.0981289
0.0979873
0.0978572
0.0977381
0.0976296
0.0975313
0.0974426
0.0973631
0.0972926
0.0972307
0.097177
0.0971314
0.0970937
0.0970637
0.0970413
0.0970264
0.0970189
0.100543
0.100266
0.0999998
0.0997442
0.0995003
0.0992688
0.0990501
0.0988443
0.0986517
0.0984721
0.0983052
0.0981508
0.0980084
0.0978777
0.0977581
0.0976491
0.0975504
0.0974614
0.0973817
0.0973109
0.0972488
0.0971951
0.0971494
0.0971116
0.0970815
0.0970591
0.0970442
0.0970367
0.100575
0.100298
0.10003
0.0997736
0.0995287
0.099296
0.0990762
0.0988695
0.0986758
0.0984953
0.0983276
0.0981724
0.0980293
0.097898
0.0977779
0.0976685
0.0975694
0.09748
0.0974001
0.0973292
0.0972669
0.097213
0.0971673
0.0971294
0.0970993
0.0970769
0.0970619
0.0970545
0.100607
0.100329
0.10006
0.0998024
0.0995564
0.0993228
0.0991019
0.0988942
0.0986996
0.0985182
0.0983496
0.0981937
0.09805
0.0979181
0.0977975
0.0976877
0.0975882
0.0974986
0.0974185
0.0973473
0.0972849
0.0972309
0.0971851
0.0971472
0.097117
0.0970945
0.0970796
0.0970721
0.100638
0.100359
0.100089
0.0998306
0.0995836
0.099349
0.0991271
0.0989184
0.098723
0.0985407
0.0983714
0.0982148
0.0980705
0.097938
0.0978169
0.0977067
0.0976069
0.0975171
0.0974367
0.0973654
0.0973028
0.0972487
0.0972028
0.0971648
0.0971346
0.0971121
0.0970971
0.0970897
0.100668
0.100388
0.100118
0.0998581
0.0996102
0.0993746
0.0991518
0.0989422
0.0987459
0.0985629
0.0983928
0.0982356
0.0980907
0.0979577
0.0978362
0.0977256
0.0976255
0.0975353
0.0974547
0.0973832
0.0973206
0.0972663
0.0972203
0.0971823
0.0971521
0.0971295
0.0971145
0.0971071
0.100697
0.100416
0.100145
0.0998849
0.0996361
0.0993996
0.099176
0.0989656
0.0987684
0.0985846
0.0984139
0.098256
0.0981106
0.0979771
0.0978551
0.0977442
0.0976438
0.0975534
0.0974726
0.0974009
0.0973381
0.0972838
0.0972377
0.0971996
0.0971694
0.0971468
0.0971318
0.0971243
0.100726
0.100444
0.100172
0.0999111
0.0996614
0.099424
0.0991996
0.0989884
0.0987905
0.098606
0.0984346
0.0982761
0.0981301
0.0979962
0.0978738
0.0977626
0.0976618
0.0975712
0.0974902
0.0974184
0.0973555
0.0973011
0.0972549
0.0972168
0.0971865
0.0971639
0.0971489
0.0971414
0.100753
0.100471
0.100199
0.0999365
0.099686
0.0994479
0.0992226
0.0990106
0.098812
0.0986268
0.0984549
0.0982958
0.0981494
0.098015
0.0978923
0.0977806
0.0976796
0.0975888
0.0975076
0.0974357
0.0973726
0.0973181
0.0972719
0.0972337
0.0972034
0.0971807
0.0971657
0.0971582
0.10078
0.100497
0.100224
0.0999612
0.0997099
0.099471
0.099245
0.0990324
0.0988331
0.0986473
0.0984747
0.0983152
0.0981682
0.0980334
0.0979103
0.0977984
0.0976972
0.0976061
0.0975247
0.0974526
0.0973895
0.0973349
0.0972886
0.0972504
0.09722
0.0971973
0.0971823
0.0971748
0.100806
0.100523
0.100249
0.0999851
0.0997332
0.0994936
0.0992669
0.0990535
0.0988536
0.0986672
0.0984941
0.0983341
0.0981867
0.0980515
0.0979281
0.0978159
0.0977144
0.0976231
0.0975416
0.0974693
0.0974061
0.0973514
0.097305
0.0972668
0.0972364
0.0972137
0.0971986
0.0971911
0.100831
0.100547
0.100273
0.100008
0.0997557
0.0995154
0.0992881
0.0990741
0.0988736
0.0986866
0.098513
0.0983525
0.0982047
0.0980692
0.0979454
0.097833
0.0977312
0.0976398
0.0975581
0.0974857
0.0974224
0.0973676
0.0973212
0.0972829
0.0972524
0.0972298
0.0972147
0.0972072
0.100856
0.100571
0.100296
0.100031
0.0997775
0.0995366
0.0993087
0.0990941
0.098893
0.0987056
0.0985315
0.0983705
0.0982223
0.0980865
0.0979624
0.0978497
0.0977477
0.0976561
0.0975743
0.0975018
0.0974383
0.0973835
0.097337
0.0972987
0.0972682
0.0972455
0.0972304
0.0972229
0.100879
0.100594
0.100318
0.100053
0.0997986
0.0995571
0.0993286
0.0991135
0.0989119
0.0987239
0.0985494
0.0983881
0.0982395
0.0981033
0.097979
0.097866
0.0977639
0.097672
0.0975901
0.0975175
0.097454
0.0973991
0.0973525
0.0973141
0.0972836
0.0972609
0.0972458
0.0972383
0.100902
0.100616
0.100339
0.100073
0.099819
0.0995769
0.0993479
0.0991322
0.0989302
0.0987418
0.0985668
0.0984051
0.0982562
0.0981197
0.0979951
0.0978819
0.0977796
0.0976876
0.0976055
0.0975328
0.0974692
0.0974142
0.0973677
0.0973292
0.0972987
0.0972759
0.0972608
0.0972533
0.100923
0.100637
0.10036
0.100094
0.0998386
0.0995961
0.0993665
0.0991504
0.0989479
0.098759
0.0985837
0.0984216
0.0982724
0.0981357
0.0980108
0.0978974
0.0977949
0.0977028
0.0976205
0.0975478
0.097484
0.097429
0.0973824
0.0973439
0.0973134
0.0972906
0.0972755
0.0972679
0.100944
0.100657
0.10038
0.100113
0.0998575
0.0996145
0.0993845
0.0991679
0.098965
0.0987757
0.0986
0.0984376
0.0982881
0.0981511
0.098026
0.0979124
0.0978098
0.0977175
0.0976351
0.0975623
0.0974985
0.0974434
0.0973967
0.0973582
0.0973276
0.0973048
0.0972897
0.0972822
0.100964
0.100677
0.100399
0.100132
0.0998757
0.0996322
0.0994017
0.0991848
0.0989814
0.0987918
0.0986158
0.0984531
0.0983033
0.098166
0.0980408
0.097927
0.0978242
0.0977318
0.0976493
0.0975763
0.0975125
0.0974573
0.0974106
0.0973721
0.0973415
0.0973187
0.0973035
0.097296
0.100983
0.100696
0.100417
0.100149
0.0998931
0.0996492
0.0994183
0.099201
0.0989973
0.0988073
0.098631
0.098468
0.098318
0.0981805
0.098055
0.0979411
0.0978381
0.0977455
0.097663
0.0975899
0.097526
0.0974708
0.0974241
0.0973855
0.0973549
0.097332
0.0973169
0.0973093
0.101001
0.100713
0.100435
0.100166
0.0999097
0.0996655
0.0994342
0.0992165
0.0990125
0.0988222
0.0986456
0.0984823
0.0983321
0.0981944
0.0980687
0.0979546
0.0978515
0.0977588
0.0976762
0.0976031
0.0975391
0.0974838
0.097437
0.0973984
0.0973678
0.0973449
0.0973298
0.0973222
0.101019
0.10073
0.100451
0.100183
0.0999256
0.099681
0.0994494
0.0992314
0.099027
0.0988365
0.0986596
0.0984961
0.0983456
0.0982077
0.0980819
0.0979676
0.0978644
0.0977716
0.0976889
0.0976157
0.0975516
0.0974964
0.0974495
0.0974109
0.0973802
0.0973573
0.0973422
0.0973346
0.101035
0.100747
0.100467
0.100198
0.0999408
0.0996958
0.0994639
0.0992455
0.0990409
0.0988501
0.098673
0.0985092
0.0983586
0.0982205
0.0980945
0.0979801
0.0978767
0.0977839
0.0977011
0.0976278
0.0975637
0.0975084
0.0974615
0.0974228
0.0973921
0.0973693
0.0973541
0.0973465
0.101051
0.100762
0.100482
0.100213
0.0999551
0.0997098
0.0994776
0.099259
0.0990541
0.0988631
0.0986857
0.0985218
0.0983709
0.0982327
0.0981066
0.097992
0.0978886
0.0977956
0.0977127
0.0976394
0.0975752
0.0975198
0.0974729
0.0974342
0.0974035
0.0973806
0.0973655
0.0973579
0.101065
0.100776
0.100496
0.100227
0.0999687
0.0997231
0.0994907
0.0992718
0.0990667
0.0988754
0.0986978
0.0985337
0.0983827
0.0982443
0.098118
0.0980034
0.0978998
0.0978068
0.0977238
0.0976504
0.0975862
0.0975308
0.0974838
0.0974451
0.0974144
0.0973915
0.0973763
0.0973687
0.101079
0.10079
0.10051
0.10024
0.0999815
0.0997357
0.099503
0.0992839
0.0990785
0.098887
0.0987093
0.098545
0.0983938
0.0982553
0.0981289
0.0980141
0.0979105
0.0978174
0.0977343
0.0976609
0.0975966
0.0975412
0.0974942
0.0974554
0.0974247
0.0974018
0.0973866
0.097379
0.101092
0.100803
0.100522
0.100252
0.0999935
0.0997475
0.0995146
0.0992952
0.0990897
0.098898
0.0987201
0.0985556
0.0984043
0.0982656
0.0981391
0.0980243
0.0979205
0.0978274
0.0977443
0.0976708
0.0976065
0.097551
0.097504
0.0974652
0.0974344
0.0974115
0.0973963
0.0973887
0.101104
0.100814
0.100534
0.100263
0.100005
0.0997585
0.0995254
0.0993059
0.0991001
0.0989083
0.0987302
0.0985656
0.0984141
0.0982754
0.0981488
0.0980338
0.09793
0.0978368
0.0977536
0.09768
0.0976157
0.0975602
0.0975132
0.0974744
0.0974436
0.0974207
0.0974054
0.0973978
0.101116
0.100826
0.100545
0.100274
0.100015
0.0997688
0.0995355
0.0993158
0.0991099
0.0989179
0.0987397
0.0985749
0.0984233
0.0982845
0.0981578
0.0980427
0.0979388
0.0978455
0.0977623
0.0976887
0.0976243
0.0975688
0.0975217
0.0974829
0.0974521
0.0974292
0.097414
0.0974064
0.101126
0.100836
0.100555
0.100284
0.100025
0.0997782
0.0995448
0.0993249
0.0991189
0.0989268
0.0987484
0.0985836
0.0984319
0.0982929
0.0981661
0.098051
0.097947
0.0978537
0.0977704
0.0976968
0.0976324
0.0975768
0.0975297
0.0974909
0.0974601
0.0974371
0.0974219
0.0974143
0.101135
0.100845
0.100564
0.100293
0.100034
0.099787
0.0995534
0.0993334
0.0991272
0.0989349
0.0987565
0.0985915
0.0984397
0.0983007
0.0981738
0.0980586
0.0979546
0.0978612
0.0977779
0.0977042
0.0976398
0.0975842
0.0975371
0.0974982
0.0974674
0.0974444
0.0974292
0.0974216
0.101144
0.100853
0.100572
0.100301
0.100042
0.0997949
0.0995612
0.099341
0.0991348
0.0989424
0.0987638
0.0985988
0.0984469
0.0983077
0.0981808
0.0980656
0.0979615
0.0978681
0.0977847
0.097711
0.0976465
0.0975909
0.0975438
0.0975049
0.0974741
0.0974511
0.0974359
0.0974283
0.101152
0.100861
0.10058
0.100309
0.100049
0.099802
0.0995682
0.099348
0.0991416
0.0989491
0.0987705
0.0986053
0.0984534
0.0983142
0.0981872
0.0980719
0.0979678
0.0978743
0.0977909
0.0977171
0.0976526
0.097597
0.0975499
0.097511
0.0974802
0.0974572
0.0974419
0.0974343
0.101159
0.100868
0.100586
0.100315
0.100056
0.0998084
0.0995745
0.0993541
0.0991477
0.0989551
0.0987764
0.0986112
0.0984592
0.0983199
0.0981928
0.0980775
0.0979733
0.0978798
0.0977964
0.0977226
0.0976581
0.0976024
0.0975553
0.0975164
0.0974856
0.0974626
0.0974473
0.0974397
0.101165
0.100874
0.100592
0.100321
0.100061
0.099814
0.09958
0.0993596
0.099153
0.0989604
0.0987816
0.0986163
0.0984642
0.0983249
0.0981978
0.0980824
0.0979782
0.0978847
0.0978012
0.0977274
0.0976629
0.0976072
0.09756
0.0975212
0.0974903
0.0974673
0.097452
0.0974444
0.10117
0.100879
0.100597
0.100326
0.100066
0.0998188
0.0995847
0.0993642
0.0991576
0.0989649
0.098786
0.0986207
0.0984686
0.0983292
0.0982021
0.0980867
0.0979824
0.0978888
0.0978054
0.0977316
0.097667
0.0976113
0.0975641
0.0975252
0.0974944
0.0974714
0.0974561
0.0974485
0.101174
0.100883
0.100601
0.10033
0.10007
0.0998228
0.0995886
0.0993681
0.0991614
0.0989687
0.0987897
0.0986244
0.0984722
0.0983328
0.0982056
0.0980902
0.0979859
0.0978923
0.0978088
0.097735
0.0976704
0.0976147
0.0975676
0.0975286
0.0974978
0.0974748
0.0974595
0.0974519
0.101178
0.100887
0.100605
0.100333
0.100073
0.099826
0.0995918
0.0993712
0.0991645
0.0989717
0.0987927
0.0986273
0.0984751
0.0983357
0.0982085
0.098093
0.0979888
0.0978951
0.0978116
0.0977378
0.0976732
0.0976175
0.0975703
0.0975314
0.0975005
0.0974775
0.0974622
0.0974546
0.10118
0.100889
0.100607
0.100336
0.100076
0.0998284
0.0995941
0.0993735
0.0991668
0.098974
0.098795
0.0986295
0.0984773
0.0983379
0.0982107
0.0980952
0.0979909
0.0978972
0.0978137
0.0977399
0.0976753
0.0976195
0.0975724
0.0975334
0.0975026
0.0974795
0.0974643
0.0974567
0.101182
0.100891
0.100609
0.100337
0.100077
0.09983
0.0995957
0.0993751
0.0991683
0.0989755
0.0987965
0.098631
0.0984788
0.0983393
0.0982121
0.0980966
0.0979923
0.0978986
0.0978151
0.0977413
0.0976767
0.0976209
0.0975737
0.0975348
0.0975039
0.0974809
0.0974656
0.097458
0.101183
0.100892
0.10061
0.100338
0.100078
0.0998308
0.0995965
0.0993758
0.0991691
0.0989762
0.0987972
0.0986318
0.0984795
0.09834
0.0982128
0.0980973
0.097993
0.0978993
0.0978158
0.097742
0.0976773
0.0976216
0.0975744
0.0975355
0.0975046
0.0974816
0.0974663
0.0974587
)
;

boundaryField
{
    bc-2
    {
        type            empty;
    }
    bc-3
    {
        type            empty;
    }
    bottom
    {
        type            zeroGradient;
    }
    leftSide
    {
        type            zeroGradient;
    }
    naturalSurface
    {
        type            zeroGradient;
    }
    rightSide
    {
        type            zeroGradient;
    }
    slopesurface
    {
        type            zeroGradient;
    }
    subGradeSurface
    {
        type            zeroGradient;
    }
}


// ************************************************************************* //
