# Supplementary material for: A finite volume-based model for the hydrothermal behavior of soil under freeze–thaw cycles
Source: PLoS One. 2021 Jun 3;16(6):e0252680. doi: 10.1371/journal.pone.0252680 (PMC8174737; doi:10.1371/journal.pone.0252680)
Supplement: S1 Data — (ZIP) [file pone.0252680.s001.zip › Data at equal time interval/3.29184e+08/K]

/*--------------------------------*- C++ -*----------------------------------*\
| =========                 |                                                 |
| \\      /  F ield         | OpenFOAM: The Open Source CFD Toolbox           |
|  \\    /   O peration     | Version:  2.4.0                                 |
|   \\  /    A nd           | Web:      www.OpenFOAM.org                      |
|    \\/     M anipulation  |                                                 |
\*---------------------------------------------------------------------------*/
FoamFile
{
    version     2.0;
    format      ascii;
    class       volScalarField;
    location    "3.29184e+08";
    object      K;
}
// * * * * * * * * * * * * * * * * * * * * * * * * * * * * * * * * * * * * * //

dimensions      [0 1 -1 0 0 0 0];

internalField   nonuniform List<scalar> 
9554
(
1.25085e-11
4.58774e-09
1.39553e-08
2.40447e-08
3.34175e-08
4.14539e-08
4.79335e-08
5.28653e-08
5.6389e-08
5.87107e-08
6.00576e-08
6.06494e-08
6.06798e-08
6.03092e-08
5.96634e-08
5.88364e-08
5.78962e-08
5.68905e-08
5.5852e-08
5.48036e-08
5.37609e-08
5.27352e-08
1.2507e-11
4.58752e-09
1.39547e-08
2.40436e-08
3.34159e-08
4.14518e-08
4.7931e-08
5.28624e-08
5.63858e-08
5.87072e-08
6.00541e-08
6.06457e-08
6.0676e-08
6.03055e-08
5.96597e-08
5.88327e-08
5.78926e-08
5.68869e-08
5.58486e-08
5.48002e-08
5.37576e-08
5.2732e-08
1.25041e-11
4.58708e-09
1.39534e-08
2.40414e-08
3.34127e-08
4.14477e-08
4.7926e-08
5.28567e-08
5.63795e-08
5.87004e-08
6.00469e-08
6.06383e-08
6.06685e-08
6.02979e-08
5.96522e-08
5.88254e-08
5.78853e-08
5.68798e-08
5.58416e-08
5.47934e-08
5.3751e-08
5.27256e-08
1.24996e-11
4.58641e-09
1.39515e-08
2.40381e-08
3.34079e-08
4.14414e-08
4.79185e-08
5.2848e-08
5.63699e-08
5.86901e-08
6.00361e-08
6.06272e-08
6.06573e-08
6.02866e-08
5.96409e-08
5.88143e-08
5.78744e-08
5.68691e-08
5.58312e-08
5.47833e-08
5.37411e-08
5.2716e-08
1.24937e-11
4.58552e-09
1.3949e-08
2.40336e-08
3.34015e-08
4.14331e-08
4.79085e-08
5.28365e-08
5.63572e-08
5.86765e-08
6.00218e-08
6.06124e-08
6.06422e-08
6.02716e-08
5.9626e-08
5.87995e-08
5.78599e-08
5.68549e-08
5.58173e-08
5.47697e-08
5.3728e-08
5.27031e-08
1.24862e-11
4.5844e-09
1.39458e-08
2.40281e-08
3.33935e-08
4.14227e-08
4.78959e-08
5.28221e-08
5.63413e-08
5.86594e-08
6.00038e-08
6.05939e-08
6.06235e-08
6.02527e-08
5.96072e-08
5.87809e-08
5.78417e-08
5.68371e-08
5.57999e-08
5.47528e-08
5.37115e-08
5.26871e-08
1.24773e-11
4.58306e-09
1.3942e-08
2.40214e-08
3.33838e-08
4.14102e-08
4.78809e-08
5.28048e-08
5.63221e-08
5.86388e-08
5.99823e-08
6.05717e-08
6.06009e-08
6.02301e-08
5.95847e-08
5.87587e-08
5.78199e-08
5.68157e-08
5.5779e-08
5.47325e-08
5.36917e-08
5.26679e-08
1.24668e-11
4.5815e-09
1.39376e-08
2.40136e-08
3.33726e-08
4.13957e-08
4.78633e-08
5.27846e-08
5.62998e-08
5.86148e-08
5.99571e-08
6.05458e-08
6.05746e-08
6.02037e-08
5.95585e-08
5.87328e-08
5.77944e-08
5.67907e-08
5.57547e-08
5.47087e-08
5.36686e-08
5.26455e-08
1.24549e-11
4.57971e-09
1.39325e-08
2.40047e-08
3.33597e-08
4.1379e-08
4.78432e-08
5.27615e-08
5.62743e-08
5.85874e-08
5.99283e-08
6.05161e-08
6.05445e-08
6.01735e-08
5.95284e-08
5.87031e-08
5.77652e-08
5.67622e-08
5.57268e-08
5.46816e-08
5.36422e-08
5.26198e-08
1.24415e-11
4.57769e-09
1.39268e-08
2.39947e-08
3.33452e-08
4.13603e-08
4.78205e-08
5.27355e-08
5.62455e-08
5.85565e-08
5.98959e-08
6.04828e-08
6.05106e-08
6.01395e-08
5.94946e-08
5.86697e-08
5.77324e-08
5.67301e-08
5.56955e-08
5.46511e-08
5.36125e-08
5.2591e-08
1.24266e-11
4.57545e-09
1.39204e-08
2.39835e-08
3.33291e-08
4.13394e-08
4.77954e-08
5.27067e-08
5.62136e-08
5.85222e-08
5.98599e-08
6.04457e-08
6.0473e-08
6.01017e-08
5.9457e-08
5.86326e-08
5.76959e-08
5.66944e-08
5.56606e-08
5.46171e-08
5.35795e-08
5.2559e-08
1.24102e-11
4.57299e-09
1.39135e-08
2.39712e-08
3.33114e-08
4.13165e-08
4.77677e-08
5.26749e-08
5.61784e-08
5.84845e-08
5.98203e-08
6.04048e-08
6.04315e-08
6.00601e-08
5.94156e-08
5.85917e-08
5.76558e-08
5.66551e-08
5.56223e-08
5.45798e-08
5.35432e-08
5.25237e-08
1.23923e-11
4.5703e-09
1.39058e-08
2.39579e-08
3.32921e-08
4.12915e-08
4.77375e-08
5.26402e-08
5.614e-08
5.84432e-08
5.9777e-08
6.03602e-08
6.03862e-08
6.00147e-08
5.93705e-08
5.85471e-08
5.76119e-08
5.66122e-08
5.55804e-08
5.4539e-08
5.35036e-08
5.24853e-08
1.23729e-11
4.5674e-09
1.38976e-08
2.39434e-08
3.32712e-08
4.12644e-08
4.77048e-08
5.26026e-08
5.60985e-08
5.83986e-08
5.97301e-08
6.0312e-08
6.03372e-08
5.99655e-08
5.93215e-08
5.84988e-08
5.75644e-08
5.65657e-08
5.55351e-08
5.44949e-08
5.34607e-08
5.24436e-08
1.23521e-11
4.56427e-09
1.38887e-08
2.39278e-08
3.32487e-08
4.12353e-08
4.76696e-08
5.25622e-08
5.60538e-08
5.83506e-08
5.96797e-08
6.026e-08
6.02844e-08
5.99125e-08
5.92688e-08
5.84467e-08
5.75133e-08
5.65156e-08
5.54862e-08
5.44474e-08
5.34146e-08
5.23988e-08
1.23299e-11
4.56092e-09
1.38792e-08
2.39111e-08
3.32246e-08
4.12041e-08
4.7632e-08
5.2519e-08
5.60059e-08
5.82991e-08
5.96257e-08
6.02043e-08
6.02279e-08
5.98557e-08
5.92124e-08
5.83909e-08
5.74585e-08
5.6462e-08
5.54339e-08
5.43964e-08
5.33651e-08
5.23508e-08
1.23063e-11
4.55736e-09
1.38691e-08
2.38934e-08
3.3199e-08
4.11709e-08
4.75919e-08
5.24729e-08
5.59549e-08
5.82443e-08
5.95681e-08
6.0145e-08
6.01676e-08
5.97952e-08
5.91521e-08
5.83314e-08
5.74e-08
5.64048e-08
5.53781e-08
5.43421e-08
5.33123e-08
5.22996e-08
1.22813e-11
4.55359e-09
1.38584e-08
2.38746e-08
3.31718e-08
4.11357e-08
4.75494e-08
5.2424e-08
5.59009e-08
5.81862e-08
5.95071e-08
6.0082e-08
6.01037e-08
5.9731e-08
5.90882e-08
5.82683e-08
5.73379e-08
5.6344e-08
5.53188e-08
5.42844e-08
5.32563e-08
5.22453e-08
1.22549e-11
4.5496e-09
1.38471e-08
2.38547e-08
3.31431e-08
4.10985e-08
4.75045e-08
5.23724e-08
5.58437e-08
5.81248e-08
5.94426e-08
6.00155e-08
6.0036e-08
5.96631e-08
5.90206e-08
5.82015e-08
5.72723e-08
5.62798e-08
5.52561e-08
5.42234e-08
5.3197e-08
5.21878e-08
1.22272e-11
4.54541e-09
1.38351e-08
2.38338e-08
3.31129e-08
4.10594e-08
4.74572e-08
5.23181e-08
5.57836e-08
5.80601e-08
5.93747e-08
5.99454e-08
5.99648e-08
5.95915e-08
5.89494e-08
5.81311e-08
5.7203e-08
5.6212e-08
5.519e-08
5.4159e-08
5.31345e-08
5.21272e-08
1.21981e-11
4.54101e-09
1.38226e-08
2.38118e-08
3.30812e-08
4.10183e-08
4.74076e-08
5.22611e-08
5.57206e-08
5.79923e-08
5.93034e-08
5.98719e-08
5.98901e-08
5.95164e-08
5.88746e-08
5.80571e-08
5.71303e-08
5.61407e-08
5.51204e-08
5.40914e-08
5.30688e-08
5.20635e-08
1.21676e-11
4.53639e-09
1.38095e-08
2.37888e-08
3.30481e-08
4.09753e-08
4.73557e-08
5.22015e-08
5.56546e-08
5.79214e-08
5.92288e-08
5.9795e-08
5.98118e-08
5.94377e-08
5.87962e-08
5.79796e-08
5.7054e-08
5.60661e-08
5.50475e-08
5.40204e-08
5.29998e-08
5.19967e-08
1.21357e-11
4.53156e-09
1.37958e-08
2.37648e-08
3.30134e-08
4.09305e-08
4.73016e-08
5.21393e-08
5.55857e-08
5.78474e-08
5.9151e-08
5.97147e-08
5.97302e-08
5.93556e-08
5.87144e-08
5.78986e-08
5.69744e-08
5.5988e-08
5.49713e-08
5.39462e-08
5.29278e-08
5.19268e-08
1.21023e-11
4.52651e-09
1.37815e-08
2.37397e-08
3.29772e-08
4.08837e-08
4.72452e-08
5.20746e-08
5.55141e-08
5.77703e-08
5.90701e-08
5.96311e-08
5.96452e-08
5.92701e-08
5.86291e-08
5.78142e-08
5.68913e-08
5.59066e-08
5.48918e-08
5.38688e-08
5.28526e-08
5.18539e-08
1.20673e-11
4.52122e-09
1.37665e-08
2.37135e-08
3.29396e-08
4.08351e-08
4.71866e-08
5.20073e-08
5.54397e-08
5.76904e-08
5.8986e-08
5.95444e-08
5.95569e-08
5.91813e-08
5.85406e-08
5.77265e-08
5.68049e-08
5.58219e-08
5.48091e-08
5.37882e-08
5.27743e-08
5.1778e-08
1.20306e-11
4.51569e-09
1.37509e-08
2.36863e-08
3.29005e-08
4.07846e-08
4.71258e-08
5.19377e-08
5.53627e-08
5.76075e-08
5.8899e-08
5.94545e-08
5.94654e-08
5.90892e-08
5.84487e-08
5.76355e-08
5.67153e-08
5.5734e-08
5.47232e-08
5.37046e-08
5.2693e-08
5.16992e-08
1.19921e-11
4.50991e-09
1.37347e-08
2.36581e-08
3.28601e-08
4.07325e-08
4.70631e-08
5.18657e-08
5.52831e-08
5.7522e-08
5.8809e-08
5.93616e-08
5.93708e-08
5.8994e-08
5.83537e-08
5.75414e-08
5.66225e-08
5.5643e-08
5.46342e-08
5.36179e-08
5.26087e-08
5.16175e-08
1.19517e-11
4.5039e-09
1.3718e-08
2.36291e-08
3.28186e-08
4.06791e-08
4.69987e-08
5.17918e-08
5.52012e-08
5.74339e-08
5.87163e-08
5.92658e-08
5.92732e-08
5.88957e-08
5.82556e-08
5.74441e-08
5.65266e-08
5.55489e-08
5.45422e-08
5.35281e-08
5.25215e-08
5.15329e-08
1.19098e-11
4.49774e-09
1.3701e-08
2.35998e-08
3.27767e-08
4.0625e-08
4.69333e-08
5.17164e-08
5.51175e-08
5.73436e-08
5.86212e-08
5.91673e-08
5.91728e-08
5.87945e-08
5.81545e-08
5.73438e-08
5.64277e-08
5.54517e-08
5.44472e-08
5.34355e-08
5.24314e-08
5.14455e-08
1.18669e-11
4.49158e-09
1.36843e-08
2.35711e-08
3.27355e-08
4.05714e-08
4.68681e-08
5.16407e-08
5.50328e-08
5.72517e-08
5.85239e-08
5.90664e-08
5.90697e-08
5.86905e-08
5.80505e-08
5.72406e-08
5.63259e-08
5.53517e-08
5.43492e-08
5.33399e-08
5.23385e-08
5.13554e-08
1.18246e-11
4.48579e-09
1.36689e-08
2.35447e-08
3.26972e-08
4.05207e-08
4.68051e-08
5.15663e-08
5.49484e-08
5.71592e-08
5.84253e-08
5.89636e-08
5.89643e-08
5.85839e-08
5.79438e-08
5.71346e-08
5.62212e-08
5.52488e-08
5.42485e-08
5.32416e-08
5.22428e-08
5.12625e-08
1.1786e-11
4.48104e-09
1.36568e-08
2.35237e-08
3.26654e-08
4.04765e-08
4.67477e-08
5.14959e-08
5.48664e-08
5.70675e-08
5.83262e-08
5.88594e-08
5.8857e-08
5.8475e-08
5.78346e-08
5.7026e-08
5.61138e-08
5.51431e-08
5.4145e-08
5.31406e-08
5.21445e-08
5.11671e-08
1.1757e-11
4.47863e-09
1.36516e-08
2.35135e-08
3.26464e-08
4.0445e-08
4.67011e-08
5.14338e-08
5.47899e-08
5.69789e-08
5.82283e-08
5.87549e-08
5.87485e-08
5.83643e-08
5.77232e-08
5.69149e-08
5.60038e-08
5.50349e-08
5.40388e-08
5.30369e-08
5.20435e-08
5.10691e-08
1.17492e-11
4.48089e-09
1.36594e-08
2.3523e-08
3.265e-08
4.04352e-08
4.66732e-08
5.1386e-08
5.47233e-08
5.68964e-08
5.81335e-08
5.86515e-08
5.86394e-08
5.82522e-08
5.76098e-08
5.68016e-08
5.58915e-08
5.49241e-08
5.39302e-08
5.29307e-08
5.19401e-08
5.09687e-08
1.17866e-11
4.49204e-09
1.36906e-08
2.35662e-08
3.26911e-08
4.04609e-08
4.66749e-08
5.13608e-08
5.46725e-08
5.68239e-08
5.80444e-08
5.85506e-08
5.8531e-08
5.81394e-08
5.7495e-08
5.66864e-08
5.5777e-08
5.4811e-08
5.38191e-08
5.2822e-08
5.18342e-08
5.08658e-08
1.19201e-11
4.51961e-09
1.37623e-08
2.36655e-08
3.27918e-08
4.05409e-08
4.6721e-08
5.13687e-08
5.46447e-08
5.67663e-08
5.7964e-08
5.84543e-08
5.84244e-08
5.80267e-08
5.73793e-08
5.65696e-08
5.56605e-08
5.46958e-08
5.37058e-08
5.2711e-08
5.1726e-08
5.07607e-08
1.22375e-11
4.57674e-09
1.39031e-08
2.38549e-08
3.29837e-08
4.07002e-08
4.68294e-08
5.14221e-08
5.46479e-08
5.67286e-08
5.78957e-08
5.83647e-08
5.83209e-08
5.7915e-08
5.72631e-08
5.64516e-08
5.55424e-08
5.45786e-08
5.35903e-08
5.25979e-08
5.16156e-08
5.06533e-08
1.2808e-11
4.68712e-09
1.41598e-08
2.41844e-08
3.33082e-08
4.0969e-08
4.70206e-08
5.1534e-08
5.46904e-08
5.6716e-08
5.78427e-08
5.82837e-08
5.82219e-08
5.78051e-08
5.71472e-08
5.63329e-08
5.54229e-08
5.44597e-08
5.34729e-08
5.24827e-08
5.1503e-08
5.05439e-08
1.41997e-11
4.9019e-09
1.461e-08
2.47242e-08
3.38159e-08
4.13796e-08
4.73136e-08
5.17155e-08
5.47785e-08
5.67323e-08
5.78072e-08
5.82131e-08
5.81286e-08
5.76979e-08
5.70321e-08
5.62138e-08
5.53023e-08
5.43393e-08
5.33537e-08
5.23655e-08
5.13885e-08
5.04325e-08
1.80869e-11
5.31585e-09
1.53701e-08
2.556e-08
3.45572e-08
4.19578e-08
4.77209e-08
5.19724e-08
5.49152e-08
5.67793e-08
5.77908e-08
5.81538e-08
5.80416e-08
5.75939e-08
5.69183e-08
5.60947e-08
5.51809e-08
5.42176e-08
5.32329e-08
5.22466e-08
5.12721e-08
5.03191e-08
1.16662e-11
9.6318e-11
2.96907e-11
1.95693e-11
2.2351e-12
8.56006e-12
6.79664e-12
3.31358e-11
2.10396e-12
2.20468e-10
5.67444e-12
3.67651e-11
8.93988e-13
3.27955e-11
2.53611e-12
8.98593e-13
3.40476e-12
2.26804e-11
1.15941e-10
3.36113e-12
1.72214e-12
1.12453e-10
2.48162e-12
1.46674e-11
1.84521e-11
1.02747e-11
5.98e-12
6.22406e-12
1.46793e-11
9.15522e-12
8.96778e-11
7.65147e-12
7.54758e-12
4.23502e-11
4.70855e-08
1.8927e-09
4.20493e-08
6.25705e-08
3.32913e-10
2.47554e-09
4.66265e-10
3.32453e-09
8.34834e-11
6.82487e-10
1.44449e-10
3.1334e-09
2.06301e-10
1.29161e-08
4.58332e-09
2.478e-08
7.50956e-12
1.22083e-08
6.9605e-09
3.23754e-08
5.66875e-08
6.31463e-08
5.33067e-08
6.17328e-08
2.95395e-09
6.06592e-12
3.39246e-09
1.97256e-08
1.90199e-08
3.14888e-08
2.22666e-10
4.41548e-08
1.47854e-08
3.21734e-08
2.31375e-08
4.2188e-08
2.25334e-08
4.76202e-08
2.69473e-08
3.45175e-08
3.69191e-08
5.24654e-08
3.06809e-08
5.44861e-08
4.21019e-08
4.68039e-08
4.44107e-08
5.93174e-08
4.32217e-08
4.95489e-08
5.01612e-08
5.77088e-08
3.9414e-08
5.3145e-08
4.86486e-08
5.95353e-08
5.53539e-08
6.09212e-08
4.57683e-08
5.31653e-08
5.98765e-08
6.05789e-08
4.89181e-08
6.1435e-08
4.67934e-08
5.37886e-08
5.35315e-08
6.08074e-08
4.97722e-08
5.45531e-08
4.69302e-08
4.72927e-08
4.39028e-08
4.48038e-08
6.16634e-08
6.14038e-08
4.14388e-08
3.93189e-08
6.27376e-08
2.58017e-08
2.2364e-12
9.67099e-09
4.1617e-08
1.18632e-08
4.50189e-08
5.58658e-08
3.11161e-08
3.88365e-08
5.63614e-08
5.94601e-08
3.96047e-08
7.47716e-12
2.07943e-08
4.22962e-08
6.03232e-08
5.32886e-08
4.37857e-08
5.20335e-08
4.16567e-08
1.09474e-08
1.20623e-11
7.04691e-09
3.18808e-08
5.10343e-08
5.76673e-08
5.56533e-08
6.03086e-08
2.0203e-08
4.43193e-08
3.64446e-08
4.94849e-08
5.29649e-08
6.09299e-08
5.11821e-08
3.79217e-08
3.75066e-08
5.28728e-08
6.26775e-08
5.48326e-08
6.23934e-08
5.4382e-08
2.77183e-08
4.7186e-08
1.56846e-08
3.88129e-08
2.90029e-08
6.58074e-09
6.18228e-09
2.27248e-11
1.16848e-10
5.51897e-11
5.98249e-08
6.06469e-08
5.53732e-08
4.42911e-08
6.26631e-08
5.69083e-08
5.15019e-08
4.41847e-08
6.24009e-08
5.68299e-08
6.08207e-08
5.3804e-08
3.75292e-08
4.8198e-08
1.98891e-08
1.81515e-08
6.48842e-12
1.07151e-08
4.41783e-08
3.52199e-08
4.66113e-08
5.16176e-08
3.59328e-08
2.43538e-08
4.33409e-08
5.47201e-08
2.86646e-08
4.43696e-08
5.61101e-08
6.24077e-08
5.06871e-08
4.03963e-08
4.96964e-08
5.86797e-08
2.00856e-08
2.79902e-08
5.29601e-08
5.72185e-08
2.43452e-08
2.48303e-09
4.13589e-08
4.93873e-08
1.9249e-11
1.04372e-08
6.31096e-08
5.83288e-08
5.95746e-08
5.38931e-08
5.92438e-08
5.40294e-08
5.13598e-08
5.87809e-08
4.88967e-08
5.67974e-08
3.81648e-08
5.3274e-08
4.32619e-11
1.61475e-11
4.71375e-08
3.97422e-08
1.97869e-08
8.50214e-10
3.1653e-08
1.81719e-08
2.40692e-08
5.78148e-09
4.62236e-08
4.11245e-08
2.93316e-08
3.62475e-08
6.18662e-08
5.81155e-08
3.75363e-08
2.72409e-08
6.2467e-08
5.78111e-08
4.3263e-08
3.48003e-08
5.60343e-08
4.64966e-08
3.98047e-08
4.89514e-08
6.32694e-08
5.92348e-08
6.11485e-08
6.30807e-08
9.2947e-11
6.44071e-12
5.06323e-08
4.13057e-08
4.21973e-08
4.96033e-08
1.43375e-08
1.50731e-08
5.97475e-08
5.57096e-08
4.52106e-08
4.28837e-08
2.88974e-08
1.52826e-08
4.18023e-08
5.00978e-08
4.86635e-08
4.71807e-08
6.07112e-08
6.16427e-08
1.57742e-10
9.9482e-09
4.57843e-09
1.45616e-11
4.77563e-08
4.27448e-08
3.78107e-08
4.70852e-08
4.13724e-08
5.08901e-08
2.42713e-09
1.08981e-11
5.72416e-08
5.06435e-08
1.32354e-08
6.41782e-10
5.25408e-08
4.44926e-08
4.90635e-08
5.02867e-08
5.66915e-08
4.99277e-08
1.70222e-08
6.32914e-09
5.74518e-08
6.06039e-08
6.03979e-08
6.19981e-08
2.4519e-08
3.29694e-08
3.84014e-08
2.99039e-08
5.29275e-08
5.17129e-08
1.45771e-08
2.02016e-08
3.44447e-08
2.50167e-08
5.56642e-08
4.99091e-08
3.06789e-08
4.11425e-08
2.23655e-08
1.17129e-08
5.76716e-08
5.37665e-08
4.69476e-08
5.48316e-08
2.74224e-08
3.16594e-08
4.05414e-08
3.87413e-08
6.1684e-08
5.93858e-08
5.83467e-08
5.62237e-08
5.81886e-08
5.88349e-08
4.62117e-08
5.14724e-08
1.25577e-11
7.62372e-09
2.87207e-08
2.14881e-08
4.67949e-08
4.42105e-08
3.4375e-09
1.0272e-08
5.1322e-08
4.51916e-08
5.13135e-08
5.29707e-08
6.1019e-08
5.80498e-08
5.25962e-08
5.55563e-08
2.00392e-08
1.12968e-08
5.39593e-08
4.85108e-08
5.78405e-08
5.99833e-08
4.13847e-08
3.55109e-08
6.21833e-11
6.02322e-12
5.49878e-08
4.94255e-08
5.52802e-08
5.74029e-08
3.22972e-08
2.00126e-08
5.7382e-08
5.95466e-08
5.0486e-08
5.36778e-08
6.51259e-09
9.98407e-11
2.35093e-08
1.60547e-08
4.74511e-08
5.18221e-08
3.52475e-08
4.11773e-08
4.85278e-08
4.36961e-08
4.82309e-08
5.34149e-08
5.50067e-08
4.97684e-08
5.45703e-08
5.68964e-08
5.80592e-08
5.96292e-08
4.36882e-08
4.34136e-08
2.40783e-08
1.48635e-08
4.26201e-08
4.58173e-08
5.44786e-08
5.14246e-08
6.29937e-08
6.13758e-08
4.13653e-08
4.71855e-08
4.39345e-08
3.81686e-08
5.88399e-08
5.68068e-08
5.4511e-08
5.69661e-08
1.04865e-08
3.08412e-09
6.19464e-08
6.07697e-08
3.60186e-08
4.14351e-08
4.02518e-08
3.34083e-08
5.77047e-08
5.92571e-08
2.0425e-11
9.06152e-12
3.58429e-08
2.72945e-08
2.18422e-09
7.07099e-09
3.66837e-08
4.13245e-08
1.45665e-08
7.11731e-09
4.59365e-08
4.24431e-08
3.42428e-08
2.78512e-08
5.17211e-12
3.00724e-11
4.47383e-09
1.79667e-10
5.79072e-08
6.07748e-08
1.97002e-08
1.56632e-08
5.90767e-08
5.70202e-08
1.50873e-08
2.47602e-08
4.68319e-10
4.79097e-09
6.1705e-08
6.32104e-08
4.69668e-08
4.16407e-08
6.27185e-08
6.27987e-08
6.24411e-08
6.26368e-08
5.91327e-08
6.14096e-08
2.76542e-08
3.28774e-08
4.90456e-08
4.50671e-08
4.3425e-08
4.35825e-08
1.12892e-08
7.671e-09
3.40307e-08
3.19844e-08
5.01054e-08
4.6425e-08
4.05971e-09
6.9306e-09
3.32927e-08
4.01305e-08
2.07712e-08
2.49096e-08
3.31208e-08
3.8021e-08
3.331e-08
2.78131e-08
4.87526e-08
4.46861e-08
3.86057e-08
3.98363e-08
3.2112e-11
2.39634e-11
1.10177e-11
7.51847e-11
6.15355e-08
5.95176e-08
4.93106e-08
4.86464e-08
5.65126e-08
5.44862e-08
5.35423e-11
1.01344e-11
1.67766e-10
3.77719e-08
1.28302e-11
7.5749e-12
6.09863e-12
1.07357e-11
4.55639e-12
1.92064e-11
2.25144e-12
2.5522e-09
5.89505e-12
3.41457e-09
7.95461e-12
1.4484e-10
5.47619e-11
3.67107e-10
5.31595e-12
1.45962e-08
2.7717e-12
1.91456e-09
2.13392e-08
3.56094e-08
2.17254e-08
6.27367e-12
1.53425e-12
2.18964e-08
5.8896e-11
1.99503e-08
4.06268e-09
2.77143e-08
2.98102e-09
2.06623e-08
1.9857e-08
2.11596e-08
3.14055e-09
3.36843e-08
2.38469e-10
3.30208e-08
1.12278e-08
1.19204e-08
2.26697e-10
3.42354e-08
2.17142e-08
2.2117e-08
6.42383e-09
3.73954e-08
6.19125e-09
2.90194e-08
3.63604e-09
1.35007e-08
4.82792e-11
3.47664e-08
2.99146e-08
1.9366e-08
3.53748e-08
1.61993e-10
2.99837e-11
2.27448e-08
3.44096e-08
1.08137e-08
3.45371e-08
3.703e-09
2.9359e-09
3.2878e-08
5.42482e-09
2.70633e-08
1.09297e-10
1.96014e-08
1.51145e-08
1.40048e-10
3.52234e-08
4.14778e-09
1.54458e-10
2.23465e-08
2.49741e-08
3.01999e-08
3.20744e-08
9.71512e-09
1.13451e-08
7.27783e-09
7.39582e-09
5.80544e-12
3.31429e-09
8.26998e-11
1.14385e-08
1.14284e-10
2.30494e-08
3.43157e-08
2.11885e-10
1.84111e-08
4.46307e-10
2.00095e-08
9.666e-12
8.44451e-09
1.78391e-08
1.60884e-08
2.39859e-08
3.19474e-08
2.45795e-08
1.32824e-08
4.16816e-09
4.54619e-09
1.57631e-08
3.50162e-08
2.39762e-08
2.84278e-08
8.7769e-11
1.56974e-08
2.99341e-08
3.77737e-08
6.22905e-11
1.40828e-08
1.92945e-08
3.76103e-08
1.91958e-08
3.56164e-08
1.74926e-09
2.25879e-12
4.55815e-12
4.99149e-09
2.91843e-11
1.17016e-08
2.04586e-08
1.09926e-08
1.65175e-10
1.38448e-11
1.94709e-08
2.90676e-08
1.54061e-08
2.21789e-10
9.1511e-09
1.08305e-08
6.14091e-09
5.41005e-11
1.41119e-08
5.88761e-09
2.18138e-08
7.21337e-09
1.53935e-08
2.70071e-08
2.43372e-08
2.998e-08
2.17738e-08
8.58908e-09
5.85374e-09
2.12409e-08
1.11172e-11
8.72661e-11
1.71486e-08
1.2782e-08
7.28584e-10
4.77824e-11
2.19227e-10
1.2375e-11
3.62607e-08
2.80086e-08
7.45576e-12
2.7198e-10
1.02002e-10
9.9235e-11
2.78019e-08
3.76353e-08
2.8926e-09
6.04141e-11
4.13045e-12
4.40906e-09
3.18427e-11
6.16905e-09
3.75071e-09
7.44892e-09
2.39399e-08
1.12399e-08
7.81686e-09
1.9558e-08
7.79889e-11
4.8853e-09
3.14903e-09
1.12813e-08
8.06281e-09
3.08254e-09
3.04384e-08
3.45865e-08
3.79704e-08
2.86294e-08
3.14836e-08
3.79335e-08
3.73647e-08
2.94985e-08
3.34842e-08
2.61358e-08
3.71708e-08
2.95076e-08
1.3885e-08
2.72437e-08
1.96589e-09
2.04739e-11
3.39909e-08
3.05115e-08
4.2839e-11
5.84495e-09
2.4523e-12
1.77697e-10
1.1095e-08
1.31578e-08
6.62557e-09
8.94753e-09
9.9412e-12
7.85743e-11
1.21616e-08
2.415e-08
2.71533e-08
2.84e-08
4.28266e-11
4.03923e-09
1.94029e-08
1.2942e-08
2.91719e-08
1.64298e-08
1.92848e-08
2.07708e-08
5.30029e-11
1.56174e-11
3.51002e-09
1.65296e-10
3.70735e-11
1.08796e-11
4.17372e-09
5.13095e-10
1.45433e-08
4.62491e-09
2.75066e-08
2.57988e-08
2.52482e-08
2.22063e-08
3.29723e-09
1.01429e-08
4.51646e-09
1.49938e-08
3.14458e-08
3.09704e-08
3.43557e-09
1.48738e-10
2.07656e-10
1.45483e-10
1.17135e-08
1.15148e-08
5.83311e-09
1.29955e-08
1.18957e-08
8.10846e-09
1.04603e-11
4.61405e-11
2.6324e-08
2.42858e-08
5.80327e-09
1.16149e-08
1.83743e-08
1.43694e-08
4.05973e-09
1.31664e-09
1.6468e-08
1.29317e-08
1.99644e-08
2.94951e-08
1.41834e-08
5.07619e-09
1.88683e-08
1.65217e-08
9.76003e-09
1.60052e-08
1.3803e-11
5.72768e-12
8.66185e-09
5.66384e-09
7.23585e-09
1.10697e-08
1.28732e-08
8.59737e-09
8.82846e-12
8.98245e-12
2.6154e-08
1.94253e-08
2.80388e-08
2.30499e-08
1.03628e-10
1.13583e-10
1.87447e-08
2.77508e-08
1.95035e-08
1.82119e-08
2.4596e-08
1.7268e-08
3.51655e-08
2.79911e-08
2.70412e-08
2.4866e-08
5.41019e-11
7.3449e-12
1.43552e-08
1.7222e-08
5.69417e-12
1.64211e-11
4.06403e-12
1.40709e-11
5.1039e-12
1.65806e-11
5.18202e-12
2.2295e-11
5.19705e-12
1.65713e-11
5.20728e-12
1.68276e-11
5.18236e-12
1.61912e-11
5.19238e-12
1.58984e-11
5.10655e-12
1.62477e-11
5.03034e-12
1.19548e-11
4.92383e-12
1.45892e-11
4.73476e-12
1.3978e-11
4.42885e-12
1.17964e-11
3.84428e-12
7.40672e-12
3.03634e-12
4.70189e-12
2.56029e-12
3.86628e-12
5.72478e-12
1.05911e-11
4.04493e-12
1.41377e-11
5.02688e-12
1.55744e-11
5.29293e-12
1.13092e-11
5.28421e-12
1.43582e-11
5.24974e-12
1.60277e-11
5.1333e-12
1.56806e-11
5.0821e-12
1.76491e-11
5.10595e-12
1.24536e-11
5.01693e-12
1.66148e-11
4.85842e-12
1.60881e-11
4.70556e-12
1.05034e-11
4.40996e-12
1.09331e-11
3.86144e-12
6.52562e-12
3.06647e-12
5.70893e-12
2.52811e-12
4.97356e-12
3.57296e-08
5.97616e-12
1.67239e-10
3.78892e-08
1.44367e-11
4.0427e-12
7.76658e-12
1.01596e-11
1.32997e-11
6.85571e-11
8.93877e-11
3.5355e-11
3.12274e-12
1.67574e-10
6.46823e-12
4.87231e-09
1.88663e-12
1.215e-10
8.4503e-12
1.81116e-08
3.49075e-12
6.7988e-09
2.15126e-08
1.60057e-11
1.58326e-11
2.80839e-08
9.88224e-09
2.46026e-08
8.83004e-09
2.42937e-08
9.90844e-11
3.01497e-08
1.9879e-08
1.14289e-08
5.63036e-09
3.2179e-08
6.60585e-09
3.0712e-08
1.22624e-08
1.32671e-08
2.68138e-09
3.32977e-08
2.23083e-08
3.11362e-08
5.37908e-09
1.29628e-08
5.40702e-09
2.92572e-08
1.24145e-08
1.31816e-08
3.60101e-08
1.71864e-10
8.27905e-09
2.03702e-08
3.01006e-08
2.99578e-08
3.5072e-08
2.85374e-09
3.80536e-11
2.40374e-08
2.80882e-08
9.03908e-11
2.99113e-08
2.42248e-09
1.5806e-10
3.55901e-08
1.43196e-10
3.29027e-08
1.40804e-08
1.29888e-10
2.71186e-08
7.52885e-09
2.30699e-08
3.65767e-08
2.72794e-08
3.28809e-08
1.32552e-10
2.97079e-08
1.32371e-08
4.04572e-10
5.96968e-11
8.6296e-09
2.10956e-08
2.77211e-12
9.41812e-09
8.81353e-11
7.61824e-12
1.01367e-08
1.33665e-08
2.16137e-08
3.72582e-08
1.54184e-08
3.59678e-08
1.51384e-08
2.257e-08
2.04957e-11
4.40491e-09
5.74454e-09
1.93511e-08
3.79875e-08
5.88015e-11
4.97742e-10
1.73951e-08
3.11168e-08
1.24967e-08
2.4581e-08
7.46417e-11
1.71067e-12
3.43969e-10
8.4342e-09
3.6539e-08
2.64015e-08
3.5201e-08
1.99793e-08
5.01075e-09
1.88161e-11
1.55491e-08
2.29025e-11
3.92061e-08
2.12175e-08
1.57697e-08
1.25984e-10
3.83149e-08
2.71092e-08
9.99026e-09
1.09367e-10
1.03298e-11
5.69536e-09
1.27078e-08
1.12559e-08
2.37389e-08
1.44531e-08
1.38182e-10
9.8607e-12
8.72354e-09
1.63545e-08
5.14139e-09
1.14629e-08
1.24566e-08
2.60092e-08
2.40768e-09
5.59673e-11
2.00566e-12
2.35865e-09
6.92546e-11
1.17796e-11
2.86697e-08
1.47186e-08
2.78382e-08
1.28661e-08
9.04295e-09
2.24702e-08
3.81312e-08
2.34197e-08
3.69957e-08
2.28593e-08
3.52456e-08
2.62145e-08
4.50078e-09
8.63475e-09
1.13578e-08
2.78654e-09
6.29108e-09
3.83296e-11
3.86959e-08
2.80201e-08
3.75474e-11
2.02884e-09
3.78555e-08
2.87334e-08
7.0981e-09
5.68687e-11
5.58678e-12
5.9861e-11
3.1248e-08
2.22895e-08
4.46707e-12
3.39776e-10
5.14539e-09
2.05328e-08
2.84091e-08
3.83523e-08
2.5765e-11
6.89733e-09
3.61368e-09
2.15835e-09
3.81835e-09
1.41726e-10
3.19116e-09
5.3435e-11
2.87927e-08
3.50738e-08
3.11496e-08
3.5223e-08
3.00437e-08
3.61133e-08
2.15224e-08
7.56554e-09
2.81207e-11
1.01002e-08
1.47124e-08
1.85372e-08
3.95789e-09
9.25196e-11
3.41712e-11
7.67337e-09
2.14743e-10
4.03979e-09
2.20056e-08
2.95855e-08
3.15246e-08
3.74628e-08
1.221e-08
1.99005e-08
1.52463e-08
2.79378e-08
1.44971e-08
2.39863e-08
2.04748e-08
7.28487e-09
1.8999e-08
2.8731e-08
7.15758e-11
1.13203e-11
8.3365e-11
5.73968e-09
4.64043e-09
1.54551e-08
2.53648e-08
1.75076e-08
1.28822e-08
1.04968e-08
2.94371e-08
2.31307e-08
6.97611e-09
8.28575e-09
2.24833e-08
2.10963e-08
6.98636e-12
1.70102e-11
1.99669e-09
3.94794e-09
6.51736e-09
1.32262e-08
1.93877e-09
4.38107e-09
4.86345e-12
5.40294e-12
2.54616e-08
2.82335e-08
6.61698e-09
1.67737e-08
8.75177e-09
1.7422e-08
2.03715e-09
1.07638e-11
2.3173e-11
6.90193e-12
1.97856e-08
1.48951e-08
1.69223e-08
2.0707e-08
2.04877e-08
2.83858e-08
3.93269e-09
8.32721e-09
2.3761e-08
2.26066e-08
1.32596e-08
5.15951e-09
6.02607e-09
1.32296e-08
3.6809e-08
3.37165e-08
6.08646e-09
1.58929e-08
2.67785e-09
2.14699e-09
2.01927e-08
3.01621e-08
3.78992e-08
3.16814e-08
1.60233e-08
1.80638e-08
1.53298e-08
5.60789e-09
7.86095e-12
8.58575e-12
2.64564e-08
2.38206e-08
1.31799e-08
8.79856e-09
2.52408e-08
2.32279e-08
3.35103e-11
2.4803e-09
1.58289e-08
2.0902e-08
3.48414e-08
3.41973e-08
2.92343e-08
3.42317e-08
1.94334e-08
2.11247e-08
1.40065e-08
1.81489e-08
1.3618e-08
5.39923e-09
1.67751e-10
2.18018e-09
2.69479e-11
2.56037e-09
2.87085e-11
9.95018e-12
3.29452e-08
3.9067e-08
1.54885e-08
1.72859e-08
6.15306e-08
1.85018e-09
4.44193e-08
6.31365e-08
3.07823e-10
2.35742e-09
7.6916e-11
1.4726e-10
1.21445e-11
2.38159e-09
1.98349e-11
6.49131e-09
9.89955e-12
5.91334e-09
3.46374e-09
3.18087e-09
3.73694e-11
3.13388e-09
8.65572e-12
5.53633e-08
4.9351e-08
5.83864e-08
4.39928e-08
6.27302e-08
6.26769e-08
5.00714e-09
7.89979e-12
1.25724e-08
8.44687e-11
1.55809e-08
9.29633e-09
2.96912e-08
8.15636e-09
2.33955e-08
1.48177e-08
3.85327e-08
3.12321e-08
4.30374e-08
2.33486e-08
4.26368e-08
3.67143e-08
5.02033e-08
3.65916e-08
4.55075e-08
3.39146e-08
5.19223e-08
5.02215e-08
4.2662e-08
4.33369e-08
5.58221e-08
4.12905e-08
5.78074e-08
5.46631e-08
5.3563e-08
4.40911e-08
5.94706e-08
5.70107e-08
5.70815e-08
4.85651e-08
5.53961e-08
4.71554e-08
5.99564e-08
4.98126e-08
5.7097e-08
5.00084e-08
6.20792e-08
4.50792e-08
5.90263e-08
5.82709e-08
5.74497e-08
5.01132e-08
5.7221e-08
5.81406e-08
6.16392e-08
4.72078e-08
6.24921e-08
4.73229e-08
4.45584e-08
6.06913e-08
5.91417e-08
4.35494e-08
4.22485e-08
5.7485e-08
3.59754e-08
5.12604e-08
2.48071e-08
4.70096e-08
3.05059e-08
1.7346e-08
2.12675e-08
2.38217e-09
5.02478e-08
4.43813e-08
4.28973e-08
5.80663e-08
2.73177e-08
3.4339e-09
1.34737e-08
1.59263e-10
6.10955e-08
5.11735e-08
4.51923e-08
4.6614e-08
4.4491e-08
3.53603e-08
5.11609e-08
3.40393e-08
5.40696e-08
5.385e-08
7.43564e-09
2.65564e-08
2.67589e-08
4.54971e-08
4.49174e-08
2.85059e-08
5.88903e-08
6.28549e-08
5.88714e-08
6.19242e-08
4.36842e-08
5.37743e-08
4.71101e-08
5.87103e-08
1.05969e-11
4.35701e-09
3.07581e-08
3.21029e-08
5.56574e-08
6.25598e-08
5.11659e-08
4.98852e-08
3.79513e-08
2.277e-08
6.08118e-08
6.30553e-08
3.24981e-11
7.69475e-09
5.85606e-08
6.16245e-08
2.53525e-08
2.67117e-08
4.41851e-08
5.54103e-08
5.85153e-08
6.04841e-08
4.6433e-08
3.99011e-08
9.91955e-12
1.0146e-08
1.80702e-08
1.96192e-08
4.18949e-08
5.42573e-08
6.00381e-08
6.27694e-08
5.75222e-08
5.33871e-08
1.9323e-08
1.37798e-08
5.5388e-08
4.21589e-08
3.97529e-08
4.81118e-08
3.38684e-08
2.26695e-08
5.28487e-08
4.75243e-08
3.50905e-08
3.87168e-08
3.77353e-09
6.66162e-11
3.5441e-08
4.00296e-08
4.23684e-08
5.07465e-08
4.12564e-08
5.19284e-08
5.75231e-08
5.47816e-08
2.57512e-08
3.17651e-08
5.75843e-08
5.10004e-08
2.63962e-10
1.08139e-08
1.75688e-10
1.53394e-12
1.14041e-11
8.39789e-11
5.64259e-08
5.06559e-08
5.85583e-08
5.08313e-08
5.55536e-08
5.25604e-08
6.09124e-08
6.21821e-08
6.01269e-08
6.13251e-08
1.15759e-08
1.30083e-08
4.58256e-08
5.22041e-08
3.94315e-08
4.59258e-08
6.2494e-08
5.98029e-08
2.45144e-08
3.67596e-08
2.25452e-08
1.09836e-08
6.27361e-08
6.01386e-08
6.17359e-08
6.32148e-08
1.66371e-08
1.55646e-08
3.25961e-08
4.12519e-08
4.88707e-08
4.28685e-08
4.87693e-08
4.2079e-08
5.94301e-08
5.77253e-08
4.3668e-08
5.02377e-08
4.29449e-08
5.10463e-08
5.72538e-08
5.22339e-08
6.27943e-08
5.99288e-08
4.74285e-08
4.22544e-08
4.85267e-08
4.4285e-08
6.14896e-08
5.89694e-08
6.07105e-08
6.1574e-08
5.50593e-08
5.44767e-08
4.10724e-09
1.417e-11
3.9621e-08
4.65241e-08
1.76535e-08
2.45063e-08
4.72674e-08
4.44688e-08
5.33196e-08
5.43568e-08
8.85789e-09
2.57463e-09
3.66247e-08
3.55276e-08
9.19451e-09
1.91417e-08
5.45957e-08
5.95229e-08
3.21772e-08
2.90806e-08
6.62628e-12
1.11993e-10
4.49224e-08
3.97609e-08
1.63698e-08
6.75153e-09
4.84204e-08
5.34172e-08
4.45504e-08
4.0991e-08
3.78443e-08
3.96314e-08
5.09636e-08
4.88202e-08
6.07189e-08
5.59296e-08
5.47133e-08
5.34908e-08
2.39541e-08
2.1815e-08
4.95046e-08
4.30284e-08
4.09307e-08
3.27474e-08
4.73065e-08
5.22368e-08
4.30594e-08
4.75088e-08
5.42711e-08
5.56853e-08
5.31157e-08
5.62348e-08
4.8881e-08
5.37441e-08
2.71853e-08
1.83082e-08
4.26287e-08
3.60071e-08
5.96451e-08
5.8992e-08
4.83899e-08
4.88685e-08
2.76848e-08
3.29002e-08
3.48765e-08
3.95544e-08
1.92928e-08
1.22855e-08
9.01969e-09
1.61075e-10
6.04459e-08
5.56465e-08
4.82986e-08
5.31012e-08
5.20682e-08
5.36906e-08
5.97086e-08
5.64254e-08
5.77102e-08
5.34922e-08
3.08654e-09
4.16629e-10
5.84214e-08
5.40905e-08
2.44017e-10
2.07005e-12
3.54334e-10
5.61399e-09
5.05762e-08
5.63297e-08
5.39213e-08
5.19478e-08
4.43327e-08
4.72735e-08
3.67205e-08
3.15151e-08
5.73103e-08
6.05573e-08
1.73622e-08
2.37622e-08
8.52007e-09
3.06056e-09
2.34094e-08
3.12782e-08
5.70693e-08
5.69768e-08
5.9486e-08
5.59798e-08
4.83019e-08
4.47921e-08
4.8754e-08
5.00281e-08
6.14904e-08
6.30535e-08
4.453e-08
4.65299e-08
2.00056e-10
1.60543e-10
5.65375e-08
5.39319e-08
5.4118e-08
4.95382e-08
5.73079e-08
6.04546e-08
2.94672e-12
2.77686e-11
5.28905e-08
5.14375e-08
3.89889e-08
4.52006e-08
5.91793e-08
5.9361e-08
1.77175e-08
2.18267e-08
2.71587e-08
3.11668e-08
1.13245e-08
1.79639e-08
6.08184e-08
6.02862e-08
4.29704e-08
4.22597e-08
4.99485e-08
4.96097e-08
6.26375e-08
6.16691e-08
1.16541e-08
8.59408e-09
3.70554e-08
3.03133e-08
2.12503e-08
1.57983e-08
5.17997e-08
5.52931e-08
6.32729e-08
6.1662e-08
6.08819e-08
6.23502e-08
2.85182e-08
2.16566e-08
4.73443e-08
4.19538e-08
4.16137e-08
4.71947e-08
6.19462e-08
5.98714e-08
3.09718e-08
3.7467e-08
2.92865e-08
3.54786e-08
4.09693e-08
3.71067e-08
2.68358e-08
3.30917e-08
9.50886e-09
1.36864e-08
4.21453e-08
3.9113e-08
5.8756e-08
5.66701e-08
2.99865e-08
3.2706e-08
6.97033e-09
6.41147e-10
6.1981e-08
6.32003e-08
4.5197e-08
3.95251e-08
5.98562e-09
1.30854e-08
4.13124e-08
4.20005e-08
1.39577e-10
2.39234e-11
3.1787e-12
1.50476e-11
2.98764e-11
8.89728e-12
5.40203e-12
4.09765e-11
4.74332e-08
5.15195e-08
6.07239e-08
6.10214e-08
5.5286e-08
5.7514e-08
1.662e-11
2.87652e-11
9.66926e-11
1.20047e-11
2.36151e-11
4.80072e-12
3.51359e-12
5.51137e-12
5.39062e-12
7.66605e-12
1.20741e-11
6.73524e-12
2.98931e-11
1.01848e-11
3.40343e-11
6.73983e-12
8.28527e-11
2.16702e-12
6.07067e-12
4.20966e-11
2.67763e-12
2.85805e-10
1.64828e-12
8.08022e-11
7.96831e-12
1.11087e-10
1.88303e-12
4.55888e-11
1.31449e-12
5.93639e-13
8.34663e-12
1.78066e-11
6.03255e-12
2.90776e-12
5.17346e-08
5.07655e-08
4.98326e-08
4.89396e-08
4.80892e-08
4.72834e-08
4.65236e-08
4.58103e-08
4.51438e-08
4.45236e-08
4.39491e-08
4.3419e-08
4.2932e-08
4.24866e-08
4.2081e-08
4.17135e-08
4.13822e-08
4.10855e-08
4.08215e-08
4.05887e-08
4.03857e-08
4.0211e-08
4.00635e-08
3.99421e-08
3.98461e-08
3.97747e-08
3.97273e-08
3.97037e-08
5.17315e-08
5.07625e-08
4.98297e-08
4.89367e-08
4.80864e-08
4.72807e-08
4.65209e-08
4.58078e-08
4.51413e-08
4.45212e-08
4.39467e-08
4.34167e-08
4.29298e-08
4.24844e-08
4.20789e-08
4.17114e-08
4.13801e-08
4.10834e-08
4.08195e-08
4.05867e-08
4.03837e-08
4.0209e-08
4.00615e-08
3.99402e-08
3.98441e-08
3.97727e-08
3.97254e-08
3.97018e-08
5.17253e-08
5.07565e-08
4.98238e-08
4.8931e-08
4.80809e-08
4.72753e-08
4.65157e-08
4.58027e-08
4.51364e-08
4.45164e-08
4.3942e-08
4.34121e-08
4.29253e-08
4.248e-08
4.20745e-08
4.17071e-08
4.13759e-08
4.10793e-08
4.08154e-08
4.05827e-08
4.03797e-08
4.0205e-08
4.00576e-08
3.99363e-08
3.98402e-08
3.97688e-08
3.97215e-08
3.96979e-08
5.1716e-08
5.07474e-08
4.9815e-08
4.89225e-08
4.80726e-08
4.72673e-08
4.65079e-08
4.57951e-08
4.5129e-08
4.45092e-08
4.3935e-08
4.34052e-08
4.29185e-08
4.24734e-08
4.2068e-08
4.17007e-08
4.13696e-08
4.10731e-08
4.08093e-08
4.05766e-08
4.03737e-08
4.01991e-08
4.00517e-08
3.99304e-08
3.98344e-08
3.9763e-08
3.97157e-08
3.96921e-08
5.17035e-08
5.07353e-08
4.98033e-08
4.89111e-08
4.80615e-08
4.72565e-08
4.64975e-08
4.57849e-08
4.51191e-08
4.44996e-08
4.39256e-08
4.3396e-08
4.29096e-08
4.24646e-08
4.20594e-08
4.16922e-08
4.13613e-08
4.10648e-08
4.08011e-08
4.05686e-08
4.03657e-08
4.01912e-08
4.00438e-08
3.99226e-08
3.98266e-08
3.97552e-08
3.97079e-08
3.96844e-08
5.1688e-08
5.07202e-08
4.97886e-08
4.88969e-08
4.80477e-08
4.72431e-08
4.64844e-08
4.57723e-08
4.51067e-08
4.44875e-08
4.39138e-08
4.33846e-08
4.28983e-08
4.24536e-08
4.20486e-08
4.16816e-08
4.13508e-08
4.10545e-08
4.07909e-08
4.05585e-08
4.03557e-08
4.01813e-08
4.0034e-08
3.99128e-08
3.98169e-08
3.97455e-08
3.96983e-08
3.96747e-08
5.16693e-08
5.07021e-08
4.9771e-08
4.88798e-08
4.80312e-08
4.72271e-08
4.64688e-08
4.57571e-08
4.5092e-08
4.44731e-08
4.38998e-08
4.33708e-08
4.28849e-08
4.24404e-08
4.20357e-08
4.16689e-08
4.13383e-08
4.10422e-08
4.07788e-08
4.05465e-08
4.03438e-08
4.01695e-08
4.00222e-08
3.99011e-08
3.98053e-08
3.97339e-08
3.96867e-08
3.96632e-08
5.16475e-08
5.0681e-08
4.97505e-08
4.88599e-08
4.80119e-08
4.72083e-08
4.64506e-08
4.57394e-08
4.50748e-08
4.44564e-08
4.38834e-08
4.33549e-08
4.28693e-08
4.24251e-08
4.20207e-08
4.16542e-08
4.13238e-08
4.10279e-08
4.07646e-08
4.05325e-08
4.03299e-08
4.01557e-08
4.00086e-08
3.98875e-08
3.97917e-08
3.97205e-08
3.96733e-08
3.96497e-08
5.16227e-08
5.06568e-08
4.97271e-08
4.88372e-08
4.79898e-08
4.71869e-08
4.64298e-08
4.57192e-08
4.50551e-08
4.44372e-08
4.38648e-08
4.33367e-08
4.28515e-08
4.24077e-08
4.20035e-08
4.16373e-08
4.13073e-08
4.10115e-08
4.07485e-08
4.05165e-08
4.03142e-08
4.01401e-08
3.9993e-08
3.98721e-08
3.97764e-08
3.97051e-08
3.9658e-08
3.96344e-08
5.15947e-08
5.06297e-08
4.97008e-08
4.88117e-08
4.79651e-08
4.71629e-08
4.64065e-08
4.56965e-08
4.50331e-08
4.44158e-08
4.38439e-08
4.33162e-08
4.28315e-08
4.23881e-08
4.19844e-08
4.16185e-08
4.12887e-08
4.09933e-08
4.07304e-08
4.04987e-08
4.02965e-08
4.01225e-08
3.99756e-08
3.98548e-08
3.97591e-08
3.9688e-08
3.96408e-08
3.96173e-08
5.15636e-08
5.05995e-08
4.96716e-08
4.87834e-08
4.79376e-08
4.71363e-08
4.63807e-08
4.56714e-08
4.50087e-08
4.4392e-08
4.38207e-08
4.32936e-08
4.28094e-08
4.23665e-08
4.19631e-08
4.15976e-08
4.12682e-08
4.0973e-08
4.07105e-08
4.04789e-08
4.02769e-08
4.01031e-08
3.99564e-08
3.98356e-08
3.97401e-08
3.9669e-08
3.96219e-08
3.95984e-08
5.15294e-08
5.05664e-08
4.96395e-08
4.87522e-08
4.79074e-08
4.7107e-08
4.63523e-08
4.56439e-08
4.49819e-08
4.43659e-08
4.37953e-08
4.32688e-08
4.27852e-08
4.23428e-08
4.19399e-08
4.15748e-08
4.12457e-08
4.09509e-08
4.06886e-08
4.04573e-08
4.02555e-08
4.00819e-08
3.99353e-08
3.98147e-08
3.97192e-08
3.96482e-08
3.96011e-08
3.95777e-08
5.14921e-08
5.05303e-08
4.96044e-08
4.87183e-08
4.78746e-08
4.70752e-08
4.63214e-08
4.56139e-08
4.49527e-08
4.43376e-08
4.37677e-08
4.32419e-08
4.27589e-08
4.2317e-08
4.19147e-08
4.155e-08
4.12213e-08
4.09269e-08
4.06649e-08
4.04339e-08
4.02323e-08
4.00589e-08
3.99125e-08
3.9792e-08
3.96966e-08
3.96257e-08
3.95787e-08
3.95552e-08
5.14517e-08
5.04911e-08
4.95665e-08
4.86816e-08
4.7839e-08
4.70407e-08
4.6288e-08
4.55815e-08
4.49213e-08
4.4307e-08
4.37379e-08
4.32129e-08
4.27305e-08
4.22893e-08
4.18875e-08
4.15233e-08
4.11951e-08
4.0901e-08
4.06394e-08
4.04087e-08
4.02074e-08
4.00342e-08
3.98879e-08
3.97676e-08
3.96723e-08
3.96014e-08
3.95545e-08
3.95311e-08
5.14083e-08
5.0449e-08
4.95258e-08
4.86421e-08
4.78008e-08
4.70037e-08
4.62521e-08
4.55467e-08
4.48875e-08
4.42742e-08
4.3706e-08
4.31817e-08
4.27001e-08
4.22595e-08
4.18583e-08
4.14947e-08
4.1167e-08
4.08733e-08
4.06121e-08
4.03817e-08
4.01807e-08
4.00077e-08
3.98616e-08
3.97414e-08
3.96463e-08
3.95755e-08
3.95286e-08
3.95053e-08
5.13618e-08
5.0404e-08
4.94822e-08
4.85999e-08
4.77599e-08
4.69642e-08
4.62138e-08
4.55096e-08
4.48515e-08
4.42392e-08
4.36719e-08
4.31486e-08
4.26677e-08
4.22279e-08
4.18273e-08
4.14643e-08
4.11371e-08
4.08439e-08
4.0583e-08
4.0353e-08
4.01522e-08
3.99795e-08
3.98337e-08
3.97136e-08
3.96186e-08
3.9548e-08
3.95011e-08
3.94778e-08
5.13122e-08
5.0356e-08
4.94357e-08
4.8555e-08
4.77165e-08
4.69221e-08
4.61731e-08
4.54701e-08
4.48132e-08
4.4202e-08
4.36358e-08
4.31134e-08
4.26334e-08
4.21943e-08
4.17945e-08
4.14321e-08
4.11054e-08
4.08127e-08
4.05523e-08
4.03226e-08
4.01222e-08
3.99497e-08
3.98041e-08
3.96842e-08
3.95894e-08
3.95188e-08
3.9472e-08
3.94487e-08
5.12595e-08
5.0305e-08
4.93864e-08
4.85073e-08
4.76704e-08
4.68775e-08
4.61299e-08
4.54283e-08
4.47727e-08
4.41627e-08
4.35976e-08
4.30762e-08
4.25971e-08
4.21589e-08
4.17598e-08
4.13981e-08
4.1072e-08
4.07798e-08
4.05199e-08
4.02906e-08
4.00905e-08
3.99183e-08
3.97729e-08
3.96533e-08
3.95586e-08
3.94881e-08
3.94414e-08
3.94181e-08
5.12038e-08
5.02511e-08
4.93343e-08
4.84569e-08
4.76217e-08
4.68304e-08
4.60844e-08
4.53842e-08
4.473e-08
4.41213e-08
4.35573e-08
4.3037e-08
4.2559e-08
4.21217e-08
4.17234e-08
4.13624e-08
4.10369e-08
4.07453e-08
4.04859e-08
4.0257e-08
4.00573e-08
3.98854e-08
3.97402e-08
3.96208e-08
3.95262e-08
3.94559e-08
3.94093e-08
3.9386e-08
5.11451e-08
5.01944e-08
4.92794e-08
4.84039e-08
4.75704e-08
4.67809e-08
4.60365e-08
4.53379e-08
4.46852e-08
4.40778e-08
4.35151e-08
4.2996e-08
4.2519e-08
4.20826e-08
4.16852e-08
4.1325e-08
4.10002e-08
4.07092e-08
4.04503e-08
4.02218e-08
4.00225e-08
3.9851e-08
3.97061e-08
3.95868e-08
3.94924e-08
3.94222e-08
3.93757e-08
3.93525e-08
5.10834e-08
5.01347e-08
4.92218e-08
4.83482e-08
4.75166e-08
4.6729e-08
4.59863e-08
4.52894e-08
4.46382e-08
4.40323e-08
4.3471e-08
4.29531e-08
4.24772e-08
4.20419e-08
4.16454e-08
4.1286e-08
4.09619e-08
4.06716e-08
4.04132e-08
4.01852e-08
3.99863e-08
3.98151e-08
3.96705e-08
3.95515e-08
3.94573e-08
3.93872e-08
3.93407e-08
3.93176e-08
5.10188e-08
5.00721e-08
4.91613e-08
4.82899e-08
4.74603e-08
4.66746e-08
4.59338e-08
4.52387e-08
4.45891e-08
4.39848e-08
4.34249e-08
4.29083e-08
4.24337e-08
4.19994e-08
4.16039e-08
4.12454e-08
4.09221e-08
4.06324e-08
4.03746e-08
4.01472e-08
3.99487e-08
3.97778e-08
3.96335e-08
3.95147e-08
3.94207e-08
3.93508e-08
3.93044e-08
3.92813e-08
5.09511e-08
5.00068e-08
4.90982e-08
4.82289e-08
4.74015e-08
4.66179e-08
4.58791e-08
4.51858e-08
4.4538e-08
4.39353e-08
4.3377e-08
4.28618e-08
4.23884e-08
4.19553e-08
4.15608e-08
4.12033e-08
4.08808e-08
4.05918e-08
4.03346e-08
4.01077e-08
3.99097e-08
3.97392e-08
3.95952e-08
3.94767e-08
3.93829e-08
3.9313e-08
3.92668e-08
3.92437e-08
5.08806e-08
4.99386e-08
4.90324e-08
4.81654e-08
4.73403e-08
4.65588e-08
4.58221e-08
4.51308e-08
4.44849e-08
4.3884e-08
4.33272e-08
4.28135e-08
4.23415e-08
4.19096e-08
4.15163e-08
4.11596e-08
4.08381e-08
4.05498e-08
4.02933e-08
4.0067e-08
3.98694e-08
3.96993e-08
3.95557e-08
3.94374e-08
3.93438e-08
3.92741e-08
3.92279e-08
3.92049e-08
5.08072e-08
4.98676e-08
4.89639e-08
4.80993e-08
4.72766e-08
4.64974e-08
4.57629e-08
4.50737e-08
4.44298e-08
4.38307e-08
4.32757e-08
4.27636e-08
4.2293e-08
4.18624e-08
4.14702e-08
4.11146e-08
4.0794e-08
4.05065e-08
4.02507e-08
4.00249e-08
3.98279e-08
3.96582e-08
3.95149e-08
3.93969e-08
3.93035e-08
3.9234e-08
3.91879e-08
3.9165e-08
5.07309e-08
4.97939e-08
4.88927e-08
4.80308e-08
4.72105e-08
4.64338e-08
4.57016e-08
4.50146e-08
4.43728e-08
4.37757e-08
4.32224e-08
4.2712e-08
4.22429e-08
4.18137e-08
4.14227e-08
4.10682e-08
4.07485e-08
4.04619e-08
4.02068e-08
3.99817e-08
3.97852e-08
3.9616e-08
3.9473e-08
3.93553e-08
3.92621e-08
3.91928e-08
3.91468e-08
3.91239e-08
5.06518e-08
4.97175e-08
4.8819e-08
4.79597e-08
4.71421e-08
4.63679e-08
4.56382e-08
4.49535e-08
4.43139e-08
4.37188e-08
4.31675e-08
4.26588e-08
4.21913e-08
4.17636e-08
4.13739e-08
4.10205e-08
4.07019e-08
4.04161e-08
4.01618e-08
3.99373e-08
3.97414e-08
3.95726e-08
3.943e-08
3.93127e-08
3.92197e-08
3.91505e-08
3.91047e-08
3.90818e-08
5.05699e-08
4.96384e-08
4.87428e-08
4.78862e-08
4.70713e-08
4.62998e-08
4.55727e-08
4.48905e-08
4.42531e-08
4.36602e-08
4.31109e-08
4.26041e-08
4.21383e-08
4.17121e-08
4.13237e-08
4.09716e-08
4.0654e-08
4.03692e-08
4.01157e-08
3.98919e-08
3.96965e-08
3.95282e-08
3.93861e-08
3.9269e-08
3.91763e-08
3.91073e-08
3.90616e-08
3.90388e-08
5.04854e-08
4.95568e-08
4.8664e-08
4.78104e-08
4.69983e-08
4.62296e-08
4.55052e-08
4.48255e-08
4.41906e-08
4.36e-08
4.30528e-08
4.25479e-08
4.20839e-08
4.16592e-08
4.12723e-08
4.09215e-08
4.0605e-08
4.03212e-08
4.00685e-08
3.98454e-08
3.96506e-08
3.94829e-08
3.93411e-08
3.92244e-08
3.9132e-08
3.90631e-08
3.90175e-08
3.89948e-08
5.03981e-08
4.94725e-08
4.85828e-08
4.77322e-08
4.69231e-08
4.61573e-08
4.54357e-08
4.47587e-08
4.41264e-08
4.35381e-08
4.29931e-08
4.24903e-08
4.20281e-08
4.16052e-08
4.12198e-08
4.08703e-08
4.05549e-08
4.02721e-08
4.00203e-08
3.9798e-08
3.96039e-08
3.94367e-08
3.92953e-08
3.9179e-08
3.90868e-08
3.90182e-08
3.89727e-08
3.895e-08
5.03083e-08
4.93858e-08
4.84991e-08
4.76517e-08
4.68457e-08
4.60829e-08
4.53643e-08
4.46901e-08
4.40604e-08
4.34747e-08
4.2932e-08
4.24313e-08
4.19711e-08
4.15499e-08
4.11661e-08
4.0818e-08
4.05039e-08
4.02222e-08
3.99713e-08
3.97497e-08
3.95563e-08
3.93896e-08
3.92487e-08
3.91327e-08
3.90408e-08
3.89724e-08
3.8927e-08
3.89044e-08
5.02159e-08
4.92965e-08
4.84132e-08
4.7569e-08
4.67663e-08
4.60066e-08
4.5291e-08
4.46198e-08
4.39929e-08
4.34098e-08
4.28696e-08
4.23711e-08
4.19129e-08
4.14935e-08
4.11114e-08
4.07647e-08
4.04519e-08
4.01713e-08
3.99214e-08
3.97007e-08
3.95079e-08
3.93418e-08
3.92014e-08
3.90857e-08
3.89941e-08
3.89259e-08
3.88807e-08
3.88582e-08
5.01211e-08
4.9205e-08
4.83249e-08
4.74841e-08
4.66847e-08
4.59284e-08
4.5216e-08
4.45478e-08
4.39238e-08
4.33434e-08
4.28057e-08
4.23096e-08
4.18535e-08
4.14361e-08
4.10557e-08
4.07105e-08
4.03991e-08
4.01196e-08
3.98707e-08
3.96509e-08
3.94588e-08
3.92933e-08
3.91534e-08
3.90381e-08
3.89468e-08
3.88788e-08
3.88337e-08
3.88113e-08
5.00238e-08
4.91111e-08
4.82344e-08
4.73971e-08
4.66012e-08
4.58483e-08
4.51392e-08
4.44742e-08
4.38533e-08
4.32757e-08
4.27407e-08
4.22469e-08
4.17931e-08
4.13777e-08
4.09991e-08
4.06555e-08
4.03454e-08
4.00672e-08
3.98193e-08
3.96004e-08
3.94091e-08
3.92442e-08
3.91048e-08
3.89899e-08
3.88989e-08
3.88312e-08
3.87862e-08
3.87638e-08
4.99243e-08
4.90149e-08
4.81418e-08
4.73081e-08
4.65158e-08
4.57664e-08
4.50607e-08
4.43991e-08
4.37813e-08
4.32067e-08
4.26744e-08
4.21832e-08
4.17318e-08
4.13184e-08
4.09416e-08
4.05997e-08
4.02911e-08
4.00142e-08
3.97674e-08
3.95493e-08
3.93588e-08
3.91946e-08
3.90557e-08
3.89412e-08
3.88505e-08
3.8783e-08
3.87382e-08
3.87159e-08
4.98224e-08
4.89166e-08
4.80472e-08
4.72171e-08
4.64285e-08
4.56828e-08
4.49807e-08
4.43225e-08
4.3708e-08
4.31365e-08
4.26071e-08
4.21185e-08
4.16695e-08
4.12583e-08
4.08835e-08
4.05433e-08
4.02362e-08
3.99605e-08
3.97149e-08
3.94978e-08
3.9308e-08
3.91445e-08
3.90061e-08
3.88921e-08
3.88018e-08
3.87345e-08
3.86899e-08
3.86676e-08
4.97185e-08
4.88162e-08
4.79505e-08
4.71242e-08
4.63395e-08
4.55976e-08
4.48992e-08
4.42446e-08
4.36335e-08
4.30652e-08
4.25387e-08
4.20529e-08
4.16063e-08
4.11974e-08
4.08246e-08
4.04862e-08
4.01807e-08
3.99064e-08
3.96619e-08
3.94458e-08
3.92569e-08
3.9094e-08
3.89562e-08
3.88427e-08
3.87527e-08
3.86856e-08
3.86411e-08
3.8619e-08
4.96124e-08
4.87138e-08
4.78519e-08
4.70296e-08
4.62488e-08
4.55108e-08
4.48163e-08
4.41654e-08
4.35578e-08
4.29928e-08
4.24694e-08
4.19865e-08
4.15425e-08
4.11359e-08
4.07652e-08
4.04287e-08
4.01247e-08
3.98518e-08
3.96086e-08
3.93935e-08
3.92054e-08
3.90433e-08
3.89061e-08
3.8793e-08
3.87033e-08
3.86365e-08
3.85922e-08
3.85701e-08
4.95044e-08
4.86096e-08
4.77516e-08
4.69333e-08
4.61566e-08
4.54226e-08
4.47321e-08
4.4085e-08
4.3481e-08
4.29195e-08
4.23993e-08
4.19193e-08
4.1478e-08
4.10739e-08
4.07053e-08
4.03707e-08
4.00684e-08
3.9797e-08
3.95549e-08
3.93409e-08
3.91537e-08
3.89923e-08
3.88557e-08
3.8743e-08
3.86537e-08
3.85872e-08
3.85431e-08
3.85211e-08
4.93946e-08
4.85035e-08
4.76496e-08
4.68354e-08
4.60629e-08
4.53331e-08
4.46466e-08
4.40035e-08
4.34033e-08
4.28453e-08
4.23284e-08
4.18515e-08
4.14129e-08
4.10113e-08
4.0645e-08
4.03123e-08
4.00118e-08
3.97418e-08
3.95011e-08
3.92882e-08
3.91019e-08
3.89412e-08
3.88052e-08
3.8693e-08
3.86041e-08
3.85378e-08
3.84939e-08
3.84719e-08
7.92475e-09
6.8391e-09
5.34747e-09
3.54195e-09
5.61238e-11
2.23763e-11
1.77229e-08
1.61673e-08
1.42142e-08
1.16093e-08
7.73194e-09
6.0721e-09
2.70203e-08
2.54276e-08
2.35418e-08
2.12304e-08
1.85229e-08
1.6596e-08
3.51886e-08
3.37687e-08
3.21702e-08
3.03496e-08
2.84108e-08
2.67749e-08
4.20004e-08
4.0835e-08
3.95746e-08
3.82098e-08
3.68145e-08
3.55628e-08
4.74195e-08
4.65207e-08
4.55788e-08
4.45945e-08
4.36112e-08
4.27106e-08
5.15241e-08
5.08692e-08
5.02004e-08
4.95204e-08
4.88536e-08
4.82411e-08
5.44578e-08
5.40092e-08
5.35616e-08
5.31177e-08
5.26906e-08
5.23018e-08
5.63961e-08
5.61127e-08
5.58368e-08
5.55704e-08
5.53206e-08
5.50985e-08
5.75218e-08
5.73649e-08
5.72174e-08
5.70806e-08
5.69583e-08
5.6856e-08
5.80083e-08
5.79449e-08
5.78903e-08
5.78454e-08
5.7812e-08
5.77929e-08
5.80097e-08
5.80131e-08
5.80237e-08
5.8042e-08
5.80691e-08
5.8106e-08
5.76556e-08
5.77055e-08
5.77606e-08
5.78214e-08
5.78882e-08
5.79615e-08
5.70509e-08
5.71321e-08
5.72168e-08
5.73052e-08
5.73974e-08
5.74937e-08
5.62767e-08
5.63784e-08
5.64821e-08
5.6588e-08
5.6696e-08
5.68061e-08
5.53941e-08
5.55087e-08
5.56242e-08
5.57406e-08
5.58579e-08
5.5976e-08
5.44479e-08
5.457e-08
5.46923e-08
5.48146e-08
5.49369e-08
5.5059e-08
5.347e-08
5.3596e-08
5.37216e-08
5.38467e-08
5.39711e-08
5.40948e-08
5.24831e-08
5.26105e-08
5.2737e-08
5.28626e-08
5.29873e-08
5.31107e-08
5.15033e-08
5.16301e-08
5.17559e-08
5.18806e-08
5.2004e-08
5.2126e-08
5.05419e-08
5.06668e-08
5.07905e-08
5.09131e-08
5.10343e-08
5.1154e-08
4.96068e-08
4.97287e-08
4.98495e-08
4.99691e-08
5.00874e-08
5.02041e-08
4.9283e-08
4.83958e-08
4.75459e-08
4.6736e-08
4.59678e-08
4.52423e-08
4.45601e-08
4.3921e-08
4.33247e-08
4.27704e-08
4.22569e-08
4.17831e-08
4.13474e-08
4.09484e-08
4.05843e-08
4.02537e-08
3.9955e-08
3.96866e-08
3.94471e-08
3.92353e-08
3.905e-08
3.88901e-08
3.87547e-08
3.8643e-08
3.85544e-08
3.84884e-08
3.84446e-08
3.84228e-08
4.91699e-08
4.82865e-08
4.74409e-08
4.66353e-08
4.58715e-08
4.51504e-08
4.44725e-08
4.38376e-08
4.32453e-08
4.26948e-08
4.21849e-08
4.17143e-08
4.12816e-08
4.08852e-08
4.05235e-08
4.0195e-08
3.9898e-08
3.96312e-08
3.93931e-08
3.91824e-08
3.89981e-08
3.88389e-08
3.87042e-08
3.8593e-08
3.85048e-08
3.84391e-08
3.83955e-08
3.83737e-08
4.90552e-08
4.81758e-08
4.73345e-08
4.65334e-08
4.57741e-08
4.50576e-08
4.43841e-08
4.37536e-08
4.31654e-08
4.26187e-08
4.21124e-08
4.16451e-08
4.12154e-08
4.08218e-08
4.04625e-08
4.01361e-08
3.98411e-08
3.95759e-08
3.93391e-08
3.91296e-08
3.89462e-08
3.87879e-08
3.86538e-08
3.85431e-08
3.84553e-08
3.83899e-08
3.83465e-08
3.83248e-08
4.89392e-08
4.80639e-08
4.72269e-08
4.64303e-08
4.56757e-08
4.49639e-08
4.4295e-08
4.36689e-08
4.30849e-08
4.25422e-08
4.20396e-08
4.15758e-08
4.11492e-08
4.07583e-08
4.04015e-08
4.00774e-08
3.97842e-08
3.95206e-08
3.92853e-08
3.9077e-08
3.88946e-08
3.87371e-08
3.86036e-08
3.84935e-08
3.84061e-08
3.83409e-08
3.82977e-08
3.82761e-08
4.8822e-08
4.79508e-08
4.71182e-08
4.63264e-08
4.55765e-08
4.48695e-08
4.42053e-08
4.35837e-08
4.30041e-08
4.24655e-08
4.19667e-08
4.15063e-08
4.10829e-08
4.06949e-08
4.03407e-08
4.00187e-08
3.97275e-08
3.94656e-08
3.92317e-08
3.90246e-08
3.88432e-08
3.86866e-08
3.85538e-08
3.84442e-08
3.83571e-08
3.82923e-08
3.82492e-08
3.82278e-08
4.87037e-08
4.78367e-08
4.70087e-08
4.62216e-08
4.54767e-08
4.47745e-08
4.41151e-08
4.34982e-08
4.2923e-08
4.23886e-08
4.18937e-08
4.14369e-08
4.10167e-08
4.06316e-08
4.028e-08
3.99603e-08
3.96711e-08
3.94109e-08
3.91785e-08
3.89726e-08
3.87922e-08
3.86364e-08
3.85043e-08
3.83952e-08
3.83086e-08
3.8244e-08
3.82011e-08
3.81798e-08
9.21566e-09
1.92066e-08
2.85072e-08
3.65302e-08
4.31211e-08
4.82991e-08
5.21757e-08
5.49116e-08
5.66884e-08
5.76882e-08
5.80802e-08
5.80131e-08
5.76108e-08
5.69732e-08
5.61772e-08
5.52807e-08
5.43262e-08
5.33439e-08
5.23555e-08
5.13761e-08
5.04166e-08
4.94843e-08
1.07522e-08
2.08548e-08
3.00722e-08
3.79094e-08
4.42645e-08
4.91966e-08
5.28435e-08
5.53802e-08
5.69936e-08
5.78653e-08
5.81606e-08
5.80228e-08
5.75706e-08
5.68984e-08
5.60795e-08
5.51683e-08
5.42049e-08
5.32179e-08
5.22277e-08
5.12486e-08
5.02909e-08
4.93616e-08
1.27235e-08
2.28096e-08
3.18394e-08
3.94176e-08
4.54903e-08
5.01478e-08
5.35473e-08
5.58737e-08
5.73163e-08
5.80547e-08
5.82496e-08
5.80383e-08
5.75339e-08
5.68258e-08
5.59828e-08
5.50562e-08
5.40834e-08
5.30914e-08
5.20993e-08
5.11205e-08
5.01645e-08
4.92383e-08
1.52555e-08
2.51647e-08
3.38818e-08
4.11063e-08
4.6831e-08
5.11713e-08
5.42966e-08
5.63959e-08
5.76574e-08
5.82559e-08
5.8346e-08
5.80584e-08
5.75e-08
5.67546e-08
5.58867e-08
5.49441e-08
5.39616e-08
5.29645e-08
5.19703e-08
5.09917e-08
5.00377e-08
4.91145e-08
1.83833e-08
2.79603e-08
3.62209e-08
4.2986e-08
4.82911e-08
5.22679e-08
5.509e-08
5.69445e-08
5.8014e-08
5.84661e-08
5.84475e-08
5.80813e-08
5.74674e-08
5.66839e-08
5.57906e-08
5.48317e-08
5.38395e-08
5.2837e-08
5.18409e-08
5.08626e-08
4.99105e-08
4.89905e-08
2.21862e-08
3.11641e-08
3.88142e-08
4.5023e-08
4.98468e-08
5.34209e-08
5.59156e-08
5.75108e-08
5.83798e-08
5.86808e-08
5.85509e-08
5.81047e-08
5.74346e-08
5.66127e-08
5.56939e-08
5.47187e-08
5.37167e-08
5.27092e-08
5.17111e-08
5.07333e-08
4.97833e-08
4.88664e-08
2.63528e-08
3.4605e-08
4.15558e-08
4.71492e-08
5.14533e-08
5.46009e-08
5.67539e-08
5.80816e-08
5.8746e-08
5.88939e-08
5.8652e-08
5.81259e-08
5.73999e-08
5.654e-08
5.5596e-08
5.46049e-08
5.35934e-08
5.25809e-08
5.15812e-08
5.06039e-08
4.96561e-08
4.87427e-08
3.06694e-08
3.81095e-08
4.43259e-08
4.92848e-08
5.3058e-08
5.57731e-08
5.75819e-08
5.86418e-08
5.91025e-08
5.90988e-08
5.87467e-08
5.81421e-08
5.73616e-08
5.64648e-08
5.54964e-08
5.44899e-08
5.34695e-08
5.24524e-08
5.14512e-08
5.04747e-08
4.95292e-08
4.86194e-08
3.48276e-08
4.15033e-08
4.70129e-08
5.13555e-08
5.46111e-08
5.69039e-08
5.8377e-08
5.91764e-08
5.94395e-08
5.92893e-08
5.8831e-08
5.8151e-08
5.73184e-08
5.63862e-08
5.53948e-08
5.43738e-08
5.33449e-08
5.23237e-08
5.13214e-08
5.03459e-08
4.9403e-08
4.84968e-08
3.86904e-08
4.4682e-08
4.95402e-08
5.33059e-08
5.60731e-08
5.79659e-08
5.91206e-08
5.96728e-08
5.97487e-08
5.946e-08
5.89014e-08
5.81506e-08
5.72689e-08
5.63037e-08
5.52908e-08
5.42565e-08
5.32199e-08
5.21951e-08
5.1192e-08
5.02178e-08
4.92777e-08
4.83753e-08
4.22444e-08
4.76064e-08
5.1867e-08
5.51017e-08
5.74176e-08
5.89397e-08
5.97989e-08
6.01217e-08
6.00239e-08
5.96068e-08
5.89556e-08
5.81393e-08
5.72125e-08
5.62171e-08
5.51845e-08
5.4138e-08
5.30947e-08
5.20669e-08
5.10634e-08
5.00908e-08
4.91537e-08
4.82552e-08
4.55018e-08
5.02652e-08
5.39755e-08
5.67252e-08
5.86295e-08
5.98137e-08
6.04035e-08
6.05173e-08
6.02614e-08
5.97275e-08
5.89921e-08
5.81165e-08
5.71489e-08
5.61261e-08
5.50759e-08
5.40188e-08
5.29696e-08
5.19393e-08
5.09359e-08
4.99652e-08
4.90312e-08
4.81368e-08
4.84356e-08
5.26489e-08
5.58583e-08
5.81694e-08
5.97027e-08
6.0583e-08
6.09308e-08
6.08571e-08
6.04595e-08
5.98212e-08
5.90106e-08
5.80821e-08
5.70781e-08
5.60312e-08
5.49655e-08
5.3899e-08
5.28449e-08
5.18128e-08
5.08099e-08
4.98413e-08
4.89106e-08
4.80205e-08
5.10457e-08
5.4759e-08
5.75171e-08
5.94353e-08
6.06379e-08
6.12479e-08
6.13811e-08
6.11414e-08
6.06187e-08
5.98884e-08
5.90116e-08
5.80366e-08
5.70008e-08
5.59327e-08
5.48536e-08
5.37791e-08
5.2721e-08
5.16878e-08
5.06858e-08
4.97195e-08
4.87923e-08
4.79065e-08
5.33356e-08
5.66051e-08
5.8961e-08
6.05303e-08
6.14404e-08
6.18126e-08
6.17575e-08
6.13728e-08
6.0741e-08
5.99306e-08
5.89963e-08
5.7981e-08
5.69178e-08
5.58315e-08
5.47409e-08
5.36598e-08
5.25986e-08
5.15647e-08
5.0564e-08
4.96003e-08
4.86768e-08
4.77954e-08
5.53484e-08
5.82089e-08
6.02047e-08
6.14657e-08
6.21193e-08
6.22839e-08
6.20655e-08
6.15552e-08
6.08294e-08
5.99501e-08
5.89665e-08
5.79167e-08
5.683e-08
5.57283e-08
5.46281e-08
5.35416e-08
5.24781e-08
5.14442e-08
5.0445e-08
4.94842e-08
4.85644e-08
4.76874e-08
5.70897e-08
5.95862e-08
6.12636e-08
6.22544e-08
6.2685e-08
6.26704e-08
6.23115e-08
6.16937e-08
6.08877e-08
5.99497e-08
5.89242e-08
5.78452e-08
5.67387e-08
5.56241e-08
5.4516e-08
5.34253e-08
5.23601e-08
5.13266e-08
5.03292e-08
4.93714e-08
4.84555e-08
4.75829e-08
5.85841e-08
6.07551e-08
6.21537e-08
6.29105e-08
6.31492e-08
6.29812e-08
6.25026e-08
6.17938e-08
6.09199e-08
5.99325e-08
5.88718e-08
5.77683e-08
5.66452e-08
5.55199e-08
5.44054e-08
5.33114e-08
5.22453e-08
5.12125e-08
5.02173e-08
4.92626e-08
4.83505e-08
4.74824e-08
5.9834e-08
6.17298e-08
6.28906e-08
6.34478e-08
6.35235e-08
6.32257e-08
6.26463e-08
6.18609e-08
6.09301e-08
5.99015e-08
5.88114e-08
5.76876e-08
5.65508e-08
5.54168e-08
5.42971e-08
5.32007e-08
5.21342e-08
5.11025e-08
5.01096e-08
4.91581e-08
4.82499e-08
4.73862e-08
6.0864e-08
6.253e-08
6.34911e-08
6.38806e-08
6.38195e-08
6.34132e-08
6.27497e-08
6.19006e-08
6.09226e-08
5.98597e-08
5.87454e-08
5.76048e-08
5.64569e-08
5.53157e-08
5.41921e-08
5.30939e-08
5.20274e-08
5.09972e-08
5.00067e-08
4.90584e-08
4.8154e-08
4.72947e-08
6.17023e-08
6.31775e-08
6.39727e-08
6.42231e-08
6.40487e-08
6.35526e-08
6.28196e-08
6.19179e-08
6.09012e-08
5.98101e-08
5.86759e-08
5.75216e-08
5.63645e-08
5.52177e-08
5.4091e-08
5.29918e-08
5.19257e-08
5.0897e-08
4.9909e-08
4.89639e-08
4.80633e-08
4.72081e-08
6.23761e-08
6.36935e-08
6.43526e-08
6.4489e-08
6.42218e-08
6.36521e-08
6.28623e-08
6.19178e-08
6.08693e-08
5.97553e-08
5.86048e-08
5.74394e-08
5.6275e-08
5.51238e-08
5.39947e-08
5.28949e-08
5.18295e-08
5.08025e-08
4.9817e-08
4.88751e-08
4.79782e-08
4.7127e-08
6.2905e-08
6.40971e-08
6.46467e-08
6.46909e-08
6.43487e-08
6.37196e-08
6.28837e-08
6.19045e-08
6.08303e-08
5.96977e-08
5.85341e-08
5.73596e-08
5.61894e-08
5.50347e-08
5.3904e-08
5.28039e-08
5.17394e-08
5.07142e-08
4.97312e-08
4.87924e-08
4.7899e-08
4.70516e-08
6.3316e-08
6.44077e-08
6.48701e-08
6.48408e-08
6.44386e-08
6.37617e-08
6.2889e-08
6.18818e-08
6.0787e-08
5.96395e-08
5.84653e-08
5.72836e-08
5.61087e-08
5.49513e-08
5.38195e-08
5.27195e-08
5.1656e-08
5.06326e-08
4.9652e-08
4.87161e-08
4.7826e-08
4.69822e-08
6.36246e-08
6.46418e-08
6.50362e-08
6.4949e-08
6.44993e-08
6.37846e-08
6.28826e-08
6.18532e-08
6.07419e-08
5.95825e-08
5.83998e-08
5.72124e-08
5.60339e-08
5.48745e-08
5.37419e-08
5.26421e-08
5.15797e-08
5.05581e-08
4.95798e-08
4.86466e-08
4.77596e-08
4.69191e-08
6.38654e-08
6.48174e-08
6.51574e-08
6.50247e-08
6.45378e-08
6.37936e-08
6.28685e-08
6.18216e-08
6.06973e-08
5.95284e-08
5.8339e-08
5.71471e-08
5.59657e-08
5.48048e-08
5.36717e-08
5.25723e-08
5.1511e-08
5.04911e-08
4.9515e-08
4.85843e-08
4.77001e-08
4.68627e-08
6.40378e-08
6.49438e-08
6.52431e-08
6.50757e-08
6.45602e-08
6.3793e-08
6.285e-08
6.17895e-08
6.06549e-08
5.94786e-08
5.8284e-08
5.70885e-08
5.59049e-08
5.47429e-08
5.36096e-08
5.25107e-08
5.14504e-08
5.0432e-08
4.94579e-08
4.85295e-08
4.76478e-08
4.6813e-08
6.41564e-08
6.50323e-08
6.53019e-08
6.51084e-08
6.45712e-08
6.37865e-08
6.28299e-08
6.17589e-08
6.06164e-08
5.94343e-08
5.82356e-08
5.70374e-08
5.58522e-08
5.46893e-08
5.35559e-08
5.24575e-08
5.13982e-08
5.03812e-08
4.94087e-08
4.84823e-08
4.76028e-08
4.67704e-08
6.42475e-08
6.50948e-08
6.53412e-08
6.51283e-08
6.4575e-08
6.37773e-08
6.28104e-08
6.17314e-08
6.05831e-08
5.93965e-08
5.81948e-08
5.69945e-08
5.5808e-08
5.46445e-08
5.35111e-08
5.24131e-08
5.13547e-08
5.03389e-08
4.93679e-08
4.84432e-08
4.75655e-08
4.6735e-08
6.43074e-08
6.51359e-08
6.53662e-08
6.51396e-08
6.45748e-08
6.37677e-08
6.27934e-08
6.17086e-08
6.05558e-08
5.93661e-08
5.81621e-08
5.69602e-08
5.57728e-08
5.46089e-08
5.34755e-08
5.2378e-08
5.13202e-08
5.03054e-08
4.93355e-08
4.84121e-08
4.75359e-08
4.6707e-08
6.43405e-08
6.51599e-08
6.53808e-08
6.51454e-08
6.4573e-08
6.37596e-08
6.27802e-08
6.16914e-08
6.05356e-08
5.93436e-08
5.81379e-08
5.6935e-08
5.5747e-08
5.45828e-08
5.34495e-08
5.23522e-08
5.1295e-08
5.02808e-08
4.93118e-08
4.83894e-08
4.75143e-08
4.66865e-08
6.43553e-08
6.51719e-08
6.53884e-08
6.51484e-08
6.45716e-08
6.37544e-08
6.27719e-08
6.16806e-08
6.05229e-08
5.93295e-08
5.81228e-08
5.69192e-08
5.57307e-08
5.45664e-08
5.34331e-08
5.2336e-08
5.12791e-08
5.02653e-08
4.92969e-08
4.83751e-08
4.75006e-08
4.66736e-08
6.43571e-08
6.51763e-08
6.53921e-08
6.51504e-08
6.45718e-08
6.3753e-08
6.27691e-08
6.16767e-08
6.05181e-08
5.93241e-08
5.81169e-08
5.69129e-08
5.57243e-08
5.45598e-08
5.34265e-08
5.23294e-08
5.12726e-08
5.02591e-08
4.92908e-08
4.83693e-08
4.74951e-08
4.66684e-08
4.85849e-08
4.77222e-08
4.68988e-08
4.61166e-08
4.53767e-08
4.46795e-08
4.4025e-08
4.34128e-08
4.28422e-08
4.2312e-08
4.1821e-08
4.13678e-08
4.09509e-08
4.05688e-08
4.02198e-08
3.99024e-08
3.96152e-08
3.93568e-08
3.91258e-08
3.89212e-08
3.87419e-08
3.85869e-08
3.84554e-08
3.83469e-08
3.82607e-08
3.81964e-08
3.81537e-08
3.81324e-08
4.84659e-08
4.76075e-08
4.67889e-08
4.60116e-08
4.52768e-08
4.45846e-08
4.39351e-08
4.33278e-08
4.27617e-08
4.22358e-08
4.17488e-08
4.12993e-08
4.08858e-08
4.05066e-08
4.01603e-08
3.98453e-08
3.95601e-08
3.93034e-08
3.90739e-08
3.88705e-08
3.86922e-08
3.8538e-08
3.84073e-08
3.82993e-08
3.82135e-08
3.81495e-08
3.8107e-08
3.80858e-08
4.83464e-08
4.74924e-08
4.66786e-08
4.59064e-08
4.51767e-08
4.44897e-08
4.38453e-08
4.32428e-08
4.26814e-08
4.21599e-08
4.1677e-08
4.12312e-08
4.08211e-08
4.04449e-08
4.01013e-08
3.97886e-08
3.95055e-08
3.92505e-08
3.90226e-08
3.88204e-08
3.86431e-08
3.84898e-08
3.83597e-08
3.82523e-08
3.81669e-08
3.81032e-08
3.80609e-08
3.80398e-08
4.82266e-08
4.73771e-08
4.65682e-08
4.58011e-08
4.50767e-08
4.4395e-08
4.37557e-08
4.31582e-08
4.26015e-08
4.20845e-08
4.16057e-08
4.11637e-08
4.07569e-08
4.03839e-08
4.00429e-08
3.97326e-08
3.94515e-08
3.91984e-08
3.89719e-08
3.8771e-08
3.85948e-08
3.84423e-08
3.83129e-08
3.82059e-08
3.8121e-08
3.80576e-08
3.80154e-08
3.79944e-08
4.81066e-08
4.72617e-08
4.64578e-08
4.5696e-08
4.4977e-08
4.43006e-08
4.36666e-08
4.30741e-08
4.25222e-08
4.20096e-08
4.1535e-08
4.10968e-08
4.06935e-08
4.03235e-08
3.99853e-08
3.96774e-08
3.93984e-08
3.9147e-08
3.8922e-08
3.87224e-08
3.85472e-08
3.83955e-08
3.82668e-08
3.81604e-08
3.80758e-08
3.80127e-08
3.79708e-08
3.79499e-08
4.79867e-08
4.71465e-08
4.63477e-08
4.55913e-08
4.48777e-08
4.42067e-08
4.3578e-08
4.29906e-08
4.24436e-08
4.19356e-08
4.14651e-08
4.10308e-08
4.06309e-08
4.0264e-08
3.99285e-08
3.9623e-08
3.93461e-08
3.90964e-08
3.8873e-08
3.86746e-08
3.85004e-08
3.83496e-08
3.82216e-08
3.81157e-08
3.80315e-08
3.79687e-08
3.79269e-08
3.79061e-08
4.78671e-08
4.70318e-08
4.62382e-08
4.54872e-08
4.47791e-08
4.41136e-08
4.34903e-08
4.2908e-08
4.23659e-08
4.18624e-08
4.13962e-08
4.09656e-08
4.05693e-08
4.02055e-08
3.98727e-08
3.95696e-08
3.92947e-08
3.90469e-08
3.88249e-08
3.86277e-08
3.84546e-08
3.83047e-08
3.81773e-08
3.80719e-08
3.79881e-08
3.79256e-08
3.7884e-08
3.78633e-08
4.77482e-08
4.69178e-08
4.61295e-08
4.5384e-08
4.46815e-08
4.40215e-08
4.34035e-08
4.28265e-08
4.22892e-08
4.17903e-08
4.13283e-08
4.09016e-08
4.05087e-08
4.0148e-08
3.9818e-08
3.95172e-08
3.92444e-08
3.89983e-08
3.87778e-08
3.85819e-08
3.84098e-08
3.82607e-08
3.8134e-08
3.80291e-08
3.79457e-08
3.78834e-08
3.78421e-08
3.78214e-08
4.76301e-08
4.68047e-08
4.60218e-08
4.52819e-08
4.4585e-08
4.39306e-08
4.3318e-08
4.27461e-08
4.22138e-08
4.17194e-08
4.12617e-08
4.08388e-08
4.04494e-08
4.00917e-08
3.97644e-08
3.94661e-08
3.91953e-08
3.89509e-08
3.87319e-08
3.85372e-08
3.83661e-08
3.82178e-08
3.80917e-08
3.79874e-08
3.79044e-08
3.78424e-08
3.78011e-08
3.77806e-08
4.75132e-08
4.66929e-08
4.59154e-08
4.51811e-08
4.44898e-08
4.38411e-08
4.32339e-08
4.26672e-08
4.21398e-08
4.165e-08
4.11964e-08
4.07774e-08
4.03914e-08
4.00368e-08
3.97122e-08
3.94162e-08
3.91474e-08
3.89048e-08
3.86872e-08
3.84937e-08
3.83236e-08
3.81761e-08
3.80506e-08
3.79468e-08
3.78641e-08
3.78024e-08
3.77613e-08
3.77409e-08
4.73977e-08
4.65826e-08
4.58107e-08
4.5082e-08
4.43964e-08
4.37532e-08
4.31514e-08
4.259e-08
4.20674e-08
4.15821e-08
4.11327e-08
4.07175e-08
4.03349e-08
3.99833e-08
3.96614e-08
3.93676e-08
3.91009e-08
3.88599e-08
3.86437e-08
3.84514e-08
3.82823e-08
3.81356e-08
3.80107e-08
3.79074e-08
3.78251e-08
3.77636e-08
3.77227e-08
3.77023e-08
4.72841e-08
4.64742e-08
4.57078e-08
4.49848e-08
4.43048e-08
4.36672e-08
4.30708e-08
4.25145e-08
4.19967e-08
4.1516e-08
4.10707e-08
4.06592e-08
4.028e-08
3.99314e-08
3.9612e-08
3.93206e-08
3.90558e-08
3.88164e-08
3.86017e-08
3.84105e-08
3.82423e-08
3.80963e-08
3.79721e-08
3.78692e-08
3.77873e-08
3.7726e-08
3.76853e-08
3.7665e-08
4.71726e-08
4.6368e-08
4.56071e-08
4.48897e-08
4.42154e-08
4.35833e-08
4.29923e-08
4.2441e-08
4.19281e-08
4.14518e-08
4.10105e-08
4.06027e-08
4.02268e-08
3.98811e-08
3.95643e-08
3.92751e-08
3.90122e-08
3.87745e-08
3.8561e-08
3.8371e-08
3.82037e-08
3.80585e-08
3.79348e-08
3.78324e-08
3.77508e-08
3.76898e-08
3.76492e-08
3.7629e-08
4.70636e-08
4.62643e-08
4.55088e-08
4.47971e-08
4.41284e-08
4.35018e-08
4.2916e-08
4.23698e-08
4.18615e-08
4.13896e-08
4.09523e-08
4.05481e-08
4.01754e-08
3.98326e-08
3.95183e-08
3.92312e-08
3.89702e-08
3.8734e-08
3.85219e-08
3.8333e-08
3.81666e-08
3.8022e-08
3.7899e-08
3.7797e-08
3.77157e-08
3.76549e-08
3.76145e-08
3.75943e-08
4.69573e-08
4.61633e-08
4.54134e-08
4.47072e-08
4.4044e-08
4.34228e-08
4.28422e-08
4.23009e-08
4.17973e-08
4.13296e-08
4.08962e-08
4.04956e-08
4.0126e-08
3.97859e-08
3.94741e-08
3.91891e-08
3.89298e-08
3.86952e-08
3.84844e-08
3.82965e-08
3.81309e-08
3.79871e-08
3.78646e-08
3.7763e-08
3.7682e-08
3.76215e-08
3.75812e-08
3.75611e-08
4.68543e-08
4.60655e-08
4.5321e-08
4.46203e-08
4.39625e-08
4.33466e-08
4.27712e-08
4.22346e-08
4.17355e-08
4.12719e-08
4.08424e-08
4.04451e-08
4.00786e-08
3.97413e-08
3.94318e-08
3.91488e-08
3.88913e-08
3.86581e-08
3.84485e-08
3.82616e-08
3.80969e-08
3.79537e-08
3.78317e-08
3.77305e-08
3.76498e-08
3.75895e-08
3.75493e-08
3.75293e-08
4.67547e-08
4.59711e-08
4.5232e-08
4.45366e-08
4.38842e-08
4.32734e-08
4.27029e-08
4.21711e-08
4.16763e-08
4.12168e-08
4.07909e-08
4.0397e-08
4.00334e-08
3.96986e-08
3.93914e-08
3.91104e-08
3.88545e-08
3.86228e-08
3.84143e-08
3.82284e-08
3.80644e-08
3.79219e-08
3.78004e-08
3.76995e-08
3.76192e-08
3.7559e-08
3.7519e-08
3.7499e-08
4.66591e-08
4.58806e-08
4.51466e-08
4.44565e-08
4.38093e-08
4.32035e-08
4.26378e-08
4.21105e-08
4.16199e-08
4.11643e-08
4.07419e-08
4.03512e-08
3.99904e-08
3.96582e-08
3.93531e-08
3.9074e-08
3.88197e-08
3.85893e-08
3.83819e-08
3.81969e-08
3.80337e-08
3.78917e-08
3.77707e-08
3.76702e-08
3.75901e-08
3.75302e-08
3.74903e-08
3.74703e-08
4.65676e-08
4.5794e-08
4.50652e-08
4.43802e-08
4.37379e-08
4.3137e-08
4.25759e-08
4.2053e-08
4.15664e-08
4.11145e-08
4.06955e-08
4.03078e-08
3.99498e-08
3.96199e-08
3.93169e-08
3.90395e-08
3.87868e-08
3.85576e-08
3.83513e-08
3.81672e-08
3.80047e-08
3.78633e-08
3.77427e-08
3.76425e-08
3.75627e-08
3.75029e-08
3.74631e-08
3.74432e-08
4.64807e-08
4.57119e-08
4.4988e-08
4.43079e-08
4.36704e-08
4.30741e-08
4.25175e-08
4.19987e-08
4.1516e-08
4.10676e-08
4.06519e-08
4.0267e-08
3.99115e-08
3.95839e-08
3.92829e-08
3.90072e-08
3.87559e-08
3.85279e-08
3.83226e-08
3.81393e-08
3.79774e-08
3.78366e-08
3.77164e-08
3.76165e-08
3.75369e-08
3.74773e-08
3.74376e-08
3.74178e-08
4.63986e-08
4.56345e-08
4.49152e-08
4.42398e-08
4.36069e-08
4.30151e-08
4.24626e-08
4.19477e-08
4.14687e-08
4.10237e-08
4.0611e-08
4.02289e-08
3.98758e-08
3.95503e-08
3.92511e-08
3.8977e-08
3.8727e-08
3.85002e-08
3.82958e-08
3.81133e-08
3.7952e-08
3.78116e-08
3.76918e-08
3.75923e-08
3.75129e-08
3.74534e-08
3.74138e-08
3.7394e-08
4.63217e-08
4.55621e-08
4.48472e-08
4.41762e-08
4.35477e-08
4.296e-08
4.24115e-08
4.19003e-08
4.14248e-08
4.09829e-08
4.05731e-08
4.01935e-08
3.98427e-08
3.95192e-08
3.92217e-08
3.89491e-08
3.87003e-08
3.84745e-08
3.8271e-08
3.80891e-08
3.79284e-08
3.77885e-08
3.7669e-08
3.75698e-08
3.74906e-08
3.74312e-08
3.73918e-08
3.7372e-08
4.62503e-08
4.54948e-08
4.47842e-08
4.41174e-08
4.34928e-08
4.29091e-08
4.23642e-08
4.18566e-08
4.13842e-08
4.09453e-08
4.05381e-08
4.01609e-08
3.98122e-08
3.94905e-08
3.91946e-08
3.89233e-08
3.86757e-08
3.84509e-08
3.82482e-08
3.8067e-08
3.79068e-08
3.77673e-08
3.76481e-08
3.75491e-08
3.74701e-08
3.74109e-08
3.73715e-08
3.73518e-08
4.61847e-08
4.54331e-08
4.47264e-08
4.40634e-08
4.34426e-08
4.28624e-08
4.2321e-08
4.18166e-08
4.13471e-08
4.09109e-08
4.05062e-08
4.01311e-08
3.97844e-08
3.94644e-08
3.91699e-08
3.88999e-08
3.86533e-08
3.84294e-08
3.82274e-08
3.80467e-08
3.7887e-08
3.77479e-08
3.7629e-08
3.75302e-08
3.74514e-08
3.73923e-08
3.7353e-08
3.73333e-08
4.61251e-08
4.53771e-08
4.46739e-08
4.40145e-08
4.33971e-08
4.28202e-08
4.2282e-08
4.17804e-08
4.13137e-08
4.08799e-08
4.04773e-08
4.01043e-08
3.97593e-08
3.94408e-08
3.91477e-08
3.88788e-08
3.86331e-08
3.841e-08
3.82086e-08
3.80285e-08
3.78693e-08
3.77305e-08
3.76119e-08
3.75133e-08
3.74345e-08
3.73756e-08
3.73363e-08
3.73166e-08
4.60718e-08
4.5327e-08
4.46271e-08
4.39708e-08
4.33566e-08
4.27826e-08
4.22471e-08
4.17482e-08
4.12839e-08
4.08523e-08
4.04517e-08
4.00805e-08
3.9737e-08
3.94199e-08
3.91279e-08
3.886e-08
3.86152e-08
3.83927e-08
3.8192e-08
3.80124e-08
3.78535e-08
3.7715e-08
3.75966e-08
3.74982e-08
3.74196e-08
3.73607e-08
3.73214e-08
3.73018e-08
4.6025e-08
4.5283e-08
4.45859e-08
4.39325e-08
4.3321e-08
4.27497e-08
4.22166e-08
4.172e-08
4.12578e-08
4.08282e-08
4.04293e-08
4.00596e-08
3.97175e-08
3.94016e-08
3.91106e-08
3.88436e-08
3.85996e-08
3.83777e-08
3.81774e-08
3.79982e-08
3.78397e-08
3.77014e-08
3.75832e-08
3.7485e-08
3.74065e-08
3.73477e-08
3.73085e-08
3.72889e-08
4.59848e-08
4.52453e-08
4.45507e-08
4.38997e-08
4.32905e-08
4.27215e-08
4.21906e-08
4.16959e-08
4.12355e-08
4.08075e-08
4.04102e-08
4.00418e-08
3.97009e-08
3.9386e-08
3.90959e-08
3.88296e-08
3.85862e-08
3.83649e-08
3.8165e-08
3.79862e-08
3.78279e-08
3.76899e-08
3.75719e-08
3.74737e-08
3.73953e-08
3.73366e-08
3.72974e-08
3.72779e-08
4.59515e-08
4.5214e-08
4.45215e-08
4.38725e-08
4.32653e-08
4.26981e-08
4.2169e-08
4.1676e-08
4.12171e-08
4.07905e-08
4.03944e-08
4.00271e-08
3.96871e-08
3.93731e-08
3.90837e-08
3.88181e-08
3.85752e-08
3.83543e-08
3.81548e-08
3.79762e-08
3.78182e-08
3.76803e-08
3.75624e-08
3.74644e-08
3.73861e-08
3.73274e-08
3.72883e-08
3.72687e-08
4.59251e-08
4.51893e-08
4.44984e-08
4.3851e-08
4.32454e-08
4.26797e-08
4.2152e-08
4.16602e-08
4.12026e-08
4.0777e-08
4.03819e-08
4.00155e-08
3.96763e-08
3.93629e-08
3.90741e-08
3.8809e-08
3.85665e-08
3.83459e-08
3.81467e-08
3.79684e-08
3.78105e-08
3.76728e-08
3.7555e-08
3.7457e-08
3.73788e-08
3.73201e-08
3.7281e-08
3.72615e-08
4.59058e-08
4.51712e-08
4.44815e-08
4.38353e-08
4.32308e-08
4.26662e-08
4.21395e-08
4.16487e-08
4.11919e-08
4.07672e-08
4.03728e-08
4.0007e-08
3.96684e-08
3.93555e-08
3.90671e-08
3.88023e-08
3.85601e-08
3.83398e-08
3.81408e-08
3.79626e-08
3.78048e-08
3.76672e-08
3.75495e-08
3.74516e-08
3.73734e-08
3.73148e-08
3.72757e-08
3.72562e-08
4.58936e-08
4.51598e-08
4.44709e-08
4.38254e-08
4.32217e-08
4.26577e-08
4.21317e-08
4.16415e-08
4.11852e-08
4.0761e-08
4.03671e-08
4.00017e-08
3.96634e-08
3.93508e-08
3.90627e-08
3.87981e-08
3.85561e-08
3.83359e-08
3.81371e-08
3.7959e-08
3.78013e-08
3.76637e-08
3.75461e-08
3.74482e-08
3.737e-08
3.73114e-08
3.72724e-08
3.72529e-08
4.58887e-08
4.51551e-08
4.44665e-08
4.38214e-08
4.32179e-08
4.26543e-08
4.21285e-08
4.16385e-08
4.11825e-08
4.07585e-08
4.03647e-08
3.99995e-08
3.96613e-08
3.93489e-08
3.90609e-08
3.87964e-08
3.85544e-08
3.83343e-08
3.81355e-08
3.79574e-08
3.77998e-08
3.76623e-08
3.75446e-08
3.74468e-08
3.73686e-08
3.731e-08
3.7271e-08
3.72515e-08
4.95461e-08
5.04802e-08
5.14414e-08
5.24218e-08
5.34106e-08
5.43924e-08
5.53454e-08
5.62387e-08
5.70297e-08
5.76599e-08
5.80515e-08
5.81043e-08
5.76936e-08
5.66704e-08
5.48658e-08
5.20984e-08
4.8189e-08
4.29804e-08
3.63663e-08
2.83351e-08
1.90527e-08
9.12066e-09
4.94244e-08
5.03556e-08
5.13149e-08
5.2295e-08
5.32855e-08
5.42718e-08
5.52333e-08
5.61408e-08
5.69538e-08
5.76169e-08
5.80564e-08
5.81765e-08
5.78577e-08
5.6956e-08
5.53057e-08
5.27256e-08
4.90306e-08
4.40489e-08
3.76485e-08
2.97789e-08
2.05565e-08
1.0504e-08
4.93019e-08
5.02302e-08
5.11877e-08
5.21675e-08
5.31599e-08
5.4151e-08
5.51215e-08
5.60438e-08
5.68799e-08
5.75774e-08
5.80666e-08
5.82566e-08
5.80332e-08
5.72574e-08
5.57677e-08
5.33844e-08
4.99191e-08
4.51896e-08
3.90438e-08
3.13985e-08
2.23161e-08
1.22023e-08
4.9179e-08
5.01042e-08
5.10599e-08
5.20394e-08
5.30337e-08
5.40299e-08
5.50097e-08
5.59474e-08
5.68074e-08
5.75407e-08
5.80815e-08
5.83442e-08
5.82202e-08
5.75767e-08
5.62575e-08
5.40868e-08
5.08765e-08
4.64398e-08
4.06112e-08
3.32822e-08
2.44726e-08
1.45209e-08
4.90557e-08
4.99779e-08
5.09316e-08
5.19108e-08
5.29071e-08
5.39083e-08
5.48976e-08
5.58512e-08
5.67357e-08
5.75056e-08
5.80997e-08
5.84376e-08
5.84171e-08
5.79126e-08
5.67748e-08
5.48343e-08
5.19077e-08
4.78087e-08
4.23664e-08
3.54521e-08
2.70289e-08
1.72612e-08
4.89323e-08
4.98513e-08
5.0803e-08
5.17818e-08
5.278e-08
5.37862e-08
5.47851e-08
5.57545e-08
5.66638e-08
5.7471e-08
5.81193e-08
5.85342e-08
5.86204e-08
5.82603e-08
5.73132e-08
5.56183e-08
5.30002e-08
4.92785e-08
4.42842e-08
3.78823e-08
3.00105e-08
2.07563e-08
4.8809e-08
4.97247e-08
5.06742e-08
5.16526e-08
5.26524e-08
5.36636e-08
5.46718e-08
5.56569e-08
5.65909e-08
5.74352e-08
5.81379e-08
5.86305e-08
5.8825e-08
5.86124e-08
5.78618e-08
5.64225e-08
5.41292e-08
5.08107e-08
4.63041e-08
4.04755e-08
3.32519e-08
2.46837e-08
4.86861e-08
4.95983e-08
5.05455e-08
5.15231e-08
5.25245e-08
5.35403e-08
5.45575e-08
5.55579e-08
5.6516e-08
5.73968e-08
5.81532e-08
5.87228e-08
5.90251e-08
5.89602e-08
5.84073e-08
5.72269e-08
5.52646e-08
5.23595e-08
4.83564e-08
4.31242e-08
3.65815e-08
2.87386e-08
4.85637e-08
4.94723e-08
5.04171e-08
5.13938e-08
5.23964e-08
5.34164e-08
5.44421e-08
5.54571e-08
5.64383e-08
5.73544e-08
5.81628e-08
5.88072e-08
5.92149e-08
5.92946e-08
5.89362e-08
5.80111e-08
5.63763e-08
5.38811e-08
5.03781e-08
4.57395e-08
3.98806e-08
3.27987e-08
4.84423e-08
4.93472e-08
5.02893e-08
5.12648e-08
5.22682e-08
5.32921e-08
5.43256e-08
5.53542e-08
5.63573e-08
5.73068e-08
5.81647e-08
5.88805e-08
5.93889e-08
5.96076e-08
5.94362e-08
5.87573e-08
5.74385e-08
5.53389e-08
5.23176e-08
4.82477e-08
4.30353e-08
3.66461e-08
4.8322e-08
4.9223e-08
5.01623e-08
5.11363e-08
5.21403e-08
5.31674e-08
5.42081e-08
5.52492e-08
5.62725e-08
5.72531e-08
5.81573e-08
5.894e-08
5.9543e-08
5.98924e-08
5.98975e-08
5.94511e-08
5.84311e-08
5.67054e-08
5.41388e-08
5.06041e-08
4.5995e-08
4.02369e-08
4.82032e-08
4.91002e-08
5.00364e-08
5.10088e-08
5.20129e-08
5.30427e-08
5.40896e-08
5.5142e-08
5.61837e-08
5.71928e-08
5.81394e-08
5.89838e-08
5.96741e-08
6.01443e-08
6.03129e-08
6.00822e-08
5.93398e-08
5.79619e-08
5.58189e-08
5.27847e-08
4.87496e-08
4.36397e-08
4.80863e-08
4.89791e-08
4.99121e-08
5.08825e-08
5.18863e-08
5.29182e-08
5.39704e-08
5.50328e-08
5.6091e-08
5.71257e-08
5.81107e-08
5.90109e-08
5.97804e-08
6.03605e-08
6.06781e-08
6.06444e-08
6.01561e-08
5.90969e-08
5.73427e-08
5.47677e-08
5.12551e-08
4.67093e-08
4.79715e-08
4.88601e-08
4.97897e-08
5.07578e-08
5.1761e-08
5.27943e-08
5.38511e-08
5.49221e-08
5.59948e-08
5.70522e-08
5.80712e-08
5.90211e-08
5.98615e-08
6.05401e-08
6.09913e-08
6.1135e-08
6.08759e-08
6.01054e-08
5.87042e-08
5.65473e-08
5.35114e-08
4.94828e-08
4.78593e-08
4.87435e-08
4.96695e-08
5.06352e-08
5.16373e-08
5.26715e-08
5.37319e-08
5.48102e-08
5.58954e-08
5.69726e-08
5.80215e-08
5.90152e-08
5.99179e-08
6.06834e-08
6.12531e-08
6.15542e-08
6.14996e-08
6.09875e-08
5.9904e-08
5.81262e-08
5.55275e-08
5.19826e-08
4.77499e-08
4.86298e-08
4.95521e-08
5.0515e-08
5.15158e-08
5.25504e-08
5.36135e-08
5.46979e-08
5.57938e-08
5.68879e-08
5.79626e-08
5.89942e-08
5.99511e-08
6.07924e-08
6.14656e-08
6.19049e-08
6.20302e-08
6.17469e-08
6.09466e-08
5.95102e-08
5.73123e-08
5.42291e-08
4.76439e-08
4.85193e-08
4.94378e-08
5.03979e-08
5.13969e-08
5.24313e-08
5.34965e-08
5.45858e-08
5.56905e-08
5.67991e-08
5.78958e-08
5.89598e-08
5.99632e-08
6.08697e-08
6.16322e-08
6.21912e-08
6.24731e-08
6.23898e-08
6.18386e-08
6.07044e-08
5.88639e-08
5.61917e-08
4.75415e-08
4.84124e-08
4.93271e-08
5.02841e-08
5.12811e-08
5.2315e-08
5.33815e-08
5.44746e-08
5.55867e-08
5.67073e-08
5.78226e-08
5.8914e-08
5.99569e-08
6.09188e-08
6.17574e-08
6.24188e-08
6.28352e-08
6.29243e-08
6.25888e-08
6.17176e-08
6.01897e-08
5.78814e-08
4.74431e-08
4.83096e-08
4.92204e-08
5.01742e-08
5.11691e-08
5.22021e-08
5.32692e-08
5.43653e-08
5.54832e-08
5.66138e-08
5.77444e-08
5.88588e-08
5.99348e-08
6.09433e-08
6.18461e-08
6.2594e-08
6.31243e-08
6.33601e-08
6.32085e-08
6.25618e-08
6.12987e-08
5.92865e-08
4.7349e-08
4.82112e-08
4.91182e-08
5.00688e-08
5.10613e-08
5.2093e-08
5.31604e-08
5.42586e-08
5.53812e-08
5.65197e-08
5.76631e-08
5.87964e-08
5.98999e-08
6.09471e-08
6.19034e-08
6.27234e-08
6.33491e-08
6.37079e-08
6.37111e-08
6.32542e-08
6.22179e-08
6.04726e-08
4.72598e-08
4.81177e-08
4.90208e-08
4.99682e-08
5.09582e-08
5.19885e-08
5.30556e-08
5.41552e-08
5.52814e-08
5.64265e-08
5.75802e-08
5.8729e-08
5.9855e-08
6.09341e-08
6.19345e-08
6.2814e-08
6.35185e-08
6.39789e-08
6.41103e-08
6.38107e-08
6.29623e-08
6.14351e-08
4.71757e-08
4.80295e-08
4.89288e-08
4.9873e-08
5.08605e-08
5.18891e-08
5.29557e-08
5.40561e-08
5.5185e-08
5.63352e-08
5.74972e-08
5.86586e-08
5.9803e-08
6.09081e-08
6.19443e-08
6.28724e-08
6.3641e-08
6.41844e-08
6.44202e-08
6.42483e-08
6.35516e-08
6.21986e-08
4.7097e-08
4.79468e-08
4.88426e-08
4.97836e-08
5.07686e-08
5.17954e-08
5.28612e-08
5.3962e-08
5.50929e-08
5.6247e-08
5.74156e-08
5.85872e-08
5.97464e-08
6.08724e-08
6.19376e-08
6.29048e-08
6.37252e-08
6.43353e-08
6.46548e-08
6.4585e-08
6.4008e-08
6.27877e-08
4.70241e-08
4.78702e-08
4.87625e-08
4.97005e-08
5.0683e-08
5.17079e-08
5.27727e-08
5.38736e-08
5.50058e-08
5.6163e-08
5.73369e-08
5.85166e-08
5.96876e-08
6.08304e-08
6.19187e-08
6.29171e-08
6.37786e-08
6.44418e-08
6.48279e-08
6.48391e-08
6.4357e-08
6.32431e-08
4.69573e-08
4.77999e-08
4.8689e-08
4.96241e-08
5.06041e-08
5.16273e-08
5.2691e-08
5.37917e-08
5.49248e-08
5.60842e-08
5.72622e-08
5.84482e-08
5.96286e-08
6.07847e-08
6.18913e-08
6.29144e-08
6.38085e-08
6.45134e-08
6.49518e-08
6.50267e-08
6.46201e-08
6.35945e-08
4.68968e-08
4.77362e-08
4.86223e-08
4.95548e-08
5.05325e-08
5.15539e-08
5.26164e-08
5.37167e-08
5.48503e-08
5.60115e-08
5.71926e-08
5.83836e-08
5.95714e-08
6.0738e-08
6.1859e-08
6.29014e-08
6.38208e-08
6.45582e-08
6.50371e-08
6.51612e-08
6.48125e-08
6.38526e-08
4.6843e-08
4.76795e-08
4.85629e-08
4.94929e-08
5.04685e-08
5.14882e-08
5.25496e-08
5.36494e-08
5.47833e-08
5.59456e-08
5.71291e-08
5.83241e-08
5.95176e-08
6.06923e-08
6.18244e-08
6.28818e-08
6.38207e-08
6.4583e-08
6.50929e-08
6.52541e-08
6.49486e-08
6.40365e-08
4.67961e-08
4.763e-08
4.8511e-08
4.94388e-08
5.04125e-08
5.14307e-08
5.24909e-08
5.35902e-08
5.47241e-08
5.58874e-08
5.70726e-08
5.82705e-08
5.94685e-08
6.06495e-08
6.17902e-08
6.2859e-08
6.38127e-08
6.45938e-08
6.51268e-08
6.53156e-08
6.50416e-08
6.41639e-08
4.67563e-08
4.7588e-08
4.84669e-08
4.93928e-08
5.03648e-08
5.13816e-08
5.24409e-08
5.35396e-08
5.46735e-08
5.58373e-08
5.70239e-08
5.8224e-08
5.94253e-08
6.0611e-08
6.17582e-08
6.28356e-08
6.38004e-08
6.45954e-08
6.51455e-08
6.53543e-08
6.51024e-08
6.42454e-08
4.67237e-08
4.75536e-08
4.84307e-08
4.9355e-08
5.03257e-08
5.13414e-08
5.23998e-08
5.34979e-08
5.46317e-08
5.57959e-08
5.69834e-08
5.81852e-08
5.93889e-08
6.05781e-08
6.17301e-08
6.28137e-08
6.37866e-08
6.45917e-08
6.5154e-08
6.53775e-08
6.51432e-08
6.43106e-08
4.66985e-08
4.7527e-08
4.84028e-08
4.93259e-08
5.02954e-08
5.13102e-08
5.23679e-08
5.34656e-08
5.45993e-08
5.57636e-08
5.69518e-08
5.81547e-08
5.93602e-08
6.05518e-08
6.17071e-08
6.27951e-08
6.37735e-08
6.45855e-08
6.51562e-08
6.53892e-08
6.51652e-08
6.43413e-08
4.66808e-08
4.75083e-08
4.83832e-08
4.93054e-08
5.02742e-08
5.12882e-08
5.23454e-08
5.34428e-08
5.45763e-08
5.57408e-08
5.69293e-08
5.81329e-08
5.93395e-08
6.05328e-08
6.16902e-08
6.27809e-08
6.37629e-08
6.45793e-08
6.5155e-08
6.53935e-08
6.5175e-08
6.43554e-08
4.66708e-08
4.74977e-08
4.8372e-08
4.92937e-08
5.0262e-08
5.12757e-08
5.23326e-08
5.34297e-08
5.45631e-08
5.57276e-08
5.69163e-08
5.81203e-08
5.93274e-08
6.05214e-08
6.16799e-08
6.27721e-08
6.37559e-08
6.45744e-08
6.51526e-08
6.53938e-08
6.51771e-08
6.43564e-08
3.81567e-08
3.8178e-08
3.82208e-08
3.82852e-08
3.83716e-08
3.84804e-08
3.86122e-08
3.87676e-08
3.89475e-08
3.91527e-08
3.93844e-08
3.96437e-08
3.99318e-08
4.02503e-08
4.06005e-08
4.09841e-08
4.14025e-08
4.18574e-08
4.23503e-08
4.28825e-08
4.34553e-08
4.40698e-08
4.47267e-08
4.54264e-08
4.61689e-08
4.69536e-08
4.77794e-08
4.86445e-08
3.81098e-08
3.8131e-08
3.81736e-08
3.82377e-08
3.83237e-08
3.8432e-08
3.85631e-08
3.87177e-08
3.88966e-08
3.91006e-08
3.93308e-08
3.95883e-08
3.98745e-08
4.01907e-08
4.05383e-08
4.09189e-08
4.13341e-08
4.17854e-08
4.22743e-08
4.28023e-08
4.33706e-08
4.39804e-08
4.46324e-08
4.53271e-08
4.60646e-08
4.68444e-08
4.76656e-08
4.85265e-08
3.80634e-08
3.80846e-08
3.8127e-08
3.81908e-08
3.82764e-08
3.83842e-08
3.85146e-08
3.86684e-08
3.88462e-08
3.9049e-08
3.92777e-08
3.95336e-08
3.98177e-08
4.01316e-08
4.04766e-08
4.08542e-08
4.1266e-08
4.17136e-08
4.21986e-08
4.27222e-08
4.3286e-08
4.38909e-08
4.45379e-08
4.52276e-08
4.596e-08
4.67348e-08
4.75513e-08
4.84078e-08
3.80177e-08
3.80388e-08
3.8081e-08
3.81446e-08
3.82298e-08
3.8337e-08
3.84668e-08
3.86197e-08
3.87965e-08
3.89981e-08
3.92253e-08
3.94794e-08
3.97615e-08
4.0073e-08
4.04153e-08
4.079e-08
4.11984e-08
4.16423e-08
4.21232e-08
4.26425e-08
4.32016e-08
4.38016e-08
4.44436e-08
4.5128e-08
4.58552e-08
4.6625e-08
4.74366e-08
4.82887e-08
3.79728e-08
3.79938e-08
3.80358e-08
3.80991e-08
3.81839e-08
3.82906e-08
3.84197e-08
3.85718e-08
3.87476e-08
3.89479e-08
3.91736e-08
3.9426e-08
3.9706e-08
4.00152e-08
4.03548e-08
4.07264e-08
4.11315e-08
4.15716e-08
4.20484e-08
4.25632e-08
4.31176e-08
4.37127e-08
4.43494e-08
4.50286e-08
4.57506e-08
4.65152e-08
4.73219e-08
4.81694e-08
3.79286e-08
3.79495e-08
3.79914e-08
3.80544e-08
3.81388e-08
3.8245e-08
3.83734e-08
3.85247e-08
3.86994e-08
3.88985e-08
3.91228e-08
3.93733e-08
3.96514e-08
3.99582e-08
4.02951e-08
4.06636e-08
4.10652e-08
4.15016e-08
4.19742e-08
4.24846e-08
4.30342e-08
4.36242e-08
4.42558e-08
4.49296e-08
4.56462e-08
4.64055e-08
4.72072e-08
4.805e-08
3.78854e-08
3.79062e-08
3.79478e-08
3.80106e-08
3.80946e-08
3.82003e-08
3.8328e-08
3.84784e-08
3.86522e-08
3.885e-08
3.90728e-08
3.93216e-08
3.95976e-08
3.9902e-08
4.02362e-08
4.06017e-08
4.09999e-08
4.14324e-08
4.19009e-08
4.24068e-08
4.29515e-08
4.35365e-08
4.41627e-08
4.48312e-08
4.55423e-08
4.62963e-08
4.70928e-08
4.79309e-08
3.7843e-08
3.78637e-08
3.79052e-08
3.79677e-08
3.80513e-08
3.81565e-08
3.82836e-08
3.84332e-08
3.86059e-08
3.88025e-08
3.90238e-08
3.92709e-08
3.95449e-08
3.98469e-08
4.01784e-08
4.05408e-08
4.09356e-08
4.13643e-08
4.18286e-08
4.23299e-08
4.28698e-08
4.34496e-08
4.40706e-08
4.47335e-08
4.54391e-08
4.61877e-08
4.6979e-08
4.78122e-08
3.78017e-08
3.78223e-08
3.78636e-08
3.79258e-08
3.80091e-08
3.81137e-08
3.82402e-08
3.8389e-08
3.85607e-08
3.87561e-08
3.8976e-08
3.92213e-08
3.94932e-08
3.97929e-08
4.01217e-08
4.0481e-08
4.08724e-08
4.12973e-08
4.17574e-08
4.22542e-08
4.27892e-08
4.33639e-08
4.39794e-08
4.46369e-08
4.53369e-08
4.608e-08
4.6866e-08
4.76943e-08
3.77614e-08
3.7782e-08
3.78231e-08
3.7885e-08
3.79679e-08
3.80721e-08
3.81979e-08
3.83459e-08
3.85166e-08
3.87108e-08
3.89293e-08
3.91729e-08
3.94428e-08
3.97402e-08
4.00663e-08
4.04226e-08
4.08105e-08
4.12316e-08
4.16875e-08
4.21798e-08
4.27099e-08
4.32795e-08
4.38896e-08
4.45415e-08
4.5236e-08
4.59734e-08
4.6754e-08
4.75773e-08
3.77223e-08
3.77428e-08
3.77838e-08
3.78454e-08
3.79279e-08
3.80316e-08
3.81568e-08
3.8304e-08
3.84738e-08
3.86668e-08
3.88838e-08
3.91258e-08
3.93937e-08
3.96888e-08
4.00122e-08
4.03655e-08
4.075e-08
4.11674e-08
4.16191e-08
4.21068e-08
4.26322e-08
4.31965e-08
4.38013e-08
4.44476e-08
4.51364e-08
4.58683e-08
4.66435e-08
4.74617e-08
3.76844e-08
3.77048e-08
3.77456e-08
3.7807e-08
3.78892e-08
3.79924e-08
3.8117e-08
3.82634e-08
3.84323e-08
3.86241e-08
3.88397e-08
3.908e-08
3.9346e-08
3.96388e-08
3.99597e-08
4.03099e-08
4.06911e-08
4.11047e-08
4.15523e-08
4.20356e-08
4.25561e-08
4.31153e-08
4.37147e-08
4.43555e-08
4.50387e-08
4.57649e-08
4.65346e-08
4.73476e-08
3.76477e-08
3.7668e-08
3.77087e-08
3.77699e-08
3.78517e-08
3.79545e-08
3.80785e-08
3.82242e-08
3.83921e-08
3.85828e-08
3.87971e-08
3.90358e-08
3.92998e-08
3.95904e-08
3.99087e-08
4.0256e-08
4.06339e-08
4.10438e-08
4.14873e-08
4.19662e-08
4.24819e-08
4.3036e-08
4.363e-08
4.42653e-08
4.49429e-08
4.56635e-08
4.64277e-08
4.72354e-08
3.76124e-08
3.76326e-08
3.76732e-08
3.77341e-08
3.78156e-08
3.79179e-08
3.80414e-08
3.81863e-08
3.83534e-08
3.8543e-08
3.87559e-08
3.8993e-08
3.92552e-08
3.95436e-08
3.98594e-08
4.02038e-08
4.05785e-08
4.09847e-08
4.14243e-08
4.18987e-08
4.24097e-08
4.29588e-08
4.35476e-08
4.41774e-08
4.48493e-08
4.55644e-08
4.6323e-08
4.71255e-08
3.75784e-08
3.75986e-08
3.7639e-08
3.76997e-08
3.77809e-08
3.78828e-08
3.80057e-08
3.815e-08
3.83161e-08
3.85047e-08
3.87163e-08
3.89519e-08
3.92123e-08
3.94986e-08
3.98119e-08
4.01535e-08
4.0525e-08
4.09277e-08
4.13633e-08
4.18335e-08
4.23398e-08
4.2884e-08
4.34675e-08
4.40919e-08
4.47583e-08
4.54678e-08
4.6221e-08
4.70182e-08
3.75459e-08
3.7566e-08
3.76063e-08
3.76668e-08
3.77476e-08
3.78491e-08
3.79715e-08
3.81151e-08
3.82804e-08
3.8468e-08
3.86784e-08
3.89125e-08
3.91711e-08
3.94553e-08
3.97662e-08
4.01052e-08
4.04735e-08
4.08728e-08
4.13046e-08
4.17706e-08
4.22724e-08
4.28117e-08
4.33901e-08
4.40091e-08
4.46701e-08
4.5374e-08
4.61218e-08
4.69138e-08
3.75149e-08
3.75349e-08
3.7575e-08
3.76353e-08
3.77159e-08
3.7817e-08
3.79389e-08
3.80819e-08
3.82464e-08
3.84329e-08
3.86422e-08
3.88748e-08
3.91318e-08
3.9414e-08
3.97226e-08
4.00589e-08
4.04243e-08
4.08202e-08
4.12483e-08
4.17102e-08
4.22075e-08
4.27421e-08
4.33155e-08
4.39293e-08
4.45849e-08
4.52835e-08
4.60258e-08
4.68126e-08
3.74854e-08
3.75054e-08
3.75454e-08
3.76054e-08
3.76858e-08
3.77865e-08
3.79079e-08
3.80503e-08
3.8214e-08
3.83996e-08
3.86077e-08
3.8839e-08
3.90943e-08
3.93746e-08
3.96811e-08
4.00148e-08
4.03773e-08
4.077e-08
4.11945e-08
4.16524e-08
4.21455e-08
4.26755e-08
4.3244e-08
4.38527e-08
4.45031e-08
4.51963e-08
4.59334e-08
4.6715e-08
3.74575e-08
3.74774e-08
3.75173e-08
3.75772e-08
3.76572e-08
3.77576e-08
3.78786e-08
3.80204e-08
3.81834e-08
3.83681e-08
3.85751e-08
3.88051e-08
3.90589e-08
3.93374e-08
3.96417e-08
3.9973e-08
4.03327e-08
4.07223e-08
4.11433e-08
4.15974e-08
4.20864e-08
4.26119e-08
4.31758e-08
4.37796e-08
4.44248e-08
4.51129e-08
4.58448e-08
4.66214e-08
3.74312e-08
3.7451e-08
3.74908e-08
3.75505e-08
3.76304e-08
3.77304e-08
3.78509e-08
3.79922e-08
3.81545e-08
3.83384e-08
3.85444e-08
3.87732e-08
3.90254e-08
3.93022e-08
3.96045e-08
3.99335e-08
4.02906e-08
4.06772e-08
4.10949e-08
4.15454e-08
4.20304e-08
4.25517e-08
4.3111e-08
4.371e-08
4.43504e-08
4.50335e-08
4.57604e-08
4.65321e-08
3.74065e-08
3.74264e-08
3.7466e-08
3.75256e-08
3.76052e-08
3.7705e-08
3.78251e-08
3.79658e-08
3.81275e-08
3.83106e-08
3.85156e-08
3.87432e-08
3.89941e-08
3.92692e-08
3.95696e-08
3.98965e-08
4.0251e-08
4.06348e-08
4.10494e-08
4.14964e-08
4.19777e-08
4.24949e-08
4.30499e-08
4.36444e-08
4.428e-08
4.49583e-08
4.56805e-08
4.64474e-08
3.73836e-08
3.74034e-08
3.7443e-08
3.75024e-08
3.75818e-08
3.76812e-08
3.7801e-08
3.79413e-08
3.81024e-08
3.82847e-08
3.84889e-08
3.87153e-08
3.8965e-08
3.92385e-08
3.95371e-08
3.98619e-08
4.02141e-08
4.05953e-08
4.10069e-08
4.14507e-08
4.19283e-08
4.24417e-08
4.29926e-08
4.35828e-08
4.4214e-08
4.48877e-08
4.56053e-08
4.63677e-08
3.73624e-08
3.73821e-08
3.74216e-08
3.74809e-08
3.75601e-08
3.76593e-08
3.77788e-08
3.79186e-08
3.80791e-08
3.82608e-08
3.84641e-08
3.86896e-08
3.8938e-08
3.92102e-08
3.95071e-08
3.98299e-08
4.018e-08
4.05586e-08
4.09675e-08
4.14082e-08
4.18825e-08
4.23923e-08
4.29393e-08
4.35255e-08
4.41525e-08
4.48219e-08
4.55351e-08
4.62932e-08
3.7343e-08
3.73627e-08
3.74021e-08
3.74613e-08
3.75403e-08
3.76393e-08
3.77584e-08
3.78978e-08
3.80579e-08
3.82389e-08
3.84414e-08
3.8666e-08
3.89133e-08
3.91841e-08
3.94795e-08
3.98006e-08
4.01486e-08
4.0525e-08
4.09313e-08
4.13691e-08
4.18404e-08
4.23468e-08
4.28903e-08
4.34726e-08
4.40957e-08
4.4761e-08
4.54701e-08
4.62242e-08
3.73254e-08
3.7345e-08
3.73844e-08
3.74434e-08
3.75223e-08
3.76211e-08
3.77399e-08
3.7879e-08
3.80386e-08
3.8219e-08
3.84208e-08
3.86446e-08
3.88908e-08
3.91605e-08
3.94545e-08
3.97739e-08
4.01201e-08
4.04944e-08
4.08983e-08
4.13336e-08
4.1802e-08
4.23053e-08
4.28455e-08
4.34244e-08
4.40438e-08
4.47054e-08
4.54108e-08
4.61611e-08
3.73096e-08
3.73292e-08
3.73685e-08
3.74275e-08
3.75062e-08
3.76048e-08
3.77233e-08
3.78621e-08
3.80213e-08
3.82012e-08
3.84024e-08
3.86253e-08
3.88707e-08
3.91393e-08
3.9432e-08
3.975e-08
4.00945e-08
4.04669e-08
4.08687e-08
4.13016e-08
4.17674e-08
4.2268e-08
4.28051e-08
4.33809e-08
4.3997e-08
4.46552e-08
4.53571e-08
4.6104e-08
3.72957e-08
3.73153e-08
3.73545e-08
3.74134e-08
3.7492e-08
3.75904e-08
3.77087e-08
3.78472e-08
3.8006e-08
3.81855e-08
3.83861e-08
3.86084e-08
3.8853e-08
3.91206e-08
3.94122e-08
3.97289e-08
4.00719e-08
4.04426e-08
4.08425e-08
4.12733e-08
4.17368e-08
4.22349e-08
4.27694e-08
4.33423e-08
4.39555e-08
4.46106e-08
4.53094e-08
4.60532e-08
3.72836e-08
3.73032e-08
3.73424e-08
3.74012e-08
3.74797e-08
3.75779e-08
3.7696e-08
3.78343e-08
3.79928e-08
3.81719e-08
3.8372e-08
3.85937e-08
3.88376e-08
3.91044e-08
3.9395e-08
3.97106e-08
4.00523e-08
4.04215e-08
4.08198e-08
4.12488e-08
4.17103e-08
4.22061e-08
4.27383e-08
4.33087e-08
4.39193e-08
4.45718e-08
4.52679e-08
4.6009e-08
3.72734e-08
3.7293e-08
3.73321e-08
3.73909e-08
3.74693e-08
3.75674e-08
3.76854e-08
3.78234e-08
3.79816e-08
3.81604e-08
3.83602e-08
3.85813e-08
3.88246e-08
3.90907e-08
3.93805e-08
3.96951e-08
4.00357e-08
4.04037e-08
4.08006e-08
4.1228e-08
4.16878e-08
4.21818e-08
4.2712e-08
4.32803e-08
4.38887e-08
4.45389e-08
4.52327e-08
4.59714e-08
3.72652e-08
3.72847e-08
3.73238e-08
3.73825e-08
3.74608e-08
3.75589e-08
3.76767e-08
3.78145e-08
3.79726e-08
3.81511e-08
3.83505e-08
3.85713e-08
3.88141e-08
3.90796e-08
3.93687e-08
3.96825e-08
4.00222e-08
4.03892e-08
4.07849e-08
4.12111e-08
4.16695e-08
4.2162e-08
4.26905e-08
4.32571e-08
4.38637e-08
4.45121e-08
4.52039e-08
4.59407e-08
3.72589e-08
3.72784e-08
3.73175e-08
3.73761e-08
3.74544e-08
3.75523e-08
3.76701e-08
3.78078e-08
3.79656e-08
3.81439e-08
3.83431e-08
3.85636e-08
3.88059e-08
3.9071e-08
3.93596e-08
3.96728e-08
4.00118e-08
4.0378e-08
4.07729e-08
4.1198e-08
4.16554e-08
4.21467e-08
4.2674e-08
4.32393e-08
4.38444e-08
4.44913e-08
4.51817e-08
4.5917e-08
3.72544e-08
3.7274e-08
3.7313e-08
3.73716e-08
3.74499e-08
3.75478e-08
3.76654e-08
3.7803e-08
3.79608e-08
3.81389e-08
3.83379e-08
3.85582e-08
3.88003e-08
3.9065e-08
3.93533e-08
3.96661e-08
4.00046e-08
4.03702e-08
4.07644e-08
4.11889e-08
4.16455e-08
4.2136e-08
4.26624e-08
4.32267e-08
4.38309e-08
4.44768e-08
4.51661e-08
4.59004e-08
3.7252e-08
3.72715e-08
3.73105e-08
3.73691e-08
3.74473e-08
3.75452e-08
3.76628e-08
3.78004e-08
3.7958e-08
3.81361e-08
3.8335e-08
3.85551e-08
3.87971e-08
3.90617e-08
3.93497e-08
3.96622e-08
4.00005e-08
4.03658e-08
4.07596e-08
4.11837e-08
4.16399e-08
4.21299e-08
4.26558e-08
4.32196e-08
4.38232e-08
4.44685e-08
4.51573e-08
4.58909e-08
2.26393e-11
5.82011e-11
3.63096e-09
5.53046e-09
6.75065e-09
7.93013e-09
6.09463e-09
7.7834e-09
1.17017e-08
1.43191e-08
1.61557e-08
1.76693e-08
1.66285e-08
1.85747e-08
2.12961e-08
2.35947e-08
2.54159e-08
2.69414e-08
2.68067e-08
2.84509e-08
3.03899e-08
3.21917e-08
3.37446e-08
3.51035e-08
3.55922e-08
3.68451e-08
3.82345e-08
3.95805e-08
4.08058e-08
4.19221e-08
4.27395e-08
4.36377e-08
4.46132e-08
4.55809e-08
4.64957e-08
4.73569e-08
4.8272e-08
4.88809e-08
4.954e-08
5.02064e-08
5.08546e-08
5.14816e-08
5.23366e-08
5.27218e-08
5.31424e-08
5.35759e-08
5.40082e-08
5.44367e-08
5.51381e-08
5.53572e-08
5.5602e-08
5.58607e-08
5.61258e-08
5.63953e-08
5.69006e-08
5.70007e-08
5.71195e-08
5.7251e-08
5.73912e-08
5.75386e-08
5.78421e-08
5.78598e-08
5.78909e-08
5.79324e-08
5.79823e-08
5.80397e-08
5.81591e-08
5.81215e-08
5.80932e-08
5.80729e-08
5.80595e-08
5.80525e-08
5.80177e-08
5.79443e-08
5.7877e-08
5.78153e-08
5.77588e-08
5.77071e-08
5.75521e-08
5.74562e-08
5.7364e-08
5.72755e-08
5.71904e-08
5.71085e-08
5.6866e-08
5.67565e-08
5.6649e-08
5.65436e-08
5.64401e-08
5.63384e-08
5.60365e-08
5.59193e-08
5.58029e-08
5.56872e-08
5.55724e-08
5.54583e-08
5.51197e-08
5.49986e-08
5.48773e-08
5.4756e-08
5.46347e-08
5.45133e-08
5.4155e-08
5.40325e-08
5.39092e-08
5.37852e-08
5.36607e-08
5.35357e-08
5.317e-08
5.30478e-08
5.29244e-08
5.28e-08
5.26746e-08
5.25484e-08
5.21841e-08
5.20633e-08
5.19412e-08
5.18177e-08
5.16931e-08
5.15675e-08
5.12106e-08
5.10921e-08
5.09722e-08
5.08508e-08
5.07282e-08
5.06045e-08
5.0259e-08
5.01435e-08
5.00265e-08
4.9908e-08
4.97883e-08
4.96675e-08
4.87623e-08
4.7893e-08
4.70626e-08
4.62731e-08
4.55257e-08
4.48211e-08
4.41594e-08
4.35403e-08
4.2963e-08
4.24266e-08
4.19299e-08
4.14714e-08
4.10498e-08
4.06633e-08
4.03105e-08
3.99898e-08
3.96996e-08
3.94387e-08
3.92055e-08
3.89991e-08
3.88182e-08
3.8662e-08
3.85295e-08
3.84202e-08
3.83334e-08
3.82687e-08
3.82257e-08
3.82043e-08
4.88795e-08
4.80061e-08
4.71712e-08
4.6377e-08
4.56249e-08
4.49155e-08
4.42491e-08
4.36254e-08
4.30437e-08
4.25032e-08
4.20027e-08
4.15407e-08
4.11159e-08
4.07265e-08
4.03712e-08
4.00482e-08
3.97561e-08
3.94935e-08
3.92589e-08
3.90513e-08
3.88694e-08
3.87123e-08
3.85792e-08
3.84694e-08
3.83822e-08
3.83172e-08
3.8274e-08
3.82525e-08
4.89956e-08
4.81182e-08
4.7279e-08
4.64802e-08
4.57233e-08
4.50092e-08
4.43382e-08
4.371e-08
4.31242e-08
4.25797e-08
4.20754e-08
4.161e-08
4.1182e-08
4.07899e-08
4.0432e-08
4.01069e-08
3.98129e-08
3.95486e-08
3.93126e-08
3.91038e-08
3.89209e-08
3.8763e-08
3.86293e-08
3.85189e-08
3.84313e-08
3.8366e-08
3.83227e-08
3.83011e-08
4.91105e-08
4.82291e-08
4.73856e-08
4.65823e-08
4.58209e-08
4.51022e-08
4.44267e-08
4.37942e-08
4.32042e-08
4.26558e-08
4.21479e-08
4.16791e-08
4.12481e-08
4.08533e-08
4.0493e-08
4.01657e-08
3.98698e-08
3.96039e-08
3.93665e-08
3.91565e-08
3.89727e-08
3.8814e-08
3.86796e-08
3.85687e-08
3.84807e-08
3.84152e-08
3.83717e-08
3.835e-08
4.92241e-08
4.83387e-08
4.7491e-08
4.66834e-08
4.59175e-08
4.51944e-08
4.45145e-08
4.38778e-08
4.32837e-08
4.27315e-08
4.222e-08
4.1748e-08
4.13141e-08
4.09165e-08
4.05539e-08
4.02244e-08
3.99267e-08
3.96592e-08
3.94205e-08
3.92094e-08
3.90246e-08
3.88651e-08
3.87301e-08
3.86187e-08
3.85303e-08
3.84645e-08
3.84208e-08
3.8399e-08
4.93361e-08
4.84469e-08
4.75951e-08
4.67832e-08
4.60129e-08
4.52855e-08
4.46014e-08
4.39605e-08
4.33625e-08
4.28066e-08
4.22918e-08
4.18166e-08
4.13797e-08
4.09796e-08
4.06146e-08
4.02831e-08
3.99836e-08
3.97146e-08
3.94746e-08
3.92623e-08
3.90766e-08
3.89164e-08
3.87807e-08
3.86688e-08
3.85801e-08
3.8514e-08
3.84701e-08
3.84482e-08
1.25208e-11
1.25193e-11
1.25164e-11
1.25119e-11
1.2506e-11
1.24986e-11
1.24897e-11
1.24794e-11
1.24675e-11
1.24542e-11
1.24394e-11
1.24231e-11
1.24054e-11
1.23862e-11
1.23656e-11
1.23436e-11
1.23202e-11
1.22954e-11
1.22693e-11
1.22418e-11
1.2213e-11
1.21829e-11
1.21513e-11
1.21182e-11
1.20836e-11
1.20472e-11
1.20089e-11
1.19688e-11
1.19271e-11
1.18843e-11
1.18421e-11
1.18034e-11
1.17742e-11
1.1766e-11
1.18028e-11
1.19357e-11
1.22526e-11
1.2824e-11
1.42249e-11
1.81488e-11
4.5896e-09
4.58938e-09
4.58894e-09
4.58827e-09
4.58739e-09
4.58628e-09
4.58495e-09
4.5834e-09
4.58162e-09
4.57963e-09
4.57741e-09
4.57496e-09
4.5723e-09
4.56942e-09
4.56632e-09
4.56301e-09
4.55948e-09
4.55575e-09
4.55181e-09
4.54766e-09
4.5433e-09
4.53873e-09
4.53395e-09
4.52895e-09
4.52371e-09
4.51823e-09
4.51249e-09
4.50653e-09
4.50039e-09
4.49426e-09
4.48848e-09
4.48373e-09
4.4813e-09
4.48354e-09
4.49468e-09
4.52227e-09
4.57955e-09
4.69045e-09
4.90688e-09
5.32557e-09
1.39606e-08
1.396e-08
1.39587e-08
1.39569e-08
1.39543e-08
1.39512e-08
1.39474e-08
1.3943e-08
1.3938e-08
1.39323e-08
1.3926e-08
1.39191e-08
1.39115e-08
1.39034e-08
1.38946e-08
1.38852e-08
1.38751e-08
1.38645e-08
1.38533e-08
1.38415e-08
1.38292e-08
1.38162e-08
1.38026e-08
1.37885e-08
1.37736e-08
1.37582e-08
1.37421e-08
1.37255e-08
1.37086e-08
1.36919e-08
1.36766e-08
1.36645e-08
1.36593e-08
1.36671e-08
1.36983e-08
1.37701e-08
1.39113e-08
1.41693e-08
1.46225e-08
1.53893e-08
2.40541e-08
2.4053e-08
2.40508e-08
2.40474e-08
2.4043e-08
2.40375e-08
2.40309e-08
2.40232e-08
2.40143e-08
2.40044e-08
2.39933e-08
2.39812e-08
2.39679e-08
2.39536e-08
2.39381e-08
2.39216e-08
2.3904e-08
2.38854e-08
2.38657e-08
2.3845e-08
2.38233e-08
2.38006e-08
2.37768e-08
2.37519e-08
2.3726e-08
2.3699e-08
2.36711e-08
2.36423e-08
2.36132e-08
2.35846e-08
2.35583e-08
2.35374e-08
2.35272e-08
2.35366e-08
2.35799e-08
2.36794e-08
2.38693e-08
2.42001e-08
2.47427e-08
2.55838e-08
3.3431e-08
3.34294e-08
3.34262e-08
3.34215e-08
3.34151e-08
3.34071e-08
3.33976e-08
3.33864e-08
3.33737e-08
3.33593e-08
3.33434e-08
3.33258e-08
3.33067e-08
3.3286e-08
3.32637e-08
3.32398e-08
3.32145e-08
3.31876e-08
3.31592e-08
3.31293e-08
3.30979e-08
3.30651e-08
3.30307e-08
3.29949e-08
3.29577e-08
3.29189e-08
3.28789e-08
3.28377e-08
3.2796e-08
3.27551e-08
3.27169e-08
3.26853e-08
3.26663e-08
3.26699e-08
3.27111e-08
3.2812e-08
3.30043e-08
3.33298e-08
3.38393e-08
3.45834e-08
4.14714e-08
4.14694e-08
4.14653e-08
4.14591e-08
4.14508e-08
4.14405e-08
4.14281e-08
4.14137e-08
4.13972e-08
4.13786e-08
4.13579e-08
4.13352e-08
4.13104e-08
4.12836e-08
4.12547e-08
4.12238e-08
4.11909e-08
4.11561e-08
4.11193e-08
4.10806e-08
4.10399e-08
4.09974e-08
4.0953e-08
4.09067e-08
4.08586e-08
4.08086e-08
4.07569e-08
4.07039e-08
4.06501e-08
4.05969e-08
4.05464e-08
4.05025e-08
4.0471e-08
4.04614e-08
4.04871e-08
4.05673e-08
4.07268e-08
4.09961e-08
4.14075e-08
4.19866e-08
4.79548e-08
4.79523e-08
4.79474e-08
4.79399e-08
4.793e-08
4.79175e-08
4.79026e-08
4.78851e-08
4.78652e-08
4.78427e-08
4.78178e-08
4.77903e-08
4.77604e-08
4.7728e-08
4.76932e-08
4.76559e-08
4.76162e-08
4.75741e-08
4.75296e-08
4.74829e-08
4.74338e-08
4.73824e-08
4.73288e-08
4.7273e-08
4.7215e-08
4.71548e-08
4.70926e-08
4.70288e-08
4.69639e-08
4.68991e-08
4.68364e-08
4.67793e-08
4.67329e-08
4.67052e-08
4.6707e-08
4.67532e-08
4.68618e-08
4.70531e-08
4.73461e-08
4.77532e-08
5.28899e-08
5.2887e-08
5.28813e-08
5.28727e-08
5.28613e-08
5.2847e-08
5.28298e-08
5.28098e-08
5.27869e-08
5.27611e-08
5.27325e-08
5.2701e-08
5.26666e-08
5.26294e-08
5.25893e-08
5.25465e-08
5.25009e-08
5.24525e-08
5.24014e-08
5.23477e-08
5.22913e-08
5.22323e-08
5.21707e-08
5.21066e-08
5.20401e-08
5.19711e-08
5.18998e-08
5.18265e-08
5.17517e-08
5.16765e-08
5.16025e-08
5.15326e-08
5.14708e-08
5.14232e-08
5.13982e-08
5.14062e-08
5.14598e-08
5.15716e-08
5.17528e-08
5.20089e-08
5.64163e-08
5.64132e-08
5.64069e-08
5.63974e-08
5.63847e-08
5.63689e-08
5.635e-08
5.63278e-08
5.63025e-08
5.6274e-08
5.62423e-08
5.62074e-08
5.61694e-08
5.61282e-08
5.60839e-08
5.60365e-08
5.5986e-08
5.59324e-08
5.58759e-08
5.58164e-08
5.5754e-08
5.56887e-08
5.56206e-08
5.55497e-08
5.5476e-08
5.53997e-08
5.53209e-08
5.52398e-08
5.51568e-08
5.50727e-08
5.49889e-08
5.49074e-08
5.48313e-08
5.47651e-08
5.47145e-08
5.46869e-08
5.46903e-08
5.47327e-08
5.48205e-08
5.49565e-08
5.87402e-08
5.87368e-08
5.873e-08
5.87199e-08
5.87063e-08
5.86893e-08
5.86689e-08
5.86451e-08
5.86179e-08
5.85873e-08
5.85532e-08
5.85158e-08
5.84749e-08
5.84307e-08
5.8383e-08
5.83321e-08
5.82778e-08
5.82202e-08
5.81595e-08
5.80955e-08
5.80283e-08
5.79581e-08
5.78849e-08
5.78087e-08
5.77295e-08
5.76475e-08
5.75628e-08
5.74755e-08
5.7386e-08
5.72949e-08
5.7203e-08
5.7112e-08
5.70239e-08
5.69419e-08
5.68698e-08
5.68125e-08
5.67751e-08
5.67625e-08
5.67787e-08
5.68252e-08
6.00889e-08
6.00853e-08
6.00782e-08
6.00675e-08
6.00533e-08
6.00355e-08
6.00141e-08
5.99891e-08
5.99605e-08
5.99284e-08
5.98926e-08
5.98533e-08
5.98104e-08
5.9764e-08
5.9714e-08
5.96605e-08
5.96034e-08
5.9543e-08
5.94791e-08
5.94119e-08
5.93413e-08
5.92675e-08
5.91906e-08
5.91104e-08
5.90273e-08
5.89411e-08
5.8852e-08
5.87602e-08
5.86659e-08
5.85695e-08
5.84717e-08
5.83734e-08
5.82762e-08
5.8182e-08
5.80934e-08
5.80135e-08
5.79456e-08
5.78928e-08
5.78574e-08
5.78407e-08
6.06818e-08
6.06782e-08
6.06708e-08
6.06598e-08
6.06451e-08
6.06268e-08
6.06047e-08
6.0579e-08
6.05496e-08
6.05164e-08
6.04796e-08
6.04391e-08
6.03949e-08
6.0347e-08
6.02955e-08
6.02403e-08
6.01815e-08
6.01192e-08
6.00533e-08
5.99839e-08
5.99111e-08
5.9835e-08
5.97555e-08
5.96729e-08
5.9587e-08
5.94981e-08
5.94061e-08
5.93113e-08
5.92137e-08
5.91137e-08
5.90118e-08
5.89085e-08
5.88048e-08
5.87021e-08
5.86019e-08
5.85062e-08
5.84172e-08
5.83367e-08
5.82663e-08
5.82071e-08
6.0713e-08
6.07093e-08
6.07018e-08
6.06907e-08
6.06758e-08
6.06571e-08
6.06347e-08
6.06086e-08
6.05787e-08
6.05451e-08
6.05077e-08
6.04666e-08
6.04217e-08
6.03731e-08
6.03207e-08
6.02647e-08
6.02049e-08
6.01416e-08
6.00746e-08
6.00041e-08
5.99301e-08
5.98526e-08
5.97718e-08
5.96877e-08
5.96003e-08
5.95098e-08
5.94162e-08
5.93196e-08
5.92202e-08
5.91181e-08
5.90137e-08
5.89073e-08
5.87997e-08
5.86915e-08
5.85839e-08
5.84781e-08
5.83753e-08
5.8277e-08
5.81842e-08
5.80976e-08
6.03429e-08
6.03392e-08
6.03317e-08
6.03205e-08
6.03055e-08
6.02868e-08
6.02643e-08
6.02381e-08
6.02081e-08
6.01744e-08
6.01369e-08
6.00956e-08
6.00505e-08
6.00017e-08
5.99492e-08
5.98929e-08
5.98329e-08
5.97693e-08
5.9702e-08
5.96311e-08
5.95567e-08
5.94789e-08
5.93976e-08
5.9313e-08
5.92251e-08
5.9134e-08
5.90397e-08
5.89425e-08
5.88423e-08
5.87393e-08
5.86338e-08
5.85259e-08
5.84162e-08
5.83051e-08
5.81932e-08
5.80815e-08
5.79706e-08
5.78616e-08
5.77551e-08
5.76518e-08
5.96973e-08
5.96936e-08
5.96861e-08
5.9675e-08
5.96601e-08
5.96415e-08
5.96191e-08
5.9593e-08
5.95632e-08
5.95296e-08
5.94923e-08
5.94512e-08
5.94064e-08
5.93579e-08
5.93056e-08
5.92496e-08
5.91899e-08
5.91266e-08
5.90596e-08
5.8989e-08
5.89149e-08
5.88373e-08
5.87563e-08
5.8672e-08
5.85843e-08
5.84934e-08
5.83994e-08
5.83023e-08
5.82023e-08
5.80994e-08
5.79938e-08
5.78857e-08
5.77753e-08
5.7663e-08
5.75493e-08
5.74345e-08
5.73194e-08
5.72044e-08
5.70902e-08
5.69773e-08
5.88703e-08
5.88666e-08
5.88593e-08
5.88483e-08
5.88336e-08
5.88152e-08
5.87931e-08
5.87673e-08
5.87378e-08
5.87047e-08
5.86678e-08
5.86272e-08
5.8583e-08
5.8535e-08
5.84833e-08
5.8428e-08
5.8369e-08
5.83064e-08
5.82402e-08
5.81704e-08
5.80972e-08
5.80204e-08
5.79402e-08
5.78567e-08
5.77699e-08
5.76799e-08
5.75867e-08
5.74905e-08
5.73912e-08
5.72891e-08
5.71842e-08
5.70767e-08
5.69668e-08
5.68546e-08
5.67405e-08
5.66249e-08
5.6508e-08
5.63903e-08
5.62723e-08
5.61542e-08
5.79299e-08
5.79263e-08
5.79191e-08
5.79083e-08
5.78938e-08
5.78757e-08
5.7854e-08
5.78287e-08
5.77997e-08
5.77671e-08
5.77309e-08
5.7691e-08
5.76475e-08
5.76004e-08
5.75496e-08
5.74952e-08
5.74373e-08
5.73757e-08
5.73106e-08
5.7242e-08
5.71699e-08
5.70944e-08
5.70155e-08
5.69333e-08
5.68478e-08
5.67591e-08
5.66673e-08
5.65724e-08
5.64745e-08
5.63737e-08
5.62702e-08
5.61639e-08
5.60551e-08
5.5944e-08
5.58306e-08
5.57153e-08
5.55984e-08
5.548e-08
5.53606e-08
5.52404e-08
5.69239e-08
5.69203e-08
5.69133e-08
5.69027e-08
5.68885e-08
5.68708e-08
5.68495e-08
5.68247e-08
5.67964e-08
5.67645e-08
5.6729e-08
5.669e-08
5.66474e-08
5.66012e-08
5.65516e-08
5.64983e-08
5.64416e-08
5.63813e-08
5.63176e-08
5.62504e-08
5.61798e-08
5.61058e-08
5.60285e-08
5.59479e-08
5.58641e-08
5.57771e-08
5.5687e-08
5.55938e-08
5.54977e-08
5.53987e-08
5.52969e-08
5.51924e-08
5.50853e-08
5.49758e-08
5.48639e-08
5.47499e-08
5.46339e-08
5.45162e-08
5.4397e-08
5.42766e-08
5.58851e-08
5.58817e-08
5.58747e-08
5.58644e-08
5.58506e-08
5.58333e-08
5.58125e-08
5.57883e-08
5.57606e-08
5.57295e-08
5.56948e-08
5.56567e-08
5.56152e-08
5.55702e-08
5.55217e-08
5.54697e-08
5.54143e-08
5.53555e-08
5.52933e-08
5.52278e-08
5.51588e-08
5.50866e-08
5.50111e-08
5.49324e-08
5.48505e-08
5.47654e-08
5.46773e-08
5.45862e-08
5.44922e-08
5.43953e-08
5.42957e-08
5.41933e-08
5.40883e-08
5.39808e-08
5.38709e-08
5.37588e-08
5.36446e-08
5.35284e-08
5.34105e-08
5.3291e-08
5.48363e-08
5.48329e-08
5.48262e-08
5.48161e-08
5.48026e-08
5.47857e-08
5.47655e-08
5.47419e-08
5.4715e-08
5.46846e-08
5.46509e-08
5.46138e-08
5.45733e-08
5.45295e-08
5.44823e-08
5.44317e-08
5.43778e-08
5.43205e-08
5.426e-08
5.41961e-08
5.4129e-08
5.40587e-08
5.39852e-08
5.39085e-08
5.38287e-08
5.37458e-08
5.366e-08
5.35712e-08
5.34795e-08
5.33849e-08
5.32877e-08
5.31877e-08
5.30852e-08
5.29801e-08
5.28726e-08
5.27629e-08
5.26509e-08
5.2537e-08
5.24211e-08
5.23034e-08
5.37932e-08
5.37899e-08
5.37833e-08
5.37735e-08
5.37604e-08
5.3744e-08
5.37243e-08
5.37014e-08
5.36751e-08
5.36456e-08
5.36128e-08
5.35767e-08
5.35374e-08
5.34948e-08
5.34489e-08
5.33997e-08
5.33474e-08
5.32917e-08
5.32329e-08
5.31709e-08
5.31057e-08
5.30374e-08
5.29659e-08
5.28914e-08
5.28139e-08
5.27333e-08
5.26499e-08
5.25635e-08
5.24743e-08
5.23824e-08
5.22877e-08
5.21904e-08
5.20905e-08
5.19882e-08
5.18835e-08
5.17764e-08
5.16672e-08
5.15559e-08
5.14426e-08
5.13275e-08
5.2767e-08
5.27638e-08
5.27574e-08
5.27479e-08
5.27351e-08
5.27192e-08
5.27e-08
5.26777e-08
5.26523e-08
5.26236e-08
5.25917e-08
5.25567e-08
5.25185e-08
5.24771e-08
5.24326e-08
5.23849e-08
5.2334e-08
5.22801e-08
5.2223e-08
5.21629e-08
5.20996e-08
5.20334e-08
5.19641e-08
5.18918e-08
5.18166e-08
5.17385e-08
5.16576e-08
5.15738e-08
5.14873e-08
5.1398e-08
5.13062e-08
5.12117e-08
5.11148e-08
5.10154e-08
5.09137e-08
5.08096e-08
5.07035e-08
5.05952e-08
5.0485e-08
5.03729e-08
4.94465e-08
4.85536e-08
4.76977e-08
4.68816e-08
4.61072e-08
4.53755e-08
4.46873e-08
4.40424e-08
4.34406e-08
4.28812e-08
4.23629e-08
4.18847e-08
4.1445e-08
4.10424e-08
4.06751e-08
4.03417e-08
4.00404e-08
3.97699e-08
3.95286e-08
3.93152e-08
3.91286e-08
3.89676e-08
3.88313e-08
3.8719e-08
3.86298e-08
3.85635e-08
3.85194e-08
3.84975e-08
4.95552e-08
4.86585e-08
4.77987e-08
4.69786e-08
4.62e-08
4.54643e-08
4.47721e-08
4.41234e-08
4.35179e-08
4.29549e-08
4.24334e-08
4.19522e-08
4.15098e-08
4.11047e-08
4.07353e-08
4.03999e-08
4.0097e-08
3.9825e-08
3.95824e-08
3.9368e-08
3.91805e-08
3.90187e-08
3.88819e-08
3.8769e-08
3.86796e-08
3.86129e-08
3.85687e-08
3.85467e-08
4.96621e-08
4.87617e-08
4.78981e-08
4.7074e-08
4.62915e-08
4.55518e-08
4.48556e-08
4.42032e-08
4.35941e-08
4.30278e-08
4.25032e-08
4.20191e-08
4.15741e-08
4.11666e-08
4.07951e-08
4.04578e-08
4.01532e-08
3.98798e-08
3.9636e-08
3.94206e-08
3.92322e-08
3.90698e-08
3.89323e-08
3.8819e-08
3.87292e-08
3.86623e-08
3.86179e-08
3.85958e-08
4.9767e-08
4.8863e-08
4.79957e-08
4.71677e-08
4.63813e-08
4.56378e-08
4.49379e-08
4.42818e-08
4.36693e-08
4.30998e-08
4.25722e-08
4.20853e-08
4.16377e-08
4.12279e-08
4.08543e-08
4.05153e-08
4.02091e-08
3.99343e-08
3.96894e-08
3.94729e-08
3.92837e-08
3.91205e-08
3.89825e-08
3.88688e-08
3.87786e-08
3.87115e-08
3.86669e-08
3.86447e-08
4.98698e-08
4.89624e-08
4.80913e-08
4.72597e-08
4.64695e-08
4.57223e-08
4.50188e-08
4.43592e-08
4.37434e-08
4.31707e-08
4.26402e-08
4.21506e-08
4.17006e-08
4.12886e-08
4.0913e-08
4.05722e-08
4.02645e-08
3.99884e-08
3.97423e-08
3.95248e-08
3.93348e-08
3.9171e-08
3.90324e-08
3.89183e-08
3.88278e-08
3.87604e-08
3.87157e-08
3.86934e-08
4.99706e-08
4.90597e-08
4.81851e-08
4.73498e-08
4.6556e-08
4.58052e-08
4.50982e-08
4.44352e-08
4.38162e-08
4.32405e-08
4.27071e-08
4.2215e-08
4.17626e-08
4.13485e-08
4.0971e-08
4.06285e-08
4.03194e-08
4.00419e-08
3.97947e-08
3.95764e-08
3.93855e-08
3.92211e-08
3.9082e-08
3.89674e-08
3.88766e-08
3.88089e-08
3.87641e-08
3.87417e-08
5.00691e-08
4.91549e-08
4.82768e-08
4.7438e-08
4.66407e-08
4.58864e-08
4.5176e-08
4.45098e-08
4.38877e-08
4.33091e-08
4.2773e-08
4.22784e-08
4.18238e-08
4.14076e-08
4.10283e-08
4.06842e-08
4.03736e-08
4.00949e-08
3.98466e-08
3.96274e-08
3.94358e-08
3.92707e-08
3.91311e-08
3.90161e-08
3.89249e-08
3.88571e-08
3.88121e-08
3.87897e-08
5.01654e-08
4.92478e-08
4.83664e-08
4.75242e-08
4.67235e-08
4.59658e-08
4.52522e-08
4.45829e-08
4.39578e-08
4.33764e-08
4.28378e-08
4.23407e-08
4.18839e-08
4.14658e-08
4.10847e-08
4.0739e-08
4.04271e-08
4.01472e-08
3.98979e-08
3.96778e-08
3.94854e-08
3.93197e-08
3.91796e-08
3.90642e-08
3.89728e-08
3.89047e-08
3.88596e-08
3.88371e-08
5.02592e-08
4.93385e-08
4.84538e-08
4.76083e-08
4.68043e-08
4.60434e-08
4.53267e-08
4.46544e-08
4.40264e-08
4.34424e-08
4.29012e-08
4.24019e-08
4.1943e-08
4.1523e-08
4.11403e-08
4.07931e-08
4.04798e-08
4.01988e-08
3.99485e-08
3.97275e-08
3.95345e-08
3.93682e-08
3.92276e-08
3.91118e-08
3.90201e-08
3.89518e-08
3.89065e-08
3.8884e-08
5.03507e-08
4.94268e-08
4.8539e-08
4.76903e-08
4.68831e-08
4.61192e-08
4.53994e-08
4.47242e-08
4.40936e-08
4.35069e-08
4.29634e-08
4.24619e-08
4.2001e-08
4.15792e-08
4.11948e-08
4.08462e-08
4.05317e-08
4.02496e-08
3.99983e-08
3.97765e-08
3.95828e-08
3.9416e-08
3.92749e-08
3.91587e-08
3.90667e-08
3.89982e-08
3.89528e-08
3.89302e-08
5.04396e-08
4.95128e-08
4.86218e-08
4.777e-08
4.69599e-08
4.61929e-08
4.54703e-08
4.47923e-08
4.41591e-08
4.357e-08
4.30242e-08
4.25206e-08
4.20578e-08
4.16343e-08
4.12483e-08
4.08983e-08
4.05826e-08
4.02994e-08
4.00473e-08
3.98247e-08
3.96304e-08
3.9463e-08
3.93215e-08
3.92049e-08
3.91127e-08
3.9044e-08
3.89984e-08
3.89757e-08
5.0526e-08
4.95962e-08
4.87023e-08
4.78476e-08
4.70345e-08
4.62647e-08
4.55393e-08
4.48587e-08
4.42229e-08
4.36315e-08
4.30836e-08
4.2578e-08
4.21133e-08
4.16881e-08
4.13007e-08
4.09494e-08
4.06325e-08
4.03484e-08
4.00954e-08
3.98721e-08
3.9677e-08
3.95091e-08
3.93672e-08
3.92503e-08
3.91578e-08
3.90889e-08
3.90433e-08
3.90205e-08
5.06097e-08
4.96771e-08
4.87804e-08
4.79228e-08
4.71069e-08
4.63344e-08
4.56063e-08
4.49232e-08
4.42851e-08
4.36914e-08
4.31414e-08
4.26339e-08
4.21675e-08
4.17408e-08
4.1352e-08
4.09994e-08
4.06814e-08
4.03963e-08
4.01425e-08
3.99184e-08
3.97228e-08
3.95544e-08
3.94121e-08
3.92949e-08
3.92021e-08
3.9133e-08
3.90872e-08
3.90644e-08
5.06908e-08
4.97555e-08
4.8856e-08
4.79957e-08
4.71771e-08
4.6402e-08
4.56714e-08
4.49859e-08
4.43455e-08
4.37497e-08
4.31977e-08
4.26884e-08
4.22204e-08
4.17921e-08
4.14019e-08
4.10482e-08
4.07291e-08
4.04431e-08
4.01885e-08
3.99638e-08
3.97676e-08
3.95987e-08
3.9456e-08
3.93385e-08
3.92454e-08
3.91762e-08
3.91303e-08
3.91074e-08
5.07692e-08
4.98313e-08
4.89291e-08
4.80662e-08
4.7245e-08
4.64674e-08
4.57344e-08
4.50466e-08
4.44041e-08
4.38062e-08
4.32524e-08
4.27413e-08
4.22717e-08
4.1842e-08
4.14506e-08
4.10957e-08
4.07757e-08
4.04888e-08
4.02334e-08
4.00081e-08
3.98113e-08
3.9642e-08
3.94989e-08
3.93811e-08
3.92878e-08
3.92184e-08
3.91724e-08
3.91494e-08
5.08448e-08
4.99043e-08
4.89997e-08
4.81342e-08
4.73106e-08
4.65306e-08
4.57954e-08
4.51054e-08
4.44608e-08
4.3861e-08
4.33054e-08
4.27927e-08
4.23216e-08
4.18906e-08
4.14979e-08
4.1142e-08
4.0821e-08
4.05333e-08
4.02772e-08
4.00512e-08
3.98539e-08
3.96841e-08
3.95407e-08
3.94226e-08
3.93291e-08
3.92595e-08
3.92134e-08
3.91904e-08
5.09176e-08
4.99747e-08
4.90676e-08
4.81998e-08
4.73739e-08
4.65916e-08
4.58542e-08
4.51621e-08
4.45156e-08
4.3914e-08
4.33567e-08
4.28425e-08
4.237e-08
4.19376e-08
4.15439e-08
4.11869e-08
4.0865e-08
4.05765e-08
4.03197e-08
4.00931e-08
3.98954e-08
3.97251e-08
3.95813e-08
3.9463e-08
3.93693e-08
3.92995e-08
3.92533e-08
3.92303e-08
5.09876e-08
5.00424e-08
4.9133e-08
4.82629e-08
4.74347e-08
4.66503e-08
4.59108e-08
4.52168e-08
4.45684e-08
4.39651e-08
4.34062e-08
4.28905e-08
4.24167e-08
4.19832e-08
4.15883e-08
4.12303e-08
4.09076e-08
4.06183e-08
4.03609e-08
4.01338e-08
3.99355e-08
3.97649e-08
3.96208e-08
3.95022e-08
3.94083e-08
3.93384e-08
3.92921e-08
3.9269e-08
5.10547e-08
5.01072e-08
4.91957e-08
4.83234e-08
4.74931e-08
4.67067e-08
4.59652e-08
4.52694e-08
4.46193e-08
4.40144e-08
4.34539e-08
4.29369e-08
4.24618e-08
4.20271e-08
4.16312e-08
4.12723e-08
4.09488e-08
4.06588e-08
4.04008e-08
4.01731e-08
3.99744e-08
3.98034e-08
3.9659e-08
3.95401e-08
3.9446e-08
3.9376e-08
3.93296e-08
3.93065e-08
5.11188e-08
5.01693e-08
4.92556e-08
4.83814e-08
4.75491e-08
4.67607e-08
4.60174e-08
4.53199e-08
4.46681e-08
4.40617e-08
4.34998e-08
4.29814e-08
4.25051e-08
4.20694e-08
4.16725e-08
4.13128e-08
4.09885e-08
4.06978e-08
4.04392e-08
4.02111e-08
4.0012e-08
3.98406e-08
3.96959e-08
3.95768e-08
3.94825e-08
3.94123e-08
3.93658e-08
3.93427e-08
5.11801e-08
5.02286e-08
4.93129e-08
4.84367e-08
4.76026e-08
4.68124e-08
4.60674e-08
4.53682e-08
4.47148e-08
4.4107e-08
4.35438e-08
4.30242e-08
4.25468e-08
4.211e-08
4.17122e-08
4.13517e-08
4.10267e-08
4.07354e-08
4.04762e-08
4.02476e-08
4.00481e-08
3.98764e-08
3.97314e-08
3.9612e-08
3.95176e-08
3.94473e-08
3.94007e-08
3.93775e-08
5.12384e-08
5.0285e-08
4.93675e-08
4.84894e-08
4.76535e-08
4.68616e-08
4.6115e-08
4.54143e-08
4.47595e-08
4.41503e-08
4.35858e-08
4.30651e-08
4.25866e-08
4.21489e-08
4.17503e-08
4.1389e-08
4.10633e-08
4.07714e-08
4.05117e-08
4.02826e-08
4.00827e-08
3.99107e-08
3.97655e-08
3.96459e-08
3.95513e-08
3.94809e-08
3.94342e-08
3.9411e-08
5.12936e-08
5.03385e-08
4.94192e-08
4.85395e-08
4.77019e-08
4.69084e-08
4.61603e-08
4.54581e-08
4.4802e-08
4.41915e-08
4.36259e-08
4.3104e-08
4.26246e-08
4.2186e-08
4.17866e-08
4.14246e-08
4.10982e-08
4.08058e-08
4.05456e-08
4.03161e-08
4.01159e-08
3.99436e-08
3.9798e-08
3.96783e-08
3.95835e-08
3.9513e-08
3.94662e-08
3.9443e-08
5.13459e-08
5.03891e-08
4.94682e-08
4.85869e-08
4.77477e-08
4.69528e-08
4.62032e-08
4.54997e-08
4.48423e-08
4.42306e-08
4.36639e-08
4.31411e-08
4.26607e-08
4.22213e-08
4.18211e-08
4.14585e-08
4.11315e-08
4.08386e-08
4.05779e-08
4.0348e-08
4.01475e-08
3.99749e-08
3.98291e-08
3.97092e-08
3.96142e-08
3.95436e-08
3.94968e-08
3.94735e-08
5.13952e-08
5.04368e-08
4.95144e-08
4.86316e-08
4.7791e-08
4.69946e-08
4.62438e-08
4.5539e-08
4.48804e-08
4.42677e-08
4.36999e-08
4.31762e-08
4.2695e-08
4.22548e-08
4.18539e-08
4.14906e-08
4.11631e-08
4.08696e-08
4.06086e-08
4.03783e-08
4.01774e-08
4.00046e-08
3.98586e-08
3.97385e-08
3.96434e-08
3.95727e-08
3.95258e-08
3.95024e-08
5.14414e-08
5.04816e-08
4.95578e-08
4.86735e-08
4.78316e-08
4.7034e-08
4.62819e-08
4.5576e-08
4.49163e-08
4.43025e-08
4.37339e-08
4.32092e-08
4.27272e-08
4.22863e-08
4.18848e-08
4.15209e-08
4.11929e-08
4.0899e-08
4.06375e-08
4.04069e-08
4.02057e-08
4.00326e-08
3.98865e-08
3.97662e-08
3.9671e-08
3.96001e-08
3.95532e-08
3.95298e-08
5.14846e-08
5.05234e-08
4.95983e-08
4.87128e-08
4.78696e-08
4.70708e-08
4.63176e-08
4.56106e-08
4.49499e-08
4.43352e-08
4.37657e-08
4.32402e-08
4.27575e-08
4.23159e-08
4.19138e-08
4.15494e-08
4.12209e-08
4.09266e-08
4.06647e-08
4.04338e-08
4.02324e-08
4.0059e-08
3.99127e-08
3.97922e-08
3.96969e-08
3.9626e-08
3.9579e-08
3.95556e-08
5.15247e-08
5.05623e-08
4.9636e-08
4.87493e-08
4.7905e-08
4.71051e-08
4.63508e-08
4.56428e-08
4.49812e-08
4.43657e-08
4.37953e-08
4.32692e-08
4.27858e-08
4.23436e-08
4.19409e-08
4.1576e-08
4.1247e-08
4.09523e-08
4.06902e-08
4.0459e-08
4.02573e-08
4.00837e-08
3.99372e-08
3.98166e-08
3.97211e-08
3.96501e-08
3.96031e-08
3.95796e-08
5.15618e-08
5.05983e-08
4.96708e-08
4.8783e-08
4.79377e-08
4.71368e-08
4.63816e-08
4.56727e-08
4.50102e-08
4.43939e-08
4.38228e-08
4.3296e-08
4.2812e-08
4.23692e-08
4.1966e-08
4.16007e-08
4.12713e-08
4.09763e-08
4.07138e-08
4.04823e-08
4.02804e-08
4.01066e-08
3.99599e-08
3.98392e-08
3.97436e-08
3.96726e-08
3.96255e-08
3.9602e-08
5.15958e-08
5.06312e-08
4.97028e-08
4.8814e-08
4.79677e-08
4.71659e-08
4.64098e-08
4.57001e-08
4.50369e-08
4.44198e-08
4.38481e-08
4.33207e-08
4.28361e-08
4.23928e-08
4.19892e-08
4.16234e-08
4.12937e-08
4.09983e-08
4.07356e-08
4.05039e-08
4.03017e-08
4.01278e-08
3.99809e-08
3.98601e-08
3.97644e-08
3.96933e-08
3.96461e-08
3.96226e-08
5.16267e-08
5.06612e-08
4.97318e-08
4.88422e-08
4.79951e-08
4.71925e-08
4.64356e-08
4.57251e-08
4.50612e-08
4.44435e-08
4.38712e-08
4.33432e-08
4.28581e-08
4.24144e-08
4.20104e-08
4.16442e-08
4.13142e-08
4.10185e-08
4.07555e-08
4.05235e-08
4.03212e-08
4.01471e-08
4.00001e-08
3.98791e-08
3.97834e-08
3.97122e-08
3.9665e-08
3.96415e-08
5.16546e-08
5.06882e-08
4.9758e-08
4.88676e-08
4.80197e-08
4.72164e-08
4.64588e-08
4.57477e-08
4.50832e-08
4.44649e-08
4.38921e-08
4.33635e-08
4.2878e-08
4.24339e-08
4.20295e-08
4.1663e-08
4.13327e-08
4.10367e-08
4.07735e-08
4.05413e-08
4.03388e-08
4.01646e-08
4.00174e-08
3.98964e-08
3.98006e-08
3.97293e-08
3.96821e-08
3.96586e-08
5.16793e-08
5.07122e-08
4.97813e-08
4.88902e-08
4.80417e-08
4.72377e-08
4.64795e-08
4.57678e-08
4.51027e-08
4.44839e-08
4.39106e-08
4.33817e-08
4.28958e-08
4.24513e-08
4.20465e-08
4.16797e-08
4.13491e-08
4.1053e-08
4.07895e-08
4.05572e-08
4.03545e-08
4.01802e-08
4.00329e-08
3.99118e-08
3.98159e-08
3.97446e-08
3.96973e-08
3.96738e-08
5.1701e-08
5.07333e-08
4.98017e-08
4.891e-08
4.80609e-08
4.72563e-08
4.64976e-08
4.57854e-08
4.51199e-08
4.45006e-08
4.39269e-08
4.33976e-08
4.29113e-08
4.24665e-08
4.20615e-08
4.16944e-08
4.13636e-08
4.10672e-08
4.08036e-08
4.05711e-08
4.03683e-08
4.01939e-08
4.00465e-08
3.99253e-08
3.98294e-08
3.9758e-08
3.97107e-08
3.96872e-08
5.17195e-08
5.07513e-08
4.98192e-08
4.8927e-08
4.80774e-08
4.72723e-08
4.65131e-08
4.58005e-08
4.51346e-08
4.4515e-08
4.39409e-08
4.34113e-08
4.29247e-08
4.24796e-08
4.20743e-08
4.17071e-08
4.13761e-08
4.10795e-08
4.08157e-08
4.05831e-08
4.03802e-08
4.02056e-08
4.00582e-08
3.99369e-08
3.98409e-08
3.97695e-08
3.97222e-08
3.96987e-08
5.1735e-08
5.07663e-08
4.98338e-08
4.89411e-08
4.80911e-08
4.72857e-08
4.65261e-08
4.58132e-08
4.51469e-08
4.4527e-08
4.39526e-08
4.34227e-08
4.29359e-08
4.24906e-08
4.20851e-08
4.17177e-08
4.13865e-08
4.10898e-08
4.08259e-08
4.05932e-08
4.03901e-08
4.02155e-08
4.0068e-08
3.99467e-08
3.98506e-08
3.97792e-08
3.97319e-08
3.97083e-08
5.17474e-08
5.07784e-08
4.98455e-08
4.89525e-08
4.81021e-08
4.72963e-08
4.65365e-08
4.58233e-08
4.51567e-08
4.45366e-08
4.3962e-08
4.34318e-08
4.29448e-08
4.24993e-08
4.20937e-08
4.17261e-08
4.13948e-08
4.1098e-08
4.0834e-08
4.06012e-08
4.03981e-08
4.02234e-08
4.00758e-08
3.99545e-08
3.98584e-08
3.97869e-08
3.97396e-08
3.9716e-08
5.17567e-08
5.07874e-08
4.98542e-08
4.8961e-08
4.81104e-08
4.73044e-08
4.65443e-08
4.58309e-08
4.51641e-08
4.45438e-08
4.3969e-08
4.34387e-08
4.29515e-08
4.25059e-08
4.21002e-08
4.17325e-08
4.14011e-08
4.11042e-08
4.08401e-08
4.06072e-08
4.04041e-08
4.02293e-08
4.00817e-08
3.99603e-08
3.98642e-08
3.97927e-08
3.97454e-08
3.97218e-08
5.17629e-08
5.07934e-08
4.98601e-08
4.89667e-08
4.81159e-08
4.73097e-08
4.65495e-08
4.58359e-08
4.5169e-08
4.45486e-08
4.39737e-08
4.34433e-08
4.2956e-08
4.25103e-08
4.21045e-08
4.17367e-08
4.14053e-08
4.11083e-08
4.08442e-08
4.06112e-08
4.04081e-08
4.02333e-08
4.00856e-08
3.99642e-08
3.98681e-08
3.97966e-08
3.97492e-08
3.97256e-08
5.1766e-08
5.07964e-08
4.9863e-08
4.89695e-08
4.81186e-08
4.73124e-08
4.65521e-08
4.58384e-08
4.51715e-08
4.4551e-08
4.3976e-08
4.34456e-08
4.29583e-08
4.25125e-08
4.21067e-08
4.17389e-08
4.14074e-08
4.11104e-08
4.08462e-08
4.06133e-08
4.04101e-08
4.02352e-08
4.00876e-08
3.99662e-08
3.98701e-08
3.97986e-08
3.97512e-08
3.97276e-08
)
;

boundaryField
{
    bc-2
    {
        type            empty;
    }
    bc-3
    {
        type            empty;
    }
    bottom
    {
        type            zeroGradient;
    }
    leftSide
    {
        type            zeroGradient;
    }
    naturalSurface
    {
        type            zeroGradient;
    }
    rightSide
    {
        type            zeroGradient;
    }
    slopesurface
    {
        type            zeroGradient;
    }
    subGradeSurface
    {
        type            zeroGradient;
    }
}


// ************************************************************************* //
