# Supplementary material for: A finite volume-based model for the hydrothermal behavior of soil under freeze–thaw cycles
Source: PLoS One. 2021 Jun 3;16(6):e0252680. doi: 10.1371/journal.pone.0252680 (PMC8174737; doi:10.1371/journal.pone.0252680)
Supplement: S1 Data — (ZIP) [file pone.0252680.s001.zip › Data at equal time interval/3.29184e+08/Kg]

/*--------------------------------*- C++ -*----------------------------------*\
| =========                 |                                                 |
| \\      /  F ield         | OpenFOAM: The Open Source CFD Toolbox           |
|  \\    /   O peration     | Version:  2.4.0                                 |
|   \\  /    A nd           | Web:      www.OpenFOAM.org                      |
|    \\/     M anipulation  |                                                 |
\*---------------------------------------------------------------------------*/
FoamFile
{
    version     2.0;
    format      ascii;
    class       volVectorField;
    location    "3.29184e+08";
    object      Kg;
}
// * * * * * * * * * * * * * * * * * * * * * * * * * * * * * * * * * * * * * //

dimensions      [0 1 -1 0 0 0 0];

internalField   nonuniform List<vector> 
9554
(
(0 -9.5122e-14 0)
(0 -4.58774e-09 0)
(0 -1.39553e-08 0)
(0 -2.40447e-08 0)
(0 -3.34175e-08 0)
(0 -4.14539e-08 0)
(0 -4.79335e-08 0)
(0 -5.28653e-08 0)
(0 -5.6389e-08 0)
(0 -5.87107e-08 0)
(0 -6.00576e-08 0)
(0 -6.06494e-08 0)
(0 -6.06798e-08 0)
(0 -6.03092e-08 0)
(0 -5.96634e-08 0)
(0 -5.88364e-08 0)
(0 -5.78962e-08 0)
(0 -5.68905e-08 0)
(0 -5.5852e-08 0)
(0 -5.48036e-08 0)
(0 -5.37609e-08 0)
(0 -5.27352e-08 0)
(0 -9.51188e-14 0)
(0 -4.58752e-09 0)
(0 -1.39547e-08 0)
(0 -2.40436e-08 0)
(0 -3.34159e-08 0)
(0 -4.14518e-08 0)
(0 -4.7931e-08 0)
(0 -5.28624e-08 0)
(0 -5.63858e-08 0)
(0 -5.87072e-08 0)
(0 -6.00541e-08 0)
(0 -6.06457e-08 0)
(0 -6.0676e-08 0)
(0 -6.03055e-08 0)
(0 -5.96597e-08 0)
(0 -5.88327e-08 0)
(0 -5.78926e-08 0)
(0 -5.68869e-08 0)
(0 -5.58486e-08 0)
(0 -5.48002e-08 0)
(0 -5.37576e-08 0)
(0 -5.2732e-08 0)
(0 -9.51126e-14 0)
(0 -4.58708e-09 0)
(0 -1.39534e-08 0)
(0 -2.40414e-08 0)
(0 -3.34127e-08 0)
(0 -4.14477e-08 0)
(0 -4.7926e-08 0)
(0 -5.28567e-08 0)
(0 -5.63795e-08 0)
(0 -5.87004e-08 0)
(0 -6.00469e-08 0)
(0 -6.06383e-08 0)
(0 -6.06685e-08 0)
(0 -6.02979e-08 0)
(0 -5.96522e-08 0)
(0 -5.88254e-08 0)
(0 -5.78853e-08 0)
(0 -5.68798e-08 0)
(0 -5.58416e-08 0)
(0 -5.47934e-08 0)
(0 -5.3751e-08 0)
(0 -5.27256e-08 0)
(0 -9.51032e-14 0)
(0 -4.58641e-09 0)
(0 -1.39515e-08 0)
(0 -2.40381e-08 0)
(0 -3.34079e-08 0)
(0 -4.14414e-08 0)
(0 -4.79185e-08 0)
(0 -5.2848e-08 0)
(0 -5.63699e-08 0)
(0 -5.86901e-08 0)
(0 -6.00361e-08 0)
(0 -6.06272e-08 0)
(0 -6.06573e-08 0)
(0 -6.02866e-08 0)
(0 -5.96409e-08 0)
(0 -5.88143e-08 0)
(0 -5.78744e-08 0)
(0 -5.68691e-08 0)
(0 -5.58312e-08 0)
(0 -5.47833e-08 0)
(0 -5.37411e-08 0)
(0 -5.2716e-08 0)
(0 -9.50907e-14 0)
(0 -4.58552e-09 0)
(0 -1.3949e-08 0)
(0 -2.40336e-08 0)
(0 -3.34015e-08 0)
(0 -4.14331e-08 0)
(0 -4.79085e-08 0)
(0 -5.28365e-08 0)
(0 -5.63572e-08 0)
(0 -5.86765e-08 0)
(0 -6.00218e-08 0)
(0 -6.06124e-08 0)
(0 -6.06422e-08 0)
(0 -6.02716e-08 0)
(0 -5.9626e-08 0)
(0 -5.87995e-08 0)
(0 -5.78599e-08 0)
(0 -5.68549e-08 0)
(0 -5.58173e-08 0)
(0 -5.47697e-08 0)
(0 -5.3728e-08 0)
(0 -5.27031e-08 0)
(0 -9.5075e-14 0)
(0 -4.5844e-09 0)
(0 -1.39458e-08 0)
(0 -2.40281e-08 0)
(0 -3.33935e-08 0)
(0 -4.14227e-08 0)
(0 -4.78959e-08 0)
(0 -5.28221e-08 0)
(0 -5.63413e-08 0)
(0 -5.86594e-08 0)
(0 -6.00038e-08 0)
(0 -6.05939e-08 0)
(0 -6.06235e-08 0)
(0 -6.02527e-08 0)
(0 -5.96072e-08 0)
(0 -5.87809e-08 0)
(0 -5.78417e-08 0)
(0 -5.68371e-08 0)
(0 -5.57999e-08 0)
(0 -5.47528e-08 0)
(0 -5.37115e-08 0)
(0 -5.26871e-08 0)
(0 -9.50562e-14 0)
(0 -4.58306e-09 0)
(0 -1.3942e-08 0)
(0 -2.40214e-08 0)
(0 -3.33838e-08 0)
(0 -4.14102e-08 0)
(0 -4.78809e-08 0)
(0 -5.28048e-08 0)
(0 -5.63221e-08 0)
(0 -5.86388e-08 0)
(0 -5.99823e-08 0)
(0 -6.05717e-08 0)
(0 -6.06009e-08 0)
(0 -6.02301e-08 0)
(0 -5.95847e-08 0)
(0 -5.87587e-08 0)
(0 -5.78199e-08 0)
(0 -5.68157e-08 0)
(0 -5.5779e-08 0)
(0 -5.47325e-08 0)
(0 -5.36917e-08 0)
(0 -5.26679e-08 0)
(0 -9.50342e-14 0)
(0 -4.5815e-09 0)
(0 -1.39376e-08 0)
(0 -2.40136e-08 0)
(0 -3.33726e-08 0)
(0 -4.13957e-08 0)
(0 -4.78633e-08 0)
(0 -5.27846e-08 0)
(0 -5.62998e-08 0)
(0 -5.86148e-08 0)
(0 -5.99571e-08 0)
(0 -6.05458e-08 0)
(0 -6.05746e-08 0)
(0 -6.02037e-08 0)
(0 -5.95585e-08 0)
(0 -5.87328e-08 0)
(0 -5.77944e-08 0)
(0 -5.67907e-08 0)
(0 -5.57547e-08 0)
(0 -5.47087e-08 0)
(0 -5.36686e-08 0)
(0 -5.26455e-08 0)
(0 -9.50091e-14 0)
(0 -4.57971e-09 0)
(0 -1.39325e-08 0)
(0 -2.40047e-08 0)
(0 -3.33597e-08 0)
(0 -4.1379e-08 0)
(0 -4.78432e-08 0)
(0 -5.27615e-08 0)
(0 -5.62743e-08 0)
(0 -5.85874e-08 0)
(0 -5.99283e-08 0)
(0 -6.05161e-08 0)
(0 -6.05445e-08 0)
(0 -6.01735e-08 0)
(0 -5.95284e-08 0)
(0 -5.87031e-08 0)
(0 -5.77652e-08 0)
(0 -5.67622e-08 0)
(0 -5.57268e-08 0)
(0 -5.46816e-08 0)
(0 -5.36422e-08 0)
(0 -5.26198e-08 0)
(0 -9.49808e-14 0)
(0 -4.57769e-09 0)
(0 -1.39268e-08 0)
(0 -2.39947e-08 0)
(0 -3.33452e-08 0)
(0 -4.13603e-08 0)
(0 -4.78205e-08 0)
(0 -5.27355e-08 0)
(0 -5.62455e-08 0)
(0 -5.85565e-08 0)
(0 -5.98959e-08 0)
(0 -6.04828e-08 0)
(0 -6.05106e-08 0)
(0 -6.01395e-08 0)
(0 -5.94946e-08 0)
(0 -5.86697e-08 0)
(0 -5.77324e-08 0)
(0 -5.67301e-08 0)
(0 -5.56955e-08 0)
(0 -5.46511e-08 0)
(0 -5.36125e-08 0)
(0 -5.2591e-08 0)
(0 -9.49494e-14 0)
(0 -4.57545e-09 0)
(0 -1.39204e-08 0)
(0 -2.39835e-08 0)
(0 -3.33291e-08 0)
(0 -4.13394e-08 0)
(0 -4.77954e-08 0)
(0 -5.27067e-08 0)
(0 -5.62136e-08 0)
(0 -5.85222e-08 0)
(0 -5.98599e-08 0)
(0 -6.04457e-08 0)
(0 -6.0473e-08 0)
(0 -6.01017e-08 0)
(0 -5.9457e-08 0)
(0 -5.86326e-08 0)
(0 -5.76959e-08 0)
(0 -5.66944e-08 0)
(0 -5.56606e-08 0)
(0 -5.46171e-08 0)
(0 -5.35795e-08 0)
(0 -5.2559e-08 0)
(0 -9.49148e-14 0)
(0 -4.57299e-09 0)
(0 -1.39135e-08 0)
(0 -2.39712e-08 0)
(0 -3.33114e-08 0)
(0 -4.13165e-08 0)
(0 -4.77677e-08 0)
(0 -5.26749e-08 0)
(0 -5.61784e-08 0)
(0 -5.84845e-08 0)
(0 -5.98203e-08 0)
(0 -6.04048e-08 0)
(0 -6.04315e-08 0)
(0 -6.00601e-08 0)
(0 -5.94156e-08 0)
(0 -5.85917e-08 0)
(0 -5.76558e-08 0)
(0 -5.66551e-08 0)
(0 -5.56223e-08 0)
(0 -5.45798e-08 0)
(0 -5.35432e-08 0)
(0 -5.25237e-08 0)
(0 -9.48772e-14 0)
(0 -4.5703e-09 0)
(0 -1.39058e-08 0)
(0 -2.39579e-08 0)
(0 -3.32921e-08 0)
(0 -4.12915e-08 0)
(0 -4.77375e-08 0)
(0 -5.26402e-08 0)
(0 -5.614e-08 0)
(0 -5.84432e-08 0)
(0 -5.9777e-08 0)
(0 -6.03602e-08 0)
(0 -6.03862e-08 0)
(0 -6.00147e-08 0)
(0 -5.93705e-08 0)
(0 -5.85471e-08 0)
(0 -5.76119e-08 0)
(0 -5.66122e-08 0)
(0 -5.55804e-08 0)
(0 -5.4539e-08 0)
(0 -5.35036e-08 0)
(0 -5.24853e-08 0)
(0 -9.48365e-14 0)
(0 -4.5674e-09 0)
(0 -1.38976e-08 0)
(0 -2.39434e-08 0)
(0 -3.32712e-08 0)
(0 -4.12644e-08 0)
(0 -4.77048e-08 0)
(0 -5.26026e-08 0)
(0 -5.60985e-08 0)
(0 -5.83986e-08 0)
(0 -5.97301e-08 0)
(0 -6.0312e-08 0)
(0 -6.03372e-08 0)
(0 -5.99655e-08 0)
(0 -5.93215e-08 0)
(0 -5.84988e-08 0)
(0 -5.75644e-08 0)
(0 -5.65657e-08 0)
(0 -5.55351e-08 0)
(0 -5.44949e-08 0)
(0 -5.34607e-08 0)
(0 -5.24436e-08 0)
(0 -9.47928e-14 0)
(0 -4.56427e-09 0)
(0 -1.38887e-08 0)
(0 -2.39278e-08 0)
(0 -3.32487e-08 0)
(0 -4.12353e-08 0)
(0 -4.76696e-08 0)
(0 -5.25622e-08 0)
(0 -5.60538e-08 0)
(0 -5.83506e-08 0)
(0 -5.96797e-08 0)
(0 -6.026e-08 0)
(0 -6.02844e-08 0)
(0 -5.99125e-08 0)
(0 -5.92688e-08 0)
(0 -5.84467e-08 0)
(0 -5.75133e-08 0)
(0 -5.65156e-08 0)
(0 -5.54862e-08 0)
(0 -5.44474e-08 0)
(0 -5.34146e-08 0)
(0 -5.23988e-08 0)
(0 -9.47461e-14 0)
(0 -4.56092e-09 0)
(0 -1.38792e-08 0)
(0 -2.39111e-08 0)
(0 -3.32246e-08 0)
(0 -4.12041e-08 0)
(0 -4.7632e-08 0)
(0 -5.2519e-08 0)
(0 -5.60059e-08 0)
(0 -5.82991e-08 0)
(0 -5.96257e-08 0)
(0 -6.02043e-08 0)
(0 -6.02279e-08 0)
(0 -5.98557e-08 0)
(0 -5.92124e-08 0)
(0 -5.83909e-08 0)
(0 -5.74585e-08 0)
(0 -5.6462e-08 0)
(0 -5.54339e-08 0)
(0 -5.43964e-08 0)
(0 -5.33651e-08 0)
(0 -5.23508e-08 0)
(0 -9.46966e-14 0)
(0 -4.55736e-09 0)
(0 -1.38691e-08 0)
(0 -2.38934e-08 0)
(0 -3.3199e-08 0)
(0 -4.11709e-08 0)
(0 -4.75919e-08 0)
(0 -5.24729e-08 0)
(0 -5.59549e-08 0)
(0 -5.82443e-08 0)
(0 -5.95681e-08 0)
(0 -6.0145e-08 0)
(0 -6.01676e-08 0)
(0 -5.97952e-08 0)
(0 -5.91521e-08 0)
(0 -5.83314e-08 0)
(0 -5.74e-08 0)
(0 -5.64048e-08 0)
(0 -5.53781e-08 0)
(0 -5.43421e-08 0)
(0 -5.33123e-08 0)
(0 -5.22996e-08 0)
(0 -9.46443e-14 0)
(0 -4.55359e-09 0)
(0 -1.38584e-08 0)
(0 -2.38746e-08 0)
(0 -3.31718e-08 0)
(0 -4.11357e-08 0)
(0 -4.75494e-08 0)
(0 -5.2424e-08 0)
(0 -5.59009e-08 0)
(0 -5.81862e-08 0)
(0 -5.95071e-08 0)
(0 -6.0082e-08 0)
(0 -6.01037e-08 0)
(0 -5.9731e-08 0)
(0 -5.90882e-08 0)
(0 -5.82683e-08 0)
(0 -5.73379e-08 0)
(0 -5.6344e-08 0)
(0 -5.53188e-08 0)
(0 -5.42844e-08 0)
(0 -5.32563e-08 0)
(0 -5.22453e-08 0)
(0 -9.4589e-14 0)
(0 -4.5496e-09 0)
(0 -1.38471e-08 0)
(0 -2.38547e-08 0)
(0 -3.31431e-08 0)
(0 -4.10985e-08 0)
(0 -4.75045e-08 0)
(0 -5.23724e-08 0)
(0 -5.58437e-08 0)
(0 -5.81248e-08 0)
(0 -5.94426e-08 0)
(0 -6.00155e-08 0)
(0 -6.0036e-08 0)
(0 -5.96631e-08 0)
(0 -5.90206e-08 0)
(0 -5.82015e-08 0)
(0 -5.72723e-08 0)
(0 -5.62798e-08 0)
(0 -5.52561e-08 0)
(0 -5.42234e-08 0)
(0 -5.3197e-08 0)
(0 -5.21878e-08 0)
(0 -9.45309e-14 0)
(0 -4.54541e-09 0)
(0 -1.38351e-08 0)
(0 -2.38338e-08 0)
(0 -3.31129e-08 0)
(0 -4.10594e-08 0)
(0 -4.74572e-08 0)
(0 -5.23181e-08 0)
(0 -5.57836e-08 0)
(0 -5.80601e-08 0)
(0 -5.93747e-08 0)
(0 -5.99454e-08 0)
(0 -5.99648e-08 0)
(0 -5.95915e-08 0)
(0 -5.89494e-08 0)
(0 -5.81311e-08 0)
(0 -5.7203e-08 0)
(0 -5.6212e-08 0)
(0 -5.519e-08 0)
(0 -5.4159e-08 0)
(0 -5.31345e-08 0)
(0 -5.21272e-08 0)
(0 -9.44694e-14 0)
(0 -4.54101e-09 0)
(0 -1.38226e-08 0)
(0 -2.38118e-08 0)
(0 -3.30812e-08 0)
(0 -4.10183e-08 0)
(0 -4.74076e-08 0)
(0 -5.22611e-08 0)
(0 -5.57206e-08 0)
(0 -5.79923e-08 0)
(0 -5.93034e-08 0)
(0 -5.98719e-08 0)
(0 -5.98901e-08 0)
(0 -5.95164e-08 0)
(0 -5.88746e-08 0)
(0 -5.80571e-08 0)
(0 -5.71303e-08 0)
(0 -5.61407e-08 0)
(0 -5.51204e-08 0)
(0 -5.40914e-08 0)
(0 -5.30688e-08 0)
(0 -5.20635e-08 0)
(0 -9.44043e-14 0)
(0 -4.53639e-09 0)
(0 -1.38095e-08 0)
(0 -2.37888e-08 0)
(0 -3.30481e-08 0)
(0 -4.09753e-08 0)
(0 -4.73557e-08 0)
(0 -5.22015e-08 0)
(0 -5.56546e-08 0)
(0 -5.79214e-08 0)
(0 -5.92288e-08 0)
(0 -5.9795e-08 0)
(0 -5.98118e-08 0)
(0 -5.94377e-08 0)
(0 -5.87962e-08 0)
(0 -5.79796e-08 0)
(0 -5.7054e-08 0)
(0 -5.60661e-08 0)
(0 -5.50475e-08 0)
(0 -5.40204e-08 0)
(0 -5.29998e-08 0)
(0 -5.19967e-08 0)
(0 -9.43346e-14 0)
(0 -4.53156e-09 0)
(0 -1.37958e-08 0)
(0 -2.37648e-08 0)
(0 -3.30134e-08 0)
(0 -4.09305e-08 0)
(0 -4.73016e-08 0)
(0 -5.21393e-08 0)
(0 -5.55857e-08 0)
(0 -5.78474e-08 0)
(0 -5.9151e-08 0)
(0 -5.97147e-08 0)
(0 -5.97302e-08 0)
(0 -5.93556e-08 0)
(0 -5.87144e-08 0)
(0 -5.78986e-08 0)
(0 -5.69744e-08 0)
(0 -5.5988e-08 0)
(0 -5.49713e-08 0)
(0 -5.39462e-08 0)
(0 -5.29278e-08 0)
(0 -5.19268e-08 0)
(0 -9.42593e-14 0)
(0 -4.52651e-09 0)
(0 -1.37815e-08 0)
(0 -2.37397e-08 0)
(0 -3.29772e-08 0)
(0 -4.08837e-08 0)
(0 -4.72452e-08 0)
(0 -5.20746e-08 0)
(0 -5.55141e-08 0)
(0 -5.77703e-08 0)
(0 -5.90701e-08 0)
(0 -5.96311e-08 0)
(0 -5.96452e-08 0)
(0 -5.92701e-08 0)
(0 -5.86291e-08 0)
(0 -5.78142e-08 0)
(0 -5.68913e-08 0)
(0 -5.59066e-08 0)
(0 -5.48918e-08 0)
(0 -5.38688e-08 0)
(0 -5.28526e-08 0)
(0 -5.18539e-08 0)
(0 -9.41766e-14 0)
(0 -4.52122e-09 0)
(0 -1.37665e-08 0)
(0 -2.37135e-08 0)
(0 -3.29396e-08 0)
(0 -4.08351e-08 0)
(0 -4.71866e-08 0)
(0 -5.20073e-08 0)
(0 -5.54397e-08 0)
(0 -5.76904e-08 0)
(0 -5.8986e-08 0)
(0 -5.95444e-08 0)
(0 -5.95569e-08 0)
(0 -5.91813e-08 0)
(0 -5.85406e-08 0)
(0 -5.77265e-08 0)
(0 -5.68049e-08 0)
(0 -5.58219e-08 0)
(0 -5.48091e-08 0)
(0 -5.37882e-08 0)
(0 -5.27743e-08 0)
(0 -5.1778e-08 0)
(0 -9.40845e-14 0)
(0 -4.51569e-09 0)
(0 -1.37509e-08 0)
(0 -2.36863e-08 0)
(0 -3.29005e-08 0)
(0 -4.07846e-08 0)
(0 -4.71258e-08 0)
(0 -5.19377e-08 0)
(0 -5.53627e-08 0)
(0 -5.76075e-08 0)
(0 -5.8899e-08 0)
(0 -5.94545e-08 0)
(0 -5.94654e-08 0)
(0 -5.90892e-08 0)
(0 -5.84487e-08 0)
(0 -5.76355e-08 0)
(0 -5.67153e-08 0)
(0 -5.5734e-08 0)
(0 -5.47232e-08 0)
(0 -5.37046e-08 0)
(0 -5.2693e-08 0)
(0 -5.16992e-08 0)
(0 -9.39805e-14 0)
(0 -4.50991e-09 0)
(0 -1.37347e-08 0)
(0 -2.36581e-08 0)
(0 -3.28601e-08 0)
(0 -4.07325e-08 0)
(0 -4.70631e-08 0)
(0 -5.18657e-08 0)
(0 -5.52831e-08 0)
(0 -5.7522e-08 0)
(0 -5.8809e-08 0)
(0 -5.93616e-08 0)
(0 -5.93708e-08 0)
(0 -5.8994e-08 0)
(0 -5.83537e-08 0)
(0 -5.75414e-08 0)
(0 -5.66225e-08 0)
(0 -5.5643e-08 0)
(0 -5.46342e-08 0)
(0 -5.36179e-08 0)
(0 -5.26087e-08 0)
(0 -5.16175e-08 0)
(0 -9.38619e-14 0)
(0 -4.5039e-09 0)
(0 -1.3718e-08 0)
(0 -2.36291e-08 0)
(0 -3.28186e-08 0)
(0 -4.06791e-08 0)
(0 -4.69987e-08 0)
(0 -5.17918e-08 0)
(0 -5.52012e-08 0)
(0 -5.74339e-08 0)
(0 -5.87163e-08 0)
(0 -5.92658e-08 0)
(0 -5.92732e-08 0)
(0 -5.88957e-08 0)
(0 -5.82556e-08 0)
(0 -5.74441e-08 0)
(0 -5.65266e-08 0)
(0 -5.55489e-08 0)
(0 -5.45422e-08 0)
(0 -5.35281e-08 0)
(0 -5.25215e-08 0)
(0 -5.15329e-08 0)
(0 -9.37268e-14 0)
(0 -4.49774e-09 0)
(0 -1.3701e-08 0)
(0 -2.35998e-08 0)
(0 -3.27767e-08 0)
(0 -4.0625e-08 0)
(0 -4.69333e-08 0)
(0 -5.17164e-08 0)
(0 -5.51175e-08 0)
(0 -5.73436e-08 0)
(0 -5.86212e-08 0)
(0 -5.91673e-08 0)
(0 -5.91728e-08 0)
(0 -5.87945e-08 0)
(0 -5.81545e-08 0)
(0 -5.73438e-08 0)
(0 -5.64277e-08 0)
(0 -5.54517e-08 0)
(0 -5.44472e-08 0)
(0 -5.34355e-08 0)
(0 -5.24314e-08 0)
(0 -5.14455e-08 0)
(0 -9.35759e-14 0)
(0 -4.49158e-09 0)
(0 -1.36843e-08 0)
(0 -2.35711e-08 0)
(0 -3.27355e-08 0)
(0 -4.05714e-08 0)
(0 -4.68681e-08 0)
(0 -5.16407e-08 0)
(0 -5.50328e-08 0)
(0 -5.72517e-08 0)
(0 -5.85239e-08 0)
(0 -5.90664e-08 0)
(0 -5.90697e-08 0)
(0 -5.86905e-08 0)
(0 -5.80505e-08 0)
(0 -5.72406e-08 0)
(0 -5.63259e-08 0)
(0 -5.53517e-08 0)
(0 -5.43492e-08 0)
(0 -5.33399e-08 0)
(0 -5.23385e-08 0)
(0 -5.13554e-08 0)
(0 -9.34145e-14 0)
(0 -4.48579e-09 0)
(0 -1.36689e-08 0)
(0 -2.35447e-08 0)
(0 -3.26972e-08 0)
(0 -4.05207e-08 0)
(0 -4.68051e-08 0)
(0 -5.15663e-08 0)
(0 -5.49484e-08 0)
(0 -5.71592e-08 0)
(0 -5.84253e-08 0)
(0 -5.89636e-08 0)
(0 -5.89643e-08 0)
(0 -5.85839e-08 0)
(0 -5.79438e-08 0)
(0 -5.71346e-08 0)
(0 -5.62212e-08 0)
(0 -5.52488e-08 0)
(0 -5.42485e-08 0)
(0 -5.32416e-08 0)
(0 -5.22428e-08 0)
(0 -5.12625e-08 0)
(0 -9.32588e-14 0)
(0 -4.48104e-09 0)
(0 -1.36568e-08 0)
(0 -2.35237e-08 0)
(0 -3.26654e-08 0)
(0 -4.04765e-08 0)
(0 -4.67477e-08 0)
(0 -5.14959e-08 0)
(0 -5.48664e-08 0)
(0 -5.70675e-08 0)
(0 -5.83262e-08 0)
(0 -5.88594e-08 0)
(0 -5.8857e-08 0)
(0 -5.8475e-08 0)
(0 -5.78346e-08 0)
(0 -5.7026e-08 0)
(0 -5.61138e-08 0)
(0 -5.51431e-08 0)
(0 -5.4145e-08 0)
(0 -5.31406e-08 0)
(0 -5.21445e-08 0)
(0 -5.11671e-08 0)
(0 -9.31455e-14 0)
(0 -4.47863e-09 0)
(0 -1.36516e-08 0)
(0 -2.35135e-08 0)
(0 -3.26464e-08 0)
(0 -4.0445e-08 0)
(0 -4.67011e-08 0)
(0 -5.14338e-08 0)
(0 -5.47899e-08 0)
(0 -5.69789e-08 0)
(0 -5.82283e-08 0)
(0 -5.87549e-08 0)
(0 -5.87485e-08 0)
(0 -5.83643e-08 0)
(0 -5.77232e-08 0)
(0 -5.69149e-08 0)
(0 -5.60038e-08 0)
(0 -5.50349e-08 0)
(0 -5.40388e-08 0)
(0 -5.30369e-08 0)
(0 -5.20435e-08 0)
(0 -5.10691e-08 0)
(0 -9.31521e-14 0)
(0 -4.48089e-09 0)
(0 -1.36594e-08 0)
(0 -2.3523e-08 0)
(0 -3.265e-08 0)
(0 -4.04352e-08 0)
(0 -4.66732e-08 0)
(0 -5.1386e-08 0)
(0 -5.47233e-08 0)
(0 -5.68964e-08 0)
(0 -5.81335e-08 0)
(0 -5.86515e-08 0)
(0 -5.86394e-08 0)
(0 -5.82522e-08 0)
(0 -5.76098e-08 0)
(0 -5.68016e-08 0)
(0 -5.58915e-08 0)
(0 -5.49241e-08 0)
(0 -5.39302e-08 0)
(0 -5.29307e-08 0)
(0 -5.19401e-08 0)
(0 -5.09687e-08 0)
(0 -9.34414e-14 0)
(0 -4.49204e-09 0)
(0 -1.36906e-08 0)
(0 -2.35662e-08 0)
(0 -3.26911e-08 0)
(0 -4.04609e-08 0)
(0 -4.66749e-08 0)
(0 -5.13608e-08 0)
(0 -5.46725e-08 0)
(0 -5.68239e-08 0)
(0 -5.80444e-08 0)
(0 -5.85506e-08 0)
(0 -5.8531e-08 0)
(0 -5.81394e-08 0)
(0 -5.7495e-08 0)
(0 -5.66864e-08 0)
(0 -5.5777e-08 0)
(0 -5.4811e-08 0)
(0 -5.38191e-08 0)
(0 -5.2822e-08 0)
(0 -5.18342e-08 0)
(0 -5.08658e-08 0)
(0 -9.43618e-14 0)
(0 -4.51961e-09 0)
(0 -1.37623e-08 0)
(0 -2.36655e-08 0)
(0 -3.27918e-08 0)
(0 -4.05409e-08 0)
(0 -4.6721e-08 0)
(0 -5.13687e-08 0)
(0 -5.46447e-08 0)
(0 -5.67663e-08 0)
(0 -5.7964e-08 0)
(0 -5.84543e-08 0)
(0 -5.84244e-08 0)
(0 -5.80267e-08 0)
(0 -5.73793e-08 0)
(0 -5.65696e-08 0)
(0 -5.56605e-08 0)
(0 -5.46958e-08 0)
(0 -5.37058e-08 0)
(0 -5.2711e-08 0)
(0 -5.1726e-08 0)
(0 -5.07607e-08 0)
(0 -9.6651e-14 0)
(0 -4.57674e-09 0)
(0 -1.39031e-08 0)
(0 -2.38549e-08 0)
(0 -3.29837e-08 0)
(0 -4.07002e-08 0)
(0 -4.68294e-08 0)
(0 -5.14221e-08 0)
(0 -5.46479e-08 0)
(0 -5.67286e-08 0)
(0 -5.78957e-08 0)
(0 -5.83647e-08 0)
(0 -5.83209e-08 0)
(0 -5.7915e-08 0)
(0 -5.72631e-08 0)
(0 -5.64516e-08 0)
(0 -5.55424e-08 0)
(0 -5.45786e-08 0)
(0 -5.35903e-08 0)
(0 -5.25979e-08 0)
(0 -5.16156e-08 0)
(0 -5.06533e-08 0)
(0 -1.0191e-13 0)
(0 -4.68712e-09 0)
(0 -1.41598e-08 0)
(0 -2.41844e-08 0)
(0 -3.33082e-08 0)
(0 -4.0969e-08 0)
(0 -4.70206e-08 0)
(0 -5.1534e-08 0)
(0 -5.46904e-08 0)
(0 -5.6716e-08 0)
(0 -5.78427e-08 0)
(0 -5.82837e-08 0)
(0 -5.82219e-08 0)
(0 -5.78051e-08 0)
(0 -5.71472e-08 0)
(0 -5.63329e-08 0)
(0 -5.54229e-08 0)
(0 -5.44597e-08 0)
(0 -5.34729e-08 0)
(0 -5.24827e-08 0)
(0 -5.1503e-08 0)
(0 -5.05439e-08 0)
(0 -1.16535e-13 0)
(0 -4.9019e-09 0)
(0 -1.461e-08 0)
(0 -2.47242e-08 0)
(0 -3.38159e-08 0)
(0 -4.13796e-08 0)
(0 -4.73136e-08 0)
(0 -5.17155e-08 0)
(0 -5.47785e-08 0)
(0 -5.67323e-08 0)
(0 -5.78072e-08 0)
(0 -5.82131e-08 0)
(0 -5.81286e-08 0)
(0 -5.76979e-08 0)
(0 -5.70321e-08 0)
(0 -5.62138e-08 0)
(0 -5.53023e-08 0)
(0 -5.43393e-08 0)
(0 -5.33537e-08 0)
(0 -5.23655e-08 0)
(0 -5.13885e-08 0)
(0 -5.04325e-08 0)
(0 -1.71889e-13 0)
(0 -5.31585e-09 0)
(0 -1.53701e-08 0)
(0 -2.556e-08 0)
(0 -3.45572e-08 0)
(0 -4.19578e-08 0)
(0 -4.77209e-08 0)
(0 -5.19724e-08 0)
(0 -5.49152e-08 0)
(0 -5.67793e-08 0)
(0 -5.77908e-08 0)
(0 -5.81538e-08 0)
(0 -5.80416e-08 0)
(0 -5.75939e-08 0)
(0 -5.69183e-08 0)
(0 -5.60947e-08 0)
(0 -5.51809e-08 0)
(0 -5.42176e-08 0)
(0 -5.32329e-08 0)
(0 -5.22466e-08 0)
(0 -5.12721e-08 0)
(0 -5.03191e-08 0)
(0 -2.04615e-14 0)
(0 -2.10569e-14 0)
(0 -2.27433e-14 0)
(0 -9.89236e-14 0)
(0 -2.52806e-14 0)
(0 -8.62298e-14 0)
(0 -6.81645e-14 0)
(0 -2.86048e-12 0)
(0 -2.25327e-14 0)
(0 -9.40467e-11 0)
(0 -1.23661e-13 0)
(0 -3.2057e-12 0)
(0 -1.2833e-14 0)
(0 -3.4219e-12 0)
(0 -3.29725e-14 0)
(0 -6.94912e-14 0)
(0 -5.25239e-14 0)
(0 -9.85908e-14 0)
(0 -1.9572e-11 0)
(0 -3.29096e-14 0)
(0 -1.45547e-14 0)
(0 -3.3805e-11 0)
(0 -3.47528e-14 0)
(0 -1.01601e-12 0)
(0 -7.10734e-13 0)
(0 -1.06351e-13 0)
(0 -3.90716e-14 0)
(0 -2.69423e-13 0)
(0 -2.25465e-13 0)
(0 -1.71629e-14 0)
(0 -2.00181e-12 0)
(0 -2.41392e-14 0)
(0 -1.95309e-14 0)
(0 -1.03019e-12 0)
(0 -4.70855e-08 0)
(0 -1.8927e-09 0)
(0 -4.20493e-08 0)
(0 -6.25705e-08 0)
(0 -6.86362e-11 0)
(0 -2.47554e-09 0)
(0 -1.2798e-10 0)
(0 -3.32453e-09 0)
(0 -1.33293e-12 0)
(0 -8.51308e-11 0)
(0 -1.64947e-12 0)
(0 -3.1334e-09 0)
(0 -9.55983e-12 0)
(0 -1.29161e-08 0)
(0 -4.58332e-09 0)
(0 -2.478e-08 0)
(0 -8.57175e-14 0)
(0 -1.22083e-08 0)
(0 -6.9605e-09 0)
(0 -3.23754e-08 0)
(0 -5.66875e-08 0)
(0 -6.31463e-08 0)
(0 -5.33067e-08 0)
(0 -6.17328e-08 0)
(0 -2.95395e-09 0)
(0 -6.98069e-14 0)
(0 -3.39246e-09 0)
(0 -1.97256e-08 0)
(0 -1.90199e-08 0)
(0 -3.14888e-08 0)
(0 -8.02557e-11 0)
(0 -4.41548e-08 0)
(0 -1.47854e-08 0)
(0 -3.21734e-08 0)
(0 -2.31375e-08 0)
(0 -4.2188e-08 0)
(0 -2.25334e-08 0)
(0 -4.76202e-08 0)
(0 -2.69473e-08 0)
(0 -3.45175e-08 0)
(0 -3.69191e-08 0)
(0 -5.24654e-08 0)
(0 -3.06809e-08 0)
(0 -5.44861e-08 0)
(0 -4.21019e-08 0)
(0 -4.68039e-08 0)
(0 -4.44107e-08 0)
(0 -5.93174e-08 0)
(0 -4.32217e-08 0)
(0 -4.95489e-08 0)
(0 -5.01612e-08 0)
(0 -5.77088e-08 0)
(0 -3.9414e-08 0)
(0 -5.3145e-08 0)
(0 -4.86486e-08 0)
(0 -5.95353e-08 0)
(0 -5.53539e-08 0)
(0 -6.09212e-08 0)
(0 -4.57683e-08 0)
(0 -5.31653e-08 0)
(0 -5.98765e-08 0)
(0 -6.05789e-08 0)
(0 -4.89181e-08 0)
(0 -6.1435e-08 0)
(0 -4.67934e-08 0)
(0 -5.37886e-08 0)
(0 -5.35315e-08 0)
(0 -6.08074e-08 0)
(0 -4.97722e-08 0)
(0 -5.45531e-08 0)
(0 -4.69302e-08 0)
(0 -4.72927e-08 0)
(0 -4.39028e-08 0)
(0 -4.48038e-08 0)
(0 -6.16634e-08 0)
(0 -6.14038e-08 0)
(0 -4.14388e-08 0)
(0 -3.93189e-08 0)
(0 -6.27376e-08 0)
(0 -2.58017e-08 0)
(0 -2.15727e-14 0)
(0 -9.67099e-09 0)
(0 -4.1617e-08 0)
(0 -1.18632e-08 0)
(0 -4.50189e-08 0)
(0 -5.58658e-08 0)
(0 -3.11161e-08 0)
(0 -3.88365e-08 0)
(0 -5.63614e-08 0)
(0 -5.94601e-08 0)
(0 -3.96047e-08 0)
(0 -7.62785e-14 0)
(0 -2.07943e-08 0)
(0 -4.22962e-08 0)
(0 -6.03232e-08 0)
(0 -5.32886e-08 0)
(0 -4.37857e-08 0)
(0 -5.20335e-08 0)
(0 -4.16567e-08 0)
(0 -1.09474e-08 0)
(0 -4.52199e-13 0)
(0 -7.04691e-09 0)
(0 -3.18808e-08 0)
(0 -5.10343e-08 0)
(0 -5.76673e-08 0)
(0 -5.56533e-08 0)
(0 -6.03086e-08 0)
(0 -2.0203e-08 0)
(0 -4.43193e-08 0)
(0 -3.64446e-08 0)
(0 -4.94849e-08 0)
(0 -5.29649e-08 0)
(0 -6.09299e-08 0)
(0 -5.11821e-08 0)
(0 -3.79217e-08 0)
(0 -3.75066e-08 0)
(0 -5.28728e-08 0)
(0 -6.26775e-08 0)
(0 -5.48326e-08 0)
(0 -6.23934e-08 0)
(0 -5.4382e-08 0)
(0 -2.77183e-08 0)
(0 -4.7186e-08 0)
(0 -1.56846e-08 0)
(0 -3.88129e-08 0)
(0 -2.90029e-08 0)
(0 -6.58074e-09 0)
(0 -6.18228e-09 0)
(0 -5.91547e-14 0)
(0 -2.39272e-11 0)
(0 -1.14782e-12 0)
(0 -5.98249e-08 0)
(0 -6.06469e-08 0)
(0 -5.53732e-08 0)
(0 -4.42911e-08 0)
(0 -6.26631e-08 0)
(0 -5.69083e-08 0)
(0 -5.15019e-08 0)
(0 -4.41847e-08 0)
(0 -6.24009e-08 0)
(0 -5.68299e-08 0)
(0 -6.08207e-08 0)
(0 -5.3804e-08 0)
(0 -3.75292e-08 0)
(0 -4.8198e-08 0)
(0 -1.98891e-08 0)
(0 -1.81515e-08 0)
(0 -7.81437e-14 0)
(0 -1.07151e-08 0)
(0 -4.41783e-08 0)
(0 -3.52199e-08 0)
(0 -4.66113e-08 0)
(0 -5.16176e-08 0)
(0 -3.59328e-08 0)
(0 -2.43538e-08 0)
(0 -4.33409e-08 0)
(0 -5.47201e-08 0)
(0 -2.86646e-08 0)
(0 -4.43696e-08 0)
(0 -5.61101e-08 0)
(0 -6.24077e-08 0)
(0 -5.06871e-08 0)
(0 -4.03963e-08 0)
(0 -4.96964e-08 0)
(0 -5.86797e-08 0)
(0 -2.00856e-08 0)
(0 -2.79902e-08 0)
(0 -5.29601e-08 0)
(0 -5.72185e-08 0)
(0 -2.43452e-08 0)
(0 -2.48303e-09 0)
(0 -4.13589e-08 0)
(0 -4.93873e-08 0)
(0 -1.32033e-13 0)
(0 -1.04372e-08 0)
(0 -6.31096e-08 0)
(0 -5.83288e-08 0)
(0 -5.95746e-08 0)
(0 -5.38931e-08 0)
(0 -5.92438e-08 0)
(0 -5.40294e-08 0)
(0 -5.13598e-08 0)
(0 -5.87809e-08 0)
(0 -4.88967e-08 0)
(0 -5.67974e-08 0)
(0 -3.81648e-08 0)
(0 -5.3274e-08 0)
(0 -2.85433e-12 0)
(0 -1.3089e-13 0)
(0 -4.71375e-08 0)
(0 -3.97422e-08 0)
(0 -1.97869e-08 0)
(0 -5.70341e-10 0)
(0 -3.1653e-08 0)
(0 -1.81719e-08 0)
(0 -2.40692e-08 0)
(0 -5.78148e-09 0)
(0 -4.62236e-08 0)
(0 -4.11245e-08 0)
(0 -2.93316e-08 0)
(0 -3.62475e-08 0)
(0 -6.18662e-08 0)
(0 -5.81155e-08 0)
(0 -3.75363e-08 0)
(0 -2.72409e-08 0)
(0 -6.2467e-08 0)
(0 -5.78111e-08 0)
(0 -4.3263e-08 0)
(0 -3.48003e-08 0)
(0 -5.60343e-08 0)
(0 -4.64966e-08 0)
(0 -3.98047e-08 0)
(0 -4.89514e-08 0)
(0 -6.32694e-08 0)
(0 -5.92348e-08 0)
(0 -6.11485e-08 0)
(0 -6.30807e-08 0)
(0 -1.14784e-11 0)
(0 -5.91538e-14 0)
(0 -5.06323e-08 0)
(0 -4.13057e-08 0)
(0 -4.21973e-08 0)
(0 -4.96033e-08 0)
(0 -1.43375e-08 0)
(0 -1.50731e-08 0)
(0 -5.97475e-08 0)
(0 -5.57096e-08 0)
(0 -4.52106e-08 0)
(0 -4.28837e-08 0)
(0 -2.88974e-08 0)
(0 -1.52826e-08 0)
(0 -4.18023e-08 0)
(0 -5.00978e-08 0)
(0 -4.86635e-08 0)
(0 -4.71807e-08 0)
(0 -6.07112e-08 0)
(0 -6.16427e-08 0)
(0 -3.78823e-11 0)
(0 -9.9482e-09 0)
(0 -4.57843e-09 0)
(0 -5.10079e-13 0)
(0 -4.77563e-08 0)
(0 -4.27448e-08 0)
(0 -3.78107e-08 0)
(0 -4.70852e-08 0)
(0 -4.13724e-08 0)
(0 -5.08901e-08 0)
(0 -2.42713e-09 0)
(0 -2.28197e-14 0)
(0 -5.72416e-08 0)
(0 -5.06435e-08 0)
(0 -1.32354e-08 0)
(0 -3.06674e-10 0)
(0 -5.25408e-08 0)
(0 -4.44926e-08 0)
(0 -4.90635e-08 0)
(0 -5.02867e-08 0)
(0 -5.66915e-08 0)
(0 -4.99277e-08 0)
(0 -1.70222e-08 0)
(0 -6.32914e-09 0)
(0 -5.74518e-08 0)
(0 -6.06039e-08 0)
(0 -6.03979e-08 0)
(0 -6.19981e-08 0)
(0 -2.4519e-08 0)
(0 -3.29694e-08 0)
(0 -3.84014e-08 0)
(0 -2.99039e-08 0)
(0 -5.29275e-08 0)
(0 -5.17129e-08 0)
(0 -1.45771e-08 0)
(0 -2.02016e-08 0)
(0 -3.44447e-08 0)
(0 -2.50167e-08 0)
(0 -5.56642e-08 0)
(0 -4.99091e-08 0)
(0 -3.06789e-08 0)
(0 -4.11425e-08 0)
(0 -2.23655e-08 0)
(0 -1.17129e-08 0)
(0 -5.76716e-08 0)
(0 -5.37665e-08 0)
(0 -4.69476e-08 0)
(0 -5.48316e-08 0)
(0 -2.74224e-08 0)
(0 -3.16594e-08 0)
(0 -4.05414e-08 0)
(0 -3.87413e-08 0)
(0 -6.1684e-08 0)
(0 -5.93858e-08 0)
(0 -5.83467e-08 0)
(0 -5.62237e-08 0)
(0 -5.81886e-08 0)
(0 -5.88349e-08 0)
(0 -4.62117e-08 0)
(0 -5.14724e-08 0)
(0 -1.06816e-13 0)
(0 -7.62372e-09 0)
(0 -2.87207e-08 0)
(0 -2.14881e-08 0)
(0 -4.67949e-08 0)
(0 -4.42105e-08 0)
(0 -3.4375e-09 0)
(0 -1.0272e-08 0)
(0 -5.1322e-08 0)
(0 -4.51916e-08 0)
(0 -5.13135e-08 0)
(0 -5.29707e-08 0)
(0 -6.1019e-08 0)
(0 -5.80498e-08 0)
(0 -5.25962e-08 0)
(0 -5.55563e-08 0)
(0 -2.00392e-08 0)
(0 -1.12968e-08 0)
(0 -5.39593e-08 0)
(0 -4.85108e-08 0)
(0 -5.78405e-08 0)
(0 -5.99833e-08 0)
(0 -4.13847e-08 0)
(0 -3.55109e-08 0)
(0 -3.475e-12 0)
(0 -2.45614e-14 0)
(0 -5.49878e-08 0)
(0 -4.94255e-08 0)
(0 -5.52802e-08 0)
(0 -5.74029e-08 0)
(0 -3.22972e-08 0)
(0 -2.00126e-08 0)
(0 -5.7382e-08 0)
(0 -5.95466e-08 0)
(0 -5.0486e-08 0)
(0 -5.36778e-08 0)
(0 -6.51259e-09 0)
(0 -1.23704e-11 0)
(0 -2.35093e-08 0)
(0 -1.60547e-08 0)
(0 -4.74511e-08 0)
(0 -5.18221e-08 0)
(0 -3.52475e-08 0)
(0 -4.11773e-08 0)
(0 -4.85278e-08 0)
(0 -4.36961e-08 0)
(0 -4.82309e-08 0)
(0 -5.34149e-08 0)
(0 -5.50067e-08 0)
(0 -4.97684e-08 0)
(0 -5.45703e-08 0)
(0 -5.68964e-08 0)
(0 -5.80592e-08 0)
(0 -5.96292e-08 0)
(0 -4.36882e-08 0)
(0 -4.34136e-08 0)
(0 -2.40783e-08 0)
(0 -1.48635e-08 0)
(0 -4.26201e-08 0)
(0 -4.58173e-08 0)
(0 -5.44786e-08 0)
(0 -5.14246e-08 0)
(0 -6.29937e-08 0)
(0 -6.13758e-08 0)
(0 -4.13653e-08 0)
(0 -4.71855e-08 0)
(0 -4.39345e-08 0)
(0 -3.81686e-08 0)
(0 -5.88399e-08 0)
(0 -5.68068e-08 0)
(0 -5.4511e-08 0)
(0 -5.69661e-08 0)
(0 -1.04865e-08 0)
(0 -3.08412e-09 0)
(0 -6.19464e-08 0)
(0 -6.07697e-08 0)
(0 -3.60186e-08 0)
(0 -4.14351e-08 0)
(0 -4.02518e-08 0)
(0 -3.34083e-08 0)
(0 -5.77047e-08 0)
(0 -5.92571e-08 0)
(0 -5.69706e-13 0)
(0 -2.15302e-14 0)
(0 -3.58429e-08 0)
(0 -2.72945e-08 0)
(0 -2.18422e-09 0)
(0 -7.07099e-09 0)
(0 -3.66837e-08 0)
(0 -4.13245e-08 0)
(0 -1.45665e-08 0)
(0 -7.11731e-09 0)
(0 -4.59365e-08 0)
(0 -4.24431e-08 0)
(0 -3.42428e-08 0)
(0 -2.78512e-08 0)
(0 -4.34589e-14 0)
(0 -1.58599e-12 0)
(0 -4.47383e-09 0)
(0 -2.34878e-12 0)
(0 -5.79072e-08 0)
(0 -6.07748e-08 0)
(0 -1.97002e-08 0)
(0 -1.56632e-08 0)
(0 -5.90767e-08 0)
(0 -5.70202e-08 0)
(0 -1.50873e-08 0)
(0 -2.47602e-08 0)
(0 -1.94795e-10 0)
(0 -4.79097e-09 0)
(0 -6.1705e-08 0)
(0 -6.32104e-08 0)
(0 -4.69668e-08 0)
(0 -4.16407e-08 0)
(0 -6.27185e-08 0)
(0 -6.27987e-08 0)
(0 -6.24411e-08 0)
(0 -6.26368e-08 0)
(0 -5.91327e-08 0)
(0 -6.14096e-08 0)
(0 -2.76542e-08 0)
(0 -3.28774e-08 0)
(0 -4.90456e-08 0)
(0 -4.50671e-08 0)
(0 -4.3425e-08 0)
(0 -4.35825e-08 0)
(0 -1.12892e-08 0)
(0 -7.671e-09 0)
(0 -3.40307e-08 0)
(0 -3.19844e-08 0)
(0 -5.01054e-08 0)
(0 -4.6425e-08 0)
(0 -4.05971e-09 0)
(0 -6.9306e-09 0)
(0 -3.32927e-08 0)
(0 -4.01305e-08 0)
(0 -2.07712e-08 0)
(0 -2.49096e-08 0)
(0 -3.31208e-08 0)
(0 -3.8021e-08 0)
(0 -3.331e-08 0)
(0 -2.78131e-08 0)
(0 -4.87526e-08 0)
(0 -4.46861e-08 0)
(0 -3.86057e-08 0)
(0 -3.98363e-08 0)
(0 -4.53489e-13 0)
(0 -2.22049e-14 0)
(0 -2.36167e-14 0)
(0 -4.62842e-12 0)
(0 -6.15355e-08 0)
(0 -5.95176e-08 0)
(0 -4.93106e-08 0)
(0 -4.86464e-08 0)
(0 -5.65126e-08 0)
(0 -5.44862e-08 0)
(0 -2.38335e-12 0)
(0 -1.75588e-14 0)
(0 -4.47555e-11 0)
(0 -3.77719e-08 0)
(0 -1.80344e-14 0)
(0 -5.30224e-14 0)
(0 -2.23819e-14 0)
(0 -5.9906e-14 0)
(0 -2.16872e-14 0)
(0 -1.34482e-12 0)
(0 -2.13958e-14 0)
(0 -2.5522e-09 0)
(0 -6.48607e-14 0)
(0 -3.41457e-09 0)
(0 -8.18306e-14 0)
(0 -2.82355e-11 0)
(0 -2.54504e-12 0)
(0 -1.27836e-10 0)
(0 -5.59102e-14 0)
(0 -1.45962e-08 0)
(0 -5.89828e-14 0)
(0 -1.91456e-09 0)
(0 -2.13392e-08 0)
(0 -3.56094e-08 0)
(0 -2.17254e-08 0)
(0 -1.28717e-13 0)
(0 -9.40022e-14 0)
(0 -2.18964e-08 0)
(0 -5.25612e-12 0)
(0 -1.99503e-08 0)
(0 -4.06268e-09 0)
(0 -2.77143e-08 0)
(0 -2.98102e-09 0)
(0 -2.06623e-08 0)
(0 -1.9857e-08 0)
(0 -2.11596e-08 0)
(0 -3.14055e-09 0)
(0 -3.36843e-08 0)
(0 -9.10135e-11 0)
(0 -3.30208e-08 0)
(0 -1.12278e-08 0)
(0 -1.19204e-08 0)
(0 -8.16566e-11 0)
(0 -3.42354e-08 0)
(0 -2.17142e-08 0)
(0 -2.2117e-08 0)
(0 -6.42383e-09 0)
(0 -3.73954e-08 0)
(0 -6.19125e-09 0)
(0 -2.90194e-08 0)
(0 -3.63604e-09 0)
(0 -1.35007e-08 0)
(0 -4.06351e-12 0)
(0 -3.47664e-08 0)
(0 -2.99146e-08 0)
(0 -1.9366e-08 0)
(0 -3.53748e-08 0)
(0 -2.68546e-11 0)
(0 -3.21171e-12 0)
(0 -2.27448e-08 0)
(0 -3.44096e-08 0)
(0 -1.08137e-08 0)
(0 -3.45371e-08 0)
(0 -3.703e-09 0)
(0 -2.9359e-09 0)
(0 -3.2878e-08 0)
(0 -5.42482e-09 0)
(0 -2.70633e-08 0)
(0 -1.95577e-11 0)
(0 -1.96014e-08 0)
(0 -1.51145e-08 0)
(0 -1.63081e-11 0)
(0 -3.52234e-08 0)
(0 -4.14778e-09 0)
(0 -2.76164e-11 0)
(0 -2.23465e-08 0)
(0 -2.49741e-08 0)
(0 -3.01999e-08 0)
(0 -3.20744e-08 0)
(0 -9.71512e-09 0)
(0 -1.13451e-08 0)
(0 -7.27783e-09 0)
(0 -7.39582e-09 0)
(0 -8.56309e-14 0)
(0 -3.31429e-09 0)
(0 -1.64706e-11 0)
(0 -1.14385e-08 0)
(0 -1.02622e-11 0)
(0 -2.30494e-08 0)
(0 -3.43157e-08 0)
(0 -7.28042e-11 0)
(0 -1.84111e-08 0)
(0 -1.93197e-10 0)
(0 -2.00095e-08 0)
(0 -4.75183e-14 0)
(0 -8.44451e-09 0)
(0 -1.78391e-08 0)
(0 -1.60884e-08 0)
(0 -2.39859e-08 0)
(0 -3.19474e-08 0)
(0 -2.45795e-08 0)
(0 -1.32824e-08 0)
(0 -4.16816e-09 0)
(0 -4.54619e-09 0)
(0 -1.57631e-08 0)
(0 -3.50162e-08 0)
(0 -2.39762e-08 0)
(0 -2.84278e-08 0)
(0 -3.54828e-12 0)
(0 -1.56974e-08 0)
(0 -2.99341e-08 0)
(0 -3.77737e-08 0)
(0 -2.58659e-12 0)
(0 -1.40828e-08 0)
(0 -1.92945e-08 0)
(0 -3.76103e-08 0)
(0 -1.91958e-08 0)
(0 -3.56164e-08 0)
(0 -1.74926e-09 0)
(0 -3.72244e-14 0)
(0 -2.87238e-14 0)
(0 -4.99149e-09 0)
(0 -1.43725e-12 0)
(0 -1.17016e-08 0)
(0 -2.04586e-08 0)
(0 -1.09926e-08 0)
(0 -3.14016e-11 0)
(0 -4.42573e-13 0)
(0 -1.94709e-08 0)
(0 -2.90676e-08 0)
(0 -1.54061e-08 0)
(0 -8.2795e-11 0)
(0 -9.1511e-09 0)
(0 -1.08305e-08 0)
(0 -6.14091e-09 0)
(0 -2.11773e-12 0)
(0 -1.41119e-08 0)
(0 -5.88761e-09 0)
(0 -2.18138e-08 0)
(0 -7.21337e-09 0)
(0 -1.53935e-08 0)
(0 -2.70071e-08 0)
(0 -2.43372e-08 0)
(0 -2.998e-08 0)
(0 -2.17738e-08 0)
(0 -8.58908e-09 0)
(0 -5.85374e-09 0)
(0 -2.12409e-08 0)
(0 -6.7554e-14 0)
(0 -8.66768e-12 0)
(0 -1.71486e-08 0)
(0 -1.2782e-08 0)
(0 -4.10175e-10 0)
(0 -2.01555e-12 0)
(0 -5.02347e-11 0)
(0 -1.52524e-13 0)
(0 -3.62607e-08 0)
(0 -2.80086e-08 0)
(0 -2.43621e-14 0)
(0 -1.00648e-10 0)
(0 -2.61123e-11 0)
(0 -1.57472e-11 0)
(0 -2.78019e-08 0)
(0 -3.76353e-08 0)
(0 -2.8926e-09 0)
(0 -2.68091e-12 0)
(0 -2.62789e-13 0)
(0 -4.40906e-09 0)
(0 -1.08219e-12 0)
(0 -6.16905e-09 0)
(0 -3.75071e-09 0)
(0 -7.44892e-09 0)
(0 -2.39399e-08 0)
(0 -1.12399e-08 0)
(0 -7.81686e-09 0)
(0 -1.9558e-08 0)
(0 -2.81795e-12 0)
(0 -4.8853e-09 0)
(0 -3.14903e-09 0)
(0 -1.12813e-08 0)
(0 -8.06281e-09 0)
(0 -3.08254e-09 0)
(0 -3.04384e-08 0)
(0 -3.45865e-08 0)
(0 -3.79704e-08 0)
(0 -2.86294e-08 0)
(0 -3.14836e-08 0)
(0 -3.79335e-08 0)
(0 -3.73647e-08 0)
(0 -2.94985e-08 0)
(0 -3.34842e-08 0)
(0 -2.61358e-08 0)
(0 -3.71708e-08 0)
(0 -2.95076e-08 0)
(0 -1.3885e-08 0)
(0 -2.72437e-08 0)
(0 -1.96589e-09 0)
(0 -8.56711e-13 0)
(0 -3.39909e-08 0)
(0 -3.05115e-08 0)
(0 -2.13779e-12 0)
(0 -5.84495e-09 0)
(0 -7.91722e-14 0)
(0 -5.75253e-11 0)
(0 -1.1095e-08 0)
(0 -1.31578e-08 0)
(0 -6.62557e-09 0)
(0 -8.94753e-09 0)
(0 -2.38102e-14 0)
(0 -1.57342e-12 0)
(0 -1.21616e-08 0)
(0 -2.415e-08 0)
(0 -2.71533e-08 0)
(0 -2.84e-08 0)
(0 -1.84825e-12 0)
(0 -4.03923e-09 0)
(0 -1.94029e-08 0)
(0 -1.2942e-08 0)
(0 -2.91719e-08 0)
(0 -1.64298e-08 0)
(0 -1.92848e-08 0)
(0 -2.07708e-08 0)
(0 -1.01291e-12 0)
(0 -8.49212e-14 0)
(0 -3.51002e-09 0)
(0 -5.13159e-11 0)
(0 -1.64644e-12 0)
(0 -2.57903e-14 0)
(0 -4.17372e-09 0)
(0 -2.21282e-10 0)
(0 -1.45433e-08 0)
(0 -4.62491e-09 0)
(0 -2.75066e-08 0)
(0 -2.57988e-08 0)
(0 -2.52482e-08 0)
(0 -2.22063e-08 0)
(0 -3.29723e-09 0)
(0 -1.01429e-08 0)
(0 -4.51646e-09 0)
(0 -1.49938e-08 0)
(0 -3.14458e-08 0)
(0 -3.09704e-08 0)
(0 -3.43557e-09 0)
(0 -8.95331e-12 0)
(0 -5.99439e-11 0)
(0 -2.13796e-11 0)
(0 -1.17135e-08 0)
(0 -1.15148e-08 0)
(0 -5.83311e-09 0)
(0 -1.29955e-08 0)
(0 -1.18957e-08 0)
(0 -8.10846e-09 0)
(0 -2.2062e-14 0)
(0 -9.23656e-13 0)
(0 -2.6324e-08 0)
(0 -2.42858e-08 0)
(0 -5.80327e-09 0)
(0 -1.16149e-08 0)
(0 -1.83743e-08 0)
(0 -1.43694e-08 0)
(0 -4.05973e-09 0)
(0 -1.31664e-09 0)
(0 -1.6468e-08 0)
(0 -1.29317e-08 0)
(0 -1.99644e-08 0)
(0 -2.94951e-08 0)
(0 -1.41834e-08 0)
(0 -5.07619e-09 0)
(0 -1.88683e-08 0)
(0 -1.65217e-08 0)
(0 -9.76003e-09 0)
(0 -1.60052e-08 0)
(0 -4.06348e-13 0)
(0 -6.45358e-14 0)
(0 -8.66185e-09 0)
(0 -5.66384e-09 0)
(0 -7.23585e-09 0)
(0 -1.10697e-08 0)
(0 -1.28732e-08 0)
(0 -8.59737e-09 0)
(0 -2.1938e-13 0)
(0 -5.6486e-13 0)
(0 -2.6154e-08 0)
(0 -1.94253e-08 0)
(0 -2.80388e-08 0)
(0 -2.30499e-08 0)
(0 -1.09367e-11 0)
(0 -1.21169e-11 0)
(0 -1.87447e-08 0)
(0 -2.77508e-08 0)
(0 -1.95035e-08 0)
(0 -1.82119e-08 0)
(0 -2.4596e-08 0)
(0 -1.7268e-08 0)
(0 -3.51655e-08 0)
(0 -2.79911e-08 0)
(0 -2.70412e-08 0)
(0 -2.4866e-08 0)
(0 -8.08672e-13 0)
(0 -2.00379e-14 0)
(0 -1.43552e-08 0)
(0 -1.7222e-08 0)
(0 -1.47455e-14 0)
(0 -1.71683e-14 0)
(0 -2.50564e-14 0)
(0 -1.03615e-13 0)
(0 -2.69839e-14 0)
(0 -1.07778e-13 0)
(0 -2.70186e-14 0)
(0 -1.1525e-13 0)
(0 -2.68894e-14 0)
(0 -1.05098e-13 0)
(0 -2.68946e-14 0)
(0 -1.06492e-13 0)
(0 -2.6877e-14 0)
(0 -1.04746e-13 0)
(0 -2.6875e-14 0)
(0 -1.04463e-13 0)
(0 -2.67218e-14 0)
(0 -1.04151e-13 0)
(0 -2.64973e-14 0)
(0 -9.40176e-14 0)
(0 -2.62753e-14 0)
(0 -9.94977e-14 0)
(0 -2.59218e-14 0)
(0 -9.65105e-14 0)
(0 -2.51936e-14 0)
(0 -8.80728e-14 0)
(0 -2.37316e-14 0)
(0 -7.0682e-14 0)
(0 -2.12249e-14 0)
(0 -5.15986e-14 0)
(0 -1.76407e-14 0)
(0 -2.85074e-14 0)
(0 -1.47359e-14 0)
(0 -1.65816e-14 0)
(0 -2.50237e-14 0)
(0 -1.03712e-13 0)
(0 -2.67926e-14 0)
(0 -1.04683e-13 0)
(0 -2.70432e-14 0)
(0 -9.48664e-14 0)
(0 -2.69784e-14 0)
(0 -1.01364e-13 0)
(0 -2.699e-14 0)
(0 -1.05332e-13 0)
(0 -2.67683e-14 0)
(0 -1.03058e-13 0)
(0 -2.6673e-14 0)
(0 -1.06845e-13 0)
(0 -2.66838e-14 0)
(0 -9.6337e-14 0)
(0 -2.64795e-14 0)
(0 -1.03363e-13 0)
(0 -2.61574e-14 0)
(0 -1.01248e-13 0)
(0 -2.57782e-14 0)
(0 -8.76669e-14 0)
(0 -2.50925e-14 0)
(0 -8.60182e-14 0)
(0 -2.37445e-14 0)
(0 -6.76754e-14 0)
(0 -2.12577e-14 0)
(0 -5.47506e-14 0)
(0 -1.75499e-14 0)
(0 -3.0468e-14 0)
(0 -3.57296e-08 0)
(0 -1.77176e-14 0)
(0 -4.62781e-11 0)
(0 -3.78892e-08 0)
(0 -1.88453e-14 0)
(0 -4.79795e-14 0)
(0 -2.317e-14 0)
(0 -6.97021e-14 0)
(0 -1.26355e-13 0)
(0 -1.50773e-12 0)
(0 -4.79921e-12 0)
(0 -1.96767e-12 0)
(0 -2.52207e-14 0)
(0 -2.32765e-11 0)
(0 -4.43287e-14 0)
(0 -4.87231e-09 0)
(0 -1.97824e-14 0)
(0 -2.54632e-11 0)
(0 -6.13032e-14 0)
(0 -1.81116e-08 0)
(0 -3.33127e-14 0)
(0 -6.7988e-09 0)
(0 -2.15126e-08 0)
(0 -7.87439e-13 0)
(0 -5.28674e-13 0)
(0 -2.80839e-08 0)
(0 -9.88224e-09 0)
(0 -2.46026e-08 0)
(0 -8.83004e-09 0)
(0 -2.42937e-08 0)
(0 -2.1908e-11 0)
(0 -3.01497e-08 0)
(0 -1.9879e-08 0)
(0 -1.14289e-08 0)
(0 -5.63036e-09 0)
(0 -3.2179e-08 0)
(0 -6.60585e-09 0)
(0 -3.0712e-08 0)
(0 -1.22624e-08 0)
(0 -1.32671e-08 0)
(0 -2.68138e-09 0)
(0 -3.32977e-08 0)
(0 -2.23083e-08 0)
(0 -3.11362e-08 0)
(0 -5.37908e-09 0)
(0 -1.29628e-08 0)
(0 -5.40702e-09 0)
(0 -2.92572e-08 0)
(0 -1.24145e-08 0)
(0 -1.31816e-08 0)
(0 -3.60101e-08 0)
(0 -3.0541e-11 0)
(0 -8.27905e-09 0)
(0 -2.03702e-08 0)
(0 -3.01006e-08 0)
(0 -2.99578e-08 0)
(0 -3.5072e-08 0)
(0 -2.85374e-09 0)
(0 -2.5254e-12 0)
(0 -2.40374e-08 0)
(0 -2.80882e-08 0)
(0 -6.08583e-12 0)
(0 -2.99113e-08 0)
(0 -2.42248e-09 0)
(0 -3.67058e-11 0)
(0 -3.55901e-08 0)
(0 -2.07296e-11 0)
(0 -3.29027e-08 0)
(0 -1.40804e-08 0)
(0 -6.73604e-12 0)
(0 -2.71186e-08 0)
(0 -7.52885e-09 0)
(0 -2.30699e-08 0)
(0 -3.65767e-08 0)
(0 -2.72794e-08 0)
(0 -3.28809e-08 0)
(0 -2.87682e-11 0)
(0 -2.97079e-08 0)
(0 -1.32371e-08 0)
(0 -1.84296e-10 0)
(0 -2.62334e-12 0)
(0 -8.6296e-09 0)
(0 -2.10956e-08 0)
(0 -2.34969e-13 0)
(0 -9.41812e-09 0)
(0 -1.36676e-11 0)
(0 -2.11364e-14 0)
(0 -1.01367e-08 0)
(0 -1.33665e-08 0)
(0 -2.16137e-08 0)
(0 -3.72582e-08 0)
(0 -1.54184e-08 0)
(0 -3.59678e-08 0)
(0 -1.51384e-08 0)
(0 -2.257e-08 0)
(0 -1.16548e-12 0)
(0 -4.40491e-09 0)
(0 -5.74454e-09 0)
(0 -1.93511e-08 0)
(0 -3.79875e-08 0)
(0 -9.88125e-13 0)
(0 -2.35663e-10 0)
(0 -1.73951e-08 0)
(0 -3.11168e-08 0)
(0 -1.24967e-08 0)
(0 -2.4581e-08 0)
(0 -9.64635e-12 0)
(0 -8.17115e-14 0)
(0 -1.3896e-10 0)
(0 -8.4342e-09 0)
(0 -3.6539e-08 0)
(0 -2.64015e-08 0)
(0 -3.5201e-08 0)
(0 -1.99793e-08 0)
(0 -5.01075e-09 0)
(0 -1.04041e-12 0)
(0 -1.55491e-08 0)
(0 -1.51453e-12 0)
(0 -3.92061e-08 0)
(0 -2.12175e-08 0)
(0 -1.57697e-08 0)
(0 -1.10878e-11 0)
(0 -3.83149e-08 0)
(0 -2.71092e-08 0)
(0 -9.99026e-09 0)
(0 -1.1581e-11 0)
(0 -5.72797e-14 0)
(0 -5.69536e-09 0)
(0 -1.27078e-08 0)
(0 -1.12559e-08 0)
(0 -2.37389e-08 0)
(0 -1.44531e-08 0)
(0 -2.6044e-11 0)
(0 -2.58196e-14 0)
(0 -8.72354e-09 0)
(0 -1.63545e-08 0)
(0 -5.14139e-09 0)
(0 -1.14629e-08 0)
(0 -1.24566e-08 0)
(0 -2.60092e-08 0)
(0 -2.40768e-09 0)
(0 -4.13546e-12 0)
(0 -2.11614e-14 0)
(0 -2.35865e-09 0)
(0 -7.26717e-12 0)
(0 -2.76597e-13 0)
(0 -2.86697e-08 0)
(0 -1.47186e-08 0)
(0 -2.78382e-08 0)
(0 -1.28661e-08 0)
(0 -9.04295e-09 0)
(0 -2.24702e-08 0)
(0 -3.81312e-08 0)
(0 -2.34197e-08 0)
(0 -3.69957e-08 0)
(0 -2.28593e-08 0)
(0 -3.52456e-08 0)
(0 -2.62145e-08 0)
(0 -4.50078e-09 0)
(0 -8.63475e-09 0)
(0 -1.13578e-08 0)
(0 -2.78654e-09 0)
(0 -6.29108e-09 0)
(0 -1.26967e-12 0)
(0 -3.86959e-08 0)
(0 -2.80201e-08 0)
(0 -2.49717e-12 0)
(0 -2.02884e-09 0)
(0 -3.78555e-08 0)
(0 -2.87334e-08 0)
(0 -7.0981e-09 0)
(0 -2.42757e-12 0)
(0 -2.67281e-14 0)
(0 -6.00381e-12 0)
(0 -3.1248e-08 0)
(0 -2.22895e-08 0)
(0 -2.37722e-14 0)
(0 -1.44756e-10 0)
(0 -5.14539e-09 0)
(0 -2.05328e-08 0)
(0 -2.84091e-08 0)
(0 -3.83523e-08 0)
(0 -1.59298e-12 0)
(0 -6.89733e-09 0)
(0 -3.61368e-09 0)
(0 -2.15835e-09 0)
(0 -3.81835e-09 0)
(0 -1.36791e-11 0)
(0 -3.19116e-09 0)
(0 -2.44139e-12 0)
(0 -2.87927e-08 0)
(0 -3.50738e-08 0)
(0 -3.11496e-08 0)
(0 -3.5223e-08 0)
(0 -3.00437e-08 0)
(0 -3.61133e-08 0)
(0 -2.15224e-08 0)
(0 -7.56554e-09 0)
(0 -1.67686e-12 0)
(0 -1.01002e-08 0)
(0 -1.47124e-08 0)
(0 -1.85372e-08 0)
(0 -3.95789e-09 0)
(0 -3.53336e-12 0)
(0 -1.95833e-12 0)
(0 -7.67337e-09 0)
(0 -1.26001e-11 0)
(0 -4.03979e-09 0)
(0 -2.20056e-08 0)
(0 -2.95855e-08 0)
(0 -3.15246e-08 0)
(0 -3.74628e-08 0)
(0 -1.221e-08 0)
(0 -1.99005e-08 0)
(0 -1.52463e-08 0)
(0 -2.79378e-08 0)
(0 -1.44971e-08 0)
(0 -2.39863e-08 0)
(0 -2.04748e-08 0)
(0 -7.28487e-09 0)
(0 -1.8999e-08 0)
(0 -2.8731e-08 0)
(0 -5.27424e-12 0)
(0 -9.33469e-14 0)
(0 -1.27899e-11 0)
(0 -5.73968e-09 0)
(0 -4.64043e-09 0)
(0 -1.54551e-08 0)
(0 -2.53648e-08 0)
(0 -1.75076e-08 0)
(0 -1.28822e-08 0)
(0 -1.04968e-08 0)
(0 -2.94371e-08 0)
(0 -2.31307e-08 0)
(0 -6.97611e-09 0)
(0 -8.28575e-09 0)
(0 -2.24833e-08 0)
(0 -2.10963e-08 0)
(0 -6.24416e-14 0)
(0 -5.11402e-13 0)
(0 -1.99669e-09 0)
(0 -3.94794e-09 0)
(0 -6.51736e-09 0)
(0 -1.32262e-08 0)
(0 -1.91081e-09 0)
(0 -4.38107e-09 0)
(0 -6.54203e-14 0)
(0 -1.75722e-13 0)
(0 -2.54616e-08 0)
(0 -2.82335e-08 0)
(0 -6.61698e-09 0)
(0 -1.67737e-08 0)
(0 -8.75177e-09 0)
(0 -1.7422e-08 0)
(0 -2.03715e-09 0)
(0 -4.43307e-13 0)
(0 -7.37067e-13 0)
(0 -7.34746e-14 0)
(0 -1.97856e-08 0)
(0 -1.48951e-08 0)
(0 -1.69223e-08 0)
(0 -2.0707e-08 0)
(0 -2.04877e-08 0)
(0 -2.83858e-08 0)
(0 -3.93269e-09 0)
(0 -8.32721e-09 0)
(0 -2.3761e-08 0)
(0 -2.26066e-08 0)
(0 -1.32596e-08 0)
(0 -5.15951e-09 0)
(0 -6.02607e-09 0)
(0 -1.32296e-08 0)
(0 -3.6809e-08 0)
(0 -3.37165e-08 0)
(0 -6.08646e-09 0)
(0 -1.58929e-08 0)
(0 -2.67785e-09 0)
(0 -2.14699e-09 0)
(0 -2.01927e-08 0)
(0 -3.01621e-08 0)
(0 -3.78992e-08 0)
(0 -3.16814e-08 0)
(0 -1.60233e-08 0)
(0 -1.80638e-08 0)
(0 -1.53298e-08 0)
(0 -5.60789e-09 0)
(0 -9.05659e-14 0)
(0 -8.19232e-14 0)
(0 -2.64564e-08 0)
(0 -2.38206e-08 0)
(0 -1.31799e-08 0)
(0 -8.79856e-09 0)
(0 -2.52408e-08 0)
(0 -2.32279e-08 0)
(0 -1.12355e-12 0)
(0 -2.4803e-09 0)
(0 -1.58289e-08 0)
(0 -2.0902e-08 0)
(0 -3.48414e-08 0)
(0 -3.41973e-08 0)
(0 -2.92343e-08 0)
(0 -3.42317e-08 0)
(0 -1.94334e-08 0)
(0 -2.11247e-08 0)
(0 -1.40065e-08 0)
(0 -1.81489e-08 0)
(0 -1.3618e-08 0)
(0 -5.39923e-09 0)
(0 -1.95042e-11 0)
(0 -2.18018e-09 0)
(0 -9.80872e-13 0)
(0 -2.56037e-09 0)
(0 -3.48781e-13 0)
(0 -1.90508e-14 0)
(0 -3.29452e-08 0)
(0 -3.9067e-08 0)
(0 -1.54885e-08 0)
(0 -1.72859e-08 0)
(0 -6.15306e-08 0)
(0 -1.85018e-09 0)
(0 -4.44193e-08 0)
(0 -6.31365e-08 0)
(0 -6.19363e-11 0)
(0 -2.35742e-09 0)
(0 -1.25465e-12 0)
(0 -2.34008e-12 0)
(0 -1.08404e-13 0)
(0 -2.38159e-09 0)
(0 -6.1451e-14 0)
(0 -6.49131e-09 0)
(0 -4.7242e-14 0)
(0 -5.91334e-09 0)
(0 -3.46374e-09 0)
(0 -3.18087e-09 0)
(0 -4.39299e-13 0)
(0 -3.13388e-09 0)
(0 -5.42453e-14 0)
(0 -5.53633e-08 0)
(0 -4.9351e-08 0)
(0 -5.83864e-08 0)
(0 -4.39928e-08 0)
(0 -6.27302e-08 0)
(0 -6.26769e-08 0)
(0 -5.00714e-09 0)
(0 -4.03977e-14 0)
(0 -1.25724e-08 0)
(0 -4.47074e-12 0)
(0 -1.55809e-08 0)
(0 -9.29633e-09 0)
(0 -2.96912e-08 0)
(0 -8.15636e-09 0)
(0 -2.33955e-08 0)
(0 -1.48177e-08 0)
(0 -3.85327e-08 0)
(0 -3.12321e-08 0)
(0 -4.30374e-08 0)
(0 -2.33486e-08 0)
(0 -4.26368e-08 0)
(0 -3.67143e-08 0)
(0 -5.02033e-08 0)
(0 -3.65916e-08 0)
(0 -4.55075e-08 0)
(0 -3.39146e-08 0)
(0 -5.19223e-08 0)
(0 -5.02215e-08 0)
(0 -4.2662e-08 0)
(0 -4.33369e-08 0)
(0 -5.58221e-08 0)
(0 -4.12905e-08 0)
(0 -5.78074e-08 0)
(0 -5.46631e-08 0)
(0 -5.3563e-08 0)
(0 -4.40911e-08 0)
(0 -5.94706e-08 0)
(0 -5.70107e-08 0)
(0 -5.70815e-08 0)
(0 -4.85651e-08 0)
(0 -5.53961e-08 0)
(0 -4.71554e-08 0)
(0 -5.99564e-08 0)
(0 -4.98126e-08 0)
(0 -5.7097e-08 0)
(0 -5.00084e-08 0)
(0 -6.20792e-08 0)
(0 -4.50792e-08 0)
(0 -5.90263e-08 0)
(0 -5.82709e-08 0)
(0 -5.74497e-08 0)
(0 -5.01132e-08 0)
(0 -5.7221e-08 0)
(0 -5.81406e-08 0)
(0 -6.16392e-08 0)
(0 -4.72078e-08 0)
(0 -6.24921e-08 0)
(0 -4.73229e-08 0)
(0 -4.45584e-08 0)
(0 -6.06913e-08 0)
(0 -5.91417e-08 0)
(0 -4.35494e-08 0)
(0 -4.22485e-08 0)
(0 -5.7485e-08 0)
(0 -3.59754e-08 0)
(0 -5.12604e-08 0)
(0 -2.48071e-08 0)
(0 -4.70096e-08 0)
(0 -3.05059e-08 0)
(0 -1.7346e-08 0)
(0 -2.12675e-08 0)
(0 -2.38217e-09 0)
(0 -5.02478e-08 0)
(0 -4.43813e-08 0)
(0 -4.28973e-08 0)
(0 -5.80663e-08 0)
(0 -2.73177e-08 0)
(0 -3.4339e-09 0)
(0 -1.34737e-08 0)
(0 -1.65512e-11 0)
(0 -6.10955e-08 0)
(0 -5.11735e-08 0)
(0 -4.51923e-08 0)
(0 -4.6614e-08 0)
(0 -4.4491e-08 0)
(0 -3.53603e-08 0)
(0 -5.11609e-08 0)
(0 -3.40393e-08 0)
(0 -5.40696e-08 0)
(0 -5.385e-08 0)
(0 -7.43564e-09 0)
(0 -2.65564e-08 0)
(0 -2.67589e-08 0)
(0 -4.54971e-08 0)
(0 -4.49174e-08 0)
(0 -2.85059e-08 0)
(0 -5.88903e-08 0)
(0 -6.28549e-08 0)
(0 -5.88714e-08 0)
(0 -6.19242e-08 0)
(0 -4.36842e-08 0)
(0 -5.37743e-08 0)
(0 -4.71101e-08 0)
(0 -5.87103e-08 0)
(0 -5.94934e-14 0)
(0 -4.35701e-09 0)
(0 -3.07581e-08 0)
(0 -3.21029e-08 0)
(0 -5.56574e-08 0)
(0 -6.25598e-08 0)
(0 -5.11659e-08 0)
(0 -4.98852e-08 0)
(0 -3.79513e-08 0)
(0 -2.277e-08 0)
(0 -6.08118e-08 0)
(0 -6.30553e-08 0)
(0 -4.89894e-13 0)
(0 -7.69475e-09 0)
(0 -5.85606e-08 0)
(0 -6.16245e-08 0)
(0 -2.53525e-08 0)
(0 -2.67117e-08 0)
(0 -4.41851e-08 0)
(0 -5.54103e-08 0)
(0 -5.85153e-08 0)
(0 -6.04841e-08 0)
(0 -4.6433e-08 0)
(0 -3.99011e-08 0)
(0 -5.27528e-14 0)
(0 -1.0146e-08 0)
(0 -1.80702e-08 0)
(0 -1.96192e-08 0)
(0 -4.18949e-08 0)
(0 -5.42573e-08 0)
(0 -6.00381e-08 0)
(0 -6.27694e-08 0)
(0 -5.75222e-08 0)
(0 -5.33871e-08 0)
(0 -1.9323e-08 0)
(0 -1.37798e-08 0)
(0 -5.5388e-08 0)
(0 -4.21589e-08 0)
(0 -3.97529e-08 0)
(0 -4.81118e-08 0)
(0 -3.38684e-08 0)
(0 -2.26695e-08 0)
(0 -5.28487e-08 0)
(0 -4.75243e-08 0)
(0 -3.50905e-08 0)
(0 -3.87168e-08 0)
(0 -3.77353e-09 0)
(0 -6.01329e-13 0)
(0 -3.5441e-08 0)
(0 -4.00296e-08 0)
(0 -4.23684e-08 0)
(0 -5.07465e-08 0)
(0 -4.12564e-08 0)
(0 -5.19284e-08 0)
(0 -5.75231e-08 0)
(0 -5.47816e-08 0)
(0 -2.57512e-08 0)
(0 -3.17651e-08 0)
(0 -5.75843e-08 0)
(0 -5.10004e-08 0)
(0 -8.73225e-11 0)
(0 -1.08139e-08 0)
(0 -6.31791e-12 0)
(0 -1.91338e-14 0)
(0 -2.80383e-13 0)
(0 -1.09752e-12 0)
(0 -5.64259e-08 0)
(0 -5.06559e-08 0)
(0 -5.85583e-08 0)
(0 -5.08313e-08 0)
(0 -5.55536e-08 0)
(0 -5.25604e-08 0)
(0 -6.09124e-08 0)
(0 -6.21821e-08 0)
(0 -6.01269e-08 0)
(0 -6.13251e-08 0)
(0 -1.15759e-08 0)
(0 -1.30083e-08 0)
(0 -4.58256e-08 0)
(0 -5.22041e-08 0)
(0 -3.94315e-08 0)
(0 -4.59258e-08 0)
(0 -6.2494e-08 0)
(0 -5.98029e-08 0)
(0 -2.45144e-08 0)
(0 -3.67596e-08 0)
(0 -2.25452e-08 0)
(0 -1.09836e-08 0)
(0 -6.27361e-08 0)
(0 -6.01386e-08 0)
(0 -6.17359e-08 0)
(0 -6.32148e-08 0)
(0 -1.66371e-08 0)
(0 -1.55646e-08 0)
(0 -3.25961e-08 0)
(0 -4.12519e-08 0)
(0 -4.88707e-08 0)
(0 -4.28685e-08 0)
(0 -4.87693e-08 0)
(0 -4.2079e-08 0)
(0 -5.94301e-08 0)
(0 -5.77253e-08 0)
(0 -4.3668e-08 0)
(0 -5.02377e-08 0)
(0 -4.29449e-08 0)
(0 -5.10463e-08 0)
(0 -5.72538e-08 0)
(0 -5.22339e-08 0)
(0 -6.27943e-08 0)
(0 -5.99288e-08 0)
(0 -4.74285e-08 0)
(0 -4.22544e-08 0)
(0 -4.85267e-08 0)
(0 -4.4285e-08 0)
(0 -6.14896e-08 0)
(0 -5.89694e-08 0)
(0 -6.07105e-08 0)
(0 -6.1574e-08 0)
(0 -5.50593e-08 0)
(0 -5.44767e-08 0)
(0 -4.10724e-09 0)
(0 -1.29292e-13 0)
(0 -3.9621e-08 0)
(0 -4.65241e-08 0)
(0 -1.76535e-08 0)
(0 -2.45063e-08 0)
(0 -4.72674e-08 0)
(0 -4.44688e-08 0)
(0 -5.33196e-08 0)
(0 -5.43568e-08 0)
(0 -8.85789e-09 0)
(0 -2.57463e-09 0)
(0 -3.66247e-08 0)
(0 -3.55276e-08 0)
(0 -9.19451e-09 0)
(0 -1.91417e-08 0)
(0 -5.45957e-08 0)
(0 -5.95229e-08 0)
(0 -3.21772e-08 0)
(0 -2.90806e-08 0)
(0 -5.92515e-14 0)
(0 -1.05577e-11 0)
(0 -4.49224e-08 0)
(0 -3.97609e-08 0)
(0 -1.63698e-08 0)
(0 -6.75153e-09 0)
(0 -4.84204e-08 0)
(0 -5.34172e-08 0)
(0 -4.45504e-08 0)
(0 -4.0991e-08 0)
(0 -3.78443e-08 0)
(0 -3.96314e-08 0)
(0 -5.09636e-08 0)
(0 -4.88202e-08 0)
(0 -6.07189e-08 0)
(0 -5.59296e-08 0)
(0 -5.47133e-08 0)
(0 -5.34908e-08 0)
(0 -2.39541e-08 0)
(0 -2.1815e-08 0)
(0 -4.95046e-08 0)
(0 -4.30284e-08 0)
(0 -4.09307e-08 0)
(0 -3.27474e-08 0)
(0 -4.73065e-08 0)
(0 -5.22368e-08 0)
(0 -4.30594e-08 0)
(0 -4.75088e-08 0)
(0 -5.42711e-08 0)
(0 -5.56853e-08 0)
(0 -5.31157e-08 0)
(0 -5.62348e-08 0)
(0 -4.8881e-08 0)
(0 -5.37441e-08 0)
(0 -2.71853e-08 0)
(0 -1.83082e-08 0)
(0 -4.26287e-08 0)
(0 -3.60071e-08 0)
(0 -5.96451e-08 0)
(0 -5.8992e-08 0)
(0 -4.83899e-08 0)
(0 -4.88685e-08 0)
(0 -2.76848e-08 0)
(0 -3.29002e-08 0)
(0 -3.48765e-08 0)
(0 -3.95544e-08 0)
(0 -1.92928e-08 0)
(0 -1.22855e-08 0)
(0 -9.01969e-09 0)
(0 -1.57926e-11 0)
(0 -6.04459e-08 0)
(0 -5.56465e-08 0)
(0 -4.82986e-08 0)
(0 -5.31012e-08 0)
(0 -5.20682e-08 0)
(0 -5.36906e-08 0)
(0 -5.97086e-08 0)
(0 -5.64254e-08 0)
(0 -5.77102e-08 0)
(0 -5.34922e-08 0)
(0 -2.99506e-09 0)
(0 -1.10095e-10 0)
(0 -5.84214e-08 0)
(0 -5.40905e-08 0)
(0 -6.56826e-11 0)
(0 -1.85082e-14 0)
(0 -1.16375e-10 0)
(0 -5.61399e-09 0)
(0 -5.05762e-08 0)
(0 -5.63297e-08 0)
(0 -5.39213e-08 0)
(0 -5.19478e-08 0)
(0 -4.43327e-08 0)
(0 -4.72735e-08 0)
(0 -3.67205e-08 0)
(0 -3.15151e-08 0)
(0 -5.73103e-08 0)
(0 -6.05573e-08 0)
(0 -1.73622e-08 0)
(0 -2.37622e-08 0)
(0 -8.52007e-09 0)
(0 -3.06056e-09 0)
(0 -2.34094e-08 0)
(0 -3.12782e-08 0)
(0 -5.70693e-08 0)
(0 -5.69768e-08 0)
(0 -5.9486e-08 0)
(0 -5.59798e-08 0)
(0 -4.83019e-08 0)
(0 -4.47921e-08 0)
(0 -4.8754e-08 0)
(0 -5.00281e-08 0)
(0 -6.14904e-08 0)
(0 -6.30535e-08 0)
(0 -4.453e-08 0)
(0 -4.65299e-08 0)
(0 -3.58205e-11 0)
(0 -2.05273e-11 0)
(0 -5.65375e-08 0)
(0 -5.39319e-08 0)
(0 -5.4118e-08 0)
(0 -4.95382e-08 0)
(0 -5.73079e-08 0)
(0 -6.04546e-08 0)
(0 -1.94929e-14 0)
(0 -1.72142e-12 0)
(0 -5.28905e-08 0)
(0 -5.14375e-08 0)
(0 -3.89889e-08 0)
(0 -4.52006e-08 0)
(0 -5.91793e-08 0)
(0 -5.9361e-08 0)
(0 -1.77175e-08 0)
(0 -2.18267e-08 0)
(0 -2.71587e-08 0)
(0 -3.11668e-08 0)
(0 -1.13245e-08 0)
(0 -1.79639e-08 0)
(0 -6.08184e-08 0)
(0 -6.02862e-08 0)
(0 -4.29704e-08 0)
(0 -4.22597e-08 0)
(0 -4.99485e-08 0)
(0 -4.96097e-08 0)
(0 -6.26375e-08 0)
(0 -6.16691e-08 0)
(0 -1.16541e-08 0)
(0 -8.59408e-09 0)
(0 -3.70554e-08 0)
(0 -3.03133e-08 0)
(0 -2.12503e-08 0)
(0 -1.57983e-08 0)
(0 -5.17997e-08 0)
(0 -5.52931e-08 0)
(0 -6.32729e-08 0)
(0 -6.1662e-08 0)
(0 -6.08819e-08 0)
(0 -6.23502e-08 0)
(0 -2.85182e-08 0)
(0 -2.16566e-08 0)
(0 -4.73443e-08 0)
(0 -4.19538e-08 0)
(0 -4.16137e-08 0)
(0 -4.71947e-08 0)
(0 -6.19462e-08 0)
(0 -5.98714e-08 0)
(0 -3.09718e-08 0)
(0 -3.7467e-08 0)
(0 -2.92865e-08 0)
(0 -3.54786e-08 0)
(0 -4.09693e-08 0)
(0 -3.71067e-08 0)
(0 -2.68358e-08 0)
(0 -3.30917e-08 0)
(0 -9.50886e-09 0)
(0 -1.36864e-08 0)
(0 -4.21453e-08 0)
(0 -3.9113e-08 0)
(0 -5.8756e-08 0)
(0 -5.66701e-08 0)
(0 -2.99865e-08 0)
(0 -3.2706e-08 0)
(0 -6.97033e-09 0)
(0 -7.88176e-11 0)
(0 -6.1981e-08 0)
(0 -6.32003e-08 0)
(0 -4.5197e-08 0)
(0 -3.95251e-08 0)
(0 -5.98562e-09 0)
(0 -1.30854e-08 0)
(0 -4.13124e-08 0)
(0 -4.20005e-08 0)
(0 -1.83368e-12 0)
(0 -2.25449e-14 0)
(0 -1.06019e-13 0)
(0 -2.60952e-13 0)
(0 -3.18401e-13 0)
(0 -1.85326e-14 0)
(0 -2.0001e-14 0)
(0 -6.31533e-13 0)
(0 -4.74332e-08 0)
(0 -5.15195e-08 0)
(0 -6.07239e-08 0)
(0 -6.10214e-08 0)
(0 -5.5286e-08 0)
(0 -5.7514e-08 0)
(0 -9.21459e-14 0)
(0 -2.23664e-14 0)
(0 -2.10761e-14 0)
(0 -2.05689e-14 0)
(0 -1.01306e-13 0)
(0 -2.18156e-14 0)
(0 -6.35609e-14 0)
(0 -1.96037e-14 0)
(0 -3.07812e-13 0)
(0 -1.20921e-13 0)
(0 -9.30308e-13 0)
(0 -9.76195e-14 0)
(0 -2.63699e-12 0)
(0 -1.11249e-13 0)
(0 -3.09326e-12 0)
(0 -6.83427e-14 0)
(0 -1.8979e-12 0)
(0 -2.47615e-14 0)
(0 -1.45152e-14 0)
(0 -4.98228e-12 0)
(0 -2.55042e-14 0)
(0 -1.38174e-10 0)
(0 -1.98731e-14 0)
(0 -2.20692e-11 0)
(0 -2.43133e-14 0)
(0 -1.89757e-11 0)
(0 -2.31247e-14 0)
(0 -1.36652e-12 0)
(0 -2.38826e-14 0)
(0 -2.10108e-14 0)
(0 -8.48168e-14 0)
(0 -6.95996e-13 0)
(0 -8.93565e-14 0)
(0 -1.3072e-14 0)
(0 -5.17346e-08 0)
(0 -5.07655e-08 0)
(0 -4.98326e-08 0)
(0 -4.89396e-08 0)
(0 -4.80892e-08 0)
(0 -4.72834e-08 0)
(0 -4.65236e-08 0)
(0 -4.58103e-08 0)
(0 -4.51438e-08 0)
(0 -4.45236e-08 0)
(0 -4.39491e-08 0)
(0 -4.3419e-08 0)
(0 -4.2932e-08 0)
(0 -4.24866e-08 0)
(0 -4.2081e-08 0)
(0 -4.17135e-08 0)
(0 -4.13822e-08 0)
(0 -4.10855e-08 0)
(0 -4.08215e-08 0)
(0 -4.05887e-08 0)
(0 -4.03857e-08 0)
(0 -4.0211e-08 0)
(0 -4.00635e-08 0)
(0 -3.99421e-08 0)
(0 -3.98461e-08 0)
(0 -3.97747e-08 0)
(0 -3.97273e-08 0)
(0 -3.97037e-08 0)
(0 -5.17315e-08 0)
(0 -5.07625e-08 0)
(0 -4.98297e-08 0)
(0 -4.89367e-08 0)
(0 -4.80864e-08 0)
(0 -4.72807e-08 0)
(0 -4.65209e-08 0)
(0 -4.58078e-08 0)
(0 -4.51413e-08 0)
(0 -4.45212e-08 0)
(0 -4.39467e-08 0)
(0 -4.34167e-08 0)
(0 -4.29298e-08 0)
(0 -4.24844e-08 0)
(0 -4.20789e-08 0)
(0 -4.17114e-08 0)
(0 -4.13801e-08 0)
(0 -4.10834e-08 0)
(0 -4.08195e-08 0)
(0 -4.05867e-08 0)
(0 -4.03837e-08 0)
(0 -4.0209e-08 0)
(0 -4.00615e-08 0)
(0 -3.99402e-08 0)
(0 -3.98441e-08 0)
(0 -3.97727e-08 0)
(0 -3.97254e-08 0)
(0 -3.97018e-08 0)
(0 -5.17253e-08 0)
(0 -5.07565e-08 0)
(0 -4.98238e-08 0)
(0 -4.8931e-08 0)
(0 -4.80809e-08 0)
(0 -4.72753e-08 0)
(0 -4.65157e-08 0)
(0 -4.58027e-08 0)
(0 -4.51364e-08 0)
(0 -4.45164e-08 0)
(0 -4.3942e-08 0)
(0 -4.34121e-08 0)
(0 -4.29253e-08 0)
(0 -4.248e-08 0)
(0 -4.20745e-08 0)
(0 -4.17071e-08 0)
(0 -4.13759e-08 0)
(0 -4.10793e-08 0)
(0 -4.08154e-08 0)
(0 -4.05827e-08 0)
(0 -4.03797e-08 0)
(0 -4.0205e-08 0)
(0 -4.00576e-08 0)
(0 -3.99363e-08 0)
(0 -3.98402e-08 0)
(0 -3.97688e-08 0)
(0 -3.97215e-08 0)
(0 -3.96979e-08 0)
(0 -5.1716e-08 0)
(0 -5.07474e-08 0)
(0 -4.9815e-08 0)
(0 -4.89225e-08 0)
(0 -4.80726e-08 0)
(0 -4.72673e-08 0)
(0 -4.65079e-08 0)
(0 -4.57951e-08 0)
(0 -4.5129e-08 0)
(0 -4.45092e-08 0)
(0 -4.3935e-08 0)
(0 -4.34052e-08 0)
(0 -4.29185e-08 0)
(0 -4.24734e-08 0)
(0 -4.2068e-08 0)
(0 -4.17007e-08 0)
(0 -4.13696e-08 0)
(0 -4.10731e-08 0)
(0 -4.08093e-08 0)
(0 -4.05766e-08 0)
(0 -4.03737e-08 0)
(0 -4.01991e-08 0)
(0 -4.00517e-08 0)
(0 -3.99304e-08 0)
(0 -3.98344e-08 0)
(0 -3.9763e-08 0)
(0 -3.97157e-08 0)
(0 -3.96921e-08 0)
(0 -5.17035e-08 0)
(0 -5.07353e-08 0)
(0 -4.98033e-08 0)
(0 -4.89111e-08 0)
(0 -4.80615e-08 0)
(0 -4.72565e-08 0)
(0 -4.64975e-08 0)
(0 -4.57849e-08 0)
(0 -4.51191e-08 0)
(0 -4.44996e-08 0)
(0 -4.39256e-08 0)
(0 -4.3396e-08 0)
(0 -4.29096e-08 0)
(0 -4.24646e-08 0)
(0 -4.20594e-08 0)
(0 -4.16922e-08 0)
(0 -4.13613e-08 0)
(0 -4.10648e-08 0)
(0 -4.08011e-08 0)
(0 -4.05686e-08 0)
(0 -4.03657e-08 0)
(0 -4.01912e-08 0)
(0 -4.00438e-08 0)
(0 -3.99226e-08 0)
(0 -3.98266e-08 0)
(0 -3.97552e-08 0)
(0 -3.97079e-08 0)
(0 -3.96844e-08 0)
(0 -5.1688e-08 0)
(0 -5.07202e-08 0)
(0 -4.97886e-08 0)
(0 -4.88969e-08 0)
(0 -4.80477e-08 0)
(0 -4.72431e-08 0)
(0 -4.64844e-08 0)
(0 -4.57723e-08 0)
(0 -4.51067e-08 0)
(0 -4.44875e-08 0)
(0 -4.39138e-08 0)
(0 -4.33846e-08 0)
(0 -4.28983e-08 0)
(0 -4.24536e-08 0)
(0 -4.20486e-08 0)
(0 -4.16816e-08 0)
(0 -4.13508e-08 0)
(0 -4.10545e-08 0)
(0 -4.07909e-08 0)
(0 -4.05585e-08 0)
(0 -4.03557e-08 0)
(0 -4.01813e-08 0)
(0 -4.0034e-08 0)
(0 -3.99128e-08 0)
(0 -3.98169e-08 0)
(0 -3.97455e-08 0)
(0 -3.96983e-08 0)
(0 -3.96747e-08 0)
(0 -5.16693e-08 0)
(0 -5.07021e-08 0)
(0 -4.9771e-08 0)
(0 -4.88798e-08 0)
(0 -4.80312e-08 0)
(0 -4.72271e-08 0)
(0 -4.64688e-08 0)
(0 -4.57571e-08 0)
(0 -4.5092e-08 0)
(0 -4.44731e-08 0)
(0 -4.38998e-08 0)
(0 -4.33708e-08 0)
(0 -4.28849e-08 0)
(0 -4.24404e-08 0)
(0 -4.20357e-08 0)
(0 -4.16689e-08 0)
(0 -4.13383e-08 0)
(0 -4.10422e-08 0)
(0 -4.07788e-08 0)
(0 -4.05465e-08 0)
(0 -4.03438e-08 0)
(0 -4.01695e-08 0)
(0 -4.00222e-08 0)
(0 -3.99011e-08 0)
(0 -3.98053e-08 0)
(0 -3.97339e-08 0)
(0 -3.96867e-08 0)
(0 -3.96632e-08 0)
(0 -5.16475e-08 0)
(0 -5.0681e-08 0)
(0 -4.97505e-08 0)
(0 -4.88599e-08 0)
(0 -4.80119e-08 0)
(0 -4.72083e-08 0)
(0 -4.64506e-08 0)
(0 -4.57394e-08 0)
(0 -4.50748e-08 0)
(0 -4.44564e-08 0)
(0 -4.38834e-08 0)
(0 -4.33549e-08 0)
(0 -4.28693e-08 0)
(0 -4.24251e-08 0)
(0 -4.20207e-08 0)
(0 -4.16542e-08 0)
(0 -4.13238e-08 0)
(0 -4.10279e-08 0)
(0 -4.07646e-08 0)
(0 -4.05325e-08 0)
(0 -4.03299e-08 0)
(0 -4.01557e-08 0)
(0 -4.00086e-08 0)
(0 -3.98875e-08 0)
(0 -3.97917e-08 0)
(0 -3.97205e-08 0)
(0 -3.96733e-08 0)
(0 -3.96497e-08 0)
(0 -5.16227e-08 0)
(0 -5.06568e-08 0)
(0 -4.97271e-08 0)
(0 -4.88372e-08 0)
(0 -4.79898e-08 0)
(0 -4.71869e-08 0)
(0 -4.64298e-08 0)
(0 -4.57192e-08 0)
(0 -4.50551e-08 0)
(0 -4.44372e-08 0)
(0 -4.38648e-08 0)
(0 -4.33367e-08 0)
(0 -4.28515e-08 0)
(0 -4.24077e-08 0)
(0 -4.20035e-08 0)
(0 -4.16373e-08 0)
(0 -4.13073e-08 0)
(0 -4.10115e-08 0)
(0 -4.07485e-08 0)
(0 -4.05165e-08 0)
(0 -4.03142e-08 0)
(0 -4.01401e-08 0)
(0 -3.9993e-08 0)
(0 -3.98721e-08 0)
(0 -3.97764e-08 0)
(0 -3.97051e-08 0)
(0 -3.9658e-08 0)
(0 -3.96344e-08 0)
(0 -5.15947e-08 0)
(0 -5.06297e-08 0)
(0 -4.97008e-08 0)
(0 -4.88117e-08 0)
(0 -4.79651e-08 0)
(0 -4.71629e-08 0)
(0 -4.64065e-08 0)
(0 -4.56965e-08 0)
(0 -4.50331e-08 0)
(0 -4.44158e-08 0)
(0 -4.38439e-08 0)
(0 -4.33162e-08 0)
(0 -4.28315e-08 0)
(0 -4.23881e-08 0)
(0 -4.19844e-08 0)
(0 -4.16185e-08 0)
(0 -4.12887e-08 0)
(0 -4.09933e-08 0)
(0 -4.07304e-08 0)
(0 -4.04987e-08 0)
(0 -4.02965e-08 0)
(0 -4.01225e-08 0)
(0 -3.99756e-08 0)
(0 -3.98548e-08 0)
(0 -3.97591e-08 0)
(0 -3.9688e-08 0)
(0 -3.96408e-08 0)
(0 -3.96173e-08 0)
(0 -5.15636e-08 0)
(0 -5.05995e-08 0)
(0 -4.96716e-08 0)
(0 -4.87834e-08 0)
(0 -4.79376e-08 0)
(0 -4.71363e-08 0)
(0 -4.63807e-08 0)
(0 -4.56714e-08 0)
(0 -4.50087e-08 0)
(0 -4.4392e-08 0)
(0 -4.38207e-08 0)
(0 -4.32936e-08 0)
(0 -4.28094e-08 0)
(0 -4.23665e-08 0)
(0 -4.19631e-08 0)
(0 -4.15976e-08 0)
(0 -4.12682e-08 0)
(0 -4.0973e-08 0)
(0 -4.07105e-08 0)
(0 -4.04789e-08 0)
(0 -4.02769e-08 0)
(0 -4.01031e-08 0)
(0 -3.99564e-08 0)
(0 -3.98356e-08 0)
(0 -3.97401e-08 0)
(0 -3.9669e-08 0)
(0 -3.96219e-08 0)
(0 -3.95984e-08 0)
(0 -5.15294e-08 0)
(0 -5.05664e-08 0)
(0 -4.96395e-08 0)
(0 -4.87522e-08 0)
(0 -4.79074e-08 0)
(0 -4.7107e-08 0)
(0 -4.63523e-08 0)
(0 -4.56439e-08 0)
(0 -4.49819e-08 0)
(0 -4.43659e-08 0)
(0 -4.37953e-08 0)
(0 -4.32688e-08 0)
(0 -4.27852e-08 0)
(0 -4.23428e-08 0)
(0 -4.19399e-08 0)
(0 -4.15748e-08 0)
(0 -4.12457e-08 0)
(0 -4.09509e-08 0)
(0 -4.06886e-08 0)
(0 -4.04573e-08 0)
(0 -4.02555e-08 0)
(0 -4.00819e-08 0)
(0 -3.99353e-08 0)
(0 -3.98147e-08 0)
(0 -3.97192e-08 0)
(0 -3.96482e-08 0)
(0 -3.96011e-08 0)
(0 -3.95777e-08 0)
(0 -5.14921e-08 0)
(0 -5.05303e-08 0)
(0 -4.96044e-08 0)
(0 -4.87183e-08 0)
(0 -4.78746e-08 0)
(0 -4.70752e-08 0)
(0 -4.63214e-08 0)
(0 -4.56139e-08 0)
(0 -4.49527e-08 0)
(0 -4.43376e-08 0)
(0 -4.37677e-08 0)
(0 -4.32419e-08 0)
(0 -4.27589e-08 0)
(0 -4.2317e-08 0)
(0 -4.19147e-08 0)
(0 -4.155e-08 0)
(0 -4.12213e-08 0)
(0 -4.09269e-08 0)
(0 -4.06649e-08 0)
(0 -4.04339e-08 0)
(0 -4.02323e-08 0)
(0 -4.00589e-08 0)
(0 -3.99125e-08 0)
(0 -3.9792e-08 0)
(0 -3.96966e-08 0)
(0 -3.96257e-08 0)
(0 -3.95787e-08 0)
(0 -3.95552e-08 0)
(0 -5.14517e-08 0)
(0 -5.04911e-08 0)
(0 -4.95665e-08 0)
(0 -4.86816e-08 0)
(0 -4.7839e-08 0)
(0 -4.70407e-08 0)
(0 -4.6288e-08 0)
(0 -4.55815e-08 0)
(0 -4.49213e-08 0)
(0 -4.4307e-08 0)
(0 -4.37379e-08 0)
(0 -4.32129e-08 0)
(0 -4.27305e-08 0)
(0 -4.22893e-08 0)
(0 -4.18875e-08 0)
(0 -4.15233e-08 0)
(0 -4.11951e-08 0)
(0 -4.0901e-08 0)
(0 -4.06394e-08 0)
(0 -4.04087e-08 0)
(0 -4.02074e-08 0)
(0 -4.00342e-08 0)
(0 -3.98879e-08 0)
(0 -3.97676e-08 0)
(0 -3.96723e-08 0)
(0 -3.96014e-08 0)
(0 -3.95545e-08 0)
(0 -3.95311e-08 0)
(0 -5.14083e-08 0)
(0 -5.0449e-08 0)
(0 -4.95258e-08 0)
(0 -4.86421e-08 0)
(0 -4.78008e-08 0)
(0 -4.70037e-08 0)
(0 -4.62521e-08 0)
(0 -4.55467e-08 0)
(0 -4.48875e-08 0)
(0 -4.42742e-08 0)
(0 -4.3706e-08 0)
(0 -4.31817e-08 0)
(0 -4.27001e-08 0)
(0 -4.22595e-08 0)
(0 -4.18583e-08 0)
(0 -4.14947e-08 0)
(0 -4.1167e-08 0)
(0 -4.08733e-08 0)
(0 -4.06121e-08 0)
(0 -4.03817e-08 0)
(0 -4.01807e-08 0)
(0 -4.00077e-08 0)
(0 -3.98616e-08 0)
(0 -3.97414e-08 0)
(0 -3.96463e-08 0)
(0 -3.95755e-08 0)
(0 -3.95286e-08 0)
(0 -3.95053e-08 0)
(0 -5.13618e-08 0)
(0 -5.0404e-08 0)
(0 -4.94822e-08 0)
(0 -4.85999e-08 0)
(0 -4.77599e-08 0)
(0 -4.69642e-08 0)
(0 -4.62138e-08 0)
(0 -4.55096e-08 0)
(0 -4.48515e-08 0)
(0 -4.42392e-08 0)
(0 -4.36719e-08 0)
(0 -4.31486e-08 0)
(0 -4.26677e-08 0)
(0 -4.22279e-08 0)
(0 -4.18273e-08 0)
(0 -4.14643e-08 0)
(0 -4.11371e-08 0)
(0 -4.08439e-08 0)
(0 -4.0583e-08 0)
(0 -4.0353e-08 0)
(0 -4.01522e-08 0)
(0 -3.99795e-08 0)
(0 -3.98337e-08 0)
(0 -3.97136e-08 0)
(0 -3.96186e-08 0)
(0 -3.9548e-08 0)
(0 -3.95011e-08 0)
(0 -3.94778e-08 0)
(0 -5.13122e-08 0)
(0 -5.0356e-08 0)
(0 -4.94357e-08 0)
(0 -4.8555e-08 0)
(0 -4.77165e-08 0)
(0 -4.69221e-08 0)
(0 -4.61731e-08 0)
(0 -4.54701e-08 0)
(0 -4.48132e-08 0)
(0 -4.4202e-08 0)
(0 -4.36358e-08 0)
(0 -4.31134e-08 0)
(0 -4.26334e-08 0)
(0 -4.21943e-08 0)
(0 -4.17945e-08 0)
(0 -4.14321e-08 0)
(0 -4.11054e-08 0)
(0 -4.08127e-08 0)
(0 -4.05523e-08 0)
(0 -4.03226e-08 0)
(0 -4.01222e-08 0)
(0 -3.99497e-08 0)
(0 -3.98041e-08 0)
(0 -3.96842e-08 0)
(0 -3.95894e-08 0)
(0 -3.95188e-08 0)
(0 -3.9472e-08 0)
(0 -3.94487e-08 0)
(0 -5.12595e-08 0)
(0 -5.0305e-08 0)
(0 -4.93864e-08 0)
(0 -4.85073e-08 0)
(0 -4.76704e-08 0)
(0 -4.68775e-08 0)
(0 -4.61299e-08 0)
(0 -4.54283e-08 0)
(0 -4.47727e-08 0)
(0 -4.41627e-08 0)
(0 -4.35976e-08 0)
(0 -4.30762e-08 0)
(0 -4.25971e-08 0)
(0 -4.21589e-08 0)
(0 -4.17598e-08 0)
(0 -4.13981e-08 0)
(0 -4.1072e-08 0)
(0 -4.07798e-08 0)
(0 -4.05199e-08 0)
(0 -4.02906e-08 0)
(0 -4.00905e-08 0)
(0 -3.99183e-08 0)
(0 -3.97729e-08 0)
(0 -3.96533e-08 0)
(0 -3.95586e-08 0)
(0 -3.94881e-08 0)
(0 -3.94414e-08 0)
(0 -3.94181e-08 0)
(0 -5.12038e-08 0)
(0 -5.02511e-08 0)
(0 -4.93343e-08 0)
(0 -4.84569e-08 0)
(0 -4.76217e-08 0)
(0 -4.68304e-08 0)
(0 -4.60844e-08 0)
(0 -4.53842e-08 0)
(0 -4.473e-08 0)
(0 -4.41213e-08 0)
(0 -4.35573e-08 0)
(0 -4.3037e-08 0)
(0 -4.2559e-08 0)
(0 -4.21217e-08 0)
(0 -4.17234e-08 0)
(0 -4.13624e-08 0)
(0 -4.10369e-08 0)
(0 -4.07453e-08 0)
(0 -4.04859e-08 0)
(0 -4.0257e-08 0)
(0 -4.00573e-08 0)
(0 -3.98854e-08 0)
(0 -3.97402e-08 0)
(0 -3.96208e-08 0)
(0 -3.95262e-08 0)
(0 -3.94559e-08 0)
(0 -3.94093e-08 0)
(0 -3.9386e-08 0)
(0 -5.11451e-08 0)
(0 -5.01944e-08 0)
(0 -4.92794e-08 0)
(0 -4.84039e-08 0)
(0 -4.75704e-08 0)
(0 -4.67809e-08 0)
(0 -4.60365e-08 0)
(0 -4.53379e-08 0)
(0 -4.46852e-08 0)
(0 -4.40778e-08 0)
(0 -4.35151e-08 0)
(0 -4.2996e-08 0)
(0 -4.2519e-08 0)
(0 -4.20826e-08 0)
(0 -4.16852e-08 0)
(0 -4.1325e-08 0)
(0 -4.10002e-08 0)
(0 -4.07092e-08 0)
(0 -4.04503e-08 0)
(0 -4.02218e-08 0)
(0 -4.00225e-08 0)
(0 -3.9851e-08 0)
(0 -3.97061e-08 0)
(0 -3.95868e-08 0)
(0 -3.94924e-08 0)
(0 -3.94222e-08 0)
(0 -3.93757e-08 0)
(0 -3.93525e-08 0)
(0 -5.10834e-08 0)
(0 -5.01347e-08 0)
(0 -4.92218e-08 0)
(0 -4.83482e-08 0)
(0 -4.75166e-08 0)
(0 -4.6729e-08 0)
(0 -4.59863e-08 0)
(0 -4.52894e-08 0)
(0 -4.46382e-08 0)
(0 -4.40323e-08 0)
(0 -4.3471e-08 0)
(0 -4.29531e-08 0)
(0 -4.24772e-08 0)
(0 -4.20419e-08 0)
(0 -4.16454e-08 0)
(0 -4.1286e-08 0)
(0 -4.09619e-08 0)
(0 -4.06716e-08 0)
(0 -4.04132e-08 0)
(0 -4.01852e-08 0)
(0 -3.99863e-08 0)
(0 -3.98151e-08 0)
(0 -3.96705e-08 0)
(0 -3.95515e-08 0)
(0 -3.94573e-08 0)
(0 -3.93872e-08 0)
(0 -3.93407e-08 0)
(0 -3.93176e-08 0)
(0 -5.10188e-08 0)
(0 -5.00721e-08 0)
(0 -4.91613e-08 0)
(0 -4.82899e-08 0)
(0 -4.74603e-08 0)
(0 -4.66746e-08 0)
(0 -4.59338e-08 0)
(0 -4.52387e-08 0)
(0 -4.45891e-08 0)
(0 -4.39848e-08 0)
(0 -4.34249e-08 0)
(0 -4.29083e-08 0)
(0 -4.24337e-08 0)
(0 -4.19994e-08 0)
(0 -4.16039e-08 0)
(0 -4.12454e-08 0)
(0 -4.09221e-08 0)
(0 -4.06324e-08 0)
(0 -4.03746e-08 0)
(0 -4.01472e-08 0)
(0 -3.99487e-08 0)
(0 -3.97778e-08 0)
(0 -3.96335e-08 0)
(0 -3.95147e-08 0)
(0 -3.94207e-08 0)
(0 -3.93508e-08 0)
(0 -3.93044e-08 0)
(0 -3.92813e-08 0)
(0 -5.09511e-08 0)
(0 -5.00068e-08 0)
(0 -4.90982e-08 0)
(0 -4.82289e-08 0)
(0 -4.74015e-08 0)
(0 -4.66179e-08 0)
(0 -4.58791e-08 0)
(0 -4.51858e-08 0)
(0 -4.4538e-08 0)
(0 -4.39353e-08 0)
(0 -4.3377e-08 0)
(0 -4.28618e-08 0)
(0 -4.23884e-08 0)
(0 -4.19553e-08 0)
(0 -4.15608e-08 0)
(0 -4.12033e-08 0)
(0 -4.08808e-08 0)
(0 -4.05918e-08 0)
(0 -4.03346e-08 0)
(0 -4.01077e-08 0)
(0 -3.99097e-08 0)
(0 -3.97392e-08 0)
(0 -3.95952e-08 0)
(0 -3.94767e-08 0)
(0 -3.93829e-08 0)
(0 -3.9313e-08 0)
(0 -3.92668e-08 0)
(0 -3.92437e-08 0)
(0 -5.08806e-08 0)
(0 -4.99386e-08 0)
(0 -4.90324e-08 0)
(0 -4.81654e-08 0)
(0 -4.73403e-08 0)
(0 -4.65588e-08 0)
(0 -4.58221e-08 0)
(0 -4.51308e-08 0)
(0 -4.44849e-08 0)
(0 -4.3884e-08 0)
(0 -4.33272e-08 0)
(0 -4.28135e-08 0)
(0 -4.23415e-08 0)
(0 -4.19096e-08 0)
(0 -4.15163e-08 0)
(0 -4.11596e-08 0)
(0 -4.08381e-08 0)
(0 -4.05498e-08 0)
(0 -4.02933e-08 0)
(0 -4.0067e-08 0)
(0 -3.98694e-08 0)
(0 -3.96993e-08 0)
(0 -3.95557e-08 0)
(0 -3.94374e-08 0)
(0 -3.93438e-08 0)
(0 -3.92741e-08 0)
(0 -3.92279e-08 0)
(0 -3.92049e-08 0)
(0 -5.08072e-08 0)
(0 -4.98676e-08 0)
(0 -4.89639e-08 0)
(0 -4.80993e-08 0)
(0 -4.72766e-08 0)
(0 -4.64974e-08 0)
(0 -4.57629e-08 0)
(0 -4.50737e-08 0)
(0 -4.44298e-08 0)
(0 -4.38307e-08 0)
(0 -4.32757e-08 0)
(0 -4.27636e-08 0)
(0 -4.2293e-08 0)
(0 -4.18624e-08 0)
(0 -4.14702e-08 0)
(0 -4.11146e-08 0)
(0 -4.0794e-08 0)
(0 -4.05065e-08 0)
(0 -4.02507e-08 0)
(0 -4.00249e-08 0)
(0 -3.98279e-08 0)
(0 -3.96582e-08 0)
(0 -3.95149e-08 0)
(0 -3.93969e-08 0)
(0 -3.93035e-08 0)
(0 -3.9234e-08 0)
(0 -3.91879e-08 0)
(0 -3.9165e-08 0)
(0 -5.07309e-08 0)
(0 -4.97939e-08 0)
(0 -4.88927e-08 0)
(0 -4.80308e-08 0)
(0 -4.72105e-08 0)
(0 -4.64338e-08 0)
(0 -4.57016e-08 0)
(0 -4.50146e-08 0)
(0 -4.43728e-08 0)
(0 -4.37757e-08 0)
(0 -4.32224e-08 0)
(0 -4.2712e-08 0)
(0 -4.22429e-08 0)
(0 -4.18137e-08 0)
(0 -4.14227e-08 0)
(0 -4.10682e-08 0)
(0 -4.07485e-08 0)
(0 -4.04619e-08 0)
(0 -4.02068e-08 0)
(0 -3.99817e-08 0)
(0 -3.97852e-08 0)
(0 -3.9616e-08 0)
(0 -3.9473e-08 0)
(0 -3.93553e-08 0)
(0 -3.92621e-08 0)
(0 -3.91928e-08 0)
(0 -3.91468e-08 0)
(0 -3.91239e-08 0)
(0 -5.06518e-08 0)
(0 -4.97175e-08 0)
(0 -4.8819e-08 0)
(0 -4.79597e-08 0)
(0 -4.71421e-08 0)
(0 -4.63679e-08 0)
(0 -4.56382e-08 0)
(0 -4.49535e-08 0)
(0 -4.43139e-08 0)
(0 -4.37188e-08 0)
(0 -4.31675e-08 0)
(0 -4.26588e-08 0)
(0 -4.21913e-08 0)
(0 -4.17636e-08 0)
(0 -4.13739e-08 0)
(0 -4.10205e-08 0)
(0 -4.07019e-08 0)
(0 -4.04161e-08 0)
(0 -4.01618e-08 0)
(0 -3.99373e-08 0)
(0 -3.97414e-08 0)
(0 -3.95726e-08 0)
(0 -3.943e-08 0)
(0 -3.93127e-08 0)
(0 -3.92197e-08 0)
(0 -3.91505e-08 0)
(0 -3.91047e-08 0)
(0 -3.90818e-08 0)
(0 -5.05699e-08 0)
(0 -4.96384e-08 0)
(0 -4.87428e-08 0)
(0 -4.78862e-08 0)
(0 -4.70713e-08 0)
(0 -4.62998e-08 0)
(0 -4.55727e-08 0)
(0 -4.48905e-08 0)
(0 -4.42531e-08 0)
(0 -4.36602e-08 0)
(0 -4.31109e-08 0)
(0 -4.26041e-08 0)
(0 -4.21383e-08 0)
(0 -4.17121e-08 0)
(0 -4.13237e-08 0)
(0 -4.09716e-08 0)
(0 -4.0654e-08 0)
(0 -4.03692e-08 0)
(0 -4.01157e-08 0)
(0 -3.98919e-08 0)
(0 -3.96965e-08 0)
(0 -3.95282e-08 0)
(0 -3.93861e-08 0)
(0 -3.9269e-08 0)
(0 -3.91763e-08 0)
(0 -3.91073e-08 0)
(0 -3.90616e-08 0)
(0 -3.90388e-08 0)
(0 -5.04854e-08 0)
(0 -4.95568e-08 0)
(0 -4.8664e-08 0)
(0 -4.78104e-08 0)
(0 -4.69983e-08 0)
(0 -4.62296e-08 0)
(0 -4.55052e-08 0)
(0 -4.48255e-08 0)
(0 -4.41906e-08 0)
(0 -4.36e-08 0)
(0 -4.30528e-08 0)
(0 -4.25479e-08 0)
(0 -4.20839e-08 0)
(0 -4.16592e-08 0)
(0 -4.12723e-08 0)
(0 -4.09215e-08 0)
(0 -4.0605e-08 0)
(0 -4.03212e-08 0)
(0 -4.00685e-08 0)
(0 -3.98454e-08 0)
(0 -3.96506e-08 0)
(0 -3.94829e-08 0)
(0 -3.93411e-08 0)
(0 -3.92244e-08 0)
(0 -3.9132e-08 0)
(0 -3.90631e-08 0)
(0 -3.90175e-08 0)
(0 -3.89948e-08 0)
(0 -5.03981e-08 0)
(0 -4.94725e-08 0)
(0 -4.85828e-08 0)
(0 -4.77322e-08 0)
(0 -4.69231e-08 0)
(0 -4.61573e-08 0)
(0 -4.54357e-08 0)
(0 -4.47587e-08 0)
(0 -4.41264e-08 0)
(0 -4.35381e-08 0)
(0 -4.29931e-08 0)
(0 -4.24903e-08 0)
(0 -4.20281e-08 0)
(0 -4.16052e-08 0)
(0 -4.12198e-08 0)
(0 -4.08703e-08 0)
(0 -4.05549e-08 0)
(0 -4.02721e-08 0)
(0 -4.00203e-08 0)
(0 -3.9798e-08 0)
(0 -3.96039e-08 0)
(0 -3.94367e-08 0)
(0 -3.92953e-08 0)
(0 -3.9179e-08 0)
(0 -3.90868e-08 0)
(0 -3.90182e-08 0)
(0 -3.89727e-08 0)
(0 -3.895e-08 0)
(0 -5.03083e-08 0)
(0 -4.93858e-08 0)
(0 -4.84991e-08 0)
(0 -4.76517e-08 0)
(0 -4.68457e-08 0)
(0 -4.60829e-08 0)
(0 -4.53643e-08 0)
(0 -4.46901e-08 0)
(0 -4.40604e-08 0)
(0 -4.34747e-08 0)
(0 -4.2932e-08 0)
(0 -4.24313e-08 0)
(0 -4.19711e-08 0)
(0 -4.15499e-08 0)
(0 -4.11661e-08 0)
(0 -4.0818e-08 0)
(0 -4.05039e-08 0)
(0 -4.02222e-08 0)
(0 -3.99713e-08 0)
(0 -3.97497e-08 0)
(0 -3.95563e-08 0)
(0 -3.93896e-08 0)
(0 -3.92487e-08 0)
(0 -3.91327e-08 0)
(0 -3.90408e-08 0)
(0 -3.89724e-08 0)
(0 -3.8927e-08 0)
(0 -3.89044e-08 0)
(0 -5.02159e-08 0)
(0 -4.92965e-08 0)
(0 -4.84132e-08 0)
(0 -4.7569e-08 0)
(0 -4.67663e-08 0)
(0 -4.60066e-08 0)
(0 -4.5291e-08 0)
(0 -4.46198e-08 0)
(0 -4.39929e-08 0)
(0 -4.34098e-08 0)
(0 -4.28696e-08 0)
(0 -4.23711e-08 0)
(0 -4.19129e-08 0)
(0 -4.14935e-08 0)
(0 -4.11114e-08 0)
(0 -4.07647e-08 0)
(0 -4.04519e-08 0)
(0 -4.01713e-08 0)
(0 -3.99214e-08 0)
(0 -3.97007e-08 0)
(0 -3.95079e-08 0)
(0 -3.93418e-08 0)
(0 -3.92014e-08 0)
(0 -3.90857e-08 0)
(0 -3.89941e-08 0)
(0 -3.89259e-08 0)
(0 -3.88807e-08 0)
(0 -3.88582e-08 0)
(0 -5.01211e-08 0)
(0 -4.9205e-08 0)
(0 -4.83249e-08 0)
(0 -4.74841e-08 0)
(0 -4.66847e-08 0)
(0 -4.59284e-08 0)
(0 -4.5216e-08 0)
(0 -4.45478e-08 0)
(0 -4.39238e-08 0)
(0 -4.33434e-08 0)
(0 -4.28057e-08 0)
(0 -4.23096e-08 0)
(0 -4.18535e-08 0)
(0 -4.14361e-08 0)
(0 -4.10557e-08 0)
(0 -4.07105e-08 0)
(0 -4.03991e-08 0)
(0 -4.01196e-08 0)
(0 -3.98707e-08 0)
(0 -3.96509e-08 0)
(0 -3.94588e-08 0)
(0 -3.92933e-08 0)
(0 -3.91534e-08 0)
(0 -3.90381e-08 0)
(0 -3.89468e-08 0)
(0 -3.88788e-08 0)
(0 -3.88337e-08 0)
(0 -3.88113e-08 0)
(0 -5.00238e-08 0)
(0 -4.91111e-08 0)
(0 -4.82344e-08 0)
(0 -4.73971e-08 0)
(0 -4.66012e-08 0)
(0 -4.58483e-08 0)
(0 -4.51392e-08 0)
(0 -4.44742e-08 0)
(0 -4.38533e-08 0)
(0 -4.32757e-08 0)
(0 -4.27407e-08 0)
(0 -4.22469e-08 0)
(0 -4.17931e-08 0)
(0 -4.13777e-08 0)
(0 -4.09991e-08 0)
(0 -4.06555e-08 0)
(0 -4.03454e-08 0)
(0 -4.00672e-08 0)
(0 -3.98193e-08 0)
(0 -3.96004e-08 0)
(0 -3.94091e-08 0)
(0 -3.92442e-08 0)
(0 -3.91048e-08 0)
(0 -3.89899e-08 0)
(0 -3.88989e-08 0)
(0 -3.88312e-08 0)
(0 -3.87862e-08 0)
(0 -3.87638e-08 0)
(0 -4.99243e-08 0)
(0 -4.90149e-08 0)
(0 -4.81418e-08 0)
(0 -4.73081e-08 0)
(0 -4.65158e-08 0)
(0 -4.57664e-08 0)
(0 -4.50607e-08 0)
(0 -4.43991e-08 0)
(0 -4.37813e-08 0)
(0 -4.32067e-08 0)
(0 -4.26744e-08 0)
(0 -4.21832e-08 0)
(0 -4.17318e-08 0)
(0 -4.13184e-08 0)
(0 -4.09416e-08 0)
(0 -4.05997e-08 0)
(0 -4.02911e-08 0)
(0 -4.00142e-08 0)
(0 -3.97674e-08 0)
(0 -3.95493e-08 0)
(0 -3.93588e-08 0)
(0 -3.91946e-08 0)
(0 -3.90557e-08 0)
(0 -3.89412e-08 0)
(0 -3.88505e-08 0)
(0 -3.8783e-08 0)
(0 -3.87382e-08 0)
(0 -3.87159e-08 0)
(0 -4.98224e-08 0)
(0 -4.89166e-08 0)
(0 -4.80472e-08 0)
(0 -4.72171e-08 0)
(0 -4.64285e-08 0)
(0 -4.56828e-08 0)
(0 -4.49807e-08 0)
(0 -4.43225e-08 0)
(0 -4.3708e-08 0)
(0 -4.31365e-08 0)
(0 -4.26071e-08 0)
(0 -4.21185e-08 0)
(0 -4.16695e-08 0)
(0 -4.12583e-08 0)
(0 -4.08835e-08 0)
(0 -4.05433e-08 0)
(0 -4.02362e-08 0)
(0 -3.99605e-08 0)
(0 -3.97149e-08 0)
(0 -3.94978e-08 0)
(0 -3.9308e-08 0)
(0 -3.91445e-08 0)
(0 -3.90061e-08 0)
(0 -3.88921e-08 0)
(0 -3.88018e-08 0)
(0 -3.87345e-08 0)
(0 -3.86899e-08 0)
(0 -3.86676e-08 0)
(0 -4.97185e-08 0)
(0 -4.88162e-08 0)
(0 -4.79505e-08 0)
(0 -4.71242e-08 0)
(0 -4.63395e-08 0)
(0 -4.55976e-08 0)
(0 -4.48992e-08 0)
(0 -4.42446e-08 0)
(0 -4.36335e-08 0)
(0 -4.30652e-08 0)
(0 -4.25387e-08 0)
(0 -4.20529e-08 0)
(0 -4.16063e-08 0)
(0 -4.11974e-08 0)
(0 -4.08246e-08 0)
(0 -4.04862e-08 0)
(0 -4.01807e-08 0)
(0 -3.99064e-08 0)
(0 -3.96619e-08 0)
(0 -3.94458e-08 0)
(0 -3.92569e-08 0)
(0 -3.9094e-08 0)
(0 -3.89562e-08 0)
(0 -3.88427e-08 0)
(0 -3.87527e-08 0)
(0 -3.86856e-08 0)
(0 -3.86411e-08 0)
(0 -3.8619e-08 0)
(0 -4.96124e-08 0)
(0 -4.87138e-08 0)
(0 -4.78519e-08 0)
(0 -4.70296e-08 0)
(0 -4.62488e-08 0)
(0 -4.55108e-08 0)
(0 -4.48163e-08 0)
(0 -4.41654e-08 0)
(0 -4.35578e-08 0)
(0 -4.29928e-08 0)
(0 -4.24694e-08 0)
(0 -4.19865e-08 0)
(0 -4.15425e-08 0)
(0 -4.11359e-08 0)
(0 -4.07652e-08 0)
(0 -4.04287e-08 0)
(0 -4.01247e-08 0)
(0 -3.98518e-08 0)
(0 -3.96086e-08 0)
(0 -3.93935e-08 0)
(0 -3.92054e-08 0)
(0 -3.90433e-08 0)
(0 -3.89061e-08 0)
(0 -3.8793e-08 0)
(0 -3.87033e-08 0)
(0 -3.86365e-08 0)
(0 -3.85922e-08 0)
(0 -3.85701e-08 0)
(0 -4.95044e-08 0)
(0 -4.86096e-08 0)
(0 -4.77516e-08 0)
(0 -4.69333e-08 0)
(0 -4.61566e-08 0)
(0 -4.54226e-08 0)
(0 -4.47321e-08 0)
(0 -4.4085e-08 0)
(0 -4.3481e-08 0)
(0 -4.29195e-08 0)
(0 -4.23993e-08 0)
(0 -4.19193e-08 0)
(0 -4.1478e-08 0)
(0 -4.10739e-08 0)
(0 -4.07053e-08 0)
(0 -4.03707e-08 0)
(0 -4.00684e-08 0)
(0 -3.9797e-08 0)
(0 -3.95549e-08 0)
(0 -3.93409e-08 0)
(0 -3.91537e-08 0)
(0 -3.89923e-08 0)
(0 -3.88557e-08 0)
(0 -3.8743e-08 0)
(0 -3.86537e-08 0)
(0 -3.85872e-08 0)
(0 -3.85431e-08 0)
(0 -3.85211e-08 0)
(0 -4.93946e-08 0)
(0 -4.85035e-08 0)
(0 -4.76496e-08 0)
(0 -4.68354e-08 0)
(0 -4.60629e-08 0)
(0 -4.53331e-08 0)
(0 -4.46466e-08 0)
(0 -4.40035e-08 0)
(0 -4.34033e-08 0)
(0 -4.28453e-08 0)
(0 -4.23284e-08 0)
(0 -4.18515e-08 0)
(0 -4.14129e-08 0)
(0 -4.10113e-08 0)
(0 -4.0645e-08 0)
(0 -4.03123e-08 0)
(0 -4.00118e-08 0)
(0 -3.97418e-08 0)
(0 -3.95011e-08 0)
(0 -3.92882e-08 0)
(0 -3.91019e-08 0)
(0 -3.89412e-08 0)
(0 -3.88052e-08 0)
(0 -3.8693e-08 0)
(0 -3.86041e-08 0)
(0 -3.85378e-08 0)
(0 -3.84939e-08 0)
(0 -3.84719e-08 0)
(0 -7.92475e-09 0)
(0 -6.8391e-09 0)
(0 -5.34747e-09 0)
(0 -3.54195e-09 0)
(0 -8.45461e-12 0)
(0 -6.03731e-13 0)
(0 -1.77229e-08 0)
(0 -1.61673e-08 0)
(0 -1.42142e-08 0)
(0 -1.16093e-08 0)
(0 -7.73194e-09 0)
(0 -6.0721e-09 0)
(0 -2.70203e-08 0)
(0 -2.54276e-08 0)
(0 -2.35418e-08 0)
(0 -2.12304e-08 0)
(0 -1.85229e-08 0)
(0 -1.6596e-08 0)
(0 -3.51886e-08 0)
(0 -3.37687e-08 0)
(0 -3.21702e-08 0)
(0 -3.03496e-08 0)
(0 -2.84108e-08 0)
(0 -2.67749e-08 0)
(0 -4.20004e-08 0)
(0 -4.0835e-08 0)
(0 -3.95746e-08 0)
(0 -3.82098e-08 0)
(0 -3.68145e-08 0)
(0 -3.55628e-08 0)
(0 -4.74195e-08 0)
(0 -4.65207e-08 0)
(0 -4.55788e-08 0)
(0 -4.45945e-08 0)
(0 -4.36112e-08 0)
(0 -4.27106e-08 0)
(0 -5.15241e-08 0)
(0 -5.08692e-08 0)
(0 -5.02004e-08 0)
(0 -4.95204e-08 0)
(0 -4.88536e-08 0)
(0 -4.82411e-08 0)
(0 -5.44578e-08 0)
(0 -5.40092e-08 0)
(0 -5.35616e-08 0)
(0 -5.31177e-08 0)
(0 -5.26906e-08 0)
(0 -5.23018e-08 0)
(0 -5.63961e-08 0)
(0 -5.61127e-08 0)
(0 -5.58368e-08 0)
(0 -5.55704e-08 0)
(0 -5.53206e-08 0)
(0 -5.50985e-08 0)
(0 -5.75218e-08 0)
(0 -5.73649e-08 0)
(0 -5.72174e-08 0)
(0 -5.70806e-08 0)
(0 -5.69583e-08 0)
(0 -5.6856e-08 0)
(0 -5.80083e-08 0)
(0 -5.79449e-08 0)
(0 -5.78903e-08 0)
(0 -5.78454e-08 0)
(0 -5.7812e-08 0)
(0 -5.77929e-08 0)
(0 -5.80097e-08 0)
(0 -5.80131e-08 0)
(0 -5.80237e-08 0)
(0 -5.8042e-08 0)
(0 -5.80691e-08 0)
(0 -5.8106e-08 0)
(0 -5.76556e-08 0)
(0 -5.77055e-08 0)
(0 -5.77606e-08 0)
(0 -5.78214e-08 0)
(0 -5.78882e-08 0)
(0 -5.79615e-08 0)
(0 -5.70509e-08 0)
(0 -5.71321e-08 0)
(0 -5.72168e-08 0)
(0 -5.73052e-08 0)
(0 -5.73974e-08 0)
(0 -5.74937e-08 0)
(0 -5.62767e-08 0)
(0 -5.63784e-08 0)
(0 -5.64821e-08 0)
(0 -5.6588e-08 0)
(0 -5.6696e-08 0)
(0 -5.68061e-08 0)
(0 -5.53941e-08 0)
(0 -5.55087e-08 0)
(0 -5.56242e-08 0)
(0 -5.57406e-08 0)
(0 -5.58579e-08 0)
(0 -5.5976e-08 0)
(0 -5.44479e-08 0)
(0 -5.457e-08 0)
(0 -5.46923e-08 0)
(0 -5.48146e-08 0)
(0 -5.49369e-08 0)
(0 -5.5059e-08 0)
(0 -5.347e-08 0)
(0 -5.3596e-08 0)
(0 -5.37216e-08 0)
(0 -5.38467e-08 0)
(0 -5.39711e-08 0)
(0 -5.40948e-08 0)
(0 -5.24831e-08 0)
(0 -5.26105e-08 0)
(0 -5.2737e-08 0)
(0 -5.28626e-08 0)
(0 -5.29873e-08 0)
(0 -5.31107e-08 0)
(0 -5.15033e-08 0)
(0 -5.16301e-08 0)
(0 -5.17559e-08 0)
(0 -5.18806e-08 0)
(0 -5.2004e-08 0)
(0 -5.2126e-08 0)
(0 -5.05419e-08 0)
(0 -5.06668e-08 0)
(0 -5.07905e-08 0)
(0 -5.09131e-08 0)
(0 -5.10343e-08 0)
(0 -5.1154e-08 0)
(0 -4.96068e-08 0)
(0 -4.97287e-08 0)
(0 -4.98495e-08 0)
(0 -4.99691e-08 0)
(0 -5.00874e-08 0)
(0 -5.02041e-08 0)
(0 -4.9283e-08 0)
(0 -4.83958e-08 0)
(0 -4.75459e-08 0)
(0 -4.6736e-08 0)
(0 -4.59678e-08 0)
(0 -4.52423e-08 0)
(0 -4.45601e-08 0)
(0 -4.3921e-08 0)
(0 -4.33247e-08 0)
(0 -4.27704e-08 0)
(0 -4.22569e-08 0)
(0 -4.17831e-08 0)
(0 -4.13474e-08 0)
(0 -4.09484e-08 0)
(0 -4.05843e-08 0)
(0 -4.02537e-08 0)
(0 -3.9955e-08 0)
(0 -3.96866e-08 0)
(0 -3.94471e-08 0)
(0 -3.92353e-08 0)
(0 -3.905e-08 0)
(0 -3.88901e-08 0)
(0 -3.87547e-08 0)
(0 -3.8643e-08 0)
(0 -3.85544e-08 0)
(0 -3.84884e-08 0)
(0 -3.84446e-08 0)
(0 -3.84228e-08 0)
(0 -4.91699e-08 0)
(0 -4.82865e-08 0)
(0 -4.74409e-08 0)
(0 -4.66353e-08 0)
(0 -4.58715e-08 0)
(0 -4.51504e-08 0)
(0 -4.44725e-08 0)
(0 -4.38376e-08 0)
(0 -4.32453e-08 0)
(0 -4.26948e-08 0)
(0 -4.21849e-08 0)
(0 -4.17143e-08 0)
(0 -4.12816e-08 0)
(0 -4.08852e-08 0)
(0 -4.05235e-08 0)
(0 -4.0195e-08 0)
(0 -3.9898e-08 0)
(0 -3.96312e-08 0)
(0 -3.93931e-08 0)
(0 -3.91824e-08 0)
(0 -3.89981e-08 0)
(0 -3.88389e-08 0)
(0 -3.87042e-08 0)
(0 -3.8593e-08 0)
(0 -3.85048e-08 0)
(0 -3.84391e-08 0)
(0 -3.83955e-08 0)
(0 -3.83737e-08 0)
(0 -4.90552e-08 0)
(0 -4.81758e-08 0)
(0 -4.73345e-08 0)
(0 -4.65334e-08 0)
(0 -4.57741e-08 0)
(0 -4.50576e-08 0)
(0 -4.43841e-08 0)
(0 -4.37536e-08 0)
(0 -4.31654e-08 0)
(0 -4.26187e-08 0)
(0 -4.21124e-08 0)
(0 -4.16451e-08 0)
(0 -4.12154e-08 0)
(0 -4.08218e-08 0)
(0 -4.04625e-08 0)
(0 -4.01361e-08 0)
(0 -3.98411e-08 0)
(0 -3.95759e-08 0)
(0 -3.93391e-08 0)
(0 -3.91296e-08 0)
(0 -3.89462e-08 0)
(0 -3.87879e-08 0)
(0 -3.86538e-08 0)
(0 -3.85431e-08 0)
(0 -3.84553e-08 0)
(0 -3.83899e-08 0)
(0 -3.83465e-08 0)
(0 -3.83248e-08 0)
(0 -4.89392e-08 0)
(0 -4.80639e-08 0)
(0 -4.72269e-08 0)
(0 -4.64303e-08 0)
(0 -4.56757e-08 0)
(0 -4.49639e-08 0)
(0 -4.4295e-08 0)
(0 -4.36689e-08 0)
(0 -4.30849e-08 0)
(0 -4.25422e-08 0)
(0 -4.20396e-08 0)
(0 -4.15758e-08 0)
(0 -4.11492e-08 0)
(0 -4.07583e-08 0)
(0 -4.04015e-08 0)
(0 -4.00774e-08 0)
(0 -3.97842e-08 0)
(0 -3.95206e-08 0)
(0 -3.92853e-08 0)
(0 -3.9077e-08 0)
(0 -3.88946e-08 0)
(0 -3.87371e-08 0)
(0 -3.86036e-08 0)
(0 -3.84935e-08 0)
(0 -3.84061e-08 0)
(0 -3.83409e-08 0)
(0 -3.82977e-08 0)
(0 -3.82761e-08 0)
(0 -4.8822e-08 0)
(0 -4.79508e-08 0)
(0 -4.71182e-08 0)
(0 -4.63264e-08 0)
(0 -4.55765e-08 0)
(0 -4.48695e-08 0)
(0 -4.42053e-08 0)
(0 -4.35837e-08 0)
(0 -4.30041e-08 0)
(0 -4.24655e-08 0)
(0 -4.19667e-08 0)
(0 -4.15063e-08 0)
(0 -4.10829e-08 0)
(0 -4.06949e-08 0)
(0 -4.03407e-08 0)
(0 -4.00187e-08 0)
(0 -3.97275e-08 0)
(0 -3.94656e-08 0)
(0 -3.92317e-08 0)
(0 -3.90246e-08 0)
(0 -3.88432e-08 0)
(0 -3.86866e-08 0)
(0 -3.85538e-08 0)
(0 -3.84442e-08 0)
(0 -3.83571e-08 0)
(0 -3.82923e-08 0)
(0 -3.82492e-08 0)
(0 -3.82278e-08 0)
(0 -4.87037e-08 0)
(0 -4.78367e-08 0)
(0 -4.70087e-08 0)
(0 -4.62216e-08 0)
(0 -4.54767e-08 0)
(0 -4.47745e-08 0)
(0 -4.41151e-08 0)
(0 -4.34982e-08 0)
(0 -4.2923e-08 0)
(0 -4.23886e-08 0)
(0 -4.18937e-08 0)
(0 -4.14369e-08 0)
(0 -4.10167e-08 0)
(0 -4.06316e-08 0)
(0 -4.028e-08 0)
(0 -3.99603e-08 0)
(0 -3.96711e-08 0)
(0 -3.94109e-08 0)
(0 -3.91785e-08 0)
(0 -3.89726e-08 0)
(0 -3.87922e-08 0)
(0 -3.86364e-08 0)
(0 -3.85043e-08 0)
(0 -3.83952e-08 0)
(0 -3.83086e-08 0)
(0 -3.8244e-08 0)
(0 -3.82011e-08 0)
(0 -3.81798e-08 0)
(0 -9.21566e-09 0)
(0 -1.92066e-08 0)
(0 -2.85072e-08 0)
(0 -3.65302e-08 0)
(0 -4.31211e-08 0)
(0 -4.82991e-08 0)
(0 -5.21757e-08 0)
(0 -5.49116e-08 0)
(0 -5.66884e-08 0)
(0 -5.76882e-08 0)
(0 -5.80802e-08 0)
(0 -5.80131e-08 0)
(0 -5.76108e-08 0)
(0 -5.69732e-08 0)
(0 -5.61772e-08 0)
(0 -5.52807e-08 0)
(0 -5.43262e-08 0)
(0 -5.33439e-08 0)
(0 -5.23555e-08 0)
(0 -5.13761e-08 0)
(0 -5.04166e-08 0)
(0 -4.94843e-08 0)
(0 -1.07522e-08 0)
(0 -2.08548e-08 0)
(0 -3.00722e-08 0)
(0 -3.79094e-08 0)
(0 -4.42645e-08 0)
(0 -4.91966e-08 0)
(0 -5.28435e-08 0)
(0 -5.53802e-08 0)
(0 -5.69936e-08 0)
(0 -5.78653e-08 0)
(0 -5.81606e-08 0)
(0 -5.80228e-08 0)
(0 -5.75706e-08 0)
(0 -5.68984e-08 0)
(0 -5.60795e-08 0)
(0 -5.51683e-08 0)
(0 -5.42049e-08 0)
(0 -5.32179e-08 0)
(0 -5.22277e-08 0)
(0 -5.12486e-08 0)
(0 -5.02909e-08 0)
(0 -4.93616e-08 0)
(0 -1.27235e-08 0)
(0 -2.28096e-08 0)
(0 -3.18394e-08 0)
(0 -3.94176e-08 0)
(0 -4.54903e-08 0)
(0 -5.01478e-08 0)
(0 -5.35473e-08 0)
(0 -5.58737e-08 0)
(0 -5.73163e-08 0)
(0 -5.80547e-08 0)
(0 -5.82496e-08 0)
(0 -5.80383e-08 0)
(0 -5.75339e-08 0)
(0 -5.68258e-08 0)
(0 -5.59828e-08 0)
(0 -5.50562e-08 0)
(0 -5.40834e-08 0)
(0 -5.30914e-08 0)
(0 -5.20993e-08 0)
(0 -5.11205e-08 0)
(0 -5.01645e-08 0)
(0 -4.92383e-08 0)
(0 -1.52555e-08 0)
(0 -2.51647e-08 0)
(0 -3.38818e-08 0)
(0 -4.11063e-08 0)
(0 -4.6831e-08 0)
(0 -5.11713e-08 0)
(0 -5.42966e-08 0)
(0 -5.63959e-08 0)
(0 -5.76574e-08 0)
(0 -5.82559e-08 0)
(0 -5.8346e-08 0)
(0 -5.80584e-08 0)
(0 -5.75e-08 0)
(0 -5.67546e-08 0)
(0 -5.58867e-08 0)
(0 -5.49441e-08 0)
(0 -5.39616e-08 0)
(0 -5.29645e-08 0)
(0 -5.19703e-08 0)
(0 -5.09917e-08 0)
(0 -5.00377e-08 0)
(0 -4.91145e-08 0)
(0 -1.83833e-08 0)
(0 -2.79603e-08 0)
(0 -3.62209e-08 0)
(0 -4.2986e-08 0)
(0 -4.82911e-08 0)
(0 -5.22679e-08 0)
(0 -5.509e-08 0)
(0 -5.69445e-08 0)
(0 -5.8014e-08 0)
(0 -5.84661e-08 0)
(0 -5.84475e-08 0)
(0 -5.80813e-08 0)
(0 -5.74674e-08 0)
(0 -5.66839e-08 0)
(0 -5.57906e-08 0)
(0 -5.48317e-08 0)
(0 -5.38395e-08 0)
(0 -5.2837e-08 0)
(0 -5.18409e-08 0)
(0 -5.08626e-08 0)
(0 -4.99105e-08 0)
(0 -4.89905e-08 0)
(0 -2.21862e-08 0)
(0 -3.11641e-08 0)
(0 -3.88142e-08 0)
(0 -4.5023e-08 0)
(0 -4.98468e-08 0)
(0 -5.34209e-08 0)
(0 -5.59156e-08 0)
(0 -5.75108e-08 0)
(0 -5.83798e-08 0)
(0 -5.86808e-08 0)
(0 -5.85509e-08 0)
(0 -5.81047e-08 0)
(0 -5.74346e-08 0)
(0 -5.66127e-08 0)
(0 -5.56939e-08 0)
(0 -5.47187e-08 0)
(0 -5.37167e-08 0)
(0 -5.27092e-08 0)
(0 -5.17111e-08 0)
(0 -5.07333e-08 0)
(0 -4.97833e-08 0)
(0 -4.88664e-08 0)
(0 -2.63528e-08 0)
(0 -3.4605e-08 0)
(0 -4.15558e-08 0)
(0 -4.71492e-08 0)
(0 -5.14533e-08 0)
(0 -5.46009e-08 0)
(0 -5.67539e-08 0)
(0 -5.80816e-08 0)
(0 -5.8746e-08 0)
(0 -5.88939e-08 0)
(0 -5.8652e-08 0)
(0 -5.81259e-08 0)
(0 -5.73999e-08 0)
(0 -5.654e-08 0)
(0 -5.5596e-08 0)
(0 -5.46049e-08 0)
(0 -5.35934e-08 0)
(0 -5.25809e-08 0)
(0 -5.15812e-08 0)
(0 -5.06039e-08 0)
(0 -4.96561e-08 0)
(0 -4.87427e-08 0)
(0 -3.06694e-08 0)
(0 -3.81095e-08 0)
(0 -4.43259e-08 0)
(0 -4.92848e-08 0)
(0 -5.3058e-08 0)
(0 -5.57731e-08 0)
(0 -5.75819e-08 0)
(0 -5.86418e-08 0)
(0 -5.91025e-08 0)
(0 -5.90988e-08 0)
(0 -5.87467e-08 0)
(0 -5.81421e-08 0)
(0 -5.73616e-08 0)
(0 -5.64648e-08 0)
(0 -5.54964e-08 0)
(0 -5.44899e-08 0)
(0 -5.34695e-08 0)
(0 -5.24524e-08 0)
(0 -5.14512e-08 0)
(0 -5.04747e-08 0)
(0 -4.95292e-08 0)
(0 -4.86194e-08 0)
(0 -3.48276e-08 0)
(0 -4.15033e-08 0)
(0 -4.70129e-08 0)
(0 -5.13555e-08 0)
(0 -5.46111e-08 0)
(0 -5.69039e-08 0)
(0 -5.8377e-08 0)
(0 -5.91764e-08 0)
(0 -5.94395e-08 0)
(0 -5.92893e-08 0)
(0 -5.8831e-08 0)
(0 -5.8151e-08 0)
(0 -5.73184e-08 0)
(0 -5.63862e-08 0)
(0 -5.53948e-08 0)
(0 -5.43738e-08 0)
(0 -5.33449e-08 0)
(0 -5.23237e-08 0)
(0 -5.13214e-08 0)
(0 -5.03459e-08 0)
(0 -4.9403e-08 0)
(0 -4.84968e-08 0)
(0 -3.86904e-08 0)
(0 -4.4682e-08 0)
(0 -4.95402e-08 0)
(0 -5.33059e-08 0)
(0 -5.60731e-08 0)
(0 -5.79659e-08 0)
(0 -5.91206e-08 0)
(0 -5.96728e-08 0)
(0 -5.97487e-08 0)
(0 -5.946e-08 0)
(0 -5.89014e-08 0)
(0 -5.81506e-08 0)
(0 -5.72689e-08 0)
(0 -5.63037e-08 0)
(0 -5.52908e-08 0)
(0 -5.42565e-08 0)
(0 -5.32199e-08 0)
(0 -5.21951e-08 0)
(0 -5.1192e-08 0)
(0 -5.02178e-08 0)
(0 -4.92777e-08 0)
(0 -4.83753e-08 0)
(0 -4.22444e-08 0)
(0 -4.76064e-08 0)
(0 -5.1867e-08 0)
(0 -5.51017e-08 0)
(0 -5.74176e-08 0)
(0 -5.89397e-08 0)
(0 -5.97989e-08 0)
(0 -6.01217e-08 0)
(0 -6.00239e-08 0)
(0 -5.96068e-08 0)
(0 -5.89556e-08 0)
(0 -5.81393e-08 0)
(0 -5.72125e-08 0)
(0 -5.62171e-08 0)
(0 -5.51845e-08 0)
(0 -5.4138e-08 0)
(0 -5.30947e-08 0)
(0 -5.20669e-08 0)
(0 -5.10634e-08 0)
(0 -5.00908e-08 0)
(0 -4.91537e-08 0)
(0 -4.82552e-08 0)
(0 -4.55018e-08 0)
(0 -5.02652e-08 0)
(0 -5.39755e-08 0)
(0 -5.67252e-08 0)
(0 -5.86295e-08 0)
(0 -5.98137e-08 0)
(0 -6.04035e-08 0)
(0 -6.05173e-08 0)
(0 -6.02614e-08 0)
(0 -5.97275e-08 0)
(0 -5.89921e-08 0)
(0 -5.81165e-08 0)
(0 -5.71489e-08 0)
(0 -5.61261e-08 0)
(0 -5.50759e-08 0)
(0 -5.40188e-08 0)
(0 -5.29696e-08 0)
(0 -5.19393e-08 0)
(0 -5.09359e-08 0)
(0 -4.99652e-08 0)
(0 -4.90312e-08 0)
(0 -4.81368e-08 0)
(0 -4.84356e-08 0)
(0 -5.26489e-08 0)
(0 -5.58583e-08 0)
(0 -5.81694e-08 0)
(0 -5.97027e-08 0)
(0 -6.0583e-08 0)
(0 -6.09308e-08 0)
(0 -6.08571e-08 0)
(0 -6.04595e-08 0)
(0 -5.98212e-08 0)
(0 -5.90106e-08 0)
(0 -5.80821e-08 0)
(0 -5.70781e-08 0)
(0 -5.60312e-08 0)
(0 -5.49655e-08 0)
(0 -5.3899e-08 0)
(0 -5.28449e-08 0)
(0 -5.18128e-08 0)
(0 -5.08099e-08 0)
(0 -4.98413e-08 0)
(0 -4.89106e-08 0)
(0 -4.80205e-08 0)
(0 -5.10457e-08 0)
(0 -5.4759e-08 0)
(0 -5.75171e-08 0)
(0 -5.94353e-08 0)
(0 -6.06379e-08 0)
(0 -6.12479e-08 0)
(0 -6.13811e-08 0)
(0 -6.11414e-08 0)
(0 -6.06187e-08 0)
(0 -5.98884e-08 0)
(0 -5.90116e-08 0)
(0 -5.80366e-08 0)
(0 -5.70008e-08 0)
(0 -5.59327e-08 0)
(0 -5.48536e-08 0)
(0 -5.37791e-08 0)
(0 -5.2721e-08 0)
(0 -5.16878e-08 0)
(0 -5.06858e-08 0)
(0 -4.97195e-08 0)
(0 -4.87923e-08 0)
(0 -4.79065e-08 0)
(0 -5.33356e-08 0)
(0 -5.66051e-08 0)
(0 -5.8961e-08 0)
(0 -6.05303e-08 0)
(0 -6.14404e-08 0)
(0 -6.18126e-08 0)
(0 -6.17575e-08 0)
(0 -6.13728e-08 0)
(0 -6.0741e-08 0)
(0 -5.99306e-08 0)
(0 -5.89963e-08 0)
(0 -5.7981e-08 0)
(0 -5.69178e-08 0)
(0 -5.58315e-08 0)
(0 -5.47409e-08 0)
(0 -5.36598e-08 0)
(0 -5.25986e-08 0)
(0 -5.15647e-08 0)
(0 -5.0564e-08 0)
(0 -4.96003e-08 0)
(0 -4.86768e-08 0)
(0 -4.77954e-08 0)
(0 -5.53484e-08 0)
(0 -5.82089e-08 0)
(0 -6.02047e-08 0)
(0 -6.14657e-08 0)
(0 -6.21193e-08 0)
(0 -6.22839e-08 0)
(0 -6.20655e-08 0)
(0 -6.15552e-08 0)
(0 -6.08294e-08 0)
(0 -5.99501e-08 0)
(0 -5.89665e-08 0)
(0 -5.79167e-08 0)
(0 -5.683e-08 0)
(0 -5.57283e-08 0)
(0 -5.46281e-08 0)
(0 -5.35416e-08 0)
(0 -5.24781e-08 0)
(0 -5.14442e-08 0)
(0 -5.0445e-08 0)
(0 -4.94842e-08 0)
(0 -4.85644e-08 0)
(0 -4.76874e-08 0)
(0 -5.70897e-08 0)
(0 -5.95862e-08 0)
(0 -6.12636e-08 0)
(0 -6.22544e-08 0)
(0 -6.2685e-08 0)
(0 -6.26704e-08 0)
(0 -6.23115e-08 0)
(0 -6.16937e-08 0)
(0 -6.08877e-08 0)
(0 -5.99497e-08 0)
(0 -5.89242e-08 0)
(0 -5.78452e-08 0)
(0 -5.67387e-08 0)
(0 -5.56241e-08 0)
(0 -5.4516e-08 0)
(0 -5.34253e-08 0)
(0 -5.23601e-08 0)
(0 -5.13266e-08 0)
(0 -5.03292e-08 0)
(0 -4.93714e-08 0)
(0 -4.84555e-08 0)
(0 -4.75829e-08 0)
(0 -5.85841e-08 0)
(0 -6.07551e-08 0)
(0 -6.21537e-08 0)
(0 -6.29105e-08 0)
(0 -6.31492e-08 0)
(0 -6.29812e-08 0)
(0 -6.25026e-08 0)
(0 -6.17938e-08 0)
(0 -6.09199e-08 0)
(0 -5.99325e-08 0)
(0 -5.88718e-08 0)
(0 -5.77683e-08 0)
(0 -5.66452e-08 0)
(0 -5.55199e-08 0)
(0 -5.44054e-08 0)
(0 -5.33114e-08 0)
(0 -5.22453e-08 0)
(0 -5.12125e-08 0)
(0 -5.02173e-08 0)
(0 -4.92626e-08 0)
(0 -4.83505e-08 0)
(0 -4.74824e-08 0)
(0 -5.9834e-08 0)
(0 -6.17298e-08 0)
(0 -6.28906e-08 0)
(0 -6.34478e-08 0)
(0 -6.35235e-08 0)
(0 -6.32257e-08 0)
(0 -6.26463e-08 0)
(0 -6.18609e-08 0)
(0 -6.09301e-08 0)
(0 -5.99015e-08 0)
(0 -5.88114e-08 0)
(0 -5.76876e-08 0)
(0 -5.65508e-08 0)
(0 -5.54168e-08 0)
(0 -5.42971e-08 0)
(0 -5.32007e-08 0)
(0 -5.21342e-08 0)
(0 -5.11025e-08 0)
(0 -5.01096e-08 0)
(0 -4.91581e-08 0)
(0 -4.82499e-08 0)
(0 -4.73862e-08 0)
(0 -6.0864e-08 0)
(0 -6.253e-08 0)
(0 -6.34911e-08 0)
(0 -6.38806e-08 0)
(0 -6.38195e-08 0)
(0 -6.34132e-08 0)
(0 -6.27497e-08 0)
(0 -6.19006e-08 0)
(0 -6.09226e-08 0)
(0 -5.98597e-08 0)
(0 -5.87454e-08 0)
(0 -5.76048e-08 0)
(0 -5.64569e-08 0)
(0 -5.53157e-08 0)
(0 -5.41921e-08 0)
(0 -5.30939e-08 0)
(0 -5.20274e-08 0)
(0 -5.09972e-08 0)
(0 -5.00067e-08 0)
(0 -4.90584e-08 0)
(0 -4.8154e-08 0)
(0 -4.72947e-08 0)
(0 -6.17023e-08 0)
(0 -6.31775e-08 0)
(0 -6.39727e-08 0)
(0 -6.42231e-08 0)
(0 -6.40487e-08 0)
(0 -6.35526e-08 0)
(0 -6.28196e-08 0)
(0 -6.19179e-08 0)
(0 -6.09012e-08 0)
(0 -5.98101e-08 0)
(0 -5.86759e-08 0)
(0 -5.75216e-08 0)
(0 -5.63645e-08 0)
(0 -5.52177e-08 0)
(0 -5.4091e-08 0)
(0 -5.29918e-08 0)
(0 -5.19257e-08 0)
(0 -5.0897e-08 0)
(0 -4.9909e-08 0)
(0 -4.89639e-08 0)
(0 -4.80633e-08 0)
(0 -4.72081e-08 0)
(0 -6.23761e-08 0)
(0 -6.36935e-08 0)
(0 -6.43526e-08 0)
(0 -6.4489e-08 0)
(0 -6.42218e-08 0)
(0 -6.36521e-08 0)
(0 -6.28623e-08 0)
(0 -6.19178e-08 0)
(0 -6.08693e-08 0)
(0 -5.97553e-08 0)
(0 -5.86048e-08 0)
(0 -5.74394e-08 0)
(0 -5.6275e-08 0)
(0 -5.51238e-08 0)
(0 -5.39947e-08 0)
(0 -5.28949e-08 0)
(0 -5.18295e-08 0)
(0 -5.08025e-08 0)
(0 -4.9817e-08 0)
(0 -4.88751e-08 0)
(0 -4.79782e-08 0)
(0 -4.7127e-08 0)
(0 -6.2905e-08 0)
(0 -6.40971e-08 0)
(0 -6.46467e-08 0)
(0 -6.46909e-08 0)
(0 -6.43487e-08 0)
(0 -6.37196e-08 0)
(0 -6.28837e-08 0)
(0 -6.19045e-08 0)
(0 -6.08303e-08 0)
(0 -5.96977e-08 0)
(0 -5.85341e-08 0)
(0 -5.73596e-08 0)
(0 -5.61894e-08 0)
(0 -5.50347e-08 0)
(0 -5.3904e-08 0)
(0 -5.28039e-08 0)
(0 -5.17394e-08 0)
(0 -5.07142e-08 0)
(0 -4.97312e-08 0)
(0 -4.87924e-08 0)
(0 -4.7899e-08 0)
(0 -4.70516e-08 0)
(0 -6.3316e-08 0)
(0 -6.44077e-08 0)
(0 -6.48701e-08 0)
(0 -6.48408e-08 0)
(0 -6.44386e-08 0)
(0 -6.37617e-08 0)
(0 -6.2889e-08 0)
(0 -6.18818e-08 0)
(0 -6.0787e-08 0)
(0 -5.96395e-08 0)
(0 -5.84653e-08 0)
(0 -5.72836e-08 0)
(0 -5.61087e-08 0)
(0 -5.49513e-08 0)
(0 -5.38195e-08 0)
(0 -5.27195e-08 0)
(0 -5.1656e-08 0)
(0 -5.06326e-08 0)
(0 -4.9652e-08 0)
(0 -4.87161e-08 0)
(0 -4.7826e-08 0)
(0 -4.69822e-08 0)
(0 -6.36246e-08 0)
(0 -6.46418e-08 0)
(0 -6.50362e-08 0)
(0 -6.4949e-08 0)
(0 -6.44993e-08 0)
(0 -6.37846e-08 0)
(0 -6.28826e-08 0)
(0 -6.18532e-08 0)
(0 -6.07419e-08 0)
(0 -5.95825e-08 0)
(0 -5.83998e-08 0)
(0 -5.72124e-08 0)
(0 -5.60339e-08 0)
(0 -5.48745e-08 0)
(0 -5.37419e-08 0)
(0 -5.26421e-08 0)
(0 -5.15797e-08 0)
(0 -5.05581e-08 0)
(0 -4.95798e-08 0)
(0 -4.86466e-08 0)
(0 -4.77596e-08 0)
(0 -4.69191e-08 0)
(0 -6.38654e-08 0)
(0 -6.48174e-08 0)
(0 -6.51574e-08 0)
(0 -6.50247e-08 0)
(0 -6.45378e-08 0)
(0 -6.37936e-08 0)
(0 -6.28685e-08 0)
(0 -6.18216e-08 0)
(0 -6.06973e-08 0)
(0 -5.95284e-08 0)
(0 -5.8339e-08 0)
(0 -5.71471e-08 0)
(0 -5.59657e-08 0)
(0 -5.48048e-08 0)
(0 -5.36717e-08 0)
(0 -5.25723e-08 0)
(0 -5.1511e-08 0)
(0 -5.04911e-08 0)
(0 -4.9515e-08 0)
(0 -4.85843e-08 0)
(0 -4.77001e-08 0)
(0 -4.68627e-08 0)
(0 -6.40378e-08 0)
(0 -6.49438e-08 0)
(0 -6.52431e-08 0)
(0 -6.50757e-08 0)
(0 -6.45602e-08 0)
(0 -6.3793e-08 0)
(0 -6.285e-08 0)
(0 -6.17895e-08 0)
(0 -6.06549e-08 0)
(0 -5.94786e-08 0)
(0 -5.8284e-08 0)
(0 -5.70885e-08 0)
(0 -5.59049e-08 0)
(0 -5.47429e-08 0)
(0 -5.36096e-08 0)
(0 -5.25107e-08 0)
(0 -5.14504e-08 0)
(0 -5.0432e-08 0)
(0 -4.94579e-08 0)
(0 -4.85295e-08 0)
(0 -4.76478e-08 0)
(0 -4.6813e-08 0)
(0 -6.41564e-08 0)
(0 -6.50323e-08 0)
(0 -6.53019e-08 0)
(0 -6.51084e-08 0)
(0 -6.45712e-08 0)
(0 -6.37865e-08 0)
(0 -6.28299e-08 0)
(0 -6.17589e-08 0)
(0 -6.06164e-08 0)
(0 -5.94343e-08 0)
(0 -5.82356e-08 0)
(0 -5.70374e-08 0)
(0 -5.58522e-08 0)
(0 -5.46893e-08 0)
(0 -5.35559e-08 0)
(0 -5.24575e-08 0)
(0 -5.13982e-08 0)
(0 -5.03812e-08 0)
(0 -4.94087e-08 0)
(0 -4.84823e-08 0)
(0 -4.76028e-08 0)
(0 -4.67704e-08 0)
(0 -6.42475e-08 0)
(0 -6.50948e-08 0)
(0 -6.53412e-08 0)
(0 -6.51283e-08 0)
(0 -6.4575e-08 0)
(0 -6.37773e-08 0)
(0 -6.28104e-08 0)
(0 -6.17314e-08 0)
(0 -6.05831e-08 0)
(0 -5.93965e-08 0)
(0 -5.81948e-08 0)
(0 -5.69945e-08 0)
(0 -5.5808e-08 0)
(0 -5.46445e-08 0)
(0 -5.35111e-08 0)
(0 -5.24131e-08 0)
(0 -5.13547e-08 0)
(0 -5.03389e-08 0)
(0 -4.93679e-08 0)
(0 -4.84432e-08 0)
(0 -4.75655e-08 0)
(0 -4.6735e-08 0)
(0 -6.43074e-08 0)
(0 -6.51359e-08 0)
(0 -6.53662e-08 0)
(0 -6.51396e-08 0)
(0 -6.45748e-08 0)
(0 -6.37677e-08 0)
(0 -6.27934e-08 0)
(0 -6.17086e-08 0)
(0 -6.05558e-08 0)
(0 -5.93661e-08 0)
(0 -5.81621e-08 0)
(0 -5.69602e-08 0)
(0 -5.57728e-08 0)
(0 -5.46089e-08 0)
(0 -5.34755e-08 0)
(0 -5.2378e-08 0)
(0 -5.13202e-08 0)
(0 -5.03054e-08 0)
(0 -4.93355e-08 0)
(0 -4.84121e-08 0)
(0 -4.75359e-08 0)
(0 -4.6707e-08 0)
(0 -6.43405e-08 0)
(0 -6.51599e-08 0)
(0 -6.53808e-08 0)
(0 -6.51454e-08 0)
(0 -6.4573e-08 0)
(0 -6.37596e-08 0)
(0 -6.27802e-08 0)
(0 -6.16914e-08 0)
(0 -6.05356e-08 0)
(0 -5.93436e-08 0)
(0 -5.81379e-08 0)
(0 -5.6935e-08 0)
(0 -5.5747e-08 0)
(0 -5.45828e-08 0)
(0 -5.34495e-08 0)
(0 -5.23522e-08 0)
(0 -5.1295e-08 0)
(0 -5.02808e-08 0)
(0 -4.93118e-08 0)
(0 -4.83894e-08 0)
(0 -4.75143e-08 0)
(0 -4.66865e-08 0)
(0 -6.43553e-08 0)
(0 -6.51719e-08 0)
(0 -6.53884e-08 0)
(0 -6.51484e-08 0)
(0 -6.45716e-08 0)
(0 -6.37544e-08 0)
(0 -6.27719e-08 0)
(0 -6.16806e-08 0)
(0 -6.05229e-08 0)
(0 -5.93295e-08 0)
(0 -5.81228e-08 0)
(0 -5.69192e-08 0)
(0 -5.57307e-08 0)
(0 -5.45664e-08 0)
(0 -5.34331e-08 0)
(0 -5.2336e-08 0)
(0 -5.12791e-08 0)
(0 -5.02653e-08 0)
(0 -4.92969e-08 0)
(0 -4.83751e-08 0)
(0 -4.75006e-08 0)
(0 -4.66736e-08 0)
(0 -6.43571e-08 0)
(0 -6.51763e-08 0)
(0 -6.53921e-08 0)
(0 -6.51504e-08 0)
(0 -6.45718e-08 0)
(0 -6.3753e-08 0)
(0 -6.27691e-08 0)
(0 -6.16767e-08 0)
(0 -6.05181e-08 0)
(0 -5.93241e-08 0)
(0 -5.81169e-08 0)
(0 -5.69129e-08 0)
(0 -5.57243e-08 0)
(0 -5.45598e-08 0)
(0 -5.34265e-08 0)
(0 -5.23294e-08 0)
(0 -5.12726e-08 0)
(0 -5.02591e-08 0)
(0 -4.92908e-08 0)
(0 -4.83693e-08 0)
(0 -4.74951e-08 0)
(0 -4.66684e-08 0)
(0 -4.85849e-08 0)
(0 -4.77222e-08 0)
(0 -4.68988e-08 0)
(0 -4.61166e-08 0)
(0 -4.53767e-08 0)
(0 -4.46795e-08 0)
(0 -4.4025e-08 0)
(0 -4.34128e-08 0)
(0 -4.28422e-08 0)
(0 -4.2312e-08 0)
(0 -4.1821e-08 0)
(0 -4.13678e-08 0)
(0 -4.09509e-08 0)
(0 -4.05688e-08 0)
(0 -4.02198e-08 0)
(0 -3.99024e-08 0)
(0 -3.96152e-08 0)
(0 -3.93568e-08 0)
(0 -3.91258e-08 0)
(0 -3.89212e-08 0)
(0 -3.87419e-08 0)
(0 -3.85869e-08 0)
(0 -3.84554e-08 0)
(0 -3.83469e-08 0)
(0 -3.82607e-08 0)
(0 -3.81964e-08 0)
(0 -3.81537e-08 0)
(0 -3.81324e-08 0)
(0 -4.84659e-08 0)
(0 -4.76075e-08 0)
(0 -4.67889e-08 0)
(0 -4.60116e-08 0)
(0 -4.52768e-08 0)
(0 -4.45846e-08 0)
(0 -4.39351e-08 0)
(0 -4.33278e-08 0)
(0 -4.27617e-08 0)
(0 -4.22358e-08 0)
(0 -4.17488e-08 0)
(0 -4.12993e-08 0)
(0 -4.08858e-08 0)
(0 -4.05066e-08 0)
(0 -4.01603e-08 0)
(0 -3.98453e-08 0)
(0 -3.95601e-08 0)
(0 -3.93034e-08 0)
(0 -3.90739e-08 0)
(0 -3.88705e-08 0)
(0 -3.86922e-08 0)
(0 -3.8538e-08 0)
(0 -3.84073e-08 0)
(0 -3.82993e-08 0)
(0 -3.82135e-08 0)
(0 -3.81495e-08 0)
(0 -3.8107e-08 0)
(0 -3.80858e-08 0)
(0 -4.83464e-08 0)
(0 -4.74924e-08 0)
(0 -4.66786e-08 0)
(0 -4.59064e-08 0)
(0 -4.51767e-08 0)
(0 -4.44897e-08 0)
(0 -4.38453e-08 0)
(0 -4.32428e-08 0)
(0 -4.26814e-08 0)
(0 -4.21599e-08 0)
(0 -4.1677e-08 0)
(0 -4.12312e-08 0)
(0 -4.08211e-08 0)
(0 -4.04449e-08 0)
(0 -4.01013e-08 0)
(0 -3.97886e-08 0)
(0 -3.95055e-08 0)
(0 -3.92505e-08 0)
(0 -3.90226e-08 0)
(0 -3.88204e-08 0)
(0 -3.86431e-08 0)
(0 -3.84898e-08 0)
(0 -3.83597e-08 0)
(0 -3.82523e-08 0)
(0 -3.81669e-08 0)
(0 -3.81032e-08 0)
(0 -3.80609e-08 0)
(0 -3.80398e-08 0)
(0 -4.82266e-08 0)
(0 -4.73771e-08 0)
(0 -4.65682e-08 0)
(0 -4.58011e-08 0)
(0 -4.50767e-08 0)
(0 -4.4395e-08 0)
(0 -4.37557e-08 0)
(0 -4.31582e-08 0)
(0 -4.26015e-08 0)
(0 -4.20845e-08 0)
(0 -4.16057e-08 0)
(0 -4.11637e-08 0)
(0 -4.07569e-08 0)
(0 -4.03839e-08 0)
(0 -4.00429e-08 0)
(0 -3.97326e-08 0)
(0 -3.94515e-08 0)
(0 -3.91984e-08 0)
(0 -3.89719e-08 0)
(0 -3.8771e-08 0)
(0 -3.85948e-08 0)
(0 -3.84423e-08 0)
(0 -3.83129e-08 0)
(0 -3.82059e-08 0)
(0 -3.8121e-08 0)
(0 -3.80576e-08 0)
(0 -3.80154e-08 0)
(0 -3.79944e-08 0)
(0 -4.81066e-08 0)
(0 -4.72617e-08 0)
(0 -4.64578e-08 0)
(0 -4.5696e-08 0)
(0 -4.4977e-08 0)
(0 -4.43006e-08 0)
(0 -4.36666e-08 0)
(0 -4.30741e-08 0)
(0 -4.25222e-08 0)
(0 -4.20096e-08 0)
(0 -4.1535e-08 0)
(0 -4.10968e-08 0)
(0 -4.06935e-08 0)
(0 -4.03235e-08 0)
(0 -3.99853e-08 0)
(0 -3.96774e-08 0)
(0 -3.93984e-08 0)
(0 -3.9147e-08 0)
(0 -3.8922e-08 0)
(0 -3.87224e-08 0)
(0 -3.85472e-08 0)
(0 -3.83955e-08 0)
(0 -3.82668e-08 0)
(0 -3.81604e-08 0)
(0 -3.80758e-08 0)
(0 -3.80127e-08 0)
(0 -3.79708e-08 0)
(0 -3.79499e-08 0)
(0 -4.79867e-08 0)
(0 -4.71465e-08 0)
(0 -4.63477e-08 0)
(0 -4.55913e-08 0)
(0 -4.48777e-08 0)
(0 -4.42067e-08 0)
(0 -4.3578e-08 0)
(0 -4.29906e-08 0)
(0 -4.24436e-08 0)
(0 -4.19356e-08 0)
(0 -4.14651e-08 0)
(0 -4.10308e-08 0)
(0 -4.06309e-08 0)
(0 -4.0264e-08 0)
(0 -3.99285e-08 0)
(0 -3.9623e-08 0)
(0 -3.93461e-08 0)
(0 -3.90964e-08 0)
(0 -3.8873e-08 0)
(0 -3.86746e-08 0)
(0 -3.85004e-08 0)
(0 -3.83496e-08 0)
(0 -3.82216e-08 0)
(0 -3.81157e-08 0)
(0 -3.80315e-08 0)
(0 -3.79687e-08 0)
(0 -3.79269e-08 0)
(0 -3.79061e-08 0)
(0 -4.78671e-08 0)
(0 -4.70318e-08 0)
(0 -4.62382e-08 0)
(0 -4.54872e-08 0)
(0 -4.47791e-08 0)
(0 -4.41136e-08 0)
(0 -4.34903e-08 0)
(0 -4.2908e-08 0)
(0 -4.23659e-08 0)
(0 -4.18624e-08 0)
(0 -4.13962e-08 0)
(0 -4.09656e-08 0)
(0 -4.05693e-08 0)
(0 -4.02055e-08 0)
(0 -3.98727e-08 0)
(0 -3.95696e-08 0)
(0 -3.92947e-08 0)
(0 -3.90469e-08 0)
(0 -3.88249e-08 0)
(0 -3.86277e-08 0)
(0 -3.84546e-08 0)
(0 -3.83047e-08 0)
(0 -3.81773e-08 0)
(0 -3.80719e-08 0)
(0 -3.79881e-08 0)
(0 -3.79256e-08 0)
(0 -3.7884e-08 0)
(0 -3.78633e-08 0)
(0 -4.77482e-08 0)
(0 -4.69178e-08 0)
(0 -4.61295e-08 0)
(0 -4.5384e-08 0)
(0 -4.46815e-08 0)
(0 -4.40215e-08 0)
(0 -4.34035e-08 0)
(0 -4.28265e-08 0)
(0 -4.22892e-08 0)
(0 -4.17903e-08 0)
(0 -4.13283e-08 0)
(0 -4.09016e-08 0)
(0 -4.05087e-08 0)
(0 -4.0148e-08 0)
(0 -3.9818e-08 0)
(0 -3.95172e-08 0)
(0 -3.92444e-08 0)
(0 -3.89983e-08 0)
(0 -3.87778e-08 0)
(0 -3.85819e-08 0)
(0 -3.84098e-08 0)
(0 -3.82607e-08 0)
(0 -3.8134e-08 0)
(0 -3.80291e-08 0)
(0 -3.79457e-08 0)
(0 -3.78834e-08 0)
(0 -3.78421e-08 0)
(0 -3.78214e-08 0)
(0 -4.76301e-08 0)
(0 -4.68047e-08 0)
(0 -4.60218e-08 0)
(0 -4.52819e-08 0)
(0 -4.4585e-08 0)
(0 -4.39306e-08 0)
(0 -4.3318e-08 0)
(0 -4.27461e-08 0)
(0 -4.22138e-08 0)
(0 -4.17194e-08 0)
(0 -4.12617e-08 0)
(0 -4.08388e-08 0)
(0 -4.04494e-08 0)
(0 -4.00917e-08 0)
(0 -3.97644e-08 0)
(0 -3.94661e-08 0)
(0 -3.91953e-08 0)
(0 -3.89509e-08 0)
(0 -3.87319e-08 0)
(0 -3.85372e-08 0)
(0 -3.83661e-08 0)
(0 -3.82178e-08 0)
(0 -3.80917e-08 0)
(0 -3.79874e-08 0)
(0 -3.79044e-08 0)
(0 -3.78424e-08 0)
(0 -3.78011e-08 0)
(0 -3.77806e-08 0)
(0 -4.75132e-08 0)
(0 -4.66929e-08 0)
(0 -4.59154e-08 0)
(0 -4.51811e-08 0)
(0 -4.44898e-08 0)
(0 -4.38411e-08 0)
(0 -4.32339e-08 0)
(0 -4.26672e-08 0)
(0 -4.21398e-08 0)
(0 -4.165e-08 0)
(0 -4.11964e-08 0)
(0 -4.07774e-08 0)
(0 -4.03914e-08 0)
(0 -4.00368e-08 0)
(0 -3.97122e-08 0)
(0 -3.94162e-08 0)
(0 -3.91474e-08 0)
(0 -3.89048e-08 0)
(0 -3.86872e-08 0)
(0 -3.84937e-08 0)
(0 -3.83236e-08 0)
(0 -3.81761e-08 0)
(0 -3.80506e-08 0)
(0 -3.79468e-08 0)
(0 -3.78641e-08 0)
(0 -3.78024e-08 0)
(0 -3.77613e-08 0)
(0 -3.77409e-08 0)
(0 -4.73977e-08 0)
(0 -4.65826e-08 0)
(0 -4.58107e-08 0)
(0 -4.5082e-08 0)
(0 -4.43964e-08 0)
(0 -4.37532e-08 0)
(0 -4.31514e-08 0)
(0 -4.259e-08 0)
(0 -4.20674e-08 0)
(0 -4.15821e-08 0)
(0 -4.11327e-08 0)
(0 -4.07175e-08 0)
(0 -4.03349e-08 0)
(0 -3.99833e-08 0)
(0 -3.96614e-08 0)
(0 -3.93676e-08 0)
(0 -3.91009e-08 0)
(0 -3.88599e-08 0)
(0 -3.86437e-08 0)
(0 -3.84514e-08 0)
(0 -3.82823e-08 0)
(0 -3.81356e-08 0)
(0 -3.80107e-08 0)
(0 -3.79074e-08 0)
(0 -3.78251e-08 0)
(0 -3.77636e-08 0)
(0 -3.77227e-08 0)
(0 -3.77023e-08 0)
(0 -4.72841e-08 0)
(0 -4.64742e-08 0)
(0 -4.57078e-08 0)
(0 -4.49848e-08 0)
(0 -4.43048e-08 0)
(0 -4.36672e-08 0)
(0 -4.30708e-08 0)
(0 -4.25145e-08 0)
(0 -4.19967e-08 0)
(0 -4.1516e-08 0)
(0 -4.10707e-08 0)
(0 -4.06592e-08 0)
(0 -4.028e-08 0)
(0 -3.99314e-08 0)
(0 -3.9612e-08 0)
(0 -3.93206e-08 0)
(0 -3.90558e-08 0)
(0 -3.88164e-08 0)
(0 -3.86017e-08 0)
(0 -3.84105e-08 0)
(0 -3.82423e-08 0)
(0 -3.80963e-08 0)
(0 -3.79721e-08 0)
(0 -3.78692e-08 0)
(0 -3.77873e-08 0)
(0 -3.7726e-08 0)
(0 -3.76853e-08 0)
(0 -3.7665e-08 0)
(0 -4.71726e-08 0)
(0 -4.6368e-08 0)
(0 -4.56071e-08 0)
(0 -4.48897e-08 0)
(0 -4.42154e-08 0)
(0 -4.35833e-08 0)
(0 -4.29923e-08 0)
(0 -4.2441e-08 0)
(0 -4.19281e-08 0)
(0 -4.14518e-08 0)
(0 -4.10105e-08 0)
(0 -4.06027e-08 0)
(0 -4.02268e-08 0)
(0 -3.98811e-08 0)
(0 -3.95643e-08 0)
(0 -3.92751e-08 0)
(0 -3.90122e-08 0)
(0 -3.87745e-08 0)
(0 -3.8561e-08 0)
(0 -3.8371e-08 0)
(0 -3.82037e-08 0)
(0 -3.80585e-08 0)
(0 -3.79348e-08 0)
(0 -3.78324e-08 0)
(0 -3.77508e-08 0)
(0 -3.76898e-08 0)
(0 -3.76492e-08 0)
(0 -3.7629e-08 0)
(0 -4.70636e-08 0)
(0 -4.62643e-08 0)
(0 -4.55088e-08 0)
(0 -4.47971e-08 0)
(0 -4.41284e-08 0)
(0 -4.35018e-08 0)
(0 -4.2916e-08 0)
(0 -4.23698e-08 0)
(0 -4.18615e-08 0)
(0 -4.13896e-08 0)
(0 -4.09523e-08 0)
(0 -4.05481e-08 0)
(0 -4.01754e-08 0)
(0 -3.98326e-08 0)
(0 -3.95183e-08 0)
(0 -3.92312e-08 0)
(0 -3.89702e-08 0)
(0 -3.8734e-08 0)
(0 -3.85219e-08 0)
(0 -3.8333e-08 0)
(0 -3.81666e-08 0)
(0 -3.8022e-08 0)
(0 -3.7899e-08 0)
(0 -3.7797e-08 0)
(0 -3.77157e-08 0)
(0 -3.76549e-08 0)
(0 -3.76145e-08 0)
(0 -3.75943e-08 0)
(0 -4.69573e-08 0)
(0 -4.61633e-08 0)
(0 -4.54134e-08 0)
(0 -4.47072e-08 0)
(0 -4.4044e-08 0)
(0 -4.34228e-08 0)
(0 -4.28422e-08 0)
(0 -4.23009e-08 0)
(0 -4.17973e-08 0)
(0 -4.13296e-08 0)
(0 -4.08962e-08 0)
(0 -4.04956e-08 0)
(0 -4.0126e-08 0)
(0 -3.97859e-08 0)
(0 -3.94741e-08 0)
(0 -3.91891e-08 0)
(0 -3.89298e-08 0)
(0 -3.86952e-08 0)
(0 -3.84844e-08 0)
(0 -3.82965e-08 0)
(0 -3.81309e-08 0)
(0 -3.79871e-08 0)
(0 -3.78646e-08 0)
(0 -3.7763e-08 0)
(0 -3.7682e-08 0)
(0 -3.76215e-08 0)
(0 -3.75812e-08 0)
(0 -3.75611e-08 0)
(0 -4.68543e-08 0)
(0 -4.60655e-08 0)
(0 -4.5321e-08 0)
(0 -4.46203e-08 0)
(0 -4.39625e-08 0)
(0 -4.33466e-08 0)
(0 -4.27712e-08 0)
(0 -4.22346e-08 0)
(0 -4.17355e-08 0)
(0 -4.12719e-08 0)
(0 -4.08424e-08 0)
(0 -4.04451e-08 0)
(0 -4.00786e-08 0)
(0 -3.97413e-08 0)
(0 -3.94318e-08 0)
(0 -3.91488e-08 0)
(0 -3.88913e-08 0)
(0 -3.86581e-08 0)
(0 -3.84485e-08 0)
(0 -3.82616e-08 0)
(0 -3.80969e-08 0)
(0 -3.79537e-08 0)
(0 -3.78317e-08 0)
(0 -3.77305e-08 0)
(0 -3.76498e-08 0)
(0 -3.75895e-08 0)
(0 -3.75493e-08 0)
(0 -3.75293e-08 0)
(0 -4.67547e-08 0)
(0 -4.59711e-08 0)
(0 -4.5232e-08 0)
(0 -4.45366e-08 0)
(0 -4.38842e-08 0)
(0 -4.32734e-08 0)
(0 -4.27029e-08 0)
(0 -4.21711e-08 0)
(0 -4.16763e-08 0)
(0 -4.12168e-08 0)
(0 -4.07909e-08 0)
(0 -4.0397e-08 0)
(0 -4.00334e-08 0)
(0 -3.96986e-08 0)
(0 -3.93914e-08 0)
(0 -3.91104e-08 0)
(0 -3.88545e-08 0)
(0 -3.86228e-08 0)
(0 -3.84143e-08 0)
(0 -3.82284e-08 0)
(0 -3.80644e-08 0)
(0 -3.79219e-08 0)
(0 -3.78004e-08 0)
(0 -3.76995e-08 0)
(0 -3.76192e-08 0)
(0 -3.7559e-08 0)
(0 -3.7519e-08 0)
(0 -3.7499e-08 0)
(0 -4.66591e-08 0)
(0 -4.58806e-08 0)
(0 -4.51466e-08 0)
(0 -4.44565e-08 0)
(0 -4.38093e-08 0)
(0 -4.32035e-08 0)
(0 -4.26378e-08 0)
(0 -4.21105e-08 0)
(0 -4.16199e-08 0)
(0 -4.11643e-08 0)
(0 -4.07419e-08 0)
(0 -4.03512e-08 0)
(0 -3.99904e-08 0)
(0 -3.96582e-08 0)
(0 -3.93531e-08 0)
(0 -3.9074e-08 0)
(0 -3.88197e-08 0)
(0 -3.85893e-08 0)
(0 -3.83819e-08 0)
(0 -3.81969e-08 0)
(0 -3.80337e-08 0)
(0 -3.78917e-08 0)
(0 -3.77707e-08 0)
(0 -3.76702e-08 0)
(0 -3.75901e-08 0)
(0 -3.75302e-08 0)
(0 -3.74903e-08 0)
(0 -3.74703e-08 0)
(0 -4.65676e-08 0)
(0 -4.5794e-08 0)
(0 -4.50652e-08 0)
(0 -4.43802e-08 0)
(0 -4.37379e-08 0)
(0 -4.3137e-08 0)
(0 -4.25759e-08 0)
(0 -4.2053e-08 0)
(0 -4.15664e-08 0)
(0 -4.11145e-08 0)
(0 -4.06955e-08 0)
(0 -4.03078e-08 0)
(0 -3.99498e-08 0)
(0 -3.96199e-08 0)
(0 -3.93169e-08 0)
(0 -3.90395e-08 0)
(0 -3.87868e-08 0)
(0 -3.85576e-08 0)
(0 -3.83513e-08 0)
(0 -3.81672e-08 0)
(0 -3.80047e-08 0)
(0 -3.78633e-08 0)
(0 -3.77427e-08 0)
(0 -3.76425e-08 0)
(0 -3.75627e-08 0)
(0 -3.75029e-08 0)
(0 -3.74631e-08 0)
(0 -3.74432e-08 0)
(0 -4.64807e-08 0)
(0 -4.57119e-08 0)
(0 -4.4988e-08 0)
(0 -4.43079e-08 0)
(0 -4.36704e-08 0)
(0 -4.30741e-08 0)
(0 -4.25175e-08 0)
(0 -4.19987e-08 0)
(0 -4.1516e-08 0)
(0 -4.10676e-08 0)
(0 -4.06519e-08 0)
(0 -4.0267e-08 0)
(0 -3.99115e-08 0)
(0 -3.95839e-08 0)
(0 -3.92829e-08 0)
(0 -3.90072e-08 0)
(0 -3.87559e-08 0)
(0 -3.85279e-08 0)
(0 -3.83226e-08 0)
(0 -3.81393e-08 0)
(0 -3.79774e-08 0)
(0 -3.78366e-08 0)
(0 -3.77164e-08 0)
(0 -3.76165e-08 0)
(0 -3.75369e-08 0)
(0 -3.74773e-08 0)
(0 -3.74376e-08 0)
(0 -3.74178e-08 0)
(0 -4.63986e-08 0)
(0 -4.56345e-08 0)
(0 -4.49152e-08 0)
(0 -4.42398e-08 0)
(0 -4.36069e-08 0)
(0 -4.30151e-08 0)
(0 -4.24626e-08 0)
(0 -4.19477e-08 0)
(0 -4.14687e-08 0)
(0 -4.10237e-08 0)
(0 -4.0611e-08 0)
(0 -4.02289e-08 0)
(0 -3.98758e-08 0)
(0 -3.95503e-08 0)
(0 -3.92511e-08 0)
(0 -3.8977e-08 0)
(0 -3.8727e-08 0)
(0 -3.85002e-08 0)
(0 -3.82958e-08 0)
(0 -3.81133e-08 0)
(0 -3.7952e-08 0)
(0 -3.78116e-08 0)
(0 -3.76918e-08 0)
(0 -3.75923e-08 0)
(0 -3.75129e-08 0)
(0 -3.74534e-08 0)
(0 -3.74138e-08 0)
(0 -3.7394e-08 0)
(0 -4.63217e-08 0)
(0 -4.55621e-08 0)
(0 -4.48472e-08 0)
(0 -4.41762e-08 0)
(0 -4.35477e-08 0)
(0 -4.296e-08 0)
(0 -4.24115e-08 0)
(0 -4.19003e-08 0)
(0 -4.14248e-08 0)
(0 -4.09829e-08 0)
(0 -4.05731e-08 0)
(0 -4.01935e-08 0)
(0 -3.98427e-08 0)
(0 -3.95192e-08 0)
(0 -3.92217e-08 0)
(0 -3.89491e-08 0)
(0 -3.87003e-08 0)
(0 -3.84745e-08 0)
(0 -3.8271e-08 0)
(0 -3.80891e-08 0)
(0 -3.79284e-08 0)
(0 -3.77885e-08 0)
(0 -3.7669e-08 0)
(0 -3.75698e-08 0)
(0 -3.74906e-08 0)
(0 -3.74312e-08 0)
(0 -3.73918e-08 0)
(0 -3.7372e-08 0)
(0 -4.62503e-08 0)
(0 -4.54948e-08 0)
(0 -4.47842e-08 0)
(0 -4.41174e-08 0)
(0 -4.34928e-08 0)
(0 -4.29091e-08 0)
(0 -4.23642e-08 0)
(0 -4.18566e-08 0)
(0 -4.13842e-08 0)
(0 -4.09453e-08 0)
(0 -4.05381e-08 0)
(0 -4.01609e-08 0)
(0 -3.98122e-08 0)
(0 -3.94905e-08 0)
(0 -3.91946e-08 0)
(0 -3.89233e-08 0)
(0 -3.86757e-08 0)
(0 -3.84509e-08 0)
(0 -3.82482e-08 0)
(0 -3.8067e-08 0)
(0 -3.79068e-08 0)
(0 -3.77673e-08 0)
(0 -3.76481e-08 0)
(0 -3.75491e-08 0)
(0 -3.74701e-08 0)
(0 -3.74109e-08 0)
(0 -3.73715e-08 0)
(0 -3.73518e-08 0)
(0 -4.61847e-08 0)
(0 -4.54331e-08 0)
(0 -4.47264e-08 0)
(0 -4.40634e-08 0)
(0 -4.34426e-08 0)
(0 -4.28624e-08 0)
(0 -4.2321e-08 0)
(0 -4.18166e-08 0)
(0 -4.13471e-08 0)
(0 -4.09109e-08 0)
(0 -4.05062e-08 0)
(0 -4.01311e-08 0)
(0 -3.97844e-08 0)
(0 -3.94644e-08 0)
(0 -3.91699e-08 0)
(0 -3.88999e-08 0)
(0 -3.86533e-08 0)
(0 -3.84294e-08 0)
(0 -3.82274e-08 0)
(0 -3.80467e-08 0)
(0 -3.7887e-08 0)
(0 -3.77479e-08 0)
(0 -3.7629e-08 0)
(0 -3.75302e-08 0)
(0 -3.74514e-08 0)
(0 -3.73923e-08 0)
(0 -3.7353e-08 0)
(0 -3.73333e-08 0)
(0 -4.61251e-08 0)
(0 -4.53771e-08 0)
(0 -4.46739e-08 0)
(0 -4.40145e-08 0)
(0 -4.33971e-08 0)
(0 -4.28202e-08 0)
(0 -4.2282e-08 0)
(0 -4.17804e-08 0)
(0 -4.13137e-08 0)
(0 -4.08799e-08 0)
(0 -4.04773e-08 0)
(0 -4.01043e-08 0)
(0 -3.97593e-08 0)
(0 -3.94408e-08 0)
(0 -3.91477e-08 0)
(0 -3.88788e-08 0)
(0 -3.86331e-08 0)
(0 -3.841e-08 0)
(0 -3.82086e-08 0)
(0 -3.80285e-08 0)
(0 -3.78693e-08 0)
(0 -3.77305e-08 0)
(0 -3.76119e-08 0)
(0 -3.75133e-08 0)
(0 -3.74345e-08 0)
(0 -3.73756e-08 0)
(0 -3.73363e-08 0)
(0 -3.73166e-08 0)
(0 -4.60718e-08 0)
(0 -4.5327e-08 0)
(0 -4.46271e-08 0)
(0 -4.39708e-08 0)
(0 -4.33566e-08 0)
(0 -4.27826e-08 0)
(0 -4.22471e-08 0)
(0 -4.17482e-08 0)
(0 -4.12839e-08 0)
(0 -4.08523e-08 0)
(0 -4.04517e-08 0)
(0 -4.00805e-08 0)
(0 -3.9737e-08 0)
(0 -3.94199e-08 0)
(0 -3.91279e-08 0)
(0 -3.886e-08 0)
(0 -3.86152e-08 0)
(0 -3.83927e-08 0)
(0 -3.8192e-08 0)
(0 -3.80124e-08 0)
(0 -3.78535e-08 0)
(0 -3.7715e-08 0)
(0 -3.75966e-08 0)
(0 -3.74982e-08 0)
(0 -3.74196e-08 0)
(0 -3.73607e-08 0)
(0 -3.73214e-08 0)
(0 -3.73018e-08 0)
(0 -4.6025e-08 0)
(0 -4.5283e-08 0)
(0 -4.45859e-08 0)
(0 -4.39325e-08 0)
(0 -4.3321e-08 0)
(0 -4.27497e-08 0)
(0 -4.22166e-08 0)
(0 -4.172e-08 0)
(0 -4.12578e-08 0)
(0 -4.08282e-08 0)
(0 -4.04293e-08 0)
(0 -4.00596e-08 0)
(0 -3.97175e-08 0)
(0 -3.94016e-08 0)
(0 -3.91106e-08 0)
(0 -3.88436e-08 0)
(0 -3.85996e-08 0)
(0 -3.83777e-08 0)
(0 -3.81774e-08 0)
(0 -3.79982e-08 0)
(0 -3.78397e-08 0)
(0 -3.77014e-08 0)
(0 -3.75832e-08 0)
(0 -3.7485e-08 0)
(0 -3.74065e-08 0)
(0 -3.73477e-08 0)
(0 -3.73085e-08 0)
(0 -3.72889e-08 0)
(0 -4.59848e-08 0)
(0 -4.52453e-08 0)
(0 -4.45507e-08 0)
(0 -4.38997e-08 0)
(0 -4.32905e-08 0)
(0 -4.27215e-08 0)
(0 -4.21906e-08 0)
(0 -4.16959e-08 0)
(0 -4.12355e-08 0)
(0 -4.08075e-08 0)
(0 -4.04102e-08 0)
(0 -4.00418e-08 0)
(0 -3.97009e-08 0)
(0 -3.9386e-08 0)
(0 -3.90959e-08 0)
(0 -3.88296e-08 0)
(0 -3.85862e-08 0)
(0 -3.83649e-08 0)
(0 -3.8165e-08 0)
(0 -3.79862e-08 0)
(0 -3.78279e-08 0)
(0 -3.76899e-08 0)
(0 -3.75719e-08 0)
(0 -3.74737e-08 0)
(0 -3.73953e-08 0)
(0 -3.73366e-08 0)
(0 -3.72974e-08 0)
(0 -3.72779e-08 0)
(0 -4.59515e-08 0)
(0 -4.5214e-08 0)
(0 -4.45215e-08 0)
(0 -4.38725e-08 0)
(0 -4.32653e-08 0)
(0 -4.26981e-08 0)
(0 -4.2169e-08 0)
(0 -4.1676e-08 0)
(0 -4.12171e-08 0)
(0 -4.07905e-08 0)
(0 -4.03944e-08 0)
(0 -4.00271e-08 0)
(0 -3.96871e-08 0)
(0 -3.93731e-08 0)
(0 -3.90837e-08 0)
(0 -3.88181e-08 0)
(0 -3.85752e-08 0)
(0 -3.83543e-08 0)
(0 -3.81548e-08 0)
(0 -3.79762e-08 0)
(0 -3.78182e-08 0)
(0 -3.76803e-08 0)
(0 -3.75624e-08 0)
(0 -3.74644e-08 0)
(0 -3.73861e-08 0)
(0 -3.73274e-08 0)
(0 -3.72883e-08 0)
(0 -3.72687e-08 0)
(0 -4.59251e-08 0)
(0 -4.51893e-08 0)
(0 -4.44984e-08 0)
(0 -4.3851e-08 0)
(0 -4.32454e-08 0)
(0 -4.26797e-08 0)
(0 -4.2152e-08 0)
(0 -4.16602e-08 0)
(0 -4.12026e-08 0)
(0 -4.0777e-08 0)
(0 -4.03819e-08 0)
(0 -4.00155e-08 0)
(0 -3.96763e-08 0)
(0 -3.93629e-08 0)
(0 -3.90741e-08 0)
(0 -3.8809e-08 0)
(0 -3.85665e-08 0)
(0 -3.83459e-08 0)
(0 -3.81467e-08 0)
(0 -3.79684e-08 0)
(0 -3.78105e-08 0)
(0 -3.76728e-08 0)
(0 -3.7555e-08 0)
(0 -3.7457e-08 0)
(0 -3.73788e-08 0)
(0 -3.73201e-08 0)
(0 -3.7281e-08 0)
(0 -3.72615e-08 0)
(0 -4.59058e-08 0)
(0 -4.51712e-08 0)
(0 -4.44815e-08 0)
(0 -4.38353e-08 0)
(0 -4.32308e-08 0)
(0 -4.26662e-08 0)
(0 -4.21395e-08 0)
(0 -4.16487e-08 0)
(0 -4.11919e-08 0)
(0 -4.07672e-08 0)
(0 -4.03728e-08 0)
(0 -4.0007e-08 0)
(0 -3.96684e-08 0)
(0 -3.93555e-08 0)
(0 -3.90671e-08 0)
(0 -3.88023e-08 0)
(0 -3.85601e-08 0)
(0 -3.83398e-08 0)
(0 -3.81408e-08 0)
(0 -3.79626e-08 0)
(0 -3.78048e-08 0)
(0 -3.76672e-08 0)
(0 -3.75495e-08 0)
(0 -3.74516e-08 0)
(0 -3.73734e-08 0)
(0 -3.73148e-08 0)
(0 -3.72757e-08 0)
(0 -3.72562e-08 0)
(0 -4.58936e-08 0)
(0 -4.51598e-08 0)
(0 -4.44709e-08 0)
(0 -4.38254e-08 0)
(0 -4.32217e-08 0)
(0 -4.26577e-08 0)
(0 -4.21317e-08 0)
(0 -4.16415e-08 0)
(0 -4.11852e-08 0)
(0 -4.0761e-08 0)
(0 -4.03671e-08 0)
(0 -4.00017e-08 0)
(0 -3.96634e-08 0)
(0 -3.93508e-08 0)
(0 -3.90627e-08 0)
(0 -3.87981e-08 0)
(0 -3.85561e-08 0)
(0 -3.83359e-08 0)
(0 -3.81371e-08 0)
(0 -3.7959e-08 0)
(0 -3.78013e-08 0)
(0 -3.76637e-08 0)
(0 -3.75461e-08 0)
(0 -3.74482e-08 0)
(0 -3.737e-08 0)
(0 -3.73114e-08 0)
(0 -3.72724e-08 0)
(0 -3.72529e-08 0)
(0 -4.58887e-08 0)
(0 -4.51551e-08 0)
(0 -4.44665e-08 0)
(0 -4.38214e-08 0)
(0 -4.32179e-08 0)
(0 -4.26543e-08 0)
(0 -4.21285e-08 0)
(0 -4.16385e-08 0)
(0 -4.11825e-08 0)
(0 -4.07585e-08 0)
(0 -4.03647e-08 0)
(0 -3.99995e-08 0)
(0 -3.96613e-08 0)
(0 -3.93489e-08 0)
(0 -3.90609e-08 0)
(0 -3.87964e-08 0)
(0 -3.85544e-08 0)
(0 -3.83343e-08 0)
(0 -3.81355e-08 0)
(0 -3.79574e-08 0)
(0 -3.77998e-08 0)
(0 -3.76623e-08 0)
(0 -3.75446e-08 0)
(0 -3.74468e-08 0)
(0 -3.73686e-08 0)
(0 -3.731e-08 0)
(0 -3.7271e-08 0)
(0 -3.72515e-08 0)
(0 -4.95461e-08 0)
(0 -5.04802e-08 0)
(0 -5.14414e-08 0)
(0 -5.24218e-08 0)
(0 -5.34106e-08 0)
(0 -5.43924e-08 0)
(0 -5.53454e-08 0)
(0 -5.62387e-08 0)
(0 -5.70297e-08 0)
(0 -5.76599e-08 0)
(0 -5.80515e-08 0)
(0 -5.81043e-08 0)
(0 -5.76936e-08 0)
(0 -5.66704e-08 0)
(0 -5.48658e-08 0)
(0 -5.20984e-08 0)
(0 -4.8189e-08 0)
(0 -4.29804e-08 0)
(0 -3.63663e-08 0)
(0 -2.83351e-08 0)
(0 -1.90527e-08 0)
(0 -9.12066e-09 0)
(0 -4.94244e-08 0)
(0 -5.03556e-08 0)
(0 -5.13149e-08 0)
(0 -5.2295e-08 0)
(0 -5.32855e-08 0)
(0 -5.42718e-08 0)
(0 -5.52333e-08 0)
(0 -5.61408e-08 0)
(0 -5.69538e-08 0)
(0 -5.76169e-08 0)
(0 -5.80564e-08 0)
(0 -5.81765e-08 0)
(0 -5.78577e-08 0)
(0 -5.6956e-08 0)
(0 -5.53057e-08 0)
(0 -5.27256e-08 0)
(0 -4.90306e-08 0)
(0 -4.40489e-08 0)
(0 -3.76485e-08 0)
(0 -2.97789e-08 0)
(0 -2.05565e-08 0)
(0 -1.0504e-08 0)
(0 -4.93019e-08 0)
(0 -5.02302e-08 0)
(0 -5.11877e-08 0)
(0 -5.21675e-08 0)
(0 -5.31599e-08 0)
(0 -5.4151e-08 0)
(0 -5.51215e-08 0)
(0 -5.60438e-08 0)
(0 -5.68799e-08 0)
(0 -5.75774e-08 0)
(0 -5.80666e-08 0)
(0 -5.82566e-08 0)
(0 -5.80332e-08 0)
(0 -5.72574e-08 0)
(0 -5.57677e-08 0)
(0 -5.33844e-08 0)
(0 -4.99191e-08 0)
(0 -4.51896e-08 0)
(0 -3.90438e-08 0)
(0 -3.13985e-08 0)
(0 -2.23161e-08 0)
(0 -1.22023e-08 0)
(0 -4.9179e-08 0)
(0 -5.01042e-08 0)
(0 -5.10599e-08 0)
(0 -5.20394e-08 0)
(0 -5.30337e-08 0)
(0 -5.40299e-08 0)
(0 -5.50097e-08 0)
(0 -5.59474e-08 0)
(0 -5.68074e-08 0)
(0 -5.75407e-08 0)
(0 -5.80815e-08 0)
(0 -5.83442e-08 0)
(0 -5.82202e-08 0)
(0 -5.75767e-08 0)
(0 -5.62575e-08 0)
(0 -5.40868e-08 0)
(0 -5.08765e-08 0)
(0 -4.64398e-08 0)
(0 -4.06112e-08 0)
(0 -3.32822e-08 0)
(0 -2.44726e-08 0)
(0 -1.45209e-08 0)
(0 -4.90557e-08 0)
(0 -4.99779e-08 0)
(0 -5.09316e-08 0)
(0 -5.19108e-08 0)
(0 -5.29071e-08 0)
(0 -5.39083e-08 0)
(0 -5.48976e-08 0)
(0 -5.58512e-08 0)
(0 -5.67357e-08 0)
(0 -5.75056e-08 0)
(0 -5.80997e-08 0)
(0 -5.84376e-08 0)
(0 -5.84171e-08 0)
(0 -5.79126e-08 0)
(0 -5.67748e-08 0)
(0 -5.48343e-08 0)
(0 -5.19077e-08 0)
(0 -4.78087e-08 0)
(0 -4.23664e-08 0)
(0 -3.54521e-08 0)
(0 -2.70289e-08 0)
(0 -1.72612e-08 0)
(0 -4.89323e-08 0)
(0 -4.98513e-08 0)
(0 -5.0803e-08 0)
(0 -5.17818e-08 0)
(0 -5.278e-08 0)
(0 -5.37862e-08 0)
(0 -5.47851e-08 0)
(0 -5.57545e-08 0)
(0 -5.66638e-08 0)
(0 -5.7471e-08 0)
(0 -5.81193e-08 0)
(0 -5.85342e-08 0)
(0 -5.86204e-08 0)
(0 -5.82603e-08 0)
(0 -5.73132e-08 0)
(0 -5.56183e-08 0)
(0 -5.30002e-08 0)
(0 -4.92785e-08 0)
(0 -4.42842e-08 0)
(0 -3.78823e-08 0)
(0 -3.00105e-08 0)
(0 -2.07563e-08 0)
(0 -4.8809e-08 0)
(0 -4.97247e-08 0)
(0 -5.06742e-08 0)
(0 -5.16526e-08 0)
(0 -5.26524e-08 0)
(0 -5.36636e-08 0)
(0 -5.46718e-08 0)
(0 -5.56569e-08 0)
(0 -5.65909e-08 0)
(0 -5.74352e-08 0)
(0 -5.81379e-08 0)
(0 -5.86305e-08 0)
(0 -5.8825e-08 0)
(0 -5.86124e-08 0)
(0 -5.78618e-08 0)
(0 -5.64225e-08 0)
(0 -5.41292e-08 0)
(0 -5.08107e-08 0)
(0 -4.63041e-08 0)
(0 -4.04755e-08 0)
(0 -3.32519e-08 0)
(0 -2.46837e-08 0)
(0 -4.86861e-08 0)
(0 -4.95983e-08 0)
(0 -5.05455e-08 0)
(0 -5.15231e-08 0)
(0 -5.25245e-08 0)
(0 -5.35403e-08 0)
(0 -5.45575e-08 0)
(0 -5.55579e-08 0)
(0 -5.6516e-08 0)
(0 -5.73968e-08 0)
(0 -5.81532e-08 0)
(0 -5.87228e-08 0)
(0 -5.90251e-08 0)
(0 -5.89602e-08 0)
(0 -5.84073e-08 0)
(0 -5.72269e-08 0)
(0 -5.52646e-08 0)
(0 -5.23595e-08 0)
(0 -4.83564e-08 0)
(0 -4.31242e-08 0)
(0 -3.65815e-08 0)
(0 -2.87386e-08 0)
(0 -4.85637e-08 0)
(0 -4.94723e-08 0)
(0 -5.04171e-08 0)
(0 -5.13938e-08 0)
(0 -5.23964e-08 0)
(0 -5.34164e-08 0)
(0 -5.44421e-08 0)
(0 -5.54571e-08 0)
(0 -5.64383e-08 0)
(0 -5.73544e-08 0)
(0 -5.81628e-08 0)
(0 -5.88072e-08 0)
(0 -5.92149e-08 0)
(0 -5.92946e-08 0)
(0 -5.89362e-08 0)
(0 -5.80111e-08 0)
(0 -5.63763e-08 0)
(0 -5.38811e-08 0)
(0 -5.03781e-08 0)
(0 -4.57395e-08 0)
(0 -3.98806e-08 0)
(0 -3.27987e-08 0)
(0 -4.84423e-08 0)
(0 -4.93472e-08 0)
(0 -5.02893e-08 0)
(0 -5.12648e-08 0)
(0 -5.22682e-08 0)
(0 -5.32921e-08 0)
(0 -5.43256e-08 0)
(0 -5.53542e-08 0)
(0 -5.63573e-08 0)
(0 -5.73068e-08 0)
(0 -5.81647e-08 0)
(0 -5.88805e-08 0)
(0 -5.93889e-08 0)
(0 -5.96076e-08 0)
(0 -5.94362e-08 0)
(0 -5.87573e-08 0)
(0 -5.74385e-08 0)
(0 -5.53389e-08 0)
(0 -5.23176e-08 0)
(0 -4.82477e-08 0)
(0 -4.30353e-08 0)
(0 -3.66461e-08 0)
(0 -4.8322e-08 0)
(0 -4.9223e-08 0)
(0 -5.01623e-08 0)
(0 -5.11363e-08 0)
(0 -5.21403e-08 0)
(0 -5.31674e-08 0)
(0 -5.42081e-08 0)
(0 -5.52492e-08 0)
(0 -5.62725e-08 0)
(0 -5.72531e-08 0)
(0 -5.81573e-08 0)
(0 -5.894e-08 0)
(0 -5.9543e-08 0)
(0 -5.98924e-08 0)
(0 -5.98975e-08 0)
(0 -5.94511e-08 0)
(0 -5.84311e-08 0)
(0 -5.67054e-08 0)
(0 -5.41388e-08 0)
(0 -5.06041e-08 0)
(0 -4.5995e-08 0)
(0 -4.02369e-08 0)
(0 -4.82032e-08 0)
(0 -4.91002e-08 0)
(0 -5.00364e-08 0)
(0 -5.10088e-08 0)
(0 -5.20129e-08 0)
(0 -5.30427e-08 0)
(0 -5.40896e-08 0)
(0 -5.5142e-08 0)
(0 -5.61837e-08 0)
(0 -5.71928e-08 0)
(0 -5.81394e-08 0)
(0 -5.89838e-08 0)
(0 -5.96741e-08 0)
(0 -6.01443e-08 0)
(0 -6.03129e-08 0)
(0 -6.00822e-08 0)
(0 -5.93398e-08 0)
(0 -5.79619e-08 0)
(0 -5.58189e-08 0)
(0 -5.27847e-08 0)
(0 -4.87496e-08 0)
(0 -4.36397e-08 0)
(0 -4.80863e-08 0)
(0 -4.89791e-08 0)
(0 -4.99121e-08 0)
(0 -5.08825e-08 0)
(0 -5.18863e-08 0)
(0 -5.29182e-08 0)
(0 -5.39704e-08 0)
(0 -5.50328e-08 0)
(0 -5.6091e-08 0)
(0 -5.71257e-08 0)
(0 -5.81107e-08 0)
(0 -5.90109e-08 0)
(0 -5.97804e-08 0)
(0 -6.03605e-08 0)
(0 -6.06781e-08 0)
(0 -6.06444e-08 0)
(0 -6.01561e-08 0)
(0 -5.90969e-08 0)
(0 -5.73427e-08 0)
(0 -5.47677e-08 0)
(0 -5.12551e-08 0)
(0 -4.67093e-08 0)
(0 -4.79715e-08 0)
(0 -4.88601e-08 0)
(0 -4.97897e-08 0)
(0 -5.07578e-08 0)
(0 -5.1761e-08 0)
(0 -5.27943e-08 0)
(0 -5.38511e-08 0)
(0 -5.49221e-08 0)
(0 -5.59948e-08 0)
(0 -5.70522e-08 0)
(0 -5.80712e-08 0)
(0 -5.90211e-08 0)
(0 -5.98615e-08 0)
(0 -6.05401e-08 0)
(0 -6.09913e-08 0)
(0 -6.1135e-08 0)
(0 -6.08759e-08 0)
(0 -6.01054e-08 0)
(0 -5.87042e-08 0)
(0 -5.65473e-08 0)
(0 -5.35114e-08 0)
(0 -4.94828e-08 0)
(0 -4.78593e-08 0)
(0 -4.87435e-08 0)
(0 -4.96695e-08 0)
(0 -5.06352e-08 0)
(0 -5.16373e-08 0)
(0 -5.26715e-08 0)
(0 -5.37319e-08 0)
(0 -5.48102e-08 0)
(0 -5.58954e-08 0)
(0 -5.69726e-08 0)
(0 -5.80215e-08 0)
(0 -5.90152e-08 0)
(0 -5.99179e-08 0)
(0 -6.06834e-08 0)
(0 -6.12531e-08 0)
(0 -6.15542e-08 0)
(0 -6.14996e-08 0)
(0 -6.09875e-08 0)
(0 -5.9904e-08 0)
(0 -5.81262e-08 0)
(0 -5.55275e-08 0)
(0 -5.19826e-08 0)
(0 -4.77499e-08 0)
(0 -4.86298e-08 0)
(0 -4.95521e-08 0)
(0 -5.0515e-08 0)
(0 -5.15158e-08 0)
(0 -5.25504e-08 0)
(0 -5.36135e-08 0)
(0 -5.46979e-08 0)
(0 -5.57938e-08 0)
(0 -5.68879e-08 0)
(0 -5.79626e-08 0)
(0 -5.89942e-08 0)
(0 -5.99511e-08 0)
(0 -6.07924e-08 0)
(0 -6.14656e-08 0)
(0 -6.19049e-08 0)
(0 -6.20302e-08 0)
(0 -6.17469e-08 0)
(0 -6.09466e-08 0)
(0 -5.95102e-08 0)
(0 -5.73123e-08 0)
(0 -5.42291e-08 0)
(0 -4.76439e-08 0)
(0 -4.85193e-08 0)
(0 -4.94378e-08 0)
(0 -5.03979e-08 0)
(0 -5.13969e-08 0)
(0 -5.24313e-08 0)
(0 -5.34965e-08 0)
(0 -5.45858e-08 0)
(0 -5.56905e-08 0)
(0 -5.67991e-08 0)
(0 -5.78958e-08 0)
(0 -5.89598e-08 0)
(0 -5.99632e-08 0)
(0 -6.08697e-08 0)
(0 -6.16322e-08 0)
(0 -6.21912e-08 0)
(0 -6.24731e-08 0)
(0 -6.23898e-08 0)
(0 -6.18386e-08 0)
(0 -6.07044e-08 0)
(0 -5.88639e-08 0)
(0 -5.61917e-08 0)
(0 -4.75415e-08 0)
(0 -4.84124e-08 0)
(0 -4.93271e-08 0)
(0 -5.02841e-08 0)
(0 -5.12811e-08 0)
(0 -5.2315e-08 0)
(0 -5.33815e-08 0)
(0 -5.44746e-08 0)
(0 -5.55867e-08 0)
(0 -5.67073e-08 0)
(0 -5.78226e-08 0)
(0 -5.8914e-08 0)
(0 -5.99569e-08 0)
(0 -6.09188e-08 0)
(0 -6.17574e-08 0)
(0 -6.24188e-08 0)
(0 -6.28352e-08 0)
(0 -6.29243e-08 0)
(0 -6.25888e-08 0)
(0 -6.17176e-08 0)
(0 -6.01897e-08 0)
(0 -5.78814e-08 0)
(0 -4.74431e-08 0)
(0 -4.83096e-08 0)
(0 -4.92204e-08 0)
(0 -5.01742e-08 0)
(0 -5.11691e-08 0)
(0 -5.22021e-08 0)
(0 -5.32692e-08 0)
(0 -5.43653e-08 0)
(0 -5.54832e-08 0)
(0 -5.66138e-08 0)
(0 -5.77444e-08 0)
(0 -5.88588e-08 0)
(0 -5.99348e-08 0)
(0 -6.09433e-08 0)
(0 -6.18461e-08 0)
(0 -6.2594e-08 0)
(0 -6.31243e-08 0)
(0 -6.33601e-08 0)
(0 -6.32085e-08 0)
(0 -6.25618e-08 0)
(0 -6.12987e-08 0)
(0 -5.92865e-08 0)
(0 -4.7349e-08 0)
(0 -4.82112e-08 0)
(0 -4.91182e-08 0)
(0 -5.00688e-08 0)
(0 -5.10613e-08 0)
(0 -5.2093e-08 0)
(0 -5.31604e-08 0)
(0 -5.42586e-08 0)
(0 -5.53812e-08 0)
(0 -5.65197e-08 0)
(0 -5.76631e-08 0)
(0 -5.87964e-08 0)
(0 -5.98999e-08 0)
(0 -6.09471e-08 0)
(0 -6.19034e-08 0)
(0 -6.27234e-08 0)
(0 -6.33491e-08 0)
(0 -6.37079e-08 0)
(0 -6.37111e-08 0)
(0 -6.32542e-08 0)
(0 -6.22179e-08 0)
(0 -6.04726e-08 0)
(0 -4.72598e-08 0)
(0 -4.81177e-08 0)
(0 -4.90208e-08 0)
(0 -4.99682e-08 0)
(0 -5.09582e-08 0)
(0 -5.19885e-08 0)
(0 -5.30556e-08 0)
(0 -5.41552e-08 0)
(0 -5.52814e-08 0)
(0 -5.64265e-08 0)
(0 -5.75802e-08 0)
(0 -5.8729e-08 0)
(0 -5.9855e-08 0)
(0 -6.09341e-08 0)
(0 -6.19345e-08 0)
(0 -6.2814e-08 0)
(0 -6.35185e-08 0)
(0 -6.39789e-08 0)
(0 -6.41103e-08 0)
(0 -6.38107e-08 0)
(0 -6.29623e-08 0)
(0 -6.14351e-08 0)
(0 -4.71757e-08 0)
(0 -4.80295e-08 0)
(0 -4.89288e-08 0)
(0 -4.9873e-08 0)
(0 -5.08605e-08 0)
(0 -5.18891e-08 0)
(0 -5.29557e-08 0)
(0 -5.40561e-08 0)
(0 -5.5185e-08 0)
(0 -5.63352e-08 0)
(0 -5.74972e-08 0)
(0 -5.86586e-08 0)
(0 -5.9803e-08 0)
(0 -6.09081e-08 0)
(0 -6.19443e-08 0)
(0 -6.28724e-08 0)
(0 -6.3641e-08 0)
(0 -6.41844e-08 0)
(0 -6.44202e-08 0)
(0 -6.42483e-08 0)
(0 -6.35516e-08 0)
(0 -6.21986e-08 0)
(0 -4.7097e-08 0)
(0 -4.79468e-08 0)
(0 -4.88426e-08 0)
(0 -4.97836e-08 0)
(0 -5.07686e-08 0)
(0 -5.17954e-08 0)
(0 -5.28612e-08 0)
(0 -5.3962e-08 0)
(0 -5.50929e-08 0)
(0 -5.6247e-08 0)
(0 -5.74156e-08 0)
(0 -5.85872e-08 0)
(0 -5.97464e-08 0)
(0 -6.08724e-08 0)
(0 -6.19376e-08 0)
(0 -6.29048e-08 0)
(0 -6.37252e-08 0)
(0 -6.43353e-08 0)
(0 -6.46548e-08 0)
(0 -6.4585e-08 0)
(0 -6.4008e-08 0)
(0 -6.27877e-08 0)
(0 -4.70241e-08 0)
(0 -4.78702e-08 0)
(0 -4.87625e-08 0)
(0 -4.97005e-08 0)
(0 -5.0683e-08 0)
(0 -5.17079e-08 0)
(0 -5.27727e-08 0)
(0 -5.38736e-08 0)
(0 -5.50058e-08 0)
(0 -5.6163e-08 0)
(0 -5.73369e-08 0)
(0 -5.85166e-08 0)
(0 -5.96876e-08 0)
(0 -6.08304e-08 0)
(0 -6.19187e-08 0)
(0 -6.29171e-08 0)
(0 -6.37786e-08 0)
(0 -6.44418e-08 0)
(0 -6.48279e-08 0)
(0 -6.48391e-08 0)
(0 -6.4357e-08 0)
(0 -6.32431e-08 0)
(0 -4.69573e-08 0)
(0 -4.77999e-08 0)
(0 -4.8689e-08 0)
(0 -4.96241e-08 0)
(0 -5.06041e-08 0)
(0 -5.16273e-08 0)
(0 -5.2691e-08 0)
(0 -5.37917e-08 0)
(0 -5.49248e-08 0)
(0 -5.60842e-08 0)
(0 -5.72622e-08 0)
(0 -5.84482e-08 0)
(0 -5.96286e-08 0)
(0 -6.07847e-08 0)
(0 -6.18913e-08 0)
(0 -6.29144e-08 0)
(0 -6.38085e-08 0)
(0 -6.45134e-08 0)
(0 -6.49518e-08 0)
(0 -6.50267e-08 0)
(0 -6.46201e-08 0)
(0 -6.35945e-08 0)
(0 -4.68968e-08 0)
(0 -4.77362e-08 0)
(0 -4.86223e-08 0)
(0 -4.95548e-08 0)
(0 -5.05325e-08 0)
(0 -5.15539e-08 0)
(0 -5.26164e-08 0)
(0 -5.37167e-08 0)
(0 -5.48503e-08 0)
(0 -5.60115e-08 0)
(0 -5.71926e-08 0)
(0 -5.83836e-08 0)
(0 -5.95714e-08 0)
(0 -6.0738e-08 0)
(0 -6.1859e-08 0)
(0 -6.29014e-08 0)
(0 -6.38208e-08 0)
(0 -6.45582e-08 0)
(0 -6.50371e-08 0)
(0 -6.51612e-08 0)
(0 -6.48125e-08 0)
(0 -6.38526e-08 0)
(0 -4.6843e-08 0)
(0 -4.76795e-08 0)
(0 -4.85629e-08 0)
(0 -4.94929e-08 0)
(0 -5.04685e-08 0)
(0 -5.14882e-08 0)
(0 -5.25496e-08 0)
(0 -5.36494e-08 0)
(0 -5.47833e-08 0)
(0 -5.59456e-08 0)
(0 -5.71291e-08 0)
(0 -5.83241e-08 0)
(0 -5.95176e-08 0)
(0 -6.06923e-08 0)
(0 -6.18244e-08 0)
(0 -6.28818e-08 0)
(0 -6.38207e-08 0)
(0 -6.4583e-08 0)
(0 -6.50929e-08 0)
(0 -6.52541e-08 0)
(0 -6.49486e-08 0)
(0 -6.40365e-08 0)
(0 -4.67961e-08 0)
(0 -4.763e-08 0)
(0 -4.8511e-08 0)
(0 -4.94388e-08 0)
(0 -5.04125e-08 0)
(0 -5.14307e-08 0)
(0 -5.24909e-08 0)
(0 -5.35902e-08 0)
(0 -5.47241e-08 0)
(0 -5.58874e-08 0)
(0 -5.70726e-08 0)
(0 -5.82705e-08 0)
(0 -5.94685e-08 0)
(0 -6.06495e-08 0)
(0 -6.17902e-08 0)
(0 -6.2859e-08 0)
(0 -6.38127e-08 0)
(0 -6.45938e-08 0)
(0 -6.51268e-08 0)
(0 -6.53156e-08 0)
(0 -6.50416e-08 0)
(0 -6.41639e-08 0)
(0 -4.67563e-08 0)
(0 -4.7588e-08 0)
(0 -4.84669e-08 0)
(0 -4.93928e-08 0)
(0 -5.03648e-08 0)
(0 -5.13816e-08 0)
(0 -5.24409e-08 0)
(0 -5.35396e-08 0)
(0 -5.46735e-08 0)
(0 -5.58373e-08 0)
(0 -5.70239e-08 0)
(0 -5.8224e-08 0)
(0 -5.94253e-08 0)
(0 -6.0611e-08 0)
(0 -6.17582e-08 0)
(0 -6.28356e-08 0)
(0 -6.38004e-08 0)
(0 -6.45954e-08 0)
(0 -6.51455e-08 0)
(0 -6.53543e-08 0)
(0 -6.51024e-08 0)
(0 -6.42454e-08 0)
(0 -4.67237e-08 0)
(0 -4.75536e-08 0)
(0 -4.84307e-08 0)
(0 -4.9355e-08 0)
(0 -5.03257e-08 0)
(0 -5.13414e-08 0)
(0 -5.23998e-08 0)
(0 -5.34979e-08 0)
(0 -5.46317e-08 0)
(0 -5.57959e-08 0)
(0 -5.69834e-08 0)
(0 -5.81852e-08 0)
(0 -5.93889e-08 0)
(0 -6.05781e-08 0)
(0 -6.17301e-08 0)
(0 -6.28137e-08 0)
(0 -6.37866e-08 0)
(0 -6.45917e-08 0)
(0 -6.5154e-08 0)
(0 -6.53775e-08 0)
(0 -6.51432e-08 0)
(0 -6.43106e-08 0)
(0 -4.66985e-08 0)
(0 -4.7527e-08 0)
(0 -4.84028e-08 0)
(0 -4.93259e-08 0)
(0 -5.02954e-08 0)
(0 -5.13102e-08 0)
(0 -5.23679e-08 0)
(0 -5.34656e-08 0)
(0 -5.45993e-08 0)
(0 -5.57636e-08 0)
(0 -5.69518e-08 0)
(0 -5.81547e-08 0)
(0 -5.93602e-08 0)
(0 -6.05518e-08 0)
(0 -6.17071e-08 0)
(0 -6.27951e-08 0)
(0 -6.37735e-08 0)
(0 -6.45855e-08 0)
(0 -6.51562e-08 0)
(0 -6.53892e-08 0)
(0 -6.51652e-08 0)
(0 -6.43413e-08 0)
(0 -4.66808e-08 0)
(0 -4.75083e-08 0)
(0 -4.83832e-08 0)
(0 -4.93054e-08 0)
(0 -5.02742e-08 0)
(0 -5.12882e-08 0)
(0 -5.23454e-08 0)
(0 -5.34428e-08 0)
(0 -5.45763e-08 0)
(0 -5.57408e-08 0)
(0 -5.69293e-08 0)
(0 -5.81329e-08 0)
(0 -5.93395e-08 0)
(0 -6.05328e-08 0)
(0 -6.16902e-08 0)
(0 -6.27809e-08 0)
(0 -6.37629e-08 0)
(0 -6.45793e-08 0)
(0 -6.5155e-08 0)
(0 -6.53935e-08 0)
(0 -6.5175e-08 0)
(0 -6.43554e-08 0)
(0 -4.66708e-08 0)
(0 -4.74977e-08 0)
(0 -4.8372e-08 0)
(0 -4.92937e-08 0)
(0 -5.0262e-08 0)
(0 -5.12757e-08 0)
(0 -5.23326e-08 0)
(0 -5.34297e-08 0)
(0 -5.45631e-08 0)
(0 -5.57276e-08 0)
(0 -5.69163e-08 0)
(0 -5.81203e-08 0)
(0 -5.93274e-08 0)
(0 -6.05214e-08 0)
(0 -6.16799e-08 0)
(0 -6.27721e-08 0)
(0 -6.37559e-08 0)
(0 -6.45744e-08 0)
(0 -6.51526e-08 0)
(0 -6.53938e-08 0)
(0 -6.51771e-08 0)
(0 -6.43564e-08 0)
(0 -3.81567e-08 0)
(0 -3.8178e-08 0)
(0 -3.82208e-08 0)
(0 -3.82852e-08 0)
(0 -3.83716e-08 0)
(0 -3.84804e-08 0)
(0 -3.86122e-08 0)
(0 -3.87676e-08 0)
(0 -3.89475e-08 0)
(0 -3.91527e-08 0)
(0 -3.93844e-08 0)
(0 -3.96437e-08 0)
(0 -3.99318e-08 0)
(0 -4.02503e-08 0)
(0 -4.06005e-08 0)
(0 -4.09841e-08 0)
(0 -4.14025e-08 0)
(0 -4.18574e-08 0)
(0 -4.23503e-08 0)
(0 -4.28825e-08 0)
(0 -4.34553e-08 0)
(0 -4.40698e-08 0)
(0 -4.47267e-08 0)
(0 -4.54264e-08 0)
(0 -4.61689e-08 0)
(0 -4.69536e-08 0)
(0 -4.77794e-08 0)
(0 -4.86445e-08 0)
(0 -3.81098e-08 0)
(0 -3.8131e-08 0)
(0 -3.81736e-08 0)
(0 -3.82377e-08 0)
(0 -3.83237e-08 0)
(0 -3.8432e-08 0)
(0 -3.85631e-08 0)
(0 -3.87177e-08 0)
(0 -3.88966e-08 0)
(0 -3.91006e-08 0)
(0 -3.93308e-08 0)
(0 -3.95883e-08 0)
(0 -3.98745e-08 0)
(0 -4.01907e-08 0)
(0 -4.05383e-08 0)
(0 -4.09189e-08 0)
(0 -4.13341e-08 0)
(0 -4.17854e-08 0)
(0 -4.22743e-08 0)
(0 -4.28023e-08 0)
(0 -4.33706e-08 0)
(0 -4.39804e-08 0)
(0 -4.46324e-08 0)
(0 -4.53271e-08 0)
(0 -4.60646e-08 0)
(0 -4.68444e-08 0)
(0 -4.76656e-08 0)
(0 -4.85265e-08 0)
(0 -3.80634e-08 0)
(0 -3.80846e-08 0)
(0 -3.8127e-08 0)
(0 -3.81908e-08 0)
(0 -3.82764e-08 0)
(0 -3.83842e-08 0)
(0 -3.85146e-08 0)
(0 -3.86684e-08 0)
(0 -3.88462e-08 0)
(0 -3.9049e-08 0)
(0 -3.92777e-08 0)
(0 -3.95336e-08 0)
(0 -3.98177e-08 0)
(0 -4.01316e-08 0)
(0 -4.04766e-08 0)
(0 -4.08542e-08 0)
(0 -4.1266e-08 0)
(0 -4.17136e-08 0)
(0 -4.21986e-08 0)
(0 -4.27222e-08 0)
(0 -4.3286e-08 0)
(0 -4.38909e-08 0)
(0 -4.45379e-08 0)
(0 -4.52276e-08 0)
(0 -4.596e-08 0)
(0 -4.67348e-08 0)
(0 -4.75513e-08 0)
(0 -4.84078e-08 0)
(0 -3.80177e-08 0)
(0 -3.80388e-08 0)
(0 -3.8081e-08 0)
(0 -3.81446e-08 0)
(0 -3.82298e-08 0)
(0 -3.8337e-08 0)
(0 -3.84668e-08 0)
(0 -3.86197e-08 0)
(0 -3.87965e-08 0)
(0 -3.89981e-08 0)
(0 -3.92253e-08 0)
(0 -3.94794e-08 0)
(0 -3.97615e-08 0)
(0 -4.0073e-08 0)
(0 -4.04153e-08 0)
(0 -4.079e-08 0)
(0 -4.11984e-08 0)
(0 -4.16423e-08 0)
(0 -4.21232e-08 0)
(0 -4.26425e-08 0)
(0 -4.32016e-08 0)
(0 -4.38016e-08 0)
(0 -4.44436e-08 0)
(0 -4.5128e-08 0)
(0 -4.58552e-08 0)
(0 -4.6625e-08 0)
(0 -4.74366e-08 0)
(0 -4.82887e-08 0)
(0 -3.79728e-08 0)
(0 -3.79938e-08 0)
(0 -3.80358e-08 0)
(0 -3.80991e-08 0)
(0 -3.81839e-08 0)
(0 -3.82906e-08 0)
(0 -3.84197e-08 0)
(0 -3.85718e-08 0)
(0 -3.87476e-08 0)
(0 -3.89479e-08 0)
(0 -3.91736e-08 0)
(0 -3.9426e-08 0)
(0 -3.9706e-08 0)
(0 -4.00152e-08 0)
(0 -4.03548e-08 0)
(0 -4.07264e-08 0)
(0 -4.11315e-08 0)
(0 -4.15716e-08 0)
(0 -4.20484e-08 0)
(0 -4.25632e-08 0)
(0 -4.31176e-08 0)
(0 -4.37127e-08 0)
(0 -4.43494e-08 0)
(0 -4.50286e-08 0)
(0 -4.57506e-08 0)
(0 -4.65152e-08 0)
(0 -4.73219e-08 0)
(0 -4.81694e-08 0)
(0 -3.79286e-08 0)
(0 -3.79495e-08 0)
(0 -3.79914e-08 0)
(0 -3.80544e-08 0)
(0 -3.81388e-08 0)
(0 -3.8245e-08 0)
(0 -3.83734e-08 0)
(0 -3.85247e-08 0)
(0 -3.86994e-08 0)
(0 -3.88985e-08 0)
(0 -3.91228e-08 0)
(0 -3.93733e-08 0)
(0 -3.96514e-08 0)
(0 -3.99582e-08 0)
(0 -4.02951e-08 0)
(0 -4.06636e-08 0)
(0 -4.10652e-08 0)
(0 -4.15016e-08 0)
(0 -4.19742e-08 0)
(0 -4.24846e-08 0)
(0 -4.30342e-08 0)
(0 -4.36242e-08 0)
(0 -4.42558e-08 0)
(0 -4.49296e-08 0)
(0 -4.56462e-08 0)
(0 -4.64055e-08 0)
(0 -4.72072e-08 0)
(0 -4.805e-08 0)
(0 -3.78854e-08 0)
(0 -3.79062e-08 0)
(0 -3.79478e-08 0)
(0 -3.80106e-08 0)
(0 -3.80946e-08 0)
(0 -3.82003e-08 0)
(0 -3.8328e-08 0)
(0 -3.84784e-08 0)
(0 -3.86522e-08 0)
(0 -3.885e-08 0)
(0 -3.90728e-08 0)
(0 -3.93216e-08 0)
(0 -3.95976e-08 0)
(0 -3.9902e-08 0)
(0 -4.02362e-08 0)
(0 -4.06017e-08 0)
(0 -4.09999e-08 0)
(0 -4.14324e-08 0)
(0 -4.19009e-08 0)
(0 -4.24068e-08 0)
(0 -4.29515e-08 0)
(0 -4.35365e-08 0)
(0 -4.41627e-08 0)
(0 -4.48312e-08 0)
(0 -4.55423e-08 0)
(0 -4.62963e-08 0)
(0 -4.70928e-08 0)
(0 -4.79309e-08 0)
(0 -3.7843e-08 0)
(0 -3.78637e-08 0)
(0 -3.79052e-08 0)
(0 -3.79677e-08 0)
(0 -3.80513e-08 0)
(0 -3.81565e-08 0)
(0 -3.82836e-08 0)
(0 -3.84332e-08 0)
(0 -3.86059e-08 0)
(0 -3.88025e-08 0)
(0 -3.90238e-08 0)
(0 -3.92709e-08 0)
(0 -3.95449e-08 0)
(0 -3.98469e-08 0)
(0 -4.01784e-08 0)
(0 -4.05408e-08 0)
(0 -4.09356e-08 0)
(0 -4.13643e-08 0)
(0 -4.18286e-08 0)
(0 -4.23299e-08 0)
(0 -4.28698e-08 0)
(0 -4.34496e-08 0)
(0 -4.40706e-08 0)
(0 -4.47335e-08 0)
(0 -4.54391e-08 0)
(0 -4.61877e-08 0)
(0 -4.6979e-08 0)
(0 -4.78122e-08 0)
(0 -3.78017e-08 0)
(0 -3.78223e-08 0)
(0 -3.78636e-08 0)
(0 -3.79258e-08 0)
(0 -3.80091e-08 0)
(0 -3.81137e-08 0)
(0 -3.82402e-08 0)
(0 -3.8389e-08 0)
(0 -3.85607e-08 0)
(0 -3.87561e-08 0)
(0 -3.8976e-08 0)
(0 -3.92213e-08 0)
(0 -3.94932e-08 0)
(0 -3.97929e-08 0)
(0 -4.01217e-08 0)
(0 -4.0481e-08 0)
(0 -4.08724e-08 0)
(0 -4.12973e-08 0)
(0 -4.17574e-08 0)
(0 -4.22542e-08 0)
(0 -4.27892e-08 0)
(0 -4.33639e-08 0)
(0 -4.39794e-08 0)
(0 -4.46369e-08 0)
(0 -4.53369e-08 0)
(0 -4.608e-08 0)
(0 -4.6866e-08 0)
(0 -4.76943e-08 0)
(0 -3.77614e-08 0)
(0 -3.7782e-08 0)
(0 -3.78231e-08 0)
(0 -3.7885e-08 0)
(0 -3.79679e-08 0)
(0 -3.80721e-08 0)
(0 -3.81979e-08 0)
(0 -3.83459e-08 0)
(0 -3.85166e-08 0)
(0 -3.87108e-08 0)
(0 -3.89293e-08 0)
(0 -3.91729e-08 0)
(0 -3.94428e-08 0)
(0 -3.97402e-08 0)
(0 -4.00663e-08 0)
(0 -4.04226e-08 0)
(0 -4.08105e-08 0)
(0 -4.12316e-08 0)
(0 -4.16875e-08 0)
(0 -4.21798e-08 0)
(0 -4.27099e-08 0)
(0 -4.32795e-08 0)
(0 -4.38896e-08 0)
(0 -4.45415e-08 0)
(0 -4.5236e-08 0)
(0 -4.59734e-08 0)
(0 -4.6754e-08 0)
(0 -4.75773e-08 0)
(0 -3.77223e-08 0)
(0 -3.77428e-08 0)
(0 -3.77838e-08 0)
(0 -3.78454e-08 0)
(0 -3.79279e-08 0)
(0 -3.80316e-08 0)
(0 -3.81568e-08 0)
(0 -3.8304e-08 0)
(0 -3.84738e-08 0)
(0 -3.86668e-08 0)
(0 -3.88838e-08 0)
(0 -3.91258e-08 0)
(0 -3.93937e-08 0)
(0 -3.96888e-08 0)
(0 -4.00122e-08 0)
(0 -4.03655e-08 0)
(0 -4.075e-08 0)
(0 -4.11674e-08 0)
(0 -4.16191e-08 0)
(0 -4.21068e-08 0)
(0 -4.26322e-08 0)
(0 -4.31965e-08 0)
(0 -4.38013e-08 0)
(0 -4.44476e-08 0)
(0 -4.51364e-08 0)
(0 -4.58683e-08 0)
(0 -4.66435e-08 0)
(0 -4.74617e-08 0)
(0 -3.76844e-08 0)
(0 -3.77048e-08 0)
(0 -3.77456e-08 0)
(0 -3.7807e-08 0)
(0 -3.78892e-08 0)
(0 -3.79924e-08 0)
(0 -3.8117e-08 0)
(0 -3.82634e-08 0)
(0 -3.84323e-08 0)
(0 -3.86241e-08 0)
(0 -3.88397e-08 0)
(0 -3.908e-08 0)
(0 -3.9346e-08 0)
(0 -3.96388e-08 0)
(0 -3.99597e-08 0)
(0 -4.03099e-08 0)
(0 -4.06911e-08 0)
(0 -4.11047e-08 0)
(0 -4.15523e-08 0)
(0 -4.20356e-08 0)
(0 -4.25561e-08 0)
(0 -4.31153e-08 0)
(0 -4.37147e-08 0)
(0 -4.43555e-08 0)
(0 -4.50387e-08 0)
(0 -4.57649e-08 0)
(0 -4.65346e-08 0)
(0 -4.73476e-08 0)
(0 -3.76477e-08 0)
(0 -3.7668e-08 0)
(0 -3.77087e-08 0)
(0 -3.77699e-08 0)
(0 -3.78517e-08 0)
(0 -3.79545e-08 0)
(0 -3.80785e-08 0)
(0 -3.82242e-08 0)
(0 -3.83921e-08 0)
(0 -3.85828e-08 0)
(0 -3.87971e-08 0)
(0 -3.90358e-08 0)
(0 -3.92998e-08 0)
(0 -3.95904e-08 0)
(0 -3.99087e-08 0)
(0 -4.0256e-08 0)
(0 -4.06339e-08 0)
(0 -4.10438e-08 0)
(0 -4.14873e-08 0)
(0 -4.19662e-08 0)
(0 -4.24819e-08 0)
(0 -4.3036e-08 0)
(0 -4.363e-08 0)
(0 -4.42653e-08 0)
(0 -4.49429e-08 0)
(0 -4.56635e-08 0)
(0 -4.64277e-08 0)
(0 -4.72354e-08 0)
(0 -3.76124e-08 0)
(0 -3.76326e-08 0)
(0 -3.76732e-08 0)
(0 -3.77341e-08 0)
(0 -3.78156e-08 0)
(0 -3.79179e-08 0)
(0 -3.80414e-08 0)
(0 -3.81863e-08 0)
(0 -3.83534e-08 0)
(0 -3.8543e-08 0)
(0 -3.87559e-08 0)
(0 -3.8993e-08 0)
(0 -3.92552e-08 0)
(0 -3.95436e-08 0)
(0 -3.98594e-08 0)
(0 -4.02038e-08 0)
(0 -4.05785e-08 0)
(0 -4.09847e-08 0)
(0 -4.14243e-08 0)
(0 -4.18987e-08 0)
(0 -4.24097e-08 0)
(0 -4.29588e-08 0)
(0 -4.35476e-08 0)
(0 -4.41774e-08 0)
(0 -4.48493e-08 0)
(0 -4.55644e-08 0)
(0 -4.6323e-08 0)
(0 -4.71255e-08 0)
(0 -3.75784e-08 0)
(0 -3.75986e-08 0)
(0 -3.7639e-08 0)
(0 -3.76997e-08 0)
(0 -3.77809e-08 0)
(0 -3.78828e-08 0)
(0 -3.80057e-08 0)
(0 -3.815e-08 0)
(0 -3.83161e-08 0)
(0 -3.85047e-08 0)
(0 -3.87163e-08 0)
(0 -3.89519e-08 0)
(0 -3.92123e-08 0)
(0 -3.94986e-08 0)
(0 -3.98119e-08 0)
(0 -4.01535e-08 0)
(0 -4.0525e-08 0)
(0 -4.09277e-08 0)
(0 -4.13633e-08 0)
(0 -4.18335e-08 0)
(0 -4.23398e-08 0)
(0 -4.2884e-08 0)
(0 -4.34675e-08 0)
(0 -4.40919e-08 0)
(0 -4.47583e-08 0)
(0 -4.54678e-08 0)
(0 -4.6221e-08 0)
(0 -4.70182e-08 0)
(0 -3.75459e-08 0)
(0 -3.7566e-08 0)
(0 -3.76063e-08 0)
(0 -3.76668e-08 0)
(0 -3.77476e-08 0)
(0 -3.78491e-08 0)
(0 -3.79715e-08 0)
(0 -3.81151e-08 0)
(0 -3.82804e-08 0)
(0 -3.8468e-08 0)
(0 -3.86784e-08 0)
(0 -3.89125e-08 0)
(0 -3.91711e-08 0)
(0 -3.94553e-08 0)
(0 -3.97662e-08 0)
(0 -4.01052e-08 0)
(0 -4.04735e-08 0)
(0 -4.08728e-08 0)
(0 -4.13046e-08 0)
(0 -4.17706e-08 0)
(0 -4.22724e-08 0)
(0 -4.28117e-08 0)
(0 -4.33901e-08 0)
(0 -4.40091e-08 0)
(0 -4.46701e-08 0)
(0 -4.5374e-08 0)
(0 -4.61218e-08 0)
(0 -4.69138e-08 0)
(0 -3.75149e-08 0)
(0 -3.75349e-08 0)
(0 -3.7575e-08 0)
(0 -3.76353e-08 0)
(0 -3.77159e-08 0)
(0 -3.7817e-08 0)
(0 -3.79389e-08 0)
(0 -3.80819e-08 0)
(0 -3.82464e-08 0)
(0 -3.84329e-08 0)
(0 -3.86422e-08 0)
(0 -3.88748e-08 0)
(0 -3.91318e-08 0)
(0 -3.9414e-08 0)
(0 -3.97226e-08 0)
(0 -4.00589e-08 0)
(0 -4.04243e-08 0)
(0 -4.08202e-08 0)
(0 -4.12483e-08 0)
(0 -4.17102e-08 0)
(0 -4.22075e-08 0)
(0 -4.27421e-08 0)
(0 -4.33155e-08 0)
(0 -4.39293e-08 0)
(0 -4.45849e-08 0)
(0 -4.52835e-08 0)
(0 -4.60258e-08 0)
(0 -4.68126e-08 0)
(0 -3.74854e-08 0)
(0 -3.75054e-08 0)
(0 -3.75454e-08 0)
(0 -3.76054e-08 0)
(0 -3.76858e-08 0)
(0 -3.77865e-08 0)
(0 -3.79079e-08 0)
(0 -3.80503e-08 0)
(0 -3.8214e-08 0)
(0 -3.83996e-08 0)
(0 -3.86077e-08 0)
(0 -3.8839e-08 0)
(0 -3.90943e-08 0)
(0 -3.93746e-08 0)
(0 -3.96811e-08 0)
(0 -4.00148e-08 0)
(0 -4.03773e-08 0)
(0 -4.077e-08 0)
(0 -4.11945e-08 0)
(0 -4.16524e-08 0)
(0 -4.21455e-08 0)
(0 -4.26755e-08 0)
(0 -4.3244e-08 0)
(0 -4.38527e-08 0)
(0 -4.45031e-08 0)
(0 -4.51963e-08 0)
(0 -4.59334e-08 0)
(0 -4.6715e-08 0)
(0 -3.74575e-08 0)
(0 -3.74774e-08 0)
(0 -3.75173e-08 0)
(0 -3.75772e-08 0)
(0 -3.76572e-08 0)
(0 -3.77576e-08 0)
(0 -3.78786e-08 0)
(0 -3.80204e-08 0)
(0 -3.81834e-08 0)
(0 -3.83681e-08 0)
(0 -3.85751e-08 0)
(0 -3.88051e-08 0)
(0 -3.90589e-08 0)
(0 -3.93374e-08 0)
(0 -3.96417e-08 0)
(0 -3.9973e-08 0)
(0 -4.03327e-08 0)
(0 -4.07223e-08 0)
(0 -4.11433e-08 0)
(0 -4.15974e-08 0)
(0 -4.20864e-08 0)
(0 -4.26119e-08 0)
(0 -4.31758e-08 0)
(0 -4.37796e-08 0)
(0 -4.44248e-08 0)
(0 -4.51129e-08 0)
(0 -4.58448e-08 0)
(0 -4.66214e-08 0)
(0 -3.74312e-08 0)
(0 -3.7451e-08 0)
(0 -3.74908e-08 0)
(0 -3.75505e-08 0)
(0 -3.76304e-08 0)
(0 -3.77304e-08 0)
(0 -3.78509e-08 0)
(0 -3.79922e-08 0)
(0 -3.81545e-08 0)
(0 -3.83384e-08 0)
(0 -3.85444e-08 0)
(0 -3.87732e-08 0)
(0 -3.90254e-08 0)
(0 -3.93022e-08 0)
(0 -3.96045e-08 0)
(0 -3.99335e-08 0)
(0 -4.02906e-08 0)
(0 -4.06772e-08 0)
(0 -4.10949e-08 0)
(0 -4.15454e-08 0)
(0 -4.20304e-08 0)
(0 -4.25517e-08 0)
(0 -4.3111e-08 0)
(0 -4.371e-08 0)
(0 -4.43504e-08 0)
(0 -4.50335e-08 0)
(0 -4.57604e-08 0)
(0 -4.65321e-08 0)
(0 -3.74065e-08 0)
(0 -3.74264e-08 0)
(0 -3.7466e-08 0)
(0 -3.75256e-08 0)
(0 -3.76052e-08 0)
(0 -3.7705e-08 0)
(0 -3.78251e-08 0)
(0 -3.79658e-08 0)
(0 -3.81275e-08 0)
(0 -3.83106e-08 0)
(0 -3.85156e-08 0)
(0 -3.87432e-08 0)
(0 -3.89941e-08 0)
(0 -3.92692e-08 0)
(0 -3.95696e-08 0)
(0 -3.98965e-08 0)
(0 -4.0251e-08 0)
(0 -4.06348e-08 0)
(0 -4.10494e-08 0)
(0 -4.14964e-08 0)
(0 -4.19777e-08 0)
(0 -4.24949e-08 0)
(0 -4.30499e-08 0)
(0 -4.36444e-08 0)
(0 -4.428e-08 0)
(0 -4.49583e-08 0)
(0 -4.56805e-08 0)
(0 -4.64474e-08 0)
(0 -3.73836e-08 0)
(0 -3.74034e-08 0)
(0 -3.7443e-08 0)
(0 -3.75024e-08 0)
(0 -3.75818e-08 0)
(0 -3.76812e-08 0)
(0 -3.7801e-08 0)
(0 -3.79413e-08 0)
(0 -3.81024e-08 0)
(0 -3.82847e-08 0)
(0 -3.84889e-08 0)
(0 -3.87153e-08 0)
(0 -3.8965e-08 0)
(0 -3.92385e-08 0)
(0 -3.95371e-08 0)
(0 -3.98619e-08 0)
(0 -4.02141e-08 0)
(0 -4.05953e-08 0)
(0 -4.10069e-08 0)
(0 -4.14507e-08 0)
(0 -4.19283e-08 0)
(0 -4.24417e-08 0)
(0 -4.29926e-08 0)
(0 -4.35828e-08 0)
(0 -4.4214e-08 0)
(0 -4.48877e-08 0)
(0 -4.56053e-08 0)
(0 -4.63677e-08 0)
(0 -3.73624e-08 0)
(0 -3.73821e-08 0)
(0 -3.74216e-08 0)
(0 -3.74809e-08 0)
(0 -3.75601e-08 0)
(0 -3.76593e-08 0)
(0 -3.77788e-08 0)
(0 -3.79186e-08 0)
(0 -3.80791e-08 0)
(0 -3.82608e-08 0)
(0 -3.84641e-08 0)
(0 -3.86896e-08 0)
(0 -3.8938e-08 0)
(0 -3.92102e-08 0)
(0 -3.95071e-08 0)
(0 -3.98299e-08 0)
(0 -4.018e-08 0)
(0 -4.05586e-08 0)
(0 -4.09675e-08 0)
(0 -4.14082e-08 0)
(0 -4.18825e-08 0)
(0 -4.23923e-08 0)
(0 -4.29393e-08 0)
(0 -4.35255e-08 0)
(0 -4.41525e-08 0)
(0 -4.48219e-08 0)
(0 -4.55351e-08 0)
(0 -4.62932e-08 0)
(0 -3.7343e-08 0)
(0 -3.73627e-08 0)
(0 -3.74021e-08 0)
(0 -3.74613e-08 0)
(0 -3.75403e-08 0)
(0 -3.76393e-08 0)
(0 -3.77584e-08 0)
(0 -3.78978e-08 0)
(0 -3.80579e-08 0)
(0 -3.82389e-08 0)
(0 -3.84414e-08 0)
(0 -3.8666e-08 0)
(0 -3.89133e-08 0)
(0 -3.91841e-08 0)
(0 -3.94795e-08 0)
(0 -3.98006e-08 0)
(0 -4.01486e-08 0)
(0 -4.0525e-08 0)
(0 -4.09313e-08 0)
(0 -4.13691e-08 0)
(0 -4.18404e-08 0)
(0 -4.23468e-08 0)
(0 -4.28903e-08 0)
(0 -4.34726e-08 0)
(0 -4.40957e-08 0)
(0 -4.4761e-08 0)
(0 -4.54701e-08 0)
(0 -4.62242e-08 0)
(0 -3.73254e-08 0)
(0 -3.7345e-08 0)
(0 -3.73844e-08 0)
(0 -3.74434e-08 0)
(0 -3.75223e-08 0)
(0 -3.76211e-08 0)
(0 -3.77399e-08 0)
(0 -3.7879e-08 0)
(0 -3.80386e-08 0)
(0 -3.8219e-08 0)
(0 -3.84208e-08 0)
(0 -3.86446e-08 0)
(0 -3.88908e-08 0)
(0 -3.91605e-08 0)
(0 -3.94545e-08 0)
(0 -3.97739e-08 0)
(0 -4.01201e-08 0)
(0 -4.04944e-08 0)
(0 -4.08983e-08 0)
(0 -4.13336e-08 0)
(0 -4.1802e-08 0)
(0 -4.23053e-08 0)
(0 -4.28455e-08 0)
(0 -4.34244e-08 0)
(0 -4.40438e-08 0)
(0 -4.47054e-08 0)
(0 -4.54108e-08 0)
(0 -4.61611e-08 0)
(0 -3.73096e-08 0)
(0 -3.73292e-08 0)
(0 -3.73685e-08 0)
(0 -3.74275e-08 0)
(0 -3.75062e-08 0)
(0 -3.76048e-08 0)
(0 -3.77233e-08 0)
(0 -3.78621e-08 0)
(0 -3.80213e-08 0)
(0 -3.82012e-08 0)
(0 -3.84024e-08 0)
(0 -3.86253e-08 0)
(0 -3.88707e-08 0)
(0 -3.91393e-08 0)
(0 -3.9432e-08 0)
(0 -3.975e-08 0)
(0 -4.00945e-08 0)
(0 -4.04669e-08 0)
(0 -4.08687e-08 0)
(0 -4.13016e-08 0)
(0 -4.17674e-08 0)
(0 -4.2268e-08 0)
(0 -4.28051e-08 0)
(0 -4.33809e-08 0)
(0 -4.3997e-08 0)
(0 -4.46552e-08 0)
(0 -4.53571e-08 0)
(0 -4.6104e-08 0)
(0 -3.72957e-08 0)
(0 -3.73153e-08 0)
(0 -3.73545e-08 0)
(0 -3.74134e-08 0)
(0 -3.7492e-08 0)
(0 -3.75904e-08 0)
(0 -3.77087e-08 0)
(0 -3.78472e-08 0)
(0 -3.8006e-08 0)
(0 -3.81855e-08 0)
(0 -3.83861e-08 0)
(0 -3.86084e-08 0)
(0 -3.8853e-08 0)
(0 -3.91206e-08 0)
(0 -3.94122e-08 0)
(0 -3.97289e-08 0)
(0 -4.00719e-08 0)
(0 -4.04426e-08 0)
(0 -4.08425e-08 0)
(0 -4.12733e-08 0)
(0 -4.17368e-08 0)
(0 -4.22349e-08 0)
(0 -4.27694e-08 0)
(0 -4.33423e-08 0)
(0 -4.39555e-08 0)
(0 -4.46106e-08 0)
(0 -4.53094e-08 0)
(0 -4.60532e-08 0)
(0 -3.72836e-08 0)
(0 -3.73032e-08 0)
(0 -3.73424e-08 0)
(0 -3.74012e-08 0)
(0 -3.74797e-08 0)
(0 -3.75779e-08 0)
(0 -3.7696e-08 0)
(0 -3.78343e-08 0)
(0 -3.79928e-08 0)
(0 -3.81719e-08 0)
(0 -3.8372e-08 0)
(0 -3.85937e-08 0)
(0 -3.88376e-08 0)
(0 -3.91044e-08 0)
(0 -3.9395e-08 0)
(0 -3.97106e-08 0)
(0 -4.00523e-08 0)
(0 -4.04215e-08 0)
(0 -4.08198e-08 0)
(0 -4.12488e-08 0)
(0 -4.17103e-08 0)
(0 -4.22061e-08 0)
(0 -4.27383e-08 0)
(0 -4.33087e-08 0)
(0 -4.39193e-08 0)
(0 -4.45718e-08 0)
(0 -4.52679e-08 0)
(0 -4.6009e-08 0)
(0 -3.72734e-08 0)
(0 -3.7293e-08 0)
(0 -3.73321e-08 0)
(0 -3.73909e-08 0)
(0 -3.74693e-08 0)
(0 -3.75674e-08 0)
(0 -3.76854e-08 0)
(0 -3.78234e-08 0)
(0 -3.79816e-08 0)
(0 -3.81604e-08 0)
(0 -3.83602e-08 0)
(0 -3.85813e-08 0)
(0 -3.88246e-08 0)
(0 -3.90907e-08 0)
(0 -3.93805e-08 0)
(0 -3.96951e-08 0)
(0 -4.00357e-08 0)
(0 -4.04037e-08 0)
(0 -4.08006e-08 0)
(0 -4.1228e-08 0)
(0 -4.16878e-08 0)
(0 -4.21818e-08 0)
(0 -4.2712e-08 0)
(0 -4.32803e-08 0)
(0 -4.38887e-08 0)
(0 -4.45389e-08 0)
(0 -4.52327e-08 0)
(0 -4.59714e-08 0)
(0 -3.72652e-08 0)
(0 -3.72847e-08 0)
(0 -3.73238e-08 0)
(0 -3.73825e-08 0)
(0 -3.74608e-08 0)
(0 -3.75589e-08 0)
(0 -3.76767e-08 0)
(0 -3.78145e-08 0)
(0 -3.79726e-08 0)
(0 -3.81511e-08 0)
(0 -3.83505e-08 0)
(0 -3.85713e-08 0)
(0 -3.88141e-08 0)
(0 -3.90796e-08 0)
(0 -3.93687e-08 0)
(0 -3.96825e-08 0)
(0 -4.00222e-08 0)
(0 -4.03892e-08 0)
(0 -4.07849e-08 0)
(0 -4.12111e-08 0)
(0 -4.16695e-08 0)
(0 -4.2162e-08 0)
(0 -4.26905e-08 0)
(0 -4.32571e-08 0)
(0 -4.38637e-08 0)
(0 -4.45121e-08 0)
(0 -4.52039e-08 0)
(0 -4.59407e-08 0)
(0 -3.72589e-08 0)
(0 -3.72784e-08 0)
(0 -3.73175e-08 0)
(0 -3.73761e-08 0)
(0 -3.74544e-08 0)
(0 -3.75523e-08 0)
(0 -3.76701e-08 0)
(0 -3.78078e-08 0)
(0 -3.79656e-08 0)
(0 -3.81439e-08 0)
(0 -3.83431e-08 0)
(0 -3.85636e-08 0)
(0 -3.88059e-08 0)
(0 -3.9071e-08 0)
(0 -3.93596e-08 0)
(0 -3.96728e-08 0)
(0 -4.00118e-08 0)
(0 -4.0378e-08 0)
(0 -4.07729e-08 0)
(0 -4.1198e-08 0)
(0 -4.16554e-08 0)
(0 -4.21467e-08 0)
(0 -4.2674e-08 0)
(0 -4.32393e-08 0)
(0 -4.38444e-08 0)
(0 -4.44913e-08 0)
(0 -4.51817e-08 0)
(0 -4.5917e-08 0)
(0 -3.72544e-08 0)
(0 -3.7274e-08 0)
(0 -3.7313e-08 0)
(0 -3.73716e-08 0)
(0 -3.74499e-08 0)
(0 -3.75478e-08 0)
(0 -3.76654e-08 0)
(0 -3.7803e-08 0)
(0 -3.79608e-08 0)
(0 -3.81389e-08 0)
(0 -3.83379e-08 0)
(0 -3.85582e-08 0)
(0 -3.88003e-08 0)
(0 -3.9065e-08 0)
(0 -3.93533e-08 0)
(0 -3.96661e-08 0)
(0 -4.00046e-08 0)
(0 -4.03702e-08 0)
(0 -4.07644e-08 0)
(0 -4.11889e-08 0)
(0 -4.16455e-08 0)
(0 -4.2136e-08 0)
(0 -4.26624e-08 0)
(0 -4.32267e-08 0)
(0 -4.38309e-08 0)
(0 -4.44768e-08 0)
(0 -4.51661e-08 0)
(0 -4.59004e-08 0)
(0 -3.7252e-08 0)
(0 -3.72715e-08 0)
(0 -3.73105e-08 0)
(0 -3.73691e-08 0)
(0 -3.74473e-08 0)
(0 -3.75452e-08 0)
(0 -3.76628e-08 0)
(0 -3.78004e-08 0)
(0 -3.7958e-08 0)
(0 -3.81361e-08 0)
(0 -3.8335e-08 0)
(0 -3.85551e-08 0)
(0 -3.87971e-08 0)
(0 -3.90617e-08 0)
(0 -3.93497e-08 0)
(0 -3.96622e-08 0)
(0 -4.00005e-08 0)
(0 -4.03658e-08 0)
(0 -4.07596e-08 0)
(0 -4.11837e-08 0)
(0 -4.16399e-08 0)
(0 -4.21299e-08 0)
(0 -4.26558e-08 0)
(0 -4.32196e-08 0)
(0 -4.38232e-08 0)
(0 -4.44685e-08 0)
(0 -4.51573e-08 0)
(0 -4.58909e-08 0)
(0 -6.10637e-13 0)
(0 -8.87984e-12 0)
(0 -3.63096e-09 0)
(0 -5.53046e-09 0)
(0 -6.75065e-09 0)
(0 -7.93013e-09 0)
(0 -6.09463e-09 0)
(0 -7.7834e-09 0)
(0 -1.17017e-08 0)
(0 -1.43191e-08 0)
(0 -1.61557e-08 0)
(0 -1.76693e-08 0)
(0 -1.66285e-08 0)
(0 -1.85747e-08 0)
(0 -2.12961e-08 0)
(0 -2.35947e-08 0)
(0 -2.54159e-08 0)
(0 -2.69414e-08 0)
(0 -2.68067e-08 0)
(0 -2.84509e-08 0)
(0 -3.03899e-08 0)
(0 -3.21917e-08 0)
(0 -3.37446e-08 0)
(0 -3.51035e-08 0)
(0 -3.55922e-08 0)
(0 -3.68451e-08 0)
(0 -3.82345e-08 0)
(0 -3.95805e-08 0)
(0 -4.08058e-08 0)
(0 -4.19221e-08 0)
(0 -4.27395e-08 0)
(0 -4.36377e-08 0)
(0 -4.46132e-08 0)
(0 -4.55809e-08 0)
(0 -4.64957e-08 0)
(0 -4.73569e-08 0)
(0 -4.8272e-08 0)
(0 -4.88809e-08 0)
(0 -4.954e-08 0)
(0 -5.02064e-08 0)
(0 -5.08546e-08 0)
(0 -5.14816e-08 0)
(0 -5.23366e-08 0)
(0 -5.27218e-08 0)
(0 -5.31424e-08 0)
(0 -5.35759e-08 0)
(0 -5.40082e-08 0)
(0 -5.44367e-08 0)
(0 -5.51381e-08 0)
(0 -5.53572e-08 0)
(0 -5.5602e-08 0)
(0 -5.58607e-08 0)
(0 -5.61258e-08 0)
(0 -5.63953e-08 0)
(0 -5.69006e-08 0)
(0 -5.70007e-08 0)
(0 -5.71195e-08 0)
(0 -5.7251e-08 0)
(0 -5.73912e-08 0)
(0 -5.75386e-08 0)
(0 -5.78421e-08 0)
(0 -5.78598e-08 0)
(0 -5.78909e-08 0)
(0 -5.79324e-08 0)
(0 -5.79823e-08 0)
(0 -5.80397e-08 0)
(0 -5.81591e-08 0)
(0 -5.81215e-08 0)
(0 -5.80932e-08 0)
(0 -5.80729e-08 0)
(0 -5.80595e-08 0)
(0 -5.80525e-08 0)
(0 -5.80177e-08 0)
(0 -5.79443e-08 0)
(0 -5.7877e-08 0)
(0 -5.78153e-08 0)
(0 -5.77588e-08 0)
(0 -5.77071e-08 0)
(0 -5.75521e-08 0)
(0 -5.74562e-08 0)
(0 -5.7364e-08 0)
(0 -5.72755e-08 0)
(0 -5.71904e-08 0)
(0 -5.71085e-08 0)
(0 -5.6866e-08 0)
(0 -5.67565e-08 0)
(0 -5.6649e-08 0)
(0 -5.65436e-08 0)
(0 -5.64401e-08 0)
(0 -5.63384e-08 0)
(0 -5.60365e-08 0)
(0 -5.59193e-08 0)
(0 -5.58029e-08 0)
(0 -5.56872e-08 0)
(0 -5.55724e-08 0)
(0 -5.54583e-08 0)
(0 -5.51197e-08 0)
(0 -5.49986e-08 0)
(0 -5.48773e-08 0)
(0 -5.4756e-08 0)
(0 -5.46347e-08 0)
(0 -5.45133e-08 0)
(0 -5.4155e-08 0)
(0 -5.40325e-08 0)
(0 -5.39092e-08 0)
(0 -5.37852e-08 0)
(0 -5.36607e-08 0)
(0 -5.35357e-08 0)
(0 -5.317e-08 0)
(0 -5.30478e-08 0)
(0 -5.29244e-08 0)
(0 -5.28e-08 0)
(0 -5.26746e-08 0)
(0 -5.25484e-08 0)
(0 -5.21841e-08 0)
(0 -5.20633e-08 0)
(0 -5.19412e-08 0)
(0 -5.18177e-08 0)
(0 -5.16931e-08 0)
(0 -5.15675e-08 0)
(0 -5.12106e-08 0)
(0 -5.10921e-08 0)
(0 -5.09722e-08 0)
(0 -5.08508e-08 0)
(0 -5.07282e-08 0)
(0 -5.06045e-08 0)
(0 -5.0259e-08 0)
(0 -5.01435e-08 0)
(0 -5.00265e-08 0)
(0 -4.9908e-08 0)
(0 -4.97883e-08 0)
(0 -4.96675e-08 0)
(0 -4.87623e-08 0)
(0 -4.7893e-08 0)
(0 -4.70626e-08 0)
(0 -4.62731e-08 0)
(0 -4.55257e-08 0)
(0 -4.48211e-08 0)
(0 -4.41594e-08 0)
(0 -4.35403e-08 0)
(0 -4.2963e-08 0)
(0 -4.24266e-08 0)
(0 -4.19299e-08 0)
(0 -4.14714e-08 0)
(0 -4.10498e-08 0)
(0 -4.06633e-08 0)
(0 -4.03105e-08 0)
(0 -3.99898e-08 0)
(0 -3.96996e-08 0)
(0 -3.94387e-08 0)
(0 -3.92055e-08 0)
(0 -3.89991e-08 0)
(0 -3.88182e-08 0)
(0 -3.8662e-08 0)
(0 -3.85295e-08 0)
(0 -3.84202e-08 0)
(0 -3.83334e-08 0)
(0 -3.82687e-08 0)
(0 -3.82257e-08 0)
(0 -3.82043e-08 0)
(0 -4.88795e-08 0)
(0 -4.80061e-08 0)
(0 -4.71712e-08 0)
(0 -4.6377e-08 0)
(0 -4.56249e-08 0)
(0 -4.49155e-08 0)
(0 -4.42491e-08 0)
(0 -4.36254e-08 0)
(0 -4.30437e-08 0)
(0 -4.25032e-08 0)
(0 -4.20027e-08 0)
(0 -4.15407e-08 0)
(0 -4.11159e-08 0)
(0 -4.07265e-08 0)
(0 -4.03712e-08 0)
(0 -4.00482e-08 0)
(0 -3.97561e-08 0)
(0 -3.94935e-08 0)
(0 -3.92589e-08 0)
(0 -3.90513e-08 0)
(0 -3.88694e-08 0)
(0 -3.87123e-08 0)
(0 -3.85792e-08 0)
(0 -3.84694e-08 0)
(0 -3.83822e-08 0)
(0 -3.83172e-08 0)
(0 -3.8274e-08 0)
(0 -3.82525e-08 0)
(0 -4.89956e-08 0)
(0 -4.81182e-08 0)
(0 -4.7279e-08 0)
(0 -4.64802e-08 0)
(0 -4.57233e-08 0)
(0 -4.50092e-08 0)
(0 -4.43382e-08 0)
(0 -4.371e-08 0)
(0 -4.31242e-08 0)
(0 -4.25797e-08 0)
(0 -4.20754e-08 0)
(0 -4.161e-08 0)
(0 -4.1182e-08 0)
(0 -4.07899e-08 0)
(0 -4.0432e-08 0)
(0 -4.01069e-08 0)
(0 -3.98129e-08 0)
(0 -3.95486e-08 0)
(0 -3.93126e-08 0)
(0 -3.91038e-08 0)
(0 -3.89209e-08 0)
(0 -3.8763e-08 0)
(0 -3.86293e-08 0)
(0 -3.85189e-08 0)
(0 -3.84313e-08 0)
(0 -3.8366e-08 0)
(0 -3.83227e-08 0)
(0 -3.83011e-08 0)
(0 -4.91105e-08 0)
(0 -4.82291e-08 0)
(0 -4.73856e-08 0)
(0 -4.65823e-08 0)
(0 -4.58209e-08 0)
(0 -4.51022e-08 0)
(0 -4.44267e-08 0)
(0 -4.37942e-08 0)
(0 -4.32042e-08 0)
(0 -4.26558e-08 0)
(0 -4.21479e-08 0)
(0 -4.16791e-08 0)
(0 -4.12481e-08 0)
(0 -4.08533e-08 0)
(0 -4.0493e-08 0)
(0 -4.01657e-08 0)
(0 -3.98698e-08 0)
(0 -3.96039e-08 0)
(0 -3.93665e-08 0)
(0 -3.91565e-08 0)
(0 -3.89727e-08 0)
(0 -3.8814e-08 0)
(0 -3.86796e-08 0)
(0 -3.85687e-08 0)
(0 -3.84807e-08 0)
(0 -3.84152e-08 0)
(0 -3.83717e-08 0)
(0 -3.835e-08 0)
(0 -4.92241e-08 0)
(0 -4.83387e-08 0)
(0 -4.7491e-08 0)
(0 -4.66834e-08 0)
(0 -4.59175e-08 0)
(0 -4.51944e-08 0)
(0 -4.45145e-08 0)
(0 -4.38778e-08 0)
(0 -4.32837e-08 0)
(0 -4.27315e-08 0)
(0 -4.222e-08 0)
(0 -4.1748e-08 0)
(0 -4.13141e-08 0)
(0 -4.09165e-08 0)
(0 -4.05539e-08 0)
(0 -4.02244e-08 0)
(0 -3.99267e-08 0)
(0 -3.96592e-08 0)
(0 -3.94205e-08 0)
(0 -3.92094e-08 0)
(0 -3.90246e-08 0)
(0 -3.88651e-08 0)
(0 -3.87301e-08 0)
(0 -3.86187e-08 0)
(0 -3.85303e-08 0)
(0 -3.84645e-08 0)
(0 -3.84208e-08 0)
(0 -3.8399e-08 0)
(0 -4.93361e-08 0)
(0 -4.84469e-08 0)
(0 -4.75951e-08 0)
(0 -4.67832e-08 0)
(0 -4.60129e-08 0)
(0 -4.52855e-08 0)
(0 -4.46014e-08 0)
(0 -4.39605e-08 0)
(0 -4.33625e-08 0)
(0 -4.28066e-08 0)
(0 -4.22918e-08 0)
(0 -4.18166e-08 0)
(0 -4.13797e-08 0)
(0 -4.09796e-08 0)
(0 -4.06146e-08 0)
(0 -4.02831e-08 0)
(0 -3.99836e-08 0)
(0 -3.97146e-08 0)
(0 -3.94746e-08 0)
(0 -3.92623e-08 0)
(0 -3.90766e-08 0)
(0 -3.89164e-08 0)
(0 -3.87807e-08 0)
(0 -3.86688e-08 0)
(0 -3.85801e-08 0)
(0 -3.8514e-08 0)
(0 -3.84701e-08 0)
(0 -3.84482e-08 0)
(0 -9.51484e-14 0)
(0 -9.51453e-14 0)
(0 -9.5139e-14 0)
(0 -9.51297e-14 0)
(0 -9.51173e-14 0)
(0 -9.51017e-14 0)
(0 -9.5083e-14 0)
(0 -9.50612e-14 0)
(0 -9.50363e-14 0)
(0 -9.50082e-14 0)
(0 -9.4977e-14 0)
(0 -9.49427e-14 0)
(0 -9.49054e-14 0)
(0 -9.4865e-14 0)
(0 -9.48218e-14 0)
(0 -9.47756e-14 0)
(0 -9.47266e-14 0)
(0 -9.46748e-14 0)
(0 -9.46201e-14 0)
(0 -9.45626e-14 0)
(0 -9.45018e-14 0)
(0 -9.44374e-14 0)
(0 -9.43684e-14 0)
(0 -9.42938e-14 0)
(0 -9.42118e-14 0)
(0 -9.41203e-14 0)
(0 -9.40167e-14 0)
(0 -9.38984e-14 0)
(0 -9.37636e-14 0)
(0 -9.36125e-14 0)
(0 -9.34508e-14 0)
(0 -9.32945e-14 0)
(0 -9.31804e-14 0)
(0 -9.31863e-14 0)
(0 -9.34755e-14 0)
(0 -9.4398e-14 0)
(0 -9.66942e-14 0)
(0 -1.01975e-13 0)
(0 -1.16679e-13 0)
(0 -1.72397e-13 0)
(0 -4.5896e-09 0)
(0 -4.58938e-09 0)
(0 -4.58894e-09 0)
(0 -4.58827e-09 0)
(0 -4.58739e-09 0)
(0 -4.58628e-09 0)
(0 -4.58495e-09 0)
(0 -4.5834e-09 0)
(0 -4.58162e-09 0)
(0 -4.57963e-09 0)
(0 -4.57741e-09 0)
(0 -4.57496e-09 0)
(0 -4.5723e-09 0)
(0 -4.56942e-09 0)
(0 -4.56632e-09 0)
(0 -4.56301e-09 0)
(0 -4.55948e-09 0)
(0 -4.55575e-09 0)
(0 -4.55181e-09 0)
(0 -4.54766e-09 0)
(0 -4.5433e-09 0)
(0 -4.53873e-09 0)
(0 -4.53395e-09 0)
(0 -4.52895e-09 0)
(0 -4.52371e-09 0)
(0 -4.51823e-09 0)
(0 -4.51249e-09 0)
(0 -4.50653e-09 0)
(0 -4.50039e-09 0)
(0 -4.49426e-09 0)
(0 -4.48848e-09 0)
(0 -4.48373e-09 0)
(0 -4.4813e-09 0)
(0 -4.48354e-09 0)
(0 -4.49468e-09 0)
(0 -4.52227e-09 0)
(0 -4.57955e-09 0)
(0 -4.69045e-09 0)
(0 -4.90688e-09 0)
(0 -5.32557e-09 0)
(0 -1.39606e-08 0)
(0 -1.396e-08 0)
(0 -1.39587e-08 0)
(0 -1.39569e-08 0)
(0 -1.39543e-08 0)
(0 -1.39512e-08 0)
(0 -1.39474e-08 0)
(0 -1.3943e-08 0)
(0 -1.3938e-08 0)
(0 -1.39323e-08 0)
(0 -1.3926e-08 0)
(0 -1.39191e-08 0)
(0 -1.39115e-08 0)
(0 -1.39034e-08 0)
(0 -1.38946e-08 0)
(0 -1.38852e-08 0)
(0 -1.38751e-08 0)
(0 -1.38645e-08 0)
(0 -1.38533e-08 0)
(0 -1.38415e-08 0)
(0 -1.38292e-08 0)
(0 -1.38162e-08 0)
(0 -1.38026e-08 0)
(0 -1.37885e-08 0)
(0 -1.37736e-08 0)
(0 -1.37582e-08 0)
(0 -1.37421e-08 0)
(0 -1.37255e-08 0)
(0 -1.37086e-08 0)
(0 -1.36919e-08 0)
(0 -1.36766e-08 0)
(0 -1.36645e-08 0)
(0 -1.36593e-08 0)
(0 -1.36671e-08 0)
(0 -1.36983e-08 0)
(0 -1.37701e-08 0)
(0 -1.39113e-08 0)
(0 -1.41693e-08 0)
(0 -1.46225e-08 0)
(0 -1.53893e-08 0)
(0 -2.40541e-08 0)
(0 -2.4053e-08 0)
(0 -2.40508e-08 0)
(0 -2.40474e-08 0)
(0 -2.4043e-08 0)
(0 -2.40375e-08 0)
(0 -2.40309e-08 0)
(0 -2.40232e-08 0)
(0 -2.40143e-08 0)
(0 -2.40044e-08 0)
(0 -2.39933e-08 0)
(0 -2.39812e-08 0)
(0 -2.39679e-08 0)
(0 -2.39536e-08 0)
(0 -2.39381e-08 0)
(0 -2.39216e-08 0)
(0 -2.3904e-08 0)
(0 -2.38854e-08 0)
(0 -2.38657e-08 0)
(0 -2.3845e-08 0)
(0 -2.38233e-08 0)
(0 -2.38006e-08 0)
(0 -2.37768e-08 0)
(0 -2.37519e-08 0)
(0 -2.3726e-08 0)
(0 -2.3699e-08 0)
(0 -2.36711e-08 0)
(0 -2.36423e-08 0)
(0 -2.36132e-08 0)
(0 -2.35846e-08 0)
(0 -2.35583e-08 0)
(0 -2.35374e-08 0)
(0 -2.35272e-08 0)
(0 -2.35366e-08 0)
(0 -2.35799e-08 0)
(0 -2.36794e-08 0)
(0 -2.38693e-08 0)
(0 -2.42001e-08 0)
(0 -2.47427e-08 0)
(0 -2.55838e-08 0)
(0 -3.3431e-08 0)
(0 -3.34294e-08 0)
(0 -3.34262e-08 0)
(0 -3.34215e-08 0)
(0 -3.34151e-08 0)
(0 -3.34071e-08 0)
(0 -3.33976e-08 0)
(0 -3.33864e-08 0)
(0 -3.33737e-08 0)
(0 -3.33593e-08 0)
(0 -3.33434e-08 0)
(0 -3.33258e-08 0)
(0 -3.33067e-08 0)
(0 -3.3286e-08 0)
(0 -3.32637e-08 0)
(0 -3.32398e-08 0)
(0 -3.32145e-08 0)
(0 -3.31876e-08 0)
(0 -3.31592e-08 0)
(0 -3.31293e-08 0)
(0 -3.30979e-08 0)
(0 -3.30651e-08 0)
(0 -3.30307e-08 0)
(0 -3.29949e-08 0)
(0 -3.29577e-08 0)
(0 -3.29189e-08 0)
(0 -3.28789e-08 0)
(0 -3.28377e-08 0)
(0 -3.2796e-08 0)
(0 -3.27551e-08 0)
(0 -3.27169e-08 0)
(0 -3.26853e-08 0)
(0 -3.26663e-08 0)
(0 -3.26699e-08 0)
(0 -3.27111e-08 0)
(0 -3.2812e-08 0)
(0 -3.30043e-08 0)
(0 -3.33298e-08 0)
(0 -3.38393e-08 0)
(0 -3.45834e-08 0)
(0 -4.14714e-08 0)
(0 -4.14694e-08 0)
(0 -4.14653e-08 0)
(0 -4.14591e-08 0)
(0 -4.14508e-08 0)
(0 -4.14405e-08 0)
(0 -4.14281e-08 0)
(0 -4.14137e-08 0)
(0 -4.13972e-08 0)
(0 -4.13786e-08 0)
(0 -4.13579e-08 0)
(0 -4.13352e-08 0)
(0 -4.13104e-08 0)
(0 -4.12836e-08 0)
(0 -4.12547e-08 0)
(0 -4.12238e-08 0)
(0 -4.11909e-08 0)
(0 -4.11561e-08 0)
(0 -4.11193e-08 0)
(0 -4.10806e-08 0)
(0 -4.10399e-08 0)
(0 -4.09974e-08 0)
(0 -4.0953e-08 0)
(0 -4.09067e-08 0)
(0 -4.08586e-08 0)
(0 -4.08086e-08 0)
(0 -4.07569e-08 0)
(0 -4.07039e-08 0)
(0 -4.06501e-08 0)
(0 -4.05969e-08 0)
(0 -4.05464e-08 0)
(0 -4.05025e-08 0)
(0 -4.0471e-08 0)
(0 -4.04614e-08 0)
(0 -4.04871e-08 0)
(0 -4.05673e-08 0)
(0 -4.07268e-08 0)
(0 -4.09961e-08 0)
(0 -4.14075e-08 0)
(0 -4.19866e-08 0)
(0 -4.79548e-08 0)
(0 -4.79523e-08 0)
(0 -4.79474e-08 0)
(0 -4.79399e-08 0)
(0 -4.793e-08 0)
(0 -4.79175e-08 0)
(0 -4.79026e-08 0)
(0 -4.78851e-08 0)
(0 -4.78652e-08 0)
(0 -4.78427e-08 0)
(0 -4.78178e-08 0)
(0 -4.77903e-08 0)
(0 -4.77604e-08 0)
(0 -4.7728e-08 0)
(0 -4.76932e-08 0)
(0 -4.76559e-08 0)
(0 -4.76162e-08 0)
(0 -4.75741e-08 0)
(0 -4.75296e-08 0)
(0 -4.74829e-08 0)
(0 -4.74338e-08 0)
(0 -4.73824e-08 0)
(0 -4.73288e-08 0)
(0 -4.7273e-08 0)
(0 -4.7215e-08 0)
(0 -4.71548e-08 0)
(0 -4.70926e-08 0)
(0 -4.70288e-08 0)
(0 -4.69639e-08 0)
(0 -4.68991e-08 0)
(0 -4.68364e-08 0)
(0 -4.67793e-08 0)
(0 -4.67329e-08 0)
(0 -4.67052e-08 0)
(0 -4.6707e-08 0)
(0 -4.67532e-08 0)
(0 -4.68618e-08 0)
(0 -4.70531e-08 0)
(0 -4.73461e-08 0)
(0 -4.77532e-08 0)
(0 -5.28899e-08 0)
(0 -5.2887e-08 0)
(0 -5.28813e-08 0)
(0 -5.28727e-08 0)
(0 -5.28613e-08 0)
(0 -5.2847e-08 0)
(0 -5.28298e-08 0)
(0 -5.28098e-08 0)
(0 -5.27869e-08 0)
(0 -5.27611e-08 0)
(0 -5.27325e-08 0)
(0 -5.2701e-08 0)
(0 -5.26666e-08 0)
(0 -5.26294e-08 0)
(0 -5.25893e-08 0)
(0 -5.25465e-08 0)
(0 -5.25009e-08 0)
(0 -5.24525e-08 0)
(0 -5.24014e-08 0)
(0 -5.23477e-08 0)
(0 -5.22913e-08 0)
(0 -5.22323e-08 0)
(0 -5.21707e-08 0)
(0 -5.21066e-08 0)
(0 -5.20401e-08 0)
(0 -5.19711e-08 0)
(0 -5.18998e-08 0)
(0 -5.18265e-08 0)
(0 -5.17517e-08 0)
(0 -5.16765e-08 0)
(0 -5.16025e-08 0)
(0 -5.15326e-08 0)
(0 -5.14708e-08 0)
(0 -5.14232e-08 0)
(0 -5.13982e-08 0)
(0 -5.14062e-08 0)
(0 -5.14598e-08 0)
(0 -5.15716e-08 0)
(0 -5.17528e-08 0)
(0 -5.20089e-08 0)
(0 -5.64163e-08 0)
(0 -5.64132e-08 0)
(0 -5.64069e-08 0)
(0 -5.63974e-08 0)
(0 -5.63847e-08 0)
(0 -5.63689e-08 0)
(0 -5.635e-08 0)
(0 -5.63278e-08 0)
(0 -5.63025e-08 0)
(0 -5.6274e-08 0)
(0 -5.62423e-08 0)
(0 -5.62074e-08 0)
(0 -5.61694e-08 0)
(0 -5.61282e-08 0)
(0 -5.60839e-08 0)
(0 -5.60365e-08 0)
(0 -5.5986e-08 0)
(0 -5.59324e-08 0)
(0 -5.58759e-08 0)
(0 -5.58164e-08 0)
(0 -5.5754e-08 0)
(0 -5.56887e-08 0)
(0 -5.56206e-08 0)
(0 -5.55497e-08 0)
(0 -5.5476e-08 0)
(0 -5.53997e-08 0)
(0 -5.53209e-08 0)
(0 -5.52398e-08 0)
(0 -5.51568e-08 0)
(0 -5.50727e-08 0)
(0 -5.49889e-08 0)
(0 -5.49074e-08 0)
(0 -5.48313e-08 0)
(0 -5.47651e-08 0)
(0 -5.47145e-08 0)
(0 -5.46869e-08 0)
(0 -5.46903e-08 0)
(0 -5.47327e-08 0)
(0 -5.48205e-08 0)
(0 -5.49565e-08 0)
(0 -5.87402e-08 0)
(0 -5.87368e-08 0)
(0 -5.873e-08 0)
(0 -5.87199e-08 0)
(0 -5.87063e-08 0)
(0 -5.86893e-08 0)
(0 -5.86689e-08 0)
(0 -5.86451e-08 0)
(0 -5.86179e-08 0)
(0 -5.85873e-08 0)
(0 -5.85532e-08 0)
(0 -5.85158e-08 0)
(0 -5.84749e-08 0)
(0 -5.84307e-08 0)
(0 -5.8383e-08 0)
(0 -5.83321e-08 0)
(0 -5.82778e-08 0)
(0 -5.82202e-08 0)
(0 -5.81595e-08 0)
(0 -5.80955e-08 0)
(0 -5.80283e-08 0)
(0 -5.79581e-08 0)
(0 -5.78849e-08 0)
(0 -5.78087e-08 0)
(0 -5.77295e-08 0)
(0 -5.76475e-08 0)
(0 -5.75628e-08 0)
(0 -5.74755e-08 0)
(0 -5.7386e-08 0)
(0 -5.72949e-08 0)
(0 -5.7203e-08 0)
(0 -5.7112e-08 0)
(0 -5.70239e-08 0)
(0 -5.69419e-08 0)
(0 -5.68698e-08 0)
(0 -5.68125e-08 0)
(0 -5.67751e-08 0)
(0 -5.67625e-08 0)
(0 -5.67787e-08 0)
(0 -5.68252e-08 0)
(0 -6.00889e-08 0)
(0 -6.00853e-08 0)
(0 -6.00782e-08 0)
(0 -6.00675e-08 0)
(0 -6.00533e-08 0)
(0 -6.00355e-08 0)
(0 -6.00141e-08 0)
(0 -5.99891e-08 0)
(0 -5.99605e-08 0)
(0 -5.99284e-08 0)
(0 -5.98926e-08 0)
(0 -5.98533e-08 0)
(0 -5.98104e-08 0)
(0 -5.9764e-08 0)
(0 -5.9714e-08 0)
(0 -5.96605e-08 0)
(0 -5.96034e-08 0)
(0 -5.9543e-08 0)
(0 -5.94791e-08 0)
(0 -5.94119e-08 0)
(0 -5.93413e-08 0)
(0 -5.92675e-08 0)
(0 -5.91906e-08 0)
(0 -5.91104e-08 0)
(0 -5.90273e-08 0)
(0 -5.89411e-08 0)
(0 -5.8852e-08 0)
(0 -5.87602e-08 0)
(0 -5.86659e-08 0)
(0 -5.85695e-08 0)
(0 -5.84717e-08 0)
(0 -5.83734e-08 0)
(0 -5.82762e-08 0)
(0 -5.8182e-08 0)
(0 -5.80934e-08 0)
(0 -5.80135e-08 0)
(0 -5.79456e-08 0)
(0 -5.78928e-08 0)
(0 -5.78574e-08 0)
(0 -5.78407e-08 0)
(0 -6.06818e-08 0)
(0 -6.06782e-08 0)
(0 -6.06708e-08 0)
(0 -6.06598e-08 0)
(0 -6.06451e-08 0)
(0 -6.06268e-08 0)
(0 -6.06047e-08 0)
(0 -6.0579e-08 0)
(0 -6.05496e-08 0)
(0 -6.05164e-08 0)
(0 -6.04796e-08 0)
(0 -6.04391e-08 0)
(0 -6.03949e-08 0)
(0 -6.0347e-08 0)
(0 -6.02955e-08 0)
(0 -6.02403e-08 0)
(0 -6.01815e-08 0)
(0 -6.01192e-08 0)
(0 -6.00533e-08 0)
(0 -5.99839e-08 0)
(0 -5.99111e-08 0)
(0 -5.9835e-08 0)
(0 -5.97555e-08 0)
(0 -5.96729e-08 0)
(0 -5.9587e-08 0)
(0 -5.94981e-08 0)
(0 -5.94061e-08 0)
(0 -5.93113e-08 0)
(0 -5.92137e-08 0)
(0 -5.91137e-08 0)
(0 -5.90118e-08 0)
(0 -5.89085e-08 0)
(0 -5.88048e-08 0)
(0 -5.87021e-08 0)
(0 -5.86019e-08 0)
(0 -5.85062e-08 0)
(0 -5.84172e-08 0)
(0 -5.83367e-08 0)
(0 -5.82663e-08 0)
(0 -5.82071e-08 0)
(0 -6.0713e-08 0)
(0 -6.07093e-08 0)
(0 -6.07018e-08 0)
(0 -6.06907e-08 0)
(0 -6.06758e-08 0)
(0 -6.06571e-08 0)
(0 -6.06347e-08 0)
(0 -6.06086e-08 0)
(0 -6.05787e-08 0)
(0 -6.05451e-08 0)
(0 -6.05077e-08 0)
(0 -6.04666e-08 0)
(0 -6.04217e-08 0)
(0 -6.03731e-08 0)
(0 -6.03207e-08 0)
(0 -6.02647e-08 0)
(0 -6.02049e-08 0)
(0 -6.01416e-08 0)
(0 -6.00746e-08 0)
(0 -6.00041e-08 0)
(0 -5.99301e-08 0)
(0 -5.98526e-08 0)
(0 -5.97718e-08 0)
(0 -5.96877e-08 0)
(0 -5.96003e-08 0)
(0 -5.95098e-08 0)
(0 -5.94162e-08 0)
(0 -5.93196e-08 0)
(0 -5.92202e-08 0)
(0 -5.91181e-08 0)
(0 -5.90137e-08 0)
(0 -5.89073e-08 0)
(0 -5.87997e-08 0)
(0 -5.86915e-08 0)
(0 -5.85839e-08 0)
(0 -5.84781e-08 0)
(0 -5.83753e-08 0)
(0 -5.8277e-08 0)
(0 -5.81842e-08 0)
(0 -5.80976e-08 0)
(0 -6.03429e-08 0)
(0 -6.03392e-08 0)
(0 -6.03317e-08 0)
(0 -6.03205e-08 0)
(0 -6.03055e-08 0)
(0 -6.02868e-08 0)
(0 -6.02643e-08 0)
(0 -6.02381e-08 0)
(0 -6.02081e-08 0)
(0 -6.01744e-08 0)
(0 -6.01369e-08 0)
(0 -6.00956e-08 0)
(0 -6.00505e-08 0)
(0 -6.00017e-08 0)
(0 -5.99492e-08 0)
(0 -5.98929e-08 0)
(0 -5.98329e-08 0)
(0 -5.97693e-08 0)
(0 -5.9702e-08 0)
(0 -5.96311e-08 0)
(0 -5.95567e-08 0)
(0 -5.94789e-08 0)
(0 -5.93976e-08 0)
(0 -5.9313e-08 0)
(0 -5.92251e-08 0)
(0 -5.9134e-08 0)
(0 -5.90397e-08 0)
(0 -5.89425e-08 0)
(0 -5.88423e-08 0)
(0 -5.87393e-08 0)
(0 -5.86338e-08 0)
(0 -5.85259e-08 0)
(0 -5.84162e-08 0)
(0 -5.83051e-08 0)
(0 -5.81932e-08 0)
(0 -5.80815e-08 0)
(0 -5.79706e-08 0)
(0 -5.78616e-08 0)
(0 -5.77551e-08 0)
(0 -5.76518e-08 0)
(0 -5.96973e-08 0)
(0 -5.96936e-08 0)
(0 -5.96861e-08 0)
(0 -5.9675e-08 0)
(0 -5.96601e-08 0)
(0 -5.96415e-08 0)
(0 -5.96191e-08 0)
(0 -5.9593e-08 0)
(0 -5.95632e-08 0)
(0 -5.95296e-08 0)
(0 -5.94923e-08 0)
(0 -5.94512e-08 0)
(0 -5.94064e-08 0)
(0 -5.93579e-08 0)
(0 -5.93056e-08 0)
(0 -5.92496e-08 0)
(0 -5.91899e-08 0)
(0 -5.91266e-08 0)
(0 -5.90596e-08 0)
(0 -5.8989e-08 0)
(0 -5.89149e-08 0)
(0 -5.88373e-08 0)
(0 -5.87563e-08 0)
(0 -5.8672e-08 0)
(0 -5.85843e-08 0)
(0 -5.84934e-08 0)
(0 -5.83994e-08 0)
(0 -5.83023e-08 0)
(0 -5.82023e-08 0)
(0 -5.80994e-08 0)
(0 -5.79938e-08 0)
(0 -5.78857e-08 0)
(0 -5.77753e-08 0)
(0 -5.7663e-08 0)
(0 -5.75493e-08 0)
(0 -5.74345e-08 0)
(0 -5.73194e-08 0)
(0 -5.72044e-08 0)
(0 -5.70902e-08 0)
(0 -5.69773e-08 0)
(0 -5.88703e-08 0)
(0 -5.88666e-08 0)
(0 -5.88593e-08 0)
(0 -5.88483e-08 0)
(0 -5.88336e-08 0)
(0 -5.88152e-08 0)
(0 -5.87931e-08 0)
(0 -5.87673e-08 0)
(0 -5.87378e-08 0)
(0 -5.87047e-08 0)
(0 -5.86678e-08 0)
(0 -5.86272e-08 0)
(0 -5.8583e-08 0)
(0 -5.8535e-08 0)
(0 -5.84833e-08 0)
(0 -5.8428e-08 0)
(0 -5.8369e-08 0)
(0 -5.83064e-08 0)
(0 -5.82402e-08 0)
(0 -5.81704e-08 0)
(0 -5.80972e-08 0)
(0 -5.80204e-08 0)
(0 -5.79402e-08 0)
(0 -5.78567e-08 0)
(0 -5.77699e-08 0)
(0 -5.76799e-08 0)
(0 -5.75867e-08 0)
(0 -5.74905e-08 0)
(0 -5.73912e-08 0)
(0 -5.72891e-08 0)
(0 -5.71842e-08 0)
(0 -5.70767e-08 0)
(0 -5.69668e-08 0)
(0 -5.68546e-08 0)
(0 -5.67405e-08 0)
(0 -5.66249e-08 0)
(0 -5.6508e-08 0)
(0 -5.63903e-08 0)
(0 -5.62723e-08 0)
(0 -5.61542e-08 0)
(0 -5.79299e-08 0)
(0 -5.79263e-08 0)
(0 -5.79191e-08 0)
(0 -5.79083e-08 0)
(0 -5.78938e-08 0)
(0 -5.78757e-08 0)
(0 -5.7854e-08 0)
(0 -5.78287e-08 0)
(0 -5.77997e-08 0)
(0 -5.77671e-08 0)
(0 -5.77309e-08 0)
(0 -5.7691e-08 0)
(0 -5.76475e-08 0)
(0 -5.76004e-08 0)
(0 -5.75496e-08 0)
(0 -5.74952e-08 0)
(0 -5.74373e-08 0)
(0 -5.73757e-08 0)
(0 -5.73106e-08 0)
(0 -5.7242e-08 0)
(0 -5.71699e-08 0)
(0 -5.70944e-08 0)
(0 -5.70155e-08 0)
(0 -5.69333e-08 0)
(0 -5.68478e-08 0)
(0 -5.67591e-08 0)
(0 -5.66673e-08 0)
(0 -5.65724e-08 0)
(0 -5.64745e-08 0)
(0 -5.63737e-08 0)
(0 -5.62702e-08 0)
(0 -5.61639e-08 0)
(0 -5.60551e-08 0)
(0 -5.5944e-08 0)
(0 -5.58306e-08 0)
(0 -5.57153e-08 0)
(0 -5.55984e-08 0)
(0 -5.548e-08 0)
(0 -5.53606e-08 0)
(0 -5.52404e-08 0)
(0 -5.69239e-08 0)
(0 -5.69203e-08 0)
(0 -5.69133e-08 0)
(0 -5.69027e-08 0)
(0 -5.68885e-08 0)
(0 -5.68708e-08 0)
(0 -5.68495e-08 0)
(0 -5.68247e-08 0)
(0 -5.67964e-08 0)
(0 -5.67645e-08 0)
(0 -5.6729e-08 0)
(0 -5.669e-08 0)
(0 -5.66474e-08 0)
(0 -5.66012e-08 0)
(0 -5.65516e-08 0)
(0 -5.64983e-08 0)
(0 -5.64416e-08 0)
(0 -5.63813e-08 0)
(0 -5.63176e-08 0)
(0 -5.62504e-08 0)
(0 -5.61798e-08 0)
(0 -5.61058e-08 0)
(0 -5.60285e-08 0)
(0 -5.59479e-08 0)
(0 -5.58641e-08 0)
(0 -5.57771e-08 0)
(0 -5.5687e-08 0)
(0 -5.55938e-08 0)
(0 -5.54977e-08 0)
(0 -5.53987e-08 0)
(0 -5.52969e-08 0)
(0 -5.51924e-08 0)
(0 -5.50853e-08 0)
(0 -5.49758e-08 0)
(0 -5.48639e-08 0)
(0 -5.47499e-08 0)
(0 -5.46339e-08 0)
(0 -5.45162e-08 0)
(0 -5.4397e-08 0)
(0 -5.42766e-08 0)
(0 -5.58851e-08 0)
(0 -5.58817e-08 0)
(0 -5.58747e-08 0)
(0 -5.58644e-08 0)
(0 -5.58506e-08 0)
(0 -5.58333e-08 0)
(0 -5.58125e-08 0)
(0 -5.57883e-08 0)
(0 -5.57606e-08 0)
(0 -5.57295e-08 0)
(0 -5.56948e-08 0)
(0 -5.56567e-08 0)
(0 -5.56152e-08 0)
(0 -5.55702e-08 0)
(0 -5.55217e-08 0)
(0 -5.54697e-08 0)
(0 -5.54143e-08 0)
(0 -5.53555e-08 0)
(0 -5.52933e-08 0)
(0 -5.52278e-08 0)
(0 -5.51588e-08 0)
(0 -5.50866e-08 0)
(0 -5.50111e-08 0)
(0 -5.49324e-08 0)
(0 -5.48505e-08 0)
(0 -5.47654e-08 0)
(0 -5.46773e-08 0)
(0 -5.45862e-08 0)
(0 -5.44922e-08 0)
(0 -5.43953e-08 0)
(0 -5.42957e-08 0)
(0 -5.41933e-08 0)
(0 -5.40883e-08 0)
(0 -5.39808e-08 0)
(0 -5.38709e-08 0)
(0 -5.37588e-08 0)
(0 -5.36446e-08 0)
(0 -5.35284e-08 0)
(0 -5.34105e-08 0)
(0 -5.3291e-08 0)
(0 -5.48363e-08 0)
(0 -5.48329e-08 0)
(0 -5.48262e-08 0)
(0 -5.48161e-08 0)
(0 -5.48026e-08 0)
(0 -5.47857e-08 0)
(0 -5.47655e-08 0)
(0 -5.47419e-08 0)
(0 -5.4715e-08 0)
(0 -5.46846e-08 0)
(0 -5.46509e-08 0)
(0 -5.46138e-08 0)
(0 -5.45733e-08 0)
(0 -5.45295e-08 0)
(0 -5.44823e-08 0)
(0 -5.44317e-08 0)
(0 -5.43778e-08 0)
(0 -5.43205e-08 0)
(0 -5.426e-08 0)
(0 -5.41961e-08 0)
(0 -5.4129e-08 0)
(0 -5.40587e-08 0)
(0 -5.39852e-08 0)
(0 -5.39085e-08 0)
(0 -5.38287e-08 0)
(0 -5.37458e-08 0)
(0 -5.366e-08 0)
(0 -5.35712e-08 0)
(0 -5.34795e-08 0)
(0 -5.33849e-08 0)
(0 -5.32877e-08 0)
(0 -5.31877e-08 0)
(0 -5.30852e-08 0)
(0 -5.29801e-08 0)
(0 -5.28726e-08 0)
(0 -5.27629e-08 0)
(0 -5.26509e-08 0)
(0 -5.2537e-08 0)
(0 -5.24211e-08 0)
(0 -5.23034e-08 0)
(0 -5.37932e-08 0)
(0 -5.37899e-08 0)
(0 -5.37833e-08 0)
(0 -5.37735e-08 0)
(0 -5.37604e-08 0)
(0 -5.3744e-08 0)
(0 -5.37243e-08 0)
(0 -5.37014e-08 0)
(0 -5.36751e-08 0)
(0 -5.36456e-08 0)
(0 -5.36128e-08 0)
(0 -5.35767e-08 0)
(0 -5.35374e-08 0)
(0 -5.34948e-08 0)
(0 -5.34489e-08 0)
(0 -5.33997e-08 0)
(0 -5.33474e-08 0)
(0 -5.32917e-08 0)
(0 -5.32329e-08 0)
(0 -5.31709e-08 0)
(0 -5.31057e-08 0)
(0 -5.30374e-08 0)
(0 -5.29659e-08 0)
(0 -5.28914e-08 0)
(0 -5.28139e-08 0)
(0 -5.27333e-08 0)
(0 -5.26499e-08 0)
(0 -5.25635e-08 0)
(0 -5.24743e-08 0)
(0 -5.23824e-08 0)
(0 -5.22877e-08 0)
(0 -5.21904e-08 0)
(0 -5.20905e-08 0)
(0 -5.19882e-08 0)
(0 -5.18835e-08 0)
(0 -5.17764e-08 0)
(0 -5.16672e-08 0)
(0 -5.15559e-08 0)
(0 -5.14426e-08 0)
(0 -5.13275e-08 0)
(0 -5.2767e-08 0)
(0 -5.27638e-08 0)
(0 -5.27574e-08 0)
(0 -5.27479e-08 0)
(0 -5.27351e-08 0)
(0 -5.27192e-08 0)
(0 -5.27e-08 0)
(0 -5.26777e-08 0)
(0 -5.26523e-08 0)
(0 -5.26236e-08 0)
(0 -5.25917e-08 0)
(0 -5.25567e-08 0)
(0 -5.25185e-08 0)
(0 -5.24771e-08 0)
(0 -5.24326e-08 0)
(0 -5.23849e-08 0)
(0 -5.2334e-08 0)
(0 -5.22801e-08 0)
(0 -5.2223e-08 0)
(0 -5.21629e-08 0)
(0 -5.20996e-08 0)
(0 -5.20334e-08 0)
(0 -5.19641e-08 0)
(0 -5.18918e-08 0)
(0 -5.18166e-08 0)
(0 -5.17385e-08 0)
(0 -5.16576e-08 0)
(0 -5.15738e-08 0)
(0 -5.14873e-08 0)
(0 -5.1398e-08 0)
(0 -5.13062e-08 0)
(0 -5.12117e-08 0)
(0 -5.11148e-08 0)
(0 -5.10154e-08 0)
(0 -5.09137e-08 0)
(0 -5.08096e-08 0)
(0 -5.07035e-08 0)
(0 -5.05952e-08 0)
(0 -5.0485e-08 0)
(0 -5.03729e-08 0)
(0 -4.94465e-08 0)
(0 -4.85536e-08 0)
(0 -4.76977e-08 0)
(0 -4.68816e-08 0)
(0 -4.61072e-08 0)
(0 -4.53755e-08 0)
(0 -4.46873e-08 0)
(0 -4.40424e-08 0)
(0 -4.34406e-08 0)
(0 -4.28812e-08 0)
(0 -4.23629e-08 0)
(0 -4.18847e-08 0)
(0 -4.1445e-08 0)
(0 -4.10424e-08 0)
(0 -4.06751e-08 0)
(0 -4.03417e-08 0)
(0 -4.00404e-08 0)
(0 -3.97699e-08 0)
(0 -3.95286e-08 0)
(0 -3.93152e-08 0)
(0 -3.91286e-08 0)
(0 -3.89676e-08 0)
(0 -3.88313e-08 0)
(0 -3.8719e-08 0)
(0 -3.86298e-08 0)
(0 -3.85635e-08 0)
(0 -3.85194e-08 0)
(0 -3.84975e-08 0)
(0 -4.95552e-08 0)
(0 -4.86585e-08 0)
(0 -4.77987e-08 0)
(0 -4.69786e-08 0)
(0 -4.62e-08 0)
(0 -4.54643e-08 0)
(0 -4.47721e-08 0)
(0 -4.41234e-08 0)
(0 -4.35179e-08 0)
(0 -4.29549e-08 0)
(0 -4.24334e-08 0)
(0 -4.19522e-08 0)
(0 -4.15098e-08 0)
(0 -4.11047e-08 0)
(0 -4.07353e-08 0)
(0 -4.03999e-08 0)
(0 -4.0097e-08 0)
(0 -3.9825e-08 0)
(0 -3.95824e-08 0)
(0 -3.9368e-08 0)
(0 -3.91805e-08 0)
(0 -3.90187e-08 0)
(0 -3.88819e-08 0)
(0 -3.8769e-08 0)
(0 -3.86796e-08 0)
(0 -3.86129e-08 0)
(0 -3.85687e-08 0)
(0 -3.85467e-08 0)
(0 -4.96621e-08 0)
(0 -4.87617e-08 0)
(0 -4.78981e-08 0)
(0 -4.7074e-08 0)
(0 -4.62915e-08 0)
(0 -4.55518e-08 0)
(0 -4.48556e-08 0)
(0 -4.42032e-08 0)
(0 -4.35941e-08 0)
(0 -4.30278e-08 0)
(0 -4.25032e-08 0)
(0 -4.20191e-08 0)
(0 -4.15741e-08 0)
(0 -4.11666e-08 0)
(0 -4.07951e-08 0)
(0 -4.04578e-08 0)
(0 -4.01532e-08 0)
(0 -3.98798e-08 0)
(0 -3.9636e-08 0)
(0 -3.94206e-08 0)
(0 -3.92322e-08 0)
(0 -3.90698e-08 0)
(0 -3.89323e-08 0)
(0 -3.8819e-08 0)
(0 -3.87292e-08 0)
(0 -3.86623e-08 0)
(0 -3.86179e-08 0)
(0 -3.85958e-08 0)
(0 -4.9767e-08 0)
(0 -4.8863e-08 0)
(0 -4.79957e-08 0)
(0 -4.71677e-08 0)
(0 -4.63813e-08 0)
(0 -4.56378e-08 0)
(0 -4.49379e-08 0)
(0 -4.42818e-08 0)
(0 -4.36693e-08 0)
(0 -4.30998e-08 0)
(0 -4.25722e-08 0)
(0 -4.20853e-08 0)
(0 -4.16377e-08 0)
(0 -4.12279e-08 0)
(0 -4.08543e-08 0)
(0 -4.05153e-08 0)
(0 -4.02091e-08 0)
(0 -3.99343e-08 0)
(0 -3.96894e-08 0)
(0 -3.94729e-08 0)
(0 -3.92837e-08 0)
(0 -3.91205e-08 0)
(0 -3.89825e-08 0)
(0 -3.88688e-08 0)
(0 -3.87786e-08 0)
(0 -3.87115e-08 0)
(0 -3.86669e-08 0)
(0 -3.86447e-08 0)
(0 -4.98698e-08 0)
(0 -4.89624e-08 0)
(0 -4.80913e-08 0)
(0 -4.72597e-08 0)
(0 -4.64695e-08 0)
(0 -4.57223e-08 0)
(0 -4.50188e-08 0)
(0 -4.43592e-08 0)
(0 -4.37434e-08 0)
(0 -4.31707e-08 0)
(0 -4.26402e-08 0)
(0 -4.21506e-08 0)
(0 -4.17006e-08 0)
(0 -4.12886e-08 0)
(0 -4.0913e-08 0)
(0 -4.05722e-08 0)
(0 -4.02645e-08 0)
(0 -3.99884e-08 0)
(0 -3.97423e-08 0)
(0 -3.95248e-08 0)
(0 -3.93348e-08 0)
(0 -3.9171e-08 0)
(0 -3.90324e-08 0)
(0 -3.89183e-08 0)
(0 -3.88278e-08 0)
(0 -3.87604e-08 0)
(0 -3.87157e-08 0)
(0 -3.86934e-08 0)
(0 -4.99706e-08 0)
(0 -4.90597e-08 0)
(0 -4.81851e-08 0)
(0 -4.73498e-08 0)
(0 -4.6556e-08 0)
(0 -4.58052e-08 0)
(0 -4.50982e-08 0)
(0 -4.44352e-08 0)
(0 -4.38162e-08 0)
(0 -4.32405e-08 0)
(0 -4.27071e-08 0)
(0 -4.2215e-08 0)
(0 -4.17626e-08 0)
(0 -4.13485e-08 0)
(0 -4.0971e-08 0)
(0 -4.06285e-08 0)
(0 -4.03194e-08 0)
(0 -4.00419e-08 0)
(0 -3.97947e-08 0)
(0 -3.95764e-08 0)
(0 -3.93855e-08 0)
(0 -3.92211e-08 0)
(0 -3.9082e-08 0)
(0 -3.89674e-08 0)
(0 -3.88766e-08 0)
(0 -3.88089e-08 0)
(0 -3.87641e-08 0)
(0 -3.87417e-08 0)
(0 -5.00691e-08 0)
(0 -4.91549e-08 0)
(0 -4.82768e-08 0)
(0 -4.7438e-08 0)
(0 -4.66407e-08 0)
(0 -4.58864e-08 0)
(0 -4.5176e-08 0)
(0 -4.45098e-08 0)
(0 -4.38877e-08 0)
(0 -4.33091e-08 0)
(0 -4.2773e-08 0)
(0 -4.22784e-08 0)
(0 -4.18238e-08 0)
(0 -4.14076e-08 0)
(0 -4.10283e-08 0)
(0 -4.06842e-08 0)
(0 -4.03736e-08 0)
(0 -4.00949e-08 0)
(0 -3.98466e-08 0)
(0 -3.96274e-08 0)
(0 -3.94358e-08 0)
(0 -3.92707e-08 0)
(0 -3.91311e-08 0)
(0 -3.90161e-08 0)
(0 -3.89249e-08 0)
(0 -3.88571e-08 0)
(0 -3.88121e-08 0)
(0 -3.87897e-08 0)
(0 -5.01654e-08 0)
(0 -4.92478e-08 0)
(0 -4.83664e-08 0)
(0 -4.75242e-08 0)
(0 -4.67235e-08 0)
(0 -4.59658e-08 0)
(0 -4.52522e-08 0)
(0 -4.45829e-08 0)
(0 -4.39578e-08 0)
(0 -4.33764e-08 0)
(0 -4.28378e-08 0)
(0 -4.23407e-08 0)
(0 -4.18839e-08 0)
(0 -4.14658e-08 0)
(0 -4.10847e-08 0)
(0 -4.0739e-08 0)
(0 -4.04271e-08 0)
(0 -4.01472e-08 0)
(0 -3.98979e-08 0)
(0 -3.96778e-08 0)
(0 -3.94854e-08 0)
(0 -3.93197e-08 0)
(0 -3.91796e-08 0)
(0 -3.90642e-08 0)
(0 -3.89728e-08 0)
(0 -3.89047e-08 0)
(0 -3.88596e-08 0)
(0 -3.88371e-08 0)
(0 -5.02592e-08 0)
(0 -4.93385e-08 0)
(0 -4.84538e-08 0)
(0 -4.76083e-08 0)
(0 -4.68043e-08 0)
(0 -4.60434e-08 0)
(0 -4.53267e-08 0)
(0 -4.46544e-08 0)
(0 -4.40264e-08 0)
(0 -4.34424e-08 0)
(0 -4.29012e-08 0)
(0 -4.24019e-08 0)
(0 -4.1943e-08 0)
(0 -4.1523e-08 0)
(0 -4.11403e-08 0)
(0 -4.07931e-08 0)
(0 -4.04798e-08 0)
(0 -4.01988e-08 0)
(0 -3.99485e-08 0)
(0 -3.97275e-08 0)
(0 -3.95345e-08 0)
(0 -3.93682e-08 0)
(0 -3.92276e-08 0)
(0 -3.91118e-08 0)
(0 -3.90201e-08 0)
(0 -3.89518e-08 0)
(0 -3.89065e-08 0)
(0 -3.8884e-08 0)
(0 -5.03507e-08 0)
(0 -4.94268e-08 0)
(0 -4.8539e-08 0)
(0 -4.76903e-08 0)
(0 -4.68831e-08 0)
(0 -4.61192e-08 0)
(0 -4.53994e-08 0)
(0 -4.47242e-08 0)
(0 -4.40936e-08 0)
(0 -4.35069e-08 0)
(0 -4.29634e-08 0)
(0 -4.24619e-08 0)
(0 -4.2001e-08 0)
(0 -4.15792e-08 0)
(0 -4.11948e-08 0)
(0 -4.08462e-08 0)
(0 -4.05317e-08 0)
(0 -4.02496e-08 0)
(0 -3.99983e-08 0)
(0 -3.97765e-08 0)
(0 -3.95828e-08 0)
(0 -3.9416e-08 0)
(0 -3.92749e-08 0)
(0 -3.91587e-08 0)
(0 -3.90667e-08 0)
(0 -3.89982e-08 0)
(0 -3.89528e-08 0)
(0 -3.89302e-08 0)
(0 -5.04396e-08 0)
(0 -4.95128e-08 0)
(0 -4.86218e-08 0)
(0 -4.777e-08 0)
(0 -4.69599e-08 0)
(0 -4.61929e-08 0)
(0 -4.54703e-08 0)
(0 -4.47923e-08 0)
(0 -4.41591e-08 0)
(0 -4.357e-08 0)
(0 -4.30242e-08 0)
(0 -4.25206e-08 0)
(0 -4.20578e-08 0)
(0 -4.16343e-08 0)
(0 -4.12483e-08 0)
(0 -4.08983e-08 0)
(0 -4.05826e-08 0)
(0 -4.02994e-08 0)
(0 -4.00473e-08 0)
(0 -3.98247e-08 0)
(0 -3.96304e-08 0)
(0 -3.9463e-08 0)
(0 -3.93215e-08 0)
(0 -3.92049e-08 0)
(0 -3.91127e-08 0)
(0 -3.9044e-08 0)
(0 -3.89984e-08 0)
(0 -3.89757e-08 0)
(0 -5.0526e-08 0)
(0 -4.95962e-08 0)
(0 -4.87023e-08 0)
(0 -4.78476e-08 0)
(0 -4.70345e-08 0)
(0 -4.62647e-08 0)
(0 -4.55393e-08 0)
(0 -4.48587e-08 0)
(0 -4.42229e-08 0)
(0 -4.36315e-08 0)
(0 -4.30836e-08 0)
(0 -4.2578e-08 0)
(0 -4.21133e-08 0)
(0 -4.16881e-08 0)
(0 -4.13007e-08 0)
(0 -4.09494e-08 0)
(0 -4.06325e-08 0)
(0 -4.03484e-08 0)
(0 -4.00954e-08 0)
(0 -3.98721e-08 0)
(0 -3.9677e-08 0)
(0 -3.95091e-08 0)
(0 -3.93672e-08 0)
(0 -3.92503e-08 0)
(0 -3.91578e-08 0)
(0 -3.90889e-08 0)
(0 -3.90433e-08 0)
(0 -3.90205e-08 0)
(0 -5.06097e-08 0)
(0 -4.96771e-08 0)
(0 -4.87804e-08 0)
(0 -4.79228e-08 0)
(0 -4.71069e-08 0)
(0 -4.63344e-08 0)
(0 -4.56063e-08 0)
(0 -4.49232e-08 0)
(0 -4.42851e-08 0)
(0 -4.36914e-08 0)
(0 -4.31414e-08 0)
(0 -4.26339e-08 0)
(0 -4.21675e-08 0)
(0 -4.17408e-08 0)
(0 -4.1352e-08 0)
(0 -4.09994e-08 0)
(0 -4.06814e-08 0)
(0 -4.03963e-08 0)
(0 -4.01425e-08 0)
(0 -3.99184e-08 0)
(0 -3.97228e-08 0)
(0 -3.95544e-08 0)
(0 -3.94121e-08 0)
(0 -3.92949e-08 0)
(0 -3.92021e-08 0)
(0 -3.9133e-08 0)
(0 -3.90872e-08 0)
(0 -3.90644e-08 0)
(0 -5.06908e-08 0)
(0 -4.97555e-08 0)
(0 -4.8856e-08 0)
(0 -4.79957e-08 0)
(0 -4.71771e-08 0)
(0 -4.6402e-08 0)
(0 -4.56714e-08 0)
(0 -4.49859e-08 0)
(0 -4.43455e-08 0)
(0 -4.37497e-08 0)
(0 -4.31977e-08 0)
(0 -4.26884e-08 0)
(0 -4.22204e-08 0)
(0 -4.17921e-08 0)
(0 -4.14019e-08 0)
(0 -4.10482e-08 0)
(0 -4.07291e-08 0)
(0 -4.04431e-08 0)
(0 -4.01885e-08 0)
(0 -3.99638e-08 0)
(0 -3.97676e-08 0)
(0 -3.95987e-08 0)
(0 -3.9456e-08 0)
(0 -3.93385e-08 0)
(0 -3.92454e-08 0)
(0 -3.91762e-08 0)
(0 -3.91303e-08 0)
(0 -3.91074e-08 0)
(0 -5.07692e-08 0)
(0 -4.98313e-08 0)
(0 -4.89291e-08 0)
(0 -4.80662e-08 0)
(0 -4.7245e-08 0)
(0 -4.64674e-08 0)
(0 -4.57344e-08 0)
(0 -4.50466e-08 0)
(0 -4.44041e-08 0)
(0 -4.38062e-08 0)
(0 -4.32524e-08 0)
(0 -4.27413e-08 0)
(0 -4.22717e-08 0)
(0 -4.1842e-08 0)
(0 -4.14506e-08 0)
(0 -4.10957e-08 0)
(0 -4.07757e-08 0)
(0 -4.04888e-08 0)
(0 -4.02334e-08 0)
(0 -4.00081e-08 0)
(0 -3.98113e-08 0)
(0 -3.9642e-08 0)
(0 -3.94989e-08 0)
(0 -3.93811e-08 0)
(0 -3.92878e-08 0)
(0 -3.92184e-08 0)
(0 -3.91724e-08 0)
(0 -3.91494e-08 0)
(0 -5.08448e-08 0)
(0 -4.99043e-08 0)
(0 -4.89997e-08 0)
(0 -4.81342e-08 0)
(0 -4.73106e-08 0)
(0 -4.65306e-08 0)
(0 -4.57954e-08 0)
(0 -4.51054e-08 0)
(0 -4.44608e-08 0)
(0 -4.3861e-08 0)
(0 -4.33054e-08 0)
(0 -4.27927e-08 0)
(0 -4.23216e-08 0)
(0 -4.18906e-08 0)
(0 -4.14979e-08 0)
(0 -4.1142e-08 0)
(0 -4.0821e-08 0)
(0 -4.05333e-08 0)
(0 -4.02772e-08 0)
(0 -4.00512e-08 0)
(0 -3.98539e-08 0)
(0 -3.96841e-08 0)
(0 -3.95407e-08 0)
(0 -3.94226e-08 0)
(0 -3.93291e-08 0)
(0 -3.92595e-08 0)
(0 -3.92134e-08 0)
(0 -3.91904e-08 0)
(0 -5.09176e-08 0)
(0 -4.99747e-08 0)
(0 -4.90676e-08 0)
(0 -4.81998e-08 0)
(0 -4.73739e-08 0)
(0 -4.65916e-08 0)
(0 -4.58542e-08 0)
(0 -4.51621e-08 0)
(0 -4.45156e-08 0)
(0 -4.3914e-08 0)
(0 -4.33567e-08 0)
(0 -4.28425e-08 0)
(0 -4.237e-08 0)
(0 -4.19376e-08 0)
(0 -4.15439e-08 0)
(0 -4.11869e-08 0)
(0 -4.0865e-08 0)
(0 -4.05765e-08 0)
(0 -4.03197e-08 0)
(0 -4.00931e-08 0)
(0 -3.98954e-08 0)
(0 -3.97251e-08 0)
(0 -3.95813e-08 0)
(0 -3.9463e-08 0)
(0 -3.93693e-08 0)
(0 -3.92995e-08 0)
(0 -3.92533e-08 0)
(0 -3.92303e-08 0)
(0 -5.09876e-08 0)
(0 -5.00424e-08 0)
(0 -4.9133e-08 0)
(0 -4.82629e-08 0)
(0 -4.74347e-08 0)
(0 -4.66503e-08 0)
(0 -4.59108e-08 0)
(0 -4.52168e-08 0)
(0 -4.45684e-08 0)
(0 -4.39651e-08 0)
(0 -4.34062e-08 0)
(0 -4.28905e-08 0)
(0 -4.24167e-08 0)
(0 -4.19832e-08 0)
(0 -4.15883e-08 0)
(0 -4.12303e-08 0)
(0 -4.09076e-08 0)
(0 -4.06183e-08 0)
(0 -4.03609e-08 0)
(0 -4.01338e-08 0)
(0 -3.99355e-08 0)
(0 -3.97649e-08 0)
(0 -3.96208e-08 0)
(0 -3.95022e-08 0)
(0 -3.94083e-08 0)
(0 -3.93384e-08 0)
(0 -3.92921e-08 0)
(0 -3.9269e-08 0)
(0 -5.10547e-08 0)
(0 -5.01072e-08 0)
(0 -4.91957e-08 0)
(0 -4.83234e-08 0)
(0 -4.74931e-08 0)
(0 -4.67067e-08 0)
(0 -4.59652e-08 0)
(0 -4.52694e-08 0)
(0 -4.46193e-08 0)
(0 -4.40144e-08 0)
(0 -4.34539e-08 0)
(0 -4.29369e-08 0)
(0 -4.24618e-08 0)
(0 -4.20271e-08 0)
(0 -4.16312e-08 0)
(0 -4.12723e-08 0)
(0 -4.09488e-08 0)
(0 -4.06588e-08 0)
(0 -4.04008e-08 0)
(0 -4.01731e-08 0)
(0 -3.99744e-08 0)
(0 -3.98034e-08 0)
(0 -3.9659e-08 0)
(0 -3.95401e-08 0)
(0 -3.9446e-08 0)
(0 -3.9376e-08 0)
(0 -3.93296e-08 0)
(0 -3.93065e-08 0)
(0 -5.11188e-08 0)
(0 -5.01693e-08 0)
(0 -4.92556e-08 0)
(0 -4.83814e-08 0)
(0 -4.75491e-08 0)
(0 -4.67607e-08 0)
(0 -4.60174e-08 0)
(0 -4.53199e-08 0)
(0 -4.46681e-08 0)
(0 -4.40617e-08 0)
(0 -4.34998e-08 0)
(0 -4.29814e-08 0)
(0 -4.25051e-08 0)
(0 -4.20694e-08 0)
(0 -4.16725e-08 0)
(0 -4.13128e-08 0)
(0 -4.09885e-08 0)
(0 -4.06978e-08 0)
(0 -4.04392e-08 0)
(0 -4.02111e-08 0)
(0 -4.0012e-08 0)
(0 -3.98406e-08 0)
(0 -3.96959e-08 0)
(0 -3.95768e-08 0)
(0 -3.94825e-08 0)
(0 -3.94123e-08 0)
(0 -3.93658e-08 0)
(0 -3.93427e-08 0)
(0 -5.11801e-08 0)
(0 -5.02286e-08 0)
(0 -4.93129e-08 0)
(0 -4.84367e-08 0)
(0 -4.76026e-08 0)
(0 -4.68124e-08 0)
(0 -4.60674e-08 0)
(0 -4.53682e-08 0)
(0 -4.47148e-08 0)
(0 -4.4107e-08 0)
(0 -4.35438e-08 0)
(0 -4.30242e-08 0)
(0 -4.25468e-08 0)
(0 -4.211e-08 0)
(0 -4.17122e-08 0)
(0 -4.13517e-08 0)
(0 -4.10267e-08 0)
(0 -4.07354e-08 0)
(0 -4.04762e-08 0)
(0 -4.02476e-08 0)
(0 -4.00481e-08 0)
(0 -3.98764e-08 0)
(0 -3.97314e-08 0)
(0 -3.9612e-08 0)
(0 -3.95176e-08 0)
(0 -3.94473e-08 0)
(0 -3.94007e-08 0)
(0 -3.93775e-08 0)
(0 -5.12384e-08 0)
(0 -5.0285e-08 0)
(0 -4.93675e-08 0)
(0 -4.84894e-08 0)
(0 -4.76535e-08 0)
(0 -4.68616e-08 0)
(0 -4.6115e-08 0)
(0 -4.54143e-08 0)
(0 -4.47595e-08 0)
(0 -4.41503e-08 0)
(0 -4.35858e-08 0)
(0 -4.30651e-08 0)
(0 -4.25866e-08 0)
(0 -4.21489e-08 0)
(0 -4.17503e-08 0)
(0 -4.1389e-08 0)
(0 -4.10633e-08 0)
(0 -4.07714e-08 0)
(0 -4.05117e-08 0)
(0 -4.02826e-08 0)
(0 -4.00827e-08 0)
(0 -3.99107e-08 0)
(0 -3.97655e-08 0)
(0 -3.96459e-08 0)
(0 -3.95513e-08 0)
(0 -3.94809e-08 0)
(0 -3.94342e-08 0)
(0 -3.9411e-08 0)
(0 -5.12936e-08 0)
(0 -5.03385e-08 0)
(0 -4.94192e-08 0)
(0 -4.85395e-08 0)
(0 -4.77019e-08 0)
(0 -4.69084e-08 0)
(0 -4.61603e-08 0)
(0 -4.54581e-08 0)
(0 -4.4802e-08 0)
(0 -4.41915e-08 0)
(0 -4.36259e-08 0)
(0 -4.3104e-08 0)
(0 -4.26246e-08 0)
(0 -4.2186e-08 0)
(0 -4.17866e-08 0)
(0 -4.14246e-08 0)
(0 -4.10982e-08 0)
(0 -4.08058e-08 0)
(0 -4.05456e-08 0)
(0 -4.03161e-08 0)
(0 -4.01159e-08 0)
(0 -3.99436e-08 0)
(0 -3.9798e-08 0)
(0 -3.96783e-08 0)
(0 -3.95835e-08 0)
(0 -3.9513e-08 0)
(0 -3.94662e-08 0)
(0 -3.9443e-08 0)
(0 -5.13459e-08 0)
(0 -5.03891e-08 0)
(0 -4.94682e-08 0)
(0 -4.85869e-08 0)
(0 -4.77477e-08 0)
(0 -4.69528e-08 0)
(0 -4.62032e-08 0)
(0 -4.54997e-08 0)
(0 -4.48423e-08 0)
(0 -4.42306e-08 0)
(0 -4.36639e-08 0)
(0 -4.31411e-08 0)
(0 -4.26607e-08 0)
(0 -4.22213e-08 0)
(0 -4.18211e-08 0)
(0 -4.14585e-08 0)
(0 -4.11315e-08 0)
(0 -4.08386e-08 0)
(0 -4.05779e-08 0)
(0 -4.0348e-08 0)
(0 -4.01475e-08 0)
(0 -3.99749e-08 0)
(0 -3.98291e-08 0)
(0 -3.97092e-08 0)
(0 -3.96142e-08 0)
(0 -3.95436e-08 0)
(0 -3.94968e-08 0)
(0 -3.94735e-08 0)
(0 -5.13952e-08 0)
(0 -5.04368e-08 0)
(0 -4.95144e-08 0)
(0 -4.86316e-08 0)
(0 -4.7791e-08 0)
(0 -4.69946e-08 0)
(0 -4.62438e-08 0)
(0 -4.5539e-08 0)
(0 -4.48804e-08 0)
(0 -4.42677e-08 0)
(0 -4.36999e-08 0)
(0 -4.31762e-08 0)
(0 -4.2695e-08 0)
(0 -4.22548e-08 0)
(0 -4.18539e-08 0)
(0 -4.14906e-08 0)
(0 -4.11631e-08 0)
(0 -4.08696e-08 0)
(0 -4.06086e-08 0)
(0 -4.03783e-08 0)
(0 -4.01774e-08 0)
(0 -4.00046e-08 0)
(0 -3.98586e-08 0)
(0 -3.97385e-08 0)
(0 -3.96434e-08 0)
(0 -3.95727e-08 0)
(0 -3.95258e-08 0)
(0 -3.95024e-08 0)
(0 -5.14414e-08 0)
(0 -5.04816e-08 0)
(0 -4.95578e-08 0)
(0 -4.86735e-08 0)
(0 -4.78316e-08 0)
(0 -4.7034e-08 0)
(0 -4.62819e-08 0)
(0 -4.5576e-08 0)
(0 -4.49163e-08 0)
(0 -4.43025e-08 0)
(0 -4.37339e-08 0)
(0 -4.32092e-08 0)
(0 -4.27272e-08 0)
(0 -4.22863e-08 0)
(0 -4.18848e-08 0)
(0 -4.15209e-08 0)
(0 -4.11929e-08 0)
(0 -4.0899e-08 0)
(0 -4.06375e-08 0)
(0 -4.04069e-08 0)
(0 -4.02057e-08 0)
(0 -4.00326e-08 0)
(0 -3.98865e-08 0)
(0 -3.97662e-08 0)
(0 -3.9671e-08 0)
(0 -3.96001e-08 0)
(0 -3.95532e-08 0)
(0 -3.95298e-08 0)
(0 -5.14846e-08 0)
(0 -5.05234e-08 0)
(0 -4.95983e-08 0)
(0 -4.87128e-08 0)
(0 -4.78696e-08 0)
(0 -4.70708e-08 0)
(0 -4.63176e-08 0)
(0 -4.56106e-08 0)
(0 -4.49499e-08 0)
(0 -4.43352e-08 0)
(0 -4.37657e-08 0)
(0 -4.32402e-08 0)
(0 -4.27575e-08 0)
(0 -4.23159e-08 0)
(0 -4.19138e-08 0)
(0 -4.15494e-08 0)
(0 -4.12209e-08 0)
(0 -4.09266e-08 0)
(0 -4.06647e-08 0)
(0 -4.04338e-08 0)
(0 -4.02324e-08 0)
(0 -4.0059e-08 0)
(0 -3.99127e-08 0)
(0 -3.97922e-08 0)
(0 -3.96969e-08 0)
(0 -3.9626e-08 0)
(0 -3.9579e-08 0)
(0 -3.95556e-08 0)
(0 -5.15247e-08 0)
(0 -5.05623e-08 0)
(0 -4.9636e-08 0)
(0 -4.87493e-08 0)
(0 -4.7905e-08 0)
(0 -4.71051e-08 0)
(0 -4.63508e-08 0)
(0 -4.56428e-08 0)
(0 -4.49812e-08 0)
(0 -4.43657e-08 0)
(0 -4.37953e-08 0)
(0 -4.32692e-08 0)
(0 -4.27858e-08 0)
(0 -4.23436e-08 0)
(0 -4.19409e-08 0)
(0 -4.1576e-08 0)
(0 -4.1247e-08 0)
(0 -4.09523e-08 0)
(0 -4.06902e-08 0)
(0 -4.0459e-08 0)
(0 -4.02573e-08 0)
(0 -4.00837e-08 0)
(0 -3.99372e-08 0)
(0 -3.98166e-08 0)
(0 -3.97211e-08 0)
(0 -3.96501e-08 0)
(0 -3.96031e-08 0)
(0 -3.95796e-08 0)
(0 -5.15618e-08 0)
(0 -5.05983e-08 0)
(0 -4.96708e-08 0)
(0 -4.8783e-08 0)
(0 -4.79377e-08 0)
(0 -4.71368e-08 0)
(0 -4.63816e-08 0)
(0 -4.56727e-08 0)
(0 -4.50102e-08 0)
(0 -4.43939e-08 0)
(0 -4.38228e-08 0)
(0 -4.3296e-08 0)
(0 -4.2812e-08 0)
(0 -4.23692e-08 0)
(0 -4.1966e-08 0)
(0 -4.16007e-08 0)
(0 -4.12713e-08 0)
(0 -4.09763e-08 0)
(0 -4.07138e-08 0)
(0 -4.04823e-08 0)
(0 -4.02804e-08 0)
(0 -4.01066e-08 0)
(0 -3.99599e-08 0)
(0 -3.98392e-08 0)
(0 -3.97436e-08 0)
(0 -3.96726e-08 0)
(0 -3.96255e-08 0)
(0 -3.9602e-08 0)
(0 -5.15958e-08 0)
(0 -5.06312e-08 0)
(0 -4.97028e-08 0)
(0 -4.8814e-08 0)
(0 -4.79677e-08 0)
(0 -4.71659e-08 0)
(0 -4.64098e-08 0)
(0 -4.57001e-08 0)
(0 -4.50369e-08 0)
(0 -4.44198e-08 0)
(0 -4.38481e-08 0)
(0 -4.33207e-08 0)
(0 -4.28361e-08 0)
(0 -4.23928e-08 0)
(0 -4.19892e-08 0)
(0 -4.16234e-08 0)
(0 -4.12937e-08 0)
(0 -4.09983e-08 0)
(0 -4.07356e-08 0)
(0 -4.05039e-08 0)
(0 -4.03017e-08 0)
(0 -4.01278e-08 0)
(0 -3.99809e-08 0)
(0 -3.98601e-08 0)
(0 -3.97644e-08 0)
(0 -3.96933e-08 0)
(0 -3.96461e-08 0)
(0 -3.96226e-08 0)
(0 -5.16267e-08 0)
(0 -5.06612e-08 0)
(0 -4.97318e-08 0)
(0 -4.88422e-08 0)
(0 -4.79951e-08 0)
(0 -4.71925e-08 0)
(0 -4.64356e-08 0)
(0 -4.57251e-08 0)
(0 -4.50612e-08 0)
(0 -4.44435e-08 0)
(0 -4.38712e-08 0)
(0 -4.33432e-08 0)
(0 -4.28581e-08 0)
(0 -4.24144e-08 0)
(0 -4.20104e-08 0)
(0 -4.16442e-08 0)
(0 -4.13142e-08 0)
(0 -4.10185e-08 0)
(0 -4.07555e-08 0)
(0 -4.05235e-08 0)
(0 -4.03212e-08 0)
(0 -4.01471e-08 0)
(0 -4.00001e-08 0)
(0 -3.98791e-08 0)
(0 -3.97834e-08 0)
(0 -3.97122e-08 0)
(0 -3.9665e-08 0)
(0 -3.96415e-08 0)
(0 -5.16546e-08 0)
(0 -5.06882e-08 0)
(0 -4.9758e-08 0)
(0 -4.88676e-08 0)
(0 -4.80197e-08 0)
(0 -4.72164e-08 0)
(0 -4.64588e-08 0)
(0 -4.57477e-08 0)
(0 -4.50832e-08 0)
(0 -4.44649e-08 0)
(0 -4.38921e-08 0)
(0 -4.33635e-08 0)
(0 -4.2878e-08 0)
(0 -4.24339e-08 0)
(0 -4.20295e-08 0)
(0 -4.1663e-08 0)
(0 -4.13327e-08 0)
(0 -4.10367e-08 0)
(0 -4.07735e-08 0)
(0 -4.05413e-08 0)
(0 -4.03388e-08 0)
(0 -4.01646e-08 0)
(0 -4.00174e-08 0)
(0 -3.98964e-08 0)
(0 -3.98006e-08 0)
(0 -3.97293e-08 0)
(0 -3.96821e-08 0)
(0 -3.96586e-08 0)
(0 -5.16793e-08 0)
(0 -5.07122e-08 0)
(0 -4.97813e-08 0)
(0 -4.88902e-08 0)
(0 -4.80417e-08 0)
(0 -4.72377e-08 0)
(0 -4.64795e-08 0)
(0 -4.57678e-08 0)
(0 -4.51027e-08 0)
(0 -4.44839e-08 0)
(0 -4.39106e-08 0)
(0 -4.33817e-08 0)
(0 -4.28958e-08 0)
(0 -4.24513e-08 0)
(0 -4.20465e-08 0)
(0 -4.16797e-08 0)
(0 -4.13491e-08 0)
(0 -4.1053e-08 0)
(0 -4.07895e-08 0)
(0 -4.05572e-08 0)
(0 -4.03545e-08 0)
(0 -4.01802e-08 0)
(0 -4.00329e-08 0)
(0 -3.99118e-08 0)
(0 -3.98159e-08 0)
(0 -3.97446e-08 0)
(0 -3.96973e-08 0)
(0 -3.96738e-08 0)
(0 -5.1701e-08 0)
(0 -5.07333e-08 0)
(0 -4.98017e-08 0)
(0 -4.891e-08 0)
(0 -4.80609e-08 0)
(0 -4.72563e-08 0)
(0 -4.64976e-08 0)
(0 -4.57854e-08 0)
(0 -4.51199e-08 0)
(0 -4.45006e-08 0)
(0 -4.39269e-08 0)
(0 -4.33976e-08 0)
(0 -4.29113e-08 0)
(0 -4.24665e-08 0)
(0 -4.20615e-08 0)
(0 -4.16944e-08 0)
(0 -4.13636e-08 0)
(0 -4.10672e-08 0)
(0 -4.08036e-08 0)
(0 -4.05711e-08 0)
(0 -4.03683e-08 0)
(0 -4.01939e-08 0)
(0 -4.00465e-08 0)
(0 -3.99253e-08 0)
(0 -3.98294e-08 0)
(0 -3.9758e-08 0)
(0 -3.97107e-08 0)
(0 -3.96872e-08 0)
(0 -5.17195e-08 0)
(0 -5.07513e-08 0)
(0 -4.98192e-08 0)
(0 -4.8927e-08 0)
(0 -4.80774e-08 0)
(0 -4.72723e-08 0)
(0 -4.65131e-08 0)
(0 -4.58005e-08 0)
(0 -4.51346e-08 0)
(0 -4.4515e-08 0)
(0 -4.39409e-08 0)
(0 -4.34113e-08 0)
(0 -4.29247e-08 0)
(0 -4.24796e-08 0)
(0 -4.20743e-08 0)
(0 -4.17071e-08 0)
(0 -4.13761e-08 0)
(0 -4.10795e-08 0)
(0 -4.08157e-08 0)
(0 -4.05831e-08 0)
(0 -4.03802e-08 0)
(0 -4.02056e-08 0)
(0 -4.00582e-08 0)
(0 -3.99369e-08 0)
(0 -3.98409e-08 0)
(0 -3.97695e-08 0)
(0 -3.97222e-08 0)
(0 -3.96987e-08 0)
(0 -5.1735e-08 0)
(0 -5.07663e-08 0)
(0 -4.98338e-08 0)
(0 -4.89411e-08 0)
(0 -4.80911e-08 0)
(0 -4.72857e-08 0)
(0 -4.65261e-08 0)
(0 -4.58132e-08 0)
(0 -4.51469e-08 0)
(0 -4.4527e-08 0)
(0 -4.39526e-08 0)
(0 -4.34227e-08 0)
(0 -4.29359e-08 0)
(0 -4.24906e-08 0)
(0 -4.20851e-08 0)
(0 -4.17177e-08 0)
(0 -4.13865e-08 0)
(0 -4.10898e-08 0)
(0 -4.08259e-08 0)
(0 -4.05932e-08 0)
(0 -4.03901e-08 0)
(0 -4.02155e-08 0)
(0 -4.0068e-08 0)
(0 -3.99467e-08 0)
(0 -3.98506e-08 0)
(0 -3.97792e-08 0)
(0 -3.97319e-08 0)
(0 -3.97083e-08 0)
(0 -5.17474e-08 0)
(0 -5.07784e-08 0)
(0 -4.98455e-08 0)
(0 -4.89525e-08 0)
(0 -4.81021e-08 0)
(0 -4.72963e-08 0)
(0 -4.65365e-08 0)
(0 -4.58233e-08 0)
(0 -4.51567e-08 0)
(0 -4.45366e-08 0)
(0 -4.3962e-08 0)
(0 -4.34318e-08 0)
(0 -4.29448e-08 0)
(0 -4.24993e-08 0)
(0 -4.20937e-08 0)
(0 -4.17261e-08 0)
(0 -4.13948e-08 0)
(0 -4.1098e-08 0)
(0 -4.0834e-08 0)
(0 -4.06012e-08 0)
(0 -4.03981e-08 0)
(0 -4.02234e-08 0)
(0 -4.00758e-08 0)
(0 -3.99545e-08 0)
(0 -3.98584e-08 0)
(0 -3.97869e-08 0)
(0 -3.97396e-08 0)
(0 -3.9716e-08 0)
(0 -5.17567e-08 0)
(0 -5.07874e-08 0)
(0 -4.98542e-08 0)
(0 -4.8961e-08 0)
(0 -4.81104e-08 0)
(0 -4.73044e-08 0)
(0 -4.65443e-08 0)
(0 -4.58309e-08 0)
(0 -4.51641e-08 0)
(0 -4.45438e-08 0)
(0 -4.3969e-08 0)
(0 -4.34387e-08 0)
(0 -4.29515e-08 0)
(0 -4.25059e-08 0)
(0 -4.21002e-08 0)
(0 -4.17325e-08 0)
(0 -4.14011e-08 0)
(0 -4.11042e-08 0)
(0 -4.08401e-08 0)
(0 -4.06072e-08 0)
(0 -4.04041e-08 0)
(0 -4.02293e-08 0)
(0 -4.00817e-08 0)
(0 -3.99603e-08 0)
(0 -3.98642e-08 0)
(0 -3.97927e-08 0)
(0 -3.97454e-08 0)
(0 -3.97218e-08 0)
(0 -5.17629e-08 0)
(0 -5.07934e-08 0)
(0 -4.98601e-08 0)
(0 -4.89667e-08 0)
(0 -4.81159e-08 0)
(0 -4.73097e-08 0)
(0 -4.65495e-08 0)
(0 -4.58359e-08 0)
(0 -4.5169e-08 0)
(0 -4.45486e-08 0)
(0 -4.39737e-08 0)
(0 -4.34433e-08 0)
(0 -4.2956e-08 0)
(0 -4.25103e-08 0)
(0 -4.21045e-08 0)
(0 -4.17367e-08 0)
(0 -4.14053e-08 0)
(0 -4.11083e-08 0)
(0 -4.08442e-08 0)
(0 -4.06112e-08 0)
(0 -4.04081e-08 0)
(0 -4.02333e-08 0)
(0 -4.00856e-08 0)
(0 -3.99642e-08 0)
(0 -3.98681e-08 0)
(0 -3.97966e-08 0)
(0 -3.97492e-08 0)
(0 -3.97256e-08 0)
(0 -5.1766e-08 0)
(0 -5.07964e-08 0)
(0 -4.9863e-08 0)
(0 -4.89695e-08 0)
(0 -4.81186e-08 0)
(0 -4.73124e-08 0)
(0 -4.65521e-08 0)
(0 -4.58384e-08 0)
(0 -4.51715e-08 0)
(0 -4.4551e-08 0)
(0 -4.3976e-08 0)
(0 -4.34456e-08 0)
(0 -4.29583e-08 0)
(0 -4.25125e-08 0)
(0 -4.21067e-08 0)
(0 -4.17389e-08 0)
(0 -4.14074e-08 0)
(0 -4.11104e-08 0)
(0 -4.08462e-08 0)
(0 -4.06133e-08 0)
(0 -4.04101e-08 0)
(0 -4.02352e-08 0)
(0 -4.00876e-08 0)
(0 -3.99662e-08 0)
(0 -3.98701e-08 0)
(0 -3.97986e-08 0)
(0 -3.97512e-08 0)
(0 -3.97276e-08 0)
)
;

boundaryField
{
    bc-2
    {
        type            empty;
    }
    bc-3
    {
        type            empty;
    }
    bottom
    {
        type            zeroGradient;
    }
    leftSide
    {
        type            zeroGradient;
    }
    naturalSurface
    {
        type            zeroGradient;
    }
    rightSide
    {
        type            zeroGradient;
    }
    slopesurface
    {
        type            zeroGradient;
    }
    subGradeSurface
    {
        type            zeroGradient;
    }
}


// ************************************************************************* //
