# Supplementary material for: A finite volume-based model for the hydrothermal behavior of soil under freeze–thaw cycles
Source: PLoS One. 2021 Jun 3;16(6):e0252680. doi: 10.1371/journal.pone.0252680 (PMC8174737; doi:10.1371/journal.pone.0252680)
Supplement: S1 Data — (ZIP) [file pone.0252680.s001.zip › Data at equal time interval/3.29184e+08/solidTemperature]

/*--------------------------------*- C++ -*----------------------------------*\
| =========                 |                                                 |
| \\      /  F ield         | OpenFOAM: The Open Source CFD Toolbox           |
|  \\    /   O peration     | Version:  2.4.0                                 |
|   \\  /    A nd           | Web:      www.OpenFOAM.org                      |
|    \\/     M anipulation  |                                                 |
\*---------------------------------------------------------------------------*/
FoamFile
{
    version     2.0;
    format      ascii;
    class       volScalarField;
    location    "3.29184e+08";
    object      solidTemperature;
}
// * * * * * * * * * * * * * * * * * * * * * * * * * * * * * * * * * * * * * //

dimensions      [0 0 0 1 0 0 0];

internalField   nonuniform List<scalar> 
9554
(
269.052
273.003
276.227
278.51
279.985
280.824
281.204
281.274
281.158
280.946
280.701
280.464
280.259
280.095
279.973
279.89
279.84
279.816
279.81
279.817
279.832
279.85
269.052
273.003
276.227
278.511
279.985
280.824
281.204
281.274
281.158
280.946
280.701
280.465
280.259
280.095
279.973
279.89
279.84
279.816
279.81
279.817
279.832
279.851
269.052
273.003
276.227
278.511
279.985
280.824
281.204
281.274
281.158
280.946
280.701
280.465
280.259
280.095
279.973
279.89
279.841
279.816
279.811
279.818
279.832
279.851
269.052
273.003
276.227
278.511
279.985
280.824
281.204
281.274
281.158
280.946
280.701
280.465
280.259
280.095
279.973
279.891
279.841
279.817
279.811
279.818
279.832
279.851
269.052
273.003
276.228
278.511
279.985
280.825
281.204
281.274
281.158
280.946
280.702
280.465
280.26
280.095
279.974
279.891
279.841
279.817
279.811
279.818
279.833
279.851
269.052
273.003
276.228
278.511
279.985
280.825
281.204
281.275
281.158
280.946
280.702
280.465
280.26
280.096
279.974
279.891
279.841
279.817
279.812
279.818
279.833
279.852
269.052
273.004
276.228
278.511
279.985
280.825
281.204
281.275
281.159
280.947
280.702
280.466
280.26
280.096
279.974
279.892
279.842
279.818
279.812
279.819
279.834
279.852
269.052
273.004
276.228
278.511
279.985
280.825
281.204
281.275
281.159
280.947
280.702
280.466
280.261
280.096
279.975
279.892
279.842
279.818
279.812
279.819
279.834
279.853
269.052
273.004
276.228
278.511
279.985
280.825
281.205
281.275
281.159
280.947
280.703
280.467
280.261
280.097
279.975
279.893
279.843
279.819
279.813
279.82
279.835
279.853
269.052
273.004
276.228
278.511
279.986
280.826
281.205
281.276
281.16
280.948
280.703
280.467
280.262
280.098
279.976
279.893
279.844
279.819
279.814
279.821
279.835
279.854
269.052
273.004
276.228
278.511
279.986
280.826
281.205
281.276
281.16
280.948
280.704
280.468
280.262
280.098
279.977
279.894
279.844
279.82
279.815
279.822
279.836
279.855
269.052
273.004
276.228
278.512
279.986
280.826
281.206
281.277
281.161
280.949
280.705
280.468
280.263
280.099
279.977
279.895
279.845
279.821
279.815
279.822
279.837
279.856
269.052
273.004
276.228
278.512
279.986
280.827
281.206
281.277
281.161
280.95
280.705
280.469
280.264
280.1
279.978
279.896
279.846
279.822
279.816
279.823
279.838
279.857
269.052
273.004
276.229
278.512
279.987
280.827
281.207
281.278
281.162
280.95
280.706
280.47
280.265
280.101
279.979
279.897
279.847
279.823
279.817
279.824
279.839
279.858
269.052
273.004
276.229
278.512
279.987
280.828
281.207
281.278
281.163
280.951
280.707
280.471
280.266
280.102
279.98
279.898
279.848
279.824
279.818
279.825
279.84
279.859
269.052
273.004
276.229
278.513
279.988
280.828
281.208
281.279
281.163
280.952
280.708
280.472
280.267
280.103
279.981
279.899
279.849
279.825
279.82
279.827
279.841
279.86
269.053
273.005
276.229
278.513
279.988
280.829
281.209
281.28
281.164
280.953
280.709
280.473
280.268
280.104
279.982
279.9
279.85
279.826
279.821
279.828
279.843
279.861
269.053
273.005
276.23
278.513
279.989
280.829
281.209
281.281
281.165
280.954
280.71
280.474
280.269
280.105
279.984
279.901
279.852
279.828
279.822
279.829
279.844
279.863
269.053
273.005
276.23
278.514
279.989
280.83
281.21
281.282
281.166
280.955
280.711
280.475
280.27
280.106
279.985
279.903
279.853
279.829
279.824
279.831
279.846
279.864
269.053
273.005
276.23
278.514
279.99
280.831
281.211
281.283
281.167
280.956
280.712
280.477
280.272
280.108
279.987
279.904
279.855
279.831
279.825
279.833
279.847
279.866
269.053
273.005
276.231
278.515
279.99
280.831
281.212
281.284
281.169
280.958
280.714
280.478
280.273
280.11
279.988
279.906
279.857
279.833
279.827
279.834
279.849
279.868
269.053
273.006
276.231
278.515
279.991
280.832
281.213
281.285
281.17
280.959
280.715
280.48
280.275
280.111
279.99
279.908
279.858
279.834
279.829
279.836
279.851
279.869
269.053
273.006
276.231
278.516
279.991
280.833
281.214
281.286
281.171
280.96
280.717
280.482
280.277
280.113
279.992
279.91
279.861
279.836
279.831
279.838
279.853
279.871
269.053
273.006
276.231
278.516
279.992
280.833
281.215
281.287
281.172
280.962
280.719
280.483
280.279
280.115
279.994
279.912
279.863
279.839
279.833
279.84
279.855
279.874
269.053
273.006
276.231
278.516
279.992
280.834
281.215
281.288
281.173
280.963
280.72
280.485
280.281
280.117
279.996
279.914
279.865
279.841
279.836
279.843
279.857
279.876
269.053
273.006
276.231
278.516
279.992
280.834
281.215
281.288
281.174
280.964
280.722
280.487
280.283
280.12
279.999
279.917
279.867
279.843
279.838
279.845
279.86
279.878
269.053
273.005
276.23
278.515
279.991
280.833
281.215
281.288
281.175
280.965
280.723
280.488
280.285
280.122
280.001
279.919
279.87
279.846
279.841
279.848
279.862
279.881
269.052
273.005
276.229
278.513
279.989
280.832
281.214
281.287
281.174
280.965
280.723
280.49
280.286
280.124
280.003
279.922
279.873
279.849
279.843
279.85
279.865
279.883
269.052
273.004
276.227
278.511
279.987
280.829
281.211
281.285
281.173
280.964
280.723
280.49
280.288
280.126
280.006
279.924
279.876
279.852
279.846
279.853
279.868
279.886
269.052
273.002
276.225
278.508
279.983
280.825
281.207
281.282
281.17
280.962
280.722
280.49
280.288
280.127
280.008
279.927
279.878
279.855
279.85
279.857
279.871
279.889
269.051
273
276.221
278.503
279.978
280.819
281.201
281.276
281.165
280.959
280.72
280.489
280.288
280.128
280.01
279.929
279.881
279.858
279.853
279.86
279.874
279.893
269.05
272.998
276.218
278.498
279.971
280.812
281.194
281.269
281.159
280.954
280.716
280.487
280.287
280.128
280.011
279.931
279.884
279.861
279.856
279.863
279.878
279.896
269.05
272.996
276.214
278.493
279.964
280.803
281.184
281.259
281.15
280.946
280.71
280.483
280.285
280.128
280.012
279.933
279.886
279.864
279.859
279.867
279.881
279.899
269.05
272.997
276.213
278.489
279.957
280.794
281.173
281.248
281.139
280.936
280.703
280.477
280.282
280.126
280.012
279.935
279.889
279.867
279.863
279.87
279.885
279.903
269.052
273.002
276.218
278.491
279.954
280.786
281.162
281.235
281.126
280.924
280.692
280.469
280.276
280.123
280.011
279.935
279.891
279.87
279.866
279.874
279.889
279.907
269.059
273.017
276.236
278.503
279.958
280.782
281.152
281.221
281.11
280.91
280.68
280.46
280.27
280.119
280.009
279.936
279.893
279.873
279.87
279.878
279.893
279.911
269.075
273.055
276.278
278.536
279.977
280.786
281.145
281.207
281.094
280.893
280.665
280.448
280.261
280.114
280.007
279.935
279.894
279.875
279.873
279.882
279.897
279.915
269.113
273.137
276.365
278.604
280.019
280.804
281.145
281.195
281.077
280.875
280.648
280.434
280.251
280.107
280.003
279.935
279.895
279.878
279.877
279.886
279.901
279.919
269.213
273.313
276.531
278.727
280.094
280.84
281.153
281.187
281.059
280.854
280.629
280.418
280.239
280.099
279.999
279.933
279.896
279.88
279.88
279.89
279.906
279.924
269.505
273.678
276.823
278.925
280.21
280.897
281.17
281.18
281.041
280.832
280.608
280.4
280.225
280.09
279.994
279.931
279.897
279.883
279.884
279.894
279.91
279.928
267.461
267.596
267.541
268.974
268.172
269.075
268.907
271.504
268.046
272.58
269.628
271.535
267.684
271.628
268.462
270.14
268.901
268.939
272.117
268.332
267.527
272.39
268.54
271.121
270.725
269.227
268.326
270.381
269.823
267.289
270.909
267.708
267.465
270.691
281.202
273.314
280.919
280.891
272.321
273.075
272.457
272.886
270.665
272.198
270.668
273.125
271.563
276.526
274.196
278.972
269.117
276.407
274.915
280.133
281.279
280.817
281.329
280.983
273.451
268.977
273.778
278.193
277.981
280.086
272.514
281.204
277.202
280.202
278.893
281.122
278.786
281.4
279.52
280.515
280.782
281.467
280.121
281.488
281.222
281.488
281.388
281.248
281.339
281.543
281.555
281.372
281.085
281.449
281.507
281.23
281.477
281.102
281.301
281.423
281.192
281.126
281.39
281.033
281.231
281.36
281.349
281.074
281.333
281.322
281.196
281.206
281.047
281.122
280.991
281.028
280.992
280.967
280.889
279.204
267.958
275.938
281.035
276.482
281.268
281.405
280.152
281.035
281.411
281.243
281.068
268.994
278.307
280.971
281.125
281.4
281.131
281.484
281.158
276.241
270.532
275.128
280.157
281.49
281.316
281.463
281.167
278.361
281.259
280.802
281.501
281.497
281.112
281.536
280.964
280.823
281.435
280.883
281.345
280.929
281.403
279.575
281.342
277.314
280.804
279.67
274.838
274.515
268.463
272.213
270.683
281.134
281.079
281.317
281.066
280.883
281.282
281.325
281.076
280.926
281.321
281.121
281.523
280.913
281.466
278.218
277.766
269.074
276.153
281.384
280.704
281.237
281.368
280.721
279.134
281.262
281.394
279.692
281.199
281.408
280.932
281.436
280.956
281.539
281.28
278.324
279.667
281.333
281.263
279.063
273.674
281.079
281.406
269.246
275.724
280.829
281.242
281.161
281.336
281.211
281.373
281.511
281.29
281.54
281.423
280.949
281.51
271.391
269.286
281.401
281.047
278.047
272.771
280.153
277.936
278.995
274.645
281.367
281.148
279.772
280.583
281.005
281.341
280.914
279.62
280.929
281.31
281.332
280.659
281.378
281.448
280.968
281.442
280.799
281.175
281.052
280.833
271.924
268.771
281.327
280.912
280.934
281.292
276.93
277.06
281.201
281.468
281.431
281.288
279.828
277.32
280.984
281.375
281.284
281.213
281.07
280.993
272.317
275.948
274.31
270.551
281.32
281.103
280.766
281.327
280.868
281.307
273.228
267.588
281.293
281.344
276.69
272.662
281.421
281.278
281.451
281.427
281.365
281.399
277.696
274.956
281.382
281.133
281.132
280.984
279.149
280.368
280.871
279.958
281.548
281.55
277.094
278.313
280.379
279.121
281.316
281.297
280.144
281.203
278.75
276.428
281.33
281.482
281.45
281.485
279.568
280.162
280.997
280.83
281.026
281.25
281.329
281.433
281.234
281.194
281.404
281.505
269.166
274.746
279.611
278.47
281.439
281.367
273.259
275.738
281.557
281.436
281.314
281.333
281.045
281.23
281.523
281.447
278.215
276.215
281.457
281.412
281.274
281.145
281.105
280.587
271.378
267.781
281.371
281.346
281.348
281.279
280.175
278.264
281.348
281.21
281.535
281.518
274.937
271.937
278.935
277.469
281.49
281.544
280.58
281.104
281.456
281.263
281.529
281.538
281.33
281.302
281.419
281.339
281.247
281.154
281.07
281.074
278.987
277.168
281.142
281.277
281.422
281.459
280.847
281.034
281.225
281.493
281.326
280.927
281.268
281.393
281.512
281.409
276.069
273.846
280.993
281.121
280.576
281.007
281.071
280.433
281.298
281.202
270.502
267.548
280.611
279.556
273.393
275.239
280.78
281.187
276.868
274.968
281.375
281.15
280.416
279.605
268.499
271.134
273.818
270.83
281.244
281.07
278.261
277.392
281.233
281.388
277.202
279.067
272.605
274.316
280.99
280.81
281.199
280.901
280.875
280.863
280.919
280.892
281.27
281.05
279.668
280.382
281.511
281.38
281.011
281.023
276.181
275.171
280.565
280.304
281.396
281.333
273.358
274.6
280.492
281.139
278.264
279.019
280.241
280.722
280.223
279.525
281.536
281.392
280.879
280.958
270.157
267.514
267.624
271.485
280.997
281.151
281.277
281.256
281.286
281.323
271.19
267.304
272.369
280.569
267.315
268.595
267.668
268.625
267.705
271.21
267.944
273.261
268.907
273.734
269.046
272.213
271.225
272.53
268.78
277.153
269.148
273.128
278.345
280.356
278.421
269.623
270.105
278.737
271.654
278.381
274.259
279.753
273.963
278.551
278.366
278.561
273.905
280.522
272.541
280.3
276.231
276.524
272.515
280.325
278.407
278.494
274.843
280.657
274.815
279.576
274.089
276.766
271.575
280.274
279.681
277.985
280.35
272.15
271.627
278.879
280.271
276.098
280.418
273.913
273.544
280.315
274.766
279.649
272.139
278.36
277.276
271.958
280.379
274.281
272.18
278.53
279.063
279.875
280.307
276.103
276.275
275.23
275.284
269.22
273.763
272.159
276.407
271.789
278.649
280.251
272.492
278.055
272.616
278.119
268.407
275.452
277.903
277.51
279.146
280.336
279.213
276.84
274.256
274.43
277.262
280.295
278.875
279.556
271.271
277.215
279.686
280.585
271.189
277.062
277.955
280.606
278.089
280.637
273.117
268.678
268.05
274.503
271.074
276.605
278.189
276.173
272.216
270.451
278.328
279.872
277.209
272.528
275.731
276.24
274.762
271.108
277.087
274.699
278.429
275.225
277.226
279.441
279.225
280.07
278.459
275.487
274.856
278.513
268.74
271.794
277.862
276.802
272.717
271.119
272.327
269.517
280.636
279.619
267.723
272.536
272.306
272.065
279.398
280.585
273.536
271.223
270.594
274.219
270.83
274.795
274.14
275.183
279.083
276.264
275.351
278.247
271.167
274.38
273.768
276.307
275.37
273.774
279.763
280.261
280.591
279.508
279.881
280.587
280.611
279.657
280.43
279.415
280.671
279.747
276.868
279.365
273.204
270.83
280.279
279.813
271.201
274.785
269.578
272.456
276.212
276.719
274.915
275.783
267.647
270.791
276.711
279.147
279.673
279.864
271.101
274.353
277.993
276.588
279.583
277.411
278.024
278.35
270.607
268.881
273.885
272.433
271.076
267.722
274.182
272.621
277.093
274.474
279.357
279.098
279.213
278.639
274.143
276.174
274.388
277.143
280.248
280.208
273.785
271.628
272.419
272.079
276.327
276.337
274.736
276.651
276.422
275.472
267.556
270.584
279.169
278.848
274.764
276.435
277.827
276.944
274.14
272.953
277.699
276.847
278.106
279.633
276.885
274.492
278.178
277.622
275.864
277.48
270.377
268.912
275.752
274.939
275.316
276.363
276.589
275.488
270.006
270.877
279.16
277.981
279.772
278.967
271.858
271.879
278.064
279.635
278.243
277.976
279.265
277.865
280.636
279.741
279.278
278.945
270.44
267.499
276.958
277.567
267.176
267.254
267.919
269.102
267.939
269.095
267.936
269.086
267.929
269.071
267.929
269.08
267.929
269.074
267.929
269.076
267.927
269.068
267.921
269.054
267.917
269.052
267.912
269.035
267.898
268.993
267.87
268.915
267.811
268.736
267.63
268.098
267.175
267.236
267.919
269.102
267.934
269.084
267.931
269.08
267.928
269.075
267.931
269.082
267.927
269.067
267.926
269.071
267.925
269.066
267.921
269.055
267.916
269.043
267.908
269.024
267.895
268.992
267.869
268.915
267.809
268.728
267.627
268.093
280.372
267.392
272.385
280.581
267.356
268.714
267.658
268.798
269.311
270.803
271.446
271.22
268.024
272.071
268.445
274.193
267.918
272.228
268.718
277.97
268.331
274.948
278.379
270.872
270.545
279.849
276.069
279.293
275.715
279.286
272.232
280.085
278.405
276.482
274.737
280.246
274.865
279.989
276.612
276.788
273.376
280.243
278.531
279.915
274.67
276.65
274.339
279.625
276.454
276.68
280.426
272.189
275.427
278.174
279.706
279.693
280.311
273.114
271.361
279.177
279.874
271.58
280.077
273.418
272.302
280.567
272.069
280.101
277.056
271.516
279.726
275.332
278.644
280.497
279.658
280.486
272.254
279.799
276.705
272.63
271.213
275.592
278.718
270.737
275.888
272.037
267.555
276.135
277.015
278.682
280.635
277.205
280.667
277.257
278.567
271.07
274.331
274.63
277.975
280.596
270.559
272.65
277.922
280.29
276.735
279.338
271.913
269.853
272.58
275.508
280.516
279.207
280.646
278.319
274.403
271.021
277.442
271.218
280.828
278.395
277.215
271.796
280.643
279.286
275.86
271.869
268.588
274.597
276.699
276.381
278.756
276.968
272.192
267.738
275.567
277.616
274.6
276.5
276.735
279.522
273.146
271.527
267.982
273.451
271.782
270.098
279.596
277.062
279.623
276.787
275.506
278.533
280.79
278.867
280.86
278.938
280.734
279.576
274.393
275.467
276.377
273.536
274.953
270.878
280.75
279.474
271.359
272.953
280.825
279.779
274.998
271.18
267.901
271.727
280.302
278.942
267.824
272.599
274.517
278.191
279.487
280.662
271.203
275.131
274.158
273.036
274.148
271.865
273.787
271.206
279.53
280.302
279.863
280.335
279.801
280.49
278.5
275.248
271.202
275.903
277.358
278.185
274.174
271.251
271.231
275.227
271.691
273.922
278.879
280.094
279.888
280.559
276.731
278.447
277.124
279.43
277.234
279.09
278.21
275.189
277.897
279.525
271.581
269.064
272.023
274.762
274.262
277.513
279.377
277.932
276.552
276.031
279.662
278.699
275.204
275.572
278.955
278.662
268.801
270.486
273.057
274.197
275.022
276.817
272.877
274.176
268.996
270.023
279.163
279.623
274.837
277.511
275.72
277.971
273.024
270.569
270.659
268.983
278.057
277.026
277.582
278.408
278.475
279.787
273.957
275.646
279.027
278.778
276.941
274.447
274.78
276.706
280.636
280.265
274.68
277.527
273.466
272.935
278.116
279.725
280.882
280.22
277.666
278.092
277.349
274.698
269.158
269.021
279.19
278.774
276.613
275.465
279.106
278.74
270.839
273.375
277.28
278.315
280.633
280.603
280.023
280.646
278.311
278.609
277.042
277.966
276.752
274.389
271.985
273.463
270.821
273.199
269.979
267.398
280.096
280.74
277.202
277.581
280.997
273.308
281.074
280.819
272.304
273.045
270.647
270.874
269.191
272.978
268.52
274.624
268.395
274.312
273.509
273.242
270.087
273.404
268.579
281.311
281.278
281.214
281.053
280.874
280.881
274.231
268.282
276.361
271.423
277.122
275.619
279.688
275.4
278.754
277.118
280.756
280.037
281.146
278.868
281.042
280.737
281.466
280.793
281.298
280.524
281.498
281.541
281.259
281.378
281.41
281.256
281.377
281.525
281.554
281.378
281.257
281.373
281.392
281.456
281.486
281.363
281.174
281.43
281.337
281.364
280.98
281.14
281.221
281.238
281.277
281.314
281.263
281.235
280.996
281.211
280.921
281.259
281.181
281.136
281.284
281.279
281.315
281.374
280.807
281.426
279.184
281.323
279.849
277.667
278.254
273.205
281.348
281.085
281.07
281.287
279.317
273.941
276.56
271.922
281.104
281.558
281.465
281.491
281.389
280.761
281.404
280.424
281.504
281.446
275.232
279.282
279.557
281.349
281.199
279.659
281.204
280.866
281.235
281.003
281.232
281.506
281.518
281.284
268.621
274.2
279.911
280
281.313
280.892
281.313
281.3
280.733
278.813
281.067
280.839
270.215
275.118
281.294
281.043
279.049
279.208
281.065
281.324
281.331
281.155
281.504
281.162
268.512
275.745
277.596
277.972
281.087
281.463
281.143
280.889
281.253
281.334
278.037
276.865
281.369
280.983
280.969
281.334
280.383
278.831
281.449
281.47
280.468
280.737
273.282
270.174
280.708
281.091
281.067
281.421
281.157
281.568
281.347
281.502
279.099
279.996
281.281
281.338
272.491
276.078
271.391
267.976
270.125
270.534
281.382
281.39
281.325
281.485
281.488
281.564
281.072
280.95
281.199
281.071
276.078
276.509
281.458
281.512
281.009
281.331
280.932
281.206
279.02
280.678
278.67
276.183
280.88
281.129
280.983
280.809
277.423
277.265
280.158
281.003
281.294
281
281.506
281.161
281.248
281.386
281.028
281.306
281.022
281.354
281.341
281.541
280.864
281.126
281.22
280.935
281.365
281.136
281.06
281.285
281.12
281.023
281.344
281.373
273.756
269.314
281.125
281.513
277.803
279.049
281.448
281.374
281.335
281.335
275.359
273.119
280.565
280.419
275.394
277.848
281.428
281.219
280.275
279.933
268.762
271.811
281.446
281.092
277.327
274.826
281.43
281.414
281.196
281.005
280.995
281.119
281.582
281.559
281.074
281.312
281.404
281.455
278.778
278.371
281.56
281.352
281.195
280.449
281.483
281.534
281.222
281.449
281.481
281.385
281.538
281.439
281.264
281.33
279.527
277.91
281.238
280.715
281.143
281.185
281.375
281.418
279.676
280.339
280.46
280.934
278.009
276.38
275.391
271.894
281.118
281.343
281.526
281.549
281.376
281.403
281.209
281.445
281.321
281.428
272.873
272.435
281.239
281.36
272.403
267.783
272.506
274.362
281.578
281.457
281.349
281.334
281.115
281.272
280.603
280.042
281.273
281.095
277.666
278.863
275.508
273.786
278.699
279.882
281.42
281.414
281.242
281.421
281.343
281.228
281.531
281.573
281.026
280.842
281.238
281.365
272.21
272.025
281.451
281.537
281.538
281.575
281.311
281.13
267.71
271.227
281.498
281.465
281.034
281.399
281.186
281.168
277.606
278.443
279.503
280.089
276.106
277.619
281.133
281.181
281.198
281.117
281.524
281.481
280.889
280.99
276.125
275.395
280.747
279.999
278.352
277.268
281.558
281.473
280.798
280.991
281.114
280.95
279.642
278.53
281.221
280.921
280.889
281.209
281
281.224
280.024
280.725
279.651
280.395
281.234
280.932
279.349
280.182
275.789
276.848
281.028
280.784
281.262
281.407
280.04
280.422
274.577
272.186
280.968
280.816
281.359
280.997
274.583
276.596
281.227
281.231
270.74
267.529
269.766
269.947
269.892
267.38
267.561
270.34
281.211
281.317
281.069
281.044
281.314
281.252
268.945
267.524
267.598
267.464
268.956
267.697
269.114
267.531
270.593
269.47
271.148
269.299
271.494
269.275
271.545
268.913
270.897
268.159
267.146
271.76
268.102
272.637
267.992
272.316
267.708
272.118
268.135
270.868
268.38
268.751
269.067
270.723
269.25
267.18
279.87
279.89
279.909
279.925
279.94
279.954
279.966
279.977
279.987
279.996
280.005
280.014
280.023
280.031
280.04
280.048
280.057
280.065
280.073
280.082
280.09
280.098
280.106
280.114
280.122
280.13
280.138
280.146
279.87
279.89
279.909
279.925
279.94
279.954
279.966
279.977
279.987
279.996
280.005
280.014
280.023
280.031
280.04
280.048
280.057
280.065
280.073
280.082
280.09
280.098
280.106
280.114
280.122
280.13
280.138
280.146
279.871
279.89
279.909
279.926
279.941
279.954
279.966
279.977
279.987
279.996
280.006
280.014
280.023
280.031
280.04
280.048
280.057
280.065
280.073
280.082
280.09
280.098
280.106
280.114
280.122
280.13
280.138
280.146
279.871
279.891
279.909
279.926
279.941
279.954
279.966
279.977
279.987
279.997
280.006
280.014
280.023
280.032
280.04
280.048
280.057
280.065
280.074
280.082
280.09
280.098
280.106
280.114
280.122
280.13
280.138
280.146
279.871
279.891
279.909
279.926
279.941
279.955
279.967
279.977
279.987
279.997
280.006
280.015
280.023
280.032
280.04
280.049
280.057
280.065
280.074
280.082
280.09
280.098
280.106
280.114
280.122
280.13
280.138
280.146
279.872
279.891
279.91
279.927
279.942
279.955
279.967
279.978
279.988
279.997
280.006
280.015
280.024
280.032
280.041
280.049
280.057
280.066
280.074
280.082
280.09
280.098
280.106
280.114
280.122
280.13
280.138
280.146
279.872
279.892
279.91
279.927
279.942
279.955
279.967
279.978
279.988
279.998
280.007
280.015
280.024
280.033
280.041
280.049
280.058
280.066
280.074
280.082
280.09
280.099
280.107
280.115
280.122
280.13
280.138
280.146
279.873
279.892
279.911
279.928
279.943
279.956
279.968
279.979
279.989
279.998
280.007
280.016
280.024
280.033
280.041
280.05
280.058
280.066
280.074
280.083
280.091
280.099
280.107
280.115
280.123
280.13
280.138
280.146
279.873
279.893
279.911
279.928
279.943
279.957
279.969
279.979
279.989
279.999
280.008
280.016
280.025
280.033
280.042
280.05
280.058
280.067
280.075
280.083
280.091
280.099
280.107
280.115
280.123
280.131
280.138
280.146
279.874
279.894
279.912
279.929
279.944
279.957
279.969
279.98
279.99
279.999
280.008
280.017
280.026
280.034
280.042
280.051
280.059
280.067
280.075
280.083
280.091
280.099
280.107
280.115
280.123
280.131
280.138
280.146
279.875
279.894
279.913
279.93
279.945
279.958
279.97
279.981
279.991
280
280.009
280.018
280.026
280.035
280.043
280.051
280.059
280.067
280.076
280.084
280.092
280.1
280.107
280.115
280.123
280.131
280.138
280.146
279.876
279.895
279.914
279.931
279.946
279.959
279.971
279.982
279.992
280.001
280.01
280.018
280.027
280.035
280.043
280.052
280.06
280.068
280.076
280.084
280.092
280.1
280.108
280.115
280.123
280.131
280.139
280.146
279.877
279.896
279.915
279.932
279.947
279.96
279.972
279.983
279.992
280.002
280.011
280.019
280.028
280.036
280.044
280.052
280.06
280.068
280.077
280.084
280.092
280.1
280.108
280.116
280.123
280.131
280.139
280.146
279.878
279.897
279.916
279.933
279.948
279.961
279.973
279.984
279.993
280.003
280.012
280.02
280.028
280.037
280.045
280.053
280.061
280.069
280.077
280.085
280.093
280.101
280.108
280.116
280.124
280.131
280.139
280.146
279.879
279.899
279.917
279.934
279.949
279.962
279.974
279.985
279.994
280.004
280.012
280.021
280.029
280.038
280.046
280.054
280.062
280.07
280.078
280.086
280.093
280.101
280.109
280.116
280.124
280.131
280.139
280.146
279.88
279.9
279.918
279.935
279.95
279.963
279.975
279.986
279.996
280.005
280.014
280.022
280.03
280.038
280.047
280.055
280.063
280.07
280.078
280.086
280.094
280.101
280.109
280.117
280.124
280.132
280.139
280.146
279.881
279.901
279.92
279.936
279.951
279.964
279.976
279.987
279.997
280.006
280.015
280.023
280.031
280.039
280.047
280.055
280.063
280.071
280.079
280.087
280.094
280.102
280.109
280.117
280.124
280.132
280.139
280.146
279.883
279.903
279.921
279.938
279.953
279.966
279.978
279.988
279.998
280.007
280.016
280.024
280.032
280.04
280.048
280.056
280.064
280.072
280.08
280.087
280.095
280.102
280.11
280.117
280.125
280.132
280.139
280.146
279.884
279.904
279.922
279.939
279.954
279.967
279.979
279.99
279.999
280.008
280.017
280.025
280.034
280.042
280.05
280.057
280.065
280.073
280.08
280.088
280.096
280.103
280.11
280.118
280.125
280.132
280.139
280.146
279.886
279.906
279.924
279.941
279.956
279.969
279.981
279.991
280.001
280.01
280.018
280.027
280.035
280.043
280.051
280.058
280.066
280.074
280.081
280.089
280.096
280.104
280.111
280.118
280.125
280.132
280.139
280.146
279.888
279.907
279.926
279.942
279.957
279.97
279.982
279.993
280.002
280.011
280.02
280.028
280.036
280.044
280.052
280.06
280.067
280.075
280.082
280.09
280.097
280.104
280.111
280.118
280.126
280.133
280.14
280.147
279.889
279.909
279.928
279.944
279.959
279.972
279.984
279.994
280.004
280.013
280.021
280.03
280.038
280.045
280.053
280.061
280.068
280.076
280.083
280.09
280.098
280.105
280.112
280.119
280.126
280.133
280.14
280.147
279.891
279.911
279.929
279.946
279.961
279.974
279.986
279.996
280.006
280.015
280.023
280.031
280.039
280.047
280.054
280.062
280.069
280.077
280.084
280.091
280.098
280.105
280.112
280.119
280.126
280.133
280.14
280.147
279.894
279.913
279.931
279.948
279.963
279.976
279.987
279.998
280.007
280.016
280.025
280.033
280.041
280.048
280.056
280.063
280.071
280.078
280.085
280.092
280.099
280.106
280.113
280.12
280.127
280.133
280.14
280.147
279.896
279.915
279.934
279.95
279.965
279.978
279.989
280
280.009
280.018
280.026
280.034
280.042
280.05
280.057
280.065
280.072
280.079
280.086
280.093
280.1
280.107
280.114
280.12
280.127
280.134
280.14
280.147
279.898
279.918
279.936
279.952
279.967
279.98
279.992
280.002
280.011
280.02
280.028
280.036
280.044
280.051
280.059
280.066
280.073
280.08
280.087
280.094
280.101
280.108
280.114
280.121
280.127
280.134
280.14
280.147
279.901
279.92
279.938
279.955
279.969
279.982
279.994
280.004
280.013
280.022
280.03
280.038
280.046
280.053
280.06
280.067
280.074
280.081
280.088
280.095
280.102
280.109
280.115
280.122
280.128
280.134
280.141
280.147
279.903
279.923
279.941
279.957
279.972
279.985
279.996
280.006
280.015
280.024
280.032
280.04
280.047
280.055
280.062
280.069
280.076
280.083
280.09
280.096
280.103
280.109
280.116
280.122
280.128
280.135
280.141
280.147
279.906
279.925
279.943
279.96
279.974
279.987
279.998
280.008
280.018
280.026
280.034
280.042
280.049
280.056
280.064
280.071
280.077
280.084
280.091
280.097
280.104
280.11
280.117
280.123
280.129
280.135
280.141
280.147
279.909
279.928
279.946
279.962
279.977
279.989
280.001
280.011
280.02
280.028
280.036
280.044
280.051
280.058
280.065
280.072
280.079
280.086
280.092
280.099
280.105
280.111
280.117
280.123
280.129
280.135
280.141
280.147
279.912
279.931
279.949
279.965
279.979
279.992
280.003
280.013
280.022
280.031
280.039
280.046
280.053
280.06
280.067
280.074
280.081
280.087
280.093
280.1
280.106
280.112
280.118
280.124
280.13
280.136
280.141
280.147
279.915
279.934
279.952
279.968
279.982
279.995
280.006
280.016
280.025
280.033
280.041
280.048
280.055
280.062
280.069
280.076
280.082
280.089
280.095
280.101
280.107
280.113
280.119
280.125
280.13
280.136
280.142
280.147
279.919
279.938
279.955
279.971
279.985
279.998
280.009
280.018
280.027
280.035
280.043
280.05
280.057
280.064
280.071
280.077
280.084
280.09
280.096
280.102
280.108
280.114
280.12
280.125
280.131
280.136
280.142
280.147
279.922
279.941
279.959
279.974
279.988
280.001
280.012
280.021
280.03
280.038
280.046
280.053
280.06
280.066
280.073
280.079
280.086
280.092
280.098
280.104
280.109
280.115
280.121
280.126
280.131
280.137
280.142
280.147
279.926
279.945
279.962
279.978
279.992
280.004
280.014
280.024
280.033
280.041
280.048
280.055
280.062
280.069
280.075
280.081
280.087
280.093
280.099
280.105
280.111
280.116
280.122
280.127
280.132
280.137
280.142
280.147
279.93
279.949
279.966
279.981
279.995
280.007
280.017
280.027
280.035
280.043
280.051
280.058
280.064
280.071
280.077
280.083
280.089
280.095
280.101
280.106
280.112
280.117
280.122
280.128
280.133
280.138
280.143
280.148
279.934
279.952
279.97
279.985
279.998
280.01
280.021
280.03
280.038
280.046
280.053
280.06
280.067
280.073
280.079
280.085
280.091
280.097
280.102
280.108
280.113
280.118
280.123
280.128
280.133
280.138
280.143
280.148
279.938
279.957
279.973
279.989
280.002
280.014
280.024
280.033
280.041
280.049
280.056
280.063
280.069
280.075
280.081
280.087
280.093
280.099
280.104
280.109
280.114
280.119
280.124
280.129
280.134
280.139
280.143
280.148
279.943
279.961
279.977
279.992
280.005
280.017
280.027
280.036
280.044
280.052
280.059
280.065
280.072
280.078
280.084
280.089
280.095
280.1
280.106
280.111
280.116
280.121
280.125
280.13
280.134
280.139
280.143
280.148
279.947
279.965
279.982
279.996
280.009
280.021
280.031
280.039
280.047
280.055
280.062
280.068
280.074
280.08
280.086
280.092
280.097
280.102
280.107
280.112
280.117
280.122
280.126
280.131
280.135
280.139
280.144
280.148
275.24
274.843
274.205
273.234
271.954
270.513
277.741
277.401
276.9
276.198
275.308
274.382
279.446
279.202
278.857
278.395
277.841
277.279
280.498
280.35
280.138
279.86
279.534
279.204
281.053
280.983
280.873
280.724
280.547
280.367
281.256
281.242
281.202
281.138
281.058
280.972
281.232
281.252
281.256
281.245
281.222
281.195
281.078
281.116
281.143
281.161
281.171
281.176
280.863
280.907
280.945
280.975
281.001
281.022
280.637
280.679
280.717
280.751
280.781
280.808
280.428
280.464
280.498
280.53
280.558
280.584
280.252
280.281
280.308
280.334
280.358
280.38
280.116
280.136
280.156
280.175
280.193
280.21
280.017
280.03
280.044
280.056
280.068
280.08
279.953
279.96
279.967
279.974
279.981
279.988
279.916
279.918
279.921
279.924
279.926
279.929
279.9
279.899
279.898
279.898
279.897
279.897
279.899
279.896
279.893
279.89
279.888
279.885
279.908
279.904
279.899
279.895
279.891
279.887
279.924
279.918
279.913
279.908
279.903
279.899
279.941
279.936
279.93
279.925
279.92
279.915
279.96
279.954
279.949
279.943
279.938
279.933
279.952
279.97
279.986
280
280.013
280.024
280.034
280.043
280.051
280.058
280.065
280.071
280.077
280.083
280.088
280.094
280.099
280.104
280.109
280.114
280.118
280.123
280.127
280.132
280.136
280.14
280.144
280.148
279.957
279.974
279.99
280.005
280.017
280.028
280.038
280.046
280.054
280.061
280.067
280.074
280.08
280.085
280.091
280.096
280.101
280.106
280.111
280.115
280.12
280.124
280.128
280.132
280.136
280.14
280.144
280.148
279.962
279.979
279.995
280.009
280.021
280.032
280.041
280.05
280.057
280.064
280.07
280.077
280.082
280.088
280.093
280.098
280.103
280.108
280.113
280.117
280.121
280.125
280.129
280.133
280.137
280.141
280.145
280.148
279.967
279.984
280
280.013
280.025
280.036
280.045
280.053
280.06
280.067
280.073
280.079
280.085
280.09
280.096
280.101
280.105
280.11
280.114
280.119
280.123
280.127
280.13
280.134
280.138
280.141
280.145
280.148
279.972
279.989
280.004
280.018
280.029
280.04
280.049
280.057
280.064
280.07
280.077
280.082
280.088
280.093
280.098
280.103
280.107
280.112
280.116
280.12
280.124
280.128
280.132
280.135
280.138
280.142
280.145
280.148
279.978
279.994
280.009
280.022
280.034
280.044
280.052
280.06
280.067
280.074
280.08
280.085
280.091
280.096
280.101
280.105
280.11
280.114
280.118
280.122
280.126
280.129
280.133
280.136
280.139
280.142
280.145
280.148
275.528
277.992
279.625
280.6
281.091
281.25
281.198
281.03
280.813
280.591
280.389
280.223
280.095
280.004
279.946
279.914
279.901
279.903
279.913
279.929
279.947
279.966
275.819
278.228
279.781
280.68
281.11
281.228
281.153
280.976
280.759
280.542
280.35
280.193
280.074
279.991
279.939
279.912
279.903
279.907
279.919
279.935
279.953
279.972
276.216
278.512
279.95
280.757
281.121
281.197
281.1
280.916
280.7
280.491
280.309
280.162
280.053
279.979
279.933
279.911
279.905
279.911
279.924
279.941
279.96
279.978
276.819
278.884
280.154
280.843
281.131
281.162
281.043
280.852
280.64
280.439
280.268
280.132
280.033
279.967
279.928
279.91
279.908
279.916
279.93
279.948
279.966
279.984
277.586
279.331
280.387
280.937
281.14
281.123
280.982
280.785
280.577
280.386
280.226
280.102
280.014
279.956
279.923
279.91
279.911
279.921
279.936
279.954
279.973
279.99
278.401
279.801
280.627
281.03
281.144
281.079
280.917
280.716
280.514
280.334
280.186
280.074
279.995
279.946
279.92
279.911
279.915
279.927
279.943
279.961
279.979
279.997
279.168
280.243
280.848
281.108
281.138
281.028
280.847
280.644
280.45
280.281
280.146
280.046
279.978
279.937
279.917
279.913
279.919
279.933
279.95
279.968
279.986
280.003
279.828
280.618
281.027
281.161
281.116
280.968
280.774
280.572
280.386
280.23
280.108
280.02
279.962
279.929
279.915
279.915
279.924
279.939
279.956
279.975
279.993
280.009
280.358
280.91
281.153
281.182
281.076
280.898
280.695
280.497
280.323
280.18
280.072
279.996
279.948
279.922
279.914
279.918
279.929
279.945
279.963
279.982
279.999
280.015
280.755
281.116
281.225
281.169
281.017
280.819
280.614
280.423
280.261
280.132
280.038
279.974
279.935
279.917
279.914
279.921
279.935
279.952
279.97
279.989
280.006
280.021
281.038
281.243
281.248
281.128
280.942
280.733
280.53
280.35
280.201
280.088
280.006
279.954
279.925
279.913
279.915
279.925
279.941
279.959
279.978
279.996
280.012
280.027
281.225
281.305
281.228
281.061
280.854
280.642
280.446
280.278
280.145
280.046
279.978
279.937
279.916
279.911
279.917
279.93
279.947
279.966
279.985
280.002
280.019
280.033
281.334
281.314
281.176
280.978
280.759
280.549
280.363
280.211
280.093
280.009
279.954
279.922
279.91
279.911
279.92
279.936
279.954
279.973
279.992
280.009
280.025
280.039
281.379
281.283
281.102
280.883
280.661
280.458
280.285
280.148
280.046
279.976
279.933
279.911
279.905
279.911
279.924
279.942
279.961
279.98
279.999
280.016
280.031
280.044
281.376
281.224
281.012
280.782
280.563
280.371
280.213
280.092
280.005
279.948
279.916
279.902
279.903
279.913
279.929
279.948
279.968
279.987
280.006
280.022
280.037
280.05
281.341
281.147
280.915
280.682
280.47
280.29
280.147
280.042
279.969
279.924
279.902
279.897
279.903
279.917
279.935
279.955
279.975
279.994
280.012
280.028
280.042
280.055
281.284
281.06
280.817
280.585
280.383
280.217
280.09
279.999
279.939
279.906
279.892
279.893
279.904
279.921
279.941
279.962
279.982
280.001
280.018
280.034
280.048
280.059
281.213
280.969
280.722
280.496
280.304
280.152
280.04
279.962
279.915
279.891
279.885
279.892
279.907
279.926
279.947
279.968
279.989
280.008
280.025
280.039
280.052
280.064
281.136
280.88
280.633
280.415
280.235
280.097
279.998
279.933
279.896
279.881
279.882
279.893
279.91
279.931
279.954
279.975
279.995
280.014
280.03
280.045
280.057
280.068
281.058
280.796
280.552
280.343
280.176
280.051
279.964
279.91
279.882
279.874
279.88
279.895
279.915
279.937
279.96
279.982
280.002
280.02
280.036
280.049
280.061
280.072
280.983
280.72
280.481
280.282
280.126
280.013
279.937
279.892
279.872
279.87
279.881
279.898
279.92
279.944
279.967
279.988
280.008
280.025
280.04
280.054
280.065
280.075
280.913
280.652
280.421
280.231
280.086
279.983
279.916
279.88
279.866
279.869
279.883
279.903
279.926
279.95
279.973
279.994
280.013
280.03
280.045
280.058
280.069
280.079
280.851
280.594
280.37
280.189
280.053
279.959
279.901
279.871
279.863
279.87
279.886
279.908
279.932
279.956
279.979
280
280.018
280.035
280.049
280.061
280.072
280.082
280.798
280.545
280.328
280.156
280.028
279.942
279.89
279.866
279.862
279.872
279.89
279.913
279.937
279.962
279.984
280.005
280.023
280.039
280.053
280.065
280.075
280.084
280.753
280.506
280.296
280.13
280.01
279.93
279.884
279.863
279.863
279.874
279.894
279.918
279.943
279.967
279.989
280.009
280.027
280.043
280.056
280.067
280.078
280.086
280.717
280.474
280.27
280.111
279.996
279.922
279.88
279.863
279.864
279.878
279.899
279.923
279.948
279.972
279.994
280.013
280.031
280.046
280.059
280.07
280.08
280.089
280.688
280.45
280.251
280.097
279.987
279.916
279.878
279.864
279.867
279.882
279.903
279.927
279.952
279.976
279.998
280.017
280.034
280.048
280.061
280.072
280.082
280.09
280.667
280.432
280.237
280.087
279.981
279.913
279.877
279.865
279.87
279.885
279.907
279.931
279.956
279.98
280.001
280.02
280.036
280.051
280.063
280.074
280.083
280.092
280.65
280.419
280.227
280.081
279.977
279.912
279.878
279.867
279.872
279.888
279.91
279.935
279.959
279.983
280.004
280.022
280.039
280.053
280.065
280.075
280.085
280.093
280.639
280.41
280.221
280.076
279.975
279.912
279.879
279.869
279.875
279.891
279.913
279.938
279.962
279.985
280.006
280.024
280.04
280.054
280.066
280.076
280.086
280.094
280.632
280.405
280.217
280.074
279.974
279.912
279.88
279.87
279.877
279.893
279.915
279.94
279.964
279.987
280.007
280.026
280.041
280.055
280.067
280.077
280.086
280.095
280.628
280.401
280.215
280.072
279.973
279.912
279.88
279.871
279.878
279.895
279.917
279.941
279.965
279.988
280.008
280.026
280.042
280.056
280.068
280.078
280.087
280.095
280.627
280.4
280.214
280.072
279.973
279.912
279.88
279.872
279.879
279.895
279.917
279.942
279.966
279.988
280.009
280.027
280.043
280.056
280.068
280.078
280.087
280.095
279.983
280
280.014
280.027
280.038
280.048
280.056
280.064
280.071
280.077
280.083
280.088
280.093
280.098
280.103
280.108
280.112
280.116
280.12
280.124
280.127
280.13
280.134
280.137
280.14
280.143
280.146
280.149
279.989
280.005
280.019
280.031
280.042
280.052
280.06
280.067
280.074
280.08
280.086
280.091
280.096
280.101
280.106
280.11
280.114
280.118
280.122
280.125
280.129
280.132
280.135
280.138
280.141
280.143
280.146
280.149
279.995
280.01
280.024
280.036
280.046
280.056
280.064
280.071
280.077
280.083
280.089
280.094
280.099
280.104
280.108
280.112
280.116
280.12
280.123
280.127
280.13
280.133
280.136
280.139
280.141
280.144
280.146
280.149
280.001
280.016
280.029
280.041
280.051
280.06
280.067
280.074
280.081
280.087
280.092
280.097
280.102
280.106
280.111
280.115
280.118
280.122
280.125
280.128
280.131
280.134
280.137
280.14
280.142
280.144
280.147
280.149
280.007
280.021
280.034
280.045
280.055
280.064
280.071
280.078
280.084
280.09
280.095
280.1
280.105
280.109
280.113
280.117
280.121
280.124
280.127
280.13
280.133
280.136
280.138
280.14
280.143
280.145
280.147
280.149
280.012
280.027
280.039
280.05
280.059
280.068
280.075
280.082
280.088
280.093
280.098
280.103
280.107
280.112
280.116
280.119
280.123
280.126
280.129
280.132
280.134
280.137
280.139
280.141
280.143
280.145
280.147
280.149
280.018
280.032
280.044
280.054
280.063
280.071
280.079
280.085
280.091
280.096
280.101
280.106
280.11
280.114
280.118
280.122
280.125
280.128
280.131
280.133
280.136
280.138
280.14
280.142
280.144
280.146
280.148
280.149
280.024
280.037
280.049
280.059
280.068
280.075
280.082
280.089
280.094
280.099
280.104
280.109
280.113
280.117
280.12
280.124
280.127
280.13
280.133
280.135
280.137
280.139
280.141
280.143
280.145
280.146
280.148
280.149
280.03
280.042
280.054
280.063
280.072
280.079
280.086
280.092
280.097
280.103
280.107
280.112
280.116
280.119
280.123
280.126
280.129
280.132
280.134
280.137
280.139
280.141
280.142
280.144
280.145
280.147
280.148
280.149
280.035
280.048
280.058
280.068
280.076
280.083
280.089
280.095
280.101
280.106
280.11
280.114
280.118
280.122
280.125
280.128
280.131
280.134
280.136
280.138
280.14
280.142
280.143
280.145
280.146
280.147
280.148
280.149
280.041
280.053
280.063
280.072
280.08
280.087
280.093
280.099
280.104
280.109
280.113
280.117
280.121
280.124
280.128
280.131
280.133
280.136
280.138
280.14
280.141
280.143
280.144
280.146
280.147
280.148
280.149
280.15
280.046
280.057
280.067
280.076
280.083
280.09
280.096
280.102
280.107
280.112
280.116
280.12
280.124
280.127
280.13
280.133
280.135
280.137
280.139
280.141
280.143
280.144
280.145
280.146
280.147
280.148
280.149
280.15
280.051
280.062
280.071
280.08
280.087
280.094
280.1
280.105
280.11
280.115
280.119
280.123
280.126
280.129
280.132
280.135
280.137
280.139
280.141
280.143
280.144
280.145
280.146
280.147
280.148
280.149
280.149
280.15
280.056
280.067
280.076
280.084
280.091
280.097
280.103
280.108
280.113
280.117
280.121
280.125
280.129
280.132
280.134
280.137
280.139
280.141
280.143
280.144
280.145
280.146
280.147
280.148
280.149
280.149
280.149
280.15
280.061
280.071
280.08
280.087
280.094
280.1
280.106
280.111
280.116
280.12
280.124
280.128
280.131
280.134
280.137
280.139
280.141
280.143
280.144
280.146
280.147
280.147
280.148
280.149
280.149
280.149
280.15
280.15
280.066
280.075
280.083
280.091
280.097
280.103
280.109
280.114
280.119
280.123
280.127
280.13
280.133
280.136
280.139
280.141
280.143
280.144
280.146
280.147
280.148
280.148
280.149
280.149
280.15
280.15
280.15
280.15
280.07
280.079
280.087
280.094
280.101
280.106
280.112
280.117
280.121
280.125
280.129
280.132
280.135
280.138
280.141
280.143
280.144
280.146
280.147
280.148
280.149
280.149
280.15
280.15
280.15
280.15
280.15
280.15
280.074
280.083
280.09
280.097
280.104
280.109
280.115
280.119
280.124
280.128
280.131
280.135
280.138
280.14
280.143
280.144
280.146
280.147
280.149
280.149
280.15
280.15
280.151
280.151
280.151
280.151
280.15
280.15
280.078
280.086
280.094
280.1
280.106
280.112
280.117
280.122
280.126
280.13
280.134
280.137
280.14
280.142
280.144
280.146
280.148
280.149
280.15
280.151
280.151
280.151
280.151
280.151
280.151
280.151
280.151
280.15
280.081
280.089
280.096
280.103
280.109
280.115
280.12
280.124
280.128
280.132
280.136
280.139
280.142
280.144
280.146
280.148
280.149
280.15
280.151
280.152
280.152
280.152
280.152
280.152
280.152
280.151
280.151
280.15
280.084
280.092
280.099
280.106
280.112
280.117
280.122
280.126
280.131
280.134
280.138
280.141
280.143
280.146
280.148
280.149
280.151
280.152
280.152
280.153
280.153
280.153
280.153
280.153
280.152
280.152
280.151
280.15
280.087
280.095
280.102
280.108
280.114
280.119
280.124
280.129
280.133
280.136
280.14
280.143
280.145
280.147
280.149
280.151
280.152
280.153
280.153
280.154
280.154
280.154
280.154
280.153
280.153
280.152
280.151
280.15
280.09
280.097
280.104
280.11
280.116
280.121
280.126
280.13
280.134
280.138
280.141
280.144
280.147
280.149
280.151
280.152
280.153
280.154
280.154
280.155
280.155
280.154
280.154
280.154
280.153
280.152
280.151
280.15
280.092
280.1
280.106
280.112
280.118
280.123
280.128
280.132
280.136
280.14
280.143
280.146
280.148
280.15
280.152
280.153
280.154
280.155
280.155
280.155
280.155
280.155
280.155
280.154
280.153
280.152
280.151
280.15
280.094
280.102
280.108
280.114
280.12
280.125
280.129
280.134
280.138
280.141
280.144
280.147
280.149
280.151
280.153
280.154
280.155
280.156
280.156
280.156
280.156
280.156
280.155
280.154
280.154
280.153
280.152
280.151
280.096
280.103
280.11
280.116
280.121
280.126
280.131
280.135
280.139
280.143
280.146
280.148
280.151
280.153
280.154
280.155
280.156
280.157
280.157
280.157
280.157
280.156
280.156
280.155
280.154
280.153
280.152
280.151
280.098
280.105
280.111
280.117
280.123
280.128
280.132
280.136
280.14
280.144
280.147
280.149
280.152
280.154
280.155
280.156
280.157
280.157
280.158
280.158
280.157
280.157
280.156
280.155
280.154
280.153
280.152
280.151
280.099
280.106
280.113
280.118
280.124
280.129
280.133
280.138
280.141
280.145
280.148
280.15
280.153
280.154
280.156
280.157
280.158
280.158
280.158
280.158
280.158
280.157
280.156
280.155
280.154
280.153
280.152
280.151
280.1
280.107
280.114
280.119
280.125
280.13
280.134
280.138
280.142
280.146
280.149
280.151
280.153
280.155
280.156
280.157
280.158
280.159
280.159
280.158
280.158
280.157
280.157
280.156
280.154
280.153
280.152
280.151
280.101
280.108
280.114
280.12
280.126
280.13
280.135
280.139
280.143
280.146
280.149
280.152
280.154
280.156
280.157
280.158
280.159
280.159
280.159
280.159
280.158
280.158
280.157
280.156
280.155
280.153
280.152
280.151
280.102
280.109
280.115
280.121
280.126
280.131
280.136
280.14
280.143
280.147
280.15
280.152
280.154
280.156
280.157
280.158
280.159
280.159
280.159
280.159
280.159
280.158
280.157
280.156
280.155
280.153
280.152
280.151
280.102
280.109
280.115
280.121
280.126
280.131
280.136
280.14
280.144
280.147
280.15
280.153
280.155
280.156
280.158
280.159
280.159
280.159
280.159
280.159
280.159
280.158
280.157
280.156
280.155
280.153
280.152
280.151
280.103
280.109
280.115
280.121
280.127
280.132
280.136
280.14
280.144
280.147
280.15
280.153
280.155
280.156
280.158
280.159
280.159
280.16
280.16
280.159
280.159
280.158
280.157
280.156
280.155
280.154
280.152
280.151
279.964
279.945
279.927
279.911
279.9
279.899
279.912
279.944
280.004
280.096
280.226
280.395
280.599
280.824
281.044
281.213
281.266
281.106
280.612
279.632
277.994
275.526
279.97
279.951
279.933
279.916
279.904
279.901
279.91
279.938
279.991
280.076
280.197
280.357
280.552
280.772
280.992
281.171
281.245
281.125
280.686
279.776
278.21
275.789
279.976
279.957
279.939
279.922
279.909
279.903
279.909
279.933
279.979
280.056
280.168
280.318
280.504
280.717
280.935
281.121
281.216
281.134
280.756
279.929
278.463
276.139
279.982
279.964
279.945
279.928
279.913
279.906
279.909
279.928
279.968
280.037
280.139
280.278
280.454
280.659
280.874
281.066
281.182
281.141
280.834
280.113
278.798
276.678
279.988
279.97
279.952
279.934
279.919
279.909
279.909
279.923
279.958
280.018
280.11
280.239
280.403
280.599
280.81
281.008
281.144
281.148
280.92
280.326
279.202
277.36
279.994
279.977
279.958
279.94
279.924
279.913
279.91
279.92
279.948
280
280.083
280.2
280.353
280.538
280.744
280.946
281.103
281.153
281.007
280.551
279.638
278.11
280
279.983
279.965
279.947
279.93
279.917
279.911
279.917
279.939
279.984
280.056
280.161
280.302
280.477
280.676
280.88
281.055
281.149
281.085
280.764
280.06
278.834
280.007
279.99
279.972
279.954
279.936
279.922
279.914
279.915
279.931
279.968
280.03
280.124
280.252
280.415
280.606
280.81
280.999
281.131
281.142
280.946
280.436
279.486
280.013
279.997
279.979
279.96
279.943
279.927
279.916
279.914
279.925
279.954
280.006
280.088
280.203
280.353
280.534
280.735
280.935
281.098
281.173
281.087
280.749
280.052
280.019
280.003
279.986
279.967
279.949
279.933
279.92
279.914
279.92
279.941
279.984
280.054
280.156
280.292
280.461
280.656
280.861
281.047
281.173
281.179
280.986
280.499
280.025
280.01
279.993
279.975
279.956
279.938
279.924
279.915
279.916
279.93
279.964
280.023
280.111
280.233
280.388
280.574
280.778
280.98
281.145
281.224
281.15
280.836
280.031
280.016
280
279.982
279.963
279.945
279.929
279.917
279.913
279.921
279.946
279.994
280.069
280.176
280.317
280.491
280.69
280.9
281.092
281.227
281.249
281.084
280.037
280.022
280.006
279.989
279.97
279.951
279.934
279.92
279.912
279.914
279.931
279.968
280.03
280.122
280.248
280.409
280.599
280.81
281.019
281.195
281.29
281.241
280.042
280.028
280.013
279.996
279.977
279.958
279.939
279.923
279.912
279.909
279.918
279.945
279.995
280.073
280.184
280.329
280.508
280.714
280.931
281.135
281.287
281.331
280.047
280.034
280.019
280.003
279.984
279.965
279.946
279.928
279.913
279.906
279.908
279.926
279.965
280.029
280.124
280.254
280.419
280.616
280.835
281.056
281.248
281.363
280.053
280.04
280.026
280.009
279.991
279.972
279.952
279.933
279.916
279.904
279.901
279.911
279.939
279.99
280.07
280.184
280.335
280.521
280.736
280.965
281.184
281.354
280.057
280.045
280.031
280.016
279.998
279.979
279.959
279.938
279.92
279.905
279.896
279.899
279.917
279.957
280.023
280.122
280.257
280.43
280.637
280.868
281.105
281.314
280.062
280.05
280.037
280.022
280.005
279.986
279.966
279.945
279.924
279.906
279.894
279.89
279.9
279.929
279.983
280.067
280.187
280.346
280.543
280.771
281.016
281.252
280.066
280.055
280.042
280.028
280.011
279.993
279.972
279.951
279.929
279.909
279.893
279.885
279.888
279.907
279.95
280.021
280.126
280.271
280.456
280.678
280.926
281.179
280.07
280.06
280.047
280.033
280.017
279.999
279.979
279.957
279.935
279.913
279.895
279.882
279.879
279.89
279.923
279.982
280.074
280.206
280.379
280.592
280.838
281.099
280.074
280.064
280.052
280.038
280.023
280.005
279.985
279.964
279.941
279.918
279.897
279.881
279.873
279.878
279.902
279.95
280.031
280.15
280.311
280.514
280.756
281.019
280.077
280.067
280.056
280.043
280.028
280.011
279.992
279.97
279.947
279.924
279.901
279.882
279.87
279.869
279.886
279.926
279.996
280.104
280.253
280.447
280.681
280.944
280.08
280.071
280.06
280.047
280.033
280.016
279.997
279.976
279.953
279.929
279.906
279.885
279.869
279.864
279.875
279.907
279.969
280.066
280.206
280.39
280.617
280.876
280.083
280.074
280.063
280.051
280.037
280.021
280.003
279.982
279.959
279.935
279.91
279.888
279.871
279.862
279.868
279.894
279.948
280.037
280.167
280.343
280.562
280.817
280.086
280.077
280.066
280.055
280.041
280.025
280.007
279.987
279.965
279.94
279.916
279.892
279.873
279.862
279.864
279.885
279.933
280.015
280.138
280.305
280.517
280.766
280.088
280.079
280.069
280.058
280.044
280.029
280.012
279.992
279.97
279.945
279.921
279.896
279.876
279.863
279.862
279.88
279.923
279.999
280.115
280.276
280.482
280.725
280.09
280.081
280.071
280.06
280.047
280.033
280.015
279.996
279.974
279.95
279.925
279.901
279.88
279.865
279.862
279.877
279.916
279.988
280.099
280.254
280.454
280.693
280.091
280.083
280.073
280.062
280.05
280.035
280.019
280
279.978
279.954
279.93
279.905
279.883
279.868
279.863
279.876
279.913
279.981
280.088
280.239
280.434
280.669
280.092
280.084
280.075
280.064
280.052
280.038
280.021
280.003
279.981
279.958
279.933
279.909
279.887
279.871
279.865
279.876
279.911
279.977
280.08
280.228
280.42
280.653
280.094
280.085
280.076
280.066
280.054
280.04
280.023
280.005
279.984
279.961
279.936
279.912
279.89
279.873
279.867
279.877
279.91
279.974
280.076
280.221
280.411
280.64
280.094
280.086
280.077
280.067
280.055
280.041
280.025
280.007
279.986
279.963
279.939
279.914
279.892
279.876
279.869
279.879
279.911
279.973
280.073
280.217
280.405
280.632
280.095
280.087
280.078
280.067
280.056
280.042
280.026
280.008
279.987
279.965
279.941
279.916
279.894
279.877
279.871
279.88
279.911
279.973
280.072
280.214
280.401
280.628
280.095
280.087
280.078
280.068
280.056
280.042
280.027
280.009
279.988
279.966
279.942
279.917
279.895
279.878
279.871
279.88
279.912
279.973
280.072
280.213
280.4
280.627
280.149
280.146
280.143
280.14
280.136
280.133
280.13
280.126
280.123
280.119
280.115
280.111
280.107
280.102
280.097
280.092
280.087
280.081
280.075
280.069
280.062
280.055
280.046
280.036
280.025
280.012
279.998
279.981
280.149
280.146
280.143
280.14
280.137
280.134
280.131
280.128
280.124
280.121
280.117
280.113
280.109
280.104
280.1
280.095
280.09
280.084
280.079
280.073
280.066
280.058
280.05
280.04
280.03
280.017
280.003
279.987
280.149
280.146
280.144
280.141
280.138
280.135
280.132
280.129
280.126
280.123
280.119
280.115
280.111
280.107
280.103
280.098
280.093
280.088
280.082
280.076
280.069
280.062
280.054
280.045
280.034
280.022
280.008
279.993
280.149
280.146
280.144
280.142
280.139
280.137
280.134
280.131
280.128
280.125
280.121
280.117
280.114
280.109
280.105
280.101
280.096
280.091
280.085
280.079
280.073
280.066
280.058
280.049
280.039
280.027
280.014
279.999
280.149
280.147
280.145
280.142
280.14
280.138
280.135
280.132
280.129
280.126
280.123
280.12
280.116
280.112
280.108
280.103
280.099
280.094
280.088
280.083
280.076
280.07
280.062
280.053
280.043
280.032
280.019
280.004
280.149
280.147
280.145
280.143
280.141
280.139
280.136
280.134
280.131
280.128
280.125
280.122
280.118
280.114
280.11
280.106
280.102
280.097
280.092
280.086
280.08
280.073
280.066
280.058
280.048
280.037
280.024
280.01
280.149
280.147
280.146
280.144
280.142
280.14
280.138
280.135
280.133
280.13
280.127
280.124
280.121
280.117
280.113
280.109
280.105
280.1
280.095
280.089
280.084
280.077
280.07
280.062
280.053
280.042
280.03
280.016
280.149
280.148
280.146
280.144
280.143
280.141
280.139
280.137
280.134
280.132
280.129
280.126
280.123
280.119
280.116
280.112
280.108
280.103
280.098
280.093
280.087
280.081
280.074
280.066
280.057
280.047
280.035
280.022
280.149
280.148
280.147
280.145
280.144
280.142
280.14
280.138
280.136
280.134
280.131
280.128
280.125
280.122
280.118
280.115
280.11
280.106
280.101
280.096
280.091
280.084
280.078
280.07
280.061
280.052
280.04
280.027
280.149
280.148
280.147
280.146
280.144
280.143
280.141
280.139
280.137
280.135
280.133
280.13
280.127
280.124
280.121
280.117
280.113
280.109
280.104
280.099
280.094
280.088
280.081
280.074
280.066
280.056
280.045
280.033
280.15
280.149
280.147
280.146
280.145
280.144
280.142
280.141
280.139
280.137
280.135
280.132
280.13
280.127
280.123
280.12
280.116
280.112
280.107
280.103
280.097
280.091
280.085
280.078
280.07
280.061
280.05
280.039
280.15
280.149
280.148
280.147
280.146
280.145
280.144
280.142
280.141
280.139
280.137
280.134
280.132
280.129
280.126
280.122
280.119
280.115
280.11
280.106
280.101
280.095
280.089
280.082
280.074
280.065
280.055
280.044
280.15
280.149
280.148
280.148
280.147
280.146
280.145
280.144
280.142
280.14
280.139
280.136
280.134
280.131
280.128
280.125
280.121
280.118
280.113
280.109
280.104
280.098
280.092
280.086
280.078
280.07
280.06
280.049
280.15
280.149
280.149
280.148
280.148
280.147
280.146
280.145
280.144
280.142
280.14
280.138
280.136
280.133
280.131
280.128
280.124
280.12
280.116
280.112
280.107
280.101
280.096
280.089
280.082
280.074
280.065
280.054
280.15
280.15
280.149
280.149
280.148
280.148
280.147
280.146
280.145
280.144
280.142
280.14
280.138
280.136
280.133
280.13
280.127
280.123
280.119
280.115
280.11
280.105
280.099
280.093
280.086
280.078
280.069
280.059
280.15
280.15
280.15
280.149
280.149
280.149
280.148
280.147
280.146
280.145
280.144
280.142
280.14
280.138
280.135
280.132
280.129
280.126
280.122
280.117
280.113
280.108
280.102
280.096
280.089
280.082
280.073
280.064
280.15
280.15
280.15
280.15
280.15
280.15
280.149
280.148
280.148
280.147
280.145
280.144
280.142
280.14
280.137
280.135
280.131
280.128
280.124
280.12
280.116
280.111
280.105
280.099
280.093
280.085
280.077
280.068
280.15
280.15
280.15
280.151
280.15
280.15
280.15
280.15
280.149
280.148
280.147
280.145
280.144
280.142
280.139
280.137
280.134
280.13
280.127
280.123
280.118
280.113
280.108
280.102
280.096
280.089
280.081
280.072
280.15
280.151
280.151
280.151
280.151
280.151
280.151
280.151
280.15
280.149
280.148
280.147
280.145
280.144
280.141
280.139
280.136
280.133
280.129
280.125
280.121
280.116
280.111
280.105
280.099
280.092
280.085
280.076
280.15
280.151
280.151
280.151
280.152
280.152
280.152
280.152
280.151
280.151
280.15
280.149
280.147
280.145
280.143
280.141
280.138
280.135
280.131
280.127
280.123
280.119
280.113
280.108
280.102
280.095
280.088
280.08
280.15
280.151
280.151
280.152
280.152
280.153
280.153
280.153
280.152
280.152
280.151
280.15
280.149
280.147
280.145
280.143
280.14
280.137
280.133
280.13
280.125
280.121
280.116
280.111
280.105
280.098
280.091
280.083
280.15
280.151
280.152
280.152
280.153
280.153
280.153
280.153
280.153
280.153
280.152
280.151
280.15
280.149
280.147
280.144
280.142
280.139
280.135
280.132
280.128
280.123
280.118
280.113
280.107
280.101
280.094
280.086
280.15
280.151
280.152
280.153
280.153
280.154
280.154
280.154
280.154
280.154
280.153
280.153
280.151
280.15
280.148
280.146
280.144
280.141
280.137
280.134
280.13
280.125
280.12
280.115
280.109
280.103
280.096
280.089
280.15
280.151
280.152
280.153
280.154
280.154
280.155
280.155
280.155
280.155
280.154
280.154
280.153
280.151
280.15
280.148
280.145
280.142
280.139
280.135
280.131
280.127
280.122
280.117
280.111
280.105
280.099
280.091
280.151
280.152
280.153
280.153
280.154
280.155
280.155
280.156
280.156
280.156
280.155
280.155
280.154
280.153
280.151
280.149
280.147
280.144
280.141
280.137
280.133
280.129
280.124
280.119
280.113
280.107
280.101
280.094
280.151
280.152
280.153
280.154
280.155
280.155
280.156
280.156
280.157
280.157
280.156
280.156
280.155
280.154
280.152
280.15
280.148
280.145
280.142
280.139
280.135
280.13
280.126
280.121
280.115
280.109
280.103
280.096
280.151
280.152
280.153
280.154
280.155
280.156
280.156
280.157
280.157
280.157
280.157
280.157
280.156
280.155
280.153
280.151
280.149
280.146
280.143
280.14
280.136
280.132
280.127
280.122
280.117
280.111
280.104
280.097
280.151
280.152
280.153
280.154
280.155
280.156
280.157
280.157
280.158
280.158
280.158
280.157
280.157
280.155
280.154
280.152
280.15
280.147
280.144
280.141
280.137
280.133
280.128
280.123
280.118
280.112
280.106
280.099
280.151
280.152
280.153
280.154
280.156
280.156
280.157
280.158
280.158
280.158
280.158
280.158
280.157
280.156
280.155
280.153
280.151
280.148
280.145
280.142
280.138
280.134
280.129
280.124
280.119
280.113
280.107
280.1
280.151
280.152
280.153
280.155
280.156
280.157
280.158
280.158
280.159
280.159
280.159
280.158
280.158
280.157
280.155
280.154
280.152
280.149
280.146
280.143
280.139
280.135
280.13
280.125
280.12
280.114
280.108
280.101
280.151
280.152
280.153
280.155
280.156
280.157
280.158
280.158
280.159
280.159
280.159
280.159
280.158
280.157
280.156
280.154
280.152
280.15
280.147
280.143
280.14
280.135
280.131
280.126
280.121
280.115
280.108
280.102
280.151
280.152
280.153
280.155
280.156
280.157
280.158
280.159
280.159
280.159
280.159
280.159
280.158
280.158
280.156
280.154
280.152
280.15
280.147
280.144
280.14
280.136
280.131
280.126
280.121
280.115
280.109
280.102
280.151
280.152
280.154
280.155
280.156
280.157
280.158
280.159
280.159
280.16
280.16
280.159
280.159
280.158
280.156
280.155
280.153
280.15
280.147
280.144
280.14
280.136
280.132
280.127
280.121
280.115
280.109
280.103
270.518
271.967
273.257
274.242
274.874
275.26
274.389
275.32
276.217
276.925
277.424
277.756
277.285
277.851
278.409
278.875
279.22
279.461
279.209
279.542
279.872
280.153
280.365
280.513
280.371
280.554
280.733
280.885
280.996
281.068
280.976
281.063
281.146
281.212
281.254
281.271
281.197
281.226
281.251
281.264
281.263
281.245
281.177
281.173
281.165
281.149
281.124
281.088
281.022
281.002
280.978
280.949
280.913
280.872
280.808
280.782
280.753
280.72
280.683
280.643
280.583
280.558
280.53
280.5
280.467
280.432
280.378
280.357
280.333
280.308
280.282
280.254
280.208
280.192
280.174
280.155
280.136
280.116
280.078
280.066
280.054
280.042
280.029
280.016
279.986
279.979
279.972
279.965
279.958
279.951
279.927
279.924
279.921
279.919
279.916
279.914
279.895
279.895
279.895
279.896
279.897
279.898
279.883
279.886
279.888
279.891
279.894
279.897
279.885
279.889
279.893
279.897
279.901
279.906
279.897
279.901
279.906
279.911
279.916
279.921
279.913
279.918
279.923
279.928
279.934
279.939
279.932
279.937
279.942
279.947
279.952
279.958
279.976
279.993
280.007
280.021
280.032
280.042
280.051
280.059
280.066
280.072
280.078
280.084
280.089
280.095
280.099
280.104
280.109
280.113
280.117
280.121
280.125
280.129
280.132
280.136
280.139
280.142
280.145
280.148
279.971
279.987
280.003
280.016
280.028
280.038
280.047
280.055
280.062
280.069
280.075
280.081
280.087
280.092
280.097
280.102
280.107
280.111
280.115
280.12
280.124
280.127
280.131
280.135
280.138
280.142
280.145
280.148
279.965
279.982
279.998
280.012
280.024
280.034
280.043
280.052
280.059
280.066
280.072
280.078
280.084
280.089
280.095
280.1
280.104
280.109
280.114
280.118
280.122
280.126
280.13
280.134
280.138
280.141
280.145
280.148
279.96
279.978
279.993
280.007
280.02
280.03
280.04
280.048
280.056
280.063
280.069
280.075
280.081
280.087
280.092
280.097
280.102
280.107
280.112
280.116
280.121
280.125
280.129
280.133
280.137
280.141
280.144
280.148
279.955
279.973
279.989
280.003
280.016
280.027
280.036
280.045
280.053
280.06
280.066
280.073
280.078
280.084
280.09
280.095
280.1
280.105
280.11
280.115
280.119
280.124
280.128
280.132
280.136
280.14
280.144
280.148
279.95
279.968
279.984
279.999
280.012
280.023
280.033
280.041
280.049
280.057
280.063
280.07
280.076
280.082
280.087
280.093
280.098
280.103
280.108
280.113
280.118
280.122
280.127
280.131
280.136
280.14
280.144
280.148
269.052
269.052
269.052
269.052
269.052
269.052
269.052
269.052
269.052
269.052
269.052
269.052
269.052
269.052
269.052
269.052
269.053
269.053
269.053
269.053
269.053
269.053
269.053
269.053
269.053
269.053
269.053
269.052
269.052
269.052
269.051
269.05
269.05
269.05
269.052
269.059
269.075
269.114
269.214
269.507
273.003
273.003
273.003
273.003
273.003
273.003
273.003
273.004
273.004
273.004
273.004
273.004
273.004
273.004
273.004
273.004
273.005
273.005
273.005
273.005
273.005
273.006
273.006
273.006
273.006
273.006
273.005
273.005
273.003
273.002
273
272.998
272.996
272.996
273.002
273.017
273.055
273.138
273.314
273.681
276.227
276.227
276.227
276.227
276.227
276.228
276.228
276.228
276.228
276.228
276.228
276.228
276.228
276.229
276.229
276.229
276.229
276.229
276.23
276.23
276.23
276.231
276.231
276.231
276.231
276.231
276.23
276.229
276.227
276.224
276.221
276.217
276.214
276.213
276.218
276.235
276.278
276.365
276.533
276.827
278.51
278.51
278.51
278.51
278.511
278.511
278.511
278.511
278.511
278.511
278.511
278.512
278.512
278.512
278.512
278.513
278.513
278.513
278.514
278.514
278.515
278.515
278.515
278.516
278.516
278.515
278.515
278.513
278.511
278.507
278.503
278.497
278.492
278.489
278.49
278.503
278.536
278.605
278.729
278.928
279.984
279.985
279.985
279.985
279.985
279.985
279.985
279.985
279.985
279.986
279.986
279.986
279.986
279.987
279.987
279.987
279.988
279.988
279.989
279.989
279.99
279.991
279.991
279.992
279.992
279.991
279.991
279.989
279.986
279.982
279.977
279.97
279.963
279.957
279.953
279.958
279.977
280.019
280.095
280.213
280.824
280.824
280.824
280.824
280.824
280.825
280.825
280.825
280.825
280.825
280.826
280.826
280.826
280.827
280.827
280.828
280.828
280.829
280.83
280.83
280.831
280.832
280.833
280.833
280.833
280.833
280.833
280.831
280.828
280.824
280.818
280.811
280.802
280.793
280.785
280.781
280.786
280.804
280.84
280.898
281.203
281.203
281.203
281.204
281.204
281.204
281.204
281.204
281.205
281.205
281.205
281.206
281.206
281.207
281.207
281.208
281.208
281.209
281.21
281.211
281.212
281.213
281.213
281.214
281.215
281.215
281.214
281.213
281.21
281.206
281.201
281.193
281.183
281.172
281.161
281.151
281.144
281.144
281.153
281.171
281.274
281.274
281.274
281.274
281.274
281.274
281.275
281.275
281.275
281.276
281.276
281.276
281.277
281.278
281.278
281.279
281.28
281.28
281.281
281.282
281.283
281.284
281.286
281.287
281.287
281.288
281.288
281.287
281.285
281.281
281.276
281.268
281.258
281.247
281.234
281.22
281.206
281.195
281.186
281.181
281.157
281.158
281.158
281.158
281.158
281.158
281.158
281.159
281.159
281.159
281.16
281.16
281.161
281.162
281.162
281.163
281.164
281.165
281.166
281.167
281.168
281.169
281.171
281.172
281.173
281.174
281.174
281.173
281.172
281.169
281.164
281.158
281.149
281.138
281.124
281.109
281.093
281.075
281.058
281.041
280.945
280.945
280.945
280.946
280.946
280.946
280.946
280.947
280.947
280.948
280.948
280.949
280.949
280.95
280.951
280.951
280.952
280.953
280.955
280.956
280.957
280.958
280.96
280.961
280.963
280.964
280.964
280.964
280.964
280.961
280.958
280.953
280.945
280.935
280.923
280.908
280.892
280.873
280.853
280.831
280.701
280.701
280.701
280.701
280.701
280.701
280.702
280.702
280.703
280.703
280.704
280.704
280.705
280.706
280.706
280.707
280.708
280.709
280.711
280.712
280.713
280.715
280.716
280.718
280.72
280.721
280.722
280.723
280.723
280.721
280.719
280.715
280.709
280.701
280.691
280.678
280.664
280.647
280.627
280.606
280.464
280.464
280.464
280.464
280.465
280.465
280.465
280.466
280.466
280.467
280.467
280.468
280.469
280.469
280.47
280.471
280.472
280.473
280.475
280.476
280.478
280.479
280.481
280.483
280.484
280.486
280.488
280.489
280.489
280.489
280.488
280.485
280.481
280.476
280.468
280.458
280.446
280.432
280.416
280.398
280.259
280.259
280.259
280.259
280.259
280.26
280.26
280.26
280.261
280.261
280.262
280.263
280.263
280.264
280.265
280.266
280.267
280.268
280.27
280.271
280.273
280.274
280.276
280.278
280.28
280.282
280.284
280.285
280.287
280.287
280.287
280.286
280.284
280.28
280.275
280.268
280.259
280.249
280.237
280.223
280.094
280.094
280.094
280.095
280.095
280.095
280.096
280.096
280.097
280.097
280.098
280.098
280.099
280.1
280.101
280.102
280.103
280.105
280.106
280.107
280.109
280.111
280.113
280.115
280.117
280.119
280.121
280.123
280.125
280.126
280.127
280.127
280.126
280.125
280.122
280.118
280.112
280.105
280.097
280.088
279.973
279.973
279.973
279.973
279.973
279.974
279.974
279.974
279.975
279.976
279.976
279.977
279.978
279.979
279.98
279.981
279.982
279.983
279.985
279.986
279.988
279.99
279.991
279.994
279.996
279.998
280
280.003
280.005
280.007
280.008
280.01
280.01
280.01
280.009
280.008
280.005
280.001
279.997
279.992
279.89
279.89
279.89
279.89
279.891
279.891
279.891
279.892
279.892
279.893
279.894
279.894
279.895
279.896
279.897
279.898
279.9
279.901
279.902
279.904
279.905
279.907
279.909
279.911
279.914
279.916
279.918
279.921
279.923
279.926
279.928
279.93
279.932
279.933
279.934
279.934
279.934
279.933
279.931
279.929
279.84
279.84
279.84
279.84
279.841
279.841
279.841
279.842
279.843
279.843
279.844
279.845
279.846
279.846
279.848
279.849
279.85
279.851
279.853
279.854
279.856
279.858
279.86
279.862
279.864
279.867
279.869
279.872
279.875
279.877
279.88
279.883
279.885
279.887
279.889
279.891
279.892
279.893
279.894
279.895
279.816
279.816
279.816
279.816
279.816
279.817
279.817
279.818
279.818
279.819
279.82
279.82
279.821
279.822
279.823
279.825
279.826
279.827
279.829
279.83
279.832
279.834
279.836
279.838
279.84
279.843
279.845
279.848
279.851
279.854
279.857
279.86
279.863
279.866
279.869
279.871
279.874
279.876
279.879
279.881
279.81
279.81
279.81
279.81
279.811
279.811
279.812
279.812
279.813
279.813
279.814
279.815
279.816
279.817
279.818
279.819
279.82
279.822
279.823
279.825
279.826
279.828
279.83
279.832
279.835
279.837
279.84
279.843
279.845
279.848
279.852
279.855
279.858
279.862
279.865
279.868
279.872
279.875
279.878
279.882
279.817
279.817
279.817
279.817
279.818
279.818
279.818
279.819
279.82
279.82
279.821
279.822
279.823
279.824
279.825
279.826
279.827
279.829
279.83
279.832
279.833
279.835
279.837
279.839
279.842
279.844
279.847
279.849
279.852
279.855
279.859
279.862
279.866
279.869
279.873
279.877
279.88
279.884
279.888
279.892
279.831
279.832
279.832
279.832
279.832
279.833
279.833
279.834
279.834
279.835
279.836
279.836
279.837
279.838
279.84
279.841
279.842
279.843
279.845
279.846
279.848
279.85
279.852
279.854
279.856
279.859
279.861
279.864
279.867
279.87
279.873
279.876
279.88
279.884
279.887
279.891
279.895
279.9
279.904
279.908
279.85
279.85
279.85
279.85
279.851
279.851
279.852
279.852
279.853
279.853
279.854
279.855
279.856
279.857
279.858
279.859
279.861
279.862
279.864
279.865
279.867
279.869
279.871
279.873
279.875
279.877
279.88
279.882
279.885
279.888
279.891
279.895
279.898
279.902
279.906
279.91
279.914
279.918
279.922
279.927
279.946
279.964
279.98
279.995
280.008
280.019
280.029
280.038
280.046
280.054
280.06
280.067
280.073
280.079
280.085
280.091
280.096
280.101
280.107
280.112
280.117
280.121
280.126
280.13
280.135
280.139
280.144
280.148
279.941
279.959
279.976
279.991
280.004
280.016
280.026
280.035
280.043
280.051
280.058
280.064
280.071
280.077
280.083
280.089
280.094
280.1
280.105
280.11
280.115
280.12
280.125
280.13
280.134
280.139
280.143
280.148
279.937
279.955
279.972
279.987
280
280.012
280.023
280.032
280.04
280.048
280.055
280.062
280.068
280.074
280.081
280.086
280.092
280.098
280.103
280.109
280.114
280.119
280.124
280.129
280.134
280.138
280.143
280.148
279.933
279.951
279.968
279.983
279.997
280.009
280.019
280.029
280.037
280.045
280.052
280.059
280.066
280.072
280.078
280.084
280.09
280.096
280.102
280.107
280.113
280.118
280.123
280.128
280.133
280.138
280.143
280.148
279.929
279.947
279.964
279.98
279.994
280.006
280.016
280.026
280.034
280.042
280.05
280.057
280.063
280.07
280.076
280.082
280.088
280.094
280.1
280.106
280.111
280.117
280.122
280.127
280.132
280.137
280.143
280.148
279.925
279.943
279.961
279.976
279.99
280.002
280.013
280.023
280.032
280.04
280.047
280.054
280.061
280.068
280.074
280.08
280.087
280.093
280.099
280.104
280.11
280.116
280.121
280.127
280.132
280.137
280.142
280.147
279.921
279.94
279.957
279.973
279.987
279.999
280.01
280.02
280.029
280.037
280.045
280.052
280.059
280.065
280.072
280.079
280.085
280.091
280.097
280.103
280.109
280.115
280.12
280.126
280.131
280.137
280.142
280.147
279.918
279.936
279.954
279.97
279.984
279.997
280.008
280.017
280.026
280.034
280.042
280.049
280.057
280.063
280.07
280.077
280.083
280.089
280.096
280.102
280.108
280.114
280.119
280.125
280.131
280.136
280.142
280.147
279.914
279.933
279.951
279.967
279.981
279.994
280.005
280.015
280.024
280.032
280.04
280.047
280.054
280.061
280.068
280.075
280.081
280.088
280.094
280.1
280.107
280.113
280.119
280.124
280.13
280.136
280.142
280.147
279.911
279.93
279.948
279.964
279.978
279.991
280.002
280.012
280.021
280.03
280.038
280.045
280.052
280.059
280.066
280.073
280.08
280.086
280.093
280.099
280.106
280.112
280.118
280.124
280.13
280.135
280.141
280.147
279.908
279.927
279.945
279.961
279.976
279.988
280
280.01
280.019
280.027
280.035
280.043
280.05
280.058
280.065
280.071
280.078
280.085
280.092
280.098
280.104
280.111
280.117
280.123
280.129
280.135
280.141
280.147
279.905
279.924
279.942
279.959
279.973
279.986
279.997
280.007
280.017
280.025
280.033
280.041
280.048
280.056
280.063
280.07
280.077
280.084
280.09
280.097
280.103
280.11
280.116
280.122
280.129
280.135
280.141
280.147
279.902
279.922
279.94
279.956
279.971
279.984
279.995
280.005
280.014
280.023
280.031
280.039
280.047
280.054
280.061
280.068
280.075
280.082
280.089
280.096
280.102
280.109
280.115
280.122
280.128
280.134
280.141
280.147
279.9
279.919
279.937
279.954
279.968
279.981
279.993
280.003
280.012
280.021
280.029
280.037
280.045
280.052
280.06
280.067
280.074
280.081
280.088
280.095
280.101
280.108
280.115
280.121
280.128
280.134
280.14
280.147
279.897
279.917
279.935
279.951
279.966
279.979
279.991
280.001
280.01
280.019
280.027
280.035
280.043
280.051
280.058
280.065
280.073
280.08
280.087
280.094
280.101
280.107
280.114
280.121
280.127
280.134
280.14
280.147
279.895
279.914
279.933
279.949
279.964
279.977
279.989
279.999
280.008
280.017
280.026
280.034
280.041
280.049
280.057
280.064
280.071
280.078
280.086
280.093
280.1
280.107
280.113
280.12
280.127
280.134
280.14
280.147
279.893
279.912
279.931
279.947
279.962
279.975
279.987
279.997
280.007
280.016
280.024
280.032
280.04
280.048
280.055
280.063
280.07
280.077
280.085
280.092
280.099
280.106
280.113
280.12
280.126
280.133
280.14
280.147
279.891
279.91
279.929
279.945
279.96
279.973
279.985
279.995
280.005
280.014
280.022
280.03
280.038
280.046
280.054
280.061
280.069
280.076
280.084
280.091
280.098
280.105
280.112
280.119
280.126
280.133
280.14
280.147
279.889
279.908
279.927
279.943
279.958
279.971
279.983
279.994
280.003
280.012
280.021
280.029
280.037
280.045
280.052
280.06
280.068
280.075
280.083
280.09
280.097
280.105
280.112
280.119
280.126
280.133
280.14
280.147
279.887
279.907
279.925
279.942
279.956
279.97
279.981
279.992
280.002
280.011
280.019
280.028
280.036
280.043
280.051
280.059
280.067
280.074
280.082
280.089
280.097
280.104
280.111
280.118
280.125
280.132
280.139
280.146
279.885
279.905
279.923
279.94
279.955
279.968
279.98
279.99
280
280.009
280.018
280.026
280.034
280.042
280.05
280.058
280.066
280.073
280.081
280.088
280.096
280.103
280.111
280.118
280.125
280.132
280.139
280.146
279.884
279.903
279.922
279.938
279.953
279.967
279.978
279.989
279.999
280.008
280.017
280.025
280.033
280.041
280.049
280.057
280.065
280.072
280.08
280.088
280.095
280.103
280.11
280.117
280.125
280.132
280.139
280.146
279.882
279.902
279.92
279.937
279.952
279.965
279.977
279.988
279.997
280.007
280.015
280.024
280.032
280.04
280.048
280.056
280.064
280.072
280.079
280.087
280.095
280.102
280.11
280.117
280.124
280.132
280.139
280.146
279.881
279.9
279.919
279.936
279.951
279.964
279.976
279.986
279.996
280.005
280.014
280.023
280.031
280.039
280.047
280.055
280.063
280.071
280.079
280.086
280.094
280.102
280.109
280.117
280.124
280.132
280.139
280.146
279.879
279.899
279.918
279.934
279.949
279.963
279.974
279.985
279.995
280.004
280.013
280.021
280.03
280.038
280.046
280.054
280.062
280.07
280.078
280.086
280.094
280.101
280.109
280.116
280.124
280.131
280.139
280.146
279.878
279.898
279.916
279.933
279.948
279.961
279.973
279.984
279.994
280.003
280.012
280.021
280.029
280.037
280.045
280.053
280.061
280.069
280.077
280.085
280.093
280.101
280.108
280.116
280.124
280.131
280.139
280.146
279.877
279.897
279.915
279.932
279.947
279.96
279.972
279.983
279.993
280.002
280.011
280.02
280.028
280.036
280.044
280.053
280.061
280.069
280.077
280.085
280.093
280.1
280.108
280.116
280.123
280.131
280.139
280.146
279.876
279.896
279.914
279.931
279.946
279.959
279.971
279.982
279.992
280.001
280.01
280.019
280.027
280.035
280.044
280.052
280.06
280.068
280.076
280.084
280.092
280.1
280.108
280.116
280.123
280.131
280.139
280.146
279.875
279.895
279.913
279.93
279.945
279.958
279.97
279.981
279.991
280
280.009
280.018
280.026
280.035
280.043
280.051
280.059
280.068
280.076
280.084
280.092
280.1
280.108
280.115
280.123
280.131
280.138
280.146
279.874
279.894
279.912
279.929
279.944
279.958
279.969
279.98
279.99
280
280.009
280.017
280.026
280.034
280.042
280.051
280.059
280.067
280.075
280.083
280.091
280.099
280.107
280.115
280.123
280.131
280.138
280.146
279.873
279.893
279.912
279.928
279.943
279.957
279.969
279.98
279.99
279.999
280.008
280.017
280.025
280.034
280.042
280.05
280.058
280.067
280.075
280.083
280.091
280.099
280.107
280.115
280.123
280.131
280.138
280.146
279.873
279.892
279.911
279.928
279.943
279.956
279.968
279.979
279.989
279.998
280.007
280.016
280.025
280.033
280.041
280.05
280.058
280.066
280.074
280.083
280.091
280.099
280.107
280.115
280.123
280.13
280.138
280.146
279.872
279.892
279.91
279.927
279.942
279.955
279.967
279.978
279.988
279.998
280.007
280.016
280.024
280.033
280.041
280.049
280.058
280.066
280.074
280.082
280.09
280.099
280.107
280.115
280.122
280.13
280.138
280.146
279.872
279.891
279.91
279.927
279.942
279.955
279.967
279.978
279.988
279.997
280.006
280.015
280.024
280.032
280.041
280.049
280.057
280.066
280.074
280.082
280.09
280.098
280.106
280.114
280.122
280.13
280.138
280.146
279.871
279.891
279.909
279.926
279.941
279.954
279.966
279.977
279.987
279.997
280.006
280.015
280.023
280.032
280.04
280.049
280.057
280.065
280.074
280.082
280.09
280.098
280.106
280.114
280.122
280.13
280.138
280.146
279.871
279.89
279.909
279.926
279.941
279.954
279.966
279.977
279.987
279.997
280.006
280.014
280.023
280.032
280.04
280.048
280.057
280.065
280.073
280.082
280.09
280.098
280.106
280.114
280.122
280.13
280.138
280.146
279.87
279.89
279.909
279.925
279.94
279.954
279.966
279.977
279.987
279.996
280.005
280.014
280.023
280.031
280.04
280.048
280.057
280.065
280.073
280.082
280.09
280.098
280.106
280.114
280.122
280.13
280.138
280.146
279.87
279.89
279.908
279.925
279.94
279.954
279.966
279.977
279.987
279.996
280.005
280.014
280.023
280.031
280.04
280.048
280.056
280.065
280.073
280.081
280.09
280.098
280.106
280.114
280.122
280.13
280.138
280.146
279.87
279.89
279.908
279.925
279.94
279.953
279.965
279.976
279.986
279.996
280.005
280.014
280.022
280.031
280.039
280.048
280.056
280.065
280.073
280.081
280.09
280.098
280.106
280.114
280.122
280.13
280.138
280.146
279.87
279.89
279.908
279.925
279.94
279.953
279.965
279.976
279.986
279.996
280.005
280.014
280.022
280.031
280.039
280.048
280.056
280.065
280.073
280.081
280.09
280.098
280.106
280.114
280.122
280.13
280.138
280.146
)
;

boundaryField
{
    bc-2
    {
        type            empty;
    }
    bc-3
    {
        type            empty;
    }
    bottom
    {
        type            fixedValue;
        value           uniform 280.15;
    }
    leftSide
    {
        type            zeroGradient;
    }
    naturalSurface
    {
        type            codedFixedValue;
        value           uniform 266.642;
        redirectType    seasonalFixedValue;
        code            #{
             scalar  t = this->db().time().value()/365/24/60/60;
             scalar  T0 = 6.5+273.15  ;  // average temperature
             scalar  A  = 14.5 ;          // ampitude
             scalar  p  = 8760/24/365 ;    //cycle
             scalar  R0 = 0.04;
             operator==(T0+A*Foam::sin(2*3.1415926/p*t+3.1415926/2)+R0*t); 
        #};
    }
    rightSide
    {
        type            zeroGradient;
    }
    slopesurface
    {
        type            codedFixedValue;
        value           uniform 266.642;
        redirectType    seasonalFixedValue;
        code            #{
             scalar  t = this->db().time().value()/365/24/60/60;
             scalar  T0 = 6.5+273.15  ;  // average temperature
             scalar  A  = 14.5 ;          // ampitude
             scalar  p  = 8760/24/365 ;    //cycle
             scalar  R0 = 0.04;
             operator==(T0+A*Foam::sin(2*3.1415926/p*t+3.1415926/2)+R0*t); 
        #};
    }
    subGradeSurface
    {
        type            codedFixedValue;
        value           uniform 266.642;
        redirectType    seasonalFixedValue;
        code            #{
             scalar  t = this->db().time().value()/365/24/60/60;
             scalar  T0 = 6.5+273.15  ;  // average temperature
             scalar  A  = 14.5 ;          // ampitude
             scalar  p  = 8760/24/365 ;    //cycle
             scalar  R0 = 0.04;
             operator==(T0+A*Foam::sin(2*3.1415926/p*t+3.1415926/2)+R0*t); 
        #};
    }
}


// ************************************************************************* //
