# Supplementary material for: A finite volume-based model for the hydrothermal behavior of soil under freeze–thaw cycles
Source: PLoS One. 2021 Jun 3;16(6):e0252680. doi: 10.1371/journal.pone.0252680 (PMC8174737; doi:10.1371/journal.pone.0252680)
Supplement: S1 Data — (ZIP) [file pone.0252680.s001.zip › Data at equal time interval/3.29184e+08/volContOfUnfrozenWater]

/*--------------------------------*- C++ -*----------------------------------*\
| =========                 |                                                 |
| \\      /  F ield         | OpenFOAM: The Open Source CFD Toolbox           |
|  \\    /   O peration     | Version:  2.4.0                                 |
|   \\  /    A nd           | Web:      www.OpenFOAM.org                      |
|    \\/     M anipulation  |                                                 |
\*---------------------------------------------------------------------------*/
FoamFile
{
    version     2.0;
    format      ascii;
    class       volScalarField;
    location    "3.29184e+08";
    object      volContOfUnfrozenWater;
}
// * * * * * * * * * * * * * * * * * * * * * * * * * * * * * * * * * * * * * //

dimensions      [0 0 0 0 0 0 0];

internalField   nonuniform List<scalar> 
9554
(
0.0305212
0.0714386
0.0838175
0.090625
0.0950111
0.0980012
0.100074
0.101502
0.102459
0.103067
0.103415
0.103573
0.10359
0.103508
0.103355
0.103154
0.102921
0.102666
0.102399
0.102124
0.101846
0.101567
0.0305207
0.0714381
0.0838169
0.0906244
0.0950105
0.0980005
0.100073
0.101501
0.102458
0.103066
0.103415
0.103572
0.103589
0.103507
0.103354
0.103153
0.10292
0.102666
0.102398
0.102123
0.101845
0.101567
0.0305197
0.0714371
0.0838159
0.0906232
0.0950092
0.0979991
0.100072
0.101499
0.102456
0.103064
0.103413
0.10357
0.103587
0.103505
0.103352
0.103151
0.102918
0.102664
0.102396
0.102121
0.101843
0.101565
0.0305181
0.0714356
0.0838142
0.0906214
0.0950072
0.097997
0.10007
0.101497
0.102454
0.103062
0.10341
0.103567
0.103585
0.103502
0.103349
0.103149
0.102915
0.102661
0.102394
0.102119
0.101841
0.101562
0.030516
0.0714336
0.083812
0.090619
0.0950046
0.0979942
0.100067
0.101494
0.102451
0.103058
0.103407
0.103564
0.103581
0.103498
0.103346
0.103145
0.102912
0.102657
0.10239
0.102115
0.101837
0.101559
0.0305134
0.0714311
0.0838093
0.090616
0.0950014
0.0979907
0.100063
0.10149
0.102446
0.103054
0.103402
0.103559
0.103576
0.103494
0.103341
0.10314
0.102907
0.102653
0.102385
0.102111
0.101833
0.101554
0.0305102
0.0714281
0.0838061
0.0906125
0.0949975
0.0979865
0.100059
0.101485
0.102442
0.103049
0.103397
0.103554
0.103571
0.103488
0.103336
0.103135
0.102902
0.102647
0.10238
0.102105
0.101827
0.101549
0.0305066
0.0714246
0.0838022
0.0906083
0.0949929
0.0979816
0.100053
0.10148
0.102436
0.103043
0.103391
0.103547
0.103565
0.103482
0.103329
0.103128
0.102895
0.102641
0.102374
0.102099
0.101821
0.101543
0.0305023
0.0714206
0.0837979
0.0906035
0.0949877
0.097976
0.100047
0.101474
0.102429
0.103036
0.103384
0.10354
0.103557
0.103475
0.103322
0.103121
0.102888
0.102634
0.102366
0.102092
0.101814
0.101536
0.0304976
0.0714161
0.083793
0.0905981
0.0949818
0.0979697
0.100041
0.101466
0.102422
0.103028
0.103376
0.103532
0.103549
0.103466
0.103313
0.103112
0.102879
0.102625
0.102358
0.102084
0.101806
0.101528
0.0304923
0.0714111
0.0837875
0.0905921
0.0949753
0.0979627
0.100033
0.101459
0.102413
0.10302
0.103367
0.103523
0.10354
0.103457
0.103304
0.103103
0.10287
0.102616
0.102349
0.102075
0.101797
0.101519
0.0304865
0.0714056
0.0837815
0.0905855
0.0949681
0.0979549
0.100025
0.10145
0.102404
0.10301
0.103357
0.103513
0.10353
0.103447
0.103294
0.103093
0.10286
0.102606
0.102339
0.102065
0.101787
0.101509
0.0304802
0.0713996
0.0837749
0.0905782
0.0949603
0.0979465
0.100016
0.10144
0.102394
0.103
0.103347
0.103502
0.103519
0.103436
0.103283
0.103082
0.102849
0.102595
0.102328
0.102054
0.101776
0.101499
0.0304733
0.0713931
0.0837678
0.0905704
0.0949518
0.0979374
0.100006
0.10143
0.102384
0.102989
0.103335
0.103491
0.103507
0.103424
0.103271
0.10307
0.102837
0.102583
0.102316
0.102042
0.101765
0.101487
0.0304659
0.071386
0.0837602
0.090562
0.0949427
0.0979275
0.0999957
0.101419
0.102372
0.102977
0.103323
0.103478
0.103494
0.103411
0.103258
0.103057
0.102824
0.10257
0.102303
0.102029
0.101752
0.101475
0.030458
0.0713785
0.083752
0.090553
0.0949329
0.097917
0.0999845
0.101407
0.10236
0.102964
0.10331
0.103464
0.10348
0.103397
0.103244
0.103043
0.10281
0.102556
0.10229
0.102016
0.101739
0.101462
0.0304496
0.0713705
0.0837432
0.0905434
0.0949224
0.0979058
0.0999725
0.101395
0.102346
0.10295
0.103295
0.10345
0.103465
0.103382
0.103229
0.103028
0.102795
0.102541
0.102275
0.102001
0.101724
0.101448
0.0304406
0.0713621
0.083734
0.0905333
0.0949114
0.0978939
0.0999598
0.101381
0.102332
0.102936
0.10328
0.103434
0.10345
0.103366
0.103213
0.103012
0.102779
0.102526
0.102259
0.101986
0.101709
0.101432
0.0304312
0.0713531
0.0837242
0.0905225
0.0948997
0.0978813
0.0999464
0.101367
0.102318
0.10292
0.103264
0.103418
0.103433
0.103349
0.103196
0.102995
0.102762
0.102509
0.102243
0.101969
0.101693
0.101417
0.0304213
0.0713437
0.0837139
0.0905112
0.0948874
0.097868
0.0999323
0.101352
0.102302
0.102904
0.103248
0.103401
0.103416
0.103332
0.103178
0.102977
0.102745
0.102491
0.102225
0.101952
0.101676
0.1014
0.0304108
0.0713337
0.0837031
0.0904993
0.0948744
0.0978541
0.0999174
0.101336
0.102286
0.102887
0.10323
0.103383
0.103398
0.103313
0.10316
0.102959
0.102726
0.102473
0.102207
0.101934
0.101658
0.101382
0.0303998
0.0713233
0.0836917
0.0904868
0.0948609
0.0978395
0.0999019
0.10132
0.102268
0.102869
0.103212
0.103364
0.103378
0.103294
0.10314
0.102939
0.102707
0.102453
0.102188
0.101915
0.101639
0.101364
0.0303883
0.0713124
0.0836799
0.0904738
0.0948467
0.0978243
0.0998857
0.101303
0.10225
0.10285
0.103192
0.103344
0.103358
0.103274
0.10312
0.102919
0.102686
0.102433
0.102168
0.101895
0.10162
0.101344
0.0303763
0.071301
0.0836674
0.0904601
0.0948319
0.0978084
0.0998687
0.101285
0.102232
0.102831
0.103172
0.103324
0.103337
0.103252
0.103098
0.102897
0.102665
0.102412
0.102147
0.101874
0.101599
0.101324
0.0303636
0.0712891
0.0836545
0.0904459
0.0948165
0.0977918
0.0998511
0.101266
0.102212
0.102811
0.103151
0.103303
0.103316
0.10323
0.103076
0.102875
0.102643
0.10239
0.102125
0.101853
0.101578
0.101303
0.0303503
0.0712766
0.0836409
0.0904311
0.0948005
0.0977747
0.0998329
0.101247
0.102192
0.10279
0.10313
0.10328
0.103293
0.103208
0.103053
0.102852
0.10262
0.102367
0.102102
0.10183
0.101555
0.101281
0.0303362
0.0712635
0.0836268
0.0904158
0.0947839
0.0977569
0.099814
0.101227
0.102171
0.102768
0.103108
0.103257
0.10327
0.103184
0.103029
0.102828
0.102596
0.102343
0.102078
0.101807
0.101532
0.101258
0.0303215
0.0712499
0.0836123
0.0904
0.0947669
0.0977387
0.0997946
0.101207
0.10215
0.102746
0.103084
0.103234
0.103246
0.103159
0.103005
0.102803
0.102571
0.102318
0.102054
0.101782
0.101508
0.101234
0.0303062
0.071236
0.0835976
0.0903841
0.0947497
0.0977203
0.099775
0.101186
0.102128
0.102723
0.103061
0.103209
0.103221
0.103134
0.102979
0.102778
0.102545
0.102293
0.102028
0.101757
0.101483
0.10121
0.0302905
0.0712221
0.0835831
0.0903685
0.0947329
0.0977021
0.0997554
0.101165
0.102106
0.1027
0.103036
0.103184
0.103195
0.103108
0.102953
0.102752
0.102519
0.102267
0.102002
0.101731
0.101458
0.101185
0.030275
0.0712091
0.0835698
0.0903543
0.0947173
0.0976849
0.0997365
0.101144
0.102083
0.102676
0.103012
0.103159
0.103169
0.103082
0.102926
0.102725
0.102492
0.10224
0.101975
0.101705
0.101431
0.101159
0.0302608
0.0711985
0.0835596
0.0903431
0.0947046
0.0976701
0.0997194
0.101125
0.102062
0.102653
0.102987
0.103133
0.103142
0.103055
0.102899
0.102697
0.102464
0.102212
0.101948
0.101677
0.101404
0.101132
0.0302503
0.0711934
0.0835555
0.090338
0.0946972
0.0976598
0.0997058
0.101108
0.102042
0.102631
0.102963
0.103107
0.103116
0.103027
0.102871
0.102668
0.102436
0.102183
0.101919
0.101649
0.101376
0.101104
0.0302477
0.071199
0.0835629
0.0903439
0.0946994
0.0976571
0.099698
0.101095
0.102025
0.10261
0.102939
0.103082
0.103088
0.102999
0.102842
0.102639
0.102406
0.102154
0.10189
0.10162
0.101348
0.101076
0.0302619
0.071225
0.0835909
0.0903685
0.0947173
0.0976669
0.0996994
0.101089
0.102012
0.102592
0.102917
0.103057
0.103062
0.102971
0.102813
0.10261
0.102376
0.102124
0.10186
0.10159
0.101318
0.101047
0.0303114
0.0712882
0.0836542
0.0904238
0.0947601
0.0976957
0.0997146
0.101092
0.102006
0.102578
0.102898
0.103033
0.103035
0.102942
0.102783
0.10258
0.102346
0.102094
0.10183
0.10156
0.101288
0.101017
0.0304265
0.0714171
0.0837768
0.0905279
0.0948404
0.0977518
0.0997491
0.101109
0.102008
0.102569
0.102881
0.103011
0.10301
0.102914
0.102754
0.102549
0.102315
0.102062
0.101798
0.101529
0.101257
0.100987
0.0306268
0.0716607
0.0839963
0.0907062
0.0949744
0.0978453
0.0998088
0.101142
0.102021
0.102567
0.102869
0.102992
0.102985
0.102887
0.102725
0.102519
0.102284
0.102031
0.101767
0.101497
0.101226
0.100956
0.0310824
0.0721176
0.0843709
0.0909926
0.0951809
0.0979865
0.0998993
0.101195
0.102046
0.102573
0.102861
0.102975
0.102962
0.10286
0.102695
0.102488
0.102252
0.101999
0.101734
0.101465
0.101194
0.100924
0.0321679
0.0729445
0.0849781
0.0914239
0.0954768
0.0981827
0.100024
0.101268
0.102084
0.102587
0.102858
0.102961
0.102941
0.102834
0.102667
0.102457
0.102221
0.101966
0.101702
0.101432
0.101161
0.100892
0.0301576
0.0408459
0.0344921
0.0323931
0.0237497
0.0287498
0.0278212
0.0343938
0.0235469
0.0444957
0.0270434
0.0348948
0.020831
0.0349328
0.0241635
0.0206967
0.0251862
0.0330833
0.0417336
0.0251725
0.0228977
0.0410869
0.0240882
0.0307153
0.0318708
0.0294975
0.0273461
0.0273011
0.0309842
0.0291309
0.0399686
0.0283708
0.0283248
0.0363432
0.0998111
0.0627104
0.0981949
0.104007
0.0484882
0.0651682
0.0507377
0.0681161
0.0396545
0.0543035
0.0429132
0.0676056
0.0457604
0.0828208
0.0711383
0.0910055
0.02821
0.0820873
0.0755461
0.0945794
0.102525
0.104147
0.101617
0.103802
0.0664832
0.0273654
0.0681236
0.0880371
0.0875833
0.0941939
0.0449842
0.0989023
0.0844284
0.0944851
0.09009
0.0982526
0.0897413
0.0999827
0.092095
0.0954471
0.0963771
0.10139
0.093835
0.101942
0.0982192
0.0997276
0.0989766
0.103203
0.0985882
0.100549
0.100728
0.102791
0.0972844
0.101571
0.100283
0.103256
0.102172
0.103602
0.0994029
0.101577
0.103341
0.103517
0.100362
0.103729
0.0997216
0.101748
0.101678
0.103574
0.100614
0.101957
0.0997635
0.0998747
0.0988076
0.099098
0.103785
0.103721
0.0979882
0.0972481
0.104047
0.0915332
0.0237582
0.0793898
0.098063
0.0817989
0.0991776
0.102313
0.094027
0.0970799
0.102443
0.103238
0.0973509
0.0281992
0.0887234
0.0982779
0.103453
0.101611
0.0987701
0.101261
0.098062
0.0807917
0.0300132
0.0758678
0.0943607
0.100985
0.102785
0.102254
0.103451
0.0883279
0.0989526
0.0961953
0.100535
0.101521
0.103605
0.10102
0.0967454
0.0965973
0.101505
0.104033
0.102032
0.103964
0.101909
0.0924732
0.0998531
0.0851681
0.0970833
0.0930925
0.0750146
0.0744855
0.0331363
0.0416834
0.0373808
0.103329
0.103534
0.102177
0.0989339
0.104029
0.102582
0.101112
0.0988991
0.103965
0.102561
0.103578
0.101753
0.0965985
0.100148
0.0881467
0.0869908
0.0276207
0.0805889
0.0989006
0.0957212
0.0996655
0.101144
0.0960002
0.0907546
0.0986321
0.10201
0.092927
0.0989726
0.102372
0.103968
0.100878
0.0976286
0.100595
0.103042
0.0882635
0.092603
0.101521
0.102663
0.0907524
0.064995
0.0979711
0.100511
0.0322979
0.0803696
0.104138
0.102949
0.103266
0.101777
0.103182
0.101814
0.101071
0.103064
0.100359
0.102554
0.0968378
0.101611
0.0362868
0.0314795
0.0998351
0.097406
0.0880937
0.0528344
0.0942626
0.0869942
0.0906049
0.0736635
0.0995448
0.0978803
0.0932384
0.09613
0.103836
0.102895
0.0966053
0.0922361
0.103982
0.102816
0.0986003
0.0955547
0.102359
0.099635
0.0974207
0.100372
0.104176
0.10318
0.103658
0.104131
0.0405258
0.0276149
0.100863
0.0979428
0.0982441
0.100564
0.0840503
0.0846821
0.103312
0.102268
0.0992288
0.0984743
0.093028
0.0848174
0.0981118
0.100708
0.100287
0.0998401
0.10355
0.10378
0.0429354
0.079658
0.0710559
0.0308466
0.100015
0.0984277
0.0967139
0.0998231
0.0979648
0.100938
0.0646612
0.0298571
0.102669
0.100866
0.0830852
0.0516247
0.101413
0.0990078
0.100413
0.100773
0.102525
0.100659
0.0861815
0.0746787
0.102725
0.103525
0.103472
0.103867
0.0908427
0.0948161
0.0969275
0.0934903
0.101512
0.101174
0.0842557
0.0883311
0.0954274
0.0911211
0.102254
0.100654
0.0938335
0.0978914
0.0896506
0.0816381
0.102785
0.101747
0.0997686
0.102031
0.0923294
0.094265
0.0976911
0.097055
0.103791
0.103218
0.102954
0.102402
0.102913
0.103079
0.0995483
0.101109
0.0303788
0.0768191
0.0929627
0.0891443
0.0997279
0.0989127
0.0685282
0.0801679
0.101063
0.0992234
0.101059
0.101524
0.103626
0.102878
0.101419
0.102225
0.0882472
0.0811928
0.101794
0.100241
0.102824
0.103368
0.0979788
0.0958402
0.0378067
0.027409
0.102073
0.100512
0.102152
0.102711
0.0945408
0.0882114
0.102705
0.103258
0.100825
0.101721
0.0749572
0.040764
0.0902965
0.0854328
0.0999229
0.101202
0.0957364
0.0979073
0.100254
0.098749
0.10016
0.101647
0.102078
0.100613
0.10196
0.102578
0.10288
0.103279
0.0987383
0.0986486
0.0906132
0.084481
0.098386
0.0994184
0.101943
0.101097
0.10411
0.103714
0.0979672
0.0998451
0.0988184
0.096833
0.103079
0.102555
0.101946
0.102598
0.0803289
0.0672482
0.103855
0.103565
0.0960409
0.0980023
0.0975857
0.094997
0.102788
0.103185
0.0323825
0.0290766
0.0959693
0.0922676
0.0639626
0.075804
0.0962875
0.097955
0.0842981
0.0759199
0.0994553
0.0983269
0.0953401
0.0925363
0.0267741
0.034051
0.0710229
0.0448666
0.102841
0.103566
0.0880068
0.085139
0.103144
0.102614
0.0846916
0.0909874
0.0502335
0.0713863
0.103795
0.104162
0.0997747
0.0980563
0.104043
0.104062
0.103975
0.104023
0.103155
0.103724
0.0924382
0.094777
0.100405
0.0991879
0.098652
0.0987033
0.08116
0.0766078
0.0952484
0.0944002
0.100722
0.099618
0.0701545
0.0757799
0.094947
0.0975391
0.0887129
0.0910722
0.0948882
0.0967963
0.0949696
0.0925292
0.100314
0.0990611
0.0970022
0.0974433
0.0346454
0.033447
0.0299027
0.0389082
0.103754
0.103252
0.100479
0.100282
0.102479
0.101939
0.0369871
0.0295593
0.0435478
0.096686
0.0305794
0.02828
0.0274614
0.0297314
0.0263318
0.031905
0.0237823
0.0654874
0.0272574
0.068249
0.0284473
0.0426289
0.03714
0.0488767
0.0268621
0.0842603
0.0244334
0.0626536
0.0890218
0.0958658
0.0892482
0.0274353
0.0223629
0.089361
0.0380289
0.0881676
0.0700108
0.0924662
0.0668827
0.0886252
0.0880978
0.0889078
0.0673523
0.095104
0.0451573
0.0948281
0.0811059
0.0817532
0.0450824
0.0953248
0.0892353
0.0894763
0.0746922
0.0965474
0.0741799
0.0930723
0.0687946
0.0832739
0.0362712
0.0955341
0.0934826
0.0877769
0.0957749
0.0438313
0.0337945
0.0898553
0.095394
0.0805884
0.0954457
0.0689328
0.0667918
0.0947685
0.07294
0.0921449
0.0414359
0.0879507
0.0846812
0.0427835
0.0957169
0.0700028
0.0434936
0.0896137
0.0910758
0.0936136
0.0944321
0.0794234
0.0812158
0.0760497
0.0762711
0.0271725
0.0680117
0.0394776
0.081353
0.0413035
0.0900163
0.095356
0.044668
0.0871308
0.0488286
0.0881842
0.0292986
0.0776225
0.0867309
0.0854498
0.0905494
0.0943824
0.090872
0.0830739
0.0701642
0.0710117
0.0851901
0.0956344
0.0905369
0.0927973
0.0397473
0.0850905
0.0934892
0.0966864
0.0378077
0.0837758
0.0877123
0.0966271
0.0876625
0.09587
0.0611938
0.0237534
0.0263161
0.0720655
0.0339173
0.0816099
0.0884768
0.0808462
0.0440572
0.0306326
0.0878568
0.0930968
0.0848982
0.0451309
0.0787302
0.0806551
0.0742735
0.037079
0.0838542
0.0736419
0.0892983
0.0760159
0.084907
0.092113
0.0907463
0.0935217
0.0892766
0.0778311
0.0736689
0.0889566
0.0298731
0.0401593
0.0862607
0.08268
0.0514547
0.0364128
0.0452785
0.030268
0.0961186
0.0925981
0.0282639
0.0463982
0.0406247
0.0408145
0.092496
0.0966358
0.066641
0.0376299
0.0256977
0.0708878
0.0344352
0.0743032
0.0689963
0.0764321
0.090527
0.081029
0.0769358
0.0879163
0.0390849
0.0716039
0.0670639
0.0811377
0.0772776
0.067229
0.0937169
0.0954629
0.0967585
0.0928898
0.0941747
0.0967448
0.0965359
0.093294
0.0950195
0.0916742
0.0964635
0.0933004
0.0836118
0.0922272
0.0630852
0.0322967
0.095226
0.0937513
0.0358188
0.0737176
0.0239682
0.0438964
0.0809484
0.082969
0.0751465
0.0785199
0.0294604
0.039258
0.0820478
0.0906349
0.0921916
0.0927934
0.0358472
0.0696497
0.087794
0.0826838
0.0931414
0.0856988
0.0877177
0.088679
0.0371177
0.0313576
0.0684439
0.0435095
0.0351466
0.0298425
0.0701461
0.0499465
0.0841898
0.0710986
0.0923535
0.0914992
0.0912159
0.0895394
0.0678299
0.0799001
0.0709142
0.0845659
0.0941636
0.0939593
0.0684006
0.0434283
0.0448373
0.043211
0.0815605
0.0813556
0.0737337
0.082837
0.0817632
0.0773058
0.0296829
0.0363911
0.0917701
0.0907033
0.0736147
0.0814832
0.087101
0.0840208
0.0699019
0.0593231
0.0857424
0.0827605
0.0881593
0.0932902
0.0838423
0.0716735
0.087465
0.0857687
0.0793586
0.0853597
0.0306289
0.0271446
0.078137
0.0734241
0.0759361
0.0808857
0.0826576
0.0777039
0.0287648
0.0286766
0.0916817
0.0877944
0.0926208
0.0900327
0.0412409
0.0417983
0.0873506
0.0924732
0.0878777
0.0869955
0.0908862
0.0863565
0.0956945
0.0925912
0.0921242
0.0910127
0.0372656
0.028213
0.0840436
0.086297
0.0272114
0.0316856
0.0258926
0.0308744
0.0267545
0.0316123
0.0268134
0.0329899
0.0268247
0.0316117
0.026832
0.0316815
0.0268136
0.0315076
0.0268212
0.0314242
0.0267572
0.0315237
0.0266992
0.0301614
0.0266171
0.0310399
0.0264679
0.0308489
0.0262149
0.0301066
0.0256871
0.0281611
0.0248317
0.0263889
0.024237
0.0256947
0.0272321
0.029749
0.0258751
0.0308956
0.0266959
0.0313284
0.0268945
0.0299189
0.0268882
0.0309644
0.0268632
0.0314602
0.0267772
0.0313641
0.0267386
0.0318995
0.0267564
0.0303387
0.0266888
0.0316239
0.026566
0.0314777
0.0264441
0.0296066
0.0261986
0.0297779
0.025703
0.0276505
0.0248664
0.0271346
0.0241925
0.0266415
0.0959155
0.0273943
0.0434902
0.0967305
0.0311012
0.025832
0.0284341
0.0294854
0.0306058
0.0384771
0.0403406
0.0348858
0.0249246
0.0435713
0.0276532
0.07174
0.0231854
0.0419472
0.0287164
0.0869567
0.0253077
0.0755031
0.0891293
0.0311562
0.0311953
0.0926469
0.0797034
0.0908959
0.0784184
0.090731
0.0406307
0.0935941
0.0881341
0.0813629
0.0734268
0.094476
0.0751693
0.0938426
0.0821833
0.0831295
0.0660223
0.0949445
0.0895911
0.0940278
0.0725206
0.0827612
0.0730532
0.0931871
0.0822902
0.0829302
0.0960254
0.0442005
0.0775791
0.0884302
0.0935687
0.0935099
0.0956601
0.0666589
0.0357479
0.0905917
0.0926485
0.0405384
0.0934883
0.0650348
0.0434673
0.0958598
0.0431834
0.0947804
0.0838168
0.0427069
0.0921807
0.0766359
0.0900503
0.0962409
0.092252
0.0947751
0.0424391
0.0933945
0.0830812
0.0481849
0.037573
0.077968
0.0889033
0.0242327
0.0791396
0.039941
0.0283586
0.079979
0.0832381
0.0892098
0.0964965
0.0849147
0.0960056
0.0847274
0.089755
0.0322559
0.0707364
0.0736587
0.0877869
0.0967678
0.0376861
0.0501766
0.0864617
0.0940259
0.0824331
0.0908851
0.0391908
0.0227286
0.0474622
0.0775833
0.0962258
0.0918095
0.095708
0.0881924
0.0722853
0.0318573
0.0850546
0.0327192
0.0972082
0.0889607
0.0852445
0.0424948
0.0968886
0.0921731
0.0797946
0.0415714
0.0295684
0.0735623
0.0826279
0.0811498
0.090418
0.08415
0.0426796
0.0294228
0.0782615
0.0856949
0.0725089
0.0814279
0.0823704
0.0916235
0.0650445
0.0378228
0.0233861
0.0647832
0.0388827
0.0299806
0.0929136
0.0843875
0.0925209
0.0827571
0.0786789
0.0897104
0.0968185
0.0902419
0.0963978
0.0899278
0.0957278
0.0917293
0.0707809
0.0780414
0.0813065
0.0663583
0.0746247
0.0353416
0.0970251
0.0926035
0.0357166
0.0634471
0.0967166
0.0929443
0.0758225
0.0373347
0.0271063
0.0373533
0.0940833
0.0896127
0.0262514
0.0473964
0.0721198
0.088543
0.0927972
0.0969017
0.0332862
0.0756155
0.0688304
0.0640087
0.0693945
0.0432021
0.0676291
0.0369705
0.0929715
0.0956578
0.0940375
0.0957202
0.0935452
0.096063
0.0891489
0.076643
0.0337108
0.0799154
0.0844053
0.0872621
0.0696639
0.040018
0.0346601
0.0767695
0.045985
0.069977
0.0894456
0.0933448
0.0941979
0.0965746
0.0821609
0.0881575
0.0847544
0.0925695
0.0842032
0.0905523
0.0884755
0.0760326
0.0875608
0.0929458
0.0388498
0.029926
0.0398216
0.0736689
0.0714886
0.0850087
0.0912966
0.0865433
0.0827914
0.0803428
0.0932675
0.0900635
0.075736
0.0776551
0.0897235
0.0888974
0.0279341
0.0315324
0.0632173
0.0697022
0.0749176
0.08303
0.0624753
0.0705651
0.0264992
0.0267973
0.0913377
0.0927105
0.0751741
0.0859901
0.0783252
0.0864876
0.0634982
0.0295011
0.0329463
0.0278788
0.0880444
0.0845243
0.0861059
0.0886508
0.0885141
0.0927818
0.0697845
0.0777469
0.0904286
0.0897811
0.0831399
0.0725451
0.074106
0.0830573
0.0963273
0.0951159
0.0743061
0.0853432
0.065993
0.0639457
0.0883392
0.0936027
0.0967329
0.0942642
0.0854477
0.0869347
0.0848795
0.0733956
0.0283892
0.0287628
0.0918381
0.0904586
0.0830628
0.0783652
0.0912222
0.0901263
0.0346884
0.0652706
0.0852045
0.0887536
0.0955668
0.0953112
0.093183
0.0953274
0.0878562
0.0889182
0.083783
0.0869728
0.0834499
0.0730308
0.0442391
0.0639822
0.0336245
0.0656058
0.0340967
0.0294773
0.094799
0.0971595
0.0849874
0.0863449
0.103753
0.0625061
0.0989755
0.104144
0.0479492
0.0647098
0.0391878
0.0435637
0.0302294
0.064862
0.0324917
0.0749608
0.0294067
0.0740074
0.0684705
0.0676054
0.0354107
0.0675203
0.02883
0.102175
0.100491
0.102964
0.0988384
0.104046
0.104033
0.072106
0.0284724
0.0825022
0.0401119
0.0850788
0.0788761
0.0934026
0.0773479
0.0902256
0.0844296
0.0969812
0.0940816
0.098537
0.0902047
0.0984087
0.0963
0.100746
0.0962514
0.0993318
0.0952024
0.101236
0.100748
0.0984056
0.0986249
0.102301
0.0979376
0.102816
0.101986
0.101687
0.0988682
0.10324
0.102608
0.102626
0.100256
0.102182
0.0998313
0.103361
0.100625
0.10263
0.100683
0.103887
0.0991869
0.103127
0.102934
0.102723
0.100714
0.102664
0.102901
0.103779
0.0998496
0.103987
0.0998841
0.0990195
0.103545
0.103157
0.0986915
0.0982631
0.102735
0.0960138
0.101053
0.0909984
0.0998001
0.0937638
0.0863971
0.0890172
0.0646492
0.100752
0.0989642
0.0984785
0.102881
0.0922895
0.0680544
0.0833311
0.0438527
0.103645
0.101017
0.0992222
0.0996652
0.0990016
0.095775
0.101026
0.0952561
0.101828
0.101772
0.0763505
0.0918993
0.092003
0.0993254
0.0991496
0.092848
0.103093
0.104076
0.103087
0.103849
0.0987357
0.101743
0.0998178
0.10305
0.0296804
0.0707205
0.0938742
0.0944633
0.102253
0.104004
0.101017
0.100648
0.0967673
0.0898743
0.103575
0.104124
0.0346857
0.0767489
0.103008
0.103775
0.0912886
0.0919934
0.0989009
0.102187
0.102997
0.103495
0.0996113
0.0974562
0.0294043
0.0799707
0.0869454
0.087976
0.0981421
0.101875
0.103382
0.104055
0.102742
0.101639
0.0877515
0.0835562
0.10218
0.0982328
0.0974125
0.100136
0.0951879
0.089821
0.101497
0.0999495
0.0956783
0.0970502
0.0692883
0.0384743
0.0958082
0.0975056
0.098302
0.100895
0.0979245
0.101231
0.102746
0.10202
0.0914993
0.0943157
0.102758
0.100969
0.0460656
0.0806141
0.044402
0.0225052
0.0298439
0.0396813
0.102455
0.10087
0.103008
0.100919
0.102224
0.10141
0.1036
0.103912
0.103404
0.103703
0.081533
0.0829003
0.0994239
0.101314
0.0972956
0.0994621
0.103988
0.103322
0.0908418
0.0963203
0.0897438
0.0808104
0.104047
0.103407
0.103803
0.104163
0.0858644
0.0850325
0.0946651
0.0979383
0.100349
0.0984704
0.100317
0.0982037
0.103231
0.102795
0.0987326
0.10075
0.0984953
0.100982
0.102677
0.101321
0.104061
0.103355
0.0999166
0.0982646
0.100246
0.0989322
0.103742
0.103112
0.103549
0.103763
0.102093
0.101935
0.0700588
0.0308984
0.0973563
0.0996384
0.0866092
0.0908395
0.099865
0.0989897
0.10162
0.101904
0.0784436
0.0656144
0.0962736
0.095854
0.0788604
0.0876744
0.101967
0.103252
0.0944838
0.0931145
0.0277309
0.0416048
0.0991356
0.0974051
0.085675
0.0753227
0.100223
0.101656
0.0990314
0.0978476
0.0967164
0.0973629
0.100958
0.100335
0.103552
0.102325
0.101999
0.101666
0.0905519
0.0893432
0.100537
0.0985239
0.0978176
0.0947218
0.0998771
0.101317
0.09854
0.0999458
0.101884
0.102267
0.101562
0.102404
0.100353
0.101737
0.0922117
0.0870768
0.0983953
0.0960287
0.103284
0.103119
0.100217
0.100357
0.0924551
0.0947876
0.0955933
0.0973433
0.0877303
0.0821657
0.0786412
0.0435852
0.103484
0.102249
0.100181
0.101561
0.101271
0.101721
0.103302
0.102457
0.102789
0.101666
0.066755
0.0499395
0.102973
0.101831
0.0462673
0.023506
0.0486146
0.0734012
0.100848
0.102431
0.101785
0.101238
0.098948
0.0998688
0.0963085
0.0942048
0.102687
0.103512
0.0864003
0.0904297
0.0778372
0.0670651
0.0902469
0.0941106
0.102624
0.102599
0.103243
0.102337
0.100179
0.0990938
0.100313
0.100688
0.103742
0.104124
0.0990096
0.099639
0.0447428
0.0432044
0.102485
0.101787
0.101839
0.100545
0.102686
0.103486
0.0247321
0.0336732
0.1015
0.101092
0.0971351
0.0992288
0.103166
0.103212
0.0866724
0.0893265
0.0921996
0.0940509
0.0812259
0.0868681
0.103577
0.103445
0.0985116
0.098277
0.100669
0.100572
0.104023
0.103787
0.0815932
0.0780694
0.0964296
0.0936737
0.088977
0.085211
0.101198
0.102158
0.104177
0.103785
0.103592
0.103953
0.0928535
0.0892267
0.0998913
0.0981646
0.0980489
0.0998453
0.103855
0.10334
0.0939674
0.0965865
0.0932151
0.0958362
0.097829
0.0964419
0.0920383
0.0948729
0.0791266
0.0834638
0.0982433
0.097192
0.103063
0.102523
0.0935272
0.0947049
0.0757849
0.0537706
0.103863
0.10416
0.0992296
0.0973297
0.0739847
0.0829166
0.0979445
0.0981775
0.0426805
0.0334382
0.0248775
0.0310841
0.0343216
0.0290093
0.0269918
0.0358318
0.0999178
0.101117
0.103553
0.103627
0.102154
0.10274
0.0316422
0.0343359
0.0408687
0.0302818
0.0332748
0.0265296
0.0252856
0.0270683
0.0267084
0.0282526
0.0298526
0.0277505
0.0338996
0.0294554
0.0345142
0.0277867
0.0395151
0.0236444
0.0274646
0.0362013
0.0243751
0.0458072
0.0227356
0.0392665
0.0285366
0.0414699
0.0231687
0.0367199
0.0219899
0.0195967
0.0286455
0.0317063
0.0273144
0.024704
0.101291
0.101019
0.100753
0.100494
0.100243
0.100002
0.0997717
0.0995524
0.0993447
0.099149
0.0989655
0.0987945
0.0986357
0.098489
0.0983543
0.0982313
0.0981196
0.0980188
0.0979287
0.0978488
0.0977788
0.0977183
0.097667
0.0976247
0.0975911
0.0975661
0.0975496
0.0975413
0.10129
0.101018
0.100752
0.100493
0.100242
0.100001
0.0997709
0.0995516
0.0993439
0.0991482
0.0989648
0.0987937
0.0986349
0.0984883
0.0983536
0.0982306
0.0981189
0.0980181
0.097928
0.0978481
0.0977781
0.0977176
0.0976663
0.097624
0.0975905
0.0975655
0.0975489
0.0975406
0.101289
0.101016
0.10075
0.100491
0.100241
0.0999998
0.0997694
0.09955
0.0993423
0.0991467
0.0989633
0.0987922
0.0986334
0.0984868
0.0983522
0.0982291
0.0981175
0.0980167
0.0979266
0.0978467
0.0977767
0.0977162
0.0976649
0.0976227
0.0975891
0.0975641
0.0975475
0.0975392
0.101286
0.101014
0.100748
0.100489
0.100238
0.0999974
0.099767
0.0995476
0.09934
0.0991444
0.098961
0.09879
0.0986312
0.0984846
0.09835
0.098227
0.0981153
0.0980146
0.0979245
0.0978446
0.0977746
0.0977141
0.0976629
0.0976206
0.0975871
0.0975621
0.0975455
0.0975372
0.101282
0.10101
0.100744
0.100485
0.100235
0.0999942
0.0997638
0.0995445
0.0993369
0.0991413
0.098958
0.098787
0.0986283
0.0984817
0.0983471
0.0982241
0.0981125
0.0980118
0.0979217
0.0978419
0.0977719
0.0977114
0.0976601
0.0976179
0.0975843
0.0975593
0.0975428
0.0975345
0.101278
0.101006
0.10074
0.100481
0.100231
0.0999901
0.0997598
0.0995406
0.099333
0.0991375
0.0989542
0.0987833
0.0986246
0.0984781
0.0983435
0.0982206
0.098109
0.0980083
0.0979182
0.0978384
0.0977684
0.097708
0.0976567
0.0976145
0.0975809
0.097556
0.0975394
0.0975311
0.101273
0.101001
0.100735
0.100476
0.100226
0.0999853
0.099755
0.0995359
0.0993284
0.0991329
0.0989497
0.0987788
0.0986202
0.0984737
0.0983392
0.0982163
0.0981047
0.0980041
0.0979141
0.0978343
0.0977643
0.0977039
0.0976527
0.0976104
0.0975769
0.0975519
0.0975353
0.0975271
0.101267
0.100995
0.100729
0.10047
0.10022
0.0999796
0.0997494
0.0995304
0.099323
0.0991276
0.0989445
0.0987736
0.0986151
0.0984687
0.0983342
0.0982114
0.0980998
0.0979992
0.0979092
0.0978294
0.0977595
0.0976991
0.0976479
0.0976057
0.0975722
0.0975472
0.0975306
0.0975224
0.10126
0.100988
0.100722
0.100464
0.100214
0.0999732
0.0997431
0.0995241
0.0993168
0.0991215
0.0989385
0.0987677
0.0986092
0.0984629
0.0983285
0.0982057
0.0980942
0.0979937
0.0979037
0.097824
0.097754
0.0976937
0.0976425
0.0976003
0.0975668
0.0975418
0.0975252
0.097517
0.101252
0.10098
0.100715
0.100456
0.100206
0.0999659
0.0997359
0.0995171
0.0993099
0.0991147
0.0989317
0.0987611
0.0986027
0.0984564
0.0983221
0.0981994
0.0980879
0.0979874
0.0978975
0.0978178
0.0977479
0.0976876
0.0976364
0.0975942
0.0975607
0.0975358
0.0975192
0.097511
0.101243
0.100972
0.100706
0.100448
0.100198
0.0999578
0.099728
0.0995093
0.0993022
0.0991071
0.0989243
0.0987537
0.0985954
0.0984493
0.098315
0.0981923
0.098081
0.0979805
0.0978907
0.097811
0.0977412
0.0976808
0.0976297
0.0975875
0.0975541
0.0975291
0.0975126
0.0975043
0.101234
0.100962
0.100697
0.100439
0.100189
0.099949
0.0997193
0.0995007
0.0992938
0.0990988
0.0989161
0.0987457
0.0985875
0.0984414
0.0983072
0.0981847
0.0980734
0.097973
0.0978832
0.0978036
0.0977338
0.0976735
0.0976224
0.0975802
0.0975468
0.0975219
0.0975053
0.0974971
0.101223
0.100952
0.100687
0.100429
0.100179
0.0999394
0.0997098
0.0994914
0.0992846
0.0990898
0.0989072
0.0987369
0.0985788
0.0984329
0.0982988
0.0981763
0.0980651
0.0979648
0.0978751
0.0977955
0.0977257
0.0976655
0.0976144
0.0975723
0.0975389
0.097514
0.0974974
0.0974892
0.101212
0.100941
0.100676
0.100418
0.100169
0.0999289
0.0996996
0.0994813
0.0992747
0.0990801
0.0988976
0.0987274
0.0985695
0.0984237
0.0982897
0.0981673
0.0980562
0.097956
0.0978663
0.0977868
0.0977171
0.0976569
0.0976058
0.0975637
0.0975303
0.0975054
0.0974889
0.0974807
0.1012
0.100929
0.100664
0.100406
0.100157
0.0999177
0.0996886
0.0994705
0.0992641
0.0990696
0.0988873
0.0987173
0.0985595
0.0984138
0.0982799
0.0981577
0.0980467
0.0979465
0.0978569
0.0977775
0.0977078
0.0976477
0.0975967
0.0975546
0.0975212
0.0974963
0.0974798
0.0974716
0.101187
0.100916
0.100651
0.100394
0.100145
0.0999058
0.0996768
0.0994589
0.0992527
0.0990584
0.0988763
0.0987065
0.0985488
0.0984033
0.0982696
0.0981474
0.0980365
0.0979365
0.0978469
0.0977675
0.097698
0.0976379
0.0975869
0.0975449
0.0975115
0.0974867
0.0974702
0.0974619
0.101173
0.100902
0.100638
0.100381
0.100132
0.099893
0.0996643
0.0994466
0.0992406
0.0990466
0.0988647
0.098695
0.0985375
0.0983921
0.0982586
0.0981365
0.0980257
0.0979258
0.0978364
0.097757
0.0976875
0.0976275
0.0975766
0.0975346
0.0975012
0.0974764
0.0974599
0.0974517
0.101158
0.100888
0.100624
0.100367
0.100118
0.0998795
0.099651
0.0994336
0.0992278
0.099034
0.0988523
0.0986828
0.0985256
0.0983803
0.0982469
0.098125
0.0980144
0.0979145
0.0978252
0.097746
0.0976765
0.0976165
0.0975657
0.0975237
0.0974904
0.0974656
0.0974491
0.0974409
0.101142
0.100873
0.100609
0.100352
0.100104
0.0998652
0.099637
0.0994199
0.0992143
0.0990207
0.0988393
0.0986701
0.098513
0.0983679
0.0982347
0.098113
0.0980024
0.0979027
0.0978135
0.0977343
0.097665
0.097605
0.0975542
0.0975123
0.0974791
0.0974543
0.0974378
0.0974296
0.101126
0.100856
0.100593
0.100336
0.100088
0.0998501
0.0996222
0.0994054
0.0992001
0.0990068
0.0988256
0.0986566
0.0984998
0.0983549
0.0982219
0.0981003
0.0979899
0.0978903
0.0978012
0.0977222
0.0976529
0.097593
0.0975423
0.0975004
0.0974672
0.0974424
0.097426
0.0974178
0.101109
0.100839
0.100576
0.10032
0.100072
0.0998343
0.0996067
0.0993902
0.0991853
0.0989922
0.0988113
0.0986426
0.098486
0.0983414
0.0982085
0.0980871
0.0979769
0.0978774
0.0977884
0.0977095
0.0976403
0.0975805
0.0975298
0.097488
0.0974548
0.09743
0.0974136
0.0974054
0.10109
0.100821
0.100558
0.100303
0.100055
0.0998177
0.0995905
0.0993743
0.0991697
0.098977
0.0987964
0.0986279
0.0984716
0.0983272
0.0981945
0.0980733
0.0979633
0.097864
0.0977751
0.0976963
0.0976272
0.0975675
0.0975168
0.0974751
0.0974419
0.0974172
0.0974008
0.0973926
0.101071
0.100803
0.10054
0.100284
0.100038
0.0998004
0.0995736
0.0993578
0.0991535
0.0989611
0.0987808
0.0986127
0.0984566
0.0983125
0.09818
0.098059
0.0979492
0.09785
0.0977613
0.0976826
0.0976136
0.0975539
0.0975034
0.0974617
0.0974286
0.0974039
0.0973875
0.0973793
0.101051
0.100783
0.100521
0.100266
0.100019
0.0997824
0.0995559
0.0993405
0.0991366
0.0989446
0.0987647
0.0985968
0.098441
0.0982972
0.098165
0.0980442
0.0979346
0.0978356
0.097747
0.0976684
0.0975995
0.09754
0.0974895
0.0974478
0.0974148
0.0973901
0.0973738
0.0973656
0.10103
0.100763
0.100501
0.100246
0.1
0.0997636
0.0995376
0.0993226
0.0991191
0.0989275
0.0987479
0.0985804
0.098425
0.0982814
0.0981495
0.0980289
0.0979195
0.0978207
0.0977322
0.0976538
0.097585
0.0975256
0.0974752
0.0974336
0.0974005
0.0973759
0.0973596
0.0973514
0.101009
0.100741
0.10048
0.100226
0.0999801
0.0997442
0.0995186
0.099304
0.099101
0.0989098
0.0987306
0.0985634
0.0984083
0.0982651
0.0981334
0.0980132
0.0979039
0.0978053
0.0977171
0.0976388
0.0975701
0.0975107
0.0974604
0.0974189
0.0973859
0.0973613
0.097345
0.0973369
0.100986
0.100719
0.100458
0.100205
0.0999595
0.099724
0.0994989
0.0992848
0.0990822
0.0988914
0.0987127
0.0985459
0.0983912
0.0982483
0.0981169
0.0979969
0.0978879
0.0977895
0.0977014
0.0976233
0.0975548
0.0974955
0.0974453
0.0974038
0.0973709
0.0973464
0.0973301
0.0973219
0.100963
0.100696
0.100436
0.100183
0.0999381
0.0997031
0.0994785
0.0992649
0.0990628
0.0988725
0.0986942
0.0985279
0.0983735
0.098231
0.0981
0.0979802
0.0978715
0.0977733
0.0976854
0.0976074
0.097539
0.0974799
0.0974298
0.0973884
0.0973555
0.097331
0.0973148
0.0973066
0.100939
0.100673
0.100413
0.10016
0.099916
0.0996815
0.0994575
0.0992444
0.0990429
0.0988531
0.0986752
0.0985094
0.0983554
0.0982132
0.0980825
0.0979631
0.0978546
0.0977567
0.097669
0.0975912
0.097523
0.097464
0.0974139
0.0973726
0.0973398
0.0973153
0.0972991
0.097291
0.100914
0.100648
0.100389
0.100137
0.0998932
0.0996593
0.0994358
0.0992234
0.0990223
0.0988331
0.0986557
0.0984903
0.0983368
0.098195
0.0980647
0.0979456
0.0978374
0.0977398
0.0976523
0.0975747
0.0975066
0.0974477
0.0973977
0.0973565
0.0973238
0.0972993
0.0972831
0.0972751
0.100889
0.100623
0.100364
0.100113
0.0998697
0.0996364
0.0994135
0.0992017
0.0990012
0.0988125
0.0986357
0.0984708
0.0983178
0.0981764
0.0980465
0.0979277
0.0978198
0.0977224
0.0976352
0.0975578
0.0974898
0.0974311
0.0973813
0.0973401
0.0973074
0.0972831
0.0972669
0.0972588
0.100862
0.100597
0.100339
0.100088
0.0998455
0.0996129
0.0993906
0.0991794
0.0989796
0.0987915
0.0986152
0.0984509
0.0982983
0.0981574
0.0980279
0.0979095
0.0978019
0.0977048
0.0976178
0.0975406
0.0974728
0.0974142
0.0973645
0.0973234
0.0972908
0.0972665
0.0972504
0.0972423
0.100835
0.100571
0.100313
0.100062
0.0998207
0.0995887
0.0993671
0.0991566
0.0989574
0.0987699
0.0985943
0.0984305
0.0982784
0.098138
0.0980089
0.0978909
0.0977837
0.0976869
0.0976001
0.0975231
0.0974555
0.0973971
0.0973475
0.0973065
0.097274
0.0972497
0.0972336
0.0972256
0.100807
0.100543
0.100286
0.100036
0.0997952
0.0995639
0.0993431
0.0991332
0.0989347
0.0987479
0.0985729
0.0984097
0.0982582
0.0981183
0.0979896
0.0978721
0.0977652
0.0976687
0.0975822
0.0975054
0.097438
0.0973797
0.0973302
0.0972894
0.0972569
0.0972327
0.0972166
0.0972086
0.100779
0.100515
0.100258
0.100009
0.0997691
0.0995386
0.0993185
0.0991093
0.0989116
0.0987254
0.0985511
0.0983885
0.0982376
0.0980982
0.0979701
0.0978529
0.0977464
0.0976502
0.097564
0.0974875
0.0974203
0.0973621
0.0973128
0.097272
0.0972397
0.0972155
0.0971995
0.0971915
0.100749
0.100487
0.10023
0.099982
0.0997425
0.0995127
0.0992933
0.0990849
0.0988879
0.0987026
0.0985289
0.098367
0.0982167
0.0980778
0.0979502
0.0978335
0.0977274
0.0976315
0.0975456
0.0974693
0.0974023
0.0973444
0.0972952
0.0972545
0.0972222
0.0971981
0.0971821
0.0971742
0.100719
0.100457
0.100202
0.099954
0.0997152
0.0994862
0.0992676
0.0990601
0.0988639
0.0986793
0.0985063
0.0983451
0.0981954
0.0980572
0.0979301
0.0978138
0.0977081
0.0976126
0.097527
0.097451
0.0973843
0.0973265
0.0972774
0.0972369
0.0972047
0.0971806
0.0971647
0.0971567
0.100689
0.100427
0.100172
0.0999253
0.0996874
0.0994592
0.0992415
0.0990348
0.0988394
0.0986556
0.0984834
0.0983229
0.0981739
0.0980363
0.0979097
0.097794
0.0976887
0.0975936
0.0975083
0.0974326
0.097366
0.0973084
0.0972595
0.0972191
0.097187
0.097163
0.0971471
0.0971392
0.100658
0.100397
0.100142
0.0998962
0.099659
0.0994317
0.0992149
0.099009
0.0988145
0.0986316
0.0984602
0.0983005
0.0981522
0.0980152
0.0978892
0.0977739
0.0976691
0.0975744
0.0974895
0.097414
0.0973477
0.0972903
0.0972416
0.0972013
0.0971692
0.0971453
0.0971295
0.0971216
0.100626
0.100365
0.100112
0.0998665
0.0996302
0.0994037
0.0991878
0.0989829
0.0987893
0.0986073
0.0984367
0.0982778
0.0981302
0.0979939
0.0978685
0.0977538
0.0976494
0.0975551
0.0974705
0.0973954
0.0973293
0.0972721
0.0972235
0.0971834
0.0971514
0.0971276
0.0971118
0.0971039
0.0770984
0.075511
0.0729148
0.0686807
0.0374926
0.0330866
0.0866883
0.0855487
0.0839767
0.0815486
0.0768892
0.074312
0.0921436
0.0913367
0.0903246
0.0889845
0.0872538
0.0859034
0.0957251
0.0951551
0.0944892
0.0936968
0.0928113
0.0920292
0.0982014
0.097801
0.0973572
0.096864
0.096346
0.0958693
0.0999384
0.0996605
0.0993645
0.0990502
0.0987311
0.0984344
0.101147
0.100958
0.100764
0.100563
0.100365
0.100181
0.101965
0.101841
0.101717
0.101593
0.101472
0.101362
0.102489
0.102412
0.102337
0.102265
0.102196
0.102135
0.10279
0.102748
0.102708
0.10267
0.102637
0.102608
0.102923
0.102905
0.10289
0.102877
0.102867
0.10286
0.102932
0.102931
0.102933
0.102936
0.102942
0.10295
0.102849
0.10286
0.102873
0.102888
0.102904
0.102922
0.102699
0.102719
0.10274
0.102762
0.102785
0.102809
0.102504
0.102529
0.102556
0.102583
0.10261
0.102638
0.102276
0.102306
0.102336
0.102366
0.102396
0.102427
0.102027
0.10206
0.102092
0.102124
0.102156
0.102188
0.101766
0.1018
0.101833
0.101867
0.1019
0.101933
0.101497
0.101532
0.101567
0.101601
0.101635
0.101669
0.101226
0.101261
0.101296
0.101331
0.101365
0.101399
0.100955
0.10099
0.101025
0.10106
0.101094
0.101128
0.100687
0.100722
0.100757
0.100791
0.100825
0.100859
0.100593
0.100334
0.100081
0.0998363
0.0996008
0.0993754
0.0991604
0.0989565
0.0987638
0.0985826
0.098413
0.0982548
0.098108
0.0979724
0.0978476
0.0977335
0.0976296
0.0975357
0.0974515
0.0973767
0.0973109
0.0972539
0.0972055
0.0971654
0.0971336
0.0971098
0.0970941
0.0970862
0.10056
0.100301
0.100049
0.0998056
0.0995711
0.0993466
0.0991326
0.0989297
0.098738
0.0985578
0.0983891
0.0982317
0.0980857
0.0979508
0.0978267
0.0977131
0.0976098
0.0975163
0.0974325
0.0973579
0.0972924
0.0972356
0.0971874
0.0971475
0.0971158
0.0970921
0.0970763
0.0970685
0.100527
0.100269
0.100017
0.0997745
0.0995409
0.0993174
0.0991045
0.0989026
0.098712
0.0985327
0.0983649
0.0982085
0.0980633
0.0979291
0.0978057
0.0976927
0.0975899
0.0974969
0.0974134
0.0973392
0.0972739
0.0972174
0.0971693
0.0971296
0.097098
0.0970743
0.0970587
0.0970508
0.100493
0.100235
0.0999849
0.099743
0.0995104
0.099288
0.0990761
0.0988753
0.0986857
0.0985075
0.0983407
0.0981852
0.0980408
0.0979074
0.0977846
0.0976723
0.09757
0.0974775
0.0973944
0.0973205
0.0972555
0.0971992
0.0971513
0.0971117
0.0970802
0.0970567
0.097041
0.0970332
0.100459
0.100202
0.0999521
0.0997112
0.0994796
0.0992582
0.0990475
0.0988478
0.0986593
0.0984821
0.0983163
0.0981617
0.0980183
0.0978856
0.0977636
0.0976519
0.0975501
0.0974581
0.0973754
0.0973019
0.0972372
0.0971811
0.0971334
0.0970939
0.0970625
0.0970391
0.0970235
0.0970157
0.100424
0.100168
0.099919
0.099679
0.0994486
0.0992283
0.0990187
0.0988201
0.0986327
0.0984567
0.0982919
0.0981383
0.0979957
0.0978639
0.0977426
0.0976315
0.0975303
0.0974388
0.0973566
0.0972834
0.097219
0.0971631
0.0971156
0.0970763
0.097045
0.0970216
0.0970061
0.0969984
0.0788825
0.0877173
0.0928644
0.0962466
0.0985777
0.100206
0.101333
0.102089
0.102567
0.102834
0.102943
0.102934
0.102838
0.10268
0.102478
0.102246
0.101995
0.101732
0.101462
0.10119
0.100919
0.100652
0.0806642
0.0887724
0.0935873
0.0967652
0.0989527
0.100474
0.101521
0.102216
0.102648
0.102881
0.102965
0.102938
0.102829
0.102662
0.102453
0.102217
0.101963
0.101698
0.101427
0.101154
0.100884
0.100616
0.0826621
0.0899335
0.0943642
0.097313
0.0993449
0.100754
0.101717
0.102349
0.102734
0.102931
0.102989
0.102943
0.102821
0.102644
0.102429
0.102188
0.10193
0.101663
0.101391
0.101119
0.100847
0.10058
0.0848772
0.0912226
0.0952156
0.0979043
0.0997629
0.101049
0.101922
0.102488
0.102823
0.102984
0.103015
0.102949
0.102813
0.102626
0.102404
0.102159
0.101898
0.101629
0.101356
0.101082
0.100811
0.100544
0.0871917
0.0926182
0.0961357
0.0985372
0.100206
0.10136
0.102137
0.102633
0.102916
0.103039
0.103042
0.102956
0.102806
0.102609
0.10238
0.102129
0.101865
0.101594
0.10132
0.101046
0.100775
0.100508
0.0895791
0.0940743
0.0970968
0.0991964
0.100665
0.10168
0.102357
0.102781
0.103011
0.103095
0.10307
0.102964
0.102798
0.102591
0.102355
0.1021
0.101833
0.101559
0.101284
0.101009
0.100738
0.100472
0.091823
0.0955017
0.0980549
0.0998578
0.101127
0.102002
0.102579
0.102929
0.103106
0.103151
0.103097
0.10297
0.10279
0.102573
0.10233
0.10207
0.1018
0.101524
0.101248
0.100973
0.100702
0.100436
0.0938508
0.0968363
0.0989698
0.100497
0.101576
0.102316
0.102795
0.103073
0.103197
0.103204
0.103123
0.102976
0.102782
0.102554
0.102304
0.102039
0.101766
0.101489
0.101212
0.100936
0.100665
0.1004
0.0955845
0.0980326
0.0998121
0.101095
0.102
0.102614
0.103
0.10321
0.103284
0.103254
0.103145
0.102979
0.102772
0.102535
0.102278
0.102009
0.101733
0.101454
0.101175
0.1009
0.100629
0.100364
0.0970428
0.0990797
0.100568
0.10164
0.102391
0.102889
0.10319
0.103336
0.103363
0.103298
0.103165
0.102981
0.10276
0.102514
0.102251
0.101978
0.101699
0.101419
0.101139
0.100863
0.100592
0.100328
0.0982785
0.0999886
0.101236
0.102128
0.102742
0.103138
0.103361
0.10345
0.103433
0.103336
0.10318
0.102979
0.102746
0.102492
0.102224
0.101947
0.101665
0.101383
0.101103
0.100827
0.100556
0.100292
0.0993354
0.100775
0.101819
0.102557
0.103054
0.103359
0.103513
0.103549
0.103494
0.103368
0.10319
0.102974
0.102731
0.102469
0.102195
0.101915
0.101631
0.101348
0.101067
0.100791
0.100521
0.100257
0.100234
0.10145
0.102325
0.102931
0.103326
0.103552
0.103645
0.103635
0.103544
0.103393
0.103196
0.102967
0.102714
0.102445
0.102167
0.101883
0.101597
0.101313
0.101032
0.100755
0.100485
0.100223
0.100995
0.102027
0.102759
0.103253
0.103559
0.103717
0.103757
0.103706
0.103585
0.103411
0.103198
0.102956
0.102695
0.10242
0.102137
0.101851
0.101564
0.101278
0.100997
0.10072
0.100451
0.100189
0.101636
0.102517
0.103128
0.103527
0.103758
0.103856
0.103851
0.103765
0.103617
0.103423
0.103195
0.102943
0.102674
0.102394
0.102108
0.101819
0.10153
0.101244
0.100962
0.100686
0.100417
0.100156
0.102181
0.102932
0.10344
0.103758
0.103924
0.103972
0.103927
0.103811
0.10364
0.103429
0.103189
0.102928
0.102652
0.102368
0.102078
0.101787
0.101497
0.10121
0.100928
0.100653
0.100384
0.100124
0.102639
0.10328
0.103702
0.10395
0.104062
0.104067
0.103988
0.103846
0.103656
0.103431
0.103179
0.10291
0.102629
0.102341
0.102049
0.101756
0.101465
0.101178
0.100896
0.10062
0.100352
0.100093
0.103023
0.103571
0.10392
0.104109
0.104175
0.104143
0.104036
0.103872
0.103665
0.103427
0.103167
0.102891
0.102605
0.102314
0.102019
0.101725
0.101433
0.101146
0.100864
0.100588
0.100321
0.100062
0.103338
0.103811
0.104098
0.104239
0.104265
0.104202
0.104072
0.103889
0.103669
0.103421
0.103153
0.102871
0.102581
0.102287
0.101991
0.101695
0.101403
0.101115
0.100833
0.100558
0.100291
0.100034
0.103593
0.104005
0.104242
0.104343
0.104337
0.104248
0.104098
0.1039
0.103668
0.103411
0.103137
0.102851
0.102558
0.102261
0.101963
0.101666
0.101373
0.101085
0.100803
0.100529
0.100263
0.100006
0.103799
0.104161
0.104358
0.104425
0.104392
0.104283
0.104116
0.103906
0.103664
0.1034
0.10312
0.10283
0.102534
0.102235
0.101936
0.101639
0.101345
0.101057
0.100775
0.100501
0.100236
0.0999801
0.103963
0.104285
0.104448
0.104488
0.104434
0.104308
0.104127
0.103907
0.103657
0.103387
0.103103
0.102809
0.102511
0.10221
0.10191
0.101612
0.101319
0.10103
0.100749
0.100476
0.100211
0.0999556
0.10409
0.104381
0.104518
0.104537
0.104465
0.104325
0.104133
0.103904
0.103648
0.103373
0.103085
0.102789
0.102489
0.102187
0.101886
0.101588
0.101294
0.101005
0.100724
0.100451
0.100187
0.0999328
0.104189
0.104455
0.104571
0.104573
0.104487
0.104335
0.104135
0.103899
0.103638
0.103359
0.103068
0.10277
0.102468
0.102165
0.101863
0.101564
0.10127
0.100982
0.100702
0.100429
0.100166
0.0999119
0.104263
0.10451
0.104611
0.104599
0.104502
0.104342
0.104134
0.103893
0.103628
0.103345
0.103052
0.102752
0.102449
0.102145
0.101842
0.101543
0.101249
0.100961
0.100681
0.100409
0.100146
0.0998928
0.104321
0.104552
0.104639
0.104617
0.104512
0.104344
0.104132
0.103886
0.103617
0.103332
0.103037
0.102736
0.102431
0.102127
0.101824
0.101524
0.10123
0.100942
0.100662
0.10039
0.100128
0.0998756
0.104362
0.104582
0.10466
0.10463
0.104517
0.104345
0.104128
0.103879
0.103607
0.10332
0.103023
0.102721
0.102416
0.10211
0.101807
0.101507
0.101213
0.100925
0.100646
0.100374
0.100112
0.0998606
0.10439
0.104603
0.104674
0.104638
0.104521
0.104344
0.104123
0.103872
0.103598
0.10331
0.103011
0.102708
0.102402
0.102096
0.101792
0.101493
0.101198
0.100911
0.100631
0.10036
0.100099
0.0998477
0.104412
0.104618
0.104684
0.104643
0.104522
0.104342
0.104119
0.103865
0.10359
0.1033
0.103001
0.102697
0.10239
0.102084
0.10178
0.101481
0.101186
0.100899
0.100619
0.100349
0.100088
0.0998369
0.104426
0.104628
0.10469
0.104646
0.104522
0.10434
0.104115
0.10386
0.103584
0.103293
0.102993
0.102688
0.102381
0.102075
0.101771
0.101471
0.101177
0.100889
0.10061
0.10034
0.100079
0.0998284
0.104434
0.104634
0.104693
0.104647
0.104522
0.104338
0.104112
0.103856
0.103579
0.103287
0.102987
0.102682
0.102375
0.102068
0.101764
0.101464
0.10117
0.100882
0.100603
0.100333
0.100072
0.0998222
0.104438
0.104637
0.104695
0.104648
0.104522
0.104337
0.10411
0.103853
0.103576
0.103284
0.102983
0.102678
0.10237
0.102064
0.101759
0.101459
0.101165
0.100878
0.100599
0.100329
0.100068
0.0998182
0.104438
0.104638
0.104696
0.104649
0.104522
0.104337
0.10411
0.103852
0.103575
0.103283
0.102982
0.102676
0.102369
0.102062
0.101757
0.101458
0.101163
0.100876
0.100597
0.100327
0.100067
0.0998166
0.100389
0.100134
0.0998858
0.0996467
0.0994174
0.0991983
0.0989898
0.0987924
0.0986062
0.0984313
0.0982676
0.098115
0.0979733
0.0978423
0.0977218
0.0976113
0.0975107
0.0974197
0.0973379
0.0972651
0.097201
0.0971453
0.097098
0.0970589
0.0970277
0.0970044
0.0969889
0.0969812
0.100354
0.100099
0.0998524
0.0996144
0.0993862
0.0991682
0.098961
0.0987648
0.0985798
0.098406
0.0982434
0.0980918
0.097951
0.0978209
0.0977011
0.0975914
0.0974914
0.0974008
0.0973194
0.097247
0.0971832
0.0971278
0.0970807
0.0970417
0.0970106
0.0969874
0.096972
0.0969643
0.100319
0.100065
0.0998188
0.0995819
0.0993549
0.0991381
0.0989322
0.0987372
0.0985534
0.0983808
0.0982192
0.0980687
0.0979289
0.0977996
0.0976806
0.0975715
0.0974722
0.0973821
0.0973012
0.0972291
0.0971656
0.0971105
0.0970635
0.0970247
0.0969937
0.0969706
0.0969552
0.0969475
0.100284
0.10003
0.0997852
0.0995494
0.0993235
0.099108
0.0989033
0.0987096
0.0985271
0.0983556
0.0981952
0.0980457
0.0979069
0.0977785
0.0976603
0.0975519
0.0974531
0.0973636
0.0972831
0.0972114
0.0971482
0.0970933
0.0970466
0.0970079
0.0969771
0.096954
0.0969387
0.0969311
0.100248
0.0999955
0.0997515
0.0995168
0.0992922
0.099078
0.0988746
0.0986822
0.0985009
0.0983307
0.0981714
0.098023
0.0978852
0.0977577
0.0976402
0.0975326
0.0974344
0.0973454
0.0972654
0.097194
0.0971311
0.0970765
0.09703
0.0969914
0.0969607
0.0969377
0.0969225
0.0969148
0.100213
0.0999608
0.0997178
0.0994843
0.0992609
0.099048
0.098846
0.0986549
0.0984749
0.0983059
0.0981478
0.0980005
0.0978637
0.0977371
0.0976204
0.0975135
0.0974159
0.0973275
0.0972479
0.0971769
0.0971143
0.0970599
0.0970136
0.0969752
0.0969446
0.0969217
0.0969065
0.0968989
0.100177
0.0999262
0.0996842
0.0994519
0.0992298
0.0990183
0.0988176
0.0986279
0.0984492
0.0982814
0.0981245
0.0979783
0.0978425
0.0977168
0.097601
0.0974947
0.0973978
0.0973098
0.0972307
0.0971601
0.0970978
0.0970437
0.0969975
0.0969593
0.0969288
0.096906
0.0968908
0.0968833
0.100142
0.0998917
0.0996508
0.0994198
0.099199
0.0989888
0.0987895
0.0986011
0.0984237
0.0982573
0.0981016
0.0979564
0.0978216
0.0976968
0.0975818
0.0974763
0.09738
0.0972926
0.0972139
0.0971436
0.0970816
0.0970278
0.0969818
0.0969437
0.0969134
0.0968906
0.0968755
0.096868
0.100106
0.0998574
0.0996177
0.0993879
0.0991684
0.0989596
0.0987617
0.0985747
0.0983987
0.0982335
0.098079
0.097935
0.0978012
0.0976773
0.0975631
0.0974583
0.0973626
0.0972757
0.0971974
0.0971276
0.0970659
0.0970122
0.0969665
0.0969285
0.0968983
0.0968756
0.0968606
0.096853
0.100071
0.0998234
0.0995849
0.0993564
0.0991383
0.0989309
0.0987343
0.0985488
0.0983741
0.0982102
0.0980569
0.0979139
0.0977811
0.0976582
0.0975448
0.0974407
0.0973456
0.0972592
0.0971814
0.0971119
0.0970505
0.0969971
0.0969516
0.0969137
0.0968836
0.096861
0.096846
0.0968385
0.100037
0.0997898
0.0995525
0.0993253
0.0991086
0.0989026
0.0987075
0.0985233
0.0983499
0.0981873
0.0980352
0.0978934
0.0977616
0.0976396
0.097527
0.0974235
0.0973291
0.0972432
0.0971658
0.0970967
0.0970356
0.0969824
0.0969371
0.0968994
0.0968693
0.0968468
0.0968319
0.0968244
0.100003
0.0997567
0.0995206
0.0992948
0.0990794
0.0988749
0.0986812
0.0984984
0.0983264
0.098165
0.0980141
0.0978734
0.0977426
0.0976214
0.0975096
0.0974069
0.097313
0.0972277
0.0971507
0.0970819
0.0970211
0.0969682
0.096923
0.0968855
0.0968555
0.0968331
0.0968182
0.0968107
0.099969
0.0997243
0.0994894
0.0992648
0.0990509
0.0988478
0.0986555
0.0984741
0.0983034
0.0981433
0.0979936
0.097854
0.0977242
0.0976039
0.0974929
0.0973908
0.0972975
0.0972127
0.0971361
0.0970677
0.0970071
0.0969544
0.0969094
0.096872
0.0968422
0.0968198
0.096805
0.0967975
0.0999361
0.0996925
0.0994589
0.0992357
0.0990231
0.0988214
0.0986305
0.0984505
0.0982812
0.0981223
0.0979738
0.0978352
0.0977063
0.0975869
0.0974767
0.0973753
0.0972825
0.0971982
0.097122
0.0970539
0.0969937
0.0969412
0.0968963
0.0968591
0.0968293
0.096807
0.0967922
0.0967848
0.0999039
0.0996615
0.0994291
0.0992073
0.0989961
0.0987958
0.0986064
0.0984277
0.0982596
0.098102
0.0979546
0.0978171
0.0976892
0.0975706
0.0974611
0.0973604
0.0972682
0.0971843
0.0971085
0.0970407
0.0969807
0.0969285
0.0968838
0.0968466
0.096817
0.0967948
0.09678
0.0967726
0.0998727
0.0996314
0.0994003
0.0991798
0.09897
0.0987711
0.098583
0.0984057
0.0982389
0.0980825
0.0979362
0.0977997
0.0976727
0.097555
0.0974462
0.0973461
0.0972544
0.097171
0.0970956
0.0970281
0.0969684
0.0969163
0.0968718
0.0968347
0.0968052
0.096783
0.0967683
0.0967609
0.0998425
0.0996023
0.0993725
0.0991533
0.0989449
0.0987473
0.0985606
0.0983845
0.098219
0.0980638
0.0979186
0.097783
0.097657
0.09754
0.0974319
0.0973324
0.0972413
0.0971583
0.0970833
0.0970161
0.0969566
0.0969047
0.0968603
0.0968234
0.0967939
0.0967718
0.0967571
0.0967498
0.0998134
0.0995744
0.0993458
0.0991279
0.0989208
0.0987245
0.0985391
0.0983644
0.0982001
0.0980459
0.0979018
0.0977672
0.097642
0.0975258
0.0974184
0.0973195
0.0972288
0.0971463
0.0970716
0.0970047
0.0969454
0.0968937
0.0968495
0.0968127
0.0967833
0.0967612
0.0967465
0.0967392
0.0997855
0.0995476
0.0993202
0.0991036
0.0988978
0.0987029
0.0985187
0.0983452
0.098182
0.098029
0.0978859
0.0977522
0.0976278
0.0975124
0.0974056
0.0973072
0.0972171
0.0971349
0.0970605
0.0969939
0.0969349
0.0968833
0.0968392
0.0968025
0.0967732
0.0967512
0.0967365
0.0967292
0.099759
0.0995222
0.099296
0.0990806
0.098876
0.0986824
0.0984994
0.0983271
0.098165
0.0980131
0.0978709
0.0977381
0.0976145
0.0974997
0.0973936
0.0972957
0.097206
0.0971242
0.0970502
0.0969838
0.0969249
0.0968736
0.0968296
0.096793
0.0967637
0.0967418
0.0967271
0.0967198
0.0997339
0.0994982
0.0992731
0.0990589
0.0988555
0.0986631
0.0984813
0.0983101
0.0981491
0.0979981
0.0978568
0.0977249
0.097602
0.0974879
0.0973823
0.097285
0.0971957
0.0971142
0.0970405
0.0969743
0.0969157
0.0968644
0.0968206
0.0967841
0.0967549
0.096733
0.0967184
0.0967111
0.0997104
0.0994757
0.0992517
0.0990386
0.0988364
0.098645
0.0984644
0.0982942
0.0981342
0.0979842
0.0978437
0.0977126
0.0975904
0.0974769
0.0973719
0.097275
0.0971861
0.097105
0.0970315
0.0969656
0.0969071
0.096856
0.0968122
0.0967758
0.0967467
0.0967248
0.0967102
0.096703
0.0996885
0.0994548
0.0992318
0.0990198
0.0988186
0.0986284
0.0984487
0.0982795
0.0981205
0.0979713
0.0978317
0.0977013
0.0975797
0.0974668
0.0973623
0.0972658
0.0971773
0.0970964
0.0970232
0.0969575
0.0968992
0.0968482
0.0968046
0.0967682
0.0967391
0.0967173
0.0967027
0.0966955
0.0996684
0.0994356
0.0992136
0.0990025
0.0988024
0.0986131
0.0984344
0.0982661
0.098108
0.0979596
0.0978207
0.0976909
0.09757
0.0974576
0.0973535
0.0972574
0.0971692
0.0970887
0.0970157
0.0969502
0.096892
0.0968411
0.0967976
0.0967613
0.0967322
0.0967104
0.0966959
0.0966886
0.0996501
0.0994181
0.099197
0.0989868
0.0987876
0.0985992
0.0984214
0.098254
0.0980966
0.097949
0.0978108
0.0976816
0.0975612
0.0974493
0.0973456
0.0972499
0.097162
0.0970817
0.0970089
0.0969435
0.0968855
0.0968347
0.0967913
0.096755
0.096726
0.0967043
0.0966898
0.0966825
0.0996337
0.0994025
0.0991822
0.0989728
0.0987745
0.0985869
0.0984099
0.0982432
0.0980865
0.0979396
0.0978019
0.0976733
0.0975534
0.0974419
0.0973386
0.0972432
0.0971555
0.0970755
0.0970029
0.0969376
0.0968797
0.0968291
0.0967856
0.0967495
0.0967205
0.0966988
0.0966843
0.096677
0.0996193
0.0993887
0.0991691
0.0989605
0.0987629
0.098576
0.0983997
0.0982337
0.0980777
0.0979313
0.0977942
0.0976661
0.0975466
0.0974355
0.0973325
0.0972373
0.0971499
0.09707
0.0969976
0.0969325
0.0968747
0.0968241
0.0967807
0.0967446
0.0967157
0.096694
0.0966795
0.0966722
0.0996069
0.0993769
0.099158
0.09895
0.098753
0.0985668
0.0983911
0.0982256
0.0980701
0.0979242
0.0977876
0.0976599
0.0975407
0.0974299
0.0973272
0.0972323
0.0971451
0.0970654
0.0969931
0.0969281
0.0968704
0.0968199
0.0967766
0.0967404
0.0967115
0.0966899
0.0966754
0.0966682
0.0995966
0.0993671
0.0991487
0.0989413
0.0987448
0.0985591
0.0983839
0.0982189
0.0980639
0.0979184
0.0977821
0.0976547
0.0975359
0.0974254
0.0973229
0.0972282
0.0971411
0.0970616
0.0969894
0.0969245
0.0968668
0.0968164
0.0967731
0.096737
0.0967081
0.0966865
0.096672
0.0966648
0.0995885
0.0993594
0.0991414
0.0989344
0.0987383
0.098553
0.0983782
0.0982136
0.0980589
0.0979138
0.0977778
0.0976507
0.0975321
0.0974218
0.0973195
0.0972249
0.097138
0.0970586
0.0969864
0.0969216
0.096864
0.0968136
0.0967704
0.0967343
0.0967054
0.0966838
0.0966693
0.0966621
0.0995825
0.0993537
0.099136
0.0989293
0.0987336
0.0985486
0.0983741
0.0982098
0.0980553
0.0979104
0.0977747
0.0976477
0.0975293
0.0974192
0.097317
0.0972226
0.0971357
0.0970563
0.0969843
0.0969195
0.0968619
0.0968116
0.0967684
0.0967323
0.0967035
0.0966818
0.0966674
0.0966602
0.0995787
0.0993502
0.0991326
0.0989261
0.0987306
0.0985458
0.0983715
0.0982073
0.0980531
0.0979083
0.0977727
0.0976459
0.0975276
0.0974175
0.0973154
0.0972211
0.0971343
0.0970549
0.0969829
0.0969182
0.0968606
0.0968103
0.0967671
0.0967311
0.0967022
0.0966806
0.0966661
0.0966589
0.0995772
0.0993487
0.0991313
0.0989249
0.0987294
0.0985446
0.0983704
0.0982063
0.0980521
0.0979074
0.0977719
0.0976451
0.0975269
0.0974168
0.0973148
0.0972204
0.0971337
0.0970544
0.0969824
0.0969176
0.0968601
0.0968097
0.0967666
0.0967305
0.0967017
0.09668
0.0966656
0.0966584
0.10067
0.100937
0.101208
0.10148
0.10175
0.102013
0.102263
0.102494
0.102694
0.10285
0.102943
0.102949
0.102835
0.102562
0.102077
0.101311
0.100173
0.0985311
0.0961841
0.0927833
0.0876157
0.0787642
0.100634
0.100902
0.101173
0.101445
0.101716
0.101981
0.102234
0.102469
0.102676
0.10284
0.102946
0.102969
0.102879
0.102638
0.102196
0.101488
0.100425
0.0988829
0.0966688
0.093455
0.0885878
0.0803916
0.100599
0.100866
0.101137
0.10141
0.101682
0.101949
0.102205
0.102444
0.102657
0.102831
0.10295
0.10299
0.102925
0.102718
0.10232
0.101671
0.100687
0.0992498
0.0971794
0.0941744
0.0896484
0.0821532
0.100563
0.10083
0.101102
0.101375
0.101648
0.101916
0.102176
0.10242
0.102639
0.102823
0.102955
0.103014
0.102975
0.102802
0.102451
0.101865
0.100965
0.0996422
0.0977333
0.0949701
0.0908536
0.084265
0.100527
0.100794
0.101065
0.101339
0.101613
0.101884
0.102147
0.102395
0.102622
0.102815
0.102961
0.103039
0.103026
0.10289
0.102588
0.102068
0.101258
0.100061
0.098331
0.0958374
0.0921612
0.0863848
0.100491
0.100758
0.101029
0.101304
0.101579
0.101851
0.102117
0.10237
0.102604
0.102807
0.102967
0.103065
0.103079
0.10298
0.102729
0.102278
0.101564
0.100499
0.0989599
0.0967557
0.0935578
0.0887043
0.100455
0.100721
0.100993
0.101268
0.101544
0.101818
0.102087
0.102345
0.102586
0.102799
0.102973
0.103091
0.103133
0.103071
0.102872
0.102492
0.101874
0.100944
0.0995979
0.0976825
0.0949504
0.0909517
0.100419
0.100685
0.100956
0.101232
0.101509
0.101785
0.102057
0.10232
0.102567
0.10279
0.102978
0.103116
0.103185
0.103161
0.103013
0.102703
0.102181
0.101383
0.100223
0.0985787
0.0962656
0.0929714
0.100383
0.100649
0.10092
0.101196
0.101474
0.101752
0.102027
0.102294
0.102548
0.10278
0.102982
0.103139
0.103234
0.103247
0.103149
0.102906
0.102476
0.101803
0.100816
0.0994188
0.0974713
0.0947603
0.100348
0.100612
0.100883
0.10116
0.101439
0.101719
0.101996
0.102268
0.102528
0.102769
0.102983
0.103159
0.103279
0.103327
0.103276
0.103097
0.102753
0.102197
0.101367
0.100187
0.0985466
0.0962875
0.100312
0.100576
0.100847
0.101124
0.101404
0.101685
0.101965
0.10224
0.102506
0.102756
0.102983
0.103175
0.10332
0.103399
0.103393
0.103274
0.103009
0.102558
0.101869
0.100878
0.0994956
0.0975934
0.100277
0.100541
0.100811
0.101088
0.101368
0.101651
0.101934
0.102213
0.102484
0.102742
0.10298
0.103188
0.103354
0.103464
0.103498
0.103433
0.10324
0.102884
0.10232
0.101494
0.100333
0.0987415
0.100242
0.100505
0.100776
0.101052
0.101333
0.101617
0.101902
0.102184
0.10246
0.102726
0.102973
0.103196
0.103382
0.103519
0.10359
0.103574
0.103445
0.103173
0.102719
0.102035
0.10106
0.0997131
0.100208
0.100471
0.100741
0.101017
0.101299
0.101584
0.10187
0.102155
0.102436
0.102707
0.102964
0.1032
0.103404
0.103565
0.103669
0.103696
0.103625
0.103427
0.103068
0.102507
0.10169
0.100545
0.100175
0.100437
0.100706
0.100982
0.101264
0.10155
0.101838
0.102126
0.102411
0.102688
0.102953
0.103199
0.103419
0.103602
0.103734
0.1038
0.103779
0.103646
0.103371
0.102916
0.102234
0.101261
0.100142
0.100403
0.100672
0.100948
0.10123
0.101517
0.101807
0.102097
0.102384
0.102667
0.102939
0.103195
0.103429
0.10363
0.103788
0.103887
0.10391
0.103833
0.10363
0.103267
0.102702
0.101881
0.100111
0.100371
0.100639
0.100915
0.101197
0.101485
0.101775
0.102067
0.102358
0.102644
0.102923
0.103188
0.103433
0.103651
0.10383
0.103958
0.104018
0.10399
0.103849
0.103564
0.103099
0.102404
0.10008
0.100339
0.100607
0.100883
0.101165
0.101453
0.101744
0.102038
0.102331
0.102621
0.102905
0.103177
0.103433
0.103664
0.103862
0.104015
0.104107
0.10412
0.104032
0.103813
0.103431
0.102843
0.100051
0.100309
0.100576
0.100851
0.101134
0.101422
0.101714
0.102009
0.102304
0.102598
0.102886
0.103164
0.103428
0.103672
0.103885
0.104058
0.104177
0.104225
0.104181
0.104019
0.103705
0.1032
0.100022
0.10028
0.100546
0.100821
0.101103
0.101391
0.101684
0.10198
0.102278
0.102574
0.102865
0.103149
0.103421
0.103674
0.1039
0.104091
0.104232
0.104309
0.104302
0.104185
0.103929
0.103496
0.0999956
0.100252
0.100518
0.100792
0.101074
0.101363
0.101656
0.101953
0.102252
0.10255
0.102845
0.103133
0.10341
0.103671
0.103909
0.104114
0.104274
0.104375
0.104397
0.104319
0.104109
0.103733
0.0999703
0.100226
0.100491
0.100765
0.101047
0.101335
0.101629
0.101927
0.102226
0.102526
0.102824
0.103116
0.103398
0.103666
0.103912
0.104129
0.104304
0.104424
0.104472
0.104423
0.10425
0.103919
0.0999465
0.100202
0.100466
0.100739
0.101021
0.101309
0.101603
0.101901
0.102202
0.102504
0.102804
0.103098
0.103385
0.103658
0.103912
0.104138
0.104325
0.104461
0.104528
0.104503
0.104359
0.104062
0.0999245
0.100179
0.100443
0.100716
0.100997
0.101285
0.101579
0.101878
0.10218
0.102482
0.102784
0.103081
0.103371
0.103648
0.103908
0.104141
0.104339
0.104487
0.104569
0.104563
0.104442
0.104171
0.0999043
0.100158
0.100421
0.100694
0.100974
0.101262
0.101557
0.101856
0.102158
0.102462
0.102765
0.103064
0.103357
0.103638
0.103902
0.104142
0.104347
0.104505
0.104599
0.104608
0.104505
0.104255
0.099886
0.100139
0.100402
0.100674
0.100954
0.101242
0.101536
0.101836
0.102139
0.102443
0.102747
0.103048
0.103343
0.103627
0.103895
0.104139
0.10435
0.104516
0.10462
0.10464
0.10455
0.104317
0.0998697
0.100122
0.100384
0.100656
0.100936
0.101224
0.101518
0.101818
0.102121
0.102426
0.102731
0.103033
0.10333
0.103616
0.103887
0.104135
0.104351
0.104523
0.104633
0.104662
0.104583
0.104361
0.0998555
0.100107
0.100369
0.10064
0.10092
0.101208
0.101502
0.101802
0.102105
0.102411
0.102717
0.10302
0.103318
0.103606
0.103879
0.10413
0.10435
0.104526
0.104642
0.104677
0.104605
0.104392
0.0998434
0.100095
0.100356
0.100627
0.100906
0.101194
0.101488
0.101788
0.102092
0.102398
0.102704
0.103009
0.103307
0.103597
0.103872
0.104125
0.104347
0.104526
0.104646
0.104686
0.10462
0.104411
0.0998335
0.100084
0.100345
0.100616
0.100895
0.101183
0.101477
0.101777
0.102081
0.102387
0.102694
0.102999
0.103298
0.103589
0.103865
0.10412
0.104344
0.104526
0.104649
0.104692
0.104629
0.104427
0.0998258
0.100076
0.100337
0.100607
0.100887
0.101174
0.101468
0.101768
0.102072
0.102379
0.102686
0.102991
0.103291
0.103583
0.10386
0.104116
0.104341
0.104525
0.10465
0.104695
0.104635
0.104435
0.0998204
0.100071
0.100331
0.100601
0.100881
0.101168
0.101462
0.101762
0.102066
0.102373
0.10268
0.102986
0.103286
0.103578
0.103856
0.104112
0.104339
0.104523
0.104649
0.104696
0.104637
0.104438
0.0998174
0.100067
0.100328
0.100598
0.100877
0.101164
0.101458
0.101758
0.102063
0.10237
0.102677
0.102983
0.103283
0.103575
0.103853
0.10411
0.104337
0.104522
0.104649
0.104697
0.104638
0.104438
0.09699
0.0969977
0.0970132
0.0970366
0.0970678
0.097107
0.0971544
0.0972102
0.0972744
0.0973474
0.0974294
0.0975207
0.0976216
0.0977323
0.0978532
0.0979846
0.0981267
0.0982798
0.098444
0.0986195
0.0988062
0.0990042
0.0992132
0.0994329
0.0996628
0.0999024
0.100151
0.100407
0.096973
0.0969807
0.0969961
0.0970194
0.0970505
0.0970896
0.0971368
0.0971923
0.0972563
0.0973289
0.0974105
0.0975013
0.0976016
0.0977117
0.0978318
0.0979624
0.0981035
0.0982556
0.0984188
0.0985931
0.0987787
0.0989755
0.0991834
0.0994019
0.0996307
0.0998693
0.100117
0.100372
0.0969561
0.0969638
0.0969792
0.0970024
0.0970334
0.0970724
0.0971194
0.0971746
0.0972383
0.0973106
0.0973918
0.097482
0.0975817
0.0976911
0.0978105
0.0979402
0.0980805
0.0982315
0.0983936
0.0985668
0.0987512
0.0989468
0.0991534
0.0993708
0.0995985
0.099836
0.100083
0.100337
0.0969395
0.0969472
0.0969626
0.0969856
0.0970165
0.0970553
0.0971022
0.0971572
0.0972205
0.0972925
0.0973732
0.097463
0.0975621
0.0976708
0.0977894
0.0979182
0.0980575
0.0982076
0.0983685
0.0985406
0.0987238
0.0989181
0.0991235
0.0993396
0.0995661
0.0998025
0.100048
0.100302
0.0969232
0.0969308
0.0969461
0.0969691
0.0969999
0.0970386
0.0970852
0.09714
0.097203
0.0972746
0.0973549
0.0974441
0.0975426
0.0976507
0.0977685
0.0978965
0.0980348
0.0981838
0.0983436
0.0985144
0.0986964
0.0988895
0.0990935
0.0993084
0.0995337
0.099769
0.100014
0.100267
0.0969071
0.0969147
0.09693
0.0969529
0.0969836
0.0970221
0.0970685
0.097123
0.0971858
0.097257
0.0973368
0.0974256
0.0975235
0.0976308
0.0977478
0.0978749
0.0980123
0.0981602
0.0983188
0.0984885
0.0986691
0.0988609
0.0990637
0.0992773
0.0995014
0.0997355
0.0999791
0.100231
0.0968913
0.0968989
0.0969141
0.096937
0.0969675
0.0970059
0.0970521
0.0971064
0.0971688
0.0972397
0.0973191
0.0974073
0.0975046
0.0976112
0.0977275
0.0978536
0.09799
0.0981368
0.0982943
0.0984627
0.0986421
0.0988325
0.099034
0.0992462
0.0994691
0.0997021
0.0999446
0.100196
0.0968759
0.0968834
0.0968986
0.0969213
0.0969518
0.09699
0.097036
0.0970901
0.0971522
0.0972227
0.0973017
0.0973894
0.097486
0.0975919
0.0977074
0.0978327
0.097968
0.0981138
0.0982701
0.0984372
0.0986153
0.0988044
0.0990045
0.0992154
0.099437
0.0996687
0.0999102
0.100161
0.0968608
0.0968683
0.0968834
0.0969061
0.0969364
0.0969745
0.0970203
0.0970741
0.097136
0.0972061
0.0972846
0.0973718
0.0974678
0.0975731
0.0976877
0.0978121
0.0979464
0.0980911
0.0982462
0.0984121
0.0985889
0.0987766
0.0989753
0.0991849
0.0994051
0.0996356
0.099876
0.100125
0.096846
0.0968536
0.0968686
0.0968912
0.0969215
0.0969594
0.097005
0.0970586
0.0971202
0.0971899
0.097268
0.0973546
0.0974501
0.0975546
0.0976684
0.0977919
0.0979253
0.0980688
0.0982228
0.0983874
0.0985628
0.0987492
0.0989465
0.0991547
0.0993735
0.0996028
0.099842
0.100091
0.0968317
0.0968392
0.0968542
0.0968768
0.0969069
0.0969447
0.0969901
0.0970435
0.0971047
0.0971741
0.0972518
0.0973379
0.0974328
0.0975366
0.0976496
0.0977722
0.0979046
0.098047
0.0981998
0.0983631
0.0985372
0.0987222
0.0989181
0.0991249
0.0993424
0.0995703
0.0998084
0.100056
0.0968178
0.0968253
0.0968403
0.0968627
0.0968928
0.0969304
0.0969757
0.0970288
0.0970898
0.0971588
0.097236
0.0973217
0.0974159
0.097519
0.0976313
0.097753
0.0978843
0.0980257
0.0981773
0.0983393
0.0985121
0.0986957
0.0988902
0.0990956
0.0993117
0.0995383
0.0997752
0.100022
0.0968044
0.0968118
0.0968268
0.0968492
0.0968791
0.0969166
0.0969617
0.0970146
0.0970753
0.0971439
0.0972208
0.0973059
0.0973996
0.097502
0.0976135
0.0977343
0.0978647
0.0980049
0.0981554
0.0983162
0.0984876
0.0986698
0.0988629
0.0990668
0.0992816
0.0995069
0.0997425
0.0999879
0.0967914
0.0967989
0.0968137
0.0968361
0.0968659
0.0969032
0.0969482
0.0970009
0.0970613
0.0971296
0.097206
0.0972907
0.0973838
0.0974856
0.0975963
0.0977162
0.0978456
0.0979848
0.0981341
0.0982936
0.0984637
0.0986446
0.0988362
0.0990388
0.0992521
0.0994761
0.0997105
0.0999548
0.096779
0.0967864
0.0968012
0.0968235
0.0968532
0.0968904
0.0969352
0.0969877
0.0970478
0.0971158
0.0971919
0.097276
0.0973686
0.0974697
0.0975797
0.0976987
0.0978272
0.0979653
0.0981134
0.0982718
0.0984406
0.09862
0.0988103
0.0990114
0.0992234
0.0994461
0.0996792
0.0999223
0.096767
0.0967744
0.0967892
0.0968114
0.096841
0.0968781
0.0969228
0.096975
0.0970349
0.0971026
0.0971783
0.097262
0.097354
0.0974545
0.0975637
0.097682
0.0978095
0.0979466
0.0980936
0.0982507
0.0984182
0.0985963
0.0987852
0.0989849
0.0991955
0.0994169
0.0996487
0.0998907
0.0967556
0.096763
0.0967777
0.0967999
0.0968294
0.0968664
0.0969109
0.0969629
0.0970226
0.09709
0.0971653
0.0972485
0.09734
0.0974399
0.0975484
0.0976659
0.0977925
0.0979286
0.0980745
0.0982304
0.0983967
0.0985735
0.098761
0.0989594
0.0991686
0.0993886
0.0996192
0.0998601
0.0967447
0.0967521
0.0967668
0.0967889
0.0968184
0.0968553
0.0968996
0.0969514
0.0970109
0.097078
0.0971529
0.0972357
0.0973267
0.097426
0.0975338
0.0976505
0.0977763
0.0979114
0.0980562
0.098211
0.098376
0.0985515
0.0987377
0.0989348
0.0991426
0.0993613
0.0995907
0.0998304
0.0967345
0.0967418
0.0967565
0.0967785
0.0968079
0.0968447
0.0968889
0.0969406
0.0969998
0.0970666
0.0971412
0.0972236
0.0973141
0.0974128
0.09752
0.0976359
0.0977608
0.097895
0.0980388
0.0981925
0.0983563
0.0985306
0.0987155
0.0989112
0.0991178
0.0993352
0.0995633
0.099802
0.0967248
0.0967321
0.0967467
0.0967687
0.096798
0.0968347
0.0968788
0.0969303
0.0969893
0.0970559
0.0971301
0.0972122
0.0973022
0.0974004
0.097507
0.0976221
0.0977463
0.0978795
0.0980223
0.098175
0.0983377
0.0985107
0.0986944
0.0988888
0.0990941
0.0993103
0.0995372
0.0997747
0.0967157
0.096723
0.0967376
0.0967596
0.0967888
0.0968254
0.0968694
0.0969207
0.0969795
0.0970458
0.0971198
0.0972015
0.0972911
0.0973887
0.0974947
0.0976092
0.0977325
0.097865
0.0980069
0.0981584
0.09832
0.098492
0.0986744
0.0988676
0.0990717
0.0992867
0.0995124
0.0997489
0.0967072
0.0967145
0.0967291
0.096751
0.0967802
0.0968167
0.0968606
0.0969118
0.0969704
0.0970365
0.0971101
0.0971915
0.0972807
0.0973778
0.0974833
0.0975971
0.0977198
0.0978514
0.0979924
0.098143
0.0983036
0.0984744
0.0986557
0.0988477
0.0990506
0.0992644
0.0994891
0.0997245
0.0966994
0.0967067
0.0967213
0.0967431
0.0967722
0.0968087
0.0968524
0.0969035
0.0969619
0.0970278
0.0971012
0.0971822
0.097271
0.0973678
0.0974727
0.097586
0.0977079
0.0978388
0.0979789
0.0981286
0.0982882
0.098458
0.0986383
0.0988292
0.099031
0.0992437
0.0994673
0.0997017
0.0966922
0.0966995
0.0967141
0.0967359
0.096765
0.0968013
0.096845
0.0968959
0.0969542
0.0970199
0.097093
0.0971738
0.0972622
0.0973585
0.097463
0.0975757
0.097697
0.0978272
0.0979665
0.0981154
0.0982741
0.0984429
0.0986222
0.0988121
0.0990128
0.0992245
0.0994471
0.0996805
0.0966857
0.096693
0.0967075
0.0967293
0.0967583
0.0967946
0.0968382
0.096889
0.0969472
0.0970127
0.0970856
0.0971661
0.0972542
0.0973502
0.0974541
0.0975664
0.0976871
0.0978166
0.0979553
0.0981034
0.0982612
0.0984292
0.0986075
0.0987965
0.0989962
0.0992069
0.0994286
0.0996611
0.0966799
0.0966872
0.0967017
0.0967234
0.0967524
0.0967886
0.0968321
0.0968829
0.0969409
0.0970062
0.097079
0.0971592
0.097247
0.0973426
0.0974462
0.097558
0.0976782
0.0978071
0.0979452
0.0980925
0.0982497
0.0984168
0.0985943
0.0987823
0.0989812
0.0991911
0.0994119
0.0996436
0.0966747
0.096682
0.0966965
0.0967182
0.0967472
0.0967834
0.0968268
0.0968774
0.0969353
0.0970005
0.0970731
0.0971531
0.0972407
0.097336
0.0974392
0.0975506
0.0976703
0.0977988
0.0979362
0.098083
0.0982394
0.0984058
0.0985825
0.0987698
0.0989679
0.099177
0.099397
0.099628
0.0966703
0.0966775
0.096692
0.0967137
0.0967426
0.0967788
0.0968221
0.0968727
0.0969305
0.0969956
0.097068
0.0971478
0.0972352
0.0973302
0.0974331
0.0975441
0.0976635
0.0977915
0.0979284
0.0980746
0.0982305
0.0983962
0.0985723
0.0987589
0.0989563
0.0991647
0.099384
0.0996143
0.0966665
0.0966738
0.0966882
0.0967099
0.0967388
0.0967749
0.0968182
0.0968687
0.0969264
0.0969914
0.0970637
0.0971434
0.0972305
0.0973254
0.097428
0.0975387
0.0976577
0.0977853
0.0979218
0.0980676
0.0982229
0.0983882
0.0985637
0.0987497
0.0989465
0.0991542
0.099373
0.0996028
0.0966635
0.0966707
0.0966852
0.0967068
0.0967357
0.0967718
0.096815
0.0968655
0.0969231
0.096988
0.0970602
0.0971398
0.0972268
0.0973214
0.0974238
0.0975343
0.097653
0.0977803
0.0979165
0.0980618
0.0982168
0.0983816
0.0985566
0.0987421
0.0989385
0.0991457
0.099364
0.0995933
0.0966611
0.0966684
0.0966828
0.0967045
0.0967333
0.0967694
0.0968126
0.096863
0.0969206
0.0969854
0.0970575
0.097137
0.0972239
0.0973184
0.0974206
0.0975309
0.0976494
0.0977765
0.0979123
0.0980574
0.098212
0.0983765
0.0985511
0.0987363
0.0989323
0.0991391
0.099357
0.099586
0.0966595
0.0966667
0.0966812
0.0967028
0.0967317
0.0967677
0.0968109
0.0968613
0.0969188
0.0969836
0.0970557
0.097135
0.0972218
0.0973162
0.0974184
0.0975285
0.0976469
0.0977738
0.0979095
0.0980543
0.0982087
0.0983729
0.0985473
0.0987322
0.0989279
0.0991345
0.0993522
0.0995808
0.0966586
0.0966658
0.0966802
0.0967019
0.0967307
0.0967668
0.09681
0.0968603
0.0969179
0.0969826
0.0970546
0.0971339
0.0972207
0.097315
0.0974171
0.0975272
0.0976455
0.0977722
0.0979078
0.0980526
0.0982068
0.0983709
0.0985452
0.0987299
0.0989254
0.0991319
0.0993494
0.0995779
0.0331418
0.037681
0.068921
0.0732618
0.075358
0.077101
0.0743508
0.0769602
0.081639
0.0840625
0.0855368
0.0866494
0.0859273
0.087288
0.089023
0.0903525
0.0913296
0.0921044
0.0920449
0.0928299
0.0937143
0.0944978
0.0951449
0.0956915
0.0958807
0.0963575
0.0968728
0.0973591
0.0977906
0.0981748
0.098444
0.0987397
0.099056
0.099365
0.0996525
0.0999191
0.100191
0.100373
0.100569
0.100765
0.100954
0.101135
0.101372
0.101481
0.101599
0.101721
0.101841
0.101959
0.102146
0.102206
0.102273
0.102343
0.102415
0.102488
0.10262
0.102647
0.10268
0.102716
0.102754
0.102794
0.102873
0.102879
0.102888
0.1029
0.102915
0.102931
0.102963
0.102955
0.102949
0.102945
0.102943
0.102942
0.102936
0.102918
0.102902
0.102887
0.102874
0.102862
0.102824
0.1028
0.102777
0.102755
0.102734
0.102714
0.102653
0.102626
0.102598
0.102572
0.102545
0.102519
0.102442
0.102412
0.102382
0.102352
0.102322
0.102293
0.102204
0.102173
0.102141
0.102109
0.102077
0.102045
0.10195
0.101917
0.101884
0.101851
0.101817
0.101783
0.101685
0.101651
0.101618
0.101584
0.10155
0.101515
0.101415
0.101381
0.101348
0.101313
0.101279
0.101244
0.101144
0.10111
0.101077
0.101042
0.101008
0.100973
0.100874
0.100841
0.100808
0.100774
0.100739
0.100705
0.100441
0.100185
0.0999353
0.0996948
0.0994638
0.099243
0.0990329
0.0988337
0.0986458
0.0984693
0.098304
0.09815
0.098007
0.0978748
0.0977532
0.0976418
0.0975404
0.0974486
0.0973662
0.0972928
0.0972283
0.0971723
0.0971247
0.0970853
0.097054
0.0970306
0.097015
0.0970072
0.100476
0.100218
0.0999682
0.0997267
0.0994947
0.0992728
0.0990615
0.0988612
0.0986722
0.0984946
0.0983283
0.0981733
0.0980295
0.0978965
0.0977741
0.0976621
0.0975602
0.0974679
0.0973851
0.0973114
0.0972465
0.0971903
0.0971426
0.097103
0.0970716
0.0970481
0.0970325
0.0970247
0.10051
0.100251
0.100001
0.0997582
0.0995252
0.0993023
0.0990899
0.0988886
0.0986985
0.0985198
0.0983526
0.0981967
0.098052
0.0979182
0.0977952
0.0976825
0.09758
0.0974873
0.0974041
0.09733
0.0972649
0.0972085
0.0971605
0.0971209
0.0970893
0.0970657
0.0970501
0.0970423
0.100543
0.100284
0.100033
0.0997894
0.0995554
0.0993315
0.0991181
0.0989157
0.0987246
0.0985449
0.0983767
0.0982199
0.0980744
0.0979399
0.0978162
0.0977029
0.0975999
0.0975067
0.0974231
0.0973487
0.0972834
0.0972267
0.0971786
0.0971388
0.0971071
0.0970835
0.0970678
0.0970599
0.100576
0.100317
0.100064
0.0998202
0.0995853
0.0993604
0.099146
0.0989426
0.0987505
0.0985699
0.0984007
0.0982431
0.0980967
0.0979615
0.0978371
0.0977233
0.0976198
0.0975262
0.0974422
0.0973675
0.0973018
0.097245
0.0971967
0.0971567
0.0971249
0.0971012
0.0970855
0.0970776
0.100609
0.100349
0.100096
0.0998506
0.0996148
0.0993889
0.0991735
0.0989692
0.0987761
0.0985946
0.0984246
0.0982661
0.098119
0.097983
0.097858
0.0977437
0.0976396
0.0975456
0.0974612
0.0973862
0.0973203
0.0972633
0.0972148
0.0971747
0.0971428
0.097119
0.0971032
0.0970953
0.0305256
0.030525
0.030524
0.0305224
0.0305204
0.0305178
0.0305146
0.030511
0.0305068
0.0305021
0.0304969
0.0304911
0.0304848
0.030478
0.0304707
0.0304629
0.0304545
0.0304457
0.0304364
0.0304265
0.0304162
0.0304053
0.030394
0.030382
0.0303695
0.0303563
0.0303424
0.0303278
0.0303125
0.0302969
0.0302814
0.0302673
0.0302567
0.0302539
0.0302679
0.0303171
0.030432
0.0306324
0.0310904
0.0321838
0.0714427
0.0714422
0.0714412
0.0714398
0.0714378
0.0714353
0.0714323
0.0714289
0.0714249
0.0714204
0.0714155
0.07141
0.071404
0.0713976
0.0713906
0.0713832
0.0713753
0.0713669
0.0713581
0.0713487
0.0713389
0.0713286
0.0713178
0.0713066
0.0712947
0.0712823
0.0712694
0.0712559
0.071242
0.0712282
0.0712152
0.0712046
0.0711995
0.0712051
0.071231
0.0712942
0.0714234
0.0716681
0.0721282
0.0729637
0.083822
0.0838215
0.0838204
0.0838188
0.0838166
0.0838139
0.0838107
0.0838069
0.0838026
0.0837977
0.0837923
0.0837863
0.0837798
0.0837728
0.0837652
0.0837571
0.0837485
0.0837393
0.0837296
0.0837195
0.0837088
0.0836975
0.0836858
0.0836735
0.0836606
0.0836472
0.0836332
0.0836188
0.0836042
0.0835898
0.0835766
0.0835663
0.0835622
0.0835696
0.0835976
0.0836611
0.083784
0.0840045
0.0843814
0.0849935
0.09063
0.0906294
0.0906282
0.0906265
0.0906241
0.0906211
0.0906176
0.0906134
0.0906087
0.0906033
0.0905973
0.0905908
0.0905837
0.0905759
0.0905676
0.0905587
0.0905492
0.0905391
0.0905285
0.0905173
0.0905055
0.0904932
0.0904803
0.0904668
0.0904527
0.090438
0.0904228
0.0904072
0.0903914
0.0903759
0.0903617
0.0903506
0.0903455
0.0903514
0.090376
0.0904314
0.0905357
0.0907147
0.0910024
0.0914362
0.0950166
0.095016
0.0950147
0.0950127
0.0950102
0.0950069
0.0950031
0.0949985
0.0949934
0.0949875
0.0949811
0.094974
0.0949662
0.0949578
0.0949487
0.094939
0.0949287
0.0949178
0.0949062
0.094894
0.0948812
0.0948678
0.0948538
0.0948391
0.0948239
0.094808
0.0947916
0.0947747
0.0947577
0.094741
0.0947255
0.0947128
0.0947055
0.0947077
0.0947256
0.0947685
0.0948489
0.0949832
0.0951903
0.0954872
0.0980071
0.0980064
0.098005
0.0980029
0.0980002
0.0979967
0.0979925
0.0979877
0.0979821
0.0979758
0.0979689
0.0979612
0.0979529
0.0979438
0.0979341
0.0979237
0.0979126
0.0979008
0.0978883
0.0978752
0.0978614
0.097847
0.0978319
0.0978162
0.0977998
0.0977828
0.0977652
0.0977472
0.0977289
0.0977108
0.0976938
0.097679
0.0976687
0.0976661
0.0976759
0.0977047
0.0977609
0.0978546
0.0979959
0.0981923
0.10008
0.10008
0.100078
0.100076
0.100073
0.100069
0.100065
0.10006
0.100054
0.100047
0.10004
0.100032
0.100023
0.100013
0.100003
0.0999916
0.0999798
0.0999672
0.0999539
0.09994
0.0999253
0.0999099
0.0998938
0.0998771
0.0998597
0.0998416
0.0998229
0.0998037
0.0997842
0.0997647
0.099746
0.099729
0.0997154
0.0997077
0.0997092
0.0997244
0.0997589
0.0998186
0.0999091
0.100034
0.101509
0.101508
0.101506
0.101504
0.101501
0.101497
0.101492
0.101487
0.10148
0.101473
0.101466
0.101457
0.101448
0.101437
0.101426
0.101415
0.101402
0.101389
0.101375
0.10136
0.101345
0.101328
0.101311
0.101294
0.101275
0.101256
0.101237
0.101216
0.101196
0.101175
0.101154
0.101135
0.101118
0.101106
0.1011
0.101103
0.101119
0.101152
0.101205
0.101279
0.102466
0.102465
0.102463
0.102461
0.102458
0.102454
0.102449
0.102443
0.102436
0.102429
0.102421
0.102412
0.102402
0.102391
0.10238
0.102368
0.102355
0.102341
0.102326
0.10231
0.102294
0.102277
0.102259
0.102241
0.102222
0.102202
0.102181
0.10216
0.102138
0.102116
0.102094
0.102073
0.102053
0.102036
0.102023
0.102017
0.102019
0.102032
0.102057
0.102095
0.103074
0.103073
0.103072
0.103069
0.103066
0.103061
0.103056
0.10305
0.103044
0.103036
0.103028
0.103018
0.103008
0.102997
0.102985
0.102972
0.102959
0.102944
0.102929
0.102913
0.102896
0.102878
0.10286
0.102841
0.102821
0.1028
0.102778
0.102756
0.102734
0.102711
0.102687
0.102664
0.102642
0.102621
0.102604
0.10259
0.102581
0.102579
0.102585
0.102598
0.103423
0.103422
0.10342
0.103418
0.103414
0.10341
0.103405
0.103399
0.103392
0.103384
0.103375
0.103365
0.103355
0.103343
0.103331
0.103318
0.103304
0.103289
0.103273
0.103257
0.103239
0.103221
0.103202
0.103182
0.103162
0.10314
0.103118
0.103095
0.103072
0.103048
0.103024
0.102999
0.102975
0.102952
0.10293
0.10291
0.102894
0.102881
0.102874
0.102871
0.10358
0.103579
0.103578
0.103575
0.103571
0.103567
0.103562
0.103555
0.103548
0.10354
0.103531
0.103521
0.103511
0.103499
0.103487
0.103473
0.103459
0.103443
0.103427
0.10341
0.103393
0.103374
0.103354
0.103334
0.103313
0.103291
0.103268
0.103245
0.103221
0.103196
0.103171
0.103145
0.10312
0.103094
0.10307
0.103046
0.103024
0.103005
0.102988
0.102974
0.103598
0.103597
0.103595
0.103593
0.103589
0.103585
0.103579
0.103573
0.103566
0.103557
0.103548
0.103538
0.103527
0.103516
0.103503
0.103489
0.103475
0.103459
0.103443
0.103425
0.103407
0.103388
0.103369
0.103348
0.103326
0.103304
0.103281
0.103257
0.103233
0.103207
0.103181
0.103155
0.103128
0.103101
0.103075
0.103049
0.103023
0.102999
0.102976
0.102955
0.103516
0.103515
0.103513
0.10351
0.103507
0.103502
0.103497
0.10349
0.103483
0.103475
0.103466
0.103455
0.103444
0.103432
0.10342
0.103406
0.103391
0.103375
0.103359
0.103341
0.103323
0.103304
0.103284
0.103263
0.103241
0.103219
0.103195
0.103171
0.103146
0.103121
0.103094
0.103067
0.10304
0.103012
0.102984
0.102956
0.102928
0.102901
0.102875
0.102849
0.103363
0.103362
0.103361
0.103358
0.103354
0.10335
0.103344
0.103338
0.10333
0.103322
0.103313
0.103303
0.103292
0.10328
0.103267
0.103253
0.103238
0.103222
0.103206
0.103188
0.10317
0.10315
0.10313
0.103109
0.103087
0.103064
0.103041
0.103017
0.102991
0.102966
0.102939
0.102912
0.102884
0.102855
0.102827
0.102798
0.102768
0.102739
0.10271
0.102682
0.103163
0.103162
0.10316
0.103157
0.103153
0.103149
0.103143
0.103137
0.10313
0.103121
0.103112
0.103102
0.103091
0.103079
0.103066
0.103052
0.103037
0.103021
0.103005
0.102987
0.102969
0.102949
0.102929
0.102908
0.102886
0.102863
0.10284
0.102815
0.10279
0.102764
0.102737
0.10271
0.102682
0.102653
0.102624
0.102594
0.102564
0.102534
0.102503
0.102473
0.102929
0.102928
0.102927
0.102924
0.10292
0.102916
0.10291
0.102904
0.102896
0.102888
0.102879
0.102869
0.102858
0.102846
0.102833
0.102819
0.102804
0.102789
0.102772
0.102755
0.102736
0.102717
0.102697
0.102676
0.102654
0.102631
0.102607
0.102583
0.102558
0.102531
0.102505
0.102477
0.102449
0.10242
0.10239
0.10236
0.10233
0.102299
0.102268
0.102236
0.102675
0.102674
0.102672
0.10267
0.102666
0.102661
0.102656
0.10265
0.102642
0.102634
0.102625
0.102615
0.102604
0.102592
0.102579
0.102565
0.102551
0.102535
0.102519
0.102501
0.102483
0.102464
0.102444
0.102423
0.102401
0.102378
0.102355
0.10233
0.102305
0.102279
0.102252
0.102225
0.102197
0.102168
0.102138
0.102108
0.102077
0.102046
0.102014
0.101982
0.102408
0.102407
0.102405
0.102402
0.102399
0.102394
0.102389
0.102382
0.102375
0.102367
0.102358
0.102348
0.102337
0.102325
0.102313
0.102299
0.102284
0.102269
0.102253
0.102235
0.102217
0.102198
0.102178
0.102157
0.102136
0.102113
0.10209
0.102065
0.10204
0.102015
0.101988
0.101961
0.101932
0.101904
0.101874
0.101844
0.101813
0.101782
0.10175
0.101717
0.102133
0.102132
0.10213
0.102127
0.102124
0.102119
0.102114
0.102108
0.102101
0.102093
0.102084
0.102074
0.102063
0.102051
0.102039
0.102025
0.102011
0.101995
0.101979
0.101962
0.101944
0.101925
0.101906
0.101885
0.101864
0.101841
0.101818
0.101794
0.101769
0.101744
0.101717
0.10169
0.101662
0.101633
0.101604
0.101574
0.101543
0.101512
0.10148
0.101448
0.101855
0.101854
0.101852
0.101849
0.101846
0.101841
0.101836
0.10183
0.101823
0.101815
0.101806
0.101796
0.101785
0.101774
0.101761
0.101748
0.101734
0.101719
0.101703
0.101686
0.101668
0.10165
0.10163
0.10161
0.101588
0.101566
0.101544
0.10152
0.101495
0.10147
0.101444
0.101417
0.101389
0.101361
0.101332
0.101302
0.101272
0.101241
0.101209
0.101177
0.101576
0.101575
0.101574
0.101571
0.101567
0.101563
0.101558
0.101552
0.101545
0.101537
0.101528
0.101518
0.101508
0.101496
0.101484
0.101471
0.101457
0.101442
0.101426
0.10141
0.101392
0.101374
0.101355
0.101334
0.101314
0.101292
0.101269
0.101246
0.101222
0.101197
0.101171
0.101144
0.101117
0.101089
0.10106
0.101031
0.101001
0.10097
0.100939
0.100907
0.100641
0.10038
0.100126
0.0998805
0.0996438
0.099417
0.0992007
0.0989954
0.0988015
0.098619
0.0984482
0.0982889
0.098141
0.0980044
0.0978788
0.0977639
0.0976594
0.0975649
0.0974802
0.0974049
0.0973388
0.0972815
0.0972329
0.0971926
0.0971607
0.0971368
0.097121
0.0971131
0.100672
0.100411
0.100156
0.0999099
0.0996724
0.0994447
0.0992275
0.0990213
0.0988265
0.0986432
0.0984715
0.0983115
0.0981629
0.0980257
0.0978995
0.097784
0.0976791
0.0975842
0.0974991
0.0974236
0.0973572
0.0972997
0.0972509
0.0972106
0.0971785
0.0971546
0.0971387
0.0971308
0.100703
0.100441
0.100186
0.0999388
0.0997005
0.0994719
0.0992539
0.0990469
0.0988512
0.098667
0.0984946
0.0983338
0.0981846
0.0980467
0.09792
0.097804
0.0976986
0.0976034
0.097518
0.0974421
0.0973755
0.0973178
0.0972689
0.0972284
0.0971963
0.0971723
0.0971564
0.0971484
0.100733
0.100471
0.100215
0.0999671
0.099728
0.0994987
0.0992798
0.099072
0.0988755
0.0986906
0.0985174
0.0983559
0.098206
0.0980675
0.0979402
0.0978238
0.097718
0.0976224
0.0975367
0.0974606
0.0973937
0.0973359
0.0972868
0.0972462
0.097214
0.0971899
0.0971739
0.097166
0.100763
0.1005
0.100244
0.0999948
0.099755
0.0995249
0.0993053
0.0990966
0.0988993
0.0987137
0.0985398
0.0983776
0.0982271
0.0980881
0.0979603
0.0978434
0.0977372
0.0976412
0.0975552
0.0974788
0.0974118
0.0973538
0.0973045
0.0972638
0.0972315
0.0972074
0.0971914
0.0971834
0.100792
0.100528
0.100271
0.100022
0.0997814
0.0995506
0.0993302
0.0991208
0.0989228
0.0987364
0.0985619
0.0983991
0.098248
0.0981084
0.0979801
0.0978628
0.0977562
0.0976599
0.0975736
0.097497
0.0974297
0.0973715
0.0973221
0.0972813
0.0972489
0.0972248
0.0972087
0.0972007
0.10082
0.100556
0.100298
0.100048
0.0998073
0.0995757
0.0993546
0.0991445
0.0989458
0.0987588
0.0985835
0.0984201
0.0982685
0.0981284
0.0979996
0.0978819
0.0977749
0.0976783
0.0975917
0.0975149
0.0974474
0.0973891
0.0973396
0.0972987
0.0972662
0.097242
0.0972259
0.0972179
0.100848
0.100583
0.100325
0.100074
0.0998325
0.0996003
0.0993785
0.0991677
0.0989683
0.0987806
0.0986048
0.0984408
0.0982886
0.098148
0.0980188
0.0979007
0.0977934
0.0976964
0.0976096
0.0975326
0.0974649
0.0974064
0.0973568
0.0973158
0.0972832
0.097259
0.0972428
0.0972348
0.100875
0.10061
0.100351
0.1001
0.0998571
0.0996242
0.0994018
0.0991903
0.0989903
0.098802
0.0986256
0.0984611
0.0983084
0.0981673
0.0980377
0.0979192
0.0978115
0.0977143
0.0976273
0.09755
0.0974822
0.0974235
0.0973738
0.0973327
0.0973001
0.0972757
0.0972596
0.0972515
0.100901
0.100635
0.100376
0.100124
0.099881
0.0996476
0.0994245
0.0992124
0.0990118
0.098823
0.098646
0.0984809
0.0983278
0.0981863
0.0980562
0.0979374
0.0978294
0.0977319
0.0976446
0.0975671
0.0974992
0.0974404
0.0973905
0.0973493
0.0973166
0.0972923
0.0972761
0.097268
0.100926
0.10066
0.1004
0.100148
0.0999043
0.0996703
0.0994466
0.099234
0.0990328
0.0988434
0.0986659
0.0985003
0.0983467
0.0982048
0.0980744
0.0979552
0.0978469
0.0977492
0.0976617
0.097584
0.0975159
0.0974569
0.097407
0.0973657
0.0973329
0.0973085
0.0972923
0.0972842
0.100951
0.100684
0.100424
0.100171
0.0999269
0.0996923
0.0994681
0.0992549
0.0990532
0.0988633
0.0986853
0.0985193
0.0983652
0.0982229
0.0980922
0.0979727
0.0978641
0.0977661
0.0976784
0.0976005
0.0975322
0.0974732
0.0974231
0.0973818
0.097349
0.0973245
0.0973082
0.0973001
0.100974
0.100708
0.100447
0.100194
0.0999488
0.0997137
0.099489
0.0992753
0.099073
0.0988826
0.0987042
0.0985377
0.0983833
0.0982406
0.0981095
0.0979897
0.0978809
0.0977827
0.0976947
0.0976167
0.0975483
0.0974891
0.0974389
0.0973975
0.0973647
0.0973401
0.0973239
0.0973158
0.100997
0.10073
0.100469
0.100215
0.09997
0.0997344
0.0995092
0.099295
0.0990923
0.0989014
0.0987225
0.0985557
0.0984008
0.0982578
0.0981264
0.0980063
0.0978973
0.0977988
0.0977107
0.0976325
0.0975639
0.0975047
0.0974544
0.0974129
0.09738
0.0973554
0.0973392
0.097331
0.10102
0.100752
0.10049
0.100236
0.0999905
0.0997545
0.0995288
0.0993141
0.0991109
0.0989196
0.0987403
0.0985731
0.0984179
0.0982746
0.0981429
0.0980225
0.0979132
0.0978146
0.0977263
0.0976479
0.0975792
0.0975199
0.0974695
0.097428
0.097395
0.0973704
0.0973541
0.0973459
0.101041
0.100773
0.100511
0.100256
0.10001
0.0997738
0.0995476
0.0993326
0.099129
0.0989373
0.0987576
0.09859
0.0984345
0.0982908
0.0981588
0.0980382
0.0979287
0.0978299
0.0977414
0.0976629
0.0975941
0.0975347
0.0974842
0.0974426
0.0974096
0.0973849
0.0973686
0.0973605
0.101062
0.100793
0.100531
0.100276
0.100029
0.0997924
0.0995659
0.0993504
0.0991464
0.0989543
0.0987742
0.0986063
0.0984505
0.0983065
0.0981743
0.0980535
0.0979438
0.0978447
0.0977561
0.0976775
0.0976086
0.097549
0.0974985
0.0974568
0.0974238
0.0973991
0.0973827
0.0973746
0.101081
0.100813
0.10055
0.100295
0.100048
0.0998103
0.0995834
0.0993675
0.0991632
0.0989707
0.0987903
0.0986221
0.098466
0.0983218
0.0981893
0.0980682
0.0979583
0.0978591
0.0977704
0.0976916
0.0976226
0.0975629
0.0975124
0.0974706
0.0974375
0.0974128
0.0973964
0.0973883
0.1011
0.100831
0.100568
0.100312
0.100065
0.0998275
0.0996002
0.099384
0.0991793
0.0989865
0.0988058
0.0986373
0.0984809
0.0983364
0.0982037
0.0980825
0.0979724
0.097873
0.0977841
0.0977053
0.0976362
0.0975764
0.0975258
0.097484
0.0974508
0.0974261
0.0974097
0.0974015
0.101119
0.100849
0.100586
0.10033
0.100082
0.099844
0.0996163
0.0993997
0.0991947
0.0990017
0.0988207
0.0986519
0.0984952
0.0983505
0.0982176
0.0980962
0.0979859
0.0978864
0.0977974
0.0977184
0.0976492
0.0975894
0.0975387
0.0974969
0.0974637
0.0974389
0.0974225
0.0974143
0.101136
0.100866
0.100602
0.100346
0.100098
0.0998597
0.0996317
0.0994148
0.0992095
0.0990162
0.0988349
0.0986659
0.098509
0.0983641
0.098231
0.0981094
0.0979989
0.0978993
0.0978102
0.0977311
0.0976618
0.0976019
0.0975511
0.0975093
0.097476
0.0974512
0.0974348
0.0974266
0.101152
0.100882
0.100618
0.100361
0.100113
0.0998746
0.0996464
0.0994292
0.0992237
0.09903
0.0988485
0.0986792
0.0985221
0.098377
0.0982437
0.098122
0.0980114
0.0979116
0.0978224
0.0977432
0.0976738
0.0976139
0.0975631
0.0975211
0.0974879
0.0974631
0.0974466
0.0974384
0.101168
0.100897
0.100633
0.100376
0.100128
0.0998888
0.0996603
0.0994429
0.0992371
0.0990432
0.0988615
0.098692
0.0985346
0.0983894
0.0982559
0.098134
0.0980233
0.0979234
0.0978341
0.0977548
0.0976853
0.0976253
0.0975745
0.0975325
0.0974992
0.0974744
0.0974579
0.0974497
0.101182
0.100912
0.100647
0.10039
0.100141
0.0999023
0.0996735
0.0994559
0.0992498
0.0990557
0.0988737
0.098704
0.0985465
0.0984011
0.0982675
0.0981454
0.0980346
0.0979346
0.0978452
0.0977658
0.0976963
0.0976362
0.0975853
0.0975433
0.09751
0.0974851
0.0974686
0.0974604
0.101196
0.100926
0.100661
0.100403
0.100154
0.099915
0.099686
0.0994681
0.0992618
0.0990675
0.0988854
0.0987155
0.0985578
0.0984122
0.0982785
0.0981563
0.0980453
0.0979453
0.0978557
0.0977763
0.0977067
0.0976466
0.0975956
0.0975536
0.0975202
0.0974953
0.0974788
0.0974706
0.101209
0.100938
0.100673
0.100416
0.100167
0.0999269
0.0996977
0.0994796
0.0992731
0.0990786
0.0988963
0.0987263
0.0985684
0.0984227
0.0982888
0.0981665
0.0980554
0.0979553
0.0978657
0.0977862
0.0977165
0.0976563
0.0976053
0.0975633
0.0975299
0.097505
0.0974885
0.0974802
0.101221
0.10095
0.100685
0.100427
0.100178
0.0999381
0.0997087
0.0994904
0.0992837
0.099089
0.0989066
0.0987364
0.0985784
0.0984325
0.0982985
0.0981761
0.0980649
0.0979647
0.097875
0.0977955
0.0977257
0.0976655
0.0976145
0.0975724
0.097539
0.0975141
0.0974975
0.0974893
0.101232
0.100961
0.100696
0.100438
0.100188
0.0999484
0.0997189
0.0995004
0.0992936
0.0990987
0.0989161
0.0987458
0.0985877
0.0984417
0.0983076
0.0981851
0.0980738
0.0979735
0.0978837
0.0978041
0.0977344
0.0976741
0.097623
0.0975809
0.0975474
0.0975225
0.097506
0.0974978
0.101243
0.100972
0.100706
0.100448
0.100198
0.099958
0.0997283
0.0995097
0.0993027
0.0991077
0.098925
0.0987545
0.0985963
0.0984502
0.098316
0.0981934
0.0980821
0.0979817
0.0978918
0.0978122
0.0977424
0.0976821
0.097631
0.0975888
0.0975553
0.0975304
0.0975139
0.0975056
0.101252
0.100981
0.100715
0.100457
0.100207
0.0999668
0.099737
0.0995182
0.0993111
0.099116
0.0989331
0.0987625
0.0986042
0.098458
0.0983237
0.098201
0.0980896
0.0979892
0.0978993
0.0978196
0.0977497
0.0976894
0.0976383
0.0975961
0.0975626
0.0975377
0.0975211
0.0975129
0.101261
0.100989
0.100724
0.100465
0.100215
0.0999748
0.0997448
0.099526
0.0993187
0.0991235
0.0989405
0.0987698
0.0986114
0.0984651
0.0983308
0.098208
0.0980966
0.097996
0.0979061
0.0978264
0.0977565
0.0976961
0.0976449
0.0976027
0.0975692
0.0975443
0.0975277
0.0975195
0.101269
0.100997
0.100731
0.100473
0.100223
0.099982
0.0997519
0.099533
0.0993256
0.0991303
0.0989472
0.0987764
0.0986179
0.0984716
0.0983371
0.0982143
0.0981028
0.0980023
0.0979123
0.0978325
0.0977626
0.0977022
0.097651
0.0976087
0.0975752
0.0975503
0.0975337
0.0975255
0.101276
0.101004
0.100738
0.100479
0.100229
0.0999885
0.0997583
0.0995392
0.0993318
0.0991364
0.0989532
0.0987823
0.0986238
0.0984773
0.0983428
0.09822
0.0981084
0.0980078
0.0979178
0.0978379
0.097768
0.0977076
0.0976564
0.0976141
0.0975806
0.0975556
0.0975391
0.0975308
0.101282
0.10101
0.100744
0.100485
0.100235
0.0999941
0.0997638
0.0995447
0.0993372
0.0991417
0.0989584
0.0987875
0.0986289
0.0984824
0.0983478
0.0982249
0.0981133
0.0980126
0.0979226
0.0978427
0.0977728
0.0977123
0.0976611
0.0976188
0.0975853
0.0975603
0.0975437
0.0975355
0.101287
0.101015
0.100749
0.10049
0.10024
0.0999989
0.0997686
0.0995493
0.0993418
0.0991462
0.0989629
0.0987919
0.0986333
0.0984867
0.0983521
0.0982291
0.0981175
0.0980168
0.0979267
0.0978469
0.0977769
0.0977164
0.0976652
0.0976229
0.0975894
0.0975644
0.0975478
0.0975395
0.101291
0.101019
0.100753
0.100494
0.100244
0.100003
0.0997725
0.0995533
0.0993456
0.09915
0.0989667
0.0987956
0.0986369
0.0984903
0.0983557
0.0982327
0.098121
0.0980203
0.0979302
0.0978503
0.0977803
0.0977198
0.0976686
0.0976263
0.0975927
0.0975677
0.0975511
0.0975429
0.101295
0.101023
0.100756
0.100497
0.100247
0.100006
0.0997757
0.0995564
0.0993487
0.0991531
0.0989697
0.0987986
0.0986398
0.0984932
0.0983586
0.0982355
0.0981238
0.0980231
0.097933
0.0978531
0.097783
0.0977225
0.0976713
0.097629
0.0975954
0.0975704
0.0975538
0.0975456
0.101297
0.101025
0.100759
0.1005
0.100249
0.100009
0.0997781
0.0995587
0.099351
0.0991554
0.0989719
0.0988008
0.098642
0.0984954
0.0983607
0.0982377
0.098126
0.0980252
0.0979351
0.0978551
0.0977851
0.0977246
0.0976733
0.097631
0.0975975
0.0975725
0.0975559
0.0975476
0.101299
0.101027
0.100761
0.100502
0.100251
0.10001
0.0997797
0.0995603
0.0993526
0.0991569
0.0989734
0.0988023
0.0986435
0.0984969
0.0983621
0.0982391
0.0981274
0.0980266
0.0979365
0.0978565
0.0977865
0.097726
0.0976747
0.0976324
0.0975988
0.0975738
0.0975572
0.097549
0.1013
0.101028
0.100761
0.100502
0.100252
0.100011
0.0997805
0.0995611
0.0993533
0.0991576
0.0989742
0.0988031
0.0986442
0.0984976
0.0983629
0.0982398
0.0981281
0.0980273
0.0979372
0.0978572
0.0977872
0.0977267
0.0976754
0.0976331
0.0975995
0.0975745
0.0975579
0.0975496
)
;

boundaryField
{
    bc-2
    {
        type            empty;
    }
    bc-3
    {
        type            empty;
    }
    bottom
    {
        type            zeroGradient;
    }
    leftSide
    {
        type            zeroGradient;
    }
    naturalSurface
    {
        type            zeroGradient;
    }
    rightSide
    {
        type            zeroGradient;
    }
    slopesurface
    {
        type            zeroGradient;
    }
    subGradeSurface
    {
        type            zeroGradient;
    }
}


// ************************************************************************* //
