# Supplementary material for: A finite volume-based model for the hydrothermal behavior of soil under freeze–thaw cycles
Source: PLoS One. 2021 Jun 3;16(6):e0252680. doi: 10.1371/journal.pone.0252680 (PMC8174737; doi:10.1371/journal.pone.0252680)
Supplement: S1 Data — (ZIP) [file pone.0252680.s001.zip › Data at equal time interval/3.29184e+08/volContOfWater]

/*--------------------------------*- C++ -*----------------------------------*\
| =========                 |                                                 |
| \\      /  F ield         | OpenFOAM: The Open Source CFD Toolbox           |
|  \\    /   O peration     | Version:  2.4.0                                 |
|   \\  /    A nd           | Web:      www.OpenFOAM.org                      |
|    \\/     M anipulation  |                                                 |
\*---------------------------------------------------------------------------*/
FoamFile
{
    version     2.0;
    format      ascii;
    class       volScalarField;
    location    "3.29184e+08";
    object      volContOfWater;
}
// * * * * * * * * * * * * * * * * * * * * * * * * * * * * * * * * * * * * * //

dimensions      [0 0 0 0 0 0 0];

internalField   nonuniform List<scalar> 
9554
(
0.223291
0.07163
0.0840053
0.090801
0.0951706
0.0981415
0.100194
0.101602
0.10254
0.103131
0.103464
0.103609
0.103616
0.103526
0.103367
0.103162
0.102926
0.102669
0.1024
0.102124
0.101845
0.101566
0.223288
0.0716295
0.0840048
0.0908004
0.0951699
0.0981408
0.100194
0.101601
0.102539
0.10313
0.103463
0.103608
0.103615
0.103525
0.103366
0.103161
0.102925
0.102668
0.102399
0.102124
0.101845
0.101566
0.22328
0.0716285
0.0840037
0.0907992
0.0951686
0.0981394
0.100192
0.1016
0.102538
0.103128
0.103462
0.103606
0.103613
0.103523
0.103365
0.103159
0.102923
0.102667
0.102398
0.102122
0.101843
0.101564
0.223268
0.071627
0.0840021
0.0907974
0.0951667
0.0981373
0.10019
0.101597
0.102535
0.103126
0.103459
0.103603
0.103611
0.10352
0.103362
0.103157
0.10292
0.102664
0.102395
0.102119
0.10184
0.101561
0.223252
0.071625
0.0839999
0.090795
0.095164
0.0981345
0.100187
0.101594
0.102532
0.103122
0.103455
0.1036
0.103607
0.103517
0.103358
0.103153
0.102917
0.10266
0.102391
0.102115
0.101837
0.101558
0.223233
0.0716225
0.0839972
0.090792
0.0951608
0.098131
0.100183
0.10159
0.102528
0.103118
0.103451
0.103595
0.103602
0.103512
0.103353
0.103148
0.102912
0.102656
0.102387
0.102111
0.101832
0.101553
0.223209
0.0716195
0.0839939
0.0907884
0.0951569
0.0981268
0.100179
0.101585
0.102523
0.103113
0.103446
0.10359
0.103597
0.103507
0.103348
0.103143
0.102906
0.10265
0.102381
0.102106
0.101827
0.101548
0.223181
0.071616
0.0839901
0.0907842
0.0951523
0.0981219
0.100173
0.10158
0.102517
0.103107
0.10344
0.103584
0.103591
0.1035
0.103341
0.103136
0.1029
0.102644
0.102375
0.102099
0.101821
0.101542
0.22315
0.071612
0.0839857
0.0907794
0.0951471
0.0981163
0.100167
0.101574
0.10251
0.1031
0.103433
0.103576
0.103583
0.103493
0.103334
0.103129
0.102893
0.102636
0.102368
0.102092
0.101813
0.101535
0.223114
0.0716074
0.0839807
0.090774
0.0951412
0.0981099
0.100161
0.101566
0.102503
0.103092
0.103425
0.103568
0.103575
0.103484
0.103326
0.10312
0.102884
0.102628
0.102359
0.102084
0.101805
0.101527
0.223075
0.0716024
0.0839753
0.0907679
0.0951346
0.0981029
0.100153
0.101559
0.102495
0.103084
0.103416
0.103559
0.103566
0.103475
0.103316
0.103111
0.102875
0.102619
0.10235
0.102075
0.101796
0.101518
0.223031
0.0715969
0.0839692
0.0907613
0.0951274
0.0980951
0.100145
0.10155
0.102485
0.103074
0.103406
0.103549
0.103556
0.103465
0.103306
0.103101
0.102865
0.102609
0.10234
0.102065
0.101787
0.101508
0.222983
0.0715909
0.0839626
0.0907541
0.0951195
0.0980866
0.100136
0.10154
0.102475
0.103064
0.103395
0.103538
0.103545
0.103454
0.103295
0.10309
0.102854
0.102598
0.102329
0.102054
0.101776
0.101498
0.222932
0.0715843
0.0839555
0.0907462
0.095111
0.0980775
0.100126
0.10153
0.102465
0.103053
0.103384
0.103527
0.103533
0.103442
0.103283
0.103078
0.102842
0.102586
0.102317
0.102042
0.101764
0.101486
0.222876
0.0715773
0.0839478
0.0907378
0.0951018
0.0980676
0.100116
0.101519
0.102453
0.10304
0.103371
0.103514
0.10352
0.103429
0.10327
0.103065
0.102829
0.102573
0.102305
0.10203
0.101752
0.101474
0.222817
0.0715698
0.0839396
0.0907287
0.095092
0.098057
0.100104
0.101507
0.102441
0.103027
0.103358
0.1035
0.103506
0.103415
0.103256
0.103051
0.102815
0.102559
0.102291
0.102016
0.101738
0.101461
0.222753
0.0715618
0.0839309
0.0907191
0.0950815
0.0980457
0.100092
0.101494
0.102427
0.103014
0.103344
0.103486
0.103491
0.1034
0.103241
0.103036
0.1028
0.102544
0.102276
0.102002
0.101724
0.101446
0.222686
0.0715533
0.0839216
0.0907089
0.0950704
0.0980338
0.10008
0.101481
0.102413
0.102999
0.103329
0.10347
0.103476
0.103384
0.103225
0.10302
0.102784
0.102528
0.102261
0.101986
0.101709
0.101431
0.222614
0.0715443
0.0839118
0.0906981
0.0950587
0.0980211
0.100066
0.101467
0.102398
0.102984
0.103313
0.103454
0.103459
0.103367
0.103208
0.103003
0.102767
0.102512
0.102244
0.10197
0.101693
0.101416
0.222539
0.0715348
0.0839014
0.0906867
0.0950463
0.0980078
0.100052
0.101452
0.102383
0.102967
0.103296
0.103437
0.103441
0.10335
0.10319
0.102985
0.102749
0.102494
0.102227
0.101953
0.101676
0.101399
0.22246
0.0715249
0.0838906
0.0906748
0.0950333
0.0979938
0.100037
0.101436
0.102366
0.10295
0.103278
0.103419
0.103423
0.103331
0.103172
0.102966
0.102731
0.102476
0.102208
0.101934
0.101658
0.101381
0.222378
0.0715144
0.0838792
0.0906623
0.0950197
0.0979792
0.100021
0.101419
0.102349
0.102932
0.10326
0.1034
0.103404
0.103312
0.103152
0.102947
0.102711
0.102456
0.102189
0.101915
0.101639
0.101363
0.222292
0.0715035
0.0838673
0.0906492
0.0950055
0.0979639
0.100005
0.101402
0.102331
0.102913
0.10324
0.10338
0.103384
0.103291
0.103132
0.102926
0.102691
0.102436
0.102169
0.101895
0.101619
0.101343
0.222203
0.0714921
0.0838548
0.0906355
0.0949906
0.0979479
0.0999881
0.101384
0.102312
0.102894
0.10322
0.103359
0.103363
0.10327
0.10311
0.102905
0.10267
0.102415
0.102148
0.101875
0.101599
0.101323
0.22211
0.0714801
0.0838418
0.0906212
0.0949751
0.0979313
0.0999704
0.101366
0.102292
0.102874
0.103199
0.103338
0.103341
0.103248
0.103088
0.102883
0.102647
0.102393
0.102126
0.101853
0.101577
0.101302
0.222015
0.0714675
0.0838282
0.0906064
0.094959
0.097914
0.099952
0.101346
0.102272
0.102853
0.103178
0.103316
0.103318
0.103225
0.103065
0.10286
0.102624
0.10237
0.102103
0.10183
0.101555
0.10128
0.221918
0.0714544
0.083814
0.0905909
0.0949424
0.0978962
0.0999331
0.101326
0.102251
0.102831
0.103155
0.103293
0.103295
0.103201
0.103041
0.102836
0.1026
0.102346
0.102079
0.101807
0.101532
0.101257
0.22182
0.0714408
0.0837994
0.0905751
0.0949253
0.0978779
0.0999136
0.101306
0.10223
0.102808
0.103132
0.103269
0.103271
0.103177
0.103017
0.102811
0.102576
0.102321
0.102055
0.101783
0.101508
0.101233
0.221723
0.0714267
0.0837846
0.090559
0.094908
0.0978593
0.0998938
0.101285
0.102208
0.102785
0.103108
0.103245
0.103246
0.103152
0.102991
0.102785
0.10255
0.102296
0.10203
0.101757
0.101483
0.101209
0.221628
0.0714127
0.0837699
0.0905433
0.0948909
0.0978409
0.099874
0.101263
0.102185
0.102762
0.103084
0.103219
0.10322
0.103126
0.102965
0.102759
0.102524
0.102269
0.102003
0.101731
0.101457
0.101184
0.22154
0.0713995
0.0837564
0.0905288
0.0948751
0.0978234
0.0998548
0.101243
0.102163
0.102738
0.103059
0.103194
0.103194
0.103099
0.102938
0.102732
0.102496
0.102242
0.101976
0.101705
0.101431
0.101157
0.221462
0.0713887
0.0837459
0.0905173
0.0948619
0.0978082
0.0998374
0.101223
0.102141
0.102715
0.103034
0.103168
0.103167
0.103072
0.10291
0.102704
0.102469
0.102214
0.101949
0.101677
0.101404
0.101131
0.221402
0.0713831
0.0837413
0.0905116
0.094854
0.0977973
0.0998232
0.101206
0.102121
0.102692
0.10301
0.103142
0.10314
0.103044
0.102882
0.102676
0.10244
0.102186
0.10192
0.101649
0.101376
0.101103
0.22137
0.0713883
0.0837481
0.0905168
0.0948555
0.097794
0.0998147
0.101192
0.102103
0.102671
0.102986
0.103116
0.103113
0.103016
0.102853
0.102646
0.102411
0.102156
0.101891
0.10162
0.101347
0.101075
0.221387
0.0714138
0.0837754
0.0905406
0.0948725
0.0978028
0.0998152
0.101185
0.10209
0.102652
0.102963
0.103091
0.103086
0.102987
0.102824
0.102617
0.102381
0.102126
0.101861
0.10159
0.101317
0.101046
0.221494
0.0714764
0.0838381
0.090595
0.0949142
0.0978304
0.0998292
0.101187
0.102082
0.102637
0.102943
0.103066
0.103059
0.102959
0.102794
0.102587
0.10235
0.102096
0.101831
0.10156
0.101287
0.101016
0.221701
0.0716053
0.0839603
0.0906982
0.0949932
0.0978851
0.0998622
0.101202
0.102083
0.102628
0.102926
0.103044
0.103033
0.102931
0.102765
0.102556
0.102319
0.102065
0.101799
0.101529
0.101256
0.100985
0.221609
0.0718504
0.0841804
0.0908762
0.0951261
0.097977
0.0999202
0.101234
0.102094
0.102624
0.102912
0.103024
0.103008
0.102903
0.102735
0.102525
0.102288
0.102033
0.101768
0.101497
0.101225
0.100954
0.220847
0.0723135
0.0845582
0.0911632
0.0953317
0.0981164
0.100009
0.101284
0.102118
0.102629
0.102903
0.103006
0.102985
0.102876
0.102706
0.102495
0.102256
0.102001
0.101735
0.101465
0.101193
0.100922
0.216161
0.0731589
0.0851739
0.0915972
0.0956271
0.0983108
0.100131
0.101356
0.102154
0.102641
0.102899
0.102991
0.102963
0.102849
0.102676
0.102464
0.102224
0.101968
0.101702
0.101432
0.10116
0.10089
0.280901
0.373878
0.317972
0.241453
0.20089
0.210563
0.20979
0.131988
0.202839
0.0799582
0.17843
0.132124
0.188525
0.124453
0.19583
0.122052
0.190131
0.248112
0.11247
0.208032
0.211514
0.0895026
0.19282
0.136777
0.161001
0.210264
0.226196
0.151701
0.196251
0.277232
0.190817
0.255935
0.263703
0.183262
0.0999399
0.0630848
0.0983413
0.10407
0.111492
0.065563
0.102631
0.0683965
0.20363
0.136671
0.220169
0.0678179
0.167159
0.0830802
0.0716201
0.0911926
0.205087
0.0824128
0.0760408
0.0947413
0.102617
0.104205
0.101722
0.10387
0.0672465
0.203903
0.0685952
0.0882677
0.0878091
0.0943665
0.0866766
0.0990287
0.0847027
0.0946567
0.0903034
0.0983875
0.0899626
0.100101
0.0922913
0.0956114
0.0965333
0.101492
0.0940171
0.10204
0.0983588
0.0998545
0.0991103
0.103282
0.0987276
0.100669
0.100845
0.102878
0.0974379
0.101678
0.100406
0.103336
0.10227
0.103675
0.0995366
0.101684
0.10342
0.103592
0.100485
0.103799
0.0998513
0.101853
0.101783
0.103647
0.100733
0.102058
0.0998928
0.100002
0.0989479
0.0992349
0.103854
0.103791
0.0981364
0.0974043
0.104109
0.0917204
0.207177
0.0797091
0.0981965
0.0820751
0.0993026
0.102404
0.0942063
0.097233
0.102533
0.103317
0.097505
0.209505
0.0889359
0.0984234
0.103529
0.101718
0.0989103
0.101373
0.0982099
0.0811367
0.160148
0.0761754
0.0945333
0.101093
0.102868
0.102348
0.103526
0.0885699
0.0990812
0.0963553
0.10065
0.101629
0.103677
0.101135
0.096903
0.096751
0.101604
0.104095
0.102132
0.104028
0.102012
0.0926638
0.0999702
0.0854211
0.0972246
0.0932652
0.0754319
0.0747597
0.268366
0.104893
0.190866
0.103407
0.103608
0.102275
0.0990722
0.104092
0.102674
0.101225
0.0990382
0.104029
0.102654
0.10365
0.101857
0.0967593
0.100273
0.0883719
0.0872244
0.202376
0.0808879
0.0990362
0.0958866
0.0997958
0.101257
0.0961611
0.0909668
0.0987664
0.102102
0.0931091
0.0990972
0.102468
0.104031
0.100995
0.0977806
0.100711
0.103123
0.0884962
0.0927931
0.101628
0.102753
0.0909622
0.0655914
0.0981094
0.100622
0.229325
0.0805841
0.104197
0.103035
0.103345
0.101881
0.103264
0.101918
0.101185
0.103148
0.100479
0.102645
0.0969913
0.101714
0.14398
0.221918
0.0999556
0.0975532
0.0883068
0.0719993
0.0944366
0.0872384
0.0908142
0.0740448
0.0996771
0.09803
0.0934153
0.0962809
0.103902
0.102981
0.0967619
0.0924342
0.104045
0.102904
0.098741
0.0957228
0.102448
0.0997608
0.097575
0.100495
0.104234
0.103261
0.10373
0.10419
0.12349
0.213047
0.100979
0.0980915
0.0983906
0.100684
0.0843307
0.0849366
0.103388
0.102363
0.0993628
0.0986172
0.0932166
0.0851044
0.0982587
0.100827
0.10041
0.0999686
0.103624
0.103849
0.100464
0.0800323
0.0716091
0.163664
0.100142
0.0985716
0.0968625
0.0999398
0.098114
0.101052
0.0653775
0.273609
0.102759
0.100983
0.0833711
0.083165
0.101513
0.0991363
0.100528
0.100881
0.102618
0.100778
0.0864269
0.0750116
0.102813
0.103598
0.103548
0.103934
0.0910547
0.0949874
0.0970769
0.0936734
0.101619
0.101284
0.0845309
0.088569
0.0955826
0.0913165
0.102351
0.100773
0.0940162
0.0980361
0.0898666
0.0819255
0.102869
0.101847
0.0998981
0.102132
0.0925219
0.0944393
0.0978306
0.097199
0.103859
0.103299
0.103039
0.102497
0.103
0.103162
0.0996734
0.101216
0.218886
0.077039
0.0931351
0.0893541
0.0998517
0.0990465
0.0687251
0.0804002
0.101174
0.0993568
0.101172
0.101631
0.103698
0.102965
0.101528
0.102323
0.0884669
0.0815024
0.101899
0.100365
0.102912
0.103446
0.0981182
0.0959992
0.152499
0.244837
0.102173
0.100633
0.10225
0.102801
0.0947086
0.0884501
0.102795
0.103338
0.100938
0.101823
0.0753194
0.123783
0.0905093
0.0857065
0.10005
0.101314
0.0958973
0.0980479
0.10037
0.0988814
0.100283
0.101752
0.102178
0.100732
0.102062
0.102671
0.102967
0.103359
0.0988788
0.09879
0.0908191
0.0847665
0.0985305
0.0995517
0.102038
0.101203
0.10417
0.103784
0.0981116
0.0999701
0.0989581
0.0969927
0.103163
0.102648
0.102047
0.102689
0.0806385
0.0676639
0.103921
0.103638
0.0961939
0.0981352
0.0977306
0.0951668
0.102877
0.103267
0.174222
0.267832
0.0961268
0.0924601
0.0643955
0.0762126
0.0964453
0.0980978
0.0845221
0.076284
0.0995886
0.0984721
0.0955024
0.0927271
0.215694
0.150954
0.0713722
0.216217
0.102929
0.103639
0.0882514
0.0854044
0.103222
0.102703
0.084948
0.0911822
0.0862518
0.0720766
0.103864
0.10422
0.0999039
0.0982045
0.104105
0.104124
0.104039
0.104085
0.103236
0.103793
0.0926332
0.0949495
0.100522
0.0993178
0.0987937
0.0988447
0.0814945
0.0771072
0.0954178
0.0945771
0.100829
0.0997388
0.0703848
0.0759939
0.0951198
0.0976885
0.0889218
0.0912605
0.0950495
0.0969391
0.0951268
0.092709
0.100437
0.0991976
0.0971504
0.0975861
0.203305
0.309403
0.272732
0.149747
0.103823
0.103331
0.1006
0.100405
0.102572
0.10204
0.160658
0.280775
0.0967067
0.0968483
0.290059
0.224429
0.249046
0.234846
0.237645
0.137593
0.20779
0.0658506
0.205563
0.0686592
0.20943
0.108161
0.159078
0.0914927
0.206938
0.0845467
0.176689
0.0631889
0.0892653
0.0960372
0.0894944
0.181209
0.132924
0.0895948
0.133717
0.0884107
0.0703922
0.0926619
0.0673346
0.088855
0.0883515
0.0891576
0.0678401
0.0952786
0.0848767
0.0950085
0.0814309
0.0821317
0.0868216
0.0954995
0.0894878
0.0897232
0.0751715
0.09671
0.0747752
0.0932727
0.0692809
0.0836081
0.13495
0.0957095
0.0936782
0.0880358
0.0959467
0.115267
0.122965
0.0900828
0.0955687
0.080994
0.0956192
0.0694625
0.0671874
0.0949498
0.073372
0.0923479
0.109812
0.088188
0.0849699
0.128294
0.095888
0.0706018
0.11198
0.0898556
0.0912942
0.0938052
0.094615
0.0797611
0.0815522
0.0765281
0.0767047
0.19393
0.0683662
0.10394
0.081648
0.137305
0.0902542
0.0955314
0.0882347
0.0874017
0.0843205
0.0884482
0.239399
0.0781758
0.0870081
0.0857322
0.0907692
0.0945615
0.0910868
0.0834133
0.0706515
0.0715366
0.0854821
0.0958073
0.090764
0.0929988
0.167243
0.0854311
0.0936869
0.096849
0.164233
0.0841147
0.0879893
0.0967891
0.0879248
0.0960399
0.0623751
0.186066
0.226568
0.0725015
0.15351
0.0819142
0.0887293
0.0811845
0.109983
0.167049
0.0881038
0.0932948
0.0852024
0.0852647
0.0790808
0.081012
0.0746878
0.165789
0.0841395
0.0742382
0.0895464
0.0764306
0.0851925
0.0923204
0.0909579
0.0937074
0.0895229
0.0783661
0.0741768
0.0892064
0.231632
0.13172
0.0865184
0.0829562
0.0776855
0.162168
0.104456
0.204179
0.0962859
0.0928018
0.254443
0.0869893
0.0952599
0.113978
0.0927037
0.0967983
0.0670443
0.161442
0.134908
0.0712231
0.168591
0.0747367
0.0695902
0.0767834
0.0907443
0.0814435
0.0773156
0.0881601
0.170993
0.0722783
0.0678663
0.0814864
0.0776595
0.0676589
0.0939106
0.0956387
0.0969207
0.0930927
0.0943643
0.0969073
0.0966987
0.0934911
0.0951977
0.0918891
0.0966269
0.0934952
0.0839446
0.0924355
0.0634294
0.15822
0.0954019
0.0939428
0.154953
0.0741608
0.159801
0.0894368
0.0812923
0.083301
0.0755053
0.0788264
0.267909
0.19434
0.0823675
0.0908577
0.0923917
0.0929858
0.160685
0.0703338
0.0880598
0.083104
0.0933426
0.0859902
0.087983
0.0889215
0.193986
0.237529
0.0689313
0.0906258
0.158804
0.268703
0.070665
0.0855053
0.0845029
0.0717129
0.0925624
0.0917189
0.0914367
0.0897749
0.0683156
0.0802548
0.0714693
0.0848724
0.0943481
0.0941432
0.0687196
0.154723
0.0949792
0.119345
0.0819261
0.0817257
0.0741393
0.083153
0.0821074
0.0777223
0.273147
0.191409
0.0919833
0.0909305
0.0740848
0.081827
0.0873767
0.0843575
0.0703849
0.0598819
0.0860187
0.0830946
0.0884197
0.0934895
0.0842005
0.0726767
0.0877087
0.0860587
0.0798138
0.0856687
0.170288
0.204511
0.0784609
0.073827
0.0764647
0.0812658
0.0830407
0.0783769
0.175044
0.138459
0.0918982
0.0880743
0.092816
0.0902545
0.130339
0.130466
0.0876264
0.0926793
0.0881249
0.0872658
0.0910955
0.0866042
0.0958655
0.0927935
0.0923371
0.0912377
0.203799
0.261505
0.0843456
0.0865712
0.262541
0.302856
0.226997
0.225085
0.233935
0.230755
0.234542
0.241189
0.234857
0.231724
0.234935
0.231881
0.234753
0.230834
0.234839
0.230137
0.234342
0.231212
0.234024
0.221766
0.233428
0.228277
0.232266
0.227598
0.230499
0.22376
0.226739
0.212101
0.220968
0.204785
0.220932
0.219746
0.2628
0.284965
0.226845
0.225257
0.233556
0.229147
0.235425
0.218977
0.235448
0.226841
0.235147
0.230167
0.2345
0.230064
0.234207
0.233852
0.234393
0.222597
0.233934
0.232497
0.233026
0.231894
0.232218
0.218855
0.230473
0.221361
0.22691
0.208304
0.221332
0.21086
0.220592
0.228019
0.0960834
0.257391
0.0952415
0.0968911
0.293507
0.20112
0.258204
0.226452
0.214775
0.189864
0.156148
0.149649
0.215367
0.122466
0.224624
0.0722507
0.203304
0.104216
0.22347
0.0871969
0.209184
0.0757851
0.0893686
0.150683
0.165934
0.0928373
0.0799561
0.091099
0.0786773
0.0909347
0.100873
0.093783
0.0883655
0.0816382
0.0737643
0.094659
0.0754731
0.0940306
0.0824649
0.0833996
0.0663188
0.0951218
0.0898337
0.094215
0.073283
0.0831231
0.0733375
0.0933815
0.0826105
0.0833225
0.0961906
0.112902
0.0779545
0.0886744
0.0937611
0.0936975
0.0958291
0.0669143
0.143079
0.090797
0.0928394
0.147277
0.0936767
0.0653595
0.101802
0.0960298
0.119839
0.0949599
0.0841127
0.159762
0.0923748
0.0769009
0.0902657
0.0964051
0.0924528
0.094951
0.10337
0.0935855
0.0833726
0.0815884
0.161762
0.078419
0.089119
0.122124
0.0794072
0.114188
0.26099
0.0802478
0.0834888
0.0894285
0.0966593
0.0852122
0.0961745
0.0849891
0.0899835
0.146115
0.0712134
0.0739768
0.0880262
0.0969269
0.199631
0.0815921
0.0866951
0.0942066
0.0826886
0.0910876
0.120426
0.143112
0.0851643
0.0781621
0.0963909
0.0920219
0.0958793
0.0884291
0.0725416
0.146819
0.0853151
0.140686
0.0973644
0.0891924
0.0854872
0.138693
0.0970456
0.0923703
0.0800807
0.13053
0.234929
0.0738857
0.0828871
0.0814601
0.0906351
0.0844276
0.109199
0.264354
0.0785407
0.0859337
0.0728097
0.0816728
0.0826506
0.0918254
0.065302
0.14089
0.203266
0.0651095
0.128225
0.178515
0.0931114
0.0846478
0.0927209
0.0830341
0.0789462
0.0899265
0.0969792
0.0904599
0.0965619
0.0901475
0.0958966
0.0919286
0.0714337
0.0784256
0.0815652
0.0666859
0.0749468
0.170551
0.0971827
0.0928072
0.142925
0.063717
0.0968788
0.0931409
0.0762544
0.162641
0.238232
0.129197
0.0942632
0.0898229
0.233164
0.0829795
0.0728179
0.0887752
0.0929901
0.0970592
0.143913
0.0759415
0.0692196
0.0642854
0.0697688
0.135779
0.0679959
0.159618
0.0931684
0.0958298
0.0942208
0.0958878
0.0937358
0.0962299
0.0893744
0.0769544
0.145771
0.0802063
0.0846427
0.087487
0.0701289
0.169799
0.148318
0.0771106
0.158105
0.0703352
0.0896585
0.0935304
0.0943818
0.0967348
0.0824144
0.0883792
0.0850755
0.0927682
0.0844644
0.0907694
0.0887393
0.0765387
0.0877953
0.0931398
0.142368
0.219657
0.114288
0.0739679
0.0717473
0.0852411
0.0914969
0.0867751
0.0830489
0.0806498
0.0934632
0.0902996
0.0760652
0.0779635
0.0899341
0.0891194
0.21445
0.170407
0.063571
0.0701036
0.0753273
0.0833628
0.0638765
0.0711581
0.196879
0.16243
0.0915467
0.0929078
0.0754913
0.0862453
0.078577
0.0867143
0.0637544
0.155939
0.169639
0.207497
0.088306
0.0847923
0.0863542
0.0888824
0.0887473
0.0929792
0.0700647
0.0780193
0.0906471
0.0900044
0.0833929
0.0728465
0.0744859
0.0833659
0.0964922
0.0952916
0.0745925
0.0855825
0.0663063
0.0642368
0.0885635
0.0937884
0.0968948
0.0944487
0.0856825
0.087164
0.085142
0.073722
0.204909
0.212717
0.0920492
0.0906796
0.0833209
0.078637
0.0914329
0.0903537
0.169384
0.0655811
0.0855331
0.0890016
0.0957389
0.0954843
0.093371
0.095498
0.0880796
0.0891365
0.0840493
0.0872226
0.0837117
0.0733223
0.129495
0.0643783
0.165051
0.0658808
0.208686
0.276753
0.0949774
0.0973151
0.0852675
0.0866171
0.103822
0.0628794
0.099113
0.104203
0.111903
0.0651046
0.202313
0.207243
0.216835
0.0652
0.260846
0.0752841
0.240674
0.0742846
0.0688001
0.0679644
0.211321
0.0678194
0.229348
0.102272
0.100611
0.103049
0.0989768
0.104107
0.104095
0.0725341
0.236997
0.0827602
0.156383
0.0853401
0.0792593
0.093578
0.0777879
0.0904466
0.0847291
0.0971242
0.0942563
0.0986675
0.0904206
0.098536
0.0964568
0.100857
0.0964107
0.0994555
0.0953713
0.101342
0.100862
0.0985443
0.0987651
0.102393
0.0980863
0.102903
0.102087
0.101792
0.0990083
0.10332
0.1027
0.102718
0.100381
0.102281
0.099961
0.103439
0.100745
0.102722
0.100801
0.103953
0.0993216
0.103209
0.10302
0.102812
0.100831
0.102754
0.102988
0.103848
0.0999768
0.104051
0.100011
0.0991572
0.103619
0.103238
0.098834
0.0984076
0.102821
0.0961774
0.101157
0.0912068
0.0999169
0.0939403
0.08666
0.0892224
0.0652022
0.10087
0.0991009
0.0986216
0.102969
0.0924714
0.0687148
0.0835842
0.133596
0.103717
0.101132
0.099357
0.0997966
0.0991358
0.0959411
0.101129
0.0954213
0.101929
0.101869
0.0767637
0.0920988
0.0921988
0.0994523
0.0992707
0.0930352
0.103176
0.104137
0.103171
0.103916
0.0988775
0.101849
0.0999473
0.103131
0.234549
0.0711019
0.0940508
0.094627
0.102349
0.104067
0.10113
0.100766
0.0969138
0.0900971
0.103648
0.104184
0.200789
0.0771414
0.103093
0.103844
0.0914906
0.0921756
0.0990383
0.102285
0.103082
0.103569
0.0997413
0.0976087
0.236406
0.0802583
0.0871684
0.0881995
0.0982897
0.101979
0.103459
0.104117
0.102831
0.101744
0.0880078
0.0838534
0.102279
0.0983778
0.097557
0.100247
0.0953528
0.0900401
0.101598
0.100072
0.0958363
0.0971902
0.0696507
0.22486
0.0959723
0.0976535
0.0984473
0.101012
0.0980747
0.101344
0.102831
0.102119
0.0916947
0.0944843
0.102847
0.101084
0.0912101
0.0809943
0.176122
0.195765
0.176558
0.211571
0.10255
0.100986
0.103093
0.101036
0.102322
0.101518
0.103673
0.103977
0.103481
0.103772
0.0817877
0.0831648
0.0995543
0.10142
0.0974441
0.0995853
0.104052
0.103402
0.0910523
0.0964737
0.0899694
0.081175
0.104109
0.103484
0.103871
0.104221
0.0861445
0.0853273
0.0948332
0.0980732
0.100471
0.0986122
0.100441
0.0983512
0.10331
0.102883
0.0988723
0.100867
0.0986372
0.101097
0.102762
0.101428
0.104123
0.103433
0.100043
0.0984096
0.10037
0.0990702
0.103812
0.103195
0.103624
0.103832
0.102192
0.102037
0.0705024
0.216653
0.0975107
0.0997692
0.0868781
0.091048
0.0999948
0.0991287
0.101726
0.102005
0.0787128
0.0659333
0.0964232
0.0960057
0.0791344
0.0878893
0.102069
0.103333
0.0946582
0.0933008
0.214218
0.135262
0.0992722
0.0975597
0.0859452
0.0757094
0.100339
0.101752
0.0991546
0.0979845
0.0968747
0.0975143
0.101073
0.100456
0.103626
0.102421
0.1021
0.101772
0.090752
0.0895471
0.100656
0.0986646
0.097964
0.0948958
0.100007
0.101429
0.0986747
0.100067
0.101983
0.102357
0.10167
0.1025
0.100474
0.101841
0.0924072
0.0873317
0.0985334
0.0961895
0.103363
0.103201
0.10033
0.100471
0.0926478
0.0949589
0.0957526
0.0974873
0.0879882
0.0824871
0.0789171
0.135966
0.103559
0.102347
0.100303
0.101667
0.101382
0.101826
0.103378
0.102549
0.102879
0.101773
0.0688593
0.103302
0.103058
0.101934
0.0988177
0.20991
0.0935502
0.0737335
0.100963
0.102525
0.101889
0.101349
0.0990854
0.0999966
0.0964591
0.0943778
0.102777
0.103586
0.0866717
0.0906478
0.0782756
0.0675894
0.0904543
0.0942762
0.102715
0.102691
0.103324
0.102434
0.100304
0.0992312
0.100437
0.100807
0.103812
0.104184
0.0991482
0.0997709
0.11359
0.125462
0.102578
0.101892
0.101942
0.100666
0.102776
0.103561
0.223038
0.144176
0.101609
0.101207
0.0972873
0.0993596
0.103248
0.103293
0.0869231
0.089554
0.0923943
0.0942282
0.081531
0.0870949
0.10365
0.10352
0.0986456
0.0984113
0.100784
0.100686
0.104085
0.103855
0.0818666
0.0783726
0.0965841
0.0938554
0.0892121
0.0855094
0.101308
0.102254
0.104235
0.103853
0.103665
0.104017
0.093041
0.0894539
0.100018
0.0983094
0.0981954
0.0999728
0.103921
0.103419
0.0941438
0.0967364
0.0933948
0.0959868
0.0979771
0.0966031
0.0922366
0.0950376
0.0795163
0.0837717
0.0983733
0.0973314
0.103142
0.102613
0.0937103
0.0948787
0.0760562
0.136759
0.10393
0.104218
0.0993585
0.097477
0.0744141
0.0832352
0.0980937
0.098325
0.21442
0.308729
0.159439
0.19157
0.214057
0.272952
0.24822
0.201107
0.100045
0.10123
0.103627
0.103699
0.102252
0.102829
0.237046
0.317224
0.374018
0.281948
0.248828
0.239675
0.183958
0.249882
0.140198
0.192402
0.131709
0.195215
0.130615
0.208101
0.130091
0.209321
0.189336
0.200382
0.265944
0.120765
0.208305
0.0767773
0.197342
0.091337
0.25742
0.111745
0.197059
0.175406
0.180418
0.151695
0.210113
0.160257
0.193916
0.238241
0.10129
0.101017
0.100751
0.100491
0.100241
0.0999996
0.099769
0.0995496
0.0993418
0.0991462
0.0989628
0.0987917
0.098633
0.0984865
0.0983519
0.0982289
0.0981173
0.0980167
0.0979267
0.0978468
0.0977769
0.0977165
0.0976653
0.097623
0.0975895
0.0975645
0.097548
0.0975397
0.101289
0.101016
0.10075
0.100491
0.10024
0.0999988
0.0997682
0.0995488
0.0993411
0.0991454
0.098962
0.098791
0.0986323
0.0984857
0.0983511
0.0982282
0.0981166
0.098016
0.097926
0.0978461
0.0977762
0.0977158
0.0976646
0.0976223
0.0975888
0.0975639
0.0975473
0.097539
0.101287
0.101015
0.100748
0.100489
0.100238
0.0999972
0.0997666
0.0995472
0.0993395
0.0991439
0.0989605
0.0987895
0.0986308
0.0984843
0.0983497
0.0982268
0.0981152
0.0980146
0.0979246
0.0978448
0.0977748
0.0977144
0.0976632
0.097621
0.0975875
0.0975625
0.0975459
0.0975377
0.101284
0.101012
0.100746
0.100486
0.100236
0.0999947
0.0997642
0.0995448
0.0993372
0.0991416
0.0989582
0.0987873
0.0986286
0.0984821
0.0983475
0.0982246
0.0981131
0.0980125
0.0979225
0.0978427
0.0977727
0.0977123
0.0976612
0.0976189
0.0975854
0.0975605
0.0975439
0.0975356
0.101281
0.101009
0.100742
0.100483
0.100232
0.0999915
0.099761
0.0995417
0.0993341
0.0991385
0.0989552
0.0987843
0.0986256
0.0984792
0.0983447
0.0982218
0.0981103
0.0980097
0.0979197
0.0978399
0.09777
0.0977096
0.0976584
0.0976162
0.0975827
0.0975577
0.0975412
0.0975329
0.101277
0.101004
0.100738
0.100479
0.100228
0.0999875
0.099757
0.0995378
0.0993302
0.0991347
0.0989515
0.0987806
0.098622
0.0984755
0.0983411
0.0982182
0.0981067
0.0980062
0.0979162
0.0978364
0.0977665
0.0977062
0.097655
0.0976128
0.0975793
0.0975544
0.0975378
0.0975295
0.101271
0.100999
0.100733
0.100474
0.100223
0.0999826
0.0997523
0.0995331
0.0993256
0.0991301
0.0989469
0.0987761
0.0986176
0.0984712
0.0983368
0.098214
0.0981025
0.098002
0.097912
0.0978323
0.0977624
0.0977021
0.0976509
0.0976087
0.0975752
0.0975503
0.0975338
0.0975255
0.101265
0.100993
0.100727
0.100468
0.100218
0.099977
0.0997467
0.0995276
0.0993202
0.0991248
0.0989417
0.0987709
0.0986124
0.0984661
0.0983317
0.098209
0.0980976
0.0979971
0.0979072
0.0978275
0.0977576
0.0976973
0.0976462
0.097604
0.0975705
0.0975456
0.097529
0.0975208
0.101258
0.100986
0.10072
0.100461
0.100211
0.0999705
0.0997403
0.0995213
0.099314
0.0991187
0.0989357
0.098765
0.0986066
0.0984604
0.098326
0.0982033
0.098092
0.0979915
0.0979017
0.097822
0.0977522
0.0976919
0.0976408
0.0975986
0.0975651
0.0975402
0.0975237
0.0975154
0.101251
0.100979
0.100713
0.100454
0.100204
0.0999633
0.0997332
0.0995143
0.0993071
0.0991119
0.098929
0.0987584
0.0986
0.0984539
0.0983196
0.098197
0.0980857
0.0979853
0.0978955
0.0978158
0.0977461
0.0976858
0.0976347
0.0975926
0.0975591
0.0975342
0.0975177
0.0975094
0.101242
0.10097
0.100704
0.100446
0.100196
0.0999552
0.0997253
0.0995065
0.0992994
0.0991043
0.0989215
0.098751
0.0985928
0.0984467
0.0983125
0.09819
0.0980787
0.0979784
0.0978886
0.097809
0.0977393
0.097679
0.097628
0.0975859
0.0975524
0.0975275
0.097511
0.0975028
0.101232
0.100961
0.100695
0.100436
0.100187
0.0999464
0.0997166
0.0994979
0.099291
0.099096
0.0989133
0.0987429
0.0985848
0.0984389
0.0983048
0.0981823
0.0980711
0.0979709
0.0978811
0.0978016
0.0977319
0.0976717
0.0976207
0.0975786
0.0975451
0.0975203
0.0975037
0.0974955
0.101222
0.10095
0.100685
0.100426
0.100177
0.0999367
0.0997071
0.0994886
0.0992818
0.099087
0.0989044
0.0987342
0.0985762
0.0984303
0.0982963
0.098174
0.0980629
0.0979627
0.097873
0.0977935
0.0977239
0.0976637
0.0976127
0.0975706
0.0975372
0.0975124
0.0974958
0.0974876
0.101211
0.100939
0.100674
0.100416
0.100166
0.0999263
0.0996968
0.0994785
0.0992719
0.0990773
0.0988948
0.0987247
0.0985669
0.0984211
0.0982872
0.098165
0.0980539
0.0979538
0.0978642
0.0977848
0.0977152
0.0976551
0.0976041
0.0975621
0.0975287
0.0975038
0.0974873
0.0974791
0.101198
0.100927
0.100662
0.100404
0.100155
0.0999151
0.0996858
0.0994677
0.0992613
0.0990668
0.0988845
0.0987146
0.0985569
0.0984113
0.0982775
0.0981553
0.0980444
0.0979444
0.0978549
0.0977755
0.0977059
0.0976459
0.0975949
0.0975529
0.0975196
0.0974947
0.0974783
0.09747
0.101185
0.100914
0.100649
0.100392
0.100143
0.0999031
0.0996741
0.0994562
0.0992499
0.0990556
0.0988736
0.0987038
0.0985462
0.0984007
0.0982671
0.0981451
0.0980342
0.0979343
0.0978449
0.0977656
0.0976961
0.0976361
0.0975852
0.0975432
0.0975099
0.0974851
0.0974686
0.0974604
0.101171
0.100901
0.100636
0.100378
0.10013
0.0998903
0.0996615
0.0994439
0.0992378
0.0990438
0.0988619
0.0986923
0.0985349
0.0983896
0.0982561
0.0981342
0.0980235
0.0979236
0.0978343
0.0977551
0.0976857
0.0976257
0.0975748
0.0975329
0.0974996
0.0974748
0.0974583
0.0974501
0.101157
0.100886
0.100622
0.100364
0.100116
0.0998768
0.0996483
0.0994308
0.099225
0.0990312
0.0988495
0.0986801
0.0985229
0.0983778
0.0982445
0.0981227
0.0980121
0.0979124
0.0978232
0.097744
0.0976747
0.0976147
0.0975639
0.097522
0.0974888
0.097464
0.0974476
0.0974394
0.101141
0.100871
0.100606
0.10035
0.100101
0.0998625
0.0996342
0.0994171
0.0992115
0.099018
0.0988365
0.0986674
0.0985104
0.0983654
0.0982323
0.0981106
0.0980002
0.0979006
0.0978114
0.0977324
0.0976631
0.0976032
0.0975525
0.0975106
0.0974774
0.0974527
0.0974362
0.097428
0.101124
0.100854
0.10059
0.100334
0.100086
0.0998475
0.0996195
0.0994026
0.0991973
0.099004
0.0988229
0.0986539
0.0984972
0.0983524
0.0982194
0.098098
0.0979877
0.0978882
0.0977992
0.0977202
0.097651
0.0975912
0.0975405
0.0974987
0.0974655
0.0974408
0.0974244
0.0974162
0.101107
0.100837
0.100574
0.100317
0.10007
0.0998317
0.099604
0.0993874
0.0991825
0.0989895
0.0988086
0.0986399
0.0984834
0.0983388
0.0982061
0.0980848
0.0979746
0.0978753
0.0977864
0.0977075
0.0976384
0.0975787
0.0975281
0.0974863
0.0974531
0.0974284
0.097412
0.0974039
0.101089
0.100819
0.100556
0.1003
0.100053
0.0998151
0.0995878
0.0993716
0.0991669
0.0989742
0.0987936
0.0986252
0.098469
0.0983247
0.0981921
0.098071
0.097961
0.0978618
0.0977731
0.0976943
0.0976253
0.0975657
0.0975151
0.0974734
0.0974403
0.0974156
0.0973992
0.097391
0.10107
0.100801
0.100538
0.100282
0.100035
0.0997978
0.0995709
0.099355
0.0991507
0.0989584
0.0987781
0.09861
0.098454
0.0983099
0.0981776
0.0980567
0.0979469
0.0978479
0.0977593
0.0976806
0.0976117
0.0975521
0.0975017
0.09746
0.0974269
0.0974023
0.0973859
0.0973777
0.10105
0.100781
0.100518
0.100263
0.100017
0.0997798
0.0995532
0.0993378
0.0991339
0.0989419
0.0987619
0.0985941
0.0984384
0.0982947
0.0981626
0.0980419
0.0979323
0.0978335
0.097745
0.0976665
0.0975977
0.0975382
0.0974878
0.0974461
0.0974131
0.0973885
0.0973722
0.097364
0.101029
0.100761
0.100498
0.100244
0.0999975
0.099761
0.0995349
0.0993198
0.0991163
0.0989247
0.0987452
0.0985777
0.0984224
0.0982789
0.098147
0.0980266
0.0979172
0.0978186
0.0977302
0.0976519
0.0975832
0.0975238
0.0974734
0.0974319
0.0973989
0.0973743
0.097358
0.0973499
0.101007
0.100739
0.100478
0.100223
0.0999776
0.0997415
0.0995159
0.0993013
0.0990982
0.098907
0.0987278
0.0985608
0.0984057
0.0982626
0.098131
0.0980108
0.0979017
0.0978032
0.097715
0.0976368
0.0975682
0.0975089
0.0974587
0.0974172
0.0973843
0.0973597
0.0973434
0.0973353
0.100985
0.100717
0.100456
0.100202
0.099957
0.0997213
0.0994962
0.099282
0.0990794
0.0988887
0.0987099
0.0985433
0.0983886
0.0982457
0.0981145
0.0979946
0.0978857
0.0977874
0.0976994
0.0976214
0.0975529
0.0974937
0.0974436
0.0974021
0.0973692
0.0973447
0.0973285
0.0973204
0.100962
0.100695
0.100434
0.10018
0.0999356
0.0997005
0.0994758
0.0992622
0.0990601
0.0988698
0.0986915
0.0985252
0.0983709
0.0982285
0.0980975
0.0979779
0.0978693
0.0977712
0.0976834
0.0976055
0.0975372
0.0974781
0.097428
0.0973867
0.0973539
0.0973294
0.0973132
0.0973051
0.100938
0.100671
0.100411
0.100158
0.0999135
0.0996789
0.0994548
0.0992417
0.0990401
0.0988503
0.0986725
0.0985067
0.0983528
0.0982107
0.0980801
0.0979608
0.0978524
0.0977546
0.097667
0.0975893
0.0975211
0.0974622
0.0974122
0.0973709
0.0973381
0.0973137
0.0972975
0.0972894
0.100913
0.100647
0.100387
0.100134
0.0998907
0.0996567
0.0994331
0.0992206
0.0990196
0.0988303
0.098653
0.0984877
0.0983342
0.0981925
0.0980623
0.0979433
0.0978352
0.0977376
0.0976503
0.0975727
0.0975047
0.0974459
0.097396
0.0973548
0.0973221
0.0972977
0.0972815
0.0972735
0.100887
0.100621
0.100362
0.10011
0.0998672
0.0996338
0.0994108
0.0991989
0.0989985
0.0988098
0.098633
0.0984682
0.0983152
0.0981739
0.0980441
0.0979254
0.0978176
0.0977203
0.0976332
0.0975558
0.097488
0.0974293
0.0973795
0.0973384
0.0973058
0.0972814
0.0972653
0.0972572
0.100861
0.100595
0.100337
0.100085
0.099843
0.0996103
0.0993879
0.0991767
0.0989768
0.0987887
0.0986125
0.0984482
0.0982957
0.0981549
0.0980255
0.0979072
0.0977997
0.0977027
0.0976158
0.0975386
0.097471
0.0974124
0.0973628
0.0973217
0.0972892
0.0972649
0.0972488
0.0972407
0.100833
0.100569
0.100311
0.10006
0.0998182
0.0995861
0.0993644
0.0991538
0.0989547
0.0987672
0.0985916
0.0984279
0.0982759
0.0981355
0.0980066
0.0978887
0.0977815
0.0976848
0.0975981
0.0975212
0.0974537
0.0973953
0.0973457
0.0973048
0.0972723
0.0972481
0.097232
0.097224
0.100806
0.100541
0.100284
0.100034
0.0997927
0.0995613
0.0993404
0.0991305
0.098932
0.0987452
0.0985702
0.0984071
0.0982557
0.0981158
0.0979873
0.0978698
0.097763
0.0976666
0.0975802
0.0975035
0.0974362
0.0973779
0.0973285
0.0972877
0.0972553
0.0972311
0.097215
0.097207
0.100777
0.100513
0.100256
0.100007
0.0997666
0.099536
0.0993158
0.0991066
0.0989088
0.0987227
0.0985484
0.0983859
0.0982351
0.0980957
0.0979677
0.0978506
0.0977442
0.0976481
0.097562
0.0974855
0.0974184
0.0973603
0.0973111
0.0972704
0.097238
0.0972139
0.0971979
0.0971899
0.100748
0.100485
0.100228
0.0999796
0.0997399
0.09951
0.0992906
0.0990822
0.0988852
0.0986998
0.0985262
0.0983644
0.0982141
0.0980754
0.0979478
0.0978312
0.0977252
0.0976294
0.0975436
0.0974674
0.0974005
0.0973426
0.0972935
0.0972528
0.0972206
0.0971965
0.0971805
0.0971726
0.100718
0.100455
0.100199
0.0999516
0.0997126
0.0994835
0.0992649
0.0990573
0.0988611
0.0986766
0.0985037
0.0983425
0.0981929
0.0980547
0.0979277
0.0978116
0.097706
0.0976106
0.0975251
0.0974491
0.0973824
0.0973247
0.0972757
0.0972352
0.097203
0.097179
0.0971631
0.0971551
0.100687
0.100425
0.10017
0.0999229
0.0996848
0.0994565
0.0992388
0.099032
0.0988367
0.0986529
0.0984808
0.0983203
0.0981714
0.0980339
0.0979074
0.0977917
0.0976865
0.0975915
0.0975063
0.0974307
0.0973642
0.0973067
0.0972578
0.0972174
0.0971854
0.0971614
0.0971455
0.0971376
0.100656
0.100395
0.10014
0.0998937
0.0996565
0.0994291
0.0992122
0.0990063
0.0988118
0.0986289
0.0984576
0.0982979
0.0981497
0.0980127
0.0978869
0.0977717
0.097667
0.0975724
0.0974875
0.0974121
0.0973459
0.0972885
0.0972398
0.0971996
0.0971676
0.0971437
0.0971279
0.09712
0.100624
0.100363
0.10011
0.099864
0.0996276
0.0994011
0.0991851
0.0989802
0.0987866
0.0986046
0.0984341
0.0982752
0.0981277
0.0979914
0.0978662
0.0977515
0.0976473
0.0975531
0.0974686
0.0973935
0.0973275
0.0972703
0.0972218
0.0971817
0.0971498
0.097126
0.0971102
0.0971023
0.0774676
0.0758493
0.0732211
0.0690208
0.112782
0.175968
0.0869269
0.0857923
0.0842266
0.0818214
0.0771947
0.0745672
0.0923269
0.0915292
0.0905272
0.0892001
0.0874773
0.086114
0.0958744
0.0953127
0.0946553
0.0938714
0.0929909
0.0922067
0.098325
0.0979313
0.0974944
0.0970077
0.0964943
0.0960193
0.100041
0.0997681
0.0994777
0.0991686
0.0988539
0.0985603
0.101231
0.101047
0.100856
0.10066
0.100466
0.100286
0.102032
0.101912
0.101792
0.101671
0.101554
0.101447
0.102542
0.102468
0.102396
0.102327
0.102261
0.102203
0.102831
0.102791
0.102753
0.102718
0.102687
0.10266
0.102954
0.102938
0.102924
0.102913
0.102904
0.1029
0.102955
0.102955
0.102958
0.102963
0.10297
0.102979
0.102865
0.102877
0.102891
0.102907
0.102924
0.102942
0.102711
0.102731
0.102753
0.102776
0.102799
0.102824
0.102511
0.102537
0.102564
0.102591
0.102619
0.102648
0.10228
0.102311
0.102341
0.102371
0.102402
0.102433
0.10203
0.102062
0.102095
0.102127
0.10216
0.102192
0.101767
0.101801
0.101835
0.101869
0.101902
0.101935
0.101497
0.101532
0.101567
0.101601
0.101635
0.101669
0.101225
0.10126
0.101296
0.10133
0.101365
0.101398
0.100954
0.100989
0.101024
0.101059
0.101093
0.101127
0.100685
0.100721
0.100755
0.10079
0.100824
0.100857
0.100592
0.100332
0.100079
0.0998338
0.0995983
0.0993727
0.0991577
0.0989537
0.0987611
0.09858
0.0984104
0.0982523
0.0981056
0.09797
0.0978453
0.0977313
0.0976275
0.0975337
0.0974496
0.0973748
0.097309
0.0972521
0.0972037
0.0971637
0.097132
0.0971082
0.0970925
0.0970846
0.100559
0.100299
0.100047
0.0998031
0.0995685
0.0993439
0.0991299
0.098927
0.0987353
0.0985551
0.0983864
0.0982292
0.0980833
0.0979484
0.0978244
0.0977109
0.0976076
0.0975143
0.0974305
0.097356
0.0972906
0.0972339
0.0971857
0.0971458
0.0971141
0.0970905
0.0970747
0.0970669
0.100525
0.100266
0.100015
0.099772
0.0995383
0.0993148
0.0991018
0.0988999
0.0987093
0.0985301
0.0983623
0.098206
0.0980608
0.0979267
0.0978034
0.0976905
0.0975878
0.0974949
0.0974115
0.0973373
0.0972721
0.0972156
0.0971676
0.0971279
0.0970963
0.0970727
0.0970571
0.0970492
0.100491
0.100233
0.0999825
0.0997405
0.0995078
0.0992853
0.0990734
0.0988726
0.098683
0.0985048
0.0983381
0.0981826
0.0980384
0.097905
0.0977824
0.0976701
0.0975679
0.0974754
0.0973925
0.0973186
0.0972537
0.0971975
0.0971496
0.09711
0.0970786
0.0970551
0.0970394
0.0970316
0.100457
0.1002
0.0999497
0.0997086
0.099477
0.0992556
0.0990448
0.0988451
0.0986566
0.0984795
0.0983137
0.0981592
0.0980158
0.0978833
0.0977613
0.0976497
0.097548
0.0974561
0.0973735
0.0973
0.0972354
0.0971794
0.0971317
0.0970923
0.0970609
0.0970375
0.0970219
0.0970141
0.100422
0.100166
0.0999166
0.0996765
0.0994459
0.0992256
0.099016
0.0988174
0.0986301
0.098454
0.0982893
0.0981358
0.0979933
0.0978616
0.0977403
0.0976294
0.0975283
0.0974368
0.0973546
0.0972815
0.0972172
0.0971614
0.0971139
0.0970746
0.0970434
0.09702
0.0970045
0.0969968
0.0791604
0.0879319
0.0930359
0.0963876
0.0986948
0.100303
0.101412
0.102153
0.102617
0.102873
0.102972
0.102955
0.102853
0.102691
0.102485
0.102251
0.101997
0.101733
0.101462
0.101189
0.100918
0.10065
0.0809279
0.0889728
0.0937485
0.0968985
0.0990637
0.100566
0.101596
0.102277
0.102696
0.102918
0.102993
0.102958
0.102843
0.102671
0.10246
0.102221
0.101965
0.101698
0.101427
0.101154
0.100882
0.100614
0.0829017
0.0901194
0.0945158
0.0974392
0.0994502
0.100841
0.101788
0.102406
0.102778
0.102966
0.103015
0.102962
0.102834
0.102653
0.102434
0.102191
0.101932
0.101664
0.101391
0.101117
0.100846
0.100579
0.0850828
0.0913935
0.0953581
0.0980238
0.0998627
0.101132
0.101989
0.102542
0.102865
0.103017
0.103039
0.102967
0.102825
0.102634
0.102409
0.102162
0.1019
0.101629
0.101355
0.101081
0.10081
0.100542
0.0873828
0.0927789
0.0962707
0.0986507
0.100301
0.101438
0.1022
0.102683
0.102956
0.103069
0.103065
0.102973
0.102817
0.102616
0.102384
0.102132
0.101867
0.101594
0.101319
0.101045
0.100773
0.100506
0.0897633
0.094227
0.097225
0.0993039
0.100755
0.101753
0.102417
0.102828
0.103048
0.103123
0.103091
0.102979
0.102809
0.102598
0.102359
0.102102
0.101834
0.101559
0.101283
0.101008
0.100736
0.10047
0.0919977
0.0956459
0.0981759
0.0999591
0.101211
0.102071
0.102634
0.102973
0.10314
0.103176
0.103116
0.102984
0.1028
0.102579
0.102333
0.102072
0.1018
0.101524
0.101247
0.100971
0.1007
0.100434
0.094012
0.0969713
0.0990833
0.100592
0.101655
0.10238
0.102846
0.103113
0.103228
0.103228
0.10314
0.102988
0.10279
0.10256
0.102307
0.102041
0.101767
0.101489
0.10121
0.100935
0.100663
0.100397
0.0957335
0.0981582
0.0999179
0.101184
0.102073
0.102673
0.103047
0.103247
0.103312
0.103275
0.103161
0.10299
0.102779
0.102539
0.102281
0.10201
0.101733
0.101453
0.101174
0.100898
0.100626
0.100361
0.0971807
0.0991963
0.100666
0.101722
0.102458
0.102943
0.103233
0.10337
0.103388
0.103317
0.103178
0.10299
0.102766
0.102518
0.102253
0.101979
0.101699
0.101418
0.101138
0.100861
0.10059
0.100325
0.0984062
0.100097
0.101327
0.102203
0.102804
0.103188
0.103401
0.10348
0.103456
0.103353
0.103192
0.102987
0.102752
0.102495
0.102225
0.101947
0.101665
0.101382
0.101101
0.100825
0.100554
0.10029
0.0994537
0.100875
0.101903
0.102627
0.10311
0.103404
0.103549
0.103577
0.103514
0.103383
0.103201
0.102981
0.102736
0.102472
0.102197
0.101915
0.101631
0.101347
0.101065
0.100789
0.100518
0.100255
0.100343
0.101543
0.102402
0.102995
0.103377
0.103593
0.103677
0.103659
0.103563
0.103406
0.103206
0.102973
0.102717
0.102447
0.102167
0.101883
0.101596
0.101311
0.10103
0.100753
0.100483
0.10022
0.101096
0.102113
0.10283
0.103311
0.103606
0.103754
0.103786
0.103728
0.103601
0.103423
0.103206
0.102961
0.102698
0.102421
0.102138
0.10185
0.101563
0.101277
0.100995
0.100718
0.100448
0.100186
0.10173
0.102596
0.103193
0.10358
0.1038
0.103889
0.103876
0.103784
0.103631
0.103433
0.103202
0.102947
0.102676
0.102395
0.102108
0.101818
0.101529
0.101242
0.10096
0.100684
0.100414
0.100153
0.102268
0.103005
0.1035
0.103806
0.103962
0.104002
0.10395
0.103828
0.103652
0.103438
0.103195
0.102931
0.102654
0.102368
0.102078
0.101786
0.101496
0.101208
0.100926
0.10065
0.100381
0.100121
0.10272
0.103348
0.103757
0.103995
0.104097
0.104093
0.104008
0.103861
0.103667
0.103438
0.103184
0.102913
0.10263
0.102341
0.102048
0.101755
0.101463
0.101175
0.100893
0.100617
0.100349
0.10009
0.103099
0.103634
0.103971
0.10415
0.104206
0.104167
0.104054
0.103885
0.103674
0.103434
0.103171
0.102893
0.102606
0.102313
0.102018
0.101724
0.101431
0.101143
0.100861
0.100586
0.100318
0.100059
0.103409
0.103869
0.104145
0.104276
0.104294
0.104224
0.104088
0.103901
0.103677
0.103426
0.103156
0.102873
0.102582
0.102286
0.101989
0.101694
0.101401
0.101112
0.10083
0.100555
0.100288
0.100031
0.103661
0.10406
0.104286
0.104377
0.104363
0.104268
0.104112
0.10391
0.103675
0.103416
0.103139
0.102852
0.102558
0.10226
0.101961
0.101665
0.101371
0.101083
0.100801
0.100526
0.10026
0.100003
0.103863
0.104213
0.104398
0.104456
0.104416
0.104301
0.104128
0.103914
0.10367
0.103403
0.103122
0.102831
0.102534
0.102234
0.101934
0.101637
0.101343
0.101054
0.100773
0.100498
0.100233
0.0999769
0.104024
0.104333
0.104486
0.104518
0.104456
0.104324
0.104139
0.103914
0.103662
0.10339
0.103104
0.10281
0.10251
0.102209
0.101908
0.10161
0.101316
0.101028
0.100746
0.100472
0.100208
0.0999524
0.104149
0.104427
0.104554
0.104564
0.104485
0.104339
0.104144
0.103911
0.103653
0.103376
0.103087
0.102789
0.102488
0.102186
0.101884
0.101585
0.101291
0.101003
0.100721
0.100448
0.100184
0.0999296
0.104245
0.104499
0.104606
0.104599
0.104506
0.104349
0.104145
0.103906
0.103642
0.103361
0.103069
0.10277
0.102467
0.102164
0.101861
0.101562
0.101268
0.100979
0.100699
0.100426
0.100162
0.0999086
0.104317
0.104553
0.104644
0.104624
0.10452
0.104355
0.104143
0.103899
0.103631
0.103347
0.103053
0.102752
0.102448
0.102143
0.10184
0.101541
0.101246
0.100958
0.100678
0.100405
0.100142
0.0998895
0.104373
0.104593
0.104671
0.104641
0.104529
0.104357
0.10414
0.103891
0.10362
0.103334
0.103038
0.102735
0.10243
0.102125
0.101821
0.101522
0.101227
0.100939
0.100659
0.100387
0.100125
0.0998723
0.104413
0.104622
0.104691
0.104653
0.104534
0.104357
0.104136
0.103884
0.10361
0.103322
0.103024
0.10272
0.102414
0.102108
0.101805
0.101505
0.10121
0.100922
0.100642
0.100371
0.100109
0.0998572
0.104441
0.104643
0.104704
0.10466
0.104537
0.104355
0.104131
0.103876
0.103601
0.103311
0.103012
0.102707
0.1024
0.102094
0.10179
0.10149
0.101196
0.100908
0.100628
0.100357
0.100096
0.0998443
0.104462
0.104657
0.104713
0.104665
0.104538
0.104353
0.104126
0.10387
0.103593
0.103301
0.103001
0.102696
0.102389
0.102082
0.101778
0.101478
0.101183
0.100896
0.100616
0.100345
0.100084
0.0998335
0.104476
0.104666
0.104719
0.104667
0.104538
0.104351
0.104122
0.103864
0.103586
0.103294
0.102993
0.102687
0.10238
0.102073
0.101768
0.101468
0.101174
0.100886
0.100607
0.100336
0.100076
0.099825
0.104484
0.104672
0.104722
0.104669
0.104537
0.104349
0.104119
0.10386
0.103581
0.103288
0.102987
0.102681
0.102373
0.102066
0.101761
0.101461
0.101167
0.100879
0.1006
0.10033
0.100069
0.0998187
0.104487
0.104675
0.104724
0.104669
0.104537
0.104348
0.104117
0.103858
0.103578
0.103285
0.102983
0.102677
0.102369
0.102061
0.101757
0.101457
0.101162
0.100875
0.100596
0.100325
0.100065
0.0998148
0.104487
0.104676
0.104725
0.10467
0.104537
0.104347
0.104117
0.103857
0.103577
0.103283
0.102982
0.102675
0.102367
0.10206
0.101755
0.101455
0.10116
0.100873
0.100594
0.100324
0.100063
0.0998132
0.100387
0.100131
0.0998833
0.0996442
0.0994147
0.0991956
0.0989871
0.0987897
0.0986035
0.0984286
0.098265
0.0981125
0.0979709
0.09784
0.0977195
0.0976092
0.0975087
0.0974177
0.097336
0.0972632
0.0971992
0.0971436
0.0970963
0.0970572
0.0970261
0.0970028
0.0969873
0.0969796
0.100352
0.100097
0.0998499
0.0996118
0.0993835
0.0991655
0.0989583
0.0987621
0.0985771
0.0984034
0.0982408
0.0980893
0.0979486
0.0978186
0.0976989
0.0975892
0.0974893
0.0973988
0.0973175
0.0972451
0.0971814
0.0971261
0.097079
0.09704
0.097009
0.0969858
0.0969704
0.0969627
0.100317
0.100062
0.0998163
0.0995793
0.0993522
0.0991354
0.0989294
0.0987345
0.0985507
0.0983781
0.0982167
0.0980662
0.0979265
0.0977973
0.0976784
0.0975694
0.0974701
0.0973802
0.0972993
0.0972273
0.0971638
0.0971087
0.0970618
0.097023
0.0969921
0.096969
0.0969536
0.096946
0.100281
0.100028
0.0997826
0.0995467
0.0993208
0.0991053
0.0989006
0.0987069
0.0985244
0.098353
0.0981927
0.0980433
0.0979046
0.0977763
0.0976581
0.0975498
0.0974511
0.0973617
0.0972813
0.0972096
0.0971464
0.0970916
0.0970449
0.0970063
0.0969754
0.0969524
0.0969371
0.0969295
0.100246
0.0999931
0.0997489
0.0995141
0.0992894
0.0990752
0.0988718
0.0986795
0.0984982
0.0983281
0.0981689
0.0980206
0.0978828
0.0977554
0.0976381
0.0975305
0.0974324
0.0973435
0.0972635
0.0971922
0.0971293
0.0970748
0.0970283
0.0969897
0.0969591
0.0969361
0.0969209
0.0969132
0.10021
0.0999583
0.0997152
0.0994816
0.0992582
0.0990453
0.0988432
0.0986522
0.0984722
0.0983033
0.0981453
0.0979981
0.0978613
0.0977348
0.0976183
0.0975114
0.0974139
0.0973255
0.097246
0.0971751
0.0971125
0.0970582
0.0970119
0.0969735
0.096943
0.0969201
0.0969049
0.0968973
0.100175
0.0999236
0.0996816
0.0994492
0.099227
0.0990155
0.0988148
0.0986251
0.0984465
0.0982789
0.098122
0.0979759
0.0978401
0.0977145
0.0975988
0.0974927
0.0973958
0.0973079
0.0972288
0.0971583
0.097096
0.097042
0.0969959
0.0969576
0.0969272
0.0969044
0.0968892
0.0968817
0.100139
0.099889
0.0996481
0.099417
0.0991962
0.098986
0.0987867
0.0985984
0.0984211
0.0982547
0.0980991
0.097954
0.0978193
0.0976946
0.0975797
0.0974743
0.097378
0.0972907
0.097212
0.0971418
0.0970799
0.0970261
0.0969802
0.0969421
0.0969117
0.096889
0.0968739
0.0968664
0.100104
0.0998547
0.0996149
0.0993851
0.0991656
0.0989568
0.0987589
0.098572
0.098396
0.0982309
0.0980765
0.0979326
0.0977989
0.0976751
0.097561
0.0974562
0.0973606
0.0972738
0.0971956
0.0971258
0.0970641
0.0970105
0.0969648
0.0969269
0.0968967
0.096874
0.096859
0.0968515
0.100069
0.0998207
0.0995821
0.0993535
0.0991354
0.0989281
0.0987316
0.098546
0.0983714
0.0982076
0.0980544
0.0979116
0.0977789
0.097656
0.0975427
0.0974387
0.0973436
0.0972573
0.0971796
0.0971101
0.0970488
0.0969954
0.0969499
0.0969121
0.096882
0.0968594
0.0968444
0.0968369
0.100034
0.099787
0.0995497
0.0993224
0.0991057
0.0988998
0.0987047
0.0985206
0.0983473
0.0981848
0.0980328
0.097891
0.0977593
0.0976374
0.0975249
0.0974215
0.0973271
0.0972413
0.097164
0.0970949
0.0970339
0.0969807
0.0969354
0.0968978
0.0968677
0.0968453
0.0968303
0.0968228
0.0999998
0.0997539
0.0995178
0.0992919
0.0990766
0.098872
0.0986784
0.0984957
0.0983238
0.0981625
0.0980117
0.097871
0.0977403
0.0976193
0.0975076
0.0974049
0.0973111
0.0972258
0.0971489
0.0970802
0.0970194
0.0969665
0.0969213
0.0968838
0.0968539
0.0968315
0.0968166
0.0968091
0.0999662
0.0997214
0.0994865
0.0992619
0.099048
0.0988449
0.0986527
0.0984714
0.0983008
0.0981408
0.0979912
0.0978516
0.0977219
0.0976017
0.0974908
0.0973888
0.0972956
0.0972108
0.0971343
0.0970659
0.0970054
0.0969528
0.0969078
0.0968704
0.0968406
0.0968182
0.0968034
0.0967959
0.0999332
0.0996896
0.0994559
0.0992327
0.0990202
0.0988185
0.0986278
0.0984478
0.0982786
0.0981198
0.0979713
0.0978329
0.0977041
0.0975848
0.0974746
0.0973733
0.0972806
0.0971964
0.0971203
0.0970522
0.096992
0.0969395
0.0968947
0.0968575
0.0968277
0.0968055
0.0967906
0.0967832
0.099901
0.0996585
0.0994262
0.0992043
0.0989932
0.098793
0.0986036
0.098425
0.098257
0.0980995
0.0979522
0.0978148
0.097687
0.0975685
0.0974591
0.0973584
0.0972663
0.0971825
0.0971068
0.097039
0.0969791
0.0969268
0.0968821
0.096845
0.0968154
0.0967932
0.0967784
0.096771
0.0998698
0.0996284
0.0993973
0.0991768
0.0989671
0.0987682
0.0985802
0.098403
0.0982363
0.09808
0.0979338
0.0977974
0.0976705
0.0975529
0.0974442
0.0973441
0.0972525
0.0971692
0.0970938
0.0970264
0.0969667
0.0969146
0.0968701
0.0968331
0.0968036
0.0967814
0.0967667
0.0967593
0.0998395
0.0995993
0.0993695
0.0991503
0.0989419
0.0987444
0.0985578
0.0983819
0.0982164
0.0980613
0.0979162
0.0977808
0.0976548
0.0975379
0.0974299
0.0973305
0.0972394
0.0971565
0.0970815
0.0970144
0.0969549
0.096903
0.0968587
0.0968218
0.0967923
0.0967702
0.0967555
0.0967482
0.0998104
0.0995713
0.0993427
0.0991248
0.0989178
0.0987217
0.0985364
0.0983617
0.0981975
0.0980435
0.0978994
0.097765
0.0976398
0.0975237
0.0974164
0.0973176
0.097227
0.0971445
0.0970698
0.097003
0.0969437
0.0968921
0.0968478
0.0968111
0.0967817
0.0967596
0.096745
0.0967376
0.0997824
0.0995445
0.0993172
0.0991006
0.0988948
0.0987
0.098516
0.0983425
0.0981795
0.0980266
0.0978835
0.09775
0.0976257
0.0975103
0.0974036
0.0973053
0.0972152
0.0971331
0.0970588
0.0969922
0.0969332
0.0968817
0.0968376
0.0968009
0.0967716
0.0967496
0.096735
0.0967276
0.0997559
0.0995191
0.0992929
0.0990775
0.0988731
0.0986795
0.0984967
0.0983244
0.0981625
0.0980106
0.0978685
0.0977359
0.0976124
0.0974977
0.0973916
0.0972938
0.0972042
0.0971224
0.0970484
0.0969821
0.0969233
0.0968719
0.096828
0.0967914
0.0967621
0.0967402
0.0967256
0.0967183
0.0997308
0.099495
0.09927
0.0990558
0.0988526
0.0986602
0.0984785
0.0983074
0.0981465
0.0979957
0.0978545
0.0977227
0.0975999
0.0974859
0.0973804
0.0972831
0.0971939
0.0971125
0.0970388
0.0969726
0.096914
0.0968628
0.096819
0.0967825
0.0967533
0.0967314
0.0967168
0.0967095
0.0997072
0.0994725
0.0992486
0.0990355
0.0988334
0.0986422
0.0984616
0.0982916
0.0981317
0.0979818
0.0978414
0.0977104
0.0975883
0.0974749
0.0973699
0.0972731
0.0971843
0.0971032
0.0970298
0.0969639
0.0969054
0.0968544
0.0968106
0.0967742
0.0967451
0.0967232
0.0967087
0.0967014
0.0996853
0.0994516
0.0992287
0.0990167
0.0988157
0.0986255
0.098446
0.0982769
0.098118
0.0979689
0.0978294
0.0976991
0.0975777
0.0974648
0.0973604
0.097264
0.0971755
0.0970947
0.0970215
0.0969558
0.0968975
0.0968466
0.096803
0.0967666
0.0967375
0.0967157
0.0967012
0.0966939
0.0996651
0.0994323
0.0992104
0.0989994
0.0987994
0.0986102
0.0984317
0.0982635
0.0981055
0.0979572
0.0978184
0.0976888
0.0975679
0.0974556
0.0973516
0.0972556
0.0971674
0.097087
0.097014
0.0969485
0.0968903
0.0968395
0.096796
0.0967597
0.0967306
0.0967089
0.0966943
0.0966871
0.0996468
0.0994148
0.0991938
0.0989837
0.0987846
0.0985964
0.0984187
0.0982514
0.0980941
0.0979466
0.0978085
0.0976795
0.0975592
0.0974473
0.0973437
0.0972481
0.0971602
0.09708
0.0970072
0.0969419
0.0968839
0.0968331
0.0967896
0.0967534
0.0967244
0.0967027
0.0966882
0.0966809
0.0996304
0.0993992
0.099179
0.0989697
0.0987715
0.098584
0.0984071
0.0982406
0.098084
0.0979372
0.0977997
0.0976712
0.0975514
0.09744
0.0973367
0.0972414
0.0971538
0.0970738
0.0970012
0.096936
0.0968781
0.0968274
0.096784
0.0967479
0.0967189
0.0966972
0.0966827
0.0966754
0.0996159
0.0993854
0.0991659
0.0989574
0.0987599
0.0985732
0.098397
0.0982311
0.0980752
0.0979289
0.0977919
0.0976639
0.0975445
0.0974335
0.0973306
0.0972355
0.0971482
0.0970683
0.0969959
0.0969309
0.0968731
0.0968225
0.0967791
0.096743
0.0967141
0.0966924
0.0966779
0.0966707
0.0996035
0.0993736
0.0991547
0.0989469
0.09875
0.0985639
0.0983883
0.098223
0.0980677
0.0979219
0.0977854
0.0976577
0.0975387
0.097428
0.0973254
0.0972305
0.0971434
0.0970637
0.0969914
0.0969265
0.0968688
0.0968183
0.096775
0.0967389
0.09671
0.0966883
0.0966738
0.0966666
0.0995932
0.0993638
0.0991455
0.0989382
0.0987418
0.0985562
0.0983812
0.0982163
0.0980614
0.097916
0.0977799
0.0976526
0.0975339
0.0974235
0.097321
0.0972264
0.0971394
0.0970599
0.0969877
0.0969228
0.0968652
0.0968148
0.0967715
0.0967354
0.0967066
0.0966849
0.0966704
0.0966632
0.0995851
0.0993561
0.0991381
0.0989313
0.0987353
0.0985501
0.0983755
0.098211
0.0980565
0.0979114
0.0977756
0.0976486
0.0975301
0.0974199
0.0973176
0.0972232
0.0971363
0.0970569
0.0969848
0.09692
0.0968624
0.096812
0.0967688
0.0967327
0.0967039
0.0966822
0.0966678
0.0966605
0.0995791
0.0993504
0.0991328
0.0989262
0.0987306
0.0985457
0.0983713
0.0982072
0.0980529
0.0979081
0.0977724
0.0976456
0.0975273
0.0974172
0.0973151
0.0972208
0.097134
0.0970547
0.0969826
0.0969179
0.0968603
0.09681
0.0967668
0.0967307
0.0967019
0.0966802
0.0966658
0.0966586
0.0995753
0.0993468
0.0991294
0.098923
0.0987276
0.0985429
0.0983687
0.0982047
0.0980506
0.097906
0.0977705
0.0976438
0.0975256
0.0974156
0.0973136
0.0972193
0.0971326
0.0970533
0.0969813
0.0969166
0.096859
0.0968087
0.0967655
0.0967295
0.0967006
0.096679
0.0966646
0.0966573
0.0995738
0.0993454
0.099128
0.0989217
0.0987264
0.0985418
0.0983677
0.0982038
0.0980497
0.0979051
0.0977697
0.097643
0.0975249
0.0974149
0.0973129
0.0972187
0.097132
0.0970527
0.0969807
0.096916
0.0968585
0.0968081
0.096765
0.0967289
0.0967001
0.0966785
0.096664
0.0966568
0.100668
0.100936
0.101208
0.10148
0.101751
0.102015
0.102268
0.102501
0.102705
0.102866
0.102965
0.102978
0.102874
0.102613
0.102141
0.101391
0.10027
0.0986488
0.0963258
0.0929555
0.0878308
0.079043
0.100633
0.100901
0.101172
0.101445
0.101717
0.101983
0.102238
0.102476
0.102686
0.102855
0.102966
0.102997
0.102916
0.102686
0.102257
0.101564
0.100518
0.0989948
0.0968031
0.0936174
0.0887898
0.0806578
0.100597
0.100865
0.101136
0.10141
0.101682
0.10195
0.102209
0.10245
0.102667
0.102845
0.102969
0.103017
0.10296
0.102763
0.102378
0.101744
0.100775
0.0993562
0.0973069
0.0943278
0.0898382
0.082407
0.100561
0.100829
0.1011
0.101374
0.101648
0.101918
0.102179
0.102425
0.102648
0.102836
0.102973
0.103039
0.103008
0.102845
0.102506
0.101933
0.101049
0.0997434
0.0978546
0.0951155
0.0910301
0.0844842
0.100525
0.100792
0.101064
0.101339
0.101613
0.101885
0.102149
0.1024
0.10263
0.102827
0.102977
0.103062
0.103057
0.10293
0.10264
0.102133
0.101338
0.100157
0.0984467
0.0959766
0.0923311
0.0865994
0.100489
0.100756
0.101028
0.101303
0.101579
0.101852
0.10212
0.102375
0.102611
0.102818
0.102982
0.103087
0.103108
0.103018
0.102778
0.102339
0.101639
0.10059
0.09907
0.0968886
0.093721
0.0889126
0.100453
0.100719
0.100991
0.101267
0.101544
0.101819
0.102089
0.102349
0.102592
0.102809
0.102987
0.103111
0.103159
0.103106
0.102917
0.102549
0.101945
0.10103
0.0997018
0.0978079
0.0951031
0.0911418
0.100417
0.100683
0.100955
0.101231
0.101509
0.101786
0.102059
0.102323
0.102573
0.102799
0.102991
0.103134
0.103209
0.103193
0.103055
0.102756
0.102246
0.101463
0.10032
0.0986958
0.0964069
0.0931433
0.100381
0.100647
0.100918
0.101194
0.101473
0.101752
0.102028
0.102297
0.102553
0.102788
0.102993
0.103155
0.103256
0.103276
0.103187
0.102955
0.102537
0.101878
0.100907
0.0995276
0.0976016
0.094917
0.100345
0.10061
0.100882
0.101158
0.101438
0.101718
0.101997
0.10227
0.102532
0.102776
0.102994
0.103173
0.103299
0.103354
0.103311
0.103142
0.10281
0.102266
0.101451
0.100288
0.0986668
0.0964312
0.10031
0.100574
0.100845
0.101122
0.101402
0.101685
0.101966
0.102242
0.10251
0.102762
0.102992
0.103188
0.103338
0.103424
0.103425
0.103315
0.103061
0.102622
0.101947
0.100971
0.0996067
0.0977254
0.100275
0.100538
0.100809
0.101086
0.101367
0.101651
0.101934
0.102214
0.102487
0.102747
0.102987
0.103199
0.10337
0.103486
0.103527
0.10347
0.103287
0.102942
0.102392
0.10158
0.100436
0.0988632
0.10024
0.100503
0.100773
0.10105
0.101332
0.101617
0.101902
0.102185
0.102463
0.10273
0.10298
0.103206
0.103396
0.103538
0.103616
0.103608
0.103488
0.103227
0.102785
0.102115
0.101155
0.0998257
0.100206
0.100468
0.100738
0.101015
0.101297
0.101583
0.10187
0.102156
0.102438
0.102711
0.10297
0.103208
0.103416
0.103582
0.103692
0.103726
0.103664
0.103476
0.103129
0.102581
0.101778
0.10065
0.100172
0.100434
0.100704
0.10098
0.101262
0.101549
0.101838
0.102126
0.102412
0.10269
0.102958
0.103207
0.10343
0.103617
0.103755
0.103827
0.103814
0.103691
0.103427
0.102984
0.102315
0.101359
0.10014
0.1004
0.10067
0.100946
0.101229
0.101516
0.101806
0.102096
0.102385
0.102669
0.102943
0.103201
0.103438
0.103644
0.103806
0.103911
0.103941
0.103874
0.103681
0.103329
0.102777
0.101971
0.100108
0.100368
0.100636
0.100913
0.101195
0.101483
0.101774
0.102067
0.102358
0.102646
0.102926
0.103193
0.103441
0.103662
0.103846
0.10398
0.104047
0.104027
0.103896
0.103622
0.103169
0.102489
0.100077
0.100336
0.100604
0.10088
0.101163
0.101451
0.101743
0.102037
0.102331
0.102622
0.102907
0.103181
0.10344
0.103674
0.103876
0.104034
0.104132
0.104153
0.104074
0.103867
0.103497
0.102922
0.100048
0.100306
0.100573
0.100849
0.101131
0.10142
0.101712
0.102008
0.102304
0.102598
0.102887
0.103168
0.103434
0.10368
0.103897
0.104075
0.1042
0.104256
0.10422
0.104068
0.103766
0.103274
0.100019
0.100277
0.100544
0.100818
0.101101
0.101389
0.101683
0.101979
0.102277
0.102574
0.102867
0.103152
0.103426
0.103681
0.103911
0.104106
0.104253
0.104337
0.104338
0.104231
0.103986
0.103566
0.0999925
0.100249
0.100515
0.10079
0.101072
0.10136
0.101654
0.101952
0.102251
0.10255
0.102846
0.103135
0.103415
0.103678
0.103918
0.104127
0.104293
0.1044
0.10443
0.104361
0.104162
0.103799
0.0999671
0.100223
0.100488
0.100762
0.101044
0.101333
0.101627
0.101925
0.102225
0.102526
0.102825
0.103118
0.103402
0.103672
0.103921
0.104141
0.104321
0.104447
0.104502
0.104462
0.1043
0.103981
0.0999433
0.100198
0.100463
0.100736
0.101018
0.101307
0.101601
0.1019
0.102201
0.102503
0.102804
0.1031
0.103388
0.103663
0.103919
0.104149
0.104341
0.104482
0.104556
0.10454
0.104407
0.104121
0.0999213
0.100176
0.100439
0.100713
0.100994
0.101282
0.101577
0.101876
0.102178
0.102481
0.102784
0.103082
0.103373
0.103653
0.103915
0.104151
0.104353
0.104507
0.104596
0.104598
0.104487
0.104228
0.099901
0.100155
0.100418
0.10069
0.100971
0.10126
0.101554
0.101854
0.102157
0.102461
0.102765
0.103065
0.103359
0.103642
0.103908
0.104151
0.10436
0.104523
0.104624
0.104641
0.104548
0.10431
0.0998827
0.100136
0.100398
0.10067
0.100951
0.101239
0.101534
0.101834
0.102137
0.102442
0.102747
0.103049
0.103345
0.10363
0.1039
0.104148
0.104363
0.104534
0.104644
0.104672
0.104592
0.10437
0.0998663
0.100119
0.100381
0.100652
0.100933
0.101221
0.101515
0.101815
0.102119
0.102425
0.102731
0.103034
0.103331
0.103619
0.103892
0.104143
0.104363
0.10454
0.104657
0.104693
0.104624
0.104413
0.0998521
0.100104
0.100366
0.100637
0.100917
0.101205
0.101499
0.101799
0.102103
0.10241
0.102716
0.10302
0.103319
0.103609
0.103884
0.104138
0.104361
0.104542
0.104664
0.104707
0.104645
0.104443
0.09984
0.100091
0.100352
0.100623
0.100903
0.101191
0.101485
0.101786
0.10209
0.102397
0.102704
0.103009
0.103308
0.103599
0.103876
0.104132
0.104358
0.104542
0.104669
0.104716
0.104659
0.104462
0.09983
0.100081
0.100342
0.100612
0.100892
0.10118
0.101474
0.101774
0.102079
0.102386
0.102693
0.102999
0.103299
0.103591
0.10387
0.104127
0.104355
0.104542
0.104671
0.104722
0.104668
0.104477
0.0998224
0.100073
0.100334
0.100604
0.100883
0.101171
0.101465
0.101766
0.10207
0.102377
0.102685
0.102991
0.103292
0.103585
0.103864
0.104123
0.104352
0.10454
0.104671
0.104724
0.104673
0.104484
0.099817
0.100067
0.100328
0.100598
0.100877
0.101165
0.101459
0.101759
0.102064
0.102371
0.102679
0.102986
0.103287
0.10358
0.10386
0.104119
0.10435
0.104539
0.104671
0.104725
0.104675
0.104487
0.0998139
0.100064
0.100324
0.100595
0.100874
0.101161
0.101456
0.101756
0.102061
0.102368
0.102676
0.102982
0.103284
0.103578
0.103858
0.104117
0.104348
0.104538
0.10467
0.104725
0.104676
0.104487
0.0969884
0.0969961
0.0970116
0.0970349
0.0970661
0.0971053
0.0971527
0.0972084
0.0972726
0.0973455
0.0974275
0.0975187
0.0976194
0.0977301
0.0978509
0.0979822
0.0981242
0.0982772
0.0984413
0.0986168
0.0988035
0.0990015
0.0992105
0.0994302
0.0996602
0.0998999
0.100148
0.100405
0.0969714
0.0969791
0.0969945
0.0970178
0.0970489
0.0970879
0.0971351
0.0971905
0.0972544
0.097327
0.0974085
0.0974992
0.0975994
0.0977094
0.0978295
0.0979599
0.0981011
0.0982531
0.0984162
0.0985905
0.098776
0.0989728
0.0991806
0.0993992
0.0996281
0.0998668
0.100114
0.10037
0.0969546
0.0969622
0.0969776
0.0970008
0.0970318
0.0970707
0.0971177
0.0971729
0.0972365
0.0973087
0.0973898
0.09748
0.0975796
0.0976889
0.0978082
0.0979378
0.098078
0.098229
0.098391
0.0985642
0.0987485
0.0989441
0.0991507
0.0993681
0.0995958
0.0998334
0.10008
0.100335
0.0969379
0.0969456
0.0969609
0.096984
0.0970149
0.0970537
0.0971004
0.0971554
0.0972187
0.0972906
0.0973712
0.0974609
0.09756
0.0976686
0.0977871
0.0979159
0.0980551
0.098205
0.0983659
0.0985379
0.0987211
0.0989154
0.0991207
0.0993369
0.0995635
0.0998
0.100046
0.1003
0.0969216
0.0969292
0.0969445
0.0969675
0.0969983
0.0970369
0.0970835
0.0971382
0.0972012
0.0972727
0.0973529
0.0974421
0.0975405
0.0976485
0.0977662
0.0978941
0.0980323
0.0981812
0.098341
0.0985118
0.0986937
0.0988867
0.0990908
0.0993057
0.099531
0.0997664
0.100011
0.100264
0.0969055
0.0969131
0.0969284
0.0969513
0.0969819
0.0970204
0.0970668
0.0971213
0.097184
0.0972551
0.0973349
0.0974235
0.0975214
0.0976286
0.0977456
0.0978725
0.0980098
0.0981576
0.0983162
0.0984858
0.0986664
0.0988582
0.0990609
0.0992745
0.0994987
0.0997329
0.0999766
0.100229
0.0968897
0.0968973
0.0969125
0.0969353
0.0969659
0.0970042
0.0970504
0.0971046
0.097167
0.0972378
0.0973171
0.0974053
0.0975025
0.097609
0.0977252
0.0978513
0.0979876
0.0981343
0.0982917
0.0984601
0.0986394
0.0988298
0.0990312
0.0992435
0.0994663
0.0996994
0.0999421
0.100194
0.0968743
0.0968818
0.096897
0.0969197
0.0969502
0.0969883
0.0970343
0.0970883
0.0971504
0.0972208
0.0972997
0.0973874
0.097484
0.0975898
0.0977052
0.0978303
0.0979656
0.0981113
0.0982675
0.0984346
0.0986126
0.0988017
0.0990017
0.0992126
0.0994342
0.099666
0.0999076
0.100158
0.0968592
0.0968667
0.0968818
0.0969045
0.0969348
0.0969728
0.0970187
0.0970724
0.0971342
0.0972043
0.0972827
0.0973698
0.0974658
0.0975709
0.0976855
0.0978098
0.0979441
0.0980886
0.0982437
0.0984095
0.0985862
0.0987738
0.0989725
0.0991821
0.0994023
0.0996329
0.0998733
0.100123
0.0968445
0.096852
0.096867
0.0968896
0.0969198
0.0969577
0.0970033
0.0970569
0.0971184
0.0971881
0.0972661
0.0973527
0.0974481
0.0975525
0.0976662
0.0977896
0.0979229
0.0980663
0.0982202
0.0983847
0.0985601
0.0987464
0.0989437
0.0991518
0.0993707
0.0996
0.0998393
0.100088
0.0968301
0.0968376
0.0968526
0.0968752
0.0969053
0.096943
0.0969885
0.0970417
0.097103
0.0971723
0.0972499
0.097336
0.0974307
0.0975345
0.0976474
0.0977699
0.0979022
0.0980445
0.0981972
0.0983605
0.0985345
0.0987194
0.0989153
0.099122
0.0993395
0.0995675
0.0998056
0.100053
0.0968163
0.0968237
0.0968387
0.0968611
0.0968911
0.0969287
0.096974
0.0970271
0.097088
0.097157
0.0972342
0.0973197
0.0974139
0.097517
0.0976291
0.0977507
0.097882
0.0980232
0.0981747
0.0983367
0.0985094
0.0986929
0.0988874
0.0990927
0.0993088
0.0995355
0.0997724
0.100019
0.0968028
0.0968103
0.0968252
0.0968475
0.0968775
0.0969149
0.09696
0.0970129
0.0970735
0.0971422
0.0972189
0.097304
0.0973976
0.0975
0.0976114
0.0977321
0.0978623
0.0980025
0.0981528
0.0983136
0.0984849
0.098667
0.09886
0.099064
0.0992787
0.099504
0.0997397
0.0999851
0.0967898
0.0967973
0.0968121
0.0968345
0.0968643
0.0969016
0.0969465
0.0969992
0.0970595
0.0971278
0.0972042
0.0972888
0.0973818
0.0974835
0.0975942
0.097714
0.0978433
0.0979824
0.0981315
0.098291
0.098461
0.0986418
0.0988334
0.0990359
0.0992492
0.0994732
0.0997076
0.099952
0.0967774
0.0967848
0.0967996
0.0968219
0.0968516
0.0968888
0.0969336
0.096986
0.0970461
0.0971141
0.09719
0.0972741
0.0973666
0.0974677
0.0975776
0.0976965
0.0978249
0.0979629
0.0981109
0.0982692
0.0984379
0.0986173
0.0988075
0.0990085
0.0992205
0.0994431
0.0996763
0.0999195
0.0967654
0.0967728
0.0967876
0.0968098
0.0968394
0.0968765
0.0969211
0.0969733
0.0970332
0.0971009
0.0971764
0.0972601
0.097352
0.0974525
0.0975616
0.0976798
0.0978072
0.0979442
0.0980911
0.0982481
0.0984155
0.0985935
0.0987824
0.098982
0.0991926
0.0994139
0.0996458
0.0998878
0.096754
0.0967614
0.0967761
0.0967983
0.0968278
0.0968648
0.0969092
0.0969613
0.0970209
0.0970882
0.0971635
0.0972467
0.0973381
0.0974379
0.0975463
0.0976637
0.0977902
0.0979262
0.098072
0.0982278
0.098394
0.0985707
0.0987581
0.0989564
0.0991656
0.0993856
0.0996162
0.0998571
0.0967432
0.0967505
0.0967652
0.0967873
0.0968168
0.0968536
0.096898
0.0969498
0.0970092
0.0970762
0.0971511
0.0972339
0.0973248
0.097424
0.0975318
0.0976483
0.097774
0.097909
0.0980537
0.0982084
0.0983733
0.0985488
0.0987349
0.0989318
0.0991396
0.0993583
0.0995876
0.0998274
0.0967329
0.0967402
0.0967549
0.0967769
0.0968063
0.0968431
0.0968873
0.0969389
0.0969981
0.0970649
0.0971394
0.0972218
0.0973122
0.0974109
0.097518
0.0976338
0.0977586
0.0978927
0.0980364
0.0981899
0.0983537
0.0985278
0.0987126
0.0989083
0.0991148
0.0993321
0.0995603
0.0997989
0.0967232
0.0967305
0.0967452
0.0967671
0.0967964
0.0968331
0.0968772
0.0969287
0.0969876
0.0970542
0.0971284
0.0972104
0.0973003
0.0973984
0.0975049
0.09762
0.097744
0.0978772
0.0980199
0.0981724
0.098335
0.098508
0.0986915
0.0988859
0.0990911
0.0993072
0.0995341
0.0997716
0.0967141
0.0967214
0.096736
0.096758
0.0967872
0.0968238
0.0968677
0.0969191
0.0969778
0.0970441
0.097118
0.0971997
0.0972892
0.0973868
0.0974927
0.0976071
0.0977303
0.0978627
0.0980044
0.0981559
0.0983174
0.0984892
0.0986716
0.0988647
0.0990687
0.0992836
0.0995093
0.0997457
0.0967056
0.0967129
0.0967275
0.0967494
0.0967786
0.0968151
0.0968589
0.0969101
0.0969687
0.0970348
0.0971084
0.0971897
0.0972788
0.0973759
0.0974813
0.097595
0.0977176
0.0978491
0.0979899
0.0981405
0.0983009
0.0984716
0.0986528
0.0988448
0.0990476
0.0992613
0.0994859
0.0997213
0.0966978
0.0967051
0.0967197
0.0967415
0.0967707
0.0968071
0.0968508
0.0969018
0.0969603
0.0970261
0.0970995
0.0971804
0.0972692
0.0973659
0.0974707
0.0975839
0.0977057
0.0978365
0.0979765
0.0981261
0.0982856
0.0984553
0.0986354
0.0988262
0.0990279
0.0992405
0.0994641
0.0996984
0.0966907
0.0966979
0.0967125
0.0967343
0.0967634
0.0967997
0.0968433
0.0968943
0.0969525
0.0970182
0.0970913
0.097172
0.0972604
0.0973566
0.097461
0.0975736
0.0976948
0.0978249
0.0979642
0.0981129
0.0982715
0.0984402
0.0986193
0.0988091
0.0990098
0.0992213
0.0994439
0.0996773
0.0966842
0.0966914
0.0967059
0.0967277
0.0967567
0.096793
0.0968366
0.0968874
0.0969455
0.097011
0.0970839
0.0971643
0.0972524
0.0973483
0.0974522
0.0975643
0.0976849
0.0978144
0.0979529
0.0981009
0.0982586
0.0984264
0.0986046
0.0987935
0.0989931
0.0992038
0.0994254
0.0996578
0.0966783
0.0966856
0.0967001
0.0967218
0.0967508
0.096787
0.0968305
0.0968812
0.0969392
0.0970045
0.0970772
0.0971574
0.0972452
0.0973408
0.0974442
0.0975559
0.097676
0.0978049
0.0979428
0.0980901
0.098247
0.098414
0.0985914
0.0987794
0.0989781
0.0991879
0.0994086
0.0996403
0.0966732
0.0966804
0.0966949
0.0967166
0.0967456
0.0967818
0.0968252
0.0968758
0.0969337
0.0969988
0.0970714
0.0971513
0.0972389
0.0973341
0.0974373
0.0975485
0.0976682
0.0977965
0.0979338
0.0980805
0.0982368
0.0984031
0.0985797
0.0987668
0.0989648
0.0991738
0.0993937
0.0996246
0.0966687
0.0966759
0.0966904
0.0967121
0.096741
0.0967772
0.0968205
0.0968711
0.0969289
0.0969939
0.0970663
0.0971461
0.0972334
0.0973284
0.0974312
0.0975421
0.0976614
0.0977892
0.0979261
0.0980721
0.0982279
0.0983935
0.0985694
0.0987559
0.0989532
0.0991614
0.0993807
0.099611
0.0966649
0.0966722
0.0966866
0.0967083
0.0967372
0.0967733
0.0968166
0.0968671
0.0969248
0.0969898
0.097062
0.0971416
0.0972287
0.0973235
0.0974261
0.0975367
0.0976556
0.0977831
0.0979195
0.0980651
0.0982203
0.0983854
0.0985608
0.0987467
0.0989434
0.099151
0.0993697
0.0995994
0.0966619
0.0966691
0.0966836
0.0967052
0.0967341
0.0967702
0.0968134
0.0968639
0.0969215
0.0969864
0.0970585
0.097138
0.097225
0.0973196
0.0974219
0.0975323
0.0976509
0.0977781
0.0979141
0.0980594
0.0982142
0.0983788
0.0985537
0.0987391
0.0989353
0.0991425
0.0993607
0.0995899
0.0966595
0.0966668
0.0966812
0.0967029
0.0967317
0.0967678
0.096811
0.0968614
0.096919
0.0969838
0.0970558
0.0971352
0.0972221
0.0973165
0.0974187
0.0975289
0.0976473
0.0977742
0.09791
0.0980549
0.0982094
0.0983737
0.0985483
0.0987333
0.0989291
0.0991359
0.0993537
0.0995826
0.0966579
0.0966651
0.0966796
0.0967012
0.0967301
0.0967661
0.0968093
0.0968597
0.0969172
0.096982
0.097054
0.0971333
0.0972201
0.0973144
0.0974165
0.0975265
0.0976448
0.0977715
0.0979071
0.0980519
0.0982061
0.0983702
0.0985445
0.0987292
0.0989248
0.0991313
0.0993488
0.0995774
0.096657
0.0966642
0.0966787
0.0967003
0.0967291
0.0967652
0.0968084
0.0968587
0.0969162
0.0969809
0.0970529
0.0971322
0.0972189
0.0973132
0.0974152
0.0975252
0.0976434
0.09777
0.0979055
0.0980501
0.0982042
0.0983682
0.0985423
0.0987269
0.0989223
0.0991287
0.0993461
0.0995745
0.176037
0.112479
0.069267
0.0735752
0.075708
0.0774751
0.0746068
0.0772681
0.0819143
0.0843153
0.0857835
0.0868892
0.0861381
0.0875123
0.0892395
0.0905562
0.0915232
0.0922884
0.0922223
0.0930096
0.0938892
0.0946643
0.095303
0.0958413
0.0960306
0.0965057
0.0970166
0.0974965
0.0979213
0.0982988
0.0985698
0.0988625
0.0991745
0.0994784
0.0997605
0.100022
0.100295
0.100474
0.100666
0.100858
0.101042
0.101219
0.101457
0.101563
0.101678
0.101795
0.101912
0.102027
0.102213
0.102271
0.102335
0.102403
0.102472
0.102542
0.102672
0.102698
0.102728
0.102762
0.102798
0.102835
0.102912
0.102917
0.102924
0.102935
0.102948
0.102962
0.102992
0.102983
0.102976
0.10297
0.102967
0.102965
0.102957
0.102938
0.102921
0.102905
0.102891
0.102878
0.102839
0.102814
0.102791
0.102768
0.102746
0.102725
0.102663
0.102635
0.102607
0.10258
0.102553
0.102527
0.102448
0.102418
0.102388
0.102357
0.102327
0.102297
0.102208
0.102176
0.102144
0.102112
0.10208
0.102047
0.101951
0.101919
0.101885
0.101852
0.101818
0.101785
0.101685
0.101652
0.101618
0.101584
0.10155
0.101515
0.101415
0.101381
0.101347
0.101313
0.101278
0.101243
0.101143
0.101109
0.101076
0.101041
0.101007
0.100971
0.100873
0.10084
0.100806
0.100772
0.100738
0.100703
0.100439
0.100182
0.0999329
0.0996923
0.0994612
0.0992403
0.0990301
0.098831
0.0986432
0.0984666
0.0983014
0.0981475
0.0980045
0.0978725
0.0977509
0.0976396
0.0975383
0.0974466
0.0973642
0.0972909
0.0972265
0.0971706
0.097123
0.0970836
0.0970523
0.0970289
0.0970134
0.0970056
0.100474
0.100216
0.0999658
0.0997242
0.099492
0.0992701
0.0990588
0.0988585
0.0986695
0.098492
0.0983257
0.0981708
0.098027
0.0978941
0.0977719
0.09766
0.0975581
0.0974659
0.0973831
0.0973095
0.0972447
0.0971886
0.0971409
0.0971014
0.0970699
0.0970465
0.0970309
0.0970231
0.100508
0.100249
0.0999983
0.0997557
0.0995226
0.0992996
0.0990872
0.0988859
0.0986958
0.0985172
0.09835
0.0981942
0.0980495
0.0979158
0.0977929
0.0976803
0.0975779
0.0974853
0.0974021
0.0973282
0.0972631
0.0972067
0.0971588
0.0971192
0.0970877
0.0970641
0.0970485
0.0970407
0.100541
0.100282
0.10003
0.0997869
0.0995528
0.0993288
0.0991154
0.098913
0.0987219
0.0985423
0.0983741
0.0982174
0.0980719
0.0979375
0.0978139
0.0977007
0.0975978
0.0975047
0.0974211
0.0973469
0.0972815
0.097225
0.0971769
0.0971371
0.0971055
0.0970818
0.0970661
0.0970583
0.100574
0.100315
0.100062
0.0998178
0.0995827
0.0993577
0.0991433
0.0989399
0.0987478
0.0985672
0.0983981
0.0982405
0.0980943
0.0979591
0.0978348
0.0977211
0.0976177
0.0975241
0.0974402
0.0973656
0.0973
0.0972432
0.097195
0.097155
0.0971233
0.0970996
0.0970839
0.097076
0.100607
0.100347
0.100093
0.0998481
0.0996122
0.0993862
0.0991708
0.0989664
0.0987734
0.0985919
0.0984219
0.0982635
0.0981165
0.0979806
0.0978557
0.0977414
0.0976375
0.0975435
0.0974592
0.0973843
0.0973185
0.0972615
0.0972131
0.097173
0.0971412
0.0971174
0.0971016
0.0970938
0.223323
0.22332
0.223312
0.2233
0.223285
0.223265
0.223242
0.223214
0.223183
0.223148
0.223108
0.223065
0.223018
0.222967
0.222912
0.222853
0.22279
0.222723
0.222653
0.222579
0.222501
0.222419
0.222334
0.222246
0.222154
0.22206
0.221964
0.221867
0.221771
0.221677
0.221589
0.221512
0.221452
0.221419
0.221433
0.221536
0.221737
0.221638
0.220876
0.216195
0.0716341
0.0716336
0.0716326
0.0716312
0.0716292
0.0716267
0.0716237
0.0716202
0.0716163
0.0716118
0.0716068
0.0716013
0.0715953
0.0715889
0.0715819
0.0715745
0.0715665
0.0715581
0.0715492
0.0715399
0.07153
0.0715197
0.0715089
0.0714976
0.0714857
0.0714733
0.0714603
0.0714467
0.0714328
0.0714188
0.0714056
0.0713948
0.0713893
0.0713944
0.0714198
0.0714825
0.0716116
0.0718577
0.072324
0.0731781
0.0840099
0.0840094
0.0840083
0.0840067
0.0840045
0.0840018
0.0839985
0.0839947
0.0839904
0.0839855
0.0839801
0.0839741
0.0839676
0.0839605
0.0839529
0.0839448
0.0839361
0.0839269
0.0839172
0.083907
0.0838963
0.083885
0.0838732
0.0838609
0.083848
0.0838345
0.0838205
0.083806
0.0837912
0.0837766
0.0837632
0.0837526
0.083748
0.0837549
0.0837821
0.0838449
0.0839674
0.0841884
0.0845685
0.0851892
0.090806
0.0908054
0.0908042
0.0908025
0.0908001
0.0907971
0.0907935
0.0907894
0.0907846
0.0907792
0.0907732
0.0907667
0.0907595
0.0907517
0.0907434
0.0907344
0.0907249
0.0907148
0.0907041
0.0906929
0.0906811
0.0906687
0.0906557
0.0906422
0.090628
0.0906133
0.090598
0.0905823
0.0905663
0.0905507
0.0905362
0.0905247
0.0905191
0.0905243
0.0905481
0.0906026
0.090706
0.0908846
0.0911729
0.0916093
0.0951761
0.0951754
0.0951741
0.0951722
0.0951696
0.0951663
0.0951625
0.0951579
0.0951527
0.0951469
0.0951404
0.0951332
0.0951255
0.095117
0.0951079
0.0950982
0.0950878
0.0950768
0.0950652
0.095053
0.0950401
0.0950267
0.0950126
0.0949979
0.0949826
0.0949666
0.0949501
0.0949331
0.0949159
0.094899
0.0948832
0.0948701
0.0948623
0.0948638
0.0948808
0.0949226
0.0950017
0.0951349
0.095341
0.0956374
0.0981475
0.0981468
0.0981454
0.0981433
0.0981405
0.098137
0.0981328
0.098128
0.0981224
0.0981161
0.0981091
0.0981014
0.098093
0.0980839
0.0980742
0.0980637
0.0980525
0.0980407
0.0980282
0.098015
0.0980012
0.0979867
0.0979716
0.0979558
0.0979393
0.0979222
0.0979046
0.0978864
0.0978679
0.0978497
0.0978323
0.0978172
0.0978063
0.097803
0.0978119
0.0978395
0.0978942
0.0979863
0.0981259
0.0983204
0.100201
0.1002
0.100199
0.100196
0.100193
0.10019
0.100185
0.10018
0.100174
0.100167
0.10016
0.100152
0.100143
0.100133
0.100123
0.100111
0.1001
0.100087
0.100074
0.10006
0.100045
0.100029
0.100013
0.0999965
0.099979
0.0999608
0.099942
0.0999227
0.099903
0.0998834
0.0998643
0.099847
0.0998329
0.0998244
0.099825
0.099839
0.099872
0.09993
0.100018
0.100141
0.101609
0.101608
0.101606
0.101604
0.101601
0.101597
0.101592
0.101587
0.101581
0.101574
0.101566
0.101557
0.101548
0.101537
0.101526
0.101515
0.101502
0.101489
0.101475
0.10146
0.101444
0.101428
0.101411
0.101393
0.101375
0.101355
0.101336
0.101315
0.101294
0.101273
0.101253
0.101233
0.101216
0.101203
0.101196
0.101198
0.101213
0.101244
0.101295
0.101366
0.102547
0.102546
0.102545
0.102542
0.102539
0.102535
0.10253
0.102524
0.102518
0.10251
0.102502
0.102493
0.102483
0.102472
0.102461
0.102448
0.102435
0.102421
0.102407
0.102391
0.102375
0.102358
0.10234
0.102321
0.102302
0.102282
0.102261
0.10224
0.102218
0.102196
0.102174
0.102152
0.102132
0.102114
0.102101
0.102093
0.102094
0.102106
0.102129
0.102165
0.103138
0.103137
0.103136
0.103133
0.10313
0.103125
0.10312
0.103114
0.103108
0.1031
0.103091
0.103082
0.103072
0.103061
0.103049
0.103036
0.103022
0.103008
0.102992
0.102976
0.102959
0.102941
0.102923
0.102904
0.102884
0.102863
0.102841
0.102819
0.102796
0.102773
0.102749
0.102726
0.102704
0.102683
0.102664
0.102649
0.10264
0.102636
0.102641
0.102653
0.103472
0.103471
0.103469
0.103467
0.103463
0.103459
0.103454
0.103447
0.10344
0.103433
0.103424
0.103414
0.103404
0.103392
0.10338
0.103367
0.103353
0.103338
0.103322
0.103305
0.103288
0.103269
0.10325
0.10323
0.10321
0.103188
0.103166
0.103143
0.10312
0.103095
0.103071
0.103046
0.103022
0.102998
0.102976
0.102955
0.102938
0.102925
0.102916
0.102912
0.103617
0.103616
0.103614
0.103611
0.103608
0.103603
0.103598
0.103592
0.103584
0.103576
0.103567
0.103558
0.103547
0.103535
0.103522
0.103509
0.103495
0.103479
0.103463
0.103446
0.103428
0.10341
0.10339
0.10337
0.103348
0.103326
0.103304
0.10328
0.103256
0.103231
0.103206
0.10318
0.103154
0.103129
0.103104
0.10308
0.103057
0.103037
0.103019
0.103004
0.103624
0.103623
0.103622
0.103619
0.103615
0.103611
0.103605
0.103599
0.103592
0.103583
0.103574
0.103564
0.103553
0.103541
0.103529
0.103515
0.1035
0.103485
0.103468
0.103451
0.103433
0.103414
0.103394
0.103373
0.103352
0.103329
0.103306
0.103282
0.103258
0.103232
0.103206
0.10318
0.103153
0.103126
0.103099
0.103072
0.103047
0.103022
0.102999
0.102977
0.103534
0.103533
0.103531
0.103529
0.103525
0.10352
0.103515
0.103508
0.103501
0.103493
0.103484
0.103474
0.103463
0.103451
0.103438
0.103424
0.103409
0.103393
0.103377
0.103359
0.103341
0.103322
0.103302
0.103281
0.103259
0.103236
0.103213
0.103189
0.103164
0.103138
0.103111
0.103084
0.103057
0.103029
0.103001
0.102973
0.102945
0.102917
0.10289
0.102864
0.103376
0.103375
0.103373
0.10337
0.103367
0.103362
0.103356
0.10335
0.103343
0.103334
0.103325
0.103315
0.103304
0.103292
0.103279
0.103265
0.10325
0.103234
0.103218
0.1032
0.103182
0.103162
0.103142
0.103121
0.103099
0.103076
0.103053
0.103028
0.103003
0.102977
0.10295
0.102923
0.102895
0.102867
0.102838
0.102809
0.102779
0.10275
0.102721
0.102692
0.103171
0.10317
0.103168
0.103165
0.103161
0.103157
0.103151
0.103145
0.103138
0.103129
0.10312
0.10311
0.103099
0.103087
0.103074
0.10306
0.103045
0.103029
0.103013
0.102995
0.102977
0.102957
0.102937
0.102916
0.102894
0.102871
0.102847
0.102823
0.102798
0.102771
0.102745
0.102717
0.102689
0.10266
0.102631
0.102601
0.102571
0.10254
0.10251
0.102479
0.102934
0.102933
0.102932
0.102929
0.102925
0.102921
0.102915
0.102909
0.102901
0.102893
0.102884
0.102874
0.102863
0.102851
0.102838
0.102824
0.102809
0.102794
0.102777
0.102759
0.102741
0.102722
0.102701
0.10268
0.102658
0.102636
0.102612
0.102587
0.102562
0.102536
0.102509
0.102482
0.102453
0.102424
0.102395
0.102365
0.102334
0.102303
0.102272
0.10224
0.102678
0.102677
0.102675
0.102672
0.102669
0.102664
0.102659
0.102652
0.102645
0.102637
0.102628
0.102618
0.102607
0.102595
0.102582
0.102568
0.102554
0.102538
0.102521
0.102504
0.102486
0.102467
0.102446
0.102425
0.102404
0.102381
0.102357
0.102333
0.102308
0.102282
0.102255
0.102227
0.102199
0.10217
0.10214
0.10211
0.102079
0.102048
0.102016
0.101984
0.102409
0.102408
0.102406
0.102404
0.1024
0.102395
0.10239
0.102384
0.102377
0.102368
0.102359
0.102349
0.102338
0.102327
0.102314
0.1023
0.102286
0.10227
0.102254
0.102237
0.102218
0.102199
0.102179
0.102159
0.102137
0.102114
0.102091
0.102067
0.102042
0.102016
0.101989
0.101962
0.101934
0.101905
0.101875
0.101845
0.101814
0.101783
0.101751
0.101718
0.102133
0.102132
0.10213
0.102128
0.102124
0.10212
0.102114
0.102108
0.102101
0.102093
0.102084
0.102074
0.102063
0.102052
0.102039
0.102025
0.102011
0.101996
0.10198
0.101962
0.101944
0.101926
0.101906
0.101885
0.101864
0.101841
0.101818
0.101794
0.101769
0.101744
0.101717
0.10169
0.101662
0.101633
0.101604
0.101574
0.101543
0.101512
0.10148
0.101448
0.101854
0.101853
0.101851
0.101849
0.101845
0.101841
0.101836
0.101829
0.101822
0.101814
0.101805
0.101796
0.101785
0.101773
0.101761
0.101748
0.101733
0.101718
0.101702
0.101685
0.101668
0.101649
0.10163
0.101609
0.101588
0.101566
0.101543
0.101519
0.101495
0.101469
0.101443
0.101416
0.101389
0.10136
0.101331
0.101301
0.101271
0.10124
0.101208
0.101176
0.101575
0.101574
0.101572
0.10157
0.101566
0.101562
0.101557
0.101551
0.101544
0.101536
0.101527
0.101517
0.101507
0.101495
0.101483
0.10147
0.101456
0.101441
0.101425
0.101409
0.101391
0.101373
0.101354
0.101333
0.101313
0.101291
0.101268
0.101245
0.101221
0.101196
0.10117
0.101143
0.101116
0.101088
0.101059
0.10103
0.101
0.100969
0.100937
0.100905
0.100639
0.100378
0.100124
0.0998781
0.0996413
0.0994144
0.099198
0.0989927
0.0987987
0.0986163
0.0984455
0.0982863
0.0981385
0.098002
0.0978765
0.0977617
0.0976572
0.0975629
0.0974782
0.097403
0.0973369
0.0972797
0.0972311
0.097191
0.097159
0.0971352
0.0971194
0.0971115
0.100671
0.100409
0.100154
0.0999075
0.0996698
0.0994421
0.0992248
0.0990186
0.0988238
0.0986405
0.0984689
0.0983089
0.0981604
0.0980233
0.0978971
0.0977818
0.0976769
0.0975821
0.0974972
0.0974217
0.0973553
0.0972979
0.0972492
0.0972089
0.0971769
0.097153
0.0971371
0.0971292
0.100701
0.100439
0.100184
0.0999364
0.0996979
0.0994693
0.0992512
0.0990441
0.0988484
0.0986643
0.098492
0.0983312
0.0981821
0.0980443
0.0979176
0.0978018
0.0976964
0.0976013
0.097516
0.0974402
0.0973737
0.0973161
0.0972672
0.0972267
0.0971946
0.0971707
0.0971548
0.0971468
0.100732
0.100469
0.100213
0.0999647
0.0997255
0.099496
0.0992771
0.0990692
0.0988727
0.0986879
0.0985147
0.0983533
0.0982035
0.0980651
0.0979379
0.0978216
0.0977158
0.0976203
0.0975347
0.0974586
0.0973919
0.0973341
0.097285
0.0972445
0.0972123
0.0971883
0.0971723
0.0971644
0.100761
0.100498
0.100241
0.0999925
0.0997525
0.0995223
0.0993026
0.0990939
0.0988966
0.098711
0.0985371
0.098375
0.0982246
0.0980857
0.0979579
0.0978412
0.097735
0.0976391
0.0975532
0.0974769
0.0974099
0.097352
0.0973028
0.0972622
0.0972299
0.0972058
0.0971898
0.0971818
0.10079
0.100526
0.100269
0.10002
0.0997789
0.099548
0.0993275
0.0991181
0.0989201
0.0987337
0.0985592
0.0983965
0.0982454
0.0981059
0.0979777
0.0978605
0.097754
0.0976578
0.0975716
0.097495
0.0974279
0.0973697
0.0973204
0.0972797
0.0972473
0.0972231
0.0972071
0.0971991
0.100819
0.100554
0.100296
0.100046
0.0998048
0.0995731
0.0993519
0.0991418
0.0989431
0.098756
0.0985809
0.0984175
0.0982659
0.0981259
0.0979972
0.0978796
0.0977727
0.0976762
0.0975897
0.0975129
0.0974456
0.0973873
0.0973378
0.097297
0.0972645
0.0972403
0.0972243
0.0972163
0.100846
0.100581
0.100323
0.100072
0.09983
0.0995977
0.0993758
0.099165
0.0989656
0.0987779
0.0986021
0.0984382
0.0982861
0.0981456
0.0980164
0.0978984
0.0977912
0.0976943
0.0976076
0.0975306
0.0974631
0.0974046
0.0973551
0.0973141
0.0972816
0.0972573
0.0972412
0.0972332
0.100873
0.100608
0.100349
0.100097
0.0998546
0.0996216
0.0993991
0.0991876
0.0989876
0.0987993
0.0986229
0.0984585
0.0983058
0.0981649
0.0980353
0.0979169
0.0978093
0.0977122
0.0976253
0.0975481
0.0974803
0.0974217
0.097372
0.097331
0.0972984
0.0972741
0.097258
0.0972499
0.100899
0.100633
0.100374
0.100122
0.0998785
0.0996449
0.0994218
0.0992097
0.0990091
0.0988202
0.0986433
0.0984783
0.0983252
0.0981838
0.0980539
0.0979351
0.0978272
0.0977298
0.0976426
0.0975652
0.0974973
0.0974386
0.0973888
0.0973477
0.097315
0.0972906
0.0972745
0.0972664
0.100925
0.100658
0.100398
0.100146
0.0999018
0.0996676
0.0994439
0.0992312
0.09903
0.0988406
0.0986632
0.0984977
0.0983441
0.0982023
0.098072
0.0979529
0.0978447
0.0977471
0.0976596
0.0975821
0.097514
0.0974551
0.0974052
0.097364
0.0973313
0.0973069
0.0972907
0.0972826
0.100949
0.100682
0.100422
0.100169
0.0999244
0.0996897
0.0994654
0.0992522
0.0990504
0.0988605
0.0986826
0.0985166
0.0983626
0.0982204
0.0980898
0.0979704
0.0978619
0.097764
0.0976763
0.0975986
0.0975304
0.0974714
0.0974214
0.0973801
0.0973473
0.0973229
0.0973067
0.0972986
0.100973
0.100706
0.100445
0.100191
0.0999463
0.0997111
0.0994863
0.0992725
0.0990703
0.0988799
0.0987014
0.0985351
0.0983807
0.0982381
0.0981071
0.0979874
0.0978787
0.0977805
0.0976927
0.0976148
0.0975464
0.0974873
0.0974372
0.0973958
0.097363
0.0973385
0.0973223
0.0973142
0.100996
0.100728
0.100467
0.100213
0.0999675
0.0997318
0.0995065
0.0992922
0.0990895
0.0988986
0.0987198
0.098553
0.0983982
0.0982553
0.098124
0.098004
0.097895
0.0977967
0.0977087
0.0976306
0.0975621
0.0975029
0.0974527
0.0974112
0.0973784
0.0973538
0.0973376
0.0973294
0.101018
0.10075
0.100488
0.100234
0.099988
0.0997518
0.099526
0.0993113
0.0991082
0.0989169
0.0987376
0.0985704
0.0984153
0.098272
0.0981404
0.0980202
0.097911
0.0978124
0.0977242
0.097646
0.0975774
0.0975181
0.0974678
0.0974263
0.0973933
0.0973688
0.0973525
0.0973444
0.10104
0.100771
0.100509
0.100254
0.100008
0.0997712
0.0995449
0.0993298
0.0991262
0.0989345
0.0987548
0.0985873
0.0984318
0.0982883
0.0981564
0.0980359
0.0979265
0.0978278
0.0977394
0.097661
0.0975923
0.0975329
0.0974825
0.0974409
0.0974079
0.0973833
0.097367
0.0973589
0.10106
0.100791
0.100529
0.100274
0.100027
0.0997898
0.0995631
0.0993476
0.0991436
0.0989515
0.0987715
0.0986036
0.0984479
0.098304
0.0981719
0.0980512
0.0979415
0.0978426
0.0977541
0.0976756
0.0976067
0.0975472
0.0974968
0.0974552
0.0974221
0.0973975
0.0973811
0.097373
0.10108
0.100811
0.100548
0.100292
0.100045
0.0998077
0.0995807
0.0993647
0.0991604
0.0989679
0.0987876
0.0986194
0.0984633
0.0983192
0.0981868
0.0980659
0.0979561
0.097857
0.0977683
0.0976897
0.0976207
0.0975611
0.0975106
0.097469
0.0974359
0.0974112
0.0973948
0.0973867
0.101099
0.10083
0.100566
0.10031
0.100063
0.0998249
0.0995975
0.0993812
0.0991765
0.0989837
0.0988031
0.0986346
0.0984783
0.0983339
0.0982013
0.0980801
0.0979701
0.0978709
0.0977821
0.0977033
0.0976343
0.0975746
0.097524
0.0974823
0.0974492
0.0974245
0.0974081
0.0973999
0.101117
0.100847
0.100584
0.100327
0.100079
0.0998413
0.0996136
0.099397
0.0991919
0.0989989
0.0988179
0.0986492
0.0984926
0.098348
0.0982152
0.0980939
0.0979837
0.0978843
0.0977954
0.0977165
0.0976473
0.0975876
0.097537
0.0974952
0.097462
0.0974373
0.0974209
0.0974127
0.101134
0.100864
0.1006
0.100344
0.100096
0.099857
0.099629
0.0994121
0.0992067
0.0990134
0.0988322
0.0986632
0.0985063
0.0983615
0.0982285
0.098107
0.0979967
0.0978972
0.0978081
0.0977291
0.0976599
0.0976001
0.0975494
0.0975076
0.0974744
0.0974496
0.0974332
0.097425
0.101151
0.10088
0.100616
0.100359
0.100111
0.099872
0.0996437
0.0994264
0.0992208
0.0990272
0.0988457
0.0986765
0.0985195
0.0983745
0.0982413
0.0981196
0.0980091
0.0979095
0.0978203
0.0977413
0.097672
0.0976121
0.0975613
0.0975194
0.0974862
0.0974614
0.097445
0.0974368
0.101166
0.100896
0.100631
0.100374
0.100125
0.0998862
0.0996576
0.0994401
0.0992343
0.0990404
0.0988587
0.0986893
0.098532
0.0983868
0.0982535
0.0981316
0.098021
0.0979213
0.097832
0.0977529
0.0976835
0.0976235
0.0975727
0.0975308
0.0974975
0.0974728
0.0974563
0.0974481
0.101181
0.10091
0.100645
0.100388
0.100139
0.0998997
0.0996708
0.0994531
0.099247
0.0990529
0.098871
0.0987013
0.0985439
0.0983986
0.098265
0.0981431
0.0980324
0.0979325
0.0978431
0.0977639
0.0976944
0.0976344
0.0975836
0.0975416
0.0975083
0.0974835
0.0974671
0.0974588
0.101195
0.100924
0.100659
0.100401
0.100152
0.0999123
0.0996833
0.0994653
0.099259
0.0990647
0.0988826
0.0987128
0.0985552
0.0984097
0.098276
0.0981539
0.0980431
0.0979431
0.0978537
0.0977743
0.0977048
0.0976448
0.0975939
0.0975519
0.0975186
0.0974937
0.0974773
0.097469
0.101208
0.100936
0.100671
0.100413
0.100164
0.0999243
0.099695
0.0994768
0.0992703
0.0990758
0.0988935
0.0987235
0.0985658
0.0984201
0.0982863
0.0981641
0.0980532
0.0979531
0.0978636
0.0977842
0.0977146
0.0976545
0.0976036
0.0975616
0.0975282
0.0975034
0.0974869
0.0974787
0.10122
0.100948
0.100683
0.100425
0.100175
0.0999354
0.0997059
0.0994876
0.0992809
0.0990862
0.0989038
0.0987336
0.0985757
0.09843
0.0982961
0.0981737
0.0980627
0.0979626
0.0978729
0.0977935
0.0977239
0.0976637
0.0976127
0.0975707
0.0975373
0.0975125
0.097496
0.0974877
0.101231
0.100959
0.100694
0.100436
0.100186
0.0999458
0.0997161
0.0994976
0.0992908
0.0990959
0.0989133
0.0987431
0.098585
0.0984391
0.0983051
0.0981827
0.0980716
0.0979713
0.0978817
0.0978022
0.0977325
0.0976723
0.0976213
0.0975792
0.0975458
0.0975209
0.0975044
0.0974962
0.101241
0.10097
0.100704
0.100445
0.100196
0.0999554
0.0997255
0.0995069
0.0992999
0.0991049
0.0989222
0.0987518
0.0985936
0.0984476
0.0983135
0.098191
0.0980798
0.0979795
0.0978898
0.0978102
0.0977405
0.0976803
0.0976292
0.0975871
0.0975537
0.0975288
0.0975123
0.097504
0.101251
0.100979
0.100713
0.100455
0.100205
0.0999642
0.0997342
0.0995154
0.0993083
0.0991132
0.0989303
0.0987598
0.0986016
0.0984554
0.0983212
0.0981987
0.0980874
0.097987
0.0978972
0.0978176
0.0977479
0.0976876
0.0976365
0.0975944
0.097561
0.0975361
0.0975195
0.0975113
0.10126
0.100988
0.100722
0.100463
0.100213
0.0999722
0.0997421
0.0995232
0.0993159
0.0991207
0.0989378
0.0987671
0.0986088
0.0984626
0.0983283
0.0982057
0.0980943
0.0979939
0.0979041
0.0978244
0.0977546
0.0976943
0.0976432
0.0976011
0.0975676
0.0975427
0.0975261
0.0975179
0.101267
0.100995
0.100729
0.10047
0.10022
0.0999794
0.0997492
0.0995302
0.0993228
0.0991275
0.0989444
0.0987737
0.0986153
0.098469
0.0983347
0.098212
0.0981006
0.0980001
0.0979102
0.0978305
0.0977607
0.0977004
0.0976492
0.0976071
0.0975736
0.0975487
0.0975321
0.0975239
0.101274
0.101002
0.100736
0.100477
0.100227
0.0999858
0.0997555
0.0995364
0.0993289
0.0991336
0.0989504
0.0987796
0.0986211
0.0984748
0.0983404
0.0982176
0.0981061
0.0980056
0.0979157
0.097836
0.0977661
0.0977058
0.0976546
0.0976124
0.097579
0.097554
0.0975375
0.0975292
0.10128
0.101008
0.100742
0.100483
0.100232
0.0999914
0.0997611
0.0995419
0.0993343
0.0991389
0.0989556
0.0987848
0.0986262
0.0984798
0.0983454
0.0982225
0.098111
0.0980105
0.0979205
0.0978408
0.0977709
0.0977105
0.0976594
0.0976172
0.0975837
0.0975587
0.0975422
0.0975339
0.101285
0.101013
0.100747
0.100488
0.100237
0.0999963
0.0997658
0.0995465
0.0993389
0.0991434
0.0989601
0.0987892
0.0986306
0.0984842
0.0983496
0.0982268
0.0981153
0.0980147
0.0979247
0.0978449
0.097775
0.0977146
0.0976634
0.0976212
0.0975877
0.0975628
0.0975462
0.0975379
0.10129
0.101017
0.100751
0.100492
0.100241
0.1
0.0997698
0.0995504
0.0993428
0.0991472
0.0989639
0.0987929
0.0986343
0.0984878
0.0983532
0.0982303
0.0981188
0.0980182
0.0979282
0.0978484
0.0977784
0.097718
0.0976668
0.0976246
0.0975911
0.0975661
0.0975496
0.0975413
0.101293
0.101021
0.100754
0.100495
0.100245
0.100004
0.099773
0.0995536
0.0993459
0.0991503
0.0989669
0.0987959
0.0986372
0.0984907
0.0983561
0.0982332
0.0981216
0.098021
0.0979309
0.0978511
0.0977812
0.0977208
0.0976696
0.0976273
0.0975938
0.0975688
0.0975523
0.097544
0.101296
0.101023
0.100757
0.100498
0.100247
0.100006
0.0997753
0.0995559
0.0993482
0.0991525
0.0989692
0.0987981
0.0986394
0.0984929
0.0983583
0.0982353
0.0981237
0.0980231
0.097933
0.0978532
0.0977832
0.0977228
0.0976716
0.0976294
0.0975958
0.0975709
0.0975543
0.097546
0.101298
0.101025
0.100759
0.100499
0.100249
0.100008
0.0997769
0.0995575
0.0993497
0.0991541
0.0989707
0.0987996
0.0986409
0.0984943
0.0983597
0.0982367
0.0981251
0.0980245
0.0979344
0.0978546
0.0977846
0.0977242
0.097673
0.0976307
0.0975972
0.0975722
0.0975557
0.0975474
0.101298
0.101026
0.100759
0.1005
0.100249
0.100008
0.0997777
0.0995583
0.0993505
0.0991548
0.0989714
0.0988003
0.0986416
0.098495
0.0983604
0.0982375
0.0981258
0.0980252
0.0979351
0.0978553
0.0977853
0.0977249
0.0976737
0.0976314
0.0975979
0.0975729
0.0975563
0.0975481
)
;

boundaryField
{
    bc-2
    {
        type            empty;
    }
    bc-3
    {
        type            empty;
    }
    bottom
    {
        type            zeroGradient;
    }
    leftSide
    {
        type            zeroGradient;
    }
    naturalSurface
    {
        type            zeroGradient;
    }
    rightSide
    {
        type            zeroGradient;
    }
    slopesurface
    {
        type            zeroGradient;
    }
    subGradeSurface
    {
        type            zeroGradient;
    }
}


// ************************************************************************* //
