# Supplementary material for: A finite volume-based model for the hydrothermal behavior of soil under freeze–thaw cycles
Source: PLoS One. 2021 Jun 3;16(6):e0252680. doi: 10.1371/journal.pone.0252680 (PMC8174737; doi:10.1371/journal.pone.0252680)
Supplement: S1 Data — (ZIP) [file pone.0252680.s001.zip › Data at equal time interval/3.31776e+08/Bi]

/*--------------------------------*- C++ -*----------------------------------*\
| =========                 |                                                 |
| \\      /  F ield         | OpenFOAM: The Open Source CFD Toolbox           |
|  \\    /   O peration     | Version:  2.4.0                                 |
|   \\  /    A nd           | Web:      www.OpenFOAM.org                      |
|    \\/     M anipulation  |                                                 |
\*---------------------------------------------------------------------------*/
FoamFile
{
    version     2.0;
    format      ascii;
    class       volScalarField;
    location    "3.31776e+08";
    object      Bi;
}
// * * * * * * * * * * * * * * * * * * * * * * * * * * * * * * * * * * * * * //

dimensions      [0 0 0 0 0 0 0];

internalField   nonuniform List<scalar> 
9554
(
9.37835
4.98172
0
0
0
0
0
0
0
0
0
0
0
0
0
0
0
0
0
0
0
0
9.37834
4.9817
0
0
0
0
0
0
0
0
0
0
0
0
0
0
0
0
0
0
0
0
9.37833
4.98167
0
0
0
0
0
0
0
0
0
0
0
0
0
0
0
0
0
0
0
0
9.37832
4.98163
0
0
0
0
0
0
0
0
0
0
0
0
0
0
0
0
0
0
0
0
9.3783
4.98157
0
0
0
0
0
0
0
0
0
0
0
0
0
0
0
0
0
0
0
0
9.37828
4.9815
0
0
0
0
0
0
0
0
0
0
0
0
0
0
0
0
0
0
0
0
9.37826
4.98141
0
0
0
0
0
0
0
0
0
0
0
0
0
0
0
0
0
0
0
0
9.37823
4.9813
0
0
0
0
0
0
0
0
0
0
0
0
0
0
0
0
0
0
0
0
9.37819
4.98118
0
0
0
0
0
0
0
0
0
0
0
0
0
0
0
0
0
0
0
0
9.37815
4.98104
0
0
0
0
0
0
0
0
0
0
0
0
0
0
0
0
0
0
0
0
9.37811
4.98088
0
0
0
0
0
0
0
0
0
0
0
0
0
0
0
0
0
0
0
0
9.37806
4.98071
0
0
0
0
0
0
0
0
0
0
0
0
0
0
0
0
0
0
0
0
9.378
4.98051
0
0
0
0
0
0
0
0
0
0
0
0
0
0
0
0
0
0
0
0
9.37794
4.9803
0
0
0
0
0
0
0
0
0
0
0
0
0
0
0
0
0
0
0
0
9.37787
4.98006
0
0
0
0
0
0
0
0
0
0
0
0
0
0
0
0
0
0
0
0
9.3778
4.9798
0
0
0
0
0
0
0
0
0
0
0
0
0
0
0
0
0
0
0
0
9.37772
4.97952
0
0
0
0
0
0
0
0
0
0
0
0
0
0
0
0
0
0
0
0
9.37764
4.97923
0
0
0
0
0
0
0
0
0
0
0
0
0
0
0
0
0
0
0
0
9.37755
4.97892
0
0
0
0
0
0
0
0
0
0
0
0
0
0
0
0
0
0
0
0
9.37746
4.97861
0
0
0
0
0
0
0
0
0
0
0
0
0
0
0
0
0
0
0
0
9.37738
4.97831
0
0
0
0
0
0
0
0
0
0
0
0
0
0
0
0
0
0
0
0
9.3773
4.97805
0
0
0
0
0
0
0
0
0
0
0
0
0
0
0
0
0
0
0
0
9.37724
4.97785
0
0
0
0
0
0
0
0
0
0
0
0
0
0
0
0
0
0
0
0
9.37721
4.97776
0
0
0
0
0
0
0
0
0
0
0
0
0
0
0
0
0
0
0
0
9.37723
4.97783
0
0
0
0
0
0
0
0
0
0
0
0
0
0
0
0
0
0
0
0
9.37729
4.97811
0
0
0
0
0
0
0
0
0
0
0
0
0
0
0
0
0
0
0
0
9.37743
4.97864
0
0
0
0
0
0
0
0
0
0
0
0
0
0
0
0
0
0
0
0
9.37763
4.97946
0
0
0
0
0
0
0
0
0
0
0
0
0
0
0
0
0
0
0
0
9.3779
4.9805
0
0
0
0
0
0
0
0
0
0
0
0
0
0
0
0
0
0
0
0
9.37816
4.98161
0
0
0
0
0
0
0
0
0
0
0
0
0
0
0
0
0
0
0
0
9.37831
4.98234
0
0
0
0
0
0
0
0
0
0
0
0
0
0
0
0
0
0
0
0
9.37809
4.98185
0
0
0
0
0
0
0
0
0
0
0
0
0
0
0
0
0
0
0
0
9.37703
4.97849
0
0
0
0
0
0
0
0
0
0
0
0
0
0
0
0
0
0
0
0
9.37425
4.9693
0
0
0
0
0
0
0
0
0
0
0
0
0
0
0
0
0
0
0
0
9.36814
4.94897
0
0
0
0
0
0
0
0
0
0
0
0
0
0
0
0
0
0
0
0
9.3556
4.9079
0
0
0
0
0
0
0
0
0
0
0
0
0
0
0
0
0
0
0
0
9.33031
4.82839
0
0
0
0
0
0
0
0
0
0
0
0
0
0
0
0
0
0
0
0
9.27768
4.6766
0
0
0
0
0
0
0
0
0
0
0
0
0
0
0
0
0
0
0
0
9.15787
4.38544
0
0
0
0
0
0
0
0
0
0
0
0
0
0
0
0
0
0
0
0
8.83842
3.81991
0
0
0
0
0
0
0
0
0
0
0
0
0
0
0
0
0
0
0
0
10.7023
10.5594
10.5854
9.27985
10.0749
9.24218
9.43546
6.74331
10.2489
5.482
8.82346
6.76732
10.5996
6.72449
9.94869
8.31952
9.47876
9.41107
5.96619
10.0265
10.7134
5.78003
9.82022
7.28831
7.55548
9.15545
10.0273
8.0892
8.60777
10.8688
7.31687
10.5004
10.7269
7.70494
0
4.39063
0
0
5.64298
4.64854
5.38646
4.74846
7.49999
5.5977
7.42333
4.44491
6.44349
0
2.99042
0
9.19018
0
1.8738
0
0
0
0
0
4.27732
9.37755
3.88654
0
0
0
5.57238
0
0
0
0
0
0
0
0
0
0
0
0
0
0
0
0
0
0
0
0
0
0
0
0
0
0
0
0
0
0
0
0
0
0
0
0
0
0
0
0
0
0
0
0
0
0
0
0
0
10.3236
0
0
0
0
0
0
0
0
0
0
9.34013
0
0
0
0
0
0
0
0
7.84974
1.68631
0
0
0
0
0
0
0
0
0
0
0
0
0
0
0
0
0
0
0
0
0
0
0
0
2.14251
2.38874
9.74636
5.92179
7.63205
0
0
0
0
0
0
0
0
0
0
0
0
0
0
0
0
9.32356
0
0
0
0
0
0
0
0
0
0
0
0
0
0
0
0
0
0
0
0
0
0
4.02018
0
0
8.94292
0
0
0
0
0
0
0
0
0
0
0
0
0
6.80649
9.01775
0
0
0
5.05848
0
0
0
2.53615
0
0
0
0
0
0
0
0
0
0
0
0
0
0
0
0
0
0
0
0
6.27879
9.58346
0
0
0
0
0
0
0
0
0
0
0
0
0
0
0
0
0
0
5.80552
0
3.09149
7.8273
0
0
0
0
0
0
4.53953
10.5957
0
0
0
5.30647
0
0
0
0
0
0
0
2.00556
0
0
0
0
0
0
0
0
0
0
0
0
0
0
0
0
0
0
0
0
0
0
0
0
0
0
0
0
0
0
0
0
0
0
0
0
9.03384
1.86884
0
0
0
0
4.2397
0
0
0
0
0
0
0
0
0
0
0
0
0
0
0
0
0
6.72186
10.4069
0
0
0
0
0
0
0
0
0
0
1.99566
6.23482
0
0
0
0
0
0
0
0
0
0
0
0
0
0
0
0
0
0
0
0
0
0
0
0
0
0
0
0
0
0
0
0
0
0
0
3.7673
0
0
0
0
0
0
0
0
7.84829
10.6421
0
0
4.39956
1.44907
0
0
0
1.60762
0
0
0
0
9.84173
7.18609
3.4675
7.26764
0
0
0
0
0
0
0
0
5.23891
2.83915
0
0
0
0
0
0
0
0
0
0
0
0
0
0
0
0
0
1.32414
0
0
0
0
4.09539
2.15972
0
0
0
0
0
0
0
0
0
0
0
0
8.01729
10.6069
10.5572
6.66649
0
0
0
0
0
0
7.09755
10.8485
5.71801
0
10.8313
9.74032
10.5478
9.70842
10.5174
7.09737
10.3231
4.58398
9.45924
3.93955
9.32496
5.91999
7.08059
5.55452
9.60053
0
9.31027
4.86736
0
0
0
8.88245
8.33602
0
6.76373
0
3.42591
0
3.8316
0
0
0
3.81764
0
5.56111
0
0
0
5.5381
0
0
0
2.16932
0
2.19249
0
3.36206
0
6.65823
0
0
0
0
5.97229
6.79986
0
0
0
0
3.6498
4.19485
0
2.51744
0
6.2134
0
0
6.28314
0
3.09956
5.93155
0
0
0
0
0
0
1.43508
1.39836
9.17657
4.16637
6.14877
0
6.58309
0
0
5.64823
0
5.40658
0
9.93896
1.28576
0
0
0
0
0
0
3.13914
2.84139
0
0
0
0
6.9959
0
0
0
7.12822
0
0
0
0
0
4.96491
9.75191
10.2452
2.84499
7.32925
0
0
0
5.91692
7.90484
0
0
0
5.51162
0.530231
0
2.32421
7.18152
0
2.70975
0
1.40281
0
0
0
0
0
0.8589
2.31261
0
9.60216
6.4219
0
0
5.27756
7.1643
5.87636
8.908
0
0
10.5029
5.53116
5.95199
6.186
0
0
4.22068
7.06093
7.93239
3.51418
7.49667
2.31342
3.36378
1.57773
0
0
1.40275
0
7.11216
2.92747
4.04241
0
1.14644
3.83623
0
0
0
0
0
0
0
0
0
0
0
0
0
0
4.8934
7.64026
0
0
7.07991
2.24846
8.93658
5.81661
0
0
2.39325
0.666989
10.591
7.63143
0
0
0
0
7.26034
3.10472
0
0
0
0
0
0
7.74486
9.47724
3.67001
5.62526
7.24137
10.5048
3.54026
5.55768
0
2.86476
0
0
0
0
3.51629
0
2.93309
0
0
0
3.85348
6.60034
5.65953
6.05906
0
0
2.34902
0
0
0.881777
10.6367
7.7679
0
0
2.39286
0
0
0
3.39581
5.04789
0
0
0
0
0
2.73537
0
0
0.396164
0
7.98862
9.45157
0.722697
2.27214
1.37845
0
0
0.853237
8.52135
7.63693
0
0
0
0
6.35068
6.31042
0
0
0
0
0
0
0
0
0
0
7.97405
10.6969
0
0
10.9738
10.9048
10.3427
9.27104
10.3208
9.27229
10.3214
9.27719
10.3281
9.29332
10.3277
9.28085
10.3268
9.28749
10.3281
9.28702
10.3307
9.29682
10.3384
9.31759
10.3451
9.32547
10.3545
9.35942
10.3761
9.41996
10.4123
9.51775
10.478
9.70986
10.6413
10.2593
10.9773
10.9241
10.3428
9.27169
10.3257
9.28616
10.3283
9.2864
10.3307
9.29261
10.3274
9.28185
10.3289
9.29308
10.3306
9.29304
10.333
9.30023
10.3395
9.31964
10.3483
9.33983
10.3609
9.37175
10.3807
9.42384
10.415
9.52256
10.4823
9.72518
10.6465
10.2691
0
10.7631
5.69842
0
10.7889
9.6097
10.5489
9.54272
9.07139
7.50184
6.80478
7.05954
10.252
6.08537
9.87446
3.24896
10.3593
5.92481
9.65718
0
10.0469
2.19332
0
7.61315
7.90432
0
0
0
0.861409
0
6.00509
0
0
0
2.50903
0
2.17611
0
0
0
4.41417
0
0
0
2.45214
0
3.00322
0
0
0
0
5.92646
1.02298
0
0
0
0
4.7361
7.10176
0
0
6.79117
0
4.41812
5.78803
0
6.06843
0
0
6.77274
0
1.66005
0
0
0
0
5.88805
0
0
5.38269
7.09114
0.720487
0
7.79968
0.401329
6.20429
10.6566
0
0
0
0
0
0
0
0
7.22217
3.0235
2.53996
0
0
7.77635
5.34765
0
0
0
0
6.41514
8.695
5.459
0.81631
0
0
0
0
3.26286
7.39354
0
7.10302
0
0
0
6.3897
0
0
0
6.30917
9.74915
2.70162
0
0
0
0
5.91741
10.4843
0.893572
0
2.88839
0
0
0
5.00735
6.90957
10.3401
4.56047
6.50055
8.29185
0
0
0
0
0.822011
0
0
0
0
0
0
0
2.96933
0.97605
0
4.38438
2.24191
7.49497
0
0
7.13406
5.24255
0
0
1.8807
7.10184
10.3512
6.4795
0
0
10.4215
5.45194
2.71557
0
0
0
7.1001
1.73909
3.47973
5.06005
3.35705
6.32103
3.8242
7.07903
0
0
0
0
0
0
0
1.47552
7.08086
0
0
0
3.25753
7.01733
7.04671
1.46171
6.50137
3.6342
0
0
0
0
0
0
0
0
0
0
0
1.51123
0
0
6.68692
9.31321
6.31836
2.59378
3.45466
0
0
0
0
0
0
0
1.70568
0.871398
0
0
9.60906
7.93673
4.9157
3.299
1.92702
0
5.06482
3.25528
9.47087
8.51279
0
0
2.19784
0
0.871225
0
5.11568
7.90641
7.66543
9.3677
0
0
0
0
0
0
3.90103
0.977344
0
0
0
3.10309
2.27663
0
0
0
2.61667
0
4.44391
5.06864
0
0
0
0
0
0
0
2.52668
9.2137
9.33913
0
0
0
0.918701
0
0
7.47474
4.40903
0
0
0
0
0
0
0
0
0
0
0
2.92384
6.22614
4.38737
7.48651
4.63252
8.40768
10.7665
0
0
0
0
0
4.4179
0
0
5.68526
4.71484
7.54141
7.24403
9.03019
4.63747
9.69798
2.22198
9.84184
2.68114
4.04523
4.38873
8.17923
4.23594
9.72552
0
0
0
0
0
0
3.08802
9.985
0
6.77187
0
0.474179
0
1.07106
0
0
0
0
0
0
0
0
0
0
0
0
0
0
0
0
0
0
0
0
0
0
0
0
0
0
0
0
0
0
0
0
0
0
0
0
0
0
0
0
0
0
0
0
0
0
0
0
0
0
0
0
0
0
0
0
0
4.58077
0
0
0
0
0
3.57488
0
6.14111
0
0
0
0
0
0
0
0
0
0
1.40531
0
0
0
0
0
0
0
0
0
0
0
0
0
9.64952
2.90615
0
0
0
0
0
0
0
0
0
0
8.1182
1.54778
0
0
0
0
0
0
0
0
0
0
9.78048
0.0514544
0
0
0
0
0
0
0
0
0
0
0
0
0
0
0
0
0
0
0
0
4.23011
8.01395
0
0
0
0
0
0
0
0
0
0
0
0
5.53073
0
6.69804
10.2655
8.18863
7.76807
0
0
0
0
0
0
0
0
0
0
0
0
0
0
0
0
0
0
0
0
0
0
0
0
0
0
0
0
0
0
0
0
0
0
0
0
0
0
0
0
0
0
0
0
0
0
0
0
0
0
0
0
0
0
3.59547
8.89906
0
0
0
0
0
0
0
0
0.936448
4.66315
0
0
0.770013
0
0
0
0
0
9.54694
6.25851
0
0
0
2.08277
0
0
0
0
0
0
0
0
0
0
0
0
0
0
0
0
0
0
0
0
0
0
0
0
0
0
0
0
0
0
0
0
0
0
0
0
0
0
0
0
0
0
0.590663
6.05934
0
0
0
0
0
0
0
0
0
0
4.79572
5.43803
0
0
5.45326
10.4055
5.47
2.8676
0
0
0
0
0
0
0
0
0
0
0
0
0.784929
3.81029
0
0
0
0
0
0
0
0
0
0
0
0
0
0
5.8683
6.06472
0
0
0
0
0
0
10.5015
7.00706
0
0
0
0
0
0
0
0
0
0
0
0
0
0
0
0
0
0
0
0
0
0.612319
0
0
0
0
0
0
0
0
0
0
0
0
0
0
0
0
0
0
0
0
0
0
0
0
0
0
0.132991
0
0
0
0
0
0
0
2.2182
5.63894
0
0
0
0
2.52871
0
0
0
7.36699
10.5986
8.57538
8.38199
8.36329
10.754
10.6191
7.94762
0
0
0
0
0
0
9.32158
10.607
10.5579
10.6994
9.39505
10.5439
9.2843
10.6983
7.85147
8.99812
7.26834
9.14246
6.83228
9.11434
6.70568
9.43592
7.34461
10.0943
10.993
6.57004
10.203
5.42223
10.3255
5.89205
10.5032
5.9803
10.1927
7.51264
9.99749
9.66503
9.25942
7.56949
9.19486
10.9687
0
0
0
0
0
0
0
0
0
0
0
0
0
0
0
0
0
0
0
0
0
0
0
0
0
0
0
0
0
0
0
0
0
0
0
0
0
0
0
0
0
0
0
0
0
0
0
0
0
0
0
0
0
0
0
0
0
0
0
0
0
0
0
0
0
0
0
0
0
0
0
0
0
0
0
0
0
0
0
0
0
0
0
0
0
0
0
0
0
0
0
0
0
0
0
0
0
0
0
0
0
0
0
0
0
0
0
0
0
0
0
0
0
0
0
0
0
0
0
0
0
0
0
0
0
0
0
0
0
0
0
0
0
0
0
0
0
0
0
0
0
0
0
0
0
0
0
0
0
0
0
0
0
0
0
0
0
0
0
0
0
0
0
0
0
0
0
0
0
0
0
0
0
0
0
0
0
0
0
0
0
0
0
0
0
0
0
0
0
0
0
0
0
0
0
0
0
0
0
0
0
0
0
0
0
0
0
0
0
0
0
0
0
0
0
0
0
0
0
0
0
0
0
0
0
0
0
0
0
0
0
0
0
0
0
0
0
0
0
0
0
0
0
0
0
0
0
0
0
0
0
0
0
0
0
0
0
0
0
0
0
0
0
0
0
0
0
0
0
0
0
0
0
0
0
0
0
0
0
0
0
0
0
0
0
0
0
0
0
0
0
0
0
0
0
0
0
0
0
0
0
0
0
0
0
0
0
0
0
0
0
0
0
0
0
0
0
0
0
0
0
0
0
0
0
0
0
0
0
0
0
0
0
0
0
0
0
0
0
0
0
0
0
0
0
0
0
0
0
0
0
0
0
0
0
0
0
0
0
0
0
0
0
0
0
0
0
0
0
0
0
0
0
0
0
0
0
0
0
0
0
0
0
0
0
0
0
0
0
0
0
0
0
0
0
0
0
0
0
0
0
0
0
0
0
0
0
0
0
0
0
0
0
0
0
0
0
0
0
0
0
0
0
0
0
0
0
0
0
0
0
0
0
0
0
0
0
0
0
0
0
0
0
0
0
0
0
0
0
0
0
0
0
0
0
0
0
0
0
0
0
0
0
0
0
0
0
0
0
0
0
0
0
0
0
0
0
0
0
0
0
0
0
0
0
0
0
0
0
0
0
0
0
0
0
0
0
0
0
0
0
0
0
0
0
0
0
0
0
0
0
0
0
0
0
0
0
0
0
0
0
0
0
0
0
0
0
0
0
0
0
0
0
0
0
0
0
0
0
0
0
0
0
0
0
0
0
0
0
0
0
0
0
0
0
0
0
0
0
0
0
0
0
0
0
0
0
0
0
0
0
0
0
0
0
0
0
0
0
0
0
0
0
0
0
0
0
0
0
0
0
0
0
0
0
0
0
0
0
0
0
0
0
0
0
0
0
0
0
0
0
0
0
0
0
0
0
0
0
0
0
0
0
0
0
0
0
0
0
0
0
0
0
0
0
0
0
0
0
0
0
0
0
0
0
0
0
0
0
0
0
0
0
0
0
0
0
0
0
0
0
0
0
0
0
0
0
0
0
0
0
0
0
0
0
0
0
0
0
0
0
0
0
0
0
0
0
0
0
0
0
0
0
0
0
0
0
0
0
0
0
0
0
0
0
0
0
0
0
0
0
0
0
0
0
0
0
0
0
0
0
0
0
0
0
0
0
0
0
0
0
0
0
0
0
0
0
0
0
0
0
0
0
0
0
0
0
0
0
0
0
0
0
0
0
0
0
0
0
0
0
0
0
0
0
0
0
0
0
0
0
0
0
0
0
0
0
0
0
0
0
0
0
0
0
0
0
0
0
0
0
0
0
0
0
0
0
0
0
0
0
0
0
0
0
0
0
0
0
0
0
0
0
0
0
0
0
0
0
0
0
0
0
0
0
0
0
0
0
0
0
0
0
0
0
0
0
0
0
0
0
0
0
0
0
0
0
0
0
0
0
0
0
0
0
0
0
0
0
0
0
0
0
0
0
0
0
0
0
0
0
0
0
0
0
0
0
0
0
0
0
0
0
0
0
0
0
0
0
0
0
0
0
0
0
0
0
0
0
0
0
0
0
0
0
0
0
0
0
0
0
0
0
0
0
0
0
0
0
0
0
0
0
0
0
0
0
0
0
0
0
0
0
0
0
0
0
0
0
0
0
0
0
0
0
0
0
0
0
0
0
0
0
0
0
0
0
0
0
0
0
0
0
0
0
0
0
0
0
0
0
0
0
0
0
0
0
0
0
0
0
0
0
0
0
0
0
0
0
0
0
0
0
0
0
0
0
0
0
0
0
0
0
0
0
0
0
0
0
0
0
0
0
0
0
0
0
0
0
0
0
0
0
0
0
0
0
0
0
0
0
0
0
0
0
0
0
0
0
0
0
0
0
0
0
0
0
0
0
0
0
0
0
0
0
0
0
0
0
0
0
0
0
0
0
0
0
0
0
0
0
0
0
0
0
0
0
0
0
0
0
0
0
0
0
0
0
0
0
0
0
0
0
0
0
0
0
0
0
0
0
0
0
0
0
0
0
0
0
0
0
0
0
0
0
0
0
0
0
0
1.51703
2.32183
3.36252
4.68918
6.22307
7.78404
0
0
0
0
1.13398
2.73781
0
0
0
0
0
0
0
0
0
0
0
0
0
0
0
0
0
0
0
0
0
0
0
0
0
0
0
0
0
0
0
0
0
0
0
0
0
0
0
0
0
0
0
0
0
0
0
0
0
0
0
0
0
0
0
0
0
0
0
0
0
0
0
0
0
0
0
0
0
0
0
0
0
0
0
0
0
0
0
0
0
0
0
0
0
0
0
0
0
0
0
0
0
0
0
0
0
0
0
0
0
0
0
0
0
0
0
0
0
0
0
0
0
0
0
0
0
0
0
0
0
0
0
0
0
0
0
0
0
0
0
0
0
0
0
0
0
0
0
0
0
0
0
0
0
0
0
0
0
0
0
0
0
0
0
0
0
0
0
0
0
0
0
0
0
0
0
0
0
0
0
0
0
0
0
0
0
0
0
0
0
0
0
0
0
0
0
0
0
0
0
0
0
0
0
0
0
0
0
0
0
0
0
0
0
0
0
0
0
0
0
0
0
0
0
0
0
0
0
0
0
0
0
0
0
0
0
0
0
0
0
0
0
0
0
0
0
0
0
0
0
0
0
0
0
0
0
0
0
0
0
0
0
0
0
0
0
0
0
0
0
0
0
0
0
0
0
0
0
0
0
0
0
0
0
0
0
0
0
0
0
0
0
0
0
0
0
0
0.792611
0
0
0
0
0
0
0
0
0
0
0
0
0
0
0
0
0
0
0
0
0
0
0
0
0
0
0
0
0
0
0
0
0
0
0
0
0
0
0
0
0
0
0
0
0
0
0
0
0
0
0
0
0
0
0
0
0
0
0
0
0
0
0
0
0
0
0
0
0
0
0
0
0
0
0
0
0
0
0
0
0
0
0
0
0
0
0
0
0
0
0
0
0
0
0
0
0
0
0
0
0
0
0
0
0
0
0
0
0
0
0
0
0
0
0
0
0
0
0
0
0
0
0
0
0
0
0
0
0
0
0
0
0
0
0
0
0
0
0
0
0
0
0
0
0
0
0
0
0
0
0
0
0
0
0
0
0
0
0
0
0
0
0
0
0
0
0
0
0
0
0
0
0
0
0
0
0
0
0
0
0
0
0
0
0
0
0
0
0
0
0
0
0
0
0
0
0
0
0
0
0
0
0
0
0
0
0
0
0
0
0
0
0
0
0
0
0
0
0
0
0
0
0
0
0
0
0
0
0
0
0
0
0
0
0
0
0
0
0
0
0
0
0
0
0
0
0
0
0
0
0
0
0
0
0
0
0
0
0
0
0
0
0
0
0
0
0
0
0
0
0
0
0
0
0
0
0
0
0
0
0
0
0
0
0
0
0
0
0
0
0
0
0
0
0
0
0
0
0
0
0
0
0
0
0
0
0
0
0
0
0
0
0
0
0
0
0
0
0
0
0
0
0
0
0
0
0
0
0
0
0
0
0
0
0
0
0
0
0
0
0
0
0
0
0
0
0
0
0
0
0
0
0
0
0
0
0
0
0
0
0
0
0
0
0
0
0
0
0
0
0
0
0
0
0
0
0
0
0
0
0
0
0
0
0
0
0
0
0
0
0
0
0
0
0
0
0
0
0
0
0
0
0
0
0
0
0
0
0
0
0
0
0
0
0
0
0
0
0
0
0
0
0
0
0
0
0
0
0
0
0
0
0
0
0
0
0
0
0
0
0
0
0
0
0
0
0
0
0
0
0
0
0
0
0
0
0
0
0
0
0
0
0
0
0
0
0
0
0
0
0
0
0
0
0
0
0
0
0
0
0
0
0
0
0
0
0
0
0
0
0
0
0
0
0
0
0
0
0
0
0
0
0
0
0
0
0
0
0
0
0
0
0
0
0
0
0
0
0
0
0
0
0
0
0
0
0
0
0
0
0
0
0
0
0
0
0
0
0
0
0
0
0
0
0
0
0
0
0
0
0
0
0
0
0
0
0
0
0
0
0
0
0
0
0
0
0
0
0
0
0
0
0
0
0
0
0
0
0
0
0
0
0
0
0
0
0
0
0
0
0
0
0
0
0
0
0
0
0
0
0
0
0
0
0
0
0
0
0
0
0
0
0
0
0
0
0
0
0
0
0
0
0
0
0
0
0
0
0
0
0
0
0
0
0
0
0
0
0
0
0
0
0
0
0
0
0
0
0
0
0
0
0
0
0
0
0
0
0
0
0
0
0
0
0
0
0
0
0
0
0
0
0
0
0
0
0
0
0
0
0
0
0
0
0
0
0
0
0
0
0
0
0
0
0
0
0
0
0
0
0
0
0
0
0
0
0
0
0
0
0
0
0
0
0
0
0
0
0
0
0
0
0
0
0
0
0
0
0
0
0
0
0
0
0
0
0
0
0
0
0
0
0
0
0
0
0
0
0
0
0
0
0
0
0
0
0
0
0
0
0
0
0
0
0
0
0
0
0
0
0
0
0
0
0
0
0
0
0
0
0
0
0
0
0
0
0
0
0
0
0
0
0
0
0
0
0
0
0
0
0
0
0
0
0
0
0
0
0
0
0
0
0
0
0
0
0
0
0
0
0
0
0
0
0
0
0
0
0
0
0
0
0
0
0
0
0
0
0
0
0
0
0
0
0
0
0
0
0
0
0
0
0
0
0
0
0
0
0
0
0
0
0
0
0
0
0
0
0
0
0
0
0
0
0
0
0
0
0
0
0
0
0
0
0
0
0
0
0
0
0
0
0
0
0
0
0
0
0
0
0
0
0
0
0
0
0
0
0
0
0
0
0
0
0
0
0
0
0
0
0
0
0
0
0
0
0
0
0
0
0
0
0
0
0
0
0
0
0
0
0
0
0
0
0
0
0
0
0
0
0
0
0
0
0
0
0
0
0
0
0
0
0
0
0
0
0
0
0
0
0
0
0
0
0
0
0
0
0
0
0
0
0
0
0
0
0
0
0
0
0
0
0
0
0
0
0
0
0
0
0
0
0
0
0
0
0
0
0
0
0
0
0
0
0
0
0
0
0
0
0
0
0
0
0
0
0
0
0
0
0
0
0
0
0
0
0
0
0
0
0
0
0
0
0
0
0
0
0
0
0
0
0
0
0
0
0
0
0
0
0
0
0
0
0
0
0
0
0
0
0
0
0
0
0
0
0
0
0
0
0
0
0
0
0
0
0
0
0
0
0
0
0
0
0
0
0
0
0
0
0
0
0
0
0
0
0
0
0
0
0
0
0
0
0
0
0
0
0
0
0
0
0
0
0
0
0
0
0
0
0
0
0
0
0
0
0
0
0
0
0
0
0
0
0
0
0
0
0
0
0
0
0
0
0
0
0
0
0
0
0
0
0
0
0
0
0
0
0
0
0
0
0
0
0
0
0
0
0
0
0
0
0
0
0
0
0
0
0
0
0
0
0
0
0
0
0
0
0
0
0
0
0
0
0
0
0
0
0
0
0
0
0
0
0
0
0
0
0
0
0
0
0
0
0
0
0
0
0
0
0
0
0
0
0
0
0
0
0
0
0
0
0
0
0
0
0
0
0
0
0
0
0
0
0
0
0
0
0
0
0
0
0
0
0
0
0
0
0
0
0
0
0
0
0
0
0
0
0
0
0
0
0
0
0
0
0
0
0
0
0
0
0
0
0
0
0
0
0
0
0
0
0
0
0
0
0
0
0
0
0
0
0
0
0
0
0
0
0
0
0
0
0
0
0
0
0
0
0
0
0
0
0
0
0
0
0
0
0
0
0
0
0
0
0
0
0
0
0
0
0
0
0
0
0
0
0
0
0
0
0
0
0
0
0
0
0
0
0
0
0
0
0
0
0
0
0
0
0
0
0
0
0
0
0
0
0
0
0
0
0
0
0
0
0
0
0
0
0
0
0
0
0
0
0
0
0
0
0
0
0
0
0
0
0
0
0
0
0
0
0
0
0
0
0
0
0
0
0
0
0
0
0
0
0
0
0
0
0
0
0
0
0
0
0
0
0
0
0
0
0
0
0
0
0
0
0
0
0
0
0
0
0
0
0
0
0
0
0
0
0
0
0
0
0
0
0
0
0
0
0
0
0
0
0
0
0
0
0
0
0
0
0
0
0
0
0
0
0
0
0
0
0
0
0
0
0
0
0
0
0
0
0
0
0
0
0
0
0
0
0
0
0
0
0
0
0
0
0
0
0
0
0
0
0
0
0
0
0
0
0
0
0
0
0
0
0
0
0
0
0
0
0
0
0
0
0
0
0
0
0
0
0
0
0
0
0
0
0
0
0
0
0
0
0
0
0
0
0
0
0
0
0
0
0
0
0
0
0
0
0
0
0
0
0
0
0
0
0
0
0
0
0
0
0
0
0
0
0
0
0
0
0
0
0
0
0
0
0
0
0
0
0
0
0
0
0
0
0
0
0
0
0
0
0
0
0
0
0
0
0
0
0
0
0
0
0
0
0
0
0
0
0
0
0
0
0
0
0
0
0
0
0
0
0
0
0
0
0
0
0.834588
0
0
0
0
0
0
0
0
0
0
0
0
0
0
0
0
0
0
0
0
0
0
0
0
0
0
0
0
0
0
0
0
0
0
0
0
0
0
0
0
0
0
0
0
0
0
0
0
0
0
0
0
0
0
0
0
0
0
0
0
0
0
0
0
0
0
0
0
0
0
0
0
0
0
0
0
0
0
0
0
0
0
0
0
0
0
0
0
0
0
0
0
0
0
0
0
0
0
0
0
0
0
0
0
0
0
0
0
0
0
0
0
0
0
0
0
0
0
0
0
0
0
0
0
0
0
0
0
0
0
0
0
0
0
0
0
0
0
0
0
0
0
0
0
0
0
0
0
0
0
0
0
0
0
0
0
0
0
0
0
0
0
0
0
0
0
0
0
0
0
0
0
0
0
0
0
0
0
0
0
0
0
0
0
0
0
0
0
0
0
0
0
0
0
0
0
0
0
0
0
0
0
0
0
0
0
0
0
0
0
0
0
0
0
0
0
0
0
0
0
0
0
0
0
0
0
0
0
0
0
0
0
0
0
0
0
0
0
0
0
0
0
0
0
0
0
0
0
0
0
0
0
0
0
0
0
0
0
0
0
0
0
0
0
0
0
0
0
0
0
0
0
0
0
0
0
0
0
0
0
0
0
0
0
0
0
0
0
0
0
0
0
0
0
0
0
0
0
0
0
0
0
0
0
0
0
0
0
0
0
0
0
0
0
0
0
0
0
0
0
0
0
0
0
0
0
0
0
0
0
0
0
0
0
0
0
0
0
0
0
0
0
0
0
0
0
0
0
0
0
0
0
0
0
0
0
0
0
0
0
0
0
0
0
0
0
0
0
0
0
0
0
0
0
0
0
0
0
0
0
0
0
0
0
0
0
0
0
0
0
0
0
0
0
0
0
0
0
0
0
0
0
0
0
0
0
0
0
0
0
0
0
0
0
0
0
0
0
0
0
0
0
0
0
0
0
0
0
0
0
0
0
0
0
0
0
0
0
0
0
0
0
0
0
0
0
0
0
0
0
0
0
0
0
0
0
0
0
0
0
0
0
0
0
0
0
0
0
0
0
0
0
0
0
0
0
0
0
0
0
0
0
0
0
0
0
0
0
0
0
0
0
0
0
0
0
0
0
0
0
0
0
0
0
0
0
0
0
0
0
0
0
0
0
0
0
0
0
0
0
0
0
0
0
0
0
0
0
0
0
0
0
0
0
0
0
0
0
0
0
0
0
0
0
0
0
0
0
0
0
0
0
0
0
0
0
0
0
0
0
0
0
0
0
0
0
0
0
0
0
0
0
0
0
0
0
0
0
0
0
0
0
0
0
0
0
0
0
0
0
0
0
0
0
0
0
0
0
0
0
0
0
0
0
0
0
0
0
0
0
0
0
0
0
0
0
0
0
0
0
0
0
0
0
0
0
0
0
0
0
0
0
0
0
0
0
0
0
0
0
0
0
0
0
0
0
0
0
0
0
0
0
0
0
0
0
0
0
0
0
0
0
0
0
0
0
0
0
0
0
0
0
0
0
0
0
0
0
0
0
0
0
0
0
0
0
0
0
0
0
0
0
0
0
0
0
0
0
0
0
0
0
0
0
0
0
0
0
0
0
0
0
0
0
0
0
0
0
0
0
0
0
0
0
0
0
0
0
0
0
0
0
0
0
0
0
0
0
0
0
0
0
0
0
0
0
0
0
0
0
0
0
0
0
0
0
0
0
0
0
0
0
0
0
0
0
0
0
0
0
0
0
0
0
0
0
0
0
0
0
0
0
0
0
0
0
0
0
0
0
0
0
0
0
0
0
0
0
0
0
0
0
0
0
0
0
0
0
0
0
0
0
0
0
0
0
0
0
0
0
0
0
0
0
0
0
0
0
0
0
0
0
0
0
0
0
0
0
0
0
0
0
0
0
0
0
0
0
0
0
0
0
0
0
0
0
0
0
0
0
0
0
0
0
0
0
0
0
0
0
0
0
0
0
0
0
0
0
0
0
0
0
0
0
0
0
0
0
0
0
0
0
0
0
0
0
0
0
0
0
0
0
0
0
0
0
0
0
0
0
0
0
0
0
0
0
0
0
0
0
0
0
0
0
0
0
0
0
0
0
0
0
0
0
0
0
0
0
0
0
0
0
0
0
0
0
0
0
0
0
0
0
0
0
0
0
0
0
0
0
0
0
0
0
0
0
0
0
0
0
0
0
0
0
0
0
0
0
0
0
0
0
0
0
0
0
0
0
0
0
0
0
0
0
0
0
0
0
0
0
0
0
0
0
0
0
0
0
0
0
0
0
0
0
0
0
0
0
0
0
0
0
0
0
0
0
0
0
0
0
0
0
0
0
0
0
0
0
0
0
0
0
0
0
0
0
0
0
0
0
0
0
0
0
0
0
0
0
0
0
0
0
0
0
0
0
0
0
0
0
0
0
0
0
0
0
0
0
0
0
0
0
0
0
0
0
0
0
0
0
0
0
0
0
0
0
0
0
0
0
0
0
0
0
0
0
0
0
0
0
0
0
0
0
0
0
0
0
0
0
0
0
0
0
0
0
0
0
0
0
0
0
0
0
0
0
0
0
0
0
0
0
0
0
0
0
0
0
0
0
0
0
0
0
0
0
0
0
0
0
0
0
0
0
0
0
0
0
0
0
0
0
0
0
0
0
0
0
0
0
0
0
0
0
0
0
0
0
0
0
0
0
0
0
0
0
0
0
0
0
0
0
0
0
0
0
0
0
0
0
0
0
0
0
0
0
0
0
0
0
0
0
0
0
0
0
0
0
0
0
0
0
0
0
0
0
0
0
0
0
0
0
0
0
0
0
0
0
0
0
0
0
0
0
0
0
0
0
0
0
0
0
0
0
0
0
0
0
0
0
0
0
0
0
0
0
0
0
0
0
0
0
0
0
0
0
0
0
0
0
0
0
0
0
0
0
0
0
0
0
0
0
0
0
0
0
0
0
0
0
0
0
0
0
0
0
0
0
0
0
0
0
0
0
0
0
0
0
0
0
0
0
0
0
0
0
0
0
0
0
0
0
0
0
0
0
0
0
0
0
0
0
0
0
0
0
0
0
0
0
0
0
0
0
0
0
0
0
0
0
0
0
0
0
0
0
0
0
0
0
0
0
0
0
0
0
0
0
0
0
0
0
0
0
0
0
0
0
0
0
0
0
0
0
0
0
0
0
0
0
0
0
0
0
0
0
0
0
0
0
0
0
0
0
0
0
0
0
0
0
0
0
0
0
0
0
0
0
0
0
0
0
0
0
0
0
0
0
0
0
0
0
0
0
0
0
0
0
0
0
0
0
0
0
0
0
0
0
0
0
0
0
0
0
0
0
0
0
0
0
0
0
0
0
0
0
0
0
0
0
0
0
0
0
0
0
0
0
0
0
0
0
0
0
0
0
0
0
0
0
0
0
0
0
0
0
0
0
0
0
0
0
0
0
0
0
0
0
0
0
0
0
0
0
0
0
0
0
0
0
0
0
0
0
0
0
0
0
0
0
0
0
0
0
0
0
0
0
0
0
0
0
0
0
0
0
0
0
0
0
0
0
0
0
0
0
0
0
0
0
0
0
0
0
0
0
0
0
0
0
0
0
0
0
0
0
0
0
0
0
0
0
0
0
0
0
0
0
0
0
0
0
0
0
0
0
0
0
0
0
0
0
0
0
0
0
0
0
7.77816
6.20728
4.65824
3.31553
2.28244
1.50533
2.72617
1.10945
0
0
0
0
0
0
0
0
0
0
0
0
0
0
0
0
0
0
0
0
0
0
0
0
0
0
0
0
0
0
0
0
0
0
0
0
0
0
0
0
0
0
0
0
0
0
0
0
0
0
0
0
0
0
0
0
0
0
0
0
0
0
0
0
0
0
0
0
0
0
0
0
0
0
0
0
0
0
0
0
0
0
0
0
0
0
0
0
0
0
0
0
0
0
0
0
0
0
0
0
0
0
0
0
0
0
0
0
0
0
0
0
0
0
0
0
0
0
0
0
0
0
0
0
0
0
0
0
0
0
0
0
0
0
0
0
0
0
0
0
0
0
0
0
0
0
0
0
0
0
0
0
0
0
0
0
0
0
0
0
0
0
0
0
0
0
0
0
0
0
0
0
0
0
0
0
0
0
0
0
0
0
0
0
0
0
0
0
0
0
0
0
0
0
0
0
0
0
0
0
0
0
0
0
0
0
0
0
0
0
0
0
0
0
0
0
0
0
0
0
0
0
0
0
0
0
0
0
0
0
0
0
0
0
0
0
0
0
0
0
0
0
0
0
0
0
0
0
0
0
0
0
0
0
0
0
0
0
0
0
0
0
0
0
0
0
0
0
0
0
0
0
0
0
0
0
0
0
0
0
0
0
0
0
0
0
0
0
0
0
0
0
9.37837
9.37837
9.37836
9.37835
9.37833
9.37831
9.37829
9.37826
9.37822
9.37818
9.37814
9.37809
9.37803
9.37797
9.37791
9.37784
9.37776
9.37768
9.37759
9.3775
9.37742
9.37735
9.37729
9.37726
9.37728
9.37735
9.37749
9.3777
9.37797
9.37824
9.37839
9.37817
9.3771
9.3743
9.36815
9.35553
9.33009
9.27721
9.15688
8.83622
4.98181
4.9818
4.98177
4.98172
4.98166
4.98159
4.9815
4.9814
4.98128
4.98114
4.98099
4.98082
4.98062
4.98041
4.98018
4.97992
4.97965
4.97936
4.97906
4.97875
4.97846
4.9782
4.97802
4.97794
4.97801
4.97831
4.97886
4.97969
4.98075
4.98187
4.98262
4.98212
4.97874
4.96948
4.94901
4.90766
4.82767
4.67503
4.38236
3.81404
0
0
0
0
0
0
0
0
0
0
0
0
0
0
0
0
0
0
0
0
0
0
0
0
0
0
0
0
0
0
0
0
0
0
0
0
0
0
0
0
0
0
0
0
0
0
0
0
0
0
0
0
0
0
0
0
0
0
0
0
0
0
0
0
0
0
0
0
0
0
0
0
0
0
0
0
0
0
0
0
0
0
0
0
0
0
0
0
0
0
0
0
0
0
0
0
0
0
0
0
0
0
0
0
0
0
0
0
0
0
0
0
0
0
0
0
0
0
0
0
0
0
0
0
0
0
0
0
0
0
0
0
0
0
0
0
0
0
0
0
0
0
0
0
0
0
0
0
0
0
0
0
0
0
0
0
0
0
0
0
0
0
0
0
0
0
0
0
0
0
0
0
0
0
0
0
0
0
0
0
0
0
0
0
0
0
0
0
0
0
0
0
0
0
0
0
0
0
0
0
0
0
0
0
0
0
0
0
0
0
0
0
0
0
0
0
0
0
0
0
0
0
0
0
0
0
0
0
0
0
0
0
0
0
0
0
0
0
0
0
0
0
0
0
0
0
0
0
0
0
0
0
0
0
0
0
0
0
0
0
0
0
0
0
0
0
0
0
0
0
0
0
0
0
0
0
0
0
0
0
0
0
0
0
0
0
0
0
0
0
0
0
0
0
0
0
0
0
0
0
0
0
0
0
0
0
0
0
0
0
0
0
0
0
0
0
0
0
0
0
0
0
0
0
0
0
0
0
0
0
0
0
0
0
0
0
0
0
0
0
0
0
0
0
0
0
0
0
0
0
0
0
0
0
0
0
0
0
0
0
0
0
0
0
0
0
0
0
0
0
0
0
0
0
0
0
0
0
0
0
0
0
0
0
0
0
0
0
0
0
0
0
0
0
0
0
0
0
0
0
0
0
0
0
0
0
0
0
0
0
0
0
0
0
0
0
0
0
0
0
0
0
0
0
0
0
0
0
0
0
0
0
0
0
0
0
0
0
0
0
0
0
0
0
0
0
0
0
0
0
0
0
0
0
0
0
0
0
0
0
0
0
0
0
0
0
0
0
0
0
0
0
0
0
0
0
0
0
0
0
0
0
0
0
0
0
0
0
0
0
0
0
0
0
0
0
0
0
0
0
0
0
0
0
0
0
0
0
0
0
0
0
0
0
0
0
0
0
0
0
0
0
0
0
0
0
0
0
0
0
0
0
0
0
0
0
0
0
0
0
0
0
0
0
0
0
0
0
0
0
0
0
0
0
0
0
0
0
0
0
0
0
0
0
0
0
0
0
0
0
0
0
0
0
0
0
0
0
0
0
0
0
0
0
0
0
0
0
0
0
0
0
0
0
0
0
0
0
0
0
0
0
0
0
0
0
0
0
0
0
0
0
0
0
0
0
0
0
0
0
0
0
0
0
0
0
0
0
0
0
0
0
0
0
0
0
0
0
0
0
0
0
0
0
0
0
0
0
0
0
0
0
0
0
0
0
0
0
0
0
0
0
0
0
0
0
0
0
0
0
0
0
0
0
0
0
0
0
0
0
0
0
0
0
0
0
0
0
0
0
0
0
0
0
0
0
0
0
0
0
0
0
0
0
0
0
0
0
0
0
0
0
0
0
0
0
0
0
0
0
0
0
0
0
0
0
0
0
0
0
0
0
0
0
0
0
0
0
0
0
0
0
0
0
0
0
0
0
0
0
0
0
0
0
0
0
0
0
0
0
0
0
0
0
0
0
0
0
0
0
0
0
0
0
0
0
0
0
0
0
0
0
0
0
0
0
0
0
0
0
0
0
0
0
0
0
0
0
0
0
0
0
0
0
0
0
0
0
0
0
0
0
0
0
0
0
0
0
0
0
0
0
0
0
0
0
0
0
0
0
0
0
0
0
0
0
0
0
0
0
0
0
0
0
0
0
0
0
0
0
0
0
0
0
0
0
0
0
0
0
0
0
0
0
0
0
0
0
0
0
0
0
0
0
0
0
0
0
0
0
0
0
0
0
0
0
0
0
0
0
0
0
0
0
0
0
0
0
0
0
0
0
0
0
0
0
0
0
0
0
0
0
0
0
0
0
0
0
0
0
0
0
0
0
0
0
0
0
0
0
0
0
0
0
0
0
0
0
0
0
0
0
0
0
0
0
0
0
0
0
0
0
0
0
0
0
0
0
0
0
0
0
0
0
0
0
0
0
0
0
0
0
0
0
0
0
0
0
0
0
0
0
0
0
0
0
0
0
0
0
0
0
0
0
0
0
0
0
0
0
0
0
0
0
0
0
0
0
0
0
0
0
0
0
0
0
0
0
0
0
0
0
0
0
0
0
0
0
0
0
0
0
0
0
0
0
0
0
0
0
0
0
0
0
0
0
0
0
0
0
0
0
0
0
0
0
0
0
0
0
0
0
0
0
0
0
0
0
0
0
0
0
0
0
0
0
0
0
0
0
0
0
0
0
0
0
0
0
0
0
0
0
0
0
0
0
0
0
0
0
0
0
0
0
0
0
0
0
0
0
0
0
0
0
0
0
0
0
0
0
0
0
0
0
0
0
0
0
0
0
0
0
0
0
0
0
0
0
0
0
0
0
0
0
0
0
0
0
0
0
0
0
0
0
0
0
0
0
0
0
0
0
0
0
0
0
0
0
0
0
0
0
0
0
0
0
0
0
0
0
0
0
0
0
0
0
0
0
0
0
0
0
0
0
0
0
0
0
0
0
0
0
0
0
0
0
0
0
0
0
0
0
0
0
0
0
0
0
0
0
0
0
0
0
0
0
0
0
0
0
0
0
0
0
0
0
0
0
0
0
0
0
0
0
0
0
0
0
0
0
0
0
0
0
0
0
0
0
0
0
0
0
0
0
0
0
0
0
0
0
0
0
0
0
0
0
0
0
0
0
0
0
0
0
0
0
0
0
0
0
0
0
0
0
0
0
0
0
0
0
0
0
0
0
0
0
0
0
0
0
0
0
0
0
0
0
0
0
0
0
0
0
0
0
0
0
0
0
0
0
0
0
0
0
0
0
0
0
0
0
0
0
0
0
0
0
0
0
0
0
0
0
0
0
0
0
0
0
0
0
0
0
0
0
0
0
0
0
0
0
0
0
0
0
0
0
0
0
0
0
0
0
0
0
0
0
0
0
0
0
0
0
0
0
0
0
0
0
0
0
0
0
0
0
0
0
0
0
0
0
0
0
0
0
0
0
0
0
0
0
0
0
0
0
0
0
0
0
0
0
0
0
0
0
0
0
0
0
0
0
0
0
0
0
0
0
0
0
0
0
0
0
0
0
0
0
0
0
0
0
0
0
0
0
0
0
0
0
0
0
0
0
0
0
0
0
0
0
0
0
0
0
0
0
0
0
0
0
0
0
0
0
0
0
0
0
0
0
0
0
0
0
0
0
0
0
0
0
0
0
0
0
0
0
0
0
0
0
0
0
0
0
0
0
0
0
0
0
0
0
0
0
0
0
0
0
0
0
0
0
0
0
0
0
0
0
0
0
0
0
0
0
0
0
0
0
0
0
0
0
0
0
0
0
0
0
0
0
0
0
0
0
0
0
0
0
0
0
0
0
0
0
0
0
0
0
0
0
0
0
0
0
0
0
0
0
0
0
0
0
0
0
0
0
0
0
0
0
0
0
0
0
0
0
0
0
0
0
0
0
0
0
0
0
0
0
0
0
0
0
0
0
0
0
0
0
0
0
0
0
0
0
0
0
0
0
0
0
0
0
0
0
0
0
0
0
0
0
0
0
0
0
0
0
0
0
0
0
0
0
0
0
0
0
0
0
0
0
0
0
0
0
0
0
0
0
0
0
0
0
0
0
0
0
0
0
0
0
0
0
0
0
0
0
0
0
0
0
0
0
0
0
0
0
0
0
0
0
0
0
0
0
0
0
0
0
0
0
0
0
0
0
0
0
0
0
0
0
0
0
0
0
0
0
0
0
0
0
0
0
0
0
0
0
0
0
0
0
0
0
0
0
0
0
0
0
0
0
0
0
0
0
0
0
0
0
0
0
0
0
0
0
0
0
0
0
0
0
0
0
0
0
0
0
0
0
0
0
0
0
0
0
0
0
0
0
0
0
0
0
0
0
0
0
0
0
0
0
0
0
0
0
0
0
0
0
0
0
0
0
0
0
0
0
0
0
0
0
0
0
0
0
0
0
0
0
0
0
0
0
0
0
0
0
0
0
0
0
0
0
0
0
0
0
0
0
0
0
0
0
0
0
0
0
0
0
0
0
0
0
0
0
0
0
0
0
0
0
0
0
0
0
0
0
0
0
0
0
0
0
0
0
0
0
0
0
0
0
0
0
0
0
0
0
0
0
0
0
0
0
)
;

boundaryField
{
    bc-2
    {
        type            empty;
    }
    bc-3
    {
        type            empty;
    }
    bottom
    {
        type            zeroGradient;
    }
    leftSide
    {
        type            zeroGradient;
    }
    naturalSurface
    {
        type            zeroGradient;
    }
    rightSide
    {
        type            zeroGradient;
    }
    slopesurface
    {
        type            zeroGradient;
    }
    subGradeSurface
    {
        type            zeroGradient;
    }
}


// ************************************************************************* //
