# Supplementary material for: A finite volume-based model for the hydrothermal behavior of soil under freeze–thaw cycles
Source: PLoS One. 2021 Jun 3;16(6):e0252680. doi: 10.1371/journal.pone.0252680 (PMC8174737; doi:10.1371/journal.pone.0252680)
Supplement: S1 Data — (ZIP) [file pone.0252680.s001.zip › Data at equal time interval/3.31776e+08/K]

/*--------------------------------*- C++ -*----------------------------------*\
| =========                 |                                                 |
| \\      /  F ield         | OpenFOAM: The Open Source CFD Toolbox           |
|  \\    /   O peration     | Version:  2.4.0                                 |
|   \\  /    A nd           | Web:      www.OpenFOAM.org                      |
|    \\/     M anipulation  |                                                 |
\*---------------------------------------------------------------------------*/
FoamFile
{
    version     2.0;
    format      ascii;
    class       volScalarField;
    location    "3.31776e+08";
    object      K;
}
// * * * * * * * * * * * * * * * * * * * * * * * * * * * * * * * * * * * * * //

dimensions      [0 1 -1 0 0 0 0];

internalField   nonuniform List<scalar> 
9554
(
2.14732e-12
5.6431e-12
2.74194e-09
8.8659e-09
1.59094e-08
2.2938e-08
2.9491e-08
3.53319e-08
4.03551e-08
4.45362e-08
4.79028e-08
5.05143e-08
5.24479e-08
5.37894e-08
5.46264e-08
5.50431e-08
5.51182e-08
5.49223e-08
5.45174e-08
5.39567e-08
5.32843e-08
5.2537e-08
2.14708e-12
5.64256e-12
2.74183e-09
8.86555e-09
1.59088e-08
2.2937e-08
2.94896e-08
3.53303e-08
4.03532e-08
4.4534e-08
4.79004e-08
5.05116e-08
5.2445e-08
5.37864e-08
5.46232e-08
5.50399e-08
5.5115e-08
5.49191e-08
5.45142e-08
5.39534e-08
5.32812e-08
5.25338e-08
2.1466e-12
5.6415e-12
2.7416e-09
8.86484e-09
1.59075e-08
2.29351e-08
2.9487e-08
3.5327e-08
4.03493e-08
4.45296e-08
4.78954e-08
5.05062e-08
5.24393e-08
5.37804e-08
5.4617e-08
5.50336e-08
5.51085e-08
5.49126e-08
5.45077e-08
5.3947e-08
5.32748e-08
5.25276e-08
2.14587e-12
5.63989e-12
2.74126e-09
8.86378e-09
1.59055e-08
2.29321e-08
2.94831e-08
3.53222e-08
4.03435e-08
4.45229e-08
4.7888e-08
5.04982e-08
5.24307e-08
5.37714e-08
5.46077e-08
5.5024e-08
5.50988e-08
5.49029e-08
5.4498e-08
5.39373e-08
5.32653e-08
5.25182e-08
2.1449e-12
5.63776e-12
2.7408e-09
8.86237e-09
1.59029e-08
2.29282e-08
2.94779e-08
3.53156e-08
4.03357e-08
4.4514e-08
4.78782e-08
5.04875e-08
5.24193e-08
5.37594e-08
5.45953e-08
5.50113e-08
5.50859e-08
5.48899e-08
5.44851e-08
5.39245e-08
5.32526e-08
5.25057e-08
2.14369e-12
5.63509e-12
2.74023e-09
8.8606e-09
1.58997e-08
2.29234e-08
2.94713e-08
3.53075e-08
4.0326e-08
4.45029e-08
4.78658e-08
5.04741e-08
5.2405e-08
5.37444e-08
5.45797e-08
5.49954e-08
5.50698e-08
5.48737e-08
5.44689e-08
5.39084e-08
5.32367e-08
5.24901e-08
2.14224e-12
5.6319e-12
2.73955e-09
8.85848e-09
1.58958e-08
2.29175e-08
2.94635e-08
3.52977e-08
4.03144e-08
4.44896e-08
4.7851e-08
5.0458e-08
5.23879e-08
5.37264e-08
5.45611e-08
5.49763e-08
5.50505e-08
5.48542e-08
5.44494e-08
5.38891e-08
5.32176e-08
5.24713e-08
2.14054e-12
5.62817e-12
2.73875e-09
8.85601e-09
1.58912e-08
2.29107e-08
2.94544e-08
3.52863e-08
4.03008e-08
4.44741e-08
4.78337e-08
5.04392e-08
5.23678e-08
5.37054e-08
5.45394e-08
5.4954e-08
5.50279e-08
5.48315e-08
5.44267e-08
5.38666e-08
5.31954e-08
5.24494e-08
2.1386e-12
5.62392e-12
2.73783e-09
8.85319e-09
1.5886e-08
2.29029e-08
2.94439e-08
3.52732e-08
4.02853e-08
4.44563e-08
4.7814e-08
5.04178e-08
5.2345e-08
5.36814e-08
5.45145e-08
5.49286e-08
5.50021e-08
5.48056e-08
5.44008e-08
5.38409e-08
5.317e-08
5.24244e-08
2.13642e-12
5.61914e-12
2.73681e-09
8.85001e-09
1.58802e-08
2.28941e-08
2.94321e-08
3.52585e-08
4.02679e-08
4.44364e-08
4.77918e-08
5.03936e-08
5.23192e-08
5.36544e-08
5.44865e-08
5.49e-08
5.49731e-08
5.47764e-08
5.43717e-08
5.3812e-08
5.31414e-08
5.23963e-08
2.134e-12
5.61385e-12
2.73567e-09
8.84649e-09
1.58737e-08
2.28844e-08
2.94191e-08
3.52422e-08
4.02485e-08
4.44142e-08
4.77671e-08
5.03668e-08
5.22907e-08
5.36244e-08
5.44555e-08
5.48682e-08
5.49408e-08
5.4744e-08
5.43394e-08
5.37799e-08
5.31097e-08
5.23651e-08
2.13134e-12
5.60804e-12
2.73442e-09
8.84262e-09
1.58666e-08
2.28737e-08
2.94047e-08
3.52243e-08
4.02272e-08
4.43898e-08
4.774e-08
5.03374e-08
5.22592e-08
5.35915e-08
5.44213e-08
5.48332e-08
5.49054e-08
5.47083e-08
5.43038e-08
5.37445e-08
5.30748e-08
5.23308e-08
2.12845e-12
5.60173e-12
2.73305e-09
8.8384e-09
1.58588e-08
2.2862e-08
2.93891e-08
3.52047e-08
4.0204e-08
4.43632e-08
4.77105e-08
5.03052e-08
5.2225e-08
5.35555e-08
5.43841e-08
5.47951e-08
5.48668e-08
5.46695e-08
5.4265e-08
5.3706e-08
5.30368e-08
5.22935e-08
2.12532e-12
5.59492e-12
2.73158e-09
8.83383e-09
1.58504e-08
2.28494e-08
2.93721e-08
3.51836e-08
4.01788e-08
4.43345e-08
4.76785e-08
5.02705e-08
5.21879e-08
5.35166e-08
5.43438e-08
5.47539e-08
5.48249e-08
5.46274e-08
5.4223e-08
5.36644e-08
5.29957e-08
5.2253e-08
2.12197e-12
5.58761e-12
2.73e-09
8.82892e-09
1.58413e-08
2.28358e-08
2.93539e-08
3.51608e-08
4.01518e-08
4.43035e-08
4.7644e-08
5.0233e-08
5.2148e-08
5.34747e-08
5.43005e-08
5.47095e-08
5.47799e-08
5.45822e-08
5.41778e-08
5.36196e-08
5.29514e-08
5.22095e-08
2.11839e-12
5.5798e-12
2.7283e-09
8.82366e-09
1.58316e-08
2.28213e-08
2.93344e-08
3.51365e-08
4.01229e-08
4.42704e-08
4.76072e-08
5.0193e-08
5.21053e-08
5.34299e-08
5.42541e-08
5.4662e-08
5.47318e-08
5.45338e-08
5.41295e-08
5.35716e-08
5.29041e-08
5.21629e-08
2.1146e-12
5.5715e-12
2.7265e-09
8.81807e-09
1.58213e-08
2.28058e-08
2.93137e-08
3.51106e-08
4.00921e-08
4.42352e-08
4.7568e-08
5.01504e-08
5.20599e-08
5.33822e-08
5.42047e-08
5.46114e-08
5.46805e-08
5.44822e-08
5.4078e-08
5.35205e-08
5.28536e-08
5.21133e-08
2.11059e-12
5.56268e-12
2.72458e-09
8.81213e-09
1.58104e-08
2.27894e-08
2.92917e-08
3.50831e-08
4.00595e-08
4.41978e-08
4.75265e-08
5.01052e-08
5.20117e-08
5.33317e-08
5.41523e-08
5.45577e-08
5.46261e-08
5.44275e-08
5.40234e-08
5.34663e-08
5.28001e-08
5.20608e-08
2.10636e-12
5.55332e-12
2.72256e-09
8.80585e-09
1.57988e-08
2.2772e-08
2.92684e-08
3.50541e-08
4.0025e-08
4.41584e-08
4.74826e-08
5.00576e-08
5.19609e-08
5.32783e-08
5.4097e-08
5.45011e-08
5.45686e-08
5.43697e-08
5.39657e-08
5.3409e-08
5.27436e-08
5.20052e-08
2.10191e-12
5.54336e-12
2.72041e-09
8.79922e-09
1.57866e-08
2.27538e-08
2.9244e-08
3.50236e-08
3.99888e-08
4.41169e-08
4.74365e-08
5.00074e-08
5.19074e-08
5.32221e-08
5.40388e-08
5.44415e-08
5.45081e-08
5.43089e-08
5.39049e-08
5.33487e-08
5.26841e-08
5.19467e-08
2.09722e-12
5.53274e-12
2.71815e-09
8.79225e-09
1.57738e-08
2.27346e-08
2.92184e-08
3.49917e-08
3.99509e-08
4.40736e-08
4.73883e-08
4.9955e-08
5.18514e-08
5.31633e-08
5.39778e-08
5.43789e-08
5.44447e-08
5.4245e-08
5.38412e-08
5.32855e-08
5.26216e-08
5.18853e-08
2.09227e-12
5.52135e-12
2.71576e-09
8.78494e-09
1.57604e-08
2.27147e-08
2.91917e-08
3.49585e-08
3.99115e-08
4.40284e-08
4.7338e-08
4.99003e-08
5.1793e-08
5.31019e-08
5.39141e-08
5.43136e-08
5.43784e-08
5.41783e-08
5.37745e-08
5.32192e-08
5.25562e-08
5.1821e-08
2.08701e-12
5.50907e-12
2.71325e-09
8.77731e-09
1.57465e-08
2.2694e-08
2.91641e-08
3.49241e-08
3.98707e-08
4.39817e-08
4.72859e-08
4.98436e-08
5.17324e-08
5.3038e-08
5.38478e-08
5.42456e-08
5.43093e-08
5.41087e-08
5.37049e-08
5.31501e-08
5.24879e-08
5.17538e-08
2.08139e-12
5.49577e-12
2.7106e-09
8.76939e-09
1.57322e-08
2.26727e-08
2.91358e-08
3.48888e-08
3.98288e-08
4.39337e-08
4.72324e-08
4.97851e-08
5.16698e-08
5.2972e-08
5.37792e-08
5.41751e-08
5.42375e-08
5.40363e-08
5.36325e-08
5.30782e-08
5.24168e-08
5.1684e-08
2.07531e-12
5.48134e-12
2.70785e-09
8.76127e-09
1.57176e-08
2.26512e-08
2.91072e-08
3.48532e-08
3.97864e-08
4.38849e-08
4.71778e-08
4.97253e-08
5.16055e-08
5.29042e-08
5.37084e-08
5.41022e-08
5.41633e-08
5.39614e-08
5.35575e-08
5.30036e-08
5.23431e-08
5.16114e-08
2.06869e-12
5.46576e-12
2.70502e-09
8.75311e-09
1.57031e-08
2.26298e-08
2.90787e-08
3.48177e-08
3.9744e-08
4.38359e-08
4.71227e-08
4.96648e-08
5.15402e-08
5.28348e-08
5.36359e-08
5.40273e-08
5.40868e-08
5.3884e-08
5.34799e-08
5.29263e-08
5.22666e-08
5.15361e-08
2.06143e-12
5.44925e-12
2.7022e-09
8.74518e-09
1.56892e-08
2.26094e-08
2.90515e-08
3.47834e-08
3.97027e-08
4.37878e-08
4.7068e-08
4.96042e-08
5.14743e-08
5.27645e-08
5.3562e-08
5.39507e-08
5.40083e-08
5.38045e-08
5.34e-08
5.28466e-08
5.21877e-08
5.14584e-08
2.05344e-12
5.43246e-12
2.69954e-09
8.73798e-09
1.56767e-08
2.2591e-08
2.90267e-08
3.47518e-08
3.96639e-08
4.37418e-08
4.7015e-08
4.95446e-08
5.14088e-08
5.2694e-08
5.34873e-08
5.38728e-08
5.39282e-08
5.3723e-08
5.33179e-08
5.27647e-08
5.21064e-08
5.13782e-08
2.04475e-12
5.41683e-12
2.69731e-09
8.7323e-09
1.5667e-08
2.25765e-08
2.90065e-08
3.47249e-08
3.96297e-08
4.36998e-08
4.69653e-08
4.94874e-08
5.13449e-08
5.26241e-08
5.34126e-08
5.37943e-08
5.38469e-08
5.36399e-08
5.32339e-08
5.26805e-08
5.20228e-08
5.12957e-08
2.03557e-12
5.4051e-12
2.69597e-09
8.72941e-09
1.56621e-08
2.25685e-08
2.89937e-08
3.47058e-08
3.96028e-08
4.36643e-08
4.69209e-08
4.94344e-08
5.12839e-08
5.25561e-08
5.33387e-08
5.37157e-08
5.37649e-08
5.35556e-08
5.31483e-08
5.25945e-08
5.19371e-08
5.1211e-08
2.02646e-12
5.40206e-12
2.69629e-09
8.73128e-09
1.56651e-08
2.25707e-08
2.89925e-08
3.46984e-08
3.95871e-08
4.36387e-08
4.68848e-08
4.93879e-08
5.12277e-08
5.24913e-08
5.32667e-08
5.3638e-08
5.36828e-08
5.34705e-08
5.30614e-08
5.25069e-08
5.18496e-08
5.11243e-08
2.01856e-12
5.41582e-12
2.69946e-09
8.74094e-09
1.56805e-08
2.25887e-08
2.90086e-08
3.47083e-08
3.95873e-08
4.3627e-08
4.68602e-08
4.93505e-08
5.11783e-08
5.24314e-08
5.31978e-08
5.35619e-08
5.36013e-08
5.33851e-08
5.29736e-08
5.24179e-08
5.17604e-08
5.10357e-08
2.01406e-12
5.45975e-12
2.70739e-09
8.76299e-09
1.57152e-08
2.26302e-08
2.90498e-08
3.47427e-08
3.96098e-08
4.36345e-08
4.68514e-08
4.93255e-08
5.11383e-08
5.23781e-08
5.31334e-08
5.34886e-08
5.35211e-08
5.33e-08
5.28853e-08
5.23278e-08
5.16698e-08
5.09454e-08
2.01714e-12
5.55573e-12
2.72306e-09
8.80432e-09
1.57785e-08
2.27058e-08
2.91265e-08
3.48107e-08
3.96622e-08
4.36673e-08
4.68632e-08
4.93166e-08
5.11104e-08
5.23336e-08
5.3075e-08
5.34191e-08
5.34431e-08
5.32158e-08
5.2797e-08
5.22371e-08
5.15779e-08
5.08536e-08
2.03623e-12
5.73368e-12
2.75103e-09
8.8753e-09
1.58843e-08
2.28299e-08
2.92518e-08
3.49235e-08
3.97535e-08
4.37324e-08
4.69007e-08
4.93276e-08
5.10974e-08
5.22999e-08
5.30242e-08
5.33545e-08
5.3368e-08
5.31331e-08
5.2709e-08
5.21458e-08
5.14851e-08
5.07605e-08
2.08127e-12
6.05507e-12
2.79899e-09
8.99172e-09
1.6052e-08
2.30216e-08
2.94423e-08
3.50945e-08
3.98939e-08
4.38373e-08
4.69695e-08
4.93625e-08
5.11022e-08
5.22791e-08
5.29823e-08
5.32959e-08
5.32967e-08
5.30524e-08
5.26218e-08
5.20545e-08
5.13916e-08
5.06662e-08
2.18187e-12
6.64507e-12
2.87999e-09
9.17773e-09
1.63086e-08
2.33051e-08
2.97174e-08
3.53379e-08
4.00936e-08
4.39892e-08
4.70745e-08
4.94248e-08
5.11273e-08
5.22729e-08
5.29506e-08
5.32443e-08
5.32297e-08
5.29742e-08
5.25358e-08
5.19634e-08
5.12976e-08
5.05711e-08
2.38245e-12
7.76994e-12
3.01695e-09
9.47032e-09
1.66905e-08
2.37097e-08
3.0098e-08
3.56683e-08
4.03623e-08
4.41944e-08
4.72201e-08
4.95174e-08
5.11746e-08
5.22827e-08
5.29303e-08
5.32002e-08
5.31677e-08
5.2899e-08
5.24513e-08
5.18728e-08
5.12033e-08
5.04751e-08
2.83106e-12
1.01201e-11
3.25223e-09
9.92579e-09
1.72447e-08
2.42677e-08
3.06044e-08
3.60973e-08
4.07067e-08
4.44569e-08
4.74086e-08
4.96418e-08
5.12452e-08
5.23093e-08
5.29217e-08
5.31643e-08
5.3111e-08
5.2827e-08
5.23685e-08
5.17828e-08
5.11089e-08
5.03786e-08
3.86498e-12
1.58263e-11
3.66481e-09
1.06247e-08
1.80242e-08
2.50075e-08
3.125e-08
3.6631e-08
4.11291e-08
4.47776e-08
4.76404e-08
4.97981e-08
5.13392e-08
5.23528e-08
5.29252e-08
5.31366e-08
5.30598e-08
5.27584e-08
5.22876e-08
5.16936e-08
5.10146e-08
5.02815e-08
3.97675e-12
3.15522e-11
1.00795e-11
3.36718e-12
5.64054e-13
1.3342e-12
1.14299e-12
3.6329e-13
5.41779e-13
1.57809e-11
5.59333e-13
3.59689e-13
2.64009e-13
2.46551e-12
5.0983e-13
5.78283e-14
5.61992e-13
3.72726e-12
1.38429e-12
7.39822e-13
5.49501e-13
7.65582e-12
4.97165e-13
2.87024e-13
7.11293e-13
1.39553e-12
1.32132e-12
3.07985e-13
1.25761e-12
3.29255e-12
2.80852e-12
2.34415e-12
2.52462e-12
2.76495e-12
2.89891e-08
1.17685e-10
2.42695e-08
4.80903e-08
1.45254e-12
8.1738e-11
4.0579e-12
3.96948e-12
3.87047e-12
1.0346e-11
7.12594e-12
2.93012e-11
6.54525e-12
3.57479e-09
4.39828e-11
1.1233e-08
1.15012e-12
2.78197e-09
2.24503e-10
1.70463e-08
3.95359e-08
4.91701e-08
3.55375e-08
4.66254e-08
1.70067e-11
9.7569e-13
5.85134e-12
7.42073e-09
6.90583e-09
1.60875e-08
4.31214e-12
2.72197e-08
4.18362e-09
1.64943e-08
9.47969e-09
2.51615e-08
9.00969e-09
3.02141e-08
1.22212e-08
1.81608e-08
2.00695e-08
3.51533e-08
1.46751e-08
3.70234e-08
2.44363e-08
2.85727e-08
2.63641e-08
4.30711e-08
2.50782e-08
3.11749e-08
3.18691e-08
4.0684e-08
2.15959e-08
3.50512e-08
3.02279e-08
4.30691e-08
3.76441e-08
4.51623e-08
2.74255e-08
3.50988e-08
4.35613e-08
4.46086e-08
3.05514e-08
4.60005e-08
2.85744e-08
3.59286e-08
3.56762e-08
4.50791e-08
3.15576e-08
3.69595e-08
2.88448e-08
2.92236e-08
2.59252e-08
2.67063e-08
4.64894e-08
4.59817e-08
2.34681e-08
2.15216e-08
4.82509e-08
1.18254e-08
5.99861e-13
1.47685e-09
2.49537e-08
2.3429e-09
2.7877e-08
3.89885e-08
1.5185e-08
2.11894e-08
3.93511e-08
4.30889e-08
2.17516e-08
1.20628e-12
8.17922e-09
2.43804e-08
4.42877e-08
3.52727e-08
2.56246e-08
3.37905e-08
2.35697e-08
2.18521e-09
5.44195e-13
1.34653e-10
1.63017e-08
3.34659e-08
4.12619e-08
3.82841e-08
4.44241e-08
7.41355e-09
2.70612e-08
1.92941e-08
3.16499e-08
3.48139e-08
4.52436e-08
3.28796e-08
2.03351e-08
2.06411e-08
3.5829e-08
4.82189e-08
3.71518e-08
4.76353e-08
3.64996e-08
1.31063e-08
3.00921e-08
4.7477e-09
2.25133e-08
1.43729e-08
1.48858e-10
3.66101e-10
5.18084e-12
3.15293e-12
2.23772e-12
4.37145e-08
4.48956e-08
3.78879e-08
2.63343e-08
4.82171e-08
3.97321e-08
3.34941e-08
2.61543e-08
4.76506e-08
3.95133e-08
4.51236e-08
3.58348e-08
1.99772e-08
2.97658e-08
7.52093e-09
6.36474e-09
9.57446e-13
1.90832e-09
2.60259e-08
1.81322e-08
2.837e-08
3.34957e-08
1.90115e-08
1.01357e-08
2.57835e-08
3.79747e-08
1.39229e-08
2.75326e-08
3.85226e-08
4.77148e-08
3.23811e-08
2.25105e-08
3.16121e-08
4.23443e-08
7.33459e-09
1.30483e-08
3.51149e-08
4.01878e-08
1.05397e-08
3.37681e-11
2.43163e-08
3.22371e-08
2.96097e-12
2.86627e-09
4.90115e-08
4.15e-08
4.3269e-08
3.61355e-08
4.2693e-08
3.61695e-08
3.30532e-08
4.20046e-08
3.06322e-08
3.9526e-08
2.08287e-08
3.5668e-08
1.18961e-12
2.23152e-12
2.962e-08
2.23839e-08
7.67766e-09
1.60237e-11
1.59828e-08
6.23147e-09
1.04268e-08
1.3169e-10
2.78302e-08
2.30797e-08
1.44879e-08
2.02056e-08
4.67862e-08
4.11313e-08
2.01659e-08
1.2063e-08
4.77481e-08
4.07066e-08
2.50456e-08
1.77384e-08
3.93522e-08
2.85173e-08
2.1962e-08
3.05455e-08
4.94112e-08
4.28445e-08
4.55727e-08
4.89592e-08
3.35221e-12
1.15535e-12
3.25168e-08
2.34581e-08
2.43695e-08
3.14956e-08
3.88059e-09
4.48766e-09
4.38086e-08
3.82737e-08
2.68887e-08
2.46779e-08
1.36245e-08
4.32114e-09
2.38408e-08
3.1822e-08
3.04689e-08
2.90426e-08
4.50334e-08
4.64663e-08
1.02127e-12
1.78207e-09
6.21809e-11
6.48994e-13
2.94267e-08
2.46249e-08
2.13747e-08
3.00814e-08
2.365e-08
3.28975e-08
1.94096e-11
3.5239e-12
4.00703e-08
3.24823e-08
3.26521e-09
7.29435e-13
3.55859e-08
2.71522e-08
3.15391e-08
3.31042e-08
3.92614e-08
3.16033e-08
5.38412e-09
1.3236e-10
4.04632e-08
4.49515e-08
4.43573e-08
4.69115e-08
1.03728e-08
1.67714e-08
2.15665e-08
1.4446e-08
3.48947e-08
3.37156e-08
4.19989e-09
7.68279e-09
1.87547e-08
1.11817e-08
3.82103e-08
3.18287e-08
1.45433e-08
2.33089e-08
8.9671e-09
2.30336e-09
4.1138e-08
3.6378e-08
2.85206e-08
3.69914e-08
1.27445e-08
1.59365e-08
2.37644e-08
2.22832e-08
4.64407e-08
4.28859e-08
4.148e-08
3.86721e-08
4.13869e-08
4.23155e-08
2.8478e-08
3.3835e-08
2.01433e-12
3.9776e-10
1.42067e-08
8.62429e-09
2.89521e-08
2.62498e-08
7.0602e-11
2.6892e-09
3.32135e-08
2.68981e-08
3.33534e-08
3.51384e-08
4.55029e-08
4.12831e-08
3.44134e-08
3.78398e-08
7.60282e-09
2.2078e-09
3.59601e-08
3.01115e-08
4.0824e-08
4.38046e-08
2.4196e-08
1.91797e-08
1.09537e-12
1.82247e-12
3.7258e-08
3.11541e-08
3.76516e-08
4.03008e-08
1.6793e-08
7.5947e-09
4.0133e-08
4.30821e-08
3.25392e-08
3.59723e-08
1.19461e-10
1.54005e-12
9.88201e-09
5.00253e-09
2.90357e-08
3.35992e-08
1.8836e-08
2.39289e-08
3.08704e-08
2.62234e-08
2.99036e-08
3.55065e-08
3.74045e-08
3.16406e-08
3.66971e-08
3.95425e-08
4.1176e-08
4.3376e-08
2.56312e-08
2.53342e-08
1.04531e-08
4.40203e-09
2.44729e-08
2.74967e-08
3.75268e-08
3.4106e-08
4.87703e-08
4.59243e-08
2.34548e-08
2.90211e-08
2.56438e-08
2.05228e-08
4.20949e-08
3.93917e-08
3.66979e-08
3.96737e-08
1.95897e-09
1.89042e-11
4.68484e-08
4.49387e-08
1.99439e-08
2.48755e-08
2.2923e-08
1.70576e-08
4.05986e-08
4.27372e-08
9.72763e-13
2.95636e-12
1.95165e-08
1.2603e-08
1.76099e-11
2.89105e-10
1.97247e-08
2.36379e-08
4.86821e-09
3.05015e-10
2.75427e-08
2.43081e-08
1.8298e-08
1.31662e-08
1.06812e-12
6.20248e-13
2.36848e-10
8.99274e-12
4.10343e-08
4.50758e-08
7.09013e-09
4.48191e-09
4.30387e-08
4.00978e-08
4.42795e-09
1.09994e-08
1.85046e-11
7.13857e-11
4.65295e-08
4.92617e-08
2.88546e-08
2.38481e-08
4.8329e-08
4.85e-08
4.77335e-08
4.81149e-08
4.26605e-08
4.61512e-08
1.25086e-08
1.65011e-08
3.109e-08
2.72152e-08
2.55172e-08
2.56463e-08
2.18694e-09
3.57037e-10
1.71957e-08
1.56389e-08
3.31151e-08
2.91934e-08
6.00631e-11
4.66427e-10
1.65391e-08
2.22816e-08
8.25871e-09
1.12479e-08
1.75895e-08
2.18762e-08
1.78929e-08
1.33628e-08
3.03723e-08
2.63601e-08
2.181e-08
2.30416e-08
2.51169e-12
8.23336e-12
3.52555e-12
1.07008e-12
4.63379e-08
4.32924e-08
3.12482e-08
3.05671e-08
3.93039e-08
3.68877e-08
1.03015e-12
3.63926e-12
5.59633e-12
2.05201e-08
4.60892e-12
1.50076e-12
1.88556e-12
2.09744e-12
1.38656e-12
3.56923e-13
6.12723e-13
1.43429e-12
9.78243e-13
4.12731e-11
1.21493e-12
1.61178e-12
1.02459e-12
7.14623e-12
9.3485e-13
3.61095e-09
3.77115e-13
1.19628e-11
7.93541e-09
1.87009e-08
8.31156e-09
6.00066e-13
1.03921e-13
8.02457e-09
1.08364e-12
6.71562e-09
3.16278e-11
1.22138e-08
4.35371e-12
7.23953e-09
6.92449e-09
7.74295e-09
8.2961e-12
1.6823e-08
4.2102e-12
1.63332e-08
2.15189e-09
2.50962e-09
5.48301e-12
1.7352e-08
8.15121e-09
8.34661e-09
1.28322e-10
1.9958e-08
2.20425e-10
1.3425e-08
6.20205e-11
3.38439e-09
4.66886e-13
1.79923e-08
1.41663e-08
6.65085e-09
1.84632e-08
5.07758e-12
2.19864e-13
8.6733e-09
1.75951e-08
2.11152e-09
1.75716e-08
1.00958e-11
1.08242e-11
1.62063e-08
8.37751e-11
1.17879e-08
2.37999e-12
6.62233e-09
4.23128e-09
8.69965e-13
1.82167e-08
2.29232e-11
4.93364e-12
8.73007e-09
1.03644e-08
1.41782e-08
1.55561e-08
1.6254e-09
2.35408e-09
2.97798e-10
2.52086e-10
7.86726e-13
3.29419e-12
1.53242e-12
1.75042e-09
8.13407e-13
9.1855e-09
1.75539e-08
4.56957e-12
6.00189e-09
4.0336e-12
6.92199e-09
2.07103e-12
2.23195e-10
5.28779e-09
4.28228e-09
9.63046e-09
1.54496e-08
9.9444e-09
2.56877e-09
4.55329e-11
5.2873e-11
4.67035e-09
1.82164e-08
9.65261e-09
1.28523e-08
1.51501e-12
4.17245e-09
1.41791e-08
2.04791e-08
1.16376e-12
3.48193e-09
6.63052e-09
2.02419e-08
6.57599e-09
1.84045e-08
3.88551e-12
4.05019e-13
1.17138e-12
1.28167e-10
6.13816e-13
2.06067e-09
7.4434e-09
2.08321e-09
4.59244e-12
7.0145e-13
6.63707e-09
1.32756e-08
4.232e-09
9.12049e-12
4.22644e-10
1.96238e-09
1.05172e-10
1.19873e-12
3.13989e-09
7.78143e-11
8.34345e-09
2.98812e-10
4.34105e-09
1.18136e-08
9.79808e-09
1.39398e-08
8.10059e-09
3.91766e-10
8.84986e-11
7.81613e-09
2.03956e-12
1.94567e-12
5.11544e-09
2.32932e-09
5.70234e-12
1.03848e-12
9.88511e-13
1.352e-12
1.89643e-08
1.25191e-08
2.24767e-12
5.4969e-12
2.57635e-12
3.23143e-12
1.25828e-08
2.03227e-08
9.73125e-12
1.10167e-12
1.54206e-13
2.17979e-11
1.03268e-12
1.39114e-10
3.08009e-11
1.68787e-10
9.59557e-09
1.59777e-09
2.00831e-10
6.74703e-09
1.57483e-12
1.04681e-10
2.50398e-11
1.67715e-09
2.14236e-10
2.07238e-11
1.45583e-08
1.78407e-08
2.0671e-08
1.31912e-08
1.53862e-08
2.06374e-08
1.99816e-08
1.37163e-08
1.66763e-08
1.11341e-08
1.97443e-08
1.36698e-08
3.23756e-09
1.19809e-08
2.85202e-12
5.84482e-13
1.71744e-08
1.44652e-08
8.20652e-13
1.05277e-10
2.40668e-13
3.3587e-12
2.07608e-09
2.86117e-09
5.69325e-11
2.65224e-10
3.0516e-12
2.47846e-12
2.62812e-09
9.75425e-09
1.18304e-08
1.27319e-08
8.98584e-13
1.83307e-11
6.81352e-09
2.7545e-09
1.36107e-08
4.93237e-09
6.50556e-09
7.56317e-09
2.20118e-12
2.63161e-12
1.13987e-11
4.41435e-12
8.54783e-13
3.279e-12
4.071e-12
7.88037e-13
3.88345e-09
2.40554e-11
1.23321e-08
1.10157e-08
1.053e-08
8.4989e-09
7.13747e-12
1.623e-09
2.84351e-11
4.0144e-09
1.50625e-08
1.46919e-08
3.11278e-11
3.52578e-12
6.12407e-12
5.59966e-12
2.10353e-09
2.2031e-09
1.55487e-10
2.44295e-09
2.50694e-09
3.18446e-10
3.40015e-12
1.97814e-12
1.14607e-08
1.00496e-08
1.1142e-10
2.43267e-09
5.89589e-09
3.46347e-09
7.31121e-12
8.34927e-12
4.90089e-09
2.90826e-09
7.10735e-09
1.38465e-08
3.58949e-09
7.30397e-11
6.0384e-09
4.45163e-09
5.34107e-10
4.11204e-09
7.46164e-13
9.4884e-13
2.51912e-10
1.55239e-10
2.63006e-10
1.90896e-09
2.61474e-09
4.05663e-10
6.03037e-13
2.35321e-13
1.12281e-08
6.55035e-09
1.24873e-08
8.83723e-09
2.91517e-12
3.25554e-12
6.20539e-09
1.23036e-08
6.58524e-09
5.55988e-09
9.9571e-09
5.0476e-09
1.80264e-08
1.24841e-08
1.20219e-08
1.04624e-08
2.61267e-12
2.42467e-12
3.58187e-09
5.12616e-09
2.12357e-12
5.96065e-12
1.11927e-12
2.07678e-12
1.3983e-12
2.46532e-12
1.42339e-12
3.34044e-12
1.43087e-12
2.5035e-12
1.4343e-12
2.53833e-12
1.42741e-12
2.44926e-12
1.42996e-12
2.39772e-12
1.40692e-12
2.46101e-12
1.38696e-12
1.81528e-12
1.3571e-12
2.20993e-12
1.30359e-12
2.11539e-12
1.22012e-12
1.80538e-12
1.06471e-12
1.16789e-12
8.55582e-13
8.08021e-13
7.75815e-13
9.38236e-13
2.13382e-12
3.86093e-12
1.11402e-12
2.08689e-12
1.37848e-12
2.32519e-12
1.45441e-12
1.69667e-12
1.45327e-12
2.1575e-12
1.4435e-12
2.40797e-12
1.41496e-12
2.38504e-12
1.40123e-12
2.66659e-12
1.40681e-12
1.8847e-12
1.38234e-12
2.51546e-12
1.33842e-12
2.43723e-12
1.29646e-12
1.59829e-12
1.21557e-12
1.66977e-12
1.0684e-12
1.02595e-12
8.63049e-13
9.79644e-13
7.65138e-13
1.20528e-12
1.88414e-08
2.09019e-12
6.06063e-12
2.06428e-08
5.1266e-12
7.62483e-13
2.42211e-12
1.81262e-12
1.71304e-12
2.32545e-12
1.43651e-12
6.8675e-13
8.20298e-13
5.60265e-13
1.38787e-12
8.912e-11
5.15014e-13
5.57831e-12
1.53457e-12
5.74442e-09
7.5914e-13
7.409e-11
8.00869e-09
4.26795e-13
6.63251e-13
1.26762e-08
1.02675e-09
1.01133e-08
2.17419e-10
9.86895e-09
3.56662e-12
1.41415e-08
6.84686e-09
1.7472e-09
4.99375e-11
1.57125e-08
8.8051e-11
1.45605e-08
2.18018e-09
2.52378e-09
2.09396e-11
1.66186e-08
8.37954e-09
1.49291e-08
5.58007e-11
2.48583e-09
9.36351e-11
1.35321e-08
2.34791e-09
2.76094e-09
1.90018e-08
5.46585e-12
2.1501e-10
7.24562e-09
1.43252e-08
1.42373e-08
1.829e-08
7.65089e-12
6.98581e-13
9.72872e-09
1.26214e-08
1.44358e-12
1.39646e-08
1.42244e-11
6.60499e-12
1.847e-08
6.952e-12
1.63725e-08
3.40067e-09
2.00816e-12
1.19489e-08
1.20452e-10
9.0751e-09
1.94284e-08
1.19936e-08
1.62887e-08
6.21998e-12
1.37865e-08
2.51196e-09
7.04766e-12
1.09312e-12
3.27222e-10
7.70167e-09
8.56103e-14
3.96919e-10
1.16336e-12
2.44874e-12
1.51262e-09
2.96719e-09
8.05815e-09
1.99137e-08
3.86018e-09
1.87701e-08
3.74635e-09
8.63366e-09
4.86776e-13
4.97766e-11
2.08643e-10
6.75934e-09
2.07394e-08
2.61477e-12
9.7742e-12
5.14021e-09
1.49351e-08
2.46644e-09
1.011e-08
1.48006e-12
1.32362e-13
7.89873e-12
3.67157e-10
1.93553e-08
1.13408e-08
1.81259e-08
6.86537e-09
2.78725e-11
4.29002e-13
4.22656e-09
4.14433e-13
2.15726e-08
7.55578e-09
4.232e-09
2.37786e-12
2.09758e-08
1.20818e-08
1.1802e-09
2.5328e-12
2.04805e-12
4.8656e-11
2.42803e-09
1.95064e-09
9.70724e-09
3.7924e-09
3.11599e-12
2.96349e-12
3.08893e-10
4.5118e-09
2.61871e-11
1.61783e-09
2.35705e-09
1.10691e-08
1.55199e-12
9.15827e-13
5.20093e-13
4.91408e-12
1.73853e-12
8.25837e-13
1.29866e-08
3.55665e-09
1.23664e-08
2.6952e-09
3.95739e-10
8.76581e-09
2.0613e-08
9.13372e-09
1.96154e-08
8.8527e-09
1.81748e-08
1.12209e-08
6.43012e-11
3.01806e-10
1.66535e-09
4.18767e-12
6.62227e-11
1.10654e-12
2.11617e-08
1.2522e-08
9.1402e-13
1.07939e-12
2.03533e-08
1.3053e-08
1.52144e-10
1.132e-12
1.55772e-12
4.30154e-13
1.50723e-08
8.47929e-09
1.28604e-12
6.49353e-12
5.27475e-11
7.27255e-09
1.2983e-08
2.09589e-08
4.84409e-13
1.26909e-10
1.44953e-11
4.76562e-12
3.26628e-11
3.42661e-12
1.98283e-11
1.00123e-12
1.33417e-08
1.82737e-08
1.50734e-08
1.83876e-08
1.40465e-08
1.89775e-08
7.81381e-09
1.33942e-10
5.40329e-13
1.88273e-09
3.59641e-09
5.91492e-09
3.90323e-11
1.61608e-12
6.2569e-13
1.54988e-10
4.12195e-12
1.56145e-11
8.32215e-09
1.37772e-08
1.54577e-08
2.02769e-08
2.23134e-09
6.88492e-09
3.79952e-09
1.25548e-08
3.5566e-09
9.62392e-09
7.11519e-09
1.68979e-10
6.52352e-09
1.33134e-08
9.82504e-13
1.70485e-12
1.1764e-12
8.02893e-11
3.17695e-11
3.95944e-09
1.0696e-08
5.31876e-09
2.7425e-09
1.8218e-09
1.36269e-08
8.92986e-09
1.0619e-10
3.01588e-10
8.57477e-09
7.6272e-09
1.18855e-12
7.77553e-13
1.07199e-11
1.63898e-11
1.49312e-10
2.80303e-09
8.0871e-12
6.31785e-11
7.1708e-13
3.62225e-13
1.05856e-08
1.26556e-08
8.74561e-11
4.67587e-09
2.45673e-10
5.24853e-09
2.48639e-12
4.31312e-13
9.38412e-13
1.10869e-12
6.68471e-09
3.67392e-09
4.80298e-09
7.25776e-09
7.26089e-09
1.28097e-08
1.73898e-11
2.28639e-10
9.44813e-09
8.58926e-09
2.56862e-09
2.86646e-11
1.09139e-10
2.45947e-09
1.95035e-08
1.6969e-08
2.49118e-11
4.23572e-09
6.69443e-12
5.67321e-12
7.12811e-09
1.43551e-08
2.03787e-08
1.53254e-08
4.43727e-09
5.71592e-09
3.99497e-09
4.53404e-11
1.12389e-12
1.34213e-12
1.15552e-08
9.69549e-09
2.68576e-09
4.08658e-10
1.04183e-08
8.96039e-09
1.08673e-12
2.5212e-11
4.13781e-09
7.34754e-09
1.78319e-08
1.73172e-08
1.34673e-08
1.73914e-08
6.53394e-09
7.67161e-09
3.20674e-09
5.8394e-09
3.35499e-09
6.75336e-11
3.48467e-12
2.0145e-11
9.03089e-13
1.43511e-11
2.22378e-12
3.45255e-12
1.64298e-08
2.15415e-08
4.0909e-09
5.12322e-09
4.63355e-08
1.1031e-10
2.64655e-08
4.9154e-08
1.28321e-12
7.58868e-11
3.56322e-12
6.75777e-12
1.89051e-12
4.56912e-11
4.38817e-12
2.91111e-10
2.28843e-12
3.00483e-10
4.86794e-11
1.09059e-11
2.8892e-12
4.64098e-11
1.76107e-12
3.79279e-08
3.12958e-08
4.17388e-08
2.60751e-08
4.83648e-08
4.82595e-08
2.39039e-11
1.87844e-12
2.71436e-09
2.40881e-12
4.83529e-09
6.82433e-10
1.48197e-08
3.42822e-10
9.85503e-09
3.84197e-09
2.21071e-08
1.56891e-08
2.59673e-08
9.61104e-09
2.59837e-08
1.99438e-08
3.27169e-08
1.96207e-08
2.82141e-08
1.73521e-08
3.44087e-08
3.2305e-08
2.49958e-08
2.52951e-08
3.89469e-08
2.33273e-08
4.09163e-08
3.68711e-08
3.56224e-08
2.58584e-08
4.30744e-08
3.96718e-08
3.97413e-08
3.02096e-08
3.76689e-08
2.88534e-08
4.37098e-08
3.15321e-08
3.98402e-08
3.18409e-08
4.70504e-08
2.70436e-08
4.24406e-08
4.15052e-08
4.04206e-08
3.20628e-08
4.02142e-08
4.13671e-08
4.64524e-08
2.91542e-08
4.78137e-08
2.9173e-08
2.64313e-08
4.47972e-08
4.26508e-08
2.53673e-08
2.42449e-08
4.06992e-08
1.88972e-08
3.41525e-08
1.05354e-08
2.98881e-08
1.5334e-08
5.50748e-09
8.52128e-09
2.04229e-11
3.21313e-08
2.6423e-08
2.4905e-08
4.11115e-08
1.30537e-08
7.86375e-11
3.47761e-09
3.38376e-12
4.55052e-08
3.28965e-08
2.69721e-08
2.82548e-08
2.65658e-08
1.83588e-08
3.41896e-08
1.78264e-08
3.65924e-08
3.67574e-08
3.12563e-10
1.22153e-08
1.18053e-08
2.79167e-08
2.80566e-08
1.35482e-08
4.23479e-08
4.85261e-08
4.22128e-08
4.67919e-08
2.55255e-08
3.5753e-08
2.87497e-08
4.24143e-08
2.16145e-12
2.14781e-10
1.54787e-08
1.68236e-08
3.82627e-08
4.80732e-08
3.32138e-08
3.18489e-08
2.14789e-08
9.0851e-09
4.51651e-08
4.89129e-08
2.11955e-12
2.60196e-10
4.17058e-08
4.63053e-08
1.13754e-08
1.26181e-08
2.62557e-08
3.79395e-08
4.16959e-08
4.47593e-08
2.82225e-08
2.21329e-08
2.09805e-12
1.94664e-09
6.4205e-09
7.37031e-09
2.39163e-08
3.63429e-08
4.39235e-08
4.83027e-08
4.05975e-08
3.56284e-08
6.96361e-09
3.16593e-09
3.77896e-08
2.4287e-08
2.27311e-08
3.11404e-08
1.77576e-08
8.95026e-09
3.57081e-08
2.96606e-08
1.89541e-08
2.24268e-08
4.2165e-11
5.01129e-12
1.85566e-08
2.25769e-08
2.43856e-08
3.25402e-08
2.32873e-08
3.37256e-08
4.0953e-08
3.72677e-08
1.17369e-08
1.64121e-08
4.05636e-08
3.2976e-08
2.63775e-12
1.7149e-09
5.8069e-12
4.19325e-13
8.25756e-13
3.9168e-12
3.89655e-08
3.24915e-08
4.1722e-08
3.25589e-08
3.78762e-08
3.4595e-08
4.52472e-08
4.73054e-08
4.3936e-08
4.59881e-08
1.86143e-09
3.64789e-09
2.77781e-08
3.46208e-08
2.21864e-08
2.85408e-08
4.7785e-08
4.34421e-08
1.05693e-08
2.023e-08
9.15873e-09
1.94729e-09
4.83102e-08
4.40955e-08
4.66429e-08
4.92846e-08
5.11155e-09
4.52126e-09
1.69449e-08
2.44413e-08
3.07576e-08
2.50063e-08
3.03834e-08
2.40426e-08
4.3239e-08
4.07263e-08
2.5779e-08
3.22206e-08
2.5034e-08
3.29882e-08
4.07537e-08
3.44581e-08
4.84988e-08
4.38806e-08
2.93709e-08
2.44774e-08
3.02643e-08
2.62174e-08
4.61004e-08
4.22532e-08
4.48237e-08
4.62429e-08
3.74846e-08
3.67503e-08
2.30014e-10
2.05661e-12
2.185e-08
2.82233e-08
5.56113e-09
1.05006e-08
2.88945e-08
2.62119e-08
3.55521e-08
3.6718e-08
4.49993e-10
1.0443e-11
2.04691e-08
1.9635e-08
4.56405e-10
6.8689e-09
3.67711e-08
4.3052e-08
1.60849e-08
1.34868e-08
1.22963e-12
3.029e-12
2.66607e-08
2.19737e-08
5.11071e-09
2.04019e-10
3.09096e-08
3.65357e-08
2.76119e-08
2.41061e-08
2.04122e-08
2.20332e-08
3.27282e-08
3.06249e-08
4.50275e-08
3.85708e-08
3.6946e-08
3.54944e-08
1.04684e-08
8.92053e-09
3.13964e-08
2.50562e-08
2.32498e-08
1.62901e-08
2.89238e-08
3.40304e-08
2.56231e-08
2.97505e-08
3.69501e-08
3.89944e-08
3.50112e-08
3.86749e-08
3.08327e-08
3.60336e-08
1.23944e-08
6.08508e-09
2.50446e-08
1.91924e-08
4.34829e-08
4.25506e-08
3.12224e-08
3.15036e-08
1.2568e-08
1.67389e-08
1.87196e-08
2.26385e-08
6.93429e-09
2.50001e-09
6.99409e-10
1.50658e-12
4.45065e-08
3.81541e-08
3.02393e-08
3.52794e-08
3.40601e-08
3.57964e-08
4.37751e-08
3.92301e-08
4.06058e-08
3.55294e-08
2.95207e-12
3.44248e-12
4.16756e-08
3.63455e-08
1.31017e-11
6.26037e-13
1.54357e-11
2.19295e-10
3.24098e-08
3.90312e-08
3.61889e-08
3.40341e-08
2.63023e-08
2.90984e-08
2.04576e-08
1.6013e-08
4.02738e-08
4.47356e-08
5.55556e-09
1.00869e-08
4.92538e-10
4.23919e-11
1.00189e-08
1.62005e-08
3.97937e-08
3.96204e-08
4.29821e-08
3.83846e-08
3.00606e-08
2.66107e-08
3.03798e-08
3.1711e-08
4.61286e-08
4.88819e-08
2.6338e-08
2.82254e-08
9.90592e-13
9.70499e-13
3.9156e-08
3.59868e-08
3.63235e-08
3.12597e-08
4.01512e-08
4.44687e-08
9.00766e-13
5.50688e-13
3.4775e-08
3.32257e-08
2.15781e-08
2.73359e-08
4.27553e-08
4.30422e-08
6.08024e-09
8.7648e-09
1.24254e-08
1.54631e-08
2.32327e-09
6.17806e-09
4.50947e-08
4.43742e-08
2.56327e-08
2.51447e-08
3.21026e-08
3.19617e-08
4.81625e-08
4.65239e-08
2.92808e-09
6.95868e-10
2.03259e-08
1.47122e-08
8.32889e-09
4.58339e-09
3.38831e-08
3.7983e-08
4.94271e-08
4.65145e-08
4.50844e-08
4.75771e-08
1.36116e-08
8.45134e-09
2.92806e-08
2.4209e-08
2.39159e-08
2.91403e-08
4.69366e-08
4.35766e-08
1.54252e-08
2.0917e-08
1.44286e-08
1.96632e-08
2.31296e-08
1.9761e-08
1.23975e-08
1.74417e-08
9.9662e-10
3.08067e-09
2.54354e-08
2.27269e-08
4.26227e-08
3.97327e-08
1.42264e-08
1.62929e-08
3.54438e-10
6.2002e-12
4.69832e-08
4.92053e-08
2.75185e-08
2.23455e-08
1.89826e-10
2.90257e-09
2.33302e-08
2.39462e-08
6.17461e-12
8.14904e-12
3.08577e-13
1.25486e-12
2.76512e-12
3.15999e-12
1.76679e-12
2.43776e-12
2.93789e-08
3.35853e-08
4.50546e-08
4.55189e-08
3.78301e-08
4.05853e-08
2.88172e-12
9.78975e-12
3.16632e-11
4.08784e-12
3.84327e-12
1.44688e-12
5.07809e-13
1.76456e-12
2.1531e-13
8.35064e-13
2.23645e-13
8.40574e-13
3.14206e-13
1.33506e-12
3.42908e-13
1.12494e-12
2.5924e-12
5.47583e-13
2.2966e-12
3.00198e-12
6.7024e-13
1.60496e-11
4.2717e-13
6.12911e-12
2.43613e-12
1.27997e-12
4.58708e-13
2.5879e-12
2.80224e-13
1.03788e-13
1.29927e-12
6.80597e-13
7.72093e-13
1.0841e-12
5.17438e-08
5.09281e-08
5.01076e-08
4.92961e-08
4.85037e-08
4.77379e-08
4.70041e-08
4.63059e-08
4.56457e-08
4.5025e-08
4.44444e-08
4.39041e-08
4.34037e-08
4.29425e-08
4.25196e-08
4.2134e-08
4.17844e-08
4.14696e-08
4.11883e-08
4.09392e-08
4.07211e-08
4.0533e-08
4.03737e-08
4.02424e-08
4.01384e-08
4.00609e-08
4.00095e-08
3.99839e-08
5.17408e-08
5.09251e-08
5.01047e-08
4.92932e-08
4.85009e-08
4.77352e-08
4.70014e-08
4.63033e-08
4.56432e-08
4.50225e-08
4.4442e-08
4.39018e-08
4.34014e-08
4.29403e-08
4.25174e-08
4.21318e-08
4.17823e-08
4.14675e-08
4.11862e-08
4.09371e-08
4.07191e-08
4.0531e-08
4.03717e-08
4.02405e-08
4.01364e-08
4.0059e-08
4.00076e-08
3.9982e-08
5.17346e-08
5.09191e-08
5.00988e-08
4.92875e-08
4.84953e-08
4.77297e-08
4.69961e-08
4.62981e-08
4.56382e-08
4.50176e-08
4.44373e-08
4.38971e-08
4.33968e-08
4.29358e-08
4.25131e-08
4.21275e-08
4.1778e-08
4.14633e-08
4.11821e-08
4.09331e-08
4.07151e-08
4.0527e-08
4.03678e-08
4.02366e-08
4.01325e-08
4.00551e-08
4.00037e-08
3.99781e-08
5.17254e-08
5.09101e-08
5.009e-08
4.92789e-08
4.84869e-08
4.77216e-08
4.69882e-08
4.62904e-08
4.56306e-08
4.50103e-08
4.44301e-08
4.38901e-08
4.339e-08
4.29291e-08
4.25065e-08
4.21211e-08
4.17717e-08
4.14571e-08
4.11759e-08
4.0927e-08
4.0709e-08
4.0521e-08
4.03619e-08
4.02307e-08
4.01267e-08
4.00492e-08
3.99979e-08
3.99723e-08
5.17132e-08
5.0898e-08
5.00783e-08
4.92675e-08
4.84758e-08
4.77107e-08
4.69776e-08
4.62801e-08
4.56206e-08
4.50005e-08
4.44205e-08
4.38808e-08
4.33809e-08
4.29202e-08
4.24977e-08
4.21125e-08
4.17632e-08
4.14487e-08
4.11677e-08
4.09188e-08
4.0701e-08
4.05131e-08
4.0354e-08
4.02228e-08
4.01189e-08
4.00415e-08
3.99901e-08
3.99645e-08
5.16978e-08
5.0883e-08
5.00636e-08
4.92532e-08
4.84619e-08
4.76972e-08
4.69644e-08
4.62672e-08
4.56081e-08
4.49883e-08
4.44086e-08
4.38691e-08
4.33695e-08
4.2909e-08
4.24868e-08
4.21018e-08
4.17527e-08
4.14383e-08
4.11574e-08
4.09087e-08
4.0691e-08
4.05031e-08
4.03441e-08
4.02131e-08
4.01091e-08
4.00318e-08
3.99805e-08
3.99549e-08
5.16794e-08
5.0865e-08
5.0046e-08
4.9236e-08
4.84452e-08
4.76809e-08
4.69486e-08
4.62518e-08
4.55931e-08
4.49737e-08
4.43943e-08
4.38552e-08
4.33558e-08
4.28957e-08
4.24737e-08
4.20889e-08
4.17401e-08
4.14259e-08
4.11452e-08
4.08966e-08
4.0679e-08
4.04913e-08
4.03324e-08
4.02014e-08
4.00975e-08
4.00202e-08
3.99689e-08
3.99433e-08
5.1658e-08
5.08441e-08
5.00256e-08
4.92161e-08
4.84257e-08
4.7662e-08
4.69301e-08
4.62339e-08
4.55756e-08
4.49566e-08
4.43777e-08
4.3839e-08
4.334e-08
4.28801e-08
4.24585e-08
4.2074e-08
4.17254e-08
4.14114e-08
4.11309e-08
4.08825e-08
4.06651e-08
4.04775e-08
4.03187e-08
4.01878e-08
4.0084e-08
4.00067e-08
3.99555e-08
3.99299e-08
5.16335e-08
5.08201e-08
5.00022e-08
4.91932e-08
4.84035e-08
4.76404e-08
4.69091e-08
4.62134e-08
4.55556e-08
4.49372e-08
4.43588e-08
4.38204e-08
4.33219e-08
4.28624e-08
4.24411e-08
4.20569e-08
4.17086e-08
4.1395e-08
4.11147e-08
4.08665e-08
4.06492e-08
4.04617e-08
4.03031e-08
4.01723e-08
4.00686e-08
3.99914e-08
3.99401e-08
3.99146e-08
5.16059e-08
5.07932e-08
4.99759e-08
4.91676e-08
4.83786e-08
4.76161e-08
4.68855e-08
4.61904e-08
4.55332e-08
4.49154e-08
4.43375e-08
4.37997e-08
4.33016e-08
4.28426e-08
4.24217e-08
4.20378e-08
4.16899e-08
4.13765e-08
4.10964e-08
4.08485e-08
4.06314e-08
4.04441e-08
4.02856e-08
4.01549e-08
4.00513e-08
3.99742e-08
3.9923e-08
3.98975e-08
5.15753e-08
5.07632e-08
4.99467e-08
4.91392e-08
4.83509e-08
4.75891e-08
4.68593e-08
4.61649e-08
4.55084e-08
4.48912e-08
4.43139e-08
4.37767e-08
4.32791e-08
4.28206e-08
4.24001e-08
4.20167e-08
4.16691e-08
4.1356e-08
4.10763e-08
4.08286e-08
4.06118e-08
4.04247e-08
4.02663e-08
4.01357e-08
4.00322e-08
3.99552e-08
3.99041e-08
3.98786e-08
5.15417e-08
5.07304e-08
4.99146e-08
4.91079e-08
4.83204e-08
4.75595e-08
4.68305e-08
4.61369e-08
4.54812e-08
4.48647e-08
4.42881e-08
4.37515e-08
4.32545e-08
4.27965e-08
4.23765e-08
4.19935e-08
4.16463e-08
4.13337e-08
4.10542e-08
4.08068e-08
4.05902e-08
4.04033e-08
4.02451e-08
4.01147e-08
4.00114e-08
3.99344e-08
3.98833e-08
3.98579e-08
5.15051e-08
5.06946e-08
4.98797e-08
4.90739e-08
4.82873e-08
4.75273e-08
4.67992e-08
4.61064e-08
4.54515e-08
4.48358e-08
4.426e-08
4.37241e-08
4.32277e-08
4.27703e-08
4.23509e-08
4.19684e-08
4.16217e-08
4.13094e-08
4.10303e-08
4.07832e-08
4.05669e-08
4.03802e-08
4.02222e-08
4.0092e-08
3.99887e-08
3.99118e-08
3.98608e-08
3.98354e-08
5.14654e-08
5.06558e-08
4.98419e-08
4.90371e-08
4.82515e-08
4.74925e-08
4.67653e-08
4.60735e-08
4.54195e-08
4.48047e-08
4.42296e-08
4.36945e-08
4.31989e-08
4.27421e-08
4.23233e-08
4.19413e-08
4.15951e-08
4.12832e-08
4.10045e-08
4.07578e-08
4.05417e-08
4.03553e-08
4.01975e-08
4.00675e-08
3.99643e-08
3.98875e-08
3.98366e-08
3.98112e-08
5.14228e-08
5.06141e-08
4.98012e-08
4.89975e-08
4.8213e-08
4.74551e-08
4.6729e-08
4.60382e-08
4.53852e-08
4.47713e-08
4.41971e-08
4.36628e-08
4.31679e-08
4.27118e-08
4.22937e-08
4.19123e-08
4.15666e-08
4.12552e-08
4.09769e-08
4.07305e-08
4.05148e-08
4.03287e-08
4.01711e-08
4.00412e-08
3.99383e-08
3.98616e-08
3.98107e-08
3.97854e-08
5.13772e-08
5.05696e-08
4.97578e-08
4.89552e-08
4.81719e-08
4.74151e-08
4.66901e-08
4.60005e-08
4.53485e-08
4.47356e-08
4.41624e-08
4.36289e-08
4.31349e-08
4.26796e-08
4.22621e-08
4.18814e-08
4.15362e-08
4.12254e-08
4.09476e-08
4.07016e-08
4.04862e-08
4.03004e-08
4.0143e-08
4.00134e-08
3.99105e-08
3.9834e-08
3.97832e-08
3.97579e-08
5.13286e-08
5.05221e-08
4.97115e-08
4.89102e-08
4.81281e-08
4.73726e-08
4.66488e-08
4.59604e-08
4.53096e-08
4.46977e-08
4.41255e-08
4.3593e-08
4.30999e-08
4.26454e-08
4.22287e-08
4.18487e-08
4.15041e-08
4.11938e-08
4.09165e-08
4.06709e-08
4.04559e-08
4.02704e-08
4.01133e-08
3.99839e-08
3.98812e-08
3.98048e-08
3.97541e-08
3.97288e-08
5.12771e-08
5.04718e-08
4.96625e-08
4.88625e-08
4.80818e-08
4.73276e-08
4.66051e-08
4.59179e-08
4.52683e-08
4.46577e-08
4.40866e-08
4.35551e-08
4.30629e-08
4.26093e-08
4.21934e-08
4.18141e-08
4.14702e-08
4.11605e-08
4.08837e-08
4.06386e-08
4.0424e-08
4.02388e-08
4.0082e-08
3.99528e-08
3.98503e-08
3.9774e-08
3.97234e-08
3.96982e-08
5.12227e-08
5.04186e-08
4.96107e-08
4.88121e-08
4.80328e-08
4.728e-08
4.6559e-08
4.58732e-08
4.52249e-08
4.46155e-08
4.40455e-08
4.35152e-08
4.3024e-08
4.25713e-08
4.21563e-08
4.17777e-08
4.14346e-08
4.11255e-08
4.08492e-08
4.06046e-08
4.03904e-08
4.02056e-08
4.00491e-08
3.99201e-08
3.98179e-08
3.97417e-08
3.96912e-08
3.9666e-08
5.11653e-08
5.03627e-08
4.95562e-08
4.87591e-08
4.79813e-08
4.72301e-08
4.65105e-08
4.58261e-08
4.51792e-08
4.45711e-08
4.40024e-08
4.34732e-08
4.29832e-08
4.25315e-08
4.21174e-08
4.17397e-08
4.13972e-08
4.10888e-08
4.08132e-08
4.05691e-08
4.03553e-08
4.01709e-08
4.00148e-08
3.9886e-08
3.9784e-08
3.9708e-08
3.96576e-08
3.96324e-08
5.11052e-08
5.03039e-08
4.94989e-08
4.87034e-08
4.79273e-08
4.71776e-08
4.64596e-08
4.57768e-08
4.51314e-08
4.45247e-08
4.39574e-08
4.34294e-08
4.29405e-08
4.24899e-08
4.20767e-08
4.16999e-08
4.13583e-08
4.10506e-08
4.07756e-08
4.0532e-08
4.03188e-08
4.01347e-08
3.99789e-08
3.98505e-08
3.97486e-08
3.96728e-08
3.96225e-08
3.95974e-08
5.10422e-08
5.02425e-08
4.94391e-08
4.86452e-08
4.78707e-08
4.71228e-08
4.64065e-08
4.57253e-08
4.50814e-08
4.44762e-08
4.39103e-08
4.33837e-08
4.2896e-08
4.24465e-08
4.20344e-08
4.16585e-08
4.13177e-08
4.10108e-08
4.07364e-08
4.04935e-08
4.02807e-08
4.00971e-08
3.99417e-08
3.98136e-08
3.97119e-08
3.96363e-08
3.95861e-08
3.95611e-08
5.09765e-08
5.01783e-08
4.93765e-08
4.85845e-08
4.78118e-08
4.70656e-08
4.63511e-08
4.56716e-08
4.50294e-08
4.44258e-08
4.38613e-08
4.33361e-08
4.28497e-08
4.24015e-08
4.19904e-08
4.16156e-08
4.12757e-08
4.09695e-08
4.06959e-08
4.04535e-08
4.02413e-08
4.00582e-08
3.99031e-08
3.97753e-08
3.96739e-08
3.95984e-08
3.95484e-08
3.95234e-08
5.0908e-08
5.01114e-08
4.93115e-08
4.85212e-08
4.77504e-08
4.70061e-08
4.62934e-08
4.56157e-08
4.49753e-08
4.43734e-08
4.38105e-08
4.32867e-08
4.28017e-08
4.23547e-08
4.19449e-08
4.15711e-08
4.12321e-08
4.09268e-08
4.06539e-08
4.04122e-08
4.02006e-08
4.00179e-08
3.98633e-08
3.97358e-08
3.96347e-08
3.95594e-08
3.95094e-08
3.94845e-08
5.08369e-08
5.0042e-08
4.92438e-08
4.84555e-08
4.76866e-08
4.69443e-08
4.62336e-08
4.55578e-08
4.49192e-08
4.4319e-08
4.37578e-08
4.32356e-08
4.27521e-08
4.23064e-08
4.18978e-08
4.15251e-08
4.11871e-08
4.08827e-08
4.06106e-08
4.03696e-08
4.01586e-08
3.99764e-08
3.98222e-08
3.9695e-08
3.95942e-08
3.95191e-08
3.94693e-08
3.94444e-08
5.07632e-08
4.997e-08
4.91737e-08
4.83874e-08
4.76206e-08
4.68803e-08
4.61716e-08
4.54979e-08
4.48612e-08
4.42628e-08
4.37034e-08
4.31828e-08
4.27008e-08
4.22565e-08
4.18492e-08
4.14776e-08
4.11407e-08
4.08373e-08
4.0566e-08
4.03257e-08
4.01153e-08
3.99337e-08
3.97799e-08
3.96531e-08
3.95526e-08
3.94777e-08
3.9428e-08
3.94032e-08
5.06869e-08
4.98955e-08
4.91012e-08
4.83169e-08
4.75522e-08
4.68141e-08
4.61076e-08
4.54359e-08
4.48012e-08
4.42048e-08
4.36472e-08
4.31284e-08
4.26479e-08
4.22052e-08
4.17992e-08
4.14289e-08
4.10931e-08
4.07906e-08
4.05202e-08
4.02807e-08
4.00709e-08
3.98899e-08
3.97366e-08
3.96101e-08
3.95099e-08
3.94352e-08
3.93857e-08
3.9361e-08
5.06083e-08
4.98186e-08
4.90263e-08
4.82441e-08
4.74817e-08
4.67458e-08
4.60415e-08
4.5372e-08
4.47394e-08
4.41451e-08
4.35894e-08
4.30723e-08
4.25936e-08
4.21524e-08
4.17478e-08
4.13788e-08
4.10441e-08
4.07427e-08
4.04732e-08
4.02345e-08
4.00254e-08
3.9845e-08
3.96921e-08
3.95661e-08
3.94662e-08
3.93917e-08
3.93424e-08
3.93177e-08
5.05272e-08
4.97394e-08
4.89491e-08
4.81692e-08
4.7409e-08
4.66754e-08
4.59734e-08
4.53062e-08
4.46759e-08
4.40836e-08
4.35299e-08
4.30148e-08
4.25378e-08
4.20982e-08
4.16951e-08
4.13274e-08
4.0994e-08
4.06937e-08
4.04251e-08
4.01873e-08
3.99789e-08
3.97991e-08
3.96468e-08
3.95212e-08
3.94215e-08
3.93473e-08
3.92981e-08
3.92736e-08
5.0444e-08
4.9658e-08
4.88697e-08
4.8092e-08
4.73342e-08
4.66031e-08
4.59034e-08
4.52386e-08
4.46105e-08
4.40205e-08
4.34689e-08
4.29557e-08
4.24806e-08
4.20427e-08
4.16412e-08
4.12749e-08
4.09428e-08
4.06435e-08
4.0376e-08
4.0139e-08
3.99314e-08
3.97522e-08
3.96005e-08
3.94753e-08
3.9376e-08
3.93021e-08
3.9253e-08
3.92286e-08
5.03586e-08
4.95744e-08
4.87882e-08
4.80128e-08
4.72574e-08
4.65287e-08
4.58316e-08
4.51692e-08
4.45436e-08
4.39558e-08
4.34064e-08
4.28953e-08
4.24221e-08
4.1986e-08
4.15861e-08
4.12213e-08
4.08905e-08
4.05924e-08
4.0326e-08
4.00899e-08
3.98831e-08
3.97045e-08
3.95533e-08
3.94286e-08
3.93297e-08
3.9256e-08
3.92071e-08
3.91827e-08
5.02713e-08
4.94887e-08
4.87047e-08
4.79316e-08
4.71786e-08
4.64525e-08
4.5758e-08
4.50981e-08
4.4475e-08
4.38896e-08
4.33425e-08
4.28335e-08
4.23623e-08
4.19281e-08
4.15299e-08
4.11666e-08
4.08372e-08
4.05404e-08
4.0275e-08
4.00399e-08
3.98339e-08
3.9656e-08
3.95054e-08
3.93812e-08
3.92826e-08
3.92092e-08
3.91605e-08
3.91362e-08
5.01821e-08
4.94012e-08
4.86192e-08
4.78484e-08
4.7098e-08
4.63745e-08
4.56826e-08
4.50254e-08
4.44049e-08
4.3822e-08
4.32772e-08
4.27705e-08
4.23014e-08
4.1869e-08
4.14726e-08
4.1111e-08
4.0783e-08
4.04875e-08
4.02232e-08
3.99891e-08
3.97839e-08
3.96068e-08
3.94568e-08
3.9333e-08
3.92349e-08
3.91617e-08
3.91132e-08
3.9089e-08
5.00912e-08
4.93119e-08
4.85319e-08
4.77635e-08
4.70156e-08
4.62948e-08
4.56057e-08
4.49512e-08
4.43333e-08
4.3753e-08
4.32107e-08
4.27063e-08
4.22393e-08
4.1809e-08
4.14144e-08
4.10544e-08
4.07279e-08
4.04337e-08
4.01707e-08
3.99376e-08
3.97333e-08
3.9557e-08
3.94076e-08
3.92843e-08
3.91865e-08
3.91137e-08
3.90654e-08
3.90413e-08
4.99987e-08
4.92209e-08
4.84429e-08
4.76768e-08
4.69315e-08
4.62135e-08
4.55272e-08
4.48755e-08
4.42603e-08
4.36827e-08
4.3143e-08
4.2641e-08
4.21762e-08
4.1748e-08
4.13553e-08
4.0997e-08
4.06721e-08
4.03793e-08
4.01175e-08
3.98854e-08
3.96821e-08
3.95065e-08
3.93578e-08
3.92351e-08
3.91377e-08
3.90652e-08
3.9017e-08
3.8993e-08
4.99049e-08
4.91283e-08
4.83522e-08
4.75885e-08
4.68459e-08
4.61306e-08
4.54472e-08
4.47984e-08
4.41861e-08
4.36112e-08
4.30741e-08
4.25746e-08
4.21122e-08
4.16861e-08
4.12954e-08
4.09389e-08
4.06156e-08
4.03243e-08
4.00637e-08
3.98327e-08
3.96304e-08
3.94556e-08
3.93075e-08
3.91853e-08
3.90884e-08
3.90162e-08
3.89683e-08
3.89444e-08
4.98099e-08
4.90344e-08
4.82601e-08
4.74987e-08
4.67587e-08
4.60463e-08
4.53658e-08
4.472e-08
4.41106e-08
4.35386e-08
4.30042e-08
4.25073e-08
4.20473e-08
4.16234e-08
4.12347e-08
4.08802e-08
4.05585e-08
4.02686e-08
4.00094e-08
3.97796e-08
3.95782e-08
3.94042e-08
3.92569e-08
3.91352e-08
3.90388e-08
3.89669e-08
3.89191e-08
3.88954e-08
4.97138e-08
4.89392e-08
4.81666e-08
4.74075e-08
4.66702e-08
4.59607e-08
4.52832e-08
4.46404e-08
4.40341e-08
4.3465e-08
4.29334e-08
4.24391e-08
4.19816e-08
4.15601e-08
4.11735e-08
4.08208e-08
4.05009e-08
4.02125e-08
3.99546e-08
3.9726e-08
3.95256e-08
3.93526e-08
3.92059e-08
3.90849e-08
3.89888e-08
3.89173e-08
3.88698e-08
3.88461e-08
4.96167e-08
4.88428e-08
4.80719e-08
4.7315e-08
4.65804e-08
4.58738e-08
4.51994e-08
4.45597e-08
4.39565e-08
4.33904e-08
4.28617e-08
4.23702e-08
4.19152e-08
4.14961e-08
4.11117e-08
4.0761e-08
4.04428e-08
4.01561e-08
3.98995e-08
3.96721e-08
3.94728e-08
3.93006e-08
3.91547e-08
3.90342e-08
3.89387e-08
3.88674e-08
3.88202e-08
3.87966e-08
4.95188e-08
4.87455e-08
4.7976e-08
4.72214e-08
4.64894e-08
4.57858e-08
4.51145e-08
4.44781e-08
4.3878e-08
4.3315e-08
4.27893e-08
4.23006e-08
4.18483e-08
4.14315e-08
4.10494e-08
4.07007e-08
4.03844e-08
4.00993e-08
3.98442e-08
3.9618e-08
3.94198e-08
3.92485e-08
3.91033e-08
3.89835e-08
3.88884e-08
3.88175e-08
3.87705e-08
3.8747e-08
7.82094e-11
2.54493e-11
1.13397e-11
7.02865e-12
4.59544e-12
3.96156e-12
5.36909e-09
4.13532e-09
3.20904e-09
2.13667e-09
1.11633e-10
3.1002e-11
1.26537e-08
1.10445e-08
9.56487e-09
7.91121e-09
5.68235e-09
4.38936e-09
1.97103e-08
1.81133e-08
1.65479e-08
1.49012e-08
1.31127e-08
1.1663e-08
2.61965e-08
2.47522e-08
2.33116e-08
2.18477e-08
2.03769e-08
1.90704e-08
3.19891e-08
3.07403e-08
2.94952e-08
2.82546e-08
2.70447e-08
2.59409e-08
3.7026e-08
3.5978e-08
3.49398e-08
3.3919e-08
3.29373e-08
3.20346e-08
4.12882e-08
4.04304e-08
3.95876e-08
3.87674e-08
3.79855e-08
3.72655e-08
4.47915e-08
4.41068e-08
4.34393e-08
4.27955e-08
4.21861e-08
4.16258e-08
4.75787e-08
4.70468e-08
4.65322e-08
4.60398e-08
4.55771e-08
4.51533e-08
4.97105e-08
4.93106e-08
4.89265e-08
4.8562e-08
4.82222e-08
4.79131e-08
5.12586e-08
5.09703e-08
5.06957e-08
5.04375e-08
5.01993e-08
4.99849e-08
5.22993e-08
5.21036e-08
5.19192e-08
5.17481e-08
5.15928e-08
5.14556e-08
5.29089e-08
5.27887e-08
5.26775e-08
5.25766e-08
5.24878e-08
5.24126e-08
5.31608e-08
5.3101e-08
5.3048e-08
5.30027e-08
5.29665e-08
5.29403e-08
5.31228e-08
5.31103e-08
5.31027e-08
5.31008e-08
5.31054e-08
5.31171e-08
5.2856e-08
5.28796e-08
5.29068e-08
5.29379e-08
5.29735e-08
5.3014e-08
5.24136e-08
5.24643e-08
5.25173e-08
5.25729e-08
5.26315e-08
5.26933e-08
5.18414e-08
5.19117e-08
5.19833e-08
5.20566e-08
5.21317e-08
5.22086e-08
5.11776e-08
5.12615e-08
5.13461e-08
5.14316e-08
5.1518e-08
5.16053e-08
5.04536e-08
5.05464e-08
5.06395e-08
5.07328e-08
5.08265e-08
5.09204e-08
4.96946e-08
4.97927e-08
4.98907e-08
4.99887e-08
5.00865e-08
5.01842e-08
4.94202e-08
4.86472e-08
4.78792e-08
4.71266e-08
4.63974e-08
4.56968e-08
4.50287e-08
4.43955e-08
4.37987e-08
4.32389e-08
4.27162e-08
4.22304e-08
4.17808e-08
4.13666e-08
4.09867e-08
4.06402e-08
4.03257e-08
4.00423e-08
3.97887e-08
3.95638e-08
3.93666e-08
3.91963e-08
3.90519e-08
3.89327e-08
3.88381e-08
3.87676e-08
3.87208e-08
3.86974e-08
4.93211e-08
4.85481e-08
4.77814e-08
4.7031e-08
4.63044e-08
4.56069e-08
4.4942e-08
4.43122e-08
4.37186e-08
4.31621e-08
4.26426e-08
4.21598e-08
4.17129e-08
4.13013e-08
4.09238e-08
4.05794e-08
4.02669e-08
3.99852e-08
3.97331e-08
3.95095e-08
3.93135e-08
3.91441e-08
3.90005e-08
3.88819e-08
3.87878e-08
3.87176e-08
3.86711e-08
3.86479e-08
4.92214e-08
4.84484e-08
4.76828e-08
4.69345e-08
4.62106e-08
4.55162e-08
4.48546e-08
4.42282e-08
4.36381e-08
4.30849e-08
4.25685e-08
4.20888e-08
4.16448e-08
4.12358e-08
4.08608e-08
4.05185e-08
4.0208e-08
3.9928e-08
3.96775e-08
3.94552e-08
3.92604e-08
3.90919e-08
3.89491e-08
3.88312e-08
3.87376e-08
3.86679e-08
3.86215e-08
3.85984e-08
4.91213e-08
4.83481e-08
4.75836e-08
4.68373e-08
4.61161e-08
4.54248e-08
4.47666e-08
4.41436e-08
4.3557e-08
4.30072e-08
4.24942e-08
4.20175e-08
4.15765e-08
4.11702e-08
4.07976e-08
4.04576e-08
4.01491e-08
3.98709e-08
3.96219e-08
3.94011e-08
3.92074e-08
3.904e-08
3.8898e-08
3.87807e-08
3.86877e-08
3.86183e-08
3.85722e-08
3.85492e-08
4.9021e-08
4.82473e-08
4.74838e-08
4.67396e-08
4.60211e-08
4.53329e-08
4.46782e-08
4.40587e-08
4.34756e-08
4.29293e-08
4.24196e-08
4.19461e-08
4.15081e-08
4.11046e-08
4.07345e-08
4.03968e-08
4.00904e-08
3.9814e-08
3.95666e-08
3.93472e-08
3.91547e-08
3.89882e-08
3.88471e-08
3.87305e-08
3.8638e-08
3.8569e-08
3.85231e-08
3.85003e-08
4.89203e-08
4.81461e-08
4.73836e-08
4.66414e-08
4.59257e-08
4.52407e-08
4.45894e-08
4.39735e-08
4.33941e-08
4.28513e-08
4.2345e-08
4.18748e-08
4.14398e-08
4.1039e-08
4.06716e-08
4.03362e-08
4.00319e-08
3.97573e-08
3.95116e-08
3.92935e-08
3.91022e-08
3.89368e-08
3.87965e-08
3.86807e-08
3.85886e-08
3.852e-08
3.84745e-08
3.84517e-08
3.52423e-10
7.13916e-09
1.44691e-08
2.1357e-08
2.76449e-08
3.32371e-08
3.80785e-08
4.21554e-08
4.54885e-08
4.81236e-08
5.01227e-08
5.15577e-08
5.25039e-08
5.30362e-08
5.32261e-08
5.31395e-08
5.28353e-08
5.2365e-08
5.17726e-08
5.10947e-08
5.03614e-08
4.95969e-08
3.45763e-09
9.57765e-09
1.63875e-08
2.30028e-08
2.90864e-08
3.44865e-08
3.91392e-08
4.30345e-08
4.61985e-08
4.86808e-08
5.05459e-08
5.1866e-08
5.2716e-08
5.31694e-08
5.3296e-08
5.31596e-08
5.28171e-08
5.23182e-08
5.1705e-08
5.10126e-08
5.02698e-08
4.94995e-08
5.26277e-09
1.14474e-08
1.81388e-08
2.46129e-08
3.05349e-08
3.5756e-08
4.02224e-08
4.39347e-08
4.69266e-08
4.92532e-08
5.09812e-08
5.21838e-08
5.29353e-08
5.3308e-08
5.33697e-08
5.31823e-08
5.28007e-08
5.22725e-08
5.16381e-08
5.09309e-08
5.01784e-08
4.94022e-08
6.47611e-09
1.30805e-08
1.98577e-08
2.62592e-08
3.20327e-08
3.70702e-08
4.13418e-08
4.48626e-08
4.76758e-08
4.98411e-08
5.1428e-08
5.251e-08
5.31606e-08
5.34508e-08
5.34463e-08
5.32071e-08
5.27856e-08
5.22277e-08
5.15717e-08
5.08495e-08
5.00871e-08
4.9305e-08
7.94001e-09
1.49183e-08
2.17411e-08
2.80315e-08
3.36225e-08
3.84497e-08
4.25067e-08
4.58222e-08
4.84466e-08
5.04439e-08
5.18848e-08
5.28428e-08
5.33903e-08
5.35964e-08
5.35247e-08
5.32328e-08
5.27712e-08
5.21832e-08
5.15055e-08
5.07682e-08
4.99958e-08
4.92078e-08
1.01831e-08
1.71902e-08
2.38873e-08
2.9971e-08
3.5321e-08
3.99001e-08
4.37178e-08
4.68115e-08
4.92364e-08
5.10585e-08
5.23488e-08
5.31798e-08
5.36223e-08
5.37431e-08
5.36036e-08
5.32587e-08
5.27566e-08
5.21386e-08
5.14392e-08
5.06868e-08
4.99047e-08
4.91108e-08
1.28538e-08
1.98011e-08
2.62617e-08
3.20579e-08
3.71133e-08
4.14097e-08
4.49655e-08
4.78228e-08
5.00388e-08
5.16797e-08
5.28157e-08
5.35176e-08
5.3854e-08
5.3889e-08
5.36814e-08
5.32837e-08
5.27413e-08
5.20934e-08
5.13725e-08
5.06053e-08
4.98135e-08
4.9014e-08
1.60832e-08
2.26905e-08
2.8796e-08
3.42418e-08
3.89648e-08
4.29542e-08
4.62324e-08
4.88433e-08
5.08443e-08
5.23005e-08
5.32803e-08
5.38523e-08
5.40823e-08
5.40318e-08
5.37567e-08
5.33065e-08
5.27244e-08
5.20471e-08
5.13052e-08
5.05235e-08
4.97224e-08
4.89175e-08
1.9428e-08
2.56653e-08
3.13848e-08
3.64574e-08
4.0832e-08
4.45037e-08
4.74975e-08
4.9858e-08
5.16419e-08
5.29127e-08
5.37366e-08
5.41795e-08
5.43042e-08
5.41693e-08
5.38277e-08
5.33262e-08
5.27053e-08
5.19993e-08
5.12369e-08
5.04414e-08
4.96313e-08
4.88212e-08
2.27073e-08
2.86e-08
3.39435e-08
3.86463e-08
4.26737e-08
4.60286e-08
4.87393e-08
5.08511e-08
5.242e-08
5.35078e-08
5.41784e-08
5.44946e-08
5.45164e-08
5.42991e-08
5.38929e-08
5.33415e-08
5.26831e-08
5.19496e-08
5.11676e-08
5.03588e-08
4.95402e-08
4.87254e-08
2.58671e-08
3.14337e-08
3.64185e-08
4.07653e-08
4.44564e-08
4.75034e-08
4.99385e-08
5.18082e-08
5.3168e-08
5.40781e-08
5.45998e-08
5.47934e-08
5.47157e-08
5.44192e-08
5.39508e-08
5.33517e-08
5.26574e-08
5.18977e-08
5.10971e-08
5.02757e-08
4.94493e-08
4.86302e-08
2.89018e-08
3.41366e-08
3.87762e-08
4.27838e-08
4.61545e-08
4.89076e-08
5.10791e-08
5.27171e-08
5.38767e-08
5.46166e-08
5.4996e-08
5.50724e-08
5.48998e-08
5.45277e-08
5.40002e-08
5.33559e-08
5.26277e-08
5.18432e-08
5.10253e-08
5.01923e-08
4.93587e-08
4.85358e-08
3.1758e-08
3.66773e-08
4.09914e-08
4.46801e-08
4.77497e-08
5.02259e-08
5.21489e-08
5.35681e-08
5.45386e-08
5.51177e-08
5.53626e-08
5.53285e-08
5.50665e-08
5.46233e-08
5.40403e-08
5.33536e-08
5.25937e-08
5.17863e-08
5.09523e-08
5.01086e-08
4.92686e-08
4.84424e-08
3.4413e-08
3.9036e-08
4.30471e-08
4.64396e-08
4.92291e-08
5.14479e-08
5.31393e-08
5.43545e-08
5.51484e-08
5.55775e-08
5.5697e-08
5.55597e-08
5.52144e-08
5.47051e-08
5.40706e-08
5.33445e-08
5.25554e-08
5.17269e-08
5.08782e-08
5.00249e-08
4.91791e-08
4.83502e-08
3.68469e-08
4.12012e-08
4.49339e-08
4.80537e-08
5.05854e-08
5.25669e-08
5.40449e-08
5.50719e-08
5.57029e-08
5.59934e-08
5.59972e-08
5.57648e-08
5.53427e-08
5.47725e-08
5.40907e-08
5.33287e-08
5.25128e-08
5.16651e-08
5.08033e-08
4.99414e-08
4.90907e-08
4.82595e-08
3.90747e-08
4.31735e-08
4.66491e-08
4.9519e-08
5.18152e-08
5.358e-08
5.48632e-08
5.57183e-08
5.62006e-08
5.63646e-08
5.62627e-08
5.59435e-08
5.54514e-08
5.48257e-08
5.41009e-08
5.33063e-08
5.24664e-08
5.16014e-08
5.07278e-08
4.98585e-08
4.90036e-08
4.81708e-08
4.10883e-08
4.49521e-08
4.81926e-08
5.08356e-08
5.29183e-08
5.44872e-08
5.5594e-08
5.62937e-08
5.66414e-08
5.66911e-08
5.64936e-08
5.6096e-08
5.55407e-08
5.48652e-08
5.41017e-08
5.32778e-08
5.24164e-08
5.15362e-08
5.06523e-08
4.97766e-08
4.89183e-08
4.80842e-08
4.28947e-08
4.65394e-08
4.95669e-08
5.20058e-08
5.38971e-08
5.52903e-08
5.62393e-08
5.67998e-08
5.7027e-08
5.69742e-08
5.66912e-08
5.62235e-08
5.56118e-08
5.48917e-08
5.40938e-08
5.3244e-08
5.23636e-08
5.14701e-08
5.05773e-08
4.96961e-08
4.8835e-08
4.80003e-08
4.44794e-08
4.79355e-08
5.07757e-08
5.3034e-08
5.47559e-08
5.59935e-08
5.68025e-08
5.72395e-08
5.73598e-08
5.72161e-08
5.68573e-08
5.63274e-08
5.56658e-08
5.49063e-08
5.40782e-08
5.32056e-08
5.23087e-08
5.14036e-08
5.05032e-08
4.96176e-08
4.87544e-08
4.79193e-08
4.58517e-08
4.91476e-08
5.18259e-08
5.39271e-08
5.55008e-08
5.6602e-08
5.72882e-08
5.76167e-08
5.76431e-08
5.74196e-08
5.69942e-08
5.64098e-08
5.57044e-08
5.49106e-08
5.4056e-08
5.31636e-08
5.22524e-08
5.13374e-08
5.04307e-08
4.95414e-08
4.86767e-08
4.78417e-08
4.70272e-08
5.01879e-08
5.27278e-08
5.46938e-08
5.61395e-08
5.71225e-08
5.7702e-08
5.79363e-08
5.7881e-08
5.7588e-08
5.71047e-08
5.64729e-08
5.57295e-08
5.49059e-08
5.40284e-08
5.31191e-08
5.21957e-08
5.12724e-08
5.03603e-08
4.94682e-08
4.86025e-08
4.77678e-08
4.80286e-08
5.10714e-08
5.34934e-08
5.53442e-08
5.66806e-08
5.75623e-08
5.80503e-08
5.82034e-08
5.80777e-08
5.7725e-08
5.71917e-08
5.65192e-08
5.57431e-08
5.48939e-08
5.39969e-08
5.30731e-08
5.21394e-08
5.12091e-08
5.02928e-08
4.93985e-08
4.85322e-08
4.76981e-08
4.88631e-08
5.18106e-08
5.41349e-08
5.58893e-08
5.71334e-08
5.79295e-08
5.83396e-08
5.84237e-08
5.8238e-08
5.78342e-08
5.72584e-08
5.65511e-08
5.57472e-08
5.48762e-08
5.39627e-08
5.30268e-08
5.20844e-08
5.11484e-08
5.02287e-08
4.93328e-08
4.84662e-08
4.7633e-08
4.95485e-08
5.24207e-08
5.46656e-08
5.63405e-08
5.75078e-08
5.82321e-08
5.85768e-08
5.86027e-08
5.83665e-08
5.79196e-08
5.73078e-08
5.65711e-08
5.57438e-08
5.48546e-08
5.39272e-08
5.29811e-08
5.20316e-08
5.1091e-08
5.01686e-08
4.92716e-08
4.8405e-08
4.75728e-08
5.01007e-08
5.29178e-08
5.50993e-08
5.67092e-08
5.78134e-08
5.84782e-08
5.87686e-08
5.87461e-08
5.84677e-08
5.79848e-08
5.7343e-08
5.65818e-08
5.57349e-08
5.48305e-08
5.38916e-08
5.29371e-08
5.19819e-08
5.10376e-08
5.01131e-08
4.92153e-08
4.8349e-08
4.75177e-08
5.05605e-08
5.3322e-08
5.545e-08
5.70068e-08
5.80595e-08
5.86757e-08
5.89215e-08
5.88592e-08
5.85459e-08
5.80333e-08
5.73667e-08
5.65853e-08
5.57223e-08
5.48054e-08
5.38571e-08
5.28958e-08
5.19359e-08
5.09887e-08
5.00627e-08
4.91644e-08
4.82985e-08
4.74683e-08
5.09185e-08
5.36418e-08
5.57286e-08
5.72433e-08
5.82546e-08
5.88317e-08
5.90415e-08
5.89468e-08
5.86053e-08
5.80685e-08
5.73818e-08
5.65839e-08
5.57078e-08
5.47807e-08
5.38248e-08
5.2858e-08
5.18944e-08
5.09449e-08
5.00178e-08
4.91193e-08
4.82539e-08
4.74246e-08
5.11893e-08
5.38898e-08
5.5946e-08
5.7428e-08
5.84068e-08
5.89528e-08
5.91339e-08
5.90135e-08
5.86494e-08
5.80933e-08
5.73904e-08
5.65794e-08
5.56928e-08
5.47576e-08
5.37957e-08
5.28246e-08
5.18581e-08
5.09068e-08
4.99789e-08
4.90803e-08
4.82154e-08
4.73871e-08
5.14092e-08
5.40819e-08
5.61125e-08
5.7569e-08
5.85227e-08
5.90447e-08
5.92036e-08
5.90631e-08
5.86814e-08
5.81102e-08
5.73947e-08
5.65734e-08
5.56786e-08
5.47371e-08
5.37705e-08
5.27961e-08
5.18273e-08
5.08748e-08
4.99463e-08
4.90478e-08
4.81833e-08
4.73558e-08
5.15676e-08
5.42229e-08
5.62353e-08
5.7673e-08
5.86081e-08
5.91123e-08
5.92545e-08
5.9099e-08
5.8704e-08
5.81215e-08
5.73964e-08
5.65673e-08
5.56664e-08
5.47201e-08
5.375e-08
5.27731e-08
5.18027e-08
5.08493e-08
4.99204e-08
4.90219e-08
4.81579e-08
4.73311e-08
5.16726e-08
5.4319e-08
5.63201e-08
5.77454e-08
5.86677e-08
5.91594e-08
5.92899e-08
5.91237e-08
5.87194e-08
5.81288e-08
5.7397e-08
5.65623e-08
5.5657e-08
5.47074e-08
5.37348e-08
5.27561e-08
5.17846e-08
5.08304e-08
4.99014e-08
4.9003e-08
4.81392e-08
4.73129e-08
5.1731e-08
5.43762e-08
5.63723e-08
5.77906e-08
5.87051e-08
5.91891e-08
5.93122e-08
5.91393e-08
5.8729e-08
5.81333e-08
5.73973e-08
5.65592e-08
5.56511e-08
5.46994e-08
5.37252e-08
5.27454e-08
5.17731e-08
5.08186e-08
4.98894e-08
4.8991e-08
4.81275e-08
4.73014e-08
5.17517e-08
5.44014e-08
5.63965e-08
5.78119e-08
5.87229e-08
5.92033e-08
5.9323e-08
5.9147e-08
5.87341e-08
5.8136e-08
5.73981e-08
5.65584e-08
5.56491e-08
5.46964e-08
5.37214e-08
5.27411e-08
5.17686e-08
5.08138e-08
4.98845e-08
4.89861e-08
4.81227e-08
4.72968e-08
4.88199e-08
4.80451e-08
4.72835e-08
4.65433e-08
4.58303e-08
4.51485e-08
4.45007e-08
4.38885e-08
4.33127e-08
4.27736e-08
4.22708e-08
4.18038e-08
4.13719e-08
4.0974e-08
4.06091e-08
4.02761e-08
3.99739e-08
3.97012e-08
3.94571e-08
3.92405e-08
3.90504e-08
3.88861e-08
3.87466e-08
3.86314e-08
3.85399e-08
3.84717e-08
3.84264e-08
3.84038e-08
4.87197e-08
4.79442e-08
4.71836e-08
4.64454e-08
4.57351e-08
4.50566e-08
4.44124e-08
4.38039e-08
4.32318e-08
4.26963e-08
4.2197e-08
4.17333e-08
4.13045e-08
4.09095e-08
4.05473e-08
4.02167e-08
3.99165e-08
3.96458e-08
3.94033e-08
3.91882e-08
3.89993e-08
3.8836e-08
3.86974e-08
3.85829e-08
3.84919e-08
3.84241e-08
3.83791e-08
3.83566e-08
4.86195e-08
4.78433e-08
4.70836e-08
4.63474e-08
4.564e-08
4.49648e-08
4.43242e-08
4.37194e-08
4.31511e-08
4.26192e-08
4.21235e-08
4.16632e-08
4.12376e-08
4.08455e-08
4.04859e-08
4.01577e-08
3.98597e-08
3.95909e-08
3.93501e-08
3.91364e-08
3.89488e-08
3.87865e-08
3.86488e-08
3.8535e-08
3.84445e-08
3.83771e-08
3.83323e-08
3.831e-08
4.85194e-08
4.77425e-08
4.69837e-08
4.62496e-08
4.5545e-08
4.48732e-08
4.42363e-08
4.36353e-08
4.30708e-08
4.25426e-08
4.20505e-08
4.15936e-08
4.11712e-08
4.0782e-08
4.04251e-08
4.00994e-08
3.98036e-08
3.95366e-08
3.92975e-08
3.90853e-08
3.88989e-08
3.87377e-08
3.86008e-08
3.84877e-08
3.83978e-08
3.83308e-08
3.82863e-08
3.82641e-08
4.84193e-08
4.76418e-08
4.6884e-08
4.6152e-08
4.54504e-08
4.4782e-08
4.41488e-08
4.35516e-08
4.2991e-08
4.24666e-08
4.19781e-08
4.15247e-08
4.11054e-08
4.07192e-08
4.03651e-08
4.00417e-08
3.97481e-08
3.94831e-08
3.92457e-08
3.90349e-08
3.88498e-08
3.86896e-08
3.85536e-08
3.84412e-08
3.83519e-08
3.82852e-08
3.8241e-08
3.82189e-08
4.83195e-08
4.75414e-08
4.67846e-08
4.60549e-08
4.53562e-08
4.46913e-08
4.40618e-08
4.34686e-08
4.29118e-08
4.23913e-08
4.19065e-08
4.14565e-08
4.10405e-08
4.06573e-08
4.03058e-08
3.99849e-08
3.96935e-08
3.94305e-08
3.91947e-08
3.89854e-08
3.88015e-08
3.86424e-08
3.85072e-08
3.83955e-08
3.83067e-08
3.82405e-08
3.81965e-08
3.81746e-08
4.822e-08
4.74415e-08
4.66858e-08
4.59584e-08
4.52627e-08
4.46014e-08
4.39757e-08
4.33864e-08
4.28336e-08
4.23169e-08
4.18357e-08
4.13893e-08
4.09765e-08
4.05962e-08
4.02475e-08
3.99291e-08
3.96398e-08
3.93787e-08
3.91447e-08
3.89368e-08
3.87542e-08
3.85961e-08
3.84618e-08
3.83508e-08
3.82625e-08
3.81967e-08
3.81529e-08
3.81311e-08
4.8121e-08
4.73421e-08
4.65877e-08
4.58626e-08
4.51701e-08
4.45124e-08
4.38906e-08
4.33052e-08
4.27563e-08
4.22435e-08
4.1766e-08
4.1323e-08
4.09135e-08
4.05363e-08
4.01902e-08
3.98743e-08
3.95872e-08
3.9328e-08
3.90956e-08
3.88892e-08
3.87078e-08
3.85507e-08
3.84173e-08
3.8307e-08
3.82193e-08
3.81538e-08
3.81103e-08
3.80886e-08
4.80225e-08
4.72435e-08
4.64905e-08
4.57679e-08
4.50786e-08
4.44245e-08
4.38066e-08
4.32252e-08
4.26803e-08
4.21713e-08
4.16976e-08
4.1258e-08
4.08517e-08
4.04775e-08
4.01342e-08
3.98206e-08
3.95357e-08
3.92784e-08
3.90477e-08
3.88427e-08
3.86626e-08
3.85065e-08
3.83739e-08
3.82643e-08
3.81771e-08
3.8112e-08
3.80688e-08
3.80472e-08
4.79247e-08
4.71459e-08
4.63944e-08
4.56744e-08
4.49883e-08
4.43379e-08
4.37239e-08
4.31465e-08
4.26056e-08
4.21005e-08
4.16304e-08
4.11944e-08
4.07913e-08
4.042e-08
4.00793e-08
3.97682e-08
3.94855e-08
3.92301e-08
3.9001e-08
3.87974e-08
3.86185e-08
3.84634e-08
3.83317e-08
3.82227e-08
3.81361e-08
3.80714e-08
3.80284e-08
3.80069e-08
4.78279e-08
4.70493e-08
4.62996e-08
4.55822e-08
4.48995e-08
4.42528e-08
4.36428e-08
4.30694e-08
4.25324e-08
4.20312e-08
4.15648e-08
4.11322e-08
4.07323e-08
4.03639e-08
4.00259e-08
3.97172e-08
3.94366e-08
3.9183e-08
3.89556e-08
3.87534e-08
3.85757e-08
3.84216e-08
3.82907e-08
3.81824e-08
3.80962e-08
3.80319e-08
3.79891e-08
3.79678e-08
4.77322e-08
4.69541e-08
4.62063e-08
4.54917e-08
4.48124e-08
4.41695e-08
4.35634e-08
4.2994e-08
4.2461e-08
4.19635e-08
4.15008e-08
4.10716e-08
4.06748e-08
4.03094e-08
3.9974e-08
3.96676e-08
3.93891e-08
3.91374e-08
3.89116e-08
3.87108e-08
3.85342e-08
3.83811e-08
3.8251e-08
3.81433e-08
3.80576e-08
3.79936e-08
3.79511e-08
3.79299e-08
4.76378e-08
4.68606e-08
4.61148e-08
4.54031e-08
4.47272e-08
4.40881e-08
4.34859e-08
4.29205e-08
4.23914e-08
4.18978e-08
4.14386e-08
4.10127e-08
4.06191e-08
4.02565e-08
3.99237e-08
3.96196e-08
3.93432e-08
3.90933e-08
3.8869e-08
3.86695e-08
3.84941e-08
3.83419e-08
3.82126e-08
3.81055e-08
3.80203e-08
3.79567e-08
3.79145e-08
3.78933e-08
4.75451e-08
4.67689e-08
4.60253e-08
4.53165e-08
4.46442e-08
4.40088e-08
4.34106e-08
4.28492e-08
4.23239e-08
4.1834e-08
4.13783e-08
4.09558e-08
4.05652e-08
4.02054e-08
3.98751e-08
3.95733e-08
3.92988e-08
3.90507e-08
3.8828e-08
3.86298e-08
3.84554e-08
3.83042e-08
3.81756e-08
3.80692e-08
3.79845e-08
3.79212e-08
3.78791e-08
3.78582e-08
4.74542e-08
4.66793e-08
4.5938e-08
4.52324e-08
4.45635e-08
4.39319e-08
4.33376e-08
4.27801e-08
4.22586e-08
4.17723e-08
4.13201e-08
4.09008e-08
4.05133e-08
4.01562e-08
3.98284e-08
3.95288e-08
3.92562e-08
3.90098e-08
3.87885e-08
3.85916e-08
3.84183e-08
3.8268e-08
3.81402e-08
3.80343e-08
3.79501e-08
3.78871e-08
3.78453e-08
3.78244e-08
4.73656e-08
4.65922e-08
4.58534e-08
4.51508e-08
4.44855e-08
4.38576e-08
4.32671e-08
4.27134e-08
4.21957e-08
4.1713e-08
4.12642e-08
4.08481e-08
4.04634e-08
4.01089e-08
3.97835e-08
3.94861e-08
3.92154e-08
3.89706e-08
3.87508e-08
3.85551e-08
3.83829e-08
3.82334e-08
3.81063e-08
3.8001e-08
3.79172e-08
3.78545e-08
3.78129e-08
3.77921e-08
4.72795e-08
4.65079e-08
4.57716e-08
4.50722e-08
4.44103e-08
4.37862e-08
4.31994e-08
4.26495e-08
4.21354e-08
4.16562e-08
4.12106e-08
4.07975e-08
4.04157e-08
4.00638e-08
3.97407e-08
3.94453e-08
3.91765e-08
3.89333e-08
3.87148e-08
3.85203e-08
3.83491e-08
3.82005e-08
3.8074e-08
3.79692e-08
3.78858e-08
3.78235e-08
3.7782e-08
3.77614e-08
4.71964e-08
4.64265e-08
4.56929e-08
4.49966e-08
4.43382e-08
4.37177e-08
4.31347e-08
4.25883e-08
4.20778e-08
4.16019e-08
4.11596e-08
4.07494e-08
4.03703e-08
4.00209e-08
3.97e-08
3.94065e-08
3.91395e-08
3.88978e-08
3.86807e-08
3.84873e-08
3.8317e-08
3.81692e-08
3.80433e-08
3.79391e-08
3.78561e-08
3.7794e-08
3.77528e-08
3.77322e-08
4.71164e-08
4.63486e-08
4.56176e-08
4.49245e-08
4.42695e-08
4.36525e-08
4.3073e-08
4.25302e-08
4.20231e-08
4.15505e-08
4.11111e-08
4.07038e-08
4.03273e-08
3.99802e-08
3.96615e-08
3.93699e-08
3.91045e-08
3.88643e-08
3.86484e-08
3.84561e-08
3.82867e-08
3.81396e-08
3.80144e-08
3.79106e-08
3.7828e-08
3.77663e-08
3.77252e-08
3.77047e-08
4.704e-08
4.62743e-08
4.5546e-08
4.4856e-08
4.42043e-08
4.35907e-08
4.30147e-08
4.24753e-08
4.19714e-08
4.15019e-08
4.10654e-08
4.06608e-08
4.02867e-08
3.99419e-08
3.96252e-08
3.93354e-08
3.90716e-08
3.88327e-08
3.8618e-08
3.84268e-08
3.82582e-08
3.81119e-08
3.79872e-08
3.78839e-08
3.78017e-08
3.77402e-08
3.76992e-08
3.76788e-08
4.69676e-08
4.6204e-08
4.54784e-08
4.47914e-08
4.41429e-08
4.35326e-08
4.29599e-08
4.24236e-08
4.19228e-08
4.14563e-08
4.10226e-08
4.06205e-08
4.02488e-08
3.99061e-08
3.95913e-08
3.93032e-08
3.90408e-08
3.88033e-08
3.85897e-08
3.83994e-08
3.82316e-08
3.80859e-08
3.79619e-08
3.7859e-08
3.7777e-08
3.77158e-08
3.7675e-08
3.76547e-08
4.68995e-08
4.61381e-08
4.5415e-08
4.47309e-08
4.40855e-08
4.34783e-08
4.29087e-08
4.23755e-08
4.18776e-08
4.14138e-08
4.09827e-08
4.05831e-08
4.02135e-08
3.98728e-08
3.95598e-08
3.92733e-08
3.90123e-08
3.8776e-08
3.85634e-08
3.8374e-08
3.8207e-08
3.80619e-08
3.79383e-08
3.78359e-08
3.77542e-08
3.76932e-08
3.76526e-08
3.76323e-08
4.68359e-08
4.60766e-08
4.53561e-08
4.46747e-08
4.40322e-08
4.3428e-08
4.28613e-08
4.2331e-08
4.18358e-08
4.13746e-08
4.09459e-08
4.05485e-08
4.0181e-08
3.98421e-08
3.95307e-08
3.92457e-08
3.8986e-08
3.87508e-08
3.85392e-08
3.83506e-08
3.81843e-08
3.80398e-08
3.79167e-08
3.78146e-08
3.77332e-08
3.76724e-08
3.76319e-08
3.76117e-08
4.67772e-08
4.60201e-08
4.5302e-08
4.46232e-08
4.39834e-08
4.33819e-08
4.28179e-08
4.22902e-08
4.17976e-08
4.13387e-08
4.09123e-08
4.05169e-08
4.01513e-08
3.98141e-08
3.95042e-08
3.92205e-08
3.89621e-08
3.87279e-08
3.85172e-08
3.83293e-08
3.81636e-08
3.80197e-08
3.7897e-08
3.77952e-08
3.77141e-08
3.76535e-08
3.76131e-08
3.7593e-08
4.67238e-08
4.59686e-08
4.52527e-08
4.45763e-08
4.3939e-08
4.33401e-08
4.27786e-08
4.22533e-08
4.1763e-08
4.13063e-08
4.08819e-08
4.04884e-08
4.01244e-08
3.97888e-08
3.94803e-08
3.91979e-08
3.89404e-08
3.87072e-08
3.84973e-08
3.83101e-08
3.8145e-08
3.80015e-08
3.78792e-08
3.77777e-08
3.76969e-08
3.76364e-08
3.75961e-08
3.75761e-08
4.66758e-08
4.59225e-08
4.52087e-08
4.45345e-08
4.38994e-08
4.33027e-08
4.27434e-08
4.22203e-08
4.17321e-08
4.12774e-08
4.08548e-08
4.0463e-08
4.01005e-08
3.97663e-08
3.9459e-08
3.91777e-08
3.89212e-08
3.86888e-08
3.84796e-08
3.8293e-08
3.81284e-08
3.79853e-08
3.78634e-08
3.77622e-08
3.76815e-08
3.76212e-08
3.75811e-08
3.7561e-08
4.66336e-08
4.58819e-08
4.51699e-08
4.44977e-08
4.38646e-08
4.327e-08
4.27127e-08
4.21915e-08
4.17051e-08
4.12521e-08
4.08311e-08
4.04407e-08
4.00797e-08
3.97466e-08
3.94404e-08
3.916e-08
3.89044e-08
3.86727e-08
3.84642e-08
3.82781e-08
3.81139e-08
3.79712e-08
3.78496e-08
3.77486e-08
3.76681e-08
3.76079e-08
3.75679e-08
3.75479e-08
4.65973e-08
4.5847e-08
4.51367e-08
4.44662e-08
4.38349e-08
4.32419e-08
4.26863e-08
4.21668e-08
4.16819e-08
4.12304e-08
4.08108e-08
4.04217e-08
4.00618e-08
3.97298e-08
3.94246e-08
3.9145e-08
3.88901e-08
3.8659e-08
3.8451e-08
3.82653e-08
3.81016e-08
3.79592e-08
3.78378e-08
3.7737e-08
3.76567e-08
3.75966e-08
3.75566e-08
3.75367e-08
4.65671e-08
4.58181e-08
4.51091e-08
4.444e-08
4.38101e-08
4.32187e-08
4.26645e-08
4.21463e-08
4.16628e-08
4.12125e-08
4.0794e-08
4.0406e-08
4.0047e-08
3.97159e-08
3.94114e-08
3.91325e-08
3.88782e-08
3.86476e-08
3.84401e-08
3.82548e-08
3.80914e-08
3.79492e-08
3.7828e-08
3.77274e-08
3.76472e-08
3.75872e-08
3.75473e-08
3.75274e-08
4.65432e-08
4.57951e-08
4.50873e-08
4.44193e-08
4.37906e-08
4.32003e-08
4.26472e-08
4.21302e-08
4.16477e-08
4.11983e-08
4.07808e-08
4.03936e-08
4.00354e-08
3.97049e-08
3.9401e-08
3.91227e-08
3.88688e-08
3.86387e-08
3.84314e-08
3.82465e-08
3.80833e-08
3.79413e-08
3.78203e-08
3.77199e-08
3.76398e-08
3.75798e-08
3.754e-08
3.752e-08
4.65256e-08
4.57783e-08
4.50713e-08
4.44041e-08
4.37763e-08
4.31868e-08
4.26346e-08
4.21183e-08
4.16366e-08
4.1188e-08
4.07711e-08
4.03845e-08
4.00268e-08
3.96969e-08
3.93935e-08
3.91155e-08
3.8862e-08
3.86321e-08
3.84251e-08
3.82404e-08
3.80774e-08
3.79356e-08
3.78147e-08
3.77143e-08
3.76343e-08
3.75744e-08
3.75346e-08
3.75147e-08
4.65146e-08
4.57678e-08
4.50612e-08
4.43946e-08
4.37673e-08
4.31784e-08
4.26267e-08
4.21109e-08
4.16296e-08
4.11815e-08
4.0765e-08
4.03788e-08
4.00215e-08
3.96918e-08
3.93887e-08
3.91109e-08
3.88576e-08
3.8628e-08
3.84211e-08
3.82366e-08
3.80736e-08
3.79319e-08
3.78111e-08
3.77108e-08
3.76308e-08
3.7571e-08
3.75312e-08
3.75113e-08
4.65101e-08
4.57634e-08
4.50571e-08
4.43907e-08
4.37636e-08
4.31749e-08
4.26234e-08
4.21078e-08
4.16267e-08
4.11788e-08
4.07625e-08
4.03764e-08
4.00192e-08
3.96897e-08
3.93867e-08
3.9109e-08
3.88559e-08
3.86262e-08
3.84195e-08
3.82349e-08
3.80721e-08
3.79304e-08
3.78096e-08
3.77093e-08
3.76294e-08
3.75695e-08
3.75297e-08
3.75098e-08
4.96509e-08
5.0415e-08
5.11468e-08
5.18219e-08
5.24101e-08
5.28744e-08
5.31706e-08
5.32468e-08
5.30438e-08
5.24956e-08
5.15308e-08
5.00746e-08
4.80521e-08
4.53926e-08
4.20354e-08
3.79371e-08
3.30801e-08
2.74817e-08
2.11993e-08
1.43279e-08
7.02202e-09
3.22207e-10
4.95539e-08
5.03235e-08
5.10645e-08
5.17536e-08
5.2362e-08
5.2854e-08
5.31871e-08
5.33113e-08
5.31694e-08
5.26971e-08
5.18246e-08
5.04782e-08
4.85835e-08
4.6069e-08
4.28716e-08
3.89441e-08
3.42639e-08
2.88461e-08
2.27603e-08
1.61639e-08
9.39908e-09
3.3563e-09
4.94568e-08
5.02321e-08
5.09825e-08
5.1686e-08
5.23149e-08
5.28353e-08
5.32062e-08
5.33796e-08
5.33001e-08
5.29053e-08
5.2127e-08
5.08927e-08
4.9128e-08
4.67604e-08
4.37239e-08
3.99659e-08
3.54562e-08
3.02004e-08
2.42616e-08
1.78015e-08
1.11714e-08
5.1113e-09
4.93598e-08
5.01408e-08
5.09008e-08
5.16189e-08
5.22687e-08
5.28179e-08
5.32273e-08
5.34508e-08
5.3435e-08
5.31195e-08
5.24377e-08
5.13183e-08
4.96873e-08
4.74711e-08
4.46008e-08
4.10182e-08
3.66835e-08
3.15876e-08
2.57709e-08
1.93561e-08
1.26162e-08
6.13019e-09
4.92628e-08
5.00495e-08
5.08192e-08
5.1552e-08
5.2223e-08
5.28013e-08
5.32498e-08
5.35242e-08
5.35732e-08
5.33386e-08
5.27557e-08
5.17546e-08
5.0262e-08
4.82038e-08
4.55091e-08
4.21144e-08
3.79716e-08
3.30566e-08
2.73841e-08
2.10275e-08
1.41493e-08
7.0725e-09
4.91659e-08
4.99583e-08
5.07377e-08
5.14852e-08
5.21773e-08
5.2785e-08
5.32728e-08
5.35986e-08
5.37134e-08
5.35612e-08
5.30793e-08
5.21999e-08
5.08507e-08
4.89582e-08
4.64502e-08
4.32602e-08
3.93337e-08
3.46361e-08
2.91645e-08
2.29654e-08
1.61652e-08
9.0565e-09
4.90691e-08
4.98672e-08
5.0656e-08
5.14181e-08
5.21313e-08
5.27682e-08
5.32954e-08
5.36729e-08
5.38539e-08
5.3785e-08
5.34059e-08
5.2651e-08
5.14499e-08
4.97302e-08
4.74198e-08
4.44511e-08
4.07662e-08
3.6324e-08
3.11108e-08
2.51548e-08
1.85487e-08
1.1497e-08
4.89726e-08
4.9776e-08
5.05741e-08
5.13505e-08
5.20845e-08
5.27504e-08
5.33166e-08
5.37455e-08
5.39928e-08
5.40075e-08
5.37322e-08
5.31035e-08
5.20537e-08
5.05122e-08
4.84082e-08
4.56743e-08
4.22514e-08
3.80955e-08
3.3187e-08
2.75444e-08
2.12424e-08
1.44415e-08
4.88763e-08
4.96849e-08
5.04919e-08
5.12822e-08
5.20365e-08
5.27307e-08
5.33354e-08
5.38151e-08
5.4128e-08
5.42259e-08
5.4054e-08
5.35521e-08
5.2655e-08
5.12946e-08
4.9402e-08
4.69112e-08
4.37631e-08
3.99124e-08
3.5336e-08
3.00455e-08
2.4106e-08
1.76688e-08
4.87805e-08
4.95938e-08
5.04093e-08
5.1213e-08
5.19869e-08
5.27087e-08
5.33508e-08
5.38801e-08
5.42573e-08
5.44369e-08
5.43672e-08
5.39909e-08
5.32457e-08
5.20663e-08
5.03862e-08
4.8141e-08
4.52724e-08
4.17339e-08
3.74985e-08
3.25688e-08
2.69917e-08
2.0881e-08
4.86851e-08
4.95029e-08
5.03264e-08
5.11427e-08
5.19353e-08
5.26835e-08
5.33617e-08
5.3939e-08
5.43786e-08
5.46377e-08
5.46676e-08
5.4414e-08
5.38178e-08
5.28164e-08
5.13459e-08
4.93436e-08
4.6752e-08
4.35234e-08
3.96264e-08
3.50539e-08
2.9832e-08
2.40281e-08
4.85905e-08
4.94122e-08
5.02431e-08
5.10713e-08
5.18816e-08
5.26549e-08
5.33675e-08
5.39906e-08
5.44899e-08
5.48254e-08
5.49513e-08
5.48162e-08
5.43641e-08
5.35351e-08
5.22679e-08
5.05014e-08
4.81788e-08
4.52512e-08
4.16834e-08
3.74605e-08
3.25974e-08
2.71531e-08
4.84967e-08
4.93219e-08
5.01595e-08
5.09987e-08
5.18255e-08
5.26223e-08
5.33673e-08
5.40337e-08
5.45897e-08
5.49979e-08
5.5215e-08
5.51929e-08
5.48782e-08
5.4214e-08
5.3141e-08
5.16e-08
4.95344e-08
4.68941e-08
4.36401e-08
3.97499e-08
3.52246e-08
3.00982e-08
4.8404e-08
4.92322e-08
5.00758e-08
5.0925e-08
5.1767e-08
5.25857e-08
5.33608e-08
5.40678e-08
5.46769e-08
5.51531e-08
5.54562e-08
5.55405e-08
5.53554e-08
5.48465e-08
5.39567e-08
5.26282e-08
5.08048e-08
4.84352e-08
4.54765e-08
4.18991e-08
3.7691e-08
3.28636e-08
4.83127e-08
4.91434e-08
4.99922e-08
5.08504e-08
5.17062e-08
5.25449e-08
5.33479e-08
5.40923e-08
5.47506e-08
5.52901e-08
5.56731e-08
5.58563e-08
5.57919e-08
5.54278e-08
5.47088e-08
5.35784e-08
5.19806e-08
4.98632e-08
4.718e-08
4.38955e-08
3.99878e-08
3.54515e-08
4.82231e-08
4.90557e-08
4.99091e-08
5.07752e-08
5.16434e-08
5.25003e-08
5.33285e-08
5.41071e-08
5.48105e-08
5.54082e-08
5.58646e-08
5.6139e-08
5.61859e-08
5.59552e-08
5.53936e-08
5.44457e-08
5.3056e-08
5.11711e-08
4.87427e-08
4.5731e-08
4.21083e-08
3.78642e-08
4.81355e-08
4.89695e-08
4.98267e-08
5.06997e-08
5.1579e-08
5.2452e-08
5.3303e-08
5.41126e-08
5.48568e-08
5.55073e-08
5.60305e-08
5.6388e-08
5.65363e-08
5.64273e-08
5.60092e-08
5.52278e-08
5.40277e-08
5.2355e-08
5.01593e-08
4.73975e-08
4.40369e-08
4.00603e-08
4.80502e-08
4.88852e-08
4.97454e-08
5.06244e-08
5.15133e-08
5.24006e-08
5.3272e-08
5.41092e-08
5.48901e-08
5.5588e-08
5.61714e-08
5.66038e-08
5.68435e-08
5.68442e-08
5.65557e-08
5.59244e-08
5.48954e-08
5.34139e-08
5.14278e-08
4.88909e-08
4.57665e-08
4.20346e-08
4.79677e-08
4.88031e-08
4.96658e-08
5.05498e-08
5.14469e-08
5.23468e-08
5.32359e-08
5.40976e-08
5.49111e-08
5.56512e-08
5.62883e-08
5.67874e-08
5.71088e-08
5.72075e-08
5.70346e-08
5.65373e-08
5.56608e-08
5.43495e-08
5.25497e-08
5.02115e-08
4.72918e-08
4.37544e-08
4.78882e-08
4.87238e-08
4.95884e-08
5.04764e-08
5.13805e-08
5.22911e-08
5.31958e-08
5.40789e-08
5.49209e-08
5.56983e-08
5.63827e-08
5.69408e-08
5.73342e-08
5.75196e-08
5.74487e-08
5.70697e-08
5.63275e-08
5.51661e-08
5.35299e-08
5.13667e-08
4.86303e-08
4.52846e-08
4.78123e-08
4.86477e-08
4.95135e-08
5.04048e-08
5.13148e-08
5.22346e-08
5.31526e-08
5.40542e-08
5.49211e-08
5.57308e-08
5.64565e-08
5.70661e-08
5.75226e-08
5.77836e-08
5.7802e-08
5.75261e-08
5.6901e-08
5.58698e-08
5.43753e-08
5.23629e-08
4.97835e-08
4.65975e-08
4.77403e-08
4.85751e-08
4.94417e-08
5.03356e-08
5.12504e-08
5.21778e-08
5.31072e-08
5.40246e-08
5.49129e-08
5.57506e-08
5.65119e-08
5.71661e-08
5.76771e-08
5.80037e-08
5.80991e-08
5.79122e-08
5.73878e-08
5.64682e-08
5.50945e-08
5.32097e-08
5.07608e-08
4.77039e-08
4.76725e-08
4.85066e-08
4.93736e-08
5.02694e-08
5.1188e-08
5.21219e-08
5.30608e-08
5.39916e-08
5.4898e-08
5.57596e-08
5.65514e-08
5.72437e-08
5.78014e-08
5.81839e-08
5.83452e-08
5.82342e-08
5.77955e-08
5.69703e-08
5.56982e-08
5.39193e-08
5.15763e-08
4.86175e-08
4.76094e-08
4.84426e-08
4.93097e-08
5.02068e-08
5.11285e-08
5.20675e-08
5.30143e-08
5.39564e-08
5.4878e-08
5.57597e-08
5.65773e-08
5.73019e-08
5.78992e-08
5.8329e-08
5.8546e-08
5.8499e-08
5.81322e-08
5.7386e-08
5.61984e-08
5.45071e-08
5.22511e-08
4.93729e-08
4.75512e-08
4.83835e-08
4.92504e-08
5.01484e-08
5.10724e-08
5.20156e-08
5.29689e-08
5.39202e-08
5.48546e-08
5.5753e-08
5.65922e-08
5.73438e-08
5.79741e-08
5.84436e-08
5.8707e-08
5.87133e-08
5.84062e-08
5.77253e-08
5.66073e-08
5.49879e-08
5.28043e-08
4.99991e-08
4.74984e-08
4.83296e-08
4.91961e-08
5.00947e-08
5.10205e-08
5.1967e-08
5.29254e-08
5.38843e-08
5.48292e-08
5.57415e-08
5.65984e-08
5.73724e-08
5.803e-08
5.85322e-08
5.88339e-08
5.88839e-08
5.86257e-08
5.7998e-08
5.69363e-08
5.53745e-08
5.32477e-08
5.04956e-08
4.74512e-08
4.82813e-08
4.91474e-08
5.00463e-08
5.09734e-08
5.19224e-08
5.28849e-08
5.38499e-08
5.48032e-08
5.57267e-08
5.65982e-08
5.73904e-08
5.80702e-08
5.85991e-08
5.89319e-08
5.90174e-08
5.87986e-08
5.82135e-08
5.71964e-08
5.56797e-08
5.35962e-08
5.08828e-08
4.74099e-08
4.8239e-08
4.91045e-08
5.00035e-08
5.09315e-08
5.18825e-08
5.28482e-08
5.3818e-08
5.4778e-08
5.57106e-08
5.65937e-08
5.74004e-08
5.80981e-08
5.86482e-08
5.90058e-08
5.91196e-08
5.8932e-08
5.83805e-08
5.73981e-08
5.59157e-08
5.38644e-08
5.11791e-08
4.73747e-08
4.82029e-08
4.90679e-08
4.99668e-08
5.08954e-08
5.18478e-08
5.28161e-08
5.37896e-08
5.47548e-08
5.56944e-08
5.65866e-08
5.74047e-08
5.81164e-08
5.86832e-08
5.90602e-08
5.91959e-08
5.90325e-08
5.85067e-08
5.75507e-08
5.60939e-08
5.40648e-08
5.1391e-08
4.73459e-08
4.81733e-08
4.90378e-08
4.99366e-08
5.08656e-08
5.1819e-08
5.2789e-08
5.37653e-08
5.47345e-08
5.56794e-08
5.65785e-08
5.74053e-08
5.81277e-08
5.87071e-08
5.90988e-08
5.9251e-08
5.91057e-08
5.8599e-08
5.76626e-08
5.62251e-08
5.42155e-08
5.15673e-08
4.73235e-08
4.81503e-08
4.90144e-08
4.9913e-08
5.08422e-08
5.17963e-08
5.27677e-08
5.3746e-08
5.4718e-08
5.56667e-08
5.65708e-08
5.74039e-08
5.81339e-08
5.87225e-08
5.91247e-08
5.92887e-08
5.91562e-08
5.8663e-08
5.77399e-08
5.6315e-08
5.43159e-08
5.16735e-08
4.73079e-08
4.81341e-08
4.89979e-08
4.98964e-08
5.08257e-08
5.17803e-08
5.27524e-08
5.3732e-08
5.47058e-08
5.56571e-08
5.65645e-08
5.74017e-08
5.81367e-08
5.87313e-08
5.91403e-08
5.9312e-08
5.91877e-08
5.8703e-08
5.77881e-08
5.63701e-08
5.43751e-08
5.17319e-08
4.72989e-08
4.81249e-08
4.89884e-08
4.98869e-08
5.08162e-08
5.1771e-08
5.27435e-08
5.37237e-08
5.46986e-08
5.56511e-08
5.65602e-08
5.73996e-08
5.81372e-08
5.87349e-08
5.91474e-08
5.9323e-08
5.92029e-08
5.87223e-08
5.78112e-08
5.63958e-08
5.44008e-08
5.17508e-08
3.84285e-08
3.84512e-08
3.84966e-08
3.8565e-08
3.86567e-08
3.87723e-08
3.89121e-08
3.9077e-08
3.92677e-08
3.9485e-08
3.97299e-08
4.00035e-08
4.03067e-08
4.06409e-08
4.1007e-08
4.14063e-08
4.18397e-08
4.23083e-08
4.28128e-08
4.33538e-08
4.39315e-08
4.45456e-08
4.51953e-08
4.58789e-08
4.65936e-08
4.73353e-08
4.80981e-08
4.88737e-08
3.8381e-08
3.84035e-08
3.84487e-08
3.85167e-08
3.8608e-08
3.87228e-08
3.88618e-08
3.90257e-08
3.92151e-08
3.9431e-08
3.96743e-08
3.9946e-08
4.02472e-08
4.0579e-08
4.09425e-08
4.13389e-08
4.17693e-08
4.22346e-08
4.27357e-08
4.32731e-08
4.38471e-08
4.44576e-08
4.51038e-08
4.57841e-08
4.64961e-08
4.72359e-08
4.79977e-08
4.8774e-08
3.83341e-08
3.83565e-08
3.84014e-08
3.8469e-08
3.85597e-08
3.86739e-08
3.88121e-08
3.89749e-08
3.91631e-08
3.93776e-08
3.96192e-08
3.9889e-08
4.01881e-08
4.05175e-08
4.08784e-08
4.1272e-08
4.16992e-08
4.21612e-08
4.26588e-08
4.31925e-08
4.37628e-08
4.43696e-08
4.50122e-08
4.56893e-08
4.63986e-08
4.71363e-08
4.78972e-08
4.86741e-08
3.82878e-08
3.83101e-08
3.83547e-08
3.8422e-08
3.85121e-08
3.86256e-08
3.87629e-08
3.89247e-08
3.91117e-08
3.93247e-08
3.95647e-08
3.98326e-08
4.01295e-08
4.04565e-08
4.08148e-08
4.12055e-08
4.16296e-08
4.20882e-08
4.25822e-08
4.31123e-08
4.36788e-08
4.42819e-08
4.49209e-08
4.55946e-08
4.6301e-08
4.70367e-08
4.77967e-08
4.85742e-08
3.82423e-08
3.82644e-08
3.83088e-08
3.83757e-08
3.84653e-08
3.85781e-08
3.87145e-08
3.88753e-08
3.9061e-08
3.92726e-08
3.95109e-08
3.97769e-08
4.00717e-08
4.03963e-08
4.07519e-08
4.11396e-08
4.15605e-08
4.20157e-08
4.25062e-08
4.30325e-08
4.35952e-08
4.41945e-08
4.48298e-08
4.55002e-08
4.62037e-08
4.69373e-08
4.76963e-08
4.84744e-08
3.81975e-08
3.82195e-08
3.82637e-08
3.83301e-08
3.84192e-08
3.85313e-08
3.86669e-08
3.88266e-08
3.90111e-08
3.92213e-08
3.94579e-08
3.9722e-08
4.00146e-08
4.03367e-08
4.06896e-08
4.10744e-08
4.14922e-08
4.1944e-08
4.24308e-08
4.29533e-08
4.35122e-08
4.41076e-08
4.47392e-08
4.54062e-08
4.61067e-08
4.68381e-08
4.75961e-08
4.83748e-08
3.81536e-08
3.81755e-08
3.82194e-08
3.82855e-08
3.8374e-08
3.84854e-08
3.86202e-08
3.87789e-08
3.89621e-08
3.91708e-08
3.94058e-08
3.9668e-08
3.99584e-08
4.02781e-08
4.06283e-08
4.10101e-08
4.14247e-08
4.1873e-08
4.23562e-08
4.28749e-08
4.34299e-08
4.40214e-08
4.46493e-08
4.53127e-08
4.60103e-08
4.67394e-08
4.74963e-08
4.82754e-08
3.81107e-08
3.81325e-08
3.81761e-08
3.82418e-08
3.83298e-08
3.84405e-08
3.85744e-08
3.87321e-08
3.89141e-08
3.91214e-08
3.93547e-08
3.96149e-08
3.99032e-08
4.02205e-08
4.0568e-08
4.09468e-08
4.13581e-08
4.1803e-08
4.22825e-08
4.27975e-08
4.33485e-08
4.39361e-08
4.45601e-08
4.522e-08
4.59145e-08
4.66413e-08
4.73969e-08
4.81764e-08
3.80688e-08
3.80904e-08
3.81338e-08
3.81991e-08
3.82866e-08
3.83966e-08
3.85297e-08
3.86863e-08
3.88672e-08
3.9073e-08
3.93046e-08
3.9563e-08
3.9849e-08
4.01639e-08
4.05087e-08
4.08846e-08
4.12927e-08
4.17341e-08
4.221e-08
4.27211e-08
4.32682e-08
4.38518e-08
4.4472e-08
4.51283e-08
4.58196e-08
4.6544e-08
4.72982e-08
4.80779e-08
3.80279e-08
3.80494e-08
3.80926e-08
3.81575e-08
3.82445e-08
3.83538e-08
3.84861e-08
3.86417e-08
3.88213e-08
3.90257e-08
3.92557e-08
3.95122e-08
3.97961e-08
4.01086e-08
4.04507e-08
4.08237e-08
4.12285e-08
4.16665e-08
4.21387e-08
4.26459e-08
4.31891e-08
4.37688e-08
4.43851e-08
4.50377e-08
4.57258e-08
4.64476e-08
4.72004e-08
4.798e-08
3.79882e-08
3.80096e-08
3.80525e-08
3.81171e-08
3.82035e-08
3.83122e-08
3.84437e-08
3.85983e-08
3.87767e-08
3.89797e-08
3.92081e-08
3.94627e-08
3.97445e-08
4.00546e-08
4.03941e-08
4.07641e-08
4.11658e-08
4.16003e-08
4.20688e-08
4.25723e-08
4.31115e-08
4.36871e-08
4.42995e-08
4.49484e-08
4.56332e-08
4.63524e-08
4.71036e-08
4.78829e-08
3.79497e-08
3.7971e-08
3.80137e-08
3.80779e-08
3.81638e-08
3.82719e-08
3.84025e-08
3.85562e-08
3.87334e-08
3.89351e-08
3.91618e-08
3.94146e-08
3.96943e-08
4.0002e-08
4.03389e-08
4.0706e-08
4.11045e-08
4.15357e-08
4.20005e-08
4.25002e-08
4.30355e-08
4.36071e-08
4.42155e-08
4.48607e-08
4.55422e-08
4.62586e-08
4.70079e-08
4.77868e-08
3.79125e-08
3.79337e-08
3.79761e-08
3.80399e-08
3.81254e-08
3.82329e-08
3.83627e-08
3.85154e-08
3.86915e-08
3.88918e-08
3.9117e-08
3.93679e-08
3.96456e-08
3.9951e-08
4.02853e-08
4.06495e-08
4.1045e-08
4.14727e-08
4.1934e-08
4.24298e-08
4.29612e-08
4.35289e-08
4.41334e-08
4.47748e-08
4.54528e-08
4.61665e-08
4.69138e-08
4.7692e-08
3.78766e-08
3.78977e-08
3.79399e-08
3.80034e-08
3.80884e-08
3.81952e-08
3.83243e-08
3.8476e-08
3.86511e-08
3.885e-08
3.90737e-08
3.93229e-08
3.95985e-08
3.99017e-08
4.02334e-08
4.05948e-08
4.09872e-08
4.14116e-08
4.18693e-08
4.23614e-08
4.28889e-08
4.34527e-08
4.40532e-08
4.46909e-08
4.53655e-08
4.60761e-08
4.68214e-08
4.75986e-08
3.78422e-08
3.78631e-08
3.79051e-08
3.79682e-08
3.80528e-08
3.8159e-08
3.82873e-08
3.84382e-08
3.86121e-08
3.88098e-08
3.9032e-08
3.92794e-08
3.95531e-08
3.98541e-08
4.01833e-08
4.0542e-08
4.09313e-08
4.13525e-08
4.18067e-08
4.22951e-08
4.28188e-08
4.33787e-08
4.39753e-08
4.46092e-08
4.52803e-08
4.59879e-08
4.67309e-08
4.75069e-08
3.78091e-08
3.783e-08
3.78717e-08
3.79346e-08
3.80187e-08
3.81244e-08
3.82519e-08
3.84019e-08
3.85748e-08
3.87713e-08
3.8992e-08
3.92377e-08
3.95095e-08
3.98083e-08
4.01351e-08
4.04911e-08
4.08775e-08
4.12955e-08
4.17463e-08
4.22311e-08
4.27511e-08
4.3307e-08
4.38998e-08
4.453e-08
4.51975e-08
4.59021e-08
4.66427e-08
4.74173e-08
3.77776e-08
3.77983e-08
3.78399e-08
3.79024e-08
3.79861e-08
3.80912e-08
3.82181e-08
3.83673e-08
3.85392e-08
3.87344e-08
3.89537e-08
3.91979e-08
3.94678e-08
3.97645e-08
4.00889e-08
4.04423e-08
4.08259e-08
4.12408e-08
4.16883e-08
4.21696e-08
4.26858e-08
4.3238e-08
4.3827e-08
4.44534e-08
4.51175e-08
4.58189e-08
4.6557e-08
4.733e-08
3.77476e-08
3.77683e-08
3.78097e-08
3.78719e-08
3.79552e-08
3.80597e-08
3.8186e-08
3.83343e-08
3.85052e-08
3.86993e-08
3.89173e-08
3.91599e-08
3.9428e-08
3.97227e-08
4.00449e-08
4.03958e-08
4.07766e-08
4.11885e-08
4.16327e-08
4.21106e-08
4.26233e-08
4.31718e-08
4.37571e-08
4.43798e-08
4.50404e-08
4.57387e-08
4.64741e-08
4.72454e-08
3.77192e-08
3.77398e-08
3.7781e-08
3.7843e-08
3.79258e-08
3.80299e-08
3.81555e-08
3.83031e-08
3.84731e-08
3.86661e-08
3.88827e-08
3.91239e-08
3.93903e-08
3.9683e-08
4.00031e-08
4.03515e-08
4.07297e-08
4.11387e-08
4.15798e-08
4.20544e-08
4.25636e-08
4.31085e-08
4.36902e-08
4.43094e-08
4.49665e-08
4.56617e-08
4.63945e-08
4.71638e-08
3.76925e-08
3.7713e-08
3.7754e-08
3.78157e-08
3.78982e-08
3.80018e-08
3.81269e-08
3.82737e-08
3.84428e-08
3.86347e-08
3.88502e-08
3.90899e-08
3.93547e-08
3.96456e-08
3.99635e-08
4.03097e-08
4.06853e-08
4.10916e-08
4.15297e-08
4.20011e-08
4.2507e-08
4.30485e-08
4.36266e-08
4.42423e-08
4.48961e-08
4.55881e-08
4.63182e-08
4.70855e-08
3.76675e-08
3.76879e-08
3.77288e-08
3.77902e-08
3.78724e-08
3.79755e-08
3.81e-08
3.82461e-08
3.84144e-08
3.86053e-08
3.88196e-08
3.9058e-08
3.93213e-08
3.96104e-08
3.99264e-08
4.02704e-08
4.06436e-08
4.10472e-08
4.14825e-08
4.19509e-08
4.24536e-08
4.29917e-08
4.35665e-08
4.41788e-08
4.48293e-08
4.55183e-08
4.62458e-08
4.70109e-08
3.76442e-08
3.76645e-08
3.77052e-08
3.77664e-08
3.78483e-08
3.7951e-08
3.80749e-08
3.82204e-08
3.83879e-08
3.85779e-08
3.87911e-08
3.90283e-08
3.92901e-08
3.95776e-08
3.98917e-08
4.02337e-08
4.06046e-08
4.10057e-08
4.14384e-08
4.19039e-08
4.24035e-08
4.29385e-08
4.35101e-08
4.41192e-08
4.47665e-08
4.54526e-08
4.61774e-08
4.69403e-08
3.76227e-08
3.76429e-08
3.76835e-08
3.77445e-08
3.7826e-08
3.79284e-08
3.80518e-08
3.81967e-08
3.83634e-08
3.85526e-08
3.87648e-08
3.90007e-08
3.92612e-08
3.95472e-08
3.98596e-08
4.01996e-08
4.05684e-08
4.09672e-08
4.13973e-08
4.18601e-08
4.23569e-08
4.2889e-08
4.34576e-08
4.40636e-08
4.47079e-08
4.53911e-08
4.61133e-08
4.68741e-08
3.76029e-08
3.76231e-08
3.76636e-08
3.77243e-08
3.78056e-08
3.79076e-08
3.80306e-08
3.81749e-08
3.8341e-08
3.85294e-08
3.87407e-08
3.89755e-08
3.92347e-08
3.95193e-08
3.98301e-08
4.01683e-08
4.05351e-08
4.09318e-08
4.13596e-08
4.18199e-08
4.2314e-08
4.28434e-08
4.34091e-08
4.40122e-08
4.46537e-08
4.53342e-08
4.60539e-08
4.68126e-08
3.7585e-08
3.76052e-08
3.76455e-08
3.77061e-08
3.77871e-08
3.78888e-08
3.80113e-08
3.81552e-08
3.83206e-08
3.85083e-08
3.87187e-08
3.89526e-08
3.92107e-08
3.94939e-08
3.98033e-08
4.01399e-08
4.05048e-08
4.08995e-08
4.13252e-08
4.17832e-08
4.22749e-08
4.28017e-08
4.33647e-08
4.39653e-08
4.46042e-08
4.52821e-08
4.59995e-08
4.67561e-08
3.7569e-08
3.75891e-08
3.76293e-08
3.76897e-08
3.77705e-08
3.78719e-08
3.79941e-08
3.81374e-08
3.83024e-08
3.84894e-08
3.8699e-08
3.8932e-08
3.91891e-08
3.94711e-08
3.97792e-08
4.01143e-08
4.04776e-08
4.08705e-08
4.12942e-08
4.17501e-08
4.22396e-08
4.27641e-08
4.33248e-08
4.39229e-08
4.45594e-08
4.5235e-08
4.59501e-08
4.67048e-08
3.75548e-08
3.75748e-08
3.7615e-08
3.76753e-08
3.77559e-08
3.7857e-08
3.79788e-08
3.81218e-08
3.82863e-08
3.84727e-08
3.86817e-08
3.89138e-08
3.917e-08
3.9451e-08
3.97579e-08
4.00917e-08
4.04536e-08
4.08448e-08
4.12668e-08
4.17209e-08
4.22084e-08
4.27308e-08
4.32893e-08
4.38852e-08
4.45195e-08
4.5193e-08
4.59062e-08
4.66591e-08
3.75425e-08
3.75625e-08
3.76026e-08
3.76627e-08
3.77432e-08
3.78441e-08
3.79657e-08
3.81083e-08
3.82723e-08
3.84582e-08
3.86666e-08
3.88981e-08
3.91534e-08
3.94336e-08
3.97394e-08
4.0072e-08
4.04327e-08
4.08225e-08
4.1243e-08
4.16954e-08
4.21812e-08
4.27018e-08
4.32584e-08
4.38524e-08
4.44848e-08
4.51565e-08
4.58679e-08
4.66191e-08
3.75322e-08
3.75522e-08
3.75921e-08
3.76522e-08
3.77325e-08
3.78332e-08
3.79545e-08
3.80969e-08
3.82605e-08
3.8446e-08
3.86539e-08
3.88848e-08
3.91395e-08
3.94188e-08
3.97238e-08
4.00554e-08
4.0415e-08
4.08037e-08
4.12228e-08
4.16739e-08
4.21582e-08
4.26772e-08
4.32323e-08
4.38246e-08
4.44554e-08
4.51254e-08
4.58353e-08
4.65852e-08
3.75238e-08
3.75438e-08
3.75837e-08
3.76436e-08
3.77238e-08
3.78243e-08
3.79455e-08
3.80876e-08
3.82509e-08
3.84361e-08
3.86435e-08
3.8874e-08
3.91281e-08
3.94068e-08
3.97111e-08
4.00419e-08
4.04006e-08
4.07883e-08
4.12064e-08
4.16563e-08
4.21395e-08
4.26572e-08
4.32109e-08
4.3802e-08
4.44314e-08
4.51e-08
4.58086e-08
4.65573e-08
3.75174e-08
3.75373e-08
3.75772e-08
3.76371e-08
3.77171e-08
3.78175e-08
3.79386e-08
3.80804e-08
3.82436e-08
3.84285e-08
3.86356e-08
3.88657e-08
3.91194e-08
3.93976e-08
3.97013e-08
4.00315e-08
4.03895e-08
4.07765e-08
4.11938e-08
4.16428e-08
4.2125e-08
4.26418e-08
4.31945e-08
4.37844e-08
4.44128e-08
4.50805e-08
4.5788e-08
4.65358e-08
3.75129e-08
3.75328e-08
3.75726e-08
3.76325e-08
3.77125e-08
3.78128e-08
3.79337e-08
3.80755e-08
3.82385e-08
3.84232e-08
3.86301e-08
3.88599e-08
3.91133e-08
3.93912e-08
3.96945e-08
4.00243e-08
4.03818e-08
4.07682e-08
4.1185e-08
4.16334e-08
4.21149e-08
4.2631e-08
4.3183e-08
4.37722e-08
4.43998e-08
4.50667e-08
4.57736e-08
4.65207e-08
3.75104e-08
3.75303e-08
3.75701e-08
3.76299e-08
3.77099e-08
3.78102e-08
3.7931e-08
3.80727e-08
3.82356e-08
3.84202e-08
3.86269e-08
3.88566e-08
3.91098e-08
3.93875e-08
3.96906e-08
4.00202e-08
4.03774e-08
4.07635e-08
4.11799e-08
4.1628e-08
4.21091e-08
4.26248e-08
4.31764e-08
4.37652e-08
4.43924e-08
4.50589e-08
4.57654e-08
4.65121e-08
4.01179e-12
4.74303e-12
7.25941e-12
1.15018e-11
2.51541e-11
7.63257e-11
3.14641e-11
1.1544e-10
2.15196e-09
3.21726e-09
4.12774e-09
5.32879e-09
4.4035e-09
5.70775e-09
7.9296e-09
9.56736e-09
1.1021e-08
1.25854e-08
1.16784e-08
1.31306e-08
1.49093e-08
1.65365e-08
1.80711e-08
1.96207e-08
1.90828e-08
2.03858e-08
2.18446e-08
2.32875e-08
2.46962e-08
2.60948e-08
2.59509e-08
2.70478e-08
2.82444e-08
2.94638e-08
3.06786e-08
3.18858e-08
3.2044e-08
3.29383e-08
3.39065e-08
3.49073e-08
3.5918e-08
3.69298e-08
3.72763e-08
3.79878e-08
3.87568e-08
3.9559e-08
4.03779e-08
4.12051e-08
4.16397e-08
4.21919e-08
4.27897e-08
4.3418e-08
4.40653e-08
4.47251e-08
4.51714e-08
4.5588e-08
4.60409e-08
4.65202e-08
4.70184e-08
4.75304e-08
4.7936e-08
4.82392e-08
4.85708e-08
4.89248e-08
4.92958e-08
4.96802e-08
5.0013e-08
5.02225e-08
5.04543e-08
5.07042e-08
5.09687e-08
5.12452e-08
5.14887e-08
5.16221e-08
5.17725e-08
5.19373e-08
5.21141e-08
5.23009e-08
5.24503e-08
5.25227e-08
5.26079e-08
5.27041e-08
5.28099e-08
5.29236e-08
5.2982e-08
5.30063e-08
5.304e-08
5.3082e-08
5.31311e-08
5.31864e-08
5.31622e-08
5.31492e-08
5.3143e-08
5.31428e-08
5.31477e-08
5.31573e-08
5.30616e-08
5.30205e-08
5.29839e-08
5.29515e-08
5.29228e-08
5.28972e-08
5.27428e-08
5.26808e-08
5.26219e-08
5.25656e-08
5.25117e-08
5.24599e-08
5.22593e-08
5.21826e-08
5.21075e-08
5.20341e-08
5.19621e-08
5.18913e-08
5.16566e-08
5.15697e-08
5.14836e-08
5.13983e-08
5.13137e-08
5.12298e-08
5.09718e-08
5.08784e-08
5.07853e-08
5.06923e-08
5.05996e-08
5.0507e-08
5.02351e-08
5.01382e-08
5.00409e-08
4.99435e-08
4.9846e-08
4.97483e-08
4.89737e-08
4.81987e-08
4.74349e-08
4.66912e-08
4.59738e-08
4.5287e-08
4.46338e-08
4.40161e-08
4.34349e-08
4.28903e-08
4.23824e-08
4.19106e-08
4.14741e-08
4.10721e-08
4.07034e-08
4.03669e-08
4.00615e-08
3.97861e-08
3.95396e-08
3.93209e-08
3.9129e-08
3.89631e-08
3.88224e-08
3.87062e-08
3.86139e-08
3.85451e-08
3.84995e-08
3.84767e-08
4.90738e-08
4.82993e-08
4.75346e-08
4.67888e-08
4.60687e-08
4.53788e-08
4.47222e-08
4.4101e-08
4.35161e-08
4.29681e-08
4.24568e-08
4.19818e-08
4.15424e-08
4.11375e-08
4.07663e-08
4.04276e-08
4.01201e-08
3.98429e-08
3.95948e-08
3.93747e-08
3.91816e-08
3.90147e-08
3.88732e-08
3.87563e-08
3.86635e-08
3.85943e-08
3.85484e-08
3.85255e-08
4.91736e-08
4.83994e-08
4.76337e-08
4.6886e-08
4.61631e-08
4.54701e-08
4.48102e-08
4.41855e-08
4.35971e-08
4.30457e-08
4.25311e-08
4.2053e-08
4.16106e-08
4.12031e-08
4.08294e-08
4.04884e-08
4.01789e-08
3.98999e-08
3.96502e-08
3.94287e-08
3.92345e-08
3.90666e-08
3.89242e-08
3.88067e-08
3.87134e-08
3.86438e-08
3.85976e-08
3.85746e-08
4.92731e-08
4.84991e-08
4.77322e-08
4.69825e-08
4.6257e-08
4.55609e-08
4.48977e-08
4.42695e-08
4.36778e-08
4.3123e-08
4.26052e-08
4.2124e-08
4.16788e-08
4.12686e-08
4.08924e-08
4.05492e-08
4.02378e-08
3.9957e-08
3.97058e-08
3.94829e-08
3.92876e-08
3.91187e-08
3.89755e-08
3.88573e-08
3.87635e-08
3.86935e-08
3.86471e-08
3.8624e-08
4.9372e-08
4.85981e-08
4.78301e-08
4.70783e-08
4.63501e-08
4.5651e-08
4.49845e-08
4.43531e-08
4.3758e-08
4.31999e-08
4.2679e-08
4.21948e-08
4.17467e-08
4.13339e-08
4.09554e-08
4.06101e-08
4.02967e-08
4.00142e-08
3.97614e-08
3.95373e-08
3.93408e-08
3.91709e-08
3.9027e-08
3.89081e-08
3.88138e-08
3.87435e-08
3.86968e-08
3.86736e-08
4.94705e-08
4.86964e-08
4.79271e-08
4.71732e-08
4.64424e-08
4.57403e-08
4.50706e-08
4.44359e-08
4.38375e-08
4.32763e-08
4.27523e-08
4.22652e-08
4.18144e-08
4.13991e-08
4.10182e-08
4.06707e-08
4.03555e-08
4.00713e-08
3.9817e-08
3.95916e-08
3.9394e-08
3.92232e-08
3.90785e-08
3.8959e-08
3.88642e-08
3.87935e-08
3.87466e-08
3.87232e-08
2.14935e-12
2.14911e-12
2.14863e-12
2.14791e-12
2.14695e-12
2.14574e-12
2.1443e-12
2.14261e-12
2.14069e-12
2.13852e-12
2.13612e-12
2.13348e-12
2.13061e-12
2.1275e-12
2.12418e-12
2.12063e-12
2.11687e-12
2.1129e-12
2.10871e-12
2.1043e-12
2.09966e-12
2.09475e-12
2.08954e-12
2.08397e-12
2.07794e-12
2.07136e-12
2.06412e-12
2.05616e-12
2.04749e-12
2.03832e-12
2.0292e-12
2.02128e-12
2.01676e-12
2.01981e-12
2.0389e-12
2.08413e-12
2.18505e-12
2.3863e-12
2.83808e-12
3.8854e-12
5.64775e-12
5.64722e-12
5.64615e-12
5.64456e-12
5.64244e-12
5.63979e-12
5.63661e-12
5.63291e-12
5.62869e-12
5.62394e-12
5.61869e-12
5.61292e-12
5.60666e-12
5.5999e-12
5.59265e-12
5.58491e-12
5.57667e-12
5.56793e-12
5.55864e-12
5.54877e-12
5.53823e-12
5.52693e-12
5.51473e-12
5.5015e-12
5.48714e-12
5.47162e-12
5.45516e-12
5.43843e-12
5.42286e-12
5.41121e-12
5.40832e-12
5.42232e-12
5.46668e-12
5.56339e-12
5.7427e-12
6.06636e-12
6.6601e-12
7.79254e-12
1.01664e-11
1.59405e-11
2.74294e-09
2.74282e-09
2.7426e-09
2.74226e-09
2.7418e-09
2.74124e-09
2.74056e-09
2.73976e-09
2.73886e-09
2.73784e-09
2.73671e-09
2.73547e-09
2.73412e-09
2.73266e-09
2.73109e-09
2.72941e-09
2.72762e-09
2.72573e-09
2.72372e-09
2.72159e-09
2.71935e-09
2.71698e-09
2.71449e-09
2.71187e-09
2.70914e-09
2.70633e-09
2.70353e-09
2.70088e-09
2.69867e-09
2.69736e-09
2.6977e-09
2.70091e-09
2.70891e-09
2.72466e-09
2.75278e-09
2.80096e-09
2.88233e-09
3.01994e-09
3.25655e-09
3.67204e-09
8.86898e-09
8.86863e-09
8.86793e-09
8.86687e-09
8.86547e-09
8.86372e-09
8.86162e-09
8.85917e-09
8.85637e-09
8.85322e-09
8.84972e-09
8.84588e-09
8.8417e-09
8.83718e-09
8.83231e-09
8.8271e-09
8.82156e-09
8.81568e-09
8.80946e-09
8.80289e-09
8.79599e-09
8.78874e-09
8.78118e-09
8.77333e-09
8.76528e-09
8.75718e-09
8.74933e-09
8.74219e-09
8.73658e-09
8.73376e-09
8.73572e-09
8.74549e-09
8.76768e-09
8.80922e-09
8.8805e-09
8.99735e-09
9.18399e-09
9.47756e-09
9.93457e-09
1.06361e-08
1.59151e-08
1.59145e-08
1.59132e-08
1.59113e-08
1.59087e-08
1.59055e-08
1.59016e-08
1.58971e-08
1.58919e-08
1.58861e-08
1.58797e-08
1.58726e-08
1.58649e-08
1.58566e-08
1.58476e-08
1.5838e-08
1.58278e-08
1.58169e-08
1.58055e-08
1.57934e-08
1.57807e-08
1.57675e-08
1.57537e-08
1.57395e-08
1.5725e-08
1.57106e-08
1.56968e-08
1.56845e-08
1.56749e-08
1.56701e-08
1.56733e-08
1.5689e-08
1.57238e-08
1.57875e-08
1.58937e-08
1.60618e-08
1.63189e-08
1.67015e-08
1.72565e-08
1.80367e-08
2.29465e-08
2.29456e-08
2.29436e-08
2.29407e-08
2.29369e-08
2.2932e-08
2.29262e-08
2.29194e-08
2.29117e-08
2.2903e-08
2.28934e-08
2.28828e-08
2.28712e-08
2.28587e-08
2.28452e-08
2.28308e-08
2.28155e-08
2.27992e-08
2.27821e-08
2.2764e-08
2.2745e-08
2.27253e-08
2.27048e-08
2.26837e-08
2.26624e-08
2.26412e-08
2.2621e-08
2.26028e-08
2.25885e-08
2.25807e-08
2.25831e-08
2.26014e-08
2.26431e-08
2.27191e-08
2.28435e-08
2.30356e-08
2.33194e-08
2.37242e-08
2.42819e-08
2.50206e-08
2.95025e-08
2.95012e-08
2.94986e-08
2.94947e-08
2.94895e-08
2.9483e-08
2.94752e-08
2.94662e-08
2.94558e-08
2.94441e-08
2.94312e-08
2.94169e-08
2.94014e-08
2.93847e-08
2.93666e-08
2.93473e-08
2.93267e-08
2.93049e-08
2.92819e-08
2.92577e-08
2.92324e-08
2.92059e-08
2.91786e-08
2.91506e-08
2.91222e-08
2.9094e-08
2.9067e-08
2.90426e-08
2.90226e-08
2.90101e-08
2.90092e-08
2.90256e-08
2.90672e-08
2.91441e-08
2.92698e-08
2.94605e-08
2.97355e-08
3.01159e-08
3.0621e-08
3.12642e-08
3.53464e-08
3.53447e-08
3.53415e-08
3.53367e-08
3.53302e-08
3.53221e-08
3.53124e-08
3.5301e-08
3.52881e-08
3.52735e-08
3.52574e-08
3.52396e-08
3.52202e-08
3.51993e-08
3.51767e-08
3.51526e-08
3.51269e-08
3.50997e-08
3.5071e-08
3.50408e-08
3.50092e-08
3.49763e-08
3.49422e-08
3.49073e-08
3.4872e-08
3.48368e-08
3.48029e-08
3.47717e-08
3.47451e-08
3.47263e-08
3.47193e-08
3.47296e-08
3.47643e-08
3.48326e-08
3.49457e-08
3.51167e-08
3.53599e-08
3.56895e-08
3.61168e-08
3.66472e-08
4.03723e-08
4.03704e-08
4.03665e-08
4.03608e-08
4.03531e-08
4.03435e-08
4.03319e-08
4.03185e-08
4.03031e-08
4.02858e-08
4.02666e-08
4.02455e-08
4.02224e-08
4.01975e-08
4.01708e-08
4.01421e-08
4.01116e-08
4.00793e-08
4.00451e-08
4.00093e-08
3.99718e-08
3.99327e-08
3.98923e-08
3.98509e-08
3.98088e-08
3.97668e-08
3.9726e-08
3.96876e-08
3.96538e-08
3.96274e-08
3.9612e-08
3.96126e-08
3.96355e-08
3.96882e-08
3.97797e-08
3.992e-08
4.01194e-08
4.03869e-08
4.07294e-08
4.11484e-08
4.4556e-08
4.45538e-08
4.45494e-08
4.45428e-08
4.4534e-08
4.4523e-08
4.45098e-08
4.44944e-08
4.44768e-08
4.4457e-08
4.4435e-08
4.44108e-08
4.43845e-08
4.4356e-08
4.43253e-08
4.42925e-08
4.42576e-08
4.42206e-08
4.41815e-08
4.41405e-08
4.40975e-08
4.40528e-08
4.40065e-08
4.3959e-08
4.39106e-08
4.38622e-08
4.38145e-08
4.3769e-08
4.37275e-08
4.36925e-08
4.36674e-08
4.36561e-08
4.3664e-08
4.36972e-08
4.37624e-08
4.38672e-08
4.40186e-08
4.42227e-08
4.44832e-08
4.48007e-08
4.7925e-08
4.79226e-08
4.79177e-08
4.79103e-08
4.79005e-08
4.78883e-08
4.78736e-08
4.78565e-08
4.78369e-08
4.78149e-08
4.77904e-08
4.77635e-08
4.77342e-08
4.77025e-08
4.76684e-08
4.76319e-08
4.7593e-08
4.75519e-08
4.75084e-08
4.74628e-08
4.7415e-08
4.73652e-08
4.73137e-08
4.72606e-08
4.72065e-08
4.7152e-08
4.70979e-08
4.70454e-08
4.69962e-08
4.69525e-08
4.69168e-08
4.68928e-08
4.68844e-08
4.68965e-08
4.69342e-08
4.70029e-08
4.71075e-08
4.72521e-08
4.74388e-08
4.76676e-08
5.05385e-08
5.05359e-08
5.05306e-08
5.05226e-08
5.05119e-08
5.04986e-08
5.04827e-08
5.0464e-08
5.04427e-08
5.04188e-08
5.03922e-08
5.0363e-08
5.03312e-08
5.02967e-08
5.02596e-08
5.02199e-08
5.01777e-08
5.0133e-08
5.00857e-08
5.00361e-08
4.99841e-08
4.993e-08
4.98738e-08
4.98159e-08
4.97567e-08
4.96967e-08
4.96368e-08
4.95778e-08
4.95212e-08
4.94688e-08
4.94229e-08
4.93861e-08
4.93616e-08
4.9353e-08
4.93643e-08
4.93992e-08
4.94612e-08
4.95529e-08
4.96758e-08
4.98298e-08
5.24739e-08
5.24711e-08
5.24654e-08
5.24569e-08
5.24456e-08
5.24314e-08
5.24144e-08
5.23945e-08
5.23718e-08
5.23463e-08
5.23179e-08
5.22868e-08
5.22528e-08
5.2216e-08
5.21765e-08
5.21342e-08
5.20892e-08
5.20414e-08
5.1991e-08
5.19381e-08
5.18826e-08
5.18247e-08
5.17647e-08
5.17027e-08
5.16391e-08
5.15744e-08
5.15092e-08
5.14444e-08
5.13811e-08
5.13208e-08
5.12652e-08
5.12164e-08
5.1177e-08
5.11495e-08
5.11369e-08
5.11418e-08
5.11667e-08
5.12134e-08
5.12828e-08
5.1375e-08
5.3817e-08
5.3814e-08
5.38081e-08
5.37991e-08
5.37872e-08
5.37723e-08
5.37544e-08
5.37336e-08
5.37098e-08
5.3683e-08
5.36532e-08
5.36205e-08
5.35849e-08
5.35463e-08
5.35048e-08
5.34604e-08
5.34131e-08
5.3363e-08
5.33101e-08
5.32544e-08
5.31962e-08
5.31353e-08
5.30721e-08
5.30068e-08
5.29396e-08
5.28709e-08
5.28013e-08
5.27314e-08
5.26623e-08
5.2595e-08
5.25309e-08
5.24716e-08
5.2419e-08
5.2375e-08
5.23417e-08
5.23211e-08
5.23149e-08
5.23244e-08
5.23502e-08
5.23924e-08
5.46551e-08
5.4652e-08
5.46459e-08
5.46366e-08
5.46243e-08
5.46089e-08
5.45904e-08
5.45688e-08
5.45441e-08
5.45164e-08
5.44855e-08
5.44517e-08
5.44147e-08
5.43748e-08
5.43318e-08
5.42858e-08
5.42368e-08
5.41849e-08
5.41301e-08
5.40724e-08
5.4012e-08
5.39489e-08
5.38833e-08
5.38153e-08
5.37452e-08
5.36734e-08
5.36002e-08
5.35263e-08
5.34523e-08
5.33792e-08
5.33079e-08
5.32397e-08
5.3176e-08
5.31183e-08
5.30679e-08
5.30264e-08
5.2995e-08
5.29745e-08
5.29656e-08
5.29682e-08
5.50728e-08
5.50697e-08
5.50634e-08
5.50539e-08
5.50412e-08
5.50255e-08
5.50065e-08
5.49844e-08
5.49591e-08
5.49307e-08
5.48992e-08
5.48645e-08
5.48267e-08
5.47858e-08
5.47418e-08
5.46947e-08
5.46445e-08
5.45913e-08
5.45352e-08
5.44761e-08
5.44142e-08
5.43494e-08
5.42821e-08
5.42122e-08
5.414e-08
5.40659e-08
5.399e-08
5.39129e-08
5.38352e-08
5.37574e-08
5.36804e-08
5.36051e-08
5.35325e-08
5.34637e-08
5.33998e-08
5.33417e-08
5.32904e-08
5.32465e-08
5.32105e-08
5.31824e-08
5.51486e-08
5.51454e-08
5.5139e-08
5.51294e-08
5.51166e-08
5.51006e-08
5.50814e-08
5.5059e-08
5.50333e-08
5.50045e-08
5.49725e-08
5.49374e-08
5.4899e-08
5.48575e-08
5.48129e-08
5.47651e-08
5.47143e-08
5.46604e-08
5.46034e-08
5.45434e-08
5.44806e-08
5.44149e-08
5.43464e-08
5.42753e-08
5.42018e-08
5.41261e-08
5.40483e-08
5.3969e-08
5.38885e-08
5.38073e-08
5.3726e-08
5.36453e-08
5.35659e-08
5.34887e-08
5.34143e-08
5.33436e-08
5.32771e-08
5.32155e-08
5.3159e-08
5.31077e-08
5.49533e-08
5.495e-08
5.49436e-08
5.49339e-08
5.4921e-08
5.49049e-08
5.48856e-08
5.4863e-08
5.48373e-08
5.48083e-08
5.47761e-08
5.47408e-08
5.47022e-08
5.46605e-08
5.46156e-08
5.45676e-08
5.45164e-08
5.44622e-08
5.44049e-08
5.43446e-08
5.42813e-08
5.42152e-08
5.41462e-08
5.40745e-08
5.40003e-08
5.39237e-08
5.38449e-08
5.37642e-08
5.36819e-08
5.35984e-08
5.35141e-08
5.34296e-08
5.33454e-08
5.3262e-08
5.318e-08
5.31e-08
5.30225e-08
5.29478e-08
5.28762e-08
5.28078e-08
5.45487e-08
5.45455e-08
5.4539e-08
5.45294e-08
5.45165e-08
5.45004e-08
5.44811e-08
5.44586e-08
5.44329e-08
5.44039e-08
5.43718e-08
5.43365e-08
5.4298e-08
5.42563e-08
5.42115e-08
5.41635e-08
5.41124e-08
5.40583e-08
5.40011e-08
5.39408e-08
5.38776e-08
5.38115e-08
5.37426e-08
5.36709e-08
5.35965e-08
5.35197e-08
5.34405e-08
5.33592e-08
5.3276e-08
5.31912e-08
5.31052e-08
5.30183e-08
5.29308e-08
5.28433e-08
5.27562e-08
5.26698e-08
5.25845e-08
5.25006e-08
5.24184e-08
5.23379e-08
5.3988e-08
5.39848e-08
5.39784e-08
5.39688e-08
5.39561e-08
5.39401e-08
5.39209e-08
5.38986e-08
5.3873e-08
5.38443e-08
5.38124e-08
5.37773e-08
5.37391e-08
5.36977e-08
5.36533e-08
5.36057e-08
5.3555e-08
5.35012e-08
5.34444e-08
5.33846e-08
5.33219e-08
5.32562e-08
5.31877e-08
5.31165e-08
5.30425e-08
5.2966e-08
5.2887e-08
5.28058e-08
5.27225e-08
5.26373e-08
5.25505e-08
5.24624e-08
5.23732e-08
5.22833e-08
5.21929e-08
5.21025e-08
5.20122e-08
5.19223e-08
5.18329e-08
5.17444e-08
5.33157e-08
5.33126e-08
5.33062e-08
5.32968e-08
5.32841e-08
5.32683e-08
5.32494e-08
5.32273e-08
5.32021e-08
5.31737e-08
5.31422e-08
5.31076e-08
5.30698e-08
5.3029e-08
5.2985e-08
5.2938e-08
5.2888e-08
5.28349e-08
5.27788e-08
5.27197e-08
5.26578e-08
5.25929e-08
5.25253e-08
5.24548e-08
5.23817e-08
5.2306e-08
5.22278e-08
5.21472e-08
5.20644e-08
5.19796e-08
5.18929e-08
5.18045e-08
5.17147e-08
5.16237e-08
5.15318e-08
5.14392e-08
5.1346e-08
5.12525e-08
5.11589e-08
5.10653e-08
5.25682e-08
5.25651e-08
5.25589e-08
5.25496e-08
5.25371e-08
5.25216e-08
5.2503e-08
5.24812e-08
5.24564e-08
5.24285e-08
5.23975e-08
5.23634e-08
5.23263e-08
5.22861e-08
5.22429e-08
5.21967e-08
5.21474e-08
5.20952e-08
5.20401e-08
5.19821e-08
5.19211e-08
5.18574e-08
5.17908e-08
5.17215e-08
5.16496e-08
5.1575e-08
5.1498e-08
5.14185e-08
5.13367e-08
5.12528e-08
5.11669e-08
5.10792e-08
5.09897e-08
5.08988e-08
5.08066e-08
5.07132e-08
5.06189e-08
5.05238e-08
5.0428e-08
5.03318e-08
4.95683e-08
4.87939e-08
4.80232e-08
4.72672e-08
4.65338e-08
4.58287e-08
4.51559e-08
4.45179e-08
4.39164e-08
4.3352e-08
4.2825e-08
4.23351e-08
4.18816e-08
4.14638e-08
4.10807e-08
4.07312e-08
4.04141e-08
4.01283e-08
3.98726e-08
3.96459e-08
3.94472e-08
3.92755e-08
3.913e-08
3.90099e-08
3.89146e-08
3.88436e-08
3.87965e-08
3.8773e-08
4.96653e-08
4.88904e-08
4.81183e-08
4.73601e-08
4.6624e-08
4.5916e-08
4.52402e-08
4.45991e-08
4.39944e-08
4.3427e-08
4.28971e-08
4.24044e-08
4.19483e-08
4.15281e-08
4.11428e-08
4.07913e-08
4.04724e-08
4.0185e-08
3.99279e-08
3.97e-08
3.95002e-08
3.93277e-08
3.91814e-08
3.90607e-08
3.8965e-08
3.88936e-08
3.88462e-08
3.88226e-08
4.97616e-08
4.8986e-08
4.82122e-08
4.74518e-08
4.67131e-08
4.60023e-08
4.53234e-08
4.46792e-08
4.40715e-08
4.35012e-08
4.29684e-08
4.2473e-08
4.20144e-08
4.15919e-08
4.12045e-08
4.0851e-08
4.05304e-08
4.02414e-08
3.99829e-08
3.97538e-08
3.95531e-08
3.93796e-08
3.92327e-08
3.91114e-08
3.90152e-08
3.89435e-08
3.88959e-08
3.88722e-08
4.98569e-08
4.90803e-08
4.83049e-08
4.75422e-08
4.6801e-08
4.60872e-08
4.54054e-08
4.47583e-08
4.41476e-08
4.35744e-08
4.30389e-08
4.25409e-08
4.20799e-08
4.16551e-08
4.12656e-08
4.09102e-08
4.05879e-08
4.02974e-08
4.00376e-08
3.98074e-08
3.96056e-08
3.94313e-08
3.92836e-08
3.91618e-08
3.90651e-08
3.89931e-08
3.89453e-08
3.89215e-08
4.9951e-08
4.91734e-08
4.83962e-08
4.76313e-08
4.68874e-08
4.61709e-08
4.54861e-08
4.48361e-08
4.42226e-08
4.36466e-08
4.31084e-08
4.26078e-08
4.21445e-08
4.17175e-08
4.1326e-08
4.09689e-08
4.06449e-08
4.0353e-08
4.00919e-08
3.98605e-08
3.96578e-08
3.94827e-08
3.93343e-08
3.92119e-08
3.91148e-08
3.90425e-08
3.89945e-08
3.89705e-08
5.0044e-08
4.92651e-08
4.8486e-08
4.77188e-08
4.69724e-08
4.62531e-08
4.55655e-08
4.49127e-08
4.42964e-08
4.37176e-08
4.31769e-08
4.26739e-08
4.22083e-08
4.17792e-08
4.13857e-08
4.10268e-08
4.07013e-08
4.04079e-08
4.01456e-08
3.99131e-08
3.97095e-08
3.95336e-08
3.93846e-08
3.92616e-08
3.91641e-08
3.90915e-08
3.90432e-08
3.90192e-08
5.01356e-08
4.93553e-08
4.85743e-08
4.78047e-08
4.70557e-08
4.63338e-08
4.56435e-08
4.49878e-08
4.43688e-08
4.37875e-08
4.32442e-08
4.27389e-08
4.22711e-08
4.184e-08
4.14446e-08
4.1084e-08
4.07569e-08
4.04622e-08
4.01987e-08
3.99652e-08
3.97606e-08
3.9584e-08
3.94343e-08
3.93109e-08
3.92129e-08
3.914e-08
3.90916e-08
3.90675e-08
5.02256e-08
4.94438e-08
4.86608e-08
4.7889e-08
4.71374e-08
4.64129e-08
4.57199e-08
4.50616e-08
4.44399e-08
4.38561e-08
4.33104e-08
4.28028e-08
4.23328e-08
4.18998e-08
4.15026e-08
4.11404e-08
4.08118e-08
4.05158e-08
4.02511e-08
4.00166e-08
3.98112e-08
3.96338e-08
3.94835e-08
3.93596e-08
3.92613e-08
3.9188e-08
3.91394e-08
3.91152e-08
5.0314e-08
4.95306e-08
4.87455e-08
4.79714e-08
4.72174e-08
4.64902e-08
4.57946e-08
4.51338e-08
4.45096e-08
4.39233e-08
4.33753e-08
4.28655e-08
4.23935e-08
4.19586e-08
4.15597e-08
4.11959e-08
4.08659e-08
4.05686e-08
4.03028e-08
4.00673e-08
3.98611e-08
3.96829e-08
3.95321e-08
3.94077e-08
3.9309e-08
3.92354e-08
3.91867e-08
3.91624e-08
5.04005e-08
4.96154e-08
4.88284e-08
4.80519e-08
4.72955e-08
4.65659e-08
4.58677e-08
4.52043e-08
4.45778e-08
4.39891e-08
4.34389e-08
4.2927e-08
4.2453e-08
4.20162e-08
4.16157e-08
4.12504e-08
4.09191e-08
4.06206e-08
4.03537e-08
4.01173e-08
3.99102e-08
3.97314e-08
3.95799e-08
3.94551e-08
3.9356e-08
3.92822e-08
3.92333e-08
3.92089e-08
5.04851e-08
4.96983e-08
4.89092e-08
4.81305e-08
4.73717e-08
4.66396e-08
4.5939e-08
4.52732e-08
4.46443e-08
4.40534e-08
4.3501e-08
4.29871e-08
4.25113e-08
4.20727e-08
4.16706e-08
4.13038e-08
4.09712e-08
4.06715e-08
4.04036e-08
4.01663e-08
3.99585e-08
3.9779e-08
3.9627e-08
3.95017e-08
3.94023e-08
3.93282e-08
3.92791e-08
3.92546e-08
5.05676e-08
4.9779e-08
4.89879e-08
4.8207e-08
4.74459e-08
4.67115e-08
4.60085e-08
4.53404e-08
4.47092e-08
4.41161e-08
4.35617e-08
4.30458e-08
4.25682e-08
4.2128e-08
4.17243e-08
4.13562e-08
4.10223e-08
4.07215e-08
4.04526e-08
4.02145e-08
4.00058e-08
3.98258e-08
3.96733e-08
3.95475e-08
3.94477e-08
3.93735e-08
3.93242e-08
3.92996e-08
5.06479e-08
4.98575e-08
4.90644e-08
4.82814e-08
4.7518e-08
4.67813e-08
4.60761e-08
4.54058e-08
4.47724e-08
4.41773e-08
4.36208e-08
4.31031e-08
4.26237e-08
4.21819e-08
4.17768e-08
4.14073e-08
4.10723e-08
4.07704e-08
4.05006e-08
4.02616e-08
4.00523e-08
3.98716e-08
3.97186e-08
3.95924e-08
3.94923e-08
3.94178e-08
3.93684e-08
3.93437e-08
5.07259e-08
4.99338e-08
4.91387e-08
4.83535e-08
4.7588e-08
4.68491e-08
4.61417e-08
4.54692e-08
4.48338e-08
4.42367e-08
4.36784e-08
4.31589e-08
4.26778e-08
4.22345e-08
4.1828e-08
4.14573e-08
4.1121e-08
4.08182e-08
4.05475e-08
4.03077e-08
4.00977e-08
3.99164e-08
3.97629e-08
3.96363e-08
3.9536e-08
3.94612e-08
3.94116e-08
3.93869e-08
5.08015e-08
5.00076e-08
4.92106e-08
4.84235e-08
4.76559e-08
4.69148e-08
4.62054e-08
4.55308e-08
4.48934e-08
4.42944e-08
4.37342e-08
4.32131e-08
4.27305e-08
4.22857e-08
4.18779e-08
4.15059e-08
4.11686e-08
4.08647e-08
4.05932e-08
4.03526e-08
4.0142e-08
3.99601e-08
3.98062e-08
3.96792e-08
3.95786e-08
3.95036e-08
3.94539e-08
3.94291e-08
5.08745e-08
5.0079e-08
4.92801e-08
4.8491e-08
4.77214e-08
4.69784e-08
4.62669e-08
4.55904e-08
4.49511e-08
4.43502e-08
4.37884e-08
4.32656e-08
4.27815e-08
4.23354e-08
4.19263e-08
4.15531e-08
4.12148e-08
4.091e-08
4.06376e-08
4.03964e-08
4.01851e-08
4.00028e-08
3.98484e-08
3.97211e-08
3.96201e-08
3.95449e-08
3.94951e-08
3.94702e-08
5.09451e-08
5.01479e-08
4.93472e-08
4.85563e-08
4.77847e-08
4.70397e-08
4.63263e-08
4.5648e-08
4.50069e-08
4.44043e-08
4.38408e-08
4.33165e-08
4.2831e-08
4.23835e-08
4.19732e-08
4.1599e-08
4.12596e-08
4.0954e-08
4.06808e-08
4.04389e-08
4.0227e-08
4.00442e-08
3.98894e-08
3.97617e-08
3.96605e-08
3.95851e-08
3.95351e-08
3.95102e-08
5.10129e-08
5.02142e-08
4.94118e-08
4.8619e-08
4.78457e-08
4.70988e-08
4.63836e-08
4.57035e-08
4.50606e-08
4.44564e-08
4.38914e-08
4.33656e-08
4.28787e-08
4.243e-08
4.20186e-08
4.16433e-08
4.13031e-08
4.09966e-08
4.07227e-08
4.04801e-08
4.02677e-08
4.00843e-08
3.99291e-08
3.98012e-08
3.96997e-08
3.96241e-08
3.9574e-08
3.9549e-08
5.10781e-08
5.02778e-08
4.94738e-08
4.86794e-08
4.79042e-08
4.71556e-08
4.64387e-08
4.57568e-08
4.51124e-08
4.45066e-08
4.39401e-08
4.3413e-08
4.29248e-08
4.24749e-08
4.20624e-08
4.16861e-08
4.1345e-08
4.10377e-08
4.07631e-08
4.05199e-08
4.0307e-08
4.01232e-08
3.99676e-08
3.98393e-08
3.97376e-08
3.96619e-08
3.96116e-08
3.95866e-08
5.11406e-08
5.03388e-08
4.95333e-08
4.87372e-08
4.79604e-08
4.72101e-08
4.64915e-08
4.58081e-08
4.51621e-08
4.45548e-08
4.3987e-08
4.34585e-08
4.29691e-08
4.25181e-08
4.21046e-08
4.17274e-08
4.13854e-08
4.10774e-08
4.08021e-08
4.05583e-08
4.03449e-08
4.01607e-08
4.00047e-08
3.98762e-08
3.97742e-08
3.96983e-08
3.9648e-08
3.96229e-08
5.12003e-08
5.03971e-08
4.95901e-08
4.87924e-08
4.8014e-08
4.72622e-08
4.6542e-08
4.58571e-08
4.52096e-08
4.4601e-08
4.40318e-08
4.35022e-08
4.30116e-08
4.25596e-08
4.2145e-08
4.1767e-08
4.14242e-08
4.11155e-08
4.08396e-08
4.05953e-08
4.03814e-08
4.01968e-08
4.00405e-08
3.99116e-08
3.98095e-08
3.97334e-08
3.96829e-08
3.96578e-08
5.12572e-08
5.04527e-08
4.96442e-08
4.88451e-08
4.80652e-08
4.73119e-08
4.65903e-08
4.59039e-08
4.52551e-08
4.46451e-08
4.40747e-08
4.35439e-08
4.30523e-08
4.25992e-08
4.21838e-08
4.18049e-08
4.14614e-08
4.1152e-08
4.08756e-08
4.06307e-08
4.04163e-08
4.02314e-08
4.00747e-08
3.99456e-08
3.98433e-08
3.97671e-08
3.97165e-08
3.96913e-08
5.13112e-08
5.05055e-08
4.96956e-08
4.88951e-08
4.81139e-08
4.73591e-08
4.66361e-08
4.59484e-08
4.52983e-08
4.46871e-08
4.41156e-08
4.35837e-08
4.3091e-08
4.26371e-08
4.22208e-08
4.18411e-08
4.14969e-08
4.11869e-08
4.09099e-08
4.06646e-08
4.04498e-08
4.02644e-08
4.01075e-08
3.99782e-08
3.98756e-08
3.97992e-08
3.97486e-08
3.97234e-08
5.13623e-08
5.05554e-08
4.97444e-08
4.89425e-08
4.81599e-08
4.74039e-08
4.66796e-08
4.59906e-08
4.53393e-08
4.4727e-08
4.41544e-08
4.36214e-08
4.31279e-08
4.2673e-08
4.22559e-08
4.18756e-08
4.15307e-08
4.12201e-08
4.09426e-08
4.06968e-08
4.04816e-08
4.02959e-08
4.01388e-08
4.00092e-08
3.99064e-08
3.98299e-08
3.97792e-08
3.97539e-08
5.14106e-08
5.06026e-08
4.97903e-08
4.89873e-08
4.82035e-08
4.74462e-08
4.67207e-08
4.60305e-08
4.53781e-08
4.47647e-08
4.4191e-08
4.36572e-08
4.31627e-08
4.27071e-08
4.22893e-08
4.19082e-08
4.15628e-08
4.12516e-08
4.09736e-08
4.07274e-08
4.05118e-08
4.03258e-08
4.01684e-08
4.00386e-08
3.99357e-08
3.98591e-08
3.98082e-08
3.97829e-08
5.14559e-08
5.06468e-08
4.98335e-08
4.90293e-08
4.82443e-08
4.74859e-08
4.67593e-08
4.60681e-08
4.54146e-08
4.48002e-08
4.42256e-08
4.36908e-08
4.31956e-08
4.27392e-08
4.23207e-08
4.1939e-08
4.1593e-08
4.12814e-08
4.10029e-08
4.07563e-08
4.05404e-08
4.03541e-08
4.01964e-08
4.00664e-08
3.99633e-08
3.98866e-08
3.98357e-08
3.98103e-08
5.14982e-08
5.06882e-08
4.98739e-08
4.90686e-08
4.82826e-08
4.75231e-08
4.67955e-08
4.61032e-08
4.54488e-08
4.48335e-08
4.4258e-08
4.37224e-08
4.32264e-08
4.27693e-08
4.23502e-08
4.19679e-08
4.16214e-08
4.13093e-08
4.10304e-08
4.07834e-08
4.05672e-08
4.03806e-08
4.02227e-08
4.00925e-08
3.99893e-08
3.99125e-08
3.98615e-08
3.98361e-08
5.15376e-08
5.07267e-08
4.99114e-08
4.91052e-08
4.83182e-08
4.75578e-08
4.68291e-08
4.6136e-08
4.54806e-08
4.48645e-08
4.42882e-08
4.37519e-08
4.32552e-08
4.27974e-08
4.23777e-08
4.19949e-08
4.16479e-08
4.13353e-08
4.10561e-08
4.08088e-08
4.05923e-08
4.04054e-08
4.02473e-08
4.0117e-08
4.00136e-08
3.99367e-08
3.98856e-08
3.98602e-08
5.1574e-08
5.07623e-08
4.99462e-08
4.91391e-08
4.83511e-08
4.75898e-08
4.68603e-08
4.61663e-08
4.55101e-08
4.48932e-08
4.43162e-08
4.37792e-08
4.32818e-08
4.28235e-08
4.24032e-08
4.20199e-08
4.16725e-08
4.13596e-08
4.10799e-08
4.08323e-08
4.06155e-08
4.04285e-08
4.02702e-08
4.01396e-08
4.00362e-08
3.99591e-08
3.9908e-08
3.98826e-08
5.16074e-08
5.0795e-08
4.9978e-08
4.91701e-08
4.83814e-08
4.76192e-08
4.68889e-08
4.61941e-08
4.55372e-08
4.49196e-08
4.43419e-08
4.38043e-08
4.33064e-08
4.28475e-08
4.24267e-08
4.2043e-08
4.16951e-08
4.13818e-08
4.11019e-08
4.0854e-08
4.0637e-08
4.04497e-08
4.02912e-08
4.01606e-08
4.0057e-08
3.99799e-08
3.99287e-08
3.99032e-08
5.16378e-08
5.08247e-08
5.00071e-08
4.91984e-08
4.84089e-08
4.7646e-08
4.6915e-08
4.62195e-08
4.55619e-08
4.49436e-08
4.43654e-08
4.38272e-08
4.33288e-08
4.28694e-08
4.24482e-08
4.20641e-08
4.17158e-08
4.14022e-08
4.1122e-08
4.08738e-08
4.06566e-08
4.04691e-08
4.03105e-08
4.01797e-08
4.0076e-08
3.99988e-08
3.99476e-08
3.99221e-08
5.16652e-08
5.08515e-08
5.00332e-08
4.92239e-08
4.84338e-08
4.76702e-08
4.69385e-08
4.62424e-08
4.55842e-08
4.49654e-08
4.43866e-08
4.38479e-08
4.3349e-08
4.28892e-08
4.24676e-08
4.20831e-08
4.17345e-08
4.14206e-08
4.11401e-08
4.08917e-08
4.06743e-08
4.04867e-08
4.03279e-08
4.0197e-08
4.00932e-08
4.00159e-08
3.99647e-08
3.99391e-08
5.16895e-08
5.08753e-08
5.00565e-08
4.92466e-08
4.84559e-08
4.76917e-08
4.69595e-08
4.62628e-08
4.56041e-08
4.49847e-08
4.44054e-08
4.38663e-08
4.3367e-08
4.29068e-08
4.24849e-08
4.21001e-08
4.17512e-08
4.1437e-08
4.11563e-08
4.09077e-08
4.06901e-08
4.05024e-08
4.03434e-08
4.02124e-08
4.01086e-08
4.00312e-08
3.99799e-08
3.99544e-08
5.17109e-08
5.08962e-08
5.00769e-08
4.92665e-08
4.84752e-08
4.77106e-08
4.69778e-08
4.62806e-08
4.56215e-08
4.50017e-08
4.4422e-08
4.38825e-08
4.33828e-08
4.29223e-08
4.25e-08
4.2115e-08
4.17658e-08
4.14515e-08
4.11705e-08
4.09218e-08
4.0704e-08
4.05161e-08
4.03571e-08
4.0226e-08
4.0122e-08
4.00446e-08
3.99933e-08
3.99677e-08
5.17292e-08
5.09141e-08
5.00943e-08
4.92835e-08
4.84918e-08
4.77267e-08
4.69936e-08
4.6296e-08
4.56364e-08
4.50163e-08
4.44362e-08
4.38964e-08
4.33964e-08
4.29356e-08
4.25131e-08
4.21278e-08
4.17784e-08
4.14639e-08
4.11827e-08
4.09338e-08
4.07159e-08
4.05279e-08
4.03688e-08
4.02376e-08
4.01336e-08
4.00562e-08
4.00048e-08
3.99792e-08
5.17444e-08
5.0929e-08
5.01089e-08
4.92977e-08
4.85057e-08
4.77402e-08
4.70067e-08
4.63088e-08
4.56489e-08
4.50284e-08
4.44481e-08
4.3908e-08
4.34077e-08
4.29467e-08
4.2524e-08
4.21384e-08
4.17889e-08
4.14742e-08
4.11929e-08
4.09439e-08
4.07259e-08
4.05378e-08
4.03786e-08
4.02474e-08
4.01433e-08
4.00659e-08
4.00145e-08
3.99889e-08
5.17566e-08
5.09409e-08
5.01206e-08
4.93091e-08
4.85168e-08
4.7751e-08
4.70172e-08
4.6319e-08
4.56589e-08
4.50382e-08
4.44576e-08
4.39172e-08
4.34168e-08
4.29556e-08
4.25327e-08
4.2147e-08
4.17974e-08
4.14825e-08
4.12011e-08
4.0952e-08
4.07339e-08
4.05457e-08
4.03865e-08
4.02552e-08
4.01511e-08
4.00736e-08
4.00222e-08
3.99966e-08
5.17658e-08
5.09499e-08
5.01293e-08
4.93176e-08
4.85251e-08
4.77591e-08
4.70251e-08
4.63267e-08
4.56664e-08
4.50455e-08
4.44647e-08
4.39242e-08
4.34236e-08
4.29623e-08
4.25392e-08
4.21534e-08
4.18037e-08
4.14887e-08
4.12073e-08
4.09581e-08
4.07399e-08
4.05517e-08
4.03924e-08
4.0261e-08
4.01569e-08
4.00794e-08
4.0028e-08
4.00024e-08
5.17719e-08
5.09559e-08
5.01352e-08
4.93233e-08
4.85306e-08
4.77645e-08
4.70304e-08
4.63319e-08
4.56714e-08
4.50504e-08
4.44695e-08
4.39289e-08
4.34282e-08
4.29667e-08
4.25436e-08
4.21577e-08
4.18079e-08
4.14929e-08
4.12114e-08
4.09621e-08
4.07439e-08
4.05557e-08
4.03963e-08
4.0265e-08
4.01608e-08
4.00833e-08
4.00319e-08
4.00062e-08
5.17749e-08
5.09589e-08
5.01381e-08
4.93262e-08
4.85334e-08
4.77672e-08
4.7033e-08
4.63344e-08
4.56739e-08
4.50528e-08
4.44719e-08
4.39312e-08
4.34304e-08
4.29689e-08
4.25458e-08
4.21599e-08
4.181e-08
4.1495e-08
4.12134e-08
4.09642e-08
4.07459e-08
4.05577e-08
4.03983e-08
4.02669e-08
4.01628e-08
4.00852e-08
4.00338e-08
4.00082e-08
)
;

boundaryField
{
    bc-2
    {
        type            empty;
    }
    bc-3
    {
        type            empty;
    }
    bottom
    {
        type            zeroGradient;
    }
    leftSide
    {
        type            zeroGradient;
    }
    naturalSurface
    {
        type            zeroGradient;
    }
    rightSide
    {
        type            zeroGradient;
    }
    slopesurface
    {
        type            zeroGradient;
    }
    subGradeSurface
    {
        type            zeroGradient;
    }
}


// ************************************************************************* //
