# Supplementary material for: A finite volume-based model for the hydrothermal behavior of soil under freeze–thaw cycles
Source: PLoS One. 2021 Jun 3;16(6):e0252680. doi: 10.1371/journal.pone.0252680 (PMC8174737; doi:10.1371/journal.pone.0252680)
Supplement: S1 Data — (ZIP) [file pone.0252680.s001.zip › Data at equal time interval/3.31776e+08/Kg]

/*--------------------------------*- C++ -*----------------------------------*\
| =========                 |                                                 |
| \\      /  F ield         | OpenFOAM: The Open Source CFD Toolbox           |
|  \\    /   O peration     | Version:  2.4.0                                 |
|   \\  /    A nd           | Web:      www.OpenFOAM.org                      |
|    \\/     M anipulation  |                                                 |
\*---------------------------------------------------------------------------*/
FoamFile
{
    version     2.0;
    format      ascii;
    class       volVectorField;
    location    "3.31776e+08";
    object      Kg;
}
// * * * * * * * * * * * * * * * * * * * * * * * * * * * * * * * * * * * * * //

dimensions      [0 1 -1 0 0 0 0];

internalField   nonuniform List<vector> 
9554
(
(0 -1.25925e-14 0)
(0 -2.45049e-13 0)
(0 -2.74194e-09 0)
(0 -8.8659e-09 0)
(0 -1.59094e-08 0)
(0 -2.2938e-08 0)
(0 -2.9491e-08 0)
(0 -3.53319e-08 0)
(0 -4.03551e-08 0)
(0 -4.45362e-08 0)
(0 -4.79028e-08 0)
(0 -5.05143e-08 0)
(0 -5.24479e-08 0)
(0 -5.37894e-08 0)
(0 -5.46264e-08 0)
(0 -5.50431e-08 0)
(0 -5.51182e-08 0)
(0 -5.49223e-08 0)
(0 -5.45174e-08 0)
(0 -5.39567e-08 0)
(0 -5.32843e-08 0)
(0 -5.2537e-08 0)
(0 -1.25921e-14 0)
(0 -2.45038e-13 0)
(0 -2.74183e-09 0)
(0 -8.86555e-09 0)
(0 -1.59088e-08 0)
(0 -2.2937e-08 0)
(0 -2.94896e-08 0)
(0 -3.53303e-08 0)
(0 -4.03532e-08 0)
(0 -4.4534e-08 0)
(0 -4.79004e-08 0)
(0 -5.05116e-08 0)
(0 -5.2445e-08 0)
(0 -5.37864e-08 0)
(0 -5.46232e-08 0)
(0 -5.50399e-08 0)
(0 -5.5115e-08 0)
(0 -5.49191e-08 0)
(0 -5.45142e-08 0)
(0 -5.39534e-08 0)
(0 -5.32812e-08 0)
(0 -5.25338e-08 0)
(0 -1.25915e-14 0)
(0 -2.45017e-13 0)
(0 -2.7416e-09 0)
(0 -8.86484e-09 0)
(0 -1.59075e-08 0)
(0 -2.29351e-08 0)
(0 -2.9487e-08 0)
(0 -3.5327e-08 0)
(0 -4.03493e-08 0)
(0 -4.45296e-08 0)
(0 -4.78954e-08 0)
(0 -5.05062e-08 0)
(0 -5.24393e-08 0)
(0 -5.37804e-08 0)
(0 -5.4617e-08 0)
(0 -5.50336e-08 0)
(0 -5.51085e-08 0)
(0 -5.49126e-08 0)
(0 -5.45077e-08 0)
(0 -5.3947e-08 0)
(0 -5.32748e-08 0)
(0 -5.25276e-08 0)
(0 -1.25904e-14 0)
(0 -2.44986e-13 0)
(0 -2.74126e-09 0)
(0 -8.86378e-09 0)
(0 -1.59055e-08 0)
(0 -2.29321e-08 0)
(0 -2.94831e-08 0)
(0 -3.53222e-08 0)
(0 -4.03435e-08 0)
(0 -4.45229e-08 0)
(0 -4.7888e-08 0)
(0 -5.04982e-08 0)
(0 -5.24307e-08 0)
(0 -5.37714e-08 0)
(0 -5.46077e-08 0)
(0 -5.5024e-08 0)
(0 -5.50988e-08 0)
(0 -5.49029e-08 0)
(0 -5.4498e-08 0)
(0 -5.39373e-08 0)
(0 -5.32653e-08 0)
(0 -5.25182e-08 0)
(0 -1.25891e-14 0)
(0 -2.44944e-13 0)
(0 -2.7408e-09 0)
(0 -8.86237e-09 0)
(0 -1.59029e-08 0)
(0 -2.29282e-08 0)
(0 -2.94779e-08 0)
(0 -3.53156e-08 0)
(0 -4.03357e-08 0)
(0 -4.4514e-08 0)
(0 -4.78782e-08 0)
(0 -5.04875e-08 0)
(0 -5.24193e-08 0)
(0 -5.37594e-08 0)
(0 -5.45953e-08 0)
(0 -5.50113e-08 0)
(0 -5.50859e-08 0)
(0 -5.48899e-08 0)
(0 -5.44851e-08 0)
(0 -5.39245e-08 0)
(0 -5.32526e-08 0)
(0 -5.25057e-08 0)
(0 -1.25874e-14 0)
(0 -2.44892e-13 0)
(0 -2.74023e-09 0)
(0 -8.8606e-09 0)
(0 -1.58997e-08 0)
(0 -2.29234e-08 0)
(0 -2.94713e-08 0)
(0 -3.53075e-08 0)
(0 -4.0326e-08 0)
(0 -4.45029e-08 0)
(0 -4.78658e-08 0)
(0 -5.04741e-08 0)
(0 -5.2405e-08 0)
(0 -5.37444e-08 0)
(0 -5.45797e-08 0)
(0 -5.49954e-08 0)
(0 -5.50698e-08 0)
(0 -5.48737e-08 0)
(0 -5.44689e-08 0)
(0 -5.39084e-08 0)
(0 -5.32367e-08 0)
(0 -5.24901e-08 0)
(0 -1.25853e-14 0)
(0 -2.4483e-13 0)
(0 -2.73955e-09 0)
(0 -8.85848e-09 0)
(0 -1.58958e-08 0)
(0 -2.29175e-08 0)
(0 -2.94635e-08 0)
(0 -3.52977e-08 0)
(0 -4.03144e-08 0)
(0 -4.44896e-08 0)
(0 -4.7851e-08 0)
(0 -5.0458e-08 0)
(0 -5.23879e-08 0)
(0 -5.37264e-08 0)
(0 -5.45611e-08 0)
(0 -5.49763e-08 0)
(0 -5.50505e-08 0)
(0 -5.48542e-08 0)
(0 -5.44494e-08 0)
(0 -5.38891e-08 0)
(0 -5.32176e-08 0)
(0 -5.24713e-08 0)
(0 -1.25829e-14 0)
(0 -2.44757e-13 0)
(0 -2.73875e-09 0)
(0 -8.85601e-09 0)
(0 -1.58912e-08 0)
(0 -2.29107e-08 0)
(0 -2.94544e-08 0)
(0 -3.52863e-08 0)
(0 -4.03008e-08 0)
(0 -4.44741e-08 0)
(0 -4.78337e-08 0)
(0 -5.04392e-08 0)
(0 -5.23678e-08 0)
(0 -5.37054e-08 0)
(0 -5.45394e-08 0)
(0 -5.4954e-08 0)
(0 -5.50279e-08 0)
(0 -5.48315e-08 0)
(0 -5.44267e-08 0)
(0 -5.38666e-08 0)
(0 -5.31954e-08 0)
(0 -5.24494e-08 0)
(0 -1.25802e-14 0)
(0 -2.44675e-13 0)
(0 -2.73783e-09 0)
(0 -8.85319e-09 0)
(0 -1.5886e-08 0)
(0 -2.29029e-08 0)
(0 -2.94439e-08 0)
(0 -3.52732e-08 0)
(0 -4.02853e-08 0)
(0 -4.44563e-08 0)
(0 -4.7814e-08 0)
(0 -5.04178e-08 0)
(0 -5.2345e-08 0)
(0 -5.36814e-08 0)
(0 -5.45145e-08 0)
(0 -5.49286e-08 0)
(0 -5.50021e-08 0)
(0 -5.48056e-08 0)
(0 -5.44008e-08 0)
(0 -5.38409e-08 0)
(0 -5.317e-08 0)
(0 -5.24244e-08 0)
(0 -1.25771e-14 0)
(0 -2.44582e-13 0)
(0 -2.73681e-09 0)
(0 -8.85001e-09 0)
(0 -1.58802e-08 0)
(0 -2.28941e-08 0)
(0 -2.94321e-08 0)
(0 -3.52585e-08 0)
(0 -4.02679e-08 0)
(0 -4.44364e-08 0)
(0 -4.77918e-08 0)
(0 -5.03936e-08 0)
(0 -5.23192e-08 0)
(0 -5.36544e-08 0)
(0 -5.44865e-08 0)
(0 -5.49e-08 0)
(0 -5.49731e-08 0)
(0 -5.47764e-08 0)
(0 -5.43717e-08 0)
(0 -5.3812e-08 0)
(0 -5.31414e-08 0)
(0 -5.23963e-08 0)
(0 -1.25737e-14 0)
(0 -2.44479e-13 0)
(0 -2.73567e-09 0)
(0 -8.84649e-09 0)
(0 -1.58737e-08 0)
(0 -2.28844e-08 0)
(0 -2.94191e-08 0)
(0 -3.52422e-08 0)
(0 -4.02485e-08 0)
(0 -4.44142e-08 0)
(0 -4.77671e-08 0)
(0 -5.03668e-08 0)
(0 -5.22907e-08 0)
(0 -5.36244e-08 0)
(0 -5.44555e-08 0)
(0 -5.48682e-08 0)
(0 -5.49408e-08 0)
(0 -5.4744e-08 0)
(0 -5.43394e-08 0)
(0 -5.37799e-08 0)
(0 -5.31097e-08 0)
(0 -5.23651e-08 0)
(0 -1.25699e-14 0)
(0 -2.44367e-13 0)
(0 -2.73442e-09 0)
(0 -8.84262e-09 0)
(0 -1.58666e-08 0)
(0 -2.28737e-08 0)
(0 -2.94047e-08 0)
(0 -3.52243e-08 0)
(0 -4.02272e-08 0)
(0 -4.43898e-08 0)
(0 -4.774e-08 0)
(0 -5.03374e-08 0)
(0 -5.22592e-08 0)
(0 -5.35915e-08 0)
(0 -5.44213e-08 0)
(0 -5.48332e-08 0)
(0 -5.49054e-08 0)
(0 -5.47083e-08 0)
(0 -5.43038e-08 0)
(0 -5.37445e-08 0)
(0 -5.30748e-08 0)
(0 -5.23308e-08 0)
(0 -1.25658e-14 0)
(0 -2.44246e-13 0)
(0 -2.73305e-09 0)
(0 -8.8384e-09 0)
(0 -1.58588e-08 0)
(0 -2.2862e-08 0)
(0 -2.93891e-08 0)
(0 -3.52047e-08 0)
(0 -4.0204e-08 0)
(0 -4.43632e-08 0)
(0 -4.77105e-08 0)
(0 -5.03052e-08 0)
(0 -5.2225e-08 0)
(0 -5.35555e-08 0)
(0 -5.43841e-08 0)
(0 -5.47951e-08 0)
(0 -5.48668e-08 0)
(0 -5.46695e-08 0)
(0 -5.4265e-08 0)
(0 -5.3706e-08 0)
(0 -5.30368e-08 0)
(0 -5.22935e-08 0)
(0 -1.25614e-14 0)
(0 -2.44116e-13 0)
(0 -2.73158e-09 0)
(0 -8.83383e-09 0)
(0 -1.58504e-08 0)
(0 -2.28494e-08 0)
(0 -2.93721e-08 0)
(0 -3.51836e-08 0)
(0 -4.01788e-08 0)
(0 -4.43345e-08 0)
(0 -4.76785e-08 0)
(0 -5.02705e-08 0)
(0 -5.21879e-08 0)
(0 -5.35166e-08 0)
(0 -5.43438e-08 0)
(0 -5.47539e-08 0)
(0 -5.48249e-08 0)
(0 -5.46274e-08 0)
(0 -5.4223e-08 0)
(0 -5.36644e-08 0)
(0 -5.29957e-08 0)
(0 -5.2253e-08 0)
(0 -1.25567e-14 0)
(0 -2.43977e-13 0)
(0 -2.73e-09 0)
(0 -8.82892e-09 0)
(0 -1.58413e-08 0)
(0 -2.28358e-08 0)
(0 -2.93539e-08 0)
(0 -3.51608e-08 0)
(0 -4.01518e-08 0)
(0 -4.43035e-08 0)
(0 -4.7644e-08 0)
(0 -5.0233e-08 0)
(0 -5.2148e-08 0)
(0 -5.34747e-08 0)
(0 -5.43005e-08 0)
(0 -5.47095e-08 0)
(0 -5.47799e-08 0)
(0 -5.45822e-08 0)
(0 -5.41778e-08 0)
(0 -5.36196e-08 0)
(0 -5.29514e-08 0)
(0 -5.22095e-08 0)
(0 -1.25516e-14 0)
(0 -2.43829e-13 0)
(0 -2.7283e-09 0)
(0 -8.82366e-09 0)
(0 -1.58316e-08 0)
(0 -2.28213e-08 0)
(0 -2.93344e-08 0)
(0 -3.51365e-08 0)
(0 -4.01229e-08 0)
(0 -4.42704e-08 0)
(0 -4.76072e-08 0)
(0 -5.0193e-08 0)
(0 -5.21053e-08 0)
(0 -5.34299e-08 0)
(0 -5.42541e-08 0)
(0 -5.4662e-08 0)
(0 -5.47318e-08 0)
(0 -5.45338e-08 0)
(0 -5.41295e-08 0)
(0 -5.35716e-08 0)
(0 -5.29041e-08 0)
(0 -5.21629e-08 0)
(0 -1.25463e-14 0)
(0 -2.43672e-13 0)
(0 -2.7265e-09 0)
(0 -8.81807e-09 0)
(0 -1.58213e-08 0)
(0 -2.28058e-08 0)
(0 -2.93137e-08 0)
(0 -3.51106e-08 0)
(0 -4.00921e-08 0)
(0 -4.42352e-08 0)
(0 -4.7568e-08 0)
(0 -5.01504e-08 0)
(0 -5.20599e-08 0)
(0 -5.33822e-08 0)
(0 -5.42047e-08 0)
(0 -5.46114e-08 0)
(0 -5.46805e-08 0)
(0 -5.44822e-08 0)
(0 -5.4078e-08 0)
(0 -5.35205e-08 0)
(0 -5.28536e-08 0)
(0 -5.21133e-08 0)
(0 -1.25406e-14 0)
(0 -2.43505e-13 0)
(0 -2.72458e-09 0)
(0 -8.81213e-09 0)
(0 -1.58104e-08 0)
(0 -2.27894e-08 0)
(0 -2.92917e-08 0)
(0 -3.50831e-08 0)
(0 -4.00595e-08 0)
(0 -4.41978e-08 0)
(0 -4.75265e-08 0)
(0 -5.01052e-08 0)
(0 -5.20117e-08 0)
(0 -5.33317e-08 0)
(0 -5.41523e-08 0)
(0 -5.45577e-08 0)
(0 -5.46261e-08 0)
(0 -5.44275e-08 0)
(0 -5.40234e-08 0)
(0 -5.34663e-08 0)
(0 -5.28001e-08 0)
(0 -5.20608e-08 0)
(0 -1.25346e-14 0)
(0 -2.43327e-13 0)
(0 -2.72256e-09 0)
(0 -8.80585e-09 0)
(0 -1.57988e-08 0)
(0 -2.2772e-08 0)
(0 -2.92684e-08 0)
(0 -3.50541e-08 0)
(0 -4.0025e-08 0)
(0 -4.41584e-08 0)
(0 -4.74826e-08 0)
(0 -5.00576e-08 0)
(0 -5.19609e-08 0)
(0 -5.32783e-08 0)
(0 -5.4097e-08 0)
(0 -5.45011e-08 0)
(0 -5.45686e-08 0)
(0 -5.43697e-08 0)
(0 -5.39657e-08 0)
(0 -5.3409e-08 0)
(0 -5.27436e-08 0)
(0 -5.20052e-08 0)
(0 -1.25282e-14 0)
(0 -2.43134e-13 0)
(0 -2.72041e-09 0)
(0 -8.79922e-09 0)
(0 -1.57866e-08 0)
(0 -2.27538e-08 0)
(0 -2.9244e-08 0)
(0 -3.50236e-08 0)
(0 -3.99888e-08 0)
(0 -4.41169e-08 0)
(0 -4.74365e-08 0)
(0 -5.00074e-08 0)
(0 -5.19074e-08 0)
(0 -5.32221e-08 0)
(0 -5.40388e-08 0)
(0 -5.44415e-08 0)
(0 -5.45081e-08 0)
(0 -5.43089e-08 0)
(0 -5.39049e-08 0)
(0 -5.33487e-08 0)
(0 -5.26841e-08 0)
(0 -5.19467e-08 0)
(0 -1.25214e-14 0)
(0 -2.42923e-13 0)
(0 -2.71815e-09 0)
(0 -8.79225e-09 0)
(0 -1.57738e-08 0)
(0 -2.27346e-08 0)
(0 -2.92184e-08 0)
(0 -3.49917e-08 0)
(0 -3.99509e-08 0)
(0 -4.40736e-08 0)
(0 -4.73883e-08 0)
(0 -4.9955e-08 0)
(0 -5.18514e-08 0)
(0 -5.31633e-08 0)
(0 -5.39778e-08 0)
(0 -5.43789e-08 0)
(0 -5.44447e-08 0)
(0 -5.4245e-08 0)
(0 -5.38412e-08 0)
(0 -5.32855e-08 0)
(0 -5.26216e-08 0)
(0 -5.18853e-08 0)
(0 -1.25142e-14 0)
(0 -2.42688e-13 0)
(0 -2.71576e-09 0)
(0 -8.78494e-09 0)
(0 -1.57604e-08 0)
(0 -2.27147e-08 0)
(0 -2.91917e-08 0)
(0 -3.49585e-08 0)
(0 -3.99115e-08 0)
(0 -4.40284e-08 0)
(0 -4.7338e-08 0)
(0 -4.99003e-08 0)
(0 -5.1793e-08 0)
(0 -5.31019e-08 0)
(0 -5.39141e-08 0)
(0 -5.43136e-08 0)
(0 -5.43784e-08 0)
(0 -5.41783e-08 0)
(0 -5.37745e-08 0)
(0 -5.32192e-08 0)
(0 -5.25562e-08 0)
(0 -5.1821e-08 0)
(0 -1.25062e-14 0)
(0 -2.4242e-13 0)
(0 -2.71325e-09 0)
(0 -8.77731e-09 0)
(0 -1.57465e-08 0)
(0 -2.2694e-08 0)
(0 -2.91641e-08 0)
(0 -3.49241e-08 0)
(0 -3.98707e-08 0)
(0 -4.39817e-08 0)
(0 -4.72859e-08 0)
(0 -4.98436e-08 0)
(0 -5.17324e-08 0)
(0 -5.3038e-08 0)
(0 -5.38478e-08 0)
(0 -5.42456e-08 0)
(0 -5.43093e-08 0)
(0 -5.41087e-08 0)
(0 -5.37049e-08 0)
(0 -5.31501e-08 0)
(0 -5.24879e-08 0)
(0 -5.17538e-08 0)
(0 -1.24975e-14 0)
(0 -2.42111e-13 0)
(0 -2.7106e-09 0)
(0 -8.76939e-09 0)
(0 -1.57322e-08 0)
(0 -2.26727e-08 0)
(0 -2.91358e-08 0)
(0 -3.48888e-08 0)
(0 -3.98288e-08 0)
(0 -4.39337e-08 0)
(0 -4.72324e-08 0)
(0 -4.97851e-08 0)
(0 -5.16698e-08 0)
(0 -5.2972e-08 0)
(0 -5.37792e-08 0)
(0 -5.41751e-08 0)
(0 -5.42375e-08 0)
(0 -5.40363e-08 0)
(0 -5.36325e-08 0)
(0 -5.30782e-08 0)
(0 -5.24168e-08 0)
(0 -5.1684e-08 0)
(0 -1.24878e-14 0)
(0 -2.41751e-13 0)
(0 -2.70785e-09 0)
(0 -8.76127e-09 0)
(0 -1.57176e-08 0)
(0 -2.26512e-08 0)
(0 -2.91072e-08 0)
(0 -3.48532e-08 0)
(0 -3.97864e-08 0)
(0 -4.38849e-08 0)
(0 -4.71778e-08 0)
(0 -4.97253e-08 0)
(0 -5.16055e-08 0)
(0 -5.29042e-08 0)
(0 -5.37084e-08 0)
(0 -5.41022e-08 0)
(0 -5.41633e-08 0)
(0 -5.39614e-08 0)
(0 -5.35575e-08 0)
(0 -5.30036e-08 0)
(0 -5.23431e-08 0)
(0 -5.16114e-08 0)
(0 -1.24768e-14 0)
(0 -2.4133e-13 0)
(0 -2.70502e-09 0)
(0 -8.75311e-09 0)
(0 -1.57031e-08 0)
(0 -2.26298e-08 0)
(0 -2.90787e-08 0)
(0 -3.48177e-08 0)
(0 -3.9744e-08 0)
(0 -4.38359e-08 0)
(0 -4.71227e-08 0)
(0 -4.96648e-08 0)
(0 -5.15402e-08 0)
(0 -5.28348e-08 0)
(0 -5.36359e-08 0)
(0 -5.40273e-08 0)
(0 -5.40868e-08 0)
(0 -5.3884e-08 0)
(0 -5.34799e-08 0)
(0 -5.29263e-08 0)
(0 -5.22666e-08 0)
(0 -5.15361e-08 0)
(0 -1.24643e-14 0)
(0 -2.40847e-13 0)
(0 -2.7022e-09 0)
(0 -8.74518e-09 0)
(0 -1.56892e-08 0)
(0 -2.26094e-08 0)
(0 -2.90515e-08 0)
(0 -3.47834e-08 0)
(0 -3.97027e-08 0)
(0 -4.37878e-08 0)
(0 -4.7068e-08 0)
(0 -4.96042e-08 0)
(0 -5.14743e-08 0)
(0 -5.27645e-08 0)
(0 -5.3562e-08 0)
(0 -5.39507e-08 0)
(0 -5.40083e-08 0)
(0 -5.38045e-08 0)
(0 -5.34e-08 0)
(0 -5.28466e-08 0)
(0 -5.21877e-08 0)
(0 -5.14584e-08 0)
(0 -1.245e-14 0)
(0 -2.40315e-13 0)
(0 -2.69954e-09 0)
(0 -8.73798e-09 0)
(0 -1.56767e-08 0)
(0 -2.2591e-08 0)
(0 -2.90267e-08 0)
(0 -3.47518e-08 0)
(0 -3.96639e-08 0)
(0 -4.37418e-08 0)
(0 -4.7015e-08 0)
(0 -4.95446e-08 0)
(0 -5.14088e-08 0)
(0 -5.2694e-08 0)
(0 -5.34873e-08 0)
(0 -5.38728e-08 0)
(0 -5.39282e-08 0)
(0 -5.3723e-08 0)
(0 -5.33179e-08 0)
(0 -5.27647e-08 0)
(0 -5.21064e-08 0)
(0 -5.13782e-08 0)
(0 -1.24342e-14 0)
(0 -2.39776e-13 0)
(0 -2.69731e-09 0)
(0 -8.7323e-09 0)
(0 -1.5667e-08 0)
(0 -2.25765e-08 0)
(0 -2.90065e-08 0)
(0 -3.47249e-08 0)
(0 -3.96297e-08 0)
(0 -4.36998e-08 0)
(0 -4.69653e-08 0)
(0 -4.94874e-08 0)
(0 -5.13449e-08 0)
(0 -5.26241e-08 0)
(0 -5.34126e-08 0)
(0 -5.37943e-08 0)
(0 -5.38469e-08 0)
(0 -5.36399e-08 0)
(0 -5.32339e-08 0)
(0 -5.26805e-08 0)
(0 -5.20228e-08 0)
(0 -5.12957e-08 0)
(0 -1.24175e-14 0)
(0 -2.39324e-13 0)
(0 -2.69597e-09 0)
(0 -8.72941e-09 0)
(0 -1.56621e-08 0)
(0 -2.25685e-08 0)
(0 -2.89937e-08 0)
(0 -3.47058e-08 0)
(0 -3.96028e-08 0)
(0 -4.36643e-08 0)
(0 -4.69209e-08 0)
(0 -4.94344e-08 0)
(0 -5.12839e-08 0)
(0 -5.25561e-08 0)
(0 -5.33387e-08 0)
(0 -5.37157e-08 0)
(0 -5.37649e-08 0)
(0 -5.35556e-08 0)
(0 -5.31483e-08 0)
(0 -5.25945e-08 0)
(0 -5.19371e-08 0)
(0 -5.1211e-08 0)
(0 -1.24017e-14 0)
(0 -2.3914e-13 0)
(0 -2.69629e-09 0)
(0 -8.73128e-09 0)
(0 -1.56651e-08 0)
(0 -2.25707e-08 0)
(0 -2.89925e-08 0)
(0 -3.46984e-08 0)
(0 -3.95871e-08 0)
(0 -4.36387e-08 0)
(0 -4.68848e-08 0)
(0 -4.93879e-08 0)
(0 -5.12277e-08 0)
(0 -5.24913e-08 0)
(0 -5.32667e-08 0)
(0 -5.3638e-08 0)
(0 -5.36828e-08 0)
(0 -5.34705e-08 0)
(0 -5.30614e-08 0)
(0 -5.25069e-08 0)
(0 -5.18496e-08 0)
(0 -5.11243e-08 0)
(0 -1.23902e-14 0)
(0 -2.3955e-13 0)
(0 -2.69946e-09 0)
(0 -8.74094e-09 0)
(0 -1.56805e-08 0)
(0 -2.25887e-08 0)
(0 -2.90086e-08 0)
(0 -3.47083e-08 0)
(0 -3.95873e-08 0)
(0 -4.3627e-08 0)
(0 -4.68602e-08 0)
(0 -4.93505e-08 0)
(0 -5.11783e-08 0)
(0 -5.24314e-08 0)
(0 -5.31978e-08 0)
(0 -5.35619e-08 0)
(0 -5.36013e-08 0)
(0 -5.33851e-08 0)
(0 -5.29736e-08 0)
(0 -5.24179e-08 0)
(0 -5.17604e-08 0)
(0 -5.10357e-08 0)
(0 -1.23899e-14 0)
(0 -2.41126e-13 0)
(0 -2.70739e-09 0)
(0 -8.76299e-09 0)
(0 -1.57152e-08 0)
(0 -2.26302e-08 0)
(0 -2.90498e-08 0)
(0 -3.47427e-08 0)
(0 -3.96098e-08 0)
(0 -4.36345e-08 0)
(0 -4.68514e-08 0)
(0 -4.93255e-08 0)
(0 -5.11383e-08 0)
(0 -5.23781e-08 0)
(0 -5.31334e-08 0)
(0 -5.34886e-08 0)
(0 -5.35211e-08 0)
(0 -5.33e-08 0)
(0 -5.28853e-08 0)
(0 -5.23278e-08 0)
(0 -5.16698e-08 0)
(0 -5.09454e-08 0)
(0 -1.24137e-14 0)
(0 -2.4486e-13 0)
(0 -2.72306e-09 0)
(0 -8.80432e-09 0)
(0 -1.57785e-08 0)
(0 -2.27058e-08 0)
(0 -2.91265e-08 0)
(0 -3.48107e-08 0)
(0 -3.96622e-08 0)
(0 -4.36673e-08 0)
(0 -4.68632e-08 0)
(0 -4.93166e-08 0)
(0 -5.11104e-08 0)
(0 -5.23336e-08 0)
(0 -5.3075e-08 0)
(0 -5.34191e-08 0)
(0 -5.34431e-08 0)
(0 -5.32158e-08 0)
(0 -5.2797e-08 0)
(0 -5.22371e-08 0)
(0 -5.15779e-08 0)
(0 -5.08536e-08 0)
(0 -1.24864e-14 0)
(0 -2.52359e-13 0)
(0 -2.75103e-09 0)
(0 -8.8753e-09 0)
(0 -1.58843e-08 0)
(0 -2.28299e-08 0)
(0 -2.92518e-08 0)
(0 -3.49235e-08 0)
(0 -3.97535e-08 0)
(0 -4.37324e-08 0)
(0 -4.69007e-08 0)
(0 -4.93276e-08 0)
(0 -5.10974e-08 0)
(0 -5.22999e-08 0)
(0 -5.30242e-08 0)
(0 -5.33545e-08 0)
(0 -5.3368e-08 0)
(0 -5.31331e-08 0)
(0 -5.2709e-08 0)
(0 -5.21458e-08 0)
(0 -5.14851e-08 0)
(0 -5.07605e-08 0)
(0 -1.26456e-14 0)
(0 -2.66913e-13 0)
(0 -2.79899e-09 0)
(0 -8.99172e-09 0)
(0 -1.6052e-08 0)
(0 -2.30216e-08 0)
(0 -2.94423e-08 0)
(0 -3.50945e-08 0)
(0 -3.98939e-08 0)
(0 -4.38373e-08 0)
(0 -4.69695e-08 0)
(0 -4.93625e-08 0)
(0 -5.11022e-08 0)
(0 -5.22791e-08 0)
(0 -5.29823e-08 0)
(0 -5.32959e-08 0)
(0 -5.32967e-08 0)
(0 -5.30524e-08 0)
(0 -5.26218e-08 0)
(0 -5.20545e-08 0)
(0 -5.13916e-08 0)
(0 -5.06662e-08 0)
(0 -1.29829e-14 0)
(0 -2.95636e-13 0)
(0 -2.87999e-09 0)
(0 -9.17773e-09 0)
(0 -1.63086e-08 0)
(0 -2.33051e-08 0)
(0 -2.97174e-08 0)
(0 -3.53379e-08 0)
(0 -4.00936e-08 0)
(0 -4.39892e-08 0)
(0 -4.70745e-08 0)
(0 -4.94248e-08 0)
(0 -5.11273e-08 0)
(0 -5.22729e-08 0)
(0 -5.29506e-08 0)
(0 -5.32443e-08 0)
(0 -5.32297e-08 0)
(0 -5.29742e-08 0)
(0 -5.25358e-08 0)
(0 -5.19634e-08 0)
(0 -5.12976e-08 0)
(0 -5.05711e-08 0)
(0 -1.36756e-14 0)
(0 -3.55949e-13 0)
(0 -3.01695e-09 0)
(0 -9.47032e-09 0)
(0 -1.66905e-08 0)
(0 -2.37097e-08 0)
(0 -3.0098e-08 0)
(0 -3.56683e-08 0)
(0 -4.03623e-08 0)
(0 -4.41944e-08 0)
(0 -4.72201e-08 0)
(0 -4.95174e-08 0)
(0 -5.11746e-08 0)
(0 -5.22827e-08 0)
(0 -5.29303e-08 0)
(0 -5.32002e-08 0)
(0 -5.31677e-08 0)
(0 -5.2899e-08 0)
(0 -5.24513e-08 0)
(0 -5.18728e-08 0)
(0 -5.12033e-08 0)
(0 -5.04751e-08 0)
(0 -1.52839e-14 0)
(0 -5.02201e-13 0)
(0 -3.25223e-09 0)
(0 -9.92579e-09 0)
(0 -1.72447e-08 0)
(0 -2.42677e-08 0)
(0 -3.06044e-08 0)
(0 -3.60973e-08 0)
(0 -4.07067e-08 0)
(0 -4.44569e-08 0)
(0 -4.74086e-08 0)
(0 -4.96418e-08 0)
(0 -5.12452e-08 0)
(0 -5.23093e-08 0)
(0 -5.29217e-08 0)
(0 -5.31643e-08 0)
(0 -5.3111e-08 0)
(0 -5.2827e-08 0)
(0 -5.23685e-08 0)
(0 -5.17828e-08 0)
(0 -5.11089e-08 0)
(0 -5.03786e-08 0)
(0 -1.98751e-14 0)
(0 -9.72315e-13 0)
(0 -3.66481e-09 0)
(0 -1.06247e-08 0)
(0 -1.80242e-08 0)
(0 -2.50075e-08 0)
(0 -3.125e-08 0)
(0 -3.6631e-08 0)
(0 -4.11291e-08 0)
(0 -4.47776e-08 0)
(0 -4.76404e-08 0)
(0 -4.97981e-08 0)
(0 -5.13392e-08 0)
(0 -5.23528e-08 0)
(0 -5.29252e-08 0)
(0 -5.31366e-08 0)
(0 -5.30598e-08 0)
(0 -5.27584e-08 0)
(0 -5.22876e-08 0)
(0 -5.16936e-08 0)
(0 -5.10146e-08 0)
(0 -5.02815e-08 0)
(0 -6.55582e-15 0)
(0 -6.31666e-15 0)
(0 -7.19406e-15 0)
(0 -1.48355e-14 0)
(0 -5.9318e-15 0)
(0 -1.17857e-14 0)
(0 -1.0171e-14 0)
(0 -2.07704e-14 0)
(0 -5.40947e-15 0)
(0 -2.88475e-13 0)
(0 -1.04074e-14 0)
(0 -2.04399e-14 0)
(0 -3.59556e-15 0)
(0 -5.74832e-14 0)
(0 -6.05711e-15 0)
(0 -3.84606e-15 0)
(0 -7.75576e-15 0)
(0 -1.40262e-14 0)
(0 -6.43174e-14 0)
(0 -6.63991e-15 0)
(0 -4.40926e-15 0)
(0 -1.70821e-13 0)
(0 -6.35424e-15 0)
(0 -1.44355e-14 0)
(0 -2.08093e-14 0)
(0 -1.25012e-14 0)
(0 -7.86649e-15 0)
(0 -1.07813e-14 0)
(0 -1.59536e-14 0)
(0 -5.84863e-15 0)
(0 -4.35231e-14 0)
(0 -6.90982e-15 0)
(0 -6.15703e-15 0)
(0 -3.46917e-14 0)
(0 -2.89891e-08 0)
(0 -1.63081e-12 0)
(0 -2.42695e-08 0)
(0 -4.80903e-08 0)
(0 -7.81049e-14 0)
(0 -1.11019e-12 0)
(0 -1.59805e-13 0)
(0 -2.31378e-13 0)
(0 -4.41708e-14 0)
(0 -2.21118e-13 0)
(0 -5.67072e-14 0)
(0 -8.443e-13 0)
(0 -1.0374e-13 0)
(0 -3.57479e-09 0)
(0 -3.50441e-12 0)
(0 -1.1233e-08 0)
(0 -1.15235e-14 0)
(0 -2.78197e-09 0)
(0 -3.02679e-11 0)
(0 -1.70463e-08 0)
(0 -3.95359e-08 0)
(0 -4.91701e-08 0)
(0 -3.55375e-08 0)
(0 -4.66254e-08 0)
(0 -7.24205e-13 0)
(0 -9.93318e-15 0)
(0 -4.99939e-13 0)
(0 -7.42073e-09 0)
(0 -6.90583e-09 0)
(0 -1.60875e-08 0)
(0 -1.47482e-13 0)
(0 -2.72197e-08 0)
(0 -4.18362e-09 0)
(0 -1.64943e-08 0)
(0 -9.47969e-09 0)
(0 -2.51615e-08 0)
(0 -9.00969e-09 0)
(0 -3.02141e-08 0)
(0 -1.22212e-08 0)
(0 -1.81608e-08 0)
(0 -2.00695e-08 0)
(0 -3.51533e-08 0)
(0 -1.46751e-08 0)
(0 -3.70234e-08 0)
(0 -2.44363e-08 0)
(0 -2.85727e-08 0)
(0 -2.63641e-08 0)
(0 -4.30711e-08 0)
(0 -2.50782e-08 0)
(0 -3.11749e-08 0)
(0 -3.18691e-08 0)
(0 -4.0684e-08 0)
(0 -2.15959e-08 0)
(0 -3.50512e-08 0)
(0 -3.02279e-08 0)
(0 -4.30691e-08 0)
(0 -3.76441e-08 0)
(0 -4.51623e-08 0)
(0 -2.74255e-08 0)
(0 -3.50988e-08 0)
(0 -4.35613e-08 0)
(0 -4.46086e-08 0)
(0 -3.05514e-08 0)
(0 -4.60005e-08 0)
(0 -2.85744e-08 0)
(0 -3.59286e-08 0)
(0 -3.56762e-08 0)
(0 -4.50791e-08 0)
(0 -3.15576e-08 0)
(0 -3.69595e-08 0)
(0 -2.88448e-08 0)
(0 -2.92236e-08 0)
(0 -2.59252e-08 0)
(0 -2.67063e-08 0)
(0 -4.64894e-08 0)
(0 -4.59817e-08 0)
(0 -2.34681e-08 0)
(0 -2.15216e-08 0)
(0 -4.82509e-08 0)
(0 -1.18254e-08 0)
(0 -5.40832e-15 0)
(0 -1.47685e-09 0)
(0 -2.49537e-08 0)
(0 -2.3429e-09 0)
(0 -2.7877e-08 0)
(0 -3.89885e-08 0)
(0 -1.5185e-08 0)
(0 -2.11894e-08 0)
(0 -3.93511e-08 0)
(0 -4.30889e-08 0)
(0 -2.17516e-08 0)
(0 -1.08564e-14 0)
(0 -8.17922e-09 0)
(0 -2.43804e-08 0)
(0 -4.42877e-08 0)
(0 -3.52727e-08 0)
(0 -2.56246e-08 0)
(0 -3.37905e-08 0)
(0 -2.35697e-08 0)
(0 -2.18521e-09 0)
(0 -1.59382e-14 0)
(0 -2.5208e-11 0)
(0 -1.63017e-08 0)
(0 -3.34659e-08 0)
(0 -4.12619e-08 0)
(0 -3.82841e-08 0)
(0 -4.44241e-08 0)
(0 -7.41355e-09 0)
(0 -2.70612e-08 0)
(0 -1.92941e-08 0)
(0 -3.16499e-08 0)
(0 -3.48139e-08 0)
(0 -4.52436e-08 0)
(0 -3.28796e-08 0)
(0 -2.03351e-08 0)
(0 -2.06411e-08 0)
(0 -3.5829e-08 0)
(0 -4.82189e-08 0)
(0 -3.71518e-08 0)
(0 -4.76353e-08 0)
(0 -3.64996e-08 0)
(0 -1.31063e-08 0)
(0 -3.00921e-08 0)
(0 -4.7477e-09 0)
(0 -2.25133e-08 0)
(0 -1.43729e-08 0)
(0 -1.71714e-11 0)
(0 -2.36281e-11 0)
(0 -1.20723e-14 0)
(0 -1.02198e-13 0)
(0 -3.33262e-14 0)
(0 -4.37145e-08 0)
(0 -4.48956e-08 0)
(0 -3.78879e-08 0)
(0 -2.63343e-08 0)
(0 -4.82171e-08 0)
(0 -3.97321e-08 0)
(0 -3.34941e-08 0)
(0 -2.61543e-08 0)
(0 -4.76506e-08 0)
(0 -3.95133e-08 0)
(0 -4.51236e-08 0)
(0 -3.58348e-08 0)
(0 -1.99772e-08 0)
(0 -2.97658e-08 0)
(0 -7.52093e-09 0)
(0 -6.36474e-09 0)
(0 -1.01329e-14 0)
(0 -1.90832e-09 0)
(0 -2.60259e-08 0)
(0 -1.81322e-08 0)
(0 -2.837e-08 0)
(0 -3.34957e-08 0)
(0 -1.90115e-08 0)
(0 -1.01357e-08 0)
(0 -2.57835e-08 0)
(0 -3.79747e-08 0)
(0 -1.39229e-08 0)
(0 -2.75326e-08 0)
(0 -3.85226e-08 0)
(0 -4.77148e-08 0)
(0 -3.23811e-08 0)
(0 -2.25105e-08 0)
(0 -3.16121e-08 0)
(0 -4.23443e-08 0)
(0 -7.33459e-09 0)
(0 -1.30483e-08 0)
(0 -3.51149e-08 0)
(0 -4.01878e-08 0)
(0 -1.05397e-08 0)
(0 -1.27817e-12 0)
(0 -2.43163e-08 0)
(0 -3.22371e-08 0)
(0 -1.74827e-14 0)
(0 -2.86627e-09 0)
(0 -4.90115e-08 0)
(0 -4.15e-08 0)
(0 -4.3269e-08 0)
(0 -3.61355e-08 0)
(0 -4.2693e-08 0)
(0 -3.61695e-08 0)
(0 -3.30532e-08 0)
(0 -4.20046e-08 0)
(0 -3.06322e-08 0)
(0 -3.9526e-08 0)
(0 -2.08287e-08 0)
(0 -3.5668e-08 0)
(0 -3.86873e-14 0)
(0 -1.55139e-14 0)
(0 -2.962e-08 0)
(0 -2.23839e-08 0)
(0 -7.67766e-09 0)
(0 -3.95808e-13 0)
(0 -1.59828e-08 0)
(0 -6.23147e-09 0)
(0 -1.04268e-08 0)
(0 -1.06818e-11 0)
(0 -2.78302e-08 0)
(0 -2.30797e-08 0)
(0 -1.44879e-08 0)
(0 -2.02056e-08 0)
(0 -4.67862e-08 0)
(0 -4.11313e-08 0)
(0 -2.01659e-08 0)
(0 -1.2063e-08 0)
(0 -4.77481e-08 0)
(0 -4.07066e-08 0)
(0 -2.50456e-08 0)
(0 -1.77384e-08 0)
(0 -3.93522e-08 0)
(0 -2.85173e-08 0)
(0 -2.1962e-08 0)
(0 -3.05455e-08 0)
(0 -4.94112e-08 0)
(0 -4.28445e-08 0)
(0 -4.55727e-08 0)
(0 -4.89592e-08 0)
(0 -8.55653e-14 0)
(0 -9.47637e-15 0)
(0 -3.25168e-08 0)
(0 -2.34581e-08 0)
(0 -2.43695e-08 0)
(0 -3.14956e-08 0)
(0 -3.88059e-09 0)
(0 -4.48766e-09 0)
(0 -4.38086e-08 0)
(0 -3.82737e-08 0)
(0 -2.68887e-08 0)
(0 -2.46779e-08 0)
(0 -1.36245e-08 0)
(0 -4.32114e-09 0)
(0 -2.38408e-08 0)
(0 -3.1822e-08 0)
(0 -3.04689e-08 0)
(0 -2.90426e-08 0)
(0 -4.50334e-08 0)
(0 -4.64663e-08 0)
(0 -5.85671e-14 0)
(0 -1.78207e-09 0)
(0 -3.97992e-12 0)
(0 -1.75421e-14 0)
(0 -2.94267e-08 0)
(0 -2.46249e-08 0)
(0 -2.13747e-08 0)
(0 -3.00814e-08 0)
(0 -2.365e-08 0)
(0 -3.28975e-08 0)
(0 -6.38723e-13 0)
(0 -6.90765e-15 0)
(0 -4.00703e-08 0)
(0 -3.24823e-08 0)
(0 -3.26521e-09 0)
(0 -6.05124e-14 0)
(0 -3.55859e-08 0)
(0 -2.71522e-08 0)
(0 -3.15391e-08 0)
(0 -3.31042e-08 0)
(0 -3.92614e-08 0)
(0 -3.16033e-08 0)
(0 -5.38412e-09 0)
(0 -1.8132e-11 0)
(0 -4.04632e-08 0)
(0 -4.49515e-08 0)
(0 -4.43573e-08 0)
(0 -4.69115e-08 0)
(0 -1.03728e-08 0)
(0 -1.67714e-08 0)
(0 -2.15665e-08 0)
(0 -1.4446e-08 0)
(0 -3.48947e-08 0)
(0 -3.37156e-08 0)
(0 -4.19989e-09 0)
(0 -7.68279e-09 0)
(0 -1.87547e-08 0)
(0 -1.11817e-08 0)
(0 -3.82103e-08 0)
(0 -3.18287e-08 0)
(0 -1.45433e-08 0)
(0 -2.33089e-08 0)
(0 -8.9671e-09 0)
(0 -2.30336e-09 0)
(0 -4.1138e-08 0)
(0 -3.6378e-08 0)
(0 -2.85206e-08 0)
(0 -3.69914e-08 0)
(0 -1.27445e-08 0)
(0 -1.59365e-08 0)
(0 -2.37644e-08 0)
(0 -2.22832e-08 0)
(0 -4.64407e-08 0)
(0 -4.28859e-08 0)
(0 -4.148e-08 0)
(0 -3.86721e-08 0)
(0 -4.13869e-08 0)
(0 -4.23155e-08 0)
(0 -2.8478e-08 0)
(0 -3.3835e-08 0)
(0 -1.49282e-14 0)
(0 -4.5428e-11 0)
(0 -1.42067e-08 0)
(0 -8.62429e-09 0)
(0 -2.89521e-08 0)
(0 -2.62498e-08 0)
(0 -1.51873e-12 0)
(0 -2.6892e-09 0)
(0 -3.32135e-08 0)
(0 -2.68981e-08 0)
(0 -3.33534e-08 0)
(0 -3.51384e-08 0)
(0 -4.55029e-08 0)
(0 -4.12831e-08 0)
(0 -3.44134e-08 0)
(0 -3.78398e-08 0)
(0 -7.60282e-09 0)
(0 -2.2078e-09 0)
(0 -3.59601e-08 0)
(0 -3.01115e-08 0)
(0 -4.0824e-08 0)
(0 -4.38046e-08 0)
(0 -2.4196e-08 0)
(0 -1.91797e-08 0)
(0 -3.86867e-14 0)
(0 -6.94789e-15 0)
(0 -3.7258e-08 0)
(0 -3.11541e-08 0)
(0 -3.76516e-08 0)
(0 -4.03008e-08 0)
(0 -1.6793e-08 0)
(0 -7.5947e-09 0)
(0 -4.0133e-08 0)
(0 -4.30821e-08 0)
(0 -3.25392e-08 0)
(0 -3.59723e-08 0)
(0 -1.70118e-11 0)
(0 -5.93051e-14 0)
(0 -9.88201e-09 0)
(0 -5.00253e-09 0)
(0 -2.90357e-08 0)
(0 -3.35992e-08 0)
(0 -1.8836e-08 0)
(0 -2.39289e-08 0)
(0 -3.08704e-08 0)
(0 -2.62234e-08 0)
(0 -2.99036e-08 0)
(0 -3.55065e-08 0)
(0 -3.74045e-08 0)
(0 -3.16406e-08 0)
(0 -3.66971e-08 0)
(0 -3.95425e-08 0)
(0 -4.1176e-08 0)
(0 -4.3376e-08 0)
(0 -2.56312e-08 0)
(0 -2.53342e-08 0)
(0 -1.04531e-08 0)
(0 -4.40203e-09 0)
(0 -2.44729e-08 0)
(0 -2.74967e-08 0)
(0 -3.75268e-08 0)
(0 -3.4106e-08 0)
(0 -4.87703e-08 0)
(0 -4.59243e-08 0)
(0 -2.34548e-08 0)
(0 -2.90211e-08 0)
(0 -2.56438e-08 0)
(0 -2.05228e-08 0)
(0 -4.20949e-08 0)
(0 -3.93917e-08 0)
(0 -3.66979e-08 0)
(0 -3.96737e-08 0)
(0 -1.95897e-09 0)
(0 -1.12393e-12 0)
(0 -4.68484e-08 0)
(0 -4.49387e-08 0)
(0 -1.99439e-08 0)
(0 -2.48755e-08 0)
(0 -2.2923e-08 0)
(0 -1.70576e-08 0)
(0 -4.05986e-08 0)
(0 -4.27372e-08 0)
(0 -2.09599e-14 0)
(0 -6.59232e-15 0)
(0 -1.95165e-08 0)
(0 -1.2603e-08 0)
(0 -6.74124e-13 0)
(0 -5.79638e-11 0)
(0 -1.97247e-08 0)
(0 -2.36379e-08 0)
(0 -4.86821e-09 0)
(0 -5.05915e-11 0)
(0 -2.75427e-08 0)
(0 -2.43081e-08 0)
(0 -1.8298e-08 0)
(0 -1.31662e-08 0)
(0 -8.13552e-15 0)
(0 -2.30262e-14 0)
(0 -5.64462e-12 0)
(0 -6.74175e-14 0)
(0 -4.10343e-08 0)
(0 -4.50758e-08 0)
(0 -7.09013e-09 0)
(0 -4.48191e-09 0)
(0 -4.30387e-08 0)
(0 -4.00978e-08 0)
(0 -4.42795e-09 0)
(0 -1.09994e-08 0)
(0 -3.69701e-13 0)
(0 -5.43614e-12 0)
(0 -4.65295e-08 0)
(0 -4.92617e-08 0)
(0 -2.88546e-08 0)
(0 -2.38481e-08 0)
(0 -4.8329e-08 0)
(0 -4.85e-08 0)
(0 -4.77335e-08 0)
(0 -4.81149e-08 0)
(0 -4.26605e-08 0)
(0 -4.61512e-08 0)
(0 -1.25086e-08 0)
(0 -1.65011e-08 0)
(0 -3.109e-08 0)
(0 -2.72152e-08 0)
(0 -2.55172e-08 0)
(0 -2.56463e-08 0)
(0 -2.18694e-09 0)
(0 -7.85858e-11 0)
(0 -1.71957e-08 0)
(0 -1.56389e-08 0)
(0 -3.31151e-08 0)
(0 -2.91934e-08 0)
(0 -1.60335e-12 0)
(0 -3.58598e-11 0)
(0 -1.65391e-08 0)
(0 -2.22816e-08 0)
(0 -8.25871e-09 0)
(0 -1.12479e-08 0)
(0 -1.75895e-08 0)
(0 -2.18762e-08 0)
(0 -1.78929e-08 0)
(0 -1.33628e-08 0)
(0 -3.03723e-08 0)
(0 -2.63601e-08 0)
(0 -2.181e-08 0)
(0 -2.30416e-08 0)
(0 -2.80915e-14 0)
(0 -7.13057e-15 0)
(0 -7.06641e-15 0)
(0 -3.92834e-14 0)
(0 -4.63379e-08 0)
(0 -4.32924e-08 0)
(0 -3.12482e-08 0)
(0 -3.05671e-08 0)
(0 -3.93039e-08 0)
(0 -3.68877e-08 0)
(0 -3.11334e-14 0)
(0 -5.96823e-15 0)
(0 -1.53521e-13 0)
(0 -2.05201e-08 0)
(0 -6.11995e-15 0)
(0 -9.43635e-15 0)
(0 -6.4841e-15 0)
(0 -1.04509e-14 0)
(0 -6.19029e-15 0)
(0 -1.76943e-14 0)
(0 -5.44667e-15 0)
(0 -1.34058e-13 0)
(0 -9.55242e-15 0)
(0 -1.51869e-12 0)
(0 -1.09651e-14 0)
(0 -7.16907e-14 0)
(0 -3.13103e-14 0)
(0 -1.91735e-13 0)
(0 -8.78324e-15 0)
(0 -3.61095e-09 0)
(0 -7.1011e-15 0)
(0 -3.93499e-13 0)
(0 -7.93541e-09 0)
(0 -1.87009e-08 0)
(0 -8.31156e-09 0)
(0 -1.04376e-14 0)
(0 -5.41353e-15 0)
(0 -8.02457e-09 0)
(0 -3.76793e-14 0)
(0 -6.71562e-09 0)
(0 -1.99388e-12 0)
(0 -1.22138e-08 0)
(0 -4.2606e-13 0)
(0 -7.23953e-09 0)
(0 -6.92449e-09 0)
(0 -7.74295e-09 0)
(0 -6.53786e-13 0)
(0 -1.6823e-08 0)
(0 -1.4667e-13 0)
(0 -1.63332e-08 0)
(0 -2.15189e-09 0)
(0 -2.50962e-09 0)
(0 -1.70163e-13 0)
(0 -1.7352e-08 0)
(0 -8.15121e-09 0)
(0 -8.34661e-09 0)
(0 -1.50887e-11 0)
(0 -1.9958e-08 0)
(0 -2.12662e-11 0)
(0 -1.3425e-08 0)
(0 -3.12431e-12 0)
(0 -3.38439e-09 0)
(0 -2.49453e-14 0)
(0 -1.79923e-08 0)
(0 -1.41663e-08 0)
(0 -6.65085e-09 0)
(0 -1.84632e-08 0)
(0 -1.25065e-13 0)
(0 -1.50059e-14 0)
(0 -8.6733e-09 0)
(0 -1.75951e-08 0)
(0 -2.11152e-09 0)
(0 -1.75716e-08 0)
(0 -8.29852e-13 0)
(0 -5.95175e-13 0)
(0 -1.62063e-08 0)
(0 -8.099e-12 0)
(0 -1.17879e-08 0)
(0 -7.51478e-14 0)
(0 -6.62233e-09 0)
(0 -4.23128e-09 0)
(0 -4.23169e-14 0)
(0 -1.82167e-08 0)
(0 -2.10561e-12 0)
(0 -1.26535e-13 0)
(0 -8.73007e-09 0)
(0 -1.03644e-08 0)
(0 -1.41782e-08 0)
(0 -1.55561e-08 0)
(0 -1.6254e-09 0)
(0 -2.35408e-09 0)
(0 -6.02298e-11 0)
(0 -5.51068e-11 0)
(0 -1.0133e-14 0)
(0 -2.90618e-13 0)
(0 -6.18663e-14 0)
(0 -1.75042e-09 0)
(0 -3.53084e-14 0)
(0 -9.1855e-09 0)
(0 -1.75539e-08 0)
(0 -1.45052e-13 0)
(0 -6.00189e-09 0)
(0 -1.57382e-13 0)
(0 -6.92199e-09 0)
(0 -9.18895e-15 0)
(0 -5.64997e-11 0)
(0 -5.28779e-09 0)
(0 -4.28228e-09 0)
(0 -9.63046e-09 0)
(0 -1.54496e-08 0)
(0 -9.9444e-09 0)
(0 -2.56877e-09 0)
(0 -3.15691e-12 0)
(0 -4.4804e-12 0)
(0 -4.67035e-09 0)
(0 -1.82164e-08 0)
(0 -9.65261e-09 0)
(0 -1.28523e-08 0)
(0 -3.95414e-14 0)
(0 -4.17245e-09 0)
(0 -1.41791e-08 0)
(0 -2.04791e-08 0)
(0 -3.25548e-14 0)
(0 -3.48193e-09 0)
(0 -6.63052e-09 0)
(0 -2.02419e-08 0)
(0 -6.57599e-09 0)
(0 -1.84045e-08 0)
(0 -2.00785e-13 0)
(0 -6.05122e-15 0)
(0 -6.82587e-15 0)
(0 -7.74073e-12 0)
(0 -2.14479e-14 0)
(0 -2.06067e-09 0)
(0 -7.4434e-09 0)
(0 -2.08321e-09 0)
(0 -1.23392e-13 0)
(0 -1.75589e-14 0)
(0 -6.63707e-09 0)
(0 -1.32756e-08 0)
(0 -4.232e-09 0)
(0 -2.21362e-13 0)
(0 -2.27134e-10 0)
(0 -1.96238e-09 0)
(0 -1.1323e-11 0)
(0 -3.215e-14 0)
(0 -3.13989e-09 0)
(0 -6.46241e-12 0)
(0 -8.34345e-09 0)
(0 -6.25986e-11 0)
(0 -4.34105e-09 0)
(0 -1.18136e-08 0)
(0 -9.79808e-09 0)
(0 -1.39398e-08 0)
(0 -8.10059e-09 0)
(0 -1.44843e-10 0)
(0 -1.01726e-11 0)
(0 -7.81613e-09 0)
(0 -1.09989e-14 0)
(0 -6.05841e-14 0)
(0 -5.11544e-09 0)
(0 -2.32932e-09 0)
(0 -2.04513e-13 0)
(0 -3.02451e-14 0)
(0 -5.54913e-14 0)
(0 -1.40474e-14 0)
(0 -1.89643e-08 0)
(0 -1.25191e-08 0)
(0 -6.85267e-15 0)
(0 -1.71122e-13 0)
(0 -9.05722e-14 0)
(0 -8.87489e-14 0)
(0 -1.25828e-08 0)
(0 -2.03227e-08 0)
(0 -5.49438e-13 0)
(0 -3.27757e-14 0)
(0 -7.86476e-15 0)
(0 -1.48353e-12 0)
(0 -2.56018e-14 0)
(0 -1.38163e-11 0)
(0 -2.06274e-12 0)
(0 -3.34222e-11 0)
(0 -9.59557e-09 0)
(0 -1.59777e-09 0)
(0 -4.58888e-11 0)
(0 -6.74703e-09 0)
(0 -3.78936e-14 0)
(0 -6.33156e-12 0)
(0 -1.06914e-12 0)
(0 -1.67715e-09 0)
(0 -6.33912e-11 0)
(0 -1.1262e-12 0)
(0 -1.45583e-08 0)
(0 -1.78407e-08 0)
(0 -2.0671e-08 0)
(0 -1.31912e-08 0)
(0 -1.53862e-08 0)
(0 -2.06374e-08 0)
(0 -1.99816e-08 0)
(0 -1.37163e-08 0)
(0 -1.66763e-08 0)
(0 -1.11341e-08 0)
(0 -1.97443e-08 0)
(0 -1.36698e-08 0)
(0 -3.23756e-09 0)
(0 -1.19809e-08 0)
(0 -1.74639e-13 0)
(0 -1.81536e-14 0)
(0 -1.71744e-08 0)
(0 -1.44652e-08 0)
(0 -2.79922e-14 0)
(0 -1.21844e-11 0)
(0 -6.74702e-15 0)
(0 -1.12199e-13 0)
(0 -2.07608e-09 0)
(0 -2.86117e-09 0)
(0 -6.96385e-12 0)
(0 -1.27742e-10 0)
(0 -6.81533e-15 0)
(0 -3.46946e-14 0)
(0 -2.62812e-09 0)
(0 -9.75425e-09 0)
(0 -1.18304e-08 0)
(0 -1.27319e-08 0)
(0 -2.68712e-14 0)
(0 -1.80892e-12 0)
(0 -6.81352e-09 0)
(0 -2.7545e-09 0)
(0 -1.36107e-08 0)
(0 -4.93237e-09 0)
(0 -6.50556e-09 0)
(0 -7.56317e-09 0)
(0 -3.11182e-14 0)
(0 -1.25301e-14 0)
(0 -8.84076e-13 0)
(0 -1.44546e-13 0)
(0 -2.64518e-14 0)
(0 -7.2269e-15 0)
(0 -4.85316e-13 0)
(0 -5.64371e-14 0)
(0 -3.88345e-09 0)
(0 -2.60733e-12 0)
(0 -1.23321e-08 0)
(0 -1.10157e-08 0)
(0 -1.053e-08 0)
(0 -8.4989e-09 0)
(0 -7.22704e-13 0)
(0 -1.623e-09 0)
(0 -2.76546e-12 0)
(0 -4.0144e-09 0)
(0 -1.50625e-08 0)
(0 -1.46919e-08 0)
(0 -1.39977e-12 0)
(0 -7.25161e-14 0)
(0 -1.66384e-13 0)
(0 -1.23918e-13 0)
(0 -2.10353e-09 0)
(0 -2.2031e-09 0)
(0 -1.43503e-11 0)
(0 -2.44295e-09 0)
(0 -2.50694e-09 0)
(0 -1.18145e-10 0)
(0 -6.71865e-15 0)
(0 -2.94716e-14 0)
(0 -1.14607e-08 0)
(0 -1.00496e-08 0)
(0 -1.10187e-11 0)
(0 -2.43267e-09 0)
(0 -5.89589e-09 0)
(0 -3.46347e-09 0)
(0 -7.94609e-13 0)
(0 -2.89255e-13 0)
(0 -4.90089e-09 0)
(0 -2.90826e-09 0)
(0 -7.10735e-09 0)
(0 -1.38465e-08 0)
(0 -3.58949e-09 0)
(0 -6.06128e-12 0)
(0 -6.0384e-09 0)
(0 -4.45163e-09 0)
(0 -3.30548e-10 0)
(0 -4.11204e-09 0)
(0 -1.73744e-14 0)
(0 -9.49048e-15 0)
(0 -1.14817e-10 0)
(0 -1.54976e-11 0)
(0 -5.82163e-11 0)
(0 -1.90896e-09 0)
(0 -2.61474e-09 0)
(0 -1.50221e-10 0)
(0 -1.23333e-14 0)
(0 -1.12044e-14 0)
(0 -1.12281e-08 0)
(0 -6.55035e-09 0)
(0 -1.24873e-08 0)
(0 -8.83723e-09 0)
(0 -7.68142e-14 0)
(0 -8.28489e-14 0)
(0 -6.20539e-09 0)
(0 -1.23036e-08 0)
(0 -6.58524e-09 0)
(0 -5.55988e-09 0)
(0 -9.9571e-09 0)
(0 -5.0476e-09 0)
(0 -1.80264e-08 0)
(0 -1.24841e-08 0)
(0 -1.20219e-08 0)
(0 -1.04624e-08 0)
(0 -2.91864e-14 0)
(0 -6.22614e-15 0)
(0 -3.58187e-09 0)
(0 -5.12616e-09 0)
(0 -5.24555e-15 0)
(0 -5.88531e-15 0)
(0 -6.4245e-15 0)
(0 -1.32348e-14 0)
(0 -6.86292e-15 0)
(0 -1.38375e-14 0)
(0 -6.88915e-15 0)
(0 -1.48325e-14 0)
(0 -6.87402e-15 0)
(0 -1.37288e-14 0)
(0 -6.87922e-15 0)
(0 -1.38732e-14 0)
(0 -6.87478e-15 0)
(0 -1.36977e-14 0)
(0 -6.87287e-15 0)
(0 -1.36271e-14 0)
(0 -6.8378e-15 0)
(0 -1.3643e-14 0)
(0 -6.78785e-15 0)
(0 -1.24323e-14 0)
(0 -6.72993e-15 0)
(0 -1.30612e-14 0)
(0 -6.63381e-15 0)
(0 -1.26737e-14 0)
(0 -6.45664e-15 0)
(0 -1.17521e-14 0)
(0 -6.12658e-15 0)
(0 -9.82687e-15 0)
(0 -5.59659e-15 0)
(0 -7.93959e-15 0)
(0 -5.03955e-15 0)
(0 -6.38277e-15 0)
(0 -5.23898e-15 0)
(0 -5.73023e-15 0)
(0 -6.41644e-15 0)
(0 -1.32476e-14 0)
(0 -6.82262e-15 0)
(0 -1.3526e-14 0)
(0 -6.89921e-15 0)
(0 -1.23969e-14 0)
(0 -6.88933e-15 0)
(0 -1.32149e-14 0)
(0 -6.89023e-15 0)
(0 -1.36814e-14 0)
(0 -6.85312e-15 0)
(0 -1.35628e-14 0)
(0 -6.83143e-15 0)
(0 -1.39474e-14 0)
(0 -6.82934e-15 0)
(0 -1.2682e-14 0)
(0 -6.77866e-15 0)
(0 -1.35439e-14 0)
(0 -6.69678e-15 0)
(0 -1.32868e-14 0)
(0 -6.60329e-15 0)
(0 -1.16461e-14 0)
(0 -6.43567e-15 0)
(0 -1.14745e-14 0)
(0 -6.12406e-15 0)
(0 -9.40647e-15 0)
(0 -5.59836e-15 0)
(0 -8.39053e-15 0)
(0 -5.00781e-15 0)
(0 -6.79402e-15 0)
(0 -1.88414e-08 0)
(0 -5.87209e-15 0)
(0 -1.61506e-13 0)
(0 -2.06428e-08 0)
(0 -6.31005e-15 0)
(0 -8.16253e-15 0)
(0 -6.7607e-15 0)
(0 -1.10176e-14 0)
(0 -1.39335e-14 0)
(0 -3.6366e-14 0)
(0 -4.25541e-14 0)
(0 -2.57576e-14 0)
(0 -6.16109e-15 0)
(0 -3.587e-14 0)
(0 -8.6196e-15 0)
(0 -4.25353e-12 0)
(0 -5.06165e-15 0)
(0 -1.34597e-13 0)
(0 -9.9144e-15 0)
(0 -5.74442e-09 0)
(0 -6.63086e-15 0)
(0 -1.00275e-11 0)
(0 -8.00869e-09 0)
(0 -1.56388e-14 0)
(0 -1.71053e-14 0)
(0 -1.26762e-08 0)
(0 -1.02675e-09 0)
(0 -1.01133e-08 0)
(0 -8.69114e-11 0)
(0 -9.86895e-09 0)
(0 -1.03518e-13 0)
(0 -1.41415e-08 0)
(0 -6.84686e-09 0)
(0 -1.7472e-09 0)
(0 -5.74957e-12 0)
(0 -1.57125e-08 0)
(0 -1.15167e-11 0)
(0 -1.45605e-08 0)
(0 -2.18018e-09 0)
(0 -2.52378e-09 0)
(0 -7.30115e-13 0)
(0 -1.66186e-08 0)
(0 -8.37954e-09 0)
(0 -1.49291e-08 0)
(0 -6.52182e-12 0)
(0 -2.48583e-09 0)
(0 -5.5136e-12 0)
(0 -1.35321e-08 0)
(0 -2.34791e-09 0)
(0 -2.76094e-09 0)
(0 -1.90018e-08 0)
(0 -1.3319e-13 0)
(0 -7.24938e-11 0)
(0 -7.24562e-09 0)
(0 -1.43252e-08 0)
(0 -1.42373e-08 0)
(0 -1.829e-08 0)
(0 -3.39353e-13 0)
(0 -2.54839e-14 0)
(0 -9.72872e-09 0)
(0 -1.26214e-08 0)
(0 -4.2959e-14 0)
(0 -1.39646e-08 0)
(0 -5.93019e-13 0)
(0 -1.58811e-13 0)
(0 -1.847e-08 0)
(0 -1.35562e-13 0)
(0 -1.63725e-08 0)
(0 -3.40067e-09 0)
(0 -5.08784e-14 0)
(0 -1.19489e-08 0)
(0 -2.37604e-11 0)
(0 -9.0751e-09 0)
(0 -1.94284e-08 0)
(0 -1.19936e-08 0)
(0 -1.62887e-08 0)
(0 -1.44872e-13 0)
(0 -1.37865e-08 0)
(0 -2.51196e-09 0)
(0 -2.12971e-13 0)
(0 -3.21629e-14 0)
(0 -1.45081e-10 0)
(0 -7.70167e-09 0)
(0 -5.81945e-15 0)
(0 -2.49119e-10 0)
(0 -5.17438e-14 0)
(0 -6.3766e-15 0)
(0 -1.51262e-09 0)
(0 -2.96719e-09 0)
(0 -8.05815e-09 0)
(0 -1.99137e-08 0)
(0 -3.86018e-09 0)
(0 -1.87701e-08 0)
(0 -3.74635e-09 0)
(0 -8.63366e-09 0)
(0 -1.99089e-14 0)
(0 -3.6835e-12 0)
(0 -1.41951e-11 0)
(0 -6.75934e-09 0)
(0 -2.07394e-08 0)
(0 -3.26364e-14 0)
(0 -2.55583e-13 0)
(0 -5.14021e-09 0)
(0 -1.49351e-08 0)
(0 -2.46644e-09 0)
(0 -1.011e-08 0)
(0 -5.28716e-14 0)
(0 -5.44358e-15 0)
(0 -2.14193e-13 0)
(0 -1.43868e-10 0)
(0 -1.93553e-08 0)
(0 -1.13408e-08 0)
(0 -1.81259e-08 0)
(0 -6.86537e-09 0)
(0 -2.10148e-12 0)
(0 -1.72517e-14 0)
(0 -4.22656e-09 0)
(0 -1.92005e-14 0)
(0 -2.15726e-08 0)
(0 -7.55578e-09 0)
(0 -4.232e-09 0)
(0 -6.81e-14 0)
(0 -2.09758e-08 0)
(0 -1.20818e-08 0)
(0 -1.1802e-09 0)
(0 -7.34704e-14 0)
(0 -1.01638e-14 0)
(0 -4.78691e-12 0)
(0 -2.42803e-09 0)
(0 -1.95064e-09 0)
(0 -9.70724e-09 0)
(0 -3.7924e-09 0)
(0 -1.01846e-13 0)
(0 -7.21935e-15 0)
(0 -1.13588e-10 0)
(0 -4.5118e-09 0)
(0 -2.71118e-12 0)
(0 -1.61783e-09 0)
(0 -2.35705e-09 0)
(0 -1.10691e-08 0)
(0 -1.13149e-13 0)
(0 -3.21523e-14 0)
(0 -5.12202e-15 0)
(0 -2.94398e-13 0)
(0 -5.48928e-14 0)
(0 -1.57425e-14 0)
(0 -1.29866e-08 0)
(0 -3.55665e-09 0)
(0 -1.23664e-08 0)
(0 -2.6952e-09 0)
(0 -1.5249e-10 0)
(0 -8.76581e-09 0)
(0 -2.0613e-08 0)
(0 -9.13372e-09 0)
(0 -1.96154e-08 0)
(0 -8.8527e-09 0)
(0 -1.81748e-08 0)
(0 -1.12209e-08 0)
(0 -4.5297e-12 0)
(0 -1.01562e-10 0)
(0 -1.66535e-09 0)
(0 -2.97441e-13 0)
(0 -8.85965e-12 0)
(0 -2.64609e-14 0)
(0 -2.11617e-08 0)
(0 -1.2522e-08 0)
(0 -2.88086e-14 0)
(0 -8.00052e-14 0)
(0 -2.03533e-08 0)
(0 -1.3053e-08 0)
(0 -2.27153e-11 0)
(0 -3.25457e-14 0)
(0 -6.92363e-15 0)
(0 -2.57076e-14 0)
(0 -1.50723e-08 0)
(0 -8.47929e-09 0)
(0 -6.39048e-15 0)
(0 -1.95536e-13 0)
(0 -4.98997e-12 0)
(0 -7.27255e-09 0)
(0 -1.2983e-08 0)
(0 -2.09589e-08 0)
(0 -2.09581e-14 0)
(0 -2.2877e-11 0)
(0 -1.17871e-12 0)
(0 -2.12649e-13 0)
(0 -2.14956e-12 0)
(0 -8.43413e-14 0)
(0 -1.10759e-12 0)
(0 -3.09758e-14 0)
(0 -1.33417e-08 0)
(0 -1.82737e-08 0)
(0 -1.50734e-08 0)
(0 -1.83876e-08 0)
(0 -1.40465e-08 0)
(0 -1.89775e-08 0)
(0 -7.81381e-09 0)
(0 -3.09516e-11 0)
(0 -2.24362e-14 0)
(0 -1.88273e-09 0)
(0 -3.59641e-09 0)
(0 -5.91492e-09 0)
(0 -2.60015e-12 0)
(0 -4.03113e-14 0)
(0 -2.46601e-14 0)
(0 -3.52089e-11 0)
(0 -8.2379e-14 0)
(0 -1.1043e-12 0)
(0 -8.32215e-09 0)
(0 -1.37772e-08 0)
(0 -1.54577e-08 0)
(0 -2.02769e-08 0)
(0 -2.23134e-09 0)
(0 -6.88492e-09 0)
(0 -3.79952e-09 0)
(0 -1.25548e-08 0)
(0 -3.5566e-09 0)
(0 -9.62392e-09 0)
(0 -7.11519e-09 0)
(0 -3.58152e-11 0)
(0 -6.52352e-09 0)
(0 -1.33134e-08 0)
(0 -3.71793e-14 0)
(0 -1.22392e-14 0)
(0 -4.91625e-14 0)
(0 -7.33794e-12 0)
(0 -1.95339e-12 0)
(0 -3.95944e-09 0)
(0 -1.0696e-08 0)
(0 -5.31876e-09 0)
(0 -2.7425e-09 0)
(0 -1.8218e-09 0)
(0 -1.36269e-08 0)
(0 -8.92986e-09 0)
(0 -2.0642e-11 0)
(0 -1.14071e-10 0)
(0 -8.57477e-09 0)
(0 -7.6272e-09 0)
(0 -9.43698e-15 0)
(0 -1.81455e-14 0)
(0 -3.59763e-13 0)
(0 -1.45527e-12 0)
(0 -2.13846e-11 0)
(0 -2.80303e-09 0)
(0 -2.81344e-13 0)
(0 -3.47264e-12 0)
(0 -8.52517e-15 0)
(0 -9.78843e-15 0)
(0 -1.05856e-08 0)
(0 -1.26556e-08 0)
(0 -1.12314e-11 0)
(0 -4.67587e-09 0)
(0 -9.5601e-11 0)
(0 -5.24853e-09 0)
(0 -1.41982e-13 0)
(0 -1.3842e-14 0)
(0 -2.25426e-14 0)
(0 -1.04174e-14 0)
(0 -6.68471e-09 0)
(0 -3.67392e-09 0)
(0 -4.80298e-09 0)
(0 -7.25776e-09 0)
(0 -7.26089e-09 0)
(0 -1.28097e-08 0)
(0 -9.68534e-13 0)
(0 -8.01778e-11 0)
(0 -9.44813e-09 0)
(0 -8.58926e-09 0)
(0 -2.56862e-09 0)
(0 -2.4286e-12 0)
(0 -1.21561e-11 0)
(0 -2.45947e-09 0)
(0 -1.95035e-08 0)
(0 -1.6969e-08 0)
(0 -3.23976e-12 0)
(0 -4.23572e-09 0)
(0 -3.80438e-13 0)
(0 -2.32667e-13 0)
(0 -7.12811e-09 0)
(0 -1.43551e-08 0)
(0 -2.03787e-08 0)
(0 -1.53254e-08 0)
(0 -4.43727e-09 0)
(0 -5.71592e-09 0)
(0 -3.99497e-09 0)
(0 -5.2982e-12 0)
(0 -1.13003e-14 0)
(0 -1.1236e-14 0)
(0 -1.15552e-08 0)
(0 -9.69549e-09 0)
(0 -2.68576e-09 0)
(0 -1.40066e-10 0)
(0 -1.04183e-08 0)
(0 -8.96039e-09 0)
(0 -2.65053e-14 0)
(0 -8.05982e-13 0)
(0 -4.13781e-09 0)
(0 -7.34754e-09 0)
(0 -1.78319e-08 0)
(0 -1.73172e-08 0)
(0 -1.34673e-08 0)
(0 -1.73914e-08 0)
(0 -6.53394e-09 0)
(0 -7.67161e-09 0)
(0 -3.20674e-09 0)
(0 -5.8394e-09 0)
(0 -3.35499e-09 0)
(0 -4.86397e-12 0)
(0 -8.98786e-14 0)
(0 -7.30257e-13 0)
(0 -2.41459e-14 0)
(0 -5.10629e-13 0)
(0 -2.16872e-14 0)
(0 -6.23577e-15 0)
(0 -1.64298e-08 0)
(0 -2.15415e-08 0)
(0 -4.0909e-09 0)
(0 -5.12322e-09 0)
(0 -4.63355e-08 0)
(0 -1.54907e-12 0)
(0 -2.64655e-08 0)
(0 -4.9154e-08 0)
(0 -7.1111e-14 0)
(0 -1.01538e-12 0)
(0 -4.18395e-14 0)
(0 -6.26433e-14 0)
(0 -1.46777e-14 0)
(0 -8.84475e-13 0)
(0 -1.21497e-14 0)
(0 -2.47087e-11 0)
(0 -9.90637e-15 0)
(0 -1.51131e-11 0)
(0 -1.51114e-12 0)
(0 -5.22708e-13 0)
(0 -2.68823e-14 0)
(0 -1.25395e-12 0)
(0 -9.91869e-15 0)
(0 -3.79279e-08 0)
(0 -3.12958e-08 0)
(0 -4.17388e-08 0)
(0 -2.60751e-08 0)
(0 -4.83648e-08 0)
(0 -4.82595e-08 0)
(0 -2.18369e-12 0)
(0 -8.76862e-15 0)
(0 -2.71436e-09 0)
(0 -5.53895e-14 0)
(0 -4.83529e-09 0)
(0 -3.76434e-10 0)
(0 -1.48197e-08 0)
(0 -1.01492e-10 0)
(0 -9.85503e-09 0)
(0 -3.84197e-09 0)
(0 -2.21071e-08 0)
(0 -1.56891e-08 0)
(0 -2.59673e-08 0)
(0 -9.61104e-09 0)
(0 -2.59837e-08 0)
(0 -1.99438e-08 0)
(0 -3.27169e-08 0)
(0 -1.96207e-08 0)
(0 -2.82141e-08 0)
(0 -1.73521e-08 0)
(0 -3.44087e-08 0)
(0 -3.2305e-08 0)
(0 -2.49958e-08 0)
(0 -2.52951e-08 0)
(0 -3.89469e-08 0)
(0 -2.33273e-08 0)
(0 -4.09163e-08 0)
(0 -3.68711e-08 0)
(0 -3.56224e-08 0)
(0 -2.58584e-08 0)
(0 -4.30744e-08 0)
(0 -3.96718e-08 0)
(0 -3.97413e-08 0)
(0 -3.02096e-08 0)
(0 -3.76689e-08 0)
(0 -2.88534e-08 0)
(0 -4.37098e-08 0)
(0 -3.15321e-08 0)
(0 -3.98402e-08 0)
(0 -3.18409e-08 0)
(0 -4.70504e-08 0)
(0 -2.70436e-08 0)
(0 -4.24406e-08 0)
(0 -4.15052e-08 0)
(0 -4.04206e-08 0)
(0 -3.20628e-08 0)
(0 -4.02142e-08 0)
(0 -4.13671e-08 0)
(0 -4.64524e-08 0)
(0 -2.91542e-08 0)
(0 -4.78137e-08 0)
(0 -2.9173e-08 0)
(0 -2.64313e-08 0)
(0 -4.47972e-08 0)
(0 -4.26508e-08 0)
(0 -2.53673e-08 0)
(0 -2.42449e-08 0)
(0 -4.06992e-08 0)
(0 -1.88972e-08 0)
(0 -3.41525e-08 0)
(0 -1.05354e-08 0)
(0 -2.98881e-08 0)
(0 -1.5334e-08 0)
(0 -5.50748e-09 0)
(0 -8.52128e-09 0)
(0 -6.35261e-13 0)
(0 -3.21313e-08 0)
(0 -2.6423e-08 0)
(0 -2.4905e-08 0)
(0 -4.11115e-08 0)
(0 -1.30537e-08 0)
(0 -2.93619e-12 0)
(0 -3.47761e-09 0)
(0 -9.31527e-14 0)
(0 -4.55052e-08 0)
(0 -3.28965e-08 0)
(0 -2.69721e-08 0)
(0 -2.82548e-08 0)
(0 -2.65658e-08 0)
(0 -1.83588e-08 0)
(0 -3.41896e-08 0)
(0 -1.78264e-08 0)
(0 -3.65924e-08 0)
(0 -3.67574e-08 0)
(0 -6.46372e-11 0)
(0 -1.22153e-08 0)
(0 -1.18053e-08 0)
(0 -2.79167e-08 0)
(0 -2.80566e-08 0)
(0 -1.35482e-08 0)
(0 -4.23479e-08 0)
(0 -4.85261e-08 0)
(0 -4.22128e-08 0)
(0 -4.67919e-08 0)
(0 -2.55255e-08 0)
(0 -3.5753e-08 0)
(0 -2.87497e-08 0)
(0 -4.24143e-08 0)
(0 -1.08708e-14 0)
(0 -9.79185e-12 0)
(0 -1.54787e-08 0)
(0 -1.68236e-08 0)
(0 -3.82627e-08 0)
(0 -4.80732e-08 0)
(0 -3.32138e-08 0)
(0 -3.18489e-08 0)
(0 -2.14789e-08 0)
(0 -9.0851e-09 0)
(0 -4.51651e-08 0)
(0 -4.89129e-08 0)
(0 -2.50007e-14 0)
(0 -4.79802e-11 0)
(0 -4.17058e-08 0)
(0 -4.63053e-08 0)
(0 -1.13754e-08 0)
(0 -1.26181e-08 0)
(0 -2.62557e-08 0)
(0 -3.79395e-08 0)
(0 -4.16959e-08 0)
(0 -4.47593e-08 0)
(0 -2.82225e-08 0)
(0 -2.21329e-08 0)
(0 -1.00483e-14 0)
(0 -1.8059e-09 0)
(0 -6.4205e-09 0)
(0 -7.37031e-09 0)
(0 -2.39163e-08 0)
(0 -3.63429e-08 0)
(0 -4.39235e-08 0)
(0 -4.83027e-08 0)
(0 -4.05975e-08 0)
(0 -3.56284e-08 0)
(0 -6.96361e-09 0)
(0 -3.16593e-09 0)
(0 -3.77896e-08 0)
(0 -2.4287e-08 0)
(0 -2.27311e-08 0)
(0 -3.11404e-08 0)
(0 -1.77576e-08 0)
(0 -8.95026e-09 0)
(0 -3.57081e-08 0)
(0 -2.96606e-08 0)
(0 -1.89541e-08 0)
(0 -2.24268e-08 0)
(0 -1.20291e-12 0)
(0 -3.51254e-14 0)
(0 -1.85566e-08 0)
(0 -2.25769e-08 0)
(0 -2.43856e-08 0)
(0 -3.25402e-08 0)
(0 -2.32873e-08 0)
(0 -3.37256e-08 0)
(0 -4.0953e-08 0)
(0 -3.72677e-08 0)
(0 -1.17369e-08 0)
(0 -1.64121e-08 0)
(0 -4.05636e-08 0)
(0 -3.2976e-08 0)
(0 -1.16292e-13 0)
(0 -1.7149e-09 0)
(0 -8.40996e-14 0)
(0 -4.91074e-15 0)
(0 -1.65373e-14 0)
(0 -3.77935e-14 0)
(0 -3.89655e-08 0)
(0 -3.24915e-08 0)
(0 -4.1722e-08 0)
(0 -3.25589e-08 0)
(0 -3.78762e-08 0)
(0 -3.4595e-08 0)
(0 -4.52472e-08 0)
(0 -4.73054e-08 0)
(0 -4.3936e-08 0)
(0 -4.59881e-08 0)
(0 -1.86143e-09 0)
(0 -3.64789e-09 0)
(0 -2.77781e-08 0)
(0 -3.46208e-08 0)
(0 -2.21864e-08 0)
(0 -2.85408e-08 0)
(0 -4.7785e-08 0)
(0 -4.34421e-08 0)
(0 -1.05693e-08 0)
(0 -2.023e-08 0)
(0 -9.15873e-09 0)
(0 -1.94729e-09 0)
(0 -4.83102e-08 0)
(0 -4.40955e-08 0)
(0 -4.66429e-08 0)
(0 -4.92846e-08 0)
(0 -5.11155e-09 0)
(0 -4.52126e-09 0)
(0 -1.69449e-08 0)
(0 -2.44413e-08 0)
(0 -3.07576e-08 0)
(0 -2.50063e-08 0)
(0 -3.03834e-08 0)
(0 -2.40426e-08 0)
(0 -4.3239e-08 0)
(0 -4.07263e-08 0)
(0 -2.5779e-08 0)
(0 -3.22206e-08 0)
(0 -2.5034e-08 0)
(0 -3.29882e-08 0)
(0 -4.07537e-08 0)
(0 -3.44581e-08 0)
(0 -4.84988e-08 0)
(0 -4.38806e-08 0)
(0 -2.93709e-08 0)
(0 -2.44774e-08 0)
(0 -3.02643e-08 0)
(0 -2.62174e-08 0)
(0 -4.61004e-08 0)
(0 -4.22532e-08 0)
(0 -4.48237e-08 0)
(0 -4.62429e-08 0)
(0 -3.74846e-08 0)
(0 -3.67503e-08 0)
(0 -4.85395e-12 0)
(0 -1.61633e-14 0)
(0 -2.185e-08 0)
(0 -2.82233e-08 0)
(0 -5.56113e-09 0)
(0 -1.05006e-08 0)
(0 -2.88945e-08 0)
(0 -2.62119e-08 0)
(0 -3.55521e-08 0)
(0 -3.6718e-08 0)
(0 -1.48794e-10 0)
(0 -4.22321e-13 0)
(0 -2.04691e-08 0)
(0 -1.9635e-08 0)
(0 -1.83378e-10 0)
(0 -6.8689e-09 0)
(0 -3.67711e-08 0)
(0 -4.3052e-08 0)
(0 -1.60849e-08 0)
(0 -1.34868e-08 0)
(0 -9.83883e-15 0)
(0 -8.24894e-14 0)
(0 -2.66607e-08 0)
(0 -2.19737e-08 0)
(0 -5.11071e-09 0)
(0 -2.26772e-11 0)
(0 -3.09096e-08 0)
(0 -3.65357e-08 0)
(0 -2.76119e-08 0)
(0 -2.41061e-08 0)
(0 -2.04122e-08 0)
(0 -2.20332e-08 0)
(0 -3.27282e-08 0)
(0 -3.06249e-08 0)
(0 -4.50275e-08 0)
(0 -3.85708e-08 0)
(0 -3.6946e-08 0)
(0 -3.54944e-08 0)
(0 -1.04684e-08 0)
(0 -8.92053e-09 0)
(0 -3.13964e-08 0)
(0 -2.50562e-08 0)
(0 -2.32498e-08 0)
(0 -1.62901e-08 0)
(0 -2.89238e-08 0)
(0 -3.40304e-08 0)
(0 -2.56231e-08 0)
(0 -2.97505e-08 0)
(0 -3.69501e-08 0)
(0 -3.89944e-08 0)
(0 -3.50112e-08 0)
(0 -3.86749e-08 0)
(0 -3.08327e-08 0)
(0 -3.60336e-08 0)
(0 -1.23944e-08 0)
(0 -6.08508e-09 0)
(0 -2.50446e-08 0)
(0 -1.91924e-08 0)
(0 -4.34829e-08 0)
(0 -4.25506e-08 0)
(0 -3.12224e-08 0)
(0 -3.15036e-08 0)
(0 -1.2568e-08 0)
(0 -1.67389e-08 0)
(0 -1.87196e-08 0)
(0 -2.26385e-08 0)
(0 -6.93429e-09 0)
(0 -2.50001e-09 0)
(0 -3.32469e-10 0)
(0 -6.42238e-14 0)
(0 -4.45065e-08 0)
(0 -3.81541e-08 0)
(0 -3.02393e-08 0)
(0 -3.52794e-08 0)
(0 -3.40601e-08 0)
(0 -3.57964e-08 0)
(0 -4.37751e-08 0)
(0 -3.92301e-08 0)
(0 -4.06058e-08 0)
(0 -3.55294e-08 0)
(0 -1.88546e-13 0)
(0 -1.41862e-13 0)
(0 -4.16756e-08 0)
(0 -3.63455e-08 0)
(0 -2.71685e-13 0)
(0 -5.28054e-15 0)
(0 -2.88279e-13 0)
(0 -1.03211e-11 0)
(0 -3.24098e-08 0)
(0 -3.90312e-08 0)
(0 -3.61889e-08 0)
(0 -3.40341e-08 0)
(0 -2.63023e-08 0)
(0 -2.90984e-08 0)
(0 -2.04576e-08 0)
(0 -1.6013e-08 0)
(0 -4.02738e-08 0)
(0 -4.47356e-08 0)
(0 -5.55556e-09 0)
(0 -1.00869e-08 0)
(0 -1.92452e-10 0)
(0 -1.7171e-12 0)
(0 -1.00189e-08 0)
(0 -1.62005e-08 0)
(0 -3.97937e-08 0)
(0 -3.96204e-08 0)
(0 -4.29821e-08 0)
(0 -3.83846e-08 0)
(0 -3.00606e-08 0)
(0 -2.66107e-08 0)
(0 -3.03798e-08 0)
(0 -3.1711e-08 0)
(0 -4.61286e-08 0)
(0 -4.88819e-08 0)
(0 -2.6338e-08 0)
(0 -2.82254e-08 0)
(0 -5.57799e-14 0)
(0 -5.00677e-14 0)
(0 -3.9156e-08 0)
(0 -3.59868e-08 0)
(0 -3.63235e-08 0)
(0 -3.12597e-08 0)
(0 -4.01512e-08 0)
(0 -4.44687e-08 0)
(0 -5.6119e-15 0)
(0 -2.34346e-14 0)
(0 -3.4775e-08 0)
(0 -3.32257e-08 0)
(0 -2.15781e-08 0)
(0 -2.73359e-08 0)
(0 -4.27553e-08 0)
(0 -4.30422e-08 0)
(0 -6.08024e-09 0)
(0 -8.7648e-09 0)
(0 -1.24254e-08 0)
(0 -1.54631e-08 0)
(0 -2.32327e-09 0)
(0 -6.17806e-09 0)
(0 -4.50947e-08 0)
(0 -4.43742e-08 0)
(0 -2.56327e-08 0)
(0 -2.51447e-08 0)
(0 -3.21026e-08 0)
(0 -3.19617e-08 0)
(0 -4.81625e-08 0)
(0 -4.65239e-08 0)
(0 -2.92808e-09 0)
(0 -3.22069e-10 0)
(0 -2.03259e-08 0)
(0 -1.47122e-08 0)
(0 -8.32889e-09 0)
(0 -4.58339e-09 0)
(0 -3.38831e-08 0)
(0 -3.7983e-08 0)
(0 -4.94271e-08 0)
(0 -4.65145e-08 0)
(0 -4.50844e-08 0)
(0 -4.75771e-08 0)
(0 -1.36116e-08 0)
(0 -8.45134e-09 0)
(0 -2.92806e-08 0)
(0 -2.4209e-08 0)
(0 -2.39159e-08 0)
(0 -2.91403e-08 0)
(0 -4.69366e-08 0)
(0 -4.35766e-08 0)
(0 -1.54252e-08 0)
(0 -2.0917e-08 0)
(0 -1.44286e-08 0)
(0 -1.96632e-08 0)
(0 -2.31296e-08 0)
(0 -1.9761e-08 0)
(0 -1.23975e-08 0)
(0 -1.74417e-08 0)
(0 -8.35631e-10 0)
(0 -3.08067e-09 0)
(0 -2.54354e-08 0)
(0 -2.27269e-08 0)
(0 -4.26227e-08 0)
(0 -3.97327e-08 0)
(0 -1.42264e-08 0)
(0 -1.62929e-08 0)
(0 -2.81495e-11 0)
(0 -1.6959e-13 0)
(0 -4.69832e-08 0)
(0 -4.92053e-08 0)
(0 -2.75185e-08 0)
(0 -2.23455e-08 0)
(0 -1.35501e-11 0)
(0 -2.90257e-09 0)
(0 -2.33302e-08 0)
(0 -2.39462e-08 0)
(0 -5.62127e-14 0)
(0 -7.17141e-15 0)
(0 -8.8222e-15 0)
(0 -1.78747e-14 0)
(0 -2.38652e-14 0)
(0 -6.22712e-15 0)
(0 -6.16681e-15 0)
(0 -2.88968e-14 0)
(0 -2.93789e-08 0)
(0 -3.35853e-08 0)
(0 -4.50546e-08 0)
(0 -4.55189e-08 0)
(0 -3.78301e-08 0)
(0 -4.05853e-08 0)
(0 -1.39798e-14 0)
(0 -7.09698e-15 0)
(0 -6.31938e-15 0)
(0 -6.58086e-15 0)
(0 -1.42458e-14 0)
(0 -6.16328e-15 0)
(0 -8.13078e-15 0)
(0 -5.91049e-15 0)
(0 -9.79296e-15 0)
(0 -1.1283e-14 0)
(0 -1.25975e-14 0)
(0 -1.0556e-14 0)
(0 -1.83666e-14 0)
(0 -1.25851e-14 0)
(0 -2.03952e-14 0)
(0 -1.01167e-14 0)
(0 -4.14845e-14 0)
(0 -5.82032e-15 0)
(0 -5.24383e-15 0)
(0 -6.86638e-14 0)
(0 -5.9241e-15 0)
(0 -3.03536e-13 0)
(0 -4.81649e-15 0)
(0 -1.43529e-13 0)
(0 -6.94133e-15 0)
(0 -6.11111e-14 0)
(0 -5.23501e-15 0)
(0 -3.77142e-14 0)
(0 -4.70419e-15 0)
(0 -3.37766e-15 0)
(0 -1.15834e-14 0)
(0 -2.02291e-14 0)
(0 -9.97527e-15 0)
(0 -4.66894e-15 0)
(0 -5.17438e-08 0)
(0 -5.09281e-08 0)
(0 -5.01076e-08 0)
(0 -4.92961e-08 0)
(0 -4.85037e-08 0)
(0 -4.77379e-08 0)
(0 -4.70041e-08 0)
(0 -4.63059e-08 0)
(0 -4.56457e-08 0)
(0 -4.5025e-08 0)
(0 -4.44444e-08 0)
(0 -4.39041e-08 0)
(0 -4.34037e-08 0)
(0 -4.29425e-08 0)
(0 -4.25196e-08 0)
(0 -4.2134e-08 0)
(0 -4.17844e-08 0)
(0 -4.14696e-08 0)
(0 -4.11883e-08 0)
(0 -4.09392e-08 0)
(0 -4.07211e-08 0)
(0 -4.0533e-08 0)
(0 -4.03737e-08 0)
(0 -4.02424e-08 0)
(0 -4.01384e-08 0)
(0 -4.00609e-08 0)
(0 -4.00095e-08 0)
(0 -3.99839e-08 0)
(0 -5.17408e-08 0)
(0 -5.09251e-08 0)
(0 -5.01047e-08 0)
(0 -4.92932e-08 0)
(0 -4.85009e-08 0)
(0 -4.77352e-08 0)
(0 -4.70014e-08 0)
(0 -4.63033e-08 0)
(0 -4.56432e-08 0)
(0 -4.50225e-08 0)
(0 -4.4442e-08 0)
(0 -4.39018e-08 0)
(0 -4.34014e-08 0)
(0 -4.29403e-08 0)
(0 -4.25174e-08 0)
(0 -4.21318e-08 0)
(0 -4.17823e-08 0)
(0 -4.14675e-08 0)
(0 -4.11862e-08 0)
(0 -4.09371e-08 0)
(0 -4.07191e-08 0)
(0 -4.0531e-08 0)
(0 -4.03717e-08 0)
(0 -4.02405e-08 0)
(0 -4.01364e-08 0)
(0 -4.0059e-08 0)
(0 -4.00076e-08 0)
(0 -3.9982e-08 0)
(0 -5.17346e-08 0)
(0 -5.09191e-08 0)
(0 -5.00988e-08 0)
(0 -4.92875e-08 0)
(0 -4.84953e-08 0)
(0 -4.77297e-08 0)
(0 -4.69961e-08 0)
(0 -4.62981e-08 0)
(0 -4.56382e-08 0)
(0 -4.50176e-08 0)
(0 -4.44373e-08 0)
(0 -4.38971e-08 0)
(0 -4.33968e-08 0)
(0 -4.29358e-08 0)
(0 -4.25131e-08 0)
(0 -4.21275e-08 0)
(0 -4.1778e-08 0)
(0 -4.14633e-08 0)
(0 -4.11821e-08 0)
(0 -4.09331e-08 0)
(0 -4.07151e-08 0)
(0 -4.0527e-08 0)
(0 -4.03678e-08 0)
(0 -4.02366e-08 0)
(0 -4.01325e-08 0)
(0 -4.00551e-08 0)
(0 -4.00037e-08 0)
(0 -3.99781e-08 0)
(0 -5.17254e-08 0)
(0 -5.09101e-08 0)
(0 -5.009e-08 0)
(0 -4.92789e-08 0)
(0 -4.84869e-08 0)
(0 -4.77216e-08 0)
(0 -4.69882e-08 0)
(0 -4.62904e-08 0)
(0 -4.56306e-08 0)
(0 -4.50103e-08 0)
(0 -4.44301e-08 0)
(0 -4.38901e-08 0)
(0 -4.339e-08 0)
(0 -4.29291e-08 0)
(0 -4.25065e-08 0)
(0 -4.21211e-08 0)
(0 -4.17717e-08 0)
(0 -4.14571e-08 0)
(0 -4.11759e-08 0)
(0 -4.0927e-08 0)
(0 -4.0709e-08 0)
(0 -4.0521e-08 0)
(0 -4.03619e-08 0)
(0 -4.02307e-08 0)
(0 -4.01267e-08 0)
(0 -4.00492e-08 0)
(0 -3.99979e-08 0)
(0 -3.99723e-08 0)
(0 -5.17132e-08 0)
(0 -5.0898e-08 0)
(0 -5.00783e-08 0)
(0 -4.92675e-08 0)
(0 -4.84758e-08 0)
(0 -4.77107e-08 0)
(0 -4.69776e-08 0)
(0 -4.62801e-08 0)
(0 -4.56206e-08 0)
(0 -4.50005e-08 0)
(0 -4.44205e-08 0)
(0 -4.38808e-08 0)
(0 -4.33809e-08 0)
(0 -4.29202e-08 0)
(0 -4.24977e-08 0)
(0 -4.21125e-08 0)
(0 -4.17632e-08 0)
(0 -4.14487e-08 0)
(0 -4.11677e-08 0)
(0 -4.09188e-08 0)
(0 -4.0701e-08 0)
(0 -4.05131e-08 0)
(0 -4.0354e-08 0)
(0 -4.02228e-08 0)
(0 -4.01189e-08 0)
(0 -4.00415e-08 0)
(0 -3.99901e-08 0)
(0 -3.99645e-08 0)
(0 -5.16978e-08 0)
(0 -5.0883e-08 0)
(0 -5.00636e-08 0)
(0 -4.92532e-08 0)
(0 -4.84619e-08 0)
(0 -4.76972e-08 0)
(0 -4.69644e-08 0)
(0 -4.62672e-08 0)
(0 -4.56081e-08 0)
(0 -4.49883e-08 0)
(0 -4.44086e-08 0)
(0 -4.38691e-08 0)
(0 -4.33695e-08 0)
(0 -4.2909e-08 0)
(0 -4.24868e-08 0)
(0 -4.21018e-08 0)
(0 -4.17527e-08 0)
(0 -4.14383e-08 0)
(0 -4.11574e-08 0)
(0 -4.09087e-08 0)
(0 -4.0691e-08 0)
(0 -4.05031e-08 0)
(0 -4.03441e-08 0)
(0 -4.02131e-08 0)
(0 -4.01091e-08 0)
(0 -4.00318e-08 0)
(0 -3.99805e-08 0)
(0 -3.99549e-08 0)
(0 -5.16794e-08 0)
(0 -5.0865e-08 0)
(0 -5.0046e-08 0)
(0 -4.9236e-08 0)
(0 -4.84452e-08 0)
(0 -4.76809e-08 0)
(0 -4.69486e-08 0)
(0 -4.62518e-08 0)
(0 -4.55931e-08 0)
(0 -4.49737e-08 0)
(0 -4.43943e-08 0)
(0 -4.38552e-08 0)
(0 -4.33558e-08 0)
(0 -4.28957e-08 0)
(0 -4.24737e-08 0)
(0 -4.20889e-08 0)
(0 -4.17401e-08 0)
(0 -4.14259e-08 0)
(0 -4.11452e-08 0)
(0 -4.08966e-08 0)
(0 -4.0679e-08 0)
(0 -4.04913e-08 0)
(0 -4.03324e-08 0)
(0 -4.02014e-08 0)
(0 -4.00975e-08 0)
(0 -4.00202e-08 0)
(0 -3.99689e-08 0)
(0 -3.99433e-08 0)
(0 -5.1658e-08 0)
(0 -5.08441e-08 0)
(0 -5.00256e-08 0)
(0 -4.92161e-08 0)
(0 -4.84257e-08 0)
(0 -4.7662e-08 0)
(0 -4.69301e-08 0)
(0 -4.62339e-08 0)
(0 -4.55756e-08 0)
(0 -4.49566e-08 0)
(0 -4.43777e-08 0)
(0 -4.3839e-08 0)
(0 -4.334e-08 0)
(0 -4.28801e-08 0)
(0 -4.24585e-08 0)
(0 -4.2074e-08 0)
(0 -4.17254e-08 0)
(0 -4.14114e-08 0)
(0 -4.11309e-08 0)
(0 -4.08825e-08 0)
(0 -4.06651e-08 0)
(0 -4.04775e-08 0)
(0 -4.03187e-08 0)
(0 -4.01878e-08 0)
(0 -4.0084e-08 0)
(0 -4.00067e-08 0)
(0 -3.99555e-08 0)
(0 -3.99299e-08 0)
(0 -5.16335e-08 0)
(0 -5.08201e-08 0)
(0 -5.00022e-08 0)
(0 -4.91932e-08 0)
(0 -4.84035e-08 0)
(0 -4.76404e-08 0)
(0 -4.69091e-08 0)
(0 -4.62134e-08 0)
(0 -4.55556e-08 0)
(0 -4.49372e-08 0)
(0 -4.43588e-08 0)
(0 -4.38204e-08 0)
(0 -4.33219e-08 0)
(0 -4.28624e-08 0)
(0 -4.24411e-08 0)
(0 -4.20569e-08 0)
(0 -4.17086e-08 0)
(0 -4.1395e-08 0)
(0 -4.11147e-08 0)
(0 -4.08665e-08 0)
(0 -4.06492e-08 0)
(0 -4.04617e-08 0)
(0 -4.03031e-08 0)
(0 -4.01723e-08 0)
(0 -4.00686e-08 0)
(0 -3.99914e-08 0)
(0 -3.99401e-08 0)
(0 -3.99146e-08 0)
(0 -5.16059e-08 0)
(0 -5.07932e-08 0)
(0 -4.99759e-08 0)
(0 -4.91676e-08 0)
(0 -4.83786e-08 0)
(0 -4.76161e-08 0)
(0 -4.68855e-08 0)
(0 -4.61904e-08 0)
(0 -4.55332e-08 0)
(0 -4.49154e-08 0)
(0 -4.43375e-08 0)
(0 -4.37997e-08 0)
(0 -4.33016e-08 0)
(0 -4.28426e-08 0)
(0 -4.24217e-08 0)
(0 -4.20378e-08 0)
(0 -4.16899e-08 0)
(0 -4.13765e-08 0)
(0 -4.10964e-08 0)
(0 -4.08485e-08 0)
(0 -4.06314e-08 0)
(0 -4.04441e-08 0)
(0 -4.02856e-08 0)
(0 -4.01549e-08 0)
(0 -4.00513e-08 0)
(0 -3.99742e-08 0)
(0 -3.9923e-08 0)
(0 -3.98975e-08 0)
(0 -5.15753e-08 0)
(0 -5.07632e-08 0)
(0 -4.99467e-08 0)
(0 -4.91392e-08 0)
(0 -4.83509e-08 0)
(0 -4.75891e-08 0)
(0 -4.68593e-08 0)
(0 -4.61649e-08 0)
(0 -4.55084e-08 0)
(0 -4.48912e-08 0)
(0 -4.43139e-08 0)
(0 -4.37767e-08 0)
(0 -4.32791e-08 0)
(0 -4.28206e-08 0)
(0 -4.24001e-08 0)
(0 -4.20167e-08 0)
(0 -4.16691e-08 0)
(0 -4.1356e-08 0)
(0 -4.10763e-08 0)
(0 -4.08286e-08 0)
(0 -4.06118e-08 0)
(0 -4.04247e-08 0)
(0 -4.02663e-08 0)
(0 -4.01357e-08 0)
(0 -4.00322e-08 0)
(0 -3.99552e-08 0)
(0 -3.99041e-08 0)
(0 -3.98786e-08 0)
(0 -5.15417e-08 0)
(0 -5.07304e-08 0)
(0 -4.99146e-08 0)
(0 -4.91079e-08 0)
(0 -4.83204e-08 0)
(0 -4.75595e-08 0)
(0 -4.68305e-08 0)
(0 -4.61369e-08 0)
(0 -4.54812e-08 0)
(0 -4.48647e-08 0)
(0 -4.42881e-08 0)
(0 -4.37515e-08 0)
(0 -4.32545e-08 0)
(0 -4.27965e-08 0)
(0 -4.23765e-08 0)
(0 -4.19935e-08 0)
(0 -4.16463e-08 0)
(0 -4.13337e-08 0)
(0 -4.10542e-08 0)
(0 -4.08068e-08 0)
(0 -4.05902e-08 0)
(0 -4.04033e-08 0)
(0 -4.02451e-08 0)
(0 -4.01147e-08 0)
(0 -4.00114e-08 0)
(0 -3.99344e-08 0)
(0 -3.98833e-08 0)
(0 -3.98579e-08 0)
(0 -5.15051e-08 0)
(0 -5.06946e-08 0)
(0 -4.98797e-08 0)
(0 -4.90739e-08 0)
(0 -4.82873e-08 0)
(0 -4.75273e-08 0)
(0 -4.67992e-08 0)
(0 -4.61064e-08 0)
(0 -4.54515e-08 0)
(0 -4.48358e-08 0)
(0 -4.426e-08 0)
(0 -4.37241e-08 0)
(0 -4.32277e-08 0)
(0 -4.27703e-08 0)
(0 -4.23509e-08 0)
(0 -4.19684e-08 0)
(0 -4.16217e-08 0)
(0 -4.13094e-08 0)
(0 -4.10303e-08 0)
(0 -4.07832e-08 0)
(0 -4.05669e-08 0)
(0 -4.03802e-08 0)
(0 -4.02222e-08 0)
(0 -4.0092e-08 0)
(0 -3.99887e-08 0)
(0 -3.99118e-08 0)
(0 -3.98608e-08 0)
(0 -3.98354e-08 0)
(0 -5.14654e-08 0)
(0 -5.06558e-08 0)
(0 -4.98419e-08 0)
(0 -4.90371e-08 0)
(0 -4.82515e-08 0)
(0 -4.74925e-08 0)
(0 -4.67653e-08 0)
(0 -4.60735e-08 0)
(0 -4.54195e-08 0)
(0 -4.48047e-08 0)
(0 -4.42296e-08 0)
(0 -4.36945e-08 0)
(0 -4.31989e-08 0)
(0 -4.27421e-08 0)
(0 -4.23233e-08 0)
(0 -4.19413e-08 0)
(0 -4.15951e-08 0)
(0 -4.12832e-08 0)
(0 -4.10045e-08 0)
(0 -4.07578e-08 0)
(0 -4.05417e-08 0)
(0 -4.03553e-08 0)
(0 -4.01975e-08 0)
(0 -4.00675e-08 0)
(0 -3.99643e-08 0)
(0 -3.98875e-08 0)
(0 -3.98366e-08 0)
(0 -3.98112e-08 0)
(0 -5.14228e-08 0)
(0 -5.06141e-08 0)
(0 -4.98012e-08 0)
(0 -4.89975e-08 0)
(0 -4.8213e-08 0)
(0 -4.74551e-08 0)
(0 -4.6729e-08 0)
(0 -4.60382e-08 0)
(0 -4.53852e-08 0)
(0 -4.47713e-08 0)
(0 -4.41971e-08 0)
(0 -4.36628e-08 0)
(0 -4.31679e-08 0)
(0 -4.27118e-08 0)
(0 -4.22937e-08 0)
(0 -4.19123e-08 0)
(0 -4.15666e-08 0)
(0 -4.12552e-08 0)
(0 -4.09769e-08 0)
(0 -4.07305e-08 0)
(0 -4.05148e-08 0)
(0 -4.03287e-08 0)
(0 -4.01711e-08 0)
(0 -4.00412e-08 0)
(0 -3.99383e-08 0)
(0 -3.98616e-08 0)
(0 -3.98107e-08 0)
(0 -3.97854e-08 0)
(0 -5.13772e-08 0)
(0 -5.05696e-08 0)
(0 -4.97578e-08 0)
(0 -4.89552e-08 0)
(0 -4.81719e-08 0)
(0 -4.74151e-08 0)
(0 -4.66901e-08 0)
(0 -4.60005e-08 0)
(0 -4.53485e-08 0)
(0 -4.47356e-08 0)
(0 -4.41624e-08 0)
(0 -4.36289e-08 0)
(0 -4.31349e-08 0)
(0 -4.26796e-08 0)
(0 -4.22621e-08 0)
(0 -4.18814e-08 0)
(0 -4.15362e-08 0)
(0 -4.12254e-08 0)
(0 -4.09476e-08 0)
(0 -4.07016e-08 0)
(0 -4.04862e-08 0)
(0 -4.03004e-08 0)
(0 -4.0143e-08 0)
(0 -4.00134e-08 0)
(0 -3.99105e-08 0)
(0 -3.9834e-08 0)
(0 -3.97832e-08 0)
(0 -3.97579e-08 0)
(0 -5.13286e-08 0)
(0 -5.05221e-08 0)
(0 -4.97115e-08 0)
(0 -4.89102e-08 0)
(0 -4.81281e-08 0)
(0 -4.73726e-08 0)
(0 -4.66488e-08 0)
(0 -4.59604e-08 0)
(0 -4.53096e-08 0)
(0 -4.46977e-08 0)
(0 -4.41255e-08 0)
(0 -4.3593e-08 0)
(0 -4.30999e-08 0)
(0 -4.26454e-08 0)
(0 -4.22287e-08 0)
(0 -4.18487e-08 0)
(0 -4.15041e-08 0)
(0 -4.11938e-08 0)
(0 -4.09165e-08 0)
(0 -4.06709e-08 0)
(0 -4.04559e-08 0)
(0 -4.02704e-08 0)
(0 -4.01133e-08 0)
(0 -3.99839e-08 0)
(0 -3.98812e-08 0)
(0 -3.98048e-08 0)
(0 -3.97541e-08 0)
(0 -3.97288e-08 0)
(0 -5.12771e-08 0)
(0 -5.04718e-08 0)
(0 -4.96625e-08 0)
(0 -4.88625e-08 0)
(0 -4.80818e-08 0)
(0 -4.73276e-08 0)
(0 -4.66051e-08 0)
(0 -4.59179e-08 0)
(0 -4.52683e-08 0)
(0 -4.46577e-08 0)
(0 -4.40866e-08 0)
(0 -4.35551e-08 0)
(0 -4.30629e-08 0)
(0 -4.26093e-08 0)
(0 -4.21934e-08 0)
(0 -4.18141e-08 0)
(0 -4.14702e-08 0)
(0 -4.11605e-08 0)
(0 -4.08837e-08 0)
(0 -4.06386e-08 0)
(0 -4.0424e-08 0)
(0 -4.02388e-08 0)
(0 -4.0082e-08 0)
(0 -3.99528e-08 0)
(0 -3.98503e-08 0)
(0 -3.9774e-08 0)
(0 -3.97234e-08 0)
(0 -3.96982e-08 0)
(0 -5.12227e-08 0)
(0 -5.04186e-08 0)
(0 -4.96107e-08 0)
(0 -4.88121e-08 0)
(0 -4.80328e-08 0)
(0 -4.728e-08 0)
(0 -4.6559e-08 0)
(0 -4.58732e-08 0)
(0 -4.52249e-08 0)
(0 -4.46155e-08 0)
(0 -4.40455e-08 0)
(0 -4.35152e-08 0)
(0 -4.3024e-08 0)
(0 -4.25713e-08 0)
(0 -4.21563e-08 0)
(0 -4.17777e-08 0)
(0 -4.14346e-08 0)
(0 -4.11255e-08 0)
(0 -4.08492e-08 0)
(0 -4.06046e-08 0)
(0 -4.03904e-08 0)
(0 -4.02056e-08 0)
(0 -4.00491e-08 0)
(0 -3.99201e-08 0)
(0 -3.98179e-08 0)
(0 -3.97417e-08 0)
(0 -3.96912e-08 0)
(0 -3.9666e-08 0)
(0 -5.11653e-08 0)
(0 -5.03627e-08 0)
(0 -4.95562e-08 0)
(0 -4.87591e-08 0)
(0 -4.79813e-08 0)
(0 -4.72301e-08 0)
(0 -4.65105e-08 0)
(0 -4.58261e-08 0)
(0 -4.51792e-08 0)
(0 -4.45711e-08 0)
(0 -4.40024e-08 0)
(0 -4.34732e-08 0)
(0 -4.29832e-08 0)
(0 -4.25315e-08 0)
(0 -4.21174e-08 0)
(0 -4.17397e-08 0)
(0 -4.13972e-08 0)
(0 -4.10888e-08 0)
(0 -4.08132e-08 0)
(0 -4.05691e-08 0)
(0 -4.03553e-08 0)
(0 -4.01709e-08 0)
(0 -4.00148e-08 0)
(0 -3.9886e-08 0)
(0 -3.9784e-08 0)
(0 -3.9708e-08 0)
(0 -3.96576e-08 0)
(0 -3.96324e-08 0)
(0 -5.11052e-08 0)
(0 -5.03039e-08 0)
(0 -4.94989e-08 0)
(0 -4.87034e-08 0)
(0 -4.79273e-08 0)
(0 -4.71776e-08 0)
(0 -4.64596e-08 0)
(0 -4.57768e-08 0)
(0 -4.51314e-08 0)
(0 -4.45247e-08 0)
(0 -4.39574e-08 0)
(0 -4.34294e-08 0)
(0 -4.29405e-08 0)
(0 -4.24899e-08 0)
(0 -4.20767e-08 0)
(0 -4.16999e-08 0)
(0 -4.13583e-08 0)
(0 -4.10506e-08 0)
(0 -4.07756e-08 0)
(0 -4.0532e-08 0)
(0 -4.03188e-08 0)
(0 -4.01347e-08 0)
(0 -3.99789e-08 0)
(0 -3.98505e-08 0)
(0 -3.97486e-08 0)
(0 -3.96728e-08 0)
(0 -3.96225e-08 0)
(0 -3.95974e-08 0)
(0 -5.10422e-08 0)
(0 -5.02425e-08 0)
(0 -4.94391e-08 0)
(0 -4.86452e-08 0)
(0 -4.78707e-08 0)
(0 -4.71228e-08 0)
(0 -4.64065e-08 0)
(0 -4.57253e-08 0)
(0 -4.50814e-08 0)
(0 -4.44762e-08 0)
(0 -4.39103e-08 0)
(0 -4.33837e-08 0)
(0 -4.2896e-08 0)
(0 -4.24465e-08 0)
(0 -4.20344e-08 0)
(0 -4.16585e-08 0)
(0 -4.13177e-08 0)
(0 -4.10108e-08 0)
(0 -4.07364e-08 0)
(0 -4.04935e-08 0)
(0 -4.02807e-08 0)
(0 -4.00971e-08 0)
(0 -3.99417e-08 0)
(0 -3.98136e-08 0)
(0 -3.97119e-08 0)
(0 -3.96363e-08 0)
(0 -3.95861e-08 0)
(0 -3.95611e-08 0)
(0 -5.09765e-08 0)
(0 -5.01783e-08 0)
(0 -4.93765e-08 0)
(0 -4.85845e-08 0)
(0 -4.78118e-08 0)
(0 -4.70656e-08 0)
(0 -4.63511e-08 0)
(0 -4.56716e-08 0)
(0 -4.50294e-08 0)
(0 -4.44258e-08 0)
(0 -4.38613e-08 0)
(0 -4.33361e-08 0)
(0 -4.28497e-08 0)
(0 -4.24015e-08 0)
(0 -4.19904e-08 0)
(0 -4.16156e-08 0)
(0 -4.12757e-08 0)
(0 -4.09695e-08 0)
(0 -4.06959e-08 0)
(0 -4.04535e-08 0)
(0 -4.02413e-08 0)
(0 -4.00582e-08 0)
(0 -3.99031e-08 0)
(0 -3.97753e-08 0)
(0 -3.96739e-08 0)
(0 -3.95984e-08 0)
(0 -3.95484e-08 0)
(0 -3.95234e-08 0)
(0 -5.0908e-08 0)
(0 -5.01114e-08 0)
(0 -4.93115e-08 0)
(0 -4.85212e-08 0)
(0 -4.77504e-08 0)
(0 -4.70061e-08 0)
(0 -4.62934e-08 0)
(0 -4.56157e-08 0)
(0 -4.49753e-08 0)
(0 -4.43734e-08 0)
(0 -4.38105e-08 0)
(0 -4.32867e-08 0)
(0 -4.28017e-08 0)
(0 -4.23547e-08 0)
(0 -4.19449e-08 0)
(0 -4.15711e-08 0)
(0 -4.12321e-08 0)
(0 -4.09268e-08 0)
(0 -4.06539e-08 0)
(0 -4.04122e-08 0)
(0 -4.02006e-08 0)
(0 -4.00179e-08 0)
(0 -3.98633e-08 0)
(0 -3.97358e-08 0)
(0 -3.96347e-08 0)
(0 -3.95594e-08 0)
(0 -3.95094e-08 0)
(0 -3.94845e-08 0)
(0 -5.08369e-08 0)
(0 -5.0042e-08 0)
(0 -4.92438e-08 0)
(0 -4.84555e-08 0)
(0 -4.76866e-08 0)
(0 -4.69443e-08 0)
(0 -4.62336e-08 0)
(0 -4.55578e-08 0)
(0 -4.49192e-08 0)
(0 -4.4319e-08 0)
(0 -4.37578e-08 0)
(0 -4.32356e-08 0)
(0 -4.27521e-08 0)
(0 -4.23064e-08 0)
(0 -4.18978e-08 0)
(0 -4.15251e-08 0)
(0 -4.11871e-08 0)
(0 -4.08827e-08 0)
(0 -4.06106e-08 0)
(0 -4.03696e-08 0)
(0 -4.01586e-08 0)
(0 -3.99764e-08 0)
(0 -3.98222e-08 0)
(0 -3.9695e-08 0)
(0 -3.95942e-08 0)
(0 -3.95191e-08 0)
(0 -3.94693e-08 0)
(0 -3.94444e-08 0)
(0 -5.07632e-08 0)
(0 -4.997e-08 0)
(0 -4.91737e-08 0)
(0 -4.83874e-08 0)
(0 -4.76206e-08 0)
(0 -4.68803e-08 0)
(0 -4.61716e-08 0)
(0 -4.54979e-08 0)
(0 -4.48612e-08 0)
(0 -4.42628e-08 0)
(0 -4.37034e-08 0)
(0 -4.31828e-08 0)
(0 -4.27008e-08 0)
(0 -4.22565e-08 0)
(0 -4.18492e-08 0)
(0 -4.14776e-08 0)
(0 -4.11407e-08 0)
(0 -4.08373e-08 0)
(0 -4.0566e-08 0)
(0 -4.03257e-08 0)
(0 -4.01153e-08 0)
(0 -3.99337e-08 0)
(0 -3.97799e-08 0)
(0 -3.96531e-08 0)
(0 -3.95526e-08 0)
(0 -3.94777e-08 0)
(0 -3.9428e-08 0)
(0 -3.94032e-08 0)
(0 -5.06869e-08 0)
(0 -4.98955e-08 0)
(0 -4.91012e-08 0)
(0 -4.83169e-08 0)
(0 -4.75522e-08 0)
(0 -4.68141e-08 0)
(0 -4.61076e-08 0)
(0 -4.54359e-08 0)
(0 -4.48012e-08 0)
(0 -4.42048e-08 0)
(0 -4.36472e-08 0)
(0 -4.31284e-08 0)
(0 -4.26479e-08 0)
(0 -4.22052e-08 0)
(0 -4.17992e-08 0)
(0 -4.14289e-08 0)
(0 -4.10931e-08 0)
(0 -4.07906e-08 0)
(0 -4.05202e-08 0)
(0 -4.02807e-08 0)
(0 -4.00709e-08 0)
(0 -3.98899e-08 0)
(0 -3.97366e-08 0)
(0 -3.96101e-08 0)
(0 -3.95099e-08 0)
(0 -3.94352e-08 0)
(0 -3.93857e-08 0)
(0 -3.9361e-08 0)
(0 -5.06083e-08 0)
(0 -4.98186e-08 0)
(0 -4.90263e-08 0)
(0 -4.82441e-08 0)
(0 -4.74817e-08 0)
(0 -4.67458e-08 0)
(0 -4.60415e-08 0)
(0 -4.5372e-08 0)
(0 -4.47394e-08 0)
(0 -4.41451e-08 0)
(0 -4.35894e-08 0)
(0 -4.30723e-08 0)
(0 -4.25936e-08 0)
(0 -4.21524e-08 0)
(0 -4.17478e-08 0)
(0 -4.13788e-08 0)
(0 -4.10441e-08 0)
(0 -4.07427e-08 0)
(0 -4.04732e-08 0)
(0 -4.02345e-08 0)
(0 -4.00254e-08 0)
(0 -3.9845e-08 0)
(0 -3.96921e-08 0)
(0 -3.95661e-08 0)
(0 -3.94662e-08 0)
(0 -3.93917e-08 0)
(0 -3.93424e-08 0)
(0 -3.93177e-08 0)
(0 -5.05272e-08 0)
(0 -4.97394e-08 0)
(0 -4.89491e-08 0)
(0 -4.81692e-08 0)
(0 -4.7409e-08 0)
(0 -4.66754e-08 0)
(0 -4.59734e-08 0)
(0 -4.53062e-08 0)
(0 -4.46759e-08 0)
(0 -4.40836e-08 0)
(0 -4.35299e-08 0)
(0 -4.30148e-08 0)
(0 -4.25378e-08 0)
(0 -4.20982e-08 0)
(0 -4.16951e-08 0)
(0 -4.13274e-08 0)
(0 -4.0994e-08 0)
(0 -4.06937e-08 0)
(0 -4.04251e-08 0)
(0 -4.01873e-08 0)
(0 -3.99789e-08 0)
(0 -3.97991e-08 0)
(0 -3.96468e-08 0)
(0 -3.95212e-08 0)
(0 -3.94215e-08 0)
(0 -3.93473e-08 0)
(0 -3.92981e-08 0)
(0 -3.92736e-08 0)
(0 -5.0444e-08 0)
(0 -4.9658e-08 0)
(0 -4.88697e-08 0)
(0 -4.8092e-08 0)
(0 -4.73342e-08 0)
(0 -4.66031e-08 0)
(0 -4.59034e-08 0)
(0 -4.52386e-08 0)
(0 -4.46105e-08 0)
(0 -4.40205e-08 0)
(0 -4.34689e-08 0)
(0 -4.29557e-08 0)
(0 -4.24806e-08 0)
(0 -4.20427e-08 0)
(0 -4.16412e-08 0)
(0 -4.12749e-08 0)
(0 -4.09428e-08 0)
(0 -4.06435e-08 0)
(0 -4.0376e-08 0)
(0 -4.0139e-08 0)
(0 -3.99314e-08 0)
(0 -3.97522e-08 0)
(0 -3.96005e-08 0)
(0 -3.94753e-08 0)
(0 -3.9376e-08 0)
(0 -3.93021e-08 0)
(0 -3.9253e-08 0)
(0 -3.92286e-08 0)
(0 -5.03586e-08 0)
(0 -4.95744e-08 0)
(0 -4.87882e-08 0)
(0 -4.80128e-08 0)
(0 -4.72574e-08 0)
(0 -4.65287e-08 0)
(0 -4.58316e-08 0)
(0 -4.51692e-08 0)
(0 -4.45436e-08 0)
(0 -4.39558e-08 0)
(0 -4.34064e-08 0)
(0 -4.28953e-08 0)
(0 -4.24221e-08 0)
(0 -4.1986e-08 0)
(0 -4.15861e-08 0)
(0 -4.12213e-08 0)
(0 -4.08905e-08 0)
(0 -4.05924e-08 0)
(0 -4.0326e-08 0)
(0 -4.00899e-08 0)
(0 -3.98831e-08 0)
(0 -3.97045e-08 0)
(0 -3.95533e-08 0)
(0 -3.94286e-08 0)
(0 -3.93297e-08 0)
(0 -3.9256e-08 0)
(0 -3.92071e-08 0)
(0 -3.91827e-08 0)
(0 -5.02713e-08 0)
(0 -4.94887e-08 0)
(0 -4.87047e-08 0)
(0 -4.79316e-08 0)
(0 -4.71786e-08 0)
(0 -4.64525e-08 0)
(0 -4.5758e-08 0)
(0 -4.50981e-08 0)
(0 -4.4475e-08 0)
(0 -4.38896e-08 0)
(0 -4.33425e-08 0)
(0 -4.28335e-08 0)
(0 -4.23623e-08 0)
(0 -4.19281e-08 0)
(0 -4.15299e-08 0)
(0 -4.11666e-08 0)
(0 -4.08372e-08 0)
(0 -4.05404e-08 0)
(0 -4.0275e-08 0)
(0 -4.00399e-08 0)
(0 -3.98339e-08 0)
(0 -3.9656e-08 0)
(0 -3.95054e-08 0)
(0 -3.93812e-08 0)
(0 -3.92826e-08 0)
(0 -3.92092e-08 0)
(0 -3.91605e-08 0)
(0 -3.91362e-08 0)
(0 -5.01821e-08 0)
(0 -4.94012e-08 0)
(0 -4.86192e-08 0)
(0 -4.78484e-08 0)
(0 -4.7098e-08 0)
(0 -4.63745e-08 0)
(0 -4.56826e-08 0)
(0 -4.50254e-08 0)
(0 -4.44049e-08 0)
(0 -4.3822e-08 0)
(0 -4.32772e-08 0)
(0 -4.27705e-08 0)
(0 -4.23014e-08 0)
(0 -4.1869e-08 0)
(0 -4.14726e-08 0)
(0 -4.1111e-08 0)
(0 -4.0783e-08 0)
(0 -4.04875e-08 0)
(0 -4.02232e-08 0)
(0 -3.99891e-08 0)
(0 -3.97839e-08 0)
(0 -3.96068e-08 0)
(0 -3.94568e-08 0)
(0 -3.9333e-08 0)
(0 -3.92349e-08 0)
(0 -3.91617e-08 0)
(0 -3.91132e-08 0)
(0 -3.9089e-08 0)
(0 -5.00912e-08 0)
(0 -4.93119e-08 0)
(0 -4.85319e-08 0)
(0 -4.77635e-08 0)
(0 -4.70156e-08 0)
(0 -4.62948e-08 0)
(0 -4.56057e-08 0)
(0 -4.49512e-08 0)
(0 -4.43333e-08 0)
(0 -4.3753e-08 0)
(0 -4.32107e-08 0)
(0 -4.27063e-08 0)
(0 -4.22393e-08 0)
(0 -4.1809e-08 0)
(0 -4.14144e-08 0)
(0 -4.10544e-08 0)
(0 -4.07279e-08 0)
(0 -4.04337e-08 0)
(0 -4.01707e-08 0)
(0 -3.99376e-08 0)
(0 -3.97333e-08 0)
(0 -3.9557e-08 0)
(0 -3.94076e-08 0)
(0 -3.92843e-08 0)
(0 -3.91865e-08 0)
(0 -3.91137e-08 0)
(0 -3.90654e-08 0)
(0 -3.90413e-08 0)
(0 -4.99987e-08 0)
(0 -4.92209e-08 0)
(0 -4.84429e-08 0)
(0 -4.76768e-08 0)
(0 -4.69315e-08 0)
(0 -4.62135e-08 0)
(0 -4.55272e-08 0)
(0 -4.48755e-08 0)
(0 -4.42603e-08 0)
(0 -4.36827e-08 0)
(0 -4.3143e-08 0)
(0 -4.2641e-08 0)
(0 -4.21762e-08 0)
(0 -4.1748e-08 0)
(0 -4.13553e-08 0)
(0 -4.0997e-08 0)
(0 -4.06721e-08 0)
(0 -4.03793e-08 0)
(0 -4.01175e-08 0)
(0 -3.98854e-08 0)
(0 -3.96821e-08 0)
(0 -3.95065e-08 0)
(0 -3.93578e-08 0)
(0 -3.92351e-08 0)
(0 -3.91377e-08 0)
(0 -3.90652e-08 0)
(0 -3.9017e-08 0)
(0 -3.8993e-08 0)
(0 -4.99049e-08 0)
(0 -4.91283e-08 0)
(0 -4.83522e-08 0)
(0 -4.75885e-08 0)
(0 -4.68459e-08 0)
(0 -4.61306e-08 0)
(0 -4.54472e-08 0)
(0 -4.47984e-08 0)
(0 -4.41861e-08 0)
(0 -4.36112e-08 0)
(0 -4.30741e-08 0)
(0 -4.25746e-08 0)
(0 -4.21122e-08 0)
(0 -4.16861e-08 0)
(0 -4.12954e-08 0)
(0 -4.09389e-08 0)
(0 -4.06156e-08 0)
(0 -4.03243e-08 0)
(0 -4.00637e-08 0)
(0 -3.98327e-08 0)
(0 -3.96304e-08 0)
(0 -3.94556e-08 0)
(0 -3.93075e-08 0)
(0 -3.91853e-08 0)
(0 -3.90884e-08 0)
(0 -3.90162e-08 0)
(0 -3.89683e-08 0)
(0 -3.89444e-08 0)
(0 -4.98099e-08 0)
(0 -4.90344e-08 0)
(0 -4.82601e-08 0)
(0 -4.74987e-08 0)
(0 -4.67587e-08 0)
(0 -4.60463e-08 0)
(0 -4.53658e-08 0)
(0 -4.472e-08 0)
(0 -4.41106e-08 0)
(0 -4.35386e-08 0)
(0 -4.30042e-08 0)
(0 -4.25073e-08 0)
(0 -4.20473e-08 0)
(0 -4.16234e-08 0)
(0 -4.12347e-08 0)
(0 -4.08802e-08 0)
(0 -4.05585e-08 0)
(0 -4.02686e-08 0)
(0 -4.00094e-08 0)
(0 -3.97796e-08 0)
(0 -3.95782e-08 0)
(0 -3.94042e-08 0)
(0 -3.92569e-08 0)
(0 -3.91352e-08 0)
(0 -3.90388e-08 0)
(0 -3.89669e-08 0)
(0 -3.89191e-08 0)
(0 -3.88954e-08 0)
(0 -4.97138e-08 0)
(0 -4.89392e-08 0)
(0 -4.81666e-08 0)
(0 -4.74075e-08 0)
(0 -4.66702e-08 0)
(0 -4.59607e-08 0)
(0 -4.52832e-08 0)
(0 -4.46404e-08 0)
(0 -4.40341e-08 0)
(0 -4.3465e-08 0)
(0 -4.29334e-08 0)
(0 -4.24391e-08 0)
(0 -4.19816e-08 0)
(0 -4.15601e-08 0)
(0 -4.11735e-08 0)
(0 -4.08208e-08 0)
(0 -4.05009e-08 0)
(0 -4.02125e-08 0)
(0 -3.99546e-08 0)
(0 -3.9726e-08 0)
(0 -3.95256e-08 0)
(0 -3.93526e-08 0)
(0 -3.92059e-08 0)
(0 -3.90849e-08 0)
(0 -3.89888e-08 0)
(0 -3.89173e-08 0)
(0 -3.88698e-08 0)
(0 -3.88461e-08 0)
(0 -4.96167e-08 0)
(0 -4.88428e-08 0)
(0 -4.80719e-08 0)
(0 -4.7315e-08 0)
(0 -4.65804e-08 0)
(0 -4.58738e-08 0)
(0 -4.51994e-08 0)
(0 -4.45597e-08 0)
(0 -4.39565e-08 0)
(0 -4.33904e-08 0)
(0 -4.28617e-08 0)
(0 -4.23702e-08 0)
(0 -4.19152e-08 0)
(0 -4.14961e-08 0)
(0 -4.11117e-08 0)
(0 -4.0761e-08 0)
(0 -4.04428e-08 0)
(0 -4.01561e-08 0)
(0 -3.98995e-08 0)
(0 -3.96721e-08 0)
(0 -3.94728e-08 0)
(0 -3.93006e-08 0)
(0 -3.91547e-08 0)
(0 -3.90342e-08 0)
(0 -3.89387e-08 0)
(0 -3.88674e-08 0)
(0 -3.88202e-08 0)
(0 -3.87966e-08 0)
(0 -4.95188e-08 0)
(0 -4.87455e-08 0)
(0 -4.7976e-08 0)
(0 -4.72214e-08 0)
(0 -4.64894e-08 0)
(0 -4.57858e-08 0)
(0 -4.51145e-08 0)
(0 -4.44781e-08 0)
(0 -4.3878e-08 0)
(0 -4.3315e-08 0)
(0 -4.27893e-08 0)
(0 -4.23006e-08 0)
(0 -4.18483e-08 0)
(0 -4.14315e-08 0)
(0 -4.10494e-08 0)
(0 -4.07007e-08 0)
(0 -4.03844e-08 0)
(0 -4.00993e-08 0)
(0 -3.98442e-08 0)
(0 -3.9618e-08 0)
(0 -3.94198e-08 0)
(0 -3.92485e-08 0)
(0 -3.91033e-08 0)
(0 -3.89835e-08 0)
(0 -3.88884e-08 0)
(0 -3.88175e-08 0)
(0 -3.87705e-08 0)
(0 -3.8747e-08 0)
(0 -1.94006e-11 0)
(0 -4.14177e-12 0)
(0 -1.09151e-12 0)
(0 -3.33783e-13 0)
(0 -1.02363e-13 0)
(0 -3.75756e-14 0)
(0 -5.36909e-09 0)
(0 -4.13532e-09 0)
(0 -3.20904e-09 0)
(0 -2.13667e-09 0)
(0 -3.72794e-11 0)
(0 -3.42664e-12 0)
(0 -1.26537e-08 0)
(0 -1.10445e-08 0)
(0 -9.56487e-09 0)
(0 -7.91121e-09 0)
(0 -5.68235e-09 0)
(0 -4.38936e-09 0)
(0 -1.97103e-08 0)
(0 -1.81133e-08 0)
(0 -1.65479e-08 0)
(0 -1.49012e-08 0)
(0 -1.31127e-08 0)
(0 -1.1663e-08 0)
(0 -2.61965e-08 0)
(0 -2.47522e-08 0)
(0 -2.33116e-08 0)
(0 -2.18477e-08 0)
(0 -2.03769e-08 0)
(0 -1.90704e-08 0)
(0 -3.19891e-08 0)
(0 -3.07403e-08 0)
(0 -2.94952e-08 0)
(0 -2.82546e-08 0)
(0 -2.70447e-08 0)
(0 -2.59409e-08 0)
(0 -3.7026e-08 0)
(0 -3.5978e-08 0)
(0 -3.49398e-08 0)
(0 -3.3919e-08 0)
(0 -3.29373e-08 0)
(0 -3.20346e-08 0)
(0 -4.12882e-08 0)
(0 -4.04304e-08 0)
(0 -3.95876e-08 0)
(0 -3.87674e-08 0)
(0 -3.79855e-08 0)
(0 -3.72655e-08 0)
(0 -4.47915e-08 0)
(0 -4.41068e-08 0)
(0 -4.34393e-08 0)
(0 -4.27955e-08 0)
(0 -4.21861e-08 0)
(0 -4.16258e-08 0)
(0 -4.75787e-08 0)
(0 -4.70468e-08 0)
(0 -4.65322e-08 0)
(0 -4.60398e-08 0)
(0 -4.55771e-08 0)
(0 -4.51533e-08 0)
(0 -4.97105e-08 0)
(0 -4.93106e-08 0)
(0 -4.89265e-08 0)
(0 -4.8562e-08 0)
(0 -4.82222e-08 0)
(0 -4.79131e-08 0)
(0 -5.12586e-08 0)
(0 -5.09703e-08 0)
(0 -5.06957e-08 0)
(0 -5.04375e-08 0)
(0 -5.01993e-08 0)
(0 -4.99849e-08 0)
(0 -5.22993e-08 0)
(0 -5.21036e-08 0)
(0 -5.19192e-08 0)
(0 -5.17481e-08 0)
(0 -5.15928e-08 0)
(0 -5.14556e-08 0)
(0 -5.29089e-08 0)
(0 -5.27887e-08 0)
(0 -5.26775e-08 0)
(0 -5.25766e-08 0)
(0 -5.24878e-08 0)
(0 -5.24126e-08 0)
(0 -5.31608e-08 0)
(0 -5.3101e-08 0)
(0 -5.3048e-08 0)
(0 -5.30027e-08 0)
(0 -5.29665e-08 0)
(0 -5.29403e-08 0)
(0 -5.31228e-08 0)
(0 -5.31103e-08 0)
(0 -5.31027e-08 0)
(0 -5.31008e-08 0)
(0 -5.31054e-08 0)
(0 -5.31171e-08 0)
(0 -5.2856e-08 0)
(0 -5.28796e-08 0)
(0 -5.29068e-08 0)
(0 -5.29379e-08 0)
(0 -5.29735e-08 0)
(0 -5.3014e-08 0)
(0 -5.24136e-08 0)
(0 -5.24643e-08 0)
(0 -5.25173e-08 0)
(0 -5.25729e-08 0)
(0 -5.26315e-08 0)
(0 -5.26933e-08 0)
(0 -5.18414e-08 0)
(0 -5.19117e-08 0)
(0 -5.19833e-08 0)
(0 -5.20566e-08 0)
(0 -5.21317e-08 0)
(0 -5.22086e-08 0)
(0 -5.11776e-08 0)
(0 -5.12615e-08 0)
(0 -5.13461e-08 0)
(0 -5.14316e-08 0)
(0 -5.1518e-08 0)
(0 -5.16053e-08 0)
(0 -5.04536e-08 0)
(0 -5.05464e-08 0)
(0 -5.06395e-08 0)
(0 -5.07328e-08 0)
(0 -5.08265e-08 0)
(0 -5.09204e-08 0)
(0 -4.96946e-08 0)
(0 -4.97927e-08 0)
(0 -4.98907e-08 0)
(0 -4.99887e-08 0)
(0 -5.00865e-08 0)
(0 -5.01842e-08 0)
(0 -4.94202e-08 0)
(0 -4.86472e-08 0)
(0 -4.78792e-08 0)
(0 -4.71266e-08 0)
(0 -4.63974e-08 0)
(0 -4.56968e-08 0)
(0 -4.50287e-08 0)
(0 -4.43955e-08 0)
(0 -4.37987e-08 0)
(0 -4.32389e-08 0)
(0 -4.27162e-08 0)
(0 -4.22304e-08 0)
(0 -4.17808e-08 0)
(0 -4.13666e-08 0)
(0 -4.09867e-08 0)
(0 -4.06402e-08 0)
(0 -4.03257e-08 0)
(0 -4.00423e-08 0)
(0 -3.97887e-08 0)
(0 -3.95638e-08 0)
(0 -3.93666e-08 0)
(0 -3.91963e-08 0)
(0 -3.90519e-08 0)
(0 -3.89327e-08 0)
(0 -3.88381e-08 0)
(0 -3.87676e-08 0)
(0 -3.87208e-08 0)
(0 -3.86974e-08 0)
(0 -4.93211e-08 0)
(0 -4.85481e-08 0)
(0 -4.77814e-08 0)
(0 -4.7031e-08 0)
(0 -4.63044e-08 0)
(0 -4.56069e-08 0)
(0 -4.4942e-08 0)
(0 -4.43122e-08 0)
(0 -4.37186e-08 0)
(0 -4.31621e-08 0)
(0 -4.26426e-08 0)
(0 -4.21598e-08 0)
(0 -4.17129e-08 0)
(0 -4.13013e-08 0)
(0 -4.09238e-08 0)
(0 -4.05794e-08 0)
(0 -4.02669e-08 0)
(0 -3.99852e-08 0)
(0 -3.97331e-08 0)
(0 -3.95095e-08 0)
(0 -3.93135e-08 0)
(0 -3.91441e-08 0)
(0 -3.90005e-08 0)
(0 -3.88819e-08 0)
(0 -3.87878e-08 0)
(0 -3.87176e-08 0)
(0 -3.86711e-08 0)
(0 -3.86479e-08 0)
(0 -4.92214e-08 0)
(0 -4.84484e-08 0)
(0 -4.76828e-08 0)
(0 -4.69345e-08 0)
(0 -4.62106e-08 0)
(0 -4.55162e-08 0)
(0 -4.48546e-08 0)
(0 -4.42282e-08 0)
(0 -4.36381e-08 0)
(0 -4.30849e-08 0)
(0 -4.25685e-08 0)
(0 -4.20888e-08 0)
(0 -4.16448e-08 0)
(0 -4.12358e-08 0)
(0 -4.08608e-08 0)
(0 -4.05185e-08 0)
(0 -4.0208e-08 0)
(0 -3.9928e-08 0)
(0 -3.96775e-08 0)
(0 -3.94552e-08 0)
(0 -3.92604e-08 0)
(0 -3.90919e-08 0)
(0 -3.89491e-08 0)
(0 -3.88312e-08 0)
(0 -3.87376e-08 0)
(0 -3.86679e-08 0)
(0 -3.86215e-08 0)
(0 -3.85984e-08 0)
(0 -4.91213e-08 0)
(0 -4.83481e-08 0)
(0 -4.75836e-08 0)
(0 -4.68373e-08 0)
(0 -4.61161e-08 0)
(0 -4.54248e-08 0)
(0 -4.47666e-08 0)
(0 -4.41436e-08 0)
(0 -4.3557e-08 0)
(0 -4.30072e-08 0)
(0 -4.24942e-08 0)
(0 -4.20175e-08 0)
(0 -4.15765e-08 0)
(0 -4.11702e-08 0)
(0 -4.07976e-08 0)
(0 -4.04576e-08 0)
(0 -4.01491e-08 0)
(0 -3.98709e-08 0)
(0 -3.96219e-08 0)
(0 -3.94011e-08 0)
(0 -3.92074e-08 0)
(0 -3.904e-08 0)
(0 -3.8898e-08 0)
(0 -3.87807e-08 0)
(0 -3.86877e-08 0)
(0 -3.86183e-08 0)
(0 -3.85722e-08 0)
(0 -3.85492e-08 0)
(0 -4.9021e-08 0)
(0 -4.82473e-08 0)
(0 -4.74838e-08 0)
(0 -4.67396e-08 0)
(0 -4.60211e-08 0)
(0 -4.53329e-08 0)
(0 -4.46782e-08 0)
(0 -4.40587e-08 0)
(0 -4.34756e-08 0)
(0 -4.29293e-08 0)
(0 -4.24196e-08 0)
(0 -4.19461e-08 0)
(0 -4.15081e-08 0)
(0 -4.11046e-08 0)
(0 -4.07345e-08 0)
(0 -4.03968e-08 0)
(0 -4.00904e-08 0)
(0 -3.9814e-08 0)
(0 -3.95666e-08 0)
(0 -3.93472e-08 0)
(0 -3.91547e-08 0)
(0 -3.89882e-08 0)
(0 -3.88471e-08 0)
(0 -3.87305e-08 0)
(0 -3.8638e-08 0)
(0 -3.8569e-08 0)
(0 -3.85231e-08 0)
(0 -3.85003e-08 0)
(0 -4.89203e-08 0)
(0 -4.81461e-08 0)
(0 -4.73836e-08 0)
(0 -4.66414e-08 0)
(0 -4.59257e-08 0)
(0 -4.52407e-08 0)
(0 -4.45894e-08 0)
(0 -4.39735e-08 0)
(0 -4.33941e-08 0)
(0 -4.28513e-08 0)
(0 -4.2345e-08 0)
(0 -4.18748e-08 0)
(0 -4.14398e-08 0)
(0 -4.1039e-08 0)
(0 -4.06716e-08 0)
(0 -4.03362e-08 0)
(0 -4.00319e-08 0)
(0 -3.97573e-08 0)
(0 -3.95116e-08 0)
(0 -3.92935e-08 0)
(0 -3.91022e-08 0)
(0 -3.89368e-08 0)
(0 -3.87965e-08 0)
(0 -3.86807e-08 0)
(0 -3.85886e-08 0)
(0 -3.852e-08 0)
(0 -3.84745e-08 0)
(0 -3.84517e-08 0)
(0 -1.42662e-10 0)
(0 -7.13916e-09 0)
(0 -1.44691e-08 0)
(0 -2.1357e-08 0)
(0 -2.76449e-08 0)
(0 -3.32371e-08 0)
(0 -3.80785e-08 0)
(0 -4.21554e-08 0)
(0 -4.54885e-08 0)
(0 -4.81236e-08 0)
(0 -5.01227e-08 0)
(0 -5.15577e-08 0)
(0 -5.25039e-08 0)
(0 -5.30362e-08 0)
(0 -5.32261e-08 0)
(0 -5.31395e-08 0)
(0 -5.28353e-08 0)
(0 -5.2365e-08 0)
(0 -5.17726e-08 0)
(0 -5.10947e-08 0)
(0 -5.03614e-08 0)
(0 -4.95969e-08 0)
(0 -3.45763e-09 0)
(0 -9.57765e-09 0)
(0 -1.63875e-08 0)
(0 -2.30028e-08 0)
(0 -2.90864e-08 0)
(0 -3.44865e-08 0)
(0 -3.91392e-08 0)
(0 -4.30345e-08 0)
(0 -4.61985e-08 0)
(0 -4.86808e-08 0)
(0 -5.05459e-08 0)
(0 -5.1866e-08 0)
(0 -5.2716e-08 0)
(0 -5.31694e-08 0)
(0 -5.3296e-08 0)
(0 -5.31596e-08 0)
(0 -5.28171e-08 0)
(0 -5.23182e-08 0)
(0 -5.1705e-08 0)
(0 -5.10126e-08 0)
(0 -5.02698e-08 0)
(0 -4.94995e-08 0)
(0 -5.26277e-09 0)
(0 -1.14474e-08 0)
(0 -1.81388e-08 0)
(0 -2.46129e-08 0)
(0 -3.05349e-08 0)
(0 -3.5756e-08 0)
(0 -4.02224e-08 0)
(0 -4.39347e-08 0)
(0 -4.69266e-08 0)
(0 -4.92532e-08 0)
(0 -5.09812e-08 0)
(0 -5.21838e-08 0)
(0 -5.29353e-08 0)
(0 -5.3308e-08 0)
(0 -5.33697e-08 0)
(0 -5.31823e-08 0)
(0 -5.28007e-08 0)
(0 -5.22725e-08 0)
(0 -5.16381e-08 0)
(0 -5.09309e-08 0)
(0 -5.01784e-08 0)
(0 -4.94022e-08 0)
(0 -6.47611e-09 0)
(0 -1.30805e-08 0)
(0 -1.98577e-08 0)
(0 -2.62592e-08 0)
(0 -3.20327e-08 0)
(0 -3.70702e-08 0)
(0 -4.13418e-08 0)
(0 -4.48626e-08 0)
(0 -4.76758e-08 0)
(0 -4.98411e-08 0)
(0 -5.1428e-08 0)
(0 -5.251e-08 0)
(0 -5.31606e-08 0)
(0 -5.34508e-08 0)
(0 -5.34463e-08 0)
(0 -5.32071e-08 0)
(0 -5.27856e-08 0)
(0 -5.22277e-08 0)
(0 -5.15717e-08 0)
(0 -5.08495e-08 0)
(0 -5.00871e-08 0)
(0 -4.9305e-08 0)
(0 -7.94001e-09 0)
(0 -1.49183e-08 0)
(0 -2.17411e-08 0)
(0 -2.80315e-08 0)
(0 -3.36225e-08 0)
(0 -3.84497e-08 0)
(0 -4.25067e-08 0)
(0 -4.58222e-08 0)
(0 -4.84466e-08 0)
(0 -5.04439e-08 0)
(0 -5.18848e-08 0)
(0 -5.28428e-08 0)
(0 -5.33903e-08 0)
(0 -5.35964e-08 0)
(0 -5.35247e-08 0)
(0 -5.32328e-08 0)
(0 -5.27712e-08 0)
(0 -5.21832e-08 0)
(0 -5.15055e-08 0)
(0 -5.07682e-08 0)
(0 -4.99958e-08 0)
(0 -4.92078e-08 0)
(0 -1.01831e-08 0)
(0 -1.71902e-08 0)
(0 -2.38873e-08 0)
(0 -2.9971e-08 0)
(0 -3.5321e-08 0)
(0 -3.99001e-08 0)
(0 -4.37178e-08 0)
(0 -4.68115e-08 0)
(0 -4.92364e-08 0)
(0 -5.10585e-08 0)
(0 -5.23488e-08 0)
(0 -5.31798e-08 0)
(0 -5.36223e-08 0)
(0 -5.37431e-08 0)
(0 -5.36036e-08 0)
(0 -5.32587e-08 0)
(0 -5.27566e-08 0)
(0 -5.21386e-08 0)
(0 -5.14392e-08 0)
(0 -5.06868e-08 0)
(0 -4.99047e-08 0)
(0 -4.91108e-08 0)
(0 -1.28538e-08 0)
(0 -1.98011e-08 0)
(0 -2.62617e-08 0)
(0 -3.20579e-08 0)
(0 -3.71133e-08 0)
(0 -4.14097e-08 0)
(0 -4.49655e-08 0)
(0 -4.78228e-08 0)
(0 -5.00388e-08 0)
(0 -5.16797e-08 0)
(0 -5.28157e-08 0)
(0 -5.35176e-08 0)
(0 -5.3854e-08 0)
(0 -5.3889e-08 0)
(0 -5.36814e-08 0)
(0 -5.32837e-08 0)
(0 -5.27413e-08 0)
(0 -5.20934e-08 0)
(0 -5.13725e-08 0)
(0 -5.06053e-08 0)
(0 -4.98135e-08 0)
(0 -4.9014e-08 0)
(0 -1.60832e-08 0)
(0 -2.26905e-08 0)
(0 -2.8796e-08 0)
(0 -3.42418e-08 0)
(0 -3.89648e-08 0)
(0 -4.29542e-08 0)
(0 -4.62324e-08 0)
(0 -4.88433e-08 0)
(0 -5.08443e-08 0)
(0 -5.23005e-08 0)
(0 -5.32803e-08 0)
(0 -5.38523e-08 0)
(0 -5.40823e-08 0)
(0 -5.40318e-08 0)
(0 -5.37567e-08 0)
(0 -5.33065e-08 0)
(0 -5.27244e-08 0)
(0 -5.20471e-08 0)
(0 -5.13052e-08 0)
(0 -5.05235e-08 0)
(0 -4.97224e-08 0)
(0 -4.89175e-08 0)
(0 -1.9428e-08 0)
(0 -2.56653e-08 0)
(0 -3.13848e-08 0)
(0 -3.64574e-08 0)
(0 -4.0832e-08 0)
(0 -4.45037e-08 0)
(0 -4.74975e-08 0)
(0 -4.9858e-08 0)
(0 -5.16419e-08 0)
(0 -5.29127e-08 0)
(0 -5.37366e-08 0)
(0 -5.41795e-08 0)
(0 -5.43042e-08 0)
(0 -5.41693e-08 0)
(0 -5.38277e-08 0)
(0 -5.33262e-08 0)
(0 -5.27053e-08 0)
(0 -5.19993e-08 0)
(0 -5.12369e-08 0)
(0 -5.04414e-08 0)
(0 -4.96313e-08 0)
(0 -4.88212e-08 0)
(0 -2.27073e-08 0)
(0 -2.86e-08 0)
(0 -3.39435e-08 0)
(0 -3.86463e-08 0)
(0 -4.26737e-08 0)
(0 -4.60286e-08 0)
(0 -4.87393e-08 0)
(0 -5.08511e-08 0)
(0 -5.242e-08 0)
(0 -5.35078e-08 0)
(0 -5.41784e-08 0)
(0 -5.44946e-08 0)
(0 -5.45164e-08 0)
(0 -5.42991e-08 0)
(0 -5.38929e-08 0)
(0 -5.33415e-08 0)
(0 -5.26831e-08 0)
(0 -5.19496e-08 0)
(0 -5.11676e-08 0)
(0 -5.03588e-08 0)
(0 -4.95402e-08 0)
(0 -4.87254e-08 0)
(0 -2.58671e-08 0)
(0 -3.14337e-08 0)
(0 -3.64185e-08 0)
(0 -4.07653e-08 0)
(0 -4.44564e-08 0)
(0 -4.75034e-08 0)
(0 -4.99385e-08 0)
(0 -5.18082e-08 0)
(0 -5.3168e-08 0)
(0 -5.40781e-08 0)
(0 -5.45998e-08 0)
(0 -5.47934e-08 0)
(0 -5.47157e-08 0)
(0 -5.44192e-08 0)
(0 -5.39508e-08 0)
(0 -5.33517e-08 0)
(0 -5.26574e-08 0)
(0 -5.18977e-08 0)
(0 -5.10971e-08 0)
(0 -5.02757e-08 0)
(0 -4.94493e-08 0)
(0 -4.86302e-08 0)
(0 -2.89018e-08 0)
(0 -3.41366e-08 0)
(0 -3.87762e-08 0)
(0 -4.27838e-08 0)
(0 -4.61545e-08 0)
(0 -4.89076e-08 0)
(0 -5.10791e-08 0)
(0 -5.27171e-08 0)
(0 -5.38767e-08 0)
(0 -5.46166e-08 0)
(0 -5.4996e-08 0)
(0 -5.50724e-08 0)
(0 -5.48998e-08 0)
(0 -5.45277e-08 0)
(0 -5.40002e-08 0)
(0 -5.33559e-08 0)
(0 -5.26277e-08 0)
(0 -5.18432e-08 0)
(0 -5.10253e-08 0)
(0 -5.01923e-08 0)
(0 -4.93587e-08 0)
(0 -4.85358e-08 0)
(0 -3.1758e-08 0)
(0 -3.66773e-08 0)
(0 -4.09914e-08 0)
(0 -4.46801e-08 0)
(0 -4.77497e-08 0)
(0 -5.02259e-08 0)
(0 -5.21489e-08 0)
(0 -5.35681e-08 0)
(0 -5.45386e-08 0)
(0 -5.51177e-08 0)
(0 -5.53626e-08 0)
(0 -5.53285e-08 0)
(0 -5.50665e-08 0)
(0 -5.46233e-08 0)
(0 -5.40403e-08 0)
(0 -5.33536e-08 0)
(0 -5.25937e-08 0)
(0 -5.17863e-08 0)
(0 -5.09523e-08 0)
(0 -5.01086e-08 0)
(0 -4.92686e-08 0)
(0 -4.84424e-08 0)
(0 -3.4413e-08 0)
(0 -3.9036e-08 0)
(0 -4.30471e-08 0)
(0 -4.64396e-08 0)
(0 -4.92291e-08 0)
(0 -5.14479e-08 0)
(0 -5.31393e-08 0)
(0 -5.43545e-08 0)
(0 -5.51484e-08 0)
(0 -5.55775e-08 0)
(0 -5.5697e-08 0)
(0 -5.55597e-08 0)
(0 -5.52144e-08 0)
(0 -5.47051e-08 0)
(0 -5.40706e-08 0)
(0 -5.33445e-08 0)
(0 -5.25554e-08 0)
(0 -5.17269e-08 0)
(0 -5.08782e-08 0)
(0 -5.00249e-08 0)
(0 -4.91791e-08 0)
(0 -4.83502e-08 0)
(0 -3.68469e-08 0)
(0 -4.12012e-08 0)
(0 -4.49339e-08 0)
(0 -4.80537e-08 0)
(0 -5.05854e-08 0)
(0 -5.25669e-08 0)
(0 -5.40449e-08 0)
(0 -5.50719e-08 0)
(0 -5.57029e-08 0)
(0 -5.59934e-08 0)
(0 -5.59972e-08 0)
(0 -5.57648e-08 0)
(0 -5.53427e-08 0)
(0 -5.47725e-08 0)
(0 -5.40907e-08 0)
(0 -5.33287e-08 0)
(0 -5.25128e-08 0)
(0 -5.16651e-08 0)
(0 -5.08033e-08 0)
(0 -4.99414e-08 0)
(0 -4.90907e-08 0)
(0 -4.82595e-08 0)
(0 -3.90747e-08 0)
(0 -4.31735e-08 0)
(0 -4.66491e-08 0)
(0 -4.9519e-08 0)
(0 -5.18152e-08 0)
(0 -5.358e-08 0)
(0 -5.48632e-08 0)
(0 -5.57183e-08 0)
(0 -5.62006e-08 0)
(0 -5.63646e-08 0)
(0 -5.62627e-08 0)
(0 -5.59435e-08 0)
(0 -5.54514e-08 0)
(0 -5.48257e-08 0)
(0 -5.41009e-08 0)
(0 -5.33063e-08 0)
(0 -5.24664e-08 0)
(0 -5.16014e-08 0)
(0 -5.07278e-08 0)
(0 -4.98585e-08 0)
(0 -4.90036e-08 0)
(0 -4.81708e-08 0)
(0 -4.10883e-08 0)
(0 -4.49521e-08 0)
(0 -4.81926e-08 0)
(0 -5.08356e-08 0)
(0 -5.29183e-08 0)
(0 -5.44872e-08 0)
(0 -5.5594e-08 0)
(0 -5.62937e-08 0)
(0 -5.66414e-08 0)
(0 -5.66911e-08 0)
(0 -5.64936e-08 0)
(0 -5.6096e-08 0)
(0 -5.55407e-08 0)
(0 -5.48652e-08 0)
(0 -5.41017e-08 0)
(0 -5.32778e-08 0)
(0 -5.24164e-08 0)
(0 -5.15362e-08 0)
(0 -5.06523e-08 0)
(0 -4.97766e-08 0)
(0 -4.89183e-08 0)
(0 -4.80842e-08 0)
(0 -4.28947e-08 0)
(0 -4.65394e-08 0)
(0 -4.95669e-08 0)
(0 -5.20058e-08 0)
(0 -5.38971e-08 0)
(0 -5.52903e-08 0)
(0 -5.62393e-08 0)
(0 -5.67998e-08 0)
(0 -5.7027e-08 0)
(0 -5.69742e-08 0)
(0 -5.66912e-08 0)
(0 -5.62235e-08 0)
(0 -5.56118e-08 0)
(0 -5.48917e-08 0)
(0 -5.40938e-08 0)
(0 -5.3244e-08 0)
(0 -5.23636e-08 0)
(0 -5.14701e-08 0)
(0 -5.05773e-08 0)
(0 -4.96961e-08 0)
(0 -4.8835e-08 0)
(0 -4.80003e-08 0)
(0 -4.44794e-08 0)
(0 -4.79355e-08 0)
(0 -5.07757e-08 0)
(0 -5.3034e-08 0)
(0 -5.47559e-08 0)
(0 -5.59935e-08 0)
(0 -5.68025e-08 0)
(0 -5.72395e-08 0)
(0 -5.73598e-08 0)
(0 -5.72161e-08 0)
(0 -5.68573e-08 0)
(0 -5.63274e-08 0)
(0 -5.56658e-08 0)
(0 -5.49063e-08 0)
(0 -5.40782e-08 0)
(0 -5.32056e-08 0)
(0 -5.23087e-08 0)
(0 -5.14036e-08 0)
(0 -5.05032e-08 0)
(0 -4.96176e-08 0)
(0 -4.87544e-08 0)
(0 -4.79193e-08 0)
(0 -4.58517e-08 0)
(0 -4.91476e-08 0)
(0 -5.18259e-08 0)
(0 -5.39271e-08 0)
(0 -5.55008e-08 0)
(0 -5.6602e-08 0)
(0 -5.72882e-08 0)
(0 -5.76167e-08 0)
(0 -5.76431e-08 0)
(0 -5.74196e-08 0)
(0 -5.69942e-08 0)
(0 -5.64098e-08 0)
(0 -5.57044e-08 0)
(0 -5.49106e-08 0)
(0 -5.4056e-08 0)
(0 -5.31636e-08 0)
(0 -5.22524e-08 0)
(0 -5.13374e-08 0)
(0 -5.04307e-08 0)
(0 -4.95414e-08 0)
(0 -4.86767e-08 0)
(0 -4.78417e-08 0)
(0 -4.70272e-08 0)
(0 -5.01879e-08 0)
(0 -5.27278e-08 0)
(0 -5.46938e-08 0)
(0 -5.61395e-08 0)
(0 -5.71225e-08 0)
(0 -5.7702e-08 0)
(0 -5.79363e-08 0)
(0 -5.7881e-08 0)
(0 -5.7588e-08 0)
(0 -5.71047e-08 0)
(0 -5.64729e-08 0)
(0 -5.57295e-08 0)
(0 -5.49059e-08 0)
(0 -5.40284e-08 0)
(0 -5.31191e-08 0)
(0 -5.21957e-08 0)
(0 -5.12724e-08 0)
(0 -5.03603e-08 0)
(0 -4.94682e-08 0)
(0 -4.86025e-08 0)
(0 -4.77678e-08 0)
(0 -4.80286e-08 0)
(0 -5.10714e-08 0)
(0 -5.34934e-08 0)
(0 -5.53442e-08 0)
(0 -5.66806e-08 0)
(0 -5.75623e-08 0)
(0 -5.80503e-08 0)
(0 -5.82034e-08 0)
(0 -5.80777e-08 0)
(0 -5.7725e-08 0)
(0 -5.71917e-08 0)
(0 -5.65192e-08 0)
(0 -5.57431e-08 0)
(0 -5.48939e-08 0)
(0 -5.39969e-08 0)
(0 -5.30731e-08 0)
(0 -5.21394e-08 0)
(0 -5.12091e-08 0)
(0 -5.02928e-08 0)
(0 -4.93985e-08 0)
(0 -4.85322e-08 0)
(0 -4.76981e-08 0)
(0 -4.88631e-08 0)
(0 -5.18106e-08 0)
(0 -5.41349e-08 0)
(0 -5.58893e-08 0)
(0 -5.71334e-08 0)
(0 -5.79295e-08 0)
(0 -5.83396e-08 0)
(0 -5.84237e-08 0)
(0 -5.8238e-08 0)
(0 -5.78342e-08 0)
(0 -5.72584e-08 0)
(0 -5.65511e-08 0)
(0 -5.57472e-08 0)
(0 -5.48762e-08 0)
(0 -5.39627e-08 0)
(0 -5.30268e-08 0)
(0 -5.20844e-08 0)
(0 -5.11484e-08 0)
(0 -5.02287e-08 0)
(0 -4.93328e-08 0)
(0 -4.84662e-08 0)
(0 -4.7633e-08 0)
(0 -4.95485e-08 0)
(0 -5.24207e-08 0)
(0 -5.46656e-08 0)
(0 -5.63405e-08 0)
(0 -5.75078e-08 0)
(0 -5.82321e-08 0)
(0 -5.85768e-08 0)
(0 -5.86027e-08 0)
(0 -5.83665e-08 0)
(0 -5.79196e-08 0)
(0 -5.73078e-08 0)
(0 -5.65711e-08 0)
(0 -5.57438e-08 0)
(0 -5.48546e-08 0)
(0 -5.39272e-08 0)
(0 -5.29811e-08 0)
(0 -5.20316e-08 0)
(0 -5.1091e-08 0)
(0 -5.01686e-08 0)
(0 -4.92716e-08 0)
(0 -4.8405e-08 0)
(0 -4.75728e-08 0)
(0 -5.01007e-08 0)
(0 -5.29178e-08 0)
(0 -5.50993e-08 0)
(0 -5.67092e-08 0)
(0 -5.78134e-08 0)
(0 -5.84782e-08 0)
(0 -5.87686e-08 0)
(0 -5.87461e-08 0)
(0 -5.84677e-08 0)
(0 -5.79848e-08 0)
(0 -5.7343e-08 0)
(0 -5.65818e-08 0)
(0 -5.57349e-08 0)
(0 -5.48305e-08 0)
(0 -5.38916e-08 0)
(0 -5.29371e-08 0)
(0 -5.19819e-08 0)
(0 -5.10376e-08 0)
(0 -5.01131e-08 0)
(0 -4.92153e-08 0)
(0 -4.8349e-08 0)
(0 -4.75177e-08 0)
(0 -5.05605e-08 0)
(0 -5.3322e-08 0)
(0 -5.545e-08 0)
(0 -5.70068e-08 0)
(0 -5.80595e-08 0)
(0 -5.86757e-08 0)
(0 -5.89215e-08 0)
(0 -5.88592e-08 0)
(0 -5.85459e-08 0)
(0 -5.80333e-08 0)
(0 -5.73667e-08 0)
(0 -5.65853e-08 0)
(0 -5.57223e-08 0)
(0 -5.48054e-08 0)
(0 -5.38571e-08 0)
(0 -5.28958e-08 0)
(0 -5.19359e-08 0)
(0 -5.09887e-08 0)
(0 -5.00627e-08 0)
(0 -4.91644e-08 0)
(0 -4.82985e-08 0)
(0 -4.74683e-08 0)
(0 -5.09185e-08 0)
(0 -5.36418e-08 0)
(0 -5.57286e-08 0)
(0 -5.72433e-08 0)
(0 -5.82546e-08 0)
(0 -5.88317e-08 0)
(0 -5.90415e-08 0)
(0 -5.89468e-08 0)
(0 -5.86053e-08 0)
(0 -5.80685e-08 0)
(0 -5.73818e-08 0)
(0 -5.65839e-08 0)
(0 -5.57078e-08 0)
(0 -5.47807e-08 0)
(0 -5.38248e-08 0)
(0 -5.2858e-08 0)
(0 -5.18944e-08 0)
(0 -5.09449e-08 0)
(0 -5.00178e-08 0)
(0 -4.91193e-08 0)
(0 -4.82539e-08 0)
(0 -4.74246e-08 0)
(0 -5.11893e-08 0)
(0 -5.38898e-08 0)
(0 -5.5946e-08 0)
(0 -5.7428e-08 0)
(0 -5.84068e-08 0)
(0 -5.89528e-08 0)
(0 -5.91339e-08 0)
(0 -5.90135e-08 0)
(0 -5.86494e-08 0)
(0 -5.80933e-08 0)
(0 -5.73904e-08 0)
(0 -5.65794e-08 0)
(0 -5.56928e-08 0)
(0 -5.47576e-08 0)
(0 -5.37957e-08 0)
(0 -5.28246e-08 0)
(0 -5.18581e-08 0)
(0 -5.09068e-08 0)
(0 -4.99789e-08 0)
(0 -4.90803e-08 0)
(0 -4.82154e-08 0)
(0 -4.73871e-08 0)
(0 -5.14092e-08 0)
(0 -5.40819e-08 0)
(0 -5.61125e-08 0)
(0 -5.7569e-08 0)
(0 -5.85227e-08 0)
(0 -5.90447e-08 0)
(0 -5.92036e-08 0)
(0 -5.90631e-08 0)
(0 -5.86814e-08 0)
(0 -5.81102e-08 0)
(0 -5.73947e-08 0)
(0 -5.65734e-08 0)
(0 -5.56786e-08 0)
(0 -5.47371e-08 0)
(0 -5.37705e-08 0)
(0 -5.27961e-08 0)
(0 -5.18273e-08 0)
(0 -5.08748e-08 0)
(0 -4.99463e-08 0)
(0 -4.90478e-08 0)
(0 -4.81833e-08 0)
(0 -4.73558e-08 0)
(0 -5.15676e-08 0)
(0 -5.42229e-08 0)
(0 -5.62353e-08 0)
(0 -5.7673e-08 0)
(0 -5.86081e-08 0)
(0 -5.91123e-08 0)
(0 -5.92545e-08 0)
(0 -5.9099e-08 0)
(0 -5.8704e-08 0)
(0 -5.81215e-08 0)
(0 -5.73964e-08 0)
(0 -5.65673e-08 0)
(0 -5.56664e-08 0)
(0 -5.47201e-08 0)
(0 -5.375e-08 0)
(0 -5.27731e-08 0)
(0 -5.18027e-08 0)
(0 -5.08493e-08 0)
(0 -4.99204e-08 0)
(0 -4.90219e-08 0)
(0 -4.81579e-08 0)
(0 -4.73311e-08 0)
(0 -5.16726e-08 0)
(0 -5.4319e-08 0)
(0 -5.63201e-08 0)
(0 -5.77454e-08 0)
(0 -5.86677e-08 0)
(0 -5.91594e-08 0)
(0 -5.92899e-08 0)
(0 -5.91237e-08 0)
(0 -5.87194e-08 0)
(0 -5.81288e-08 0)
(0 -5.7397e-08 0)
(0 -5.65623e-08 0)
(0 -5.5657e-08 0)
(0 -5.47074e-08 0)
(0 -5.37348e-08 0)
(0 -5.27561e-08 0)
(0 -5.17846e-08 0)
(0 -5.08304e-08 0)
(0 -4.99014e-08 0)
(0 -4.9003e-08 0)
(0 -4.81392e-08 0)
(0 -4.73129e-08 0)
(0 -5.1731e-08 0)
(0 -5.43762e-08 0)
(0 -5.63723e-08 0)
(0 -5.77906e-08 0)
(0 -5.87051e-08 0)
(0 -5.91891e-08 0)
(0 -5.93122e-08 0)
(0 -5.91393e-08 0)
(0 -5.8729e-08 0)
(0 -5.81333e-08 0)
(0 -5.73973e-08 0)
(0 -5.65592e-08 0)
(0 -5.56511e-08 0)
(0 -5.46994e-08 0)
(0 -5.37252e-08 0)
(0 -5.27454e-08 0)
(0 -5.17731e-08 0)
(0 -5.08186e-08 0)
(0 -4.98894e-08 0)
(0 -4.8991e-08 0)
(0 -4.81275e-08 0)
(0 -4.73014e-08 0)
(0 -5.17517e-08 0)
(0 -5.44014e-08 0)
(0 -5.63965e-08 0)
(0 -5.78119e-08 0)
(0 -5.87229e-08 0)
(0 -5.92033e-08 0)
(0 -5.9323e-08 0)
(0 -5.9147e-08 0)
(0 -5.87341e-08 0)
(0 -5.8136e-08 0)
(0 -5.73981e-08 0)
(0 -5.65584e-08 0)
(0 -5.56491e-08 0)
(0 -5.46964e-08 0)
(0 -5.37214e-08 0)
(0 -5.27411e-08 0)
(0 -5.17686e-08 0)
(0 -5.08138e-08 0)
(0 -4.98845e-08 0)
(0 -4.89861e-08 0)
(0 -4.81227e-08 0)
(0 -4.72968e-08 0)
(0 -4.88199e-08 0)
(0 -4.80451e-08 0)
(0 -4.72835e-08 0)
(0 -4.65433e-08 0)
(0 -4.58303e-08 0)
(0 -4.51485e-08 0)
(0 -4.45007e-08 0)
(0 -4.38885e-08 0)
(0 -4.33127e-08 0)
(0 -4.27736e-08 0)
(0 -4.22708e-08 0)
(0 -4.18038e-08 0)
(0 -4.13719e-08 0)
(0 -4.0974e-08 0)
(0 -4.06091e-08 0)
(0 -4.02761e-08 0)
(0 -3.99739e-08 0)
(0 -3.97012e-08 0)
(0 -3.94571e-08 0)
(0 -3.92405e-08 0)
(0 -3.90504e-08 0)
(0 -3.88861e-08 0)
(0 -3.87466e-08 0)
(0 -3.86314e-08 0)
(0 -3.85399e-08 0)
(0 -3.84717e-08 0)
(0 -3.84264e-08 0)
(0 -3.84038e-08 0)
(0 -4.87197e-08 0)
(0 -4.79442e-08 0)
(0 -4.71836e-08 0)
(0 -4.64454e-08 0)
(0 -4.57351e-08 0)
(0 -4.50566e-08 0)
(0 -4.44124e-08 0)
(0 -4.38039e-08 0)
(0 -4.32318e-08 0)
(0 -4.26963e-08 0)
(0 -4.2197e-08 0)
(0 -4.17333e-08 0)
(0 -4.13045e-08 0)
(0 -4.09095e-08 0)
(0 -4.05473e-08 0)
(0 -4.02167e-08 0)
(0 -3.99165e-08 0)
(0 -3.96458e-08 0)
(0 -3.94033e-08 0)
(0 -3.91882e-08 0)
(0 -3.89993e-08 0)
(0 -3.8836e-08 0)
(0 -3.86974e-08 0)
(0 -3.85829e-08 0)
(0 -3.84919e-08 0)
(0 -3.84241e-08 0)
(0 -3.83791e-08 0)
(0 -3.83566e-08 0)
(0 -4.86195e-08 0)
(0 -4.78433e-08 0)
(0 -4.70836e-08 0)
(0 -4.63474e-08 0)
(0 -4.564e-08 0)
(0 -4.49648e-08 0)
(0 -4.43242e-08 0)
(0 -4.37194e-08 0)
(0 -4.31511e-08 0)
(0 -4.26192e-08 0)
(0 -4.21235e-08 0)
(0 -4.16632e-08 0)
(0 -4.12376e-08 0)
(0 -4.08455e-08 0)
(0 -4.04859e-08 0)
(0 -4.01577e-08 0)
(0 -3.98597e-08 0)
(0 -3.95909e-08 0)
(0 -3.93501e-08 0)
(0 -3.91364e-08 0)
(0 -3.89488e-08 0)
(0 -3.87865e-08 0)
(0 -3.86488e-08 0)
(0 -3.8535e-08 0)
(0 -3.84445e-08 0)
(0 -3.83771e-08 0)
(0 -3.83323e-08 0)
(0 -3.831e-08 0)
(0 -4.85194e-08 0)
(0 -4.77425e-08 0)
(0 -4.69837e-08 0)
(0 -4.62496e-08 0)
(0 -4.5545e-08 0)
(0 -4.48732e-08 0)
(0 -4.42363e-08 0)
(0 -4.36353e-08 0)
(0 -4.30708e-08 0)
(0 -4.25426e-08 0)
(0 -4.20505e-08 0)
(0 -4.15936e-08 0)
(0 -4.11712e-08 0)
(0 -4.0782e-08 0)
(0 -4.04251e-08 0)
(0 -4.00994e-08 0)
(0 -3.98036e-08 0)
(0 -3.95366e-08 0)
(0 -3.92975e-08 0)
(0 -3.90853e-08 0)
(0 -3.88989e-08 0)
(0 -3.87377e-08 0)
(0 -3.86008e-08 0)
(0 -3.84877e-08 0)
(0 -3.83978e-08 0)
(0 -3.83308e-08 0)
(0 -3.82863e-08 0)
(0 -3.82641e-08 0)
(0 -4.84193e-08 0)
(0 -4.76418e-08 0)
(0 -4.6884e-08 0)
(0 -4.6152e-08 0)
(0 -4.54504e-08 0)
(0 -4.4782e-08 0)
(0 -4.41488e-08 0)
(0 -4.35516e-08 0)
(0 -4.2991e-08 0)
(0 -4.24666e-08 0)
(0 -4.19781e-08 0)
(0 -4.15247e-08 0)
(0 -4.11054e-08 0)
(0 -4.07192e-08 0)
(0 -4.03651e-08 0)
(0 -4.00417e-08 0)
(0 -3.97481e-08 0)
(0 -3.94831e-08 0)
(0 -3.92457e-08 0)
(0 -3.90349e-08 0)
(0 -3.88498e-08 0)
(0 -3.86896e-08 0)
(0 -3.85536e-08 0)
(0 -3.84412e-08 0)
(0 -3.83519e-08 0)
(0 -3.82852e-08 0)
(0 -3.8241e-08 0)
(0 -3.82189e-08 0)
(0 -4.83195e-08 0)
(0 -4.75414e-08 0)
(0 -4.67846e-08 0)
(0 -4.60549e-08 0)
(0 -4.53562e-08 0)
(0 -4.46913e-08 0)
(0 -4.40618e-08 0)
(0 -4.34686e-08 0)
(0 -4.29118e-08 0)
(0 -4.23913e-08 0)
(0 -4.19065e-08 0)
(0 -4.14565e-08 0)
(0 -4.10405e-08 0)
(0 -4.06573e-08 0)
(0 -4.03058e-08 0)
(0 -3.99849e-08 0)
(0 -3.96935e-08 0)
(0 -3.94305e-08 0)
(0 -3.91947e-08 0)
(0 -3.89854e-08 0)
(0 -3.88015e-08 0)
(0 -3.86424e-08 0)
(0 -3.85072e-08 0)
(0 -3.83955e-08 0)
(0 -3.83067e-08 0)
(0 -3.82405e-08 0)
(0 -3.81965e-08 0)
(0 -3.81746e-08 0)
(0 -4.822e-08 0)
(0 -4.74415e-08 0)
(0 -4.66858e-08 0)
(0 -4.59584e-08 0)
(0 -4.52627e-08 0)
(0 -4.46014e-08 0)
(0 -4.39757e-08 0)
(0 -4.33864e-08 0)
(0 -4.28336e-08 0)
(0 -4.23169e-08 0)
(0 -4.18357e-08 0)
(0 -4.13893e-08 0)
(0 -4.09765e-08 0)
(0 -4.05962e-08 0)
(0 -4.02475e-08 0)
(0 -3.99291e-08 0)
(0 -3.96398e-08 0)
(0 -3.93787e-08 0)
(0 -3.91447e-08 0)
(0 -3.89368e-08 0)
(0 -3.87542e-08 0)
(0 -3.85961e-08 0)
(0 -3.84618e-08 0)
(0 -3.83508e-08 0)
(0 -3.82625e-08 0)
(0 -3.81967e-08 0)
(0 -3.81529e-08 0)
(0 -3.81311e-08 0)
(0 -4.8121e-08 0)
(0 -4.73421e-08 0)
(0 -4.65877e-08 0)
(0 -4.58626e-08 0)
(0 -4.51701e-08 0)
(0 -4.45124e-08 0)
(0 -4.38906e-08 0)
(0 -4.33052e-08 0)
(0 -4.27563e-08 0)
(0 -4.22435e-08 0)
(0 -4.1766e-08 0)
(0 -4.1323e-08 0)
(0 -4.09135e-08 0)
(0 -4.05363e-08 0)
(0 -4.01902e-08 0)
(0 -3.98743e-08 0)
(0 -3.95872e-08 0)
(0 -3.9328e-08 0)
(0 -3.90956e-08 0)
(0 -3.88892e-08 0)
(0 -3.87078e-08 0)
(0 -3.85507e-08 0)
(0 -3.84173e-08 0)
(0 -3.8307e-08 0)
(0 -3.82193e-08 0)
(0 -3.81538e-08 0)
(0 -3.81103e-08 0)
(0 -3.80886e-08 0)
(0 -4.80225e-08 0)
(0 -4.72435e-08 0)
(0 -4.64905e-08 0)
(0 -4.57679e-08 0)
(0 -4.50786e-08 0)
(0 -4.44245e-08 0)
(0 -4.38066e-08 0)
(0 -4.32252e-08 0)
(0 -4.26803e-08 0)
(0 -4.21713e-08 0)
(0 -4.16976e-08 0)
(0 -4.1258e-08 0)
(0 -4.08517e-08 0)
(0 -4.04775e-08 0)
(0 -4.01342e-08 0)
(0 -3.98206e-08 0)
(0 -3.95357e-08 0)
(0 -3.92784e-08 0)
(0 -3.90477e-08 0)
(0 -3.88427e-08 0)
(0 -3.86626e-08 0)
(0 -3.85065e-08 0)
(0 -3.83739e-08 0)
(0 -3.82643e-08 0)
(0 -3.81771e-08 0)
(0 -3.8112e-08 0)
(0 -3.80688e-08 0)
(0 -3.80472e-08 0)
(0 -4.79247e-08 0)
(0 -4.71459e-08 0)
(0 -4.63944e-08 0)
(0 -4.56744e-08 0)
(0 -4.49883e-08 0)
(0 -4.43379e-08 0)
(0 -4.37239e-08 0)
(0 -4.31465e-08 0)
(0 -4.26056e-08 0)
(0 -4.21005e-08 0)
(0 -4.16304e-08 0)
(0 -4.11944e-08 0)
(0 -4.07913e-08 0)
(0 -4.042e-08 0)
(0 -4.00793e-08 0)
(0 -3.97682e-08 0)
(0 -3.94855e-08 0)
(0 -3.92301e-08 0)
(0 -3.9001e-08 0)
(0 -3.87974e-08 0)
(0 -3.86185e-08 0)
(0 -3.84634e-08 0)
(0 -3.83317e-08 0)
(0 -3.82227e-08 0)
(0 -3.81361e-08 0)
(0 -3.80714e-08 0)
(0 -3.80284e-08 0)
(0 -3.80069e-08 0)
(0 -4.78279e-08 0)
(0 -4.70493e-08 0)
(0 -4.62996e-08 0)
(0 -4.55822e-08 0)
(0 -4.48995e-08 0)
(0 -4.42528e-08 0)
(0 -4.36428e-08 0)
(0 -4.30694e-08 0)
(0 -4.25324e-08 0)
(0 -4.20312e-08 0)
(0 -4.15648e-08 0)
(0 -4.11322e-08 0)
(0 -4.07323e-08 0)
(0 -4.03639e-08 0)
(0 -4.00259e-08 0)
(0 -3.97172e-08 0)
(0 -3.94366e-08 0)
(0 -3.9183e-08 0)
(0 -3.89556e-08 0)
(0 -3.87534e-08 0)
(0 -3.85757e-08 0)
(0 -3.84216e-08 0)
(0 -3.82907e-08 0)
(0 -3.81824e-08 0)
(0 -3.80962e-08 0)
(0 -3.80319e-08 0)
(0 -3.79891e-08 0)
(0 -3.79678e-08 0)
(0 -4.77322e-08 0)
(0 -4.69541e-08 0)
(0 -4.62063e-08 0)
(0 -4.54917e-08 0)
(0 -4.48124e-08 0)
(0 -4.41695e-08 0)
(0 -4.35634e-08 0)
(0 -4.2994e-08 0)
(0 -4.2461e-08 0)
(0 -4.19635e-08 0)
(0 -4.15008e-08 0)
(0 -4.10716e-08 0)
(0 -4.06748e-08 0)
(0 -4.03094e-08 0)
(0 -3.9974e-08 0)
(0 -3.96676e-08 0)
(0 -3.93891e-08 0)
(0 -3.91374e-08 0)
(0 -3.89116e-08 0)
(0 -3.87108e-08 0)
(0 -3.85342e-08 0)
(0 -3.83811e-08 0)
(0 -3.8251e-08 0)
(0 -3.81433e-08 0)
(0 -3.80576e-08 0)
(0 -3.79936e-08 0)
(0 -3.79511e-08 0)
(0 -3.79299e-08 0)
(0 -4.76378e-08 0)
(0 -4.68606e-08 0)
(0 -4.61148e-08 0)
(0 -4.54031e-08 0)
(0 -4.47272e-08 0)
(0 -4.40881e-08 0)
(0 -4.34859e-08 0)
(0 -4.29205e-08 0)
(0 -4.23914e-08 0)
(0 -4.18978e-08 0)
(0 -4.14386e-08 0)
(0 -4.10127e-08 0)
(0 -4.06191e-08 0)
(0 -4.02565e-08 0)
(0 -3.99237e-08 0)
(0 -3.96196e-08 0)
(0 -3.93432e-08 0)
(0 -3.90933e-08 0)
(0 -3.8869e-08 0)
(0 -3.86695e-08 0)
(0 -3.84941e-08 0)
(0 -3.83419e-08 0)
(0 -3.82126e-08 0)
(0 -3.81055e-08 0)
(0 -3.80203e-08 0)
(0 -3.79567e-08 0)
(0 -3.79145e-08 0)
(0 -3.78933e-08 0)
(0 -4.75451e-08 0)
(0 -4.67689e-08 0)
(0 -4.60253e-08 0)
(0 -4.53165e-08 0)
(0 -4.46442e-08 0)
(0 -4.40088e-08 0)
(0 -4.34106e-08 0)
(0 -4.28492e-08 0)
(0 -4.23239e-08 0)
(0 -4.1834e-08 0)
(0 -4.13783e-08 0)
(0 -4.09558e-08 0)
(0 -4.05652e-08 0)
(0 -4.02054e-08 0)
(0 -3.98751e-08 0)
(0 -3.95733e-08 0)
(0 -3.92988e-08 0)
(0 -3.90507e-08 0)
(0 -3.8828e-08 0)
(0 -3.86298e-08 0)
(0 -3.84554e-08 0)
(0 -3.83042e-08 0)
(0 -3.81756e-08 0)
(0 -3.80692e-08 0)
(0 -3.79845e-08 0)
(0 -3.79212e-08 0)
(0 -3.78791e-08 0)
(0 -3.78582e-08 0)
(0 -4.74542e-08 0)
(0 -4.66793e-08 0)
(0 -4.5938e-08 0)
(0 -4.52324e-08 0)
(0 -4.45635e-08 0)
(0 -4.39319e-08 0)
(0 -4.33376e-08 0)
(0 -4.27801e-08 0)
(0 -4.22586e-08 0)
(0 -4.17723e-08 0)
(0 -4.13201e-08 0)
(0 -4.09008e-08 0)
(0 -4.05133e-08 0)
(0 -4.01562e-08 0)
(0 -3.98284e-08 0)
(0 -3.95288e-08 0)
(0 -3.92562e-08 0)
(0 -3.90098e-08 0)
(0 -3.87885e-08 0)
(0 -3.85916e-08 0)
(0 -3.84183e-08 0)
(0 -3.8268e-08 0)
(0 -3.81402e-08 0)
(0 -3.80343e-08 0)
(0 -3.79501e-08 0)
(0 -3.78871e-08 0)
(0 -3.78453e-08 0)
(0 -3.78244e-08 0)
(0 -4.73656e-08 0)
(0 -4.65922e-08 0)
(0 -4.58534e-08 0)
(0 -4.51508e-08 0)
(0 -4.44855e-08 0)
(0 -4.38576e-08 0)
(0 -4.32671e-08 0)
(0 -4.27134e-08 0)
(0 -4.21957e-08 0)
(0 -4.1713e-08 0)
(0 -4.12642e-08 0)
(0 -4.08481e-08 0)
(0 -4.04634e-08 0)
(0 -4.01089e-08 0)
(0 -3.97835e-08 0)
(0 -3.94861e-08 0)
(0 -3.92154e-08 0)
(0 -3.89706e-08 0)
(0 -3.87508e-08 0)
(0 -3.85551e-08 0)
(0 -3.83829e-08 0)
(0 -3.82334e-08 0)
(0 -3.81063e-08 0)
(0 -3.8001e-08 0)
(0 -3.79172e-08 0)
(0 -3.78545e-08 0)
(0 -3.78129e-08 0)
(0 -3.77921e-08 0)
(0 -4.72795e-08 0)
(0 -4.65079e-08 0)
(0 -4.57716e-08 0)
(0 -4.50722e-08 0)
(0 -4.44103e-08 0)
(0 -4.37862e-08 0)
(0 -4.31994e-08 0)
(0 -4.26495e-08 0)
(0 -4.21354e-08 0)
(0 -4.16562e-08 0)
(0 -4.12106e-08 0)
(0 -4.07975e-08 0)
(0 -4.04157e-08 0)
(0 -4.00638e-08 0)
(0 -3.97407e-08 0)
(0 -3.94453e-08 0)
(0 -3.91765e-08 0)
(0 -3.89333e-08 0)
(0 -3.87148e-08 0)
(0 -3.85203e-08 0)
(0 -3.83491e-08 0)
(0 -3.82005e-08 0)
(0 -3.8074e-08 0)
(0 -3.79692e-08 0)
(0 -3.78858e-08 0)
(0 -3.78235e-08 0)
(0 -3.7782e-08 0)
(0 -3.77614e-08 0)
(0 -4.71964e-08 0)
(0 -4.64265e-08 0)
(0 -4.56929e-08 0)
(0 -4.49966e-08 0)
(0 -4.43382e-08 0)
(0 -4.37177e-08 0)
(0 -4.31347e-08 0)
(0 -4.25883e-08 0)
(0 -4.20778e-08 0)
(0 -4.16019e-08 0)
(0 -4.11596e-08 0)
(0 -4.07494e-08 0)
(0 -4.03703e-08 0)
(0 -4.00209e-08 0)
(0 -3.97e-08 0)
(0 -3.94065e-08 0)
(0 -3.91395e-08 0)
(0 -3.88978e-08 0)
(0 -3.86807e-08 0)
(0 -3.84873e-08 0)
(0 -3.8317e-08 0)
(0 -3.81692e-08 0)
(0 -3.80433e-08 0)
(0 -3.79391e-08 0)
(0 -3.78561e-08 0)
(0 -3.7794e-08 0)
(0 -3.77528e-08 0)
(0 -3.77322e-08 0)
(0 -4.71164e-08 0)
(0 -4.63486e-08 0)
(0 -4.56176e-08 0)
(0 -4.49245e-08 0)
(0 -4.42695e-08 0)
(0 -4.36525e-08 0)
(0 -4.3073e-08 0)
(0 -4.25302e-08 0)
(0 -4.20231e-08 0)
(0 -4.15505e-08 0)
(0 -4.11111e-08 0)
(0 -4.07038e-08 0)
(0 -4.03273e-08 0)
(0 -3.99802e-08 0)
(0 -3.96615e-08 0)
(0 -3.93699e-08 0)
(0 -3.91045e-08 0)
(0 -3.88643e-08 0)
(0 -3.86484e-08 0)
(0 -3.84561e-08 0)
(0 -3.82867e-08 0)
(0 -3.81396e-08 0)
(0 -3.80144e-08 0)
(0 -3.79106e-08 0)
(0 -3.7828e-08 0)
(0 -3.77663e-08 0)
(0 -3.77252e-08 0)
(0 -3.77047e-08 0)
(0 -4.704e-08 0)
(0 -4.62743e-08 0)
(0 -4.5546e-08 0)
(0 -4.4856e-08 0)
(0 -4.42043e-08 0)
(0 -4.35907e-08 0)
(0 -4.30147e-08 0)
(0 -4.24753e-08 0)
(0 -4.19714e-08 0)
(0 -4.15019e-08 0)
(0 -4.10654e-08 0)
(0 -4.06608e-08 0)
(0 -4.02867e-08 0)
(0 -3.99419e-08 0)
(0 -3.96252e-08 0)
(0 -3.93354e-08 0)
(0 -3.90716e-08 0)
(0 -3.88327e-08 0)
(0 -3.8618e-08 0)
(0 -3.84268e-08 0)
(0 -3.82582e-08 0)
(0 -3.81119e-08 0)
(0 -3.79872e-08 0)
(0 -3.78839e-08 0)
(0 -3.78017e-08 0)
(0 -3.77402e-08 0)
(0 -3.76992e-08 0)
(0 -3.76788e-08 0)
(0 -4.69676e-08 0)
(0 -4.6204e-08 0)
(0 -4.54784e-08 0)
(0 -4.47914e-08 0)
(0 -4.41429e-08 0)
(0 -4.35326e-08 0)
(0 -4.29599e-08 0)
(0 -4.24236e-08 0)
(0 -4.19228e-08 0)
(0 -4.14563e-08 0)
(0 -4.10226e-08 0)
(0 -4.06205e-08 0)
(0 -4.02488e-08 0)
(0 -3.99061e-08 0)
(0 -3.95913e-08 0)
(0 -3.93032e-08 0)
(0 -3.90408e-08 0)
(0 -3.88033e-08 0)
(0 -3.85897e-08 0)
(0 -3.83994e-08 0)
(0 -3.82316e-08 0)
(0 -3.80859e-08 0)
(0 -3.79619e-08 0)
(0 -3.7859e-08 0)
(0 -3.7777e-08 0)
(0 -3.77158e-08 0)
(0 -3.7675e-08 0)
(0 -3.76547e-08 0)
(0 -4.68995e-08 0)
(0 -4.61381e-08 0)
(0 -4.5415e-08 0)
(0 -4.47309e-08 0)
(0 -4.40855e-08 0)
(0 -4.34783e-08 0)
(0 -4.29087e-08 0)
(0 -4.23755e-08 0)
(0 -4.18776e-08 0)
(0 -4.14138e-08 0)
(0 -4.09827e-08 0)
(0 -4.05831e-08 0)
(0 -4.02135e-08 0)
(0 -3.98728e-08 0)
(0 -3.95598e-08 0)
(0 -3.92733e-08 0)
(0 -3.90123e-08 0)
(0 -3.8776e-08 0)
(0 -3.85634e-08 0)
(0 -3.8374e-08 0)
(0 -3.8207e-08 0)
(0 -3.80619e-08 0)
(0 -3.79383e-08 0)
(0 -3.78359e-08 0)
(0 -3.77542e-08 0)
(0 -3.76932e-08 0)
(0 -3.76526e-08 0)
(0 -3.76323e-08 0)
(0 -4.68359e-08 0)
(0 -4.60766e-08 0)
(0 -4.53561e-08 0)
(0 -4.46747e-08 0)
(0 -4.40322e-08 0)
(0 -4.3428e-08 0)
(0 -4.28613e-08 0)
(0 -4.2331e-08 0)
(0 -4.18358e-08 0)
(0 -4.13746e-08 0)
(0 -4.09459e-08 0)
(0 -4.05485e-08 0)
(0 -4.0181e-08 0)
(0 -3.98421e-08 0)
(0 -3.95307e-08 0)
(0 -3.92457e-08 0)
(0 -3.8986e-08 0)
(0 -3.87508e-08 0)
(0 -3.85392e-08 0)
(0 -3.83506e-08 0)
(0 -3.81843e-08 0)
(0 -3.80398e-08 0)
(0 -3.79167e-08 0)
(0 -3.78146e-08 0)
(0 -3.77332e-08 0)
(0 -3.76724e-08 0)
(0 -3.76319e-08 0)
(0 -3.76117e-08 0)
(0 -4.67772e-08 0)
(0 -4.60201e-08 0)
(0 -4.5302e-08 0)
(0 -4.46232e-08 0)
(0 -4.39834e-08 0)
(0 -4.33819e-08 0)
(0 -4.28179e-08 0)
(0 -4.22902e-08 0)
(0 -4.17976e-08 0)
(0 -4.13387e-08 0)
(0 -4.09123e-08 0)
(0 -4.05169e-08 0)
(0 -4.01513e-08 0)
(0 -3.98141e-08 0)
(0 -3.95042e-08 0)
(0 -3.92205e-08 0)
(0 -3.89621e-08 0)
(0 -3.87279e-08 0)
(0 -3.85172e-08 0)
(0 -3.83293e-08 0)
(0 -3.81636e-08 0)
(0 -3.80197e-08 0)
(0 -3.7897e-08 0)
(0 -3.77952e-08 0)
(0 -3.77141e-08 0)
(0 -3.76535e-08 0)
(0 -3.76131e-08 0)
(0 -3.7593e-08 0)
(0 -4.67238e-08 0)
(0 -4.59686e-08 0)
(0 -4.52527e-08 0)
(0 -4.45763e-08 0)
(0 -4.3939e-08 0)
(0 -4.33401e-08 0)
(0 -4.27786e-08 0)
(0 -4.22533e-08 0)
(0 -4.1763e-08 0)
(0 -4.13063e-08 0)
(0 -4.08819e-08 0)
(0 -4.04884e-08 0)
(0 -4.01244e-08 0)
(0 -3.97888e-08 0)
(0 -3.94803e-08 0)
(0 -3.91979e-08 0)
(0 -3.89404e-08 0)
(0 -3.87072e-08 0)
(0 -3.84973e-08 0)
(0 -3.83101e-08 0)
(0 -3.8145e-08 0)
(0 -3.80015e-08 0)
(0 -3.78792e-08 0)
(0 -3.77777e-08 0)
(0 -3.76969e-08 0)
(0 -3.76364e-08 0)
(0 -3.75961e-08 0)
(0 -3.75761e-08 0)
(0 -4.66758e-08 0)
(0 -4.59225e-08 0)
(0 -4.52087e-08 0)
(0 -4.45345e-08 0)
(0 -4.38994e-08 0)
(0 -4.33027e-08 0)
(0 -4.27434e-08 0)
(0 -4.22203e-08 0)
(0 -4.17321e-08 0)
(0 -4.12774e-08 0)
(0 -4.08548e-08 0)
(0 -4.0463e-08 0)
(0 -4.01005e-08 0)
(0 -3.97663e-08 0)
(0 -3.9459e-08 0)
(0 -3.91777e-08 0)
(0 -3.89212e-08 0)
(0 -3.86888e-08 0)
(0 -3.84796e-08 0)
(0 -3.8293e-08 0)
(0 -3.81284e-08 0)
(0 -3.79853e-08 0)
(0 -3.78634e-08 0)
(0 -3.77622e-08 0)
(0 -3.76815e-08 0)
(0 -3.76212e-08 0)
(0 -3.75811e-08 0)
(0 -3.7561e-08 0)
(0 -4.66336e-08 0)
(0 -4.58819e-08 0)
(0 -4.51699e-08 0)
(0 -4.44977e-08 0)
(0 -4.38646e-08 0)
(0 -4.327e-08 0)
(0 -4.27127e-08 0)
(0 -4.21915e-08 0)
(0 -4.17051e-08 0)
(0 -4.12521e-08 0)
(0 -4.08311e-08 0)
(0 -4.04407e-08 0)
(0 -4.00797e-08 0)
(0 -3.97466e-08 0)
(0 -3.94404e-08 0)
(0 -3.916e-08 0)
(0 -3.89044e-08 0)
(0 -3.86727e-08 0)
(0 -3.84642e-08 0)
(0 -3.82781e-08 0)
(0 -3.81139e-08 0)
(0 -3.79712e-08 0)
(0 -3.78496e-08 0)
(0 -3.77486e-08 0)
(0 -3.76681e-08 0)
(0 -3.76079e-08 0)
(0 -3.75679e-08 0)
(0 -3.75479e-08 0)
(0 -4.65973e-08 0)
(0 -4.5847e-08 0)
(0 -4.51367e-08 0)
(0 -4.44662e-08 0)
(0 -4.38349e-08 0)
(0 -4.32419e-08 0)
(0 -4.26863e-08 0)
(0 -4.21668e-08 0)
(0 -4.16819e-08 0)
(0 -4.12304e-08 0)
(0 -4.08108e-08 0)
(0 -4.04217e-08 0)
(0 -4.00618e-08 0)
(0 -3.97298e-08 0)
(0 -3.94246e-08 0)
(0 -3.9145e-08 0)
(0 -3.88901e-08 0)
(0 -3.8659e-08 0)
(0 -3.8451e-08 0)
(0 -3.82653e-08 0)
(0 -3.81016e-08 0)
(0 -3.79592e-08 0)
(0 -3.78378e-08 0)
(0 -3.7737e-08 0)
(0 -3.76567e-08 0)
(0 -3.75966e-08 0)
(0 -3.75566e-08 0)
(0 -3.75367e-08 0)
(0 -4.65671e-08 0)
(0 -4.58181e-08 0)
(0 -4.51091e-08 0)
(0 -4.444e-08 0)
(0 -4.38101e-08 0)
(0 -4.32187e-08 0)
(0 -4.26645e-08 0)
(0 -4.21463e-08 0)
(0 -4.16628e-08 0)
(0 -4.12125e-08 0)
(0 -4.0794e-08 0)
(0 -4.0406e-08 0)
(0 -4.0047e-08 0)
(0 -3.97159e-08 0)
(0 -3.94114e-08 0)
(0 -3.91325e-08 0)
(0 -3.88782e-08 0)
(0 -3.86476e-08 0)
(0 -3.84401e-08 0)
(0 -3.82548e-08 0)
(0 -3.80914e-08 0)
(0 -3.79492e-08 0)
(0 -3.7828e-08 0)
(0 -3.77274e-08 0)
(0 -3.76472e-08 0)
(0 -3.75872e-08 0)
(0 -3.75473e-08 0)
(0 -3.75274e-08 0)
(0 -4.65432e-08 0)
(0 -4.57951e-08 0)
(0 -4.50873e-08 0)
(0 -4.44193e-08 0)
(0 -4.37906e-08 0)
(0 -4.32003e-08 0)
(0 -4.26472e-08 0)
(0 -4.21302e-08 0)
(0 -4.16477e-08 0)
(0 -4.11983e-08 0)
(0 -4.07808e-08 0)
(0 -4.03936e-08 0)
(0 -4.00354e-08 0)
(0 -3.97049e-08 0)
(0 -3.9401e-08 0)
(0 -3.91227e-08 0)
(0 -3.88688e-08 0)
(0 -3.86387e-08 0)
(0 -3.84314e-08 0)
(0 -3.82465e-08 0)
(0 -3.80833e-08 0)
(0 -3.79413e-08 0)
(0 -3.78203e-08 0)
(0 -3.77199e-08 0)
(0 -3.76398e-08 0)
(0 -3.75798e-08 0)
(0 -3.754e-08 0)
(0 -3.752e-08 0)
(0 -4.65256e-08 0)
(0 -4.57783e-08 0)
(0 -4.50713e-08 0)
(0 -4.44041e-08 0)
(0 -4.37763e-08 0)
(0 -4.31868e-08 0)
(0 -4.26346e-08 0)
(0 -4.21183e-08 0)
(0 -4.16366e-08 0)
(0 -4.1188e-08 0)
(0 -4.07711e-08 0)
(0 -4.03845e-08 0)
(0 -4.00268e-08 0)
(0 -3.96969e-08 0)
(0 -3.93935e-08 0)
(0 -3.91155e-08 0)
(0 -3.8862e-08 0)
(0 -3.86321e-08 0)
(0 -3.84251e-08 0)
(0 -3.82404e-08 0)
(0 -3.80774e-08 0)
(0 -3.79356e-08 0)
(0 -3.78147e-08 0)
(0 -3.77143e-08 0)
(0 -3.76343e-08 0)
(0 -3.75744e-08 0)
(0 -3.75346e-08 0)
(0 -3.75147e-08 0)
(0 -4.65146e-08 0)
(0 -4.57678e-08 0)
(0 -4.50612e-08 0)
(0 -4.43946e-08 0)
(0 -4.37673e-08 0)
(0 -4.31784e-08 0)
(0 -4.26267e-08 0)
(0 -4.21109e-08 0)
(0 -4.16296e-08 0)
(0 -4.11815e-08 0)
(0 -4.0765e-08 0)
(0 -4.03788e-08 0)
(0 -4.00215e-08 0)
(0 -3.96918e-08 0)
(0 -3.93887e-08 0)
(0 -3.91109e-08 0)
(0 -3.88576e-08 0)
(0 -3.8628e-08 0)
(0 -3.84211e-08 0)
(0 -3.82366e-08 0)
(0 -3.80736e-08 0)
(0 -3.79319e-08 0)
(0 -3.78111e-08 0)
(0 -3.77108e-08 0)
(0 -3.76308e-08 0)
(0 -3.7571e-08 0)
(0 -3.75312e-08 0)
(0 -3.75113e-08 0)
(0 -4.65101e-08 0)
(0 -4.57634e-08 0)
(0 -4.50571e-08 0)
(0 -4.43907e-08 0)
(0 -4.37636e-08 0)
(0 -4.31749e-08 0)
(0 -4.26234e-08 0)
(0 -4.21078e-08 0)
(0 -4.16267e-08 0)
(0 -4.11788e-08 0)
(0 -4.07625e-08 0)
(0 -4.03764e-08 0)
(0 -4.00192e-08 0)
(0 -3.96897e-08 0)
(0 -3.93867e-08 0)
(0 -3.9109e-08 0)
(0 -3.88559e-08 0)
(0 -3.86262e-08 0)
(0 -3.84195e-08 0)
(0 -3.82349e-08 0)
(0 -3.80721e-08 0)
(0 -3.79304e-08 0)
(0 -3.78096e-08 0)
(0 -3.77093e-08 0)
(0 -3.76294e-08 0)
(0 -3.75695e-08 0)
(0 -3.75297e-08 0)
(0 -3.75098e-08 0)
(0 -4.96509e-08 0)
(0 -5.0415e-08 0)
(0 -5.11468e-08 0)
(0 -5.18219e-08 0)
(0 -5.24101e-08 0)
(0 -5.28744e-08 0)
(0 -5.31706e-08 0)
(0 -5.32468e-08 0)
(0 -5.30438e-08 0)
(0 -5.24956e-08 0)
(0 -5.15308e-08 0)
(0 -5.00746e-08 0)
(0 -4.80521e-08 0)
(0 -4.53926e-08 0)
(0 -4.20354e-08 0)
(0 -3.79371e-08 0)
(0 -3.30801e-08 0)
(0 -2.74817e-08 0)
(0 -2.11993e-08 0)
(0 -1.43279e-08 0)
(0 -7.02202e-09 0)
(0 -1.25855e-10 0)
(0 -4.95539e-08 0)
(0 -5.03235e-08 0)
(0 -5.10645e-08 0)
(0 -5.17536e-08 0)
(0 -5.2362e-08 0)
(0 -5.2854e-08 0)
(0 -5.31871e-08 0)
(0 -5.33113e-08 0)
(0 -5.31694e-08 0)
(0 -5.26971e-08 0)
(0 -5.18246e-08 0)
(0 -5.04782e-08 0)
(0 -4.85835e-08 0)
(0 -4.6069e-08 0)
(0 -4.28716e-08 0)
(0 -3.89441e-08 0)
(0 -3.42639e-08 0)
(0 -2.88461e-08 0)
(0 -2.27603e-08 0)
(0 -1.61639e-08 0)
(0 -9.39908e-09 0)
(0 -3.3563e-09 0)
(0 -4.94568e-08 0)
(0 -5.02321e-08 0)
(0 -5.09825e-08 0)
(0 -5.1686e-08 0)
(0 -5.23149e-08 0)
(0 -5.28353e-08 0)
(0 -5.32062e-08 0)
(0 -5.33796e-08 0)
(0 -5.33001e-08 0)
(0 -5.29053e-08 0)
(0 -5.2127e-08 0)
(0 -5.08927e-08 0)
(0 -4.9128e-08 0)
(0 -4.67604e-08 0)
(0 -4.37239e-08 0)
(0 -3.99659e-08 0)
(0 -3.54562e-08 0)
(0 -3.02004e-08 0)
(0 -2.42616e-08 0)
(0 -1.78015e-08 0)
(0 -1.11714e-08 0)
(0 -5.1113e-09 0)
(0 -4.93598e-08 0)
(0 -5.01408e-08 0)
(0 -5.09008e-08 0)
(0 -5.16189e-08 0)
(0 -5.22687e-08 0)
(0 -5.28179e-08 0)
(0 -5.32273e-08 0)
(0 -5.34508e-08 0)
(0 -5.3435e-08 0)
(0 -5.31195e-08 0)
(0 -5.24377e-08 0)
(0 -5.13183e-08 0)
(0 -4.96873e-08 0)
(0 -4.74711e-08 0)
(0 -4.46008e-08 0)
(0 -4.10182e-08 0)
(0 -3.66835e-08 0)
(0 -3.15876e-08 0)
(0 -2.57709e-08 0)
(0 -1.93561e-08 0)
(0 -1.26162e-08 0)
(0 -6.13019e-09 0)
(0 -4.92628e-08 0)
(0 -5.00495e-08 0)
(0 -5.08192e-08 0)
(0 -5.1552e-08 0)
(0 -5.2223e-08 0)
(0 -5.28013e-08 0)
(0 -5.32498e-08 0)
(0 -5.35242e-08 0)
(0 -5.35732e-08 0)
(0 -5.33386e-08 0)
(0 -5.27557e-08 0)
(0 -5.17546e-08 0)
(0 -5.0262e-08 0)
(0 -4.82038e-08 0)
(0 -4.55091e-08 0)
(0 -4.21144e-08 0)
(0 -3.79716e-08 0)
(0 -3.30566e-08 0)
(0 -2.73841e-08 0)
(0 -2.10275e-08 0)
(0 -1.41493e-08 0)
(0 -7.0725e-09 0)
(0 -4.91659e-08 0)
(0 -4.99583e-08 0)
(0 -5.07377e-08 0)
(0 -5.14852e-08 0)
(0 -5.21773e-08 0)
(0 -5.2785e-08 0)
(0 -5.32728e-08 0)
(0 -5.35986e-08 0)
(0 -5.37134e-08 0)
(0 -5.35612e-08 0)
(0 -5.30793e-08 0)
(0 -5.21999e-08 0)
(0 -5.08507e-08 0)
(0 -4.89582e-08 0)
(0 -4.64502e-08 0)
(0 -4.32602e-08 0)
(0 -3.93337e-08 0)
(0 -3.46361e-08 0)
(0 -2.91645e-08 0)
(0 -2.29654e-08 0)
(0 -1.61652e-08 0)
(0 -9.0565e-09 0)
(0 -4.90691e-08 0)
(0 -4.98672e-08 0)
(0 -5.0656e-08 0)
(0 -5.14181e-08 0)
(0 -5.21313e-08 0)
(0 -5.27682e-08 0)
(0 -5.32954e-08 0)
(0 -5.36729e-08 0)
(0 -5.38539e-08 0)
(0 -5.3785e-08 0)
(0 -5.34059e-08 0)
(0 -5.2651e-08 0)
(0 -5.14499e-08 0)
(0 -4.97302e-08 0)
(0 -4.74198e-08 0)
(0 -4.44511e-08 0)
(0 -4.07662e-08 0)
(0 -3.6324e-08 0)
(0 -3.11108e-08 0)
(0 -2.51548e-08 0)
(0 -1.85487e-08 0)
(0 -1.1497e-08 0)
(0 -4.89726e-08 0)
(0 -4.9776e-08 0)
(0 -5.05741e-08 0)
(0 -5.13505e-08 0)
(0 -5.20845e-08 0)
(0 -5.27504e-08 0)
(0 -5.33166e-08 0)
(0 -5.37455e-08 0)
(0 -5.39928e-08 0)
(0 -5.40075e-08 0)
(0 -5.37322e-08 0)
(0 -5.31035e-08 0)
(0 -5.20537e-08 0)
(0 -5.05122e-08 0)
(0 -4.84082e-08 0)
(0 -4.56743e-08 0)
(0 -4.22514e-08 0)
(0 -3.80955e-08 0)
(0 -3.3187e-08 0)
(0 -2.75444e-08 0)
(0 -2.12424e-08 0)
(0 -1.44415e-08 0)
(0 -4.88763e-08 0)
(0 -4.96849e-08 0)
(0 -5.04919e-08 0)
(0 -5.12822e-08 0)
(0 -5.20365e-08 0)
(0 -5.27307e-08 0)
(0 -5.33354e-08 0)
(0 -5.38151e-08 0)
(0 -5.4128e-08 0)
(0 -5.42259e-08 0)
(0 -5.4054e-08 0)
(0 -5.35521e-08 0)
(0 -5.2655e-08 0)
(0 -5.12946e-08 0)
(0 -4.9402e-08 0)
(0 -4.69112e-08 0)
(0 -4.37631e-08 0)
(0 -3.99124e-08 0)
(0 -3.5336e-08 0)
(0 -3.00455e-08 0)
(0 -2.4106e-08 0)
(0 -1.76688e-08 0)
(0 -4.87805e-08 0)
(0 -4.95938e-08 0)
(0 -5.04093e-08 0)
(0 -5.1213e-08 0)
(0 -5.19869e-08 0)
(0 -5.27087e-08 0)
(0 -5.33508e-08 0)
(0 -5.38801e-08 0)
(0 -5.42573e-08 0)
(0 -5.44369e-08 0)
(0 -5.43672e-08 0)
(0 -5.39909e-08 0)
(0 -5.32457e-08 0)
(0 -5.20663e-08 0)
(0 -5.03862e-08 0)
(0 -4.8141e-08 0)
(0 -4.52724e-08 0)
(0 -4.17339e-08 0)
(0 -3.74985e-08 0)
(0 -3.25688e-08 0)
(0 -2.69917e-08 0)
(0 -2.0881e-08 0)
(0 -4.86851e-08 0)
(0 -4.95029e-08 0)
(0 -5.03264e-08 0)
(0 -5.11427e-08 0)
(0 -5.19353e-08 0)
(0 -5.26835e-08 0)
(0 -5.33617e-08 0)
(0 -5.3939e-08 0)
(0 -5.43786e-08 0)
(0 -5.46377e-08 0)
(0 -5.46676e-08 0)
(0 -5.4414e-08 0)
(0 -5.38178e-08 0)
(0 -5.28164e-08 0)
(0 -5.13459e-08 0)
(0 -4.93436e-08 0)
(0 -4.6752e-08 0)
(0 -4.35234e-08 0)
(0 -3.96264e-08 0)
(0 -3.50539e-08 0)
(0 -2.9832e-08 0)
(0 -2.40281e-08 0)
(0 -4.85905e-08 0)
(0 -4.94122e-08 0)
(0 -5.02431e-08 0)
(0 -5.10713e-08 0)
(0 -5.18816e-08 0)
(0 -5.26549e-08 0)
(0 -5.33675e-08 0)
(0 -5.39906e-08 0)
(0 -5.44899e-08 0)
(0 -5.48254e-08 0)
(0 -5.49513e-08 0)
(0 -5.48162e-08 0)
(0 -5.43641e-08 0)
(0 -5.35351e-08 0)
(0 -5.22679e-08 0)
(0 -5.05014e-08 0)
(0 -4.81788e-08 0)
(0 -4.52512e-08 0)
(0 -4.16834e-08 0)
(0 -3.74605e-08 0)
(0 -3.25974e-08 0)
(0 -2.71531e-08 0)
(0 -4.84967e-08 0)
(0 -4.93219e-08 0)
(0 -5.01595e-08 0)
(0 -5.09987e-08 0)
(0 -5.18255e-08 0)
(0 -5.26223e-08 0)
(0 -5.33673e-08 0)
(0 -5.40337e-08 0)
(0 -5.45897e-08 0)
(0 -5.49979e-08 0)
(0 -5.5215e-08 0)
(0 -5.51929e-08 0)
(0 -5.48782e-08 0)
(0 -5.4214e-08 0)
(0 -5.3141e-08 0)
(0 -5.16e-08 0)
(0 -4.95344e-08 0)
(0 -4.68941e-08 0)
(0 -4.36401e-08 0)
(0 -3.97499e-08 0)
(0 -3.52246e-08 0)
(0 -3.00982e-08 0)
(0 -4.8404e-08 0)
(0 -4.92322e-08 0)
(0 -5.00758e-08 0)
(0 -5.0925e-08 0)
(0 -5.1767e-08 0)
(0 -5.25857e-08 0)
(0 -5.33608e-08 0)
(0 -5.40678e-08 0)
(0 -5.46769e-08 0)
(0 -5.51531e-08 0)
(0 -5.54562e-08 0)
(0 -5.55405e-08 0)
(0 -5.53554e-08 0)
(0 -5.48465e-08 0)
(0 -5.39567e-08 0)
(0 -5.26282e-08 0)
(0 -5.08048e-08 0)
(0 -4.84352e-08 0)
(0 -4.54765e-08 0)
(0 -4.18991e-08 0)
(0 -3.7691e-08 0)
(0 -3.28636e-08 0)
(0 -4.83127e-08 0)
(0 -4.91434e-08 0)
(0 -4.99922e-08 0)
(0 -5.08504e-08 0)
(0 -5.17062e-08 0)
(0 -5.25449e-08 0)
(0 -5.33479e-08 0)
(0 -5.40923e-08 0)
(0 -5.47506e-08 0)
(0 -5.52901e-08 0)
(0 -5.56731e-08 0)
(0 -5.58563e-08 0)
(0 -5.57919e-08 0)
(0 -5.54278e-08 0)
(0 -5.47088e-08 0)
(0 -5.35784e-08 0)
(0 -5.19806e-08 0)
(0 -4.98632e-08 0)
(0 -4.718e-08 0)
(0 -4.38955e-08 0)
(0 -3.99878e-08 0)
(0 -3.54515e-08 0)
(0 -4.82231e-08 0)
(0 -4.90557e-08 0)
(0 -4.99091e-08 0)
(0 -5.07752e-08 0)
(0 -5.16434e-08 0)
(0 -5.25003e-08 0)
(0 -5.33285e-08 0)
(0 -5.41071e-08 0)
(0 -5.48105e-08 0)
(0 -5.54082e-08 0)
(0 -5.58646e-08 0)
(0 -5.6139e-08 0)
(0 -5.61859e-08 0)
(0 -5.59552e-08 0)
(0 -5.53936e-08 0)
(0 -5.44457e-08 0)
(0 -5.3056e-08 0)
(0 -5.11711e-08 0)
(0 -4.87427e-08 0)
(0 -4.5731e-08 0)
(0 -4.21083e-08 0)
(0 -3.78642e-08 0)
(0 -4.81355e-08 0)
(0 -4.89695e-08 0)
(0 -4.98267e-08 0)
(0 -5.06997e-08 0)
(0 -5.1579e-08 0)
(0 -5.2452e-08 0)
(0 -5.3303e-08 0)
(0 -5.41126e-08 0)
(0 -5.48568e-08 0)
(0 -5.55073e-08 0)
(0 -5.60305e-08 0)
(0 -5.6388e-08 0)
(0 -5.65363e-08 0)
(0 -5.64273e-08 0)
(0 -5.60092e-08 0)
(0 -5.52278e-08 0)
(0 -5.40277e-08 0)
(0 -5.2355e-08 0)
(0 -5.01593e-08 0)
(0 -4.73975e-08 0)
(0 -4.40369e-08 0)
(0 -4.00603e-08 0)
(0 -4.80502e-08 0)
(0 -4.88852e-08 0)
(0 -4.97454e-08 0)
(0 -5.06244e-08 0)
(0 -5.15133e-08 0)
(0 -5.24006e-08 0)
(0 -5.3272e-08 0)
(0 -5.41092e-08 0)
(0 -5.48901e-08 0)
(0 -5.5588e-08 0)
(0 -5.61714e-08 0)
(0 -5.66038e-08 0)
(0 -5.68435e-08 0)
(0 -5.68442e-08 0)
(0 -5.65557e-08 0)
(0 -5.59244e-08 0)
(0 -5.48954e-08 0)
(0 -5.34139e-08 0)
(0 -5.14278e-08 0)
(0 -4.88909e-08 0)
(0 -4.57665e-08 0)
(0 -4.20346e-08 0)
(0 -4.79677e-08 0)
(0 -4.88031e-08 0)
(0 -4.96658e-08 0)
(0 -5.05498e-08 0)
(0 -5.14469e-08 0)
(0 -5.23468e-08 0)
(0 -5.32359e-08 0)
(0 -5.40976e-08 0)
(0 -5.49111e-08 0)
(0 -5.56512e-08 0)
(0 -5.62883e-08 0)
(0 -5.67874e-08 0)
(0 -5.71088e-08 0)
(0 -5.72075e-08 0)
(0 -5.70346e-08 0)
(0 -5.65373e-08 0)
(0 -5.56608e-08 0)
(0 -5.43495e-08 0)
(0 -5.25497e-08 0)
(0 -5.02115e-08 0)
(0 -4.72918e-08 0)
(0 -4.37544e-08 0)
(0 -4.78882e-08 0)
(0 -4.87238e-08 0)
(0 -4.95884e-08 0)
(0 -5.04764e-08 0)
(0 -5.13805e-08 0)
(0 -5.22911e-08 0)
(0 -5.31958e-08 0)
(0 -5.40789e-08 0)
(0 -5.49209e-08 0)
(0 -5.56983e-08 0)
(0 -5.63827e-08 0)
(0 -5.69408e-08 0)
(0 -5.73342e-08 0)
(0 -5.75196e-08 0)
(0 -5.74487e-08 0)
(0 -5.70697e-08 0)
(0 -5.63275e-08 0)
(0 -5.51661e-08 0)
(0 -5.35299e-08 0)
(0 -5.13667e-08 0)
(0 -4.86303e-08 0)
(0 -4.52846e-08 0)
(0 -4.78123e-08 0)
(0 -4.86477e-08 0)
(0 -4.95135e-08 0)
(0 -5.04048e-08 0)
(0 -5.13148e-08 0)
(0 -5.22346e-08 0)
(0 -5.31526e-08 0)
(0 -5.40542e-08 0)
(0 -5.49211e-08 0)
(0 -5.57308e-08 0)
(0 -5.64565e-08 0)
(0 -5.70661e-08 0)
(0 -5.75226e-08 0)
(0 -5.77836e-08 0)
(0 -5.7802e-08 0)
(0 -5.75261e-08 0)
(0 -5.6901e-08 0)
(0 -5.58698e-08 0)
(0 -5.43753e-08 0)
(0 -5.23629e-08 0)
(0 -4.97835e-08 0)
(0 -4.65975e-08 0)
(0 -4.77403e-08 0)
(0 -4.85751e-08 0)
(0 -4.94417e-08 0)
(0 -5.03356e-08 0)
(0 -5.12504e-08 0)
(0 -5.21778e-08 0)
(0 -5.31072e-08 0)
(0 -5.40246e-08 0)
(0 -5.49129e-08 0)
(0 -5.57506e-08 0)
(0 -5.65119e-08 0)
(0 -5.71661e-08 0)
(0 -5.76771e-08 0)
(0 -5.80037e-08 0)
(0 -5.80991e-08 0)
(0 -5.79122e-08 0)
(0 -5.73878e-08 0)
(0 -5.64682e-08 0)
(0 -5.50945e-08 0)
(0 -5.32097e-08 0)
(0 -5.07608e-08 0)
(0 -4.77039e-08 0)
(0 -4.76725e-08 0)
(0 -4.85066e-08 0)
(0 -4.93736e-08 0)
(0 -5.02694e-08 0)
(0 -5.1188e-08 0)
(0 -5.21219e-08 0)
(0 -5.30608e-08 0)
(0 -5.39916e-08 0)
(0 -5.4898e-08 0)
(0 -5.57596e-08 0)
(0 -5.65514e-08 0)
(0 -5.72437e-08 0)
(0 -5.78014e-08 0)
(0 -5.81839e-08 0)
(0 -5.83452e-08 0)
(0 -5.82342e-08 0)
(0 -5.77955e-08 0)
(0 -5.69703e-08 0)
(0 -5.56982e-08 0)
(0 -5.39193e-08 0)
(0 -5.15763e-08 0)
(0 -4.86175e-08 0)
(0 -4.76094e-08 0)
(0 -4.84426e-08 0)
(0 -4.93097e-08 0)
(0 -5.02068e-08 0)
(0 -5.11285e-08 0)
(0 -5.20675e-08 0)
(0 -5.30143e-08 0)
(0 -5.39564e-08 0)
(0 -5.4878e-08 0)
(0 -5.57597e-08 0)
(0 -5.65773e-08 0)
(0 -5.73019e-08 0)
(0 -5.78992e-08 0)
(0 -5.8329e-08 0)
(0 -5.8546e-08 0)
(0 -5.8499e-08 0)
(0 -5.81322e-08 0)
(0 -5.7386e-08 0)
(0 -5.61984e-08 0)
(0 -5.45071e-08 0)
(0 -5.22511e-08 0)
(0 -4.93729e-08 0)
(0 -4.75512e-08 0)
(0 -4.83835e-08 0)
(0 -4.92504e-08 0)
(0 -5.01484e-08 0)
(0 -5.10724e-08 0)
(0 -5.20156e-08 0)
(0 -5.29689e-08 0)
(0 -5.39202e-08 0)
(0 -5.48546e-08 0)
(0 -5.5753e-08 0)
(0 -5.65922e-08 0)
(0 -5.73438e-08 0)
(0 -5.79741e-08 0)
(0 -5.84436e-08 0)
(0 -5.8707e-08 0)
(0 -5.87133e-08 0)
(0 -5.84062e-08 0)
(0 -5.77253e-08 0)
(0 -5.66073e-08 0)
(0 -5.49879e-08 0)
(0 -5.28043e-08 0)
(0 -4.99991e-08 0)
(0 -4.74984e-08 0)
(0 -4.83296e-08 0)
(0 -4.91961e-08 0)
(0 -5.00947e-08 0)
(0 -5.10205e-08 0)
(0 -5.1967e-08 0)
(0 -5.29254e-08 0)
(0 -5.38843e-08 0)
(0 -5.48292e-08 0)
(0 -5.57415e-08 0)
(0 -5.65984e-08 0)
(0 -5.73724e-08 0)
(0 -5.803e-08 0)
(0 -5.85322e-08 0)
(0 -5.88339e-08 0)
(0 -5.88839e-08 0)
(0 -5.86257e-08 0)
(0 -5.7998e-08 0)
(0 -5.69363e-08 0)
(0 -5.53745e-08 0)
(0 -5.32477e-08 0)
(0 -5.04956e-08 0)
(0 -4.74512e-08 0)
(0 -4.82813e-08 0)
(0 -4.91474e-08 0)
(0 -5.00463e-08 0)
(0 -5.09734e-08 0)
(0 -5.19224e-08 0)
(0 -5.28849e-08 0)
(0 -5.38499e-08 0)
(0 -5.48032e-08 0)
(0 -5.57267e-08 0)
(0 -5.65982e-08 0)
(0 -5.73904e-08 0)
(0 -5.80702e-08 0)
(0 -5.85991e-08 0)
(0 -5.89319e-08 0)
(0 -5.90174e-08 0)
(0 -5.87986e-08 0)
(0 -5.82135e-08 0)
(0 -5.71964e-08 0)
(0 -5.56797e-08 0)
(0 -5.35962e-08 0)
(0 -5.08828e-08 0)
(0 -4.74099e-08 0)
(0 -4.8239e-08 0)
(0 -4.91045e-08 0)
(0 -5.00035e-08 0)
(0 -5.09315e-08 0)
(0 -5.18825e-08 0)
(0 -5.28482e-08 0)
(0 -5.3818e-08 0)
(0 -5.4778e-08 0)
(0 -5.57106e-08 0)
(0 -5.65937e-08 0)
(0 -5.74004e-08 0)
(0 -5.80981e-08 0)
(0 -5.86482e-08 0)
(0 -5.90058e-08 0)
(0 -5.91196e-08 0)
(0 -5.8932e-08 0)
(0 -5.83805e-08 0)
(0 -5.73981e-08 0)
(0 -5.59157e-08 0)
(0 -5.38644e-08 0)
(0 -5.11791e-08 0)
(0 -4.73747e-08 0)
(0 -4.82029e-08 0)
(0 -4.90679e-08 0)
(0 -4.99668e-08 0)
(0 -5.08954e-08 0)
(0 -5.18478e-08 0)
(0 -5.28161e-08 0)
(0 -5.37896e-08 0)
(0 -5.47548e-08 0)
(0 -5.56944e-08 0)
(0 -5.65866e-08 0)
(0 -5.74047e-08 0)
(0 -5.81164e-08 0)
(0 -5.86832e-08 0)
(0 -5.90602e-08 0)
(0 -5.91959e-08 0)
(0 -5.90325e-08 0)
(0 -5.85067e-08 0)
(0 -5.75507e-08 0)
(0 -5.60939e-08 0)
(0 -5.40648e-08 0)
(0 -5.1391e-08 0)
(0 -4.73459e-08 0)
(0 -4.81733e-08 0)
(0 -4.90378e-08 0)
(0 -4.99366e-08 0)
(0 -5.08656e-08 0)
(0 -5.1819e-08 0)
(0 -5.2789e-08 0)
(0 -5.37653e-08 0)
(0 -5.47345e-08 0)
(0 -5.56794e-08 0)
(0 -5.65785e-08 0)
(0 -5.74053e-08 0)
(0 -5.81277e-08 0)
(0 -5.87071e-08 0)
(0 -5.90988e-08 0)
(0 -5.9251e-08 0)
(0 -5.91057e-08 0)
(0 -5.8599e-08 0)
(0 -5.76626e-08 0)
(0 -5.62251e-08 0)
(0 -5.42155e-08 0)
(0 -5.15673e-08 0)
(0 -4.73235e-08 0)
(0 -4.81503e-08 0)
(0 -4.90144e-08 0)
(0 -4.9913e-08 0)
(0 -5.08422e-08 0)
(0 -5.17963e-08 0)
(0 -5.27677e-08 0)
(0 -5.3746e-08 0)
(0 -5.4718e-08 0)
(0 -5.56667e-08 0)
(0 -5.65708e-08 0)
(0 -5.74039e-08 0)
(0 -5.81339e-08 0)
(0 -5.87225e-08 0)
(0 -5.91247e-08 0)
(0 -5.92887e-08 0)
(0 -5.91562e-08 0)
(0 -5.8663e-08 0)
(0 -5.77399e-08 0)
(0 -5.6315e-08 0)
(0 -5.43159e-08 0)
(0 -5.16735e-08 0)
(0 -4.73079e-08 0)
(0 -4.81341e-08 0)
(0 -4.89979e-08 0)
(0 -4.98964e-08 0)
(0 -5.08257e-08 0)
(0 -5.17803e-08 0)
(0 -5.27524e-08 0)
(0 -5.3732e-08 0)
(0 -5.47058e-08 0)
(0 -5.56571e-08 0)
(0 -5.65645e-08 0)
(0 -5.74017e-08 0)
(0 -5.81367e-08 0)
(0 -5.87313e-08 0)
(0 -5.91403e-08 0)
(0 -5.9312e-08 0)
(0 -5.91877e-08 0)
(0 -5.8703e-08 0)
(0 -5.77881e-08 0)
(0 -5.63701e-08 0)
(0 -5.43751e-08 0)
(0 -5.17319e-08 0)
(0 -4.72989e-08 0)
(0 -4.81249e-08 0)
(0 -4.89884e-08 0)
(0 -4.98869e-08 0)
(0 -5.08162e-08 0)
(0 -5.1771e-08 0)
(0 -5.27435e-08 0)
(0 -5.37237e-08 0)
(0 -5.46986e-08 0)
(0 -5.56511e-08 0)
(0 -5.65602e-08 0)
(0 -5.73996e-08 0)
(0 -5.81372e-08 0)
(0 -5.87349e-08 0)
(0 -5.91474e-08 0)
(0 -5.9323e-08 0)
(0 -5.92029e-08 0)
(0 -5.87223e-08 0)
(0 -5.78112e-08 0)
(0 -5.63958e-08 0)
(0 -5.44008e-08 0)
(0 -5.17508e-08 0)
(0 -3.84285e-08 0)
(0 -3.84512e-08 0)
(0 -3.84966e-08 0)
(0 -3.8565e-08 0)
(0 -3.86567e-08 0)
(0 -3.87723e-08 0)
(0 -3.89121e-08 0)
(0 -3.9077e-08 0)
(0 -3.92677e-08 0)
(0 -3.9485e-08 0)
(0 -3.97299e-08 0)
(0 -4.00035e-08 0)
(0 -4.03067e-08 0)
(0 -4.06409e-08 0)
(0 -4.1007e-08 0)
(0 -4.14063e-08 0)
(0 -4.18397e-08 0)
(0 -4.23083e-08 0)
(0 -4.28128e-08 0)
(0 -4.33538e-08 0)
(0 -4.39315e-08 0)
(0 -4.45456e-08 0)
(0 -4.51953e-08 0)
(0 -4.58789e-08 0)
(0 -4.65936e-08 0)
(0 -4.73353e-08 0)
(0 -4.80981e-08 0)
(0 -4.88737e-08 0)
(0 -3.8381e-08 0)
(0 -3.84035e-08 0)
(0 -3.84487e-08 0)
(0 -3.85167e-08 0)
(0 -3.8608e-08 0)
(0 -3.87228e-08 0)
(0 -3.88618e-08 0)
(0 -3.90257e-08 0)
(0 -3.92151e-08 0)
(0 -3.9431e-08 0)
(0 -3.96743e-08 0)
(0 -3.9946e-08 0)
(0 -4.02472e-08 0)
(0 -4.0579e-08 0)
(0 -4.09425e-08 0)
(0 -4.13389e-08 0)
(0 -4.17693e-08 0)
(0 -4.22346e-08 0)
(0 -4.27357e-08 0)
(0 -4.32731e-08 0)
(0 -4.38471e-08 0)
(0 -4.44576e-08 0)
(0 -4.51038e-08 0)
(0 -4.57841e-08 0)
(0 -4.64961e-08 0)
(0 -4.72359e-08 0)
(0 -4.79977e-08 0)
(0 -4.8774e-08 0)
(0 -3.83341e-08 0)
(0 -3.83565e-08 0)
(0 -3.84014e-08 0)
(0 -3.8469e-08 0)
(0 -3.85597e-08 0)
(0 -3.86739e-08 0)
(0 -3.88121e-08 0)
(0 -3.89749e-08 0)
(0 -3.91631e-08 0)
(0 -3.93776e-08 0)
(0 -3.96192e-08 0)
(0 -3.9889e-08 0)
(0 -4.01881e-08 0)
(0 -4.05175e-08 0)
(0 -4.08784e-08 0)
(0 -4.1272e-08 0)
(0 -4.16992e-08 0)
(0 -4.21612e-08 0)
(0 -4.26588e-08 0)
(0 -4.31925e-08 0)
(0 -4.37628e-08 0)
(0 -4.43696e-08 0)
(0 -4.50122e-08 0)
(0 -4.56893e-08 0)
(0 -4.63986e-08 0)
(0 -4.71363e-08 0)
(0 -4.78972e-08 0)
(0 -4.86741e-08 0)
(0 -3.82878e-08 0)
(0 -3.83101e-08 0)
(0 -3.83547e-08 0)
(0 -3.8422e-08 0)
(0 -3.85121e-08 0)
(0 -3.86256e-08 0)
(0 -3.87629e-08 0)
(0 -3.89247e-08 0)
(0 -3.91117e-08 0)
(0 -3.93247e-08 0)
(0 -3.95647e-08 0)
(0 -3.98326e-08 0)
(0 -4.01295e-08 0)
(0 -4.04565e-08 0)
(0 -4.08148e-08 0)
(0 -4.12055e-08 0)
(0 -4.16296e-08 0)
(0 -4.20882e-08 0)
(0 -4.25822e-08 0)
(0 -4.31123e-08 0)
(0 -4.36788e-08 0)
(0 -4.42819e-08 0)
(0 -4.49209e-08 0)
(0 -4.55946e-08 0)
(0 -4.6301e-08 0)
(0 -4.70367e-08 0)
(0 -4.77967e-08 0)
(0 -4.85742e-08 0)
(0 -3.82423e-08 0)
(0 -3.82644e-08 0)
(0 -3.83088e-08 0)
(0 -3.83757e-08 0)
(0 -3.84653e-08 0)
(0 -3.85781e-08 0)
(0 -3.87145e-08 0)
(0 -3.88753e-08 0)
(0 -3.9061e-08 0)
(0 -3.92726e-08 0)
(0 -3.95109e-08 0)
(0 -3.97769e-08 0)
(0 -4.00717e-08 0)
(0 -4.03963e-08 0)
(0 -4.07519e-08 0)
(0 -4.11396e-08 0)
(0 -4.15605e-08 0)
(0 -4.20157e-08 0)
(0 -4.25062e-08 0)
(0 -4.30325e-08 0)
(0 -4.35952e-08 0)
(0 -4.41945e-08 0)
(0 -4.48298e-08 0)
(0 -4.55002e-08 0)
(0 -4.62037e-08 0)
(0 -4.69373e-08 0)
(0 -4.76963e-08 0)
(0 -4.84744e-08 0)
(0 -3.81975e-08 0)
(0 -3.82195e-08 0)
(0 -3.82637e-08 0)
(0 -3.83301e-08 0)
(0 -3.84192e-08 0)
(0 -3.85313e-08 0)
(0 -3.86669e-08 0)
(0 -3.88266e-08 0)
(0 -3.90111e-08 0)
(0 -3.92213e-08 0)
(0 -3.94579e-08 0)
(0 -3.9722e-08 0)
(0 -4.00146e-08 0)
(0 -4.03367e-08 0)
(0 -4.06896e-08 0)
(0 -4.10744e-08 0)
(0 -4.14922e-08 0)
(0 -4.1944e-08 0)
(0 -4.24308e-08 0)
(0 -4.29533e-08 0)
(0 -4.35122e-08 0)
(0 -4.41076e-08 0)
(0 -4.47392e-08 0)
(0 -4.54062e-08 0)
(0 -4.61067e-08 0)
(0 -4.68381e-08 0)
(0 -4.75961e-08 0)
(0 -4.83748e-08 0)
(0 -3.81536e-08 0)
(0 -3.81755e-08 0)
(0 -3.82194e-08 0)
(0 -3.82855e-08 0)
(0 -3.8374e-08 0)
(0 -3.84854e-08 0)
(0 -3.86202e-08 0)
(0 -3.87789e-08 0)
(0 -3.89621e-08 0)
(0 -3.91708e-08 0)
(0 -3.94058e-08 0)
(0 -3.9668e-08 0)
(0 -3.99584e-08 0)
(0 -4.02781e-08 0)
(0 -4.06283e-08 0)
(0 -4.10101e-08 0)
(0 -4.14247e-08 0)
(0 -4.1873e-08 0)
(0 -4.23562e-08 0)
(0 -4.28749e-08 0)
(0 -4.34299e-08 0)
(0 -4.40214e-08 0)
(0 -4.46493e-08 0)
(0 -4.53127e-08 0)
(0 -4.60103e-08 0)
(0 -4.67394e-08 0)
(0 -4.74963e-08 0)
(0 -4.82754e-08 0)
(0 -3.81107e-08 0)
(0 -3.81325e-08 0)
(0 -3.81761e-08 0)
(0 -3.82418e-08 0)
(0 -3.83298e-08 0)
(0 -3.84405e-08 0)
(0 -3.85744e-08 0)
(0 -3.87321e-08 0)
(0 -3.89141e-08 0)
(0 -3.91214e-08 0)
(0 -3.93547e-08 0)
(0 -3.96149e-08 0)
(0 -3.99032e-08 0)
(0 -4.02205e-08 0)
(0 -4.0568e-08 0)
(0 -4.09468e-08 0)
(0 -4.13581e-08 0)
(0 -4.1803e-08 0)
(0 -4.22825e-08 0)
(0 -4.27975e-08 0)
(0 -4.33485e-08 0)
(0 -4.39361e-08 0)
(0 -4.45601e-08 0)
(0 -4.522e-08 0)
(0 -4.59145e-08 0)
(0 -4.66413e-08 0)
(0 -4.73969e-08 0)
(0 -4.81764e-08 0)
(0 -3.80688e-08 0)
(0 -3.80904e-08 0)
(0 -3.81338e-08 0)
(0 -3.81991e-08 0)
(0 -3.82866e-08 0)
(0 -3.83966e-08 0)
(0 -3.85297e-08 0)
(0 -3.86863e-08 0)
(0 -3.88672e-08 0)
(0 -3.9073e-08 0)
(0 -3.93046e-08 0)
(0 -3.9563e-08 0)
(0 -3.9849e-08 0)
(0 -4.01639e-08 0)
(0 -4.05087e-08 0)
(0 -4.08846e-08 0)
(0 -4.12927e-08 0)
(0 -4.17341e-08 0)
(0 -4.221e-08 0)
(0 -4.27211e-08 0)
(0 -4.32682e-08 0)
(0 -4.38518e-08 0)
(0 -4.4472e-08 0)
(0 -4.51283e-08 0)
(0 -4.58196e-08 0)
(0 -4.6544e-08 0)
(0 -4.72982e-08 0)
(0 -4.80779e-08 0)
(0 -3.80279e-08 0)
(0 -3.80494e-08 0)
(0 -3.80926e-08 0)
(0 -3.81575e-08 0)
(0 -3.82445e-08 0)
(0 -3.83538e-08 0)
(0 -3.84861e-08 0)
(0 -3.86417e-08 0)
(0 -3.88213e-08 0)
(0 -3.90257e-08 0)
(0 -3.92557e-08 0)
(0 -3.95122e-08 0)
(0 -3.97961e-08 0)
(0 -4.01086e-08 0)
(0 -4.04507e-08 0)
(0 -4.08237e-08 0)
(0 -4.12285e-08 0)
(0 -4.16665e-08 0)
(0 -4.21387e-08 0)
(0 -4.26459e-08 0)
(0 -4.31891e-08 0)
(0 -4.37688e-08 0)
(0 -4.43851e-08 0)
(0 -4.50377e-08 0)
(0 -4.57258e-08 0)
(0 -4.64476e-08 0)
(0 -4.72004e-08 0)
(0 -4.798e-08 0)
(0 -3.79882e-08 0)
(0 -3.80096e-08 0)
(0 -3.80525e-08 0)
(0 -3.81171e-08 0)
(0 -3.82035e-08 0)
(0 -3.83122e-08 0)
(0 -3.84437e-08 0)
(0 -3.85983e-08 0)
(0 -3.87767e-08 0)
(0 -3.89797e-08 0)
(0 -3.92081e-08 0)
(0 -3.94627e-08 0)
(0 -3.97445e-08 0)
(0 -4.00546e-08 0)
(0 -4.03941e-08 0)
(0 -4.07641e-08 0)
(0 -4.11658e-08 0)
(0 -4.16003e-08 0)
(0 -4.20688e-08 0)
(0 -4.25723e-08 0)
(0 -4.31115e-08 0)
(0 -4.36871e-08 0)
(0 -4.42995e-08 0)
(0 -4.49484e-08 0)
(0 -4.56332e-08 0)
(0 -4.63524e-08 0)
(0 -4.71036e-08 0)
(0 -4.78829e-08 0)
(0 -3.79497e-08 0)
(0 -3.7971e-08 0)
(0 -3.80137e-08 0)
(0 -3.80779e-08 0)
(0 -3.81638e-08 0)
(0 -3.82719e-08 0)
(0 -3.84025e-08 0)
(0 -3.85562e-08 0)
(0 -3.87334e-08 0)
(0 -3.89351e-08 0)
(0 -3.91618e-08 0)
(0 -3.94146e-08 0)
(0 -3.96943e-08 0)
(0 -4.0002e-08 0)
(0 -4.03389e-08 0)
(0 -4.0706e-08 0)
(0 -4.11045e-08 0)
(0 -4.15357e-08 0)
(0 -4.20005e-08 0)
(0 -4.25002e-08 0)
(0 -4.30355e-08 0)
(0 -4.36071e-08 0)
(0 -4.42155e-08 0)
(0 -4.48607e-08 0)
(0 -4.55422e-08 0)
(0 -4.62586e-08 0)
(0 -4.70079e-08 0)
(0 -4.77868e-08 0)
(0 -3.79125e-08 0)
(0 -3.79337e-08 0)
(0 -3.79761e-08 0)
(0 -3.80399e-08 0)
(0 -3.81254e-08 0)
(0 -3.82329e-08 0)
(0 -3.83627e-08 0)
(0 -3.85154e-08 0)
(0 -3.86915e-08 0)
(0 -3.88918e-08 0)
(0 -3.9117e-08 0)
(0 -3.93679e-08 0)
(0 -3.96456e-08 0)
(0 -3.9951e-08 0)
(0 -4.02853e-08 0)
(0 -4.06495e-08 0)
(0 -4.1045e-08 0)
(0 -4.14727e-08 0)
(0 -4.1934e-08 0)
(0 -4.24298e-08 0)
(0 -4.29612e-08 0)
(0 -4.35289e-08 0)
(0 -4.41334e-08 0)
(0 -4.47748e-08 0)
(0 -4.54528e-08 0)
(0 -4.61665e-08 0)
(0 -4.69138e-08 0)
(0 -4.7692e-08 0)
(0 -3.78766e-08 0)
(0 -3.78977e-08 0)
(0 -3.79399e-08 0)
(0 -3.80034e-08 0)
(0 -3.80884e-08 0)
(0 -3.81952e-08 0)
(0 -3.83243e-08 0)
(0 -3.8476e-08 0)
(0 -3.86511e-08 0)
(0 -3.885e-08 0)
(0 -3.90737e-08 0)
(0 -3.93229e-08 0)
(0 -3.95985e-08 0)
(0 -3.99017e-08 0)
(0 -4.02334e-08 0)
(0 -4.05948e-08 0)
(0 -4.09872e-08 0)
(0 -4.14116e-08 0)
(0 -4.18693e-08 0)
(0 -4.23614e-08 0)
(0 -4.28889e-08 0)
(0 -4.34527e-08 0)
(0 -4.40532e-08 0)
(0 -4.46909e-08 0)
(0 -4.53655e-08 0)
(0 -4.60761e-08 0)
(0 -4.68214e-08 0)
(0 -4.75986e-08 0)
(0 -3.78422e-08 0)
(0 -3.78631e-08 0)
(0 -3.79051e-08 0)
(0 -3.79682e-08 0)
(0 -3.80528e-08 0)
(0 -3.8159e-08 0)
(0 -3.82873e-08 0)
(0 -3.84382e-08 0)
(0 -3.86121e-08 0)
(0 -3.88098e-08 0)
(0 -3.9032e-08 0)
(0 -3.92794e-08 0)
(0 -3.95531e-08 0)
(0 -3.98541e-08 0)
(0 -4.01833e-08 0)
(0 -4.0542e-08 0)
(0 -4.09313e-08 0)
(0 -4.13525e-08 0)
(0 -4.18067e-08 0)
(0 -4.22951e-08 0)
(0 -4.28188e-08 0)
(0 -4.33787e-08 0)
(0 -4.39753e-08 0)
(0 -4.46092e-08 0)
(0 -4.52803e-08 0)
(0 -4.59879e-08 0)
(0 -4.67309e-08 0)
(0 -4.75069e-08 0)
(0 -3.78091e-08 0)
(0 -3.783e-08 0)
(0 -3.78717e-08 0)
(0 -3.79346e-08 0)
(0 -3.80187e-08 0)
(0 -3.81244e-08 0)
(0 -3.82519e-08 0)
(0 -3.84019e-08 0)
(0 -3.85748e-08 0)
(0 -3.87713e-08 0)
(0 -3.8992e-08 0)
(0 -3.92377e-08 0)
(0 -3.95095e-08 0)
(0 -3.98083e-08 0)
(0 -4.01351e-08 0)
(0 -4.04911e-08 0)
(0 -4.08775e-08 0)
(0 -4.12955e-08 0)
(0 -4.17463e-08 0)
(0 -4.22311e-08 0)
(0 -4.27511e-08 0)
(0 -4.3307e-08 0)
(0 -4.38998e-08 0)
(0 -4.453e-08 0)
(0 -4.51975e-08 0)
(0 -4.59021e-08 0)
(0 -4.66427e-08 0)
(0 -4.74173e-08 0)
(0 -3.77776e-08 0)
(0 -3.77983e-08 0)
(0 -3.78399e-08 0)
(0 -3.79024e-08 0)
(0 -3.79861e-08 0)
(0 -3.80912e-08 0)
(0 -3.82181e-08 0)
(0 -3.83673e-08 0)
(0 -3.85392e-08 0)
(0 -3.87344e-08 0)
(0 -3.89537e-08 0)
(0 -3.91979e-08 0)
(0 -3.94678e-08 0)
(0 -3.97645e-08 0)
(0 -4.00889e-08 0)
(0 -4.04423e-08 0)
(0 -4.08259e-08 0)
(0 -4.12408e-08 0)
(0 -4.16883e-08 0)
(0 -4.21696e-08 0)
(0 -4.26858e-08 0)
(0 -4.3238e-08 0)
(0 -4.3827e-08 0)
(0 -4.44534e-08 0)
(0 -4.51175e-08 0)
(0 -4.58189e-08 0)
(0 -4.6557e-08 0)
(0 -4.733e-08 0)
(0 -3.77476e-08 0)
(0 -3.77683e-08 0)
(0 -3.78097e-08 0)
(0 -3.78719e-08 0)
(0 -3.79552e-08 0)
(0 -3.80597e-08 0)
(0 -3.8186e-08 0)
(0 -3.83343e-08 0)
(0 -3.85052e-08 0)
(0 -3.86993e-08 0)
(0 -3.89173e-08 0)
(0 -3.91599e-08 0)
(0 -3.9428e-08 0)
(0 -3.97227e-08 0)
(0 -4.00449e-08 0)
(0 -4.03958e-08 0)
(0 -4.07766e-08 0)
(0 -4.11885e-08 0)
(0 -4.16327e-08 0)
(0 -4.21106e-08 0)
(0 -4.26233e-08 0)
(0 -4.31718e-08 0)
(0 -4.37571e-08 0)
(0 -4.43798e-08 0)
(0 -4.50404e-08 0)
(0 -4.57387e-08 0)
(0 -4.64741e-08 0)
(0 -4.72454e-08 0)
(0 -3.77192e-08 0)
(0 -3.77398e-08 0)
(0 -3.7781e-08 0)
(0 -3.7843e-08 0)
(0 -3.79258e-08 0)
(0 -3.80299e-08 0)
(0 -3.81555e-08 0)
(0 -3.83031e-08 0)
(0 -3.84731e-08 0)
(0 -3.86661e-08 0)
(0 -3.88827e-08 0)
(0 -3.91239e-08 0)
(0 -3.93903e-08 0)
(0 -3.9683e-08 0)
(0 -4.00031e-08 0)
(0 -4.03515e-08 0)
(0 -4.07297e-08 0)
(0 -4.11387e-08 0)
(0 -4.15798e-08 0)
(0 -4.20544e-08 0)
(0 -4.25636e-08 0)
(0 -4.31085e-08 0)
(0 -4.36902e-08 0)
(0 -4.43094e-08 0)
(0 -4.49665e-08 0)
(0 -4.56617e-08 0)
(0 -4.63945e-08 0)
(0 -4.71638e-08 0)
(0 -3.76925e-08 0)
(0 -3.7713e-08 0)
(0 -3.7754e-08 0)
(0 -3.78157e-08 0)
(0 -3.78982e-08 0)
(0 -3.80018e-08 0)
(0 -3.81269e-08 0)
(0 -3.82737e-08 0)
(0 -3.84428e-08 0)
(0 -3.86347e-08 0)
(0 -3.88502e-08 0)
(0 -3.90899e-08 0)
(0 -3.93547e-08 0)
(0 -3.96456e-08 0)
(0 -3.99635e-08 0)
(0 -4.03097e-08 0)
(0 -4.06853e-08 0)
(0 -4.10916e-08 0)
(0 -4.15297e-08 0)
(0 -4.20011e-08 0)
(0 -4.2507e-08 0)
(0 -4.30485e-08 0)
(0 -4.36266e-08 0)
(0 -4.42423e-08 0)
(0 -4.48961e-08 0)
(0 -4.55881e-08 0)
(0 -4.63182e-08 0)
(0 -4.70855e-08 0)
(0 -3.76675e-08 0)
(0 -3.76879e-08 0)
(0 -3.77288e-08 0)
(0 -3.77902e-08 0)
(0 -3.78724e-08 0)
(0 -3.79755e-08 0)
(0 -3.81e-08 0)
(0 -3.82461e-08 0)
(0 -3.84144e-08 0)
(0 -3.86053e-08 0)
(0 -3.88196e-08 0)
(0 -3.9058e-08 0)
(0 -3.93213e-08 0)
(0 -3.96104e-08 0)
(0 -3.99264e-08 0)
(0 -4.02704e-08 0)
(0 -4.06436e-08 0)
(0 -4.10472e-08 0)
(0 -4.14825e-08 0)
(0 -4.19509e-08 0)
(0 -4.24536e-08 0)
(0 -4.29917e-08 0)
(0 -4.35665e-08 0)
(0 -4.41788e-08 0)
(0 -4.48293e-08 0)
(0 -4.55183e-08 0)
(0 -4.62458e-08 0)
(0 -4.70109e-08 0)
(0 -3.76442e-08 0)
(0 -3.76645e-08 0)
(0 -3.77052e-08 0)
(0 -3.77664e-08 0)
(0 -3.78483e-08 0)
(0 -3.7951e-08 0)
(0 -3.80749e-08 0)
(0 -3.82204e-08 0)
(0 -3.83879e-08 0)
(0 -3.85779e-08 0)
(0 -3.87911e-08 0)
(0 -3.90283e-08 0)
(0 -3.92901e-08 0)
(0 -3.95776e-08 0)
(0 -3.98917e-08 0)
(0 -4.02337e-08 0)
(0 -4.06046e-08 0)
(0 -4.10057e-08 0)
(0 -4.14384e-08 0)
(0 -4.19039e-08 0)
(0 -4.24035e-08 0)
(0 -4.29385e-08 0)
(0 -4.35101e-08 0)
(0 -4.41192e-08 0)
(0 -4.47665e-08 0)
(0 -4.54526e-08 0)
(0 -4.61774e-08 0)
(0 -4.69403e-08 0)
(0 -3.76227e-08 0)
(0 -3.76429e-08 0)
(0 -3.76835e-08 0)
(0 -3.77445e-08 0)
(0 -3.7826e-08 0)
(0 -3.79284e-08 0)
(0 -3.80518e-08 0)
(0 -3.81967e-08 0)
(0 -3.83634e-08 0)
(0 -3.85526e-08 0)
(0 -3.87648e-08 0)
(0 -3.90007e-08 0)
(0 -3.92612e-08 0)
(0 -3.95472e-08 0)
(0 -3.98596e-08 0)
(0 -4.01996e-08 0)
(0 -4.05684e-08 0)
(0 -4.09672e-08 0)
(0 -4.13973e-08 0)
(0 -4.18601e-08 0)
(0 -4.23569e-08 0)
(0 -4.2889e-08 0)
(0 -4.34576e-08 0)
(0 -4.40636e-08 0)
(0 -4.47079e-08 0)
(0 -4.53911e-08 0)
(0 -4.61133e-08 0)
(0 -4.68741e-08 0)
(0 -3.76029e-08 0)
(0 -3.76231e-08 0)
(0 -3.76636e-08 0)
(0 -3.77243e-08 0)
(0 -3.78056e-08 0)
(0 -3.79076e-08 0)
(0 -3.80306e-08 0)
(0 -3.81749e-08 0)
(0 -3.8341e-08 0)
(0 -3.85294e-08 0)
(0 -3.87407e-08 0)
(0 -3.89755e-08 0)
(0 -3.92347e-08 0)
(0 -3.95193e-08 0)
(0 -3.98301e-08 0)
(0 -4.01683e-08 0)
(0 -4.05351e-08 0)
(0 -4.09318e-08 0)
(0 -4.13596e-08 0)
(0 -4.18199e-08 0)
(0 -4.2314e-08 0)
(0 -4.28434e-08 0)
(0 -4.34091e-08 0)
(0 -4.40122e-08 0)
(0 -4.46537e-08 0)
(0 -4.53342e-08 0)
(0 -4.60539e-08 0)
(0 -4.68126e-08 0)
(0 -3.7585e-08 0)
(0 -3.76052e-08 0)
(0 -3.76455e-08 0)
(0 -3.77061e-08 0)
(0 -3.77871e-08 0)
(0 -3.78888e-08 0)
(0 -3.80113e-08 0)
(0 -3.81552e-08 0)
(0 -3.83206e-08 0)
(0 -3.85083e-08 0)
(0 -3.87187e-08 0)
(0 -3.89526e-08 0)
(0 -3.92107e-08 0)
(0 -3.94939e-08 0)
(0 -3.98033e-08 0)
(0 -4.01399e-08 0)
(0 -4.05048e-08 0)
(0 -4.08995e-08 0)
(0 -4.13252e-08 0)
(0 -4.17832e-08 0)
(0 -4.22749e-08 0)
(0 -4.28017e-08 0)
(0 -4.33647e-08 0)
(0 -4.39653e-08 0)
(0 -4.46042e-08 0)
(0 -4.52821e-08 0)
(0 -4.59995e-08 0)
(0 -4.67561e-08 0)
(0 -3.7569e-08 0)
(0 -3.75891e-08 0)
(0 -3.76293e-08 0)
(0 -3.76897e-08 0)
(0 -3.77705e-08 0)
(0 -3.78719e-08 0)
(0 -3.79941e-08 0)
(0 -3.81374e-08 0)
(0 -3.83024e-08 0)
(0 -3.84894e-08 0)
(0 -3.8699e-08 0)
(0 -3.8932e-08 0)
(0 -3.91891e-08 0)
(0 -3.94711e-08 0)
(0 -3.97792e-08 0)
(0 -4.01143e-08 0)
(0 -4.04776e-08 0)
(0 -4.08705e-08 0)
(0 -4.12942e-08 0)
(0 -4.17501e-08 0)
(0 -4.22396e-08 0)
(0 -4.27641e-08 0)
(0 -4.33248e-08 0)
(0 -4.39229e-08 0)
(0 -4.45594e-08 0)
(0 -4.5235e-08 0)
(0 -4.59501e-08 0)
(0 -4.67048e-08 0)
(0 -3.75548e-08 0)
(0 -3.75748e-08 0)
(0 -3.7615e-08 0)
(0 -3.76753e-08 0)
(0 -3.77559e-08 0)
(0 -3.7857e-08 0)
(0 -3.79788e-08 0)
(0 -3.81218e-08 0)
(0 -3.82863e-08 0)
(0 -3.84727e-08 0)
(0 -3.86817e-08 0)
(0 -3.89138e-08 0)
(0 -3.917e-08 0)
(0 -3.9451e-08 0)
(0 -3.97579e-08 0)
(0 -4.00917e-08 0)
(0 -4.04536e-08 0)
(0 -4.08448e-08 0)
(0 -4.12668e-08 0)
(0 -4.17209e-08 0)
(0 -4.22084e-08 0)
(0 -4.27308e-08 0)
(0 -4.32893e-08 0)
(0 -4.38852e-08 0)
(0 -4.45195e-08 0)
(0 -4.5193e-08 0)
(0 -4.59062e-08 0)
(0 -4.66591e-08 0)
(0 -3.75425e-08 0)
(0 -3.75625e-08 0)
(0 -3.76026e-08 0)
(0 -3.76627e-08 0)
(0 -3.77432e-08 0)
(0 -3.78441e-08 0)
(0 -3.79657e-08 0)
(0 -3.81083e-08 0)
(0 -3.82723e-08 0)
(0 -3.84582e-08 0)
(0 -3.86666e-08 0)
(0 -3.88981e-08 0)
(0 -3.91534e-08 0)
(0 -3.94336e-08 0)
(0 -3.97394e-08 0)
(0 -4.0072e-08 0)
(0 -4.04327e-08 0)
(0 -4.08225e-08 0)
(0 -4.1243e-08 0)
(0 -4.16954e-08 0)
(0 -4.21812e-08 0)
(0 -4.27018e-08 0)
(0 -4.32584e-08 0)
(0 -4.38524e-08 0)
(0 -4.44848e-08 0)
(0 -4.51565e-08 0)
(0 -4.58679e-08 0)
(0 -4.66191e-08 0)
(0 -3.75322e-08 0)
(0 -3.75522e-08 0)
(0 -3.75921e-08 0)
(0 -3.76522e-08 0)
(0 -3.77325e-08 0)
(0 -3.78332e-08 0)
(0 -3.79545e-08 0)
(0 -3.80969e-08 0)
(0 -3.82605e-08 0)
(0 -3.8446e-08 0)
(0 -3.86539e-08 0)
(0 -3.88848e-08 0)
(0 -3.91395e-08 0)
(0 -3.94188e-08 0)
(0 -3.97238e-08 0)
(0 -4.00554e-08 0)
(0 -4.0415e-08 0)
(0 -4.08037e-08 0)
(0 -4.12228e-08 0)
(0 -4.16739e-08 0)
(0 -4.21582e-08 0)
(0 -4.26772e-08 0)
(0 -4.32323e-08 0)
(0 -4.38246e-08 0)
(0 -4.44554e-08 0)
(0 -4.51254e-08 0)
(0 -4.58353e-08 0)
(0 -4.65852e-08 0)
(0 -3.75238e-08 0)
(0 -3.75438e-08 0)
(0 -3.75837e-08 0)
(0 -3.76436e-08 0)
(0 -3.77238e-08 0)
(0 -3.78243e-08 0)
(0 -3.79455e-08 0)
(0 -3.80876e-08 0)
(0 -3.82509e-08 0)
(0 -3.84361e-08 0)
(0 -3.86435e-08 0)
(0 -3.8874e-08 0)
(0 -3.91281e-08 0)
(0 -3.94068e-08 0)
(0 -3.97111e-08 0)
(0 -4.00419e-08 0)
(0 -4.04006e-08 0)
(0 -4.07883e-08 0)
(0 -4.12064e-08 0)
(0 -4.16563e-08 0)
(0 -4.21395e-08 0)
(0 -4.26572e-08 0)
(0 -4.32109e-08 0)
(0 -4.3802e-08 0)
(0 -4.44314e-08 0)
(0 -4.51e-08 0)
(0 -4.58086e-08 0)
(0 -4.65573e-08 0)
(0 -3.75174e-08 0)
(0 -3.75373e-08 0)
(0 -3.75772e-08 0)
(0 -3.76371e-08 0)
(0 -3.77171e-08 0)
(0 -3.78175e-08 0)
(0 -3.79386e-08 0)
(0 -3.80804e-08 0)
(0 -3.82436e-08 0)
(0 -3.84285e-08 0)
(0 -3.86356e-08 0)
(0 -3.88657e-08 0)
(0 -3.91194e-08 0)
(0 -3.93976e-08 0)
(0 -3.97013e-08 0)
(0 -4.00315e-08 0)
(0 -4.03895e-08 0)
(0 -4.07765e-08 0)
(0 -4.11938e-08 0)
(0 -4.16428e-08 0)
(0 -4.2125e-08 0)
(0 -4.26418e-08 0)
(0 -4.31945e-08 0)
(0 -4.37844e-08 0)
(0 -4.44128e-08 0)
(0 -4.50805e-08 0)
(0 -4.5788e-08 0)
(0 -4.65358e-08 0)
(0 -3.75129e-08 0)
(0 -3.75328e-08 0)
(0 -3.75726e-08 0)
(0 -3.76325e-08 0)
(0 -3.77125e-08 0)
(0 -3.78128e-08 0)
(0 -3.79337e-08 0)
(0 -3.80755e-08 0)
(0 -3.82385e-08 0)
(0 -3.84232e-08 0)
(0 -3.86301e-08 0)
(0 -3.88599e-08 0)
(0 -3.91133e-08 0)
(0 -3.93912e-08 0)
(0 -3.96945e-08 0)
(0 -4.00243e-08 0)
(0 -4.03818e-08 0)
(0 -4.07682e-08 0)
(0 -4.1185e-08 0)
(0 -4.16334e-08 0)
(0 -4.21149e-08 0)
(0 -4.2631e-08 0)
(0 -4.3183e-08 0)
(0 -4.37722e-08 0)
(0 -4.43998e-08 0)
(0 -4.50667e-08 0)
(0 -4.57736e-08 0)
(0 -4.65207e-08 0)
(0 -3.75104e-08 0)
(0 -3.75303e-08 0)
(0 -3.75701e-08 0)
(0 -3.76299e-08 0)
(0 -3.77099e-08 0)
(0 -3.78102e-08 0)
(0 -3.7931e-08 0)
(0 -3.80727e-08 0)
(0 -3.82356e-08 0)
(0 -3.84202e-08 0)
(0 -3.86269e-08 0)
(0 -3.88566e-08 0)
(0 -3.91098e-08 0)
(0 -3.93875e-08 0)
(0 -3.96906e-08 0)
(0 -4.00202e-08 0)
(0 -4.03774e-08 0)
(0 -4.07635e-08 0)
(0 -4.11799e-08 0)
(0 -4.1628e-08 0)
(0 -4.21091e-08 0)
(0 -4.26248e-08 0)
(0 -4.31764e-08 0)
(0 -4.37652e-08 0)
(0 -4.43924e-08 0)
(0 -4.50589e-08 0)
(0 -4.57654e-08 0)
(0 -4.65121e-08 0)
(0 -3.78651e-14 0)
(0 -1.04847e-13 0)
(0 -3.46818e-13 0)
(0 -1.13854e-12 0)
(0 -4.23445e-12 0)
(0 -1.92309e-11 0)
(0 -3.49407e-12 0)
(0 -3.92723e-11 0)
(0 -2.15196e-09 0)
(0 -3.21726e-09 0)
(0 -4.12774e-09 0)
(0 -5.32879e-09 0)
(0 -4.4035e-09 0)
(0 -5.70775e-09 0)
(0 -7.9296e-09 0)
(0 -9.56736e-09 0)
(0 -1.1021e-08 0)
(0 -1.25854e-08 0)
(0 -1.16784e-08 0)
(0 -1.31306e-08 0)
(0 -1.49093e-08 0)
(0 -1.65365e-08 0)
(0 -1.80711e-08 0)
(0 -1.96207e-08 0)
(0 -1.90828e-08 0)
(0 -2.03858e-08 0)
(0 -2.18446e-08 0)
(0 -2.32875e-08 0)
(0 -2.46962e-08 0)
(0 -2.60948e-08 0)
(0 -2.59509e-08 0)
(0 -2.70478e-08 0)
(0 -2.82444e-08 0)
(0 -2.94638e-08 0)
(0 -3.06786e-08 0)
(0 -3.18858e-08 0)
(0 -3.2044e-08 0)
(0 -3.29383e-08 0)
(0 -3.39065e-08 0)
(0 -3.49073e-08 0)
(0 -3.5918e-08 0)
(0 -3.69298e-08 0)
(0 -3.72763e-08 0)
(0 -3.79878e-08 0)
(0 -3.87568e-08 0)
(0 -3.9559e-08 0)
(0 -4.03779e-08 0)
(0 -4.12051e-08 0)
(0 -4.16397e-08 0)
(0 -4.21919e-08 0)
(0 -4.27897e-08 0)
(0 -4.3418e-08 0)
(0 -4.40653e-08 0)
(0 -4.47251e-08 0)
(0 -4.51714e-08 0)
(0 -4.5588e-08 0)
(0 -4.60409e-08 0)
(0 -4.65202e-08 0)
(0 -4.70184e-08 0)
(0 -4.75304e-08 0)
(0 -4.7936e-08 0)
(0 -4.82392e-08 0)
(0 -4.85708e-08 0)
(0 -4.89248e-08 0)
(0 -4.92958e-08 0)
(0 -4.96802e-08 0)
(0 -5.0013e-08 0)
(0 -5.02225e-08 0)
(0 -5.04543e-08 0)
(0 -5.07042e-08 0)
(0 -5.09687e-08 0)
(0 -5.12452e-08 0)
(0 -5.14887e-08 0)
(0 -5.16221e-08 0)
(0 -5.17725e-08 0)
(0 -5.19373e-08 0)
(0 -5.21141e-08 0)
(0 -5.23009e-08 0)
(0 -5.24503e-08 0)
(0 -5.25227e-08 0)
(0 -5.26079e-08 0)
(0 -5.27041e-08 0)
(0 -5.28099e-08 0)
(0 -5.29236e-08 0)
(0 -5.2982e-08 0)
(0 -5.30063e-08 0)
(0 -5.304e-08 0)
(0 -5.3082e-08 0)
(0 -5.31311e-08 0)
(0 -5.31864e-08 0)
(0 -5.31622e-08 0)
(0 -5.31492e-08 0)
(0 -5.3143e-08 0)
(0 -5.31428e-08 0)
(0 -5.31477e-08 0)
(0 -5.31573e-08 0)
(0 -5.30616e-08 0)
(0 -5.30205e-08 0)
(0 -5.29839e-08 0)
(0 -5.29515e-08 0)
(0 -5.29228e-08 0)
(0 -5.28972e-08 0)
(0 -5.27428e-08 0)
(0 -5.26808e-08 0)
(0 -5.26219e-08 0)
(0 -5.25656e-08 0)
(0 -5.25117e-08 0)
(0 -5.24599e-08 0)
(0 -5.22593e-08 0)
(0 -5.21826e-08 0)
(0 -5.21075e-08 0)
(0 -5.20341e-08 0)
(0 -5.19621e-08 0)
(0 -5.18913e-08 0)
(0 -5.16566e-08 0)
(0 -5.15697e-08 0)
(0 -5.14836e-08 0)
(0 -5.13983e-08 0)
(0 -5.13137e-08 0)
(0 -5.12298e-08 0)
(0 -5.09718e-08 0)
(0 -5.08784e-08 0)
(0 -5.07853e-08 0)
(0 -5.06923e-08 0)
(0 -5.05996e-08 0)
(0 -5.0507e-08 0)
(0 -5.02351e-08 0)
(0 -5.01382e-08 0)
(0 -5.00409e-08 0)
(0 -4.99435e-08 0)
(0 -4.9846e-08 0)
(0 -4.97483e-08 0)
(0 -4.89737e-08 0)
(0 -4.81987e-08 0)
(0 -4.74349e-08 0)
(0 -4.66912e-08 0)
(0 -4.59738e-08 0)
(0 -4.5287e-08 0)
(0 -4.46338e-08 0)
(0 -4.40161e-08 0)
(0 -4.34349e-08 0)
(0 -4.28903e-08 0)
(0 -4.23824e-08 0)
(0 -4.19106e-08 0)
(0 -4.14741e-08 0)
(0 -4.10721e-08 0)
(0 -4.07034e-08 0)
(0 -4.03669e-08 0)
(0 -4.00615e-08 0)
(0 -3.97861e-08 0)
(0 -3.95396e-08 0)
(0 -3.93209e-08 0)
(0 -3.9129e-08 0)
(0 -3.89631e-08 0)
(0 -3.88224e-08 0)
(0 -3.87062e-08 0)
(0 -3.86139e-08 0)
(0 -3.85451e-08 0)
(0 -3.84995e-08 0)
(0 -3.84767e-08 0)
(0 -4.90738e-08 0)
(0 -4.82993e-08 0)
(0 -4.75346e-08 0)
(0 -4.67888e-08 0)
(0 -4.60687e-08 0)
(0 -4.53788e-08 0)
(0 -4.47222e-08 0)
(0 -4.4101e-08 0)
(0 -4.35161e-08 0)
(0 -4.29681e-08 0)
(0 -4.24568e-08 0)
(0 -4.19818e-08 0)
(0 -4.15424e-08 0)
(0 -4.11375e-08 0)
(0 -4.07663e-08 0)
(0 -4.04276e-08 0)
(0 -4.01201e-08 0)
(0 -3.98429e-08 0)
(0 -3.95948e-08 0)
(0 -3.93747e-08 0)
(0 -3.91816e-08 0)
(0 -3.90147e-08 0)
(0 -3.88732e-08 0)
(0 -3.87563e-08 0)
(0 -3.86635e-08 0)
(0 -3.85943e-08 0)
(0 -3.85484e-08 0)
(0 -3.85255e-08 0)
(0 -4.91736e-08 0)
(0 -4.83994e-08 0)
(0 -4.76337e-08 0)
(0 -4.6886e-08 0)
(0 -4.61631e-08 0)
(0 -4.54701e-08 0)
(0 -4.48102e-08 0)
(0 -4.41855e-08 0)
(0 -4.35971e-08 0)
(0 -4.30457e-08 0)
(0 -4.25311e-08 0)
(0 -4.2053e-08 0)
(0 -4.16106e-08 0)
(0 -4.12031e-08 0)
(0 -4.08294e-08 0)
(0 -4.04884e-08 0)
(0 -4.01789e-08 0)
(0 -3.98999e-08 0)
(0 -3.96502e-08 0)
(0 -3.94287e-08 0)
(0 -3.92345e-08 0)
(0 -3.90666e-08 0)
(0 -3.89242e-08 0)
(0 -3.88067e-08 0)
(0 -3.87134e-08 0)
(0 -3.86438e-08 0)
(0 -3.85976e-08 0)
(0 -3.85746e-08 0)
(0 -4.92731e-08 0)
(0 -4.84991e-08 0)
(0 -4.77322e-08 0)
(0 -4.69825e-08 0)
(0 -4.6257e-08 0)
(0 -4.55609e-08 0)
(0 -4.48977e-08 0)
(0 -4.42695e-08 0)
(0 -4.36778e-08 0)
(0 -4.3123e-08 0)
(0 -4.26052e-08 0)
(0 -4.2124e-08 0)
(0 -4.16788e-08 0)
(0 -4.12686e-08 0)
(0 -4.08924e-08 0)
(0 -4.05492e-08 0)
(0 -4.02378e-08 0)
(0 -3.9957e-08 0)
(0 -3.97058e-08 0)
(0 -3.94829e-08 0)
(0 -3.92876e-08 0)
(0 -3.91187e-08 0)
(0 -3.89755e-08 0)
(0 -3.88573e-08 0)
(0 -3.87635e-08 0)
(0 -3.86935e-08 0)
(0 -3.86471e-08 0)
(0 -3.8624e-08 0)
(0 -4.9372e-08 0)
(0 -4.85981e-08 0)
(0 -4.78301e-08 0)
(0 -4.70783e-08 0)
(0 -4.63501e-08 0)
(0 -4.5651e-08 0)
(0 -4.49845e-08 0)
(0 -4.43531e-08 0)
(0 -4.3758e-08 0)
(0 -4.31999e-08 0)
(0 -4.2679e-08 0)
(0 -4.21948e-08 0)
(0 -4.17467e-08 0)
(0 -4.13339e-08 0)
(0 -4.09554e-08 0)
(0 -4.06101e-08 0)
(0 -4.02967e-08 0)
(0 -4.00142e-08 0)
(0 -3.97614e-08 0)
(0 -3.95373e-08 0)
(0 -3.93408e-08 0)
(0 -3.91709e-08 0)
(0 -3.9027e-08 0)
(0 -3.89081e-08 0)
(0 -3.88138e-08 0)
(0 -3.87435e-08 0)
(0 -3.86968e-08 0)
(0 -3.86736e-08 0)
(0 -4.94705e-08 0)
(0 -4.86964e-08 0)
(0 -4.79271e-08 0)
(0 -4.71732e-08 0)
(0 -4.64424e-08 0)
(0 -4.57403e-08 0)
(0 -4.50706e-08 0)
(0 -4.44359e-08 0)
(0 -4.38375e-08 0)
(0 -4.32763e-08 0)
(0 -4.27523e-08 0)
(0 -4.22652e-08 0)
(0 -4.18144e-08 0)
(0 -4.13991e-08 0)
(0 -4.10182e-08 0)
(0 -4.06707e-08 0)
(0 -4.03555e-08 0)
(0 -4.00713e-08 0)
(0 -3.9817e-08 0)
(0 -3.95916e-08 0)
(0 -3.9394e-08 0)
(0 -3.92232e-08 0)
(0 -3.90785e-08 0)
(0 -3.8959e-08 0)
(0 -3.88642e-08 0)
(0 -3.87935e-08 0)
(0 -3.87466e-08 0)
(0 -3.87232e-08 0)
(0 -1.25954e-14 0)
(0 -1.25951e-14 0)
(0 -1.25944e-14 0)
(0 -1.25934e-14 0)
(0 -1.2592e-14 0)
(0 -1.25903e-14 0)
(0 -1.25883e-14 0)
(0 -1.25859e-14 0)
(0 -1.25832e-14 0)
(0 -1.25801e-14 0)
(0 -1.25767e-14 0)
(0 -1.2573e-14 0)
(0 -1.25689e-14 0)
(0 -1.25646e-14 0)
(0 -1.25599e-14 0)
(0 -1.25549e-14 0)
(0 -1.25496e-14 0)
(0 -1.25439e-14 0)
(0 -1.2538e-14 0)
(0 -1.25317e-14 0)
(0 -1.2525e-14 0)
(0 -1.25178e-14 0)
(0 -1.25099e-14 0)
(0 -1.25013e-14 0)
(0 -1.24916e-14 0)
(0 -1.24807e-14 0)
(0 -1.24682e-14 0)
(0 -1.2454e-14 0)
(0 -1.24382e-14 0)
(0 -1.24215e-14 0)
(0 -1.24056e-14 0)
(0 -1.23942e-14 0)
(0 -1.23939e-14 0)
(0 -1.24178e-14 0)
(0 -1.24908e-14 0)
(0 -1.26507e-14 0)
(0 -1.29894e-14 0)
(0 -1.36849e-14 0)
(0 -1.53019e-14 0)
(0 -1.99265e-14 0)
(0 -2.45145e-13 0)
(0 -2.45135e-13 0)
(0 -2.45114e-13 0)
(0 -2.45083e-13 0)
(0 -2.45042e-13 0)
(0 -2.4499e-13 0)
(0 -2.44928e-13 0)
(0 -2.44855e-13 0)
(0 -2.44773e-13 0)
(0 -2.44681e-13 0)
(0 -2.44579e-13 0)
(0 -2.44467e-13 0)
(0 -2.44347e-13 0)
(0 -2.44218e-13 0)
(0 -2.4408e-13 0)
(0 -2.43933e-13 0)
(0 -2.43777e-13 0)
(0 -2.43611e-13 0)
(0 -2.43434e-13 0)
(0 -2.43243e-13 0)
(0 -2.43033e-13 0)
(0 -2.42799e-13 0)
(0 -2.42532e-13 0)
(0 -2.42224e-13 0)
(0 -2.41863e-13 0)
(0 -2.41442e-13 0)
(0 -2.40958e-13 0)
(0 -2.40425e-13 0)
(0 -2.39885e-13 0)
(0 -2.39433e-13 0)
(0 -2.39251e-13 0)
(0 -2.39667e-13 0)
(0 -2.41257e-13 0)
(0 -2.45018e-13 0)
(0 -2.52572e-13 0)
(0 -2.67227e-13 0)
(0 -2.96143e-13 0)
(0 -3.56894e-13 0)
(0 -5.04567e-13 0)
(0 -9.8071e-13 0)
(0 -2.74294e-09 0)
(0 -2.74282e-09 0)
(0 -2.7426e-09 0)
(0 -2.74226e-09 0)
(0 -2.7418e-09 0)
(0 -2.74124e-09 0)
(0 -2.74056e-09 0)
(0 -2.73976e-09 0)
(0 -2.73886e-09 0)
(0 -2.73784e-09 0)
(0 -2.73671e-09 0)
(0 -2.73547e-09 0)
(0 -2.73412e-09 0)
(0 -2.73266e-09 0)
(0 -2.73109e-09 0)
(0 -2.72941e-09 0)
(0 -2.72762e-09 0)
(0 -2.72573e-09 0)
(0 -2.72372e-09 0)
(0 -2.72159e-09 0)
(0 -2.71935e-09 0)
(0 -2.71698e-09 0)
(0 -2.71449e-09 0)
(0 -2.71187e-09 0)
(0 -2.70914e-09 0)
(0 -2.70633e-09 0)
(0 -2.70353e-09 0)
(0 -2.70088e-09 0)
(0 -2.69867e-09 0)
(0 -2.69736e-09 0)
(0 -2.6977e-09 0)
(0 -2.70091e-09 0)
(0 -2.70891e-09 0)
(0 -2.72466e-09 0)
(0 -2.75278e-09 0)
(0 -2.80096e-09 0)
(0 -2.88233e-09 0)
(0 -3.01994e-09 0)
(0 -3.25655e-09 0)
(0 -3.67204e-09 0)
(0 -8.86898e-09 0)
(0 -8.86863e-09 0)
(0 -8.86793e-09 0)
(0 -8.86687e-09 0)
(0 -8.86547e-09 0)
(0 -8.86372e-09 0)
(0 -8.86162e-09 0)
(0 -8.85917e-09 0)
(0 -8.85637e-09 0)
(0 -8.85322e-09 0)
(0 -8.84972e-09 0)
(0 -8.84588e-09 0)
(0 -8.8417e-09 0)
(0 -8.83718e-09 0)
(0 -8.83231e-09 0)
(0 -8.8271e-09 0)
(0 -8.82156e-09 0)
(0 -8.81568e-09 0)
(0 -8.80946e-09 0)
(0 -8.80289e-09 0)
(0 -8.79599e-09 0)
(0 -8.78874e-09 0)
(0 -8.78118e-09 0)
(0 -8.77333e-09 0)
(0 -8.76528e-09 0)
(0 -8.75718e-09 0)
(0 -8.74933e-09 0)
(0 -8.74219e-09 0)
(0 -8.73658e-09 0)
(0 -8.73376e-09 0)
(0 -8.73572e-09 0)
(0 -8.74549e-09 0)
(0 -8.76768e-09 0)
(0 -8.80922e-09 0)
(0 -8.8805e-09 0)
(0 -8.99735e-09 0)
(0 -9.18399e-09 0)
(0 -9.47756e-09 0)
(0 -9.93457e-09 0)
(0 -1.06361e-08 0)
(0 -1.59151e-08 0)
(0 -1.59145e-08 0)
(0 -1.59132e-08 0)
(0 -1.59113e-08 0)
(0 -1.59087e-08 0)
(0 -1.59055e-08 0)
(0 -1.59016e-08 0)
(0 -1.58971e-08 0)
(0 -1.58919e-08 0)
(0 -1.58861e-08 0)
(0 -1.58797e-08 0)
(0 -1.58726e-08 0)
(0 -1.58649e-08 0)
(0 -1.58566e-08 0)
(0 -1.58476e-08 0)
(0 -1.5838e-08 0)
(0 -1.58278e-08 0)
(0 -1.58169e-08 0)
(0 -1.58055e-08 0)
(0 -1.57934e-08 0)
(0 -1.57807e-08 0)
(0 -1.57675e-08 0)
(0 -1.57537e-08 0)
(0 -1.57395e-08 0)
(0 -1.5725e-08 0)
(0 -1.57106e-08 0)
(0 -1.56968e-08 0)
(0 -1.56845e-08 0)
(0 -1.56749e-08 0)
(0 -1.56701e-08 0)
(0 -1.56733e-08 0)
(0 -1.5689e-08 0)
(0 -1.57238e-08 0)
(0 -1.57875e-08 0)
(0 -1.58937e-08 0)
(0 -1.60618e-08 0)
(0 -1.63189e-08 0)
(0 -1.67015e-08 0)
(0 -1.72565e-08 0)
(0 -1.80367e-08 0)
(0 -2.29465e-08 0)
(0 -2.29456e-08 0)
(0 -2.29436e-08 0)
(0 -2.29407e-08 0)
(0 -2.29369e-08 0)
(0 -2.2932e-08 0)
(0 -2.29262e-08 0)
(0 -2.29194e-08 0)
(0 -2.29117e-08 0)
(0 -2.2903e-08 0)
(0 -2.28934e-08 0)
(0 -2.28828e-08 0)
(0 -2.28712e-08 0)
(0 -2.28587e-08 0)
(0 -2.28452e-08 0)
(0 -2.28308e-08 0)
(0 -2.28155e-08 0)
(0 -2.27992e-08 0)
(0 -2.27821e-08 0)
(0 -2.2764e-08 0)
(0 -2.2745e-08 0)
(0 -2.27253e-08 0)
(0 -2.27048e-08 0)
(0 -2.26837e-08 0)
(0 -2.26624e-08 0)
(0 -2.26412e-08 0)
(0 -2.2621e-08 0)
(0 -2.26028e-08 0)
(0 -2.25885e-08 0)
(0 -2.25807e-08 0)
(0 -2.25831e-08 0)
(0 -2.26014e-08 0)
(0 -2.26431e-08 0)
(0 -2.27191e-08 0)
(0 -2.28435e-08 0)
(0 -2.30356e-08 0)
(0 -2.33194e-08 0)
(0 -2.37242e-08 0)
(0 -2.42819e-08 0)
(0 -2.50206e-08 0)
(0 -2.95025e-08 0)
(0 -2.95012e-08 0)
(0 -2.94986e-08 0)
(0 -2.94947e-08 0)
(0 -2.94895e-08 0)
(0 -2.9483e-08 0)
(0 -2.94752e-08 0)
(0 -2.94662e-08 0)
(0 -2.94558e-08 0)
(0 -2.94441e-08 0)
(0 -2.94312e-08 0)
(0 -2.94169e-08 0)
(0 -2.94014e-08 0)
(0 -2.93847e-08 0)
(0 -2.93666e-08 0)
(0 -2.93473e-08 0)
(0 -2.93267e-08 0)
(0 -2.93049e-08 0)
(0 -2.92819e-08 0)
(0 -2.92577e-08 0)
(0 -2.92324e-08 0)
(0 -2.92059e-08 0)
(0 -2.91786e-08 0)
(0 -2.91506e-08 0)
(0 -2.91222e-08 0)
(0 -2.9094e-08 0)
(0 -2.9067e-08 0)
(0 -2.90426e-08 0)
(0 -2.90226e-08 0)
(0 -2.90101e-08 0)
(0 -2.90092e-08 0)
(0 -2.90256e-08 0)
(0 -2.90672e-08 0)
(0 -2.91441e-08 0)
(0 -2.92698e-08 0)
(0 -2.94605e-08 0)
(0 -2.97355e-08 0)
(0 -3.01159e-08 0)
(0 -3.0621e-08 0)
(0 -3.12642e-08 0)
(0 -3.53464e-08 0)
(0 -3.53447e-08 0)
(0 -3.53415e-08 0)
(0 -3.53367e-08 0)
(0 -3.53302e-08 0)
(0 -3.53221e-08 0)
(0 -3.53124e-08 0)
(0 -3.5301e-08 0)
(0 -3.52881e-08 0)
(0 -3.52735e-08 0)
(0 -3.52574e-08 0)
(0 -3.52396e-08 0)
(0 -3.52202e-08 0)
(0 -3.51993e-08 0)
(0 -3.51767e-08 0)
(0 -3.51526e-08 0)
(0 -3.51269e-08 0)
(0 -3.50997e-08 0)
(0 -3.5071e-08 0)
(0 -3.50408e-08 0)
(0 -3.50092e-08 0)
(0 -3.49763e-08 0)
(0 -3.49422e-08 0)
(0 -3.49073e-08 0)
(0 -3.4872e-08 0)
(0 -3.48368e-08 0)
(0 -3.48029e-08 0)
(0 -3.47717e-08 0)
(0 -3.47451e-08 0)
(0 -3.47263e-08 0)
(0 -3.47193e-08 0)
(0 -3.47296e-08 0)
(0 -3.47643e-08 0)
(0 -3.48326e-08 0)
(0 -3.49457e-08 0)
(0 -3.51167e-08 0)
(0 -3.53599e-08 0)
(0 -3.56895e-08 0)
(0 -3.61168e-08 0)
(0 -3.66472e-08 0)
(0 -4.03723e-08 0)
(0 -4.03704e-08 0)
(0 -4.03665e-08 0)
(0 -4.03608e-08 0)
(0 -4.03531e-08 0)
(0 -4.03435e-08 0)
(0 -4.03319e-08 0)
(0 -4.03185e-08 0)
(0 -4.03031e-08 0)
(0 -4.02858e-08 0)
(0 -4.02666e-08 0)
(0 -4.02455e-08 0)
(0 -4.02224e-08 0)
(0 -4.01975e-08 0)
(0 -4.01708e-08 0)
(0 -4.01421e-08 0)
(0 -4.01116e-08 0)
(0 -4.00793e-08 0)
(0 -4.00451e-08 0)
(0 -4.00093e-08 0)
(0 -3.99718e-08 0)
(0 -3.99327e-08 0)
(0 -3.98923e-08 0)
(0 -3.98509e-08 0)
(0 -3.98088e-08 0)
(0 -3.97668e-08 0)
(0 -3.9726e-08 0)
(0 -3.96876e-08 0)
(0 -3.96538e-08 0)
(0 -3.96274e-08 0)
(0 -3.9612e-08 0)
(0 -3.96126e-08 0)
(0 -3.96355e-08 0)
(0 -3.96882e-08 0)
(0 -3.97797e-08 0)
(0 -3.992e-08 0)
(0 -4.01194e-08 0)
(0 -4.03869e-08 0)
(0 -4.07294e-08 0)
(0 -4.11484e-08 0)
(0 -4.4556e-08 0)
(0 -4.45538e-08 0)
(0 -4.45494e-08 0)
(0 -4.45428e-08 0)
(0 -4.4534e-08 0)
(0 -4.4523e-08 0)
(0 -4.45098e-08 0)
(0 -4.44944e-08 0)
(0 -4.44768e-08 0)
(0 -4.4457e-08 0)
(0 -4.4435e-08 0)
(0 -4.44108e-08 0)
(0 -4.43845e-08 0)
(0 -4.4356e-08 0)
(0 -4.43253e-08 0)
(0 -4.42925e-08 0)
(0 -4.42576e-08 0)
(0 -4.42206e-08 0)
(0 -4.41815e-08 0)
(0 -4.41405e-08 0)
(0 -4.40975e-08 0)
(0 -4.40528e-08 0)
(0 -4.40065e-08 0)
(0 -4.3959e-08 0)
(0 -4.39106e-08 0)
(0 -4.38622e-08 0)
(0 -4.38145e-08 0)
(0 -4.3769e-08 0)
(0 -4.37275e-08 0)
(0 -4.36925e-08 0)
(0 -4.36674e-08 0)
(0 -4.36561e-08 0)
(0 -4.3664e-08 0)
(0 -4.36972e-08 0)
(0 -4.37624e-08 0)
(0 -4.38672e-08 0)
(0 -4.40186e-08 0)
(0 -4.42227e-08 0)
(0 -4.44832e-08 0)
(0 -4.48007e-08 0)
(0 -4.7925e-08 0)
(0 -4.79226e-08 0)
(0 -4.79177e-08 0)
(0 -4.79103e-08 0)
(0 -4.79005e-08 0)
(0 -4.78883e-08 0)
(0 -4.78736e-08 0)
(0 -4.78565e-08 0)
(0 -4.78369e-08 0)
(0 -4.78149e-08 0)
(0 -4.77904e-08 0)
(0 -4.77635e-08 0)
(0 -4.77342e-08 0)
(0 -4.77025e-08 0)
(0 -4.76684e-08 0)
(0 -4.76319e-08 0)
(0 -4.7593e-08 0)
(0 -4.75519e-08 0)
(0 -4.75084e-08 0)
(0 -4.74628e-08 0)
(0 -4.7415e-08 0)
(0 -4.73652e-08 0)
(0 -4.73137e-08 0)
(0 -4.72606e-08 0)
(0 -4.72065e-08 0)
(0 -4.7152e-08 0)
(0 -4.70979e-08 0)
(0 -4.70454e-08 0)
(0 -4.69962e-08 0)
(0 -4.69525e-08 0)
(0 -4.69168e-08 0)
(0 -4.68928e-08 0)
(0 -4.68844e-08 0)
(0 -4.68965e-08 0)
(0 -4.69342e-08 0)
(0 -4.70029e-08 0)
(0 -4.71075e-08 0)
(0 -4.72521e-08 0)
(0 -4.74388e-08 0)
(0 -4.76676e-08 0)
(0 -5.05385e-08 0)
(0 -5.05359e-08 0)
(0 -5.05306e-08 0)
(0 -5.05226e-08 0)
(0 -5.05119e-08 0)
(0 -5.04986e-08 0)
(0 -5.04827e-08 0)
(0 -5.0464e-08 0)
(0 -5.04427e-08 0)
(0 -5.04188e-08 0)
(0 -5.03922e-08 0)
(0 -5.0363e-08 0)
(0 -5.03312e-08 0)
(0 -5.02967e-08 0)
(0 -5.02596e-08 0)
(0 -5.02199e-08 0)
(0 -5.01777e-08 0)
(0 -5.0133e-08 0)
(0 -5.00857e-08 0)
(0 -5.00361e-08 0)
(0 -4.99841e-08 0)
(0 -4.993e-08 0)
(0 -4.98738e-08 0)
(0 -4.98159e-08 0)
(0 -4.97567e-08 0)
(0 -4.96967e-08 0)
(0 -4.96368e-08 0)
(0 -4.95778e-08 0)
(0 -4.95212e-08 0)
(0 -4.94688e-08 0)
(0 -4.94229e-08 0)
(0 -4.93861e-08 0)
(0 -4.93616e-08 0)
(0 -4.9353e-08 0)
(0 -4.93643e-08 0)
(0 -4.93992e-08 0)
(0 -4.94612e-08 0)
(0 -4.95529e-08 0)
(0 -4.96758e-08 0)
(0 -4.98298e-08 0)
(0 -5.24739e-08 0)
(0 -5.24711e-08 0)
(0 -5.24654e-08 0)
(0 -5.24569e-08 0)
(0 -5.24456e-08 0)
(0 -5.24314e-08 0)
(0 -5.24144e-08 0)
(0 -5.23945e-08 0)
(0 -5.23718e-08 0)
(0 -5.23463e-08 0)
(0 -5.23179e-08 0)
(0 -5.22868e-08 0)
(0 -5.22528e-08 0)
(0 -5.2216e-08 0)
(0 -5.21765e-08 0)
(0 -5.21342e-08 0)
(0 -5.20892e-08 0)
(0 -5.20414e-08 0)
(0 -5.1991e-08 0)
(0 -5.19381e-08 0)
(0 -5.18826e-08 0)
(0 -5.18247e-08 0)
(0 -5.17647e-08 0)
(0 -5.17027e-08 0)
(0 -5.16391e-08 0)
(0 -5.15744e-08 0)
(0 -5.15092e-08 0)
(0 -5.14444e-08 0)
(0 -5.13811e-08 0)
(0 -5.13208e-08 0)
(0 -5.12652e-08 0)
(0 -5.12164e-08 0)
(0 -5.1177e-08 0)
(0 -5.11495e-08 0)
(0 -5.11369e-08 0)
(0 -5.11418e-08 0)
(0 -5.11667e-08 0)
(0 -5.12134e-08 0)
(0 -5.12828e-08 0)
(0 -5.1375e-08 0)
(0 -5.3817e-08 0)
(0 -5.3814e-08 0)
(0 -5.38081e-08 0)
(0 -5.37991e-08 0)
(0 -5.37872e-08 0)
(0 -5.37723e-08 0)
(0 -5.37544e-08 0)
(0 -5.37336e-08 0)
(0 -5.37098e-08 0)
(0 -5.3683e-08 0)
(0 -5.36532e-08 0)
(0 -5.36205e-08 0)
(0 -5.35849e-08 0)
(0 -5.35463e-08 0)
(0 -5.35048e-08 0)
(0 -5.34604e-08 0)
(0 -5.34131e-08 0)
(0 -5.3363e-08 0)
(0 -5.33101e-08 0)
(0 -5.32544e-08 0)
(0 -5.31962e-08 0)
(0 -5.31353e-08 0)
(0 -5.30721e-08 0)
(0 -5.30068e-08 0)
(0 -5.29396e-08 0)
(0 -5.28709e-08 0)
(0 -5.28013e-08 0)
(0 -5.27314e-08 0)
(0 -5.26623e-08 0)
(0 -5.2595e-08 0)
(0 -5.25309e-08 0)
(0 -5.24716e-08 0)
(0 -5.2419e-08 0)
(0 -5.2375e-08 0)
(0 -5.23417e-08 0)
(0 -5.23211e-08 0)
(0 -5.23149e-08 0)
(0 -5.23244e-08 0)
(0 -5.23502e-08 0)
(0 -5.23924e-08 0)
(0 -5.46551e-08 0)
(0 -5.4652e-08 0)
(0 -5.46459e-08 0)
(0 -5.46366e-08 0)
(0 -5.46243e-08 0)
(0 -5.46089e-08 0)
(0 -5.45904e-08 0)
(0 -5.45688e-08 0)
(0 -5.45441e-08 0)
(0 -5.45164e-08 0)
(0 -5.44855e-08 0)
(0 -5.44517e-08 0)
(0 -5.44147e-08 0)
(0 -5.43748e-08 0)
(0 -5.43318e-08 0)
(0 -5.42858e-08 0)
(0 -5.42368e-08 0)
(0 -5.41849e-08 0)
(0 -5.41301e-08 0)
(0 -5.40724e-08 0)
(0 -5.4012e-08 0)
(0 -5.39489e-08 0)
(0 -5.38833e-08 0)
(0 -5.38153e-08 0)
(0 -5.37452e-08 0)
(0 -5.36734e-08 0)
(0 -5.36002e-08 0)
(0 -5.35263e-08 0)
(0 -5.34523e-08 0)
(0 -5.33792e-08 0)
(0 -5.33079e-08 0)
(0 -5.32397e-08 0)
(0 -5.3176e-08 0)
(0 -5.31183e-08 0)
(0 -5.30679e-08 0)
(0 -5.30264e-08 0)
(0 -5.2995e-08 0)
(0 -5.29745e-08 0)
(0 -5.29656e-08 0)
(0 -5.29682e-08 0)
(0 -5.50728e-08 0)
(0 -5.50697e-08 0)
(0 -5.50634e-08 0)
(0 -5.50539e-08 0)
(0 -5.50412e-08 0)
(0 -5.50255e-08 0)
(0 -5.50065e-08 0)
(0 -5.49844e-08 0)
(0 -5.49591e-08 0)
(0 -5.49307e-08 0)
(0 -5.48992e-08 0)
(0 -5.48645e-08 0)
(0 -5.48267e-08 0)
(0 -5.47858e-08 0)
(0 -5.47418e-08 0)
(0 -5.46947e-08 0)
(0 -5.46445e-08 0)
(0 -5.45913e-08 0)
(0 -5.45352e-08 0)
(0 -5.44761e-08 0)
(0 -5.44142e-08 0)
(0 -5.43494e-08 0)
(0 -5.42821e-08 0)
(0 -5.42122e-08 0)
(0 -5.414e-08 0)
(0 -5.40659e-08 0)
(0 -5.399e-08 0)
(0 -5.39129e-08 0)
(0 -5.38352e-08 0)
(0 -5.37574e-08 0)
(0 -5.36804e-08 0)
(0 -5.36051e-08 0)
(0 -5.35325e-08 0)
(0 -5.34637e-08 0)
(0 -5.33998e-08 0)
(0 -5.33417e-08 0)
(0 -5.32904e-08 0)
(0 -5.32465e-08 0)
(0 -5.32105e-08 0)
(0 -5.31824e-08 0)
(0 -5.51486e-08 0)
(0 -5.51454e-08 0)
(0 -5.5139e-08 0)
(0 -5.51294e-08 0)
(0 -5.51166e-08 0)
(0 -5.51006e-08 0)
(0 -5.50814e-08 0)
(0 -5.5059e-08 0)
(0 -5.50333e-08 0)
(0 -5.50045e-08 0)
(0 -5.49725e-08 0)
(0 -5.49374e-08 0)
(0 -5.4899e-08 0)
(0 -5.48575e-08 0)
(0 -5.48129e-08 0)
(0 -5.47651e-08 0)
(0 -5.47143e-08 0)
(0 -5.46604e-08 0)
(0 -5.46034e-08 0)
(0 -5.45434e-08 0)
(0 -5.44806e-08 0)
(0 -5.44149e-08 0)
(0 -5.43464e-08 0)
(0 -5.42753e-08 0)
(0 -5.42018e-08 0)
(0 -5.41261e-08 0)
(0 -5.40483e-08 0)
(0 -5.3969e-08 0)
(0 -5.38885e-08 0)
(0 -5.38073e-08 0)
(0 -5.3726e-08 0)
(0 -5.36453e-08 0)
(0 -5.35659e-08 0)
(0 -5.34887e-08 0)
(0 -5.34143e-08 0)
(0 -5.33436e-08 0)
(0 -5.32771e-08 0)
(0 -5.32155e-08 0)
(0 -5.3159e-08 0)
(0 -5.31077e-08 0)
(0 -5.49533e-08 0)
(0 -5.495e-08 0)
(0 -5.49436e-08 0)
(0 -5.49339e-08 0)
(0 -5.4921e-08 0)
(0 -5.49049e-08 0)
(0 -5.48856e-08 0)
(0 -5.4863e-08 0)
(0 -5.48373e-08 0)
(0 -5.48083e-08 0)
(0 -5.47761e-08 0)
(0 -5.47408e-08 0)
(0 -5.47022e-08 0)
(0 -5.46605e-08 0)
(0 -5.46156e-08 0)
(0 -5.45676e-08 0)
(0 -5.45164e-08 0)
(0 -5.44622e-08 0)
(0 -5.44049e-08 0)
(0 -5.43446e-08 0)
(0 -5.42813e-08 0)
(0 -5.42152e-08 0)
(0 -5.41462e-08 0)
(0 -5.40745e-08 0)
(0 -5.40003e-08 0)
(0 -5.39237e-08 0)
(0 -5.38449e-08 0)
(0 -5.37642e-08 0)
(0 -5.36819e-08 0)
(0 -5.35984e-08 0)
(0 -5.35141e-08 0)
(0 -5.34296e-08 0)
(0 -5.33454e-08 0)
(0 -5.3262e-08 0)
(0 -5.318e-08 0)
(0 -5.31e-08 0)
(0 -5.30225e-08 0)
(0 -5.29478e-08 0)
(0 -5.28762e-08 0)
(0 -5.28078e-08 0)
(0 -5.45487e-08 0)
(0 -5.45455e-08 0)
(0 -5.4539e-08 0)
(0 -5.45294e-08 0)
(0 -5.45165e-08 0)
(0 -5.45004e-08 0)
(0 -5.44811e-08 0)
(0 -5.44586e-08 0)
(0 -5.44329e-08 0)
(0 -5.44039e-08 0)
(0 -5.43718e-08 0)
(0 -5.43365e-08 0)
(0 -5.4298e-08 0)
(0 -5.42563e-08 0)
(0 -5.42115e-08 0)
(0 -5.41635e-08 0)
(0 -5.41124e-08 0)
(0 -5.40583e-08 0)
(0 -5.40011e-08 0)
(0 -5.39408e-08 0)
(0 -5.38776e-08 0)
(0 -5.38115e-08 0)
(0 -5.37426e-08 0)
(0 -5.36709e-08 0)
(0 -5.35965e-08 0)
(0 -5.35197e-08 0)
(0 -5.34405e-08 0)
(0 -5.33592e-08 0)
(0 -5.3276e-08 0)
(0 -5.31912e-08 0)
(0 -5.31052e-08 0)
(0 -5.30183e-08 0)
(0 -5.29308e-08 0)
(0 -5.28433e-08 0)
(0 -5.27562e-08 0)
(0 -5.26698e-08 0)
(0 -5.25845e-08 0)
(0 -5.25006e-08 0)
(0 -5.24184e-08 0)
(0 -5.23379e-08 0)
(0 -5.3988e-08 0)
(0 -5.39848e-08 0)
(0 -5.39784e-08 0)
(0 -5.39688e-08 0)
(0 -5.39561e-08 0)
(0 -5.39401e-08 0)
(0 -5.39209e-08 0)
(0 -5.38986e-08 0)
(0 -5.3873e-08 0)
(0 -5.38443e-08 0)
(0 -5.38124e-08 0)
(0 -5.37773e-08 0)
(0 -5.37391e-08 0)
(0 -5.36977e-08 0)
(0 -5.36533e-08 0)
(0 -5.36057e-08 0)
(0 -5.3555e-08 0)
(0 -5.35012e-08 0)
(0 -5.34444e-08 0)
(0 -5.33846e-08 0)
(0 -5.33219e-08 0)
(0 -5.32562e-08 0)
(0 -5.31877e-08 0)
(0 -5.31165e-08 0)
(0 -5.30425e-08 0)
(0 -5.2966e-08 0)
(0 -5.2887e-08 0)
(0 -5.28058e-08 0)
(0 -5.27225e-08 0)
(0 -5.26373e-08 0)
(0 -5.25505e-08 0)
(0 -5.24624e-08 0)
(0 -5.23732e-08 0)
(0 -5.22833e-08 0)
(0 -5.21929e-08 0)
(0 -5.21025e-08 0)
(0 -5.20122e-08 0)
(0 -5.19223e-08 0)
(0 -5.18329e-08 0)
(0 -5.17444e-08 0)
(0 -5.33157e-08 0)
(0 -5.33126e-08 0)
(0 -5.33062e-08 0)
(0 -5.32968e-08 0)
(0 -5.32841e-08 0)
(0 -5.32683e-08 0)
(0 -5.32494e-08 0)
(0 -5.32273e-08 0)
(0 -5.32021e-08 0)
(0 -5.31737e-08 0)
(0 -5.31422e-08 0)
(0 -5.31076e-08 0)
(0 -5.30698e-08 0)
(0 -5.3029e-08 0)
(0 -5.2985e-08 0)
(0 -5.2938e-08 0)
(0 -5.2888e-08 0)
(0 -5.28349e-08 0)
(0 -5.27788e-08 0)
(0 -5.27197e-08 0)
(0 -5.26578e-08 0)
(0 -5.25929e-08 0)
(0 -5.25253e-08 0)
(0 -5.24548e-08 0)
(0 -5.23817e-08 0)
(0 -5.2306e-08 0)
(0 -5.22278e-08 0)
(0 -5.21472e-08 0)
(0 -5.20644e-08 0)
(0 -5.19796e-08 0)
(0 -5.18929e-08 0)
(0 -5.18045e-08 0)
(0 -5.17147e-08 0)
(0 -5.16237e-08 0)
(0 -5.15318e-08 0)
(0 -5.14392e-08 0)
(0 -5.1346e-08 0)
(0 -5.12525e-08 0)
(0 -5.11589e-08 0)
(0 -5.10653e-08 0)
(0 -5.25682e-08 0)
(0 -5.25651e-08 0)
(0 -5.25589e-08 0)
(0 -5.25496e-08 0)
(0 -5.25371e-08 0)
(0 -5.25216e-08 0)
(0 -5.2503e-08 0)
(0 -5.24812e-08 0)
(0 -5.24564e-08 0)
(0 -5.24285e-08 0)
(0 -5.23975e-08 0)
(0 -5.23634e-08 0)
(0 -5.23263e-08 0)
(0 -5.22861e-08 0)
(0 -5.22429e-08 0)
(0 -5.21967e-08 0)
(0 -5.21474e-08 0)
(0 -5.20952e-08 0)
(0 -5.20401e-08 0)
(0 -5.19821e-08 0)
(0 -5.19211e-08 0)
(0 -5.18574e-08 0)
(0 -5.17908e-08 0)
(0 -5.17215e-08 0)
(0 -5.16496e-08 0)
(0 -5.1575e-08 0)
(0 -5.1498e-08 0)
(0 -5.14185e-08 0)
(0 -5.13367e-08 0)
(0 -5.12528e-08 0)
(0 -5.11669e-08 0)
(0 -5.10792e-08 0)
(0 -5.09897e-08 0)
(0 -5.08988e-08 0)
(0 -5.08066e-08 0)
(0 -5.07132e-08 0)
(0 -5.06189e-08 0)
(0 -5.05238e-08 0)
(0 -5.0428e-08 0)
(0 -5.03318e-08 0)
(0 -4.95683e-08 0)
(0 -4.87939e-08 0)
(0 -4.80232e-08 0)
(0 -4.72672e-08 0)
(0 -4.65338e-08 0)
(0 -4.58287e-08 0)
(0 -4.51559e-08 0)
(0 -4.45179e-08 0)
(0 -4.39164e-08 0)
(0 -4.3352e-08 0)
(0 -4.2825e-08 0)
(0 -4.23351e-08 0)
(0 -4.18816e-08 0)
(0 -4.14638e-08 0)
(0 -4.10807e-08 0)
(0 -4.07312e-08 0)
(0 -4.04141e-08 0)
(0 -4.01283e-08 0)
(0 -3.98726e-08 0)
(0 -3.96459e-08 0)
(0 -3.94472e-08 0)
(0 -3.92755e-08 0)
(0 -3.913e-08 0)
(0 -3.90099e-08 0)
(0 -3.89146e-08 0)
(0 -3.88436e-08 0)
(0 -3.87965e-08 0)
(0 -3.8773e-08 0)
(0 -4.96653e-08 0)
(0 -4.88904e-08 0)
(0 -4.81183e-08 0)
(0 -4.73601e-08 0)
(0 -4.6624e-08 0)
(0 -4.5916e-08 0)
(0 -4.52402e-08 0)
(0 -4.45991e-08 0)
(0 -4.39944e-08 0)
(0 -4.3427e-08 0)
(0 -4.28971e-08 0)
(0 -4.24044e-08 0)
(0 -4.19483e-08 0)
(0 -4.15281e-08 0)
(0 -4.11428e-08 0)
(0 -4.07913e-08 0)
(0 -4.04724e-08 0)
(0 -4.0185e-08 0)
(0 -3.99279e-08 0)
(0 -3.97e-08 0)
(0 -3.95002e-08 0)
(0 -3.93277e-08 0)
(0 -3.91814e-08 0)
(0 -3.90607e-08 0)
(0 -3.8965e-08 0)
(0 -3.88936e-08 0)
(0 -3.88462e-08 0)
(0 -3.88226e-08 0)
(0 -4.97616e-08 0)
(0 -4.8986e-08 0)
(0 -4.82122e-08 0)
(0 -4.74518e-08 0)
(0 -4.67131e-08 0)
(0 -4.60023e-08 0)
(0 -4.53234e-08 0)
(0 -4.46792e-08 0)
(0 -4.40715e-08 0)
(0 -4.35012e-08 0)
(0 -4.29684e-08 0)
(0 -4.2473e-08 0)
(0 -4.20144e-08 0)
(0 -4.15919e-08 0)
(0 -4.12045e-08 0)
(0 -4.0851e-08 0)
(0 -4.05304e-08 0)
(0 -4.02414e-08 0)
(0 -3.99829e-08 0)
(0 -3.97538e-08 0)
(0 -3.95531e-08 0)
(0 -3.93796e-08 0)
(0 -3.92327e-08 0)
(0 -3.91114e-08 0)
(0 -3.90152e-08 0)
(0 -3.89435e-08 0)
(0 -3.88959e-08 0)
(0 -3.88722e-08 0)
(0 -4.98569e-08 0)
(0 -4.90803e-08 0)
(0 -4.83049e-08 0)
(0 -4.75422e-08 0)
(0 -4.6801e-08 0)
(0 -4.60872e-08 0)
(0 -4.54054e-08 0)
(0 -4.47583e-08 0)
(0 -4.41476e-08 0)
(0 -4.35744e-08 0)
(0 -4.30389e-08 0)
(0 -4.25409e-08 0)
(0 -4.20799e-08 0)
(0 -4.16551e-08 0)
(0 -4.12656e-08 0)
(0 -4.09102e-08 0)
(0 -4.05879e-08 0)
(0 -4.02974e-08 0)
(0 -4.00376e-08 0)
(0 -3.98074e-08 0)
(0 -3.96056e-08 0)
(0 -3.94313e-08 0)
(0 -3.92836e-08 0)
(0 -3.91618e-08 0)
(0 -3.90651e-08 0)
(0 -3.89931e-08 0)
(0 -3.89453e-08 0)
(0 -3.89215e-08 0)
(0 -4.9951e-08 0)
(0 -4.91734e-08 0)
(0 -4.83962e-08 0)
(0 -4.76313e-08 0)
(0 -4.68874e-08 0)
(0 -4.61709e-08 0)
(0 -4.54861e-08 0)
(0 -4.48361e-08 0)
(0 -4.42226e-08 0)
(0 -4.36466e-08 0)
(0 -4.31084e-08 0)
(0 -4.26078e-08 0)
(0 -4.21445e-08 0)
(0 -4.17175e-08 0)
(0 -4.1326e-08 0)
(0 -4.09689e-08 0)
(0 -4.06449e-08 0)
(0 -4.0353e-08 0)
(0 -4.00919e-08 0)
(0 -3.98605e-08 0)
(0 -3.96578e-08 0)
(0 -3.94827e-08 0)
(0 -3.93343e-08 0)
(0 -3.92119e-08 0)
(0 -3.91148e-08 0)
(0 -3.90425e-08 0)
(0 -3.89945e-08 0)
(0 -3.89705e-08 0)
(0 -5.0044e-08 0)
(0 -4.92651e-08 0)
(0 -4.8486e-08 0)
(0 -4.77188e-08 0)
(0 -4.69724e-08 0)
(0 -4.62531e-08 0)
(0 -4.55655e-08 0)
(0 -4.49127e-08 0)
(0 -4.42964e-08 0)
(0 -4.37176e-08 0)
(0 -4.31769e-08 0)
(0 -4.26739e-08 0)
(0 -4.22083e-08 0)
(0 -4.17792e-08 0)
(0 -4.13857e-08 0)
(0 -4.10268e-08 0)
(0 -4.07013e-08 0)
(0 -4.04079e-08 0)
(0 -4.01456e-08 0)
(0 -3.99131e-08 0)
(0 -3.97095e-08 0)
(0 -3.95336e-08 0)
(0 -3.93846e-08 0)
(0 -3.92616e-08 0)
(0 -3.91641e-08 0)
(0 -3.90915e-08 0)
(0 -3.90432e-08 0)
(0 -3.90192e-08 0)
(0 -5.01356e-08 0)
(0 -4.93553e-08 0)
(0 -4.85743e-08 0)
(0 -4.78047e-08 0)
(0 -4.70557e-08 0)
(0 -4.63338e-08 0)
(0 -4.56435e-08 0)
(0 -4.49878e-08 0)
(0 -4.43688e-08 0)
(0 -4.37875e-08 0)
(0 -4.32442e-08 0)
(0 -4.27389e-08 0)
(0 -4.22711e-08 0)
(0 -4.184e-08 0)
(0 -4.14446e-08 0)
(0 -4.1084e-08 0)
(0 -4.07569e-08 0)
(0 -4.04622e-08 0)
(0 -4.01987e-08 0)
(0 -3.99652e-08 0)
(0 -3.97606e-08 0)
(0 -3.9584e-08 0)
(0 -3.94343e-08 0)
(0 -3.93109e-08 0)
(0 -3.92129e-08 0)
(0 -3.914e-08 0)
(0 -3.90916e-08 0)
(0 -3.90675e-08 0)
(0 -5.02256e-08 0)
(0 -4.94438e-08 0)
(0 -4.86608e-08 0)
(0 -4.7889e-08 0)
(0 -4.71374e-08 0)
(0 -4.64129e-08 0)
(0 -4.57199e-08 0)
(0 -4.50616e-08 0)
(0 -4.44399e-08 0)
(0 -4.38561e-08 0)
(0 -4.33104e-08 0)
(0 -4.28028e-08 0)
(0 -4.23328e-08 0)
(0 -4.18998e-08 0)
(0 -4.15026e-08 0)
(0 -4.11404e-08 0)
(0 -4.08118e-08 0)
(0 -4.05158e-08 0)
(0 -4.02511e-08 0)
(0 -4.00166e-08 0)
(0 -3.98112e-08 0)
(0 -3.96338e-08 0)
(0 -3.94835e-08 0)
(0 -3.93596e-08 0)
(0 -3.92613e-08 0)
(0 -3.9188e-08 0)
(0 -3.91394e-08 0)
(0 -3.91152e-08 0)
(0 -5.0314e-08 0)
(0 -4.95306e-08 0)
(0 -4.87455e-08 0)
(0 -4.79714e-08 0)
(0 -4.72174e-08 0)
(0 -4.64902e-08 0)
(0 -4.57946e-08 0)
(0 -4.51338e-08 0)
(0 -4.45096e-08 0)
(0 -4.39233e-08 0)
(0 -4.33753e-08 0)
(0 -4.28655e-08 0)
(0 -4.23935e-08 0)
(0 -4.19586e-08 0)
(0 -4.15597e-08 0)
(0 -4.11959e-08 0)
(0 -4.08659e-08 0)
(0 -4.05686e-08 0)
(0 -4.03028e-08 0)
(0 -4.00673e-08 0)
(0 -3.98611e-08 0)
(0 -3.96829e-08 0)
(0 -3.95321e-08 0)
(0 -3.94077e-08 0)
(0 -3.9309e-08 0)
(0 -3.92354e-08 0)
(0 -3.91867e-08 0)
(0 -3.91624e-08 0)
(0 -5.04005e-08 0)
(0 -4.96154e-08 0)
(0 -4.88284e-08 0)
(0 -4.80519e-08 0)
(0 -4.72955e-08 0)
(0 -4.65659e-08 0)
(0 -4.58677e-08 0)
(0 -4.52043e-08 0)
(0 -4.45778e-08 0)
(0 -4.39891e-08 0)
(0 -4.34389e-08 0)
(0 -4.2927e-08 0)
(0 -4.2453e-08 0)
(0 -4.20162e-08 0)
(0 -4.16157e-08 0)
(0 -4.12504e-08 0)
(0 -4.09191e-08 0)
(0 -4.06206e-08 0)
(0 -4.03537e-08 0)
(0 -4.01173e-08 0)
(0 -3.99102e-08 0)
(0 -3.97314e-08 0)
(0 -3.95799e-08 0)
(0 -3.94551e-08 0)
(0 -3.9356e-08 0)
(0 -3.92822e-08 0)
(0 -3.92333e-08 0)
(0 -3.92089e-08 0)
(0 -5.04851e-08 0)
(0 -4.96983e-08 0)
(0 -4.89092e-08 0)
(0 -4.81305e-08 0)
(0 -4.73717e-08 0)
(0 -4.66396e-08 0)
(0 -4.5939e-08 0)
(0 -4.52732e-08 0)
(0 -4.46443e-08 0)
(0 -4.40534e-08 0)
(0 -4.3501e-08 0)
(0 -4.29871e-08 0)
(0 -4.25113e-08 0)
(0 -4.20727e-08 0)
(0 -4.16706e-08 0)
(0 -4.13038e-08 0)
(0 -4.09712e-08 0)
(0 -4.06715e-08 0)
(0 -4.04036e-08 0)
(0 -4.01663e-08 0)
(0 -3.99585e-08 0)
(0 -3.9779e-08 0)
(0 -3.9627e-08 0)
(0 -3.95017e-08 0)
(0 -3.94023e-08 0)
(0 -3.93282e-08 0)
(0 -3.92791e-08 0)
(0 -3.92546e-08 0)
(0 -5.05676e-08 0)
(0 -4.9779e-08 0)
(0 -4.89879e-08 0)
(0 -4.8207e-08 0)
(0 -4.74459e-08 0)
(0 -4.67115e-08 0)
(0 -4.60085e-08 0)
(0 -4.53404e-08 0)
(0 -4.47092e-08 0)
(0 -4.41161e-08 0)
(0 -4.35617e-08 0)
(0 -4.30458e-08 0)
(0 -4.25682e-08 0)
(0 -4.2128e-08 0)
(0 -4.17243e-08 0)
(0 -4.13562e-08 0)
(0 -4.10223e-08 0)
(0 -4.07215e-08 0)
(0 -4.04526e-08 0)
(0 -4.02145e-08 0)
(0 -4.00058e-08 0)
(0 -3.98258e-08 0)
(0 -3.96733e-08 0)
(0 -3.95475e-08 0)
(0 -3.94477e-08 0)
(0 -3.93735e-08 0)
(0 -3.93242e-08 0)
(0 -3.92996e-08 0)
(0 -5.06479e-08 0)
(0 -4.98575e-08 0)
(0 -4.90644e-08 0)
(0 -4.82814e-08 0)
(0 -4.7518e-08 0)
(0 -4.67813e-08 0)
(0 -4.60761e-08 0)
(0 -4.54058e-08 0)
(0 -4.47724e-08 0)
(0 -4.41773e-08 0)
(0 -4.36208e-08 0)
(0 -4.31031e-08 0)
(0 -4.26237e-08 0)
(0 -4.21819e-08 0)
(0 -4.17768e-08 0)
(0 -4.14073e-08 0)
(0 -4.10723e-08 0)
(0 -4.07704e-08 0)
(0 -4.05006e-08 0)
(0 -4.02616e-08 0)
(0 -4.00523e-08 0)
(0 -3.98716e-08 0)
(0 -3.97186e-08 0)
(0 -3.95924e-08 0)
(0 -3.94923e-08 0)
(0 -3.94178e-08 0)
(0 -3.93684e-08 0)
(0 -3.93437e-08 0)
(0 -5.07259e-08 0)
(0 -4.99338e-08 0)
(0 -4.91387e-08 0)
(0 -4.83535e-08 0)
(0 -4.7588e-08 0)
(0 -4.68491e-08 0)
(0 -4.61417e-08 0)
(0 -4.54692e-08 0)
(0 -4.48338e-08 0)
(0 -4.42367e-08 0)
(0 -4.36784e-08 0)
(0 -4.31589e-08 0)
(0 -4.26778e-08 0)
(0 -4.22345e-08 0)
(0 -4.1828e-08 0)
(0 -4.14573e-08 0)
(0 -4.1121e-08 0)
(0 -4.08182e-08 0)
(0 -4.05475e-08 0)
(0 -4.03077e-08 0)
(0 -4.00977e-08 0)
(0 -3.99164e-08 0)
(0 -3.97629e-08 0)
(0 -3.96363e-08 0)
(0 -3.9536e-08 0)
(0 -3.94612e-08 0)
(0 -3.94116e-08 0)
(0 -3.93869e-08 0)
(0 -5.08015e-08 0)
(0 -5.00076e-08 0)
(0 -4.92106e-08 0)
(0 -4.84235e-08 0)
(0 -4.76559e-08 0)
(0 -4.69148e-08 0)
(0 -4.62054e-08 0)
(0 -4.55308e-08 0)
(0 -4.48934e-08 0)
(0 -4.42944e-08 0)
(0 -4.37342e-08 0)
(0 -4.32131e-08 0)
(0 -4.27305e-08 0)
(0 -4.22857e-08 0)
(0 -4.18779e-08 0)
(0 -4.15059e-08 0)
(0 -4.11686e-08 0)
(0 -4.08647e-08 0)
(0 -4.05932e-08 0)
(0 -4.03526e-08 0)
(0 -4.0142e-08 0)
(0 -3.99601e-08 0)
(0 -3.98062e-08 0)
(0 -3.96792e-08 0)
(0 -3.95786e-08 0)
(0 -3.95036e-08 0)
(0 -3.94539e-08 0)
(0 -3.94291e-08 0)
(0 -5.08745e-08 0)
(0 -5.0079e-08 0)
(0 -4.92801e-08 0)
(0 -4.8491e-08 0)
(0 -4.77214e-08 0)
(0 -4.69784e-08 0)
(0 -4.62669e-08 0)
(0 -4.55904e-08 0)
(0 -4.49511e-08 0)
(0 -4.43502e-08 0)
(0 -4.37884e-08 0)
(0 -4.32656e-08 0)
(0 -4.27815e-08 0)
(0 -4.23354e-08 0)
(0 -4.19263e-08 0)
(0 -4.15531e-08 0)
(0 -4.12148e-08 0)
(0 -4.091e-08 0)
(0 -4.06376e-08 0)
(0 -4.03964e-08 0)
(0 -4.01851e-08 0)
(0 -4.00028e-08 0)
(0 -3.98484e-08 0)
(0 -3.97211e-08 0)
(0 -3.96201e-08 0)
(0 -3.95449e-08 0)
(0 -3.94951e-08 0)
(0 -3.94702e-08 0)
(0 -5.09451e-08 0)
(0 -5.01479e-08 0)
(0 -4.93472e-08 0)
(0 -4.85563e-08 0)
(0 -4.77847e-08 0)
(0 -4.70397e-08 0)
(0 -4.63263e-08 0)
(0 -4.5648e-08 0)
(0 -4.50069e-08 0)
(0 -4.44043e-08 0)
(0 -4.38408e-08 0)
(0 -4.33165e-08 0)
(0 -4.2831e-08 0)
(0 -4.23835e-08 0)
(0 -4.19732e-08 0)
(0 -4.1599e-08 0)
(0 -4.12596e-08 0)
(0 -4.0954e-08 0)
(0 -4.06808e-08 0)
(0 -4.04389e-08 0)
(0 -4.0227e-08 0)
(0 -4.00442e-08 0)
(0 -3.98894e-08 0)
(0 -3.97617e-08 0)
(0 -3.96605e-08 0)
(0 -3.95851e-08 0)
(0 -3.95351e-08 0)
(0 -3.95102e-08 0)
(0 -5.10129e-08 0)
(0 -5.02142e-08 0)
(0 -4.94118e-08 0)
(0 -4.8619e-08 0)
(0 -4.78457e-08 0)
(0 -4.70988e-08 0)
(0 -4.63836e-08 0)
(0 -4.57035e-08 0)
(0 -4.50606e-08 0)
(0 -4.44564e-08 0)
(0 -4.38914e-08 0)
(0 -4.33656e-08 0)
(0 -4.28787e-08 0)
(0 -4.243e-08 0)
(0 -4.20186e-08 0)
(0 -4.16433e-08 0)
(0 -4.13031e-08 0)
(0 -4.09966e-08 0)
(0 -4.07227e-08 0)
(0 -4.04801e-08 0)
(0 -4.02677e-08 0)
(0 -4.00843e-08 0)
(0 -3.99291e-08 0)
(0 -3.98012e-08 0)
(0 -3.96997e-08 0)
(0 -3.96241e-08 0)
(0 -3.9574e-08 0)
(0 -3.9549e-08 0)
(0 -5.10781e-08 0)
(0 -5.02778e-08 0)
(0 -4.94738e-08 0)
(0 -4.86794e-08 0)
(0 -4.79042e-08 0)
(0 -4.71556e-08 0)
(0 -4.64387e-08 0)
(0 -4.57568e-08 0)
(0 -4.51124e-08 0)
(0 -4.45066e-08 0)
(0 -4.39401e-08 0)
(0 -4.3413e-08 0)
(0 -4.29248e-08 0)
(0 -4.24749e-08 0)
(0 -4.20624e-08 0)
(0 -4.16861e-08 0)
(0 -4.1345e-08 0)
(0 -4.10377e-08 0)
(0 -4.07631e-08 0)
(0 -4.05199e-08 0)
(0 -4.0307e-08 0)
(0 -4.01232e-08 0)
(0 -3.99676e-08 0)
(0 -3.98393e-08 0)
(0 -3.97376e-08 0)
(0 -3.96619e-08 0)
(0 -3.96116e-08 0)
(0 -3.95866e-08 0)
(0 -5.11406e-08 0)
(0 -5.03388e-08 0)
(0 -4.95333e-08 0)
(0 -4.87372e-08 0)
(0 -4.79604e-08 0)
(0 -4.72101e-08 0)
(0 -4.64915e-08 0)
(0 -4.58081e-08 0)
(0 -4.51621e-08 0)
(0 -4.45548e-08 0)
(0 -4.3987e-08 0)
(0 -4.34585e-08 0)
(0 -4.29691e-08 0)
(0 -4.25181e-08 0)
(0 -4.21046e-08 0)
(0 -4.17274e-08 0)
(0 -4.13854e-08 0)
(0 -4.10774e-08 0)
(0 -4.08021e-08 0)
(0 -4.05583e-08 0)
(0 -4.03449e-08 0)
(0 -4.01607e-08 0)
(0 -4.00047e-08 0)
(0 -3.98762e-08 0)
(0 -3.97742e-08 0)
(0 -3.96983e-08 0)
(0 -3.9648e-08 0)
(0 -3.96229e-08 0)
(0 -5.12003e-08 0)
(0 -5.03971e-08 0)
(0 -4.95901e-08 0)
(0 -4.87924e-08 0)
(0 -4.8014e-08 0)
(0 -4.72622e-08 0)
(0 -4.6542e-08 0)
(0 -4.58571e-08 0)
(0 -4.52096e-08 0)
(0 -4.4601e-08 0)
(0 -4.40318e-08 0)
(0 -4.35022e-08 0)
(0 -4.30116e-08 0)
(0 -4.25596e-08 0)
(0 -4.2145e-08 0)
(0 -4.1767e-08 0)
(0 -4.14242e-08 0)
(0 -4.11155e-08 0)
(0 -4.08396e-08 0)
(0 -4.05953e-08 0)
(0 -4.03814e-08 0)
(0 -4.01968e-08 0)
(0 -4.00405e-08 0)
(0 -3.99116e-08 0)
(0 -3.98095e-08 0)
(0 -3.97334e-08 0)
(0 -3.96829e-08 0)
(0 -3.96578e-08 0)
(0 -5.12572e-08 0)
(0 -5.04527e-08 0)
(0 -4.96442e-08 0)
(0 -4.88451e-08 0)
(0 -4.80652e-08 0)
(0 -4.73119e-08 0)
(0 -4.65903e-08 0)
(0 -4.59039e-08 0)
(0 -4.52551e-08 0)
(0 -4.46451e-08 0)
(0 -4.40747e-08 0)
(0 -4.35439e-08 0)
(0 -4.30523e-08 0)
(0 -4.25992e-08 0)
(0 -4.21838e-08 0)
(0 -4.18049e-08 0)
(0 -4.14614e-08 0)
(0 -4.1152e-08 0)
(0 -4.08756e-08 0)
(0 -4.06307e-08 0)
(0 -4.04163e-08 0)
(0 -4.02314e-08 0)
(0 -4.00747e-08 0)
(0 -3.99456e-08 0)
(0 -3.98433e-08 0)
(0 -3.97671e-08 0)
(0 -3.97165e-08 0)
(0 -3.96913e-08 0)
(0 -5.13112e-08 0)
(0 -5.05055e-08 0)
(0 -4.96956e-08 0)
(0 -4.88951e-08 0)
(0 -4.81139e-08 0)
(0 -4.73591e-08 0)
(0 -4.66361e-08 0)
(0 -4.59484e-08 0)
(0 -4.52983e-08 0)
(0 -4.46871e-08 0)
(0 -4.41156e-08 0)
(0 -4.35837e-08 0)
(0 -4.3091e-08 0)
(0 -4.26371e-08 0)
(0 -4.22208e-08 0)
(0 -4.18411e-08 0)
(0 -4.14969e-08 0)
(0 -4.11869e-08 0)
(0 -4.09099e-08 0)
(0 -4.06646e-08 0)
(0 -4.04498e-08 0)
(0 -4.02644e-08 0)
(0 -4.01075e-08 0)
(0 -3.99782e-08 0)
(0 -3.98756e-08 0)
(0 -3.97992e-08 0)
(0 -3.97486e-08 0)
(0 -3.97234e-08 0)
(0 -5.13623e-08 0)
(0 -5.05554e-08 0)
(0 -4.97444e-08 0)
(0 -4.89425e-08 0)
(0 -4.81599e-08 0)
(0 -4.74039e-08 0)
(0 -4.66796e-08 0)
(0 -4.59906e-08 0)
(0 -4.53393e-08 0)
(0 -4.4727e-08 0)
(0 -4.41544e-08 0)
(0 -4.36214e-08 0)
(0 -4.31279e-08 0)
(0 -4.2673e-08 0)
(0 -4.22559e-08 0)
(0 -4.18756e-08 0)
(0 -4.15307e-08 0)
(0 -4.12201e-08 0)
(0 -4.09426e-08 0)
(0 -4.06968e-08 0)
(0 -4.04816e-08 0)
(0 -4.02959e-08 0)
(0 -4.01388e-08 0)
(0 -4.00092e-08 0)
(0 -3.99064e-08 0)
(0 -3.98299e-08 0)
(0 -3.97792e-08 0)
(0 -3.97539e-08 0)
(0 -5.14106e-08 0)
(0 -5.06026e-08 0)
(0 -4.97903e-08 0)
(0 -4.89873e-08 0)
(0 -4.82035e-08 0)
(0 -4.74462e-08 0)
(0 -4.67207e-08 0)
(0 -4.60305e-08 0)
(0 -4.53781e-08 0)
(0 -4.47647e-08 0)
(0 -4.4191e-08 0)
(0 -4.36572e-08 0)
(0 -4.31627e-08 0)
(0 -4.27071e-08 0)
(0 -4.22893e-08 0)
(0 -4.19082e-08 0)
(0 -4.15628e-08 0)
(0 -4.12516e-08 0)
(0 -4.09736e-08 0)
(0 -4.07274e-08 0)
(0 -4.05118e-08 0)
(0 -4.03258e-08 0)
(0 -4.01684e-08 0)
(0 -4.00386e-08 0)
(0 -3.99357e-08 0)
(0 -3.98591e-08 0)
(0 -3.98082e-08 0)
(0 -3.97829e-08 0)
(0 -5.14559e-08 0)
(0 -5.06468e-08 0)
(0 -4.98335e-08 0)
(0 -4.90293e-08 0)
(0 -4.82443e-08 0)
(0 -4.74859e-08 0)
(0 -4.67593e-08 0)
(0 -4.60681e-08 0)
(0 -4.54146e-08 0)
(0 -4.48002e-08 0)
(0 -4.42256e-08 0)
(0 -4.36908e-08 0)
(0 -4.31956e-08 0)
(0 -4.27392e-08 0)
(0 -4.23207e-08 0)
(0 -4.1939e-08 0)
(0 -4.1593e-08 0)
(0 -4.12814e-08 0)
(0 -4.10029e-08 0)
(0 -4.07563e-08 0)
(0 -4.05404e-08 0)
(0 -4.03541e-08 0)
(0 -4.01964e-08 0)
(0 -4.00664e-08 0)
(0 -3.99633e-08 0)
(0 -3.98866e-08 0)
(0 -3.98357e-08 0)
(0 -3.98103e-08 0)
(0 -5.14982e-08 0)
(0 -5.06882e-08 0)
(0 -4.98739e-08 0)
(0 -4.90686e-08 0)
(0 -4.82826e-08 0)
(0 -4.75231e-08 0)
(0 -4.67955e-08 0)
(0 -4.61032e-08 0)
(0 -4.54488e-08 0)
(0 -4.48335e-08 0)
(0 -4.4258e-08 0)
(0 -4.37224e-08 0)
(0 -4.32264e-08 0)
(0 -4.27693e-08 0)
(0 -4.23502e-08 0)
(0 -4.19679e-08 0)
(0 -4.16214e-08 0)
(0 -4.13093e-08 0)
(0 -4.10304e-08 0)
(0 -4.07834e-08 0)
(0 -4.05672e-08 0)
(0 -4.03806e-08 0)
(0 -4.02227e-08 0)
(0 -4.00925e-08 0)
(0 -3.99893e-08 0)
(0 -3.99125e-08 0)
(0 -3.98615e-08 0)
(0 -3.98361e-08 0)
(0 -5.15376e-08 0)
(0 -5.07267e-08 0)
(0 -4.99114e-08 0)
(0 -4.91052e-08 0)
(0 -4.83182e-08 0)
(0 -4.75578e-08 0)
(0 -4.68291e-08 0)
(0 -4.6136e-08 0)
(0 -4.54806e-08 0)
(0 -4.48645e-08 0)
(0 -4.42882e-08 0)
(0 -4.37519e-08 0)
(0 -4.32552e-08 0)
(0 -4.27974e-08 0)
(0 -4.23777e-08 0)
(0 -4.19949e-08 0)
(0 -4.16479e-08 0)
(0 -4.13353e-08 0)
(0 -4.10561e-08 0)
(0 -4.08088e-08 0)
(0 -4.05923e-08 0)
(0 -4.04054e-08 0)
(0 -4.02473e-08 0)
(0 -4.0117e-08 0)
(0 -4.00136e-08 0)
(0 -3.99367e-08 0)
(0 -3.98856e-08 0)
(0 -3.98602e-08 0)
(0 -5.1574e-08 0)
(0 -5.07623e-08 0)
(0 -4.99462e-08 0)
(0 -4.91391e-08 0)
(0 -4.83511e-08 0)
(0 -4.75898e-08 0)
(0 -4.68603e-08 0)
(0 -4.61663e-08 0)
(0 -4.55101e-08 0)
(0 -4.48932e-08 0)
(0 -4.43162e-08 0)
(0 -4.37792e-08 0)
(0 -4.32818e-08 0)
(0 -4.28235e-08 0)
(0 -4.24032e-08 0)
(0 -4.20199e-08 0)
(0 -4.16725e-08 0)
(0 -4.13596e-08 0)
(0 -4.10799e-08 0)
(0 -4.08323e-08 0)
(0 -4.06155e-08 0)
(0 -4.04285e-08 0)
(0 -4.02702e-08 0)
(0 -4.01396e-08 0)
(0 -4.00362e-08 0)
(0 -3.99591e-08 0)
(0 -3.9908e-08 0)
(0 -3.98826e-08 0)
(0 -5.16074e-08 0)
(0 -5.0795e-08 0)
(0 -4.9978e-08 0)
(0 -4.91701e-08 0)
(0 -4.83814e-08 0)
(0 -4.76192e-08 0)
(0 -4.68889e-08 0)
(0 -4.61941e-08 0)
(0 -4.55372e-08 0)
(0 -4.49196e-08 0)
(0 -4.43419e-08 0)
(0 -4.38043e-08 0)
(0 -4.33064e-08 0)
(0 -4.28475e-08 0)
(0 -4.24267e-08 0)
(0 -4.2043e-08 0)
(0 -4.16951e-08 0)
(0 -4.13818e-08 0)
(0 -4.11019e-08 0)
(0 -4.0854e-08 0)
(0 -4.0637e-08 0)
(0 -4.04497e-08 0)
(0 -4.02912e-08 0)
(0 -4.01606e-08 0)
(0 -4.0057e-08 0)
(0 -3.99799e-08 0)
(0 -3.99287e-08 0)
(0 -3.99032e-08 0)
(0 -5.16378e-08 0)
(0 -5.08247e-08 0)
(0 -5.00071e-08 0)
(0 -4.91984e-08 0)
(0 -4.84089e-08 0)
(0 -4.7646e-08 0)
(0 -4.6915e-08 0)
(0 -4.62195e-08 0)
(0 -4.55619e-08 0)
(0 -4.49436e-08 0)
(0 -4.43654e-08 0)
(0 -4.38272e-08 0)
(0 -4.33288e-08 0)
(0 -4.28694e-08 0)
(0 -4.24482e-08 0)
(0 -4.20641e-08 0)
(0 -4.17158e-08 0)
(0 -4.14022e-08 0)
(0 -4.1122e-08 0)
(0 -4.08738e-08 0)
(0 -4.06566e-08 0)
(0 -4.04691e-08 0)
(0 -4.03105e-08 0)
(0 -4.01797e-08 0)
(0 -4.0076e-08 0)
(0 -3.99988e-08 0)
(0 -3.99476e-08 0)
(0 -3.99221e-08 0)
(0 -5.16652e-08 0)
(0 -5.08515e-08 0)
(0 -5.00332e-08 0)
(0 -4.92239e-08 0)
(0 -4.84338e-08 0)
(0 -4.76702e-08 0)
(0 -4.69385e-08 0)
(0 -4.62424e-08 0)
(0 -4.55842e-08 0)
(0 -4.49654e-08 0)
(0 -4.43866e-08 0)
(0 -4.38479e-08 0)
(0 -4.3349e-08 0)
(0 -4.28892e-08 0)
(0 -4.24676e-08 0)
(0 -4.20831e-08 0)
(0 -4.17345e-08 0)
(0 -4.14206e-08 0)
(0 -4.11401e-08 0)
(0 -4.08917e-08 0)
(0 -4.06743e-08 0)
(0 -4.04867e-08 0)
(0 -4.03279e-08 0)
(0 -4.0197e-08 0)
(0 -4.00932e-08 0)
(0 -4.00159e-08 0)
(0 -3.99647e-08 0)
(0 -3.99391e-08 0)
(0 -5.16895e-08 0)
(0 -5.08753e-08 0)
(0 -5.00565e-08 0)
(0 -4.92466e-08 0)
(0 -4.84559e-08 0)
(0 -4.76917e-08 0)
(0 -4.69595e-08 0)
(0 -4.62628e-08 0)
(0 -4.56041e-08 0)
(0 -4.49847e-08 0)
(0 -4.44054e-08 0)
(0 -4.38663e-08 0)
(0 -4.3367e-08 0)
(0 -4.29068e-08 0)
(0 -4.24849e-08 0)
(0 -4.21001e-08 0)
(0 -4.17512e-08 0)
(0 -4.1437e-08 0)
(0 -4.11563e-08 0)
(0 -4.09077e-08 0)
(0 -4.06901e-08 0)
(0 -4.05024e-08 0)
(0 -4.03434e-08 0)
(0 -4.02124e-08 0)
(0 -4.01086e-08 0)
(0 -4.00312e-08 0)
(0 -3.99799e-08 0)
(0 -3.99544e-08 0)
(0 -5.17109e-08 0)
(0 -5.08962e-08 0)
(0 -5.00769e-08 0)
(0 -4.92665e-08 0)
(0 -4.84752e-08 0)
(0 -4.77106e-08 0)
(0 -4.69778e-08 0)
(0 -4.62806e-08 0)
(0 -4.56215e-08 0)
(0 -4.50017e-08 0)
(0 -4.4422e-08 0)
(0 -4.38825e-08 0)
(0 -4.33828e-08 0)
(0 -4.29223e-08 0)
(0 -4.25e-08 0)
(0 -4.2115e-08 0)
(0 -4.17658e-08 0)
(0 -4.14515e-08 0)
(0 -4.11705e-08 0)
(0 -4.09218e-08 0)
(0 -4.0704e-08 0)
(0 -4.05161e-08 0)
(0 -4.03571e-08 0)
(0 -4.0226e-08 0)
(0 -4.0122e-08 0)
(0 -4.00446e-08 0)
(0 -3.99933e-08 0)
(0 -3.99677e-08 0)
(0 -5.17292e-08 0)
(0 -5.09141e-08 0)
(0 -5.00943e-08 0)
(0 -4.92835e-08 0)
(0 -4.84918e-08 0)
(0 -4.77267e-08 0)
(0 -4.69936e-08 0)
(0 -4.6296e-08 0)
(0 -4.56364e-08 0)
(0 -4.50163e-08 0)
(0 -4.44362e-08 0)
(0 -4.38964e-08 0)
(0 -4.33964e-08 0)
(0 -4.29356e-08 0)
(0 -4.25131e-08 0)
(0 -4.21278e-08 0)
(0 -4.17784e-08 0)
(0 -4.14639e-08 0)
(0 -4.11827e-08 0)
(0 -4.09338e-08 0)
(0 -4.07159e-08 0)
(0 -4.05279e-08 0)
(0 -4.03688e-08 0)
(0 -4.02376e-08 0)
(0 -4.01336e-08 0)
(0 -4.00562e-08 0)
(0 -4.00048e-08 0)
(0 -3.99792e-08 0)
(0 -5.17444e-08 0)
(0 -5.0929e-08 0)
(0 -5.01089e-08 0)
(0 -4.92977e-08 0)
(0 -4.85057e-08 0)
(0 -4.77402e-08 0)
(0 -4.70067e-08 0)
(0 -4.63088e-08 0)
(0 -4.56489e-08 0)
(0 -4.50284e-08 0)
(0 -4.44481e-08 0)
(0 -4.3908e-08 0)
(0 -4.34077e-08 0)
(0 -4.29467e-08 0)
(0 -4.2524e-08 0)
(0 -4.21384e-08 0)
(0 -4.17889e-08 0)
(0 -4.14742e-08 0)
(0 -4.11929e-08 0)
(0 -4.09439e-08 0)
(0 -4.07259e-08 0)
(0 -4.05378e-08 0)
(0 -4.03786e-08 0)
(0 -4.02474e-08 0)
(0 -4.01433e-08 0)
(0 -4.00659e-08 0)
(0 -4.00145e-08 0)
(0 -3.99889e-08 0)
(0 -5.17566e-08 0)
(0 -5.09409e-08 0)
(0 -5.01206e-08 0)
(0 -4.93091e-08 0)
(0 -4.85168e-08 0)
(0 -4.7751e-08 0)
(0 -4.70172e-08 0)
(0 -4.6319e-08 0)
(0 -4.56589e-08 0)
(0 -4.50382e-08 0)
(0 -4.44576e-08 0)
(0 -4.39172e-08 0)
(0 -4.34168e-08 0)
(0 -4.29556e-08 0)
(0 -4.25327e-08 0)
(0 -4.2147e-08 0)
(0 -4.17974e-08 0)
(0 -4.14825e-08 0)
(0 -4.12011e-08 0)
(0 -4.0952e-08 0)
(0 -4.07339e-08 0)
(0 -4.05457e-08 0)
(0 -4.03865e-08 0)
(0 -4.02552e-08 0)
(0 -4.01511e-08 0)
(0 -4.00736e-08 0)
(0 -4.00222e-08 0)
(0 -3.99966e-08 0)
(0 -5.17658e-08 0)
(0 -5.09499e-08 0)
(0 -5.01293e-08 0)
(0 -4.93176e-08 0)
(0 -4.85251e-08 0)
(0 -4.77591e-08 0)
(0 -4.70251e-08 0)
(0 -4.63267e-08 0)
(0 -4.56664e-08 0)
(0 -4.50455e-08 0)
(0 -4.44647e-08 0)
(0 -4.39242e-08 0)
(0 -4.34236e-08 0)
(0 -4.29623e-08 0)
(0 -4.25392e-08 0)
(0 -4.21534e-08 0)
(0 -4.18037e-08 0)
(0 -4.14887e-08 0)
(0 -4.12073e-08 0)
(0 -4.09581e-08 0)
(0 -4.07399e-08 0)
(0 -4.05517e-08 0)
(0 -4.03924e-08 0)
(0 -4.0261e-08 0)
(0 -4.01569e-08 0)
(0 -4.00794e-08 0)
(0 -4.0028e-08 0)
(0 -4.00024e-08 0)
(0 -5.17719e-08 0)
(0 -5.09559e-08 0)
(0 -5.01352e-08 0)
(0 -4.93233e-08 0)
(0 -4.85306e-08 0)
(0 -4.77645e-08 0)
(0 -4.70304e-08 0)
(0 -4.63319e-08 0)
(0 -4.56714e-08 0)
(0 -4.50504e-08 0)
(0 -4.44695e-08 0)
(0 -4.39289e-08 0)
(0 -4.34282e-08 0)
(0 -4.29667e-08 0)
(0 -4.25436e-08 0)
(0 -4.21577e-08 0)
(0 -4.18079e-08 0)
(0 -4.14929e-08 0)
(0 -4.12114e-08 0)
(0 -4.09621e-08 0)
(0 -4.07439e-08 0)
(0 -4.05557e-08 0)
(0 -4.03963e-08 0)
(0 -4.0265e-08 0)
(0 -4.01608e-08 0)
(0 -4.00833e-08 0)
(0 -4.00319e-08 0)
(0 -4.00062e-08 0)
(0 -5.17749e-08 0)
(0 -5.09589e-08 0)
(0 -5.01381e-08 0)
(0 -4.93262e-08 0)
(0 -4.85334e-08 0)
(0 -4.77672e-08 0)
(0 -4.7033e-08 0)
(0 -4.63344e-08 0)
(0 -4.56739e-08 0)
(0 -4.50528e-08 0)
(0 -4.44719e-08 0)
(0 -4.39312e-08 0)
(0 -4.34304e-08 0)
(0 -4.29689e-08 0)
(0 -4.25458e-08 0)
(0 -4.21599e-08 0)
(0 -4.181e-08 0)
(0 -4.1495e-08 0)
(0 -4.12134e-08 0)
(0 -4.09642e-08 0)
(0 -4.07459e-08 0)
(0 -4.05577e-08 0)
(0 -4.03983e-08 0)
(0 -4.02669e-08 0)
(0 -4.01628e-08 0)
(0 -4.00852e-08 0)
(0 -4.00338e-08 0)
(0 -4.00082e-08 0)
)
;

boundaryField
{
    bc-2
    {
        type            empty;
    }
    bc-3
    {
        type            empty;
    }
    bottom
    {
        type            zeroGradient;
    }
    leftSide
    {
        type            zeroGradient;
    }
    naturalSurface
    {
        type            zeroGradient;
    }
    rightSide
    {
        type            zeroGradient;
    }
    slopesurface
    {
        type            zeroGradient;
    }
    subGradeSurface
    {
        type            zeroGradient;
    }
}


// ************************************************************************* //
