# Supplementary material for: A finite volume-based model for the hydrothermal behavior of soil under freeze–thaw cycles
Source: PLoS One. 2021 Jun 3;16(6):e0252680. doi: 10.1371/journal.pone.0252680 (PMC8174737; doi:10.1371/journal.pone.0252680)
Supplement: S1 Data — (ZIP) [file pone.0252680.s001.zip › Data at equal time interval/3.31776e+08/solidTemperature]

/*--------------------------------*- C++ -*----------------------------------*\
| =========                 |                                                 |
| \\      /  F ield         | OpenFOAM: The Open Source CFD Toolbox           |
|  \\    /   O peration     | Version:  2.4.0                                 |
|   \\  /    A nd           | Web:      www.OpenFOAM.org                      |
|    \\/     M anipulation  |                                                 |
\*---------------------------------------------------------------------------*/
FoamFile
{
    version     2.0;
    format      ascii;
    class       volScalarField;
    location    "3.31776e+08";
    object      solidTemperature;
}
// * * * * * * * * * * * * * * * * * * * * * * * * * * * * * * * * * * * * * //

dimensions      [0 0 0 1 0 0 0];

internalField   nonuniform List<scalar> 
9554
(
267.23
270.34
273.243
275.748
277.665
279.021
279.899
280.401
280.63
280.675
280.609
280.487
280.346
280.21
280.092
279.999
279.932
279.888
279.863
279.853
279.854
279.862
267.23
270.34
273.243
275.748
277.665
279.021
279.899
280.401
280.63
280.675
280.609
280.487
280.346
280.21
280.092
279.999
279.932
279.888
279.863
279.853
279.854
279.862
267.23
270.34
273.243
275.748
277.665
279.021
279.899
280.401
280.63
280.675
280.609
280.487
280.346
280.21
280.092
280
279.932
279.888
279.863
279.853
279.854
279.862
267.23
270.34
273.243
275.748
277.665
279.022
279.899
280.401
280.63
280.675
280.61
280.487
280.346
280.21
280.093
280
279.932
279.888
279.863
279.853
279.854
279.862
267.23
270.34
273.243
275.748
277.665
279.022
279.899
280.401
280.63
280.675
280.61
280.487
280.346
280.21
280.093
280
279.933
279.888
279.863
279.853
279.854
279.863
267.23
270.34
273.243
275.748
277.665
279.022
279.9
280.402
280.63
280.676
280.61
280.488
280.347
280.211
280.093
280
279.933
279.889
279.864
279.854
279.855
279.863
267.23
270.34
273.243
275.748
277.666
279.022
279.9
280.402
280.631
280.676
280.61
280.488
280.347
280.211
280.094
280.001
279.933
279.889
279.864
279.854
279.855
279.863
267.23
270.34
273.243
275.748
277.666
279.022
279.9
280.402
280.631
280.676
280.611
280.488
280.347
280.211
280.094
280.001
279.934
279.89
279.865
279.855
279.856
279.864
267.23
270.341
273.243
275.749
277.666
279.022
279.9
280.402
280.631
280.677
280.611
280.489
280.348
280.212
280.095
280.002
279.935
279.89
279.865
279.855
279.856
279.865
267.23
270.341
273.244
275.749
277.666
279.023
279.901
280.403
280.632
280.677
280.612
280.489
280.348
280.212
280.095
280.003
279.935
279.891
279.866
279.856
279.857
279.865
267.23
270.341
273.244
275.749
277.666
279.023
279.901
280.403
280.632
280.678
280.612
280.49
280.349
280.213
280.096
280.003
279.936
279.892
279.867
279.857
279.858
279.866
267.23
270.341
273.244
275.749
277.667
279.023
279.901
280.404
280.633
280.678
280.613
280.491
280.35
280.214
280.097
280.004
279.937
279.893
279.868
279.858
279.859
279.867
267.23
270.341
273.244
275.749
277.667
279.024
279.902
280.404
280.633
280.679
280.613
280.491
280.35
280.215
280.098
280.005
279.938
279.893
279.869
279.859
279.86
279.868
267.23
270.341
273.244
275.75
277.667
279.024
279.902
280.405
280.634
280.68
280.614
280.492
280.351
280.216
280.098
280.006
279.939
279.894
279.87
279.86
279.861
279.869
267.23
270.341
273.244
275.75
277.668
279.025
279.903
280.405
280.635
280.68
280.615
280.493
280.352
280.217
280.099
280.007
279.94
279.895
279.871
279.861
279.862
279.87
267.23
270.341
273.245
275.75
277.668
279.025
279.903
280.406
280.635
280.681
280.616
280.494
280.353
280.218
280.101
280.008
279.941
279.897
279.872
279.862
279.863
279.871
267.23
270.342
273.245
275.751
277.669
279.026
279.904
280.407
280.636
280.682
280.617
280.495
280.354
280.219
280.102
280.009
279.942
279.898
279.873
279.863
279.864
279.873
267.231
270.342
273.245
275.751
277.669
279.026
279.905
280.408
280.637
280.683
280.618
280.496
280.356
280.22
280.103
280.011
279.943
279.899
279.875
279.865
279.866
279.874
267.231
270.342
273.246
275.752
277.67
279.027
279.906
280.408
280.638
280.684
280.619
280.497
280.357
280.221
280.104
280.012
279.945
279.901
279.876
279.866
279.867
279.876
267.231
270.342
273.246
275.752
277.67
279.027
279.906
280.409
280.639
280.685
280.62
280.499
280.358
280.223
280.106
280.014
279.947
279.902
279.878
279.868
279.869
279.877
267.231
270.342
273.246
275.752
277.671
279.028
279.907
280.41
280.64
280.686
280.622
280.5
280.36
280.224
280.108
280.015
279.948
279.904
279.879
279.87
279.871
279.879
267.231
270.343
273.246
275.753
277.671
279.029
279.908
280.411
280.641
280.688
280.623
280.502
280.361
280.226
280.109
280.017
279.95
279.906
279.881
279.871
279.873
279.881
267.231
270.343
273.247
275.753
277.671
279.029
279.908
280.412
280.642
280.689
280.624
280.503
280.363
280.228
280.111
280.019
279.952
279.908
279.883
279.873
279.875
279.883
267.231
270.343
273.247
275.753
277.671
279.029
279.909
280.413
280.643
280.69
280.626
280.505
280.365
280.23
280.113
280.021
279.954
279.91
279.885
279.876
279.877
279.885
267.231
270.343
273.247
275.753
277.671
279.029
279.909
280.413
280.644
280.691
280.627
280.506
280.366
280.231
280.115
280.023
279.956
279.912
279.888
279.878
279.879
279.887
267.231
270.343
273.246
275.752
277.671
279.029
279.909
280.413
280.644
280.691
280.628
280.507
280.368
280.233
280.117
280.025
279.958
279.915
279.89
279.88
279.881
279.89
267.231
270.342
273.246
275.752
277.67
279.028
279.908
280.412
280.643
280.691
280.628
280.508
280.369
280.235
280.119
280.027
279.961
279.917
279.893
279.883
279.884
279.892
267.231
270.342
273.245
275.75
277.668
279.026
279.906
280.411
280.642
280.691
280.628
280.508
280.37
280.236
280.121
280.029
279.963
279.92
279.895
279.885
279.886
279.895
267.23
270.341
273.244
275.749
277.666
279.024
279.904
280.409
280.641
280.689
280.627
280.508
280.37
280.237
280.122
280.031
279.965
279.922
279.898
279.888
279.889
279.897
267.23
270.34
273.242
275.747
277.664
279.021
279.901
280.406
280.638
280.687
280.625
280.507
280.37
280.238
280.123
280.033
279.967
279.925
279.9
279.891
279.892
279.9
267.23
270.34
273.241
275.745
277.661
279.018
279.897
280.401
280.634
280.683
280.623
280.505
280.369
280.237
280.124
280.034
279.969
279.927
279.903
279.894
279.895
279.903
267.23
270.34
273.241
275.744
277.659
279.015
279.893
280.397
280.629
280.679
280.619
280.502
280.367
280.237
280.124
280.035
279.971
279.929
279.906
279.897
279.898
279.907
267.231
270.342
273.244
275.746
277.66
279.013
279.889
280.392
280.623
280.673
280.614
280.498
280.364
280.235
280.124
280.036
279.973
279.931
279.909
279.9
279.901
279.91
267.233
270.348
273.251
275.753
277.664
279.015
279.887
280.387
280.617
280.667
280.607
280.493
280.36
280.232
280.123
280.036
279.974
279.933
279.911
279.903
279.905
279.913
267.238
270.361
273.269
275.77
277.678
279.022
279.89
280.385
280.612
280.66
280.6
280.486
280.355
280.229
280.121
280.036
279.975
279.935
279.914
279.906
279.908
279.917
267.248
270.387
273.303
275.805
277.705
279.041
279.899
280.386
280.608
280.653
280.592
280.479
280.349
280.224
280.118
280.035
279.975
279.937
279.916
279.909
279.911
279.92
267.267
270.437
273.368
275.867
277.755
279.075
279.918
280.393
280.606
280.646
280.584
280.47
280.341
280.218
280.114
280.033
279.975
279.938
279.918
279.912
279.915
279.924
267.308
270.532
273.482
275.972
277.838
279.131
279.95
280.408
280.609
280.641
280.575
280.461
280.333
280.212
280.11
280.03
279.974
279.939
279.92
279.915
279.918
279.928
267.4
270.711
273.677
276.14
277.963
279.215
280
280.432
280.615
280.637
280.566
280.45
280.323
280.204
280.104
280.027
279.973
279.94
279.923
279.918
279.922
279.932
267.644
271.048
273.995
276.389
278.14
279.329
280.066
280.464
280.626
280.635
280.557
280.439
280.312
280.195
280.098
280.024
279.972
279.94
279.924
279.921
279.925
279.936
266.182
266.297
266.276
267.306
266.684
267.335
267.186
269.169
266.546
270.019
267.655
269.152
266.265
269.182
266.784
268.034
267.152
267.205
269.699
266.723
266.173
269.823
266.885
268.785
268.594
267.402
266.722
268.204
267.818
266.047
268.765
266.345
266.162
268.485
279.796
270.707
279.165
280.716
269.914
270.549
270.081
270.487
268.634
269.943
268.689
270.674
269.376
273.741
271.518
276.455
267.375
273.573
272.096
277.92
280.609
280.693
280.39
280.735
270.776
267.231
271.009
275.373
275.205
277.774
269.96
279.725
274.252
277.912
276.146
279.48
276.016
280.146
276.93
278.33
278.732
280.584
277.649
280.736
279.504
280.089
279.814
280.888
279.656
280.343
280.412
280.857
279.116
280.521
280.231
280.844
280.753
280.828
279.806
280.491
280.824
280.81
280.128
280.783
279.809
280.466
280.432
280.753
280.129
280.481
279.778
279.815
279.419
279.554
280.74
280.761
279.197
279.011
280.758
276.671
266.486
272.958
279.385
273.486
279.837
280.792
277.732
279.041
280.82
280.873
279.118
267.26
275.606
279.233
280.773
280.475
279.495
280.471
279.359
273.248
268.38
272.186
277.856
280.482
280.851
280.797
280.879
275.49
279.763
278.667
280.352
280.561
280.86
280.464
278.895
278.821
280.602
280.723
280.532
280.763
280.567
277.065
280.082
274.419
278.975
277.297
271.963
271.838
266.943
269.729
268.538
280.723
280.74
280.542
279.461
280.719
280.635
280.249
279.466
280.753
280.68
280.866
280.673
278.818
280.152
275.414
275.009
267.272
273.196
279.78
278.465
279.803
280.308
278.576
276.385
279.658
280.712
277.24
279.745
280.727
280.794
280.313
279.087
280.382
280.879
275.476
277.136
280.367
280.637
276.392
270.93
279.371
280.308
267.564
272.997
280.715
280.717
280.735
280.445
280.774
280.502
280.448
280.842
280.303
280.835
278.938
280.662
269.125
267.507
280.1
279.168
275.385
270.292
277.821
275.047
276.321
271.761
279.903
279.307
277.364
278.579
280.83
280.845
278.843
276.974
280.784
280.761
279.645
278.388
280.791
280.052
279.051
280.186
280.688
280.716
280.765
280.711
269.488
267.071
280.185
279.112
279.192
280.071
274.094
274.286
280.886
280.799
279.892
279.572
277.313
274.351
279.213
280.199
279.996
279.816
280.734
280.738
269.806
272.96
271.463
268.396
279.97
279.395
278.839
280.067
279.072
280.183
270.616
266.268
280.68
280.204
273.786
270.133
280.571
279.788
280.297
280.393
280.725
280.213
274.775
272.031
280.858
280.878
280.796
280.792
276.426
278.069
278.949
277.505
280.633
280.552
274.146
275.492
278.279
276.514
280.564
280.098
277.647
279.382
275.981
273.427
280.857
280.686
280.04
280.713
277.024
277.824
279.249
278.975
280.828
280.861
280.859
280.775
280.69
280.701
280.01
280.523
267.495
272.098
277.24
275.76
280.08
279.787
270.799
272.99
280.519
279.898
280.221
280.367
280.736
280.672
280.564
280.728
275.444
273.283
280.598
280.121
280.715
280.76
279.384
278.486
269.184
266.42
280.58
280.118
280.575
280.674
277.915
275.44
280.771
280.809
280.451
280.688
272.036
269.518
276.227
274.544
280.122
280.529
278.449
279.359
280.25
279.697
280.233
280.671
280.528
280.094
280.604
280.71
280.695
280.731
279.428
279.413
276.321
274.217
279.418
279.787
280.71
280.499
280.731
280.775
279.414
280.131
279.688
278.884
280.817
280.776
280.727
280.825
273.101
271.079
280.808
280.841
278.547
279.354
279.239
278.148
280.733
280.762
268.381
266.231
278.538
276.999
270.702
272.296
278.695
279.401
274.134
272.223
279.889
279.413
278.261
277.099
266.868
268.858
271.252
268.8
280.675
280.743
275.386
274.436
280.876
280.845
274.286
276.46
270.176
271.6
280.745
280.696
279.787
279.122
280.715
280.709
280.747
280.732
280.878
280.852
277.063
278.05
280.317
279.883
279.349
279.372
273.29
272.353
278.26
277.893
280.365
280.003
270.886
271.954
278.131
279.23
275.603
276.485
278.052
278.851
278.079
277.072
280.274
279.81
278.976
279.152
268.257
266.259
266.299
269.222
280.732
280.715
280.033
279.963
280.603
280.477
268.921
266.063
269.864
278.545
266.077
266.948
266.307
266.973
266.331
268.921
266.487
270.589
267.167
270.978
267.271
269.73
268.933
269.972
267.057
274.123
267.283
270.412
275.563
278.207
275.654
267.61
268.022
275.821
269.155
275.386
271.275
277.076
271.042
275.57
275.412
275.672
271.05
278.185
269.967
277.964
273.236
273.489
269.982
278.084
275.635
275.729
271.949
278.604
271.938
277.087
271.312
273.826
269.228
278.077
277.232
275.146
278.187
269.695
269.13
276.015
278.049
273.147
278.182
271.147
270.826
277.962
271.771
276.953
269.533
275.345
274.271
269.485
278.202
271.458
269.722
275.784
276.375
277.411
277.883
272.979
273.26
272.303
272.319
267.386
270.843
269.576
273.243
269.28
275.926
278.024
269.91
275.074
270.068
275.287
266.792
272.37
274.863
274.481
276.319
277.889
276.409
273.709
271.436
271.599
274.348
278.111
276.157
277.024
268.992
274.304
277.246
278.56
268.899
274.03
275.114
278.569
275.185
278.441
270.351
266.939
266.549
271.597
268.756
273.467
275.384
273.213
269.732
268.34
275.335
277.3
274.3
270
272.687
273.221
271.871
268.861
273.95
271.669
275.659
272.317
274.267
276.82
276.394
277.519
275.677
272.555
271.877
275.655
267.056
269.391
274.791
273.643
270.151
268.873
269.759
267.591
278.494
277.034
266.343
269.987
269.709
269.551
276.857
278.551
270.81
268.946
268.32
271.225
268.636
271.876
271.311
272.237
276.283
273.155
272.317
275.315
268.91
271.552
270.917
273.219
272.432
271.039
277.341
278.052
278.579
277.002
277.514
278.575
278.558
277.188
278.101
276.716
278.596
277.26
273.92
276.784
270.396
268.532
278.025
277.386
268.933
271.909
267.569
269.799
273.26
273.779
271.835
272.633
266.272
268.539
273.607
276.341
276.972
277.217
268.805
271.455
275.158
273.641
277.104
274.506
275.167
275.511
268.456
267.153
271.136
269.925
268.819
266.341
271.21
269.969
274.096
271.586
276.801
276.471
276.502
275.832
271.224
273.083
271.549
274.187
277.782
277.707
271.029
269.268
269.903
269.637
273.367
273.369
271.858
273.703
273.474
272.545
266.235
268.44
276.56
276.17
271.836
273.424
274.952
274.002
271.293
270.298
274.653
273.776
275.292
277.169
273.951
271.656
275.141
274.549
272.739
274.417
268.278
267.173
272.611
271.897
272.328
273.297
273.638
272.557
267.883
268.535
276.546
275.146
277.132
276.088
269.439
269.467
275.121
277.02
275.296
274.974
276.442
274.784
278.402
277.109
276.713
276.286
268.289
266.186
274.022
274.675
265.962
266.018
266.471
267.313
266.489
267.312
266.488
267.308
266.483
267.296
266.483
267.305
266.484
267.3
266.483
267.301
266.481
267.293
266.475
267.277
266.469
267.271
266.462
267.245
266.444
267.198
266.415
267.122
266.363
266.972
266.231
266.538
265.959
266.002
266.471
267.312
266.485
267.301
266.483
267.301
266.481
267.296
266.483
267.305
266.482
267.296
266.481
267.296
266.479
267.29
266.474
267.275
266.467
267.26
266.457
267.235
266.441
267.195
266.413
267.118
266.359
266.96
266.227
266.53
278.229
266.133
269.877
278.565
266.112
267.05
266.306
267.102
267.466
268.632
269.126
268.947
266.544
269.619
266.843
271.375
266.458
269.727
267.013
275.032
266.707
271.937
275.602
268.552
268.34
277.207
272.886
276.499
272.554
276.436
269.673
277.552
275.429
273.358
271.775
277.857
271.946
277.54
273.584
273.785
270.693
277.949
275.772
277.518
271.805
273.689
271.511
277.142
273.499
273.73
278.3
269.726
272.485
275.363
277.265
277.248
278.131
270.495
268.918
276.367
277.211
269.136
277.521
270.691
269.818
278.388
269.631
277.806
274.066
269.148
277.024
272.198
275.912
278.405
276.989
278.091
269.751
277.315
273.736
270.083
268.925
272.612
275.747
268.417
272.737
269.539
266.219
273.002
273.875
275.828
278.576
274.264
278.499
274.263
275.816
268.832
271.5
271.759
275.134
278.585
268.434
270.106
274.849
277.789
273.619
276.504
269.395
267.752
270.034
272.572
278.419
276.602
278.416
275.415
271.367
268.71
274.398
268.917
278.889
275.585
274.302
269.413
278.653
276.714
272.885
269.468
266.941
271.674
273.652
273.366
276.052
274.038
269.732
266.358
272.54
274.595
271.574
273.32
273.642
276.765
270.324
269.053
266.473
270.603
269.337
268.054
277.077
274.096
277.025
273.732
272.57
275.782
278.771
276.105
278.736
276.079
278.487
276.82
271.53
272.505
273.282
270.711
271.913
268.637
278.781
276.932
268.895
270.174
278.777
277.214
272.092
268.918
266.464
269.351
277.815
276.008
266.408
270.038
271.666
275.377
276.968
278.675
268.919
272.16
271.245
270.291
271.314
269.46
271.046
268.934
277.028
278.12
277.473
278.163
277.344
278.366
275.683
272.284
268.932
272.945
274.207
275.129
271.37
268.977
268.956
272.29
269.336
271.156
275.95
277.507
277.522
278.514
273.567
275.47
274.198
276.888
274.141
276.295
275.394
272.268
275.041
277.024
269.208
267.28
269.461
271.731
271.259
274.378
276.639
274.9
273.598
273.078
277.188
275.964
272.176
272.55
276.037
275.71
267.051
268.316
270.382
271.347
272.07
273.828
270.288
271.372
267.158
267.889
276.488
277.06
271.935
274.585
272.55
274.877
270.255
268.339
268.514
267.238
275.228
274.091
274.643
275.546
275.552
277.186
271.001
272.505
276.236
275.969
273.803
271.456
271.895
273.76
278.542
278
271.719
274.483
270.675
270.285
275.297
277.289
278.83
277.793
274.549
275.048
274.337
271.766
267.357
267.26
276.586
276.069
273.663
272.53
276.43
276.004
268.652
270.696
274.358
275.506
278.374
278.295
277.422
278.335
275.346
275.722
274.023
275.05
273.805
271.554
269.524
270.709
268.643
270.559
267.968
266.13
277.803
278.8
274.281
274.691
280.733
270.691
279.477
280.694
269.886
270.508
268.604
268.817
267.498
270.556
266.981
271.923
266.868
271.685
270.915
270.709
268.138
270.801
266.96
280.535
280.037
280.684
279.431
280.716
280.719
271.465
266.756
273.491
269.149
274.268
272.709
277.335
272.465
276.086
274.193
278.892
277.698
279.566
276.142
279.473
278.684
280.4
278.697
279.888
278.256
280.557
280.439
279.586
279.709
280.791
279.419
280.883
280.751
280.692
279.75
280.889
280.765
280.798
280.17
280.761
279.971
280.803
280.239
280.727
280.184
280.797
279.596
280.762
280.707
280.68
280.136
280.638
280.688
280.748
279.819
280.766
279.879
279.603
280.848
280.894
279.616
279.558
280.869
278.629
280.466
276.485
280.044
277.509
274.774
275.608
270.591
280.183
279.492
279.376
280.756
276.866
271.19
273.777
269.582
280.869
280.485
279.93
280.055
279.835
278.532
280.447
278.221
280.72
280.676
272.316
276.746
276.909
279.913
279.782
277.18
280.721
280.736
280.766
280.817
279.584
280.638
280.123
280.888
267.019
271.564
277.571
277.782
280.561
280.716
280.21
280.103
278.817
276.045
280.744
280.716
268.183
272.251
280.818
280.84
276.476
276.744
279.458
280.558
280.877
280.892
280.072
279.23
266.917
272.863
274.892
275.226
279.32
280.63
280.765
280.763
280.652
280.402
275.219
273.891
280.613
279.243
279.134
280.15
278.181
276.043
280.604
280.165
278.362
278.904
270.805
268.26
278.523
279.225
279.336
280.302
279.328
280.559
280.861
280.765
276.555
277.733
280.7
280.227
269.987
273.145
269.2
266.533
268.131
268.44
280.722
280.26
280.867
280.377
280.78
280.629
280.766
280.759
280.871
280.868
273.236
273.758
279.997
280.587
279.12
279.945
280.792
280.833
276.366
278.657
275.945
273.24
280.733
280.755
280.736
280.697
274.565
274.364
277.914
279.309
280.025
279.303
280.236
279.396
280.899
280.877
279.384
280.133
279.331
280.249
280.843
280.601
280.71
280.725
279.84
279.195
280.076
279.539
280.851
280.852
280.817
280.787
280.552
280.541
271.179
267.598
279.171
280.077
274.889
276.378
280.061
279.776
280.398
280.483
272.522
270.54
278.582
278.387
272.591
275.123
280.617
280.818
277.927
277.381
267.099
269.502
279.883
279.155
274.467
271.993
280.226
280.628
279.743
279.283
278.928
279.193
280.502
280.319
280.741
280.583
280.597
280.558
276.176
275.709
280.383
279.667
279.372
278.076
280.1
280.542
279.608
280.153
280.724
280.77
280.622
280.777
279.989
280.424
276.95
275.018
279.572
278.592
280.718
280.707
280.196
280.26
277.084
278.047
278.334
279.094
275.198
273.474
272.664
269.637
280.778
280.603
280.261
280.667
280.355
280.512
280.894
280.843
280.765
280.525
270.457
270.047
280.725
280.493
270.038
266.421
270.027
271.585
280.476
280.84
280.465
280.294
279.521
279.889
278.613
277.73
280.661
280.754
274.791
276.191
272.585
271.054
276.065
277.628
280.845
280.82
280.849
280.731
280.036
279.664
280.263
280.412
280.778
280.733
279.653
279.926
269.764
269.633
280.836
280.697
280.729
280.381
280.713
280.798
266.344
268.984
280.556
280.402
279.083
279.909
280.726
280.721
274.781
275.726
276.935
277.717
273.222
274.839
280.879
280.893
279.587
279.472
280.407
280.356
280.727
280.742
273.341
272.655
278.726
277.572
275.607
274.388
280.573
280.787
280.688
280.739
280.836
280.809
277.172
275.761
279.84
279.165
279.109
279.811
280.838
280.878
277.66
278.76
277.264
278.372
279.388
278.809
276.815
277.983
272.834
273.884
279.416
278.97
280.88
280.841
277.546
278.06
271.925
269.916
280.756
280.713
279.889
279.124
271.765
273.69
279.394
279.452
268.729
266.266
267.842
267.987
268.001
266.14
266.249
268.308
279.831
280.24
280.735
280.736
280.532
280.65
267.274
266.259
266.298
266.184
267.217
266.31
267.303
266.185
268.379
267.522
268.799
267.412
269.107
267.433
269.195
267.185
268.745
266.669
265.946
269.289
266.583
270.058
266.485
269.749
266.342
269.69
266.591
268.624
266.746
267.007
267.322
268.583
267.372
265.966
279.875
279.89
279.905
279.921
279.936
279.949
279.962
279.974
279.985
279.995
280.004
280.014
280.022
280.031
280.04
280.048
280.057
280.065
280.073
280.082
280.09
280.098
280.106
280.114
280.122
280.13
280.138
280.146
279.875
279.89
279.905
279.921
279.936
279.95
279.962
279.974
279.985
279.995
280.004
280.014
280.022
280.031
280.04
280.048
280.057
280.065
280.073
280.082
280.09
280.098
280.106
280.114
280.122
280.13
280.138
280.146
279.875
279.89
279.906
279.921
279.936
279.95
279.962
279.974
279.985
279.995
280.005
280.014
280.023
280.031
280.04
280.048
280.057
280.065
280.073
280.082
280.09
280.098
280.106
280.114
280.122
280.13
280.138
280.146
279.875
279.89
279.906
279.921
279.936
279.95
279.963
279.974
279.985
279.995
280.005
280.014
280.023
280.031
280.04
280.048
280.057
280.065
280.073
280.082
280.09
280.098
280.106
280.114
280.122
280.13
280.138
280.146
279.875
279.89
279.906
279.922
279.936
279.95
279.963
279.975
279.985
279.995
280.005
280.014
280.023
280.032
280.04
280.049
280.057
280.065
280.074
280.082
280.09
280.098
280.106
280.114
280.122
280.13
280.138
280.146
279.876
279.891
279.907
279.922
279.937
279.951
279.963
279.975
279.986
279.996
280.005
280.014
280.023
280.032
280.041
280.049
280.057
280.066
280.074
280.082
280.09
280.098
280.106
280.114
280.122
280.13
280.138
280.146
279.876
279.891
279.907
279.923
279.937
279.951
279.964
279.975
279.986
279.996
280.006
280.015
280.024
280.032
280.041
280.049
280.058
280.066
280.074
280.082
280.09
280.098
280.106
280.114
280.122
280.13
280.138
280.146
279.877
279.892
279.908
279.923
279.938
279.952
279.964
279.976
279.987
279.997
280.006
280.015
280.024
280.033
280.041
280.05
280.058
280.066
280.074
280.083
280.091
280.099
280.107
280.115
280.123
280.13
280.138
280.146
279.877
279.892
279.908
279.924
279.938
279.952
279.965
279.976
279.987
279.997
280.007
280.016
280.025
280.033
280.042
280.05
280.058
280.067
280.075
280.083
280.091
280.099
280.107
280.115
280.123
280.13
280.138
280.146
279.878
279.893
279.909
279.924
279.939
279.953
279.966
279.977
279.988
279.998
280.007
280.016
280.025
280.034
280.042
280.051
280.059
280.067
280.075
280.083
280.091
280.099
280.107
280.115
280.123
280.131
280.138
280.146
279.879
279.894
279.91
279.925
279.94
279.954
279.966
279.978
279.989
279.999
280.008
280.017
280.026
280.034
280.043
280.051
280.059
280.067
280.076
280.084
280.092
280.099
280.107
280.115
280.123
280.131
280.138
280.146
279.88
279.895
279.911
279.926
279.941
279.955
279.967
279.979
279.989
279.999
280.009
280.018
280.027
280.035
280.043
280.052
280.06
280.068
280.076
280.084
280.092
280.1
280.108
280.115
280.123
280.131
280.139
280.146
279.881
279.896
279.912
279.927
279.942
279.955
279.968
279.98
279.99
280
280.01
280.019
280.027
280.036
280.044
280.052
280.06
280.068
280.076
280.084
280.092
280.1
280.108
280.116
280.123
280.131
280.139
280.146
279.882
279.897
279.913
279.928
279.943
279.956
279.969
279.981
279.991
280.001
280.01
280.019
280.028
280.037
280.045
280.053
280.061
280.069
280.077
280.085
280.093
280.101
280.108
280.116
280.124
280.131
280.139
280.146
279.883
279.898
279.914
279.929
279.944
279.958
279.97
279.982
279.992
280.002
280.011
280.02
280.029
280.037
280.046
280.054
280.062
280.07
280.078
280.085
280.093
280.101
280.109
280.116
280.124
280.131
280.139
280.146
279.884
279.899
279.915
279.93
279.945
279.959
279.971
279.983
279.993
280.003
280.012
280.021
280.03
280.038
280.046
280.055
280.062
280.07
280.078
280.086
280.094
280.101
280.109
280.116
280.124
280.131
280.139
280.146
279.885
279.9
279.916
279.932
279.946
279.96
279.972
279.984
279.994
280.004
280.014
280.022
280.031
280.039
280.047
280.055
280.063
280.071
280.079
280.087
280.094
280.102
280.109
280.117
280.124
280.132
280.139
280.146
279.887
279.902
279.918
279.933
279.948
279.961
279.974
279.985
279.996
280.006
280.015
280.024
280.032
280.04
280.048
280.056
280.064
280.072
280.08
280.087
280.095
280.102
280.11
280.117
280.125
280.132
280.139
280.146
279.888
279.903
279.919
279.935
279.949
279.963
279.975
279.987
279.997
280.007
280.016
280.025
280.033
280.041
280.049
280.057
280.065
280.073
280.08
280.088
280.095
280.103
280.11
280.118
280.125
280.132
280.139
280.146
279.89
279.905
279.921
279.936
279.951
279.964
279.977
279.988
279.999
280.008
280.017
280.026
280.034
280.043
280.05
280.058
280.066
280.074
280.081
280.089
280.096
280.103
280.111
280.118
280.125
280.132
280.139
280.146
279.892
279.907
279.922
279.938
279.952
279.966
279.978
279.99
280
280.01
280.019
280.027
280.036
280.044
280.052
280.059
280.067
280.075
280.082
280.089
280.097
280.104
280.111
280.118
280.125
280.133
280.14
280.147
279.894
279.909
279.924
279.94
279.954
279.968
279.98
279.991
280.002
280.011
280.02
280.029
280.037
280.045
280.053
280.061
280.068
280.076
280.083
280.09
280.098
280.105
280.112
280.119
280.126
280.133
280.14
280.147
279.896
279.91
279.926
279.941
279.956
279.969
279.982
279.993
280.003
280.013
280.022
280.03
280.039
280.046
280.054
280.062
280.069
280.077
280.084
280.091
280.098
280.105
280.112
280.119
280.126
280.133
280.14
280.147
279.898
279.913
279.928
279.943
279.958
279.971
279.984
279.995
280.005
280.015
280.023
280.032
280.04
280.048
280.056
280.063
280.07
280.078
280.085
280.092
280.099
280.106
280.113
280.12
280.127
280.133
280.14
280.147
279.9
279.915
279.93
279.946
279.96
279.973
279.986
279.997
280.007
280.016
280.025
280.034
280.042
280.049
280.057
280.064
280.072
280.079
280.086
280.093
280.1
280.107
280.114
280.12
280.127
280.134
280.14
280.147
279.902
279.917
279.933
279.948
279.962
279.975
279.988
279.999
280.009
280.018
280.027
280.035
280.043
280.051
280.058
280.066
280.073
280.08
280.087
280.094
280.101
280.108
280.114
280.121
280.127
280.134
280.14
280.147
279.905
279.919
279.935
279.95
279.964
279.978
279.99
280.001
280.011
280.02
280.029
280.037
280.045
280.053
280.06
280.067
280.074
280.081
280.088
280.095
280.102
280.108
280.115
280.121
280.128
280.134
280.141
280.147
279.907
279.922
279.937
279.953
279.967
279.98
279.992
280.003
280.013
280.022
280.031
280.039
280.047
280.054
280.062
280.069
280.076
280.083
280.089
280.096
280.103
280.109
280.116
280.122
280.128
280.135
280.141
280.147
279.91
279.925
279.94
279.955
279.969
279.982
279.994
280.005
280.015
280.024
280.033
280.041
280.049
280.056
280.063
280.07
280.077
280.084
280.091
280.097
280.104
280.11
280.116
280.123
280.129
280.135
280.141
280.147
279.913
279.928
279.943
279.958
279.972
279.985
279.997
280.008
280.017
280.027
280.035
280.043
280.051
280.058
280.065
280.072
280.079
280.085
280.092
280.098
280.105
280.111
280.117
280.123
280.129
280.135
280.141
280.147
279.916
279.931
279.946
279.961
279.975
279.988
279.999
280.01
280.02
280.029
280.037
280.045
280.053
280.06
280.067
280.074
280.08
280.087
280.093
280.1
280.106
280.112
280.118
280.124
280.13
280.136
280.141
280.147
279.919
279.934
279.949
279.964
279.978
279.99
280.002
280.013
280.022
280.031
280.039
280.047
280.055
280.062
280.069
280.075
280.082
280.088
280.095
280.101
280.107
280.113
280.119
280.124
280.13
280.136
280.142
280.147
279.922
279.937
279.952
279.967
279.981
279.993
280.005
280.015
280.025
280.034
280.042
280.05
280.057
280.064
280.071
280.077
280.084
280.09
280.096
280.102
280.108
280.114
280.12
280.125
280.131
280.136
280.142
280.147
279.926
279.94
279.955
279.97
279.984
279.996
280.008
280.018
280.028
280.036
280.044
280.052
280.059
280.066
280.073
280.079
280.085
280.091
280.097
280.103
280.109
280.115
280.12
280.126
280.131
280.137
280.142
280.147
279.929
279.944
279.959
279.973
279.987
279.999
280.011
280.021
280.03
280.039
280.047
280.054
280.061
280.068
280.075
280.081
280.087
280.093
280.099
280.105
280.11
280.116
280.121
280.127
280.132
280.137
280.142
280.147
279.933
279.947
279.962
279.977
279.99
280.002
280.014
280.024
280.033
280.041
280.049
280.057
280.064
280.07
280.077
280.083
280.089
280.095
280.1
280.106
280.112
280.117
280.122
280.127
280.132
280.138
280.143
280.148
279.937
279.951
279.966
279.98
279.994
280.006
280.017
280.027
280.036
280.044
280.052
280.059
280.066
280.072
280.079
280.085
280.091
280.096
280.102
280.107
280.113
280.118
280.123
280.128
280.133
280.138
280.143
280.148
279.941
279.955
279.97
279.984
279.997
280.009
280.02
280.03
280.039
280.047
280.055
280.062
280.068
280.075
280.081
280.087
280.093
280.098
280.104
280.109
280.114
280.119
280.124
280.129
280.134
280.138
280.143
280.148
279.945
279.959
279.974
279.988
280.001
280.013
280.023
280.033
280.042
280.05
280.057
280.064
280.071
280.077
280.083
280.089
280.095
280.1
280.105
280.11
280.115
280.12
280.125
280.13
280.134
280.139
280.143
280.148
279.949
279.963
279.978
279.992
280.004
280.016
280.027
280.036
280.045
280.053
280.06
280.067
280.073
280.08
280.085
280.091
280.097
280.102
280.107
280.112
280.117
280.121
280.126
280.131
280.135
280.139
280.144
280.148
272.265
271.872
271.311
270.524
269.526
268.428
274.822
274.414
273.889
273.218
272.437
271.655
276.906
276.563
276.14
275.626
275.042
274.465
278.449
278.193
277.883
277.519
277.118
276.724
279.507
279.335
279.127
278.885
278.623
278.366
280.166
280.064
279.938
279.79
279.63
279.471
280.522
280.472
280.406
280.326
280.237
280.147
280.662
280.648
280.623
280.588
280.547
280.504
280.662
280.67
280.67
280.664
280.652
280.639
280.582
280.601
280.615
280.624
280.63
280.633
280.464
280.487
280.506
280.523
280.536
280.547
280.337
280.359
280.379
280.397
280.413
280.427
280.22
280.239
280.256
280.273
280.287
280.3
280.122
280.136
280.15
280.163
280.175
280.185
280.046
280.056
280.066
280.075
280.083
280.091
279.993
279.999
280.004
280.01
280.015
280.02
279.959
279.962
279.964
279.966
279.968
279.97
279.942
279.942
279.941
279.941
279.941
279.941
279.937
279.935
279.932
279.93
279.928
279.926
279.94
279.937
279.933
279.93
279.927
279.924
279.95
279.945
279.941
279.937
279.933
279.929
279.962
279.957
279.953
279.948
279.944
279.94
279.953
279.967
279.982
279.996
280.008
280.02
280.03
280.04
280.048
280.056
280.063
280.07
280.076
280.082
280.088
280.093
280.099
280.104
280.109
280.113
280.118
280.123
280.127
280.131
280.136
280.14
280.144
280.148
279.957
279.972
279.986
280
280.012
280.024
280.034
280.043
280.051
280.059
280.066
280.073
280.079
280.085
280.09
280.095
280.101
280.106
280.11
280.115
280.119
280.124
280.128
280.132
280.136
280.14
280.144
280.148
279.962
279.976
279.991
280.004
280.016
280.028
280.038
280.047
280.055
280.062
280.069
280.075
280.081
280.087
280.092
280.098
280.103
280.107
280.112
280.117
280.121
280.125
280.129
280.133
280.137
280.141
280.144
280.148
279.967
279.981
279.995
280.008
280.02
280.031
280.041
280.05
280.058
280.065
280.072
280.078
280.084
280.09
280.095
280.1
280.105
280.109
280.114
280.118
280.122
280.126
280.13
280.134
280.138
280.141
280.145
280.148
279.971
279.986
280
280.013
280.025
280.035
280.045
280.054
280.061
280.069
280.075
280.081
280.087
280.092
280.097
280.102
280.107
280.111
280.116
280.12
280.124
280.127
280.131
280.135
280.138
280.142
280.145
280.148
279.976
279.991
280.004
280.017
280.029
280.039
280.049
280.057
280.065
280.072
280.078
280.084
280.09
280.095
280.1
280.104
280.109
280.113
280.117
280.121
280.125
280.129
280.132
280.136
280.139
280.142
280.145
280.148
272.582
275.169
277.199
278.667
279.65
280.247
280.556
280.665
280.647
280.558
280.437
280.313
280.2
280.107
280.036
279.987
279.957
279.943
279.939
279.944
279.954
279.967
272.93
275.517
277.479
278.867
279.777
280.315
280.58
280.66
280.626
280.53
280.409
280.287
280.179
280.091
280.026
279.982
279.955
279.944
279.942
279.948
279.959
279.972
273.393
275.916
277.78
279.072
279.9
280.374
280.596
280.649
280.6
280.498
280.377
280.26
280.157
280.076
280.016
279.976
279.954
279.945
279.945
279.953
279.964
279.978
274.063
276.414
278.126
279.293
280.026
280.431
280.607
280.633
280.57
280.464
280.345
280.232
280.135
280.06
280.006
279.971
279.953
279.946
279.949
279.957
279.969
279.983
274.912
277.002
278.514
279.531
280.155
280.486
280.615
280.613
280.537
280.428
280.311
280.203
280.114
280.045
279.997
279.967
279.952
279.948
279.952
279.962
279.974
279.988
275.828
277.632
278.922
279.775
280.284
280.538
280.618
280.59
280.502
280.39
280.276
280.175
280.092
280.03
279.988
279.963
279.951
279.95
279.956
279.967
279.98
279.994
276.74
278.255
279.321
280.01
280.403
280.582
280.616
280.563
280.465
280.351
280.242
280.147
280.071
280.016
279.98
279.959
279.951
279.953
279.96
279.972
279.985
280
277.582
278.83
279.687
280.221
280.506
280.614
280.606
280.531
280.425
280.312
280.207
280.119
280.051
280.003
279.972
279.956
279.952
279.956
279.965
279.977
279.991
280.005
278.323
279.333
280.002
280.397
280.585
280.631
280.587
280.495
280.383
280.271
280.173
280.092
280.032
279.99
279.966
279.954
279.953
279.959
279.969
279.983
279.997
280.011
278.946
279.753
280.259
280.533
280.639
280.633
280.559
280.453
280.339
280.231
280.139
280.067
280.014
279.979
279.96
279.953
279.955
279.963
279.974
279.988
280.002
280.016
279.46
280.089
280.456
280.629
280.666
280.618
280.523
280.408
280.294
280.191
280.107
280.042
279.998
279.97
279.956
279.953
279.957
279.967
279.98
279.994
280.008
280.022
279.875
280.348
280.598
280.687
280.67
280.59
280.479
280.36
280.248
280.152
280.076
280.02
279.983
279.961
279.952
279.953
279.96
279.971
279.985
279.999
280.014
280.028
280.199
280.54
280.692
280.714
280.654
280.55
280.429
280.31
280.203
280.115
280.048
280
279.97
279.954
279.95
279.954
279.963
279.976
279.99
280.005
280.02
280.033
280.441
280.672
280.744
280.714
280.622
280.502
280.376
280.26
280.16
280.08
280.022
279.982
279.959
279.949
279.949
279.956
279.967
279.981
279.996
280.011
280.025
280.038
280.615
280.755
280.764
280.693
280.579
280.449
280.323
280.211
280.119
280.048
279.998
279.967
279.95
279.945
279.949
279.958
279.971
279.986
280.001
280.016
280.031
280.044
280.735
280.8
280.76
280.658
280.528
280.394
280.27
280.165
280.081
280.02
279.978
279.954
279.943
279.943
279.95
279.962
279.976
279.991
280.007
280.022
280.036
280.048
280.811
280.816
280.737
280.613
280.474
280.339
280.22
280.122
280.048
279.995
279.961
279.944
279.938
279.942
279.952
279.965
279.981
279.997
280.012
280.027
280.041
280.053
280.853
280.811
280.702
280.564
280.42
280.287
280.174
280.084
280.018
279.974
279.948
279.936
279.935
279.942
279.954
279.97
279.986
280.002
280.018
280.032
280.046
280.058
280.867
280.79
280.661
280.513
280.368
280.239
280.133
280.051
279.993
279.956
279.937
279.93
279.934
279.944
279.958
279.974
279.991
280.007
280.023
280.037
280.05
280.062
280.862
280.759
280.616
280.463
280.319
280.196
280.097
280.023
279.973
279.943
279.929
279.927
279.933
279.946
279.962
279.979
279.996
280.013
280.028
280.042
280.055
280.066
280.844
280.722
280.571
280.416
280.276
280.158
280.066
279.999
279.956
279.932
279.923
279.925
279.934
279.949
279.966
279.983
280.001
280.017
280.033
280.046
280.059
280.07
280.818
280.684
280.528
280.374
280.237
280.125
280.04
279.98
279.943
279.924
279.919
279.925
279.936
279.952
279.97
279.988
280.006
280.022
280.037
280.051
280.063
280.073
280.787
280.646
280.488
280.337
280.204
280.098
280.019
279.966
279.934
279.919
279.918
279.925
279.939
279.956
279.974
279.993
280.01
280.026
280.041
280.054
280.066
280.076
280.756
280.611
280.453
280.305
280.177
280.076
280.003
279.954
279.927
279.916
279.917
279.927
279.942
279.96
279.979
279.997
280.014
280.03
280.045
280.058
280.069
280.079
280.726
280.58
280.423
280.278
280.155
280.059
279.99
279.946
279.922
279.914
279.918
279.929
279.945
279.964
279.983
280.001
280.018
280.034
280.048
280.061
280.072
280.082
280.698
280.552
280.398
280.256
280.137
280.046
279.981
279.941
279.92
279.914
279.919
279.932
279.949
279.967
279.986
280.005
280.022
280.037
280.051
280.063
280.074
280.084
280.675
280.53
280.378
280.239
280.124
280.036
279.975
279.937
279.918
279.915
279.921
279.935
279.952
279.971
279.99
280.008
280.025
280.04
280.054
280.066
280.076
280.086
280.656
280.512
280.362
280.226
280.114
280.029
279.97
279.935
279.918
279.916
279.923
279.937
279.955
279.974
279.993
280.011
280.027
280.042
280.056
280.068
280.078
280.087
280.64
280.498
280.35
280.216
280.107
280.024
279.967
279.934
279.918
279.917
279.925
279.94
279.957
279.976
279.995
280.013
280.03
280.044
280.058
280.069
280.079
280.089
280.629
280.487
280.341
280.209
280.102
280.021
279.966
279.933
279.919
279.918
279.927
279.942
279.959
279.978
279.997
280.015
280.031
280.046
280.059
280.07
280.081
280.09
280.62
280.48
280.335
280.205
280.098
280.019
279.965
279.933
279.919
279.919
279.928
279.943
279.961
279.98
279.999
280.016
280.033
280.047
280.06
280.071
280.081
280.09
280.616
280.476
280.331
280.202
280.096
280.017
279.964
279.933
279.92
279.92
279.929
279.944
279.962
279.981
280
280.017
280.033
280.048
280.061
280.072
280.082
280.091
280.613
280.474
280.33
280.201
280.095
280.017
279.964
279.933
279.92
279.92
279.93
279.945
279.963
279.982
280
280.018
280.034
280.048
280.061
280.072
280.082
280.091
279.981
279.996
280.009
280.022
280.033
280.043
280.053
280.061
280.068
280.075
280.081
280.087
280.092
280.097
280.102
280.107
280.111
280.115
280.119
280.123
280.127
280.13
280.133
280.136
280.14
280.143
280.146
280.149
279.987
280.001
280.014
280.026
280.038
280.048
280.056
280.064
280.072
280.078
280.084
280.09
280.095
280.1
280.105
280.109
280.113
280.117
280.121
280.125
280.128
280.131
280.134
280.137
280.14
280.143
280.146
280.149
279.992
280.006
280.019
280.031
280.042
280.052
280.06
280.068
280.075
280.082
280.087
280.093
280.098
280.103
280.107
280.111
280.115
280.119
280.123
280.126
280.129
280.132
280.135
280.138
280.141
280.144
280.146
280.149
279.997
280.011
280.024
280.036
280.046
280.056
280.064
280.072
280.079
280.085
280.091
280.096
280.101
280.105
280.11
280.114
280.118
280.121
280.125
280.128
280.131
280.134
280.136
280.139
280.142
280.144
280.146
280.149
280.003
280.016
280.029
280.04
280.051
280.06
280.068
280.075
280.082
280.088
280.094
280.099
280.103
280.108
280.112
280.116
280.12
280.123
280.126
280.129
280.132
280.135
280.138
280.14
280.142
280.145
280.147
280.149
280.008
280.021
280.034
280.045
280.055
280.064
280.072
280.079
280.085
280.091
280.097
280.102
280.106
280.111
280.115
280.118
280.122
280.125
280.128
280.131
280.134
280.136
280.139
280.141
280.143
280.145
280.147
280.149
280.013
280.027
280.039
280.05
280.059
280.068
280.076
280.083
280.089
280.095
280.1
280.105
280.109
280.113
280.117
280.121
280.124
280.127
280.13
280.133
280.135
280.137
280.14
280.142
280.144
280.146
280.147
280.149
280.019
280.032
280.044
280.054
280.063
280.072
280.079
280.086
280.092
280.098
280.103
280.107
280.112
280.116
280.119
280.123
280.126
280.129
280.132
280.134
280.137
280.139
280.141
280.143
280.144
280.146
280.148
280.149
280.024
280.037
280.048
280.059
280.068
280.076
280.083
280.09
280.095
280.101
280.106
280.11
280.114
280.118
280.122
280.125
280.128
280.131
280.133
280.136
280.138
280.14
280.142
280.143
280.145
280.146
280.148
280.149
280.03
280.042
280.053
280.063
280.072
280.08
280.087
280.093
280.099
280.104
280.109
280.113
280.117
280.121
280.124
280.127
280.13
280.133
280.135
280.137
280.139
280.141
280.143
280.144
280.146
280.147
280.148
280.149
280.035
280.047
280.058
280.067
280.076
280.083
280.09
280.096
280.102
280.107
280.112
280.116
280.12
280.123
280.126
280.129
280.132
280.135
280.137
280.139
280.141
280.142
280.144
280.145
280.146
280.147
280.148
280.149
280.04
280.052
280.062
280.072
280.08
280.087
280.094
280.1
280.105
280.11
280.114
280.118
280.122
280.126
280.129
280.132
280.134
280.136
280.138
280.14
280.142
280.143
280.145
280.146
280.147
280.148
280.149
280.15
280.046
280.057
280.067
280.076
280.084
280.091
280.097
280.103
280.108
280.113
280.117
280.121
280.125
280.128
280.131
280.134
280.136
280.138
280.14
280.142
280.143
280.145
280.146
280.147
280.148
280.148
280.149
280.15
280.05
280.061
280.071
280.08
280.087
280.094
280.1
280.106
280.111
280.116
280.12
280.124
280.127
280.13
280.133
280.136
280.138
280.14
280.142
280.143
280.145
280.146
280.147
280.147
280.148
280.149
280.149
280.15
280.055
280.066
280.075
280.083
280.091
280.098
280.104
280.109
280.114
280.118
280.122
280.126
280.129
280.132
280.135
280.138
280.14
280.142
280.143
280.145
280.146
280.147
280.147
280.148
280.149
280.149
280.15
280.15
280.06
280.07
280.079
280.087
280.094
280.101
280.107
280.112
280.117
280.121
280.125
280.129
280.132
280.135
280.137
280.139
280.141
280.143
280.145
280.146
280.147
280.148
280.148
280.149
280.149
280.15
280.15
280.15
280.064
280.074
280.083
280.091
280.098
280.104
280.109
280.115
280.119
280.123
280.127
280.131
280.134
280.137
280.139
280.141
280.143
280.145
280.146
280.147
280.148
280.149
280.149
280.15
280.15
280.15
280.15
280.15
280.068
280.078
280.086
280.094
280.101
280.107
280.112
280.117
280.122
280.126
280.13
280.133
280.136
280.139
280.141
280.143
280.145
280.146
280.147
280.148
280.149
280.15
280.15
280.15
280.15
280.15
280.15
280.15
280.072
280.082
280.09
280.097
280.104
280.11
280.115
280.12
280.124
280.128
280.132
280.135
280.138
280.141
280.143
280.145
280.146
280.148
280.149
280.15
280.15
280.151
280.151
280.151
280.151
280.151
280.15
280.15
280.076
280.085
280.093
280.1
280.106
280.112
280.117
280.122
280.126
280.13
280.134
280.137
280.14
280.142
280.144
280.146
280.148
280.149
280.15
280.151
280.151
280.151
280.151
280.151
280.151
280.151
280.151
280.15
280.079
280.088
280.096
280.103
280.109
280.115
280.12
280.124
280.129
280.132
280.136
280.139
280.142
280.144
280.146
280.148
280.149
280.15
280.151
280.152
280.152
280.152
280.152
280.152
280.152
280.151
280.151
280.15
280.083
280.091
280.098
280.105
280.111
280.117
280.122
280.126
280.131
280.134
280.138
280.141
280.143
280.146
280.148
280.149
280.15
280.151
280.152
280.153
280.153
280.153
280.153
280.152
280.152
280.152
280.151
280.15
280.085
280.094
280.101
280.107
280.113
280.119
280.124
280.128
280.132
280.136
280.139
280.142
280.145
280.147
280.149
280.15
280.152
280.153
280.153
280.154
280.154
280.154
280.153
280.153
280.152
280.152
280.151
280.15
280.088
280.096
280.103
280.11
280.115
280.121
280.126
280.13
280.134
280.138
280.141
280.144
280.146
280.148
280.15
280.152
280.153
280.154
280.154
280.154
280.154
280.154
280.154
280.153
280.153
280.152
280.151
280.15
280.09
280.098
280.105
280.111
280.117
280.122
280.127
280.132
280.136
280.139
280.142
280.145
280.148
280.15
280.151
280.153
280.154
280.154
280.155
280.155
280.155
280.155
280.154
280.154
280.153
280.152
280.151
280.15
280.092
280.1
280.107
280.113
280.119
280.124
280.129
280.133
280.137
280.141
280.144
280.146
280.149
280.151
280.152
280.154
280.155
280.155
280.156
280.156
280.156
280.155
280.155
280.154
280.153
280.152
280.152
280.151
280.094
280.102
280.108
280.115
280.12
280.125
280.13
280.134
280.138
280.142
280.145
280.147
280.15
280.152
280.153
280.154
280.155
280.156
280.156
280.156
280.156
280.156
280.155
280.154
280.154
280.153
280.152
280.151
280.096
280.103
280.11
280.116
280.121
280.126
280.131
280.135
280.139
280.143
280.146
280.148
280.151
280.152
280.154
280.155
280.156
280.157
280.157
280.157
280.157
280.156
280.156
280.155
280.154
280.153
280.152
280.151
280.097
280.104
280.111
280.117
280.122
280.127
280.132
280.136
280.14
280.144
280.146
280.149
280.151
280.153
280.155
280.156
280.157
280.157
280.157
280.157
280.157
280.156
280.156
280.155
280.154
280.153
280.152
280.151
280.098
280.105
280.112
280.118
280.123
280.128
280.133
280.137
280.141
280.144
280.147
280.15
280.152
280.154
280.155
280.156
280.157
280.157
280.158
280.158
280.157
280.157
280.156
280.155
280.154
280.153
280.152
280.151
280.098
280.106
280.112
280.118
280.124
280.129
280.133
280.138
280.141
280.145
280.148
280.15
280.152
280.154
280.156
280.157
280.157
280.158
280.158
280.158
280.157
280.157
280.156
280.155
280.154
280.153
280.152
280.151
280.099
280.106
280.113
280.119
280.124
280.129
280.134
280.138
280.142
280.145
280.148
280.15
280.153
280.154
280.156
280.157
280.158
280.158
280.158
280.158
280.158
280.157
280.156
280.155
280.154
280.153
280.152
280.151
280.099
280.106
280.113
280.119
280.124
280.129
280.134
280.138
280.142
280.145
280.148
280.151
280.153
280.154
280.156
280.157
280.158
280.158
280.158
280.158
280.158
280.157
280.156
280.155
280.154
280.153
280.152
280.151
279.965
279.952
279.942
279.937
279.941
279.956
279.986
280.036
280.108
280.202
280.317
280.444
280.566
280.656
280.675
280.565
280.254
279.652
278.662
277.188
275.152
272.565
279.97
279.957
279.946
279.94
279.942
279.954
279.981
280.026
280.093
280.182
280.292
280.416
280.539
280.636
280.671
280.588
280.318
279.772
278.851
277.448
275.473
272.88
279.975
279.962
279.95
279.943
279.943
279.953
279.976
280.017
280.078
280.162
280.266
280.386
280.509
280.612
280.66
280.603
280.374
279.886
279.039
277.723
275.834
273.29
279.981
279.967
279.955
279.947
279.944
279.951
279.971
280.007
280.063
280.141
280.239
280.355
280.476
280.583
280.644
280.613
280.426
280.002
279.242
278.038
276.282
273.888
279.986
279.972
279.96
279.95
279.946
279.951
279.967
279.998
280.049
280.12
280.212
280.322
280.441
280.552
280.625
280.62
280.477
280.122
279.462
278.393
276.813
274.64
279.992
279.978
279.964
279.954
279.949
279.95
279.963
279.99
280.034
280.099
280.185
280.289
280.405
280.518
280.603
280.623
280.526
280.243
279.69
278.772
277.393
275.478
279.997
279.983
279.97
279.958
279.951
279.951
279.96
279.982
280.021
280.079
280.157
280.256
280.368
280.482
280.577
280.621
280.569
280.358
279.915
279.151
277.979
276.323
280.003
279.989
279.975
279.963
279.954
279.951
279.957
279.975
280.008
280.059
280.13
280.222
280.329
280.444
280.547
280.613
280.602
280.461
280.123
279.51
278.539
277.132
280.009
279.994
279.98
279.967
279.957
279.952
279.955
279.968
279.996
280.04
280.104
280.188
280.29
280.403
280.513
280.598
280.624
280.546
280.305
279.833
279.053
277.893
280.014
280
279.986
279.972
279.961
279.954
279.954
279.963
279.985
280.022
280.079
280.155
280.251
280.361
280.474
280.573
280.631
280.608
280.454
280.108
279.499
278.557
280.02
280.006
279.991
279.977
279.965
279.956
279.953
279.958
279.975
280.006
280.055
280.123
280.212
280.317
280.431
280.541
280.623
280.647
280.567
280.33
279.872
279.12
280.025
280.011
279.997
279.983
279.97
279.959
279.953
279.954
279.966
279.991
280.032
280.092
280.173
280.272
280.385
280.501
280.602
280.662
280.644
280.501
280.174
279.599
280.031
280.017
280.003
279.988
279.974
279.962
279.954
279.952
279.959
279.977
280.011
280.063
280.135
280.227
280.336
280.454
280.568
280.657
280.689
280.622
280.406
279.978
280.036
280.023
280.008
279.994
279.979
279.966
279.956
279.95
279.953
279.966
279.992
280.036
280.099
280.183
280.286
280.404
280.525
280.634
280.704
280.701
280.576
280.273
280.041
280.028
280.014
279.999
279.984
279.97
279.958
279.95
279.948
279.956
279.976
280.012
280.066
280.141
280.237
280.351
280.476
280.598
280.697
280.742
280.693
280.496
280.046
280.034
280.02
280.005
279.989
279.974
279.961
279.95
279.945
279.948
279.962
279.99
280.036
280.102
280.19
280.298
280.423
280.553
280.672
280.755
280.767
280.659
280.051
280.039
280.025
280.01
279.995
279.979
279.964
279.952
279.944
279.942
279.95
279.972
280.009
280.067
280.146
280.247
280.368
280.502
280.635
280.746
280.804
280.769
280.056
280.044
280.03
280.016
280
279.984
279.968
279.954
279.943
279.938
279.941
279.956
279.986
280.035
280.105
280.199
280.315
280.448
280.589
280.72
280.814
280.835
280.06
280.048
280.035
280.021
280.005
279.989
279.972
279.957
279.944
279.935
279.934
279.943
279.966
280.007
280.069
280.155
280.264
280.395
280.539
280.683
280.803
280.867
280.064
280.053
280.04
280.026
280.01
279.994
279.977
279.96
279.945
279.934
279.929
279.934
279.95
279.984
280.038
280.115
280.218
280.344
280.489
280.64
280.778
280.873
280.068
280.057
280.045
280.031
280.015
279.999
279.981
279.964
279.948
279.935
279.926
279.926
279.938
279.965
280.011
280.081
280.176
280.297
280.44
280.594
280.744
280.861
280.072
280.061
280.049
280.035
280.02
280.004
279.986
279.968
279.951
279.936
279.925
279.922
279.928
279.95
279.99
280.052
280.14
280.255
280.394
280.549
280.705
280.837
280.075
280.064
280.053
280.039
280.025
280.008
279.991
279.973
279.954
279.938
279.925
279.919
279.922
279.938
279.972
280.028
280.11
280.219
280.353
280.507
280.665
280.806
280.078
280.068
280.056
280.043
280.029
280.013
279.995
279.977
279.958
279.941
279.926
279.917
279.917
279.93
279.959
280.01
280.085
280.188
280.318
280.468
280.627
280.772
280.08
280.071
280.059
280.047
280.032
280.017
279.999
279.981
279.962
279.944
279.928
279.917
279.915
279.924
279.949
279.995
280.065
280.163
280.288
280.435
280.592
280.739
280.083
280.073
280.062
280.05
280.036
280.02
280.003
279.985
279.966
279.947
279.931
279.918
279.914
279.92
279.942
279.984
280.05
280.143
280.263
280.407
280.562
280.709
280.085
280.075
280.065
280.053
280.039
280.024
280.007
279.988
279.969
279.95
279.933
279.92
279.914
279.918
279.937
279.976
280.038
280.128
280.244
280.384
280.537
280.683
280.087
280.077
280.067
280.055
280.041
280.026
280.01
279.991
279.972
279.953
279.936
279.922
279.915
279.918
279.935
279.971
280.03
280.116
280.229
280.366
280.516
280.661
280.088
280.079
280.069
280.057
280.044
280.029
280.012
279.994
279.975
279.956
279.938
279.924
279.916
279.918
279.933
279.967
280.024
280.108
280.218
280.352
280.501
280.644
280.089
280.08
280.07
280.058
280.045
280.031
280.014
279.996
279.978
279.958
279.941
279.926
279.917
279.918
279.933
279.965
280.021
280.102
280.21
280.343
280.489
280.631
280.09
280.081
280.071
280.06
280.047
280.032
280.016
279.998
279.979
279.96
279.942
279.928
279.919
279.919
279.933
279.964
280.018
280.098
280.205
280.336
280.481
280.622
280.091
280.082
280.072
280.06
280.048
280.033
280.017
279.999
279.981
279.962
279.944
279.929
279.92
279.919
279.933
279.964
280.017
280.096
280.202
280.332
280.476
280.616
280.091
280.082
280.072
280.061
280.048
280.034
280.018
280
279.981
279.962
279.944
279.929
279.92
279.92
279.933
279.964
280.017
280.095
280.201
280.33
280.474
280.614
280.148
280.145
280.142
280.139
280.136
280.133
280.129
280.126
280.122
280.118
280.114
280.11
280.106
280.101
280.096
280.091
280.086
280.08
280.074
280.067
280.059
280.051
280.042
280.032
280.02
280.007
279.994
279.979
280.149
280.146
280.143
280.14
280.137
280.134
280.131
280.127
280.124
280.12
280.116
280.112
280.108
280.104
280.099
280.094
280.089
280.083
280.077
280.07
280.063
280.055
280.046
280.036
280.025
280.012
279.999
279.984
280.149
280.146
280.143
280.141
280.138
280.135
280.132
280.129
280.125
280.122
280.118
280.114
280.11
280.106
280.102
280.097
280.092
280.086
280.08
280.074
280.067
280.059
280.05
280.04
280.029
280.017
280.004
279.99
280.149
280.146
280.144
280.141
280.139
280.136
280.133
280.13
280.127
280.124
280.12
280.117
280.113
280.109
280.104
280.1
280.095
280.089
280.083
280.077
280.07
280.063
280.054
280.045
280.034
280.022
280.009
279.995
280.149
280.147
280.144
280.142
280.14
280.137
280.134
280.132
280.129
280.126
280.122
280.119
280.115
280.111
280.107
280.102
280.098
280.092
280.087
280.081
280.074
280.066
280.058
280.049
280.038
280.027
280.014
280
280.149
280.147
280.145
280.143
280.14
280.138
280.136
280.133
280.13
280.127
280.124
280.121
280.117
280.114
280.109
280.105
280.1
280.095
280.09
280.084
280.078
280.07
280.062
280.053
280.043
280.032
280.019
280.006
280.149
280.147
280.145
280.143
280.141
280.139
280.137
280.135
280.132
280.129
280.126
280.123
280.12
280.116
280.112
280.108
280.103
280.098
280.093
280.087
280.081
280.074
280.066
280.057
280.048
280.037
280.024
280.011
280.149
280.148
280.146
280.144
280.142
280.14
280.138
280.136
280.134
280.131
280.128
280.125
280.122
280.118
280.115
280.111
280.106
280.101
280.096
280.091
280.085
280.078
280.07
280.062
280.052
280.042
280.03
280.017
280.149
280.148
280.146
280.145
280.143
280.141
280.139
280.137
280.135
280.133
280.13
280.127
280.124
280.121
280.117
280.113
280.109
280.104
280.1
280.094
280.088
280.082
280.074
280.066
280.057
280.046
280.035
280.022
280.149
280.148
280.147
280.145
280.144
280.142
280.141
280.139
280.137
280.134
280.132
280.129
280.126
280.123
280.12
280.116
280.112
280.107
280.103
280.097
280.092
280.085
280.078
280.07
280.061
280.051
280.04
280.028
280.149
280.148
280.147
280.146
280.145
280.143
280.142
280.14
280.138
280.136
280.134
280.131
280.129
280.125
280.122
280.119
280.115
280.11
280.106
280.101
280.095
280.089
280.082
280.074
280.066
280.056
280.045
280.033
280.15
280.149
280.148
280.147
280.146
280.144
280.143
280.141
280.14
280.138
280.136
280.133
280.131
280.128
280.125
280.121
280.117
280.113
280.109
280.104
280.098
280.092
280.086
280.078
280.07
280.06
280.05
280.038
280.15
280.149
280.148
280.147
280.146
280.145
280.144
280.143
280.141
280.139
280.137
280.135
280.133
280.13
280.127
280.124
280.12
280.116
280.112
280.107
280.102
280.096
280.089
280.082
280.074
280.065
280.055
280.043
280.15
280.149
280.149
280.148
280.147
280.146
280.145
280.144
280.143
280.141
280.139
280.137
280.135
280.132
280.129
280.126
280.123
280.119
280.114
280.11
280.105
280.099
280.093
280.086
280.078
280.069
280.059
280.048
280.15
280.149
280.149
280.148
280.148
280.147
280.146
280.145
280.144
280.143
280.141
280.139
280.137
280.134
280.132
280.128
280.125
280.121
280.117
280.113
280.108
280.102
280.096
280.089
280.082
280.073
280.064
280.053
280.15
280.15
280.149
280.149
280.149
280.148
280.147
280.146
280.145
280.144
280.143
280.141
280.139
280.136
280.134
280.131
280.127
280.124
280.12
280.115
280.111
280.105
280.099
280.093
280.086
280.077
280.068
280.058
280.15
280.15
280.15
280.15
280.149
280.149
280.148
280.148
280.147
280.145
280.144
280.142
280.141
280.138
280.136
280.133
280.13
280.126
280.122
280.118
280.113
280.108
280.103
280.096
280.089
280.081
280.072
280.062
280.15
280.15
280.15
280.15
280.15
280.15
280.149
280.149
280.148
280.147
280.146
280.144
280.142
280.14
280.138
280.135
280.132
280.129
280.125
280.121
280.116
280.111
280.106
280.099
280.093
280.085
280.076
280.067
280.15
280.15
280.15
280.151
280.151
280.15
280.15
280.15
280.149
280.148
280.147
280.146
280.144
280.142
280.14
280.137
280.134
280.131
280.127
280.123
280.119
280.114
280.108
280.102
280.096
280.088
280.08
280.071
280.15
280.151
280.151
280.151
280.151
280.151
280.151
280.151
280.15
280.149
280.148
280.147
280.146
280.144
280.142
280.139
280.136
280.133
280.129
280.126
280.121
280.116
280.111
280.105
280.099
280.092
280.083
280.074
280.15
280.151
280.151
280.151
280.152
280.152
280.152
280.152
280.151
280.151
280.15
280.149
280.147
280.145
280.143
280.141
280.138
280.135
280.132
280.128
280.123
280.119
280.114
280.108
280.102
280.095
280.087
280.078
280.15
280.151
280.151
280.152
280.152
280.152
280.153
280.153
280.152
280.152
280.151
280.15
280.149
280.147
280.145
280.143
280.14
280.137
280.134
280.13
280.126
280.121
280.116
280.11
280.104
280.097
280.09
280.081
280.15
280.151
280.152
280.152
280.153
280.153
280.153
280.153
280.153
280.153
280.152
280.151
280.15
280.148
280.146
280.144
280.142
280.139
280.135
280.132
280.128
280.123
280.118
280.113
280.107
280.1
280.092
280.084
280.15
280.151
280.152
280.153
280.153
280.154
280.154
280.154
280.154
280.154
280.153
280.152
280.151
280.15
280.148
280.146
280.143
280.14
280.137
280.133
280.129
280.125
280.12
280.115
280.109
280.102
280.095
280.087
280.15
280.151
280.152
280.153
280.154
280.154
280.155
280.155
280.155
280.155
280.154
280.153
280.152
280.151
280.149
280.147
280.145
280.142
280.139
280.135
280.131
280.127
280.122
280.116
280.111
280.104
280.097
280.089
280.15
280.151
280.152
280.153
280.154
280.155
280.155
280.155
280.155
280.155
280.155
280.154
280.153
280.152
280.15
280.148
280.146
280.143
280.14
280.136
280.133
280.128
280.123
280.118
280.112
280.106
280.099
280.091
280.151
280.152
280.153
280.153
280.154
280.155
280.156
280.156
280.156
280.156
280.156
280.155
280.154
280.153
280.151
280.149
280.147
280.144
280.141
280.138
280.134
280.13
280.125
280.12
280.114
280.108
280.101
280.093
280.151
280.152
280.153
280.154
280.155
280.155
280.156
280.156
280.157
280.157
280.156
280.156
280.155
280.154
280.152
280.15
280.148
280.145
280.142
280.139
280.135
280.131
280.126
280.121
280.115
280.109
280.102
280.095
280.151
280.152
280.153
280.154
280.155
280.156
280.156
280.157
280.157
280.157
280.157
280.156
280.156
280.154
280.153
280.151
280.149
280.146
280.143
280.14
280.136
280.132
280.127
280.122
280.116
280.11
280.104
280.096
280.151
280.152
280.153
280.154
280.155
280.156
280.157
280.157
280.157
280.158
280.157
280.157
280.156
280.155
280.153
280.152
280.149
280.147
280.144
280.141
280.137
280.133
280.128
280.123
280.117
280.111
280.105
280.097
280.151
280.152
280.153
280.154
280.155
280.156
280.157
280.157
280.158
280.158
280.158
280.157
280.156
280.155
280.154
280.152
280.15
280.147
280.144
280.141
280.137
280.133
280.129
280.124
280.118
280.112
280.105
280.098
280.151
280.152
280.153
280.154
280.155
280.156
280.157
280.158
280.158
280.158
280.158
280.157
280.157
280.156
280.154
280.152
280.15
280.148
280.145
280.141
280.138
280.134
280.129
280.124
280.118
280.112
280.106
280.099
280.151
280.152
280.153
280.154
280.155
280.156
280.157
280.158
280.158
280.158
280.158
280.158
280.157
280.156
280.154
280.153
280.151
280.148
280.145
280.142
280.138
280.134
280.129
280.124
280.119
280.113
280.106
280.099
268.432
269.537
270.543
271.338
271.892
272.27
271.661
272.448
273.234
273.908
274.428
274.825
274.472
275.052
275.639
276.153
276.573
276.909
276.731
277.127
277.529
277.894
278.202
278.453
278.371
278.631
278.894
279.136
279.344
279.513
279.476
279.636
279.798
279.946
280.073
280.174
280.151
280.242
280.332
280.413
280.48
280.53
280.506
280.551
280.593
280.629
280.656
280.671
280.64
280.655
280.668
280.676
280.677
280.67
280.633
280.631
280.627
280.619
280.606
280.588
280.547
280.537
280.524
280.509
280.49
280.469
280.426
280.413
280.398
280.381
280.362
280.34
280.299
280.287
280.272
280.257
280.24
280.222
280.184
280.174
280.162
280.15
280.136
280.122
280.089
280.082
280.074
280.065
280.055
280.046
280.018
280.013
280.008
280.003
279.997
279.992
279.969
279.967
279.965
279.962
279.96
279.958
279.939
279.939
279.939
279.939
279.94
279.94
279.925
279.926
279.928
279.93
279.933
279.935
279.922
279.925
279.928
279.931
279.935
279.938
279.927
279.931
279.935
279.939
279.943
279.948
279.938
279.942
279.946
279.951
279.955
279.96
279.974
279.989
280.003
280.016
280.027
280.038
280.047
280.056
280.063
280.07
280.077
280.083
280.088
280.094
280.099
280.104
280.108
280.112
280.117
280.121
280.124
280.128
280.132
280.135
280.139
280.142
280.145
280.148
279.969
279.984
279.998
280.011
280.023
280.034
280.044
280.052
280.06
280.067
280.074
280.08
280.086
280.091
280.096
280.101
280.106
280.11
280.115
280.119
280.123
280.127
280.131
280.134
280.138
280.141
280.145
280.148
279.965
279.979
279.993
280.007
280.019
280.03
280.04
280.049
280.057
280.064
280.071
280.077
280.083
280.089
280.094
280.099
280.104
280.109
280.113
280.117
280.122
280.126
280.13
280.134
280.137
280.141
280.145
280.148
279.96
279.975
279.989
280.002
280.015
280.026
280.036
280.045
280.053
280.061
280.068
280.074
280.08
280.086
280.091
280.097
280.102
280.107
280.111
280.116
280.12
280.124
280.129
280.133
280.137
280.14
280.144
280.148
279.956
279.97
279.985
279.998
280.011
280.022
280.033
280.042
280.05
280.058
280.065
280.071
280.078
280.083
280.089
280.095
280.1
280.105
280.11
280.114
280.119
280.123
280.128
280.132
280.136
280.14
280.144
280.148
279.951
279.966
279.98
279.994
280.007
280.019
280.029
280.038
280.047
280.055
280.062
280.069
280.075
280.081
280.087
280.092
280.098
280.103
280.108
280.113
280.117
280.122
280.127
280.131
280.135
280.14
280.144
280.148
267.23
267.23
267.23
267.23
267.23
267.23
267.23
267.23
267.23
267.23
267.23
267.23
267.23
267.23
267.23
267.23
267.23
267.231
267.231
267.231
267.231
267.231
267.231
267.231
267.231
267.231
267.231
267.23
267.23
267.23
267.23
267.23
267.231
267.233
267.238
267.248
267.267
267.308
267.401
267.645
270.34
270.34
270.34
270.34
270.34
270.34
270.34
270.34
270.341
270.341
270.341
270.341
270.341
270.341
270.341
270.341
270.342
270.342
270.342
270.342
270.342
270.342
270.343
270.343
270.343
270.342
270.342
270.342
270.341
270.34
270.34
270.34
270.342
270.348
270.361
270.387
270.437
270.533
270.712
271.052
273.243
273.243
273.243
273.243
273.243
273.243
273.243
273.243
273.243
273.243
273.244
273.244
273.244
273.244
273.244
273.245
273.245
273.245
273.245
273.246
273.246
273.246
273.246
273.247
273.246
273.246
273.245
273.245
273.243
273.242
273.241
273.241
273.244
273.251
273.269
273.304
273.368
273.483
273.68
273.999
275.748
275.748
275.748
275.748
275.748
275.748
275.748
275.748
275.748
275.749
275.749
275.749
275.749
275.75
275.75
275.75
275.751
275.751
275.751
275.752
275.752
275.752
275.753
275.753
275.753
275.752
275.751
275.75
275.748
275.746
275.744
275.744
275.746
275.753
275.77
275.805
275.867
275.973
276.142
276.393
277.665
277.665
277.665
277.665
277.665
277.665
277.665
277.666
277.666
277.666
277.666
277.666
277.667
277.667
277.667
277.668
277.668
277.669
277.669
277.67
277.67
277.671
277.671
277.671
277.671
277.671
277.67
277.668
277.666
277.663
277.661
277.659
277.659
277.664
277.678
277.705
277.756
277.839
277.966
278.144
279.021
279.021
279.021
279.021
279.021
279.022
279.022
279.022
279.022
279.022
279.023
279.023
279.023
279.024
279.024
279.025
279.025
279.026
279.027
279.027
279.028
279.028
279.029
279.029
279.029
279.029
279.028
279.026
279.024
279.021
279.017
279.014
279.012
279.014
279.022
279.04
279.075
279.132
279.217
279.332
279.899
279.899
279.899
279.899
279.899
279.899
279.9
279.9
279.9
279.9
279.901
279.901
279.902
279.902
279.903
279.903
279.904
279.904
279.905
279.906
279.907
279.907
279.908
279.908
279.909
279.908
279.907
279.906
279.903
279.9
279.896
279.892
279.888
279.887
279.889
279.898
279.918
279.951
280.001
280.068
280.401
280.401
280.401
280.401
280.401
280.401
280.402
280.402
280.402
280.403
280.403
280.403
280.404
280.405
280.405
280.406
280.407
280.407
280.408
280.409
280.41
280.411
280.412
280.412
280.412
280.412
280.412
280.41
280.408
280.405
280.401
280.396
280.391
280.387
280.384
280.386
280.393
280.408
280.432
280.466
280.629
280.63
280.63
280.63
280.63
280.63
280.63
280.631
280.631
280.631
280.632
280.632
280.633
280.634
280.634
280.635
280.636
280.637
280.638
280.639
280.64
280.641
280.642
280.642
280.643
280.643
280.643
280.642
280.64
280.637
280.633
280.628
280.622
280.616
280.611
280.607
280.606
280.608
280.615
280.626
280.675
280.675
280.675
280.675
280.675
280.675
280.676
280.676
280.676
280.677
280.677
280.678
280.678
280.679
280.68
280.681
280.682
280.683
280.684
280.685
280.686
280.687
280.688
280.689
280.69
280.691
280.691
280.69
280.688
280.686
280.682
280.678
280.672
280.666
280.659
280.652
280.645
280.641
280.637
280.635
280.609
280.609
280.609
280.609
280.609
280.61
280.61
280.61
280.611
280.611
280.612
280.612
280.613
280.614
280.615
280.616
280.616
280.618
280.619
280.62
280.621
280.622
280.624
280.625
280.626
280.627
280.627
280.627
280.626
280.624
280.622
280.618
280.612
280.606
280.599
280.591
280.583
280.574
280.565
280.557
280.487
280.487
280.487
280.487
280.487
280.487
280.488
280.488
280.489
280.489
280.49
280.49
280.491
280.492
280.493
280.494
280.495
280.496
280.497
280.498
280.5
280.501
280.503
280.504
280.505
280.506
280.507
280.508
280.507
280.506
280.504
280.501
280.497
280.492
280.485
280.478
280.469
280.46
280.449
280.438
280.345
280.345
280.345
280.346
280.346
280.346
280.347
280.347
280.347
280.348
280.349
280.349
280.35
280.351
280.352
280.353
280.354
280.355
280.356
280.358
280.359
280.361
280.362
280.364
280.365
280.367
280.368
280.369
280.369
280.369
280.368
280.366
280.363
280.359
280.354
280.347
280.34
280.331
280.322
280.311
280.209
280.209
280.209
280.21
280.21
280.21
280.211
280.211
280.211
280.212
280.213
280.213
280.214
280.215
280.216
280.217
280.218
280.219
280.221
280.222
280.224
280.225
280.227
280.229
280.231
280.232
280.234
280.235
280.236
280.237
280.236
280.235
280.234
280.231
280.227
280.223
280.217
280.21
280.202
280.194
280.092
280.092
280.092
280.092
280.093
280.093
280.093
280.094
280.094
280.095
280.095
280.096
280.097
280.098
280.099
280.1
280.101
280.102
280.104
280.105
280.107
280.109
280.11
280.112
280.114
280.116
280.118
280.12
280.121
280.122
280.123
280.123
280.122
280.121
280.119
280.116
280.112
280.108
280.102
280.096
279.999
279.999
279.999
279.999
280
280
280
280.001
280.001
280.002
280.003
280.004
280.004
280.005
280.006
280.007
280.009
280.01
280.011
280.013
280.015
280.016
280.018
280.02
280.022
280.024
280.026
280.028
280.03
280.032
280.033
280.034
280.035
280.035
280.034
280.033
280.031
280.029
280.026
280.022
279.932
279.932
279.932
279.932
279.932
279.933
279.933
279.934
279.934
279.935
279.935
279.936
279.937
279.938
279.939
279.94
279.941
279.943
279.944
279.946
279.948
279.949
279.951
279.953
279.955
279.958
279.96
279.962
279.964
279.966
279.968
279.97
279.971
279.973
279.973
279.973
279.973
279.973
279.972
279.97
279.887
279.887
279.887
279.888
279.888
279.888
279.889
279.889
279.89
279.89
279.891
279.892
279.893
279.894
279.895
279.896
279.897
279.899
279.9
279.902
279.903
279.905
279.907
279.909
279.911
279.914
279.916
279.919
279.921
279.923
279.926
279.928
279.93
279.932
279.934
279.935
279.936
279.937
279.938
279.938
279.862
279.862
279.862
279.863
279.863
279.863
279.864
279.864
279.865
279.865
279.866
279.867
279.868
279.869
279.87
279.871
279.872
279.874
279.875
279.877
279.879
279.88
279.882
279.885
279.887
279.889
279.892
279.894
279.897
279.899
279.902
279.905
279.907
279.91
279.912
279.915
279.917
279.919
279.921
279.923
279.852
279.852
279.852
279.853
279.853
279.853
279.854
279.854
279.855
279.856
279.856
279.857
279.858
279.859
279.86
279.861
279.863
279.864
279.866
279.867
279.869
279.871
279.873
279.875
279.877
279.879
279.882
279.884
279.887
279.89
279.893
279.896
279.899
279.902
279.905
279.907
279.91
279.913
279.916
279.919
279.853
279.853
279.853
279.854
279.854
279.854
279.855
279.855
279.856
279.857
279.857
279.858
279.859
279.86
279.861
279.862
279.864
279.865
279.867
279.868
279.87
279.872
279.874
279.876
279.878
279.88
279.883
279.885
279.888
279.891
279.894
279.897
279.9
279.903
279.907
279.91
279.913
279.917
279.92
279.924
279.861
279.861
279.862
279.862
279.862
279.863
279.863
279.864
279.864
279.865
279.866
279.866
279.867
279.868
279.87
279.871
279.872
279.873
279.875
279.877
279.878
279.88
279.882
279.884
279.886
279.889
279.891
279.894
279.896
279.899
279.902
279.905
279.909
279.912
279.915
279.919
279.923
279.926
279.93
279.934
279.947
279.962
279.976
279.99
280.003
280.015
280.026
280.035
280.044
280.052
280.059
280.066
280.072
280.079
280.084
280.09
280.096
280.101
280.106
280.111
280.116
280.121
280.126
280.13
280.135
280.139
280.143
280.148
279.943
279.958
279.972
279.986
279.999
280.011
280.022
280.032
280.041
280.049
280.056
280.063
280.07
280.076
280.082
280.088
280.094
280.099
280.105
280.11
280.115
280.12
280.125
280.129
280.134
280.139
280.143
280.148
279.939
279.954
279.968
279.983
279.996
280.008
280.019
280.029
280.038
280.046
280.054
280.061
280.067
280.074
280.08
280.086
280.092
280.097
280.103
280.108
280.114
280.119
280.124
280.129
280.133
280.138
280.143
280.148
279.935
279.95
279.965
279.979
279.992
280.004
280.016
280.026
280.035
280.043
280.051
280.058
280.065
280.072
280.078
280.084
280.09
280.096
280.101
280.107
280.112
280.118
280.123
280.128
280.133
280.138
280.143
280.148
279.932
279.946
279.961
279.975
279.989
280.001
280.012
280.023
280.032
280.04
280.048
280.056
280.063
280.069
280.076
280.082
280.088
280.094
280.1
280.105
280.111
280.116
280.122
280.127
280.132
280.137
280.142
280.147
279.928
279.942
279.957
279.972
279.986
279.998
280.009
280.02
280.029
280.038
280.046
280.053
280.06
280.067
280.074
280.08
280.086
280.092
280.098
280.104
280.11
280.115
280.121
280.126
280.132
280.137
280.142
280.147
279.925
279.939
279.954
279.969
279.982
279.995
280.007
280.017
280.026
280.035
280.043
280.051
280.058
280.065
280.072
280.078
280.085
280.091
280.097
280.103
280.109
280.114
280.12
280.126
280.131
280.137
280.142
280.147
279.921
279.936
279.951
279.965
279.979
279.992
280.004
280.014
280.024
280.033
280.041
280.049
280.056
280.063
280.07
280.076
280.083
280.089
280.095
280.101
280.107
280.113
280.119
280.125
280.131
280.136
280.142
280.147
279.918
279.932
279.948
279.962
279.976
279.989
280.001
280.012
280.021
280.03
280.039
280.046
280.054
280.061
280.068
280.075
280.081
280.088
280.094
280.1
280.106
280.112
280.118
280.124
280.13
280.136
280.141
280.147
279.915
279.929
279.945
279.96
279.974
279.987
279.998
280.009
280.019
280.028
280.036
280.044
280.052
280.059
280.066
280.073
280.08
280.086
280.093
280.099
280.105
280.111
280.118
280.124
280.129
280.135
280.141
280.147
279.912
279.926
279.942
279.957
279.971
279.984
279.996
280.007
280.017
280.026
280.034
280.042
280.05
280.057
280.064
280.071
280.078
280.085
280.091
280.098
280.104
280.111
280.117
280.123
280.129
280.135
280.141
280.147
279.909
279.924
279.939
279.954
279.968
279.981
279.993
280.004
280.014
280.023
280.032
280.04
280.048
280.055
280.063
280.07
280.077
280.083
280.09
280.097
280.103
280.11
280.116
280.122
280.129
280.135
280.141
280.147
279.906
279.921
279.936
279.952
279.966
279.979
279.991
280.002
280.012
280.021
280.03
280.038
280.046
280.054
280.061
280.068
280.075
280.082
280.089
280.096
280.102
280.109
280.115
280.122
280.128
280.134
280.141
280.147
279.904
279.918
279.934
279.949
279.964
279.977
279.989
280
280.01
280.019
280.028
280.036
280.044
280.052
280.059
280.067
280.074
280.081
280.088
280.095
280.101
280.108
280.115
280.121
280.128
280.134
280.14
280.147
279.901
279.916
279.932
279.947
279.961
279.975
279.987
279.998
280.008
280.017
280.026
280.035
280.043
280.05
280.058
280.065
280.072
280.08
280.087
280.094
280.1
280.107
280.114
280.121
280.127
280.134
280.14
280.147
279.899
279.914
279.929
279.945
279.959
279.973
279.985
279.996
280.006
280.016
280.024
280.033
280.041
280.049
280.056
280.064
280.071
280.078
280.086
280.093
280.1
280.106
280.113
280.12
280.127
280.133
280.14
280.147
279.897
279.912
279.927
279.943
279.957
279.971
279.983
279.994
280.004
280.014
280.023
280.031
280.039
280.047
280.055
280.062
280.07
280.077
280.084
280.092
280.099
280.106
280.113
280.12
280.126
280.133
280.14
280.147
279.895
279.91
279.925
279.941
279.955
279.969
279.981
279.992
280.003
280.012
280.021
280.03
280.038
280.046
280.054
280.061
280.069
280.076
280.083
280.091
280.098
280.105
280.112
280.119
280.126
280.133
280.14
280.147
279.893
279.908
279.923
279.939
279.953
279.967
279.979
279.991
280.001
280.011
280.02
280.028
280.036
280.044
280.052
280.06
280.068
280.075
280.083
280.09
280.097
280.104
280.112
280.119
280.126
280.133
280.14
280.147
279.891
279.906
279.922
279.937
279.952
279.965
279.978
279.989
279.999
280.009
280.018
280.027
280.035
280.043
280.051
280.059
280.067
280.074
280.082
280.089
280.096
280.104
280.111
280.118
280.125
280.132
280.139
280.146
279.889
279.904
279.92
279.935
279.95
279.964
279.976
279.987
279.998
280.008
280.017
280.025
280.034
280.042
280.05
280.058
280.066
280.073
280.081
280.088
280.096
280.103
280.11
280.118
280.125
280.132
280.139
280.146
279.888
279.903
279.918
279.934
279.949
279.962
279.975
279.986
279.996
280.006
280.015
280.024
280.033
280.041
280.049
280.057
280.065
280.072
280.08
280.088
280.095
280.103
280.11
280.117
280.125
280.132
280.139
280.146
279.886
279.901
279.917
279.932
279.947
279.961
279.973
279.985
279.995
280.005
280.014
280.023
280.031
280.04
280.048
280.056
280.064
280.072
280.079
280.087
280.095
280.102
280.11
280.117
280.124
280.132
280.139
280.146
279.885
279.9
279.916
279.931
279.946
279.959
279.972
279.983
279.994
280.004
280.013
280.022
280.03
280.039
280.047
280.055
280.063
280.071
280.079
280.086
280.094
280.102
280.109
280.117
280.124
280.132
280.139
280.146
279.884
279.899
279.914
279.93
279.944
279.958
279.971
279.982
279.993
280.003
280.012
280.021
280.029
280.038
280.046
280.054
280.062
280.07
280.078
280.086
280.093
280.101
280.109
280.116
280.124
280.131
280.139
280.146
279.882
279.897
279.913
279.929
279.943
279.957
279.969
279.981
279.992
280.002
280.011
280.02
280.028
280.037
280.045
280.053
280.061
280.069
280.077
280.085
280.093
280.101
280.108
280.116
280.124
280.131
280.139
280.146
279.881
279.896
279.912
279.927
279.942
279.956
279.968
279.98
279.991
280.001
280.01
280.019
280.028
280.036
280.044
280.053
280.061
280.069
280.077
280.085
280.092
280.1
280.108
280.116
280.123
280.131
280.139
280.146
279.88
279.895
279.911
279.926
279.941
279.955
279.967
279.979
279.99
280
280.009
280.018
280.027
280.035
280.044
280.052
280.06
280.068
280.076
280.084
280.092
280.1
280.108
280.115
280.123
280.131
280.139
280.146
279.879
279.894
279.91
279.926
279.94
279.954
279.967
279.978
279.989
279.999
280.008
280.017
280.026
280.035
280.043
280.051
280.059
280.068
280.076
280.084
280.092
280.1
280.107
280.115
280.123
280.131
280.138
280.146
279.878
279.893
279.909
279.925
279.939
279.953
279.966
279.977
279.988
279.998
280.008
280.017
280.025
280.034
280.042
280.051
280.059
280.067
280.075
280.083
280.091
280.099
280.107
280.115
280.123
280.131
280.138
280.146
279.878
279.893
279.908
279.924
279.939
279.952
279.965
279.977
279.987
279.997
280.007
280.016
280.025
280.033
280.042
280.05
280.058
280.067
280.075
280.083
280.091
280.099
280.107
280.115
280.123
280.131
280.138
280.146
279.877
279.892
279.908
279.923
279.938
279.952
279.964
279.976
279.987
279.997
280.006
280.015
280.024
280.033
280.041
280.05
280.058
280.066
280.074
280.083
280.091
280.099
280.107
280.115
280.123
280.13
280.138
280.146
279.876
279.891
279.907
279.923
279.937
279.951
279.964
279.975
279.986
279.996
280.006
280.015
280.024
280.032
280.041
280.049
280.058
280.066
280.074
280.082
280.09
280.098
280.107
280.114
280.122
280.13
280.138
280.146
279.876
279.891
279.907
279.922
279.937
279.951
279.963
279.975
279.986
279.996
280.005
280.014
280.023
280.032
280.041
280.049
280.057
280.066
280.074
280.082
280.09
280.098
280.106
280.114
280.122
280.13
280.138
280.146
279.875
279.89
279.906
279.922
279.936
279.95
279.963
279.974
279.985
279.995
280.005
280.014
280.023
280.032
280.04
280.049
280.057
280.065
280.074
280.082
280.09
280.098
280.106
280.114
280.122
280.13
280.138
280.146
279.875
279.89
279.906
279.921
279.936
279.95
279.962
279.974
279.985
279.995
280.005
280.014
280.023
280.031
280.04
280.048
280.057
280.065
280.073
280.082
280.09
280.098
280.106
280.114
280.122
280.13
280.138
280.146
279.875
279.89
279.905
279.921
279.936
279.949
279.962
279.974
279.985
279.995
280.004
280.014
280.022
280.031
280.04
280.048
280.057
280.065
280.073
280.082
280.09
280.098
280.106
280.114
280.122
280.13
280.138
280.146
279.874
279.889
279.905
279.921
279.935
279.949
279.962
279.974
279.984
279.995
280.004
280.013
280.022
280.031
280.04
280.048
280.056
280.065
280.073
280.081
280.09
280.098
280.106
280.114
280.122
280.13
280.138
280.146
279.874
279.889
279.905
279.921
279.935
279.949
279.962
279.973
279.984
279.994
280.004
280.013
280.022
280.031
280.039
280.048
280.056
280.065
280.073
280.081
280.09
280.098
280.106
280.114
280.122
280.13
280.138
280.146
279.874
279.889
279.905
279.92
279.935
279.949
279.962
279.973
279.984
279.994
280.004
280.013
280.022
280.031
280.039
280.048
280.056
280.065
280.073
280.081
280.09
280.098
280.106
280.114
280.122
280.13
280.138
280.146
)
;

boundaryField
{
    bc-2
    {
        type            empty;
    }
    bc-3
    {
        type            empty;
    }
    bottom
    {
        type            fixedValue;
        value           uniform 280.15;
    }
    leftSide
    {
        type            zeroGradient;
    }
    naturalSurface
    {
        type            codedFixedValue;
        value           uniform 265.691;
        redirectType    seasonalFixedValue;
        code            #{
             scalar  t = this->db().time().value()/365/24/60/60;
             scalar  T0 = 6.5+273.15  ;  // average temperature
             scalar  A  = 14.5 ;          // ampitude
             scalar  p  = 8760/24/365 ;    //cycle
             scalar  R0 = 0.04;
             operator==(T0+A*Foam::sin(2*3.1415926/p*t+3.1415926/2)+R0*t); 
        #};
    }
    rightSide
    {
        type            zeroGradient;
    }
    slopesurface
    {
        type            codedFixedValue;
        value           uniform 265.691;
        redirectType    seasonalFixedValue;
        code            #{
             scalar  t = this->db().time().value()/365/24/60/60;
             scalar  T0 = 6.5+273.15  ;  // average temperature
             scalar  A  = 14.5 ;          // ampitude
             scalar  p  = 8760/24/365 ;    //cycle
             scalar  R0 = 0.04;
             operator==(T0+A*Foam::sin(2*3.1415926/p*t+3.1415926/2)+R0*t); 
        #};
    }
    subGradeSurface
    {
        type            codedFixedValue;
        value           uniform 265.691;
        redirectType    seasonalFixedValue;
        code            #{
             scalar  t = this->db().time().value()/365/24/60/60;
             scalar  T0 = 6.5+273.15  ;  // average temperature
             scalar  A  = 14.5 ;          // ampitude
             scalar  p  = 8760/24/365 ;    //cycle
             scalar  R0 = 0.04;
             operator==(T0+A*Foam::sin(2*3.1415926/p*t+3.1415926/2)+R0*t); 
        #};
    }
}


// ************************************************************************* //
