# Supplementary material for: A finite volume-based model for the hydrothermal behavior of soil under freeze–thaw cycles
Source: PLoS One. 2021 Jun 3;16(6):e0252680. doi: 10.1371/journal.pone.0252680 (PMC8174737; doi:10.1371/journal.pone.0252680)
Supplement: S1 Data — (ZIP) [file pone.0252680.s001.zip › Data at equal time interval/3.31776e+08/volContOfIce]

/*--------------------------------*- C++ -*----------------------------------*\
| =========                 |                                                 |
| \\      /  F ield         | OpenFOAM: The Open Source CFD Toolbox           |
|  \\    /   O peration     | Version:  2.4.0                                 |
|   \\  /    A nd           | Web:      www.OpenFOAM.org                      |
|    \\/     M anipulation  |                                                 |
\*---------------------------------------------------------------------------*/
FoamFile
{
    version     2.0;
    format      ascii;
    class       volScalarField;
    location    "3.31776e+08";
    object      volContOfIce;
}
// * * * * * * * * * * * * * * * * * * * * * * * * * * * * * * * * * * * * * //

dimensions      [0 0 0 0 0 0 0];

internalField   nonuniform List<scalar> 
9554
(
0.223179
0.136227
0
0
0
0
0
0
0
0
0
0
0
0
0
0
0
0
0
0
0
0
0.223175
0.136224
0
0
0
0
0
0
0
0
0
0
0
0
0
0
0
0
0
0
0
0
0.223167
0.13622
0
0
0
0
0
0
0
0
0
0
0
0
0
0
0
0
0
0
0
0
0.223156
0.136213
0
0
0
0
0
0
0
0
0
0
0
0
0
0
0
0
0
0
0
0
0.223141
0.136204
0
0
0
0
0
0
0
0
0
0
0
0
0
0
0
0
0
0
0
0
0.223123
0.136193
0
0
0
0
0
0
0
0
0
0
0
0
0
0
0
0
0
0
0
0
0.2231
0.136179
0
0
0
0
0
0
0
0
0
0
0
0
0
0
0
0
0
0
0
0
0.223074
0.136163
0
0
0
0
0
0
0
0
0
0
0
0
0
0
0
0
0
0
0
0
0.223044
0.136145
0
0
0
0
0
0
0
0
0
0
0
0
0
0
0
0
0
0
0
0
0.223011
0.136125
0
0
0
0
0
0
0
0
0
0
0
0
0
0
0
0
0
0
0
0
0.222973
0.136102
0
0
0
0
0
0
0
0
0
0
0
0
0
0
0
0
0
0
0
0
0.222932
0.136077
0
0
0
0
0
0
0
0
0
0
0
0
0
0
0
0
0
0
0
0
0.222887
0.136049
0
0
0
0
0
0
0
0
0
0
0
0
0
0
0
0
0
0
0
0
0.222839
0.13602
0
0
0
0
0
0
0
0
0
0
0
0
0
0
0
0
0
0
0
0
0.222786
0.135988
0
0
0
0
0
0
0
0
0
0
0
0
0
0
0
0
0
0
0
0
0.222731
0.135953
0
0
0
0
0
0
0
0
0
0
0
0
0
0
0
0
0
0
0
0
0.222671
0.135917
0
0
0
0
0
0
0
0
0
0
0
0
0
0
0
0
0
0
0
0
0.222608
0.135878
0
0
0
0
0
0
0
0
0
0
0
0
0
0
0
0
0
0
0
0
0.222542
0.135836
0
0
0
0
0
0
0
0
0
0
0
0
0
0
0
0
0
0
0
0
0.222472
0.135793
0
0
0
0
0
0
0
0
0
0
0
0
0
0
0
0
0
0
0
0
0.222399
0.135747
0
0
0
0
0
0
0
0
0
0
0
0
0
0
0
0
0
0
0
0
0.222322
0.1357
0
0
0
0
0
0
0
0
0
0
0
0
0
0
0
0
0
0
0
0
0.22224
0.135651
0
0
0
0
0
0
0
0
0
0
0
0
0
0
0
0
0
0
0
0
0.222153
0.135601
0
0
0
0
0
0
0
0
0
0
0
0
0
0
0
0
0
0
0
0
0.22206
0.135552
0
0
0
0
0
0
0
0
0
0
0
0
0
0
0
0
0
0
0
0
0.221959
0.135504
0
0
0
0
0
0
0
0
0
0
0
0
0
0
0
0
0
0
0
0
0.22185
0.13546
0
0
0
0
0
0
0
0
0
0
0
0
0
0
0
0
0
0
0
0
0.221731
0.135422
0
0
0
0
0
0
0
0
0
0
0
0
0
0
0
0
0
0
0
0
0.221602
0.135394
0
0
0
0
0
0
0
0
0
0
0
0
0
0
0
0
0
0
0
0
0.221465
0.135382
0
0
0
0
0
0
0
0
0
0
0
0
0
0
0
0
0
0
0
0
0.221326
0.135391
0
0
0
0
0
0
0
0
0
0
0
0
0
0
0
0
0
0
0
0
0.221196
0.135427
0
0
0
0
0
0
0
0
0
0
0
0
0
0
0
0
0
0
0
0
0.2211
0.135493
0
0
0
0
0
0
0
0
0
0
0
0
0
0
0
0
0
0
0
0
0.221083
0.135582
0
0
0
0
0
0
0
0
0
0
0
0
0
0
0
0
0
0
0
0
0.221239
0.135641
0
0
0
0
0
0
0
0
0
0
0
0
0
0
0
0
0
0
0
0
0.221639
0.135575
0
0
0
0
0
0
0
0
0
0
0
0
0
0
0
0
0
0
0
0
0.222546
0.135174
0
0
0
0
0
0
0
0
0
0
0
0
0
0
0
0
0
0
0
0
0.224108
0.133903
0
0
0
0
0
0
0
0
0
0
0
0
0
0
0
0
0
0
0
0
0.226772
0.130431
0
0
0
0
0
0
0
0
0
0
0
0
0
0
0
0
0
0
0
0
0.228884
0.121157
0
0
0
0
0
0
0
0
0
0
0
0
0
0
0
0
0
0
0
0
0.27829
0.369854
0.314646
0.235596
0.197813
0.205387
0.205068
0.124281
0.200067
0.173802
0.173033
0.124545
0.186585
0.163237
0.192516
0.117712
0.186011
0.242445
0.13329
0.204697
0.20956
0.165145
0.189344
0.129849
0.153379
0.204779
0.222523
0.145586
0.189669
0.275048
0.180976
0.253052
0.261282
0.190146
0
0.185832
0
0
0.126945
0.186703
0.140471
0.123441
0.194263
0.167015
0.20992
0.154039
0.179998
0
0.109867
0
0.199916
0
0.087024
0
0
0
0
0
0.137076
0.199222
0.106834
0
0
0
0.146595
0
0
0
0
0
0
0
0
0
0
0
0
0
0
0
0
0
0
0
0
0
0
0
0
0
0
0
0
0
0
0
0
0
0
0
0
0
0
0
0
0
0
0
0
0
0
0
0
0
0.204499
0
0
0
0
0
0
0
0
0
0
0.204576
0
0
0
0
0
0
0
0
0.153331
0.0727678
0
0
0
0
0
0
0
0
0
0
0
0
0
0
0
0
0
0
0
0
0
0
0
0
0.0937966
0.119017
0.263261
0.148927
0.182702
0
0
0
0
0
0
0
0
0
0
0
0
0
0
0
0
0.197538
0
0
0
0
0
0
0
0
0
0
0
0
0
0
0
0
0
0
0
0
0
0
0.142192
0
0
0.222883
0
0
0
0
0
0
0
0
0
0
0
0
0
0.148784
0.215788
0
0
0
0.160728
0
0
0
0.109091
0
0
0
0
0
0
0
0
0
0
0
0
0
0
0
0
0
0
0
0
0.159303
0.208607
0
0
0
0
0
0
0
0
0
0
0
0
0
0
0
0
0
0
0.124149
0
0.119378
0.156816
0
0
0
0
0
0
0.14827
0.270769
0
0
0
0.108114
0
0
0
0
0
0
0
0.086331
0
0
0
0
0
0
0
0
0
0
0
0
0
0
0
0
0
0
0
0
0
0
0
0
0
0
0
0
0
0
0
0
0
0
0
0
0.213012
0.0942298
0
0
0
0
0.166734
0
0
0
0
0
0
0
0
0
0
0
0
0
0
0
0
0
0.1452
0.241881
0
0
0
0
0
0
0
0
0
0
0.0846477
0.141444
0
0
0
0
0
0
0
0
0
0
0
0
0
0
0
0
0
0
0
0
0
0
0
0
0
0
0
0
0
0
0
0
0
0
0
0.122582
0
0
0
0
0
0
0
0
0.166662
0.265172
0
0
0.141702
0.0697899
0
0
0
0.0780243
0
0
0
0
0.211824
0.143034
0.162284
0.212512
0
0
0
0
0
0
0
0
0.169943
0.111832
0
0
0
0
0
0
0
0
0
0
0
0
0
0
0
0
0
0.0657369
0
0
0
0
0.157358
0.111418
0
0
0
0
0
0
0
0
0
0
0
0
0.195139
0.306245
0.269803
0.143521
0
0
0
0
0
0
0.151967
0.278517
0.156174
0
0.287685
0.220151
0.246359
0.230254
0.235023
0.130474
0.205113
0.102934
0.201033
0.14342
0.204454
0.135184
0.151486
0.157138
0.202709
0
0.172515
0.148289
0
0
0
0.17596
0.128322
0
0.145878
0
0.120037
0
0.100939
0
0
0
0.110344
0
0.145796
0
0
0
0.150815
0
0
0
0.0929649
0
0.101557
0
0.129778
0
0.127222
0
0
0
0
0.160852
0.116589
0
0
0
0
0.108514
0.125975
0
0.101468
0
0.150066
0
0
0.131299
0
0.10369
0.159096
0
0
0
0
0
0
0.069411
0.0660343
0.189009
0.105443
0.139392
0
0.136243
0
0
0.149835
0
0.140874
0
0.235292
0.0596639
0
0
0
0
0
0
0.115906
0.107192
0
0
0
0
0.158336
0
0
0
0.155325
0
0
0
0
0
0.128672
0.182563
0.223454
0.121899
0.145665
0
0
0
0.157076
0.16015
0
0
0
0.161491
0.0269693
0
0.0967941
0.157154
0
0.108066
0
0.0678834
0
0
0
0
0
0.0432127
0.0939503
0
0.226819
0.150671
0
0
0.144533
0.153574
0.125076
0.198338
0
0
0.251587
0.150681
0.145401
0.156123
0
0
0.124825
0.15265
0.129242
0.116712
0.160569
0.100298
0.117412
0.0703303
0
0
0.0641123
0
0.161867
0.121836
0.13696
0
0.0528864
0.126485
0
0
0
0
0
0
0
0
0
0
0
0
0
0
0.121301
0.150781
0
0
0.146712
0.0936529
0.155231
0.147618
0
0
0.0912511
0.0317278
0.265104
0.185392
0
0
0
0
0.152427
0.100576
0
0
0
0
0
0
0.184964
0.232227
0.111036
0.148486
0.15094
0.265679
0.0923676
0.114498
0
0.0965017
0
0
0
0
0.0994583
0
0.101209
0
0
0
0.134709
0.168682
0.156593
0.165503
0
0
0.103483
0
0
0.0430621
0.270422
0.182685
0
0
0.100483
0
0
0
0.0963836
0.146037
0
0
0
0
0
0.108099
0
0
0.0208394
0
0.163292
0.19999
0.0341243
0.100074
0.0654921
0
0
0.0431434
0.168927
0.132227
0
0
0
0
0.157922
0.159434
0
0
0
0
0
0
0
0
0
0
0.19519
0.259043
0
0
0.260728
0.300552
0.224109
0.219567
0.230909
0.225082
0.231516
0.235259
0.231839
0.226091
0.23191
0.226237
0.231729
0.225239
0.231819
0.22454
0.231335
0.22562
0.231033
0.216439
0.23046
0.22284
0.229338
0.222249
0.22764
0.218645
0.224001
0.207499
0.218434
0.200762
0.218737
0.21673
0.260991
0.282852
0.22396
0.219736
0.230545
0.223529
0.232389
0.213628
0.232417
0.221289
0.232118
0.224552
0.231486
0.224515
0.2312
0.228146
0.231386
0.217205
0.230947
0.226887
0.230073
0.226348
0.2293
0.213748
0.227619
0.216292
0.224169
0.20377
0.218798
0.206728
0.218409
0.224896
0
0.255139
0.157433
0
0.29098
0.197041
0.25542
0.221622
0.208971
0.180581
0.152837
0.142589
0.212431
0.119366
0.220686
0.132123
0.200753
0.161747
0.218972
0
0.205875
0.0868565
0
0.143602
0.158855
0
0
0
0.0398221
0
0.153724
0
0
0
0.0938792
0
0.0883407
0
0
0
0.145758
0
0
0
0.093227
0
0.123
0
0
0
0
0.161319
0.0472158
0
0
0
0
0.135306
0.143795
0
0
0.152639
0
0.137997
0.161899
0
0.170997
0
0
0.159627
0
0.0704959
0
0
0
0
0.16328
0
0
0.151973
0.153131
0.0353231
0
0.116764
0.0202295
0.135186
0.258435
0
0
0
0
0
0
0
0
0.138828
0.113076
0.116726
0
0
0.190373
0.158255
0
0
0
0
0.144706
0.138588
0.156675
0.0406889
0
0
0
0
0.112265
0.139563
0
0.133414
0
0
0
0.154304
0
0
0
0.153749
0.230428
0.100708
0
0
0
0
0.148565
0.26133
0.0434475
0
0.0984929
0
0
0
0.113724
0.14546
0.200664
0.122251
0.150067
0.171982
0
0
0
0
0.0414168
0
0
0
0
0
0
0
0.115215
0.0472997
0
0.114857
0.087359
0.162136
0
0
0.150143
0.113006
0
0
0.0825936
0.154135
0.235216
0.122356
0
0
0.230372
0.152125
0.10241
0
0
0
0.136386
0.0744094
0.108982
0.135046
0.11817
0.160882
0.12529
0.150951
0
0
0
0
0
0
0
0.0636233
0.138171
0
0
0
0.117643
0.160304
0.140436
0.0643644
0.169929
0.115044
0
0
0
0
0
0
0
0
0
0
0
0.0673767
0
0
0.142203
0.214393
0.137892
0.103908
0.121122
0
0
0
0
0
0
0
0.0711331
0.0422239
0
0
0.210018
0.163196
0.147418
0.105163
0.0843994
0
0.145856
0.125991
0.192486
0.156827
0
0
0.0891358
0
0.0409894
0
0.124333
0.149359
0.161939
0.202705
0
0
0
0
0
0
0.125418
0.0455096
0
0
0
0.107199
0.0953187
0
0
0
0.0885892
0
0.124543
0.138709
0
0
0
0
0
0
0
0.0932357
0.199764
0.207718
0
0
0
0.0465027
0
0
0.161279
0.149528
0
0
0
0
0
0
0
0
0
0
0
0.114253
0.15885
0.144069
0.157289
0.144878
0.201089
0.274325
0
0
0
0
0
0.185254
0
0
0.125636
0.187354
0.193026
0.203293
0.210992
0.171315
0.255772
0.107121
0.236362
0.129847
0.150804
0.13194
0.203131
0.156833
0.224932
0
0
0
0
0
0
0.103928
0.233087
0
0.163837
0
0.0258372
0
0.0528635
0
0
0
0
0
0
0
0
0
0
0
0
0
0
0
0
0
0
0
0
0
0
0
0
0
0
0
0
0
0
0
0
0
0
0
0
0
0
0
0
0
0
0
0
0
0
0
0
0
0
0
0
0
0
0
0
0
0.150716
0
0
0
0
0
0.142785
0
0.15602
0
0
0
0
0
0
0
0
0
0
0.0684455
0
0
0
0
0
0
0
0
0
0
0
0
0
0.229848
0.134113
0
0
0
0
0
0
0
0
0
0
0.192829
0.0734238
0
0
0
0
0
0
0
0
0
0
0.231973
0.00325911
0
0
0
0
0
0
0
0
0
0
0
0
0
0
0
0
0
0
0
0
0.154472
0.215433
0
0
0
0
0
0
0
0
0
0
0
0
0.135568
0
0.183915
0.19314
0.169839
0.201551
0
0
0
0
0
0
0
0
0
0
0
0
0
0
0
0
0
0
0
0
0
0
0
0
0
0
0
0
0
0
0
0
0
0
0
0
0
0
0
0
0
0
0
0
0
0
0
0
0
0
0
0
0
0
0.167566
0.210462
0
0
0
0
0
0
0
0
0.0480619
0.139318
0
0
0.0396003
0
0
0
0
0
0.209683
0.15649
0
0
0
0.0954082
0
0
0
0
0
0
0
0
0
0
0
0
0
0
0
0
0
0
0
0
0
0
0
0
0
0
0
0
0
0
0
0
0
0
0
0
0
0
0
0
0
0
0.032298
0.137029
0
0
0
0
0
0
0
0
0
0
0.119471
0.1385
0
0
0.168326
0.207392
0.172871
0.13273
0
0
0
0
0
0
0
0
0
0
0
0
0.0408118
0.139249
0
0
0
0
0
0
0
0
0
0
0
0
0
0
0.124942
0.128744
0
0
0
0
0
0
0.22055
0.137105
0
0
0
0
0
0
0
0
0
0
0
0
0
0
0
0
0
0
0
0
0
0.0334577
0
0
0
0
0
0
0
0
0
0
0
0
0
0
0
0
0
0
0
0
0
0
0
0
0
0
0.00765153
0
0
0
0
0
0
0
0.110007
0.156301
0
0
0
0
0.114641
0
0
0
0.204078
0.30555
0.154379
0.184635
0.206395
0.27054
0.245712
0.192614
0
0
0
0
0
0
0.231415
0.31397
0.369988
0.279321
0.243101
0.237062
0.179557
0.247501
0.134215
0.186929
0.124928
0.190108
0.123319
0.202565
0.122565
0.204609
0.179582
0.19735
0.264144
0.164068
0.205361
0.172325
0.194787
0.163046
0.254526
0.132108
0.194262
0.183644
0.177502
0.148753
0.204986
0.152691
0.188874
0.236585
0
0
0
0
0
0
0
0
0
0
0
0
0
0
0
0
0
0
0
0
0
0
0
0
0
0
0
0
0
0
0
0
0
0
0
0
0
0
0
0
0
0
0
0
0
0
0
0
0
0
0
0
0
0
0
0
0
0
0
0
0
0
0
0
0
0
0
0
0
0
0
0
0
0
0
0
0
0
0
0
0
0
0
0
0
0
0
0
0
0
0
0
0
0
0
0
0
0
0
0
0
0
0
0
0
0
0
0
0
0
0
0
0
0
0
0
0
0
0
0
0
0
0
0
0
0
0
0
0
0
0
0
0
0
0
0
0
0
0
0
0
0
0
0
0
0
0
0
0
0
0
0
0
0
0
0
0
0
0
0
0
0
0
0
0
0
0
0
0
0
0
0
0
0
0
0
0
0
0
0
0
0
0
0
0
0
0
0
0
0
0
0
0
0
0
0
0
0
0
0
0
0
0
0
0
0
0
0
0
0
0
0
0
0
0
0
0
0
0
0
0
0
0
0
0
0
0
0
0
0
0
0
0
0
0
0
0
0
0
0
0
0
0
0
0
0
0
0
0
0
0
0
0
0
0
0
0
0
0
0
0
0
0
0
0
0
0
0
0
0
0
0
0
0
0
0
0
0
0
0
0
0
0
0
0
0
0
0
0
0
0
0
0
0
0
0
0
0
0
0
0
0
0
0
0
0
0
0
0
0
0
0
0
0
0
0
0
0
0
0
0
0
0
0
0
0
0
0
0
0
0
0
0
0
0
0
0
0
0
0
0
0
0
0
0
0
0
0
0
0
0
0
0
0
0
0
0
0
0
0
0
0
0
0
0
0
0
0
0
0
0
0
0
0
0
0
0
0
0
0
0
0
0
0
0
0
0
0
0
0
0
0
0
0
0
0
0
0
0
0
0
0
0
0
0
0
0
0
0
0
0
0
0
0
0
0
0
0
0
0
0
0
0
0
0
0
0
0
0
0
0
0
0
0
0
0
0
0
0
0
0
0
0
0
0
0
0
0
0
0
0
0
0
0
0
0
0
0
0
0
0
0
0
0
0
0
0
0
0
0
0
0
0
0
0
0
0
0
0
0
0
0
0
0
0
0
0
0
0
0
0
0
0
0
0
0
0
0
0
0
0
0
0
0
0
0
0
0
0
0
0
0
0
0
0
0
0
0
0
0
0
0
0
0
0
0
0
0
0
0
0
0
0
0
0
0
0
0
0
0
0
0
0
0
0
0
0
0
0
0
0
0
0
0
0
0
0
0
0
0
0
0
0
0
0
0
0
0
0
0
0
0
0
0
0
0
0
0
0
0
0
0
0
0
0
0
0
0
0
0
0
0
0
0
0
0
0
0
0
0
0
0
0
0
0
0
0
0
0
0
0
0
0
0
0
0
0
0
0
0
0
0
0
0
0
0
0
0
0
0
0
0
0
0
0
0
0
0
0
0
0
0
0
0
0
0
0
0
0
0
0
0
0
0
0
0
0
0
0
0
0
0
0
0
0
0
0
0
0
0
0
0
0
0
0
0
0
0
0
0
0
0
0
0
0
0
0
0
0
0
0
0
0
0
0
0
0
0
0
0
0
0
0
0
0
0
0
0
0
0
0
0
0
0
0
0
0
0
0
0
0
0
0
0
0
0
0
0
0
0
0
0
0
0
0
0
0
0
0
0
0
0
0
0
0
0
0
0
0
0
0
0
0
0
0
0
0
0
0
0
0
0
0
0
0
0
0
0
0
0
0
0
0
0
0
0
0
0
0
0
0
0
0
0
0
0
0
0
0
0
0
0
0
0
0
0
0
0
0
0
0
0
0
0
0
0
0
0
0
0
0
0
0
0
0
0
0
0
0
0
0
0
0
0
0
0
0
0
0
0
0
0
0
0
0
0
0
0
0
0
0
0
0
0
0
0
0
0
0
0
0
0
0
0
0
0
0
0
0
0
0
0
0
0
0
0
0
0
0
0
0
0
0
0
0
0
0
0
0
0
0
0
0
0
0
0
0
0
0
0
0
0
0
0
0
0
0
0
0
0
0
0
0
0
0
0
0
0
0
0
0
0
0
0
0
0
0
0
0
0
0
0
0
0
0
0
0
0
0
0
0
0
0
0
0
0
0
0
0
0
0
0
0
0
0
0
0
0
0
0
0
0
0
0
0
0
0
0
0
0
0
0
0
0
0
0
0
0
0
0
0
0
0
0
0
0
0
0
0
0
0
0
0
0
0
0
0
0
0
0
0
0
0
0
0
0
0
0
0
0
0
0
0
0
0
0
0
0
0
0
0
0
0
0
0
0
0
0
0
0
0
0
0
0
0
0
0
0
0
0
0
0
0
0
0
0
0
0
0
0
0
0
0
0
0
0
0
0
0
0
0
0
0
0
0
0
0
0
0
0
0
0
0
0
0
0
0
0
0
0
0
0
0
0
0
0
0
0
0
0
0
0
0
0
0
0
0
0
0
0
0
0
0
0
0
0
0
0
0
0
0
0
0
0
0
0
0
0
0
0
0
0
0
0
0
0
0
0
0
0
0.0605444
0.0788489
0.101657
0.132341
0.165219
0.202296
0
0
0
0
0.0476322
0.0956521
0
0
0
0
0
0
0
0
0
0
0
0
0
0
0
0
0
0
0
0
0
0
0
0
0
0
0
0
0
0
0
0
0
0
0
0
0
0
0
0
0
0
0
0
0
0
0
0
0
0
0
0
0
0
0
0
0
0
0
0
0
0
0
0
0
0
0
0
0
0
0
0
0
0
0
0
0
0
0
0
0
0
0
0
0
0
0
0
0
0
0
0
0
0
0
0
0
0
0
0
0
0
0
0
0
0
0
0
0
0
0
0
0
0
0
0
0
0
0
0
0
0
0
0
0
0
0
0
0
0
0
0
0
0
0
0
0
0
0
0
0
0
0
0
0
0
0
0
0
0
0
0
0
0
0
0
0
0
0
0
0
0
0
0
0
0
0
0
0
0
0
0
0
0
0
0
0
0
0
0
0
0
0
0
0
0
0
0
0
0
0
0
0
0
0
0
0
0
0
0
0
0
0
0
0
0
0
0
0
0
0
0
0
0
0
0
0
0
0
0
0
0
0
0
0
0
0
0
0
0
0
0
0
0
0
0
0
0
0
0
0
0
0
0
0
0
0
0
0
0
0
0
0
0
0
0
0
0
0
0
0
0
0
0
0
0
0
0
0
0
0
0
0
0
0
0
0
0
0
0
0
0
0
0
0
0
0
0
0.0392757
0
0
0
0
0
0
0
0
0
0
0
0
0
0
0
0
0
0
0
0
0
0
0
0
0
0
0
0
0
0
0
0
0
0
0
0
0
0
0
0
0
0
0
0
0
0
0
0
0
0
0
0
0
0
0
0
0
0
0
0
0
0
0
0
0
0
0
0
0
0
0
0
0
0
0
0
0
0
0
0
0
0
0
0
0
0
0
0
0
0
0
0
0
0
0
0
0
0
0
0
0
0
0
0
0
0
0
0
0
0
0
0
0
0
0
0
0
0
0
0
0
0
0
0
0
0
0
0
0
0
0
0
0
0
0
0
0
0
0
0
0
0
0
0
0
0
0
0
0
0
0
0
0
0
0
0
0
0
0
0
0
0
0
0
0
0
0
0
0
0
0
0
0
0
0
0
0
0
0
0
0
0
0
0
0
0
0
0
0
0
0
0
0
0
0
0
0
0
0
0
0
0
0
0
0
0
0
0
0
0
0
0
0
0
0
0
0
0
0
0
0
0
0
0
0
0
0
0
0
0
0
0
0
0
0
0
0
0
0
0
0
0
0
0
0
0
0
0
0
0
0
0
0
0
0
0
0
0
0
0
0
0
0
0
0
0
0
0
0
0
0
0
0
0
0
0
0
0
0
0
0
0
0
0
0
0
0
0
0
0
0
0
0
0
0
0
0
0
0
0
0
0
0
0
0
0
0
0
0
0
0
0
0
0
0
0
0
0
0
0
0
0
0
0
0
0
0
0
0
0
0
0
0
0
0
0
0
0
0
0
0
0
0
0
0
0
0
0
0
0
0
0
0
0
0
0
0
0
0
0
0
0
0
0
0
0
0
0
0
0
0
0
0
0
0
0
0
0
0
0
0
0
0
0
0
0
0
0
0
0
0
0
0
0
0
0
0
0
0
0
0
0
0
0
0
0
0
0
0
0
0
0
0
0
0
0
0
0
0
0
0
0
0
0
0
0
0
0
0
0
0
0
0
0
0
0
0
0
0
0
0
0
0
0
0
0
0
0
0
0
0
0
0
0
0
0
0
0
0
0
0
0
0
0
0
0
0
0
0
0
0
0
0
0
0
0
0
0
0
0
0
0
0
0
0
0
0
0
0
0
0
0
0
0
0
0
0
0
0
0
0
0
0
0
0
0
0
0
0
0
0
0
0
0
0
0
0
0
0
0
0
0
0
0
0
0
0
0
0
0
0
0
0
0
0
0
0
0
0
0
0
0
0
0
0
0
0
0
0
0
0
0
0
0
0
0
0
0
0
0
0
0
0
0
0
0
0
0
0
0
0
0
0
0
0
0
0
0
0
0
0
0
0
0
0
0
0
0
0
0
0
0
0
0
0
0
0
0
0
0
0
0
0
0
0
0
0
0
0
0
0
0
0
0
0
0
0
0
0
0
0
0
0
0
0
0
0
0
0
0
0
0
0
0
0
0
0
0
0
0
0
0
0
0
0
0
0
0
0
0
0
0
0
0
0
0
0
0
0
0
0
0
0
0
0
0
0
0
0
0
0
0
0
0
0
0
0
0
0
0
0
0
0
0
0
0
0
0
0
0
0
0
0
0
0
0
0
0
0
0
0
0
0
0
0
0
0
0
0
0
0
0
0
0
0
0
0
0
0
0
0
0
0
0
0
0
0
0
0
0
0
0
0
0
0
0
0
0
0
0
0
0
0
0
0
0
0
0
0
0
0
0
0
0
0
0
0
0
0
0
0
0
0
0
0
0
0
0
0
0
0
0
0
0
0
0
0
0
0
0
0
0
0
0
0
0
0
0
0
0
0
0
0
0
0
0
0
0
0
0
0
0
0
0
0
0
0
0
0
0
0
0
0
0
0
0
0
0
0
0
0
0
0
0
0
0
0
0
0
0
0
0
0
0
0
0
0
0
0
0
0
0
0
0
0
0
0
0
0
0
0
0
0
0
0
0
0
0
0
0
0
0
0
0
0
0
0
0
0
0
0
0
0
0
0
0
0
0
0
0
0
0
0
0
0
0
0
0
0
0
0
0
0
0
0
0
0
0
0
0
0
0
0
0
0
0
0
0
0
0
0
0
0
0
0
0
0
0
0
0
0
0
0
0
0
0
0
0
0
0
0
0
0
0
0
0
0
0
0
0
0
0
0
0
0
0
0
0
0
0
0
0
0
0
0
0
0
0
0
0
0
0
0
0
0
0
0
0
0
0
0
0
0
0
0
0
0
0
0
0
0
0
0
0
0
0
0
0
0
0
0
0
0
0
0
0
0
0
0
0
0
0
0
0
0
0
0
0
0
0
0
0
0
0
0
0
0
0
0
0
0
0
0
0
0
0
0
0
0
0
0
0
0
0
0
0
0
0
0
0
0
0
0
0
0
0
0
0
0
0
0
0
0
0
0
0
0
0
0
0
0
0
0
0
0
0
0
0
0
0
0
0
0
0
0
0
0
0
0
0
0
0
0
0
0
0
0
0
0
0
0
0
0
0
0
0
0
0
0
0
0
0
0
0
0
0
0
0
0
0
0
0
0
0
0
0
0
0
0
0
0
0
0
0
0
0
0
0
0
0
0
0
0
0
0
0
0
0
0
0
0
0
0
0
0
0
0
0
0
0
0
0
0
0
0
0
0
0
0
0
0
0
0
0
0
0
0
0
0
0
0
0
0
0
0
0
0
0
0
0
0
0
0
0
0
0
0
0
0
0
0
0
0
0
0
0
0
0
0
0
0
0
0
0
0
0
0
0
0
0
0
0
0
0
0
0
0
0
0
0
0
0
0
0
0
0
0
0
0
0
0
0
0
0
0
0
0
0
0
0
0
0
0
0
0
0
0
0
0
0
0
0
0
0
0
0
0
0
0
0
0
0
0
0
0
0
0
0
0
0
0
0
0
0
0
0
0
0
0
0
0
0
0
0
0
0
0
0
0
0
0
0
0
0
0
0
0
0
0
0
0
0
0
0
0
0
0
0
0
0
0
0
0
0
0
0
0
0
0
0
0
0
0
0
0
0
0
0
0
0
0
0
0
0
0
0
0
0
0
0
0
0
0
0
0
0
0
0
0
0
0
0
0
0
0
0
0
0
0
0
0
0
0
0
0
0
0
0
0
0
0
0
0
0
0
0
0
0
0
0
0
0
0
0
0
0
0
0
0
0
0
0
0
0
0
0
0
0
0
0
0
0
0
0
0
0
0
0
0
0
0
0
0
0
0
0
0
0
0
0
0
0
0
0
0
0
0
0
0
0
0
0
0
0
0
0
0
0
0
0
0
0
0
0
0
0
0
0
0
0
0
0
0
0
0
0
0
0
0
0
0
0
0
0
0
0
0
0
0
0
0
0
0
0
0
0
0
0
0
0
0
0
0
0
0
0
0
0
0
0
0
0
0
0
0
0
0
0
0
0
0
0
0
0
0
0
0
0
0
0
0
0
0
0
0
0
0
0
0
0
0
0
0
0
0
0
0
0
0
0
0
0
0
0
0
0
0
0
0
0
0
0
0
0
0
0
0
0
0
0
0
0
0
0
0
0
0
0
0
0
0
0
0
0
0
0
0
0
0
0
0
0
0
0
0
0
0
0
0
0
0
0
0
0
0
0
0
0
0
0
0
0
0
0
0
0
0
0
0
0
0
0
0
0
0
0
0
0
0
0
0
0
0
0
0
0
0
0
0
0
0
0
0
0
0
0
0
0
0
0
0
0
0
0
0
0
0
0
0
0
0
0
0
0
0
0
0
0
0
0
0
0
0
0
0
0
0
0
0
0
0
0
0
0
0
0
0
0
0
0
0.0408264
0
0
0
0
0
0
0
0
0
0
0
0
0
0
0
0
0
0
0
0
0
0
0
0
0
0
0
0
0
0
0
0
0
0
0
0
0
0
0
0
0
0
0
0
0
0
0
0
0
0
0
0
0
0
0
0
0
0
0
0
0
0
0
0
0
0
0
0
0
0
0
0
0
0
0
0
0
0
0
0
0
0
0
0
0
0
0
0
0
0
0
0
0
0
0
0
0
0
0
0
0
0
0
0
0
0
0
0
0
0
0
0
0
0
0
0
0
0
0
0
0
0
0
0
0
0
0
0
0
0
0
0
0
0
0
0
0
0
0
0
0
0
0
0
0
0
0
0
0
0
0
0
0
0
0
0
0
0
0
0
0
0
0
0
0
0
0
0
0
0
0
0
0
0
0
0
0
0
0
0
0
0
0
0
0
0
0
0
0
0
0
0
0
0
0
0
0
0
0
0
0
0
0
0
0
0
0
0
0
0
0
0
0
0
0
0
0
0
0
0
0
0
0
0
0
0
0
0
0
0
0
0
0
0
0
0
0
0
0
0
0
0
0
0
0
0
0
0
0
0
0
0
0
0
0
0
0
0
0
0
0
0
0
0
0
0
0
0
0
0
0
0
0
0
0
0
0
0
0
0
0
0
0
0
0
0
0
0
0
0
0
0
0
0
0
0
0
0
0
0
0
0
0
0
0
0
0
0
0
0
0
0
0
0
0
0
0
0
0
0
0
0
0
0
0
0
0
0
0
0
0
0
0
0
0
0
0
0
0
0
0
0
0
0
0
0
0
0
0
0
0
0
0
0
0
0
0
0
0
0
0
0
0
0
0
0
0
0
0
0
0
0
0
0
0
0
0
0
0
0
0
0
0
0
0
0
0
0
0
0
0
0
0
0
0
0
0
0
0
0
0
0
0
0
0
0
0
0
0
0
0
0
0
0
0
0
0
0
0
0
0
0
0
0
0
0
0
0
0
0
0
0
0
0
0
0
0
0
0
0
0
0
0
0
0
0
0
0
0
0
0
0
0
0
0
0
0
0
0
0
0
0
0
0
0
0
0
0
0
0
0
0
0
0
0
0
0
0
0
0
0
0
0
0
0
0
0
0
0
0
0
0
0
0
0
0
0
0
0
0
0
0
0
0
0
0
0
0
0
0
0
0
0
0
0
0
0
0
0
0
0
0
0
0
0
0
0
0
0
0
0
0
0
0
0
0
0
0
0
0
0
0
0
0
0
0
0
0
0
0
0
0
0
0
0
0
0
0
0
0
0
0
0
0
0
0
0
0
0
0
0
0
0
0
0
0
0
0
0
0
0
0
0
0
0
0
0
0
0
0
0
0
0
0
0
0
0
0
0
0
0
0
0
0
0
0
0
0
0
0
0
0
0
0
0
0
0
0
0
0
0
0
0
0
0
0
0
0
0
0
0
0
0
0
0
0
0
0
0
0
0
0
0
0
0
0
0
0
0
0
0
0
0
0
0
0
0
0
0
0
0
0
0
0
0
0
0
0
0
0
0
0
0
0
0
0
0
0
0
0
0
0
0
0
0
0
0
0
0
0
0
0
0
0
0
0
0
0
0
0
0
0
0
0
0
0
0
0
0
0
0
0
0
0
0
0
0
0
0
0
0
0
0
0
0
0
0
0
0
0
0
0
0
0
0
0
0
0
0
0
0
0
0
0
0
0
0
0
0
0
0
0
0
0
0
0
0
0
0
0
0
0
0
0
0
0
0
0
0
0
0
0
0
0
0
0
0
0
0
0
0
0
0
0
0
0
0
0
0
0
0
0
0
0
0
0
0
0
0
0
0
0
0
0
0
0
0
0
0
0
0
0
0
0
0
0
0
0
0
0
0
0
0
0
0
0
0
0
0
0
0
0
0
0
0
0
0
0
0
0
0
0
0
0
0
0
0
0
0
0
0
0
0
0
0
0
0
0
0
0
0
0
0
0
0
0
0
0
0
0
0
0
0
0
0
0
0
0
0
0
0
0
0
0
0
0
0
0
0
0
0
0
0
0
0
0
0
0
0
0
0
0
0
0
0
0
0
0
0
0
0
0
0
0
0
0
0
0
0
0
0
0
0
0
0
0
0
0
0
0
0
0
0
0
0
0
0
0
0
0
0
0
0
0
0
0
0
0
0
0
0
0
0
0
0
0
0
0
0
0
0
0
0
0
0
0
0
0
0
0
0
0
0
0
0
0
0
0
0
0
0
0
0
0
0
0
0
0
0
0
0
0
0
0
0
0
0
0
0
0
0
0
0
0
0
0
0
0
0
0
0
0
0
0
0
0
0
0
0
0
0
0
0
0
0
0
0
0
0
0
0
0
0
0
0
0
0
0
0
0
0
0
0
0
0
0
0
0
0
0
0
0
0
0
0
0
0
0
0
0
0
0
0
0
0
0
0
0
0
0
0
0
0
0
0
0
0
0
0
0
0
0
0
0
0
0
0
0
0
0
0
0
0
0
0
0
0
0
0
0
0
0
0
0
0
0
0
0
0
0
0
0
0
0
0
0
0
0
0
0
0
0
0
0
0
0
0
0
0
0
0
0
0
0
0
0
0
0
0
0
0
0
0
0
0
0
0
0
0
0
0
0
0
0
0
0
0
0
0
0
0
0
0
0
0
0
0
0
0
0
0
0
0
0
0
0
0
0
0
0
0
0
0
0
0
0
0
0
0
0
0
0
0
0
0
0
0
0
0
0
0
0
0
0
0
0
0
0
0
0
0
0
0
0
0
0
0
0
0
0
0
0
0
0
0
0
0
0
0
0
0
0
0
0
0
0
0
0
0
0
0
0
0
0
0
0
0
0
0
0
0
0
0
0
0
0
0
0
0
0
0
0
0
0
0
0
0
0
0
0
0
0
0
0
0
0
0
0
0
0
0
0
0
0
0
0
0
0
0
0
0
0
0
0
0
0
0
0
0
0
0
0
0
0
0
0
0
0
0
0
0
0
0
0
0
0
0
0
0
0
0
0
0
0
0
0
0
0
0
0
0
0
0
0
0
0
0
0
0
0
0
0
0
0
0
0
0
0
0
0
0
0
0
0
0
0
0
0
0
0
0
0
0
0
0
0
0
0
0
0
0
0
0
0
0
0
0
0
0
0
0
0
0
0
0
0
0
0
0
0
0
0
0
0
0
0
0
0
0
0
0
0
0
0
0
0
0
0
0
0
0
0
0
0
0
0
0
0
0
0
0
0
0
0
0
0
0
0
0
0
0
0
0
0
0
0
0
0
0
0
0
0
0
0
0
0
0
0
0
0
0
0
0
0
0
0
0
0
0
0
0
0
0
0
0
0
0
0
0
0
0
0
0
0
0
0
0
0
0
0
0
0
0
0
0
0
0
0
0
0
0
0
0
0
0
0
0
0
0
0
0
0
0
0
0
0
0
0
0
0
0
0
0
0
0
0
0
0
0
0
0
0
0
0
0
0
0
0
0
0
0
0
0
0
0
0
0
0
0
0
0
0
0
0
0
0
0
0
0
0
0
0
0
0
0
0
0
0
0
0
0
0
0
0
0
0
0
0
0
0
0
0
0
0
0
0
0
0
0
0
0
0
0
0
0
0
0
0
0
0
0
0
0
0
0
0
0
0
0
0
0
0
0
0
0
0
0
0
0
0
0
0
0
0
0
0
0
0
0
0
0
0
0
0
0
0
0
0
0.20251
0.16555
0.13208
0.100442
0.0773811
0.0598672
0.0954484
0.046827
0
0
0
0
0
0
0
0
0
0
0
0
0
0
0
0
0
0
0
0
0
0
0
0
0
0
0
0
0
0
0
0
0
0
0
0
0
0
0
0
0
0
0
0
0
0
0
0
0
0
0
0
0
0
0
0
0
0
0
0
0
0
0
0
0
0
0
0
0
0
0
0
0
0
0
0
0
0
0
0
0
0
0
0
0
0
0
0
0
0
0
0
0
0
0
0
0
0
0
0
0
0
0
0
0
0
0
0
0
0
0
0
0
0
0
0
0
0
0
0
0
0
0
0
0
0
0
0
0
0
0
0
0
0
0
0
0
0
0
0
0
0
0
0
0
0
0
0
0
0
0
0
0
0
0
0
0
0
0
0
0
0
0
0
0
0
0
0
0
0
0
0
0
0
0
0
0
0
0
0
0
0
0
0
0
0
0
0
0
0
0
0
0
0
0
0
0
0
0
0
0
0
0
0
0
0
0
0
0
0
0
0
0
0
0
0
0
0
0
0
0
0
0
0
0
0
0
0
0
0
0
0
0
0
0
0
0
0
0
0
0
0
0
0
0
0
0
0
0
0
0
0
0
0
0
0
0
0
0
0
0
0
0
0
0
0
0
0
0
0
0
0
0
0
0
0
0
0
0
0
0
0
0
0
0
0
0
0
0
0
0
0
0.22321
0.223206
0.223198
0.223187
0.223173
0.223154
0.223132
0.223106
0.223076
0.223043
0.223006
0.222965
0.22292
0.222872
0.222821
0.222765
0.222707
0.222644
0.222579
0.22251
0.222437
0.222361
0.22228
0.222194
0.222101
0.222002
0.221893
0.221775
0.221647
0.22151
0.221371
0.221241
0.221145
0.221127
0.221281
0.221681
0.222587
0.224148
0.226828
0.229
0.136245
0.136243
0.136238
0.136232
0.136223
0.136212
0.136198
0.136182
0.136164
0.136144
0.136122
0.136097
0.13607
0.13604
0.136009
0.135975
0.135938
0.1359
0.135859
0.135816
0.135771
0.135724
0.135675
0.135626
0.135578
0.13553
0.135487
0.135449
0.135422
0.135411
0.135421
0.135458
0.135524
0.135614
0.135673
0.135605
0.135198
0.133914
0.130425
0.121096
0
0
0
0
0
0
0
0
0
0
0
0
0
0
0
0
0
0
0
0
0
0
0
0
0
0
0
0
0
0
0
0
0
0
0
0
0
0
0
0
0
0
0
0
0
0
0
0
0
0
0
0
0
0
0
0
0
0
0
0
0
0
0
0
0
0
0
0
0
0
0
0
0
0
0
0
0
0
0
0
0
0
0
0
0
0
0
0
0
0
0
0
0
0
0
0
0
0
0
0
0
0
0
0
0
0
0
0
0
0
0
0
0
0
0
0
0
0
0
0
0
0
0
0
0
0
0
0
0
0
0
0
0
0
0
0
0
0
0
0
0
0
0
0
0
0
0
0
0
0
0
0
0
0
0
0
0
0
0
0
0
0
0
0
0
0
0
0
0
0
0
0
0
0
0
0
0
0
0
0
0
0
0
0
0
0
0
0
0
0
0
0
0
0
0
0
0
0
0
0
0
0
0
0
0
0
0
0
0
0
0
0
0
0
0
0
0
0
0
0
0
0
0
0
0
0
0
0
0
0
0
0
0
0
0
0
0
0
0
0
0
0
0
0
0
0
0
0
0
0
0
0
0
0
0
0
0
0
0
0
0
0
0
0
0
0
0
0
0
0
0
0
0
0
0
0
0
0
0
0
0
0
0
0
0
0
0
0
0
0
0
0
0
0
0
0
0
0
0
0
0
0
0
0
0
0
0
0
0
0
0
0
0
0
0
0
0
0
0
0
0
0
0
0
0
0
0
0
0
0
0
0
0
0
0
0
0
0
0
0
0
0
0
0
0
0
0
0
0
0
0
0
0
0
0
0
0
0
0
0
0
0
0
0
0
0
0
0
0
0
0
0
0
0
0
0
0
0
0
0
0
0
0
0
0
0
0
0
0
0
0
0
0
0
0
0
0
0
0
0
0
0
0
0
0
0
0
0
0
0
0
0
0
0
0
0
0
0
0
0
0
0
0
0
0
0
0
0
0
0
0
0
0
0
0
0
0
0
0
0
0
0
0
0
0
0
0
0
0
0
0
0
0
0
0
0
0
0
0
0
0
0
0
0
0
0
0
0
0
0
0
0
0
0
0
0
0
0
0
0
0
0
0
0
0
0
0
0
0
0
0
0
0
0
0
0
0
0
0
0
0
0
0
0
0
0
0
0
0
0
0
0
0
0
0
0
0
0
0
0
0
0
0
0
0
0
0
0
0
0
0
0
0
0
0
0
0
0
0
0
0
0
0
0
0
0
0
0
0
0
0
0
0
0
0
0
0
0
0
0
0
0
0
0
0
0
0
0
0
0
0
0
0
0
0
0
0
0
0
0
0
0
0
0
0
0
0
0
0
0
0
0
0
0
0
0
0
0
0
0
0
0
0
0
0
0
0
0
0
0
0
0
0
0
0
0
0
0
0
0
0
0
0
0
0
0
0
0
0
0
0
0
0
0
0
0
0
0
0
0
0
0
0
0
0
0
0
0
0
0
0
0
0
0
0
0
0
0
0
0
0
0
0
0
0
0
0
0
0
0
0
0
0
0
0
0
0
0
0
0
0
0
0
0
0
0
0
0
0
0
0
0
0
0
0
0
0
0
0
0
0
0
0
0
0
0
0
0
0
0
0
0
0
0
0
0
0
0
0
0
0
0
0
0
0
0
0
0
0
0
0
0
0
0
0
0
0
0
0
0
0
0
0
0
0
0
0
0
0
0
0
0
0
0
0
0
0
0
0
0
0
0
0
0
0
0
0
0
0
0
0
0
0
0
0
0
0
0
0
0
0
0
0
0
0
0
0
0
0
0
0
0
0
0
0
0
0
0
0
0
0
0
0
0
0
0
0
0
0
0
0
0
0
0
0
0
0
0
0
0
0
0
0
0
0
0
0
0
0
0
0
0
0
0
0
0
0
0
0
0
0
0
0
0
0
0
0
0
0
0
0
0
0
0
0
0
0
0
0
0
0
0
0
0
0
0
0
0
0
0
0
0
0
0
0
0
0
0
0
0
0
0
0
0
0
0
0
0
0
0
0
0
0
0
0
0
0
0
0
0
0
0
0
0
0
0
0
0
0
0
0
0
0
0
0
0
0
0
0
0
0
0
0
0
0
0
0
0
0
0
0
0
0
0
0
0
0
0
0
0
0
0
0
0
0
0
0
0
0
0
0
0
0
0
0
0
0
0
0
0
0
0
0
0
0
0
0
0
0
0
0
0
0
0
0
0
0
0
0
0
0
0
0
0
0
0
0
0
0
0
0
0
0
0
0
0
0
0
0
0
0
0
0
0
0
0
0
0
0
0
0
0
0
0
0
0
0
0
0
0
0
0
0
0
0
0
0
0
0
0
0
0
0
0
0
0
0
0
0
0
0
0
0
0
0
0
0
0
0
0
0
0
0
0
0
0
0
0
0
0
0
0
0
0
0
0
0
0
0
0
0
0
0
0
0
0
0
0
0
0
0
0
0
0
0
0
0
0
0
0
0
0
0
0
0
0
0
0
0
0
0
0
0
0
0
0
0
0
0
0
0
0
0
0
0
0
0
0
0
0
0
0
0
0
0
0
0
0
0
0
0
0
0
0
0
0
0
0
0
0
0
0
0
0
0
0
0
0
0
0
0
0
0
0
0
0
0
0
0
0
0
0
0
0
0
0
0
0
0
0
0
0
0
0
0
0
0
0
0
0
0
0
0
0
0
0
0
0
0
0
0
0
0
0
0
0
0
0
0
0
0
0
0
0
0
0
0
0
0
0
0
0
0
0
0
0
0
0
0
0
0
0
0
0
0
0
0
0
0
0
0
0
0
0
0
0
0
0
0
0
0
0
0
0
0
0
0
0
0
0
0
0
0
0
0
0
0
0
0
0
0
0
0
0
0
0
0
0
0
0
0
0
0
0
0
0
0
0
0
0
0
0
0
0
0
0
0
0
0
0
0
0
0
0
0
0
0
0
0
0
0
0
0
0
0
0
0
0
0
0
0
0
0
0
0
0
0
0
0
0
0
0
0
0
0
0
0
0
0
0
0
0
0
0
0
0
0
0
0
0
0
0
0
0
0
0
0
0
0
0
0
0
0
0
0
0
0
0
0
0
0
0
0
0
0
0
0
0
0
0
0
0
0
0
0
0
0
0
0
0
0
0
0
0
0
0
0
0
0
0
0
0
0
0
0
0
0
0
0
0
0
0
0
0
0
0
0
0
0
0
0
0
0
0
0
0
0
0
0
0
0
0
0
0
0
0
0
0
0
0
0
0
0
0
0
0
0
0
0
0
0
0
0
0
0
0
0
0
0
0
0
0
0
0
0
0
0
0
0
0
0
0
0
0
0
0
0
0
0
0
0
0
0
0
0
0
0
0
0
0
0
0
0
0
0
0
0
0
0
0
0
0
0
0
0
0
0
0
0
0
0
0
0
0
0
0
0
0
0
0
0
0
0
0
0
0
0
0
0
0
0
0
0
0
0
0
0
0
0
0
0
0
0
0
0
0
0
0
0
0
0
0
0
0
0
0
0
0
0
0
0
0
0
0
0
0
0
0
0
0
0
0
0
0
0
0
0
0
0
0
0
0
0
0
0
0
0
0
0
0
0
0
0
0
0
0
0
0
0
0
0
0
0
0
0
0
0
0
0
0
0
0
0
0
0
0
0
0
0
0
0
0
0
0
0
0
0
0
0
0
0
0
0
0
0
0
0
0
0
0
0
0
0
0
0
0
0
0
0
0
0
0
0
0
0
0
0
0
0
0
0
0
0
0
0
0
0
0
0
0
0
0
0
0
0
0
0
0
0
0
0
0
0
0
0
0
0
0
0
0
0
0
0
0
0
0
0
0
0
0
0
0
0
0
0
0
0
0
0
0
0
0
0
0
0
0
0
0
0
0
0
0
0
0
0
0
0
0
0
0
0
0
0
0
0
0
0
0
0
0
0
0
0
0
0
0
0
0
0
0
0
0
0
0
0
0
0
0
0
0
0
0
0
0
0
0
0
0
0
0
0
0
0
0
0
0
0
0
0
0
0
0
0
0
0
0
0
0
0
0
0
0
0
0
0
0
0
0
0
0
0
0
0
0
0
0
0
0
0
0
0
0
0
0
0
0
0
0
0
0
0
0
0
0
0
0
0
0
0
0
0
0
0
0
0
0
0
0
0
0
0
0
0
0
0
0
0
0
0
0
0
0
0
0
0
0
0
0
0
0
0
0
0
0
0
0
0
0
0
0
0
0
0
0
0
0
0
0
0
0
0
0
0
0
0
0
0
0
0
0
0
0
0
0
0
0
0
0
0
0
0
0
0
0
0
0
0
0
0
0
0
0
0
0
0
0
0
0
0
0
0
0
0
0
0
0
0
0
0
0
)
;

boundaryField
{
    bc-2
    {
        type            empty;
    }
    bc-3
    {
        type            empty;
    }
    bottom
    {
        type            zeroGradient;
    }
    leftSide
    {
        type            zeroGradient;
    }
    naturalSurface
    {
        type            zeroGradient;
    }
    rightSide
    {
        type            zeroGradient;
    }
    slopesurface
    {
        type            zeroGradient;
    }
    subGradeSurface
    {
        type            zeroGradient;
    }
}


// ************************************************************************* //
