# Supplementary material for: A finite volume-based model for the hydrothermal behavior of soil under freeze–thaw cycles
Source: PLoS One. 2021 Jun 3;16(6):e0252680. doi: 10.1371/journal.pone.0252680 (PMC8174737; doi:10.1371/journal.pone.0252680)
Supplement: S1 Data — (ZIP) [file pone.0252680.s001.zip › Data at equal time interval/3.31776e+08/volContOfUnfrozenWater]

/*--------------------------------*- C++ -*----------------------------------*\
| =========                 |                                                 |
| \\      /  F ield         | OpenFOAM: The Open Source CFD Toolbox           |
|  \\    /   O peration     | Version:  2.4.0                                 |
|   \\  /    A nd           | Web:      www.OpenFOAM.org                      |
|    \\/     M anipulation  |                                                 |
\*---------------------------------------------------------------------------*/
FoamFile
{
    version     2.0;
    format      ascii;
    class       volScalarField;
    location    "3.31776e+08";
    object      volContOfUnfrozenWater;
}
// * * * * * * * * * * * * * * * * * * * * * * * * * * * * * * * * * * * * * //

dimensions      [0 0 0 0 0 0 0];

internalField   nonuniform List<scalar> 
9554
(
0.0237866
0.0273409
0.0664338
0.0786158
0.0854905
0.0900934
0.0933973
0.0958485
0.0976936
0.0990862
0.10013
0.100898
0.101447
0.101819
0.102049
0.102165
0.10219
0.102142
0.102038
0.10189
0.101711
0.101508
0.0237862
0.0273406
0.0664334
0.0786153
0.08549
0.0900928
0.0933967
0.0958479
0.097693
0.0990855
0.100129
0.100897
0.101446
0.101819
0.102049
0.102164
0.102189
0.102141
0.102037
0.10189
0.10171
0.101508
0.0237855
0.0273398
0.0664326
0.0786144
0.085489
0.0900917
0.0933956
0.0958466
0.0976916
0.0990841
0.100127
0.100896
0.101445
0.101817
0.102047
0.102163
0.102187
0.102139
0.102035
0.101888
0.101708
0.101506
0.0237843
0.0273387
0.0664314
0.0786131
0.0854875
0.0900901
0.0933938
0.0958447
0.0976896
0.099082
0.100125
0.100894
0.101442
0.101814
0.102045
0.10216
0.102185
0.102137
0.102033
0.101885
0.101706
0.101503
0.0237828
0.0273372
0.0664298
0.0786113
0.0854855
0.0900879
0.0933914
0.0958422
0.097687
0.0990792
0.100122
0.10089
0.101439
0.101811
0.102041
0.102157
0.102181
0.102133
0.102029
0.101882
0.101702
0.1015
0.0237808
0.0273353
0.0664278
0.078609
0.085483
0.0900852
0.0933885
0.095839
0.0976836
0.0990757
0.100119
0.100887
0.101435
0.101807
0.102037
0.102153
0.102177
0.102129
0.102025
0.101877
0.101698
0.101495
0.0237785
0.0273331
0.0664254
0.0786064
0.08548
0.0900819
0.0933849
0.0958353
0.0976796
0.0990715
0.100114
0.100882
0.10143
0.101802
0.102032
0.102148
0.102172
0.102124
0.10202
0.101872
0.101693
0.10149
0.0237758
0.0273305
0.0664226
0.0786032
0.0854765
0.0900781
0.0933808
0.0958308
0.0976749
0.0990665
0.100109
0.100877
0.101425
0.101797
0.102026
0.102142
0.102166
0.102118
0.102014
0.101866
0.101687
0.101484
0.0237727
0.0273275
0.0664194
0.0785996
0.0854725
0.0900737
0.0933761
0.0958258
0.0976696
0.0990609
0.100103
0.100871
0.101419
0.10179
0.10202
0.102135
0.102159
0.102111
0.102007
0.101859
0.10168
0.101477
0.0237692
0.0273241
0.0664159
0.0785956
0.085468
0.0900688
0.0933708
0.0958201
0.0976636
0.0990546
0.100097
0.100864
0.101412
0.101783
0.102012
0.102127
0.102151
0.102103
0.101999
0.101851
0.101672
0.10147
0.0237654
0.0273204
0.0664119
0.0785911
0.085463
0.0900633
0.0933649
0.0958138
0.0976569
0.0990475
0.100089
0.100856
0.101404
0.101775
0.102004
0.102119
0.102143
0.102095
0.10199
0.101843
0.101663
0.101461
0.0237611
0.0273163
0.0664075
0.0785862
0.0854575
0.0900573
0.0933584
0.0958068
0.0976495
0.0990398
0.100081
0.100848
0.101395
0.101766
0.101995
0.10211
0.102134
0.102085
0.101981
0.101833
0.101654
0.101452
0.0237564
0.0273119
0.0664028
0.0785808
0.0854515
0.0900507
0.0933513
0.0957993
0.0976415
0.0990314
0.100072
0.100839
0.101386
0.101756
0.101985
0.1021
0.102123
0.102075
0.10197
0.101823
0.101644
0.101441
0.0237514
0.0273071
0.0663976
0.078575
0.085445
0.0900436
0.0933436
0.0957911
0.0976328
0.0990222
0.100063
0.100829
0.101375
0.101746
0.101974
0.102089
0.102112
0.102064
0.101959
0.101812
0.101632
0.10143
0.023746
0.0273019
0.0663921
0.0785687
0.0854381
0.090036
0.0933353
0.0957823
0.0976235
0.0990124
0.100053
0.100818
0.101364
0.101734
0.101963
0.102077
0.1021
0.102052
0.101947
0.1018
0.10162
0.101418
0.0237403
0.0272964
0.0663861
0.078562
0.0854306
0.0900278
0.0933265
0.0957728
0.0976134
0.0990019
0.100042
0.100807
0.101353
0.101722
0.10195
0.102064
0.102088
0.102039
0.101934
0.101787
0.101607
0.101405
0.0237342
0.0272905
0.0663798
0.0785549
0.0854226
0.0900191
0.0933171
0.0957627
0.0976028
0.0989906
0.10003
0.100794
0.10134
0.101709
0.101937
0.102051
0.102074
0.102025
0.10192
0.101773
0.101594
0.101391
0.0237277
0.0272843
0.0663731
0.0785473
0.0854142
0.0900098
0.0933071
0.0957521
0.0975915
0.0989788
0.100017
0.100782
0.101327
0.101696
0.101923
0.102037
0.10206
0.102011
0.101906
0.101758
0.101579
0.101377
0.0237208
0.0272777
0.066366
0.0785392
0.0854052
0.0900001
0.0932965
0.0957408
0.0975795
0.0989662
0.100004
0.100768
0.101313
0.101681
0.101908
0.102022
0.102044
0.101995
0.10189
0.101743
0.101563
0.101362
0.0237136
0.0272706
0.0663585
0.0785308
0.0853958
0.0899898
0.0932854
0.0957289
0.097567
0.098953
0.0999905
0.100754
0.101298
0.101666
0.101893
0.102006
0.102028
0.101979
0.101874
0.101726
0.101547
0.101345
0.023706
0.027263
0.0663506
0.0785219
0.0853859
0.089979
0.0932738
0.0957165
0.0975538
0.0989391
0.099976
0.100739
0.101282
0.10165
0.101876
0.101989
0.102011
0.101962
0.101857
0.101709
0.10153
0.101328
0.0236979
0.0272549
0.0663422
0.0785125
0.0853756
0.0899677
0.0932617
0.0957036
0.0975401
0.0989247
0.0999609
0.100723
0.101266
0.101633
0.101859
0.101972
0.101994
0.101944
0.101839
0.101691
0.101512
0.10131
0.0236894
0.0272461
0.0663333
0.0785027
0.0853648
0.089956
0.0932491
0.0956902
0.0975259
0.0989098
0.0999453
0.100707
0.101249
0.101616
0.101841
0.101954
0.101975
0.101925
0.10182
0.101672
0.101493
0.101292
0.0236802
0.0272366
0.0663241
0.0784926
0.0853537
0.089944
0.0932362
0.0956764
0.0975114
0.0988945
0.0999292
0.10069
0.101232
0.101598
0.101823
0.101935
0.101956
0.101906
0.101801
0.101653
0.101474
0.101272
0.0236702
0.0272263
0.0663144
0.0784822
0.0853424
0.0899318
0.0932232
0.0956625
0.0974966
0.0988789
0.0999128
0.100673
0.101214
0.101579
0.101804
0.101915
0.101936
0.101886
0.10178
0.101632
0.101453
0.101252
0.0236593
0.0272152
0.0663045
0.0784718
0.0853312
0.0899198
0.0932102
0.0956487
0.0974819
0.0988632
0.0998963
0.100655
0.101196
0.101561
0.101784
0.101895
0.101916
0.101865
0.101759
0.101611
0.101432
0.101231
0.0236474
0.0272033
0.0662946
0.0784617
0.0853205
0.0899082
0.0931979
0.0956354
0.0974675
0.0988478
0.0998799
0.100638
0.101177
0.101541
0.101765
0.101875
0.101895
0.101844
0.101738
0.10159
0.10141
0.101209
0.0236342
0.0271913
0.0662853
0.0784525
0.0853109
0.0898979
0.0931867
0.0956231
0.0974541
0.0988331
0.0998639
0.100621
0.101159
0.101522
0.101744
0.101854
0.101873
0.101822
0.101715
0.101567
0.101388
0.101187
0.0236198
0.0271801
0.0662776
0.0784453
0.0853034
0.0898899
0.0931776
0.0956127
0.0974423
0.0988198
0.099849
0.100604
0.101141
0.101503
0.101724
0.101833
0.101851
0.101799
0.101693
0.101544
0.101365
0.101164
0.0236045
0.0271718
0.066273
0.0784418
0.0852998
0.0898855
0.0931719
0.0956054
0.0974331
0.0988086
0.0998358
0.100589
0.101124
0.101485
0.101704
0.101812
0.101829
0.101777
0.101669
0.101521
0.101341
0.10114
0.0235893
0.0271698
0.0662744
0.0784445
0.0853024
0.089887
0.0931716
0.0956028
0.0974278
0.0988006
0.0998251
0.100576
0.101109
0.101467
0.101685
0.101791
0.101807
0.101754
0.101646
0.101497
0.101317
0.101115
0.0235761
0.0271801
0.0662859
0.0784572
0.0853148
0.0898976
0.0931794
0.0956071
0.0974282
0.0987971
0.0998179
0.100565
0.101095
0.101451
0.101666
0.10177
0.101786
0.101731
0.101622
0.101472
0.101292
0.101091
0.0235686
0.0272121
0.0663142
0.0784859
0.0853421
0.0899216
0.0931987
0.095621
0.0974365
0.0988
0.0998156
0.100558
0.101084
0.101436
0.101649
0.101751
0.101764
0.101708
0.101598
0.101447
0.101267
0.101065
0.0235739
0.0272809
0.0663695
0.0785392
0.0853917
0.089965
0.0932343
0.0956482
0.0974554
0.098811
0.0998197
0.100556
0.101077
0.101424
0.101633
0.101732
0.101743
0.101685
0.101574
0.101422
0.101241
0.101039
0.0236059
0.0274056
0.0664672
0.07863
0.0854738
0.0900356
0.093292
0.095693
0.097488
0.0988326
0.0998316
0.10056
0.101073
0.101415
0.10162
0.101715
0.101723
0.101663
0.10155
0.101397
0.101215
0.101013
0.0236805
0.027622
0.0666324
0.078777
0.0856026
0.0901437
0.0933791
0.0957603
0.0975377
0.098867
0.0998531
0.100571
0.101075
0.10141
0.101609
0.101699
0.101704
0.101641
0.101526
0.101372
0.101189
0.100986
0.0238419
0.0279939
0.0669051
0.079008
0.085797
0.0903019
0.0935038
0.0958556
0.097608
0.0989165
0.0998856
0.100589
0.101083
0.101409
0.101601
0.101686
0.101686
0.10162
0.101503
0.101347
0.101163
0.100959
0.0241453
0.0286289
0.0673502
0.0793626
0.0860811
0.0905245
0.0936746
0.0959838
0.0977019
0.0989831
0.0999304
0.100617
0.101097
0.101412
0.101596
0.101674
0.101669
0.1016
0.10148
0.101322
0.101137
0.100932
0.024751
0.0297305
0.0680734
0.0798949
0.0864831
0.0908259
0.0938987
0.0961487
0.0978214
0.0990677
0.0999881
0.100654
0.101117
0.10142
0.101594
0.101665
0.101654
0.10158
0.101457
0.101297
0.10111
0.100905
0.0258798
0.0316785
0.0692333
0.0806702
0.0870292
0.0912163
0.0941797
0.0963514
0.0979668
0.0991705
0.100059
0.1007
0.101145
0.101433
0.101595
0.101658
0.101641
0.101562
0.101435
0.101272
0.101084
0.100877
0.0260266
0.0350561
0.0297518
0.0253847
0.0196425
0.0222164
0.0217299
0.0183751
0.0195293
0.0315455
0.0195925
0.0183463
0.0176143
0.0241921
0.0193514
0.0141286
0.0196196
0.0257565
0.0222533
0.0204193
0.0195757
0.0284361
0.019282
0.0177691
0.0202619
0.0223562
0.022196
0.0179663
0.0220109
0.0253313
0.0246819
0.0241169
0.0243789
0.0246284
0.0931618
0.0420382
0.0908146
0.10018
0.0224013
0.0402191
0.0259628
0.0258584
0.0258576
0.0297242
0.0282338
0.0344519
0.0278556
0.0690216
0.0363614
0.0813101
0.021747
0.0665675
0.0463213
0.0863308
0.0974033
0.1005
0.0959247
0.0997357
0.0318089
0.0212393
0.0272488
0.076611
0.0758178
0.0856122
0.0261775
0.0923279
0.0705338
0.0859147
0.0793282
0.0912898
0.0787499
0.0937191
0.0822828
0.0871083
0.0883681
0.0957769
0.0844693
0.0964902
0.0909037
0.0929679
0.0919005
0.0986068
0.0912428
0.0941375
0.0944358
0.097803
0.0893044
0.0957341
0.0937216
0.0986056
0.0967191
0.0992795
0.0924223
0.095753
0.0987666
0.099104
0.0938653
0.0995422
0.0929692
0.0960753
0.0959783
0.099254
0.0943037
0.0964662
0.093095
0.0932695
0.0916798
0.0920713
0.0996939
0.0995367
0.0903782
0.0892611
0.100227
0.081912
0.0198188
0.0607326
0.0911844
0.0648687
0.0926433
0.0972096
0.0848845
0.0890604
0.097338
0.0986122
0.0893969
0.0218979
0.0776839
0.0908743
0.0990018
0.0958212
0.0915261
0.095232
0.0904336
0.0642787
0.0194979
0.0429767
0.0857713
0.0951029
0.098003
0.0969543
0.0990452
0.076552
0.0922483
0.0878669
0.094344
0.0956405
0.0993051
0.0948593
0.0885357
0.0887264
0.0960395
0.100218
0.0965379
0.100042
0.0962922
0.0831274
0.0936661
0.0718521
0.0898483
0.0842404
0.0437384
0.0498868
0.0270193
0.0250404
0.0238932
0.0988174
0.0991961
0.0968101
0.0918857
0.100217
0.0974724
0.0951133
0.0917957
0.100047
0.0973947
0.0992673
0.0960381
0.0883103
0.0935146
0.0767594
0.0749358
0.0211788
0.0630534
0.0917302
0.087087
0.0928734
0.0951136
0.0876797
0.0800635
0.0916082
0.0968441
0.083856
0.0924803
0.0970398
0.100066
0.0946519
0.0898391
0.094327
0.0983668
0.0764518
0.0830625
0.0957603
0.0976321
0.0805595
0.035086
0.0908422
0.0945956
0.0249169
0.0669151
0.100453
0.0980828
0.0986721
0.0961547
0.098482
0.0961673
0.0949309
0.098252
0.0939012
0.0973987
0.0888396
0.0959755
0.0217993
0.0239191
0.0934519
0.0897649
0.0769935
0.031606
0.0855238
0.0746868
0.0804419
0.043038
0.0926166
0.0901611
0.0843373
0.0884637
0.0997842
0.0979563
0.0884278
0.0821123
0.100076
0.0978109
0.0912256
0.0868133
0.0973396
0.0929426
0.0895212
0.0938623
0.10057
0.0985327
0.0994091
0.100437
0.0252752
0.0217652
0.0947099
0.0903722
0.0908686
0.0942773
0.0697964
0.0712881
0.0988476
0.0969502
0.0921604
0.091032
0.0835758
0.0708559
0.0905827
0.0944162
0.0938299
0.0931866
0.0992397
0.0996868
0.0212887
0.0624218
0.0385979
0.0199979
0.0933618
0.0910045
0.0891782
0.0936619
0.0904781
0.0948682
0.0324506
0.0255757
0.0975907
0.0946954
0.0680819
0.0202692
0.0959462
0.0922924
0.0942976
0.0949562
0.0973048
0.0943225
0.0731262
0.0428894
0.097727
0.0992132
0.0990238
0.0998226
0.0803495
0.0861139
0.0892885
0.0842862
0.0956728
0.0952027
0.0706017
0.0769838
0.0875229
0.0812575
0.0969279
0.0944197
0.0843618
0.0902886
0.0786971
0.0647002
0.0979603
0.0962477
0.0929428
0.0964766
0.082785
0.0854874
0.0905452
0.0897141
0.099678
0.0985452
0.0980751
0.0970936
0.0980446
0.0983573
0.0929251
0.0952523
0.0235748
0.0504997
0.0840993
0.0782793
0.0931453
0.0918432
0.0390824
0.0662956
0.0949977
0.0921651
0.0950557
0.0957694
0.0993875
0.0980094
0.0954818
0.096791
0.0768774
0.0643738
0.0960862
0.0936699
0.0978518
0.0988462
0.0907767
0.0877965
0.0215448
0.023259
0.096577
0.0941294
0.096723
0.0976712
0.0861431
0.0768605
0.0976117
0.09861
0.0947193
0.096092
0.0423741
0.022601
0.0798121
0.0723809
0.093182
0.0951545
0.0875674
0.0906317
0.0940076
0.0918316
0.0935771
0.0959119
0.0966319
0.0943395
0.0963665
0.0974047
0.0979727
0.0987071
0.0915296
0.0913765
0.0804734
0.0710729
0.0909233
0.0924569
0.0966789
0.0953625
0.100381
0.0995187
0.0903698
0.0931761
0.0915352
0.0886536
0.0982824
0.0973508
0.0963668
0.0974506
0.0633013
0.0322414
0.0998032
0.0992088
0.0882974
0.0911441
0.0900731
0.0863219
0.0977738
0.0984968
0.0211989
0.0249379
0.0880174
0.08265
0.0319749
0.0480626
0.0881462
0.0904706
0.0721523
0.0485424
0.0924786
0.0908352
0.0872088
0.0831793
0.0215251
0.0198538
0.0469362
0.029187
0.0979244
0.0992531
0.0760779
0.0712176
0.098597
0.0976005
0.0711397
0.0810656
0.0322802
0.038949
0.0997061
0.100526
0.0930998
0.0905869
0.100251
0.100302
0.100072
0.100187
0.098471
0.0995888
0.0825394
0.0859088
0.0941022
0.0923213
0.0914709
0.0915374
0.064269
0.0495945
0.0864237
0.0852485
0.0949615
0.0932586
0.0381701
0.051675
0.0859424
0.0897063
0.0777959
0.0813239
0.0867203
0.0894793
0.0869339
0.083364
0.0937859
0.091898
0.0894332
0.0901433
0.0243136
0.0288992
0.025577
0.0214676
0.0996473
0.0986799
0.0941705
0.0938732
0.097321
0.0964393
0.0213564
0.0256987
0.0271884
0.088651
0.0265869
0.0226029
0.0233737
0.0237176
0.0223621
0.0183353
0.01988
0.0223041
0.0212481
0.0360935
0.0219183
0.0227386
0.0213376
0.0281485
0.0211114
0.068828
0.0185197
0.0302747
0.0773198
0.0874762
0.0778425
0.0197899
0.0153727
0.077405
0.0214913
0.0754237
0.0346613
0.0822667
0.026094
0.0762752
0.0758358
0.0770717
0.0286306
0.0861551
0.0260852
0.0857944
0.0641475
0.0655992
0.027099
0.0865426
0.0776101
0.077877
0.0428266
0.0882998
0.0463362
0.0833998
0.0382151
0.0684056
0.0190482
0.0869917
0.0840502
0.0753796
0.0873154
0.0268217
0.0170862
0.0782935
0.0867115
0.063944
0.0866998
0.0294585
0.0297954
0.0856981
0.0402928
0.0818533
0.024045
0.0752926
0.0705467
0.0208171
0.0871468
0.0330865
0.0267096
0.0783928
0.0803694
0.0840688
0.0851924
0.0615362
0.0649822
0.0483696
0.0471435
0.0205866
0.0250826
0.0225702
0.0620952
0.020619
0.0789686
0.0866825
0.0263961
0.0743004
0.0259257
0.0758096
0.0236773
0.0459434
0.0728425
0.070688
0.0795033
0.0851044
0.0798545
0.0654334
0.0365105
0.0372774
0.0716512
0.0871461
0.0795508
0.0828871
0.0225724
0.0704601
0.0840618
0.0886261
0.021733
0.0687286
0.0753396
0.0884772
0.0752904
0.0872778
0.0257455
0.0187181
0.02182
0.0423107
0.0198235
0.0635433
0.0766166
0.0638051
0.0264334
0.0202264
0.0753386
0.0832757
0.0706277
0.0291572
0.0496522
0.0632248
0.0416195
0.0218297
0.0675463
0.0393927
0.0778789
0.0481773
0.070934
0.0818948
0.0796911
0.0838503
0.0775567
0.0499309
0.0405988
0.0771793
0.0236202
0.0233793
0.0725241
0.0646398
0.0272421
0.0213836
0.0211873
0.0222476
0.0876546
0.0825796
0.0239708
0.0271069
0.0243143
0.0251336
0.0826291
0.088528
0.0293451
0.0215623
0.0162591
0.0328709
0.0213737
0.0433617
0.0345464
0.0443406
0.0794421
0.0613046
0.0452477
0.0754603
0.022702
0.0411442
0.0335931
0.0617144
0.0458445
0.0326858
0.0843811
0.0868861
0.0887447
0.0831928
0.085056
0.0887241
0.0883137
0.0836579
0.0860499
0.081199
0.0881635
0.0836292
0.0680016
0.0820503
0.0246186
0.0196894
0.0864137
0.0843032
0.0206691
0.0416145
0.0173535
0.0252497
0.0637868
0.0667662
0.0380536
0.0466556
0.025049
0.0242397
0.0659747
0.0796616
0.0818925
0.0827638
0.0209411
0.0320224
0.0756448
0.0664003
0.0835687
0.0722107
0.0751704
0.0768156
0.0238379
0.0244992
0.0299852
0.0262736
0.0207931
0.0253088
0.0258081
0.0204925
0.0698158
0.0332776
0.0823878
0.0810551
0.0805532
0.0781127
0.0279894
0.0615862
0.0341075
0.0701459
0.0847965
0.0844906
0.0346467
0.0254739
0.0275389
0.027206
0.0638997
0.0643855
0.0440282
0.0652367
0.0655068
0.048572
0.0254445
0.0234753
0.0815239
0.0799999
0.0419639
0.0652541
0.0741068
0.0686109
0.0280938
0.0287599
0.07215
0.0669637
0.0761043
0.0837751
0.068976
0.0390578
0.0742926
0.0709761
0.051134
0.0702731
0.0204083
0.021155
0.0463159
0.044036
0.0474947
0.0630459
0.0658712
0.0503056
0.019796
0.0172721
0.0812784
0.0751987
0.0825273
0.0784994
0.0247762
0.0251725
0.0746645
0.0823732
0.0752195
0.0734156
0.0798776
0.0723769
0.087017
0.082541
0.0820888
0.0804642
0.024436
0.0242372
0.0689519
0.072597
0.0237841
0.0275891
0.0216802
0.0236744
0.0223854
0.024266
0.0224429
0.0253502
0.0224598
0.0243202
0.0224676
0.0243686
0.022452
0.0242438
0.0224578
0.0241696
0.0224054
0.0242604
0.0223594
0.0232214
0.0222894
0.0238876
0.0221607
0.0237377
0.0219507
0.0232028
0.0215248
0.0217943
0.0208587
0.0206719
0.0205695
0.0211321
0.0238005
0.0259187
0.0216655
0.0236909
0.0223395
0.0240627
0.0225125
0.0229965
0.02251
0.0238053
0.0224882
0.0241845
0.0224238
0.0241515
0.0223924
0.0245421
0.0224052
0.0233471
0.0223487
0.024337
0.0222451
0.0242266
0.0221433
0.0227999
0.021939
0.0229437
0.0215355
0.0213918
0.0208848
0.0212526
0.0205285
0.0219072
0.0875696
0.0237276
0.0275011
0.0887268
0.0269967
0.020504
0.0242313
0.023222
0.0230236
0.0240227
0.0223948
0.0201461
0.0207308
0.0195383
0.0223529
0.0402419
0.0193893
0.0271814
0.0226723
0.0737841
0.0204946
0.0395255
0.0774207
0.0188174
0.0200587
0.0827157
0.0574397
0.08007
0.0451319
0.0797647
0.0254846
0.0840225
0.0756686
0.0620592
0.0368838
0.0853056
0.0403331
0.0843737
0.064195
0.0655596
0.0327803
0.0859944
0.077913
0.0846773
0.0374936
0.0654127
0.0405095
0.0834878
0.0648771
0.0664148
0.0876723
0.027105
0.0458325
0.0763122
0.0841846
0.0841067
0.0871949
0.0283893
0.0201852
0.0796235
0.0826524
0.0224004
0.083868
0.0310006
0.0278483
0.087312
0.0280664
0.0858107
0.0683778
0.0234948
0.0820125
0.0420359
0.0788141
0.0879515
0.0820534
0.0857491
0.0276098
0.0837124
0.0655167
0.0280904
0.0215381
0.0483646
0.0769752
0.0149365
0.0489557
0.0217017
0.0242704
0.0609271
0.0671009
0.0774803
0.0882623
0.06969
0.0875162
0.0693924
0.0782493
0.0191768
0.0369605
0.045968
0.0755558
0.088786
0.0244382
0.0294419
0.0724865
0.0846856
0.0653615
0.0800542
0.0224683
0.0159185
0.0285576
0.049542
0.0879027
0.0813885
0.0870789
0.0757152
0.0340149
0.0188292
0.0706175
0.0187332
0.0892838
0.0767672
0.0706027
0.0240647
0.0889283
0.0821387
0.0587268
0.0242814
0.0236368
0.0367956
0.0651865
0.0631531
0.0795978
0.0695309
0.025002
0.0249432
0.0483091
0.0712708
0.0336583
0.0612828
0.0649193
0.0810977
0.0225578
0.0209816
0.0194148
0.0265987
0.0230019
0.020714
0.0829945
0.0688657
0.0824131
0.0661988
0.0500094
0.0784254
0.0887014
0.0788932
0.0880742
0.0785388
0.0871128
0.0812562
0.0383525
0.0478844
0.0617761
0.0259884
0.0388724
0.0215845
0.0890376
0.0825591
0.0209799
0.0214212
0.0885407
0.0830577
0.0438523
0.0216488
0.0227364
0.0188206
0.0848003
0.0780386
0.0221193
0.0277623
0.0372515
0.0763353
0.0829925
0.0889167
0.0191592
0.0426551
0.0309803
0.0265174
0.0348229
0.0253598
0.0324788
0.0212686
0.0833271
0.0871853
0.0847969
0.0872599
0.0839377
0.0876534
0.0771396
0.0429386
0.0194629
0.0628956
0.0689313
0.0740271
0.035724
0.0227839
0.0198775
0.0438621
0.0260508
0.0313633
0.0778458
0.0837084
0.0851111
0.0884973
0.0644018
0.0757557
0.0695198
0.0825912
0.0688438
0.079493
0.0760979
0.0444383
0.0751631
0.0833003
0.0211984
0.0230124
0.0217333
0.0400172
0.0346801
0.0698545
0.080716
0.0729958
0.0663603
0.0626006
0.0835712
0.0786327
0.04158
0.0481726
0.0781463
0.0768312
0.0218519
0.0205249
0.0297995
0.0315349
0.0437277
0.06644
0.0286356
0.0383135
0.0203155
0.0183961
0.0805868
0.0826871
0.0402659
0.0716399
0.0464896
0.0727975
0.0241502
0.0188537
0.0210866
0.0216334
0.075417
0.069173
0.0719172
0.0763241
0.0763345
0.0828353
0.0318377
0.0462756
0.0792804
0.0781981
0.0654403
0.0341565
0.0418374
0.0652894
0.0879981
0.0862531
0.0333884
0.0706346
0.0278088
0.0272013
0.0761161
0.0842038
0.0885581
0.0850011
0.0710849
0.0737472
0.0700361
0.0363847
0.0216724
0.0222354
0.08162
0.0795829
0.0661192
0.0503926
0.0804024
0.0786747
0.0215316
0.0336665
0.0703797
0.0764566
0.0868745
0.0865089
0.0834284
0.0865629
0.0751872
0.0769378
0.0678293
0.0739505
0.0683099
0.0386479
0.0254144
0.032584
0.0209664
0.0310664
0.0238891
0.0255033
0.0858543
0.0892668
0.0702762
0.0725892
0.0996465
0.0416474
0.0919513
0.100495
0.0220056
0.0397907
0.0255514
0.0280092
0.0233594
0.0367408
0.0263805
0.0482583
0.0240234
0.047926
0.0370343
0.0298757
0.0248075
0.0367848
0.0231302
0.0968247
0.094191
0.0981639
0.0917549
0.100261
0.10023
0.0332992
0.0233514
0.0659305
0.0241252
0.0719918
0.0537478
0.08461
0.0487935
0.0797515
0.06927
0.0896105
0.0852869
0.0917038
0.0794506
0.091716
0.0882871
0.0947947
0.0880807
0.0928026
0.0865379
0.0954823
0.0946208
0.0912
0.0913546
0.0971945
0.0902968
0.0978831
0.0964316
0.0959561
0.0916426
0.0986074
0.0974495
0.097474
0.0937113
0.0967278
0.0930949
0.0988148
0.0942895
0.097509
0.0944224
0.0998649
0.0922351
0.0983981
0.0980844
0.0977124
0.0945181
0.0976412
0.0980377
0.0996823
0.093237
0.100096
0.0932438
0.0919299
0.0991638
0.0984678
0.0913892
0.0907994
0.097809
0.087606
0.0953819
0.080523
0.0935748
0.085016
0.0732653
0.078106
0.0326893
0.0945461
0.0919289
0.0911476
0.0979496
0.083077
0.0396025
0.0686543
0.0253164
0.0993873
0.0948655
0.0922003
0.0928166
0.0920008
0.0872419
0.0953974
0.0868713
0.096328
0.0963917
0.0482614
0.0822679
0.0818673
0.09266
0.092731
0.0834996
0.0983677
0.100309
0.098322
0.0997859
0.0914702
0.0960057
0.0930485
0.0983902
0.0238226
0.0456998
0.0851272
0.0861677
0.0969467
0.100174
0.0949984
0.0944277
0.0892378
0.0788067
0.0992812
0.100424
0.0237205
0.0474144
0.0981513
0.0996363
0.0814416
0.082666
0.0918456
0.0968285
0.0981481
0.0991523
0.0928025
0.0896176
0.0237217
0.0614334
0.0749941
0.0764974
0.0906178
0.0962314
0.0988844
0.100242
0.0977741
0.0959597
0.0758342
0.0676196
0.0967726
0.0908198
0.0899646
0.0941283
0.0868229
0.0786549
0.0959925
0.0934686
0.0876452
0.089799
0.0362838
0.0268527
0.0873776
0.0898759
0.0908713
0.0947167
0.0902731
0.0952052
0.0978969
0.0965806
0.0818178
0.0858568
0.0977617
0.0948997
0.0243962
0.0617743
0.0273861
0.0188248
0.0207155
0.0259017
0.0971987
0.0946968
0.0981568
0.0947245
0.0968042
0.0955544
0.0993068
0.0999428
0.0988879
0.0995383
0.0626262
0.0691192
0.0925919
0.0955661
0.0896509
0.0929557
0.100087
0.0987276
0.0805549
0.0884689
0.0788972
0.0630566
0.100245
0.0989401
0.099741
0.100533
0.0724992
0.0712319
0.086244
0.0909106
0.0939555
0.0912036
0.093789
0.0906871
0.0986619
0.0978176
0.0916048
0.0945853
0.0912171
0.0949042
0.0978288
0.0955008
0.100301
0.0988711
0.0933365
0.0909258
0.0937357
0.0918231
0.0995729
0.0983351
0.0991723
0.0996172
0.0966608
0.0963863
0.0467394
0.0236422
0.0894514
0.0928024
0.0733834
0.0804767
0.0931145
0.0918212
0.0959302
0.0963751
0.0509285
0.0296928
0.0886253
0.0881009
0.0509818
0.0757038
0.0963934
0.0985999
0.0855969
0.0834564
0.0219628
0.0249221
0.0920462
0.0895237
0.0725778
0.0458415
0.0940251
0.0963092
0.0925178
0.0907293
0.0885818
0.089561
0.0947962
0.0938974
0.0992377
0.0970582
0.0964593
0.0959056
0.080479
0.0786226
0.0942335
0.0912304
0.0902556
0.0857558
0.0931286
0.0953278
0.0915262
0.0935096
0.096463
0.0972122
0.0957174
0.0970942
0.0939897
0.0961157
0.0824316
0.0743528
0.0912258
0.0878013
0.0987421
0.0984354
0.0941628
0.0942829
0.0826073
0.0860883
0.0874871
0.0899122
0.0757809
0.0654827
0.0539627
0.0225405
0.0990716
0.0969064
0.0937273
0.0958236
0.0953404
0.0960228
0.0988369
0.0972941
0.0977756
0.0959194
0.0247798
0.0253558
0.0981419
0.0962336
0.0307366
0.0199453
0.0314503
0.0461675
0.0946637
0.097223
0.0961743
0.0953312
0.0918667
0.0932091
0.0886157
0.0855417
0.0976616
0.099145
0.0733226
0.0800175
0.0514811
0.0362395
0.0799763
0.0857012
0.0974927
0.0974314
0.0985768
0.0969893
0.093645
0.0920189
0.0937879
0.0943674
0.0995819
0.100414
0.0918827
0.0928012
0.0212025
0.0211479
0.0972671
0.0960961
0.0962251
0.0941738
0.0976181
0.0990593
0.021017
0.0195168
0.0956242
0.0950005
0.0892931
0.0923795
0.098503
0.0985977
0.0744234
0.0784296
0.0824609
0.0851083
0.06468
0.0745298
0.0992582
0.0990292
0.0915315
0.09128
0.0945358
0.094477
0.100201
0.0997044
0.0669907
0.0540332
0.0885285
0.0845005
0.0778377
0.0713394
0.0952702
0.0968447
0.100575
0.0997015
0.0992548
0.100025
0.0835578
0.0779828
0.0932947
0.0907809
0.090623
0.093231
0.0998303
0.0987714
0.0850775
0.0888959
0.0842813
0.0881206
0.0901873
0.088169
0.0824421
0.0866071
0.0545933
0.0673535
0.0914346
0.0899692
0.0984598
0.0974726
0.0840989
0.0857578
0.0496939
0.0276149
0.0998449
0.10051
0.0924686
0.0897431
0.0448056
0.0668088
0.090298
0.0906362
0.027655
0.0288561
0.0179864
0.0220042
0.0246563
0.0251818
0.0231582
0.024201
0.0933404
0.0951502
0.0992464
0.0993925
0.0967888
0.09777
0.0248226
0.0296273
0.0350738
0.0261299
0.0258699
0.022499
0.0193319
0.0231528
0.0170609
0.0207575
0.017142
0.0207811
0.0179937
0.0222131
0.0182218
0.0216799
0.0243991
0.0195589
0.0240542
0.0248817
0.0201354
0.0316176
0.0188729
0.0275447
0.0242506
0.0220034
0.0190655
0.0243898
0.017757
0.0153884
0.0221317
0.0201334
0.0205292
0.0215916
0.10129
0.101062
0.10083
0.100596
0.100365
0.100138
0.0999172
0.0997045
0.0995008
0.0993069
0.0991235
0.0989508
0.0987892
0.0986389
0.0984998
0.0983718
0.098255
0.098149
0.0980537
0.0979689
0.0978942
0.0978296
0.0977746
0.0977292
0.097693
0.0976661
0.0976482
0.0976393
0.101289
0.101061
0.100829
0.100595
0.100364
0.100137
0.0999164
0.0997037
0.0995001
0.0993062
0.0991227
0.09895
0.0987885
0.0986381
0.098499
0.0983711
0.0982543
0.0981483
0.098053
0.0979682
0.0978936
0.0978289
0.0977739
0.0977285
0.0976924
0.0976654
0.0976475
0.0976386
0.101288
0.10106
0.100827
0.100594
0.100362
0.100135
0.0999148
0.0997022
0.0994985
0.0993046
0.0991212
0.0989485
0.098787
0.0986367
0.0984976
0.0983697
0.0982529
0.0981469
0.0980516
0.0979668
0.0978922
0.0978275
0.0977726
0.0977271
0.097691
0.0976641
0.0976462
0.0976373
0.101285
0.101057
0.100825
0.100591
0.10036
0.100133
0.0999124
0.0996998
0.0994962
0.0993023
0.0991189
0.0989463
0.0987848
0.0986345
0.0984954
0.0983675
0.0982507
0.0981448
0.0980495
0.0979647
0.0978901
0.0978255
0.0977705
0.0977251
0.097689
0.097662
0.0976442
0.0976352
0.101282
0.101054
0.100821
0.100588
0.100356
0.10013
0.0999092
0.0996966
0.099493
0.0992993
0.0991159
0.0989433
0.0987818
0.0986315
0.0984925
0.0983647
0.0982479
0.098142
0.0980468
0.097962
0.0978874
0.0978227
0.0977678
0.0977224
0.0976863
0.0976593
0.0976415
0.0976325
0.101277
0.10105
0.100817
0.100584
0.100352
0.100126
0.0999052
0.0996927
0.0994891
0.0992954
0.0991121
0.0989396
0.0987781
0.0986279
0.0984889
0.0983611
0.0982443
0.0981385
0.0980433
0.0979585
0.0978839
0.0978193
0.0977644
0.097719
0.0976829
0.097656
0.0976381
0.0976292
0.101272
0.101045
0.100812
0.100579
0.100347
0.100121
0.0999004
0.0996879
0.0994845
0.0992908
0.0991075
0.0989351
0.0987737
0.0986235
0.0984846
0.0983568
0.0982401
0.0981343
0.0980391
0.0979544
0.0978798
0.0978152
0.0977603
0.0977149
0.0976789
0.0976519
0.0976341
0.0976251
0.101266
0.101039
0.100806
0.100573
0.100342
0.100115
0.0998948
0.0996824
0.099479
0.0992854
0.0991022
0.0989299
0.0987685
0.0986184
0.0984795
0.0983518
0.0982352
0.0981294
0.0980343
0.0979496
0.097875
0.0978105
0.0977556
0.0977102
0.0976742
0.0976472
0.0976294
0.0976205
0.101259
0.101032
0.100799
0.100566
0.100335
0.100109
0.0998884
0.0996761
0.0994728
0.0992793
0.0990962
0.0989239
0.0987627
0.0986126
0.0984738
0.0983462
0.0982296
0.0981238
0.0980287
0.0979441
0.0978696
0.097805
0.0977502
0.0977048
0.0976688
0.0976419
0.097624
0.0976151
0.101252
0.101024
0.100792
0.100559
0.100328
0.100101
0.0998812
0.0996691
0.0994659
0.0992724
0.0990894
0.0989172
0.0987561
0.0986061
0.0984674
0.0983398
0.0982233
0.0981176
0.0980225
0.0979379
0.0978635
0.097799
0.0977442
0.0976988
0.0976628
0.0976359
0.0976181
0.0976092
0.101243
0.101016
0.100784
0.10055
0.10032
0.100093
0.0998733
0.0996612
0.0994581
0.0992648
0.0990819
0.0989098
0.0987488
0.0985989
0.0984602
0.0983327
0.0982163
0.0981107
0.0980157
0.0979311
0.0978567
0.0977922
0.0977375
0.0976922
0.0976562
0.0976293
0.0976115
0.0976026
0.101234
0.101006
0.100774
0.100541
0.100311
0.100084
0.0998645
0.0996526
0.0994496
0.0992565
0.0990737
0.0989017
0.0987407
0.098591
0.0984524
0.098325
0.0982086
0.0981031
0.0980082
0.0979237
0.0978493
0.0977849
0.0977301
0.0976849
0.0976489
0.0976221
0.0976042
0.0975953
0.101224
0.100996
0.100764
0.100531
0.100301
0.100075
0.099855
0.0996432
0.0994404
0.0992474
0.0990647
0.0988928
0.098732
0.0985824
0.0984439
0.0983166
0.0982003
0.0980949
0.098
0.0979156
0.0978413
0.0977769
0.0977222
0.097677
0.097641
0.0976142
0.0975964
0.0975875
0.101212
0.100985
0.100753
0.100521
0.10029
0.100064
0.0998447
0.0996331
0.0994304
0.0992375
0.099055
0.0988833
0.0987226
0.0985731
0.0984348
0.0983076
0.0981914
0.098086
0.0979912
0.0979069
0.0978326
0.0977683
0.0977137
0.0976685
0.0976325
0.0976057
0.0975879
0.097579
0.1012
0.100973
0.100742
0.100509
0.100279
0.100053
0.0998337
0.0996222
0.0994197
0.099227
0.0990446
0.0988731
0.0987125
0.0985632
0.098425
0.0982979
0.0981818
0.0980765
0.0979818
0.0978975
0.0978234
0.0977591
0.0977045
0.0976593
0.0976234
0.0975967
0.0975789
0.09757
0.101188
0.100961
0.100729
0.100497
0.100267
0.100041
0.0998218
0.0996106
0.0994082
0.0992157
0.0990336
0.0988622
0.0987018
0.0985525
0.0984145
0.0982875
0.0981716
0.0980664
0.0979718
0.0978876
0.0978135
0.0977493
0.0976948
0.0976496
0.0976138
0.097587
0.0975693
0.0975604
0.101174
0.100947
0.100716
0.100484
0.100254
0.100028
0.0998092
0.0995982
0.0993961
0.0992037
0.0990218
0.0988506
0.0986903
0.0985413
0.0984034
0.0982766
0.0981607
0.0980557
0.0979612
0.0978771
0.0978031
0.0977389
0.0976844
0.0976394
0.0976035
0.0975768
0.0975591
0.0975502
0.10116
0.100933
0.100702
0.10047
0.10024
0.100015
0.0997959
0.0995851
0.0993832
0.0991911
0.0990093
0.0988383
0.0986783
0.0985294
0.0983916
0.098265
0.0981493
0.0980444
0.09795
0.097866
0.0977921
0.097728
0.0976736
0.0976285
0.0975928
0.0975661
0.0975483
0.0975395
0.101144
0.100918
0.100687
0.100455
0.100225
0.1
0.0997818
0.0995712
0.0993696
0.0991777
0.0989961
0.0988254
0.0986655
0.0985169
0.0983793
0.0982528
0.0981373
0.0980325
0.0979382
0.0978543
0.0977805
0.0977165
0.0976621
0.0976172
0.0975814
0.0975548
0.097537
0.0975282
0.101128
0.100902
0.100671
0.100439
0.10021
0.0999852
0.099767
0.0995567
0.0993553
0.0991636
0.0989823
0.0988118
0.0986522
0.0985037
0.0983663
0.09824
0.0981246
0.09802
0.0979259
0.0978421
0.0977684
0.0977045
0.0976502
0.0976053
0.0975696
0.0975429
0.0975253
0.0975164
0.101111
0.100885
0.100654
0.100423
0.100194
0.0999694
0.0997515
0.0995414
0.0993403
0.0991489
0.0989679
0.0987976
0.0986382
0.09849
0.0983528
0.0982267
0.0981115
0.098007
0.097913
0.0978294
0.0977557
0.0976919
0.0976377
0.0975929
0.0975572
0.0975306
0.097513
0.0975041
0.101094
0.100867
0.100637
0.100406
0.100177
0.0999529
0.0997352
0.0995254
0.0993246
0.0991335
0.0989528
0.0987827
0.0986236
0.0984756
0.0983387
0.0982128
0.0980978
0.0979934
0.0978996
0.0978161
0.0977426
0.0976789
0.0976247
0.09758
0.0975444
0.0975178
0.0975002
0.0974914
0.101075
0.100849
0.100619
0.100388
0.100159
0.0999356
0.0997182
0.0995087
0.0993082
0.0991175
0.098937
0.0987673
0.0986085
0.0984607
0.098324
0.0981983
0.0980835
0.0979794
0.0978857
0.0978023
0.0977289
0.0976653
0.0976113
0.0975666
0.097531
0.0975045
0.0974869
0.0974781
0.101056
0.10083
0.1006
0.100369
0.100141
0.0999176
0.0997005
0.0994914
0.0992912
0.0991008
0.0989207
0.0987512
0.0985927
0.0984452
0.0983088
0.0981833
0.0980687
0.0979648
0.0978713
0.0977881
0.0977148
0.0976513
0.0975974
0.0975527
0.0975173
0.0974908
0.0974732
0.0974644
0.101036
0.10081
0.10058
0.10035
0.100122
0.0998988
0.0996821
0.0994734
0.0992736
0.0990835
0.0989037
0.0987346
0.0985764
0.0984292
0.098293
0.0981678
0.0980535
0.0979497
0.0978564
0.0977734
0.0977003
0.0976369
0.097583
0.0975385
0.0975031
0.0974766
0.0974591
0.0974503
0.101015
0.100789
0.10056
0.10033
0.100102
0.0998794
0.0996631
0.0994547
0.0992553
0.0990656
0.0988861
0.0987174
0.0985595
0.0984127
0.0982768
0.0981519
0.0980377
0.0979342
0.0978411
0.0977582
0.0976852
0.097622
0.0975682
0.0975238
0.0974884
0.0974621
0.0974446
0.0974358
0.100993
0.100768
0.100539
0.100309
0.100082
0.0998593
0.0996434
0.0994354
0.0992364
0.099047
0.098868
0.0986996
0.0985421
0.0983956
0.09826
0.0981354
0.0980215
0.0979182
0.0978253
0.0977426
0.0976698
0.0976067
0.0975531
0.0975087
0.0974734
0.0974471
0.0974296
0.0974209
0.100971
0.100746
0.100517
0.100288
0.100061
0.0998385
0.099623
0.0994154
0.0992168
0.0990279
0.0988493
0.0986813
0.0985242
0.098378
0.0982428
0.0981184
0.0980049
0.0979018
0.0978092
0.0977266
0.097654
0.097591
0.0975375
0.0974932
0.097458
0.0974318
0.0974143
0.0974056
0.100948
0.100723
0.100494
0.100265
0.100039
0.0998171
0.099602
0.0993949
0.0991967
0.0990083
0.0988301
0.0986625
0.0985058
0.09836
0.0982251
0.0981011
0.0979878
0.097885
0.0977926
0.0977103
0.0976378
0.097575
0.0975216
0.0974774
0.0974423
0.0974161
0.0973987
0.09739
0.100924
0.1007
0.100471
0.100242
0.100016
0.099795
0.0995804
0.0993737
0.099176
0.0989881
0.0988103
0.0986432
0.0984869
0.0983415
0.098207
0.0980833
0.0979703
0.0978678
0.0977756
0.0976935
0.0976213
0.0975586
0.0975053
0.0974613
0.0974263
0.0974001
0.0973828
0.0973741
0.1009
0.100675
0.100447
0.100219
0.0999932
0.0997723
0.0995582
0.099352
0.0991548
0.0989673
0.0987901
0.0986234
0.0984675
0.0983225
0.0981884
0.0980651
0.0979524
0.0978503
0.0977583
0.0976764
0.0976044
0.0975419
0.0974888
0.0974448
0.0974099
0.0973838
0.0973665
0.0973579
0.100875
0.100651
0.100423
0.100195
0.0999694
0.0997491
0.0995354
0.0993297
0.099133
0.0989461
0.0987693
0.0986032
0.0984477
0.0983032
0.0981695
0.0980465
0.0979342
0.0978323
0.0977407
0.0976591
0.0975872
0.0975249
0.0974719
0.0974281
0.0973933
0.0973673
0.09735
0.0973414
0.100849
0.100625
0.100398
0.10017
0.0999451
0.0997252
0.099512
0.0993069
0.0991107
0.0989243
0.0987481
0.0985824
0.0984275
0.0982835
0.0981502
0.0980276
0.0979157
0.0978141
0.0977228
0.0976414
0.0975697
0.0975076
0.0974548
0.0974111
0.0973764
0.0973504
0.0973332
0.0973246
0.100823
0.100599
0.100372
0.100145
0.0999201
0.0997007
0.0994881
0.0992835
0.099088
0.0989021
0.0987264
0.0985613
0.0984069
0.0982633
0.0981305
0.0980084
0.0978968
0.0977956
0.0977046
0.0976234
0.097552
0.0974901
0.0974375
0.0973939
0.0973593
0.0973334
0.0973162
0.0973077
0.100797
0.100573
0.100346
0.100119
0.0998947
0.0996758
0.0994637
0.0992597
0.0990647
0.0988794
0.0987044
0.0985398
0.098386
0.0982429
0.0981105
0.0979888
0.0978777
0.0977768
0.0976861
0.0976052
0.0975341
0.0974724
0.0974199
0.0973765
0.0973419
0.0973162
0.097299
0.0972905
0.10077
0.100546
0.100319
0.100092
0.0998687
0.0996503
0.0994388
0.0992354
0.099041
0.0988563
0.0986819
0.0985179
0.0983646
0.0982221
0.0980903
0.097969
0.0978583
0.0977578
0.0976674
0.0975868
0.0975159
0.0974544
0.0974021
0.0973589
0.0973244
0.0972988
0.0972817
0.0972732
0.100743
0.100519
0.100292
0.100065
0.0998422
0.0996243
0.0994134
0.0992106
0.0990169
0.0988329
0.098659
0.0984957
0.098343
0.098201
0.0980697
0.097949
0.0978386
0.0977385
0.0976485
0.0975683
0.0974976
0.0974363
0.0973842
0.0973411
0.0973068
0.0972812
0.0972642
0.0972557
0.100715
0.100491
0.100264
0.100038
0.0998153
0.0995979
0.0993876
0.0991854
0.0989924
0.098809
0.0986359
0.0984732
0.0983211
0.0981797
0.0980489
0.0979287
0.0978188
0.0977191
0.0976294
0.0975495
0.0974791
0.0974181
0.0973662
0.0973232
0.097289
0.0972635
0.0972466
0.0972381
0.100687
0.100463
0.100236
0.10001
0.0997879
0.0995711
0.0993614
0.0991599
0.0989675
0.0987848
0.0986124
0.0984503
0.0982989
0.0981581
0.0980279
0.0979082
0.0977988
0.0976995
0.0976102
0.0975306
0.0974605
0.0973997
0.097348
0.0973052
0.0972712
0.0972458
0.0972289
0.0972204
0.100659
0.100434
0.100208
0.0999821
0.0997602
0.0995439
0.0993348
0.0991339
0.0989423
0.0987604
0.0985886
0.0984273
0.0982765
0.0981363
0.0980067
0.0978875
0.0977786
0.0976798
0.0975909
0.0975116
0.0974419
0.0973813
0.0973298
0.0972872
0.0972533
0.0972279
0.0972111
0.0972027
0.039371
0.0337063
0.0301206
0.0281663
0.0264551
0.025947
0.0729923
0.0703567
0.0678608
0.0639614
0.0414768
0.034794
0.082667
0.08108
0.0794246
0.0772686
0.0736432
0.0710113
0.0881345
0.0870734
0.0859499
0.0846597
0.083114
0.0817422
0.091821
0.0910758
0.0902941
0.0894554
0.0885643
0.0877309
0.0944962
0.0939566
0.0933997
0.0928246
0.0922433
0.091695
0.0965017
0.096104
0.0957001
0.0952931
0.094892
0.0945147
0.0980234
0.0977277
0.097432
0.097139
0.0968549
0.0965891
0.099177
0.0989573
0.0987402
0.0985282
0.098325
0.098136
0.100042
0.0998798
0.0997215
0.0995687
0.0994238
0.09929
0.100676
0.100558
0.100445
0.100336
0.100234
0.100141
0.101123
0.10104
0.100961
0.100886
0.100817
0.100755
0.101418
0.101363
0.101311
0.101262
0.101218
0.101178
0.101591
0.101557
0.101525
0.101497
0.101472
0.10145
0.101664
0.101647
0.101632
0.101619
0.101608
0.1016
0.101658
0.101653
0.101651
0.10165
0.10165
0.101653
0.101588
0.101594
0.101601
0.101609
0.101618
0.101629
0.101469
0.101483
0.101497
0.101512
0.101528
0.101544
0.101313
0.101332
0.101352
0.101372
0.101392
0.101413
0.101129
0.101153
0.101176
0.1012
0.101224
0.101248
0.100926
0.100952
0.100978
0.101005
0.101031
0.101057
0.100709
0.100738
0.100766
0.100794
0.100822
0.100849
0.10063
0.100406
0.100179
0.0999535
0.099732
0.0995163
0.0993078
0.0991077
0.0989168
0.0987356
0.0985646
0.098404
0.0982539
0.0981144
0.0979854
0.0978667
0.0977583
0.09766
0.0975715
0.0974926
0.0974231
0.0973628
0.0973115
0.0972691
0.0972353
0.0972101
0.0971933
0.097185
0.100602
0.100376
0.10015
0.0999246
0.0997036
0.0994884
0.0992806
0.0990812
0.098891
0.0987106
0.0985403
0.0983805
0.0982311
0.0980923
0.0979639
0.0978458
0.097738
0.0976401
0.097552
0.0974735
0.0974043
0.0973443
0.0972932
0.097251
0.0972173
0.0971922
0.0971755
0.0971672
0.100573
0.100347
0.10012
0.0998955
0.0996748
0.0994602
0.099253
0.0990544
0.098865
0.0986854
0.0985159
0.0983568
0.0982082
0.0980701
0.0979423
0.0978249
0.0977176
0.0976202
0.0975325
0.0974544
0.0973855
0.0973258
0.097275
0.0972329
0.0971994
0.0971744
0.0971578
0.0971495
0.100544
0.100318
0.100091
0.099866
0.0996458
0.0994317
0.0992253
0.0990274
0.0988388
0.09866
0.0984914
0.0983331
0.0981852
0.0980478
0.0979207
0.0978039
0.0976971
0.0976003
0.097513
0.0974353
0.0973668
0.0973073
0.0972567
0.0972148
0.0971815
0.0971566
0.09714
0.0971318
0.100515
0.100288
0.100061
0.0998363
0.0996165
0.0994031
0.0991973
0.0990002
0.0988125
0.0986345
0.0984667
0.0983093
0.0981622
0.0980255
0.0978991
0.0977829
0.0976767
0.0975804
0.0974936
0.0974163
0.0973481
0.0972889
0.0972386
0.0971969
0.0971637
0.0971389
0.0971224
0.0971142
0.100485
0.100258
0.100031
0.0998065
0.0995871
0.0993743
0.0991692
0.0989729
0.098786
0.098609
0.098442
0.0982854
0.0981391
0.0980032
0.0978775
0.097762
0.0976564
0.0975605
0.0974743
0.0973973
0.0973295
0.0972706
0.0972205
0.097179
0.097146
0.0971213
0.0971049
0.0970967
0.0485591
0.0760132
0.0842717
0.0891581
0.0925353
0.0950183
0.0968918
0.0983171
0.0993978
0.100206
0.100796
0.101208
0.101476
0.101627
0.101683
0.101663
0.101583
0.101456
0.101294
0.101106
0.1009
0.100681
0.0685181
0.0794072
0.0858242
0.0901244
0.0932173
0.0955248
0.0972757
0.0986096
0.0996196
0.100372
0.100918
0.101295
0.101535
0.101664
0.101702
0.101669
0.101579
0.101444
0.101276
0.101083
0.100874
0.100653
0.0729451
0.0815378
0.087111
0.0910138
0.0938736
0.0960233
0.0976584
0.0989036
0.0998441
0.100542
0.101043
0.101385
0.101596
0.101703
0.101723
0.101676
0.101575
0.101432
0.101258
0.101061
0.100848
0.100625
0.0751906
0.0831381
0.0882615
0.091868
0.0945227
0.0965227
0.0980443
0.0992011
0.100072
0.100714
0.10117
0.101476
0.101659
0.101742
0.101745
0.101683
0.101571
0.10142
0.101239
0.101038
0.100822
0.100597
0.0774047
0.0847202
0.089417
0.0927332
0.0951819
0.09703
0.098436
0.099503
0.100303
0.100888
0.101299
0.101569
0.101723
0.101783
0.101767
0.101691
0.101568
0.101408
0.101221
0.101015
0.100796
0.100569
0.0801983
0.0864529
0.0906293
0.0936256
0.0958562
0.0975463
0.0988334
0.0998085
0.100536
0.101064
0.101429
0.101662
0.101787
0.101823
0.101789
0.101699
0.101564
0.101396
0.101203
0.100993
0.10077
0.100541
0.0829096
0.0882175
0.0918659
0.0945318
0.0965379
0.0980666
0.0992328
0.100115
0.10077
0.10124
0.101559
0.101755
0.10185
0.101864
0.101811
0.101706
0.101561
0.101384
0.101185
0.10097
0.100744
0.100513
0.0856147
0.0899547
0.0930853
0.0954278
0.0972131
0.0985823
0.0996289
0.100419
0.101001
0.101414
0.101688
0.101847
0.101913
0.101903
0.101832
0.101713
0.101557
0.101372
0.101166
0.100947
0.100718
0.100485
0.0879681
0.0915575
0.0942404
0.0962885
0.097867
0.0990841
0.100015
0.100715
0.101227
0.101584
0.101813
0.101936
0.101974
0.101941
0.101852
0.101719
0.101552
0.101359
0.101148
0.100924
0.100692
0.100457
0.0899603
0.0929903
0.0953049
0.0970962
0.0984875
0.0995637
0.100386
0.101001
0.101445
0.101747
0.101933
0.102022
0.102031
0.101977
0.101871
0.101724
0.101547
0.101346
0.101129
0.1009
0.100666
0.100429
0.0916582
0.0942588
0.0962711
0.0978416
0.0990667
0.100015
0.100737
0.101272
0.101652
0.101903
0.102047
0.102103
0.102086
0.10201
0.101887
0.101728
0.10154
0.101332
0.101109
0.100877
0.10064
0.100401
0.0931283
0.0953801
0.0971405
0.0985215
0.0996003
0.100433
0.101063
0.101525
0.101845
0.102048
0.102154
0.102178
0.102136
0.10204
0.101901
0.10173
0.101533
0.101317
0.101089
0.100853
0.100614
0.100374
0.0943953
0.0963665
0.0979169
0.0991357
0.100087
0.100817
0.101365
0.101759
0.102025
0.102183
0.102252
0.102247
0.102181
0.102066
0.101913
0.10173
0.101524
0.101302
0.101069
0.10083
0.100588
0.100346
0.095488
0.0972311
0.0986058
0.0996859
0.100525
0.101165
0.101639
0.101972
0.102188
0.102305
0.102341
0.102309
0.102221
0.102089
0.101922
0.101728
0.101514
0.101286
0.101048
0.100806
0.100562
0.100319
0.096428
0.0979862
0.0992138
0.100175
0.100918
0.101478
0.101886
0.102165
0.102335
0.102416
0.102421
0.102363
0.102256
0.102108
0.101928
0.101724
0.101503
0.101269
0.101027
0.100782
0.100537
0.100293
0.0972426
0.0986449
0.0997478
0.100608
0.101266
0.101757
0.102106
0.102336
0.102467
0.102513
0.102491
0.102411
0.102285
0.102123
0.101931
0.101719
0.10149
0.101251
0.101006
0.100759
0.100511
0.100267
0.0979454
0.0992172
0.100214
0.100987
0.101573
0.102002
0.1023
0.102488
0.102582
0.102599
0.102552
0.102452
0.10231
0.102134
0.101932
0.101711
0.101477
0.101234
0.100985
0.100735
0.100487
0.100241
0.0985511
0.0997118
0.100619
0.101317
0.10184
0.102217
0.10247
0.10262
0.102683
0.102673
0.102604
0.102486
0.102329
0.102142
0.101931
0.101703
0.101463
0.101215
0.100964
0.100712
0.100462
0.100216
0.0990647
0.100135
0.100967
0.101602
0.102072
0.102403
0.102617
0.102734
0.102769
0.102736
0.102648
0.102514
0.102344
0.102146
0.101927
0.101693
0.101448
0.101197
0.100943
0.10069
0.100439
0.100192
0.0994971
0.100494
0.101264
0.101846
0.10227
0.102562
0.102743
0.102832
0.102843
0.102789
0.102684
0.102536
0.102355
0.102148
0.101922
0.101682
0.101433
0.101179
0.100923
0.100668
0.100416
0.100169
0.0998587
0.100796
0.101515
0.102052
0.102438
0.102697
0.10285
0.102914
0.102904
0.102833
0.102713
0.102553
0.102362
0.102147
0.101915
0.10167
0.101417
0.101161
0.100903
0.100647
0.100394
0.100147
0.100161
0.101049
0.101725
0.102226
0.10258
0.102811
0.102939
0.102982
0.102955
0.102869
0.102736
0.102566
0.102366
0.102145
0.101907
0.101658
0.101402
0.101143
0.100884
0.100627
0.100374
0.100127
0.100409
0.101258
0.1019
0.10237
0.102697
0.102905
0.103013
0.103039
0.102996
0.102897
0.102754
0.102575
0.102368
0.10214
0.101898
0.101645
0.101387
0.101126
0.100866
0.100608
0.100355
0.100107
0.10061
0.101428
0.102043
0.102488
0.102794
0.102982
0.103074
0.103085
0.103029
0.10292
0.102767
0.10258
0.102367
0.102135
0.101889
0.101633
0.101373
0.10111
0.100849
0.10059
0.100337
0.100089
0.10077
0.101566
0.102159
0.102585
0.102872
0.103045
0.103123
0.103121
0.103055
0.102937
0.102777
0.102584
0.102365
0.102129
0.101879
0.101621
0.101359
0.101095
0.100833
0.100574
0.10032
0.100073
0.100902
0.101677
0.102252
0.102662
0.102936
0.103096
0.103161
0.10315
0.103075
0.10295
0.102783
0.102585
0.102362
0.102122
0.10187
0.10161
0.101346
0.101082
0.100819
0.100559
0.100305
0.100058
0.101005
0.101764
0.102326
0.102723
0.102985
0.103135
0.103192
0.103172
0.103091
0.102959
0.102787
0.102585
0.102359
0.102116
0.101862
0.1016
0.101335
0.101069
0.100806
0.100546
0.100292
0.100045
0.101082
0.101832
0.102383
0.102771
0.103024
0.103166
0.103215
0.10319
0.103102
0.102965
0.10279
0.102584
0.102355
0.10211
0.101854
0.101591
0.101325
0.101059
0.100795
0.100535
0.100281
0.100034
0.101144
0.101884
0.102427
0.102808
0.103054
0.103189
0.103233
0.103202
0.103111
0.10297
0.102791
0.102583
0.102352
0.102105
0.101847
0.101583
0.101317
0.10105
0.100785
0.100525
0.100271
0.100024
0.101189
0.101922
0.102459
0.102834
0.103076
0.103206
0.103246
0.103211
0.103116
0.102973
0.102792
0.102581
0.102349
0.102101
0.101842
0.101577
0.10131
0.101043
0.100778
0.100518
0.100264
0.100017
0.101219
0.101948
0.102482
0.102853
0.103091
0.103218
0.103255
0.103218
0.10312
0.102975
0.102792
0.10258
0.102346
0.102097
0.101838
0.101573
0.101305
0.101037
0.100773
0.100512
0.100258
0.100011
0.101235
0.101964
0.102495
0.102865
0.1031
0.103226
0.103261
0.103222
0.103123
0.102976
0.102792
0.102579
0.102345
0.102095
0.101835
0.10157
0.101302
0.101034
0.100769
0.100509
0.100255
0.100008
0.101241
0.101971
0.102502
0.10287
0.103105
0.103229
0.103264
0.103224
0.103124
0.102977
0.102792
0.102579
0.102344
0.102094
0.101834
0.101569
0.1013
0.101033
0.100768
0.100507
0.100253
0.100006
0.100456
0.100228
0.100001
0.0997766
0.0995576
0.0993454
0.0991411
0.0989457
0.0987596
0.0985834
0.0984174
0.0982616
0.0981162
0.097981
0.0978561
0.0977412
0.0976362
0.0975409
0.0974551
0.0973785
0.0973111
0.0972525
0.0972027
0.0971614
0.0971285
0.0971039
0.0970876
0.0970794
0.100427
0.100198
0.0999707
0.0997467
0.0995282
0.0993166
0.0991131
0.0989185
0.0987333
0.098558
0.0983929
0.098238
0.0980934
0.097959
0.0978348
0.0977206
0.0976162
0.0975214
0.0974361
0.09736
0.0972929
0.0972346
0.097185
0.0971439
0.0971112
0.0970868
0.0970705
0.0970624
0.100398
0.100168
0.0999406
0.0997168
0.0994987
0.0992878
0.099085
0.0988913
0.098707
0.0985327
0.0983684
0.0982144
0.0980707
0.0979371
0.0978137
0.0977001
0.0975964
0.0975022
0.0974173
0.0973416
0.0972749
0.0972169
0.0971676
0.0971267
0.0970941
0.0970698
0.0970536
0.0970456
0.100368
0.100138
0.0999104
0.0996868
0.0994692
0.099259
0.099057
0.0988641
0.0986808
0.0985074
0.0983441
0.098191
0.0980481
0.0979154
0.0977927
0.0976799
0.0975767
0.0974831
0.0973987
0.0973235
0.0972571
0.0971995
0.0971504
0.0971097
0.0970773
0.0970531
0.097037
0.097029
0.100339
0.100108
0.0998803
0.0996569
0.0994398
0.0992302
0.0990291
0.0988371
0.0986547
0.0984823
0.09832
0.0981678
0.0980258
0.0978939
0.097772
0.0976598
0.0975573
0.0974643
0.0973804
0.0973056
0.0972396
0.0971823
0.0971334
0.097093
0.0970607
0.0970366
0.0970206
0.0970126
0.10031
0.100078
0.0998502
0.099627
0.0994105
0.0992016
0.0990013
0.0988102
0.0986288
0.0984574
0.098296
0.0981448
0.0980037
0.0978726
0.0977515
0.0976401
0.0975382
0.0974457
0.0973623
0.097288
0.0972223
0.0971653
0.0971167
0.0970765
0.0970444
0.0970204
0.0970045
0.0969965
0.10028
0.100048
0.0998202
0.0995973
0.0993813
0.0991731
0.0989737
0.0987836
0.0986032
0.0984327
0.0982723
0.0981221
0.0979819
0.0978517
0.0977313
0.0976206
0.0975194
0.0974274
0.0973446
0.0972706
0.0972054
0.0971487
0.0971004
0.0970603
0.0970284
0.0970046
0.0969887
0.0969808
0.100251
0.100019
0.0997904
0.0995678
0.0993523
0.0991449
0.0989464
0.0987572
0.0985778
0.0984084
0.098249
0.0980997
0.0979604
0.097831
0.0977114
0.0976015
0.0975009
0.0974095
0.0973272
0.0972537
0.0971888
0.0971324
0.0970844
0.0970445
0.0970128
0.096989
0.0969733
0.0969654
0.100222
0.0999891
0.0997608
0.0995385
0.0993237
0.099117
0.0989194
0.0987312
0.0985528
0.0983844
0.098226
0.0980776
0.0979393
0.0978108
0.097692
0.0975827
0.0974828
0.097392
0.0973102
0.0972371
0.0971726
0.0971165
0.0970687
0.0970291
0.0969975
0.0969739
0.0969582
0.0969503
0.100193
0.0999597
0.0997314
0.0995096
0.0992953
0.0990895
0.0988928
0.0987056
0.0985282
0.0983608
0.0982034
0.098056
0.0979186
0.0977909
0.0976729
0.0975644
0.0974651
0.0973749
0.0972935
0.0972209
0.0971568
0.097101
0.0970535
0.097014
0.0969826
0.0969591
0.0969435
0.0969357
0.100164
0.0999307
0.0997025
0.099481
0.0992674
0.0990624
0.0988666
0.0986805
0.0985041
0.0983377
0.0981813
0.0980349
0.0978984
0.0977716
0.0976544
0.0975465
0.0974479
0.0973582
0.0972774
0.0972052
0.0971414
0.0970859
0.0970386
0.0969994
0.0969681
0.0969448
0.0969292
0.0969214
0.100136
0.0999019
0.0996739
0.0994529
0.09924
0.0990358
0.098841
0.0986558
0.0984805
0.0983151
0.0981598
0.0980143
0.0978787
0.0977527
0.0976363
0.0975291
0.0974311
0.097342
0.0972617
0.0971899
0.0971265
0.0970713
0.0970243
0.0969852
0.0969541
0.0969308
0.0969154
0.0969076
0.100108
0.0998737
0.0996458
0.0994253
0.0992131
0.0990098
0.098816
0.0986318
0.0984575
0.0982931
0.0981388
0.0979943
0.0978595
0.0977344
0.0976187
0.0975123
0.0974149
0.0973264
0.0972465
0.0971751
0.097112
0.0970572
0.0970104
0.0969715
0.0969406
0.0969174
0.096902
0.0968943
0.10008
0.0998459
0.0996183
0.0993984
0.0991869
0.0989845
0.0987916
0.0986084
0.0984351
0.0982718
0.0981184
0.0979749
0.097841
0.0977167
0.0976018
0.097496
0.0973992
0.0973112
0.0972318
0.0971608
0.0970981
0.0970436
0.096997
0.0969583
0.0969275
0.0969045
0.0968891
0.0968814
0.100053
0.0998187
0.0995914
0.0993721
0.0991614
0.0989598
0.0987679
0.0985857
0.0984135
0.0982511
0.0980987
0.0979561
0.0978231
0.0976996
0.0975854
0.0974803
0.0973842
0.0972967
0.0972177
0.0971471
0.0970848
0.0970305
0.0969841
0.0969457
0.096915
0.096892
0.0968767
0.0968691
0.100026
0.0997922
0.0995653
0.0993466
0.0991366
0.098936
0.098745
0.0985638
0.0983926
0.0982312
0.0980798
0.0979381
0.0978059
0.0976832
0.0975698
0.0974653
0.0973697
0.0972827
0.0972042
0.097134
0.097072
0.0970179
0.0969718
0.0969335
0.096903
0.0968801
0.0968649
0.0968573
0.100001
0.0997666
0.0995401
0.0993219
0.0991128
0.098913
0.098723
0.0985428
0.0983725
0.0982121
0.0980616
0.0979208
0.0977895
0.0976675
0.0975548
0.0974509
0.0973559
0.0972694
0.0971913
0.0971215
0.0970598
0.097006
0.0969601
0.096922
0.0968916
0.0968688
0.0968536
0.0968461
0.0999756
0.0997418
0.0995157
0.0992982
0.0990899
0.098891
0.0987019
0.0985226
0.0983533
0.0981939
0.0980443
0.0979043
0.0977738
0.0976526
0.0975405
0.0974373
0.0973428
0.0972568
0.0971791
0.0971096
0.0970482
0.0969946
0.0969489
0.096911
0.0968807
0.096858
0.0968429
0.0968354
0.0999515
0.0997179
0.0994924
0.0992756
0.099068
0.09887
0.0986818
0.0985035
0.0983351
0.0981766
0.0980278
0.0978886
0.0977589
0.0976384
0.097527
0.0974243
0.0973303
0.0972448
0.0971675
0.0970984
0.0970372
0.0969839
0.0969384
0.0969006
0.0968704
0.0968479
0.0968328
0.0968253
0.0999285
0.0996952
0.0994702
0.099254
0.0990472
0.09885
0.0986627
0.0984853
0.0983178
0.0981602
0.0980123
0.0978739
0.0977449
0.0976251
0.0975142
0.0974122
0.0973186
0.0972335
0.0971566
0.0970878
0.0970269
0.0969739
0.0969285
0.0968909
0.0968608
0.0968383
0.0968233
0.0968158
0.0999066
0.0996737
0.0994492
0.0992337
0.0990276
0.0988312
0.0986448
0.0984682
0.0983016
0.0981448
0.0979977
0.0978601
0.0977318
0.0976126
0.0975023
0.0974008
0.0973077
0.097223
0.0971464
0.0970779
0.0970173
0.0969644
0.0969193
0.0968818
0.0968518
0.0968294
0.0968144
0.096807
0.099886
0.0996534
0.0994294
0.0992146
0.0990092
0.0988137
0.098628
0.0984523
0.0982865
0.0981305
0.0979841
0.0978472
0.0977195
0.097601
0.0974912
0.0973902
0.0972976
0.0972132
0.097137
0.0970688
0.0970084
0.0969557
0.0969107
0.0968733
0.0968435
0.0968211
0.0968062
0.0967988
0.0998668
0.0996346
0.0994111
0.0991968
0.0989922
0.0987974
0.0986125
0.0984376
0.0982725
0.0981172
0.0979715
0.0978353
0.0977082
0.0975902
0.097481
0.0973804
0.0972882
0.0972042
0.0971283
0.0970603
0.0970001
0.0969477
0.0969028
0.0968655
0.0968358
0.0968135
0.0967986
0.0967912
0.099849
0.0996172
0.0993942
0.0991805
0.0989766
0.0987824
0.0985983
0.098424
0.0982597
0.0981051
0.09796
0.0978244
0.0976979
0.0975804
0.0974717
0.0973715
0.0972797
0.097196
0.0971204
0.0970526
0.0969926
0.0969403
0.0968956
0.0968585
0.0968288
0.0968065
0.0967917
0.0967843
0.0998328
0.0996013
0.0993788
0.0991657
0.0989623
0.0987689
0.0985854
0.0984118
0.0982481
0.0980941
0.0979496
0.0978146
0.0976886
0.0975716
0.0974633
0.0973635
0.097272
0.0971886
0.0971132
0.0970457
0.0969859
0.0969337
0.0968891
0.0968521
0.0968225
0.0968003
0.0967855
0.0967781
0.0998182
0.0995871
0.099365
0.0991525
0.0989496
0.0987567
0.0985738
0.0984008
0.0982377
0.0980843
0.0979404
0.0978058
0.0976803
0.0975637
0.0974558
0.0973563
0.0972651
0.097182
0.0971068
0.0970395
0.0969799
0.0969278
0.0968834
0.0968464
0.0968168
0.0967947
0.09678
0.0967726
0.0998054
0.0995746
0.0993529
0.0991408
0.0989385
0.0987461
0.0985637
0.0983913
0.0982286
0.0980757
0.0979323
0.0977981
0.0976731
0.0975568
0.0974492
0.09735
0.0972591
0.0971762
0.0971013
0.0970341
0.0969746
0.0969227
0.0968783
0.0968414
0.0968119
0.0967898
0.0967751
0.0967678
0.0997944
0.0995638
0.0993425
0.0991308
0.0989289
0.098737
0.098555
0.098383
0.0982209
0.0980684
0.0979253
0.0977916
0.0976668
0.0975509
0.0974436
0.0973447
0.097254
0.0971713
0.0970965
0.0970295
0.0969701
0.0969183
0.096874
0.0968372
0.0968077
0.0967857
0.096771
0.0967636
0.0997852
0.0995549
0.0993339
0.0991225
0.098921
0.0987294
0.0985479
0.0983762
0.0982144
0.0980623
0.0979196
0.0977861
0.0976617
0.0975461
0.097439
0.0973403
0.0972497
0.0971672
0.0970926
0.0970257
0.0969664
0.0969147
0.0968704
0.0968337
0.0968043
0.0967822
0.0967676
0.0967602
0.0997779
0.0995478
0.099327
0.0991159
0.0989147
0.0987234
0.0985422
0.0983709
0.0982093
0.0980575
0.0979151
0.0977819
0.0976576
0.0975422
0.0974353
0.0973368
0.0972464
0.097164
0.0970895
0.0970227
0.0969635
0.0969118
0.0968676
0.0968309
0.0968015
0.0967795
0.0967648
0.0967575
0.0997725
0.0995426
0.099322
0.0991111
0.0989101
0.098719
0.098538
0.0983669
0.0982056
0.098054
0.0979117
0.0977787
0.0976547
0.0975394
0.0974326
0.0973342
0.097244
0.0971617
0.0970872
0.0970205
0.0969613
0.0969097
0.0968656
0.0968288
0.0967995
0.0967775
0.0967629
0.0967555
0.0997692
0.0995393
0.0993188
0.0991081
0.0989072
0.0987163
0.0985354
0.0983644
0.0982033
0.0980517
0.0979096
0.0977767
0.0976528
0.0975376
0.097431
0.0973326
0.0972424
0.0971602
0.0970858
0.0970191
0.09696
0.0969084
0.0968643
0.0968276
0.0967982
0.0967763
0.0967616
0.0967543
0.0997678
0.099538
0.0993176
0.0991068
0.098906
0.0987151
0.0985343
0.0983634
0.0982023
0.0980508
0.0979088
0.0977759
0.097652
0.0975369
0.0974303
0.0973319
0.0972418
0.0971596
0.0970852
0.0970185
0.0969594
0.0969078
0.0968637
0.096827
0.0967977
0.0967757
0.0967611
0.0967538
0.100697
0.100915
0.101121
0.101308
0.101469
0.101593
0.101671
0.101688
0.101628
0.101473
0.1012
0.100782
0.100185
0.0993675
0.0982768
0.09684
0.0949536
0.0924565
0.0890628
0.0841526
0.075835
0.0479746
0.100669
0.100889
0.101098
0.101289
0.101456
0.101588
0.101676
0.101706
0.101664
0.10153
0.101283
0.100898
0.100343
0.0995794
0.0985558
0.0972059
0.0954361
0.0931063
0.0899872
0.0856546
0.0791926
0.0682285
0.100641
0.100863
0.101075
0.101271
0.101443
0.101584
0.101682
0.101726
0.1017
0.101588
0.101369
0.101018
0.100505
0.099793
0.0988352
0.0975687
0.0959074
0.0937255
0.0908263
0.0868763
0.081251
0.072636
0.100613
0.100837
0.101052
0.101253
0.101431
0.10158
0.101689
0.101746
0.101738
0.101648
0.101456
0.101139
0.100669
0.10001
0.0991177
0.0979338
0.0963778
0.0943335
0.0916211
0.0879374
0.0827035
0.0745883
0.100585
0.100812
0.10103
0.101234
0.101419
0.101576
0.101695
0.101767
0.101776
0.101708
0.101544
0.101262
0.100835
0.10023
0.099405
0.0983052
0.0968562
0.0949509
0.0924232
0.0889886
0.0840703
0.0761014
0.100557
0.100786
0.101007
0.101216
0.101407
0.101572
0.101702
0.101788
0.101815
0.10177
0.101634
0.101388
0.101004
0.100454
0.0996975
0.0986843
0.0973467
0.095588
0.0932608
0.0901188
0.0856864
0.0788263
0.100529
0.10076
0.100984
0.101198
0.101395
0.101568
0.101709
0.101809
0.101854
0.101831
0.101724
0.101513
0.101175
0.10068
0.0999934
0.0990693
0.0978468
0.0962414
0.0941273
0.0913014
0.0873921
0.0815747
0.100501
0.100734
0.100961
0.101179
0.101382
0.101564
0.101716
0.101829
0.101892
0.101892
0.101814
0.101639
0.101345
0.100906
0.10029
0.0994555
0.0983497
0.0968998
0.0950019
0.0924956
0.0891074
0.0842907
0.100473
0.100708
0.100938
0.10116
0.101369
0.101559
0.101722
0.101849
0.10193
0.101952
0.101902
0.101762
0.101512
0.101129
0.100583
0.0998372
0.0988462
0.0975485
0.0958592
0.0936545
0.0907393
0.0867749
0.100445
0.100681
0.100915
0.101141
0.101356
0.101553
0.101726
0.101867
0.101965
0.10201
0.101987
0.101882
0.101676
0.101346
0.100868
0.100208
0.0993276
0.0981739
0.0966782
0.094743
0.0922234
0.0888855
0.100418
0.100655
0.100891
0.101122
0.101342
0.101547
0.10173
0.101884
0.101999
0.102064
0.102069
0.101997
0.101832
0.101555
0.101141
0.100563
0.0997864
0.0987662
0.0974455
0.0957464
0.093556
0.0906952
0.10039
0.100629
0.100868
0.101102
0.101328
0.10154
0.101732
0.101898
0.102029
0.102115
0.102145
0.102105
0.10198
0.101752
0.1014
0.100899
0.100217
0.0993186
0.0981545
0.0966616
0.0947523
0.0922996
0.100362
0.100603
0.100844
0.101082
0.101312
0.101531
0.101733
0.101911
0.102057
0.102162
0.102216
0.102206
0.102119
0.101937
0.101642
0.101211
0.100617
0.0998275
0.0988018
0.0974866
0.0958106
0.0936724
0.100335
0.100578
0.100821
0.101061
0.101297
0.101522
0.101732
0.101921
0.102081
0.102204
0.102281
0.102299
0.102246
0.102107
0.101864
0.101498
0.100983
0.100291
0.099387
0.0982248
0.0967441
0.0948601
0.100308
0.100552
0.100797
0.101041
0.10128
0.101511
0.101729
0.101928
0.102101
0.102241
0.102339
0.102383
0.102362
0.102262
0.102067
0.101759
0.101315
0.10071
0.0999122
0.0988821
0.0975676
0.0958962
0.100282
0.100526
0.100773
0.10102
0.101263
0.101499
0.101724
0.101933
0.102118
0.102273
0.10239
0.102458
0.102466
0.102402
0.10225
0.101994
0.101613
0.101085
0.10038
0.0994642
0.0982925
0.0968052
0.100256
0.100501
0.10075
0.100999
0.101245
0.101487
0.101718
0.101935
0.102131
0.1023
0.102434
0.102524
0.102559
0.102526
0.102413
0.102203
0.101878
0.101417
0.100793
0.0999756
0.0989252
0.0975904
0.100231
0.100477
0.100726
0.100977
0.101227
0.101473
0.10171
0.101935
0.102141
0.102322
0.102472
0.102581
0.102639
0.102635
0.102556
0.102388
0.102112
0.101709
0.101155
0.100421
0.0994728
0.0982654
0.100207
0.100453
0.100704
0.100956
0.101209
0.101458
0.101701
0.101932
0.102147
0.10234
0.102503
0.102629
0.102708
0.10273
0.102681
0.102548
0.102315
0.101962
0.101468
0.100806
0.0999412
0.0988316
0.100183
0.10043
0.100681
0.100936
0.101191
0.101443
0.10169
0.101928
0.10215
0.102353
0.102529
0.10267
0.102767
0.102811
0.102788
0.102687
0.10249
0.102181
0.101738
0.101135
0.100342
0.0993197
0.10016
0.100408
0.10066
0.100916
0.101172
0.101428
0.101679
0.101921
0.102151
0.102362
0.102549
0.102703
0.102816
0.102879
0.102879
0.102805
0.10264
0.102367
0.101967
0.101414
0.10068
0.0997274
0.100139
0.100386
0.100639
0.100896
0.101155
0.101413
0.101667
0.101914
0.102149
0.102368
0.102564
0.102729
0.102856
0.102935
0.102956
0.102904
0.102766
0.102524
0.102159
0.101648
0.100961
0.100063
0.100119
0.100366
0.10062
0.100877
0.101137
0.101397
0.101655
0.101905
0.102146
0.102371
0.102574
0.10275
0.102889
0.102982
0.103019
0.102986
0.102871
0.102655
0.102319
0.101841
0.101192
0.100336
0.1001
0.100348
0.100601
0.10086
0.101121
0.101383
0.101642
0.101896
0.102141
0.102371
0.102582
0.102765
0.102914
0.103019
0.10307
0.103054
0.102957
0.102762
0.102451
0.102
0.101381
0.100558
0.100083
0.10033
0.100584
0.100843
0.101105
0.101368
0.10163
0.101887
0.102135
0.10237
0.102586
0.102776
0.102934
0.103049
0.103111
0.103108
0.103027
0.10285
0.102558
0.102129
0.101534
0.100741
0.100067
0.100314
0.100568
0.100828
0.101091
0.101355
0.101618
0.101877
0.102129
0.102367
0.102588
0.102784
0.102948
0.103072
0.103143
0.103152
0.103083
0.10292
0.102644
0.102232
0.101657
0.100884
0.100053
0.1003
0.100554
0.100814
0.101077
0.101343
0.101607
0.101868
0.102122
0.102364
0.102588
0.102789
0.102959
0.103089
0.103169
0.103186
0.103127
0.102975
0.102711
0.102313
0.101752
0.100994
0.10004
0.100288
0.100542
0.100802
0.101066
0.101332
0.101598
0.10186
0.102116
0.10236
0.102587
0.102792
0.102967
0.103102
0.103187
0.103212
0.103161
0.103017
0.102763
0.102375
0.101825
0.101079
0.10003
0.100277
0.100531
0.100791
0.101056
0.101322
0.101589
0.101852
0.10211
0.102356
0.102586
0.102794
0.102971
0.103111
0.103201
0.103231
0.103186
0.10305
0.102803
0.102422
0.10188
0.101139
0.100021
0.100268
0.100522
0.100783
0.101047
0.101314
0.101582
0.101846
0.102104
0.102352
0.102584
0.102794
0.102975
0.103117
0.103211
0.103245
0.103205
0.103073
0.102832
0.102457
0.10192
0.101189
0.100014
0.100261
0.100516
0.100776
0.101041
0.101308
0.101576
0.101841
0.1021
0.102349
0.102582
0.102794
0.102976
0.103121
0.103218
0.103255
0.103217
0.10309
0.102852
0.10248
0.101948
0.101219
0.10001
0.100257
0.100511
0.100771
0.101036
0.101304
0.101572
0.101837
0.102097
0.102346
0.102581
0.102793
0.102977
0.103124
0.103222
0.103261
0.103225
0.1031
0.102864
0.102495
0.101964
0.101235
0.100007
0.100254
0.100508
0.100768
0.101033
0.101301
0.101569
0.101835
0.102095
0.102345
0.10258
0.102793
0.102977
0.103124
0.103224
0.103264
0.103229
0.103105
0.10287
0.102502
0.101971
0.101241
0.0970883
0.0970965
0.0971129
0.0971375
0.0971704
0.0972118
0.0972618
0.0973205
0.0973882
0.0974649
0.0975509
0.0976465
0.0977518
0.097867
0.0979923
0.0981278
0.0982737
0.0984298
0.0985963
0.098773
0.0989595
0.0991554
0.0993601
0.0995727
0.0997919
0.100016
0.100244
0.100472
0.0970712
0.0970793
0.0970956
0.0971201
0.0971529
0.0971941
0.0972439
0.0973023
0.0973696
0.0974459
0.0975315
0.0976265
0.0977312
0.0978457
0.0979703
0.098105
0.0982501
0.0984054
0.098571
0.0987467
0.0989324
0.0991275
0.0993314
0.0995434
0.0997622
0.0999865
0.100214
0.100443
0.0970543
0.0970624
0.0970786
0.097103
0.0971356
0.0971766
0.0972261
0.0972842
0.0973511
0.097427
0.0975121
0.0976066
0.0977107
0.0978246
0.0979484
0.0980823
0.0982265
0.098381
0.0985457
0.0987205
0.0989053
0.0990995
0.0993027
0.099514
0.0997324
0.0999565
0.100184
0.100414
0.0970375
0.0970456
0.0970617
0.097086
0.0971185
0.0971593
0.0972085
0.0972663
0.0973329
0.0974084
0.097493
0.0975869
0.0976904
0.0978035
0.0979266
0.0980598
0.0982031
0.0983567
0.0985205
0.0986944
0.0988782
0.0990716
0.099274
0.0994846
0.0997026
0.0999265
0.100154
0.100384
0.0970211
0.0970291
0.0970452
0.0970693
0.0971016
0.0971422
0.0971912
0.0972487
0.0973149
0.0973899
0.097474
0.0975674
0.0976703
0.0977827
0.0979051
0.0980374
0.0981799
0.0983325
0.0984954
0.0986683
0.0988512
0.0990437
0.0992453
0.0994553
0.0996728
0.0998964
0.100125
0.100355
0.0970049
0.0970128
0.0970288
0.0970529
0.097085
0.0971254
0.0971741
0.0972313
0.0972971
0.0973718
0.0974554
0.0975482
0.0976504
0.0977622
0.0978837
0.0980153
0.0981568
0.0983085
0.0984704
0.0986424
0.0988244
0.0990159
0.0992167
0.099426
0.099643
0.0998664
0.100095
0.100326
0.096989
0.0969969
0.0970128
0.0970367
0.0970687
0.0971089
0.0971574
0.0972142
0.0972797
0.0973539
0.097437
0.0975292
0.0976308
0.0977419
0.0978627
0.0979934
0.098134
0.0982848
0.0984457
0.0986167
0.0987977
0.0989884
0.0991883
0.0993969
0.0996133
0.0998365
0.100065
0.100297
0.0969734
0.0969813
0.0969971
0.0970209
0.0970528
0.0970927
0.0971409
0.0971975
0.0972626
0.0973363
0.0974189
0.0975106
0.0976116
0.0977219
0.0978419
0.0979718
0.0981115
0.0982614
0.0984213
0.0985913
0.0987713
0.098961
0.0991601
0.0993679
0.0995838
0.0998067
0.100035
0.100267
0.0969582
0.096966
0.0969818
0.0970055
0.0970371
0.0970769
0.0971248
0.0971811
0.0972458
0.0973191
0.0974013
0.0974924
0.0975927
0.0977023
0.0978216
0.0979505
0.0980894
0.0982383
0.0983972
0.0985662
0.0987452
0.098934
0.0991321
0.0993392
0.0995545
0.0997771
0.100006
0.100238
0.0969433
0.0969511
0.0969668
0.0969904
0.0970219
0.0970615
0.0971092
0.0971651
0.0972294
0.0973023
0.097384
0.0974745
0.0975742
0.0976831
0.0978016
0.0979297
0.0980676
0.0982156
0.0983735
0.0985415
0.0987195
0.0989073
0.0991045
0.0993108
0.0995255
0.0997477
0.0999762
0.100209
0.0969289
0.0969367
0.0969523
0.0969757
0.0970071
0.0970464
0.0970939
0.0971495
0.0972135
0.097286
0.0973671
0.0974571
0.0975561
0.0976643
0.097782
0.0979093
0.0980463
0.0981933
0.0983503
0.0985172
0.0986942
0.098881
0.0990773
0.0992828
0.0994968
0.0997186
0.099947
0.100181
0.0969148
0.0969226
0.0969381
0.0969615
0.0969927
0.0970318
0.097079
0.0971344
0.097198
0.09727
0.0973507
0.0974401
0.0975385
0.097646
0.0977629
0.0978894
0.0980255
0.0981715
0.0983275
0.0984934
0.0986694
0.0988551
0.0990506
0.0992552
0.0994686
0.0996899
0.0999182
0.100152
0.0969013
0.096909
0.0969245
0.0969477
0.0969788
0.0970177
0.0970647
0.0971197
0.097183
0.0972546
0.0973348
0.0974237
0.0975214
0.0976283
0.0977444
0.09787
0.0980052
0.0981503
0.0983053
0.0984702
0.0986451
0.0988299
0.0990243
0.0992281
0.0994408
0.0996617
0.0998898
0.100124
0.0968882
0.0968959
0.0969113
0.0969344
0.0969653
0.0970041
0.0970508
0.0971056
0.0971685
0.0972397
0.0973194
0.0974077
0.0975049
0.097611
0.0977264
0.0978512
0.0979856
0.0981297
0.0982836
0.0984475
0.0986214
0.0988052
0.0989987
0.0992017
0.0994136
0.0996339
0.0998618
0.100096
0.0968756
0.0968833
0.0968986
0.0969216
0.0969524
0.096991
0.0970374
0.0970919
0.0971545
0.0972253
0.0973046
0.0973924
0.0974889
0.0975944
0.097709
0.097833
0.0979665
0.0981097
0.0982627
0.0984256
0.0985984
0.0987812
0.0989738
0.0991758
0.099387
0.0996068
0.0998344
0.100069
0.0968635
0.0968712
0.0968864
0.0969093
0.09694
0.0969784
0.0970246
0.0970788
0.0971411
0.0972115
0.0972903
0.0973776
0.0974736
0.0975784
0.0976923
0.0978155
0.0979481
0.0980904
0.0982424
0.0984043
0.0985762
0.098758
0.0989495
0.0991507
0.0993612
0.0995804
0.0998076
0.100042
0.096852
0.0968596
0.0968748
0.0968976
0.0969281
0.0969664
0.0970124
0.0970663
0.0971283
0.0971983
0.0972767
0.0973635
0.0974589
0.0975631
0.0976763
0.0977987
0.0979305
0.0980718
0.0982229
0.0983839
0.0985547
0.0987355
0.0989262
0.0991265
0.0993361
0.0995547
0.0997815
0.100016
0.096841
0.0968486
0.0968637
0.0968865
0.0969168
0.0969549
0.0970007
0.0970544
0.0971161
0.0971858
0.0972637
0.09735
0.0974449
0.0975484
0.097661
0.0977826
0.0979136
0.0980541
0.0982043
0.0983643
0.0985341
0.098714
0.0989037
0.0991031
0.099312
0.0995299
0.0997563
0.0999903
0.0968306
0.0968382
0.0968533
0.0968759
0.0969062
0.0969441
0.0969897
0.0970431
0.0971045
0.0971739
0.0972514
0.0973372
0.0974315
0.0975345
0.0976464
0.0977673
0.0978975
0.0980372
0.0981865
0.0983455
0.0985145
0.0986933
0.0988821
0.0990807
0.0992888
0.099506
0.099732
0.0999658
0.0968209
0.0968284
0.0968434
0.096866
0.0968961
0.0969339
0.0969793
0.0970325
0.0970936
0.0971626
0.0972397
0.0973251
0.097419
0.0975214
0.0976326
0.0977529
0.0978823
0.0980211
0.0981696
0.0983278
0.0984958
0.0986737
0.0988616
0.0990593
0.0992666
0.0994832
0.0997087
0.0999422
0.0968117
0.0968192
0.0968341
0.0968566
0.0968866
0.0969243
0.0969695
0.0970225
0.0970833
0.0971521
0.0972288
0.0973138
0.0974072
0.097509
0.0976197
0.0977392
0.097868
0.098006
0.0981537
0.098311
0.0984781
0.0986552
0.0988422
0.0990391
0.0992456
0.0994616
0.0996865
0.0999197
0.0968031
0.0968106
0.0968255
0.0968479
0.0968779
0.0969153
0.0969604
0.0970132
0.0970738
0.0971422
0.0972187
0.0973032
0.0973961
0.0974975
0.0976076
0.0977265
0.0978546
0.0979919
0.0981387
0.0982953
0.0984616
0.0986378
0.098824
0.09902
0.0992258
0.0994411
0.0996655
0.0998984
0.0967952
0.0968027
0.0968175
0.0968399
0.0968697
0.0969071
0.096952
0.0970046
0.0970649
0.0971331
0.0972092
0.0972934
0.0973859
0.0974868
0.0975964
0.0977147
0.0978421
0.0979788
0.0981249
0.0982806
0.0984462
0.0986216
0.098807
0.0990022
0.0992073
0.099422
0.0996458
0.0998784
0.096788
0.0967954
0.0968102
0.0968325
0.0968623
0.0968995
0.0969443
0.0969967
0.0970568
0.0971248
0.0972006
0.0972845
0.0973765
0.097477
0.097586
0.0977039
0.0978307
0.0979667
0.0981121
0.0982671
0.0984319
0.0986066
0.0987912
0.0989858
0.0991902
0.0994042
0.0996276
0.0998597
0.0967814
0.0967888
0.0968036
0.0968258
0.0968555
0.0968926
0.0969373
0.0969896
0.0970495
0.0971172
0.0971927
0.0972763
0.097368
0.0974681
0.0975767
0.097694
0.0978202
0.0979557
0.0981005
0.0982548
0.098419
0.0985929
0.0987769
0.0989708
0.0991745
0.099388
0.0996108
0.0998426
0.0967755
0.0967829
0.0967977
0.0968198
0.0968494
0.0968865
0.096931
0.0969831
0.0970429
0.0971104
0.0971857
0.0972689
0.0973603
0.09746
0.0975682
0.0976851
0.0978109
0.0979458
0.09809
0.0982438
0.0984073
0.0985806
0.0987639
0.0989572
0.0991603
0.0993733
0.0995956
0.099827
0.0967703
0.0967777
0.0967924
0.0968145
0.0968441
0.096881
0.0969255
0.0969775
0.0970371
0.0971043
0.0971794
0.0972625
0.0973536
0.0974529
0.0975608
0.0976772
0.0978026
0.097937
0.0980807
0.0982339
0.0983969
0.0985697
0.0987524
0.0989451
0.0991477
0.0993601
0.0995821
0.0998132
0.0967658
0.0967732
0.0967879
0.0968099
0.0968394
0.0968763
0.0969207
0.0969725
0.097032
0.0970991
0.097174
0.0972568
0.0973477
0.0974468
0.0975543
0.0976704
0.0977953
0.0979293
0.0980726
0.0982254
0.0983878
0.0985601
0.0987423
0.0989346
0.0991367
0.0993487
0.0995703
0.099801
0.096762
0.0967693
0.096784
0.0968061
0.0968355
0.0968723
0.0969166
0.0969684
0.0970277
0.0970947
0.0971695
0.0972521
0.0973427
0.0974416
0.0975488
0.0976646
0.0977892
0.0979229
0.0980658
0.0982182
0.0983802
0.098552
0.0987338
0.0989256
0.0991274
0.099339
0.0995602
0.0997907
0.0967589
0.0967662
0.0967809
0.0968029
0.0968323
0.0968691
0.0969133
0.096965
0.0970243
0.0970912
0.0971658
0.0972482
0.0973387
0.0974374
0.0975444
0.0976599
0.0977843
0.0979176
0.0980602
0.0982123
0.098374
0.0985455
0.0987269
0.0989183
0.0991197
0.099331
0.099552
0.0997822
0.0967565
0.0967639
0.0967785
0.0968005
0.0968299
0.0968666
0.0969108
0.0969624
0.0970216
0.0970884
0.0971629
0.0972453
0.0973356
0.0974341
0.0975409
0.0976563
0.0977805
0.0979136
0.0980559
0.0982077
0.0983691
0.0985404
0.0987215
0.0989127
0.0991138
0.0993249
0.0995456
0.0997756
0.0967549
0.0967622
0.0967769
0.0967988
0.0968282
0.0968649
0.096909
0.0969606
0.0970198
0.0970865
0.0971609
0.0972432
0.0973334
0.0974318
0.0975385
0.0976538
0.0977778
0.0979108
0.0980529
0.0982045
0.0983658
0.0985368
0.0987178
0.0989087
0.0991097
0.0993206
0.0995411
0.099771
0.096754
0.0967613
0.0967759
0.0967979
0.0968272
0.0968639
0.096908
0.0969596
0.0970187
0.0970854
0.0971598
0.097242
0.0973322
0.0974305
0.0975372
0.0976524
0.0977763
0.0979092
0.0980512
0.0982027
0.0983639
0.0985348
0.0987156
0.0989065
0.0991074
0.0993181
0.0995386
0.0997684
0.025994
0.0265753
0.0282958
0.0301771
0.0336403
0.0392212
0.0348666
0.0416595
0.0640233
0.067883
0.0703344
0.0729097
0.0710432
0.0736874
0.0772928
0.0794263
0.0810535
0.0826011
0.0817573
0.0831296
0.0846658
0.0859408
0.0870435
0.0880761
0.087739
0.0885696
0.0894533
0.0902804
0.0910459
0.0917694
0.0916999
0.0922446
0.0928196
0.0933853
0.0939293
0.0944522
0.0945186
0.0948923
0.0952879
0.0956872
0.0960808
0.0964656
0.096593
0.0968556
0.097135
0.0974217
0.0977093
0.097995
0.0981406
0.0983268
0.0985261
0.0987331
0.0989437
0.0991558
0.0992955
0.0994271
0.0995688
0.0997176
0.0998709
0.100027
0.100148
0.100239
0.100339
0.100444
0.100554
0.100667
0.100762
0.100824
0.100891
0.100963
0.101039
0.101119
0.101187
0.101226
0.101269
0.101315
0.101366
0.101418
0.10146
0.101481
0.101505
0.101533
0.101563
0.101595
0.101611
0.101619
0.101629
0.101641
0.101655
0.101671
0.101665
0.101662
0.101661
0.101661
0.101663
0.101667
0.101642
0.101631
0.101621
0.101613
0.101606
0.101599
0.101558
0.101541
0.101525
0.10151
0.101496
0.101482
0.101427
0.101406
0.101386
0.101366
0.101346
0.101327
0.101262
0.101238
0.101214
0.101191
0.101167
0.101144
0.101072
0.101046
0.101019
0.100993
0.100967
0.100941
0.100864
0.100836
0.100809
0.100781
0.100753
0.100725
0.100501
0.100274
0.100046
0.0998216
0.0996019
0.0993887
0.0991833
0.0989866
0.0987993
0.0986218
0.0984544
0.0982974
0.0981507
0.0980144
0.0978884
0.0977726
0.0976667
0.0975706
0.0974841
0.097407
0.097339
0.09728
0.0972298
0.0971882
0.0971551
0.0971303
0.0971139
0.0971057
0.10053
0.100303
0.100076
0.0998513
0.0996312
0.0994174
0.0992113
0.0990138
0.0988256
0.0986472
0.098479
0.0983212
0.0981737
0.0980367
0.09791
0.0977935
0.0976871
0.0975905
0.0975035
0.097426
0.0973576
0.0972983
0.0972479
0.0972061
0.0971728
0.097148
0.0971315
0.0971232
0.100559
0.100333
0.100106
0.0998808
0.0996602
0.0994459
0.099239
0.0990408
0.0988518
0.0986726
0.0985036
0.0983449
0.0981967
0.098059
0.0979316
0.0978145
0.0977075
0.0976104
0.097523
0.097445
0.0973764
0.0973168
0.0972661
0.0972241
0.0971907
0.0971658
0.0971492
0.0971409
0.100588
0.100362
0.100135
0.09991
0.099689
0.0994741
0.0992666
0.0990676
0.0988778
0.0986979
0.098528
0.0983686
0.0982196
0.0980812
0.0979532
0.0978355
0.0977279
0.0976303
0.0975425
0.0974641
0.0973952
0.0973353
0.0972844
0.0972422
0.0972086
0.0971836
0.0971669
0.0971586
0.100617
0.100391
0.100164
0.0999389
0.0997176
0.0995021
0.0992939
0.0990942
0.0989037
0.0987229
0.0985523
0.0983921
0.0982425
0.0981033
0.0979747
0.0978564
0.0977483
0.0976502
0.0975619
0.0974833
0.097414
0.0973538
0.0973027
0.0972603
0.0972266
0.0972015
0.0971847
0.0971764
0.100645
0.10042
0.100193
0.0999676
0.0997458
0.0995298
0.099321
0.0991206
0.0989293
0.0987478
0.0985764
0.0984155
0.0982652
0.0981254
0.0979961
0.0978772
0.0977686
0.0976701
0.0975814
0.0975024
0.0974328
0.0973724
0.097321
0.0972785
0.0972446
0.0972194
0.0972026
0.0971942
0.0237899
0.0237895
0.0237887
0.0237876
0.023786
0.0237841
0.0237818
0.0237791
0.023776
0.0237726
0.0237687
0.0237645
0.0237599
0.0237549
0.0237496
0.0237439
0.0237378
0.0237314
0.0237246
0.0237175
0.02371
0.023702
0.0236935
0.0236844
0.0236745
0.0236637
0.0236518
0.0236387
0.0236243
0.0236091
0.0235939
0.0235807
0.0235731
0.0235784
0.0236104
0.0236851
0.0238469
0.0241509
0.0247599
0.0258994
0.0273442
0.0273438
0.0273431
0.027342
0.0273405
0.0273386
0.0273364
0.0273338
0.0273308
0.0273275
0.0273238
0.0273198
0.0273154
0.0273106
0.0273055
0.0273
0.0272942
0.027288
0.0272814
0.0272744
0.0272669
0.0272589
0.0272502
0.0272407
0.0272305
0.0272194
0.0272076
0.0271956
0.0271845
0.0271762
0.0271744
0.0271848
0.0272171
0.0272864
0.0274118
0.0276294
0.028003
0.0286409
0.02975
0.031711
0.0664372
0.0664368
0.0664361
0.0664349
0.0664333
0.0664313
0.0664289
0.0664262
0.066423
0.0664195
0.0664155
0.0664112
0.0664065
0.0664014
0.0663959
0.06639
0.0663838
0.0663771
0.0663701
0.0663626
0.0663548
0.0663465
0.0663377
0.0663285
0.0663189
0.0663091
0.0662993
0.06629
0.0662824
0.0662779
0.0662794
0.066291
0.0663195
0.0663751
0.0664733
0.0666391
0.0669128
0.0673598
0.0680863
0.0692528
0.0786197
0.0786192
0.0786184
0.078617
0.0786152
0.078613
0.0786103
0.0786072
0.0786037
0.0785997
0.0785952
0.0785903
0.078585
0.0785792
0.078573
0.0785664
0.0785593
0.0785518
0.0785439
0.0785355
0.0785266
0.0785174
0.0785077
0.0784977
0.0784874
0.078477
0.078467
0.0784579
0.0784509
0.0784474
0.0784502
0.0784631
0.078492
0.0785455
0.0786366
0.0787841
0.0790157
0.0793712
0.079905
0.0806825
0.0854949
0.0854944
0.0854934
0.0854919
0.0854899
0.0854874
0.0854845
0.085481
0.085477
0.0854726
0.0854676
0.0854622
0.0854562
0.0854498
0.0854429
0.0854355
0.0854276
0.0854192
0.0854104
0.0854011
0.0853913
0.085381
0.0853704
0.0853594
0.0853482
0.0853371
0.0853264
0.0853169
0.0853096
0.0853061
0.0853089
0.0853214
0.0853489
0.0853986
0.085481
0.0856101
0.0858048
0.0860893
0.0864915
0.0870378
0.0900982
0.0900976
0.0900966
0.0900949
0.0900928
0.09009
0.0900868
0.090083
0.0900787
0.0900738
0.0900684
0.0900624
0.0900559
0.0900489
0.0900413
0.0900332
0.0900246
0.0900154
0.0900057
0.0899955
0.0899848
0.0899737
0.0899621
0.0899502
0.0899381
0.0899262
0.0899148
0.0899046
0.0898967
0.0898924
0.0898941
0.0899048
0.089929
0.0899725
0.0900432
0.0901515
0.0903098
0.0905324
0.0908335
0.0912231
0.0934025
0.0934019
0.0934008
0.093399
0.0933967
0.0933937
0.0933902
0.0933861
0.0933814
0.0933762
0.0933703
0.0933639
0.0933569
0.0933493
0.0933411
0.0933323
0.093323
0.0933131
0.0933027
0.0932917
0.0932801
0.0932681
0.0932557
0.0932429
0.09323
0.0932172
0.093205
0.0931939
0.0931849
0.0931794
0.0931793
0.0931872
0.0932066
0.0932423
0.0933002
0.0933873
0.093512
0.0936824
0.0939059
0.0941857
0.0958541
0.0958535
0.0958522
0.0958503
0.0958478
0.0958447
0.0958409
0.0958366
0.0958316
0.0958259
0.0958197
0.0958128
0.0958053
0.0957972
0.0957884
0.0957791
0.0957691
0.0957585
0.0957474
0.0957356
0.0957233
0.0957105
0.0956972
0.0956836
0.0956699
0.0956562
0.095643
0.0956309
0.0956207
0.0956135
0.095611
0.0956154
0.0956295
0.0956567
0.0957016
0.095769
0.0958641
0.0959919
0.096156
0.0963574
0.0976996
0.0976989
0.0976976
0.0976956
0.097693
0.0976896
0.0976857
0.097681
0.0976757
0.0976698
0.0976631
0.0976558
0.0976479
0.0976393
0.09763
0.0976201
0.0976095
0.0975983
0.0975865
0.0975741
0.097561
0.0975475
0.0975334
0.097519
0.0975044
0.0974898
0.0974756
0.0974624
0.0974507
0.0974416
0.0974365
0.0974371
0.0974455
0.0974645
0.0974971
0.0975468
0.0976169
0.0977104
0.0978291
0.0979733
0.0990925
0.0990918
0.0990904
0.0990883
0.0990855
0.099082
0.0990778
0.099073
0.0990674
0.0990611
0.0990541
0.0990465
0.0990381
0.0990291
0.0990193
0.0990089
0.0989978
0.098986
0.0989736
0.0989605
0.0989468
0.0989325
0.0989177
0.0989026
0.0988871
0.0988716
0.0988564
0.0988419
0.0988287
0.0988177
0.0988098
0.0988065
0.0988095
0.0988206
0.0988422
0.0988766
0.0989259
0.0989921
0.099076
0.0991777
0.100136
0.100136
0.100134
0.100132
0.100129
0.100125
0.100121
0.100116
0.10011
0.100103
0.100096
0.100088
0.100079
0.10007
0.10006
0.100049
0.100037
0.100025
0.100012
0.0999983
0.099984
0.0999691
0.0999536
0.0999377
0.0999215
0.0999051
0.0998889
0.0998731
0.0998584
0.0998453
0.0998348
0.0998278
0.0998256
0.0998297
0.0998417
0.0998631
0.0998955
0.09994
0.0999971
0.100067
0.100905
0.100904
0.100903
0.1009
0.100897
0.100894
0.100889
0.100884
0.100878
0.100871
0.100863
0.100855
0.100846
0.100836
0.100826
0.100814
0.100802
0.100789
0.100776
0.100762
0.100747
0.100731
0.100715
0.100699
0.100682
0.100664
0.100647
0.10063
0.100614
0.100599
0.100586
0.100576
0.100569
0.100567
0.100571
0.100581
0.1006
0.100627
0.100663
0.100709
0.101454
0.101453
0.101452
0.101449
0.101446
0.101442
0.101438
0.101432
0.101426
0.101419
0.101411
0.101403
0.101393
0.101383
0.101372
0.10136
0.101348
0.101335
0.101321
0.101306
0.101291
0.101275
0.101258
0.101241
0.101223
0.101205
0.101187
0.101169
0.101151
0.101135
0.101119
0.101106
0.101095
0.101088
0.101084
0.101086
0.101094
0.101108
0.101128
0.101155
0.101827
0.101826
0.101824
0.101822
0.101819
0.101815
0.10181
0.101804
0.101798
0.101791
0.101783
0.101774
0.101764
0.101754
0.101743
0.101731
0.101718
0.101704
0.10169
0.101675
0.101659
0.101642
0.101625
0.101607
0.101589
0.10157
0.101551
0.101532
0.101514
0.101495
0.101478
0.101462
0.101447
0.101436
0.101427
0.101422
0.10142
0.101424
0.101431
0.101444
0.102057
0.102056
0.102055
0.102052
0.102049
0.102045
0.10204
0.102034
0.102028
0.10202
0.102012
0.102003
0.101993
0.101983
0.101971
0.101959
0.101946
0.101932
0.101917
0.101902
0.101886
0.101869
0.101851
0.101833
0.101814
0.101795
0.101775
0.101755
0.101735
0.101715
0.101696
0.101678
0.101661
0.101645
0.101632
0.101621
0.101613
0.101608
0.101606
0.101607
0.102173
0.102172
0.102171
0.102168
0.102165
0.102161
0.102156
0.10215
0.102143
0.102136
0.102127
0.102118
0.102108
0.102097
0.102086
0.102073
0.10206
0.102046
0.102031
0.102015
0.101999
0.101981
0.101963
0.101945
0.101925
0.101906
0.101885
0.101865
0.101844
0.101823
0.101802
0.101782
0.101763
0.101744
0.101727
0.101712
0.101698
0.101687
0.101677
0.10167
0.102198
0.102197
0.102195
0.102193
0.102189
0.102185
0.10218
0.102174
0.102167
0.10216
0.102151
0.102142
0.102132
0.102121
0.102109
0.102096
0.102083
0.102069
0.102054
0.102038
0.102021
0.102003
0.101985
0.101966
0.101946
0.101926
0.101905
0.101884
0.101863
0.101841
0.101819
0.101797
0.101776
0.101755
0.101735
0.101717
0.101699
0.101682
0.101667
0.101654
0.10215
0.102149
0.102148
0.102145
0.102142
0.102137
0.102132
0.102126
0.102119
0.102112
0.102103
0.102094
0.102084
0.102073
0.102061
0.102048
0.102034
0.10202
0.102005
0.101988
0.101972
0.101954
0.101935
0.101916
0.101896
0.101876
0.101855
0.101833
0.101811
0.101788
0.101766
0.101743
0.10172
0.101698
0.101675
0.101654
0.101633
0.101613
0.101594
0.101575
0.102046
0.102045
0.102043
0.102041
0.102037
0.102033
0.102028
0.102022
0.102015
0.102007
0.101999
0.101989
0.101979
0.101968
0.101956
0.101943
0.10193
0.101915
0.1019
0.101884
0.101867
0.101849
0.10183
0.101811
0.101791
0.10177
0.101749
0.101727
0.101704
0.101681
0.101658
0.101634
0.10161
0.101587
0.101563
0.101539
0.101516
0.101493
0.101471
0.101449
0.101899
0.101898
0.101896
0.101894
0.10189
0.101886
0.101881
0.101875
0.101868
0.10186
0.101852
0.101842
0.101832
0.101821
0.101809
0.101796
0.101782
0.101768
0.101752
0.101736
0.101719
0.101701
0.101683
0.101663
0.101643
0.101622
0.101601
0.101578
0.101556
0.101532
0.101509
0.101484
0.10146
0.101435
0.10141
0.101385
0.10136
0.101336
0.101311
0.101286
0.101719
0.101719
0.101717
0.101714
0.101711
0.101707
0.101701
0.101695
0.101689
0.101681
0.101672
0.101663
0.101653
0.101641
0.101629
0.101617
0.101603
0.101588
0.101573
0.101557
0.10154
0.101522
0.101503
0.101484
0.101464
0.101443
0.101422
0.101399
0.101376
0.101353
0.101329
0.101304
0.101279
0.101254
0.101228
0.101203
0.101177
0.10115
0.101124
0.101098
0.101517
0.101516
0.101514
0.101512
0.101508
0.101504
0.101499
0.101493
0.101486
0.101479
0.10147
0.101461
0.10145
0.101439
0.101427
0.101415
0.101401
0.101386
0.101371
0.101355
0.101338
0.10132
0.101302
0.101283
0.101263
0.101242
0.10122
0.101198
0.101175
0.101152
0.101127
0.101103
0.101078
0.101052
0.101026
0.101
0.100973
0.100946
0.100919
0.100891
0.100673
0.100449
0.100222
0.0999959
0.0997737
0.0995572
0.0993477
0.0991466
0.0989546
0.0987724
0.0986003
0.0984387
0.0982877
0.0981472
0.0980174
0.097898
0.0977889
0.0976899
0.0976008
0.0975214
0.0974515
0.0973909
0.0973393
0.0972966
0.0972626
0.0972373
0.0972204
0.097212
0.100701
0.100477
0.10025
0.100024
0.0998012
0.0995842
0.0993741
0.0991723
0.0989797
0.0987967
0.098624
0.0984617
0.09831
0.0981689
0.0980385
0.0979186
0.097809
0.0977096
0.0976201
0.0975404
0.0974702
0.0974093
0.0973575
0.0973146
0.0972805
0.0972551
0.0972382
0.0972297
0.100729
0.100505
0.100278
0.100051
0.0998284
0.0996108
0.0994001
0.0991977
0.0990044
0.0988208
0.0986473
0.0984844
0.0983321
0.0981904
0.0980594
0.097939
0.0978289
0.0977291
0.0976393
0.0975593
0.0974888
0.0974276
0.0973757
0.0973326
0.0972984
0.0972729
0.0972559
0.0972474
0.100756
0.100532
0.100305
0.100078
0.0998551
0.099637
0.0994258
0.0992227
0.0990287
0.0988444
0.0986704
0.0985068
0.0983539
0.0982117
0.0980802
0.0979592
0.0978487
0.0977485
0.0976583
0.097578
0.0975072
0.0974459
0.0973937
0.0973505
0.0973162
0.0972905
0.0972735
0.097265
0.100783
0.100559
0.100332
0.100105
0.0998813
0.0996627
0.0994509
0.0992473
0.0990527
0.0988678
0.0986931
0.0985289
0.0983754
0.0982327
0.0981006
0.0979792
0.0978683
0.0977677
0.0976772
0.0975965
0.0975255
0.097464
0.0974116
0.0973683
0.0973338
0.0973081
0.097291
0.0972825
0.10081
0.100586
0.100359
0.100131
0.0999071
0.0996879
0.0994756
0.0992714
0.0990762
0.0988907
0.0987154
0.0985507
0.0983966
0.0982533
0.0981208
0.097999
0.0978877
0.0977867
0.0976958
0.0976149
0.0975437
0.0974819
0.0974293
0.0973859
0.0973513
0.0973255
0.0973084
0.0972998
0.100836
0.100612
0.100384
0.100157
0.0999323
0.0997127
0.0994999
0.0992951
0.0990993
0.0989132
0.0987374
0.0985721
0.0984175
0.0982737
0.0981407
0.0980185
0.0979068
0.0978054
0.0977143
0.0976331
0.0975616
0.0974996
0.0974469
0.0974033
0.0973686
0.0973427
0.0973255
0.097317
0.100862
0.100638
0.10041
0.100182
0.099957
0.0997369
0.0995236
0.0993182
0.0991219
0.0989353
0.0987589
0.0985931
0.098438
0.0982937
0.0981603
0.0980376
0.0979256
0.0978239
0.0977324
0.097651
0.0975793
0.0975171
0.0974642
0.0974205
0.0973857
0.0973598
0.0973425
0.0973339
0.100887
0.100663
0.100435
0.100207
0.0999811
0.0997606
0.0995467
0.0993409
0.099144
0.0989569
0.09878
0.0986136
0.0984581
0.0983134
0.0981795
0.0980565
0.097944
0.0978421
0.0977503
0.0976686
0.0975967
0.0975343
0.0974813
0.0974375
0.0974026
0.0973766
0.0973593
0.0973506
0.100912
0.100687
0.100459
0.100231
0.100005
0.0997837
0.0995694
0.099363
0.0991657
0.098978
0.0988006
0.0986338
0.0984778
0.0983326
0.0981984
0.098075
0.0979622
0.0978599
0.0977679
0.097686
0.0976138
0.0975513
0.0974981
0.0974542
0.0974192
0.0973931
0.0973758
0.0973671
0.100936
0.100711
0.100483
0.100254
0.100028
0.0998062
0.0995914
0.0993846
0.0991867
0.0989986
0.0988207
0.0986535
0.098497
0.0983515
0.0982169
0.0980931
0.09798
0.0978774
0.0977852
0.097703
0.0976307
0.097568
0.0975147
0.0974706
0.0974355
0.0974094
0.097392
0.0973833
0.100959
0.100735
0.100506
0.100277
0.10005
0.0998281
0.0996129
0.0994056
0.0992073
0.0990187
0.0988404
0.0986727
0.0985158
0.0983699
0.0982349
0.0981108
0.0979974
0.0978946
0.0978021
0.0977197
0.0976472
0.0975843
0.0975309
0.0974867
0.0974516
0.0974253
0.0974079
0.0973992
0.100982
0.100757
0.100528
0.100299
0.100072
0.0998493
0.0996337
0.099426
0.0992273
0.0990382
0.0988595
0.0986914
0.0985341
0.0983879
0.0982525
0.0981281
0.0980144
0.0979113
0.0978186
0.097736
0.0976633
0.0976003
0.0975468
0.0975025
0.0974673
0.097441
0.0974235
0.0974148
0.101004
0.100779
0.10055
0.10032
0.100093
0.0998699
0.0996539
0.0994458
0.0992466
0.0990572
0.0988781
0.0987096
0.098552
0.0984053
0.0982697
0.098145
0.098031
0.0979277
0.0978347
0.097752
0.0976791
0.097616
0.0975623
0.0975179
0.0974826
0.0974563
0.0974388
0.09743
0.101026
0.1008
0.100571
0.100341
0.100113
0.0998899
0.0996735
0.099465
0.0992654
0.0990756
0.0988961
0.0987272
0.0985693
0.0984223
0.0982864
0.0981614
0.0980472
0.0979436
0.0978505
0.0977675
0.0976945
0.0976312
0.0975774
0.0975329
0.0974976
0.0974712
0.0974537
0.0974449
0.101046
0.100821
0.100591
0.10036
0.100132
0.0999092
0.0996924
0.0994835
0.0992836
0.0990934
0.0989136
0.0987444
0.0985861
0.0984388
0.0983026
0.0981773
0.0980629
0.0979591
0.0978657
0.0977826
0.0977095
0.097646
0.0975922
0.0975476
0.0975122
0.0974857
0.0974682
0.0974594
0.101066
0.10084
0.10061
0.10038
0.100151
0.0999277
0.0997106
0.0995014
0.0993012
0.0991106
0.0989304
0.0987609
0.0986023
0.0984548
0.0983183
0.0981927
0.0980781
0.0979741
0.0978806
0.0977973
0.097724
0.0976605
0.0976065
0.0975618
0.0975263
0.0974999
0.0974823
0.0974735
0.101085
0.100859
0.100629
0.100398
0.10017
0.0999456
0.0997282
0.0995186
0.0993181
0.0991272
0.0989467
0.0987769
0.098618
0.0984702
0.0983334
0.0982077
0.0980928
0.0979886
0.0978949
0.0978115
0.0977381
0.0976744
0.0976203
0.0975756
0.0975401
0.0975135
0.0974959
0.0974871
0.101104
0.100878
0.100647
0.100416
0.100187
0.0999628
0.099745
0.0995352
0.0993343
0.0991432
0.0989623
0.0987922
0.0986331
0.098485
0.098348
0.0982221
0.098107
0.0980026
0.0979088
0.0978252
0.0977517
0.0976879
0.0976338
0.097589
0.0975534
0.0975268
0.0975091
0.0975003
0.101121
0.100895
0.100664
0.100433
0.100204
0.0999792
0.0997612
0.0995511
0.0993499
0.0991585
0.0989774
0.098807
0.0986476
0.0984993
0.0983621
0.0982359
0.0981206
0.0980161
0.0979221
0.0978384
0.0977648
0.0977009
0.0976467
0.0976018
0.0975662
0.0975396
0.0975219
0.0975131
0.101138
0.100912
0.100681
0.100449
0.10022
0.0999949
0.0997766
0.0995662
0.0993648
0.0991731
0.0989918
0.0988211
0.0986615
0.098513
0.0983756
0.0982492
0.0981338
0.0980291
0.097935
0.0978511
0.0977774
0.0977134
0.0976591
0.0976142
0.0975785
0.0975518
0.0975342
0.0975253
0.101154
0.100927
0.100696
0.100464
0.100235
0.10001
0.0997914
0.0995807
0.099379
0.0991871
0.0990055
0.0988347
0.0986748
0.0985261
0.0983885
0.0982619
0.0981463
0.0980415
0.0979472
0.0978633
0.0977894
0.0977254
0.097671
0.0976261
0.0975903
0.0975636
0.0975459
0.0975371
0.101169
0.100942
0.100711
0.100479
0.100249
0.100024
0.0998054
0.0995945
0.0993925
0.0992004
0.0990186
0.0988475
0.0986875
0.0985385
0.0984007
0.098274
0.0981583
0.0980534
0.097959
0.0978749
0.097801
0.0977369
0.0976824
0.0976374
0.0976016
0.0975749
0.0975572
0.0975483
0.101184
0.100957
0.100725
0.100493
0.100263
0.100038
0.0998186
0.0996075
0.0994054
0.099213
0.099031
0.0988597
0.0986995
0.0985504
0.0984124
0.0982856
0.0981697
0.0980646
0.0979701
0.097886
0.0978119
0.0977478
0.0976933
0.0976482
0.0976123
0.0975856
0.0975679
0.097559
0.101197
0.10097
0.100739
0.100506
0.100276
0.10005
0.0998311
0.0996198
0.0994175
0.0992249
0.0990427
0.0988713
0.0987109
0.0985616
0.0984235
0.0982965
0.0981805
0.0980753
0.0979807
0.0978965
0.0978224
0.0977581
0.0977036
0.0976584
0.0976225
0.0975958
0.097578
0.0975691
0.10121
0.100983
0.100751
0.100518
0.100288
0.100062
0.0998429
0.0996314
0.0994289
0.0992361
0.0990537
0.0988821
0.0987216
0.0985721
0.0984339
0.0983068
0.0981907
0.0980854
0.0979907
0.0979064
0.0978322
0.0977679
0.0977133
0.0976681
0.0976322
0.0976054
0.0975876
0.0975787
0.101222
0.100994
0.100763
0.10053
0.100299
0.100073
0.0998539
0.0996422
0.0994395
0.0992466
0.0990641
0.0988923
0.0987316
0.098582
0.0984437
0.0983165
0.0982002
0.0980948
0.0980001
0.0979157
0.0978414
0.0977771
0.0977224
0.0976772
0.0976412
0.0976144
0.0975966
0.0975877
0.101233
0.101005
0.100773
0.100541
0.10031
0.100084
0.0998641
0.0996523
0.0994495
0.0992564
0.0990737
0.0989018
0.098741
0.0985913
0.0984528
0.0983255
0.0982091
0.0981037
0.0980088
0.0979243
0.09785
0.0977856
0.0977309
0.0976857
0.0976497
0.0976229
0.097605
0.0975961
0.101243
0.101015
0.100783
0.10055
0.10032
0.100093
0.0998736
0.0996616
0.0994587
0.0992655
0.0990826
0.0989106
0.0987496
0.0985998
0.0984613
0.0983338
0.0982174
0.0981118
0.0980169
0.0979324
0.097858
0.0977936
0.0977388
0.0976935
0.0976575
0.0976307
0.0976129
0.097604
0.101252
0.101025
0.100793
0.100559
0.100329
0.100102
0.0998823
0.0996702
0.0994671
0.0992738
0.0990908
0.0989187
0.0987576
0.0986077
0.098469
0.0983415
0.098225
0.0981194
0.0980244
0.0979398
0.0978654
0.0978009
0.0977461
0.0977008
0.0976648
0.0976379
0.0976201
0.0976112
0.101261
0.101033
0.100801
0.100568
0.100337
0.10011
0.0998902
0.099678
0.0994748
0.0992814
0.0990983
0.0989261
0.0987649
0.0986149
0.0984761
0.0983485
0.098232
0.0981263
0.0980312
0.0979466
0.0978721
0.0978076
0.0977528
0.0977074
0.0976714
0.0976445
0.0976266
0.0976177
0.101268
0.101041
0.100808
0.100575
0.100344
0.100117
0.0998973
0.099685
0.0994817
0.0992882
0.0991051
0.0989327
0.0987715
0.0986214
0.0984826
0.0983549
0.0982383
0.0981325
0.0980374
0.0979527
0.0978782
0.0978136
0.0977588
0.0977134
0.0976774
0.0976505
0.0976326
0.0976237
0.101275
0.101047
0.100815
0.100582
0.100351
0.100124
0.0999037
0.0996913
0.0994879
0.0992943
0.0991111
0.0989387
0.0987773
0.0986272
0.0984883
0.0983605
0.0982438
0.098138
0.0980429
0.0979582
0.0978836
0.097819
0.0977641
0.0977188
0.0976827
0.0976558
0.0976379
0.097629
0.101281
0.101053
0.100821
0.100588
0.100356
0.10013
0.0999092
0.0996968
0.0994933
0.0992996
0.0991163
0.0989438
0.0987824
0.0986322
0.0984933
0.0983655
0.0982488
0.0981429
0.0980477
0.097963
0.0978884
0.0978238
0.0977689
0.0977235
0.0976874
0.0976605
0.0976426
0.0976337
0.101286
0.101058
0.100826
0.100592
0.100361
0.100134
0.099914
0.0997015
0.099498
0.0993042
0.0991209
0.0989483
0.0987869
0.0986366
0.0984976
0.0983698
0.098253
0.0981471
0.0980519
0.0979671
0.0978925
0.0978278
0.0977729
0.0977275
0.0976914
0.0976645
0.0976466
0.0976377
0.10129
0.101063
0.10083
0.100597
0.100365
0.100138
0.099918
0.0997054
0.0995018
0.099308
0.0991246
0.098952
0.0987905
0.0986402
0.0985012
0.0983733
0.0982565
0.0981506
0.0980553
0.0979705
0.0978959
0.0978312
0.0977763
0.0977309
0.0976948
0.0976678
0.0976499
0.097641
0.101294
0.101066
0.100833
0.1006
0.100369
0.100142
0.0999212
0.0997086
0.0995049
0.0993111
0.0991276
0.098955
0.0987935
0.0986431
0.0985041
0.0983762
0.0982593
0.0981534
0.0980581
0.0979733
0.0978986
0.097834
0.097779
0.0977336
0.0976975
0.0976705
0.0976526
0.0976437
0.101296
0.101069
0.100836
0.100602
0.100371
0.100144
0.0999236
0.0997109
0.0995073
0.0993134
0.0991299
0.0989573
0.0987957
0.0986453
0.0985062
0.0983783
0.0982615
0.0981555
0.0980602
0.0979753
0.0979007
0.097836
0.0977811
0.0977356
0.0976995
0.0976725
0.0976546
0.0976457
0.101298
0.10107
0.100838
0.100604
0.100373
0.100146
0.0999252
0.0997125
0.0995088
0.0993149
0.0991314
0.0989588
0.0987972
0.0986468
0.0985077
0.0983797
0.0982629
0.0981569
0.0980616
0.0979767
0.0979021
0.0978374
0.0977824
0.097737
0.0977008
0.0976739
0.097656
0.0976471
0.101299
0.101071
0.100838
0.100605
0.100373
0.100146
0.099926
0.0997133
0.0995096
0.0993157
0.0991322
0.0989595
0.0987979
0.0986475
0.0985084
0.0983805
0.0982636
0.0981576
0.0980623
0.0979774
0.0979028
0.0978381
0.0977831
0.0977376
0.0977015
0.0976746
0.0976567
0.0976477
)
;

boundaryField
{
    bc-2
    {
        type            empty;
    }
    bc-3
    {
        type            empty;
    }
    bottom
    {
        type            zeroGradient;
    }
    leftSide
    {
        type            zeroGradient;
    }
    naturalSurface
    {
        type            zeroGradient;
    }
    rightSide
    {
        type            zeroGradient;
    }
    slopesurface
    {
        type            zeroGradient;
    }
    subGradeSurface
    {
        type            zeroGradient;
    }
}


// ************************************************************************* //
