# Supplementary material for: A finite volume-based model for the hydrothermal behavior of soil under freeze–thaw cycles
Source: PLoS One. 2021 Jun 3;16(6):e0252680. doi: 10.1371/journal.pone.0252680 (PMC8174737; doi:10.1371/journal.pone.0252680)
Supplement: S1 Data — (ZIP) [file pone.0252680.s001.zip › Data at equal time interval/3.31776e+08/volContOfWater]

/*--------------------------------*- C++ -*----------------------------------*\
| =========                 |                                                 |
| \\      /  F ield         | OpenFOAM: The Open Source CFD Toolbox           |
|  \\    /   O peration     | Version:  2.4.0                                 |
|   \\  /    A nd           | Web:      www.OpenFOAM.org                      |
|    \\/     M anipulation  |                                                 |
\*---------------------------------------------------------------------------*/
FoamFile
{
    version     2.0;
    format      ascii;
    class       volScalarField;
    location    "3.31776e+08";
    object      volContOfWater;
}
// * * * * * * * * * * * * * * * * * * * * * * * * * * * * * * * * * * * * * //

dimensions      [0 0 0 0 0 0 0];

internalField   nonuniform List<scalar> 
9554
(
0.226687
0.151187
0.0665317
0.078723
0.0855952
0.0901917
0.0934876
0.0959301
0.0977663
0.0991502
0.100185
0.100946
0.101487
0.101853
0.102077
0.102188
0.102208
0.102156
0.102048
0.101898
0.101716
0.101512
0.226683
0.151185
0.0665313
0.0787225
0.0855947
0.0901912
0.093487
0.0959294
0.0977657
0.0991494
0.100185
0.100945
0.101487
0.101852
0.102077
0.102187
0.102207
0.102155
0.102047
0.101897
0.101716
0.101511
0.226675
0.15118
0.0665305
0.0787216
0.0855937
0.0901901
0.0934859
0.0959282
0.0977643
0.099148
0.100183
0.100944
0.101485
0.101851
0.102075
0.102185
0.102205
0.102153
0.102046
0.101896
0.101714
0.101509
0.226664
0.151173
0.0665293
0.0787203
0.0855922
0.0901884
0.0934841
0.0959263
0.0977623
0.0991459
0.100181
0.100941
0.101483
0.101848
0.102072
0.102183
0.102203
0.102151
0.102043
0.101893
0.101711
0.101507
0.226649
0.151163
0.0665277
0.0787185
0.0855902
0.0901862
0.0934817
0.0959237
0.0977596
0.0991431
0.100178
0.100938
0.10148
0.101845
0.102069
0.102179
0.102199
0.102147
0.10204
0.10189
0.101708
0.101503
0.22663
0.151151
0.0665257
0.0787162
0.0855877
0.0901835
0.0934788
0.0959206
0.0977563
0.0991396
0.100174
0.100934
0.101476
0.101841
0.102065
0.102175
0.102195
0.102143
0.102035
0.101885
0.101703
0.101499
0.226607
0.151136
0.0665234
0.0787135
0.0855847
0.0901802
0.0934752
0.0959168
0.0977523
0.0991354
0.10017
0.10093
0.101471
0.101836
0.10206
0.10217
0.10219
0.102138
0.10203
0.10188
0.101698
0.101494
0.226581
0.151119
0.0665206
0.0787104
0.0855812
0.0901764
0.0934711
0.0959124
0.0977476
0.0991304
0.100165
0.100924
0.101465
0.10183
0.102054
0.102164
0.102184
0.102132
0.102024
0.101874
0.101692
0.101488
0.226551
0.1511
0.0665174
0.0787068
0.0855772
0.090172
0.0934663
0.0959073
0.0977422
0.0991248
0.100159
0.100918
0.101459
0.101824
0.102048
0.102158
0.102177
0.102125
0.102017
0.101867
0.101685
0.101481
0.226517
0.151078
0.0665138
0.0787028
0.0855727
0.090167
0.093461
0.0959016
0.0977362
0.0991184
0.100152
0.100911
0.101452
0.101817
0.10204
0.10215
0.102169
0.102117
0.102009
0.101859
0.101677
0.101473
0.226479
0.151054
0.0665098
0.0786983
0.0855677
0.0901616
0.0934551
0.0958953
0.0977295
0.0991114
0.100145
0.100904
0.101444
0.101809
0.102032
0.102142
0.102161
0.102109
0.102001
0.101851
0.101669
0.101465
0.226437
0.151027
0.0665055
0.0786933
0.0855622
0.0901555
0.0934486
0.0958883
0.0977221
0.0991036
0.100137
0.100895
0.101435
0.1018
0.102023
0.102132
0.102151
0.102099
0.101991
0.101841
0.101659
0.101455
0.226392
0.150998
0.0665007
0.0786879
0.0855562
0.090149
0.0934415
0.0958807
0.097714
0.0990952
0.100128
0.100886
0.101426
0.10179
0.102013
0.102122
0.102141
0.102089
0.101981
0.101831
0.101649
0.101445
0.226342
0.150966
0.0664956
0.0786821
0.0855497
0.0901418
0.0934338
0.0958725
0.0977053
0.099086
0.100118
0.100876
0.101416
0.101779
0.102002
0.102111
0.10213
0.102078
0.10197
0.101819
0.101638
0.101434
0.226289
0.150931
0.06649
0.0786759
0.0855427
0.0901342
0.0934255
0.0958637
0.0976959
0.0990761
0.100108
0.100866
0.101405
0.101768
0.10199
0.102099
0.102118
0.102066
0.101958
0.101807
0.101626
0.101422
0.226233
0.150895
0.0664841
0.0786691
0.0855352
0.090126
0.0934166
0.0958542
0.0976859
0.0990656
0.100097
0.100854
0.101393
0.101756
0.101978
0.102087
0.102105
0.102053
0.101945
0.101794
0.101613
0.101409
0.226173
0.150856
0.0664778
0.078662
0.0855272
0.0901173
0.0934072
0.0958441
0.0976752
0.0990543
0.100085
0.100842
0.10138
0.101743
0.101965
0.102073
0.102092
0.102039
0.101931
0.10178
0.101599
0.101395
0.226109
0.150814
0.0664711
0.0786544
0.0855187
0.090108
0.0933972
0.0958334
0.0976639
0.0990424
0.100073
0.100829
0.101367
0.101729
0.101951
0.102059
0.102077
0.102024
0.101916
0.101766
0.101584
0.10138
0.226042
0.15077
0.066464
0.0786464
0.0855098
0.0900982
0.0933866
0.0958221
0.0976519
0.0990298
0.10006
0.100815
0.101353
0.101715
0.101936
0.102044
0.102062
0.102009
0.101901
0.10175
0.101569
0.101365
0.225972
0.150723
0.0664565
0.0786379
0.0855003
0.0900879
0.0933755
0.0958102
0.0976393
0.0990166
0.100046
0.100801
0.101338
0.101699
0.10192
0.102028
0.102046
0.101993
0.101884
0.101734
0.101552
0.101349
0.225897
0.150674
0.0664486
0.078629
0.0854904
0.090077
0.0933638
0.0957977
0.0976261
0.0990027
0.100031
0.100786
0.101322
0.101683
0.101904
0.102011
0.102029
0.101976
0.101867
0.101717
0.101535
0.101332
0.225819
0.150623
0.0664402
0.0786196
0.0854801
0.0900657
0.0933516
0.0957847
0.0976123
0.0989882
0.100016
0.10077
0.101306
0.101667
0.101887
0.101994
0.102011
0.101958
0.101849
0.101699
0.101517
0.101314
0.225736
0.15057
0.0664313
0.0786098
0.0854693
0.090054
0.093339
0.0957713
0.0975981
0.0989732
0.1
0.100754
0.101289
0.101649
0.101869
0.101976
0.101993
0.101939
0.10183
0.10168
0.101498
0.101295
0.225648
0.150515
0.0664221
0.0785996
0.0854581
0.0900419
0.0933261
0.0957575
0.0975835
0.0989578
0.0999842
0.100737
0.101272
0.101631
0.10185
0.101957
0.101974
0.10192
0.101811
0.10166
0.101479
0.101276
0.225553
0.15046
0.0664124
0.0785892
0.0854468
0.0900297
0.0933129
0.0957435
0.0975686
0.0989421
0.0999677
0.10072
0.101254
0.101613
0.101831
0.101937
0.101954
0.101899
0.10179
0.10164
0.101458
0.101255
0.225451
0.150405
0.0664024
0.0785787
0.0854355
0.0900176
0.0932999
0.0957296
0.0975538
0.0989264
0.0999511
0.100702
0.101235
0.101594
0.101812
0.101917
0.101933
0.101879
0.101769
0.101619
0.101437
0.101234
0.22534
0.150353
0.0663925
0.0785685
0.0854247
0.090006
0.0932874
0.0957161
0.0975394
0.0989109
0.0999346
0.100685
0.101217
0.101574
0.101792
0.101897
0.101912
0.101857
0.101748
0.101597
0.101416
0.101212
0.225218
0.150307
0.0663831
0.0785593
0.0854149
0.0899955
0.0932761
0.0957037
0.0975258
0.0988961
0.0999185
0.100667
0.101199
0.101555
0.101771
0.101876
0.101891
0.101835
0.101725
0.101574
0.101393
0.10119
0.225087
0.15027
0.0663752
0.078552
0.0854073
0.0899872
0.0932668
0.0956932
0.0975138
0.0988826
0.0999034
0.100651
0.101181
0.101536
0.101751
0.101854
0.101869
0.101813
0.101703
0.101551
0.10137
0.101167
0.224947
0.150251
0.0663705
0.0785482
0.0854035
0.0899827
0.0932609
0.0956856
0.0975043
0.0988711
0.09989
0.100636
0.101163
0.101517
0.101731
0.101833
0.101847
0.10179
0.101679
0.101528
0.101346
0.101143
0.224805
0.150257
0.0663716
0.0785506
0.0854059
0.0899839
0.0932604
0.0956827
0.0974988
0.0988628
0.099879
0.100622
0.101148
0.101499
0.101712
0.101812
0.101824
0.101767
0.101656
0.101504
0.101322
0.101119
0.224674
0.150299
0.0663828
0.0785631
0.0854179
0.0899942
0.0932678
0.0956866
0.0974989
0.0988591
0.0998716
0.100611
0.101134
0.101483
0.101693
0.101792
0.101802
0.101744
0.101632
0.101479
0.101297
0.101094
0.224579
0.150391
0.0664108
0.0785914
0.0854449
0.0900178
0.0932867
0.0957001
0.0975068
0.0988615
0.0998689
0.100604
0.101123
0.101468
0.101675
0.101772
0.101781
0.101721
0.101608
0.101454
0.101272
0.101068
0.224569
0.15054
0.0664658
0.0786444
0.0854941
0.0900607
0.0933218
0.0957268
0.0975252
0.0988721
0.0998725
0.100601
0.101115
0.101456
0.101659
0.101753
0.101759
0.101698
0.101583
0.101429
0.101246
0.101042
0.224742
0.150718
0.0665633
0.0787349
0.0855759
0.0901309
0.093379
0.0957711
0.0975572
0.0988931
0.0998839
0.100605
0.101111
0.101447
0.101645
0.101735
0.101739
0.101675
0.101559
0.101404
0.10122
0.101016
0.22518
0.150874
0.0667286
0.078882
0.0857045
0.0902386
0.0934656
0.0958378
0.0976062
0.0989268
0.0999047
0.100615
0.101112
0.101441
0.101634
0.10172
0.10172
0.101653
0.101535
0.101379
0.101194
0.100989
0.226166
0.150881
0.0670023
0.0791137
0.0858991
0.0903966
0.0935898
0.0959324
0.0976757
0.0989756
0.0999365
0.100633
0.101119
0.101439
0.101625
0.101705
0.101702
0.101632
0.101512
0.101353
0.101167
0.100962
0.22789
0.150362
0.0674504
0.0794701
0.0861839
0.0906192
0.09376
0.0960598
0.0977688
0.0990413
0.0999805
0.10066
0.101133
0.101442
0.10162
0.101693
0.101685
0.101611
0.101488
0.101328
0.101141
0.100935
0.230918
0.148315
0.068181
0.0800065
0.0865875
0.0909208
0.0939835
0.0962238
0.0978873
0.099125
0.100037
0.100696
0.101153
0.101449
0.101617
0.101684
0.101669
0.101592
0.101465
0.101303
0.101114
0.100907
0.233972
0.14186
0.0693593
0.0807899
0.0871366
0.0913117
0.094264
0.0964255
0.0980315
0.0992266
0.100107
0.100741
0.101179
0.101461
0.101618
0.101676
0.101655
0.101573
0.101443
0.101278
0.101088
0.100879
0.278994
0.371257
0.315767
0.239566
0.199464
0.208938
0.208159
0.131413
0.2014
0.189706
0.176913
0.131626
0.187226
0.172672
0.194365
0.12116
0.188724
0.246166
0.143513
0.206503
0.21007
0.178704
0.191411
0.13586
0.159736
0.208529
0.224485
0.150348
0.19446
0.275349
0.189257
0.254146
0.261887
0.197538
0.0932588
0.211262
0.0909218
0.100241
0.1379
0.209893
0.153779
0.138215
0.202504
0.181668
0.219115
0.17469
0.191569
0.0691123
0.136618
0.0814363
0.203495
0.0666702
0.125555
0.0864444
0.0974808
0.100559
0.0960095
0.0998001
0.156661
0.202356
0.12461
0.0767416
0.0759549
0.0857316
0.159576
0.0924239
0.070689
0.0860383
0.0794813
0.0913918
0.0789046
0.0938115
0.0824252
0.0872308
0.088486
0.0958607
0.084612
0.0965722
0.0910108
0.0930663
0.0920033
0.0986785
0.0913485
0.0942316
0.0945284
0.0978795
0.089418
0.095821
0.0938176
0.0986779
0.0968015
0.0993476
0.0925234
0.0958395
0.0988378
0.0991731
0.0939603
0.0996084
0.0930672
0.0961595
0.0960629
0.0993215
0.0943959
0.0965484
0.0931924
0.0933662
0.091783
0.0921729
0.0997586
0.0996026
0.0904866
0.089374
0.100289
0.0820377
0.205717
0.0608774
0.0912836
0.0650469
0.0927394
0.0972872
0.0850265
0.0891755
0.0974157
0.0986843
0.0895099
0.207881
0.0778191
0.090981
0.0990711
0.0959071
0.0916302
0.0953214
0.0905425
0.0643997
0.158925
0.109305
0.0858939
0.0951902
0.0980766
0.0970345
0.0991145
0.076731
0.0923469
0.087989
0.0944353
0.0957281
0.0993731
0.0949504
0.0886525
0.0888419
0.0961215
0.100279
0.0966199
0.100105
0.0963761
0.0832542
0.0937573
0.0719829
0.0899512
0.0843605
0.129048
0.158022
0.266339
0.160537
0.190031
0.0988873
0.0992638
0.0968907
0.0919884
0.100279
0.0975496
0.0952017
0.0918984
0.10011
0.0974729
0.0993355
0.0961237
0.0884277
0.0936115
0.0768893
0.075072
0.200767
0.0631593
0.0918338
0.0872111
0.0929718
0.0952023
0.0878036
0.0802466
0.0917111
0.0969223
0.0839774
0.0925749
0.0971205
0.100129
0.0947436
0.0899496
0.0944192
0.0984394
0.0766134
0.0832013
0.0958458
0.0977084
0.0806969
0.164635
0.0909468
0.0946834
0.227543
0.0669564
0.100512
0.0981571
0.098743
0.0962383
0.0985545
0.0962513
0.0950218
0.0983264
0.0939957
0.0974773
0.0889569
0.0960597
0.157117
0.2201
0.0935459
0.0898772
0.0771168
0.17789
0.0856516
0.0748446
0.0805726
0.142188
0.0927171
0.0902711
0.0844567
0.0885716
0.0998491
0.0980323
0.0885467
0.0822717
0.100139
0.0978873
0.0913316
0.0869377
0.0974161
0.0930406
0.0896331
0.0939577
0.100629
0.0986043
0.0994758
0.100497
0.170193
0.21141
0.0948002
0.0904811
0.0909752
0.0943694
0.0699308
0.0714038
0.0989176
0.0970308
0.0922626
0.0911388
0.0837175
0.0710176
0.0906906
0.0945084
0.093924
0.0932834
0.0993072
0.0997515
0.134247
0.0625418
0.147141
0.162594
0.0934585
0.0911108
0.0892865
0.0937526
0.0905865
0.0949578
0.167453
0.271708
0.0976677
0.0947858
0.06822
0.11866
0.0960281
0.0923912
0.094388
0.0950427
0.097384
0.0944154
0.0732929
0.121528
0.0978036
0.0992814
0.0990933
0.0998871
0.0805128
0.0862436
0.0894006
0.0844217
0.0957598
0.0952912
0.0707284
0.0771242
0.0876331
0.081383
0.0970078
0.0945112
0.0845028
0.0903987
0.0788511
0.0648882
0.0980345
0.0963302
0.0930421
0.0965603
0.0829213
0.085616
0.090649
0.0898192
0.0997436
0.0986179
0.0981504
0.0971742
0.0981189
0.0984298
0.0930223
0.0953393
0.217227
0.136085
0.0842202
0.078412
0.0932418
0.0919462
0.190903
0.0663465
0.0950875
0.0922672
0.0951445
0.0958549
0.0994541
0.0980838
0.0955702
0.0968731
0.0770087
0.0644948
0.0961716
0.093766
0.0979275
0.0989163
0.0908824
0.0879143
0.153601
0.243134
0.0966592
0.0942227
0.0968042
0.0977476
0.0862595
0.0769969
0.0976894
0.0986821
0.0948095
0.0961762
0.119368
0.151272
0.0799558
0.0725245
0.0932802
0.0952442
0.0876873
0.0907384
0.0940997
0.091933
0.0936733
0.0959976
0.0967133
0.0944313
0.0964503
0.0974831
0.0980475
0.0987778
0.0916336
0.0914812
0.0806017
0.0712068
0.0910302
0.0925576
0.0967584
0.0954479
0.100442
0.0995848
0.0904793
0.0932735
0.09164
0.088769
0.0983565
0.09743
0.0964506
0.0975292
0.0633972
0.143976
0.099868
0.0992774
0.0884067
0.0912427
0.0901833
0.0864525
0.0978502
0.0985691
0.172746
0.265982
0.0881333
0.0827889
0.161028
0.111607
0.0882671
0.0905799
0.072242
0.119465
0.0925797
0.0909424
0.0873247
0.0833085
0.21409
0.149935
0.194332
0.222433
0.0979993
0.0993205
0.0762421
0.0713906
0.0986679
0.0976772
0.0712667
0.0811917
0.186932
0.141055
0.0997708
0.100585
0.0931969
0.0906945
0.100312
0.100362
0.100135
0.100248
0.0985438
0.0996548
0.0826999
0.0860434
0.094195
0.0924217
0.0915752
0.0916413
0.0644069
0.109406
0.0865523
0.0853854
0.0950472
0.0933524
0.181476
0.152877
0.0860717
0.0898183
0.077927
0.0814518
0.086833
0.089583
0.0870456
0.0834854
0.0938815
0.0920013
0.0895442
0.0902498
0.201739
0.307277
0.270831
0.152002
0.0997122
0.0987506
0.0942633
0.0939672
0.097399
0.0965216
0.159563
0.27887
0.169288
0.0887673
0.288092
0.222739
0.247319
0.233038
0.236003
0.136996
0.206336
0.116032
0.20401
0.166787
0.207792
0.14573
0.159109
0.171142
0.205395
0.0692121
0.175361
0.165274
0.0774825
0.0875971
0.0779983
0.179773
0.13205
0.0776066
0.154184
0.0756515
0.144162
0.082418
0.118106
0.0764703
0.0759843
0.0772104
0.129216
0.0862815
0.158759
0.0859176
0.0642578
0.0656918
0.164337
0.0866644
0.0777809
0.0780453
0.127368
0.0884156
0.138645
0.0835409
0.156581
0.0685718
0.134764
0.0871146
0.0841859
0.0755465
0.087437
0.173162
0.123136
0.0784757
0.0868369
0.0640833
0.0868204
0.12838
0.144554
0.0858218
0.13255
0.0820004
0.160575
0.0755
0.0708039
0.140259
0.0872691
0.127716
0.171454
0.0785491
0.0805034
0.084196
0.0853207
0.061721
0.0650914
0.111468
0.107254
0.192423
0.121165
0.14939
0.0623811
0.144553
0.0791233
0.0868079
0.162741
0.074443
0.154123
0.0759804
0.237575
0.100643
0.0731034
0.0709257
0.0796612
0.0852368
0.0800279
0.0659118
0.142292
0.135172
0.0718135
0.0872689
0.0796874
0.0830213
0.166575
0.0706619
0.0841968
0.0887419
0.162994
0.0688518
0.0755134
0.0885943
0.0754241
0.0873972
0.14289
0.184687
0.22495
0.153664
0.152297
0.0638595
0.0767752
0.0639593
0.169343
0.16585
0.0755241
0.0834072
0.0708056
0.176111
0.0753807
0.0634131
0.129641
0.16475
0.0678381
0.138123
0.0780411
0.110103
0.0710645
0.082026
0.0798582
0.0839919
0.0777115
0.089596
0.126035
0.0773146
0.22982
0.160435
0.072757
0.0649926
0.15878
0.161049
0.13499
0.202572
0.0877724
0.0827098
0.25267
0.164225
0.156612
0.167168
0.0827699
0.0886448
0.143052
0.160391
0.133785
0.139314
0.167391
0.134535
0.141643
0.108513
0.0796198
0.0615692
0.103989
0.0757022
0.169911
0.152378
0.158389
0.0619993
0.0942096
0.147958
0.0845153
0.0870093
0.0888603
0.0833312
0.0851867
0.0888397
0.0884306
0.0837979
0.0861735
0.0813333
0.0882796
0.0837573
0.0681368
0.0821912
0.135063
0.156808
0.0865369
0.0844378
0.154097
0.126791
0.158489
0.159577
0.0639278
0.0669393
0.121084
0.0764122
0.266035
0.192831
0.0661282
0.079807
0.0820426
0.0829095
0.159565
0.123827
0.0758086
0.0665754
0.0837053
0.0723778
0.0753078
0.076951
0.192031
0.235619
0.131197
0.161383
0.158062
0.266817
0.110061
0.124691
0.0699382
0.121415
0.0825319
0.0812089
0.0806863
0.0782477
0.118702
0.0617079
0.126514
0.0702716
0.084928
0.0846258
0.157421
0.178904
0.170026
0.177772
0.0640485
0.0644751
0.13813
0.0654385
0.0656817
0.0879829
0.271261
0.189595
0.0816707
0.0801486
0.133341
0.0653989
0.0742531
0.0687993
0.116004
0.161691
0.0723114
0.0670963
0.0762686
0.0839113
0.069153
0.137791
0.0745078
0.0713213
0.071548
0.0705143
0.168888
0.202969
0.0782399
0.13502
0.10705
0.0631623
0.0660797
0.0897856
0.173393
0.137521
0.0814313
0.0753819
0.0826797
0.0786865
0.168432
0.170205
0.0747997
0.0825045
0.0754393
0.0736312
0.0800426
0.0726178
0.0871381
0.0826767
0.0822315
0.080612
0.201924
0.25971
0.0691319
0.0727788
0.260784
0.300791
0.225404
0.22329
0.23229
0.228894
0.232899
0.23923
0.23321
0.229866
0.233282
0.230047
0.233102
0.229014
0.233189
0.228304
0.232698
0.229378
0.232377
0.219992
0.231786
0.226477
0.230637
0.22579
0.228884
0.221979
0.22515
0.210436
0.219423
0.203187
0.219407
0.218153
0.26104
0.283031
0.225253
0.22346
0.231913
0.227279
0.233763
0.217212
0.233786
0.224985
0.233492
0.228331
0.232853
0.228263
0.232561
0.231956
0.232743
0.220814
0.232288
0.230606
0.23139
0.230005
0.230585
0.217123
0.228853
0.219581
0.225314
0.206644
0.21978
0.209191
0.219068
0.226351
0.0876909
0.25565
0.170748
0.088843
0.291497
0.199632
0.256413
0.224699
0.213009
0.188236
0.161402
0.149825
0.21384
0.12813
0.222973
0.160777
0.201881
0.174342
0.22174
0.0739766
0.20765
0.118561
0.0775846
0.149409
0.16451
0.0828576
0.057781
0.0802212
0.0824309
0.0799407
0.165348
0.0841648
0.0758616
0.0623646
0.122761
0.0854428
0.120905
0.0845172
0.0643784
0.0657448
0.165527
0.0861308
0.0780893
0.0848199
0.12277
0.0656021
0.152775
0.0836359
0.0650668
0.0665977
0.0877972
0.173873
0.0890785
0.0764795
0.0843203
0.0842461
0.0873193
0.151574
0.15097
0.079777
0.0828063
0.161238
0.0840133
0.156686
0.175152
0.0874416
0.18363
0.0859472
0.068619
0.168684
0.0821597
0.106553
0.0789864
0.0880763
0.0822037
0.0858841
0.176167
0.0838592
0.0657006
0.16639
0.160805
0.0811387
0.0771513
0.12112
0.0687968
0.144685
0.259192
0.061087
0.0672897
0.0776531
0.0883875
0.0698779
0.0876434
0.0695786
0.0784242
0.14543
0.140196
0.152071
0.0757219
0.0889023
0.197547
0.173461
0.0728074
0.0848248
0.0655284
0.0802175
0.154107
0.141927
0.171132
0.0868347
0.0880289
0.0815477
0.0872068
0.075891
0.136466
0.145752
0.0707926
0.140068
0.0894042
0.0769402
0.0708056
0.164425
0.0890464
0.08229
0.0589485
0.164141
0.233116
0.12883
0.0653809
0.0633585
0.0797518
0.0697006
0.160165
0.262499
0.0881199
0.0714587
0.123639
0.0616796
0.0651031
0.0812651
0.126097
0.153288
0.201828
0.137943
0.159509
0.177088
0.0831449
0.0690619
0.0825646
0.0663678
0.0880363
0.0785951
0.0888246
0.0790592
0.088197
0.0787062
0.0872404
0.0814238
0.143542
0.09146
0.0619365
0.130612
0.118384
0.169029
0.0891588
0.0827126
0.15754
0.124288
0.0886638
0.0832056
0.119001
0.161826
0.236556
0.130116
0.0849359
0.0782218
0.231534
0.166199
0.130812
0.0765202
0.0831417
0.0890362
0.143196
0.110431
0.130394
0.149457
0.142628
0.171709
0.146663
0.158552
0.0834665
0.0873081
0.0849367
0.0873857
0.0840836
0.0877812
0.0773113
0.100959
0.145123
0.0630371
0.0691721
0.0742874
0.143062
0.168574
0.147599
0.102547
0.180618
0.136241
0.0780125
0.0838511
0.0852432
0.0886162
0.064593
0.0759219
0.0697193
0.0827435
0.0690617
0.0796534
0.0762807
0.105836
0.0753376
0.0834412
0.150541
0.217923
0.14718
0.134523
0.145172
0.0701328
0.0808672
0.0731646
0.0665337
0.0627401
0.0837196
0.0788041
0.10637
0.0868406
0.0783474
0.077044
0.212782
0.168922
0.164005
0.12748
0.120525
0.0667424
0.161394
0.153241
0.195312
0.160992
0.0807472
0.0828383
0.121589
0.0718257
0.0843111
0.0730254
0.137335
0.154672
0.168343
0.205916
0.0756015
0.069384
0.0721024
0.0764979
0.0765026
0.0829819
0.146166
0.0879369
0.0794434
0.0783663
0.0659112
0.131999
0.128522
0.0655018
0.0881249
0.0863882
0.114391
0.0708146
0.141246
0.153466
0.0763005
0.0843455
0.0886797
0.0851385
0.0712882
0.0739239
0.0702227
0.12166
0.203284
0.211076
0.0817667
0.079738
0.0663344
0.092893
0.0805632
0.0788426
0.168194
0.169849
0.0705775
0.0766327
0.0870031
0.0866395
0.0835785
0.0866925
0.0753548
0.0771081
0.0680434
0.0741507
0.068486
0.142943
0.169923
0.163809
0.163999
0.162981
0.206725
0.274866
0.0859902
0.0893857
0.0704621
0.0727728
0.0997114
0.210346
0.0920538
0.100554
0.136313
0.210058
0.201073
0.212875
0.215176
0.192682
0.258893
0.145592
0.238891
0.166472
0.174374
0.150009
0.209499
0.1796
0.227612
0.0969052
0.0942837
0.0982374
0.0918586
0.100322
0.100291
0.128135
0.23524
0.0664352
0.173137
0.0721718
0.0779765
0.0847308
0.0974137
0.0799245
0.0698305
0.0897174
0.0854246
0.0918042
0.0796381
0.0918125
0.0884066
0.0948832
0.0882004
0.0928987
0.0866645
0.0955683
0.0947118
0.0913056
0.091461
0.0972724
0.0904089
0.097959
0.0965154
0.0960422
0.0917491
0.0986796
0.0975285
0.0975529
0.0938095
0.0968106
0.0931964
0.0988858
0.094385
0.0975874
0.0945164
0.0999292
0.0923383
0.0984713
0.0981589
0.097789
0.0946101
0.0977176
0.0981122
0.0997472
0.0933345
0.100159
0.0933431
0.0920368
0.0992327
0.0985407
0.0914982
0.0909086
0.0978848
0.0877279
0.0954665
0.0806923
0.0936664
0.0851453
0.0735313
0.0782772
0.169917
0.094639
0.0920326
0.0912582
0.0980256
0.0832063
0.169745
0.0688396
0.167243
0.0994548
0.0949574
0.0923034
0.0929178
0.0921035
0.0873661
0.0954813
0.0869993
0.096411
0.0964729
0.110928
0.0824195
0.0820177
0.0927582
0.0928244
0.0836502
0.0984406
0.10037
0.0983957
0.0998508
0.0915795
0.0960924
0.0931485
0.0984626
0.232773
0.168069
0.0852597
0.0862819
0.0970268
0.100236
0.0950876
0.0945198
0.0893486
0.0789988
0.0993485
0.100484
0.199052
0.114187
0.0982264
0.0997022
0.0815834
0.0828031
0.0919492
0.0969095
0.098223
0.0992208
0.0929026
0.0897324
0.234602
0.0663026
0.0751659
0.0766667
0.0907316
0.0963169
0.0989545
0.100304
0.0978498
0.0960445
0.0760457
0.0679185
0.0968548
0.0909311
0.090075
0.0942168
0.0869512
0.0788298
0.0960751
0.0935642
0.0877657
0.0899017
0.176946
0.22273
0.0875001
0.0899875
0.0909838
0.0948099
0.0903867
0.0952953
0.0979716
0.0966628
0.0819495
0.0859769
0.0978382
0.0949901
0.147756
0.0621978
0.194653
0.194396
0.175139
0.209174
0.097279
0.0947897
0.0982318
0.0948177
0.0968864
0.095642
0.0993742
0.100006
0.0989586
0.0996045
0.0629342
0.0693133
0.0926923
0.0956522
0.0897634
0.0930515
0.10015
0.0987992
0.0807294
0.0885869
0.0790902
0.0633429
0.100306
0.0990097
0.0998054
0.100592
0.072749
0.0714802
0.0863706
0.0910134
0.0940506
0.0913111
0.0938864
0.0907999
0.0987333
0.0978941
0.0917088
0.0946765
0.0913255
0.0949951
0.0979035
0.0955879
0.100362
0.0989408
0.0934332
0.0910326
0.0938338
0.09193
0.0996392
0.0984091
0.0992411
0.099683
0.0967429
0.0964702
0.198937
0.214979
0.0895676
0.092903
0.0736335
0.0806541
0.0932153
0.0919272
0.0960151
0.0964581
0.0950162
0.156529
0.0887358
0.0882096
0.0874283
0.0758966
0.096478
0.0986722
0.0857295
0.0835958
0.212584
0.167268
0.0921504
0.0896399
0.0727473
0.132543
0.0941168
0.0963897
0.0926129
0.0908341
0.0887005
0.0896745
0.0948879
0.0939926
0.0993053
0.0971378
0.0965434
0.0959929
0.0806185
0.0787923
0.0943269
0.0913371
0.0903659
0.0858852
0.0932288
0.0954177
0.0916294
0.0936046
0.0965449
0.0972893
0.0958053
0.0971752
0.0940833
0.0961996
0.0825914
0.07459
0.091331
0.0879225
0.0988124
0.0985076
0.0942522
0.0943728
0.082756
0.0862197
0.0876096
0.0900225
0.0759997
0.0656556
0.0840426
0.147187
0.0991407
0.0969875
0.0938227
0.0959097
0.0954296
0.096109
0.0989068
0.0973729
0.0978527
0.0960064
0.133522
0.151378
0.0982162
0.0963179
0.183891
0.208469
0.188759
0.16695
0.0947556
0.0973024
0.0962586
0.0954192
0.0919725
0.0933089
0.0887286
0.0856747
0.0977382
0.0992133
0.073623
0.0801912
0.0890957
0.163135
0.0801135
0.0858175
0.0975712
0.0975105
0.0986494
0.0970708
0.0937433
0.0921257
0.0938848
0.0944613
0.0996479
0.100474
0.0919903
0.092904
0.134874
0.138268
0.0973467
0.0961818
0.0963096
0.0942682
0.0976957
0.0991287
0.221502
0.144207
0.0957129
0.0950924
0.0894075
0.0924801
0.098575
0.098669
0.0745815
0.0785938
0.082621
0.0852475
0.0649684
0.0747523
0.0993264
0.0990987
0.0916343
0.0913831
0.0946269
0.0945675
0.100262
0.0997691
0.0671617
0.0850571
0.0886468
0.0846426
0.0780215
0.0716202
0.0953587
0.0969253
0.100633
0.0997662
0.0993232
0.100088
0.0837061
0.0781848
0.0933921
0.0908894
0.0907313
0.0933281
0.0998948
0.0988428
0.0852175
0.0890107
0.0844072
0.0882277
0.090299
0.0882903
0.0825944
0.0867283
0.0644903
0.067653
0.0915332
0.0900726
0.0985314
0.0975499
0.0842369
0.0858873
0.149599
0.169809
0.0999089
0.100569
0.0925681
0.0898551
0.149555
0.0670774
0.0904105
0.0907477
0.213226
0.306602
0.158347
0.189878
0.21231
0.271102
0.246513
0.199339
0.0934368
0.0952386
0.0993138
0.0994591
0.0968696
0.0978457
0.235203
0.315027
0.371396
0.280034
0.246877
0.237994
0.182573
0.248135
0.139108
0.19071
0.130758
0.193619
0.130157
0.206374
0.1297
0.207692
0.187707
0.19896
0.264159
0.174125
0.206819
0.188441
0.195944
0.175895
0.25562
0.142188
0.195661
0.191394
0.17912
0.150621
0.208489
0.158982
0.192245
0.236646
0.101292
0.101063
0.10083
0.100595
0.100363
0.100136
0.0999152
0.0997023
0.0994985
0.0993045
0.099121
0.0989483
0.0987868
0.0986364
0.0984974
0.0983695
0.0982527
0.0981468
0.0980516
0.0979669
0.0978923
0.0978277
0.0977728
0.0977274
0.0976913
0.0976644
0.0976465
0.0976376
0.101291
0.101062
0.100829
0.100594
0.100363
0.100135
0.0999144
0.0997015
0.0994977
0.0993038
0.0991202
0.0989476
0.098786
0.0986357
0.0984967
0.0983688
0.098252
0.0981461
0.0980509
0.0979662
0.0978916
0.097827
0.0977721
0.0977267
0.0976906
0.0976637
0.0976458
0.0976369
0.10129
0.101061
0.100827
0.100593
0.100361
0.100134
0.0999128
0.0997
0.0994962
0.0993022
0.0991187
0.0989461
0.0987845
0.0986342
0.0984952
0.0983674
0.0982506
0.0981447
0.0980495
0.0979648
0.0978902
0.0978256
0.0977707
0.0977253
0.0976892
0.0976623
0.0976445
0.0976355
0.101287
0.101058
0.100825
0.10059
0.100358
0.100131
0.0999104
0.0996976
0.0994938
0.0992999
0.0991164
0.0989438
0.0987823
0.098632
0.098493
0.0983652
0.0982485
0.0981426
0.0980474
0.0979627
0.0978881
0.0978235
0.0977687
0.0977233
0.0976872
0.0976603
0.0976424
0.0976335
0.101284
0.101055
0.100821
0.100587
0.100355
0.100128
0.0999072
0.0996944
0.0994907
0.0992968
0.0991134
0.0989408
0.0987794
0.0986291
0.0984901
0.0983624
0.0982456
0.0981398
0.0980446
0.0979599
0.0978854
0.0978208
0.0977659
0.0977206
0.0976845
0.0976576
0.0976397
0.0976308
0.101279
0.10105
0.100817
0.100583
0.100351
0.100124
0.0999032
0.0996905
0.0994868
0.099293
0.0991096
0.0989371
0.0987757
0.0986255
0.0984865
0.0983588
0.0982421
0.0981363
0.0980412
0.0979565
0.097882
0.0978174
0.0977625
0.0977172
0.0976811
0.0976542
0.0976364
0.0976275
0.101274
0.101045
0.100812
0.100578
0.100346
0.100119
0.0998984
0.0996857
0.0994821
0.0992884
0.0991051
0.0989326
0.0987712
0.0986211
0.0984822
0.0983545
0.0982379
0.0981321
0.098037
0.0979523
0.0978778
0.0978133
0.0977585
0.0977131
0.0976771
0.0976502
0.0976324
0.0976234
0.101268
0.101039
0.100806
0.100572
0.10034
0.100113
0.0998928
0.0996802
0.0994767
0.099283
0.0990998
0.0989274
0.0987661
0.098616
0.0984772
0.0983495
0.0982329
0.0981272
0.0980321
0.0979475
0.0978731
0.0978085
0.0977537
0.0977084
0.0976724
0.0976455
0.0976277
0.0976188
0.101261
0.101033
0.100799
0.100565
0.100334
0.100107
0.0998864
0.0996739
0.0994705
0.0992769
0.0990937
0.0989214
0.0987602
0.0986102
0.0984714
0.0983438
0.0982273
0.0981216
0.0980266
0.097942
0.0978676
0.0978031
0.0977483
0.097703
0.097667
0.0976402
0.0976223
0.0976134
0.101254
0.101025
0.100792
0.100558
0.100326
0.1001
0.0998792
0.0996669
0.0994635
0.09927
0.099087
0.0989147
0.0987536
0.0986037
0.098465
0.0983375
0.098221
0.0981154
0.0980204
0.0979359
0.0978615
0.0977971
0.0977423
0.097697
0.097661
0.0976342
0.0976164
0.0976075
0.101245
0.101017
0.100783
0.10055
0.100318
0.100091
0.0998713
0.099659
0.0994558
0.0992624
0.0990795
0.0989073
0.0987463
0.0985965
0.0984579
0.0983304
0.098214
0.0981085
0.0980136
0.0979291
0.0978548
0.0977903
0.0977356
0.0976904
0.0976544
0.0976276
0.0976097
0.0976009
0.101236
0.101007
0.100774
0.100541
0.100309
0.100083
0.0998625
0.0996504
0.0994473
0.099254
0.0990712
0.0988992
0.0987383
0.0985886
0.09845
0.0983227
0.0982064
0.0981009
0.0980061
0.0979216
0.0978474
0.097783
0.0977283
0.0976831
0.0976471
0.0976203
0.0976025
0.0975936
0.101226
0.100997
0.100764
0.100531
0.100299
0.100073
0.099853
0.099641
0.0994381
0.099245
0.0990623
0.0988904
0.0987296
0.09858
0.0984416
0.0983143
0.0981981
0.0980927
0.0979979
0.0979136
0.0978393
0.097775
0.0977204
0.0976752
0.0976393
0.0976125
0.0975947
0.0975858
0.101214
0.100986
0.100753
0.10052
0.100289
0.100063
0.0998427
0.0996309
0.0994281
0.0992351
0.0990526
0.0988808
0.0987202
0.0985707
0.0984324
0.0983053
0.0981891
0.0980838
0.0979891
0.0979048
0.0978307
0.0977664
0.0977118
0.0976666
0.0976308
0.097604
0.0975862
0.0975773
0.101202
0.100974
0.100742
0.100508
0.100277
0.100051
0.0998317
0.09962
0.0994174
0.0992246
0.0990422
0.0988706
0.0987101
0.0985607
0.0984226
0.0982956
0.0981795
0.0980743
0.0979797
0.0978955
0.0978214
0.0977572
0.0977026
0.0976575
0.0976217
0.0975949
0.0975772
0.0975683
0.10119
0.100962
0.100729
0.100496
0.100265
0.100039
0.0998198
0.0996084
0.0994059
0.0992133
0.0990311
0.0988597
0.0986993
0.0985501
0.0984121
0.0982852
0.0981693
0.0980642
0.0979697
0.0978856
0.0978116
0.0977474
0.0976929
0.0976478
0.097612
0.0975853
0.0975675
0.0975587
0.101176
0.100948
0.100716
0.100483
0.100252
0.100026
0.0998072
0.099596
0.0993937
0.0992013
0.0990193
0.0988481
0.0986879
0.0985389
0.098401
0.0982743
0.0981585
0.0980535
0.0979591
0.0978751
0.0978011
0.097737
0.0976826
0.0976376
0.0976018
0.0975751
0.0975573
0.0975485
0.101162
0.100934
0.100702
0.100469
0.100238
0.100013
0.0997939
0.0995829
0.0993808
0.0991886
0.0990068
0.0988358
0.0986758
0.098527
0.0983893
0.0982627
0.098147
0.0980422
0.0979479
0.097864
0.0977901
0.0977261
0.0976717
0.0976267
0.097591
0.0975643
0.0975466
0.0975378
0.101146
0.100919
0.100687
0.100454
0.100224
0.0999986
0.0997798
0.099569
0.0993672
0.0991753
0.0989937
0.0988229
0.0986631
0.0985144
0.0983769
0.0982505
0.098135
0.0980303
0.0979361
0.0978523
0.0977785
0.0977146
0.0976603
0.0976154
0.0975797
0.097553
0.0975353
0.0975265
0.10113
0.100903
0.100671
0.100438
0.100209
0.0999835
0.099765
0.0995545
0.0993529
0.0991612
0.0989799
0.0988093
0.0986497
0.0985013
0.098364
0.0982377
0.0981224
0.0980178
0.0979238
0.0978401
0.0977664
0.0977026
0.0976483
0.0976035
0.0975678
0.0975412
0.0975235
0.0975147
0.101113
0.100886
0.100654
0.100422
0.100193
0.0999677
0.0997495
0.0995392
0.0993379
0.0991465
0.0989654
0.0987951
0.0986358
0.0984876
0.0983504
0.0982244
0.0981092
0.0980048
0.0979109
0.0978273
0.0977538
0.09769
0.0976358
0.0975911
0.0975554
0.0975289
0.0975112
0.0975024
0.101095
0.100868
0.100637
0.100405
0.100176
0.0999511
0.0997332
0.0995232
0.0993223
0.0991311
0.0989503
0.0987803
0.0986212
0.0984732
0.0983363
0.0982105
0.0980955
0.0979913
0.0978975
0.0978141
0.0977406
0.097677
0.0976229
0.0975781
0.0975426
0.0975161
0.0974984
0.0974897
0.101077
0.10085
0.100619
0.100387
0.100158
0.0999338
0.0997162
0.0995065
0.0993059
0.0991151
0.0989346
0.0987648
0.098606
0.0984583
0.0983217
0.098196
0.0980813
0.0979772
0.0978836
0.0978003
0.097727
0.0976634
0.0976094
0.0975648
0.0975293
0.0975028
0.0974852
0.0974764
0.101058
0.100831
0.1006
0.100369
0.10014
0.0999158
0.0996985
0.0994892
0.0992889
0.0990984
0.0989182
0.0987488
0.0985903
0.0984428
0.0983064
0.098181
0.0980665
0.0979626
0.0978692
0.097786
0.0977129
0.0976494
0.0975955
0.0975509
0.0975155
0.0974891
0.0974715
0.0974627
0.101037
0.100811
0.10058
0.100349
0.100121
0.0998971
0.0996801
0.0994712
0.0992712
0.0990811
0.0989013
0.0987321
0.098574
0.0984268
0.0982907
0.0981655
0.0980512
0.0979476
0.0978544
0.0977713
0.0976983
0.097635
0.0975812
0.0975367
0.0975013
0.0974749
0.0974574
0.0974486
0.101017
0.10079
0.10056
0.100329
0.100101
0.0998777
0.0996611
0.0994525
0.0992529
0.0990632
0.0988837
0.0987149
0.0985571
0.0984103
0.0982744
0.0981496
0.0980355
0.097932
0.097839
0.0977562
0.0976833
0.0976201
0.0975664
0.097522
0.0974867
0.0974603
0.0974428
0.0974341
0.100995
0.100769
0.100539
0.100308
0.10008
0.0998576
0.0996414
0.0994332
0.099234
0.0990446
0.0988656
0.0986972
0.0985397
0.0983932
0.0982577
0.0981331
0.0980193
0.0979161
0.0978233
0.0977406
0.0976679
0.0976048
0.0975512
0.0975069
0.0974717
0.0974454
0.0974279
0.0974192
0.100973
0.100747
0.100517
0.100287
0.100059
0.0998368
0.099621
0.0994132
0.0992145
0.0990256
0.0988469
0.0986789
0.0985218
0.0983756
0.0982405
0.0981162
0.0980026
0.0978997
0.0978071
0.0977246
0.097652
0.0975891
0.0975357
0.0974914
0.0974563
0.09743
0.0974126
0.0974039
0.100949
0.100724
0.100494
0.100264
0.100037
0.0998154
0.0996
0.0993927
0.0991944
0.0990059
0.0988277
0.0986601
0.0985034
0.0983576
0.0982228
0.0980988
0.0979856
0.0978829
0.0977905
0.0977082
0.0976358
0.0975731
0.0975197
0.0974756
0.0974406
0.0974144
0.097397
0.0973883
0.100926
0.1007
0.100471
0.100242
0.100015
0.0997933
0.0995784
0.0993715
0.0991737
0.0989857
0.0988079
0.0986408
0.0984845
0.0983391
0.0982046
0.098081
0.0979681
0.0978657
0.0977736
0.0976915
0.0976193
0.0975567
0.0975035
0.0974595
0.0974245
0.0973984
0.097381
0.0973724
0.100901
0.100676
0.100447
0.100218
0.0999918
0.0997706
0.0995562
0.0993498
0.0991525
0.0989649
0.0987876
0.098621
0.0984651
0.0983202
0.0981861
0.0980628
0.0979502
0.0978481
0.0977563
0.0976744
0.0976024
0.09754
0.0974869
0.097443
0.0974081
0.0973821
0.0973648
0.0973562
0.100876
0.100651
0.100422
0.100194
0.099968
0.0997473
0.0995333
0.0993275
0.0991307
0.0989437
0.0987669
0.0986007
0.0984453
0.0983008
0.0981672
0.0980443
0.097932
0.0978302
0.0977386
0.0976571
0.0975853
0.097523
0.0974701
0.0974263
0.0973915
0.0973655
0.0973483
0.0973397
0.100851
0.100626
0.100397
0.100169
0.0999436
0.0997234
0.09951
0.0993047
0.0991084
0.0989219
0.0987457
0.09858
0.0984251
0.0982811
0.0981479
0.0980254
0.0979135
0.097812
0.0977207
0.0976394
0.0975678
0.0975057
0.097453
0.0974093
0.0973746
0.0973487
0.0973315
0.0973229
0.100825
0.1006
0.100372
0.100144
0.0999187
0.0996989
0.0994861
0.0992813
0.0990856
0.0988997
0.098724
0.0985589
0.0984045
0.098261
0.0981282
0.0980061
0.0978946
0.0977935
0.0977025
0.0976214
0.0975501
0.0974882
0.0974356
0.0973921
0.0973575
0.0973317
0.0973145
0.097306
0.100798
0.100573
0.100345
0.100118
0.0998932
0.099674
0.0994616
0.0992575
0.0990624
0.098877
0.0987019
0.0985374
0.0983836
0.0982405
0.0981082
0.0979866
0.0978755
0.0977747
0.097684
0.0976033
0.0975321
0.0974705
0.0974181
0.0973747
0.0973402
0.0973144
0.0972973
0.0972888
0.100771
0.100546
0.100319
0.100091
0.0998672
0.0996485
0.0994367
0.0992331
0.0990387
0.098854
0.0986795
0.0985155
0.0983623
0.0982197
0.0980879
0.0979668
0.0978561
0.0977557
0.0976653
0.0975849
0.097514
0.0974526
0.0974003
0.0973571
0.0973227
0.097297
0.09728
0.0972715
0.100744
0.100519
0.100291
0.100064
0.0998407
0.0996225
0.0994113
0.0992084
0.0990145
0.0988305
0.0986566
0.0984933
0.0983406
0.0981987
0.0980674
0.0979467
0.0978364
0.0977364
0.0976464
0.0975663
0.0974957
0.0974345
0.0973824
0.0973393
0.0973051
0.0972795
0.0972625
0.097254
0.100716
0.100491
0.100264
0.100037
0.0998138
0.0995961
0.0993855
0.0991832
0.09899
0.0988066
0.0986335
0.0984708
0.0983187
0.0981773
0.0980466
0.0979264
0.0978166
0.097717
0.0976274
0.0975475
0.0974772
0.0974162
0.0973644
0.0973214
0.0972873
0.0972618
0.0972449
0.0972364
0.100688
0.100463
0.100236
0.100009
0.0997864
0.0995692
0.0993593
0.0991576
0.0989651
0.0987824
0.09861
0.0984479
0.0982965
0.0981558
0.0980256
0.0979059
0.0977966
0.0976974
0.0976082
0.0975286
0.0974586
0.0973979
0.0973462
0.0973034
0.0972694
0.097244
0.0972272
0.0972187
0.10066
0.100434
0.100207
0.0999809
0.0997586
0.099542
0.0993326
0.0991317
0.0989399
0.098758
0.0985862
0.0984249
0.0982741
0.098134
0.0980044
0.0978853
0.0977765
0.0976777
0.0975889
0.0975097
0.0974399
0.0973794
0.097328
0.0972854
0.0972515
0.0972262
0.0972094
0.097201
0.09495
0.10564
0.122648
0.148532
0.176748
0.209894
0.0732635
0.0705714
0.0680504
0.0641924
0.0853065
0.121894
0.0828365
0.0812393
0.0795832
0.0774486
0.0738615
0.0711773
0.0882579
0.0871981
0.0860783
0.0847973
0.08326
0.0818754
0.0919195
0.0911779
0.0904002
0.0895662
0.0886785
0.0878424
0.0945791
0.094043
0.0934895
0.0929177
0.0923388
0.0917909
0.0965732
0.0961784
0.0957774
0.0953731
0.0949742
0.0945983
0.0980855
0.0977923
0.097499
0.0972083
0.0969262
0.096662
0.099231
0.0990133
0.0987983
0.0985882
0.0983868
0.0981995
0.100088
0.0999281
0.0997716
0.0996205
0.0994772
0.0993448
0.100715
0.1006
0.100488
0.100381
0.10028
0.100188
0.101156
0.101075
0.100997
0.100924
0.100856
0.100794
0.101446
0.101392
0.101341
0.101293
0.10125
0.101212
0.101614
0.101581
0.101551
0.101523
0.101498
0.101478
0.101683
0.101666
0.101652
0.10164
0.10163
0.101623
0.101672
0.101669
0.101667
0.101666
0.101668
0.101671
0.101599
0.101606
0.101613
0.101622
0.101632
0.101643
0.101478
0.101492
0.101507
0.101522
0.101538
0.101555
0.101319
0.101339
0.101359
0.101379
0.1014
0.101421
0.101134
0.101157
0.101181
0.101205
0.101229
0.101254
0.100929
0.100955
0.100981
0.101008
0.101034
0.101061
0.100711
0.100739
0.100767
0.100795
0.100824
0.100852
0.100631
0.100406
0.100178
0.0999523
0.0997304
0.0995144
0.0993057
0.0991054
0.0989144
0.0987332
0.0985622
0.0984016
0.0982515
0.098112
0.0979831
0.0978645
0.0977562
0.0976579
0.0975694
0.0974906
0.0974212
0.097361
0.0973097
0.0972673
0.0972336
0.0972084
0.0971916
0.0971833
0.100603
0.100376
0.100149
0.0999234
0.0997019
0.0994864
0.0992784
0.0990789
0.0988886
0.0987082
0.0985379
0.0983781
0.0982288
0.09809
0.0979616
0.0978436
0.0977358
0.097638
0.09755
0.0974715
0.0974024
0.0973424
0.0972914
0.0972492
0.0972156
0.0971905
0.0971738
0.0971655
0.100574
0.100347
0.10012
0.0998941
0.0996731
0.0994582
0.0992509
0.0990521
0.0988626
0.098683
0.0985135
0.0983544
0.0982059
0.0980678
0.0979401
0.0978227
0.0977154
0.0976181
0.0975305
0.0974524
0.0973836
0.0973239
0.0972732
0.0972311
0.0971976
0.0971727
0.0971561
0.0971478
0.100544
0.100317
0.10009
0.0998646
0.099644
0.0994297
0.0992231
0.0990251
0.0988364
0.0986576
0.098489
0.0983307
0.0981829
0.0980455
0.0979185
0.0978017
0.097695
0.0975982
0.097511
0.0974333
0.0973649
0.0973055
0.0972549
0.0972131
0.0971798
0.0971549
0.0971383
0.0971301
0.100515
0.100288
0.10006
0.0998349
0.0996147
0.099401
0.0991951
0.0989979
0.0988101
0.0986321
0.0984643
0.0983069
0.0981598
0.0980232
0.0978969
0.0977807
0.0976746
0.0975783
0.0974916
0.0974143
0.0973462
0.0972871
0.0972368
0.0971951
0.0971619
0.0971372
0.0971207
0.0971125
0.100486
0.100258
0.10003
0.099805
0.0995852
0.0993722
0.099167
0.0989706
0.0987836
0.0986065
0.0984396
0.098283
0.0981368
0.0980009
0.0978753
0.0977598
0.0976543
0.0975585
0.0974723
0.0973954
0.0973276
0.0972688
0.0972187
0.0971772
0.0971442
0.0971196
0.0971032
0.097095
0.0852575
0.0763175
0.084441
0.0892759
0.0926287
0.0950971
0.09696
0.0983766
0.0994496
0.100251
0.100834
0.10124
0.101503
0.101649
0.101701
0.101677
0.101594
0.101465
0.1013
0.10111
0.100902
0.100683
0.0687827
0.0795984
0.0859585
0.0902281
0.0933035
0.0955991
0.0973407
0.0986665
0.0996693
0.100415
0.100955
0.101326
0.101561
0.101685
0.10172
0.101682
0.101589
0.101452
0.101281
0.101087
0.100876
0.100654
0.0730537
0.0816571
0.0872157
0.0911045
0.0939531
0.0960935
0.0977204
0.0989581
0.0998917
0.100583
0.101078
0.101414
0.101621
0.101723
0.10174
0.101689
0.101584
0.101439
0.101263
0.101064
0.10085
0.100626
0.0752588
0.0832307
0.0883519
0.0919509
0.0945974
0.0965896
0.0981036
0.0992534
0.100117
0.100753
0.101204
0.101505
0.101683
0.101762
0.10176
0.101695
0.10158
0.101427
0.101244
0.101041
0.100824
0.100598
0.0774889
0.0848112
0.0895037
0.0928126
0.0952536
0.0970943
0.0984931
0.0995532
0.100347
0.100926
0.101331
0.101596
0.101745
0.101801
0.101782
0.101702
0.101576
0.101414
0.101226
0.101018
0.100798
0.10057
0.0803002
0.0865483
0.0907158
0.0937034
0.0959258
0.0976084
0.0988884
0.0998568
0.100578
0.1011
0.10146
0.101688
0.101808
0.101841
0.101803
0.101709
0.101572
0.101402
0.101207
0.100995
0.100771
0.100541
0.0830227
0.0883159
0.0919522
0.0946081
0.0966056
0.0981266
0.0992858
0.100161
0.10081
0.101274
0.101588
0.10178
0.101871
0.10188
0.101824
0.101716
0.101568
0.101389
0.101188
0.100972
0.100745
0.100513
0.0857283
0.090052
0.0931699
0.0955021
0.0972787
0.0986403
0.0996798
0.100463
0.101039
0.101447
0.101715
0.10187
0.101932
0.101918
0.101844
0.101722
0.101563
0.101377
0.101169
0.100948
0.100719
0.100485
0.0880761
0.091651
0.0943219
0.0963602
0.0979302
0.0991398
0.100064
0.100758
0.101264
0.101615
0.101839
0.101958
0.101991
0.101955
0.101863
0.101728
0.101558
0.101363
0.10115
0.100925
0.100693
0.100457
0.0900615
0.093079
0.0953829
0.0971649
0.0985482
0.099617
0.100433
0.101041
0.10148
0.101777
0.101958
0.102042
0.102048
0.10199
0.101881
0.101732
0.101552
0.10135
0.101131
0.100901
0.100666
0.100429
0.0917536
0.0943429
0.0963455
0.0979074
0.0991248
0.100066
0.100781
0.10131
0.101685
0.101931
0.10207
0.102122
0.102101
0.102022
0.101897
0.101735
0.101545
0.101335
0.101111
0.100878
0.10064
0.100401
0.0932187
0.0954601
0.0972115
0.0985844
0.0996558
0.100482
0.101106
0.101561
0.101877
0.102075
0.102175
0.102196
0.10215
0.102051
0.10191
0.101736
0.101537
0.10132
0.101091
0.100854
0.100614
0.100373
0.0944812
0.0964429
0.0979847
0.0991958
0.10014
0.100864
0.101405
0.101793
0.102054
0.102208
0.102272
0.102263
0.102194
0.102077
0.101921
0.101735
0.101528
0.101304
0.10107
0.10083
0.100587
0.100345
0.09557
0.0973041
0.0986707
0.0997433
0.100576
0.101209
0.101677
0.102005
0.102216
0.102329
0.10236
0.102324
0.102233
0.102098
0.101929
0.101733
0.101517
0.101287
0.101049
0.100806
0.100561
0.100318
0.0965064
0.098056
0.0992759
0.10023
0.100966
0.10152
0.101922
0.102195
0.102361
0.102437
0.102438
0.102378
0.102267
0.102116
0.101934
0.101728
0.101505
0.10127
0.101028
0.100782
0.100536
0.100291
0.0973178
0.0987119
0.0998073
0.10066
0.101312
0.101797
0.10214
0.102365
0.102491
0.102534
0.102507
0.102424
0.102295
0.10213
0.101937
0.101722
0.101492
0.101252
0.101006
0.100758
0.10051
0.100265
0.0980177
0.0992816
0.100271
0.101037
0.101617
0.10204
0.102333
0.102515
0.102605
0.102618
0.102567
0.102464
0.102319
0.102141
0.101937
0.101715
0.101479
0.101234
0.100985
0.100734
0.100485
0.100239
0.0986208
0.0997738
0.100674
0.101365
0.101882
0.102253
0.102501
0.102646
0.102704
0.102691
0.102618
0.102497
0.102338
0.102148
0.101935
0.101705
0.101464
0.101216
0.100964
0.100711
0.100461
0.100214
0.0991321
0.100195
0.10102
0.101648
0.102112
0.102437
0.102647
0.102759
0.10279
0.102753
0.102661
0.102524
0.102352
0.102152
0.101931
0.101695
0.101449
0.101197
0.100943
0.100689
0.100437
0.10019
0.0995624
0.100552
0.101315
0.10189
0.102308
0.102595
0.102771
0.102855
0.102862
0.102805
0.102696
0.102545
0.102362
0.102153
0.101925
0.101684
0.101433
0.101179
0.100922
0.100667
0.100414
0.100167
0.0999222
0.100853
0.101564
0.102095
0.102475
0.102729
0.102877
0.102936
0.102922
0.102848
0.102724
0.102562
0.102368
0.102152
0.101917
0.101671
0.101418
0.10116
0.100902
0.100645
0.100392
0.100145
0.100223
0.101104
0.101773
0.102267
0.102615
0.102841
0.102965
0.103003
0.102972
0.102882
0.102747
0.102574
0.102372
0.102148
0.101909
0.101659
0.101402
0.101142
0.100883
0.100625
0.100372
0.100124
0.100469
0.101311
0.101946
0.10241
0.102732
0.102934
0.103038
0.103059
0.103012
0.10291
0.102764
0.102582
0.102373
0.102144
0.1019
0.101646
0.101387
0.101125
0.100864
0.100606
0.100352
0.100105
0.100669
0.10148
0.102088
0.102527
0.102827
0.103011
0.103097
0.103104
0.103044
0.102932
0.102776
0.102587
0.102372
0.102138
0.10189
0.101634
0.101372
0.101109
0.100847
0.100588
0.100334
0.100087
0.100828
0.101616
0.102203
0.102623
0.102905
0.103072
0.103145
0.10314
0.10307
0.102948
0.102785
0.10259
0.10237
0.102132
0.101881
0.101622
0.101358
0.101094
0.100831
0.100572
0.100318
0.10007
0.100959
0.101727
0.102295
0.102699
0.102967
0.103122
0.103183
0.103168
0.103089
0.10296
0.102791
0.102591
0.102366
0.102125
0.101871
0.10161
0.101346
0.10108
0.100817
0.100557
0.100303
0.100055
0.10106
0.101813
0.102368
0.10276
0.103016
0.103161
0.103213
0.10319
0.103104
0.102969
0.102795
0.10259
0.102363
0.102118
0.101863
0.1016
0.101334
0.101068
0.100804
0.100544
0.10029
0.100042
0.101137
0.10188
0.102425
0.102807
0.103055
0.103191
0.103236
0.103206
0.103115
0.102976
0.102797
0.102589
0.102359
0.102112
0.101855
0.101591
0.101324
0.101057
0.100793
0.100532
0.100278
0.100031
0.101199
0.101932
0.102468
0.102843
0.103084
0.103214
0.103254
0.103219
0.103123
0.10298
0.102798
0.102588
0.102355
0.102107
0.101848
0.101583
0.101315
0.101048
0.100783
0.100523
0.100269
0.100021
0.101243
0.10197
0.1025
0.102869
0.103105
0.103231
0.103266
0.103228
0.103129
0.102983
0.102799
0.102586
0.102352
0.102102
0.101843
0.101577
0.101309
0.101041
0.100776
0.100515
0.100261
0.100014
0.101272
0.101995
0.102522
0.102888
0.10312
0.103243
0.103275
0.103234
0.103133
0.102985
0.102799
0.102585
0.102349
0.102099
0.101838
0.101572
0.101304
0.101036
0.10077
0.10051
0.100256
0.100008
0.101289
0.102011
0.102536
0.102899
0.103129
0.10325
0.10328
0.103238
0.103135
0.102986
0.102799
0.102584
0.102348
0.102097
0.101836
0.101569
0.1013
0.101032
0.100767
0.100506
0.100252
0.100005
0.101294
0.102017
0.102542
0.102904
0.103134
0.103253
0.103283
0.103239
0.103137
0.102986
0.102799
0.102584
0.102347
0.102096
0.101835
0.101568
0.101299
0.101031
0.100766
0.100505
0.100251
0.100004
0.100456
0.100228
0.0999996
0.099775
0.0995557
0.0993433
0.0991389
0.0989433
0.0987572
0.098581
0.098415
0.0982592
0.0981138
0.0979787
0.0978538
0.097739
0.0976341
0.0975388
0.0974531
0.0973766
0.0973092
0.0972507
0.0972009
0.0971596
0.0971267
0.0971022
0.0970859
0.0970778
0.100427
0.100198
0.0999695
0.0997451
0.0995263
0.0993145
0.0991108
0.0989161
0.0987309
0.0985556
0.0983905
0.0982356
0.098091
0.0979567
0.0978326
0.0977184
0.0976141
0.0975194
0.0974341
0.0973581
0.097291
0.0972328
0.0971832
0.0971422
0.0971095
0.0970851
0.0970688
0.0970607
0.100397
0.100168
0.0999393
0.0997151
0.0994967
0.0992856
0.0990827
0.0988889
0.0987046
0.0985302
0.098366
0.0982121
0.0980684
0.0979349
0.0978115
0.097698
0.0975943
0.0975001
0.0974154
0.0973397
0.097273
0.0972151
0.0971658
0.097125
0.0970924
0.0970681
0.097052
0.0970439
0.100368
0.100137
0.099909
0.099685
0.0994672
0.0992567
0.0990547
0.0988617
0.0986784
0.098505
0.0983417
0.0981886
0.0980458
0.0979131
0.0977905
0.0976777
0.0975747
0.0974811
0.0973968
0.0973216
0.0972553
0.0971977
0.0971486
0.097108
0.0970756
0.0970514
0.0970353
0.0970273
0.100338
0.100107
0.0998788
0.0996551
0.0994377
0.099228
0.0990267
0.0988347
0.0986523
0.0984799
0.0983175
0.0981654
0.0980235
0.0978916
0.0977698
0.0976577
0.0975553
0.0974622
0.0973785
0.0973037
0.0972377
0.0971805
0.0971317
0.0970912
0.097059
0.0970349
0.0970189
0.0970109
0.100309
0.100077
0.0998486
0.0996251
0.0994083
0.0991993
0.0989989
0.0988078
0.0986264
0.0984549
0.0982936
0.0981424
0.0980014
0.0978704
0.0977493
0.0976379
0.0975361
0.0974437
0.0973604
0.0972861
0.0972205
0.0971635
0.097115
0.0970748
0.0970427
0.0970188
0.0970028
0.0969949
0.100279
0.100047
0.0998185
0.0995954
0.0993791
0.0991708
0.0989713
0.0987812
0.0986007
0.0984303
0.0982699
0.0981197
0.0979796
0.0978494
0.0977291
0.0976185
0.0975173
0.0974254
0.0973427
0.0972688
0.0972036
0.0971469
0.0970986
0.0970586
0.0970267
0.0970029
0.096987
0.0969791
0.10025
0.100017
0.0997886
0.0995658
0.0993501
0.0991426
0.098944
0.0987548
0.0985754
0.0984059
0.0982466
0.0980973
0.0979581
0.0978288
0.0977093
0.0975994
0.0974988
0.0974075
0.0973253
0.0972518
0.097187
0.0971306
0.0970826
0.0970428
0.0970111
0.0969874
0.0969716
0.0969637
0.100221
0.0999876
0.0997589
0.0995364
0.0993214
0.0991147
0.098917
0.0987288
0.0985503
0.0983819
0.0982236
0.0980753
0.097937
0.0978085
0.0976898
0.0975806
0.0974808
0.09739
0.0973082
0.0972352
0.0971708
0.0971147
0.097067
0.0970274
0.0969958
0.0969722
0.0969565
0.0969487
0.100192
0.0999581
0.0997295
0.0995074
0.099293
0.0990871
0.0988903
0.0987031
0.0985257
0.0983584
0.098201
0.0980537
0.0979163
0.0977887
0.0976708
0.0975623
0.0974631
0.0973729
0.0972916
0.097219
0.097155
0.0970992
0.0970517
0.0970123
0.0969809
0.0969574
0.0969418
0.096934
0.100163
0.0999289
0.0997004
0.0994788
0.099265
0.09906
0.0988641
0.0986779
0.0985016
0.0983353
0.0981789
0.0980326
0.0978961
0.0977694
0.0976522
0.0975444
0.0974458
0.0973563
0.0972755
0.0972033
0.0971396
0.0970842
0.0970369
0.0969977
0.0969665
0.0969431
0.0969275
0.0969198
0.100134
0.0999001
0.0996718
0.0994506
0.0992376
0.0990334
0.0988385
0.0986533
0.098478
0.0983127
0.0981574
0.098012
0.0978764
0.0977505
0.0976341
0.0975271
0.0974291
0.0973401
0.0972598
0.097188
0.0971247
0.0970696
0.0970225
0.0969835
0.0969524
0.0969292
0.0969137
0.096906
0.100106
0.0998717
0.0996436
0.099423
0.0992106
0.0990073
0.0988134
0.0986292
0.098455
0.0982907
0.0981364
0.0979919
0.0978573
0.0977322
0.0976166
0.0975102
0.0974129
0.0973244
0.0972446
0.0971733
0.0971102
0.0970554
0.0970087
0.0969698
0.0969389
0.0969157
0.0969003
0.0968926
0.100078
0.0998438
0.099616
0.0993959
0.0991844
0.0989819
0.098789
0.0986058
0.0984326
0.0982693
0.098116
0.0979725
0.0978387
0.0977145
0.0975997
0.097494
0.0973972
0.0973093
0.0972299
0.097159
0.0970963
0.0970418
0.0969953
0.0969566
0.0969258
0.0969028
0.0968875
0.0968798
0.100051
0.0998165
0.0995891
0.0993696
0.0991588
0.0989573
0.0987653
0.0985832
0.0984109
0.0982487
0.0980963
0.0979538
0.0978209
0.0976975
0.0975833
0.0974783
0.0973822
0.0972948
0.0972159
0.0971453
0.097083
0.0970287
0.0969824
0.096944
0.0969133
0.0968904
0.0968751
0.0968675
0.100024
0.09979
0.0995629
0.099344
0.099134
0.0989334
0.0987424
0.0985613
0.0983901
0.0982288
0.0980774
0.0979357
0.0978037
0.0976811
0.0975677
0.0974633
0.0973677
0.0972808
0.0972024
0.0971322
0.0970702
0.0970162
0.0969701
0.0969319
0.0969013
0.0968785
0.0968633
0.0968557
0.0999984
0.0997642
0.0995376
0.0993193
0.0991101
0.0989104
0.0987204
0.0985402
0.09837
0.0982097
0.0980592
0.0979185
0.0977872
0.0976654
0.0975527
0.0974489
0.0973539
0.0972675
0.0971895
0.0971197
0.097058
0.0970043
0.0969584
0.0969203
0.0968899
0.0968671
0.096852
0.0968444
0.0999733
0.0997393
0.0995132
0.0992956
0.0990872
0.0988883
0.0986992
0.0985201
0.0983508
0.0981914
0.0980419
0.097902
0.0977716
0.0976504
0.0975384
0.0974353
0.0973408
0.0972549
0.0971772
0.0971078
0.0970464
0.0969929
0.0969473
0.0969093
0.096879
0.0968564
0.0968413
0.0968338
0.0999492
0.0997154
0.0994898
0.0992729
0.0990653
0.0988673
0.0986791
0.0985009
0.0983326
0.0981741
0.0980254
0.0978863
0.0977567
0.0976363
0.0975249
0.0974223
0.0973284
0.0972429
0.0971657
0.0970966
0.0970355
0.0969822
0.0969367
0.096899
0.0968688
0.0968462
0.0968312
0.0968237
0.0999261
0.0996927
0.0994675
0.0992513
0.0990445
0.0988473
0.0986601
0.0984827
0.0983153
0.0981577
0.0980099
0.0978716
0.0977427
0.097623
0.0975122
0.0974102
0.0973167
0.0972317
0.0971548
0.097086
0.0970252
0.0969721
0.0969268
0.0968892
0.0968592
0.0968367
0.0968217
0.0968142
0.0999042
0.0996711
0.0994465
0.0992309
0.0990249
0.0988285
0.0986421
0.0984656
0.0982991
0.0981423
0.0979953
0.0978578
0.0977296
0.0976105
0.0975003
0.0973988
0.0973058
0.0972211
0.0971446
0.0970761
0.0970156
0.0969627
0.0969176
0.0968801
0.0968502
0.0968278
0.0968128
0.0968054
0.0998835
0.0996508
0.0994267
0.0992118
0.0990065
0.098811
0.0986254
0.0984497
0.098284
0.098128
0.0979817
0.0978449
0.0977173
0.0975988
0.0974892
0.0973882
0.0972956
0.0972114
0.0971352
0.097067
0.0970066
0.096954
0.096909
0.0968717
0.0968418
0.0968195
0.0968046
0.0967972
0.0998642
0.0996318
0.0994083
0.099194
0.0989894
0.0987947
0.0986098
0.0984349
0.09827
0.0981148
0.0979692
0.097833
0.0977061
0.0975881
0.097479
0.0973784
0.0972863
0.0972024
0.0971265
0.0970586
0.0969984
0.096946
0.0969012
0.0968639
0.0968341
0.0968119
0.096797
0.0967896
0.0998463
0.0996144
0.0993914
0.0991777
0.0989738
0.0987797
0.0985956
0.0984214
0.0982571
0.0981026
0.0979577
0.0978221
0.0976958
0.0975783
0.0974697
0.0973695
0.0972778
0.0971942
0.0971186
0.0970509
0.0969909
0.0969386
0.096894
0.0968568
0.0968271
0.0968049
0.0967901
0.0967827
0.0998301
0.0995985
0.099376
0.0991629
0.0989595
0.0987661
0.0985827
0.0984092
0.0982455
0.0980916
0.0979473
0.0978123
0.0976864
0.0975695
0.0974613
0.0973615
0.0972701
0.0971868
0.0971114
0.0970439
0.0969842
0.096932
0.0968875
0.0968504
0.0968208
0.0967987
0.0967839
0.0967765
0.0998155
0.0995843
0.0993622
0.0991496
0.0989468
0.098754
0.0985711
0.0983982
0.0982352
0.0980818
0.097938
0.0978035
0.0976781
0.0975616
0.0974538
0.0973544
0.0972632
0.0971802
0.097105
0.0970377
0.0969781
0.0969262
0.0968817
0.0968447
0.0968152
0.0967931
0.0967783
0.096771
0.0998026
0.0995717
0.09935
0.0991379
0.0989356
0.0987433
0.098561
0.0983886
0.0982261
0.0980733
0.0979299
0.0977959
0.0976709
0.0975547
0.0974472
0.0973481
0.0972572
0.0971744
0.0970995
0.0970324
0.0969729
0.096921
0.0968767
0.0968398
0.0968103
0.0967882
0.0967735
0.0967661
0.0997915
0.0995609
0.0993396
0.0991279
0.0989261
0.0987342
0.0985523
0.0983804
0.0982183
0.0980659
0.097923
0.0977893
0.0976647
0.0975489
0.0974416
0.0973428
0.0972521
0.0971695
0.0970947
0.0970277
0.0969684
0.0969166
0.0968724
0.0968355
0.0968061
0.0967841
0.0967694
0.096762
0.0997823
0.099552
0.0993309
0.0991196
0.0989181
0.0987266
0.0985451
0.0983736
0.0982119
0.0980599
0.0979173
0.0977839
0.0976595
0.097544
0.097437
0.0973383
0.0972479
0.0971654
0.0970908
0.0970239
0.0969647
0.096913
0.0968688
0.096832
0.0968026
0.0967806
0.0967659
0.0967586
0.099775
0.0995449
0.0993241
0.099113
0.0989118
0.0987206
0.0985395
0.0983682
0.0982068
0.098055
0.0979127
0.0977796
0.0976555
0.0975401
0.0974333
0.0973349
0.0972445
0.0971622
0.0970877
0.0970209
0.0969618
0.0969101
0.096866
0.0968292
0.0967999
0.0967779
0.0967632
0.0967559
0.0997696
0.0995397
0.0993191
0.0991082
0.0989072
0.0987163
0.0985353
0.0983643
0.0982031
0.0980515
0.0979094
0.0977765
0.0976525
0.0975373
0.0974306
0.0973323
0.0972421
0.0971598
0.0970854
0.0970187
0.0969596
0.096908
0.0968639
0.0968272
0.0967979
0.0967759
0.0967613
0.0967539
0.0997663
0.0995364
0.0993159
0.0991051
0.0989043
0.0987135
0.0985327
0.0983618
0.0982008
0.0980493
0.0979073
0.0977745
0.0976507
0.0975355
0.097429
0.0973307
0.0972405
0.0971584
0.097084
0.0970173
0.0969583
0.0969067
0.0968626
0.0968259
0.0967966
0.0967746
0.09676
0.0967527
0.0997649
0.099535
0.0993146
0.0991039
0.0989031
0.0987124
0.0985316
0.0983608
0.0981998
0.0980484
0.0979064
0.0977737
0.0976499
0.0975348
0.0974283
0.09733
0.0972399
0.0971577
0.0970834
0.0970167
0.0969577
0.0969062
0.0968621
0.0968254
0.0967961
0.0967741
0.0967595
0.0967522
0.100698
0.100918
0.101125
0.101314
0.101477
0.101605
0.101685
0.101706
0.101651
0.101501
0.101233
0.10082
0.10023
0.0994197
0.0983367
0.0969086
0.0950329
0.0925504
0.0891814
0.0843226
0.0761368
0.086033
0.10067
0.100891
0.101102
0.101295
0.101464
0.101599
0.10169
0.101724
0.101685
0.101556
0.101315
0.100936
0.100387
0.0996295
0.0986132
0.0972714
0.0955109
0.093193
0.0900915
0.0857897
0.0793842
0.0684898
0.100642
0.100865
0.101079
0.101276
0.101451
0.101594
0.101695
0.101742
0.101721
0.101613
0.101399
0.101053
0.100546
0.0998412
0.0988903
0.0976313
0.0959781
0.0938054
0.0909176
0.0869819
0.0813723
0.0727485
0.100614
0.100839
0.101055
0.101257
0.101438
0.101589
0.101701
0.101762
0.101757
0.101671
0.101485
0.101173
0.100709
0.100056
0.0991706
0.0979938
0.0964452
0.0944087
0.0917047
0.0880294
0.0828013
0.074669
0.100586
0.100813
0.101032
0.101239
0.101425
0.101585
0.101707
0.101781
0.101795
0.101731
0.101572
0.101295
0.100874
0.100275
0.099456
0.098363
0.0969212
0.0950232
0.0925034
0.0890778
0.0841714
0.0762149
0.100557
0.100787
0.101009
0.10122
0.101413
0.10158
0.101713
0.101802
0.101833
0.101791
0.101661
0.101419
0.101041
0.100497
0.0997466
0.0987401
0.0974096
0.0956582
0.0933392
0.0902071
0.0857907
0.0789632
0.100529
0.100761
0.100986
0.101201
0.1014
0.101575
0.101719
0.101822
0.101871
0.101852
0.101749
0.101543
0.10121
0.100721
0.100041
0.0991231
0.0979077
0.0963098
0.094204
0.0913883
0.0874948
0.0817077
0.100501
0.100734
0.100963
0.101182
0.101387
0.101571
0.101725
0.101841
0.101908
0.101912
0.101838
0.101667
0.101378
0.100945
0.100335
0.0995074
0.0984085
0.0969662
0.0950766
0.0925805
0.0892073
0.0844179
0.100473
0.100708
0.100939
0.101163
0.101374
0.101565
0.10173
0.10186
0.101944
0.10197
0.101924
0.101789
0.101544
0.101166
0.100626
0.099887
0.098903
0.0976127
0.0959316
0.0937366
0.090834
0.0868889
0.100445
0.100682
0.100916
0.101144
0.10136
0.101559
0.101734
0.101878
0.101979
0.102027
0.102008
0.101907
0.101706
0.101382
0.100909
0.100256
0.0993821
0.0982358
0.096748
0.0948218
0.092313
0.0889888
0.100417
0.100655
0.100892
0.101124
0.101346
0.101552
0.101737
0.101893
0.102011
0.10208
0.102088
0.102021
0.101861
0.101589
0.101181
0.100609
0.0998387
0.0988256
0.0975126
0.095822
0.0936412
0.090792
0.100389
0.100629
0.100868
0.101104
0.101331
0.101544
0.101739
0.101907
0.102041
0.10213
0.102164
0.102128
0.102007
0.101784
0.101438
0.100942
0.100267
0.0993755
0.0982188
0.096734
0.0948337
0.0923916
0.100361
0.100603
0.100844
0.101083
0.101315
0.101535
0.101739
0.101919
0.102068
0.102176
0.102233
0.102227
0.102144
0.101967
0.101677
0.101252
0.100664
0.0998819
0.0988633
0.0975559
0.0958884
0.09376
0.100334
0.100577
0.100821
0.101062
0.101299
0.101525
0.101737
0.101928
0.102091
0.102217
0.102297
0.102319
0.10227
0.102136
0.101898
0.101537
0.101028
0.100343
0.0994459
0.0982911
0.0968187
0.0949438
0.100307
0.100551
0.100797
0.101041
0.101282
0.101514
0.101734
0.101935
0.10211
0.102253
0.102354
0.102402
0.102385
0.102289
0.102099
0.101796
0.101358
0.100759
0.0999684
0.0989456
0.0976389
0.0959763
0.10028
0.100525
0.100773
0.10102
0.101264
0.101502
0.101728
0.101939
0.102126
0.102284
0.102404
0.102475
0.102487
0.102427
0.10228
0.102029
0.101654
0.101132
0.100434
0.099525
0.098361
0.096882
0.100254
0.1005
0.100749
0.100999
0.101246
0.101489
0.101721
0.10194
0.102139
0.10231
0.102447
0.10254
0.102578
0.10255
0.102441
0.102237
0.101917
0.101462
0.100844
0.100034
0.0989909
0.0976642
0.100229
0.100475
0.100725
0.100977
0.101228
0.101474
0.101713
0.101939
0.102147
0.102331
0.102484
0.102596
0.102657
0.102657
0.102583
0.102419
0.102149
0.101752
0.101204
0.100477
0.099536
0.0983364
0.100205
0.100451
0.100702
0.100956
0.101209
0.10146
0.101703
0.101936
0.102153
0.102348
0.102514
0.102643
0.102725
0.102751
0.102706
0.102578
0.10235
0.102003
0.101515
0.100859
0.100002
0.0989002
0.100181
0.100428
0.10068
0.100935
0.101191
0.101444
0.101692
0.101931
0.102156
0.10236
0.102538
0.102682
0.102783
0.10283
0.102812
0.102715
0.102524
0.10222
0.101783
0.101187
0.100401
0.0993859
0.100158
0.100406
0.100658
0.100915
0.101172
0.101428
0.101681
0.101924
0.102156
0.102369
0.102557
0.102714
0.102831
0.102897
0.102902
0.102832
0.102672
0.102405
0.10201
0.101464
0.100736
0.0997916
0.100137
0.100384
0.100638
0.100895
0.101154
0.101413
0.101668
0.101916
0.102153
0.102374
0.102572
0.10274
0.10287
0.102953
0.102977
0.10293
0.102797
0.10256
0.102201
0.101696
0.101016
0.100126
0.100116
0.100364
0.100618
0.100876
0.101137
0.101397
0.101655
0.101908
0.102149
0.102376
0.102582
0.10276
0.102902
0.102998
0.103039
0.103011
0.1029
0.10269
0.10236
0.101888
0.101245
0.100397
0.100098
0.100345
0.100599
0.100858
0.10112
0.101382
0.101643
0.101898
0.102144
0.102376
0.102589
0.102775
0.102927
0.103035
0.103089
0.103078
0.102985
0.102796
0.102491
0.102046
0.101433
0.100618
0.10008
0.100328
0.100582
0.100841
0.101104
0.101368
0.10163
0.101888
0.102138
0.102375
0.102593
0.102785
0.102946
0.103064
0.10313
0.103131
0.103054
0.102883
0.102596
0.102173
0.101585
0.100798
0.100064
0.100312
0.100566
0.100826
0.101089
0.101354
0.101619
0.101879
0.102131
0.102371
0.102594
0.102793
0.10296
0.103086
0.103162
0.103174
0.103109
0.102952
0.102681
0.102275
0.101706
0.10094
0.10005
0.100298
0.100552
0.100812
0.101076
0.101342
0.101607
0.101869
0.102124
0.102368
0.102594
0.102797
0.10297
0.103103
0.103186
0.103207
0.103153
0.103006
0.102748
0.102355
0.101801
0.10105
0.100038
0.100285
0.10054
0.1008
0.101064
0.101331
0.101597
0.101861
0.102118
0.102363
0.102593
0.1028
0.102977
0.103115
0.103204
0.103233
0.103186
0.103048
0.102799
0.102417
0.101873
0.101134
0.100027
0.100274
0.100529
0.100789
0.101054
0.101321
0.101589
0.101853
0.102111
0.102359
0.102591
0.102801
0.102981
0.103124
0.103218
0.103252
0.103211
0.10308
0.102838
0.102463
0.101927
0.101194
0.100018
0.100266
0.10052
0.100781
0.101046
0.101313
0.101581
0.101847
0.102106
0.102355
0.102589
0.102801
0.102984
0.10313
0.103228
0.103265
0.103229
0.103103
0.102867
0.102498
0.101968
0.101243
0.100012
0.100259
0.100513
0.100774
0.101039
0.101307
0.101575
0.101841
0.102102
0.102352
0.102587
0.102801
0.102986
0.103134
0.103234
0.103275
0.103242
0.103119
0.102886
0.102521
0.101995
0.101273
0.100007
0.100254
0.100508
0.100769
0.101034
0.101302
0.101571
0.101838
0.102098
0.102349
0.102585
0.1028
0.102987
0.103136
0.103238
0.10328
0.10325
0.103129
0.102898
0.102535
0.10201
0.101289
0.100004
0.100251
0.100506
0.100766
0.101032
0.1013
0.101569
0.101835
0.102097
0.102348
0.102584
0.1028
0.102987
0.103137
0.10324
0.103283
0.103253
0.103134
0.102904
0.102542
0.102017
0.101294
0.0970866
0.0970948
0.0971112
0.0971358
0.0971687
0.09721
0.09726
0.0973187
0.0973862
0.0974629
0.0975489
0.0976444
0.0977496
0.0978648
0.09799
0.0981255
0.0982713
0.0984274
0.0985939
0.0987706
0.0989571
0.0991531
0.099358
0.0995708
0.0997904
0.100015
0.100243
0.100472
0.0970695
0.0970776
0.0970939
0.0971184
0.0971512
0.0971923
0.097242
0.0973004
0.0973676
0.0974439
0.0975294
0.0976244
0.097729
0.0978435
0.097968
0.0981027
0.0982477
0.098403
0.0985686
0.0987443
0.09893
0.0991252
0.0993293
0.0995415
0.0997606
0.0999853
0.100214
0.100443
0.0970526
0.0970607
0.0970769
0.0971012
0.0971339
0.0971748
0.0972243
0.0972823
0.0973492
0.097425
0.0975101
0.0976045
0.0977085
0.0978223
0.0979461
0.09808
0.0982241
0.0983786
0.0985433
0.0987181
0.0989029
0.0990972
0.0993005
0.0995121
0.0997308
0.0999552
0.100184
0.100414
0.0970359
0.0970439
0.09706
0.0970843
0.0971168
0.0971575
0.0972067
0.0972645
0.097331
0.0974064
0.0974909
0.0975848
0.0976882
0.0978013
0.0979244
0.0980575
0.0982007
0.0983543
0.098518
0.0986919
0.0988758
0.0990692
0.0992718
0.0994826
0.0997008
0.0999251
0.100154
0.100384
0.0970194
0.0970274
0.0970435
0.0970676
0.0970999
0.0971404
0.0971894
0.0972468
0.097313
0.097388
0.097472
0.0975653
0.0976681
0.0977805
0.0979028
0.0980351
0.0981775
0.0983301
0.0984929
0.0986659
0.0988488
0.0990413
0.0992431
0.0994532
0.099671
0.0998949
0.100124
0.100355
0.0970032
0.0970112
0.0970271
0.0970512
0.0970833
0.0971236
0.0971723
0.0972295
0.0972952
0.0973698
0.0974534
0.0975461
0.0976483
0.09776
0.0978815
0.0980129
0.0981545
0.0983061
0.098468
0.09864
0.0988219
0.0990136
0.0992144
0.0994239
0.0996411
0.0998649
0.100094
0.100325
0.0969873
0.0969952
0.0970111
0.097035
0.097067
0.0971071
0.0971556
0.0972124
0.0972778
0.0973519
0.097435
0.0975272
0.0976287
0.0977397
0.0978604
0.097991
0.0981317
0.0982824
0.0984433
0.0986143
0.0987953
0.098986
0.099186
0.0993947
0.0996114
0.0998348
0.100064
0.100296
0.0969717
0.0969796
0.0969954
0.0970192
0.097051
0.097091
0.0971391
0.0971957
0.0972607
0.0973344
0.097417
0.0975086
0.0976094
0.0977197
0.0978397
0.0979695
0.0981092
0.098259
0.0984189
0.0985889
0.0987689
0.0989586
0.0991577
0.0993657
0.0995818
0.0998049
0.100034
0.100267
0.0969565
0.0969644
0.0969801
0.0970038
0.0970354
0.0970752
0.0971231
0.0971793
0.0972439
0.0973172
0.0973993
0.0974903
0.0975905
0.0977001
0.0978193
0.0979482
0.098087
0.0982359
0.0983948
0.0985638
0.0987427
0.0989315
0.0991298
0.099337
0.0995524
0.0997752
0.100004
0.100237
0.0969416
0.0969495
0.0969651
0.0969887
0.0970202
0.0970597
0.0971074
0.0971633
0.0972276
0.0973004
0.097382
0.0974725
0.0975721
0.0976809
0.0977993
0.0979274
0.0980653
0.0982132
0.0983711
0.098539
0.098717
0.0989048
0.0991021
0.0993085
0.0995234
0.0997458
0.0999746
0.100208
0.0969272
0.096935
0.0969506
0.096974
0.0970054
0.0970447
0.0970921
0.0971477
0.0972116
0.0972841
0.0973651
0.0974551
0.097554
0.0976622
0.0977798
0.097907
0.098044
0.0981909
0.0983478
0.0985147
0.0986917
0.0988785
0.0990749
0.0992804
0.0994946
0.0997166
0.0999453
0.100179
0.0969132
0.0969209
0.0969365
0.0969598
0.096991
0.0970301
0.0970773
0.0971326
0.0971962
0.0972682
0.0973487
0.0974381
0.0975364
0.0976439
0.0977607
0.0978871
0.0980232
0.0981691
0.098325
0.0984909
0.0986668
0.0988526
0.0990481
0.0992528
0.0994663
0.0996878
0.0999164
0.100151
0.0968996
0.0969073
0.0969228
0.096946
0.0969771
0.097016
0.0970629
0.0971179
0.0971811
0.0972527
0.0973328
0.0974216
0.0975193
0.0976261
0.0977422
0.0978677
0.0980029
0.0981479
0.0983028
0.0984677
0.0986426
0.0988273
0.0990218
0.0992257
0.0994385
0.0996595
0.0998878
0.100122
0.0968865
0.0968942
0.0969096
0.0969327
0.0969636
0.0970024
0.097049
0.0971038
0.0971666
0.0972378
0.0973175
0.0974057
0.0975028
0.0976089
0.0977242
0.0978489
0.0979832
0.0981273
0.0982812
0.098445
0.0986189
0.0988026
0.0989962
0.0991992
0.0994112
0.0996317
0.0998598
0.100094
0.096874
0.0968816
0.0968969
0.0969199
0.0969507
0.0969893
0.0970357
0.0970901
0.0971527
0.0972235
0.0973026
0.0973904
0.0974869
0.0975923
0.0977069
0.0978308
0.0979642
0.0981073
0.0982602
0.0984231
0.0985959
0.0987786
0.0989712
0.0991733
0.0993846
0.0996045
0.0998322
0.100067
0.0968619
0.0968695
0.0968848
0.0969077
0.0969383
0.0969767
0.0970229
0.0970771
0.0971393
0.0972097
0.0972884
0.0973756
0.0974715
0.0975763
0.0976901
0.0978132
0.0979458
0.098088
0.09824
0.0984018
0.0985736
0.0987554
0.098947
0.0991482
0.0993587
0.099578
0.0998054
0.10004
0.0968504
0.096858
0.0968731
0.096896
0.0969264
0.0969647
0.0970107
0.0970646
0.0971265
0.0971965
0.0972748
0.0973615
0.0974568
0.097561
0.0976741
0.0977964
0.0979282
0.0980694
0.0982205
0.0983814
0.0985522
0.0987329
0.0989235
0.0991239
0.0993336
0.0995522
0.0997792
0.100014
0.0968394
0.096847
0.0968621
0.0968848
0.0969152
0.0969532
0.096999
0.0970527
0.0971143
0.0971839
0.0972618
0.0973481
0.0974428
0.0975464
0.0976588
0.0977804
0.0979113
0.0980517
0.0982018
0.0983617
0.0985316
0.0987113
0.098901
0.0991004
0.0993094
0.0995274
0.0997539
0.0999881
0.096829
0.0968366
0.0968516
0.0968743
0.0969045
0.0969424
0.096988
0.0970414
0.0971027
0.097172
0.0972495
0.0973353
0.0974295
0.0975325
0.0976442
0.0977651
0.0978952
0.0980348
0.098184
0.098343
0.0985119
0.0986907
0.0988795
0.099078
0.0992861
0.0995035
0.0997295
0.0999635
0.0968192
0.0968267
0.0968418
0.0968643
0.0968944
0.0969322
0.0969776
0.0970308
0.0970918
0.0971608
0.0972379
0.0973232
0.097417
0.0975193
0.0976305
0.0977506
0.09788
0.0980188
0.0981671
0.0983252
0.0984932
0.0986711
0.0988589
0.0990566
0.0992639
0.0994806
0.0997061
0.0999398
0.0968101
0.0968175
0.0968325
0.096855
0.096885
0.0969226
0.0969678
0.0970208
0.0970816
0.0971502
0.097227
0.0973119
0.0974052
0.097507
0.0976175
0.097737
0.0978657
0.0980037
0.0981512
0.0983085
0.0984755
0.0986526
0.0988395
0.0990363
0.0992429
0.0994589
0.0996839
0.0999173
0.0968015
0.096809
0.0968239
0.0968463
0.0968762
0.0969137
0.0969587
0.0970115
0.097072
0.0971404
0.0972168
0.0973013
0.0973941
0.0974955
0.0976054
0.0977243
0.0978523
0.0979895
0.0981363
0.0982927
0.098459
0.0986351
0.0988213
0.0990173
0.0992231
0.0994384
0.0996629
0.0998959
0.0967936
0.096801
0.0968159
0.0968382
0.0968681
0.0969054
0.0969503
0.0970029
0.0970632
0.0971313
0.0972074
0.0972915
0.0973839
0.0974848
0.0975942
0.0977125
0.0978398
0.0979764
0.0981224
0.0982781
0.0984436
0.0986189
0.0988042
0.0989995
0.0992046
0.0994192
0.0996431
0.0998758
0.0967864
0.0967938
0.0968086
0.0968309
0.0968606
0.0968978
0.0969426
0.096995
0.0970551
0.097123
0.0971987
0.0972826
0.0973746
0.097475
0.0975839
0.0977017
0.0978284
0.0979643
0.0981097
0.0982646
0.0984293
0.0986039
0.0987885
0.098983
0.0991874
0.0994015
0.0996248
0.0998571
0.0967798
0.0967872
0.096802
0.0968242
0.0968538
0.096891
0.0969356
0.0969878
0.0970477
0.0971154
0.0971909
0.0972744
0.0973661
0.097466
0.0975746
0.0976918
0.097818
0.0979533
0.098098
0.0982523
0.0984163
0.0985903
0.0987741
0.098968
0.0991717
0.0993852
0.099608
0.0998399
0.0967739
0.0967813
0.096796
0.0968182
0.0968478
0.0968848
0.0969293
0.0969814
0.0970411
0.0971086
0.0971838
0.0972671
0.0973584
0.097458
0.0975661
0.0976829
0.0978086
0.0979434
0.0980876
0.0982412
0.0984046
0.0985779
0.0987611
0.0989544
0.0991575
0.0993704
0.0995928
0.0998243
0.0967687
0.0967761
0.0967908
0.0968129
0.0968424
0.0968794
0.0969238
0.0969758
0.0970353
0.0971026
0.0971776
0.0972606
0.0973516
0.0974509
0.0975587
0.0976751
0.0978003
0.0979346
0.0980783
0.0982314
0.0983943
0.098567
0.0987496
0.0989423
0.0991449
0.0993573
0.0995792
0.0998104
0.0967642
0.0967715
0.0967862
0.0968083
0.0968378
0.0968747
0.096919
0.0969708
0.0970303
0.0970974
0.0971722
0.097255
0.0973458
0.0974448
0.0975522
0.0976682
0.0977931
0.097927
0.0980702
0.0982229
0.0983852
0.0985574
0.0987396
0.0989317
0.0991338
0.0993458
0.0995674
0.0997982
0.0967604
0.0967677
0.0967824
0.0968045
0.0968339
0.0968707
0.0969149
0.0969667
0.097026
0.097093
0.0971677
0.0972502
0.0973408
0.0974396
0.0975467
0.0976625
0.097787
0.0979206
0.0980634
0.0982156
0.0983776
0.0985493
0.0987311
0.0989228
0.0991245
0.0993361
0.0995573
0.0997878
0.0967573
0.0967646
0.0967793
0.0968013
0.0968307
0.0968675
0.0969117
0.0969633
0.0970225
0.0970894
0.0971639
0.0972464
0.0973368
0.0974354
0.0975423
0.0976578
0.097782
0.0979153
0.0980578
0.0982097
0.0983713
0.0985427
0.0987241
0.0989155
0.0991168
0.0993281
0.099549
0.0997793
0.0967549
0.0967623
0.0967769
0.0967989
0.0968282
0.096865
0.0969091
0.0969607
0.0970199
0.0970866
0.0971611
0.0972434
0.0973337
0.0974321
0.0975389
0.0976542
0.0977782
0.0979113
0.0980535
0.0982052
0.0983665
0.0985377
0.0987187
0.0989098
0.0991109
0.099322
0.0995427
0.0997727
0.0967533
0.0967606
0.0967752
0.0967972
0.0968265
0.0968632
0.0969074
0.0969589
0.097018
0.0970847
0.0971591
0.0972413
0.0973315
0.0974298
0.0975365
0.0976516
0.0977755
0.0979084
0.0980505
0.098202
0.0983632
0.0985341
0.098715
0.0989059
0.0991068
0.0993176
0.0995382
0.0997681
0.0967524
0.0967597
0.0967743
0.0967963
0.0968256
0.0968623
0.0969064
0.0969579
0.097017
0.0970836
0.097158
0.0972402
0.0973303
0.0974286
0.0975351
0.0976502
0.097774
0.0979068
0.0980488
0.0982002
0.0983612
0.0985321
0.0987129
0.0989036
0.0991045
0.0993152
0.0995356
0.0997655
0.210135
0.17717
0.148427
0.121605
0.104249
0.0941947
0.121783
0.0847776
0.0642581
0.0680754
0.0705528
0.0731844
0.0712102
0.0739087
0.0774744
0.0795862
0.0812145
0.0827724
0.0818909
0.0832762
0.0848039
0.0860697
0.087169
0.0882004
0.0878506
0.088684
0.0895644
0.0903868
0.0911484
0.0918685
0.0917959
0.0923403
0.0929129
0.0934754
0.094016
0.0945354
0.0946022
0.0949746
0.0953681
0.0957647
0.0961555
0.0965373
0.096666
0.096927
0.0972045
0.0974889
0.0977742
0.0980574
0.0982041
0.0983888
0.0985863
0.0987914
0.099
0.09921
0.0993505
0.0994806
0.0996208
0.099768
0.0999195
0.100074
0.100195
0.100285
0.100383
0.100487
0.100595
0.100707
0.100802
0.100863
0.100929
0.101
0.101075
0.101153
0.101221
0.101258
0.1013
0.101346
0.101395
0.101447
0.101488
0.101508
0.101531
0.101558
0.101587
0.101618
0.101634
0.101641
0.10165
0.101661
0.101675
0.10169
0.101683
0.10168
0.101678
0.101678
0.101679
0.101682
0.101656
0.101644
0.101634
0.101626
0.101618
0.101611
0.101568
0.101551
0.101535
0.10152
0.101505
0.101491
0.101435
0.101414
0.101393
0.101373
0.101353
0.101333
0.101268
0.101244
0.101219
0.101196
0.101172
0.101148
0.101076
0.101049
0.101023
0.100996
0.10097
0.100944
0.100866
0.100838
0.10081
0.100783
0.100754
0.100726
0.100501
0.100273
0.100045
0.0998202
0.0996001
0.0993867
0.0991811
0.0989843
0.0987969
0.0986193
0.098452
0.098295
0.0981484
0.0980121
0.0978862
0.0977704
0.0976646
0.0975686
0.0974821
0.097405
0.0973371
0.0972781
0.097228
0.0971864
0.0971533
0.0971286
0.0971122
0.097104
0.100531
0.100303
0.100075
0.0998499
0.0996294
0.0994154
0.0992091
0.0990114
0.0988232
0.0986448
0.0984766
0.0983188
0.0981714
0.0980344
0.0979078
0.0977913
0.097685
0.0975884
0.0975015
0.097424
0.0973558
0.0972965
0.0972461
0.0972043
0.0971711
0.0971463
0.0971298
0.0971215
0.10056
0.100333
0.100105
0.0998794
0.0996585
0.0994439
0.0992369
0.0990385
0.0988494
0.0986702
0.0985012
0.0983425
0.0981944
0.0980567
0.0979293
0.0978123
0.0977053
0.0976083
0.097521
0.0974431
0.0973745
0.0973149
0.0972643
0.0972223
0.097189
0.097164
0.0971475
0.0971392
0.100589
0.100362
0.100134
0.0999087
0.0996873
0.0994721
0.0992644
0.0990653
0.0988755
0.0986954
0.0985256
0.0983662
0.0982173
0.0980789
0.0979509
0.0978333
0.0977258
0.0976282
0.0975404
0.0974622
0.0973933
0.0973334
0.0972826
0.0972404
0.0972069
0.0971819
0.0971652
0.0971569
0.100617
0.100391
0.100164
0.0999377
0.0997159
0.0995001
0.0992918
0.0990919
0.0989013
0.0987205
0.0985499
0.0983897
0.0982401
0.098101
0.0979724
0.0978542
0.0977461
0.0976481
0.0975599
0.0974813
0.0974121
0.097352
0.0973009
0.0972585
0.0972249
0.0971997
0.097183
0.0971747
0.100646
0.10042
0.100192
0.0999664
0.0997442
0.0995279
0.0993189
0.0991183
0.0989269
0.0987454
0.098574
0.0984131
0.0982628
0.098123
0.0979938
0.097875
0.0977665
0.097668
0.0975794
0.0975004
0.0974308
0.0973705
0.0973192
0.0972767
0.0972429
0.0972176
0.0972009
0.0971925
0.226718
0.226714
0.226707
0.226696
0.226681
0.226662
0.226639
0.226613
0.226583
0.226549
0.226512
0.22647
0.226425
0.226376
0.226324
0.226268
0.226209
0.226146
0.226079
0.22601
0.225936
0.225858
0.225776
0.225689
0.225595
0.225494
0.225383
0.225263
0.225131
0.224992
0.22485
0.224719
0.224624
0.224613
0.224784
0.225223
0.226209
0.227932
0.230978
0.234098
0.151208
0.151205
0.1512
0.151193
0.151184
0.151172
0.151157
0.15114
0.151121
0.151099
0.151075
0.151048
0.151019
0.150988
0.150954
0.150918
0.150879
0.150838
0.150794
0.150748
0.150699
0.150649
0.150596
0.150542
0.150487
0.150433
0.150382
0.150336
0.1503
0.150282
0.150288
0.150332
0.150425
0.150575
0.150753
0.150908
0.150912
0.150384
0.148329
0.141837
0.0665352
0.0665348
0.066534
0.0665328
0.0665312
0.0665293
0.0665269
0.0665241
0.066521
0.0665174
0.0665135
0.0665092
0.0665044
0.0664993
0.0664939
0.066488
0.0664817
0.0664751
0.0664681
0.0664606
0.0664528
0.0664445
0.0664357
0.0664265
0.0664169
0.066407
0.0663971
0.0663878
0.06638
0.0663754
0.0663766
0.0663879
0.0664161
0.0664714
0.0665694
0.0667353
0.0670101
0.06746
0.068194
0.0693789
0.0787269
0.0787264
0.0787255
0.0787242
0.0787224
0.0787202
0.0787175
0.0787144
0.0787108
0.0787068
0.0787024
0.0786975
0.0786922
0.0786864
0.0786802
0.0786735
0.0786665
0.0786589
0.078651
0.0786426
0.0786338
0.0786245
0.0786148
0.0786047
0.0785944
0.078584
0.0785739
0.0785647
0.0785575
0.0785538
0.0785564
0.0785689
0.0785975
0.0786507
0.0787415
0.0788891
0.0791214
0.0794788
0.0800166
0.0808022
0.0855996
0.0855991
0.0855981
0.0855966
0.0855946
0.0855921
0.0855891
0.0855857
0.0855817
0.0855772
0.0855723
0.0855668
0.0855609
0.0855544
0.0855475
0.0855401
0.0855322
0.0855238
0.0855149
0.0855056
0.0854958
0.0854855
0.0854748
0.0854638
0.0854526
0.0854414
0.0854306
0.085421
0.0854135
0.0854098
0.0854123
0.0854245
0.0854516
0.085501
0.085583
0.085712
0.0859069
0.0861921
0.086596
0.0871453
0.0901965
0.090196
0.0901949
0.0901933
0.0901911
0.0901884
0.0901851
0.0901813
0.0901769
0.0901721
0.0901666
0.0901607
0.0901541
0.0901471
0.0901395
0.0901314
0.0901227
0.0901136
0.0901039
0.0900936
0.0900829
0.0900717
0.0900601
0.0900482
0.0900361
0.090024
0.0900125
0.0900022
0.0899941
0.0899896
0.089991
0.0900014
0.0900251
0.0900682
0.0901386
0.0902465
0.0904045
0.0906271
0.0909284
0.0913185
0.0934928
0.0934922
0.0934911
0.0934893
0.093487
0.093484
0.0934805
0.0934764
0.0934717
0.0934664
0.0934606
0.0934541
0.0934471
0.0934394
0.0934312
0.0934225
0.0934131
0.0934032
0.0933927
0.0933817
0.0933702
0.0933581
0.0933456
0.0933328
0.0933198
0.0933069
0.0932946
0.0932834
0.0932742
0.0932685
0.093268
0.0932756
0.0932946
0.0933299
0.0933872
0.0934738
0.0935979
0.0937679
0.0939908
0.0942701
0.0959357
0.095935
0.0959338
0.0959319
0.0959294
0.0959263
0.0959225
0.0959181
0.0959131
0.0959074
0.0959012
0.0958943
0.0958867
0.0958786
0.0958698
0.0958604
0.0958505
0.0958399
0.0958287
0.0958169
0.0958045
0.0957917
0.0957784
0.0957647
0.0957509
0.0957371
0.0957238
0.0957115
0.0957011
0.0956937
0.095691
0.095695
0.0957086
0.0957354
0.0957797
0.0958465
0.0959409
0.096068
0.0962312
0.0964316
0.0977723
0.0977716
0.0977703
0.0977683
0.0977656
0.0977623
0.0977583
0.0977537
0.0977483
0.0977424
0.0977357
0.0977284
0.0977204
0.0977118
0.0977025
0.0976926
0.097682
0.0976708
0.0976589
0.0976464
0.0976334
0.0976197
0.0976056
0.0975912
0.0975765
0.0975618
0.0975475
0.0975341
0.0975222
0.0975129
0.0975076
0.0975078
0.0975158
0.0975343
0.0975663
0.0976153
0.0976847
0.0977773
0.0978951
0.0980381
0.0991564
0.0991557
0.0991543
0.0991522
0.0991495
0.099146
0.0991418
0.0991369
0.0991313
0.099125
0.099118
0.0991103
0.0991019
0.0990928
0.0990831
0.0990726
0.0990615
0.0990497
0.0990372
0.0990241
0.0990103
0.098996
0.0989812
0.0989659
0.0989504
0.0989348
0.0989195
0.0989049
0.0988915
0.0988802
0.0988721
0.0988685
0.098871
0.0988817
0.0989027
0.0989365
0.0989851
0.0990503
0.0991333
0.0992339
0.100192
0.100191
0.10019
0.100187
0.100185
0.100181
0.100177
0.100171
0.100166
0.100159
0.100152
0.100144
0.100135
0.100125
0.100115
0.100104
0.100093
0.10008
0.100067
0.100054
0.100039
0.100024
0.100009
0.0999927
0.0999764
0.0999599
0.0999436
0.0999277
0.0999128
0.0998996
0.0998888
0.0998814
0.0998789
0.0998826
0.099894
0.0999148
0.0999465
0.0999902
0.100046
0.100115
0.100953
0.100952
0.10095
0.100948
0.100945
0.100941
0.100937
0.100931
0.100925
0.100919
0.100911
0.100903
0.100894
0.100884
0.100873
0.100862
0.10085
0.100837
0.100823
0.100809
0.100794
0.100779
0.100762
0.100746
0.100729
0.100711
0.100694
0.100677
0.100661
0.100645
0.100632
0.100621
0.100614
0.100612
0.100615
0.100625
0.100643
0.10067
0.100705
0.10075
0.101495
0.101494
0.101492
0.10149
0.101487
0.101483
0.101478
0.101473
0.101466
0.101459
0.101452
0.101443
0.101434
0.101423
0.101412
0.101401
0.101388
0.101375
0.101361
0.101346
0.101331
0.101315
0.101298
0.101281
0.101263
0.101245
0.101227
0.101209
0.101191
0.101174
0.101158
0.101145
0.101133
0.101126
0.101122
0.101123
0.101131
0.101144
0.101163
0.101189
0.101861
0.10186
0.101858
0.101856
0.101853
0.101849
0.101844
0.101838
0.101832
0.101824
0.101816
0.101808
0.101798
0.101787
0.101776
0.101764
0.101751
0.101738
0.101723
0.101708
0.101692
0.101676
0.101659
0.101641
0.101622
0.101604
0.101585
0.101565
0.101546
0.101528
0.10151
0.101494
0.101479
0.101467
0.101458
0.101452
0.101451
0.101453
0.10146
0.101472
0.102085
0.102084
0.102083
0.10208
0.102077
0.102073
0.102068
0.102062
0.102055
0.102048
0.10204
0.102031
0.102021
0.10201
0.101999
0.101986
0.101973
0.101959
0.101945
0.101929
0.101913
0.101896
0.101878
0.10186
0.101841
0.101822
0.101802
0.101782
0.101762
0.101742
0.101723
0.101704
0.101687
0.101671
0.101657
0.101646
0.101638
0.101632
0.101629
0.10163
0.102196
0.102195
0.102193
0.102191
0.102187
0.102183
0.102178
0.102172
0.102166
0.102158
0.10215
0.102141
0.102131
0.10212
0.102108
0.102096
0.102082
0.102068
0.102053
0.102037
0.102021
0.102003
0.101985
0.101967
0.101947
0.101928
0.101907
0.101886
0.101865
0.101844
0.101824
0.101803
0.101784
0.101765
0.101748
0.101732
0.101718
0.101706
0.101696
0.101689
0.102216
0.102215
0.102213
0.102211
0.102207
0.102203
0.102198
0.102192
0.102185
0.102178
0.102169
0.10216
0.10215
0.102139
0.102127
0.102114
0.102101
0.102086
0.102071
0.102055
0.102038
0.102021
0.102003
0.101984
0.101964
0.101944
0.101923
0.101901
0.10188
0.101858
0.101836
0.101814
0.101793
0.101772
0.101752
0.101732
0.101714
0.101698
0.101682
0.101668
0.102164
0.102163
0.102162
0.102159
0.102156
0.102151
0.102146
0.10214
0.102133
0.102126
0.102117
0.102108
0.102098
0.102086
0.102074
0.102062
0.102048
0.102034
0.102018
0.102002
0.101985
0.101968
0.101949
0.10193
0.10191
0.101889
0.101868
0.101846
0.101824
0.101802
0.101779
0.101756
0.101733
0.10171
0.101688
0.101666
0.101645
0.101625
0.101605
0.101586
0.102057
0.102056
0.102054
0.102052
0.102048
0.102044
0.102039
0.102033
0.102026
0.102018
0.102009
0.102
0.10199
0.101979
0.101967
0.101954
0.10194
0.101925
0.10191
0.101894
0.101877
0.101859
0.10184
0.101821
0.101801
0.10178
0.101759
0.101737
0.101714
0.101691
0.101668
0.101644
0.10162
0.101596
0.101572
0.101548
0.101525
0.101502
0.101479
0.101457
0.101907
0.101906
0.101904
0.101901
0.101898
0.101894
0.101889
0.101883
0.101876
0.101868
0.101859
0.10185
0.10184
0.101828
0.101816
0.101804
0.10179
0.101775
0.10176
0.101744
0.101727
0.101709
0.10169
0.101671
0.10165
0.10163
0.101608
0.101586
0.101563
0.10154
0.101516
0.101491
0.101467
0.101442
0.101417
0.101392
0.101367
0.101342
0.101317
0.101292
0.101725
0.101724
0.101722
0.10172
0.101716
0.101712
0.101707
0.101701
0.101694
0.101686
0.101678
0.101668
0.101658
0.101647
0.101635
0.101622
0.101608
0.101594
0.101578
0.101562
0.101545
0.101527
0.101509
0.101489
0.101469
0.101448
0.101427
0.101404
0.101381
0.101358
0.101334
0.101309
0.101284
0.101259
0.101233
0.101207
0.101181
0.101155
0.101128
0.101102
0.101521
0.10152
0.101518
0.101515
0.101512
0.101508
0.101503
0.101497
0.10149
0.101482
0.101473
0.101464
0.101454
0.101443
0.101431
0.101418
0.101404
0.10139
0.101375
0.101359
0.101342
0.101324
0.101305
0.101286
0.101266
0.101245
0.101224
0.101201
0.101178
0.101155
0.101131
0.101106
0.101081
0.101055
0.101029
0.101002
0.100976
0.100949
0.100921
0.100894
0.100674
0.100449
0.100221
0.0999947
0.0997721
0.0995553
0.0993456
0.0991443
0.0989523
0.09877
0.0985979
0.0984363
0.0982853
0.0981449
0.0980151
0.0978957
0.0977867
0.0976878
0.0975988
0.0975194
0.0974496
0.097389
0.0973375
0.0972948
0.0972609
0.0972355
0.0972187
0.0972103
0.100702
0.100477
0.100249
0.100023
0.0997997
0.0995823
0.099372
0.0991701
0.0989773
0.0987943
0.0986216
0.0984593
0.0983076
0.0981666
0.0980362
0.0979163
0.0978068
0.0977075
0.0976181
0.0975384
0.0974683
0.0974074
0.0973557
0.0973129
0.0972788
0.0972534
0.0972365
0.097228
0.10073
0.100505
0.100277
0.10005
0.0998268
0.0996089
0.0993981
0.0991955
0.099002
0.0988184
0.0986449
0.098482
0.0983297
0.0981881
0.0980571
0.0979368
0.0978268
0.097727
0.0976372
0.0975573
0.0974868
0.0974258
0.0973738
0.0973308
0.0972967
0.0972711
0.0972542
0.0972457
0.100758
0.100532
0.100305
0.100077
0.0998536
0.0996351
0.0994237
0.0992205
0.0990264
0.0988421
0.098668
0.0985044
0.0983515
0.0982093
0.0980778
0.097957
0.0978466
0.0977464
0.0976563
0.097576
0.0975053
0.097444
0.0973919
0.0973487
0.0973144
0.0972888
0.0972718
0.0972633
0.100785
0.10056
0.100332
0.100104
0.0998798
0.0996609
0.0994489
0.099245
0.0990503
0.0988654
0.0986907
0.0985265
0.098373
0.0982303
0.0980983
0.097977
0.0978661
0.0977656
0.0976751
0.0975945
0.0975236
0.0974621
0.0974098
0.0973665
0.0973321
0.0973064
0.0972893
0.0972808
0.100811
0.100586
0.100358
0.10013
0.0999056
0.0996861
0.0994736
0.0992692
0.0990739
0.0988883
0.098713
0.0985482
0.0983942
0.098251
0.0981185
0.0979967
0.0978855
0.0977846
0.0976938
0.0976129
0.0975417
0.09748
0.0974275
0.0973841
0.0973495
0.0973238
0.0973066
0.0972981
0.100838
0.100613
0.100384
0.100156
0.0999308
0.0997109
0.0994978
0.0992928
0.0990969
0.0989108
0.0987349
0.0985696
0.0984151
0.0982713
0.0981384
0.0980162
0.0979046
0.0978033
0.0977122
0.0976311
0.0975596
0.0974977
0.0974451
0.0974015
0.0973669
0.097341
0.0973238
0.0973153
0.100863
0.100638
0.10041
0.100181
0.0999556
0.0997351
0.0995215
0.099316
0.0991196
0.0989329
0.0987565
0.0985906
0.0984356
0.0982914
0.098158
0.0980354
0.0979234
0.0978218
0.0977304
0.097649
0.0975773
0.0975152
0.0974624
0.0974187
0.097384
0.097358
0.0973408
0.0973322
0.100889
0.100663
0.100434
0.100206
0.0999797
0.0997588
0.0995447
0.0993387
0.0991417
0.0989545
0.0987775
0.0986112
0.0984557
0.098311
0.0981772
0.0980542
0.0979418
0.0978399
0.0977483
0.0976666
0.0975947
0.0975324
0.0974795
0.0974357
0.0974008
0.0973748
0.0973575
0.0973489
0.100913
0.100688
0.100459
0.10023
0.100003
0.0997819
0.0995673
0.0993608
0.0991633
0.0989756
0.0987982
0.0986314
0.0984754
0.0983303
0.0981961
0.0980727
0.09796
0.0978578
0.0977658
0.097684
0.0976119
0.0975494
0.0974963
0.0974524
0.0974174
0.0973914
0.097374
0.0973654
0.100937
0.100712
0.100482
0.100253
0.100026
0.0998044
0.0995894
0.0993824
0.0991844
0.0989962
0.0988183
0.098651
0.0984946
0.0983491
0.0982145
0.0980908
0.0979778
0.0978753
0.0977831
0.097701
0.0976287
0.0975661
0.0975128
0.0974688
0.0974338
0.0974076
0.0973903
0.0973816
0.100961
0.100735
0.100505
0.100276
0.100049
0.0998263
0.0996108
0.0994034
0.099205
0.0990163
0.0988379
0.0986702
0.0985134
0.0983675
0.0982326
0.0981085
0.0979952
0.0978924
0.0978
0.0977177
0.0976452
0.0975824
0.097529
0.0974849
0.0974498
0.0974236
0.0974062
0.0973975
0.100984
0.100758
0.100528
0.100298
0.10007
0.0998476
0.0996317
0.0994238
0.0992249
0.0990358
0.0988571
0.098689
0.0985317
0.0983855
0.0982502
0.0981258
0.0980122
0.0979092
0.0978165
0.097734
0.0976614
0.0975984
0.0975449
0.0975007
0.0974655
0.0974392
0.0974218
0.0974131
0.101006
0.10078
0.10055
0.100319
0.100091
0.0998682
0.0996519
0.0994436
0.0992443
0.0990548
0.0988756
0.0987071
0.0985495
0.0984029
0.0982673
0.0981427
0.0980288
0.0979255
0.0978326
0.0977499
0.0976771
0.0976141
0.0975604
0.0975161
0.0974808
0.0974545
0.0974371
0.0974283
0.101027
0.100801
0.10057
0.10034
0.100111
0.0998881
0.0996715
0.0994628
0.0992631
0.0990732
0.0988937
0.0987248
0.0985669
0.0984199
0.098284
0.0981591
0.0980449
0.0979414
0.0978484
0.0977655
0.0976925
0.0976293
0.0975756
0.0975311
0.0974958
0.0974695
0.0974519
0.0974432
0.101048
0.100821
0.100591
0.10036
0.100131
0.0999074
0.0996904
0.0994813
0.0992813
0.099091
0.0989111
0.0987419
0.0985836
0.0984364
0.0983002
0.098175
0.0980606
0.0979569
0.0978636
0.0977806
0.0977075
0.0976441
0.0975903
0.0975458
0.0975104
0.097484
0.0974664
0.0974577
0.101068
0.100841
0.10061
0.100379
0.10015
0.099926
0.0997086
0.0994992
0.0992988
0.0991082
0.098928
0.0987584
0.0985999
0.0984524
0.0983159
0.0981904
0.0980758
0.0979719
0.0978785
0.0977952
0.097722
0.0976586
0.0976046
0.09756
0.0975246
0.0974981
0.0974805
0.0974718
0.101087
0.10086
0.100629
0.100397
0.100168
0.0999439
0.0997262
0.0995164
0.0993157
0.0991248
0.0989442
0.0987744
0.0986155
0.0984678
0.098331
0.0982054
0.0980905
0.0979864
0.0978928
0.0978094
0.0977361
0.0976725
0.0976185
0.0975738
0.0975383
0.0975118
0.0974942
0.0974854
0.101106
0.100878
0.100647
0.100415
0.100186
0.0999611
0.099743
0.099533
0.099332
0.0991408
0.0989599
0.0987898
0.0986306
0.0984826
0.0983457
0.0982198
0.0981047
0.0980005
0.0979067
0.0978232
0.0977497
0.097686
0.0976319
0.0975872
0.0975516
0.097525
0.0975074
0.0974986
0.101123
0.100896
0.100664
0.100432
0.100202
0.0999775
0.0997592
0.0995489
0.0993476
0.0991561
0.0989749
0.0988045
0.0986452
0.0984969
0.0983597
0.0982336
0.0981184
0.098014
0.09792
0.0978364
0.0977628
0.097699
0.0976448
0.0976
0.0975644
0.0975378
0.0975202
0.0975114
0.10114
0.100912
0.100681
0.100448
0.100218
0.0999932
0.0997746
0.099564
0.0993625
0.0991707
0.0989893
0.0988187
0.0986591
0.0985106
0.0983732
0.0982469
0.0981315
0.0980269
0.0979328
0.0978491
0.0977754
0.0977115
0.0976573
0.0976124
0.0975767
0.0975501
0.0975324
0.0975236
0.101156
0.100928
0.100696
0.100464
0.100234
0.100008
0.0997894
0.0995785
0.0993767
0.0991847
0.099003
0.0988322
0.0986723
0.0985236
0.0983861
0.0982596
0.0981441
0.0980393
0.0979451
0.0978613
0.0977875
0.0977235
0.0976692
0.0976242
0.0975885
0.0975619
0.0975442
0.0975354
0.101171
0.100943
0.100711
0.100478
0.100248
0.100022
0.0998034
0.0995923
0.0993902
0.099198
0.0990161
0.098845
0.098685
0.0985361
0.0983984
0.0982717
0.0981561
0.0980512
0.0979569
0.0978729
0.097799
0.097735
0.0976806
0.0976356
0.0975998
0.0975731
0.0975554
0.0975466
0.101185
0.100958
0.100725
0.100492
0.100262
0.100036
0.0998166
0.0996053
0.099403
0.0992106
0.0990285
0.0988573
0.098697
0.098548
0.0984101
0.0982833
0.0981675
0.0980624
0.097968
0.0978839
0.09781
0.0977459
0.0976914
0.0976464
0.0976106
0.0975839
0.0975661
0.0975573
0.101199
0.100971
0.100738
0.100505
0.100275
0.100049
0.0998291
0.0996176
0.0994152
0.0992225
0.0990402
0.0988688
0.0987084
0.0985592
0.0984211
0.0982942
0.0981782
0.0980731
0.0979786
0.0978944
0.0978204
0.0977562
0.0977017
0.0976566
0.0976208
0.097594
0.0975763
0.0975674
0.101212
0.100983
0.100751
0.100518
0.100287
0.100061
0.0998409
0.0996292
0.0994265
0.0992337
0.0990513
0.0988797
0.0987191
0.0985697
0.0984315
0.0983045
0.0981884
0.0980832
0.0979886
0.0979043
0.0978302
0.097766
0.0977114
0.0976663
0.0976304
0.0976037
0.0975859
0.097577
0.101224
0.100995
0.100762
0.100529
0.100298
0.100072
0.0998519
0.09964
0.0994372
0.0992442
0.0990616
0.0988899
0.0987291
0.0985796
0.0984413
0.0983141
0.098198
0.0980927
0.0979979
0.0979136
0.0978394
0.0977751
0.0977205
0.0976754
0.0976395
0.0976127
0.0975949
0.097586
0.101235
0.101006
0.100773
0.10054
0.100309
0.100082
0.0998621
0.0996501
0.0994471
0.099254
0.0990713
0.0988993
0.0987385
0.0985889
0.0984504
0.0983232
0.0982069
0.0981015
0.0980067
0.0979223
0.097848
0.0977837
0.097729
0.0976838
0.0976479
0.0976211
0.0976033
0.0975944
0.101245
0.101016
0.100783
0.10055
0.100318
0.100092
0.0998716
0.0996594
0.0994563
0.099263
0.0990802
0.0989081
0.0987472
0.0985974
0.0984589
0.0983315
0.0982152
0.0981097
0.0980148
0.0979303
0.097856
0.0977917
0.097737
0.0976917
0.0976558
0.097629
0.0976111
0.0976023
0.101254
0.101026
0.100792
0.100559
0.100327
0.100101
0.0998803
0.099668
0.0994648
0.0992714
0.0990884
0.0989162
0.0987552
0.0986053
0.0984667
0.0983392
0.0982228
0.0981172
0.0980223
0.0979378
0.0978634
0.097799
0.0977442
0.097699
0.097663
0.0976362
0.0976183
0.0976095
0.101263
0.101034
0.100801
0.100567
0.100335
0.100109
0.0998882
0.0996758
0.0994725
0.0992789
0.0990958
0.0989236
0.0987624
0.0986125
0.0984738
0.0983462
0.0982297
0.0981241
0.0980291
0.0979445
0.0978701
0.0978057
0.0977509
0.0977056
0.0976696
0.0976428
0.0976249
0.097616
0.10127
0.101042
0.100808
0.100574
0.100343
0.100116
0.0998953
0.0996828
0.0994794
0.0992858
0.0991026
0.0989302
0.098769
0.098619
0.0984802
0.0983526
0.098236
0.0981303
0.0980353
0.0979507
0.0978762
0.0978117
0.0977569
0.0977116
0.0976756
0.0976487
0.0976309
0.097622
0.101277
0.101048
0.100815
0.100581
0.100349
0.100122
0.0999017
0.0996891
0.0994856
0.0992919
0.0991086
0.0989362
0.0987748
0.0986247
0.0984859
0.0983582
0.0982416
0.0981359
0.0980408
0.0979561
0.0978817
0.0978171
0.0977623
0.097717
0.0976809
0.097654
0.0976362
0.0976273
0.101283
0.101054
0.100821
0.100587
0.100355
0.100128
0.0999072
0.0996946
0.099491
0.0992972
0.0991139
0.0989414
0.09878
0.0986298
0.0984909
0.0983632
0.0982465
0.0981407
0.0980456
0.0979609
0.0978864
0.0978219
0.097767
0.0977217
0.0976856
0.0976587
0.0976409
0.097632
0.101288
0.101059
0.100826
0.100592
0.10036
0.100133
0.099912
0.0996993
0.0994956
0.0993018
0.0991184
0.0989458
0.0987844
0.0986342
0.0984952
0.0983674
0.0982507
0.0981449
0.0980498
0.097965
0.0978905
0.0978259
0.0977711
0.0977257
0.0976896
0.0976627
0.0976449
0.097636
0.101292
0.101063
0.10083
0.100596
0.100364
0.100137
0.099916
0.0997032
0.0994995
0.0993056
0.0991222
0.0989496
0.0987881
0.0986378
0.0984988
0.098371
0.0982543
0.0981484
0.0980532
0.0979685
0.0978939
0.0978293
0.0977744
0.0977291
0.097693
0.0976661
0.0976482
0.0976393
0.101296
0.101067
0.100833
0.100599
0.100367
0.10014
0.0999192
0.0997064
0.0995026
0.0993087
0.0991252
0.0989525
0.098791
0.0986407
0.0985017
0.0983738
0.0982571
0.0981512
0.098056
0.0979712
0.0978967
0.0978321
0.0977772
0.0977318
0.0976957
0.0976688
0.0976509
0.097642
0.101298
0.101069
0.100836
0.100602
0.10037
0.100142
0.0999216
0.0997087
0.0995049
0.099311
0.0991274
0.0989548
0.0987932
0.0986429
0.0985038
0.098376
0.0982592
0.0981533
0.0980581
0.0979733
0.0978987
0.0978341
0.0977792
0.0977338
0.0976977
0.0976708
0.0976529
0.097644
0.1013
0.101071
0.100838
0.100603
0.100371
0.100144
0.0999232
0.0997103
0.0995065
0.0993125
0.099129
0.0989563
0.0987947
0.0986444
0.0985053
0.0983774
0.0982606
0.0981547
0.0980595
0.0979747
0.0979001
0.0978355
0.0977806
0.0977352
0.0976991
0.0976721
0.0976543
0.0976454
0.101301
0.101072
0.100838
0.100604
0.100372
0.100145
0.099924
0.0997111
0.0995073
0.0993133
0.0991297
0.098957
0.0987954
0.0986451
0.098506
0.0983781
0.0982613
0.0981554
0.0980602
0.0979754
0.0979008
0.0978362
0.0977812
0.0977358
0.0976997
0.0976728
0.0976549
0.097646
)
;

boundaryField
{
    bc-2
    {
        type            empty;
    }
    bc-3
    {
        type            empty;
    }
    bottom
    {
        type            zeroGradient;
    }
    leftSide
    {
        type            zeroGradient;
    }
    naturalSurface
    {
        type            zeroGradient;
    }
    rightSide
    {
        type            zeroGradient;
    }
    slopesurface
    {
        type            zeroGradient;
    }
    subGradeSurface
    {
        type            zeroGradient;
    }
}


// ************************************************************************* //
