# Supplementary material for: A finite volume-based model for the hydrothermal behavior of soil under freeze–thaw cycles
Source: PLoS One. 2021 Jun 3;16(6):e0252680. doi: 10.1371/journal.pone.0252680 (PMC8174737; doi:10.1371/journal.pone.0252680)
Supplement: S1 Data — (ZIP) [file pone.0252680.s001.zip › Data at equal time interval/3.34368e+08/Bi]

/*--------------------------------*- C++ -*----------------------------------*\
| =========                 |                                                 |
| \\      /  F ield         | OpenFOAM: The Open Source CFD Toolbox           |
|  \\    /   O peration     | Version:  2.4.0                                 |
|   \\  /    A nd           | Web:      www.OpenFOAM.org                      |
|    \\/     M anipulation  |                                                 |
\*---------------------------------------------------------------------------*/
FoamFile
{
    version     2.0;
    format      ascii;
    class       volScalarField;
    location    "3.34368e+08";
    object      Bi;
}
// * * * * * * * * * * * * * * * * * * * * * * * * * * * * * * * * * * * * * //

dimensions      [0 0 0 0 0 0 0];

internalField   nonuniform List<scalar> 
9554
(
7.37998
5.15064
1.79014
0
0
0
0
0
0
0
0
0
0
0
0
0
0
0
0
0
0
0
7.37997
5.15063
1.79011
0
0
0
0
0
0
0
0
0
0
0
0
0
0
0
0
0
0
0
7.37996
5.15059
1.79005
0
0
0
0
0
0
0
0
0
0
0
0
0
0
0
0
0
0
0
7.37994
5.15055
1.78996
0
0
0
0
0
0
0
0
0
0
0
0
0
0
0
0
0
0
0
7.37992
5.15049
1.78983
0
0
0
0
0
0
0
0
0
0
0
0
0
0
0
0
0
0
0
7.37989
5.15041
1.78967
0
0
0
0
0
0
0
0
0
0
0
0
0
0
0
0
0
0
0
7.37986
5.15032
1.78948
0
0
0
0
0
0
0
0
0
0
0
0
0
0
0
0
0
0
0
7.37982
5.15021
1.78926
0
0
0
0
0
0
0
0
0
0
0
0
0
0
0
0
0
0
0
7.37978
5.15008
1.789
0
0
0
0
0
0
0
0
0
0
0
0
0
0
0
0
0
0
0
7.37972
5.14994
1.7887
0
0
0
0
0
0
0
0
0
0
0
0
0
0
0
0
0
0
0
7.37967
5.14978
1.78837
0
0
0
0
0
0
0
0
0
0
0
0
0
0
0
0
0
0
0
7.3796
5.1496
1.788
0
0
0
0
0
0
0
0
0
0
0
0
0
0
0
0
0
0
0
7.37953
5.1494
1.78759
0
0
0
0
0
0
0
0
0
0
0
0
0
0
0
0
0
0
0
7.37945
5.14918
1.78714
0
0
0
0
0
0
0
0
0
0
0
0
0
0
0
0
0
0
0
7.37937
5.14895
1.78665
0
0
0
0
0
0
0
0
0
0
0
0
0
0
0
0
0
0
0
7.37928
5.14869
1.78612
0
0
0
0
0
0
0
0
0
0
0
0
0
0
0
0
0
0
0
7.37918
5.14842
1.78557
0
0
0
0
0
0
0
0
0
0
0
0
0
0
0
0
0
0
0
7.37908
5.14815
1.78499
0
0
0
0
0
0
0
0
0
0
0
0
0
0
0
0
0
0
0
7.37898
5.14787
1.78441
0
0
0
0
0
0
0
0
0
0
0
0
0
0
0
0
0
0
0
7.37888
5.14759
1.78385
0
0
0
0
0
0
0
0
0
0
0
0
0
0
0
0
0
0
0
7.37879
5.14734
1.78333
0
0
0
0
0
0
0
0
0
0
0
0
0
0
0
0
0
0
0
7.3787
5.14712
1.78291
0
0
0
0
0
0
0
0
0
0
0
0
0
0
0
0
0
0
0
7.37864
5.14697
1.78264
0
0
0
0
0
0
0
0
0
0
0
0
0
0
0
0
0
0
0
7.37859
5.1469
1.78256
0
0
0
0
0
0
0
0
0
0
0
0
0
0
0
0
0
0
0
7.37858
5.14693
1.78273
0
0
0
0
0
0
0
0
0
0
0
0
0
0
0
0
0
0
0
7.37859
5.14707
1.78316
0
0
0
0
0
0
0
0
0
0
0
0
0
0
0
0
0
0
0
7.37863
5.1473
1.78381
0
0
0
0
0
0
0
0
0
0
0
0
0
0
0
0
0
0
0
7.37866
5.14753
1.78453
0
0
0
0
0
0
0
0
0
0
0
0
0
0
0
0
0
0
0
7.37863
5.14759
1.78494
0
0
0
0
0
0
0
0
0
0
0
0
0
0
0
0
0
0
0
7.37843
5.14713
1.78432
0
0
0
0
0
0
0
0
0
0
0
0
0
0
0
0
0
0
0
7.37786
5.14553
1.78139
0
0
0
0
0
0
0
0
0
0
0
0
0
0
0
0
0
0
0
7.37661
5.14174
1.77395
0
0
0
0
0
0
0
0
0
0
0
0
0
0
0
0
0
0
0
7.3741
5.13402
1.75847
0
0
0
0
0
0
0
0
0
0
0
0
0
0
0
0
0
0
0
7.36945
5.11954
1.72928
0
0
0
0
0
0
0
0
0
0
0
0
0
0
0
0
0
0
0
7.36116
5.09378
1.67751
0
0
0
0
0
0
0
0
0
0
0
0
0
0
0
0
0
0
0
7.34667
5.04937
1.58924
0
0
0
0
0
0
0
0
0
0
0
0
0
0
0
0
0
0
0
7.32143
4.9742
1.44273
0
0
0
0
0
0
0
0
0
0
0
0
0
0
0
0
0
0
0
7.27631
4.84771
1.20332
0
0
0
0
0
0
0
0
0
0
0
0
0
0
0
0
0
0
0
7.19
4.63368
0.813865
0
0
0
0
0
0
0
0
0
0
0
0
0
0
0
0
0
0
0
7.0019
4.26695
0.167818
0
0
0
0
0
0
0
0
0
0
0
0
0
0
0
0
0
0
0
7.66505
7.5776
7.55601
7.09145
7.46226
7.15931
7.28214
6.08893
7.6131
5.45086
7.16124
6.17933
7.77945
6.22905
7.62132
6.95564
7.35364
7.27893
5.61981
7.5896
7.77824
5.6883
7.49239
6.50656
6.41003
7.20999
7.57815
6.88324
7.04077
7.74909
6.24212
7.62255
7.71831
6.62462
0
4.66444
0
0
5.33717
4.72956
5.09449
4.63569
6.23017
5.07753
6.0976
4.46112
5.65103
0.592414
3.70205
0
7.1209
1.00301
3.15953
0
0
0
0
0
4.67869
7.2744
4.51429
0
0
0
5.49335
0
0.0607298
0
0
0
0
0
0
0
0
0
0
0
0
0
0
0
0
0
0
0
0
0
0
0
0
0
0
0
0
0
0
0
0
0
0
0
0
0
0
0
0
0
0
0
0
0
0
0
7.6326
2.23832
0
1.47611
0
0
0
0
0
0
0
7.22501
0
0
0
0
0
0
0
1.84322
6.66678
3.22645
0
0
0
0
0
0
0
0
0
0
0
0
0
0
0
0
0
0
0
0
0
0
0
0
3.41895
3.24674
7.24788
5.66598
6.4873
0
0
0
0
0
0
0
0
0
0
0
0
0
0
0
0
7.3055
1.85632
0
0
0
0
0
0
0
0
0
0
0
0
0
0
0
0
0
0
0
0
0
4.5842
0
0
6.84914
1.66586
0
0
0
0
0
0
0
0
0
0
0
0
6.02336
7.04209
0
0
0
4.98518
0
0
0
3.70628
0
0
0
0
0
0
0
0
0
0
0
0
0
0
0
0
0
0
0
0
5.86183
7.36733
0
0
0
0
0.0550634
0
0
0
0
0
0
0
0
0
0
0
0
0
5.61658
2.24863
4.04847
6.6521
0
0
0
0
0
0
4.78436
7.63763
0
0
0.807525
5.26324
0
0
0
0
0
0
0
3.40453
0
0
0
0
0
0
0
0
0
0
0.258733
0
0
0
0
0
0
0
0
1.57943
0
0
0
0
0
0
0
0
0
0
0
0
0
0
0
0
6.90619
2.86048
0
0
0
0
4.30151
1.72434
0
0
0
0
0
0
0
0
0
1.66692
0
0
0
0
0
0
5.87002
7.5481
0
0
0
0
0
0
0
0
0
0
3.36466
5.81386
0
0
0
0
0
0
0
0
0
0
0
0
0
0
0
0
0
0
0
0.122899
0
0
0
0
0
0
0
0
0
0
0
0
0
0
2.00935
4.42054
0
0
0
0
0
0
0
0
6.6181
7.67223
0
0
4.79508
3.09053
0
0
0
2.84877
0
0
0
0
7.47295
6.32985
3.89171
6.05589
0
0
0
0
0
0
0
0
5.053
3.65184
0
0
0
0
0
0
0
0
0
0
0
0
0
0
0
0
1.58368
2.79121
0
0
0
0
4.22255
3.02495
0
0
0
0
0
0
0
0
0
0
0
0
6.44054
7.5594
7.61499
5.91955
0
0
0
0
0
0
6.25703
7.73079
5.53694
0
7.7132
7.41636
7.65691
7.39656
7.64972
6.28773
7.61179
4.90766
7.3256
4.53293
7.27053
5.65996
6.28241
5.48437
7.41094
0.498906
7.38809
5.18519
0
0
0
7.26303
6.93707
0
6.33275
0
4.48961
0
4.69854
0
0
0
4.5893
0
5.5159
0
1.86137
1.55441
5.43886
0
0
0
3.47095
0
3.45223
0
4.1365
0.827366
6.0317
0
0
0
0
5.66406
6.34905
0
0
1.90267
0
4.32935
4.67834
0
3.86702
0
6.05755
0
0.158006
5.92185
0
4.01699
5.63313
0
0
0
0
2.45788
1.85374
3.04987
3.08197
7.23913
4.94888
5.97532
2.17294
6.20215
0
0
5.5914
0
5.35922
0
7.52505
3.20886
0
0
0
0
0
1.43769
4.03455
3.84466
0
0
0
0
6.19667
0
0
0
6.31305
0.677957
0
0
0
0
5.33569
7.55336
7.61068
3.94968
6.50003
1.80779
0
1.82204
5.66102
6.64686
0
0
0
5.40868
2.70875
1.92496
3.57919
6.28724
1.06278
4.05183
0
2.99811
0.0420806
0
0
0
0
2.708
3.7053
0
7.35851
5.9405
0
1.58496
5.28565
6.27198
5.74795
7.15986
0
0
7.64837
5.45753
5.8467
5.90412
0
0
4.70692
6.2412
6.89709
4.5713
6.45177
3.60967
4.21418
3.16378
0
2.19504
3.2013
0
6.25106
3.88995
4.75791
2.06511
2.89163
4.42794
0
0
0
0
0
0
0
0
0
0
0
0
0.681849
0
5.33592
6.70875
0
0
6.24052
3.50156
7.2896
5.82879
1.751
0.904755
3.9186
2.97993
7.7112
6.64025
1.53996
0
0
0
6.41722
4.13595
0
1.14617
0
0
0
0
6.57863
7.3215
4.32369
5.46836
6.35213
7.65008
4.56024
5.63298
0.472952
3.94704
0
0
0
0
4.4626
2.2654
3.92176
0.196332
0
0
4.47703
6.00511
5.5058
5.70269
1.59987
1.61292
3.5649
1.03757
1.41304
2.7263
7.67181
6.58851
0
0
3.67183
1.60606
0
0.511892
4.2608
5.22841
0
1.19645
0
0
0.591911
3.76885
0
0
2.78893
0.0296581
6.69389
7.31858
2.99154
3.76832
3.11663
1.90648
1.15698
2.70678
7.13039
6.76782
0
0
0
0
5.89914
5.85903
0
0
0
0
0
0
0
0
0
0
6.75405
7.70892
0.4491
0
7.79497
7.76914
7.61573
7.24901
7.60031
7.24016
7.59712
7.23551
7.60089
7.24687
7.60028
7.23718
7.59966
7.24172
7.60103
7.24277
7.60308
7.24941
7.60933
7.2677
7.61686
7.28171
7.62845
7.31818
7.64909
7.37059
7.67824
7.44432
7.72044
7.55161
7.78116
7.7004
7.79959
7.78136
7.61576
7.24933
7.60346
7.24897
7.60248
7.24516
7.60342
7.24809
7.60136
7.24087
7.60129
7.2444
7.60222
7.24544
7.60461
7.25282
7.61096
7.27121
7.62022
7.29291
7.63325
7.3265
7.65283
7.37675
7.68196
7.45233
7.72619
7.56901
7.78836
7.713
0
7.68759
5.52563
0
7.68793
7.33693
7.64492
7.32664
7.16884
6.42181
6.10641
6.22904
7.58742
5.74247
7.46003
4.09482
7.64583
5.68859
7.43194
0
7.62401
3.67737
0
6.71966
6.77929
0
2.69552
0
3.09292
0
5.83809
0
0
1.93326
3.81203
0
3.51516
0
1.40093
1.02155
4.79612
0
0
0
3.62768
1.0937
3.93728
0
1.38364
1.00695
0
5.64047
2.825
0
0
0
0
4.94895
6.50752
0
0
6.28329
0
4.8648
5.56553
0
5.70956
0
0.515995
6.16583
0
3.5224
0
0
0
0
5.66688
0
1.0308
5.34271
6.28003
2.7084
0
6.86436
2.83969
5.90512
7.7091
2.4467
1.18665
0
0
0
0
0.132465
0
6.30683
3.96772
3.66745
0
0
6.5627
5.30683
0
0
1.54232
0
6.09082
7.23768
5.39654
2.6999
0
0
0
0
4.44729
6.54306
0.00242209
6.3087
0
0
0
5.88112
0
0
2.33429
5.84733
7.42447
3.87907
1.33637
1.709
0
0.427234
5.62619
7.6329
2.89035
0
4.17343
2.09603
1.44886
0
5.45103
6.41031
7.69618
5.14226
6.05629
6.85255
0
0.410433
0
1.23124
2.68991
0
0
0
0
0
0
0
3.97642
2.81261
1.99308
4.97639
3.75742
6.51899
0
0
6.56854
5.56882
0
0
3.29797
6.2508
7.60511
5.93541
0
0
7.63286
5.41301
3.78229
0
0
0
6.28143
3.3199
4.4321
5.38245
4.2237
5.86569
4.42212
6.24772
0
0
0
0
0
0
0
3.14188
6.24352
2.1968
0.665405
0
4.10605
6.21016
6.22697
3.08835
5.93237
4.31781
0
0
0
0
1.70358
0
0.0902514
0
0.630342
0
0
3.09775
0
0
6.0911
7.27344
6.08386
3.97019
4.53367
0.310738
0
0
1.2225
2.01611
0
0
3.39556
2.87985
0
0
7.45654
6.75671
5.16172
4.19958
3.39943
0.923988
5.15483
4.08648
7.46858
7.14556
0
0
3.50618
0
3.11863
0
5.45448
6.81638
6.50882
7.26202
0
0.325066
0
0
0
0
4.79975
3.13343
0
0
1.2961
4.2709
3.52654
0.942119
0
0
3.88801
0
4.97386
5.2565
0
0
0
0
0
0
0.039732
3.78038
7.2177
7.26047
0
0
1.11077
2.74616
0
0
6.42677
4.78292
0
0
0
0
0
0
0
0
0.665248
0
0.870482
3.88928
5.8721
4.87433
6.42104
4.89189
6.89143
7.70284
0
0
0
0
0
4.70184
0
0
5.38454
4.79763
6.28047
6.07585
6.93502
4.56713
7.23405
3.19698
7.3311
3.37755
4.3684
4.54433
6.62385
4.53081
7.36616
0
0
0
0
0
0
3.91376
7.44115
1.20667
6.01272
0
2.45938
0
2.83602
0
0.103047
0
0
0
0
0
0
0
0
0
0
0
0
0
0
0
0
0
0
0
0
0
0
0
0
0
0
0
0
0
0
0
0
0
0
0
0
0
0
0
0
0
0
0
0
0
0
0
0
0
0
0
0
0
0
0
4.81762
0
0
0
0
0
4.25039
0.541692
5.62622
0
0
0
0
0
0
0
0
0
0
3.00714
0
0
0
0
0
0
0
0
0
0
0
0
0
7.28192
3.57406
0
0
0
0
0
0
0
0
0
0
6.69606
3.01859
0
0
0
0
0
0
0
0
0
0
7.37375
2.16475
0
0
0
0
0
0
0
0
0
0.767674
0
0
0
0
0
0
0
0
0
0
4.33748
6.45073
0
0
0
0
0
0
0
0
0
0
0
0
5.39469
1.88354
5.83933
7.5464
6.69542
6.52181
0
0
0
0
0
0
0
0
0
0
1.55681
0.485192
0
0
0
0
0
0
0
0
0
1.75772
0
0
0
0
0
0
0
0
0
0
0
0
0
0
0
0
0
0
0
0
0
0
0
0
0
0
0
0
0
0
0
0
4.00284
6.86329
0
0
0
0
0
0
0
0
2.58547
4.81582
0
0
2.43783
0
0
0
0
0
7.28624
5.66469
0
0
0
3.30448
0
0
0
0
0
0
0
0
0
0
0
0
0
0
0
0
0
0
0
0
0
0
0
0
0
0
0
0
0
0
0
0
0
0
0
0
0
0
0
0
0
1.3187
2.17571
5.44225
0
0
0
0
0
0
0
0
0
0
4.6974
5.15357
0
0
5.12488
7.54814
5.30816
3.74354
0
0
0
0
0
0
0
0
0
0
0
0
2.64669
4.40084
0
0
0
0
0
0
0
0
0
0
0
0
0
0
5.57055
5.64438
0
0
0
0
0
0
7.62722
6.1467
0
0
0
0
0
0
0
0
0
0
1.66265
0
0
0
0
0
0
0
0
0
1.27053
2.21846
0
0
0
0
0
0
0
0
0
0
0
0
0
0
0
0
0
0
0
0
0
0
0
0
0
0
2.36504
0.759545
0
0
0
0
0
0
3.10882
5.13467
0
0
0
0
3.58909
0.97887
0
0
6.09864
7.56348
6.899
6.79554
6.69101
7.65469
7.64469
6.56279
0
0
0
0
0
0
7.12829
7.57396
7.57661
7.66391
7.27289
7.68937
7.28876
7.75554
6.75094
7.25819
6.50448
7.28829
6.23426
7.20095
6.07962
7.29065
6.27484
7.48038
7.79124
6.14316
7.60393
5.43044
7.68363
5.77223
7.62815
5.64384
7.62807
6.53046
7.60138
7.48999
7.17895
6.43173
7.31075
7.79093
0
0
0
0
0
0
0
0
0
0
0
0
0
0
0
0
0
0
0
0
0
0
0
0
0
0
0
0
0
0
0
0
0
0
0
0
0
0
0
0
0
0
0
0
0
0
0
0
0
0
0
0
0
0
0
0
0
0
0
0
0
0
0
0
0
0
0
0
0
0
0
0
0
0
0
0
0
0
0
0
0
0
0
0
0
0
0
0
0
0
0
0
0
0
0
0
0
0
0
0
0
0
0
0
0
0
0
0
0
0
0
0
0
0
0
0
0
0
0
0
0
0
0
0
0
0
0
0
0
0
0
0
0
0
0
0
0
0
0
0
0
0
0
0
0
0
0
0
0
0
0
0
0
0
0
0
0
0
0
0
0
0
0
0
0
0
0
0
0
0
0
0
0
0
0
0
0
0
0
0
0
0
0
0
0
0
0
0
0
0
0
0
0
0
0
0
0
0
0
0
0
0
0
0
0
0
0
0
0
0
0
0
0
0
0
0
0
0
0
0
0
0
0
0
0
0
0
0
0
0
0
0
0
0
0
0
0
0
0
0
0
0
0
0
0
0
0
0
0
0
0
0
0
0
0
0
0
0
0
0
0
0
0
0
0
0
0
0
0
0
0
0
0
0
0
0
0
0
0
0
0
0
0
0
0
0
0
0
0
0
0
0
0
0
0
0
0
0
0
0
0
0
0
0
0
0
0
0
0
0
0
0
0
0
0
0
0
0
0
0
0
0
0
0
0
0
0
0
0
0
0
0
0
0
0
0
0
0
0
0
0
0
0
0
0
0
0
0
0
0
0
0
0
0
0
0
0
0
0
0
0
0
0
0
0
0
0
0
0
0
0
0
0
0
0
0
0
0
0
0
0
0
0
0
0
0
0
0
0
0
0
0
0
0
0
0
0
0
0
0
0
0
0
0
0
0
0
0
0
0
0
0
0
0
0
0
0
0
0
0
0
0
0
0
0
0
0
0
0
0
0
0
0
0
0
0
0
0
0
0
0
0
0
0
0
0
0
0
0
0
0
0
0
0
0
0
0
0
0
0
0
0
0
0
0
0
0
0
0
0
0
0
0
0
0
0
0
0
0
0
0
0
0
0
0
0
0
0
0
0
0
0
0
0
0
0
0
0
0
0
0
0
0
0
0
0
0
0
0
0
0
0
0
0
0
0
0
0
0
0
0
0
0
0
0
0
0
0
0
0
0
0
0
0
0
0
0
0
0
0
0
0
0
0
0
0
0
0
0
0
0
0
0
0
0
0
0
0
0
0
0
0
0
0
0
0
0
0
0
0
0
0
0
0
0
0
0
0
0
0
0
0
0
0
0
0
0
0
0
0
0
0
0
0
0
0
0
0
0
0
0
0
0
0
0
0
0
0
0
0
0
0
0
0
0
0
0
0
0
0
0
0
0
0
0
0
0
0
0
0
0
0
0
0
0
0
0
0
0
0
0
0
0
0
0
0
0
0
0
0
0
0
0
0
0
0
0
0
0
0
0
0
0
0
0
0
0
0
0
0
0
0
0
0
0
0
0
0
0
0
0
0
0
0
0
0
0
0
0
0
0
0
0
0
0
0
0
0
0
0
0
0
0
0
0
0
0
0
0
0
0
0
0
0
0
0
0
0
0
0
0
0
0
0
0
0
0
0
0
0
0
0
0
0
0
0
0
0
0
0
0
0
0
0
0
0
0
0
0
0
0
0
0
0
0
0
0
0
0
0
0
0
0
0
0
0
0
0
0
0
0
0
0
0
0
0
0
0
0
0
0
0
0
0
0
0
0
0
0
0
0
0
0
0
0
0
0
0
0
0
0
0
0
0
0
0
0
0
0
0
0
0
0
0
0
0
0
0
0
0
0
0
0
0
0
0
0
0
0
0
0
0
0
0
0
0
0
0
0
0
0
0
0
0
0
0
0
0
0
0
0
0
0
0
0
0
0
0
0
0
0
0
0
0
0
0
0
0
0
0
0
0
0
0
0
0
0
0
0
0
0
0
0
0
0
0
0
0
0
0
0
0
0
0
0
0
0
0
0
0
0
0
0
0
0
0
0
0
0
0
0
0
0
0
0
0
0
0
0
0
0
0
0
0
0
0
0
0
0
0
0
0
0
0
0
0
0
0
0
0
0
0
0
0
0
0
0
0
0
0
0
0
0
0
0
0
0
0
0
0
0
0
0
0
0
0
0
0
0
0
0
0
0
0
0
0
0
0
0
0
0
0
0
0
0
0
0
0
0
0
0
0
0
0
0
0
0
0
0
0
0
0
0
0
0
0
0
0
0
0
0
0
0
0
0
0
0
0
0
0
0
0
0
0
0
0
0
0
0
0
0
0
0
0
0
0
0
0
0
0
0
0
0
0
0
0
0
0
0
0
0
0
0
0
0
0
0
0
0
0
0
0
0
0
0
0
0
0
0
0
0
0
0
0
0
0
0
0
0
0
0
0
0
0
0
0
0
0
0
0
0
0
0
0
0
0
0
0
0
0
0
0
0
0
0
0
0
0
0
0
0
0
0
0
0
0
0
0
0
0
3.18294
3.73087
4.34561
5.04577
5.79187
6.5047
0
0
0.837298
1.84744
2.80239
3.644
0
0
0
0
0
0
0
0
0
0
0
0
0
0
0
0
0
0
0
0
0
0
0
0
0
0
0
0
0
0
0
0
0
0
0
0
0
0
0
0
0
0
0
0
0
0
0
0
0
0
0
0
0
0
0
0
0
0
0
0
0
0
0
0
0
0
0
0
0
0
0
0
0
0
0
0
0
0
0
0
0
0
0
0
0
0
0
0
0
0
0
0
0
0
0
0
0
0
0
0
0
0
0
0
0
0
0
0
0
0
0
0
0
0
0
0
0
0
0
0
0
0
0
0
0
0
0
0
0
0
0
0
0
0
0
0
0
0
0
0
0
0
0
0
0
0
0
0
0
0
0
0
0
0
0
0
0
0
0
0
0
0
0
0
0
0
0
0
0
0
0
0
0
0
0
0
0
0
0
0
0
0
0
0
0
0
0
0
0
0
0
0
0
0
0
0
0
0
0
0
0
0
0
0
0
0
0
0
0
0
0
0
0
0
0
0
0
0
0
0
0
0
0
0
0
0
0
0
0
0
0
0
0
0
0
0
0
0
0
0
0
0
0
0
0
0
0
0
0
0
0
0
0
0
0
0
0
0
0
0
0
0
0
0
0
0
0
0
0
0
0
0
0
0
0
0
0
0
0
0
0
0
0
0
0
0
0
0
2.64685
0
0
0
0
0
0
0
0
0
0
0
0
0
0
0
0
0
0
0
0
0
2.0342
0
0
0
0
0
0
0
0
0
0
0
0
0
0
0
0
0
0
0
0
0
1.20205
0
0
0
0
0
0
0
0
0
0
0
0
0
0
0
0
0
0
0
0
0
0
0
0
0
0
0
0
0
0
0
0
0
0
0
0
0
0
0
0
0
0
0
0
0
0
0
0
0
0
0
0
0
0
0
0
0
0
0
0
0
0
0
0
0
0
0
0
0
0
0
0
0
0
0
0
0
0
0
0
0
0
0
0
0
0
0
0
0
0
0
0
0
0
0
0
0
0
0
0
0
0
0
0
0
0
0
0
0
0
0
0
0
0
0
0
0
0
0
0
0
0
0
0
0
0
0
0
0
0
0
0
0
0
0
0
0
0
0
0
0
0
0
0
0
0
0
0
0
0
0
0
0
0
0
0
0
0
0
0
0
0
0
0
0
0
0
0
0
0
0
0
0
0
0
0
0
0
0
0
0
0
0
0
0
0
0
0
0
0
0
0
0
0
0
0
0
0
0
0
0
0
0
0
0
0
0
0
0
0
0
0
0
0
0
0
0
0
0
0
0
0
0
0
0
0
0
0
0
0
0
0
0
0
0
0
0
0
0
0
0
0
0
0
0
0
0
0
0
0
0
0
0
0
0
0
0
0
0
0
0
0
0
0
0
0
0
0
0
0
0
0
0
0
0
0
0
0
0
0
0
0
0
0
0
0
0
0
0
0
0
0
0
0
0
0
0
0
0
0
0
0
0
0
0
0
0
0
0
0
0
0
0
0
0
0
0
0
0
0
0
0
0
0
0
0
0
0
0
0
0
0
0
0
0
0
0
0
0
0
0
0
0
0
0
0
0
0
0
0
0
0
0
0
0
0
0
0
0
0
0
0
0
0
0
0
0
0
0
0
0
0
0
0
0
0
0
0
0
0
0
0
0
0
0
0
0
0
0
0
0
0
0
0
0
0
0
0
0
0
0
0
0
0
0
0
0
0
0
0
0
0
0
0
0
0
0
0
0
0
0
0
0
0
0
0
0
0
0
0
0
0
0
0
0
0
0
0
0
0
0
0
0
0
0
0
0
0
0
0
0
0
0
0
0
0
0
0
0
0
0
0
0
0
0
0
0
0
0
0
0
0
0
0
0
0
0
0
0
0
0
0
0
0
0
0
0
0
0
0
0
0
0
0
0
0
0
0
0
0
0
0
0
0
0
0
0
0
0
0
0
0
0
0
0
0
0
0
0
0
0
0
0
0
0
0
0
0
0
0
0
0
0
0
0
0
0
0
0
0
0
0
0
0
0
0
0
0
0
0
0
0
0
0
0
0
0
0
0
0
0
0
0
0
0
0
0
0
0
0
0
0
0
0
0
0
0
0
0
0
0
0
0
0
0
0
0
0
0
0
0
0
0
0
0
0
0
0
0
0
0
0
0
0
0
0
0
0
0
0
0
0
0
0
0
0
0
0
0
0
0
0
0
0
0
0
0
0
0
0
0
0
0
0
0
0
0
0
0
0
0
0
0
0
0
0
0
0
0
0
0
0
0
0
0
0
0
0
0
0
0
0
0
0
0
0
0
0
0
0
0
0
0
0
0
0
0
0
0
0
0
0
0
0
0
0
0
0
0
0
0
0
0
0
0
0
0
0
0
0
0
0
0
0
0
0
0
0
0
0
0
0
0
0
0
0
0
0
0
0
0
0
0
0
0
0
0
0
0
0
0
0
0
0
0
0
0
0
0
0
0
0
0
0
0
0
0
0
0
0
0
0
0
0
0
0
0
0
0
0
0
0
0
0
0
0
0
0
0
0
0
0
0
0
0
0
0
0
0
0
0
0
0
0
0
0
0
0
0
0
0
0
0
0
0
0
0
0
0
0
0
0
0
0
0
0
0
0
0
0
0
0
0
0
0
0
0
0
0
0
0
0
0
0
0
0
0
0
0
0
0
0
0
0
0
0
0
0
0
0
0
0
0
0
0
0
0
0
0
0
0
0
0
0
0
0
0
0
0
0
0
0
0
0
0
0
0
0
0
0
0
0
0
0
0
0
0
0
0
0
0
0
0
0
0
0
0
0
0
0
0
0
0
0
0
0
0
0
0
0
0
0
0
0
0
0
0
0
0
0
0
0
0
0
0
0
0
0
0
0
0
0
0
0
0
0
0
0
0
0
0
0
0
0
0
0
0
0
0
0
0
0
0
0
0
0
0
0
0
0
0
0
0
0
0
0
0
0
0
0
0
0
0
0
0
0
0
0
0
0
0
0
0
0
0
0
0
0
0
0
0
0
0
0
0
0
0
0
0
0
0
0
0
0
0
0
0
0
0
0
0
0
0
0
0
0
0
0
0
0
0
0
0
0
0
0
0
0
0
0
0
0
0
0
0
0
0
0
0
0
0
0
0
0
0
0
0
0
0
0
0
0
0
0
0
0
0
0
0
0
0
0
0
0
0
0
0
0
0
0
0
0
0
0
0
0
0
0
0
0
0
0
0
0
0
0
0
0
0
0
0
0
0
0
0
0
0
0
0
0
0
0
0
0
0
0
0
0
0
0
0
0
0
0
0
0
0
0
0
0
0
0
0
0
0
0
0
0
0
0
0
0
0
0
0
0
0
0
0
0
0
0
0
0
0
0
0
0
0
0
0
0
0
0
0
0
0
0
0
0
0
0
0
0
0
0
0
0
0
0
0
0
0
0
0
0
0
0
0
0
0
0
0
0
0
0
0
0
0
0
0
0
0
0
0
0
0
0
0
0
0
0
0
0
0
0
0
0
0
0
0
0
0
0
0
0
0
0
0
0
0
0
0
0
0
0
0
0
0
0
0
0
0
0
0
0
0
0
0
0
0
0
0
0
0
0
0
0
0
0
0
0
0
0
0
0
0
0
0
0
0
0
0
0
0
0
0
0
0
0
0
0
0
0
0
0
0
0
0
0
0
0
0
0
0
0
0
0
0
0
0
0
0
0
0
0
0
0
0
0
0
0
0
0
0
0
0
0
0
0
0
0
0
0
0
0
0
0
0
0
0
0
0
0
0
0
0
0
0
0
0
0
0
0
0
0
0
0
0
0
0
0
0
0
0
0
0
0
0
0
0
0
0
0
0
0
0
0
0
0
0
0
0
0
0
0
0
0
0
0
0
0
0
0
0
0
0
0
0
0
0
0
0
0
0
0
0
0
0
0
0
0
0
0
0
0
0
0
0
0
0
0
0
0
0
0
0
0
0
0
0
0
0
0
0
0
0
0
0
0
0
0
0
0
0
0
0
0
0
0
0
0
0
0
0
0
0
0
0
0
0
0
0
0
0
0
0
0
0
0
0
0
0
0
0
0
0
0
0
0
0
0
0
0
0
0
0
0
0
0
0
0
0
0
0
0
0
0
0
0
0
0
0
0
0
0
0
0
0
0
0
0
0
0
0
0
0
0
0
0
0
0
0
0
0
0
0
0
0
0
0
0
0
0
0
0
0
0
0
0
0
0
0
0
0
0
0
0
0
0
0
0
0
0
0
0
0
0
0
0
0
0
0
0
0
0
0
0
0
0
0
0
0
0
0
0
0
0
0
0
0
0
0
0
0
0
0
0
0
0
0
0
0
0
0
0
0
0
0
0
0
0
0
0
0
0
0
0
0
0
0
0
0
0
0
0
0
0
0
0
0
0
0
0
0
0
0
0
0
0
0
0
0
0
0
0
0
0
0
0
0
0
0
0
0
0
0
0
0
0
0
0
0
0
0
0
2.69779
0
0
0
0
0
0
0
0
0
0
0
0
0
0
0
0
0
0
0
0
0
2.14256
0
0
0
0
0
0
0
0
0
0
0
0
0
0
0
0
0
0
0
0
0
1.4145
0
0
0
0
0
0
0
0
0
0
0
0
0
0
0
0
0
0
0
0
0
0.283055
0
0
0
0
0
0
0
0
0
0
0
0
0
0
0
0
0
0
0
0
0
0
0
0
0
0
0
0
0
0
0
0
0
0
0
0
0
0
0
0
0
0
0
0
0
0
0
0
0
0
0
0
0
0
0
0
0
0
0
0
0
0
0
0
0
0
0
0
0
0
0
0
0
0
0
0
0
0
0
0
0
0
0
0
0
0
0
0
0
0
0
0
0
0
0
0
0
0
0
0
0
0
0
0
0
0
0
0
0
0
0
0
0
0
0
0
0
0
0
0
0
0
0
0
0
0
0
0
0
0
0
0
0
0
0
0
0
0
0
0
0
0
0
0
0
0
0
0
0
0
0
0
0
0
0
0
0
0
0
0
0
0
0
0
0
0
0
0
0
0
0
0
0
0
0
0
0
0
0
0
0
0
0
0
0
0
0
0
0
0
0
0
0
0
0
0
0
0
0
0
0
0
0
0
0
0
0
0
0
0
0
0
0
0
0
0
0
0
0
0
0
0
0
0
0
0
0
0
0
0
0
0
0
0
0
0
0
0
0
0
0
0
0
0
0
0
0
0
0
0
0
0
0
0
0
0
0
0
0
0
0
0
0
0
0
0
0
0
0
0
0
0
0
0
0
0
0
0
0
0
0
0
0
0
0
0
0
0
0
0
0
0
0
0
0
0
0
0
0
0
0
0
0
0
0
0
0
0
0
0
0
0
0
0
0
0
0
0
0
0
0
0
0
0
0
0
0
0
0
0
0
0
0
0
0
0
0
0
0
0
0
0
0
0
0
0
0
0
0
0
0
0
0
0
0
0
0
0
0
0
0
0
0
0
0
0
0
0
0
0
0
0
0
0
0
0
0
0
0
0
0
0
0
0
0
0
0
0
0
0
0
0
0
0
0
0
0
0
0
0
0
0
0
0
0
0
0
0
0
0
0
0
0
0
0
0
0
0
0
0
0
0
0
0
0
0
0
0
0
0
0
0
0
0
0
0
0
0
0
0
0
0
0
0
0
0
0
0
0
0
0
0
0
0
0
0
0
0
0
0
0
0
0
0
0
0
0
0
0
0
0
0
0
0
0
0
0
0
0
0
0
0
0
0
0
0
0
0
0
0
0
0
0
0
0
0
0
0
0
0
0
0
0
0
0
0
0
0
0
0
0
0
0
0
0
0
0
0
0
0
0
0
0
0
0
0
0
0
0
0
0
0
0
0
0
0
0
0
0
0
0
0
0
0
0
0
0
0
0
0
0
0
0
0
0
0
0
0
0
0
0
0
0
0
0
0
0
0
0
0
0
0
0
0
0
0
0
0
0
0
0
0
0
0
0
0
0
0
0
0
0
0
0
0
0
0
0
0
0
0
0
0
0
0
0
0
0
0
0
0
0
0
0
0
0
0
0
0
0
0
0
0
0
0
0
0
0
0
0
0
0
0
0
0
0
0
0
0
0
0
0
0
0
0
0
0
0
0
0
0
0
0
0
0
0
0
0
0
0
0
0
0
0
0
0
0
0
0
0
0
0
0
0
0
0
0
0
0
0
0
0
0
0
0
0
0
0
0
0
0
0
0
0
0
0
0
0
0
0
0
0
0
0
0
0
0
0
0
0
0
0
0
0
0
0
0
0
0
0
0
0
0
0
0
0
0
0
0
0
0
0
0
0
0
0
0
0
0
0
0
0
0
0
0
0
0
0
0
0
0
0
0
0
0
0
0
0
0
0
0
0
0
0
0
0
0
0
0
0
0
0
0
0
0
0
0
0
0
0
0
0
0
0
0
0
0
0
0
0
0
0
0
0
0
0
0
0
0
0
0
0
0
0
0
0
0
0
0
0
0
0
0
0
0
0
0
0
0
0
0
0
0
0
0
0
0
0
0
0
0
0
0
0
0
0
0
0
0
0
0
0
0
0
0
0
0
0
0
0
0
0
0
0
0
0
0
0
0
0
0
0
0
0
0
0
0
0
0
0
0
0
0
0
0
0
0
0
0
0
0
0
0
0
0
0
0
0
0
0
0
0
0
0
0
0
0
0
0
0
0
0
0
0
0
0
0
0
0
0
0
0
0
0
0
0
0
0
0
0
0
0
0
0
0
0
0
0
0
0
0
0
0
0
0
0
0
0
0
0
0
0
0
0
0
0
0
0
0
0
0
0
0
0
0
0
0
0
0
0
0
0
0
0
0
0
0
0
0
0
0
0
0
0
0
0
0
0
0
0
0
0
0
0
0
0
0
0
0
0
0
0
0
0
0
0
0
0
0
0
0
0
0
0
0
0
0
0
0
0
0
0
0
0
0
0
0
0
0
0
0
0
0
0
0
0
0
0
0
0
0
0
0
0
0
0
0
0
0
0
0
0
0
0
0
0
0
0
0
0
0
0
0
0
0
0
0
0
0
0
0
0
0
0
0
0
0
0
0
0
0
0
0
0
0
0
0
0
0
0
0
0
0
0
0
0
0
0
0
0
0
0
0
0
0
0
0
0
0
0
0
0
0
0
0
0
0
0
0
0
0
0
0
0
0
0
0
0
0
0
0
0
0
0
0
0
0
0
0
0
0
0
0
0
0
0
0
0
0
0
0
0
0
0
0
0
0
0
0
0
0
0
0
0
0
0
0
0
0
0
0
0
0
0
0
0
0
0
0
0
0
0
0
0
0
0
0
0
0
0
0
0
0
0
0
0
0
0
0
0
0
0
0
0
0
0
0
0
0
0
0
0
0
0
0
0
0
0
0
0
0
0
0
0
0
0
0
0
0
0
0
0
0
0
0
0
0
0
0
0
0
0
0
0
0
0
0
0
0
0
0
0
0
0
0
0
0
0
0
0
0
0
0
0
0
0
0
0
0
0
0
0
0
0
0
0
0
0
0
0
0
0
0
0
0
0
0
0
0
0
0
0
0
0
0
0
0
0
0
0
0
0
0
0
0
0
0
0
0
0
0
0
0
0
0
0
0
0
0
0
0
0
0
0
0
0
0
0
0
0
0
0
0
0
0
0
0
0
0
0
0
0
0
0
0
0
0
0
0
0
0
0
0
0
0
0
0
0
0
0
0
0
0
0
0
0
0
0
0
0
0
0
0
0
0
0
0
0
0
0
0
0
0
0
0
0
0
0
0
0
0
0
0
0
0
0
0
0
0
0
0
0
0
0
0
0
0
0
0
0
0
0
0
0
0
0
0
0
0
0
0
0
0
0
0
0
0
0
0
0
0
0
0
0
0
0
0
0
0
0
0
0
0
0
0
0
0
0
0
0
0
0
0
0
0
0
0
0
0
0
0
0
0
0
0
0
0
0
0
0
0
0
0
0
0
0
0
0
0
0
0
0
0
0
0
0
0
0
0
0
0
0
0
0
0
0
0
0
0
0
0
0
0
0
0
0
0
0
0
0
0
0
0
0
0
0
0
0
0
0
0
0
0
0
0
0
0
0
0
0
0
0
0
0
0
0
0
0
0
0
0
0
0
0
0
0
0
0
0
0
0
0
0
0
0
0
0
0
0
0
0
0
0
0
0
0
0
0
0
0
0
0
0
6.50048
5.78231
5.02693
4.32539
3.72373
3.19773
3.63602
2.78928
1.82841
0.817885
0
0
0
0
0
0
0
0
0
0
0
0
0
0
0
0
0
0
0
0
0
0
0
0
0
0
0
0
0
0
0
0
0
0
0
0
0
0
0
0
0
0
0
0
0
0
0
0
0
0
0
0
0
0
0
0
0
0
0
0
0
0
0
0
0
0
0
0
0
0
0
0
0
0
0
0
0
0
0
0
0
0
0
0
0
0
0
0
0
0
0
0
0
0
0
0
0
0
0
0
0
0
0
0
0
0
0
0
0
0
0
0
0
0
0
0
0
0
0
0
0
0
0
0
0
0
0
0
0
0
0
0
0
0
0
0
0
0
0
0
0
0
0
0
0
0
0
0
0
0
0
0
0
0
0
0
0
0
0
0
0
0
0
0
0
0
0
0
0
0
0
0
0
0
0
0
0
0
0
0
0
0
0
0
0
0
0
0
0
0
0
0
0
0
0
0
0
0
0
0
0
0
0
0
0
0
0
0
0
0
0
0
0
0
0
0
0
0
0
0
0
0
0
0
0
0
0
0
0
0
0
0
0
0
0
0
0
0
0
0
0
0
0
0
0
0
0
0
0
0
0
0
0
0
0
0
0
0
0
0
0
0
0
0
0
0
0
0
0
0
0
0
0
0
0
0
0
0
0
0
0
0
0
0
0
0
0
0
0
0
7.38002
7.38001
7.38
7.37998
7.37996
7.37993
7.3799
7.37986
7.37982
7.37976
7.37971
7.37964
7.37957
7.3795
7.37942
7.37933
7.37923
7.37913
7.37904
7.37894
7.37884
7.37876
7.3787
7.37866
7.37865
7.37866
7.3787
7.37874
7.37871
7.37851
7.37794
7.37668
7.37416
7.36947
7.36112
7.34654
7.32116
7.2758
7.18907
7.00009
5.15074
5.15072
5.15069
5.15065
5.15059
5.15051
5.15042
5.15031
5.15019
5.15005
5.14989
5.14971
5.14952
5.1493
5.14907
5.14882
5.14856
5.14828
5.14801
5.14774
5.14749
5.14729
5.14714
5.14708
5.14712
5.14728
5.14751
5.14776
5.14782
5.14736
5.14576
5.14194
5.13416
5.11958
5.09364
5.04895
4.97334
4.84615
4.63101
4.26244
1.79033
1.7903
1.79024
1.79015
1.79003
1.78987
1.78968
1.78946
1.78921
1.78892
1.78859
1.78823
1.78782
1.78738
1.7869
1.78638
1.78584
1.78527
1.7847
1.78415
1.78365
1.78325
1.78299
1.78293
1.78312
1.78358
1.78426
1.785
1.78544
1.78483
1.78187
1.77438
1.75878
1.72938
1.67723
1.58837
1.44091
1.20003
0.80816
0.157583
0
0
0
0
0
0
0
0
0
0
0
0
0
0
0
0
0
0
0
0
0
0
0
0
0
0
0
0
0
0
0
0
0
0
0
0
0
0
0
0
0
0
0
0
0
0
0
0
0
0
0
0
0
0
0
0
0
0
0
0
0
0
0
0
0
0
0
0
0
0
0
0
0
0
0
0
0
0
0
0
0
0
0
0
0
0
0
0
0
0
0
0
0
0
0
0
0
0
0
0
0
0
0
0
0
0
0
0
0
0
0
0
0
0
0
0
0
0
0
0
0
0
0
0
0
0
0
0
0
0
0
0
0
0
0
0
0
0
0
0
0
0
0
0
0
0
0
0
0
0
0
0
0
0
0
0
0
0
0
0
0
0
0
0
0
0
0
0
0
0
0
0
0
0
0
0
0
0
0
0
0
0
0
0
0
0
0
0
0
0
0
0
0
0
0
0
0
0
0
0
0
0
0
0
0
0
0
0
0
0
0
0
0
0
0
0
0
0
0
0
0
0
0
0
0
0
0
0
0
0
0
0
0
0
0
0
0
0
0
0
0
0
0
0
0
0
0
0
0
0
0
0
0
0
0
0
0
0
0
0
0
0
0
0
0
0
0
0
0
0
0
0
0
0
0
0
0
0
0
0
0
0
0
0
0
0
0
0
0
0
0
0
0
0
0
0
0
0
0
0
0
0
0
0
0
0
0
0
0
0
0
0
0
0
0
0
0
0
0
0
0
0
0
0
0
0
0
0
0
0
0
0
0
0
0
0
0
0
0
0
0
0
0
0
0
0
0
0
0
0
0
0
0
0
0
0
0
0
0
0
0
0
0
0
0
0
0
0
0
0
0
0
0
0
0
0
0
0
0
0
0
0
0
0
0
0
0
0
0
0
0
0
0
0
0
0
0
0
0
0
0
0
0
0
0
0
0
0
0
0
0
0
0
0
0
0
0
0
0
0
0
0
0
0
0
0
0
0
0
0
0
0
0
0
0
0
0
0
0
0
0
0
0
0
0
0
0
0
0
0
0
0
0
0
0
0
0
0
0
0
0
0
0
0
0
0
0
0
0
0
0
0
0
0
0
0
0
0
0
0
0
0
0
0
0
0
0
0
0
0
0
0
0
0
0
0
0
0
0
0
0
0
0
0
0
0
0
0
0
0
0
0
0
0
0
0
0
0
0
0
0
0
0
0
0
0
0
0
0
0
0
0
0
0
0
0
0
0
0
0
0
0
0
0
0
0
0
0
0
0
0
0
0
0
0
0
0
0
0
0
0
0
0
0
0
0
0
0
0
0
0
0
0
0
0
0
0
0
0
0
0
0
0
0
0
0
0
0
0
0
0
0
0
0
0
0
0
0
0
0
0
0
0
0
0
0
0
0
0
0
0
0
0
0
0
0
0
0
0
0
0
0
0
0
0
0
0
0
0
0
0
0
0
0
0
0
0
0
0
0
0
0
0
0
0
0
0
0
0
0
0
0
0
0
0
0
0
0
0
0
0
0
0
0
0
0
0
0
0
0
0
0
0
0
0
0
0
0
0
0
0
0
0
0
0
0
0
0
0
0
0
0
0
0
0
0
0
0
0
0
0
0
0
0
0
0
0
0
0
0
0
0
0
0
0
0
0
0
0
0
0
0
0
0
0
0
0
0
0
0
0
0
0
0
0
0
0
0
0
0
0
0
0
0
0
0
0
0
0
0
0
0
0
0
0
0
0
0
0
0
0
0
0
0
0
0
0
0
0
0
0
0
0
0
0
0
0
0
0
0
0
0
0
0
0
0
0
0
0
0
0
0
0
0
0
0
0
0
0
0
0
0
0
0
0
0
0
0
0
0
0
0
0
0
0
0
0
0
0
0
0
0
0
0
0
0
0
0
0
0
0
0
0
0
0
0
0
0
0
0
0
0
0
0
0
0
0
0
0
0
0
0
0
0
0
0
0
0
0
0
0
0
0
0
0
0
0
0
0
0
0
0
0
0
0
0
0
0
0
0
0
0
0
0
0
0
0
0
0
0
0
0
0
0
0
0
0
0
0
0
0
0
0
0
0
0
0
0
0
0
0
0
0
0
0
0
0
0
0
0
0
0
0
0
0
0
0
0
0
0
0
0
0
0
0
0
0
0
0
0
0
0
0
0
0
0
0
0
0
0
0
0
0
0
0
0
0
0
0
0
0
0
0
0
0
0
0
0
0
0
0
0
0
0
0
0
0
0
0
0
0
0
0
0
0
0
0
0
0
0
0
0
0
0
0
0
0
0
0
0
0
0
0
0
0
0
0
0
0
0
0
0
0
0
0
0
0
0
0
0
0
0
0
0
0
0
0
0
0
0
0
0
0
0
0
0
0
0
0
0
0
0
0
0
0
0
0
0
0
0
0
0
0
0
0
0
0
0
0
0
0
0
0
0
0
0
0
0
0
0
0
0
0
0
0
0
0
0
0
0
0
0
0
0
0
0
0
0
0
0
0
0
0
0
0
0
0
0
0
0
0
0
0
0
0
0
0
0
0
0
0
0
0
0
0
0
0
0
0
0
0
0
0
0
0
0
0
0
0
0
0
0
0
0
0
0
0
0
0
0
0
0
0
0
0
0
0
0
0
0
0
0
0
0
0
0
0
0
0
0
0
0
0
0
0
0
0
0
0
0
0
0
0
0
0
0
0
0
0
0
0
0
0
0
0
0
0
0
0
0
0
0
0
0
0
0
0
0
0
0
0
0
0
0
0
0
0
0
0
0
0
0
0
0
0
0
0
0
0
0
0
0
0
0
0
0
0
0
0
0
0
0
0
0
0
0
0
0
0
0
0
0
0
0
0
0
0
0
0
0
0
0
0
0
0
0
0
0
0
0
0
0
0
0
0
0
0
0
0
0
0
0
0
0
0
0
0
0
0
0
0
0
0
0
0
0
0
0
0
0
0
0
0
0
0
0
0
0
0
0
0
0
0
0
0
0
0
0
0
0
0
0
0
0
0
0
0
0
0
0
0
0
0
0
0
0
0
0
0
0
0
0
0
0
0
0
0
0
0
0
0
0
0
0
0
0
0
0
0
0
0
0
0
0
0
0
0
0
0
0
0
0
0
0
0
0
0
0
0
0
0
0
0
0
0
0
0
0
0
0
0
0
0
0
0
0
0
0
0
0
0
0
0
0
0
0
0
0
0
0
0
0
0
0
0
0
0
0
0
0
0
0
0
0
0
0
0
0
0
0
0
0
0
0
0
0
0
0
0
0
0
0
0
0
0
0
0
0
0
0
0
0
0
0
0
0
0
0
0
0
0
0
0
0
0
0
0
0
0
0
0
0
0
0
0
0
0
0
0
0
0
0
0
0
0
0
0
0
0
0
0
0
0
0
0
0
0
0
0
0
0
0
0
0
0
0
0
0
0
0
0
0
0
0
0
0
0
0
0
0
0
0
0
0
0
0
0
0
0
0
0
0
0
0
0
0
0
0
0
0
0
0
0
0
0
0
0
0
0
0
0
0
0
0
0
0
0
0
0
0
0
0
0
0
0
0
0
0
0
0
0
0
0
0
0
0
0
0
0
0
0
0
0
0
0
0
0
0
0
0
0
0
0
0
0
0
0
0
0
0
0
0
0
0
0
0
0
0
0
0
0
0
0
0
0
0
0
0
0
0
0
0
0
0
0
0
0
0
0
0
0
0
0
0
0
0
0
0
0
0
0
0
0
0
0
0
0
0
0
0
0
0
0
0
0
0
0
0
0
0
0
0
0
0
0
0
0
0
0
0
0
0
0
0
0
0
0
0
0
0
0
0
0
0
0
0
0
0
0
0
0
0
0
0
0
0
0
0
0
0
0
0
0
0
0
0
0
0
0
0
0
0
0
0
0
0
0
0
0
0
0
0
0
0
0
0
0
0
0
0
0
0
0
0
0
0
0
0
0
0
0
0
0
0
0
0
0
0
0
0
0
0
0
0
0
0
0
0
0
0
0
0
0
0
0
0
0
0
0
0
0
0
0
0
0
0
0
0
0
0
0
0
0
0
0
0
0
0
0
0
0
0
0
0
0
0
0
0
0
0
0
0
0
0
0
0
0
0
0
0
0
0
0
0
0
0
0
0
0
0
0
0
0
0
0
0
0
0
0
0
0
0
0
0
0
0
0
0
0
0
0
0
0
0
0
0
0
0
0
0
0
0
0
0
0
0
0
0
0
0
0
0
0
0
0
0
0
0
0
0
0
0
0
0
0
0
0
0
0
0
0
0
0
0
0
0
0
0
0
0
)
;

boundaryField
{
    bc-2
    {
        type            empty;
    }
    bc-3
    {
        type            empty;
    }
    bottom
    {
        type            zeroGradient;
    }
    leftSide
    {
        type            zeroGradient;
    }
    naturalSurface
    {
        type            zeroGradient;
    }
    rightSide
    {
        type            zeroGradient;
    }
    slopesurface
    {
        type            zeroGradient;
    }
    subGradeSurface
    {
        type            zeroGradient;
    }
}


// ************************************************************************* //
