# Supplementary material for: A finite volume-based model for the hydrothermal behavior of soil under freeze–thaw cycles
Source: PLoS One. 2021 Jun 3;16(6):e0252680. doi: 10.1371/journal.pone.0252680 (PMC8174737; doi:10.1371/journal.pone.0252680)
Supplement: S1 Data — (ZIP) [file pone.0252680.s001.zip › Data at equal time interval/3.34368e+08/K]

/*--------------------------------*- C++ -*----------------------------------*\
| =========                 |                                                 |
| \\      /  F ield         | OpenFOAM: The Open Source CFD Toolbox           |
|  \\    /   O peration     | Version:  2.4.0                                 |
|   \\  /    A nd           | Web:      www.OpenFOAM.org                      |
|    \\/     M anipulation  |                                                 |
\*---------------------------------------------------------------------------*/
FoamFile
{
    version     2.0;
    format      ascii;
    class       volScalarField;
    location    "3.34368e+08";
    object      K;
}
// * * * * * * * * * * * * * * * * * * * * * * * * * * * * * * * * * * * * * //

dimensions      [0 1 -1 0 0 0 0];

internalField   nonuniform List<scalar> 
9554
(
8.86006e-12
8.00021e-12
1.11115e-10
3.37957e-09
8.50543e-09
1.4218e-08
1.992e-08
2.53099e-08
3.0233e-08
3.46155e-08
3.84318e-08
4.16849e-08
4.43962e-08
4.65987e-08
4.83326e-08
4.96429e-08
5.05766e-08
5.11812e-08
5.15032e-08
5.15871e-08
5.14746e-08
5.12037e-08
8.85907e-12
7.99955e-12
1.11109e-10
3.37945e-09
8.50512e-09
1.42175e-08
1.99193e-08
2.53089e-08
3.02316e-08
3.4614e-08
3.843e-08
4.16829e-08
4.4394e-08
4.65963e-08
4.83301e-08
4.96403e-08
5.05739e-08
5.11784e-08
5.15003e-08
5.15842e-08
5.14716e-08
5.12008e-08
8.85711e-12
7.99824e-12
1.11097e-10
3.3792e-09
8.5045e-09
1.42164e-08
1.99177e-08
2.53068e-08
3.0229e-08
3.46109e-08
3.84265e-08
4.16789e-08
4.43897e-08
4.65916e-08
4.83251e-08
4.96351e-08
5.05685e-08
5.11728e-08
5.14946e-08
5.15784e-08
5.14658e-08
5.1195e-08
8.85416e-12
7.99628e-12
1.1108e-10
3.37882e-09
8.50357e-09
1.42148e-08
1.99153e-08
2.53036e-08
3.02251e-08
3.46062e-08
3.84211e-08
4.16729e-08
4.43831e-08
4.65845e-08
4.83176e-08
4.96272e-08
5.05603e-08
5.11644e-08
5.1486e-08
5.15698e-08
5.14571e-08
5.11862e-08
8.85022e-12
7.99366e-12
1.11057e-10
3.37832e-09
8.50233e-09
1.42127e-08
1.99121e-08
2.52994e-08
3.02199e-08
3.46e-08
3.8414e-08
4.16649e-08
4.43743e-08
4.65751e-08
4.83076e-08
4.96167e-08
5.05494e-08
5.11532e-08
5.14746e-08
5.15582e-08
5.14455e-08
5.11746e-08
8.8453e-12
7.99039e-12
1.11028e-10
3.3777e-09
8.50078e-09
1.421e-08
1.99082e-08
2.52942e-08
3.02133e-08
3.45922e-08
3.8405e-08
4.1655e-08
4.43634e-08
4.65633e-08
4.82951e-08
4.96036e-08
5.05358e-08
5.11392e-08
5.14604e-08
5.15438e-08
5.1431e-08
5.11601e-08
8.83939e-12
7.98648e-12
1.10993e-10
3.37696e-09
8.49893e-09
1.42067e-08
1.99035e-08
2.52879e-08
3.02055e-08
3.45829e-08
3.83943e-08
4.1643e-08
4.43502e-08
4.65491e-08
4.82801e-08
4.95878e-08
5.05195e-08
5.11224e-08
5.14433e-08
5.15265e-08
5.14136e-08
5.11427e-08
8.83249e-12
7.98193e-12
1.10953e-10
3.37609e-09
8.49677e-09
1.4203e-08
1.98979e-08
2.52806e-08
3.01964e-08
3.4572e-08
3.83818e-08
4.1629e-08
4.43349e-08
4.65327e-08
4.82626e-08
4.95695e-08
5.05004e-08
5.11029e-08
5.14234e-08
5.15063e-08
5.13933e-08
5.11224e-08
8.82462e-12
7.97676e-12
1.10908e-10
3.3751e-09
8.49431e-09
1.41987e-08
1.98916e-08
2.52722e-08
3.01859e-08
3.45596e-08
3.83676e-08
4.1613e-08
4.43174e-08
4.65138e-08
4.82426e-08
4.95486e-08
5.04787e-08
5.10806e-08
5.14006e-08
5.14833e-08
5.13702e-08
5.10993e-08
8.81576e-12
7.97096e-12
1.10858e-10
3.37399e-09
8.49154e-09
1.41939e-08
1.98846e-08
2.52628e-08
3.01742e-08
3.45457e-08
3.83515e-08
4.15951e-08
4.42978e-08
4.64927e-08
4.82201e-08
4.9525e-08
5.04543e-08
5.10555e-08
5.1375e-08
5.14574e-08
5.13442e-08
5.10733e-08
8.80592e-12
7.96456e-12
1.10802e-10
3.37276e-09
8.48847e-09
1.41885e-08
1.98767e-08
2.52523e-08
3.01612e-08
3.45302e-08
3.83337e-08
4.15752e-08
4.4276e-08
4.64692e-08
4.81952e-08
4.94989e-08
5.04272e-08
5.10276e-08
5.13466e-08
5.14287e-08
5.13153e-08
5.10444e-08
8.79512e-12
7.95756e-12
1.10741e-10
3.37142e-09
8.4851e-09
1.41827e-08
1.98681e-08
2.52409e-08
3.01469e-08
3.45132e-08
3.83142e-08
4.15533e-08
4.4252e-08
4.64434e-08
4.81678e-08
4.94702e-08
5.03974e-08
5.0997e-08
5.13155e-08
5.13971e-08
5.12835e-08
5.10126e-08
8.78336e-12
7.94999e-12
1.10676e-10
3.36995e-09
8.48144e-09
1.41763e-08
1.98587e-08
2.52284e-08
3.01313e-08
3.44947e-08
3.82929e-08
4.15295e-08
4.42259e-08
4.64153e-08
4.8138e-08
4.94389e-08
5.0365e-08
5.09637e-08
5.12815e-08
5.13628e-08
5.1249e-08
5.09781e-08
8.77066e-12
7.94184e-12
1.10605e-10
3.36837e-09
8.47748e-09
1.41694e-08
1.98486e-08
2.52149e-08
3.01145e-08
3.44747e-08
3.827e-08
4.15038e-08
4.41978e-08
4.63849e-08
4.81058e-08
4.94051e-08
5.033e-08
5.09277e-08
5.12448e-08
5.13256e-08
5.12116e-08
5.09407e-08
8.75703e-12
7.93313e-12
1.10529e-10
3.36668e-09
8.47323e-09
1.4162e-08
1.98377e-08
2.52004e-08
3.00965e-08
3.44532e-08
3.82453e-08
4.14762e-08
4.41675e-08
4.63524e-08
4.80712e-08
4.93689e-08
5.02923e-08
5.0889e-08
5.12053e-08
5.12857e-08
5.11715e-08
5.09006e-08
8.74248e-12
7.92383e-12
1.10447e-10
3.36486e-09
8.46869e-09
1.41541e-08
1.9826e-08
2.51849e-08
3.00773e-08
3.44304e-08
3.8219e-08
4.14468e-08
4.41352e-08
4.63176e-08
4.80343e-08
4.93301e-08
5.02521e-08
5.08477e-08
5.11632e-08
5.1243e-08
5.11286e-08
5.08577e-08
8.72704e-12
7.91393e-12
1.10358e-10
3.36292e-09
8.46385e-09
1.41456e-08
1.98137e-08
2.51686e-08
3.00569e-08
3.44061e-08
3.81911e-08
4.14156e-08
4.4101e-08
4.62807e-08
4.79951e-08
4.9289e-08
5.02095e-08
5.08038e-08
5.11185e-08
5.11977e-08
5.1083e-08
5.08121e-08
8.7107e-12
7.90334e-12
1.10261e-10
3.36086e-09
8.45873e-09
1.41368e-08
1.98007e-08
2.51513e-08
3.00354e-08
3.43806e-08
3.81618e-08
4.13827e-08
4.4065e-08
4.62419e-08
4.79538e-08
4.92456e-08
5.01644e-08
5.07574e-08
5.10711e-08
5.11498e-08
5.10347e-08
5.07638e-08
8.69346e-12
7.89197e-12
1.10154e-10
3.35866e-09
8.45333e-09
1.41274e-08
1.9787e-08
2.51332e-08
3.00129e-08
3.43538e-08
3.8131e-08
4.13483e-08
4.40272e-08
4.62011e-08
4.79104e-08
4.92001e-08
5.0117e-08
5.07086e-08
5.10213e-08
5.10993e-08
5.09839e-08
5.07129e-08
8.67529e-12
7.87963e-12
1.10034e-10
3.35631e-09
8.44765e-09
1.41177e-08
1.97728e-08
2.51144e-08
2.99895e-08
3.4326e-08
3.80991e-08
4.13124e-08
4.39878e-08
4.61585e-08
4.78651e-08
4.91524e-08
5.00674e-08
5.06575e-08
5.0969e-08
5.10463e-08
5.09305e-08
5.06595e-08
8.65611e-12
7.86608e-12
1.09898e-10
3.35382e-09
8.44171e-09
1.41075e-08
1.97581e-08
2.5095e-08
2.99654e-08
3.42974e-08
3.80662e-08
4.12754e-08
4.39471e-08
4.61145e-08
4.78181e-08
4.91029e-08
5.00158e-08
5.06042e-08
5.09145e-08
5.0991e-08
5.08747e-08
5.06036e-08
8.63583e-12
7.85101e-12
1.09744e-10
3.35119e-09
8.43555e-09
1.40972e-08
1.97432e-08
2.50753e-08
2.99409e-08
3.42683e-08
3.80326e-08
4.12376e-08
4.39054e-08
4.60692e-08
4.77697e-08
4.90518e-08
4.99624e-08
5.0549e-08
5.08579e-08
5.09334e-08
5.08167e-08
5.05454e-08
8.61427e-12
7.83403e-12
1.09568e-10
3.34842e-09
8.42926e-09
1.40867e-08
1.97281e-08
2.50555e-08
2.99164e-08
3.4239e-08
3.79987e-08
4.11994e-08
4.38631e-08
4.60231e-08
4.77202e-08
4.89993e-08
4.99074e-08
5.0492e-08
5.07994e-08
5.08738e-08
5.07564e-08
5.04848e-08
8.59119e-12
7.81477e-12
1.09373e-10
3.34557e-09
8.42297e-09
1.40764e-08
1.97134e-08
2.50362e-08
2.98924e-08
3.42102e-08
3.79652e-08
4.11613e-08
4.38207e-08
4.59767e-08
4.76701e-08
4.89459e-08
4.98513e-08
5.04336e-08
5.07392e-08
5.08123e-08
5.06941e-08
5.04222e-08
8.56629e-12
7.79295e-12
1.09164e-10
3.34274e-09
8.41694e-09
1.40666e-08
1.96996e-08
2.5018e-08
2.98696e-08
3.41827e-08
3.79328e-08
4.11242e-08
4.37789e-08
4.59305e-08
4.76199e-08
4.88921e-08
4.97943e-08
5.0374e-08
5.06776e-08
5.07492e-08
5.063e-08
5.03576e-08
8.53924e-12
7.76859e-12
1.08958e-10
3.34014e-09
8.4116e-09
1.40581e-08
1.96875e-08
2.50019e-08
2.98491e-08
3.41575e-08
3.79026e-08
4.10889e-08
4.37386e-08
4.58854e-08
4.75702e-08
4.88384e-08
4.97371e-08
5.03138e-08
5.0615e-08
5.06848e-08
5.05644e-08
5.02913e-08
8.50974e-12
7.74241e-12
1.08789e-10
3.33811e-09
8.40762e-09
1.40518e-08
1.96784e-08
2.49893e-08
2.98324e-08
3.4136e-08
3.7876e-08
4.10568e-08
4.37009e-08
4.58423e-08
4.75221e-08
4.87856e-08
4.96802e-08
5.02534e-08
5.05518e-08
5.06194e-08
5.04975e-08
5.02234e-08
8.47771e-12
7.71637e-12
1.08716e-10
3.33726e-09
8.40609e-09
1.40493e-08
1.96741e-08
2.49822e-08
2.98214e-08
3.41202e-08
3.78547e-08
4.10294e-08
4.36674e-08
4.58026e-08
4.74765e-08
4.87346e-08
4.96243e-08
5.01934e-08
5.04884e-08
5.05534e-08
5.04295e-08
5.01543e-08
8.44351e-12
7.69453e-12
1.08843e-10
3.33856e-09
8.4087e-09
1.40527e-08
1.96771e-08
2.49833e-08
2.98188e-08
3.41126e-08
3.78409e-08
4.10088e-08
4.36396e-08
4.57676e-08
4.74346e-08
4.86863e-08
4.95704e-08
5.01346e-08
5.04254e-08
5.04872e-08
5.0361e-08
5.00841e-08
8.40847e-12
7.68436e-12
1.0934e-10
3.34354e-09
8.41801e-09
1.40654e-08
1.96912e-08
2.49962e-08
2.98281e-08
3.41163e-08
3.78375e-08
4.09974e-08
4.36196e-08
4.57391e-08
4.73979e-08
4.8642e-08
4.95192e-08
5.00775e-08
5.03635e-08
5.04214e-08
5.02922e-08
5.00133e-08
8.3755e-12
7.69871e-12
1.10483e-10
3.35462e-09
8.43787e-09
1.40921e-08
1.97212e-08
2.50257e-08
2.98538e-08
3.41353e-08
3.78479e-08
4.0998e-08
4.36099e-08
4.57191e-08
4.7368e-08
4.86029e-08
4.9472e-08
5.00232e-08
5.03033e-08
5.03564e-08
5.02236e-08
4.9942e-08
8.35022e-12
7.75935e-12
1.12721e-10
3.37555e-09
8.474e-09
1.41395e-08
1.97741e-08
2.50784e-08
2.99015e-08
3.41744e-08
3.78762e-08
4.10141e-08
4.36132e-08
4.57098e-08
4.73467e-08
4.85706e-08
4.94298e-08
4.99725e-08
5.02454e-08
5.02928e-08
5.01555e-08
4.98708e-08
8.34279e-12
7.90425e-12
1.16807e-10
3.41209e-09
8.53476e-09
1.42169e-08
1.98588e-08
2.51621e-08
2.99779e-08
3.42394e-08
3.79269e-08
4.10492e-08
4.36325e-08
4.57136e-08
4.73359e-08
4.85464e-08
4.93938e-08
4.99263e-08
5.01907e-08
5.02312e-08
5.00886e-08
4.97999e-08
8.37198e-12
8.20409e-12
1.23967e-10
3.47313e-09
8.63237e-09
1.43369e-08
1.99869e-08
2.52867e-08
3.00912e-08
3.43364e-08
3.80051e-08
4.11076e-08
4.3671e-08
4.5733e-08
4.73376e-08
4.85321e-08
4.93653e-08
4.98856e-08
5.01399e-08
5.01721e-08
5.00231e-08
4.97296e-08
8.47434e-12
8.76948e-12
1.36488e-10
3.57279e-09
8.78451e-09
1.45165e-08
2.01726e-08
2.54636e-08
3.02501e-08
3.44724e-08
3.81161e-08
4.11932e-08
4.37319e-08
4.57706e-08
4.73537e-08
4.85289e-08
4.93453e-08
4.98513e-08
5.00936e-08
5.01161e-08
4.99595e-08
4.96603e-08
8.69256e-12
9.82401e-12
1.58954e-10
3.73401e-09
9.01656e-09
1.47774e-08
2.04324e-08
2.57047e-08
3.04634e-08
3.46541e-08
3.8265e-08
4.13099e-08
4.38181e-08
4.58285e-08
4.7386e-08
4.85385e-08
4.93351e-08
4.98242e-08
5.00525e-08
5.00638e-08
4.98983e-08
4.95924e-08
9.14838e-12
1.18822e-11
2.01918e-10
3.99525e-09
9.36389e-09
1.51452e-08
2.07837e-08
2.60218e-08
3.07393e-08
3.4887e-08
3.8456e-08
4.14611e-08
4.39323e-08
4.59089e-08
4.7436e-08
4.85618e-08
4.93354e-08
4.9805e-08
5.00172e-08
5.00154e-08
4.98397e-08
4.95261e-08
1.00103e-11
1.62199e-11
2.95967e-10
4.42128e-09
9.8709e-09
1.56451e-08
2.12402e-08
2.64229e-08
3.10831e-08
3.51755e-08
3.86924e-08
4.16492e-08
4.40763e-08
4.60131e-08
4.7505e-08
4.86e-08
4.9347e-08
4.97943e-08
4.9988e-08
4.99714e-08
4.9784e-08
4.94615e-08
1.17896e-11
2.67219e-11
5.66154e-10
5.09945e-09
1.05728e-08
1.62888e-08
2.18058e-08
2.69102e-08
3.14967e-08
3.55211e-08
3.89757e-08
4.18757e-08
4.42514e-08
4.61423e-08
4.75937e-08
4.86534e-08
4.93704e-08
4.97924e-08
4.99654e-08
4.9932e-08
4.97315e-08
4.9399e-08
1.51446e-11
5.60499e-11
1.22074e-09
5.96783e-09
1.14326e-08
1.70526e-08
2.24674e-08
2.74772e-08
3.19775e-08
3.59232e-08
3.93059e-08
4.21408e-08
4.44579e-08
4.62967e-08
4.77023e-08
4.87224e-08
4.94057e-08
4.97995e-08
4.99493e-08
4.98973e-08
4.96822e-08
4.93386e-08
2.98433e-11
2.33172e-10
7.69084e-11
1.65192e-11
3.40695e-12
6.03291e-12
5.30792e-12
6.31854e-13
3.22722e-12
1.5265e-11
1.8944e-12
5.8722e-13
1.70465e-12
3.65572e-12
2.50346e-12
1.63392e-13
2.53739e-12
1.7068e-11
1.8784e-12
3.91195e-12
3.79759e-12
7.8639e-12
2.49798e-12
5.3745e-13
1.80408e-12
5.69827e-12
7.0486e-12
7.75491e-13
4.03914e-12
2.54695e-11
6.80873e-12
1.61274e-11
1.84173e-11
6.47078e-12
1.98699e-08
7.63881e-11
1.60297e-08
3.7725e-08
1.96588e-12
8.87112e-11
5.44989e-12
4.5416e-12
1.10677e-11
1.72573e-11
2.1705e-11
2.82591e-11
1.33048e-11
2.97243e-09
1.81842e-11
7.30568e-09
5.18835e-12
2.32297e-09
1.32455e-10
1.08244e-08
2.91979e-08
3.88955e-08
2.55327e-08
3.61799e-08
9.97809e-12
4.39193e-12
2.60222e-12
3.74084e-09
3.88934e-09
9.7774e-09
4.41213e-12
1.85275e-08
2.0012e-09
9.98385e-09
5.02478e-09
1.66937e-08
4.69131e-09
2.0819e-08
6.78585e-09
1.10135e-08
1.23881e-08
2.5092e-08
8.20099e-09
2.66427e-08
1.57446e-08
1.90761e-08
1.72442e-08
3.24081e-08
1.6143e-08
2.13203e-08
2.19168e-08
3.00345e-08
1.3363e-08
2.49206e-08
2.05335e-08
3.24065e-08
2.71545e-08
3.45366e-08
1.83652e-08
2.50128e-08
3.29268e-08
3.4004e-08
2.10323e-08
3.54611e-08
1.94879e-08
2.58515e-08
2.56394e-08
3.45739e-08
2.20051e-08
2.6819e-08
1.97491e-08
2.0067e-08
1.73434e-08
1.79553e-08
3.60357e-08
3.54809e-08
1.52853e-08
1.34813e-08
3.78129e-08
7.13226e-09
3.68227e-12
7.21614e-10
1.67588e-08
6.15481e-10
1.89603e-08
2.85842e-08
8.62163e-09
1.30125e-08
2.88434e-08
3.24043e-08
1.3544e-08
5.51373e-12
4.93074e-09
1.60753e-08
3.3742e-08
2.52069e-08
1.70237e-08
2.37398e-08
1.50782e-08
6.04692e-10
1.38031e-12
6.74557e-11
9.87331e-09
2.35286e-08
3.07537e-08
2.77804e-08
3.37552e-08
3.48599e-09
1.81952e-08
1.1595e-08
2.18535e-08
2.46226e-08
3.45851e-08
2.2843e-08
1.23542e-08
1.28777e-08
2.57976e-08
3.78497e-08
2.69654e-08
3.71695e-08
2.62884e-08
7.59002e-09
2.08845e-08
2.55581e-09
1.49029e-08
9.00376e-09
8.81527e-11
2.12969e-10
3.02665e-11
3.82652e-12
5.59239e-12
3.32288e-08
3.44067e-08
2.76637e-08
1.76812e-08
3.78564e-08
2.93739e-08
2.37216e-08
1.75142e-08
3.72032e-08
2.91052e-08
3.44628e-08
2.54801e-08
1.21347e-08
2.01906e-08
4.10559e-09
3.987e-09
4.04704e-12
1.04278e-09
1.69314e-08
1.06446e-08
1.93074e-08
2.36777e-08
1.14434e-08
5.10765e-09
1.69473e-08
2.77749e-08
8.28557e-09
1.88622e-08
2.80526e-08
3.72037e-08
2.25753e-08
1.44444e-08
2.17301e-08
3.17273e-08
3.66877e-09
7.3912e-09
2.51545e-08
2.9814e-08
5.85729e-09
1.59016e-11
1.59539e-08
2.26808e-08
1.4236e-11
2.2065e-09
3.86884e-08
3.10257e-08
3.27701e-08
2.60666e-08
3.21345e-08
2.60486e-08
2.30381e-08
3.13458e-08
2.08392e-08
2.89224e-08
1.28128e-08
2.54113e-08
2.31814e-12
9.55472e-12
2.02559e-08
1.41243e-08
5.54088e-09
1.6207e-11
9.53058e-09
3.20591e-09
5.6975e-09
5.49889e-11
1.86158e-08
1.46489e-08
8.77955e-09
1.30525e-08
3.61985e-08
3.04775e-08
1.22448e-08
6.39594e-09
3.72469e-08
3.0172e-08
1.61409e-08
1.03587e-08
2.89851e-08
1.91069e-08
1.38865e-08
2.09278e-08
3.91628e-08
3.23662e-08
3.50572e-08
3.86419e-08
4.6952e-12
5.5104e-12
2.28537e-08
1.5344e-08
1.60997e-08
2.19856e-08
2.40649e-09
3.82362e-09
3.31739e-08
2.77522e-08
1.76548e-08
1.58854e-08
7.63338e-09
2.08734e-09
1.56232e-08
2.21883e-08
2.10911e-08
1.99049e-08
3.45462e-08
3.60133e-08
1.17741e-12
3.50048e-10
2.43611e-11
1.63718e-12
2.01417e-08
1.6158e-08
1.37835e-08
2.0931e-08
1.55419e-08
2.32063e-08
1.40571e-11
2.53568e-11
2.96565e-08
2.28083e-08
1.21588e-09
7.31788e-13
2.56345e-08
1.82295e-08
2.18961e-08
2.34026e-08
2.8789e-08
2.19559e-08
2.61023e-09
2.34349e-11
2.98369e-08
3.43055e-08
3.37739e-08
3.63728e-08
5.35946e-09
9.87269e-09
1.36957e-08
8.28336e-09
2.46152e-08
2.35813e-08
1.34481e-09
3.96749e-09
1.2057e-08
6.49686e-09
2.79557e-08
2.22753e-08
8.03912e-09
1.4727e-08
4.75777e-09
5.7878e-10
3.05915e-08
2.61127e-08
1.91017e-08
2.65618e-08
7.31472e-09
9.45036e-09
1.56435e-08
1.4571e-08
3.58421e-08
3.22044e-08
3.08117e-08
2.81355e-08
3.09451e-08
3.1854e-08
1.91765e-08
2.38161e-08
9.81904e-12
1.9083e-09
9.01886e-09
4.96133e-09
1.95347e-08
1.71763e-08
6.3614e-11
2.26697e-09
2.31156e-08
1.76518e-08
2.36004e-08
2.51746e-08
3.50283e-08
3.08541e-08
2.42221e-08
2.7376e-08
4.30568e-09
7.32451e-10
2.57059e-08
2.05953e-08
3.0357e-08
3.32747e-08
1.57699e-08
1.19208e-08
2.31685e-12
1.25845e-11
2.70173e-08
2.16351e-08
2.74077e-08
2.98891e-08
1.03563e-08
3.6782e-09
2.95856e-08
3.24695e-08
2.2577e-08
2.56416e-08
5.19712e-11
2.19328e-12
5.4526e-09
2.45975e-09
1.9494e-08
2.34659e-08
1.15704e-08
1.55091e-08
2.12608e-08
1.73658e-08
2.02042e-08
2.51782e-08
2.72126e-08
2.2105e-08
2.64285e-08
2.90907e-08
3.07309e-08
3.28842e-08
1.70757e-08
1.68252e-08
5.79387e-09
1.32748e-09
1.59454e-08
1.84737e-08
2.72937e-08
2.41911e-08
3.84045e-08
3.53991e-08
1.48272e-08
1.9476e-08
1.67046e-08
1.26226e-08
3.14712e-08
2.88426e-08
2.62664e-08
2.90671e-08
5.6298e-10
7.82366e-12
3.62858e-08
3.42937e-08
1.27784e-08
1.67706e-08
1.46018e-08
1.00325e-08
3.0106e-08
3.21992e-08
2.57015e-12
2.12761e-11
1.22216e-08
7.17081e-09
1.03077e-11
4.81414e-11
1.20304e-08
1.50567e-08
4.04338e-09
9.29876e-10
1.83407e-08
1.57683e-08
1.13974e-08
7.64798e-09
5.52187e-12
1.25368e-12
4.38546e-10
2.50027e-11
3.0611e-08
3.45858e-08
3.50457e-09
2.04143e-09
3.2455e-08
2.9531e-08
2.57663e-09
6.45682e-09
2.10618e-11
2.42461e-11
3.60688e-08
3.89898e-08
1.97553e-08
1.56697e-08
3.79788e-08
3.81673e-08
3.73007e-08
3.7724e-08
3.1978e-08
3.55391e-08
6.70807e-09
9.55426e-09
2.13247e-08
1.80426e-08
1.70252e-08
1.71255e-08
9.91444e-10
5.72294e-10
9.96225e-09
8.8604e-09
2.35144e-08
2.00358e-08
5.24467e-11
2.79597e-10
9.44192e-09
1.38784e-08
5.48244e-09
7.06253e-09
1.11019e-08
1.44741e-08
1.15446e-08
8.14321e-09
2.06147e-08
1.72459e-08
1.39296e-08
1.50021e-08
8.89389e-12
6.34785e-11
2.52421e-11
2.04904e-12
3.5887e-08
3.28119e-08
2.17737e-08
2.12007e-08
2.89793e-08
2.67487e-08
2.06693e-12
2.82277e-11
6.33771e-12
1.31222e-08
3.58867e-11
7.61106e-12
1.29899e-11
1.05845e-11
9.43743e-12
6.97042e-13
3.82412e-12
9.62746e-13
4.45576e-12
1.82172e-11
5.29268e-12
1.98705e-12
1.97686e-12
7.1336e-12
4.35571e-12
9.45264e-10
1.47993e-12
7.95466e-12
4.46459e-09
1.17592e-08
4.77159e-09
1.9449e-12
3.02396e-13
3.65544e-09
1.50834e-12
2.77282e-09
7.04207e-12
6.33096e-09
1.41966e-12
3.12825e-09
3.19052e-09
3.66404e-09
3.01184e-12
9.75577e-09
4.1373e-12
9.59641e-09
8.89745e-10
4.46225e-10
5.70407e-12
1.06535e-08
4.42902e-09
4.57454e-09
9.74522e-11
1.25723e-08
9.70826e-11
7.8723e-09
2.12447e-11
1.16929e-09
7.95194e-13
1.12088e-08
8.50436e-09
3.61822e-09
1.15099e-08
6.48412e-12
3.14694e-13
4.17833e-09
1.08645e-08
5.28151e-10
1.06574e-08
4.11237e-12
5.73554e-12
9.4556e-09
2.45645e-11
6.22115e-09
2.58009e-12
2.95574e-09
1.22845e-09
1.1682e-12
1.13299e-08
6.79908e-12
6.23541e-12
4.79091e-09
5.79567e-09
8.23416e-09
8.88575e-09
5.64168e-11
3.18114e-10
1.78552e-10
1.10968e-10
3.18644e-12
1.21228e-12
1.70224e-12
8.73878e-11
1.09366e-12
5.2324e-09
1.08285e-08
4.52608e-12
2.61586e-09
4.02334e-12
3.6825e-09
1.09061e-11
1.80774e-11
2.13068e-09
1.78477e-09
4.84536e-09
8.67593e-09
4.90996e-09
5.97428e-10
1.29712e-11
1.32721e-11
2.81937e-09
1.13976e-08
5.39667e-09
7.51636e-09
2.94585e-12
2.24345e-09
8.51119e-09
1.30431e-08
2.27037e-12
8.81523e-10
3.44728e-09
1.28508e-08
2.89502e-09
1.10703e-08
2.41835e-12
1.85556e-12
6.9731e-12
2.33238e-11
1.19301e-12
4.41896e-10
4.16712e-09
4.61651e-10
5.57602e-12
1.89202e-12
3.03695e-09
7.30774e-09
2.37551e-09
9.47526e-12
2.19254e-10
6.02198e-10
5.49373e-11
2.50957e-12
5.15827e-10
1.07104e-11
4.50489e-09
1.70771e-10
2.0614e-09
6.48958e-09
4.83219e-09
7.55411e-09
4.46436e-09
2.8071e-10
4.16784e-11
3.61715e-09
9.91083e-12
2.90296e-12
2.24334e-09
4.2619e-10
5.3301e-12
2.17274e-12
1.06765e-12
4.86025e-12
1.1608e-08
6.8733e-09
1.51767e-11
5.56017e-12
2.67648e-12
3.97972e-12
7.31348e-09
1.29108e-08
5.19995e-12
2.17367e-12
3.40633e-13
5.19709e-12
2.40514e-12
6.66682e-11
9.75152e-12
6.823e-11
4.77351e-09
3.55929e-10
2.228e-11
2.96058e-09
3.21099e-12
2.6966e-11
9.72825e-12
4.2122e-10
1.89174e-10
9.4491e-12
8.67077e-09
1.10723e-08
1.32299e-08
7.8351e-09
9.36545e-09
1.31973e-08
1.2644e-08
8.10634e-09
9.75177e-09
5.84797e-09
1.2328e-08
8.00298e-09
1.54452e-09
6.92987e-09
1.64415e-12
1.20977e-12
1.05492e-08
8.6276e-09
1.64982e-12
6.00742e-11
7.93687e-13
3.08276e-12
1.18768e-09
1.62875e-09
1.64237e-11
3.21957e-11
2.06587e-11
5.38168e-12
6.28756e-10
4.93724e-09
6.19548e-09
6.7139e-09
1.77944e-12
4.59388e-12
3.53564e-09
1.14139e-09
8.13202e-09
2.89555e-09
3.4279e-09
3.92621e-09
5.53679e-12
1.21449e-11
4.86136e-12
4.89234e-12
1.76885e-12
2.21283e-11
1.02852e-12
6.91807e-13
1.01459e-09
5.51551e-12
7.114e-09
6.25953e-09
5.43012e-09
4.30346e-09
2.02811e-12
9.972e-11
7.4483e-12
1.71774e-09
8.50288e-09
8.17159e-09
1.31433e-11
5.76503e-12
6.70863e-12
7.45576e-12
6.69642e-10
1.03303e-09
7.37757e-11
1.16833e-09
9.18604e-10
3.98793e-10
2.44006e-11
5.02699e-12
6.68019e-09
5.77691e-09
5.07571e-11
8.66912e-10
3.26948e-09
1.3152e-09
2.3214e-12
6.44827e-12
2.0629e-09
5.95283e-10
3.91779e-09
8.22153e-09
1.36329e-09
1.82215e-11
2.36031e-09
1.67817e-09
7.31711e-11
1.64789e-09
2.05648e-12
4.32442e-12
1.91238e-11
2.44211e-11
1.42975e-10
2.13265e-10
1.09802e-09
3.21825e-10
1.68738e-12
4.61563e-13
6.41736e-09
3.53434e-09
6.58627e-09
4.09242e-09
4.2236e-12
4.72342e-12
2.68349e-09
6.64538e-09
2.95892e-09
2.41412e-09
4.85639e-09
1.95376e-09
1.07275e-08
6.75132e-09
7.04685e-09
6.06068e-09
6.71333e-12
1.75121e-11
1.40058e-09
2.82905e-09
1.68467e-11
4.63388e-11
7.04442e-12
8.87807e-12
8.7911e-12
1.0624e-11
8.97636e-12
1.4494e-11
9.03239e-12
1.08816e-11
9.05581e-12
1.10316e-11
9.01162e-12
1.06522e-11
9.02501e-12
1.04143e-11
8.87904e-12
1.07001e-11
8.75016e-12
7.88376e-12
8.54531e-12
9.53679e-12
8.18011e-12
9.06047e-12
7.63144e-12
7.71053e-12
6.65154e-12
5.01122e-12
5.37863e-12
3.60231e-12
5.12621e-12
5.24719e-12
1.69022e-11
3.00682e-11
7.01163e-12
8.92251e-12
8.6703e-12
1.00383e-11
9.16878e-12
7.35271e-12
9.16826e-12
9.36228e-12
9.10443e-12
1.04394e-11
8.93322e-12
1.03895e-11
8.84933e-12
1.16001e-11
8.88001e-12
8.19133e-12
8.71595e-12
1.09034e-11
8.42271e-12
1.05172e-11
8.13607e-12
6.85709e-12
7.60124e-12
7.11371e-12
6.66538e-12
4.38731e-12
5.41525e-12
4.34879e-12
5.04363e-12
6.71365e-12
1.18421e-08
1.5963e-11
6.80606e-12
1.32073e-08
3.97089e-11
3.79693e-12
1.68548e-11
8.70245e-12
6.83849e-12
5.5659e-12
2.5776e-12
1.37218e-12
4.99639e-12
7.50368e-13
7.40393e-12
2.63938e-11
3.19803e-12
6.61023e-12
7.28091e-12
2.6181e-09
3.95823e-12
2.63429e-11
4.52621e-09
8.56525e-13
1.58646e-12
6.75293e-09
1.2859e-10
5.0409e-09
8.17651e-12
4.69469e-09
3.93695e-12
7.79975e-09
2.84196e-09
2.24456e-10
7.6948e-12
9.13442e-09
1.48229e-11
8.48242e-09
8.23262e-10
1.01907e-09
1.22589e-11
1.00704e-08
4.79159e-09
9.00176e-09
1.04922e-11
1.30789e-09
2.55866e-11
8.05775e-09
1.10471e-09
1.57651e-09
1.19371e-08
6.82474e-12
2.45623e-10
4.04207e-09
8.60455e-09
8.5091e-09
1.14132e-08
5.68712e-12
1.11035e-12
4.86318e-09
6.59253e-09
2.15721e-12
7.63894e-09
7.70484e-12
7.7727e-12
1.12828e-08
9.2769e-12
1.00559e-08
9.77043e-10
3.3015e-12
6.17186e-09
6.07978e-12
5.04903e-09
1.22661e-08
6.32104e-09
9.27461e-09
7.27722e-12
8.06725e-09
1.2588e-09
6.90591e-12
2.13411e-12
2.28979e-10
3.24055e-09
1.75797e-13
6.54774e-11
1.47411e-12
1.72697e-11
7.14577e-11
4.49596e-10
3.94247e-09
1.25317e-08
2.17759e-09
1.13798e-08
1.39e-09
4.81954e-09
1.03839e-12
1.28405e-11
5.74555e-11
3.66351e-09
1.32623e-08
6.83414e-12
9.55543e-12
2.07334e-09
8.25485e-09
4.23693e-10
4.83483e-09
1.89019e-12
3.84917e-13
7.9072e-12
4.03186e-10
1.21946e-08
6.64809e-09
1.07897e-08
3.39341e-09
5.21999e-12
8.46076e-13
1.69373e-09
7.97963e-13
1.37495e-08
4.17417e-09
2.25723e-09
3.64608e-12
1.3423e-08
7.05144e-09
6.7203e-10
3.73327e-12
1.03685e-11
8.89458e-12
6.86012e-10
4.95974e-10
5.49578e-09
1.83324e-09
3.94152e-12
2.0028e-11
1.70028e-10
1.89327e-09
4.25535e-12
3.83302e-10
5.28787e-10
5.60656e-09
8.99777e-13
1.34785e-12
3.06694e-12
2.33503e-12
2.48755e-12
2.48651e-12
7.65391e-09
1.56702e-09
6.90365e-09
8.96599e-10
3.0983e-10
4.9253e-09
1.29289e-08
4.90546e-09
1.18566e-08
4.2049e-09
1.07026e-08
5.67748e-09
1.52084e-11
2.09675e-10
3.53165e-10
1.97263e-12
2.64294e-11
2.41501e-12
1.34988e-08
7.40308e-09
1.41068e-12
7.20375e-13
1.26228e-08
7.30843e-09
1.36778e-10
2.29412e-12
9.93651e-12
6.85507e-13
8.3881e-09
3.73281e-09
8.37315e-12
6.34615e-12
1.20694e-11
3.89706e-09
7.62506e-09
1.34102e-08
9.54205e-13
9.78026e-11
3.93807e-12
3.13078e-12
9.73129e-12
5.00266e-12
8.90243e-12
1.99541e-12
7.91043e-09
1.14359e-08
9.09088e-09
1.14753e-08
8.338e-09
1.18925e-08
4.18183e-09
1.50024e-10
1.08454e-12
2.70859e-10
6.89798e-10
2.32933e-09
1.19445e-11
3.162e-12
1.23927e-12
1.83748e-10
6.62796e-12
6.22428e-12
3.70961e-09
7.41551e-09
9.38153e-09
1.28927e-08
2.85673e-10
2.93082e-09
1.97198e-09
7.36823e-09
6.64767e-10
4.90113e-09
4.09154e-09
1.96894e-10
3.57154e-09
7.87345e-09
1.62009e-12
7.3477e-12
1.38375e-12
1.7727e-11
6.84955e-12
9.73283e-10
5.5546e-09
2.0889e-09
1.00878e-09
9.03629e-10
8.15175e-09
5.12476e-09
7.04948e-11
2.0347e-10
3.91985e-09
3.40516e-09
5.35934e-12
1.94519e-12
7.54229e-12
4.7335e-12
8.00945e-11
9.22421e-10
6.89579e-12
1.9474e-11
2.92604e-12
9.96471e-13
5.95568e-09
7.23192e-09
1.5371e-11
2.51666e-09
1.30413e-11
1.74127e-09
1.62544e-12
1.00173e-12
2.37395e-12
5.00682e-12
3.71891e-09
1.51088e-09
2.45078e-09
3.61386e-09
3.36023e-09
6.97717e-09
5.13527e-12
5.52433e-11
4.88657e-09
4.44282e-09
5.85283e-10
5.57439e-12
4.07141e-11
1.49237e-09
1.21496e-08
1.03713e-08
3.97846e-12
1.68717e-09
3.37842e-12
4.30768e-12
3.90358e-09
8.58093e-09
1.25372e-08
8.77329e-09
1.2781e-09
2.10904e-09
1.78037e-09
7.53889e-12
4.74926e-12
5.9543e-12
6.74393e-09
5.50264e-09
1.22227e-09
2.53623e-10
5.90498e-09
5.07108e-09
2.54431e-12
1.47573e-11
2.49059e-09
4.13126e-09
1.05259e-08
1.00823e-08
7.22239e-09
1.00886e-08
2.91336e-09
3.69832e-09
1.03342e-09
2.51196e-09
1.22052e-09
1.84212e-11
4.61354e-12
1.02266e-11
2.14789e-12
9.86976e-12
7.02275e-12
2.6099e-11
1.00896e-08
1.38469e-08
2.29144e-09
2.91388e-09
3.58785e-08
7.07491e-11
1.77841e-08
3.88701e-08
1.72129e-12
7.59988e-11
1.00458e-11
1.80771e-11
8.96349e-12
4.68263e-11
2.51436e-11
3.58307e-10
1.32705e-11
1.22571e-10
3.32556e-11
9.11654e-12
9.76679e-12
3.18203e-11
9.21248e-12
2.76958e-08
2.18123e-08
3.12879e-08
1.74479e-08
3.7994e-08
3.78734e-08
7.9616e-12
1.08952e-11
1.12509e-09
4.58017e-12
3.44676e-09
3.00166e-10
9.41598e-09
1.59292e-10
5.86852e-09
1.76607e-09
1.45205e-08
9.29241e-09
1.73758e-08
4.8885e-09
1.77119e-08
1.23519e-08
2.29577e-08
1.20213e-08
1.91877e-08
1.02858e-08
2.43944e-08
2.2416e-08
1.62848e-08
1.63576e-08
2.85674e-08
1.47202e-08
3.02566e-08
2.63977e-08
2.52578e-08
1.68072e-08
3.23466e-08
2.90727e-08
2.9107e-08
2.05573e-08
2.71343e-08
1.94865e-08
3.30469e-08
2.17648e-08
2.92884e-08
2.21469e-08
3.64578e-08
1.8203e-08
3.18378e-08
3.09913e-08
2.99447e-08
2.24256e-08
2.98242e-08
3.0893e-08
3.5949e-08
1.99759e-08
3.72991e-08
1.99302e-08
1.76035e-08
3.40916e-08
3.19338e-08
1.65e-08
1.54711e-08
3.01113e-08
1.13098e-08
2.43592e-08
5.5249e-09
2.07134e-08
9.55797e-09
2.5548e-09
5.24895e-09
1.45188e-11
2.24332e-08
1.77154e-08
1.6404e-08
3.05128e-08
8.22648e-09
3.10066e-11
2.09364e-09
5.34277e-12
3.48113e-08
2.28079e-08
1.77188e-08
1.87957e-08
1.75079e-08
1.08566e-08
2.44575e-08
1.07688e-08
2.62801e-08
2.65946e-08
5.67556e-11
7.376e-09
6.36464e-09
1.88068e-08
1.93201e-08
7.7715e-09
3.18219e-08
3.80977e-08
3.16012e-08
3.61669e-08
1.67107e-08
2.53944e-08
1.92051e-08
3.18048e-08
1.15387e-11
9.30817e-11
9.52563e-09
1.08614e-08
2.79825e-08
3.77031e-08
2.34689e-08
2.22595e-08
1.38937e-08
4.61586e-09
3.46442e-08
3.85462e-08
6.40156e-12
2.3516e-10
3.1022e-08
3.56444e-08
7.01403e-09
7.91715e-09
1.75904e-08
2.76558e-08
3.09773e-08
3.40889e-08
1.87916e-08
1.37645e-08
1.1294e-11
1.95585e-10
4.12259e-09
4.56549e-09
1.54786e-08
2.59721e-08
3.33312e-08
3.78087e-08
3.01822e-08
2.55952e-08
4.0257e-09
7.97368e-10
2.74207e-08
1.59697e-08
1.46053e-08
2.18648e-08
1.07525e-08
4.47412e-09
2.5675e-08
2.01792e-08
1.18785e-08
1.4952e-08
3.72582e-11
1.74554e-11
1.11511e-08
1.43196e-08
1.59381e-08
2.26724e-08
1.47991e-08
2.35376e-08
3.04256e-08
2.68438e-08
7.32967e-09
1.0417e-08
3.00541e-08
2.32041e-08
2.89102e-12
9.69053e-10
1.22743e-11
2.66259e-12
2.64548e-12
1.05301e-11
2.84305e-08
2.26835e-08
3.10015e-08
2.25926e-08
2.73242e-08
2.43582e-08
3.46763e-08
3.67919e-08
3.32015e-08
3.53342e-08
9.24648e-10
2.40427e-09
1.84861e-08
2.45451e-08
1.407e-08
1.94249e-08
3.72277e-08
3.27368e-08
5.90311e-09
1.26879e-08
5.12438e-09
1.13402e-09
3.78834e-08
3.35267e-08
3.6181e-08
3.89843e-08
3.13299e-09
2.72628e-09
1.05166e-08
1.62325e-08
2.12904e-08
1.65683e-08
2.06485e-08
1.54822e-08
3.25653e-08
3.00509e-08
1.7222e-08
2.25873e-08
1.65772e-08
2.31879e-08
3.02865e-08
2.43203e-08
3.81516e-08
3.33811e-08
2.01661e-08
1.61863e-08
2.07398e-08
1.74789e-08
3.54278e-08
3.15314e-08
3.41537e-08
3.56487e-08
2.721e-08
2.64954e-08
3.4394e-10
9.47844e-12
1.35506e-08
1.8762e-08
2.54954e-09
5.58579e-09
1.94081e-08
1.71222e-08
2.55208e-08
2.65519e-08
1.23464e-10
8.4374e-12
1.33173e-08
1.28477e-08
4.46861e-10
4.17094e-09
2.64068e-08
3.2364e-08
9.41235e-09
7.46073e-09
6.12182e-12
5.13684e-12
1.74485e-08
1.36931e-08
3.35469e-09
1.25834e-10
2.13989e-08
2.6503e-08
1.88819e-08
1.58802e-08
1.24271e-08
1.37686e-08
2.26538e-08
2.08561e-08
3.45125e-08
2.8254e-08
2.66078e-08
2.52322e-08
6.52024e-09
5.44282e-09
2.15549e-08
1.61877e-08
1.47839e-08
9.37823e-09
1.93874e-08
2.38328e-08
1.69065e-08
2.03014e-08
2.6656e-08
2.86928e-08
2.4701e-08
2.80881e-08
2.14141e-08
2.59708e-08
6.79797e-09
2.63769e-09
1.63591e-08
1.17227e-08
3.29944e-08
3.20622e-08
2.18285e-08
2.19724e-08
6.8978e-09
9.90841e-09
1.16188e-08
1.45732e-08
4.0504e-09
1.53822e-09
1.76758e-09
2.69521e-12
3.38987e-08
2.77986e-08
2.05856e-08
2.50054e-08
2.40977e-08
2.55909e-08
3.31414e-08
2.86696e-08
2.99956e-08
2.53093e-08
3.31093e-12
4.56041e-12
3.11315e-08
2.61631e-08
1.77091e-11
4.32221e-12
1.69387e-11
7.13032e-11
2.24e-08
2.8456e-08
2.60492e-08
2.41568e-08
1.75814e-08
1.98456e-08
1.31789e-08
9.7301e-09
2.98308e-08
3.41823e-08
2.95492e-09
5.83739e-09
6.94655e-11
1.8864e-11
6.26412e-09
1.04411e-08
2.91393e-08
2.89747e-08
3.22598e-08
2.785e-08
2.05945e-08
1.76941e-08
2.06167e-08
2.17557e-08
3.55485e-08
3.84691e-08
1.74352e-08
1.89254e-08
1.27343e-12
1.40804e-12
2.85379e-08
2.55821e-08
2.59171e-08
2.13717e-08
2.9619e-08
3.38235e-08
6.18289e-12
1.14094e-12
2.45357e-08
2.32119e-08
1.34853e-08
1.81936e-08
3.22285e-08
3.25313e-08
3.97456e-09
5.34198e-09
6.82103e-09
8.99256e-09
1.85274e-09
3.64055e-09
3.43914e-08
3.36757e-08
1.69532e-08
1.66364e-08
2.22747e-08
2.22405e-08
3.77496e-08
3.60375e-08
1.31255e-09
1.14785e-09
1.268e-08
8.43134e-09
4.99747e-09
2.79346e-09
2.37668e-08
2.75465e-08
3.91622e-08
3.60403e-08
3.43938e-08
3.69988e-08
7.966e-09
4.32488e-09
2.00746e-08
1.59487e-08
1.57337e-08
1.99787e-08
3.63176e-08
3.28384e-08
9.02025e-09
1.32953e-08
9.06631e-09
1.29403e-08
1.45835e-08
1.19039e-08
7.39939e-09
1.10387e-08
5.77021e-10
1.01073e-09
1.71941e-08
1.51191e-08
3.20579e-08
2.92128e-08
8.01542e-09
9.43416e-09
1.32324e-09
1.01791e-11
3.64703e-08
3.88519e-08
1.84277e-08
1.42245e-08
4.28435e-11
1.616e-09
1.47467e-08
1.52877e-08
1.79282e-11
6.23055e-11
1.10299e-12
4.23588e-12
1.01014e-11
2.46351e-11
1.2822e-11
7.29639e-12
2.01918e-08
2.3797e-08
3.4565e-08
3.5032e-08
2.75992e-08
3.01828e-08
1.40943e-11
7.4588e-11
2.33968e-10
3.06532e-11
1.75014e-11
9.68936e-12
2.12475e-12
1.22905e-11
5.0888e-13
2.93942e-12
4.12913e-13
3.1902e-12
5.14798e-13
5.34164e-12
5.8226e-13
5.18922e-12
6.23601e-12
3.2987e-12
1.84694e-11
4.19948e-12
3.90985e-12
1.48808e-11
2.52111e-12
6.47695e-12
1.67142e-11
1.71749e-12
2.61054e-12
5.65809e-12
1.44342e-12
4.74402e-13
5.84646e-12
1.71109e-12
2.9757e-12
8.60241e-12
5.08087e-08
5.03197e-08
4.97629e-08
4.91604e-08
4.8531e-08
4.78899e-08
4.72494e-08
4.66193e-08
4.60072e-08
4.54186e-08
4.48579e-08
4.4328e-08
4.38307e-08
4.33673e-08
4.29383e-08
4.25437e-08
4.21834e-08
4.18568e-08
4.15633e-08
4.13021e-08
4.10724e-08
4.08735e-08
4.07046e-08
4.0565e-08
4.04541e-08
4.03714e-08
4.03164e-08
4.0289e-08
5.08058e-08
5.03168e-08
4.976e-08
4.91577e-08
4.85283e-08
4.78872e-08
4.72468e-08
4.66168e-08
4.60046e-08
4.54162e-08
4.48555e-08
4.43256e-08
4.38284e-08
4.3365e-08
4.2936e-08
4.25415e-08
4.21813e-08
4.18547e-08
4.15612e-08
4.13e-08
4.10704e-08
4.08715e-08
4.07026e-08
4.0563e-08
4.04521e-08
4.03694e-08
4.03145e-08
4.02871e-08
5.08e-08
5.03111e-08
4.97544e-08
4.91521e-08
4.85228e-08
4.78819e-08
4.72415e-08
4.66116e-08
4.59996e-08
4.54112e-08
4.48507e-08
4.43209e-08
4.38238e-08
4.33605e-08
4.29316e-08
4.25372e-08
4.2177e-08
4.18505e-08
4.1557e-08
4.12959e-08
4.10664e-08
4.08675e-08
4.06987e-08
4.05591e-08
4.04482e-08
4.03655e-08
4.03106e-08
4.02832e-08
5.07913e-08
5.03025e-08
4.97459e-08
4.91437e-08
4.85146e-08
4.78738e-08
4.72336e-08
4.66039e-08
4.5992e-08
4.54038e-08
4.48435e-08
4.43138e-08
4.38169e-08
4.33537e-08
4.2925e-08
4.25307e-08
4.21705e-08
4.18442e-08
4.15508e-08
4.12898e-08
4.10603e-08
4.08615e-08
4.06927e-08
4.05532e-08
4.04423e-08
4.03596e-08
4.03047e-08
4.02774e-08
5.07798e-08
5.0291e-08
4.97345e-08
4.91326e-08
4.85036e-08
4.78631e-08
4.72231e-08
4.65936e-08
4.5982e-08
4.5394e-08
4.48338e-08
4.43044e-08
4.38076e-08
4.33447e-08
4.29161e-08
4.2522e-08
4.2162e-08
4.18357e-08
4.15425e-08
4.12816e-08
4.10522e-08
4.08535e-08
4.06848e-08
4.05453e-08
4.04345e-08
4.03518e-08
4.0297e-08
4.02696e-08
5.07653e-08
5.02767e-08
4.97204e-08
4.91186e-08
4.849e-08
4.78496e-08
4.721e-08
4.65807e-08
4.59694e-08
4.53817e-08
4.48218e-08
4.42926e-08
4.37961e-08
4.33334e-08
4.2905e-08
4.25111e-08
4.21513e-08
4.18253e-08
4.15322e-08
4.12714e-08
4.10421e-08
4.08435e-08
4.06749e-08
4.05355e-08
4.04247e-08
4.03421e-08
4.02873e-08
4.02599e-08
5.0748e-08
5.02595e-08
4.97035e-08
4.91019e-08
4.84736e-08
4.78335e-08
4.71942e-08
4.65653e-08
4.59543e-08
4.5367e-08
4.48074e-08
4.42786e-08
4.37823e-08
4.33199e-08
4.28918e-08
4.24981e-08
4.21386e-08
4.18127e-08
4.15198e-08
4.12592e-08
4.103e-08
4.08316e-08
4.0663e-08
4.05237e-08
4.0413e-08
4.03305e-08
4.02757e-08
4.02483e-08
5.07278e-08
5.02395e-08
4.96837e-08
4.90825e-08
4.84544e-08
4.78148e-08
4.71759e-08
4.65473e-08
4.59368e-08
4.53498e-08
4.47906e-08
4.42621e-08
4.37663e-08
4.33042e-08
4.28764e-08
4.2483e-08
4.21237e-08
4.17981e-08
4.15054e-08
4.1245e-08
4.1016e-08
4.08177e-08
4.06493e-08
4.05101e-08
4.03995e-08
4.0317e-08
4.02622e-08
4.02349e-08
5.07048e-08
5.02167e-08
4.96611e-08
4.90603e-08
4.84326e-08
4.77934e-08
4.71549e-08
4.65268e-08
4.59167e-08
4.53302e-08
4.47715e-08
4.42434e-08
4.3748e-08
4.32863e-08
4.28588e-08
4.24658e-08
4.21068e-08
4.17814e-08
4.1489e-08
4.12288e-08
4.1e-08
4.08019e-08
4.06336e-08
4.04945e-08
4.0384e-08
4.03016e-08
4.02468e-08
4.02195e-08
5.06789e-08
5.0191e-08
4.96358e-08
4.90353e-08
4.84081e-08
4.77694e-08
4.71314e-08
4.65038e-08
4.58942e-08
4.53082e-08
4.475e-08
4.42224e-08
4.37275e-08
4.32662e-08
4.28391e-08
4.24464e-08
4.20878e-08
4.17627e-08
4.14706e-08
4.12107e-08
4.09821e-08
4.07841e-08
4.0616e-08
4.0477e-08
4.03666e-08
4.02843e-08
4.02296e-08
4.02024e-08
5.06501e-08
5.01625e-08
4.96077e-08
4.90076e-08
4.83809e-08
4.77427e-08
4.71053e-08
4.64783e-08
4.58693e-08
4.52839e-08
4.47262e-08
4.41992e-08
4.37047e-08
4.32439e-08
4.28173e-08
4.2425e-08
4.20668e-08
4.17421e-08
4.14503e-08
4.11906e-08
4.09623e-08
4.07645e-08
4.05966e-08
4.04578e-08
4.03475e-08
4.02652e-08
4.02106e-08
4.01834e-08
5.06185e-08
5.01312e-08
4.95768e-08
4.89772e-08
4.8351e-08
4.77134e-08
4.70767e-08
4.64503e-08
4.5842e-08
4.52572e-08
4.47001e-08
4.41737e-08
4.36798e-08
4.32195e-08
4.27934e-08
4.24016e-08
4.20438e-08
4.17195e-08
4.1428e-08
4.11686e-08
4.09406e-08
4.0743e-08
4.05753e-08
4.04366e-08
4.03265e-08
4.02443e-08
4.01898e-08
4.01626e-08
5.05842e-08
5.00972e-08
4.95431e-08
4.89441e-08
4.83185e-08
4.76816e-08
4.70455e-08
4.64199e-08
4.58122e-08
4.52281e-08
4.46718e-08
4.4146e-08
4.36527e-08
4.3193e-08
4.27675e-08
4.23762e-08
4.20188e-08
4.16949e-08
4.14038e-08
4.11448e-08
4.0917e-08
4.07197e-08
4.05522e-08
4.04137e-08
4.03037e-08
4.02217e-08
4.01672e-08
4.014e-08
5.0547e-08
5.00604e-08
4.95068e-08
4.89083e-08
4.82834e-08
4.76472e-08
4.70118e-08
4.6387e-08
4.57801e-08
4.51968e-08
4.46411e-08
4.41161e-08
4.36234e-08
4.31644e-08
4.27395e-08
4.23487e-08
4.19919e-08
4.16684e-08
4.13777e-08
4.11191e-08
4.08916e-08
4.06946e-08
4.05274e-08
4.03891e-08
4.02792e-08
4.01973e-08
4.01429e-08
4.01157e-08
5.0507e-08
5.00208e-08
4.94677e-08
4.88699e-08
4.82457e-08
4.76102e-08
4.69757e-08
4.63516e-08
4.57456e-08
4.51631e-08
4.46083e-08
4.4084e-08
4.35921e-08
4.31338e-08
4.27095e-08
4.23193e-08
4.1963e-08
4.16401e-08
4.13498e-08
4.10916e-08
4.08645e-08
4.06678e-08
4.05008e-08
4.03627e-08
4.0253e-08
4.01712e-08
4.01169e-08
4.00898e-08
5.04644e-08
4.99785e-08
4.9426e-08
4.88288e-08
4.82054e-08
4.75707e-08
4.69371e-08
4.63139e-08
4.57088e-08
4.51272e-08
4.45732e-08
4.40498e-08
4.35587e-08
4.31011e-08
4.26775e-08
4.2288e-08
4.19323e-08
4.16099e-08
4.13201e-08
4.10623e-08
4.08356e-08
4.06392e-08
4.04725e-08
4.03346e-08
4.02251e-08
4.01435e-08
4.00892e-08
4.00622e-08
5.0419e-08
4.99335e-08
4.93816e-08
4.87852e-08
4.81625e-08
4.75288e-08
4.6896e-08
4.62739e-08
4.56697e-08
4.5089e-08
4.4536e-08
4.40134e-08
4.35232e-08
4.30664e-08
4.26436e-08
4.22548e-08
4.18997e-08
4.15779e-08
4.12886e-08
4.10313e-08
4.0805e-08
4.0609e-08
4.04425e-08
4.03049e-08
4.01956e-08
4.01141e-08
4.00599e-08
4.00329e-08
5.03709e-08
4.98859e-08
4.93346e-08
4.87389e-08
4.81172e-08
4.74844e-08
4.68526e-08
4.62315e-08
4.56283e-08
4.50487e-08
4.44966e-08
4.3975e-08
4.34857e-08
4.30298e-08
4.26078e-08
4.22197e-08
4.18653e-08
4.15441e-08
4.12554e-08
4.09986e-08
4.07727e-08
4.05771e-08
4.04109e-08
4.02736e-08
4.01645e-08
4.00831e-08
4.00291e-08
4.00021e-08
5.03203e-08
4.98357e-08
4.9285e-08
4.86901e-08
4.80693e-08
4.74375e-08
4.68068e-08
4.61868e-08
4.55847e-08
4.50062e-08
4.44552e-08
4.39346e-08
4.34463e-08
4.29913e-08
4.25701e-08
4.21828e-08
4.18292e-08
4.15086e-08
4.12205e-08
4.09642e-08
4.07388e-08
4.05436e-08
4.03778e-08
4.02407e-08
4.01319e-08
4.00506e-08
3.99967e-08
3.99698e-08
5.02671e-08
4.9783e-08
4.9233e-08
4.86389e-08
4.8019e-08
4.73883e-08
4.67587e-08
4.61398e-08
4.55389e-08
4.49615e-08
4.44117e-08
4.38922e-08
4.34049e-08
4.29509e-08
4.25306e-08
4.21442e-08
4.17913e-08
4.14714e-08
4.1184e-08
4.09282e-08
4.07033e-08
4.05085e-08
4.03431e-08
4.02064e-08
4.00977e-08
4.00167e-08
3.99629e-08
3.9936e-08
5.02114e-08
4.97277e-08
4.91784e-08
4.85852e-08
4.79663e-08
4.73367e-08
4.67083e-08
4.60906e-08
4.54909e-08
4.49148e-08
4.43661e-08
4.38478e-08
4.33616e-08
4.29086e-08
4.24893e-08
4.21038e-08
4.17517e-08
4.14327e-08
4.11459e-08
4.08907e-08
4.06663e-08
4.0472e-08
4.03069e-08
4.01705e-08
4.00621e-08
3.99813e-08
3.99276e-08
3.99008e-08
5.01533e-08
4.96701e-08
4.91214e-08
4.85291e-08
4.79113e-08
4.72828e-08
4.66557e-08
4.60393e-08
4.54409e-08
4.4866e-08
4.43186e-08
4.38015e-08
4.33165e-08
4.28646e-08
4.24463e-08
4.20617e-08
4.17106e-08
4.13923e-08
4.11062e-08
4.08517e-08
4.06279e-08
4.0434e-08
4.02693e-08
4.01333e-08
4.00251e-08
3.99445e-08
3.98909e-08
3.98642e-08
5.00929e-08
4.96101e-08
4.90622e-08
4.84707e-08
4.7854e-08
4.72267e-08
4.66008e-08
4.59858e-08
4.53888e-08
4.48152e-08
4.42692e-08
4.37534e-08
4.32695e-08
4.28188e-08
4.24016e-08
4.20181e-08
4.16678e-08
4.13504e-08
4.10651e-08
4.08112e-08
4.0588e-08
4.03946e-08
4.02304e-08
4.00946e-08
3.99868e-08
3.99063e-08
3.98529e-08
3.98263e-08
5.00303e-08
4.95479e-08
4.90006e-08
4.84101e-08
4.77945e-08
4.71684e-08
4.65439e-08
4.59302e-08
4.53346e-08
4.47625e-08
4.42179e-08
4.37034e-08
4.32209e-08
4.27714e-08
4.23553e-08
4.19728e-08
4.16235e-08
4.1307e-08
4.10225e-08
4.07693e-08
4.05467e-08
4.03539e-08
4.01901e-08
4.00547e-08
3.99472e-08
3.98669e-08
3.98137e-08
3.97871e-08
4.99656e-08
4.94835e-08
4.89369e-08
4.83473e-08
4.77328e-08
4.7108e-08
4.64849e-08
4.58726e-08
4.52785e-08
4.47079e-08
4.41647e-08
4.36517e-08
4.31705e-08
4.27223e-08
4.23075e-08
4.19261e-08
4.15778e-08
4.12621e-08
4.09785e-08
4.07261e-08
4.05041e-08
4.03118e-08
4.01485e-08
4.00136e-08
3.99063e-08
3.98263e-08
3.97732e-08
3.97467e-08
4.98991e-08
4.94172e-08
4.88712e-08
4.82825e-08
4.7669e-08
4.70456e-08
4.64238e-08
4.58131e-08
4.52205e-08
4.46515e-08
4.41098e-08
4.35982e-08
4.31185e-08
4.26716e-08
4.2258e-08
4.18778e-08
4.15306e-08
4.1216e-08
4.09332e-08
4.06815e-08
4.04602e-08
4.02686e-08
4.01058e-08
3.99712e-08
3.98643e-08
3.97846e-08
3.97316e-08
3.97052e-08
4.98308e-08
4.93491e-08
4.88035e-08
4.82156e-08
4.76033e-08
4.69811e-08
4.63609e-08
4.57517e-08
4.51607e-08
4.45933e-08
4.40532e-08
4.35431e-08
4.30649e-08
4.26194e-08
4.22072e-08
4.18282e-08
4.14821e-08
4.11685e-08
4.08866e-08
4.06358e-08
4.04152e-08
4.02242e-08
4.00619e-08
3.99278e-08
3.98212e-08
3.97417e-08
3.96889e-08
3.96626e-08
4.97611e-08
4.92792e-08
4.8734e-08
4.81469e-08
4.75357e-08
4.69148e-08
4.6296e-08
4.56884e-08
4.50991e-08
4.45333e-08
4.39949e-08
4.34865e-08
4.30098e-08
4.25658e-08
4.21549e-08
4.17772e-08
4.14323e-08
4.11197e-08
4.08388e-08
4.05888e-08
4.0369e-08
4.01786e-08
4.00169e-08
3.98833e-08
3.9777e-08
3.96978e-08
3.96452e-08
3.96189e-08
4.969e-08
4.92079e-08
4.8663e-08
4.80765e-08
4.74663e-08
4.68467e-08
4.62294e-08
4.56234e-08
4.50358e-08
4.44717e-08
4.3935e-08
4.34283e-08
4.29532e-08
4.25107e-08
4.21013e-08
4.17249e-08
4.13812e-08
4.10698e-08
4.07899e-08
4.05408e-08
4.03218e-08
4.01321e-08
3.99709e-08
3.98377e-08
3.97319e-08
3.96529e-08
3.96005e-08
3.95744e-08
4.96179e-08
4.91352e-08
4.85904e-08
4.80045e-08
4.73952e-08
4.67769e-08
4.61611e-08
4.55568e-08
4.49709e-08
4.44086e-08
4.38736e-08
4.33686e-08
4.28952e-08
4.24543e-08
4.20464e-08
4.16714e-08
4.1329e-08
4.10187e-08
4.07399e-08
4.04918e-08
4.02736e-08
4.00846e-08
3.9924e-08
3.97913e-08
3.96858e-08
3.96072e-08
3.95549e-08
3.95289e-08
4.9545e-08
4.90615e-08
4.85165e-08
4.7931e-08
4.73226e-08
4.67055e-08
4.60912e-08
4.54885e-08
4.49044e-08
4.43439e-08
4.38108e-08
4.33076e-08
4.28359e-08
4.23967e-08
4.19903e-08
4.16168e-08
4.12757e-08
4.09667e-08
4.06889e-08
4.04417e-08
4.02244e-08
4.00361e-08
3.98762e-08
3.9744e-08
3.9639e-08
3.95606e-08
3.95086e-08
3.94826e-08
4.94716e-08
4.89869e-08
4.84414e-08
4.78562e-08
4.72486e-08
4.66326e-08
4.60198e-08
4.54187e-08
4.48364e-08
4.42778e-08
4.37466e-08
4.32452e-08
4.27753e-08
4.23378e-08
4.19331e-08
4.1561e-08
4.12214e-08
4.09136e-08
4.0637e-08
4.03908e-08
4.01744e-08
3.99868e-08
3.98276e-08
3.96959e-08
3.95913e-08
3.95132e-08
3.94614e-08
3.94356e-08
4.9398e-08
4.89116e-08
4.83654e-08
4.77802e-08
4.71732e-08
4.65584e-08
4.59469e-08
4.53476e-08
4.47671e-08
4.42104e-08
4.3681e-08
4.31816e-08
4.27136e-08
4.22779e-08
4.18748e-08
4.15043e-08
4.11661e-08
4.08596e-08
4.05842e-08
4.03391e-08
4.01235e-08
3.99368e-08
3.97782e-08
3.96471e-08
3.95429e-08
3.94652e-08
3.94136e-08
3.93878e-08
4.93244e-08
4.88359e-08
4.82887e-08
4.77033e-08
4.70967e-08
4.64829e-08
4.58728e-08
4.52751e-08
4.46964e-08
4.41416e-08
4.36143e-08
4.31168e-08
4.26507e-08
4.22168e-08
4.18155e-08
4.14466e-08
4.11099e-08
4.08048e-08
4.05306e-08
4.02866e-08
4.0072e-08
3.98861e-08
3.97282e-08
3.95977e-08
3.94939e-08
3.94166e-08
3.93652e-08
3.93395e-08
4.92511e-08
4.876e-08
4.82113e-08
4.76254e-08
4.70192e-08
4.64062e-08
4.57974e-08
4.52014e-08
4.46246e-08
4.40718e-08
4.35465e-08
4.3051e-08
4.25869e-08
4.21549e-08
4.17553e-08
4.13881e-08
4.1053e-08
4.07492e-08
4.04763e-08
4.02334e-08
4.00198e-08
3.98348e-08
3.96776e-08
3.95477e-08
3.94444e-08
3.93674e-08
3.93162e-08
3.92907e-08
4.91783e-08
4.8684e-08
4.81335e-08
4.75469e-08
4.69407e-08
4.63285e-08
4.5721e-08
4.51266e-08
4.45516e-08
4.40008e-08
4.34776e-08
4.29842e-08
4.2522e-08
4.2092e-08
4.16943e-08
4.13288e-08
4.09953e-08
4.0693e-08
4.04214e-08
4.01796e-08
3.99671e-08
3.97829e-08
3.96265e-08
3.94972e-08
3.93944e-08
3.93177e-08
3.92668e-08
3.92414e-08
4.91064e-08
4.86083e-08
4.80555e-08
4.74677e-08
4.68615e-08
4.62499e-08
4.56436e-08
4.50507e-08
4.44776e-08
4.39289e-08
4.34077e-08
4.29164e-08
4.24564e-08
4.20284e-08
4.16326e-08
4.12689e-08
4.09369e-08
4.06362e-08
4.03659e-08
4.01253e-08
3.99138e-08
3.97306e-08
3.95749e-08
3.94462e-08
3.9344e-08
3.92677e-08
3.9217e-08
3.91917e-08
4.90354e-08
4.85329e-08
4.79773e-08
4.73882e-08
4.67815e-08
4.61705e-08
4.55653e-08
4.4974e-08
4.44027e-08
4.3856e-08
4.3337e-08
4.28479e-08
4.239e-08
4.1964e-08
4.15701e-08
4.12083e-08
4.0878e-08
4.05788e-08
4.03099e-08
4.00706e-08
3.98602e-08
3.96779e-08
3.9523e-08
3.9395e-08
3.92932e-08
3.92173e-08
3.91669e-08
3.91417e-08
4.89655e-08
4.84579e-08
4.78991e-08
4.73083e-08
4.67011e-08
4.60904e-08
4.54862e-08
4.48964e-08
4.4327e-08
4.37824e-08
4.32655e-08
4.27786e-08
4.23229e-08
4.1899e-08
4.15072e-08
4.11472e-08
4.08187e-08
4.0521e-08
4.02536e-08
4.00156e-08
3.98063e-08
3.96249e-08
3.94709e-08
3.93435e-08
3.92423e-08
3.91667e-08
3.91166e-08
3.90916e-08
4.88969e-08
4.83836e-08
4.78211e-08
4.72281e-08
4.66202e-08
4.60097e-08
4.54064e-08
4.48182e-08
4.42506e-08
4.3708e-08
4.31934e-08
4.27087e-08
4.22552e-08
4.18335e-08
4.14437e-08
4.10857e-08
4.07589e-08
4.04629e-08
4.01969e-08
3.99602e-08
3.97521e-08
3.95717e-08
3.94185e-08
3.92918e-08
3.91911e-08
3.9116e-08
3.90661e-08
3.90412e-08
5.33547e-11
2.90157e-11
1.25208e-11
6.89035e-12
6.67145e-12
1.10481e-11
2.55068e-09
1.75715e-09
3.26244e-10
1.43813e-10
9.46344e-11
7.76909e-11
7.01e-09
5.84122e-09
4.49733e-09
3.65074e-09
3.07306e-09
2.49179e-09
1.22684e-08
1.10145e-08
9.75584e-09
8.7152e-09
7.84973e-09
7.00256e-09
1.7692e-08
1.64665e-08
1.52868e-08
1.42233e-08
1.32711e-08
1.23643e-08
2.29304e-08
2.17848e-08
2.06949e-08
1.96844e-08
1.87555e-08
1.78854e-08
2.77919e-08
2.67528e-08
2.57676e-08
2.48461e-08
2.39923e-08
2.32008e-08
3.21756e-08
3.12559e-08
3.03847e-08
2.95681e-08
2.88105e-08
2.8113e-08
3.60351e-08
3.52383e-08
3.44839e-08
3.37767e-08
3.31212e-08
3.25204e-08
3.93586e-08
3.8682e-08
3.80416e-08
3.74418e-08
3.68865e-08
3.63793e-08
4.21566e-08
4.15935e-08
4.10608e-08
4.05623e-08
4.01016e-08
3.9682e-08
4.44549e-08
4.3996e-08
4.35623e-08
4.31571e-08
4.27834e-08
4.24439e-08
4.62888e-08
4.59237e-08
4.55792e-08
4.52581e-08
4.49627e-08
4.46954e-08
4.76997e-08
4.74175e-08
4.71519e-08
4.69052e-08
4.66793e-08
4.6476e-08
4.87324e-08
4.85222e-08
4.83253e-08
4.81434e-08
4.7978e-08
4.78306e-08
4.94326e-08
4.92841e-08
4.91459e-08
4.90195e-08
4.89062e-08
4.88068e-08
4.98456e-08
4.97489e-08
4.96603e-08
4.95808e-08
4.95114e-08
4.94528e-08
5.00148e-08
4.99612e-08
4.99137e-08
4.98731e-08
4.98402e-08
4.98155e-08
4.9981e-08
4.99625e-08
4.99486e-08
4.99399e-08
4.99368e-08
4.99398e-08
4.97819e-08
4.97915e-08
4.98045e-08
4.98212e-08
4.98421e-08
4.98674e-08
4.94514e-08
4.9483e-08
4.9517e-08
4.95538e-08
4.95934e-08
4.96362e-08
4.90194e-08
4.90679e-08
4.91181e-08
4.91702e-08
4.92242e-08
4.92803e-08
4.88296e-08
4.83099e-08
4.77432e-08
4.71479e-08
4.65389e-08
4.59285e-08
4.53261e-08
4.47393e-08
4.41736e-08
4.36331e-08
4.31207e-08
4.26383e-08
4.21871e-08
4.17676e-08
4.13799e-08
4.10238e-08
4.06989e-08
4.04046e-08
4.01401e-08
3.99047e-08
3.96977e-08
3.95184e-08
3.9366e-08
3.92401e-08
3.91399e-08
3.90652e-08
3.90156e-08
3.89908e-08
4.87636e-08
4.8237e-08
4.76657e-08
4.70676e-08
4.64574e-08
4.58469e-08
4.52453e-08
4.46599e-08
4.4096e-08
4.35577e-08
4.30475e-08
4.25675e-08
4.21186e-08
4.17013e-08
4.13158e-08
4.09618e-08
4.06387e-08
4.03461e-08
4.00831e-08
3.98491e-08
3.96433e-08
3.9465e-08
3.93135e-08
3.91883e-08
3.90887e-08
3.90144e-08
3.89651e-08
3.89405e-08
4.8699e-08
4.81648e-08
4.75885e-08
4.69874e-08
4.63758e-08
4.57651e-08
4.51642e-08
4.45801e-08
4.40181e-08
4.34819e-08
4.2974e-08
4.24964e-08
4.20498e-08
4.16349e-08
4.12515e-08
4.08995e-08
4.05784e-08
4.02875e-08
4.00261e-08
3.97935e-08
3.95889e-08
3.94117e-08
3.92611e-08
3.91366e-08
3.90376e-08
3.89638e-08
3.89147e-08
3.88902e-08
4.86356e-08
4.80933e-08
4.75116e-08
4.69073e-08
4.6294e-08
4.5683e-08
4.50828e-08
4.45001e-08
4.39399e-08
4.34058e-08
4.29003e-08
4.2425e-08
4.19809e-08
4.15683e-08
4.11872e-08
4.08373e-08
4.05181e-08
4.02289e-08
3.99692e-08
3.9738e-08
3.95347e-08
3.93585e-08
3.92088e-08
3.90851e-08
3.89867e-08
3.89133e-08
3.88645e-08
3.88402e-08
4.85734e-08
4.80226e-08
4.74351e-08
4.68273e-08
4.62123e-08
4.56008e-08
4.50012e-08
4.44199e-08
4.38615e-08
4.33296e-08
4.28264e-08
4.23536e-08
4.19119e-08
4.15017e-08
4.11228e-08
4.07751e-08
4.04579e-08
4.01705e-08
3.99124e-08
3.96827e-08
3.94806e-08
3.93055e-08
3.91568e-08
3.90338e-08
3.8936e-08
3.8863e-08
3.88145e-08
3.87904e-08
4.85124e-08
4.79526e-08
4.73591e-08
4.67475e-08
4.61306e-08
4.55187e-08
4.49196e-08
4.43395e-08
4.3783e-08
4.32533e-08
4.27525e-08
4.22822e-08
4.1843e-08
4.14352e-08
4.10586e-08
4.07131e-08
4.03978e-08
4.01124e-08
3.98559e-08
3.96276e-08
3.94268e-08
3.92529e-08
3.91051e-08
3.89828e-08
3.88856e-08
3.88131e-08
3.87649e-08
3.87409e-08
1.10315e-10
3.28748e-09
8.13434e-09
1.35364e-08
1.89606e-08
2.4126e-08
2.88782e-08
3.31369e-08
3.68675e-08
4.00651e-08
4.27447e-08
4.49343e-08
4.66705e-08
4.79954e-08
4.89533e-08
4.95896e-08
4.99488e-08
5.00734e-08
5.00034e-08
4.97752e-08
4.94219e-08
4.89726e-08
2.67943e-10
4.29888e-09
9.44098e-09
1.49249e-08
2.03156e-08
2.53869e-08
3.00156e-08
3.41389e-08
3.77326e-08
4.07981e-08
4.33541e-08
4.54308e-08
4.70661e-08
4.8302e-08
4.91829e-08
4.97534e-08
5.00573e-08
5.01362e-08
5.00289e-08
4.9771e-08
4.93943e-08
4.89271e-08
1.12855e-09
5.97462e-09
1.1109e-08
1.65163e-08
2.17938e-08
2.67296e-08
3.12112e-08
3.51842e-08
3.8631e-08
4.15571e-08
4.3984e-08
4.59437e-08
4.74745e-08
4.86187e-08
4.94203e-08
4.99233e-08
5.01705e-08
5.02025e-08
5.00571e-08
4.97687e-08
4.93681e-08
4.88827e-08
4.30666e-09
8.14807e-09
1.30588e-08
1.82781e-08
2.3382e-08
2.81471e-08
3.24599e-08
3.62687e-08
3.95587e-08
4.23384e-08
4.46311e-08
4.64697e-08
4.78931e-08
4.89433e-08
4.96638e-08
5.00978e-08
5.02871e-08
5.02714e-08
5.00871e-08
4.97678e-08
4.9343e-08
4.8839e-08
5.96994e-09
1.01107e-08
1.5009e-08
2.00988e-08
2.50335e-08
2.96179e-08
3.37502e-08
3.73846e-08
4.05102e-08
4.31377e-08
4.52917e-08
4.70059e-08
4.83192e-08
4.92734e-08
4.99113e-08
5.02753e-08
5.0406e-08
5.03419e-08
5.01184e-08
4.97677e-08
4.93185e-08
4.87959e-08
7.19021e-09
1.18901e-08
1.69156e-08
2.19353e-08
2.67188e-08
3.11231e-08
3.50696e-08
3.85234e-08
4.14789e-08
4.39496e-08
4.59615e-08
4.75486e-08
4.875e-08
4.96068e-08
5.01611e-08
5.04542e-08
5.05258e-08
5.0413e-08
5.01501e-08
4.97681e-08
4.92944e-08
4.8753e-08
8.83912e-09
1.37929e-08
1.88677e-08
2.38021e-08
2.84308e-08
3.26515e-08
3.64077e-08
3.96764e-08
4.24578e-08
4.47684e-08
4.66357e-08
4.8094e-08
4.91822e-08
4.99408e-08
5.0411e-08
5.06331e-08
5.06453e-08
5.04839e-08
5.01816e-08
4.97682e-08
4.92702e-08
4.87103e-08
1.07872e-08
1.5857e-08
2.08976e-08
2.57086e-08
3.01657e-08
3.41943e-08
3.77551e-08
4.08349e-08
4.34395e-08
4.5588e-08
4.73093e-08
4.8638e-08
4.96125e-08
5.02727e-08
5.06589e-08
5.081e-08
5.07633e-08
5.05534e-08
5.02121e-08
4.97677e-08
4.92456e-08
4.86675e-08
1.29974e-08
1.80596e-08
2.29961e-08
2.76465e-08
3.19135e-08
3.57408e-08
3.91014e-08
4.19898e-08
4.4416e-08
4.64018e-08
4.79769e-08
4.91761e-08
5.00373e-08
5.05997e-08
5.09024e-08
5.09833e-08
5.08783e-08
5.06206e-08
5.02408e-08
4.9766e-08
4.92202e-08
4.86243e-08
1.53663e-08
2.0344e-08
2.51304e-08
2.95943e-08
3.36575e-08
3.7277e-08
4.04346e-08
4.31307e-08
4.53789e-08
4.72028e-08
4.86328e-08
4.97037e-08
5.0453e-08
5.09189e-08
5.11395e-08
5.11513e-08
5.0989e-08
5.06846e-08
5.02672e-08
4.97627e-08
4.91939e-08
4.85806e-08
1.77837e-08
2.26468e-08
2.72608e-08
3.15248e-08
3.53776e-08
3.87869e-08
4.17418e-08
4.42472e-08
4.63196e-08
4.79839e-08
4.92713e-08
5.02163e-08
5.0856e-08
5.12275e-08
5.13678e-08
5.13123e-08
5.10943e-08
5.07445e-08
5.02905e-08
4.97573e-08
4.91663e-08
4.85363e-08
2.02083e-08
2.49235e-08
2.93519e-08
3.34112e-08
3.70531e-08
4.02544e-08
4.301e-08
4.53287e-08
4.72294e-08
4.87384e-08
4.98869e-08
5.07097e-08
5.12428e-08
5.15228e-08
5.15855e-08
5.14649e-08
5.1193e-08
5.07994e-08
5.03103e-08
4.97494e-08
4.91372e-08
4.84912e-08
2.25686e-08
2.71303e-08
3.13721e-08
3.52292e-08
3.86651e-08
4.16643e-08
4.4227e-08
4.63655e-08
4.81006e-08
4.94597e-08
5.04746e-08
5.11797e-08
5.16104e-08
5.18025e-08
5.17906e-08
5.16076e-08
5.12842e-08
5.08487e-08
5.03261e-08
4.97389e-08
4.91065e-08
4.84455e-08
2.48297e-08
2.92369e-08
3.32969e-08
3.69592e-08
4.01976e-08
4.30037e-08
4.53823e-08
4.73489e-08
4.89261e-08
5.01425e-08
5.103e-08
5.16229e-08
5.19562e-08
5.20646e-08
5.19817e-08
5.17393e-08
5.13671e-08
5.08918e-08
5.03376e-08
4.97256e-08
4.90742e-08
4.8399e-08
2.69603e-08
3.12211e-08
3.51082e-08
3.85863e-08
4.16383e-08
4.42624e-08
4.64676e-08
4.82721e-08
4.97005e-08
5.07822e-08
5.15496e-08
5.20367e-08
5.22779e-08
5.23073e-08
5.21576e-08
5.18593e-08
5.14411e-08
5.09285e-08
5.03445e-08
4.97093e-08
4.90402e-08
4.83518e-08
2.89558e-08
3.30713e-08
3.67945e-08
4.01e-08
4.29783e-08
4.54328e-08
4.74765e-08
4.913e-08
5.04196e-08
5.13756e-08
5.20307e-08
5.24189e-08
5.25741e-08
5.25297e-08
5.23175e-08
5.19671e-08
5.15059e-08
5.09585e-08
5.03469e-08
4.96902e-08
4.90046e-08
4.83042e-08
3.08014e-08
3.47781e-08
3.83479e-08
4.14936e-08
4.42118e-08
4.65102e-08
4.8405e-08
4.99192e-08
5.10807e-08
5.19205e-08
5.24717e-08
5.27683e-08
5.28439e-08
5.27311e-08
5.2461e-08
5.20623e-08
5.15614e-08
5.09819e-08
5.03448e-08
4.96683e-08
4.89678e-08
4.82564e-08
3.24927e-08
3.63354e-08
3.97635e-08
4.27633e-08
4.53358e-08
4.7492e-08
4.92512e-08
5.06382e-08
5.16824e-08
5.24158e-08
5.28718e-08
5.30844e-08
5.30869e-08
5.29113e-08
5.2588e-08
5.2145e-08
5.16077e-08
5.09989e-08
5.03386e-08
4.9644e-08
4.89298e-08
4.82085e-08
3.40096e-08
3.77365e-08
4.10386e-08
4.3908e-08
4.63496e-08
4.83779e-08
5.00146e-08
5.12867e-08
5.22248e-08
5.28617e-08
5.32312e-08
5.33674e-08
5.33033e-08
5.30706e-08
5.2699e-08
5.22157e-08
5.16453e-08
5.10098e-08
5.03284e-08
4.96175e-08
4.88912e-08
4.8161e-08
3.53537e-08
3.8982e-08
4.21744e-08
4.4929e-08
4.72547e-08
4.91693e-08
5.06968e-08
5.1866e-08
5.27089e-08
5.3259e-08
5.35507e-08
5.36181e-08
5.3494e-08
5.32098e-08
5.27945e-08
5.22749e-08
5.16747e-08
5.10152e-08
5.03149e-08
4.95894e-08
4.88521e-08
4.81141e-08
3.65326e-08
4.00778e-08
4.31758e-08
4.58305e-08
4.80548e-08
4.98693e-08
5.13004e-08
5.23785e-08
5.31367e-08
5.36096e-08
5.38319e-08
5.38377e-08
5.366e-08
5.33297e-08
5.28755e-08
5.23233e-08
5.16965e-08
5.10157e-08
5.02985e-08
4.95601e-08
4.88132e-08
4.80683e-08
3.75636e-08
4.10334e-08
4.40498e-08
4.66184e-08
4.87549e-08
5.04823e-08
5.18291e-08
5.28272e-08
5.3511e-08
5.39158e-08
5.40767e-08
5.40281e-08
5.38029e-08
5.34318e-08
5.2943e-08
5.2362e-08
5.17117e-08
5.10119e-08
5.02799e-08
4.95301e-08
4.87749e-08
4.8024e-08
3.84464e-08
4.18555e-08
4.48038e-08
4.72996e-08
4.93612e-08
5.10137e-08
5.22876e-08
5.32163e-08
5.38352e-08
5.41804e-08
5.42876e-08
5.41913e-08
5.39245e-08
5.35174e-08
5.29983e-08
5.2392e-08
5.17211e-08
5.10047e-08
5.02597e-08
4.95001e-08
4.87376e-08
4.79817e-08
3.91909e-08
4.25536e-08
4.54469e-08
4.78822e-08
4.98806e-08
5.14695e-08
5.2681e-08
5.355e-08
5.4113e-08
5.44067e-08
5.44673e-08
5.43297e-08
5.40265e-08
5.35883e-08
5.30427e-08
5.24146e-08
5.17256e-08
5.0995e-08
5.02388e-08
4.94707e-08
4.87019e-08
4.79417e-08
3.98095e-08
4.314e-08
4.59893e-08
4.83748e-08
5.03205e-08
5.1856e-08
5.30147e-08
5.3833e-08
5.43483e-08
5.45979e-08
5.46186e-08
5.44454e-08
5.41112e-08
5.36461e-08
5.30778e-08
5.24308e-08
5.17264e-08
5.09835e-08
5.02177e-08
4.94423e-08
4.86683e-08
4.79045e-08
4.03368e-08
4.36305e-08
4.64419e-08
4.87864e-08
5.06886e-08
5.21796e-08
5.32943e-08
5.40701e-08
5.45451e-08
5.47575e-08
5.47444e-08
5.45411e-08
5.41803e-08
5.36925e-08
5.31049e-08
5.24418e-08
5.17244e-08
5.0971e-08
5.01971e-08
4.94157e-08
4.86373e-08
4.78705e-08
4.076e-08
4.40304e-08
4.68131e-08
4.91249e-08
5.0992e-08
5.24467e-08
5.35251e-08
5.42657e-08
5.47074e-08
5.48888e-08
5.48475e-08
5.46189e-08
5.42361e-08
5.37292e-08
5.31254e-08
5.24489e-08
5.17205e-08
5.09584e-08
5.01778e-08
4.93913e-08
4.86093e-08
4.784e-08
4.10892e-08
4.43494e-08
4.71116e-08
4.93981e-08
5.12374e-08
5.2663e-08
5.37122e-08
5.44242e-08
5.48387e-08
5.49948e-08
5.49304e-08
5.46811e-08
5.42801e-08
5.37575e-08
5.31405e-08
5.24529e-08
5.17156e-08
5.09464e-08
5.01603e-08
4.93697e-08
4.85847e-08
4.78135e-08
4.13593e-08
4.46018e-08
4.73465e-08
4.96134e-08
5.1431e-08
5.28339e-08
5.38602e-08
5.45496e-08
5.49424e-08
5.50784e-08
5.49955e-08
5.47297e-08
5.43142e-08
5.3779e-08
5.31514e-08
5.2455e-08
5.17105e-08
5.09356e-08
5.01451e-08
4.93512e-08
4.8564e-08
4.77912e-08
4.1557e-08
4.47907e-08
4.75237e-08
4.97765e-08
5.15782e-08
5.29641e-08
5.39729e-08
5.46451e-08
5.50214e-08
5.51419e-08
5.50449e-08
5.47664e-08
5.43396e-08
5.37949e-08
5.3159e-08
5.24558e-08
5.17058e-08
5.09265e-08
5.01327e-08
4.93363e-08
4.85473e-08
4.77734e-08
4.16909e-08
4.49218e-08
4.76486e-08
4.98923e-08
5.16832e-08
5.30572e-08
5.40537e-08
5.47136e-08
5.50781e-08
5.51874e-08
5.50802e-08
5.47925e-08
5.43577e-08
5.38059e-08
5.31642e-08
5.24561e-08
5.17021e-08
5.09197e-08
5.01234e-08
4.93253e-08
4.8535e-08
4.77603e-08
4.1766e-08
4.50006e-08
4.7726e-08
4.99652e-08
5.17497e-08
5.31164e-08
5.41051e-08
5.47572e-08
5.51141e-08
5.52164e-08
5.51027e-08
5.48092e-08
5.43692e-08
5.3813e-08
5.31675e-08
5.24563e-08
5.16998e-08
5.09154e-08
5.01176e-08
4.93183e-08
4.85272e-08
4.7752e-08
4.17917e-08
4.50339e-08
4.77606e-08
4.99984e-08
5.17802e-08
5.31436e-08
5.41287e-08
5.47772e-08
5.51307e-08
5.52298e-08
5.51131e-08
5.4817e-08
5.43747e-08
5.38165e-08
5.31694e-08
5.24568e-08
5.16992e-08
5.09139e-08
5.01154e-08
4.93156e-08
4.85242e-08
4.77487e-08
4.84525e-08
4.78835e-08
4.72837e-08
4.66683e-08
4.60494e-08
4.54369e-08
4.48383e-08
4.42596e-08
4.37049e-08
4.31774e-08
4.26791e-08
4.22112e-08
4.17745e-08
4.13691e-08
4.09949e-08
4.06515e-08
4.03384e-08
4.00547e-08
3.97999e-08
3.95731e-08
3.93737e-08
3.92008e-08
3.90539e-08
3.89325e-08
3.88359e-08
3.87638e-08
3.8716e-08
3.86921e-08
4.83938e-08
4.78152e-08
4.7209e-08
4.65896e-08
4.59687e-08
4.53556e-08
4.47575e-08
4.41801e-08
4.36273e-08
4.3102e-08
4.26061e-08
4.21407e-08
4.17066e-08
4.13036e-08
4.09318e-08
4.05906e-08
4.02795e-08
3.99977e-08
3.97446e-08
3.95193e-08
3.93211e-08
3.91494e-08
3.90035e-08
3.88828e-08
3.87869e-08
3.87153e-08
3.86677e-08
3.8644e-08
4.83358e-08
4.77475e-08
4.71348e-08
4.65113e-08
4.58882e-08
4.52745e-08
4.4677e-08
4.41009e-08
4.35499e-08
4.30269e-08
4.25334e-08
4.20707e-08
4.1639e-08
4.12386e-08
4.08692e-08
4.05302e-08
4.02211e-08
3.99412e-08
3.96898e-08
3.9466e-08
3.92692e-08
3.90986e-08
3.89536e-08
3.88337e-08
3.87384e-08
3.86673e-08
3.862e-08
3.85964e-08
4.82784e-08
4.76803e-08
4.70609e-08
4.64333e-08
4.58081e-08
4.51938e-08
4.45968e-08
4.4022e-08
4.3473e-08
4.29522e-08
4.24613e-08
4.20011e-08
4.1572e-08
4.11741e-08
4.08071e-08
4.04704e-08
4.01634e-08
3.98854e-08
3.96356e-08
3.94134e-08
3.92179e-08
3.90484e-08
3.89044e-08
3.87853e-08
3.86906e-08
3.86199e-08
3.8573e-08
3.85495e-08
4.82214e-08
4.76135e-08
4.69875e-08
4.63558e-08
4.57285e-08
4.51136e-08
4.45171e-08
4.39437e-08
4.33967e-08
4.28782e-08
4.23897e-08
4.19321e-08
4.15057e-08
4.11103e-08
4.07457e-08
4.04112e-08
4.01063e-08
3.98303e-08
3.95822e-08
3.93615e-08
3.91673e-08
3.8999e-08
3.8856e-08
3.87377e-08
3.86436e-08
3.85733e-08
3.85267e-08
3.85034e-08
4.81648e-08
4.75471e-08
4.69144e-08
4.62787e-08
4.56494e-08
4.50339e-08
4.44381e-08
4.38661e-08
4.3321e-08
4.28048e-08
4.23189e-08
4.18639e-08
4.14401e-08
4.10473e-08
4.06851e-08
4.03529e-08
4.00501e-08
3.97759e-08
3.95296e-08
3.93104e-08
3.91176e-08
3.89504e-08
3.88084e-08
3.86908e-08
3.85973e-08
3.85276e-08
3.84812e-08
3.84581e-08
4.81084e-08
4.7481e-08
4.68418e-08
4.62021e-08
4.55708e-08
4.49549e-08
4.43597e-08
4.37892e-08
4.32461e-08
4.27323e-08
4.2249e-08
4.17966e-08
4.13754e-08
4.09852e-08
4.06254e-08
4.02955e-08
3.99948e-08
3.97225e-08
3.9478e-08
3.92603e-08
3.90687e-08
3.89027e-08
3.87616e-08
3.86449e-08
3.8552e-08
3.84827e-08
3.84367e-08
3.84137e-08
4.80521e-08
4.74152e-08
4.67697e-08
4.61261e-08
4.5493e-08
4.48767e-08
4.42822e-08
4.37132e-08
4.31721e-08
4.26608e-08
4.218e-08
4.17303e-08
4.13118e-08
4.09241e-08
4.05667e-08
4.02391e-08
3.99405e-08
3.96702e-08
3.94273e-08
3.92111e-08
3.90209e-08
3.88561e-08
3.87159e-08
3.85999e-08
3.85077e-08
3.84388e-08
3.83931e-08
3.83703e-08
4.79958e-08
4.73496e-08
4.6698e-08
4.60509e-08
4.5416e-08
4.47994e-08
4.42057e-08
4.36383e-08
4.30993e-08
4.25904e-08
4.21122e-08
4.16652e-08
4.12493e-08
4.08641e-08
4.05092e-08
4.01839e-08
3.98874e-08
3.96189e-08
3.93777e-08
3.91631e-08
3.89742e-08
3.88104e-08
3.86712e-08
3.8556e-08
3.84644e-08
3.8396e-08
3.83506e-08
3.83279e-08
4.79394e-08
4.72844e-08
4.66269e-08
4.59763e-08
4.53399e-08
4.47232e-08
4.41304e-08
4.35646e-08
4.30277e-08
4.25212e-08
4.20457e-08
4.16014e-08
4.11881e-08
4.08055e-08
4.0453e-08
4.01299e-08
3.98355e-08
3.95689e-08
3.93294e-08
3.91162e-08
3.89286e-08
3.8766e-08
3.86277e-08
3.85133e-08
3.84223e-08
3.83543e-08
3.83092e-08
3.82866e-08
4.78829e-08
4.72194e-08
4.65565e-08
4.59027e-08
4.52649e-08
4.46481e-08
4.40563e-08
4.34922e-08
4.29576e-08
4.24535e-08
4.19806e-08
4.15389e-08
4.11283e-08
4.07482e-08
4.03981e-08
4.00773e-08
3.97849e-08
3.95202e-08
3.92823e-08
3.90706e-08
3.88843e-08
3.87228e-08
3.85854e-08
3.84718e-08
3.83813e-08
3.83138e-08
3.8269e-08
3.82466e-08
4.78263e-08
4.71548e-08
4.64867e-08
4.58301e-08
4.51911e-08
4.45745e-08
4.39838e-08
4.34214e-08
4.28889e-08
4.23874e-08
4.19171e-08
4.1478e-08
4.107e-08
4.06925e-08
4.03447e-08
4.00261e-08
3.97357e-08
3.94728e-08
3.92367e-08
3.90264e-08
3.88414e-08
3.86809e-08
3.85445e-08
3.84315e-08
3.83417e-08
3.82746e-08
3.823e-08
3.82078e-08
4.77697e-08
4.70907e-08
4.64179e-08
4.57586e-08
4.51187e-08
4.45023e-08
4.39128e-08
4.33522e-08
4.2822e-08
4.23229e-08
4.18552e-08
4.14189e-08
4.10134e-08
4.06384e-08
4.0293e-08
3.99765e-08
3.96881e-08
3.9427e-08
3.91924e-08
3.89836e-08
3.87998e-08
3.86404e-08
3.85049e-08
3.83926e-08
3.83034e-08
3.82367e-08
3.81924e-08
3.81703e-08
4.77131e-08
4.70272e-08
4.635e-08
4.56885e-08
4.50478e-08
4.44319e-08
4.38436e-08
4.32849e-08
4.2757e-08
4.22604e-08
4.17953e-08
4.13615e-08
4.09586e-08
4.0586e-08
4.02429e-08
3.99286e-08
3.96421e-08
3.93828e-08
3.91498e-08
3.89423e-08
3.87597e-08
3.86014e-08
3.84667e-08
3.83552e-08
3.82665e-08
3.82002e-08
3.81562e-08
3.81342e-08
4.76566e-08
4.69644e-08
4.62834e-08
4.56199e-08
4.49786e-08
4.43633e-08
4.37764e-08
4.32196e-08
4.2694e-08
4.21998e-08
4.17373e-08
4.13061e-08
4.09057e-08
4.05355e-08
4.01946e-08
3.98824e-08
3.95979e-08
3.93403e-08
3.91088e-08
3.89027e-08
3.87213e-08
3.85639e-08
3.843e-08
3.83192e-08
3.82311e-08
3.81652e-08
3.81214e-08
3.80996e-08
4.76004e-08
4.69026e-08
4.62181e-08
4.5553e-08
4.49114e-08
4.42968e-08
4.37114e-08
4.31566e-08
4.26332e-08
4.21415e-08
4.16815e-08
4.12528e-08
4.08549e-08
4.0487e-08
4.01483e-08
3.98381e-08
3.95554e-08
3.92995e-08
3.90695e-08
3.88647e-08
3.86844e-08
3.8528e-08
3.8395e-08
3.82848e-08
3.81972e-08
3.81317e-08
3.80882e-08
3.80665e-08
4.75448e-08
4.68419e-08
4.61545e-08
4.5488e-08
4.48464e-08
4.42326e-08
4.36487e-08
4.30959e-08
4.25747e-08
4.20855e-08
4.1628e-08
4.12017e-08
4.08062e-08
4.04406e-08
4.0104e-08
3.97957e-08
3.95149e-08
3.92605e-08
3.9032e-08
3.88284e-08
3.86493e-08
3.84938e-08
3.83615e-08
3.8252e-08
3.81649e-08
3.80998e-08
3.80565e-08
3.80349e-08
4.74901e-08
4.67827e-08
4.60927e-08
4.54252e-08
4.47837e-08
4.41709e-08
4.35886e-08
4.30377e-08
4.25188e-08
4.20319e-08
4.15768e-08
4.1153e-08
4.07598e-08
4.03963e-08
4.00618e-08
3.97555e-08
3.94763e-08
3.92235e-08
3.89963e-08
3.8794e-08
3.86159e-08
3.84613e-08
3.83298e-08
3.82209e-08
3.81342e-08
3.80695e-08
3.80264e-08
3.8005e-08
4.74364e-08
4.67251e-08
4.60331e-08
4.53648e-08
4.47236e-08
4.41119e-08
4.35312e-08
4.29823e-08
4.24656e-08
4.1981e-08
4.15283e-08
4.11067e-08
4.07157e-08
4.03544e-08
4.00219e-08
3.97173e-08
3.94398e-08
3.91885e-08
3.89626e-08
3.87615e-08
3.85843e-08
3.84306e-08
3.82998e-08
3.81915e-08
3.81053e-08
3.80409e-08
3.79981e-08
3.79767e-08
4.73842e-08
4.66696e-08
4.59758e-08
4.53071e-08
4.46663e-08
4.40558e-08
4.34767e-08
4.29297e-08
4.24152e-08
4.19329e-08
4.14824e-08
4.10631e-08
4.06742e-08
4.03149e-08
3.99842e-08
3.96814e-08
3.94054e-08
3.91556e-08
3.89309e-08
3.87309e-08
3.85547e-08
3.84018e-08
3.82717e-08
3.81639e-08
3.80781e-08
3.8014e-08
3.79714e-08
3.79501e-08
4.73338e-08
4.66164e-08
4.59213e-08
4.52523e-08
4.46121e-08
4.40028e-08
4.34253e-08
4.28802e-08
4.23678e-08
4.18876e-08
4.14393e-08
4.10221e-08
4.06352e-08
4.02778e-08
3.9949e-08
3.96478e-08
3.93733e-08
3.91247e-08
3.89013e-08
3.87023e-08
3.8527e-08
3.83748e-08
3.82453e-08
3.81381e-08
3.80527e-08
3.79889e-08
3.79465e-08
3.79253e-08
4.72856e-08
4.65659e-08
4.58697e-08
4.52006e-08
4.45612e-08
4.3953e-08
4.33772e-08
4.2834e-08
4.23235e-08
4.18454e-08
4.13991e-08
4.09839e-08
4.0599e-08
4.02434e-08
3.99162e-08
3.96165e-08
3.93434e-08
3.90961e-08
3.88738e-08
3.86757e-08
3.85012e-08
3.83498e-08
3.82209e-08
3.81141e-08
3.80291e-08
3.79656e-08
3.79234e-08
3.79023e-08
4.72399e-08
4.65183e-08
4.58214e-08
4.51524e-08
4.45137e-08
4.39068e-08
4.33325e-08
4.27911e-08
4.22825e-08
4.18064e-08
4.1362e-08
4.09487e-08
4.05655e-08
4.02116e-08
3.98859e-08
3.95877e-08
3.93159e-08
3.90697e-08
3.88484e-08
3.86512e-08
3.84775e-08
3.83268e-08
3.81984e-08
3.80921e-08
3.80075e-08
3.79442e-08
3.79021e-08
3.78811e-08
4.71972e-08
4.64741e-08
4.57766e-08
4.51079e-08
4.447e-08
4.38643e-08
4.32915e-08
4.27518e-08
4.22449e-08
4.17706e-08
4.1328e-08
4.09164e-08
4.05349e-08
4.01825e-08
3.98583e-08
3.95613e-08
3.92907e-08
3.90456e-08
3.88253e-08
3.86289e-08
3.84559e-08
3.83058e-08
3.81779e-08
3.8072e-08
3.79877e-08
3.79247e-08
3.78828e-08
3.78618e-08
4.71577e-08
4.64334e-08
4.57356e-08
4.50672e-08
4.44302e-08
4.38256e-08
4.32542e-08
4.27161e-08
4.22109e-08
4.17382e-08
4.12973e-08
4.08872e-08
4.05072e-08
4.01562e-08
3.98333e-08
3.95376e-08
3.9268e-08
3.90239e-08
3.88044e-08
3.86088e-08
3.84364e-08
3.82868e-08
3.81595e-08
3.80539e-08
3.79699e-08
3.79071e-08
3.78653e-08
3.78444e-08
4.71219e-08
4.63967e-08
4.56987e-08
4.50307e-08
4.43944e-08
4.3791e-08
4.32209e-08
4.26842e-08
4.21805e-08
4.17093e-08
4.12698e-08
4.08612e-08
4.04825e-08
4.01328e-08
3.98111e-08
3.95164e-08
3.92478e-08
3.90046e-08
3.87858e-08
3.85909e-08
3.84191e-08
3.827e-08
3.8143e-08
3.80378e-08
3.7954e-08
3.78914e-08
3.78498e-08
3.7829e-08
4.709e-08
4.63641e-08
4.56661e-08
4.49985e-08
4.4363e-08
4.37606e-08
4.31916e-08
4.26562e-08
4.21538e-08
4.16839e-08
4.12458e-08
4.08384e-08
4.04609e-08
4.01123e-08
3.97916e-08
3.94979e-08
3.92302e-08
3.89877e-08
3.87696e-08
3.85752e-08
3.8404e-08
3.82553e-08
3.81286e-08
3.80237e-08
3.79402e-08
3.78777e-08
3.78362e-08
3.78154e-08
4.70623e-08
4.6336e-08
4.5638e-08
4.49708e-08
4.4336e-08
4.37344e-08
4.31665e-08
4.26322e-08
4.21309e-08
4.16622e-08
4.12252e-08
4.08189e-08
4.04425e-08
4.00948e-08
3.9775e-08
3.94821e-08
3.92151e-08
3.89732e-08
3.87557e-08
3.85618e-08
3.8391e-08
3.82427e-08
3.81164e-08
3.80117e-08
3.79283e-08
3.7866e-08
3.78246e-08
3.78039e-08
4.70392e-08
4.63125e-08
4.56145e-08
4.49477e-08
4.43135e-08
4.37127e-08
4.31457e-08
4.26122e-08
4.2112e-08
4.16442e-08
4.12081e-08
4.08028e-08
4.04272e-08
4.00803e-08
3.97612e-08
3.9469e-08
3.92026e-08
3.89612e-08
3.87442e-08
3.85508e-08
3.83803e-08
3.82323e-08
3.81062e-08
3.80018e-08
3.79185e-08
3.78564e-08
3.7815e-08
3.77943e-08
4.70207e-08
4.62938e-08
4.55959e-08
4.49294e-08
4.42957e-08
4.36955e-08
4.31292e-08
4.25965e-08
4.2097e-08
4.163e-08
4.11947e-08
4.079e-08
4.04151e-08
4.00689e-08
3.97504e-08
3.94586e-08
3.91927e-08
3.89518e-08
3.87351e-08
3.8542e-08
3.83719e-08
3.82241e-08
3.80982e-08
3.79939e-08
3.79108e-08
3.78487e-08
3.78074e-08
3.77868e-08
4.70072e-08
4.62801e-08
4.55823e-08
4.4916e-08
4.42826e-08
4.36829e-08
4.31171e-08
4.2585e-08
4.2086e-08
4.16196e-08
4.11848e-08
4.07807e-08
4.04062e-08
4.00605e-08
3.97424e-08
3.9451e-08
3.91855e-08
3.89449e-08
3.87285e-08
3.85356e-08
3.83657e-08
3.8218e-08
3.80923e-08
3.79881e-08
3.79051e-08
3.78431e-08
3.78019e-08
3.77813e-08
4.69986e-08
4.62714e-08
4.55736e-08
4.49075e-08
4.42744e-08
4.3675e-08
4.31095e-08
4.25777e-08
4.20791e-08
4.1613e-08
4.11786e-08
4.07748e-08
4.04007e-08
4.00552e-08
3.97374e-08
3.94462e-08
3.91809e-08
3.89405e-08
3.87243e-08
3.85316e-08
3.83617e-08
3.82142e-08
3.80886e-08
3.79845e-08
3.79016e-08
3.78396e-08
3.77983e-08
3.77778e-08
4.69952e-08
4.62679e-08
4.55701e-08
4.4904e-08
4.4271e-08
4.36717e-08
4.31063e-08
4.25747e-08
4.20762e-08
4.16103e-08
4.1176e-08
4.07723e-08
4.03983e-08
4.0053e-08
3.97353e-08
3.94443e-08
3.9179e-08
3.89387e-08
3.87226e-08
3.85299e-08
3.83601e-08
3.82126e-08
3.80871e-08
3.7983e-08
3.79001e-08
3.78381e-08
3.77969e-08
3.77763e-08
4.90121e-08
4.94578e-08
4.98061e-08
5.00277e-08
5.00895e-08
4.99548e-08
4.95836e-08
4.89332e-08
4.7959e-08
4.6616e-08
4.48597e-08
4.26487e-08
3.99467e-08
3.67266e-08
3.29746e-08
2.86973e-08
2.39314e-08
1.87602e-08
1.33418e-08
7.96336e-09
3.16794e-09
9.79619e-11
4.89657e-08
4.94288e-08
4.97998e-08
5.00503e-08
5.01483e-08
5.00579e-08
4.97401e-08
4.91532e-08
4.82533e-08
4.69957e-08
4.53362e-08
4.32329e-08
4.06484e-08
3.75531e-08
3.39294e-08
2.97773e-08
2.51228e-08
2.0031e-08
1.46281e-08
9.14645e-09
4.04248e-09
2.1357e-10
4.89203e-08
4.94011e-08
4.97953e-08
5.00755e-08
5.02104e-08
5.01654e-08
4.99025e-08
4.93807e-08
4.85571e-08
4.73876e-08
4.5828e-08
4.38362e-08
4.1374e-08
3.84098e-08
3.49231e-08
3.09089e-08
2.63859e-08
2.14082e-08
1.60846e-08
1.06208e-08
5.42824e-09
7.74556e-10
4.88757e-08
4.93746e-08
4.97923e-08
5.01026e-08
5.02752e-08
5.02765e-08
5.00695e-08
4.96144e-08
4.88689e-08
4.77896e-08
4.63328e-08
4.44562e-08
4.2121e-08
3.92944e-08
3.59533e-08
3.20897e-08
2.77178e-08
2.28853e-08
1.76919e-08
1.23195e-08
7.09235e-09
2.19549e-09
4.88317e-08
4.93487e-08
4.97903e-08
5.01311e-08
5.03419e-08
5.03901e-08
5.024e-08
4.98526e-08
4.91868e-08
4.81997e-08
4.68483e-08
4.50903e-08
4.28864e-08
4.0203e-08
3.70151e-08
3.33117e-08
2.91031e-08
2.44321e-08
1.93932e-08
1.41678e-08
9.09749e-09
4.83641e-09
4.8788e-08
4.93233e-08
4.97889e-08
5.01603e-08
5.04095e-08
5.05052e-08
5.04125e-08
5.00938e-08
4.95088e-08
4.86157e-08
4.73718e-08
4.57352e-08
4.36666e-08
4.11312e-08
3.81023e-08
3.45658e-08
3.05264e-08
2.60171e-08
2.11148e-08
1.59659e-08
1.08334e-08
6.18154e-09
4.87445e-08
4.9298e-08
4.97875e-08
5.01896e-08
5.04774e-08
5.06206e-08
5.05858e-08
5.03363e-08
4.9833e-08
4.90349e-08
4.79003e-08
4.63876e-08
4.44573e-08
4.20741e-08
3.92094e-08
3.58457e-08
3.19811e-08
2.7637e-08
2.2868e-08
1.77755e-08
1.25301e-08
7.40589e-09
4.8701e-08
4.92725e-08
4.97858e-08
5.02183e-08
5.05445e-08
5.07353e-08
5.07582e-08
5.05781e-08
5.01569e-08
4.94546e-08
4.84304e-08
4.70433e-08
4.52539e-08
4.30262e-08
4.03305e-08
3.71458e-08
3.34649e-08
2.92997e-08
2.46885e-08
1.97079e-08
1.44926e-08
9.27759e-09
4.86573e-08
4.92466e-08
4.97832e-08
5.02458e-08
5.061e-08
5.08479e-08
5.09284e-08
5.08173e-08
5.0478e-08
4.98717e-08
4.89584e-08
4.76977e-08
4.60508e-08
4.39813e-08
4.14583e-08
3.84587e-08
3.49713e-08
3.10012e-08
2.65776e-08
2.17653e-08
1.66865e-08
1.15659e-08
4.86132e-08
4.92198e-08
4.97793e-08
5.02715e-08
5.06731e-08
5.09573e-08
5.10945e-08
5.10518e-08
5.07938e-08
5.02829e-08
4.948e-08
4.83458e-08
4.68417e-08
4.49316e-08
4.25838e-08
3.97737e-08
3.64869e-08
3.27242e-08
2.8508e-08
2.38927e-08
1.89836e-08
1.3968e-08
4.85686e-08
4.91919e-08
4.97736e-08
5.02946e-08
5.07327e-08
5.10623e-08
5.12551e-08
5.12796e-08
5.11015e-08
5.06846e-08
4.99909e-08
4.8982e-08
4.76199e-08
4.58687e-08
4.36965e-08
4.10773e-08
3.79946e-08
3.44454e-08
3.04454e-08
2.60381e-08
2.13059e-08
1.63841e-08
4.85234e-08
4.91628e-08
4.97659e-08
5.03147e-08
5.07881e-08
5.11618e-08
5.14086e-08
5.14985e-08
5.13984e-08
5.10733e-08
5.04866e-08
4.96006e-08
4.83782e-08
4.67837e-08
4.4785e-08
4.23553e-08
3.94761e-08
3.61406e-08
3.23588e-08
2.81638e-08
2.36209e-08
1.8842e-08
4.84776e-08
4.91323e-08
4.97559e-08
5.03313e-08
5.08385e-08
5.12546e-08
5.15536e-08
5.17066e-08
5.1682e-08
5.14459e-08
5.09629e-08
5.01964e-08
4.91098e-08
4.76679e-08
4.58385e-08
4.35939e-08
4.09138e-08
3.7788e-08
3.42205e-08
3.02341e-08
2.58772e-08
2.12307e-08
4.84311e-08
4.91002e-08
4.97432e-08
5.03439e-08
5.08834e-08
5.134e-08
5.16888e-08
5.19022e-08
5.19499e-08
5.17993e-08
5.14159e-08
5.07642e-08
4.98083e-08
4.85134e-08
4.6847e-08
4.47808e-08
4.22926e-08
3.9369e-08
3.60085e-08
3.22246e-08
2.80502e-08
2.35404e-08
4.8384e-08
4.90666e-08
4.97277e-08
5.03523e-08
5.09223e-08
5.14171e-08
5.18131e-08
5.20839e-08
5.22003e-08
5.2131e-08
5.18423e-08
5.12998e-08
5.04683e-08
4.93132e-08
4.7802e-08
4.59055e-08
4.35999e-08
4.08689e-08
3.77061e-08
3.41177e-08
3.01251e-08
2.57666e-08
4.83363e-08
4.90314e-08
4.97095e-08
5.03563e-08
5.09549e-08
5.14856e-08
5.19259e-08
5.22506e-08
5.24317e-08
5.24388e-08
5.22395e-08
5.17999e-08
5.10855e-08
5.0062e-08
4.86968e-08
4.69598e-08
4.48258e-08
4.22759e-08
3.92997e-08
3.58981e-08
3.20856e-08
2.7894e-08
4.82884e-08
4.89949e-08
4.96886e-08
5.0356e-08
5.09811e-08
5.15451e-08
5.20267e-08
5.24017e-08
5.26431e-08
5.27215e-08
5.26054e-08
5.22618e-08
5.16566e-08
5.07558e-08
4.95263e-08
4.79376e-08
4.59629e-08
4.3581e-08
4.07783e-08
3.75512e-08
3.39087e-08
2.98754e-08
4.82403e-08
4.89573e-08
4.96652e-08
5.03515e-08
5.10009e-08
5.15956e-08
5.21153e-08
5.25367e-08
5.28338e-08
5.29781e-08
5.2939e-08
5.2684e-08
5.21796e-08
5.13918e-08
5.02873e-08
4.88349e-08
4.70063e-08
4.47783e-08
4.21342e-08
3.90665e-08
3.55793e-08
3.16941e-08
4.81923e-08
4.89187e-08
4.96396e-08
5.0343e-08
5.10145e-08
5.16374e-08
5.21919e-08
5.26557e-08
5.30038e-08
5.32085e-08
5.32398e-08
5.30659e-08
5.26535e-08
5.19688e-08
5.09782e-08
4.96496e-08
4.79535e-08
4.58646e-08
4.33634e-08
4.0438e-08
3.70858e-08
3.33126e-08
4.81449e-08
4.88796e-08
4.9612e-08
5.03309e-08
5.10224e-08
5.16707e-08
5.22567e-08
5.27591e-08
5.31534e-08
5.34129e-08
5.35081e-08
5.34076e-08
5.30785e-08
5.24869e-08
5.15989e-08
5.03816e-08
4.88042e-08
4.68395e-08
4.44656e-08
4.16674e-08
3.8439e-08
3.47867e-08
4.80983e-08
4.88404e-08
4.9583e-08
5.03156e-08
5.10251e-08
5.16961e-08
5.23105e-08
5.28474e-08
5.32834e-08
5.3592e-08
5.37446e-08
5.371e-08
5.34555e-08
5.29472e-08
5.21508e-08
5.10324e-08
4.95601e-08
4.7705e-08
4.54426e-08
4.27553e-08
3.96339e-08
3.60814e-08
4.8053e-08
4.88014e-08
4.95531e-08
5.02978e-08
5.10232e-08
5.17144e-08
5.2354e-08
5.29217e-08
5.33947e-08
5.37472e-08
5.39508e-08
5.39748e-08
5.37865e-08
5.33519e-08
5.26362e-08
5.16048e-08
5.02245e-08
4.84647e-08
4.62986e-08
4.37057e-08
4.06734e-08
3.72006e-08
4.80093e-08
4.87633e-08
4.95228e-08
5.02781e-08
5.10175e-08
5.17264e-08
5.23882e-08
5.29831e-08
5.34887e-08
5.38798e-08
5.41284e-08
5.42039e-08
5.40737e-08
5.37037e-08
5.30585e-08
5.21027e-08
5.08021e-08
4.9124e-08
4.70399e-08
4.4526e-08
4.15656e-08
3.81511e-08
4.79677e-08
4.87264e-08
4.94926e-08
5.02572e-08
5.10086e-08
5.1733e-08
5.24142e-08
5.30328e-08
5.35669e-08
5.39917e-08
5.42795e-08
5.43998e-08
5.43202e-08
5.40061e-08
5.34218e-08
5.25311e-08
5.12984e-08
4.96899e-08
4.76747e-08
4.52267e-08
4.23257e-08
3.89591e-08
4.79287e-08
4.86912e-08
4.94632e-08
5.02356e-08
5.09974e-08
5.17352e-08
5.2433e-08
5.30721e-08
5.36309e-08
5.40848e-08
5.44063e-08
5.45653e-08
5.45291e-08
5.42629e-08
5.37306e-08
5.28952e-08
5.172e-08
5.01698e-08
4.82121e-08
4.58187e-08
4.2968e-08
3.96483e-08
4.78925e-08
4.86584e-08
4.94352e-08
5.02142e-08
5.09848e-08
5.1734e-08
5.2446e-08
5.31026e-08
5.36823e-08
5.4161e-08
5.45114e-08
5.47032e-08
5.47038e-08
5.44782e-08
5.39897e-08
5.32006e-08
5.20733e-08
5.05714e-08
4.86606e-08
4.63112e-08
4.34997e-08
4.02117e-08
4.78597e-08
4.86282e-08
4.9409e-08
5.01936e-08
5.09716e-08
5.17302e-08
5.24542e-08
5.31255e-08
5.37229e-08
5.42225e-08
5.4597e-08
5.48164e-08
5.48478e-08
5.46559e-08
5.42038e-08
5.3453e-08
5.2365e-08
5.09022e-08
4.90291e-08
4.67142e-08
4.39321e-08
4.06663e-08
4.78306e-08
4.86013e-08
4.93852e-08
5.01743e-08
5.09584e-08
5.17249e-08
5.24588e-08
5.31421e-08
5.37542e-08
5.4271e-08
5.46654e-08
5.49075e-08
5.49642e-08
5.48001e-08
5.43776e-08
5.36578e-08
5.26015e-08
5.11699e-08
4.93263e-08
4.70376e-08
4.42769e-08
4.10265e-08
4.78055e-08
4.85778e-08
4.93644e-08
5.01571e-08
5.0946e-08
5.17188e-08
5.24607e-08
5.31538e-08
5.37776e-08
5.43083e-08
5.47189e-08
5.49792e-08
5.50562e-08
5.49142e-08
5.45153e-08
5.38202e-08
5.27887e-08
5.13814e-08
4.95604e-08
4.72912e-08
4.45442e-08
4.12943e-08
4.77847e-08
4.85583e-08
4.93468e-08
5.01423e-08
5.0935e-08
5.17128e-08
5.24608e-08
5.31616e-08
5.37946e-08
5.43361e-08
5.47592e-08
5.50337e-08
5.51265e-08
5.50016e-08
5.46209e-08
5.39446e-08
5.29321e-08
5.1543e-08
4.97389e-08
4.74845e-08
4.4751e-08
4.15199e-08
4.77685e-08
4.8543e-08
4.93329e-08
5.01305e-08
5.0926e-08
5.17074e-08
5.246e-08
5.31664e-08
5.38063e-08
5.43558e-08
5.47881e-08
5.5073e-08
5.51774e-08
5.50651e-08
5.46976e-08
5.4035e-08
5.3036e-08
5.16599e-08
4.98674e-08
4.76225e-08
4.48954e-08
4.1665e-08
4.7757e-08
4.85321e-08
4.9323e-08
5.01219e-08
5.09193e-08
5.17031e-08
5.24588e-08
5.3169e-08
5.38134e-08
5.43683e-08
5.48068e-08
5.50987e-08
5.52108e-08
5.51068e-08
5.47481e-08
5.40945e-08
5.31043e-08
5.17365e-08
4.9951e-08
4.77111e-08
4.49853e-08
4.17506e-08
4.77504e-08
4.85258e-08
4.93171e-08
5.01168e-08
5.09152e-08
5.17003e-08
5.24576e-08
5.31699e-08
5.38167e-08
5.43744e-08
5.48162e-08
5.51118e-08
5.5228e-08
5.51284e-08
5.47743e-08
5.41253e-08
5.31397e-08
5.17759e-08
4.99938e-08
4.77557e-08
4.50286e-08
4.17852e-08
3.87173e-08
3.87413e-08
3.87893e-08
3.88616e-08
3.89585e-08
3.90803e-08
3.92277e-08
3.94011e-08
3.96012e-08
3.98287e-08
4.00843e-08
4.03689e-08
4.06831e-08
4.10276e-08
4.14029e-08
4.18096e-08
4.22476e-08
4.27168e-08
4.32165e-08
4.37454e-08
4.43013e-08
4.48812e-08
4.54807e-08
4.60939e-08
4.6713e-08
4.73283e-08
4.79272e-08
4.84946e-08
3.86689e-08
3.86927e-08
3.87405e-08
3.88123e-08
3.89086e-08
3.90296e-08
3.9176e-08
3.93483e-08
3.95471e-08
3.97732e-08
4.00272e-08
4.03099e-08
4.0622e-08
4.09644e-08
4.13374e-08
4.17416e-08
4.21772e-08
4.26439e-08
4.31412e-08
4.36678e-08
4.4222e-08
4.48005e-08
4.53995e-08
4.60132e-08
4.66344e-08
4.72535e-08
4.78587e-08
4.84354e-08
3.86211e-08
3.86447e-08
3.86922e-08
3.87636e-08
3.88592e-08
3.89795e-08
3.9125e-08
3.92961e-08
3.94936e-08
3.97182e-08
3.99705e-08
4.02513e-08
4.05615e-08
4.09016e-08
4.12723e-08
4.1674e-08
4.2107e-08
4.25712e-08
4.30661e-08
4.35906e-08
4.41428e-08
4.47201e-08
4.53185e-08
4.59328e-08
4.6556e-08
4.71791e-08
4.77907e-08
4.83768e-08
3.85739e-08
3.85974e-08
3.86445e-08
3.87154e-08
3.88105e-08
3.893e-08
3.90745e-08
3.92445e-08
3.94407e-08
3.96638e-08
3.99144e-08
4.01934e-08
4.05014e-08
4.08393e-08
4.12077e-08
4.16069e-08
4.20374e-08
4.2499e-08
4.29914e-08
4.35136e-08
4.4064e-08
4.46399e-08
4.52378e-08
4.58527e-08
4.6478e-08
4.7105e-08
4.77231e-08
4.83187e-08
3.85274e-08
3.85507e-08
3.85975e-08
3.8668e-08
3.87624e-08
3.88812e-08
3.90247e-08
3.91936e-08
3.93885e-08
3.961e-08
3.9859e-08
4.0136e-08
4.04421e-08
4.07777e-08
4.11436e-08
4.15404e-08
4.19683e-08
4.24273e-08
4.29173e-08
4.34372e-08
4.39856e-08
4.45602e-08
4.51575e-08
4.5773e-08
4.64003e-08
4.70313e-08
4.76559e-08
4.82612e-08
3.84817e-08
3.85049e-08
3.85514e-08
3.86214e-08
3.87152e-08
3.88332e-08
3.89757e-08
3.91435e-08
3.93371e-08
3.95571e-08
3.98043e-08
4.00795e-08
4.03834e-08
4.07168e-08
4.10803e-08
4.14746e-08
4.18999e-08
4.23563e-08
4.28437e-08
4.33613e-08
4.39078e-08
4.4481e-08
4.50777e-08
4.56937e-08
4.6323e-08
4.6958e-08
4.75891e-08
4.8204e-08
3.84368e-08
3.84599e-08
3.85061e-08
3.85757e-08
3.86688e-08
3.8786e-08
3.89276e-08
3.90943e-08
3.92865e-08
3.9505e-08
3.97505e-08
4.00238e-08
4.03257e-08
4.06568e-08
4.10179e-08
4.14096e-08
4.18323e-08
4.22861e-08
4.2771e-08
4.32862e-08
4.38307e-08
4.44024e-08
4.49985e-08
4.5615e-08
4.62462e-08
4.68851e-08
4.75226e-08
4.81471e-08
3.83929e-08
3.84158e-08
3.84617e-08
3.85308e-08
3.86234e-08
3.87398e-08
3.88805e-08
3.9046e-08
3.92369e-08
3.94539e-08
3.96977e-08
3.99691e-08
4.02689e-08
4.05978e-08
4.09564e-08
4.13456e-08
4.17656e-08
4.22168e-08
4.26991e-08
4.3212e-08
4.37545e-08
4.43247e-08
4.49201e-08
4.55369e-08
4.617e-08
4.68127e-08
4.74564e-08
4.80903e-08
3.835e-08
3.83728e-08
3.84184e-08
3.84871e-08
3.8579e-08
3.86946e-08
3.88344e-08
3.89988e-08
3.91884e-08
3.94039e-08
3.9646e-08
3.99155e-08
4.02132e-08
4.05398e-08
4.08961e-08
4.12827e-08
4.17001e-08
4.21486e-08
4.26283e-08
4.31388e-08
4.36792e-08
4.42479e-08
4.48425e-08
4.54595e-08
4.60944e-08
4.67407e-08
4.73905e-08
4.80335e-08
3.83082e-08
3.83308e-08
3.83762e-08
3.84444e-08
3.85357e-08
3.86506e-08
3.87894e-08
3.89527e-08
3.9141e-08
3.9355e-08
3.95954e-08
3.98631e-08
4.01587e-08
4.0483e-08
4.08369e-08
4.12209e-08
4.16357e-08
4.20816e-08
4.25587e-08
4.30668e-08
4.3605e-08
4.41721e-08
4.47658e-08
4.53831e-08
4.60195e-08
4.66693e-08
4.73249e-08
4.79768e-08
3.82676e-08
3.82901e-08
3.83351e-08
3.84029e-08
3.84936e-08
3.86077e-08
3.87456e-08
3.89078e-08
3.90948e-08
3.93073e-08
3.95461e-08
3.98119e-08
4.01054e-08
4.04276e-08
4.0779e-08
4.11605e-08
4.15727e-08
4.20159e-08
4.24904e-08
4.2996e-08
4.35321e-08
4.40975e-08
4.46903e-08
4.53076e-08
4.59454e-08
4.65984e-08
4.72596e-08
4.792e-08
3.82282e-08
3.82505e-08
3.82952e-08
3.83626e-08
3.84528e-08
3.85661e-08
3.87031e-08
3.88642e-08
3.90499e-08
3.9261e-08
3.94981e-08
3.97621e-08
4.00536e-08
4.03735e-08
4.07226e-08
4.11016e-08
4.15112e-08
4.19518e-08
4.24236e-08
4.29268e-08
4.34607e-08
4.40243e-08
4.4616e-08
4.52333e-08
4.58723e-08
4.65283e-08
4.71946e-08
4.78632e-08
3.819e-08
3.82122e-08
3.82567e-08
3.83236e-08
3.84132e-08
3.85258e-08
3.86619e-08
3.88219e-08
3.90064e-08
3.92161e-08
3.94516e-08
3.97138e-08
4.00033e-08
4.0321e-08
4.06678e-08
4.10443e-08
4.14512e-08
4.18892e-08
4.23585e-08
4.28591e-08
4.33908e-08
4.39526e-08
4.45432e-08
4.51602e-08
4.58003e-08
4.64589e-08
4.71301e-08
4.78063e-08
3.81533e-08
3.81753e-08
3.82195e-08
3.8286e-08
3.8375e-08
3.8487e-08
3.86222e-08
3.87811e-08
3.89644e-08
3.91727e-08
3.94066e-08
3.9667e-08
3.99546e-08
4.02701e-08
4.06146e-08
4.09886e-08
4.13931e-08
4.18284e-08
4.22951e-08
4.27932e-08
4.33226e-08
4.38827e-08
4.4472e-08
4.50886e-08
4.57295e-08
4.63905e-08
4.70662e-08
4.77494e-08
3.81179e-08
3.81398e-08
3.81837e-08
3.82498e-08
3.83383e-08
3.84496e-08
3.85839e-08
3.87419e-08
3.8924e-08
3.91309e-08
3.93633e-08
3.96219e-08
3.99075e-08
4.0221e-08
4.05632e-08
4.09349e-08
4.13367e-08
4.17695e-08
4.22336e-08
4.27293e-08
4.32564e-08
4.38145e-08
4.44025e-08
4.50186e-08
4.56601e-08
4.63232e-08
4.70029e-08
4.76926e-08
3.8084e-08
3.81058e-08
3.81495e-08
3.82152e-08
3.83031e-08
3.84137e-08
3.85472e-08
3.87042e-08
3.88852e-08
3.90908e-08
3.93216e-08
3.95786e-08
3.98623e-08
4.01738e-08
4.05137e-08
4.0883e-08
4.12824e-08
4.17126e-08
4.21742e-08
4.26674e-08
4.31923e-08
4.37484e-08
4.4335e-08
4.49504e-08
4.55923e-08
4.62572e-08
4.69405e-08
4.76361e-08
3.80516e-08
3.80733e-08
3.81167e-08
3.81821e-08
3.82695e-08
3.83794e-08
3.85122e-08
3.86682e-08
3.88481e-08
3.90523e-08
3.92818e-08
3.95371e-08
3.9819e-08
4.01285e-08
4.04663e-08
4.08332e-08
4.12302e-08
4.1658e-08
4.2117e-08
4.26078e-08
4.31304e-08
4.36846e-08
4.42697e-08
4.48843e-08
4.55263e-08
4.61926e-08
4.68791e-08
4.75801e-08
3.80209e-08
3.80424e-08
3.80856e-08
3.81506e-08
3.82376e-08
3.83468e-08
3.84788e-08
3.86339e-08
3.88127e-08
3.90158e-08
3.92438e-08
3.94975e-08
3.97777e-08
4.00852e-08
4.04209e-08
4.07857e-08
4.11803e-08
4.16056e-08
4.20622e-08
4.25506e-08
4.30709e-08
4.36231e-08
4.42067e-08
4.48203e-08
4.54623e-08
4.61298e-08
4.6819e-08
4.75247e-08
3.79917e-08
3.80132e-08
3.80561e-08
3.81208e-08
3.82073e-08
3.83159e-08
3.84472e-08
3.86014e-08
3.87792e-08
3.89811e-08
3.92077e-08
3.94599e-08
3.97384e-08
4.00441e-08
4.03778e-08
4.07404e-08
4.11328e-08
4.15557e-08
4.20099e-08
4.24959e-08
4.30141e-08
4.35643e-08
4.41462e-08
4.47588e-08
4.54006e-08
4.6069e-08
4.67604e-08
4.74703e-08
3.79643e-08
3.79856e-08
3.80284e-08
3.80926e-08
3.81787e-08
3.82868e-08
3.84174e-08
3.85708e-08
3.87476e-08
3.89483e-08
3.91737e-08
3.94244e-08
3.97013e-08
4.00052e-08
4.0337e-08
4.06976e-08
4.10877e-08
4.15084e-08
4.19603e-08
4.2444e-08
4.296e-08
4.35082e-08
4.40885e-08
4.47e-08
4.53414e-08
4.60103e-08
4.67037e-08
4.74172e-08
3.79385e-08
3.79598e-08
3.80023e-08
3.80663e-08
3.81519e-08
3.82595e-08
3.83894e-08
3.8542e-08
3.87179e-08
3.89176e-08
3.91417e-08
3.93911e-08
3.96665e-08
3.99687e-08
4.02986e-08
4.06572e-08
4.10453e-08
4.14638e-08
4.19135e-08
4.2395e-08
4.29088e-08
4.34551e-08
4.40338e-08
4.46441e-08
4.52849e-08
4.59542e-08
4.66491e-08
4.73656e-08
3.79146e-08
3.79357e-08
3.79781e-08
3.80418e-08
3.8127e-08
3.82341e-08
3.83634e-08
3.85152e-08
3.86902e-08
3.88889e-08
3.91119e-08
3.936e-08
3.96339e-08
3.99346e-08
4.02628e-08
4.06195e-08
4.10056e-08
4.14221e-08
4.18696e-08
4.2349e-08
4.28608e-08
4.34052e-08
4.39822e-08
4.45913e-08
4.52315e-08
4.59009e-08
4.6597e-08
4.7316e-08
3.78924e-08
3.79135e-08
3.79557e-08
3.80191e-08
3.8104e-08
3.82106e-08
3.83393e-08
3.84905e-08
3.86646e-08
3.88624e-08
3.90843e-08
3.93312e-08
3.96038e-08
3.99029e-08
4.02295e-08
4.05845e-08
4.09688e-08
4.13832e-08
4.18288e-08
4.23062e-08
4.2816e-08
4.33586e-08
4.3934e-08
4.45418e-08
4.51813e-08
4.58507e-08
4.65476e-08
4.72687e-08
3.78721e-08
3.78931e-08
3.79351e-08
3.79983e-08
3.80828e-08
3.8189e-08
3.83172e-08
3.84677e-08
3.86411e-08
3.8838e-08
3.9059e-08
3.93047e-08
3.95761e-08
3.98738e-08
4.01989e-08
4.05523e-08
4.09348e-08
4.13475e-08
4.17912e-08
4.22667e-08
4.27746e-08
4.33155e-08
4.38893e-08
4.44959e-08
4.51346e-08
4.58038e-08
4.65014e-08
4.72241e-08
3.78537e-08
3.78746e-08
3.79165e-08
3.79794e-08
3.80636e-08
3.81694e-08
3.82971e-08
3.84471e-08
3.86198e-08
3.88159e-08
3.90359e-08
3.92807e-08
3.95509e-08
3.98474e-08
4.01711e-08
4.05229e-08
4.09039e-08
4.13149e-08
4.17569e-08
4.22306e-08
4.27368e-08
4.3276e-08
4.38484e-08
4.44538e-08
4.50916e-08
4.57605e-08
4.64585e-08
4.71826e-08
3.78372e-08
3.7858e-08
3.78997e-08
3.79625e-08
3.80464e-08
3.81519e-08
3.82791e-08
3.84286e-08
3.86007e-08
3.8796e-08
3.90153e-08
3.92591e-08
3.95282e-08
3.98236e-08
4.01461e-08
4.04966e-08
4.08761e-08
4.12855e-08
4.17259e-08
4.21981e-08
4.27027e-08
4.32404e-08
4.38114e-08
4.44157e-08
4.50526e-08
4.57211e-08
4.64193e-08
4.71444e-08
3.78226e-08
3.78434e-08
3.7885e-08
3.79476e-08
3.80313e-08
3.81364e-08
3.82632e-08
3.84122e-08
3.85838e-08
3.87785e-08
3.8997e-08
3.924e-08
3.95082e-08
3.98026e-08
4.01239e-08
4.04732e-08
4.08514e-08
4.12595e-08
4.16985e-08
4.21692e-08
4.26724e-08
4.32087e-08
4.37785e-08
4.43816e-08
4.50178e-08
4.56859e-08
4.63842e-08
4.711e-08
3.781e-08
3.78307e-08
3.78722e-08
3.79346e-08
3.80181e-08
3.81229e-08
3.82495e-08
3.8398e-08
3.85691e-08
3.87633e-08
3.89812e-08
3.92234e-08
3.94909e-08
3.97843e-08
4.01047e-08
4.04529e-08
4.083e-08
4.12369e-08
4.16747e-08
4.21441e-08
4.26461e-08
4.31812e-08
4.37498e-08
4.43519e-08
4.49873e-08
4.5655e-08
4.63532e-08
4.70796e-08
3.77993e-08
3.782e-08
3.78614e-08
3.79237e-08
3.8007e-08
3.81116e-08
3.82378e-08
3.83861e-08
3.85568e-08
3.87505e-08
3.89678e-08
3.92094e-08
3.94762e-08
3.97689e-08
4.00884e-08
4.04358e-08
4.08119e-08
4.12178e-08
4.16545e-08
4.21229e-08
4.26237e-08
4.31578e-08
4.37254e-08
4.43267e-08
4.49614e-08
4.56286e-08
4.63268e-08
4.70536e-08
3.77907e-08
3.78113e-08
3.78527e-08
3.79148e-08
3.7998e-08
3.81024e-08
3.82284e-08
3.83763e-08
3.85467e-08
3.874e-08
3.89569e-08
3.91981e-08
3.94643e-08
3.97563e-08
4.00752e-08
4.04218e-08
4.07971e-08
4.12022e-08
4.1638e-08
4.21055e-08
4.26055e-08
4.31386e-08
4.37054e-08
4.4306e-08
4.49401e-08
4.5607e-08
4.63051e-08
4.70321e-08
3.77841e-08
3.78047e-08
3.7846e-08
3.7908e-08
3.79911e-08
3.80953e-08
3.82211e-08
3.83689e-08
3.8539e-08
3.8732e-08
3.89485e-08
3.91893e-08
3.94551e-08
3.97467e-08
4.0065e-08
4.04111e-08
4.07858e-08
4.11902e-08
4.16253e-08
4.20921e-08
4.25914e-08
4.31239e-08
4.369e-08
4.42901e-08
4.49237e-08
4.55902e-08
4.62882e-08
4.70154e-08
3.77794e-08
3.78e-08
3.78413e-08
3.79033e-08
3.79863e-08
3.80904e-08
3.82161e-08
3.83637e-08
3.85336e-08
3.87264e-08
3.89427e-08
3.91832e-08
3.94487e-08
3.97399e-08
4.00579e-08
4.04035e-08
4.07778e-08
4.11818e-08
4.16165e-08
4.20828e-08
4.25816e-08
4.31136e-08
4.36793e-08
4.42789e-08
4.49122e-08
4.55784e-08
4.62763e-08
4.70036e-08
3.77768e-08
3.77974e-08
3.78387e-08
3.79006e-08
3.79836e-08
3.80877e-08
3.82133e-08
3.83607e-08
3.85306e-08
3.87233e-08
3.89394e-08
3.91798e-08
3.94451e-08
3.97361e-08
4.00539e-08
4.03993e-08
4.07734e-08
4.11771e-08
4.16115e-08
4.20775e-08
4.2576e-08
4.31077e-08
4.36731e-08
4.42725e-08
4.49056e-08
4.55717e-08
4.62695e-08
4.69968e-08
1.118e-11
6.85038e-12
7.10997e-12
1.24692e-11
2.75169e-11
4.9589e-11
7.83469e-11
9.53769e-11
1.44294e-10
3.2347e-10
1.73487e-09
2.49532e-09
2.50408e-09
3.07735e-09
3.64797e-09
4.47929e-09
5.79577e-09
6.91605e-09
7.01202e-09
7.84908e-09
8.70255e-09
9.72282e-09
1.09471e-08
1.21484e-08
1.23666e-08
1.32628e-08
1.41999e-08
1.52398e-08
1.63836e-08
1.75584e-08
1.7882e-08
1.87407e-08
1.9653e-08
2.06391e-08
2.16944e-08
2.27939e-08
2.31942e-08
2.39738e-08
2.48107e-08
2.57086e-08
2.6662e-08
2.76604e-08
2.81056e-08
2.87913e-08
2.95326e-08
3.03274e-08
3.11703e-08
3.20548e-08
3.25143e-08
3.31038e-08
3.37443e-08
3.44319e-08
3.51617e-08
3.59288e-08
3.63761e-08
3.68729e-08
3.74147e-08
3.79975e-08
3.86169e-08
3.92686e-08
3.96828e-08
4.00932e-08
4.05421e-08
4.1026e-08
4.15411e-08
4.20838e-08
4.24496e-08
4.27811e-08
4.31448e-08
4.35377e-08
4.39568e-08
4.4399e-08
4.47063e-08
4.49669e-08
4.52538e-08
4.55649e-08
4.58975e-08
4.62491e-08
4.64922e-08
4.66899e-08
4.6909e-08
4.71475e-08
4.74036e-08
4.76751e-08
4.7852e-08
4.79949e-08
4.81547e-08
4.83302e-08
4.85196e-08
4.87214e-08
4.8833e-08
4.89288e-08
4.90378e-08
4.91592e-08
4.92915e-08
4.94336e-08
4.94833e-08
4.95392e-08
4.96053e-08
4.96809e-08
4.97651e-08
4.98569e-08
4.98497e-08
4.98724e-08
4.99029e-08
4.99406e-08
4.99848e-08
5.00347e-08
4.99771e-08
4.99727e-08
4.9974e-08
4.99807e-08
4.99922e-08
5.00081e-08
4.99071e-08
4.98809e-08
4.98589e-08
4.98407e-08
4.98261e-08
4.98147e-08
4.96778e-08
4.96345e-08
4.95941e-08
4.95565e-08
4.95214e-08
4.94885e-08
4.93232e-08
4.92669e-08
4.92125e-08
4.91599e-08
4.91091e-08
4.90598e-08
4.8555e-08
4.79966e-08
4.74037e-08
4.67922e-08
4.6175e-08
4.55623e-08
4.49623e-08
4.43811e-08
4.38233e-08
4.32923e-08
4.27902e-08
4.23185e-08
4.1878e-08
4.1469e-08
4.10913e-08
4.07447e-08
4.04285e-08
4.01421e-08
3.98848e-08
3.96558e-08
3.94544e-08
3.92799e-08
3.91317e-08
3.9009e-08
3.89116e-08
3.88388e-08
3.87905e-08
3.87664e-08
4.86164e-08
4.80668e-08
4.74798e-08
4.68719e-08
4.62565e-08
4.56443e-08
4.50437e-08
4.44612e-08
4.39016e-08
4.33684e-08
4.28639e-08
4.23898e-08
4.19469e-08
4.15355e-08
4.11555e-08
4.08067e-08
4.04885e-08
4.02004e-08
3.99414e-08
3.9711e-08
3.95084e-08
3.93328e-08
3.91836e-08
3.90602e-08
3.89621e-08
3.88889e-08
3.88403e-08
3.88161e-08
4.86789e-08
4.81376e-08
4.75562e-08
4.69517e-08
4.6338e-08
4.57262e-08
4.5125e-08
4.45412e-08
4.39797e-08
4.34444e-08
4.29376e-08
4.24611e-08
4.20158e-08
4.1602e-08
4.12198e-08
4.08689e-08
4.05488e-08
4.02588e-08
3.99983e-08
3.97664e-08
3.95625e-08
3.93859e-08
3.92358e-08
3.91117e-08
3.9013e-08
3.89394e-08
3.88905e-08
3.88661e-08
4.87425e-08
4.8209e-08
4.76329e-08
4.70316e-08
4.64194e-08
4.58079e-08
4.52061e-08
4.46209e-08
4.40577e-08
4.35202e-08
4.30112e-08
4.25323e-08
4.20846e-08
4.16685e-08
4.12841e-08
4.09311e-08
4.06091e-08
4.03174e-08
4.00553e-08
3.9822e-08
3.96169e-08
3.94392e-08
3.92882e-08
3.91633e-08
3.90641e-08
3.899e-08
3.89408e-08
3.89163e-08
4.88073e-08
4.82811e-08
4.77099e-08
4.71116e-08
4.65008e-08
4.58894e-08
4.52869e-08
4.47003e-08
4.41353e-08
4.35957e-08
4.30844e-08
4.26032e-08
4.21532e-08
4.17348e-08
4.13483e-08
4.09933e-08
4.06694e-08
4.0376e-08
4.01123e-08
3.98777e-08
3.96714e-08
3.94926e-08
3.93407e-08
3.92151e-08
3.91153e-08
3.90408e-08
3.89914e-08
3.89667e-08
4.88733e-08
4.83539e-08
4.77872e-08
4.71915e-08
4.65819e-08
4.59706e-08
4.53673e-08
4.47794e-08
4.42125e-08
4.36709e-08
4.31573e-08
4.26738e-08
4.22215e-08
4.18009e-08
4.14123e-08
4.10553e-08
4.07296e-08
4.04345e-08
4.01693e-08
3.99333e-08
3.97258e-08
3.9546e-08
3.93933e-08
3.9267e-08
3.91666e-08
3.90917e-08
3.9042e-08
3.90172e-08
8.86832e-12
8.86734e-12
8.86539e-12
8.86245e-12
8.85854e-12
8.85365e-12
8.84778e-12
8.84092e-12
8.8331e-12
8.8243e-12
8.81453e-12
8.80381e-12
8.79214e-12
8.77954e-12
8.76602e-12
8.7516e-12
8.73629e-12
8.7201e-12
8.70303e-12
8.68502e-12
8.66603e-12
8.64593e-12
8.62456e-12
8.60167e-12
8.57695e-12
8.55006e-12
8.5207e-12
8.48878e-12
8.45467e-12
8.41968e-12
8.38673e-12
8.36145e-12
8.35402e-12
8.38322e-12
8.48575e-12
8.70497e-12
9.16246e-12
1.00275e-11
1.18201e-11
1.52248e-11
8.00629e-12
8.00563e-12
8.00432e-12
8.00237e-12
7.99976e-12
7.9965e-12
7.99261e-12
7.98808e-12
7.98292e-12
7.97715e-12
7.97078e-12
7.96382e-12
7.95629e-12
7.94819e-12
7.93953e-12
7.93029e-12
7.92045e-12
7.90993e-12
7.89861e-12
7.88634e-12
7.87285e-12
7.85783e-12
7.84089e-12
7.82166e-12
7.79984e-12
7.77547e-12
7.74929e-12
7.72325e-12
7.70147e-12
7.69146e-12
7.70616e-12
7.76744e-12
7.91349e-12
8.2155e-12
8.7856e-12
9.84898e-12
1.19238e-11
1.63085e-11
2.69415e-11
5.67147e-11
1.11175e-10
1.1117e-10
1.11158e-10
1.1114e-10
1.11117e-10
1.11088e-10
1.11054e-10
1.11014e-10
1.10969e-10
1.10919e-10
1.10863e-10
1.10803e-10
1.10737e-10
1.10667e-10
1.10591e-10
1.10509e-10
1.10421e-10
1.10324e-10
1.10217e-10
1.10097e-10
1.09961e-10
1.09806e-10
1.09631e-10
1.09435e-10
1.09226e-10
1.09019e-10
1.0885e-10
1.08778e-10
1.08907e-10
1.0941e-10
1.10561e-10
1.12817e-10
1.16932e-10
1.24145e-10
1.36756e-10
1.59393e-10
2.02759e-10
2.97758e-10
5.72499e-10
1.24668e-09
3.38075e-09
3.38062e-09
3.38037e-09
3.38e-09
3.37951e-09
3.37889e-09
3.37815e-09
3.37729e-09
3.3763e-09
3.3752e-09
3.37398e-09
3.37264e-09
3.37119e-09
3.36962e-09
3.36794e-09
3.36614e-09
3.36421e-09
3.36216e-09
3.35998e-09
3.35765e-09
3.35517e-09
3.35255e-09
3.3498e-09
3.34697e-09
3.34415e-09
3.34157e-09
3.33956e-09
3.33873e-09
3.34006e-09
3.34509e-09
3.35625e-09
3.3773e-09
3.41405e-09
3.4754e-09
3.57553e-09
3.73751e-09
3.99998e-09
4.42804e-09
5.11067e-09
5.98554e-09
8.50829e-09
8.50798e-09
8.50737e-09
8.50644e-09
8.50522e-09
8.50368e-09
8.50184e-09
8.49969e-09
8.49725e-09
8.4945e-09
8.49146e-09
8.48812e-09
8.48448e-09
8.48055e-09
8.47634e-09
8.47183e-09
8.46704e-09
8.46197e-09
8.4566e-09
8.45097e-09
8.44508e-09
8.43897e-09
8.43272e-09
8.42649e-09
8.42051e-09
8.41521e-09
8.41129e-09
8.40982e-09
8.4125e-09
8.42191e-09
8.44189e-09
8.47819e-09
8.53921e-09
8.63716e-09
8.78977e-09
9.02247e-09
9.3706e-09
9.87856e-09
1.05817e-08
1.14419e-08
1.4223e-08
1.42225e-08
1.42214e-08
1.42198e-08
1.42176e-08
1.4215e-08
1.42118e-08
1.4208e-08
1.42038e-08
1.4199e-08
1.41937e-08
1.41879e-08
1.41816e-08
1.41747e-08
1.41674e-08
1.41595e-08
1.41512e-08
1.41424e-08
1.41331e-08
1.41235e-08
1.41134e-08
1.41031e-08
1.40927e-08
1.40825e-08
1.40728e-08
1.40644e-08
1.40583e-08
1.40558e-08
1.40594e-08
1.40722e-08
1.40991e-08
1.41467e-08
1.42242e-08
1.43445e-08
1.45245e-08
1.47856e-08
1.51535e-08
1.5653e-08
1.62957e-08
1.70564e-08
1.99273e-08
1.99265e-08
1.99249e-08
1.99226e-08
1.99194e-08
1.99155e-08
1.99108e-08
1.99054e-08
1.98991e-08
1.98921e-08
1.98843e-08
1.98757e-08
1.98664e-08
1.98564e-08
1.98456e-08
1.98341e-08
1.98218e-08
1.9809e-08
1.97954e-08
1.97813e-08
1.97668e-08
1.97519e-08
1.9737e-08
1.97225e-08
1.97088e-08
1.96968e-08
1.96879e-08
1.96837e-08
1.9687e-08
1.97012e-08
1.97314e-08
1.97845e-08
1.98693e-08
1.99975e-08
2.01832e-08
2.04429e-08
2.07936e-08
2.12487e-08
2.18118e-08
2.24687e-08
2.53196e-08
2.53185e-08
2.53165e-08
2.53133e-08
2.53092e-08
2.5304e-08
2.52977e-08
2.52904e-08
2.52821e-08
2.52728e-08
2.52624e-08
2.52511e-08
2.52387e-08
2.52253e-08
2.52109e-08
2.51956e-08
2.51794e-08
2.51623e-08
2.51444e-08
2.51257e-08
2.51065e-08
2.5087e-08
2.50674e-08
2.50483e-08
2.50303e-08
2.50144e-08
2.5002e-08
2.49951e-08
2.49964e-08
2.50095e-08
2.50392e-08
2.5092e-08
2.51759e-08
2.53004e-08
2.5477e-08
2.57176e-08
2.60335e-08
2.64326e-08
2.69165e-08
2.7478e-08
3.0245e-08
3.02437e-08
3.02411e-08
3.02372e-08
3.0232e-08
3.02255e-08
3.02178e-08
3.02087e-08
3.01983e-08
3.01867e-08
3.01738e-08
3.01596e-08
3.01442e-08
3.01275e-08
3.01097e-08
3.00906e-08
3.00704e-08
3.00491e-08
3.00268e-08
3.00037e-08
2.99798e-08
2.99556e-08
2.99313e-08
2.99075e-08
2.98849e-08
2.98647e-08
2.98483e-08
2.98375e-08
2.98352e-08
2.98447e-08
2.98706e-08
2.99184e-08
2.99948e-08
3.0108e-08
3.02664e-08
3.04789e-08
3.07533e-08
3.10947e-08
3.15045e-08
3.19795e-08
3.46299e-08
3.46284e-08
3.46253e-08
3.46206e-08
3.46145e-08
3.46068e-08
3.45975e-08
3.45867e-08
3.45744e-08
3.45606e-08
3.45453e-08
3.45284e-08
3.45101e-08
3.44902e-08
3.4469e-08
3.44463e-08
3.44223e-08
3.4397e-08
3.43705e-08
3.43429e-08
3.43146e-08
3.42857e-08
3.42568e-08
3.42283e-08
3.4201e-08
3.41761e-08
3.4155e-08
3.41395e-08
3.41321e-08
3.41361e-08
3.41553e-08
3.41945e-08
3.42594e-08
3.43562e-08
3.44917e-08
3.46723e-08
3.49036e-08
3.51894e-08
3.55312e-08
3.59277e-08
3.84484e-08
3.84466e-08
3.84431e-08
3.84378e-08
3.84307e-08
3.84218e-08
3.84112e-08
3.83988e-08
3.83847e-08
3.83688e-08
3.83511e-08
3.83318e-08
3.83107e-08
3.82879e-08
3.82635e-08
3.82374e-08
3.82098e-08
3.81807e-08
3.81502e-08
3.81186e-08
3.8086e-08
3.80527e-08
3.80192e-08
3.7986e-08
3.7954e-08
3.79242e-08
3.78979e-08
3.78769e-08
3.78634e-08
3.78603e-08
3.78709e-08
3.78993e-08
3.79499e-08
3.80279e-08
3.81383e-08
3.82861e-08
3.84754e-08
3.87092e-08
3.89887e-08
3.93138e-08
4.17036e-08
4.17016e-08
4.16977e-08
4.16917e-08
4.16838e-08
4.16739e-08
4.1662e-08
4.16481e-08
4.16323e-08
4.16145e-08
4.15947e-08
4.15731e-08
4.15495e-08
4.1524e-08
4.14966e-08
4.14674e-08
4.14365e-08
4.14039e-08
4.13698e-08
4.13343e-08
4.12977e-08
4.12602e-08
4.12224e-08
4.11847e-08
4.1148e-08
4.11131e-08
4.10814e-08
4.10544e-08
4.10341e-08
4.1023e-08
4.10239e-08
4.104e-08
4.10752e-08
4.11333e-08
4.12183e-08
4.1334e-08
4.14835e-08
4.16692e-08
4.18923e-08
4.21527e-08
4.44168e-08
4.44146e-08
4.44103e-08
4.44038e-08
4.43951e-08
4.43842e-08
4.43712e-08
4.4356e-08
4.43386e-08
4.43191e-08
4.42975e-08
4.42738e-08
4.42479e-08
4.422e-08
4.419e-08
4.4158e-08
4.41241e-08
4.40884e-08
4.40509e-08
4.40119e-08
4.39716e-08
4.39303e-08
4.38884e-08
4.38464e-08
4.3805e-08
4.37652e-08
4.3728e-08
4.36948e-08
4.36674e-08
4.36478e-08
4.36384e-08
4.36418e-08
4.36611e-08
4.36994e-08
4.37598e-08
4.3845e-08
4.39577e-08
4.40996e-08
4.42717e-08
4.44742e-08
4.6621e-08
4.66186e-08
4.6614e-08
4.66069e-08
4.65976e-08
4.65859e-08
4.65718e-08
4.65555e-08
4.65368e-08
4.65158e-08
4.64925e-08
4.64669e-08
4.64391e-08
4.6409e-08
4.63767e-08
4.63422e-08
4.63057e-08
4.62671e-08
4.62267e-08
4.61846e-08
4.6141e-08
4.60961e-08
4.60505e-08
4.60045e-08
4.59587e-08
4.59141e-08
4.58715e-08
4.58322e-08
4.57977e-08
4.57696e-08
4.57499e-08
4.57408e-08
4.57447e-08
4.5764e-08
4.58011e-08
4.58582e-08
4.59374e-08
4.60398e-08
4.61664e-08
4.63174e-08
4.83565e-08
4.8354e-08
4.8349e-08
4.83416e-08
4.83316e-08
4.83192e-08
4.83043e-08
4.8287e-08
4.82671e-08
4.82449e-08
4.82201e-08
4.8193e-08
4.81634e-08
4.81314e-08
4.80972e-08
4.80606e-08
4.80217e-08
4.79808e-08
4.79378e-08
4.78929e-08
4.78463e-08
4.77984e-08
4.77493e-08
4.76997e-08
4.765e-08
4.76009e-08
4.75532e-08
4.75081e-08
4.74667e-08
4.74304e-08
4.74009e-08
4.73798e-08
4.73692e-08
4.73708e-08
4.73866e-08
4.74183e-08
4.74674e-08
4.75349e-08
4.76214e-08
4.77273e-08
4.96682e-08
4.96655e-08
4.96603e-08
4.96525e-08
4.96421e-08
4.96291e-08
4.96135e-08
4.95953e-08
4.95745e-08
4.95511e-08
4.95252e-08
4.94967e-08
4.94657e-08
4.94322e-08
4.93962e-08
4.93578e-08
4.93171e-08
4.92741e-08
4.92289e-08
4.91817e-08
4.91326e-08
4.90819e-08
4.903e-08
4.89771e-08
4.89238e-08
4.88706e-08
4.88184e-08
4.87678e-08
4.87201e-08
4.86762e-08
4.86376e-08
4.86056e-08
4.85817e-08
4.85673e-08
4.85641e-08
4.85732e-08
4.85958e-08
4.86328e-08
4.86846e-08
4.87514e-08
5.0603e-08
5.06003e-08
5.05949e-08
5.05868e-08
5.0576e-08
5.05625e-08
5.05463e-08
5.05274e-08
5.05058e-08
5.04816e-08
5.04547e-08
5.04251e-08
5.0393e-08
5.03582e-08
5.03209e-08
5.0281e-08
5.02387e-08
5.0194e-08
5.0147e-08
5.00979e-08
5.00468e-08
4.99938e-08
4.99394e-08
4.98838e-08
4.98273e-08
4.97707e-08
4.97143e-08
4.9659e-08
4.96056e-08
4.95549e-08
4.95082e-08
4.94664e-08
4.94307e-08
4.94023e-08
4.93824e-08
4.93719e-08
4.93717e-08
4.93825e-08
4.94047e-08
4.94383e-08
5.12085e-08
5.12057e-08
5.12002e-08
5.11918e-08
5.11807e-08
5.11668e-08
5.11502e-08
5.11308e-08
5.11086e-08
5.10837e-08
5.10561e-08
5.10257e-08
5.09927e-08
5.09569e-08
5.09185e-08
5.08776e-08
5.08341e-08
5.07881e-08
5.07397e-08
5.0689e-08
5.06362e-08
5.05815e-08
5.0525e-08
5.04671e-08
5.04081e-08
5.03485e-08
5.02886e-08
5.02292e-08
5.01709e-08
5.01144e-08
5.00606e-08
5.00103e-08
4.99645e-08
4.99241e-08
4.98899e-08
4.98628e-08
4.98433e-08
4.98321e-08
4.98294e-08
4.98353e-08
5.15313e-08
5.15284e-08
5.15228e-08
5.15143e-08
5.15029e-08
5.14888e-08
5.14718e-08
5.1452e-08
5.14294e-08
5.14041e-08
5.13759e-08
5.13449e-08
5.13112e-08
5.12748e-08
5.12357e-08
5.11939e-08
5.11495e-08
5.11025e-08
5.10531e-08
5.10013e-08
5.09473e-08
5.08912e-08
5.08332e-08
5.07735e-08
5.07125e-08
5.06504e-08
5.05878e-08
5.0525e-08
5.04627e-08
5.04013e-08
5.03416e-08
5.02843e-08
5.023e-08
5.01795e-08
5.01335e-08
5.00925e-08
5.00571e-08
5.00277e-08
5.00045e-08
4.99877e-08
5.16158e-08
5.16129e-08
5.16072e-08
5.15986e-08
5.15871e-08
5.15728e-08
5.15556e-08
5.15356e-08
5.15127e-08
5.1487e-08
5.14585e-08
5.14272e-08
5.13931e-08
5.13562e-08
5.13166e-08
5.12743e-08
5.12293e-08
5.11818e-08
5.11317e-08
5.10792e-08
5.10243e-08
5.09672e-08
5.09081e-08
5.08472e-08
5.07847e-08
5.07208e-08
5.0656e-08
5.05906e-08
5.0525e-08
5.04598e-08
5.03954e-08
5.03323e-08
5.02712e-08
5.02126e-08
5.01569e-08
5.01048e-08
5.00566e-08
5.00125e-08
4.99729e-08
4.99378e-08
5.15037e-08
5.15009e-08
5.14951e-08
5.14864e-08
5.14749e-08
5.14605e-08
5.14432e-08
5.14231e-08
5.14001e-08
5.13742e-08
5.13455e-08
5.1314e-08
5.12797e-08
5.12427e-08
5.12028e-08
5.11603e-08
5.1115e-08
5.10671e-08
5.10167e-08
5.09638e-08
5.09085e-08
5.08508e-08
5.07911e-08
5.07294e-08
5.06658e-08
5.06008e-08
5.05344e-08
5.04671e-08
5.03992e-08
5.0331e-08
5.02629e-08
5.01955e-08
5.01291e-08
5.00641e-08
5.00009e-08
4.994e-08
4.98817e-08
4.98262e-08
4.97736e-08
4.97242e-08
5.12332e-08
5.12303e-08
5.12245e-08
5.12159e-08
5.12043e-08
5.11899e-08
5.11726e-08
5.11525e-08
5.11295e-08
5.11036e-08
5.10749e-08
5.10434e-08
5.10091e-08
5.0972e-08
5.09322e-08
5.08896e-08
5.08444e-08
5.07965e-08
5.0746e-08
5.0693e-08
5.06375e-08
5.05797e-08
5.05197e-08
5.04576e-08
5.03936e-08
5.03278e-08
5.02605e-08
5.0192e-08
5.01225e-08
5.00522e-08
4.99816e-08
4.99109e-08
4.98406e-08
4.97708e-08
4.97021e-08
4.96346e-08
4.95686e-08
4.95043e-08
4.9442e-08
4.93816e-08
4.89405e-08
4.84274e-08
4.78647e-08
4.72713e-08
4.66627e-08
4.60514e-08
4.54472e-08
4.48578e-08
4.42892e-08
4.37455e-08
4.32297e-08
4.27439e-08
4.22894e-08
4.18667e-08
4.1476e-08
4.11171e-08
4.07895e-08
4.04928e-08
4.02261e-08
3.99889e-08
3.97802e-08
3.95994e-08
3.94458e-08
3.93188e-08
3.92179e-08
3.91426e-08
3.90926e-08
3.90677e-08
4.90089e-08
4.85014e-08
4.79424e-08
4.7351e-08
4.67432e-08
4.61316e-08
4.55265e-08
4.49357e-08
4.43652e-08
4.38194e-08
4.33015e-08
4.28136e-08
4.23568e-08
4.1932e-08
4.15393e-08
4.11784e-08
4.08492e-08
4.05508e-08
4.02827e-08
4.00442e-08
3.98344e-08
3.96526e-08
3.94982e-08
3.93706e-08
3.92691e-08
3.91934e-08
3.91431e-08
3.91181e-08
4.90785e-08
4.8576e-08
4.80201e-08
4.74304e-08
4.68231e-08
4.62112e-08
4.56051e-08
4.50128e-08
4.44405e-08
4.38927e-08
4.33727e-08
4.28825e-08
4.24237e-08
4.19968e-08
4.16021e-08
4.12394e-08
4.09084e-08
4.06085e-08
4.0339e-08
4.00992e-08
3.98883e-08
3.97056e-08
3.95504e-08
3.94221e-08
3.93201e-08
3.92441e-08
3.91935e-08
3.91683e-08
4.91491e-08
4.86509e-08
4.80978e-08
4.75095e-08
4.69025e-08
4.62901e-08
4.56829e-08
4.50891e-08
4.4515e-08
4.39652e-08
4.3443e-08
4.29508e-08
4.24898e-08
4.20609e-08
4.16643e-08
4.12998e-08
4.09672e-08
4.06658e-08
4.03949e-08
4.01539e-08
3.99419e-08
3.97583e-08
3.96023e-08
3.94734e-08
3.93709e-08
3.92944e-08
3.92437e-08
3.92183e-08
4.92206e-08
4.87262e-08
4.81753e-08
4.75881e-08
4.69812e-08
4.63682e-08
4.57598e-08
4.51645e-08
4.45885e-08
4.40368e-08
4.35125e-08
4.30182e-08
4.25552e-08
4.21243e-08
4.17258e-08
4.13596e-08
4.10254e-08
4.07225e-08
4.04503e-08
4.02081e-08
3.99951e-08
3.98106e-08
3.96539e-08
3.95243e-08
3.94213e-08
3.93445e-08
3.92935e-08
3.9268e-08
4.92929e-08
4.88016e-08
4.82525e-08
4.76661e-08
4.70592e-08
4.64454e-08
4.58358e-08
4.52388e-08
4.46611e-08
4.41073e-08
4.35811e-08
4.30847e-08
4.26197e-08
4.21869e-08
4.17866e-08
4.14188e-08
4.10829e-08
4.07786e-08
4.05052e-08
4.02618e-08
4.00478e-08
3.98624e-08
3.9705e-08
3.95748e-08
3.94713e-08
3.93942e-08
3.93429e-08
3.93173e-08
4.93656e-08
4.8877e-08
4.83293e-08
4.77434e-08
4.71361e-08
4.65215e-08
4.59106e-08
4.5312e-08
4.47325e-08
4.41768e-08
4.36486e-08
4.31502e-08
4.26833e-08
4.22487e-08
4.18466e-08
4.14771e-08
4.11397e-08
4.08341e-08
4.05594e-08
4.03149e-08
4.00999e-08
3.99137e-08
3.97555e-08
3.96248e-08
3.95209e-08
3.94433e-08
3.93919e-08
3.93662e-08
4.94387e-08
4.89521e-08
4.84055e-08
4.78198e-08
4.72121e-08
4.65965e-08
4.59842e-08
4.53841e-08
4.48027e-08
4.42451e-08
4.3715e-08
4.32147e-08
4.27459e-08
4.23094e-08
4.19057e-08
4.15346e-08
4.11958e-08
4.08887e-08
4.06128e-08
4.03673e-08
4.01514e-08
3.99644e-08
3.98055e-08
3.96742e-08
3.95698e-08
3.9492e-08
3.94403e-08
3.94145e-08
4.95117e-08
4.90268e-08
4.84809e-08
4.78952e-08
4.72869e-08
4.66702e-08
4.60566e-08
4.54548e-08
4.48716e-08
4.43122e-08
4.37801e-08
4.3278e-08
4.28073e-08
4.23691e-08
4.19637e-08
4.15911e-08
4.12509e-08
4.09426e-08
4.06655e-08
4.0419e-08
4.02021e-08
4.00143e-08
3.98548e-08
3.97229e-08
3.96181e-08
3.954e-08
3.94881e-08
3.94622e-08
4.95845e-08
4.91008e-08
4.85554e-08
4.79694e-08
4.73604e-08
4.67426e-08
4.61275e-08
4.55241e-08
4.49391e-08
4.43779e-08
4.3844e-08
4.334e-08
4.28676e-08
4.24277e-08
4.20208e-08
4.16466e-08
4.13051e-08
4.09955e-08
4.07173e-08
4.04698e-08
4.02521e-08
4.00635e-08
3.99034e-08
3.9771e-08
3.96658e-08
3.95873e-08
3.95352e-08
3.95092e-08
4.96568e-08
4.91739e-08
4.86287e-08
4.80423e-08
4.74324e-08
4.68135e-08
4.61969e-08
4.55919e-08
4.50052e-08
4.44422e-08
4.39065e-08
4.34008e-08
4.29267e-08
4.24852e-08
4.20766e-08
4.17011e-08
4.13582e-08
4.10475e-08
4.07682e-08
4.05197e-08
4.03012e-08
4.01119e-08
3.99511e-08
3.98182e-08
3.97126e-08
3.96338e-08
3.95815e-08
3.95554e-08
4.97283e-08
4.92459e-08
4.87007e-08
4.81137e-08
4.7503e-08
4.68828e-08
4.62648e-08
4.56581e-08
4.50697e-08
4.45049e-08
4.39675e-08
4.34601e-08
4.29844e-08
4.25413e-08
4.21313e-08
4.17544e-08
4.14102e-08
4.10984e-08
4.08181e-08
4.05686e-08
4.03493e-08
4.01593e-08
3.9998e-08
3.98646e-08
3.97586e-08
3.96795e-08
3.9627e-08
3.96008e-08
4.97987e-08
4.93167e-08
4.87712e-08
4.81836e-08
4.75718e-08
4.69504e-08
4.63309e-08
4.57227e-08
4.51326e-08
4.45662e-08
4.40271e-08
4.3518e-08
4.30407e-08
4.25961e-08
4.21847e-08
4.18065e-08
4.14611e-08
4.11481e-08
4.08668e-08
4.06165e-08
4.03964e-08
4.02058e-08
4.00439e-08
3.991e-08
3.98036e-08
3.97243e-08
3.96716e-08
3.96453e-08
4.98679e-08
4.9386e-08
4.88401e-08
4.82518e-08
4.76389e-08
4.70162e-08
4.63953e-08
4.57855e-08
4.51939e-08
4.46258e-08
4.4085e-08
4.35744e-08
4.30955e-08
4.26495e-08
4.22368e-08
4.18573e-08
4.15108e-08
4.11967e-08
4.09145e-08
4.06633e-08
4.04425e-08
4.02512e-08
4.00887e-08
3.99544e-08
3.98477e-08
3.97681e-08
3.97153e-08
3.96889e-08
4.99356e-08
4.94536e-08
4.89072e-08
4.83181e-08
4.77042e-08
4.70802e-08
4.64578e-08
4.58465e-08
4.52533e-08
4.46836e-08
4.41414e-08
4.36292e-08
4.31489e-08
4.27015e-08
4.22874e-08
4.19067e-08
4.15591e-08
4.12441e-08
4.09609e-08
4.0709e-08
4.04874e-08
4.02955e-08
4.01325e-08
3.99978e-08
3.98908e-08
3.98109e-08
3.97579e-08
3.97314e-08
5.00016e-08
4.95193e-08
4.89724e-08
4.83825e-08
4.77675e-08
4.71422e-08
4.65185e-08
4.59057e-08
4.5311e-08
4.47398e-08
4.4196e-08
4.36824e-08
4.32007e-08
4.27519e-08
4.23366e-08
4.19548e-08
4.16061e-08
4.12901e-08
4.10061e-08
4.07534e-08
4.05312e-08
4.03387e-08
4.01752e-08
4.00401e-08
3.99327e-08
3.98526e-08
3.97994e-08
3.97729e-08
5.00657e-08
4.95832e-08
4.90356e-08
4.84448e-08
4.78287e-08
4.72022e-08
4.65771e-08
4.59629e-08
4.53667e-08
4.47941e-08
4.42488e-08
4.37338e-08
4.32508e-08
4.28008e-08
4.23843e-08
4.20014e-08
4.16517e-08
4.13348e-08
4.105e-08
4.07965e-08
4.05736e-08
4.03806e-08
4.02167e-08
4.00811e-08
3.99735e-08
3.98931e-08
3.98398e-08
3.98132e-08
5.01278e-08
4.96449e-08
4.90967e-08
4.8505e-08
4.78878e-08
4.72601e-08
4.66337e-08
4.60181e-08
4.54205e-08
4.48465e-08
4.42999e-08
4.37835e-08
4.32992e-08
4.2848e-08
4.24304e-08
4.20465e-08
4.16958e-08
4.1378e-08
4.10924e-08
4.08383e-08
4.06148e-08
4.04212e-08
4.02568e-08
4.0121e-08
4.0013e-08
3.99325e-08
3.9879e-08
3.98523e-08
5.01877e-08
4.97044e-08
4.91555e-08
4.85629e-08
4.79447e-08
4.73158e-08
4.66881e-08
4.60712e-08
4.54723e-08
4.4897e-08
4.43491e-08
4.38315e-08
4.33459e-08
4.28936e-08
4.24749e-08
4.209e-08
4.17384e-08
4.14198e-08
4.11335e-08
4.08786e-08
4.06546e-08
4.04605e-08
4.02957e-08
4.01595e-08
4.00512e-08
3.99705e-08
3.99169e-08
3.98901e-08
5.02453e-08
4.97616e-08
4.92121e-08
4.86186e-08
4.79993e-08
4.73693e-08
4.67404e-08
4.61223e-08
4.55221e-08
4.49455e-08
4.43963e-08
4.38775e-08
4.33909e-08
4.29374e-08
4.25178e-08
4.21319e-08
4.17794e-08
4.146e-08
4.1173e-08
4.09176e-08
4.0693e-08
4.04984e-08
4.03332e-08
4.01966e-08
4.00881e-08
4.00072e-08
3.99535e-08
3.99266e-08
5.03006e-08
4.98164e-08
4.92662e-08
4.86719e-08
4.80517e-08
4.74205e-08
4.67905e-08
4.61712e-08
4.55698e-08
4.49919e-08
4.44416e-08
4.39217e-08
4.34339e-08
4.29795e-08
4.25589e-08
4.21721e-08
4.18188e-08
4.14987e-08
4.1211e-08
4.0955e-08
4.07298e-08
4.05349e-08
4.03693e-08
4.02324e-08
4.01236e-08
4.00425e-08
3.99886e-08
3.99618e-08
5.03534e-08
4.98688e-08
4.93179e-08
4.87228e-08
4.81016e-08
4.74694e-08
4.68383e-08
4.62178e-08
4.56153e-08
4.50363e-08
4.44849e-08
4.39639e-08
4.34751e-08
4.30197e-08
4.25982e-08
4.22106e-08
4.18566e-08
4.15357e-08
4.12474e-08
4.09908e-08
4.07652e-08
4.05698e-08
4.04038e-08
4.02667e-08
4.01577e-08
4.00764e-08
4.00224e-08
3.99955e-08
5.04037e-08
4.99186e-08
4.93671e-08
4.87712e-08
4.81491e-08
4.7516e-08
4.68838e-08
4.62623e-08
4.56587e-08
4.50786e-08
4.45262e-08
4.40041e-08
4.35144e-08
4.30581e-08
4.26357e-08
4.22473e-08
4.18926e-08
4.15711e-08
4.12822e-08
4.10251e-08
4.0799e-08
4.06032e-08
4.04369e-08
4.02995e-08
4.01903e-08
4.01088e-08
4.00547e-08
4.00277e-08
5.04513e-08
4.99659e-08
4.94138e-08
4.88171e-08
4.81942e-08
4.75601e-08
4.6927e-08
4.63044e-08
4.56998e-08
4.51188e-08
4.45653e-08
4.40424e-08
4.35517e-08
4.30946e-08
4.26714e-08
4.22822e-08
4.19269e-08
4.16048e-08
4.13153e-08
4.10577e-08
4.08312e-08
4.0635e-08
4.04684e-08
4.03307e-08
4.02213e-08
4.01397e-08
4.00855e-08
4.00584e-08
5.04964e-08
5.00105e-08
4.94579e-08
4.88605e-08
4.82368e-08
4.76018e-08
4.69678e-08
4.63443e-08
4.57387e-08
4.51567e-08
4.46024e-08
4.40785e-08
4.3587e-08
4.31291e-08
4.27052e-08
4.23153e-08
4.19593e-08
4.16366e-08
4.13466e-08
4.10886e-08
4.08617e-08
4.06652e-08
4.04983e-08
4.03603e-08
4.02507e-08
4.0169e-08
4.01147e-08
4.00876e-08
5.05388e-08
5.00525e-08
4.94993e-08
4.89013e-08
4.82769e-08
4.76411e-08
4.70062e-08
4.63818e-08
4.57753e-08
4.51925e-08
4.46372e-08
4.41126e-08
4.36203e-08
4.31616e-08
4.2737e-08
4.23465e-08
4.19899e-08
4.16667e-08
4.13763e-08
4.11178e-08
4.08905e-08
4.06936e-08
4.05265e-08
4.03883e-08
4.02785e-08
4.01966e-08
4.01422e-08
4.01151e-08
5.05784e-08
5.00918e-08
4.95381e-08
4.89395e-08
4.83143e-08
4.76778e-08
4.70421e-08
4.64169e-08
4.58096e-08
4.5226e-08
4.46699e-08
4.41445e-08
4.36515e-08
4.31922e-08
4.27669e-08
4.23758e-08
4.20187e-08
4.1695e-08
4.14041e-08
4.11452e-08
4.09176e-08
4.07204e-08
4.0553e-08
4.04146e-08
4.03046e-08
4.02226e-08
4.01682e-08
4.0141e-08
5.06153e-08
5.01284e-08
4.95742e-08
4.89751e-08
4.83493e-08
4.7712e-08
4.70756e-08
4.64496e-08
4.58416e-08
4.52572e-08
4.47004e-08
4.41743e-08
4.36806e-08
4.32206e-08
4.27948e-08
4.24032e-08
4.20455e-08
4.17214e-08
4.143e-08
4.11708e-08
4.09428e-08
4.07454e-08
4.05778e-08
4.04392e-08
4.03291e-08
4.02469e-08
4.01924e-08
4.01652e-08
5.06495e-08
5.01622e-08
4.96077e-08
4.90079e-08
4.83816e-08
4.77437e-08
4.71066e-08
4.64799e-08
4.58712e-08
4.52861e-08
4.47287e-08
4.42019e-08
4.37076e-08
4.3247e-08
4.28206e-08
4.24285e-08
4.20704e-08
4.17458e-08
4.14541e-08
4.11946e-08
4.09663e-08
4.07686e-08
4.06008e-08
4.0462e-08
4.03518e-08
4.02695e-08
4.02149e-08
4.01877e-08
5.06808e-08
5.01933e-08
4.96384e-08
4.90382e-08
4.84112e-08
4.77728e-08
4.71351e-08
4.65078e-08
4.58984e-08
4.53127e-08
4.47546e-08
4.42273e-08
4.37324e-08
4.32713e-08
4.28444e-08
4.24519e-08
4.20933e-08
4.17684e-08
4.14763e-08
4.12165e-08
4.0988e-08
4.079e-08
4.0622e-08
4.0483e-08
4.03727e-08
4.02903e-08
4.02357e-08
4.02084e-08
5.07094e-08
5.02216e-08
4.96663e-08
4.90657e-08
4.84383e-08
4.77993e-08
4.7161e-08
4.65332e-08
4.59232e-08
4.53369e-08
4.47783e-08
4.42504e-08
4.37551e-08
4.32935e-08
4.28662e-08
4.24732e-08
4.21143e-08
4.1789e-08
4.14966e-08
4.12365e-08
4.10077e-08
4.08096e-08
4.06413e-08
4.05023e-08
4.03918e-08
4.03094e-08
4.02546e-08
4.02274e-08
5.07351e-08
5.02471e-08
4.96915e-08
4.90905e-08
4.84627e-08
4.78232e-08
4.71844e-08
4.65561e-08
4.59456e-08
4.53588e-08
4.47997e-08
4.42713e-08
4.37755e-08
4.33135e-08
4.28858e-08
4.24924e-08
4.21332e-08
4.18076e-08
4.15149e-08
4.12545e-08
4.10256e-08
4.08273e-08
4.06589e-08
4.05197e-08
4.04091e-08
4.03266e-08
4.02718e-08
4.02445e-08
5.0758e-08
5.02698e-08
4.97139e-08
4.91126e-08
4.84843e-08
4.78445e-08
4.72053e-08
4.65764e-08
4.59655e-08
4.53783e-08
4.48187e-08
4.42899e-08
4.37938e-08
4.33314e-08
4.29033e-08
4.25096e-08
4.21501e-08
4.18242e-08
4.15313e-08
4.12707e-08
4.10415e-08
4.0843e-08
4.06745e-08
4.05352e-08
4.04245e-08
4.03419e-08
4.02871e-08
4.02598e-08
5.07781e-08
5.02897e-08
4.97336e-08
4.91319e-08
4.85034e-08
4.78631e-08
4.72235e-08
4.65943e-08
4.5983e-08
4.53953e-08
4.48354e-08
4.43063e-08
4.38097e-08
4.3347e-08
4.29186e-08
4.25247e-08
4.21649e-08
4.18387e-08
4.15456e-08
4.12848e-08
4.10555e-08
4.08569e-08
4.06882e-08
4.05488e-08
4.0438e-08
4.03554e-08
4.03005e-08
4.02732e-08
5.07953e-08
5.03067e-08
4.97504e-08
4.91485e-08
4.85197e-08
4.78791e-08
4.72392e-08
4.66096e-08
4.5998e-08
4.541e-08
4.48498e-08
4.43203e-08
4.38235e-08
4.33605e-08
4.29318e-08
4.25376e-08
4.21776e-08
4.18513e-08
4.1558e-08
4.1297e-08
4.10675e-08
4.08688e-08
4.07e-08
4.05605e-08
4.04497e-08
4.0367e-08
4.03121e-08
4.02847e-08
5.08096e-08
5.0321e-08
4.97645e-08
4.91624e-08
4.85333e-08
4.78925e-08
4.72523e-08
4.66224e-08
4.60105e-08
4.54222e-08
4.48618e-08
4.4332e-08
4.38349e-08
4.33717e-08
4.29428e-08
4.25484e-08
4.21882e-08
4.18617e-08
4.15683e-08
4.13072e-08
4.10776e-08
4.08787e-08
4.07099e-08
4.05703e-08
4.04594e-08
4.03767e-08
4.03218e-08
4.02944e-08
5.08211e-08
5.03324e-08
4.97757e-08
4.91735e-08
4.85442e-08
4.79032e-08
4.72627e-08
4.66327e-08
4.60206e-08
4.5432e-08
4.48713e-08
4.43414e-08
4.38441e-08
4.33807e-08
4.29516e-08
4.25571e-08
4.21967e-08
4.18701e-08
4.15765e-08
4.13153e-08
4.10856e-08
4.08867e-08
4.07178e-08
4.05781e-08
4.04672e-08
4.03844e-08
4.03295e-08
4.03021e-08
5.08297e-08
5.03409e-08
4.97842e-08
4.91818e-08
4.85524e-08
4.79112e-08
4.72706e-08
4.66404e-08
4.60281e-08
4.54394e-08
4.48785e-08
4.43484e-08
4.3851e-08
4.33874e-08
4.29583e-08
4.25636e-08
4.22031e-08
4.18764e-08
4.15827e-08
4.13214e-08
4.10917e-08
4.08927e-08
4.07237e-08
4.0584e-08
4.04731e-08
4.03903e-08
4.03353e-08
4.03079e-08
5.08355e-08
5.03466e-08
4.97898e-08
4.91873e-08
4.85578e-08
4.79165e-08
4.72759e-08
4.66455e-08
4.60331e-08
4.54443e-08
4.48834e-08
4.43531e-08
4.38556e-08
4.3392e-08
4.29627e-08
4.25679e-08
4.22074e-08
4.18806e-08
4.15869e-08
4.13255e-08
4.10957e-08
4.08967e-08
4.07277e-08
4.0588e-08
4.0477e-08
4.03942e-08
4.03392e-08
4.03118e-08
5.08383e-08
5.03494e-08
4.97926e-08
4.91901e-08
4.85605e-08
4.79192e-08
4.72785e-08
4.66481e-08
4.60356e-08
4.54468e-08
4.48858e-08
4.43555e-08
4.38579e-08
4.33942e-08
4.29649e-08
4.25701e-08
4.22095e-08
4.18827e-08
4.15889e-08
4.13276e-08
4.10977e-08
4.08987e-08
4.07296e-08
4.05899e-08
4.04789e-08
4.03961e-08
4.03412e-08
4.03137e-08
)
;

boundaryField
{
    bc-2
    {
        type            empty;
    }
    bc-3
    {
        type            empty;
    }
    bottom
    {
        type            zeroGradient;
    }
    leftSide
    {
        type            zeroGradient;
    }
    naturalSurface
    {
        type            zeroGradient;
    }
    rightSide
    {
        type            zeroGradient;
    }
    slopesurface
    {
        type            zeroGradient;
    }
    subGradeSurface
    {
        type            zeroGradient;
    }
}


// ************************************************************************* //
