# Supplementary material for: A finite volume-based model for the hydrothermal behavior of soil under freeze–thaw cycles
Source: PLoS One. 2021 Jun 3;16(6):e0252680. doi: 10.1371/journal.pone.0252680 (PMC8174737; doi:10.1371/journal.pone.0252680)
Supplement: S1 Data — (ZIP) [file pone.0252680.s001.zip › Data at equal time interval/3.34368e+08/Kg]

/*--------------------------------*- C++ -*----------------------------------*\
| =========                 |                                                 |
| \\      /  F ield         | OpenFOAM: The Open Source CFD Toolbox           |
|  \\    /   O peration     | Version:  2.4.0                                 |
|   \\  /    A nd           | Web:      www.OpenFOAM.org                      |
|    \\/     M anipulation  |                                                 |
\*---------------------------------------------------------------------------*/
FoamFile
{
    version     2.0;
    format      ascii;
    class       volVectorField;
    location    "3.34368e+08";
    object      Kg;
}
// * * * * * * * * * * * * * * * * * * * * * * * * * * * * * * * * * * * * * //

dimensions      [0 1 -1 0 0 0 0];

internalField   nonuniform List<vector> 
9554
(
(0 -6.22413e-14 0)
(0 -2.64322e-13 0)
(0 -1.96939e-11 0)
(0 -3.37957e-09 0)
(0 -8.50543e-09 0)
(0 -1.4218e-08 0)
(0 -1.992e-08 0)
(0 -2.53099e-08 0)
(0 -3.0233e-08 0)
(0 -3.46155e-08 0)
(0 -3.84318e-08 0)
(0 -4.16849e-08 0)
(0 -4.43962e-08 0)
(0 -4.65987e-08 0)
(0 -4.83326e-08 0)
(0 -4.96429e-08 0)
(0 -5.05766e-08 0)
(0 -5.11812e-08 0)
(0 -5.15032e-08 0)
(0 -5.15871e-08 0)
(0 -5.14746e-08 0)
(0 -5.12037e-08 0)
(0 -6.22395e-14 0)
(0 -2.64313e-13 0)
(0 -1.96938e-11 0)
(0 -3.37945e-09 0)
(0 -8.50512e-09 0)
(0 -1.42175e-08 0)
(0 -1.99193e-08 0)
(0 -2.53089e-08 0)
(0 -3.02316e-08 0)
(0 -3.4614e-08 0)
(0 -3.843e-08 0)
(0 -4.16829e-08 0)
(0 -4.4394e-08 0)
(0 -4.65963e-08 0)
(0 -4.83301e-08 0)
(0 -4.96403e-08 0)
(0 -5.05739e-08 0)
(0 -5.11784e-08 0)
(0 -5.15003e-08 0)
(0 -5.15842e-08 0)
(0 -5.14716e-08 0)
(0 -5.12008e-08 0)
(0 -6.2236e-14 0)
(0 -2.64297e-13 0)
(0 -1.96934e-11 0)
(0 -3.3792e-09 0)
(0 -8.5045e-09 0)
(0 -1.42164e-08 0)
(0 -1.99177e-08 0)
(0 -2.53068e-08 0)
(0 -3.0229e-08 0)
(0 -3.46109e-08 0)
(0 -3.84265e-08 0)
(0 -4.16789e-08 0)
(0 -4.43897e-08 0)
(0 -4.65916e-08 0)
(0 -4.83251e-08 0)
(0 -4.96351e-08 0)
(0 -5.05685e-08 0)
(0 -5.11728e-08 0)
(0 -5.14946e-08 0)
(0 -5.15784e-08 0)
(0 -5.14658e-08 0)
(0 -5.1195e-08 0)
(0 -6.22308e-14 0)
(0 -2.64272e-13 0)
(0 -1.96929e-11 0)
(0 -3.37882e-09 0)
(0 -8.50357e-09 0)
(0 -1.42148e-08 0)
(0 -1.99153e-08 0)
(0 -2.53036e-08 0)
(0 -3.02251e-08 0)
(0 -3.46062e-08 0)
(0 -3.84211e-08 0)
(0 -4.16729e-08 0)
(0 -4.43831e-08 0)
(0 -4.65845e-08 0)
(0 -4.83176e-08 0)
(0 -4.96272e-08 0)
(0 -5.05603e-08 0)
(0 -5.11644e-08 0)
(0 -5.1486e-08 0)
(0 -5.15698e-08 0)
(0 -5.14571e-08 0)
(0 -5.11862e-08 0)
(0 -6.22238e-14 0)
(0 -2.64238e-13 0)
(0 -1.96922e-11 0)
(0 -3.37832e-09 0)
(0 -8.50233e-09 0)
(0 -1.42127e-08 0)
(0 -1.99121e-08 0)
(0 -2.52994e-08 0)
(0 -3.02199e-08 0)
(0 -3.46e-08 0)
(0 -3.8414e-08 0)
(0 -4.16649e-08 0)
(0 -4.43743e-08 0)
(0 -4.65751e-08 0)
(0 -4.83076e-08 0)
(0 -4.96167e-08 0)
(0 -5.05494e-08 0)
(0 -5.11532e-08 0)
(0 -5.14746e-08 0)
(0 -5.15582e-08 0)
(0 -5.14455e-08 0)
(0 -5.11746e-08 0)
(0 -6.2215e-14 0)
(0 -2.64197e-13 0)
(0 -1.96913e-11 0)
(0 -3.3777e-09 0)
(0 -8.50078e-09 0)
(0 -1.421e-08 0)
(0 -1.99082e-08 0)
(0 -2.52942e-08 0)
(0 -3.02133e-08 0)
(0 -3.45922e-08 0)
(0 -3.8405e-08 0)
(0 -4.1655e-08 0)
(0 -4.43634e-08 0)
(0 -4.65633e-08 0)
(0 -4.82951e-08 0)
(0 -4.96036e-08 0)
(0 -5.05358e-08 0)
(0 -5.11392e-08 0)
(0 -5.14604e-08 0)
(0 -5.15438e-08 0)
(0 -5.1431e-08 0)
(0 -5.11601e-08 0)
(0 -6.22045e-14 0)
(0 -2.64147e-13 0)
(0 -1.96904e-11 0)
(0 -3.37696e-09 0)
(0 -8.49893e-09 0)
(0 -1.42067e-08 0)
(0 -1.99035e-08 0)
(0 -2.52879e-08 0)
(0 -3.02055e-08 0)
(0 -3.45829e-08 0)
(0 -3.83943e-08 0)
(0 -4.1643e-08 0)
(0 -4.43502e-08 0)
(0 -4.65491e-08 0)
(0 -4.82801e-08 0)
(0 -4.95878e-08 0)
(0 -5.05195e-08 0)
(0 -5.11224e-08 0)
(0 -5.14433e-08 0)
(0 -5.15265e-08 0)
(0 -5.14136e-08 0)
(0 -5.11427e-08 0)
(0 -6.21922e-14 0)
(0 -2.64089e-13 0)
(0 -1.96893e-11 0)
(0 -3.37609e-09 0)
(0 -8.49677e-09 0)
(0 -1.4203e-08 0)
(0 -1.98979e-08 0)
(0 -2.52806e-08 0)
(0 -3.01964e-08 0)
(0 -3.4572e-08 0)
(0 -3.83818e-08 0)
(0 -4.1629e-08 0)
(0 -4.43349e-08 0)
(0 -4.65327e-08 0)
(0 -4.82626e-08 0)
(0 -4.95695e-08 0)
(0 -5.05004e-08 0)
(0 -5.11029e-08 0)
(0 -5.14234e-08 0)
(0 -5.15063e-08 0)
(0 -5.13933e-08 0)
(0 -5.11224e-08 0)
(0 -6.21781e-14 0)
(0 -2.64024e-13 0)
(0 -1.96882e-11 0)
(0 -3.3751e-09 0)
(0 -8.49431e-09 0)
(0 -1.41987e-08 0)
(0 -1.98916e-08 0)
(0 -2.52722e-08 0)
(0 -3.01859e-08 0)
(0 -3.45596e-08 0)
(0 -3.83676e-08 0)
(0 -4.1613e-08 0)
(0 -4.43174e-08 0)
(0 -4.65138e-08 0)
(0 -4.82426e-08 0)
(0 -4.95486e-08 0)
(0 -5.04787e-08 0)
(0 -5.10806e-08 0)
(0 -5.14006e-08 0)
(0 -5.14833e-08 0)
(0 -5.13702e-08 0)
(0 -5.10993e-08 0)
(0 -6.21624e-14 0)
(0 -2.63951e-13 0)
(0 -1.96871e-11 0)
(0 -3.37399e-09 0)
(0 -8.49154e-09 0)
(0 -1.41939e-08 0)
(0 -1.98846e-08 0)
(0 -2.52628e-08 0)
(0 -3.01742e-08 0)
(0 -3.45457e-08 0)
(0 -3.83515e-08 0)
(0 -4.15951e-08 0)
(0 -4.42978e-08 0)
(0 -4.64927e-08 0)
(0 -4.82201e-08 0)
(0 -4.9525e-08 0)
(0 -5.04543e-08 0)
(0 -5.10555e-08 0)
(0 -5.1375e-08 0)
(0 -5.14574e-08 0)
(0 -5.13442e-08 0)
(0 -5.10733e-08 0)
(0 -6.21448e-14 0)
(0 -2.63871e-13 0)
(0 -1.9686e-11 0)
(0 -3.37276e-09 0)
(0 -8.48847e-09 0)
(0 -1.41885e-08 0)
(0 -1.98767e-08 0)
(0 -2.52523e-08 0)
(0 -3.01612e-08 0)
(0 -3.45302e-08 0)
(0 -3.83337e-08 0)
(0 -4.15752e-08 0)
(0 -4.4276e-08 0)
(0 -4.64692e-08 0)
(0 -4.81952e-08 0)
(0 -4.94989e-08 0)
(0 -5.04272e-08 0)
(0 -5.10276e-08 0)
(0 -5.13466e-08 0)
(0 -5.14287e-08 0)
(0 -5.13153e-08 0)
(0 -5.10444e-08 0)
(0 -6.21256e-14 0)
(0 -2.63785e-13 0)
(0 -1.96849e-11 0)
(0 -3.37142e-09 0)
(0 -8.4851e-09 0)
(0 -1.41827e-08 0)
(0 -1.98681e-08 0)
(0 -2.52409e-08 0)
(0 -3.01469e-08 0)
(0 -3.45132e-08 0)
(0 -3.83142e-08 0)
(0 -4.15533e-08 0)
(0 -4.4252e-08 0)
(0 -4.64434e-08 0)
(0 -4.81678e-08 0)
(0 -4.94702e-08 0)
(0 -5.03974e-08 0)
(0 -5.0997e-08 0)
(0 -5.13155e-08 0)
(0 -5.13971e-08 0)
(0 -5.12835e-08 0)
(0 -5.10126e-08 0)
(0 -6.21046e-14 0)
(0 -2.63691e-13 0)
(0 -1.96839e-11 0)
(0 -3.36995e-09 0)
(0 -8.48144e-09 0)
(0 -1.41763e-08 0)
(0 -1.98587e-08 0)
(0 -2.52284e-08 0)
(0 -3.01313e-08 0)
(0 -3.44947e-08 0)
(0 -3.82929e-08 0)
(0 -4.15295e-08 0)
(0 -4.42259e-08 0)
(0 -4.64153e-08 0)
(0 -4.8138e-08 0)
(0 -4.94389e-08 0)
(0 -5.0365e-08 0)
(0 -5.09637e-08 0)
(0 -5.12815e-08 0)
(0 -5.13628e-08 0)
(0 -5.1249e-08 0)
(0 -5.09781e-08 0)
(0 -6.2082e-14 0)
(0 -2.63591e-13 0)
(0 -1.9683e-11 0)
(0 -3.36837e-09 0)
(0 -8.47748e-09 0)
(0 -1.41694e-08 0)
(0 -1.98486e-08 0)
(0 -2.52149e-08 0)
(0 -3.01145e-08 0)
(0 -3.44747e-08 0)
(0 -3.827e-08 0)
(0 -4.15038e-08 0)
(0 -4.41978e-08 0)
(0 -4.63849e-08 0)
(0 -4.81058e-08 0)
(0 -4.94051e-08 0)
(0 -5.033e-08 0)
(0 -5.09277e-08 0)
(0 -5.12448e-08 0)
(0 -5.13256e-08 0)
(0 -5.12116e-08 0)
(0 -5.09407e-08 0)
(0 -6.20577e-14 0)
(0 -2.63485e-13 0)
(0 -1.96822e-11 0)
(0 -3.36668e-09 0)
(0 -8.47323e-09 0)
(0 -1.4162e-08 0)
(0 -1.98377e-08 0)
(0 -2.52004e-08 0)
(0 -3.00965e-08 0)
(0 -3.44532e-08 0)
(0 -3.82453e-08 0)
(0 -4.14762e-08 0)
(0 -4.41675e-08 0)
(0 -4.63524e-08 0)
(0 -4.80712e-08 0)
(0 -4.93689e-08 0)
(0 -5.02923e-08 0)
(0 -5.0889e-08 0)
(0 -5.12053e-08 0)
(0 -5.12857e-08 0)
(0 -5.11715e-08 0)
(0 -5.09006e-08 0)
(0 -6.20317e-14 0)
(0 -2.63371e-13 0)
(0 -1.96812e-11 0)
(0 -3.36486e-09 0)
(0 -8.46869e-09 0)
(0 -1.41541e-08 0)
(0 -1.9826e-08 0)
(0 -2.51849e-08 0)
(0 -3.00773e-08 0)
(0 -3.44304e-08 0)
(0 -3.8219e-08 0)
(0 -4.14468e-08 0)
(0 -4.41352e-08 0)
(0 -4.63176e-08 0)
(0 -4.80343e-08 0)
(0 -4.93301e-08 0)
(0 -5.02521e-08 0)
(0 -5.08477e-08 0)
(0 -5.11632e-08 0)
(0 -5.1243e-08 0)
(0 -5.11286e-08 0)
(0 -5.08577e-08 0)
(0 -6.20041e-14 0)
(0 -2.6325e-13 0)
(0 -1.96799e-11 0)
(0 -3.36292e-09 0)
(0 -8.46385e-09 0)
(0 -1.41456e-08 0)
(0 -1.98137e-08 0)
(0 -2.51686e-08 0)
(0 -3.00569e-08 0)
(0 -3.44061e-08 0)
(0 -3.81911e-08 0)
(0 -4.14156e-08 0)
(0 -4.4101e-08 0)
(0 -4.62807e-08 0)
(0 -4.79951e-08 0)
(0 -4.9289e-08 0)
(0 -5.02095e-08 0)
(0 -5.08038e-08 0)
(0 -5.11185e-08 0)
(0 -5.11977e-08 0)
(0 -5.1083e-08 0)
(0 -5.08121e-08 0)
(0 -6.19747e-14 0)
(0 -2.63118e-13 0)
(0 -1.96778e-11 0)
(0 -3.36086e-09 0)
(0 -8.45873e-09 0)
(0 -1.41368e-08 0)
(0 -1.98007e-08 0)
(0 -2.51513e-08 0)
(0 -3.00354e-08 0)
(0 -3.43806e-08 0)
(0 -3.81618e-08 0)
(0 -4.13827e-08 0)
(0 -4.4065e-08 0)
(0 -4.62419e-08 0)
(0 -4.79538e-08 0)
(0 -4.92456e-08 0)
(0 -5.01644e-08 0)
(0 -5.07574e-08 0)
(0 -5.10711e-08 0)
(0 -5.11498e-08 0)
(0 -5.10347e-08 0)
(0 -5.07638e-08 0)
(0 -6.19434e-14 0)
(0 -2.62973e-13 0)
(0 -1.96745e-11 0)
(0 -3.35866e-09 0)
(0 -8.45333e-09 0)
(0 -1.41274e-08 0)
(0 -1.9787e-08 0)
(0 -2.51332e-08 0)
(0 -3.00129e-08 0)
(0 -3.43538e-08 0)
(0 -3.8131e-08 0)
(0 -4.13483e-08 0)
(0 -4.40272e-08 0)
(0 -4.62011e-08 0)
(0 -4.79104e-08 0)
(0 -4.92001e-08 0)
(0 -5.0117e-08 0)
(0 -5.07086e-08 0)
(0 -5.10213e-08 0)
(0 -5.10993e-08 0)
(0 -5.09839e-08 0)
(0 -5.07129e-08 0)
(0 -6.19101e-14 0)
(0 -2.62811e-13 0)
(0 -1.9669e-11 0)
(0 -3.35631e-09 0)
(0 -8.44765e-09 0)
(0 -1.41177e-08 0)
(0 -1.97728e-08 0)
(0 -2.51144e-08 0)
(0 -2.99895e-08 0)
(0 -3.4326e-08 0)
(0 -3.80991e-08 0)
(0 -4.13124e-08 0)
(0 -4.39878e-08 0)
(0 -4.61585e-08 0)
(0 -4.78651e-08 0)
(0 -4.91524e-08 0)
(0 -5.00674e-08 0)
(0 -5.06575e-08 0)
(0 -5.0969e-08 0)
(0 -5.10463e-08 0)
(0 -5.09305e-08 0)
(0 -5.06595e-08 0)
(0 -6.18744e-14 0)
(0 -2.62624e-13 0)
(0 -1.96605e-11 0)
(0 -3.35382e-09 0)
(0 -8.44171e-09 0)
(0 -1.41075e-08 0)
(0 -1.97581e-08 0)
(0 -2.5095e-08 0)
(0 -2.99654e-08 0)
(0 -3.42974e-08 0)
(0 -3.80662e-08 0)
(0 -4.12754e-08 0)
(0 -4.39471e-08 0)
(0 -4.61145e-08 0)
(0 -4.78181e-08 0)
(0 -4.91029e-08 0)
(0 -5.00158e-08 0)
(0 -5.06042e-08 0)
(0 -5.09145e-08 0)
(0 -5.0991e-08 0)
(0 -5.08747e-08 0)
(0 -5.06036e-08 0)
(0 -6.18359e-14 0)
(0 -2.62404e-13 0)
(0 -1.96476e-11 0)
(0 -3.35119e-09 0)
(0 -8.43555e-09 0)
(0 -1.40972e-08 0)
(0 -1.97432e-08 0)
(0 -2.50753e-08 0)
(0 -2.99409e-08 0)
(0 -3.42683e-08 0)
(0 -3.80326e-08 0)
(0 -4.12376e-08 0)
(0 -4.39054e-08 0)
(0 -4.60692e-08 0)
(0 -4.77697e-08 0)
(0 -4.90518e-08 0)
(0 -4.99624e-08 0)
(0 -5.0549e-08 0)
(0 -5.08579e-08 0)
(0 -5.09334e-08 0)
(0 -5.08167e-08 0)
(0 -5.05454e-08 0)
(0 -6.17939e-14 0)
(0 -2.6214e-13 0)
(0 -1.96292e-11 0)
(0 -3.34842e-09 0)
(0 -8.42926e-09 0)
(0 -1.40867e-08 0)
(0 -1.97281e-08 0)
(0 -2.50555e-08 0)
(0 -2.99164e-08 0)
(0 -3.4239e-08 0)
(0 -3.79987e-08 0)
(0 -4.11994e-08 0)
(0 -4.38631e-08 0)
(0 -4.60231e-08 0)
(0 -4.77202e-08 0)
(0 -4.89993e-08 0)
(0 -4.99074e-08 0)
(0 -5.0492e-08 0)
(0 -5.07994e-08 0)
(0 -5.08738e-08 0)
(0 -5.07564e-08 0)
(0 -5.04848e-08 0)
(0 -6.17476e-14 0)
(0 -2.61822e-13 0)
(0 -1.96043e-11 0)
(0 -3.34557e-09 0)
(0 -8.42297e-09 0)
(0 -1.40764e-08 0)
(0 -1.97134e-08 0)
(0 -2.50362e-08 0)
(0 -2.98924e-08 0)
(0 -3.42102e-08 0)
(0 -3.79652e-08 0)
(0 -4.11613e-08 0)
(0 -4.38207e-08 0)
(0 -4.59767e-08 0)
(0 -4.76701e-08 0)
(0 -4.89459e-08 0)
(0 -4.98513e-08 0)
(0 -5.04336e-08 0)
(0 -5.07392e-08 0)
(0 -5.08123e-08 0)
(0 -5.06941e-08 0)
(0 -5.04222e-08 0)
(0 -6.16963e-14 0)
(0 -2.61442e-13 0)
(0 -1.9573e-11 0)
(0 -3.34274e-09 0)
(0 -8.41694e-09 0)
(0 -1.40666e-08 0)
(0 -1.96996e-08 0)
(0 -2.5018e-08 0)
(0 -2.98696e-08 0)
(0 -3.41827e-08 0)
(0 -3.79328e-08 0)
(0 -4.11242e-08 0)
(0 -4.37789e-08 0)
(0 -4.59305e-08 0)
(0 -4.76199e-08 0)
(0 -4.88921e-08 0)
(0 -4.97943e-08 0)
(0 -5.0374e-08 0)
(0 -5.06776e-08 0)
(0 -5.07492e-08 0)
(0 -5.063e-08 0)
(0 -5.03576e-08 0)
(0 -6.1639e-14 0)
(0 -2.61e-13 0)
(0 -1.95371e-11 0)
(0 -3.34014e-09 0)
(0 -8.4116e-09 0)
(0 -1.40581e-08 0)
(0 -1.96875e-08 0)
(0 -2.50019e-08 0)
(0 -2.98491e-08 0)
(0 -3.41575e-08 0)
(0 -3.79026e-08 0)
(0 -4.10889e-08 0)
(0 -4.37386e-08 0)
(0 -4.58854e-08 0)
(0 -4.75702e-08 0)
(0 -4.88384e-08 0)
(0 -4.97371e-08 0)
(0 -5.03138e-08 0)
(0 -5.0615e-08 0)
(0 -5.06848e-08 0)
(0 -5.05644e-08 0)
(0 -5.02913e-08 0)
(0 -6.15755e-14 0)
(0 -2.6051e-13 0)
(0 -1.95019e-11 0)
(0 -3.33811e-09 0)
(0 -8.40762e-09 0)
(0 -1.40518e-08 0)
(0 -1.96784e-08 0)
(0 -2.49893e-08 0)
(0 -2.98324e-08 0)
(0 -3.4136e-08 0)
(0 -3.7876e-08 0)
(0 -4.10568e-08 0)
(0 -4.37009e-08 0)
(0 -4.58423e-08 0)
(0 -4.75221e-08 0)
(0 -4.87856e-08 0)
(0 -4.96802e-08 0)
(0 -5.02534e-08 0)
(0 -5.05518e-08 0)
(0 -5.06194e-08 0)
(0 -5.04975e-08 0)
(0 -5.02234e-08 0)
(0 -6.15066e-14 0)
(0 -2.60021e-13 0)
(0 -1.94786e-11 0)
(0 -3.33726e-09 0)
(0 -8.40609e-09 0)
(0 -1.40493e-08 0)
(0 -1.96741e-08 0)
(0 -2.49822e-08 0)
(0 -2.98214e-08 0)
(0 -3.41202e-08 0)
(0 -3.78547e-08 0)
(0 -4.10294e-08 0)
(0 -4.36674e-08 0)
(0 -4.58026e-08 0)
(0 -4.74765e-08 0)
(0 -4.87346e-08 0)
(0 -4.96243e-08 0)
(0 -5.01934e-08 0)
(0 -5.04884e-08 0)
(0 -5.05534e-08 0)
(0 -5.04295e-08 0)
(0 -5.01543e-08 0)
(0 -6.14354e-14 0)
(0 -2.59634e-13 0)
(0 -1.9488e-11 0)
(0 -3.33856e-09 0)
(0 -8.4087e-09 0)
(0 -1.40527e-08 0)
(0 -1.96771e-08 0)
(0 -2.49833e-08 0)
(0 -2.98188e-08 0)
(0 -3.41126e-08 0)
(0 -3.78409e-08 0)
(0 -4.10088e-08 0)
(0 -4.36396e-08 0)
(0 -4.57676e-08 0)
(0 -4.74346e-08 0)
(0 -4.86863e-08 0)
(0 -4.95704e-08 0)
(0 -5.01346e-08 0)
(0 -5.04254e-08 0)
(0 -5.04872e-08 0)
(0 -5.0361e-08 0)
(0 -5.00841e-08 0)
(0 -6.1369e-14 0)
(0 -2.59536e-13 0)
(0 -1.95666e-11 0)
(0 -3.34354e-09 0)
(0 -8.41801e-09 0)
(0 -1.40654e-08 0)
(0 -1.96912e-08 0)
(0 -2.49962e-08 0)
(0 -2.98281e-08 0)
(0 -3.41163e-08 0)
(0 -3.78375e-08 0)
(0 -4.09974e-08 0)
(0 -4.36196e-08 0)
(0 -4.57391e-08 0)
(0 -4.73979e-08 0)
(0 -4.8642e-08 0)
(0 -4.95192e-08 0)
(0 -5.00775e-08 0)
(0 -5.03635e-08 0)
(0 -5.04214e-08 0)
(0 -5.02922e-08 0)
(0 -5.00133e-08 0)
(0 -6.13215e-14 0)
(0 -2.60058e-13 0)
(0 -1.97762e-11 0)
(0 -3.35462e-09 0)
(0 -8.43787e-09 0)
(0 -1.40921e-08 0)
(0 -1.97212e-08 0)
(0 -2.50257e-08 0)
(0 -2.98538e-08 0)
(0 -3.41353e-08 0)
(0 -3.78479e-08 0)
(0 -4.0998e-08 0)
(0 -4.36099e-08 0)
(0 -4.57191e-08 0)
(0 -4.7368e-08 0)
(0 -4.86029e-08 0)
(0 -4.9472e-08 0)
(0 -5.00232e-08 0)
(0 -5.03033e-08 0)
(0 -5.03564e-08 0)
(0 -5.02236e-08 0)
(0 -4.9942e-08 0)
(0 -6.13186e-14 0)
(0 -2.61759e-13 0)
(0 -2.0222e-11 0)
(0 -3.37555e-09 0)
(0 -8.474e-09 0)
(0 -1.41395e-08 0)
(0 -1.97741e-08 0)
(0 -2.50784e-08 0)
(0 -2.99015e-08 0)
(0 -3.41744e-08 0)
(0 -3.78762e-08 0)
(0 -4.10141e-08 0)
(0 -4.36132e-08 0)
(0 -4.57098e-08 0)
(0 -4.73467e-08 0)
(0 -4.85706e-08 0)
(0 -4.94298e-08 0)
(0 -4.99725e-08 0)
(0 -5.02454e-08 0)
(0 -5.02928e-08 0)
(0 -5.01555e-08 0)
(0 -4.98708e-08 0)
(0 -6.14049e-14 0)
(0 -2.65602e-13 0)
(0 -2.10865e-11 0)
(0 -3.41209e-09 0)
(0 -8.53476e-09 0)
(0 -1.42169e-08 0)
(0 -1.98588e-08 0)
(0 -2.51621e-08 0)
(0 -2.99779e-08 0)
(0 -3.42394e-08 0)
(0 -3.79269e-08 0)
(0 -4.10492e-08 0)
(0 -4.36325e-08 0)
(0 -4.57136e-08 0)
(0 -4.73359e-08 0)
(0 -4.85464e-08 0)
(0 -4.93938e-08 0)
(0 -4.99263e-08 0)
(0 -5.01907e-08 0)
(0 -5.02312e-08 0)
(0 -5.00886e-08 0)
(0 -4.97999e-08 0)
(0 -6.16587e-14 0)
(0 -2.73316e-13 0)
(0 -2.26935e-11 0)
(0 -3.47313e-09 0)
(0 -8.63237e-09 0)
(0 -1.43369e-08 0)
(0 -1.99869e-08 0)
(0 -2.52867e-08 0)
(0 -3.00912e-08 0)
(0 -3.43364e-08 0)
(0 -3.80051e-08 0)
(0 -4.11076e-08 0)
(0 -4.3671e-08 0)
(0 -4.5733e-08 0)
(0 -4.73376e-08 0)
(0 -4.85321e-08 0)
(0 -4.93653e-08 0)
(0 -4.98856e-08 0)
(0 -5.01399e-08 0)
(0 -5.01721e-08 0)
(0 -5.00231e-08 0)
(0 -4.97296e-08 0)
(0 -6.22223e-14 0)
(0 -2.87665e-13 0)
(0 -2.56923e-11 0)
(0 -3.57279e-09 0)
(0 -8.78451e-09 0)
(0 -1.45165e-08 0)
(0 -2.01726e-08 0)
(0 -2.54636e-08 0)
(0 -3.02501e-08 0)
(0 -3.44724e-08 0)
(0 -3.81161e-08 0)
(0 -4.11932e-08 0)
(0 -4.37319e-08 0)
(0 -4.57706e-08 0)
(0 -4.73537e-08 0)
(0 -4.85289e-08 0)
(0 -4.93453e-08 0)
(0 -4.98513e-08 0)
(0 -5.00936e-08 0)
(0 -5.01161e-08 0)
(0 -4.99595e-08 0)
(0 -4.96603e-08 0)
(0 -6.32974e-14 0)
(0 -3.13992e-13 0)
(0 -3.15445e-11 0)
(0 -3.73401e-09 0)
(0 -9.01656e-09 0)
(0 -1.47774e-08 0)
(0 -2.04324e-08 0)
(0 -2.57047e-08 0)
(0 -3.04634e-08 0)
(0 -3.46541e-08 0)
(0 -3.8265e-08 0)
(0 -4.13099e-08 0)
(0 -4.38181e-08 0)
(0 -4.58285e-08 0)
(0 -4.7386e-08 0)
(0 -4.85385e-08 0)
(0 -4.93351e-08 0)
(0 -4.98242e-08 0)
(0 -5.00525e-08 0)
(0 -5.00638e-08 0)
(0 -4.98983e-08 0)
(0 -4.95924e-08 0)
(0 -6.53443e-14 0)
(0 -3.63856e-13 0)
(0 -4.41845e-11 0)
(0 -3.99525e-09 0)
(0 -9.36389e-09 0)
(0 -1.51452e-08 0)
(0 -2.07837e-08 0)
(0 -2.60218e-08 0)
(0 -3.07393e-08 0)
(0 -3.4887e-08 0)
(0 -3.8456e-08 0)
(0 -4.14611e-08 0)
(0 -4.39323e-08 0)
(0 -4.59089e-08 0)
(0 -4.7436e-08 0)
(0 -4.85618e-08 0)
(0 -4.93354e-08 0)
(0 -4.9805e-08 0)
(0 -5.00172e-08 0)
(0 -5.00154e-08 0)
(0 -4.98397e-08 0)
(0 -4.95261e-08 0)
(0 -6.91411e-14 0)
(0 -4.64562e-13 0)
(0 -7.75788e-11 0)
(0 -4.42128e-09 0)
(0 -9.8709e-09 0)
(0 -1.56451e-08 0)
(0 -2.12402e-08 0)
(0 -2.64229e-08 0)
(0 -3.10831e-08 0)
(0 -3.51755e-08 0)
(0 -3.86924e-08 0)
(0 -4.16492e-08 0)
(0 -4.40763e-08 0)
(0 -4.60131e-08 0)
(0 -4.7505e-08 0)
(0 -4.86e-08 0)
(0 -4.9347e-08 0)
(0 -4.97943e-08 0)
(0 -4.9988e-08 0)
(0 -4.99714e-08 0)
(0 -4.9784e-08 0)
(0 -4.94615e-08 0)
(0 -7.68396e-14 0)
(0 -6.95345e-13 0)
(0 -2.09516e-10 0)
(0 -5.09945e-09 0)
(0 -1.05728e-08 0)
(0 -1.62888e-08 0)
(0 -2.18058e-08 0)
(0 -2.69102e-08 0)
(0 -3.14967e-08 0)
(0 -3.55211e-08 0)
(0 -3.89757e-08 0)
(0 -4.18757e-08 0)
(0 -4.42514e-08 0)
(0 -4.61423e-08 0)
(0 -4.75937e-08 0)
(0 -4.86534e-08 0)
(0 -4.93704e-08 0)
(0 -4.97924e-08 0)
(0 -4.99654e-08 0)
(0 -4.9932e-08 0)
(0 -4.97315e-08 0)
(0 -4.9399e-08 0)
(0 -9.40726e-14 0)
(0 -1.33445e-12 0)
(0 -9.70992e-10 0)
(0 -5.96783e-09 0)
(0 -1.14326e-08 0)
(0 -1.70526e-08 0)
(0 -2.24674e-08 0)
(0 -2.74772e-08 0)
(0 -3.19775e-08 0)
(0 -3.59232e-08 0)
(0 -3.93059e-08 0)
(0 -4.21408e-08 0)
(0 -4.44579e-08 0)
(0 -4.62967e-08 0)
(0 -4.77023e-08 0)
(0 -4.87224e-08 0)
(0 -4.94057e-08 0)
(0 -4.97995e-08 0)
(0 -4.99493e-08 0)
(0 -4.98973e-08 0)
(0 -4.96822e-08 0)
(0 -4.93386e-08 0)
(0 -6.47894e-14 0)
(0 -6.74878e-14 0)
(0 -7.54497e-14 0)
(0 -9.01298e-14 0)
(0 -4.31171e-14 0)
(0 -6.36639e-14 0)
(0 -5.63721e-14 0)
(0 -3.84963e-14 0)
(0 -3.87067e-14 0)
(0 -2.90928e-13 0)
(0 -4.0155e-14 0)
(0 -3.53581e-14 0)
(0 -2.75937e-14 0)
(0 -9.17769e-14 0)
(0 -3.5027e-14 0)
(0 -1.1762e-14 0)
(0 -4.0917e-14 0)
(0 -7.91199e-14 0)
(0 -9.16057e-14 0)
(0 -4.20278e-14 0)
(0 -3.71799e-14 0)
(0 -1.83702e-13 0)
(0 -3.76176e-14 0)
(0 -2.89513e-14 0)
(0 -5.86932e-14 0)
(0 -6.04491e-14 0)
(0 -5.11067e-14 0)
(0 -2.98384e-14 0)
(0 -5.90722e-14 0)
(0 -5.94495e-14 0)
(0 -1.20064e-13 0)
(0 -6.07204e-14 0)
(0 -5.7972e-14 0)
(0 -9.19229e-14 0)
(0 -1.98699e-08 0)
(0 -1.06601e-12 0)
(0 -1.60297e-08 0)
(0 -3.7725e-08 0)
(0 -1.09518e-13 0)
(0 -1.0615e-12 0)
(0 -2.23999e-13 0)
(0 -2.68254e-13 0)
(0 -1.46922e-13 0)
(0 -4.03963e-13 0)
(0 -2.05439e-13 0)
(0 -8.18811e-13 0)
(0 -2.37594e-13 0)
(0 -1.1868e-09 0)
(0 -1.15296e-12 0)
(0 -7.30568e-09 0)
(0 -6.18285e-14 0)
(0 -5.18102e-10 0)
(0 -5.77942e-12 0)
(0 -1.08244e-08 0)
(0 -2.91979e-08 0)
(0 -3.88955e-08 0)
(0 -2.55327e-08 0)
(0 -3.61799e-08 0)
(0 -4.07706e-13 0)
(0 -5.29529e-14 0)
(0 -2.04628e-13 0)
(0 -3.74084e-09 0)
(0 -3.88934e-09 0)
(0 -9.7774e-09 0)
(0 -1.56572e-13 0)
(0 -1.85275e-08 0)
(0 -1.83092e-09 0)
(0 -9.98385e-09 0)
(0 -5.02478e-09 0)
(0 -1.66937e-08 0)
(0 -4.69131e-09 0)
(0 -2.0819e-08 0)
(0 -6.78585e-09 0)
(0 -1.10135e-08 0)
(0 -1.23881e-08 0)
(0 -2.5092e-08 0)
(0 -8.20099e-09 0)
(0 -2.66427e-08 0)
(0 -1.57446e-08 0)
(0 -1.90761e-08 0)
(0 -1.72442e-08 0)
(0 -3.24081e-08 0)
(0 -1.6143e-08 0)
(0 -2.13203e-08 0)
(0 -2.19168e-08 0)
(0 -3.00345e-08 0)
(0 -1.3363e-08 0)
(0 -2.49206e-08 0)
(0 -2.05335e-08 0)
(0 -3.24065e-08 0)
(0 -2.71545e-08 0)
(0 -3.45366e-08 0)
(0 -1.83652e-08 0)
(0 -2.50128e-08 0)
(0 -3.29268e-08 0)
(0 -3.4004e-08 0)
(0 -2.10323e-08 0)
(0 -3.54611e-08 0)
(0 -1.94879e-08 0)
(0 -2.58515e-08 0)
(0 -2.56394e-08 0)
(0 -3.45739e-08 0)
(0 -2.20051e-08 0)
(0 -2.6819e-08 0)
(0 -1.97491e-08 0)
(0 -2.0067e-08 0)
(0 -1.73434e-08 0)
(0 -1.79553e-08 0)
(0 -3.60357e-08 0)
(0 -3.54809e-08 0)
(0 -1.52853e-08 0)
(0 -1.34813e-08 0)
(0 -3.78129e-08 0)
(0 -7.13226e-09 0)
(0 -4.01107e-14 0)
(0 -4.25464e-11 0)
(0 -1.67588e-08 0)
(0 -9.92556e-11 0)
(0 -1.89603e-08 0)
(0 -2.85842e-08 0)
(0 -8.62163e-09 0)
(0 -1.30125e-08 0)
(0 -2.88434e-08 0)
(0 -3.24043e-08 0)
(0 -1.3544e-08 0)
(0 -5.92004e-14 0)
(0 -4.93074e-09 0)
(0 -1.60753e-08 0)
(0 -3.3742e-08 0)
(0 -2.52069e-08 0)
(0 -1.70237e-08 0)
(0 -2.37398e-08 0)
(0 -1.50782e-08 0)
(0 -6.23017e-11 0)
(0 -4.47893e-14 0)
(0 -3.70213e-12 0)
(0 -9.87331e-09 0)
(0 -2.35286e-08 0)
(0 -3.07537e-08 0)
(0 -2.77804e-08 0)
(0 -3.37552e-08 0)
(0 -3.48599e-09 0)
(0 -1.81952e-08 0)
(0 -1.1595e-08 0)
(0 -2.18535e-08 0)
(0 -2.46226e-08 0)
(0 -3.45851e-08 0)
(0 -2.2843e-08 0)
(0 -1.23542e-08 0)
(0 -1.28777e-08 0)
(0 -2.57976e-08 0)
(0 -3.78497e-08 0)
(0 -2.69654e-08 0)
(0 -3.71695e-08 0)
(0 -2.62884e-08 0)
(0 -7.59002e-09 0)
(0 -2.08845e-08 0)
(0 -2.55581e-09 0)
(0 -1.49029e-08 0)
(0 -9.00376e-09 0)
(0 -3.60628e-12 0)
(0 -6.78944e-12 0)
(0 -9.06702e-14 0)
(0 -1.31106e-13 0)
(0 -9.46082e-14 0)
(0 -3.32288e-08 0)
(0 -3.44067e-08 0)
(0 -2.76637e-08 0)
(0 -1.76812e-08 0)
(0 -3.78564e-08 0)
(0 -2.93739e-08 0)
(0 -2.37216e-08 0)
(0 -1.75142e-08 0)
(0 -3.72032e-08 0)
(0 -2.91052e-08 0)
(0 -3.44628e-08 0)
(0 -2.54801e-08 0)
(0 -1.21347e-08 0)
(0 -2.01906e-08 0)
(0 -4.10559e-09 0)
(0 -3.987e-09 0)
(0 -5.04317e-14 0)
(0 -8.77415e-11 0)
(0 -1.69314e-08 0)
(0 -1.06446e-08 0)
(0 -1.93074e-08 0)
(0 -2.36777e-08 0)
(0 -1.14434e-08 0)
(0 -5.10765e-09 0)
(0 -1.69473e-08 0)
(0 -2.77749e-08 0)
(0 -8.28557e-09 0)
(0 -1.88622e-08 0)
(0 -2.80526e-08 0)
(0 -3.72037e-08 0)
(0 -2.25753e-08 0)
(0 -1.44444e-08 0)
(0 -2.17301e-08 0)
(0 -3.17273e-08 0)
(0 -3.66877e-09 0)
(0 -7.3912e-09 0)
(0 -2.51545e-08 0)
(0 -2.9814e-08 0)
(0 -5.85729e-09 0)
(0 -5.5778e-13 0)
(0 -1.59539e-08 0)
(0 -2.26808e-08 0)
(0 -1.03243e-13 0)
(0 -1.85953e-10 0)
(0 -3.86884e-08 0)
(0 -3.10257e-08 0)
(0 -3.27701e-08 0)
(0 -2.60666e-08 0)
(0 -3.21345e-08 0)
(0 -2.60486e-08 0)
(0 -2.30381e-08 0)
(0 -3.13458e-08 0)
(0 -2.08392e-08 0)
(0 -2.89224e-08 0)
(0 -1.28128e-08 0)
(0 -2.54113e-08 0)
(0 -8.23907e-14 0)
(0 -7.99872e-14 0)
(0 -2.02559e-08 0)
(0 -1.41243e-08 0)
(0 -5.54088e-09 0)
(0 -4.19877e-13 0)
(0 -9.53058e-09 0)
(0 -3.20591e-09 0)
(0 -5.6975e-09 0)
(0 -2.15857e-12 0)
(0 -1.86158e-08 0)
(0 -1.46489e-08 0)
(0 -8.77955e-09 0)
(0 -1.30525e-08 0)
(0 -3.61985e-08 0)
(0 -3.04775e-08 0)
(0 -1.22448e-08 0)
(0 -6.39594e-09 0)
(0 -3.72469e-08 0)
(0 -3.0172e-08 0)
(0 -1.61409e-08 0)
(0 -1.03587e-08 0)
(0 -2.89851e-08 0)
(0 -1.91069e-08 0)
(0 -1.38865e-08 0)
(0 -2.09278e-08 0)
(0 -3.91628e-08 0)
(0 -3.23662e-08 0)
(0 -3.50572e-08 0)
(0 -3.86419e-08 0)
(0 -1.28992e-13 0)
(0 -5.41316e-14 0)
(0 -2.28537e-08 0)
(0 -1.5344e-08 0)
(0 -1.60997e-08 0)
(0 -2.19856e-08 0)
(0 -2.21529e-09 0)
(0 -3.82362e-09 0)
(0 -3.31739e-08 0)
(0 -2.77522e-08 0)
(0 -1.76548e-08 0)
(0 -1.58854e-08 0)
(0 -7.63338e-09 0)
(0 -2.08734e-09 0)
(0 -1.56232e-08 0)
(0 -2.21883e-08 0)
(0 -2.10911e-08 0)
(0 -1.99049e-08 0)
(0 -3.45462e-08 0)
(0 -3.60133e-08 0)
(0 -6.99863e-14 0)
(0 -2.69752e-11 0)
(0 -1.04824e-12 0)
(0 -4.9165e-14 0)
(0 -2.01417e-08 0)
(0 -1.6158e-08 0)
(0 -1.37835e-08 0)
(0 -2.0931e-08 0)
(0 -1.55419e-08 0)
(0 -2.32063e-08 0)
(0 -4.5298e-13 0)
(0 -6.48234e-14 0)
(0 -2.96565e-08 0)
(0 -2.28083e-08 0)
(0 -4.04415e-10 0)
(0 -6.18805e-14 0)
(0 -2.56345e-08 0)
(0 -1.82295e-08 0)
(0 -2.18961e-08 0)
(0 -2.34026e-08 0)
(0 -2.8789e-08 0)
(0 -2.19559e-08 0)
(0 -2.61023e-09 0)
(0 -1.6878e-12 0)
(0 -2.98369e-08 0)
(0 -3.43055e-08 0)
(0 -3.37739e-08 0)
(0 -3.63728e-08 0)
(0 -5.35946e-09 0)
(0 -9.87269e-09 0)
(0 -1.36957e-08 0)
(0 -8.28336e-09 0)
(0 -2.46152e-08 0)
(0 -2.35813e-08 0)
(0 -9.40274e-10 0)
(0 -3.96749e-09 0)
(0 -1.2057e-08 0)
(0 -6.49686e-09 0)
(0 -2.79557e-08 0)
(0 -2.22753e-08 0)
(0 -8.03912e-09 0)
(0 -1.4727e-08 0)
(0 -4.75777e-09 0)
(0 -8.35685e-11 0)
(0 -3.05915e-08 0)
(0 -2.61127e-08 0)
(0 -1.91017e-08 0)
(0 -2.65618e-08 0)
(0 -7.31472e-09 0)
(0 -9.45036e-09 0)
(0 -1.56435e-08 0)
(0 -1.4571e-08 0)
(0 -3.58421e-08 0)
(0 -3.22044e-08 0)
(0 -3.08117e-08 0)
(0 -2.81355e-08 0)
(0 -3.09451e-08 0)
(0 -3.1854e-08 0)
(0 -1.91765e-08 0)
(0 -2.38161e-08 0)
(0 -8.85009e-14 0)
(0 -2.97847e-11 0)
(0 -9.01886e-09 0)
(0 -4.96133e-09 0)
(0 -1.95347e-08 0)
(0 -1.71763e-08 0)
(0 -1.37111e-12 0)
(0 -1.73424e-10 0)
(0 -2.31156e-08 0)
(0 -1.76518e-08 0)
(0 -2.36004e-08 0)
(0 -2.51746e-08 0)
(0 -3.50283e-08 0)
(0 -3.08541e-08 0)
(0 -2.42221e-08 0)
(0 -2.7376e-08 0)
(0 -4.30568e-09 0)
(0 -8.85586e-11 0)
(0 -2.57059e-08 0)
(0 -2.05953e-08 0)
(0 -3.0357e-08 0)
(0 -3.32747e-08 0)
(0 -1.57699e-08 0)
(0 -1.19208e-08 0)
(0 -8.96695e-14 0)
(0 -6.07314e-14 0)
(0 -2.70173e-08 0)
(0 -2.16351e-08 0)
(0 -2.74077e-08 0)
(0 -2.98891e-08 0)
(0 -1.03563e-08 0)
(0 -3.6782e-09 0)
(0 -2.95856e-08 0)
(0 -3.24695e-08 0)
(0 -2.2577e-08 0)
(0 -2.56416e-08 0)
(0 -2.81564e-12 0)
(0 -8.98127e-14 0)
(0 -5.4526e-09 0)
(0 -2.45975e-09 0)
(0 -1.9494e-08 0)
(0 -2.34659e-08 0)
(0 -1.15704e-08 0)
(0 -1.55091e-08 0)
(0 -2.12608e-08 0)
(0 -1.73658e-08 0)
(0 -2.02042e-08 0)
(0 -2.51782e-08 0)
(0 -2.72126e-08 0)
(0 -2.2105e-08 0)
(0 -2.64285e-08 0)
(0 -2.90907e-08 0)
(0 -3.07309e-08 0)
(0 -3.28842e-08 0)
(0 -1.70757e-08 0)
(0 -1.68252e-08 0)
(0 -5.79387e-09 0)
(0 -1.12034e-09 0)
(0 -1.59454e-08 0)
(0 -1.84737e-08 0)
(0 -2.72937e-08 0)
(0 -2.41911e-08 0)
(0 -3.84045e-08 0)
(0 -3.53991e-08 0)
(0 -1.48272e-08 0)
(0 -1.9476e-08 0)
(0 -1.67046e-08 0)
(0 -1.26226e-08 0)
(0 -3.14712e-08 0)
(0 -2.88426e-08 0)
(0 -2.62664e-08 0)
(0 -2.90671e-08 0)
(0 -4.84718e-11 0)
(0 -4.23098e-13 0)
(0 -3.62858e-08 0)
(0 -3.42937e-08 0)
(0 -1.27784e-08 0)
(0 -1.67706e-08 0)
(0 -1.46018e-08 0)
(0 -1.00325e-08 0)
(0 -3.0106e-08 0)
(0 -3.21992e-08 0)
(0 -6.21992e-14 0)
(0 -6.14715e-14 0)
(0 -1.22216e-08 0)
(0 -7.17081e-09 0)
(0 -3.83044e-13 0)
(0 -3.40584e-12 0)
(0 -1.20304e-08 0)
(0 -1.50567e-08 0)
(0 -4.04338e-09 0)
(0 -2.21635e-11 0)
(0 -1.83407e-08 0)
(0 -1.57683e-08 0)
(0 -1.13974e-08 0)
(0 -7.64798e-09 0)
(0 -5.06943e-14 0)
(0 -5.05895e-14 0)
(0 -4.48779e-12 0)
(0 -2.22152e-13 0)
(0 -3.0611e-08 0)
(0 -3.45858e-08 0)
(0 -3.50457e-09 0)
(0 -2.04143e-09 0)
(0 -3.2455e-08 0)
(0 -2.9531e-08 0)
(0 -2.57663e-09 0)
(0 -6.45682e-09 0)
(0 -4.50376e-13 0)
(0 -1.42264e-12 0)
(0 -3.60688e-08 0)
(0 -3.89898e-08 0)
(0 -1.97553e-08 0)
(0 -1.56697e-08 0)
(0 -3.79788e-08 0)
(0 -3.81673e-08 0)
(0 -3.73007e-08 0)
(0 -3.7724e-08 0)
(0 -3.1978e-08 0)
(0 -3.55391e-08 0)
(0 -6.70807e-09 0)
(0 -9.55426e-09 0)
(0 -2.13247e-08 0)
(0 -1.80426e-08 0)
(0 -1.70252e-08 0)
(0 -1.71255e-08 0)
(0 -1.2184e-10 0)
(0 -1.88243e-11 0)
(0 -9.96225e-09 0)
(0 -8.8604e-09 0)
(0 -2.35144e-08 0)
(0 -2.00358e-08 0)
(0 -1.34465e-12 0)
(0 -9.92304e-12 0)
(0 -9.44192e-09 0)
(0 -1.38784e-08 0)
(0 -5.48244e-09 0)
(0 -7.06253e-09 0)
(0 -1.11019e-08 0)
(0 -1.44741e-08 0)
(0 -1.15446e-08 0)
(0 -8.14321e-09 0)
(0 -2.06147e-08 0)
(0 -1.72459e-08 0)
(0 -1.39296e-08 0)
(0 -1.50021e-08 0)
(0 -1.1717e-13 0)
(0 -7.4968e-14 0)
(0 -6.59374e-14 0)
(0 -8.17191e-14 0)
(0 -3.5887e-08 0)
(0 -3.28119e-08 0)
(0 -2.17737e-08 0)
(0 -2.12007e-08 0)
(0 -2.89793e-08 0)
(0 -2.67487e-08 0)
(0 -6.83088e-14 0)
(0 -6.10805e-14 0)
(0 -1.82957e-13 0)
(0 -1.31222e-08 0)
(0 -6.3509e-14 0)
(0 -5.811e-14 0)
(0 -5.66307e-14 0)
(0 -6.46489e-14 0)
(0 -5.27752e-14 0)
(0 -3.71995e-14 0)
(0 -4.11488e-14 0)
(0 -8.76801e-14 0)
(0 -5.15987e-14 0)
(0 -6.21398e-13 0)
(0 -5.67253e-14 0)
(0 -9.25209e-14 0)
(0 -6.58595e-14 0)
(0 -2.00527e-13 0)
(0 -4.85966e-14 0)
(0 -4.9055e-10 0)
(0 -3.18963e-14 0)
(0 -2.57599e-13 0)
(0 -4.46459e-09 0)
(0 -1.17592e-08 0)
(0 -4.77159e-09 0)
(0 -3.84537e-14 0)
(0 -1.71932e-14 0)
(0 -3.65544e-09 0)
(0 -5.57358e-14 0)
(0 -2.77282e-09 0)
(0 -3.80423e-13 0)
(0 -6.33096e-09 0)
(0 -1.25509e-13 0)
(0 -3.12825e-09 0)
(0 -3.19052e-09 0)
(0 -3.66404e-09 0)
(0 -2.14903e-13 0)
(0 -9.75577e-09 0)
(0 -1.4936e-13 0)
(0 -9.59641e-09 0)
(0 -7.86402e-11 0)
(0 -7.12419e-11 0)
(0 -1.84763e-13 0)
(0 -1.06535e-08 0)
(0 -4.42902e-09 0)
(0 -4.57454e-09 0)
(0 -3.62271e-12 0)
(0 -1.25723e-08 0)
(0 -3.68022e-12 0)
(0 -7.8723e-09 0)
(0 -9.08901e-13 0)
(0 -3.80935e-10 0)
(0 -4.53124e-14 0)
(0 -1.12088e-08 0)
(0 -8.50436e-09 0)
(0 -3.61822e-09 0)
(0 -1.15099e-08 0)
(0 -1.70506e-13 0)
(0 -2.24733e-14 0)
(0 -4.17833e-09 0)
(0 -1.08645e-08 0)
(0 -5.29063e-11 0)
(0 -1.06574e-08 0)
(0 -3.04014e-13 0)
(0 -2.99417e-13 0)
(0 -9.4556e-09 0)
(0 -1.21267e-12 0)
(0 -6.22115e-09 0)
(0 -8.54143e-14 0)
(0 -2.95574e-09 0)
(0 -9.90099e-10 0)
(0 -5.97628e-14 0)
(0 -1.13299e-08 0)
(0 -5.06001e-13 0)
(0 -1.70685e-13 0)
(0 -4.79091e-09 0)
(0 -5.79567e-09 0)
(0 -8.23416e-09 0)
(0 -8.88575e-09 0)
(0 -6.53854e-12 0)
(0 -3.95761e-11 0)
(0 -7.60669e-12 0)
(0 -5.646e-12 0)
(0 -4.78592e-14 0)
(0 -9.97428e-14 0)
(0 -7.1744e-14 0)
(0 -1.14892e-11 0)
(0 -5.00553e-14 0)
(0 -5.2324e-09 0)
(0 -1.08285e-08 0)
(0 -1.49447e-13 0)
(0 -2.61586e-09 0)
(0 -1.61696e-13 0)
(0 -3.6825e-09 0)
(0 -5.96184e-14 0)
(0 -1.65852e-12 0)
(0 -2.13068e-09 0)
(0 -1.78477e-09 0)
(0 -4.84536e-09 0)
(0 -8.67593e-09 0)
(0 -4.90996e-09 0)
(0 -1.01799e-10 0)
(0 -7.40325e-13 0)
(0 -8.5901e-13 0)
(0 -2.81937e-09 0)
(0 -1.13976e-08 0)
(0 -5.39667e-09 0)
(0 -7.51636e-09 0)
(0 -8.43265e-14 0)
(0 -2.24345e-09 0)
(0 -8.51119e-09 0)
(0 -1.30431e-08 0)
(0 -6.94508e-14 0)
(0 -3.64746e-10 0)
(0 -3.44728e-09 0)
(0 -1.28508e-08 0)
(0 -2.89502e-09 0)
(0 -1.10703e-08 0)
(0 -1.2356e-13 0)
(0 -3.22366e-14 0)
(0 -4.98818e-14 0)
(0 -1.10463e-12 0)
(0 -4.52076e-14 0)
(0 -5.24702e-11 0)
(0 -4.16712e-09 0)
(0 -5.31784e-11 0)
(0 -1.58841e-13 0)
(0 -5.29293e-14 0)
(0 -3.03695e-09 0)
(0 -7.30774e-09 0)
(0 -2.37551e-09 0)
(0 -2.4161e-13 0)
(0 -1.22238e-11 0)
(0 -5.61751e-11 0)
(0 -2.41078e-12 0)
(0 -7.40428e-14 0)
(0 -1.43298e-10 0)
(0 -6.52912e-13 0)
(0 -4.50489e-09 0)
(0 -7.82901e-12 0)
(0 -1.9377e-09 0)
(0 -6.48958e-09 0)
(0 -4.83219e-09 0)
(0 -7.55411e-09 0)
(0 -4.46436e-09 0)
(0 -1.41107e-11 0)
(0 -1.85822e-12 0)
(0 -3.61715e-09 0)
(0 -6.51816e-14 0)
(0 -9.69416e-14 0)
(0 -2.24334e-09 0)
(0 -6.64465e-11 0)
(0 -1.96414e-13 0)
(0 -6.94899e-14 0)
(0 -6.18552e-14 0)
(0 -5.89361e-14 0)
(0 -1.1608e-08 0)
(0 -6.8733e-09 0)
(0 -5.88707e-14 0)
(0 -1.80254e-13 0)
(0 -9.80439e-14 0)
(0 -1.15997e-13 0)
(0 -7.31348e-09 0)
(0 -1.29108e-08 0)
(0 -2.77926e-13 0)
(0 -7.06893e-14 0)
(0 -1.87438e-14 0)
(0 -3.02302e-13 0)
(0 -6.61536e-14 0)
(0 -2.60619e-12 0)
(0 -5.5255e-13 0)
(0 -3.94333e-12 0)
(0 -4.77351e-09 0)
(0 -2.89816e-11 0)
(0 -1.91143e-12 0)
(0 -2.96058e-09 0)
(0 -8.5198e-14 0)
(0 -1.25533e-12 0)
(0 -3.81033e-13 0)
(0 -3.75524e-11 0)
(0 -9.25893e-12 0)
(0 -4.69217e-13 0)
(0 -8.67077e-09 0)
(0 -1.10723e-08 0)
(0 -1.32299e-08 0)
(0 -7.8351e-09 0)
(0 -9.36545e-09 0)
(0 -1.31973e-08 0)
(0 -1.2644e-08 0)
(0 -8.10634e-09 0)
(0 -9.75177e-09 0)
(0 -5.84797e-09 0)
(0 -1.2328e-08 0)
(0 -8.00298e-09 0)
(0 -5.90231e-10 0)
(0 -6.92987e-09 0)
(0 -9.86238e-14 0)
(0 -4.09903e-14 0)
(0 -1.05492e-08 0)
(0 -8.6276e-09 0)
(0 -6.13214e-14 0)
(0 -2.71171e-12 0)
(0 -2.49067e-14 0)
(0 -1.06609e-13 0)
(0 -1.10046e-10 0)
(0 -4.50054e-10 0)
(0 -9.24602e-13 0)
(0 -2.89077e-12 0)
(0 -5.93979e-14 0)
(0 -8.46194e-14 0)
(0 -9.31545e-11 0)
(0 -4.93724e-09 0)
(0 -6.19548e-09 0)
(0 -6.7139e-09 0)
(0 -5.80617e-14 0)
(0 -3.66578e-13 0)
(0 -3.53564e-09 0)
(0 -2.42672e-10 0)
(0 -8.13202e-09 0)
(0 -2.89555e-09 0)
(0 -3.4279e-09 0)
(0 -3.92621e-09 0)
(0 -8.89664e-14 0)
(0 -7.06276e-14 0)
(0 -3.38471e-13 0)
(0 -1.67714e-13 0)
(0 -5.99288e-14 0)
(0 -6.291e-14 0)
(0 -1.08651e-13 0)
(0 -5.02377e-14 0)
(0 -5.41356e-10 0)
(0 -4.63235e-13 0)
(0 -7.114e-09 0)
(0 -6.25953e-09 0)
(0 -5.43012e-09 0)
(0 -4.30346e-09 0)
(0 -1.79393e-13 0)
(0 -1.15484e-11 0)
(0 -5.70117e-13 0)
(0 -1.29663e-09 0)
(0 -8.50288e-09 0)
(0 -8.17159e-09 0)
(0 -5.44686e-13 0)
(0 -1.29906e-13 0)
(0 -1.91926e-13 0)
(0 -1.77554e-13 0)
(0 -9.04627e-11 0)
(0 -1.20595e-10 0)
(0 -2.86459e-12 0)
(0 -2.86299e-10 0)
(0 -1.44414e-10 0)
(0 -1.68109e-11 0)
(0 -6.27756e-14 0)
(0 -8.49911e-14 0)
(0 -6.68019e-09 0)
(0 -5.77691e-09 0)
(0 -2.13012e-12 0)
(0 -1.07711e-10 0)
(0 -3.26948e-09 0)
(0 -6.49396e-10 0)
(0 -2.1896e-13 0)
(0 -2.2492e-13 0)
(0 -2.0629e-09 0)
(0 -1.36606e-10 0)
(0 -3.91779e-09 0)
(0 -8.22153e-09 0)
(0 -6.00293e-10 0)
(0 -1.09832e-12 0)
(0 -2.36031e-09 0)
(0 -1.67817e-09 0)
(0 -5.77953e-12 0)
(0 -1.57974e-09 0)
(0 -5.37079e-14 0)
(0 -5.12634e-14 0)
(0 -2.02562e-12 0)
(0 -1.30503e-12 0)
(0 -6.291e-12 0)
(0 -2.81845e-11 0)
(0 -2.3207e-10 0)
(0 -1.52665e-11 0)
(0 -3.87437e-14 0)
(0 -2.36157e-14 0)
(0 -6.41736e-09 0)
(0 -3.53434e-09 0)
(0 -6.58627e-09 0)
(0 -4.09242e-09 0)
(0 -1.19782e-13 0)
(0 -1.29588e-13 0)
(0 -2.68349e-09 0)
(0 -6.64538e-09 0)
(0 -2.95892e-09 0)
(0 -2.41412e-09 0)
(0 -4.85639e-09 0)
(0 -1.95376e-09 0)
(0 -1.07275e-08 0)
(0 -6.75132e-09 0)
(0 -7.04685e-09 0)
(0 -6.06068e-09 0)
(0 -8.57653e-14 0)
(0 -5.78659e-14 0)
(0 -7.49863e-10 0)
(0 -2.82905e-09 0)
(0 -5.39314e-14 0)
(0 -6.16735e-14 0)
(0 -4.98648e-14 0)
(0 -6.80075e-14 0)
(0 -5.35657e-14 0)
(0 -7.20831e-14 0)
(0 -5.39787e-14 0)
(0 -7.85456e-14 0)
(0 -5.39304e-14 0)
(0 -7.22331e-14 0)
(0 -5.39894e-14 0)
(0 -7.29977e-14 0)
(0 -5.39424e-14 0)
(0 -7.20597e-14 0)
(0 -5.39136e-14 0)
(0 -7.15493e-14 0)
(0 -5.36078e-14 0)
(0 -7.17686e-14 0)
(0 -5.31762e-14 0)
(0 -6.4781e-14 0)
(0 -5.25753e-14 0)
(0 -6.79369e-14 0)
(0 -5.15606e-14 0)
(0 -6.53046e-14 0)
(0 -4.99038e-14 0)
(0 -6.01204e-14 0)
(0 -4.71022e-14 0)
(0 -4.99744e-14 0)
(0 -4.30547e-14 0)
(0 -4.17521e-14 0)
(0 -4.08521e-14 0)
(0 -4.3266e-14 0)
(0 -5.37789e-14 0)
(0 -5.90784e-14 0)
(0 -4.97969e-14 0)
(0 -6.80947e-14 0)
(0 -5.32555e-14 0)
(0 -7.05021e-14 0)
(0 -5.4085e-14 0)
(0 -6.43241e-14 0)
(0 -5.40498e-14 0)
(0 -6.91304e-14 0)
(0 -5.40258e-14 0)
(0 -7.1692e-14 0)
(0 -5.37588e-14 0)
(0 -7.1421e-14 0)
(0 -5.35909e-14 0)
(0 -7.359e-14 0)
(0 -5.3554e-14 0)
(0 -6.61989e-14 0)
(0 -5.30629e-14 0)
(0 -7.10659e-14 0)
(0 -5.22548e-14 0)
(0 -6.93139e-14 0)
(0 -5.13212e-14 0)
(0 -5.96687e-14 0)
(0 -4.97267e-14 0)
(0 -5.84225e-14 0)
(0 -4.70174e-14 0)
(0 -4.75117e-14 0)
(0 -4.29891e-14 0)
(0 -4.41294e-14 0)
(0 -4.04687e-14 0)
(0 -4.61803e-14 0)
(0 -1.18421e-08 0)
(0 -5.77828e-14 0)
(0 -1.90818e-13 0)
(0 -1.32073e-08 0)
(0 -6.5402e-14 0)
(0 -4.83365e-14 0)
(0 -6.02428e-14 0)
(0 -6.4174e-14 0)
(0 -6.60224e-14 0)
(0 -9.83897e-14 0)
(0 -8.30576e-14 0)
(0 -5.59173e-14 0)
(0 -4.56942e-14 0)
(0 -5.01798e-14 0)
(0 -5.6006e-14 0)
(0 -1.05585e-12 0)
(0 -3.7853e-14 0)
(0 -1.69378e-13 0)
(0 -5.67588e-14 0)
(0 -2.6181e-09 0)
(0 -4.13399e-14 0)
(0 -1.46428e-12 0)
(0 -4.52621e-09 0)
(0 -3.40153e-14 0)
(0 -4.52778e-14 0)
(0 -6.75293e-09 0)
(0 -8.98899e-12 0)
(0 -5.0409e-09 0)
(0 -1.04825e-12 0)
(0 -4.69469e-09 0)
(0 -1.20028e-13 0)
(0 -7.79975e-09 0)
(0 -2.84196e-09 0)
(0 -2.8399e-11 0)
(0 -6.25516e-13 0)
(0 -9.13442e-09 0)
(0 -1.16539e-12 0)
(0 -8.48242e-09 0)
(0 -1.35315e-10 0)
(0 -2.62165e-10 0)
(0 -4.18908e-13 0)
(0 -1.00704e-08 0)
(0 -4.79159e-09 0)
(0 -9.00176e-09 0)
(0 -8.63601e-13 0)
(0 -2.89913e-10 0)
(0 -1.17459e-12 0)
(0 -8.05775e-09 0)
(0 -1.71919e-10 0)
(0 -3.79242e-10 0)
(0 -1.19371e-08 0)
(0 -1.77389e-13 0)
(0 -1.15134e-11 0)
(0 -4.04207e-09 0)
(0 -8.60455e-09 0)
(0 -8.5091e-09 0)
(0 -1.14132e-08 0)
(0 -2.51232e-13 0)
(0 -4.33524e-14 0)
(0 -4.86318e-09 0)
(0 -6.59253e-09 0)
(0 -6.88108e-14 0)
(0 -7.63894e-09 0)
(0 -3.1299e-13 0)
(0 -1.98124e-13 0)
(0 -1.12828e-08 0)
(0 -1.95161e-13 0)
(0 -1.00559e-08 0)
(0 -4.94178e-10 0)
(0 -9.07323e-14 0)
(0 -6.17186e-09 0)
(0 -6.46095e-13 0)
(0 -5.04903e-09 0)
(0 -1.22661e-08 0)
(0 -6.32104e-09 0)
(0 -9.27461e-09 0)
(0 -1.79725e-13 0)
(0 -8.06725e-09 0)
(0 -3.06665e-10 0)
(0 -2.16363e-13 0)
(0 -6.85598e-14 0)
(0 -1.25422e-11 0)
(0 -3.24055e-09 0)
(0 -1.27446e-14 0)
(0 -5.14482e-12 0)
(0 -6.87528e-14 0)
(0 -5.77138e-14 0)
(0 -7.76558e-12 0)
(0 -1.10629e-10 0)
(0 -3.94247e-09 0)
(0 -1.25317e-08 0)
(0 -2.17759e-09 0)
(0 -1.13798e-08 0)
(0 -1.1563e-09 0)
(0 -4.81954e-09 0)
(0 -4.61786e-14 0)
(0 -7.71624e-13 0)
(0 -2.28637e-12 0)
(0 -3.66351e-09 0)
(0 -1.32623e-08 0)
(0 -9.77193e-14 0)
(0 -2.59946e-13 0)
(0 -2.07334e-09 0)
(0 -8.25485e-09 0)
(0 -6.95504e-11 0)
(0 -4.83483e-09 0)
(0 -7.13525e-14 0)
(0 -1.73902e-14 0)
(0 -2.23336e-13 0)
(0 -1.74389e-11 0)
(0 -1.21946e-08 0)
(0 -6.64809e-09 0)
(0 -1.07897e-08 0)
(0 -3.39341e-09 0)
(0 -3.27417e-13 0)
(0 -3.67766e-14 0)
(0 -1.68787e-09 0)
(0 -3.98048e-14 0)
(0 -1.37495e-08 0)
(0 -4.17417e-09 0)
(0 -2.25723e-09 0)
(0 -1.12601e-13 0)
(0 -1.3423e-08 0)
(0 -7.05144e-09 0)
(0 -3.61645e-11 0)
(0 -1.16244e-13 0)
(0 -6.30712e-14 0)
(0 -6.55604e-13 0)
(0 -1.28121e-10 0)
(0 -6.39722e-11 0)
(0 -5.49578e-09 0)
(0 -9.88395e-10 0)
(0 -1.36321e-13 0)
(0 -6.27052e-14 0)
(0 -8.7245e-12 0)
(0 -1.89327e-09 0)
(0 -3.41273e-13 0)
(0 -3.40642e-11 0)
(0 -9.16706e-11 0)
(0 -5.60656e-09 0)
(0 -6.44909e-14 0)
(0 -5.04669e-14 0)
(0 -3.62139e-14 0)
(0 -1.34815e-13 0)
(0 -8.38934e-14 0)
(0 -5.37167e-14 0)
(0 -7.65391e-09 0)
(0 -8.77159e-10 0)
(0 -6.90365e-09 0)
(0 -1.79843e-10 0)
(0 -1.52285e-11 0)
(0 -4.9253e-09 0)
(0 -1.29289e-08 0)
(0 -4.90546e-09 0)
(0 -1.18566e-08 0)
(0 -4.2049e-09 0)
(0 -1.07026e-08 0)
(0 -5.67748e-09 0)
(0 -8.47371e-13 0)
(0 -1.06676e-11 0)
(0 -3.6313e-11 0)
(0 -1.33404e-13 0)
(0 -1.3776e-12 0)
(0 -6.38474e-14 0)
(0 -1.34988e-08 0)
(0 -7.40308e-09 0)
(0 -4.76394e-14 0)
(0 -5.30888e-14 0)
(0 -1.26228e-08 0)
(0 -7.30843e-09 0)
(0 -5.12464e-12 0)
(0 -7.22574e-14 0)
(0 -5.51172e-14 0)
(0 -4.33994e-14 0)
(0 -8.3881e-09 0)
(0 -3.73281e-09 0)
(0 -5.1734e-14 0)
(0 -1.98197e-13 0)
(0 -8.47034e-13 0)
(0 -3.89706e-09 0)
(0 -7.62506e-09 0)
(0 -1.34102e-08 0)
(0 -4.46113e-14 0)
(0 -4.18897e-12 0)
(0 -2.78245e-13 0)
(0 -1.39121e-13 0)
(0 -5.48308e-13 0)
(0 -1.32667e-13 0)
(0 -4.55322e-13 0)
(0 -6.74308e-14 0)
(0 -7.91043e-09 0)
(0 -1.14359e-08 0)
(0 -9.09088e-09 0)
(0 -1.14753e-08 0)
(0 -8.338e-09 0)
(0 -1.18925e-08 0)
(0 -4.18183e-09 0)
(0 -6.29711e-12 0)
(0 -4.88091e-14 0)
(0 -2.42434e-11 0)
(0 -2.98948e-10 0)
(0 -2.32933e-09 0)
(0 -6.7065e-13 0)
(0 -8.66012e-14 0)
(0 -5.29634e-14 0)
(0 -7.42377e-12 0)
(0 -1.44939e-13 0)
(0 -3.95009e-13 0)
(0 -3.70961e-09 0)
(0 -7.41551e-09 0)
(0 -9.38153e-09 0)
(0 -1.28927e-08 0)
(0 -4.33312e-11 0)
(0 -2.93082e-09 0)
(0 -1.72835e-09 0)
(0 -7.36823e-09 0)
(0 -3.02343e-10 0)
(0 -4.90113e-09 0)
(0 -4.09154e-09 0)
(0 -7.6285e-12 0)
(0 -3.57154e-09 0)
(0 -7.87345e-09 0)
(0 -6.57043e-14 0)
(0 -6.3132e-14 0)
(0 -6.05266e-14 0)
(0 -9.30442e-13 0)
(0 -3.63818e-13 0)
(0 -6.45752e-10 0)
(0 -5.5546e-09 0)
(0 -2.0889e-09 0)
(0 -1.99165e-10 0)
(0 -6.48994e-11 0)
(0 -8.15175e-09 0)
(0 -5.12476e-09 0)
(0 -3.259e-12 0)
(0 -9.76797e-12 0)
(0 -3.91985e-09 0)
(0 -3.40516e-09 0)
(0 -5.07194e-14 0)
(0 -5.0554e-14 0)
(0 -2.54612e-13 0)
(0 -3.59306e-13 0)
(0 -3.48537e-12 0)
(0 -2.74912e-10 0)
(0 -2.442e-13 0)
(0 -8.99688e-13 0)
(0 -4.05579e-14 0)
(0 -2.99095e-14 0)
(0 -5.95568e-09 0)
(0 -7.23192e-09 0)
(0 -1.20031e-12 0)
(0 -2.51666e-09 0)
(0 -1.42341e-12 0)
(0 -1.74127e-09 0)
(0 -9.20272e-14 0)
(0 -3.52485e-14 0)
(0 -6.36852e-14 0)
(0 -5.59269e-14 0)
(0 -3.71891e-09 0)
(0 -9.56511e-10 0)
(0 -2.45078e-09 0)
(0 -3.61386e-09 0)
(0 -3.36023e-09 0)
(0 -6.97717e-09 0)
(0 -2.60459e-13 0)
(0 -3.57036e-12 0)
(0 -4.88657e-09 0)
(0 -4.44282e-09 0)
(0 -1.19276e-10 0)
(0 -3.80507e-13 0)
(0 -2.13019e-12 0)
(0 -3.97627e-10 0)
(0 -1.21496e-08 0)
(0 -1.03713e-08 0)
(0 -3.87846e-13 0)
(0 -1.68717e-09 0)
(0 -1.84224e-13 0)
(0 -1.78483e-13 0)
(0 -3.90358e-09 0)
(0 -8.58093e-09 0)
(0 -1.25372e-08 0)
(0 -8.77329e-09 0)
(0 -1.2781e-09 0)
(0 -2.10904e-09 0)
(0 -1.68138e-09 0)
(0 -6.30343e-13 0)
(0 -5.63998e-14 0)
(0 -5.94354e-14 0)
(0 -6.74393e-09 0)
(0 -5.50264e-09 0)
(0 -2.68584e-10 0)
(0 -1.27717e-11 0)
(0 -5.90498e-09 0)
(0 -5.07108e-09 0)
(0 -6.89287e-14 0)
(0 -4.64703e-13 0)
(0 -2.49059e-09 0)
(0 -4.13126e-09 0)
(0 -1.05259e-08 0)
(0 -1.00823e-08 0)
(0 -7.22239e-09 0)
(0 -1.00886e-08 0)
(0 -2.91336e-09 0)
(0 -3.69832e-09 0)
(0 -4.26121e-10 0)
(0 -2.51196e-09 0)
(0 -3.72328e-10 0)
(0 -1.01044e-12 0)
(0 -1.27101e-13 0)
(0 -3.61272e-13 0)
(0 -6.36684e-14 0)
(0 -3.50432e-13 0)
(0 -7.9763e-14 0)
(0 -6.18379e-14 0)
(0 -1.00896e-08 0)
(0 -1.38469e-08 0)
(0 -2.29144e-09 0)
(0 -2.91388e-09 0)
(0 -3.58785e-08 0)
(0 -1.0002e-12 0)
(0 -1.77841e-08 0)
(0 -3.88701e-08 0)
(0 -9.87644e-14 0)
(0 -9.41811e-13 0)
(0 -1.36786e-13 0)
(0 -1.96257e-13 0)
(0 -8.42501e-14 0)
(0 -9.49214e-13 0)
(0 -8.87208e-14 0)
(0 -9.25347e-12 0)
(0 -7.17498e-14 0)
(0 -4.47166e-12 0)
(0 -9.55387e-13 0)
(0 -4.25025e-13 0)
(0 -1.07089e-13 0)
(0 -8.19998e-13 0)
(0 -6.35271e-14 0)
(0 -2.76958e-08 0)
(0 -2.18123e-08 0)
(0 -3.12879e-08 0)
(0 -1.74479e-08 0)
(0 -3.7994e-08 0)
(0 -3.78734e-08 0)
(0 -5.97661e-13 0)
(0 -6.31668e-14 0)
(0 -2.21177e-10 0)
(0 -1.16227e-13 0)
(0 -3.44676e-09 0)
(0 -1.93407e-11 0)
(0 -9.41598e-09 0)
(0 -8.88107e-12 0)
(0 -5.86852e-09 0)
(0 -1.5228e-09 0)
(0 -1.45205e-08 0)
(0 -9.29241e-09 0)
(0 -1.73758e-08 0)
(0 -4.8885e-09 0)
(0 -1.77119e-08 0)
(0 -1.23519e-08 0)
(0 -2.29577e-08 0)
(0 -1.20213e-08 0)
(0 -1.91877e-08 0)
(0 -1.02858e-08 0)
(0 -2.43944e-08 0)
(0 -2.2416e-08 0)
(0 -1.62848e-08 0)
(0 -1.63576e-08 0)
(0 -2.85674e-08 0)
(0 -1.47202e-08 0)
(0 -3.02566e-08 0)
(0 -2.63977e-08 0)
(0 -2.52578e-08 0)
(0 -1.68072e-08 0)
(0 -3.23466e-08 0)
(0 -2.90727e-08 0)
(0 -2.9107e-08 0)
(0 -2.05573e-08 0)
(0 -2.71343e-08 0)
(0 -1.94865e-08 0)
(0 -3.30469e-08 0)
(0 -2.17648e-08 0)
(0 -2.92884e-08 0)
(0 -2.21469e-08 0)
(0 -3.64578e-08 0)
(0 -1.8203e-08 0)
(0 -3.18378e-08 0)
(0 -3.09913e-08 0)
(0 -2.99447e-08 0)
(0 -2.24256e-08 0)
(0 -2.98242e-08 0)
(0 -3.0893e-08 0)
(0 -3.5949e-08 0)
(0 -1.99759e-08 0)
(0 -3.72991e-08 0)
(0 -1.99302e-08 0)
(0 -1.76035e-08 0)
(0 -3.40916e-08 0)
(0 -3.19338e-08 0)
(0 -1.65e-08 0)
(0 -1.54711e-08 0)
(0 -3.01113e-08 0)
(0 -1.13098e-08 0)
(0 -2.43592e-08 0)
(0 -5.5249e-09 0)
(0 -2.07134e-08 0)
(0 -9.55797e-09 0)
(0 -2.5548e-09 0)
(0 -5.24895e-09 0)
(0 -4.49513e-13 0)
(0 -2.24332e-08 0)
(0 -1.77154e-08 0)
(0 -1.6404e-08 0)
(0 -3.05128e-08 0)
(0 -8.22648e-09 0)
(0 -1.01495e-12 0)
(0 -9.42304e-10 0)
(0 -1.5897e-13 0)
(0 -3.48113e-08 0)
(0 -2.28079e-08 0)
(0 -1.77188e-08 0)
(0 -1.87957e-08 0)
(0 -1.75079e-08 0)
(0 -1.08566e-08 0)
(0 -2.44575e-08 0)
(0 -1.07688e-08 0)
(0 -2.62801e-08 0)
(0 -2.65946e-08 0)
(0 -4.05455e-12 0)
(0 -7.376e-09 0)
(0 -6.36464e-09 0)
(0 -1.88068e-08 0)
(0 -1.93201e-08 0)
(0 -7.7715e-09 0)
(0 -3.18219e-08 0)
(0 -3.80977e-08 0)
(0 -3.16012e-08 0)
(0 -3.61669e-08 0)
(0 -1.67107e-08 0)
(0 -2.53944e-08 0)
(0 -1.92051e-08 0)
(0 -3.18048e-08 0)
(0 -7.16365e-14 0)
(0 -3.2086e-12 0)
(0 -9.52563e-09 0)
(0 -1.08614e-08 0)
(0 -2.79825e-08 0)
(0 -3.77031e-08 0)
(0 -2.34689e-08 0)
(0 -2.22595e-08 0)
(0 -1.38937e-08 0)
(0 -4.61586e-09 0)
(0 -3.46442e-08 0)
(0 -3.85462e-08 0)
(0 -8.74406e-14 0)
(0 -9.12172e-12 0)
(0 -3.1022e-08 0)
(0 -3.56444e-08 0)
(0 -7.01403e-09 0)
(0 -7.91715e-09 0)
(0 -1.75904e-08 0)
(0 -2.76558e-08 0)
(0 -3.09773e-08 0)
(0 -3.40889e-08 0)
(0 -1.87916e-08 0)
(0 -1.37645e-08 0)
(0 -6.6815e-14 0)
(0 -2.02162e-11 0)
(0 -4.12259e-09 0)
(0 -4.56549e-09 0)
(0 -1.54786e-08 0)
(0 -2.59721e-08 0)
(0 -3.33312e-08 0)
(0 -3.78087e-08 0)
(0 -3.01822e-08 0)
(0 -2.55952e-08 0)
(0 -4.0257e-09 0)
(0 -2.97789e-10 0)
(0 -2.74207e-08 0)
(0 -1.59697e-08 0)
(0 -1.46053e-08 0)
(0 -2.18648e-08 0)
(0 -1.07525e-08 0)
(0 -4.47412e-09 0)
(0 -2.5675e-08 0)
(0 -2.01792e-08 0)
(0 -1.18785e-08 0)
(0 -1.4952e-08 0)
(0 -1.03568e-12 0)
(0 -1.46858e-13 0)
(0 -1.11511e-08 0)
(0 -1.43196e-08 0)
(0 -1.59381e-08 0)
(0 -2.26724e-08 0)
(0 -1.47991e-08 0)
(0 -2.35376e-08 0)
(0 -3.04256e-08 0)
(0 -2.68438e-08 0)
(0 -7.32967e-09 0)
(0 -1.0417e-08 0)
(0 -3.00541e-08 0)
(0 -2.32041e-08 0)
(0 -1.32178e-13 0)
(0 -8.07272e-11 0)
(0 -2.01093e-13 0)
(0 -3.74151e-14 0)
(0 -6.03452e-14 0)
(0 -1.17929e-13 0)
(0 -2.84305e-08 0)
(0 -2.26835e-08 0)
(0 -3.10015e-08 0)
(0 -2.25926e-08 0)
(0 -2.73242e-08 0)
(0 -2.43582e-08 0)
(0 -3.46763e-08 0)
(0 -3.67919e-08 0)
(0 -3.32015e-08 0)
(0 -3.53342e-08 0)
(0 -1.20189e-10 0)
(0 -1.15933e-09 0)
(0 -1.84861e-08 0)
(0 -2.45451e-08 0)
(0 -1.407e-08 0)
(0 -1.94249e-08 0)
(0 -3.72277e-08 0)
(0 -3.27368e-08 0)
(0 -5.90311e-09 0)
(0 -1.26879e-08 0)
(0 -5.12438e-09 0)
(0 -1.05778e-10 0)
(0 -3.78834e-08 0)
(0 -3.35267e-08 0)
(0 -3.6181e-08 0)
(0 -3.89843e-08 0)
(0 -3.13299e-09 0)
(0 -2.72628e-09 0)
(0 -1.05166e-08 0)
(0 -1.62325e-08 0)
(0 -2.12904e-08 0)
(0 -1.65683e-08 0)
(0 -2.06485e-08 0)
(0 -1.54822e-08 0)
(0 -3.25653e-08 0)
(0 -3.00509e-08 0)
(0 -1.7222e-08 0)
(0 -2.25873e-08 0)
(0 -1.65772e-08 0)
(0 -2.31879e-08 0)
(0 -3.02865e-08 0)
(0 -2.43203e-08 0)
(0 -3.81516e-08 0)
(0 -3.33811e-08 0)
(0 -2.01661e-08 0)
(0 -1.61863e-08 0)
(0 -2.07398e-08 0)
(0 -1.74789e-08 0)
(0 -3.54278e-08 0)
(0 -3.15314e-08 0)
(0 -3.41537e-08 0)
(0 -3.56487e-08 0)
(0 -2.721e-08 0)
(0 -2.64954e-08 0)
(0 -3.63009e-12 0)
(0 -9.00771e-14 0)
(0 -1.35506e-08 0)
(0 -1.8762e-08 0)
(0 -2.54954e-09 0)
(0 -5.58579e-09 0)
(0 -1.94081e-08 0)
(0 -1.71222e-08 0)
(0 -2.55208e-08 0)
(0 -2.65519e-08 0)
(0 -9.7652e-12 0)
(0 -3.39526e-13 0)
(0 -1.33173e-08 0)
(0 -1.28477e-08 0)
(0 -2.51331e-11 0)
(0 -4.17094e-09 0)
(0 -2.64068e-08 0)
(0 -3.2364e-08 0)
(0 -9.41235e-09 0)
(0 -7.46073e-09 0)
(0 -5.90154e-14 0)
(0 -1.5222e-13 0)
(0 -1.74485e-08 0)
(0 -1.36931e-08 0)
(0 -3.35469e-09 0)
(0 -4.87148e-12 0)
(0 -2.13989e-08 0)
(0 -2.6503e-08 0)
(0 -1.88819e-08 0)
(0 -1.58802e-08 0)
(0 -1.24271e-08 0)
(0 -1.37686e-08 0)
(0 -2.26538e-08 0)
(0 -2.08561e-08 0)
(0 -3.45125e-08 0)
(0 -2.8254e-08 0)
(0 -2.66078e-08 0)
(0 -2.52322e-08 0)
(0 -6.52024e-09 0)
(0 -5.44282e-09 0)
(0 -2.15549e-08 0)
(0 -1.61877e-08 0)
(0 -1.47839e-08 0)
(0 -9.37823e-09 0)
(0 -1.93874e-08 0)
(0 -2.38328e-08 0)
(0 -1.69065e-08 0)
(0 -2.03014e-08 0)
(0 -2.6656e-08 0)
(0 -2.86928e-08 0)
(0 -2.4701e-08 0)
(0 -2.80881e-08 0)
(0 -2.14141e-08 0)
(0 -2.59708e-08 0)
(0 -6.79797e-09 0)
(0 -2.63769e-09 0)
(0 -1.63591e-08 0)
(0 -1.17227e-08 0)
(0 -3.29944e-08 0)
(0 -3.20622e-08 0)
(0 -2.18285e-08 0)
(0 -2.19724e-08 0)
(0 -6.8978e-09 0)
(0 -9.90841e-09 0)
(0 -1.16188e-08 0)
(0 -1.45732e-08 0)
(0 -4.0504e-09 0)
(0 -2.39619e-10 0)
(0 -7.73122e-11 0)
(0 -1.23724e-13 0)
(0 -3.38987e-08 0)
(0 -2.77986e-08 0)
(0 -2.05856e-08 0)
(0 -2.50054e-08 0)
(0 -2.40977e-08 0)
(0 -2.55909e-08 0)
(0 -3.31414e-08 0)
(0 -2.86696e-08 0)
(0 -2.99956e-08 0)
(0 -2.53093e-08 0)
(0 -2.13926e-13 0)
(0 -1.96006e-13 0)
(0 -3.11315e-08 0)
(0 -2.61631e-08 0)
(0 -3.94667e-13 0)
(0 -4.45978e-14 0)
(0 -3.37869e-13 0)
(0 -2.39222e-12 0)
(0 -2.24e-08 0)
(0 -2.8456e-08 0)
(0 -2.60492e-08 0)
(0 -2.41568e-08 0)
(0 -1.75814e-08 0)
(0 -1.98456e-08 0)
(0 -1.31789e-08 0)
(0 -9.7301e-09 0)
(0 -2.98308e-08 0)
(0 -3.41823e-08 0)
(0 -2.95492e-09 0)
(0 -5.83739e-09 0)
(0 -6.35827e-12 0)
(0 -6.98407e-13 0)
(0 -6.26412e-09 0)
(0 -1.04411e-08 0)
(0 -2.91393e-08 0)
(0 -2.89747e-08 0)
(0 -3.22598e-08 0)
(0 -2.785e-08 0)
(0 -2.05945e-08 0)
(0 -1.76941e-08 0)
(0 -2.06167e-08 0)
(0 -2.17557e-08 0)
(0 -3.55485e-08 0)
(0 -3.84691e-08 0)
(0 -1.74352e-08 0)
(0 -1.89254e-08 0)
(0 -7.50442e-14 0)
(0 -7.66514e-14 0)
(0 -2.85379e-08 0)
(0 -2.55821e-08 0)
(0 -2.59171e-08 0)
(0 -2.13717e-08 0)
(0 -2.9619e-08 0)
(0 -3.38235e-08 0)
(0 -4.76345e-14 0)
(0 -5.26865e-14 0)
(0 -2.45357e-08 0)
(0 -2.32119e-08 0)
(0 -1.34853e-08 0)
(0 -1.81936e-08 0)
(0 -3.22285e-08 0)
(0 -3.25313e-08 0)
(0 -3.97456e-09 0)
(0 -5.34198e-09 0)
(0 -6.82103e-09 0)
(0 -8.99256e-09 0)
(0 -1.6678e-10 0)
(0 -3.64055e-09 0)
(0 -3.43914e-08 0)
(0 -3.36757e-08 0)
(0 -1.69532e-08 0)
(0 -1.66364e-08 0)
(0 -2.22747e-08 0)
(0 -2.22405e-08 0)
(0 -3.77496e-08 0)
(0 -3.60375e-08 0)
(0 -2.27843e-10 0)
(0 -5.7193e-11 0)
(0 -1.268e-08 0)
(0 -8.43134e-09 0)
(0 -4.99747e-09 0)
(0 -2.79346e-09 0)
(0 -2.37668e-08 0)
(0 -2.75465e-08 0)
(0 -3.91622e-08 0)
(0 -3.60403e-08 0)
(0 -3.43938e-08 0)
(0 -3.69988e-08 0)
(0 -7.966e-09 0)
(0 -4.32488e-09 0)
(0 -2.00746e-08 0)
(0 -1.59487e-08 0)
(0 -1.57337e-08 0)
(0 -1.99787e-08 0)
(0 -3.63176e-08 0)
(0 -3.28384e-08 0)
(0 -9.02025e-09 0)
(0 -1.32953e-08 0)
(0 -9.06631e-09 0)
(0 -1.29403e-08 0)
(0 -1.45835e-08 0)
(0 -1.19039e-08 0)
(0 -7.39939e-09 0)
(0 -1.10387e-08 0)
(0 -3.1858e-11 0)
(0 -3.68767e-10 0)
(0 -1.71941e-08 0)
(0 -1.51191e-08 0)
(0 -3.20579e-08 0)
(0 -2.92128e-08 0)
(0 -8.01542e-09 0)
(0 -9.43416e-09 0)
(0 -1.81419e-11 0)
(0 -3.01503e-13 0)
(0 -3.64703e-08 0)
(0 -3.88519e-08 0)
(0 -1.84277e-08 0)
(0 -1.42245e-08 0)
(0 -2.08083e-12 0)
(0 -4.0251e-10 0)
(0 -1.47467e-08 0)
(0 -1.52877e-08 0)
(0 -1.92401e-13 0)
(0 -7.4652e-14 0)
(0 -3.55486e-14 0)
(0 -6.97898e-14 0)
(0 -1.03487e-13 0)
(0 -6.37039e-14 0)
(0 -5.69605e-14 0)
(0 -1.00215e-13 0)
(0 -2.01918e-08 0)
(0 -2.3797e-08 0)
(0 -3.4565e-08 0)
(0 -3.5032e-08 0)
(0 -2.75992e-08 0)
(0 -3.01828e-08 0)
(0 -8.42399e-14 0)
(0 -7.42097e-14 0)
(0 -6.75207e-14 0)
(0 -6.50508e-14 0)
(0 -7.99261e-14 0)
(0 -5.17133e-14 0)
(0 -3.93932e-14 0)
(0 -5.21872e-14 0)
(0 -2.51535e-14 0)
(0 -4.5837e-14 0)
(0 -2.4819e-14 0)
(0 -4.65357e-14 0)
(0 -3.18837e-14 0)
(0 -5.94352e-14 0)
(0 -3.68095e-14 0)
(0 -5.56357e-14 0)
(0 -1.13292e-13 0)
(0 -4.21535e-14 0)
(0 -5.49259e-14 0)
(0 -1.03093e-13 0)
(0 -4.16618e-14 0)
(0 -2.9203e-13 0)
(0 -3.3916e-14 0)
(0 -1.58978e-13 0)
(0 -6.08938e-14 0)
(0 -8.59567e-14 0)
(0 -3.54598e-14 0)
(0 -9.2516e-14 0)
(0 -2.82441e-14 0)
(0 -1.74464e-14 0)
(0 -6.21967e-14 0)
(0 -5.64791e-14 0)
(0 -4.46936e-14 0)
(0 -4.68793e-14 0)
(0 -5.08087e-08 0)
(0 -5.03197e-08 0)
(0 -4.97629e-08 0)
(0 -4.91604e-08 0)
(0 -4.8531e-08 0)
(0 -4.78899e-08 0)
(0 -4.72494e-08 0)
(0 -4.66193e-08 0)
(0 -4.60072e-08 0)
(0 -4.54186e-08 0)
(0 -4.48579e-08 0)
(0 -4.4328e-08 0)
(0 -4.38307e-08 0)
(0 -4.33673e-08 0)
(0 -4.29383e-08 0)
(0 -4.25437e-08 0)
(0 -4.21834e-08 0)
(0 -4.18568e-08 0)
(0 -4.15633e-08 0)
(0 -4.13021e-08 0)
(0 -4.10724e-08 0)
(0 -4.08735e-08 0)
(0 -4.07046e-08 0)
(0 -4.0565e-08 0)
(0 -4.04541e-08 0)
(0 -4.03714e-08 0)
(0 -4.03164e-08 0)
(0 -4.0289e-08 0)
(0 -5.08058e-08 0)
(0 -5.03168e-08 0)
(0 -4.976e-08 0)
(0 -4.91577e-08 0)
(0 -4.85283e-08 0)
(0 -4.78872e-08 0)
(0 -4.72468e-08 0)
(0 -4.66168e-08 0)
(0 -4.60046e-08 0)
(0 -4.54162e-08 0)
(0 -4.48555e-08 0)
(0 -4.43256e-08 0)
(0 -4.38284e-08 0)
(0 -4.3365e-08 0)
(0 -4.2936e-08 0)
(0 -4.25415e-08 0)
(0 -4.21813e-08 0)
(0 -4.18547e-08 0)
(0 -4.15612e-08 0)
(0 -4.13e-08 0)
(0 -4.10704e-08 0)
(0 -4.08715e-08 0)
(0 -4.07026e-08 0)
(0 -4.0563e-08 0)
(0 -4.04521e-08 0)
(0 -4.03694e-08 0)
(0 -4.03145e-08 0)
(0 -4.02871e-08 0)
(0 -5.08e-08 0)
(0 -5.03111e-08 0)
(0 -4.97544e-08 0)
(0 -4.91521e-08 0)
(0 -4.85228e-08 0)
(0 -4.78819e-08 0)
(0 -4.72415e-08 0)
(0 -4.66116e-08 0)
(0 -4.59996e-08 0)
(0 -4.54112e-08 0)
(0 -4.48507e-08 0)
(0 -4.43209e-08 0)
(0 -4.38238e-08 0)
(0 -4.33605e-08 0)
(0 -4.29316e-08 0)
(0 -4.25372e-08 0)
(0 -4.2177e-08 0)
(0 -4.18505e-08 0)
(0 -4.1557e-08 0)
(0 -4.12959e-08 0)
(0 -4.10664e-08 0)
(0 -4.08675e-08 0)
(0 -4.06987e-08 0)
(0 -4.05591e-08 0)
(0 -4.04482e-08 0)
(0 -4.03655e-08 0)
(0 -4.03106e-08 0)
(0 -4.02832e-08 0)
(0 -5.07913e-08 0)
(0 -5.03025e-08 0)
(0 -4.97459e-08 0)
(0 -4.91437e-08 0)
(0 -4.85146e-08 0)
(0 -4.78738e-08 0)
(0 -4.72336e-08 0)
(0 -4.66039e-08 0)
(0 -4.5992e-08 0)
(0 -4.54038e-08 0)
(0 -4.48435e-08 0)
(0 -4.43138e-08 0)
(0 -4.38169e-08 0)
(0 -4.33537e-08 0)
(0 -4.2925e-08 0)
(0 -4.25307e-08 0)
(0 -4.21705e-08 0)
(0 -4.18442e-08 0)
(0 -4.15508e-08 0)
(0 -4.12898e-08 0)
(0 -4.10603e-08 0)
(0 -4.08615e-08 0)
(0 -4.06927e-08 0)
(0 -4.05532e-08 0)
(0 -4.04423e-08 0)
(0 -4.03596e-08 0)
(0 -4.03047e-08 0)
(0 -4.02774e-08 0)
(0 -5.07798e-08 0)
(0 -5.0291e-08 0)
(0 -4.97345e-08 0)
(0 -4.91326e-08 0)
(0 -4.85036e-08 0)
(0 -4.78631e-08 0)
(0 -4.72231e-08 0)
(0 -4.65936e-08 0)
(0 -4.5982e-08 0)
(0 -4.5394e-08 0)
(0 -4.48338e-08 0)
(0 -4.43044e-08 0)
(0 -4.38076e-08 0)
(0 -4.33447e-08 0)
(0 -4.29161e-08 0)
(0 -4.2522e-08 0)
(0 -4.2162e-08 0)
(0 -4.18357e-08 0)
(0 -4.15425e-08 0)
(0 -4.12816e-08 0)
(0 -4.10522e-08 0)
(0 -4.08535e-08 0)
(0 -4.06848e-08 0)
(0 -4.05453e-08 0)
(0 -4.04345e-08 0)
(0 -4.03518e-08 0)
(0 -4.0297e-08 0)
(0 -4.02696e-08 0)
(0 -5.07653e-08 0)
(0 -5.02767e-08 0)
(0 -4.97204e-08 0)
(0 -4.91186e-08 0)
(0 -4.849e-08 0)
(0 -4.78496e-08 0)
(0 -4.721e-08 0)
(0 -4.65807e-08 0)
(0 -4.59694e-08 0)
(0 -4.53817e-08 0)
(0 -4.48218e-08 0)
(0 -4.42926e-08 0)
(0 -4.37961e-08 0)
(0 -4.33334e-08 0)
(0 -4.2905e-08 0)
(0 -4.25111e-08 0)
(0 -4.21513e-08 0)
(0 -4.18253e-08 0)
(0 -4.15322e-08 0)
(0 -4.12714e-08 0)
(0 -4.10421e-08 0)
(0 -4.08435e-08 0)
(0 -4.06749e-08 0)
(0 -4.05355e-08 0)
(0 -4.04247e-08 0)
(0 -4.03421e-08 0)
(0 -4.02873e-08 0)
(0 -4.02599e-08 0)
(0 -5.0748e-08 0)
(0 -5.02595e-08 0)
(0 -4.97035e-08 0)
(0 -4.91019e-08 0)
(0 -4.84736e-08 0)
(0 -4.78335e-08 0)
(0 -4.71942e-08 0)
(0 -4.65653e-08 0)
(0 -4.59543e-08 0)
(0 -4.5367e-08 0)
(0 -4.48074e-08 0)
(0 -4.42786e-08 0)
(0 -4.37823e-08 0)
(0 -4.33199e-08 0)
(0 -4.28918e-08 0)
(0 -4.24981e-08 0)
(0 -4.21386e-08 0)
(0 -4.18127e-08 0)
(0 -4.15198e-08 0)
(0 -4.12592e-08 0)
(0 -4.103e-08 0)
(0 -4.08316e-08 0)
(0 -4.0663e-08 0)
(0 -4.05237e-08 0)
(0 -4.0413e-08 0)
(0 -4.03305e-08 0)
(0 -4.02757e-08 0)
(0 -4.02483e-08 0)
(0 -5.07278e-08 0)
(0 -5.02395e-08 0)
(0 -4.96837e-08 0)
(0 -4.90825e-08 0)
(0 -4.84544e-08 0)
(0 -4.78148e-08 0)
(0 -4.71759e-08 0)
(0 -4.65473e-08 0)
(0 -4.59368e-08 0)
(0 -4.53498e-08 0)
(0 -4.47906e-08 0)
(0 -4.42621e-08 0)
(0 -4.37663e-08 0)
(0 -4.33042e-08 0)
(0 -4.28764e-08 0)
(0 -4.2483e-08 0)
(0 -4.21237e-08 0)
(0 -4.17981e-08 0)
(0 -4.15054e-08 0)
(0 -4.1245e-08 0)
(0 -4.1016e-08 0)
(0 -4.08177e-08 0)
(0 -4.06493e-08 0)
(0 -4.05101e-08 0)
(0 -4.03995e-08 0)
(0 -4.0317e-08 0)
(0 -4.02622e-08 0)
(0 -4.02349e-08 0)
(0 -5.07048e-08 0)
(0 -5.02167e-08 0)
(0 -4.96611e-08 0)
(0 -4.90603e-08 0)
(0 -4.84326e-08 0)
(0 -4.77934e-08 0)
(0 -4.71549e-08 0)
(0 -4.65268e-08 0)
(0 -4.59167e-08 0)
(0 -4.53302e-08 0)
(0 -4.47715e-08 0)
(0 -4.42434e-08 0)
(0 -4.3748e-08 0)
(0 -4.32863e-08 0)
(0 -4.28588e-08 0)
(0 -4.24658e-08 0)
(0 -4.21068e-08 0)
(0 -4.17814e-08 0)
(0 -4.1489e-08 0)
(0 -4.12288e-08 0)
(0 -4.1e-08 0)
(0 -4.08019e-08 0)
(0 -4.06336e-08 0)
(0 -4.04945e-08 0)
(0 -4.0384e-08 0)
(0 -4.03016e-08 0)
(0 -4.02468e-08 0)
(0 -4.02195e-08 0)
(0 -5.06789e-08 0)
(0 -5.0191e-08 0)
(0 -4.96358e-08 0)
(0 -4.90353e-08 0)
(0 -4.84081e-08 0)
(0 -4.77694e-08 0)
(0 -4.71314e-08 0)
(0 -4.65038e-08 0)
(0 -4.58942e-08 0)
(0 -4.53082e-08 0)
(0 -4.475e-08 0)
(0 -4.42224e-08 0)
(0 -4.37275e-08 0)
(0 -4.32662e-08 0)
(0 -4.28391e-08 0)
(0 -4.24464e-08 0)
(0 -4.20878e-08 0)
(0 -4.17627e-08 0)
(0 -4.14706e-08 0)
(0 -4.12107e-08 0)
(0 -4.09821e-08 0)
(0 -4.07841e-08 0)
(0 -4.0616e-08 0)
(0 -4.0477e-08 0)
(0 -4.03666e-08 0)
(0 -4.02843e-08 0)
(0 -4.02296e-08 0)
(0 -4.02024e-08 0)
(0 -5.06501e-08 0)
(0 -5.01625e-08 0)
(0 -4.96077e-08 0)
(0 -4.90076e-08 0)
(0 -4.83809e-08 0)
(0 -4.77427e-08 0)
(0 -4.71053e-08 0)
(0 -4.64783e-08 0)
(0 -4.58693e-08 0)
(0 -4.52839e-08 0)
(0 -4.47262e-08 0)
(0 -4.41992e-08 0)
(0 -4.37047e-08 0)
(0 -4.32439e-08 0)
(0 -4.28173e-08 0)
(0 -4.2425e-08 0)
(0 -4.20668e-08 0)
(0 -4.17421e-08 0)
(0 -4.14503e-08 0)
(0 -4.11906e-08 0)
(0 -4.09623e-08 0)
(0 -4.07645e-08 0)
(0 -4.05966e-08 0)
(0 -4.04578e-08 0)
(0 -4.03475e-08 0)
(0 -4.02652e-08 0)
(0 -4.02106e-08 0)
(0 -4.01834e-08 0)
(0 -5.06185e-08 0)
(0 -5.01312e-08 0)
(0 -4.95768e-08 0)
(0 -4.89772e-08 0)
(0 -4.8351e-08 0)
(0 -4.77134e-08 0)
(0 -4.70767e-08 0)
(0 -4.64503e-08 0)
(0 -4.5842e-08 0)
(0 -4.52572e-08 0)
(0 -4.47001e-08 0)
(0 -4.41737e-08 0)
(0 -4.36798e-08 0)
(0 -4.32195e-08 0)
(0 -4.27934e-08 0)
(0 -4.24016e-08 0)
(0 -4.20438e-08 0)
(0 -4.17195e-08 0)
(0 -4.1428e-08 0)
(0 -4.11686e-08 0)
(0 -4.09406e-08 0)
(0 -4.0743e-08 0)
(0 -4.05753e-08 0)
(0 -4.04366e-08 0)
(0 -4.03265e-08 0)
(0 -4.02443e-08 0)
(0 -4.01898e-08 0)
(0 -4.01626e-08 0)
(0 -5.05842e-08 0)
(0 -5.00972e-08 0)
(0 -4.95431e-08 0)
(0 -4.89441e-08 0)
(0 -4.83185e-08 0)
(0 -4.76816e-08 0)
(0 -4.70455e-08 0)
(0 -4.64199e-08 0)
(0 -4.58122e-08 0)
(0 -4.52281e-08 0)
(0 -4.46718e-08 0)
(0 -4.4146e-08 0)
(0 -4.36527e-08 0)
(0 -4.3193e-08 0)
(0 -4.27675e-08 0)
(0 -4.23762e-08 0)
(0 -4.20188e-08 0)
(0 -4.16949e-08 0)
(0 -4.14038e-08 0)
(0 -4.11448e-08 0)
(0 -4.0917e-08 0)
(0 -4.07197e-08 0)
(0 -4.05522e-08 0)
(0 -4.04137e-08 0)
(0 -4.03037e-08 0)
(0 -4.02217e-08 0)
(0 -4.01672e-08 0)
(0 -4.014e-08 0)
(0 -5.0547e-08 0)
(0 -5.00604e-08 0)
(0 -4.95068e-08 0)
(0 -4.89083e-08 0)
(0 -4.82834e-08 0)
(0 -4.76472e-08 0)
(0 -4.70118e-08 0)
(0 -4.6387e-08 0)
(0 -4.57801e-08 0)
(0 -4.51968e-08 0)
(0 -4.46411e-08 0)
(0 -4.41161e-08 0)
(0 -4.36234e-08 0)
(0 -4.31644e-08 0)
(0 -4.27395e-08 0)
(0 -4.23487e-08 0)
(0 -4.19919e-08 0)
(0 -4.16684e-08 0)
(0 -4.13777e-08 0)
(0 -4.11191e-08 0)
(0 -4.08916e-08 0)
(0 -4.06946e-08 0)
(0 -4.05274e-08 0)
(0 -4.03891e-08 0)
(0 -4.02792e-08 0)
(0 -4.01973e-08 0)
(0 -4.01429e-08 0)
(0 -4.01157e-08 0)
(0 -5.0507e-08 0)
(0 -5.00208e-08 0)
(0 -4.94677e-08 0)
(0 -4.88699e-08 0)
(0 -4.82457e-08 0)
(0 -4.76102e-08 0)
(0 -4.69757e-08 0)
(0 -4.63516e-08 0)
(0 -4.57456e-08 0)
(0 -4.51631e-08 0)
(0 -4.46083e-08 0)
(0 -4.4084e-08 0)
(0 -4.35921e-08 0)
(0 -4.31338e-08 0)
(0 -4.27095e-08 0)
(0 -4.23193e-08 0)
(0 -4.1963e-08 0)
(0 -4.16401e-08 0)
(0 -4.13498e-08 0)
(0 -4.10916e-08 0)
(0 -4.08645e-08 0)
(0 -4.06678e-08 0)
(0 -4.05008e-08 0)
(0 -4.03627e-08 0)
(0 -4.0253e-08 0)
(0 -4.01712e-08 0)
(0 -4.01169e-08 0)
(0 -4.00898e-08 0)
(0 -5.04644e-08 0)
(0 -4.99785e-08 0)
(0 -4.9426e-08 0)
(0 -4.88288e-08 0)
(0 -4.82054e-08 0)
(0 -4.75707e-08 0)
(0 -4.69371e-08 0)
(0 -4.63139e-08 0)
(0 -4.57088e-08 0)
(0 -4.51272e-08 0)
(0 -4.45732e-08 0)
(0 -4.40498e-08 0)
(0 -4.35587e-08 0)
(0 -4.31011e-08 0)
(0 -4.26775e-08 0)
(0 -4.2288e-08 0)
(0 -4.19323e-08 0)
(0 -4.16099e-08 0)
(0 -4.13201e-08 0)
(0 -4.10623e-08 0)
(0 -4.08356e-08 0)
(0 -4.06392e-08 0)
(0 -4.04725e-08 0)
(0 -4.03346e-08 0)
(0 -4.02251e-08 0)
(0 -4.01435e-08 0)
(0 -4.00892e-08 0)
(0 -4.00622e-08 0)
(0 -5.0419e-08 0)
(0 -4.99335e-08 0)
(0 -4.93816e-08 0)
(0 -4.87852e-08 0)
(0 -4.81625e-08 0)
(0 -4.75288e-08 0)
(0 -4.6896e-08 0)
(0 -4.62739e-08 0)
(0 -4.56697e-08 0)
(0 -4.5089e-08 0)
(0 -4.4536e-08 0)
(0 -4.40134e-08 0)
(0 -4.35232e-08 0)
(0 -4.30664e-08 0)
(0 -4.26436e-08 0)
(0 -4.22548e-08 0)
(0 -4.18997e-08 0)
(0 -4.15779e-08 0)
(0 -4.12886e-08 0)
(0 -4.10313e-08 0)
(0 -4.0805e-08 0)
(0 -4.0609e-08 0)
(0 -4.04425e-08 0)
(0 -4.03049e-08 0)
(0 -4.01956e-08 0)
(0 -4.01141e-08 0)
(0 -4.00599e-08 0)
(0 -4.00329e-08 0)
(0 -5.03709e-08 0)
(0 -4.98859e-08 0)
(0 -4.93346e-08 0)
(0 -4.87389e-08 0)
(0 -4.81172e-08 0)
(0 -4.74844e-08 0)
(0 -4.68526e-08 0)
(0 -4.62315e-08 0)
(0 -4.56283e-08 0)
(0 -4.50487e-08 0)
(0 -4.44966e-08 0)
(0 -4.3975e-08 0)
(0 -4.34857e-08 0)
(0 -4.30298e-08 0)
(0 -4.26078e-08 0)
(0 -4.22197e-08 0)
(0 -4.18653e-08 0)
(0 -4.15441e-08 0)
(0 -4.12554e-08 0)
(0 -4.09986e-08 0)
(0 -4.07727e-08 0)
(0 -4.05771e-08 0)
(0 -4.04109e-08 0)
(0 -4.02736e-08 0)
(0 -4.01645e-08 0)
(0 -4.00831e-08 0)
(0 -4.00291e-08 0)
(0 -4.00021e-08 0)
(0 -5.03203e-08 0)
(0 -4.98357e-08 0)
(0 -4.9285e-08 0)
(0 -4.86901e-08 0)
(0 -4.80693e-08 0)
(0 -4.74375e-08 0)
(0 -4.68068e-08 0)
(0 -4.61868e-08 0)
(0 -4.55847e-08 0)
(0 -4.50062e-08 0)
(0 -4.44552e-08 0)
(0 -4.39346e-08 0)
(0 -4.34463e-08 0)
(0 -4.29913e-08 0)
(0 -4.25701e-08 0)
(0 -4.21828e-08 0)
(0 -4.18292e-08 0)
(0 -4.15086e-08 0)
(0 -4.12205e-08 0)
(0 -4.09642e-08 0)
(0 -4.07388e-08 0)
(0 -4.05436e-08 0)
(0 -4.03778e-08 0)
(0 -4.02407e-08 0)
(0 -4.01319e-08 0)
(0 -4.00506e-08 0)
(0 -3.99967e-08 0)
(0 -3.99698e-08 0)
(0 -5.02671e-08 0)
(0 -4.9783e-08 0)
(0 -4.9233e-08 0)
(0 -4.86389e-08 0)
(0 -4.8019e-08 0)
(0 -4.73883e-08 0)
(0 -4.67587e-08 0)
(0 -4.61398e-08 0)
(0 -4.55389e-08 0)
(0 -4.49615e-08 0)
(0 -4.44117e-08 0)
(0 -4.38922e-08 0)
(0 -4.34049e-08 0)
(0 -4.29509e-08 0)
(0 -4.25306e-08 0)
(0 -4.21442e-08 0)
(0 -4.17913e-08 0)
(0 -4.14714e-08 0)
(0 -4.1184e-08 0)
(0 -4.09282e-08 0)
(0 -4.07033e-08 0)
(0 -4.05085e-08 0)
(0 -4.03431e-08 0)
(0 -4.02064e-08 0)
(0 -4.00977e-08 0)
(0 -4.00167e-08 0)
(0 -3.99629e-08 0)
(0 -3.9936e-08 0)
(0 -5.02114e-08 0)
(0 -4.97277e-08 0)
(0 -4.91784e-08 0)
(0 -4.85852e-08 0)
(0 -4.79663e-08 0)
(0 -4.73367e-08 0)
(0 -4.67083e-08 0)
(0 -4.60906e-08 0)
(0 -4.54909e-08 0)
(0 -4.49148e-08 0)
(0 -4.43661e-08 0)
(0 -4.38478e-08 0)
(0 -4.33616e-08 0)
(0 -4.29086e-08 0)
(0 -4.24893e-08 0)
(0 -4.21038e-08 0)
(0 -4.17517e-08 0)
(0 -4.14327e-08 0)
(0 -4.11459e-08 0)
(0 -4.08907e-08 0)
(0 -4.06663e-08 0)
(0 -4.0472e-08 0)
(0 -4.03069e-08 0)
(0 -4.01705e-08 0)
(0 -4.00621e-08 0)
(0 -3.99813e-08 0)
(0 -3.99276e-08 0)
(0 -3.99008e-08 0)
(0 -5.01533e-08 0)
(0 -4.96701e-08 0)
(0 -4.91214e-08 0)
(0 -4.85291e-08 0)
(0 -4.79113e-08 0)
(0 -4.72828e-08 0)
(0 -4.66557e-08 0)
(0 -4.60393e-08 0)
(0 -4.54409e-08 0)
(0 -4.4866e-08 0)
(0 -4.43186e-08 0)
(0 -4.38015e-08 0)
(0 -4.33165e-08 0)
(0 -4.28646e-08 0)
(0 -4.24463e-08 0)
(0 -4.20617e-08 0)
(0 -4.17106e-08 0)
(0 -4.13923e-08 0)
(0 -4.11062e-08 0)
(0 -4.08517e-08 0)
(0 -4.06279e-08 0)
(0 -4.0434e-08 0)
(0 -4.02693e-08 0)
(0 -4.01333e-08 0)
(0 -4.00251e-08 0)
(0 -3.99445e-08 0)
(0 -3.98909e-08 0)
(0 -3.98642e-08 0)
(0 -5.00929e-08 0)
(0 -4.96101e-08 0)
(0 -4.90622e-08 0)
(0 -4.84707e-08 0)
(0 -4.7854e-08 0)
(0 -4.72267e-08 0)
(0 -4.66008e-08 0)
(0 -4.59858e-08 0)
(0 -4.53888e-08 0)
(0 -4.48152e-08 0)
(0 -4.42692e-08 0)
(0 -4.37534e-08 0)
(0 -4.32695e-08 0)
(0 -4.28188e-08 0)
(0 -4.24016e-08 0)
(0 -4.20181e-08 0)
(0 -4.16678e-08 0)
(0 -4.13504e-08 0)
(0 -4.10651e-08 0)
(0 -4.08112e-08 0)
(0 -4.0588e-08 0)
(0 -4.03946e-08 0)
(0 -4.02304e-08 0)
(0 -4.00946e-08 0)
(0 -3.99868e-08 0)
(0 -3.99063e-08 0)
(0 -3.98529e-08 0)
(0 -3.98263e-08 0)
(0 -5.00303e-08 0)
(0 -4.95479e-08 0)
(0 -4.90006e-08 0)
(0 -4.84101e-08 0)
(0 -4.77945e-08 0)
(0 -4.71684e-08 0)
(0 -4.65439e-08 0)
(0 -4.59302e-08 0)
(0 -4.53346e-08 0)
(0 -4.47625e-08 0)
(0 -4.42179e-08 0)
(0 -4.37034e-08 0)
(0 -4.32209e-08 0)
(0 -4.27714e-08 0)
(0 -4.23553e-08 0)
(0 -4.19728e-08 0)
(0 -4.16235e-08 0)
(0 -4.1307e-08 0)
(0 -4.10225e-08 0)
(0 -4.07693e-08 0)
(0 -4.05467e-08 0)
(0 -4.03539e-08 0)
(0 -4.01901e-08 0)
(0 -4.00547e-08 0)
(0 -3.99472e-08 0)
(0 -3.98669e-08 0)
(0 -3.98137e-08 0)
(0 -3.97871e-08 0)
(0 -4.99656e-08 0)
(0 -4.94835e-08 0)
(0 -4.89369e-08 0)
(0 -4.83473e-08 0)
(0 -4.77328e-08 0)
(0 -4.7108e-08 0)
(0 -4.64849e-08 0)
(0 -4.58726e-08 0)
(0 -4.52785e-08 0)
(0 -4.47079e-08 0)
(0 -4.41647e-08 0)
(0 -4.36517e-08 0)
(0 -4.31705e-08 0)
(0 -4.27223e-08 0)
(0 -4.23075e-08 0)
(0 -4.19261e-08 0)
(0 -4.15778e-08 0)
(0 -4.12621e-08 0)
(0 -4.09785e-08 0)
(0 -4.07261e-08 0)
(0 -4.05041e-08 0)
(0 -4.03118e-08 0)
(0 -4.01485e-08 0)
(0 -4.00136e-08 0)
(0 -3.99063e-08 0)
(0 -3.98263e-08 0)
(0 -3.97732e-08 0)
(0 -3.97467e-08 0)
(0 -4.98991e-08 0)
(0 -4.94172e-08 0)
(0 -4.88712e-08 0)
(0 -4.82825e-08 0)
(0 -4.7669e-08 0)
(0 -4.70456e-08 0)
(0 -4.64238e-08 0)
(0 -4.58131e-08 0)
(0 -4.52205e-08 0)
(0 -4.46515e-08 0)
(0 -4.41098e-08 0)
(0 -4.35982e-08 0)
(0 -4.31185e-08 0)
(0 -4.26716e-08 0)
(0 -4.2258e-08 0)
(0 -4.18778e-08 0)
(0 -4.15306e-08 0)
(0 -4.1216e-08 0)
(0 -4.09332e-08 0)
(0 -4.06815e-08 0)
(0 -4.04602e-08 0)
(0 -4.02686e-08 0)
(0 -4.01058e-08 0)
(0 -3.99712e-08 0)
(0 -3.98643e-08 0)
(0 -3.97846e-08 0)
(0 -3.97316e-08 0)
(0 -3.97052e-08 0)
(0 -4.98308e-08 0)
(0 -4.93491e-08 0)
(0 -4.88035e-08 0)
(0 -4.82156e-08 0)
(0 -4.76033e-08 0)
(0 -4.69811e-08 0)
(0 -4.63609e-08 0)
(0 -4.57517e-08 0)
(0 -4.51607e-08 0)
(0 -4.45933e-08 0)
(0 -4.40532e-08 0)
(0 -4.35431e-08 0)
(0 -4.30649e-08 0)
(0 -4.26194e-08 0)
(0 -4.22072e-08 0)
(0 -4.18282e-08 0)
(0 -4.14821e-08 0)
(0 -4.11685e-08 0)
(0 -4.08866e-08 0)
(0 -4.06358e-08 0)
(0 -4.04152e-08 0)
(0 -4.02242e-08 0)
(0 -4.00619e-08 0)
(0 -3.99278e-08 0)
(0 -3.98212e-08 0)
(0 -3.97417e-08 0)
(0 -3.96889e-08 0)
(0 -3.96626e-08 0)
(0 -4.97611e-08 0)
(0 -4.92792e-08 0)
(0 -4.8734e-08 0)
(0 -4.81469e-08 0)
(0 -4.75357e-08 0)
(0 -4.69148e-08 0)
(0 -4.6296e-08 0)
(0 -4.56884e-08 0)
(0 -4.50991e-08 0)
(0 -4.45333e-08 0)
(0 -4.39949e-08 0)
(0 -4.34865e-08 0)
(0 -4.30098e-08 0)
(0 -4.25658e-08 0)
(0 -4.21549e-08 0)
(0 -4.17772e-08 0)
(0 -4.14323e-08 0)
(0 -4.11197e-08 0)
(0 -4.08388e-08 0)
(0 -4.05888e-08 0)
(0 -4.0369e-08 0)
(0 -4.01786e-08 0)
(0 -4.00169e-08 0)
(0 -3.98833e-08 0)
(0 -3.9777e-08 0)
(0 -3.96978e-08 0)
(0 -3.96452e-08 0)
(0 -3.96189e-08 0)
(0 -4.969e-08 0)
(0 -4.92079e-08 0)
(0 -4.8663e-08 0)
(0 -4.80765e-08 0)
(0 -4.74663e-08 0)
(0 -4.68467e-08 0)
(0 -4.62294e-08 0)
(0 -4.56234e-08 0)
(0 -4.50358e-08 0)
(0 -4.44717e-08 0)
(0 -4.3935e-08 0)
(0 -4.34283e-08 0)
(0 -4.29532e-08 0)
(0 -4.25107e-08 0)
(0 -4.21013e-08 0)
(0 -4.17249e-08 0)
(0 -4.13812e-08 0)
(0 -4.10698e-08 0)
(0 -4.07899e-08 0)
(0 -4.05408e-08 0)
(0 -4.03218e-08 0)
(0 -4.01321e-08 0)
(0 -3.99709e-08 0)
(0 -3.98377e-08 0)
(0 -3.97319e-08 0)
(0 -3.96529e-08 0)
(0 -3.96005e-08 0)
(0 -3.95744e-08 0)
(0 -4.96179e-08 0)
(0 -4.91352e-08 0)
(0 -4.85904e-08 0)
(0 -4.80045e-08 0)
(0 -4.73952e-08 0)
(0 -4.67769e-08 0)
(0 -4.61611e-08 0)
(0 -4.55568e-08 0)
(0 -4.49709e-08 0)
(0 -4.44086e-08 0)
(0 -4.38736e-08 0)
(0 -4.33686e-08 0)
(0 -4.28952e-08 0)
(0 -4.24543e-08 0)
(0 -4.20464e-08 0)
(0 -4.16714e-08 0)
(0 -4.1329e-08 0)
(0 -4.10187e-08 0)
(0 -4.07399e-08 0)
(0 -4.04918e-08 0)
(0 -4.02736e-08 0)
(0 -4.00846e-08 0)
(0 -3.9924e-08 0)
(0 -3.97913e-08 0)
(0 -3.96858e-08 0)
(0 -3.96072e-08 0)
(0 -3.95549e-08 0)
(0 -3.95289e-08 0)
(0 -4.9545e-08 0)
(0 -4.90615e-08 0)
(0 -4.85165e-08 0)
(0 -4.7931e-08 0)
(0 -4.73226e-08 0)
(0 -4.67055e-08 0)
(0 -4.60912e-08 0)
(0 -4.54885e-08 0)
(0 -4.49044e-08 0)
(0 -4.43439e-08 0)
(0 -4.38108e-08 0)
(0 -4.33076e-08 0)
(0 -4.28359e-08 0)
(0 -4.23967e-08 0)
(0 -4.19903e-08 0)
(0 -4.16168e-08 0)
(0 -4.12757e-08 0)
(0 -4.09667e-08 0)
(0 -4.06889e-08 0)
(0 -4.04417e-08 0)
(0 -4.02244e-08 0)
(0 -4.00361e-08 0)
(0 -3.98762e-08 0)
(0 -3.9744e-08 0)
(0 -3.9639e-08 0)
(0 -3.95606e-08 0)
(0 -3.95086e-08 0)
(0 -3.94826e-08 0)
(0 -4.94716e-08 0)
(0 -4.89869e-08 0)
(0 -4.84414e-08 0)
(0 -4.78562e-08 0)
(0 -4.72486e-08 0)
(0 -4.66326e-08 0)
(0 -4.60198e-08 0)
(0 -4.54187e-08 0)
(0 -4.48364e-08 0)
(0 -4.42778e-08 0)
(0 -4.37466e-08 0)
(0 -4.32452e-08 0)
(0 -4.27753e-08 0)
(0 -4.23378e-08 0)
(0 -4.19331e-08 0)
(0 -4.1561e-08 0)
(0 -4.12214e-08 0)
(0 -4.09136e-08 0)
(0 -4.0637e-08 0)
(0 -4.03908e-08 0)
(0 -4.01744e-08 0)
(0 -3.99868e-08 0)
(0 -3.98276e-08 0)
(0 -3.96959e-08 0)
(0 -3.95913e-08 0)
(0 -3.95132e-08 0)
(0 -3.94614e-08 0)
(0 -3.94356e-08 0)
(0 -4.9398e-08 0)
(0 -4.89116e-08 0)
(0 -4.83654e-08 0)
(0 -4.77802e-08 0)
(0 -4.71732e-08 0)
(0 -4.65584e-08 0)
(0 -4.59469e-08 0)
(0 -4.53476e-08 0)
(0 -4.47671e-08 0)
(0 -4.42104e-08 0)
(0 -4.3681e-08 0)
(0 -4.31816e-08 0)
(0 -4.27136e-08 0)
(0 -4.22779e-08 0)
(0 -4.18748e-08 0)
(0 -4.15043e-08 0)
(0 -4.11661e-08 0)
(0 -4.08596e-08 0)
(0 -4.05842e-08 0)
(0 -4.03391e-08 0)
(0 -4.01235e-08 0)
(0 -3.99368e-08 0)
(0 -3.97782e-08 0)
(0 -3.96471e-08 0)
(0 -3.95429e-08 0)
(0 -3.94652e-08 0)
(0 -3.94136e-08 0)
(0 -3.93878e-08 0)
(0 -4.93244e-08 0)
(0 -4.88359e-08 0)
(0 -4.82887e-08 0)
(0 -4.77033e-08 0)
(0 -4.70967e-08 0)
(0 -4.64829e-08 0)
(0 -4.58728e-08 0)
(0 -4.52751e-08 0)
(0 -4.46964e-08 0)
(0 -4.41416e-08 0)
(0 -4.36143e-08 0)
(0 -4.31168e-08 0)
(0 -4.26507e-08 0)
(0 -4.22168e-08 0)
(0 -4.18155e-08 0)
(0 -4.14466e-08 0)
(0 -4.11099e-08 0)
(0 -4.08048e-08 0)
(0 -4.05306e-08 0)
(0 -4.02866e-08 0)
(0 -4.0072e-08 0)
(0 -3.98861e-08 0)
(0 -3.97282e-08 0)
(0 -3.95977e-08 0)
(0 -3.94939e-08 0)
(0 -3.94166e-08 0)
(0 -3.93652e-08 0)
(0 -3.93395e-08 0)
(0 -4.92511e-08 0)
(0 -4.876e-08 0)
(0 -4.82113e-08 0)
(0 -4.76254e-08 0)
(0 -4.70192e-08 0)
(0 -4.64062e-08 0)
(0 -4.57974e-08 0)
(0 -4.52014e-08 0)
(0 -4.46246e-08 0)
(0 -4.40718e-08 0)
(0 -4.35465e-08 0)
(0 -4.3051e-08 0)
(0 -4.25869e-08 0)
(0 -4.21549e-08 0)
(0 -4.17553e-08 0)
(0 -4.13881e-08 0)
(0 -4.1053e-08 0)
(0 -4.07492e-08 0)
(0 -4.04763e-08 0)
(0 -4.02334e-08 0)
(0 -4.00198e-08 0)
(0 -3.98348e-08 0)
(0 -3.96776e-08 0)
(0 -3.95477e-08 0)
(0 -3.94444e-08 0)
(0 -3.93674e-08 0)
(0 -3.93162e-08 0)
(0 -3.92907e-08 0)
(0 -4.91783e-08 0)
(0 -4.8684e-08 0)
(0 -4.81335e-08 0)
(0 -4.75469e-08 0)
(0 -4.69407e-08 0)
(0 -4.63285e-08 0)
(0 -4.5721e-08 0)
(0 -4.51266e-08 0)
(0 -4.45516e-08 0)
(0 -4.40008e-08 0)
(0 -4.34776e-08 0)
(0 -4.29842e-08 0)
(0 -4.2522e-08 0)
(0 -4.2092e-08 0)
(0 -4.16943e-08 0)
(0 -4.13288e-08 0)
(0 -4.09953e-08 0)
(0 -4.0693e-08 0)
(0 -4.04214e-08 0)
(0 -4.01796e-08 0)
(0 -3.99671e-08 0)
(0 -3.97829e-08 0)
(0 -3.96265e-08 0)
(0 -3.94972e-08 0)
(0 -3.93944e-08 0)
(0 -3.93177e-08 0)
(0 -3.92668e-08 0)
(0 -3.92414e-08 0)
(0 -4.91064e-08 0)
(0 -4.86083e-08 0)
(0 -4.80555e-08 0)
(0 -4.74677e-08 0)
(0 -4.68615e-08 0)
(0 -4.62499e-08 0)
(0 -4.56436e-08 0)
(0 -4.50507e-08 0)
(0 -4.44776e-08 0)
(0 -4.39289e-08 0)
(0 -4.34077e-08 0)
(0 -4.29164e-08 0)
(0 -4.24564e-08 0)
(0 -4.20284e-08 0)
(0 -4.16326e-08 0)
(0 -4.12689e-08 0)
(0 -4.09369e-08 0)
(0 -4.06362e-08 0)
(0 -4.03659e-08 0)
(0 -4.01253e-08 0)
(0 -3.99138e-08 0)
(0 -3.97306e-08 0)
(0 -3.95749e-08 0)
(0 -3.94462e-08 0)
(0 -3.9344e-08 0)
(0 -3.92677e-08 0)
(0 -3.9217e-08 0)
(0 -3.91917e-08 0)
(0 -4.90354e-08 0)
(0 -4.85329e-08 0)
(0 -4.79773e-08 0)
(0 -4.73882e-08 0)
(0 -4.67815e-08 0)
(0 -4.61705e-08 0)
(0 -4.55653e-08 0)
(0 -4.4974e-08 0)
(0 -4.44027e-08 0)
(0 -4.3856e-08 0)
(0 -4.3337e-08 0)
(0 -4.28479e-08 0)
(0 -4.239e-08 0)
(0 -4.1964e-08 0)
(0 -4.15701e-08 0)
(0 -4.12083e-08 0)
(0 -4.0878e-08 0)
(0 -4.05788e-08 0)
(0 -4.03099e-08 0)
(0 -4.00706e-08 0)
(0 -3.98602e-08 0)
(0 -3.96779e-08 0)
(0 -3.9523e-08 0)
(0 -3.9395e-08 0)
(0 -3.92932e-08 0)
(0 -3.92173e-08 0)
(0 -3.91669e-08 0)
(0 -3.91417e-08 0)
(0 -4.89655e-08 0)
(0 -4.84579e-08 0)
(0 -4.78991e-08 0)
(0 -4.73083e-08 0)
(0 -4.67011e-08 0)
(0 -4.60904e-08 0)
(0 -4.54862e-08 0)
(0 -4.48964e-08 0)
(0 -4.4327e-08 0)
(0 -4.37824e-08 0)
(0 -4.32655e-08 0)
(0 -4.27786e-08 0)
(0 -4.23229e-08 0)
(0 -4.1899e-08 0)
(0 -4.15072e-08 0)
(0 -4.11472e-08 0)
(0 -4.08187e-08 0)
(0 -4.0521e-08 0)
(0 -4.02536e-08 0)
(0 -4.00156e-08 0)
(0 -3.98063e-08 0)
(0 -3.96249e-08 0)
(0 -3.94709e-08 0)
(0 -3.93435e-08 0)
(0 -3.92423e-08 0)
(0 -3.91667e-08 0)
(0 -3.91166e-08 0)
(0 -3.90916e-08 0)
(0 -4.88969e-08 0)
(0 -4.83836e-08 0)
(0 -4.78211e-08 0)
(0 -4.72281e-08 0)
(0 -4.66202e-08 0)
(0 -4.60097e-08 0)
(0 -4.54064e-08 0)
(0 -4.48182e-08 0)
(0 -4.42506e-08 0)
(0 -4.3708e-08 0)
(0 -4.31934e-08 0)
(0 -4.27087e-08 0)
(0 -4.22552e-08 0)
(0 -4.18335e-08 0)
(0 -4.14437e-08 0)
(0 -4.10857e-08 0)
(0 -4.07589e-08 0)
(0 -4.04629e-08 0)
(0 -4.01969e-08 0)
(0 -3.99602e-08 0)
(0 -3.97521e-08 0)
(0 -3.95717e-08 0)
(0 -3.94185e-08 0)
(0 -3.92918e-08 0)
(0 -3.91911e-08 0)
(0 -3.9116e-08 0)
(0 -3.90661e-08 0)
(0 -3.90412e-08 0)
(0 -3.34841e-12 0)
(0 -1.48428e-12 0)
(0 -5.8209e-13 0)
(0 -2.61973e-13 0)
(0 -1.59155e-13 0)
(0 -1.21369e-13 0)
(0 -2.55068e-09 0)
(0 -1.75715e-09 0)
(0 -1.26829e-10 0)
(0 -2.2543e-11 0)
(0 -6.70728e-12 0)
(0 -2.73813e-12 0)
(0 -7.01e-09 0)
(0 -5.84122e-09 0)
(0 -4.49733e-09 0)
(0 -3.65074e-09 0)
(0 -3.07306e-09 0)
(0 -2.49179e-09 0)
(0 -1.22684e-08 0)
(0 -1.10145e-08 0)
(0 -9.75584e-09 0)
(0 -8.7152e-09 0)
(0 -7.84973e-09 0)
(0 -7.00256e-09 0)
(0 -1.7692e-08 0)
(0 -1.64665e-08 0)
(0 -1.52868e-08 0)
(0 -1.42233e-08 0)
(0 -1.32711e-08 0)
(0 -1.23643e-08 0)
(0 -2.29304e-08 0)
(0 -2.17848e-08 0)
(0 -2.06949e-08 0)
(0 -1.96844e-08 0)
(0 -1.87555e-08 0)
(0 -1.78854e-08 0)
(0 -2.77919e-08 0)
(0 -2.67528e-08 0)
(0 -2.57676e-08 0)
(0 -2.48461e-08 0)
(0 -2.39923e-08 0)
(0 -2.32008e-08 0)
(0 -3.21756e-08 0)
(0 -3.12559e-08 0)
(0 -3.03847e-08 0)
(0 -2.95681e-08 0)
(0 -2.88105e-08 0)
(0 -2.8113e-08 0)
(0 -3.60351e-08 0)
(0 -3.52383e-08 0)
(0 -3.44839e-08 0)
(0 -3.37767e-08 0)
(0 -3.31212e-08 0)
(0 -3.25204e-08 0)
(0 -3.93586e-08 0)
(0 -3.8682e-08 0)
(0 -3.80416e-08 0)
(0 -3.74418e-08 0)
(0 -3.68865e-08 0)
(0 -3.63793e-08 0)
(0 -4.21566e-08 0)
(0 -4.15935e-08 0)
(0 -4.10608e-08 0)
(0 -4.05623e-08 0)
(0 -4.01016e-08 0)
(0 -3.9682e-08 0)
(0 -4.44549e-08 0)
(0 -4.3996e-08 0)
(0 -4.35623e-08 0)
(0 -4.31571e-08 0)
(0 -4.27834e-08 0)
(0 -4.24439e-08 0)
(0 -4.62888e-08 0)
(0 -4.59237e-08 0)
(0 -4.55792e-08 0)
(0 -4.52581e-08 0)
(0 -4.49627e-08 0)
(0 -4.46954e-08 0)
(0 -4.76997e-08 0)
(0 -4.74175e-08 0)
(0 -4.71519e-08 0)
(0 -4.69052e-08 0)
(0 -4.66793e-08 0)
(0 -4.6476e-08 0)
(0 -4.87324e-08 0)
(0 -4.85222e-08 0)
(0 -4.83253e-08 0)
(0 -4.81434e-08 0)
(0 -4.7978e-08 0)
(0 -4.78306e-08 0)
(0 -4.94326e-08 0)
(0 -4.92841e-08 0)
(0 -4.91459e-08 0)
(0 -4.90195e-08 0)
(0 -4.89062e-08 0)
(0 -4.88068e-08 0)
(0 -4.98456e-08 0)
(0 -4.97489e-08 0)
(0 -4.96603e-08 0)
(0 -4.95808e-08 0)
(0 -4.95114e-08 0)
(0 -4.94528e-08 0)
(0 -5.00148e-08 0)
(0 -4.99612e-08 0)
(0 -4.99137e-08 0)
(0 -4.98731e-08 0)
(0 -4.98402e-08 0)
(0 -4.98155e-08 0)
(0 -4.9981e-08 0)
(0 -4.99625e-08 0)
(0 -4.99486e-08 0)
(0 -4.99399e-08 0)
(0 -4.99368e-08 0)
(0 -4.99398e-08 0)
(0 -4.97819e-08 0)
(0 -4.97915e-08 0)
(0 -4.98045e-08 0)
(0 -4.98212e-08 0)
(0 -4.98421e-08 0)
(0 -4.98674e-08 0)
(0 -4.94514e-08 0)
(0 -4.9483e-08 0)
(0 -4.9517e-08 0)
(0 -4.95538e-08 0)
(0 -4.95934e-08 0)
(0 -4.96362e-08 0)
(0 -4.90194e-08 0)
(0 -4.90679e-08 0)
(0 -4.91181e-08 0)
(0 -4.91702e-08 0)
(0 -4.92242e-08 0)
(0 -4.92803e-08 0)
(0 -4.88296e-08 0)
(0 -4.83099e-08 0)
(0 -4.77432e-08 0)
(0 -4.71479e-08 0)
(0 -4.65389e-08 0)
(0 -4.59285e-08 0)
(0 -4.53261e-08 0)
(0 -4.47393e-08 0)
(0 -4.41736e-08 0)
(0 -4.36331e-08 0)
(0 -4.31207e-08 0)
(0 -4.26383e-08 0)
(0 -4.21871e-08 0)
(0 -4.17676e-08 0)
(0 -4.13799e-08 0)
(0 -4.10238e-08 0)
(0 -4.06989e-08 0)
(0 -4.04046e-08 0)
(0 -4.01401e-08 0)
(0 -3.99047e-08 0)
(0 -3.96977e-08 0)
(0 -3.95184e-08 0)
(0 -3.9366e-08 0)
(0 -3.92401e-08 0)
(0 -3.91399e-08 0)
(0 -3.90652e-08 0)
(0 -3.90156e-08 0)
(0 -3.89908e-08 0)
(0 -4.87636e-08 0)
(0 -4.8237e-08 0)
(0 -4.76657e-08 0)
(0 -4.70676e-08 0)
(0 -4.64574e-08 0)
(0 -4.58469e-08 0)
(0 -4.52453e-08 0)
(0 -4.46599e-08 0)
(0 -4.4096e-08 0)
(0 -4.35577e-08 0)
(0 -4.30475e-08 0)
(0 -4.25675e-08 0)
(0 -4.21186e-08 0)
(0 -4.17013e-08 0)
(0 -4.13158e-08 0)
(0 -4.09618e-08 0)
(0 -4.06387e-08 0)
(0 -4.03461e-08 0)
(0 -4.00831e-08 0)
(0 -3.98491e-08 0)
(0 -3.96433e-08 0)
(0 -3.9465e-08 0)
(0 -3.93135e-08 0)
(0 -3.91883e-08 0)
(0 -3.90887e-08 0)
(0 -3.90144e-08 0)
(0 -3.89651e-08 0)
(0 -3.89405e-08 0)
(0 -4.8699e-08 0)
(0 -4.81648e-08 0)
(0 -4.75885e-08 0)
(0 -4.69874e-08 0)
(0 -4.63758e-08 0)
(0 -4.57651e-08 0)
(0 -4.51642e-08 0)
(0 -4.45801e-08 0)
(0 -4.40181e-08 0)
(0 -4.34819e-08 0)
(0 -4.2974e-08 0)
(0 -4.24964e-08 0)
(0 -4.20498e-08 0)
(0 -4.16349e-08 0)
(0 -4.12515e-08 0)
(0 -4.08995e-08 0)
(0 -4.05784e-08 0)
(0 -4.02875e-08 0)
(0 -4.00261e-08 0)
(0 -3.97935e-08 0)
(0 -3.95889e-08 0)
(0 -3.94117e-08 0)
(0 -3.92611e-08 0)
(0 -3.91366e-08 0)
(0 -3.90376e-08 0)
(0 -3.89638e-08 0)
(0 -3.89147e-08 0)
(0 -3.88902e-08 0)
(0 -4.86356e-08 0)
(0 -4.80933e-08 0)
(0 -4.75116e-08 0)
(0 -4.69073e-08 0)
(0 -4.6294e-08 0)
(0 -4.5683e-08 0)
(0 -4.50828e-08 0)
(0 -4.45001e-08 0)
(0 -4.39399e-08 0)
(0 -4.34058e-08 0)
(0 -4.29003e-08 0)
(0 -4.2425e-08 0)
(0 -4.19809e-08 0)
(0 -4.15683e-08 0)
(0 -4.11872e-08 0)
(0 -4.08373e-08 0)
(0 -4.05181e-08 0)
(0 -4.02289e-08 0)
(0 -3.99692e-08 0)
(0 -3.9738e-08 0)
(0 -3.95347e-08 0)
(0 -3.93585e-08 0)
(0 -3.92088e-08 0)
(0 -3.90851e-08 0)
(0 -3.89867e-08 0)
(0 -3.89133e-08 0)
(0 -3.88645e-08 0)
(0 -3.88402e-08 0)
(0 -4.85734e-08 0)
(0 -4.80226e-08 0)
(0 -4.74351e-08 0)
(0 -4.68273e-08 0)
(0 -4.62123e-08 0)
(0 -4.56008e-08 0)
(0 -4.50012e-08 0)
(0 -4.44199e-08 0)
(0 -4.38615e-08 0)
(0 -4.33296e-08 0)
(0 -4.28264e-08 0)
(0 -4.23536e-08 0)
(0 -4.19119e-08 0)
(0 -4.15017e-08 0)
(0 -4.11228e-08 0)
(0 -4.07751e-08 0)
(0 -4.04579e-08 0)
(0 -4.01705e-08 0)
(0 -3.99124e-08 0)
(0 -3.96827e-08 0)
(0 -3.94806e-08 0)
(0 -3.93055e-08 0)
(0 -3.91568e-08 0)
(0 -3.90338e-08 0)
(0 -3.8936e-08 0)
(0 -3.8863e-08 0)
(0 -3.88145e-08 0)
(0 -3.87904e-08 0)
(0 -4.85124e-08 0)
(0 -4.79526e-08 0)
(0 -4.73591e-08 0)
(0 -4.67475e-08 0)
(0 -4.61306e-08 0)
(0 -4.55187e-08 0)
(0 -4.49196e-08 0)
(0 -4.43395e-08 0)
(0 -4.3783e-08 0)
(0 -4.32533e-08 0)
(0 -4.27525e-08 0)
(0 -4.22822e-08 0)
(0 -4.1843e-08 0)
(0 -4.14352e-08 0)
(0 -4.10586e-08 0)
(0 -4.07131e-08 0)
(0 -4.03978e-08 0)
(0 -4.01124e-08 0)
(0 -3.98559e-08 0)
(0 -3.96276e-08 0)
(0 -3.94268e-08 0)
(0 -3.92529e-08 0)
(0 -3.91051e-08 0)
(0 -3.89828e-08 0)
(0 -3.88856e-08 0)
(0 -3.88131e-08 0)
(0 -3.87649e-08 0)
(0 -3.87409e-08 0)
(0 -8.56508e-12 0)
(0 -3.28748e-09 0)
(0 -8.13434e-09 0)
(0 -1.35364e-08 0)
(0 -1.89606e-08 0)
(0 -2.4126e-08 0)
(0 -2.88782e-08 0)
(0 -3.31369e-08 0)
(0 -3.68675e-08 0)
(0 -4.00651e-08 0)
(0 -4.27447e-08 0)
(0 -4.49343e-08 0)
(0 -4.66705e-08 0)
(0 -4.79954e-08 0)
(0 -4.89533e-08 0)
(0 -4.95896e-08 0)
(0 -4.99488e-08 0)
(0 -5.00734e-08 0)
(0 -5.00034e-08 0)
(0 -4.97752e-08 0)
(0 -4.94219e-08 0)
(0 -4.89726e-08 0)
(0 -2.87726e-11 0)
(0 -4.29888e-09 0)
(0 -9.44098e-09 0)
(0 -1.49249e-08 0)
(0 -2.03156e-08 0)
(0 -2.53869e-08 0)
(0 -3.00156e-08 0)
(0 -3.41389e-08 0)
(0 -3.77326e-08 0)
(0 -4.07981e-08 0)
(0 -4.33541e-08 0)
(0 -4.54308e-08 0)
(0 -4.70661e-08 0)
(0 -4.8302e-08 0)
(0 -4.91829e-08 0)
(0 -4.97534e-08 0)
(0 -5.00573e-08 0)
(0 -5.01362e-08 0)
(0 -5.00289e-08 0)
(0 -4.9771e-08 0)
(0 -4.93943e-08 0)
(0 -4.89271e-08 0)
(0 -2.23084e-10 0)
(0 -5.97462e-09 0)
(0 -1.1109e-08 0)
(0 -1.65163e-08 0)
(0 -2.17938e-08 0)
(0 -2.67296e-08 0)
(0 -3.12112e-08 0)
(0 -3.51842e-08 0)
(0 -3.8631e-08 0)
(0 -4.15571e-08 0)
(0 -4.3984e-08 0)
(0 -4.59437e-08 0)
(0 -4.74745e-08 0)
(0 -4.86187e-08 0)
(0 -4.94203e-08 0)
(0 -4.99233e-08 0)
(0 -5.01705e-08 0)
(0 -5.02025e-08 0)
(0 -5.00571e-08 0)
(0 -4.97687e-08 0)
(0 -4.93681e-08 0)
(0 -4.88827e-08 0)
(0 -4.30666e-09 0)
(0 -8.14807e-09 0)
(0 -1.30588e-08 0)
(0 -1.82781e-08 0)
(0 -2.3382e-08 0)
(0 -2.81471e-08 0)
(0 -3.24599e-08 0)
(0 -3.62687e-08 0)
(0 -3.95587e-08 0)
(0 -4.23384e-08 0)
(0 -4.46311e-08 0)
(0 -4.64697e-08 0)
(0 -4.78931e-08 0)
(0 -4.89433e-08 0)
(0 -4.96638e-08 0)
(0 -5.00978e-08 0)
(0 -5.02871e-08 0)
(0 -5.02714e-08 0)
(0 -5.00871e-08 0)
(0 -4.97678e-08 0)
(0 -4.9343e-08 0)
(0 -4.8839e-08 0)
(0 -5.96994e-09 0)
(0 -1.01107e-08 0)
(0 -1.5009e-08 0)
(0 -2.00988e-08 0)
(0 -2.50335e-08 0)
(0 -2.96179e-08 0)
(0 -3.37502e-08 0)
(0 -3.73846e-08 0)
(0 -4.05102e-08 0)
(0 -4.31377e-08 0)
(0 -4.52917e-08 0)
(0 -4.70059e-08 0)
(0 -4.83192e-08 0)
(0 -4.92734e-08 0)
(0 -4.99113e-08 0)
(0 -5.02753e-08 0)
(0 -5.0406e-08 0)
(0 -5.03419e-08 0)
(0 -5.01184e-08 0)
(0 -4.97677e-08 0)
(0 -4.93185e-08 0)
(0 -4.87959e-08 0)
(0 -7.19021e-09 0)
(0 -1.18901e-08 0)
(0 -1.69156e-08 0)
(0 -2.19353e-08 0)
(0 -2.67188e-08 0)
(0 -3.11231e-08 0)
(0 -3.50696e-08 0)
(0 -3.85234e-08 0)
(0 -4.14789e-08 0)
(0 -4.39496e-08 0)
(0 -4.59615e-08 0)
(0 -4.75486e-08 0)
(0 -4.875e-08 0)
(0 -4.96068e-08 0)
(0 -5.01611e-08 0)
(0 -5.04542e-08 0)
(0 -5.05258e-08 0)
(0 -5.0413e-08 0)
(0 -5.01501e-08 0)
(0 -4.97681e-08 0)
(0 -4.92944e-08 0)
(0 -4.8753e-08 0)
(0 -8.83912e-09 0)
(0 -1.37929e-08 0)
(0 -1.88677e-08 0)
(0 -2.38021e-08 0)
(0 -2.84308e-08 0)
(0 -3.26515e-08 0)
(0 -3.64077e-08 0)
(0 -3.96764e-08 0)
(0 -4.24578e-08 0)
(0 -4.47684e-08 0)
(0 -4.66357e-08 0)
(0 -4.8094e-08 0)
(0 -4.91822e-08 0)
(0 -4.99408e-08 0)
(0 -5.0411e-08 0)
(0 -5.06331e-08 0)
(0 -5.06453e-08 0)
(0 -5.04839e-08 0)
(0 -5.01816e-08 0)
(0 -4.97682e-08 0)
(0 -4.92702e-08 0)
(0 -4.87103e-08 0)
(0 -1.07872e-08 0)
(0 -1.5857e-08 0)
(0 -2.08976e-08 0)
(0 -2.57086e-08 0)
(0 -3.01657e-08 0)
(0 -3.41943e-08 0)
(0 -3.77551e-08 0)
(0 -4.08349e-08 0)
(0 -4.34395e-08 0)
(0 -4.5588e-08 0)
(0 -4.73093e-08 0)
(0 -4.8638e-08 0)
(0 -4.96125e-08 0)
(0 -5.02727e-08 0)
(0 -5.06589e-08 0)
(0 -5.081e-08 0)
(0 -5.07633e-08 0)
(0 -5.05534e-08 0)
(0 -5.02121e-08 0)
(0 -4.97677e-08 0)
(0 -4.92456e-08 0)
(0 -4.86675e-08 0)
(0 -1.29974e-08 0)
(0 -1.80596e-08 0)
(0 -2.29961e-08 0)
(0 -2.76465e-08 0)
(0 -3.19135e-08 0)
(0 -3.57408e-08 0)
(0 -3.91014e-08 0)
(0 -4.19898e-08 0)
(0 -4.4416e-08 0)
(0 -4.64018e-08 0)
(0 -4.79769e-08 0)
(0 -4.91761e-08 0)
(0 -5.00373e-08 0)
(0 -5.05997e-08 0)
(0 -5.09024e-08 0)
(0 -5.09833e-08 0)
(0 -5.08783e-08 0)
(0 -5.06206e-08 0)
(0 -5.02408e-08 0)
(0 -4.9766e-08 0)
(0 -4.92202e-08 0)
(0 -4.86243e-08 0)
(0 -1.53663e-08 0)
(0 -2.0344e-08 0)
(0 -2.51304e-08 0)
(0 -2.95943e-08 0)
(0 -3.36575e-08 0)
(0 -3.7277e-08 0)
(0 -4.04346e-08 0)
(0 -4.31307e-08 0)
(0 -4.53789e-08 0)
(0 -4.72028e-08 0)
(0 -4.86328e-08 0)
(0 -4.97037e-08 0)
(0 -5.0453e-08 0)
(0 -5.09189e-08 0)
(0 -5.11395e-08 0)
(0 -5.11513e-08 0)
(0 -5.0989e-08 0)
(0 -5.06846e-08 0)
(0 -5.02672e-08 0)
(0 -4.97627e-08 0)
(0 -4.91939e-08 0)
(0 -4.85806e-08 0)
(0 -1.77837e-08 0)
(0 -2.26468e-08 0)
(0 -2.72608e-08 0)
(0 -3.15248e-08 0)
(0 -3.53776e-08 0)
(0 -3.87869e-08 0)
(0 -4.17418e-08 0)
(0 -4.42472e-08 0)
(0 -4.63196e-08 0)
(0 -4.79839e-08 0)
(0 -4.92713e-08 0)
(0 -5.02163e-08 0)
(0 -5.0856e-08 0)
(0 -5.12275e-08 0)
(0 -5.13678e-08 0)
(0 -5.13123e-08 0)
(0 -5.10943e-08 0)
(0 -5.07445e-08 0)
(0 -5.02905e-08 0)
(0 -4.97573e-08 0)
(0 -4.91663e-08 0)
(0 -4.85363e-08 0)
(0 -2.02083e-08 0)
(0 -2.49235e-08 0)
(0 -2.93519e-08 0)
(0 -3.34112e-08 0)
(0 -3.70531e-08 0)
(0 -4.02544e-08 0)
(0 -4.301e-08 0)
(0 -4.53287e-08 0)
(0 -4.72294e-08 0)
(0 -4.87384e-08 0)
(0 -4.98869e-08 0)
(0 -5.07097e-08 0)
(0 -5.12428e-08 0)
(0 -5.15228e-08 0)
(0 -5.15855e-08 0)
(0 -5.14649e-08 0)
(0 -5.1193e-08 0)
(0 -5.07994e-08 0)
(0 -5.03103e-08 0)
(0 -4.97494e-08 0)
(0 -4.91372e-08 0)
(0 -4.84912e-08 0)
(0 -2.25686e-08 0)
(0 -2.71303e-08 0)
(0 -3.13721e-08 0)
(0 -3.52292e-08 0)
(0 -3.86651e-08 0)
(0 -4.16643e-08 0)
(0 -4.4227e-08 0)
(0 -4.63655e-08 0)
(0 -4.81006e-08 0)
(0 -4.94597e-08 0)
(0 -5.04746e-08 0)
(0 -5.11797e-08 0)
(0 -5.16104e-08 0)
(0 -5.18025e-08 0)
(0 -5.17906e-08 0)
(0 -5.16076e-08 0)
(0 -5.12842e-08 0)
(0 -5.08487e-08 0)
(0 -5.03261e-08 0)
(0 -4.97389e-08 0)
(0 -4.91065e-08 0)
(0 -4.84455e-08 0)
(0 -2.48297e-08 0)
(0 -2.92369e-08 0)
(0 -3.32969e-08 0)
(0 -3.69592e-08 0)
(0 -4.01976e-08 0)
(0 -4.30037e-08 0)
(0 -4.53823e-08 0)
(0 -4.73489e-08 0)
(0 -4.89261e-08 0)
(0 -5.01425e-08 0)
(0 -5.103e-08 0)
(0 -5.16229e-08 0)
(0 -5.19562e-08 0)
(0 -5.20646e-08 0)
(0 -5.19817e-08 0)
(0 -5.17393e-08 0)
(0 -5.13671e-08 0)
(0 -5.08918e-08 0)
(0 -5.03376e-08 0)
(0 -4.97256e-08 0)
(0 -4.90742e-08 0)
(0 -4.8399e-08 0)
(0 -2.69603e-08 0)
(0 -3.12211e-08 0)
(0 -3.51082e-08 0)
(0 -3.85863e-08 0)
(0 -4.16383e-08 0)
(0 -4.42624e-08 0)
(0 -4.64676e-08 0)
(0 -4.82721e-08 0)
(0 -4.97005e-08 0)
(0 -5.07822e-08 0)
(0 -5.15496e-08 0)
(0 -5.20367e-08 0)
(0 -5.22779e-08 0)
(0 -5.23073e-08 0)
(0 -5.21576e-08 0)
(0 -5.18593e-08 0)
(0 -5.14411e-08 0)
(0 -5.09285e-08 0)
(0 -5.03445e-08 0)
(0 -4.97093e-08 0)
(0 -4.90402e-08 0)
(0 -4.83518e-08 0)
(0 -2.89558e-08 0)
(0 -3.30713e-08 0)
(0 -3.67945e-08 0)
(0 -4.01e-08 0)
(0 -4.29783e-08 0)
(0 -4.54328e-08 0)
(0 -4.74765e-08 0)
(0 -4.913e-08 0)
(0 -5.04196e-08 0)
(0 -5.13756e-08 0)
(0 -5.20307e-08 0)
(0 -5.24189e-08 0)
(0 -5.25741e-08 0)
(0 -5.25297e-08 0)
(0 -5.23175e-08 0)
(0 -5.19671e-08 0)
(0 -5.15059e-08 0)
(0 -5.09585e-08 0)
(0 -5.03469e-08 0)
(0 -4.96902e-08 0)
(0 -4.90046e-08 0)
(0 -4.83042e-08 0)
(0 -3.08014e-08 0)
(0 -3.47781e-08 0)
(0 -3.83479e-08 0)
(0 -4.14936e-08 0)
(0 -4.42118e-08 0)
(0 -4.65102e-08 0)
(0 -4.8405e-08 0)
(0 -4.99192e-08 0)
(0 -5.10807e-08 0)
(0 -5.19205e-08 0)
(0 -5.24717e-08 0)
(0 -5.27683e-08 0)
(0 -5.28439e-08 0)
(0 -5.27311e-08 0)
(0 -5.2461e-08 0)
(0 -5.20623e-08 0)
(0 -5.15614e-08 0)
(0 -5.09819e-08 0)
(0 -5.03448e-08 0)
(0 -4.96683e-08 0)
(0 -4.89678e-08 0)
(0 -4.82564e-08 0)
(0 -3.24927e-08 0)
(0 -3.63354e-08 0)
(0 -3.97635e-08 0)
(0 -4.27633e-08 0)
(0 -4.53358e-08 0)
(0 -4.7492e-08 0)
(0 -4.92512e-08 0)
(0 -5.06382e-08 0)
(0 -5.16824e-08 0)
(0 -5.24158e-08 0)
(0 -5.28718e-08 0)
(0 -5.30844e-08 0)
(0 -5.30869e-08 0)
(0 -5.29113e-08 0)
(0 -5.2588e-08 0)
(0 -5.2145e-08 0)
(0 -5.16077e-08 0)
(0 -5.09989e-08 0)
(0 -5.03386e-08 0)
(0 -4.9644e-08 0)
(0 -4.89298e-08 0)
(0 -4.82085e-08 0)
(0 -3.40096e-08 0)
(0 -3.77365e-08 0)
(0 -4.10386e-08 0)
(0 -4.3908e-08 0)
(0 -4.63496e-08 0)
(0 -4.83779e-08 0)
(0 -5.00146e-08 0)
(0 -5.12867e-08 0)
(0 -5.22248e-08 0)
(0 -5.28617e-08 0)
(0 -5.32312e-08 0)
(0 -5.33674e-08 0)
(0 -5.33033e-08 0)
(0 -5.30706e-08 0)
(0 -5.2699e-08 0)
(0 -5.22157e-08 0)
(0 -5.16453e-08 0)
(0 -5.10098e-08 0)
(0 -5.03284e-08 0)
(0 -4.96175e-08 0)
(0 -4.88912e-08 0)
(0 -4.8161e-08 0)
(0 -3.53537e-08 0)
(0 -3.8982e-08 0)
(0 -4.21744e-08 0)
(0 -4.4929e-08 0)
(0 -4.72547e-08 0)
(0 -4.91693e-08 0)
(0 -5.06968e-08 0)
(0 -5.1866e-08 0)
(0 -5.27089e-08 0)
(0 -5.3259e-08 0)
(0 -5.35507e-08 0)
(0 -5.36181e-08 0)
(0 -5.3494e-08 0)
(0 -5.32098e-08 0)
(0 -5.27945e-08 0)
(0 -5.22749e-08 0)
(0 -5.16747e-08 0)
(0 -5.10152e-08 0)
(0 -5.03149e-08 0)
(0 -4.95894e-08 0)
(0 -4.88521e-08 0)
(0 -4.81141e-08 0)
(0 -3.65326e-08 0)
(0 -4.00778e-08 0)
(0 -4.31758e-08 0)
(0 -4.58305e-08 0)
(0 -4.80548e-08 0)
(0 -4.98693e-08 0)
(0 -5.13004e-08 0)
(0 -5.23785e-08 0)
(0 -5.31367e-08 0)
(0 -5.36096e-08 0)
(0 -5.38319e-08 0)
(0 -5.38377e-08 0)
(0 -5.366e-08 0)
(0 -5.33297e-08 0)
(0 -5.28755e-08 0)
(0 -5.23233e-08 0)
(0 -5.16965e-08 0)
(0 -5.10157e-08 0)
(0 -5.02985e-08 0)
(0 -4.95601e-08 0)
(0 -4.88132e-08 0)
(0 -4.80683e-08 0)
(0 -3.75636e-08 0)
(0 -4.10334e-08 0)
(0 -4.40498e-08 0)
(0 -4.66184e-08 0)
(0 -4.87549e-08 0)
(0 -5.04823e-08 0)
(0 -5.18291e-08 0)
(0 -5.28272e-08 0)
(0 -5.3511e-08 0)
(0 -5.39158e-08 0)
(0 -5.40767e-08 0)
(0 -5.40281e-08 0)
(0 -5.38029e-08 0)
(0 -5.34318e-08 0)
(0 -5.2943e-08 0)
(0 -5.2362e-08 0)
(0 -5.17117e-08 0)
(0 -5.10119e-08 0)
(0 -5.02799e-08 0)
(0 -4.95301e-08 0)
(0 -4.87749e-08 0)
(0 -4.8024e-08 0)
(0 -3.84464e-08 0)
(0 -4.18555e-08 0)
(0 -4.48038e-08 0)
(0 -4.72996e-08 0)
(0 -4.93612e-08 0)
(0 -5.10137e-08 0)
(0 -5.22876e-08 0)
(0 -5.32163e-08 0)
(0 -5.38352e-08 0)
(0 -5.41804e-08 0)
(0 -5.42876e-08 0)
(0 -5.41913e-08 0)
(0 -5.39245e-08 0)
(0 -5.35174e-08 0)
(0 -5.29983e-08 0)
(0 -5.2392e-08 0)
(0 -5.17211e-08 0)
(0 -5.10047e-08 0)
(0 -5.02597e-08 0)
(0 -4.95001e-08 0)
(0 -4.87376e-08 0)
(0 -4.79817e-08 0)
(0 -3.91909e-08 0)
(0 -4.25536e-08 0)
(0 -4.54469e-08 0)
(0 -4.78822e-08 0)
(0 -4.98806e-08 0)
(0 -5.14695e-08 0)
(0 -5.2681e-08 0)
(0 -5.355e-08 0)
(0 -5.4113e-08 0)
(0 -5.44067e-08 0)
(0 -5.44673e-08 0)
(0 -5.43297e-08 0)
(0 -5.40265e-08 0)
(0 -5.35883e-08 0)
(0 -5.30427e-08 0)
(0 -5.24146e-08 0)
(0 -5.17256e-08 0)
(0 -5.0995e-08 0)
(0 -5.02388e-08 0)
(0 -4.94707e-08 0)
(0 -4.87019e-08 0)
(0 -4.79417e-08 0)
(0 -3.98095e-08 0)
(0 -4.314e-08 0)
(0 -4.59893e-08 0)
(0 -4.83748e-08 0)
(0 -5.03205e-08 0)
(0 -5.1856e-08 0)
(0 -5.30147e-08 0)
(0 -5.3833e-08 0)
(0 -5.43483e-08 0)
(0 -5.45979e-08 0)
(0 -5.46186e-08 0)
(0 -5.44454e-08 0)
(0 -5.41112e-08 0)
(0 -5.36461e-08 0)
(0 -5.30778e-08 0)
(0 -5.24308e-08 0)
(0 -5.17264e-08 0)
(0 -5.09835e-08 0)
(0 -5.02177e-08 0)
(0 -4.94423e-08 0)
(0 -4.86683e-08 0)
(0 -4.79045e-08 0)
(0 -4.03368e-08 0)
(0 -4.36305e-08 0)
(0 -4.64419e-08 0)
(0 -4.87864e-08 0)
(0 -5.06886e-08 0)
(0 -5.21796e-08 0)
(0 -5.32943e-08 0)
(0 -5.40701e-08 0)
(0 -5.45451e-08 0)
(0 -5.47575e-08 0)
(0 -5.47444e-08 0)
(0 -5.45411e-08 0)
(0 -5.41803e-08 0)
(0 -5.36925e-08 0)
(0 -5.31049e-08 0)
(0 -5.24418e-08 0)
(0 -5.17244e-08 0)
(0 -5.0971e-08 0)
(0 -5.01971e-08 0)
(0 -4.94157e-08 0)
(0 -4.86373e-08 0)
(0 -4.78705e-08 0)
(0 -4.076e-08 0)
(0 -4.40304e-08 0)
(0 -4.68131e-08 0)
(0 -4.91249e-08 0)
(0 -5.0992e-08 0)
(0 -5.24467e-08 0)
(0 -5.35251e-08 0)
(0 -5.42657e-08 0)
(0 -5.47074e-08 0)
(0 -5.48888e-08 0)
(0 -5.48475e-08 0)
(0 -5.46189e-08 0)
(0 -5.42361e-08 0)
(0 -5.37292e-08 0)
(0 -5.31254e-08 0)
(0 -5.24489e-08 0)
(0 -5.17205e-08 0)
(0 -5.09584e-08 0)
(0 -5.01778e-08 0)
(0 -4.93913e-08 0)
(0 -4.86093e-08 0)
(0 -4.784e-08 0)
(0 -4.10892e-08 0)
(0 -4.43494e-08 0)
(0 -4.71116e-08 0)
(0 -4.93981e-08 0)
(0 -5.12374e-08 0)
(0 -5.2663e-08 0)
(0 -5.37122e-08 0)
(0 -5.44242e-08 0)
(0 -5.48387e-08 0)
(0 -5.49948e-08 0)
(0 -5.49304e-08 0)
(0 -5.46811e-08 0)
(0 -5.42801e-08 0)
(0 -5.37575e-08 0)
(0 -5.31405e-08 0)
(0 -5.24529e-08 0)
(0 -5.17156e-08 0)
(0 -5.09464e-08 0)
(0 -5.01603e-08 0)
(0 -4.93697e-08 0)
(0 -4.85847e-08 0)
(0 -4.78135e-08 0)
(0 -4.13593e-08 0)
(0 -4.46018e-08 0)
(0 -4.73465e-08 0)
(0 -4.96134e-08 0)
(0 -5.1431e-08 0)
(0 -5.28339e-08 0)
(0 -5.38602e-08 0)
(0 -5.45496e-08 0)
(0 -5.49424e-08 0)
(0 -5.50784e-08 0)
(0 -5.49955e-08 0)
(0 -5.47297e-08 0)
(0 -5.43142e-08 0)
(0 -5.3779e-08 0)
(0 -5.31514e-08 0)
(0 -5.2455e-08 0)
(0 -5.17105e-08 0)
(0 -5.09356e-08 0)
(0 -5.01451e-08 0)
(0 -4.93512e-08 0)
(0 -4.8564e-08 0)
(0 -4.77912e-08 0)
(0 -4.1557e-08 0)
(0 -4.47907e-08 0)
(0 -4.75237e-08 0)
(0 -4.97765e-08 0)
(0 -5.15782e-08 0)
(0 -5.29641e-08 0)
(0 -5.39729e-08 0)
(0 -5.46451e-08 0)
(0 -5.50214e-08 0)
(0 -5.51419e-08 0)
(0 -5.50449e-08 0)
(0 -5.47664e-08 0)
(0 -5.43396e-08 0)
(0 -5.37949e-08 0)
(0 -5.3159e-08 0)
(0 -5.24558e-08 0)
(0 -5.17058e-08 0)
(0 -5.09265e-08 0)
(0 -5.01327e-08 0)
(0 -4.93363e-08 0)
(0 -4.85473e-08 0)
(0 -4.77734e-08 0)
(0 -4.16909e-08 0)
(0 -4.49218e-08 0)
(0 -4.76486e-08 0)
(0 -4.98923e-08 0)
(0 -5.16832e-08 0)
(0 -5.30572e-08 0)
(0 -5.40537e-08 0)
(0 -5.47136e-08 0)
(0 -5.50781e-08 0)
(0 -5.51874e-08 0)
(0 -5.50802e-08 0)
(0 -5.47925e-08 0)
(0 -5.43577e-08 0)
(0 -5.38059e-08 0)
(0 -5.31642e-08 0)
(0 -5.24561e-08 0)
(0 -5.17021e-08 0)
(0 -5.09197e-08 0)
(0 -5.01234e-08 0)
(0 -4.93253e-08 0)
(0 -4.8535e-08 0)
(0 -4.77603e-08 0)
(0 -4.1766e-08 0)
(0 -4.50006e-08 0)
(0 -4.7726e-08 0)
(0 -4.99652e-08 0)
(0 -5.17497e-08 0)
(0 -5.31164e-08 0)
(0 -5.41051e-08 0)
(0 -5.47572e-08 0)
(0 -5.51141e-08 0)
(0 -5.52164e-08 0)
(0 -5.51027e-08 0)
(0 -5.48092e-08 0)
(0 -5.43692e-08 0)
(0 -5.3813e-08 0)
(0 -5.31675e-08 0)
(0 -5.24563e-08 0)
(0 -5.16998e-08 0)
(0 -5.09154e-08 0)
(0 -5.01176e-08 0)
(0 -4.93183e-08 0)
(0 -4.85272e-08 0)
(0 -4.7752e-08 0)
(0 -4.17917e-08 0)
(0 -4.50339e-08 0)
(0 -4.77606e-08 0)
(0 -4.99984e-08 0)
(0 -5.17802e-08 0)
(0 -5.31436e-08 0)
(0 -5.41287e-08 0)
(0 -5.47772e-08 0)
(0 -5.51307e-08 0)
(0 -5.52298e-08 0)
(0 -5.51131e-08 0)
(0 -5.4817e-08 0)
(0 -5.43747e-08 0)
(0 -5.38165e-08 0)
(0 -5.31694e-08 0)
(0 -5.24568e-08 0)
(0 -5.16992e-08 0)
(0 -5.09139e-08 0)
(0 -5.01154e-08 0)
(0 -4.93156e-08 0)
(0 -4.85242e-08 0)
(0 -4.77487e-08 0)
(0 -4.84525e-08 0)
(0 -4.78835e-08 0)
(0 -4.72837e-08 0)
(0 -4.66683e-08 0)
(0 -4.60494e-08 0)
(0 -4.54369e-08 0)
(0 -4.48383e-08 0)
(0 -4.42596e-08 0)
(0 -4.37049e-08 0)
(0 -4.31774e-08 0)
(0 -4.26791e-08 0)
(0 -4.22112e-08 0)
(0 -4.17745e-08 0)
(0 -4.13691e-08 0)
(0 -4.09949e-08 0)
(0 -4.06515e-08 0)
(0 -4.03384e-08 0)
(0 -4.00547e-08 0)
(0 -3.97999e-08 0)
(0 -3.95731e-08 0)
(0 -3.93737e-08 0)
(0 -3.92008e-08 0)
(0 -3.90539e-08 0)
(0 -3.89325e-08 0)
(0 -3.88359e-08 0)
(0 -3.87638e-08 0)
(0 -3.8716e-08 0)
(0 -3.86921e-08 0)
(0 -4.83938e-08 0)
(0 -4.78152e-08 0)
(0 -4.7209e-08 0)
(0 -4.65896e-08 0)
(0 -4.59687e-08 0)
(0 -4.53556e-08 0)
(0 -4.47575e-08 0)
(0 -4.41801e-08 0)
(0 -4.36273e-08 0)
(0 -4.3102e-08 0)
(0 -4.26061e-08 0)
(0 -4.21407e-08 0)
(0 -4.17066e-08 0)
(0 -4.13036e-08 0)
(0 -4.09318e-08 0)
(0 -4.05906e-08 0)
(0 -4.02795e-08 0)
(0 -3.99977e-08 0)
(0 -3.97446e-08 0)
(0 -3.95193e-08 0)
(0 -3.93211e-08 0)
(0 -3.91494e-08 0)
(0 -3.90035e-08 0)
(0 -3.88828e-08 0)
(0 -3.87869e-08 0)
(0 -3.87153e-08 0)
(0 -3.86677e-08 0)
(0 -3.8644e-08 0)
(0 -4.83358e-08 0)
(0 -4.77475e-08 0)
(0 -4.71348e-08 0)
(0 -4.65113e-08 0)
(0 -4.58882e-08 0)
(0 -4.52745e-08 0)
(0 -4.4677e-08 0)
(0 -4.41009e-08 0)
(0 -4.35499e-08 0)
(0 -4.30269e-08 0)
(0 -4.25334e-08 0)
(0 -4.20707e-08 0)
(0 -4.1639e-08 0)
(0 -4.12386e-08 0)
(0 -4.08692e-08 0)
(0 -4.05302e-08 0)
(0 -4.02211e-08 0)
(0 -3.99412e-08 0)
(0 -3.96898e-08 0)
(0 -3.9466e-08 0)
(0 -3.92692e-08 0)
(0 -3.90986e-08 0)
(0 -3.89536e-08 0)
(0 -3.88337e-08 0)
(0 -3.87384e-08 0)
(0 -3.86673e-08 0)
(0 -3.862e-08 0)
(0 -3.85964e-08 0)
(0 -4.82784e-08 0)
(0 -4.76803e-08 0)
(0 -4.70609e-08 0)
(0 -4.64333e-08 0)
(0 -4.58081e-08 0)
(0 -4.51938e-08 0)
(0 -4.45968e-08 0)
(0 -4.4022e-08 0)
(0 -4.3473e-08 0)
(0 -4.29522e-08 0)
(0 -4.24613e-08 0)
(0 -4.20011e-08 0)
(0 -4.1572e-08 0)
(0 -4.11741e-08 0)
(0 -4.08071e-08 0)
(0 -4.04704e-08 0)
(0 -4.01634e-08 0)
(0 -3.98854e-08 0)
(0 -3.96356e-08 0)
(0 -3.94134e-08 0)
(0 -3.92179e-08 0)
(0 -3.90484e-08 0)
(0 -3.89044e-08 0)
(0 -3.87853e-08 0)
(0 -3.86906e-08 0)
(0 -3.86199e-08 0)
(0 -3.8573e-08 0)
(0 -3.85495e-08 0)
(0 -4.82214e-08 0)
(0 -4.76135e-08 0)
(0 -4.69875e-08 0)
(0 -4.63558e-08 0)
(0 -4.57285e-08 0)
(0 -4.51136e-08 0)
(0 -4.45171e-08 0)
(0 -4.39437e-08 0)
(0 -4.33967e-08 0)
(0 -4.28782e-08 0)
(0 -4.23897e-08 0)
(0 -4.19321e-08 0)
(0 -4.15057e-08 0)
(0 -4.11103e-08 0)
(0 -4.07457e-08 0)
(0 -4.04112e-08 0)
(0 -4.01063e-08 0)
(0 -3.98303e-08 0)
(0 -3.95822e-08 0)
(0 -3.93615e-08 0)
(0 -3.91673e-08 0)
(0 -3.8999e-08 0)
(0 -3.8856e-08 0)
(0 -3.87377e-08 0)
(0 -3.86436e-08 0)
(0 -3.85733e-08 0)
(0 -3.85267e-08 0)
(0 -3.85034e-08 0)
(0 -4.81648e-08 0)
(0 -4.75471e-08 0)
(0 -4.69144e-08 0)
(0 -4.62787e-08 0)
(0 -4.56494e-08 0)
(0 -4.50339e-08 0)
(0 -4.44381e-08 0)
(0 -4.38661e-08 0)
(0 -4.3321e-08 0)
(0 -4.28048e-08 0)
(0 -4.23189e-08 0)
(0 -4.18639e-08 0)
(0 -4.14401e-08 0)
(0 -4.10473e-08 0)
(0 -4.06851e-08 0)
(0 -4.03529e-08 0)
(0 -4.00501e-08 0)
(0 -3.97759e-08 0)
(0 -3.95296e-08 0)
(0 -3.93104e-08 0)
(0 -3.91176e-08 0)
(0 -3.89504e-08 0)
(0 -3.88084e-08 0)
(0 -3.86908e-08 0)
(0 -3.85973e-08 0)
(0 -3.85276e-08 0)
(0 -3.84812e-08 0)
(0 -3.84581e-08 0)
(0 -4.81084e-08 0)
(0 -4.7481e-08 0)
(0 -4.68418e-08 0)
(0 -4.62021e-08 0)
(0 -4.55708e-08 0)
(0 -4.49549e-08 0)
(0 -4.43597e-08 0)
(0 -4.37892e-08 0)
(0 -4.32461e-08 0)
(0 -4.27323e-08 0)
(0 -4.2249e-08 0)
(0 -4.17966e-08 0)
(0 -4.13754e-08 0)
(0 -4.09852e-08 0)
(0 -4.06254e-08 0)
(0 -4.02955e-08 0)
(0 -3.99948e-08 0)
(0 -3.97225e-08 0)
(0 -3.9478e-08 0)
(0 -3.92603e-08 0)
(0 -3.90687e-08 0)
(0 -3.89027e-08 0)
(0 -3.87616e-08 0)
(0 -3.86449e-08 0)
(0 -3.8552e-08 0)
(0 -3.84827e-08 0)
(0 -3.84367e-08 0)
(0 -3.84137e-08 0)
(0 -4.80521e-08 0)
(0 -4.74152e-08 0)
(0 -4.67697e-08 0)
(0 -4.61261e-08 0)
(0 -4.5493e-08 0)
(0 -4.48767e-08 0)
(0 -4.42822e-08 0)
(0 -4.37132e-08 0)
(0 -4.31721e-08 0)
(0 -4.26608e-08 0)
(0 -4.218e-08 0)
(0 -4.17303e-08 0)
(0 -4.13118e-08 0)
(0 -4.09241e-08 0)
(0 -4.05667e-08 0)
(0 -4.02391e-08 0)
(0 -3.99405e-08 0)
(0 -3.96702e-08 0)
(0 -3.94273e-08 0)
(0 -3.92111e-08 0)
(0 -3.90209e-08 0)
(0 -3.88561e-08 0)
(0 -3.87159e-08 0)
(0 -3.85999e-08 0)
(0 -3.85077e-08 0)
(0 -3.84388e-08 0)
(0 -3.83931e-08 0)
(0 -3.83703e-08 0)
(0 -4.79958e-08 0)
(0 -4.73496e-08 0)
(0 -4.6698e-08 0)
(0 -4.60509e-08 0)
(0 -4.5416e-08 0)
(0 -4.47994e-08 0)
(0 -4.42057e-08 0)
(0 -4.36383e-08 0)
(0 -4.30993e-08 0)
(0 -4.25904e-08 0)
(0 -4.21122e-08 0)
(0 -4.16652e-08 0)
(0 -4.12493e-08 0)
(0 -4.08641e-08 0)
(0 -4.05092e-08 0)
(0 -4.01839e-08 0)
(0 -3.98874e-08 0)
(0 -3.96189e-08 0)
(0 -3.93777e-08 0)
(0 -3.91631e-08 0)
(0 -3.89742e-08 0)
(0 -3.88104e-08 0)
(0 -3.86712e-08 0)
(0 -3.8556e-08 0)
(0 -3.84644e-08 0)
(0 -3.8396e-08 0)
(0 -3.83506e-08 0)
(0 -3.83279e-08 0)
(0 -4.79394e-08 0)
(0 -4.72844e-08 0)
(0 -4.66269e-08 0)
(0 -4.59763e-08 0)
(0 -4.53399e-08 0)
(0 -4.47232e-08 0)
(0 -4.41304e-08 0)
(0 -4.35646e-08 0)
(0 -4.30277e-08 0)
(0 -4.25212e-08 0)
(0 -4.20457e-08 0)
(0 -4.16014e-08 0)
(0 -4.11881e-08 0)
(0 -4.08055e-08 0)
(0 -4.0453e-08 0)
(0 -4.01299e-08 0)
(0 -3.98355e-08 0)
(0 -3.95689e-08 0)
(0 -3.93294e-08 0)
(0 -3.91162e-08 0)
(0 -3.89286e-08 0)
(0 -3.8766e-08 0)
(0 -3.86277e-08 0)
(0 -3.85133e-08 0)
(0 -3.84223e-08 0)
(0 -3.83543e-08 0)
(0 -3.83092e-08 0)
(0 -3.82866e-08 0)
(0 -4.78829e-08 0)
(0 -4.72194e-08 0)
(0 -4.65565e-08 0)
(0 -4.59027e-08 0)
(0 -4.52649e-08 0)
(0 -4.46481e-08 0)
(0 -4.40563e-08 0)
(0 -4.34922e-08 0)
(0 -4.29576e-08 0)
(0 -4.24535e-08 0)
(0 -4.19806e-08 0)
(0 -4.15389e-08 0)
(0 -4.11283e-08 0)
(0 -4.07482e-08 0)
(0 -4.03981e-08 0)
(0 -4.00773e-08 0)
(0 -3.97849e-08 0)
(0 -3.95202e-08 0)
(0 -3.92823e-08 0)
(0 -3.90706e-08 0)
(0 -3.88843e-08 0)
(0 -3.87228e-08 0)
(0 -3.85854e-08 0)
(0 -3.84718e-08 0)
(0 -3.83813e-08 0)
(0 -3.83138e-08 0)
(0 -3.8269e-08 0)
(0 -3.82466e-08 0)
(0 -4.78263e-08 0)
(0 -4.71548e-08 0)
(0 -4.64867e-08 0)
(0 -4.58301e-08 0)
(0 -4.51911e-08 0)
(0 -4.45745e-08 0)
(0 -4.39838e-08 0)
(0 -4.34214e-08 0)
(0 -4.28889e-08 0)
(0 -4.23874e-08 0)
(0 -4.19171e-08 0)
(0 -4.1478e-08 0)
(0 -4.107e-08 0)
(0 -4.06925e-08 0)
(0 -4.03447e-08 0)
(0 -4.00261e-08 0)
(0 -3.97357e-08 0)
(0 -3.94728e-08 0)
(0 -3.92367e-08 0)
(0 -3.90264e-08 0)
(0 -3.88414e-08 0)
(0 -3.86809e-08 0)
(0 -3.85445e-08 0)
(0 -3.84315e-08 0)
(0 -3.83417e-08 0)
(0 -3.82746e-08 0)
(0 -3.823e-08 0)
(0 -3.82078e-08 0)
(0 -4.77697e-08 0)
(0 -4.70907e-08 0)
(0 -4.64179e-08 0)
(0 -4.57586e-08 0)
(0 -4.51187e-08 0)
(0 -4.45023e-08 0)
(0 -4.39128e-08 0)
(0 -4.33522e-08 0)
(0 -4.2822e-08 0)
(0 -4.23229e-08 0)
(0 -4.18552e-08 0)
(0 -4.14189e-08 0)
(0 -4.10134e-08 0)
(0 -4.06384e-08 0)
(0 -4.0293e-08 0)
(0 -3.99765e-08 0)
(0 -3.96881e-08 0)
(0 -3.9427e-08 0)
(0 -3.91924e-08 0)
(0 -3.89836e-08 0)
(0 -3.87998e-08 0)
(0 -3.86404e-08 0)
(0 -3.85049e-08 0)
(0 -3.83926e-08 0)
(0 -3.83034e-08 0)
(0 -3.82367e-08 0)
(0 -3.81924e-08 0)
(0 -3.81703e-08 0)
(0 -4.77131e-08 0)
(0 -4.70272e-08 0)
(0 -4.635e-08 0)
(0 -4.56885e-08 0)
(0 -4.50478e-08 0)
(0 -4.44319e-08 0)
(0 -4.38436e-08 0)
(0 -4.32849e-08 0)
(0 -4.2757e-08 0)
(0 -4.22604e-08 0)
(0 -4.17953e-08 0)
(0 -4.13615e-08 0)
(0 -4.09586e-08 0)
(0 -4.0586e-08 0)
(0 -4.02429e-08 0)
(0 -3.99286e-08 0)
(0 -3.96421e-08 0)
(0 -3.93828e-08 0)
(0 -3.91498e-08 0)
(0 -3.89423e-08 0)
(0 -3.87597e-08 0)
(0 -3.86014e-08 0)
(0 -3.84667e-08 0)
(0 -3.83552e-08 0)
(0 -3.82665e-08 0)
(0 -3.82002e-08 0)
(0 -3.81562e-08 0)
(0 -3.81342e-08 0)
(0 -4.76566e-08 0)
(0 -4.69644e-08 0)
(0 -4.62834e-08 0)
(0 -4.56199e-08 0)
(0 -4.49786e-08 0)
(0 -4.43633e-08 0)
(0 -4.37764e-08 0)
(0 -4.32196e-08 0)
(0 -4.2694e-08 0)
(0 -4.21998e-08 0)
(0 -4.17373e-08 0)
(0 -4.13061e-08 0)
(0 -4.09057e-08 0)
(0 -4.05355e-08 0)
(0 -4.01946e-08 0)
(0 -3.98824e-08 0)
(0 -3.95979e-08 0)
(0 -3.93403e-08 0)
(0 -3.91088e-08 0)
(0 -3.89027e-08 0)
(0 -3.87213e-08 0)
(0 -3.85639e-08 0)
(0 -3.843e-08 0)
(0 -3.83192e-08 0)
(0 -3.82311e-08 0)
(0 -3.81652e-08 0)
(0 -3.81214e-08 0)
(0 -3.80996e-08 0)
(0 -4.76004e-08 0)
(0 -4.69026e-08 0)
(0 -4.62181e-08 0)
(0 -4.5553e-08 0)
(0 -4.49114e-08 0)
(0 -4.42968e-08 0)
(0 -4.37114e-08 0)
(0 -4.31566e-08 0)
(0 -4.26332e-08 0)
(0 -4.21415e-08 0)
(0 -4.16815e-08 0)
(0 -4.12528e-08 0)
(0 -4.08549e-08 0)
(0 -4.0487e-08 0)
(0 -4.01483e-08 0)
(0 -3.98381e-08 0)
(0 -3.95554e-08 0)
(0 -3.92995e-08 0)
(0 -3.90695e-08 0)
(0 -3.88647e-08 0)
(0 -3.86844e-08 0)
(0 -3.8528e-08 0)
(0 -3.8395e-08 0)
(0 -3.82848e-08 0)
(0 -3.81972e-08 0)
(0 -3.81317e-08 0)
(0 -3.80882e-08 0)
(0 -3.80665e-08 0)
(0 -4.75448e-08 0)
(0 -4.68419e-08 0)
(0 -4.61545e-08 0)
(0 -4.5488e-08 0)
(0 -4.48464e-08 0)
(0 -4.42326e-08 0)
(0 -4.36487e-08 0)
(0 -4.30959e-08 0)
(0 -4.25747e-08 0)
(0 -4.20855e-08 0)
(0 -4.1628e-08 0)
(0 -4.12017e-08 0)
(0 -4.08062e-08 0)
(0 -4.04406e-08 0)
(0 -4.0104e-08 0)
(0 -3.97957e-08 0)
(0 -3.95149e-08 0)
(0 -3.92605e-08 0)
(0 -3.9032e-08 0)
(0 -3.88284e-08 0)
(0 -3.86493e-08 0)
(0 -3.84938e-08 0)
(0 -3.83615e-08 0)
(0 -3.8252e-08 0)
(0 -3.81649e-08 0)
(0 -3.80998e-08 0)
(0 -3.80565e-08 0)
(0 -3.80349e-08 0)
(0 -4.74901e-08 0)
(0 -4.67827e-08 0)
(0 -4.60927e-08 0)
(0 -4.54252e-08 0)
(0 -4.47837e-08 0)
(0 -4.41709e-08 0)
(0 -4.35886e-08 0)
(0 -4.30377e-08 0)
(0 -4.25188e-08 0)
(0 -4.20319e-08 0)
(0 -4.15768e-08 0)
(0 -4.1153e-08 0)
(0 -4.07598e-08 0)
(0 -4.03963e-08 0)
(0 -4.00618e-08 0)
(0 -3.97555e-08 0)
(0 -3.94763e-08 0)
(0 -3.92235e-08 0)
(0 -3.89963e-08 0)
(0 -3.8794e-08 0)
(0 -3.86159e-08 0)
(0 -3.84613e-08 0)
(0 -3.83298e-08 0)
(0 -3.82209e-08 0)
(0 -3.81342e-08 0)
(0 -3.80695e-08 0)
(0 -3.80264e-08 0)
(0 -3.8005e-08 0)
(0 -4.74364e-08 0)
(0 -4.67251e-08 0)
(0 -4.60331e-08 0)
(0 -4.53648e-08 0)
(0 -4.47236e-08 0)
(0 -4.41119e-08 0)
(0 -4.35312e-08 0)
(0 -4.29823e-08 0)
(0 -4.24656e-08 0)
(0 -4.1981e-08 0)
(0 -4.15283e-08 0)
(0 -4.11067e-08 0)
(0 -4.07157e-08 0)
(0 -4.03544e-08 0)
(0 -4.00219e-08 0)
(0 -3.97173e-08 0)
(0 -3.94398e-08 0)
(0 -3.91885e-08 0)
(0 -3.89626e-08 0)
(0 -3.87615e-08 0)
(0 -3.85843e-08 0)
(0 -3.84306e-08 0)
(0 -3.82998e-08 0)
(0 -3.81915e-08 0)
(0 -3.81053e-08 0)
(0 -3.80409e-08 0)
(0 -3.79981e-08 0)
(0 -3.79767e-08 0)
(0 -4.73842e-08 0)
(0 -4.66696e-08 0)
(0 -4.59758e-08 0)
(0 -4.53071e-08 0)
(0 -4.46663e-08 0)
(0 -4.40558e-08 0)
(0 -4.34767e-08 0)
(0 -4.29297e-08 0)
(0 -4.24152e-08 0)
(0 -4.19329e-08 0)
(0 -4.14824e-08 0)
(0 -4.10631e-08 0)
(0 -4.06742e-08 0)
(0 -4.03149e-08 0)
(0 -3.99842e-08 0)
(0 -3.96814e-08 0)
(0 -3.94054e-08 0)
(0 -3.91556e-08 0)
(0 -3.89309e-08 0)
(0 -3.87309e-08 0)
(0 -3.85547e-08 0)
(0 -3.84018e-08 0)
(0 -3.82717e-08 0)
(0 -3.81639e-08 0)
(0 -3.80781e-08 0)
(0 -3.8014e-08 0)
(0 -3.79714e-08 0)
(0 -3.79501e-08 0)
(0 -4.73338e-08 0)
(0 -4.66164e-08 0)
(0 -4.59213e-08 0)
(0 -4.52523e-08 0)
(0 -4.46121e-08 0)
(0 -4.40028e-08 0)
(0 -4.34253e-08 0)
(0 -4.28802e-08 0)
(0 -4.23678e-08 0)
(0 -4.18876e-08 0)
(0 -4.14393e-08 0)
(0 -4.10221e-08 0)
(0 -4.06352e-08 0)
(0 -4.02778e-08 0)
(0 -3.9949e-08 0)
(0 -3.96478e-08 0)
(0 -3.93733e-08 0)
(0 -3.91247e-08 0)
(0 -3.89013e-08 0)
(0 -3.87023e-08 0)
(0 -3.8527e-08 0)
(0 -3.83748e-08 0)
(0 -3.82453e-08 0)
(0 -3.81381e-08 0)
(0 -3.80527e-08 0)
(0 -3.79889e-08 0)
(0 -3.79465e-08 0)
(0 -3.79253e-08 0)
(0 -4.72856e-08 0)
(0 -4.65659e-08 0)
(0 -4.58697e-08 0)
(0 -4.52006e-08 0)
(0 -4.45612e-08 0)
(0 -4.3953e-08 0)
(0 -4.33772e-08 0)
(0 -4.2834e-08 0)
(0 -4.23235e-08 0)
(0 -4.18454e-08 0)
(0 -4.13991e-08 0)
(0 -4.09839e-08 0)
(0 -4.0599e-08 0)
(0 -4.02434e-08 0)
(0 -3.99162e-08 0)
(0 -3.96165e-08 0)
(0 -3.93434e-08 0)
(0 -3.90961e-08 0)
(0 -3.88738e-08 0)
(0 -3.86757e-08 0)
(0 -3.85012e-08 0)
(0 -3.83498e-08 0)
(0 -3.82209e-08 0)
(0 -3.81141e-08 0)
(0 -3.80291e-08 0)
(0 -3.79656e-08 0)
(0 -3.79234e-08 0)
(0 -3.79023e-08 0)
(0 -4.72399e-08 0)
(0 -4.65183e-08 0)
(0 -4.58214e-08 0)
(0 -4.51524e-08 0)
(0 -4.45137e-08 0)
(0 -4.39068e-08 0)
(0 -4.33325e-08 0)
(0 -4.27911e-08 0)
(0 -4.22825e-08 0)
(0 -4.18064e-08 0)
(0 -4.1362e-08 0)
(0 -4.09487e-08 0)
(0 -4.05655e-08 0)
(0 -4.02116e-08 0)
(0 -3.98859e-08 0)
(0 -3.95877e-08 0)
(0 -3.93159e-08 0)
(0 -3.90697e-08 0)
(0 -3.88484e-08 0)
(0 -3.86512e-08 0)
(0 -3.84775e-08 0)
(0 -3.83268e-08 0)
(0 -3.81984e-08 0)
(0 -3.80921e-08 0)
(0 -3.80075e-08 0)
(0 -3.79442e-08 0)
(0 -3.79021e-08 0)
(0 -3.78811e-08 0)
(0 -4.71972e-08 0)
(0 -4.64741e-08 0)
(0 -4.57766e-08 0)
(0 -4.51079e-08 0)
(0 -4.447e-08 0)
(0 -4.38643e-08 0)
(0 -4.32915e-08 0)
(0 -4.27518e-08 0)
(0 -4.22449e-08 0)
(0 -4.17706e-08 0)
(0 -4.1328e-08 0)
(0 -4.09164e-08 0)
(0 -4.05349e-08 0)
(0 -4.01825e-08 0)
(0 -3.98583e-08 0)
(0 -3.95613e-08 0)
(0 -3.92907e-08 0)
(0 -3.90456e-08 0)
(0 -3.88253e-08 0)
(0 -3.86289e-08 0)
(0 -3.84559e-08 0)
(0 -3.83058e-08 0)
(0 -3.81779e-08 0)
(0 -3.8072e-08 0)
(0 -3.79877e-08 0)
(0 -3.79247e-08 0)
(0 -3.78828e-08 0)
(0 -3.78618e-08 0)
(0 -4.71577e-08 0)
(0 -4.64334e-08 0)
(0 -4.57356e-08 0)
(0 -4.50672e-08 0)
(0 -4.44302e-08 0)
(0 -4.38256e-08 0)
(0 -4.32542e-08 0)
(0 -4.27161e-08 0)
(0 -4.22109e-08 0)
(0 -4.17382e-08 0)
(0 -4.12973e-08 0)
(0 -4.08872e-08 0)
(0 -4.05072e-08 0)
(0 -4.01562e-08 0)
(0 -3.98333e-08 0)
(0 -3.95376e-08 0)
(0 -3.9268e-08 0)
(0 -3.90239e-08 0)
(0 -3.88044e-08 0)
(0 -3.86088e-08 0)
(0 -3.84364e-08 0)
(0 -3.82868e-08 0)
(0 -3.81595e-08 0)
(0 -3.80539e-08 0)
(0 -3.79699e-08 0)
(0 -3.79071e-08 0)
(0 -3.78653e-08 0)
(0 -3.78444e-08 0)
(0 -4.71219e-08 0)
(0 -4.63967e-08 0)
(0 -4.56987e-08 0)
(0 -4.50307e-08 0)
(0 -4.43944e-08 0)
(0 -4.3791e-08 0)
(0 -4.32209e-08 0)
(0 -4.26842e-08 0)
(0 -4.21805e-08 0)
(0 -4.17093e-08 0)
(0 -4.12698e-08 0)
(0 -4.08612e-08 0)
(0 -4.04825e-08 0)
(0 -4.01328e-08 0)
(0 -3.98111e-08 0)
(0 -3.95164e-08 0)
(0 -3.92478e-08 0)
(0 -3.90046e-08 0)
(0 -3.87858e-08 0)
(0 -3.85909e-08 0)
(0 -3.84191e-08 0)
(0 -3.827e-08 0)
(0 -3.8143e-08 0)
(0 -3.80378e-08 0)
(0 -3.7954e-08 0)
(0 -3.78914e-08 0)
(0 -3.78498e-08 0)
(0 -3.7829e-08 0)
(0 -4.709e-08 0)
(0 -4.63641e-08 0)
(0 -4.56661e-08 0)
(0 -4.49985e-08 0)
(0 -4.4363e-08 0)
(0 -4.37606e-08 0)
(0 -4.31916e-08 0)
(0 -4.26562e-08 0)
(0 -4.21538e-08 0)
(0 -4.16839e-08 0)
(0 -4.12458e-08 0)
(0 -4.08384e-08 0)
(0 -4.04609e-08 0)
(0 -4.01123e-08 0)
(0 -3.97916e-08 0)
(0 -3.94979e-08 0)
(0 -3.92302e-08 0)
(0 -3.89877e-08 0)
(0 -3.87696e-08 0)
(0 -3.85752e-08 0)
(0 -3.8404e-08 0)
(0 -3.82553e-08 0)
(0 -3.81286e-08 0)
(0 -3.80237e-08 0)
(0 -3.79402e-08 0)
(0 -3.78777e-08 0)
(0 -3.78362e-08 0)
(0 -3.78154e-08 0)
(0 -4.70623e-08 0)
(0 -4.6336e-08 0)
(0 -4.5638e-08 0)
(0 -4.49708e-08 0)
(0 -4.4336e-08 0)
(0 -4.37344e-08 0)
(0 -4.31665e-08 0)
(0 -4.26322e-08 0)
(0 -4.21309e-08 0)
(0 -4.16622e-08 0)
(0 -4.12252e-08 0)
(0 -4.08189e-08 0)
(0 -4.04425e-08 0)
(0 -4.00948e-08 0)
(0 -3.9775e-08 0)
(0 -3.94821e-08 0)
(0 -3.92151e-08 0)
(0 -3.89732e-08 0)
(0 -3.87557e-08 0)
(0 -3.85618e-08 0)
(0 -3.8391e-08 0)
(0 -3.82427e-08 0)
(0 -3.81164e-08 0)
(0 -3.80117e-08 0)
(0 -3.79283e-08 0)
(0 -3.7866e-08 0)
(0 -3.78246e-08 0)
(0 -3.78039e-08 0)
(0 -4.70392e-08 0)
(0 -4.63125e-08 0)
(0 -4.56145e-08 0)
(0 -4.49477e-08 0)
(0 -4.43135e-08 0)
(0 -4.37127e-08 0)
(0 -4.31457e-08 0)
(0 -4.26122e-08 0)
(0 -4.2112e-08 0)
(0 -4.16442e-08 0)
(0 -4.12081e-08 0)
(0 -4.08028e-08 0)
(0 -4.04272e-08 0)
(0 -4.00803e-08 0)
(0 -3.97612e-08 0)
(0 -3.9469e-08 0)
(0 -3.92026e-08 0)
(0 -3.89612e-08 0)
(0 -3.87442e-08 0)
(0 -3.85508e-08 0)
(0 -3.83803e-08 0)
(0 -3.82323e-08 0)
(0 -3.81062e-08 0)
(0 -3.80018e-08 0)
(0 -3.79185e-08 0)
(0 -3.78564e-08 0)
(0 -3.7815e-08 0)
(0 -3.77943e-08 0)
(0 -4.70207e-08 0)
(0 -4.62938e-08 0)
(0 -4.55959e-08 0)
(0 -4.49294e-08 0)
(0 -4.42957e-08 0)
(0 -4.36955e-08 0)
(0 -4.31292e-08 0)
(0 -4.25965e-08 0)
(0 -4.2097e-08 0)
(0 -4.163e-08 0)
(0 -4.11947e-08 0)
(0 -4.079e-08 0)
(0 -4.04151e-08 0)
(0 -4.00689e-08 0)
(0 -3.97504e-08 0)
(0 -3.94586e-08 0)
(0 -3.91927e-08 0)
(0 -3.89518e-08 0)
(0 -3.87351e-08 0)
(0 -3.8542e-08 0)
(0 -3.83719e-08 0)
(0 -3.82241e-08 0)
(0 -3.80982e-08 0)
(0 -3.79939e-08 0)
(0 -3.79108e-08 0)
(0 -3.78487e-08 0)
(0 -3.78074e-08 0)
(0 -3.77868e-08 0)
(0 -4.70072e-08 0)
(0 -4.62801e-08 0)
(0 -4.55823e-08 0)
(0 -4.4916e-08 0)
(0 -4.42826e-08 0)
(0 -4.36829e-08 0)
(0 -4.31171e-08 0)
(0 -4.2585e-08 0)
(0 -4.2086e-08 0)
(0 -4.16196e-08 0)
(0 -4.11848e-08 0)
(0 -4.07807e-08 0)
(0 -4.04062e-08 0)
(0 -4.00605e-08 0)
(0 -3.97424e-08 0)
(0 -3.9451e-08 0)
(0 -3.91855e-08 0)
(0 -3.89449e-08 0)
(0 -3.87285e-08 0)
(0 -3.85356e-08 0)
(0 -3.83657e-08 0)
(0 -3.8218e-08 0)
(0 -3.80923e-08 0)
(0 -3.79881e-08 0)
(0 -3.79051e-08 0)
(0 -3.78431e-08 0)
(0 -3.78019e-08 0)
(0 -3.77813e-08 0)
(0 -4.69986e-08 0)
(0 -4.62714e-08 0)
(0 -4.55736e-08 0)
(0 -4.49075e-08 0)
(0 -4.42744e-08 0)
(0 -4.3675e-08 0)
(0 -4.31095e-08 0)
(0 -4.25777e-08 0)
(0 -4.20791e-08 0)
(0 -4.1613e-08 0)
(0 -4.11786e-08 0)
(0 -4.07748e-08 0)
(0 -4.04007e-08 0)
(0 -4.00552e-08 0)
(0 -3.97374e-08 0)
(0 -3.94462e-08 0)
(0 -3.91809e-08 0)
(0 -3.89405e-08 0)
(0 -3.87243e-08 0)
(0 -3.85316e-08 0)
(0 -3.83617e-08 0)
(0 -3.82142e-08 0)
(0 -3.80886e-08 0)
(0 -3.79845e-08 0)
(0 -3.79016e-08 0)
(0 -3.78396e-08 0)
(0 -3.77983e-08 0)
(0 -3.77778e-08 0)
(0 -4.69952e-08 0)
(0 -4.62679e-08 0)
(0 -4.55701e-08 0)
(0 -4.4904e-08 0)
(0 -4.4271e-08 0)
(0 -4.36717e-08 0)
(0 -4.31063e-08 0)
(0 -4.25747e-08 0)
(0 -4.20762e-08 0)
(0 -4.16103e-08 0)
(0 -4.1176e-08 0)
(0 -4.07723e-08 0)
(0 -4.03983e-08 0)
(0 -4.0053e-08 0)
(0 -3.97353e-08 0)
(0 -3.94443e-08 0)
(0 -3.9179e-08 0)
(0 -3.89387e-08 0)
(0 -3.87226e-08 0)
(0 -3.85299e-08 0)
(0 -3.83601e-08 0)
(0 -3.82126e-08 0)
(0 -3.80871e-08 0)
(0 -3.7983e-08 0)
(0 -3.79001e-08 0)
(0 -3.78381e-08 0)
(0 -3.77969e-08 0)
(0 -3.77763e-08 0)
(0 -4.90121e-08 0)
(0 -4.94578e-08 0)
(0 -4.98061e-08 0)
(0 -5.00277e-08 0)
(0 -5.00895e-08 0)
(0 -4.99548e-08 0)
(0 -4.95836e-08 0)
(0 -4.89332e-08 0)
(0 -4.7959e-08 0)
(0 -4.6616e-08 0)
(0 -4.48597e-08 0)
(0 -4.26487e-08 0)
(0 -3.99467e-08 0)
(0 -3.67266e-08 0)
(0 -3.29746e-08 0)
(0 -2.86973e-08 0)
(0 -2.39314e-08 0)
(0 -1.87602e-08 0)
(0 -1.33418e-08 0)
(0 -7.96336e-09 0)
(0 -3.16794e-09 0)
(0 -7.56744e-12 0)
(0 -4.89657e-08 0)
(0 -4.94288e-08 0)
(0 -4.97998e-08 0)
(0 -5.00503e-08 0)
(0 -5.01483e-08 0)
(0 -5.00579e-08 0)
(0 -4.97401e-08 0)
(0 -4.91532e-08 0)
(0 -4.82533e-08 0)
(0 -4.69957e-08 0)
(0 -4.53362e-08 0)
(0 -4.32329e-08 0)
(0 -4.06484e-08 0)
(0 -3.75531e-08 0)
(0 -3.39294e-08 0)
(0 -2.97773e-08 0)
(0 -2.51228e-08 0)
(0 -2.0031e-08 0)
(0 -1.46281e-08 0)
(0 -9.14645e-09 0)
(0 -4.04248e-09 0)
(0 -2.1958e-11 0)
(0 -4.89203e-08 0)
(0 -4.94011e-08 0)
(0 -4.97953e-08 0)
(0 -5.00755e-08 0)
(0 -5.02104e-08 0)
(0 -5.01654e-08 0)
(0 -4.99025e-08 0)
(0 -4.93807e-08 0)
(0 -4.85571e-08 0)
(0 -4.73876e-08 0)
(0 -4.5828e-08 0)
(0 -4.38362e-08 0)
(0 -4.1374e-08 0)
(0 -3.84098e-08 0)
(0 -3.49231e-08 0)
(0 -3.09089e-08 0)
(0 -2.63859e-08 0)
(0 -2.14082e-08 0)
(0 -1.60846e-08 0)
(0 -1.06208e-08 0)
(0 -5.42824e-09 0)
(0 -1.27106e-10 0)
(0 -4.88757e-08 0)
(0 -4.93746e-08 0)
(0 -4.97923e-08 0)
(0 -5.01026e-08 0)
(0 -5.02752e-08 0)
(0 -5.02765e-08 0)
(0 -5.00695e-08 0)
(0 -4.96144e-08 0)
(0 -4.88689e-08 0)
(0 -4.77896e-08 0)
(0 -4.63328e-08 0)
(0 -4.44562e-08 0)
(0 -4.2121e-08 0)
(0 -3.92944e-08 0)
(0 -3.59533e-08 0)
(0 -3.20897e-08 0)
(0 -2.77178e-08 0)
(0 -2.28853e-08 0)
(0 -1.76919e-08 0)
(0 -1.23195e-08 0)
(0 -7.09235e-09 0)
(0 -1.44252e-09 0)
(0 -4.88317e-08 0)
(0 -4.93487e-08 0)
(0 -4.97903e-08 0)
(0 -5.01311e-08 0)
(0 -5.03419e-08 0)
(0 -5.03901e-08 0)
(0 -5.024e-08 0)
(0 -4.98526e-08 0)
(0 -4.91868e-08 0)
(0 -4.81997e-08 0)
(0 -4.68483e-08 0)
(0 -4.50903e-08 0)
(0 -4.28864e-08 0)
(0 -4.0203e-08 0)
(0 -3.70151e-08 0)
(0 -3.33117e-08 0)
(0 -2.91031e-08 0)
(0 -2.44321e-08 0)
(0 -1.93932e-08 0)
(0 -1.41678e-08 0)
(0 -9.09749e-09 0)
(0 -4.83641e-09 0)
(0 -4.8788e-08 0)
(0 -4.93233e-08 0)
(0 -4.97889e-08 0)
(0 -5.01603e-08 0)
(0 -5.04095e-08 0)
(0 -5.05052e-08 0)
(0 -5.04125e-08 0)
(0 -5.00938e-08 0)
(0 -4.95088e-08 0)
(0 -4.86157e-08 0)
(0 -4.73718e-08 0)
(0 -4.57352e-08 0)
(0 -4.36666e-08 0)
(0 -4.11312e-08 0)
(0 -3.81023e-08 0)
(0 -3.45658e-08 0)
(0 -3.05264e-08 0)
(0 -2.60171e-08 0)
(0 -2.11148e-08 0)
(0 -1.59659e-08 0)
(0 -1.08334e-08 0)
(0 -6.18154e-09 0)
(0 -4.87445e-08 0)
(0 -4.9298e-08 0)
(0 -4.97875e-08 0)
(0 -5.01896e-08 0)
(0 -5.04774e-08 0)
(0 -5.06206e-08 0)
(0 -5.05858e-08 0)
(0 -5.03363e-08 0)
(0 -4.9833e-08 0)
(0 -4.90349e-08 0)
(0 -4.79003e-08 0)
(0 -4.63876e-08 0)
(0 -4.44573e-08 0)
(0 -4.20741e-08 0)
(0 -3.92094e-08 0)
(0 -3.58457e-08 0)
(0 -3.19811e-08 0)
(0 -2.7637e-08 0)
(0 -2.2868e-08 0)
(0 -1.77755e-08 0)
(0 -1.25301e-08 0)
(0 -7.40589e-09 0)
(0 -4.8701e-08 0)
(0 -4.92725e-08 0)
(0 -4.97858e-08 0)
(0 -5.02183e-08 0)
(0 -5.05445e-08 0)
(0 -5.07353e-08 0)
(0 -5.07582e-08 0)
(0 -5.05781e-08 0)
(0 -5.01569e-08 0)
(0 -4.94546e-08 0)
(0 -4.84304e-08 0)
(0 -4.70433e-08 0)
(0 -4.52539e-08 0)
(0 -4.30262e-08 0)
(0 -4.03305e-08 0)
(0 -3.71458e-08 0)
(0 -3.34649e-08 0)
(0 -2.92997e-08 0)
(0 -2.46885e-08 0)
(0 -1.97079e-08 0)
(0 -1.44926e-08 0)
(0 -9.27759e-09 0)
(0 -4.86573e-08 0)
(0 -4.92466e-08 0)
(0 -4.97832e-08 0)
(0 -5.02458e-08 0)
(0 -5.061e-08 0)
(0 -5.08479e-08 0)
(0 -5.09284e-08 0)
(0 -5.08173e-08 0)
(0 -5.0478e-08 0)
(0 -4.98717e-08 0)
(0 -4.89584e-08 0)
(0 -4.76977e-08 0)
(0 -4.60508e-08 0)
(0 -4.39813e-08 0)
(0 -4.14583e-08 0)
(0 -3.84587e-08 0)
(0 -3.49713e-08 0)
(0 -3.10012e-08 0)
(0 -2.65776e-08 0)
(0 -2.17653e-08 0)
(0 -1.66865e-08 0)
(0 -1.15659e-08 0)
(0 -4.86132e-08 0)
(0 -4.92198e-08 0)
(0 -4.97793e-08 0)
(0 -5.02715e-08 0)
(0 -5.06731e-08 0)
(0 -5.09573e-08 0)
(0 -5.10945e-08 0)
(0 -5.10518e-08 0)
(0 -5.07938e-08 0)
(0 -5.02829e-08 0)
(0 -4.948e-08 0)
(0 -4.83458e-08 0)
(0 -4.68417e-08 0)
(0 -4.49316e-08 0)
(0 -4.25838e-08 0)
(0 -3.97737e-08 0)
(0 -3.64869e-08 0)
(0 -3.27242e-08 0)
(0 -2.8508e-08 0)
(0 -2.38927e-08 0)
(0 -1.89836e-08 0)
(0 -1.3968e-08 0)
(0 -4.85686e-08 0)
(0 -4.91919e-08 0)
(0 -4.97736e-08 0)
(0 -5.02946e-08 0)
(0 -5.07327e-08 0)
(0 -5.10623e-08 0)
(0 -5.12551e-08 0)
(0 -5.12796e-08 0)
(0 -5.11015e-08 0)
(0 -5.06846e-08 0)
(0 -4.99909e-08 0)
(0 -4.8982e-08 0)
(0 -4.76199e-08 0)
(0 -4.58687e-08 0)
(0 -4.36965e-08 0)
(0 -4.10773e-08 0)
(0 -3.79946e-08 0)
(0 -3.44454e-08 0)
(0 -3.04454e-08 0)
(0 -2.60381e-08 0)
(0 -2.13059e-08 0)
(0 -1.63841e-08 0)
(0 -4.85234e-08 0)
(0 -4.91628e-08 0)
(0 -4.97659e-08 0)
(0 -5.03147e-08 0)
(0 -5.07881e-08 0)
(0 -5.11618e-08 0)
(0 -5.14086e-08 0)
(0 -5.14985e-08 0)
(0 -5.13984e-08 0)
(0 -5.10733e-08 0)
(0 -5.04866e-08 0)
(0 -4.96006e-08 0)
(0 -4.83782e-08 0)
(0 -4.67837e-08 0)
(0 -4.4785e-08 0)
(0 -4.23553e-08 0)
(0 -3.94761e-08 0)
(0 -3.61406e-08 0)
(0 -3.23588e-08 0)
(0 -2.81638e-08 0)
(0 -2.36209e-08 0)
(0 -1.8842e-08 0)
(0 -4.84776e-08 0)
(0 -4.91323e-08 0)
(0 -4.97559e-08 0)
(0 -5.03313e-08 0)
(0 -5.08385e-08 0)
(0 -5.12546e-08 0)
(0 -5.15536e-08 0)
(0 -5.17066e-08 0)
(0 -5.1682e-08 0)
(0 -5.14459e-08 0)
(0 -5.09629e-08 0)
(0 -5.01964e-08 0)
(0 -4.91098e-08 0)
(0 -4.76679e-08 0)
(0 -4.58385e-08 0)
(0 -4.35939e-08 0)
(0 -4.09138e-08 0)
(0 -3.7788e-08 0)
(0 -3.42205e-08 0)
(0 -3.02341e-08 0)
(0 -2.58772e-08 0)
(0 -2.12307e-08 0)
(0 -4.84311e-08 0)
(0 -4.91002e-08 0)
(0 -4.97432e-08 0)
(0 -5.03439e-08 0)
(0 -5.08834e-08 0)
(0 -5.134e-08 0)
(0 -5.16888e-08 0)
(0 -5.19022e-08 0)
(0 -5.19499e-08 0)
(0 -5.17993e-08 0)
(0 -5.14159e-08 0)
(0 -5.07642e-08 0)
(0 -4.98083e-08 0)
(0 -4.85134e-08 0)
(0 -4.6847e-08 0)
(0 -4.47808e-08 0)
(0 -4.22926e-08 0)
(0 -3.9369e-08 0)
(0 -3.60085e-08 0)
(0 -3.22246e-08 0)
(0 -2.80502e-08 0)
(0 -2.35404e-08 0)
(0 -4.8384e-08 0)
(0 -4.90666e-08 0)
(0 -4.97277e-08 0)
(0 -5.03523e-08 0)
(0 -5.09223e-08 0)
(0 -5.14171e-08 0)
(0 -5.18131e-08 0)
(0 -5.20839e-08 0)
(0 -5.22003e-08 0)
(0 -5.2131e-08 0)
(0 -5.18423e-08 0)
(0 -5.12998e-08 0)
(0 -5.04683e-08 0)
(0 -4.93132e-08 0)
(0 -4.7802e-08 0)
(0 -4.59055e-08 0)
(0 -4.35999e-08 0)
(0 -4.08689e-08 0)
(0 -3.77061e-08 0)
(0 -3.41177e-08 0)
(0 -3.01251e-08 0)
(0 -2.57666e-08 0)
(0 -4.83363e-08 0)
(0 -4.90314e-08 0)
(0 -4.97095e-08 0)
(0 -5.03563e-08 0)
(0 -5.09549e-08 0)
(0 -5.14856e-08 0)
(0 -5.19259e-08 0)
(0 -5.22506e-08 0)
(0 -5.24317e-08 0)
(0 -5.24388e-08 0)
(0 -5.22395e-08 0)
(0 -5.17999e-08 0)
(0 -5.10855e-08 0)
(0 -5.0062e-08 0)
(0 -4.86968e-08 0)
(0 -4.69598e-08 0)
(0 -4.48258e-08 0)
(0 -4.22759e-08 0)
(0 -3.92997e-08 0)
(0 -3.58981e-08 0)
(0 -3.20856e-08 0)
(0 -2.7894e-08 0)
(0 -4.82884e-08 0)
(0 -4.89949e-08 0)
(0 -4.96886e-08 0)
(0 -5.0356e-08 0)
(0 -5.09811e-08 0)
(0 -5.15451e-08 0)
(0 -5.20267e-08 0)
(0 -5.24017e-08 0)
(0 -5.26431e-08 0)
(0 -5.27215e-08 0)
(0 -5.26054e-08 0)
(0 -5.22618e-08 0)
(0 -5.16566e-08 0)
(0 -5.07558e-08 0)
(0 -4.95263e-08 0)
(0 -4.79376e-08 0)
(0 -4.59629e-08 0)
(0 -4.3581e-08 0)
(0 -4.07783e-08 0)
(0 -3.75512e-08 0)
(0 -3.39087e-08 0)
(0 -2.98754e-08 0)
(0 -4.82403e-08 0)
(0 -4.89573e-08 0)
(0 -4.96652e-08 0)
(0 -5.03515e-08 0)
(0 -5.10009e-08 0)
(0 -5.15956e-08 0)
(0 -5.21153e-08 0)
(0 -5.25367e-08 0)
(0 -5.28338e-08 0)
(0 -5.29781e-08 0)
(0 -5.2939e-08 0)
(0 -5.2684e-08 0)
(0 -5.21796e-08 0)
(0 -5.13918e-08 0)
(0 -5.02873e-08 0)
(0 -4.88349e-08 0)
(0 -4.70063e-08 0)
(0 -4.47783e-08 0)
(0 -4.21342e-08 0)
(0 -3.90665e-08 0)
(0 -3.55793e-08 0)
(0 -3.16941e-08 0)
(0 -4.81923e-08 0)
(0 -4.89187e-08 0)
(0 -4.96396e-08 0)
(0 -5.0343e-08 0)
(0 -5.10145e-08 0)
(0 -5.16374e-08 0)
(0 -5.21919e-08 0)
(0 -5.26557e-08 0)
(0 -5.30038e-08 0)
(0 -5.32085e-08 0)
(0 -5.32398e-08 0)
(0 -5.30659e-08 0)
(0 -5.26535e-08 0)
(0 -5.19688e-08 0)
(0 -5.09782e-08 0)
(0 -4.96496e-08 0)
(0 -4.79535e-08 0)
(0 -4.58646e-08 0)
(0 -4.33634e-08 0)
(0 -4.0438e-08 0)
(0 -3.70858e-08 0)
(0 -3.33126e-08 0)
(0 -4.81449e-08 0)
(0 -4.88796e-08 0)
(0 -4.9612e-08 0)
(0 -5.03309e-08 0)
(0 -5.10224e-08 0)
(0 -5.16707e-08 0)
(0 -5.22567e-08 0)
(0 -5.27591e-08 0)
(0 -5.31534e-08 0)
(0 -5.34129e-08 0)
(0 -5.35081e-08 0)
(0 -5.34076e-08 0)
(0 -5.30785e-08 0)
(0 -5.24869e-08 0)
(0 -5.15989e-08 0)
(0 -5.03816e-08 0)
(0 -4.88042e-08 0)
(0 -4.68395e-08 0)
(0 -4.44656e-08 0)
(0 -4.16674e-08 0)
(0 -3.8439e-08 0)
(0 -3.47867e-08 0)
(0 -4.80983e-08 0)
(0 -4.88404e-08 0)
(0 -4.9583e-08 0)
(0 -5.03156e-08 0)
(0 -5.10251e-08 0)
(0 -5.16961e-08 0)
(0 -5.23105e-08 0)
(0 -5.28474e-08 0)
(0 -5.32834e-08 0)
(0 -5.3592e-08 0)
(0 -5.37446e-08 0)
(0 -5.371e-08 0)
(0 -5.34555e-08 0)
(0 -5.29472e-08 0)
(0 -5.21508e-08 0)
(0 -5.10324e-08 0)
(0 -4.95601e-08 0)
(0 -4.7705e-08 0)
(0 -4.54426e-08 0)
(0 -4.27553e-08 0)
(0 -3.96339e-08 0)
(0 -3.60814e-08 0)
(0 -4.8053e-08 0)
(0 -4.88014e-08 0)
(0 -4.95531e-08 0)
(0 -5.02978e-08 0)
(0 -5.10232e-08 0)
(0 -5.17144e-08 0)
(0 -5.2354e-08 0)
(0 -5.29217e-08 0)
(0 -5.33947e-08 0)
(0 -5.37472e-08 0)
(0 -5.39508e-08 0)
(0 -5.39748e-08 0)
(0 -5.37865e-08 0)
(0 -5.33519e-08 0)
(0 -5.26362e-08 0)
(0 -5.16048e-08 0)
(0 -5.02245e-08 0)
(0 -4.84647e-08 0)
(0 -4.62986e-08 0)
(0 -4.37057e-08 0)
(0 -4.06734e-08 0)
(0 -3.72006e-08 0)
(0 -4.80093e-08 0)
(0 -4.87633e-08 0)
(0 -4.95228e-08 0)
(0 -5.02781e-08 0)
(0 -5.10175e-08 0)
(0 -5.17264e-08 0)
(0 -5.23882e-08 0)
(0 -5.29831e-08 0)
(0 -5.34887e-08 0)
(0 -5.38798e-08 0)
(0 -5.41284e-08 0)
(0 -5.42039e-08 0)
(0 -5.40737e-08 0)
(0 -5.37037e-08 0)
(0 -5.30585e-08 0)
(0 -5.21027e-08 0)
(0 -5.08021e-08 0)
(0 -4.9124e-08 0)
(0 -4.70399e-08 0)
(0 -4.4526e-08 0)
(0 -4.15656e-08 0)
(0 -3.81511e-08 0)
(0 -4.79677e-08 0)
(0 -4.87264e-08 0)
(0 -4.94926e-08 0)
(0 -5.02572e-08 0)
(0 -5.10086e-08 0)
(0 -5.1733e-08 0)
(0 -5.24142e-08 0)
(0 -5.30328e-08 0)
(0 -5.35669e-08 0)
(0 -5.39917e-08 0)
(0 -5.42795e-08 0)
(0 -5.43998e-08 0)
(0 -5.43202e-08 0)
(0 -5.40061e-08 0)
(0 -5.34218e-08 0)
(0 -5.25311e-08 0)
(0 -5.12984e-08 0)
(0 -4.96899e-08 0)
(0 -4.76747e-08 0)
(0 -4.52267e-08 0)
(0 -4.23257e-08 0)
(0 -3.89591e-08 0)
(0 -4.79287e-08 0)
(0 -4.86912e-08 0)
(0 -4.94632e-08 0)
(0 -5.02356e-08 0)
(0 -5.09974e-08 0)
(0 -5.17352e-08 0)
(0 -5.2433e-08 0)
(0 -5.30721e-08 0)
(0 -5.36309e-08 0)
(0 -5.40848e-08 0)
(0 -5.44063e-08 0)
(0 -5.45653e-08 0)
(0 -5.45291e-08 0)
(0 -5.42629e-08 0)
(0 -5.37306e-08 0)
(0 -5.28952e-08 0)
(0 -5.172e-08 0)
(0 -5.01698e-08 0)
(0 -4.82121e-08 0)
(0 -4.58187e-08 0)
(0 -4.2968e-08 0)
(0 -3.96483e-08 0)
(0 -4.78925e-08 0)
(0 -4.86584e-08 0)
(0 -4.94352e-08 0)
(0 -5.02142e-08 0)
(0 -5.09848e-08 0)
(0 -5.1734e-08 0)
(0 -5.2446e-08 0)
(0 -5.31026e-08 0)
(0 -5.36823e-08 0)
(0 -5.4161e-08 0)
(0 -5.45114e-08 0)
(0 -5.47032e-08 0)
(0 -5.47038e-08 0)
(0 -5.44782e-08 0)
(0 -5.39897e-08 0)
(0 -5.32006e-08 0)
(0 -5.20733e-08 0)
(0 -5.05714e-08 0)
(0 -4.86606e-08 0)
(0 -4.63112e-08 0)
(0 -4.34997e-08 0)
(0 -4.02117e-08 0)
(0 -4.78597e-08 0)
(0 -4.86282e-08 0)
(0 -4.9409e-08 0)
(0 -5.01936e-08 0)
(0 -5.09716e-08 0)
(0 -5.17302e-08 0)
(0 -5.24542e-08 0)
(0 -5.31255e-08 0)
(0 -5.37229e-08 0)
(0 -5.42225e-08 0)
(0 -5.4597e-08 0)
(0 -5.48164e-08 0)
(0 -5.48478e-08 0)
(0 -5.46559e-08 0)
(0 -5.42038e-08 0)
(0 -5.3453e-08 0)
(0 -5.2365e-08 0)
(0 -5.09022e-08 0)
(0 -4.90291e-08 0)
(0 -4.67142e-08 0)
(0 -4.39321e-08 0)
(0 -4.06663e-08 0)
(0 -4.78306e-08 0)
(0 -4.86013e-08 0)
(0 -4.93852e-08 0)
(0 -5.01743e-08 0)
(0 -5.09584e-08 0)
(0 -5.17249e-08 0)
(0 -5.24588e-08 0)
(0 -5.31421e-08 0)
(0 -5.37542e-08 0)
(0 -5.4271e-08 0)
(0 -5.46654e-08 0)
(0 -5.49075e-08 0)
(0 -5.49642e-08 0)
(0 -5.48001e-08 0)
(0 -5.43776e-08 0)
(0 -5.36578e-08 0)
(0 -5.26015e-08 0)
(0 -5.11699e-08 0)
(0 -4.93263e-08 0)
(0 -4.70376e-08 0)
(0 -4.42769e-08 0)
(0 -4.10265e-08 0)
(0 -4.78055e-08 0)
(0 -4.85778e-08 0)
(0 -4.93644e-08 0)
(0 -5.01571e-08 0)
(0 -5.0946e-08 0)
(0 -5.17188e-08 0)
(0 -5.24607e-08 0)
(0 -5.31538e-08 0)
(0 -5.37776e-08 0)
(0 -5.43083e-08 0)
(0 -5.47189e-08 0)
(0 -5.49792e-08 0)
(0 -5.50562e-08 0)
(0 -5.49142e-08 0)
(0 -5.45153e-08 0)
(0 -5.38202e-08 0)
(0 -5.27887e-08 0)
(0 -5.13814e-08 0)
(0 -4.95604e-08 0)
(0 -4.72912e-08 0)
(0 -4.45442e-08 0)
(0 -4.12943e-08 0)
(0 -4.77847e-08 0)
(0 -4.85583e-08 0)
(0 -4.93468e-08 0)
(0 -5.01423e-08 0)
(0 -5.0935e-08 0)
(0 -5.17128e-08 0)
(0 -5.24608e-08 0)
(0 -5.31616e-08 0)
(0 -5.37946e-08 0)
(0 -5.43361e-08 0)
(0 -5.47592e-08 0)
(0 -5.50337e-08 0)
(0 -5.51265e-08 0)
(0 -5.50016e-08 0)
(0 -5.46209e-08 0)
(0 -5.39446e-08 0)
(0 -5.29321e-08 0)
(0 -5.1543e-08 0)
(0 -4.97389e-08 0)
(0 -4.74845e-08 0)
(0 -4.4751e-08 0)
(0 -4.15199e-08 0)
(0 -4.77685e-08 0)
(0 -4.8543e-08 0)
(0 -4.93329e-08 0)
(0 -5.01305e-08 0)
(0 -5.0926e-08 0)
(0 -5.17074e-08 0)
(0 -5.246e-08 0)
(0 -5.31664e-08 0)
(0 -5.38063e-08 0)
(0 -5.43558e-08 0)
(0 -5.47881e-08 0)
(0 -5.5073e-08 0)
(0 -5.51774e-08 0)
(0 -5.50651e-08 0)
(0 -5.46976e-08 0)
(0 -5.4035e-08 0)
(0 -5.3036e-08 0)
(0 -5.16599e-08 0)
(0 -4.98674e-08 0)
(0 -4.76225e-08 0)
(0 -4.48954e-08 0)
(0 -4.1665e-08 0)
(0 -4.7757e-08 0)
(0 -4.85321e-08 0)
(0 -4.9323e-08 0)
(0 -5.01219e-08 0)
(0 -5.09193e-08 0)
(0 -5.17031e-08 0)
(0 -5.24588e-08 0)
(0 -5.3169e-08 0)
(0 -5.38134e-08 0)
(0 -5.43683e-08 0)
(0 -5.48068e-08 0)
(0 -5.50987e-08 0)
(0 -5.52108e-08 0)
(0 -5.51068e-08 0)
(0 -5.47481e-08 0)
(0 -5.40945e-08 0)
(0 -5.31043e-08 0)
(0 -5.17365e-08 0)
(0 -4.9951e-08 0)
(0 -4.77111e-08 0)
(0 -4.49853e-08 0)
(0 -4.17506e-08 0)
(0 -4.77504e-08 0)
(0 -4.85258e-08 0)
(0 -4.93171e-08 0)
(0 -5.01168e-08 0)
(0 -5.09152e-08 0)
(0 -5.17003e-08 0)
(0 -5.24576e-08 0)
(0 -5.31699e-08 0)
(0 -5.38167e-08 0)
(0 -5.43744e-08 0)
(0 -5.48162e-08 0)
(0 -5.51118e-08 0)
(0 -5.5228e-08 0)
(0 -5.51284e-08 0)
(0 -5.47743e-08 0)
(0 -5.41253e-08 0)
(0 -5.31397e-08 0)
(0 -5.17759e-08 0)
(0 -4.99938e-08 0)
(0 -4.77557e-08 0)
(0 -4.50286e-08 0)
(0 -4.17852e-08 0)
(0 -3.87173e-08 0)
(0 -3.87413e-08 0)
(0 -3.87893e-08 0)
(0 -3.88616e-08 0)
(0 -3.89585e-08 0)
(0 -3.90803e-08 0)
(0 -3.92277e-08 0)
(0 -3.94011e-08 0)
(0 -3.96012e-08 0)
(0 -3.98287e-08 0)
(0 -4.00843e-08 0)
(0 -4.03689e-08 0)
(0 -4.06831e-08 0)
(0 -4.10276e-08 0)
(0 -4.14029e-08 0)
(0 -4.18096e-08 0)
(0 -4.22476e-08 0)
(0 -4.27168e-08 0)
(0 -4.32165e-08 0)
(0 -4.37454e-08 0)
(0 -4.43013e-08 0)
(0 -4.48812e-08 0)
(0 -4.54807e-08 0)
(0 -4.60939e-08 0)
(0 -4.6713e-08 0)
(0 -4.73283e-08 0)
(0 -4.79272e-08 0)
(0 -4.84946e-08 0)
(0 -3.86689e-08 0)
(0 -3.86927e-08 0)
(0 -3.87405e-08 0)
(0 -3.88123e-08 0)
(0 -3.89086e-08 0)
(0 -3.90296e-08 0)
(0 -3.9176e-08 0)
(0 -3.93483e-08 0)
(0 -3.95471e-08 0)
(0 -3.97732e-08 0)
(0 -4.00272e-08 0)
(0 -4.03099e-08 0)
(0 -4.0622e-08 0)
(0 -4.09644e-08 0)
(0 -4.13374e-08 0)
(0 -4.17416e-08 0)
(0 -4.21772e-08 0)
(0 -4.26439e-08 0)
(0 -4.31412e-08 0)
(0 -4.36678e-08 0)
(0 -4.4222e-08 0)
(0 -4.48005e-08 0)
(0 -4.53995e-08 0)
(0 -4.60132e-08 0)
(0 -4.66344e-08 0)
(0 -4.72535e-08 0)
(0 -4.78587e-08 0)
(0 -4.84354e-08 0)
(0 -3.86211e-08 0)
(0 -3.86447e-08 0)
(0 -3.86922e-08 0)
(0 -3.87636e-08 0)
(0 -3.88592e-08 0)
(0 -3.89795e-08 0)
(0 -3.9125e-08 0)
(0 -3.92961e-08 0)
(0 -3.94936e-08 0)
(0 -3.97182e-08 0)
(0 -3.99705e-08 0)
(0 -4.02513e-08 0)
(0 -4.05615e-08 0)
(0 -4.09016e-08 0)
(0 -4.12723e-08 0)
(0 -4.1674e-08 0)
(0 -4.2107e-08 0)
(0 -4.25712e-08 0)
(0 -4.30661e-08 0)
(0 -4.35906e-08 0)
(0 -4.41428e-08 0)
(0 -4.47201e-08 0)
(0 -4.53185e-08 0)
(0 -4.59328e-08 0)
(0 -4.6556e-08 0)
(0 -4.71791e-08 0)
(0 -4.77907e-08 0)
(0 -4.83768e-08 0)
(0 -3.85739e-08 0)
(0 -3.85974e-08 0)
(0 -3.86445e-08 0)
(0 -3.87154e-08 0)
(0 -3.88105e-08 0)
(0 -3.893e-08 0)
(0 -3.90745e-08 0)
(0 -3.92445e-08 0)
(0 -3.94407e-08 0)
(0 -3.96638e-08 0)
(0 -3.99144e-08 0)
(0 -4.01934e-08 0)
(0 -4.05014e-08 0)
(0 -4.08393e-08 0)
(0 -4.12077e-08 0)
(0 -4.16069e-08 0)
(0 -4.20374e-08 0)
(0 -4.2499e-08 0)
(0 -4.29914e-08 0)
(0 -4.35136e-08 0)
(0 -4.4064e-08 0)
(0 -4.46399e-08 0)
(0 -4.52378e-08 0)
(0 -4.58527e-08 0)
(0 -4.6478e-08 0)
(0 -4.7105e-08 0)
(0 -4.77231e-08 0)
(0 -4.83187e-08 0)
(0 -3.85274e-08 0)
(0 -3.85507e-08 0)
(0 -3.85975e-08 0)
(0 -3.8668e-08 0)
(0 -3.87624e-08 0)
(0 -3.88812e-08 0)
(0 -3.90247e-08 0)
(0 -3.91936e-08 0)
(0 -3.93885e-08 0)
(0 -3.961e-08 0)
(0 -3.9859e-08 0)
(0 -4.0136e-08 0)
(0 -4.04421e-08 0)
(0 -4.07777e-08 0)
(0 -4.11436e-08 0)
(0 -4.15404e-08 0)
(0 -4.19683e-08 0)
(0 -4.24273e-08 0)
(0 -4.29173e-08 0)
(0 -4.34372e-08 0)
(0 -4.39856e-08 0)
(0 -4.45602e-08 0)
(0 -4.51575e-08 0)
(0 -4.5773e-08 0)
(0 -4.64003e-08 0)
(0 -4.70313e-08 0)
(0 -4.76559e-08 0)
(0 -4.82612e-08 0)
(0 -3.84817e-08 0)
(0 -3.85049e-08 0)
(0 -3.85514e-08 0)
(0 -3.86214e-08 0)
(0 -3.87152e-08 0)
(0 -3.88332e-08 0)
(0 -3.89757e-08 0)
(0 -3.91435e-08 0)
(0 -3.93371e-08 0)
(0 -3.95571e-08 0)
(0 -3.98043e-08 0)
(0 -4.00795e-08 0)
(0 -4.03834e-08 0)
(0 -4.07168e-08 0)
(0 -4.10803e-08 0)
(0 -4.14746e-08 0)
(0 -4.18999e-08 0)
(0 -4.23563e-08 0)
(0 -4.28437e-08 0)
(0 -4.33613e-08 0)
(0 -4.39078e-08 0)
(0 -4.4481e-08 0)
(0 -4.50777e-08 0)
(0 -4.56937e-08 0)
(0 -4.6323e-08 0)
(0 -4.6958e-08 0)
(0 -4.75891e-08 0)
(0 -4.8204e-08 0)
(0 -3.84368e-08 0)
(0 -3.84599e-08 0)
(0 -3.85061e-08 0)
(0 -3.85757e-08 0)
(0 -3.86688e-08 0)
(0 -3.8786e-08 0)
(0 -3.89276e-08 0)
(0 -3.90943e-08 0)
(0 -3.92865e-08 0)
(0 -3.9505e-08 0)
(0 -3.97505e-08 0)
(0 -4.00238e-08 0)
(0 -4.03257e-08 0)
(0 -4.06568e-08 0)
(0 -4.10179e-08 0)
(0 -4.14096e-08 0)
(0 -4.18323e-08 0)
(0 -4.22861e-08 0)
(0 -4.2771e-08 0)
(0 -4.32862e-08 0)
(0 -4.38307e-08 0)
(0 -4.44024e-08 0)
(0 -4.49985e-08 0)
(0 -4.5615e-08 0)
(0 -4.62462e-08 0)
(0 -4.68851e-08 0)
(0 -4.75226e-08 0)
(0 -4.81471e-08 0)
(0 -3.83929e-08 0)
(0 -3.84158e-08 0)
(0 -3.84617e-08 0)
(0 -3.85308e-08 0)
(0 -3.86234e-08 0)
(0 -3.87398e-08 0)
(0 -3.88805e-08 0)
(0 -3.9046e-08 0)
(0 -3.92369e-08 0)
(0 -3.94539e-08 0)
(0 -3.96977e-08 0)
(0 -3.99691e-08 0)
(0 -4.02689e-08 0)
(0 -4.05978e-08 0)
(0 -4.09564e-08 0)
(0 -4.13456e-08 0)
(0 -4.17656e-08 0)
(0 -4.22168e-08 0)
(0 -4.26991e-08 0)
(0 -4.3212e-08 0)
(0 -4.37545e-08 0)
(0 -4.43247e-08 0)
(0 -4.49201e-08 0)
(0 -4.55369e-08 0)
(0 -4.617e-08 0)
(0 -4.68127e-08 0)
(0 -4.74564e-08 0)
(0 -4.80903e-08 0)
(0 -3.835e-08 0)
(0 -3.83728e-08 0)
(0 -3.84184e-08 0)
(0 -3.84871e-08 0)
(0 -3.8579e-08 0)
(0 -3.86946e-08 0)
(0 -3.88344e-08 0)
(0 -3.89988e-08 0)
(0 -3.91884e-08 0)
(0 -3.94039e-08 0)
(0 -3.9646e-08 0)
(0 -3.99155e-08 0)
(0 -4.02132e-08 0)
(0 -4.05398e-08 0)
(0 -4.08961e-08 0)
(0 -4.12827e-08 0)
(0 -4.17001e-08 0)
(0 -4.21486e-08 0)
(0 -4.26283e-08 0)
(0 -4.31388e-08 0)
(0 -4.36792e-08 0)
(0 -4.42479e-08 0)
(0 -4.48425e-08 0)
(0 -4.54595e-08 0)
(0 -4.60944e-08 0)
(0 -4.67407e-08 0)
(0 -4.73905e-08 0)
(0 -4.80335e-08 0)
(0 -3.83082e-08 0)
(0 -3.83308e-08 0)
(0 -3.83762e-08 0)
(0 -3.84444e-08 0)
(0 -3.85357e-08 0)
(0 -3.86506e-08 0)
(0 -3.87894e-08 0)
(0 -3.89527e-08 0)
(0 -3.9141e-08 0)
(0 -3.9355e-08 0)
(0 -3.95954e-08 0)
(0 -3.98631e-08 0)
(0 -4.01587e-08 0)
(0 -4.0483e-08 0)
(0 -4.08369e-08 0)
(0 -4.12209e-08 0)
(0 -4.16357e-08 0)
(0 -4.20816e-08 0)
(0 -4.25587e-08 0)
(0 -4.30668e-08 0)
(0 -4.3605e-08 0)
(0 -4.41721e-08 0)
(0 -4.47658e-08 0)
(0 -4.53831e-08 0)
(0 -4.60195e-08 0)
(0 -4.66693e-08 0)
(0 -4.73249e-08 0)
(0 -4.79768e-08 0)
(0 -3.82676e-08 0)
(0 -3.82901e-08 0)
(0 -3.83351e-08 0)
(0 -3.84029e-08 0)
(0 -3.84936e-08 0)
(0 -3.86077e-08 0)
(0 -3.87456e-08 0)
(0 -3.89078e-08 0)
(0 -3.90948e-08 0)
(0 -3.93073e-08 0)
(0 -3.95461e-08 0)
(0 -3.98119e-08 0)
(0 -4.01054e-08 0)
(0 -4.04276e-08 0)
(0 -4.0779e-08 0)
(0 -4.11605e-08 0)
(0 -4.15727e-08 0)
(0 -4.20159e-08 0)
(0 -4.24904e-08 0)
(0 -4.2996e-08 0)
(0 -4.35321e-08 0)
(0 -4.40975e-08 0)
(0 -4.46903e-08 0)
(0 -4.53076e-08 0)
(0 -4.59454e-08 0)
(0 -4.65984e-08 0)
(0 -4.72596e-08 0)
(0 -4.792e-08 0)
(0 -3.82282e-08 0)
(0 -3.82505e-08 0)
(0 -3.82952e-08 0)
(0 -3.83626e-08 0)
(0 -3.84528e-08 0)
(0 -3.85661e-08 0)
(0 -3.87031e-08 0)
(0 -3.88642e-08 0)
(0 -3.90499e-08 0)
(0 -3.9261e-08 0)
(0 -3.94981e-08 0)
(0 -3.97621e-08 0)
(0 -4.00536e-08 0)
(0 -4.03735e-08 0)
(0 -4.07226e-08 0)
(0 -4.11016e-08 0)
(0 -4.15112e-08 0)
(0 -4.19518e-08 0)
(0 -4.24236e-08 0)
(0 -4.29268e-08 0)
(0 -4.34607e-08 0)
(0 -4.40243e-08 0)
(0 -4.4616e-08 0)
(0 -4.52333e-08 0)
(0 -4.58723e-08 0)
(0 -4.65283e-08 0)
(0 -4.71946e-08 0)
(0 -4.78632e-08 0)
(0 -3.819e-08 0)
(0 -3.82122e-08 0)
(0 -3.82567e-08 0)
(0 -3.83236e-08 0)
(0 -3.84132e-08 0)
(0 -3.85258e-08 0)
(0 -3.86619e-08 0)
(0 -3.88219e-08 0)
(0 -3.90064e-08 0)
(0 -3.92161e-08 0)
(0 -3.94516e-08 0)
(0 -3.97138e-08 0)
(0 -4.00033e-08 0)
(0 -4.0321e-08 0)
(0 -4.06678e-08 0)
(0 -4.10443e-08 0)
(0 -4.14512e-08 0)
(0 -4.18892e-08 0)
(0 -4.23585e-08 0)
(0 -4.28591e-08 0)
(0 -4.33908e-08 0)
(0 -4.39526e-08 0)
(0 -4.45432e-08 0)
(0 -4.51602e-08 0)
(0 -4.58003e-08 0)
(0 -4.64589e-08 0)
(0 -4.71301e-08 0)
(0 -4.78063e-08 0)
(0 -3.81533e-08 0)
(0 -3.81753e-08 0)
(0 -3.82195e-08 0)
(0 -3.8286e-08 0)
(0 -3.8375e-08 0)
(0 -3.8487e-08 0)
(0 -3.86222e-08 0)
(0 -3.87811e-08 0)
(0 -3.89644e-08 0)
(0 -3.91727e-08 0)
(0 -3.94066e-08 0)
(0 -3.9667e-08 0)
(0 -3.99546e-08 0)
(0 -4.02701e-08 0)
(0 -4.06146e-08 0)
(0 -4.09886e-08 0)
(0 -4.13931e-08 0)
(0 -4.18284e-08 0)
(0 -4.22951e-08 0)
(0 -4.27932e-08 0)
(0 -4.33226e-08 0)
(0 -4.38827e-08 0)
(0 -4.4472e-08 0)
(0 -4.50886e-08 0)
(0 -4.57295e-08 0)
(0 -4.63905e-08 0)
(0 -4.70662e-08 0)
(0 -4.77494e-08 0)
(0 -3.81179e-08 0)
(0 -3.81398e-08 0)
(0 -3.81837e-08 0)
(0 -3.82498e-08 0)
(0 -3.83383e-08 0)
(0 -3.84496e-08 0)
(0 -3.85839e-08 0)
(0 -3.87419e-08 0)
(0 -3.8924e-08 0)
(0 -3.91309e-08 0)
(0 -3.93633e-08 0)
(0 -3.96219e-08 0)
(0 -3.99075e-08 0)
(0 -4.0221e-08 0)
(0 -4.05632e-08 0)
(0 -4.09349e-08 0)
(0 -4.13367e-08 0)
(0 -4.17695e-08 0)
(0 -4.22336e-08 0)
(0 -4.27293e-08 0)
(0 -4.32564e-08 0)
(0 -4.38145e-08 0)
(0 -4.44025e-08 0)
(0 -4.50186e-08 0)
(0 -4.56601e-08 0)
(0 -4.63232e-08 0)
(0 -4.70029e-08 0)
(0 -4.76926e-08 0)
(0 -3.8084e-08 0)
(0 -3.81058e-08 0)
(0 -3.81495e-08 0)
(0 -3.82152e-08 0)
(0 -3.83031e-08 0)
(0 -3.84137e-08 0)
(0 -3.85472e-08 0)
(0 -3.87042e-08 0)
(0 -3.88852e-08 0)
(0 -3.90908e-08 0)
(0 -3.93216e-08 0)
(0 -3.95786e-08 0)
(0 -3.98623e-08 0)
(0 -4.01738e-08 0)
(0 -4.05137e-08 0)
(0 -4.0883e-08 0)
(0 -4.12824e-08 0)
(0 -4.17126e-08 0)
(0 -4.21742e-08 0)
(0 -4.26674e-08 0)
(0 -4.31923e-08 0)
(0 -4.37484e-08 0)
(0 -4.4335e-08 0)
(0 -4.49504e-08 0)
(0 -4.55923e-08 0)
(0 -4.62572e-08 0)
(0 -4.69405e-08 0)
(0 -4.76361e-08 0)
(0 -3.80516e-08 0)
(0 -3.80733e-08 0)
(0 -3.81167e-08 0)
(0 -3.81821e-08 0)
(0 -3.82695e-08 0)
(0 -3.83794e-08 0)
(0 -3.85122e-08 0)
(0 -3.86682e-08 0)
(0 -3.88481e-08 0)
(0 -3.90523e-08 0)
(0 -3.92818e-08 0)
(0 -3.95371e-08 0)
(0 -3.9819e-08 0)
(0 -4.01285e-08 0)
(0 -4.04663e-08 0)
(0 -4.08332e-08 0)
(0 -4.12302e-08 0)
(0 -4.1658e-08 0)
(0 -4.2117e-08 0)
(0 -4.26078e-08 0)
(0 -4.31304e-08 0)
(0 -4.36846e-08 0)
(0 -4.42697e-08 0)
(0 -4.48843e-08 0)
(0 -4.55263e-08 0)
(0 -4.61926e-08 0)
(0 -4.68791e-08 0)
(0 -4.75801e-08 0)
(0 -3.80209e-08 0)
(0 -3.80424e-08 0)
(0 -3.80856e-08 0)
(0 -3.81506e-08 0)
(0 -3.82376e-08 0)
(0 -3.83468e-08 0)
(0 -3.84788e-08 0)
(0 -3.86339e-08 0)
(0 -3.88127e-08 0)
(0 -3.90158e-08 0)
(0 -3.92438e-08 0)
(0 -3.94975e-08 0)
(0 -3.97777e-08 0)
(0 -4.00852e-08 0)
(0 -4.04209e-08 0)
(0 -4.07857e-08 0)
(0 -4.11803e-08 0)
(0 -4.16056e-08 0)
(0 -4.20622e-08 0)
(0 -4.25506e-08 0)
(0 -4.30709e-08 0)
(0 -4.36231e-08 0)
(0 -4.42067e-08 0)
(0 -4.48203e-08 0)
(0 -4.54623e-08 0)
(0 -4.61298e-08 0)
(0 -4.6819e-08 0)
(0 -4.75247e-08 0)
(0 -3.79917e-08 0)
(0 -3.80132e-08 0)
(0 -3.80561e-08 0)
(0 -3.81208e-08 0)
(0 -3.82073e-08 0)
(0 -3.83159e-08 0)
(0 -3.84472e-08 0)
(0 -3.86014e-08 0)
(0 -3.87792e-08 0)
(0 -3.89811e-08 0)
(0 -3.92077e-08 0)
(0 -3.94599e-08 0)
(0 -3.97384e-08 0)
(0 -4.00441e-08 0)
(0 -4.03778e-08 0)
(0 -4.07404e-08 0)
(0 -4.11328e-08 0)
(0 -4.15557e-08 0)
(0 -4.20099e-08 0)
(0 -4.24959e-08 0)
(0 -4.30141e-08 0)
(0 -4.35643e-08 0)
(0 -4.41462e-08 0)
(0 -4.47588e-08 0)
(0 -4.54006e-08 0)
(0 -4.6069e-08 0)
(0 -4.67604e-08 0)
(0 -4.74703e-08 0)
(0 -3.79643e-08 0)
(0 -3.79856e-08 0)
(0 -3.80284e-08 0)
(0 -3.80926e-08 0)
(0 -3.81787e-08 0)
(0 -3.82868e-08 0)
(0 -3.84174e-08 0)
(0 -3.85708e-08 0)
(0 -3.87476e-08 0)
(0 -3.89483e-08 0)
(0 -3.91737e-08 0)
(0 -3.94244e-08 0)
(0 -3.97013e-08 0)
(0 -4.00052e-08 0)
(0 -4.0337e-08 0)
(0 -4.06976e-08 0)
(0 -4.10877e-08 0)
(0 -4.15084e-08 0)
(0 -4.19603e-08 0)
(0 -4.2444e-08 0)
(0 -4.296e-08 0)
(0 -4.35082e-08 0)
(0 -4.40885e-08 0)
(0 -4.47e-08 0)
(0 -4.53414e-08 0)
(0 -4.60103e-08 0)
(0 -4.67037e-08 0)
(0 -4.74172e-08 0)
(0 -3.79385e-08 0)
(0 -3.79598e-08 0)
(0 -3.80023e-08 0)
(0 -3.80663e-08 0)
(0 -3.81519e-08 0)
(0 -3.82595e-08 0)
(0 -3.83894e-08 0)
(0 -3.8542e-08 0)
(0 -3.87179e-08 0)
(0 -3.89176e-08 0)
(0 -3.91417e-08 0)
(0 -3.93911e-08 0)
(0 -3.96665e-08 0)
(0 -3.99687e-08 0)
(0 -4.02986e-08 0)
(0 -4.06572e-08 0)
(0 -4.10453e-08 0)
(0 -4.14638e-08 0)
(0 -4.19135e-08 0)
(0 -4.2395e-08 0)
(0 -4.29088e-08 0)
(0 -4.34551e-08 0)
(0 -4.40338e-08 0)
(0 -4.46441e-08 0)
(0 -4.52849e-08 0)
(0 -4.59542e-08 0)
(0 -4.66491e-08 0)
(0 -4.73656e-08 0)
(0 -3.79146e-08 0)
(0 -3.79357e-08 0)
(0 -3.79781e-08 0)
(0 -3.80418e-08 0)
(0 -3.8127e-08 0)
(0 -3.82341e-08 0)
(0 -3.83634e-08 0)
(0 -3.85152e-08 0)
(0 -3.86902e-08 0)
(0 -3.88889e-08 0)
(0 -3.91119e-08 0)
(0 -3.936e-08 0)
(0 -3.96339e-08 0)
(0 -3.99346e-08 0)
(0 -4.02628e-08 0)
(0 -4.06195e-08 0)
(0 -4.10056e-08 0)
(0 -4.14221e-08 0)
(0 -4.18696e-08 0)
(0 -4.2349e-08 0)
(0 -4.28608e-08 0)
(0 -4.34052e-08 0)
(0 -4.39822e-08 0)
(0 -4.45913e-08 0)
(0 -4.52315e-08 0)
(0 -4.59009e-08 0)
(0 -4.6597e-08 0)
(0 -4.7316e-08 0)
(0 -3.78924e-08 0)
(0 -3.79135e-08 0)
(0 -3.79557e-08 0)
(0 -3.80191e-08 0)
(0 -3.8104e-08 0)
(0 -3.82106e-08 0)
(0 -3.83393e-08 0)
(0 -3.84905e-08 0)
(0 -3.86646e-08 0)
(0 -3.88624e-08 0)
(0 -3.90843e-08 0)
(0 -3.93312e-08 0)
(0 -3.96038e-08 0)
(0 -3.99029e-08 0)
(0 -4.02295e-08 0)
(0 -4.05845e-08 0)
(0 -4.09688e-08 0)
(0 -4.13832e-08 0)
(0 -4.18288e-08 0)
(0 -4.23062e-08 0)
(0 -4.2816e-08 0)
(0 -4.33586e-08 0)
(0 -4.3934e-08 0)
(0 -4.45418e-08 0)
(0 -4.51813e-08 0)
(0 -4.58507e-08 0)
(0 -4.65476e-08 0)
(0 -4.72687e-08 0)
(0 -3.78721e-08 0)
(0 -3.78931e-08 0)
(0 -3.79351e-08 0)
(0 -3.79983e-08 0)
(0 -3.80828e-08 0)
(0 -3.8189e-08 0)
(0 -3.83172e-08 0)
(0 -3.84677e-08 0)
(0 -3.86411e-08 0)
(0 -3.8838e-08 0)
(0 -3.9059e-08 0)
(0 -3.93047e-08 0)
(0 -3.95761e-08 0)
(0 -3.98738e-08 0)
(0 -4.01989e-08 0)
(0 -4.05523e-08 0)
(0 -4.09348e-08 0)
(0 -4.13475e-08 0)
(0 -4.17912e-08 0)
(0 -4.22667e-08 0)
(0 -4.27746e-08 0)
(0 -4.33155e-08 0)
(0 -4.38893e-08 0)
(0 -4.44959e-08 0)
(0 -4.51346e-08 0)
(0 -4.58038e-08 0)
(0 -4.65014e-08 0)
(0 -4.72241e-08 0)
(0 -3.78537e-08 0)
(0 -3.78746e-08 0)
(0 -3.79165e-08 0)
(0 -3.79794e-08 0)
(0 -3.80636e-08 0)
(0 -3.81694e-08 0)
(0 -3.82971e-08 0)
(0 -3.84471e-08 0)
(0 -3.86198e-08 0)
(0 -3.88159e-08 0)
(0 -3.90359e-08 0)
(0 -3.92807e-08 0)
(0 -3.95509e-08 0)
(0 -3.98474e-08 0)
(0 -4.01711e-08 0)
(0 -4.05229e-08 0)
(0 -4.09039e-08 0)
(0 -4.13149e-08 0)
(0 -4.17569e-08 0)
(0 -4.22306e-08 0)
(0 -4.27368e-08 0)
(0 -4.3276e-08 0)
(0 -4.38484e-08 0)
(0 -4.44538e-08 0)
(0 -4.50916e-08 0)
(0 -4.57605e-08 0)
(0 -4.64585e-08 0)
(0 -4.71826e-08 0)
(0 -3.78372e-08 0)
(0 -3.7858e-08 0)
(0 -3.78997e-08 0)
(0 -3.79625e-08 0)
(0 -3.80464e-08 0)
(0 -3.81519e-08 0)
(0 -3.82791e-08 0)
(0 -3.84286e-08 0)
(0 -3.86007e-08 0)
(0 -3.8796e-08 0)
(0 -3.90153e-08 0)
(0 -3.92591e-08 0)
(0 -3.95282e-08 0)
(0 -3.98236e-08 0)
(0 -4.01461e-08 0)
(0 -4.04966e-08 0)
(0 -4.08761e-08 0)
(0 -4.12855e-08 0)
(0 -4.17259e-08 0)
(0 -4.21981e-08 0)
(0 -4.27027e-08 0)
(0 -4.32404e-08 0)
(0 -4.38114e-08 0)
(0 -4.44157e-08 0)
(0 -4.50526e-08 0)
(0 -4.57211e-08 0)
(0 -4.64193e-08 0)
(0 -4.71444e-08 0)
(0 -3.78226e-08 0)
(0 -3.78434e-08 0)
(0 -3.7885e-08 0)
(0 -3.79476e-08 0)
(0 -3.80313e-08 0)
(0 -3.81364e-08 0)
(0 -3.82632e-08 0)
(0 -3.84122e-08 0)
(0 -3.85838e-08 0)
(0 -3.87785e-08 0)
(0 -3.8997e-08 0)
(0 -3.924e-08 0)
(0 -3.95082e-08 0)
(0 -3.98026e-08 0)
(0 -4.01239e-08 0)
(0 -4.04732e-08 0)
(0 -4.08514e-08 0)
(0 -4.12595e-08 0)
(0 -4.16985e-08 0)
(0 -4.21692e-08 0)
(0 -4.26724e-08 0)
(0 -4.32087e-08 0)
(0 -4.37785e-08 0)
(0 -4.43816e-08 0)
(0 -4.50178e-08 0)
(0 -4.56859e-08 0)
(0 -4.63842e-08 0)
(0 -4.711e-08 0)
(0 -3.781e-08 0)
(0 -3.78307e-08 0)
(0 -3.78722e-08 0)
(0 -3.79346e-08 0)
(0 -3.80181e-08 0)
(0 -3.81229e-08 0)
(0 -3.82495e-08 0)
(0 -3.8398e-08 0)
(0 -3.85691e-08 0)
(0 -3.87633e-08 0)
(0 -3.89812e-08 0)
(0 -3.92234e-08 0)
(0 -3.94909e-08 0)
(0 -3.97843e-08 0)
(0 -4.01047e-08 0)
(0 -4.04529e-08 0)
(0 -4.083e-08 0)
(0 -4.12369e-08 0)
(0 -4.16747e-08 0)
(0 -4.21441e-08 0)
(0 -4.26461e-08 0)
(0 -4.31812e-08 0)
(0 -4.37498e-08 0)
(0 -4.43519e-08 0)
(0 -4.49873e-08 0)
(0 -4.5655e-08 0)
(0 -4.63532e-08 0)
(0 -4.70796e-08 0)
(0 -3.77993e-08 0)
(0 -3.782e-08 0)
(0 -3.78614e-08 0)
(0 -3.79237e-08 0)
(0 -3.8007e-08 0)
(0 -3.81116e-08 0)
(0 -3.82378e-08 0)
(0 -3.83861e-08 0)
(0 -3.85568e-08 0)
(0 -3.87505e-08 0)
(0 -3.89678e-08 0)
(0 -3.92094e-08 0)
(0 -3.94762e-08 0)
(0 -3.97689e-08 0)
(0 -4.00884e-08 0)
(0 -4.04358e-08 0)
(0 -4.08119e-08 0)
(0 -4.12178e-08 0)
(0 -4.16545e-08 0)
(0 -4.21229e-08 0)
(0 -4.26237e-08 0)
(0 -4.31578e-08 0)
(0 -4.37254e-08 0)
(0 -4.43267e-08 0)
(0 -4.49614e-08 0)
(0 -4.56286e-08 0)
(0 -4.63268e-08 0)
(0 -4.70536e-08 0)
(0 -3.77907e-08 0)
(0 -3.78113e-08 0)
(0 -3.78527e-08 0)
(0 -3.79148e-08 0)
(0 -3.7998e-08 0)
(0 -3.81024e-08 0)
(0 -3.82284e-08 0)
(0 -3.83763e-08 0)
(0 -3.85467e-08 0)
(0 -3.874e-08 0)
(0 -3.89569e-08 0)
(0 -3.91981e-08 0)
(0 -3.94643e-08 0)
(0 -3.97563e-08 0)
(0 -4.00752e-08 0)
(0 -4.04218e-08 0)
(0 -4.07971e-08 0)
(0 -4.12022e-08 0)
(0 -4.1638e-08 0)
(0 -4.21055e-08 0)
(0 -4.26055e-08 0)
(0 -4.31386e-08 0)
(0 -4.37054e-08 0)
(0 -4.4306e-08 0)
(0 -4.49401e-08 0)
(0 -4.5607e-08 0)
(0 -4.63051e-08 0)
(0 -4.70321e-08 0)
(0 -3.77841e-08 0)
(0 -3.78047e-08 0)
(0 -3.7846e-08 0)
(0 -3.7908e-08 0)
(0 -3.79911e-08 0)
(0 -3.80953e-08 0)
(0 -3.82211e-08 0)
(0 -3.83689e-08 0)
(0 -3.8539e-08 0)
(0 -3.8732e-08 0)
(0 -3.89485e-08 0)
(0 -3.91893e-08 0)
(0 -3.94551e-08 0)
(0 -3.97467e-08 0)
(0 -4.0065e-08 0)
(0 -4.04111e-08 0)
(0 -4.07858e-08 0)
(0 -4.11902e-08 0)
(0 -4.16253e-08 0)
(0 -4.20921e-08 0)
(0 -4.25914e-08 0)
(0 -4.31239e-08 0)
(0 -4.369e-08 0)
(0 -4.42901e-08 0)
(0 -4.49237e-08 0)
(0 -4.55902e-08 0)
(0 -4.62882e-08 0)
(0 -4.70154e-08 0)
(0 -3.77794e-08 0)
(0 -3.78e-08 0)
(0 -3.78413e-08 0)
(0 -3.79033e-08 0)
(0 -3.79863e-08 0)
(0 -3.80904e-08 0)
(0 -3.82161e-08 0)
(0 -3.83637e-08 0)
(0 -3.85336e-08 0)
(0 -3.87264e-08 0)
(0 -3.89427e-08 0)
(0 -3.91832e-08 0)
(0 -3.94487e-08 0)
(0 -3.97399e-08 0)
(0 -4.00579e-08 0)
(0 -4.04035e-08 0)
(0 -4.07778e-08 0)
(0 -4.11818e-08 0)
(0 -4.16165e-08 0)
(0 -4.20828e-08 0)
(0 -4.25816e-08 0)
(0 -4.31136e-08 0)
(0 -4.36793e-08 0)
(0 -4.42789e-08 0)
(0 -4.49122e-08 0)
(0 -4.55784e-08 0)
(0 -4.62763e-08 0)
(0 -4.70036e-08 0)
(0 -3.77768e-08 0)
(0 -3.77974e-08 0)
(0 -3.78387e-08 0)
(0 -3.79006e-08 0)
(0 -3.79836e-08 0)
(0 -3.80877e-08 0)
(0 -3.82133e-08 0)
(0 -3.83607e-08 0)
(0 -3.85306e-08 0)
(0 -3.87233e-08 0)
(0 -3.89394e-08 0)
(0 -3.91798e-08 0)
(0 -3.94451e-08 0)
(0 -3.97361e-08 0)
(0 -4.00539e-08 0)
(0 -4.03993e-08 0)
(0 -4.07734e-08 0)
(0 -4.11771e-08 0)
(0 -4.16115e-08 0)
(0 -4.20775e-08 0)
(0 -4.2576e-08 0)
(0 -4.31077e-08 0)
(0 -4.36731e-08 0)
(0 -4.42725e-08 0)
(0 -4.49056e-08 0)
(0 -4.55717e-08 0)
(0 -4.62695e-08 0)
(0 -4.69968e-08 0)
(0 -1.22233e-13 0)
(0 -1.62112e-13 0)
(0 -2.69642e-13 0)
(0 -5.89091e-13 0)
(0 -1.44792e-12 0)
(0 -3.16309e-12 0)
(0 -2.77033e-12 0)
(0 -6.82389e-12 0)
(0 -2.30338e-11 0)
(0 -1.28682e-10 0)
(0 -1.73487e-09 0)
(0 -2.49532e-09 0)
(0 -2.50408e-09 0)
(0 -3.07735e-09 0)
(0 -3.64797e-09 0)
(0 -4.47929e-09 0)
(0 -5.79577e-09 0)
(0 -6.91605e-09 0)
(0 -7.01202e-09 0)
(0 -7.84908e-09 0)
(0 -8.70255e-09 0)
(0 -9.72282e-09 0)
(0 -1.09471e-08 0)
(0 -1.21484e-08 0)
(0 -1.23666e-08 0)
(0 -1.32628e-08 0)
(0 -1.41999e-08 0)
(0 -1.52398e-08 0)
(0 -1.63836e-08 0)
(0 -1.75584e-08 0)
(0 -1.7882e-08 0)
(0 -1.87407e-08 0)
(0 -1.9653e-08 0)
(0 -2.06391e-08 0)
(0 -2.16944e-08 0)
(0 -2.27939e-08 0)
(0 -2.31942e-08 0)
(0 -2.39738e-08 0)
(0 -2.48107e-08 0)
(0 -2.57086e-08 0)
(0 -2.6662e-08 0)
(0 -2.76604e-08 0)
(0 -2.81056e-08 0)
(0 -2.87913e-08 0)
(0 -2.95326e-08 0)
(0 -3.03274e-08 0)
(0 -3.11703e-08 0)
(0 -3.20548e-08 0)
(0 -3.25143e-08 0)
(0 -3.31038e-08 0)
(0 -3.37443e-08 0)
(0 -3.44319e-08 0)
(0 -3.51617e-08 0)
(0 -3.59288e-08 0)
(0 -3.63761e-08 0)
(0 -3.68729e-08 0)
(0 -3.74147e-08 0)
(0 -3.79975e-08 0)
(0 -3.86169e-08 0)
(0 -3.92686e-08 0)
(0 -3.96828e-08 0)
(0 -4.00932e-08 0)
(0 -4.05421e-08 0)
(0 -4.1026e-08 0)
(0 -4.15411e-08 0)
(0 -4.20838e-08 0)
(0 -4.24496e-08 0)
(0 -4.27811e-08 0)
(0 -4.31448e-08 0)
(0 -4.35377e-08 0)
(0 -4.39568e-08 0)
(0 -4.4399e-08 0)
(0 -4.47063e-08 0)
(0 -4.49669e-08 0)
(0 -4.52538e-08 0)
(0 -4.55649e-08 0)
(0 -4.58975e-08 0)
(0 -4.62491e-08 0)
(0 -4.64922e-08 0)
(0 -4.66899e-08 0)
(0 -4.6909e-08 0)
(0 -4.71475e-08 0)
(0 -4.74036e-08 0)
(0 -4.76751e-08 0)
(0 -4.7852e-08 0)
(0 -4.79949e-08 0)
(0 -4.81547e-08 0)
(0 -4.83302e-08 0)
(0 -4.85196e-08 0)
(0 -4.87214e-08 0)
(0 -4.8833e-08 0)
(0 -4.89288e-08 0)
(0 -4.90378e-08 0)
(0 -4.91592e-08 0)
(0 -4.92915e-08 0)
(0 -4.94336e-08 0)
(0 -4.94833e-08 0)
(0 -4.95392e-08 0)
(0 -4.96053e-08 0)
(0 -4.96809e-08 0)
(0 -4.97651e-08 0)
(0 -4.98569e-08 0)
(0 -4.98497e-08 0)
(0 -4.98724e-08 0)
(0 -4.99029e-08 0)
(0 -4.99406e-08 0)
(0 -4.99848e-08 0)
(0 -5.00347e-08 0)
(0 -4.99771e-08 0)
(0 -4.99727e-08 0)
(0 -4.9974e-08 0)
(0 -4.99807e-08 0)
(0 -4.99922e-08 0)
(0 -5.00081e-08 0)
(0 -4.99071e-08 0)
(0 -4.98809e-08 0)
(0 -4.98589e-08 0)
(0 -4.98407e-08 0)
(0 -4.98261e-08 0)
(0 -4.98147e-08 0)
(0 -4.96778e-08 0)
(0 -4.96345e-08 0)
(0 -4.95941e-08 0)
(0 -4.95565e-08 0)
(0 -4.95214e-08 0)
(0 -4.94885e-08 0)
(0 -4.93232e-08 0)
(0 -4.92669e-08 0)
(0 -4.92125e-08 0)
(0 -4.91599e-08 0)
(0 -4.91091e-08 0)
(0 -4.90598e-08 0)
(0 -4.8555e-08 0)
(0 -4.79966e-08 0)
(0 -4.74037e-08 0)
(0 -4.67922e-08 0)
(0 -4.6175e-08 0)
(0 -4.55623e-08 0)
(0 -4.49623e-08 0)
(0 -4.43811e-08 0)
(0 -4.38233e-08 0)
(0 -4.32923e-08 0)
(0 -4.27902e-08 0)
(0 -4.23185e-08 0)
(0 -4.1878e-08 0)
(0 -4.1469e-08 0)
(0 -4.10913e-08 0)
(0 -4.07447e-08 0)
(0 -4.04285e-08 0)
(0 -4.01421e-08 0)
(0 -3.98848e-08 0)
(0 -3.96558e-08 0)
(0 -3.94544e-08 0)
(0 -3.92799e-08 0)
(0 -3.91317e-08 0)
(0 -3.9009e-08 0)
(0 -3.89116e-08 0)
(0 -3.88388e-08 0)
(0 -3.87905e-08 0)
(0 -3.87664e-08 0)
(0 -4.86164e-08 0)
(0 -4.80668e-08 0)
(0 -4.74798e-08 0)
(0 -4.68719e-08 0)
(0 -4.62565e-08 0)
(0 -4.56443e-08 0)
(0 -4.50437e-08 0)
(0 -4.44612e-08 0)
(0 -4.39016e-08 0)
(0 -4.33684e-08 0)
(0 -4.28639e-08 0)
(0 -4.23898e-08 0)
(0 -4.19469e-08 0)
(0 -4.15355e-08 0)
(0 -4.11555e-08 0)
(0 -4.08067e-08 0)
(0 -4.04885e-08 0)
(0 -4.02004e-08 0)
(0 -3.99414e-08 0)
(0 -3.9711e-08 0)
(0 -3.95084e-08 0)
(0 -3.93328e-08 0)
(0 -3.91836e-08 0)
(0 -3.90602e-08 0)
(0 -3.89621e-08 0)
(0 -3.88889e-08 0)
(0 -3.88403e-08 0)
(0 -3.88161e-08 0)
(0 -4.86789e-08 0)
(0 -4.81376e-08 0)
(0 -4.75562e-08 0)
(0 -4.69517e-08 0)
(0 -4.6338e-08 0)
(0 -4.57262e-08 0)
(0 -4.5125e-08 0)
(0 -4.45412e-08 0)
(0 -4.39797e-08 0)
(0 -4.34444e-08 0)
(0 -4.29376e-08 0)
(0 -4.24611e-08 0)
(0 -4.20158e-08 0)
(0 -4.1602e-08 0)
(0 -4.12198e-08 0)
(0 -4.08689e-08 0)
(0 -4.05488e-08 0)
(0 -4.02588e-08 0)
(0 -3.99983e-08 0)
(0 -3.97664e-08 0)
(0 -3.95625e-08 0)
(0 -3.93859e-08 0)
(0 -3.92358e-08 0)
(0 -3.91117e-08 0)
(0 -3.9013e-08 0)
(0 -3.89394e-08 0)
(0 -3.88905e-08 0)
(0 -3.88661e-08 0)
(0 -4.87425e-08 0)
(0 -4.8209e-08 0)
(0 -4.76329e-08 0)
(0 -4.70316e-08 0)
(0 -4.64194e-08 0)
(0 -4.58079e-08 0)
(0 -4.52061e-08 0)
(0 -4.46209e-08 0)
(0 -4.40577e-08 0)
(0 -4.35202e-08 0)
(0 -4.30112e-08 0)
(0 -4.25323e-08 0)
(0 -4.20846e-08 0)
(0 -4.16685e-08 0)
(0 -4.12841e-08 0)
(0 -4.09311e-08 0)
(0 -4.06091e-08 0)
(0 -4.03174e-08 0)
(0 -4.00553e-08 0)
(0 -3.9822e-08 0)
(0 -3.96169e-08 0)
(0 -3.94392e-08 0)
(0 -3.92882e-08 0)
(0 -3.91633e-08 0)
(0 -3.90641e-08 0)
(0 -3.899e-08 0)
(0 -3.89408e-08 0)
(0 -3.89163e-08 0)
(0 -4.88073e-08 0)
(0 -4.82811e-08 0)
(0 -4.77099e-08 0)
(0 -4.71116e-08 0)
(0 -4.65008e-08 0)
(0 -4.58894e-08 0)
(0 -4.52869e-08 0)
(0 -4.47003e-08 0)
(0 -4.41353e-08 0)
(0 -4.35957e-08 0)
(0 -4.30844e-08 0)
(0 -4.26032e-08 0)
(0 -4.21532e-08 0)
(0 -4.17348e-08 0)
(0 -4.13483e-08 0)
(0 -4.09933e-08 0)
(0 -4.06694e-08 0)
(0 -4.0376e-08 0)
(0 -4.01123e-08 0)
(0 -3.98777e-08 0)
(0 -3.96714e-08 0)
(0 -3.94926e-08 0)
(0 -3.93407e-08 0)
(0 -3.92151e-08 0)
(0 -3.91153e-08 0)
(0 -3.90408e-08 0)
(0 -3.89914e-08 0)
(0 -3.89667e-08 0)
(0 -4.88733e-08 0)
(0 -4.83539e-08 0)
(0 -4.77872e-08 0)
(0 -4.71915e-08 0)
(0 -4.65819e-08 0)
(0 -4.59706e-08 0)
(0 -4.53673e-08 0)
(0 -4.47794e-08 0)
(0 -4.42125e-08 0)
(0 -4.36709e-08 0)
(0 -4.31573e-08 0)
(0 -4.26738e-08 0)
(0 -4.22215e-08 0)
(0 -4.18009e-08 0)
(0 -4.14123e-08 0)
(0 -4.10553e-08 0)
(0 -4.07296e-08 0)
(0 -4.04345e-08 0)
(0 -4.01693e-08 0)
(0 -3.99333e-08 0)
(0 -3.97258e-08 0)
(0 -3.9546e-08 0)
(0 -3.93933e-08 0)
(0 -3.9267e-08 0)
(0 -3.91666e-08 0)
(0 -3.90917e-08 0)
(0 -3.9042e-08 0)
(0 -3.90172e-08 0)
(0 -6.22564e-14 0)
(0 -6.22546e-14 0)
(0 -6.22511e-14 0)
(0 -6.22459e-14 0)
(0 -6.22389e-14 0)
(0 -6.22302e-14 0)
(0 -6.22198e-14 0)
(0 -6.22076e-14 0)
(0 -6.21936e-14 0)
(0 -6.21779e-14 0)
(0 -6.21605e-14 0)
(0 -6.21414e-14 0)
(0 -6.21207e-14 0)
(0 -6.20982e-14 0)
(0 -6.20741e-14 0)
(0 -6.20484e-14 0)
(0 -6.2021e-14 0)
(0 -6.19919e-14 0)
(0 -6.19609e-14 0)
(0 -6.19279e-14 0)
(0 -6.18926e-14 0)
(0 -6.18544e-14 0)
(0 -6.18127e-14 0)
(0 -6.17668e-14 0)
(0 -6.17157e-14 0)
(0 -6.16587e-14 0)
(0 -6.15955e-14 0)
(0 -6.15268e-14 0)
(0 -6.14558e-14 0)
(0 -6.13895e-14 0)
(0 -6.13423e-14 0)
(0 -6.13399e-14 0)
(0 -6.14269e-14 0)
(0 -6.16822e-14 0)
(0 -6.22484e-14 0)
(0 -6.33291e-14 0)
(0 -6.53853e-14 0)
(0 -6.91991e-14 0)
(0 -7.69445e-14 0)
(0 -9.43299e-14 0)
(0 -2.64407e-13 0)
(0 -2.64398e-13 0)
(0 -2.64382e-13 0)
(0 -2.64357e-13 0)
(0 -2.64323e-13 0)
(0 -2.64282e-13 0)
(0 -2.64232e-13 0)
(0 -2.64175e-13 0)
(0 -2.64109e-13 0)
(0 -2.64037e-13 0)
(0 -2.63957e-13 0)
(0 -2.6387e-13 0)
(0 -2.63777e-13 0)
(0 -2.63677e-13 0)
(0 -2.63571e-13 0)
(0 -2.63458e-13 0)
(0 -2.63337e-13 0)
(0 -2.63206e-13 0)
(0 -2.63062e-13 0)
(0 -2.62899e-13 0)
(0 -2.62712e-13 0)
(0 -2.62492e-13 0)
(0 -2.62228e-13 0)
(0 -2.61909e-13 0)
(0 -2.61528e-13 0)
(0 -2.61083e-13 0)
(0 -2.60592e-13 0)
(0 -2.60101e-13 0)
(0 -2.59714e-13 0)
(0 -2.59619e-13 0)
(0 -2.60148e-13 0)
(0 -2.61864e-13 0)
(0 -2.65736e-13 0)
(0 -2.73503e-13 0)
(0 -2.87959e-13 0)
(0 -3.14484e-13 0)
(0 -3.64712e-13 0)
(0 -4.66334e-13 0)
(0 -6.99522e-13 0)
(0 -1.34706e-12 0)
(0 -1.96984e-11 0)
(0 -1.96982e-11 0)
(0 -1.96978e-11 0)
(0 -1.96972e-11 0)
(0 -1.96965e-11 0)
(0 -1.96956e-11 0)
(0 -1.96946e-11 0)
(0 -1.96935e-11 0)
(0 -1.96923e-11 0)
(0 -1.96911e-11 0)
(0 -1.96899e-11 0)
(0 -1.96887e-11 0)
(0 -1.96877e-11 0)
(0 -1.96867e-11 0)
(0 -1.96857e-11 0)
(0 -1.96846e-11 0)
(0 -1.96831e-11 0)
(0 -1.96809e-11 0)
(0 -1.96774e-11 0)
(0 -1.96717e-11 0)
(0 -1.96629e-11 0)
(0 -1.96497e-11 0)
(0 -1.96309e-11 0)
(0 -1.96056e-11 0)
(0 -1.95738e-11 0)
(0 -1.95374e-11 0)
(0 -1.95017e-11 0)
(0 -1.9478e-11 0)
(0 -1.94874e-11 0)
(0 -1.95665e-11 0)
(0 -1.97776e-11 0)
(0 -2.02264e-11 0)
(0 -2.10971e-11 0)
(0 -2.2716e-11 0)
(0 -2.57378e-11 0)
(0 -3.16396e-11 0)
(0 -4.44133e-11 0)
(0 -7.82446e-11 0)
(0 -2.13009e-10 0)
(0 -1.00491e-09 0)
(0 -3.38075e-09 0)
(0 -3.38062e-09 0)
(0 -3.38037e-09 0)
(0 -3.38e-09 0)
(0 -3.37951e-09 0)
(0 -3.37889e-09 0)
(0 -3.37815e-09 0)
(0 -3.37729e-09 0)
(0 -3.3763e-09 0)
(0 -3.3752e-09 0)
(0 -3.37398e-09 0)
(0 -3.37264e-09 0)
(0 -3.37119e-09 0)
(0 -3.36962e-09 0)
(0 -3.36794e-09 0)
(0 -3.36614e-09 0)
(0 -3.36421e-09 0)
(0 -3.36216e-09 0)
(0 -3.35998e-09 0)
(0 -3.35765e-09 0)
(0 -3.35517e-09 0)
(0 -3.35255e-09 0)
(0 -3.3498e-09 0)
(0 -3.34697e-09 0)
(0 -3.34415e-09 0)
(0 -3.34157e-09 0)
(0 -3.33956e-09 0)
(0 -3.33873e-09 0)
(0 -3.34006e-09 0)
(0 -3.34509e-09 0)
(0 -3.35625e-09 0)
(0 -3.3773e-09 0)
(0 -3.41405e-09 0)
(0 -3.4754e-09 0)
(0 -3.57553e-09 0)
(0 -3.73751e-09 0)
(0 -3.99998e-09 0)
(0 -4.42804e-09 0)
(0 -5.11067e-09 0)
(0 -5.98554e-09 0)
(0 -8.50829e-09 0)
(0 -8.50798e-09 0)
(0 -8.50737e-09 0)
(0 -8.50644e-09 0)
(0 -8.50522e-09 0)
(0 -8.50368e-09 0)
(0 -8.50184e-09 0)
(0 -8.49969e-09 0)
(0 -8.49725e-09 0)
(0 -8.4945e-09 0)
(0 -8.49146e-09 0)
(0 -8.48812e-09 0)
(0 -8.48448e-09 0)
(0 -8.48055e-09 0)
(0 -8.47634e-09 0)
(0 -8.47183e-09 0)
(0 -8.46704e-09 0)
(0 -8.46197e-09 0)
(0 -8.4566e-09 0)
(0 -8.45097e-09 0)
(0 -8.44508e-09 0)
(0 -8.43897e-09 0)
(0 -8.43272e-09 0)
(0 -8.42649e-09 0)
(0 -8.42051e-09 0)
(0 -8.41521e-09 0)
(0 -8.41129e-09 0)
(0 -8.40982e-09 0)
(0 -8.4125e-09 0)
(0 -8.42191e-09 0)
(0 -8.44189e-09 0)
(0 -8.47819e-09 0)
(0 -8.53921e-09 0)
(0 -8.63716e-09 0)
(0 -8.78977e-09 0)
(0 -9.02247e-09 0)
(0 -9.3706e-09 0)
(0 -9.87856e-09 0)
(0 -1.05817e-08 0)
(0 -1.14419e-08 0)
(0 -1.4223e-08 0)
(0 -1.42225e-08 0)
(0 -1.42214e-08 0)
(0 -1.42198e-08 0)
(0 -1.42176e-08 0)
(0 -1.4215e-08 0)
(0 -1.42118e-08 0)
(0 -1.4208e-08 0)
(0 -1.42038e-08 0)
(0 -1.4199e-08 0)
(0 -1.41937e-08 0)
(0 -1.41879e-08 0)
(0 -1.41816e-08 0)
(0 -1.41747e-08 0)
(0 -1.41674e-08 0)
(0 -1.41595e-08 0)
(0 -1.41512e-08 0)
(0 -1.41424e-08 0)
(0 -1.41331e-08 0)
(0 -1.41235e-08 0)
(0 -1.41134e-08 0)
(0 -1.41031e-08 0)
(0 -1.40927e-08 0)
(0 -1.40825e-08 0)
(0 -1.40728e-08 0)
(0 -1.40644e-08 0)
(0 -1.40583e-08 0)
(0 -1.40558e-08 0)
(0 -1.40594e-08 0)
(0 -1.40722e-08 0)
(0 -1.40991e-08 0)
(0 -1.41467e-08 0)
(0 -1.42242e-08 0)
(0 -1.43445e-08 0)
(0 -1.45245e-08 0)
(0 -1.47856e-08 0)
(0 -1.51535e-08 0)
(0 -1.5653e-08 0)
(0 -1.62957e-08 0)
(0 -1.70564e-08 0)
(0 -1.99273e-08 0)
(0 -1.99265e-08 0)
(0 -1.99249e-08 0)
(0 -1.99226e-08 0)
(0 -1.99194e-08 0)
(0 -1.99155e-08 0)
(0 -1.99108e-08 0)
(0 -1.99054e-08 0)
(0 -1.98991e-08 0)
(0 -1.98921e-08 0)
(0 -1.98843e-08 0)
(0 -1.98757e-08 0)
(0 -1.98664e-08 0)
(0 -1.98564e-08 0)
(0 -1.98456e-08 0)
(0 -1.98341e-08 0)
(0 -1.98218e-08 0)
(0 -1.9809e-08 0)
(0 -1.97954e-08 0)
(0 -1.97813e-08 0)
(0 -1.97668e-08 0)
(0 -1.97519e-08 0)
(0 -1.9737e-08 0)
(0 -1.97225e-08 0)
(0 -1.97088e-08 0)
(0 -1.96968e-08 0)
(0 -1.96879e-08 0)
(0 -1.96837e-08 0)
(0 -1.9687e-08 0)
(0 -1.97012e-08 0)
(0 -1.97314e-08 0)
(0 -1.97845e-08 0)
(0 -1.98693e-08 0)
(0 -1.99975e-08 0)
(0 -2.01832e-08 0)
(0 -2.04429e-08 0)
(0 -2.07936e-08 0)
(0 -2.12487e-08 0)
(0 -2.18118e-08 0)
(0 -2.24687e-08 0)
(0 -2.53196e-08 0)
(0 -2.53185e-08 0)
(0 -2.53165e-08 0)
(0 -2.53133e-08 0)
(0 -2.53092e-08 0)
(0 -2.5304e-08 0)
(0 -2.52977e-08 0)
(0 -2.52904e-08 0)
(0 -2.52821e-08 0)
(0 -2.52728e-08 0)
(0 -2.52624e-08 0)
(0 -2.52511e-08 0)
(0 -2.52387e-08 0)
(0 -2.52253e-08 0)
(0 -2.52109e-08 0)
(0 -2.51956e-08 0)
(0 -2.51794e-08 0)
(0 -2.51623e-08 0)
(0 -2.51444e-08 0)
(0 -2.51257e-08 0)
(0 -2.51065e-08 0)
(0 -2.5087e-08 0)
(0 -2.50674e-08 0)
(0 -2.50483e-08 0)
(0 -2.50303e-08 0)
(0 -2.50144e-08 0)
(0 -2.5002e-08 0)
(0 -2.49951e-08 0)
(0 -2.49964e-08 0)
(0 -2.50095e-08 0)
(0 -2.50392e-08 0)
(0 -2.5092e-08 0)
(0 -2.51759e-08 0)
(0 -2.53004e-08 0)
(0 -2.5477e-08 0)
(0 -2.57176e-08 0)
(0 -2.60335e-08 0)
(0 -2.64326e-08 0)
(0 -2.69165e-08 0)
(0 -2.7478e-08 0)
(0 -3.0245e-08 0)
(0 -3.02437e-08 0)
(0 -3.02411e-08 0)
(0 -3.02372e-08 0)
(0 -3.0232e-08 0)
(0 -3.02255e-08 0)
(0 -3.02178e-08 0)
(0 -3.02087e-08 0)
(0 -3.01983e-08 0)
(0 -3.01867e-08 0)
(0 -3.01738e-08 0)
(0 -3.01596e-08 0)
(0 -3.01442e-08 0)
(0 -3.01275e-08 0)
(0 -3.01097e-08 0)
(0 -3.00906e-08 0)
(0 -3.00704e-08 0)
(0 -3.00491e-08 0)
(0 -3.00268e-08 0)
(0 -3.00037e-08 0)
(0 -2.99798e-08 0)
(0 -2.99556e-08 0)
(0 -2.99313e-08 0)
(0 -2.99075e-08 0)
(0 -2.98849e-08 0)
(0 -2.98647e-08 0)
(0 -2.98483e-08 0)
(0 -2.98375e-08 0)
(0 -2.98352e-08 0)
(0 -2.98447e-08 0)
(0 -2.98706e-08 0)
(0 -2.99184e-08 0)
(0 -2.99948e-08 0)
(0 -3.0108e-08 0)
(0 -3.02664e-08 0)
(0 -3.04789e-08 0)
(0 -3.07533e-08 0)
(0 -3.10947e-08 0)
(0 -3.15045e-08 0)
(0 -3.19795e-08 0)
(0 -3.46299e-08 0)
(0 -3.46284e-08 0)
(0 -3.46253e-08 0)
(0 -3.46206e-08 0)
(0 -3.46145e-08 0)
(0 -3.46068e-08 0)
(0 -3.45975e-08 0)
(0 -3.45867e-08 0)
(0 -3.45744e-08 0)
(0 -3.45606e-08 0)
(0 -3.45453e-08 0)
(0 -3.45284e-08 0)
(0 -3.45101e-08 0)
(0 -3.44902e-08 0)
(0 -3.4469e-08 0)
(0 -3.44463e-08 0)
(0 -3.44223e-08 0)
(0 -3.4397e-08 0)
(0 -3.43705e-08 0)
(0 -3.43429e-08 0)
(0 -3.43146e-08 0)
(0 -3.42857e-08 0)
(0 -3.42568e-08 0)
(0 -3.42283e-08 0)
(0 -3.4201e-08 0)
(0 -3.41761e-08 0)
(0 -3.4155e-08 0)
(0 -3.41395e-08 0)
(0 -3.41321e-08 0)
(0 -3.41361e-08 0)
(0 -3.41553e-08 0)
(0 -3.41945e-08 0)
(0 -3.42594e-08 0)
(0 -3.43562e-08 0)
(0 -3.44917e-08 0)
(0 -3.46723e-08 0)
(0 -3.49036e-08 0)
(0 -3.51894e-08 0)
(0 -3.55312e-08 0)
(0 -3.59277e-08 0)
(0 -3.84484e-08 0)
(0 -3.84466e-08 0)
(0 -3.84431e-08 0)
(0 -3.84378e-08 0)
(0 -3.84307e-08 0)
(0 -3.84218e-08 0)
(0 -3.84112e-08 0)
(0 -3.83988e-08 0)
(0 -3.83847e-08 0)
(0 -3.83688e-08 0)
(0 -3.83511e-08 0)
(0 -3.83318e-08 0)
(0 -3.83107e-08 0)
(0 -3.82879e-08 0)
(0 -3.82635e-08 0)
(0 -3.82374e-08 0)
(0 -3.82098e-08 0)
(0 -3.81807e-08 0)
(0 -3.81502e-08 0)
(0 -3.81186e-08 0)
(0 -3.8086e-08 0)
(0 -3.80527e-08 0)
(0 -3.80192e-08 0)
(0 -3.7986e-08 0)
(0 -3.7954e-08 0)
(0 -3.79242e-08 0)
(0 -3.78979e-08 0)
(0 -3.78769e-08 0)
(0 -3.78634e-08 0)
(0 -3.78603e-08 0)
(0 -3.78709e-08 0)
(0 -3.78993e-08 0)
(0 -3.79499e-08 0)
(0 -3.80279e-08 0)
(0 -3.81383e-08 0)
(0 -3.82861e-08 0)
(0 -3.84754e-08 0)
(0 -3.87092e-08 0)
(0 -3.89887e-08 0)
(0 -3.93138e-08 0)
(0 -4.17036e-08 0)
(0 -4.17016e-08 0)
(0 -4.16977e-08 0)
(0 -4.16917e-08 0)
(0 -4.16838e-08 0)
(0 -4.16739e-08 0)
(0 -4.1662e-08 0)
(0 -4.16481e-08 0)
(0 -4.16323e-08 0)
(0 -4.16145e-08 0)
(0 -4.15947e-08 0)
(0 -4.15731e-08 0)
(0 -4.15495e-08 0)
(0 -4.1524e-08 0)
(0 -4.14966e-08 0)
(0 -4.14674e-08 0)
(0 -4.14365e-08 0)
(0 -4.14039e-08 0)
(0 -4.13698e-08 0)
(0 -4.13343e-08 0)
(0 -4.12977e-08 0)
(0 -4.12602e-08 0)
(0 -4.12224e-08 0)
(0 -4.11847e-08 0)
(0 -4.1148e-08 0)
(0 -4.11131e-08 0)
(0 -4.10814e-08 0)
(0 -4.10544e-08 0)
(0 -4.10341e-08 0)
(0 -4.1023e-08 0)
(0 -4.10239e-08 0)
(0 -4.104e-08 0)
(0 -4.10752e-08 0)
(0 -4.11333e-08 0)
(0 -4.12183e-08 0)
(0 -4.1334e-08 0)
(0 -4.14835e-08 0)
(0 -4.16692e-08 0)
(0 -4.18923e-08 0)
(0 -4.21527e-08 0)
(0 -4.44168e-08 0)
(0 -4.44146e-08 0)
(0 -4.44103e-08 0)
(0 -4.44038e-08 0)
(0 -4.43951e-08 0)
(0 -4.43842e-08 0)
(0 -4.43712e-08 0)
(0 -4.4356e-08 0)
(0 -4.43386e-08 0)
(0 -4.43191e-08 0)
(0 -4.42975e-08 0)
(0 -4.42738e-08 0)
(0 -4.42479e-08 0)
(0 -4.422e-08 0)
(0 -4.419e-08 0)
(0 -4.4158e-08 0)
(0 -4.41241e-08 0)
(0 -4.40884e-08 0)
(0 -4.40509e-08 0)
(0 -4.40119e-08 0)
(0 -4.39716e-08 0)
(0 -4.39303e-08 0)
(0 -4.38884e-08 0)
(0 -4.38464e-08 0)
(0 -4.3805e-08 0)
(0 -4.37652e-08 0)
(0 -4.3728e-08 0)
(0 -4.36948e-08 0)
(0 -4.36674e-08 0)
(0 -4.36478e-08 0)
(0 -4.36384e-08 0)
(0 -4.36418e-08 0)
(0 -4.36611e-08 0)
(0 -4.36994e-08 0)
(0 -4.37598e-08 0)
(0 -4.3845e-08 0)
(0 -4.39577e-08 0)
(0 -4.40996e-08 0)
(0 -4.42717e-08 0)
(0 -4.44742e-08 0)
(0 -4.6621e-08 0)
(0 -4.66186e-08 0)
(0 -4.6614e-08 0)
(0 -4.66069e-08 0)
(0 -4.65976e-08 0)
(0 -4.65859e-08 0)
(0 -4.65718e-08 0)
(0 -4.65555e-08 0)
(0 -4.65368e-08 0)
(0 -4.65158e-08 0)
(0 -4.64925e-08 0)
(0 -4.64669e-08 0)
(0 -4.64391e-08 0)
(0 -4.6409e-08 0)
(0 -4.63767e-08 0)
(0 -4.63422e-08 0)
(0 -4.63057e-08 0)
(0 -4.62671e-08 0)
(0 -4.62267e-08 0)
(0 -4.61846e-08 0)
(0 -4.6141e-08 0)
(0 -4.60961e-08 0)
(0 -4.60505e-08 0)
(0 -4.60045e-08 0)
(0 -4.59587e-08 0)
(0 -4.59141e-08 0)
(0 -4.58715e-08 0)
(0 -4.58322e-08 0)
(0 -4.57977e-08 0)
(0 -4.57696e-08 0)
(0 -4.57499e-08 0)
(0 -4.57408e-08 0)
(0 -4.57447e-08 0)
(0 -4.5764e-08 0)
(0 -4.58011e-08 0)
(0 -4.58582e-08 0)
(0 -4.59374e-08 0)
(0 -4.60398e-08 0)
(0 -4.61664e-08 0)
(0 -4.63174e-08 0)
(0 -4.83565e-08 0)
(0 -4.8354e-08 0)
(0 -4.8349e-08 0)
(0 -4.83416e-08 0)
(0 -4.83316e-08 0)
(0 -4.83192e-08 0)
(0 -4.83043e-08 0)
(0 -4.8287e-08 0)
(0 -4.82671e-08 0)
(0 -4.82449e-08 0)
(0 -4.82201e-08 0)
(0 -4.8193e-08 0)
(0 -4.81634e-08 0)
(0 -4.81314e-08 0)
(0 -4.80972e-08 0)
(0 -4.80606e-08 0)
(0 -4.80217e-08 0)
(0 -4.79808e-08 0)
(0 -4.79378e-08 0)
(0 -4.78929e-08 0)
(0 -4.78463e-08 0)
(0 -4.77984e-08 0)
(0 -4.77493e-08 0)
(0 -4.76997e-08 0)
(0 -4.765e-08 0)
(0 -4.76009e-08 0)
(0 -4.75532e-08 0)
(0 -4.75081e-08 0)
(0 -4.74667e-08 0)
(0 -4.74304e-08 0)
(0 -4.74009e-08 0)
(0 -4.73798e-08 0)
(0 -4.73692e-08 0)
(0 -4.73708e-08 0)
(0 -4.73866e-08 0)
(0 -4.74183e-08 0)
(0 -4.74674e-08 0)
(0 -4.75349e-08 0)
(0 -4.76214e-08 0)
(0 -4.77273e-08 0)
(0 -4.96682e-08 0)
(0 -4.96655e-08 0)
(0 -4.96603e-08 0)
(0 -4.96525e-08 0)
(0 -4.96421e-08 0)
(0 -4.96291e-08 0)
(0 -4.96135e-08 0)
(0 -4.95953e-08 0)
(0 -4.95745e-08 0)
(0 -4.95511e-08 0)
(0 -4.95252e-08 0)
(0 -4.94967e-08 0)
(0 -4.94657e-08 0)
(0 -4.94322e-08 0)
(0 -4.93962e-08 0)
(0 -4.93578e-08 0)
(0 -4.93171e-08 0)
(0 -4.92741e-08 0)
(0 -4.92289e-08 0)
(0 -4.91817e-08 0)
(0 -4.91326e-08 0)
(0 -4.90819e-08 0)
(0 -4.903e-08 0)
(0 -4.89771e-08 0)
(0 -4.89238e-08 0)
(0 -4.88706e-08 0)
(0 -4.88184e-08 0)
(0 -4.87678e-08 0)
(0 -4.87201e-08 0)
(0 -4.86762e-08 0)
(0 -4.86376e-08 0)
(0 -4.86056e-08 0)
(0 -4.85817e-08 0)
(0 -4.85673e-08 0)
(0 -4.85641e-08 0)
(0 -4.85732e-08 0)
(0 -4.85958e-08 0)
(0 -4.86328e-08 0)
(0 -4.86846e-08 0)
(0 -4.87514e-08 0)
(0 -5.0603e-08 0)
(0 -5.06003e-08 0)
(0 -5.05949e-08 0)
(0 -5.05868e-08 0)
(0 -5.0576e-08 0)
(0 -5.05625e-08 0)
(0 -5.05463e-08 0)
(0 -5.05274e-08 0)
(0 -5.05058e-08 0)
(0 -5.04816e-08 0)
(0 -5.04547e-08 0)
(0 -5.04251e-08 0)
(0 -5.0393e-08 0)
(0 -5.03582e-08 0)
(0 -5.03209e-08 0)
(0 -5.0281e-08 0)
(0 -5.02387e-08 0)
(0 -5.0194e-08 0)
(0 -5.0147e-08 0)
(0 -5.00979e-08 0)
(0 -5.00468e-08 0)
(0 -4.99938e-08 0)
(0 -4.99394e-08 0)
(0 -4.98838e-08 0)
(0 -4.98273e-08 0)
(0 -4.97707e-08 0)
(0 -4.97143e-08 0)
(0 -4.9659e-08 0)
(0 -4.96056e-08 0)
(0 -4.95549e-08 0)
(0 -4.95082e-08 0)
(0 -4.94664e-08 0)
(0 -4.94307e-08 0)
(0 -4.94023e-08 0)
(0 -4.93824e-08 0)
(0 -4.93719e-08 0)
(0 -4.93717e-08 0)
(0 -4.93825e-08 0)
(0 -4.94047e-08 0)
(0 -4.94383e-08 0)
(0 -5.12085e-08 0)
(0 -5.12057e-08 0)
(0 -5.12002e-08 0)
(0 -5.11918e-08 0)
(0 -5.11807e-08 0)
(0 -5.11668e-08 0)
(0 -5.11502e-08 0)
(0 -5.11308e-08 0)
(0 -5.11086e-08 0)
(0 -5.10837e-08 0)
(0 -5.10561e-08 0)
(0 -5.10257e-08 0)
(0 -5.09927e-08 0)
(0 -5.09569e-08 0)
(0 -5.09185e-08 0)
(0 -5.08776e-08 0)
(0 -5.08341e-08 0)
(0 -5.07881e-08 0)
(0 -5.07397e-08 0)
(0 -5.0689e-08 0)
(0 -5.06362e-08 0)
(0 -5.05815e-08 0)
(0 -5.0525e-08 0)
(0 -5.04671e-08 0)
(0 -5.04081e-08 0)
(0 -5.03485e-08 0)
(0 -5.02886e-08 0)
(0 -5.02292e-08 0)
(0 -5.01709e-08 0)
(0 -5.01144e-08 0)
(0 -5.00606e-08 0)
(0 -5.00103e-08 0)
(0 -4.99645e-08 0)
(0 -4.99241e-08 0)
(0 -4.98899e-08 0)
(0 -4.98628e-08 0)
(0 -4.98433e-08 0)
(0 -4.98321e-08 0)
(0 -4.98294e-08 0)
(0 -4.98353e-08 0)
(0 -5.15313e-08 0)
(0 -5.15284e-08 0)
(0 -5.15228e-08 0)
(0 -5.15143e-08 0)
(0 -5.15029e-08 0)
(0 -5.14888e-08 0)
(0 -5.14718e-08 0)
(0 -5.1452e-08 0)
(0 -5.14294e-08 0)
(0 -5.14041e-08 0)
(0 -5.13759e-08 0)
(0 -5.13449e-08 0)
(0 -5.13112e-08 0)
(0 -5.12748e-08 0)
(0 -5.12357e-08 0)
(0 -5.11939e-08 0)
(0 -5.11495e-08 0)
(0 -5.11025e-08 0)
(0 -5.10531e-08 0)
(0 -5.10013e-08 0)
(0 -5.09473e-08 0)
(0 -5.08912e-08 0)
(0 -5.08332e-08 0)
(0 -5.07735e-08 0)
(0 -5.07125e-08 0)
(0 -5.06504e-08 0)
(0 -5.05878e-08 0)
(0 -5.0525e-08 0)
(0 -5.04627e-08 0)
(0 -5.04013e-08 0)
(0 -5.03416e-08 0)
(0 -5.02843e-08 0)
(0 -5.023e-08 0)
(0 -5.01795e-08 0)
(0 -5.01335e-08 0)
(0 -5.00925e-08 0)
(0 -5.00571e-08 0)
(0 -5.00277e-08 0)
(0 -5.00045e-08 0)
(0 -4.99877e-08 0)
(0 -5.16158e-08 0)
(0 -5.16129e-08 0)
(0 -5.16072e-08 0)
(0 -5.15986e-08 0)
(0 -5.15871e-08 0)
(0 -5.15728e-08 0)
(0 -5.15556e-08 0)
(0 -5.15356e-08 0)
(0 -5.15127e-08 0)
(0 -5.1487e-08 0)
(0 -5.14585e-08 0)
(0 -5.14272e-08 0)
(0 -5.13931e-08 0)
(0 -5.13562e-08 0)
(0 -5.13166e-08 0)
(0 -5.12743e-08 0)
(0 -5.12293e-08 0)
(0 -5.11818e-08 0)
(0 -5.11317e-08 0)
(0 -5.10792e-08 0)
(0 -5.10243e-08 0)
(0 -5.09672e-08 0)
(0 -5.09081e-08 0)
(0 -5.08472e-08 0)
(0 -5.07847e-08 0)
(0 -5.07208e-08 0)
(0 -5.0656e-08 0)
(0 -5.05906e-08 0)
(0 -5.0525e-08 0)
(0 -5.04598e-08 0)
(0 -5.03954e-08 0)
(0 -5.03323e-08 0)
(0 -5.02712e-08 0)
(0 -5.02126e-08 0)
(0 -5.01569e-08 0)
(0 -5.01048e-08 0)
(0 -5.00566e-08 0)
(0 -5.00125e-08 0)
(0 -4.99729e-08 0)
(0 -4.99378e-08 0)
(0 -5.15037e-08 0)
(0 -5.15009e-08 0)
(0 -5.14951e-08 0)
(0 -5.14864e-08 0)
(0 -5.14749e-08 0)
(0 -5.14605e-08 0)
(0 -5.14432e-08 0)
(0 -5.14231e-08 0)
(0 -5.14001e-08 0)
(0 -5.13742e-08 0)
(0 -5.13455e-08 0)
(0 -5.1314e-08 0)
(0 -5.12797e-08 0)
(0 -5.12427e-08 0)
(0 -5.12028e-08 0)
(0 -5.11603e-08 0)
(0 -5.1115e-08 0)
(0 -5.10671e-08 0)
(0 -5.10167e-08 0)
(0 -5.09638e-08 0)
(0 -5.09085e-08 0)
(0 -5.08508e-08 0)
(0 -5.07911e-08 0)
(0 -5.07294e-08 0)
(0 -5.06658e-08 0)
(0 -5.06008e-08 0)
(0 -5.05344e-08 0)
(0 -5.04671e-08 0)
(0 -5.03992e-08 0)
(0 -5.0331e-08 0)
(0 -5.02629e-08 0)
(0 -5.01955e-08 0)
(0 -5.01291e-08 0)
(0 -5.00641e-08 0)
(0 -5.00009e-08 0)
(0 -4.994e-08 0)
(0 -4.98817e-08 0)
(0 -4.98262e-08 0)
(0 -4.97736e-08 0)
(0 -4.97242e-08 0)
(0 -5.12332e-08 0)
(0 -5.12303e-08 0)
(0 -5.12245e-08 0)
(0 -5.12159e-08 0)
(0 -5.12043e-08 0)
(0 -5.11899e-08 0)
(0 -5.11726e-08 0)
(0 -5.11525e-08 0)
(0 -5.11295e-08 0)
(0 -5.11036e-08 0)
(0 -5.10749e-08 0)
(0 -5.10434e-08 0)
(0 -5.10091e-08 0)
(0 -5.0972e-08 0)
(0 -5.09322e-08 0)
(0 -5.08896e-08 0)
(0 -5.08444e-08 0)
(0 -5.07965e-08 0)
(0 -5.0746e-08 0)
(0 -5.0693e-08 0)
(0 -5.06375e-08 0)
(0 -5.05797e-08 0)
(0 -5.05197e-08 0)
(0 -5.04576e-08 0)
(0 -5.03936e-08 0)
(0 -5.03278e-08 0)
(0 -5.02605e-08 0)
(0 -5.0192e-08 0)
(0 -5.01225e-08 0)
(0 -5.00522e-08 0)
(0 -4.99816e-08 0)
(0 -4.99109e-08 0)
(0 -4.98406e-08 0)
(0 -4.97708e-08 0)
(0 -4.97021e-08 0)
(0 -4.96346e-08 0)
(0 -4.95686e-08 0)
(0 -4.95043e-08 0)
(0 -4.9442e-08 0)
(0 -4.93816e-08 0)
(0 -4.89405e-08 0)
(0 -4.84274e-08 0)
(0 -4.78647e-08 0)
(0 -4.72713e-08 0)
(0 -4.66627e-08 0)
(0 -4.60514e-08 0)
(0 -4.54472e-08 0)
(0 -4.48578e-08 0)
(0 -4.42892e-08 0)
(0 -4.37455e-08 0)
(0 -4.32297e-08 0)
(0 -4.27439e-08 0)
(0 -4.22894e-08 0)
(0 -4.18667e-08 0)
(0 -4.1476e-08 0)
(0 -4.11171e-08 0)
(0 -4.07895e-08 0)
(0 -4.04928e-08 0)
(0 -4.02261e-08 0)
(0 -3.99889e-08 0)
(0 -3.97802e-08 0)
(0 -3.95994e-08 0)
(0 -3.94458e-08 0)
(0 -3.93188e-08 0)
(0 -3.92179e-08 0)
(0 -3.91426e-08 0)
(0 -3.90926e-08 0)
(0 -3.90677e-08 0)
(0 -4.90089e-08 0)
(0 -4.85014e-08 0)
(0 -4.79424e-08 0)
(0 -4.7351e-08 0)
(0 -4.67432e-08 0)
(0 -4.61316e-08 0)
(0 -4.55265e-08 0)
(0 -4.49357e-08 0)
(0 -4.43652e-08 0)
(0 -4.38194e-08 0)
(0 -4.33015e-08 0)
(0 -4.28136e-08 0)
(0 -4.23568e-08 0)
(0 -4.1932e-08 0)
(0 -4.15393e-08 0)
(0 -4.11784e-08 0)
(0 -4.08492e-08 0)
(0 -4.05508e-08 0)
(0 -4.02827e-08 0)
(0 -4.00442e-08 0)
(0 -3.98344e-08 0)
(0 -3.96526e-08 0)
(0 -3.94982e-08 0)
(0 -3.93706e-08 0)
(0 -3.92691e-08 0)
(0 -3.91934e-08 0)
(0 -3.91431e-08 0)
(0 -3.91181e-08 0)
(0 -4.90785e-08 0)
(0 -4.8576e-08 0)
(0 -4.80201e-08 0)
(0 -4.74304e-08 0)
(0 -4.68231e-08 0)
(0 -4.62112e-08 0)
(0 -4.56051e-08 0)
(0 -4.50128e-08 0)
(0 -4.44405e-08 0)
(0 -4.38927e-08 0)
(0 -4.33727e-08 0)
(0 -4.28825e-08 0)
(0 -4.24237e-08 0)
(0 -4.19968e-08 0)
(0 -4.16021e-08 0)
(0 -4.12394e-08 0)
(0 -4.09084e-08 0)
(0 -4.06085e-08 0)
(0 -4.0339e-08 0)
(0 -4.00992e-08 0)
(0 -3.98883e-08 0)
(0 -3.97056e-08 0)
(0 -3.95504e-08 0)
(0 -3.94221e-08 0)
(0 -3.93201e-08 0)
(0 -3.92441e-08 0)
(0 -3.91935e-08 0)
(0 -3.91683e-08 0)
(0 -4.91491e-08 0)
(0 -4.86509e-08 0)
(0 -4.80978e-08 0)
(0 -4.75095e-08 0)
(0 -4.69025e-08 0)
(0 -4.62901e-08 0)
(0 -4.56829e-08 0)
(0 -4.50891e-08 0)
(0 -4.4515e-08 0)
(0 -4.39652e-08 0)
(0 -4.3443e-08 0)
(0 -4.29508e-08 0)
(0 -4.24898e-08 0)
(0 -4.20609e-08 0)
(0 -4.16643e-08 0)
(0 -4.12998e-08 0)
(0 -4.09672e-08 0)
(0 -4.06658e-08 0)
(0 -4.03949e-08 0)
(0 -4.01539e-08 0)
(0 -3.99419e-08 0)
(0 -3.97583e-08 0)
(0 -3.96023e-08 0)
(0 -3.94734e-08 0)
(0 -3.93709e-08 0)
(0 -3.92944e-08 0)
(0 -3.92437e-08 0)
(0 -3.92183e-08 0)
(0 -4.92206e-08 0)
(0 -4.87262e-08 0)
(0 -4.81753e-08 0)
(0 -4.75881e-08 0)
(0 -4.69812e-08 0)
(0 -4.63682e-08 0)
(0 -4.57598e-08 0)
(0 -4.51645e-08 0)
(0 -4.45885e-08 0)
(0 -4.40368e-08 0)
(0 -4.35125e-08 0)
(0 -4.30182e-08 0)
(0 -4.25552e-08 0)
(0 -4.21243e-08 0)
(0 -4.17258e-08 0)
(0 -4.13596e-08 0)
(0 -4.10254e-08 0)
(0 -4.07225e-08 0)
(0 -4.04503e-08 0)
(0 -4.02081e-08 0)
(0 -3.99951e-08 0)
(0 -3.98106e-08 0)
(0 -3.96539e-08 0)
(0 -3.95243e-08 0)
(0 -3.94213e-08 0)
(0 -3.93445e-08 0)
(0 -3.92935e-08 0)
(0 -3.9268e-08 0)
(0 -4.92929e-08 0)
(0 -4.88016e-08 0)
(0 -4.82525e-08 0)
(0 -4.76661e-08 0)
(0 -4.70592e-08 0)
(0 -4.64454e-08 0)
(0 -4.58358e-08 0)
(0 -4.52388e-08 0)
(0 -4.46611e-08 0)
(0 -4.41073e-08 0)
(0 -4.35811e-08 0)
(0 -4.30847e-08 0)
(0 -4.26197e-08 0)
(0 -4.21869e-08 0)
(0 -4.17866e-08 0)
(0 -4.14188e-08 0)
(0 -4.10829e-08 0)
(0 -4.07786e-08 0)
(0 -4.05052e-08 0)
(0 -4.02618e-08 0)
(0 -4.00478e-08 0)
(0 -3.98624e-08 0)
(0 -3.9705e-08 0)
(0 -3.95748e-08 0)
(0 -3.94713e-08 0)
(0 -3.93942e-08 0)
(0 -3.93429e-08 0)
(0 -3.93173e-08 0)
(0 -4.93656e-08 0)
(0 -4.8877e-08 0)
(0 -4.83293e-08 0)
(0 -4.77434e-08 0)
(0 -4.71361e-08 0)
(0 -4.65215e-08 0)
(0 -4.59106e-08 0)
(0 -4.5312e-08 0)
(0 -4.47325e-08 0)
(0 -4.41768e-08 0)
(0 -4.36486e-08 0)
(0 -4.31502e-08 0)
(0 -4.26833e-08 0)
(0 -4.22487e-08 0)
(0 -4.18466e-08 0)
(0 -4.14771e-08 0)
(0 -4.11397e-08 0)
(0 -4.08341e-08 0)
(0 -4.05594e-08 0)
(0 -4.03149e-08 0)
(0 -4.00999e-08 0)
(0 -3.99137e-08 0)
(0 -3.97555e-08 0)
(0 -3.96248e-08 0)
(0 -3.95209e-08 0)
(0 -3.94433e-08 0)
(0 -3.93919e-08 0)
(0 -3.93662e-08 0)
(0 -4.94387e-08 0)
(0 -4.89521e-08 0)
(0 -4.84055e-08 0)
(0 -4.78198e-08 0)
(0 -4.72121e-08 0)
(0 -4.65965e-08 0)
(0 -4.59842e-08 0)
(0 -4.53841e-08 0)
(0 -4.48027e-08 0)
(0 -4.42451e-08 0)
(0 -4.3715e-08 0)
(0 -4.32147e-08 0)
(0 -4.27459e-08 0)
(0 -4.23094e-08 0)
(0 -4.19057e-08 0)
(0 -4.15346e-08 0)
(0 -4.11958e-08 0)
(0 -4.08887e-08 0)
(0 -4.06128e-08 0)
(0 -4.03673e-08 0)
(0 -4.01514e-08 0)
(0 -3.99644e-08 0)
(0 -3.98055e-08 0)
(0 -3.96742e-08 0)
(0 -3.95698e-08 0)
(0 -3.9492e-08 0)
(0 -3.94403e-08 0)
(0 -3.94145e-08 0)
(0 -4.95117e-08 0)
(0 -4.90268e-08 0)
(0 -4.84809e-08 0)
(0 -4.78952e-08 0)
(0 -4.72869e-08 0)
(0 -4.66702e-08 0)
(0 -4.60566e-08 0)
(0 -4.54548e-08 0)
(0 -4.48716e-08 0)
(0 -4.43122e-08 0)
(0 -4.37801e-08 0)
(0 -4.3278e-08 0)
(0 -4.28073e-08 0)
(0 -4.23691e-08 0)
(0 -4.19637e-08 0)
(0 -4.15911e-08 0)
(0 -4.12509e-08 0)
(0 -4.09426e-08 0)
(0 -4.06655e-08 0)
(0 -4.0419e-08 0)
(0 -4.02021e-08 0)
(0 -4.00143e-08 0)
(0 -3.98548e-08 0)
(0 -3.97229e-08 0)
(0 -3.96181e-08 0)
(0 -3.954e-08 0)
(0 -3.94881e-08 0)
(0 -3.94622e-08 0)
(0 -4.95845e-08 0)
(0 -4.91008e-08 0)
(0 -4.85554e-08 0)
(0 -4.79694e-08 0)
(0 -4.73604e-08 0)
(0 -4.67426e-08 0)
(0 -4.61275e-08 0)
(0 -4.55241e-08 0)
(0 -4.49391e-08 0)
(0 -4.43779e-08 0)
(0 -4.3844e-08 0)
(0 -4.334e-08 0)
(0 -4.28676e-08 0)
(0 -4.24277e-08 0)
(0 -4.20208e-08 0)
(0 -4.16466e-08 0)
(0 -4.13051e-08 0)
(0 -4.09955e-08 0)
(0 -4.07173e-08 0)
(0 -4.04698e-08 0)
(0 -4.02521e-08 0)
(0 -4.00635e-08 0)
(0 -3.99034e-08 0)
(0 -3.9771e-08 0)
(0 -3.96658e-08 0)
(0 -3.95873e-08 0)
(0 -3.95352e-08 0)
(0 -3.95092e-08 0)
(0 -4.96568e-08 0)
(0 -4.91739e-08 0)
(0 -4.86287e-08 0)
(0 -4.80423e-08 0)
(0 -4.74324e-08 0)
(0 -4.68135e-08 0)
(0 -4.61969e-08 0)
(0 -4.55919e-08 0)
(0 -4.50052e-08 0)
(0 -4.44422e-08 0)
(0 -4.39065e-08 0)
(0 -4.34008e-08 0)
(0 -4.29267e-08 0)
(0 -4.24852e-08 0)
(0 -4.20766e-08 0)
(0 -4.17011e-08 0)
(0 -4.13582e-08 0)
(0 -4.10475e-08 0)
(0 -4.07682e-08 0)
(0 -4.05197e-08 0)
(0 -4.03012e-08 0)
(0 -4.01119e-08 0)
(0 -3.99511e-08 0)
(0 -3.98182e-08 0)
(0 -3.97126e-08 0)
(0 -3.96338e-08 0)
(0 -3.95815e-08 0)
(0 -3.95554e-08 0)
(0 -4.97283e-08 0)
(0 -4.92459e-08 0)
(0 -4.87007e-08 0)
(0 -4.81137e-08 0)
(0 -4.7503e-08 0)
(0 -4.68828e-08 0)
(0 -4.62648e-08 0)
(0 -4.56581e-08 0)
(0 -4.50697e-08 0)
(0 -4.45049e-08 0)
(0 -4.39675e-08 0)
(0 -4.34601e-08 0)
(0 -4.29844e-08 0)
(0 -4.25413e-08 0)
(0 -4.21313e-08 0)
(0 -4.17544e-08 0)
(0 -4.14102e-08 0)
(0 -4.10984e-08 0)
(0 -4.08181e-08 0)
(0 -4.05686e-08 0)
(0 -4.03493e-08 0)
(0 -4.01593e-08 0)
(0 -3.9998e-08 0)
(0 -3.98646e-08 0)
(0 -3.97586e-08 0)
(0 -3.96795e-08 0)
(0 -3.9627e-08 0)
(0 -3.96008e-08 0)
(0 -4.97987e-08 0)
(0 -4.93167e-08 0)
(0 -4.87712e-08 0)
(0 -4.81836e-08 0)
(0 -4.75718e-08 0)
(0 -4.69504e-08 0)
(0 -4.63309e-08 0)
(0 -4.57227e-08 0)
(0 -4.51326e-08 0)
(0 -4.45662e-08 0)
(0 -4.40271e-08 0)
(0 -4.3518e-08 0)
(0 -4.30407e-08 0)
(0 -4.25961e-08 0)
(0 -4.21847e-08 0)
(0 -4.18065e-08 0)
(0 -4.14611e-08 0)
(0 -4.11481e-08 0)
(0 -4.08668e-08 0)
(0 -4.06165e-08 0)
(0 -4.03964e-08 0)
(0 -4.02058e-08 0)
(0 -4.00439e-08 0)
(0 -3.991e-08 0)
(0 -3.98036e-08 0)
(0 -3.97243e-08 0)
(0 -3.96716e-08 0)
(0 -3.96453e-08 0)
(0 -4.98679e-08 0)
(0 -4.9386e-08 0)
(0 -4.88401e-08 0)
(0 -4.82518e-08 0)
(0 -4.76389e-08 0)
(0 -4.70162e-08 0)
(0 -4.63953e-08 0)
(0 -4.57855e-08 0)
(0 -4.51939e-08 0)
(0 -4.46258e-08 0)
(0 -4.4085e-08 0)
(0 -4.35744e-08 0)
(0 -4.30955e-08 0)
(0 -4.26495e-08 0)
(0 -4.22368e-08 0)
(0 -4.18573e-08 0)
(0 -4.15108e-08 0)
(0 -4.11967e-08 0)
(0 -4.09145e-08 0)
(0 -4.06633e-08 0)
(0 -4.04425e-08 0)
(0 -4.02512e-08 0)
(0 -4.00887e-08 0)
(0 -3.99544e-08 0)
(0 -3.98477e-08 0)
(0 -3.97681e-08 0)
(0 -3.97153e-08 0)
(0 -3.96889e-08 0)
(0 -4.99356e-08 0)
(0 -4.94536e-08 0)
(0 -4.89072e-08 0)
(0 -4.83181e-08 0)
(0 -4.77042e-08 0)
(0 -4.70802e-08 0)
(0 -4.64578e-08 0)
(0 -4.58465e-08 0)
(0 -4.52533e-08 0)
(0 -4.46836e-08 0)
(0 -4.41414e-08 0)
(0 -4.36292e-08 0)
(0 -4.31489e-08 0)
(0 -4.27015e-08 0)
(0 -4.22874e-08 0)
(0 -4.19067e-08 0)
(0 -4.15591e-08 0)
(0 -4.12441e-08 0)
(0 -4.09609e-08 0)
(0 -4.0709e-08 0)
(0 -4.04874e-08 0)
(0 -4.02955e-08 0)
(0 -4.01325e-08 0)
(0 -3.99978e-08 0)
(0 -3.98908e-08 0)
(0 -3.98109e-08 0)
(0 -3.97579e-08 0)
(0 -3.97314e-08 0)
(0 -5.00016e-08 0)
(0 -4.95193e-08 0)
(0 -4.89724e-08 0)
(0 -4.83825e-08 0)
(0 -4.77675e-08 0)
(0 -4.71422e-08 0)
(0 -4.65185e-08 0)
(0 -4.59057e-08 0)
(0 -4.5311e-08 0)
(0 -4.47398e-08 0)
(0 -4.4196e-08 0)
(0 -4.36824e-08 0)
(0 -4.32007e-08 0)
(0 -4.27519e-08 0)
(0 -4.23366e-08 0)
(0 -4.19548e-08 0)
(0 -4.16061e-08 0)
(0 -4.12901e-08 0)
(0 -4.10061e-08 0)
(0 -4.07534e-08 0)
(0 -4.05312e-08 0)
(0 -4.03387e-08 0)
(0 -4.01752e-08 0)
(0 -4.00401e-08 0)
(0 -3.99327e-08 0)
(0 -3.98526e-08 0)
(0 -3.97994e-08 0)
(0 -3.97729e-08 0)
(0 -5.00657e-08 0)
(0 -4.95832e-08 0)
(0 -4.90356e-08 0)
(0 -4.84448e-08 0)
(0 -4.78287e-08 0)
(0 -4.72022e-08 0)
(0 -4.65771e-08 0)
(0 -4.59629e-08 0)
(0 -4.53667e-08 0)
(0 -4.47941e-08 0)
(0 -4.42488e-08 0)
(0 -4.37338e-08 0)
(0 -4.32508e-08 0)
(0 -4.28008e-08 0)
(0 -4.23843e-08 0)
(0 -4.20014e-08 0)
(0 -4.16517e-08 0)
(0 -4.13348e-08 0)
(0 -4.105e-08 0)
(0 -4.07965e-08 0)
(0 -4.05736e-08 0)
(0 -4.03806e-08 0)
(0 -4.02167e-08 0)
(0 -4.00811e-08 0)
(0 -3.99735e-08 0)
(0 -3.98931e-08 0)
(0 -3.98398e-08 0)
(0 -3.98132e-08 0)
(0 -5.01278e-08 0)
(0 -4.96449e-08 0)
(0 -4.90967e-08 0)
(0 -4.8505e-08 0)
(0 -4.78878e-08 0)
(0 -4.72601e-08 0)
(0 -4.66337e-08 0)
(0 -4.60181e-08 0)
(0 -4.54205e-08 0)
(0 -4.48465e-08 0)
(0 -4.42999e-08 0)
(0 -4.37835e-08 0)
(0 -4.32992e-08 0)
(0 -4.2848e-08 0)
(0 -4.24304e-08 0)
(0 -4.20465e-08 0)
(0 -4.16958e-08 0)
(0 -4.1378e-08 0)
(0 -4.10924e-08 0)
(0 -4.08383e-08 0)
(0 -4.06148e-08 0)
(0 -4.04212e-08 0)
(0 -4.02568e-08 0)
(0 -4.0121e-08 0)
(0 -4.0013e-08 0)
(0 -3.99325e-08 0)
(0 -3.9879e-08 0)
(0 -3.98523e-08 0)
(0 -5.01877e-08 0)
(0 -4.97044e-08 0)
(0 -4.91555e-08 0)
(0 -4.85629e-08 0)
(0 -4.79447e-08 0)
(0 -4.73158e-08 0)
(0 -4.66881e-08 0)
(0 -4.60712e-08 0)
(0 -4.54723e-08 0)
(0 -4.4897e-08 0)
(0 -4.43491e-08 0)
(0 -4.38315e-08 0)
(0 -4.33459e-08 0)
(0 -4.28936e-08 0)
(0 -4.24749e-08 0)
(0 -4.209e-08 0)
(0 -4.17384e-08 0)
(0 -4.14198e-08 0)
(0 -4.11335e-08 0)
(0 -4.08786e-08 0)
(0 -4.06546e-08 0)
(0 -4.04605e-08 0)
(0 -4.02957e-08 0)
(0 -4.01595e-08 0)
(0 -4.00512e-08 0)
(0 -3.99705e-08 0)
(0 -3.99169e-08 0)
(0 -3.98901e-08 0)
(0 -5.02453e-08 0)
(0 -4.97616e-08 0)
(0 -4.92121e-08 0)
(0 -4.86186e-08 0)
(0 -4.79993e-08 0)
(0 -4.73693e-08 0)
(0 -4.67404e-08 0)
(0 -4.61223e-08 0)
(0 -4.55221e-08 0)
(0 -4.49455e-08 0)
(0 -4.43963e-08 0)
(0 -4.38775e-08 0)
(0 -4.33909e-08 0)
(0 -4.29374e-08 0)
(0 -4.25178e-08 0)
(0 -4.21319e-08 0)
(0 -4.17794e-08 0)
(0 -4.146e-08 0)
(0 -4.1173e-08 0)
(0 -4.09176e-08 0)
(0 -4.0693e-08 0)
(0 -4.04984e-08 0)
(0 -4.03332e-08 0)
(0 -4.01966e-08 0)
(0 -4.00881e-08 0)
(0 -4.00072e-08 0)
(0 -3.99535e-08 0)
(0 -3.99266e-08 0)
(0 -5.03006e-08 0)
(0 -4.98164e-08 0)
(0 -4.92662e-08 0)
(0 -4.86719e-08 0)
(0 -4.80517e-08 0)
(0 -4.74205e-08 0)
(0 -4.67905e-08 0)
(0 -4.61712e-08 0)
(0 -4.55698e-08 0)
(0 -4.49919e-08 0)
(0 -4.44416e-08 0)
(0 -4.39217e-08 0)
(0 -4.34339e-08 0)
(0 -4.29795e-08 0)
(0 -4.25589e-08 0)
(0 -4.21721e-08 0)
(0 -4.18188e-08 0)
(0 -4.14987e-08 0)
(0 -4.1211e-08 0)
(0 -4.0955e-08 0)
(0 -4.07298e-08 0)
(0 -4.05349e-08 0)
(0 -4.03693e-08 0)
(0 -4.02324e-08 0)
(0 -4.01236e-08 0)
(0 -4.00425e-08 0)
(0 -3.99886e-08 0)
(0 -3.99618e-08 0)
(0 -5.03534e-08 0)
(0 -4.98688e-08 0)
(0 -4.93179e-08 0)
(0 -4.87228e-08 0)
(0 -4.81016e-08 0)
(0 -4.74694e-08 0)
(0 -4.68383e-08 0)
(0 -4.62178e-08 0)
(0 -4.56153e-08 0)
(0 -4.50363e-08 0)
(0 -4.44849e-08 0)
(0 -4.39639e-08 0)
(0 -4.34751e-08 0)
(0 -4.30197e-08 0)
(0 -4.25982e-08 0)
(0 -4.22106e-08 0)
(0 -4.18566e-08 0)
(0 -4.15357e-08 0)
(0 -4.12474e-08 0)
(0 -4.09908e-08 0)
(0 -4.07652e-08 0)
(0 -4.05698e-08 0)
(0 -4.04038e-08 0)
(0 -4.02667e-08 0)
(0 -4.01577e-08 0)
(0 -4.00764e-08 0)
(0 -4.00224e-08 0)
(0 -3.99955e-08 0)
(0 -5.04037e-08 0)
(0 -4.99186e-08 0)
(0 -4.93671e-08 0)
(0 -4.87712e-08 0)
(0 -4.81491e-08 0)
(0 -4.7516e-08 0)
(0 -4.68838e-08 0)
(0 -4.62623e-08 0)
(0 -4.56587e-08 0)
(0 -4.50786e-08 0)
(0 -4.45262e-08 0)
(0 -4.40041e-08 0)
(0 -4.35144e-08 0)
(0 -4.30581e-08 0)
(0 -4.26357e-08 0)
(0 -4.22473e-08 0)
(0 -4.18926e-08 0)
(0 -4.15711e-08 0)
(0 -4.12822e-08 0)
(0 -4.10251e-08 0)
(0 -4.0799e-08 0)
(0 -4.06032e-08 0)
(0 -4.04369e-08 0)
(0 -4.02995e-08 0)
(0 -4.01903e-08 0)
(0 -4.01088e-08 0)
(0 -4.00547e-08 0)
(0 -4.00277e-08 0)
(0 -5.04513e-08 0)
(0 -4.99659e-08 0)
(0 -4.94138e-08 0)
(0 -4.88171e-08 0)
(0 -4.81942e-08 0)
(0 -4.75601e-08 0)
(0 -4.6927e-08 0)
(0 -4.63044e-08 0)
(0 -4.56998e-08 0)
(0 -4.51188e-08 0)
(0 -4.45653e-08 0)
(0 -4.40424e-08 0)
(0 -4.35517e-08 0)
(0 -4.30946e-08 0)
(0 -4.26714e-08 0)
(0 -4.22822e-08 0)
(0 -4.19269e-08 0)
(0 -4.16048e-08 0)
(0 -4.13153e-08 0)
(0 -4.10577e-08 0)
(0 -4.08312e-08 0)
(0 -4.0635e-08 0)
(0 -4.04684e-08 0)
(0 -4.03307e-08 0)
(0 -4.02213e-08 0)
(0 -4.01397e-08 0)
(0 -4.00855e-08 0)
(0 -4.00584e-08 0)
(0 -5.04964e-08 0)
(0 -5.00105e-08 0)
(0 -4.94579e-08 0)
(0 -4.88605e-08 0)
(0 -4.82368e-08 0)
(0 -4.76018e-08 0)
(0 -4.69678e-08 0)
(0 -4.63443e-08 0)
(0 -4.57387e-08 0)
(0 -4.51567e-08 0)
(0 -4.46024e-08 0)
(0 -4.40785e-08 0)
(0 -4.3587e-08 0)
(0 -4.31291e-08 0)
(0 -4.27052e-08 0)
(0 -4.23153e-08 0)
(0 -4.19593e-08 0)
(0 -4.16366e-08 0)
(0 -4.13466e-08 0)
(0 -4.10886e-08 0)
(0 -4.08617e-08 0)
(0 -4.06652e-08 0)
(0 -4.04983e-08 0)
(0 -4.03603e-08 0)
(0 -4.02507e-08 0)
(0 -4.0169e-08 0)
(0 -4.01147e-08 0)
(0 -4.00876e-08 0)
(0 -5.05388e-08 0)
(0 -5.00525e-08 0)
(0 -4.94993e-08 0)
(0 -4.89013e-08 0)
(0 -4.82769e-08 0)
(0 -4.76411e-08 0)
(0 -4.70062e-08 0)
(0 -4.63818e-08 0)
(0 -4.57753e-08 0)
(0 -4.51925e-08 0)
(0 -4.46372e-08 0)
(0 -4.41126e-08 0)
(0 -4.36203e-08 0)
(0 -4.31616e-08 0)
(0 -4.2737e-08 0)
(0 -4.23465e-08 0)
(0 -4.19899e-08 0)
(0 -4.16667e-08 0)
(0 -4.13763e-08 0)
(0 -4.11178e-08 0)
(0 -4.08905e-08 0)
(0 -4.06936e-08 0)
(0 -4.05265e-08 0)
(0 -4.03883e-08 0)
(0 -4.02785e-08 0)
(0 -4.01966e-08 0)
(0 -4.01422e-08 0)
(0 -4.01151e-08 0)
(0 -5.05784e-08 0)
(0 -5.00918e-08 0)
(0 -4.95381e-08 0)
(0 -4.89395e-08 0)
(0 -4.83143e-08 0)
(0 -4.76778e-08 0)
(0 -4.70421e-08 0)
(0 -4.64169e-08 0)
(0 -4.58096e-08 0)
(0 -4.5226e-08 0)
(0 -4.46699e-08 0)
(0 -4.41445e-08 0)
(0 -4.36515e-08 0)
(0 -4.31922e-08 0)
(0 -4.27669e-08 0)
(0 -4.23758e-08 0)
(0 -4.20187e-08 0)
(0 -4.1695e-08 0)
(0 -4.14041e-08 0)
(0 -4.11452e-08 0)
(0 -4.09176e-08 0)
(0 -4.07204e-08 0)
(0 -4.0553e-08 0)
(0 -4.04146e-08 0)
(0 -4.03046e-08 0)
(0 -4.02226e-08 0)
(0 -4.01682e-08 0)
(0 -4.0141e-08 0)
(0 -5.06153e-08 0)
(0 -5.01284e-08 0)
(0 -4.95742e-08 0)
(0 -4.89751e-08 0)
(0 -4.83493e-08 0)
(0 -4.7712e-08 0)
(0 -4.70756e-08 0)
(0 -4.64496e-08 0)
(0 -4.58416e-08 0)
(0 -4.52572e-08 0)
(0 -4.47004e-08 0)
(0 -4.41743e-08 0)
(0 -4.36806e-08 0)
(0 -4.32206e-08 0)
(0 -4.27948e-08 0)
(0 -4.24032e-08 0)
(0 -4.20455e-08 0)
(0 -4.17214e-08 0)
(0 -4.143e-08 0)
(0 -4.11708e-08 0)
(0 -4.09428e-08 0)
(0 -4.07454e-08 0)
(0 -4.05778e-08 0)
(0 -4.04392e-08 0)
(0 -4.03291e-08 0)
(0 -4.02469e-08 0)
(0 -4.01924e-08 0)
(0 -4.01652e-08 0)
(0 -5.06495e-08 0)
(0 -5.01622e-08 0)
(0 -4.96077e-08 0)
(0 -4.90079e-08 0)
(0 -4.83816e-08 0)
(0 -4.77437e-08 0)
(0 -4.71066e-08 0)
(0 -4.64799e-08 0)
(0 -4.58712e-08 0)
(0 -4.52861e-08 0)
(0 -4.47287e-08 0)
(0 -4.42019e-08 0)
(0 -4.37076e-08 0)
(0 -4.3247e-08 0)
(0 -4.28206e-08 0)
(0 -4.24285e-08 0)
(0 -4.20704e-08 0)
(0 -4.17458e-08 0)
(0 -4.14541e-08 0)
(0 -4.11946e-08 0)
(0 -4.09663e-08 0)
(0 -4.07686e-08 0)
(0 -4.06008e-08 0)
(0 -4.0462e-08 0)
(0 -4.03518e-08 0)
(0 -4.02695e-08 0)
(0 -4.02149e-08 0)
(0 -4.01877e-08 0)
(0 -5.06808e-08 0)
(0 -5.01933e-08 0)
(0 -4.96384e-08 0)
(0 -4.90382e-08 0)
(0 -4.84112e-08 0)
(0 -4.77728e-08 0)
(0 -4.71351e-08 0)
(0 -4.65078e-08 0)
(0 -4.58984e-08 0)
(0 -4.53127e-08 0)
(0 -4.47546e-08 0)
(0 -4.42273e-08 0)
(0 -4.37324e-08 0)
(0 -4.32713e-08 0)
(0 -4.28444e-08 0)
(0 -4.24519e-08 0)
(0 -4.20933e-08 0)
(0 -4.17684e-08 0)
(0 -4.14763e-08 0)
(0 -4.12165e-08 0)
(0 -4.0988e-08 0)
(0 -4.079e-08 0)
(0 -4.0622e-08 0)
(0 -4.0483e-08 0)
(0 -4.03727e-08 0)
(0 -4.02903e-08 0)
(0 -4.02357e-08 0)
(0 -4.02084e-08 0)
(0 -5.07094e-08 0)
(0 -5.02216e-08 0)
(0 -4.96663e-08 0)
(0 -4.90657e-08 0)
(0 -4.84383e-08 0)
(0 -4.77993e-08 0)
(0 -4.7161e-08 0)
(0 -4.65332e-08 0)
(0 -4.59232e-08 0)
(0 -4.53369e-08 0)
(0 -4.47783e-08 0)
(0 -4.42504e-08 0)
(0 -4.37551e-08 0)
(0 -4.32935e-08 0)
(0 -4.28662e-08 0)
(0 -4.24732e-08 0)
(0 -4.21143e-08 0)
(0 -4.1789e-08 0)
(0 -4.14966e-08 0)
(0 -4.12365e-08 0)
(0 -4.10077e-08 0)
(0 -4.08096e-08 0)
(0 -4.06413e-08 0)
(0 -4.05023e-08 0)
(0 -4.03918e-08 0)
(0 -4.03094e-08 0)
(0 -4.02546e-08 0)
(0 -4.02274e-08 0)
(0 -5.07351e-08 0)
(0 -5.02471e-08 0)
(0 -4.96915e-08 0)
(0 -4.90905e-08 0)
(0 -4.84627e-08 0)
(0 -4.78232e-08 0)
(0 -4.71844e-08 0)
(0 -4.65561e-08 0)
(0 -4.59456e-08 0)
(0 -4.53588e-08 0)
(0 -4.47997e-08 0)
(0 -4.42713e-08 0)
(0 -4.37755e-08 0)
(0 -4.33135e-08 0)
(0 -4.28858e-08 0)
(0 -4.24924e-08 0)
(0 -4.21332e-08 0)
(0 -4.18076e-08 0)
(0 -4.15149e-08 0)
(0 -4.12545e-08 0)
(0 -4.10256e-08 0)
(0 -4.08273e-08 0)
(0 -4.06589e-08 0)
(0 -4.05197e-08 0)
(0 -4.04091e-08 0)
(0 -4.03266e-08 0)
(0 -4.02718e-08 0)
(0 -4.02445e-08 0)
(0 -5.0758e-08 0)
(0 -5.02698e-08 0)
(0 -4.97139e-08 0)
(0 -4.91126e-08 0)
(0 -4.84843e-08 0)
(0 -4.78445e-08 0)
(0 -4.72053e-08 0)
(0 -4.65764e-08 0)
(0 -4.59655e-08 0)
(0 -4.53783e-08 0)
(0 -4.48187e-08 0)
(0 -4.42899e-08 0)
(0 -4.37938e-08 0)
(0 -4.33314e-08 0)
(0 -4.29033e-08 0)
(0 -4.25096e-08 0)
(0 -4.21501e-08 0)
(0 -4.18242e-08 0)
(0 -4.15313e-08 0)
(0 -4.12707e-08 0)
(0 -4.10415e-08 0)
(0 -4.0843e-08 0)
(0 -4.06745e-08 0)
(0 -4.05352e-08 0)
(0 -4.04245e-08 0)
(0 -4.03419e-08 0)
(0 -4.02871e-08 0)
(0 -4.02598e-08 0)
(0 -5.07781e-08 0)
(0 -5.02897e-08 0)
(0 -4.97336e-08 0)
(0 -4.91319e-08 0)
(0 -4.85034e-08 0)
(0 -4.78631e-08 0)
(0 -4.72235e-08 0)
(0 -4.65943e-08 0)
(0 -4.5983e-08 0)
(0 -4.53953e-08 0)
(0 -4.48354e-08 0)
(0 -4.43063e-08 0)
(0 -4.38097e-08 0)
(0 -4.3347e-08 0)
(0 -4.29186e-08 0)
(0 -4.25247e-08 0)
(0 -4.21649e-08 0)
(0 -4.18387e-08 0)
(0 -4.15456e-08 0)
(0 -4.12848e-08 0)
(0 -4.10555e-08 0)
(0 -4.08569e-08 0)
(0 -4.06882e-08 0)
(0 -4.05488e-08 0)
(0 -4.0438e-08 0)
(0 -4.03554e-08 0)
(0 -4.03005e-08 0)
(0 -4.02732e-08 0)
(0 -5.07953e-08 0)
(0 -5.03067e-08 0)
(0 -4.97504e-08 0)
(0 -4.91485e-08 0)
(0 -4.85197e-08 0)
(0 -4.78791e-08 0)
(0 -4.72392e-08 0)
(0 -4.66096e-08 0)
(0 -4.5998e-08 0)
(0 -4.541e-08 0)
(0 -4.48498e-08 0)
(0 -4.43203e-08 0)
(0 -4.38235e-08 0)
(0 -4.33605e-08 0)
(0 -4.29318e-08 0)
(0 -4.25376e-08 0)
(0 -4.21776e-08 0)
(0 -4.18513e-08 0)
(0 -4.1558e-08 0)
(0 -4.1297e-08 0)
(0 -4.10675e-08 0)
(0 -4.08688e-08 0)
(0 -4.07e-08 0)
(0 -4.05605e-08 0)
(0 -4.04497e-08 0)
(0 -4.0367e-08 0)
(0 -4.03121e-08 0)
(0 -4.02847e-08 0)
(0 -5.08096e-08 0)
(0 -5.0321e-08 0)
(0 -4.97645e-08 0)
(0 -4.91624e-08 0)
(0 -4.85333e-08 0)
(0 -4.78925e-08 0)
(0 -4.72523e-08 0)
(0 -4.66224e-08 0)
(0 -4.60105e-08 0)
(0 -4.54222e-08 0)
(0 -4.48618e-08 0)
(0 -4.4332e-08 0)
(0 -4.38349e-08 0)
(0 -4.33717e-08 0)
(0 -4.29428e-08 0)
(0 -4.25484e-08 0)
(0 -4.21882e-08 0)
(0 -4.18617e-08 0)
(0 -4.15683e-08 0)
(0 -4.13072e-08 0)
(0 -4.10776e-08 0)
(0 -4.08787e-08 0)
(0 -4.07099e-08 0)
(0 -4.05703e-08 0)
(0 -4.04594e-08 0)
(0 -4.03767e-08 0)
(0 -4.03218e-08 0)
(0 -4.02944e-08 0)
(0 -5.08211e-08 0)
(0 -5.03324e-08 0)
(0 -4.97757e-08 0)
(0 -4.91735e-08 0)
(0 -4.85442e-08 0)
(0 -4.79032e-08 0)
(0 -4.72627e-08 0)
(0 -4.66327e-08 0)
(0 -4.60206e-08 0)
(0 -4.5432e-08 0)
(0 -4.48713e-08 0)
(0 -4.43414e-08 0)
(0 -4.38441e-08 0)
(0 -4.33807e-08 0)
(0 -4.29516e-08 0)
(0 -4.25571e-08 0)
(0 -4.21967e-08 0)
(0 -4.18701e-08 0)
(0 -4.15765e-08 0)
(0 -4.13153e-08 0)
(0 -4.10856e-08 0)
(0 -4.08867e-08 0)
(0 -4.07178e-08 0)
(0 -4.05781e-08 0)
(0 -4.04672e-08 0)
(0 -4.03844e-08 0)
(0 -4.03295e-08 0)
(0 -4.03021e-08 0)
(0 -5.08297e-08 0)
(0 -5.03409e-08 0)
(0 -4.97842e-08 0)
(0 -4.91818e-08 0)
(0 -4.85524e-08 0)
(0 -4.79112e-08 0)
(0 -4.72706e-08 0)
(0 -4.66404e-08 0)
(0 -4.60281e-08 0)
(0 -4.54394e-08 0)
(0 -4.48785e-08 0)
(0 -4.43484e-08 0)
(0 -4.3851e-08 0)
(0 -4.33874e-08 0)
(0 -4.29583e-08 0)
(0 -4.25636e-08 0)
(0 -4.22031e-08 0)
(0 -4.18764e-08 0)
(0 -4.15827e-08 0)
(0 -4.13214e-08 0)
(0 -4.10917e-08 0)
(0 -4.08927e-08 0)
(0 -4.07237e-08 0)
(0 -4.0584e-08 0)
(0 -4.04731e-08 0)
(0 -4.03903e-08 0)
(0 -4.03353e-08 0)
(0 -4.03079e-08 0)
(0 -5.08355e-08 0)
(0 -5.03466e-08 0)
(0 -4.97898e-08 0)
(0 -4.91873e-08 0)
(0 -4.85578e-08 0)
(0 -4.79165e-08 0)
(0 -4.72759e-08 0)
(0 -4.66455e-08 0)
(0 -4.60331e-08 0)
(0 -4.54443e-08 0)
(0 -4.48834e-08 0)
(0 -4.43531e-08 0)
(0 -4.38556e-08 0)
(0 -4.3392e-08 0)
(0 -4.29627e-08 0)
(0 -4.25679e-08 0)
(0 -4.22074e-08 0)
(0 -4.18806e-08 0)
(0 -4.15869e-08 0)
(0 -4.13255e-08 0)
(0 -4.10957e-08 0)
(0 -4.08967e-08 0)
(0 -4.07277e-08 0)
(0 -4.0588e-08 0)
(0 -4.0477e-08 0)
(0 -4.03942e-08 0)
(0 -4.03392e-08 0)
(0 -4.03118e-08 0)
(0 -5.08383e-08 0)
(0 -5.03494e-08 0)
(0 -4.97926e-08 0)
(0 -4.91901e-08 0)
(0 -4.85605e-08 0)
(0 -4.79192e-08 0)
(0 -4.72785e-08 0)
(0 -4.66481e-08 0)
(0 -4.60356e-08 0)
(0 -4.54468e-08 0)
(0 -4.48858e-08 0)
(0 -4.43555e-08 0)
(0 -4.38579e-08 0)
(0 -4.33942e-08 0)
(0 -4.29649e-08 0)
(0 -4.25701e-08 0)
(0 -4.22095e-08 0)
(0 -4.18827e-08 0)
(0 -4.15889e-08 0)
(0 -4.13276e-08 0)
(0 -4.10977e-08 0)
(0 -4.08987e-08 0)
(0 -4.07296e-08 0)
(0 -4.05899e-08 0)
(0 -4.04789e-08 0)
(0 -4.03961e-08 0)
(0 -4.03412e-08 0)
(0 -4.03137e-08 0)
)
;

boundaryField
{
    bc-2
    {
        type            empty;
    }
    bc-3
    {
        type            empty;
    }
    bottom
    {
        type            zeroGradient;
    }
    leftSide
    {
        type            zeroGradient;
    }
    naturalSurface
    {
        type            zeroGradient;
    }
    rightSide
    {
        type            zeroGradient;
    }
    slopesurface
    {
        type            zeroGradient;
    }
    subGradeSurface
    {
        type            zeroGradient;
    }
}


// ************************************************************************* //
