# Supplementary material for: A finite volume-based model for the hydrothermal behavior of soil under freeze–thaw cycles
Source: PLoS One. 2021 Jun 3;16(6):e0252680. doi: 10.1371/journal.pone.0252680 (PMC8174737; doi:10.1371/journal.pone.0252680)
Supplement: S1 Data — (ZIP) [file pone.0252680.s001.zip › Data at equal time interval/3.34368e+08/solidTemperature]

/*--------------------------------*- C++ -*----------------------------------*\
| =========                 |                                                 |
| \\      /  F ield         | OpenFOAM: The Open Source CFD Toolbox           |
|  \\    /   O peration     | Version:  2.4.0                                 |
|   \\  /    A nd           | Web:      www.OpenFOAM.org                      |
|    \\/     M anipulation  |                                                 |
\*---------------------------------------------------------------------------*/
FoamFile
{
    version     2.0;
    format      ascii;
    class       volScalarField;
    location    "3.34368e+08";
    object      solidTemperature;
}
// * * * * * * * * * * * * * * * * * * * * * * * * * * * * * * * * * * * * * //

dimensions      [0 0 0 1 0 0 0];

internalField   nonuniform List<scalar> 
9554
(
268.72
270.233
272.136
274.112
275.922
277.409
278.542
279.342
279.861
280.159
280.297
280.327
280.292
280.224
280.144
280.068
280.003
279.952
279.917
279.895
279.884
279.883
268.72
270.233
272.136
274.112
275.922
277.409
278.542
279.342
279.861
280.159
280.297
280.327
280.292
280.224
280.144
280.068
280.003
279.952
279.917
279.895
279.884
279.883
268.72
270.233
272.136
274.112
275.922
277.409
278.542
279.342
279.861
280.159
280.297
280.327
280.292
280.224
280.144
280.068
280.003
279.953
279.917
279.895
279.885
279.883
268.72
270.233
272.136
274.112
275.923
277.41
278.542
279.342
279.861
280.16
280.298
280.328
280.293
280.224
280.145
280.068
280.003
279.953
279.917
279.895
279.885
279.883
268.72
270.233
272.136
274.112
275.923
277.41
278.542
279.342
279.861
280.16
280.298
280.328
280.293
280.224
280.145
280.069
280.004
279.953
279.918
279.896
279.885
279.883
268.72
270.233
272.136
274.112
275.923
277.41
278.542
279.343
279.862
280.16
280.298
280.328
280.293
280.225
280.145
280.069
280.004
279.953
279.918
279.896
279.885
279.884
268.72
270.233
272.136
274.112
275.923
277.41
278.542
279.343
279.862
280.16
280.298
280.328
280.293
280.225
280.146
280.069
280.004
279.954
279.918
279.896
279.886
279.884
268.72
270.233
272.136
274.112
275.923
277.41
278.543
279.343
279.862
280.161
280.299
280.329
280.294
280.225
280.146
280.07
280.005
279.954
279.919
279.897
279.886
279.885
268.72
270.233
272.137
274.112
275.923
277.41
278.543
279.343
279.862
280.161
280.299
280.329
280.294
280.226
280.147
280.071
280.005
279.955
279.919
279.898
279.887
279.885
268.72
270.233
272.137
274.113
275.923
277.411
278.543
279.344
279.863
280.161
280.3
280.33
280.295
280.227
280.147
280.071
280.006
279.956
279.92
279.898
279.888
279.886
268.72
270.233
272.137
274.113
275.924
277.411
278.544
279.344
279.863
280.162
280.3
280.33
280.295
280.227
280.148
280.072
280.007
279.956
279.921
279.899
279.889
279.887
268.72
270.233
272.137
274.113
275.924
277.411
278.544
279.345
279.864
280.163
280.301
280.331
280.296
280.228
280.149
280.073
280.008
279.957
279.922
279.9
279.889
279.888
268.72
270.234
272.137
274.113
275.924
277.412
278.544
279.345
279.864
280.163
280.301
280.332
280.297
280.229
280.15
280.073
280.009
279.958
279.923
279.901
279.89
279.889
268.72
270.234
272.137
274.114
275.925
277.412
278.545
279.346
279.865
280.164
280.302
280.333
280.298
280.23
280.15
280.074
280.009
279.959
279.924
279.902
279.891
279.89
268.72
270.234
272.138
274.114
275.925
277.413
278.545
279.346
279.866
280.165
280.303
280.333
280.299
280.231
280.151
280.075
280.011
279.96
279.925
279.903
279.892
279.891
268.72
270.234
272.138
274.114
275.926
277.413
278.546
279.347
279.866
280.165
280.304
280.334
280.3
280.232
280.153
280.077
280.012
279.961
279.926
279.904
279.894
279.892
268.72
270.234
272.138
274.115
275.926
277.414
278.547
279.348
279.867
280.166
280.305
280.335
280.301
280.233
280.154
280.078
280.013
279.963
279.927
279.905
279.895
279.893
268.72
270.234
272.138
274.115
275.926
277.414
278.547
279.348
279.868
280.167
280.306
280.337
280.302
280.234
280.155
280.079
280.014
279.964
279.929
279.907
279.896
279.895
268.72
270.235
272.139
274.115
275.927
277.415
278.548
279.349
279.869
280.168
280.307
280.338
280.303
280.235
280.156
280.081
280.016
279.965
279.93
279.908
279.898
279.896
268.72
270.235
272.139
274.116
275.927
277.415
278.549
279.35
279.87
280.169
280.308
280.339
280.305
280.237
280.158
280.082
280.017
279.967
279.932
279.91
279.9
279.898
268.721
270.235
272.139
274.116
275.928
277.416
278.549
279.351
279.871
280.17
280.309
280.34
280.306
280.238
280.159
280.084
280.019
279.969
279.933
279.912
279.901
279.9
268.721
270.235
272.139
274.116
275.928
277.416
278.55
279.351
279.872
280.171
280.31
280.341
280.307
280.24
280.161
280.085
280.021
279.971
279.935
279.914
279.903
279.902
268.721
270.235
272.14
274.116
275.928
277.417
278.55
279.352
279.872
280.172
280.311
280.343
280.309
280.241
280.163
280.087
280.023
279.972
279.937
279.916
279.905
279.903
268.721
270.235
272.14
274.116
275.928
277.417
278.55
279.352
279.873
280.173
280.312
280.344
280.31
280.243
280.164
280.089
280.024
279.974
279.939
279.918
279.907
279.906
268.721
270.235
272.14
274.116
275.928
277.417
278.55
279.352
279.873
280.173
280.313
280.345
280.311
280.244
280.166
280.091
280.026
279.976
279.941
279.92
279.909
279.908
268.721
270.235
272.139
274.116
275.928
277.416
278.55
279.352
279.873
280.173
280.313
280.345
280.312
280.245
280.168
280.093
280.028
279.979
279.944
279.922
279.912
279.91
268.721
270.235
272.139
274.116
275.927
277.415
278.549
279.352
279.873
280.173
280.313
280.346
280.313
280.247
280.169
280.094
280.03
279.981
279.946
279.924
279.914
279.913
268.721
270.235
272.139
274.115
275.926
277.414
278.548
279.35
279.872
280.172
280.313
280.346
280.313
280.247
280.17
280.096
280.032
279.983
279.948
279.927
279.917
279.915
268.721
270.235
272.138
274.115
275.926
277.413
278.547
279.349
279.87
280.171
280.312
280.345
280.313
280.248
280.171
280.097
280.034
279.985
279.95
279.929
279.919
279.918
268.721
270.235
272.139
274.115
275.925
277.413
278.546
279.348
279.869
280.17
280.311
280.344
280.313
280.248
280.172
280.098
280.036
279.987
279.953
279.932
279.922
279.92
268.721
270.236
272.14
274.116
275.926
277.413
278.545
279.346
279.867
280.168
280.309
280.343
280.312
280.247
280.172
280.099
280.037
279.989
279.955
279.934
279.925
279.923
268.722
270.238
272.144
274.12
275.93
277.415
278.546
279.346
279.865
280.165
280.306
280.341
280.31
280.246
280.172
280.099
280.038
279.99
279.957
279.937
279.927
279.926
268.724
270.243
272.151
274.129
275.938
277.421
278.55
279.347
279.865
280.164
280.304
280.338
280.308
280.245
280.171
280.099
280.039
279.992
279.959
279.939
279.93
279.929
268.727
270.253
272.165
274.145
275.953
277.434
278.559
279.352
279.866
280.163
280.302
280.335
280.305
280.242
280.169
280.099
280.039
279.993
279.961
279.942
279.933
279.932
268.733
270.269
272.19
274.174
275.98
277.456
278.575
279.362
279.871
280.164
280.3
280.332
280.302
280.24
280.167
280.098
280.039
279.994
279.963
279.944
279.935
279.935
268.744
270.297
272.231
274.221
276.025
277.492
278.601
279.379
279.88
280.167
280.299
280.329
280.298
280.236
280.165
280.096
280.039
279.995
279.964
279.946
279.938
279.938
268.762
270.345
272.299
274.297
276.094
277.548
278.642
279.406
279.895
280.173
280.3
280.327
280.295
280.233
280.162
280.095
280.038
279.995
279.965
279.948
279.941
279.941
268.794
270.425
272.407
274.413
276.196
277.629
278.7
279.444
279.917
280.184
280.303
280.326
280.291
280.229
280.158
280.092
280.037
279.995
279.967
279.95
279.944
279.944
268.855
270.558
272.573
274.582
276.339
277.739
278.778
279.495
279.947
280.199
280.308
280.325
280.287
280.224
280.154
280.089
280.035
279.995
279.968
279.952
279.946
279.947
268.988
270.783
272.822
274.817
276.527
277.88
278.876
279.558
279.985
280.218
280.315
280.324
280.283
280.219
280.149
280.086
280.033
279.994
279.968
279.954
279.949
279.951
268.514
268.578
268.593
268.925
268.661
268.877
268.79
269.617
268.552
270.039
268.875
269.556
268.431
269.522
268.546
269.021
268.739
268.792
269.929
268.569
268.432
269.884
268.639
269.333
269.399
268.841
268.577
269.071
268.961
268.453
269.513
268.545
268.476
269.251
278.376
270.539
277.572
280.298
270.113
270.499
270.269
270.557
269.521
270.279
269.611
270.664
269.908
272.663
271.117
274.874
268.904
272.494
271.425
276.225
279.71
280.335
279.276
280.237
270.53
268.795
270.632
273.797
273.717
276.021
270.011
278.252
272.859
276.14
274.424
277.912
274.308
278.781
275.14
276.544
276.965
279.474
275.769
279.716
277.85
278.591
278.218
280.229
277.993
278.975
279.082
280.047
277.32
279.382
278.818
280.17
279.757
280.276
278.291
279.357
280.176
280.219
278.759
280.268
278.369
279.377
279.328
280.174
278.819
279.443
278.35
278.404
277.881
278.038
280.238
280.234
277.555
277.258
280.373
275.012
268.538
271.915
277.837
272.284
278.381
279.9
275.881
277.242
279.942
280.209
277.34
268.83
274.082
277.638
280.155
279.351
277.928
279.258
277.665
272.11
269.222
271.388
276.09
279.272
280.096
279.848
280.298
273.832
278.261
276.832
279.036
279.403
280.321
279.193
277.062
277.077
279.538
280.319
279.507
280.341
279.509
275.318
278.729
273.039
277.364
275.62
271.279
271.376
268.814
269.898
269.346
280.06
280.144
279.553
277.934
280.311
279.751
279.036
277.933
280.327
279.792
280.323
279.57
276.98
278.723
273.842
273.598
268.773
272.104
278.162
276.584
278.352
279.095
276.758
274.59
278.075
279.773
275.5
278.293
279.784
280.392
279.034
277.402
279.047
280.181
273.846
275.346
279.232
279.775
274.675
270.589
277.767
279.057
269.095
272.195
280.36
279.936
280.052
279.365
280.069
279.427
279.19
280.106
278.909
279.955
277.15
279.564
269.661
268.96
278.701
277.449
273.964
270.338
276.034
273.494
274.621
271.115
278.392
277.584
275.633
276.905
280.381
280.059
277.023
275.114
280.378
279.943
277.981
276.497
279.925
278.568
277.327
278.805
280.344
280.004
280.217
280.349
269.769
268.729
278.923
277.489
277.603
278.76
272.861
273.061
280.276
279.846
278.309
277.9
275.487
272.919
277.59
278.899
278.638
278.4
280.145
280.231
269.931
271.909
270.914
269.232
278.557
277.783
277.166
278.718
277.464
278.939
270.464
268.534
279.82
278.939
272.576
270.161
279.498
278.285
278.992
279.184
279.824
278.898
273.268
271.288
280.039
280.331
280.188
280.335
274.647
276.242
277.248
275.686
279.476
279.333
272.789
273.88
276.594
274.825
279.593
278.801
275.743
277.659
274.284
272.236
280.091
279.636
278.544
279.678
275.252
276.03
277.639
277.336
280.355
280.18
280.095
279.84
279.897
279.958
278.541
279.328
269.055
271.589
275.58
274.184
278.627
278.193
270.762
272.167
279.268
278.314
278.998
279.233
280.173
279.87
279.379
279.744
273.897
272.195
279.507
278.724
279.899
280.112
277.763
276.74
269.763
268.599
279.564
278.788
279.579
279.824
276.174
273.841
279.921
280.131
279.173
279.602
271.31
269.801
274.519
273.095
278.646
279.297
276.683
277.722
278.904
278.143
278.799
279.551
279.516
278.791
279.557
279.824
279.893
280.051
277.873
277.844
274.629
272.838
277.784
278.284
279.739
279.335
280.369
280.252
277.691
278.66
278.062
277.081
280.084
279.884
279.676
279.952
272.029
270.689
280.353
280.278
276.856
277.812
277.546
276.313
279.907
280.056
269.256
268.509
276.804
275.222
270.458
271.463
276.905
277.708
272.989
271.595
278.36
277.767
276.525
275.344
268.653
269.454
271.006
269.639
279.862
280.159
273.753
272.993
280.224
280.009
272.919
274.788
270.295
271.146
280.246
280.347
278.363
277.517
280.313
280.315
280.324
280.326
280.189
280.372
275.218
276.196
278.964
278.345
277.797
277.825
272.234
271.626
276.372
276.004
279.166
278.603
270.809
271.499
276.223
277.462
274.12
274.879
276.343
277.233
276.408
275.379
278.864
278.206
277.288
277.511
269.378
268.591
268.551
269.73
280.217
280.027
278.709
278.61
279.691
279.434
269.503
268.467
269.983
276.859
268.479
268.694
268.52
268.708
268.526
269.482
268.553
270.387
268.759
270.62
268.798
269.902
269.486
270.017
268.698
272.699
268.714
270.211
273.972
276.491
274.051
268.803
269.034
274.021
269.452
273.631
270.647
275.155
270.518
273.776
273.689
273.941
270.586
276.285
269.997
276.13
272.102
272.248
270.047
276.313
274.031
274.106
271.25
276.871
271.261
275.352
270.861
272.568
269.655
276.351
275.497
273.616
276.462
269.9
269.44
274.213
276.305
272.081
276.387
270.745
270.53
276.111
271.021
275.049
269.638
273.581
272.826
269.729
276.461
270.932
269.92
274.163
274.647
275.608
275.983
271.802
272.105
271.485
271.468
268.82
270.361
269.693
271.948
269.54
274.29
276.282
269.947
273.42
270.099
273.722
268.616
271.398
273.213
272.95
274.465
275.963
274.554
272.301
270.922
271.034
272.966
276.388
274.462
275.266
269.544
272.938
275.515
276.868
269.465
272.629
273.587
276.864
273.579
276.61
270.114
268.595
268.554
270.972
269.337
272.127
273.821
272.121
269.902
269.236
273.594
275.421
272.938
270.067
271.67
272.071
271.188
269.483
272.468
270.912
274.048
271.514
272.866
275.031
274.513
275.597
274.051
271.67
271.115
273.961
268.735
269.716
273.126
272.233
270.146
269.493
269.844
268.876
276.703
275.22
268.526
270.035
269.779
269.741
275.134
276.853
270.513
269.514
269.062
270.597
269.37
271.17
270.814
271.423
274.467
271.936
271.402
273.644
269.507
271.007
270.481
272.002
271.572
270.685
275.599
276.321
276.894
275.275
275.78
276.892
276.838
275.444
276.234
274.876
276.843
275.48
272.627
275.044
270.114
269.193
276.257
275.628
269.514
271.232
268.784
269.791
272.155
272.536
270.99
271.524
268.481
269.24
272.254
274.503
275.057
275.285
269.394
270.861
273.623
272.432
275.375
273.09
273.613
273.879
269.283
268.761
270.748
270.028
269.438
268.525
270.604
269.92
272.709
270.974
275.08
274.774
274.714
274.14
270.663
271.901
270.989
272.812
275.869
275.781
270.655
269.673
270.003
269.874
272.226
272.22
271.196
272.479
272.313
271.661
268.51
269.276
274.858
274.509
271.135
272.223
273.439
272.694
270.786
270.183
273.053
272.41
273.745
275.435
272.663
271.078
273.412
272.954
271.627
272.87
269.203
268.764
271.517
271.079
271.449
272.08
272.427
271.671
268.897
269.152
274.841
273.619
275.231
274.249
269.744
269.771
273.494
275.177
273.615
273.332
274.555
273.114
276.544
275.223
275.009
274.61
269.161
268.483
272.718
273.227
268.42
268.439
268.55
268.813
268.561
268.819
268.564
268.823
268.561
268.815
268.561
268.822
268.562
268.818
268.561
268.818
268.559
268.813
268.555
268.8
268.549
268.79
268.541
268.764
268.526
268.726
268.505
268.674
268.474
268.596
268.43
268.489
268.417
268.43
268.55
268.813
268.559
268.813
268.56
268.816
268.559
268.814
268.56
268.819
268.561
268.816
268.56
268.816
268.558
268.81
268.554
268.797
268.547
268.782
268.537
268.758
268.523
268.722
268.502
268.668
268.47
268.584
268.425
268.48
276.513
268.498
269.99
276.88
268.498
268.75
268.529
268.758
268.87
269.391
269.605
269.522
268.571
269.848
268.662
270.886
268.528
269.883
268.682
273.433
268.544
271.131
274.005
269.185
269.144
275.282
271.677
274.626
271.462
274.524
269.785
275.638
273.681
272.067
271.053
276.001
271.225
275.717
272.318
272.486
270.457
276.164
274.146
275.753
271.16
272.455
270.979
275.398
272.326
272.492
276.581
269.915
271.608
273.8
275.527
275.511
276.407
270.361
269.332
274.517
275.264
269.485
275.594
270.414
269.964
276.59
269.87
276.061
272.693
269.565
275.091
271.221
274.272
276.691
275.102
276.161
269.898
275.521
272.482
270.109
269.487
271.67
273.912
269.084
271.6
269.74
268.482
271.808
272.414
274.088
276.847
272.885
276.679
272.834
274.185
269.469
270.961
271.137
273.602
276.9
269.294
270.132
273.168
275.839
272.253
274.589
269.615
268.821
270.074
271.675
276.697
274.893
276.558
273.747
270.673
269.307
272.879
269.468
277.19
273.961
272.938
269.756
276.97
275.003
271.866
269.778
268.688
271.014
272.347
272.175
274.398
272.727
269.925
268.538
271.573
273.041
270.839
271.986
272.296
274.854
270.039
269.399
268.492
270.238
269.639
269.093
275.318
272.733
275.201
272.395
271.68
274.158
277.024
274.38
276.891
274.264
276.589
274.894
270.956
271.614
272.037
270.344
271.085
269.324
277.083
275.191
269.29
269.962
277
275.368
271.348
269.507
268.558
269.72
275.871
274.135
268.538
270.064
271.07
273.806
275.238
276.988
269.487
271.335
270.682
270.084
270.809
269.766
270.688
269.509
275.297
276.397
275.728
276.437
275.569
276.63
274.024
271.435
269.512
271.936
272.634
273.386
270.879
269.535
269.523
271.464
269.722
270.752
274.099
275.551
275.786
276.816
272.177
273.708
272.849
275.157
272.648
274.483
273.818
271.459
273.52
275.296
269.615
268.796
269.62
270.96
270.62
272.77
274.783
273.245
272.398
272.026
275.441
274.307
271.293
271.578
274.172
273.905
268.665
269.16
270.226
270.823
271.29
272.528
270.23
270.891
268.656
268.887
274.741
275.262
271.23
273.128
271.448
273.167
270.037
269.118
269.331
268.804
273.685
272.765
273.157
273.883
273.825
275.311
270.455
271.439
274.444
274.238
272.366
270.78
271.218
272.52
276.785
276.229
271.008
272.938
270.345
270.165
273.744
275.55
277.032
275.918
272.911
273.338
272.867
271.072
268.835
268.805
274.881
274.41
272.448
271.65
274.699
274.335
269.387
270.465
272.97
273.906
276.5
276.393
275.477
276.418
273.633
273.98
272.634
273.469
272.55
271.008
269.762
270.408
269.391
270.397
269.066
268.487
276.06
277.125
272.913
273.24
280.217
270.516
277.955
280.336
270.082
270.456
269.487
269.626
269.035
270.599
268.824
271.404
268.755
271.303
270.721
270.613
269.252
270.622
268.73
279.547
278.715
279.907
277.896
280.316
280.315
270.993
268.676
272.405
269.668
272.968
271.801
275.667
271.602
274.458
272.845
277.268
275.937
278.036
274.441
277.982
276.929
279.154
276.893
278.439
276.405
279.395
279.144
277.954
278.045
279.894
277.669
280.089
279.705
279.571
278.117
280.222
279.885
279.923
278.764
279.762
278.514
280.157
278.911
279.856
278.883
280.348
278.092
280.037
279.923
279.836
278.85
279.776
279.892
280.244
278.406
280.354
278.462
278.064
280.275
280.203
277.985
277.849
280.068
276.762
279.312
274.712
278.683
275.802
273.297
274.133
270.444
278.898
277.969
277.785
279.958
275.235
270.793
272.683
269.925
280.347
279.207
278.338
278.529
278.252
276.64
279.3
276.448
279.673
279.656
271.509
275.061
275.066
278.429
278.356
275.429
279.983
280.358
280.029
280.359
277.979
279.527
278.618
280.193
268.79
271.191
275.848
276.121
279.592
280.298
278.98
278.806
277.161
274.328
280.165
280.353
269.202
271.503
280.059
280.359
274.833
275.132
277.93
279.573
280.124
280.333
278.545
277.437
268.724
271.952
273.56
273.765
277.669
279.557
280.123
280.383
279.812
279.292
273.687
272.592
279.623
277.643
277.469
278.856
276.419
274.307
279.527
278.742
276.646
277.308
270.74
269.371
276.679
277.502
277.718
279.03
277.613
279.326
280.08
279.752
274.919
276.04
279.866
278.984
270.076
272.091
269.784
268.6
269.202
269.322
279.801
278.989
280.114
279.094
279.794
279.452
280.198
280.312
280.25
280.378
272.246
272.705
278.463
279.432
277.404
278.504
280.388
280.176
274.672
276.943
274.3
272.152
280.339
280.12
280.238
280.35
273.176
272.988
276.188
277.737
278.678
277.729
278.827
277.727
280.25
280.068
277.839
278.854
277.756
279.006
280.055
279.426
280.316
280.071
278.433
277.607
278.695
277.998
280.36
280.128
280.238
280.285
279.544
279.495
270.941
269.085
277.372
278.545
273.357
274.665
278.583
278.166
279.284
279.432
271.735
270.445
276.928
276.74
271.812
273.706
279.57
280.136
276.093
275.498
268.787
269.899
278.277
277.379
273.106
271.344
278.89
279.605
278.293
277.69
277.086
277.418
279.211
278.918
280.153
279.631
279.56
279.439
274.59
274.192
279.028
277.999
277.65
276.173
278.615
279.331
278.03
278.743
279.703
279.883
279.465
279.838
278.647
279.335
275.167
273.472
277.952
276.792
280.041
279.977
278.894
278.961
275.247
276.233
276.606
277.436
273.679
272.355
271.946
270.045
280.172
279.633
278.851
279.533
279.167
279.414
280.281
279.948
279.939
279.411
270.519
270.231
279.953
279.424
270.249
268.599
270.132
271.093
279.171
279.93
279.387
279.105
277.989
278.466
276.943
275.99
279.806
280.153
273.324
274.53
271.703
270.701
274.478
275.976
279.976
279.938
280.168
279.776
278.649
278.121
278.849
279.064
280.267
280.379
278.091
278.435
269.961
269.913
279.929
279.597
279.653
279.009
279.858
280.194
268.542
269.578
279.392
279.158
277.315
278.372
280.01
280.02
273.367
274.152
275.164
275.918
272.197
273.452
280.334
280.308
278.018
277.902
279.108
279.063
280.32
280.241
272.377
271.925
276.992
275.76
274.038
273.026
279.361
279.821
280.345
280.235
280.278
280.4
275.432
274.126
278.432
277.572
277.507
278.394
280.398
280.237
275.886
277.072
275.582
276.738
277.637
276.945
275.113
276.283
271.85
272.596
277.896
277.375
280.202
279.982
275.674
276.173
271.453
270.243
280.288
280.37
278.377
277.423
271.182
272.504
277.655
277.751
269.61
268.588
269.06
269.133
269.205
268.522
268.529
269.294
278.427
279.029
280.146
280.174
279.539
279.808
268.899
268.58
268.578
268.515
268.796
268.497
268.785
268.449
269.164
268.807
269.334
268.785
269.519
268.847
269.623
268.783
269.491
268.648
268.423
269.58
268.559
270.052
268.501
269.828
268.541
269.913
268.541
269.316
268.56
268.641
268.863
269.384
268.769
268.423
279.887
279.896
279.908
279.921
279.934
279.947
279.959
279.971
279.982
279.993
280.003
280.013
280.022
280.031
280.039
280.048
280.057
280.065
280.073
280.081
280.09
280.098
280.106
280.114
280.122
280.13
280.138
280.146
279.887
279.896
279.908
279.921
279.934
279.947
279.959
279.971
279.982
279.993
280.003
280.013
280.022
280.031
280.04
280.048
280.057
280.065
280.073
280.081
280.09
280.098
280.106
280.114
280.122
280.13
280.138
280.146
279.887
279.896
279.908
279.921
279.934
279.947
279.96
279.971
279.983
279.993
280.003
280.013
280.022
280.031
280.04
280.048
280.057
280.065
280.073
280.082
280.09
280.098
280.106
280.114
280.122
280.13
280.138
280.146
279.888
279.897
279.908
279.921
279.934
279.947
279.96
279.972
279.983
279.993
280.003
280.013
280.022
280.031
280.04
280.048
280.057
280.065
280.073
280.082
280.09
280.098
280.106
280.114
280.122
280.13
280.138
280.146
279.888
279.897
279.908
279.921
279.935
279.948
279.96
279.972
279.983
279.994
280.004
280.013
280.022
280.031
280.04
280.049
280.057
280.065
280.074
280.082
280.09
280.098
280.106
280.114
280.122
280.13
280.138
280.146
279.888
279.897
279.909
279.922
279.935
279.948
279.96
279.972
279.983
279.994
280.004
280.014
280.023
280.032
280.04
280.049
280.057
280.066
280.074
280.082
280.09
280.098
280.106
280.114
280.122
280.13
280.138
280.146
279.889
279.898
279.909
279.922
279.935
279.948
279.961
279.973
279.984
279.994
280.004
280.014
280.023
280.032
280.041
280.049
280.058
280.066
280.074
280.082
280.09
280.098
280.106
280.114
280.122
280.13
280.138
280.146
279.889
279.898
279.91
279.923
279.936
279.949
279.961
279.973
279.984
279.995
280.005
280.014
280.023
280.032
280.041
280.049
280.058
280.066
280.074
280.082
280.091
280.099
280.107
280.115
280.122
280.13
280.138
280.146
279.89
279.899
279.911
279.923
279.936
279.949
279.962
279.974
279.985
279.995
280.005
280.015
280.024
280.033
280.041
280.05
280.058
280.066
280.075
280.083
280.091
280.099
280.107
280.115
280.123
280.13
280.138
280.146
279.891
279.9
279.911
279.924
279.937
279.95
279.963
279.974
279.986
279.996
280.006
280.015
280.025
280.033
280.042
280.05
280.059
280.067
280.075
280.083
280.091
280.099
280.107
280.115
280.123
280.131
280.138
280.146
279.892
279.9
279.912
279.925
279.938
279.951
279.963
279.975
279.986
279.997
280.007
280.016
280.025
280.034
280.042
280.051
280.059
280.067
280.075
280.083
280.091
280.099
280.107
280.115
280.123
280.131
280.138
280.146
279.892
279.901
279.913
279.926
279.939
279.952
279.964
279.976
279.987
279.998
280.007
280.017
280.026
280.035
280.043
280.051
280.06
280.068
280.076
280.084
280.092
280.1
280.108
280.115
280.123
280.131
280.138
280.146
279.893
279.902
279.914
279.927
279.94
279.953
279.965
279.977
279.988
279.998
280.008
280.018
280.027
280.035
280.044
280.052
280.06
280.068
280.076
280.084
280.092
280.1
280.108
280.116
280.123
280.131
280.139
280.146
279.894
279.903
279.915
279.928
279.941
279.954
279.966
279.978
279.989
279.999
280.009
280.018
280.027
280.036
280.044
280.053
280.061
280.069
280.077
280.085
280.093
280.1
280.108
280.116
280.123
280.131
280.139
280.146
279.896
279.904
279.916
279.929
279.942
279.955
279.967
279.979
279.99
280
280.01
280.019
280.028
280.037
280.045
280.054
280.062
280.07
280.078
280.085
280.093
280.101
280.108
280.116
280.124
280.131
280.139
280.146
279.897
279.906
279.917
279.93
279.943
279.956
279.968
279.98
279.991
280.001
280.011
280.02
280.029
280.038
280.046
280.054
280.062
280.07
280.078
280.086
280.094
280.101
280.109
280.116
280.124
280.131
280.139
280.146
279.898
279.907
279.919
279.931
279.944
279.957
279.97
279.981
279.992
280.002
280.012
280.021
280.03
280.039
280.047
280.055
280.063
280.071
280.079
280.087
280.094
280.102
280.109
280.117
280.124
280.132
280.139
280.146
279.899
279.908
279.92
279.933
279.946
279.959
279.971
279.983
279.993
280.004
280.013
280.023
280.031
280.04
280.048
280.056
280.064
280.072
280.08
280.087
280.095
280.102
280.11
280.117
280.124
280.132
280.139
280.146
279.901
279.91
279.921
279.934
279.947
279.96
279.972
279.984
279.995
280.005
280.015
280.024
280.032
280.041
280.049
280.057
280.065
280.073
280.08
280.088
280.095
280.103
280.11
280.117
280.125
280.132
280.139
280.146
279.903
279.912
279.923
279.936
279.949
279.962
279.974
279.985
279.996
280.006
280.016
280.025
280.034
280.042
280.05
280.058
280.066
280.074
280.081
280.089
280.096
280.103
280.111
280.118
280.125
280.132
280.139
280.146
279.904
279.913
279.925
279.937
279.95
279.963
279.975
279.987
279.998
280.008
280.017
280.026
280.035
280.043
280.051
280.059
280.067
280.074
280.082
280.089
280.097
280.104
280.111
280.118
280.125
280.132
280.139
280.146
279.906
279.915
279.926
279.939
279.952
279.965
279.977
279.989
279.999
280.009
280.019
280.028
280.036
280.045
280.053
280.06
280.068
280.075
280.083
280.09
280.097
280.105
280.112
280.119
280.126
280.133
280.14
280.147
279.908
279.917
279.928
279.941
279.954
279.967
279.979
279.99
280.001
280.011
280.02
280.029
280.038
280.046
280.054
280.061
280.069
280.076
280.084
280.091
280.098
280.105
280.112
280.119
280.126
280.133
280.14
280.147
279.91
279.919
279.93
279.943
279.956
279.969
279.981
279.992
280.003
280.013
280.022
280.031
280.039
280.047
280.055
280.063
280.07
280.078
280.085
280.092
280.099
280.106
280.113
280.12
280.126
280.133
280.14
280.147
279.912
279.921
279.933
279.945
279.958
279.971
279.983
279.994
280.005
280.014
280.024
280.032
280.041
280.049
280.057
280.064
280.071
280.079
280.086
280.093
280.1
280.107
280.113
280.12
280.127
280.133
280.14
280.147
279.915
279.924
279.935
279.947
279.96
279.973
279.985
279.996
280.006
280.016
280.025
280.034
280.042
280.05
280.058
280.065
280.073
280.08
280.087
280.094
280.101
280.107
280.114
280.121
280.127
280.134
280.14
280.147
279.917
279.926
279.937
279.95
279.962
279.975
279.987
279.998
280.008
280.018
280.027
280.036
280.044
280.052
280.06
280.067
280.074
280.081
280.088
280.095
280.102
280.108
280.115
280.121
280.128
280.134
280.14
280.147
279.92
279.928
279.94
279.952
279.965
279.977
279.989
280
280.011
280.02
280.029
280.038
280.046
280.054
280.061
280.068
280.075
280.082
280.089
280.096
280.102
280.109
280.115
280.122
280.128
280.134
280.141
280.147
279.922
279.931
279.942
279.955
279.967
279.98
279.991
280.002
280.013
280.022
280.031
280.04
280.048
280.055
280.063
280.07
280.077
280.084
280.09
280.097
280.103
280.11
280.116
280.122
280.129
280.135
280.141
280.147
279.925
279.934
279.945
279.957
279.97
279.982
279.994
280.005
280.015
280.025
280.033
280.042
280.05
280.057
280.064
280.072
280.078
280.085
280.092
280.098
280.104
280.111
280.117
280.123
280.129
280.135
280.141
280.147
279.928
279.937
279.948
279.96
279.973
279.985
279.996
280.007
280.017
280.027
280.036
280.044
280.052
280.059
280.066
280.073
280.08
280.087
280.093
280.099
280.106
280.112
280.118
280.124
280.13
280.135
280.141
280.147
279.931
279.94
279.951
279.963
279.975
279.988
279.999
280.01
280.02
280.029
280.038
280.046
280.054
280.061
280.068
280.075
280.082
280.088
280.094
280.101
280.107
280.113
280.118
280.124
280.13
280.136
280.142
280.147
279.934
279.943
279.954
279.966
279.978
279.99
280.002
280.012
280.022
280.032
280.04
280.048
280.056
280.063
280.07
280.077
280.083
280.09
280.096
280.102
280.108
280.114
280.119
280.125
280.131
280.136
280.142
280.147
279.937
279.946
279.957
279.969
279.981
279.993
280.005
280.015
280.025
280.034
280.043
280.051
280.058
280.065
280.072
280.078
280.085
280.091
280.097
280.103
280.109
280.115
280.12
280.126
280.131
280.137
280.142
280.147
279.94
279.949
279.96
279.972
279.984
279.996
280.008
280.018
280.028
280.037
280.045
280.053
280.06
280.067
280.074
280.08
280.087
280.093
280.099
280.104
280.11
280.116
280.121
280.126
280.132
280.137
280.142
280.147
279.943
279.953
279.964
279.976
279.988
280
280.011
280.021
280.031
280.039
280.048
280.055
280.063
280.069
280.076
280.082
280.088
280.094
280.1
280.106
280.111
280.117
280.122
280.127
280.132
280.137
280.142
280.147
279.947
279.956
279.967
279.979
279.991
280.003
280.014
280.024
280.033
280.042
280.05
280.058
280.065
280.072
280.078
280.084
280.09
280.096
280.102
280.107
280.112
280.118
280.123
280.128
280.133
280.138
280.143
280.148
279.95
279.96
279.971
279.983
279.995
280.006
280.017
280.027
280.036
280.045
280.053
280.06
280.067
280.074
280.08
280.086
280.092
280.098
280.103
280.109
280.114
280.119
280.124
280.129
280.133
280.138
280.143
280.148
279.954
279.963
279.974
279.986
279.998
280.01
280.02
280.03
280.039
280.048
280.056
280.063
280.07
280.076
280.082
280.088
280.094
280.1
280.105
280.11
280.115
280.12
280.125
280.129
280.134
280.139
280.143
280.148
279.957
279.967
279.978
279.99
280.002
280.013
280.024
280.034
280.043
280.051
280.059
280.066
280.072
280.079
280.085
280.09
280.096
280.101
280.106
280.111
280.116
280.121
280.126
280.13
280.135
280.139
280.144
280.148
271.412
271.1
270.735
270.3
269.815
269.334
273.323
272.967
272.564
272.108
271.62
271.151
275.176
274.834
274.449
274.026
273.586
273.169
276.764
276.473
276.153
275.807
275.451
275.112
278.026
277.8
277.552
277.287
277.016
276.757
278.962
278.799
278.621
278.43
278.235
278.048
279.607
279.499
279.38
279.251
279.12
278.992
280.013
279.948
279.876
279.796
279.713
279.633
280.237
280.204
280.165
280.121
280.074
280.028
280.331
280.32
280.304
280.284
280.262
280.239
280.341
280.343
280.341
280.337
280.33
280.322
280.302
280.31
280.317
280.321
280.323
280.324
280.239
280.25
280.259
280.267
280.274
280.279
280.17
280.181
280.191
280.199
280.207
280.213
280.107
280.116
280.124
280.131
280.138
280.144
280.054
280.06
280.066
280.072
280.077
280.082
280.014
280.018
280.022
280.025
280.028
280.031
279.987
279.988
279.99
279.991
279.992
279.993
279.971
279.971
279.971
279.97
279.97
279.969
279.965
279.963
279.961
279.959
279.958
279.956
279.966
279.963
279.96
279.957
279.954
279.952
279.972
279.968
279.964
279.961
279.957
279.954
279.961
279.971
279.982
279.994
280.006
280.017
280.027
280.037
280.046
280.054
280.061
280.068
280.075
280.081
280.087
280.093
280.098
280.103
280.108
280.113
280.118
280.122
280.127
280.131
280.135
280.14
280.144
280.148
279.965
279.975
279.986
279.998
280.009
280.02
280.031
280.04
280.049
280.057
280.064
280.071
280.078
280.084
280.089
280.095
280.1
280.105
280.11
280.114
280.119
280.123
280.128
280.132
280.136
280.14
280.144
280.148
279.969
279.979
279.99
280.002
280.013
280.024
280.034
280.044
280.052
280.06
280.067
280.074
280.08
280.086
280.092
280.097
280.102
280.107
280.112
280.116
280.12
280.125
280.129
280.133
280.137
280.141
280.144
280.148
279.972
279.983
279.994
280.006
280.017
280.028
280.038
280.047
280.056
280.063
280.07
280.077
280.083
280.089
280.094
280.099
280.104
280.109
280.113
280.118
280.122
280.126
280.13
280.134
280.137
280.141
280.145
280.148
279.977
279.987
279.999
280.01
280.021
280.032
280.042
280.051
280.059
280.066
280.073
280.08
280.086
280.091
280.096
280.101
280.106
280.111
280.115
280.119
280.123
280.127
280.131
280.134
280.138
280.141
280.145
280.148
279.981
279.991
280.003
280.015
280.026
280.036
280.046
280.054
280.062
280.07
280.076
280.083
280.088
280.094
280.099
280.104
280.108
280.113
280.117
280.121
280.125
280.128
280.132
280.135
280.139
280.142
280.145
280.148
271.703
273.656
275.493
277.033
278.235
279.111
279.703
280.068
280.262
280.337
280.335
280.29
280.226
280.158
280.097
280.047
280.01
279.985
279.972
279.967
279.969
279.976
272.017
274.003
275.813
277.298
278.435
279.25
279.791
280.116
280.282
280.338
280.326
280.277
280.212
280.145
280.087
280.04
280.006
279.984
279.973
279.969
279.972
279.98
272.407
274.405
276.162
277.574
278.638
279.387
279.874
280.159
280.297
280.336
280.315
280.261
280.196
280.132
280.076
280.033
280.002
279.983
279.973
279.972
279.976
279.984
272.935
274.892
276.555
277.871
278.847
279.523
279.954
280.198
280.308
280.331
280.3
280.244
280.179
280.118
280.066
280.026
279.998
279.982
279.974
279.974
279.979
279.988
273.606
275.451
276.989
278.188
279.064
279.66
280.031
280.233
280.316
280.322
280.284
280.225
280.162
280.103
280.055
280.019
279.994
279.981
279.976
279.977
279.983
279.992
274.369
276.061
277.451
278.517
279.284
279.796
280.105
280.264
280.32
280.312
280.266
280.206
280.144
280.089
280.044
280.012
279.991
279.98
279.977
279.98
279.987
279.997
275.167
276.69
277.918
278.845
279.499
279.925
280.173
280.291
280.321
280.298
280.247
280.186
280.126
280.074
280.034
280.006
279.988
279.98
279.979
279.983
279.991
280.001
275.951
277.303
278.369
279.158
279.701
280.043
280.232
280.311
280.318
280.282
280.226
280.165
280.108
280.06
280.024
280
279.985
279.98
279.981
279.987
279.995
280.006
276.691
277.875
278.786
279.443
279.882
280.146
280.28
280.324
280.31
280.264
280.205
280.144
280.09
280.047
280.015
279.994
279.983
279.98
279.983
279.99
280
280.011
277.363
278.391
279.158
279.693
280.036
280.231
280.316
280.329
280.297
280.243
280.182
280.123
280.073
280.034
280.006
279.99
279.982
279.981
279.986
279.994
280.004
280.016
277.963
278.843
279.478
279.904
280.162
280.295
280.339
280.326
280.28
280.22
280.158
280.102
280.056
280.022
279.999
279.986
279.981
279.983
279.989
279.998
280.009
280.02
278.49
279.231
279.746
280.075
280.26
280.34
280.349
280.315
280.259
280.195
280.134
280.081
280.04
280.01
279.992
279.982
279.981
279.984
279.992
280.002
280.013
280.025
278.941
279.554
279.963
280.207
280.33
280.366
280.347
280.297
280.234
280.169
280.11
280.062
280.025
280
279.986
279.98
279.981
279.987
279.995
280.006
280.018
280.03
279.316
279.817
280.132
280.305
280.376
280.377
280.336
280.275
280.207
280.142
280.087
280.043
280.012
279.991
279.981
279.978
279.982
279.989
279.999
280.011
280.023
280.035
279.621
280.024
280.26
280.373
280.401
280.374
280.317
280.248
280.179
280.116
280.065
280.026
280
279.984
279.977
279.978
279.983
279.992
280.003
280.015
280.027
280.039
279.867
280.183
280.352
280.415
280.409
280.361
280.293
280.219
280.15
280.091
280.044
280.011
279.989
279.978
279.974
279.977
279.985
279.995
280.007
280.02
280.032
280.044
280.058
280.301
280.414
280.437
280.405
280.341
280.265
280.19
280.123
280.068
280.026
279.997
279.98
279.973
279.973
279.978
279.987
279.999
280.011
280.024
280.037
280.048
280.204
280.385
280.452
280.444
280.391
280.316
280.236
280.161
280.097
280.046
280.009
279.986
279.973
279.969
279.972
279.979
279.99
280.002
280.015
280.029
280.041
280.053
280.309
280.44
280.471
280.438
280.371
280.289
280.207
280.134
280.073
280.027
279.995
279.976
279.967
279.966
279.972
279.981
279.993
280.006
280.02
280.033
280.045
280.057
280.381
280.472
280.475
280.425
280.347
280.261
280.179
280.108
280.052
280.011
279.983
279.968
279.963
279.965
279.973
279.984
279.996
280.01
280.024
280.037
280.049
280.061
280.428
280.488
280.47
280.406
280.322
280.234
280.153
280.086
280.033
279.997
279.974
279.962
279.96
279.965
279.974
279.986
280
280.014
280.028
280.041
280.053
280.064
280.454
280.491
280.457
280.385
280.296
280.208
280.13
280.066
280.018
279.985
279.966
279.958
279.959
279.965
279.976
279.989
280.003
280.018
280.032
280.045
280.057
280.068
280.465
280.485
280.441
280.362
280.273
280.185
280.11
280.049
280.005
279.976
279.961
279.955
279.958
279.967
279.978
279.992
280.007
280.021
280.035
280.048
280.06
280.071
280.465
280.473
280.422
280.341
280.251
280.165
280.092
280.036
279.995
279.969
279.957
279.954
279.958
279.968
279.981
279.995
280.01
280.025
280.039
280.052
280.063
280.074
280.458
280.459
280.404
280.321
280.231
280.148
280.078
280.024
279.987
279.964
279.954
279.953
279.959
279.97
279.984
279.998
280.014
280.028
280.042
280.055
280.066
280.076
280.448
280.444
280.386
280.303
280.215
280.134
280.067
280.016
279.981
279.961
279.953
279.953
279.961
279.972
279.986
280.001
280.016
280.031
280.045
280.057
280.069
280.079
280.437
280.43
280.37
280.288
280.201
280.122
280.058
280.009
279.977
279.959
279.952
279.954
279.962
279.974
279.989
280.004
280.019
280.034
280.047
280.06
280.071
280.081
280.425
280.416
280.357
280.275
280.19
280.113
280.051
280.004
279.974
279.957
279.952
279.955
279.964
279.976
279.991
280.006
280.022
280.036
280.049
280.062
280.073
280.082
280.415
280.405
280.346
280.265
280.182
280.106
280.046
280.001
279.972
279.957
279.952
279.956
279.965
279.978
279.993
280.008
280.024
280.038
280.051
280.063
280.074
280.084
280.407
280.397
280.338
280.258
280.175
280.101
280.042
279.999
279.971
279.956
279.953
279.957
279.967
279.98
279.995
280.01
280.025
280.039
280.053
280.065
280.075
280.085
280.4
280.39
280.331
280.252
280.171
280.098
280.039
279.997
279.97
279.956
279.953
279.958
279.968
279.981
279.996
280.011
280.026
280.041
280.054
280.065
280.076
280.086
280.396
280.386
280.327
280.249
280.168
280.096
280.038
279.996
279.97
279.956
279.953
279.958
279.968
279.982
279.997
280.012
280.027
280.041
280.054
280.066
280.077
280.086
280.393
280.383
280.326
280.247
280.166
280.095
280.037
279.996
279.969
279.956
279.953
279.958
279.969
279.982
279.997
280.012
280.027
280.042
280.055
280.066
280.077
280.087
279.985
279.996
280.007
280.019
280.03
280.04
280.049
280.058
280.066
280.073
280.08
280.086
280.091
280.096
280.101
280.106
280.11
280.115
280.119
280.122
280.126
280.13
280.133
280.136
280.139
280.142
280.145
280.148
279.989
280
280.012
280.023
280.034
280.044
280.053
280.062
280.069
280.076
280.083
280.088
280.094
280.099
280.104
280.108
280.112
280.117
280.12
280.124
280.127
280.131
280.134
280.137
280.14
280.143
280.146
280.149
279.994
280.005
280.017
280.028
280.038
280.048
280.057
280.065
280.073
280.08
280.086
280.091
280.097
280.102
280.106
280.111
280.115
280.118
280.122
280.126
280.129
280.132
280.135
280.138
280.141
280.143
280.146
280.149
279.998
280.01
280.021
280.032
280.043
280.052
280.061
280.069
280.076
280.083
280.089
280.094
280.099
280.104
280.109
280.113
280.117
280.12
280.124
280.127
280.13
280.133
280.136
280.139
280.141
280.144
280.146
280.149
280.003
280.014
280.026
280.037
280.047
280.056
280.065
280.073
280.08
280.086
280.092
280.097
280.102
280.107
280.111
280.115
280.119
280.122
280.126
280.129
280.132
280.134
280.137
280.14
280.142
280.144
280.147
280.149
280.008
280.019
280.031
280.041
280.051
280.06
280.069
280.076
280.083
280.089
280.095
280.1
280.105
280.109
280.114
280.117
280.121
280.124
280.127
280.13
280.133
280.136
280.138
280.14
280.143
280.145
280.147
280.149
280.013
280.024
280.035
280.046
280.056
280.064
280.073
280.08
280.087
280.093
280.098
280.103
280.108
280.112
280.116
280.12
280.123
280.126
280.129
280.132
280.134
280.137
280.139
280.141
280.143
280.145
280.147
280.149
280.017
280.029
280.04
280.05
280.06
280.068
280.076
280.083
280.09
280.096
280.101
280.106
280.11
280.114
280.118
280.122
280.125
280.128
280.131
280.133
280.136
280.138
280.14
280.142
280.144
280.146
280.147
280.149
280.022
280.034
280.045
280.055
280.064
280.072
280.08
280.087
280.093
280.099
280.104
280.109
280.113
280.117
280.121
280.124
280.127
280.13
280.133
280.135
280.137
280.139
280.141
280.143
280.145
280.146
280.148
280.149
280.027
280.038
280.049
280.059
280.068
280.076
280.084
280.09
280.096
280.102
280.107
280.111
280.116
280.119
280.123
280.126
280.129
280.132
280.134
280.137
280.139
280.14
280.142
280.144
280.145
280.147
280.148
280.149
280.032
280.043
280.054
280.063
280.072
280.08
280.087
280.094
280.1
280.105
280.11
280.114
280.118
280.122
280.125
280.128
280.131
280.134
280.136
280.138
280.14
280.142
280.143
280.145
280.146
280.147
280.148
280.149
280.037
280.048
280.058
280.068
280.076
280.084
280.091
280.097
280.103
280.108
280.113
280.117
280.121
280.124
280.127
280.13
280.133
280.135
280.138
280.139
280.141
280.143
280.144
280.145
280.147
280.148
280.149
280.15
280.042
280.052
280.063
280.072
280.08
280.088
280.094
280.1
280.106
280.111
280.115
280.119
280.123
280.127
280.13
280.132
280.135
280.137
280.139
280.141
280.142
280.144
280.145
280.146
280.147
280.148
280.149
280.15
280.046
280.057
280.067
280.076
280.084
280.091
280.098
280.104
280.109
280.114
280.118
280.122
280.126
280.129
280.132
280.134
280.137
280.139
280.141
280.142
280.144
280.145
280.146
280.147
280.148
280.148
280.149
280.15
280.051
280.061
280.071
280.08
280.087
280.095
280.101
280.107
280.112
280.116
280.121
280.124
280.128
280.131
280.134
280.136
280.139
280.14
280.142
280.144
280.145
280.146
280.147
280.148
280.148
280.149
280.149
280.15
280.055
280.066
280.075
280.083
280.091
280.098
280.104
280.109
280.115
280.119
280.123
280.127
280.13
280.133
280.136
280.138
280.14
280.142
280.144
280.145
280.146
280.147
280.148
280.148
280.149
280.149
280.15
280.15
280.059
280.07
280.079
280.087
280.094
280.101
280.107
280.112
280.117
280.122
280.126
280.129
280.132
280.135
280.138
280.14
280.142
280.144
280.145
280.146
280.147
280.148
280.149
280.149
280.149
280.15
280.15
280.15
280.064
280.073
280.082
280.09
280.097
280.104
280.11
280.115
280.12
280.124
280.128
280.131
280.134
280.137
280.14
280.142
280.143
280.145
280.146
280.147
280.148
280.149
280.149
280.15
280.15
280.15
280.15
280.15
280.067
280.077
280.086
280.093
280.1
280.107
280.112
280.117
280.122
280.126
280.13
280.133
280.136
280.139
280.141
280.143
280.145
280.146
280.148
280.148
280.149
280.15
280.15
280.15
280.15
280.15
280.15
280.15
280.071
280.08
280.089
280.096
280.103
280.109
280.115
280.12
280.124
280.128
280.132
280.135
280.138
280.141
280.143
280.145
280.146
280.148
280.149
280.15
280.15
280.151
280.151
280.151
280.151
280.151
280.15
280.15
280.075
280.084
280.092
280.099
280.106
280.112
280.117
280.122
280.127
280.13
280.134
280.137
280.14
280.142
280.144
280.146
280.148
280.149
280.15
280.151
280.151
280.151
280.151
280.151
280.151
280.151
280.151
280.15
280.078
280.087
280.095
280.102
280.108
280.114
280.119
280.124
280.128
280.132
280.136
280.139
280.142
280.144
280.146
280.148
280.149
280.15
280.151
280.152
280.152
280.152
280.152
280.152
280.152
280.151
280.151
280.15
280.081
280.089
280.097
280.104
280.111
280.116
280.121
280.126
280.13
280.134
280.137
280.14
280.143
280.145
280.147
280.149
280.15
280.151
280.152
280.152
280.153
280.153
280.153
280.152
280.152
280.151
280.151
280.15
280.083
280.092
280.1
280.106
280.113
280.118
280.123
280.128
280.132
280.136
280.139
280.142
280.144
280.147
280.149
280.15
280.151
280.152
280.153
280.153
280.153
280.153
280.153
280.153
280.152
280.152
280.151
280.15
280.086
280.094
280.102
280.108
280.114
280.12
280.125
280.129
280.134
280.137
280.14
280.143
280.146
280.148
280.15
280.151
280.152
280.153
280.154
280.154
280.154
280.154
280.154
280.153
280.153
280.152
280.151
280.15
280.088
280.096
280.103
280.11
280.116
280.122
280.126
280.131
280.135
280.138
280.142
280.144
280.147
280.149
280.151
280.152
280.153
280.154
280.154
280.155
280.155
280.154
280.154
280.154
280.153
280.152
280.151
280.15
280.09
280.098
280.105
280.112
280.118
280.123
280.128
280.132
280.136
280.14
280.143
280.145
280.148
280.15
280.152
280.153
280.154
280.155
280.155
280.155
280.155
280.155
280.154
280.154
280.153
280.152
280.151
280.15
280.091
280.099
280.106
280.113
280.119
280.124
280.129
280.133
280.137
280.141
280.144
280.146
280.149
280.151
280.152
280.154
280.154
280.155
280.156
280.156
280.156
280.155
280.155
280.154
280.153
280.152
280.151
280.151
280.093
280.1
280.108
280.114
280.12
280.125
280.13
280.134
280.138
280.141
280.144
280.147
280.149
280.151
280.153
280.154
280.155
280.156
280.156
280.156
280.156
280.156
280.155
280.154
280.153
280.153
280.152
280.151
280.094
280.101
280.108
280.115
280.121
280.126
280.13
280.135
280.139
280.142
280.145
280.148
280.15
280.152
280.153
280.155
280.155
280.156
280.156
280.156
280.156
280.156
280.155
280.154
280.154
280.153
280.152
280.151
280.094
280.102
280.109
280.115
280.121
280.126
280.131
280.135
280.139
280.143
280.146
280.148
280.15
280.152
280.154
280.155
280.156
280.156
280.157
280.157
280.156
280.156
280.155
280.155
280.154
280.153
280.152
280.151
280.095
280.103
280.11
280.116
280.121
280.127
280.131
280.136
280.139
280.143
280.146
280.148
280.151
280.153
280.154
280.155
280.156
280.157
280.157
280.157
280.157
280.156
280.155
280.155
280.154
280.153
280.152
280.151
280.095
280.103
280.11
280.116
280.122
280.127
280.132
280.136
280.14
280.143
280.146
280.149
280.151
280.153
280.154
280.155
280.156
280.157
280.157
280.157
280.157
280.156
280.156
280.155
280.154
280.153
280.152
280.151
279.974
279.967
279.965
279.97
279.984
280.009
280.047
280.098
280.16
280.229
280.294
280.34
280.342
280.267
280.071
279.702
279.105
278.222
277.013
275.467
273.626
271.676
279.978
279.971
279.968
279.971
279.983
280.005
280.04
280.088
280.148
280.215
280.282
280.332
280.344
280.286
280.117
279.787
279.237
278.412
277.262
275.764
273.946
271.963
279.982
279.974
279.97
279.972
279.982
280.002
280.033
280.078
280.135
280.2
280.267
280.321
280.342
280.301
280.158
279.865
279.366
278.601
277.518
276.085
274.31
272.312
279.986
279.978
279.973
279.973
279.981
279.998
280.027
280.068
280.121
280.184
280.25
280.307
280.336
280.311
280.194
279.94
279.493
278.795
277.792
276.444
274.749
272.781
279.99
279.981
279.975
279.974
279.98
279.995
280.02
280.058
280.108
280.168
280.232
280.292
280.328
280.318
280.227
280.012
279.621
278.997
278.085
276.841
275.255
273.369
279.995
279.985
279.978
279.976
279.98
279.991
280.014
280.047
280.094
280.151
280.214
280.274
280.318
280.322
280.257
280.082
279.75
279.204
278.392
277.268
275.813
274.054
279.999
279.989
279.982
279.978
279.979
279.989
280.007
280.038
280.08
280.133
280.194
280.256
280.305
280.324
280.283
280.148
279.874
279.41
278.703
277.708
276.397
274.782
280.004
279.994
279.985
279.98
279.979
279.986
280.002
280.028
280.066
280.116
280.174
280.236
280.29
280.321
280.304
280.207
279.991
279.607
279.007
278.144
276.983
275.519
280.009
279.998
279.989
279.982
279.98
279.984
279.996
280.019
280.053
280.098
280.154
280.215
280.273
280.315
280.319
280.258
280.096
279.79
279.293
278.56
277.553
276.258
280.014
280.002
279.992
279.985
279.981
279.983
279.992
280.01
280.04
280.081
280.133
280.193
280.253
280.304
280.326
280.297
280.185
279.951
279.552
278.943
278.084
276.951
280.018
280.007
279.996
279.988
279.982
279.982
279.988
280.003
280.028
280.064
280.112
280.17
280.231
280.288
280.326
280.325
280.257
280.088
279.778
279.284
278.563
277.581
280.023
280.012
280
279.991
279.984
279.981
279.984
279.995
280.016
280.048
280.092
280.146
280.208
280.269
280.319
280.341
280.311
280.198
279.968
279.577
278.986
278.157
280.028
280.016
280.005
279.994
279.986
279.981
279.982
279.989
280.006
280.033
280.072
280.123
280.182
280.246
280.305
280.345
280.346
280.283
280.121
279.823
279.346
278.652
280.033
280.021
280.009
279.998
279.988
279.982
279.98
279.984
279.997
280.019
280.053
280.099
280.156
280.22
280.285
280.339
280.366
280.342
280.239
280.021
279.646
279.073
280.038
280.026
280.013
280.002
279.991
279.983
279.979
279.98
279.988
280.007
280.036
280.077
280.13
280.193
280.261
280.325
280.371
280.38
280.326
280.176
279.891
279.427
280.042
280.03
280.018
280.006
279.994
279.985
279.978
279.977
279.982
279.995
280.019
280.056
280.105
280.165
280.234
280.304
280.365
280.399
280.385
280.293
280.085
279.721
280.047
280.035
280.022
280.01
279.998
279.987
279.978
279.974
279.976
279.985
280.005
280.036
280.08
280.137
280.205
280.279
280.35
280.404
280.421
280.376
280.234
279.955
280.051
280.039
280.027
280.014
280.001
279.989
279.979
279.973
279.972
279.977
279.992
280.019
280.058
280.111
280.176
280.251
280.328
280.396
280.439
280.431
280.342
280.134
280.055
280.044
280.031
280.018
280.005
279.992
279.981
279.972
279.968
279.971
279.982
280.003
280.037
280.086
280.148
280.222
280.303
280.381
280.441
280.463
280.416
280.265
280.059
280.048
280.035
280.022
280.009
279.995
279.983
279.973
279.967
279.966
279.973
279.99
280.019
280.063
280.121
280.193
280.275
280.359
280.433
280.476
280.463
280.359
280.063
280.052
280.039
280.026
280.012
279.999
279.985
279.974
279.966
279.962
279.966
279.979
280.004
280.043
280.097
280.166
280.248
280.335
280.417
280.477
280.489
280.42
280.066
280.055
280.043
280.03
280.016
280.002
279.988
279.976
279.966
279.96
279.961
279.97
279.991
280.026
280.076
280.141
280.221
280.309
280.397
280.467
280.497
280.455
280.07
280.059
280.047
280.034
280.02
280.005
279.991
279.978
279.966
279.959
279.957
279.964
279.981
280.011
280.057
280.119
280.196
280.284
280.374
280.452
280.494
280.471
280.073
280.062
280.05
280.037
280.023
280.009
279.994
279.98
279.968
279.959
279.955
279.959
279.973
280
280.042
280.1
280.174
280.261
280.352
280.433
280.484
280.474
280.075
280.065
280.053
280.041
280.027
280.012
279.997
279.983
279.969
279.959
279.954
279.955
279.967
279.99
280.029
280.084
280.155
280.24
280.33
280.413
280.469
280.468
280.078
280.068
280.056
280.044
280.03
280.015
280
279.985
279.971
279.96
279.953
279.953
279.962
279.983
280.019
280.071
280.139
280.222
280.311
280.395
280.453
280.458
280.08
280.07
280.059
280.046
280.033
280.018
280.003
279.988
279.973
279.961
279.954
279.952
279.959
279.978
280.011
280.061
280.126
280.206
280.294
280.377
280.437
280.445
280.082
280.072
280.061
280.048
280.035
280.021
280.005
279.99
279.975
279.963
279.954
279.952
279.957
279.975
280.006
280.053
280.116
280.194
280.28
280.362
280.422
280.432
280.083
280.073
280.063
280.05
280.037
280.023
280.008
279.992
279.977
279.965
279.955
279.952
279.956
279.972
280.002
280.047
280.108
280.184
280.268
280.35
280.41
280.42
280.085
280.075
280.064
280.052
280.039
280.024
280.009
279.994
279.979
279.966
279.956
279.952
279.956
279.971
279.999
280.043
280.103
280.177
280.26
280.34
280.4
280.411
280.085
280.076
280.065
280.053
280.04
280.026
280.011
279.995
279.98
279.967
279.957
279.953
279.956
279.97
279.997
280.04
280.099
280.172
280.253
280.333
280.392
280.403
280.086
280.077
280.066
280.054
280.041
280.027
280.012
279.996
279.981
279.968
279.958
279.953
279.956
279.969
279.996
280.038
280.096
280.168
280.249
280.328
280.387
280.397
280.086
280.077
280.066
280.054
280.041
280.027
280.012
279.997
279.982
279.969
279.958
279.953
279.956
279.969
279.996
280.037
280.095
280.167
280.247
280.326
280.384
280.394
280.148
280.145
280.142
280.139
280.136
280.132
280.129
280.125
280.122
280.118
280.114
280.109
280.105
280.1
280.095
280.09
280.084
280.078
280.072
280.064
280.057
280.048
280.038
280.028
280.017
280.006
279.994
279.983
280.149
280.146
280.143
280.14
280.137
280.133
280.13
280.127
280.123
280.12
280.116
280.112
280.107
280.103
280.098
280.093
280.087
280.081
280.075
280.068
280.06
280.052
280.042
280.032
280.022
280.01
279.999
279.987
280.149
280.146
280.143
280.14
280.138
280.135
280.131
280.128
280.125
280.121
280.118
280.114
280.11
280.105
280.101
280.096
280.09
280.084
280.078
280.071
280.064
280.056
280.047
280.037
280.026
280.015
280.003
279.992
280.149
280.146
280.144
280.141
280.138
280.136
280.133
280.13
280.126
280.123
280.12
280.116
280.112
280.108
280.103
280.098
280.093
280.088
280.081
280.075
280.067
280.059
280.051
280.041
280.03
280.019
280.008
279.996
280.149
280.147
280.144
280.142
280.139
280.137
280.134
280.131
280.128
280.125
280.122
280.118
280.114
280.11
280.106
280.101
280.096
280.091
280.085
280.078
280.071
280.063
280.055
280.045
280.035
280.024
280.012
280.001
280.149
280.147
280.145
280.142
280.14
280.138
280.135
280.132
280.13
280.127
280.123
280.12
280.116
280.112
280.108
280.104
280.099
280.094
280.088
280.082
280.075
280.067
280.059
280.05
280.039
280.029
280.017
280.006
280.149
280.147
280.145
280.143
280.141
280.139
280.136
280.134
280.131
280.128
280.125
280.122
280.119
280.115
280.111
280.107
280.102
280.097
280.091
280.085
280.078
280.071
280.063
280.054
280.044
280.033
280.022
280.011
280.149
280.147
280.146
280.144
280.142
280.14
280.138
280.135
280.133
280.13
280.127
280.124
280.121
280.117
280.113
280.109
280.105
280.1
280.094
280.088
280.082
280.075
280.067
280.058
280.048
280.038
280.027
280.015
280.149
280.148
280.146
280.144
280.143
280.141
280.139
280.137
280.134
280.132
280.129
280.126
280.123
280.12
280.116
280.112
280.108
280.103
280.098
280.092
280.086
280.079
280.071
280.062
280.053
280.043
280.032
280.02
280.149
280.148
280.146
280.145
280.143
280.142
280.14
280.138
280.136
280.134
280.131
280.128
280.125
280.122
280.118
280.115
280.11
280.106
280.101
280.095
280.089
280.082
280.075
280.066
280.057
280.047
280.037
280.025
280.149
280.148
280.147
280.146
280.144
280.143
280.141
280.139
280.137
280.135
280.133
280.13
280.127
280.124
280.121
280.117
280.113
280.109
280.104
280.098
280.092
280.086
280.079
280.071
280.062
280.052
280.041
280.03
280.149
280.148
280.147
280.146
280.145
280.144
280.142
280.141
280.139
280.137
280.135
280.132
280.129
280.127
280.123
280.12
280.116
280.111
280.107
280.102
280.096
280.089
280.082
280.075
280.066
280.056
280.046
280.035
280.15
280.149
280.148
280.147
280.146
280.145
280.143
280.142
280.14
280.138
280.136
280.134
280.132
280.129
280.126
280.122
280.118
280.114
280.11
280.105
280.099
280.093
280.086
280.078
280.07
280.061
280.051
280.04
280.15
280.149
280.148
280.147
280.147
280.146
280.144
280.143
280.142
280.14
280.138
280.136
280.134
280.131
280.128
280.125
280.121
280.117
280.113
280.108
280.102
280.096
280.09
280.082
280.074
280.065
280.055
280.044
280.15
280.149
280.149
280.148
280.147
280.146
280.145
280.144
280.143
280.142
280.14
280.138
280.135
280.133
280.13
280.127
280.123
280.12
280.115
280.111
280.105
280.1
280.093
280.086
280.078
280.069
280.06
280.049
280.15
280.149
280.149
280.149
280.148
280.147
280.147
280.146
280.144
280.143
280.141
280.14
280.137
280.135
280.132
280.129
280.126
280.122
280.118
280.113
280.108
280.103
280.096
280.089
280.082
280.073
280.064
280.053
280.15
280.15
280.149
280.149
280.149
280.148
280.147
280.147
280.146
280.144
280.143
280.141
280.139
280.137
280.134
280.131
280.128
280.125
280.121
280.116
280.111
280.106
280.1
280.093
280.085
280.077
280.068
280.058
280.15
280.15
280.15
280.15
280.149
280.149
280.148
280.148
280.147
280.146
280.144
280.143
280.141
280.139
280.136
280.134
280.13
280.127
280.123
280.119
280.114
280.109
280.103
280.096
280.089
280.081
280.072
280.062
280.15
280.15
280.15
280.15
280.15
280.15
280.149
280.149
280.148
280.147
280.146
280.144
280.143
280.141
280.138
280.136
280.132
280.129
280.125
280.121
280.116
280.111
280.106
280.099
280.092
280.084
280.076
280.066
280.15
280.15
280.15
280.151
280.151
280.15
280.15
280.15
280.149
280.148
280.147
280.146
280.144
280.142
280.14
280.137
280.134
280.131
280.128
280.123
280.119
280.114
280.108
280.102
280.095
280.088
280.079
280.07
280.15
280.15
280.151
280.151
280.151
280.151
280.151
280.151
280.15
280.149
280.148
280.147
280.146
280.144
280.142
280.139
280.136
280.133
280.13
280.126
280.121
280.116
280.111
280.105
280.098
280.091
280.082
280.073
280.15
280.151
280.151
280.151
280.152
280.152
280.152
280.152
280.151
280.15
280.15
280.148
280.147
280.145
280.143
280.141
280.138
280.135
280.132
280.128
280.123
280.119
280.113
280.107
280.101
280.093
280.085
280.076
280.15
280.151
280.151
280.152
280.152
280.152
280.152
280.152
280.152
280.152
280.151
280.15
280.148
280.147
280.145
280.142
280.14
280.137
280.133
280.13
280.125
280.121
280.115
280.11
280.103
280.096
280.088
280.079
280.15
280.151
280.152
280.152
280.153
280.153
280.153
280.153
280.153
280.152
280.152
280.151
280.15
280.148
280.146
280.144
280.141
280.138
280.135
280.131
280.127
280.123
280.117
280.112
280.105
280.099
280.091
280.082
280.15
280.151
280.152
280.152
280.153
280.153
280.154
280.154
280.154
280.153
280.153
280.152
280.151
280.149
280.147
280.145
280.143
280.14
280.137
280.133
280.129
280.124
280.119
280.114
280.108
280.101
280.093
280.085
280.15
280.151
280.152
280.153
280.153
280.154
280.154
280.154
280.154
280.154
280.154
280.153
280.152
280.15
280.148
280.146
280.144
280.141
280.138
280.134
280.13
280.126
280.121
280.115
280.109
280.103
280.095
280.087
280.15
280.151
280.152
280.153
280.154
280.154
280.155
280.155
280.155
280.155
280.154
280.154
280.152
280.151
280.149
280.147
280.145
280.142
280.139
280.136
280.132
280.127
280.122
280.117
280.111
280.104
280.097
280.089
280.15
280.151
280.152
280.153
280.154
280.155
280.155
280.155
280.155
280.155
280.155
280.154
280.153
280.152
280.15
280.148
280.146
280.143
280.14
280.137
280.133
280.128
280.124
280.118
280.112
280.106
280.099
280.091
280.151
280.152
280.153
280.153
280.154
280.155
280.155
280.156
280.156
280.156
280.155
280.155
280.154
280.153
280.151
280.149
280.147
280.144
280.141
280.138
280.134
280.129
280.125
280.119
280.114
280.107
280.1
280.092
280.151
280.152
280.153
280.154
280.154
280.155
280.156
280.156
280.156
280.156
280.156
280.155
280.154
280.153
280.152
280.15
280.147
280.145
280.142
280.138
280.134
280.13
280.125
280.12
280.114
280.108
280.101
280.093
280.151
280.152
280.153
280.154
280.155
280.155
280.156
280.156
280.157
280.157
280.156
280.156
280.155
280.154
280.152
280.15
280.148
280.145
280.142
280.139
280.135
280.131
280.126
280.121
280.115
280.109
280.102
280.094
280.151
280.152
280.153
280.154
280.155
280.155
280.156
280.156
280.157
280.157
280.156
280.156
280.155
280.154
280.152
280.151
280.148
280.146
280.143
280.139
280.135
280.131
280.127
280.121
280.116
280.109
280.102
280.095
280.151
280.152
280.153
280.154
280.155
280.156
280.156
280.157
280.157
280.157
280.157
280.156
280.155
280.154
280.153
280.151
280.149
280.146
280.143
280.14
280.136
280.131
280.127
280.122
280.116
280.11
280.103
280.095
269.337
269.822
270.312
270.747
271.104
271.404
271.155
271.627
272.118
272.572
272.968
273.312
273.174
273.593
274.034
274.455
274.834
275.165
275.117
275.457
275.813
276.158
276.474
276.756
276.762
277.022
277.293
277.557
277.801
278.021
278.052
278.24
278.435
278.625
278.802
278.961
278.996
279.124
279.256
279.384
279.503
279.609
279.635
279.717
279.8
279.88
279.953
280.017
280.03
280.077
280.125
280.17
280.209
280.241
280.241
280.264
280.287
280.308
280.324
280.336
280.323
280.332
280.339
280.344
280.347
280.345
280.324
280.324
280.322
280.319
280.313
280.305
280.279
280.274
280.268
280.261
280.252
280.241
280.213
280.206
280.199
280.191
280.182
280.172
280.143
280.137
280.131
280.124
280.116
280.107
280.08
280.076
280.071
280.066
280.06
280.054
280.029
280.027
280.024
280.02
280.017
280.013
279.992
279.991
279.99
279.988
279.987
279.986
279.967
279.968
279.968
279.969
279.969
279.97
279.954
279.956
279.958
279.96
279.961
279.963
279.95
279.953
279.955
279.958
279.961
279.964
279.952
279.956
279.959
279.963
279.966
279.97
279.979
279.99
280.001
280.013
280.024
280.034
280.044
280.053
280.061
280.068
280.075
280.081
280.087
280.093
280.098
280.103
280.107
280.112
280.116
280.12
280.124
280.128
280.131
280.135
280.138
280.142
280.145
280.148
279.975
279.985
279.997
280.009
280.02
280.031
280.04
280.049
280.058
280.065
280.072
280.079
280.085
280.09
280.095
280.1
280.105
280.11
280.114
280.119
280.123
280.127
280.13
280.134
280.138
280.141
280.145
280.148
279.971
279.981
279.993
280.004
280.016
280.027
280.037
280.046
280.054
280.062
280.069
280.076
280.082
280.088
280.093
280.098
280.103
280.108
280.113
280.117
280.121
280.125
280.129
280.133
280.137
280.141
280.144
280.148
279.967
279.977
279.989
280
280.012
280.023
280.033
280.042
280.051
280.059
280.066
280.073
280.079
280.085
280.091
280.096
280.101
280.106
280.111
280.115
280.12
280.124
280.128
280.132
280.136
280.14
280.144
280.148
279.963
279.973
279.984
279.996
280.008
280.019
280.029
280.039
280.048
280.056
280.063
280.07
280.076
280.083
280.088
280.094
280.099
280.104
280.109
280.114
280.118
280.123
280.127
280.132
280.136
280.14
280.144
280.148
279.959
279.969
279.981
279.992
280.004
280.015
280.026
280.036
280.044
280.053
280.06
280.067
280.074
280.08
280.086
280.092
280.097
280.102
280.107
280.112
280.117
280.122
280.126
280.131
280.135
280.139
280.144
280.148
268.72
268.72
268.72
268.72
268.72
268.72
268.72
268.72
268.72
268.72
268.72
268.72
268.72
268.72
268.72
268.72
268.72
268.72
268.72
268.72
268.72
268.721
268.721
268.721
268.721
268.721
268.721
268.721
268.721
268.721
268.721
268.722
268.724
268.727
268.733
268.744
268.762
268.794
268.856
268.989
270.233
270.233
270.233
270.233
270.233
270.233
270.233
270.233
270.233
270.233
270.233
270.233
270.233
270.234
270.234
270.234
270.234
270.234
270.234
270.235
270.235
270.235
270.235
270.235
270.235
270.235
270.235
270.235
270.235
270.235
270.236
270.238
270.243
270.253
270.269
270.298
270.346
270.426
270.56
270.785
272.136
272.136
272.136
272.136
272.136
272.136
272.136
272.136
272.136
272.137
272.137
272.137
272.137
272.137
272.138
272.138
272.138
272.138
272.139
272.139
272.139
272.139
272.139
272.139
272.139
272.139
272.139
272.138
272.138
272.139
272.14
272.144
272.151
272.165
272.19
272.232
272.3
272.408
272.576
272.826
274.112
274.112
274.112
274.112
274.112
274.112
274.112
274.112
274.112
274.112
274.113
274.113
274.113
274.113
274.114
274.114
274.114
274.115
274.115
274.115
274.116
274.116
274.116
274.116
274.116
274.116
274.115
274.115
274.114
274.114
274.116
274.12
274.128
274.145
274.174
274.222
274.298
274.414
274.585
274.821
275.922
275.922
275.922
275.922
275.922
275.923
275.923
275.923
275.923
275.923
275.924
275.924
275.924
275.925
275.925
275.925
275.926
275.926
275.927
275.927
275.928
275.928
275.928
275.928
275.928
275.927
275.927
275.926
275.925
275.925
275.926
275.93
275.938
275.953
275.98
276.025
276.095
276.197
276.341
276.531
277.409
277.409
277.409
277.409
277.409
277.41
277.41
277.41
277.41
277.411
277.411
277.411
277.412
277.412
277.412
277.413
277.413
277.414
277.414
277.415
277.416
277.416
277.416
277.416
277.416
277.416
277.415
277.414
277.413
277.412
277.412
277.415
277.421
277.434
277.456
277.493
277.549
277.63
277.741
277.883
278.542
278.542
278.542
278.542
278.542
278.542
278.542
278.542
278.543
278.543
278.543
278.544
278.544
278.545
278.545
278.546
278.546
278.547
278.548
278.548
278.549
278.549
278.55
278.55
278.55
278.55
278.549
278.548
278.546
278.545
278.545
278.546
278.549
278.558
278.574
278.601
278.642
278.701
278.78
278.879
279.342
279.342
279.342
279.342
279.342
279.342
279.343
279.343
279.343
279.344
279.344
279.344
279.345
279.345
279.346
279.347
279.347
279.348
279.349
279.35
279.35
279.351
279.352
279.352
279.352
279.352
279.351
279.35
279.348
279.347
279.346
279.345
279.347
279.351
279.361
279.379
279.406
279.444
279.496
279.56
279.861
279.861
279.861
279.861
279.861
279.861
279.862
279.862
279.862
279.863
279.863
279.864
279.864
279.865
279.865
279.866
279.867
279.868
279.869
279.869
279.87
279.871
279.872
279.872
279.873
279.872
279.872
279.871
279.87
279.868
279.866
279.864
279.864
279.865
279.87
279.88
279.895
279.918
279.948
279.986
280.159
280.159
280.159
280.159
280.16
280.16
280.16
280.16
280.161
280.161
280.162
280.162
280.163
280.163
280.164
280.165
280.166
280.167
280.168
280.169
280.17
280.171
280.172
280.172
280.173
280.173
280.173
280.172
280.171
280.169
280.167
280.165
280.163
280.162
280.163
280.166
280.173
280.184
280.199
280.219
280.297
280.297
280.297
280.297
280.297
280.298
280.298
280.298
280.299
280.299
280.3
280.3
280.301
280.302
280.303
280.303
280.304
280.305
280.306
280.308
280.309
280.31
280.311
280.312
280.312
280.313
280.313
280.312
280.311
280.31
280.308
280.305
280.303
280.301
280.299
280.299
280.3
280.303
280.308
280.315
280.327
280.327
280.327
280.327
280.328
280.328
280.328
280.329
280.329
280.329
280.33
280.331
280.331
280.332
280.333
280.334
280.335
280.336
280.337
280.338
280.34
280.341
280.342
280.343
280.344
280.345
280.345
280.345
280.345
280.343
280.342
280.34
280.337
280.334
280.331
280.328
280.326
280.325
280.324
280.324
280.292
280.292
280.292
280.292
280.292
280.293
280.293
280.293
280.294
280.294
280.295
280.296
280.297
280.297
280.298
280.299
280.3
280.301
280.303
280.304
280.305
280.307
280.308
280.309
280.31
280.311
280.312
280.313
280.312
280.312
280.311
280.309
280.307
280.304
280.301
280.297
280.294
280.29
280.286
280.283
280.223
280.223
280.224
280.224
280.224
280.224
280.225
280.225
280.226
280.226
280.227
280.228
280.228
280.229
280.23
280.231
280.232
280.233
280.235
280.236
280.238
280.239
280.241
280.242
280.243
280.245
280.246
280.247
280.247
280.247
280.246
280.245
280.244
280.241
280.238
280.235
280.231
280.227
280.223
280.218
280.144
280.144
280.144
280.144
280.145
280.145
280.145
280.146
280.146
280.147
280.148
280.148
280.149
280.15
280.151
280.152
280.153
280.154
280.156
280.157
280.159
280.16
280.162
280.164
280.165
280.167
280.168
280.169
280.17
280.171
280.171
280.17
280.169
280.168
280.166
280.163
280.16
280.157
280.153
280.148
280.068
280.068
280.068
280.068
280.068
280.069
280.069
280.07
280.07
280.071
280.071
280.072
280.073
280.074
280.075
280.076
280.077
280.079
280.08
280.081
280.083
280.085
280.086
280.088
280.09
280.092
280.093
280.095
280.096
280.097
280.098
280.098
280.098
280.098
280.097
280.095
280.093
280.091
280.088
280.084
280.003
280.003
280.003
280.003
280.003
280.004
280.004
280.004
280.005
280.006
280.006
280.007
280.008
280.009
280.01
280.011
280.012
280.014
280.015
280.017
280.018
280.02
280.022
280.024
280.026
280.028
280.029
280.031
280.033
280.034
280.036
280.037
280.037
280.038
280.038
280.037
280.037
280.035
280.034
280.032
279.952
279.952
279.952
279.952
279.953
279.953
279.953
279.954
279.954
279.955
279.956
279.957
279.958
279.959
279.96
279.961
279.962
279.963
279.965
279.966
279.968
279.97
279.972
279.974
279.976
279.978
279.98
279.982
279.984
279.986
279.988
279.989
279.991
279.992
279.993
279.993
279.993
279.993
279.993
279.993
279.916
279.916
279.917
279.917
279.917
279.917
279.918
279.918
279.919
279.92
279.92
279.921
279.922
279.923
279.924
279.925
279.927
279.928
279.929
279.931
279.933
279.935
279.936
279.938
279.941
279.943
279.945
279.947
279.949
279.952
279.954
279.956
279.958
279.96
279.961
279.963
279.964
279.965
279.966
279.967
279.894
279.894
279.895
279.895
279.895
279.896
279.896
279.896
279.897
279.898
279.899
279.899
279.9
279.901
279.902
279.904
279.905
279.906
279.908
279.909
279.911
279.913
279.915
279.917
279.919
279.921
279.923
279.926
279.928
279.931
279.933
279.936
279.938
279.94
279.942
279.945
279.947
279.949
279.951
279.952
279.884
279.884
279.884
279.884
279.885
279.885
279.885
279.886
279.887
279.887
279.888
279.889
279.89
279.891
279.892
279.893
279.894
279.896
279.897
279.899
279.901
279.902
279.904
279.906
279.909
279.911
279.913
279.916
279.918
279.921
279.923
279.926
279.929
279.931
279.934
279.937
279.939
279.942
279.945
279.947
279.882
279.882
279.882
279.883
279.883
279.883
279.884
279.884
279.885
279.886
279.886
279.887
279.888
279.889
279.89
279.891
279.893
279.894
279.896
279.897
279.899
279.901
279.903
279.905
279.907
279.909
279.912
279.914
279.917
279.919
279.922
279.925
279.928
279.931
279.934
279.937
279.94
279.943
279.946
279.949
279.956
279.965
279.977
279.989
280
280.012
280.022
280.032
280.041
280.05
280.057
280.065
280.071
280.078
280.084
280.09
280.095
280.101
280.106
280.111
280.116
280.121
280.125
280.13
280.134
280.139
280.143
280.148
279.952
279.962
279.973
279.985
279.997
280.008
280.019
280.029
280.038
280.047
280.055
280.062
280.069
280.075
280.082
280.087
280.093
280.099
280.104
280.109
280.114
280.119
280.124
280.129
280.134
280.139
280.143
280.148
279.949
279.958
279.969
279.981
279.993
280.005
280.016
280.026
280.035
280.044
280.052
280.059
280.066
280.073
280.079
280.085
280.091
280.097
280.103
280.108
280.113
280.118
280.123
280.128
280.133
280.138
280.143
280.148
279.945
279.955
279.966
279.978
279.99
280.002
280.013
280.023
280.032
280.041
280.049
280.057
280.064
280.071
280.077
280.083
280.089
280.095
280.101
280.107
280.112
280.117
280.122
280.128
280.133
280.138
280.143
280.148
279.942
279.951
279.962
279.974
279.986
279.998
280.009
280.02
280.029
280.038
280.047
280.054
280.062
280.069
280.075
280.081
280.088
280.094
280.099
280.105
280.111
280.116
280.122
280.127
280.132
280.137
280.142
280.147
279.939
279.948
279.959
279.971
279.983
279.995
280.006
280.017
280.027
280.036
280.044
280.052
280.059
280.066
280.073
280.08
280.086
280.092
280.098
280.104
280.11
280.115
280.121
280.126
280.131
280.137
280.142
280.147
279.936
279.945
279.956
279.968
279.98
279.992
280.003
280.014
280.024
280.033
280.042
280.05
280.057
280.064
280.071
280.078
280.084
280.09
280.097
280.102
280.108
280.114
280.12
280.125
280.131
280.136
280.142
280.147
279.933
279.942
279.953
279.965
279.977
279.989
280.001
280.011
280.021
280.031
280.039
280.047
280.055
280.062
280.069
280.076
280.082
280.089
280.095
280.101
280.107
280.113
280.119
280.125
280.13
280.136
280.142
280.147
279.93
279.938
279.95
279.962
279.974
279.986
279.998
280.009
280.019
280.028
280.037
280.045
280.053
280.06
280.067
280.074
280.081
280.087
280.094
280.1
280.106
280.112
280.118
280.124
280.13
280.136
280.141
280.147
279.927
279.936
279.947
279.959
279.971
279.984
279.995
280.006
280.016
280.026
280.035
280.043
280.051
280.058
280.065
280.072
280.079
280.086
280.092
280.099
280.105
280.111
280.117
280.123
280.129
280.135
280.141
280.147
279.924
279.933
279.944
279.956
279.969
279.981
279.993
280.004
280.014
280.024
280.033
280.041
280.049
280.056
280.064
280.071
280.078
280.084
280.091
280.098
280.104
280.11
280.117
280.123
280.129
280.135
280.141
280.147
279.921
279.93
279.941
279.954
279.966
279.979
279.99
280.001
280.012
280.021
280.03
280.039
280.047
280.055
280.062
280.069
280.076
280.083
280.09
280.097
280.103
280.109
280.116
280.122
280.128
280.135
280.141
280.147
279.919
279.927
279.939
279.951
279.964
279.976
279.988
279.999
280.01
280.019
280.028
280.037
280.045
280.053
280.06
280.068
280.075
280.082
280.089
280.095
280.102
280.109
280.115
280.122
280.128
280.134
280.141
280.147
279.916
279.925
279.936
279.949
279.961
279.974
279.986
279.997
280.008
280.017
280.027
280.035
280.043
280.051
280.059
280.066
280.073
280.081
280.088
280.094
280.101
280.108
280.114
280.121
280.128
280.134
280.14
280.147
279.914
279.923
279.934
279.946
279.959
279.972
279.984
279.995
280.006
280.015
280.025
280.033
280.042
280.05
280.057
280.065
280.072
280.079
280.086
280.093
280.1
280.107
280.114
280.12
280.127
280.134
280.14
280.147
279.912
279.92
279.932
279.944
279.957
279.97
279.982
279.993
280.004
280.014
280.023
280.032
280.04
280.048
280.056
280.063
280.071
280.078
280.085
280.092
280.099
280.106
280.113
280.12
280.127
280.133
280.14
280.147
279.909
279.918
279.93
279.942
279.955
279.968
279.98
279.991
280.002
280.012
280.021
280.03
280.039
280.047
280.055
280.062
280.07
280.077
280.084
280.092
280.099
280.106
280.113
280.119
280.126
280.133
280.14
280.147
279.907
279.916
279.928
279.94
279.953
279.966
279.978
279.989
280
280.01
280.02
280.029
280.037
280.045
280.053
280.061
280.069
280.076
280.083
280.091
280.098
280.105
280.112
280.119
280.126
280.133
280.14
280.147
279.905
279.914
279.926
279.938
279.951
279.964
279.976
279.988
279.999
280.009
280.018
280.027
280.036
280.044
280.052
280.06
280.067
280.075
280.082
280.09
280.097
280.104
280.111
280.119
280.126
280.133
280.14
280.147
279.904
279.913
279.924
279.937
279.95
279.962
279.975
279.986
279.997
280.007
280.017
280.026
280.034
280.043
280.051
280.059
280.066
280.074
280.082
280.089
280.096
280.104
280.111
280.118
280.125
280.132
280.139
280.146
279.902
279.911
279.922
279.935
279.948
279.961
279.973
279.985
279.996
280.006
280.015
280.024
280.033
280.041
280.05
280.058
280.065
280.073
280.081
280.088
280.096
280.103
280.11
280.118
280.125
280.132
280.139
280.146
279.9
279.909
279.921
279.933
279.946
279.959
279.972
279.983
279.994
280.004
280.014
280.023
280.032
280.04
280.049
280.057
280.064
280.072
280.08
280.088
280.095
280.103
280.11
280.117
280.125
280.132
280.139
280.146
279.899
279.908
279.919
279.932
279.945
279.958
279.97
279.982
279.993
280.003
280.013
280.022
280.031
280.039
280.048
280.056
280.064
280.071
280.079
280.087
280.094
280.102
280.109
280.117
280.124
280.132
280.139
280.146
279.897
279.906
279.918
279.931
279.944
279.957
279.969
279.981
279.992
280.002
280.012
280.021
280.03
280.038
280.047
280.055
280.063
280.071
280.078
280.086
280.094
280.102
280.109
280.117
280.124
280.131
280.139
280.146
279.896
279.905
279.917
279.929
279.942
279.955
279.968
279.979
279.99
280.001
280.011
280.02
280.029
280.037
280.046
280.054
280.062
280.07
280.078
280.086
280.093
280.101
280.109
280.116
280.124
280.131
280.139
280.146
279.895
279.904
279.915
279.928
279.941
279.954
279.967
279.978
279.989
280
280.01
280.019
280.028
280.036
280.045
280.053
280.061
280.069
280.077
280.085
280.093
280.101
280.108
280.116
280.124
280.131
280.139
280.146
279.894
279.903
279.914
279.927
279.94
279.953
279.966
279.977
279.988
279.999
280.009
280.018
280.027
280.036
280.044
280.052
280.061
280.069
280.077
280.085
280.092
280.1
280.108
280.116
280.123
280.131
280.139
280.146
279.893
279.902
279.913
279.926
279.939
279.952
279.965
279.976
279.987
279.998
280.008
280.017
280.026
280.035
280.043
280.052
280.06
280.068
280.076
280.084
280.092
280.1
280.108
280.115
280.123
280.131
280.139
280.146
279.892
279.901
279.912
279.925
279.938
279.951
279.964
279.975
279.987
279.997
280.007
280.016
280.025
280.034
280.043
280.051
280.059
280.068
280.076
280.084
280.092
280.099
280.107
280.115
280.123
280.131
280.138
280.146
279.891
279.9
279.911
279.924
279.937
279.95
279.963
279.975
279.986
279.996
280.006
280.016
280.025
280.034
280.042
280.051
280.059
280.067
280.075
280.083
280.091
280.099
280.107
280.115
280.123
280.131
280.138
280.146
279.89
279.899
279.911
279.924
279.937
279.95
279.962
279.974
279.985
279.996
280.006
280.015
280.024
280.033
280.042
280.05
280.058
280.067
280.075
280.083
280.091
280.099
280.107
280.115
280.123
280.13
280.138
280.146
279.89
279.898
279.91
279.923
279.936
279.949
279.962
279.973
279.984
279.995
280.005
280.014
280.024
280.032
280.041
280.05
280.058
280.066
280.074
280.083
280.091
280.099
280.107
280.115
280.122
280.13
280.138
280.146
279.889
279.898
279.909
279.922
279.935
279.948
279.961
279.973
279.984
279.994
280.004
280.014
280.023
280.032
280.041
280.049
280.058
280.066
280.074
280.082
280.09
280.098
280.106
280.114
280.122
280.13
280.138
280.146
279.888
279.897
279.909
279.922
279.935
279.948
279.96
279.972
279.983
279.994
280.004
280.013
280.023
280.032
280.04
280.049
280.057
280.066
280.074
280.082
280.09
280.098
280.106
280.114
280.122
280.13
280.138
280.146
279.888
279.897
279.908
279.921
279.934
279.947
279.96
279.972
279.983
279.994
280.004
280.013
280.022
280.031
280.04
280.048
280.057
280.065
280.074
280.082
280.09
280.098
280.106
280.114
280.122
280.13
280.138
280.146
279.888
279.897
279.908
279.921
279.934
279.947
279.96
279.971
279.983
279.993
280.003
280.013
280.022
280.031
280.04
280.048
280.057
280.065
280.073
280.082
280.09
280.098
280.106
280.114
280.122
280.13
280.138
280.146
279.887
279.896
279.908
279.921
279.934
279.947
279.959
279.971
279.982
279.993
280.003
280.013
280.022
280.031
280.039
280.048
280.057
280.065
280.073
280.081
280.09
280.098
280.106
280.114
280.122
280.13
280.138
280.146
279.887
279.896
279.908
279.92
279.934
279.947
279.959
279.971
279.982
279.993
280.003
280.012
280.022
280.031
280.039
280.048
280.056
280.065
280.073
280.081
280.09
280.098
280.106
280.114
280.122
280.13
280.138
280.146
279.887
279.896
279.907
279.92
279.933
279.946
279.959
279.971
279.982
279.993
280.003
280.012
280.021
280.03
280.039
280.048
280.056
280.065
280.073
280.081
280.089
280.098
280.106
280.114
280.122
280.13
280.138
280.146
279.887
279.896
279.907
279.92
279.933
279.946
279.959
279.971
279.982
279.993
280.003
280.012
280.021
280.03
280.039
280.048
280.056
280.065
280.073
280.081
280.089
280.098
280.106
280.114
280.122
280.13
280.138
280.146
)
;

boundaryField
{
    bc-2
    {
        type            empty;
    }
    bc-3
    {
        type            empty;
    }
    bottom
    {
        type            fixedValue;
        value           uniform 280.15;
    }
    leftSide
    {
        type            zeroGradient;
    }
    naturalSurface
    {
        type            codedFixedValue;
        value           uniform 268.492;
        redirectType    seasonalFixedValue;
        code            #{
             scalar  t = this->db().time().value()/365/24/60/60;
             scalar  T0 = 6.5+273.15  ;  // average temperature
             scalar  A  = 14.5 ;          // ampitude
             scalar  p  = 8760/24/365 ;    //cycle
             scalar  R0 = 0.04;
             operator==(T0+A*Foam::sin(2*3.1415926/p*t+3.1415926/2)+R0*t); 
        #};
    }
    rightSide
    {
        type            zeroGradient;
    }
    slopesurface
    {
        type            codedFixedValue;
        value           uniform 268.492;
        redirectType    seasonalFixedValue;
        code            #{
             scalar  t = this->db().time().value()/365/24/60/60;
             scalar  T0 = 6.5+273.15  ;  // average temperature
             scalar  A  = 14.5 ;          // ampitude
             scalar  p  = 8760/24/365 ;    //cycle
             scalar  R0 = 0.04;
             operator==(T0+A*Foam::sin(2*3.1415926/p*t+3.1415926/2)+R0*t); 
        #};
    }
    subGradeSurface
    {
        type            codedFixedValue;
        value           uniform 268.492;
        redirectType    seasonalFixedValue;
        code            #{
             scalar  t = this->db().time().value()/365/24/60/60;
             scalar  T0 = 6.5+273.15  ;  // average temperature
             scalar  A  = 14.5 ;          // ampitude
             scalar  p  = 8760/24/365 ;    //cycle
             scalar  R0 = 0.04;
             operator==(T0+A*Foam::sin(2*3.1415926/p*t+3.1415926/2)+R0*t); 
        #};
    }
}


// ************************************************************************* //
