# Supplementary material for: A finite volume-based model for the hydrothermal behavior of soil under freeze–thaw cycles
Source: PLoS One. 2021 Jun 3;16(6):e0252680. doi: 10.1371/journal.pone.0252680 (PMC8174737; doi:10.1371/journal.pone.0252680)
Supplement: S1 Data — (ZIP) [file pone.0252680.s001.zip › Data at equal time interval/3.34368e+08/volContOfIce]

/*--------------------------------*- C++ -*----------------------------------*\
| =========                 |                                                 |
| \\      /  F ield         | OpenFOAM: The Open Source CFD Toolbox           |
|  \\    /   O peration     | Version:  2.4.0                                 |
|   \\  /    A nd           | Web:      www.OpenFOAM.org                      |
|    \\/     M anipulation  |                                                 |
\*---------------------------------------------------------------------------*/
FoamFile
{
    version     2.0;
    format      ascii;
    class       volScalarField;
    location    "3.34368e+08";
    object      volContOfIce;
}
// * * * * * * * * * * * * * * * * * * * * * * * * * * * * * * * * * * * * * //

dimensions      [0 0 0 0 0 0 0];

internalField   nonuniform List<scalar> 
9554
(
0.215336
0.148097
0.0751439
0
0
0
0
0
0
0
0
0
0
0
0
0
0
0
0
0
0
0
0.215332
0.148095
0.0751421
0
0
0
0
0
0
0
0
0
0
0
0
0
0
0
0
0
0
0
0.215325
0.14809
0.0751383
0
0
0
0
0
0
0
0
0
0
0
0
0
0
0
0
0
0
0
0.215314
0.148084
0.0751327
0
0
0
0
0
0
0
0
0
0
0
0
0
0
0
0
0
0
0
0.2153
0.148075
0.0751251
0
0
0
0
0
0
0
0
0
0
0
0
0
0
0
0
0
0
0
0.215282
0.148064
0.0751157
0
0
0
0
0
0
0
0
0
0
0
0
0
0
0
0
0
0
0
0.21526
0.148051
0.0751043
0
0
0
0
0
0
0
0
0
0
0
0
0
0
0
0
0
0
0
0.215235
0.148036
0.075091
0
0
0
0
0
0
0
0
0
0
0
0
0
0
0
0
0
0
0
0.215206
0.148018
0.0750757
0
0
0
0
0
0
0
0
0
0
0
0
0
0
0
0
0
0
0
0.215173
0.147999
0.0750584
0
0
0
0
0
0
0
0
0
0
0
0
0
0
0
0
0
0
0
0.215137
0.147977
0.0750391
0
0
0
0
0
0
0
0
0
0
0
0
0
0
0
0
0
0
0
0.215097
0.147953
0.0750176
0
0
0
0
0
0
0
0
0
0
0
0
0
0
0
0
0
0
0
0.215054
0.147927
0.074994
0
0
0
0
0
0
0
0
0
0
0
0
0
0
0
0
0
0
0
0.215007
0.147899
0.0749682
0
0
0
0
0
0
0
0
0
0
0
0
0
0
0
0
0
0
0
0.214956
0.147869
0.0749403
0
0
0
0
0
0
0
0
0
0
0
0
0
0
0
0
0
0
0
0.214902
0.147837
0.0749103
0
0
0
0
0
0
0
0
0
0
0
0
0
0
0
0
0
0
0
0.214845
0.147802
0.0748783
0
0
0
0
0
0
0
0
0
0
0
0
0
0
0
0
0
0
0
0.214784
0.147766
0.0748446
0
0
0
0
0
0
0
0
0
0
0
0
0
0
0
0
0
0
0
0.21472
0.147727
0.0748098
0
0
0
0
0
0
0
0
0
0
0
0
0
0
0
0
0
0
0
0.214652
0.147686
0.0747744
0
0
0
0
0
0
0
0
0
0
0
0
0
0
0
0
0
0
0
0.214581
0.147642
0.0747397
0
0
0
0
0
0
0
0
0
0
0
0
0
0
0
0
0
0
0
0.214506
0.147596
0.074707
0
0
0
0
0
0
0
0
0
0
0
0
0
0
0
0
0
0
0
0.214427
0.147545
0.0746782
0
0
0
0
0
0
0
0
0
0
0
0
0
0
0
0
0
0
0
0.214343
0.147491
0.0746558
0
0
0
0
0
0
0
0
0
0
0
0
0
0
0
0
0
0
0
0.214253
0.147433
0.0746423
0
0
0
0
0
0
0
0
0
0
0
0
0
0
0
0
0
0
0
0.214156
0.14737
0.0746401
0
0
0
0
0
0
0
0
0
0
0
0
0
0
0
0
0
0
0
0.214051
0.147305
0.0746508
0
0
0
0
0
0
0
0
0
0
0
0
0
0
0
0
0
0
0
0.213936
0.14724
0.0746736
0
0
0
0
0
0
0
0
0
0
0
0
0
0
0
0
0
0
0
0.21381
0.147182
0.0747034
0
0
0
0
0
0
0
0
0
0
0
0
0
0
0
0
0
0
0
0.213677
0.147141
0.0747265
0
0
0
0
0
0
0
0
0
0
0
0
0
0
0
0
0
0
0
0.21354
0.147135
0.074715
0
0
0
0
0
0
0
0
0
0
0
0
0
0
0
0
0
0
0
0.213411
0.147192
0.074618
0
0
0
0
0
0
0
0
0
0
0
0
0
0
0
0
0
0
0
0.213311
0.147363
0.0743465
0
0
0
0
0
0
0
0
0
0
0
0
0
0
0
0
0
0
0
0.213283
0.147736
0.0737406
0
0
0
0
0
0
0
0
0
0
0
0
0
0
0
0
0
0
0
0.213416
0.148409
0.072529
0
0
0
0
0
0
0
0
0
0
0
0
0
0
0
0
0
0
0
0.213776
0.149537
0.0702347
0
0
0
0
0
0
0
0
0
0
0
0
0
0
0
0
0
0
0
0.214614
0.151397
0.0659906
0
0
0
0
0
0
0
0
0
0
0
0
0
0
0
0
0
0
0
0.216071
0.1543
0.05815
0
0
0
0
0
0
0
0
0
0
0
0
0
0
0
0
0
0
0
0.218592
0.158467
0.0431717
0
0
0
0
0
0
0
0
0
0
0
0
0
0
0
0
0
0
0
0.22068
0.162327
0.00994073
0
0
0
0
0
0
0
0
0
0
0
0
0
0
0
0
0
0
0
0.266334
0.353845
0.300832
0.226312
0.189772
0.197663
0.197386
0.12152
0.192104
0.171991
0.167373
0.122031
0.179083
0.160024
0.185414
0.114275
0.179248
0.23339
0.131187
0.196886
0.20092
0.163152
0.18222
0.126867
0.148767
0.197435
0.213962
0.14148
0.183491
0.263187
0.175365
0.242423
0.250201
0.184753
0
0.185527
0
0
0.125407
0.192206
0.138614
0.122866
0.187697
0.163063
0.202388
0.153797
0.174817
0.0398735
0.119788
0
0.192384
0.0651628
0.136018
0
0
0
0
0
0.13887
0.191877
0.110438
0
0
0
0.144993
0
0.00386191
0
0
0
0
0
0
0
0
0
0
0
0
0
0
0
0
0
0
0
0
0
0
0
0
0
0
0
0
0
0
0
0
0
0
0
0
0
0
0
0
0
0
0
0
0
0
0
0.196285
0.122944
0
0.079246
0
0
0
0
0
0
0
0.196912
0
0
0
0
0
0
0
0.0987035
0.14888
0.126057
0
0
0
0
0
0
0
0
0
0
0
0
0
0
0
0
0
0
0
0
0
0
0
0
0.138818
0.149648
0.25235
0.146518
0.177167
0
0
0
0
0
0
0
0
0
0
0
0
0
0
0
0
0.190443
0.107499
0
0
0
0
0
0
0
0
0
0
0
0
0
0
0
0
0
0
0
0
0
0.145498
0
0
0.213953
0.10743
0
0
0
0
0
0
0
0
0
0
0
0
0.144926
0.20772
0
0
0
0.158658
0
0
0
0.140611
0
0
0
0
0
0
0
0
0
0
0
0
0
0
0
0
0
0
0
0
0.156109
0.200773
0
0
0
0
0.00359549
0
0
0
0
0
0
0
0
0
0
0
0
0
0.122592
0.111316
0.136624
0.152244
0
0
0
0
0
0
0.149182
0.259236
0
0
0.0478065
0.107283
0
0
0
0
0
0
0
0.114254
0
0
0
0
0
0
0
0
0
0
0.0155406
0
0
0
0
0
0
0
0
0.0840471
0
0
0
0
0
0
0
0
0
0
0
0
0
0
0
0
0.204512
0.180665
0
0
0
0
0.166648
0.111634
0
0
0
0
0
0
0
0
0
0.0917548
0
0
0
0
0
0
0.141225
0.231642
0
0
0
0
0
0
0
0
0
0
0.126619
0.138776
0
0
0
0
0
0
0
0
0
0
0
0
0
0
0
0
0
0
0
0.0073681
0
0
0
0
0
0
0
0
0
0
0
0
0
0
0.1065
0.126697
0
0
0
0
0
0
0
0
0.161617
0.253922
0
0
0.142991
0.115029
0
0
0
0.162279
0
0
0
0
0.203713
0.139413
0.198998
0.205134
0
0
0
0
0
0
0
0
0.166992
0.123155
0
0
0
0
0
0
0
0
0
0
0
0
0
0
0
0
0.0910478
0.14829
0
0
0
0
0.159111
0.144989
0
0
0
0
0
0
0
0
0
0
0
0
0.188028
0.292775
0.258299
0.139923
0
0
0
0
0
0
0.148085
0.266477
0.153958
0
0.27521
0.211719
0.236055
0.221411
0.225242
0.127272
0.196817
0.104061
0.193628
0.146711
0.19699
0.133197
0.147736
0.155114
0.195245
0.028487
0.16665
0.148968
0
0
0
0.170396
0.124522
0
0.143236
0
0.126743
0
0.105351
0
0
0
0.114659
0
0.144248
0
0.105362
0.0796818
0.148957
0
0
0
0.142976
0
0.142127
0
0.136873
0.048707
0.124426
0
0
0
0
0.158011
0.114622
0
0
0.0999251
0
0.11312
0.12823
0
0.130657
0
0.14801
0
0.00936798
0.129109
0
0.11283
0.156267
0
0
0
0
0.0935927
0.0905149
0.137057
0.129346
0.182334
0.108472
0.137524
0.088116
0.133943
0
0
0.148124
0
0.139589
0
0.226229
0.103742
0
0
0
0
0
0.0768541
0.124356
0.118894
0
0
0
0
0.154325
0
0
0
0.151442
0.0383244
0
0
0
0
0.129164
0.176013
0.214548
0.132458
0.142143
0.0925407
0
0.0938578
0.154536
0.155323
0
0
0
0.159348
0.125374
0.10302
0.135771
0.153012
0.0556264
0.121495
0
0.133871
0.00268739
0
0
0
0
0.129871
0.135081
0
0.218199
0.147633
0
0.0807131
0.143356
0.149509
0.123705
0.191628
0
0
0.241128
0.14892
0.143614
0.153541
0
0
0.127207
0.148784
0.125943
0.123532
0.156059
0.140791
0.12467
0.123811
0
0.108924
0.106656
0
0.157621
0.133206
0.140707
0.104987
0.13103
0.130402
0
0
0
0
0
0
0
0
0
0
0
0
0.0417771
0
0.122196
0.147002
0
0
0.142983
0.134544
0.150333
0.146114
0.103312
0.0558589
0.124952
0.104678
0.254133
0.180345
0.0829278
0
0
0
0.148639
0.109801
0
0.0672412
0
0
0
0
0.179403
0.223542
0.115724
0.146495
0.147005
0.254623
0.0976181
0.113896
0.0272809
0.107578
0
0
0
0
0.105329
0.0936259
0.111609
0.0122143
0
0
0.138256
0.164717
0.15435
0.162316
0.0869373
0.0932781
0.141085
0.0610743
0.0803521
0.137516
0.258961
0.177193
0
0
0.137709
0.0905716
0
0.0306483
0.102538
0.145742
0
0.0639252
0
0
0.0356224
0.121985
0
0
0.110245
0.00183414
0.158309
0.192612
0.0975016
0.127215
0.135654
0.0878908
0.0674992
0.132388
0.163901
0.129103
0
0
0
0
0.154729
0.156169
0
0
0
0
0
0
0
0
0
0
0.189363
0.248091
0.0271327
0
0.249467
0.287585
0.215005
0.211576
0.221516
0.216845
0.222088
0.226607
0.222397
0.217796
0.222462
0.217933
0.222287
0.216975
0.222375
0.216302
0.221914
0.217345
0.22163
0.208529
0.221095
0.21473
0.220044
0.214221
0.218447
0.210806
0.214988
0.20012
0.209665
0.19359
0.209858
0.208378
0.249733
0.270668
0.214862
0.211737
0.221167
0.215346
0.222923
0.205807
0.222949
0.213171
0.222665
0.216321
0.222056
0.216277
0.221782
0.219764
0.221962
0.20925
0.221552
0.21859
0.220733
0.218108
0.220012
0.206039
0.218429
0.208552
0.215157
0.19654
0.210026
0.199364
0.209562
0.21625
0
0.244131
0.155228
0
0.27833
0.189516
0.244682
0.213228
0.201527
0.175259
0.149184
0.138987
0.20388
0.117474
0.212123
0.13979
0.192678
0.159136
0.210815
0
0.198113
0.125504
0
0.140107
0.154454
0
0.11555
0
0.0892103
0
0.151588
0
0
0.0897828
0.108996
0
0.110446
0
0.0784192
0.0589629
0.146633
0
0
0
0.108455
0.0654304
0.133813
0
0.0807927
0.0618779
0
0.158516
0.132907
0
0
0
0
0.135482
0.140845
0
0
0.149624
0
0.139123
0.159364
0
0.167701
0
0.029603
0.156095
0
0.0973592
0
0
0
0
0.160736
0
0.0613294
0.150404
0.149315
0.126142
0
0.113968
0.110472
0.133124
0.2476
0.0963875
0.0608954
0
0
0
0
0.00799429
0
0.135192
0.122118
0.140018
0
0
0.18447
0.156537
0
0
0.0784752
0
0.14231
0.134506
0.154906
0.136399
0
0
0
0
0.120257
0.136184
0.00015038
0.130205
0
0
0
0.151028
0
0
0.126911
0.150672
0.221588
0.113248
0.072871
0.0889468
0
0.0268288
0.14611
0.250433
0.128978
0
0.109583
0.105124
0.0761051
0
0.114464
0.142664
0.192783
0.123855
0.147204
0.166548
0
0.0251996
0
0.0697705
0.130847
0
0
0
0
0
0
0
0.125401
0.129348
0.0987915
0.116988
0.128296
0.157778
0
0
0.147146
0.113256
0
0
0.142635
0.150173
0.225595
0.119853
0
0
0.220911
0.150541
0.115378
0
0
0
0.13302
0.136824
0.115086
0.135226
0.124915
0.157644
0.129119
0.147117
0
0
0
0
0
0
0
0.137702
0.134674
0.104815
0.0363127
0
0.125067
0.156244
0.136919
0.13936
0.166019
0.119748
0
0
0
0
0.0819069
0
0.00572713
0
0.034217
0
0
0.141179
0
0
0.139195
0.20659
0.135911
0.127995
0.127478
0.0178174
0
0
0.0704582
0.114375
0
0
0.133507
0.13187
0
0
0.202394
0.158521
0.147163
0.111972
0.136135
0.0525736
0.145084
0.133536
0.18582
0.152266
0
0
0.110741
0
0.0961992
0
0.124705
0.145361
0.157143
0.195194
0
0.019854
0
0
0
0
0.129482
0.118957
0
0
0.0690813
0.116583
0.128133
0.05744
0
0
0.101106
0
0.126337
0.138265
0
0
0
0
0
0
0.00248457
0.107773
0.192535
0.200079
0
0
0.0658086
0.129794
0
0
0.156717
0.150183
0
0
0
0
0
0
0
0
0.0384745
0
0.0515618
0.126081
0.155989
0.14519
0.152809
0.14497
0.194471
0.262537
0
0
0
0
0
0.184963
0
0
0.124125
0.190684
0.186595
0.19643
0.202691
0.169313
0.24524
0.158795
0.226707
0.143792
0.154169
0.133142
0.196001
0.158889
0.216142
0
0
0
0
0
0
0.112455
0.223675
0.0706448
0.159557
0
0.119089
0
0.125373
0
0.00643639
0
0
0
0
0
0
0
0
0
0
0
0
0
0
0
0
0
0
0
0
0
0
0
0
0
0
0
0
0
0
0
0
0
0
0
0
0
0
0
0
0
0
0
0
0
0
0
0
0
0
0
0
0
0
0
0.150919
0
0
0
0
0
0.148501
0.0346711
0.152645
0
0
0
0
0
0
0
0
0
0
0.114607
0
0
0
0
0
0
0
0
0
0
0
0
0
0.220702
0.146255
0
0
0
0
0
0
0
0
0
0
0.186457
0.141129
0
0
0
0
0
0
0
0
0
0
0.222798
0.0985636
0
0
0
0
0
0
0
0
0
0.042775
0
0
0
0
0
0
0
0
0
0
0.1556
0.207503
0
0
0
0
0
0
0
0
0
0
0
0
0.133989
0.107933
0.17856
0.185226
0.164186
0.195081
0
0
0
0
0
0
0
0
0
0
0.0886111
0.0316776
0
0
0
0
0
0
0
0
0
0.103023
0
0
0
0
0
0
0
0
0
0
0
0
0
0
0
0
0
0
0
0
0
0
0
0
0
0
0
0
0
0
0
0
0.197656
0.202212
0
0
0
0
0
0
0
0
0.110186
0.139534
0
0
0.124993
0
0
0
0
0
0.201591
0.152822
0
0
0
0.141214
0
0
0
0
0
0
0
0
0
0
0
0
0
0
0
0
0
0
0
0
0
0
0
0
0
0
0
0
0
0
0
0
0
0
0
0
0
0
0
0
0
0.0807496
0.135913
0.133814
0
0
0
0
0
0
0
0
0
0
0.118969
0.136674
0
0
0.165196
0.198639
0.170013
0.147431
0
0
0
0
0
0
0
0
0
0
0
0
0.103843
0.143152
0
0
0
0
0
0
0
0
0
0
0
0
0
0
0.122966
0.126409
0
0
0
0
0
0
0.211327
0.133556
0
0
0
0
0
0
0
0
0
0
0.104567
0
0
0
0
0
0
0
0
0
0.0760481
0.130254
0
0
0
0
0
0
0
0
0
0
0
0
0
0
0
0
0
0
0
0
0
0
0
0
0
0
0.125797
0.0437883
0
0
0
0
0
0
0.186296
0.152842
0
0
0
0
0.131365
0.0603665
0
0
0.196933
0.292149
0.149175
0.178315
0.19895
0.258739
0.235238
0.186218
0
0
0
0
0
0
0.222353
0.300221
0.353972
0.267322
0.234038
0.227269
0.173189
0.2372
0.130602
0.180705
0.122107
0.183603
0.120807
0.195363
0.119916
0.196975
0.174071
0.189351
0.252668
0.160997
0.197242
0.17072
0.187119
0.161003
0.243851
0.130061
0.186699
0.178645
0.170846
0.143444
0.197313
0.148138
0.182334
0.226364
0
0
0
0
0
0
0
0
0
0
0
0
0
0
0
0
0
0
0
0
0
0
0
0
0
0
0
0
0
0
0
0
0
0
0
0
0
0
0
0
0
0
0
0
0
0
0
0
0
0
0
0
0
0
0
0
0
0
0
0
0
0
0
0
0
0
0
0
0
0
0
0
0
0
0
0
0
0
0
0
0
0
0
0
0
0
0
0
0
0
0
0
0
0
0
0
0
0
0
0
0
0
0
0
0
0
0
0
0
0
0
0
0
0
0
0
0
0
0
0
0
0
0
0
0
0
0
0
0
0
0
0
0
0
0
0
0
0
0
0
0
0
0
0
0
0
0
0
0
0
0
0
0
0
0
0
0
0
0
0
0
0
0
0
0
0
0
0
0
0
0
0
0
0
0
0
0
0
0
0
0
0
0
0
0
0
0
0
0
0
0
0
0
0
0
0
0
0
0
0
0
0
0
0
0
0
0
0
0
0
0
0
0
0
0
0
0
0
0
0
0
0
0
0
0
0
0
0
0
0
0
0
0
0
0
0
0
0
0
0
0
0
0
0
0
0
0
0
0
0
0
0
0
0
0
0
0
0
0
0
0
0
0
0
0
0
0
0
0
0
0
0
0
0
0
0
0
0
0
0
0
0
0
0
0
0
0
0
0
0
0
0
0
0
0
0
0
0
0
0
0
0
0
0
0
0
0
0
0
0
0
0
0
0
0
0
0
0
0
0
0
0
0
0
0
0
0
0
0
0
0
0
0
0
0
0
0
0
0
0
0
0
0
0
0
0
0
0
0
0
0
0
0
0
0
0
0
0
0
0
0
0
0
0
0
0
0
0
0
0
0
0
0
0
0
0
0
0
0
0
0
0
0
0
0
0
0
0
0
0
0
0
0
0
0
0
0
0
0
0
0
0
0
0
0
0
0
0
0
0
0
0
0
0
0
0
0
0
0
0
0
0
0
0
0
0
0
0
0
0
0
0
0
0
0
0
0
0
0
0
0
0
0
0
0
0
0
0
0
0
0
0
0
0
0
0
0
0
0
0
0
0
0
0
0
0
0
0
0
0
0
0
0
0
0
0
0
0
0
0
0
0
0
0
0
0
0
0
0
0
0
0
0
0
0
0
0
0
0
0
0
0
0
0
0
0
0
0
0
0
0
0
0
0
0
0
0
0
0
0
0
0
0
0
0
0
0
0
0
0
0
0
0
0
0
0
0
0
0
0
0
0
0
0
0
0
0
0
0
0
0
0
0
0
0
0
0
0
0
0
0
0
0
0
0
0
0
0
0
0
0
0
0
0
0
0
0
0
0
0
0
0
0
0
0
0
0
0
0
0
0
0
0
0
0
0
0
0
0
0
0
0
0
0
0
0
0
0
0
0
0
0
0
0
0
0
0
0
0
0
0
0
0
0
0
0
0
0
0
0
0
0
0
0
0
0
0
0
0
0
0
0
0
0
0
0
0
0
0
0
0
0
0
0
0
0
0
0
0
0
0
0
0
0
0
0
0
0
0
0
0
0
0
0
0
0
0
0
0
0
0
0
0
0
0
0
0
0
0
0
0
0
0
0
0
0
0
0
0
0
0
0
0
0
0
0
0
0
0
0
0
0
0
0
0
0
0
0
0
0
0
0
0
0
0
0
0
0
0
0
0
0
0
0
0
0
0
0
0
0
0
0
0
0
0
0
0
0
0
0
0
0
0
0
0
0
0
0
0
0
0
0
0
0
0
0
0
0
0
0
0
0
0
0
0
0
0
0
0
0
0
0
0
0
0
0
0
0
0
0
0
0
0
0
0
0
0
0
0
0
0
0
0
0
0
0
0
0
0
0
0
0
0
0
0
0
0
0
0
0
0
0
0
0
0
0
0
0
0
0
0
0
0
0
0
0
0
0
0
0
0
0
0
0
0
0
0
0
0
0
0
0
0
0
0
0
0
0
0
0
0
0
0
0
0
0
0
0
0
0
0
0
0
0
0
0
0
0
0
0
0
0
0
0
0
0
0
0
0
0
0
0
0
0
0
0
0
0
0
0
0
0
0
0
0
0
0
0
0
0
0
0
0
0
0
0
0
0
0
0
0
0
0
0
0
0
0
0
0
0
0
0
0
0
0
0
0
0
0
0
0
0
0
0
0
0
0
0
0
0
0
0
0
0
0
0
0
0
0
0
0
0
0
0
0
0
0
0
0
0
0
0
0
0
0
0
0
0
0
0
0
0
0
0
0
0
0
0
0
0
0
0
0
0
0
0
0
0
0
0
0
0
0
0
0
0
0
0
0
0
0
0
0
0
0
0
0
0
0
0
0
0
0
0
0
0
0
0
0
0
0
0
0
0
0
0
0
0
0
0
0
0
0
0
0
0
0
0
0
0
0
0
0
0
0
0
0
0
0
0
0
0
0
0
0
0
0
0
0
0
0
0
0
0
0
0
0
0
0
0
0
0
0
0
0
0
0
0
0
0
0
0
0
0
0
0
0
0
0
0
0
0
0
0
0
0
0
0
0
0
0
0
0
0
0
0
0
0
0
0
0.120233
0.129112
0.133264
0.141998
0.16224
0.195918
0
0
0.0410323
0.0804788
0.11495
0.145292
0
0
0
0
0
0
0
0
0
0
0
0
0
0
0
0
0
0
0
0
0
0
0
0
0
0
0
0
0
0
0
0
0
0
0
0
0
0
0
0
0
0
0
0
0
0
0
0
0
0
0
0
0
0
0
0
0
0
0
0
0
0
0
0
0
0
0
0
0
0
0
0
0
0
0
0
0
0
0
0
0
0
0
0
0
0
0
0
0
0
0
0
0
0
0
0
0
0
0
0
0
0
0
0
0
0
0
0
0
0
0
0
0
0
0
0
0
0
0
0
0
0
0
0
0
0
0
0
0
0
0
0
0
0
0
0
0
0
0
0
0
0
0
0
0
0
0
0
0
0
0
0
0
0
0
0
0
0
0
0
0
0
0
0
0
0
0
0
0
0
0
0
0
0
0
0
0
0
0
0
0
0
0
0
0
0
0
0
0
0
0
0
0
0
0
0
0
0
0
0
0
0
0
0
0
0
0
0
0
0
0
0
0
0
0
0
0
0
0
0
0
0
0
0
0
0
0
0
0
0
0
0
0
0
0
0
0
0
0
0
0
0
0
0
0
0
0
0
0
0
0
0
0
0
0
0
0
0
0
0
0
0
0
0
0
0
0
0
0
0
0
0
0
0
0
0
0
0
0
0
0
0
0
0
0
0
0
0
0.11099
0
0
0
0
0
0
0
0
0
0
0
0
0
0
0
0
0
0
0
0
0
0.0969063
0
0
0
0
0
0
0
0
0
0
0
0
0
0
0
0
0
0
0
0
0
0.0704051
0
0
0
0
0
0
0
0
0
0
0
0
0
0
0
0
0
0
0
0
0
0
0
0
0
0
0
0
0
0
0
0
0
0
0
0
0
0
0
0
0
0
0
0
0
0
0
0
0
0
0
0
0
0
0
0
0
0
0
0
0
0
0
0
0
0
0
0
0
0
0
0
0
0
0
0
0
0
0
0
0
0
0
0
0
0
0
0
0
0
0
0
0
0
0
0
0
0
0
0
0
0
0
0
0
0
0
0
0
0
0
0
0
0
0
0
0
0
0
0
0
0
0
0
0
0
0
0
0
0
0
0
0
0
0
0
0
0
0
0
0
0
0
0
0
0
0
0
0
0
0
0
0
0
0
0
0
0
0
0
0
0
0
0
0
0
0
0
0
0
0
0
0
0
0
0
0
0
0
0
0
0
0
0
0
0
0
0
0
0
0
0
0
0
0
0
0
0
0
0
0
0
0
0
0
0
0
0
0
0
0
0
0
0
0
0
0
0
0
0
0
0
0
0
0
0
0
0
0
0
0
0
0
0
0
0
0
0
0
0
0
0
0
0
0
0
0
0
0
0
0
0
0
0
0
0
0
0
0
0
0
0
0
0
0
0
0
0
0
0
0
0
0
0
0
0
0
0
0
0
0
0
0
0
0
0
0
0
0
0
0
0
0
0
0
0
0
0
0
0
0
0
0
0
0
0
0
0
0
0
0
0
0
0
0
0
0
0
0
0
0
0
0
0
0
0
0
0
0
0
0
0
0
0
0
0
0
0
0
0
0
0
0
0
0
0
0
0
0
0
0
0
0
0
0
0
0
0
0
0
0
0
0
0
0
0
0
0
0
0
0
0
0
0
0
0
0
0
0
0
0
0
0
0
0
0
0
0
0
0
0
0
0
0
0
0
0
0
0
0
0
0
0
0
0
0
0
0
0
0
0
0
0
0
0
0
0
0
0
0
0
0
0
0
0
0
0
0
0
0
0
0
0
0
0
0
0
0
0
0
0
0
0
0
0
0
0
0
0
0
0
0
0
0
0
0
0
0
0
0
0
0
0
0
0
0
0
0
0
0
0
0
0
0
0
0
0
0
0
0
0
0
0
0
0
0
0
0
0
0
0
0
0
0
0
0
0
0
0
0
0
0
0
0
0
0
0
0
0
0
0
0
0
0
0
0
0
0
0
0
0
0
0
0
0
0
0
0
0
0
0
0
0
0
0
0
0
0
0
0
0
0
0
0
0
0
0
0
0
0
0
0
0
0
0
0
0
0
0
0
0
0
0
0
0
0
0
0
0
0
0
0
0
0
0
0
0
0
0
0
0
0
0
0
0
0
0
0
0
0
0
0
0
0
0
0
0
0
0
0
0
0
0
0
0
0
0
0
0
0
0
0
0
0
0
0
0
0
0
0
0
0
0
0
0
0
0
0
0
0
0
0
0
0
0
0
0
0
0
0
0
0
0
0
0
0
0
0
0
0
0
0
0
0
0
0
0
0
0
0
0
0
0
0
0
0
0
0
0
0
0
0
0
0
0
0
0
0
0
0
0
0
0
0
0
0
0
0
0
0
0
0
0
0
0
0
0
0
0
0
0
0
0
0
0
0
0
0
0
0
0
0
0
0
0
0
0
0
0
0
0
0
0
0
0
0
0
0
0
0
0
0
0
0
0
0
0
0
0
0
0
0
0
0
0
0
0
0
0
0
0
0
0
0
0
0
0
0
0
0
0
0
0
0
0
0
0
0
0
0
0
0
0
0
0
0
0
0
0
0
0
0
0
0
0
0
0
0
0
0
0
0
0
0
0
0
0
0
0
0
0
0
0
0
0
0
0
0
0
0
0
0
0
0
0
0
0
0
0
0
0
0
0
0
0
0
0
0
0
0
0
0
0
0
0
0
0
0
0
0
0
0
0
0
0
0
0
0
0
0
0
0
0
0
0
0
0
0
0
0
0
0
0
0
0
0
0
0
0
0
0
0
0
0
0
0
0
0
0
0
0
0
0
0
0
0
0
0
0
0
0
0
0
0
0
0
0
0
0
0
0
0
0
0
0
0
0
0
0
0
0
0
0
0
0
0
0
0
0
0
0
0
0
0
0
0
0
0
0
0
0
0
0
0
0
0
0
0
0
0
0
0
0
0
0
0
0
0
0
0
0
0
0
0
0
0
0
0
0
0
0
0
0
0
0
0
0
0
0
0
0
0
0
0
0
0
0
0
0
0
0
0
0
0
0
0
0
0
0
0
0
0
0
0
0
0
0
0
0
0
0
0
0
0
0
0
0
0
0
0
0
0
0
0
0
0
0
0
0
0
0
0
0
0
0
0
0
0
0
0
0
0
0
0
0
0
0
0
0
0
0
0
0
0
0
0
0
0
0
0
0
0
0
0
0
0
0
0
0
0
0
0
0
0
0
0
0
0
0
0
0
0
0
0
0
0
0
0
0
0
0
0
0
0
0
0
0
0
0
0
0
0
0
0
0
0
0
0
0
0
0
0
0
0
0
0
0
0
0
0
0
0
0
0
0
0
0
0
0
0
0
0
0
0
0
0
0
0
0
0
0
0
0
0
0
0
0
0
0
0
0
0
0
0
0
0
0
0
0
0
0
0
0
0
0
0
0
0
0
0
0
0
0
0
0
0
0
0
0
0
0
0
0
0
0
0
0
0
0
0
0
0
0
0
0
0
0
0
0
0
0
0
0
0
0
0
0
0
0
0
0
0
0
0
0
0
0
0
0
0
0
0
0
0
0
0
0
0
0
0
0
0
0
0
0
0
0
0
0
0
0
0
0
0
0
0
0
0
0
0
0
0
0
0
0
0
0
0
0
0
0
0
0
0
0
0
0
0
0
0
0
0
0
0
0
0
0
0
0
0
0
0
0
0
0
0
0
0
0
0
0
0
0
0
0
0
0
0
0
0
0
0
0
0
0
0
0
0
0
0
0
0
0
0
0
0
0
0
0
0
0
0
0
0
0
0
0
0
0
0
0
0
0
0
0
0
0
0
0
0
0
0
0
0
0
0
0
0
0
0
0
0
0
0
0
0
0
0
0
0
0
0
0
0
0
0
0
0
0
0
0
0
0
0
0
0
0
0
0
0
0
0
0
0
0
0
0
0
0
0
0
0
0
0
0
0
0
0
0
0
0
0
0
0
0
0
0
0
0
0
0
0
0
0
0
0
0
0
0
0
0
0
0
0
0
0
0
0
0
0
0
0
0
0
0
0
0
0
0
0
0
0
0
0
0
0
0
0
0
0
0
0
0
0
0
0
0
0
0
0
0
0
0
0
0
0
0
0
0
0
0
0
0
0
0
0
0
0
0
0
0
0
0
0
0
0
0
0
0
0
0
0
0
0
0
0
0
0
0
0
0
0
0
0
0
0
0
0
0
0
0
0
0
0
0
0
0
0
0
0
0
0
0
0
0
0
0
0
0
0
0
0
0
0
0
0
0
0
0
0
0
0
0
0
0
0
0
0
0
0
0
0
0
0
0
0
0
0
0
0
0
0
0
0
0
0
0
0
0
0
0
0
0
0
0
0
0
0
0
0
0
0
0
0
0
0
0
0
0
0
0
0
0
0
0
0
0
0
0
0
0
0
0
0
0
0
0
0
0
0
0
0
0
0
0
0
0
0
0
0
0
0
0
0
0
0
0
0
0
0
0
0
0
0
0
0
0.111211
0
0
0
0
0
0
0
0
0
0
0
0
0
0
0
0
0
0
0
0
0
0.0987947
0
0
0
0
0
0
0
0
0
0
0
0
0
0
0
0
0
0
0
0
0
0.0784886
0
0
0
0
0
0
0
0
0
0
0
0
0
0
0
0
0
0
0
0
0
0.0182409
0
0
0
0
0
0
0
0
0
0
0
0
0
0
0
0
0
0
0
0
0
0
0
0
0
0
0
0
0
0
0
0
0
0
0
0
0
0
0
0
0
0
0
0
0
0
0
0
0
0
0
0
0
0
0
0
0
0
0
0
0
0
0
0
0
0
0
0
0
0
0
0
0
0
0
0
0
0
0
0
0
0
0
0
0
0
0
0
0
0
0
0
0
0
0
0
0
0
0
0
0
0
0
0
0
0
0
0
0
0
0
0
0
0
0
0
0
0
0
0
0
0
0
0
0
0
0
0
0
0
0
0
0
0
0
0
0
0
0
0
0
0
0
0
0
0
0
0
0
0
0
0
0
0
0
0
0
0
0
0
0
0
0
0
0
0
0
0
0
0
0
0
0
0
0
0
0
0
0
0
0
0
0
0
0
0
0
0
0
0
0
0
0
0
0
0
0
0
0
0
0
0
0
0
0
0
0
0
0
0
0
0
0
0
0
0
0
0
0
0
0
0
0
0
0
0
0
0
0
0
0
0
0
0
0
0
0
0
0
0
0
0
0
0
0
0
0
0
0
0
0
0
0
0
0
0
0
0
0
0
0
0
0
0
0
0
0
0
0
0
0
0
0
0
0
0
0
0
0
0
0
0
0
0
0
0
0
0
0
0
0
0
0
0
0
0
0
0
0
0
0
0
0
0
0
0
0
0
0
0
0
0
0
0
0
0
0
0
0
0
0
0
0
0
0
0
0
0
0
0
0
0
0
0
0
0
0
0
0
0
0
0
0
0
0
0
0
0
0
0
0
0
0
0
0
0
0
0
0
0
0
0
0
0
0
0
0
0
0
0
0
0
0
0
0
0
0
0
0
0
0
0
0
0
0
0
0
0
0
0
0
0
0
0
0
0
0
0
0
0
0
0
0
0
0
0
0
0
0
0
0
0
0
0
0
0
0
0
0
0
0
0
0
0
0
0
0
0
0
0
0
0
0
0
0
0
0
0
0
0
0
0
0
0
0
0
0
0
0
0
0
0
0
0
0
0
0
0
0
0
0
0
0
0
0
0
0
0
0
0
0
0
0
0
0
0
0
0
0
0
0
0
0
0
0
0
0
0
0
0
0
0
0
0
0
0
0
0
0
0
0
0
0
0
0
0
0
0
0
0
0
0
0
0
0
0
0
0
0
0
0
0
0
0
0
0
0
0
0
0
0
0
0
0
0
0
0
0
0
0
0
0
0
0
0
0
0
0
0
0
0
0
0
0
0
0
0
0
0
0
0
0
0
0
0
0
0
0
0
0
0
0
0
0
0
0
0
0
0
0
0
0
0
0
0
0
0
0
0
0
0
0
0
0
0
0
0
0
0
0
0
0
0
0
0
0
0
0
0
0
0
0
0
0
0
0
0
0
0
0
0
0
0
0
0
0
0
0
0
0
0
0
0
0
0
0
0
0
0
0
0
0
0
0
0
0
0
0
0
0
0
0
0
0
0
0
0
0
0
0
0
0
0
0
0
0
0
0
0
0
0
0
0
0
0
0
0
0
0
0
0
0
0
0
0
0
0
0
0
0
0
0
0
0
0
0
0
0
0
0
0
0
0
0
0
0
0
0
0
0
0
0
0
0
0
0
0
0
0
0
0
0
0
0
0
0
0
0
0
0
0
0
0
0
0
0
0
0
0
0
0
0
0
0
0
0
0
0
0
0
0
0
0
0
0
0
0
0
0
0
0
0
0
0
0
0
0
0
0
0
0
0
0
0
0
0
0
0
0
0
0
0
0
0
0
0
0
0
0
0
0
0
0
0
0
0
0
0
0
0
0
0
0
0
0
0
0
0
0
0
0
0
0
0
0
0
0
0
0
0
0
0
0
0
0
0
0
0
0
0
0
0
0
0
0
0
0
0
0
0
0
0
0
0
0
0
0
0
0
0
0
0
0
0
0
0
0
0
0
0
0
0
0
0
0
0
0
0
0
0
0
0
0
0
0
0
0
0
0
0
0
0
0
0
0
0
0
0
0
0
0
0
0
0
0
0
0
0
0
0
0
0
0
0
0
0
0
0
0
0
0
0
0
0
0
0
0
0
0
0
0
0
0
0
0
0
0
0
0
0
0
0
0
0
0
0
0
0
0
0
0
0
0
0
0
0
0
0
0
0
0
0
0
0
0
0
0
0
0
0
0
0
0
0
0
0
0
0
0
0
0
0
0
0
0
0
0
0
0
0
0
0
0
0
0
0
0
0
0
0
0
0
0
0
0
0
0
0
0
0
0
0
0
0
0
0
0
0
0
0
0
0
0
0
0
0
0
0
0
0
0
0
0
0
0
0
0
0
0
0
0
0
0
0
0
0
0
0
0
0
0
0
0
0
0
0
0
0
0
0
0
0
0
0
0
0
0
0
0
0
0
0
0
0
0
0
0
0
0
0
0
0
0
0
0
0
0
0
0
0
0
0
0
0
0
0
0
0
0
0
0
0
0
0
0
0
0
0
0
0
0
0
0
0
0
0
0
0
0
0
0
0
0
0
0
0
0
0
0
0
0
0
0
0
0
0
0
0
0
0
0
0
0
0
0
0
0
0
0
0
0
0
0
0
0
0
0
0
0
0
0
0
0
0
0
0
0
0
0
0
0
0
0
0
0
0
0
0
0
0
0
0
0
0
0
0
0
0
0
0
0
0
0
0
0
0
0
0
0
0
0
0
0
0
0
0
0
0
0
0
0
0
0
0
0
0
0
0
0
0
0
0
0
0
0
0
0
0
0
0
0
0
0
0
0
0
0
0
0
0
0
0
0
0
0
0
0
0
0
0
0
0
0
0
0
0
0
0
0
0
0
0
0
0
0
0
0
0
0
0
0
0
0
0
0
0
0
0
0
0
0
0
0
0
0
0
0
0
0
0
0
0
0
0
0
0
0
0
0
0
0
0
0
0
0
0
0
0
0
0
0
0
0
0
0
0
0
0
0
0
0
0
0
0
0
0
0
0
0
0
0
0
0
0
0
0
0
0
0
0
0
0
0
0
0
0
0
0
0
0
0
0
0
0
0
0
0
0
0
0
0
0
0
0
0
0
0
0
0
0
0
0
0
0
0
0
0
0
0
0
0
0
0
0
0
0
0
0
0
0
0
0
0
0
0
0
0
0
0
0
0
0
0
0
0
0
0
0
0
0
0
0
0
0
0
0
0
0
0
0
0
0
0
0
0
0
0
0
0
0
0
0
0
0
0
0
0
0
0
0
0
0
0
0
0
0
0
0
0
0
0
0
0
0
0
0
0
0
0
0
0
0
0
0
0
0
0
0
0
0
0
0
0
0
0
0
0
0
0
0
0
0
0
0
0
0
0
0
0
0
0
0
0
0
0
0
0
0
0
0
0
0
0
0
0
0
0
0
0
0
0
0
0
0
0
0
0
0
0
0
0
0
0
0
0
0
0
0
0
0
0
0
0
0
0
0
0
0
0
0
0
0
0
0
0
0
0
0
0
0
0
0
0
0
0
0
0
0
0
0
0
0
0
0
0
0
0
0
0
0
0
0
0.196125
0.16259
0.142108
0.132565
0.127885
0.119527
0.145149
0.114541
0.0796882
0.0400318
0
0
0
0
0
0
0
0
0
0
0
0
0
0
0
0
0
0
0
0
0
0
0
0
0
0
0
0
0
0
0
0
0
0
0
0
0
0
0
0
0
0
0
0
0
0
0
0
0
0
0
0
0
0
0
0
0
0
0
0
0
0
0
0
0
0
0
0
0
0
0
0
0
0
0
0
0
0
0
0
0
0
0
0
0
0
0
0
0
0
0
0
0
0
0
0
0
0
0
0
0
0
0
0
0
0
0
0
0
0
0
0
0
0
0
0
0
0
0
0
0
0
0
0
0
0
0
0
0
0
0
0
0
0
0
0
0
0
0
0
0
0
0
0
0
0
0
0
0
0
0
0
0
0
0
0
0
0
0
0
0
0
0
0
0
0
0
0
0
0
0
0
0
0
0
0
0
0
0
0
0
0
0
0
0
0
0
0
0
0
0
0
0
0
0
0
0
0
0
0
0
0
0
0
0
0
0
0
0
0
0
0
0
0
0
0
0
0
0
0
0
0
0
0
0
0
0
0
0
0
0
0
0
0
0
0
0
0
0
0
0
0
0
0
0
0
0
0
0
0
0
0
0
0
0
0
0
0
0
0
0
0
0
0
0
0
0
0
0
0
0
0
0
0
0
0
0
0
0
0
0
0
0
0
0
0
0
0
0
0
0.215366
0.215362
0.215355
0.215344
0.21533
0.215312
0.215291
0.215265
0.215237
0.215204
0.215168
0.215129
0.215086
0.215039
0.214989
0.214936
0.214879
0.214819
0.214755
0.214688
0.214618
0.214544
0.214466
0.214383
0.214294
0.214197
0.214093
0.213978
0.213853
0.21372
0.213583
0.213454
0.213354
0.213325
0.213456
0.213816
0.214653
0.216109
0.218645
0.22079
0.148116
0.148114
0.148109
0.148103
0.148094
0.148083
0.14807
0.148055
0.148038
0.148018
0.147997
0.147973
0.147947
0.14792
0.14789
0.147858
0.147824
0.147788
0.147749
0.147709
0.147665
0.147619
0.147569
0.147515
0.147457
0.147395
0.14733
0.147266
0.147208
0.147167
0.147162
0.14722
0.147392
0.147767
0.148444
0.149579
0.151447
0.154372
0.158562
0.162431
0.0751578
0.075156
0.0751523
0.0751467
0.0751393
0.07513
0.0751187
0.0751056
0.0750905
0.0750734
0.0750543
0.0750332
0.0750099
0.0749844
0.0749569
0.0749272
0.0748957
0.0748625
0.0748281
0.0747933
0.0747591
0.0747271
0.0746991
0.0746775
0.0746649
0.0746637
0.0746755
0.0746995
0.0747304
0.0747543
0.0747431
0.0746453
0.0743712
0.0737598
0.0725376
0.0702239
0.0659468
0.0580409
0.0429378
0.00936268
0
0
0
0
0
0
0
0
0
0
0
0
0
0
0
0
0
0
0
0
0
0
0
0
0
0
0
0
0
0
0
0
0
0
0
0
0
0
0
0
0
0
0
0
0
0
0
0
0
0
0
0
0
0
0
0
0
0
0
0
0
0
0
0
0
0
0
0
0
0
0
0
0
0
0
0
0
0
0
0
0
0
0
0
0
0
0
0
0
0
0
0
0
0
0
0
0
0
0
0
0
0
0
0
0
0
0
0
0
0
0
0
0
0
0
0
0
0
0
0
0
0
0
0
0
0
0
0
0
0
0
0
0
0
0
0
0
0
0
0
0
0
0
0
0
0
0
0
0
0
0
0
0
0
0
0
0
0
0
0
0
0
0
0
0
0
0
0
0
0
0
0
0
0
0
0
0
0
0
0
0
0
0
0
0
0
0
0
0
0
0
0
0
0
0
0
0
0
0
0
0
0
0
0
0
0
0
0
0
0
0
0
0
0
0
0
0
0
0
0
0
0
0
0
0
0
0
0
0
0
0
0
0
0
0
0
0
0
0
0
0
0
0
0
0
0
0
0
0
0
0
0
0
0
0
0
0
0
0
0
0
0
0
0
0
0
0
0
0
0
0
0
0
0
0
0
0
0
0
0
0
0
0
0
0
0
0
0
0
0
0
0
0
0
0
0
0
0
0
0
0
0
0
0
0
0
0
0
0
0
0
0
0
0
0
0
0
0
0
0
0
0
0
0
0
0
0
0
0
0
0
0
0
0
0
0
0
0
0
0
0
0
0
0
0
0
0
0
0
0
0
0
0
0
0
0
0
0
0
0
0
0
0
0
0
0
0
0
0
0
0
0
0
0
0
0
0
0
0
0
0
0
0
0
0
0
0
0
0
0
0
0
0
0
0
0
0
0
0
0
0
0
0
0
0
0
0
0
0
0
0
0
0
0
0
0
0
0
0
0
0
0
0
0
0
0
0
0
0
0
0
0
0
0
0
0
0
0
0
0
0
0
0
0
0
0
0
0
0
0
0
0
0
0
0
0
0
0
0
0
0
0
0
0
0
0
0
0
0
0
0
0
0
0
0
0
0
0
0
0
0
0
0
0
0
0
0
0
0
0
0
0
0
0
0
0
0
0
0
0
0
0
0
0
0
0
0
0
0
0
0
0
0
0
0
0
0
0
0
0
0
0
0
0
0
0
0
0
0
0
0
0
0
0
0
0
0
0
0
0
0
0
0
0
0
0
0
0
0
0
0
0
0
0
0
0
0
0
0
0
0
0
0
0
0
0
0
0
0
0
0
0
0
0
0
0
0
0
0
0
0
0
0
0
0
0
0
0
0
0
0
0
0
0
0
0
0
0
0
0
0
0
0
0
0
0
0
0
0
0
0
0
0
0
0
0
0
0
0
0
0
0
0
0
0
0
0
0
0
0
0
0
0
0
0
0
0
0
0
0
0
0
0
0
0
0
0
0
0
0
0
0
0
0
0
0
0
0
0
0
0
0
0
0
0
0
0
0
0
0
0
0
0
0
0
0
0
0
0
0
0
0
0
0
0
0
0
0
0
0
0
0
0
0
0
0
0
0
0
0
0
0
0
0
0
0
0
0
0
0
0
0
0
0
0
0
0
0
0
0
0
0
0
0
0
0
0
0
0
0
0
0
0
0
0
0
0
0
0
0
0
0
0
0
0
0
0
0
0
0
0
0
0
0
0
0
0
0
0
0
0
0
0
0
0
0
0
0
0
0
0
0
0
0
0
0
0
0
0
0
0
0
0
0
0
0
0
0
0
0
0
0
0
0
0
0
0
0
0
0
0
0
0
0
0
0
0
0
0
0
0
0
0
0
0
0
0
0
0
0
0
0
0
0
0
0
0
0
0
0
0
0
0
0
0
0
0
0
0
0
0
0
0
0
0
0
0
0
0
0
0
0
0
0
0
0
0
0
0
0
0
0
0
0
0
0
0
0
0
0
0
0
0
0
0
0
0
0
0
0
0
0
0
0
0
0
0
0
0
0
0
0
0
0
0
0
0
0
0
0
0
0
0
0
0
0
0
0
0
0
0
0
0
0
0
0
0
0
0
0
0
0
0
0
0
0
0
0
0
0
0
0
0
0
0
0
0
0
0
0
0
0
0
0
0
0
0
0
0
0
0
0
0
0
0
0
0
0
0
0
0
0
0
0
0
0
0
0
0
0
0
0
0
0
0
0
0
0
0
0
0
0
0
0
0
0
0
0
0
0
0
0
0
0
0
0
0
0
0
0
0
0
0
0
0
0
0
0
0
0
0
0
0
0
0
0
0
0
0
0
0
0
0
0
0
0
0
0
0
0
0
0
0
0
0
0
0
0
0
0
0
0
0
0
0
0
0
0
0
0
0
0
0
0
0
0
0
0
0
0
0
0
0
0
0
0
0
0
0
0
0
0
0
0
0
0
0
0
0
0
0
0
0
0
0
0
0
0
0
0
0
0
0
0
0
0
0
0
0
0
0
0
0
0
0
0
0
0
0
0
0
0
0
0
0
0
0
0
0
0
0
0
0
0
0
0
0
0
0
0
0
0
0
0
0
0
0
0
0
0
0
0
0
0
0
0
0
0
0
0
0
0
0
0
0
0
0
0
0
0
0
0
0
0
0
0
0
0
0
0
0
0
0
0
0
0
0
0
0
0
0
0
0
0
0
0
0
0
0
0
0
0
0
0
0
0
0
0
0
0
0
0
0
0
0
0
0
0
0
0
0
0
0
0
0
0
0
0
0
0
0
0
0
0
0
0
0
0
0
0
0
0
0
0
0
0
0
0
0
0
0
0
0
0
0
0
0
0
0
0
0
0
0
0
0
0
0
0
0
0
0
0
0
0
0
0
0
0
0
0
0
0
0
0
0
0
0
0
0
0
0
0
0
0
0
0
0
0
0
0
0
0
0
0
0
0
0
0
0
0
0
0
0
0
0
0
0
0
0
0
0
0
0
0
0
0
0
0
0
0
0
0
0
0
0
0
0
0
0
0
0
0
0
0
0
0
0
0
0
0
0
0
0
0
0
0
0
0
0
0
0
0
0
0
0
0
0
0
0
0
0
0
0
0
0
0
0
0
0
0
0
0
0
0
0
0
0
0
0
0
0
0
0
0
0
0
0
0
0
0
0
0
0
0
0
0
0
0
0
0
0
0
0
0
0
0
0
0
0
0
0
0
0
0
0
0
0
0
0
0
0
0
0
0
0
0
0
0
0
0
0
0
0
0
0
0
0
0
0
0
0
0
0
0
0
0
0
0
0
0
0
0
0
0
0
0
0
0
0
0
0
0
0
0
0
0
0
0
0
0
0
0
0
0
0
0
0
0
0
0
0
0
0
0
0
0
0
0
0
0
0
0
0
0
0
0
0
0
0
0
0
0
0
0
0
0
0
0
0
0
0
0
0
0
0
0
0
0
0
0
0
0
0
0
0
0
0
0
0
0
0
0
0
0
0
0
0
0
0
0
0
0
0
0
0
0
0
0
0
0
0
0
0
0
0
0
0
0
0
0
0
0
0
0
0
0
0
0
0
0
0
0
0
0
0
0
0
0
0
0
0
0
0
0
0
0
0
0
0
0
0
0
0
0
0
0
0
0
0
0
0
0
0
0
0
0
0
0
0
0
0
0
0
0
0
0
0
0
0
0
0
0
0
0
0
0
0
0
0
0
0
0
0
0
0
0
0
0
0
0
0
0
0
0
0
0
0
0
0
0
0
0
0
0
0
0
0
0
0
0
0
0
0
0
0
0
0
0
0
0
0
0
0
0
0
0
0
0
0
0
0
0
0
0
0
0
0
0
0
0
0
0
0
0
0
0
0
0
0
0
0
0
0
0
0
0
0
0
0
0
0
0
0
0
0
0
0
0
0
0
0
0
0
0
0
0
0
0
0
0
0
0
0
0
0
0
0
0
0
0
0
0
0
0
0
0
0
0
0
0
0
0
0
0
0
0
0
0
0
0
0
0
0
0
0
0
0
0
0
0
0
0
0
0
0
0
0
0
0
0
0
0
0
0
0
0
0
0
0
0
0
0
0
0
0
0
0
0
0
0
0
0
0
0
0
0
0
0
0
0
0
0
0
0
0
0
0
0
0
0
0
0
0
0
0
0
0
0
0
0
0
0
0
0
0
0
0
0
0
0
0
0
0
0
0
0
0
0
0
0
0
0
0
0
0
0
0
0
0
0
0
0
0
0
0
0
0
0
0
0
0
0
0
0
0
0
0
0
0
0
)
;

boundaryField
{
    bc-2
    {
        type            empty;
    }
    bc-3
    {
        type            empty;
    }
    bottom
    {
        type            zeroGradient;
    }
    leftSide
    {
        type            zeroGradient;
    }
    naturalSurface
    {
        type            zeroGradient;
    }
    rightSide
    {
        type            zeroGradient;
    }
    slopesurface
    {
        type            zeroGradient;
    }
    subGradeSurface
    {
        type            zeroGradient;
    }
}


// ************************************************************************* //
