# Supplementary material for: A finite volume-based model for the hydrothermal behavior of soil under freeze–thaw cycles
Source: PLoS One. 2021 Jun 3;16(6):e0252680. doi: 10.1371/journal.pone.0252680 (PMC8174737; doi:10.1371/journal.pone.0252680)
Supplement: S1 Data — (ZIP) [file pone.0252680.s001.zip › Data at equal time interval/3.34368e+08/volContOfUnfrozenWater]

/*--------------------------------*- C++ -*----------------------------------*\
| =========                 |                                                 |
| \\      /  F ield         | OpenFOAM: The Open Source CFD Toolbox           |
|  \\    /   O peration     | Version:  2.4.0                                 |
|   \\  /    A nd           | Web:      www.OpenFOAM.org                      |
|    \\/     M anipulation  |                                                 |
\*---------------------------------------------------------------------------*/
FoamFile
{
    version     2.0;
    format      ascii;
    class       volScalarField;
    location    "3.34368e+08";
    object      volContOfUnfrozenWater;
}
// * * * * * * * * * * * * * * * * * * * * * * * * * * * * * * * * * * * * * //

dimensions      [0 0 0 0 0 0 0];

internalField   nonuniform List<scalar> 
9554
(
0.0294257
0.0288957
0.0422003
0.068517
0.078181
0.0841516
0.0883178
0.0914012
0.093759
0.0955955
0.097039
0.0981758
0.099067
0.0997578
0.100283
0.10067
0.100941
0.101115
0.101209
0.101235
0.101206
0.101132
0.0294252
0.0288953
0.0422
0.0685166
0.0781806
0.0841512
0.0883173
0.0914006
0.0937584
0.0955949
0.0970384
0.0981752
0.0990663
0.0997571
0.100282
0.100669
0.10094
0.101115
0.101208
0.101234
0.101205
0.101132
0.0294242
0.0288947
0.0421994
0.0685159
0.0781798
0.0841503
0.0883163
0.0913996
0.0937573
0.0955937
0.0970371
0.0981738
0.099065
0.0997557
0.100281
0.100668
0.100939
0.101113
0.101207
0.101233
0.101204
0.10113
0.0294228
0.0288936
0.0421984
0.0685148
0.0781785
0.0841489
0.0883148
0.0913979
0.0937555
0.0955918
0.0970352
0.0981718
0.0990629
0.0997535
0.100278
0.100665
0.100936
0.101111
0.101204
0.10123
0.101201
0.101127
0.029421
0.0288923
0.0421971
0.0685133
0.0781769
0.0841471
0.0883128
0.0913958
0.0937532
0.0955894
0.0970326
0.0981691
0.0990601
0.0997506
0.100276
0.100662
0.100933
0.101108
0.101201
0.101227
0.101198
0.101124
0.0294186
0.0288906
0.0421956
0.0685115
0.0781749
0.0841448
0.0883103
0.0913931
0.0937503
0.0955863
0.0970294
0.0981658
0.0990566
0.099747
0.100272
0.100658
0.10093
0.101104
0.101197
0.101223
0.101194
0.10112
0.0294158
0.0288886
0.0421937
0.0685093
0.0781724
0.084142
0.0883073
0.0913898
0.0937469
0.0955827
0.0970255
0.0981618
0.0990524
0.0997427
0.100267
0.100654
0.100925
0.101099
0.101192
0.101218
0.101189
0.101115
0.0294125
0.0288862
0.0421915
0.0685068
0.0781696
0.0841389
0.0883038
0.091386
0.0937428
0.0955784
0.097021
0.0981571
0.0990476
0.0997377
0.100262
0.100649
0.100919
0.101093
0.101187
0.101213
0.101183
0.10111
0.0294087
0.0288835
0.042189
0.0685039
0.0781663
0.0841352
0.0882998
0.0913817
0.0937382
0.0955735
0.0970159
0.0981517
0.099042
0.099732
0.100256
0.100643
0.100913
0.101087
0.10118
0.101206
0.101177
0.101103
0.0294045
0.0288805
0.0421862
0.0685007
0.0781626
0.0841311
0.0882953
0.0913769
0.093733
0.095568
0.0970101
0.0981457
0.0990357
0.0997255
0.10025
0.100636
0.100906
0.10108
0.101173
0.101199
0.10117
0.101096
0.0293997
0.0288772
0.0421832
0.0684971
0.0781586
0.0841266
0.0882903
0.0913715
0.0937272
0.0955619
0.0970037
0.098139
0.0990288
0.0997183
0.100242
0.100628
0.100899
0.101072
0.101165
0.101191
0.101162
0.101088
0.0293946
0.0288735
0.0421798
0.0684931
0.0781541
0.0841216
0.0882848
0.0913655
0.0937209
0.0955552
0.0969967
0.0981317
0.0990212
0.0997104
0.100234
0.10062
0.10089
0.101064
0.101156
0.101182
0.101153
0.101079
0.0293889
0.0288696
0.0421762
0.0684888
0.0781493
0.0841162
0.0882789
0.0913591
0.093714
0.0955479
0.096989
0.0981237
0.0990129
0.0997019
0.100225
0.100611
0.100881
0.101054
0.101147
0.101172
0.101143
0.101069
0.0293828
0.0288653
0.0421723
0.0684842
0.0781441
0.0841103
0.0882724
0.0913521
0.0937066
0.09554
0.0969807
0.098115
0.0990039
0.0996926
0.100216
0.100601
0.100871
0.101044
0.101137
0.101162
0.101132
0.101058
0.0293762
0.0288608
0.0421682
0.0684792
0.0781384
0.084104
0.0882655
0.0913446
0.0936986
0.0955315
0.0969718
0.0981057
0.0989943
0.0996826
0.100206
0.100591
0.10086
0.101033
0.101125
0.101151
0.101121
0.101047
0.0293692
0.0288559
0.0421636
0.0684739
0.0781324
0.0840973
0.0882581
0.0913366
0.09369
0.0955225
0.0969623
0.0980958
0.098984
0.099672
0.100195
0.100579
0.100849
0.101021
0.101114
0.101139
0.101109
0.101035
0.0293617
0.0288507
0.0421588
0.0684682
0.078126
0.0840902
0.0882503
0.0913282
0.093681
0.0955129
0.0969523
0.0980853
0.098973
0.0996607
0.100183
0.100567
0.100837
0.101009
0.101101
0.101126
0.101096
0.101022
0.0293538
0.0288452
0.0421534
0.0684621
0.0781192
0.0840826
0.088242
0.0913192
0.0936714
0.0955028
0.0969417
0.0980742
0.0989615
0.0996488
0.100171
0.100555
0.100824
0.100996
0.101088
0.101113
0.101083
0.101008
0.0293455
0.0288392
0.0421475
0.0684557
0.0781121
0.0840747
0.0882333
0.0913099
0.0936614
0.0954922
0.0969305
0.0980626
0.0989494
0.0996363
0.100158
0.100542
0.10081
0.100982
0.101074
0.101098
0.101068
0.100994
0.0293366
0.0288328
0.0421408
0.0684488
0.0781045
0.0840663
0.0882242
0.0913001
0.093651
0.0954812
0.096919
0.0980505
0.0989369
0.0996232
0.100144
0.100528
0.100796
0.100968
0.101059
0.101084
0.101053
0.100979
0.0293273
0.0288256
0.0421333
0.0684415
0.0780967
0.0840577
0.0882149
0.0912901
0.0936403
0.0954699
0.0969071
0.098038
0.0989239
0.0996097
0.10013
0.100513
0.100781
0.100953
0.101044
0.101068
0.101038
0.100963
0.0293174
0.0288177
0.0421248
0.0684337
0.0780885
0.0840489
0.0882054
0.0912798
0.0936294
0.0954584
0.0968949
0.0980253
0.0989105
0.0995958
0.100116
0.100498
0.100766
0.100937
0.101028
0.101052
0.101021
0.100946
0.0293069
0.0288087
0.042115
0.0684256
0.0780802
0.08404
0.0881958
0.0912696
0.0936185
0.0954468
0.0968826
0.0980123
0.098897
0.0995817
0.100101
0.100483
0.10075
0.100921
0.101011
0.101035
0.101004
0.100929
0.0292956
0.0287985
0.0421042
0.0684172
0.0780718
0.0840312
0.0881864
0.0912596
0.0936078
0.0954354
0.0968705
0.0979995
0.0988834
0.0995674
0.100086
0.100468
0.100734
0.100904
0.100994
0.101018
0.100986
0.100911
0.0292834
0.0287869
0.0420927
0.0684089
0.0780639
0.0840229
0.0881776
0.0912502
0.0935977
0.0954245
0.0968588
0.0979869
0.09887
0.0995532
0.100071
0.100452
0.100718
0.100887
0.100977
0.101
0.100968
0.100893
0.0292701
0.028774
0.0420813
0.0684013
0.0780568
0.0840157
0.08817
0.0912419
0.0935886
0.0954145
0.0968479
0.097975
0.0988571
0.0995393
0.100057
0.100436
0.100701
0.10087
0.100959
0.100981
0.10095
0.100874
0.0292555
0.0287601
0.042072
0.0683955
0.0780516
0.0840105
0.0881643
0.0912355
0.0935813
0.0954061
0.0968383
0.0979642
0.0988451
0.0995261
0.100042
0.100421
0.100685
0.100853
0.100941
0.100963
0.100931
0.100855
0.0292396
0.0287462
0.0420682
0.0683932
0.0780498
0.0840084
0.0881617
0.0912319
0.0935765
0.0953999
0.0968307
0.0979551
0.0988344
0.0995139
0.100029
0.100406
0.100669
0.100836
0.100923
0.100944
0.100911
0.100835
0.0292227
0.0287345
0.0420758
0.0683973
0.0780535
0.0840116
0.0881638
0.0912327
0.0935756
0.0953971
0.0968258
0.0979482
0.0988256
0.0995032
0.100016
0.100392
0.100653
0.100819
0.100905
0.100926
0.100892
0.100815
0.0292052
0.0287292
0.0421042
0.0684123
0.0780662
0.0840228
0.0881731
0.0912396
0.09358
0.0953988
0.0968248
0.0979445
0.0988193
0.0994946
0.100005
0.100379
0.100639
0.100803
0.100888
0.100907
0.100872
0.100795
0.0291888
0.0287372
0.0421683
0.0684455
0.078093
0.084046
0.0881927
0.0912554
0.0935918
0.0954067
0.0968288
0.0979449
0.0988164
0.0994886
0.0999965
0.100368
0.100625
0.100787
0.100871
0.100888
0.100853
0.100774
0.0291762
0.02877
0.0422918
0.0685074
0.0781414
0.0840869
0.0882269
0.0912832
0.0936135
0.0954226
0.0968395
0.0979507
0.0988177
0.0994859
0.0999903
0.100358
0.100613
0.100773
0.100854
0.10087
0.100833
0.100754
0.0291726
0.0288473
0.0425113
0.0686146
0.0782222
0.0841531
0.0882814
0.0913272
0.0936481
0.0954489
0.0968583
0.097963
0.0988242
0.0994874
0.0999872
0.100352
0.100603
0.10076
0.100839
0.100853
0.100814
0.100734
0.0291876
0.0290031
0.0428797
0.0687909
0.0783506
0.0842552
0.0883633
0.0913923
0.0936991
0.0954879
0.0968872
0.0979832
0.098837
0.0994937
0.099988
0.100348
0.100595
0.100748
0.100824
0.100836
0.100796
0.100713
0.029239
0.0292838
0.0434811
0.0690725
0.078548
0.0844064
0.088481
0.0914841
0.0937702
0.0955424
0.0969281
0.0980127
0.098857
0.0995057
0.0999932
0.100347
0.100589
0.100739
0.100811
0.10082
0.100778
0.100693
0.0293467
0.029768
0.0444485
0.0695134
0.0788432
0.0846228
0.0886441
0.0916083
0.0938652
0.0956148
0.0969826
0.0980528
0.0988852
0.099524
0.100003
0.10035
0.100586
0.100731
0.1008
0.100805
0.10076
0.100674
0.029564
0.0305963
0.0460069
0.0701932
0.0792726
0.0849223
0.0888616
0.09177
0.093987
0.0957071
0.0970522
0.0981045
0.0989224
0.0995493
0.100019
0.100357
0.100587
0.100726
0.10079
0.100792
0.100744
0.100655
0.0299501
0.0320006
0.0486025
0.0712211
0.0798745
0.0853191
0.0891394
0.0919721
0.0941375
0.0958205
0.0971378
0.0981684
0.0989691
0.0995819
0.10004
0.100369
0.100591
0.100723
0.100782
0.100779
0.100728
0.100636
0.0306634
0.0343901
0.0533057
0.0726836
0.0806626
0.0858138
0.0894765
0.0922139
0.0943165
0.0959552
0.0972397
0.0982451
0.0990256
0.0996222
0.100067
0.100385
0.100598
0.100723
0.100775
0.100768
0.100713
0.100618
0.0317839
0.0382851
0.0592355
0.0743048
0.0815654
0.0863789
0.0898613
0.0924905
0.094522
0.0961105
0.0973576
0.0983342
0.099092
0.0996702
0.1001
0.100406
0.100608
0.100725
0.100771
0.100759
0.100699
0.100601
0.0351129
0.0471871
0.0402374
0.0322065
0.02568
0.0278541
0.027347
0.0200845
0.0254778
0.0317166
0.0235566
0.0198696
0.0232486
0.0258404
0.0245469
0.0165508
0.0245898
0.0323479
0.0234826
0.0261817
0.0260942
0.0288313
0.0245423
0.0196225
0.0233781
0.0276161
0.0284966
0.0206997
0.0262636
0.0343247
0.0282976
0.0321285
0.0327541
0.0280831
0.0882955
0.0399675
0.0856243
0.0967797
0.0236418
0.0408591
0.0273809
0.0266733
0.0303617
0.0323384
0.0334591
0.0346835
0.0311551
0.0676756
0.0325267
0.0765592
0.0272569
0.0652548
0.0432249
0.0809547
0.0932953
0.0972039
0.0915215
0.0962022
0.0298184
0.0266094
0.0245663
0.0695245
0.0700282
0.0797707
0.0265343
0.0874171
0.0632514
0.080014
0.0725459
0.0861216
0.0718265
0.0888851
0.0757113
0.0811388
0.0825122
0.0912914
0.0777762
0.0920773
0.0853947
0.0877747
0.0865146
0.0946962
0.0857005
0.0891841
0.0895373
0.0936703
0.0834118
0.091201
0.0887051
0.0946958
0.0923279
0.0955629
0.0873001
0.0912497
0.0949122
0.0953509
0.0890126
0.0959255
0.088048
0.0916829
0.0915752
0.0955788
0.0895925
0.0921675
0.0882186
0.0884206
0.0865935
0.0870225
0.0961471
0.0959336
0.0850365
0.0835176
0.0968112
0.0762884
0.0259686
0.0551651
0.0861716
0.0540289
0.0877052
0.09301
0.078332
0.0830951
0.0931297
0.0946946
0.0835729
0.0274964
0.0723908
0.0856557
0.0952458
0.0913512
0.0863588
0.0905686
0.0848672
0.0538886
0.0224923
0.0391779
0.0798859
0.090454
0.0939892
0.0926299
0.09525
0.0687708
0.0871886
0.0817325
0.0895015
0.0910432
0.0955818
0.0900698
0.0824796
0.0829745
0.0916555
0.0968252
0.0922383
0.0965738
0.0919021
0.0769242
0.0889273
0.0659545
0.0847375
0.078863
0.0407407
0.0463549
0.0351567
0.0260053
0.0275075
0.0950379
0.0955128
0.0925773
0.0868336
0.0968278
0.0933751
0.0905624
0.0867141
0.0965864
0.0932515
0.0955333
0.0914901
0.0822683
0.0884917
0.070479
0.0702264
0.0262922
0.058237
0.0862879
0.080739
0.0879304
0.0905369
0.0815778
0.0726644
0.0863018
0.0926295
0.0779016
0.087642
0.0927598
0.0965861
0.0899193
0.0843486
0.0894281
0.094409
0.0693749
0.076648
0.0913261
0.0935744
0.074125
0.0318707
0.0855641
0.0899828
0.0315261
0.0649695
0.0971293
0.0941087
0.0948487
0.0917925
0.0945824
0.0917822
0.0901799
0.0942455
0.0888932
0.0931656
0.0829101
0.0914555
0.0242229
0.0297545
0.088536
0.0840764
0.0736653
0.0320072
0.0794851
0.0679455
0.0738182
0.0380643
0.0874688
0.0845167
0.0785563
0.0831439
0.0962079
0.093867
0.0823738
0.0750556
0.0966022
0.0937327
0.0856989
0.0804257
0.0931961
0.0877956
0.083873
0.0889481
0.0972992
0.0946808
0.0957687
0.0971127
0.0267888
0.0274965
0.0900799
0.0850861
0.085677
0.0895828
0.0653524
0.0699645
0.0950135
0.0926163
0.0868065
0.0855033
0.0769719
0.0640604
0.0853046
0.0896982
0.0890507
0.0883168
0.0955682
0.0961386
0.0219476
0.0496678
0.0338676
0.023051
0.0884637
0.0857145
0.0837934
0.0889561
0.0852469
0.0902788
0.0313367
0.0342947
0.0935026
0.0900537
0.0595841
0.0204947
0.0915729
0.0872113
0.0895283
0.0903867
0.093105
0.0895624
0.0660952
0.0336687
0.0935819
0.0954708
0.0952584
0.0962745
0.0731507
0.0798678
0.0837139
0.0778928
0.0910388
0.0904813
0.0600668
0.0700879
0.0822094
0.0752505
0.0927163
0.089751
0.0775578
0.0845809
0.0719829
0.0535586
0.0939178
0.0918132
0.0877916
0.0920367
0.0765286
0.0793878
0.0853253
0.0844629
0.0960717
0.0946108
0.0940137
0.0927985
0.0940741
0.0944649
0.0878426
0.0906109
0.0298868
0.0636109
0.0788847
0.0724608
0.0880752
0.0864659
0.0389748
0.0652228
0.090223
0.0868043
0.0904966
0.0913366
0.0957579
0.0940348
0.0908293
0.0924357
0.0710019
0.0553608
0.0916067
0.0887446
0.0938154
0.0950561
0.0854201
0.08207
0.0242294
0.0310039
0.092263
0.0893748
0.0924531
0.0936075
0.0804315
0.0693085
0.0934693
0.0947225
0.0899194
0.0915734
0.0377638
0.0240127
0.0733592
0.0654359
0.0880475
0.0904174
0.0817173
0.0852148
0.0891508
0.0866053
0.0884999
0.0913342
0.0923593
0.0896518
0.0919716
0.0932444
0.0939804
0.094896
0.0863985
0.0862151
0.0740049
0.0598257
0.0855509
0.0873744
0.0923975
0.0908153
0.0970268
0.0959016
0.0846631
0.0880362
0.0861215
0.0827342
0.0942997
0.0931292
0.0918892
0.0932323
0.053135
0.028779
0.0962413
0.0954663
0.0828903
0.0861811
0.0844789
0.0800523
0.0937036
0.0946098
0.0245999
0.0334398
0.0823634
0.0763178
0.0299548
0.0373371
0.0821646
0.0848497
0.0705649
0.0572815
0.0872822
0.0854137
0.0815438
0.077014
0.0275114
0.0221719
0.051407
0.0341376
0.0939282
0.0955837
0.0688857
0.063864
0.0947163
0.0934442
0.0660249
0.0751969
0.0332446
0.0338857
0.0961596
0.0972375
0.088222
0.0853449
0.0968726
0.0969413
0.0966227
0.096779
0.0945152
0.0959549
0.075564
0.0794954
0.0891877
0.0870781
0.0863654
0.0864377
0.057778
0.0533787
0.0799762
0.0786436
0.0904495
0.0883999
0.0379126
0.0482299
0.0793659
0.0838653
0.073502
0.0761864
0.0812412
0.0843858
0.0817069
0.0777319
0.0887552
0.0865156
0.0839183
0.0848151
0.029439
0.0391438
0.034272
0.0237973
0.0960904
0.0948664
0.0894593
0.0891186
0.093195
0.0921329
0.0238257
0.0348366
0.0279603
0.0832091
0.036061
0.0288095
0.031144
0.0302086
0.0297441
0.020375
0.0261119
0.0213048
0.0266652
0.0324982
0.02733
0.0236671
0.0236703
0.0284319
0.0265794
0.0571091
0.0227437
0.0288567
0.071385
0.0819159
0.0720558
0.0236415
0.018085
0.0692822
0.0227454
0.0666421
0.0283069
0.0749568
0.0224963
0.0677949
0.0679962
0.0693488
0.0250757
0.0797387
0.0262878
0.0795509
0.0567747
0.051321
0.027536
0.0807524
0.0712804
0.0716033
0.0413223
0.0826899
0.0412999
0.0773513
0.0332219
0.0591795
0.0207599
0.0813555
0.0782143
0.0693116
0.0816616
0.0280586
0.0181562
0.070604
0.0809873
0.0526698
0.0807538
0.0262392
0.0275306
0.079383
0.033864
0.0747723
0.0245587
0.0672478
0.0590791
0.0219275
0.0814728
0.0281979
0.0279012
0.0720902
0.0739943
0.0778245
0.0786803
0.0381308
0.0489419
0.0450728
0.0420822
0.0254004
0.0219922
0.0231354
0.040562
0.0217171
0.072996
0.0809503
0.0266286
0.0661143
0.0261859
0.0694529
0.0303421
0.0323831
0.0640537
0.0625753
0.0721537
0.0784112
0.0722732
0.0537214
0.0309411
0.0310426
0.0669249
0.0815505
0.07327
0.0768283
0.02507
0.0647367
0.0782235
0.0831347
0.024147
0.0567456
0.0688247
0.0829545
0.067079
0.0811944
0.0243092
0.0235068
0.0284635
0.0336429
0.0220099
0.0514566
0.0706972
0.0517198
0.0274522
0.0235407
0.067515
0.076512
0.0653107
0.0296211
0.0463797
0.0535648
0.038061
0.0245029
0.0525921
0.0300525
0.0714654
0.044793
0.0632043
0.0752162
0.0721232
0.076873
0.0713585
0.0480986
0.036542
0.069226
0.0299207
0.0250017
0.0646735
0.0511848
0.027264
0.0240002
0.0216353
0.0269807
0.0817477
0.0758435
0.0318465
0.027432
0.0246892
0.0261497
0.0765494
0.0830118
0.0271445
0.0239981
0.0183821
0.0270974
0.0243592
0.0391122
0.0296943
0.0392407
0.0719782
0.049872
0.0333891
0.0672286
0.0253855
0.0343714
0.029679
0.0511403
0.045465
0.0295773
0.0784265
0.0812123
0.0833063
0.0773083
0.0792985
0.0832765
0.0827604
0.0776706
0.0797343
0.0741175
0.0824564
0.077506
0.0615085
0.0759506
0.022993
0.0220558
0.080642
0.0783622
0.023066
0.0385639
0.020783
0.0251885
0.0593386
0.0620208
0.0319421
0.0351542
0.0332902
0.027342
0.0541234
0.0723494
0.0747271
0.0755887
0.0233151
0.0266379
0.0690707
0.0589228
0.0777183
0.0671767
0.0686878
0.0698902
0.027467
0.0308033
0.02688
0.0269381
0.0232987
0.0336212
0.0214699
0.0203171
0.0578868
0.027349
0.076247
0.0748653
0.0733399
0.0709102
0.0236796
0.0413959
0.0285658
0.062128
0.0781861
0.0777427
0.0310075
0.0276007
0.0281884
0.0286306
0.0545037
0.0579286
0.0397035
0.0591294
0.0571798
0.0506104
0.0341048
0.0270889
0.0755729
0.0740358
0.0376172
0.0567149
0.0682865
0.0601297
0.0241564
0.0280088
0.063934
0.0536713
0.0700651
0.0778364
0.0604534
0.0324893
0.0651426
0.0620525
0.0395685
0.0608784
0.0238257
0.0265508
0.0326263
0.0338191
0.0436035
0.0461678
0.0585831
0.0490432
0.0231539
0.0191976
0.0751286
0.0690269
0.0753775
0.0704306
0.0263862
0.0268149
0.0663672
0.0754818
0.0672309
0.0651443
0.0721748
0.0634204
0.0808298
0.0756515
0.0761484
0.0745384
0.0282383
0.0325164
0.0606984
0.0669414
0.0323465
0.0374102
0.0285111
0.0294392
0.029434
0.0302102
0.0295228
0.0315912
0.0295493
0.0303153
0.0295604
0.0303752
0.0295396
0.0302227
0.0295459
0.0301246
0.0294766
0.0302421
0.0294146
0.028942
0.0293143
0.0297445
0.0291302
0.0295249
0.0288402
0.0288468
0.0282753
0.0271128
0.0274247
0.0258579
0.0272402
0.0273157
0.0323616
0.0351544
0.0284919
0.0294604
0.0293755
0.029965
0.0296129
0.0286531
0.0296127
0.0296665
0.029583
0.0301348
0.0295024
0.0301145
0.0294625
0.0305955
0.0294771
0.029102
0.0293979
0.0303235
0.0292533
0.0301659
0.0291075
0.0283651
0.0288236
0.0285141
0.0282835
0.0265988
0.0274512
0.0265673
0.0271763
0.0283007
0.0819962
0.0320933
0.0282481
0.0832851
0.0365892
0.0260665
0.0323342
0.0293655
0.0283487
0.0274857
0.0245885
0.0224623
0.0271336
0.0205775
0.0287003
0.0342684
0.0254483
0.0281307
0.0286196
0.0661431
0.0262244
0.0342083
0.0715133
0.020985
0.022942
0.0756391
0.0428797
0.0725473
0.0288722
0.0717742
0.0261027
0.077215
0.0668628
0.0464297
0.0286759
0.078985
0.0315263
0.0781533
0.0560238
0.0578135
0.0307124
0.0801063
0.0720265
0.0788409
0.0300059
0.0601358
0.0341138
0.0775954
0.0585078
0.061636
0.0820852
0.0282649
0.0472164
0.0703789
0.0783426
0.0782163
0.0815641
0.0275118
0.021771
0.0721771
0.0753604
0.0239521
0.0769811
0.0287214
0.0287955
0.0814145
0.0295446
0.0800966
0.0575879
0.0254727
0.0746658
0.0276788
0.0726076
0.0824048
0.0749298
0.0791468
0.0285216
0.0776037
0.059776
0.0283011
0.0239335
0.0466897
0.0680845
0.0167103
0.0389339
0.0226706
0.0324484
0.0394179
0.0515457
0.0700668
0.0826551
0.0645242
0.0815127
0.0602434
0.0720958
0.0215829
0.030894
0.0383024
0.0694257
0.0833339
0.0283153
0.0296543
0.0639069
0.0778344
0.0511416
0.0720877
0.0234936
0.0187212
0.0288579
0.0506777
0.0823362
0.0754864
0.0808915
0.0684126
0.0271067
0.0209489
0.062048
0.0207743
0.0837578
0.0706752
0.0648013
0.0258382
0.0834751
0.076148
0.0544869
0.025924
0.0301194
0.0292849
0.0547135
0.0521063
0.073509
0.0630372
0.0261194
0.0331429
0.0446989
0.0631152
0.0263214
0.0501159
0.0527045
0.0736429
0.0210819
0.0223828
0.0252902
0.0241764
0.0244484
0.0244907
0.0770372
0.0615976
0.0758722
0.0568133
0.048788
0.072364
0.0830199
0.0722606
0.0819899
0.070693
0.0807913
0.0737662
0.0316473
0.0461067
0.0498097
0.0235993
0.0342143
0.0243678
0.0835402
0.0766725
0.0225311
0.0204232
0.0827332
0.0764972
0.0433949
0.0241865
0.0299586
0.0203184
0.078018
0.0694556
0.029232
0.0279574
0.0306179
0.0699943
0.0769956
0.083463
0.0213174
0.0413235
0.0260513
0.025232
0.0296849
0.0270376
0.0293241
0.0237051
0.0774092
0.0815889
0.0789496
0.0816252
0.07798
0.0820411
0.0706604
0.0439541
0.0217152
0.0478802
0.0546385
0.0649349
0.0305791
0.0253269
0.0221352
0.0452724
0.0281602
0.0278497
0.0694255
0.0766479
0.0793149
0.0829965
0.0482029
0.0671548
0.0633654
0.0766103
0.0544482
0.0722453
0.0704742
0.0457276
0.0691769
0.0773583
0.0229948
0.0286495
0.0224582
0.0323074
0.0281929
0.057284
0.0735621
0.0640129
0.0579431
0.0568674
0.0777283
0.0727669
0.039396
0.045871
0.069945
0.0685864
0.0273806
0.0236282
0.0286432
0.0267602
0.040152
0.0571226
0.0282892
0.0328048
0.0250892
0.0214632
0.0743159
0.0763933
0.0316966
0.0658171
0.0308786
0.0622757
0.0229601
0.0214715
0.0243184
0.0271159
0.0694414
0.0613008
0.0655189
0.0691355
0.0684598
0.0759962
0.0270588
0.0379853
0.0721945
0.0712036
0.0535088
0.027371
0.0364617
0.0612167
0.0822862
0.0804479
0.026079
0.0620928
0.0255024
0.0264291
0.0700051
0.078306
0.082651
0.0785304
0.059628
0.0640907
0.0617613
0.0285975
0.0269052
0.0277989
0.0756722
0.0735174
0.0594591
0.047396
0.0742338
0.0726585
0.0245577
0.0315431
0.0657442
0.0705857
0.0806039
0.0801047
0.0763558
0.080108
0.0670976
0.0694187
0.058063
0.0657501
0.0595298
0.0325396
0.0267172
0.0299104
0.0239678
0.0297777
0.028439
0.034443
0.0801336
0.0838466
0.0649938
0.0672188
0.0960872
0.0395268
0.0869056
0.0971948
0.0231929
0.0399575
0.0299395
0.0325778
0.0294943
0.0372981
0.0342294
0.0499042
0.0312238
0.0428256
0.0354755
0.0294626
0.0298306
0.0352443
0.0296156
0.0925928
0.0894819
0.0942229
0.086668
0.0968781
0.096834
0.0288553
0.0303493
0.0589427
0.0267135
0.0688972
0.0486289
0.0793813
0.0443557
0.0742109
0.062501
0.0844265
0.0791936
0.0866145
0.0722553
0.0868606
0.0824771
0.0901362
0.0821553
0.0878517
0.0803408
0.0909226
0.0898269
0.0858075
0.0858601
0.0930022
0.0845706
0.0937694
0.0919548
0.0913752
0.0861947
0.0946705
0.0932357
0.093251
0.0887206
0.0923182
0.0880445
0.0949621
0.08945
0.093335
0.0896751
0.0963067
0.0871939
0.0944572
0.0940941
0.0936325
0.089837
0.0935791
0.0940516
0.0961139
0.0883623
0.0966219
0.0883321
0.0867749
0.0953856
0.0944965
0.0859691
0.0851763
0.0937051
0.0814373
0.0909057
0.0735139
0.0888214
0.0795401
0.0658925
0.0730867
0.0314804
0.0898406
0.0868562
0.0859033
0.0938839
0.0778741
0.0350795
0.064377
0.0273041
0.0956711
0.0900496
0.0868492
0.0875871
0.086702
0.080959
0.0909589
0.0808754
0.0918967
0.0920546
0.0382557
0.0766569
0.0750098
0.0875974
0.0879441
0.0771969
0.094451
0.0969155
0.0943563
0.0961961
0.0861269
0.0914464
0.0878578
0.0944422
0.0305935
0.0411435
0.0794929
0.0810119
0.0927292
0.0967717
0.0904242
0.0897417
0.0838908
0.0716585
0.0956068
0.0970782
0.0280608
0.0469321
0.0941059
0.0959957
0.0761266
0.0774519
0.0867687
0.0925732
0.0940859
0.0953843
0.0875843
0.0837602
0.0304991
0.0457683
0.0706853
0.0716559
0.085188
0.091742
0.0950792
0.0968096
0.093739
0.0915534
0.0703303
0.0559834
0.0924592
0.0855753
0.0844827
0.089513
0.0808603
0.0713401
0.0915922
0.0884847
0.0820291
0.084786
0.0360897
0.032435
0.0812752
0.0842407
0.085548
0.0899754
0.0846388
0.0904566
0.0938449
0.0921762
0.0766068
0.0805258
0.0936812
0.0902767
0.024975
0.0576826
0.0307958
0.0247892
0.0247164
0.0301346
0.0929382
0.0899825
0.0940965
0.0899285
0.0924103
0.0909019
0.0956192
0.0964329
0.0950248
0.0958756
0.057349
0.0656338
0.0873797
0.0910026
0.0840293
0.0880056
0.096595
0.0948337
0.0742276
0.0828
0.0727513
0.0589511
0.0968374
0.095159
0.0962026
0.0972355
0.0679582
0.0665536
0.0806202
0.0857779
0.0891712
0.0860278
0.0887759
0.0851892
0.094762
0.0936777
0.0865069
0.0899298
0.086034
0.0902673
0.0937836
0.0908822
0.0969356
0.0951002
0.0884824
0.085743
0.0888352
0.0866878
0.0959119
0.0943254
0.0954109
0.0959981
0.0923579
0.0920063
0.0496349
0.0297303
0.0835728
0.0875642
0.0658825
0.0736401
0.0879919
0.086425
0.0915152
0.0920352
0.042816
0.0291256
0.0833921
0.0829717
0.0515452
0.0707503
0.0919609
0.0946785
0.0793272
0.0767313
0.0279208
0.027155
0.0866579
0.0837001
0.0686342
0.0429144
0.0892332
0.09201
0.0876545
0.0855067
0.0825421
0.0837666
0.0899618
0.0889026
0.0955547
0.0928573
0.0920613
0.0913635
0.0753496
0.0734476
0.0893237
0.0857323
0.0846258
0.0792824
0.0879777
0.0906187
0.0862709
0.0885617
0.0920842
0.0930611
0.0910842
0.0927763
0.0892462
0.0917446
0.0757252
0.0662095
0.0858639
0.0818601
0.0949418
0.0945531
0.0894899
0.0895726
0.0758772
0.0799138
0.0817673
0.0844577
0.0704101
0.0615945
0.0629048
0.0247576
0.0953091
0.092641
0.0887371
0.0912442
0.0907656
0.0915495
0.0950004
0.0930488
0.0936541
0.091404
0.0254854
0.0266859
0.0941547
0.0918406
0.0324379
0.0265866
0.0322088
0.0395349
0.0898169
0.0929491
0.0917836
0.0907984
0.0867611
0.088278
0.0832627
0.0797239
0.0935817
0.0954232
0.0672573
0.0741295
0.0393964
0.0326662
0.0749231
0.0805591
0.0932654
0.09319
0.0946344
0.0926637
0.0887463
0.0868373
0.0887558
0.0894419
0.0959595
0.0970501
0.0866533
0.0876762
0.0222035
0.0225334
0.0929872
0.0915424
0.0917132
0.089214
0.0934854
0.0952785
0.02799
0.0218771
0.0909973
0.090278
0.0835187
0.087181
0.0946229
0.0947497
0.0702762
0.0732476
0.0757653
0.0788147
0.0632448
0.069414
0.095505
0.0952179
0.0863058
0.0860752
0.0897459
0.0897269
0.0967885
0.0961478
0.0602244
0.0590548
0.0827887
0.0780902
0.0725513
0.0668447
0.0905827
0.0925181
0.097299
0.096149
0.0955064
0.0965097
0.077474
0.0710056
0.0884244
0.0855608
0.0853956
0.0883644
0.0962532
0.0948753
0.0788547
0.0833586
0.0789521
0.0830587
0.0844581
0.0820332
0.0766815
0.0811879
0.0534227
0.0578924
0.0864912
0.0849187
0.0945496
0.0932996
0.0775231
0.0793514
0.060232
0.0299721
0.096312
0.0971879
0.0873416
0.0841615
0.0367399
0.0620302
0.0845934
0.0850328
0.0325471
0.0390377
0.0217999
0.0264511
0.0299823
0.0341629
0.0310921
0.0285949
0.0884989
0.0906041
0.0955757
0.0957594
0.0925465
0.0937393
0.0314787
0.0400601
0.0472102
0.0352483
0.0324642
0.0298547
0.0239643
0.0308973
0.0194801
0.0250953
0.0188917
0.0253985
0.0194965
0.0273588
0.0198485
0.0272575
0.027941
0.0255606
0.0327789
0.026358
0.0261888
0.0315976
0.0245874
0.0280383
0.0322936
0.0231809
0.0247083
0.0275419
0.0226817
0.0193198
0.0277279
0.0231999
0.0251467
0.0293662
0.101023
0.100885
0.100727
0.100554
0.10037
0.100181
0.0999897
0.0997991
0.0996117
0.0994294
0.0992537
0.0990859
0.0989268
0.0987771
0.0986372
0.0985075
0.0983881
0.0982791
0.0981805
0.0980923
0.0980143
0.0979464
0.0978886
0.0978406
0.0978024
0.0977738
0.0977548
0.0977453
0.101022
0.100885
0.100726
0.100553
0.100369
0.10018
0.0999889
0.0997983
0.0996109
0.0994286
0.099253
0.0990851
0.0989261
0.0987764
0.0986365
0.0985068
0.0983874
0.0982784
0.0981798
0.0980916
0.0980136
0.0979457
0.0978879
0.0978399
0.0978017
0.0977731
0.0977541
0.0977446
0.10102
0.100883
0.100725
0.100551
0.100368
0.100179
0.0999873
0.0997967
0.0996093
0.0994271
0.0992514
0.0990836
0.0989246
0.0987749
0.098635
0.0985053
0.098386
0.098277
0.0981784
0.0980902
0.0980122
0.0979444
0.0978865
0.0978385
0.0978003
0.0977718
0.0977528
0.0977433
0.101018
0.100881
0.100722
0.100549
0.100365
0.100176
0.0999849
0.0997944
0.099607
0.0994248
0.0992492
0.0990814
0.0989223
0.0987727
0.0986329
0.0985032
0.0983838
0.0982749
0.0981763
0.0980881
0.0980101
0.0979423
0.0978845
0.0978365
0.0977983
0.0977697
0.0977508
0.0977413
0.101015
0.100877
0.100719
0.100546
0.100362
0.100173
0.0999817
0.0997912
0.0996039
0.0994217
0.0992461
0.0990784
0.0989194
0.0987697
0.09863
0.0985003
0.098381
0.0982721
0.0981735
0.0980853
0.0980074
0.0979396
0.0978818
0.0978338
0.0977956
0.097767
0.0977481
0.0977386
0.101011
0.100873
0.100715
0.100541
0.100358
0.100169
0.0999778
0.0997873
0.0996
0.0994179
0.0992423
0.0990746
0.0989157
0.0987661
0.0986263
0.0984967
0.0983775
0.0982686
0.0981701
0.0980819
0.098004
0.0979362
0.0978784
0.0978304
0.0977922
0.0977637
0.0977447
0.0977352
0.101006
0.100868
0.10071
0.100537
0.100353
0.100164
0.099973
0.0997826
0.0995954
0.0994133
0.0992378
0.0990701
0.0989112
0.0987617
0.098622
0.0984924
0.0983732
0.0982643
0.0981659
0.0980777
0.0979999
0.0979321
0.0978743
0.0978264
0.0977882
0.0977597
0.0977407
0.0977312
0.101
0.100863
0.100704
0.100531
0.100348
0.100159
0.0999675
0.0997771
0.0995899
0.0994079
0.0992325
0.0990649
0.0989061
0.0987566
0.0986169
0.0984874
0.0983683
0.0982595
0.098161
0.0980729
0.0979951
0.0979273
0.0978696
0.0978217
0.0977835
0.097755
0.097736
0.0977266
0.100993
0.100856
0.100698
0.100524
0.100341
0.100152
0.0999611
0.0997709
0.0995838
0.0994018
0.0992264
0.0990589
0.0989002
0.0987508
0.0986112
0.0984818
0.0983626
0.0982539
0.0981555
0.0980674
0.0979896
0.0979219
0.0978642
0.0978163
0.0977782
0.0977497
0.0977307
0.0977213
0.100986
0.100849
0.10069
0.100517
0.100334
0.100145
0.099954
0.0997638
0.0995768
0.0993949
0.0992197
0.0990522
0.0988935
0.0987442
0.0986047
0.0984754
0.0983563
0.0982476
0.0981493
0.0980613
0.0979835
0.0979158
0.0978581
0.0978103
0.0977722
0.0977437
0.0977248
0.0977153
0.100978
0.100841
0.100682
0.100509
0.100326
0.100137
0.0999462
0.099756
0.0995691
0.0993873
0.0992121
0.0990448
0.0988862
0.098737
0.0985976
0.0984683
0.0983493
0.0982407
0.0981424
0.0980545
0.0979768
0.0979091
0.0978515
0.0978037
0.0977656
0.0977371
0.0977182
0.0977087
0.100969
0.100832
0.100673
0.1005
0.100317
0.100128
0.0999375
0.0997475
0.0995606
0.0993789
0.0992039
0.0990367
0.0988782
0.098729
0.0985897
0.0984605
0.0983416
0.0982331
0.0981349
0.098047
0.0979693
0.0979018
0.0978442
0.0977964
0.0977583
0.0977299
0.0977109
0.0977015
0.100959
0.100822
0.100664
0.100491
0.100307
0.100119
0.0999281
0.0997381
0.0995514
0.0993698
0.0991949
0.0990278
0.0988694
0.0987204
0.0985812
0.0984521
0.0983333
0.0982248
0.0981267
0.0980389
0.0979613
0.0978938
0.0978362
0.0977885
0.0977504
0.097722
0.0977031
0.0976937
0.100949
0.100811
0.100653
0.10048
0.100297
0.100109
0.0999179
0.0997281
0.0995415
0.09936
0.0991852
0.0990182
0.09886
0.0987111
0.098572
0.098443
0.0983243
0.0982159
0.0981179
0.0980302
0.0979526
0.0978852
0.0978277
0.09778
0.097742
0.0977136
0.0976947
0.0976853
0.100937
0.1008
0.100642
0.100469
0.100286
0.100097
0.0999069
0.0997172
0.0995308
0.0993495
0.0991748
0.099008
0.0988499
0.0987011
0.0985621
0.0984333
0.0983147
0.0982064
0.0981085
0.0980208
0.0979434
0.097876
0.0978185
0.0977709
0.0977329
0.0977045
0.0976857
0.0976762
0.100925
0.100788
0.10063
0.100457
0.100274
0.100086
0.0998952
0.0997057
0.0995194
0.0993382
0.0991637
0.098997
0.098839
0.0986904
0.0985516
0.0984229
0.0983044
0.0981962
0.0980984
0.0980109
0.0979335
0.0978662
0.0978088
0.0977612
0.0977232
0.0976949
0.097676
0.0976666
0.100912
0.100775
0.100617
0.100444
0.100261
0.100073
0.0998828
0.0996934
0.0995072
0.0993262
0.0991519
0.0989854
0.0988276
0.0986791
0.0985404
0.0984118
0.0982935
0.0981855
0.0980878
0.0980003
0.097923
0.0978558
0.0977984
0.0977509
0.097713
0.0976847
0.0976659
0.0976565
0.100898
0.100761
0.100603
0.10043
0.100248
0.10006
0.0998696
0.0996804
0.0994944
0.0993136
0.0991394
0.0989731
0.0988154
0.0986671
0.0985286
0.0984002
0.098282
0.0981741
0.0980765
0.0979892
0.097912
0.0978448
0.0977875
0.0977401
0.0977022
0.0976739
0.0976551
0.0976458
0.100884
0.100747
0.100589
0.100416
0.100234
0.100046
0.0998557
0.0996666
0.0994808
0.0993002
0.0991262
0.0989601
0.0988026
0.0986545
0.0985162
0.0983879
0.0982699
0.0981621
0.0980647
0.0979775
0.0979004
0.0978333
0.0977761
0.0977287
0.0976909
0.0976627
0.0976439
0.0976345
0.100869
0.100732
0.100574
0.100401
0.100219
0.100031
0.0998411
0.0996522
0.0994666
0.0992861
0.0991124
0.0989465
0.0987892
0.0986413
0.0985032
0.0983751
0.0982572
0.0981496
0.0980523
0.0979652
0.0978882
0.0978212
0.0977641
0.0977168
0.097679
0.0976508
0.0976321
0.0976227
0.100853
0.100716
0.100558
0.100385
0.100203
0.100015
0.0998257
0.099637
0.0994516
0.0992714
0.0990979
0.0989322
0.0987752
0.0986275
0.0984895
0.0983616
0.0982439
0.0981365
0.0980393
0.0979524
0.0978755
0.0978086
0.0977516
0.0977043
0.0976667
0.0976385
0.0976198
0.0976104
0.100836
0.100699
0.100541
0.100369
0.100187
0.0999991
0.0998097
0.0996212
0.099436
0.0992561
0.0990828
0.0989173
0.0987605
0.098613
0.0984753
0.0983476
0.0982301
0.0981229
0.0980259
0.097939
0.0978623
0.0977955
0.0977386
0.0976914
0.0976538
0.0976257
0.097607
0.0975977
0.100819
0.100682
0.100524
0.100352
0.10017
0.0999822
0.099793
0.0996047
0.0994198
0.0992401
0.099067
0.0989018
0.0987453
0.098598
0.0984605
0.098333
0.0982157
0.0981087
0.0980118
0.0979252
0.0978486
0.0977819
0.0977251
0.097678
0.0976405
0.0976124
0.0975937
0.0975844
0.100801
0.100664
0.100506
0.100334
0.100152
0.0999647
0.0997756
0.0995876
0.0994029
0.0992234
0.0990506
0.0988857
0.0987294
0.0985824
0.0984452
0.0983179
0.0982009
0.098094
0.0979973
0.0979108
0.0978344
0.0977679
0.0977112
0.0976641
0.0976267
0.0975986
0.09758
0.0975707
0.100783
0.100645
0.100487
0.100315
0.100133
0.0999464
0.0997576
0.0995698
0.0993853
0.0992061
0.0990337
0.098869
0.098713
0.0985663
0.0984293
0.0983023
0.0981855
0.0980788
0.0979824
0.097896
0.0978197
0.0977533
0.0976967
0.0976498
0.0976124
0.0975845
0.0975659
0.0975566
0.100763
0.100626
0.100468
0.100296
0.100114
0.0999275
0.0997389
0.0995514
0.0993672
0.0991883
0.0990161
0.0988517
0.098696
0.0985496
0.0984129
0.0982862
0.0981696
0.0980631
0.0979669
0.0978808
0.0978046
0.0977384
0.0976819
0.0976351
0.0975978
0.0975699
0.0975513
0.0975421
0.100744
0.100606
0.100448
0.100276
0.100095
0.099908
0.0997196
0.0995323
0.0993485
0.0991699
0.098998
0.0988339
0.0986785
0.0985324
0.098396
0.0982696
0.0981532
0.098047
0.097951
0.097865
0.0977891
0.097723
0.0976666
0.0976199
0.0975827
0.0975549
0.0975364
0.0975271
0.100724
0.100586
0.100428
0.100256
0.100074
0.0998879
0.0996998
0.0995127
0.0993291
0.0991508
0.0989793
0.0988156
0.0986605
0.0985147
0.0983786
0.0982525
0.0981364
0.0980305
0.0979347
0.0978489
0.0977731
0.0977072
0.097651
0.0976044
0.0975672
0.0975395
0.097521
0.0975118
0.100703
0.100565
0.100407
0.100235
0.100054
0.0998673
0.0996793
0.0994925
0.0993093
0.0991313
0.0989601
0.0987967
0.098642
0.0984966
0.0983608
0.0982349
0.0981191
0.0980135
0.0979179
0.0978324
0.0977568
0.0976911
0.097635
0.0975885
0.0975515
0.0975238
0.0975053
0.0974962
0.100683
0.100544
0.100386
0.100214
0.100032
0.0998461
0.0996583
0.0994718
0.0992888
0.0991112
0.0989404
0.0987774
0.098623
0.0984779
0.0983425
0.098217
0.0981015
0.0979961
0.0979008
0.0978155
0.0977401
0.0976745
0.0976186
0.0975723
0.0975353
0.0975077
0.0974893
0.0974802
0.100662
0.100523
0.100364
0.100192
0.100011
0.0998244
0.0996368
0.0994506
0.0992679
0.0990906
0.0989202
0.0987575
0.0986036
0.0984588
0.0983238
0.0981986
0.0980834
0.0979783
0.0978833
0.0977983
0.0977231
0.0976577
0.097602
0.0975557
0.0975189
0.0974913
0.097473
0.0974639
0.10064
0.100501
0.100342
0.10017
0.0999882
0.0998022
0.0996148
0.0994288
0.0992465
0.0990696
0.0988995
0.0987372
0.0985837
0.0984393
0.0983046
0.0981798
0.098065
0.0979602
0.0978655
0.0977807
0.0977058
0.0976406
0.097585
0.0975389
0.0975021
0.0974747
0.0974564
0.0974473
0.100619
0.100479
0.10032
0.100147
0.0999655
0.0997796
0.0995924
0.0994066
0.0992246
0.0990481
0.0988784
0.0987165
0.0985634
0.0984195
0.0982852
0.0981607
0.0980462
0.0979418
0.0978473
0.0977628
0.0976881
0.0976231
0.0975677
0.0975218
0.0974851
0.0974578
0.0974396
0.0974305
0.100598
0.100457
0.100297
0.100124
0.0999425
0.0997565
0.0995695
0.099384
0.0992023
0.0990261
0.0988568
0.0986954
0.0985427
0.0983992
0.0982653
0.0981412
0.0980271
0.097923
0.0978289
0.0977447
0.0976702
0.0976054
0.0975502
0.0975044
0.0974679
0.0974406
0.0974225
0.0974134
0.100577
0.100435
0.100274
0.100101
0.099919
0.0997331
0.0995462
0.0993609
0.0991796
0.0990038
0.0988349
0.0986739
0.0985216
0.0983786
0.0982451
0.0981215
0.0980078
0.097904
0.0978102
0.0977263
0.0976521
0.0975875
0.0975325
0.0974868
0.0974505
0.0974233
0.0974052
0.0973962
0.100556
0.100412
0.100251
0.100077
0.0998953
0.0997093
0.0995225
0.0993375
0.0991565
0.098981
0.0988126
0.0986521
0.0985003
0.0983577
0.0982246
0.0981014
0.0979881
0.0978847
0.0977913
0.0977076
0.0976337
0.0975694
0.0975145
0.0974691
0.0974328
0.0974057
0.0973877
0.0973787
0.100535
0.10039
0.100228
0.100054
0.0998713
0.0996852
0.0994985
0.0993137
0.099133
0.098958
0.0987899
0.0986299
0.0984786
0.0983364
0.0982039
0.0980811
0.0979682
0.0978652
0.0977721
0.0976888
0.0976151
0.0975511
0.0974964
0.0974511
0.097415
0.097388
0.0973701
0.0973611
0.100514
0.100368
0.100205
0.10003
0.0998471
0.0996609
0.0994742
0.0992896
0.0991092
0.0989346
0.098767
0.0986074
0.0984566
0.098315
0.0981829
0.0980606
0.0979481
0.0978455
0.0977528
0.0976698
0.0975964
0.0975326
0.0974782
0.0974331
0.0973971
0.0973702
0.0973524
0.0973434
0.100494
0.100346
0.100182
0.100006
0.0998227
0.0996363
0.0994496
0.0992652
0.0990851
0.0989109
0.0987438
0.0985847
0.0984344
0.0982932
0.0981617
0.0980398
0.0979278
0.0978256
0.0977333
0.0976506
0.0975776
0.097514
0.0974598
0.0974149
0.0973791
0.0973523
0.0973345
0.0973256
0.100474
0.100324
0.100159
0.0999817
0.0997981
0.0996115
0.0994248
0.0992406
0.0990608
0.098887
0.0987203
0.0985617
0.0984119
0.0982713
0.0981403
0.0980189
0.0979074
0.0978056
0.0977136
0.0976313
0.0975586
0.0974953
0.0974414
0.0973966
0.097361
0.0973343
0.0973166
0.0973077
0.0380043
0.0348019
0.0307733
0.0282687
0.0281803
0.0303475
0.0658195
0.0623894
0.0491827
0.0437875
0.0412946
0.0401658
0.0760561
0.0740894
0.0713818
0.0692886
0.0676001
0.0655715
0.0824036
0.0811381
0.0797416
0.0784654
0.0772963
0.0760299
0.0868404
0.0859508
0.0850406
0.0841672
0.0833347
0.0824895
0.090127
0.0894674
0.0888121
0.0881777
0.0875686
0.0869729
0.0926433
0.092139
0.0916452
0.0911684
0.0907126
0.0902768
0.0946069
0.0942147
0.0938341
0.0934687
0.0931216
0.0927948
0.0961542
0.0958468
0.0955502
0.095267
0.0949997
0.0947507
0.0973769
0.0971353
0.0969033
0.0966829
0.0964761
0.0962847
0.09834
0.0981506
0.0979694
0.0977981
0.097638
0.0974908
0.0990913
0.098944
0.0988035
0.0986711
0.0985481
0.0984355
0.099668
0.0995547
0.0994472
0.0993463
0.0992529
0.0991679
0.100099
0.100014
0.099933
0.0998577
0.0997884
0.0997257
0.100409
0.100346
0.100287
0.100233
0.100183
0.100139
0.100616
0.100572
0.100532
0.100494
0.10046
0.100431
0.100738
0.10071
0.100684
0.10066
0.10064
0.100622
0.10079
0.100774
0.10076
0.100748
0.100738
0.10073
0.100782
0.100777
0.100772
0.100769
0.100768
0.100769
0.100727
0.10073
0.100733
0.100738
0.100743
0.10075
0.100634
0.100642
0.100652
0.100662
0.100674
0.100686
0.10051
0.100523
0.100538
0.100553
0.100568
0.100584
0.100454
0.100303
0.100135
0.0999576
0.0997734
0.0995864
0.0993998
0.0992157
0.0990362
0.0988628
0.0986966
0.0985386
0.0983893
0.0982492
0.0981187
0.0979979
0.0978868
0.0977855
0.0976939
0.097612
0.0975396
0.0974766
0.0974229
0.0973783
0.0973428
0.0973163
0.0972986
0.0972898
0.100435
0.100281
0.100112
0.0999334
0.0997485
0.0995613
0.0993745
0.0991906
0.0990114
0.0988384
0.0986727
0.0985152
0.0983665
0.098227
0.098097
0.0979767
0.0978661
0.0977653
0.0976741
0.0975926
0.0975205
0.0974578
0.0974043
0.09736
0.0973246
0.0972982
0.0972806
0.0972719
0.100416
0.10026
0.100089
0.0999092
0.0997236
0.099536
0.0993492
0.0991654
0.0989865
0.0988139
0.0986487
0.0984917
0.0983436
0.0982047
0.0980752
0.0979555
0.0978454
0.097745
0.0976543
0.0975731
0.0975014
0.097439
0.0973858
0.0973416
0.0973065
0.0972802
0.0972627
0.097254
0.100398
0.100239
0.100067
0.099885
0.0996986
0.0995106
0.0993237
0.09914
0.0989614
0.0987893
0.0986246
0.0984682
0.0983206
0.0981823
0.0980534
0.0979342
0.0978246
0.0977248
0.0976345
0.0975537
0.0974823
0.0974202
0.0973673
0.0973233
0.0972883
0.0972622
0.0972448
0.0972361
0.10038
0.100218
0.100044
0.0998609
0.0996736
0.0994852
0.0992981
0.0991146
0.0989363
0.0987646
0.0986004
0.0984445
0.0982975
0.0981598
0.0980315
0.0979129
0.0978039
0.0977045
0.0976147
0.0975343
0.0974633
0.0974015
0.0973488
0.0973051
0.0972703
0.0972443
0.0972269
0.0972183
0.100362
0.100198
0.100021
0.0998367
0.0996486
0.0994597
0.0992725
0.0990891
0.0989111
0.0987398
0.0985761
0.0984209
0.0982745
0.0981374
0.0980097
0.0978916
0.0977832
0.0976843
0.0975949
0.097515
0.0974444
0.0973829
0.0973305
0.097287
0.0972523
0.0972264
0.0972092
0.0972006
0.0421992
0.0682767
0.0777036
0.083577
0.0877079
0.0907862
0.0931537
0.0950067
0.0964692
0.0976255
0.0985354
0.0992439
0.0997856
0.100188
0.100474
0.100662
0.100769
0.100807
0.100789
0.100726
0.100625
0.100496
0.047954
0.0709736
0.0793888
0.0847582
0.0885809
0.0914517
0.0936708
0.095413
0.0967903
0.0978794
0.0987355
0.0994005
0.0999065
0.10028
0.100542
0.10071
0.1008
0.100826
0.100797
0.100725
0.100618
0.100483
0.0590261
0.0744225
0.0812676
0.0859998
0.0894777
0.0921297
0.0941964
0.0958261
0.0971171
0.0981382
0.0989399
0.0995606
0.100031
0.100374
0.100612
0.10076
0.100833
0.100845
0.100806
0.100725
0.10061
0.10047
0.0710902
0.0777721
0.0831684
0.0872574
0.0903841
0.0928143
0.0947273
0.0962437
0.0974479
0.0984005
0.0991473
0.0997234
0.100157
0.10047
0.100683
0.100811
0.100867
0.100865
0.100815
0.100725
0.100604
0.100458
0.074451
0.0802
0.0848395
0.0884514
0.0912717
0.0934938
0.0952576
0.0966624
0.0977802
0.0986646
0.0993564
0.0998876
0.100284
0.100567
0.100755
0.100862
0.100902
0.100886
0.100824
0.100725
0.100597
0.100446
0.0764305
0.0820732
0.0863014
0.0895647
0.0921268
0.0941597
0.095782
0.0970786
0.0981117
0.0989285
0.0995656
0.100052
0.100412
0.100665
0.100827
0.100914
0.100937
0.100907
0.100834
0.100726
0.10059
0.100433
0.0786865
0.0838253
0.0876578
0.0906169
0.0929491
0.0948079
0.0962968
0.0974893
0.09844
0.0991905
0.0997737
0.100216
0.100539
0.100762
0.1009
0.100965
0.100971
0.100928
0.100843
0.100726
0.100583
0.100421
0.0809326
0.0855064
0.0889461
0.0916205
0.0937398
0.0954362
0.0967989
0.0978918
0.0987627
0.0994486
0.0999789
0.100378
0.100665
0.100858
0.100971
0.101016
0.101005
0.100948
0.100852
0.100726
0.100577
0.100409
0.0831076
0.0871075
0.0901701
0.0925771
0.0944978
0.0960419
0.0972853
0.0982832
0.0990775
0.0997009
0.10018
0.100536
0.100788
0.100952
0.101041
0.101066
0.101039
0.100968
0.100861
0.100726
0.10057
0.100396
0.0851156
0.0886016
0.0913208
0.0934825
0.0952194
0.0966216
0.097753
0.0986609
0.0993821
0.0999455
0.100375
0.10069
0.100908
0.101043
0.101108
0.101114
0.101071
0.100986
0.100869
0.100726
0.100562
0.100384
0.08691
0.0899695
0.0923891
0.0943307
0.0959003
0.0971718
0.0981988
0.0990223
0.0996743
0.100181
0.100563
0.100839
0.101024
0.101131
0.101173
0.10116
0.101101
0.101004
0.100876
0.100725
0.100555
0.100371
0.0885125
0.0912099
0.0933703
0.0951176
0.0965368
0.0976891
0.09862
0.099365
0.0999522
0.100405
0.100742
0.10098
0.101134
0.101215
0.101235
0.101203
0.101129
0.10102
0.100882
0.100723
0.100546
0.100358
0.0899218
0.092323
0.094263
0.0958408
0.0971264
0.0981711
0.0990143
0.099687
0.100214
0.100616
0.100911
0.101114
0.101238
0.101294
0.101293
0.101244
0.101155
0.101034
0.100887
0.10072
0.100538
0.100345
0.091158
0.0933155
0.0950689
0.0964999
0.0976676
0.0986163
0.0993802
0.0999867
0.100458
0.100814
0.10107
0.101239
0.101335
0.101367
0.101347
0.101281
0.101179
0.101047
0.100891
0.100717
0.100529
0.100331
0.0922376
0.0941957
0.0957916
0.0970961
0.0981606
0.0990239
0.0997167
0.100263
0.100685
0.100997
0.101216
0.101355
0.101425
0.101435
0.101396
0.101316
0.101201
0.101058
0.100893
0.100712
0.100519
0.100318
0.0931843
0.0949744
0.0964364
0.0976318
0.0986062
0.0993943
0.100024
0.100517
0.100892
0.101166
0.101351
0.101462
0.101507
0.101497
0.101441
0.101346
0.101219
0.101067
0.100895
0.100707
0.100509
0.100304
0.0940115
0.0956604
0.0970083
0.0981099
0.099006
0.099728
0.100301
0.100746
0.10108
0.101319
0.101474
0.101559
0.101582
0.101553
0.101481
0.101373
0.101235
0.101074
0.100894
0.100701
0.100499
0.10029
0.094733
0.0962615
0.0975125
0.0985338
0.0993622
0.100027
0.10055
0.100953
0.10125
0.101457
0.101585
0.101646
0.101649
0.101603
0.101517
0.101397
0.101249
0.101079
0.100893
0.100694
0.100488
0.100276
0.0953534
0.0967839
0.0979537
0.0989068
0.099677
0.100291
0.100772
0.101137
0.101402
0.10158
0.101684
0.101724
0.101709
0.101648
0.101548
0.101417
0.10126
0.101083
0.10089
0.100687
0.100477
0.100262
0.0958836
0.0972345
0.098337
0.0992325
0.0999532
0.100525
0.100968
0.1013
0.101536
0.101689
0.101771
0.101792
0.101761
0.101686
0.101575
0.101433
0.101268
0.101085
0.100887
0.100679
0.100465
0.100248
0.0963347
0.0976209
0.0986677
0.099515
0.100194
0.100728
0.101139
0.101442
0.101654
0.101785
0.101848
0.101852
0.101807
0.101719
0.101597
0.101447
0.101275
0.101085
0.100882
0.100671
0.100454
0.100235
0.0967192
0.0979507
0.098951
0.0997581
0.100401
0.100905
0.101287
0.101567
0.101756
0.101868
0.101914
0.101904
0.101846
0.101747
0.101616
0.101458
0.101279
0.101084
0.100877
0.100663
0.100443
0.100222
0.0970413
0.0982292
0.0991917
0.0999655
0.100579
0.101056
0.101415
0.101673
0.101844
0.10194
0.101972
0.101948
0.101879
0.101771
0.101632
0.101467
0.101282
0.101082
0.100872
0.100654
0.100432
0.10021
0.0973082
0.0984621
0.0993943
0.100141
0.10073
0.101185
0.101524
0.101765
0.10192
0.102001
0.10202
0.101986
0.101907
0.101791
0.101644
0.101474
0.101284
0.10108
0.100866
0.100646
0.100422
0.100198
0.0975267
0.0986552
0.0995633
0.100288
0.100857
0.101293
0.101616
0.101842
0.101983
0.102053
0.102061
0.102017
0.10193
0.101807
0.101654
0.101478
0.101284
0.101077
0.10086
0.100638
0.100412
0.100187
0.0977107
0.0988151
0.0997031
0.10041
0.100962
0.101384
0.101693
0.101906
0.102036
0.102096
0.102095
0.102043
0.101949
0.10182
0.101662
0.101482
0.101284
0.101074
0.100855
0.10063
0.100403
0.100177
0.0978569
0.0989444
0.0998169
0.100509
0.101049
0.101458
0.101756
0.101959
0.10208
0.102131
0.102122
0.102064
0.101964
0.10183
0.101668
0.101484
0.101283
0.10107
0.100849
0.100623
0.100395
0.100168
0.0979698
0.0990468
0.0999079
0.100589
0.101118
0.101518
0.101807
0.102002
0.102115
0.102159
0.102145
0.102081
0.101976
0.101838
0.101672
0.101485
0.101282
0.101067
0.100844
0.100617
0.100388
0.10016
0.0980619
0.0991274
0.0999791
0.100652
0.101173
0.101565
0.101847
0.102035
0.102143
0.102182
0.102162
0.102094
0.101986
0.101844
0.101675
0.101486
0.101281
0.101064
0.10084
0.100612
0.100382
0.100153
0.0981289
0.0991875
0.100033
0.100699
0.101214
0.101601
0.101878
0.102061
0.102164
0.102199
0.102176
0.102104
0.101993
0.101848
0.101677
0.101486
0.101279
0.101062
0.100837
0.100607
0.100377
0.100148
0.0981742
0.099229
0.10007
0.100733
0.101244
0.101627
0.1019
0.10208
0.102179
0.102211
0.102185
0.102111
0.101997
0.101851
0.101679
0.101486
0.101279
0.10106
0.100834
0.100604
0.100374
0.100144
0.0981995
0.099254
0.100094
0.100754
0.101263
0.101643
0.101914
0.102091
0.102189
0.102219
0.102191
0.102116
0.102001
0.101853
0.10168
0.101486
0.101278
0.101059
0.100832
0.100602
0.100371
0.100142
0.0982082
0.0992645
0.100104
0.100763
0.101271
0.101651
0.10192
0.102097
0.102193
0.102222
0.102194
0.102118
0.102002
0.101854
0.10168
0.101487
0.101278
0.101058
0.100832
0.100602
0.10037
0.100141
0.100345
0.100177
0.0999984
0.0998127
0.0996237
0.0994343
0.0992469
0.0990636
0.0988859
0.0987151
0.098552
0.0983973
0.0982515
0.0981151
0.097988
0.0978705
0.0977626
0.0976643
0.0975754
0.0974959
0.0974256
0.0973645
0.0973123
0.0972691
0.0972346
0.0972088
0.0971917
0.0971831
0.100328
0.100157
0.0999761
0.0997889
0.0995989
0.099409
0.0992215
0.0990383
0.0988609
0.0986905
0.0985279
0.0983739
0.0982288
0.0980929
0.0979665
0.0978496
0.0977423
0.0976444
0.097556
0.0974769
0.0974071
0.0973462
0.0972944
0.0972514
0.0972171
0.0971914
0.0971744
0.0971659
0.100311
0.100137
0.0999538
0.0997651
0.0995741
0.0993837
0.0991961
0.099013
0.098836
0.098666
0.098504
0.0983505
0.0982061
0.0980709
0.0979451
0.0978288
0.0977221
0.0976248
0.0975368
0.0974582
0.0973887
0.0973282
0.0972766
0.0972338
0.0971997
0.0971742
0.0971573
0.0971488
0.100294
0.100117
0.0999317
0.0997414
0.0995495
0.0993585
0.0991708
0.0989878
0.0988111
0.0986416
0.0984802
0.0983273
0.0981835
0.098049
0.0979239
0.0978082
0.097702
0.0976053
0.0975178
0.0974396
0.0973705
0.0973104
0.0972591
0.0972165
0.0971826
0.0971573
0.0971404
0.097132
0.100277
0.100097
0.0999096
0.0997178
0.0995249
0.0993335
0.0991455
0.0989628
0.0987864
0.0986174
0.0984565
0.0983043
0.0981612
0.0980273
0.0979028
0.0977878
0.0976822
0.097586
0.0974991
0.0974213
0.0973526
0.0972928
0.0972418
0.0971995
0.0971657
0.0971405
0.0971237
0.0971154
0.100261
0.100078
0.0998876
0.0996942
0.0995004
0.0993085
0.0991205
0.0989379
0.0987618
0.0985933
0.0984331
0.0982815
0.0981391
0.0980059
0.0978821
0.0977677
0.0976627
0.097567
0.0974806
0.0974033
0.097335
0.0972755
0.0972248
0.0971827
0.0971492
0.0971241
0.0971074
0.0970991
0.100244
0.100058
0.0998657
0.0996709
0.0994761
0.0992838
0.0990956
0.0989132
0.0987375
0.0985695
0.0984099
0.098259
0.0981172
0.0979847
0.0978616
0.0977478
0.0976434
0.0975483
0.0974624
0.0973855
0.0973176
0.0972585
0.0972081
0.0971662
0.0971329
0.0971079
0.0970913
0.0970831
0.100228
0.100038
0.099844
0.0996476
0.099452
0.0992592
0.099071
0.0988887
0.0987135
0.098546
0.098387
0.0982368
0.0980957
0.0979639
0.0978414
0.0977283
0.0976245
0.09753
0.0974446
0.0973681
0.0973006
0.0972418
0.0971917
0.0971501
0.0971169
0.0970921
0.0970756
0.0970674
0.100211
0.100019
0.0998223
0.0996246
0.0994281
0.0992349
0.0990467
0.0988646
0.0986897
0.0985228
0.0983644
0.0982149
0.0980745
0.0979434
0.0978216
0.0977092
0.097606
0.097512
0.0974271
0.0973511
0.097284
0.0972255
0.0971757
0.0971343
0.0971014
0.0970767
0.0970603
0.0970521
0.100195
0.0999995
0.0998008
0.0996017
0.0994044
0.0992109
0.0990226
0.0988408
0.0986664
0.0985
0.0983423
0.0981934
0.0980538
0.0979233
0.0978022
0.0976904
0.0975879
0.0974944
0.09741
0.0973345
0.0972677
0.0972096
0.0971601
0.097119
0.0970862
0.0970616
0.0970453
0.0970372
0.100178
0.0999801
0.0997795
0.0995791
0.0993811
0.0991873
0.098999
0.0988175
0.0986435
0.0984777
0.0983206
0.0981724
0.0980335
0.0979037
0.0977833
0.0976722
0.0975702
0.0974773
0.0973934
0.0973183
0.0972519
0.0971942
0.0971449
0.097104
0.0970714
0.097047
0.0970308
0.0970227
0.100162
0.0999608
0.0997584
0.0995568
0.0993581
0.099164
0.0989758
0.0987945
0.098621
0.0984558
0.0982994
0.0981519
0.0980136
0.0978846
0.0977649
0.0976544
0.097553
0.0974606
0.0973772
0.0973026
0.0972366
0.0971792
0.0971302
0.0970895
0.0970571
0.0970328
0.0970167
0.0970086
0.100145
0.0999416
0.0997374
0.0995347
0.0993355
0.0991412
0.0989531
0.0987721
0.0985991
0.0984345
0.0982787
0.0981319
0.0979944
0.0978661
0.097747
0.0976371
0.0975363
0.0974445
0.0973615
0.0972873
0.0972217
0.0971646
0.0971159
0.0970755
0.0970432
0.0970191
0.0970031
0.0969951
0.100128
0.0999226
0.0997168
0.0995131
0.0993133
0.0991189
0.0989309
0.0987503
0.0985778
0.0984138
0.0982586
0.0981126
0.0979757
0.0978481
0.0977296
0.0976204
0.0975202
0.0974289
0.0973464
0.0972726
0.0972074
0.0971506
0.0971022
0.097062
0.0970299
0.0970059
0.0969899
0.096982
0.100112
0.0999038
0.0996965
0.0994919
0.0992917
0.0990971
0.0989093
0.0987291
0.0985571
0.0983937
0.0982392
0.0980938
0.0979577
0.0978307
0.0977129
0.0976043
0.0975046
0.0974139
0.0973319
0.0972585
0.0971936
0.0971372
0.097089
0.097049
0.0970171
0.0969932
0.0969773
0.0969694
0.100095
0.0998852
0.0996766
0.0994712
0.0992706
0.099076
0.0988884
0.0987086
0.0985371
0.0983743
0.0982205
0.0980758
0.0979403
0.097814
0.0976969
0.0975888
0.0974897
0.0973994
0.0973179
0.0972449
0.0971804
0.0971243
0.0970763
0.0970365
0.0970048
0.0969811
0.0969653
0.0969574
0.100079
0.0998669
0.0996571
0.0994511
0.0992502
0.0990556
0.0988682
0.0986888
0.0985178
0.0983557
0.0982025
0.0980585
0.0979236
0.097798
0.0976815
0.097574
0.0974754
0.0973857
0.0973046
0.097232
0.0971678
0.097112
0.0970643
0.0970247
0.0969931
0.0969695
0.0969537
0.0969459
0.100062
0.0998491
0.0996382
0.0994316
0.0992305
0.0990359
0.0988489
0.0986699
0.0984994
0.0983378
0.0981853
0.0980419
0.0979077
0.0977827
0.0976668
0.0975599
0.0974619
0.0973726
0.0972919
0.0972197
0.0971559
0.0971003
0.0970528
0.0970134
0.096982
0.0969585
0.0969428
0.096935
0.100046
0.0998317
0.09962
0.0994128
0.0992115
0.0990171
0.0988303
0.0986518
0.0984818
0.0983208
0.0981689
0.0980262
0.0978927
0.0977683
0.0976529
0.0975465
0.097449
0.0973602
0.0972799
0.097208
0.0971445
0.0970892
0.097042
0.0970028
0.0969715
0.0969481
0.0969325
0.0969247
0.100031
0.0998149
0.0996024
0.0993949
0.0991935
0.0989992
0.0988127
0.0986346
0.0984652
0.0983048
0.0981535
0.0980113
0.0978784
0.0977546
0.0976398
0.0975339
0.0974369
0.0973485
0.0972686
0.0971971
0.0971339
0.0970788
0.0970318
0.0969927
0.0969616
0.0969383
0.0969228
0.096915
0.100016
0.0997988
0.0995857
0.0993778
0.0991764
0.0989823
0.0987961
0.0986184
0.0984495
0.0982897
0.0981389
0.0979974
0.097865
0.0977418
0.0976275
0.0975221
0.0974255
0.0973375
0.097258
0.0971868
0.0971239
0.0970691
0.0970223
0.0969834
0.0969524
0.0969291
0.0969137
0.096906
0.100001
0.0997835
0.0995698
0.0993617
0.0991603
0.0989663
0.0987805
0.0986033
0.0984349
0.0982755
0.0981254
0.0979844
0.0978526
0.0977298
0.0976161
0.0975112
0.097415
0.0973274
0.0972482
0.0971773
0.0971146
0.09706
0.0970134
0.0969747
0.0969438
0.0969207
0.0969053
0.0968976
0.0999878
0.0997691
0.0995549
0.0993467
0.0991453
0.0989515
0.098766
0.0985892
0.0984213
0.0982625
0.0981128
0.0979724
0.0978411
0.0977188
0.0976055
0.097501
0.0974052
0.097318
0.0972391
0.0971685
0.0971061
0.0970517
0.0970053
0.0969667
0.0969359
0.0969129
0.0968975
0.0968899
0.099975
0.0997556
0.0995411
0.0993327
0.0991314
0.0989379
0.0987527
0.0985763
0.0984088
0.0982505
0.0981013
0.0979614
0.0978305
0.0977087
0.0975959
0.0974918
0.0973964
0.0973094
0.0972309
0.0971605
0.0970983
0.0970441
0.0969978
0.0969594
0.0969287
0.0969057
0.0968905
0.0968828
0.0999632
0.0997433
0.0995285
0.09932
0.0991188
0.0989255
0.0987406
0.0985646
0.0983975
0.0982396
0.0980909
0.0979514
0.097821
0.0976996
0.0975872
0.0974834
0.0973883
0.0973017
0.0972234
0.0971533
0.0970913
0.0970373
0.0969911
0.0969528
0.0969222
0.0968993
0.0968841
0.0968765
0.0999524
0.0997321
0.0995171
0.0993086
0.0991075
0.0989144
0.0987298
0.0985541
0.0983874
0.0982299
0.0980816
0.0979425
0.0978125
0.0976915
0.0975794
0.097476
0.0973812
0.0972948
0.0972168
0.0971469
0.0970851
0.0970312
0.0969852
0.096947
0.0969164
0.0968936
0.0968784
0.0968708
0.0999429
0.0997222
0.099507
0.0992985
0.0990975
0.0989046
0.0987203
0.0985449
0.0983785
0.0982214
0.0980735
0.0979347
0.0978051
0.0976844
0.0975726
0.0974695
0.0973749
0.0972888
0.0972109
0.0971413
0.0970796
0.0970259
0.09698
0.0969418
0.0969114
0.0968886
0.0968734
0.0968659
0.0999346
0.0997136
0.0994983
0.0992898
0.0990889
0.0988962
0.0987121
0.098537
0.0983709
0.0982141
0.0980665
0.0979281
0.0977987
0.0976783
0.0975668
0.0974639
0.0973696
0.0972837
0.097206
0.0971364
0.0970749
0.0970213
0.0969755
0.0969375
0.0969071
0.0968843
0.0968692
0.0968616
0.0999276
0.0997064
0.0994911
0.0992826
0.0990818
0.0988892
0.0987053
0.0985304
0.0983646
0.0982081
0.0980607
0.0979225
0.0977934
0.0976733
0.0975619
0.0974593
0.0973651
0.0972794
0.0972019
0.0971325
0.0970711
0.0970175
0.0969718
0.0969338
0.0969035
0.0968808
0.0968657
0.0968582
0.0999221
0.0997007
0.0994853
0.0992768
0.0990761
0.0988837
0.0987
0.0985252
0.0983597
0.0982033
0.0980561
0.0979182
0.0977893
0.0976693
0.0975581
0.0974556
0.0973616
0.097276
0.0971986
0.0971293
0.097068
0.0970146
0.0969689
0.096931
0.0969007
0.096878
0.0968629
0.0968554
0.099918
0.0996965
0.0994811
0.0992726
0.099072
0.0988796
0.098696
0.0985214
0.098356
0.0981998
0.0980528
0.097915
0.0977862
0.0976664
0.0975553
0.097453
0.0973591
0.0972736
0.0971962
0.097127
0.0970658
0.0970124
0.0969668
0.0969289
0.0968986
0.096876
0.0968609
0.0968534
0.0999154
0.0996939
0.0994784
0.09927
0.0990693
0.0988771
0.0986935
0.098519
0.0983537
0.0981976
0.0980507
0.0979129
0.0977843
0.0976645
0.0975536
0.0974513
0.0973575
0.097272
0.0971947
0.0971256
0.0970643
0.097011
0.0969654
0.0969276
0.0968973
0.0968747
0.0968596
0.0968521
0.0999144
0.0996928
0.0994773
0.0992689
0.0990683
0.098876
0.0986925
0.098518
0.0983527
0.0981967
0.0980498
0.0979121
0.0977835
0.0976638
0.0975529
0.0974506
0.0973568
0.0972714
0.0971941
0.097125
0.0970638
0.0970104
0.0969649
0.096927
0.0968968
0.0968741
0.0968591
0.0968516
0.100508
0.100636
0.100735
0.100796
0.100812
0.10077
0.10066
0.100468
0.100177
0.0997687
0.0992201
0.0985035
0.0975839
0.0964162
0.0949397
0.0930695
0.0906804
0.0875735
0.0834021
0.0774642
0.0679094
0.0414804
0.100494
0.100628
0.100733
0.100803
0.100829
0.1008
0.100706
0.100533
0.100265
0.099885
0.0993706
0.0986958
0.0978277
0.096724
0.0953287
0.0935635
0.0913141
0.0884006
0.0845113
0.079022
0.0703365
0.0464101
0.100481
0.10062
0.100732
0.100811
0.100847
0.100832
0.100754
0.1006
0.100356
0.100004
0.0995245
0.0988921
0.098076
0.0970371
0.0957237
0.0940647
0.0919581
0.0892469
0.0856687
0.080733
0.0733754
0.0558305
0.100469
0.100613
0.100732
0.100819
0.100866
0.100864
0.100802
0.100668
0.100448
0.100126
0.0996811
0.0990914
0.0983279
0.0973542
0.0961231
0.0945713
0.092609
0.0901038
0.0868448
0.0824644
0.0762324
0.0647335
0.100456
0.100605
0.100732
0.100828
0.100886
0.100897
0.100852
0.100738
0.100542
0.100248
0.0998394
0.0992928
0.0985819
0.0976735
0.0965247
0.0950789
0.0932583
0.0909519
0.0879943
0.0841299
0.0789767
0.0722244
0.100444
0.100598
0.100732
0.100836
0.100906
0.100931
0.100902
0.100808
0.100636
0.100372
0.0999987
0.0994952
0.0988369
0.0979934
0.0969257
0.0955834
0.0938982
0.0917746
0.0890736
0.0855836
0.0809772
0.0747931
0.100431
0.100591
0.100732
0.100845
0.100926
0.100964
0.100952
0.100878
0.100731
0.100496
0.100158
0.0996974
0.0990914
0.098312
0.097324
0.0960823
0.0945262
0.092572
0.0900971
0.08691
0.0826794
0.0767309
0.100419
0.100584
0.100731
0.100854
0.100945
0.100997
0.101001
0.100948
0.100825
0.100619
0.100316
0.0998981
0.0993438
0.0986275
0.0977176
0.0965735
0.0951418
0.0933493
0.0910904
0.0882025
0.084414
0.0792169
0.100406
0.100577
0.100731
0.100862
0.100964
0.10103
0.10105
0.101016
0.100917
0.100741
0.100472
0.100096
0.0995924
0.098938
0.0981041
0.0970547
0.0957431
0.0941063
0.0920562
0.0894637
0.0861301
0.0817409
0.100393
0.10057
0.10073
0.10087
0.100983
0.101061
0.101098
0.101083
0.101008
0.100859
0.100625
0.10029
0.0998356
0.0992412
0.0984809
0.0975227
0.0963259
0.0948372
0.0929839
0.0906644
0.0877316
0.0839701
0.100381
0.100562
0.100729
0.100877
0.101
0.101092
0.101144
0.101148
0.101095
0.100975
0.100774
0.100478
0.100071
0.0995348
0.098845
0.0979736
0.0968854
0.0955349
0.0938622
0.0917857
0.0891901
0.0859037
0.100367
0.100554
0.100727
0.100883
0.101016
0.10112
0.101187
0.10121
0.10118
0.101086
0.100916
0.100659
0.100298
0.0998166
0.0991935
0.0984039
0.0974167
0.0961934
0.0946837
0.0928211
0.0905143
0.0876349
0.100354
0.100545
0.100725
0.100889
0.101031
0.101147
0.101229
0.101269
0.10126
0.101191
0.101052
0.100831
0.100514
0.100084
0.0995241
0.0988104
0.0979163
0.0968084
0.0954439
0.093767
0.091702
0.0891415
0.100341
0.100536
0.100722
0.100893
0.101044
0.101171
0.101267
0.101324
0.101335
0.101291
0.101181
0.100994
0.100717
0.100337
0.0998344
0.0991907
0.0983815
0.0973773
0.0961413
0.0946254
0.0927649
0.0904664
0.100327
0.100527
0.100717
0.100895
0.101056
0.101194
0.101302
0.101375
0.101405
0.101384
0.101301
0.101146
0.100908
0.100572
0.100123
0.0995433
0.0988107
0.0978993
0.0967765
0.0954008
0.093716
0.0916424
0.100313
0.100517
0.100713
0.100897
0.101066
0.101213
0.101334
0.101422
0.10147
0.10147
0.101412
0.101287
0.101083
0.100789
0.100389
0.0998671
0.0992033
0.0983742
0.097351
0.0960971
0.0945646
0.0926878
0.100299
0.100506
0.100707
0.100897
0.101073
0.10123
0.101363
0.101465
0.101529
0.101548
0.101513
0.101416
0.101245
0.100988
0.100632
0.100162
0.0995594
0.0988028
0.0978664
0.0967177
0.0953148
0.0936019
0.100285
0.100496
0.1007
0.100896
0.101079
0.101245
0.101388
0.101502
0.101582
0.101619
0.101606
0.101533
0.101391
0.101168
0.100852
0.100428
0.0998795
0.0991865
0.0983253
0.0972663
0.0959726
0.0943965
0.100271
0.100485
0.100693
0.100894
0.101084
0.101257
0.10141
0.101536
0.101629
0.101683
0.101689
0.101638
0.101523
0.10133
0.101049
0.100666
0.100165
0.0995272
0.0987304
0.0977475
0.0965435
0.0950714
0.100257
0.100473
0.100686
0.100891
0.101086
0.101267
0.101428
0.101565
0.10167
0.101739
0.101762
0.101732
0.10164
0.101474
0.101225
0.100877
0.100417
0.0998271
0.0990855
0.098167
0.0970397
0.0956621
0.100244
0.100462
0.100678
0.100887
0.101087
0.101274
0.101443
0.101589
0.101706
0.101788
0.101827
0.101815
0.101743
0.101602
0.101379
0.101063
0.100639
0.100089
0.0993941
0.0985296
0.0974655
0.0961636
0.100231
0.100451
0.100669
0.100882
0.101087
0.10128
0.101456
0.10161
0.101737
0.10183
0.101883
0.101887
0.101833
0.101713
0.101514
0.101225
0.100831
0.100316
0.0996598
0.09884
0.0978272
0.0965849
0.100218
0.10044
0.100661
0.100877
0.101086
0.101284
0.101466
0.101627
0.101763
0.101867
0.101931
0.101949
0.101911
0.101809
0.10163
0.101364
0.100996
0.10051
0.0998866
0.0991034
0.0981315
0.0969343
0.100205
0.100429
0.100652
0.100871
0.101084
0.101286
0.101473
0.101641
0.101785
0.101897
0.101972
0.102002
0.101978
0.101891
0.10173
0.101483
0.101137
0.100675
0.100079
0.0993251
0.0983864
0.0972255
0.100194
0.100419
0.100644
0.100865
0.101081
0.101287
0.101479
0.101653
0.101802
0.101923
0.102007
0.102046
0.102034
0.10196
0.101814
0.101583
0.101255
0.100813
0.100239
0.0995103
0.0985988
0.09747
0.100183
0.10041
0.100636
0.100859
0.101077
0.101287
0.101483
0.101661
0.101817
0.101944
0.102035
0.102084
0.102081
0.102018
0.101884
0.101667
0.101354
0.100929
0.100372
0.0996628
0.0987726
0.0976672
0.100174
0.100401
0.100628
0.100854
0.101074
0.101286
0.101485
0.101668
0.101828
0.10196
0.102058
0.102114
0.10212
0.102066
0.101942
0.101736
0.101435
0.101023
0.100481
0.0997865
0.0989126
0.0978246
0.100165
0.100393
0.100621
0.100848
0.10107
0.101284
0.101487
0.101672
0.101837
0.101974
0.102077
0.102139
0.102151
0.102105
0.101989
0.101792
0.101501
0.101099
0.100568
0.0998853
0.0990235
0.0979483
0.100158
0.100386
0.100616
0.100843
0.101067
0.101283
0.101487
0.101676
0.101843
0.101984
0.102091
0.102158
0.102176
0.102135
0.102026
0.101837
0.101553
0.101159
0.100636
0.0999623
0.0991089
0.0980397
0.100151
0.10038
0.10061
0.100839
0.101064
0.101281
0.101488
0.101678
0.101848
0.101992
0.102102
0.102173
0.102194
0.102159
0.102055
0.10187
0.101592
0.101204
0.100688
0.100021
0.0991748
0.0981163
0.100147
0.100376
0.100607
0.100836
0.101062
0.10128
0.101487
0.10168
0.101851
0.101997
0.10211
0.102183
0.102208
0.102176
0.102075
0.101895
0.101621
0.101237
0.100725
0.100062
0.0992206
0.0981654
0.100143
0.100373
0.100604
0.100834
0.10106
0.101279
0.101487
0.10168
0.101853
0.102
0.102115
0.10219
0.102217
0.102187
0.102089
0.101911
0.10164
0.101259
0.10075
0.100089
0.0992491
0.0981943
0.100141
0.100371
0.100602
0.100832
0.101059
0.101278
0.101487
0.101681
0.101854
0.102002
0.102118
0.102194
0.102222
0.102193
0.102096
0.101919
0.101649
0.10127
0.100762
0.100103
0.0992628
0.0982061
0.0971922
0.0972007
0.0972179
0.0972438
0.0972783
0.0973217
0.097374
0.0974353
0.0975057
0.0975854
0.0976746
0.0977732
0.0978814
0.0979991
0.0981265
0.0982633
0.0984094
0.0985644
0.0987278
0.098899
0.0990769
0.0992604
0.0994479
0.0996374
0.0998263
0.100012
0.10019
0.100357
0.0971748
0.0971834
0.0972005
0.0972262
0.0972605
0.0973037
0.0973557
0.0974167
0.0974867
0.097566
0.0976547
0.0977528
0.0978604
0.0979776
0.0981043
0.0982405
0.098386
0.0985404
0.0987033
0.098874
0.0990517
0.099235
0.0994227
0.0996126
0.0998025
0.0999895
0.10017
0.10034
0.0971577
0.0971661
0.0971832
0.0972087
0.0972429
0.0972858
0.0973376
0.0973982
0.0974679
0.0975468
0.097635
0.0977325
0.0978396
0.0979562
0.0980823
0.0982178
0.0983627
0.0985165
0.0986788
0.0988491
0.0990264
0.0992097
0.0993975
0.0995879
0.0997787
0.0999672
0.10015
0.100323
0.0971407
0.0971491
0.0971661
0.0971915
0.0972255
0.0972682
0.0973196
0.09738
0.0974493
0.0975277
0.0976154
0.0977124
0.0978189
0.0979349
0.0980604
0.0981953
0.0983394
0.0984926
0.0986544
0.0988242
0.0990012
0.0991844
0.0993723
0.0995632
0.099755
0.0999449
0.10013
0.100306
0.097124
0.0971324
0.0971492
0.0971745
0.0972083
0.0972508
0.0973019
0.0973619
0.0974309
0.0975089
0.0975961
0.0976926
0.0977985
0.0979138
0.0980386
0.0981729
0.0983164
0.098469
0.0986302
0.0987995
0.0989762
0.0991592
0.0993472
0.0995386
0.0997313
0.0999228
0.10011
0.100289
0.0971075
0.0971159
0.0971326
0.0971578
0.0971914
0.0972336
0.0972845
0.0973442
0.0974127
0.0974903
0.097577
0.0976729
0.0977782
0.097893
0.0980171
0.0981507
0.0982935
0.0984455
0.0986061
0.0987749
0.0989512
0.0991341
0.0993223
0.0995142
0.0997078
0.0999008
0.10009
0.100272
0.0970914
0.0970997
0.0971163
0.0971414
0.0971748
0.0972168
0.0972674
0.0973267
0.0973948
0.0974719
0.0975581
0.0976535
0.0977583
0.0978724
0.0979959
0.0981288
0.0982709
0.0984222
0.0985822
0.0987506
0.0989265
0.0991092
0.0992975
0.0994898
0.0996844
0.0998788
0.10007
0.100256
0.0970756
0.0970838
0.0971004
0.0971253
0.0971585
0.0972003
0.0972506
0.0973095
0.0973773
0.0974539
0.0975396
0.0976345
0.0977386
0.0978521
0.0979749
0.0981071
0.0982486
0.0983992
0.0985586
0.0987264
0.098902
0.0990845
0.0992729
0.0994656
0.0996611
0.099857
0.100051
0.100239
0.0970601
0.0970683
0.0970848
0.0971095
0.0971426
0.0971841
0.0972341
0.0972927
0.0973601
0.0974363
0.0975215
0.0976158
0.0977193
0.0978321
0.0979543
0.0980858
0.0982266
0.0983765
0.0985353
0.0987026
0.0988778
0.0990601
0.0992485
0.0994416
0.0996379
0.0998353
0.100031
0.100223
0.097045
0.0970532
0.0970695
0.0970941
0.097127
0.0971683
0.097218
0.0972763
0.0973433
0.097419
0.0975037
0.0975975
0.0977004
0.0978126
0.0979341
0.0980649
0.098205
0.0983542
0.0985124
0.0986791
0.0988539
0.0990359
0.0992244
0.0994179
0.099615
0.0998137
0.100012
0.100206
0.0970303
0.0970384
0.0970547
0.0970792
0.0971119
0.0971529
0.0972023
0.0972603
0.0973269
0.0974022
0.0974864
0.0975796
0.0976819
0.0977935
0.0979143
0.0980444
0.0981838
0.0983324
0.0984899
0.098656
0.0988304
0.0990122
0.0992006
0.0993944
0.0995922
0.0997922
0.0999922
0.100189
0.097016
0.0970241
0.0970403
0.0970646
0.0970972
0.097138
0.0971871
0.0972447
0.0973109
0.0973858
0.0974695
0.0975622
0.0976639
0.0977748
0.097895
0.0980244
0.0981631
0.098311
0.0984678
0.0986334
0.0988073
0.0989888
0.0991771
0.0993713
0.0995698
0.099771
0.0999728
0.100173
0.0970022
0.0970102
0.0970264
0.0970506
0.0970829
0.0971235
0.0971724
0.0972297
0.0972955
0.0973699
0.0974531
0.0975453
0.0976464
0.0977567
0.0978762
0.0980049
0.0981429
0.09829
0.0984463
0.0986113
0.0987846
0.0989658
0.0991541
0.0993485
0.0995476
0.0997499
0.0999535
0.100156
0.0969889
0.0969969
0.0970129
0.097037
0.0970691
0.0971095
0.0971581
0.0972151
0.0972805
0.0973545
0.0974373
0.0975289
0.0976294
0.0977391
0.0978579
0.0979859
0.0981232
0.0982697
0.0984253
0.0985897
0.0987626
0.0989434
0.0991316
0.0993261
0.0995258
0.0997291
0.0999343
0.100139
0.096976
0.096984
0.0969999
0.0970239
0.0970559
0.097096
0.0971444
0.097201
0.0972661
0.0973397
0.097422
0.0975131
0.097613
0.0977221
0.0978402
0.0979676
0.0981042
0.09825
0.0984049
0.0985687
0.0987411
0.0989216
0.0991096
0.0993042
0.0995043
0.0997086
0.0999153
0.100122
0.0969637
0.0969716
0.0969875
0.0970113
0.0970432
0.0970831
0.0971312
0.0971875
0.0972523
0.0973255
0.0974073
0.0974978
0.0975973
0.0977057
0.0978232
0.0979499
0.0980858
0.0982309
0.0983852
0.0985483
0.0987202
0.0989003
0.0990881
0.0992828
0.0994834
0.0996885
0.0998966
0.100106
0.096952
0.0969599
0.0969756
0.0969993
0.097031
0.0970707
0.0971186
0.0971746
0.097239
0.0973118
0.0973932
0.0974832
0.0975821
0.09769
0.0978069
0.0979329
0.0980681
0.0982126
0.0983661
0.0985287
0.0987001
0.0988798
0.0990674
0.0992621
0.0994629
0.0996688
0.0998781
0.100089
0.0969408
0.0969486
0.0969643
0.0969879
0.0970194
0.097059
0.0971066
0.0971623
0.0972264
0.0972988
0.0973797
0.0974693
0.0975677
0.0976749
0.0977912
0.0979166
0.0980512
0.098195
0.0983479
0.0985099
0.0986807
0.09886
0.0990473
0.099242
0.0994431
0.0996496
0.09986
0.100073
0.0969302
0.096938
0.0969536
0.0969771
0.0970085
0.0970478
0.0970952
0.0971507
0.0972144
0.0972864
0.097367
0.0974561
0.0975539
0.0976606
0.0977763
0.0979011
0.098035
0.0981782
0.0983305
0.0984919
0.0986621
0.098841
0.0990281
0.0992226
0.099424
0.099631
0.0998424
0.100056
0.0969202
0.0969279
0.0969435
0.0969669
0.0969981
0.0970373
0.0970844
0.0971397
0.0972031
0.0972748
0.0973549
0.0974436
0.0975409
0.0976471
0.0977622
0.0978864
0.0980197
0.0981622
0.0983139
0.0984747
0.0986445
0.0988229
0.0990096
0.0992041
0.0994056
0.099613
0.0998252
0.100041
0.0969108
0.0969185
0.096934
0.0969573
0.0969884
0.0970274
0.0970743
0.0971293
0.0971924
0.0972638
0.0973436
0.0974318
0.0975287
0.0976344
0.097749
0.0978726
0.0980053
0.0981472
0.0982983
0.0984585
0.0986278
0.0988058
0.0989922
0.0991865
0.099388
0.0995958
0.0998087
0.100025
0.0969021
0.0969098
0.0969252
0.0969484
0.0969794
0.0970182
0.0970649
0.0971197
0.0971825
0.0972536
0.097333
0.0974208
0.0975173
0.0976225
0.0977366
0.0978596
0.0979918
0.0981331
0.0982836
0.0984433
0.098612
0.0987896
0.0989757
0.0991698
0.0993713
0.0995794
0.0997929
0.100011
0.096894
0.0969017
0.096917
0.0969401
0.096971
0.0970097
0.0970562
0.0971108
0.0971734
0.0972441
0.0973232
0.0974107
0.0975067
0.0976115
0.097725
0.0978476
0.0979792
0.09812
0.09827
0.0984291
0.0985974
0.0987745
0.0989602
0.0991542
0.0993557
0.0995639
0.099778
0.0999964
0.0968866
0.0968942
0.0969096
0.0969326
0.0969633
0.0970019
0.0970482
0.0971026
0.0971649
0.0972354
0.0973142
0.0974013
0.097497
0.0976013
0.0977144
0.0978365
0.0979676
0.0981079
0.0982574
0.098416
0.0985838
0.0987605
0.0989459
0.0991396
0.0993411
0.0995495
0.0997639
0.0999831
0.0968799
0.0968875
0.0969028
0.0969257
0.0969564
0.0969948
0.097041
0.0970951
0.0971573
0.0972275
0.097306
0.0973928
0.0974881
0.0975921
0.0977048
0.0978264
0.0979571
0.0980969
0.0982459
0.0984041
0.0985714
0.0987477
0.0989328
0.0991263
0.0993277
0.0995362
0.0997509
0.0999707
0.0968738
0.0968814
0.0968967
0.0969195
0.0969501
0.0969884
0.0970345
0.0970885
0.0971504
0.0972204
0.0972986
0.0973852
0.0974802
0.0975838
0.0976961
0.0978173
0.0979476
0.098087
0.0982355
0.0983933
0.0985602
0.0987361
0.0989209
0.0991142
0.0993155
0.099524
0.099739
0.0999592
0.0968685
0.0968761
0.0968913
0.0969141
0.0969446
0.0969828
0.0970287
0.0970826
0.0971443
0.0972141
0.0972921
0.0973784
0.0974731
0.0975764
0.0976884
0.0978093
0.0979392
0.0980781
0.0982263
0.0983837
0.0985502
0.0987259
0.0989104
0.0991034
0.0993046
0.0995131
0.0997283
0.0999489
0.0968639
0.0968715
0.0968866
0.0969094
0.0969398
0.0969779
0.0970238
0.0970774
0.0971391
0.0972087
0.0972865
0.0973725
0.097467
0.09757
0.0976817
0.0978023
0.0979318
0.0980705
0.0982183
0.0983753
0.0985416
0.0987169
0.0989011
0.099094
0.099295
0.0995036
0.0997188
0.0999398
0.09686
0.0968675
0.0968827
0.0969054
0.0969358
0.0969738
0.0970195
0.0970731
0.0971346
0.0972041
0.0972817
0.0973676
0.0974618
0.0975646
0.0976761
0.0977964
0.0979257
0.098064
0.0982115
0.0983683
0.0985342
0.0987093
0.0988933
0.099086
0.0992869
0.0994954
0.0997108
0.099932
0.0968568
0.0968644
0.0968795
0.0969022
0.0969325
0.0969704
0.0970161
0.0970696
0.097131
0.0972004
0.0972778
0.0973636
0.0974576
0.0975602
0.0976715
0.0977916
0.0979206
0.0980587
0.098206
0.0983625
0.0985282
0.098703
0.0988869
0.0990794
0.0992802
0.0994887
0.0997042
0.0999255
0.0968544
0.0968619
0.096877
0.0968997
0.0969299
0.0969679
0.0970135
0.0970669
0.0971282
0.0971975
0.0972749
0.0973604
0.0974544
0.0975568
0.097668
0.0977879
0.0979167
0.0980546
0.0982017
0.098358
0.0985236
0.0986982
0.0988819
0.0990743
0.0992751
0.0994835
0.099699
0.0999205
0.0968527
0.0968602
0.0968753
0.096898
0.0969282
0.0969661
0.0970117
0.097065
0.0971263
0.0971955
0.0972728
0.0973583
0.0974521
0.0975545
0.0976655
0.0977853
0.097914
0.0980518
0.0981987
0.0983549
0.0985203
0.0986949
0.0988784
0.0990708
0.0992714
0.0994799
0.0996954
0.0999169
0.0968518
0.0968593
0.0968744
0.096897
0.0969272
0.0969651
0.0970106
0.097064
0.0971252
0.0971944
0.0972716
0.0973571
0.0974509
0.0975532
0.0976641
0.0977838
0.0979125
0.0980502
0.0981971
0.0983532
0.0985185
0.098693
0.0988765
0.0990687
0.0992694
0.0994778
0.0996933
0.0999149
0.0303993
0.0282875
0.028396
0.0307532
0.0345351
0.037603
0.0402146
0.0413403
0.0438055
0.0491105
0.0622712
0.0656094
0.0656159
0.0676132
0.0692796
0.0713379
0.0740044
0.0759072
0.0760444
0.0772953
0.0784484
0.0797017
0.0810657
0.0822865
0.0824917
0.0833271
0.084147
0.0850026
0.0858881
0.0867455
0.0869704
0.0875586
0.0881572
0.0887774
0.0894137
0.0900495
0.090273
0.0907024
0.0911496
0.0916148
0.0920939
0.0925801
0.0927912
0.0931126
0.0934524
0.0938085
0.0941775
0.0945557
0.094748
0.0949925
0.0952537
0.0955293
0.0958167
0.0961133
0.0962833
0.0964708
0.0966727
0.0968871
0.0971117
0.0973448
0.097491
0.097635
0.097791
0.0979574
0.0981327
0.0983154
0.0984372
0.0985472
0.098667
0.0987954
0.0989312
0.0990733
0.0991713
0.0992541
0.0993448
0.0994426
0.0995465
0.0996556
0.0997306
0.0997915
0.0998587
0.0999316
0.100009
0.100092
0.100145
0.100188
0.100236
0.100289
0.100345
0.100405
0.100438
0.100467
0.100499
0.100535
0.100574
0.100616
0.100631
0.100648
0.100667
0.10069
0.100715
0.100741
0.10074
0.100747
0.100756
0.100767
0.10078
0.100795
0.100779
0.100778
0.100779
0.100781
0.100785
0.10079
0.100762
0.100754
0.100748
0.100743
0.10074
0.100737
0.100698
0.100685
0.100674
0.100663
0.100654
0.100644
0.100597
0.100581
0.100565
0.10055
0.100535
0.100521
0.100375
0.100211
0.100034
0.0998503
0.0996622
0.0994732
0.0992859
0.0991023
0.0989241
0.0987525
0.0985885
0.0984329
0.0982862
0.0981488
0.0980208
0.0979025
0.0977937
0.0976946
0.097605
0.0975249
0.0974541
0.0973925
0.0973399
0.0972963
0.0972616
0.0972356
0.0972184
0.0972097
0.100393
0.100231
0.100057
0.0998744
0.0996872
0.0994987
0.0993115
0.0991277
0.0989492
0.0987772
0.0986127
0.0984565
0.0983092
0.0981712
0.0980427
0.0979237
0.0978145
0.0977148
0.0976248
0.0975443
0.0974731
0.0974111
0.0973583
0.0973145
0.0972796
0.0972535
0.0972361
0.0972275
0.100411
0.100252
0.10008
0.0998985
0.0997121
0.099524
0.0993369
0.0991531
0.0989742
0.0988018
0.0986368
0.0984801
0.0983322
0.0981936
0.0980645
0.097945
0.0978352
0.0977351
0.0976446
0.0975637
0.0974921
0.0974299
0.0973768
0.0973328
0.0972977
0.0972715
0.097254
0.0972453
0.100429
0.100273
0.100103
0.0999226
0.099737
0.0995493
0.0993623
0.0991783
0.0989992
0.0988263
0.0986609
0.0985036
0.0983552
0.098216
0.0980863
0.0979662
0.097856
0.0977554
0.0976645
0.0975831
0.0975112
0.0974487
0.0973954
0.0973511
0.0973159
0.0972895
0.097272
0.0972633
0.100448
0.100294
0.100126
0.0999467
0.0997618
0.0995744
0.0993875
0.0992034
0.099024
0.0988507
0.0986848
0.098527
0.098378
0.0982382
0.098108
0.0979875
0.0978767
0.0977756
0.0976843
0.0976026
0.0975303
0.0974675
0.0974139
0.0973695
0.0973341
0.0973076
0.09729
0.0972812
0.100467
0.100316
0.100149
0.0999707
0.0997865
0.0995994
0.0994126
0.0992284
0.0990486
0.098875
0.0987086
0.0985502
0.0984007
0.0982604
0.0981296
0.0980086
0.0978973
0.0977958
0.0977041
0.097622
0.0975494
0.0974863
0.0974325
0.0973878
0.0973523
0.0973257
0.097308
0.0972992
0.0294296
0.0294291
0.0294282
0.0294268
0.0294249
0.0294226
0.0294198
0.0294165
0.0294128
0.0294086
0.0294039
0.0293987
0.0293931
0.0293871
0.0293806
0.0293736
0.0293662
0.0293584
0.0293501
0.0293414
0.0293321
0.0293224
0.0293119
0.0293007
0.0292886
0.0292754
0.0292609
0.0292451
0.0292282
0.0292108
0.0291944
0.0291819
0.0291783
0.0291932
0.0292447
0.0293527
0.0295705
0.0299575
0.0306748
0.0318081
0.0288988
0.0288985
0.0288978
0.0288968
0.0288955
0.0288938
0.0288917
0.0288894
0.0288867
0.0288837
0.0288804
0.0288768
0.0288729
0.0288686
0.0288641
0.0288593
0.0288542
0.0288487
0.0288427
0.0288363
0.0288292
0.0288213
0.0288123
0.0288022
0.0287906
0.0287777
0.0287637
0.0287498
0.0287382
0.028733
0.0287411
0.0287743
0.0288521
0.0290089
0.0292916
0.0297789
0.0306117
0.0320258
0.0344308
0.0383516
0.0422036
0.0422033
0.0422027
0.0422017
0.0422005
0.0421989
0.042197
0.0421948
0.0421923
0.0421896
0.0421865
0.0421832
0.0421796
0.0421757
0.0421716
0.0421671
0.0421622
0.0421569
0.042151
0.0421443
0.0421368
0.0421282
0.0421185
0.0421077
0.0420961
0.0420847
0.0420754
0.0420717
0.0420794
0.042108
0.0421727
0.042297
0.0425179
0.0428887
0.0434935
0.0444663
0.0460345
0.0486448
0.0533912
0.0593969
0.0685204
0.0685201
0.0685193
0.0685182
0.0685168
0.068515
0.0685128
0.0685103
0.0685074
0.0685042
0.0685006
0.0684967
0.0684925
0.0684879
0.0684829
0.0684776
0.068472
0.068466
0.0684595
0.0684527
0.0684454
0.0684377
0.0684296
0.0684213
0.0684131
0.0684055
0.0683997
0.0683975
0.0684017
0.0684169
0.0684503
0.0685126
0.0686202
0.0687973
0.0690801
0.0695228
0.0702052
0.0712369
0.0727067
0.0743345
0.0781848
0.0781844
0.0781835
0.0781823
0.0781807
0.0781787
0.0781763
0.0781734
0.0781702
0.0781666
0.0781625
0.0781581
0.0781533
0.0781481
0.0781425
0.0781366
0.0781302
0.0781235
0.0781164
0.0781089
0.0781011
0.078093
0.0780848
0.0780765
0.0780686
0.0780616
0.0780565
0.0780548
0.0780586
0.0780714
0.0780984
0.078147
0.0782281
0.0783569
0.0785548
0.0788506
0.0792808
0.0798834
0.0806725
0.0815747
0.0841558
0.0841554
0.0841545
0.0841531
0.0841513
0.084149
0.0841463
0.0841432
0.0841395
0.0841355
0.084131
0.0841261
0.0841207
0.0841149
0.0841086
0.084102
0.0840949
0.0840874
0.0840795
0.0840713
0.0840627
0.084054
0.0840451
0.0840364
0.0840282
0.0840211
0.084016
0.0840141
0.0840173
0.0840286
0.0840519
0.0840929
0.0841594
0.0842616
0.0844129
0.0846295
0.0849289
0.0853253
0.085819
0.0863816
0.0883224
0.0883219
0.0883209
0.0883194
0.0883174
0.0883149
0.0883119
0.0883085
0.0883045
0.0883001
0.0882951
0.0882897
0.0882838
0.0882774
0.0882705
0.0882632
0.0882554
0.0882472
0.0882386
0.0882297
0.0882204
0.088211
0.0882015
0.0881922
0.0881835
0.088176
0.0881704
0.0881679
0.0881701
0.0881795
0.0881992
0.0882335
0.0882881
0.08837
0.0884877
0.0886506
0.0888676
0.0891445
0.08948
0.0898619
0.0914062
0.0914056
0.0914045
0.0914029
0.0914008
0.0913981
0.0913949
0.0913911
0.0913868
0.091382
0.0913767
0.0913708
0.0913644
0.0913575
0.0913501
0.0913422
0.0913338
0.0913249
0.0913156
0.091306
0.091296
0.0912859
0.0912758
0.0912659
0.0912566
0.0912484
0.0912421
0.0912386
0.0912395
0.0912466
0.0912624
0.0912903
0.0913343
0.0913994
0.091491
0.0916149
0.0917759
0.0919768
0.0922169
0.0924908
0.0937643
0.0937638
0.0937626
0.0937609
0.0937586
0.0937557
0.0937523
0.0937483
0.0937437
0.0937386
0.0937328
0.0937266
0.0937197
0.0937123
0.0937044
0.093696
0.093687
0.0936775
0.0936676
0.0936573
0.0936467
0.093636
0.0936252
0.0936146
0.0936046
0.0935956
0.0935884
0.0935837
0.0935829
0.0935874
0.0935993
0.093621
0.0936556
0.0937065
0.0937774
0.093872
0.0939931
0.0941424
0.0943197
0.0945227
0.0956012
0.0956006
0.0955993
0.0955975
0.0955951
0.0955921
0.0955884
0.0955842
0.0955793
0.0955739
0.0955678
0.0955612
0.0955539
0.0955461
0.0955377
0.0955288
0.0955193
0.0955093
0.0954988
0.0954879
0.0954767
0.0954653
0.0954538
0.0954426
0.0954318
0.095422
0.0954136
0.0954076
0.0954049
0.0954067
0.0954146
0.0954306
0.0954568
0.0954958
0.09555
0.0956219
0.0957135
0.0958258
0.095959
0.0961121
0.097045
0.0970444
0.0970431
0.0970412
0.0970386
0.0970354
0.0970316
0.0970272
0.0970221
0.0970163
0.09701
0.097003
0.0969954
0.0969872
0.0969784
0.096969
0.096959
0.0969485
0.0969375
0.096926
0.0969142
0.0969022
0.0968901
0.0968781
0.0968665
0.0968557
0.0968463
0.0968387
0.096834
0.0968331
0.0968372
0.0968479
0.0968667
0.0968955
0.0969361
0.0969902
0.0970591
0.0971437
0.0972443
0.0973603
0.0981821
0.0981814
0.0981801
0.0981781
0.0981755
0.0981721
0.0981681
0.0981635
0.0981582
0.0981522
0.0981456
0.0981383
0.0981304
0.0981218
0.0981126
0.0981028
0.0980924
0.0980814
0.0980699
0.0980579
0.0980455
0.0980329
0.0980201
0.0980074
0.097995
0.0979833
0.0979726
0.0979635
0.0979568
0.0979532
0.0979537
0.0979595
0.0979718
0.0979919
0.0980212
0.0980609
0.098112
0.0981751
0.0982505
0.0983381
0.0990736
0.0990729
0.0990715
0.0990694
0.0990667
0.0990632
0.0990591
0.0990543
0.0990487
0.0990425
0.0990357
0.0990281
0.0990199
0.099011
0.0990014
0.0989912
0.0989804
0.098969
0.098957
0.0989446
0.0989317
0.0989185
0.0989051
0.0988916
0.0988784
0.0988657
0.0988538
0.0988432
0.0988345
0.0988284
0.0988255
0.0988269
0.0988334
0.0988461
0.098866
0.0988938
0.0989305
0.0989765
0.099032
0.099097
0.0997646
0.0997639
0.0997625
0.0997603
0.0997575
0.0997539
0.0997497
0.0997447
0.099739
0.0997326
0.0997255
0.0997176
0.0997091
0.0996999
0.0996901
0.0996795
0.0996683
0.0996565
0.0996442
0.0996312
0.0996179
0.0996041
0.0995901
0.099576
0.0995619
0.0995482
0.0995351
0.0995231
0.0995126
0.099504
0.0994981
0.0994955
0.099497
0.0995032
0.0995151
0.0995332
0.099558
0.0995901
0.0996296
0.0996765
0.10029
0.100289
0.100288
0.100286
0.100283
0.100279
0.100275
0.100269
0.100264
0.100257
0.10025
0.100242
0.100233
0.100223
0.100213
0.100202
0.100191
0.100179
0.100166
0.100153
0.100139
0.100125
0.10011
0.100095
0.10008
0.100066
0.100052
0.100038
0.100026
0.100015
0.100006
0.1
0.0999972
0.099998
0.100003
0.100013
0.100028
0.100049
0.100075
0.100107
0.100677
0.100676
0.100675
0.100673
0.10067
0.100666
0.100661
0.100656
0.10065
0.100643
0.100636
0.100628
0.100619
0.100609
0.100599
0.100587
0.100576
0.100563
0.10055
0.100536
0.100522
0.100507
0.100492
0.100477
0.100461
0.100446
0.100431
0.100416
0.100402
0.100389
0.100378
0.100369
0.100362
0.100358
0.100357
0.10036
0.100367
0.100378
0.100394
0.100414
0.100949
0.100948
0.100946
0.100944
0.100941
0.100937
0.100932
0.100927
0.100921
0.100914
0.100906
0.100898
0.100889
0.100879
0.100868
0.100857
0.100845
0.100832
0.100819
0.100805
0.10079
0.100775
0.100759
0.100743
0.100727
0.100711
0.100695
0.100679
0.100663
0.100649
0.100636
0.100624
0.100613
0.100605
0.1006
0.100597
0.100597
0.100601
0.100608
0.100618
0.101123
0.101122
0.101121
0.101118
0.101115
0.101111
0.101107
0.101101
0.101095
0.101088
0.10108
0.101072
0.101062
0.101052
0.101042
0.10103
0.101018
0.101005
0.100991
0.100977
0.100962
0.100946
0.10093
0.100914
0.100897
0.10088
0.100863
0.100846
0.100829
0.100813
0.100798
0.100784
0.100771
0.100759
0.10075
0.100742
0.100737
0.100734
0.100733
0.100735
0.101217
0.101216
0.101214
0.101212
0.101209
0.101205
0.1012
0.101195
0.101188
0.101181
0.101173
0.101165
0.101155
0.101145
0.101134
0.101122
0.10111
0.101097
0.101083
0.101068
0.101053
0.101037
0.101021
0.101004
0.100987
0.100969
0.100951
0.100933
0.100916
0.100898
0.100881
0.100865
0.10085
0.100836
0.100823
0.100811
0.100801
0.100793
0.100787
0.100782
0.101243
0.101242
0.101241
0.101238
0.101235
0.101231
0.101226
0.101221
0.101214
0.101207
0.101199
0.10119
0.101181
0.101171
0.101159
0.101148
0.101135
0.101122
0.101108
0.101093
0.101077
0.101061
0.101045
0.101027
0.10101
0.100992
0.100973
0.100955
0.100936
0.100918
0.1009
0.100882
0.100864
0.100848
0.100832
0.100817
0.100804
0.100791
0.10078
0.10077
0.101214
0.101214
0.101212
0.10121
0.101206
0.101202
0.101197
0.101192
0.101185
0.101178
0.10117
0.101161
0.101152
0.101141
0.10113
0.101118
0.101105
0.101092
0.101078
0.101063
0.101047
0.101031
0.101014
0.100996
0.100978
0.10096
0.100941
0.100922
0.100903
0.100883
0.100864
0.100845
0.100826
0.100807
0.10079
0.100772
0.100756
0.10074
0.100725
0.100711
0.101141
0.10114
0.101138
0.101136
0.101133
0.101129
0.101124
0.101118
0.101112
0.101104
0.101096
0.101087
0.101078
0.101067
0.101056
0.101044
0.101031
0.101018
0.101003
0.100988
0.100972
0.100956
0.100939
0.100921
0.100903
0.100884
0.100865
0.100846
0.100826
0.100806
0.100786
0.100765
0.100745
0.100725
0.100706
0.100686
0.100667
0.100649
0.100631
0.100614
0.100487
0.100337
0.100172
0.0999947
0.099811
0.0996243
0.0994375
0.0992531
0.0990731
0.098899
0.0987321
0.0985733
0.0984233
0.0982824
0.0981511
0.0980296
0.0979178
0.0978159
0.0977238
0.0976413
0.0975685
0.0975051
0.097451
0.0974062
0.0973705
0.0973438
0.097326
0.0973171
0.100507
0.100359
0.100195
0.100019
0.0998355
0.099649
0.0994622
0.0992776
0.0990973
0.0989228
0.0987555
0.0985962
0.0984456
0.0983043
0.0981725
0.0980504
0.0979382
0.0978359
0.0977434
0.0976606
0.0975874
0.0975237
0.0974695
0.0974244
0.0973886
0.0973618
0.0973439
0.097335
0.100527
0.100381
0.100218
0.100042
0.0998597
0.0996734
0.0994866
0.0993018
0.0991212
0.0989464
0.0987786
0.0986188
0.0984677
0.0983259
0.0981936
0.0980711
0.0979585
0.0978557
0.0977628
0.0976797
0.0976062
0.0975423
0.0974878
0.0974426
0.0974066
0.0973797
0.0973618
0.0973528
0.100547
0.100403
0.100241
0.100066
0.0998838
0.0996976
0.0995107
0.0993258
0.0991449
0.0989696
0.0988014
0.0986412
0.0984896
0.0983473
0.0982146
0.0980916
0.0979785
0.0978754
0.0977821
0.0976987
0.0976249
0.0975608
0.0975061
0.0974607
0.0974245
0.0973975
0.0973795
0.0973706
0.100568
0.100425
0.100264
0.10009
0.0999076
0.0997215
0.0995346
0.0993494
0.0991682
0.0989926
0.0988239
0.0986632
0.0985112
0.0983684
0.0982352
0.0981118
0.0979984
0.0978949
0.0978013
0.0977175
0.0976435
0.0975791
0.0975242
0.0974786
0.0974423
0.0974152
0.0973972
0.0973882
0.100589
0.100447
0.100286
0.100113
0.0999311
0.0997451
0.099558
0.0993727
0.0991911
0.0990152
0.0988461
0.0986849
0.0985325
0.0983893
0.0982556
0.0981318
0.098018
0.0979141
0.0978202
0.0977361
0.0976618
0.0975972
0.0975421
0.0974964
0.0974599
0.0974327
0.0974146
0.0974056
0.10061
0.100469
0.100309
0.100136
0.0999544
0.0997683
0.0995812
0.0993956
0.0992137
0.0990374
0.0988679
0.0987063
0.0985534
0.0984098
0.0982757
0.0981515
0.0980373
0.0979331
0.0978388
0.0977545
0.0976799
0.0976151
0.0975598
0.0975139
0.0974774
0.0974501
0.0974319
0.0974228
0.100631
0.100491
0.100331
0.100159
0.0999773
0.0997912
0.0996039
0.099418
0.0992359
0.0990592
0.0988893
0.0987273
0.098574
0.0984299
0.0982955
0.0981709
0.0980563
0.0979517
0.0978572
0.0977726
0.0976978
0.0976327
0.0975773
0.0975312
0.0974946
0.0974672
0.097449
0.0974399
0.100652
0.100513
0.100354
0.100181
0.0999998
0.0998137
0.0996262
0.0994401
0.0992576
0.0990805
0.0989103
0.0987479
0.0985942
0.0984497
0.0983149
0.0981899
0.098075
0.0979701
0.0978753
0.0977904
0.0977154
0.0976501
0.0975945
0.0975483
0.0975116
0.0974841
0.0974658
0.0974567
0.100673
0.100534
0.100376
0.100203
0.100022
0.0998357
0.099648
0.0994616
0.0992789
0.0991015
0.0989308
0.0987681
0.098614
0.0984691
0.0983339
0.0982086
0.0980934
0.0979882
0.0978931
0.0978079
0.0977327
0.0976672
0.0976114
0.0975651
0.0975283
0.0975007
0.0974824
0.0974732
0.100694
0.100555
0.100397
0.100225
0.100044
0.0998572
0.0996693
0.0994827
0.0992996
0.0991219
0.0989509
0.0987878
0.0986333
0.0984881
0.0983526
0.0982269
0.0981114
0.0980059
0.0979105
0.0978251
0.0977497
0.097684
0.0976281
0.0975817
0.0975447
0.097517
0.0974987
0.0974895
0.100714
0.100576
0.100418
0.100246
0.100065
0.0998782
0.0996902
0.0995033
0.0993199
0.0991418
0.0989705
0.098807
0.0986522
0.0985067
0.0983708
0.0982448
0.0981289
0.0980232
0.0979276
0.097842
0.0977663
0.0977005
0.0976444
0.0975979
0.0975608
0.0975331
0.0975146
0.0975054
0.100735
0.100597
0.100439
0.100267
0.100085
0.0998987
0.0997105
0.0995233
0.0993397
0.0991613
0.0989896
0.0988258
0.0986706
0.0985247
0.0983885
0.0982623
0.0981461
0.0980401
0.0979442
0.0978584
0.0977826
0.0977166
0.0976604
0.0976137
0.0975766
0.0975488
0.0975303
0.0975211
0.100755
0.100617
0.100459
0.100287
0.100105
0.0999187
0.0997302
0.0995428
0.0993588
0.0991802
0.0990082
0.098844
0.0986886
0.0985423
0.0984058
0.0982793
0.0981629
0.0980566
0.0979605
0.0978745
0.0977985
0.0977324
0.097676
0.0976292
0.097592
0.0975641
0.0975456
0.0975364
0.100774
0.100636
0.100479
0.100307
0.100125
0.099938
0.0997493
0.0995617
0.0993775
0.0991985
0.0990262
0.0988617
0.098706
0.0985595
0.0984227
0.0982959
0.0981792
0.0980727
0.0979764
0.0978902
0.097814
0.0977477
0.0976912
0.0976443
0.097607
0.0975791
0.0975605
0.0975513
0.100793
0.100655
0.100498
0.100326
0.100144
0.0999567
0.0997678
0.09958
0.0993955
0.0992162
0.0990436
0.0988789
0.0987228
0.098576
0.098439
0.0983119
0.098195
0.0980883
0.0979918
0.0979054
0.097829
0.0977626
0.097706
0.097659
0.0976216
0.0975936
0.097575
0.0975658
0.100811
0.100674
0.100516
0.100344
0.100162
0.0999748
0.0997857
0.0995977
0.0994129
0.0992334
0.0990605
0.0988955
0.0987392
0.0985921
0.0984548
0.0983275
0.0982103
0.0981034
0.0980067
0.0979202
0.0978437
0.0977771
0.0977204
0.0976733
0.0976358
0.0976078
0.0975892
0.0975799
0.100829
0.100692
0.100534
0.100362
0.10018
0.0999923
0.099803
0.0996147
0.0994297
0.0992499
0.0990768
0.0989115
0.0987549
0.0986076
0.0984701
0.0983425
0.0982252
0.098118
0.0980212
0.0979344
0.0978578
0.0977911
0.0977343
0.0976871
0.0976496
0.0976215
0.0976028
0.0975935
0.100846
0.100709
0.100551
0.100379
0.100197
0.100009
0.0998196
0.0996311
0.0994458
0.0992658
0.0990925
0.0989269
0.0987701
0.0986226
0.0984848
0.098357
0.0982395
0.0981322
0.0980351
0.0979482
0.0978715
0.0978047
0.0977477
0.0977005
0.0976629
0.0976348
0.0976161
0.0976067
0.100863
0.100725
0.100568
0.100395
0.100213
0.100025
0.0998355
0.0996468
0.0994614
0.0992811
0.0991075
0.0989417
0.0987847
0.0986369
0.0984989
0.098371
0.0982532
0.0981458
0.0980485
0.0979615
0.0978846
0.0978177
0.0977607
0.0977134
0.0976757
0.0976475
0.0976288
0.0976195
0.100878
0.100741
0.100583
0.100411
0.100228
0.100041
0.0998507
0.0996618
0.0994762
0.0992957
0.0991219
0.0989559
0.0987986
0.0986507
0.0985125
0.0983844
0.0982664
0.0981588
0.0980614
0.0979743
0.0978973
0.0978303
0.0977732
0.0977258
0.097688
0.0976598
0.0976411
0.0976317
0.100893
0.100756
0.100598
0.100426
0.100243
0.100055
0.0998653
0.0996762
0.0994903
0.0993097
0.0991357
0.0989695
0.098812
0.0986638
0.0985255
0.0983972
0.0982791
0.0981713
0.0980738
0.0979865
0.0979094
0.0978423
0.0977851
0.0977377
0.0976999
0.0976716
0.0976528
0.0976434
0.100908
0.100771
0.100613
0.10044
0.100257
0.100069
0.0998791
0.0996898
0.0995038
0.099323
0.0991488
0.0989824
0.0988247
0.0986764
0.0985378
0.0984094
0.0982911
0.0981832
0.0980856
0.0979982
0.097921
0.0978538
0.0977965
0.097749
0.0977112
0.0976829
0.0976641
0.0976547
0.100921
0.100784
0.100626
0.100453
0.100271
0.100082
0.0998922
0.0997028
0.0995166
0.0993356
0.0991612
0.0989946
0.0988368
0.0986883
0.0985496
0.098421
0.0983026
0.0981945
0.0980968
0.0980093
0.097932
0.0978647
0.0978074
0.0977598
0.0977219
0.0976936
0.0976747
0.0976653
0.100934
0.100797
0.100639
0.100466
0.100283
0.100095
0.0999046
0.099715
0.0995287
0.0993475
0.0991729
0.0990062
0.0988482
0.0986996
0.0985607
0.0984319
0.0983134
0.0982053
0.0981074
0.0980198
0.0979424
0.0978751
0.0978176
0.09777
0.0977321
0.0977037
0.0976849
0.0976755
0.100946
0.100809
0.100651
0.100478
0.100295
0.100107
0.0999162
0.0997265
0.09954
0.0993587
0.099184
0.0990171
0.098859
0.0987102
0.0985712
0.0984423
0.0983237
0.0982154
0.0981174
0.0980297
0.0979523
0.0978848
0.0978274
0.0977797
0.0977417
0.0977133
0.0976945
0.097685
0.100958
0.10082
0.100662
0.100489
0.100306
0.100118
0.0999271
0.0997372
0.0995506
0.0993692
0.0991943
0.0990273
0.0988691
0.0987201
0.098581
0.098452
0.0983332
0.0982249
0.0981268
0.0980391
0.0979615
0.097894
0.0978365
0.0977888
0.0977508
0.0977224
0.0977035
0.097694
0.100968
0.100831
0.100673
0.1005
0.100317
0.100128
0.0999372
0.0997472
0.0995605
0.0993789
0.099204
0.0990369
0.0988784
0.0987294
0.0985902
0.098461
0.0983422
0.0982337
0.0981356
0.0980478
0.0979701
0.0979026
0.097845
0.0977972
0.0977592
0.0977308
0.0977119
0.0977024
0.100978
0.10084
0.100682
0.100509
0.100326
0.100137
0.0999466
0.0997565
0.0995697
0.099388
0.0992129
0.0990457
0.0988872
0.098738
0.0985987
0.0984694
0.0983505
0.0982419
0.0981437
0.0980558
0.0979781
0.0979105
0.0978529
0.0978051
0.097767
0.0977386
0.0977197
0.0977102
0.100987
0.100849
0.100691
0.100518
0.100335
0.100146
0.0999552
0.099765
0.0995781
0.0993963
0.0992211
0.0990538
0.0988952
0.0987459
0.0986065
0.0984772
0.0983581
0.0982495
0.0981512
0.0980633
0.0979855
0.0979179
0.0978602
0.0978124
0.0977743
0.0977458
0.0977269
0.0977174
0.100995
0.100857
0.100699
0.100526
0.100343
0.100154
0.099963
0.0997728
0.0995858
0.0994039
0.0992286
0.0990612
0.0989025
0.0987531
0.0986136
0.0984842
0.0983651
0.0982564
0.0981581
0.09807
0.0979922
0.0979246
0.0978669
0.097819
0.0977809
0.0977524
0.0977334
0.097724
0.101002
0.100865
0.100706
0.100533
0.10035
0.100161
0.0999701
0.0997798
0.0995927
0.0994107
0.0992354
0.0990678
0.098909
0.0987596
0.09862
0.0984906
0.0983714
0.0982626
0.0981642
0.0980762
0.0979983
0.0979306
0.0978729
0.097825
0.0977868
0.0977583
0.0977394
0.0977299
0.101008
0.100871
0.100713
0.10054
0.100356
0.100167
0.0999763
0.099786
0.0995988
0.0994168
0.0992414
0.0990738
0.0989149
0.0987654
0.0986258
0.0984962
0.098377
0.0982682
0.0981698
0.0980816
0.0980038
0.097936
0.0978782
0.0978303
0.0977922
0.0977636
0.0977447
0.0977352
0.101014
0.100877
0.100719
0.100545
0.100362
0.100173
0.0999819
0.0997915
0.0996042
0.0994221
0.0992466
0.099079
0.0989201
0.0987705
0.0986308
0.0985012
0.0983819
0.0982731
0.0981746
0.0980864
0.0980085
0.0979407
0.0978829
0.097835
0.0977968
0.0977683
0.0977493
0.0977398
0.101019
0.100882
0.100723
0.10055
0.100367
0.100178
0.0999866
0.0997961
0.0996089
0.0994267
0.0992512
0.0990835
0.0989245
0.0987749
0.0986351
0.0985055
0.0983862
0.0982773
0.0981787
0.0980906
0.0980126
0.0979448
0.097887
0.097839
0.0978008
0.0977723
0.0977533
0.0977438
0.101023
0.100886
0.100728
0.100554
0.100371
0.100182
0.0999905
0.0998
0.0996127
0.0994305
0.0992549
0.0990872
0.0989282
0.0987785
0.0986387
0.0985091
0.0983897
0.0982808
0.0981822
0.098094
0.098016
0.0979482
0.0978904
0.0978424
0.0978042
0.0977756
0.0977566
0.0977472
0.101026
0.100889
0.100731
0.100557
0.100374
0.100185
0.0999937
0.0998032
0.0996158
0.0994336
0.099258
0.0990902
0.0989311
0.0987814
0.0986416
0.0985119
0.0983925
0.0982836
0.098185
0.0980968
0.0980188
0.0979509
0.0978931
0.0978451
0.0978069
0.0977783
0.0977593
0.0977498
0.101029
0.100891
0.100733
0.10056
0.100376
0.100187
0.0999961
0.0998055
0.0996181
0.0994359
0.0992602
0.0990924
0.0989333
0.0987836
0.0986438
0.0985141
0.0983947
0.0982857
0.0981871
0.0980988
0.0980208
0.097953
0.0978951
0.0978471
0.0978089
0.0977803
0.0977613
0.0977518
0.10103
0.100893
0.100735
0.100561
0.100378
0.100189
0.0999976
0.0998071
0.0996197
0.0994374
0.0992617
0.0990939
0.0989348
0.0987851
0.0986452
0.0985155
0.0983961
0.0982871
0.0981885
0.0981002
0.0980222
0.0979543
0.0978965
0.0978485
0.0978102
0.0977817
0.0977627
0.0977532
0.101031
0.100894
0.100736
0.100562
0.100379
0.10019
0.0999984
0.0998079
0.0996205
0.0994382
0.0992625
0.0990947
0.0989356
0.0987858
0.0986459
0.0985162
0.0983968
0.0982878
0.0981892
0.0981009
0.0980229
0.097955
0.0978971
0.0978492
0.0978109
0.0977823
0.0977633
0.0977539
)
;

boundaryField
{
    bc-2
    {
        type            empty;
    }
    bc-3
    {
        type            empty;
    }
    bottom
    {
        type            zeroGradient;
    }
    leftSide
    {
        type            zeroGradient;
    }
    naturalSurface
    {
        type            zeroGradient;
    }
    rightSide
    {
        type            zeroGradient;
    }
    slopesurface
    {
        type            zeroGradient;
    }
    subGradeSurface
    {
        type            zeroGradient;
    }
}


// ************************************************************************* //
