# Supplementary material for: A finite volume-based model for the hydrothermal behavior of soil under freeze–thaw cycles
Source: PLoS One. 2021 Jun 3;16(6):e0252680. doi: 10.1371/journal.pone.0252680 (PMC8174737; doi:10.1371/journal.pone.0252680)
Supplement: S1 Data — (ZIP) [file pone.0252680.s001.zip › Data at equal time interval/3.34368e+08/volContOfWater]

/*--------------------------------*- C++ -*----------------------------------*\
| =========                 |                                                 |
| \\      /  F ield         | OpenFOAM: The Open Source CFD Toolbox           |
|  \\    /   O peration     | Version:  2.4.0                                 |
|   \\  /    A nd           | Web:      www.OpenFOAM.org                      |
|    \\/     M anipulation  |                                                 |
\*---------------------------------------------------------------------------*/
FoamFile
{
    version     2.0;
    format      ascii;
    class       volScalarField;
    location    "3.34368e+08";
    object      volContOfWater;
}
// * * * * * * * * * * * * * * * * * * * * * * * * * * * * * * * * * * * * * //

dimensions      [0 0 0 0 0 0 0];

internalField   nonuniform List<scalar> 
9554
(
0.224938
0.163386
0.110289
0.0685578
0.0782563
0.0842298
0.0883915
0.0914686
0.0938199
0.0956501
0.0970878
0.0982194
0.0991057
0.0997919
0.100313
0.100696
0.100964
0.101135
0.101225
0.101248
0.101217
0.101141
0.224934
0.163384
0.110287
0.0685574
0.0782559
0.0842294
0.088391
0.0914681
0.0938193
0.0956495
0.0970872
0.0982187
0.099105
0.0997912
0.100312
0.100695
0.100963
0.101134
0.101224
0.101248
0.101216
0.10114
0.224927
0.163379
0.110283
0.0685567
0.0782551
0.0842285
0.08839
0.091467
0.0938181
0.0956483
0.0970859
0.0982173
0.0991036
0.0997898
0.100311
0.100694
0.100961
0.101132
0.101223
0.101246
0.101215
0.101138
0.224916
0.163373
0.110277
0.0685556
0.0782539
0.0842271
0.0883885
0.0914654
0.0938164
0.0956464
0.097084
0.0982153
0.0991015
0.0997876
0.100308
0.100691
0.100959
0.10113
0.10122
0.101244
0.101212
0.101136
0.224901
0.163363
0.110269
0.0685541
0.0782522
0.0842253
0.0883865
0.0914632
0.0938141
0.095644
0.0970814
0.0982126
0.0990987
0.0997847
0.100305
0.100688
0.100956
0.101127
0.101217
0.10124
0.101209
0.101133
0.224882
0.163352
0.110259
0.0685523
0.0782502
0.084223
0.088384
0.0914605
0.0938112
0.0956409
0.0970782
0.0982093
0.0990952
0.0997811
0.100302
0.100684
0.100952
0.101123
0.101213
0.101236
0.101205
0.101129
0.224859
0.163338
0.110246
0.0685502
0.0782477
0.0842202
0.088381
0.0914572
0.0938077
0.0956372
0.0970743
0.0982052
0.099091
0.0997768
0.100297
0.10068
0.100947
0.101118
0.101208
0.101232
0.1012
0.101124
0.224833
0.163321
0.110232
0.0685476
0.0782449
0.0842171
0.0883775
0.0914535
0.0938036
0.0956329
0.0970698
0.0982005
0.0990861
0.0997718
0.100292
0.100675
0.100942
0.101113
0.101203
0.101226
0.101194
0.101118
0.224803
0.163303
0.110216
0.0685447
0.0782416
0.0842134
0.0883735
0.0914491
0.093799
0.095628
0.0970647
0.0981952
0.0990806
0.099766
0.100286
0.100669
0.100936
0.101106
0.101196
0.101219
0.101188
0.101112
0.224769
0.163282
0.110197
0.0685415
0.078238
0.0842093
0.088369
0.0914443
0.0937938
0.0956225
0.0970589
0.0981891
0.0990743
0.0997596
0.10028
0.100662
0.100929
0.101099
0.101189
0.101212
0.10118
0.101104
0.224732
0.163259
0.110177
0.0685379
0.0782339
0.0842048
0.088364
0.0914389
0.093788
0.0956164
0.0970525
0.0981824
0.0990674
0.0997524
0.100272
0.100654
0.100921
0.101091
0.101181
0.101204
0.101172
0.101096
0.22469
0.163234
0.110154
0.068534
0.0782295
0.0841998
0.0883585
0.0914329
0.0937817
0.0956097
0.0970454
0.0981751
0.0990597
0.0997445
0.100264
0.100646
0.100912
0.101083
0.101172
0.101195
0.101163
0.101087
0.224645
0.163206
0.110129
0.0685297
0.0782247
0.0841944
0.0883526
0.0914265
0.0937748
0.0956024
0.0970377
0.0981671
0.0990514
0.0997359
0.100255
0.100637
0.100903
0.101073
0.101163
0.101186
0.101154
0.101077
0.224596
0.163176
0.110102
0.0685251
0.0782194
0.0841885
0.0883461
0.0914195
0.0937673
0.0955945
0.0970294
0.0981584
0.0990424
0.0997266
0.100246
0.100627
0.100893
0.101063
0.101152
0.101175
0.101143
0.101067
0.224544
0.163144
0.110072
0.0685202
0.0782138
0.0841822
0.0883392
0.091412
0.0937593
0.095586
0.0970205
0.0981491
0.0990327
0.0997166
0.100235
0.100616
0.100882
0.101052
0.101141
0.101164
0.101132
0.101055
0.224488
0.16311
0.11004
0.0685149
0.0782078
0.0841755
0.0883318
0.091404
0.0937507
0.0955769
0.097011
0.0981391
0.0990224
0.0997059
0.100224
0.100605
0.100871
0.10104
0.10113
0.101152
0.10112
0.101043
0.224428
0.163074
0.110006
0.0685092
0.0782014
0.0841683
0.0883239
0.0913955
0.0937417
0.0955673
0.0970009
0.0981286
0.0990115
0.0996946
0.100213
0.100593
0.100859
0.101028
0.101117
0.101139
0.101107
0.10103
0.224365
0.163035
0.10997
0.0685032
0.0781946
0.0841608
0.0883156
0.0913865
0.0937321
0.0955572
0.0969902
0.0981175
0.0989999
0.0996827
0.1002
0.100581
0.100846
0.101015
0.101104
0.101126
0.101093
0.101017
0.224298
0.162994
0.109933
0.0684967
0.0781875
0.0841528
0.0883069
0.0913771
0.0937221
0.0955466
0.0969791
0.0981058
0.0989878
0.0996701
0.100187
0.100567
0.100832
0.101001
0.10109
0.101112
0.101079
0.101002
0.224228
0.16295
0.109894
0.0684899
0.0781799
0.0841445
0.0882979
0.0913673
0.0937116
0.0955356
0.0969675
0.0980937
0.0989752
0.0996571
0.100174
0.100554
0.100818
0.100987
0.101075
0.101097
0.101064
0.100987
0.224154
0.162903
0.109855
0.0684826
0.0781721
0.0841358
0.0882885
0.0913573
0.0937009
0.0955242
0.0969555
0.0980812
0.0989621
0.0996435
0.10016
0.100539
0.100803
0.100971
0.101059
0.101081
0.101048
0.100971
0.224077
0.162853
0.109817
0.0684749
0.0781639
0.084127
0.0882789
0.091347
0.09369
0.0955126
0.0969433
0.0980684
0.0989487
0.0996296
0.100146
0.100524
0.100788
0.100956
0.101043
0.101065
0.101032
0.100955
0.223994
0.162798
0.109781
0.0684667
0.0781555
0.084118
0.0882693
0.0913367
0.093679
0.095501
0.096931
0.0980554
0.0989351
0.0996153
0.100131
0.100509
0.100772
0.100939
0.101027
0.101048
0.101015
0.100937
0.223907
0.162739
0.10975
0.0684584
0.0781472
0.0841092
0.0882599
0.0913266
0.0936682
0.0954895
0.0969188
0.0980425
0.0989215
0.099601
0.100116
0.100493
0.100756
0.100923
0.10101
0.10103
0.100997
0.10092
0.223813
0.162674
0.109726
0.0684501
0.0781392
0.0841009
0.088251
0.0913171
0.093658
0.0954785
0.096907
0.0980299
0.098908
0.0995867
0.100101
0.100477
0.10074
0.100906
0.100992
0.101013
0.100979
0.100901
0.223711
0.162605
0.109713
0.0684424
0.0781321
0.0840936
0.0882433
0.0913088
0.0936489
0.0954685
0.096896
0.0980179
0.0988951
0.0995728
0.100086
0.100462
0.100723
0.100889
0.100974
0.100994
0.10096
0.100882
0.223601
0.162532
0.109713
0.0684365
0.0781268
0.0840882
0.0882374
0.0913022
0.0936414
0.0954599
0.0968863
0.0980069
0.0988829
0.0995595
0.100071
0.100446
0.100707
0.100871
0.100956
0.100976
0.100941
0.100863
0.223481
0.162459
0.10973
0.068434
0.0781247
0.084086
0.0882347
0.0912985
0.0936365
0.0954536
0.0968785
0.0979976
0.0988721
0.0995472
0.100058
0.100431
0.10069
0.100854
0.100938
0.100957
0.100922
0.100843
0.22335
0.162394
0.109764
0.0684378
0.0781282
0.084089
0.0882366
0.091299
0.0936353
0.0954506
0.0968735
0.0979906
0.0988631
0.0995363
0.100045
0.100417
0.100675
0.100837
0.10092
0.100938
0.100902
0.100823
0.223211
0.162351
0.109813
0.0684524
0.0781406
0.0840999
0.0882456
0.0913058
0.0936395
0.095452
0.0968723
0.0979867
0.0988567
0.0995275
0.100034
0.100404
0.10066
0.100821
0.100903
0.100919
0.100882
0.100803
0.22307
0.162353
0.109865
0.0684849
0.078167
0.0841227
0.0882649
0.0913212
0.093651
0.0954596
0.0968761
0.0979869
0.0988535
0.0995213
0.100025
0.100393
0.100646
0.100805
0.100886
0.100901
0.100863
0.100782
0.22294
0.162438
0.109898
0.068546
0.0782148
0.0841631
0.0882987
0.0913486
0.0936723
0.0954752
0.0968864
0.0979924
0.0988546
0.0995184
0.100019
0.100383
0.100634
0.100791
0.100869
0.100883
0.100843
0.100762
0.222846
0.162669
0.109867
0.068652
0.0782949
0.0842288
0.0883526
0.0913921
0.0937065
0.0955011
0.0969049
0.0980044
0.0988608
0.0995196
0.100015
0.100376
0.100624
0.100778
0.100853
0.100865
0.100824
0.100741
0.222835
0.163163
0.109679
0.0688269
0.0784226
0.0843302
0.0884339
0.0914566
0.0937569
0.0955397
0.0969334
0.0980242
0.0988733
0.0995256
0.100016
0.100372
0.100615
0.100766
0.100839
0.100848
0.100805
0.100721
0.223006
0.164052
0.109172
0.0691067
0.078619
0.0844806
0.0885509
0.0915477
0.0938274
0.0955936
0.0969737
0.0980533
0.0988929
0.0995372
0.100021
0.100371
0.10061
0.100756
0.100826
0.100832
0.100787
0.100701
0.22344
0.165558
0.108043
0.0695456
0.0789132
0.0846962
0.088713
0.0916711
0.0939216
0.0956653
0.0970276
0.0980929
0.0989207
0.0995552
0.10003
0.100374
0.100607
0.100748
0.100814
0.100817
0.10077
0.100681
0.224416
0.16807
0.105732
0.0702235
0.0793415
0.0849945
0.0889294
0.0918317
0.0940426
0.0957568
0.0970966
0.098144
0.0989574
0.0995801
0.100046
0.10038
0.100607
0.100743
0.100804
0.100803
0.100753
0.100662
0.226123
0.172102
0.101188
0.0712513
0.079943
0.0853903
0.089206
0.0920326
0.094192
0.0958694
0.0971814
0.0982073
0.0990035
0.0996123
0.100066
0.100392
0.10061
0.10074
0.100795
0.100791
0.100737
0.100643
0.229122
0.178259
0.0922923
0.0727243
0.0807332
0.0858842
0.0895417
0.0922731
0.0943699
0.0960032
0.0972826
0.0982833
0.0990595
0.0996521
0.100093
0.100407
0.100617
0.100739
0.100789
0.100779
0.100721
0.100625
0.232135
0.185613
0.0682721
0.0743823
0.0816419
0.0864489
0.089925
0.0925483
0.0945742
0.0961575
0.0973998
0.0983718
0.0991253
0.0996995
0.100125
0.100428
0.100627
0.100741
0.100784
0.100769
0.100707
0.100608
0.276868
0.368373
0.313297
0.237651
0.19795
0.207303
0.206547
0.13043
0.199873
0.187908
0.17553
0.130686
0.185822
0.171166
0.192886
0.120315
0.187328
0.244236
0.142604
0.204928
0.208485
0.177002
0.189975
0.134832
0.158451
0.20687
0.222745
0.149172
0.192871
0.273225
0.187517
0.252188
0.259872
0.195846
0.0883597
0.208435
0.0856874
0.0968311
0.137504
0.215372
0.153221
0.138201
0.200761
0.180354
0.21718
0.174291
0.18986
0.103555
0.141255
0.07657
0.201911
0.124206
0.166703
0.0810055
0.0933544
0.097254
0.0915832
0.0962552
0.155927
0.20081
0.124862
0.0695639
0.0699534
0.0798341
0.158206
0.0874805
0.0671024
0.0800733
0.0725707
0.0861863
0.0718596
0.088951
0.0757644
0.0812066
0.0825853
0.0913557
0.0778488
0.0921416
0.0854677
0.0878462
0.0865872
0.0947549
0.0857738
0.089254
0.0896067
0.0937317
0.0834856
0.0912663
0.0887756
0.0947542
0.0923922
0.0956189
0.0873705
0.0913144
0.0949699
0.0954072
0.0890807
0.09598
0.0881148
0.0917456
0.0916378
0.0956337
0.0896582
0.0922284
0.0882827
0.0884845
0.0866582
0.0870889
0.0962004
0.0959877
0.0851066
0.083591
0.0968633
0.0763069
0.204158
0.166694
0.0862343
0.125728
0.0877698
0.0930717
0.0784086
0.0831687
0.0931917
0.0947533
0.0836465
0.206265
0.0723743
0.0857222
0.0953019
0.0914153
0.0864279
0.0906356
0.0849406
0.14328
0.157677
0.153667
0.0799458
0.0905199
0.0940489
0.0926934
0.0953072
0.0688633
0.0872544
0.0818069
0.0895696
0.0911096
0.0956381
0.0901383
0.082553
0.0830448
0.0917183
0.0968767
0.0923001
0.0966264
0.0919655
0.0769901
0.0889909
0.0658639
0.0847987
0.0788971
0.1668
0.182135
0.264226
0.159057
0.18837
0.0950937
0.0955675
0.0926377
0.0868976
0.0968792
0.0934345
0.0906257
0.0867798
0.0966389
0.0933121
0.0955898
0.0915562
0.0823415
0.0885622
0.0704984
0.0702026
0.199199
0.155636
0.0863607
0.0808114
0.0879977
0.0906016
0.081653
0.072741
0.0863723
0.0926908
0.0779633
0.0877047
0.0928226
0.0966391
0.0899865
0.0844204
0.0894972
0.0944682
0.06937
0.0766978
0.0913882
0.0936331
0.0741833
0.16401
0.0856294
0.0900465
0.22574
0.162153
0.09718
0.0941672
0.0949052
0.0918543
0.0946403
0.0918452
0.0902479
0.0943052
0.0889633
0.0932282
0.0829847
0.0915208
0.155812
0.218333
0.088603
0.0841501
0.073595
0.17606
0.0795423
0.0680409
0.0738897
0.165767
0.08754
0.0845904
0.0786127
0.0832052
0.0962623
0.0939278
0.0824479
0.0751246
0.0966551
0.0937928
0.0857722
0.080497
0.093257
0.0878664
0.083946
0.0890173
0.0973491
0.0947374
0.0958233
0.0971634
0.168549
0.209773
0.0901443
0.0851533
0.0857408
0.0896469
0.068566
0.0697826
0.0950713
0.09268
0.0868791
0.0855767
0.0770529
0.0639775
0.0853732
0.0897645
0.0891162
0.0883819
0.0956227
0.0961918
0.133273
0.150701
0.15795
0.16129
0.0885315
0.0857852
0.0838565
0.0890192
0.0853095
0.0903417
0.166801
0.269611
0.0935624
0.0901187
0.102662
0.117914
0.0916353
0.0872779
0.0895946
0.0904505
0.0931666
0.0896295
0.0660634
0.137427
0.0936434
0.0955274
0.0953147
0.0963283
0.0732447
0.079945
0.0837799
0.0779603
0.0911057
0.0905489
0.074192
0.0701533
0.0822658
0.0752933
0.0927767
0.0898147
0.0776268
0.0846547
0.0720047
0.12962
0.0939779
0.0918775
0.0878631
0.0921015
0.0765836
0.0794461
0.0853891
0.0845259
0.0961265
0.0946697
0.0940742
0.0928617
0.0941322
0.0945219
0.0879121
0.0906771
0.215533
0.2274
0.0789161
0.0724385
0.088145
0.0865383
0.19024
0.166225
0.0902912
0.0868769
0.0905593
0.0913986
0.095812
0.0940926
0.0908964
0.0924995
0.0709811
0.138458
0.0916717
0.0888137
0.0938747
0.0951124
0.0854874
0.0821321
0.152445
0.241273
0.0923255
0.0894412
0.0925148
0.0936668
0.0804944
0.0693956
0.0935304
0.0947805
0.0899875
0.0916389
0.15274
0.150029
0.0734258
0.0655028
0.0881188
0.0904854
0.0817821
0.0852837
0.0892184
0.0866742
0.0885707
0.0914005
0.0924205
0.0897163
0.0920353
0.0933054
0.0940389
0.0949523
0.0864657
0.0862831
0.0740676
0.0666508
0.0856228
0.0874441
0.0924597
0.0908797
0.097078
0.0959561
0.0847369
0.0881072
0.0861944
0.0828073
0.094359
0.0931914
0.0919545
0.0932946
0.149821
0.14384
0.0962954
0.0955227
0.0829529
0.086243
0.0845514
0.0801291
0.0937635
0.0946675
0.171345
0.263934
0.0824256
0.0763659
0.159813
0.141792
0.0822398
0.0849233
0.0703442
0.20449
0.0873538
0.0854861
0.0816059
0.077074
0.212453
0.148763
0.232041
0.220358
0.0939864
0.0956384
0.0689159
0.0637736
0.0947745
0.0935058
0.0659407
0.0752267
0.184859
0.145683
0.096213
0.0972877
0.0882867
0.0854095
0.0969238
0.0969923
0.096675
0.0968308
0.0945744
0.0960101
0.0756394
0.0795706
0.0892567
0.0871493
0.0864291
0.0865017
0.140262
0.187937
0.0800485
0.078716
0.0905121
0.0884648
0.182327
0.179739
0.0794359
0.083939
0.0734833
0.0761995
0.0812995
0.0844452
0.0817559
0.07777
0.0888257
0.0865884
0.0839832
0.0848792
0.200128
0.304889
0.268737
0.15084
0.0961437
0.0949225
0.0895229
0.0891823
0.0932543
0.0921938
0.158289
0.276721
0.167768
0.0832687
0.285871
0.22102
0.245425
0.231217
0.23421
0.135943
0.204782
0.115805
0.202457
0.165739
0.206176
0.144621
0.157821
0.169295
0.203841
0.0829961
0.174056
0.164155
0.071351
0.0819718
0.0720347
0.178366
0.131152
0.0693338
0.152833
0.0666387
0.143452
0.0750147
0.118196
0.0678019
0.0679939
0.0693572
0.129219
0.0798088
0.157286
0.0796207
0.152388
0.1237
0.162803
0.0808211
0.0712692
0.0716004
0.17117
0.0827601
0.170376
0.0773939
0.15752
0.103149
0.133743
0.0814112
0.0782549
0.0692321
0.0817207
0.171544
0.122255
0.0706762
0.0810483
0.143359
0.0808254
0.128965
0.143982
0.0794524
0.152566
0.0748268
0.158989
0.0672524
0.0678051
0.139173
0.0815366
0.130661
0.169801
0.0720764
0.0740709
0.0778938
0.0787482
0.123163
0.131114
0.169536
0.159556
0.190945
0.12053
0.148037
0.120657
0.143363
0.0729931
0.0810099
0.161149
0.0660838
0.152945
0.0694072
0.235726
0.12664
0.0641665
0.0625554
0.0721933
0.0784791
0.0723305
0.123324
0.143873
0.13901
0.0667981
0.0816061
0.0733173
0.0768826
0.165199
0.0646432
0.0782639
0.0831966
0.161663
0.0913695
0.0687531
0.0830199
0.0670524
0.0812664
0.141629
0.183314
0.223234
0.153953
0.151089
0.135318
0.0706489
0.136838
0.167786
0.16457
0.0675144
0.0765731
0.0651761
0.174323
0.160261
0.147172
0.161361
0.163438
0.10291
0.140435
0.071443
0.166352
0.0663058
0.0752812
0.0721651
0.0769378
0.0713505
0.166023
0.159258
0.0692292
0.228015
0.159064
0.0646428
0.1243
0.157445
0.159754
0.133981
0.200971
0.0818201
0.0759036
0.250734
0.162669
0.155122
0.165588
0.0765817
0.0830753
0.142668
0.159097
0.132754
0.139325
0.16606
0.166996
0.14292
0.15169
0.0720388
0.148645
0.130276
0.0672681
0.168507
0.15534
0.157489
0.146281
0.164432
0.147997
0.0784724
0.0812685
0.0833661
0.0773414
0.0793434
0.0833367
0.0828274
0.0777194
0.0798041
0.0741663
0.0825279
0.0775767
0.0992494
0.0759928
0.133988
0.15555
0.0807073
0.0784163
0.152896
0.160737
0.157289
0.157899
0.152922
0.11252
0.145479
0.13029
0.263986
0.191109
0.12924
0.072388
0.0747825
0.0756488
0.158289
0.126367
0.0690032
0.119794
0.0777546
0.0670541
0.0686975
0.0700481
0.190364
0.233752
0.131968
0.159966
0.156784
0.264759
0.11015
0.123761
0.0824831
0.125054
0.0762789
0.0748928
0.0733823
0.0709759
0.119356
0.126443
0.129922
0.0733165
0.078253
0.0778087
0.156568
0.177172
0.168352
0.176023
0.133374
0.14263
0.167835
0.114385
0.129912
0.175455
0.269174
0.187979
0.0755942
0.0740364
0.162694
0.138731
0.0682328
0.0877345
0.117282
0.160367
0.0638694
0.111543
0.0700265
0.0778767
0.092566
0.143262
0.0651161
0.0620047
0.139752
0.0635102
0.167567
0.20142
0.12123
0.149409
0.166847
0.126002
0.119704
0.169262
0.171987
0.136442
0.0751606
0.0689996
0.075441
0.0704659
0.166892
0.168626
0.0663263
0.0755376
0.0672627
0.065327
0.0722168
0.063373
0.0809012
0.075709
0.0761753
0.0745471
0.200185
0.25772
0.0850818
0.0668309
0.258792
0.298457
0.223691
0.221529
0.230523
0.227082
0.231131
0.237325
0.231438
0.22805
0.231508
0.228234
0.231329
0.227211
0.231415
0.226503
0.230927
0.227567
0.230608
0.218264
0.230022
0.224697
0.228885
0.224018
0.227147
0.220243
0.223443
0.208809
0.217762
0.201627
0.21775
0.216495
0.259049
0.280845
0.223541
0.221696
0.230148
0.225476
0.23198
0.215504
0.232003
0.223203
0.231715
0.22653
0.231082
0.22647
0.230793
0.230117
0.230971
0.219078
0.230521
0.22878
0.229632
0.228187
0.228833
0.215431
0.227114
0.217864
0.223605
0.205045
0.218116
0.207579
0.217418
0.224628
0.0820542
0.253694
0.169208
0.0833457
0.28923
0.198117
0.254444
0.222947
0.211318
0.186617
0.160052
0.148664
0.212216
0.127252
0.221273
0.16122
0.200362
0.172643
0.220016
0.0660919
0.206088
0.148223
0.0714914
0.14822
0.163196
0.0757116
0.147912
0.072604
0.109944
0.071867
0.163772
0.0772913
0.0668746
0.128062
0.12768
0.0790601
0.131825
0.0782259
0.127267
0.111321
0.163876
0.0801723
0.0720779
0.0788946
0.128492
0.119307
0.155634
0.0776525
0.131839
0.117703
0.0821482
0.172209
0.167871
0.0703409
0.0783863
0.0782611
0.081622
0.150541
0.149684
0.0722313
0.0754512
0.159834
0.077061
0.155074
0.17351
0.081488
0.181827
0.0801558
0.0842825
0.16722
0.0747416
0.116148
0.0726208
0.0824685
0.0749979
0.0792328
0.174487
0.0776656
0.115251
0.164882
0.159517
0.161249
0.0681459
0.12021
0.139332
0.143565
0.257209
0.12702
0.106676
0.0700896
0.0827217
0.0643674
0.0815879
0.0676175
0.072138
0.144337
0.141794
0.165468
0.0693558
0.0833953
0.195809
0.171803
0.0639157
0.0779218
0.122222
0.0721708
0.152737
0.140862
0.169529
0.174519
0.0823995
0.075542
0.0809683
0.068598
0.136365
0.144617
0.0622236
0.139007
0.0838269
0.0706661
0.0647001
0.162979
0.0835392
0.0761824
0.169741
0.162742
0.231289
0.132148
0.120775
0.132907
0.0735089
0.0871862
0.158797
0.260476
0.161876
0.0630876
0.125878
0.145721
0.121714
0.0737195
0.125056
0.151949
0.200306
0.136682
0.158128
0.175712
0.0770826
0.0843064
0.0759515
0.120095
0.167595
0.0723629
0.083092
0.072321
0.0820687
0.0707404
0.0808743
0.0738524
0.145537
0.163578
0.139378
0.129861
0.150778
0.167637
0.0836065
0.0767155
0.156171
0.123297
0.0828075
0.0765741
0.172918
0.160546
0.234749
0.12915
0.0781008
0.0695424
0.22977
0.164667
0.135394
0.0699733
0.0770409
0.0835278
0.142103
0.165599
0.130589
0.148056
0.143133
0.170188
0.146579
0.15729
0.0774475
0.0816453
0.079006
0.0816855
0.0780338
0.0821042
0.0706846
0.169012
0.144001
0.142999
0.0875838
0.0649927
0.144157
0.167199
0.14646
0.171815
0.178912
0.136595
0.0694803
0.0767339
0.0793629
0.0830586
0.12254
0.0671707
0.068664
0.0766636
0.0853896
0.0723119
0.0704637
0.173919
0.0691033
0.0773955
0.149392
0.216212
0.145895
0.148598
0.144007
0.0735365
0.0736211
0.0639844
0.121688
0.160708
0.0777816
0.0727759
0.160688
0.165672
0.0700318
0.068632
0.211137
0.167571
0.162294
0.128455
0.163806
0.104693
0.16004
0.154074
0.193808
0.159732
0.0743606
0.0764588
0.132258
0.0657182
0.1183
0.0623342
0.136231
0.153471
0.167001
0.204328
0.0695052
0.079126
0.0654685
0.0692201
0.0685013
0.0760669
0.144688
0.146106
0.072281
0.071301
0.1161
0.133282
0.152818
0.113187
0.0823559
0.080511
0.117919
0.0620523
0.140252
0.151999
0.06999
0.0783554
0.0827269
0.0786047
0.059627
0.0640725
0.0647919
0.126484
0.201707
0.209447
0.0756972
0.073522
0.119072
0.165259
0.0742695
0.0726661
0.166855
0.16793
0.0656201
0.0705614
0.0806819
0.0801859
0.0764443
0.0801931
0.0671131
0.0694499
0.0928117
0.0657006
0.106108
0.147036
0.168372
0.161777
0.162715
0.161426
0.20501
0.272753
0.0801942
0.0839117
0.0648399
0.0671149
0.0961404
0.207487
0.0869698
0.097245
0.135893
0.213095
0.199341
0.210903
0.213491
0.190992
0.256846
0.194029
0.237021
0.173293
0.175445
0.150336
0.207772
0.179513
0.225835
0.0926531
0.0895455
0.0942804
0.0867327
0.0969293
0.0968854
0.130964
0.2334
0.122768
0.171589
0.0687516
0.156685
0.0794046
0.158182
0.0742036
0.0683121
0.0844839
0.0792545
0.0866813
0.0722851
0.0869191
0.0825508
0.0902028
0.0822308
0.0879195
0.0804157
0.0909885
0.0898955
0.0858812
0.085936
0.0930639
0.0846491
0.0938303
0.09202
0.0914417
0.0862699
0.0947292
0.0932972
0.0933129
0.0887903
0.0923824
0.0881139
0.0950192
0.0895176
0.0933957
0.0897405
0.0963603
0.0872597
0.0945151
0.0941523
0.0936917
0.0899011
0.0936377
0.0941096
0.0961673
0.0884269
0.0966744
0.088398
0.0868429
0.0954422
0.0945557
0.0860426
0.0852538
0.0937659
0.0815158
0.0909697
0.0735646
0.0888864
0.079575
0.0658602
0.0730262
0.168525
0.0899054
0.0869216
0.0859708
0.0939434
0.0778834
0.169939
0.0955243
0.165899
0.0957271
0.0901185
0.086924
0.0876604
0.0867753
0.0810399
0.091022
0.0809458
0.0919614
0.0921178
0.142299
0.0766752
0.0750718
0.0876679
0.0880059
0.0772512
0.0945083
0.096967
0.0944145
0.0962503
0.0861989
0.0915122
0.0879309
0.0945011
0.230946
0.17388
0.0795364
0.0810451
0.0927894
0.0968231
0.0904871
0.0898056
0.0839521
0.0716928
0.0956614
0.097129
0.197352
0.175052
0.0941655
0.0960507
0.0761243
0.0774569
0.0868336
0.0926339
0.0941462
0.0954411
0.0876577
0.08384
0.232758
0.135134
0.0705402
0.07158
0.0852597
0.0918067
0.0951354
0.0968617
0.0937973
0.0916152
0.0703
0.0946066
0.0925211
0.0856415
0.0845543
0.0895763
0.0809282
0.0713728
0.0916559
0.088555
0.0820903
0.0848386
0.177327
0.220807
0.0813511
0.0843157
0.0856172
0.0900418
0.0847139
0.0905249
0.093905
0.0922406
0.076606
0.0805618
0.0937404
0.0903405
0.146646
0.155424
0.192906
0.192932
0.173782
0.207259
0.0930001
0.090048
0.0941567
0.0899964
0.0924745
0.0909692
0.0956741
0.0964858
0.0950825
0.0959309
0.137474
0.0940865
0.0874525
0.0910685
0.0841038
0.0880741
0.096648
0.0948915
0.0742661
0.0828685
0.0727752
0.152268
0.096889
0.0952149
0.0962556
0.0972857
0.0678166
0.066477
0.0806716
0.0858416
0.0892361
0.0860934
0.0888465
0.0852625
0.0948203
0.093739
0.0865712
0.0899934
0.0861
0.0903314
0.0938436
0.0909489
0.0969865
0.0951558
0.0885468
0.0858067
0.0889026
0.0867547
0.0959672
0.0943847
0.0954669
0.0960523
0.0924192
0.0920686
0.229067
0.213292
0.0836524
0.0876379
0.0658407
0.0736803
0.0880631
0.0864993
0.0915771
0.0920966
0.142786
0.155823
0.0834447
0.0830171
0.164902
0.0706582
0.0920246
0.0947365
0.0794002
0.0768008
0.210932
0.165907
0.0867331
0.0837777
0.0684851
0.17111
0.089301
0.0920724
0.0877178
0.0855727
0.0826225
0.0838435
0.0900312
0.0889736
0.0956094
0.0929174
0.0921243
0.0914284
0.0753321
0.0734069
0.0893937
0.0858077
0.0847014
0.0793589
0.0880498
0.0906862
0.0863426
0.0886315
0.0921481
0.0931221
0.091151
0.0928393
0.08931
0.091806
0.0757838
0.0661627
0.0859371
0.0819353
0.0949977
0.0946099
0.089555
0.0896391
0.0759423
0.0799864
0.0818309
0.0845277
0.0703617
0.134643
0.186026
0.146237
0.0953649
0.0927021
0.0888078
0.0913106
0.0908296
0.091613
0.0950579
0.0931114
0.0937144
0.0914683
0.13348
0.150769
0.0942129
0.0919028
0.182413
0.206897
0.186586
0.17341
0.0898864
0.093012
0.0918455
0.0908613
0.0868273
0.0883443
0.08332
0.0797787
0.0936407
0.0954784
0.0672497
0.0741471
0.133638
0.162667
0.0749007
0.0805884
0.0933277
0.0932522
0.0946929
0.0927265
0.0888132
0.0869066
0.088827
0.0895122
0.0960137
0.0971013
0.0867236
0.0877467
0.133861
0.137313
0.0930502
0.0916085
0.0917789
0.0892847
0.0935455
0.0953347
0.219822
0.143143
0.0910636
0.0903448
0.0835945
0.0872533
0.0946798
0.0948062
0.0701712
0.0732104
0.0758206
0.0788831
0.157953
0.0692932
0.0955615
0.0952751
0.0863766
0.0861439
0.0898143
0.0897946
0.0968401
0.0962011
0.12899
0.177126
0.0828611
0.0781583
0.072514
0.0667097
0.0906503
0.0925816
0.0973489
0.0962021
0.0955624
0.096563
0.0775252
0.0710264
0.0884893
0.0856254
0.0854593
0.0884287
0.0963074
0.0949334
0.0789178
0.0834249
0.0789754
0.0831024
0.0845362
0.0821154
0.07671
0.0812332
0.167551
0.0974582
0.0865511
0.0849735
0.0946081
0.0933612
0.0775939
0.0794266
0.229285
0.168714
0.0963651
0.0972385
0.087413
0.0842353
0.156024
0.116548
0.0846709
0.0851085
0.211321
0.304216
0.157236
0.188345
0.210597
0.269018
0.244624
0.197663
0.0885629
0.0906667
0.0956302
0.0958135
0.0926068
0.0937976
0.233332
0.312566
0.368511
0.277901
0.244942
0.236165
0.181205
0.246221
0.138074
0.189173
0.12978
0.192103
0.129202
0.204733
0.128738
0.206085
0.185987
0.19745
0.262127
0.172568
0.20525
0.186637
0.194461
0.174259
0.25365
0.141282
0.194202
0.18976
0.17779
0.149555
0.20686
0.157704
0.190699
0.23484
0.101029
0.10089
0.10073
0.100556
0.100371
0.100181
0.0999894
0.0997982
0.0996104
0.0994278
0.0992519
0.0990839
0.0989247
0.0987749
0.0986351
0.0985053
0.0983859
0.098277
0.0981784
0.0980902
0.0980123
0.0979444
0.0978866
0.0978387
0.0978005
0.0977719
0.097753
0.0977435
0.101029
0.100889
0.10073
0.100555
0.100371
0.100181
0.0999886
0.0997975
0.0996096
0.099427
0.0992512
0.0990832
0.098924
0.0987742
0.0986343
0.0985046
0.0983852
0.0982763
0.0981777
0.0980895
0.0980116
0.0979438
0.0978859
0.097838
0.0977998
0.0977713
0.0977523
0.0977428
0.101027
0.100888
0.100728
0.100553
0.100369
0.100179
0.099987
0.0997959
0.0996081
0.0994255
0.0992496
0.0990817
0.0989225
0.0987727
0.0986329
0.0985032
0.0983838
0.0982749
0.0981763
0.0980881
0.0980102
0.0979424
0.0978846
0.0978366
0.0977985
0.0977699
0.0977509
0.0977415
0.101024
0.100885
0.100726
0.100551
0.100367
0.100177
0.0999846
0.0997935
0.0996058
0.0994232
0.0992474
0.0990794
0.0989203
0.0987705
0.0986307
0.098501
0.0983817
0.0982728
0.0981742
0.0980861
0.0980081
0.0979403
0.0978825
0.0978346
0.0977964
0.0977679
0.0977489
0.0977394
0.101021
0.100882
0.100722
0.100548
0.100363
0.100173
0.0999814
0.0997904
0.0996026
0.0994201
0.0992443
0.0990764
0.0989173
0.0987676
0.0986278
0.0984981
0.0983788
0.0982699
0.0981714
0.0980833
0.0980054
0.0979376
0.0978798
0.0978319
0.0977937
0.0977652
0.0977462
0.0977368
0.101017
0.100878
0.100718
0.100544
0.100359
0.100169
0.0999775
0.0997865
0.0995988
0.0994163
0.0992405
0.0990727
0.0989136
0.0987639
0.0986242
0.0984946
0.0983753
0.0982664
0.098168
0.0980798
0.0980019
0.0979342
0.0978764
0.0978285
0.0977904
0.0977618
0.0977429
0.0977334
0.101012
0.100873
0.100713
0.100539
0.100354
0.100165
0.0999727
0.0997817
0.0995941
0.0994117
0.099236
0.0990682
0.0989092
0.0987596
0.0986198
0.0984903
0.098371
0.0982622
0.0981638
0.0980757
0.0979978
0.0979301
0.0978724
0.0978245
0.0977863
0.0977578
0.0977389
0.0977294
0.101006
0.100867
0.100708
0.100533
0.100349
0.100159
0.0999672
0.0997763
0.0995887
0.0994063
0.0992307
0.0990629
0.098904
0.0987544
0.0986148
0.0984853
0.0983661
0.0982573
0.0981589
0.0980709
0.0979931
0.0979253
0.0978676
0.0978198
0.0977816
0.0977531
0.0977342
0.0977247
0.101
0.100861
0.100701
0.100527
0.100342
0.100153
0.0999608
0.09977
0.0995825
0.0994002
0.0992246
0.099057
0.0988981
0.0987486
0.098609
0.0984796
0.0983605
0.0982517
0.0981534
0.0980654
0.0979876
0.0979199
0.0978622
0.0978144
0.0977763
0.0977478
0.0977289
0.0977194
0.100993
0.100854
0.100694
0.100519
0.100335
0.100145
0.0999537
0.099763
0.0995755
0.0993933
0.0992179
0.0990503
0.0988915
0.0987421
0.0986026
0.0984732
0.0983541
0.0982455
0.0981472
0.0980592
0.0979815
0.0979139
0.0978562
0.0978084
0.0977703
0.0977418
0.0977229
0.0977135
0.100984
0.100845
0.100686
0.100511
0.100327
0.100137
0.0999458
0.0997552
0.0995678
0.0993857
0.0992103
0.0990429
0.0988841
0.0987348
0.0985954
0.0984661
0.0983471
0.0982385
0.0981403
0.0980524
0.0979747
0.0979071
0.0978495
0.0978018
0.0977637
0.0977352
0.0977163
0.0977069
0.100975
0.100836
0.100677
0.100502
0.100318
0.100129
0.0999372
0.0997466
0.0995594
0.0993774
0.0992021
0.0990347
0.0988761
0.0987269
0.0985875
0.0984583
0.0983395
0.0982309
0.0981328
0.098045
0.0979673
0.0978998
0.0978422
0.0977945
0.0977564
0.097728
0.0977091
0.0976997
0.100966
0.100827
0.100667
0.100493
0.100309
0.100119
0.0999277
0.0997373
0.0995502
0.0993683
0.0991931
0.0990258
0.0988673
0.0987183
0.098579
0.0984499
0.0983311
0.0982227
0.0981246
0.0980369
0.0979593
0.0978918
0.0978343
0.0977866
0.0977486
0.0977202
0.0977013
0.0976919
0.100955
0.100816
0.100656
0.100482
0.100298
0.100109
0.0999175
0.0997272
0.0995402
0.0993584
0.0991834
0.0990163
0.0988579
0.0987089
0.0985698
0.0984408
0.0983221
0.0982138
0.0981158
0.0980281
0.0979506
0.0978832
0.0978257
0.0977781
0.0977401
0.0977117
0.0976928
0.0976834
0.100944
0.100805
0.100645
0.100471
0.100287
0.100098
0.0999066
0.0997164
0.0995295
0.0993479
0.099173
0.099006
0.0988478
0.0986989
0.0985599
0.0984311
0.0983125
0.0982043
0.0981064
0.0980188
0.0979413
0.097874
0.0978166
0.097769
0.097731
0.0977027
0.0976838
0.0976744
0.100932
0.100793
0.100633
0.100459
0.100275
0.100086
0.0998949
0.0997048
0.0995181
0.0993366
0.0991619
0.098995
0.098837
0.0986883
0.0985494
0.0984207
0.0983022
0.0981941
0.0980963
0.0980088
0.0979315
0.0978642
0.0978068
0.0977593
0.0977214
0.097693
0.0976742
0.0976648
0.100919
0.10078
0.10062
0.100446
0.100262
0.100073
0.0998824
0.0996925
0.0995059
0.0993246
0.0991501
0.0989834
0.0988255
0.098677
0.0985383
0.0984097
0.0982913
0.0981833
0.0980857
0.0979983
0.097921
0.0978538
0.0977965
0.097749
0.0977111
0.0976828
0.097664
0.0976546
0.100905
0.100766
0.100607
0.100433
0.100249
0.10006
0.0998693
0.0996795
0.0994931
0.099312
0.0991376
0.0989711
0.0988134
0.098665
0.0985265
0.098398
0.0982798
0.098172
0.0980744
0.0979871
0.09791
0.0978428
0.0977856
0.0977381
0.0977003
0.0976721
0.0976533
0.0976439
0.10089
0.100751
0.100592
0.100418
0.100235
0.100046
0.0998553
0.0996657
0.0994795
0.0992986
0.0991244
0.0989581
0.0988006
0.0986524
0.098514
0.0983858
0.0982677
0.09816
0.0980626
0.0979754
0.0978983
0.0978313
0.0977742
0.0977268
0.097689
0.0976608
0.097642
0.0976327
0.100875
0.100736
0.100577
0.100403
0.10022
0.100031
0.0998407
0.0996513
0.0994653
0.0992846
0.0991106
0.0989445
0.0987871
0.0986392
0.098501
0.0983729
0.098255
0.0981475
0.0980502
0.0979631
0.0978862
0.0978192
0.0977622
0.0977149
0.0976772
0.097649
0.0976302
0.0976209
0.100859
0.10072
0.100561
0.100387
0.100204
0.100016
0.0998254
0.0996362
0.0994504
0.0992698
0.0990961
0.0989302
0.0987731
0.0986253
0.0984874
0.0983595
0.0982418
0.0981344
0.0980372
0.0979503
0.0978735
0.0978067
0.0977497
0.0977024
0.0976648
0.0976367
0.097618
0.0976086
0.100843
0.100704
0.100544
0.100371
0.100188
0.0999994
0.0998093
0.0996203
0.0994347
0.0992545
0.099081
0.0989153
0.0987584
0.0986109
0.0984731
0.0983454
0.098228
0.0981207
0.0980238
0.097937
0.0978603
0.0977936
0.0977367
0.0976895
0.0976519
0.0976238
0.0976052
0.0975958
0.100825
0.100686
0.100527
0.100354
0.100171
0.0999825
0.0997926
0.0996038
0.0994185
0.0992385
0.0990652
0.0988998
0.0987432
0.0985959
0.0984584
0.0983309
0.0982136
0.0981066
0.0980098
0.0979231
0.0978466
0.09778
0.0977232
0.0976761
0.0976386
0.0976105
0.0975919
0.0975826
0.100807
0.100668
0.100509
0.100336
0.100153
0.0999649
0.0997752
0.0995867
0.0994016
0.0992218
0.0990488
0.0988837
0.0987273
0.0985803
0.098443
0.0983158
0.0981987
0.0980919
0.0979953
0.0979088
0.0978324
0.0977659
0.0977092
0.0976622
0.0976248
0.0975968
0.0975782
0.0975689
0.100789
0.10065
0.100491
0.100317
0.100134
0.0999467
0.0997572
0.0995689
0.099384
0.0992045
0.0990318
0.098867
0.0987109
0.0985642
0.0984271
0.0983001
0.0981833
0.0980767
0.0979803
0.097894
0.0978177
0.0977514
0.0976948
0.0976479
0.0976105
0.0975826
0.097564
0.0975548
0.10077
0.100631
0.100471
0.100298
0.100115
0.0999278
0.0997385
0.0995504
0.0993659
0.0991867
0.0990143
0.0988498
0.098694
0.0985475
0.0984108
0.098284
0.0981674
0.098061
0.0979648
0.0978787
0.0978026
0.0977364
0.09768
0.0976332
0.0975959
0.097568
0.0975495
0.0975402
0.10075
0.100611
0.100452
0.100278
0.100096
0.0999083
0.0997192
0.0995314
0.0993471
0.0991682
0.0989961
0.0988319
0.0986765
0.0985303
0.0983939
0.0982674
0.0981511
0.0980449
0.0979489
0.097863
0.0977871
0.097721
0.0976647
0.097618
0.0975808
0.097553
0.0975345
0.0975253
0.10073
0.10059
0.100431
0.100258
0.100075
0.0998881
0.0996993
0.0995118
0.0993278
0.0991492
0.0989775
0.0988136
0.0986584
0.0985126
0.0983765
0.0982503
0.0981342
0.0980283
0.0979326
0.0978469
0.0977711
0.0977053
0.0976491
0.0976025
0.0975654
0.0975376
0.0975192
0.09751
0.100709
0.10057
0.10041
0.100237
0.100055
0.0998675
0.0996789
0.0994916
0.0993079
0.0991297
0.0989582
0.0987947
0.0986399
0.0984944
0.0983586
0.0982328
0.098117
0.0980114
0.0979158
0.0978304
0.0977548
0.0976891
0.0976331
0.0975866
0.0975496
0.0975219
0.0975035
0.0974943
0.100689
0.100549
0.100389
0.100216
0.100033
0.0998463
0.0996579
0.0994709
0.0992875
0.0991096
0.0989385
0.0987754
0.0986209
0.0984758
0.0983403
0.0982148
0.0980993
0.097994
0.0978987
0.0978135
0.0977381
0.0976726
0.0976167
0.0975704
0.0975335
0.0975059
0.0974875
0.0974783
0.100668
0.100527
0.100367
0.100194
0.100011
0.0998245
0.0996363
0.0994496
0.0992666
0.099089
0.0989183
0.0987555
0.0986015
0.0984567
0.0983216
0.0981964
0.0980813
0.0979762
0.0978812
0.0977962
0.0977211
0.0976558
0.0976
0.0975538
0.097517
0.0974895
0.0974712
0.0974621
0.100646
0.100505
0.100345
0.100171
0.0999891
0.0998023
0.0996143
0.0994278
0.0992451
0.0990679
0.0988976
0.0987353
0.0985816
0.0984372
0.0983025
0.0981777
0.0980629
0.0979581
0.0978634
0.0977787
0.0977038
0.0976386
0.0975831
0.097537
0.0975003
0.0974728
0.0974546
0.0974455
0.100625
0.100483
0.100323
0.100149
0.0999664
0.0997796
0.0995918
0.0994056
0.0992232
0.0990464
0.0988765
0.0987145
0.0985613
0.0984173
0.098283
0.0981586
0.0980441
0.0979397
0.0978453
0.0977608
0.0976861
0.0976212
0.0975658
0.0975199
0.0974833
0.0974559
0.0974378
0.0974287
0.100604
0.100461
0.1003
0.100126
0.0999432
0.0997566
0.0995689
0.099383
0.0992009
0.0990245
0.098855
0.0986934
0.0985406
0.0983971
0.0982632
0.0981391
0.098025
0.0979209
0.0978268
0.0977426
0.0976682
0.0976035
0.0975483
0.0975025
0.0974661
0.0974388
0.0974207
0.0974116
0.100582
0.100439
0.100277
0.100102
0.0999198
0.0997331
0.0995456
0.0993599
0.0991782
0.0990021
0.098833
0.0986719
0.0985196
0.0983765
0.098243
0.0981193
0.0980056
0.0979019
0.0978081
0.0977242
0.0976501
0.0975856
0.0975306
0.097485
0.0974486
0.0974214
0.0974034
0.0973944
0.100561
0.100416
0.100254
0.100079
0.099896
0.0997093
0.0995219
0.0993364
0.099155
0.0989794
0.0988107
0.0986501
0.0984982
0.0983555
0.0982225
0.0980993
0.097986
0.0978826
0.0977892
0.0977056
0.0976317
0.0975674
0.0975126
0.0974672
0.097431
0.0974039
0.0973859
0.0973769
0.10054
0.100394
0.100231
0.100055
0.0998719
0.0996851
0.0994978
0.0993126
0.0991315
0.0989563
0.0987881
0.0986279
0.0984765
0.0983343
0.0982017
0.098079
0.0979661
0.0978631
0.09777
0.0976868
0.0976132
0.0975491
0.0974945
0.0974493
0.0974132
0.0973862
0.0973683
0.0973593
0.100519
0.100372
0.100207
0.100031
0.0998477
0.0996607
0.0994735
0.0992885
0.0991077
0.0989329
0.0987651
0.0986054
0.0984545
0.0983128
0.0981807
0.0980584
0.097946
0.0978434
0.0977507
0.0976678
0.0975944
0.0975307
0.0974763
0.0974312
0.0973953
0.0973684
0.0973505
0.0973416
0.100499
0.10035
0.100184
0.100007
0.0998232
0.0996361
0.0994489
0.0992641
0.0990836
0.0989092
0.0987419
0.0985827
0.0984323
0.0982911
0.0981595
0.0980377
0.0979257
0.0978235
0.0977312
0.0976486
0.0975756
0.0975121
0.0974579
0.097413
0.0973772
0.0973505
0.0973327
0.0973238
0.100479
0.100328
0.100161
0.0999829
0.0997985
0.0996112
0.099424
0.0992394
0.0990593
0.0988852
0.0987184
0.0985597
0.0984098
0.0982692
0.0981381
0.0980168
0.0979052
0.0978035
0.0977116
0.0976293
0.0975566
0.0974934
0.0974395
0.0973948
0.0973591
0.0973325
0.0973148
0.0973059
0.147077
0.15198
0.151816
0.157231
0.175502
0.208227
0.065845
0.0624154
0.0863078
0.116725
0.145519
0.171955
0.0761181
0.074154
0.0714258
0.069321
0.067629
0.0656246
0.0824707
0.0812076
0.0798089
0.0785299
0.0773621
0.0761065
0.0869052
0.0860176
0.0851078
0.0842343
0.0834032
0.0825627
0.0901875
0.0895293
0.088875
0.0882413
0.0876336
0.0870404
0.0926989
0.0921958
0.0917031
0.0912273
0.0907727
0.0903386
0.0946576
0.0942666
0.093887
0.0935225
0.0931766
0.0928511
0.0962002
0.0958938
0.0955981
0.0953159
0.0950497
0.0948017
0.0974183
0.0971777
0.0969466
0.0967271
0.0965212
0.0963307
0.0983771
0.0981886
0.0980083
0.0978377
0.0976785
0.0975321
0.0991243
0.0989778
0.0988382
0.0987066
0.0985843
0.0984724
0.0996971
0.0995846
0.0994778
0.0993776
0.0992849
0.0992006
0.100125
0.10004
0.0999599
0.0998852
0.0998165
0.0997545
0.100431
0.100369
0.100311
0.100257
0.100208
0.100164
0.100635
0.100592
0.100552
0.100515
0.100482
0.100452
0.100754
0.100726
0.100701
0.100678
0.100658
0.100641
0.100803
0.100788
0.100774
0.100762
0.100753
0.100746
0.100793
0.100788
0.100784
0.100781
0.100781
0.100781
0.100736
0.100739
0.100742
0.100747
0.100753
0.100761
0.10064
0.10065
0.100659
0.10067
0.100682
0.100694
0.100515
0.100529
0.100544
0.100559
0.100574
0.100591
0.100459
0.100306
0.100138
0.0999587
0.0997737
0.0995861
0.0993989
0.0992145
0.0990347
0.098861
0.0986947
0.0985365
0.0983872
0.0982471
0.0981166
0.0979957
0.0978847
0.0977834
0.0976919
0.09761
0.0975376
0.0974747
0.097421
0.0973765
0.097341
0.0973145
0.0972968
0.097288
0.10044
0.100285
0.100114
0.0999344
0.0997488
0.0995609
0.0993736
0.0991894
0.0990099
0.0988366
0.0986708
0.0985132
0.0983644
0.0982249
0.0980949
0.0979746
0.097864
0.0977632
0.0976721
0.0975906
0.0975185
0.0974559
0.0974024
0.0973581
0.0973228
0.0972964
0.0972788
0.0972701
0.100421
0.100263
0.100091
0.0999101
0.0997238
0.0995355
0.0993482
0.0991641
0.0989849
0.0988121
0.0986468
0.0984897
0.0983415
0.0982025
0.0980731
0.0979533
0.0978433
0.097743
0.0976523
0.0975711
0.0974995
0.0974371
0.0973839
0.0973398
0.0973046
0.0972784
0.0972609
0.0972522
0.100402
0.100242
0.100068
0.0998858
0.0996987
0.0995101
0.0993227
0.0991387
0.0989598
0.0987874
0.0986226
0.0984661
0.0983185
0.0981801
0.0980513
0.097932
0.0978225
0.0977227
0.0976324
0.0975517
0.0974804
0.0974183
0.0973654
0.0973215
0.0972865
0.0972604
0.097243
0.0972343
0.100384
0.100221
0.100045
0.0998616
0.0996736
0.0994846
0.0992971
0.0991132
0.0989346
0.0987627
0.0985984
0.0984424
0.0982954
0.0981577
0.0980294
0.0979108
0.0978018
0.0977024
0.0976127
0.0975323
0.0974614
0.0973996
0.097347
0.0973033
0.0972685
0.0972425
0.0972252
0.0972165
0.100366
0.1002
0.100022
0.0998373
0.0996485
0.099459
0.0992714
0.0990876
0.0989094
0.0987379
0.0985741
0.0984188
0.0982724
0.0981352
0.0980076
0.0978895
0.0977811
0.0976822
0.0975929
0.097513
0.0974424
0.097381
0.0973286
0.0972852
0.0972505
0.0972246
0.0972074
0.0971988
0.142833
0.0682866
0.0777578
0.0836397
0.08777
0.0908448
0.0932078
0.0950561
0.0965141
0.0976658
0.0985715
0.099276
0.0998139
0.100213
0.100495
0.10068
0.100784
0.10082
0.1008
0.100734
0.100632
0.100501
0.135735
0.0709651
0.0794348
0.0848166
0.0886403
0.0915083
0.0937233
0.0954611
0.0968339
0.0979186
0.0987707
0.0994316
0.099934
0.100304
0.100562
0.100728
0.100815
0.100838
0.100807
0.100733
0.100624
0.100488
0.122575
0.0743944
0.081307
0.0860547
0.0895347
0.0921844
0.0942473
0.0958728
0.0971594
0.0981763
0.098974
0.0995908
0.100057
0.100397
0.100631
0.100777
0.100848
0.100857
0.100815
0.100732
0.100616
0.100475
0.0709835
0.0777766
0.0832109
0.0873111
0.0904391
0.0928672
0.0947765
0.0962889
0.0974888
0.0984374
0.0991802
0.0997525
0.100182
0.100492
0.100702
0.100827
0.100881
0.100877
0.100824
0.100732
0.100609
0.100462
0.0743861
0.0802183
0.0848848
0.0885045
0.0913252
0.093545
0.0953052
0.096706
0.0978198
0.0987002
0.0993882
0.0999158
0.100309
0.100589
0.100773
0.100878
0.100915
0.100897
0.100833
0.100732
0.100602
0.100449
0.0763954
0.0821018
0.0863492
0.0896175
0.0921791
0.0942093
0.0958281
0.0971208
0.09815
0.0989629
0.0995963
0.100079
0.100436
0.100685
0.100845
0.100929
0.100949
0.100917
0.100842
0.100732
0.100595
0.100437
0.0786889
0.0838647
0.0877083
0.0906695
0.0930002
0.0948561
0.0963414
0.0975301
0.0984769
0.0992237
0.0998032
0.100242
0.100562
0.100782
0.100916
0.10098
0.100983
0.100937
0.100851
0.100732
0.100588
0.100424
0.0809655
0.0855548
0.0889989
0.0916731
0.0937901
0.0954831
0.0968422
0.0979313
0.0987984
0.0994806
0.100007
0.100403
0.100687
0.100877
0.100987
0.10103
0.101017
0.100957
0.10086
0.100732
0.100581
0.100412
0.0831548
0.0871611
0.0902243
0.0926295
0.0945471
0.0960877
0.0973273
0.0983214
0.099112
0.0997318
0.100207
0.10056
0.100809
0.10097
0.101056
0.101079
0.101049
0.100976
0.100868
0.100731
0.100573
0.100399
0.0851709
0.0886581
0.0913757
0.0935343
0.0952678
0.0966662
0.0977938
0.098698
0.0994154
0.0999753
0.100401
0.100713
0.100928
0.101061
0.101123
0.101126
0.10108
0.100994
0.100875
0.10073
0.100566
0.100386
0.0869694
0.0900272
0.0924438
0.0943819
0.0959477
0.0972153
0.0982385
0.0990582
0.0997065
0.100209
0.100588
0.100861
0.101043
0.101148
0.101187
0.101171
0.10111
0.101011
0.100882
0.100729
0.100558
0.100373
0.0885733
0.0912678
0.0934246
0.095168
0.0965832
0.0977315
0.0986585
0.0993997
0.0999833
0.100432
0.100766
0.101001
0.101152
0.10123
0.101248
0.101214
0.101138
0.101027
0.100888
0.100727
0.100549
0.10036
0.0899827
0.0923805
0.0943165
0.0958902
0.0971717
0.0982124
0.0990517
0.0997206
0.100244
0.100643
0.100935
0.101134
0.101255
0.101309
0.101305
0.101254
0.101164
0.101041
0.100892
0.100724
0.10054
0.100346
0.0912187
0.0933722
0.0951215
0.0965483
0.0977118
0.0986565
0.0994165
0.100019
0.100487
0.10084
0.101092
0.101258
0.101351
0.101381
0.101358
0.101291
0.101187
0.101053
0.100895
0.10072
0.100531
0.100332
0.0922976
0.0942516
0.0958432
0.0971434
0.0982037
0.099063
0.0997519
0.100295
0.100713
0.101022
0.101238
0.101374
0.10144
0.101449
0.101407
0.101324
0.101208
0.101063
0.100897
0.100715
0.100521
0.100319
0.0932435
0.0950292
0.0964868
0.0976779
0.0986482
0.0994322
0.100058
0.100547
0.100919
0.101189
0.101372
0.101479
0.101522
0.10151
0.101451
0.101354
0.101226
0.101072
0.100898
0.10071
0.10051
0.100304
0.0940697
0.0957141
0.0970576
0.0981549
0.0990469
0.0997649
0.100334
0.100776
0.101106
0.101341
0.101494
0.101575
0.101596
0.101565
0.101491
0.101381
0.101241
0.101078
0.100897
0.100703
0.1005
0.10029
0.0947901
0.0963141
0.0975606
0.0985777
0.0994019
0.100062
0.100582
0.100981
0.101275
0.101479
0.101604
0.101662
0.101663
0.101615
0.101526
0.101404
0.101254
0.101083
0.100896
0.100696
0.100489
0.100276
0.0954094
0.0968353
0.0980007
0.0989496
0.0997157
0.100326
0.100803
0.101164
0.101426
0.101601
0.101702
0.101739
0.101722
0.101658
0.101556
0.101423
0.101265
0.101086
0.100893
0.100689
0.100477
0.100262
0.0959385
0.0972848
0.098383
0.0992743
0.099991
0.100558
0.100998
0.101326
0.101559
0.101709
0.101789
0.101807
0.101773
0.101696
0.101583
0.10144
0.101273
0.101088
0.100889
0.10068
0.100466
0.100248
0.0963885
0.0976702
0.0987127
0.0995558
0.10023
0.100761
0.101168
0.101468
0.101676
0.101805
0.101865
0.101866
0.101818
0.101729
0.101605
0.101453
0.101279
0.101088
0.100884
0.100672
0.100454
0.100234
0.0967719
0.097999
0.0989951
0.099798
0.100437
0.100937
0.101316
0.101592
0.101778
0.101887
0.10193
0.101917
0.101857
0.101756
0.101623
0.101464
0.101283
0.101087
0.100879
0.100663
0.100443
0.100221
0.0970931
0.0982765
0.0992348
0.100004
0.100614
0.101087
0.101443
0.101698
0.101865
0.101958
0.101987
0.101961
0.10189
0.10178
0.101638
0.101472
0.101286
0.101085
0.100873
0.100655
0.100432
0.100209
0.097359
0.0985086
0.0994366
0.100179
0.100764
0.101216
0.101552
0.101788
0.10194
0.102019
0.102035
0.101998
0.101917
0.101799
0.101651
0.101478
0.101287
0.101082
0.100867
0.100646
0.100422
0.100197
0.0975767
0.098701
0.0996049
0.100325
0.100891
0.101323
0.101643
0.101865
0.102003
0.10207
0.102075
0.102029
0.10194
0.101814
0.10166
0.101483
0.101287
0.101079
0.100861
0.100638
0.100412
0.100186
0.09776
0.0988602
0.099744
0.100446
0.100995
0.101413
0.101719
0.101929
0.102056
0.102112
0.102109
0.102055
0.101958
0.101827
0.101668
0.101486
0.101287
0.101075
0.100855
0.10063
0.100403
0.100176
0.0979056
0.0989888
0.0998573
0.100545
0.101081
0.101487
0.101782
0.101981
0.102099
0.102147
0.102136
0.102075
0.101973
0.101837
0.101673
0.101488
0.101286
0.101072
0.10085
0.100623
0.100394
0.100167
0.098018
0.0990908
0.0999478
0.100625
0.10115
0.101547
0.101832
0.102023
0.102134
0.102175
0.102158
0.102092
0.101985
0.101845
0.101677
0.101489
0.101284
0.101068
0.100845
0.100617
0.100387
0.100159
0.0981096
0.0991709
0.100019
0.100687
0.101205
0.101593
0.101872
0.102057
0.102161
0.102197
0.102175
0.102105
0.101994
0.10185
0.10168
0.101489
0.101283
0.101065
0.10084
0.100611
0.100381
0.100152
0.0981763
0.0992307
0.100072
0.100734
0.101246
0.101629
0.101903
0.102082
0.102182
0.102214
0.102188
0.102115
0.102001
0.101855
0.101682
0.10149
0.101282
0.101063
0.100837
0.100607
0.100376
0.100147
0.0982214
0.0992721
0.100109
0.100768
0.101275
0.101655
0.101924
0.102101
0.102197
0.102226
0.102198
0.102121
0.102006
0.101858
0.101684
0.10149
0.101281
0.101061
0.100834
0.100604
0.100373
0.100143
0.0982465
0.0992969
0.100132
0.100789
0.101294
0.101671
0.101938
0.102112
0.102207
0.102234
0.102204
0.102126
0.102009
0.101859
0.101685
0.10149
0.10128
0.10106
0.100832
0.100602
0.10037
0.10014
0.0982552
0.0993073
0.100143
0.100798
0.101302
0.101678
0.101944
0.102117
0.102211
0.102237
0.102206
0.102128
0.10201
0.10186
0.101685
0.10149
0.10128
0.101059
0.100832
0.100601
0.100369
0.100139
0.100348
0.100179
0.0999997
0.0998132
0.0996234
0.0994335
0.0992457
0.0990621
0.0988842
0.0987132
0.0985499
0.0983952
0.0982494
0.0981129
0.0979859
0.0978684
0.0977605
0.0976622
0.0975734
0.0974939
0.0974237
0.0973626
0.0973105
0.0972672
0.0972328
0.097207
0.0971899
0.0971813
0.100331
0.100159
0.0999772
0.0997892
0.0995985
0.0994081
0.0992202
0.0990368
0.0988591
0.0986886
0.0985259
0.0983718
0.0982266
0.0980907
0.0979643
0.0978475
0.0977402
0.0976424
0.097554
0.097475
0.0974051
0.0973443
0.0972925
0.0972495
0.0972153
0.0971896
0.0971726
0.0971641
0.100314
0.100139
0.0999547
0.0997652
0.0995737
0.0993828
0.0991948
0.0990114
0.0988341
0.098664
0.0985019
0.0983484
0.0982039
0.0980687
0.0979429
0.0978267
0.09772
0.0976227
0.0975348
0.0974562
0.0973868
0.0973263
0.0972748
0.097232
0.0971979
0.0971724
0.0971555
0.097147
0.100297
0.100119
0.0999324
0.0997414
0.0995489
0.0993575
0.0991694
0.0989862
0.0988092
0.0986396
0.0984781
0.0983252
0.0981814
0.0980468
0.0979217
0.0978061
0.0977
0.0976032
0.0975158
0.0974377
0.0973686
0.0973085
0.0972572
0.0972147
0.0971808
0.0971555
0.0971386
0.0971302
0.10028
0.100099
0.0999102
0.0997176
0.0995242
0.0993324
0.0991441
0.098961
0.0987845
0.0986154
0.0984544
0.0983022
0.098159
0.0980251
0.0979007
0.0977857
0.0976802
0.097584
0.0974971
0.0974194
0.0973507
0.0972909
0.0972399
0.0971977
0.097164
0.0971388
0.097122
0.0971136
0.100263
0.100079
0.099888
0.099694
0.0994996
0.0993073
0.099119
0.0989361
0.0987599
0.0985913
0.0984309
0.0982794
0.0981369
0.0980037
0.0978799
0.0977656
0.0976606
0.097565
0.0974786
0.0974013
0.097333
0.0972736
0.0972229
0.0971809
0.0971474
0.0971223
0.0971056
0.0970973
0.100246
0.100059
0.099866
0.0996705
0.0994752
0.0992825
0.099094
0.0989114
0.0987355
0.0985675
0.0984077
0.0982568
0.098115
0.0979825
0.0978594
0.0977457
0.0976414
0.0975463
0.0974604
0.0973836
0.0973157
0.0972566
0.0972062
0.0971644
0.0971311
0.0971062
0.0970896
0.0970813
0.10023
0.100039
0.099844
0.0996471
0.099451
0.0992578
0.0990694
0.0988869
0.0987115
0.0985439
0.0983848
0.0982346
0.0980935
0.0979617
0.0978393
0.0977262
0.0976225
0.097528
0.0974426
0.0973662
0.0972987
0.09724
0.0971899
0.0971483
0.0971152
0.0970904
0.0970739
0.0970656
0.100213
0.10002
0.0998222
0.0996239
0.099427
0.0992335
0.0990449
0.0988627
0.0986877
0.0985207
0.0983623
0.0982127
0.0980723
0.0979412
0.0978195
0.0977071
0.0976039
0.09751
0.0974251
0.0973492
0.0972821
0.0972237
0.0971739
0.0971325
0.0970996
0.0970749
0.0970585
0.0970504
0.100196
0.0999999
0.0998006
0.0996009
0.0994032
0.0992094
0.0990209
0.0988389
0.0986643
0.0984979
0.0983401
0.0981912
0.0980516
0.0979212
0.0978001
0.0976883
0.0975858
0.0974924
0.097408
0.0973326
0.0972659
0.0972078
0.0971583
0.0971172
0.0970844
0.0970599
0.0970436
0.0970354
0.100179
0.0999803
0.0997791
0.0995782
0.0993798
0.0991856
0.0989972
0.0988155
0.0986414
0.0984755
0.0983184
0.0981702
0.0980313
0.0979016
0.0977812
0.0976701
0.0975681
0.0974753
0.0973914
0.0973164
0.0972501
0.0971923
0.0971431
0.0971022
0.0970696
0.0970453
0.0970291
0.097021
0.100162
0.0999608
0.0997577
0.0995557
0.0993567
0.0991623
0.0989739
0.0987925
0.0986189
0.0984536
0.0982971
0.0981497
0.0980114
0.0978825
0.0977627
0.0976523
0.0975509
0.0974586
0.0973752
0.0973007
0.0972347
0.0971773
0.0971284
0.0970877
0.0970553
0.0970311
0.097015
0.0970069
0.100146
0.0999414
0.0997367
0.0995335
0.0993339
0.0991394
0.0989511
0.0987701
0.0985969
0.0984323
0.0982765
0.0981297
0.0979922
0.0978639
0.0977448
0.097635
0.0975342
0.0974425
0.0973596
0.0972854
0.0972199
0.0971628
0.0971141
0.0970737
0.0970415
0.0970174
0.0970013
0.0969933
0.100129
0.0999222
0.0997159
0.0995118
0.0993117
0.099117
0.0989289
0.0987482
0.0985756
0.0984115
0.0982564
0.0981103
0.0979735
0.0978459
0.0977275
0.0976183
0.0975181
0.0974269
0.0973445
0.0972707
0.0972056
0.0971488
0.0971004
0.0970602
0.0970282
0.0970042
0.0969882
0.0969803
0.100112
0.0999032
0.0996954
0.0994905
0.0992899
0.0990952
0.0989073
0.0987269
0.0985548
0.0983914
0.0982369
0.0980916
0.0979554
0.0978285
0.0977108
0.0976022
0.0975026
0.0974119
0.0973299
0.0972566
0.0971918
0.0971354
0.0970872
0.0970472
0.0970153
0.0969915
0.0969756
0.0969677
0.100095
0.0998844
0.0996754
0.0994697
0.0992688
0.099074
0.0988863
0.0987064
0.0985348
0.098372
0.0982182
0.0980735
0.0979381
0.0978118
0.0976947
0.0975867
0.0974877
0.0973975
0.097316
0.0972431
0.0971786
0.0971225
0.0970746
0.0970348
0.0970031
0.0969793
0.0969635
0.0969557
0.100078
0.099866
0.0996558
0.0994494
0.0992483
0.0990535
0.0988661
0.0986866
0.0985156
0.0983534
0.0982002
0.0980562
0.0979214
0.0977958
0.0976794
0.0975719
0.0974734
0.0973837
0.0973026
0.0972301
0.097166
0.0971102
0.0970625
0.0970229
0.0969914
0.0969678
0.096952
0.0969442
0.100062
0.099848
0.0996368
0.0994299
0.0992285
0.0990338
0.0988466
0.0986676
0.0984971
0.0983355
0.098183
0.0980397
0.0979055
0.0977806
0.0976647
0.0975578
0.0974598
0.0973706
0.09729
0.0972178
0.097154
0.0970985
0.097051
0.0970117
0.0969803
0.0969568
0.0969411
0.0969333
0.100046
0.0998305
0.0996184
0.099411
0.0992095
0.0990149
0.0988281
0.0986495
0.0984795
0.0983185
0.0981666
0.0980239
0.0978904
0.0977661
0.0976508
0.0975445
0.097447
0.0973582
0.097278
0.0972062
0.0971427
0.0970874
0.0970402
0.097001
0.0969698
0.0969464
0.0969308
0.096923
0.10003
0.0998136
0.0996007
0.099393
0.0991914
0.098997
0.0988104
0.0986323
0.0984628
0.0983024
0.0981512
0.0980091
0.0978762
0.0977524
0.0976377
0.0975319
0.0974349
0.0973465
0.0972667
0.0971952
0.097132
0.097077
0.09703
0.096991
0.0969599
0.0969366
0.0969211
0.0969133
0.100015
0.0997974
0.0995839
0.0993758
0.0991742
0.09898
0.0987938
0.098616
0.0984471
0.0982873
0.0981366
0.0979951
0.0978628
0.0977396
0.0976254
0.0975201
0.0974235
0.0973356
0.0972561
0.097185
0.0971221
0.0970673
0.0970205
0.0969817
0.0969507
0.0969275
0.096912
0.0969043
0.1
0.0997819
0.0995679
0.0993596
0.0991581
0.098964
0.0987782
0.0986009
0.0984325
0.0982732
0.098123
0.0979821
0.0978504
0.0977277
0.097614
0.0975091
0.097413
0.0973254
0.0972463
0.0971755
0.0971128
0.0970583
0.0970117
0.096973
0.0969421
0.096919
0.0969036
0.0968959
0.0999865
0.0997674
0.099553
0.0993445
0.099143
0.0989492
0.0987637
0.0985868
0.0984189
0.0982601
0.0981105
0.0979701
0.0978388
0.0977167
0.0976034
0.097499
0.0974033
0.0973161
0.0972372
0.0971667
0.0971043
0.0970499
0.0970035
0.096965
0.0969342
0.0969112
0.0968958
0.0968882
0.0999736
0.0997539
0.0995391
0.0993306
0.0991291
0.0989355
0.0987503
0.0985739
0.0984064
0.0982481
0.098099
0.0979591
0.0978283
0.0977066
0.0975938
0.0974898
0.0973944
0.0973075
0.097229
0.0971587
0.0970965
0.0970424
0.0969961
0.0969577
0.096927
0.0969041
0.0968888
0.0968811
0.0999617
0.0997414
0.0995264
0.0993178
0.0991165
0.0989231
0.0987382
0.0985621
0.0983951
0.0982372
0.0980886
0.0979491
0.0978188
0.0976975
0.0975851
0.0974814
0.0973864
0.0972998
0.0972215
0.0971515
0.0970895
0.0970355
0.0969894
0.0969511
0.0969205
0.0968976
0.0968824
0.0968748
0.0999508
0.0997302
0.099515
0.0993063
0.0991051
0.098912
0.0987273
0.0985516
0.098385
0.0982275
0.0980793
0.0979402
0.0978103
0.0976894
0.0975773
0.097474
0.0973792
0.0972929
0.0972149
0.097145
0.0970833
0.0970294
0.0969834
0.0969452
0.0969148
0.0968919
0.0968767
0.0968691
0.0999412
0.0997202
0.0995048
0.0992962
0.0990951
0.0989021
0.0987178
0.0985424
0.0983761
0.098219
0.0980711
0.0979324
0.0978029
0.0976822
0.0975705
0.0974674
0.097373
0.0972869
0.0972091
0.0971394
0.0970778
0.0970241
0.0969782
0.0969401
0.0969097
0.0968869
0.0968718
0.0968642
0.0999328
0.0997116
0.0994961
0.0992875
0.0990865
0.0988937
0.0987096
0.0985345
0.0983685
0.0982117
0.0980642
0.0979258
0.0977965
0.0976762
0.0975647
0.0974619
0.0973676
0.0972817
0.0972041
0.0971346
0.0970731
0.0970195
0.0969738
0.0969358
0.0969054
0.0968827
0.0968675
0.09686
0.0999258
0.0997044
0.0994888
0.0992802
0.0990793
0.0988867
0.0987028
0.0985279
0.0983622
0.0982057
0.0980584
0.0979202
0.0977912
0.0976711
0.0975599
0.0974573
0.0973632
0.0972775
0.0972
0.0971306
0.0970693
0.0970158
0.0969701
0.0969321
0.0969018
0.0968791
0.096864
0.0968565
0.0999202
0.0996986
0.099483
0.0992744
0.0990736
0.0988812
0.0986975
0.0985227
0.0983572
0.0982009
0.0980538
0.0979159
0.097787
0.0976671
0.097556
0.0974536
0.0973597
0.0972741
0.0971968
0.0971275
0.0970662
0.0970128
0.0969672
0.0969293
0.096899
0.0968764
0.0968613
0.0968537
0.0999161
0.0996944
0.0994788
0.0992702
0.0990695
0.0988771
0.0986935
0.0985189
0.0983535
0.0981974
0.0980504
0.0979127
0.097784
0.0976642
0.0975533
0.0974509
0.0973571
0.0972716
0.0971944
0.0971252
0.097064
0.0970106
0.0969651
0.0969272
0.0968969
0.0968743
0.0968592
0.0968517
0.0999135
0.0996918
0.0994761
0.0992676
0.0990668
0.0988745
0.098691
0.0985165
0.0983512
0.0981952
0.0980483
0.0979107
0.0977821
0.0976624
0.0975515
0.0974493
0.0973555
0.0972701
0.0971929
0.0971237
0.0970626
0.0970092
0.0969637
0.0969259
0.0968956
0.096873
0.096858
0.0968504
0.0999125
0.0996907
0.099475
0.0992665
0.0990658
0.0988735
0.09869
0.0985155
0.0983503
0.0981943
0.0980475
0.0979098
0.0977813
0.0976616
0.0975508
0.0974486
0.0973548
0.0972694
0.0971923
0.0971231
0.097062
0.0970087
0.0969631
0.0969253
0.0968951
0.0968725
0.0968574
0.0968499
0.100513
0.100642
0.100743
0.100807
0.100824
0.100786
0.100679
0.100489
0.100202
0.0997972
0.0992525
0.0985399
0.0976246
0.0964614
0.0949895
0.0931242
0.0907397
0.0876367
0.0834666
0.0775215
0.0679247
0.142324
0.100499
0.100634
0.100741
0.100813
0.100841
0.100815
0.100724
0.100554
0.100289
0.0999127
0.0994021
0.0987312
0.0978673
0.0967681
0.0953772
0.0936167
0.0913717
0.0884618
0.0845731
0.079075
0.0703419
0.135924
0.100486
0.100626
0.10074
0.10082
0.100859
0.100846
0.100771
0.10062
0.100379
0.100031
0.099555
0.0989265
0.0981145
0.0970799
0.0957709
0.0941165
0.0920142
0.0893065
0.0857293
0.0807855
0.0733787
0.126842
0.100473
0.100618
0.100739
0.100828
0.100878
0.100878
0.100819
0.100688
0.100471
0.100151
0.0997106
0.0991247
0.0983652
0.0973957
0.096169
0.0946215
0.0926635
0.0901621
0.0869051
0.0825197
0.0762456
0.0810257
0.10046
0.100611
0.100738
0.100836
0.100897
0.10091
0.100868
0.100756
0.100564
0.100273
0.0998679
0.099325
0.0986181
0.0977137
0.0965691
0.0951275
0.0933111
0.0910086
0.0880535
0.0841871
0.0790143
0.0721742
0.100447
0.100603
0.100738
0.100845
0.100916
0.100943
0.100917
0.100826
0.100657
0.100396
0.100026
0.0995263
0.0988718
0.0980322
0.0969687
0.0956305
0.0939493
0.0918294
0.0891306
0.0856386
0.0810152
0.0747584
0.100434
0.100596
0.100738
0.100853
0.100935
0.100976
0.100966
0.100895
0.100751
0.100519
0.100184
0.0997274
0.0991251
0.0983496
0.0973656
0.0961278
0.0945757
0.092625
0.0901523
0.0869637
0.0827202
0.0767196
0.100421
0.100588
0.100737
0.100861
0.100954
0.101009
0.101015
0.100964
0.100844
0.100641
0.100342
0.0999271
0.0993763
0.0986638
0.0977578
0.0966177
0.0951898
0.0934008
0.0911444
0.0882564
0.0844607
0.0792364
0.100409
0.100581
0.100736
0.100869
0.100973
0.101041
0.101063
0.101032
0.100935
0.100762
0.100497
0.100124
0.0996239
0.0989731
0.098143
0.0970975
0.0957897
0.0941565
0.0921093
0.0895179
0.086181
0.0817776
0.100396
0.100573
0.100735
0.100877
0.100991
0.101071
0.10111
0.101098
0.101025
0.10088
0.100649
0.100317
0.0998659
0.0992751
0.0985186
0.0975642
0.0963713
0.0948863
0.0930362
0.0907187
0.0877852
0.0840162
0.100382
0.100565
0.100734
0.100883
0.101008
0.101101
0.101155
0.101162
0.101112
0.100994
0.100796
0.100504
0.100101
0.0995677
0.0988815
0.0980139
0.0969295
0.0955829
0.0939137
0.0918399
0.0892454
0.0859559
0.100369
0.100557
0.100731
0.100889
0.101024
0.101129
0.101198
0.101224
0.101196
0.101104
0.100938
0.100684
0.100326
0.0998483
0.0992289
0.098443
0.0974598
0.0962403
0.0947343
0.092875
0.0905706
0.0876913
0.100356
0.100548
0.100728
0.100894
0.101038
0.101155
0.101239
0.101282
0.101275
0.101209
0.101073
0.100855
0.100541
0.100115
0.0995583
0.0988484
0.0979582
0.0968542
0.0954936
0.0938204
0.0917587
0.0892003
0.100342
0.100538
0.100725
0.100897
0.101051
0.101179
0.101277
0.101336
0.10135
0.101308
0.101201
0.101017
0.100744
0.100366
0.0998676
0.0992276
0.0984222
0.097422
0.09619
0.0946781
0.0928214
0.0905264
0.100328
0.100528
0.10072
0.1009
0.101062
0.101201
0.101312
0.101387
0.101419
0.1014
0.10132
0.101168
0.100933
0.1006
0.100155
0.099579
0.0988503
0.0979429
0.0968242
0.0954526
0.093772
0.0917025
0.100314
0.100518
0.100715
0.100901
0.101071
0.10122
0.101343
0.101433
0.101483
0.101485
0.10143
0.101308
0.101108
0.100817
0.10042
0.0999018
0.0992418
0.0984167
0.0973975
0.0961479
0.0946198
0.0927475
0.1003
0.100508
0.100709
0.100901
0.101078
0.101237
0.101371
0.101475
0.101541
0.101563
0.101531
0.101436
0.101268
0.101014
0.100662
0.100196
0.0995968
0.0988442
0.0979119
0.0967674
0.0953689
0.0936606
0.100285
0.100497
0.100702
0.100899
0.101084
0.101251
0.101395
0.101512
0.101593
0.101633
0.101622
0.101552
0.101413
0.101194
0.100881
0.100461
0.0999159
0.0992268
0.0983696
0.0973149
0.0960256
0.0944541
0.100271
0.100485
0.100695
0.100897
0.101088
0.101263
0.101417
0.101545
0.10164
0.101696
0.101704
0.101657
0.101544
0.101355
0.101077
0.100698
0.1002
0.0995664
0.0987737
0.0977949
0.0965954
0.0951279
0.100257
0.100474
0.100687
0.100893
0.10109
0.101272
0.101435
0.101573
0.101681
0.101751
0.101777
0.10175
0.10166
0.101498
0.101252
0.100908
0.100452
0.0998653
0.0991277
0.0982134
0.0970904
0.0957174
0.100243
0.100462
0.100679
0.100889
0.101091
0.101279
0.101449
0.101597
0.101716
0.1018
0.101841
0.101832
0.101763
0.101624
0.101405
0.101093
0.100672
0.100126
0.0994353
0.098575
0.0975152
0.0962178
0.10023
0.100451
0.10067
0.100884
0.10109
0.101284
0.101462
0.101617
0.101746
0.101842
0.101897
0.101903
0.101852
0.101735
0.101539
0.101253
0.100863
0.100352
0.0997001
0.0988845
0.0978759
0.096638
0.100217
0.10044
0.100661
0.100878
0.101088
0.101287
0.101471
0.101634
0.101772
0.101877
0.101944
0.101965
0.10193
0.10183
0.101655
0.101392
0.101028
0.100545
0.0999261
0.0991469
0.0981792
0.0969864
0.100205
0.100429
0.100652
0.100872
0.101086
0.101289
0.101478
0.101648
0.101793
0.101908
0.101985
0.102017
0.101996
0.101911
0.101754
0.10151
0.101168
0.100709
0.100117
0.0993678
0.0984332
0.0972767
0.100193
0.100419
0.100644
0.100866
0.101083
0.10129
0.101483
0.101659
0.10181
0.101933
0.102019
0.102061
0.102051
0.10198
0.101837
0.10161
0.101286
0.100847
0.100277
0.0995521
0.0986448
0.0975203
0.100182
0.100409
0.100636
0.10086
0.101079
0.101289
0.101487
0.101667
0.101824
0.101953
0.102047
0.102098
0.102098
0.102038
0.101907
0.101694
0.101384
0.100962
0.10041
0.099704
0.0988179
0.0977167
0.100172
0.1004
0.100628
0.100854
0.101075
0.101288
0.101489
0.101673
0.101835
0.10197
0.10207
0.102128
0.102136
0.102085
0.101965
0.101762
0.101465
0.101056
0.100518
0.0998271
0.0989573
0.0978735
0.100164
0.100392
0.100621
0.100849
0.101072
0.101287
0.10149
0.101678
0.101844
0.101982
0.102088
0.102152
0.102167
0.102123
0.102011
0.101818
0.10153
0.101131
0.100604
0.0999254
0.0990677
0.0979966
0.100156
0.100385
0.100615
0.100844
0.101068
0.101285
0.101491
0.101681
0.10185
0.101992
0.102102
0.102171
0.102191
0.102154
0.102048
0.101861
0.101581
0.101191
0.100672
0.100002
0.0991527
0.0980876
0.10015
0.100379
0.10061
0.10084
0.101065
0.101284
0.101491
0.101683
0.101855
0.102
0.102113
0.102185
0.10221
0.102177
0.102076
0.101895
0.10162
0.101236
0.100724
0.10006
0.0992182
0.0981638
0.100145
0.100375
0.100606
0.100836
0.101063
0.101282
0.101491
0.101684
0.101858
0.102005
0.10212
0.102196
0.102223
0.102194
0.102096
0.101919
0.101649
0.101269
0.100761
0.100101
0.0992637
0.0982126
0.100142
0.100372
0.100603
0.100834
0.101061
0.101281
0.10149
0.101685
0.10186
0.102009
0.102125
0.102203
0.102232
0.102205
0.10211
0.101935
0.101667
0.10129
0.100785
0.100128
0.099292
0.0982414
0.10014
0.10037
0.100601
0.100832
0.10106
0.10128
0.10149
0.101685
0.10186
0.10201
0.102128
0.102206
0.102237
0.10221
0.102117
0.101943
0.101677
0.101301
0.100797
0.100141
0.0993057
0.098253
0.0971904
0.097199
0.0972161
0.097242
0.0972765
0.0973198
0.0973721
0.0974333
0.0975037
0.0975834
0.0976725
0.0977711
0.0978792
0.097997
0.0981243
0.0982612
0.0984073
0.0985624
0.0987259
0.0988973
0.0990754
0.0992593
0.0994472
0.0996372
0.0998268
0.100013
0.100193
0.100361
0.097173
0.0971816
0.0971987
0.0972244
0.0972587
0.0973018
0.0973538
0.0974147
0.0974848
0.097564
0.0976526
0.0977507
0.0978583
0.0979755
0.0981022
0.0982384
0.0983839
0.0985384
0.0987014
0.0988722
0.0990501
0.0992338
0.0994218
0.0996123
0.0998028
0.0999906
0.100172
0.100343
0.0971559
0.0971644
0.0971814
0.0972069
0.0972411
0.097284
0.0973357
0.0973963
0.0974659
0.0975448
0.0976329
0.0977304
0.0978375
0.097954
0.0980801
0.0982157
0.0983605
0.0985144
0.0986769
0.0988473
0.0990248
0.0992084
0.0993965
0.0995875
0.0997789
0.0999681
0.100152
0.100326
0.0971389
0.0971474
0.0971643
0.0971897
0.0972237
0.0972663
0.0973177
0.097378
0.0974473
0.0975257
0.0976134
0.0977104
0.0978168
0.0979328
0.0980582
0.0981931
0.0983373
0.0984906
0.0986524
0.0988224
0.0989996
0.099183
0.0993713
0.0995627
0.0997551
0.0999458
0.100132
0.100309
0.0971222
0.0971306
0.0971474
0.0971727
0.0972065
0.0972489
0.0973001
0.09736
0.0974289
0.0975069
0.097594
0.0976905
0.0977963
0.0979117
0.0980365
0.0981707
0.0983143
0.0984669
0.0986282
0.0987976
0.0989745
0.0991578
0.0993461
0.099538
0.0997313
0.0999235
0.100111
0.100292
0.0971058
0.0971141
0.0971309
0.097156
0.0971896
0.0972318
0.0972826
0.0973422
0.0974107
0.0974883
0.0975749
0.0976708
0.0977761
0.0978908
0.098015
0.0981485
0.0982914
0.0984434
0.0986041
0.098773
0.0989495
0.0991326
0.0993211
0.0995134
0.0997076
0.0999013
0.100091
0.100275
0.0970896
0.0970979
0.0971146
0.0971396
0.097173
0.097215
0.0972655
0.0973248
0.0973929
0.0974699
0.0975561
0.0976515
0.0977562
0.0978702
0.0979937
0.0981266
0.0982688
0.0984201
0.0985802
0.0987486
0.0989247
0.0991076
0.0992962
0.099489
0.099684
0.0998791
0.100072
0.100258
0.0970738
0.0970821
0.0970986
0.0971235
0.0971567
0.0971984
0.0972487
0.0973076
0.0973753
0.097452
0.0975376
0.0976324
0.0977365
0.0978499
0.0979727
0.0981049
0.0982464
0.0983971
0.0985565
0.0987245
0.0989002
0.0990829
0.0992715
0.0994647
0.0996606
0.0998571
0.100052
0.100241
0.0970583
0.0970666
0.097083
0.0971077
0.0971408
0.0971823
0.0972322
0.0972908
0.0973581
0.0974343
0.0975195
0.0976137
0.0977172
0.09783
0.0979521
0.0980836
0.0982244
0.0983744
0.0985332
0.0987006
0.0988759
0.0990584
0.099247
0.0994406
0.0996373
0.0998352
0.100032
0.100224
0.0970432
0.0970514
0.0970678
0.0970924
0.0971252
0.0971665
0.0972162
0.0972744
0.0973413
0.0974171
0.0975017
0.0975954
0.0976983
0.0978105
0.0979319
0.0980627
0.0982028
0.0983521
0.0985103
0.0986771
0.098852
0.0990342
0.0992229
0.0994167
0.0996142
0.0998135
0.100012
0.100207
0.0970286
0.0970367
0.097053
0.0970774
0.0971101
0.0971511
0.0972005
0.0972584
0.097325
0.0974002
0.0974844
0.0975776
0.0976798
0.0977913
0.0979121
0.0980422
0.0981816
0.0983302
0.0984877
0.098654
0.0988284
0.0990103
0.099199
0.0993931
0.0995914
0.0997919
0.0999924
0.10019
0.0970143
0.0970224
0.0970386
0.0970629
0.0970954
0.0971362
0.0971853
0.0972429
0.097309
0.0973839
0.0974675
0.0975601
0.0976618
0.0977727
0.0978928
0.0980222
0.0981609
0.0983087
0.0984656
0.0986313
0.0988052
0.0989869
0.0991755
0.0993699
0.0995688
0.0997704
0.0999728
0.100173
0.0970005
0.0970085
0.0970246
0.0970488
0.0970811
0.0971217
0.0971705
0.0972278
0.0972936
0.097368
0.0974512
0.0975432
0.0976443
0.0977545
0.097874
0.0980027
0.0981406
0.0982878
0.0984441
0.0986091
0.0987826
0.0989639
0.0991524
0.099347
0.0995465
0.0997492
0.0999533
0.100156
0.0969872
0.0969952
0.0970112
0.0970352
0.0970674
0.0971077
0.0971563
0.0972132
0.0972786
0.0973526
0.0974353
0.0975268
0.0976274
0.097737
0.0978557
0.0979837
0.098121
0.0982675
0.098423
0.0985875
0.0987604
0.0989414
0.0991298
0.0993245
0.0995245
0.0997283
0.099934
0.100139
0.0969743
0.0969823
0.0969982
0.0970221
0.0970541
0.0970942
0.0971426
0.0971992
0.0972642
0.0973378
0.09742
0.097511
0.097611
0.0977199
0.0978381
0.0979654
0.0981019
0.0982477
0.0984026
0.0985665
0.0987389
0.0989195
0.0991077
0.0993025
0.099503
0.0997076
0.0999148
0.100122
0.096962
0.0969699
0.0969858
0.0970096
0.0970414
0.0970813
0.0971294
0.0971857
0.0972504
0.0973235
0.0974053
0.0974958
0.0975952
0.0977036
0.097821
0.0979477
0.0980836
0.0982287
0.0983829
0.0985461
0.098718
0.0988982
0.0990862
0.0992811
0.0994819
0.0996874
0.0998959
0.100106
0.0969503
0.0969581
0.0969739
0.0969976
0.0970293
0.097069
0.0971168
0.0971728
0.0972371
0.0973099
0.0973912
0.0974812
0.0975801
0.0976878
0.0978047
0.0979307
0.0980659
0.0982103
0.0983639
0.0985265
0.0986978
0.0988776
0.0990653
0.0992602
0.0994614
0.0996675
0.0998773
0.100089
0.0969391
0.0969469
0.0969626
0.0969862
0.0970177
0.0970572
0.0971048
0.0971605
0.0972245
0.0972969
0.0973778
0.0974673
0.0975656
0.0976728
0.097789
0.0979144
0.0980489
0.0981927
0.0983456
0.0985076
0.0986784
0.0988578
0.0990452
0.0992401
0.0994414
0.0996482
0.099859
0.100072
0.0969285
0.0969363
0.0969519
0.0969754
0.0970067
0.097046
0.0970934
0.0971488
0.0972125
0.0972845
0.097365
0.0974541
0.0975519
0.0976585
0.0977742
0.0978989
0.0980328
0.0981759
0.0983282
0.0984895
0.0986598
0.0988388
0.0990259
0.0992206
0.0994222
0.0996295
0.0998412
0.100056
0.0969185
0.0969263
0.0969418
0.0969652
0.0969964
0.0970355
0.0970826
0.0971378
0.0972012
0.0972729
0.0973529
0.0974416
0.0975389
0.097645
0.0977601
0.0978842
0.0980175
0.0981599
0.0983116
0.0984724
0.0986422
0.0988206
0.0990075
0.099202
0.0994037
0.0996114
0.099824
0.10004
0.0969091
0.0969169
0.0969323
0.0969556
0.0969867
0.0970256
0.0970726
0.0971275
0.0971906
0.0972619
0.0973416
0.0974298
0.0975267
0.0976323
0.0977468
0.0978704
0.098003
0.0981449
0.098296
0.0984562
0.0986254
0.0988034
0.0989899
0.0991844
0.099386
0.0995941
0.0998073
0.100024
0.0969004
0.0969081
0.0969235
0.0969467
0.0969776
0.0970164
0.0970632
0.0971179
0.0971807
0.0972517
0.097331
0.0974188
0.0975152
0.0976204
0.0977344
0.0978574
0.0979895
0.0981308
0.0982813
0.0984409
0.0986097
0.0987872
0.0989734
0.0991676
0.0993693
0.0995776
0.0997914
0.100009
0.0968923
0.0969
0.0969154
0.0969384
0.0969693
0.0970079
0.0970545
0.097109
0.0971715
0.0972422
0.0973212
0.0974087
0.0975047
0.0976094
0.0977229
0.0978454
0.0979769
0.0981177
0.0982676
0.0984267
0.098595
0.0987721
0.0989579
0.0991519
0.0993536
0.0995621
0.0997764
0.0999952
0.0968849
0.0968926
0.0969079
0.0969309
0.0969616
0.0970001
0.0970465
0.0971008
0.0971631
0.0972335
0.0973122
0.0973993
0.0974949
0.0975992
0.0977123
0.0978343
0.0979654
0.0981056
0.098255
0.0984136
0.0985814
0.0987581
0.0989436
0.0991374
0.0993389
0.0995475
0.0997622
0.0999817
0.0968782
0.0968858
0.0969011
0.096924
0.0969546
0.096993
0.0970392
0.0970933
0.0971554
0.0972256
0.0973041
0.0973908
0.0974861
0.09759
0.0977026
0.0978242
0.0979548
0.0980946
0.0982435
0.0984016
0.098569
0.0987453
0.0989304
0.099124
0.0993255
0.0995341
0.0997491
0.0999692
0.0968722
0.0968798
0.096895
0.0969178
0.0969484
0.0969867
0.0970327
0.0970867
0.0971486
0.0972185
0.0972967
0.0973832
0.0974781
0.0975817
0.0976939
0.0978151
0.0979453
0.0980846
0.0982331
0.0983908
0.0985577
0.0987337
0.0989185
0.0991118
0.0993132
0.0995219
0.0997371
0.0999577
0.0968668
0.0968744
0.0968896
0.0969124
0.0969429
0.096981
0.097027
0.0970808
0.0971425
0.0972123
0.0972902
0.0973764
0.0974711
0.0975743
0.0976863
0.0978071
0.0979369
0.0980758
0.0982239
0.0983812
0.0985478
0.0987234
0.0989079
0.099101
0.0993023
0.099511
0.0997263
0.0999473
0.0968622
0.0968698
0.0968849
0.0969077
0.0969381
0.0969762
0.097022
0.0970757
0.0971372
0.0972068
0.0972846
0.0973706
0.097465
0.0975679
0.0976796
0.0978001
0.0979296
0.0980681
0.0982159
0.0983729
0.0985391
0.0987144
0.0988987
0.0990916
0.0992927
0.0995014
0.0997169
0.0999381
0.0968583
0.0968659
0.096881
0.0969037
0.096934
0.0969721
0.0970178
0.0970713
0.0971328
0.0972022
0.0972798
0.0973656
0.0974598
0.0975625
0.0976739
0.0977942
0.0979234
0.0980617
0.0982091
0.0983658
0.0985317
0.0987068
0.0988908
0.0990835
0.0992845
0.0994932
0.0997088
0.0999302
0.0968552
0.0968627
0.0968778
0.0969005
0.0969308
0.0969687
0.0970144
0.0970678
0.0971292
0.0971985
0.0972759
0.0973616
0.0974556
0.0975581
0.0976693
0.0977894
0.0979183
0.0980564
0.0982036
0.09836
0.0985257
0.0987005
0.0988844
0.0990769
0.0992778
0.0994865
0.0997021
0.0999237
0.0968527
0.0968603
0.0968753
0.096898
0.0969282
0.0969661
0.0970118
0.0970651
0.0971264
0.0971956
0.097273
0.0973585
0.0974524
0.0975548
0.0976658
0.0977856
0.0979144
0.0980523
0.0981993
0.0983556
0.0985211
0.0986957
0.0988794
0.0990718
0.0992727
0.0994813
0.0996969
0.0999186
0.096851
0.0968586
0.0968736
0.0968963
0.0969265
0.0969644
0.0970099
0.0970633
0.0971245
0.0971936
0.0972709
0.0973563
0.0974501
0.0975524
0.0976633
0.0977831
0.0979117
0.0980494
0.0981963
0.0983525
0.0985178
0.0986924
0.0988759
0.0990683
0.099269
0.0994776
0.0996933
0.0999151
0.0968501
0.0968576
0.0968727
0.0968953
0.0969255
0.0969634
0.0970089
0.0970622
0.0971234
0.0971925
0.0972697
0.0973551
0.0974488
0.0975511
0.0976619
0.0977816
0.0979102
0.0980478
0.0981946
0.0983507
0.098516
0.0986904
0.098874
0.0990662
0.099267
0.0994755
0.0996912
0.099913
0.208466
0.175927
0.157458
0.151162
0.150603
0.14604
0.171873
0.145193
0.116027
0.0853381
0.0623012
0.0656379
0.0656709
0.0676425
0.0693135
0.0713847
0.0740711
0.075971
0.0761212
0.0773612
0.0785136
0.0797701
0.0811363
0.0823547
0.0825649
0.0833957
0.0842144
0.0850703
0.0859555
0.086811
0.087038
0.0876237
0.0882212
0.0888407
0.0894761
0.0901105
0.090335
0.0907627
0.0912087
0.091673
0.0921511
0.0926361
0.0928476
0.0931677
0.0935065
0.0938616
0.0942297
0.0946068
0.0947992
0.0950426
0.0953028
0.0955775
0.095864
0.0961596
0.0963295
0.0965161
0.0967171
0.0969306
0.0971544
0.0973865
0.0975324
0.0976756
0.0978308
0.0979965
0.098171
0.0983528
0.0984742
0.0985835
0.0987025
0.0988302
0.0989653
0.0991066
0.099204
0.0992862
0.0993763
0.0994734
0.0995765
0.0996849
0.0997594
0.0998198
0.0998864
0.0999586
0.100036
0.100117
0.10017
0.100213
0.10026
0.100312
0.100368
0.100427
0.10046
0.100488
0.10052
0.100555
0.100594
0.100635
0.10065
0.100666
0.100685
0.100707
0.100731
0.100758
0.100756
0.100762
0.100771
0.100782
0.100794
0.100809
0.100792
0.100791
0.100791
0.100793
0.100797
0.100801
0.100772
0.100765
0.100758
0.100753
0.100749
0.100745
0.100706
0.100693
0.100682
0.100671
0.100661
0.100651
0.100603
0.100587
0.100571
0.100556
0.100541
0.100527
0.100378
0.100213
0.100036
0.0998509
0.0996621
0.0994726
0.0992848
0.0991009
0.0989224
0.0987506
0.0985865
0.0984308
0.0982841
0.0981466
0.0980187
0.0979003
0.0977917
0.0976926
0.097603
0.0975229
0.0974521
0.0973906
0.097338
0.0972945
0.0972598
0.0972338
0.0972166
0.0972079
0.100397
0.100234
0.100059
0.0998751
0.0996872
0.0994981
0.0993104
0.0991263
0.0989475
0.0987753
0.0986107
0.0984544
0.0983071
0.0981691
0.0980405
0.0979216
0.0978124
0.0977128
0.0976228
0.0975423
0.0974711
0.0974092
0.0973565
0.0973127
0.0972778
0.0972517
0.0972344
0.0972257
0.100415
0.100255
0.100082
0.0998993
0.0997122
0.0995235
0.0993359
0.0991517
0.0989726
0.0988
0.0986348
0.098478
0.0983301
0.0981915
0.0980623
0.0979429
0.0978331
0.097733
0.0976426
0.0975617
0.0974902
0.097428
0.0973749
0.0973309
0.0972959
0.0972697
0.0972523
0.0972435
0.100434
0.100276
0.100105
0.0999235
0.0997372
0.0995488
0.0993614
0.099177
0.0989976
0.0988245
0.0986589
0.0985015
0.0983531
0.0982138
0.0980841
0.0979641
0.0978538
0.0977533
0.0976624
0.0975811
0.0975093
0.0974468
0.0973935
0.0973493
0.0973141
0.0972877
0.0972702
0.0972615
0.100453
0.100298
0.100128
0.0999477
0.099762
0.099574
0.0993866
0.0992022
0.0990224
0.098849
0.0986828
0.098525
0.0983759
0.0982361
0.0981059
0.0979853
0.0978745
0.0977735
0.0976822
0.0976006
0.0975284
0.0974656
0.097412
0.0973676
0.0973322
0.0973058
0.0972882
0.0972794
0.100472
0.100319
0.100151
0.0999719
0.0997868
0.0995991
0.0994118
0.0992271
0.0990471
0.0988732
0.0987066
0.0985482
0.0983986
0.0982583
0.0981275
0.0980064
0.0978952
0.0977937
0.097702
0.09762
0.0975475
0.0974844
0.0974306
0.097386
0.0973504
0.0973239
0.0973062
0.0972974
0.224969
0.224965
0.224958
0.224947
0.224932
0.224913
0.224891
0.224865
0.224835
0.224802
0.224764
0.224723
0.224678
0.22463
0.224578
0.224523
0.224464
0.224401
0.224335
0.224266
0.224193
0.224116
0.224034
0.223948
0.223855
0.223754
0.223644
0.223525
0.223394
0.223256
0.223115
0.222985
0.22289
0.222879
0.223049
0.223483
0.224459
0.226165
0.229181
0.232259
0.163407
0.163405
0.1634
0.163393
0.163384
0.163372
0.163358
0.163342
0.163324
0.163303
0.16328
0.163255
0.163228
0.163198
0.163167
0.163133
0.163097
0.163059
0.163018
0.162974
0.162928
0.162878
0.162823
0.162764
0.1627
0.162631
0.162558
0.162486
0.162421
0.162379
0.162382
0.162468
0.1627
0.163197
0.164092
0.165607
0.16813
0.172192
0.178386
0.185772
0.110305
0.110303
0.110299
0.110293
0.110285
0.110275
0.110263
0.110249
0.110233
0.110214
0.110194
0.110171
0.110147
0.11012
0.110091
0.110059
0.110026
0.10999
0.109953
0.109915
0.109876
0.109839
0.109804
0.109773
0.10975
0.109738
0.109739
0.109757
0.109792
0.109842
0.109895
0.109928
0.109896
0.109705
0.109192
0.108051
0.105719
0.101131
0.0921646
0.0679258
0.0685612
0.0685608
0.0685601
0.068559
0.0685576
0.0685558
0.0685536
0.0685511
0.0685482
0.068545
0.0685415
0.0685376
0.0685334
0.0685288
0.0685239
0.0685186
0.068513
0.068507
0.0685006
0.0684938
0.0684865
0.0684789
0.0684708
0.0684625
0.0684542
0.0684466
0.0684407
0.0684383
0.0684422
0.068457
0.0684897
0.0685512
0.0686577
0.0688333
0.0691143
0.069555
0.0702354
0.0712669
0.0727472
0.0744139
0.0782601
0.0782597
0.0782589
0.0782577
0.078256
0.078254
0.0782516
0.0782488
0.0782455
0.0782419
0.0782379
0.0782335
0.0782287
0.0782235
0.0782179
0.078212
0.0782056
0.0781989
0.0781918
0.0781843
0.0781765
0.0781684
0.0781601
0.0781519
0.0781439
0.0781369
0.0781316
0.0781297
0.0781333
0.0781458
0.0781723
0.0782204
0.0783008
0.0784288
0.0786258
0.0789206
0.0793497
0.0799518
0.080743
0.0816514
0.084234
0.0842336
0.0842326
0.0842313
0.0842295
0.0842272
0.0842245
0.0842213
0.0842177
0.0842137
0.0842092
0.0842042
0.0841989
0.084193
0.0841868
0.0841801
0.084173
0.0841655
0.0841577
0.0841494
0.0841409
0.0841321
0.0841232
0.0841145
0.0841062
0.084099
0.0840937
0.0840916
0.0840947
0.0841057
0.0841286
0.0841692
0.0842351
0.0843366
0.0844872
0.0847029
0.0850012
0.0853965
0.0858894
0.0864516
0.0883961
0.0883956
0.0883946
0.0883932
0.0883912
0.0883887
0.0883857
0.0883822
0.0883783
0.0883738
0.0883689
0.0883634
0.0883575
0.0883511
0.0883442
0.0883369
0.0883291
0.0883209
0.0883123
0.0883033
0.088294
0.0882845
0.088275
0.0882657
0.0882569
0.0882493
0.0882435
0.0882409
0.0882429
0.0882521
0.0882714
0.0883053
0.0883593
0.0884406
0.0885575
0.0887195
0.0889355
0.0892111
0.0895452
0.0899257
0.0914736
0.0914731
0.091472
0.0914704
0.0914682
0.0914655
0.0914623
0.0914586
0.0914543
0.0914494
0.0914441
0.0914382
0.0914318
0.0914249
0.0914174
0.0914095
0.0914011
0.0913922
0.0913829
0.0913732
0.0913632
0.0913531
0.0913429
0.0913329
0.0913236
0.0913153
0.0913088
0.0913052
0.0913059
0.0913127
0.0913282
0.0913557
0.0913992
0.0914637
0.0915546
0.0916776
0.0918376
0.0920374
0.0922762
0.0925487
0.0938252
0.0938246
0.0938235
0.0938217
0.0938194
0.0938166
0.0938131
0.0938091
0.0938045
0.0937994
0.0937936
0.0937874
0.0937805
0.0937731
0.0937652
0.0937567
0.0937477
0.0937382
0.0937283
0.093718
0.0937073
0.0936965
0.0936856
0.093675
0.0936649
0.0936559
0.0936485
0.0936437
0.0936427
0.0936469
0.0936585
0.0936799
0.093714
0.0937644
0.0938347
0.0939284
0.0940487
0.094197
0.0943732
0.094575
0.0956558
0.0956552
0.0956539
0.0956521
0.0956497
0.0956466
0.095643
0.0956387
0.0956339
0.0956284
0.0956224
0.0956157
0.0956085
0.0956006
0.0955922
0.0955832
0.0955737
0.0955637
0.0955532
0.0955423
0.095531
0.0955195
0.095508
0.0954967
0.0954858
0.0954759
0.0954675
0.0954613
0.0954584
0.0954599
0.0954676
0.0954832
0.0955091
0.0955475
0.0956012
0.0956725
0.0957633
0.0958748
0.0960071
0.0961592
0.0970938
0.0970932
0.0970919
0.09709
0.0970874
0.0970842
0.0970804
0.0970759
0.0970708
0.0970651
0.0970587
0.0970517
0.0970441
0.0970359
0.0970271
0.0970176
0.0970076
0.0969971
0.0969861
0.0969746
0.0969627
0.0969507
0.0969385
0.0969264
0.0969148
0.0969039
0.0968943
0.0968866
0.0968817
0.0968806
0.0968845
0.0968948
0.0969133
0.0969416
0.0969817
0.0970352
0.0971035
0.0971875
0.0972873
0.0974025
0.0982256
0.098225
0.0982236
0.0982216
0.098219
0.0982156
0.0982116
0.098207
0.0982016
0.0981957
0.098189
0.0981817
0.0981738
0.0981652
0.098156
0.0981461
0.0981357
0.0981247
0.0981131
0.0981011
0.0980887
0.098076
0.0980632
0.0980504
0.0980379
0.0980261
0.0980153
0.0980061
0.0979992
0.0979954
0.0979957
0.0980012
0.0980132
0.0980329
0.0980618
0.098101
0.0981515
0.0982141
0.0982889
0.0983757
0.0991122
0.0991115
0.0991101
0.0991081
0.0991053
0.0991018
0.0990977
0.0990929
0.0990873
0.0990811
0.0990742
0.0990666
0.0990584
0.0990495
0.0990399
0.0990297
0.0990188
0.0990074
0.0989954
0.0989829
0.09897
0.0989567
0.0989433
0.0989298
0.0989165
0.0989036
0.0988916
0.0988809
0.0988721
0.0988658
0.0988627
0.0988638
0.0988701
0.0988824
0.0989019
0.0989293
0.0989655
0.099011
0.099066
0.0991304
0.0997987
0.099798
0.0997966
0.0997945
0.0997916
0.099788
0.0997837
0.0997788
0.099773
0.0997666
0.0997595
0.0997517
0.0997432
0.0997339
0.099724
0.0997135
0.0997023
0.0996904
0.099678
0.0996651
0.0996517
0.0996378
0.0996238
0.0996096
0.0995955
0.0995817
0.0995685
0.0995564
0.0995457
0.0995369
0.0995308
0.099528
0.0995292
0.0995352
0.0995467
0.0995644
0.0995889
0.0996205
0.0996595
0.0997059
0.10032
0.100319
0.100318
0.100315
0.100313
0.100309
0.100304
0.100299
0.100293
0.100287
0.10028
0.100271
0.100263
0.100253
0.100243
0.100232
0.100221
0.100208
0.100196
0.100182
0.100168
0.100154
0.100139
0.100125
0.10011
0.100095
0.100081
0.100067
0.100055
0.100044
0.100035
0.100029
0.100025
0.100026
0.100031
0.10004
0.100055
0.100075
0.100101
0.100133
0.100703
0.100702
0.100701
0.100699
0.100696
0.100692
0.100687
0.100682
0.100676
0.100669
0.100662
0.100654
0.100645
0.100635
0.100624
0.100613
0.100601
0.100589
0.100576
0.100562
0.100548
0.100533
0.100518
0.100502
0.100487
0.100471
0.100456
0.100441
0.100427
0.100414
0.100403
0.100393
0.100386
0.100382
0.100381
0.100384
0.10039
0.100401
0.100417
0.100436
0.100971
0.10097
0.100969
0.100966
0.100963
0.10096
0.100955
0.10095
0.100943
0.100936
0.100929
0.10092
0.100911
0.100901
0.100891
0.100879
0.100867
0.100854
0.100841
0.100827
0.100812
0.100797
0.100781
0.100765
0.100749
0.100733
0.100716
0.100701
0.100685
0.10067
0.100657
0.100645
0.100634
0.100626
0.10062
0.100617
0.100617
0.10062
0.100627
0.100637
0.101142
0.101141
0.10114
0.101138
0.101134
0.101131
0.101126
0.10112
0.101114
0.101107
0.101099
0.101091
0.101081
0.101071
0.10106
0.101049
0.101037
0.101024
0.10101
0.100995
0.10098
0.100965
0.100949
0.100932
0.100916
0.100899
0.100881
0.100864
0.100848
0.100832
0.100816
0.100802
0.100789
0.100777
0.100767
0.100759
0.100754
0.10075
0.10075
0.100751
0.101233
0.101232
0.10123
0.101228
0.101225
0.101221
0.101216
0.101211
0.101204
0.101197
0.101189
0.101181
0.101171
0.101161
0.10115
0.101138
0.101126
0.101112
0.101098
0.101084
0.101069
0.101053
0.101036
0.101019
0.101002
0.100985
0.100967
0.100949
0.100931
0.100914
0.100897
0.10088
0.100865
0.10085
0.100837
0.100825
0.100815
0.100807
0.1008
0.100795
0.101256
0.101256
0.101254
0.101252
0.101248
0.101244
0.10124
0.101234
0.101228
0.10122
0.101212
0.101204
0.101194
0.101184
0.101173
0.101161
0.101148
0.101135
0.101121
0.101106
0.10109
0.101074
0.101058
0.10104
0.101023
0.101004
0.100986
0.100968
0.100949
0.10093
0.100912
0.100894
0.100876
0.10086
0.100844
0.100829
0.100815
0.100802
0.100791
0.100781
0.101225
0.101224
0.101223
0.10122
0.101217
0.101213
0.101208
0.101203
0.101196
0.101189
0.101181
0.101172
0.101162
0.101152
0.101141
0.101129
0.101116
0.101102
0.101088
0.101073
0.101058
0.101041
0.101024
0.101007
0.100989
0.10097
0.100952
0.100932
0.100913
0.100894
0.100874
0.100855
0.100836
0.100817
0.100799
0.100782
0.100765
0.100749
0.100734
0.100719
0.101149
0.101148
0.101147
0.101144
0.101141
0.101137
0.101132
0.101127
0.10112
0.101113
0.101105
0.101096
0.101086
0.101076
0.101064
0.101052
0.10104
0.101026
0.101012
0.100997
0.100981
0.100964
0.100947
0.10093
0.100911
0.100893
0.100873
0.100854
0.100834
0.100814
0.100793
0.100773
0.100753
0.100733
0.100713
0.100693
0.100674
0.100656
0.100638
0.10062
0.100492
0.100341
0.100174
0.099996
0.0998115
0.0996241
0.0994367
0.0992519
0.0990716
0.0988973
0.0987302
0.0985713
0.0984212
0.0982803
0.098149
0.0980274
0.0979157
0.0978138
0.0977217
0.0976393
0.0975665
0.0975031
0.0974491
0.0974043
0.0973686
0.0973419
0.0973242
0.0973153
0.100512
0.100363
0.100197
0.10002
0.099836
0.0996488
0.0994614
0.0992764
0.0990958
0.0989211
0.0987536
0.0985942
0.0984435
0.0983021
0.0981703
0.0980483
0.0979361
0.0978338
0.0977413
0.0976586
0.0975854
0.0975218
0.0974676
0.0974226
0.0973867
0.0973599
0.0973421
0.0973332
0.100532
0.100385
0.10022
0.100044
0.0998603
0.0996733
0.0994859
0.0993007
0.0991197
0.0989447
0.0987767
0.0986168
0.0984656
0.0983238
0.0981915
0.098069
0.0979564
0.0978536
0.0977608
0.0976777
0.0976043
0.0975404
0.0974859
0.0974408
0.0974048
0.0973779
0.09736
0.097351
0.100553
0.100407
0.100243
0.100068
0.0998844
0.0996975
0.0995101
0.0993247
0.0991434
0.0989679
0.0987995
0.0986391
0.0984875
0.0983452
0.0982124
0.0980895
0.0979764
0.0978733
0.0977801
0.0976967
0.097623
0.0975588
0.0975042
0.0974588
0.0974227
0.0973957
0.0973777
0.0973688
0.100573
0.100429
0.100266
0.100091
0.0999083
0.0997215
0.0995339
0.0993483
0.0991667
0.0989909
0.098822
0.0986612
0.0985091
0.0983663
0.0982331
0.0981097
0.0979962
0.0978928
0.0977992
0.0977155
0.0976415
0.0975771
0.0975222
0.0974767
0.0974405
0.0974134
0.0973953
0.0973863
0.100594
0.100451
0.100289
0.100115
0.0999319
0.0997451
0.0995574
0.0993716
0.0991897
0.0990135
0.0988442
0.0986829
0.0985304
0.0983871
0.0982535
0.0981297
0.0980158
0.097912
0.0978181
0.0977341
0.0976598
0.0975952
0.0975402
0.0974945
0.0974581
0.0974309
0.0974128
0.0974038
0.100616
0.100473
0.100312
0.100138
0.0999552
0.0997684
0.0995806
0.0993945
0.0992123
0.0990357
0.098866
0.0987043
0.0985513
0.0984076
0.0982736
0.0981494
0.0980352
0.097931
0.0978367
0.0977524
0.0976779
0.0976131
0.0975579
0.097512
0.0974755
0.0974482
0.0974301
0.097421
0.100637
0.100495
0.100334
0.10016
0.0999781
0.0997913
0.0996033
0.099417
0.0992345
0.0990575
0.0988874
0.0987253
0.0985719
0.0984278
0.0982933
0.0981688
0.0980542
0.0979496
0.0978551
0.0977705
0.0976958
0.0976308
0.0975753
0.0975294
0.0974927
0.0974654
0.0974472
0.0974381
0.100658
0.100517
0.100357
0.100183
0.100001
0.0998138
0.0996257
0.0994391
0.0992562
0.0990789
0.0989084
0.0987459
0.0985921
0.0984476
0.0983127
0.0981878
0.0980729
0.097968
0.0978732
0.0977884
0.0977134
0.0976482
0.0975926
0.0975464
0.0975097
0.0974822
0.097464
0.0974549
0.100679
0.100538
0.100379
0.100205
0.100023
0.0998358
0.0996475
0.0994607
0.0992775
0.0990998
0.098929
0.0987661
0.0986119
0.098467
0.0983318
0.0982065
0.0980912
0.0979861
0.097891
0.0978059
0.0977307
0.0976653
0.0976095
0.0975633
0.0975264
0.0974989
0.0974806
0.0974714
0.1007
0.10056
0.1004
0.100227
0.100044
0.0998574
0.0996689
0.0994818
0.0992983
0.0991203
0.0989491
0.0987858
0.0986312
0.098486
0.0983504
0.0982248
0.0981092
0.0980038
0.0979084
0.0978231
0.0977477
0.0976821
0.0976262
0.0975798
0.0975428
0.0975152
0.0974968
0.0974877
0.100721
0.100581
0.100421
0.100248
0.100066
0.0998784
0.0996897
0.0995024
0.0993186
0.0991402
0.0989687
0.0988051
0.0986501
0.0985045
0.0983686
0.0982427
0.0981268
0.0980211
0.0979255
0.0978399
0.0977643
0.0976985
0.0976425
0.097596
0.0975589
0.0975312
0.0975128
0.0975036
0.100741
0.100601
0.100442
0.100269
0.100086
0.0998989
0.09971
0.0995224
0.0993383
0.0991597
0.0989878
0.0988238
0.0986686
0.0985226
0.0983864
0.0982601
0.098144
0.098038
0.0979422
0.0978564
0.0977806
0.0977147
0.0976584
0.0976118
0.0975747
0.0975469
0.0975285
0.0975193
0.100761
0.100621
0.100462
0.100289
0.100106
0.0999189
0.0997298
0.0995419
0.0993575
0.0991785
0.0990063
0.0988421
0.0986865
0.0985402
0.0984037
0.0982771
0.0981607
0.0980545
0.0979584
0.0978725
0.0977965
0.0977304
0.097674
0.0976273
0.0975901
0.0975623
0.0975438
0.0975345
0.10078
0.100641
0.100482
0.100309
0.100126
0.0999382
0.0997489
0.0995608
0.0993762
0.0991969
0.0990244
0.0988598
0.0987039
0.0985573
0.0984205
0.0982937
0.098177
0.0980706
0.0979743
0.0978881
0.097812
0.0977457
0.0976893
0.0976424
0.0976051
0.0975772
0.0975587
0.0975494
0.100799
0.10066
0.100501
0.100328
0.100145
0.099957
0.0997674
0.0995791
0.0993942
0.0992146
0.0990418
0.0988769
0.0987208
0.0985739
0.0984368
0.0983098
0.0981928
0.0980862
0.0979897
0.0979033
0.097827
0.0977607
0.0977041
0.0976571
0.0976197
0.0975918
0.0975732
0.0975639
0.100818
0.100679
0.100519
0.100346
0.100163
0.0999751
0.0997854
0.0995967
0.0994116
0.0992318
0.0990587
0.0988935
0.0987371
0.09859
0.0984526
0.0983253
0.0982082
0.0981013
0.0980046
0.0979181
0.0978416
0.0977751
0.0977184
0.0976714
0.0976339
0.0976059
0.0975873
0.097578
0.100835
0.100696
0.100537
0.100364
0.100181
0.0999926
0.0998026
0.0996138
0.0994284
0.0992483
0.099075
0.0989095
0.0987528
0.0986055
0.0984679
0.0983404
0.098223
0.0981159
0.0980191
0.0979324
0.0978558
0.0977892
0.0977323
0.0976852
0.0976477
0.0976197
0.097601
0.0975917
0.100853
0.100714
0.100554
0.100381
0.100198
0.100009
0.0998192
0.0996302
0.0994446
0.0992642
0.0990907
0.098925
0.098768
0.0986204
0.0984826
0.0983549
0.0982373
0.09813
0.098033
0.0979462
0.0978695
0.0978027
0.0977458
0.0976986
0.097661
0.0976329
0.0976142
0.0976049
0.100869
0.10073
0.100571
0.100397
0.100214
0.100025
0.0998351
0.0996459
0.0994601
0.0992795
0.0991057
0.0989398
0.0987826
0.0986348
0.0984968
0.0983688
0.0982511
0.0981436
0.0980464
0.0979595
0.0978826
0.0978158
0.0977588
0.0977115
0.0976738
0.0976457
0.097627
0.0976176
0.100885
0.100746
0.100587
0.100413
0.10023
0.100041
0.0998504
0.0996609
0.0994749
0.0992941
0.0991201
0.098954
0.0987966
0.0986485
0.0985103
0.0983822
0.0982643
0.0981567
0.0980593
0.0979722
0.0978953
0.0978283
0.0977712
0.0977239
0.0976862
0.097658
0.0976392
0.0976299
0.1009
0.100761
0.100602
0.100428
0.100244
0.100056
0.0998649
0.0996753
0.0994891
0.0993081
0.0991339
0.0989675
0.0988099
0.0986617
0.0985233
0.098395
0.0982769
0.0981692
0.0980717
0.0979845
0.0979074
0.0978403
0.0977832
0.0977357
0.097698
0.0976698
0.097651
0.0976416
0.100914
0.100775
0.100616
0.100442
0.100258
0.10007
0.0998787
0.099689
0.0995025
0.0993214
0.099147
0.0989804
0.0988226
0.0986742
0.0985357
0.0984072
0.098289
0.0981811
0.0980835
0.0979961
0.097919
0.0978518
0.0977946
0.0977471
0.0977093
0.097681
0.0976622
0.0976528
0.100928
0.100789
0.10063
0.100455
0.100272
0.100083
0.0998918
0.0997019
0.0995153
0.099334
0.0991594
0.0989927
0.0988347
0.0986862
0.0985474
0.0984188
0.0983004
0.0981924
0.0980947
0.0980072
0.09793
0.0978627
0.0978054
0.0977579
0.09772
0.0976917
0.0976729
0.0976635
0.100941
0.100802
0.100642
0.100468
0.100284
0.100095
0.0999042
0.0997141
0.0995274
0.0993459
0.0991711
0.0990043
0.0988461
0.0986974
0.0985585
0.0984298
0.0983113
0.0982031
0.0981053
0.0980178
0.0979404
0.0978731
0.0978157
0.0977681
0.0977302
0.0977019
0.0976831
0.0976736
0.100953
0.100814
0.100654
0.10048
0.100296
0.100107
0.0999158
0.0997256
0.0995387
0.0993571
0.0991822
0.0990152
0.0988569
0.098708
0.098569
0.0984401
0.0983215
0.0982132
0.0981153
0.0980277
0.0979502
0.0978829
0.0978254
0.0977778
0.0977398
0.0977115
0.0976926
0.0976832
0.100964
0.100825
0.100666
0.100491
0.100307
0.100118
0.0999267
0.0997364
0.0995494
0.0993676
0.0991925
0.0990254
0.098867
0.098718
0.0985788
0.0984498
0.0983311
0.0982227
0.0981247
0.098037
0.0979595
0.097892
0.0978345
0.0977869
0.0977489
0.0977205
0.0977016
0.0976922
0.100975
0.100836
0.100676
0.100502
0.100318
0.100128
0.0999369
0.0997464
0.0995593
0.0993774
0.0992022
0.0990349
0.0988764
0.0987273
0.098588
0.0984589
0.09834
0.0982316
0.0981335
0.0980457
0.0979681
0.0979006
0.0978431
0.0977953
0.0977573
0.0977289
0.09771
0.0977006
0.100984
0.100845
0.100686
0.100511
0.100327
0.100138
0.0999462
0.0997557
0.0995684
0.0993864
0.0992111
0.0990437
0.0988851
0.0987359
0.0985965
0.0984673
0.0983483
0.0982398
0.0981416
0.0980538
0.0979761
0.0979086
0.097851
0.0978032
0.0977652
0.0977367
0.0977178
0.0977084
0.100993
0.100854
0.100695
0.10052
0.100336
0.100146
0.0999548
0.0997642
0.0995768
0.0993947
0.0992193
0.0990518
0.0988931
0.0987438
0.0986043
0.098475
0.098356
0.0982474
0.0981491
0.0980612
0.0979835
0.0979159
0.0978583
0.0978105
0.0977724
0.0977439
0.097725
0.0977156
0.101001
0.100862
0.100703
0.100528
0.100344
0.100154
0.0999627
0.0997719
0.0995845
0.0994023
0.0992268
0.0990592
0.0989004
0.098751
0.0986114
0.098482
0.0983629
0.0982543
0.098156
0.098068
0.0979902
0.0979226
0.0978649
0.0978171
0.097779
0.0977505
0.0977316
0.0977221
0.101009
0.10087
0.10071
0.100535
0.100351
0.100161
0.0999697
0.0997789
0.0995914
0.0994091
0.0992336
0.0990659
0.098907
0.0987575
0.0986179
0.0984884
0.0983692
0.0982605
0.0981621
0.0980741
0.0979963
0.0979286
0.0978709
0.0978231
0.097785
0.0977565
0.0977375
0.0977281
0.101015
0.100876
0.100716
0.100542
0.100358
0.100168
0.099976
0.0997852
0.0995976
0.0994152
0.0992396
0.0990718
0.0989128
0.0987633
0.0986236
0.0984941
0.0983749
0.0982661
0.0981676
0.0980796
0.0980017
0.097934
0.0978763
0.0978284
0.0977903
0.0977618
0.0977428
0.0977334
0.101021
0.100882
0.100722
0.100548
0.100363
0.100173
0.0999815
0.0997906
0.099603
0.0994205
0.0992448
0.099077
0.098918
0.0987684
0.0986286
0.098499
0.0983798
0.0982709
0.0981725
0.0980844
0.0980065
0.0979388
0.097881
0.0978331
0.0977949
0.0977664
0.0977475
0.097738
0.101026
0.100887
0.100727
0.100552
0.100368
0.100178
0.0999863
0.0997953
0.0996076
0.0994251
0.0992494
0.0990815
0.0989224
0.0987727
0.0986329
0.0985033
0.098384
0.0982751
0.0981766
0.0980885
0.0980106
0.0979428
0.097885
0.0978371
0.097799
0.0977704
0.0977515
0.097742
0.10103
0.100891
0.100731
0.100556
0.100372
0.100182
0.0999902
0.0997992
0.0996115
0.0994289
0.0992531
0.0990852
0.0989261
0.0987764
0.0986365
0.0985069
0.0983875
0.0982786
0.0981801
0.0980919
0.098014
0.0979462
0.0978884
0.0978405
0.0978023
0.0977738
0.0977548
0.0977453
0.101033
0.100894
0.100734
0.10056
0.100375
0.100185
0.0999934
0.0998023
0.0996146
0.099432
0.0992562
0.0990882
0.098929
0.0987793
0.0986394
0.0985097
0.0983904
0.0982814
0.0981829
0.0980947
0.0980168
0.0979489
0.0978911
0.0978432
0.097805
0.0977765
0.0977575
0.097748
0.101035
0.100896
0.100737
0.100562
0.100378
0.100188
0.0999957
0.0998047
0.0996169
0.0994343
0.0992584
0.0990905
0.0989313
0.0987815
0.0986416
0.0985119
0.0983925
0.0982835
0.098185
0.0980968
0.0980188
0.097951
0.0978932
0.0978452
0.097807
0.0977785
0.0977595
0.09775
0.101037
0.100898
0.100738
0.100564
0.100379
0.100189
0.0999973
0.0998062
0.0996184
0.0994358
0.0992599
0.0990919
0.0989327
0.098783
0.098643
0.0985133
0.0983939
0.0982849
0.0981864
0.0980982
0.0980202
0.0979524
0.0978945
0.0978466
0.0978084
0.0977798
0.0977608
0.0977514
0.101038
0.100899
0.100739
0.100564
0.10038
0.10019
0.0999981
0.099807
0.0996192
0.0994366
0.0992607
0.0990927
0.0989335
0.0987837
0.0986438
0.098514
0.0983946
0.0982856
0.0981871
0.0980988
0.0980209
0.097953
0.0978952
0.0978472
0.097809
0.0977805
0.0977615
0.097752
)
;

boundaryField
{
    bc-2
    {
        type            empty;
    }
    bc-3
    {
        type            empty;
    }
    bottom
    {
        type            zeroGradient;
    }
    leftSide
    {
        type            zeroGradient;
    }
    naturalSurface
    {
        type            zeroGradient;
    }
    rightSide
    {
        type            zeroGradient;
    }
    slopesurface
    {
        type            zeroGradient;
    }
    subGradeSurface
    {
        type            zeroGradient;
    }
}


// ************************************************************************* //
