# Supplementary material for: A finite volume-based model for the hydrothermal behavior of soil under freeze–thaw cycles
Source: PLoS One. 2021 Jun 3;16(6):e0252680. doi: 10.1371/journal.pone.0252680 (PMC8174737; doi:10.1371/journal.pone.0252680)
Supplement: S1 Data — (ZIP) [file pone.0252680.s001.zip › Data at equal time interval/3.3696e+08/K]

/*--------------------------------*- C++ -*----------------------------------*\
| =========                 |                                                 |
| \\      /  F ield         | OpenFOAM: The Open Source CFD Toolbox           |
|  \\    /   O peration     | Version:  2.4.0                                 |
|   \\  /    A nd           | Web:      www.OpenFOAM.org                      |
|    \\/     M anipulation  |                                                 |
\*---------------------------------------------------------------------------*/
FoamFile
{
    version     2.0;
    format      ascii;
    class       volScalarField;
    location    "3.3696e+08";
    object      K;
}
// * * * * * * * * * * * * * * * * * * * * * * * * * * * * * * * * * * * * * //

dimensions      [0 1 -1 0 0 0 0];

internalField   nonuniform List<scalar> 
9554
(
1.21453e-06
8.07707e-07
6.33873e-08
2.62474e-08
1.55621e-08
1.4448e-08
1.68322e-08
2.04188e-08
2.43273e-08
2.81777e-08
3.17906e-08
3.50779e-08
3.79983e-08
4.05376e-08
4.26989e-08
4.44962e-08
4.59513e-08
4.70907e-08
4.79437e-08
4.85413e-08
4.89142e-08
4.90932e-08
1.21447e-06
8.07683e-07
6.338e-08
2.62446e-08
1.55611e-08
1.44473e-08
1.68314e-08
2.0418e-08
2.43263e-08
2.81765e-08
3.17892e-08
3.50764e-08
3.79966e-08
4.05357e-08
4.26968e-08
4.4494e-08
4.5949e-08
4.70883e-08
4.79413e-08
4.85387e-08
4.89116e-08
4.90905e-08
1.21436e-06
8.07636e-07
6.33654e-08
2.6239e-08
1.5559e-08
1.4446e-08
1.683e-08
2.04163e-08
2.43243e-08
2.81741e-08
3.17864e-08
3.50732e-08
3.79931e-08
4.05319e-08
4.26927e-08
4.44896e-08
4.59444e-08
4.70835e-08
4.79363e-08
4.85336e-08
4.89065e-08
4.90853e-08
1.2142e-06
8.07566e-07
6.33435e-08
2.62306e-08
1.55559e-08
1.4444e-08
1.68279e-08
2.04138e-08
2.43212e-08
2.81705e-08
3.17823e-08
3.50685e-08
3.79879e-08
4.05262e-08
4.26866e-08
4.44831e-08
4.59375e-08
4.70763e-08
4.79289e-08
4.8526e-08
4.88987e-08
4.90774e-08
1.21398e-06
8.07473e-07
6.33142e-08
2.62193e-08
1.55518e-08
1.44413e-08
1.68251e-08
2.04104e-08
2.43172e-08
2.81657e-08
3.17767e-08
3.50623e-08
3.79809e-08
4.05186e-08
4.26784e-08
4.44744e-08
4.59283e-08
4.70667e-08
4.7919e-08
4.85158e-08
4.88883e-08
4.90669e-08
1.2137e-06
8.07358e-07
6.32776e-08
2.62053e-08
1.55466e-08
1.4438e-08
1.68216e-08
2.04062e-08
2.43121e-08
2.81597e-08
3.17698e-08
3.50544e-08
3.79722e-08
4.05092e-08
4.26682e-08
4.44635e-08
4.59169e-08
4.70548e-08
4.79066e-08
4.85031e-08
4.88754e-08
4.90538e-08
1.21337e-06
8.07223e-07
6.32336e-08
2.61884e-08
1.55405e-08
1.4434e-08
1.68174e-08
2.04012e-08
2.4306e-08
2.81525e-08
3.17615e-08
3.50451e-08
3.79618e-08
4.04978e-08
4.26559e-08
4.44505e-08
4.59031e-08
4.70405e-08
4.78918e-08
4.84879e-08
4.88598e-08
4.9038e-08
1.21299e-06
8.07068e-07
6.31821e-08
2.61686e-08
1.55333e-08
1.44293e-08
1.68125e-08
2.03953e-08
2.42989e-08
2.81441e-08
3.17519e-08
3.50341e-08
3.79497e-08
4.04845e-08
4.26416e-08
4.44353e-08
4.58871e-08
4.70238e-08
4.78745e-08
4.84702e-08
4.88418e-08
4.90197e-08
1.21256e-06
8.06895e-07
6.31232e-08
2.61461e-08
1.55251e-08
1.4424e-08
1.68069e-08
2.03886e-08
2.42909e-08
2.81346e-08
3.17409e-08
3.50217e-08
3.79359e-08
4.04694e-08
4.26254e-08
4.44179e-08
4.58689e-08
4.70047e-08
4.78548e-08
4.845e-08
4.88211e-08
4.89988e-08
1.21207e-06
8.06705e-07
6.30569e-08
2.61206e-08
1.55159e-08
1.44181e-08
1.68007e-08
2.03811e-08
2.42818e-08
2.81239e-08
3.17285e-08
3.50077e-08
3.79204e-08
4.04525e-08
4.26071e-08
4.43985e-08
4.58484e-08
4.69833e-08
4.78327e-08
4.84272e-08
4.8798e-08
4.89753e-08
1.21154e-06
8.065e-07
6.2983e-08
2.60923e-08
1.55057e-08
1.44115e-08
1.67938e-08
2.03728e-08
2.42718e-08
2.81121e-08
3.17148e-08
3.49922e-08
3.79032e-08
4.04337e-08
4.25869e-08
4.43769e-08
4.58257e-08
4.69597e-08
4.78082e-08
4.84021e-08
4.87723e-08
4.89493e-08
1.21096e-06
8.0628e-07
6.29015e-08
2.60611e-08
1.54945e-08
1.44043e-08
1.67862e-08
2.03637e-08
2.42608e-08
2.80991e-08
3.16998e-08
3.49753e-08
3.78844e-08
4.04131e-08
4.25647e-08
4.43533e-08
4.58008e-08
4.69337e-08
4.77813e-08
4.83745e-08
4.87442e-08
4.89208e-08
1.21032e-06
8.06045e-07
6.28126e-08
2.60271e-08
1.54823e-08
1.43965e-08
1.67779e-08
2.03538e-08
2.42489e-08
2.8085e-08
3.16836e-08
3.49569e-08
3.78639e-08
4.03908e-08
4.25406e-08
4.43277e-08
4.57738e-08
4.69055e-08
4.77522e-08
4.83445e-08
4.87136e-08
4.88897e-08
1.20964e-06
8.05794e-07
6.27163e-08
2.59902e-08
1.54692e-08
1.4388e-08
1.67691e-08
2.03432e-08
2.42361e-08
2.80699e-08
3.16661e-08
3.49371e-08
3.7842e-08
4.03668e-08
4.25147e-08
4.43001e-08
4.57447e-08
4.68751e-08
4.77207e-08
4.83122e-08
4.86806e-08
4.88562e-08
1.2089e-06
8.05521e-07
6.26129e-08
2.59506e-08
1.5455e-08
1.4379e-08
1.67596e-08
2.03318e-08
2.42224e-08
2.80537e-08
3.16475e-08
3.4916e-08
3.78186e-08
4.03412e-08
4.24871e-08
4.42706e-08
4.57136e-08
4.68426e-08
4.7687e-08
4.82776e-08
4.86452e-08
4.88204e-08
1.20809e-06
8.05219e-07
6.25026e-08
2.59084e-08
1.54398e-08
1.43693e-08
1.67495e-08
2.03198e-08
2.4208e-08
2.80366e-08
3.16277e-08
3.48937e-08
3.77937e-08
4.0314e-08
4.24578e-08
4.42394e-08
4.56806e-08
4.68081e-08
4.76512e-08
4.82407e-08
4.86076e-08
4.87821e-08
1.20722e-06
8.04874e-07
6.23862e-08
2.58638e-08
1.54237e-08
1.43591e-08
1.67389e-08
2.03072e-08
2.41927e-08
2.80187e-08
3.1607e-08
3.48703e-08
3.77677e-08
4.02854e-08
4.24269e-08
4.42064e-08
4.56458e-08
4.67716e-08
4.76134e-08
4.82017e-08
4.85677e-08
4.87417e-08
1.20625e-06
8.04465e-07
6.22645e-08
2.58173e-08
1.54067e-08
1.43482e-08
1.67277e-08
2.0294e-08
2.41769e-08
2.80001e-08
3.15855e-08
3.48459e-08
3.77405e-08
4.02556e-08
4.23946e-08
4.41719e-08
4.56093e-08
4.67334e-08
4.75736e-08
4.81608e-08
4.85258e-08
4.8699e-08
1.20518e-06
8.03965e-07
6.21387e-08
2.57693e-08
1.53888e-08
1.43368e-08
1.67161e-08
2.02803e-08
2.41607e-08
2.79809e-08
3.15633e-08
3.48207e-08
3.77124e-08
4.02248e-08
4.23612e-08
4.4136e-08
4.55713e-08
4.66935e-08
4.75321e-08
4.81179e-08
4.84818e-08
4.86542e-08
1.20397e-06
8.03341e-07
6.20107e-08
2.57206e-08
1.53703e-08
1.4325e-08
1.67043e-08
2.02665e-08
2.41441e-08
2.79614e-08
3.15408e-08
3.47951e-08
3.76837e-08
4.01932e-08
4.23268e-08
4.40991e-08
4.5532e-08
4.66521e-08
4.7489e-08
4.80733e-08
4.8436e-08
4.86076e-08
1.20262e-06
8.02551e-07
6.18827e-08
2.56723e-08
1.53514e-08
1.43129e-08
1.66923e-08
2.02527e-08
2.41277e-08
2.7942e-08
3.15182e-08
3.47693e-08
3.76548e-08
4.01612e-08
4.22919e-08
4.40614e-08
4.54918e-08
4.66097e-08
4.74445e-08
4.80272e-08
4.83886e-08
4.85591e-08
1.2011e-06
8.01558e-07
6.17576e-08
2.56258e-08
1.53327e-08
1.43009e-08
1.66806e-08
2.02392e-08
2.41117e-08
2.79231e-08
3.14961e-08
3.4744e-08
3.76261e-08
4.01292e-08
4.22567e-08
4.40233e-08
4.54509e-08
4.65663e-08
4.7399e-08
4.79798e-08
4.83397e-08
4.8509e-08
1.19941e-06
8.00339e-07
6.16387e-08
2.5583e-08
1.5315e-08
1.42895e-08
1.66697e-08
2.02268e-08
2.40968e-08
2.79053e-08
3.14752e-08
3.47196e-08
3.75983e-08
4.00979e-08
4.2222e-08
4.39853e-08
4.54099e-08
4.65225e-08
4.73527e-08
4.79314e-08
4.82896e-08
4.84575e-08
1.19762e-06
7.98904e-07
6.15299e-08
2.5546e-08
1.52996e-08
1.42797e-08
1.66603e-08
2.0216e-08
2.40838e-08
2.78895e-08
3.14561e-08
3.4697e-08
3.7572e-08
4.00679e-08
4.21882e-08
4.39479e-08
4.53691e-08
4.64786e-08
4.73061e-08
4.78824e-08
4.82386e-08
4.84049e-08
1.19586e-06
7.9734e-07
6.14345e-08
2.55175e-08
1.52887e-08
1.4273e-08
1.66538e-08
2.02082e-08
2.40738e-08
2.78767e-08
3.144e-08
3.46772e-08
3.75483e-08
4.004e-08
4.21563e-08
4.3912e-08
4.53293e-08
4.64353e-08
4.72596e-08
4.78331e-08
4.81869e-08
4.83514e-08
1.19438e-06
7.95866e-07
6.13551e-08
2.55001e-08
1.52855e-08
1.42718e-08
1.6652e-08
2.02049e-08
2.40684e-08
2.78684e-08
3.14283e-08
3.46616e-08
3.75283e-08
4.00155e-08
4.21271e-08
4.38782e-08
4.52912e-08
4.63931e-08
4.72138e-08
4.77841e-08
4.81351e-08
4.82973e-08
1.1937e-06
7.94926e-07
6.12917e-08
2.54963e-08
1.52947e-08
1.42797e-08
1.66577e-08
2.02085e-08
2.40695e-08
2.78665e-08
3.14227e-08
3.46516e-08
3.75135e-08
3.99955e-08
4.21018e-08
4.38477e-08
4.52556e-08
4.63529e-08
4.71692e-08
4.77357e-08
4.80836e-08
4.82431e-08
1.19466e-06
7.9533e-07
6.12392e-08
2.55075e-08
1.53233e-08
1.43024e-08
1.6675e-08
2.02222e-08
2.40801e-08
2.78735e-08
3.14254e-08
3.46493e-08
3.75056e-08
3.99816e-08
4.20817e-08
4.38215e-08
4.52235e-08
4.63153e-08
4.71266e-08
4.76887e-08
4.80327e-08
4.81891e-08
1.19866e-06
7.98467e-07
6.1183e-08
2.55321e-08
1.5381e-08
1.43482e-08
1.67098e-08
2.02505e-08
2.41037e-08
2.78925e-08
3.14392e-08
3.46571e-08
3.75067e-08
3.99756e-08
4.20684e-08
4.38009e-08
4.51961e-08
4.62813e-08
4.70867e-08
4.76436e-08
4.79831e-08
4.81357e-08
1.20792e-06
8.0664e-07
6.10943e-08
2.55611e-08
1.54801e-08
1.44289e-08
1.67708e-08
2.02997e-08
2.41453e-08
2.79276e-08
3.14675e-08
3.46779e-08
3.75193e-08
3.99796e-08
4.20636e-08
4.37875e-08
4.51744e-08
4.62519e-08
4.70504e-08
4.76011e-08
4.79353e-08
4.80834e-08
1.22588e-06
8.23588e-07
6.09394e-08
2.55736e-08
1.56335e-08
1.45597e-08
1.68693e-08
2.03782e-08
2.42111e-08
2.79836e-08
3.15141e-08
3.47148e-08
3.7546e-08
3.99958e-08
4.20692e-08
4.37828e-08
4.51598e-08
4.62283e-08
4.70185e-08
4.75619e-08
4.78899e-08
4.80327e-08
1.25762e-06
8.55263e-07
6.07364e-08
2.55368e-08
1.58479e-08
1.47573e-08
1.70193e-08
2.0496e-08
2.43086e-08
2.80663e-08
3.15838e-08
3.47717e-08
3.75899e-08
4.00267e-08
4.20873e-08
4.37884e-08
4.51538e-08
4.62115e-08
4.6992e-08
4.75269e-08
4.78474e-08
4.79841e-08
1.31049e-06
9.10457e-07
6.06633e-08
2.54153e-08
1.61127e-08
1.50326e-08
1.72341e-08
2.0664e-08
2.4446e-08
2.81819e-08
3.16813e-08
3.48524e-08
3.76542e-08
4.00748e-08
4.21198e-08
4.38061e-08
4.51576e-08
4.62025e-08
4.69717e-08
4.74966e-08
4.78086e-08
4.7938e-08
1.39494e-06
1.00551e-06
6.10824e-08
2.51544e-08
1.63799e-08
1.53769e-08
1.75188e-08
2.08899e-08
2.46303e-08
2.83362e-08
3.18113e-08
3.49606e-08
3.77419e-08
4.01427e-08
4.21689e-08
4.38375e-08
4.51726e-08
4.62027e-08
4.69585e-08
4.74718e-08
4.77738e-08
4.78949e-08
1.52317e-06
1.1651e-06
6.29514e-08
2.47664e-08
1.65623e-08
1.57448e-08
1.78593e-08
2.11722e-08
2.48644e-08
2.85331e-08
3.19776e-08
3.50998e-08
3.78558e-08
4.02328e-08
4.22365e-08
4.38841e-08
4.52e-08
4.62128e-08
4.69534e-08
4.74533e-08
4.77438e-08
4.78553e-08
1.70389e-06
1.42502e-06
6.86376e-08
2.44486e-08
1.65776e-08
1.60599e-08
1.82182e-08
2.14971e-08
2.51449e-08
2.87734e-08
3.21825e-08
3.52724e-08
3.79982e-08
4.03469e-08
4.23242e-08
4.39474e-08
4.52411e-08
4.62339e-08
4.69569e-08
4.74415e-08
4.7719e-08
4.78195e-08
1.92571e-06
1.80413e-06
8.39906e-08
2.47788e-08
1.64398e-08
1.62606e-08
1.85508e-08
2.18424e-08
2.54632e-08
2.90551e-08
3.24265e-08
3.54798e-08
3.81708e-08
4.04867e-08
4.24333e-08
4.40284e-08
4.52966e-08
4.62667e-08
4.69697e-08
4.7437e-08
4.76997e-08
4.7788e-08
2.12888e-06
2.1482e-06
1.22507e-07
2.69266e-08
1.63208e-08
1.63571e-08
1.88382e-08
2.2193e-08
2.58116e-08
2.93751e-08
3.27091e-08
3.57227e-08
3.83745e-08
4.0653e-08
4.25649e-08
4.4128e-08
4.53674e-08
4.63118e-08
4.69923e-08
4.74402e-08
4.76864e-08
4.77608e-08
2.22452e-06
2.14754e-06
2.04889e-07
3.24671e-08
1.6456e-08
1.64331e-08
1.91049e-08
2.25533e-08
2.61897e-08
2.97329e-08
3.30302e-08
3.60014e-08
3.86099e-08
4.08466e-08
4.27193e-08
4.42466e-08
4.54537e-08
4.63695e-08
4.7025e-08
4.74513e-08
4.76792e-08
4.77384e-08
2.23539e-06
1.78887e-06
2.93508e-07
3.8634e-08
1.66802e-08
1.65526e-08
1.93989e-08
2.29451e-08
2.66058e-08
3.01312e-08
3.33908e-08
3.63163e-08
3.88773e-08
4.10677e-08
4.2897e-08
4.43845e-08
4.55559e-08
4.64401e-08
4.70679e-08
4.74704e-08
4.76783e-08
4.77206e-08
1.88212e-06
2.23794e-06
1.24776e-06
1.35951e-06
1.48947e-06
1.61758e-06
1.62315e-06
1.497e-06
1.52824e-06
1.77107e-07
1.24874e-06
7.05744e-07
1.37604e-06
1.0199e-07
1.44678e-06
1.92939e-06
1.73603e-06
1.75964e-06
1.34905e-06
1.33905e-06
1.51793e-06
3.9107e-08
1.44684e-06
6.13524e-07
1.80386e-06
1.58483e-06
1.65816e-06
1.80929e-06
1.38361e-06
1.37934e-06
1.79199e-06
1.62753e-06
1.69067e-06
1.56153e-06
1.91432e-08
7.81416e-07
1.80294e-08
3.12685e-08
1.48897e-06
1.21473e-06
1.20214e-06
9.32428e-07
1.26944e-06
9.75246e-07
1.10435e-06
9.67174e-07
1.22084e-06
4.01313e-07
7.68643e-07
6.0633e-08
1.70333e-06
2.87476e-07
3.44017e-07
2.13799e-08
2.44755e-08
3.23048e-08
2.2033e-08
2.99264e-08
1.867e-07
1.90305e-06
5.37584e-08
3.11557e-08
5.92314e-08
1.80475e-08
1.70671e-07
1.75285e-08
4.36815e-08
1.65967e-08
2.11614e-08
1.63457e-08
2.06205e-08
1.78869e-08
1.71181e-08
1.4483e-08
1.38465e-08
2.04611e-08
1.18319e-08
2.13314e-08
1.42863e-08
1.57197e-08
1.46701e-08
2.60413e-08
1.38284e-08
1.73139e-08
1.76746e-08
2.4036e-08
1.23547e-08
2.06649e-08
1.69391e-08
2.62181e-08
2.17428e-08
2.80999e-08
1.68474e-08
2.09571e-08
2.67549e-08
2.77488e-08
1.84482e-08
2.90841e-08
1.86892e-08
2.20311e-08
2.19961e-08
2.85095e-08
1.97759e-08
2.28565e-08
1.90711e-08
1.91986e-08
1.83957e-08
1.83756e-08
2.97775e-08
2.92298e-08
1.65571e-08
1.41184e-08
3.11037e-08
3.10773e-08
1.91549e-06
6.4471e-08
1.74352e-08
4.57799e-08
1.7311e-08
2.30016e-08
1.28484e-08
1.22124e-08
2.31001e-08
2.60794e-08
1.2834e-08
1.87843e-06
6.39606e-08
1.79696e-08
2.7708e-08
2.12838e-08
1.71998e-08
1.96084e-08
1.44137e-08
5.56817e-08
2.16506e-06
8.78301e-08
1.70553e-08
1.92626e-08
2.47481e-08
2.2179e-08
2.72291e-08
2.0894e-08
1.66894e-08
1.20167e-08
1.79451e-08
2.00902e-08
2.80112e-08
1.85323e-08
1.18256e-08
1.42879e-08
2.11372e-08
3.13219e-08
2.27903e-08
3.05655e-08
2.18914e-08
2.03668e-08
1.83891e-08
4.95287e-08
1.79597e-08
2.77812e-08
1.30174e-07
7.59137e-07
1.3155e-06
2.91035e-07
1.74495e-06
2.75111e-08
2.84375e-08
2.33864e-08
1.83319e-08
3.13548e-08
2.4535e-08
2.09688e-08
1.83669e-08
3.06494e-08
2.40501e-08
2.78803e-08
2.04002e-08
1.19812e-08
1.70287e-08
3.21544e-08
1.06292e-07
1.89009e-06
5.58194e-08
1.43431e-08
1.1234e-08
1.84531e-08
2.05956e-08
1.25443e-08
1.52977e-08
1.53551e-08
2.25907e-08
2.06476e-08
1.79447e-08
2.27773e-08
3.04356e-08
1.91822e-08
1.5785e-08
1.76112e-08
2.54824e-08
2.44675e-08
1.71253e-08
2.17934e-08
2.4911e-08
2.32733e-08
8.72459e-08
1.59063e-08
1.92621e-08
1.1679e-06
5.88589e-07
3.20145e-08
2.56313e-08
2.7066e-08
2.23345e-08
2.63138e-08
2.20221e-08
1.88882e-08
2.5293e-08
1.68981e-08
2.30999e-08
1.26628e-08
2.04118e-08
1.88101e-06
1.56817e-06
1.74145e-08
1.37476e-08
1.57324e-07
1.20478e-06
1.60511e-08
3.28035e-08
2.44535e-08
7.3421e-08
1.64856e-08
1.38414e-08
2.10274e-08
1.78799e-08
2.94689e-08
2.44931e-08
1.20857e-08
1.25496e-08
3.05262e-08
2.46255e-08
1.39072e-08
1.10815e-08
2.33977e-08
1.60221e-08
1.47846e-08
1.78676e-08
3.25391e-08
2.681e-08
2.88537e-08
3.20074e-08
6.77524e-07
1.92108e-06
2.04142e-08
1.76606e-08
1.81738e-08
2.00589e-08
1.63312e-07
2.75367e-07
2.67182e-08
2.21401e-08
1.47925e-08
1.40264e-08
1.47718e-08
3.08016e-08
1.7149e-08
1.95103e-08
1.95252e-08
1.91737e-08
2.85761e-08
2.97775e-08
3.58648e-07
5.68534e-08
8.35891e-08
1.82431e-06
1.83688e-08
1.64415e-08
1.64229e-08
1.85662e-08
1.80723e-08
2.07071e-08
6.62519e-07
1.85353e-06
2.45737e-08
2.02567e-08
1.00478e-07
6.00547e-07
2.11295e-08
1.65688e-08
1.83464e-08
1.96151e-08
2.35071e-08
1.90976e-08
3.2468e-08
9.36293e-08
2.38531e-08
2.77082e-08
2.76217e-08
2.97846e-08
1.65268e-08
1.35702e-08
1.50639e-08
1.51775e-08
1.96722e-08
1.89208e-08
4.04007e-08
3.02961e-08
1.95931e-08
2.57427e-08
2.35612e-08
2.02005e-08
1.10942e-08
1.319e-08
2.28168e-08
4.42602e-08
2.45679e-08
2.10306e-08
1.6145e-08
2.13441e-08
1.89852e-08
1.56879e-08
1.6386e-08
1.68888e-08
2.91835e-08
2.59671e-08
2.47339e-08
2.26188e-08
2.56917e-08
2.6431e-08
1.64342e-08
1.93673e-08
1.18218e-06
7.08052e-07
3.19096e-08
4.19984e-08
1.64856e-08
1.47533e-08
9.14102e-07
5.75222e-07
1.85466e-08
1.47483e-08
2.0907e-08
2.18059e-08
2.89719e-08
2.568e-08
1.96053e-08
2.21032e-08
3.87468e-08
8.57338e-08
2.10752e-08
1.78702e-08
2.50322e-08
2.73788e-08
1.54759e-08
1.54004e-08
1.457e-06
1.45811e-06
2.25683e-08
1.93724e-08
2.29903e-08
2.48234e-08
1.81377e-08
3.06209e-08
2.40218e-08
2.64363e-08
1.82888e-08
2.05052e-08
1.02477e-07
8.82769e-07
2.36375e-08
3.98593e-08
1.61387e-08
1.88996e-08
1.48346e-08
1.51593e-08
1.77986e-08
1.58194e-08
1.64506e-08
2.0101e-08
2.30355e-08
2.00934e-08
2.18095e-08
2.38816e-08
2.54789e-08
2.71883e-08
1.8006e-08
1.76203e-08
2.47144e-08
4.16518e-08
1.57778e-08
1.7189e-08
2.21271e-08
1.99198e-08
3.17032e-08
2.90783e-08
1.3152e-08
1.60427e-08
1.47112e-08
1.28368e-08
2.55144e-08
2.32941e-08
2.09695e-08
2.32698e-08
4.94222e-08
9.87427e-08
2.96382e-08
2.78404e-08
1.73619e-08
1.78539e-08
1.42305e-08
1.30232e-08
2.47074e-08
2.64361e-08
1.91458e-06
1.91801e-06
1.56544e-08
1.8453e-08
1.05976e-07
7.66444e-08
1.30472e-08
1.37227e-08
3.83706e-07
6.62704e-07
1.61158e-08
1.5449e-08
1.67137e-08
1.98953e-08
1.93113e-06
1.76511e-06
8.43135e-07
1.13306e-06
2.54614e-08
2.85694e-08
2.29452e-08
3.21167e-08
2.61363e-08
2.36333e-08
4.43115e-08
2.78812e-08
1.24461e-06
6.88242e-07
2.97817e-08
3.23581e-08
1.91518e-08
1.81537e-08
3.1472e-08
3.16528e-08
3.07596e-08
3.11731e-08
2.5689e-08
2.88329e-08
1.33729e-08
1.2264e-08
1.74793e-08
1.55164e-08
1.82419e-08
1.83167e-08
1.76051e-07
4.63372e-07
1.12054e-08
1.14356e-08
1.99168e-08
1.77333e-08
8.75839e-07
7.38186e-07
1.08919e-08
1.25749e-08
1.01311e-07
4.74389e-08
1.93083e-08
1.86279e-08
2.20787e-08
2.55194e-08
1.67748e-08
1.46961e-08
1.53136e-08
1.59445e-08
1.22008e-06
1.23714e-06
1.75031e-06
1.82747e-06
2.96948e-08
2.71898e-08
1.99315e-08
1.96905e-08
2.43133e-08
2.27986e-08
1.52233e-06
1.89904e-06
3.5453e-07
1.80366e-08
1.77583e-06
1.7256e-06
1.61086e-06
1.61612e-06
1.67003e-06
1.8218e-06
1.74007e-06
6.50533e-08
1.72466e-06
8.79705e-08
1.71576e-06
5.51447e-07
2.01853e-06
1.79076e-07
1.81117e-06
2.80465e-08
2.19055e-06
1.98483e-08
3.11343e-08
1.84569e-08
3.07061e-08
1.95261e-06
2.0986e-06
1.35422e-08
1.39617e-08
1.47982e-08
2.69248e-09
1.08804e-08
1.18123e-09
1.35327e-08
1.84099e-08
1.92571e-08
7.90096e-09
1.12361e-08
1.21937e-07
1.48384e-08
4.17164e-08
3.27446e-08
3.95039e-07
1.6867e-08
3.10106e-08
2.88018e-08
9.83827e-08
1.63259e-08
1.14683e-07
2.18926e-08
1.67339e-07
5.40771e-08
1.90239e-06
1.88998e-08
2.08284e-08
3.4527e-08
1.87887e-08
6.26535e-07
1.36261e-08
1.37287e-08
1.85096e-08
6.52211e-08
1.56965e-08
1.52196e-07
9.59076e-08
1.41354e-08
2.01906e-08
1.14936e-08
4.2819e-09
1.37288e-08
2.68432e-08
9.63486e-07
1.7763e-08
1.18275e-07
8.45924e-07
3.01458e-08
2.12931e-08
1.7228e-08
1.18826e-08
3.25728e-08
3.88423e-08
8.19416e-08
6.60607e-08
1.67273e-06
6.14608e-10
9.70039e-09
2.57662e-08
6.81521e-08
2.88304e-08
1.88195e-08
5.74195e-08
2.12613e-08
3.57494e-07
3.13057e-08
2.04511e-06
3.02487e-08
1.73575e-08
2.43929e-08
1.28898e-08
1.06519e-08
1.2218e-08
2.44879e-08
1.4763e-07
1.59527e-07
4.34119e-08
1.85161e-08
2.28258e-08
1.97898e-08
2.18552e-06
4.80291e-08
2.12168e-08
1.82912e-08
2.2064e-06
2.91556e-08
3.61625e-08
1.76867e-08
2.49127e-08
1.35084e-08
2.20086e-09
1.98941e-06
1.80173e-06
4.9627e-08
1.78196e-06
2.61201e-08
3.17677e-08
6.1101e-08
3.32263e-07
1.75452e-06
1.54648e-08
1.35309e-08
5.03362e-08
4.94247e-07
5.53295e-08
3.45329e-08
8.44432e-08
2.27443e-06
2.10893e-08
6.27443e-09
3.08611e-08
1.16989e-07
3.35935e-08
1.84422e-08
1.14531e-08
1.0774e-08
2.70688e-08
9.52872e-08
3.54741e-08
2.14953e-08
1.7546e-06
8.52442e-07
1.59263e-08
2.49534e-08
3.07993e-07
1.90145e-06
9.44416e-08
1.73824e-06
1.48308e-08
1.70682e-08
1.70943e-06
2.05102e-07
1.50086e-08
9.78125e-08
2.31223e-08
1.81708e-08
7.10606e-08
2.30417e-06
1.32149e-06
1.90261e-09
2.05354e-06
6.44199e-08
6.73372e-08
7.87084e-08
1.36591e-08
3.71456e-08
5.23499e-08
1.89125e-08
2.19389e-06
1.33262e-07
8.31957e-09
4.38593e-08
1.12104e-07
1.71753e-07
2.10916e-08
1.90163e-08
1.80732e-08
2.16568e-08
2.00207e-08
1.82506e-08
1.71137e-08
2.08169e-08
1.29161e-08
1.55316e-08
1.57321e-08
1.8271e-08
4.22297e-08
2.11656e-08
1.22258e-09
1.514e-06
1.73233e-08
1.95119e-08
1.68602e-06
1.25974e-07
1.37907e-06
3.70594e-09
6.05836e-08
6.36714e-08
6.50646e-09
1.95919e-08
2.15575e-06
1.93884e-06
2.8095e-08
1.4364e-08
1.09283e-08
1.06277e-08
1.92895e-06
2.47467e-08
3.54769e-08
6.25153e-08
2.1563e-08
4.39823e-08
2.87282e-08
2.50093e-08
1.58475e-06
1.73139e-06
1.69825e-07
5.48765e-07
2.00978e-06
1.68511e-06
6.51403e-10
6.03648e-09
3.11078e-08
5.49731e-08
2.33189e-08
2.48851e-08
1.80645e-08
2.25483e-08
3.06332e-09
3.32472e-08
1.14629e-07
3.65081e-08
1.13637e-08
1.07172e-08
8.36736e-08
1.16573e-06
4.90071e-07
1.08954e-06
5.20764e-08
5.01056e-08
1.16584e-07
5.9886e-08
6.60644e-08
1.12123e-07
1.74016e-06
1.71387e-06
2.38481e-08
2.61062e-08
5.06476e-08
3.81317e-08
3.14965e-08
4.65391e-08
3.27068e-08
4.86296e-08
2.13418e-08
2.97475e-08
3.54907e-08
2.17002e-08
5.23916e-08
1.40858e-07
1.52602e-08
1.91062e-08
3.11295e-08
2.0487e-08
1.62177e-06
1.60716e-06
1.91857e-08
1.47121e-08
4.44997e-08
3.4385e-08
5.90668e-08
9.78559e-08
1.38677e-06
2.09506e-07
2.38693e-08
3.60678e-08
1.12213e-08
1.27292e-08
9.97121e-07
1.12428e-06
2.29008e-08
1.55592e-08
1.83631e-08
1.8377e-08
1.14824e-08
1.63833e-08
1.24244e-08
1.3038e-08
2.39364e-08
2.55527e-08
1.69255e-06
1.93532e-06
4.94855e-08
4.14355e-08
1.50103e-06
1.89703e-06
1.57883e-06
1.58453e-06
1.65175e-06
1.69437e-06
1.78913e-06
1.86043e-06
1.94609e-06
2.00866e-06
2.08566e-06
2.13007e-06
2.1861e-06
2.21532e-06
2.24697e-06
2.25336e-06
2.25703e-06
2.24069e-06
2.19195e-06
2.13191e-06
2.09968e-06
2.05179e-06
1.99627e-06
1.92573e-06
1.84605e-06
1.75299e-06
1.65618e-06
1.54635e-06
1.46025e-06
1.3664e-06
1.35026e-06
1.38275e-06
1.3053e-06
1.36433e-06
1.60528e-06
1.63805e-06
1.74177e-06
1.80473e-06
1.8794e-06
1.93541e-06
2.06986e-06
2.1358e-06
2.1847e-06
2.20871e-06
2.2427e-06
2.25557e-06
2.26158e-06
2.25423e-06
2.19351e-06
2.13771e-06
2.13176e-06
2.11538e-06
2.06454e-06
2.00804e-06
1.92512e-06
1.82698e-06
1.7733e-06
1.69534e-06
1.59212e-06
1.46016e-06
1.35384e-06
1.20637e-06
1.19211e-06
1.27577e-06
1.83553e-08
2.45961e-06
3.58264e-07
1.79983e-08
2.21473e-06
2.13326e-06
2.05648e-06
2.0285e-06
1.96673e-06
2.07554e-06
1.68218e-06
1.91372e-06
1.71863e-06
7.16067e-07
1.70921e-06
1.41517e-07
1.56821e-06
2.68915e-07
1.55928e-06
2.15026e-08
1.38143e-06
2.80625e-08
3.09114e-08
1.09599e-06
1.53422e-06
1.19198e-08
1.692e-08
1.37451e-08
9.44241e-09
1.06266e-08
2.85291e-08
1.21816e-08
1.5771e-08
2.44784e-08
2.93157e-08
1.35564e-08
8.73323e-08
1.47599e-08
2.95636e-08
3.44716e-08
1.44541e-07
1.53764e-08
2.59347e-08
1.7287e-08
1.40619e-07
5.15469e-08
1.34331e-07
1.95952e-08
5.56854e-08
5.70702e-08
1.7743e-08
6.12606e-07
1.11699e-07
3.27782e-08
2.07193e-08
2.07574e-08
1.84468e-08
2.54956e-07
4.42038e-08
1.45153e-08
1.04167e-08
6.95861e-08
1.16392e-08
3.38445e-08
7.66262e-07
1.42691e-08
1.08397e-06
1.76091e-08
3.28221e-08
8.69134e-07
1.14855e-08
4.44431e-09
2.73141e-08
1.71706e-08
1.31362e-08
1.08845e-08
3.46866e-07
1.60231e-08
4.70687e-08
4.47142e-07
1.65982e-06
8.40968e-08
1.26779e-08
1.01903e-06
2.28042e-08
1.30008e-07
1.53035e-06
3.35761e-08
2.45081e-08
1.75192e-08
1.56794e-08
3.95111e-08
1.35508e-08
2.68649e-08
2.67558e-08
2.23757e-06
1.46627e-07
1.09987e-07
3.4062e-08
1.79572e-08
1.51227e-06
5.11013e-07
1.59518e-08
1.04908e-08
3.33293e-08
1.09981e-08
3.92707e-08
1.52364e-06
3.71228e-07
9.70502e-08
1.66356e-08
2.13806e-08
1.27676e-08
1.84949e-08
1.47071e-09
1.70892e-06
2.05123e-08
2.07079e-06
1.55138e-08
2.44262e-08
4.71513e-08
1.27256e-06
1.76471e-08
2.30975e-08
6.12726e-08
1.29447e-06
1.58867e-06
3.43207e-08
2.62694e-08
3.4856e-08
2.69185e-08
4.75073e-08
9.90188e-07
1.8834e-06
3.60228e-08
2.17814e-08
2.64158e-09
1.62165e-08
2.24029e-08
1.18694e-08
5.22603e-10
2.0687e-08
1.44234e-06
1.41273e-09
2.39005e-07
1.50741e-06
1.79643e-08
3.89722e-08
1.50264e-08
2.44768e-08
9.32951e-08
2.89965e-08
1.47082e-08
1.85948e-08
1.2425e-08
1.47426e-08
1.14336e-08
1.10779e-08
9.11108e-08
9.98567e-08
3.47942e-08
2.18815e-09
1.67017e-08
1.79628e-06
1.60375e-08
1.92246e-08
1.73826e-08
5.66624e-10
1.40079e-08
1.43328e-08
1.10116e-07
2.27113e-06
2.00327e-06
1.91536e-06
1.0816e-08
1.09013e-08
1.69898e-06
1.72625e-07
1.3311e-07
3.09866e-08
2.13524e-08
1.72243e-08
2.21455e-06
5.37893e-08
6.47754e-09
3.45186e-09
6.8991e-08
1.17934e-06
1.59584e-07
1.57427e-06
2.15895e-08
1.84907e-08
1.93391e-08
1.82285e-08
1.69337e-08
1.63255e-08
2.16983e-08
7.01634e-08
1.82767e-06
6.46103e-08
1.3892e-08
1.29976e-08
1.59557e-07
2.27993e-06
2.328e-06
9.87166e-08
1.71725e-06
1.59218e-07
1.34271e-08
1.04946e-08
1.99332e-08
1.78851e-08
2.51978e-08
1.73346e-08
4.43056e-08
2.08793e-08
2.05205e-08
1.52025e-08
2.87685e-08
1.10794e-07
3.56529e-08
2.16512e-08
1.40794e-06
1.70396e-06
6.80079e-09
1.07746e-08
2.07807e-09
1.29421e-08
1.41945e-08
2.15489e-08
6.11056e-08
6.28971e-08
1.87963e-08
2.37834e-08
3.16604e-08
3.71763e-08
1.14071e-08
1.41542e-08
1.49053e-06
1.68407e-06
3.67928e-08
4.36606e-08
6.1563e-08
4.41462e-08
2.29788e-07
1.75938e-07
1.3912e-06
1.77399e-06
1.83732e-08
1.59631e-08
1.01269e-07
3.35701e-08
9.56011e-09
1.21785e-08
1.45668e-09
1.3789e-06
2.02771e-06
2.07681e-06
3.1431e-08
4.71285e-08
2.92863e-08
1.98136e-08
1.67369e-08
1.34917e-08
1.59576e-09
1.88411e-08
1.57747e-08
1.75842e-08
2.08641e-08
4.20564e-09
1.1745e-07
6.01913e-08
1.5005e-08
1.58088e-08
1.78111e-08
2.32209e-08
5.88437e-09
2.80744e-08
3.35702e-08
2.03946e-08
1.33786e-08
1.31166e-08
1.57282e-08
1.81574e-08
2.2769e-08
4.43846e-08
1.92622e-06
1.74368e-06
2.37451e-08
2.66868e-08
5.90839e-08
9.6263e-08
1.93347e-08
2.24907e-08
2.03278e-06
1.78108e-07
4.13547e-08
2.62013e-08
1.23786e-08
1.16543e-08
1.06629e-08
1.09517e-08
1.86283e-08
1.72209e-08
2.63442e-08
2.35736e-08
5.24521e-08
1.3136e-07
3.24365e-07
2.13607e-08
1.81108e-06
2.13194e-07
1.81937e-06
1.6538e-06
1.79214e-08
1.67922e-08
4.62305e-08
4.15402e-08
2.9685e-08
7.13661e-07
1.83507e-08
3.22789e-08
1.58499e-06
1.27312e-06
1.44846e-06
1.30836e-06
1.38345e-06
1.13789e-06
1.56839e-06
9.1303e-07
1.85727e-06
9.0513e-07
1.34206e-06
1.46544e-06
2.08489e-06
1.07039e-06
2.5072e-06
2.34237e-08
1.99481e-08
2.60048e-08
1.82534e-08
3.14765e-08
3.1359e-08
3.48403e-07
2.51528e-06
1.7543e-07
2.56977e-06
9.2049e-08
1.19474e-07
2.69041e-08
1.18655e-07
3.39825e-08
5.89875e-08
1.81678e-08
1.80398e-08
1.71304e-08
2.38737e-08
1.87282e-08
1.47139e-08
1.91504e-08
1.34313e-08
1.75156e-08
1.30125e-08
1.9911e-08
1.82171e-08
1.4887e-08
1.39608e-08
2.30122e-08
1.30073e-08
2.4148e-08
2.0999e-08
2.00915e-08
1.44874e-08
2.59712e-08
2.35623e-08
2.34458e-08
1.7413e-08
2.17097e-08
1.71898e-08
2.69591e-08
1.85487e-08
2.3952e-08
1.94084e-08
2.98277e-08
1.81262e-08
2.61126e-08
2.56288e-08
2.4814e-08
2.01185e-08
2.49107e-08
2.56415e-08
2.96635e-08
1.90991e-08
3.06514e-08
1.85303e-08
1.69525e-08
2.76367e-08
2.55912e-08
1.50048e-08
1.33796e-08
2.4079e-08
1.18692e-08
2.04108e-08
1.82812e-08
1.86035e-08
2.28234e-08
4.39086e-08
1.01959e-07
4.80182e-07
1.9784e-08
1.82177e-08
1.66893e-08
2.49421e-08
3.59423e-08
2.04287e-07
3.83573e-07
2.41468e-06
2.81596e-08
1.84055e-08
1.47135e-08
1.56163e-08
1.51076e-08
1.14095e-08
2.0641e-08
1.55634e-08
2.10632e-08
2.16448e-08
1.2993e-07
2.75116e-08
1.47545e-08
1.67238e-08
1.85943e-08
2.01611e-08
2.63066e-08
3.14324e-08
2.58802e-08
2.94962e-08
1.55721e-08
2.05274e-08
1.57777e-08
2.55276e-08
2.13236e-06
1.01291e-06
2.13241e-08
2.47537e-08
2.35746e-08
3.12478e-08
2.08263e-08
2.01123e-08
1.74038e-08
2.15817e-08
2.86043e-08
3.19006e-08
2.25584e-06
2.06809e-07
2.51064e-08
2.89692e-08
3.24557e-08
4.24678e-08
1.82927e-08
2.32774e-08
2.48114e-08
2.74742e-08
1.54512e-08
1.24531e-08
2.4932e-06
2.03022e-07
2.09445e-07
6.6898e-08
1.53859e-08
2.11559e-08
2.73885e-08
3.10672e-08
2.51626e-08
2.20371e-08
4.26533e-08
5.46102e-08
2.27411e-08
1.70803e-08
1.56099e-08
1.94135e-08
1.61502e-08
1.89325e-08
2.10792e-08
1.69584e-08
1.74767e-08
1.92988e-08
1.02479e-06
1.48047e-06
1.26633e-08
1.3952e-08
1.61014e-08
1.92942e-08
1.40505e-08
1.88583e-08
2.4424e-08
2.14007e-08
3.37947e-08
2.26099e-08
2.4806e-08
2.04608e-08
7.80834e-07
9.26115e-08
1.81919e-06
2.25904e-06
2.54762e-06
2.63497e-06
2.31578e-08
1.95806e-08
2.48736e-08
1.87565e-08
2.18044e-08
1.94142e-08
2.85229e-08
3.02805e-08
2.67911e-08
2.86033e-08
2.98312e-07
4.81421e-07
1.55104e-08
1.99105e-08
1.44546e-08
1.7451e-08
3.04725e-08
2.65561e-08
2.66116e-08
1.60189e-08
3.16633e-08
8.58687e-08
3.12879e-08
2.76107e-08
2.99199e-08
3.23415e-08
6.01474e-08
5.71498e-08
1.94387e-08
1.73447e-08
1.94063e-08
1.78418e-08
1.71444e-08
1.48258e-08
2.61384e-08
2.39773e-08
1.8235e-08
2.02994e-08
1.75341e-08
2.02923e-08
2.43836e-08
1.95514e-08
3.16329e-08
2.76263e-08
1.91829e-08
1.8022e-08
1.82561e-08
1.7275e-08
2.87486e-08
2.54148e-08
2.78383e-08
2.92171e-08
2.28728e-08
2.21951e-08
9.35876e-07
1.38189e-06
1.25503e-08
1.5389e-08
3.18066e-08
2.39317e-08
1.65291e-08
1.48653e-08
2.19793e-08
2.25831e-08
3.43322e-07
1.04665e-06
1.89561e-08
2.07343e-08
5.26351e-07
1.10389e-07
2.16756e-08
2.62999e-08
1.41698e-08
1.30846e-08
2.38374e-06
2.22979e-06
1.46005e-08
1.30906e-08
7.11163e-08
2.93892e-07
1.82734e-08
2.18244e-08
1.81879e-08
1.68856e-08
1.18991e-08
1.28764e-08
1.81235e-08
1.68653e-08
2.85107e-08
2.37287e-08
2.20015e-08
2.075e-08
4.36942e-08
7.06307e-08
1.74275e-08
1.39839e-08
1.36117e-08
1.17876e-08
1.62231e-08
1.93097e-08
1.59307e-08
1.72244e-08
2.14423e-08
2.32536e-08
1.98587e-08
2.25759e-08
1.97644e-08
2.22887e-08
1.81673e-08
3.33511e-08
1.51722e-08
1.37873e-08
2.73312e-08
2.65779e-08
1.90477e-08
1.88057e-08
1.50905e-08
1.46635e-08
1.70102e-08
1.59323e-08
4.45777e-08
1.09935e-07
7.23182e-07
1.43724e-06
2.78068e-08
2.31689e-08
1.68686e-08
1.99485e-08
2.06689e-08
2.14016e-08
2.66648e-08
2.28509e-08
2.44227e-08
2.10201e-08
1.0809e-06
1.33385e-06
2.56641e-08
2.2125e-08
1.4883e-06
1.71789e-06
1.30393e-06
4.24659e-07
1.794e-08
2.2653e-08
2.2172e-08
2.11258e-08
1.76567e-08
1.83166e-08
1.80612e-08
1.93214e-08
2.48049e-08
2.8172e-08
4.77926e-08
3.03253e-08
1.06644e-07
2.20954e-07
4.14443e-08
2.7208e-08
2.32623e-08
2.32218e-08
2.6067e-08
2.25506e-08
1.83303e-08
1.66202e-08
1.69001e-08
1.75128e-08
2.9178e-08
3.17337e-08
1.62832e-08
1.66812e-08
1.56772e-06
2.07869e-06
2.27308e-08
2.04063e-08
2.06092e-08
1.71832e-08
2.43315e-08
2.76464e-08
2.49505e-06
2.6281e-06
2.002e-08
1.93483e-08
1.32969e-08
1.57123e-08
2.66415e-08
2.69199e-08
6.65673e-08
4.08211e-08
1.91173e-08
1.59741e-08
1.55256e-07
9.04677e-08
2.77679e-08
2.71101e-08
1.6206e-08
1.6592e-08
1.82371e-08
1.85097e-08
3.12168e-08
2.97649e-08
5.31655e-07
7.32526e-07
1.51635e-08
1.56406e-08
4.12587e-08
6.05961e-08
1.90573e-08
2.20116e-08
3.25316e-08
2.97903e-08
2.79433e-08
3.02065e-08
2.13998e-08
3.04768e-08
1.90883e-08
1.79681e-08
1.80058e-08
1.91134e-08
2.95314e-08
2.64471e-08
1.7323e-08
1.64928e-08
2.59384e-08
2.15987e-08
1.29354e-08
1.15966e-08
2.56935e-08
2.04745e-08
1.02242e-07
5.92275e-08
1.82904e-08
1.87906e-08
2.57909e-08
2.33736e-08
1.3374e-08
1.2253e-08
8.24647e-07
1.15172e-06
3.00416e-08
3.21384e-08
1.62785e-08
1.48161e-08
2.15118e-07
8.76565e-08
1.3322e-08
1.39917e-08
1.30639e-06
1.46946e-06
2.50037e-06
2.50301e-06
1.89133e-06
1.99542e-06
2.4509e-06
2.47634e-06
1.92421e-08
2.10079e-08
2.859e-08
2.89692e-08
2.33452e-08
2.51791e-08
1.54884e-06
1.45228e-06
2.27679e-06
1.90872e-06
1.77672e-06
1.61718e-06
1.66877e-06
1.46489e-06
1.67842e-06
1.37591e-06
7.33232e-07
1.49607e-06
1.00385e-06
1.69377e-06
1.51497e-06
1.74175e-06
1.95718e-06
1.66643e-06
1.42695e-06
6.30365e-08
1.65797e-06
1.47513e-07
1.44638e-06
3.2029e-08
1.76411e-06
1.25706e-06
1.56507e-06
1.75704e-06
1.41108e-06
1.45892e-06
1.77563e-06
1.92531e-06
1.57251e-06
1.50747e-06
4.91072e-08
4.89838e-08
4.87483e-08
4.84239e-08
4.80311e-08
4.75883e-08
4.71113e-08
4.66137e-08
4.61071e-08
4.56009e-08
4.5103e-08
4.46196e-08
4.41556e-08
4.37147e-08
4.32998e-08
4.29129e-08
4.25552e-08
4.22277e-08
4.19307e-08
4.16644e-08
4.14288e-08
4.12236e-08
4.10486e-08
4.09034e-08
4.07877e-08
4.07012e-08
4.06436e-08
4.06149e-08
4.91046e-08
4.89811e-08
4.87457e-08
4.84212e-08
4.80285e-08
4.75857e-08
4.71087e-08
4.66112e-08
4.61046e-08
4.55984e-08
4.51006e-08
4.46172e-08
4.41532e-08
4.37124e-08
4.32976e-08
4.29107e-08
4.25531e-08
4.22256e-08
4.19286e-08
4.16624e-08
4.14268e-08
4.12216e-08
4.10466e-08
4.09014e-08
4.07857e-08
4.06992e-08
4.06417e-08
4.06129e-08
4.90993e-08
4.89758e-08
4.87404e-08
4.84159e-08
4.80232e-08
4.75805e-08
4.71036e-08
4.66061e-08
4.60996e-08
4.55935e-08
4.50958e-08
4.46125e-08
4.41486e-08
4.37079e-08
4.32931e-08
4.29063e-08
4.25487e-08
4.22213e-08
4.19244e-08
4.16582e-08
4.14227e-08
4.12176e-08
4.10426e-08
4.08974e-08
4.07817e-08
4.06953e-08
4.06377e-08
4.0609e-08
4.90913e-08
4.89678e-08
4.87324e-08
4.8408e-08
4.80154e-08
4.75727e-08
4.70959e-08
4.65985e-08
4.60921e-08
4.55862e-08
4.50886e-08
4.46054e-08
4.41417e-08
4.37011e-08
4.32864e-08
4.28997e-08
4.25423e-08
4.22149e-08
4.19181e-08
4.1652e-08
4.14166e-08
4.12115e-08
4.10366e-08
4.08915e-08
4.07758e-08
4.06894e-08
4.06319e-08
4.06032e-08
4.90807e-08
4.89572e-08
4.87218e-08
4.83974e-08
4.80049e-08
4.75623e-08
4.70856e-08
4.65884e-08
4.60822e-08
4.55765e-08
4.5079e-08
4.4596e-08
4.41324e-08
4.3692e-08
4.32775e-08
4.2891e-08
4.25337e-08
4.22065e-08
4.19098e-08
4.16438e-08
4.14084e-08
4.12034e-08
4.10286e-08
4.08835e-08
4.07679e-08
4.06815e-08
4.06241e-08
4.05954e-08
4.90675e-08
4.89439e-08
4.87085e-08
4.83842e-08
4.79918e-08
4.75493e-08
4.70728e-08
4.65758e-08
4.60698e-08
4.55643e-08
4.5067e-08
4.45842e-08
4.41209e-08
4.36807e-08
4.32664e-08
4.288e-08
4.25229e-08
4.21959e-08
4.18994e-08
4.16335e-08
4.13983e-08
4.11934e-08
4.10186e-08
4.08736e-08
4.07581e-08
4.06717e-08
4.06143e-08
4.05856e-08
4.90516e-08
4.8928e-08
4.86926e-08
4.83684e-08
4.79761e-08
4.75338e-08
4.70575e-08
4.65607e-08
4.60549e-08
4.55496e-08
4.50527e-08
4.45702e-08
4.41071e-08
4.36671e-08
4.32531e-08
4.2867e-08
4.251e-08
4.21832e-08
4.18869e-08
4.16212e-08
4.13861e-08
4.11814e-08
4.10067e-08
4.08618e-08
4.07464e-08
4.066e-08
4.06026e-08
4.0574e-08
4.90331e-08
4.89095e-08
4.86741e-08
4.835e-08
4.79578e-08
4.75157e-08
4.70396e-08
4.65431e-08
4.60376e-08
4.55326e-08
4.50359e-08
4.45538e-08
4.4091e-08
4.36513e-08
4.32376e-08
4.28517e-08
4.24951e-08
4.21685e-08
4.18724e-08
4.16069e-08
4.13719e-08
4.11674e-08
4.09928e-08
4.0848e-08
4.07327e-08
4.06464e-08
4.05891e-08
4.05604e-08
4.90121e-08
4.88883e-08
4.86529e-08
4.83289e-08
4.79369e-08
4.74951e-08
4.70192e-08
4.6523e-08
4.60179e-08
4.55132e-08
4.50169e-08
4.45351e-08
4.40726e-08
4.36333e-08
4.32199e-08
4.28344e-08
4.2478e-08
4.21517e-08
4.18558e-08
4.15905e-08
4.13558e-08
4.11514e-08
4.0977e-08
4.08324e-08
4.07171e-08
4.06309e-08
4.05736e-08
4.0545e-08
4.89884e-08
4.88646e-08
4.86292e-08
4.83053e-08
4.79135e-08
4.74719e-08
4.69964e-08
4.65005e-08
4.59957e-08
4.54914e-08
4.49955e-08
4.45141e-08
4.40521e-08
4.36131e-08
4.32001e-08
4.28149e-08
4.24589e-08
4.21328e-08
4.18373e-08
4.15722e-08
4.13377e-08
4.11335e-08
4.09593e-08
4.08148e-08
4.06996e-08
4.06136e-08
4.05563e-08
4.05277e-08
4.89621e-08
4.88382e-08
4.86029e-08
4.82791e-08
4.78875e-08
4.74462e-08
4.6971e-08
4.64755e-08
4.59711e-08
4.54673e-08
4.49718e-08
4.44909e-08
4.40293e-08
4.35908e-08
4.31781e-08
4.27933e-08
4.24377e-08
4.2112e-08
4.18167e-08
4.1552e-08
4.13177e-08
4.11138e-08
4.09397e-08
4.07954e-08
4.06803e-08
4.05943e-08
4.05372e-08
4.05086e-08
4.89334e-08
4.88094e-08
4.8574e-08
4.82504e-08
4.7859e-08
4.7418e-08
4.69432e-08
4.64481e-08
4.59442e-08
4.54408e-08
4.49459e-08
4.44654e-08
4.40043e-08
4.35663e-08
4.31541e-08
4.27697e-08
4.24145e-08
4.20892e-08
4.17942e-08
4.15298e-08
4.12958e-08
4.10921e-08
4.09183e-08
4.07741e-08
4.06592e-08
4.05733e-08
4.05162e-08
4.04877e-08
4.89021e-08
4.87779e-08
4.85426e-08
4.82191e-08
4.7828e-08
4.73873e-08
4.69129e-08
4.64183e-08
4.59149e-08
4.54121e-08
4.49176e-08
4.44377e-08
4.39771e-08
4.35396e-08
4.3128e-08
4.27441e-08
4.23893e-08
4.20644e-08
4.17698e-08
4.15057e-08
4.12721e-08
4.10686e-08
4.0895e-08
4.0751e-08
4.06363e-08
4.05505e-08
4.04935e-08
4.0465e-08
4.88683e-08
4.8744e-08
4.85088e-08
4.81854e-08
4.77945e-08
4.73542e-08
4.68802e-08
4.63861e-08
4.58832e-08
4.5381e-08
4.48871e-08
4.44078e-08
4.39478e-08
4.35109e-08
4.30998e-08
4.27164e-08
4.23621e-08
4.20376e-08
4.17435e-08
4.14798e-08
4.12465e-08
4.10433e-08
4.087e-08
4.07262e-08
4.06116e-08
4.05259e-08
4.0469e-08
4.04405e-08
4.88321e-08
4.87077e-08
4.84724e-08
4.81492e-08
4.77586e-08
4.73187e-08
4.68452e-08
4.63516e-08
4.58493e-08
4.53477e-08
4.48545e-08
4.43758e-08
4.39164e-08
4.34801e-08
4.30696e-08
4.26868e-08
4.2333e-08
4.2009e-08
4.17153e-08
4.1452e-08
4.12191e-08
4.10162e-08
4.08431e-08
4.06996e-08
4.05852e-08
4.04996e-08
4.04428e-08
4.04144e-08
4.87935e-08
4.86689e-08
4.84337e-08
4.81106e-08
4.77203e-08
4.72808e-08
4.68078e-08
4.63148e-08
4.58131e-08
4.53121e-08
4.48196e-08
4.43416e-08
4.38829e-08
4.34473e-08
4.30374e-08
4.26552e-08
4.23019e-08
4.19785e-08
4.16853e-08
4.14225e-08
4.11899e-08
4.09873e-08
4.08146e-08
4.06713e-08
4.0557e-08
4.04717e-08
4.04149e-08
4.03865e-08
4.87526e-08
4.86278e-08
4.83925e-08
4.80696e-08
4.76796e-08
4.72405e-08
4.67681e-08
4.62757e-08
4.57747e-08
4.52744e-08
4.47826e-08
4.43053e-08
4.38474e-08
4.34124e-08
4.30032e-08
4.26217e-08
4.22691e-08
4.19462e-08
4.16535e-08
4.13911e-08
4.1159e-08
4.09568e-08
4.07843e-08
4.06413e-08
4.05273e-08
4.04421e-08
4.03854e-08
4.03571e-08
4.87095e-08
4.85844e-08
4.83491e-08
4.80264e-08
4.76367e-08
4.7198e-08
4.67261e-08
4.62344e-08
4.5734e-08
4.52345e-08
4.47435e-08
4.4267e-08
4.38098e-08
4.33756e-08
4.29672e-08
4.25863e-08
4.22343e-08
4.19121e-08
4.162e-08
4.13581e-08
4.11264e-08
4.09246e-08
4.07525e-08
4.06097e-08
4.04959e-08
4.04108e-08
4.03543e-08
4.0326e-08
4.86642e-08
4.85389e-08
4.83035e-08
4.79809e-08
4.75915e-08
4.71533e-08
4.66819e-08
4.61908e-08
4.56913e-08
4.51926e-08
4.47023e-08
4.42266e-08
4.37703e-08
4.33369e-08
4.29292e-08
4.25491e-08
4.21978e-08
4.18762e-08
4.15847e-08
4.13233e-08
4.10921e-08
4.08907e-08
4.0719e-08
4.05765e-08
4.04629e-08
4.03781e-08
4.03216e-08
4.02934e-08
4.86169e-08
4.84912e-08
4.82557e-08
4.79332e-08
4.75441e-08
4.71063e-08
4.66356e-08
4.61452e-08
4.56464e-08
4.51485e-08
4.46591e-08
4.41843e-08
4.37289e-08
4.32964e-08
4.28895e-08
4.25101e-08
4.21596e-08
4.18387e-08
4.15478e-08
4.1287e-08
4.10562e-08
4.08553e-08
4.06839e-08
4.05418e-08
4.04285e-08
4.03438e-08
4.02875e-08
4.02593e-08
4.85677e-08
4.84416e-08
4.82059e-08
4.78834e-08
4.74946e-08
4.70573e-08
4.65872e-08
4.60975e-08
4.55995e-08
4.51025e-08
4.4614e-08
4.41401e-08
4.36855e-08
4.32539e-08
4.28479e-08
4.24694e-08
4.21197e-08
4.17995e-08
4.15092e-08
4.1249e-08
4.10188e-08
4.08184e-08
4.06474e-08
4.05055e-08
4.03925e-08
4.0308e-08
4.02518e-08
4.02238e-08
4.85167e-08
4.83901e-08
4.81542e-08
4.78317e-08
4.74431e-08
4.70063e-08
4.65367e-08
4.60477e-08
4.55506e-08
4.50544e-08
4.45669e-08
4.4094e-08
4.36404e-08
4.32097e-08
4.28046e-08
4.2427e-08
4.20781e-08
4.17586e-08
4.14691e-08
4.12095e-08
4.09799e-08
4.07799e-08
4.06094e-08
4.04679e-08
4.03552e-08
4.02709e-08
4.02148e-08
4.01869e-08
4.84642e-08
4.83369e-08
4.81006e-08
4.77781e-08
4.73897e-08
4.69533e-08
4.64843e-08
4.59961e-08
4.54997e-08
4.50045e-08
4.4518e-08
4.40461e-08
4.35935e-08
4.31638e-08
4.27597e-08
4.23829e-08
4.20349e-08
4.17163e-08
4.14274e-08
4.11686e-08
4.09395e-08
4.07401e-08
4.057e-08
4.04289e-08
4.03164e-08
4.02324e-08
4.01765e-08
4.01486e-08
4.84104e-08
4.82822e-08
4.80455e-08
4.77228e-08
4.73345e-08
4.68984e-08
4.643e-08
4.59425e-08
4.5447e-08
4.49528e-08
4.44672e-08
4.39964e-08
4.35448e-08
4.31162e-08
4.27131e-08
4.23373e-08
4.19902e-08
4.16724e-08
4.13843e-08
4.11262e-08
4.08977e-08
4.06989e-08
4.05292e-08
4.03885e-08
4.02764e-08
4.01925e-08
4.01368e-08
4.0109e-08
4.83554e-08
4.82262e-08
4.79888e-08
4.76659e-08
4.72776e-08
4.68418e-08
4.6374e-08
4.58872e-08
4.53926e-08
4.48993e-08
4.44148e-08
4.3945e-08
4.34945e-08
4.3067e-08
4.26649e-08
4.22901e-08
4.19439e-08
4.1627e-08
4.13398e-08
4.10824e-08
4.08546e-08
4.06563e-08
4.04872e-08
4.03469e-08
4.02351e-08
4.01515e-08
4.00959e-08
4.00682e-08
4.82996e-08
4.81692e-08
4.79309e-08
4.76075e-08
4.72192e-08
4.67836e-08
4.63162e-08
4.58302e-08
4.53364e-08
4.48441e-08
4.43606e-08
4.38919e-08
4.34426e-08
4.30162e-08
4.26152e-08
4.22415e-08
4.18963e-08
4.15803e-08
4.12939e-08
4.10373e-08
4.08102e-08
4.06125e-08
4.04439e-08
4.0304e-08
4.01925e-08
4.01092e-08
4.00538e-08
4.00262e-08
4.82433e-08
4.81113e-08
4.78719e-08
4.75479e-08
4.71593e-08
4.67239e-08
4.62569e-08
4.57715e-08
4.52786e-08
4.47873e-08
4.43049e-08
4.38373e-08
4.33892e-08
4.29639e-08
4.2564e-08
4.21914e-08
4.18473e-08
4.15323e-08
4.12468e-08
4.09909e-08
4.07646e-08
4.05675e-08
4.03994e-08
4.026e-08
4.01489e-08
4.00659e-08
4.00106e-08
3.99831e-08
4.81867e-08
4.80528e-08
4.78121e-08
4.74872e-08
4.70983e-08
4.66628e-08
4.61962e-08
4.57114e-08
4.52193e-08
4.47289e-08
4.42476e-08
4.37812e-08
4.33343e-08
4.29102e-08
4.25115e-08
4.214e-08
4.17969e-08
4.14829e-08
4.11984e-08
4.09434e-08
4.07178e-08
4.05214e-08
4.03538e-08
4.02149e-08
4.01042e-08
4.00214e-08
3.99664e-08
3.99389e-08
4.81303e-08
4.7994e-08
4.77516e-08
4.74257e-08
4.70361e-08
4.66005e-08
4.61341e-08
4.56498e-08
4.51585e-08
4.46691e-08
4.41889e-08
4.37237e-08
4.3278e-08
4.28551e-08
4.24576e-08
4.20873e-08
4.17454e-08
4.14324e-08
4.11488e-08
4.08947e-08
4.06699e-08
4.04742e-08
4.03072e-08
4.01688e-08
4.00584e-08
3.9976e-08
3.99211e-08
3.98938e-08
4.80744e-08
4.79353e-08
4.76908e-08
4.73634e-08
4.6973e-08
4.65372e-08
4.60709e-08
4.5587e-08
4.50964e-08
4.4608e-08
4.41289e-08
4.36648e-08
4.32203e-08
4.27987e-08
4.24025e-08
4.20334e-08
4.16926e-08
4.13808e-08
4.10982e-08
4.08449e-08
4.06209e-08
4.04259e-08
4.02596e-08
4.01217e-08
4.00118e-08
3.99296e-08
3.9875e-08
3.98477e-08
4.80194e-08
4.78769e-08
4.76299e-08
4.73008e-08
4.69093e-08
4.64728e-08
4.60065e-08
4.5523e-08
4.50331e-08
4.45456e-08
4.40675e-08
4.36047e-08
4.31615e-08
4.27412e-08
4.23462e-08
4.19784e-08
4.16388e-08
4.1328e-08
4.10465e-08
4.07942e-08
4.05711e-08
4.03768e-08
4.02111e-08
4.00737e-08
3.99642e-08
3.98824e-08
3.9828e-08
3.98008e-08
4.79657e-08
4.78192e-08
4.75692e-08
4.72379e-08
4.6845e-08
4.64078e-08
4.59412e-08
4.5458e-08
4.49687e-08
4.4482e-08
4.4005e-08
4.35434e-08
4.31014e-08
4.26825e-08
4.22889e-08
4.19223e-08
4.15839e-08
4.12743e-08
4.09939e-08
4.07426e-08
4.05203e-08
4.03268e-08
4.01618e-08
4.00249e-08
3.99159e-08
3.98344e-08
3.97801e-08
3.97531e-08
4.79137e-08
4.77625e-08
4.75089e-08
4.71749e-08
4.67803e-08
4.63421e-08
4.58752e-08
4.5392e-08
4.49032e-08
4.44173e-08
4.39414e-08
4.3481e-08
4.30403e-08
4.26227e-08
4.22304e-08
4.18652e-08
4.15281e-08
4.12197e-08
4.09403e-08
4.069e-08
4.04687e-08
4.0276e-08
4.01117e-08
3.99754e-08
3.98668e-08
3.97856e-08
3.97316e-08
3.97047e-08
4.78638e-08
4.77071e-08
4.74493e-08
4.71122e-08
4.67155e-08
4.6276e-08
4.58084e-08
4.53252e-08
4.48368e-08
4.43517e-08
4.38768e-08
4.34176e-08
4.29782e-08
4.2562e-08
4.21711e-08
4.18072e-08
4.14714e-08
4.11642e-08
4.0886e-08
4.06368e-08
4.04163e-08
4.02245e-08
4.00609e-08
3.99252e-08
3.9817e-08
3.97362e-08
3.96825e-08
3.96556e-08
4.78163e-08
4.76533e-08
4.73906e-08
4.70499e-08
4.66506e-08
4.62095e-08
4.57412e-08
4.52578e-08
4.47697e-08
4.42853e-08
4.38113e-08
4.33533e-08
4.29152e-08
4.25003e-08
4.21109e-08
4.17484e-08
4.14139e-08
4.1108e-08
4.0831e-08
4.05828e-08
4.03633e-08
4.01723e-08
4.00094e-08
3.98743e-08
3.97667e-08
3.96863e-08
3.96328e-08
3.9606e-08
4.77716e-08
4.76014e-08
4.73331e-08
4.69882e-08
4.6586e-08
4.61429e-08
4.56735e-08
4.51897e-08
4.47018e-08
4.4218e-08
4.3745e-08
4.32881e-08
4.28514e-08
4.24379e-08
4.20499e-08
4.16888e-08
4.13557e-08
4.10511e-08
4.07753e-08
4.05282e-08
4.03097e-08
4.01196e-08
3.99575e-08
3.9823e-08
3.97159e-08
3.96358e-08
3.95825e-08
3.9556e-08
4.77298e-08
4.75516e-08
4.72769e-08
4.69273e-08
4.65216e-08
4.60763e-08
4.56055e-08
4.51212e-08
4.46334e-08
4.41501e-08
4.3678e-08
4.32223e-08
4.27869e-08
4.23748e-08
4.19882e-08
4.16285e-08
4.12968e-08
4.09936e-08
4.0719e-08
4.04731e-08
4.02556e-08
4.00664e-08
3.9905e-08
3.97712e-08
3.96646e-08
3.95849e-08
3.95319e-08
3.95055e-08
4.76914e-08
4.7504e-08
4.72223e-08
4.68673e-08
4.64577e-08
4.60098e-08
4.55374e-08
4.50524e-08
4.45644e-08
4.40816e-08
4.36104e-08
4.31558e-08
4.27217e-08
4.2311e-08
4.19259e-08
4.15677e-08
4.12374e-08
4.09355e-08
4.06622e-08
4.04175e-08
4.02011e-08
4.00128e-08
3.98522e-08
3.97191e-08
3.9613e-08
3.95337e-08
3.9481e-08
3.94547e-08
4.76564e-08
4.7459e-08
4.71693e-08
4.68084e-08
4.63944e-08
4.59435e-08
4.54693e-08
4.49833e-08
4.44951e-08
4.40127e-08
4.35422e-08
4.30887e-08
4.26559e-08
4.22467e-08
4.18631e-08
4.15064e-08
4.11776e-08
4.08771e-08
4.06051e-08
4.03615e-08
4.01462e-08
3.99588e-08
3.97991e-08
3.96666e-08
3.95611e-08
3.94822e-08
3.94298e-08
3.94036e-08
4.76249e-08
4.74164e-08
4.71181e-08
4.67506e-08
4.63318e-08
4.58775e-08
4.54011e-08
4.4914e-08
4.44256e-08
4.39434e-08
4.34737e-08
4.30212e-08
4.25897e-08
4.2182e-08
4.17998e-08
4.14447e-08
4.11174e-08
4.08183e-08
4.05476e-08
4.03053e-08
4.0091e-08
3.99047e-08
3.97458e-08
3.9614e-08
3.9509e-08
3.94306e-08
3.93784e-08
3.93523e-08
1.65518e-07
4.46506e-08
2.34082e-08
6.83623e-08
1.68821e-06
2.52819e-06
2.91735e-08
1.594e-08
2.32346e-08
8.97553e-08
4.53583e-07
1.24616e-06
1.53022e-08
1.22969e-08
1.56685e-08
3.35434e-08
1.04638e-07
2.32625e-07
1.41399e-08
1.27588e-08
1.33319e-08
1.6413e-08
2.35148e-08
3.29787e-08
1.62962e-08
1.51918e-08
1.47668e-08
1.49134e-08
1.54734e-08
1.61877e-08
1.95716e-08
1.85501e-08
1.78161e-08
1.73007e-08
1.69339e-08
1.66948e-08
2.32139e-08
2.22614e-08
2.146e-08
2.07855e-08
2.02185e-08
1.9759e-08
2.68719e-08
2.59971e-08
2.52172e-08
2.45258e-08
2.39183e-08
2.33937e-08
3.03574e-08
2.95676e-08
2.88446e-08
2.81883e-08
2.75977e-08
2.70718e-08
3.35665e-08
3.28649e-08
3.22139e-08
3.16151e-08
3.1069e-08
3.05751e-08
3.64445e-08
3.58309e-08
3.52573e-08
3.47258e-08
3.42375e-08
3.37928e-08
3.89671e-08
3.84388e-08
3.7943e-08
3.74818e-08
3.70565e-08
3.66679e-08
4.113e-08
4.06825e-08
4.02618e-08
3.98697e-08
3.95076e-08
3.91766e-08
4.29423e-08
4.25699e-08
4.22195e-08
4.18929e-08
4.15914e-08
4.13161e-08
4.44218e-08
4.41179e-08
4.38322e-08
4.35661e-08
4.33209e-08
4.30976e-08
4.55922e-08
4.53499e-08
4.51225e-08
4.49113e-08
4.47174e-08
4.45416e-08
4.64805e-08
4.62929e-08
4.61174e-08
4.59551e-08
4.5807e-08
4.56737e-08
4.71158e-08
4.69761e-08
4.68461e-08
4.67269e-08
4.66191e-08
4.65233e-08
4.75277e-08
4.74294e-08
4.73389e-08
4.72569e-08
4.71841e-08
4.7121e-08
4.77454e-08
4.76824e-08
4.76256e-08
4.75756e-08
4.75328e-08
4.74977e-08
4.77973e-08
4.7764e-08
4.77356e-08
4.77125e-08
4.76951e-08
4.76836e-08
4.77099e-08
4.77013e-08
4.76965e-08
4.76958e-08
4.76995e-08
4.77077e-08
4.7597e-08
4.73765e-08
4.70688e-08
4.6694e-08
4.62699e-08
4.58119e-08
4.53331e-08
4.48447e-08
4.43558e-08
4.38738e-08
4.34048e-08
4.29534e-08
4.25232e-08
4.21169e-08
4.17363e-08
4.13827e-08
4.10569e-08
4.07592e-08
4.04899e-08
4.02488e-08
4.00357e-08
3.98503e-08
3.96923e-08
3.95612e-08
3.94568e-08
3.93788e-08
3.93269e-08
3.9301e-08
4.75726e-08
4.73392e-08
4.70212e-08
4.66386e-08
4.62088e-08
4.57467e-08
4.52653e-08
4.47754e-08
4.42859e-08
4.3804e-08
4.33357e-08
4.28853e-08
4.24564e-08
4.20515e-08
4.16725e-08
4.13204e-08
4.09962e-08
4.07e-08
4.04321e-08
4.01923e-08
3.99803e-08
3.97959e-08
3.96388e-08
3.95084e-08
3.94046e-08
3.9327e-08
3.92755e-08
3.92497e-08
4.75517e-08
4.73044e-08
4.69755e-08
4.65846e-08
4.61485e-08
4.56821e-08
4.51978e-08
4.47062e-08
4.4216e-08
4.37342e-08
4.32664e-08
4.28171e-08
4.23895e-08
4.19861e-08
4.16086e-08
4.12581e-08
4.09354e-08
4.06407e-08
4.03742e-08
4.01357e-08
3.99249e-08
3.97416e-08
3.95853e-08
3.94557e-08
3.93525e-08
3.92753e-08
3.92241e-08
3.91984e-08
4.75341e-08
4.7272e-08
4.69316e-08
4.65318e-08
4.60891e-08
4.5618e-08
4.51306e-08
4.46372e-08
4.41462e-08
4.36643e-08
4.31971e-08
4.27488e-08
4.23225e-08
4.19205e-08
4.15446e-08
4.11958e-08
4.08746e-08
4.05815e-08
4.03164e-08
4.00792e-08
3.98696e-08
3.96873e-08
3.95319e-08
3.94031e-08
3.93005e-08
3.92238e-08
3.91728e-08
3.91474e-08
4.75196e-08
4.7242e-08
4.68894e-08
4.64802e-08
4.60306e-08
4.55545e-08
4.50638e-08
4.45684e-08
4.40765e-08
4.35946e-08
4.31279e-08
4.26805e-08
4.22555e-08
4.1855e-08
4.14807e-08
4.11335e-08
4.0814e-08
4.05224e-08
4.02587e-08
4.00229e-08
3.98145e-08
3.96333e-08
3.94788e-08
3.93507e-08
3.92487e-08
3.91725e-08
3.91218e-08
3.90965e-08
4.7508e-08
4.72142e-08
4.68488e-08
4.64298e-08
4.59729e-08
4.54916e-08
4.49975e-08
4.45e-08
4.4007e-08
4.3525e-08
4.30588e-08
4.26124e-08
4.21887e-08
4.17897e-08
4.1417e-08
4.10714e-08
4.07535e-08
4.04635e-08
4.02013e-08
3.99668e-08
3.97596e-08
3.95795e-08
3.9426e-08
3.92987e-08
3.91973e-08
3.91215e-08
3.90712e-08
3.9046e-08
2.79881e-07
7.35404e-08
2.47546e-08
1.73311e-08
1.80585e-08
2.08784e-08
2.43126e-08
2.78343e-08
3.12069e-08
3.43124e-08
3.70926e-08
3.9523e-08
4.16e-08
4.33332e-08
4.47409e-08
4.58468e-08
4.66782e-08
4.72637e-08
4.76326e-08
4.78137e-08
4.78347e-08
4.77217e-08
3.7645e-07
1.10621e-07
3.51295e-08
2.10963e-08
2.01171e-08
2.23491e-08
2.5511e-08
2.88636e-08
3.21048e-08
3.50954e-08
3.77702e-08
4.01028e-08
4.20895e-08
4.374e-08
4.50729e-08
4.61121e-08
4.68845e-08
4.74185e-08
4.7743e-08
4.78864e-08
4.78757e-08
4.77364e-08
4.76316e-07
1.53229e-07
4.54057e-08
2.44749e-08
2.20619e-08
2.38227e-08
2.67452e-08
2.99332e-08
3.30395e-08
3.591e-08
3.84742e-08
4.07045e-08
4.2597e-08
4.41616e-08
4.5417e-08
4.63871e-08
4.70986e-08
4.75796e-08
4.78585e-08
4.7963e-08
4.79197e-08
4.77534e-08
4.41377e-07
1.51524e-07
4.735e-08
2.62011e-08
2.35751e-08
2.51792e-08
2.79609e-08
3.10161e-08
3.39964e-08
3.67471e-08
3.91985e-08
4.13236e-08
4.3119e-08
4.45951e-08
4.57708e-08
4.66699e-08
4.7319e-08
4.77457e-08
4.79778e-08
4.80427e-08
4.79662e-08
4.77724e-08
3.38187e-07
1.13544e-07
4.08115e-08
2.61094e-08
2.4594e-08
2.63829e-08
2.91344e-08
3.20965e-08
3.49644e-08
3.75991e-08
3.99375e-08
4.19556e-08
4.36519e-08
4.50376e-08
4.61318e-08
4.69585e-08
4.75439e-08
4.79153e-08
4.81e-08
4.81246e-08
4.80144e-08
4.77928e-08
1.96962e-07
6.81282e-08
3.23792e-08
2.52709e-08
2.53299e-08
2.74794e-08
3.02715e-08
3.317e-08
3.59373e-08
3.84599e-08
4.06857e-08
4.25961e-08
4.41919e-08
4.54858e-08
4.64975e-08
4.72508e-08
4.77717e-08
4.80872e-08
4.82239e-08
4.82079e-08
4.80637e-08
4.7814e-08
8.61841e-08
3.91667e-08
2.66178e-08
2.46705e-08
2.60374e-08
2.85423e-08
3.13926e-08
3.42395e-08
3.69122e-08
3.93249e-08
4.14385e-08
4.32407e-08
4.47354e-08
4.59367e-08
4.68651e-08
4.75444e-08
4.80005e-08
4.82597e-08
4.83484e-08
4.82916e-08
4.81133e-08
4.78356e-08
3.96983e-08
2.69119e-08
2.39014e-08
2.46447e-08
2.6861e-08
2.96275e-08
3.25167e-08
3.5309e-08
3.7887e-08
4.01902e-08
4.21915e-08
4.38852e-08
4.52785e-08
4.63871e-08
4.7232e-08
4.78373e-08
4.82285e-08
4.84316e-08
4.84722e-08
4.83748e-08
4.81626e-08
4.78571e-08
2.50811e-08
2.24958e-08
2.30664e-08
2.51252e-08
2.78353e-08
3.07591e-08
3.36537e-08
3.63798e-08
3.88593e-08
4.10515e-08
4.29403e-08
4.45255e-08
4.58176e-08
4.68337e-08
4.75955e-08
4.81272e-08
4.84539e-08
4.86013e-08
4.85943e-08
4.84567e-08
4.8211e-08
4.78779e-08
2.04766e-08
2.11897e-08
2.32482e-08
2.5966e-08
2.89432e-08
3.19384e-08
3.48037e-08
3.74496e-08
3.98249e-08
4.19042e-08
4.36801e-08
4.51573e-08
4.63489e-08
4.72734e-08
4.7953e-08
4.84119e-08
4.8675e-08
4.87675e-08
4.87135e-08
4.85364e-08
4.82577e-08
4.78976e-08
1.91255e-08
2.12273e-08
2.39961e-08
2.7049e-08
3.01512e-08
3.31534e-08
3.596e-08
3.85125e-08
4.07782e-08
4.27431e-08
4.44063e-08
4.57765e-08
4.68688e-08
4.77031e-08
4.8302e-08
4.86894e-08
4.88901e-08
4.89287e-08
4.88289e-08
4.8613e-08
4.83023e-08
4.79158e-08
1.91837e-08
2.19574e-08
2.50788e-08
2.82868e-08
3.1423e-08
3.43861e-08
3.71115e-08
3.95603e-08
4.17127e-08
4.35625e-08
4.5114e-08
4.63787e-08
4.73739e-08
4.812e-08
4.86399e-08
4.89577e-08
4.90977e-08
4.90839e-08
4.89394e-08
4.86861e-08
4.83441e-08
4.7932e-08
1.99348e-08
2.3064e-08
2.63525e-08
2.96107e-08
3.27231e-08
3.56165e-08
3.82454e-08
4.0584e-08
4.26211e-08
4.43565e-08
4.57982e-08
4.69601e-08
4.78607e-08
4.85212e-08
4.89647e-08
4.9215e-08
4.92963e-08
4.92319e-08
4.90443e-08
4.87547e-08
4.83827e-08
4.79461e-08
2.10513e-08
2.43659e-08
2.77188e-08
3.09662e-08
3.40199e-08
3.68249e-08
3.93486e-08
4.15741e-08
4.34965e-08
4.51196e-08
4.64545e-08
4.75169e-08
4.83262e-08
4.89043e-08
4.92742e-08
4.94598e-08
4.94846e-08
4.93717e-08
4.91428e-08
4.88186e-08
4.84179e-08
4.79578e-08
2.23412e-08
2.57483e-08
2.91087e-08
3.23111e-08
3.5287e-08
3.79943e-08
4.04095e-08
4.25222e-08
4.43322e-08
4.58467e-08
4.70788e-08
4.80458e-08
4.87678e-08
4.92671e-08
4.95669e-08
4.96907e-08
4.96618e-08
4.95026e-08
4.92344e-08
4.88772e-08
4.84492e-08
4.79668e-08
2.36904e-08
2.71383e-08
3.04751e-08
3.36149e-08
3.6504e-08
3.91105e-08
4.14179e-08
4.34209e-08
4.51228e-08
4.65335e-08
4.76678e-08
4.85441e-08
4.91834e-08
4.9608e-08
4.98414e-08
4.99067e-08
4.98269e-08
4.96239e-08
4.93187e-08
4.89303e-08
4.84765e-08
4.79732e-08
2.50349e-08
2.84912e-08
3.1787e-08
3.48558e-08
3.76558e-08
4.0163e-08
4.23662e-08
4.42644e-08
4.58638e-08
4.71764e-08
4.82186e-08
4.90096e-08
4.95711e-08
4.99256e-08
5.00965e-08
5.01069e-08
4.99793e-08
4.97354e-08
4.93952e-08
4.89777e-08
4.84998e-08
4.79769e-08
2.63385e-08
2.97787e-08
3.30237e-08
3.60192e-08
3.87319e-08
4.11439e-08
4.32487e-08
4.50485e-08
4.65521e-08
4.77732e-08
4.87294e-08
4.94409e-08
4.99299e-08
5.0219e-08
5.03318e-08
5.0291e-08
5.01189e-08
4.98367e-08
4.94641e-08
4.90194e-08
4.85191e-08
4.7978e-08
2.75648e-08
3.09797e-08
3.41713e-08
3.70953e-08
3.97253e-08
4.20484e-08
4.40619e-08
4.57706e-08
4.71856e-08
4.83221e-08
4.9199e-08
4.98371e-08
5.0259e-08
5.04878e-08
5.05467e-08
5.04586e-08
5.02453e-08
4.99278e-08
4.95252e-08
4.90555e-08
4.85345e-08
4.79766e-08
2.86971e-08
3.20825e-08
3.5222e-08
3.80789e-08
4.06325e-08
4.2874e-08
4.48038e-08
4.64294e-08
4.77634e-08
4.88227e-08
4.9627e-08
5.01979e-08
5.05584e-08
5.07319e-08
5.07415e-08
5.06099e-08
5.03589e-08
5.00089e-08
4.95789e-08
4.90861e-08
4.85462e-08
4.7973e-08
2.97273e-08
3.30824e-08
3.61725e-08
3.89679e-08
4.14522e-08
4.362e-08
4.54744e-08
4.70248e-08
4.82857e-08
4.92751e-08
5.00136e-08
5.05236e-08
5.08284e-08
5.09515e-08
5.09163e-08
5.07452e-08
5.04598e-08
5.00803e-08
4.96253e-08
4.91116e-08
4.85546e-08
4.79674e-08
3.06611e-08
3.39798e-08
3.70231e-08
3.97628e-08
4.21852e-08
4.42874e-08
4.60746e-08
4.7558e-08
4.87535e-08
4.96803e-08
5.03598e-08
5.0815e-08
5.10697e-08
5.11474e-08
5.10717e-08
5.0865e-08
5.05486e-08
5.01425e-08
4.96649e-08
4.91324e-08
4.85599e-08
4.79602e-08
3.14879e-08
3.47736e-08
3.77752e-08
4.04659e-08
4.2834e-08
4.48785e-08
4.66065e-08
4.80308e-08
4.91684e-08
5.00397e-08
5.06668e-08
5.10733e-08
5.12832e-08
5.13205e-08
5.12087e-08
5.09701e-08
5.0626e-08
5.0196e-08
4.96983e-08
4.9149e-08
4.85626e-08
4.79518e-08
3.22075e-08
3.5466e-08
3.84321e-08
4.10807e-08
4.34019e-08
4.53965e-08
4.70731e-08
4.84457e-08
4.95328e-08
5.03553e-08
5.09363e-08
5.12998e-08
5.14703e-08
5.14719e-08
5.1328e-08
5.10613e-08
5.06926e-08
5.02416e-08
4.97259e-08
4.91617e-08
4.85631e-08
4.79425e-08
3.28248e-08
3.6063e-08
3.89993e-08
4.16121e-08
4.38934e-08
4.58453e-08
4.74776e-08
4.88058e-08
4.98491e-08
5.06293e-08
5.11703e-08
5.14964e-08
5.16324e-08
5.16027e-08
5.14309e-08
5.11395e-08
5.07493e-08
5.02798e-08
4.97485e-08
4.91712e-08
4.85619e-08
4.79327e-08
3.33636e-08
3.65743e-08
3.94833e-08
4.20656e-08
4.43132e-08
4.6229e-08
4.7824e-08
4.91143e-08
5.01202e-08
5.08643e-08
5.13708e-08
5.16648e-08
5.17711e-08
5.17145e-08
5.15185e-08
5.12057e-08
5.0797e-08
5.03114e-08
4.97666e-08
4.91781e-08
4.85595e-08
4.79229e-08
3.38087e-08
3.70012e-08
3.98888e-08
4.24464e-08
4.46662e-08
4.65521e-08
4.81159e-08
4.93746e-08
5.03491e-08
5.10627e-08
5.15402e-08
5.18068e-08
5.1888e-08
5.18085e-08
5.1592e-08
5.1261e-08
5.08364e-08
5.03373e-08
4.97809e-08
4.91828e-08
4.85564e-08
4.79135e-08
3.41648e-08
3.73495e-08
4.02216e-08
4.27596e-08
4.49571e-08
4.68188e-08
4.83571e-08
4.95898e-08
5.05385e-08
5.12269e-08
5.16803e-08
5.19243e-08
5.19846e-08
5.1886e-08
5.16524e-08
5.13063e-08
5.08684e-08
5.03579e-08
4.9792e-08
4.91859e-08
4.85529e-08
4.79047e-08
3.44598e-08
3.76296e-08
4.0488e-08
4.30105e-08
4.51905e-08
4.7033e-08
4.85511e-08
4.97631e-08
5.06911e-08
5.13593e-08
5.17932e-08
5.2019e-08
5.20623e-08
5.19483e-08
5.17008e-08
5.13424e-08
5.08938e-08
5.03741e-08
4.98004e-08
4.91877e-08
4.85495e-08
4.78971e-08
3.46801e-08
3.78429e-08
4.06921e-08
4.32034e-08
4.53704e-08
4.71985e-08
4.87011e-08
4.98972e-08
5.08092e-08
5.14617e-08
5.18807e-08
5.20922e-08
5.21224e-08
5.19964e-08
5.17381e-08
5.13701e-08
5.09132e-08
5.03864e-08
4.98065e-08
4.91889e-08
4.85465e-08
4.78908e-08
3.48337e-08
3.79937e-08
4.08379e-08
4.33421e-08
4.55001e-08
4.7318e-08
4.88097e-08
4.99944e-08
5.08948e-08
5.1536e-08
5.1944e-08
5.21453e-08
5.21659e-08
5.20312e-08
5.17651e-08
5.13902e-08
5.09272e-08
5.03951e-08
4.98109e-08
4.91895e-08
4.85442e-08
4.78861e-08
3.49227e-08
3.80861e-08
4.09293e-08
4.34298e-08
4.55826e-08
4.73942e-08
4.88789e-08
5.00563e-08
5.09494e-08
5.15834e-08
5.19845e-08
5.21792e-08
5.21937e-08
5.20534e-08
5.17823e-08
5.1403e-08
5.09361e-08
5.04007e-08
4.98137e-08
4.919e-08
4.85427e-08
4.78831e-08
3.49559e-08
3.81257e-08
4.097e-08
4.34694e-08
4.56199e-08
4.74286e-08
4.89101e-08
5.00842e-08
5.09739e-08
5.16046e-08
5.20026e-08
5.21944e-08
5.22062e-08
5.20634e-08
5.17901e-08
5.14088e-08
5.09403e-08
5.04035e-08
4.98152e-08
4.91905e-08
4.85424e-08
4.78821e-08
4.74989e-08
4.71884e-08
4.68098e-08
4.63806e-08
4.59162e-08
4.54296e-08
4.49318e-08
4.44321e-08
4.39382e-08
4.34559e-08
4.29902e-08
4.25448e-08
4.21223e-08
4.17249e-08
4.13537e-08
4.10098e-08
4.06936e-08
4.04051e-08
4.01444e-08
3.99113e-08
3.97054e-08
3.95263e-08
3.93737e-08
3.92472e-08
3.91465e-08
3.90712e-08
3.90211e-08
3.89961e-08
4.74921e-08
4.71643e-08
4.67722e-08
4.63327e-08
4.58605e-08
4.53684e-08
4.48669e-08
4.4365e-08
4.38699e-08
4.33874e-08
4.29222e-08
4.24777e-08
4.20566e-08
4.16606e-08
4.12911e-08
4.09489e-08
4.06343e-08
4.03474e-08
4.00882e-08
3.98564e-08
3.96518e-08
3.94738e-08
3.93221e-08
3.91964e-08
3.90963e-08
3.90215e-08
3.89717e-08
3.89469e-08
4.74872e-08
4.71418e-08
4.67358e-08
4.62857e-08
4.58056e-08
4.53078e-08
4.48025e-08
4.42983e-08
4.38021e-08
4.33194e-08
4.28546e-08
4.24111e-08
4.19912e-08
4.15968e-08
4.1229e-08
4.08884e-08
4.05755e-08
4.02902e-08
4.00325e-08
3.98021e-08
3.95987e-08
3.94218e-08
3.92711e-08
3.91462e-08
3.90467e-08
3.89724e-08
3.89229e-08
3.88982e-08
4.74838e-08
4.71204e-08
4.67004e-08
4.62395e-08
4.57514e-08
4.52478e-08
4.47387e-08
4.42322e-08
4.37348e-08
4.32519e-08
4.27876e-08
4.2345e-08
4.19265e-08
4.15336e-08
4.11674e-08
4.08285e-08
4.05172e-08
4.02336e-08
3.99774e-08
3.97484e-08
3.95462e-08
3.93705e-08
3.92207e-08
3.90966e-08
3.89978e-08
3.89239e-08
3.88748e-08
3.88503e-08
4.74815e-08
4.71e-08
4.66657e-08
4.61939e-08
4.56978e-08
4.51885e-08
4.46755e-08
4.41666e-08
4.36681e-08
4.3185e-08
4.27212e-08
4.22796e-08
4.18624e-08
4.1471e-08
4.11065e-08
4.07693e-08
4.04597e-08
4.01777e-08
3.9923e-08
3.96954e-08
3.94945e-08
3.93199e-08
3.91711e-08
3.90478e-08
3.89495e-08
3.88762e-08
3.88274e-08
3.8803e-08
4.74799e-08
4.70803e-08
4.66318e-08
4.6149e-08
4.56448e-08
4.51298e-08
4.4613e-08
4.41017e-08
4.36021e-08
4.31188e-08
4.26555e-08
4.22149e-08
4.1799e-08
4.14092e-08
4.10464e-08
4.07109e-08
4.0403e-08
4.01226e-08
3.98695e-08
3.96433e-08
3.94436e-08
3.92701e-08
3.91223e-08
3.89997e-08
3.89022e-08
3.88293e-08
3.87808e-08
3.87566e-08
4.74788e-08
4.70609e-08
4.65982e-08
4.61047e-08
4.55924e-08
4.50717e-08
4.45511e-08
4.40376e-08
4.35369e-08
4.30534e-08
4.25906e-08
4.21511e-08
4.17365e-08
4.13483e-08
4.09871e-08
4.06534e-08
4.03472e-08
4.00684e-08
3.98168e-08
3.9592e-08
3.93936e-08
3.92212e-08
3.90743e-08
3.89526e-08
3.88557e-08
3.87832e-08
3.87351e-08
3.8711e-08
4.74776e-08
4.70418e-08
4.6565e-08
4.60607e-08
4.55406e-08
4.50143e-08
4.44899e-08
4.39742e-08
4.34725e-08
4.29889e-08
4.25267e-08
4.20882e-08
4.1675e-08
4.12884e-08
4.09289e-08
4.05969e-08
4.02924e-08
4.00153e-08
3.97652e-08
3.95418e-08
3.93446e-08
3.91733e-08
3.90274e-08
3.89065e-08
3.88102e-08
3.87382e-08
3.86904e-08
3.86665e-08
4.74761e-08
4.70225e-08
4.65319e-08
4.60172e-08
4.54893e-08
4.49575e-08
4.44296e-08
4.39118e-08
4.34091e-08
4.29254e-08
4.24638e-08
4.20264e-08
4.16146e-08
4.12296e-08
4.08718e-08
4.05415e-08
4.02387e-08
3.99632e-08
3.97146e-08
3.94926e-08
3.92967e-08
3.91265e-08
3.89815e-08
3.88614e-08
3.87657e-08
3.86942e-08
3.86467e-08
3.8623e-08
4.7474e-08
4.7003e-08
4.64989e-08
4.59739e-08
4.54385e-08
4.49014e-08
4.43701e-08
4.38503e-08
4.33467e-08
4.28631e-08
4.24021e-08
4.19658e-08
4.15554e-08
4.1172e-08
4.08159e-08
4.04873e-08
4.01862e-08
3.99123e-08
3.96653e-08
3.94446e-08
3.925e-08
3.90809e-08
3.89368e-08
3.88175e-08
3.87224e-08
3.86514e-08
3.86042e-08
3.85806e-08
4.74709e-08
4.69831e-08
4.64658e-08
4.59309e-08
4.53882e-08
4.48462e-08
4.43115e-08
4.37898e-08
4.32855e-08
4.28019e-08
4.23417e-08
4.19064e-08
4.14976e-08
4.11157e-08
4.07613e-08
4.04345e-08
4.01351e-08
3.98627e-08
3.96172e-08
3.93979e-08
3.92045e-08
3.90365e-08
3.88933e-08
3.87747e-08
3.86803e-08
3.86098e-08
3.85628e-08
3.85394e-08
4.74666e-08
4.69625e-08
4.64326e-08
4.58882e-08
4.53386e-08
4.47917e-08
4.4254e-08
4.37306e-08
4.32256e-08
4.27422e-08
4.22826e-08
4.18486e-08
4.14411e-08
4.10609e-08
4.07082e-08
4.03831e-08
4.00853e-08
3.98146e-08
3.95705e-08
3.93526e-08
3.91604e-08
3.89934e-08
3.88512e-08
3.87333e-08
3.86395e-08
3.85694e-08
3.85228e-08
3.84995e-08
4.74609e-08
4.69412e-08
4.63993e-08
4.58458e-08
4.52896e-08
4.47382e-08
4.41975e-08
4.36726e-08
4.3167e-08
4.26838e-08
4.22251e-08
4.17922e-08
4.13862e-08
4.10076e-08
4.06566e-08
4.03332e-08
4.00371e-08
3.97679e-08
3.95253e-08
3.93087e-08
3.91177e-08
3.89517e-08
3.88104e-08
3.86933e-08
3.86001e-08
3.85304e-08
3.84841e-08
3.8461e-08
4.74537e-08
4.69191e-08
4.63658e-08
4.58037e-08
4.52413e-08
4.46856e-08
4.41423e-08
4.3616e-08
4.311e-08
4.26271e-08
4.21692e-08
4.17376e-08
4.1333e-08
4.09561e-08
4.06067e-08
4.02849e-08
3.99904e-08
3.97228e-08
3.94816e-08
3.92663e-08
3.90764e-08
3.89115e-08
3.87711e-08
3.86547e-08
3.85621e-08
3.84928e-08
3.84468e-08
3.84238e-08
4.74449e-08
4.68963e-08
4.63321e-08
4.5762e-08
4.51938e-08
4.46342e-08
4.40885e-08
4.35609e-08
4.30546e-08
4.25721e-08
4.21151e-08
4.16847e-08
4.12816e-08
4.09063e-08
4.05586e-08
4.02384e-08
3.99455e-08
3.96794e-08
3.94395e-08
3.92255e-08
3.90368e-08
3.88729e-08
3.87333e-08
3.86176e-08
3.85255e-08
3.84567e-08
3.8411e-08
3.83881e-08
4.74345e-08
4.68727e-08
4.62984e-08
4.57208e-08
4.51473e-08
4.45841e-08
4.40362e-08
4.35075e-08
4.30011e-08
4.2519e-08
4.20629e-08
4.16338e-08
4.12322e-08
4.08583e-08
4.05123e-08
4.01937e-08
3.99024e-08
3.96377e-08
3.93992e-08
3.91865e-08
3.89988e-08
3.88359e-08
3.86971e-08
3.85821e-08
3.84906e-08
3.84222e-08
3.83767e-08
3.8354e-08
4.74225e-08
4.68484e-08
4.62648e-08
4.56802e-08
4.51018e-08
4.45353e-08
4.39855e-08
4.3456e-08
4.29494e-08
4.24679e-08
4.20127e-08
4.15849e-08
4.11847e-08
4.08124e-08
4.0468e-08
4.0151e-08
3.98611e-08
3.95979e-08
3.93607e-08
3.91492e-08
3.89626e-08
3.88006e-08
3.86626e-08
3.85483e-08
3.84573e-08
3.83893e-08
3.8344e-08
3.83215e-08
4.74091e-08
4.68236e-08
4.62314e-08
4.56404e-08
4.50576e-08
4.44882e-08
4.39367e-08
4.34064e-08
4.28999e-08
4.24189e-08
4.19647e-08
4.15381e-08
4.11394e-08
4.07687e-08
4.04257e-08
4.01103e-08
3.98219e-08
3.956e-08
3.93241e-08
3.91137e-08
3.89282e-08
3.8767e-08
3.86298e-08
3.85161e-08
3.84256e-08
3.8358e-08
3.8313e-08
3.82906e-08
4.73943e-08
4.67985e-08
4.61984e-08
4.56017e-08
4.50147e-08
4.44428e-08
4.38898e-08
4.33589e-08
4.28525e-08
4.23722e-08
4.1919e-08
4.14937e-08
4.10964e-08
4.07271e-08
4.03857e-08
4.00717e-08
3.97847e-08
3.95241e-08
3.92895e-08
3.90801e-08
3.88956e-08
3.87353e-08
3.85988e-08
3.84858e-08
3.83957e-08
3.83284e-08
3.82837e-08
3.82614e-08
4.73785e-08
4.67732e-08
4.6166e-08
4.5564e-08
4.49735e-08
4.43993e-08
4.3845e-08
4.33138e-08
4.28076e-08
4.23279e-08
4.18758e-08
4.14516e-08
4.10557e-08
4.06879e-08
4.03479e-08
4.00353e-08
3.97496e-08
3.94903e-08
3.92568e-08
3.90485e-08
3.88649e-08
3.87055e-08
3.85697e-08
3.84572e-08
3.83676e-08
3.83007e-08
3.82562e-08
3.8234e-08
4.73619e-08
4.67481e-08
4.61344e-08
4.55278e-08
4.49341e-08
4.43579e-08
4.38026e-08
4.32711e-08
4.27652e-08
4.22862e-08
4.18351e-08
4.14121e-08
4.10175e-08
4.0651e-08
4.03124e-08
4.00012e-08
3.97168e-08
3.94587e-08
3.92263e-08
3.9019e-08
3.88363e-08
3.86776e-08
3.85425e-08
3.84305e-08
3.83413e-08
3.82747e-08
3.82305e-08
3.82083e-08
4.73448e-08
4.67234e-08
4.61039e-08
4.54932e-08
4.48968e-08
4.43188e-08
4.37627e-08
4.3231e-08
4.27254e-08
4.22472e-08
4.17971e-08
4.13753e-08
4.09819e-08
4.06167e-08
4.02794e-08
3.99694e-08
3.96863e-08
3.94293e-08
3.91979e-08
3.89916e-08
3.88096e-08
3.86517e-08
3.85172e-08
3.84057e-08
3.8317e-08
3.82507e-08
3.82066e-08
3.81846e-08
4.73276e-08
4.66993e-08
4.60748e-08
4.54605e-08
4.48616e-08
4.42822e-08
4.37255e-08
4.31937e-08
4.26885e-08
4.2211e-08
4.17618e-08
4.13412e-08
4.0949e-08
4.05851e-08
4.02489e-08
3.99402e-08
3.96581e-08
3.94022e-08
3.91718e-08
3.89663e-08
3.87851e-08
3.86278e-08
3.84939e-08
3.83829e-08
3.82945e-08
3.82285e-08
3.81846e-08
3.81627e-08
4.73105e-08
4.66763e-08
4.60474e-08
4.543e-08
4.4829e-08
4.42484e-08
4.36911e-08
4.31593e-08
4.26546e-08
4.21778e-08
4.17295e-08
4.13099e-08
4.09188e-08
4.0556e-08
4.02211e-08
3.99134e-08
3.96324e-08
3.93774e-08
3.91479e-08
3.89432e-08
3.87627e-08
3.8606e-08
3.84726e-08
3.83621e-08
3.82741e-08
3.82083e-08
3.81646e-08
3.81427e-08
4.7294e-08
4.66546e-08
4.60219e-08
4.54018e-08
4.4799e-08
4.42174e-08
4.36598e-08
4.31281e-08
4.26237e-08
4.21476e-08
4.17002e-08
4.12816e-08
4.08915e-08
4.05298e-08
4.01959e-08
3.98892e-08
3.96091e-08
3.9355e-08
3.91263e-08
3.89223e-08
3.87425e-08
3.85864e-08
3.84535e-08
3.83433e-08
3.82556e-08
3.81901e-08
3.81465e-08
3.81247e-08
4.72784e-08
4.66346e-08
4.59986e-08
4.53762e-08
4.4772e-08
4.41896e-08
4.36316e-08
4.31e-08
4.25961e-08
4.21207e-08
4.1674e-08
4.12563e-08
4.08672e-08
4.05064e-08
4.01734e-08
3.98676e-08
3.95884e-08
3.93351e-08
3.91071e-08
3.89038e-08
3.87246e-08
3.85689e-08
3.84364e-08
3.83266e-08
3.82392e-08
3.81738e-08
3.81304e-08
3.81087e-08
4.7264e-08
4.66164e-08
4.59777e-08
4.53534e-08
4.4748e-08
4.41649e-08
4.36068e-08
4.30754e-08
4.25718e-08
4.2097e-08
4.16511e-08
4.12341e-08
4.08458e-08
4.04859e-08
4.01537e-08
3.98487e-08
3.95703e-08
3.93177e-08
3.90903e-08
3.88875e-08
3.87088e-08
3.85536e-08
3.84215e-08
3.8312e-08
3.82248e-08
3.81597e-08
3.81163e-08
3.80947e-08
4.72512e-08
4.66005e-08
4.59595e-08
4.53336e-08
4.47273e-08
4.41437e-08
4.35854e-08
4.30541e-08
4.2551e-08
4.20767e-08
4.16314e-08
4.12151e-08
4.08276e-08
4.04684e-08
4.01369e-08
3.98326e-08
3.95548e-08
3.93028e-08
3.90759e-08
3.88737e-08
3.86954e-08
3.85406e-08
3.84088e-08
3.82995e-08
3.82126e-08
3.81476e-08
3.81043e-08
3.80828e-08
4.72402e-08
4.6587e-08
4.59442e-08
4.53171e-08
4.471e-08
4.4126e-08
4.35676e-08
4.30365e-08
4.25337e-08
4.20598e-08
4.1615e-08
4.11993e-08
4.08124e-08
4.04538e-08
4.0123e-08
3.98192e-08
3.95419e-08
3.92904e-08
3.90641e-08
3.88622e-08
3.86843e-08
3.85298e-08
3.83982e-08
3.82892e-08
3.82024e-08
3.81375e-08
3.80944e-08
3.80729e-08
4.72313e-08
4.65762e-08
4.5932e-08
4.53039e-08
4.46962e-08
4.4112e-08
4.35535e-08
4.30225e-08
4.252e-08
4.20464e-08
4.16021e-08
4.11869e-08
4.08004e-08
4.04423e-08
4.01119e-08
3.98086e-08
3.95318e-08
3.92807e-08
3.90547e-08
3.88531e-08
3.86755e-08
3.85212e-08
3.83899e-08
3.8281e-08
3.81944e-08
3.81296e-08
3.80866e-08
3.80651e-08
4.72248e-08
4.65682e-08
4.5923e-08
4.52942e-08
4.46861e-08
4.41017e-08
4.35432e-08
4.30123e-08
4.25099e-08
4.20367e-08
4.15926e-08
4.11777e-08
4.07917e-08
4.04339e-08
4.01039e-08
3.98009e-08
3.95243e-08
3.92735e-08
3.90478e-08
3.88465e-08
3.86691e-08
3.8515e-08
3.83838e-08
3.82751e-08
3.81885e-08
3.81238e-08
3.80808e-08
3.80593e-08
4.72206e-08
4.65632e-08
4.59173e-08
4.52881e-08
4.46797e-08
4.40951e-08
4.35367e-08
4.30058e-08
4.25036e-08
4.20305e-08
4.15866e-08
4.1172e-08
4.07861e-08
4.04286e-08
4.00987e-08
3.9796e-08
3.95196e-08
3.9269e-08
3.90434e-08
3.88423e-08
3.8665e-08
3.8511e-08
3.83799e-08
3.82713e-08
3.81848e-08
3.81201e-08
3.80772e-08
3.80557e-08
4.72191e-08
4.65612e-08
4.5915e-08
4.52857e-08
4.46771e-08
4.40925e-08
4.3534e-08
4.30031e-08
4.2501e-08
4.20279e-08
4.15842e-08
4.11696e-08
4.07838e-08
4.04264e-08
4.00966e-08
3.9794e-08
3.95177e-08
3.92671e-08
3.90416e-08
3.88405e-08
3.86633e-08
3.85094e-08
3.83783e-08
3.82697e-08
3.81832e-08
3.81186e-08
3.80756e-08
3.80542e-08
4.77437e-08
4.78504e-08
4.78218e-08
4.76316e-08
4.72519e-08
4.66539e-08
4.58083e-08
4.46861e-08
4.32603e-08
4.15071e-08
3.9408e-08
3.69534e-08
3.41465e-08
3.10105e-08
2.76008e-08
2.40276e-08
2.05073e-08
1.7505e-08
1.62599e-08
2.15856e-08
6.1258e-08
2.87711e-07
4.77561e-08
4.78885e-08
4.78907e-08
4.77371e-08
4.74005e-08
4.68522e-08
4.60635e-08
4.50057e-08
4.36516e-08
4.19774e-08
3.99644e-08
3.76025e-08
3.48948e-08
3.18663e-08
2.85785e-08
2.51617e-08
2.18936e-08
1.94344e-08
1.97308e-08
3.07485e-08
9.2749e-08
3.3795e-07
4.7771e-08
4.79296e-08
4.79635e-08
4.78476e-08
4.75552e-08
4.70583e-08
4.63284e-08
4.53371e-08
4.40575e-08
4.24655e-08
4.05423e-08
3.82775e-08
3.56743e-08
3.27592e-08
2.95988e-08
2.63387e-08
2.33005e-08
2.12833e-08
2.28351e-08
3.97908e-08
1.37596e-07
4.95629e-07
4.77878e-08
4.79732e-08
4.80395e-08
4.79622e-08
4.77151e-08
4.72708e-08
4.66013e-08
4.56784e-08
4.44755e-08
4.29684e-08
4.1138e-08
3.89734e-08
3.64776e-08
3.36764e-08
3.0637e-08
2.75076e-08
2.4616e-08
2.27841e-08
2.46744e-08
4.27687e-08
1.43162e-07
4.80284e-07
4.78061e-08
4.80187e-08
4.81179e-08
4.80798e-08
4.78789e-08
4.74883e-08
4.68805e-08
4.60276e-08
4.49032e-08
4.34831e-08
4.17478e-08
3.96857e-08
3.7298e-08
3.46082e-08
3.16784e-08
2.86446e-08
2.58022e-08
2.38614e-08
2.49719e-08
3.82882e-08
1.11107e-07
3.79246e-07
4.78254e-08
4.80654e-08
4.81979e-08
4.81995e-08
4.80454e-08
4.77093e-08
4.71641e-08
4.63825e-08
4.5338e-08
4.40066e-08
4.23681e-08
4.04098e-08
3.81307e-08
3.55494e-08
3.27188e-08
2.97535e-08
2.68932e-08
2.46723e-08
2.45096e-08
3.14288e-08
6.8785e-08
2.25872e-07
4.78453e-08
4.81129e-08
4.82787e-08
4.83202e-08
4.82132e-08
4.79321e-08
4.74502e-08
4.67407e-08
4.57773e-08
4.45357e-08
4.29954e-08
4.1142e-08
3.89717e-08
3.64976e-08
3.37609e-08
3.08519e-08
2.79522e-08
2.54349e-08
2.4152e-08
2.64852e-08
4.1017e-08
1.01333e-07
4.78653e-08
4.81603e-08
4.83595e-08
4.8441e-08
4.83812e-08
4.81552e-08
4.77369e-08
4.70998e-08
4.62181e-08
4.50672e-08
4.36259e-08
4.18784e-08
3.98178e-08
3.74512e-08
3.48085e-08
3.19569e-08
2.90287e-08
2.62789e-08
2.42233e-08
2.4031e-08
2.88672e-08
4.87199e-08
4.78849e-08
4.82072e-08
4.84395e-08
4.85607e-08
4.85479e-08
4.83769e-08
4.80221e-08
4.74575e-08
4.66576e-08
4.55976e-08
4.42559e-08
4.26151e-08
4.06653e-08
3.84082e-08
3.58634e-08
3.30783e-08
3.01467e-08
2.72421e-08
2.46861e-08
2.31047e-08
2.38228e-08
2.99059e-08
4.79037e-08
4.82529e-08
4.85179e-08
4.86783e-08
4.87121e-08
4.85955e-08
4.83038e-08
4.78113e-08
4.70928e-08
4.61236e-08
4.48814e-08
4.33477e-08
4.15099e-08
3.93649e-08
3.69235e-08
3.42177e-08
3.13121e-08
2.8324e-08
2.54594e-08
2.30819e-08
2.18532e-08
2.30391e-08
4.79213e-08
4.82968e-08
4.85939e-08
4.87929e-08
4.88724e-08
4.88095e-08
4.85799e-08
4.81587e-08
4.75207e-08
4.66415e-08
4.54983e-08
4.40715e-08
4.23464e-08
4.03158e-08
3.79838e-08
3.537e-08
3.25181e-08
2.95074e-08
2.64731e-08
2.36416e-08
2.13965e-08
2.04297e-08
4.79373e-08
4.83384e-08
4.86668e-08
4.89034e-08
4.90277e-08
4.90173e-08
4.88486e-08
4.84972e-08
4.79384e-08
4.71478e-08
4.61023e-08
4.47815e-08
4.31689e-08
4.12543e-08
3.9036e-08
3.6525e-08
3.37498e-08
3.0764e-08
2.76592e-08
2.45844e-08
2.17846e-08
1.96834e-08
4.79514e-08
4.83773e-08
4.87359e-08
4.90091e-08
4.91767e-08
4.92173e-08
4.91079e-08
4.88246e-08
4.8343e-08
4.76389e-08
4.66892e-08
4.54726e-08
4.39714e-08
4.21727e-08
4.00709e-08
3.767e-08
3.49879e-08
3.20609e-08
2.89525e-08
2.57662e-08
2.26699e-08
1.99525e-08
4.79633e-08
4.8413e-08
4.88007e-08
4.9109e-08
4.93185e-08
4.94084e-08
4.93562e-08
4.91387e-08
4.87318e-08
4.81117e-08
4.72549e-08
4.61399e-08
4.47477e-08
4.30636e-08
4.10786e-08
3.87917e-08
3.62129e-08
3.33665e-08
3.02973e-08
2.70788e-08
2.38289e-08
2.07396e-08
4.79729e-08
4.84452e-08
4.88607e-08
4.92026e-08
4.94522e-08
4.95892e-08
4.95919e-08
4.94375e-08
4.91025e-08
4.8563e-08
4.77957e-08
4.67787e-08
4.54922e-08
4.39197e-08
4.20498e-08
3.98776e-08
3.74072e-08
3.46542e-08
3.16502e-08
2.84491e-08
2.51375e-08
2.18542e-08
4.79799e-08
4.84737e-08
4.89156e-08
4.92893e-08
4.9577e-08
4.97588e-08
4.98138e-08
4.97195e-08
4.94528e-08
4.89903e-08
4.83085e-08
4.73852e-08
4.61998e-08
4.47348e-08
4.29765e-08
4.09171e-08
3.85559e-08
3.59022e-08
3.29782e-08
2.98238e-08
2.65046e-08
2.31253e-08
4.79843e-08
4.84983e-08
4.8965e-08
4.93688e-08
4.96924e-08
4.99165e-08
5.00208e-08
4.99833e-08
4.97813e-08
4.93914e-08
4.87904e-08
4.79558e-08
4.68664e-08
4.55035e-08
4.38519e-08
4.19011e-08
3.9647e-08
3.70937e-08
3.42562e-08
3.11642e-08
2.78679e-08
2.44469e-08
4.79862e-08
4.8519e-08
4.90089e-08
4.94408e-08
4.97979e-08
5.00618e-08
5.02122e-08
5.02279e-08
5.00865e-08
4.97647e-08
4.92395e-08
4.84881e-08
4.74887e-08
4.62218e-08
4.46707e-08
4.28229e-08
4.06712e-08
3.82158e-08
3.54659e-08
3.24433e-08
2.91864e-08
2.57592e-08
4.79856e-08
4.85358e-08
4.90472e-08
4.95052e-08
4.98936e-08
5.01942e-08
5.03876e-08
5.04528e-08
5.03676e-08
5.01092e-08
4.96544e-08
4.89801e-08
4.80644e-08
4.68867e-08
4.54291e-08
4.36774e-08
4.16219e-08
3.92595e-08
3.65947e-08
3.36426e-08
3.04311e-08
2.70028e-08
4.79827e-08
4.85489e-08
4.90801e-08
4.95622e-08
4.99793e-08
5.03139e-08
5.05469e-08
5.06576e-08
5.06243e-08
5.04242e-08
5.00341e-08
4.94309e-08
4.8592e-08
4.74963e-08
4.61247e-08
4.44615e-08
4.24949e-08
4.02189e-08
3.76347e-08
3.47527e-08
3.15952e-08
2.82005e-08
4.79777e-08
4.85586e-08
4.91078e-08
4.96118e-08
5.00552e-08
5.04208e-08
5.069e-08
5.08424e-08
5.08565e-08
5.07097e-08
5.03787e-08
4.98402e-08
4.90713e-08
4.80501e-08
4.67566e-08
4.51737e-08
4.32878e-08
4.10908e-08
3.85809e-08
3.5765e-08
3.26614e-08
2.9304e-08
4.79709e-08
4.8565e-08
4.91305e-08
4.96544e-08
5.01216e-08
5.05154e-08
5.08174e-08
5.10076e-08
5.10646e-08
5.09659e-08
5.06883e-08
5.02082e-08
4.95023e-08
4.85482e-08
4.73249e-08
4.58139e-08
4.40005e-08
4.18742e-08
3.9431e-08
3.66749e-08
3.36211e-08
3.02997e-08
4.79627e-08
4.85685e-08
4.91488e-08
4.96905e-08
5.01791e-08
5.05982e-08
5.09297e-08
5.11538e-08
5.12493e-08
5.11937e-08
5.09639e-08
5.0536e-08
4.98863e-08
4.89918e-08
4.78307e-08
4.63836e-08
4.4634e-08
4.25701e-08
4.01856e-08
3.74822e-08
3.44718e-08
3.11798e-08
4.79534e-08
4.85697e-08
4.91629e-08
4.97205e-08
5.02282e-08
5.06698e-08
5.10275e-08
5.12817e-08
5.14114e-08
5.13942e-08
5.12066e-08
5.08249e-08
5.02248e-08
4.93827e-08
4.82763e-08
4.68849e-08
4.5191e-08
4.31812e-08
4.08478e-08
3.81903e-08
3.52186e-08
3.19552e-08
4.79433e-08
4.85689e-08
4.91736e-08
4.97451e-08
5.02696e-08
5.0731e-08
5.11117e-08
5.13925e-08
5.15522e-08
5.15685e-08
5.14181e-08
5.10766e-08
5.05198e-08
4.97233e-08
4.86642e-08
4.73209e-08
4.56749e-08
4.37115e-08
4.14217e-08
3.88039e-08
3.58674e-08
3.26373e-08
4.7933e-08
4.85666e-08
4.91812e-08
4.97649e-08
5.03039e-08
5.07825e-08
5.11833e-08
5.14871e-08
5.16729e-08
5.17183e-08
5.15999e-08
5.12933e-08
5.07736e-08
5.00163e-08
4.89976e-08
4.76953e-08
4.60898e-08
4.41654e-08
4.1912e-08
3.93271e-08
3.64191e-08
3.32123e-08
4.79228e-08
4.85632e-08
4.91863e-08
4.97804e-08
5.03319e-08
5.08253e-08
5.12433e-08
5.15667e-08
5.17748e-08
5.18451e-08
5.17541e-08
5.1477e-08
5.09889e-08
5.02647e-08
4.928e-08
4.80119e-08
4.64401e-08
4.45479e-08
4.23242e-08
3.97655e-08
3.68797e-08
3.36906e-08
4.79131e-08
4.85592e-08
4.91895e-08
4.97923e-08
5.03543e-08
5.08601e-08
5.12926e-08
5.16326e-08
5.18593e-08
5.19505e-08
5.18823e-08
5.16299e-08
5.11681e-08
5.04713e-08
4.95146e-08
4.82747e-08
4.67303e-08
4.48641e-08
4.26639e-08
4.01256e-08
3.72561e-08
3.40802e-08
4.79043e-08
4.8555e-08
4.91911e-08
4.98012e-08
5.03718e-08
5.08878e-08
5.13321e-08
5.16857e-08
5.19278e-08
5.2036e-08
5.19864e-08
5.17542e-08
5.13137e-08
5.0639e-08
4.9705e-08
4.84876e-08
4.6965e-08
4.51191e-08
4.29371e-08
4.04139e-08
3.75548e-08
3.43786e-08
4.78966e-08
4.8551e-08
4.91918e-08
4.98075e-08
5.0385e-08
5.0909e-08
5.13627e-08
5.1727e-08
5.19813e-08
5.21029e-08
5.20681e-08
5.18517e-08
5.14279e-08
5.07706e-08
4.98541e-08
4.86541e-08
4.71482e-08
4.53177e-08
4.31494e-08
4.06379e-08
3.77895e-08
3.46297e-08
4.78903e-08
4.85475e-08
4.91918e-08
4.98118e-08
5.03943e-08
5.09245e-08
5.13852e-08
5.17576e-08
5.20209e-08
5.21526e-08
5.21287e-08
5.19241e-08
5.15127e-08
5.08682e-08
4.99647e-08
4.87774e-08
4.72836e-08
4.54641e-08
4.33052e-08
4.0801e-08
3.79575e-08
3.47987e-08
4.78857e-08
4.85448e-08
4.91914e-08
4.98143e-08
5.04004e-08
5.09346e-08
5.14001e-08
5.1778e-08
5.20474e-08
5.21859e-08
5.21695e-08
5.19728e-08
5.15697e-08
5.09339e-08
5.0039e-08
4.886e-08
4.73741e-08
4.55616e-08
4.34084e-08
4.09078e-08
3.80649e-08
3.49019e-08
4.78829e-08
4.85431e-08
4.9191e-08
4.98154e-08
5.04033e-08
5.09398e-08
5.14079e-08
5.17887e-08
5.20615e-08
5.22037e-08
5.21912e-08
5.19988e-08
5.16002e-08
5.09688e-08
5.00785e-08
4.89039e-08
4.7422e-08
4.5613e-08
4.34623e-08
4.09629e-08
3.81184e-08
3.49478e-08
3.9022e-08
3.90471e-08
3.90973e-08
3.91728e-08
3.92739e-08
3.94008e-08
3.95539e-08
3.97335e-08
3.994e-08
4.01739e-08
4.04354e-08
4.07246e-08
4.10418e-08
4.13866e-08
4.17587e-08
4.21571e-08
4.25805e-08
4.30268e-08
4.34932e-08
4.39761e-08
4.44704e-08
4.49702e-08
4.54676e-08
4.59534e-08
4.64165e-08
4.68435e-08
4.72192e-08
4.75259e-08
3.89725e-08
3.89975e-08
3.90474e-08
3.91224e-08
3.92229e-08
3.9349e-08
3.95011e-08
3.96797e-08
3.9885e-08
4.01175e-08
4.03775e-08
4.06652e-08
4.09807e-08
4.13239e-08
4.16943e-08
4.20913e-08
4.25134e-08
4.29587e-08
4.34247e-08
4.39077e-08
4.44031e-08
4.49051e-08
4.54061e-08
4.58973e-08
4.63679e-08
4.68051e-08
4.7194e-08
4.75174e-08
3.89236e-08
3.89484e-08
3.89979e-08
3.90725e-08
3.91723e-08
3.92977e-08
3.94489e-08
3.96263e-08
3.98304e-08
4.00615e-08
4.032e-08
4.06062e-08
4.092e-08
4.12616e-08
4.16304e-08
4.20258e-08
4.24466e-08
4.2891e-08
4.33565e-08
4.38398e-08
4.43363e-08
4.48404e-08
4.53452e-08
4.58419e-08
4.63202e-08
4.67678e-08
4.71702e-08
4.75108e-08
3.88753e-08
3.88999e-08
3.89492e-08
3.90233e-08
3.91224e-08
3.9247e-08
3.93972e-08
3.95736e-08
3.97764e-08
4.00062e-08
4.02632e-08
4.05477e-08
4.08599e-08
4.11998e-08
4.1567e-08
4.19609e-08
4.23804e-08
4.28238e-08
4.32889e-08
4.37723e-08
4.42699e-08
4.47764e-08
4.52849e-08
4.57872e-08
4.62734e-08
4.67314e-08
4.71476e-08
4.75058e-08
3.88277e-08
3.88521e-08
3.89011e-08
3.89747e-08
3.90732e-08
3.9197e-08
3.93463e-08
3.95215e-08
3.97231e-08
3.99515e-08
4.0207e-08
4.04899e-08
4.08005e-08
4.11386e-08
4.15042e-08
4.18965e-08
4.23147e-08
4.27572e-08
4.32217e-08
4.37054e-08
4.42041e-08
4.47128e-08
4.52251e-08
4.57331e-08
4.62272e-08
4.66959e-08
4.7126e-08
4.75019e-08
3.87808e-08
3.88051e-08
3.88537e-08
3.89269e-08
3.90248e-08
3.91478e-08
3.92961e-08
3.94703e-08
3.96706e-08
3.98976e-08
4.01516e-08
4.04329e-08
4.07417e-08
4.10782e-08
4.14421e-08
4.18329e-08
4.22497e-08
4.26912e-08
4.31553e-08
4.36391e-08
4.41389e-08
4.46499e-08
4.5166e-08
4.56796e-08
4.61816e-08
4.66611e-08
4.71051e-08
4.74989e-08
3.87348e-08
3.8759e-08
3.88073e-08
3.888e-08
3.89773e-08
3.90994e-08
3.92468e-08
3.94199e-08
3.9619e-08
3.98445e-08
4.0097e-08
4.03767e-08
4.06839e-08
4.10186e-08
4.13808e-08
4.17701e-08
4.21856e-08
4.2626e-08
4.30895e-08
4.35735e-08
4.40744e-08
4.45876e-08
4.51074e-08
4.56267e-08
4.61366e-08
4.66267e-08
4.70848e-08
4.74964e-08
3.86898e-08
3.87138e-08
3.87618e-08
3.8834e-08
3.89307e-08
3.9052e-08
3.91985e-08
3.93704e-08
3.95682e-08
3.97924e-08
4.00434e-08
4.03214e-08
4.06269e-08
4.096e-08
4.13205e-08
4.17082e-08
4.21223e-08
4.25617e-08
4.30247e-08
4.35087e-08
4.40106e-08
4.4526e-08
4.50495e-08
4.55743e-08
4.6092e-08
4.65928e-08
4.70647e-08
4.74941e-08
3.86458e-08
3.86696e-08
3.87173e-08
3.8789e-08
3.88851e-08
3.90057e-08
3.91512e-08
3.9322e-08
3.95186e-08
3.97414e-08
3.99908e-08
4.02673e-08
4.05711e-08
4.09024e-08
4.12612e-08
4.16473e-08
4.206e-08
4.24984e-08
4.29607e-08
4.34449e-08
4.39477e-08
4.44652e-08
4.49923e-08
4.55225e-08
4.60479e-08
4.6559e-08
4.70447e-08
4.74916e-08
3.86029e-08
3.86265e-08
3.86739e-08
3.87452e-08
3.88406e-08
3.89604e-08
3.9105e-08
3.92747e-08
3.947e-08
3.96915e-08
3.99394e-08
4.02142e-08
4.05163e-08
4.08459e-08
4.12031e-08
4.15876e-08
4.19989e-08
4.24361e-08
4.28978e-08
4.3382e-08
4.38857e-08
4.44052e-08
4.49357e-08
4.54712e-08
4.60041e-08
4.65254e-08
4.70245e-08
4.74887e-08
3.85611e-08
3.85846e-08
3.86317e-08
3.87025e-08
3.87973e-08
3.89163e-08
3.906e-08
3.92286e-08
3.94227e-08
3.96428e-08
3.98892e-08
4.01625e-08
4.04629e-08
4.07908e-08
4.11462e-08
4.15291e-08
4.1939e-08
4.23751e-08
4.28361e-08
4.33202e-08
4.38247e-08
4.43461e-08
4.48799e-08
4.54204e-08
4.59606e-08
4.64918e-08
4.7004e-08
4.74851e-08
3.85206e-08
3.85439e-08
3.85907e-08
3.86611e-08
3.87552e-08
3.88735e-08
3.90162e-08
3.91838e-08
3.93767e-08
3.95954e-08
3.98404e-08
4.0112e-08
4.04108e-08
4.0737e-08
4.10907e-08
4.1472e-08
4.18804e-08
4.23154e-08
4.27757e-08
4.32596e-08
4.37648e-08
4.42879e-08
4.48249e-08
4.53702e-08
4.59173e-08
4.64582e-08
4.6983e-08
4.74805e-08
3.84813e-08
3.85045e-08
3.8551e-08
3.86209e-08
3.87145e-08
3.8832e-08
3.89739e-08
3.91404e-08
3.93321e-08
3.95495e-08
3.9793e-08
4.00631e-08
4.03602e-08
4.06847e-08
4.10367e-08
4.14164e-08
4.18234e-08
4.22571e-08
4.27166e-08
4.32004e-08
4.37061e-08
4.42309e-08
4.47707e-08
4.53207e-08
4.58744e-08
4.64244e-08
4.69614e-08
4.74746e-08
3.84435e-08
3.84665e-08
3.85127e-08
3.85822e-08
3.86752e-08
3.8792e-08
3.8933e-08
3.90985e-08
3.9289e-08
3.95051e-08
3.97471e-08
4.00157e-08
4.03111e-08
4.0634e-08
4.09843e-08
4.13624e-08
4.17679e-08
4.22004e-08
4.26591e-08
4.31426e-08
4.36488e-08
4.4175e-08
4.47175e-08
4.52718e-08
4.58319e-08
4.63906e-08
4.69392e-08
4.74675e-08
3.84071e-08
3.843e-08
3.84759e-08
3.85449e-08
3.86374e-08
3.87535e-08
3.88935e-08
3.90581e-08
3.92474e-08
3.94622e-08
3.97029e-08
3.99699e-08
4.02638e-08
4.05849e-08
4.09337e-08
4.13101e-08
4.17141e-08
4.21454e-08
4.26032e-08
4.30863e-08
4.35929e-08
4.41204e-08
4.46654e-08
4.52237e-08
4.57897e-08
4.63566e-08
4.69162e-08
4.74588e-08
3.83721e-08
3.83949e-08
3.84406e-08
3.85092e-08
3.86011e-08
3.87165e-08
3.88557e-08
3.90192e-08
3.92075e-08
3.9421e-08
3.96603e-08
3.99259e-08
4.02182e-08
4.05377e-08
4.08848e-08
4.12596e-08
4.16622e-08
4.20923e-08
4.25492e-08
4.30318e-08
4.35386e-08
4.40672e-08
4.46145e-08
4.51765e-08
4.57479e-08
4.63226e-08
4.68926e-08
4.74486e-08
3.83388e-08
3.83614e-08
3.84068e-08
3.8475e-08
3.85664e-08
3.86811e-08
3.88195e-08
3.89821e-08
3.91693e-08
3.93816e-08
3.96196e-08
3.98837e-08
4.01745e-08
4.04924e-08
4.08379e-08
4.12111e-08
4.16123e-08
4.2041e-08
4.2497e-08
4.29791e-08
4.3486e-08
4.40156e-08
4.45649e-08
4.51302e-08
4.57068e-08
4.62886e-08
4.68682e-08
4.74369e-08
3.8307e-08
3.83296e-08
3.83747e-08
3.84425e-08
3.85334e-08
3.86474e-08
3.87851e-08
3.89468e-08
3.91329e-08
3.9344e-08
3.95807e-08
3.98434e-08
4.01327e-08
4.04491e-08
4.0793e-08
4.11647e-08
4.15644e-08
4.19919e-08
4.24469e-08
4.29284e-08
4.34353e-08
4.39657e-08
4.45168e-08
4.50852e-08
4.56664e-08
4.62547e-08
4.68433e-08
4.74238e-08
3.8277e-08
3.82994e-08
3.83442e-08
3.84117e-08
3.85021e-08
3.86155e-08
3.87524e-08
3.89132e-08
3.90984e-08
3.93084e-08
3.95438e-08
3.98051e-08
4.0093e-08
4.04079e-08
4.07503e-08
4.11205e-08
4.15187e-08
4.1945e-08
4.23989e-08
4.28799e-08
4.33867e-08
4.39176e-08
4.44703e-08
4.50414e-08
4.56268e-08
4.62212e-08
4.6818e-08
4.74093e-08
3.82486e-08
3.82709e-08
3.83155e-08
3.83827e-08
3.84725e-08
3.85854e-08
3.87216e-08
3.88816e-08
3.90657e-08
3.92747e-08
3.95089e-08
3.97689e-08
4.00554e-08
4.03689e-08
4.07098e-08
4.10786e-08
4.14754e-08
4.19004e-08
4.23533e-08
4.28336e-08
4.33402e-08
4.38717e-08
4.44256e-08
4.49992e-08
4.55884e-08
4.61882e-08
4.67925e-08
4.73937e-08
3.8222e-08
3.82442e-08
3.82886e-08
3.83554e-08
3.84449e-08
3.85571e-08
3.86927e-08
3.88518e-08
3.90351e-08
3.9243e-08
3.94761e-08
3.97349e-08
4.00201e-08
4.03322e-08
4.06717e-08
4.1039e-08
4.14345e-08
4.18583e-08
4.23102e-08
4.27898e-08
4.32961e-08
4.38279e-08
4.4383e-08
4.49586e-08
4.55512e-08
4.61559e-08
4.6767e-08
4.73771e-08
3.81973e-08
3.82194e-08
3.82636e-08
3.83301e-08
3.84191e-08
3.85308e-08
3.86657e-08
3.88241e-08
3.90065e-08
3.92135e-08
3.94455e-08
3.97032e-08
3.99871e-08
4.02978e-08
4.0636e-08
4.1002e-08
4.13962e-08
4.18188e-08
4.22697e-08
4.27485e-08
4.32546e-08
4.37865e-08
4.43425e-08
4.492e-08
4.55155e-08
4.61246e-08
4.67417e-08
4.73599e-08
3.81744e-08
3.81964e-08
3.82404e-08
3.83066e-08
3.83952e-08
3.85065e-08
3.86408e-08
3.87985e-08
3.89801e-08
3.91861e-08
3.94171e-08
3.96737e-08
3.99565e-08
4.0266e-08
4.06029e-08
4.09676e-08
4.13606e-08
4.1782e-08
4.22319e-08
4.271e-08
4.32156e-08
4.37477e-08
4.43044e-08
4.48835e-08
4.54816e-08
4.60945e-08
4.67169e-08
4.73423e-08
3.81534e-08
3.81753e-08
3.82191e-08
3.82851e-08
3.83733e-08
3.84841e-08
3.86179e-08
3.87749e-08
3.89558e-08
3.9161e-08
3.93911e-08
3.96466e-08
3.99283e-08
4.02367e-08
4.05724e-08
4.09359e-08
4.13277e-08
4.1748e-08
4.2197e-08
4.26744e-08
4.31796e-08
4.37116e-08
4.42689e-08
4.48493e-08
4.54496e-08
4.60658e-08
4.6693e-08
4.73247e-08
3.81343e-08
3.81561e-08
3.81998e-08
3.82655e-08
3.83534e-08
3.84638e-08
3.8597e-08
3.87535e-08
3.89337e-08
3.91381e-08
3.93674e-08
3.9622e-08
3.99027e-08
4.021e-08
4.05446e-08
4.0907e-08
4.12977e-08
4.1717e-08
4.21651e-08
4.26417e-08
4.31465e-08
4.36785e-08
4.42362e-08
4.48176e-08
4.54198e-08
4.6039e-08
4.66702e-08
4.73075e-08
3.81173e-08
3.8139e-08
3.81825e-08
3.8248e-08
3.83356e-08
3.84456e-08
3.85784e-08
3.87343e-08
3.89139e-08
3.91176e-08
3.93461e-08
3.95999e-08
3.98796e-08
4.0186e-08
4.05196e-08
4.0881e-08
4.12707e-08
4.1689e-08
4.21362e-08
4.26122e-08
4.31165e-08
4.36484e-08
4.42065e-08
4.47887e-08
4.53925e-08
4.60141e-08
4.66489e-08
4.72909e-08
3.81022e-08
3.81238e-08
3.81672e-08
3.82325e-08
3.83198e-08
3.84295e-08
3.85619e-08
3.87174e-08
3.88964e-08
3.90995e-08
3.93272e-08
3.95803e-08
3.98592e-08
4.01647e-08
4.04974e-08
4.08579e-08
4.12467e-08
4.16642e-08
4.21106e-08
4.25859e-08
4.30898e-08
4.36216e-08
4.41798e-08
4.47628e-08
4.53679e-08
4.59915e-08
4.66293e-08
4.72754e-08
3.80891e-08
3.81107e-08
3.8154e-08
3.82191e-08
3.83062e-08
3.84156e-08
3.85476e-08
3.87026e-08
3.88812e-08
3.90838e-08
3.93109e-08
3.95633e-08
3.98415e-08
4.01463e-08
4.04782e-08
4.08378e-08
4.12258e-08
4.16426e-08
4.20883e-08
4.25631e-08
4.30665e-08
4.35981e-08
4.41565e-08
4.474e-08
4.53461e-08
4.59715e-08
4.66117e-08
4.72612e-08
3.80781e-08
3.80996e-08
3.81428e-08
3.82078e-08
3.82947e-08
3.84038e-08
3.85355e-08
3.86902e-08
3.88684e-08
3.90705e-08
3.92971e-08
3.95489e-08
3.98266e-08
4.01307e-08
4.04619e-08
4.08209e-08
4.12082e-08
4.16243e-08
4.20694e-08
4.25436e-08
4.30468e-08
4.35781e-08
4.41366e-08
4.47205e-08
4.53275e-08
4.59542e-08
4.65964e-08
4.72487e-08
3.80691e-08
3.80906e-08
3.81337e-08
3.81986e-08
3.82853e-08
3.83943e-08
3.85257e-08
3.86801e-08
3.88579e-08
3.90597e-08
3.92859e-08
3.95373e-08
3.98144e-08
4.01179e-08
4.04486e-08
4.08071e-08
4.11938e-08
4.16093e-08
4.2054e-08
4.25278e-08
4.30306e-08
4.35617e-08
4.41203e-08
4.47045e-08
4.53121e-08
4.59399e-08
4.65837e-08
4.72381e-08
3.80622e-08
3.80837e-08
3.81268e-08
3.81915e-08
3.82781e-08
3.83869e-08
3.85182e-08
3.86724e-08
3.88499e-08
3.90514e-08
3.92773e-08
3.95283e-08
3.9805e-08
4.01082e-08
4.04384e-08
4.07964e-08
4.11827e-08
4.15978e-08
4.20421e-08
4.25155e-08
4.30181e-08
4.35491e-08
4.41076e-08
4.46921e-08
4.53002e-08
4.59287e-08
4.65736e-08
4.72297e-08
3.80574e-08
3.80789e-08
3.81219e-08
3.81866e-08
3.82731e-08
3.83818e-08
3.8513e-08
3.8667e-08
3.88444e-08
3.90456e-08
3.92713e-08
3.9522e-08
3.97985e-08
4.01013e-08
4.04313e-08
4.0789e-08
4.1175e-08
4.15898e-08
4.20337e-08
4.25069e-08
4.30093e-08
4.35402e-08
4.40988e-08
4.46833e-08
4.52917e-08
4.59208e-08
4.65665e-08
4.72236e-08
3.80548e-08
3.80762e-08
3.81192e-08
3.81838e-08
3.82703e-08
3.83789e-08
3.851e-08
3.86639e-08
3.88412e-08
3.90423e-08
3.92679e-08
3.95185e-08
3.97948e-08
4.00975e-08
4.04273e-08
4.07848e-08
4.11706e-08
4.15852e-08
4.2029e-08
4.25021e-08
4.30043e-08
4.35352e-08
4.40937e-08
4.46783e-08
4.52869e-08
4.59162e-08
4.65623e-08
4.72201e-08
2.56504e-06
1.77467e-06
6.60753e-08
2.15112e-08
3.76952e-08
1.34854e-07
1.26496e-06
4.63114e-07
9.10196e-08
2.25018e-08
1.42884e-08
2.38181e-08
2.41436e-07
1.0786e-07
3.36874e-08
1.52792e-08
1.15877e-08
1.37342e-08
3.36447e-08
2.3744e-08
1.63111e-08
1.31008e-08
1.23772e-08
1.3473e-08
1.62153e-08
1.54448e-08
1.48154e-08
1.46031e-08
1.49381e-08
1.59067e-08
1.66709e-08
1.68844e-08
1.72151e-08
1.76844e-08
1.83561e-08
1.92949e-08
1.97295e-08
2.01693e-08
2.07088e-08
2.13469e-08
2.2101e-08
2.29947e-08
2.33651e-08
2.38722e-08
2.44564e-08
2.51175e-08
2.58596e-08
2.66889e-08
2.70456e-08
2.75558e-08
2.8126e-08
2.87567e-08
2.94484e-08
3.02016e-08
3.05523e-08
3.1032e-08
3.15603e-08
3.21373e-08
3.27622e-08
3.34337e-08
3.37741e-08
3.42064e-08
3.46793e-08
3.51921e-08
3.57438e-08
3.63325e-08
3.66541e-08
3.70318e-08
3.74438e-08
3.78892e-08
3.83667e-08
3.88744e-08
3.91682e-08
3.94897e-08
3.98405e-08
4.02193e-08
4.06249e-08
4.10554e-08
4.13133e-08
4.15805e-08
4.18725e-08
4.2188e-08
4.25258e-08
4.28843e-08
4.31005e-08
4.3317e-08
4.35542e-08
4.38111e-08
4.40866e-08
4.43791e-08
4.455e-08
4.47201e-08
4.49075e-08
4.51112e-08
4.53302e-08
4.55633e-08
4.56874e-08
4.5816e-08
4.59588e-08
4.6115e-08
4.62837e-08
4.6464e-08
4.65418e-08
4.66338e-08
4.67373e-08
4.68517e-08
4.69763e-08
4.71102e-08
4.71438e-08
4.72039e-08
4.72733e-08
4.73514e-08
4.74377e-08
4.75315e-08
4.75242e-08
4.75571e-08
4.75972e-08
4.76443e-08
4.76978e-08
4.77573e-08
4.77134e-08
4.77231e-08
4.77386e-08
4.77594e-08
4.77853e-08
4.78158e-08
4.77402e-08
4.77307e-08
4.77255e-08
4.77245e-08
4.77275e-08
4.7734e-08
4.75365e-08
4.72461e-08
4.68833e-08
4.64662e-08
4.60105e-08
4.55299e-08
4.5036e-08
4.45384e-08
4.4045e-08
4.35623e-08
4.30954e-08
4.26481e-08
4.22235e-08
4.18236e-08
4.14499e-08
4.11034e-08
4.07847e-08
4.04938e-08
4.02309e-08
3.99957e-08
3.9788e-08
3.96073e-08
3.94533e-08
3.93256e-08
3.92239e-08
3.91479e-08
3.90974e-08
3.90722e-08
4.75496e-08
4.72751e-08
4.69247e-08
4.65171e-08
4.60685e-08
4.5593e-08
4.51024e-08
4.46069e-08
4.41145e-08
4.36319e-08
4.31645e-08
4.27163e-08
4.22903e-08
4.18889e-08
4.15137e-08
4.11656e-08
4.08452e-08
4.05528e-08
4.02885e-08
4.00519e-08
3.9843e-08
3.96612e-08
3.95063e-08
3.93779e-08
3.92756e-08
3.91991e-08
3.91483e-08
3.91229e-08
4.75655e-08
4.73061e-08
4.69676e-08
4.65691e-08
4.61273e-08
4.56566e-08
4.51693e-08
4.46756e-08
4.41841e-08
4.37016e-08
4.32337e-08
4.27845e-08
4.23573e-08
4.19544e-08
4.15776e-08
4.12279e-08
4.09059e-08
4.0612e-08
4.03462e-08
4.01084e-08
3.98982e-08
3.97154e-08
3.95596e-08
3.94304e-08
3.93275e-08
3.92506e-08
3.91994e-08
3.91739e-08
4.75844e-08
4.73393e-08
4.70121e-08
4.66223e-08
4.61869e-08
4.57208e-08
4.52365e-08
4.47446e-08
4.42539e-08
4.37714e-08
4.33029e-08
4.28527e-08
4.24242e-08
4.20199e-08
4.16415e-08
4.12902e-08
4.09667e-08
4.06713e-08
4.04041e-08
4.01649e-08
3.99536e-08
3.97698e-08
3.96131e-08
3.94831e-08
3.93796e-08
3.93023e-08
3.92508e-08
3.92252e-08
4.76064e-08
4.73748e-08
4.70583e-08
4.66766e-08
4.62473e-08
4.57854e-08
4.53039e-08
4.48137e-08
4.43236e-08
4.38411e-08
4.3372e-08
4.29208e-08
4.24911e-08
4.20853e-08
4.17054e-08
4.13525e-08
4.10275e-08
4.07306e-08
4.0462e-08
4.02216e-08
4.00091e-08
3.98242e-08
3.96666e-08
3.9536e-08
3.94319e-08
3.93541e-08
3.93024e-08
3.92765e-08
4.76316e-08
4.74128e-08
4.71062e-08
4.67322e-08
4.63085e-08
4.58506e-08
4.53716e-08
4.48828e-08
4.43933e-08
4.39107e-08
4.34409e-08
4.29887e-08
4.25577e-08
4.21505e-08
4.17691e-08
4.14147e-08
4.10881e-08
4.07898e-08
4.05198e-08
4.02781e-08
4.00645e-08
3.98787e-08
3.97202e-08
3.95888e-08
3.94842e-08
3.9406e-08
3.93539e-08
3.9328e-08
1.21509e-06
1.21504e-06
1.21493e-06
1.21476e-06
1.21454e-06
1.21426e-06
1.21393e-06
1.21355e-06
1.21312e-06
1.21264e-06
1.2121e-06
1.21152e-06
1.21089e-06
1.2102e-06
1.20946e-06
1.20866e-06
1.20779e-06
1.20682e-06
1.20575e-06
1.20454e-06
1.20319e-06
1.20167e-06
1.19998e-06
1.19819e-06
1.19642e-06
1.19495e-06
1.19428e-06
1.19526e-06
1.19931e-06
1.20869e-06
1.22683e-06
1.25893e-06
1.31242e-06
1.39794e-06
1.52798e-06
1.71161e-06
1.93757e-06
2.14543e-06
2.24523e-06
2.26097e-06
8.0803e-07
8.08006e-07
8.07958e-07
8.07886e-07
8.07792e-07
8.07675e-07
8.07537e-07
8.07379e-07
8.07203e-07
8.0701e-07
8.06801e-07
8.06578e-07
8.06339e-07
8.06083e-07
8.05806e-07
8.05499e-07
8.05148e-07
8.04733e-07
8.04227e-07
8.03593e-07
8.02793e-07
8.01789e-07
8.00555e-07
7.99105e-07
7.97526e-07
7.96037e-07
7.95089e-07
7.95497e-07
7.98663e-07
8.06906e-07
8.24e-07
8.55955e-07
9.11686e-07
1.00769e-06
1.16906e-06
1.43221e-06
1.81643e-06
2.16438e-06
2.16304e-06
1.80435e-06
6.34457e-08
6.34385e-08
6.3424e-08
6.34023e-08
6.33733e-08
6.33371e-08
6.32935e-08
6.32426e-08
6.31843e-08
6.31186e-08
6.30454e-08
6.29649e-08
6.28769e-08
6.27816e-08
6.26793e-08
6.25702e-08
6.24551e-08
6.23348e-08
6.22105e-08
6.20841e-08
6.19579e-08
6.18347e-08
6.1718e-08
6.16113e-08
6.15183e-08
6.14413e-08
6.13803e-08
6.133e-08
6.12756e-08
6.11879e-08
6.10325e-08
6.08263e-08
6.07489e-08
6.1173e-08
6.30752e-08
6.88728e-08
8.45755e-08
1.24194e-07
2.0954e-07
3.02337e-07
2.62702e-08
2.62674e-08
2.62619e-08
2.62535e-08
2.62424e-08
2.62285e-08
2.62118e-08
2.61922e-08
2.61699e-08
2.61447e-08
2.61166e-08
2.60858e-08
2.60521e-08
2.60156e-08
2.59764e-08
2.59346e-08
2.58905e-08
2.58445e-08
2.5797e-08
2.57489e-08
2.57013e-08
2.56555e-08
2.56134e-08
2.55773e-08
2.55496e-08
2.55332e-08
2.55304e-08
2.55426e-08
2.5568e-08
2.55975e-08
2.56099e-08
2.55714e-08
2.54462e-08
2.51805e-08
2.47889e-08
2.44751e-08
2.48323e-08
2.70714e-08
3.28583e-08
3.93971e-08
1.55716e-08
1.55705e-08
1.55685e-08
1.55654e-08
1.55613e-08
1.55562e-08
1.55501e-08
1.5543e-08
1.55348e-08
1.55257e-08
1.55156e-08
1.55045e-08
1.54924e-08
1.54793e-08
1.54652e-08
1.54502e-08
1.54342e-08
1.54173e-08
1.53995e-08
1.53811e-08
1.53624e-08
1.53438e-08
1.53263e-08
1.53111e-08
1.53004e-08
1.52974e-08
1.5307e-08
1.5336e-08
1.53942e-08
1.5494e-08
1.56481e-08
1.58634e-08
1.61285e-08
1.63947e-08
1.65743e-08
1.65857e-08
1.64456e-08
1.6331e-08
1.64825e-08
1.67257e-08
1.44545e-08
1.44539e-08
1.44525e-08
1.44505e-08
1.44479e-08
1.44446e-08
1.44406e-08
1.4436e-08
1.44307e-08
1.44248e-08
1.44183e-08
1.44111e-08
1.44033e-08
1.4395e-08
1.4386e-08
1.43764e-08
1.43662e-08
1.43554e-08
1.43441e-08
1.43323e-08
1.43203e-08
1.43084e-08
1.42971e-08
1.42873e-08
1.42807e-08
1.42796e-08
1.42877e-08
1.43106e-08
1.43567e-08
1.44378e-08
1.45693e-08
1.47677e-08
1.50438e-08
1.53883e-08
1.57551e-08
1.60673e-08
1.62638e-08
1.6356e-08
1.64284e-08
1.65424e-08
1.6839e-08
1.68383e-08
1.68369e-08
1.68348e-08
1.6832e-08
1.68285e-08
1.68243e-08
1.68195e-08
1.68139e-08
1.68077e-08
1.68008e-08
1.67933e-08
1.67851e-08
1.67763e-08
1.67669e-08
1.67569e-08
1.67464e-08
1.67353e-08
1.67238e-08
1.6712e-08
1.67002e-08
1.66885e-08
1.66777e-08
1.66685e-08
1.6662e-08
1.66603e-08
1.66662e-08
1.66836e-08
1.67187e-08
1.67799e-08
1.68788e-08
1.70292e-08
1.72444e-08
1.75292e-08
1.78689e-08
1.82257e-08
1.85547e-08
1.8837e-08
1.90974e-08
1.93826e-08
2.04269e-08
2.04261e-08
2.04244e-08
2.04219e-08
2.04185e-08
2.04144e-08
2.04094e-08
2.04035e-08
2.03969e-08
2.03895e-08
2.03812e-08
2.03722e-08
2.03624e-08
2.03519e-08
2.03406e-08
2.03287e-08
2.03161e-08
2.0303e-08
2.02895e-08
2.02758e-08
2.02621e-08
2.02488e-08
2.02365e-08
2.02259e-08
2.02182e-08
2.0215e-08
2.02187e-08
2.02325e-08
2.0261e-08
2.03104e-08
2.0389e-08
2.0507e-08
2.0675e-08
2.09006e-08
2.11821e-08
2.1505e-08
2.1847e-08
2.21928e-08
2.25464e-08
2.29291e-08
2.4337e-08
2.4336e-08
2.4334e-08
2.43309e-08
2.43269e-08
2.43219e-08
2.43159e-08
2.43089e-08
2.43008e-08
2.42919e-08
2.42819e-08
2.4271e-08
2.42592e-08
2.42465e-08
2.4233e-08
2.42186e-08
2.42036e-08
2.41879e-08
2.41718e-08
2.41554e-08
2.41391e-08
2.41233e-08
2.41086e-08
2.40957e-08
2.40859e-08
2.40806e-08
2.40819e-08
2.40926e-08
2.41163e-08
2.4158e-08
2.42238e-08
2.43213e-08
2.44585e-08
2.46422e-08
2.48751e-08
2.51537e-08
2.54688e-08
2.58126e-08
2.61842e-08
2.65914e-08
2.81891e-08
2.81879e-08
2.81855e-08
2.8182e-08
2.81772e-08
2.81713e-08
2.81642e-08
2.81559e-08
2.81464e-08
2.81358e-08
2.81241e-08
2.81112e-08
2.80972e-08
2.80822e-08
2.80662e-08
2.80493e-08
2.80315e-08
2.8013e-08
2.7994e-08
2.79747e-08
2.79555e-08
2.79368e-08
2.79192e-08
2.79036e-08
2.7891e-08
2.78829e-08
2.78812e-08
2.78883e-08
2.79074e-08
2.79425e-08
2.79985e-08
2.80809e-08
2.81961e-08
2.83496e-08
2.85453e-08
2.87835e-08
2.90621e-08
2.93776e-08
2.97292e-08
3.01193e-08
3.18039e-08
3.18025e-08
3.17998e-08
3.17956e-08
3.17902e-08
3.17833e-08
3.17751e-08
3.17655e-08
3.17546e-08
3.17423e-08
3.17287e-08
3.17139e-08
3.16978e-08
3.16804e-08
3.1662e-08
3.16424e-08
3.16219e-08
3.16005e-08
3.15786e-08
3.15562e-08
3.15339e-08
3.15121e-08
3.14913e-08
3.14725e-08
3.14566e-08
3.14451e-08
3.14397e-08
3.14426e-08
3.14565e-08
3.14847e-08
3.15313e-08
3.16006e-08
3.16976e-08
3.18267e-08
3.19917e-08
3.21945e-08
3.24354e-08
3.27137e-08
3.3029e-08
3.33821e-08
3.5093e-08
3.50915e-08
3.50884e-08
3.50837e-08
3.50775e-08
3.50697e-08
3.50604e-08
3.50496e-08
3.50372e-08
3.50234e-08
3.5008e-08
3.49912e-08
3.4973e-08
3.49534e-08
3.49325e-08
3.49104e-08
3.48871e-08
3.48629e-08
3.4838e-08
3.48126e-08
3.47871e-08
3.4762e-08
3.47379e-08
3.47156e-08
3.46961e-08
3.46806e-08
3.46709e-08
3.46688e-08
3.46767e-08
3.46974e-08
3.47343e-08
3.47908e-08
3.48709e-08
3.49782e-08
3.5116e-08
3.52865e-08
3.5491e-08
3.57299e-08
3.60033e-08
3.63113e-08
3.80152e-08
3.80135e-08
3.801e-08
3.80048e-08
3.79979e-08
3.79893e-08
3.7979e-08
3.7967e-08
3.79532e-08
3.79379e-08
3.79208e-08
3.79022e-08
3.78819e-08
3.78601e-08
3.78369e-08
3.78123e-08
3.77865e-08
3.77595e-08
3.77317e-08
3.77033e-08
3.76747e-08
3.76463e-08
3.76187e-08
3.75927e-08
3.75693e-08
3.75495e-08
3.7535e-08
3.75272e-08
3.75285e-08
3.75411e-08
3.75677e-08
3.76113e-08
3.7675e-08
3.77618e-08
3.78744e-08
3.80148e-08
3.81847e-08
3.83848e-08
3.86154e-08
3.88766e-08
4.05562e-08
4.05543e-08
4.05505e-08
4.05449e-08
4.05373e-08
4.05279e-08
4.05166e-08
4.05035e-08
4.04885e-08
4.04717e-08
4.04531e-08
4.04327e-08
4.04106e-08
4.03867e-08
4.03613e-08
4.03344e-08
4.03061e-08
4.02765e-08
4.0246e-08
4.02147e-08
4.0183e-08
4.01513e-08
4.01203e-08
4.00906e-08
4.00631e-08
4.00388e-08
4.0019e-08
4.00054e-08
3.99995e-08
4.00035e-08
4.00196e-08
4.00502e-08
4.00979e-08
4.0165e-08
4.02538e-08
4.03661e-08
4.05034e-08
4.06665e-08
4.08559e-08
4.10715e-08
4.2719e-08
4.2717e-08
4.27129e-08
4.27068e-08
4.26987e-08
4.26885e-08
4.26764e-08
4.26622e-08
4.2646e-08
4.26279e-08
4.26079e-08
4.25859e-08
4.2562e-08
4.25363e-08
4.25089e-08
4.24798e-08
4.24492e-08
4.24173e-08
4.23841e-08
4.23501e-08
4.23154e-08
4.22806e-08
4.22462e-08
4.22128e-08
4.21812e-08
4.21523e-08
4.21273e-08
4.21075e-08
4.20943e-08
4.20896e-08
4.20952e-08
4.2113e-08
4.21451e-08
4.21934e-08
4.22599e-08
4.2346e-08
4.2453e-08
4.25816e-08
4.27325e-08
4.29055e-08
4.45178e-08
4.45156e-08
4.45113e-08
4.45048e-08
4.44961e-08
4.44853e-08
4.44724e-08
4.44573e-08
4.44401e-08
4.44208e-08
4.43994e-08
4.4376e-08
4.43506e-08
4.43232e-08
4.4294e-08
4.4263e-08
4.42303e-08
4.41961e-08
4.41606e-08
4.4124e-08
4.40866e-08
4.40488e-08
4.40112e-08
4.39742e-08
4.39386e-08
4.39052e-08
4.38749e-08
4.3849e-08
4.38287e-08
4.38154e-08
4.38107e-08
4.38161e-08
4.38334e-08
4.38642e-08
4.39099e-08
4.39718e-08
4.4051e-08
4.41481e-08
4.42636e-08
4.43976e-08
4.59742e-08
4.59719e-08
4.59673e-08
4.59605e-08
4.59514e-08
4.594e-08
4.59264e-08
4.59105e-08
4.58924e-08
4.58721e-08
4.58495e-08
4.58249e-08
4.57981e-08
4.57692e-08
4.57384e-08
4.57056e-08
4.56711e-08
4.56349e-08
4.55972e-08
4.55583e-08
4.55184e-08
4.54779e-08
4.54373e-08
4.53969e-08
4.53575e-08
4.53197e-08
4.52845e-08
4.52527e-08
4.52255e-08
4.5204e-08
4.51895e-08
4.51833e-08
4.51868e-08
4.52013e-08
4.5228e-08
4.52679e-08
4.53219e-08
4.53907e-08
4.54744e-08
4.55734e-08
4.71147e-08
4.71124e-08
4.71076e-08
4.71005e-08
4.7091e-08
4.70791e-08
4.70649e-08
4.70483e-08
4.70294e-08
4.70082e-08
4.69847e-08
4.69589e-08
4.6931e-08
4.69008e-08
4.68686e-08
4.68343e-08
4.67982e-08
4.67602e-08
4.67207e-08
4.66797e-08
4.66376e-08
4.65946e-08
4.65512e-08
4.65077e-08
4.64648e-08
4.6423e-08
4.63831e-08
4.63458e-08
4.63121e-08
4.6283e-08
4.62595e-08
4.62426e-08
4.62336e-08
4.62333e-08
4.62429e-08
4.62631e-08
4.62947e-08
4.63381e-08
4.63937e-08
4.64617e-08
4.79688e-08
4.79664e-08
4.79614e-08
4.79541e-08
4.79442e-08
4.7932e-08
4.79172e-08
4.79001e-08
4.78805e-08
4.78586e-08
4.78343e-08
4.78076e-08
4.77787e-08
4.77475e-08
4.7714e-08
4.76785e-08
4.7641e-08
4.76016e-08
4.75604e-08
4.75176e-08
4.74736e-08
4.74284e-08
4.73826e-08
4.73364e-08
4.72903e-08
4.72448e-08
4.72006e-08
4.71584e-08
4.71188e-08
4.70828e-08
4.70511e-08
4.70246e-08
4.70043e-08
4.69909e-08
4.69853e-08
4.69881e-08
4.7e-08
4.70213e-08
4.70523e-08
4.70931e-08
4.85672e-08
4.85647e-08
4.85596e-08
4.85521e-08
4.8542e-08
4.85294e-08
4.85142e-08
4.84966e-08
4.84766e-08
4.8454e-08
4.84291e-08
4.84017e-08
4.83719e-08
4.83398e-08
4.83055e-08
4.82689e-08
4.82303e-08
4.81896e-08
4.81471e-08
4.81029e-08
4.80571e-08
4.80101e-08
4.79622e-08
4.79136e-08
4.78647e-08
4.78161e-08
4.77682e-08
4.77215e-08
4.76768e-08
4.76346e-08
4.75956e-08
4.75607e-08
4.75305e-08
4.75056e-08
4.74868e-08
4.74745e-08
4.74693e-08
4.74715e-08
4.74814e-08
4.74989e-08
4.89409e-08
4.89384e-08
4.89332e-08
4.89255e-08
4.89152e-08
4.89023e-08
4.88869e-08
4.8869e-08
4.88485e-08
4.88255e-08
4.88e-08
4.87721e-08
4.87417e-08
4.8709e-08
4.86739e-08
4.86365e-08
4.8597e-08
4.85554e-08
4.85118e-08
4.84664e-08
4.84193e-08
4.83708e-08
4.83211e-08
4.82705e-08
4.82193e-08
4.81679e-08
4.81168e-08
4.80664e-08
4.80171e-08
4.79697e-08
4.79245e-08
4.78823e-08
4.78435e-08
4.78088e-08
4.77787e-08
4.77535e-08
4.77338e-08
4.77198e-08
4.77117e-08
4.77095e-08
4.91205e-08
4.91179e-08
4.91126e-08
4.91048e-08
4.90944e-08
4.90813e-08
4.90657e-08
4.90475e-08
4.90267e-08
4.90034e-08
4.89776e-08
4.89493e-08
4.89185e-08
4.88852e-08
4.88496e-08
4.88117e-08
4.87715e-08
4.87292e-08
4.86848e-08
4.86385e-08
4.85904e-08
4.85407e-08
4.84896e-08
4.84374e-08
4.83843e-08
4.83307e-08
4.82769e-08
4.82233e-08
4.81704e-08
4.81185e-08
4.80681e-08
4.80197e-08
4.79738e-08
4.79309e-08
4.78912e-08
4.78553e-08
4.78235e-08
4.77959e-08
4.77727e-08
4.77542e-08
4.76603e-08
4.74532e-08
4.71558e-08
4.67889e-08
4.63704e-08
4.59161e-08
4.54395e-08
4.4952e-08
4.44629e-08
4.39801e-08
4.35096e-08
4.30564e-08
4.26241e-08
4.22155e-08
4.18325e-08
4.14766e-08
4.11486e-08
4.08488e-08
4.05775e-08
4.03346e-08
4.01199e-08
3.9933e-08
3.97738e-08
3.96417e-08
3.95364e-08
3.94578e-08
3.94055e-08
3.93794e-08
4.76923e-08
4.7496e-08
4.72072e-08
4.68467e-08
4.64329e-08
4.59819e-08
4.55074e-08
4.5021e-08
4.45323e-08
4.40492e-08
4.3578e-08
4.31237e-08
4.26901e-08
4.22801e-08
4.18956e-08
4.15382e-08
4.12087e-08
4.09075e-08
4.06349e-08
4.03908e-08
4.0175e-08
3.99872e-08
3.98271e-08
3.96943e-08
3.95886e-08
3.95095e-08
3.94569e-08
3.94307e-08
4.77277e-08
4.75413e-08
4.72602e-08
4.69056e-08
4.64961e-08
4.6048e-08
4.55754e-08
4.50898e-08
4.46013e-08
4.41178e-08
4.36459e-08
4.31905e-08
4.27556e-08
4.23442e-08
4.19583e-08
4.15994e-08
4.12684e-08
4.09659e-08
4.0692e-08
4.04467e-08
4.02299e-08
4.00412e-08
3.98802e-08
3.97468e-08
3.96405e-08
3.9561e-08
3.95082e-08
3.94818e-08
4.77665e-08
4.7589e-08
4.73148e-08
4.69655e-08
4.65598e-08
4.61143e-08
4.56432e-08
4.51584e-08
4.467e-08
4.4186e-08
4.37132e-08
4.32567e-08
4.28206e-08
4.24077e-08
4.20204e-08
4.16601e-08
4.13277e-08
4.10239e-08
4.07487e-08
4.05023e-08
4.02844e-08
4.00948e-08
3.99331e-08
3.9799e-08
3.96921e-08
3.96123e-08
3.95592e-08
3.95327e-08
4.78083e-08
4.76388e-08
4.73709e-08
4.70262e-08
4.66239e-08
4.61807e-08
4.57108e-08
4.52266e-08
4.47381e-08
4.42537e-08
4.378e-08
4.33224e-08
4.28849e-08
4.24707e-08
4.20819e-08
4.17202e-08
4.13864e-08
4.10813e-08
4.08049e-08
4.05573e-08
4.03384e-08
4.01479e-08
3.99855e-08
3.98507e-08
3.97434e-08
3.96632e-08
3.96098e-08
3.95832e-08
4.7853e-08
4.76906e-08
4.74282e-08
4.70877e-08
4.66883e-08
4.62469e-08
4.57782e-08
4.52943e-08
4.48056e-08
4.43206e-08
4.3846e-08
4.33872e-08
4.29485e-08
4.25329e-08
4.21427e-08
4.17796e-08
4.14445e-08
4.11381e-08
4.08605e-08
4.06119e-08
4.0392e-08
4.02006e-08
4.00374e-08
3.99021e-08
3.97942e-08
3.97136e-08
3.966e-08
3.96333e-08
4.79004e-08
4.77442e-08
4.74866e-08
4.71497e-08
4.67528e-08
4.6313e-08
4.58451e-08
4.53614e-08
4.48725e-08
4.43867e-08
4.39112e-08
4.34513e-08
4.30112e-08
4.25943e-08
4.22028e-08
4.18383e-08
4.15019e-08
4.11942e-08
4.09154e-08
4.06658e-08
4.04449e-08
4.02527e-08
4.00888e-08
3.99528e-08
3.98445e-08
3.97636e-08
3.97097e-08
3.96828e-08
4.79502e-08
4.77994e-08
4.75459e-08
4.7212e-08
4.68172e-08
4.63788e-08
4.59115e-08
4.54278e-08
4.49385e-08
4.4452e-08
4.39755e-08
4.35144e-08
4.30731e-08
4.26548e-08
4.22619e-08
4.18961e-08
4.15584e-08
4.12495e-08
4.09697e-08
4.07189e-08
4.04972e-08
4.03042e-08
4.01395e-08
4.0003e-08
3.98942e-08
3.98129e-08
3.97588e-08
3.97319e-08
4.80019e-08
4.78558e-08
4.76059e-08
4.72746e-08
4.68815e-08
4.64441e-08
4.59771e-08
4.54934e-08
4.50036e-08
4.45163e-08
4.40387e-08
4.35765e-08
4.31339e-08
4.27143e-08
4.23201e-08
4.1953e-08
4.16141e-08
4.1304e-08
4.1023e-08
4.07713e-08
4.05487e-08
4.03549e-08
4.01896e-08
4.00525e-08
3.99433e-08
3.98616e-08
3.98073e-08
3.97802e-08
4.80553e-08
4.79131e-08
4.76663e-08
4.73371e-08
4.69454e-08
4.65087e-08
4.6042e-08
4.55581e-08
4.50677e-08
4.45795e-08
4.41009e-08
4.36375e-08
4.31937e-08
4.27728e-08
4.23773e-08
4.20089e-08
4.16687e-08
4.13575e-08
4.10756e-08
4.08229e-08
4.05994e-08
4.04048e-08
4.02389e-08
4.01012e-08
3.99916e-08
3.99096e-08
3.98551e-08
3.98279e-08
4.81099e-08
4.79711e-08
4.77268e-08
4.73993e-08
4.70088e-08
4.65726e-08
4.6106e-08
4.56217e-08
4.51306e-08
4.46416e-08
4.41619e-08
4.36973e-08
4.32523e-08
4.28301e-08
4.24333e-08
4.20637e-08
4.17224e-08
4.14101e-08
4.11271e-08
4.08735e-08
4.06492e-08
4.04539e-08
4.02873e-08
4.01491e-08
4.00391e-08
3.99568e-08
3.9902e-08
3.98747e-08
4.81654e-08
4.80294e-08
4.77871e-08
4.74611e-08
4.70714e-08
4.66356e-08
4.61688e-08
4.56841e-08
4.51923e-08
4.47024e-08
4.42217e-08
4.37559e-08
4.33096e-08
4.28862e-08
4.24882e-08
4.21174e-08
4.1775e-08
4.14616e-08
4.11776e-08
4.09231e-08
4.0698e-08
4.0502e-08
4.03348e-08
4.01961e-08
4.00857e-08
4.00031e-08
3.99481e-08
3.99207e-08
4.82214e-08
4.80877e-08
4.78472e-08
4.75223e-08
4.71332e-08
4.66975e-08
4.62305e-08
4.57453e-08
4.52527e-08
4.47619e-08
4.42801e-08
4.38131e-08
4.33656e-08
4.2941e-08
4.25419e-08
4.21699e-08
4.18264e-08
4.1512e-08
4.1227e-08
4.09717e-08
4.07458e-08
4.05491e-08
4.03813e-08
4.02422e-08
4.01313e-08
4.00484e-08
3.99933e-08
3.99658e-08
4.82776e-08
4.81458e-08
4.79066e-08
4.75825e-08
4.71938e-08
4.67581e-08
4.62909e-08
4.5805e-08
4.53117e-08
4.48199e-08
4.4337e-08
4.3869e-08
4.34203e-08
4.29945e-08
4.25942e-08
4.22211e-08
4.18765e-08
4.15611e-08
4.12753e-08
4.10191e-08
4.07924e-08
4.05951e-08
4.04268e-08
4.02872e-08
4.01759e-08
4.00928e-08
4.00375e-08
4.00099e-08
4.83335e-08
4.82033e-08
4.79651e-08
4.76417e-08
4.72532e-08
4.68174e-08
4.63498e-08
4.58633e-08
4.53691e-08
4.48764e-08
4.43924e-08
4.39233e-08
4.34735e-08
4.30466e-08
4.26451e-08
4.2271e-08
4.19254e-08
4.1609e-08
4.13223e-08
4.10653e-08
4.08379e-08
4.064e-08
4.04712e-08
4.03311e-08
4.02195e-08
4.01361e-08
4.00806e-08
4.00529e-08
4.83888e-08
4.82599e-08
4.80226e-08
4.76996e-08
4.73113e-08
4.68753e-08
4.64071e-08
4.592e-08
4.5425e-08
4.49313e-08
4.44463e-08
4.3976e-08
4.35251e-08
4.30971e-08
4.26946e-08
4.23194e-08
4.19728e-08
4.16556e-08
4.1368e-08
4.11103e-08
4.08822e-08
4.06837e-08
4.05143e-08
4.03739e-08
4.02619e-08
4.01782e-08
4.01226e-08
4.00948e-08
4.84433e-08
4.83155e-08
4.80788e-08
4.77561e-08
4.73677e-08
4.69315e-08
4.64628e-08
4.5975e-08
4.54791e-08
4.49845e-08
4.44985e-08
4.40272e-08
4.35752e-08
4.31461e-08
4.27426e-08
4.23664e-08
4.20189e-08
4.17007e-08
4.14124e-08
4.11539e-08
4.09252e-08
4.07261e-08
4.05563e-08
4.04154e-08
4.03031e-08
4.02192e-08
4.01634e-08
4.01356e-08
4.84968e-08
4.83697e-08
4.81336e-08
4.78111e-08
4.74226e-08
4.69859e-08
4.65167e-08
4.60282e-08
4.55315e-08
4.50359e-08
4.45489e-08
4.40766e-08
4.36236e-08
4.31935e-08
4.2789e-08
4.24119e-08
4.20634e-08
4.17445e-08
4.14554e-08
4.11962e-08
4.09669e-08
4.07672e-08
4.05969e-08
4.04557e-08
4.03431e-08
4.0259e-08
4.0203e-08
4.01751e-08
4.85488e-08
4.84225e-08
4.81867e-08
4.78643e-08
4.74756e-08
4.70386e-08
4.65688e-08
4.60795e-08
4.5582e-08
4.50855e-08
4.45976e-08
4.41243e-08
4.36703e-08
4.32392e-08
4.28337e-08
4.24557e-08
4.21065e-08
4.17867e-08
4.14969e-08
4.1237e-08
4.10072e-08
4.0807e-08
4.06362e-08
4.04946e-08
4.03817e-08
4.02974e-08
4.02413e-08
4.02133e-08
4.85994e-08
4.84736e-08
4.8238e-08
4.79156e-08
4.75267e-08
4.70893e-08
4.66189e-08
4.6129e-08
4.56306e-08
4.51333e-08
4.46444e-08
4.41702e-08
4.37152e-08
4.32832e-08
4.28768e-08
4.2498e-08
4.21479e-08
4.18274e-08
4.15369e-08
4.12764e-08
4.1046e-08
4.08453e-08
4.06741e-08
4.05322e-08
4.0419e-08
4.03344e-08
4.02782e-08
4.02501e-08
4.86482e-08
4.85228e-08
4.82875e-08
4.7965e-08
4.75759e-08
4.7138e-08
4.6667e-08
4.61764e-08
4.56773e-08
4.51791e-08
4.46893e-08
4.42142e-08
4.37583e-08
4.33255e-08
4.29182e-08
4.25385e-08
4.21877e-08
4.18665e-08
4.15753e-08
4.13142e-08
4.10833e-08
4.08821e-08
4.07106e-08
4.05683e-08
4.04549e-08
4.03701e-08
4.03137e-08
4.02856e-08
4.86951e-08
4.85701e-08
4.83349e-08
4.80124e-08
4.76229e-08
4.71846e-08
4.67131e-08
4.62218e-08
4.57219e-08
4.52229e-08
4.47323e-08
4.42563e-08
4.37996e-08
4.33659e-08
4.29578e-08
4.25774e-08
4.22258e-08
4.19039e-08
4.16121e-08
4.13505e-08
4.1119e-08
4.09175e-08
4.07455e-08
4.06029e-08
4.04892e-08
4.04043e-08
4.03478e-08
4.03196e-08
4.87401e-08
4.86154e-08
4.83802e-08
4.80576e-08
4.76678e-08
4.72291e-08
4.6757e-08
4.6265e-08
4.57644e-08
4.52646e-08
4.47732e-08
4.42964e-08
4.38389e-08
4.34044e-08
4.29956e-08
4.26144e-08
4.22621e-08
4.19396e-08
4.16472e-08
4.13851e-08
4.11532e-08
4.09512e-08
4.07789e-08
4.0636e-08
4.05221e-08
4.0437e-08
4.03804e-08
4.03521e-08
4.87829e-08
4.86584e-08
4.84233e-08
4.81005e-08
4.77105e-08
4.72713e-08
4.67987e-08
4.63061e-08
4.58048e-08
4.53043e-08
4.48121e-08
4.43345e-08
4.38763e-08
4.3441e-08
4.30315e-08
4.26496e-08
4.22967e-08
4.19736e-08
4.16807e-08
4.1418e-08
4.11857e-08
4.09833e-08
4.08107e-08
4.06675e-08
4.05534e-08
4.04681e-08
4.04114e-08
4.03831e-08
4.88235e-08
4.86992e-08
4.84642e-08
4.81412e-08
4.77509e-08
4.73113e-08
4.68382e-08
4.6345e-08
4.5843e-08
4.53418e-08
4.48489e-08
4.43706e-08
4.39116e-08
4.34757e-08
4.30655e-08
4.2683e-08
4.23295e-08
4.20058e-08
4.17123e-08
4.14493e-08
4.12165e-08
4.10138e-08
4.08408e-08
4.06974e-08
4.05831e-08
4.04976e-08
4.04408e-08
4.04124e-08
4.88618e-08
4.87377e-08
4.85026e-08
4.81795e-08
4.77889e-08
4.73489e-08
4.68753e-08
4.63816e-08
4.5879e-08
4.53771e-08
4.48836e-08
4.44046e-08
4.3945e-08
4.35084e-08
4.30975e-08
4.27144e-08
4.23604e-08
4.20362e-08
4.17422e-08
4.14787e-08
4.12456e-08
4.10425e-08
4.08693e-08
4.07256e-08
4.06111e-08
4.05255e-08
4.04686e-08
4.04402e-08
4.88977e-08
4.87738e-08
4.85387e-08
4.82155e-08
4.78246e-08
4.73842e-08
4.69102e-08
4.64159e-08
4.59128e-08
4.54103e-08
4.49161e-08
4.44365e-08
4.39762e-08
4.3539e-08
4.31276e-08
4.2744e-08
4.23894e-08
4.20647e-08
4.17703e-08
4.15064e-08
4.12729e-08
4.10695e-08
4.0896e-08
4.07521e-08
4.06375e-08
4.05517e-08
4.04947e-08
4.04663e-08
4.89313e-08
4.88075e-08
4.85724e-08
4.8249e-08
4.78579e-08
4.74172e-08
4.69427e-08
4.64479e-08
4.59442e-08
4.54412e-08
4.49465e-08
4.44663e-08
4.40054e-08
4.35676e-08
4.31557e-08
4.27715e-08
4.24164e-08
4.20913e-08
4.17965e-08
4.15323e-08
4.12984e-08
4.10948e-08
4.0921e-08
4.07769e-08
4.06621e-08
4.05762e-08
4.05191e-08
4.04906e-08
4.89623e-08
4.88387e-08
4.86036e-08
4.828e-08
4.78887e-08
4.74476e-08
4.69727e-08
4.64775e-08
4.59734e-08
4.54698e-08
4.49746e-08
4.44938e-08
4.40324e-08
4.35942e-08
4.31817e-08
4.27971e-08
4.24416e-08
4.2116e-08
4.18209e-08
4.15562e-08
4.13221e-08
4.11182e-08
4.09442e-08
4.07999e-08
4.06849e-08
4.0599e-08
4.05418e-08
4.05133e-08
4.89909e-08
4.88674e-08
4.86323e-08
4.83086e-08
4.7917e-08
4.74757e-08
4.70004e-08
4.65048e-08
4.60002e-08
4.54961e-08
4.50004e-08
4.45192e-08
4.40573e-08
4.36186e-08
4.32057e-08
4.28206e-08
4.24647e-08
4.21388e-08
4.18433e-08
4.15783e-08
4.13439e-08
4.11398e-08
4.09656e-08
4.08211e-08
4.0706e-08
4.06199e-08
4.05627e-08
4.05341e-08
4.9017e-08
4.88935e-08
4.86584e-08
4.83346e-08
4.79428e-08
4.75012e-08
4.70256e-08
4.65296e-08
4.60246e-08
4.55202e-08
4.5024e-08
4.45423e-08
4.408e-08
4.36408e-08
4.32275e-08
4.28421e-08
4.24858e-08
4.21595e-08
4.18637e-08
4.15985e-08
4.13638e-08
4.11595e-08
4.09851e-08
4.08405e-08
4.07252e-08
4.06391e-08
4.05818e-08
4.05532e-08
4.90405e-08
4.89171e-08
4.8682e-08
4.83581e-08
4.79661e-08
4.75243e-08
4.70484e-08
4.6552e-08
4.60467e-08
4.55418e-08
4.50453e-08
4.45632e-08
4.41005e-08
4.36609e-08
4.32472e-08
4.28614e-08
4.25048e-08
4.21783e-08
4.18822e-08
4.16167e-08
4.13818e-08
4.11773e-08
4.10028e-08
4.0858e-08
4.07426e-08
4.06564e-08
4.0599e-08
4.05704e-08
4.90614e-08
4.89381e-08
4.8703e-08
4.8379e-08
4.79869e-08
4.75448e-08
4.70686e-08
4.6572e-08
4.60663e-08
4.55611e-08
4.50642e-08
4.45818e-08
4.41188e-08
4.36788e-08
4.32648e-08
4.28787e-08
4.25218e-08
4.2195e-08
4.18987e-08
4.1633e-08
4.13979e-08
4.11932e-08
4.10185e-08
4.08736e-08
4.07582e-08
4.06719e-08
4.06144e-08
4.05858e-08
4.90798e-08
4.89565e-08
4.87214e-08
4.83973e-08
4.8005e-08
4.75628e-08
4.70864e-08
4.65895e-08
4.60835e-08
4.55781e-08
4.50808e-08
4.45981e-08
4.41348e-08
4.36946e-08
4.32803e-08
4.28939e-08
4.25368e-08
4.22097e-08
4.19132e-08
4.16473e-08
4.1412e-08
4.12071e-08
4.10323e-08
4.08873e-08
4.07718e-08
4.06854e-08
4.0628e-08
4.05993e-08
4.90955e-08
4.89724e-08
4.87372e-08
4.8413e-08
4.80207e-08
4.75782e-08
4.71017e-08
4.66045e-08
4.60983e-08
4.55926e-08
4.50951e-08
4.46121e-08
4.41485e-08
4.37081e-08
4.32935e-08
4.29069e-08
4.25496e-08
4.22223e-08
4.19256e-08
4.16596e-08
4.14241e-08
4.12191e-08
4.10442e-08
4.08991e-08
4.07835e-08
4.06971e-08
4.06396e-08
4.06109e-08
4.91087e-08
4.89855e-08
4.87504e-08
4.84262e-08
4.80337e-08
4.75911e-08
4.71144e-08
4.66171e-08
4.61107e-08
4.56047e-08
4.5107e-08
4.46238e-08
4.416e-08
4.37193e-08
4.33046e-08
4.29178e-08
4.25603e-08
4.22329e-08
4.1936e-08
4.16698e-08
4.14343e-08
4.12291e-08
4.10542e-08
4.0909e-08
4.07933e-08
4.07068e-08
4.06493e-08
4.06206e-08
4.91192e-08
4.89961e-08
4.87609e-08
4.84367e-08
4.80441e-08
4.76014e-08
4.71246e-08
4.66271e-08
4.61206e-08
4.56144e-08
4.51166e-08
4.46332e-08
4.41692e-08
4.37284e-08
4.33135e-08
4.29265e-08
4.25689e-08
4.22413e-08
4.19443e-08
4.1678e-08
4.14424e-08
4.12372e-08
4.10621e-08
4.09169e-08
4.08012e-08
4.07146e-08
4.06571e-08
4.06284e-08
4.91271e-08
4.9004e-08
4.87688e-08
4.84446e-08
4.80519e-08
4.76092e-08
4.71322e-08
4.66347e-08
4.6128e-08
4.56217e-08
4.51237e-08
4.46402e-08
4.41761e-08
4.37352e-08
4.33202e-08
4.29331e-08
4.25753e-08
4.22476e-08
4.19506e-08
4.16842e-08
4.14485e-08
4.12432e-08
4.10681e-08
4.09228e-08
4.08071e-08
4.07205e-08
4.0663e-08
4.06342e-08
4.91324e-08
4.90093e-08
4.87741e-08
4.84498e-08
4.80572e-08
4.76144e-08
4.71373e-08
4.66397e-08
4.61329e-08
4.56266e-08
4.51285e-08
4.46449e-08
4.41807e-08
4.37397e-08
4.33246e-08
4.29375e-08
4.25796e-08
4.22519e-08
4.19547e-08
4.16883e-08
4.14525e-08
4.12472e-08
4.10721e-08
4.09268e-08
4.0811e-08
4.07244e-08
4.06669e-08
4.06381e-08
4.9135e-08
4.9012e-08
4.87768e-08
4.84525e-08
4.80598e-08
4.76169e-08
4.71399e-08
4.66422e-08
4.61354e-08
4.5629e-08
4.51309e-08
4.46473e-08
4.4183e-08
4.3742e-08
4.33268e-08
4.29396e-08
4.25818e-08
4.2254e-08
4.19568e-08
4.16904e-08
4.14546e-08
4.12492e-08
4.10741e-08
4.09288e-08
4.0813e-08
4.07264e-08
4.06688e-08
4.06401e-08
)
;

boundaryField
{
    bc-2
    {
        type            empty;
    }
    bc-3
    {
        type            empty;
    }
    bottom
    {
        type            zeroGradient;
    }
    leftSide
    {
        type            zeroGradient;
    }
    naturalSurface
    {
        type            zeroGradient;
    }
    rightSide
    {
        type            zeroGradient;
    }
    slopesurface
    {
        type            zeroGradient;
    }
    subGradeSurface
    {
        type            zeroGradient;
    }
}


// ************************************************************************* //
