# Supplementary material for: A finite volume-based model for the hydrothermal behavior of soil under freeze–thaw cycles
Source: PLoS One. 2021 Jun 3;16(6):e0252680. doi: 10.1371/journal.pone.0252680 (PMC8174737; doi:10.1371/journal.pone.0252680)
Supplement: S1 Data — (ZIP) [file pone.0252680.s001.zip › Data at equal time interval/3.3696e+08/Kg]

/*--------------------------------*- C++ -*----------------------------------*\
| =========                 |                                                 |
| \\      /  F ield         | OpenFOAM: The Open Source CFD Toolbox           |
|  \\    /   O peration     | Version:  2.4.0                                 |
|   \\  /    A nd           | Web:      www.OpenFOAM.org                      |
|    \\/     M anipulation  |                                                 |
\*---------------------------------------------------------------------------*/
FoamFile
{
    version     2.0;
    format      ascii;
    class       volVectorField;
    location    "3.3696e+08";
    object      Kg;
}
// * * * * * * * * * * * * * * * * * * * * * * * * * * * * * * * * * * * * * //

dimensions      [0 1 -1 0 0 0 0];

internalField   nonuniform List<vector> 
9554
(
(0 -1.21453e-06 0)
(0 -5.40124e-08 0)
(0 -6.33873e-08 0)
(0 -2.62474e-08 0)
(0 -1.55621e-08 0)
(0 -1.4448e-08 0)
(0 -1.68322e-08 0)
(0 -2.04188e-08 0)
(0 -2.43273e-08 0)
(0 -2.81777e-08 0)
(0 -3.17906e-08 0)
(0 -3.50779e-08 0)
(0 -3.79983e-08 0)
(0 -4.05376e-08 0)
(0 -4.26989e-08 0)
(0 -4.44962e-08 0)
(0 -4.59513e-08 0)
(0 -4.70907e-08 0)
(0 -4.79437e-08 0)
(0 -4.85413e-08 0)
(0 -4.89142e-08 0)
(0 -4.90932e-08 0)
(0 -1.21447e-06 0)
(0 -5.40166e-08 0)
(0 -6.338e-08 0)
(0 -2.62446e-08 0)
(0 -1.55611e-08 0)
(0 -1.44473e-08 0)
(0 -1.68314e-08 0)
(0 -2.0418e-08 0)
(0 -2.43263e-08 0)
(0 -2.81765e-08 0)
(0 -3.17892e-08 0)
(0 -3.50764e-08 0)
(0 -3.79966e-08 0)
(0 -4.05357e-08 0)
(0 -4.26968e-08 0)
(0 -4.4494e-08 0)
(0 -4.5949e-08 0)
(0 -4.70883e-08 0)
(0 -4.79413e-08 0)
(0 -4.85387e-08 0)
(0 -4.89116e-08 0)
(0 -4.90905e-08 0)
(0 -1.21436e-06 0)
(0 -5.40251e-08 0)
(0 -6.33654e-08 0)
(0 -2.6239e-08 0)
(0 -1.5559e-08 0)
(0 -1.4446e-08 0)
(0 -1.683e-08 0)
(0 -2.04163e-08 0)
(0 -2.43243e-08 0)
(0 -2.81741e-08 0)
(0 -3.17864e-08 0)
(0 -3.50732e-08 0)
(0 -3.79931e-08 0)
(0 -4.05319e-08 0)
(0 -4.26927e-08 0)
(0 -4.44896e-08 0)
(0 -4.59444e-08 0)
(0 -4.70835e-08 0)
(0 -4.79363e-08 0)
(0 -4.85336e-08 0)
(0 -4.89065e-08 0)
(0 -4.90853e-08 0)
(0 -1.2142e-06 0)
(0 -5.40379e-08 0)
(0 -6.33435e-08 0)
(0 -2.62306e-08 0)
(0 -1.55559e-08 0)
(0 -1.4444e-08 0)
(0 -1.68279e-08 0)
(0 -2.04138e-08 0)
(0 -2.43212e-08 0)
(0 -2.81705e-08 0)
(0 -3.17823e-08 0)
(0 -3.50685e-08 0)
(0 -3.79879e-08 0)
(0 -4.05262e-08 0)
(0 -4.26866e-08 0)
(0 -4.44831e-08 0)
(0 -4.59375e-08 0)
(0 -4.70763e-08 0)
(0 -4.79289e-08 0)
(0 -4.8526e-08 0)
(0 -4.88987e-08 0)
(0 -4.90774e-08 0)
(0 -1.21398e-06 0)
(0 -5.4055e-08 0)
(0 -6.33142e-08 0)
(0 -2.62193e-08 0)
(0 -1.55518e-08 0)
(0 -1.44413e-08 0)
(0 -1.68251e-08 0)
(0 -2.04104e-08 0)
(0 -2.43172e-08 0)
(0 -2.81657e-08 0)
(0 -3.17767e-08 0)
(0 -3.50623e-08 0)
(0 -3.79809e-08 0)
(0 -4.05186e-08 0)
(0 -4.26784e-08 0)
(0 -4.44744e-08 0)
(0 -4.59283e-08 0)
(0 -4.70667e-08 0)
(0 -4.7919e-08 0)
(0 -4.85158e-08 0)
(0 -4.88883e-08 0)
(0 -4.90669e-08 0)
(0 -1.2137e-06 0)
(0 -5.40766e-08 0)
(0 -6.32776e-08 0)
(0 -2.62053e-08 0)
(0 -1.55466e-08 0)
(0 -1.4438e-08 0)
(0 -1.68216e-08 0)
(0 -2.04062e-08 0)
(0 -2.43121e-08 0)
(0 -2.81597e-08 0)
(0 -3.17698e-08 0)
(0 -3.50544e-08 0)
(0 -3.79722e-08 0)
(0 -4.05092e-08 0)
(0 -4.26682e-08 0)
(0 -4.44635e-08 0)
(0 -4.59169e-08 0)
(0 -4.70548e-08 0)
(0 -4.79066e-08 0)
(0 -4.85031e-08 0)
(0 -4.88754e-08 0)
(0 -4.90538e-08 0)
(0 -1.21337e-06 0)
(0 -5.41028e-08 0)
(0 -6.32336e-08 0)
(0 -2.61884e-08 0)
(0 -1.55405e-08 0)
(0 -1.4434e-08 0)
(0 -1.68174e-08 0)
(0 -2.04012e-08 0)
(0 -2.4306e-08 0)
(0 -2.81525e-08 0)
(0 -3.17615e-08 0)
(0 -3.50451e-08 0)
(0 -3.79618e-08 0)
(0 -4.04978e-08 0)
(0 -4.26559e-08 0)
(0 -4.44505e-08 0)
(0 -4.59031e-08 0)
(0 -4.70405e-08 0)
(0 -4.78918e-08 0)
(0 -4.84879e-08 0)
(0 -4.88598e-08 0)
(0 -4.9038e-08 0)
(0 -1.21299e-06 0)
(0 -5.41338e-08 0)
(0 -6.31821e-08 0)
(0 -2.61686e-08 0)
(0 -1.55333e-08 0)
(0 -1.44293e-08 0)
(0 -1.68125e-08 0)
(0 -2.03953e-08 0)
(0 -2.42989e-08 0)
(0 -2.81441e-08 0)
(0 -3.17519e-08 0)
(0 -3.50341e-08 0)
(0 -3.79497e-08 0)
(0 -4.04845e-08 0)
(0 -4.26416e-08 0)
(0 -4.44353e-08 0)
(0 -4.58871e-08 0)
(0 -4.70238e-08 0)
(0 -4.78745e-08 0)
(0 -4.84702e-08 0)
(0 -4.88418e-08 0)
(0 -4.90197e-08 0)
(0 -1.21256e-06 0)
(0 -5.41696e-08 0)
(0 -6.31232e-08 0)
(0 -2.61461e-08 0)
(0 -1.55251e-08 0)
(0 -1.4424e-08 0)
(0 -1.68069e-08 0)
(0 -2.03886e-08 0)
(0 -2.42909e-08 0)
(0 -2.81346e-08 0)
(0 -3.17409e-08 0)
(0 -3.50217e-08 0)
(0 -3.79359e-08 0)
(0 -4.04694e-08 0)
(0 -4.26254e-08 0)
(0 -4.44179e-08 0)
(0 -4.58689e-08 0)
(0 -4.70047e-08 0)
(0 -4.78548e-08 0)
(0 -4.845e-08 0)
(0 -4.88211e-08 0)
(0 -4.89988e-08 0)
(0 -1.21207e-06 0)
(0 -5.42105e-08 0)
(0 -6.30569e-08 0)
(0 -2.61206e-08 0)
(0 -1.55159e-08 0)
(0 -1.44181e-08 0)
(0 -1.68007e-08 0)
(0 -2.03811e-08 0)
(0 -2.42818e-08 0)
(0 -2.81239e-08 0)
(0 -3.17285e-08 0)
(0 -3.50077e-08 0)
(0 -3.79204e-08 0)
(0 -4.04525e-08 0)
(0 -4.26071e-08 0)
(0 -4.43985e-08 0)
(0 -4.58484e-08 0)
(0 -4.69833e-08 0)
(0 -4.78327e-08 0)
(0 -4.84272e-08 0)
(0 -4.8798e-08 0)
(0 -4.89753e-08 0)
(0 -1.21154e-06 0)
(0 -5.42566e-08 0)
(0 -6.2983e-08 0)
(0 -2.60923e-08 0)
(0 -1.55057e-08 0)
(0 -1.44115e-08 0)
(0 -1.67938e-08 0)
(0 -2.03728e-08 0)
(0 -2.42718e-08 0)
(0 -2.81121e-08 0)
(0 -3.17148e-08 0)
(0 -3.49922e-08 0)
(0 -3.79032e-08 0)
(0 -4.04337e-08 0)
(0 -4.25869e-08 0)
(0 -4.43769e-08 0)
(0 -4.58257e-08 0)
(0 -4.69597e-08 0)
(0 -4.78082e-08 0)
(0 -4.84021e-08 0)
(0 -4.87723e-08 0)
(0 -4.89493e-08 0)
(0 -1.21096e-06 0)
(0 -5.43081e-08 0)
(0 -6.29015e-08 0)
(0 -2.60611e-08 0)
(0 -1.54945e-08 0)
(0 -1.44043e-08 0)
(0 -1.67862e-08 0)
(0 -2.03637e-08 0)
(0 -2.42608e-08 0)
(0 -2.80991e-08 0)
(0 -3.16998e-08 0)
(0 -3.49753e-08 0)
(0 -3.78844e-08 0)
(0 -4.04131e-08 0)
(0 -4.25647e-08 0)
(0 -4.43533e-08 0)
(0 -4.58008e-08 0)
(0 -4.69337e-08 0)
(0 -4.77813e-08 0)
(0 -4.83745e-08 0)
(0 -4.87442e-08 0)
(0 -4.89208e-08 0)
(0 -1.21032e-06 0)
(0 -5.43648e-08 0)
(0 -6.28126e-08 0)
(0 -2.60271e-08 0)
(0 -1.54823e-08 0)
(0 -1.43965e-08 0)
(0 -1.67779e-08 0)
(0 -2.03538e-08 0)
(0 -2.42489e-08 0)
(0 -2.8085e-08 0)
(0 -3.16836e-08 0)
(0 -3.49569e-08 0)
(0 -3.78639e-08 0)
(0 -4.03908e-08 0)
(0 -4.25406e-08 0)
(0 -4.43277e-08 0)
(0 -4.57738e-08 0)
(0 -4.69055e-08 0)
(0 -4.77522e-08 0)
(0 -4.83445e-08 0)
(0 -4.87136e-08 0)
(0 -4.88897e-08 0)
(0 -1.20964e-06 0)
(0 -5.44266e-08 0)
(0 -6.27163e-08 0)
(0 -2.59902e-08 0)
(0 -1.54692e-08 0)
(0 -1.4388e-08 0)
(0 -1.67691e-08 0)
(0 -2.03432e-08 0)
(0 -2.42361e-08 0)
(0 -2.80699e-08 0)
(0 -3.16661e-08 0)
(0 -3.49371e-08 0)
(0 -3.7842e-08 0)
(0 -4.03668e-08 0)
(0 -4.25147e-08 0)
(0 -4.43001e-08 0)
(0 -4.57447e-08 0)
(0 -4.68751e-08 0)
(0 -4.77207e-08 0)
(0 -4.83122e-08 0)
(0 -4.86806e-08 0)
(0 -4.88562e-08 0)
(0 -1.2089e-06 0)
(0 -5.44928e-08 0)
(0 -6.26129e-08 0)
(0 -2.59506e-08 0)
(0 -1.5455e-08 0)
(0 -1.4379e-08 0)
(0 -1.67596e-08 0)
(0 -2.03318e-08 0)
(0 -2.42224e-08 0)
(0 -2.80537e-08 0)
(0 -3.16475e-08 0)
(0 -3.4916e-08 0)
(0 -3.78186e-08 0)
(0 -4.03412e-08 0)
(0 -4.24871e-08 0)
(0 -4.42706e-08 0)
(0 -4.57136e-08 0)
(0 -4.68426e-08 0)
(0 -4.7687e-08 0)
(0 -4.82776e-08 0)
(0 -4.86452e-08 0)
(0 -4.88204e-08 0)
(0 -1.20809e-06 0)
(0 -5.45626e-08 0)
(0 -6.25026e-08 0)
(0 -2.59084e-08 0)
(0 -1.54398e-08 0)
(0 -1.43693e-08 0)
(0 -1.67495e-08 0)
(0 -2.03198e-08 0)
(0 -2.4208e-08 0)
(0 -2.80366e-08 0)
(0 -3.16277e-08 0)
(0 -3.48937e-08 0)
(0 -3.77937e-08 0)
(0 -4.0314e-08 0)
(0 -4.24578e-08 0)
(0 -4.42394e-08 0)
(0 -4.56806e-08 0)
(0 -4.68081e-08 0)
(0 -4.76512e-08 0)
(0 -4.82407e-08 0)
(0 -4.86076e-08 0)
(0 -4.87821e-08 0)
(0 -1.20722e-06 0)
(0 -5.46342e-08 0)
(0 -6.23862e-08 0)
(0 -2.58638e-08 0)
(0 -1.54237e-08 0)
(0 -1.43591e-08 0)
(0 -1.67389e-08 0)
(0 -2.03072e-08 0)
(0 -2.41927e-08 0)
(0 -2.80187e-08 0)
(0 -3.1607e-08 0)
(0 -3.48703e-08 0)
(0 -3.77677e-08 0)
(0 -4.02854e-08 0)
(0 -4.24269e-08 0)
(0 -4.42064e-08 0)
(0 -4.56458e-08 0)
(0 -4.67716e-08 0)
(0 -4.76134e-08 0)
(0 -4.82017e-08 0)
(0 -4.85677e-08 0)
(0 -4.87417e-08 0)
(0 -1.20625e-06 0)
(0 -5.47051e-08 0)
(0 -6.22645e-08 0)
(0 -2.58173e-08 0)
(0 -1.54067e-08 0)
(0 -1.43482e-08 0)
(0 -1.67277e-08 0)
(0 -2.0294e-08 0)
(0 -2.41769e-08 0)
(0 -2.80001e-08 0)
(0 -3.15855e-08 0)
(0 -3.48459e-08 0)
(0 -3.77405e-08 0)
(0 -4.02556e-08 0)
(0 -4.23946e-08 0)
(0 -4.41719e-08 0)
(0 -4.56093e-08 0)
(0 -4.67334e-08 0)
(0 -4.75736e-08 0)
(0 -4.81608e-08 0)
(0 -4.85258e-08 0)
(0 -4.8699e-08 0)
(0 -1.20518e-06 0)
(0 -5.47722e-08 0)
(0 -6.21387e-08 0)
(0 -2.57693e-08 0)
(0 -1.53888e-08 0)
(0 -1.43368e-08 0)
(0 -1.67161e-08 0)
(0 -2.02803e-08 0)
(0 -2.41607e-08 0)
(0 -2.79809e-08 0)
(0 -3.15633e-08 0)
(0 -3.48207e-08 0)
(0 -3.77124e-08 0)
(0 -4.02248e-08 0)
(0 -4.23612e-08 0)
(0 -4.4136e-08 0)
(0 -4.55713e-08 0)
(0 -4.66935e-08 0)
(0 -4.75321e-08 0)
(0 -4.81179e-08 0)
(0 -4.84818e-08 0)
(0 -4.86542e-08 0)
(0 -1.20397e-06 0)
(0 -5.48311e-08 0)
(0 -6.20107e-08 0)
(0 -2.57206e-08 0)
(0 -1.53703e-08 0)
(0 -1.4325e-08 0)
(0 -1.67043e-08 0)
(0 -2.02665e-08 0)
(0 -2.41441e-08 0)
(0 -2.79614e-08 0)
(0 -3.15408e-08 0)
(0 -3.47951e-08 0)
(0 -3.76837e-08 0)
(0 -4.01932e-08 0)
(0 -4.23268e-08 0)
(0 -4.40991e-08 0)
(0 -4.5532e-08 0)
(0 -4.66521e-08 0)
(0 -4.7489e-08 0)
(0 -4.80733e-08 0)
(0 -4.8436e-08 0)
(0 -4.86076e-08 0)
(0 -1.20262e-06 0)
(0 -5.48769e-08 0)
(0 -6.18827e-08 0)
(0 -2.56723e-08 0)
(0 -1.53514e-08 0)
(0 -1.43129e-08 0)
(0 -1.66923e-08 0)
(0 -2.02527e-08 0)
(0 -2.41277e-08 0)
(0 -2.7942e-08 0)
(0 -3.15182e-08 0)
(0 -3.47693e-08 0)
(0 -3.76548e-08 0)
(0 -4.01612e-08 0)
(0 -4.22919e-08 0)
(0 -4.40614e-08 0)
(0 -4.54918e-08 0)
(0 -4.66097e-08 0)
(0 -4.74445e-08 0)
(0 -4.80272e-08 0)
(0 -4.83886e-08 0)
(0 -4.85591e-08 0)
(0 -1.2011e-06 0)
(0 -5.49045e-08 0)
(0 -6.17576e-08 0)
(0 -2.56258e-08 0)
(0 -1.53327e-08 0)
(0 -1.43009e-08 0)
(0 -1.66806e-08 0)
(0 -2.02392e-08 0)
(0 -2.41117e-08 0)
(0 -2.79231e-08 0)
(0 -3.14961e-08 0)
(0 -3.4744e-08 0)
(0 -3.76261e-08 0)
(0 -4.01292e-08 0)
(0 -4.22567e-08 0)
(0 -4.40233e-08 0)
(0 -4.54509e-08 0)
(0 -4.65663e-08 0)
(0 -4.7399e-08 0)
(0 -4.79798e-08 0)
(0 -4.83397e-08 0)
(0 -4.8509e-08 0)
(0 -1.19941e-06 0)
(0 -5.491e-08 0)
(0 -6.16387e-08 0)
(0 -2.5583e-08 0)
(0 -1.5315e-08 0)
(0 -1.42895e-08 0)
(0 -1.66697e-08 0)
(0 -2.02268e-08 0)
(0 -2.40968e-08 0)
(0 -2.79053e-08 0)
(0 -3.14752e-08 0)
(0 -3.47196e-08 0)
(0 -3.75983e-08 0)
(0 -4.00979e-08 0)
(0 -4.2222e-08 0)
(0 -4.39853e-08 0)
(0 -4.54099e-08 0)
(0 -4.65225e-08 0)
(0 -4.73527e-08 0)
(0 -4.79314e-08 0)
(0 -4.82896e-08 0)
(0 -4.84575e-08 0)
(0 -1.19762e-06 0)
(0 -5.48932e-08 0)
(0 -6.15299e-08 0)
(0 -2.5546e-08 0)
(0 -1.52996e-08 0)
(0 -1.42797e-08 0)
(0 -1.66603e-08 0)
(0 -2.0216e-08 0)
(0 -2.40838e-08 0)
(0 -2.78895e-08 0)
(0 -3.14561e-08 0)
(0 -3.4697e-08 0)
(0 -3.7572e-08 0)
(0 -4.00679e-08 0)
(0 -4.21882e-08 0)
(0 -4.39479e-08 0)
(0 -4.53691e-08 0)
(0 -4.64786e-08 0)
(0 -4.73061e-08 0)
(0 -4.78824e-08 0)
(0 -4.82386e-08 0)
(0 -4.84049e-08 0)
(0 -1.19586e-06 0)
(0 -5.4861e-08 0)
(0 -6.14345e-08 0)
(0 -2.55175e-08 0)
(0 -1.52887e-08 0)
(0 -1.4273e-08 0)
(0 -1.66538e-08 0)
(0 -2.02082e-08 0)
(0 -2.40738e-08 0)
(0 -2.78767e-08 0)
(0 -3.144e-08 0)
(0 -3.46772e-08 0)
(0 -3.75483e-08 0)
(0 -4.004e-08 0)
(0 -4.21563e-08 0)
(0 -4.3912e-08 0)
(0 -4.53293e-08 0)
(0 -4.64353e-08 0)
(0 -4.72596e-08 0)
(0 -4.78331e-08 0)
(0 -4.81869e-08 0)
(0 -4.83514e-08 0)
(0 -1.19438e-06 0)
(0 -5.48342e-08 0)
(0 -6.13551e-08 0)
(0 -2.55001e-08 0)
(0 -1.52855e-08 0)
(0 -1.42718e-08 0)
(0 -1.6652e-08 0)
(0 -2.02049e-08 0)
(0 -2.40684e-08 0)
(0 -2.78684e-08 0)
(0 -3.14283e-08 0)
(0 -3.46616e-08 0)
(0 -3.75283e-08 0)
(0 -4.00155e-08 0)
(0 -4.21271e-08 0)
(0 -4.38782e-08 0)
(0 -4.52912e-08 0)
(0 -4.63931e-08 0)
(0 -4.72138e-08 0)
(0 -4.77841e-08 0)
(0 -4.81351e-08 0)
(0 -4.82973e-08 0)
(0 -1.1937e-06 0)
(0 -5.48568e-08 0)
(0 -6.12917e-08 0)
(0 -2.54963e-08 0)
(0 -1.52947e-08 0)
(0 -1.42797e-08 0)
(0 -1.66577e-08 0)
(0 -2.02085e-08 0)
(0 -2.40695e-08 0)
(0 -2.78665e-08 0)
(0 -3.14227e-08 0)
(0 -3.46516e-08 0)
(0 -3.75135e-08 0)
(0 -3.99955e-08 0)
(0 -4.21018e-08 0)
(0 -4.38477e-08 0)
(0 -4.52556e-08 0)
(0 -4.63529e-08 0)
(0 -4.71692e-08 0)
(0 -4.77357e-08 0)
(0 -4.80836e-08 0)
(0 -4.82431e-08 0)
(0 -1.19466e-06 0)
(0 -5.50108e-08 0)
(0 -6.12392e-08 0)
(0 -2.55075e-08 0)
(0 -1.53233e-08 0)
(0 -1.43024e-08 0)
(0 -1.6675e-08 0)
(0 -2.02222e-08 0)
(0 -2.40801e-08 0)
(0 -2.78735e-08 0)
(0 -3.14254e-08 0)
(0 -3.46493e-08 0)
(0 -3.75056e-08 0)
(0 -3.99816e-08 0)
(0 -4.20817e-08 0)
(0 -4.38215e-08 0)
(0 -4.52235e-08 0)
(0 -4.63153e-08 0)
(0 -4.71266e-08 0)
(0 -4.76887e-08 0)
(0 -4.80327e-08 0)
(0 -4.81891e-08 0)
(0 -1.19866e-06 0)
(0 -5.54386e-08 0)
(0 -6.1183e-08 0)
(0 -2.55321e-08 0)
(0 -1.5381e-08 0)
(0 -1.43482e-08 0)
(0 -1.67098e-08 0)
(0 -2.02505e-08 0)
(0 -2.41037e-08 0)
(0 -2.78925e-08 0)
(0 -3.14392e-08 0)
(0 -3.46571e-08 0)
(0 -3.75067e-08 0)
(0 -3.99756e-08 0)
(0 -4.20684e-08 0)
(0 -4.38009e-08 0)
(0 -4.51961e-08 0)
(0 -4.62813e-08 0)
(0 -4.70867e-08 0)
(0 -4.76436e-08 0)
(0 -4.79831e-08 0)
(0 -4.81357e-08 0)
(0 -1.20792e-06 0)
(0 -5.6381e-08 0)
(0 -6.10943e-08 0)
(0 -2.55611e-08 0)
(0 -1.54801e-08 0)
(0 -1.44289e-08 0)
(0 -1.67708e-08 0)
(0 -2.02997e-08 0)
(0 -2.41453e-08 0)
(0 -2.79276e-08 0)
(0 -3.14675e-08 0)
(0 -3.46779e-08 0)
(0 -3.75193e-08 0)
(0 -3.99796e-08 0)
(0 -4.20636e-08 0)
(0 -4.37875e-08 0)
(0 -4.51744e-08 0)
(0 -4.62519e-08 0)
(0 -4.70504e-08 0)
(0 -4.76011e-08 0)
(0 -4.79353e-08 0)
(0 -4.80834e-08 0)
(0 -1.22588e-06 0)
(0 -5.8243e-08 0)
(0 -6.09394e-08 0)
(0 -2.55736e-08 0)
(0 -1.56335e-08 0)
(0 -1.45597e-08 0)
(0 -1.68693e-08 0)
(0 -2.03782e-08 0)
(0 -2.42111e-08 0)
(0 -2.79836e-08 0)
(0 -3.15141e-08 0)
(0 -3.47148e-08 0)
(0 -3.7546e-08 0)
(0 -3.99958e-08 0)
(0 -4.20692e-08 0)
(0 -4.37828e-08 0)
(0 -4.51598e-08 0)
(0 -4.62283e-08 0)
(0 -4.70185e-08 0)
(0 -4.75619e-08 0)
(0 -4.78899e-08 0)
(0 -4.80327e-08 0)
(0 -1.25762e-06 0)
(0 -6.172e-08 0)
(0 -6.07364e-08 0)
(0 -2.55368e-08 0)
(0 -1.58479e-08 0)
(0 -1.47573e-08 0)
(0 -1.70193e-08 0)
(0 -2.0496e-08 0)
(0 -2.43086e-08 0)
(0 -2.80663e-08 0)
(0 -3.15838e-08 0)
(0 -3.47717e-08 0)
(0 -3.75899e-08 0)
(0 -4.00267e-08 0)
(0 -4.20873e-08 0)
(0 -4.37884e-08 0)
(0 -4.51538e-08 0)
(0 -4.62115e-08 0)
(0 -4.6992e-08 0)
(0 -4.75269e-08 0)
(0 -4.78474e-08 0)
(0 -4.79841e-08 0)
(0 -1.31049e-06 0)
(0 -6.80378e-08 0)
(0 -6.06633e-08 0)
(0 -2.54153e-08 0)
(0 -1.61127e-08 0)
(0 -1.50326e-08 0)
(0 -1.72341e-08 0)
(0 -2.0664e-08 0)
(0 -2.4446e-08 0)
(0 -2.81819e-08 0)
(0 -3.16813e-08 0)
(0 -3.48524e-08 0)
(0 -3.76542e-08 0)
(0 -4.00748e-08 0)
(0 -4.21198e-08 0)
(0 -4.38061e-08 0)
(0 -4.51576e-08 0)
(0 -4.62025e-08 0)
(0 -4.69717e-08 0)
(0 -4.74966e-08 0)
(0 -4.78086e-08 0)
(0 -4.7938e-08 0)
(0 -1.39494e-06 0)
(0 -7.96937e-08 0)
(0 -6.10824e-08 0)
(0 -2.51544e-08 0)
(0 -1.63799e-08 0)
(0 -1.53769e-08 0)
(0 -1.75188e-08 0)
(0 -2.08899e-08 0)
(0 -2.46303e-08 0)
(0 -2.83362e-08 0)
(0 -3.18113e-08 0)
(0 -3.49606e-08 0)
(0 -3.77419e-08 0)
(0 -4.01427e-08 0)
(0 -4.21689e-08 0)
(0 -4.38375e-08 0)
(0 -4.51726e-08 0)
(0 -4.62027e-08 0)
(0 -4.69585e-08 0)
(0 -4.74718e-08 0)
(0 -4.77738e-08 0)
(0 -4.78949e-08 0)
(0 -1.52317e-06 0)
(0 -1.02031e-07 0)
(0 -6.29514e-08 0)
(0 -2.47664e-08 0)
(0 -1.65623e-08 0)
(0 -1.57448e-08 0)
(0 -1.78593e-08 0)
(0 -2.11722e-08 0)
(0 -2.48644e-08 0)
(0 -2.85331e-08 0)
(0 -3.19776e-08 0)
(0 -3.50998e-08 0)
(0 -3.78558e-08 0)
(0 -4.02328e-08 0)
(0 -4.22365e-08 0)
(0 -4.38841e-08 0)
(0 -4.52e-08 0)
(0 -4.62128e-08 0)
(0 -4.69534e-08 0)
(0 -4.74533e-08 0)
(0 -4.77438e-08 0)
(0 -4.78553e-08 0)
(0 -1.70389e-06 0)
(0 -1.48007e-07 0)
(0 -6.86376e-08 0)
(0 -2.44486e-08 0)
(0 -1.65776e-08 0)
(0 -1.60599e-08 0)
(0 -1.82182e-08 0)
(0 -2.14971e-08 0)
(0 -2.51449e-08 0)
(0 -2.87734e-08 0)
(0 -3.21825e-08 0)
(0 -3.52724e-08 0)
(0 -3.79982e-08 0)
(0 -4.03469e-08 0)
(0 -4.23242e-08 0)
(0 -4.39474e-08 0)
(0 -4.52411e-08 0)
(0 -4.62339e-08 0)
(0 -4.69569e-08 0)
(0 -4.74415e-08 0)
(0 -4.7719e-08 0)
(0 -4.78195e-08 0)
(0 -1.92571e-06 0)
(0 -2.51275e-07 0)
(0 -8.39906e-08 0)
(0 -2.47788e-08 0)
(0 -1.64398e-08 0)
(0 -1.62606e-08 0)
(0 -1.85508e-08 0)
(0 -2.18424e-08 0)
(0 -2.54632e-08 0)
(0 -2.90551e-08 0)
(0 -3.24265e-08 0)
(0 -3.54798e-08 0)
(0 -3.81708e-08 0)
(0 -4.04867e-08 0)
(0 -4.24333e-08 0)
(0 -4.40284e-08 0)
(0 -4.52966e-08 0)
(0 -4.62667e-08 0)
(0 -4.69697e-08 0)
(0 -4.7437e-08 0)
(0 -4.76997e-08 0)
(0 -4.7788e-08 0)
(0 -2.12888e-06 0)
(0 -4.89779e-07 0)
(0 -1.22507e-07 0)
(0 -2.69266e-08 0)
(0 -1.63208e-08 0)
(0 -1.63571e-08 0)
(0 -1.88382e-08 0)
(0 -2.2193e-08 0)
(0 -2.58116e-08 0)
(0 -2.93751e-08 0)
(0 -3.27091e-08 0)
(0 -3.57227e-08 0)
(0 -3.83745e-08 0)
(0 -4.0653e-08 0)
(0 -4.25649e-08 0)
(0 -4.4128e-08 0)
(0 -4.53674e-08 0)
(0 -4.63118e-08 0)
(0 -4.69923e-08 0)
(0 -4.74402e-08 0)
(0 -4.76864e-08 0)
(0 -4.77608e-08 0)
(0 -2.22452e-06 0)
(0 -9.99979e-07 0)
(0 -2.04889e-07 0)
(0 -3.24671e-08 0)
(0 -1.6456e-08 0)
(0 -1.64331e-08 0)
(0 -1.91049e-08 0)
(0 -2.25533e-08 0)
(0 -2.61897e-08 0)
(0 -2.97329e-08 0)
(0 -3.30302e-08 0)
(0 -3.60014e-08 0)
(0 -3.86099e-08 0)
(0 -4.08466e-08 0)
(0 -4.27193e-08 0)
(0 -4.42466e-08 0)
(0 -4.54537e-08 0)
(0 -4.63695e-08 0)
(0 -4.7025e-08 0)
(0 -4.74513e-08 0)
(0 -4.76792e-08 0)
(0 -4.77384e-08 0)
(0 -2.23539e-06 0)
(0 -1.78674e-06 0)
(0 -2.93508e-07 0)
(0 -3.8634e-08 0)
(0 -1.66802e-08 0)
(0 -1.65526e-08 0)
(0 -1.93989e-08 0)
(0 -2.29451e-08 0)
(0 -2.66058e-08 0)
(0 -3.01312e-08 0)
(0 -3.33908e-08 0)
(0 -3.63163e-08 0)
(0 -3.88773e-08 0)
(0 -4.10677e-08 0)
(0 -4.2897e-08 0)
(0 -4.43845e-08 0)
(0 -4.55559e-08 0)
(0 -4.64401e-08 0)
(0 -4.70679e-08 0)
(0 -4.74704e-08 0)
(0 -4.76783e-08 0)
(0 -4.77206e-08 0)
(0 -1.88212e-06 0)
(0 -2.23794e-06 0)
(0 -1.24776e-06 0)
(0 -1.35951e-06 0)
(0 -1.48947e-06 0)
(0 -1.61758e-06 0)
(0 -1.62315e-06 0)
(0 -1.69939e-07 0)
(0 -1.52824e-06 0)
(0 -1.68879e-08 0)
(0 -1.24874e-06 0)
(0 -4.7735e-08 0)
(0 -1.37604e-06 0)
(0 -7.77675e-09 0)
(0 -1.44678e-06 0)
(0 -5.41766e-07 0)
(0 -1.73603e-06 0)
(0 -1.75964e-06 0)
(0 -1.8021e-07 0)
(0 -1.33905e-06 0)
(0 -1.51793e-06 0)
(0 -4.042e-09 0)
(0 -1.44684e-06 0)
(0 -3.70031e-08 0)
(0 -1.71075e-06 0)
(0 -1.58483e-06 0)
(0 -1.65816e-06 0)
(0 -2.29428e-07 0)
(0 -1.38361e-06 0)
(0 -1.37934e-06 0)
(0 -1.79199e-06 0)
(0 -1.62753e-06 0)
(0 -1.69067e-06 0)
(0 -2.79503e-07 0)
(0 -1.91432e-08 0)
(0 -2.18884e-07 0)
(0 -1.80294e-08 0)
(0 -3.12685e-08 0)
(0 -5.87665e-07 0)
(0 -7.46652e-07 0)
(0 -1.20214e-06 0)
(0 -9.32428e-07 0)
(0 -1.26944e-06 0)
(0 -9.75246e-07 0)
(0 -1.10435e-06 0)
(0 -9.67174e-07 0)
(0 -1.22084e-06 0)
(0 -4.01313e-07 0)
(0 -7.68643e-07 0)
(0 -6.0633e-08 0)
(0 -1.70333e-06 0)
(0 -2.87476e-07 0)
(0 -3.44017e-07 0)
(0 -2.13799e-08 0)
(0 -2.44755e-08 0)
(0 -3.23048e-08 0)
(0 -2.2033e-08 0)
(0 -2.99264e-08 0)
(0 -3.57336e-08 0)
(0 -1.90305e-06 0)
(0 -9.64151e-09 0)
(0 -3.11557e-08 0)
(0 -5.92314e-08 0)
(0 -1.80475e-08 0)
(0 -1.67752e-08 0)
(0 -1.75285e-08 0)
(0 -4.36815e-08 0)
(0 -1.65967e-08 0)
(0 -2.11614e-08 0)
(0 -1.63457e-08 0)
(0 -2.06205e-08 0)
(0 -1.78869e-08 0)
(0 -1.71181e-08 0)
(0 -1.4483e-08 0)
(0 -1.38465e-08 0)
(0 -2.04611e-08 0)
(0 -1.18319e-08 0)
(0 -2.13314e-08 0)
(0 -1.42863e-08 0)
(0 -1.57197e-08 0)
(0 -1.46701e-08 0)
(0 -2.60413e-08 0)
(0 -1.38284e-08 0)
(0 -1.73139e-08 0)
(0 -1.76746e-08 0)
(0 -2.4036e-08 0)
(0 -1.23547e-08 0)
(0 -2.06649e-08 0)
(0 -1.69391e-08 0)
(0 -2.62181e-08 0)
(0 -2.17428e-08 0)
(0 -2.80999e-08 0)
(0 -1.68474e-08 0)
(0 -2.09571e-08 0)
(0 -2.67549e-08 0)
(0 -2.77488e-08 0)
(0 -1.84482e-08 0)
(0 -2.90841e-08 0)
(0 -1.86892e-08 0)
(0 -2.20311e-08 0)
(0 -2.19961e-08 0)
(0 -2.85095e-08 0)
(0 -1.97759e-08 0)
(0 -2.28565e-08 0)
(0 -1.90711e-08 0)
(0 -1.91986e-08 0)
(0 -1.83957e-08 0)
(0 -1.83756e-08 0)
(0 -2.97775e-08 0)
(0 -2.92298e-08 0)
(0 -1.65571e-08 0)
(0 -1.41184e-08 0)
(0 -3.11037e-08 0)
(0 -3.10773e-08 0)
(0 -1.91549e-06 0)
(0 -6.4471e-08 0)
(0 -1.74352e-08 0)
(0 -4.57799e-08 0)
(0 -1.7311e-08 0)
(0 -2.30016e-08 0)
(0 -1.28484e-08 0)
(0 -1.22124e-08 0)
(0 -2.31001e-08 0)
(0 -2.60794e-08 0)
(0 -1.2834e-08 0)
(0 -1.87843e-06 0)
(0 -6.39606e-08 0)
(0 -1.79696e-08 0)
(0 -2.7708e-08 0)
(0 -2.12838e-08 0)
(0 -1.71998e-08 0)
(0 -1.96084e-08 0)
(0 -1.44137e-08 0)
(0 -5.56817e-08 0)
(0 -6.13314e-07 0)
(0 -4.25262e-08 0)
(0 -1.70553e-08 0)
(0 -1.92626e-08 0)
(0 -2.47481e-08 0)
(0 -2.2179e-08 0)
(0 -2.72291e-08 0)
(0 -2.0894e-08 0)
(0 -1.66894e-08 0)
(0 -1.20167e-08 0)
(0 -1.79451e-08 0)
(0 -2.00902e-08 0)
(0 -2.80112e-08 0)
(0 -1.85323e-08 0)
(0 -1.18256e-08 0)
(0 -1.42879e-08 0)
(0 -2.11372e-08 0)
(0 -3.13219e-08 0)
(0 -2.27903e-08 0)
(0 -3.05655e-08 0)
(0 -2.18914e-08 0)
(0 -2.03668e-08 0)
(0 -1.83891e-08 0)
(0 -4.95287e-08 0)
(0 -1.79597e-08 0)
(0 -2.77812e-08 0)
(0 -7.56238e-08 0)
(0 -7.59137e-07 0)
(0 -1.3155e-06 0)
(0 -3.18755e-08 0)
(0 -1.0586e-06 0)
(0 -2.75111e-08 0)
(0 -2.84375e-08 0)
(0 -2.33864e-08 0)
(0 -1.83319e-08 0)
(0 -3.13548e-08 0)
(0 -2.4535e-08 0)
(0 -2.09688e-08 0)
(0 -1.83669e-08 0)
(0 -3.06494e-08 0)
(0 -2.40501e-08 0)
(0 -2.78803e-08 0)
(0 -2.04002e-08 0)
(0 -1.19812e-08 0)
(0 -1.70287e-08 0)
(0 -3.21544e-08 0)
(0 -1.06292e-07 0)
(0 -1.89009e-06 0)
(0 -5.58194e-08 0)
(0 -1.43431e-08 0)
(0 -1.1234e-08 0)
(0 -1.84531e-08 0)
(0 -2.05956e-08 0)
(0 -1.25443e-08 0)
(0 -1.52977e-08 0)
(0 -1.53551e-08 0)
(0 -2.25907e-08 0)
(0 -2.06476e-08 0)
(0 -1.79447e-08 0)
(0 -2.27773e-08 0)
(0 -3.04356e-08 0)
(0 -1.91822e-08 0)
(0 -1.5785e-08 0)
(0 -1.76112e-08 0)
(0 -2.54824e-08 0)
(0 -2.44675e-08 0)
(0 -1.71253e-08 0)
(0 -2.17934e-08 0)
(0 -2.4911e-08 0)
(0 -2.32733e-08 0)
(0 -1.44595e-08 0)
(0 -1.59063e-08 0)
(0 -1.92621e-08 0)
(0 -1.1679e-06 0)
(0 -5.88589e-07 0)
(0 -3.20145e-08 0)
(0 -2.56313e-08 0)
(0 -2.7066e-08 0)
(0 -2.23345e-08 0)
(0 -2.63138e-08 0)
(0 -2.20221e-08 0)
(0 -1.88882e-08 0)
(0 -2.5293e-08 0)
(0 -1.68981e-08 0)
(0 -2.30999e-08 0)
(0 -1.26628e-08 0)
(0 -2.04118e-08 0)
(0 -7.09892e-07 0)
(0 -1.56817e-06 0)
(0 -1.74145e-08 0)
(0 -1.37476e-08 0)
(0 -1.57324e-07 0)
(0 -6.3773e-07 0)
(0 -1.60511e-08 0)
(0 -3.28035e-08 0)
(0 -2.44535e-08 0)
(0 -2.36634e-08 0)
(0 -1.64856e-08 0)
(0 -1.38414e-08 0)
(0 -2.10274e-08 0)
(0 -1.78799e-08 0)
(0 -2.94689e-08 0)
(0 -2.44931e-08 0)
(0 -1.20857e-08 0)
(0 -1.25496e-08 0)
(0 -3.05262e-08 0)
(0 -2.46255e-08 0)
(0 -1.39072e-08 0)
(0 -1.10815e-08 0)
(0 -2.33977e-08 0)
(0 -1.60221e-08 0)
(0 -1.47846e-08 0)
(0 -1.78676e-08 0)
(0 -3.25391e-08 0)
(0 -2.681e-08 0)
(0 -2.88537e-08 0)
(0 -3.20074e-08 0)
(0 -6.0279e-08 0)
(0 -1.92108e-06 0)
(0 -2.04142e-08 0)
(0 -1.76606e-08 0)
(0 -1.81738e-08 0)
(0 -2.00589e-08 0)
(0 -1.63312e-07 0)
(0 -2.75367e-07 0)
(0 -2.67182e-08 0)
(0 -2.21401e-08 0)
(0 -1.47925e-08 0)
(0 -1.40264e-08 0)
(0 -1.47718e-08 0)
(0 -3.08016e-08 0)
(0 -1.7149e-08 0)
(0 -1.95103e-08 0)
(0 -1.95252e-08 0)
(0 -1.91737e-08 0)
(0 -2.85761e-08 0)
(0 -2.97775e-08 0)
(0 -3.00811e-08 0)
(0 -5.68534e-08 0)
(0 -1.78726e-08 0)
(0 -5.24055e-07 0)
(0 -1.83688e-08 0)
(0 -1.64415e-08 0)
(0 -1.64229e-08 0)
(0 -1.85662e-08 0)
(0 -1.80723e-08 0)
(0 -2.07071e-08 0)
(0 -1.31935e-07 0)
(0 -1.85353e-06 0)
(0 -2.45737e-08 0)
(0 -2.02567e-08 0)
(0 -1.00478e-07 0)
(0 -7.88403e-08 0)
(0 -2.11295e-08 0)
(0 -1.65688e-08 0)
(0 -1.83464e-08 0)
(0 -1.96151e-08 0)
(0 -2.35071e-08 0)
(0 -1.90976e-08 0)
(0 -3.2468e-08 0)
(0 -3.79305e-08 0)
(0 -2.38531e-08 0)
(0 -2.77082e-08 0)
(0 -2.76217e-08 0)
(0 -2.97846e-08 0)
(0 -1.65268e-08 0)
(0 -1.35702e-08 0)
(0 -1.50639e-08 0)
(0 -1.51775e-08 0)
(0 -1.96722e-08 0)
(0 -1.89208e-08 0)
(0 -4.04007e-08 0)
(0 -3.02961e-08 0)
(0 -1.95931e-08 0)
(0 -2.57427e-08 0)
(0 -2.35612e-08 0)
(0 -2.02005e-08 0)
(0 -1.10942e-08 0)
(0 -1.319e-08 0)
(0 -2.28168e-08 0)
(0 -4.42602e-08 0)
(0 -2.45679e-08 0)
(0 -2.10306e-08 0)
(0 -1.6145e-08 0)
(0 -2.13441e-08 0)
(0 -1.89852e-08 0)
(0 -1.56879e-08 0)
(0 -1.6386e-08 0)
(0 -1.68888e-08 0)
(0 -2.91835e-08 0)
(0 -2.59671e-08 0)
(0 -2.47339e-08 0)
(0 -2.26188e-08 0)
(0 -2.56917e-08 0)
(0 -2.6431e-08 0)
(0 -1.64342e-08 0)
(0 -1.93673e-08 0)
(0 -1.18218e-06 0)
(0 -7.08052e-07 0)
(0 -3.19096e-08 0)
(0 -4.19984e-08 0)
(0 -1.64856e-08 0)
(0 -1.47533e-08 0)
(0 -9.14102e-07 0)
(0 -5.75222e-07 0)
(0 -1.85466e-08 0)
(0 -1.47483e-08 0)
(0 -2.0907e-08 0)
(0 -2.18059e-08 0)
(0 -2.89719e-08 0)
(0 -2.568e-08 0)
(0 -1.96053e-08 0)
(0 -2.21032e-08 0)
(0 -3.87468e-08 0)
(0 -8.57338e-08 0)
(0 -2.10752e-08 0)
(0 -1.78702e-08 0)
(0 -2.50322e-08 0)
(0 -2.73788e-08 0)
(0 -1.54759e-08 0)
(0 -1.54004e-08 0)
(0 -1.457e-06 0)
(0 -1.45811e-06 0)
(0 -2.25683e-08 0)
(0 -1.93724e-08 0)
(0 -2.29903e-08 0)
(0 -2.48234e-08 0)
(0 -1.81377e-08 0)
(0 -3.06209e-08 0)
(0 -2.40218e-08 0)
(0 -2.64363e-08 0)
(0 -1.82888e-08 0)
(0 -2.05052e-08 0)
(0 -5.33807e-08 0)
(0 -9.31531e-08 0)
(0 -2.36375e-08 0)
(0 -3.98593e-08 0)
(0 -1.61387e-08 0)
(0 -1.88996e-08 0)
(0 -1.48346e-08 0)
(0 -1.51593e-08 0)
(0 -1.77986e-08 0)
(0 -1.58194e-08 0)
(0 -1.64506e-08 0)
(0 -2.0101e-08 0)
(0 -2.30355e-08 0)
(0 -2.00934e-08 0)
(0 -2.18095e-08 0)
(0 -2.38816e-08 0)
(0 -2.54789e-08 0)
(0 -2.71883e-08 0)
(0 -1.8006e-08 0)
(0 -1.76203e-08 0)
(0 -2.47144e-08 0)
(0 -4.16518e-08 0)
(0 -1.57778e-08 0)
(0 -1.7189e-08 0)
(0 -2.21271e-08 0)
(0 -1.99198e-08 0)
(0 -3.17032e-08 0)
(0 -2.90783e-08 0)
(0 -1.3152e-08 0)
(0 -1.60427e-08 0)
(0 -1.47112e-08 0)
(0 -1.28368e-08 0)
(0 -2.55144e-08 0)
(0 -2.32941e-08 0)
(0 -2.09695e-08 0)
(0 -2.32698e-08 0)
(0 -4.94222e-08 0)
(0 -1.9001e-08 0)
(0 -2.96382e-08 0)
(0 -2.78404e-08 0)
(0 -1.73619e-08 0)
(0 -1.78539e-08 0)
(0 -1.42305e-08 0)
(0 -1.30232e-08 0)
(0 -2.47074e-08 0)
(0 -2.64361e-08 0)
(0 -1.15987e-06 0)
(0 -1.91801e-06 0)
(0 -1.56544e-08 0)
(0 -1.8453e-08 0)
(0 -1.6416e-08 0)
(0 -4.6475e-08 0)
(0 -1.30472e-08 0)
(0 -1.37227e-08 0)
(0 -3.83706e-07 0)
(0 -6.62704e-07 0)
(0 -1.61158e-08 0)
(0 -1.5449e-08 0)
(0 -1.67137e-08 0)
(0 -1.98953e-08 0)
(0 -1.93113e-06 0)
(0 -2.55429e-07 0)
(0 -8.43135e-07 0)
(0 -1.13306e-06 0)
(0 -2.54614e-08 0)
(0 -2.85694e-08 0)
(0 -2.29452e-08 0)
(0 -3.21167e-08 0)
(0 -2.61363e-08 0)
(0 -2.36333e-08 0)
(0 -4.43115e-08 0)
(0 -2.78812e-08 0)
(0 -1.05502e-06 0)
(0 -6.88242e-07 0)
(0 -2.97817e-08 0)
(0 -3.23581e-08 0)
(0 -1.91518e-08 0)
(0 -1.81537e-08 0)
(0 -3.1472e-08 0)
(0 -3.16528e-08 0)
(0 -3.07596e-08 0)
(0 -3.11731e-08 0)
(0 -2.5689e-08 0)
(0 -2.88329e-08 0)
(0 -1.33729e-08 0)
(0 -1.2264e-08 0)
(0 -1.74793e-08 0)
(0 -1.55164e-08 0)
(0 -1.82419e-08 0)
(0 -1.83167e-08 0)
(0 -1.76051e-07 0)
(0 -4.63372e-07 0)
(0 -1.12054e-08 0)
(0 -1.14356e-08 0)
(0 -1.99168e-08 0)
(0 -1.77333e-08 0)
(0 -8.75839e-07 0)
(0 -7.38186e-07 0)
(0 -1.08919e-08 0)
(0 -1.25749e-08 0)
(0 -1.01311e-07 0)
(0 -4.74389e-08 0)
(0 -1.93083e-08 0)
(0 -1.86279e-08 0)
(0 -2.20787e-08 0)
(0 -2.55194e-08 0)
(0 -1.67748e-08 0)
(0 -1.46961e-08 0)
(0 -1.53136e-08 0)
(0 -1.59445e-08 0)
(0 -1.22008e-06 0)
(0 -1.23714e-06 0)
(0 -1.75031e-06 0)
(0 -9.3889e-07 0)
(0 -2.96948e-08 0)
(0 -2.71898e-08 0)
(0 -1.99315e-08 0)
(0 -1.96905e-08 0)
(0 -2.43133e-08 0)
(0 -2.27986e-08 0)
(0 -3.15763e-07 0)
(0 -1.89904e-06 0)
(0 -4.24998e-08 0)
(0 -1.80366e-08 0)
(0 -1.77583e-06 0)
(0 -1.7256e-06 0)
(0 -1.61086e-06 0)
(0 -1.61612e-06 0)
(0 -1.67003e-06 0)
(0 -2.15155e-07 0)
(0 -1.74007e-06 0)
(0 -1.05721e-08 0)
(0 -1.72466e-06 0)
(0 -1.50714e-08 0)
(0 -1.71576e-06 0)
(0 -4.99534e-08 0)
(0 -2.29486e-07 0)
(0 -1.80375e-08 0)
(0 -1.81117e-06 0)
(0 -2.80465e-08 0)
(0 -2.19055e-06 0)
(0 -2.25383e-09 0)
(0 -3.11343e-08 0)
(0 -1.84569e-08 0)
(0 -3.07061e-08 0)
(0 -8.50822e-07 0)
(0 -8.48266e-07 0)
(0 -1.35422e-08 0)
(0 -1.28637e-09 0)
(0 -1.47982e-08 0)
(0 -3.7945e-10 0)
(0 -1.08804e-08 0)
(0 -2.11122e-10 0)
(0 -1.35327e-08 0)
(0 -1.84099e-08 0)
(0 -1.92571e-08 0)
(0 -1.28209e-09 0)
(0 -1.12361e-08 0)
(0 -1.13251e-08 0)
(0 -1.48384e-08 0)
(0 -4.17164e-08 0)
(0 -3.27446e-08 0)
(0 -4.21779e-08 0)
(0 -1.6867e-08 0)
(0 -3.10106e-08 0)
(0 -2.88018e-08 0)
(0 -4.51545e-08 0)
(0 -1.63259e-08 0)
(0 -6.35231e-08 0)
(0 -2.18926e-08 0)
(0 -4.7762e-08 0)
(0 -5.40771e-08 0)
(0 -2.17835e-07 0)
(0 -1.88998e-08 0)
(0 -2.08284e-08 0)
(0 -3.4527e-08 0)
(0 -1.87887e-08 0)
(0 -7.50774e-08 0)
(0 -1.28578e-09 0)
(0 -1.37287e-08 0)
(0 -1.85096e-08 0)
(0 -6.52211e-08 0)
(0 -1.56965e-08 0)
(0 -3.28249e-08 0)
(0 -1.59612e-08 0)
(0 -1.41354e-08 0)
(0 -3.18227e-09 0)
(0 -1.14936e-08 0)
(0 -4.75657e-10 0)
(0 -1.37288e-08 0)
(0 -2.68432e-08 0)
(0 -4.34606e-08 0)
(0 -1.7763e-08 0)
(0 -3.1666e-08 0)
(0 -9.53686e-08 0)
(0 -3.01458e-08 0)
(0 -2.12931e-08 0)
(0 -1.7228e-08 0)
(0 -1.18826e-08 0)
(0 -1.32033e-08 0)
(0 -3.88423e-08 0)
(0 -6.32874e-08 0)
(0 -3.61336e-08 0)
(0 -1.67273e-06 0)
(0 -1.03944e-10 0)
(0 -1.01864e-09 0)
(0 -1.1038e-08 0)
(0 -3.96834e-09 0)
(0 -2.88304e-08 0)
(0 -1.88195e-08 0)
(0 -5.74938e-09 0)
(0 -2.12613e-08 0)
(0 -3.98164e-08 0)
(0 -3.13057e-08 0)
(0 -2.04511e-06 0)
(0 -6.33905e-09 0)
(0 -1.73575e-08 0)
(0 -2.43929e-08 0)
(0 -1.28898e-08 0)
(0 -1.06519e-08 0)
(0 -1.2218e-08 0)
(0 -2.44879e-08 0)
(0 -3.91751e-08 0)
(0 -5.41661e-08 0)
(0 -4.34119e-08 0)
(0 -1.85161e-08 0)
(0 -2.28258e-08 0)
(0 -1.97898e-08 0)
(0 -3.82413e-07 0)
(0 -4.80291e-08 0)
(0 -2.12168e-08 0)
(0 -1.82912e-08 0)
(0 -2.4013e-07 0)
(0 -2.91556e-08 0)
(0 -3.61625e-08 0)
(0 -1.76867e-08 0)
(0 -2.49127e-08 0)
(0 -1.35084e-08 0)
(0 -3.12008e-10 0)
(0 -1.98941e-06 0)
(0 -1.80173e-06 0)
(0 -1.0216e-08 0)
(0 -9.18848e-08 0)
(0 -2.04491e-08 0)
(0 -3.17677e-08 0)
(0 -6.1101e-08 0)
(0 -3.46817e-08 0)
(0 -1.14399e-06 0)
(0 -1.54648e-08 0)
(0 -1.35309e-08 0)
(0 -5.03362e-08 0)
(0 -5.54746e-08 0)
(0 -3.00867e-08 0)
(0 -3.45329e-08 0)
(0 -3.20736e-08 0)
(0 -5.22111e-07 0)
(0 -2.10893e-08 0)
(0 -9.05457e-10 0)
(0 -3.08611e-08 0)
(0 -1.16989e-07 0)
(0 -3.35935e-08 0)
(0 -1.84422e-08 0)
(0 -1.14531e-08 0)
(0 -1.0774e-08 0)
(0 -2.70688e-08 0)
(0 -9.52872e-08 0)
(0 -6.72421e-09 0)
(0 -2.14953e-08 0)
(0 -1.7546e-06 0)
(0 -7.40353e-08 0)
(0 -1.59263e-08 0)
(0 -2.16019e-08 0)
(0 -3.59712e-08 0)
(0 -4.80031e-07 0)
(0 -6.49935e-09 0)
(0 -1.73824e-06 0)
(0 -1.48308e-08 0)
(0 -1.70682e-08 0)
(0 -1.70943e-06 0)
(0 -2.16686e-08 0)
(0 -1.47335e-09 0)
(0 -7.92178e-09 0)
(0 -2.31223e-08 0)
(0 -1.81708e-08 0)
(0 -1.15051e-08 0)
(0 -3.74348e-07 0)
(0 -5.0077e-08 0)
(0 -2.61095e-10 0)
(0 -6.76142e-07 0)
(0 -1.95974e-08 0)
(0 -1.33394e-08 0)
(0 -4.19344e-08 0)
(0 -1.36591e-08 0)
(0 -2.37119e-08 0)
(0 -1.41804e-08 0)
(0 -1.89125e-08 0)
(0 -4.67881e-07 0)
(0 -4.5023e-08 0)
(0 -1.07524e-09 0)
(0 -3.96772e-08 0)
(0 -1.06235e-07 0)
(0 -3.77227e-08 0)
(0 -2.10916e-08 0)
(0 -1.90163e-08 0)
(0 -1.80732e-08 0)
(0 -2.16568e-08 0)
(0 -2.00207e-08 0)
(0 -1.82506e-08 0)
(0 -1.71137e-08 0)
(0 -2.08169e-08 0)
(0 -1.29161e-08 0)
(0 -1.55316e-08 0)
(0 -1.57321e-08 0)
(0 -1.8271e-08 0)
(0 -4.22297e-08 0)
(0 -2.11656e-08 0)
(0 -1.79089e-10 0)
(0 -6.50274e-08 0)
(0 -1.73233e-08 0)
(0 -1.95119e-08 0)
(0 -3.53455e-07 0)
(0 -6.14865e-08 0)
(0 -7.32184e-07 0)
(0 -4.32489e-10 0)
(0 -6.05836e-08 0)
(0 -6.36714e-08 0)
(0 -8.44936e-10 0)
(0 -3.83533e-09 0)
(0 -2.15575e-06 0)
(0 -1.5142e-07 0)
(0 -2.8095e-08 0)
(0 -1.4364e-08 0)
(0 -1.09283e-08 0)
(0 -1.06277e-08 0)
(0 -1.58637e-07 0)
(0 -4.41856e-09 0)
(0 -3.54769e-08 0)
(0 -6.25153e-08 0)
(0 -2.1563e-08 0)
(0 -4.39823e-08 0)
(0 -2.87282e-08 0)
(0 -2.50093e-08 0)
(0 -7.07651e-07 0)
(0 -1.73139e-06 0)
(0 -4.04032e-08 0)
(0 -6.1723e-08 0)
(0 -3.14234e-07 0)
(0 -1.68511e-06 0)
(0 -1.27413e-10 0)
(0 -7.32947e-10 0)
(0 -3.11078e-08 0)
(0 -1.1879e-08 0)
(0 -2.33189e-08 0)
(0 -2.48851e-08 0)
(0 -1.80645e-08 0)
(0 -2.25483e-08 0)
(0 -5.50022e-10 0)
(0 -2.16253e-08 0)
(0 -3.28256e-08 0)
(0 -3.65081e-08 0)
(0 -1.13637e-08 0)
(0 -1.07172e-08 0)
(0 -1.5588e-08 0)
(0 -1.44044e-07 0)
(0 -5.0007e-08 0)
(0 -1.19729e-07 0)
(0 -5.20764e-08 0)
(0 -5.01056e-08 0)
(0 -5.13444e-08 0)
(0 -5.9886e-08 0)
(0 -6.60644e-08 0)
(0 -1.12123e-07 0)
(0 -1.74016e-06 0)
(0 -8.03964e-07 0)
(0 -2.38481e-08 0)
(0 -2.61062e-08 0)
(0 -1.39059e-08 0)
(0 -3.81317e-08 0)
(0 -3.14965e-08 0)
(0 -4.65391e-08 0)
(0 -6.41076e-09 0)
(0 -5.90902e-09 0)
(0 -2.13418e-08 0)
(0 -2.97475e-08 0)
(0 -3.54907e-08 0)
(0 -2.17002e-08 0)
(0 -5.23916e-08 0)
(0 -5.62938e-08 0)
(0 -1.52602e-08 0)
(0 -1.91062e-08 0)
(0 -8.3565e-09 0)
(0 -2.0487e-08 0)
(0 -1.13085e-06 0)
(0 -1.60716e-06 0)
(0 -3.95401e-09 0)
(0 -2.23958e-09 0)
(0 -1.89965e-08 0)
(0 -3.4385e-08 0)
(0 -5.90668e-08 0)
(0 -9.78559e-08 0)
(0 -2.07812e-07 0)
(0 -1.1484e-08 0)
(0 -2.38693e-08 0)
(0 -3.60678e-08 0)
(0 -1.12213e-08 0)
(0 -1.27292e-08 0)
(0 -8.52671e-08 0)
(0 -1.10881e-07 0)
(0 -2.29008e-08 0)
(0 -1.55592e-08 0)
(0 -1.83631e-08 0)
(0 -1.8377e-08 0)
(0 -1.14824e-08 0)
(0 -1.63833e-08 0)
(0 -1.24244e-08 0)
(0 -1.3038e-08 0)
(0 -2.39364e-08 0)
(0 -2.55527e-08 0)
(0 -4.64068e-07 0)
(0 -1.93532e-06 0)
(0 -4.94855e-08 0)
(0 -4.14355e-08 0)
(0 -1.50103e-06 0)
(0 -1.89703e-06 0)
(0 -1.57883e-06 0)
(0 -1.58453e-06 0)
(0 -1.65175e-06 0)
(0 -1.69437e-06 0)
(0 -1.78913e-06 0)
(0 -1.86043e-06 0)
(0 -1.94609e-06 0)
(0 -2.00866e-06 0)
(0 -2.08566e-06 0)
(0 -2.13007e-06 0)
(0 -2.1861e-06 0)
(0 -2.21532e-06 0)
(0 -2.24697e-06 0)
(0 -2.25336e-06 0)
(0 -2.25703e-06 0)
(0 -2.24069e-06 0)
(0 -2.19195e-06 0)
(0 -2.13191e-06 0)
(0 -2.09968e-06 0)
(0 -2.05179e-06 0)
(0 -1.99627e-06 0)
(0 -1.92573e-06 0)
(0 -1.84605e-06 0)
(0 -1.75299e-06 0)
(0 -1.65618e-06 0)
(0 -1.54635e-06 0)
(0 -1.46025e-06 0)
(0 -1.3664e-06 0)
(0 -1.35026e-06 0)
(0 -1.38275e-06 0)
(0 -1.3053e-06 0)
(0 -1.36433e-06 0)
(0 -1.60528e-06 0)
(0 -1.63805e-06 0)
(0 -1.74177e-06 0)
(0 -1.80473e-06 0)
(0 -1.8794e-06 0)
(0 -1.93541e-06 0)
(0 -2.06986e-06 0)
(0 -2.1358e-06 0)
(0 -2.1847e-06 0)
(0 -2.20871e-06 0)
(0 -2.2427e-06 0)
(0 -2.25557e-06 0)
(0 -2.26158e-06 0)
(0 -2.25423e-06 0)
(0 -2.19351e-06 0)
(0 -2.13771e-06 0)
(0 -2.13176e-06 0)
(0 -2.11538e-06 0)
(0 -2.06454e-06 0)
(0 -2.00804e-06 0)
(0 -1.92512e-06 0)
(0 -1.82698e-06 0)
(0 -1.7733e-06 0)
(0 -1.69534e-06 0)
(0 -1.59212e-06 0)
(0 -1.46016e-06 0)
(0 -1.35384e-06 0)
(0 -1.20637e-06 0)
(0 -1.19211e-06 0)
(0 -1.27577e-06 0)
(0 -1.83553e-08 0)
(0 -2.45961e-06 0)
(0 -4.28189e-08 0)
(0 -1.79983e-08 0)
(0 -2.21473e-06 0)
(0 -2.13326e-06 0)
(0 -2.05648e-06 0)
(0 -2.0285e-06 0)
(0 -1.96673e-06 0)
(0 -9.921e-07 0)
(0 -2.34583e-07 0)
(0 -3.63761e-07 0)
(0 -1.71863e-06 0)
(0 -6.90618e-08 0)
(0 -1.70921e-06 0)
(0 -3.53483e-08 0)
(0 -1.56821e-06 0)
(0 -2.53458e-08 0)
(0 -1.55928e-06 0)
(0 -2.15026e-08 0)
(0 -1.38143e-06 0)
(0 -4.81304e-09 0)
(0 -3.09114e-08 0)
(0 -4.08132e-08 0)
(0 -1.79616e-07 0)
(0 -1.19198e-08 0)
(0 -3.87441e-09 0)
(0 -1.37451e-08 0)
(0 -1.87064e-09 0)
(0 -1.06266e-08 0)
(0 -2.82454e-09 0)
(0 -1.21816e-08 0)
(0 -1.5771e-08 0)
(0 -1.89863e-08 0)
(0 -5.68204e-09 0)
(0 -1.35564e-08 0)
(0 -3.06006e-08 0)
(0 -1.47599e-08 0)
(0 -2.95636e-08 0)
(0 -3.44716e-08 0)
(0 -2.24529e-08 0)
(0 -1.53764e-08 0)
(0 -2.59347e-08 0)
(0 -1.7287e-08 0)
(0 -5.69159e-08 0)
(0 -5.15469e-08 0)
(0 -4.252e-08 0)
(0 -1.95952e-08 0)
(0 -5.56854e-08 0)
(0 -5.70702e-08 0)
(0 -1.7743e-08 0)
(0 -7.12049e-08 0)
(0 -1.11699e-07 0)
(0 -3.27782e-08 0)
(0 -2.07193e-08 0)
(0 -2.07574e-08 0)
(0 -1.84468e-08 0)
(0 -4.14235e-08 0)
(0 -3.00595e-09 0)
(0 -1.45153e-08 0)
(0 -1.04167e-08 0)
(0 -5.40054e-09 0)
(0 -1.16392e-08 0)
(0 -5.02261e-09 0)
(0 -7.7167e-08 0)
(0 -1.42691e-08 0)
(0 -1.18578e-07 0)
(0 -1.76091e-08 0)
(0 -3.28221e-08 0)
(0 -6.4503e-08 0)
(0 -1.14855e-08 0)
(0 -7.68999e-10 0)
(0 -2.73141e-08 0)
(0 -1.71706e-08 0)
(0 -1.31362e-08 0)
(0 -1.08845e-08 0)
(0 -3.02294e-08 0)
(0 -1.60231e-08 0)
(0 -4.70687e-08 0)
(0 -4.90493e-08 0)
(0 -2.28262e-07 0)
(0 -7.7053e-08 0)
(0 -1.26779e-08 0)
(0 -2.66734e-08 0)
(0 -5.1301e-09 0)
(0 -1.04257e-08 0)
(0 -1.53035e-06 0)
(0 -1.27376e-08 0)
(0 -2.45081e-08 0)
(0 -1.75192e-08 0)
(0 -1.56794e-08 0)
(0 -3.95111e-08 0)
(0 -1.35508e-08 0)
(0 -2.68649e-08 0)
(0 -2.67558e-08 0)
(0 -5.42213e-07 0)
(0 -4.07081e-08 0)
(0 -4.44832e-08 0)
(0 -3.4062e-08 0)
(0 -1.79572e-08 0)
(0 -1.15875e-06 0)
(0 -5.93117e-08 0)
(0 -1.59518e-08 0)
(0 -1.04908e-08 0)
(0 -3.33293e-08 0)
(0 -1.09981e-08 0)
(0 -3.13875e-09 0)
(0 -2.13282e-07 0)
(0 -3.9167e-08 0)
(0 -9.70502e-08 0)
(0 -1.66356e-08 0)
(0 -2.13806e-08 0)
(0 -1.27676e-08 0)
(0 -1.84949e-08 0)
(0 -2.12205e-10 0)
(0 -8.51792e-08 0)
(0 -2.05123e-08 0)
(0 -1.98312e-07 0)
(0 -1.55138e-08 0)
(0 -2.44262e-08 0)
(0 -4.71513e-08 0)
(0 -1.59626e-07 0)
(0 -1.76471e-08 0)
(0 -2.30975e-08 0)
(0 -6.12726e-08 0)
(0 -1.38447e-07 0)
(0 -1.58867e-06 0)
(0 -7.43615e-09 0)
(0 -2.62694e-08 0)
(0 -3.4856e-08 0)
(0 -2.69185e-08 0)
(0 -4.75073e-08 0)
(0 -9.96688e-08 0)
(0 -1.8834e-06 0)
(0 -1.6838e-08 0)
(0 -2.17814e-08 0)
(0 -4.30051e-10 0)
(0 -7.20415e-09 0)
(0 -2.24029e-08 0)
(0 -1.18694e-08 0)
(0 -8.21722e-11 0)
(0 -1.73854e-09 0)
(0 -1.44234e-06 0)
(0 -2.06642e-10 0)
(0 -1.779e-08 0)
(0 -1.50741e-06 0)
(0 -1.79643e-08 0)
(0 -3.89722e-08 0)
(0 -1.50264e-08 0)
(0 -2.44768e-08 0)
(0 -9.32951e-08 0)
(0 -2.89965e-08 0)
(0 -1.47082e-08 0)
(0 -1.85948e-08 0)
(0 -1.2425e-08 0)
(0 -1.47426e-08 0)
(0 -1.14336e-08 0)
(0 -1.10779e-08 0)
(0 -2.07224e-08 0)
(0 -9.27355e-08 0)
(0 -3.09981e-08 0)
(0 -3.60848e-10 0)
(0 -2.47784e-09 0)
(0 -2.50872e-07 0)
(0 -1.60375e-08 0)
(0 -1.92246e-08 0)
(0 -1.33393e-09 0)
(0 -9.05819e-11 0)
(0 -1.40079e-08 0)
(0 -1.43328e-08 0)
(0 -6.40468e-08 0)
(0 -4.46991e-07 0)
(0 -2.00327e-06 0)
(0 -1.90444e-07 0)
(0 -1.0816e-08 0)
(0 -1.09013e-08 0)
(0 -1.69898e-06 0)
(0 -1.93784e-08 0)
(0 -4.5589e-08 0)
(0 -3.09866e-08 0)
(0 -2.13524e-08 0)
(0 -1.72243e-08 0)
(0 -2.86291e-07 0)
(0 -1.85172e-08 0)
(0 -1.01808e-09 0)
(0 -4.49099e-10 0)
(0 -1.27145e-08 0)
(0 -1.15134e-07 0)
(0 -3.47469e-08 0)
(0 -3.16201e-07 0)
(0 -2.15895e-08 0)
(0 -1.84907e-08 0)
(0 -1.93391e-08 0)
(0 -1.82285e-08 0)
(0 -1.69337e-08 0)
(0 -1.63255e-08 0)
(0 -2.16983e-08 0)
(0 -3.33724e-08 0)
(0 -3.59873e-07 0)
(0 -6.46103e-08 0)
(0 -1.3892e-08 0)
(0 -1.29976e-08 0)
(0 -3.89752e-08 0)
(0 -4.00946e-07 0)
(0 -4.01392e-07 0)
(0 -6.40085e-08 0)
(0 -2.33972e-07 0)
(0 -3.49269e-08 0)
(0 -1.34271e-08 0)
(0 -1.04946e-08 0)
(0 -1.99332e-08 0)
(0 -1.78851e-08 0)
(0 -1.85162e-08 0)
(0 -1.73346e-08 0)
(0 -4.43056e-08 0)
(0 -2.08793e-08 0)
(0 -2.05205e-08 0)
(0 -1.52025e-08 0)
(0 -2.87685e-08 0)
(0 -7.9553e-08 0)
(0 -3.56529e-08 0)
(0 -2.16512e-08 0)
(0 -1.10967e-07 0)
(0 -1.70396e-06 0)
(0 -7.64109e-10 0)
(0 -1.47311e-09 0)
(0 -2.85191e-10 0)
(0 -1.29421e-08 0)
(0 -1.41945e-08 0)
(0 -2.15489e-08 0)
(0 -6.11056e-08 0)
(0 -6.28971e-08 0)
(0 -1.87963e-08 0)
(0 -2.37834e-08 0)
(0 -7.01578e-09 0)
(0 -1.80535e-08 0)
(0 -1.14071e-08 0)
(0 -1.41542e-08 0)
(0 -1.49053e-06 0)
(0 -3.26655e-07 0)
(0 -4.65584e-09 0)
(0 -8.44313e-09 0)
(0 -2.13766e-08 0)
(0 -4.41462e-08 0)
(0 -3.17587e-08 0)
(0 -4.61805e-08 0)
(0 -1.3912e-06 0)
(0 -1.91395e-07 0)
(0 -1.83732e-08 0)
(0 -1.59631e-08 0)
(0 -4.04451e-08 0)
(0 -3.35701e-08 0)
(0 -1.72625e-09 0)
(0 -1.21785e-08 0)
(0 -2.0825e-10 0)
(0 -1.12724e-07 0)
(0 -1.1531e-06 0)
(0 -2.07681e-06 0)
(0 -3.1431e-08 0)
(0 -4.71285e-08 0)
(0 -2.92863e-08 0)
(0 -1.98136e-08 0)
(0 -1.67369e-08 0)
(0 -1.34917e-08 0)
(0 -2.13611e-10 0)
(0 -3.29455e-09 0)
(0 -1.57747e-08 0)
(0 -1.75842e-08 0)
(0 -2.08641e-08 0)
(0 -6.39385e-10 0)
(0 -5.21401e-08 0)
(0 -6.01913e-08 0)
(0 -1.5005e-08 0)
(0 -1.58088e-08 0)
(0 -3.41989e-09 0)
(0 -2.32209e-08 0)
(0 -8.59477e-10 0)
(0 -3.66842e-09 0)
(0 -3.35702e-08 0)
(0 -2.03946e-08 0)
(0 -1.33786e-08 0)
(0 -1.31166e-08 0)
(0 -1.57282e-08 0)
(0 -1.81574e-08 0)
(0 -2.2769e-08 0)
(0 -9.92289e-09 0)
(0 -1.92622e-06 0)
(0 -1.74368e-06 0)
(0 -2.37451e-08 0)
(0 -2.66868e-08 0)
(0 -5.90839e-08 0)
(0 -9.6263e-08 0)
(0 -1.93347e-08 0)
(0 -2.24907e-08 0)
(0 -7.99386e-07 0)
(0 -2.84354e-08 0)
(0 -4.13547e-08 0)
(0 -2.62013e-08 0)
(0 -1.23786e-08 0)
(0 -1.16543e-08 0)
(0 -1.06629e-08 0)
(0 -1.09517e-08 0)
(0 -1.86283e-08 0)
(0 -1.72209e-08 0)
(0 -2.63442e-08 0)
(0 -2.35736e-08 0)
(0 -5.24521e-08 0)
(0 -4.40445e-08 0)
(0 -2.69315e-08 0)
(0 -3.10824e-09 0)
(0 -8.68618e-07 0)
(0 -3.60371e-08 0)
(0 -1.81937e-06 0)
(0 -1.6538e-06 0)
(0 -1.79214e-08 0)
(0 -1.67922e-08 0)
(0 -4.62305e-08 0)
(0 -4.15402e-08 0)
(0 -2.9685e-08 0)
(0 -1.63458e-07 0)
(0 -1.83507e-08 0)
(0 -3.22789e-08 0)
(0 -4.64154e-07 0)
(0 -5.31763e-07 0)
(0 -1.44846e-06 0)
(0 -1.30836e-06 0)
(0 -1.38345e-06 0)
(0 -1.13789e-06 0)
(0 -1.56839e-06 0)
(0 -9.1303e-07 0)
(0 -1.85727e-06 0)
(0 -9.0513e-07 0)
(0 -1.13332e-06 0)
(0 -1.46544e-06 0)
(0 -2.08489e-06 0)
(0 -4.75584e-07 0)
(0 -2.5072e-06 0)
(0 -2.34237e-08 0)
(0 -1.99481e-08 0)
(0 -2.60048e-08 0)
(0 -1.82534e-08 0)
(0 -3.14765e-08 0)
(0 -3.1359e-08 0)
(0 -1.66957e-07 0)
(0 -2.51528e-06 0)
(0 -1.7543e-07 0)
(0 -8.07005e-07 0)
(0 -9.2049e-08 0)
(0 -1.19474e-07 0)
(0 -2.69041e-08 0)
(0 -1.18655e-07 0)
(0 -3.39825e-08 0)
(0 -5.89875e-08 0)
(0 -1.81678e-08 0)
(0 -1.80398e-08 0)
(0 -1.71304e-08 0)
(0 -2.38737e-08 0)
(0 -1.87282e-08 0)
(0 -1.47139e-08 0)
(0 -1.91504e-08 0)
(0 -1.34313e-08 0)
(0 -1.75156e-08 0)
(0 -1.30125e-08 0)
(0 -1.9911e-08 0)
(0 -1.82171e-08 0)
(0 -1.4887e-08 0)
(0 -1.39608e-08 0)
(0 -2.30122e-08 0)
(0 -1.30073e-08 0)
(0 -2.4148e-08 0)
(0 -2.0999e-08 0)
(0 -2.00915e-08 0)
(0 -1.44874e-08 0)
(0 -2.59712e-08 0)
(0 -2.35623e-08 0)
(0 -2.34458e-08 0)
(0 -1.7413e-08 0)
(0 -2.17097e-08 0)
(0 -1.71898e-08 0)
(0 -2.69591e-08 0)
(0 -1.85487e-08 0)
(0 -2.3952e-08 0)
(0 -1.94084e-08 0)
(0 -2.98277e-08 0)
(0 -1.81262e-08 0)
(0 -2.61126e-08 0)
(0 -2.56288e-08 0)
(0 -2.4814e-08 0)
(0 -2.01185e-08 0)
(0 -2.49107e-08 0)
(0 -2.56415e-08 0)
(0 -2.96635e-08 0)
(0 -1.90991e-08 0)
(0 -3.06514e-08 0)
(0 -1.85303e-08 0)
(0 -1.69525e-08 0)
(0 -2.76367e-08 0)
(0 -2.55912e-08 0)
(0 -1.50048e-08 0)
(0 -1.33796e-08 0)
(0 -2.4079e-08 0)
(0 -1.18692e-08 0)
(0 -2.04108e-08 0)
(0 -1.82812e-08 0)
(0 -1.86035e-08 0)
(0 -2.28234e-08 0)
(0 -4.39086e-08 0)
(0 -1.01959e-07 0)
(0 -9.28937e-08 0)
(0 -1.9784e-08 0)
(0 -1.82177e-08 0)
(0 -1.66893e-08 0)
(0 -2.49421e-08 0)
(0 -3.59423e-08 0)
(0 -5.43649e-08 0)
(0 -3.83573e-07 0)
(0 -9.27353e-07 0)
(0 -2.81596e-08 0)
(0 -1.84055e-08 0)
(0 -1.47135e-08 0)
(0 -1.56163e-08 0)
(0 -1.51076e-08 0)
(0 -1.14095e-08 0)
(0 -2.0641e-08 0)
(0 -1.55634e-08 0)
(0 -2.10632e-08 0)
(0 -2.16448e-08 0)
(0 -1.21589e-07 0)
(0 -2.75116e-08 0)
(0 -1.47545e-08 0)
(0 -1.67238e-08 0)
(0 -1.85943e-08 0)
(0 -2.01611e-08 0)
(0 -2.63066e-08 0)
(0 -3.14324e-08 0)
(0 -2.58802e-08 0)
(0 -2.94962e-08 0)
(0 -1.55721e-08 0)
(0 -2.05274e-08 0)
(0 -1.57777e-08 0)
(0 -2.55276e-08 0)
(0 -2.13236e-06 0)
(0 -1.01291e-06 0)
(0 -2.13241e-08 0)
(0 -2.47537e-08 0)
(0 -2.35746e-08 0)
(0 -3.12478e-08 0)
(0 -2.08263e-08 0)
(0 -2.01123e-08 0)
(0 -1.74038e-08 0)
(0 -2.15817e-08 0)
(0 -2.86043e-08 0)
(0 -3.19006e-08 0)
(0 -2.25584e-06 0)
(0 -2.06809e-07 0)
(0 -2.51064e-08 0)
(0 -2.89692e-08 0)
(0 -3.24557e-08 0)
(0 -4.24678e-08 0)
(0 -1.82927e-08 0)
(0 -2.32774e-08 0)
(0 -2.48114e-08 0)
(0 -2.74742e-08 0)
(0 -1.54512e-08 0)
(0 -1.24531e-08 0)
(0 -2.4932e-06 0)
(0 -2.03022e-07 0)
(0 -2.09445e-07 0)
(0 -6.6898e-08 0)
(0 -1.53859e-08 0)
(0 -2.11559e-08 0)
(0 -2.73885e-08 0)
(0 -3.10672e-08 0)
(0 -2.51626e-08 0)
(0 -2.20371e-08 0)
(0 -4.26533e-08 0)
(0 -5.46102e-08 0)
(0 -2.27411e-08 0)
(0 -1.70803e-08 0)
(0 -1.56099e-08 0)
(0 -1.94135e-08 0)
(0 -1.61502e-08 0)
(0 -1.89325e-08 0)
(0 -2.10792e-08 0)
(0 -1.69584e-08 0)
(0 -1.74767e-08 0)
(0 -1.92988e-08 0)
(0 -1.02479e-06 0)
(0 -1.48047e-06 0)
(0 -1.26633e-08 0)
(0 -1.3952e-08 0)
(0 -1.61014e-08 0)
(0 -1.92942e-08 0)
(0 -1.40505e-08 0)
(0 -1.88583e-08 0)
(0 -2.4424e-08 0)
(0 -2.14007e-08 0)
(0 -3.37947e-08 0)
(0 -2.26099e-08 0)
(0 -2.4806e-08 0)
(0 -2.04608e-08 0)
(0 -9.02979e-08 0)
(0 -9.26115e-08 0)
(0 -1.81919e-06 0)
(0 -2.25904e-06 0)
(0 -2.54762e-06 0)
(0 -2.63497e-06 0)
(0 -2.31578e-08 0)
(0 -1.95806e-08 0)
(0 -2.48736e-08 0)
(0 -1.87565e-08 0)
(0 -2.18044e-08 0)
(0 -1.94142e-08 0)
(0 -2.85229e-08 0)
(0 -3.02805e-08 0)
(0 -2.67911e-08 0)
(0 -2.86033e-08 0)
(0 -2.98312e-07 0)
(0 -4.81421e-07 0)
(0 -1.55104e-08 0)
(0 -1.99105e-08 0)
(0 -1.44546e-08 0)
(0 -1.7451e-08 0)
(0 -3.04725e-08 0)
(0 -2.65561e-08 0)
(0 -2.66116e-08 0)
(0 -1.60189e-08 0)
(0 -3.16633e-08 0)
(0 -8.58687e-08 0)
(0 -3.12879e-08 0)
(0 -2.76107e-08 0)
(0 -2.99199e-08 0)
(0 -3.23415e-08 0)
(0 -6.01474e-08 0)
(0 -5.71498e-08 0)
(0 -1.94387e-08 0)
(0 -1.73447e-08 0)
(0 -1.94063e-08 0)
(0 -1.78418e-08 0)
(0 -1.71444e-08 0)
(0 -1.48258e-08 0)
(0 -2.61384e-08 0)
(0 -2.39773e-08 0)
(0 -1.8235e-08 0)
(0 -2.02994e-08 0)
(0 -1.75341e-08 0)
(0 -2.02923e-08 0)
(0 -2.43836e-08 0)
(0 -1.95514e-08 0)
(0 -3.16329e-08 0)
(0 -2.76263e-08 0)
(0 -1.91829e-08 0)
(0 -1.8022e-08 0)
(0 -1.82561e-08 0)
(0 -1.7275e-08 0)
(0 -2.87486e-08 0)
(0 -2.54148e-08 0)
(0 -2.78383e-08 0)
(0 -2.92171e-08 0)
(0 -2.28728e-08 0)
(0 -2.21951e-08 0)
(0 -9.35876e-07 0)
(0 -1.38189e-06 0)
(0 -1.25503e-08 0)
(0 -1.5389e-08 0)
(0 -3.18066e-08 0)
(0 -2.39317e-08 0)
(0 -1.65291e-08 0)
(0 -1.48653e-08 0)
(0 -2.19793e-08 0)
(0 -2.25831e-08 0)
(0 -3.43322e-07 0)
(0 -2.73806e-07 0)
(0 -1.89561e-08 0)
(0 -2.07343e-08 0)
(0 -5.26351e-07 0)
(0 -1.10389e-07 0)
(0 -2.16756e-08 0)
(0 -2.62999e-08 0)
(0 -1.41698e-08 0)
(0 -1.30846e-08 0)
(0 -2.38374e-06 0)
(0 -1.30929e-06 0)
(0 -1.46005e-08 0)
(0 -1.30906e-08 0)
(0 -7.11163e-08 0)
(0 -2.93892e-07 0)
(0 -1.82734e-08 0)
(0 -2.18244e-08 0)
(0 -1.81879e-08 0)
(0 -1.68856e-08 0)
(0 -1.18991e-08 0)
(0 -1.28764e-08 0)
(0 -1.81235e-08 0)
(0 -1.68653e-08 0)
(0 -2.85107e-08 0)
(0 -2.37287e-08 0)
(0 -2.20015e-08 0)
(0 -2.075e-08 0)
(0 -4.36942e-08 0)
(0 -7.06307e-08 0)
(0 -1.74275e-08 0)
(0 -1.39839e-08 0)
(0 -1.36117e-08 0)
(0 -1.17876e-08 0)
(0 -1.62231e-08 0)
(0 -1.93097e-08 0)
(0 -1.59307e-08 0)
(0 -1.72244e-08 0)
(0 -2.14423e-08 0)
(0 -2.32536e-08 0)
(0 -1.98587e-08 0)
(0 -2.25759e-08 0)
(0 -1.97644e-08 0)
(0 -2.22887e-08 0)
(0 -1.81673e-08 0)
(0 -3.33511e-08 0)
(0 -1.51722e-08 0)
(0 -1.37873e-08 0)
(0 -2.73312e-08 0)
(0 -2.65779e-08 0)
(0 -1.90477e-08 0)
(0 -1.88057e-08 0)
(0 -1.50905e-08 0)
(0 -1.46635e-08 0)
(0 -1.70102e-08 0)
(0 -1.59323e-08 0)
(0 -4.45777e-08 0)
(0 -1.09935e-07 0)
(0 -7.23182e-07 0)
(0 -1.43724e-06 0)
(0 -2.78068e-08 0)
(0 -2.31689e-08 0)
(0 -1.68686e-08 0)
(0 -1.99485e-08 0)
(0 -2.06689e-08 0)
(0 -2.14016e-08 0)
(0 -2.66648e-08 0)
(0 -2.28509e-08 0)
(0 -2.44227e-08 0)
(0 -2.10201e-08 0)
(0 -1.0809e-06 0)
(0 -1.1983e-06 0)
(0 -2.56641e-08 0)
(0 -2.2125e-08 0)
(0 -1.4883e-06 0)
(0 -1.71789e-06 0)
(0 -2.38461e-07 0)
(0 -3.21071e-07 0)
(0 -1.794e-08 0)
(0 -2.2653e-08 0)
(0 -2.2172e-08 0)
(0 -2.11258e-08 0)
(0 -1.76567e-08 0)
(0 -1.83166e-08 0)
(0 -1.80612e-08 0)
(0 -1.93214e-08 0)
(0 -2.48049e-08 0)
(0 -2.8172e-08 0)
(0 -4.77926e-08 0)
(0 -3.03253e-08 0)
(0 -1.06644e-07 0)
(0 -4.8469e-08 0)
(0 -4.14443e-08 0)
(0 -2.7208e-08 0)
(0 -2.32623e-08 0)
(0 -2.32218e-08 0)
(0 -2.6067e-08 0)
(0 -2.25506e-08 0)
(0 -1.83303e-08 0)
(0 -1.66202e-08 0)
(0 -1.69001e-08 0)
(0 -1.75128e-08 0)
(0 -2.9178e-08 0)
(0 -3.17337e-08 0)
(0 -1.62832e-08 0)
(0 -1.66812e-08 0)
(0 -1.77738e-07 0)
(0 -3.61147e-07 0)
(0 -2.27308e-08 0)
(0 -2.04063e-08 0)
(0 -2.06092e-08 0)
(0 -1.71832e-08 0)
(0 -2.43315e-08 0)
(0 -2.76464e-08 0)
(0 -2.49505e-06 0)
(0 -8.95283e-07 0)
(0 -2.002e-08 0)
(0 -1.93483e-08 0)
(0 -1.32969e-08 0)
(0 -1.57123e-08 0)
(0 -2.66415e-08 0)
(0 -2.69199e-08 0)
(0 -6.65673e-08 0)
(0 -4.08211e-08 0)
(0 -1.91173e-08 0)
(0 -1.59741e-08 0)
(0 -1.55256e-07 0)
(0 -9.04677e-08 0)
(0 -2.77679e-08 0)
(0 -2.71101e-08 0)
(0 -1.6206e-08 0)
(0 -1.6592e-08 0)
(0 -1.82371e-08 0)
(0 -1.85097e-08 0)
(0 -3.12168e-08 0)
(0 -2.97649e-08 0)
(0 -5.31655e-07 0)
(0 -7.32526e-07 0)
(0 -1.51635e-08 0)
(0 -1.56406e-08 0)
(0 -4.12587e-08 0)
(0 -6.05961e-08 0)
(0 -1.90573e-08 0)
(0 -2.20116e-08 0)
(0 -3.25316e-08 0)
(0 -2.97903e-08 0)
(0 -2.79433e-08 0)
(0 -3.02065e-08 0)
(0 -2.13998e-08 0)
(0 -3.04768e-08 0)
(0 -1.90883e-08 0)
(0 -1.79681e-08 0)
(0 -1.80058e-08 0)
(0 -1.91134e-08 0)
(0 -2.95314e-08 0)
(0 -2.64471e-08 0)
(0 -1.7323e-08 0)
(0 -1.64928e-08 0)
(0 -2.59384e-08 0)
(0 -2.15987e-08 0)
(0 -1.29354e-08 0)
(0 -1.15966e-08 0)
(0 -2.56935e-08 0)
(0 -2.04745e-08 0)
(0 -1.02242e-07 0)
(0 -5.92275e-08 0)
(0 -1.82904e-08 0)
(0 -1.87906e-08 0)
(0 -2.57909e-08 0)
(0 -2.33736e-08 0)
(0 -1.3374e-08 0)
(0 -1.2253e-08 0)
(0 -8.24647e-07 0)
(0 -1.15172e-06 0)
(0 -3.00416e-08 0)
(0 -3.21384e-08 0)
(0 -1.62785e-08 0)
(0 -1.48161e-08 0)
(0 -1.45471e-07 0)
(0 -8.76565e-08 0)
(0 -1.3322e-08 0)
(0 -1.39917e-08 0)
(0 -1.30639e-06 0)
(0 -1.46946e-06 0)
(0 -2.50037e-06 0)
(0 -2.50301e-06 0)
(0 -1.89133e-06 0)
(0 -1.99542e-06 0)
(0 -2.4509e-06 0)
(0 -2.47634e-06 0)
(0 -1.92421e-08 0)
(0 -2.10079e-08 0)
(0 -2.859e-08 0)
(0 -2.89692e-08 0)
(0 -2.33452e-08 0)
(0 -2.51791e-08 0)
(0 -1.54884e-06 0)
(0 -1.45228e-06 0)
(0 -2.27679e-06 0)
(0 -1.90872e-06 0)
(0 -1.77672e-06 0)
(0 -1.61718e-06 0)
(0 -1.66877e-06 0)
(0 -1.46489e-06 0)
(0 -1.82125e-07 0)
(0 -1.37591e-06 0)
(0 -3.70862e-08 0)
(0 -1.49607e-06 0)
(0 -5.15999e-08 0)
(0 -1.69377e-06 0)
(0 -1.50607e-07 0)
(0 -1.74175e-06 0)
(0 -1.95718e-06 0)
(0 -1.66643e-06 0)
(0 -1.42695e-06 0)
(0 -5.52397e-09 0)
(0 -1.65797e-06 0)
(0 -1.37333e-08 0)
(0 -1.44638e-06 0)
(0 -3.16379e-09 0)
(0 -1.76411e-06 0)
(0 -1.45632e-07 0)
(0 -1.56507e-06 0)
(0 -2.35859e-07 0)
(0 -1.41108e-06 0)
(0 -1.45892e-06 0)
(0 -1.77563e-06 0)
(0 -1.50322e-06 0)
(0 -1.57251e-06 0)
(0 -1.50747e-06 0)
(0 -4.91072e-08 0)
(0 -4.89838e-08 0)
(0 -4.87483e-08 0)
(0 -4.84239e-08 0)
(0 -4.80311e-08 0)
(0 -4.75883e-08 0)
(0 -4.71113e-08 0)
(0 -4.66137e-08 0)
(0 -4.61071e-08 0)
(0 -4.56009e-08 0)
(0 -4.5103e-08 0)
(0 -4.46196e-08 0)
(0 -4.41556e-08 0)
(0 -4.37147e-08 0)
(0 -4.32998e-08 0)
(0 -4.29129e-08 0)
(0 -4.25552e-08 0)
(0 -4.22277e-08 0)
(0 -4.19307e-08 0)
(0 -4.16644e-08 0)
(0 -4.14288e-08 0)
(0 -4.12236e-08 0)
(0 -4.10486e-08 0)
(0 -4.09034e-08 0)
(0 -4.07877e-08 0)
(0 -4.07012e-08 0)
(0 -4.06436e-08 0)
(0 -4.06149e-08 0)
(0 -4.91046e-08 0)
(0 -4.89811e-08 0)
(0 -4.87457e-08 0)
(0 -4.84212e-08 0)
(0 -4.80285e-08 0)
(0 -4.75857e-08 0)
(0 -4.71087e-08 0)
(0 -4.66112e-08 0)
(0 -4.61046e-08 0)
(0 -4.55984e-08 0)
(0 -4.51006e-08 0)
(0 -4.46172e-08 0)
(0 -4.41532e-08 0)
(0 -4.37124e-08 0)
(0 -4.32976e-08 0)
(0 -4.29107e-08 0)
(0 -4.25531e-08 0)
(0 -4.22256e-08 0)
(0 -4.19286e-08 0)
(0 -4.16624e-08 0)
(0 -4.14268e-08 0)
(0 -4.12216e-08 0)
(0 -4.10466e-08 0)
(0 -4.09014e-08 0)
(0 -4.07857e-08 0)
(0 -4.06992e-08 0)
(0 -4.06417e-08 0)
(0 -4.06129e-08 0)
(0 -4.90993e-08 0)
(0 -4.89758e-08 0)
(0 -4.87404e-08 0)
(0 -4.84159e-08 0)
(0 -4.80232e-08 0)
(0 -4.75805e-08 0)
(0 -4.71036e-08 0)
(0 -4.66061e-08 0)
(0 -4.60996e-08 0)
(0 -4.55935e-08 0)
(0 -4.50958e-08 0)
(0 -4.46125e-08 0)
(0 -4.41486e-08 0)
(0 -4.37079e-08 0)
(0 -4.32931e-08 0)
(0 -4.29063e-08 0)
(0 -4.25487e-08 0)
(0 -4.22213e-08 0)
(0 -4.19244e-08 0)
(0 -4.16582e-08 0)
(0 -4.14227e-08 0)
(0 -4.12176e-08 0)
(0 -4.10426e-08 0)
(0 -4.08974e-08 0)
(0 -4.07817e-08 0)
(0 -4.06953e-08 0)
(0 -4.06377e-08 0)
(0 -4.0609e-08 0)
(0 -4.90913e-08 0)
(0 -4.89678e-08 0)
(0 -4.87324e-08 0)
(0 -4.8408e-08 0)
(0 -4.80154e-08 0)
(0 -4.75727e-08 0)
(0 -4.70959e-08 0)
(0 -4.65985e-08 0)
(0 -4.60921e-08 0)
(0 -4.55862e-08 0)
(0 -4.50886e-08 0)
(0 -4.46054e-08 0)
(0 -4.41417e-08 0)
(0 -4.37011e-08 0)
(0 -4.32864e-08 0)
(0 -4.28997e-08 0)
(0 -4.25423e-08 0)
(0 -4.22149e-08 0)
(0 -4.19181e-08 0)
(0 -4.1652e-08 0)
(0 -4.14166e-08 0)
(0 -4.12115e-08 0)
(0 -4.10366e-08 0)
(0 -4.08915e-08 0)
(0 -4.07758e-08 0)
(0 -4.06894e-08 0)
(0 -4.06319e-08 0)
(0 -4.06032e-08 0)
(0 -4.90807e-08 0)
(0 -4.89572e-08 0)
(0 -4.87218e-08 0)
(0 -4.83974e-08 0)
(0 -4.80049e-08 0)
(0 -4.75623e-08 0)
(0 -4.70856e-08 0)
(0 -4.65884e-08 0)
(0 -4.60822e-08 0)
(0 -4.55765e-08 0)
(0 -4.5079e-08 0)
(0 -4.4596e-08 0)
(0 -4.41324e-08 0)
(0 -4.3692e-08 0)
(0 -4.32775e-08 0)
(0 -4.2891e-08 0)
(0 -4.25337e-08 0)
(0 -4.22065e-08 0)
(0 -4.19098e-08 0)
(0 -4.16438e-08 0)
(0 -4.14084e-08 0)
(0 -4.12034e-08 0)
(0 -4.10286e-08 0)
(0 -4.08835e-08 0)
(0 -4.07679e-08 0)
(0 -4.06815e-08 0)
(0 -4.06241e-08 0)
(0 -4.05954e-08 0)
(0 -4.90675e-08 0)
(0 -4.89439e-08 0)
(0 -4.87085e-08 0)
(0 -4.83842e-08 0)
(0 -4.79918e-08 0)
(0 -4.75493e-08 0)
(0 -4.70728e-08 0)
(0 -4.65758e-08 0)
(0 -4.60698e-08 0)
(0 -4.55643e-08 0)
(0 -4.5067e-08 0)
(0 -4.45842e-08 0)
(0 -4.41209e-08 0)
(0 -4.36807e-08 0)
(0 -4.32664e-08 0)
(0 -4.288e-08 0)
(0 -4.25229e-08 0)
(0 -4.21959e-08 0)
(0 -4.18994e-08 0)
(0 -4.16335e-08 0)
(0 -4.13983e-08 0)
(0 -4.11934e-08 0)
(0 -4.10186e-08 0)
(0 -4.08736e-08 0)
(0 -4.07581e-08 0)
(0 -4.06717e-08 0)
(0 -4.06143e-08 0)
(0 -4.05856e-08 0)
(0 -4.90516e-08 0)
(0 -4.8928e-08 0)
(0 -4.86926e-08 0)
(0 -4.83684e-08 0)
(0 -4.79761e-08 0)
(0 -4.75338e-08 0)
(0 -4.70575e-08 0)
(0 -4.65607e-08 0)
(0 -4.60549e-08 0)
(0 -4.55496e-08 0)
(0 -4.50527e-08 0)
(0 -4.45702e-08 0)
(0 -4.41071e-08 0)
(0 -4.36671e-08 0)
(0 -4.32531e-08 0)
(0 -4.2867e-08 0)
(0 -4.251e-08 0)
(0 -4.21832e-08 0)
(0 -4.18869e-08 0)
(0 -4.16212e-08 0)
(0 -4.13861e-08 0)
(0 -4.11814e-08 0)
(0 -4.10067e-08 0)
(0 -4.08618e-08 0)
(0 -4.07464e-08 0)
(0 -4.066e-08 0)
(0 -4.06026e-08 0)
(0 -4.0574e-08 0)
(0 -4.90331e-08 0)
(0 -4.89095e-08 0)
(0 -4.86741e-08 0)
(0 -4.835e-08 0)
(0 -4.79578e-08 0)
(0 -4.75157e-08 0)
(0 -4.70396e-08 0)
(0 -4.65431e-08 0)
(0 -4.60376e-08 0)
(0 -4.55326e-08 0)
(0 -4.50359e-08 0)
(0 -4.45538e-08 0)
(0 -4.4091e-08 0)
(0 -4.36513e-08 0)
(0 -4.32376e-08 0)
(0 -4.28517e-08 0)
(0 -4.24951e-08 0)
(0 -4.21685e-08 0)
(0 -4.18724e-08 0)
(0 -4.16069e-08 0)
(0 -4.13719e-08 0)
(0 -4.11674e-08 0)
(0 -4.09928e-08 0)
(0 -4.0848e-08 0)
(0 -4.07327e-08 0)
(0 -4.06464e-08 0)
(0 -4.05891e-08 0)
(0 -4.05604e-08 0)
(0 -4.90121e-08 0)
(0 -4.88883e-08 0)
(0 -4.86529e-08 0)
(0 -4.83289e-08 0)
(0 -4.79369e-08 0)
(0 -4.74951e-08 0)
(0 -4.70192e-08 0)
(0 -4.6523e-08 0)
(0 -4.60179e-08 0)
(0 -4.55132e-08 0)
(0 -4.50169e-08 0)
(0 -4.45351e-08 0)
(0 -4.40726e-08 0)
(0 -4.36333e-08 0)
(0 -4.32199e-08 0)
(0 -4.28344e-08 0)
(0 -4.2478e-08 0)
(0 -4.21517e-08 0)
(0 -4.18558e-08 0)
(0 -4.15905e-08 0)
(0 -4.13558e-08 0)
(0 -4.11514e-08 0)
(0 -4.0977e-08 0)
(0 -4.08324e-08 0)
(0 -4.07171e-08 0)
(0 -4.06309e-08 0)
(0 -4.05736e-08 0)
(0 -4.0545e-08 0)
(0 -4.89884e-08 0)
(0 -4.88646e-08 0)
(0 -4.86292e-08 0)
(0 -4.83053e-08 0)
(0 -4.79135e-08 0)
(0 -4.74719e-08 0)
(0 -4.69964e-08 0)
(0 -4.65005e-08 0)
(0 -4.59957e-08 0)
(0 -4.54914e-08 0)
(0 -4.49955e-08 0)
(0 -4.45141e-08 0)
(0 -4.40521e-08 0)
(0 -4.36131e-08 0)
(0 -4.32001e-08 0)
(0 -4.28149e-08 0)
(0 -4.24589e-08 0)
(0 -4.21328e-08 0)
(0 -4.18373e-08 0)
(0 -4.15722e-08 0)
(0 -4.13377e-08 0)
(0 -4.11335e-08 0)
(0 -4.09593e-08 0)
(0 -4.08148e-08 0)
(0 -4.06996e-08 0)
(0 -4.06136e-08 0)
(0 -4.05563e-08 0)
(0 -4.05277e-08 0)
(0 -4.89621e-08 0)
(0 -4.88382e-08 0)
(0 -4.86029e-08 0)
(0 -4.82791e-08 0)
(0 -4.78875e-08 0)
(0 -4.74462e-08 0)
(0 -4.6971e-08 0)
(0 -4.64755e-08 0)
(0 -4.59711e-08 0)
(0 -4.54673e-08 0)
(0 -4.49718e-08 0)
(0 -4.44909e-08 0)
(0 -4.40293e-08 0)
(0 -4.35908e-08 0)
(0 -4.31781e-08 0)
(0 -4.27933e-08 0)
(0 -4.24377e-08 0)
(0 -4.2112e-08 0)
(0 -4.18167e-08 0)
(0 -4.1552e-08 0)
(0 -4.13177e-08 0)
(0 -4.11138e-08 0)
(0 -4.09397e-08 0)
(0 -4.07954e-08 0)
(0 -4.06803e-08 0)
(0 -4.05943e-08 0)
(0 -4.05372e-08 0)
(0 -4.05086e-08 0)
(0 -4.89334e-08 0)
(0 -4.88094e-08 0)
(0 -4.8574e-08 0)
(0 -4.82504e-08 0)
(0 -4.7859e-08 0)
(0 -4.7418e-08 0)
(0 -4.69432e-08 0)
(0 -4.64481e-08 0)
(0 -4.59442e-08 0)
(0 -4.54408e-08 0)
(0 -4.49459e-08 0)
(0 -4.44654e-08 0)
(0 -4.40043e-08 0)
(0 -4.35663e-08 0)
(0 -4.31541e-08 0)
(0 -4.27697e-08 0)
(0 -4.24145e-08 0)
(0 -4.20892e-08 0)
(0 -4.17942e-08 0)
(0 -4.15298e-08 0)
(0 -4.12958e-08 0)
(0 -4.10921e-08 0)
(0 -4.09183e-08 0)
(0 -4.07741e-08 0)
(0 -4.06592e-08 0)
(0 -4.05733e-08 0)
(0 -4.05162e-08 0)
(0 -4.04877e-08 0)
(0 -4.89021e-08 0)
(0 -4.87779e-08 0)
(0 -4.85426e-08 0)
(0 -4.82191e-08 0)
(0 -4.7828e-08 0)
(0 -4.73873e-08 0)
(0 -4.69129e-08 0)
(0 -4.64183e-08 0)
(0 -4.59149e-08 0)
(0 -4.54121e-08 0)
(0 -4.49176e-08 0)
(0 -4.44377e-08 0)
(0 -4.39771e-08 0)
(0 -4.35396e-08 0)
(0 -4.3128e-08 0)
(0 -4.27441e-08 0)
(0 -4.23893e-08 0)
(0 -4.20644e-08 0)
(0 -4.17698e-08 0)
(0 -4.15057e-08 0)
(0 -4.12721e-08 0)
(0 -4.10686e-08 0)
(0 -4.0895e-08 0)
(0 -4.0751e-08 0)
(0 -4.06363e-08 0)
(0 -4.05505e-08 0)
(0 -4.04935e-08 0)
(0 -4.0465e-08 0)
(0 -4.88683e-08 0)
(0 -4.8744e-08 0)
(0 -4.85088e-08 0)
(0 -4.81854e-08 0)
(0 -4.77945e-08 0)
(0 -4.73542e-08 0)
(0 -4.68802e-08 0)
(0 -4.63861e-08 0)
(0 -4.58832e-08 0)
(0 -4.5381e-08 0)
(0 -4.48871e-08 0)
(0 -4.44078e-08 0)
(0 -4.39478e-08 0)
(0 -4.35109e-08 0)
(0 -4.30998e-08 0)
(0 -4.27164e-08 0)
(0 -4.23621e-08 0)
(0 -4.20376e-08 0)
(0 -4.17435e-08 0)
(0 -4.14798e-08 0)
(0 -4.12465e-08 0)
(0 -4.10433e-08 0)
(0 -4.087e-08 0)
(0 -4.07262e-08 0)
(0 -4.06116e-08 0)
(0 -4.05259e-08 0)
(0 -4.0469e-08 0)
(0 -4.04405e-08 0)
(0 -4.88321e-08 0)
(0 -4.87077e-08 0)
(0 -4.84724e-08 0)
(0 -4.81492e-08 0)
(0 -4.77586e-08 0)
(0 -4.73187e-08 0)
(0 -4.68452e-08 0)
(0 -4.63516e-08 0)
(0 -4.58493e-08 0)
(0 -4.53477e-08 0)
(0 -4.48545e-08 0)
(0 -4.43758e-08 0)
(0 -4.39164e-08 0)
(0 -4.34801e-08 0)
(0 -4.30696e-08 0)
(0 -4.26868e-08 0)
(0 -4.2333e-08 0)
(0 -4.2009e-08 0)
(0 -4.17153e-08 0)
(0 -4.1452e-08 0)
(0 -4.12191e-08 0)
(0 -4.10162e-08 0)
(0 -4.08431e-08 0)
(0 -4.06996e-08 0)
(0 -4.05852e-08 0)
(0 -4.04996e-08 0)
(0 -4.04428e-08 0)
(0 -4.04144e-08 0)
(0 -4.87935e-08 0)
(0 -4.86689e-08 0)
(0 -4.84337e-08 0)
(0 -4.81106e-08 0)
(0 -4.77203e-08 0)
(0 -4.72808e-08 0)
(0 -4.68078e-08 0)
(0 -4.63148e-08 0)
(0 -4.58131e-08 0)
(0 -4.53121e-08 0)
(0 -4.48196e-08 0)
(0 -4.43416e-08 0)
(0 -4.38829e-08 0)
(0 -4.34473e-08 0)
(0 -4.30374e-08 0)
(0 -4.26552e-08 0)
(0 -4.23019e-08 0)
(0 -4.19785e-08 0)
(0 -4.16853e-08 0)
(0 -4.14225e-08 0)
(0 -4.11899e-08 0)
(0 -4.09873e-08 0)
(0 -4.08146e-08 0)
(0 -4.06713e-08 0)
(0 -4.0557e-08 0)
(0 -4.04717e-08 0)
(0 -4.04149e-08 0)
(0 -4.03865e-08 0)
(0 -4.87526e-08 0)
(0 -4.86278e-08 0)
(0 -4.83925e-08 0)
(0 -4.80696e-08 0)
(0 -4.76796e-08 0)
(0 -4.72405e-08 0)
(0 -4.67681e-08 0)
(0 -4.62757e-08 0)
(0 -4.57747e-08 0)
(0 -4.52744e-08 0)
(0 -4.47826e-08 0)
(0 -4.43053e-08 0)
(0 -4.38474e-08 0)
(0 -4.34124e-08 0)
(0 -4.30032e-08 0)
(0 -4.26217e-08 0)
(0 -4.22691e-08 0)
(0 -4.19462e-08 0)
(0 -4.16535e-08 0)
(0 -4.13911e-08 0)
(0 -4.1159e-08 0)
(0 -4.09568e-08 0)
(0 -4.07843e-08 0)
(0 -4.06413e-08 0)
(0 -4.05273e-08 0)
(0 -4.04421e-08 0)
(0 -4.03854e-08 0)
(0 -4.03571e-08 0)
(0 -4.87095e-08 0)
(0 -4.85844e-08 0)
(0 -4.83491e-08 0)
(0 -4.80264e-08 0)
(0 -4.76367e-08 0)
(0 -4.7198e-08 0)
(0 -4.67261e-08 0)
(0 -4.62344e-08 0)
(0 -4.5734e-08 0)
(0 -4.52345e-08 0)
(0 -4.47435e-08 0)
(0 -4.4267e-08 0)
(0 -4.38098e-08 0)
(0 -4.33756e-08 0)
(0 -4.29672e-08 0)
(0 -4.25863e-08 0)
(0 -4.22343e-08 0)
(0 -4.19121e-08 0)
(0 -4.162e-08 0)
(0 -4.13581e-08 0)
(0 -4.11264e-08 0)
(0 -4.09246e-08 0)
(0 -4.07525e-08 0)
(0 -4.06097e-08 0)
(0 -4.04959e-08 0)
(0 -4.04108e-08 0)
(0 -4.03543e-08 0)
(0 -4.0326e-08 0)
(0 -4.86642e-08 0)
(0 -4.85389e-08 0)
(0 -4.83035e-08 0)
(0 -4.79809e-08 0)
(0 -4.75915e-08 0)
(0 -4.71533e-08 0)
(0 -4.66819e-08 0)
(0 -4.61908e-08 0)
(0 -4.56913e-08 0)
(0 -4.51926e-08 0)
(0 -4.47023e-08 0)
(0 -4.42266e-08 0)
(0 -4.37703e-08 0)
(0 -4.33369e-08 0)
(0 -4.29292e-08 0)
(0 -4.25491e-08 0)
(0 -4.21978e-08 0)
(0 -4.18762e-08 0)
(0 -4.15847e-08 0)
(0 -4.13233e-08 0)
(0 -4.10921e-08 0)
(0 -4.08907e-08 0)
(0 -4.0719e-08 0)
(0 -4.05765e-08 0)
(0 -4.04629e-08 0)
(0 -4.03781e-08 0)
(0 -4.03216e-08 0)
(0 -4.02934e-08 0)
(0 -4.86169e-08 0)
(0 -4.84912e-08 0)
(0 -4.82557e-08 0)
(0 -4.79332e-08 0)
(0 -4.75441e-08 0)
(0 -4.71063e-08 0)
(0 -4.66356e-08 0)
(0 -4.61452e-08 0)
(0 -4.56464e-08 0)
(0 -4.51485e-08 0)
(0 -4.46591e-08 0)
(0 -4.41843e-08 0)
(0 -4.37289e-08 0)
(0 -4.32964e-08 0)
(0 -4.28895e-08 0)
(0 -4.25101e-08 0)
(0 -4.21596e-08 0)
(0 -4.18387e-08 0)
(0 -4.15478e-08 0)
(0 -4.1287e-08 0)
(0 -4.10562e-08 0)
(0 -4.08553e-08 0)
(0 -4.06839e-08 0)
(0 -4.05418e-08 0)
(0 -4.04285e-08 0)
(0 -4.03438e-08 0)
(0 -4.02875e-08 0)
(0 -4.02593e-08 0)
(0 -4.85677e-08 0)
(0 -4.84416e-08 0)
(0 -4.82059e-08 0)
(0 -4.78834e-08 0)
(0 -4.74946e-08 0)
(0 -4.70573e-08 0)
(0 -4.65872e-08 0)
(0 -4.60975e-08 0)
(0 -4.55995e-08 0)
(0 -4.51025e-08 0)
(0 -4.4614e-08 0)
(0 -4.41401e-08 0)
(0 -4.36855e-08 0)
(0 -4.32539e-08 0)
(0 -4.28479e-08 0)
(0 -4.24694e-08 0)
(0 -4.21197e-08 0)
(0 -4.17995e-08 0)
(0 -4.15092e-08 0)
(0 -4.1249e-08 0)
(0 -4.10188e-08 0)
(0 -4.08184e-08 0)
(0 -4.06474e-08 0)
(0 -4.05055e-08 0)
(0 -4.03925e-08 0)
(0 -4.0308e-08 0)
(0 -4.02518e-08 0)
(0 -4.02238e-08 0)
(0 -4.85167e-08 0)
(0 -4.83901e-08 0)
(0 -4.81542e-08 0)
(0 -4.78317e-08 0)
(0 -4.74431e-08 0)
(0 -4.70063e-08 0)
(0 -4.65367e-08 0)
(0 -4.60477e-08 0)
(0 -4.55506e-08 0)
(0 -4.50544e-08 0)
(0 -4.45669e-08 0)
(0 -4.4094e-08 0)
(0 -4.36404e-08 0)
(0 -4.32097e-08 0)
(0 -4.28046e-08 0)
(0 -4.2427e-08 0)
(0 -4.20781e-08 0)
(0 -4.17586e-08 0)
(0 -4.14691e-08 0)
(0 -4.12095e-08 0)
(0 -4.09799e-08 0)
(0 -4.07799e-08 0)
(0 -4.06094e-08 0)
(0 -4.04679e-08 0)
(0 -4.03552e-08 0)
(0 -4.02709e-08 0)
(0 -4.02148e-08 0)
(0 -4.01869e-08 0)
(0 -4.84642e-08 0)
(0 -4.83369e-08 0)
(0 -4.81006e-08 0)
(0 -4.77781e-08 0)
(0 -4.73897e-08 0)
(0 -4.69533e-08 0)
(0 -4.64843e-08 0)
(0 -4.59961e-08 0)
(0 -4.54997e-08 0)
(0 -4.50045e-08 0)
(0 -4.4518e-08 0)
(0 -4.40461e-08 0)
(0 -4.35935e-08 0)
(0 -4.31638e-08 0)
(0 -4.27597e-08 0)
(0 -4.23829e-08 0)
(0 -4.20349e-08 0)
(0 -4.17163e-08 0)
(0 -4.14274e-08 0)
(0 -4.11686e-08 0)
(0 -4.09395e-08 0)
(0 -4.07401e-08 0)
(0 -4.057e-08 0)
(0 -4.04289e-08 0)
(0 -4.03164e-08 0)
(0 -4.02324e-08 0)
(0 -4.01765e-08 0)
(0 -4.01486e-08 0)
(0 -4.84104e-08 0)
(0 -4.82822e-08 0)
(0 -4.80455e-08 0)
(0 -4.77228e-08 0)
(0 -4.73345e-08 0)
(0 -4.68984e-08 0)
(0 -4.643e-08 0)
(0 -4.59425e-08 0)
(0 -4.5447e-08 0)
(0 -4.49528e-08 0)
(0 -4.44672e-08 0)
(0 -4.39964e-08 0)
(0 -4.35448e-08 0)
(0 -4.31162e-08 0)
(0 -4.27131e-08 0)
(0 -4.23373e-08 0)
(0 -4.19902e-08 0)
(0 -4.16724e-08 0)
(0 -4.13843e-08 0)
(0 -4.11262e-08 0)
(0 -4.08977e-08 0)
(0 -4.06989e-08 0)
(0 -4.05292e-08 0)
(0 -4.03885e-08 0)
(0 -4.02764e-08 0)
(0 -4.01925e-08 0)
(0 -4.01368e-08 0)
(0 -4.0109e-08 0)
(0 -4.83554e-08 0)
(0 -4.82262e-08 0)
(0 -4.79888e-08 0)
(0 -4.76659e-08 0)
(0 -4.72776e-08 0)
(0 -4.68418e-08 0)
(0 -4.6374e-08 0)
(0 -4.58872e-08 0)
(0 -4.53926e-08 0)
(0 -4.48993e-08 0)
(0 -4.44148e-08 0)
(0 -4.3945e-08 0)
(0 -4.34945e-08 0)
(0 -4.3067e-08 0)
(0 -4.26649e-08 0)
(0 -4.22901e-08 0)
(0 -4.19439e-08 0)
(0 -4.1627e-08 0)
(0 -4.13398e-08 0)
(0 -4.10824e-08 0)
(0 -4.08546e-08 0)
(0 -4.06563e-08 0)
(0 -4.04872e-08 0)
(0 -4.03469e-08 0)
(0 -4.02351e-08 0)
(0 -4.01515e-08 0)
(0 -4.00959e-08 0)
(0 -4.00682e-08 0)
(0 -4.82996e-08 0)
(0 -4.81692e-08 0)
(0 -4.79309e-08 0)
(0 -4.76075e-08 0)
(0 -4.72192e-08 0)
(0 -4.67836e-08 0)
(0 -4.63162e-08 0)
(0 -4.58302e-08 0)
(0 -4.53364e-08 0)
(0 -4.48441e-08 0)
(0 -4.43606e-08 0)
(0 -4.38919e-08 0)
(0 -4.34426e-08 0)
(0 -4.30162e-08 0)
(0 -4.26152e-08 0)
(0 -4.22415e-08 0)
(0 -4.18963e-08 0)
(0 -4.15803e-08 0)
(0 -4.12939e-08 0)
(0 -4.10373e-08 0)
(0 -4.08102e-08 0)
(0 -4.06125e-08 0)
(0 -4.04439e-08 0)
(0 -4.0304e-08 0)
(0 -4.01925e-08 0)
(0 -4.01092e-08 0)
(0 -4.00538e-08 0)
(0 -4.00262e-08 0)
(0 -4.82433e-08 0)
(0 -4.81113e-08 0)
(0 -4.78719e-08 0)
(0 -4.75479e-08 0)
(0 -4.71593e-08 0)
(0 -4.67239e-08 0)
(0 -4.62569e-08 0)
(0 -4.57715e-08 0)
(0 -4.52786e-08 0)
(0 -4.47873e-08 0)
(0 -4.43049e-08 0)
(0 -4.38373e-08 0)
(0 -4.33892e-08 0)
(0 -4.29639e-08 0)
(0 -4.2564e-08 0)
(0 -4.21914e-08 0)
(0 -4.18473e-08 0)
(0 -4.15323e-08 0)
(0 -4.12468e-08 0)
(0 -4.09909e-08 0)
(0 -4.07646e-08 0)
(0 -4.05675e-08 0)
(0 -4.03994e-08 0)
(0 -4.026e-08 0)
(0 -4.01489e-08 0)
(0 -4.00659e-08 0)
(0 -4.00106e-08 0)
(0 -3.99831e-08 0)
(0 -4.81867e-08 0)
(0 -4.80528e-08 0)
(0 -4.78121e-08 0)
(0 -4.74872e-08 0)
(0 -4.70983e-08 0)
(0 -4.66628e-08 0)
(0 -4.61962e-08 0)
(0 -4.57114e-08 0)
(0 -4.52193e-08 0)
(0 -4.47289e-08 0)
(0 -4.42476e-08 0)
(0 -4.37812e-08 0)
(0 -4.33343e-08 0)
(0 -4.29102e-08 0)
(0 -4.25115e-08 0)
(0 -4.214e-08 0)
(0 -4.17969e-08 0)
(0 -4.14829e-08 0)
(0 -4.11984e-08 0)
(0 -4.09434e-08 0)
(0 -4.07178e-08 0)
(0 -4.05214e-08 0)
(0 -4.03538e-08 0)
(0 -4.02149e-08 0)
(0 -4.01042e-08 0)
(0 -4.00214e-08 0)
(0 -3.99664e-08 0)
(0 -3.99389e-08 0)
(0 -4.81303e-08 0)
(0 -4.7994e-08 0)
(0 -4.77516e-08 0)
(0 -4.74257e-08 0)
(0 -4.70361e-08 0)
(0 -4.66005e-08 0)
(0 -4.61341e-08 0)
(0 -4.56498e-08 0)
(0 -4.51585e-08 0)
(0 -4.46691e-08 0)
(0 -4.41889e-08 0)
(0 -4.37237e-08 0)
(0 -4.3278e-08 0)
(0 -4.28551e-08 0)
(0 -4.24576e-08 0)
(0 -4.20873e-08 0)
(0 -4.17454e-08 0)
(0 -4.14324e-08 0)
(0 -4.11488e-08 0)
(0 -4.08947e-08 0)
(0 -4.06699e-08 0)
(0 -4.04742e-08 0)
(0 -4.03072e-08 0)
(0 -4.01688e-08 0)
(0 -4.00584e-08 0)
(0 -3.9976e-08 0)
(0 -3.99211e-08 0)
(0 -3.98938e-08 0)
(0 -4.80744e-08 0)
(0 -4.79353e-08 0)
(0 -4.76908e-08 0)
(0 -4.73634e-08 0)
(0 -4.6973e-08 0)
(0 -4.65372e-08 0)
(0 -4.60709e-08 0)
(0 -4.5587e-08 0)
(0 -4.50964e-08 0)
(0 -4.4608e-08 0)
(0 -4.41289e-08 0)
(0 -4.36648e-08 0)
(0 -4.32203e-08 0)
(0 -4.27987e-08 0)
(0 -4.24025e-08 0)
(0 -4.20334e-08 0)
(0 -4.16926e-08 0)
(0 -4.13808e-08 0)
(0 -4.10982e-08 0)
(0 -4.08449e-08 0)
(0 -4.06209e-08 0)
(0 -4.04259e-08 0)
(0 -4.02596e-08 0)
(0 -4.01217e-08 0)
(0 -4.00118e-08 0)
(0 -3.99296e-08 0)
(0 -3.9875e-08 0)
(0 -3.98477e-08 0)
(0 -4.80194e-08 0)
(0 -4.78769e-08 0)
(0 -4.76299e-08 0)
(0 -4.73008e-08 0)
(0 -4.69093e-08 0)
(0 -4.64728e-08 0)
(0 -4.60065e-08 0)
(0 -4.5523e-08 0)
(0 -4.50331e-08 0)
(0 -4.45456e-08 0)
(0 -4.40675e-08 0)
(0 -4.36047e-08 0)
(0 -4.31615e-08 0)
(0 -4.27412e-08 0)
(0 -4.23462e-08 0)
(0 -4.19784e-08 0)
(0 -4.16388e-08 0)
(0 -4.1328e-08 0)
(0 -4.10465e-08 0)
(0 -4.07942e-08 0)
(0 -4.05711e-08 0)
(0 -4.03768e-08 0)
(0 -4.02111e-08 0)
(0 -4.00737e-08 0)
(0 -3.99642e-08 0)
(0 -3.98824e-08 0)
(0 -3.9828e-08 0)
(0 -3.98008e-08 0)
(0 -4.79657e-08 0)
(0 -4.78192e-08 0)
(0 -4.75692e-08 0)
(0 -4.72379e-08 0)
(0 -4.6845e-08 0)
(0 -4.64078e-08 0)
(0 -4.59412e-08 0)
(0 -4.5458e-08 0)
(0 -4.49687e-08 0)
(0 -4.4482e-08 0)
(0 -4.4005e-08 0)
(0 -4.35434e-08 0)
(0 -4.31014e-08 0)
(0 -4.26825e-08 0)
(0 -4.22889e-08 0)
(0 -4.19223e-08 0)
(0 -4.15839e-08 0)
(0 -4.12743e-08 0)
(0 -4.09939e-08 0)
(0 -4.07426e-08 0)
(0 -4.05203e-08 0)
(0 -4.03268e-08 0)
(0 -4.01618e-08 0)
(0 -4.00249e-08 0)
(0 -3.99159e-08 0)
(0 -3.98344e-08 0)
(0 -3.97801e-08 0)
(0 -3.97531e-08 0)
(0 -4.79137e-08 0)
(0 -4.77625e-08 0)
(0 -4.75089e-08 0)
(0 -4.71749e-08 0)
(0 -4.67803e-08 0)
(0 -4.63421e-08 0)
(0 -4.58752e-08 0)
(0 -4.5392e-08 0)
(0 -4.49032e-08 0)
(0 -4.44173e-08 0)
(0 -4.39414e-08 0)
(0 -4.3481e-08 0)
(0 -4.30403e-08 0)
(0 -4.26227e-08 0)
(0 -4.22304e-08 0)
(0 -4.18652e-08 0)
(0 -4.15281e-08 0)
(0 -4.12197e-08 0)
(0 -4.09403e-08 0)
(0 -4.069e-08 0)
(0 -4.04687e-08 0)
(0 -4.0276e-08 0)
(0 -4.01117e-08 0)
(0 -3.99754e-08 0)
(0 -3.98668e-08 0)
(0 -3.97856e-08 0)
(0 -3.97316e-08 0)
(0 -3.97047e-08 0)
(0 -4.78638e-08 0)
(0 -4.77071e-08 0)
(0 -4.74493e-08 0)
(0 -4.71122e-08 0)
(0 -4.67155e-08 0)
(0 -4.6276e-08 0)
(0 -4.58084e-08 0)
(0 -4.53252e-08 0)
(0 -4.48368e-08 0)
(0 -4.43517e-08 0)
(0 -4.38768e-08 0)
(0 -4.34176e-08 0)
(0 -4.29782e-08 0)
(0 -4.2562e-08 0)
(0 -4.21711e-08 0)
(0 -4.18072e-08 0)
(0 -4.14714e-08 0)
(0 -4.11642e-08 0)
(0 -4.0886e-08 0)
(0 -4.06368e-08 0)
(0 -4.04163e-08 0)
(0 -4.02245e-08 0)
(0 -4.00609e-08 0)
(0 -3.99252e-08 0)
(0 -3.9817e-08 0)
(0 -3.97362e-08 0)
(0 -3.96825e-08 0)
(0 -3.96556e-08 0)
(0 -4.78163e-08 0)
(0 -4.76533e-08 0)
(0 -4.73906e-08 0)
(0 -4.70499e-08 0)
(0 -4.66506e-08 0)
(0 -4.62095e-08 0)
(0 -4.57412e-08 0)
(0 -4.52578e-08 0)
(0 -4.47697e-08 0)
(0 -4.42853e-08 0)
(0 -4.38113e-08 0)
(0 -4.33533e-08 0)
(0 -4.29152e-08 0)
(0 -4.25003e-08 0)
(0 -4.21109e-08 0)
(0 -4.17484e-08 0)
(0 -4.14139e-08 0)
(0 -4.1108e-08 0)
(0 -4.0831e-08 0)
(0 -4.05828e-08 0)
(0 -4.03633e-08 0)
(0 -4.01723e-08 0)
(0 -4.00094e-08 0)
(0 -3.98743e-08 0)
(0 -3.97667e-08 0)
(0 -3.96863e-08 0)
(0 -3.96328e-08 0)
(0 -3.9606e-08 0)
(0 -4.77716e-08 0)
(0 -4.76014e-08 0)
(0 -4.73331e-08 0)
(0 -4.69882e-08 0)
(0 -4.6586e-08 0)
(0 -4.61429e-08 0)
(0 -4.56735e-08 0)
(0 -4.51897e-08 0)
(0 -4.47018e-08 0)
(0 -4.4218e-08 0)
(0 -4.3745e-08 0)
(0 -4.32881e-08 0)
(0 -4.28514e-08 0)
(0 -4.24379e-08 0)
(0 -4.20499e-08 0)
(0 -4.16888e-08 0)
(0 -4.13557e-08 0)
(0 -4.10511e-08 0)
(0 -4.07753e-08 0)
(0 -4.05282e-08 0)
(0 -4.03097e-08 0)
(0 -4.01196e-08 0)
(0 -3.99575e-08 0)
(0 -3.9823e-08 0)
(0 -3.97159e-08 0)
(0 -3.96358e-08 0)
(0 -3.95825e-08 0)
(0 -3.9556e-08 0)
(0 -4.77298e-08 0)
(0 -4.75516e-08 0)
(0 -4.72769e-08 0)
(0 -4.69273e-08 0)
(0 -4.65216e-08 0)
(0 -4.60763e-08 0)
(0 -4.56055e-08 0)
(0 -4.51212e-08 0)
(0 -4.46334e-08 0)
(0 -4.41501e-08 0)
(0 -4.3678e-08 0)
(0 -4.32223e-08 0)
(0 -4.27869e-08 0)
(0 -4.23748e-08 0)
(0 -4.19882e-08 0)
(0 -4.16285e-08 0)
(0 -4.12968e-08 0)
(0 -4.09936e-08 0)
(0 -4.0719e-08 0)
(0 -4.04731e-08 0)
(0 -4.02556e-08 0)
(0 -4.00664e-08 0)
(0 -3.9905e-08 0)
(0 -3.97712e-08 0)
(0 -3.96646e-08 0)
(0 -3.95849e-08 0)
(0 -3.95319e-08 0)
(0 -3.95055e-08 0)
(0 -4.76914e-08 0)
(0 -4.7504e-08 0)
(0 -4.72223e-08 0)
(0 -4.68673e-08 0)
(0 -4.64577e-08 0)
(0 -4.60098e-08 0)
(0 -4.55374e-08 0)
(0 -4.50524e-08 0)
(0 -4.45644e-08 0)
(0 -4.40816e-08 0)
(0 -4.36104e-08 0)
(0 -4.31558e-08 0)
(0 -4.27217e-08 0)
(0 -4.2311e-08 0)
(0 -4.19259e-08 0)
(0 -4.15677e-08 0)
(0 -4.12374e-08 0)
(0 -4.09355e-08 0)
(0 -4.06622e-08 0)
(0 -4.04175e-08 0)
(0 -4.02011e-08 0)
(0 -4.00128e-08 0)
(0 -3.98522e-08 0)
(0 -3.97191e-08 0)
(0 -3.9613e-08 0)
(0 -3.95337e-08 0)
(0 -3.9481e-08 0)
(0 -3.94547e-08 0)
(0 -4.76564e-08 0)
(0 -4.7459e-08 0)
(0 -4.71693e-08 0)
(0 -4.68084e-08 0)
(0 -4.63944e-08 0)
(0 -4.59435e-08 0)
(0 -4.54693e-08 0)
(0 -4.49833e-08 0)
(0 -4.44951e-08 0)
(0 -4.40127e-08 0)
(0 -4.35422e-08 0)
(0 -4.30887e-08 0)
(0 -4.26559e-08 0)
(0 -4.22467e-08 0)
(0 -4.18631e-08 0)
(0 -4.15064e-08 0)
(0 -4.11776e-08 0)
(0 -4.08771e-08 0)
(0 -4.06051e-08 0)
(0 -4.03615e-08 0)
(0 -4.01462e-08 0)
(0 -3.99588e-08 0)
(0 -3.97991e-08 0)
(0 -3.96666e-08 0)
(0 -3.95611e-08 0)
(0 -3.94822e-08 0)
(0 -3.94298e-08 0)
(0 -3.94036e-08 0)
(0 -4.76249e-08 0)
(0 -4.74164e-08 0)
(0 -4.71181e-08 0)
(0 -4.67506e-08 0)
(0 -4.63318e-08 0)
(0 -4.58775e-08 0)
(0 -4.54011e-08 0)
(0 -4.4914e-08 0)
(0 -4.44256e-08 0)
(0 -4.39434e-08 0)
(0 -4.34737e-08 0)
(0 -4.30212e-08 0)
(0 -4.25897e-08 0)
(0 -4.2182e-08 0)
(0 -4.17998e-08 0)
(0 -4.14447e-08 0)
(0 -4.11174e-08 0)
(0 -4.08183e-08 0)
(0 -4.05476e-08 0)
(0 -4.03053e-08 0)
(0 -4.0091e-08 0)
(0 -3.99047e-08 0)
(0 -3.97458e-08 0)
(0 -3.9614e-08 0)
(0 -3.9509e-08 0)
(0 -3.94306e-08 0)
(0 -3.93784e-08 0)
(0 -3.93523e-08 0)
(0 -5.81066e-08 0)
(0 -7.62025e-09 0)
(0 -2.9357e-09 0)
(0 -6.26608e-09 0)
(0 -1.46918e-07 0)
(0 -2.52819e-06 0)
(0 -2.91735e-08 0)
(0 -1.594e-08 0)
(0 -2.32346e-08 0)
(0 -8.97553e-08 0)
(0 -4.53583e-07 0)
(0 -1.24616e-06 0)
(0 -1.53022e-08 0)
(0 -1.22969e-08 0)
(0 -1.56685e-08 0)
(0 -3.35434e-08 0)
(0 -1.04638e-07 0)
(0 -2.32625e-07 0)
(0 -1.41399e-08 0)
(0 -1.27588e-08 0)
(0 -1.33319e-08 0)
(0 -1.6413e-08 0)
(0 -2.35148e-08 0)
(0 -3.29787e-08 0)
(0 -1.62962e-08 0)
(0 -1.51918e-08 0)
(0 -1.47668e-08 0)
(0 -1.49134e-08 0)
(0 -1.54734e-08 0)
(0 -1.61877e-08 0)
(0 -1.95716e-08 0)
(0 -1.85501e-08 0)
(0 -1.78161e-08 0)
(0 -1.73007e-08 0)
(0 -1.69339e-08 0)
(0 -1.66948e-08 0)
(0 -2.32139e-08 0)
(0 -2.22614e-08 0)
(0 -2.146e-08 0)
(0 -2.07855e-08 0)
(0 -2.02185e-08 0)
(0 -1.9759e-08 0)
(0 -2.68719e-08 0)
(0 -2.59971e-08 0)
(0 -2.52172e-08 0)
(0 -2.45258e-08 0)
(0 -2.39183e-08 0)
(0 -2.33937e-08 0)
(0 -3.03574e-08 0)
(0 -2.95676e-08 0)
(0 -2.88446e-08 0)
(0 -2.81883e-08 0)
(0 -2.75977e-08 0)
(0 -2.70718e-08 0)
(0 -3.35665e-08 0)
(0 -3.28649e-08 0)
(0 -3.22139e-08 0)
(0 -3.16151e-08 0)
(0 -3.1069e-08 0)
(0 -3.05751e-08 0)
(0 -3.64445e-08 0)
(0 -3.58309e-08 0)
(0 -3.52573e-08 0)
(0 -3.47258e-08 0)
(0 -3.42375e-08 0)
(0 -3.37928e-08 0)
(0 -3.89671e-08 0)
(0 -3.84388e-08 0)
(0 -3.7943e-08 0)
(0 -3.74818e-08 0)
(0 -3.70565e-08 0)
(0 -3.66679e-08 0)
(0 -4.113e-08 0)
(0 -4.06825e-08 0)
(0 -4.02618e-08 0)
(0 -3.98697e-08 0)
(0 -3.95076e-08 0)
(0 -3.91766e-08 0)
(0 -4.29423e-08 0)
(0 -4.25699e-08 0)
(0 -4.22195e-08 0)
(0 -4.18929e-08 0)
(0 -4.15914e-08 0)
(0 -4.13161e-08 0)
(0 -4.44218e-08 0)
(0 -4.41179e-08 0)
(0 -4.38322e-08 0)
(0 -4.35661e-08 0)
(0 -4.33209e-08 0)
(0 -4.30976e-08 0)
(0 -4.55922e-08 0)
(0 -4.53499e-08 0)
(0 -4.51225e-08 0)
(0 -4.49113e-08 0)
(0 -4.47174e-08 0)
(0 -4.45416e-08 0)
(0 -4.64805e-08 0)
(0 -4.62929e-08 0)
(0 -4.61174e-08 0)
(0 -4.59551e-08 0)
(0 -4.5807e-08 0)
(0 -4.56737e-08 0)
(0 -4.71158e-08 0)
(0 -4.69761e-08 0)
(0 -4.68461e-08 0)
(0 -4.67269e-08 0)
(0 -4.66191e-08 0)
(0 -4.65233e-08 0)
(0 -4.75277e-08 0)
(0 -4.74294e-08 0)
(0 -4.73389e-08 0)
(0 -4.72569e-08 0)
(0 -4.71841e-08 0)
(0 -4.7121e-08 0)
(0 -4.77454e-08 0)
(0 -4.76824e-08 0)
(0 -4.76256e-08 0)
(0 -4.75756e-08 0)
(0 -4.75328e-08 0)
(0 -4.74977e-08 0)
(0 -4.77973e-08 0)
(0 -4.7764e-08 0)
(0 -4.77356e-08 0)
(0 -4.77125e-08 0)
(0 -4.76951e-08 0)
(0 -4.76836e-08 0)
(0 -4.77099e-08 0)
(0 -4.77013e-08 0)
(0 -4.76965e-08 0)
(0 -4.76958e-08 0)
(0 -4.76995e-08 0)
(0 -4.77077e-08 0)
(0 -4.7597e-08 0)
(0 -4.73765e-08 0)
(0 -4.70688e-08 0)
(0 -4.6694e-08 0)
(0 -4.62699e-08 0)
(0 -4.58119e-08 0)
(0 -4.53331e-08 0)
(0 -4.48447e-08 0)
(0 -4.43558e-08 0)
(0 -4.38738e-08 0)
(0 -4.34048e-08 0)
(0 -4.29534e-08 0)
(0 -4.25232e-08 0)
(0 -4.21169e-08 0)
(0 -4.17363e-08 0)
(0 -4.13827e-08 0)
(0 -4.10569e-08 0)
(0 -4.07592e-08 0)
(0 -4.04899e-08 0)
(0 -4.02488e-08 0)
(0 -4.00357e-08 0)
(0 -3.98503e-08 0)
(0 -3.96923e-08 0)
(0 -3.95612e-08 0)
(0 -3.94568e-08 0)
(0 -3.93788e-08 0)
(0 -3.93269e-08 0)
(0 -3.9301e-08 0)
(0 -4.75726e-08 0)
(0 -4.73392e-08 0)
(0 -4.70212e-08 0)
(0 -4.66386e-08 0)
(0 -4.62088e-08 0)
(0 -4.57467e-08 0)
(0 -4.52653e-08 0)
(0 -4.47754e-08 0)
(0 -4.42859e-08 0)
(0 -4.3804e-08 0)
(0 -4.33357e-08 0)
(0 -4.28853e-08 0)
(0 -4.24564e-08 0)
(0 -4.20515e-08 0)
(0 -4.16725e-08 0)
(0 -4.13204e-08 0)
(0 -4.09962e-08 0)
(0 -4.07e-08 0)
(0 -4.04321e-08 0)
(0 -4.01923e-08 0)
(0 -3.99803e-08 0)
(0 -3.97959e-08 0)
(0 -3.96388e-08 0)
(0 -3.95084e-08 0)
(0 -3.94046e-08 0)
(0 -3.9327e-08 0)
(0 -3.92755e-08 0)
(0 -3.92497e-08 0)
(0 -4.75517e-08 0)
(0 -4.73044e-08 0)
(0 -4.69755e-08 0)
(0 -4.65846e-08 0)
(0 -4.61485e-08 0)
(0 -4.56821e-08 0)
(0 -4.51978e-08 0)
(0 -4.47062e-08 0)
(0 -4.4216e-08 0)
(0 -4.37342e-08 0)
(0 -4.32664e-08 0)
(0 -4.28171e-08 0)
(0 -4.23895e-08 0)
(0 -4.19861e-08 0)
(0 -4.16086e-08 0)
(0 -4.12581e-08 0)
(0 -4.09354e-08 0)
(0 -4.06407e-08 0)
(0 -4.03742e-08 0)
(0 -4.01357e-08 0)
(0 -3.99249e-08 0)
(0 -3.97416e-08 0)
(0 -3.95853e-08 0)
(0 -3.94557e-08 0)
(0 -3.93525e-08 0)
(0 -3.92753e-08 0)
(0 -3.92241e-08 0)
(0 -3.91984e-08 0)
(0 -4.75341e-08 0)
(0 -4.7272e-08 0)
(0 -4.69316e-08 0)
(0 -4.65318e-08 0)
(0 -4.60891e-08 0)
(0 -4.5618e-08 0)
(0 -4.51306e-08 0)
(0 -4.46372e-08 0)
(0 -4.41462e-08 0)
(0 -4.36643e-08 0)
(0 -4.31971e-08 0)
(0 -4.27488e-08 0)
(0 -4.23225e-08 0)
(0 -4.19205e-08 0)
(0 -4.15446e-08 0)
(0 -4.11958e-08 0)
(0 -4.08746e-08 0)
(0 -4.05815e-08 0)
(0 -4.03164e-08 0)
(0 -4.00792e-08 0)
(0 -3.98696e-08 0)
(0 -3.96873e-08 0)
(0 -3.95319e-08 0)
(0 -3.94031e-08 0)
(0 -3.93005e-08 0)
(0 -3.92238e-08 0)
(0 -3.91728e-08 0)
(0 -3.91474e-08 0)
(0 -4.75196e-08 0)
(0 -4.7242e-08 0)
(0 -4.68894e-08 0)
(0 -4.64802e-08 0)
(0 -4.60306e-08 0)
(0 -4.55545e-08 0)
(0 -4.50638e-08 0)
(0 -4.45684e-08 0)
(0 -4.40765e-08 0)
(0 -4.35946e-08 0)
(0 -4.31279e-08 0)
(0 -4.26805e-08 0)
(0 -4.22555e-08 0)
(0 -4.1855e-08 0)
(0 -4.14807e-08 0)
(0 -4.11335e-08 0)
(0 -4.0814e-08 0)
(0 -4.05224e-08 0)
(0 -4.02587e-08 0)
(0 -4.00229e-08 0)
(0 -3.98145e-08 0)
(0 -3.96333e-08 0)
(0 -3.94788e-08 0)
(0 -3.93507e-08 0)
(0 -3.92487e-08 0)
(0 -3.91725e-08 0)
(0 -3.91218e-08 0)
(0 -3.90965e-08 0)
(0 -4.7508e-08 0)
(0 -4.72142e-08 0)
(0 -4.68488e-08 0)
(0 -4.64298e-08 0)
(0 -4.59729e-08 0)
(0 -4.54916e-08 0)
(0 -4.49975e-08 0)
(0 -4.45e-08 0)
(0 -4.4007e-08 0)
(0 -4.3525e-08 0)
(0 -4.30588e-08 0)
(0 -4.26124e-08 0)
(0 -4.21887e-08 0)
(0 -4.17897e-08 0)
(0 -4.1417e-08 0)
(0 -4.10714e-08 0)
(0 -4.07535e-08 0)
(0 -4.04635e-08 0)
(0 -4.02013e-08 0)
(0 -3.99668e-08 0)
(0 -3.97596e-08 0)
(0 -3.95795e-08 0)
(0 -3.9426e-08 0)
(0 -3.92987e-08 0)
(0 -3.91973e-08 0)
(0 -3.91215e-08 0)
(0 -3.90712e-08 0)
(0 -3.9046e-08 0)
(0 -2.79881e-07 0)
(0 -7.35404e-08 0)
(0 -2.47546e-08 0)
(0 -1.73311e-08 0)
(0 -1.80585e-08 0)
(0 -2.08784e-08 0)
(0 -2.43126e-08 0)
(0 -2.78343e-08 0)
(0 -3.12069e-08 0)
(0 -3.43124e-08 0)
(0 -3.70926e-08 0)
(0 -3.9523e-08 0)
(0 -4.16e-08 0)
(0 -4.33332e-08 0)
(0 -4.47409e-08 0)
(0 -4.58468e-08 0)
(0 -4.66782e-08 0)
(0 -4.72637e-08 0)
(0 -4.76326e-08 0)
(0 -4.78137e-08 0)
(0 -4.78347e-08 0)
(0 -4.77217e-08 0)
(0 -3.7645e-07 0)
(0 -1.10621e-07 0)
(0 -3.51295e-08 0)
(0 -2.10963e-08 0)
(0 -2.01171e-08 0)
(0 -2.23491e-08 0)
(0 -2.5511e-08 0)
(0 -2.88636e-08 0)
(0 -3.21048e-08 0)
(0 -3.50954e-08 0)
(0 -3.77702e-08 0)
(0 -4.01028e-08 0)
(0 -4.20895e-08 0)
(0 -4.374e-08 0)
(0 -4.50729e-08 0)
(0 -4.61121e-08 0)
(0 -4.68845e-08 0)
(0 -4.74185e-08 0)
(0 -4.7743e-08 0)
(0 -4.78864e-08 0)
(0 -4.78757e-08 0)
(0 -4.77364e-08 0)
(0 -4.76316e-07 0)
(0 -1.53229e-07 0)
(0 -4.54057e-08 0)
(0 -2.44749e-08 0)
(0 -2.20619e-08 0)
(0 -2.38227e-08 0)
(0 -2.67452e-08 0)
(0 -2.99332e-08 0)
(0 -3.30395e-08 0)
(0 -3.591e-08 0)
(0 -3.84742e-08 0)
(0 -4.07045e-08 0)
(0 -4.2597e-08 0)
(0 -4.41616e-08 0)
(0 -4.5417e-08 0)
(0 -4.63871e-08 0)
(0 -4.70986e-08 0)
(0 -4.75796e-08 0)
(0 -4.78585e-08 0)
(0 -4.7963e-08 0)
(0 -4.79197e-08 0)
(0 -4.77534e-08 0)
(0 -4.41377e-07 0)
(0 -1.51524e-07 0)
(0 -4.735e-08 0)
(0 -2.62011e-08 0)
(0 -2.35751e-08 0)
(0 -2.51792e-08 0)
(0 -2.79609e-08 0)
(0 -3.10161e-08 0)
(0 -3.39964e-08 0)
(0 -3.67471e-08 0)
(0 -3.91985e-08 0)
(0 -4.13236e-08 0)
(0 -4.3119e-08 0)
(0 -4.45951e-08 0)
(0 -4.57708e-08 0)
(0 -4.66699e-08 0)
(0 -4.7319e-08 0)
(0 -4.77457e-08 0)
(0 -4.79778e-08 0)
(0 -4.80427e-08 0)
(0 -4.79662e-08 0)
(0 -4.77724e-08 0)
(0 -3.38187e-07 0)
(0 -1.13544e-07 0)
(0 -4.08115e-08 0)
(0 -2.61094e-08 0)
(0 -2.4594e-08 0)
(0 -2.63829e-08 0)
(0 -2.91344e-08 0)
(0 -3.20965e-08 0)
(0 -3.49644e-08 0)
(0 -3.75991e-08 0)
(0 -3.99375e-08 0)
(0 -4.19556e-08 0)
(0 -4.36519e-08 0)
(0 -4.50376e-08 0)
(0 -4.61318e-08 0)
(0 -4.69585e-08 0)
(0 -4.75439e-08 0)
(0 -4.79153e-08 0)
(0 -4.81e-08 0)
(0 -4.81246e-08 0)
(0 -4.80144e-08 0)
(0 -4.77928e-08 0)
(0 -1.96962e-07 0)
(0 -6.81282e-08 0)
(0 -3.23792e-08 0)
(0 -2.52709e-08 0)
(0 -2.53299e-08 0)
(0 -2.74794e-08 0)
(0 -3.02715e-08 0)
(0 -3.317e-08 0)
(0 -3.59373e-08 0)
(0 -3.84599e-08 0)
(0 -4.06857e-08 0)
(0 -4.25961e-08 0)
(0 -4.41919e-08 0)
(0 -4.54858e-08 0)
(0 -4.64975e-08 0)
(0 -4.72508e-08 0)
(0 -4.77717e-08 0)
(0 -4.80872e-08 0)
(0 -4.82239e-08 0)
(0 -4.82079e-08 0)
(0 -4.80637e-08 0)
(0 -4.7814e-08 0)
(0 -8.61841e-08 0)
(0 -3.91667e-08 0)
(0 -2.66178e-08 0)
(0 -2.46705e-08 0)
(0 -2.60374e-08 0)
(0 -2.85423e-08 0)
(0 -3.13926e-08 0)
(0 -3.42395e-08 0)
(0 -3.69122e-08 0)
(0 -3.93249e-08 0)
(0 -4.14385e-08 0)
(0 -4.32407e-08 0)
(0 -4.47354e-08 0)
(0 -4.59367e-08 0)
(0 -4.68651e-08 0)
(0 -4.75444e-08 0)
(0 -4.80005e-08 0)
(0 -4.82597e-08 0)
(0 -4.83484e-08 0)
(0 -4.82916e-08 0)
(0 -4.81133e-08 0)
(0 -4.78356e-08 0)
(0 -3.96983e-08 0)
(0 -2.69119e-08 0)
(0 -2.39014e-08 0)
(0 -2.46447e-08 0)
(0 -2.6861e-08 0)
(0 -2.96275e-08 0)
(0 -3.25167e-08 0)
(0 -3.5309e-08 0)
(0 -3.7887e-08 0)
(0 -4.01902e-08 0)
(0 -4.21915e-08 0)
(0 -4.38852e-08 0)
(0 -4.52785e-08 0)
(0 -4.63871e-08 0)
(0 -4.7232e-08 0)
(0 -4.78373e-08 0)
(0 -4.82285e-08 0)
(0 -4.84316e-08 0)
(0 -4.84722e-08 0)
(0 -4.83748e-08 0)
(0 -4.81626e-08 0)
(0 -4.78571e-08 0)
(0 -2.50811e-08 0)
(0 -2.24958e-08 0)
(0 -2.30664e-08 0)
(0 -2.51252e-08 0)
(0 -2.78353e-08 0)
(0 -3.07591e-08 0)
(0 -3.36537e-08 0)
(0 -3.63798e-08 0)
(0 -3.88593e-08 0)
(0 -4.10515e-08 0)
(0 -4.29403e-08 0)
(0 -4.45255e-08 0)
(0 -4.58176e-08 0)
(0 -4.68337e-08 0)
(0 -4.75955e-08 0)
(0 -4.81272e-08 0)
(0 -4.84539e-08 0)
(0 -4.86013e-08 0)
(0 -4.85943e-08 0)
(0 -4.84567e-08 0)
(0 -4.8211e-08 0)
(0 -4.78779e-08 0)
(0 -2.04766e-08 0)
(0 -2.11897e-08 0)
(0 -2.32482e-08 0)
(0 -2.5966e-08 0)
(0 -2.89432e-08 0)
(0 -3.19384e-08 0)
(0 -3.48037e-08 0)
(0 -3.74496e-08 0)
(0 -3.98249e-08 0)
(0 -4.19042e-08 0)
(0 -4.36801e-08 0)
(0 -4.51573e-08 0)
(0 -4.63489e-08 0)
(0 -4.72734e-08 0)
(0 -4.7953e-08 0)
(0 -4.84119e-08 0)
(0 -4.8675e-08 0)
(0 -4.87675e-08 0)
(0 -4.87135e-08 0)
(0 -4.85364e-08 0)
(0 -4.82577e-08 0)
(0 -4.78976e-08 0)
(0 -1.91255e-08 0)
(0 -2.12273e-08 0)
(0 -2.39961e-08 0)
(0 -2.7049e-08 0)
(0 -3.01512e-08 0)
(0 -3.31534e-08 0)
(0 -3.596e-08 0)
(0 -3.85125e-08 0)
(0 -4.07782e-08 0)
(0 -4.27431e-08 0)
(0 -4.44063e-08 0)
(0 -4.57765e-08 0)
(0 -4.68688e-08 0)
(0 -4.77031e-08 0)
(0 -4.8302e-08 0)
(0 -4.86894e-08 0)
(0 -4.88901e-08 0)
(0 -4.89287e-08 0)
(0 -4.88289e-08 0)
(0 -4.8613e-08 0)
(0 -4.83023e-08 0)
(0 -4.79158e-08 0)
(0 -1.91837e-08 0)
(0 -2.19574e-08 0)
(0 -2.50788e-08 0)
(0 -2.82868e-08 0)
(0 -3.1423e-08 0)
(0 -3.43861e-08 0)
(0 -3.71115e-08 0)
(0 -3.95603e-08 0)
(0 -4.17127e-08 0)
(0 -4.35625e-08 0)
(0 -4.5114e-08 0)
(0 -4.63787e-08 0)
(0 -4.73739e-08 0)
(0 -4.812e-08 0)
(0 -4.86399e-08 0)
(0 -4.89577e-08 0)
(0 -4.90977e-08 0)
(0 -4.90839e-08 0)
(0 -4.89394e-08 0)
(0 -4.86861e-08 0)
(0 -4.83441e-08 0)
(0 -4.7932e-08 0)
(0 -1.99348e-08 0)
(0 -2.3064e-08 0)
(0 -2.63525e-08 0)
(0 -2.96107e-08 0)
(0 -3.27231e-08 0)
(0 -3.56165e-08 0)
(0 -3.82454e-08 0)
(0 -4.0584e-08 0)
(0 -4.26211e-08 0)
(0 -4.43565e-08 0)
(0 -4.57982e-08 0)
(0 -4.69601e-08 0)
(0 -4.78607e-08 0)
(0 -4.85212e-08 0)
(0 -4.89647e-08 0)
(0 -4.9215e-08 0)
(0 -4.92963e-08 0)
(0 -4.92319e-08 0)
(0 -4.90443e-08 0)
(0 -4.87547e-08 0)
(0 -4.83827e-08 0)
(0 -4.79461e-08 0)
(0 -2.10513e-08 0)
(0 -2.43659e-08 0)
(0 -2.77188e-08 0)
(0 -3.09662e-08 0)
(0 -3.40199e-08 0)
(0 -3.68249e-08 0)
(0 -3.93486e-08 0)
(0 -4.15741e-08 0)
(0 -4.34965e-08 0)
(0 -4.51196e-08 0)
(0 -4.64545e-08 0)
(0 -4.75169e-08 0)
(0 -4.83262e-08 0)
(0 -4.89043e-08 0)
(0 -4.92742e-08 0)
(0 -4.94598e-08 0)
(0 -4.94846e-08 0)
(0 -4.93717e-08 0)
(0 -4.91428e-08 0)
(0 -4.88186e-08 0)
(0 -4.84179e-08 0)
(0 -4.79578e-08 0)
(0 -2.23412e-08 0)
(0 -2.57483e-08 0)
(0 -2.91087e-08 0)
(0 -3.23111e-08 0)
(0 -3.5287e-08 0)
(0 -3.79943e-08 0)
(0 -4.04095e-08 0)
(0 -4.25222e-08 0)
(0 -4.43322e-08 0)
(0 -4.58467e-08 0)
(0 -4.70788e-08 0)
(0 -4.80458e-08 0)
(0 -4.87678e-08 0)
(0 -4.92671e-08 0)
(0 -4.95669e-08 0)
(0 -4.96907e-08 0)
(0 -4.96618e-08 0)
(0 -4.95026e-08 0)
(0 -4.92344e-08 0)
(0 -4.88772e-08 0)
(0 -4.84492e-08 0)
(0 -4.79668e-08 0)
(0 -2.36904e-08 0)
(0 -2.71383e-08 0)
(0 -3.04751e-08 0)
(0 -3.36149e-08 0)
(0 -3.6504e-08 0)
(0 -3.91105e-08 0)
(0 -4.14179e-08 0)
(0 -4.34209e-08 0)
(0 -4.51228e-08 0)
(0 -4.65335e-08 0)
(0 -4.76678e-08 0)
(0 -4.85441e-08 0)
(0 -4.91834e-08 0)
(0 -4.9608e-08 0)
(0 -4.98414e-08 0)
(0 -4.99067e-08 0)
(0 -4.98269e-08 0)
(0 -4.96239e-08 0)
(0 -4.93187e-08 0)
(0 -4.89303e-08 0)
(0 -4.84765e-08 0)
(0 -4.79732e-08 0)
(0 -2.50349e-08 0)
(0 -2.84912e-08 0)
(0 -3.1787e-08 0)
(0 -3.48558e-08 0)
(0 -3.76558e-08 0)
(0 -4.0163e-08 0)
(0 -4.23662e-08 0)
(0 -4.42644e-08 0)
(0 -4.58638e-08 0)
(0 -4.71764e-08 0)
(0 -4.82186e-08 0)
(0 -4.90096e-08 0)
(0 -4.95711e-08 0)
(0 -4.99256e-08 0)
(0 -5.00965e-08 0)
(0 -5.01069e-08 0)
(0 -4.99793e-08 0)
(0 -4.97354e-08 0)
(0 -4.93952e-08 0)
(0 -4.89777e-08 0)
(0 -4.84998e-08 0)
(0 -4.79769e-08 0)
(0 -2.63385e-08 0)
(0 -2.97787e-08 0)
(0 -3.30237e-08 0)
(0 -3.60192e-08 0)
(0 -3.87319e-08 0)
(0 -4.11439e-08 0)
(0 -4.32487e-08 0)
(0 -4.50485e-08 0)
(0 -4.65521e-08 0)
(0 -4.77732e-08 0)
(0 -4.87294e-08 0)
(0 -4.94409e-08 0)
(0 -4.99299e-08 0)
(0 -5.0219e-08 0)
(0 -5.03318e-08 0)
(0 -5.0291e-08 0)
(0 -5.01189e-08 0)
(0 -4.98367e-08 0)
(0 -4.94641e-08 0)
(0 -4.90194e-08 0)
(0 -4.85191e-08 0)
(0 -4.7978e-08 0)
(0 -2.75648e-08 0)
(0 -3.09797e-08 0)
(0 -3.41713e-08 0)
(0 -3.70953e-08 0)
(0 -3.97253e-08 0)
(0 -4.20484e-08 0)
(0 -4.40619e-08 0)
(0 -4.57706e-08 0)
(0 -4.71856e-08 0)
(0 -4.83221e-08 0)
(0 -4.9199e-08 0)
(0 -4.98371e-08 0)
(0 -5.0259e-08 0)
(0 -5.04878e-08 0)
(0 -5.05467e-08 0)
(0 -5.04586e-08 0)
(0 -5.02453e-08 0)
(0 -4.99278e-08 0)
(0 -4.95252e-08 0)
(0 -4.90555e-08 0)
(0 -4.85345e-08 0)
(0 -4.79766e-08 0)
(0 -2.86971e-08 0)
(0 -3.20825e-08 0)
(0 -3.5222e-08 0)
(0 -3.80789e-08 0)
(0 -4.06325e-08 0)
(0 -4.2874e-08 0)
(0 -4.48038e-08 0)
(0 -4.64294e-08 0)
(0 -4.77634e-08 0)
(0 -4.88227e-08 0)
(0 -4.9627e-08 0)
(0 -5.01979e-08 0)
(0 -5.05584e-08 0)
(0 -5.07319e-08 0)
(0 -5.07415e-08 0)
(0 -5.06099e-08 0)
(0 -5.03589e-08 0)
(0 -5.00089e-08 0)
(0 -4.95789e-08 0)
(0 -4.90861e-08 0)
(0 -4.85462e-08 0)
(0 -4.7973e-08 0)
(0 -2.97273e-08 0)
(0 -3.30824e-08 0)
(0 -3.61725e-08 0)
(0 -3.89679e-08 0)
(0 -4.14522e-08 0)
(0 -4.362e-08 0)
(0 -4.54744e-08 0)
(0 -4.70248e-08 0)
(0 -4.82857e-08 0)
(0 -4.92751e-08 0)
(0 -5.00136e-08 0)
(0 -5.05236e-08 0)
(0 -5.08284e-08 0)
(0 -5.09515e-08 0)
(0 -5.09163e-08 0)
(0 -5.07452e-08 0)
(0 -5.04598e-08 0)
(0 -5.00803e-08 0)
(0 -4.96253e-08 0)
(0 -4.91116e-08 0)
(0 -4.85546e-08 0)
(0 -4.79674e-08 0)
(0 -3.06611e-08 0)
(0 -3.39798e-08 0)
(0 -3.70231e-08 0)
(0 -3.97628e-08 0)
(0 -4.21852e-08 0)
(0 -4.42874e-08 0)
(0 -4.60746e-08 0)
(0 -4.7558e-08 0)
(0 -4.87535e-08 0)
(0 -4.96803e-08 0)
(0 -5.03598e-08 0)
(0 -5.0815e-08 0)
(0 -5.10697e-08 0)
(0 -5.11474e-08 0)
(0 -5.10717e-08 0)
(0 -5.0865e-08 0)
(0 -5.05486e-08 0)
(0 -5.01425e-08 0)
(0 -4.96649e-08 0)
(0 -4.91324e-08 0)
(0 -4.85599e-08 0)
(0 -4.79602e-08 0)
(0 -3.14879e-08 0)
(0 -3.47736e-08 0)
(0 -3.77752e-08 0)
(0 -4.04659e-08 0)
(0 -4.2834e-08 0)
(0 -4.48785e-08 0)
(0 -4.66065e-08 0)
(0 -4.80308e-08 0)
(0 -4.91684e-08 0)
(0 -5.00397e-08 0)
(0 -5.06668e-08 0)
(0 -5.10733e-08 0)
(0 -5.12832e-08 0)
(0 -5.13205e-08 0)
(0 -5.12087e-08 0)
(0 -5.09701e-08 0)
(0 -5.0626e-08 0)
(0 -5.0196e-08 0)
(0 -4.96983e-08 0)
(0 -4.9149e-08 0)
(0 -4.85626e-08 0)
(0 -4.79518e-08 0)
(0 -3.22075e-08 0)
(0 -3.5466e-08 0)
(0 -3.84321e-08 0)
(0 -4.10807e-08 0)
(0 -4.34019e-08 0)
(0 -4.53965e-08 0)
(0 -4.70731e-08 0)
(0 -4.84457e-08 0)
(0 -4.95328e-08 0)
(0 -5.03553e-08 0)
(0 -5.09363e-08 0)
(0 -5.12998e-08 0)
(0 -5.14703e-08 0)
(0 -5.14719e-08 0)
(0 -5.1328e-08 0)
(0 -5.10613e-08 0)
(0 -5.06926e-08 0)
(0 -5.02416e-08 0)
(0 -4.97259e-08 0)
(0 -4.91617e-08 0)
(0 -4.85631e-08 0)
(0 -4.79425e-08 0)
(0 -3.28248e-08 0)
(0 -3.6063e-08 0)
(0 -3.89993e-08 0)
(0 -4.16121e-08 0)
(0 -4.38934e-08 0)
(0 -4.58453e-08 0)
(0 -4.74776e-08 0)
(0 -4.88058e-08 0)
(0 -4.98491e-08 0)
(0 -5.06293e-08 0)
(0 -5.11703e-08 0)
(0 -5.14964e-08 0)
(0 -5.16324e-08 0)
(0 -5.16027e-08 0)
(0 -5.14309e-08 0)
(0 -5.11395e-08 0)
(0 -5.07493e-08 0)
(0 -5.02798e-08 0)
(0 -4.97485e-08 0)
(0 -4.91712e-08 0)
(0 -4.85619e-08 0)
(0 -4.79327e-08 0)
(0 -3.33636e-08 0)
(0 -3.65743e-08 0)
(0 -3.94833e-08 0)
(0 -4.20656e-08 0)
(0 -4.43132e-08 0)
(0 -4.6229e-08 0)
(0 -4.7824e-08 0)
(0 -4.91143e-08 0)
(0 -5.01202e-08 0)
(0 -5.08643e-08 0)
(0 -5.13708e-08 0)
(0 -5.16648e-08 0)
(0 -5.17711e-08 0)
(0 -5.17145e-08 0)
(0 -5.15185e-08 0)
(0 -5.12057e-08 0)
(0 -5.0797e-08 0)
(0 -5.03114e-08 0)
(0 -4.97666e-08 0)
(0 -4.91781e-08 0)
(0 -4.85595e-08 0)
(0 -4.79229e-08 0)
(0 -3.38087e-08 0)
(0 -3.70012e-08 0)
(0 -3.98888e-08 0)
(0 -4.24464e-08 0)
(0 -4.46662e-08 0)
(0 -4.65521e-08 0)
(0 -4.81159e-08 0)
(0 -4.93746e-08 0)
(0 -5.03491e-08 0)
(0 -5.10627e-08 0)
(0 -5.15402e-08 0)
(0 -5.18068e-08 0)
(0 -5.1888e-08 0)
(0 -5.18085e-08 0)
(0 -5.1592e-08 0)
(0 -5.1261e-08 0)
(0 -5.08364e-08 0)
(0 -5.03373e-08 0)
(0 -4.97809e-08 0)
(0 -4.91828e-08 0)
(0 -4.85564e-08 0)
(0 -4.79135e-08 0)
(0 -3.41648e-08 0)
(0 -3.73495e-08 0)
(0 -4.02216e-08 0)
(0 -4.27596e-08 0)
(0 -4.49571e-08 0)
(0 -4.68188e-08 0)
(0 -4.83571e-08 0)
(0 -4.95898e-08 0)
(0 -5.05385e-08 0)
(0 -5.12269e-08 0)
(0 -5.16803e-08 0)
(0 -5.19243e-08 0)
(0 -5.19846e-08 0)
(0 -5.1886e-08 0)
(0 -5.16524e-08 0)
(0 -5.13063e-08 0)
(0 -5.08684e-08 0)
(0 -5.03579e-08 0)
(0 -4.9792e-08 0)
(0 -4.91859e-08 0)
(0 -4.85529e-08 0)
(0 -4.79047e-08 0)
(0 -3.44598e-08 0)
(0 -3.76296e-08 0)
(0 -4.0488e-08 0)
(0 -4.30105e-08 0)
(0 -4.51905e-08 0)
(0 -4.7033e-08 0)
(0 -4.85511e-08 0)
(0 -4.97631e-08 0)
(0 -5.06911e-08 0)
(0 -5.13593e-08 0)
(0 -5.17932e-08 0)
(0 -5.2019e-08 0)
(0 -5.20623e-08 0)
(0 -5.19483e-08 0)
(0 -5.17008e-08 0)
(0 -5.13424e-08 0)
(0 -5.08938e-08 0)
(0 -5.03741e-08 0)
(0 -4.98004e-08 0)
(0 -4.91877e-08 0)
(0 -4.85495e-08 0)
(0 -4.78971e-08 0)
(0 -3.46801e-08 0)
(0 -3.78429e-08 0)
(0 -4.06921e-08 0)
(0 -4.32034e-08 0)
(0 -4.53704e-08 0)
(0 -4.71985e-08 0)
(0 -4.87011e-08 0)
(0 -4.98972e-08 0)
(0 -5.08092e-08 0)
(0 -5.14617e-08 0)
(0 -5.18807e-08 0)
(0 -5.20922e-08 0)
(0 -5.21224e-08 0)
(0 -5.19964e-08 0)
(0 -5.17381e-08 0)
(0 -5.13701e-08 0)
(0 -5.09132e-08 0)
(0 -5.03864e-08 0)
(0 -4.98065e-08 0)
(0 -4.91889e-08 0)
(0 -4.85465e-08 0)
(0 -4.78908e-08 0)
(0 -3.48337e-08 0)
(0 -3.79937e-08 0)
(0 -4.08379e-08 0)
(0 -4.33421e-08 0)
(0 -4.55001e-08 0)
(0 -4.7318e-08 0)
(0 -4.88097e-08 0)
(0 -4.99944e-08 0)
(0 -5.08948e-08 0)
(0 -5.1536e-08 0)
(0 -5.1944e-08 0)
(0 -5.21453e-08 0)
(0 -5.21659e-08 0)
(0 -5.20312e-08 0)
(0 -5.17651e-08 0)
(0 -5.13902e-08 0)
(0 -5.09272e-08 0)
(0 -5.03951e-08 0)
(0 -4.98109e-08 0)
(0 -4.91895e-08 0)
(0 -4.85442e-08 0)
(0 -4.78861e-08 0)
(0 -3.49227e-08 0)
(0 -3.80861e-08 0)
(0 -4.09293e-08 0)
(0 -4.34298e-08 0)
(0 -4.55826e-08 0)
(0 -4.73942e-08 0)
(0 -4.88789e-08 0)
(0 -5.00563e-08 0)
(0 -5.09494e-08 0)
(0 -5.15834e-08 0)
(0 -5.19845e-08 0)
(0 -5.21792e-08 0)
(0 -5.21937e-08 0)
(0 -5.20534e-08 0)
(0 -5.17823e-08 0)
(0 -5.1403e-08 0)
(0 -5.09361e-08 0)
(0 -5.04007e-08 0)
(0 -4.98137e-08 0)
(0 -4.919e-08 0)
(0 -4.85427e-08 0)
(0 -4.78831e-08 0)
(0 -3.49559e-08 0)
(0 -3.81257e-08 0)
(0 -4.097e-08 0)
(0 -4.34694e-08 0)
(0 -4.56199e-08 0)
(0 -4.74286e-08 0)
(0 -4.89101e-08 0)
(0 -5.00842e-08 0)
(0 -5.09739e-08 0)
(0 -5.16046e-08 0)
(0 -5.20026e-08 0)
(0 -5.21944e-08 0)
(0 -5.22062e-08 0)
(0 -5.20634e-08 0)
(0 -5.17901e-08 0)
(0 -5.14088e-08 0)
(0 -5.09403e-08 0)
(0 -5.04035e-08 0)
(0 -4.98152e-08 0)
(0 -4.91905e-08 0)
(0 -4.85424e-08 0)
(0 -4.78821e-08 0)
(0 -4.74989e-08 0)
(0 -4.71884e-08 0)
(0 -4.68098e-08 0)
(0 -4.63806e-08 0)
(0 -4.59162e-08 0)
(0 -4.54296e-08 0)
(0 -4.49318e-08 0)
(0 -4.44321e-08 0)
(0 -4.39382e-08 0)
(0 -4.34559e-08 0)
(0 -4.29902e-08 0)
(0 -4.25448e-08 0)
(0 -4.21223e-08 0)
(0 -4.17249e-08 0)
(0 -4.13537e-08 0)
(0 -4.10098e-08 0)
(0 -4.06936e-08 0)
(0 -4.04051e-08 0)
(0 -4.01444e-08 0)
(0 -3.99113e-08 0)
(0 -3.97054e-08 0)
(0 -3.95263e-08 0)
(0 -3.93737e-08 0)
(0 -3.92472e-08 0)
(0 -3.91465e-08 0)
(0 -3.90712e-08 0)
(0 -3.90211e-08 0)
(0 -3.89961e-08 0)
(0 -4.74921e-08 0)
(0 -4.71643e-08 0)
(0 -4.67722e-08 0)
(0 -4.63327e-08 0)
(0 -4.58605e-08 0)
(0 -4.53684e-08 0)
(0 -4.48669e-08 0)
(0 -4.4365e-08 0)
(0 -4.38699e-08 0)
(0 -4.33874e-08 0)
(0 -4.29222e-08 0)
(0 -4.24777e-08 0)
(0 -4.20566e-08 0)
(0 -4.16606e-08 0)
(0 -4.12911e-08 0)
(0 -4.09489e-08 0)
(0 -4.06343e-08 0)
(0 -4.03474e-08 0)
(0 -4.00882e-08 0)
(0 -3.98564e-08 0)
(0 -3.96518e-08 0)
(0 -3.94738e-08 0)
(0 -3.93221e-08 0)
(0 -3.91964e-08 0)
(0 -3.90963e-08 0)
(0 -3.90215e-08 0)
(0 -3.89717e-08 0)
(0 -3.89469e-08 0)
(0 -4.74872e-08 0)
(0 -4.71418e-08 0)
(0 -4.67358e-08 0)
(0 -4.62857e-08 0)
(0 -4.58056e-08 0)
(0 -4.53078e-08 0)
(0 -4.48025e-08 0)
(0 -4.42983e-08 0)
(0 -4.38021e-08 0)
(0 -4.33194e-08 0)
(0 -4.28546e-08 0)
(0 -4.24111e-08 0)
(0 -4.19912e-08 0)
(0 -4.15968e-08 0)
(0 -4.1229e-08 0)
(0 -4.08884e-08 0)
(0 -4.05755e-08 0)
(0 -4.02902e-08 0)
(0 -4.00325e-08 0)
(0 -3.98021e-08 0)
(0 -3.95987e-08 0)
(0 -3.94218e-08 0)
(0 -3.92711e-08 0)
(0 -3.91462e-08 0)
(0 -3.90467e-08 0)
(0 -3.89724e-08 0)
(0 -3.89229e-08 0)
(0 -3.88982e-08 0)
(0 -4.74838e-08 0)
(0 -4.71204e-08 0)
(0 -4.67004e-08 0)
(0 -4.62395e-08 0)
(0 -4.57514e-08 0)
(0 -4.52478e-08 0)
(0 -4.47387e-08 0)
(0 -4.42322e-08 0)
(0 -4.37348e-08 0)
(0 -4.32519e-08 0)
(0 -4.27876e-08 0)
(0 -4.2345e-08 0)
(0 -4.19265e-08 0)
(0 -4.15336e-08 0)
(0 -4.11674e-08 0)
(0 -4.08285e-08 0)
(0 -4.05172e-08 0)
(0 -4.02336e-08 0)
(0 -3.99774e-08 0)
(0 -3.97484e-08 0)
(0 -3.95462e-08 0)
(0 -3.93705e-08 0)
(0 -3.92207e-08 0)
(0 -3.90966e-08 0)
(0 -3.89978e-08 0)
(0 -3.89239e-08 0)
(0 -3.88748e-08 0)
(0 -3.88503e-08 0)
(0 -4.74815e-08 0)
(0 -4.71e-08 0)
(0 -4.66657e-08 0)
(0 -4.61939e-08 0)
(0 -4.56978e-08 0)
(0 -4.51885e-08 0)
(0 -4.46755e-08 0)
(0 -4.41666e-08 0)
(0 -4.36681e-08 0)
(0 -4.3185e-08 0)
(0 -4.27212e-08 0)
(0 -4.22796e-08 0)
(0 -4.18624e-08 0)
(0 -4.1471e-08 0)
(0 -4.11065e-08 0)
(0 -4.07693e-08 0)
(0 -4.04597e-08 0)
(0 -4.01777e-08 0)
(0 -3.9923e-08 0)
(0 -3.96954e-08 0)
(0 -3.94945e-08 0)
(0 -3.93199e-08 0)
(0 -3.91711e-08 0)
(0 -3.90478e-08 0)
(0 -3.89495e-08 0)
(0 -3.88762e-08 0)
(0 -3.88274e-08 0)
(0 -3.8803e-08 0)
(0 -4.74799e-08 0)
(0 -4.70803e-08 0)
(0 -4.66318e-08 0)
(0 -4.6149e-08 0)
(0 -4.56448e-08 0)
(0 -4.51298e-08 0)
(0 -4.4613e-08 0)
(0 -4.41017e-08 0)
(0 -4.36021e-08 0)
(0 -4.31188e-08 0)
(0 -4.26555e-08 0)
(0 -4.22149e-08 0)
(0 -4.1799e-08 0)
(0 -4.14092e-08 0)
(0 -4.10464e-08 0)
(0 -4.07109e-08 0)
(0 -4.0403e-08 0)
(0 -4.01226e-08 0)
(0 -3.98695e-08 0)
(0 -3.96433e-08 0)
(0 -3.94436e-08 0)
(0 -3.92701e-08 0)
(0 -3.91223e-08 0)
(0 -3.89997e-08 0)
(0 -3.89022e-08 0)
(0 -3.88293e-08 0)
(0 -3.87808e-08 0)
(0 -3.87566e-08 0)
(0 -4.74788e-08 0)
(0 -4.70609e-08 0)
(0 -4.65982e-08 0)
(0 -4.61047e-08 0)
(0 -4.55924e-08 0)
(0 -4.50717e-08 0)
(0 -4.45511e-08 0)
(0 -4.40376e-08 0)
(0 -4.35369e-08 0)
(0 -4.30534e-08 0)
(0 -4.25906e-08 0)
(0 -4.21511e-08 0)
(0 -4.17365e-08 0)
(0 -4.13483e-08 0)
(0 -4.09871e-08 0)
(0 -4.06534e-08 0)
(0 -4.03472e-08 0)
(0 -4.00684e-08 0)
(0 -3.98168e-08 0)
(0 -3.9592e-08 0)
(0 -3.93936e-08 0)
(0 -3.92212e-08 0)
(0 -3.90743e-08 0)
(0 -3.89526e-08 0)
(0 -3.88557e-08 0)
(0 -3.87832e-08 0)
(0 -3.87351e-08 0)
(0 -3.8711e-08 0)
(0 -4.74776e-08 0)
(0 -4.70418e-08 0)
(0 -4.6565e-08 0)
(0 -4.60607e-08 0)
(0 -4.55406e-08 0)
(0 -4.50143e-08 0)
(0 -4.44899e-08 0)
(0 -4.39742e-08 0)
(0 -4.34725e-08 0)
(0 -4.29889e-08 0)
(0 -4.25267e-08 0)
(0 -4.20882e-08 0)
(0 -4.1675e-08 0)
(0 -4.12884e-08 0)
(0 -4.09289e-08 0)
(0 -4.05969e-08 0)
(0 -4.02924e-08 0)
(0 -4.00153e-08 0)
(0 -3.97652e-08 0)
(0 -3.95418e-08 0)
(0 -3.93446e-08 0)
(0 -3.91733e-08 0)
(0 -3.90274e-08 0)
(0 -3.89065e-08 0)
(0 -3.88102e-08 0)
(0 -3.87382e-08 0)
(0 -3.86904e-08 0)
(0 -3.86665e-08 0)
(0 -4.74761e-08 0)
(0 -4.70225e-08 0)
(0 -4.65319e-08 0)
(0 -4.60172e-08 0)
(0 -4.54893e-08 0)
(0 -4.49575e-08 0)
(0 -4.44296e-08 0)
(0 -4.39118e-08 0)
(0 -4.34091e-08 0)
(0 -4.29254e-08 0)
(0 -4.24638e-08 0)
(0 -4.20264e-08 0)
(0 -4.16146e-08 0)
(0 -4.12296e-08 0)
(0 -4.08718e-08 0)
(0 -4.05415e-08 0)
(0 -4.02387e-08 0)
(0 -3.99632e-08 0)
(0 -3.97146e-08 0)
(0 -3.94926e-08 0)
(0 -3.92967e-08 0)
(0 -3.91265e-08 0)
(0 -3.89815e-08 0)
(0 -3.88614e-08 0)
(0 -3.87657e-08 0)
(0 -3.86942e-08 0)
(0 -3.86467e-08 0)
(0 -3.8623e-08 0)
(0 -4.7474e-08 0)
(0 -4.7003e-08 0)
(0 -4.64989e-08 0)
(0 -4.59739e-08 0)
(0 -4.54385e-08 0)
(0 -4.49014e-08 0)
(0 -4.43701e-08 0)
(0 -4.38503e-08 0)
(0 -4.33467e-08 0)
(0 -4.28631e-08 0)
(0 -4.24021e-08 0)
(0 -4.19658e-08 0)
(0 -4.15554e-08 0)
(0 -4.1172e-08 0)
(0 -4.08159e-08 0)
(0 -4.04873e-08 0)
(0 -4.01862e-08 0)
(0 -3.99123e-08 0)
(0 -3.96653e-08 0)
(0 -3.94446e-08 0)
(0 -3.925e-08 0)
(0 -3.90809e-08 0)
(0 -3.89368e-08 0)
(0 -3.88175e-08 0)
(0 -3.87224e-08 0)
(0 -3.86514e-08 0)
(0 -3.86042e-08 0)
(0 -3.85806e-08 0)
(0 -4.74709e-08 0)
(0 -4.69831e-08 0)
(0 -4.64658e-08 0)
(0 -4.59309e-08 0)
(0 -4.53882e-08 0)
(0 -4.48462e-08 0)
(0 -4.43115e-08 0)
(0 -4.37898e-08 0)
(0 -4.32855e-08 0)
(0 -4.28019e-08 0)
(0 -4.23417e-08 0)
(0 -4.19064e-08 0)
(0 -4.14976e-08 0)
(0 -4.11157e-08 0)
(0 -4.07613e-08 0)
(0 -4.04345e-08 0)
(0 -4.01351e-08 0)
(0 -3.98627e-08 0)
(0 -3.96172e-08 0)
(0 -3.93979e-08 0)
(0 -3.92045e-08 0)
(0 -3.90365e-08 0)
(0 -3.88933e-08 0)
(0 -3.87747e-08 0)
(0 -3.86803e-08 0)
(0 -3.86098e-08 0)
(0 -3.85628e-08 0)
(0 -3.85394e-08 0)
(0 -4.74666e-08 0)
(0 -4.69625e-08 0)
(0 -4.64326e-08 0)
(0 -4.58882e-08 0)
(0 -4.53386e-08 0)
(0 -4.47917e-08 0)
(0 -4.4254e-08 0)
(0 -4.37306e-08 0)
(0 -4.32256e-08 0)
(0 -4.27422e-08 0)
(0 -4.22826e-08 0)
(0 -4.18486e-08 0)
(0 -4.14411e-08 0)
(0 -4.10609e-08 0)
(0 -4.07082e-08 0)
(0 -4.03831e-08 0)
(0 -4.00853e-08 0)
(0 -3.98146e-08 0)
(0 -3.95705e-08 0)
(0 -3.93526e-08 0)
(0 -3.91604e-08 0)
(0 -3.89934e-08 0)
(0 -3.88512e-08 0)
(0 -3.87333e-08 0)
(0 -3.86395e-08 0)
(0 -3.85694e-08 0)
(0 -3.85228e-08 0)
(0 -3.84995e-08 0)
(0 -4.74609e-08 0)
(0 -4.69412e-08 0)
(0 -4.63993e-08 0)
(0 -4.58458e-08 0)
(0 -4.52896e-08 0)
(0 -4.47382e-08 0)
(0 -4.41975e-08 0)
(0 -4.36726e-08 0)
(0 -4.3167e-08 0)
(0 -4.26838e-08 0)
(0 -4.22251e-08 0)
(0 -4.17922e-08 0)
(0 -4.13862e-08 0)
(0 -4.10076e-08 0)
(0 -4.06566e-08 0)
(0 -4.03332e-08 0)
(0 -4.00371e-08 0)
(0 -3.97679e-08 0)
(0 -3.95253e-08 0)
(0 -3.93087e-08 0)
(0 -3.91177e-08 0)
(0 -3.89517e-08 0)
(0 -3.88104e-08 0)
(0 -3.86933e-08 0)
(0 -3.86001e-08 0)
(0 -3.85304e-08 0)
(0 -3.84841e-08 0)
(0 -3.8461e-08 0)
(0 -4.74537e-08 0)
(0 -4.69191e-08 0)
(0 -4.63658e-08 0)
(0 -4.58037e-08 0)
(0 -4.52413e-08 0)
(0 -4.46856e-08 0)
(0 -4.41423e-08 0)
(0 -4.3616e-08 0)
(0 -4.311e-08 0)
(0 -4.26271e-08 0)
(0 -4.21692e-08 0)
(0 -4.17376e-08 0)
(0 -4.1333e-08 0)
(0 -4.09561e-08 0)
(0 -4.06067e-08 0)
(0 -4.02849e-08 0)
(0 -3.99904e-08 0)
(0 -3.97228e-08 0)
(0 -3.94816e-08 0)
(0 -3.92663e-08 0)
(0 -3.90764e-08 0)
(0 -3.89115e-08 0)
(0 -3.87711e-08 0)
(0 -3.86547e-08 0)
(0 -3.85621e-08 0)
(0 -3.84928e-08 0)
(0 -3.84468e-08 0)
(0 -3.84238e-08 0)
(0 -4.74449e-08 0)
(0 -4.68963e-08 0)
(0 -4.63321e-08 0)
(0 -4.5762e-08 0)
(0 -4.51938e-08 0)
(0 -4.46342e-08 0)
(0 -4.40885e-08 0)
(0 -4.35609e-08 0)
(0 -4.30546e-08 0)
(0 -4.25721e-08 0)
(0 -4.21151e-08 0)
(0 -4.16847e-08 0)
(0 -4.12816e-08 0)
(0 -4.09063e-08 0)
(0 -4.05586e-08 0)
(0 -4.02384e-08 0)
(0 -3.99455e-08 0)
(0 -3.96794e-08 0)
(0 -3.94395e-08 0)
(0 -3.92255e-08 0)
(0 -3.90368e-08 0)
(0 -3.88729e-08 0)
(0 -3.87333e-08 0)
(0 -3.86176e-08 0)
(0 -3.85255e-08 0)
(0 -3.84567e-08 0)
(0 -3.8411e-08 0)
(0 -3.83881e-08 0)
(0 -4.74345e-08 0)
(0 -4.68727e-08 0)
(0 -4.62984e-08 0)
(0 -4.57208e-08 0)
(0 -4.51473e-08 0)
(0 -4.45841e-08 0)
(0 -4.40362e-08 0)
(0 -4.35075e-08 0)
(0 -4.30011e-08 0)
(0 -4.2519e-08 0)
(0 -4.20629e-08 0)
(0 -4.16338e-08 0)
(0 -4.12322e-08 0)
(0 -4.08583e-08 0)
(0 -4.05123e-08 0)
(0 -4.01937e-08 0)
(0 -3.99024e-08 0)
(0 -3.96377e-08 0)
(0 -3.93992e-08 0)
(0 -3.91865e-08 0)
(0 -3.89988e-08 0)
(0 -3.88359e-08 0)
(0 -3.86971e-08 0)
(0 -3.85821e-08 0)
(0 -3.84906e-08 0)
(0 -3.84222e-08 0)
(0 -3.83767e-08 0)
(0 -3.8354e-08 0)
(0 -4.74225e-08 0)
(0 -4.68484e-08 0)
(0 -4.62648e-08 0)
(0 -4.56802e-08 0)
(0 -4.51018e-08 0)
(0 -4.45353e-08 0)
(0 -4.39855e-08 0)
(0 -4.3456e-08 0)
(0 -4.29494e-08 0)
(0 -4.24679e-08 0)
(0 -4.20127e-08 0)
(0 -4.15849e-08 0)
(0 -4.11847e-08 0)
(0 -4.08124e-08 0)
(0 -4.0468e-08 0)
(0 -4.0151e-08 0)
(0 -3.98611e-08 0)
(0 -3.95979e-08 0)
(0 -3.93607e-08 0)
(0 -3.91492e-08 0)
(0 -3.89626e-08 0)
(0 -3.88006e-08 0)
(0 -3.86626e-08 0)
(0 -3.85483e-08 0)
(0 -3.84573e-08 0)
(0 -3.83893e-08 0)
(0 -3.8344e-08 0)
(0 -3.83215e-08 0)
(0 -4.74091e-08 0)
(0 -4.68236e-08 0)
(0 -4.62314e-08 0)
(0 -4.56404e-08 0)
(0 -4.50576e-08 0)
(0 -4.44882e-08 0)
(0 -4.39367e-08 0)
(0 -4.34064e-08 0)
(0 -4.28999e-08 0)
(0 -4.24189e-08 0)
(0 -4.19647e-08 0)
(0 -4.15381e-08 0)
(0 -4.11394e-08 0)
(0 -4.07687e-08 0)
(0 -4.04257e-08 0)
(0 -4.01103e-08 0)
(0 -3.98219e-08 0)
(0 -3.956e-08 0)
(0 -3.93241e-08 0)
(0 -3.91137e-08 0)
(0 -3.89282e-08 0)
(0 -3.8767e-08 0)
(0 -3.86298e-08 0)
(0 -3.85161e-08 0)
(0 -3.84256e-08 0)
(0 -3.8358e-08 0)
(0 -3.8313e-08 0)
(0 -3.82906e-08 0)
(0 -4.73943e-08 0)
(0 -4.67985e-08 0)
(0 -4.61984e-08 0)
(0 -4.56017e-08 0)
(0 -4.50147e-08 0)
(0 -4.44428e-08 0)
(0 -4.38898e-08 0)
(0 -4.33589e-08 0)
(0 -4.28525e-08 0)
(0 -4.23722e-08 0)
(0 -4.1919e-08 0)
(0 -4.14937e-08 0)
(0 -4.10964e-08 0)
(0 -4.07271e-08 0)
(0 -4.03857e-08 0)
(0 -4.00717e-08 0)
(0 -3.97847e-08 0)
(0 -3.95241e-08 0)
(0 -3.92895e-08 0)
(0 -3.90801e-08 0)
(0 -3.88956e-08 0)
(0 -3.87353e-08 0)
(0 -3.85988e-08 0)
(0 -3.84858e-08 0)
(0 -3.83957e-08 0)
(0 -3.83284e-08 0)
(0 -3.82837e-08 0)
(0 -3.82614e-08 0)
(0 -4.73785e-08 0)
(0 -4.67732e-08 0)
(0 -4.6166e-08 0)
(0 -4.5564e-08 0)
(0 -4.49735e-08 0)
(0 -4.43993e-08 0)
(0 -4.3845e-08 0)
(0 -4.33138e-08 0)
(0 -4.28076e-08 0)
(0 -4.23279e-08 0)
(0 -4.18758e-08 0)
(0 -4.14516e-08 0)
(0 -4.10557e-08 0)
(0 -4.06879e-08 0)
(0 -4.03479e-08 0)
(0 -4.00353e-08 0)
(0 -3.97496e-08 0)
(0 -3.94903e-08 0)
(0 -3.92568e-08 0)
(0 -3.90485e-08 0)
(0 -3.88649e-08 0)
(0 -3.87055e-08 0)
(0 -3.85697e-08 0)
(0 -3.84572e-08 0)
(0 -3.83676e-08 0)
(0 -3.83007e-08 0)
(0 -3.82562e-08 0)
(0 -3.8234e-08 0)
(0 -4.73619e-08 0)
(0 -4.67481e-08 0)
(0 -4.61344e-08 0)
(0 -4.55278e-08 0)
(0 -4.49341e-08 0)
(0 -4.43579e-08 0)
(0 -4.38026e-08 0)
(0 -4.32711e-08 0)
(0 -4.27652e-08 0)
(0 -4.22862e-08 0)
(0 -4.18351e-08 0)
(0 -4.14121e-08 0)
(0 -4.10175e-08 0)
(0 -4.0651e-08 0)
(0 -4.03124e-08 0)
(0 -4.00012e-08 0)
(0 -3.97168e-08 0)
(0 -3.94587e-08 0)
(0 -3.92263e-08 0)
(0 -3.9019e-08 0)
(0 -3.88363e-08 0)
(0 -3.86776e-08 0)
(0 -3.85425e-08 0)
(0 -3.84305e-08 0)
(0 -3.83413e-08 0)
(0 -3.82747e-08 0)
(0 -3.82305e-08 0)
(0 -3.82083e-08 0)
(0 -4.73448e-08 0)
(0 -4.67234e-08 0)
(0 -4.61039e-08 0)
(0 -4.54932e-08 0)
(0 -4.48968e-08 0)
(0 -4.43188e-08 0)
(0 -4.37627e-08 0)
(0 -4.3231e-08 0)
(0 -4.27254e-08 0)
(0 -4.22472e-08 0)
(0 -4.17971e-08 0)
(0 -4.13753e-08 0)
(0 -4.09819e-08 0)
(0 -4.06167e-08 0)
(0 -4.02794e-08 0)
(0 -3.99694e-08 0)
(0 -3.96863e-08 0)
(0 -3.94293e-08 0)
(0 -3.91979e-08 0)
(0 -3.89916e-08 0)
(0 -3.88096e-08 0)
(0 -3.86517e-08 0)
(0 -3.85172e-08 0)
(0 -3.84057e-08 0)
(0 -3.8317e-08 0)
(0 -3.82507e-08 0)
(0 -3.82066e-08 0)
(0 -3.81846e-08 0)
(0 -4.73276e-08 0)
(0 -4.66993e-08 0)
(0 -4.60748e-08 0)
(0 -4.54605e-08 0)
(0 -4.48616e-08 0)
(0 -4.42822e-08 0)
(0 -4.37255e-08 0)
(0 -4.31937e-08 0)
(0 -4.26885e-08 0)
(0 -4.2211e-08 0)
(0 -4.17618e-08 0)
(0 -4.13412e-08 0)
(0 -4.0949e-08 0)
(0 -4.05851e-08 0)
(0 -4.02489e-08 0)
(0 -3.99402e-08 0)
(0 -3.96581e-08 0)
(0 -3.94022e-08 0)
(0 -3.91718e-08 0)
(0 -3.89663e-08 0)
(0 -3.87851e-08 0)
(0 -3.86278e-08 0)
(0 -3.84939e-08 0)
(0 -3.83829e-08 0)
(0 -3.82945e-08 0)
(0 -3.82285e-08 0)
(0 -3.81846e-08 0)
(0 -3.81627e-08 0)
(0 -4.73105e-08 0)
(0 -4.66763e-08 0)
(0 -4.60474e-08 0)
(0 -4.543e-08 0)
(0 -4.4829e-08 0)
(0 -4.42484e-08 0)
(0 -4.36911e-08 0)
(0 -4.31593e-08 0)
(0 -4.26546e-08 0)
(0 -4.21778e-08 0)
(0 -4.17295e-08 0)
(0 -4.13099e-08 0)
(0 -4.09188e-08 0)
(0 -4.0556e-08 0)
(0 -4.02211e-08 0)
(0 -3.99134e-08 0)
(0 -3.96324e-08 0)
(0 -3.93774e-08 0)
(0 -3.91479e-08 0)
(0 -3.89432e-08 0)
(0 -3.87627e-08 0)
(0 -3.8606e-08 0)
(0 -3.84726e-08 0)
(0 -3.83621e-08 0)
(0 -3.82741e-08 0)
(0 -3.82083e-08 0)
(0 -3.81646e-08 0)
(0 -3.81427e-08 0)
(0 -4.7294e-08 0)
(0 -4.66546e-08 0)
(0 -4.60219e-08 0)
(0 -4.54018e-08 0)
(0 -4.4799e-08 0)
(0 -4.42174e-08 0)
(0 -4.36598e-08 0)
(0 -4.31281e-08 0)
(0 -4.26237e-08 0)
(0 -4.21476e-08 0)
(0 -4.17002e-08 0)
(0 -4.12816e-08 0)
(0 -4.08915e-08 0)
(0 -4.05298e-08 0)
(0 -4.01959e-08 0)
(0 -3.98892e-08 0)
(0 -3.96091e-08 0)
(0 -3.9355e-08 0)
(0 -3.91263e-08 0)
(0 -3.89223e-08 0)
(0 -3.87425e-08 0)
(0 -3.85864e-08 0)
(0 -3.84535e-08 0)
(0 -3.83433e-08 0)
(0 -3.82556e-08 0)
(0 -3.81901e-08 0)
(0 -3.81465e-08 0)
(0 -3.81247e-08 0)
(0 -4.72784e-08 0)
(0 -4.66346e-08 0)
(0 -4.59986e-08 0)
(0 -4.53762e-08 0)
(0 -4.4772e-08 0)
(0 -4.41896e-08 0)
(0 -4.36316e-08 0)
(0 -4.31e-08 0)
(0 -4.25961e-08 0)
(0 -4.21207e-08 0)
(0 -4.1674e-08 0)
(0 -4.12563e-08 0)
(0 -4.08672e-08 0)
(0 -4.05064e-08 0)
(0 -4.01734e-08 0)
(0 -3.98676e-08 0)
(0 -3.95884e-08 0)
(0 -3.93351e-08 0)
(0 -3.91071e-08 0)
(0 -3.89038e-08 0)
(0 -3.87246e-08 0)
(0 -3.85689e-08 0)
(0 -3.84364e-08 0)
(0 -3.83266e-08 0)
(0 -3.82392e-08 0)
(0 -3.81738e-08 0)
(0 -3.81304e-08 0)
(0 -3.81087e-08 0)
(0 -4.7264e-08 0)
(0 -4.66164e-08 0)
(0 -4.59777e-08 0)
(0 -4.53534e-08 0)
(0 -4.4748e-08 0)
(0 -4.41649e-08 0)
(0 -4.36068e-08 0)
(0 -4.30754e-08 0)
(0 -4.25718e-08 0)
(0 -4.2097e-08 0)
(0 -4.16511e-08 0)
(0 -4.12341e-08 0)
(0 -4.08458e-08 0)
(0 -4.04859e-08 0)
(0 -4.01537e-08 0)
(0 -3.98487e-08 0)
(0 -3.95703e-08 0)
(0 -3.93177e-08 0)
(0 -3.90903e-08 0)
(0 -3.88875e-08 0)
(0 -3.87088e-08 0)
(0 -3.85536e-08 0)
(0 -3.84215e-08 0)
(0 -3.8312e-08 0)
(0 -3.82248e-08 0)
(0 -3.81597e-08 0)
(0 -3.81163e-08 0)
(0 -3.80947e-08 0)
(0 -4.72512e-08 0)
(0 -4.66005e-08 0)
(0 -4.59595e-08 0)
(0 -4.53336e-08 0)
(0 -4.47273e-08 0)
(0 -4.41437e-08 0)
(0 -4.35854e-08 0)
(0 -4.30541e-08 0)
(0 -4.2551e-08 0)
(0 -4.20767e-08 0)
(0 -4.16314e-08 0)
(0 -4.12151e-08 0)
(0 -4.08276e-08 0)
(0 -4.04684e-08 0)
(0 -4.01369e-08 0)
(0 -3.98326e-08 0)
(0 -3.95548e-08 0)
(0 -3.93028e-08 0)
(0 -3.90759e-08 0)
(0 -3.88737e-08 0)
(0 -3.86954e-08 0)
(0 -3.85406e-08 0)
(0 -3.84088e-08 0)
(0 -3.82995e-08 0)
(0 -3.82126e-08 0)
(0 -3.81476e-08 0)
(0 -3.81043e-08 0)
(0 -3.80828e-08 0)
(0 -4.72402e-08 0)
(0 -4.6587e-08 0)
(0 -4.59442e-08 0)
(0 -4.53171e-08 0)
(0 -4.471e-08 0)
(0 -4.4126e-08 0)
(0 -4.35676e-08 0)
(0 -4.30365e-08 0)
(0 -4.25337e-08 0)
(0 -4.20598e-08 0)
(0 -4.1615e-08 0)
(0 -4.11993e-08 0)
(0 -4.08124e-08 0)
(0 -4.04538e-08 0)
(0 -4.0123e-08 0)
(0 -3.98192e-08 0)
(0 -3.95419e-08 0)
(0 -3.92904e-08 0)
(0 -3.90641e-08 0)
(0 -3.88622e-08 0)
(0 -3.86843e-08 0)
(0 -3.85298e-08 0)
(0 -3.83982e-08 0)
(0 -3.82892e-08 0)
(0 -3.82024e-08 0)
(0 -3.81375e-08 0)
(0 -3.80944e-08 0)
(0 -3.80729e-08 0)
(0 -4.72313e-08 0)
(0 -4.65762e-08 0)
(0 -4.5932e-08 0)
(0 -4.53039e-08 0)
(0 -4.46962e-08 0)
(0 -4.4112e-08 0)
(0 -4.35535e-08 0)
(0 -4.30225e-08 0)
(0 -4.252e-08 0)
(0 -4.20464e-08 0)
(0 -4.16021e-08 0)
(0 -4.11869e-08 0)
(0 -4.08004e-08 0)
(0 -4.04423e-08 0)
(0 -4.01119e-08 0)
(0 -3.98086e-08 0)
(0 -3.95318e-08 0)
(0 -3.92807e-08 0)
(0 -3.90547e-08 0)
(0 -3.88531e-08 0)
(0 -3.86755e-08 0)
(0 -3.85212e-08 0)
(0 -3.83899e-08 0)
(0 -3.8281e-08 0)
(0 -3.81944e-08 0)
(0 -3.81296e-08 0)
(0 -3.80866e-08 0)
(0 -3.80651e-08 0)
(0 -4.72248e-08 0)
(0 -4.65682e-08 0)
(0 -4.5923e-08 0)
(0 -4.52942e-08 0)
(0 -4.46861e-08 0)
(0 -4.41017e-08 0)
(0 -4.35432e-08 0)
(0 -4.30123e-08 0)
(0 -4.25099e-08 0)
(0 -4.20367e-08 0)
(0 -4.15926e-08 0)
(0 -4.11777e-08 0)
(0 -4.07917e-08 0)
(0 -4.04339e-08 0)
(0 -4.01039e-08 0)
(0 -3.98009e-08 0)
(0 -3.95243e-08 0)
(0 -3.92735e-08 0)
(0 -3.90478e-08 0)
(0 -3.88465e-08 0)
(0 -3.86691e-08 0)
(0 -3.8515e-08 0)
(0 -3.83838e-08 0)
(0 -3.82751e-08 0)
(0 -3.81885e-08 0)
(0 -3.81238e-08 0)
(0 -3.80808e-08 0)
(0 -3.80593e-08 0)
(0 -4.72206e-08 0)
(0 -4.65632e-08 0)
(0 -4.59173e-08 0)
(0 -4.52881e-08 0)
(0 -4.46797e-08 0)
(0 -4.40951e-08 0)
(0 -4.35367e-08 0)
(0 -4.30058e-08 0)
(0 -4.25036e-08 0)
(0 -4.20305e-08 0)
(0 -4.15866e-08 0)
(0 -4.1172e-08 0)
(0 -4.07861e-08 0)
(0 -4.04286e-08 0)
(0 -4.00987e-08 0)
(0 -3.9796e-08 0)
(0 -3.95196e-08 0)
(0 -3.9269e-08 0)
(0 -3.90434e-08 0)
(0 -3.88423e-08 0)
(0 -3.8665e-08 0)
(0 -3.8511e-08 0)
(0 -3.83799e-08 0)
(0 -3.82713e-08 0)
(0 -3.81848e-08 0)
(0 -3.81201e-08 0)
(0 -3.80772e-08 0)
(0 -3.80557e-08 0)
(0 -4.72191e-08 0)
(0 -4.65612e-08 0)
(0 -4.5915e-08 0)
(0 -4.52857e-08 0)
(0 -4.46771e-08 0)
(0 -4.40925e-08 0)
(0 -4.3534e-08 0)
(0 -4.30031e-08 0)
(0 -4.2501e-08 0)
(0 -4.20279e-08 0)
(0 -4.15842e-08 0)
(0 -4.11696e-08 0)
(0 -4.07838e-08 0)
(0 -4.04264e-08 0)
(0 -4.00966e-08 0)
(0 -3.9794e-08 0)
(0 -3.95177e-08 0)
(0 -3.92671e-08 0)
(0 -3.90416e-08 0)
(0 -3.88405e-08 0)
(0 -3.86633e-08 0)
(0 -3.85094e-08 0)
(0 -3.83783e-08 0)
(0 -3.82697e-08 0)
(0 -3.81832e-08 0)
(0 -3.81186e-08 0)
(0 -3.80756e-08 0)
(0 -3.80542e-08 0)
(0 -4.77437e-08 0)
(0 -4.78504e-08 0)
(0 -4.78218e-08 0)
(0 -4.76316e-08 0)
(0 -4.72519e-08 0)
(0 -4.66539e-08 0)
(0 -4.58083e-08 0)
(0 -4.46861e-08 0)
(0 -4.32603e-08 0)
(0 -4.15071e-08 0)
(0 -3.9408e-08 0)
(0 -3.69534e-08 0)
(0 -3.41465e-08 0)
(0 -3.10105e-08 0)
(0 -2.76008e-08 0)
(0 -2.40276e-08 0)
(0 -2.05073e-08 0)
(0 -1.7505e-08 0)
(0 -1.62599e-08 0)
(0 -2.15856e-08 0)
(0 -6.1258e-08 0)
(0 -2.87711e-07 0)
(0 -4.77561e-08 0)
(0 -4.78885e-08 0)
(0 -4.78907e-08 0)
(0 -4.77371e-08 0)
(0 -4.74005e-08 0)
(0 -4.68522e-08 0)
(0 -4.60635e-08 0)
(0 -4.50057e-08 0)
(0 -4.36516e-08 0)
(0 -4.19774e-08 0)
(0 -3.99644e-08 0)
(0 -3.76025e-08 0)
(0 -3.48948e-08 0)
(0 -3.18663e-08 0)
(0 -2.85785e-08 0)
(0 -2.51617e-08 0)
(0 -2.18936e-08 0)
(0 -1.94344e-08 0)
(0 -1.97308e-08 0)
(0 -3.07485e-08 0)
(0 -9.2749e-08 0)
(0 -3.3795e-07 0)
(0 -4.7771e-08 0)
(0 -4.79296e-08 0)
(0 -4.79635e-08 0)
(0 -4.78476e-08 0)
(0 -4.75552e-08 0)
(0 -4.70583e-08 0)
(0 -4.63284e-08 0)
(0 -4.53371e-08 0)
(0 -4.40575e-08 0)
(0 -4.24655e-08 0)
(0 -4.05423e-08 0)
(0 -3.82775e-08 0)
(0 -3.56743e-08 0)
(0 -3.27592e-08 0)
(0 -2.95988e-08 0)
(0 -2.63387e-08 0)
(0 -2.33005e-08 0)
(0 -2.12833e-08 0)
(0 -2.28351e-08 0)
(0 -3.97908e-08 0)
(0 -1.37596e-07 0)
(0 -4.95629e-07 0)
(0 -4.77878e-08 0)
(0 -4.79732e-08 0)
(0 -4.80395e-08 0)
(0 -4.79622e-08 0)
(0 -4.77151e-08 0)
(0 -4.72708e-08 0)
(0 -4.66013e-08 0)
(0 -4.56784e-08 0)
(0 -4.44755e-08 0)
(0 -4.29684e-08 0)
(0 -4.1138e-08 0)
(0 -3.89734e-08 0)
(0 -3.64776e-08 0)
(0 -3.36764e-08 0)
(0 -3.0637e-08 0)
(0 -2.75076e-08 0)
(0 -2.4616e-08 0)
(0 -2.27841e-08 0)
(0 -2.46744e-08 0)
(0 -4.27687e-08 0)
(0 -1.43162e-07 0)
(0 -4.80284e-07 0)
(0 -4.78061e-08 0)
(0 -4.80187e-08 0)
(0 -4.81179e-08 0)
(0 -4.80798e-08 0)
(0 -4.78789e-08 0)
(0 -4.74883e-08 0)
(0 -4.68805e-08 0)
(0 -4.60276e-08 0)
(0 -4.49032e-08 0)
(0 -4.34831e-08 0)
(0 -4.17478e-08 0)
(0 -3.96857e-08 0)
(0 -3.7298e-08 0)
(0 -3.46082e-08 0)
(0 -3.16784e-08 0)
(0 -2.86446e-08 0)
(0 -2.58022e-08 0)
(0 -2.38614e-08 0)
(0 -2.49719e-08 0)
(0 -3.82882e-08 0)
(0 -1.11107e-07 0)
(0 -3.79246e-07 0)
(0 -4.78254e-08 0)
(0 -4.80654e-08 0)
(0 -4.81979e-08 0)
(0 -4.81995e-08 0)
(0 -4.80454e-08 0)
(0 -4.77093e-08 0)
(0 -4.71641e-08 0)
(0 -4.63825e-08 0)
(0 -4.5338e-08 0)
(0 -4.40066e-08 0)
(0 -4.23681e-08 0)
(0 -4.04098e-08 0)
(0 -3.81307e-08 0)
(0 -3.55494e-08 0)
(0 -3.27188e-08 0)
(0 -2.97535e-08 0)
(0 -2.68932e-08 0)
(0 -2.46723e-08 0)
(0 -2.45096e-08 0)
(0 -3.14288e-08 0)
(0 -6.8785e-08 0)
(0 -2.25872e-07 0)
(0 -4.78453e-08 0)
(0 -4.81129e-08 0)
(0 -4.82787e-08 0)
(0 -4.83202e-08 0)
(0 -4.82132e-08 0)
(0 -4.79321e-08 0)
(0 -4.74502e-08 0)
(0 -4.67407e-08 0)
(0 -4.57773e-08 0)
(0 -4.45357e-08 0)
(0 -4.29954e-08 0)
(0 -4.1142e-08 0)
(0 -3.89717e-08 0)
(0 -3.64976e-08 0)
(0 -3.37609e-08 0)
(0 -3.08519e-08 0)
(0 -2.79522e-08 0)
(0 -2.54349e-08 0)
(0 -2.4152e-08 0)
(0 -2.64852e-08 0)
(0 -4.1017e-08 0)
(0 -1.01333e-07 0)
(0 -4.78653e-08 0)
(0 -4.81603e-08 0)
(0 -4.83595e-08 0)
(0 -4.8441e-08 0)
(0 -4.83812e-08 0)
(0 -4.81552e-08 0)
(0 -4.77369e-08 0)
(0 -4.70998e-08 0)
(0 -4.62181e-08 0)
(0 -4.50672e-08 0)
(0 -4.36259e-08 0)
(0 -4.18784e-08 0)
(0 -3.98178e-08 0)
(0 -3.74512e-08 0)
(0 -3.48085e-08 0)
(0 -3.19569e-08 0)
(0 -2.90287e-08 0)
(0 -2.62789e-08 0)
(0 -2.42233e-08 0)
(0 -2.4031e-08 0)
(0 -2.88672e-08 0)
(0 -4.87199e-08 0)
(0 -4.78849e-08 0)
(0 -4.82072e-08 0)
(0 -4.84395e-08 0)
(0 -4.85607e-08 0)
(0 -4.85479e-08 0)
(0 -4.83769e-08 0)
(0 -4.80221e-08 0)
(0 -4.74575e-08 0)
(0 -4.66576e-08 0)
(0 -4.55976e-08 0)
(0 -4.42559e-08 0)
(0 -4.26151e-08 0)
(0 -4.06653e-08 0)
(0 -3.84082e-08 0)
(0 -3.58634e-08 0)
(0 -3.30783e-08 0)
(0 -3.01467e-08 0)
(0 -2.72421e-08 0)
(0 -2.46861e-08 0)
(0 -2.31047e-08 0)
(0 -2.38228e-08 0)
(0 -2.99059e-08 0)
(0 -4.79037e-08 0)
(0 -4.82529e-08 0)
(0 -4.85179e-08 0)
(0 -4.86783e-08 0)
(0 -4.87121e-08 0)
(0 -4.85955e-08 0)
(0 -4.83038e-08 0)
(0 -4.78113e-08 0)
(0 -4.70928e-08 0)
(0 -4.61236e-08 0)
(0 -4.48814e-08 0)
(0 -4.33477e-08 0)
(0 -4.15099e-08 0)
(0 -3.93649e-08 0)
(0 -3.69235e-08 0)
(0 -3.42177e-08 0)
(0 -3.13121e-08 0)
(0 -2.8324e-08 0)
(0 -2.54594e-08 0)
(0 -2.30819e-08 0)
(0 -2.18532e-08 0)
(0 -2.30391e-08 0)
(0 -4.79213e-08 0)
(0 -4.82968e-08 0)
(0 -4.85939e-08 0)
(0 -4.87929e-08 0)
(0 -4.88724e-08 0)
(0 -4.88095e-08 0)
(0 -4.85799e-08 0)
(0 -4.81587e-08 0)
(0 -4.75207e-08 0)
(0 -4.66415e-08 0)
(0 -4.54983e-08 0)
(0 -4.40715e-08 0)
(0 -4.23464e-08 0)
(0 -4.03158e-08 0)
(0 -3.79838e-08 0)
(0 -3.537e-08 0)
(0 -3.25181e-08 0)
(0 -2.95074e-08 0)
(0 -2.64731e-08 0)
(0 -2.36416e-08 0)
(0 -2.13965e-08 0)
(0 -2.04297e-08 0)
(0 -4.79373e-08 0)
(0 -4.83384e-08 0)
(0 -4.86668e-08 0)
(0 -4.89034e-08 0)
(0 -4.90277e-08 0)
(0 -4.90173e-08 0)
(0 -4.88486e-08 0)
(0 -4.84972e-08 0)
(0 -4.79384e-08 0)
(0 -4.71478e-08 0)
(0 -4.61023e-08 0)
(0 -4.47815e-08 0)
(0 -4.31689e-08 0)
(0 -4.12543e-08 0)
(0 -3.9036e-08 0)
(0 -3.6525e-08 0)
(0 -3.37498e-08 0)
(0 -3.0764e-08 0)
(0 -2.76592e-08 0)
(0 -2.45844e-08 0)
(0 -2.17846e-08 0)
(0 -1.96834e-08 0)
(0 -4.79514e-08 0)
(0 -4.83773e-08 0)
(0 -4.87359e-08 0)
(0 -4.90091e-08 0)
(0 -4.91767e-08 0)
(0 -4.92173e-08 0)
(0 -4.91079e-08 0)
(0 -4.88246e-08 0)
(0 -4.8343e-08 0)
(0 -4.76389e-08 0)
(0 -4.66892e-08 0)
(0 -4.54726e-08 0)
(0 -4.39714e-08 0)
(0 -4.21727e-08 0)
(0 -4.00709e-08 0)
(0 -3.767e-08 0)
(0 -3.49879e-08 0)
(0 -3.20609e-08 0)
(0 -2.89525e-08 0)
(0 -2.57662e-08 0)
(0 -2.26699e-08 0)
(0 -1.99525e-08 0)
(0 -4.79633e-08 0)
(0 -4.8413e-08 0)
(0 -4.88007e-08 0)
(0 -4.9109e-08 0)
(0 -4.93185e-08 0)
(0 -4.94084e-08 0)
(0 -4.93562e-08 0)
(0 -4.91387e-08 0)
(0 -4.87318e-08 0)
(0 -4.81117e-08 0)
(0 -4.72549e-08 0)
(0 -4.61399e-08 0)
(0 -4.47477e-08 0)
(0 -4.30636e-08 0)
(0 -4.10786e-08 0)
(0 -3.87917e-08 0)
(0 -3.62129e-08 0)
(0 -3.33665e-08 0)
(0 -3.02973e-08 0)
(0 -2.70788e-08 0)
(0 -2.38289e-08 0)
(0 -2.07396e-08 0)
(0 -4.79729e-08 0)
(0 -4.84452e-08 0)
(0 -4.88607e-08 0)
(0 -4.92026e-08 0)
(0 -4.94522e-08 0)
(0 -4.95892e-08 0)
(0 -4.95919e-08 0)
(0 -4.94375e-08 0)
(0 -4.91025e-08 0)
(0 -4.8563e-08 0)
(0 -4.77957e-08 0)
(0 -4.67787e-08 0)
(0 -4.54922e-08 0)
(0 -4.39197e-08 0)
(0 -4.20498e-08 0)
(0 -3.98776e-08 0)
(0 -3.74072e-08 0)
(0 -3.46542e-08 0)
(0 -3.16502e-08 0)
(0 -2.84491e-08 0)
(0 -2.51375e-08 0)
(0 -2.18542e-08 0)
(0 -4.79799e-08 0)
(0 -4.84737e-08 0)
(0 -4.89156e-08 0)
(0 -4.92893e-08 0)
(0 -4.9577e-08 0)
(0 -4.97588e-08 0)
(0 -4.98138e-08 0)
(0 -4.97195e-08 0)
(0 -4.94528e-08 0)
(0 -4.89903e-08 0)
(0 -4.83085e-08 0)
(0 -4.73852e-08 0)
(0 -4.61998e-08 0)
(0 -4.47348e-08 0)
(0 -4.29765e-08 0)
(0 -4.09171e-08 0)
(0 -3.85559e-08 0)
(0 -3.59022e-08 0)
(0 -3.29782e-08 0)
(0 -2.98238e-08 0)
(0 -2.65046e-08 0)
(0 -2.31253e-08 0)
(0 -4.79843e-08 0)
(0 -4.84983e-08 0)
(0 -4.8965e-08 0)
(0 -4.93688e-08 0)
(0 -4.96924e-08 0)
(0 -4.99165e-08 0)
(0 -5.00208e-08 0)
(0 -4.99833e-08 0)
(0 -4.97813e-08 0)
(0 -4.93914e-08 0)
(0 -4.87904e-08 0)
(0 -4.79558e-08 0)
(0 -4.68664e-08 0)
(0 -4.55035e-08 0)
(0 -4.38519e-08 0)
(0 -4.19011e-08 0)
(0 -3.9647e-08 0)
(0 -3.70937e-08 0)
(0 -3.42562e-08 0)
(0 -3.11642e-08 0)
(0 -2.78679e-08 0)
(0 -2.44469e-08 0)
(0 -4.79862e-08 0)
(0 -4.8519e-08 0)
(0 -4.90089e-08 0)
(0 -4.94408e-08 0)
(0 -4.97979e-08 0)
(0 -5.00618e-08 0)
(0 -5.02122e-08 0)
(0 -5.02279e-08 0)
(0 -5.00865e-08 0)
(0 -4.97647e-08 0)
(0 -4.92395e-08 0)
(0 -4.84881e-08 0)
(0 -4.74887e-08 0)
(0 -4.62218e-08 0)
(0 -4.46707e-08 0)
(0 -4.28229e-08 0)
(0 -4.06712e-08 0)
(0 -3.82158e-08 0)
(0 -3.54659e-08 0)
(0 -3.24433e-08 0)
(0 -2.91864e-08 0)
(0 -2.57592e-08 0)
(0 -4.79856e-08 0)
(0 -4.85358e-08 0)
(0 -4.90472e-08 0)
(0 -4.95052e-08 0)
(0 -4.98936e-08 0)
(0 -5.01942e-08 0)
(0 -5.03876e-08 0)
(0 -5.04528e-08 0)
(0 -5.03676e-08 0)
(0 -5.01092e-08 0)
(0 -4.96544e-08 0)
(0 -4.89801e-08 0)
(0 -4.80644e-08 0)
(0 -4.68867e-08 0)
(0 -4.54291e-08 0)
(0 -4.36774e-08 0)
(0 -4.16219e-08 0)
(0 -3.92595e-08 0)
(0 -3.65947e-08 0)
(0 -3.36426e-08 0)
(0 -3.04311e-08 0)
(0 -2.70028e-08 0)
(0 -4.79827e-08 0)
(0 -4.85489e-08 0)
(0 -4.90801e-08 0)
(0 -4.95622e-08 0)
(0 -4.99793e-08 0)
(0 -5.03139e-08 0)
(0 -5.05469e-08 0)
(0 -5.06576e-08 0)
(0 -5.06243e-08 0)
(0 -5.04242e-08 0)
(0 -5.00341e-08 0)
(0 -4.94309e-08 0)
(0 -4.8592e-08 0)
(0 -4.74963e-08 0)
(0 -4.61247e-08 0)
(0 -4.44615e-08 0)
(0 -4.24949e-08 0)
(0 -4.02189e-08 0)
(0 -3.76347e-08 0)
(0 -3.47527e-08 0)
(0 -3.15952e-08 0)
(0 -2.82005e-08 0)
(0 -4.79777e-08 0)
(0 -4.85586e-08 0)
(0 -4.91078e-08 0)
(0 -4.96118e-08 0)
(0 -5.00552e-08 0)
(0 -5.04208e-08 0)
(0 -5.069e-08 0)
(0 -5.08424e-08 0)
(0 -5.08565e-08 0)
(0 -5.07097e-08 0)
(0 -5.03787e-08 0)
(0 -4.98402e-08 0)
(0 -4.90713e-08 0)
(0 -4.80501e-08 0)
(0 -4.67566e-08 0)
(0 -4.51737e-08 0)
(0 -4.32878e-08 0)
(0 -4.10908e-08 0)
(0 -3.85809e-08 0)
(0 -3.5765e-08 0)
(0 -3.26614e-08 0)
(0 -2.9304e-08 0)
(0 -4.79709e-08 0)
(0 -4.8565e-08 0)
(0 -4.91305e-08 0)
(0 -4.96544e-08 0)
(0 -5.01216e-08 0)
(0 -5.05154e-08 0)
(0 -5.08174e-08 0)
(0 -5.10076e-08 0)
(0 -5.10646e-08 0)
(0 -5.09659e-08 0)
(0 -5.06883e-08 0)
(0 -5.02082e-08 0)
(0 -4.95023e-08 0)
(0 -4.85482e-08 0)
(0 -4.73249e-08 0)
(0 -4.58139e-08 0)
(0 -4.40005e-08 0)
(0 -4.18742e-08 0)
(0 -3.9431e-08 0)
(0 -3.66749e-08 0)
(0 -3.36211e-08 0)
(0 -3.02997e-08 0)
(0 -4.79627e-08 0)
(0 -4.85685e-08 0)
(0 -4.91488e-08 0)
(0 -4.96905e-08 0)
(0 -5.01791e-08 0)
(0 -5.05982e-08 0)
(0 -5.09297e-08 0)
(0 -5.11538e-08 0)
(0 -5.12493e-08 0)
(0 -5.11937e-08 0)
(0 -5.09639e-08 0)
(0 -5.0536e-08 0)
(0 -4.98863e-08 0)
(0 -4.89918e-08 0)
(0 -4.78307e-08 0)
(0 -4.63836e-08 0)
(0 -4.4634e-08 0)
(0 -4.25701e-08 0)
(0 -4.01856e-08 0)
(0 -3.74822e-08 0)
(0 -3.44718e-08 0)
(0 -3.11798e-08 0)
(0 -4.79534e-08 0)
(0 -4.85697e-08 0)
(0 -4.91629e-08 0)
(0 -4.97205e-08 0)
(0 -5.02282e-08 0)
(0 -5.06698e-08 0)
(0 -5.10275e-08 0)
(0 -5.12817e-08 0)
(0 -5.14114e-08 0)
(0 -5.13942e-08 0)
(0 -5.12066e-08 0)
(0 -5.08249e-08 0)
(0 -5.02248e-08 0)
(0 -4.93827e-08 0)
(0 -4.82763e-08 0)
(0 -4.68849e-08 0)
(0 -4.5191e-08 0)
(0 -4.31812e-08 0)
(0 -4.08478e-08 0)
(0 -3.81903e-08 0)
(0 -3.52186e-08 0)
(0 -3.19552e-08 0)
(0 -4.79433e-08 0)
(0 -4.85689e-08 0)
(0 -4.91736e-08 0)
(0 -4.97451e-08 0)
(0 -5.02696e-08 0)
(0 -5.0731e-08 0)
(0 -5.11117e-08 0)
(0 -5.13925e-08 0)
(0 -5.15522e-08 0)
(0 -5.15685e-08 0)
(0 -5.14181e-08 0)
(0 -5.10766e-08 0)
(0 -5.05198e-08 0)
(0 -4.97233e-08 0)
(0 -4.86642e-08 0)
(0 -4.73209e-08 0)
(0 -4.56749e-08 0)
(0 -4.37115e-08 0)
(0 -4.14217e-08 0)
(0 -3.88039e-08 0)
(0 -3.58674e-08 0)
(0 -3.26373e-08 0)
(0 -4.7933e-08 0)
(0 -4.85666e-08 0)
(0 -4.91812e-08 0)
(0 -4.97649e-08 0)
(0 -5.03039e-08 0)
(0 -5.07825e-08 0)
(0 -5.11833e-08 0)
(0 -5.14871e-08 0)
(0 -5.16729e-08 0)
(0 -5.17183e-08 0)
(0 -5.15999e-08 0)
(0 -5.12933e-08 0)
(0 -5.07736e-08 0)
(0 -5.00163e-08 0)
(0 -4.89976e-08 0)
(0 -4.76953e-08 0)
(0 -4.60898e-08 0)
(0 -4.41654e-08 0)
(0 -4.1912e-08 0)
(0 -3.93271e-08 0)
(0 -3.64191e-08 0)
(0 -3.32123e-08 0)
(0 -4.79228e-08 0)
(0 -4.85632e-08 0)
(0 -4.91863e-08 0)
(0 -4.97804e-08 0)
(0 -5.03319e-08 0)
(0 -5.08253e-08 0)
(0 -5.12433e-08 0)
(0 -5.15667e-08 0)
(0 -5.17748e-08 0)
(0 -5.18451e-08 0)
(0 -5.17541e-08 0)
(0 -5.1477e-08 0)
(0 -5.09889e-08 0)
(0 -5.02647e-08 0)
(0 -4.928e-08 0)
(0 -4.80119e-08 0)
(0 -4.64401e-08 0)
(0 -4.45479e-08 0)
(0 -4.23242e-08 0)
(0 -3.97655e-08 0)
(0 -3.68797e-08 0)
(0 -3.36906e-08 0)
(0 -4.79131e-08 0)
(0 -4.85592e-08 0)
(0 -4.91895e-08 0)
(0 -4.97923e-08 0)
(0 -5.03543e-08 0)
(0 -5.08601e-08 0)
(0 -5.12926e-08 0)
(0 -5.16326e-08 0)
(0 -5.18593e-08 0)
(0 -5.19505e-08 0)
(0 -5.18823e-08 0)
(0 -5.16299e-08 0)
(0 -5.11681e-08 0)
(0 -5.04713e-08 0)
(0 -4.95146e-08 0)
(0 -4.82747e-08 0)
(0 -4.67303e-08 0)
(0 -4.48641e-08 0)
(0 -4.26639e-08 0)
(0 -4.01256e-08 0)
(0 -3.72561e-08 0)
(0 -3.40802e-08 0)
(0 -4.79043e-08 0)
(0 -4.8555e-08 0)
(0 -4.91911e-08 0)
(0 -4.98012e-08 0)
(0 -5.03718e-08 0)
(0 -5.08878e-08 0)
(0 -5.13321e-08 0)
(0 -5.16857e-08 0)
(0 -5.19278e-08 0)
(0 -5.2036e-08 0)
(0 -5.19864e-08 0)
(0 -5.17542e-08 0)
(0 -5.13137e-08 0)
(0 -5.0639e-08 0)
(0 -4.9705e-08 0)
(0 -4.84876e-08 0)
(0 -4.6965e-08 0)
(0 -4.51191e-08 0)
(0 -4.29371e-08 0)
(0 -4.04139e-08 0)
(0 -3.75548e-08 0)
(0 -3.43786e-08 0)
(0 -4.78966e-08 0)
(0 -4.8551e-08 0)
(0 -4.91918e-08 0)
(0 -4.98075e-08 0)
(0 -5.0385e-08 0)
(0 -5.0909e-08 0)
(0 -5.13627e-08 0)
(0 -5.1727e-08 0)
(0 -5.19813e-08 0)
(0 -5.21029e-08 0)
(0 -5.20681e-08 0)
(0 -5.18517e-08 0)
(0 -5.14279e-08 0)
(0 -5.07706e-08 0)
(0 -4.98541e-08 0)
(0 -4.86541e-08 0)
(0 -4.71482e-08 0)
(0 -4.53177e-08 0)
(0 -4.31494e-08 0)
(0 -4.06379e-08 0)
(0 -3.77895e-08 0)
(0 -3.46297e-08 0)
(0 -4.78903e-08 0)
(0 -4.85475e-08 0)
(0 -4.91918e-08 0)
(0 -4.98118e-08 0)
(0 -5.03943e-08 0)
(0 -5.09245e-08 0)
(0 -5.13852e-08 0)
(0 -5.17576e-08 0)
(0 -5.20209e-08 0)
(0 -5.21526e-08 0)
(0 -5.21287e-08 0)
(0 -5.19241e-08 0)
(0 -5.15127e-08 0)
(0 -5.08682e-08 0)
(0 -4.99647e-08 0)
(0 -4.87774e-08 0)
(0 -4.72836e-08 0)
(0 -4.54641e-08 0)
(0 -4.33052e-08 0)
(0 -4.0801e-08 0)
(0 -3.79575e-08 0)
(0 -3.47987e-08 0)
(0 -4.78857e-08 0)
(0 -4.85448e-08 0)
(0 -4.91914e-08 0)
(0 -4.98143e-08 0)
(0 -5.04004e-08 0)
(0 -5.09346e-08 0)
(0 -5.14001e-08 0)
(0 -5.1778e-08 0)
(0 -5.20474e-08 0)
(0 -5.21859e-08 0)
(0 -5.21695e-08 0)
(0 -5.19728e-08 0)
(0 -5.15697e-08 0)
(0 -5.09339e-08 0)
(0 -5.0039e-08 0)
(0 -4.886e-08 0)
(0 -4.73741e-08 0)
(0 -4.55616e-08 0)
(0 -4.34084e-08 0)
(0 -4.09078e-08 0)
(0 -3.80649e-08 0)
(0 -3.49019e-08 0)
(0 -4.78829e-08 0)
(0 -4.85431e-08 0)
(0 -4.9191e-08 0)
(0 -4.98154e-08 0)
(0 -5.04033e-08 0)
(0 -5.09398e-08 0)
(0 -5.14079e-08 0)
(0 -5.17887e-08 0)
(0 -5.20615e-08 0)
(0 -5.22037e-08 0)
(0 -5.21912e-08 0)
(0 -5.19988e-08 0)
(0 -5.16002e-08 0)
(0 -5.09688e-08 0)
(0 -5.00785e-08 0)
(0 -4.89039e-08 0)
(0 -4.7422e-08 0)
(0 -4.5613e-08 0)
(0 -4.34623e-08 0)
(0 -4.09629e-08 0)
(0 -3.81184e-08 0)
(0 -3.49478e-08 0)
(0 -3.9022e-08 0)
(0 -3.90471e-08 0)
(0 -3.90973e-08 0)
(0 -3.91728e-08 0)
(0 -3.92739e-08 0)
(0 -3.94008e-08 0)
(0 -3.95539e-08 0)
(0 -3.97335e-08 0)
(0 -3.994e-08 0)
(0 -4.01739e-08 0)
(0 -4.04354e-08 0)
(0 -4.07246e-08 0)
(0 -4.10418e-08 0)
(0 -4.13866e-08 0)
(0 -4.17587e-08 0)
(0 -4.21571e-08 0)
(0 -4.25805e-08 0)
(0 -4.30268e-08 0)
(0 -4.34932e-08 0)
(0 -4.39761e-08 0)
(0 -4.44704e-08 0)
(0 -4.49702e-08 0)
(0 -4.54676e-08 0)
(0 -4.59534e-08 0)
(0 -4.64165e-08 0)
(0 -4.68435e-08 0)
(0 -4.72192e-08 0)
(0 -4.75259e-08 0)
(0 -3.89725e-08 0)
(0 -3.89975e-08 0)
(0 -3.90474e-08 0)
(0 -3.91224e-08 0)
(0 -3.92229e-08 0)
(0 -3.9349e-08 0)
(0 -3.95011e-08 0)
(0 -3.96797e-08 0)
(0 -3.9885e-08 0)
(0 -4.01175e-08 0)
(0 -4.03775e-08 0)
(0 -4.06652e-08 0)
(0 -4.09807e-08 0)
(0 -4.13239e-08 0)
(0 -4.16943e-08 0)
(0 -4.20913e-08 0)
(0 -4.25134e-08 0)
(0 -4.29587e-08 0)
(0 -4.34247e-08 0)
(0 -4.39077e-08 0)
(0 -4.44031e-08 0)
(0 -4.49051e-08 0)
(0 -4.54061e-08 0)
(0 -4.58973e-08 0)
(0 -4.63679e-08 0)
(0 -4.68051e-08 0)
(0 -4.7194e-08 0)
(0 -4.75174e-08 0)
(0 -3.89236e-08 0)
(0 -3.89484e-08 0)
(0 -3.89979e-08 0)
(0 -3.90725e-08 0)
(0 -3.91723e-08 0)
(0 -3.92977e-08 0)
(0 -3.94489e-08 0)
(0 -3.96263e-08 0)
(0 -3.98304e-08 0)
(0 -4.00615e-08 0)
(0 -4.032e-08 0)
(0 -4.06062e-08 0)
(0 -4.092e-08 0)
(0 -4.12616e-08 0)
(0 -4.16304e-08 0)
(0 -4.20258e-08 0)
(0 -4.24466e-08 0)
(0 -4.2891e-08 0)
(0 -4.33565e-08 0)
(0 -4.38398e-08 0)
(0 -4.43363e-08 0)
(0 -4.48404e-08 0)
(0 -4.53452e-08 0)
(0 -4.58419e-08 0)
(0 -4.63202e-08 0)
(0 -4.67678e-08 0)
(0 -4.71702e-08 0)
(0 -4.75108e-08 0)
(0 -3.88753e-08 0)
(0 -3.88999e-08 0)
(0 -3.89492e-08 0)
(0 -3.90233e-08 0)
(0 -3.91224e-08 0)
(0 -3.9247e-08 0)
(0 -3.93972e-08 0)
(0 -3.95736e-08 0)
(0 -3.97764e-08 0)
(0 -4.00062e-08 0)
(0 -4.02632e-08 0)
(0 -4.05477e-08 0)
(0 -4.08599e-08 0)
(0 -4.11998e-08 0)
(0 -4.1567e-08 0)
(0 -4.19609e-08 0)
(0 -4.23804e-08 0)
(0 -4.28238e-08 0)
(0 -4.32889e-08 0)
(0 -4.37723e-08 0)
(0 -4.42699e-08 0)
(0 -4.47764e-08 0)
(0 -4.52849e-08 0)
(0 -4.57872e-08 0)
(0 -4.62734e-08 0)
(0 -4.67314e-08 0)
(0 -4.71476e-08 0)
(0 -4.75058e-08 0)
(0 -3.88277e-08 0)
(0 -3.88521e-08 0)
(0 -3.89011e-08 0)
(0 -3.89747e-08 0)
(0 -3.90732e-08 0)
(0 -3.9197e-08 0)
(0 -3.93463e-08 0)
(0 -3.95215e-08 0)
(0 -3.97231e-08 0)
(0 -3.99515e-08 0)
(0 -4.0207e-08 0)
(0 -4.04899e-08 0)
(0 -4.08005e-08 0)
(0 -4.11386e-08 0)
(0 -4.15042e-08 0)
(0 -4.18965e-08 0)
(0 -4.23147e-08 0)
(0 -4.27572e-08 0)
(0 -4.32217e-08 0)
(0 -4.37054e-08 0)
(0 -4.42041e-08 0)
(0 -4.47128e-08 0)
(0 -4.52251e-08 0)
(0 -4.57331e-08 0)
(0 -4.62272e-08 0)
(0 -4.66959e-08 0)
(0 -4.7126e-08 0)
(0 -4.75019e-08 0)
(0 -3.87808e-08 0)
(0 -3.88051e-08 0)
(0 -3.88537e-08 0)
(0 -3.89269e-08 0)
(0 -3.90248e-08 0)
(0 -3.91478e-08 0)
(0 -3.92961e-08 0)
(0 -3.94703e-08 0)
(0 -3.96706e-08 0)
(0 -3.98976e-08 0)
(0 -4.01516e-08 0)
(0 -4.04329e-08 0)
(0 -4.07417e-08 0)
(0 -4.10782e-08 0)
(0 -4.14421e-08 0)
(0 -4.18329e-08 0)
(0 -4.22497e-08 0)
(0 -4.26912e-08 0)
(0 -4.31553e-08 0)
(0 -4.36391e-08 0)
(0 -4.41389e-08 0)
(0 -4.46499e-08 0)
(0 -4.5166e-08 0)
(0 -4.56796e-08 0)
(0 -4.61816e-08 0)
(0 -4.66611e-08 0)
(0 -4.71051e-08 0)
(0 -4.74989e-08 0)
(0 -3.87348e-08 0)
(0 -3.8759e-08 0)
(0 -3.88073e-08 0)
(0 -3.888e-08 0)
(0 -3.89773e-08 0)
(0 -3.90994e-08 0)
(0 -3.92468e-08 0)
(0 -3.94199e-08 0)
(0 -3.9619e-08 0)
(0 -3.98445e-08 0)
(0 -4.0097e-08 0)
(0 -4.03767e-08 0)
(0 -4.06839e-08 0)
(0 -4.10186e-08 0)
(0 -4.13808e-08 0)
(0 -4.17701e-08 0)
(0 -4.21856e-08 0)
(0 -4.2626e-08 0)
(0 -4.30895e-08 0)
(0 -4.35735e-08 0)
(0 -4.40744e-08 0)
(0 -4.45876e-08 0)
(0 -4.51074e-08 0)
(0 -4.56267e-08 0)
(0 -4.61366e-08 0)
(0 -4.66267e-08 0)
(0 -4.70848e-08 0)
(0 -4.74964e-08 0)
(0 -3.86898e-08 0)
(0 -3.87138e-08 0)
(0 -3.87618e-08 0)
(0 -3.8834e-08 0)
(0 -3.89307e-08 0)
(0 -3.9052e-08 0)
(0 -3.91985e-08 0)
(0 -3.93704e-08 0)
(0 -3.95682e-08 0)
(0 -3.97924e-08 0)
(0 -4.00434e-08 0)
(0 -4.03214e-08 0)
(0 -4.06269e-08 0)
(0 -4.096e-08 0)
(0 -4.13205e-08 0)
(0 -4.17082e-08 0)
(0 -4.21223e-08 0)
(0 -4.25617e-08 0)
(0 -4.30247e-08 0)
(0 -4.35087e-08 0)
(0 -4.40106e-08 0)
(0 -4.4526e-08 0)
(0 -4.50495e-08 0)
(0 -4.55743e-08 0)
(0 -4.6092e-08 0)
(0 -4.65928e-08 0)
(0 -4.70647e-08 0)
(0 -4.74941e-08 0)
(0 -3.86458e-08 0)
(0 -3.86696e-08 0)
(0 -3.87173e-08 0)
(0 -3.8789e-08 0)
(0 -3.88851e-08 0)
(0 -3.90057e-08 0)
(0 -3.91512e-08 0)
(0 -3.9322e-08 0)
(0 -3.95186e-08 0)
(0 -3.97414e-08 0)
(0 -3.99908e-08 0)
(0 -4.02673e-08 0)
(0 -4.05711e-08 0)
(0 -4.09024e-08 0)
(0 -4.12612e-08 0)
(0 -4.16473e-08 0)
(0 -4.206e-08 0)
(0 -4.24984e-08 0)
(0 -4.29607e-08 0)
(0 -4.34449e-08 0)
(0 -4.39477e-08 0)
(0 -4.44652e-08 0)
(0 -4.49923e-08 0)
(0 -4.55225e-08 0)
(0 -4.60479e-08 0)
(0 -4.6559e-08 0)
(0 -4.70447e-08 0)
(0 -4.74916e-08 0)
(0 -3.86029e-08 0)
(0 -3.86265e-08 0)
(0 -3.86739e-08 0)
(0 -3.87452e-08 0)
(0 -3.88406e-08 0)
(0 -3.89604e-08 0)
(0 -3.9105e-08 0)
(0 -3.92747e-08 0)
(0 -3.947e-08 0)
(0 -3.96915e-08 0)
(0 -3.99394e-08 0)
(0 -4.02142e-08 0)
(0 -4.05163e-08 0)
(0 -4.08459e-08 0)
(0 -4.12031e-08 0)
(0 -4.15876e-08 0)
(0 -4.19989e-08 0)
(0 -4.24361e-08 0)
(0 -4.28978e-08 0)
(0 -4.3382e-08 0)
(0 -4.38857e-08 0)
(0 -4.44052e-08 0)
(0 -4.49357e-08 0)
(0 -4.54712e-08 0)
(0 -4.60041e-08 0)
(0 -4.65254e-08 0)
(0 -4.70245e-08 0)
(0 -4.74887e-08 0)
(0 -3.85611e-08 0)
(0 -3.85846e-08 0)
(0 -3.86317e-08 0)
(0 -3.87025e-08 0)
(0 -3.87973e-08 0)
(0 -3.89163e-08 0)
(0 -3.906e-08 0)
(0 -3.92286e-08 0)
(0 -3.94227e-08 0)
(0 -3.96428e-08 0)
(0 -3.98892e-08 0)
(0 -4.01625e-08 0)
(0 -4.04629e-08 0)
(0 -4.07908e-08 0)
(0 -4.11462e-08 0)
(0 -4.15291e-08 0)
(0 -4.1939e-08 0)
(0 -4.23751e-08 0)
(0 -4.28361e-08 0)
(0 -4.33202e-08 0)
(0 -4.38247e-08 0)
(0 -4.43461e-08 0)
(0 -4.48799e-08 0)
(0 -4.54204e-08 0)
(0 -4.59606e-08 0)
(0 -4.64918e-08 0)
(0 -4.7004e-08 0)
(0 -4.74851e-08 0)
(0 -3.85206e-08 0)
(0 -3.85439e-08 0)
(0 -3.85907e-08 0)
(0 -3.86611e-08 0)
(0 -3.87552e-08 0)
(0 -3.88735e-08 0)
(0 -3.90162e-08 0)
(0 -3.91838e-08 0)
(0 -3.93767e-08 0)
(0 -3.95954e-08 0)
(0 -3.98404e-08 0)
(0 -4.0112e-08 0)
(0 -4.04108e-08 0)
(0 -4.0737e-08 0)
(0 -4.10907e-08 0)
(0 -4.1472e-08 0)
(0 -4.18804e-08 0)
(0 -4.23154e-08 0)
(0 -4.27757e-08 0)
(0 -4.32596e-08 0)
(0 -4.37648e-08 0)
(0 -4.42879e-08 0)
(0 -4.48249e-08 0)
(0 -4.53702e-08 0)
(0 -4.59173e-08 0)
(0 -4.64582e-08 0)
(0 -4.6983e-08 0)
(0 -4.74805e-08 0)
(0 -3.84813e-08 0)
(0 -3.85045e-08 0)
(0 -3.8551e-08 0)
(0 -3.86209e-08 0)
(0 -3.87145e-08 0)
(0 -3.8832e-08 0)
(0 -3.89739e-08 0)
(0 -3.91404e-08 0)
(0 -3.93321e-08 0)
(0 -3.95495e-08 0)
(0 -3.9793e-08 0)
(0 -4.00631e-08 0)
(0 -4.03602e-08 0)
(0 -4.06847e-08 0)
(0 -4.10367e-08 0)
(0 -4.14164e-08 0)
(0 -4.18234e-08 0)
(0 -4.22571e-08 0)
(0 -4.27166e-08 0)
(0 -4.32004e-08 0)
(0 -4.37061e-08 0)
(0 -4.42309e-08 0)
(0 -4.47707e-08 0)
(0 -4.53207e-08 0)
(0 -4.58744e-08 0)
(0 -4.64244e-08 0)
(0 -4.69614e-08 0)
(0 -4.74746e-08 0)
(0 -3.84435e-08 0)
(0 -3.84665e-08 0)
(0 -3.85127e-08 0)
(0 -3.85822e-08 0)
(0 -3.86752e-08 0)
(0 -3.8792e-08 0)
(0 -3.8933e-08 0)
(0 -3.90985e-08 0)
(0 -3.9289e-08 0)
(0 -3.95051e-08 0)
(0 -3.97471e-08 0)
(0 -4.00157e-08 0)
(0 -4.03111e-08 0)
(0 -4.0634e-08 0)
(0 -4.09843e-08 0)
(0 -4.13624e-08 0)
(0 -4.17679e-08 0)
(0 -4.22004e-08 0)
(0 -4.26591e-08 0)
(0 -4.31426e-08 0)
(0 -4.36488e-08 0)
(0 -4.4175e-08 0)
(0 -4.47175e-08 0)
(0 -4.52718e-08 0)
(0 -4.58319e-08 0)
(0 -4.63906e-08 0)
(0 -4.69392e-08 0)
(0 -4.74675e-08 0)
(0 -3.84071e-08 0)
(0 -3.843e-08 0)
(0 -3.84759e-08 0)
(0 -3.85449e-08 0)
(0 -3.86374e-08 0)
(0 -3.87535e-08 0)
(0 -3.88935e-08 0)
(0 -3.90581e-08 0)
(0 -3.92474e-08 0)
(0 -3.94622e-08 0)
(0 -3.97029e-08 0)
(0 -3.99699e-08 0)
(0 -4.02638e-08 0)
(0 -4.05849e-08 0)
(0 -4.09337e-08 0)
(0 -4.13101e-08 0)
(0 -4.17141e-08 0)
(0 -4.21454e-08 0)
(0 -4.26032e-08 0)
(0 -4.30863e-08 0)
(0 -4.35929e-08 0)
(0 -4.41204e-08 0)
(0 -4.46654e-08 0)
(0 -4.52237e-08 0)
(0 -4.57897e-08 0)
(0 -4.63566e-08 0)
(0 -4.69162e-08 0)
(0 -4.74588e-08 0)
(0 -3.83721e-08 0)
(0 -3.83949e-08 0)
(0 -3.84406e-08 0)
(0 -3.85092e-08 0)
(0 -3.86011e-08 0)
(0 -3.87165e-08 0)
(0 -3.88557e-08 0)
(0 -3.90192e-08 0)
(0 -3.92075e-08 0)
(0 -3.9421e-08 0)
(0 -3.96603e-08 0)
(0 -3.99259e-08 0)
(0 -4.02182e-08 0)
(0 -4.05377e-08 0)
(0 -4.08848e-08 0)
(0 -4.12596e-08 0)
(0 -4.16622e-08 0)
(0 -4.20923e-08 0)
(0 -4.25492e-08 0)
(0 -4.30318e-08 0)
(0 -4.35386e-08 0)
(0 -4.40672e-08 0)
(0 -4.46145e-08 0)
(0 -4.51765e-08 0)
(0 -4.57479e-08 0)
(0 -4.63226e-08 0)
(0 -4.68926e-08 0)
(0 -4.74486e-08 0)
(0 -3.83388e-08 0)
(0 -3.83614e-08 0)
(0 -3.84068e-08 0)
(0 -3.8475e-08 0)
(0 -3.85664e-08 0)
(0 -3.86811e-08 0)
(0 -3.88195e-08 0)
(0 -3.89821e-08 0)
(0 -3.91693e-08 0)
(0 -3.93816e-08 0)
(0 -3.96196e-08 0)
(0 -3.98837e-08 0)
(0 -4.01745e-08 0)
(0 -4.04924e-08 0)
(0 -4.08379e-08 0)
(0 -4.12111e-08 0)
(0 -4.16123e-08 0)
(0 -4.2041e-08 0)
(0 -4.2497e-08 0)
(0 -4.29791e-08 0)
(0 -4.3486e-08 0)
(0 -4.40156e-08 0)
(0 -4.45649e-08 0)
(0 -4.51302e-08 0)
(0 -4.57068e-08 0)
(0 -4.62886e-08 0)
(0 -4.68682e-08 0)
(0 -4.74369e-08 0)
(0 -3.8307e-08 0)
(0 -3.83296e-08 0)
(0 -3.83747e-08 0)
(0 -3.84425e-08 0)
(0 -3.85334e-08 0)
(0 -3.86474e-08 0)
(0 -3.87851e-08 0)
(0 -3.89468e-08 0)
(0 -3.91329e-08 0)
(0 -3.9344e-08 0)
(0 -3.95807e-08 0)
(0 -3.98434e-08 0)
(0 -4.01327e-08 0)
(0 -4.04491e-08 0)
(0 -4.0793e-08 0)
(0 -4.11647e-08 0)
(0 -4.15644e-08 0)
(0 -4.19919e-08 0)
(0 -4.24469e-08 0)
(0 -4.29284e-08 0)
(0 -4.34353e-08 0)
(0 -4.39657e-08 0)
(0 -4.45168e-08 0)
(0 -4.50852e-08 0)
(0 -4.56664e-08 0)
(0 -4.62547e-08 0)
(0 -4.68433e-08 0)
(0 -4.74238e-08 0)
(0 -3.8277e-08 0)
(0 -3.82994e-08 0)
(0 -3.83442e-08 0)
(0 -3.84117e-08 0)
(0 -3.85021e-08 0)
(0 -3.86155e-08 0)
(0 -3.87524e-08 0)
(0 -3.89132e-08 0)
(0 -3.90984e-08 0)
(0 -3.93084e-08 0)
(0 -3.95438e-08 0)
(0 -3.98051e-08 0)
(0 -4.0093e-08 0)
(0 -4.04079e-08 0)
(0 -4.07503e-08 0)
(0 -4.11205e-08 0)
(0 -4.15187e-08 0)
(0 -4.1945e-08 0)
(0 -4.23989e-08 0)
(0 -4.28799e-08 0)
(0 -4.33867e-08 0)
(0 -4.39176e-08 0)
(0 -4.44703e-08 0)
(0 -4.50414e-08 0)
(0 -4.56268e-08 0)
(0 -4.62212e-08 0)
(0 -4.6818e-08 0)
(0 -4.74093e-08 0)
(0 -3.82486e-08 0)
(0 -3.82709e-08 0)
(0 -3.83155e-08 0)
(0 -3.83827e-08 0)
(0 -3.84725e-08 0)
(0 -3.85854e-08 0)
(0 -3.87216e-08 0)
(0 -3.88816e-08 0)
(0 -3.90657e-08 0)
(0 -3.92747e-08 0)
(0 -3.95089e-08 0)
(0 -3.97689e-08 0)
(0 -4.00554e-08 0)
(0 -4.03689e-08 0)
(0 -4.07098e-08 0)
(0 -4.10786e-08 0)
(0 -4.14754e-08 0)
(0 -4.19004e-08 0)
(0 -4.23533e-08 0)
(0 -4.28336e-08 0)
(0 -4.33402e-08 0)
(0 -4.38717e-08 0)
(0 -4.44256e-08 0)
(0 -4.49992e-08 0)
(0 -4.55884e-08 0)
(0 -4.61882e-08 0)
(0 -4.67925e-08 0)
(0 -4.73937e-08 0)
(0 -3.8222e-08 0)
(0 -3.82442e-08 0)
(0 -3.82886e-08 0)
(0 -3.83554e-08 0)
(0 -3.84449e-08 0)
(0 -3.85571e-08 0)
(0 -3.86927e-08 0)
(0 -3.88518e-08 0)
(0 -3.90351e-08 0)
(0 -3.9243e-08 0)
(0 -3.94761e-08 0)
(0 -3.97349e-08 0)
(0 -4.00201e-08 0)
(0 -4.03322e-08 0)
(0 -4.06717e-08 0)
(0 -4.1039e-08 0)
(0 -4.14345e-08 0)
(0 -4.18583e-08 0)
(0 -4.23102e-08 0)
(0 -4.27898e-08 0)
(0 -4.32961e-08 0)
(0 -4.38279e-08 0)
(0 -4.4383e-08 0)
(0 -4.49586e-08 0)
(0 -4.55512e-08 0)
(0 -4.61559e-08 0)
(0 -4.6767e-08 0)
(0 -4.73771e-08 0)
(0 -3.81973e-08 0)
(0 -3.82194e-08 0)
(0 -3.82636e-08 0)
(0 -3.83301e-08 0)
(0 -3.84191e-08 0)
(0 -3.85308e-08 0)
(0 -3.86657e-08 0)
(0 -3.88241e-08 0)
(0 -3.90065e-08 0)
(0 -3.92135e-08 0)
(0 -3.94455e-08 0)
(0 -3.97032e-08 0)
(0 -3.99871e-08 0)
(0 -4.02978e-08 0)
(0 -4.0636e-08 0)
(0 -4.1002e-08 0)
(0 -4.13962e-08 0)
(0 -4.18188e-08 0)
(0 -4.22697e-08 0)
(0 -4.27485e-08 0)
(0 -4.32546e-08 0)
(0 -4.37865e-08 0)
(0 -4.43425e-08 0)
(0 -4.492e-08 0)
(0 -4.55155e-08 0)
(0 -4.61246e-08 0)
(0 -4.67417e-08 0)
(0 -4.73599e-08 0)
(0 -3.81744e-08 0)
(0 -3.81964e-08 0)
(0 -3.82404e-08 0)
(0 -3.83066e-08 0)
(0 -3.83952e-08 0)
(0 -3.85065e-08 0)
(0 -3.86408e-08 0)
(0 -3.87985e-08 0)
(0 -3.89801e-08 0)
(0 -3.91861e-08 0)
(0 -3.94171e-08 0)
(0 -3.96737e-08 0)
(0 -3.99565e-08 0)
(0 -4.0266e-08 0)
(0 -4.06029e-08 0)
(0 -4.09676e-08 0)
(0 -4.13606e-08 0)
(0 -4.1782e-08 0)
(0 -4.22319e-08 0)
(0 -4.271e-08 0)
(0 -4.32156e-08 0)
(0 -4.37477e-08 0)
(0 -4.43044e-08 0)
(0 -4.48835e-08 0)
(0 -4.54816e-08 0)
(0 -4.60945e-08 0)
(0 -4.67169e-08 0)
(0 -4.73423e-08 0)
(0 -3.81534e-08 0)
(0 -3.81753e-08 0)
(0 -3.82191e-08 0)
(0 -3.82851e-08 0)
(0 -3.83733e-08 0)
(0 -3.84841e-08 0)
(0 -3.86179e-08 0)
(0 -3.87749e-08 0)
(0 -3.89558e-08 0)
(0 -3.9161e-08 0)
(0 -3.93911e-08 0)
(0 -3.96466e-08 0)
(0 -3.99283e-08 0)
(0 -4.02367e-08 0)
(0 -4.05724e-08 0)
(0 -4.09359e-08 0)
(0 -4.13277e-08 0)
(0 -4.1748e-08 0)
(0 -4.2197e-08 0)
(0 -4.26744e-08 0)
(0 -4.31796e-08 0)
(0 -4.37116e-08 0)
(0 -4.42689e-08 0)
(0 -4.48493e-08 0)
(0 -4.54496e-08 0)
(0 -4.60658e-08 0)
(0 -4.6693e-08 0)
(0 -4.73247e-08 0)
(0 -3.81343e-08 0)
(0 -3.81561e-08 0)
(0 -3.81998e-08 0)
(0 -3.82655e-08 0)
(0 -3.83534e-08 0)
(0 -3.84638e-08 0)
(0 -3.8597e-08 0)
(0 -3.87535e-08 0)
(0 -3.89337e-08 0)
(0 -3.91381e-08 0)
(0 -3.93674e-08 0)
(0 -3.9622e-08 0)
(0 -3.99027e-08 0)
(0 -4.021e-08 0)
(0 -4.05446e-08 0)
(0 -4.0907e-08 0)
(0 -4.12977e-08 0)
(0 -4.1717e-08 0)
(0 -4.21651e-08 0)
(0 -4.26417e-08 0)
(0 -4.31465e-08 0)
(0 -4.36785e-08 0)
(0 -4.42362e-08 0)
(0 -4.48176e-08 0)
(0 -4.54198e-08 0)
(0 -4.6039e-08 0)
(0 -4.66702e-08 0)
(0 -4.73075e-08 0)
(0 -3.81173e-08 0)
(0 -3.8139e-08 0)
(0 -3.81825e-08 0)
(0 -3.8248e-08 0)
(0 -3.83356e-08 0)
(0 -3.84456e-08 0)
(0 -3.85784e-08 0)
(0 -3.87343e-08 0)
(0 -3.89139e-08 0)
(0 -3.91176e-08 0)
(0 -3.93461e-08 0)
(0 -3.95999e-08 0)
(0 -3.98796e-08 0)
(0 -4.0186e-08 0)
(0 -4.05196e-08 0)
(0 -4.0881e-08 0)
(0 -4.12707e-08 0)
(0 -4.1689e-08 0)
(0 -4.21362e-08 0)
(0 -4.26122e-08 0)
(0 -4.31165e-08 0)
(0 -4.36484e-08 0)
(0 -4.42065e-08 0)
(0 -4.47887e-08 0)
(0 -4.53925e-08 0)
(0 -4.60141e-08 0)
(0 -4.66489e-08 0)
(0 -4.72909e-08 0)
(0 -3.81022e-08 0)
(0 -3.81238e-08 0)
(0 -3.81672e-08 0)
(0 -3.82325e-08 0)
(0 -3.83198e-08 0)
(0 -3.84295e-08 0)
(0 -3.85619e-08 0)
(0 -3.87174e-08 0)
(0 -3.88964e-08 0)
(0 -3.90995e-08 0)
(0 -3.93272e-08 0)
(0 -3.95803e-08 0)
(0 -3.98592e-08 0)
(0 -4.01647e-08 0)
(0 -4.04974e-08 0)
(0 -4.08579e-08 0)
(0 -4.12467e-08 0)
(0 -4.16642e-08 0)
(0 -4.21106e-08 0)
(0 -4.25859e-08 0)
(0 -4.30898e-08 0)
(0 -4.36216e-08 0)
(0 -4.41798e-08 0)
(0 -4.47628e-08 0)
(0 -4.53679e-08 0)
(0 -4.59915e-08 0)
(0 -4.66293e-08 0)
(0 -4.72754e-08 0)
(0 -3.80891e-08 0)
(0 -3.81107e-08 0)
(0 -3.8154e-08 0)
(0 -3.82191e-08 0)
(0 -3.83062e-08 0)
(0 -3.84156e-08 0)
(0 -3.85476e-08 0)
(0 -3.87026e-08 0)
(0 -3.88812e-08 0)
(0 -3.90838e-08 0)
(0 -3.93109e-08 0)
(0 -3.95633e-08 0)
(0 -3.98415e-08 0)
(0 -4.01463e-08 0)
(0 -4.04782e-08 0)
(0 -4.08378e-08 0)
(0 -4.12258e-08 0)
(0 -4.16426e-08 0)
(0 -4.20883e-08 0)
(0 -4.25631e-08 0)
(0 -4.30665e-08 0)
(0 -4.35981e-08 0)
(0 -4.41565e-08 0)
(0 -4.474e-08 0)
(0 -4.53461e-08 0)
(0 -4.59715e-08 0)
(0 -4.66117e-08 0)
(0 -4.72612e-08 0)
(0 -3.80781e-08 0)
(0 -3.80996e-08 0)
(0 -3.81428e-08 0)
(0 -3.82078e-08 0)
(0 -3.82947e-08 0)
(0 -3.84038e-08 0)
(0 -3.85355e-08 0)
(0 -3.86902e-08 0)
(0 -3.88684e-08 0)
(0 -3.90705e-08 0)
(0 -3.92971e-08 0)
(0 -3.95489e-08 0)
(0 -3.98266e-08 0)
(0 -4.01307e-08 0)
(0 -4.04619e-08 0)
(0 -4.08209e-08 0)
(0 -4.12082e-08 0)
(0 -4.16243e-08 0)
(0 -4.20694e-08 0)
(0 -4.25436e-08 0)
(0 -4.30468e-08 0)
(0 -4.35781e-08 0)
(0 -4.41366e-08 0)
(0 -4.47205e-08 0)
(0 -4.53275e-08 0)
(0 -4.59542e-08 0)
(0 -4.65964e-08 0)
(0 -4.72487e-08 0)
(0 -3.80691e-08 0)
(0 -3.80906e-08 0)
(0 -3.81337e-08 0)
(0 -3.81986e-08 0)
(0 -3.82853e-08 0)
(0 -3.83943e-08 0)
(0 -3.85257e-08 0)
(0 -3.86801e-08 0)
(0 -3.88579e-08 0)
(0 -3.90597e-08 0)
(0 -3.92859e-08 0)
(0 -3.95373e-08 0)
(0 -3.98144e-08 0)
(0 -4.01179e-08 0)
(0 -4.04486e-08 0)
(0 -4.08071e-08 0)
(0 -4.11938e-08 0)
(0 -4.16093e-08 0)
(0 -4.2054e-08 0)
(0 -4.25278e-08 0)
(0 -4.30306e-08 0)
(0 -4.35617e-08 0)
(0 -4.41203e-08 0)
(0 -4.47045e-08 0)
(0 -4.53121e-08 0)
(0 -4.59399e-08 0)
(0 -4.65837e-08 0)
(0 -4.72381e-08 0)
(0 -3.80622e-08 0)
(0 -3.80837e-08 0)
(0 -3.81268e-08 0)
(0 -3.81915e-08 0)
(0 -3.82781e-08 0)
(0 -3.83869e-08 0)
(0 -3.85182e-08 0)
(0 -3.86724e-08 0)
(0 -3.88499e-08 0)
(0 -3.90514e-08 0)
(0 -3.92773e-08 0)
(0 -3.95283e-08 0)
(0 -3.9805e-08 0)
(0 -4.01082e-08 0)
(0 -4.04384e-08 0)
(0 -4.07964e-08 0)
(0 -4.11827e-08 0)
(0 -4.15978e-08 0)
(0 -4.20421e-08 0)
(0 -4.25155e-08 0)
(0 -4.30181e-08 0)
(0 -4.35491e-08 0)
(0 -4.41076e-08 0)
(0 -4.46921e-08 0)
(0 -4.53002e-08 0)
(0 -4.59287e-08 0)
(0 -4.65736e-08 0)
(0 -4.72297e-08 0)
(0 -3.80574e-08 0)
(0 -3.80789e-08 0)
(0 -3.81219e-08 0)
(0 -3.81866e-08 0)
(0 -3.82731e-08 0)
(0 -3.83818e-08 0)
(0 -3.8513e-08 0)
(0 -3.8667e-08 0)
(0 -3.88444e-08 0)
(0 -3.90456e-08 0)
(0 -3.92713e-08 0)
(0 -3.9522e-08 0)
(0 -3.97985e-08 0)
(0 -4.01013e-08 0)
(0 -4.04313e-08 0)
(0 -4.0789e-08 0)
(0 -4.1175e-08 0)
(0 -4.15898e-08 0)
(0 -4.20337e-08 0)
(0 -4.25069e-08 0)
(0 -4.30093e-08 0)
(0 -4.35402e-08 0)
(0 -4.40988e-08 0)
(0 -4.46833e-08 0)
(0 -4.52917e-08 0)
(0 -4.59208e-08 0)
(0 -4.65665e-08 0)
(0 -4.72236e-08 0)
(0 -3.80548e-08 0)
(0 -3.80762e-08 0)
(0 -3.81192e-08 0)
(0 -3.81838e-08 0)
(0 -3.82703e-08 0)
(0 -3.83789e-08 0)
(0 -3.851e-08 0)
(0 -3.86639e-08 0)
(0 -3.88412e-08 0)
(0 -3.90423e-08 0)
(0 -3.92679e-08 0)
(0 -3.95185e-08 0)
(0 -3.97948e-08 0)
(0 -4.00975e-08 0)
(0 -4.04273e-08 0)
(0 -4.07848e-08 0)
(0 -4.11706e-08 0)
(0 -4.15852e-08 0)
(0 -4.2029e-08 0)
(0 -4.25021e-08 0)
(0 -4.30043e-08 0)
(0 -4.35352e-08 0)
(0 -4.40937e-08 0)
(0 -4.46783e-08 0)
(0 -4.52869e-08 0)
(0 -4.59162e-08 0)
(0 -4.65623e-08 0)
(0 -4.72201e-08 0)
(0 -2.56504e-06 0)
(0 -1.51245e-07 0)
(0 -6.21849e-09 0)
(0 -2.70117e-09 0)
(0 -6.29929e-09 0)
(0 -4.26466e-08 0)
(0 -1.26496e-06 0)
(0 -4.63114e-07 0)
(0 -9.10196e-08 0)
(0 -2.25018e-08 0)
(0 -1.42884e-08 0)
(0 -2.38181e-08 0)
(0 -2.41436e-07 0)
(0 -1.0786e-07 0)
(0 -3.36874e-08 0)
(0 -1.52792e-08 0)
(0 -1.15877e-08 0)
(0 -1.37342e-08 0)
(0 -3.36447e-08 0)
(0 -2.3744e-08 0)
(0 -1.63111e-08 0)
(0 -1.31008e-08 0)
(0 -1.23772e-08 0)
(0 -1.3473e-08 0)
(0 -1.62153e-08 0)
(0 -1.54448e-08 0)
(0 -1.48154e-08 0)
(0 -1.46031e-08 0)
(0 -1.49381e-08 0)
(0 -1.59067e-08 0)
(0 -1.66709e-08 0)
(0 -1.68844e-08 0)
(0 -1.72151e-08 0)
(0 -1.76844e-08 0)
(0 -1.83561e-08 0)
(0 -1.92949e-08 0)
(0 -1.97295e-08 0)
(0 -2.01693e-08 0)
(0 -2.07088e-08 0)
(0 -2.13469e-08 0)
(0 -2.2101e-08 0)
(0 -2.29947e-08 0)
(0 -2.33651e-08 0)
(0 -2.38722e-08 0)
(0 -2.44564e-08 0)
(0 -2.51175e-08 0)
(0 -2.58596e-08 0)
(0 -2.66889e-08 0)
(0 -2.70456e-08 0)
(0 -2.75558e-08 0)
(0 -2.8126e-08 0)
(0 -2.87567e-08 0)
(0 -2.94484e-08 0)
(0 -3.02016e-08 0)
(0 -3.05523e-08 0)
(0 -3.1032e-08 0)
(0 -3.15603e-08 0)
(0 -3.21373e-08 0)
(0 -3.27622e-08 0)
(0 -3.34337e-08 0)
(0 -3.37741e-08 0)
(0 -3.42064e-08 0)
(0 -3.46793e-08 0)
(0 -3.51921e-08 0)
(0 -3.57438e-08 0)
(0 -3.63325e-08 0)
(0 -3.66541e-08 0)
(0 -3.70318e-08 0)
(0 -3.74438e-08 0)
(0 -3.78892e-08 0)
(0 -3.83667e-08 0)
(0 -3.88744e-08 0)
(0 -3.91682e-08 0)
(0 -3.94897e-08 0)
(0 -3.98405e-08 0)
(0 -4.02193e-08 0)
(0 -4.06249e-08 0)
(0 -4.10554e-08 0)
(0 -4.13133e-08 0)
(0 -4.15805e-08 0)
(0 -4.18725e-08 0)
(0 -4.2188e-08 0)
(0 -4.25258e-08 0)
(0 -4.28843e-08 0)
(0 -4.31005e-08 0)
(0 -4.3317e-08 0)
(0 -4.35542e-08 0)
(0 -4.38111e-08 0)
(0 -4.40866e-08 0)
(0 -4.43791e-08 0)
(0 -4.455e-08 0)
(0 -4.47201e-08 0)
(0 -4.49075e-08 0)
(0 -4.51112e-08 0)
(0 -4.53302e-08 0)
(0 -4.55633e-08 0)
(0 -4.56874e-08 0)
(0 -4.5816e-08 0)
(0 -4.59588e-08 0)
(0 -4.6115e-08 0)
(0 -4.62837e-08 0)
(0 -4.6464e-08 0)
(0 -4.65418e-08 0)
(0 -4.66338e-08 0)
(0 -4.67373e-08 0)
(0 -4.68517e-08 0)
(0 -4.69763e-08 0)
(0 -4.71102e-08 0)
(0 -4.71438e-08 0)
(0 -4.72039e-08 0)
(0 -4.72733e-08 0)
(0 -4.73514e-08 0)
(0 -4.74377e-08 0)
(0 -4.75315e-08 0)
(0 -4.75242e-08 0)
(0 -4.75571e-08 0)
(0 -4.75972e-08 0)
(0 -4.76443e-08 0)
(0 -4.76978e-08 0)
(0 -4.77573e-08 0)
(0 -4.77134e-08 0)
(0 -4.77231e-08 0)
(0 -4.77386e-08 0)
(0 -4.77594e-08 0)
(0 -4.77853e-08 0)
(0 -4.78158e-08 0)
(0 -4.77402e-08 0)
(0 -4.77307e-08 0)
(0 -4.77255e-08 0)
(0 -4.77245e-08 0)
(0 -4.77275e-08 0)
(0 -4.7734e-08 0)
(0 -4.75365e-08 0)
(0 -4.72461e-08 0)
(0 -4.68833e-08 0)
(0 -4.64662e-08 0)
(0 -4.60105e-08 0)
(0 -4.55299e-08 0)
(0 -4.5036e-08 0)
(0 -4.45384e-08 0)
(0 -4.4045e-08 0)
(0 -4.35623e-08 0)
(0 -4.30954e-08 0)
(0 -4.26481e-08 0)
(0 -4.22235e-08 0)
(0 -4.18236e-08 0)
(0 -4.14499e-08 0)
(0 -4.11034e-08 0)
(0 -4.07847e-08 0)
(0 -4.04938e-08 0)
(0 -4.02309e-08 0)
(0 -3.99957e-08 0)
(0 -3.9788e-08 0)
(0 -3.96073e-08 0)
(0 -3.94533e-08 0)
(0 -3.93256e-08 0)
(0 -3.92239e-08 0)
(0 -3.91479e-08 0)
(0 -3.90974e-08 0)
(0 -3.90722e-08 0)
(0 -4.75496e-08 0)
(0 -4.72751e-08 0)
(0 -4.69247e-08 0)
(0 -4.65171e-08 0)
(0 -4.60685e-08 0)
(0 -4.5593e-08 0)
(0 -4.51024e-08 0)
(0 -4.46069e-08 0)
(0 -4.41145e-08 0)
(0 -4.36319e-08 0)
(0 -4.31645e-08 0)
(0 -4.27163e-08 0)
(0 -4.22903e-08 0)
(0 -4.18889e-08 0)
(0 -4.15137e-08 0)
(0 -4.11656e-08 0)
(0 -4.08452e-08 0)
(0 -4.05528e-08 0)
(0 -4.02885e-08 0)
(0 -4.00519e-08 0)
(0 -3.9843e-08 0)
(0 -3.96612e-08 0)
(0 -3.95063e-08 0)
(0 -3.93779e-08 0)
(0 -3.92756e-08 0)
(0 -3.91991e-08 0)
(0 -3.91483e-08 0)
(0 -3.91229e-08 0)
(0 -4.75655e-08 0)
(0 -4.73061e-08 0)
(0 -4.69676e-08 0)
(0 -4.65691e-08 0)
(0 -4.61273e-08 0)
(0 -4.56566e-08 0)
(0 -4.51693e-08 0)
(0 -4.46756e-08 0)
(0 -4.41841e-08 0)
(0 -4.37016e-08 0)
(0 -4.32337e-08 0)
(0 -4.27845e-08 0)
(0 -4.23573e-08 0)
(0 -4.19544e-08 0)
(0 -4.15776e-08 0)
(0 -4.12279e-08 0)
(0 -4.09059e-08 0)
(0 -4.0612e-08 0)
(0 -4.03462e-08 0)
(0 -4.01084e-08 0)
(0 -3.98982e-08 0)
(0 -3.97154e-08 0)
(0 -3.95596e-08 0)
(0 -3.94304e-08 0)
(0 -3.93275e-08 0)
(0 -3.92506e-08 0)
(0 -3.91994e-08 0)
(0 -3.91739e-08 0)
(0 -4.75844e-08 0)
(0 -4.73393e-08 0)
(0 -4.70121e-08 0)
(0 -4.66223e-08 0)
(0 -4.61869e-08 0)
(0 -4.57208e-08 0)
(0 -4.52365e-08 0)
(0 -4.47446e-08 0)
(0 -4.42539e-08 0)
(0 -4.37714e-08 0)
(0 -4.33029e-08 0)
(0 -4.28527e-08 0)
(0 -4.24242e-08 0)
(0 -4.20199e-08 0)
(0 -4.16415e-08 0)
(0 -4.12902e-08 0)
(0 -4.09667e-08 0)
(0 -4.06713e-08 0)
(0 -4.04041e-08 0)
(0 -4.01649e-08 0)
(0 -3.99536e-08 0)
(0 -3.97698e-08 0)
(0 -3.96131e-08 0)
(0 -3.94831e-08 0)
(0 -3.93796e-08 0)
(0 -3.93023e-08 0)
(0 -3.92508e-08 0)
(0 -3.92252e-08 0)
(0 -4.76064e-08 0)
(0 -4.73748e-08 0)
(0 -4.70583e-08 0)
(0 -4.66766e-08 0)
(0 -4.62473e-08 0)
(0 -4.57854e-08 0)
(0 -4.53039e-08 0)
(0 -4.48137e-08 0)
(0 -4.43236e-08 0)
(0 -4.38411e-08 0)
(0 -4.3372e-08 0)
(0 -4.29208e-08 0)
(0 -4.24911e-08 0)
(0 -4.20853e-08 0)
(0 -4.17054e-08 0)
(0 -4.13525e-08 0)
(0 -4.10275e-08 0)
(0 -4.07306e-08 0)
(0 -4.0462e-08 0)
(0 -4.02216e-08 0)
(0 -4.00091e-08 0)
(0 -3.98242e-08 0)
(0 -3.96666e-08 0)
(0 -3.9536e-08 0)
(0 -3.94319e-08 0)
(0 -3.93541e-08 0)
(0 -3.93024e-08 0)
(0 -3.92765e-08 0)
(0 -4.76316e-08 0)
(0 -4.74128e-08 0)
(0 -4.71062e-08 0)
(0 -4.67322e-08 0)
(0 -4.63085e-08 0)
(0 -4.58506e-08 0)
(0 -4.53716e-08 0)
(0 -4.48828e-08 0)
(0 -4.43933e-08 0)
(0 -4.39107e-08 0)
(0 -4.34409e-08 0)
(0 -4.29887e-08 0)
(0 -4.25577e-08 0)
(0 -4.21505e-08 0)
(0 -4.17691e-08 0)
(0 -4.14147e-08 0)
(0 -4.10881e-08 0)
(0 -4.07898e-08 0)
(0 -4.05198e-08 0)
(0 -4.02781e-08 0)
(0 -4.00645e-08 0)
(0 -3.98787e-08 0)
(0 -3.97202e-08 0)
(0 -3.95888e-08 0)
(0 -3.94842e-08 0)
(0 -3.9406e-08 0)
(0 -3.93539e-08 0)
(0 -3.9328e-08 0)
(0 -1.21509e-06 0)
(0 -1.21504e-06 0)
(0 -1.21493e-06 0)
(0 -1.21476e-06 0)
(0 -1.21454e-06 0)
(0 -1.21426e-06 0)
(0 -1.21393e-06 0)
(0 -1.21355e-06 0)
(0 -1.21312e-06 0)
(0 -1.21264e-06 0)
(0 -1.2121e-06 0)
(0 -1.21152e-06 0)
(0 -1.21089e-06 0)
(0 -1.2102e-06 0)
(0 -1.20946e-06 0)
(0 -1.20866e-06 0)
(0 -1.20779e-06 0)
(0 -1.20682e-06 0)
(0 -1.20575e-06 0)
(0 -1.20454e-06 0)
(0 -1.20319e-06 0)
(0 -1.20167e-06 0)
(0 -1.19998e-06 0)
(0 -1.19819e-06 0)
(0 -1.19642e-06 0)
(0 -1.19495e-06 0)
(0 -1.19428e-06 0)
(0 -1.19526e-06 0)
(0 -1.19931e-06 0)
(0 -1.20869e-06 0)
(0 -1.22683e-06 0)
(0 -1.25893e-06 0)
(0 -1.31242e-06 0)
(0 -1.39794e-06 0)
(0 -1.52798e-06 0)
(0 -1.71161e-06 0)
(0 -1.93757e-06 0)
(0 -2.14543e-06 0)
(0 -2.24523e-06 0)
(0 -2.26097e-06 0)
(0 -5.3991e-08 0)
(0 -5.39951e-08 0)
(0 -5.40034e-08 0)
(0 -5.40159e-08 0)
(0 -5.40326e-08 0)
(0 -5.40537e-08 0)
(0 -5.40793e-08 0)
(0 -5.41095e-08 0)
(0 -5.41446e-08 0)
(0 -5.41846e-08 0)
(0 -5.42297e-08 0)
(0 -5.42801e-08 0)
(0 -5.43356e-08 0)
(0 -5.43961e-08 0)
(0 -5.44609e-08 0)
(0 -5.45291e-08 0)
(0 -5.45989e-08 0)
(0 -5.46681e-08 0)
(0 -5.47331e-08 0)
(0 -5.47897e-08 0)
(0 -5.48329e-08 0)
(0 -5.48577e-08 0)
(0 -5.48601e-08 0)
(0 -5.48399e-08 0)
(0 -5.48042e-08 0)
(0 -5.47742e-08 0)
(0 -5.47941e-08 0)
(0 -5.49464e-08 0)
(0 -5.53749e-08 0)
(0 -5.63217e-08 0)
(0 -5.8195e-08 0)
(0 -6.16954e-08 0)
(0 -6.80613e-08 0)
(0 -7.98156e-08 0)
(0 -1.02376e-07 0)
(0 -1.48917e-07 0)
(0 -2.5379e-07 0)
(0 -4.96871e-07 0)
(0 -1.01946e-06 0)
(0 -1.80435e-06 0)
(0 -6.34457e-08 0)
(0 -6.34385e-08 0)
(0 -6.3424e-08 0)
(0 -6.34023e-08 0)
(0 -6.33733e-08 0)
(0 -6.33371e-08 0)
(0 -6.32935e-08 0)
(0 -6.32426e-08 0)
(0 -6.31843e-08 0)
(0 -6.31186e-08 0)
(0 -6.30454e-08 0)
(0 -6.29649e-08 0)
(0 -6.28769e-08 0)
(0 -6.27816e-08 0)
(0 -6.26793e-08 0)
(0 -6.25702e-08 0)
(0 -6.24551e-08 0)
(0 -6.23348e-08 0)
(0 -6.22105e-08 0)
(0 -6.20841e-08 0)
(0 -6.19579e-08 0)
(0 -6.18347e-08 0)
(0 -6.1718e-08 0)
(0 -6.16113e-08 0)
(0 -6.15183e-08 0)
(0 -6.14413e-08 0)
(0 -6.13803e-08 0)
(0 -6.133e-08 0)
(0 -6.12756e-08 0)
(0 -6.11879e-08 0)
(0 -6.10325e-08 0)
(0 -6.08263e-08 0)
(0 -6.07489e-08 0)
(0 -6.1173e-08 0)
(0 -6.30752e-08 0)
(0 -6.88728e-08 0)
(0 -8.45755e-08 0)
(0 -1.24194e-07 0)
(0 -2.0954e-07 0)
(0 -3.02337e-07 0)
(0 -2.62702e-08 0)
(0 -2.62674e-08 0)
(0 -2.62619e-08 0)
(0 -2.62535e-08 0)
(0 -2.62424e-08 0)
(0 -2.62285e-08 0)
(0 -2.62118e-08 0)
(0 -2.61922e-08 0)
(0 -2.61699e-08 0)
(0 -2.61447e-08 0)
(0 -2.61166e-08 0)
(0 -2.60858e-08 0)
(0 -2.60521e-08 0)
(0 -2.60156e-08 0)
(0 -2.59764e-08 0)
(0 -2.59346e-08 0)
(0 -2.58905e-08 0)
(0 -2.58445e-08 0)
(0 -2.5797e-08 0)
(0 -2.57489e-08 0)
(0 -2.57013e-08 0)
(0 -2.56555e-08 0)
(0 -2.56134e-08 0)
(0 -2.55773e-08 0)
(0 -2.55496e-08 0)
(0 -2.55332e-08 0)
(0 -2.55304e-08 0)
(0 -2.55426e-08 0)
(0 -2.5568e-08 0)
(0 -2.55975e-08 0)
(0 -2.56099e-08 0)
(0 -2.55714e-08 0)
(0 -2.54462e-08 0)
(0 -2.51805e-08 0)
(0 -2.47889e-08 0)
(0 -2.44751e-08 0)
(0 -2.48323e-08 0)
(0 -2.70714e-08 0)
(0 -3.28583e-08 0)
(0 -3.93971e-08 0)
(0 -1.55716e-08 0)
(0 -1.55705e-08 0)
(0 -1.55685e-08 0)
(0 -1.55654e-08 0)
(0 -1.55613e-08 0)
(0 -1.55562e-08 0)
(0 -1.55501e-08 0)
(0 -1.5543e-08 0)
(0 -1.55348e-08 0)
(0 -1.55257e-08 0)
(0 -1.55156e-08 0)
(0 -1.55045e-08 0)
(0 -1.54924e-08 0)
(0 -1.54793e-08 0)
(0 -1.54652e-08 0)
(0 -1.54502e-08 0)
(0 -1.54342e-08 0)
(0 -1.54173e-08 0)
(0 -1.53995e-08 0)
(0 -1.53811e-08 0)
(0 -1.53624e-08 0)
(0 -1.53438e-08 0)
(0 -1.53263e-08 0)
(0 -1.53111e-08 0)
(0 -1.53004e-08 0)
(0 -1.52974e-08 0)
(0 -1.5307e-08 0)
(0 -1.5336e-08 0)
(0 -1.53942e-08 0)
(0 -1.5494e-08 0)
(0 -1.56481e-08 0)
(0 -1.58634e-08 0)
(0 -1.61285e-08 0)
(0 -1.63947e-08 0)
(0 -1.65743e-08 0)
(0 -1.65857e-08 0)
(0 -1.64456e-08 0)
(0 -1.6331e-08 0)
(0 -1.64825e-08 0)
(0 -1.67257e-08 0)
(0 -1.44545e-08 0)
(0 -1.44539e-08 0)
(0 -1.44525e-08 0)
(0 -1.44505e-08 0)
(0 -1.44479e-08 0)
(0 -1.44446e-08 0)
(0 -1.44406e-08 0)
(0 -1.4436e-08 0)
(0 -1.44307e-08 0)
(0 -1.44248e-08 0)
(0 -1.44183e-08 0)
(0 -1.44111e-08 0)
(0 -1.44033e-08 0)
(0 -1.4395e-08 0)
(0 -1.4386e-08 0)
(0 -1.43764e-08 0)
(0 -1.43662e-08 0)
(0 -1.43554e-08 0)
(0 -1.43441e-08 0)
(0 -1.43323e-08 0)
(0 -1.43203e-08 0)
(0 -1.43084e-08 0)
(0 -1.42971e-08 0)
(0 -1.42873e-08 0)
(0 -1.42807e-08 0)
(0 -1.42796e-08 0)
(0 -1.42877e-08 0)
(0 -1.43106e-08 0)
(0 -1.43567e-08 0)
(0 -1.44378e-08 0)
(0 -1.45693e-08 0)
(0 -1.47677e-08 0)
(0 -1.50438e-08 0)
(0 -1.53883e-08 0)
(0 -1.57551e-08 0)
(0 -1.60673e-08 0)
(0 -1.62638e-08 0)
(0 -1.6356e-08 0)
(0 -1.64284e-08 0)
(0 -1.65424e-08 0)
(0 -1.6839e-08 0)
(0 -1.68383e-08 0)
(0 -1.68369e-08 0)
(0 -1.68348e-08 0)
(0 -1.6832e-08 0)
(0 -1.68285e-08 0)
(0 -1.68243e-08 0)
(0 -1.68195e-08 0)
(0 -1.68139e-08 0)
(0 -1.68077e-08 0)
(0 -1.68008e-08 0)
(0 -1.67933e-08 0)
(0 -1.67851e-08 0)
(0 -1.67763e-08 0)
(0 -1.67669e-08 0)
(0 -1.67569e-08 0)
(0 -1.67464e-08 0)
(0 -1.67353e-08 0)
(0 -1.67238e-08 0)
(0 -1.6712e-08 0)
(0 -1.67002e-08 0)
(0 -1.66885e-08 0)
(0 -1.66777e-08 0)
(0 -1.66685e-08 0)
(0 -1.6662e-08 0)
(0 -1.66603e-08 0)
(0 -1.66662e-08 0)
(0 -1.66836e-08 0)
(0 -1.67187e-08 0)
(0 -1.67799e-08 0)
(0 -1.68788e-08 0)
(0 -1.70292e-08 0)
(0 -1.72444e-08 0)
(0 -1.75292e-08 0)
(0 -1.78689e-08 0)
(0 -1.82257e-08 0)
(0 -1.85547e-08 0)
(0 -1.8837e-08 0)
(0 -1.90974e-08 0)
(0 -1.93826e-08 0)
(0 -2.04269e-08 0)
(0 -2.04261e-08 0)
(0 -2.04244e-08 0)
(0 -2.04219e-08 0)
(0 -2.04185e-08 0)
(0 -2.04144e-08 0)
(0 -2.04094e-08 0)
(0 -2.04035e-08 0)
(0 -2.03969e-08 0)
(0 -2.03895e-08 0)
(0 -2.03812e-08 0)
(0 -2.03722e-08 0)
(0 -2.03624e-08 0)
(0 -2.03519e-08 0)
(0 -2.03406e-08 0)
(0 -2.03287e-08 0)
(0 -2.03161e-08 0)
(0 -2.0303e-08 0)
(0 -2.02895e-08 0)
(0 -2.02758e-08 0)
(0 -2.02621e-08 0)
(0 -2.02488e-08 0)
(0 -2.02365e-08 0)
(0 -2.02259e-08 0)
(0 -2.02182e-08 0)
(0 -2.0215e-08 0)
(0 -2.02187e-08 0)
(0 -2.02325e-08 0)
(0 -2.0261e-08 0)
(0 -2.03104e-08 0)
(0 -2.0389e-08 0)
(0 -2.0507e-08 0)
(0 -2.0675e-08 0)
(0 -2.09006e-08 0)
(0 -2.11821e-08 0)
(0 -2.1505e-08 0)
(0 -2.1847e-08 0)
(0 -2.21928e-08 0)
(0 -2.25464e-08 0)
(0 -2.29291e-08 0)
(0 -2.4337e-08 0)
(0 -2.4336e-08 0)
(0 -2.4334e-08 0)
(0 -2.43309e-08 0)
(0 -2.43269e-08 0)
(0 -2.43219e-08 0)
(0 -2.43159e-08 0)
(0 -2.43089e-08 0)
(0 -2.43008e-08 0)
(0 -2.42919e-08 0)
(0 -2.42819e-08 0)
(0 -2.4271e-08 0)
(0 -2.42592e-08 0)
(0 -2.42465e-08 0)
(0 -2.4233e-08 0)
(0 -2.42186e-08 0)
(0 -2.42036e-08 0)
(0 -2.41879e-08 0)
(0 -2.41718e-08 0)
(0 -2.41554e-08 0)
(0 -2.41391e-08 0)
(0 -2.41233e-08 0)
(0 -2.41086e-08 0)
(0 -2.40957e-08 0)
(0 -2.40859e-08 0)
(0 -2.40806e-08 0)
(0 -2.40819e-08 0)
(0 -2.40926e-08 0)
(0 -2.41163e-08 0)
(0 -2.4158e-08 0)
(0 -2.42238e-08 0)
(0 -2.43213e-08 0)
(0 -2.44585e-08 0)
(0 -2.46422e-08 0)
(0 -2.48751e-08 0)
(0 -2.51537e-08 0)
(0 -2.54688e-08 0)
(0 -2.58126e-08 0)
(0 -2.61842e-08 0)
(0 -2.65914e-08 0)
(0 -2.81891e-08 0)
(0 -2.81879e-08 0)
(0 -2.81855e-08 0)
(0 -2.8182e-08 0)
(0 -2.81772e-08 0)
(0 -2.81713e-08 0)
(0 -2.81642e-08 0)
(0 -2.81559e-08 0)
(0 -2.81464e-08 0)
(0 -2.81358e-08 0)
(0 -2.81241e-08 0)
(0 -2.81112e-08 0)
(0 -2.80972e-08 0)
(0 -2.80822e-08 0)
(0 -2.80662e-08 0)
(0 -2.80493e-08 0)
(0 -2.80315e-08 0)
(0 -2.8013e-08 0)
(0 -2.7994e-08 0)
(0 -2.79747e-08 0)
(0 -2.79555e-08 0)
(0 -2.79368e-08 0)
(0 -2.79192e-08 0)
(0 -2.79036e-08 0)
(0 -2.7891e-08 0)
(0 -2.78829e-08 0)
(0 -2.78812e-08 0)
(0 -2.78883e-08 0)
(0 -2.79074e-08 0)
(0 -2.79425e-08 0)
(0 -2.79985e-08 0)
(0 -2.80809e-08 0)
(0 -2.81961e-08 0)
(0 -2.83496e-08 0)
(0 -2.85453e-08 0)
(0 -2.87835e-08 0)
(0 -2.90621e-08 0)
(0 -2.93776e-08 0)
(0 -2.97292e-08 0)
(0 -3.01193e-08 0)
(0 -3.18039e-08 0)
(0 -3.18025e-08 0)
(0 -3.17998e-08 0)
(0 -3.17956e-08 0)
(0 -3.17902e-08 0)
(0 -3.17833e-08 0)
(0 -3.17751e-08 0)
(0 -3.17655e-08 0)
(0 -3.17546e-08 0)
(0 -3.17423e-08 0)
(0 -3.17287e-08 0)
(0 -3.17139e-08 0)
(0 -3.16978e-08 0)
(0 -3.16804e-08 0)
(0 -3.1662e-08 0)
(0 -3.16424e-08 0)
(0 -3.16219e-08 0)
(0 -3.16005e-08 0)
(0 -3.15786e-08 0)
(0 -3.15562e-08 0)
(0 -3.15339e-08 0)
(0 -3.15121e-08 0)
(0 -3.14913e-08 0)
(0 -3.14725e-08 0)
(0 -3.14566e-08 0)
(0 -3.14451e-08 0)
(0 -3.14397e-08 0)
(0 -3.14426e-08 0)
(0 -3.14565e-08 0)
(0 -3.14847e-08 0)
(0 -3.15313e-08 0)
(0 -3.16006e-08 0)
(0 -3.16976e-08 0)
(0 -3.18267e-08 0)
(0 -3.19917e-08 0)
(0 -3.21945e-08 0)
(0 -3.24354e-08 0)
(0 -3.27137e-08 0)
(0 -3.3029e-08 0)
(0 -3.33821e-08 0)
(0 -3.5093e-08 0)
(0 -3.50915e-08 0)
(0 -3.50884e-08 0)
(0 -3.50837e-08 0)
(0 -3.50775e-08 0)
(0 -3.50697e-08 0)
(0 -3.50604e-08 0)
(0 -3.50496e-08 0)
(0 -3.50372e-08 0)
(0 -3.50234e-08 0)
(0 -3.5008e-08 0)
(0 -3.49912e-08 0)
(0 -3.4973e-08 0)
(0 -3.49534e-08 0)
(0 -3.49325e-08 0)
(0 -3.49104e-08 0)
(0 -3.48871e-08 0)
(0 -3.48629e-08 0)
(0 -3.4838e-08 0)
(0 -3.48126e-08 0)
(0 -3.47871e-08 0)
(0 -3.4762e-08 0)
(0 -3.47379e-08 0)
(0 -3.47156e-08 0)
(0 -3.46961e-08 0)
(0 -3.46806e-08 0)
(0 -3.46709e-08 0)
(0 -3.46688e-08 0)
(0 -3.46767e-08 0)
(0 -3.46974e-08 0)
(0 -3.47343e-08 0)
(0 -3.47908e-08 0)
(0 -3.48709e-08 0)
(0 -3.49782e-08 0)
(0 -3.5116e-08 0)
(0 -3.52865e-08 0)
(0 -3.5491e-08 0)
(0 -3.57299e-08 0)
(0 -3.60033e-08 0)
(0 -3.63113e-08 0)
(0 -3.80152e-08 0)
(0 -3.80135e-08 0)
(0 -3.801e-08 0)
(0 -3.80048e-08 0)
(0 -3.79979e-08 0)
(0 -3.79893e-08 0)
(0 -3.7979e-08 0)
(0 -3.7967e-08 0)
(0 -3.79532e-08 0)
(0 -3.79379e-08 0)
(0 -3.79208e-08 0)
(0 -3.79022e-08 0)
(0 -3.78819e-08 0)
(0 -3.78601e-08 0)
(0 -3.78369e-08 0)
(0 -3.78123e-08 0)
(0 -3.77865e-08 0)
(0 -3.77595e-08 0)
(0 -3.77317e-08 0)
(0 -3.77033e-08 0)
(0 -3.76747e-08 0)
(0 -3.76463e-08 0)
(0 -3.76187e-08 0)
(0 -3.75927e-08 0)
(0 -3.75693e-08 0)
(0 -3.75495e-08 0)
(0 -3.7535e-08 0)
(0 -3.75272e-08 0)
(0 -3.75285e-08 0)
(0 -3.75411e-08 0)
(0 -3.75677e-08 0)
(0 -3.76113e-08 0)
(0 -3.7675e-08 0)
(0 -3.77618e-08 0)
(0 -3.78744e-08 0)
(0 -3.80148e-08 0)
(0 -3.81847e-08 0)
(0 -3.83848e-08 0)
(0 -3.86154e-08 0)
(0 -3.88766e-08 0)
(0 -4.05562e-08 0)
(0 -4.05543e-08 0)
(0 -4.05505e-08 0)
(0 -4.05449e-08 0)
(0 -4.05373e-08 0)
(0 -4.05279e-08 0)
(0 -4.05166e-08 0)
(0 -4.05035e-08 0)
(0 -4.04885e-08 0)
(0 -4.04717e-08 0)
(0 -4.04531e-08 0)
(0 -4.04327e-08 0)
(0 -4.04106e-08 0)
(0 -4.03867e-08 0)
(0 -4.03613e-08 0)
(0 -4.03344e-08 0)
(0 -4.03061e-08 0)
(0 -4.02765e-08 0)
(0 -4.0246e-08 0)
(0 -4.02147e-08 0)
(0 -4.0183e-08 0)
(0 -4.01513e-08 0)
(0 -4.01203e-08 0)
(0 -4.00906e-08 0)
(0 -4.00631e-08 0)
(0 -4.00388e-08 0)
(0 -4.0019e-08 0)
(0 -4.00054e-08 0)
(0 -3.99995e-08 0)
(0 -4.00035e-08 0)
(0 -4.00196e-08 0)
(0 -4.00502e-08 0)
(0 -4.00979e-08 0)
(0 -4.0165e-08 0)
(0 -4.02538e-08 0)
(0 -4.03661e-08 0)
(0 -4.05034e-08 0)
(0 -4.06665e-08 0)
(0 -4.08559e-08 0)
(0 -4.10715e-08 0)
(0 -4.2719e-08 0)
(0 -4.2717e-08 0)
(0 -4.27129e-08 0)
(0 -4.27068e-08 0)
(0 -4.26987e-08 0)
(0 -4.26885e-08 0)
(0 -4.26764e-08 0)
(0 -4.26622e-08 0)
(0 -4.2646e-08 0)
(0 -4.26279e-08 0)
(0 -4.26079e-08 0)
(0 -4.25859e-08 0)
(0 -4.2562e-08 0)
(0 -4.25363e-08 0)
(0 -4.25089e-08 0)
(0 -4.24798e-08 0)
(0 -4.24492e-08 0)
(0 -4.24173e-08 0)
(0 -4.23841e-08 0)
(0 -4.23501e-08 0)
(0 -4.23154e-08 0)
(0 -4.22806e-08 0)
(0 -4.22462e-08 0)
(0 -4.22128e-08 0)
(0 -4.21812e-08 0)
(0 -4.21523e-08 0)
(0 -4.21273e-08 0)
(0 -4.21075e-08 0)
(0 -4.20943e-08 0)
(0 -4.20896e-08 0)
(0 -4.20952e-08 0)
(0 -4.2113e-08 0)
(0 -4.21451e-08 0)
(0 -4.21934e-08 0)
(0 -4.22599e-08 0)
(0 -4.2346e-08 0)
(0 -4.2453e-08 0)
(0 -4.25816e-08 0)
(0 -4.27325e-08 0)
(0 -4.29055e-08 0)
(0 -4.45178e-08 0)
(0 -4.45156e-08 0)
(0 -4.45113e-08 0)
(0 -4.45048e-08 0)
(0 -4.44961e-08 0)
(0 -4.44853e-08 0)
(0 -4.44724e-08 0)
(0 -4.44573e-08 0)
(0 -4.44401e-08 0)
(0 -4.44208e-08 0)
(0 -4.43994e-08 0)
(0 -4.4376e-08 0)
(0 -4.43506e-08 0)
(0 -4.43232e-08 0)
(0 -4.4294e-08 0)
(0 -4.4263e-08 0)
(0 -4.42303e-08 0)
(0 -4.41961e-08 0)
(0 -4.41606e-08 0)
(0 -4.4124e-08 0)
(0 -4.40866e-08 0)
(0 -4.40488e-08 0)
(0 -4.40112e-08 0)
(0 -4.39742e-08 0)
(0 -4.39386e-08 0)
(0 -4.39052e-08 0)
(0 -4.38749e-08 0)
(0 -4.3849e-08 0)
(0 -4.38287e-08 0)
(0 -4.38154e-08 0)
(0 -4.38107e-08 0)
(0 -4.38161e-08 0)
(0 -4.38334e-08 0)
(0 -4.38642e-08 0)
(0 -4.39099e-08 0)
(0 -4.39718e-08 0)
(0 -4.4051e-08 0)
(0 -4.41481e-08 0)
(0 -4.42636e-08 0)
(0 -4.43976e-08 0)
(0 -4.59742e-08 0)
(0 -4.59719e-08 0)
(0 -4.59673e-08 0)
(0 -4.59605e-08 0)
(0 -4.59514e-08 0)
(0 -4.594e-08 0)
(0 -4.59264e-08 0)
(0 -4.59105e-08 0)
(0 -4.58924e-08 0)
(0 -4.58721e-08 0)
(0 -4.58495e-08 0)
(0 -4.58249e-08 0)
(0 -4.57981e-08 0)
(0 -4.57692e-08 0)
(0 -4.57384e-08 0)
(0 -4.57056e-08 0)
(0 -4.56711e-08 0)
(0 -4.56349e-08 0)
(0 -4.55972e-08 0)
(0 -4.55583e-08 0)
(0 -4.55184e-08 0)
(0 -4.54779e-08 0)
(0 -4.54373e-08 0)
(0 -4.53969e-08 0)
(0 -4.53575e-08 0)
(0 -4.53197e-08 0)
(0 -4.52845e-08 0)
(0 -4.52527e-08 0)
(0 -4.52255e-08 0)
(0 -4.5204e-08 0)
(0 -4.51895e-08 0)
(0 -4.51833e-08 0)
(0 -4.51868e-08 0)
(0 -4.52013e-08 0)
(0 -4.5228e-08 0)
(0 -4.52679e-08 0)
(0 -4.53219e-08 0)
(0 -4.53907e-08 0)
(0 -4.54744e-08 0)
(0 -4.55734e-08 0)
(0 -4.71147e-08 0)
(0 -4.71124e-08 0)
(0 -4.71076e-08 0)
(0 -4.71005e-08 0)
(0 -4.7091e-08 0)
(0 -4.70791e-08 0)
(0 -4.70649e-08 0)
(0 -4.70483e-08 0)
(0 -4.70294e-08 0)
(0 -4.70082e-08 0)
(0 -4.69847e-08 0)
(0 -4.69589e-08 0)
(0 -4.6931e-08 0)
(0 -4.69008e-08 0)
(0 -4.68686e-08 0)
(0 -4.68343e-08 0)
(0 -4.67982e-08 0)
(0 -4.67602e-08 0)
(0 -4.67207e-08 0)
(0 -4.66797e-08 0)
(0 -4.66376e-08 0)
(0 -4.65946e-08 0)
(0 -4.65512e-08 0)
(0 -4.65077e-08 0)
(0 -4.64648e-08 0)
(0 -4.6423e-08 0)
(0 -4.63831e-08 0)
(0 -4.63458e-08 0)
(0 -4.63121e-08 0)
(0 -4.6283e-08 0)
(0 -4.62595e-08 0)
(0 -4.62426e-08 0)
(0 -4.62336e-08 0)
(0 -4.62333e-08 0)
(0 -4.62429e-08 0)
(0 -4.62631e-08 0)
(0 -4.62947e-08 0)
(0 -4.63381e-08 0)
(0 -4.63937e-08 0)
(0 -4.64617e-08 0)
(0 -4.79688e-08 0)
(0 -4.79664e-08 0)
(0 -4.79614e-08 0)
(0 -4.79541e-08 0)
(0 -4.79442e-08 0)
(0 -4.7932e-08 0)
(0 -4.79172e-08 0)
(0 -4.79001e-08 0)
(0 -4.78805e-08 0)
(0 -4.78586e-08 0)
(0 -4.78343e-08 0)
(0 -4.78076e-08 0)
(0 -4.77787e-08 0)
(0 -4.77475e-08 0)
(0 -4.7714e-08 0)
(0 -4.76785e-08 0)
(0 -4.7641e-08 0)
(0 -4.76016e-08 0)
(0 -4.75604e-08 0)
(0 -4.75176e-08 0)
(0 -4.74736e-08 0)
(0 -4.74284e-08 0)
(0 -4.73826e-08 0)
(0 -4.73364e-08 0)
(0 -4.72903e-08 0)
(0 -4.72448e-08 0)
(0 -4.72006e-08 0)
(0 -4.71584e-08 0)
(0 -4.71188e-08 0)
(0 -4.70828e-08 0)
(0 -4.70511e-08 0)
(0 -4.70246e-08 0)
(0 -4.70043e-08 0)
(0 -4.69909e-08 0)
(0 -4.69853e-08 0)
(0 -4.69881e-08 0)
(0 -4.7e-08 0)
(0 -4.70213e-08 0)
(0 -4.70523e-08 0)
(0 -4.70931e-08 0)
(0 -4.85672e-08 0)
(0 -4.85647e-08 0)
(0 -4.85596e-08 0)
(0 -4.85521e-08 0)
(0 -4.8542e-08 0)
(0 -4.85294e-08 0)
(0 -4.85142e-08 0)
(0 -4.84966e-08 0)
(0 -4.84766e-08 0)
(0 -4.8454e-08 0)
(0 -4.84291e-08 0)
(0 -4.84017e-08 0)
(0 -4.83719e-08 0)
(0 -4.83398e-08 0)
(0 -4.83055e-08 0)
(0 -4.82689e-08 0)
(0 -4.82303e-08 0)
(0 -4.81896e-08 0)
(0 -4.81471e-08 0)
(0 -4.81029e-08 0)
(0 -4.80571e-08 0)
(0 -4.80101e-08 0)
(0 -4.79622e-08 0)
(0 -4.79136e-08 0)
(0 -4.78647e-08 0)
(0 -4.78161e-08 0)
(0 -4.77682e-08 0)
(0 -4.77215e-08 0)
(0 -4.76768e-08 0)
(0 -4.76346e-08 0)
(0 -4.75956e-08 0)
(0 -4.75607e-08 0)
(0 -4.75305e-08 0)
(0 -4.75056e-08 0)
(0 -4.74868e-08 0)
(0 -4.74745e-08 0)
(0 -4.74693e-08 0)
(0 -4.74715e-08 0)
(0 -4.74814e-08 0)
(0 -4.74989e-08 0)
(0 -4.89409e-08 0)
(0 -4.89384e-08 0)
(0 -4.89332e-08 0)
(0 -4.89255e-08 0)
(0 -4.89152e-08 0)
(0 -4.89023e-08 0)
(0 -4.88869e-08 0)
(0 -4.8869e-08 0)
(0 -4.88485e-08 0)
(0 -4.88255e-08 0)
(0 -4.88e-08 0)
(0 -4.87721e-08 0)
(0 -4.87417e-08 0)
(0 -4.8709e-08 0)
(0 -4.86739e-08 0)
(0 -4.86365e-08 0)
(0 -4.8597e-08 0)
(0 -4.85554e-08 0)
(0 -4.85118e-08 0)
(0 -4.84664e-08 0)
(0 -4.84193e-08 0)
(0 -4.83708e-08 0)
(0 -4.83211e-08 0)
(0 -4.82705e-08 0)
(0 -4.82193e-08 0)
(0 -4.81679e-08 0)
(0 -4.81168e-08 0)
(0 -4.80664e-08 0)
(0 -4.80171e-08 0)
(0 -4.79697e-08 0)
(0 -4.79245e-08 0)
(0 -4.78823e-08 0)
(0 -4.78435e-08 0)
(0 -4.78088e-08 0)
(0 -4.77787e-08 0)
(0 -4.77535e-08 0)
(0 -4.77338e-08 0)
(0 -4.77198e-08 0)
(0 -4.77117e-08 0)
(0 -4.77095e-08 0)
(0 -4.91205e-08 0)
(0 -4.91179e-08 0)
(0 -4.91126e-08 0)
(0 -4.91048e-08 0)
(0 -4.90944e-08 0)
(0 -4.90813e-08 0)
(0 -4.90657e-08 0)
(0 -4.90475e-08 0)
(0 -4.90267e-08 0)
(0 -4.90034e-08 0)
(0 -4.89776e-08 0)
(0 -4.89493e-08 0)
(0 -4.89185e-08 0)
(0 -4.88852e-08 0)
(0 -4.88496e-08 0)
(0 -4.88117e-08 0)
(0 -4.87715e-08 0)
(0 -4.87292e-08 0)
(0 -4.86848e-08 0)
(0 -4.86385e-08 0)
(0 -4.85904e-08 0)
(0 -4.85407e-08 0)
(0 -4.84896e-08 0)
(0 -4.84374e-08 0)
(0 -4.83843e-08 0)
(0 -4.83307e-08 0)
(0 -4.82769e-08 0)
(0 -4.82233e-08 0)
(0 -4.81704e-08 0)
(0 -4.81185e-08 0)
(0 -4.80681e-08 0)
(0 -4.80197e-08 0)
(0 -4.79738e-08 0)
(0 -4.79309e-08 0)
(0 -4.78912e-08 0)
(0 -4.78553e-08 0)
(0 -4.78235e-08 0)
(0 -4.77959e-08 0)
(0 -4.77727e-08 0)
(0 -4.77542e-08 0)
(0 -4.76603e-08 0)
(0 -4.74532e-08 0)
(0 -4.71558e-08 0)
(0 -4.67889e-08 0)
(0 -4.63704e-08 0)
(0 -4.59161e-08 0)
(0 -4.54395e-08 0)
(0 -4.4952e-08 0)
(0 -4.44629e-08 0)
(0 -4.39801e-08 0)
(0 -4.35096e-08 0)
(0 -4.30564e-08 0)
(0 -4.26241e-08 0)
(0 -4.22155e-08 0)
(0 -4.18325e-08 0)
(0 -4.14766e-08 0)
(0 -4.11486e-08 0)
(0 -4.08488e-08 0)
(0 -4.05775e-08 0)
(0 -4.03346e-08 0)
(0 -4.01199e-08 0)
(0 -3.9933e-08 0)
(0 -3.97738e-08 0)
(0 -3.96417e-08 0)
(0 -3.95364e-08 0)
(0 -3.94578e-08 0)
(0 -3.94055e-08 0)
(0 -3.93794e-08 0)
(0 -4.76923e-08 0)
(0 -4.7496e-08 0)
(0 -4.72072e-08 0)
(0 -4.68467e-08 0)
(0 -4.64329e-08 0)
(0 -4.59819e-08 0)
(0 -4.55074e-08 0)
(0 -4.5021e-08 0)
(0 -4.45323e-08 0)
(0 -4.40492e-08 0)
(0 -4.3578e-08 0)
(0 -4.31237e-08 0)
(0 -4.26901e-08 0)
(0 -4.22801e-08 0)
(0 -4.18956e-08 0)
(0 -4.15382e-08 0)
(0 -4.12087e-08 0)
(0 -4.09075e-08 0)
(0 -4.06349e-08 0)
(0 -4.03908e-08 0)
(0 -4.0175e-08 0)
(0 -3.99872e-08 0)
(0 -3.98271e-08 0)
(0 -3.96943e-08 0)
(0 -3.95886e-08 0)
(0 -3.95095e-08 0)
(0 -3.94569e-08 0)
(0 -3.94307e-08 0)
(0 -4.77277e-08 0)
(0 -4.75413e-08 0)
(0 -4.72602e-08 0)
(0 -4.69056e-08 0)
(0 -4.64961e-08 0)
(0 -4.6048e-08 0)
(0 -4.55754e-08 0)
(0 -4.50898e-08 0)
(0 -4.46013e-08 0)
(0 -4.41178e-08 0)
(0 -4.36459e-08 0)
(0 -4.31905e-08 0)
(0 -4.27556e-08 0)
(0 -4.23442e-08 0)
(0 -4.19583e-08 0)
(0 -4.15994e-08 0)
(0 -4.12684e-08 0)
(0 -4.09659e-08 0)
(0 -4.0692e-08 0)
(0 -4.04467e-08 0)
(0 -4.02299e-08 0)
(0 -4.00412e-08 0)
(0 -3.98802e-08 0)
(0 -3.97468e-08 0)
(0 -3.96405e-08 0)
(0 -3.9561e-08 0)
(0 -3.95082e-08 0)
(0 -3.94818e-08 0)
(0 -4.77665e-08 0)
(0 -4.7589e-08 0)
(0 -4.73148e-08 0)
(0 -4.69655e-08 0)
(0 -4.65598e-08 0)
(0 -4.61143e-08 0)
(0 -4.56432e-08 0)
(0 -4.51584e-08 0)
(0 -4.467e-08 0)
(0 -4.4186e-08 0)
(0 -4.37132e-08 0)
(0 -4.32567e-08 0)
(0 -4.28206e-08 0)
(0 -4.24077e-08 0)
(0 -4.20204e-08 0)
(0 -4.16601e-08 0)
(0 -4.13277e-08 0)
(0 -4.10239e-08 0)
(0 -4.07487e-08 0)
(0 -4.05023e-08 0)
(0 -4.02844e-08 0)
(0 -4.00948e-08 0)
(0 -3.99331e-08 0)
(0 -3.9799e-08 0)
(0 -3.96921e-08 0)
(0 -3.96123e-08 0)
(0 -3.95592e-08 0)
(0 -3.95327e-08 0)
(0 -4.78083e-08 0)
(0 -4.76388e-08 0)
(0 -4.73709e-08 0)
(0 -4.70262e-08 0)
(0 -4.66239e-08 0)
(0 -4.61807e-08 0)
(0 -4.57108e-08 0)
(0 -4.52266e-08 0)
(0 -4.47381e-08 0)
(0 -4.42537e-08 0)
(0 -4.378e-08 0)
(0 -4.33224e-08 0)
(0 -4.28849e-08 0)
(0 -4.24707e-08 0)
(0 -4.20819e-08 0)
(0 -4.17202e-08 0)
(0 -4.13864e-08 0)
(0 -4.10813e-08 0)
(0 -4.08049e-08 0)
(0 -4.05573e-08 0)
(0 -4.03384e-08 0)
(0 -4.01479e-08 0)
(0 -3.99855e-08 0)
(0 -3.98507e-08 0)
(0 -3.97434e-08 0)
(0 -3.96632e-08 0)
(0 -3.96098e-08 0)
(0 -3.95832e-08 0)
(0 -4.7853e-08 0)
(0 -4.76906e-08 0)
(0 -4.74282e-08 0)
(0 -4.70877e-08 0)
(0 -4.66883e-08 0)
(0 -4.62469e-08 0)
(0 -4.57782e-08 0)
(0 -4.52943e-08 0)
(0 -4.48056e-08 0)
(0 -4.43206e-08 0)
(0 -4.3846e-08 0)
(0 -4.33872e-08 0)
(0 -4.29485e-08 0)
(0 -4.25329e-08 0)
(0 -4.21427e-08 0)
(0 -4.17796e-08 0)
(0 -4.14445e-08 0)
(0 -4.11381e-08 0)
(0 -4.08605e-08 0)
(0 -4.06119e-08 0)
(0 -4.0392e-08 0)
(0 -4.02006e-08 0)
(0 -4.00374e-08 0)
(0 -3.99021e-08 0)
(0 -3.97942e-08 0)
(0 -3.97136e-08 0)
(0 -3.966e-08 0)
(0 -3.96333e-08 0)
(0 -4.79004e-08 0)
(0 -4.77442e-08 0)
(0 -4.74866e-08 0)
(0 -4.71497e-08 0)
(0 -4.67528e-08 0)
(0 -4.6313e-08 0)
(0 -4.58451e-08 0)
(0 -4.53614e-08 0)
(0 -4.48725e-08 0)
(0 -4.43867e-08 0)
(0 -4.39112e-08 0)
(0 -4.34513e-08 0)
(0 -4.30112e-08 0)
(0 -4.25943e-08 0)
(0 -4.22028e-08 0)
(0 -4.18383e-08 0)
(0 -4.15019e-08 0)
(0 -4.11942e-08 0)
(0 -4.09154e-08 0)
(0 -4.06658e-08 0)
(0 -4.04449e-08 0)
(0 -4.02527e-08 0)
(0 -4.00888e-08 0)
(0 -3.99528e-08 0)
(0 -3.98445e-08 0)
(0 -3.97636e-08 0)
(0 -3.97097e-08 0)
(0 -3.96828e-08 0)
(0 -4.79502e-08 0)
(0 -4.77994e-08 0)
(0 -4.75459e-08 0)
(0 -4.7212e-08 0)
(0 -4.68172e-08 0)
(0 -4.63788e-08 0)
(0 -4.59115e-08 0)
(0 -4.54278e-08 0)
(0 -4.49385e-08 0)
(0 -4.4452e-08 0)
(0 -4.39755e-08 0)
(0 -4.35144e-08 0)
(0 -4.30731e-08 0)
(0 -4.26548e-08 0)
(0 -4.22619e-08 0)
(0 -4.18961e-08 0)
(0 -4.15584e-08 0)
(0 -4.12495e-08 0)
(0 -4.09697e-08 0)
(0 -4.07189e-08 0)
(0 -4.04972e-08 0)
(0 -4.03042e-08 0)
(0 -4.01395e-08 0)
(0 -4.0003e-08 0)
(0 -3.98942e-08 0)
(0 -3.98129e-08 0)
(0 -3.97588e-08 0)
(0 -3.97319e-08 0)
(0 -4.80019e-08 0)
(0 -4.78558e-08 0)
(0 -4.76059e-08 0)
(0 -4.72746e-08 0)
(0 -4.68815e-08 0)
(0 -4.64441e-08 0)
(0 -4.59771e-08 0)
(0 -4.54934e-08 0)
(0 -4.50036e-08 0)
(0 -4.45163e-08 0)
(0 -4.40387e-08 0)
(0 -4.35765e-08 0)
(0 -4.31339e-08 0)
(0 -4.27143e-08 0)
(0 -4.23201e-08 0)
(0 -4.1953e-08 0)
(0 -4.16141e-08 0)
(0 -4.1304e-08 0)
(0 -4.1023e-08 0)
(0 -4.07713e-08 0)
(0 -4.05487e-08 0)
(0 -4.03549e-08 0)
(0 -4.01896e-08 0)
(0 -4.00525e-08 0)
(0 -3.99433e-08 0)
(0 -3.98616e-08 0)
(0 -3.98073e-08 0)
(0 -3.97802e-08 0)
(0 -4.80553e-08 0)
(0 -4.79131e-08 0)
(0 -4.76663e-08 0)
(0 -4.73371e-08 0)
(0 -4.69454e-08 0)
(0 -4.65087e-08 0)
(0 -4.6042e-08 0)
(0 -4.55581e-08 0)
(0 -4.50677e-08 0)
(0 -4.45795e-08 0)
(0 -4.41009e-08 0)
(0 -4.36375e-08 0)
(0 -4.31937e-08 0)
(0 -4.27728e-08 0)
(0 -4.23773e-08 0)
(0 -4.20089e-08 0)
(0 -4.16687e-08 0)
(0 -4.13575e-08 0)
(0 -4.10756e-08 0)
(0 -4.08229e-08 0)
(0 -4.05994e-08 0)
(0 -4.04048e-08 0)
(0 -4.02389e-08 0)
(0 -4.01012e-08 0)
(0 -3.99916e-08 0)
(0 -3.99096e-08 0)
(0 -3.98551e-08 0)
(0 -3.98279e-08 0)
(0 -4.81099e-08 0)
(0 -4.79711e-08 0)
(0 -4.77268e-08 0)
(0 -4.73993e-08 0)
(0 -4.70088e-08 0)
(0 -4.65726e-08 0)
(0 -4.6106e-08 0)
(0 -4.56217e-08 0)
(0 -4.51306e-08 0)
(0 -4.46416e-08 0)
(0 -4.41619e-08 0)
(0 -4.36973e-08 0)
(0 -4.32523e-08 0)
(0 -4.28301e-08 0)
(0 -4.24333e-08 0)
(0 -4.20637e-08 0)
(0 -4.17224e-08 0)
(0 -4.14101e-08 0)
(0 -4.11271e-08 0)
(0 -4.08735e-08 0)
(0 -4.06492e-08 0)
(0 -4.04539e-08 0)
(0 -4.02873e-08 0)
(0 -4.01491e-08 0)
(0 -4.00391e-08 0)
(0 -3.99568e-08 0)
(0 -3.9902e-08 0)
(0 -3.98747e-08 0)
(0 -4.81654e-08 0)
(0 -4.80294e-08 0)
(0 -4.77871e-08 0)
(0 -4.74611e-08 0)
(0 -4.70714e-08 0)
(0 -4.66356e-08 0)
(0 -4.61688e-08 0)
(0 -4.56841e-08 0)
(0 -4.51923e-08 0)
(0 -4.47024e-08 0)
(0 -4.42217e-08 0)
(0 -4.37559e-08 0)
(0 -4.33096e-08 0)
(0 -4.28862e-08 0)
(0 -4.24882e-08 0)
(0 -4.21174e-08 0)
(0 -4.1775e-08 0)
(0 -4.14616e-08 0)
(0 -4.11776e-08 0)
(0 -4.09231e-08 0)
(0 -4.0698e-08 0)
(0 -4.0502e-08 0)
(0 -4.03348e-08 0)
(0 -4.01961e-08 0)
(0 -4.00857e-08 0)
(0 -4.00031e-08 0)
(0 -3.99481e-08 0)
(0 -3.99207e-08 0)
(0 -4.82214e-08 0)
(0 -4.80877e-08 0)
(0 -4.78472e-08 0)
(0 -4.75223e-08 0)
(0 -4.71332e-08 0)
(0 -4.66975e-08 0)
(0 -4.62305e-08 0)
(0 -4.57453e-08 0)
(0 -4.52527e-08 0)
(0 -4.47619e-08 0)
(0 -4.42801e-08 0)
(0 -4.38131e-08 0)
(0 -4.33656e-08 0)
(0 -4.2941e-08 0)
(0 -4.25419e-08 0)
(0 -4.21699e-08 0)
(0 -4.18264e-08 0)
(0 -4.1512e-08 0)
(0 -4.1227e-08 0)
(0 -4.09717e-08 0)
(0 -4.07458e-08 0)
(0 -4.05491e-08 0)
(0 -4.03813e-08 0)
(0 -4.02422e-08 0)
(0 -4.01313e-08 0)
(0 -4.00484e-08 0)
(0 -3.99933e-08 0)
(0 -3.99658e-08 0)
(0 -4.82776e-08 0)
(0 -4.81458e-08 0)
(0 -4.79066e-08 0)
(0 -4.75825e-08 0)
(0 -4.71938e-08 0)
(0 -4.67581e-08 0)
(0 -4.62909e-08 0)
(0 -4.5805e-08 0)
(0 -4.53117e-08 0)
(0 -4.48199e-08 0)
(0 -4.4337e-08 0)
(0 -4.3869e-08 0)
(0 -4.34203e-08 0)
(0 -4.29945e-08 0)
(0 -4.25942e-08 0)
(0 -4.22211e-08 0)
(0 -4.18765e-08 0)
(0 -4.15611e-08 0)
(0 -4.12753e-08 0)
(0 -4.10191e-08 0)
(0 -4.07924e-08 0)
(0 -4.05951e-08 0)
(0 -4.04268e-08 0)
(0 -4.02872e-08 0)
(0 -4.01759e-08 0)
(0 -4.00928e-08 0)
(0 -4.00375e-08 0)
(0 -4.00099e-08 0)
(0 -4.83335e-08 0)
(0 -4.82033e-08 0)
(0 -4.79651e-08 0)
(0 -4.76417e-08 0)
(0 -4.72532e-08 0)
(0 -4.68174e-08 0)
(0 -4.63498e-08 0)
(0 -4.58633e-08 0)
(0 -4.53691e-08 0)
(0 -4.48764e-08 0)
(0 -4.43924e-08 0)
(0 -4.39233e-08 0)
(0 -4.34735e-08 0)
(0 -4.30466e-08 0)
(0 -4.26451e-08 0)
(0 -4.2271e-08 0)
(0 -4.19254e-08 0)
(0 -4.1609e-08 0)
(0 -4.13223e-08 0)
(0 -4.10653e-08 0)
(0 -4.08379e-08 0)
(0 -4.064e-08 0)
(0 -4.04712e-08 0)
(0 -4.03311e-08 0)
(0 -4.02195e-08 0)
(0 -4.01361e-08 0)
(0 -4.00806e-08 0)
(0 -4.00529e-08 0)
(0 -4.83888e-08 0)
(0 -4.82599e-08 0)
(0 -4.80226e-08 0)
(0 -4.76996e-08 0)
(0 -4.73113e-08 0)
(0 -4.68753e-08 0)
(0 -4.64071e-08 0)
(0 -4.592e-08 0)
(0 -4.5425e-08 0)
(0 -4.49313e-08 0)
(0 -4.44463e-08 0)
(0 -4.3976e-08 0)
(0 -4.35251e-08 0)
(0 -4.30971e-08 0)
(0 -4.26946e-08 0)
(0 -4.23194e-08 0)
(0 -4.19728e-08 0)
(0 -4.16556e-08 0)
(0 -4.1368e-08 0)
(0 -4.11103e-08 0)
(0 -4.08822e-08 0)
(0 -4.06837e-08 0)
(0 -4.05143e-08 0)
(0 -4.03739e-08 0)
(0 -4.02619e-08 0)
(0 -4.01782e-08 0)
(0 -4.01226e-08 0)
(0 -4.00948e-08 0)
(0 -4.84433e-08 0)
(0 -4.83155e-08 0)
(0 -4.80788e-08 0)
(0 -4.77561e-08 0)
(0 -4.73677e-08 0)
(0 -4.69315e-08 0)
(0 -4.64628e-08 0)
(0 -4.5975e-08 0)
(0 -4.54791e-08 0)
(0 -4.49845e-08 0)
(0 -4.44985e-08 0)
(0 -4.40272e-08 0)
(0 -4.35752e-08 0)
(0 -4.31461e-08 0)
(0 -4.27426e-08 0)
(0 -4.23664e-08 0)
(0 -4.20189e-08 0)
(0 -4.17007e-08 0)
(0 -4.14124e-08 0)
(0 -4.11539e-08 0)
(0 -4.09252e-08 0)
(0 -4.07261e-08 0)
(0 -4.05563e-08 0)
(0 -4.04154e-08 0)
(0 -4.03031e-08 0)
(0 -4.02192e-08 0)
(0 -4.01634e-08 0)
(0 -4.01356e-08 0)
(0 -4.84968e-08 0)
(0 -4.83697e-08 0)
(0 -4.81336e-08 0)
(0 -4.78111e-08 0)
(0 -4.74226e-08 0)
(0 -4.69859e-08 0)
(0 -4.65167e-08 0)
(0 -4.60282e-08 0)
(0 -4.55315e-08 0)
(0 -4.50359e-08 0)
(0 -4.45489e-08 0)
(0 -4.40766e-08 0)
(0 -4.36236e-08 0)
(0 -4.31935e-08 0)
(0 -4.2789e-08 0)
(0 -4.24119e-08 0)
(0 -4.20634e-08 0)
(0 -4.17445e-08 0)
(0 -4.14554e-08 0)
(0 -4.11962e-08 0)
(0 -4.09669e-08 0)
(0 -4.07672e-08 0)
(0 -4.05969e-08 0)
(0 -4.04557e-08 0)
(0 -4.03431e-08 0)
(0 -4.0259e-08 0)
(0 -4.0203e-08 0)
(0 -4.01751e-08 0)
(0 -4.85488e-08 0)
(0 -4.84225e-08 0)
(0 -4.81867e-08 0)
(0 -4.78643e-08 0)
(0 -4.74756e-08 0)
(0 -4.70386e-08 0)
(0 -4.65688e-08 0)
(0 -4.60795e-08 0)
(0 -4.5582e-08 0)
(0 -4.50855e-08 0)
(0 -4.45976e-08 0)
(0 -4.41243e-08 0)
(0 -4.36703e-08 0)
(0 -4.32392e-08 0)
(0 -4.28337e-08 0)
(0 -4.24557e-08 0)
(0 -4.21065e-08 0)
(0 -4.17867e-08 0)
(0 -4.14969e-08 0)
(0 -4.1237e-08 0)
(0 -4.10072e-08 0)
(0 -4.0807e-08 0)
(0 -4.06362e-08 0)
(0 -4.04946e-08 0)
(0 -4.03817e-08 0)
(0 -4.02974e-08 0)
(0 -4.02413e-08 0)
(0 -4.02133e-08 0)
(0 -4.85994e-08 0)
(0 -4.84736e-08 0)
(0 -4.8238e-08 0)
(0 -4.79156e-08 0)
(0 -4.75267e-08 0)
(0 -4.70893e-08 0)
(0 -4.66189e-08 0)
(0 -4.6129e-08 0)
(0 -4.56306e-08 0)
(0 -4.51333e-08 0)
(0 -4.46444e-08 0)
(0 -4.41702e-08 0)
(0 -4.37152e-08 0)
(0 -4.32832e-08 0)
(0 -4.28768e-08 0)
(0 -4.2498e-08 0)
(0 -4.21479e-08 0)
(0 -4.18274e-08 0)
(0 -4.15369e-08 0)
(0 -4.12764e-08 0)
(0 -4.1046e-08 0)
(0 -4.08453e-08 0)
(0 -4.06741e-08 0)
(0 -4.05322e-08 0)
(0 -4.0419e-08 0)
(0 -4.03344e-08 0)
(0 -4.02782e-08 0)
(0 -4.02501e-08 0)
(0 -4.86482e-08 0)
(0 -4.85228e-08 0)
(0 -4.82875e-08 0)
(0 -4.7965e-08 0)
(0 -4.75759e-08 0)
(0 -4.7138e-08 0)
(0 -4.6667e-08 0)
(0 -4.61764e-08 0)
(0 -4.56773e-08 0)
(0 -4.51791e-08 0)
(0 -4.46893e-08 0)
(0 -4.42142e-08 0)
(0 -4.37583e-08 0)
(0 -4.33255e-08 0)
(0 -4.29182e-08 0)
(0 -4.25385e-08 0)
(0 -4.21877e-08 0)
(0 -4.18665e-08 0)
(0 -4.15753e-08 0)
(0 -4.13142e-08 0)
(0 -4.10833e-08 0)
(0 -4.08821e-08 0)
(0 -4.07106e-08 0)
(0 -4.05683e-08 0)
(0 -4.04549e-08 0)
(0 -4.03701e-08 0)
(0 -4.03137e-08 0)
(0 -4.02856e-08 0)
(0 -4.86951e-08 0)
(0 -4.85701e-08 0)
(0 -4.83349e-08 0)
(0 -4.80124e-08 0)
(0 -4.76229e-08 0)
(0 -4.71846e-08 0)
(0 -4.67131e-08 0)
(0 -4.62218e-08 0)
(0 -4.57219e-08 0)
(0 -4.52229e-08 0)
(0 -4.47323e-08 0)
(0 -4.42563e-08 0)
(0 -4.37996e-08 0)
(0 -4.33659e-08 0)
(0 -4.29578e-08 0)
(0 -4.25774e-08 0)
(0 -4.22258e-08 0)
(0 -4.19039e-08 0)
(0 -4.16121e-08 0)
(0 -4.13505e-08 0)
(0 -4.1119e-08 0)
(0 -4.09175e-08 0)
(0 -4.07455e-08 0)
(0 -4.06029e-08 0)
(0 -4.04892e-08 0)
(0 -4.04043e-08 0)
(0 -4.03478e-08 0)
(0 -4.03196e-08 0)
(0 -4.87401e-08 0)
(0 -4.86154e-08 0)
(0 -4.83802e-08 0)
(0 -4.80576e-08 0)
(0 -4.76678e-08 0)
(0 -4.72291e-08 0)
(0 -4.6757e-08 0)
(0 -4.6265e-08 0)
(0 -4.57644e-08 0)
(0 -4.52646e-08 0)
(0 -4.47732e-08 0)
(0 -4.42964e-08 0)
(0 -4.38389e-08 0)
(0 -4.34044e-08 0)
(0 -4.29956e-08 0)
(0 -4.26144e-08 0)
(0 -4.22621e-08 0)
(0 -4.19396e-08 0)
(0 -4.16472e-08 0)
(0 -4.13851e-08 0)
(0 -4.11532e-08 0)
(0 -4.09512e-08 0)
(0 -4.07789e-08 0)
(0 -4.0636e-08 0)
(0 -4.05221e-08 0)
(0 -4.0437e-08 0)
(0 -4.03804e-08 0)
(0 -4.03521e-08 0)
(0 -4.87829e-08 0)
(0 -4.86584e-08 0)
(0 -4.84233e-08 0)
(0 -4.81005e-08 0)
(0 -4.77105e-08 0)
(0 -4.72713e-08 0)
(0 -4.67987e-08 0)
(0 -4.63061e-08 0)
(0 -4.58048e-08 0)
(0 -4.53043e-08 0)
(0 -4.48121e-08 0)
(0 -4.43345e-08 0)
(0 -4.38763e-08 0)
(0 -4.3441e-08 0)
(0 -4.30315e-08 0)
(0 -4.26496e-08 0)
(0 -4.22967e-08 0)
(0 -4.19736e-08 0)
(0 -4.16807e-08 0)
(0 -4.1418e-08 0)
(0 -4.11857e-08 0)
(0 -4.09833e-08 0)
(0 -4.08107e-08 0)
(0 -4.06675e-08 0)
(0 -4.05534e-08 0)
(0 -4.04681e-08 0)
(0 -4.04114e-08 0)
(0 -4.03831e-08 0)
(0 -4.88235e-08 0)
(0 -4.86992e-08 0)
(0 -4.84642e-08 0)
(0 -4.81412e-08 0)
(0 -4.77509e-08 0)
(0 -4.73113e-08 0)
(0 -4.68382e-08 0)
(0 -4.6345e-08 0)
(0 -4.5843e-08 0)
(0 -4.53418e-08 0)
(0 -4.48489e-08 0)
(0 -4.43706e-08 0)
(0 -4.39116e-08 0)
(0 -4.34757e-08 0)
(0 -4.30655e-08 0)
(0 -4.2683e-08 0)
(0 -4.23295e-08 0)
(0 -4.20058e-08 0)
(0 -4.17123e-08 0)
(0 -4.14493e-08 0)
(0 -4.12165e-08 0)
(0 -4.10138e-08 0)
(0 -4.08408e-08 0)
(0 -4.06974e-08 0)
(0 -4.05831e-08 0)
(0 -4.04976e-08 0)
(0 -4.04408e-08 0)
(0 -4.04124e-08 0)
(0 -4.88618e-08 0)
(0 -4.87377e-08 0)
(0 -4.85026e-08 0)
(0 -4.81795e-08 0)
(0 -4.77889e-08 0)
(0 -4.73489e-08 0)
(0 -4.68753e-08 0)
(0 -4.63816e-08 0)
(0 -4.5879e-08 0)
(0 -4.53771e-08 0)
(0 -4.48836e-08 0)
(0 -4.44046e-08 0)
(0 -4.3945e-08 0)
(0 -4.35084e-08 0)
(0 -4.30975e-08 0)
(0 -4.27144e-08 0)
(0 -4.23604e-08 0)
(0 -4.20362e-08 0)
(0 -4.17422e-08 0)
(0 -4.14787e-08 0)
(0 -4.12456e-08 0)
(0 -4.10425e-08 0)
(0 -4.08693e-08 0)
(0 -4.07256e-08 0)
(0 -4.06111e-08 0)
(0 -4.05255e-08 0)
(0 -4.04686e-08 0)
(0 -4.04402e-08 0)
(0 -4.88977e-08 0)
(0 -4.87738e-08 0)
(0 -4.85387e-08 0)
(0 -4.82155e-08 0)
(0 -4.78246e-08 0)
(0 -4.73842e-08 0)
(0 -4.69102e-08 0)
(0 -4.64159e-08 0)
(0 -4.59128e-08 0)
(0 -4.54103e-08 0)
(0 -4.49161e-08 0)
(0 -4.44365e-08 0)
(0 -4.39762e-08 0)
(0 -4.3539e-08 0)
(0 -4.31276e-08 0)
(0 -4.2744e-08 0)
(0 -4.23894e-08 0)
(0 -4.20647e-08 0)
(0 -4.17703e-08 0)
(0 -4.15064e-08 0)
(0 -4.12729e-08 0)
(0 -4.10695e-08 0)
(0 -4.0896e-08 0)
(0 -4.07521e-08 0)
(0 -4.06375e-08 0)
(0 -4.05517e-08 0)
(0 -4.04947e-08 0)
(0 -4.04663e-08 0)
(0 -4.89313e-08 0)
(0 -4.88075e-08 0)
(0 -4.85724e-08 0)
(0 -4.8249e-08 0)
(0 -4.78579e-08 0)
(0 -4.74172e-08 0)
(0 -4.69427e-08 0)
(0 -4.64479e-08 0)
(0 -4.59442e-08 0)
(0 -4.54412e-08 0)
(0 -4.49465e-08 0)
(0 -4.44663e-08 0)
(0 -4.40054e-08 0)
(0 -4.35676e-08 0)
(0 -4.31557e-08 0)
(0 -4.27715e-08 0)
(0 -4.24164e-08 0)
(0 -4.20913e-08 0)
(0 -4.17965e-08 0)
(0 -4.15323e-08 0)
(0 -4.12984e-08 0)
(0 -4.10948e-08 0)
(0 -4.0921e-08 0)
(0 -4.07769e-08 0)
(0 -4.06621e-08 0)
(0 -4.05762e-08 0)
(0 -4.05191e-08 0)
(0 -4.04906e-08 0)
(0 -4.89623e-08 0)
(0 -4.88387e-08 0)
(0 -4.86036e-08 0)
(0 -4.828e-08 0)
(0 -4.78887e-08 0)
(0 -4.74476e-08 0)
(0 -4.69727e-08 0)
(0 -4.64775e-08 0)
(0 -4.59734e-08 0)
(0 -4.54698e-08 0)
(0 -4.49746e-08 0)
(0 -4.44938e-08 0)
(0 -4.40324e-08 0)
(0 -4.35942e-08 0)
(0 -4.31817e-08 0)
(0 -4.27971e-08 0)
(0 -4.24416e-08 0)
(0 -4.2116e-08 0)
(0 -4.18209e-08 0)
(0 -4.15562e-08 0)
(0 -4.13221e-08 0)
(0 -4.11182e-08 0)
(0 -4.09442e-08 0)
(0 -4.07999e-08 0)
(0 -4.06849e-08 0)
(0 -4.0599e-08 0)
(0 -4.05418e-08 0)
(0 -4.05133e-08 0)
(0 -4.89909e-08 0)
(0 -4.88674e-08 0)
(0 -4.86323e-08 0)
(0 -4.83086e-08 0)
(0 -4.7917e-08 0)
(0 -4.74757e-08 0)
(0 -4.70004e-08 0)
(0 -4.65048e-08 0)
(0 -4.60002e-08 0)
(0 -4.54961e-08 0)
(0 -4.50004e-08 0)
(0 -4.45192e-08 0)
(0 -4.40573e-08 0)
(0 -4.36186e-08 0)
(0 -4.32057e-08 0)
(0 -4.28206e-08 0)
(0 -4.24647e-08 0)
(0 -4.21388e-08 0)
(0 -4.18433e-08 0)
(0 -4.15783e-08 0)
(0 -4.13439e-08 0)
(0 -4.11398e-08 0)
(0 -4.09656e-08 0)
(0 -4.08211e-08 0)
(0 -4.0706e-08 0)
(0 -4.06199e-08 0)
(0 -4.05627e-08 0)
(0 -4.05341e-08 0)
(0 -4.9017e-08 0)
(0 -4.88935e-08 0)
(0 -4.86584e-08 0)
(0 -4.83346e-08 0)
(0 -4.79428e-08 0)
(0 -4.75012e-08 0)
(0 -4.70256e-08 0)
(0 -4.65296e-08 0)
(0 -4.60246e-08 0)
(0 -4.55202e-08 0)
(0 -4.5024e-08 0)
(0 -4.45423e-08 0)
(0 -4.408e-08 0)
(0 -4.36408e-08 0)
(0 -4.32275e-08 0)
(0 -4.28421e-08 0)
(0 -4.24858e-08 0)
(0 -4.21595e-08 0)
(0 -4.18637e-08 0)
(0 -4.15985e-08 0)
(0 -4.13638e-08 0)
(0 -4.11595e-08 0)
(0 -4.09851e-08 0)
(0 -4.08405e-08 0)
(0 -4.07252e-08 0)
(0 -4.06391e-08 0)
(0 -4.05818e-08 0)
(0 -4.05532e-08 0)
(0 -4.90405e-08 0)
(0 -4.89171e-08 0)
(0 -4.8682e-08 0)
(0 -4.83581e-08 0)
(0 -4.79661e-08 0)
(0 -4.75243e-08 0)
(0 -4.70484e-08 0)
(0 -4.6552e-08 0)
(0 -4.60467e-08 0)
(0 -4.55418e-08 0)
(0 -4.50453e-08 0)
(0 -4.45632e-08 0)
(0 -4.41005e-08 0)
(0 -4.36609e-08 0)
(0 -4.32472e-08 0)
(0 -4.28614e-08 0)
(0 -4.25048e-08 0)
(0 -4.21783e-08 0)
(0 -4.18822e-08 0)
(0 -4.16167e-08 0)
(0 -4.13818e-08 0)
(0 -4.11773e-08 0)
(0 -4.10028e-08 0)
(0 -4.0858e-08 0)
(0 -4.07426e-08 0)
(0 -4.06564e-08 0)
(0 -4.0599e-08 0)
(0 -4.05704e-08 0)
(0 -4.90614e-08 0)
(0 -4.89381e-08 0)
(0 -4.8703e-08 0)
(0 -4.8379e-08 0)
(0 -4.79869e-08 0)
(0 -4.75448e-08 0)
(0 -4.70686e-08 0)
(0 -4.6572e-08 0)
(0 -4.60663e-08 0)
(0 -4.55611e-08 0)
(0 -4.50642e-08 0)
(0 -4.45818e-08 0)
(0 -4.41188e-08 0)
(0 -4.36788e-08 0)
(0 -4.32648e-08 0)
(0 -4.28787e-08 0)
(0 -4.25218e-08 0)
(0 -4.2195e-08 0)
(0 -4.18987e-08 0)
(0 -4.1633e-08 0)
(0 -4.13979e-08 0)
(0 -4.11932e-08 0)
(0 -4.10185e-08 0)
(0 -4.08736e-08 0)
(0 -4.07582e-08 0)
(0 -4.06719e-08 0)
(0 -4.06144e-08 0)
(0 -4.05858e-08 0)
(0 -4.90798e-08 0)
(0 -4.89565e-08 0)
(0 -4.87214e-08 0)
(0 -4.83973e-08 0)
(0 -4.8005e-08 0)
(0 -4.75628e-08 0)
(0 -4.70864e-08 0)
(0 -4.65895e-08 0)
(0 -4.60835e-08 0)
(0 -4.55781e-08 0)
(0 -4.50808e-08 0)
(0 -4.45981e-08 0)
(0 -4.41348e-08 0)
(0 -4.36946e-08 0)
(0 -4.32803e-08 0)
(0 -4.28939e-08 0)
(0 -4.25368e-08 0)
(0 -4.22097e-08 0)
(0 -4.19132e-08 0)
(0 -4.16473e-08 0)
(0 -4.1412e-08 0)
(0 -4.12071e-08 0)
(0 -4.10323e-08 0)
(0 -4.08873e-08 0)
(0 -4.07718e-08 0)
(0 -4.06854e-08 0)
(0 -4.0628e-08 0)
(0 -4.05993e-08 0)
(0 -4.90955e-08 0)
(0 -4.89724e-08 0)
(0 -4.87372e-08 0)
(0 -4.8413e-08 0)
(0 -4.80207e-08 0)
(0 -4.75782e-08 0)
(0 -4.71017e-08 0)
(0 -4.66045e-08 0)
(0 -4.60983e-08 0)
(0 -4.55926e-08 0)
(0 -4.50951e-08 0)
(0 -4.46121e-08 0)
(0 -4.41485e-08 0)
(0 -4.37081e-08 0)
(0 -4.32935e-08 0)
(0 -4.29069e-08 0)
(0 -4.25496e-08 0)
(0 -4.22223e-08 0)
(0 -4.19256e-08 0)
(0 -4.16596e-08 0)
(0 -4.14241e-08 0)
(0 -4.12191e-08 0)
(0 -4.10442e-08 0)
(0 -4.08991e-08 0)
(0 -4.07835e-08 0)
(0 -4.06971e-08 0)
(0 -4.06396e-08 0)
(0 -4.06109e-08 0)
(0 -4.91087e-08 0)
(0 -4.89855e-08 0)
(0 -4.87504e-08 0)
(0 -4.84262e-08 0)
(0 -4.80337e-08 0)
(0 -4.75911e-08 0)
(0 -4.71144e-08 0)
(0 -4.66171e-08 0)
(0 -4.61107e-08 0)
(0 -4.56047e-08 0)
(0 -4.5107e-08 0)
(0 -4.46238e-08 0)
(0 -4.416e-08 0)
(0 -4.37193e-08 0)
(0 -4.33046e-08 0)
(0 -4.29178e-08 0)
(0 -4.25603e-08 0)
(0 -4.22329e-08 0)
(0 -4.1936e-08 0)
(0 -4.16698e-08 0)
(0 -4.14343e-08 0)
(0 -4.12291e-08 0)
(0 -4.10542e-08 0)
(0 -4.0909e-08 0)
(0 -4.07933e-08 0)
(0 -4.07068e-08 0)
(0 -4.06493e-08 0)
(0 -4.06206e-08 0)
(0 -4.91192e-08 0)
(0 -4.89961e-08 0)
(0 -4.87609e-08 0)
(0 -4.84367e-08 0)
(0 -4.80441e-08 0)
(0 -4.76014e-08 0)
(0 -4.71246e-08 0)
(0 -4.66271e-08 0)
(0 -4.61206e-08 0)
(0 -4.56144e-08 0)
(0 -4.51166e-08 0)
(0 -4.46332e-08 0)
(0 -4.41692e-08 0)
(0 -4.37284e-08 0)
(0 -4.33135e-08 0)
(0 -4.29265e-08 0)
(0 -4.25689e-08 0)
(0 -4.22413e-08 0)
(0 -4.19443e-08 0)
(0 -4.1678e-08 0)
(0 -4.14424e-08 0)
(0 -4.12372e-08 0)
(0 -4.10621e-08 0)
(0 -4.09169e-08 0)
(0 -4.08012e-08 0)
(0 -4.07146e-08 0)
(0 -4.06571e-08 0)
(0 -4.06284e-08 0)
(0 -4.91271e-08 0)
(0 -4.9004e-08 0)
(0 -4.87688e-08 0)
(0 -4.84446e-08 0)
(0 -4.80519e-08 0)
(0 -4.76092e-08 0)
(0 -4.71322e-08 0)
(0 -4.66347e-08 0)
(0 -4.6128e-08 0)
(0 -4.56217e-08 0)
(0 -4.51237e-08 0)
(0 -4.46402e-08 0)
(0 -4.41761e-08 0)
(0 -4.37352e-08 0)
(0 -4.33202e-08 0)
(0 -4.29331e-08 0)
(0 -4.25753e-08 0)
(0 -4.22476e-08 0)
(0 -4.19506e-08 0)
(0 -4.16842e-08 0)
(0 -4.14485e-08 0)
(0 -4.12432e-08 0)
(0 -4.10681e-08 0)
(0 -4.09228e-08 0)
(0 -4.08071e-08 0)
(0 -4.07205e-08 0)
(0 -4.0663e-08 0)
(0 -4.06342e-08 0)
(0 -4.91324e-08 0)
(0 -4.90093e-08 0)
(0 -4.87741e-08 0)
(0 -4.84498e-08 0)
(0 -4.80572e-08 0)
(0 -4.76144e-08 0)
(0 -4.71373e-08 0)
(0 -4.66397e-08 0)
(0 -4.61329e-08 0)
(0 -4.56266e-08 0)
(0 -4.51285e-08 0)
(0 -4.46449e-08 0)
(0 -4.41807e-08 0)
(0 -4.37397e-08 0)
(0 -4.33246e-08 0)
(0 -4.29375e-08 0)
(0 -4.25796e-08 0)
(0 -4.22519e-08 0)
(0 -4.19547e-08 0)
(0 -4.16883e-08 0)
(0 -4.14525e-08 0)
(0 -4.12472e-08 0)
(0 -4.10721e-08 0)
(0 -4.09268e-08 0)
(0 -4.0811e-08 0)
(0 -4.07244e-08 0)
(0 -4.06669e-08 0)
(0 -4.06381e-08 0)
(0 -4.9135e-08 0)
(0 -4.9012e-08 0)
(0 -4.87768e-08 0)
(0 -4.84525e-08 0)
(0 -4.80598e-08 0)
(0 -4.76169e-08 0)
(0 -4.71399e-08 0)
(0 -4.66422e-08 0)
(0 -4.61354e-08 0)
(0 -4.5629e-08 0)
(0 -4.51309e-08 0)
(0 -4.46473e-08 0)
(0 -4.4183e-08 0)
(0 -4.3742e-08 0)
(0 -4.33268e-08 0)
(0 -4.29396e-08 0)
(0 -4.25818e-08 0)
(0 -4.2254e-08 0)
(0 -4.19568e-08 0)
(0 -4.16904e-08 0)
(0 -4.14546e-08 0)
(0 -4.12492e-08 0)
(0 -4.10741e-08 0)
(0 -4.09288e-08 0)
(0 -4.0813e-08 0)
(0 -4.07264e-08 0)
(0 -4.06688e-08 0)
(0 -4.06401e-08 0)
)
;

boundaryField
{
    bc-2
    {
        type            empty;
    }
    bc-3
    {
        type            empty;
    }
    bottom
    {
        type            zeroGradient;
    }
    leftSide
    {
        type            zeroGradient;
    }
    naturalSurface
    {
        type            zeroGradient;
    }
    rightSide
    {
        type            zeroGradient;
    }
    slopesurface
    {
        type            zeroGradient;
    }
    subGradeSurface
    {
        type            zeroGradient;
    }
}


// ************************************************************************* //
