# Supplementary material for: A finite volume-based model for the hydrothermal behavior of soil under freeze–thaw cycles
Source: PLoS One. 2021 Jun 3;16(6):e0252680. doi: 10.1371/journal.pone.0252680 (PMC8174737; doi:10.1371/journal.pone.0252680)
Supplement: S1 Data — (ZIP) [file pone.0252680.s001.zip › Data at equal time interval/3.3696e+08/solidTemperature]

/*--------------------------------*- C++ -*----------------------------------*\
| =========                 |                                                 |
| \\      /  F ield         | OpenFOAM: The Open Source CFD Toolbox           |
|  \\    /   O peration     | Version:  2.4.0                                 |
|   \\  /    A nd           | Web:      www.OpenFOAM.org                      |
|    \\/     M anipulation  |                                                 |
\*---------------------------------------------------------------------------*/
FoamFile
{
    version     2.0;
    format      ascii;
    class       volScalarField;
    location    "3.3696e+08";
    object      solidTemperature;
}
// * * * * * * * * * * * * * * * * * * * * * * * * * * * * * * * * * * * * * //

dimensions      [0 0 0 1 0 0 0];

internalField   nonuniform List<scalar> 
9554
(
273.115
272.584
273.073
274.076
275.275
276.468
277.532
278.404
279.069
279.54
279.847
280.025
280.109
280.13
280.113
280.077
280.034
279.993
279.959
279.933
279.916
279.907
273.115
272.584
273.073
274.076
275.275
276.468
277.532
278.404
279.069
279.54
279.847
280.025
280.109
280.13
280.113
280.077
280.034
279.993
279.959
279.933
279.916
279.908
273.115
272.584
273.073
274.076
275.275
276.469
277.532
278.404
279.069
279.54
279.847
280.025
280.109
280.131
280.114
280.077
280.034
279.993
279.959
279.933
279.917
279.908
273.115
272.584
273.073
274.076
275.276
276.469
277.532
278.404
279.069
279.54
279.847
280.025
280.11
280.131
280.114
280.077
280.034
279.994
279.959
279.934
279.917
279.908
273.115
272.585
273.073
274.076
275.276
276.469
277.532
278.404
279.069
279.54
279.847
280.026
280.11
280.131
280.114
280.078
280.035
279.994
279.96
279.934
279.917
279.908
273.115
272.585
273.073
274.076
275.276
276.469
277.532
278.405
279.069
279.541
279.848
280.026
280.11
280.131
280.114
280.078
280.035
279.994
279.96
279.934
279.917
279.909
273.115
272.585
273.073
274.076
275.276
276.469
277.533
278.405
279.07
279.541
279.848
280.026
280.11
280.132
280.115
280.078
280.035
279.995
279.96
279.935
279.918
279.909
273.115
272.585
273.073
274.076
275.276
276.469
277.533
278.405
279.07
279.541
279.848
280.027
280.111
280.132
280.115
280.079
280.036
279.995
279.961
279.935
279.918
279.91
273.115
272.585
273.074
274.076
275.276
276.47
277.533
278.405
279.07
279.542
279.849
280.027
280.111
280.133
280.116
280.079
280.037
279.996
279.961
279.936
279.919
279.91
273.115
272.585
273.074
274.076
275.277
276.47
277.533
278.406
279.071
279.542
279.849
280.028
280.112
280.133
280.116
280.08
280.037
279.996
279.962
279.937
279.92
279.911
273.115
272.585
273.074
274.077
275.277
276.47
277.534
278.406
279.071
279.543
279.85
280.028
280.113
280.134
280.117
280.081
280.038
279.997
279.963
279.937
279.92
279.912
273.115
272.585
273.074
274.077
275.277
276.47
277.534
278.407
279.072
279.543
279.85
280.029
280.113
280.135
280.118
280.081
280.039
279.998
279.964
279.938
279.921
279.913
273.115
272.585
273.074
274.077
275.277
276.471
277.535
278.407
279.072
279.544
279.851
280.029
280.114
280.135
280.119
280.082
280.04
279.999
279.965
279.939
279.922
279.914
273.115
272.585
273.075
274.077
275.278
276.471
277.535
278.408
279.073
279.544
279.852
280.03
280.115
280.136
280.119
280.083
280.041
280
279.966
279.94
279.923
279.915
273.115
272.586
273.075
274.078
275.278
276.472
277.536
278.408
279.074
279.545
279.853
280.031
280.116
280.137
280.12
280.084
280.042
280.001
279.967
279.941
279.924
279.916
273.115
272.586
273.075
274.078
275.279
276.472
277.536
278.409
279.074
279.546
279.853
280.032
280.117
280.138
280.122
280.085
280.043
280.002
279.968
279.942
279.926
279.917
273.115
272.586
273.075
274.078
275.279
276.473
277.537
278.409
279.075
279.547
279.854
280.033
280.118
280.139
280.123
280.087
280.044
280.003
279.969
279.944
279.927
279.918
273.116
272.586
273.076
274.079
275.279
276.473
277.537
278.41
279.076
279.548
279.855
280.034
280.119
280.14
280.124
280.088
280.045
280.005
279.971
279.945
279.928
279.92
273.116
272.586
273.076
274.079
275.28
276.474
277.538
278.411
279.077
279.549
279.856
280.035
280.12
280.142
280.125
280.089
280.047
280.006
279.972
279.947
279.93
279.921
273.116
272.587
273.076
274.08
275.28
276.474
277.538
278.411
279.077
279.549
279.857
280.036
280.121
280.143
280.127
280.091
280.048
280.008
279.974
279.948
279.931
279.923
273.116
272.587
273.076
274.08
275.281
276.475
277.539
278.412
279.078
279.55
279.858
280.037
280.122
280.144
280.128
280.092
280.05
280.009
279.975
279.95
279.933
279.924
273.116
272.587
273.077
274.08
275.281
276.475
277.539
278.413
279.079
279.551
279.859
280.038
280.124
280.146
280.129
280.094
280.051
280.011
279.977
279.952
279.935
279.926
273.116
272.587
273.077
274.08
275.281
276.475
277.54
278.413
279.079
279.552
279.86
280.039
280.125
280.147
280.131
280.095
280.053
280.013
279.979
279.954
279.937
279.928
273.116
272.587
273.077
274.08
275.281
276.475
277.54
278.413
279.08
279.552
279.861
280.04
280.126
280.148
280.132
280.097
280.055
280.015
279.981
279.956
279.939
279.93
273.116
272.587
273.077
274.08
275.281
276.475
277.54
278.413
279.08
279.553
279.861
280.041
280.127
280.149
280.134
280.098
280.057
280.016
279.983
279.958
279.941
279.932
273.116
272.587
273.077
274.08
275.281
276.475
277.54
278.413
279.08
279.553
279.862
280.042
280.128
280.15
280.135
280.1
280.058
280.018
279.985
279.96
279.943
279.935
273.116
272.587
273.077
274.08
275.281
276.475
277.54
278.413
279.08
279.553
279.862
280.042
280.128
280.151
280.136
280.101
280.06
280.02
279.987
279.962
279.945
279.937
273.116
272.588
273.077
274.081
275.282
276.475
277.54
278.413
279.08
279.553
279.862
280.042
280.128
280.152
280.137
280.103
280.061
280.022
279.989
279.964
279.948
279.939
273.117
272.588
273.078
274.082
275.283
276.476
277.54
278.413
279.08
279.552
279.861
280.042
280.129
280.152
280.138
280.104
280.063
280.024
279.991
279.966
279.95
279.942
273.117
272.59
273.08
274.084
275.285
276.478
277.542
278.414
279.08
279.552
279.861
280.041
280.128
280.152
280.138
280.104
280.064
280.025
279.993
279.968
279.952
279.944
273.118
272.592
273.084
274.089
275.289
276.482
277.545
278.417
279.081
279.553
279.861
280.041
280.128
280.152
280.138
280.105
280.065
280.027
279.994
279.97
279.955
279.947
273.119
272.596
273.091
274.097
275.298
276.49
277.551
278.421
279.084
279.554
279.861
280.041
280.128
280.152
280.138
280.105
280.066
280.028
279.996
279.972
279.957
279.949
273.122
272.603
273.102
274.11
275.312
276.503
277.562
278.429
279.089
279.557
279.863
280.041
280.127
280.151
280.138
280.105
280.066
280.029
279.998
279.974
279.959
279.952
273.125
272.614
273.119
274.131
275.334
276.523
277.579
278.442
279.098
279.563
279.866
280.042
280.127
280.151
280.137
280.105
280.067
280.03
279.999
279.976
279.962
279.954
273.131
272.63
273.147
274.164
275.367
276.554
277.605
278.462
279.113
279.572
279.871
280.044
280.128
280.15
280.137
280.105
280.067
280.03
280
279.978
279.964
279.957
273.14
272.656
273.187
274.212
275.416
276.599
277.642
278.491
279.133
279.585
279.879
280.048
280.129
280.15
280.136
280.104
280.067
280.031
280.001
279.98
279.966
279.96
273.152
272.694
273.245
274.28
275.484
276.661
277.694
278.53
279.161
279.604
279.89
280.054
280.131
280.15
280.135
280.103
280.066
280.031
280.002
279.981
279.968
279.962
273.169
272.746
273.325
274.372
275.576
276.743
277.762
278.582
279.198
279.628
279.904
280.061
280.134
280.151
280.134
280.102
280.065
280.031
280.003
279.983
279.97
279.965
273.184
272.813
273.429
274.492
275.694
276.847
277.847
278.647
279.245
279.659
279.922
280.071
280.138
280.151
280.134
280.101
280.064
280.031
280.004
279.984
279.972
279.967
273.161
272.88
273.553
274.639
275.838
276.974
277.95
278.725
279.299
279.695
279.944
280.082
280.143
280.152
280.133
280.099
280.063
280.03
280.004
279.985
279.974
279.97
273.836
273.828
273.882
273.393
273.572
273.269
273.261
272.667
273.513
272.56
272.91
272.58
273.593
272.494
273.243
272.764
273.199
273.244
272.681
273.347
273.693
272.49
273.301
272.559
272.875
273.125
273.363
272.684
272.894
273.866
272.908
273.718
273.784
272.715
277.36
272.748
276.61
279.751
272.793
272.834
272.908
273.021
273.071
273.086
273.183
273.024
272.998
273.54
272.979
274.672
273.271
273.402
272.946
275.539
278.841
279.839
278.313
279.625
272.663
273.218
272.607
273.885
273.917
275.332
272.563
277.219
273.373
275.401
274.202
276.88
274.129
277.706
274.655
275.677
276
278.458
275.021
278.722
276.748
277.435
277.069
279.456
276.841
277.84
277.955
279.171
276.223
278.362
277.682
279.398
278.775
279.597
277.204
278.349
279.429
279.517
277.686
279.63
277.335
278.409
278.361
279.497
277.788
278.509
277.334
277.39
276.888
277.022
279.621
279.594
276.547
276.224
279.839
274.695
273.55
272.967
276.846
273.101
277.328
278.984
275.132
276.164
279.027
279.435
276.255
273.252
274.147
276.655
279.445
278.356
276.891
278.2
276.574
273.032
272.767
272.779
275.369
278.212
279.262
278.888
279.584
273.829
277.196
275.835
277.936
278.357
279.643
278.093
276.001
276.103
278.551
279.78
278.568
279.778
278.535
274.827
277.682
273.515
276.443
275.118
272.809
273.124
273.576
272.603
272.835
279.329
279.46
278.637
276.937
279.772
278.886
278.04
276.93
279.764
278.909
279.64
278.533
275.937
277.598
273.922
273.902
273.135
273.074
277.007
275.609
277.312
278.082
275.798
274.251
276.982
278.845
274.968
277.269
278.847
279.834
277.972
276.395
277.926
279.382
273.865
274.807
278.26
278.925
274.39
272.614
276.74
278.018
273.427
273.435
279.861
279.122
279.303
278.411
279.293
278.46
278.106
279.289
277.766
279.035
276.111
278.535
272.792
273.237
277.614
276.394
274.164
272.819
275.309
273.685
274.368
272.714
277.28
276.488
275.074
276.05
279.777
279.204
275.986
274.566
279.82
279.088
276.83
275.537
279.029
277.433
276.301
277.706
279.86
279.241
279.56
279.845
272.611
273.27
277.91
276.52
276.637
277.745
273.53
273.693
279.538
278.883
277.146
276.765
274.873
273.375
276.593
277.854
277.61
277.381
279.466
279.613
272.576
272.954
272.653
272.765
277.496
276.741
276.24
277.679
276.518
277.94
272.706
273.778
278.958
277.918
273.331
272.654
278.514
277.212
277.916
278.15
278.919
277.838
273.564
272.754
279.156
279.642
279.478
279.737
274.308
275.419
276.271
275.025
278.41
278.246
273.35
273.911
275.816
274.528
278.684
277.789
274.978
276.54
274.124
273.077
279.247
278.634
277.403
278.679
274.757
275.298
276.643
276.396
279.735
279.397
279.252
278.896
279.082
279.177
277.428
278.268
273.425
273.252
275.108
274.17
277.506
277.052
273.072
273.397
278.167
277.149
278.005
278.261
279.514
279.053
278.314
278.778
273.987
273.146
278.5
277.632
279.06
279.383
276.72
275.859
272.93
273.741
278.617
277.745
278.649
278.972
275.455
273.894
279.041
279.365
278.072
278.574
272.791
272.641
274.285
273.492
277.496
278.207
275.798
276.673
277.813
277.059
277.647
278.502
278.587
277.775
278.58
278.935
279.069
279.308
276.865
276.83
274.381
273.364
276.72
277.209
278.788
278.304
279.86
279.611
276.564
277.511
276.927
276.044
279.276
278.971
278.66
279.04
273.028
272.642
279.752
279.588
275.999
276.835
276.492
275.461
279.055
279.284
272.836
273.772
275.918
274.73
272.611
272.81
275.932
276.607
273.725
273.135
277.238
276.696
275.715
274.84
273.343
272.697
273.049
273.114
279.036
279.483
273.795
273.418
279.459
279.119
273.443
274.518
272.865
272.946
279.631
279.857
277.348
276.559
279.778
279.787
279.763
279.783
279.396
279.74
274.658
275.356
277.848
277.219
276.813
276.838
273.215
273.056
275.449
275.182
278.149
277.543
273.07
273.225
275.322
276.353
274.217
274.65
275.61
276.343
275.696
274.928
277.717
277.052
276.312
276.52
273.21
273.897
273.777
272.82
279.593
279.282
277.696
277.595
278.814
278.497
272.73
273.872
272.623
276.004
273.88
273.327
273.711
273.339
273.698
272.677
273.581
272.598
273.219
272.619
273.18
272.605
272.676
272.569
273.226
273.214
272.996
272.465
273.999
275.71
274.045
272.806
272.799
273.825
272.394
273.584
272.372
274.536
272.378
273.654
273.662
273.839
272.487
275.374
272.537
275.33
273.031
273.034
272.612
275.524
274.032
274.068
272.773
275.965
272.801
274.866
272.716
273.28
272.675
275.598
274.97
273.798
275.681
272.644
272.398
273.964
275.548
273.079
275.554
272.674
272.618
275.299
272.535
274.475
272.343
273.541
273.293
272.546
275.662
272.698
272.647
274.112
274.357
274.983
275.157
272.732
273.008
272.845
272.793
273.096
272.301
272.396
272.737
272.421
274.187
275.534
272.507
273.533
272.614
273.843
273.352
272.61
273.376
273.298
274.099
275.117
274.162
272.92
272.703
272.739
273.466
275.627
274.254
274.779
272.721
273.457
274.987
276.006
272.675
273.18
273.783
275.988
273.696
275.679
272.357
273.141
273.512
272.627
272.59
272.84
273.915
273.084
272.602
272.842
273.574
274.771
273.46
272.627
272.789
272.986
272.742
272.748
272.974
272.443
274.04
272.882
273.369
274.577
274.108
274.855
274.025
272.927
272.599
273.89
273.298
272.618
273.304
272.857
272.614
272.754
272.472
272.983
275.786
274.689
273.684
272.582
272.414
272.502
274.721
275.989
272.601
272.715
272.542
272.334
272.78
272.701
272.633
272.791
274.137
272.81
272.676
273.679
272.74
272.735
272.435
272.865
272.873
272.68
275.039
275.572
276.032
274.817
275.176
276.032
275.955
274.924
275.372
274.415
275.925
274.912
273.292
274.637
272.315
272.563
275.489
275.042
272.733
272.785
272.821
272.345
273.105
273.271
272.418
272.578
273.668
272.637
272.935
274.143
274.47
274.62
272.642
272.571
273.804
273.223
274.888
273.522
273.771
273.888
272.806
273.247
272.691
272.632
272.708
273.682
272.36
272.396
273.258
272.639
274.684
274.484
274.347
274.021
272.451
272.812
272.707
273.353
275.061
274.984
272.631
272.668
272.615
272.653
273.122
273.112
272.769
273.238
273.173
272.924
273.768
272.811
274.538
274.323
272.677
273.061
273.686
273.327
272.601
272.533
273.312
273.041
273.875
274.927
273.324
272.759
273.452
273.238
272.657
273.221
272.847
273.22
272.587
272.51
272.747
272.921
273.216
272.929
272.694
272.486
274.524
273.803
274.611
273.955
272.622
272.642
273.613
274.63
273.646
273.471
274.134
273.287
275.604
274.621
274.646
274.383
272.759
273.769
273.346
273.59
273.894
273.864
273.598
273.178
273.598
273.189
273.603
273.199
273.602
273.194
273.602
273.196
273.601
273.195
273.6
273.193
273.6
273.192
273.598
273.183
273.593
273.173
273.586
273.151
273.576
273.131
273.568
273.113
273.566
273.128
273.625
273.391
273.892
273.869
273.598
273.178
273.597
273.186
273.599
273.189
273.599
273.189
273.599
273.191
273.601
273.197
273.602
273.194
273.6
273.189
273.597
273.181
273.592
273.169
273.585
273.149
273.575
273.125
273.564
273.103
273.562
273.119
273.621
273.383
275.726
273.857
272.623
276.02
273.876
273.323
273.727
273.289
273.106
272.815
272.692
272.726
273.552
272.623
273.396
272.693
273.565
272.578
273.246
273.596
273.31
272.569
274.017
272.53
272.671
274.625
272.603
274.199
272.544
274.085
272.461
274.894
273.631
272.838
272.594
275.214
272.73
275.04
273.07
273.169
272.624
275.401
274.09
275.125
272.761
273.213
272.725
274.89
273.171
273.244
275.771
272.64
272.885
273.898
274.99
274.98
275.64
272.651
272.418
274.142
274.589
272.474
274.848
272.551
272.631
275.698
272.653
275.367
273.26
272.6
274.479
272.466
274.17
275.854
274.531
275.254
272.58
274.927
273.213
272.621
272.69
272.868
273.712
272.484
272.612
272.517
273.736
272.721
272.95
273.936
275.951
273.401
275.74
273.311
274.115
272.753
272.709
272.756
273.789
276.034
272.856
272.633
273.317
275.002
272.919
274.13
272.441
272.689
272.608
272.922
275.85
274.554
275.615
273.753
272.327
272.584
273.259
272.66
276.229
273.956
273.457
272.673
276.088
274.636
272.953
272.656
273.334
272.622
273.054
273.028
274.25
273.354
272.64
273.688
272.758
273.343
272.412
272.733
272.974
274.326
272.258
272.404
273.478
272.328
272.539
272.885
274.814
273.308
274.664
273.065
272.929
274.105
276.061
274.164
275.868
273.99
275.597
274.34
272.665
272.87
272.862
272.402
272.512
272.694
276.152
274.74
272.37
272.272
276.014
274.764
272.807
272.733
273.611
272.661
275.032
273.838
273.638
272.583
272.736
273.898
274.787
276.096
272.692
272.716
272.466
272.369
272.622
272.643
272.677
272.727
274.83
275.634
275.128
275.661
274.982
275.789
273.968
272.772
272.728
273.014
273.015
273.415
272.693
272.722
272.721
272.821
272.69
272.678
273.835
274.789
275.179
275.961
272.83
273.636
273.406
274.728
273.104
274.152
273.898
272.836
273.742
274.831
272.626
273.174
272.385
272.466
272.342
273.088
274.33
273.399
273.204
273.053
274.916
274.178
272.623
272.765
273.874
273.739
273.171
272.725
272.525
272.611
272.721
273.203
272.625
272.706
273.037
272.667
274.406
274.734
272.753
273.507
272.523
273.285
272.323
272.629
272.83
273.223
273.833
273.364
273.499
273.858
273.753
274.695
272.31
272.553
274.145
274.052
272.935
272.428
272.771
273.256
275.88
275.463
272.569
273.273
272.441
272.516
273.868
275.005
276.015
275.135
273.163
273.415
273.297
272.637
273.158
273.21
274.552
274.253
273.228
272.917
274.39
274.185
272.796
272.636
273.457
273.938
275.555
275.451
274.745
275.453
273.627
273.854
273.199
273.638
273.267
272.733
272.57
272.522
272.814
272.651
272.929
273.841
275.37
276.206
273.434
273.596
279.593
272.723
276.956
279.839
272.765
272.797
273.036
273.066
273.38
273.026
273.554
273.084
273.546
273.142
272.864
272.883
273.097
272.801
273.393
278.635
277.702
279.106
276.901
279.782
279.777
272.796
273.511
273.317
272.779
273.551
273.011
275.163
272.891
274.321
273.403
276.363
275.266
277.007
274.237
277.009
275.985
278.092
275.911
277.377
275.512
278.349
278.036
276.845
276.877
278.974
276.52
279.216
278.687
278.516
276.959
279.441
278.985
279.016
277.651
278.775
277.422
279.417
277.835
278.973
277.843
279.755
277.073
279.25
279.11
278.986
277.834
278.926
279.075
279.625
277.389
279.798
277.424
277.016
279.576
279.403
276.868
276.69
279.195
275.751
278.298
274.363
277.64
275.223
273.614
274.242
272.693
277.87
276.965
276.764
279.12
274.886
272.712
273.535
272.796
279.678
278.096
277.158
277.362
277.107
275.64
278.298
275.622
278.663
278.679
272.872
274.706
274.549
277.334
277.342
274.906
279.198
279.836
279.233
279.753
276.889
278.494
277.447
279.393
273.446
273.062
275.238
275.499
278.685
279.75
277.984
277.793
276.254
274.14
279.492
279.846
272.944
272.927
279.232
279.729
274.581
274.834
276.933
278.657
279.284
279.632
277.372
276.311
273.431
273.122
273.96
273.98
276.621
278.555
279.397
279.85
278.974
278.328
273.849
273.252
278.687
276.654
276.464
277.833
275.612
274.103
278.53
277.619
275.822
276.42
273.023
273.193
275.716
276.428
276.689
277.976
276.516
278.227
279.226
278.754
274.651
275.408
279.019
277.973
272.648
273.104
272.948
273.62
273.006
272.896
278.883
277.948
279.277
278.011
278.81
278.373
279.527
279.732
279.509
279.735
273.285
273.59
277.306
278.382
276.365
277.431
279.83
279.419
274.412
276.037
274.188
273.117
279.804
279.401
279.627
279.861
273.615
273.488
275.482
276.751
277.65
276.742
277.693
276.643
279.48
279.187
276.85
277.844
276.759
277.989
279.2
278.359
279.788
279.347
277.414
276.64
277.627
276.969
279.72
279.317
279.543
279.655
278.611
278.537
273
273.369
276.259
277.366
273.606
274.388
277.45
277.016
278.319
278.488
273.075
272.746
276.088
275.96
273.149
273.986
278.591
279.366
275.303
274.822
273.354
272.834
277.1
276.287
273.591
272.897
277.812
278.641
277.271
276.696
276.009
276.315
278.086
277.766
279.474
278.73
278.594
278.424
274.461
274.243
277.891
276.84
276.535
275.291
277.464
278.253
276.954
277.632
278.711
278.976
278.403
278.891
277.633
278.381
274.685
273.678
276.855
275.842
279.302
279.204
277.85
277.901
274.688
275.426
275.782
276.448
273.857
273.249
273.32
272.968
279.468
278.714
277.709
278.476
278.16
278.426
279.539
279.014
279.078
278.408
272.977
272.87
279.143
278.464
272.921
273.741
272.713
272.85
278.043
278.986
278.429
278.115
276.97
277.422
276.082
275.323
278.954
279.461
273.643
274.34
272.953
272.688
274.377
275.404
279.06
279.021
279.388
278.83
277.588
277.053
277.703
277.924
279.633
279.874
277.013
277.33
272.668
272.719
278.988
278.556
278.619
277.86
278.991
279.487
273.712
272.787
278.344
278.097
276.248
277.238
279.24
279.263
273.732
274.151
274.695
275.213
273.216
273.823
279.646
279.588
276.955
276.871
278.005
277.979
279.778
279.625
273.422
273.291
276.051
275.086
274.073
273.529
278.273
278.851
279.862
279.618
279.593
279.833
274.919
274.07
277.413
276.609
276.554
277.377
279.8
279.48
275.215
276.157
275.087
275.972
276.496
275.886
274.725
275.576
272.976
273.266
276.918
276.468
279.416
279.076
274.961
275.307
273.177
273.044
279.693
279.88
277.269
276.395
272.833
273.303
276.521
276.629
273.135
273.884
273.048
273.031
273.161
273.897
273.791
272.99
277.413
278.037
279.469
279.516
278.623
278.97
273.377
273.875
273.828
273.835
273.238
273.663
273.122
273.705
272.666
272.925
272.546
273.013
272.563
273.103
272.653
273.25
272.886
273.563
273.918
272.489
273.487
272.547
273.484
272.468
273.713
272.664
273.44
272.689
273.306
273.169
273.256
272.858
273.016
273.898
279.905
279.908
279.915
279.924
279.935
279.946
279.958
279.97
279.981
279.991
280.002
280.011
280.021
280.03
280.039
280.048
280.056
280.065
280.073
280.081
280.09
280.098
280.106
280.114
280.122
280.13
280.138
280.146
279.905
279.908
279.915
279.924
279.935
279.947
279.958
279.97
279.981
279.991
280.002
280.012
280.021
280.03
280.039
280.048
280.056
280.065
280.073
280.081
280.09
280.098
280.106
280.114
280.122
280.13
280.138
280.146
279.906
279.909
279.915
279.925
279.935
279.947
279.958
279.97
279.981
279.992
280.002
280.012
280.021
280.03
280.039
280.048
280.056
280.065
280.073
280.081
280.09
280.098
280.106
280.114
280.122
280.13
280.138
280.146
279.906
279.909
279.916
279.925
279.936
279.947
279.959
279.97
279.981
279.992
280.002
280.012
280.021
280.03
280.039
280.048
280.057
280.065
280.073
280.082
280.09
280.098
280.106
280.114
280.122
280.13
280.138
280.146
279.906
279.909
279.916
279.925
279.936
279.947
279.959
279.97
279.981
279.992
280.002
280.012
280.022
280.031
280.04
280.048
280.057
280.065
280.074
280.082
280.09
280.098
280.106
280.114
280.122
280.13
280.138
280.146
279.906
279.91
279.916
279.926
279.936
279.948
279.959
279.971
279.982
279.992
280.003
280.012
280.022
280.031
280.04
280.048
280.057
280.065
280.074
280.082
280.09
280.098
280.106
280.114
280.122
280.13
280.138
280.146
279.907
279.91
279.917
279.926
279.937
279.948
279.96
279.971
279.982
279.993
280.003
280.013
280.022
280.031
280.04
280.049
280.057
280.066
280.074
280.082
280.09
280.098
280.106
280.114
280.122
280.13
280.138
280.146
279.907
279.911
279.917
279.927
279.937
279.949
279.96
279.972
279.983
279.993
280.003
280.013
280.023
280.032
280.041
280.049
280.058
280.066
280.074
280.082
280.091
280.099
280.107
280.115
280.122
280.13
280.138
280.146
279.908
279.911
279.918
279.927
279.938
279.949
279.961
279.972
279.983
279.994
280.004
280.014
280.023
280.032
280.041
280.05
280.058
280.066
280.075
280.083
280.091
280.099
280.107
280.115
280.123
280.13
280.138
280.146
279.909
279.912
279.919
279.928
279.938
279.95
279.961
279.973
279.984
279.994
280.005
280.014
280.024
280.033
280.041
280.05
280.058
280.067
280.075
280.083
280.091
280.099
280.107
280.115
280.123
280.131
280.138
280.146
279.91
279.913
279.919
279.929
279.939
279.951
279.962
279.974
279.985
279.995
280.005
280.015
280.024
280.033
280.042
280.051
280.059
280.067
280.075
280.083
280.091
280.099
280.107
280.115
280.123
280.131
280.138
280.146
279.91
279.914
279.92
279.929
279.94
279.951
279.963
279.974
279.985
279.996
280.006
280.016
280.025
280.034
280.043
280.051
280.059
280.068
280.076
280.084
280.092
280.1
280.107
280.115
280.123
280.131
280.138
280.146
279.911
279.914
279.921
279.93
279.941
279.952
279.964
279.975
279.986
279.997
280.007
280.016
280.026
280.035
280.043
280.052
280.06
280.068
280.076
280.084
280.092
280.1
280.108
280.116
280.123
280.131
280.139
280.146
279.912
279.915
279.922
279.931
279.942
279.953
279.965
279.976
279.987
279.998
280.008
280.017
280.026
280.035
280.044
280.052
280.061
280.069
280.077
280.085
280.093
280.1
280.108
280.116
280.123
280.131
280.139
280.146
279.914
279.917
279.923
279.933
279.943
279.954
279.966
279.977
279.988
279.999
280.009
280.018
280.027
280.036
280.045
280.053
280.061
280.069
280.077
280.085
280.093
280.101
280.108
280.116
280.124
280.131
280.139
280.146
279.915
279.918
279.925
279.934
279.944
279.956
279.967
279.978
279.989
280
280.01
280.019
280.028
280.037
280.046
280.054
280.062
280.07
280.078
280.086
280.094
280.101
280.109
280.116
280.124
280.131
280.139
280.146
279.916
279.919
279.926
279.935
279.946
279.957
279.968
279.98
279.99
280.001
280.011
280.02
280.029
280.038
280.047
280.055
280.063
280.071
280.079
280.086
280.094
280.102
280.109
280.117
280.124
280.132
280.139
280.146
279.918
279.921
279.927
279.936
279.947
279.958
279.97
279.981
279.992
280.002
280.012
280.021
280.03
280.039
280.047
280.056
280.064
280.072
280.079
280.087
280.095
280.102
280.11
280.117
280.124
280.132
280.139
280.146
279.919
279.922
279.929
279.938
279.948
279.96
279.971
279.982
279.993
280.003
280.013
280.022
280.031
280.04
280.049
280.057
280.065
280.072
280.08
280.088
280.095
280.103
280.11
280.117
280.125
280.132
280.139
280.146
279.921
279.924
279.93
279.939
279.95
279.961
279.972
279.984
279.994
280.005
280.014
280.024
280.033
280.041
280.05
280.058
280.066
280.073
280.081
280.088
280.096
280.103
280.111
280.118
280.125
280.132
280.139
280.146
279.922
279.925
279.932
279.941
279.952
279.963
279.974
279.985
279.996
280.006
280.016
280.025
280.034
280.042
280.051
280.059
280.067
280.074
280.082
280.089
280.097
280.104
280.111
280.118
280.125
280.132
280.139
280.146
279.924
279.927
279.934
279.943
279.953
279.964
279.976
279.987
279.997
280.008
280.017
280.026
280.035
280.044
280.052
280.06
280.068
280.075
280.083
280.09
280.097
280.104
280.112
280.119
280.126
280.133
280.14
280.147
279.926
279.929
279.936
279.945
279.955
279.966
279.977
279.988
279.999
280.009
280.019
280.028
280.037
280.045
280.053
280.061
280.069
280.076
280.084
280.091
280.098
280.105
280.112
280.119
280.126
280.133
280.14
280.147
279.928
279.931
279.938
279.947
279.957
279.968
279.979
279.99
280.001
280.011
280.02
280.03
280.038
280.047
280.055
280.062
280.07
280.077
280.085
280.092
280.099
280.106
280.113
280.12
280.126
280.133
280.14
280.147
279.93
279.933
279.94
279.949
279.959
279.97
279.981
279.992
280.003
280.013
280.022
280.031
280.04
280.048
280.056
280.064
280.071
280.078
280.086
280.093
280.1
280.107
280.113
280.12
280.127
280.133
280.14
280.147
279.932
279.935
279.942
279.951
279.961
279.972
279.983
279.994
280.005
280.014
280.024
280.033
280.041
280.05
280.057
280.065
280.072
280.08
280.087
280.094
280.1
280.107
280.114
280.121
280.127
280.134
280.14
280.147
279.935
279.938
279.944
279.953
279.963
279.974
279.985
279.996
280.007
280.016
280.026
280.035
280.043
280.051
280.059
280.066
280.074
280.081
280.088
280.095
280.101
280.108
280.115
280.121
280.128
280.134
280.14
280.147
279.937
279.94
279.947
279.956
279.966
279.977
279.988
279.998
280.009
280.018
280.028
280.036
280.045
280.053
280.06
280.068
280.075
280.082
280.089
280.096
280.102
280.109
280.115
280.122
280.128
280.134
280.141
280.147
279.94
279.943
279.949
279.958
279.968
279.979
279.99
280.001
280.011
280.021
280.03
280.038
280.047
280.055
280.062
280.069
280.076
280.083
280.09
280.097
280.103
280.11
280.116
280.122
280.129
280.135
280.141
280.147
279.942
279.945
279.952
279.961
279.971
279.982
279.992
280.003
280.013
280.023
280.032
280.04
280.049
280.056
280.064
280.071
280.078
280.085
280.091
280.098
280.104
280.111
280.117
280.123
280.129
280.135
280.141
280.147
279.945
279.948
279.955
279.963
279.974
279.984
279.995
280.005
280.015
280.025
280.034
280.042
280.051
280.058
280.066
280.073
280.079
280.086
280.093
280.099
280.105
280.111
280.118
280.124
280.129
280.135
280.141
280.147
279.948
279.951
279.957
279.966
279.976
279.987
279.998
280.008
280.018
280.027
280.036
280.045
280.053
280.06
280.067
280.074
280.081
280.088
280.094
280.1
280.106
280.112
280.118
280.124
280.13
280.136
280.141
280.147
279.95
279.954
279.96
279.969
279.979
279.99
280
280.011
280.02
280.03
280.039
280.047
280.055
280.062
280.069
280.076
280.083
280.089
280.095
280.101
280.107
280.113
280.119
280.125
280.131
280.136
280.142
280.147
279.953
279.957
279.963
279.972
279.982
279.993
280.003
280.013
280.023
280.032
280.041
280.049
280.057
280.064
280.071
280.078
280.084
280.091
280.097
280.103
280.109
280.114
280.12
280.126
280.131
280.136
280.142
280.147
279.956
279.96
279.966
279.975
279.985
279.996
280.006
280.016
280.026
280.035
280.043
280.051
280.059
280.066
280.073
280.08
280.086
280.092
280.098
280.104
280.11
280.115
280.121
280.126
280.132
280.137
280.142
280.147
279.959
279.963
279.969
279.978
279.988
279.999
280.009
280.019
280.029
280.038
280.046
280.054
280.061
280.068
280.075
280.082
280.088
280.094
280.1
280.105
280.111
280.116
280.122
280.127
280.132
280.137
280.142
280.147
279.962
279.966
279.973
279.982
279.991
280.002
280.012
280.022
280.031
280.04
280.049
280.056
280.064
280.071
280.077
280.084
280.09
280.096
280.101
280.107
280.112
280.117
280.123
280.128
280.133
280.138
280.143
280.148
279.965
279.969
279.976
279.985
279.995
280.005
280.015
280.025
280.034
280.043
280.051
280.059
280.066
280.073
280.079
280.086
280.092
280.097
280.103
280.108
280.113
280.119
280.124
280.128
280.133
280.138
280.143
280.148
279.968
279.972
279.979
279.988
279.998
280.008
280.018
280.028
280.037
280.046
280.054
280.062
280.069
280.075
280.082
280.088
280.093
280.099
280.104
280.11
280.115
280.12
280.124
280.129
280.134
280.139
280.143
280.148
279.971
279.975
279.983
279.992
280.002
280.012
280.022
280.031
280.04
280.049
280.057
280.064
280.071
280.078
280.084
280.09
280.095
280.101
280.106
280.111
280.116
280.121
280.125
280.13
280.135
280.139
280.143
280.148
272.744
272.59
272.497
272.502
272.643
272.92
273.601
273.378
273.187
273.041
272.952
272.913
274.741
274.491
274.256
274.04
273.852
273.692
275.937
275.693
275.453
275.223
275.007
274.811
277.049
276.832
276.616
276.402
276.197
276.007
277.998
277.82
277.64
277.46
277.285
277.121
278.752
278.616
278.476
278.336
278.198
278.068
279.313
279.215
279.114
279.012
278.91
278.813
279.702
279.637
279.569
279.498
279.429
279.361
279.949
279.91
279.868
279.823
279.779
279.735
280.089
280.068
280.045
280.02
279.994
279.968
280.152
280.144
280.133
280.121
280.108
280.095
280.165
280.164
280.162
280.158
280.153
280.148
280.148
280.151
280.153
280.154
280.154
280.153
280.116
280.121
280.125
280.128
280.13
280.131
280.081
280.086
280.089
280.093
280.095
280.098
280.049
280.052
280.055
280.058
280.06
280.062
280.022
280.024
280.026
280.027
280.029
280.03
280.003
280.003
280.004
280.004
280.004
280.004
279.991
279.99
279.989
279.988
279.987
279.986
279.986
279.984
279.982
279.98
279.978
279.976
279.986
279.983
279.98
279.978
279.975
279.972
279.974
279.979
279.986
279.995
280.005
280.015
280.025
280.035
280.044
280.052
280.06
280.067
280.074
280.08
280.086
280.092
280.097
280.103
280.108
280.113
280.117
280.122
280.126
280.131
280.135
280.139
280.144
280.148
279.977
279.982
279.99
279.999
280.009
280.019
280.029
280.038
280.047
280.055
280.063
280.07
280.076
280.083
280.088
280.094
280.099
280.104
280.109
280.114
280.119
280.123
280.127
280.132
280.136
280.14
280.144
280.148
279.98
279.986
279.994
280.003
280.013
280.023
280.032
280.041
280.05
280.058
280.066
280.072
280.079
280.085
280.091
280.096
280.101
280.106
280.111
280.116
280.12
280.124
280.128
280.132
280.136
280.14
280.144
280.148
279.983
279.989
279.997
280.007
280.017
280.026
280.036
280.045
280.053
280.061
280.069
280.075
280.082
280.088
280.093
280.098
280.103
280.108
280.113
280.117
280.121
280.125
280.129
280.133
280.137
280.141
280.145
280.148
279.986
279.993
280.001
280.011
280.02
280.03
280.04
280.048
280.057
280.064
280.072
280.078
280.084
280.09
280.095
280.101
280.105
280.11
280.114
280.119
280.123
280.127
280.13
280.134
280.138
280.141
280.145
280.148
279.99
279.997
280.005
280.015
280.024
280.034
280.043
280.052
280.06
280.068
280.075
280.081
280.087
280.093
280.098
280.103
280.107
280.112
280.116
280.12
280.124
280.128
280.131
280.135
280.138
280.142
280.145
280.148
272.94
273.849
275.004
276.187
277.266
278.173
278.884
279.406
279.762
279.985
280.107
280.158
280.164
280.143
280.111
280.076
280.045
280.02
280.002
279.992
279.988
279.989
273.162
274.12
275.283
276.445
277.486
278.347
279.013
279.495
279.819
280.017
280.122
280.162
280.161
280.138
280.105
280.071
280.041
280.018
280.002
279.993
279.99
279.991
273.416
274.421
275.585
276.716
277.711
278.523
279.141
279.582
279.872
280.046
280.134
280.163
280.157
280.131
280.098
280.065
280.037
280.015
280.001
279.994
279.992
279.994
273.703
274.758
275.913
277.004
277.946
278.701
279.268
279.666
279.923
280.072
280.143
280.163
280.151
280.123
280.09
280.059
280.032
280.013
280.001
279.995
279.994
279.998
274.037
275.135
276.27
277.31
278.189
278.882
279.394
279.747
279.97
280.095
280.151
280.161
280.144
280.115
280.082
280.052
280.028
280.011
280
279.996
279.996
280.001
274.434
275.555
276.652
277.63
278.439
279.065
279.519
279.826
280.015
280.116
280.156
280.157
280.136
280.106
280.074
280.046
280.024
280.009
280
279.997
279.999
280.004
274.898
276.01
277.054
277.958
278.689
279.244
279.64
279.9
280.055
280.133
280.159
280.152
280.127
280.096
280.065
280.039
280.02
280.007
280
279.999
280.002
280.008
275.408
276.487
277.462
278.284
278.934
279.417
279.753
279.968
280.091
280.147
280.159
280.145
280.117
280.086
280.057
280.033
280.016
280.005
280
280
280.004
280.011
275.941
276.966
277.863
278.598
279.166
279.578
279.857
280.029
280.121
280.157
280.157
280.136
280.107
280.076
280.049
280.027
280.012
280.004
280.001
280.002
280.007
280.015
276.473
277.433
278.244
278.892
279.379
279.723
279.948
280.081
280.145
280.163
280.152
280.127
280.096
280.066
280.04
280.021
280.009
280.002
280.001
280.004
280.01
280.019
276.989
277.873
278.597
279.159
279.57
279.85
280.026
280.122
280.161
280.164
280.145
280.115
280.084
280.055
280.032
280.016
280.006
280.002
280.002
280.007
280.014
280.022
277.48
278.279
278.916
279.395
279.735
279.957
280.089
280.153
280.171
280.161
280.135
280.103
280.072
280.045
280.025
280.011
280.004
280.001
280.004
280.009
280.017
280.026
277.93
278.644
279.196
279.599
279.873
280.044
280.137
280.174
280.175
280.154
280.124
280.091
280.06
280.036
280.018
280.007
280.002
280.002
280.005
280.012
280.021
280.03
278.332
278.963
279.436
279.769
279.986
280.112
280.172
280.187
280.173
280.145
280.111
280.077
280.049
280.027
280.012
280.003
280
280.002
280.007
280.015
280.024
280.034
278.682
279.236
279.637
279.907
280.074
280.162
280.194
280.191
280.166
280.132
280.097
280.064
280.038
280.018
280.006
280
279.999
280.003
280.01
280.018
280.028
280.038
278.985
279.466
279.801
280.017
280.14
280.196
280.206
280.188
280.156
280.118
280.082
280.051
280.027
280.011
280.001
279.998
279.999
280.004
280.012
280.021
280.032
280.042
279.239
279.654
279.932
280.101
280.188
280.218
280.21
280.181
280.143
280.103
280.068
280.039
280.018
280.004
279.997
279.996
279.999
280.006
280.015
280.025
280.035
280.046
279.449
279.805
280.033
280.163
280.22
280.228
280.207
280.17
280.128
280.088
280.054
280.028
280.009
279.998
279.994
279.995
280
280.008
280.018
280.028
280.039
280.05
279.617
279.923
280.109
280.206
280.239
280.231
280.199
280.157
280.113
280.074
280.041
280.017
280.002
279.994
279.992
279.995
280.001
280.01
280.02
280.031
280.043
280.053
279.747
280.011
280.163
280.233
280.247
280.227
280.188
280.142
280.098
280.06
280.03
280.008
279.996
279.99
279.99
279.995
280.003
280.013
280.024
280.035
280.046
280.057
279.845
280.075
280.2
280.249
280.249
280.219
280.175
280.127
280.084
280.047
280.019
280.001
279.991
279.987
279.989
279.996
280.005
280.015
280.027
280.038
280.05
280.06
279.917
280.12
280.222
280.256
280.244
280.208
280.161
280.113
280.07
280.036
280.011
279.995
279.987
279.985
279.989
279.997
280.007
280.018
280.03
280.041
280.053
280.064
279.968
280.148
280.234
280.256
280.237
280.196
280.147
280.1
280.058
280.026
280.003
279.99
279.984
279.984
279.99
279.998
280.009
280.021
280.033
280.045
280.056
280.067
280
280.165
280.238
280.251
280.227
280.184
280.135
280.088
280.048
280.018
279.997
279.986
279.982
279.984
279.99
280
280.011
280.023
280.035
280.047
280.059
280.069
280.019
280.172
280.237
280.244
280.216
280.172
280.123
280.077
280.04
280.011
279.993
279.983
279.981
279.984
279.992
280.002
280.013
280.026
280.038
280.05
280.061
280.072
280.031
280.174
280.233
280.236
280.206
280.161
280.113
280.068
280.032
280.006
279.989
279.981
279.98
279.985
279.993
280.004
280.016
280.028
280.041
280.053
280.064
280.074
280.035
280.172
280.226
280.227
280.196
280.151
280.104
280.061
280.027
280.002
279.987
279.98
279.98
279.985
279.994
280.005
280.018
280.03
280.043
280.055
280.066
280.076
280.035
280.168
280.22
280.219
280.187
280.143
280.097
280.055
280.022
279.999
279.985
279.979
279.98
279.986
279.996
280.007
280.02
280.032
280.045
280.057
280.068
280.078
280.033
280.163
280.213
280.211
280.18
280.136
280.091
280.051
280.019
279.997
279.984
279.979
279.981
279.987
279.997
280.009
280.021
280.034
280.046
280.058
280.069
280.079
280.031
280.159
280.207
280.205
280.174
280.131
280.087
280.047
280.016
279.995
279.983
279.979
279.981
279.988
279.998
280.01
280.022
280.035
280.048
280.059
280.07
280.08
280.027
280.155
280.203
280.201
280.17
280.127
280.083
280.045
280.015
279.994
279.983
279.979
279.982
279.989
279.999
280.011
280.023
280.036
280.049
280.06
280.071
280.081
280.024
280.152
280.2
280.198
280.167
280.125
280.081
280.043
280.014
279.994
279.982
279.979
279.982
279.989
279.999
280.011
280.024
280.037
280.049
280.061
280.072
280.082
280.022
280.15
280.198
280.196
280.166
280.124
280.081
280.043
280.013
279.993
279.982
279.979
279.982
279.989
280
280.012
280.024
280.037
280.05
280.061
280.072
280.082
279.993
280
280.009
280.019
280.028
280.038
280.047
280.056
280.064
280.071
280.078
280.084
280.09
280.095
280.1
280.105
280.11
280.114
280.118
280.122
280.125
280.129
280.133
280.136
280.139
280.142
280.145
280.148
279.997
280.004
280.013
280.023
280.032
280.042
280.051
280.059
280.067
280.074
280.081
280.087
280.093
280.098
280.103
280.107
280.112
280.116
280.12
280.123
280.127
280.13
280.134
280.137
280.14
280.143
280.146
280.149
280
280.008
280.017
280.027
280.036
280.046
280.055
280.063
280.07
280.077
280.084
280.09
280.095
280.1
280.105
280.11
280.114
280.118
280.121
280.125
280.128
280.131
280.135
280.138
280.14
280.143
280.146
280.149
280.004
280.012
280.021
280.031
280.041
280.05
280.058
280.066
280.074
280.081
280.087
280.093
280.098
280.103
280.108
280.112
280.116
280.12
280.123
280.126
280.13
280.133
280.136
280.138
280.141
280.144
280.146
280.149
280.008
280.016
280.026
280.035
280.045
280.054
280.062
280.07
280.077
280.084
280.09
280.096
280.101
280.106
280.11
280.114
280.118
280.122
280.125
280.128
280.131
280.134
280.137
280.139
280.142
280.144
280.147
280.149
280.012
280.02
280.03
280.039
280.049
280.058
280.066
280.074
280.081
280.087
280.093
280.099
280.104
280.108
280.112
280.116
280.12
280.123
280.127
280.13
280.132
280.135
280.138
280.14
280.142
280.145
280.147
280.149
280.015
280.025
280.034
280.044
280.053
280.062
280.07
280.077
280.084
280.09
280.096
280.101
280.106
280.111
280.115
280.119
280.122
280.125
280.128
280.131
280.134
280.136
280.139
280.141
280.143
280.145
280.147
280.149
280.019
280.029
280.038
280.048
280.057
280.066
280.074
280.081
280.088
280.094
280.099
280.104
280.109
280.113
280.117
280.121
280.124
280.127
280.13
280.133
280.135
280.138
280.14
280.142
280.144
280.146
280.147
280.149
280.024
280.033
280.043
280.052
280.061
280.07
280.077
280.084
280.091
280.097
280.102
280.107
280.112
280.116
280.119
280.123
280.126
280.129
280.132
280.134
280.137
280.139
280.141
280.143
280.144
280.146
280.148
280.149
280.028
280.037
280.047
280.056
280.065
280.073
280.081
280.088
280.094
280.1
280.105
280.11
280.114
280.118
280.122
280.125
280.128
280.131
280.133
280.136
280.138
280.14
280.142
280.143
280.145
280.146
280.148
280.149
280.032
280.042
280.051
280.06
280.069
280.077
280.085
280.091
280.097
280.103
280.108
280.113
280.117
280.12
280.124
280.127
280.13
280.133
280.135
280.137
280.139
280.141
280.143
280.144
280.146
280.147
280.148
280.149
280.036
280.046
280.055
280.065
280.073
280.081
280.088
280.095
280.101
280.106
280.111
280.115
280.119
280.123
280.126
280.129
280.132
280.134
280.137
280.139
280.14
280.142
280.144
280.145
280.146
280.147
280.148
280.149
280.04
280.05
280.06
280.069
280.077
280.085
280.092
280.098
280.104
280.109
280.114
280.118
280.122
280.125
280.128
280.131
280.134
280.136
280.138
280.14
280.142
280.143
280.144
280.146
280.147
280.148
280.149
280.15
280.044
280.054
280.064
280.072
280.081
280.088
280.095
280.101
280.107
280.112
280.116
280.12
280.124
280.127
280.13
280.133
280.136
280.138
280.14
280.141
280.143
280.144
280.145
280.146
280.147
280.148
280.149
280.15
280.048
280.058
280.068
280.076
280.084
280.091
280.098
280.104
280.109
280.114
280.119
280.123
280.126
280.13
280.132
280.135
280.137
280.139
280.141
280.143
280.144
280.145
280.146
280.147
280.148
280.149
280.149
280.15
280.052
280.062
280.071
280.08
280.088
280.095
280.101
280.107
280.112
280.117
280.121
280.125
280.129
280.132
280.134
280.137
280.139
280.141
280.143
280.144
280.145
280.146
280.147
280.148
280.148
280.149
280.149
280.15
280.056
280.066
280.075
280.083
280.091
280.098
280.104
280.11
280.115
280.119
280.124
280.127
280.131
280.134
280.136
280.139
280.141
280.142
280.144
280.145
280.146
280.147
280.148
280.148
280.149
280.149
280.15
280.15
280.06
280.07
280.079
280.087
280.094
280.101
280.107
280.112
280.117
280.122
280.126
280.13
280.133
280.136
280.138
280.14
280.142
280.144
280.145
280.146
280.147
280.148
280.149
280.149
280.149
280.15
280.15
280.15
280.064
280.073
280.082
280.09
280.097
280.104
280.11
280.115
280.12
280.124
280.128
280.132
280.135
280.137
280.14
280.142
280.144
280.145
280.146
280.147
280.148
280.149
280.149
280.15
280.15
280.15
280.15
280.15
280.067
280.076
280.085
280.093
280.1
280.106
280.112
280.117
280.122
280.126
280.13
280.133
280.136
280.139
280.141
280.143
280.145
280.146
280.148
280.149
280.149
280.15
280.15
280.15
280.15
280.15
280.15
280.15
280.07
280.08
280.088
280.096
280.103
280.109
280.115
280.12
280.124
280.128
280.132
280.135
280.138
280.141
280.143
280.145
280.146
280.148
280.149
280.15
280.15
280.15
280.151
280.151
280.151
280.151
280.15
280.15
280.073
280.083
280.091
280.098
280.105
280.111
280.117
280.122
280.126
280.13
280.134
280.137
280.14
280.142
280.144
280.146
280.148
280.149
280.15
280.15
280.151
280.151
280.151
280.151
280.151
280.151
280.151
280.15
280.076
280.085
280.093
280.101
280.107
280.113
280.119
280.124
280.128
280.132
280.136
280.139
280.141
280.144
280.146
280.147
280.149
280.15
280.151
280.151
280.152
280.152
280.152
280.152
280.151
280.151
280.151
280.15
280.079
280.088
280.096
280.103
280.11
280.115
280.121
280.126
280.13
280.134
280.137
280.14
280.143
280.145
280.147
280.149
280.15
280.151
280.152
280.152
280.152
280.152
280.152
280.152
280.152
280.151
280.151
280.15
280.081
280.09
280.098
280.105
280.111
280.117
280.122
280.127
280.131
280.135
280.138
280.141
280.144
280.146
280.148
280.15
280.151
280.152
280.152
280.153
280.153
280.153
280.153
280.153
280.152
280.152
280.151
280.15
280.083
280.092
280.1
280.107
280.113
280.119
280.124
280.129
280.133
280.136
280.14
280.143
280.145
280.147
280.149
280.15
280.152
280.152
280.153
280.153
280.154
280.154
280.153
280.153
280.152
280.152
280.151
280.15
280.085
280.094
280.101
280.108
280.115
280.12
280.125
280.13
280.134
280.137
280.141
280.144
280.146
280.148
280.15
280.151
280.152
280.153
280.154
280.154
280.154
280.154
280.154
280.153
280.153
280.152
280.151
280.15
280.087
280.095
280.103
280.11
280.116
280.121
280.126
280.131
280.135
280.138
280.142
280.144
280.147
280.149
280.151
280.152
280.153
280.154
280.154
280.155
280.155
280.154
280.154
280.153
280.153
280.152
280.151
280.15
280.088
280.097
280.104
280.111
280.117
280.122
280.127
280.132
280.136
280.139
280.142
280.145
280.148
280.15
280.151
280.153
280.154
280.154
280.155
280.155
280.155
280.155
280.154
280.154
280.153
280.152
280.151
280.15
280.089
280.098
280.105
280.112
280.118
280.123
280.128
280.132
280.136
280.14
280.143
280.146
280.148
280.15
280.152
280.153
280.154
280.155
280.155
280.155
280.155
280.155
280.154
280.154
280.153
280.152
280.151
280.15
280.09
280.098
280.106
280.112
280.118
280.124
280.129
280.133
280.137
280.14
280.143
280.146
280.148
280.15
280.152
280.153
280.154
280.155
280.155
280.155
280.155
280.155
280.155
280.154
280.153
280.152
280.151
280.15
280.091
280.099
280.106
280.113
280.119
280.124
280.129
280.133
280.137
280.141
280.144
280.146
280.149
280.151
280.152
280.154
280.154
280.155
280.155
280.156
280.156
280.155
280.155
280.154
280.153
280.152
280.151
280.15
280.091
280.099
280.106
280.113
280.119
280.124
280.129
280.133
280.137
280.141
280.144
280.147
280.149
280.151
280.152
280.154
280.155
280.155
280.156
280.156
280.156
280.155
280.155
280.154
280.153
280.152
280.151
280.151
279.987
279.986
279.99
280.001
280.019
280.045
280.077
280.112
280.145
280.166
280.16
280.109
279.986
279.76
279.401
278.874
278.156
277.242
276.156
274.969
273.813
272.909
279.99
279.988
279.991
280.001
280.017
280.041
280.072
280.106
280.14
280.164
280.164
280.123
280.017
279.815
279.486
278.997
278.322
277.45
276.399
275.23
274.064
273.112
279.993
279.99
279.992
280
280.015
280.037
280.066
280.1
280.133
280.16
280.166
280.135
280.045
279.866
279.568
279.118
278.487
277.661
276.651
275.508
274.34
273.343
279.996
279.993
279.994
280
280.013
280.033
280.06
280.092
280.126
280.154
280.166
280.144
280.069
279.914
279.648
279.237
278.654
277.88
276.918
275.809
274.646
273.6
279.999
279.995
279.995
280
280.011
280.029
280.054
280.085
280.118
280.148
280.163
280.151
280.092
279.96
279.725
279.357
278.825
278.107
277.201
276.136
274.986
273.894
280.002
279.998
279.996
279.999
280.009
280.025
280.048
280.077
280.109
280.14
280.16
280.156
280.112
280.002
279.8
279.476
278.997
278.342
277.5
276.489
275.366
274.243
280.006
280
279.998
280
280.007
280.021
280.042
280.069
280.1
280.131
280.155
280.159
280.129
280.042
279.872
279.592
279.169
278.58
277.809
276.864
275.784
274.653
280.01
280.003
279.999
280
280.005
280.017
280.035
280.06
280.09
280.122
280.148
280.16
280.143
280.077
279.94
279.703
279.338
278.817
278.122
277.252
276.231
275.117
280.013
280.006
280.001
280
280.004
280.013
280.029
280.052
280.081
280.112
280.14
280.158
280.153
280.108
280.001
279.807
279.498
279.047
278.432
277.644
276.695
275.629
280.017
280.009
280.004
280.001
280.003
280.01
280.024
280.044
280.071
280.101
280.131
280.154
280.16
280.133
280.054
279.901
279.646
279.263
278.728
278.026
277.16
276.155
280.021
280.012
280.006
280.002
280.002
280.007
280.019
280.036
280.06
280.09
280.121
280.148
280.163
280.152
280.099
279.983
279.779
279.461
279.004
278.389
277.609
276.674
280.025
280.016
280.008
280.003
280.002
280.005
280.014
280.029
280.051
280.078
280.109
280.14
280.162
280.165
280.134
280.052
279.894
279.637
279.254
278.724
278.033
277.184
280.029
280.019
280.011
280.005
280.002
280.003
280.009
280.022
280.041
280.067
280.097
280.129
280.157
280.172
280.16
280.107
279.991
279.788
279.474
279.024
278.42
277.655
280.033
280.023
280.014
280.007
280.002
280.001
280.005
280.015
280.032
280.055
280.084
280.117
280.149
280.172
280.177
280.149
280.069
279.915
279.663
279.288
278.766
278.083
280.036
280.026
280.017
280.009
280.003
280
280.002
280.009
280.023
280.044
280.071
280.104
280.138
280.168
280.186
280.178
280.129
280.018
279.822
279.514
279.07
278.468
280.04
280.03
280.02
280.011
280.004
280
279.999
280.004
280.015
280.033
280.058
280.09
280.125
280.16
280.188
280.197
280.173
280.099
279.95
279.703
279.331
278.81
280.044
280.034
280.023
280.014
280.006
280
279.997
280
280.008
280.023
280.046
280.075
280.111
280.149
280.183
280.206
280.203
280.159
280.052
279.858
279.55
279.102
280.048
280.037
280.027
280.017
280.007
280
279.996
279.996
280.002
280.014
280.034
280.061
280.096
280.135
280.175
280.207
280.221
280.201
280.129
279.98
279.728
279.346
280.052
280.041
280.03
280.019
280.01
280.001
279.995
279.993
279.997
280.006
280.023
280.048
280.081
280.121
280.163
280.202
280.229
280.229
280.184
280.073
279.868
279.54
280.055
280.045
280.034
280.022
280.012
280.002
279.995
279.991
279.992
279.999
280.013
280.036
280.067
280.106
280.15
280.193
280.229
280.244
280.222
280.141
279.975
279.696
280.059
280.048
280.037
280.025
280.014
280.004
279.996
279.99
279.989
279.994
280.005
280.025
280.054
280.091
280.135
280.182
280.224
280.25
280.245
280.188
280.055
279.815
280.062
280.051
280.04
280.028
280.017
280.006
279.997
279.99
279.987
279.989
279.998
280.015
280.042
280.077
280.12
280.168
280.214
280.249
280.256
280.218
280.11
279.901
280.065
280.055
280.043
280.031
280.02
280.008
279.998
279.99
279.985
279.986
279.992
280.007
280.031
280.064
280.106
280.154
280.203
280.242
280.26
280.235
280.145
279.96
280.068
280.058
280.046
280.034
280.022
280.01
279.999
279.99
279.984
279.983
279.988
280
280.022
280.053
280.094
280.141
280.19
280.233
280.257
280.242
280.166
279.999
280.071
280.06
280.049
280.037
280.025
280.013
280.001
279.991
279.984
279.981
279.985
279.995
280.014
280.044
280.082
280.128
280.178
280.223
280.25
280.243
280.177
280.023
280.073
280.063
280.052
280.04
280.027
280.015
280.003
279.992
279.984
279.981
279.982
279.991
280.008
280.035
280.072
280.117
280.166
280.212
280.242
280.239
280.18
280.037
280.075
280.065
280.054
280.042
280.029
280.017
280.005
279.994
279.985
279.98
279.981
279.988
280.004
280.029
280.064
280.108
280.156
280.201
280.232
280.232
280.178
280.041
280.077
280.067
280.056
280.044
280.031
280.019
280.006
279.995
279.986
279.98
279.98
279.986
280
280.024
280.057
280.1
280.147
280.191
280.223
280.225
280.173
280.041
280.079
280.069
280.058
280.046
280.033
280.02
280.008
279.996
279.987
279.98
279.979
279.984
279.997
280.02
280.052
280.093
280.139
280.183
280.215
280.217
280.167
280.037
280.08
280.07
280.059
280.047
280.035
280.022
280.009
279.998
279.988
279.981
279.979
279.983
279.996
280.017
280.048
280.088
280.133
280.177
280.208
280.21
280.162
280.034
280.081
280.071
280.06
280.048
280.036
280.023
280.01
279.998
279.988
279.981
279.979
279.983
279.994
280.015
280.045
280.084
280.129
280.172
280.202
280.205
280.157
280.03
280.081
280.072
280.061
280.049
280.037
280.024
280.011
279.999
279.989
279.982
279.979
279.982
279.994
280.014
280.044
280.082
280.126
280.168
280.199
280.201
280.153
280.026
280.082
280.072
280.061
280.05
280.037
280.024
280.012
280
279.989
279.982
279.979
279.982
279.993
280.013
280.043
280.081
280.124
280.166
280.196
280.199
280.15
280.023
280.148
280.145
280.142
280.139
280.135
280.132
280.129
280.125
280.121
280.117
280.113
280.109
280.104
280.099
280.094
280.089
280.083
280.076
280.07
280.062
280.054
280.046
280.036
280.027
280.017
280.007
279.999
279.991
280.149
280.146
280.143
280.139
280.136
280.133
280.13
280.126
280.123
280.119
280.115
280.111
280.106
280.102
280.097
280.091
280.086
280.08
280.073
280.066
280.058
280.049
280.04
280.031
280.021
280.011
280.002
279.995
280.149
280.146
280.143
280.14
280.137
280.134
280.131
280.128
280.124
280.121
280.117
280.113
280.109
280.104
280.099
280.094
280.089
280.083
280.076
280.069
280.061
280.053
280.044
280.035
280.025
280.015
280.006
279.999
280.149
280.146
280.143
280.141
280.138
280.135
280.132
280.129
280.126
280.122
280.119
280.115
280.111
280.107
280.102
280.097
280.091
280.086
280.079
280.072
280.065
280.057
280.048
280.039
280.029
280.02
280.01
280.002
280.149
280.146
280.144
280.141
280.139
280.136
280.133
280.13
280.127
280.124
280.121
280.117
280.113
280.109
280.104
280.1
280.094
280.089
280.083
280.076
280.069
280.061
280.052
280.043
280.033
280.024
280.014
280.006
280.149
280.147
280.144
280.142
280.14
280.137
280.135
280.132
280.129
280.126
280.123
280.119
280.115
280.111
280.107
280.102
280.097
280.092
280.086
280.079
280.072
280.064
280.056
280.047
280.038
280.028
280.019
280.01
280.149
280.147
280.145
280.143
280.141
280.138
280.136
280.133
280.131
280.128
280.124
280.121
280.118
280.114
280.11
280.105
280.1
280.095
280.089
280.083
280.076
280.068
280.06
280.051
280.042
280.032
280.023
280.014
280.149
280.147
280.145
280.143
280.141
280.139
280.137
280.135
280.132
280.129
280.126
280.123
280.12
280.116
280.112
280.108
280.103
280.098
280.092
280.086
280.079
280.072
280.064
280.055
280.046
280.037
280.027
280.018
280.149
280.148
280.146
280.144
280.142
280.14
280.138
280.136
280.134
280.131
280.128
280.125
280.122
280.118
280.115
280.11
280.106
280.101
280.095
280.089
280.083
280.076
280.068
280.059
280.05
280.041
280.031
280.022
280.149
280.148
280.146
280.145
280.143
280.141
280.139
280.137
280.135
280.133
280.13
280.127
280.124
280.121
280.117
280.113
280.109
280.104
280.099
280.093
280.086
280.079
280.072
280.064
280.055
280.045
280.036
280.026
280.149
280.148
280.147
280.145
280.144
280.142
280.14
280.139
280.137
280.134
280.132
280.129
280.126
280.123
280.119
280.116
280.111
280.107
280.102
280.096
280.09
280.083
280.076
280.068
280.059
280.049
280.04
280.03
280.149
280.148
280.147
280.146
280.145
280.143
280.142
280.14
280.138
280.136
280.134
280.131
280.128
280.125
280.122
280.118
280.114
280.11
280.105
280.099
280.093
280.087
280.079
280.071
280.063
280.054
280.044
280.034
280.15
280.149
280.148
280.146
280.145
280.144
280.143
280.141
280.139
280.137
280.135
280.133
280.13
280.127
280.124
280.121
280.117
280.112
280.108
280.102
280.096
280.09
280.083
280.075
280.067
280.058
280.048
280.038
280.15
280.149
280.148
280.147
280.146
280.145
280.144
280.142
280.141
280.139
280.137
280.135
280.132
280.13
280.126
280.123
280.119
280.115
280.11
280.105
280.1
280.093
280.087
280.079
280.071
280.062
280.052
280.043
280.15
280.149
280.148
280.148
280.147
280.146
280.145
280.144
280.142
280.14
280.139
280.137
280.134
280.132
280.129
280.125
280.122
280.118
280.113
280.108
280.103
280.097
280.09
280.083
280.075
280.066
280.056
280.047
280.15
280.149
280.149
280.148
280.147
280.147
280.146
280.145
280.143
280.142
280.14
280.138
280.136
280.134
280.131
280.128
280.124
280.12
280.116
280.111
280.106
280.1
280.093
280.086
280.078
280.07
280.06
280.051
280.15
280.15
280.149
280.149
280.148
280.148
280.147
280.146
280.145
280.143
280.142
280.14
280.138
280.135
280.133
280.13
280.126
280.123
280.118
280.114
280.109
280.103
280.097
280.09
280.082
280.073
280.064
280.055
280.15
280.15
280.149
280.149
280.149
280.148
280.148
280.147
280.146
280.145
280.143
280.142
280.14
280.137
280.135
280.132
280.129
280.125
280.121
280.116
280.111
280.106
280.1
280.093
280.085
280.077
280.068
280.058
280.15
280.15
280.15
280.15
280.149
280.149
280.149
280.148
280.147
280.146
280.145
280.143
280.141
280.139
280.137
280.134
280.131
280.127
280.123
280.119
280.114
280.109
280.103
280.096
280.089
280.081
280.072
280.062
280.15
280.15
280.15
280.15
280.15
280.15
280.149
280.149
280.148
280.147
280.146
280.144
280.143
280.141
280.138
280.136
280.133
280.129
280.125
280.121
280.116
280.111
280.105
280.099
280.092
280.084
280.075
280.066
280.15
280.15
280.15
280.151
280.151
280.15
280.15
280.15
280.149
280.148
280.147
280.146
280.144
280.142
280.14
280.137
280.135
280.131
280.128
280.123
280.119
280.114
280.108
280.102
280.095
280.087
280.078
280.069
280.15
280.15
280.151
280.151
280.151
280.151
280.151
280.151
280.15
280.149
280.148
280.147
280.146
280.144
280.142
280.139
280.136
280.133
280.129
280.125
280.121
280.116
280.11
280.104
280.097
280.09
280.081
280.072
280.15
280.151
280.151
280.151
280.152
280.152
280.152
280.151
280.151
280.15
280.149
280.148
280.147
280.145
280.143
280.141
280.138
280.135
280.131
280.127
280.123
280.118
280.113
280.107
280.1
280.092
280.084
280.075
280.15
280.151
280.151
280.152
280.152
280.152
280.152
280.152
280.152
280.151
280.15
280.149
280.148
280.146
280.144
280.142
280.139
280.136
280.133
280.129
280.125
280.12
280.115
280.109
280.102
280.095
280.087
280.078
280.15
280.151
280.151
280.152
280.152
280.153
280.153
280.153
280.153
280.152
280.151
280.15
280.149
280.148
280.146
280.143
280.141
280.138
280.134
280.131
280.126
280.122
280.116
280.111
280.104
280.097
280.089
280.08
280.15
280.151
280.152
280.152
280.153
280.153
280.153
280.153
280.153
280.153
280.152
280.151
280.15
280.149
280.147
280.145
280.142
280.139
280.136
280.132
280.128
280.123
280.118
280.112
280.106
280.099
280.091
280.083
280.15
280.151
280.152
280.153
280.153
280.154
280.154
280.154
280.154
280.153
280.153
280.152
280.151
280.149
280.148
280.146
280.143
280.14
280.137
280.133
280.129
280.125
280.12
280.114
280.108
280.101
280.093
280.085
280.15
280.151
280.152
280.153
280.153
280.154
280.154
280.154
280.154
280.154
280.154
280.153
280.152
280.15
280.149
280.146
280.144
280.141
280.138
280.134
280.13
280.126
280.121
280.115
280.109
280.102
280.095
280.086
280.15
280.151
280.152
280.153
280.154
280.154
280.155
280.155
280.155
280.155
280.154
280.153
280.152
280.151
280.149
280.147
280.145
280.142
280.139
280.135
280.131
280.127
280.122
280.116
280.11
280.104
280.096
280.088
280.15
280.151
280.152
280.153
280.154
280.154
280.155
280.155
280.155
280.155
280.154
280.154
280.153
280.151
280.15
280.148
280.146
280.143
280.14
280.136
280.132
280.128
280.123
280.117
280.111
280.105
280.097
280.089
280.15
280.151
280.152
280.153
280.154
280.155
280.155
280.155
280.155
280.155
280.155
280.154
280.153
280.152
280.15
280.148
280.146
280.143
280.14
280.137
280.133
280.128
280.123
280.118
280.112
280.105
280.098
280.09
280.15
280.151
280.152
280.153
280.154
280.155
280.155
280.155
280.156
280.155
280.155
280.154
280.153
280.152
280.151
280.149
280.146
280.144
280.141
280.137
280.133
280.129
280.124
280.119
280.113
280.106
280.099
280.09
280.15
280.151
280.152
280.153
280.154
280.155
280.155
280.156
280.156
280.156
280.155
280.155
280.154
280.152
280.151
280.149
280.147
280.144
280.141
280.137
280.133
280.129
280.124
280.119
280.113
280.106
280.099
280.091
272.92
272.643
272.504
272.492
272.578
272.725
272.915
272.954
273.042
273.183
273.366
273.579
273.694
273.854
274.041
274.252
274.48
274.72
274.814
275.009
275.223
275.45
275.683
275.919
276.01
276.199
276.403
276.614
276.825
277.035
277.124
277.288
277.461
277.639
277.816
277.988
278.07
278.201
278.338
278.477
278.614
278.746
278.816
278.913
279.014
279.116
279.215
279.31
279.363
279.431
279.501
279.57
279.638
279.701
279.737
279.78
279.825
279.87
279.912
279.951
279.969
279.995
280.022
280.047
280.07
280.091
280.096
280.109
280.123
280.135
280.146
280.154
280.148
280.154
280.159
280.163
280.166
280.167
280.153
280.154
280.154
280.154
280.152
280.149
280.131
280.129
280.127
280.125
280.121
280.117
280.097
280.095
280.092
280.089
280.086
280.081
280.061
280.059
280.057
280.054
280.051
280.048
280.028
280.027
280.026
280.025
280.023
280.021
280.003
280.003
280.003
280.002
280.002
280.002
279.985
279.986
279.987
279.988
279.989
279.99
279.975
279.977
279.978
279.98
279.982
279.984
279.971
279.973
279.976
279.979
279.981
279.984
279.988
279.995
280.003
280.013
280.023
280.032
280.042
280.051
280.059
280.066
280.073
280.08
280.086
280.092
280.097
280.102
280.107
280.111
280.115
280.12
280.124
280.127
280.131
280.135
280.138
280.142
280.145
280.148
279.985
279.991
280
280.009
280.019
280.029
280.038
280.047
280.055
280.063
280.07
280.077
280.083
280.089
280.094
280.1
280.105
280.109
280.114
280.118
280.122
280.126
280.13
280.134
280.137
280.141
280.145
280.148
279.981
279.988
279.996
280.005
280.015
280.025
280.034
280.044
280.052
280.06
280.067
280.074
280.081
280.086
280.092
280.097
280.102
280.107
280.112
280.116
280.121
280.125
280.129
280.133
280.137
280.141
280.144
280.148
279.978
279.984
279.992
280.001
280.011
280.021
280.031
280.04
280.049
280.057
280.064
280.071
280.078
280.084
280.09
280.095
280.1
280.105
280.11
280.115
280.119
280.124
280.128
280.132
280.136
280.14
280.144
280.148
279.975
279.981
279.988
279.998
280.007
280.018
280.027
280.037
280.045
280.054
280.061
280.069
280.075
280.081
280.087
280.093
280.098
280.104
280.109
280.113
280.118
280.123
280.127
280.131
280.136
280.14
280.144
280.148
279.972
279.977
279.985
279.994
280.004
280.014
280.024
280.033
280.042
280.051
280.058
280.066
280.073
280.079
280.085
280.091
280.096
280.102
280.107
280.112
280.117
280.121
280.126
280.13
280.135
280.139
280.144
280.148
273.115
273.115
273.115
273.115
273.115
273.115
273.115
273.115
273.115
273.115
273.115
273.115
273.115
273.115
273.115
273.115
273.115
273.115
273.116
273.116
273.116
273.116
273.116
273.116
273.116
273.116
273.116
273.116
273.117
273.117
273.118
273.119
273.122
273.125
273.131
273.14
273.153
273.169
273.184
273.162
272.584
272.584
272.584
272.584
272.584
272.584
272.585
272.585
272.585
272.585
272.585
272.585
272.585
272.585
272.586
272.586
272.586
272.586
272.586
272.586
272.587
272.587
272.587
272.587
272.587
272.587
272.587
272.588
272.588
272.589
272.592
272.596
272.603
272.614
272.631
272.656
272.694
272.747
272.814
272.881
273.073
273.073
273.073
273.073
273.073
273.073
273.073
273.073
273.073
273.074
273.074
273.074
273.074
273.074
273.075
273.075
273.075
273.076
273.076
273.076
273.076
273.076
273.077
273.077
273.077
273.077
273.077
273.077
273.078
273.08
273.084
273.09
273.102
273.119
273.147
273.188
273.246
273.327
273.43
273.555
274.075
274.075
274.075
274.075
274.076
274.076
274.076
274.076
274.076
274.076
274.077
274.077
274.077
274.077
274.078
274.078
274.078
274.079
274.079
274.079
274.08
274.08
274.08
274.08
274.08
274.08
274.08
274.081
274.082
274.084
274.088
274.096
274.11
274.131
274.164
274.212
274.281
274.374
274.494
274.642
275.275
275.275
275.275
275.275
275.276
275.276
275.276
275.276
275.276
275.276
275.277
275.277
275.277
275.278
275.278
275.278
275.279
275.279
275.28
275.28
275.28
275.281
275.281
275.281
275.281
275.281
275.281
275.281
275.282
275.284
275.289
275.297
275.311
275.334
275.367
275.417
275.485
275.578
275.696
275.841
276.468
276.468
276.468
276.468
276.469
276.469
276.469
276.469
276.469
276.47
276.47
276.47
276.471
276.471
276.471
276.472
276.472
276.473
276.473
276.474
276.474
276.475
276.475
276.475
276.475
276.475
276.475
276.475
276.476
276.478
276.482
276.49
276.502
276.523
276.554
276.599
276.662
276.744
276.849
276.977
277.532
277.532
277.532
277.532
277.532
277.532
277.532
277.533
277.533
277.533
277.533
277.534
277.534
277.535
277.535
277.536
277.536
277.537
277.538
277.538
277.539
277.539
277.539
277.54
277.54
277.539
277.539
277.539
277.54
277.541
277.545
277.551
277.561
277.579
277.605
277.643
277.694
277.763
277.849
277.952
278.404
278.404
278.404
278.404
278.404
278.404
278.405
278.405
278.405
278.405
278.406
278.406
278.407
278.407
278.408
278.408
278.409
278.41
278.41
278.411
278.412
278.412
278.413
278.413
278.413
278.413
278.413
278.413
278.413
278.414
278.416
278.42
278.429
278.442
278.462
278.491
278.531
278.583
278.649
278.727
279.069
279.069
279.069
279.069
279.069
279.069
279.069
279.07
279.07
279.071
279.071
279.071
279.072
279.073
279.073
279.074
279.075
279.075
279.076
279.077
279.078
279.078
279.079
279.079
279.079
279.079
279.079
279.079
279.079
279.079
279.081
279.083
279.089
279.098
279.112
279.133
279.162
279.199
279.246
279.301
279.54
279.54
279.54
279.54
279.54
279.54
279.541
279.541
279.541
279.542
279.542
279.543
279.543
279.544
279.545
279.546
279.546
279.547
279.548
279.549
279.55
279.551
279.551
279.552
279.552
279.552
279.552
279.552
279.552
279.552
279.552
279.554
279.557
279.562
279.572
279.585
279.604
279.629
279.659
279.696
279.847
279.847
279.847
279.847
279.847
279.847
279.848
279.848
279.848
279.849
279.849
279.85
279.851
279.851
279.852
279.853
279.854
279.855
279.856
279.857
279.858
279.859
279.859
279.86
279.861
279.861
279.861
279.861
279.861
279.86
279.86
279.861
279.862
279.865
279.87
279.878
279.889
279.904
279.923
279.945
280.025
280.025
280.025
280.025
280.025
280.026
280.026
280.026
280.027
280.027
280.028
280.028
280.029
280.03
280.031
280.032
280.032
280.034
280.035
280.036
280.037
280.038
280.039
280.04
280.04
280.041
280.041
280.041
280.041
280.041
280.04
280.04
280.04
280.041
280.044
280.047
280.053
280.061
280.071
280.083
280.109
280.109
280.109
280.109
280.109
280.11
280.11
280.111
280.111
280.112
280.112
280.113
280.114
280.114
280.115
280.116
280.117
280.118
280.119
280.121
280.122
280.123
280.124
280.125
280.126
280.127
280.127
280.128
280.128
280.127
280.127
280.127
280.126
280.126
280.127
280.128
280.13
280.133
280.137
280.142
280.13
280.13
280.13
280.13
280.131
280.131
280.131
280.132
280.132
280.133
280.133
280.134
280.135
280.136
280.137
280.138
280.139
280.14
280.141
280.142
280.144
280.145
280.146
280.148
280.149
280.15
280.15
280.151
280.151
280.151
280.151
280.151
280.15
280.15
280.149
280.149
280.149
280.15
280.151
280.152
280.113
280.113
280.113
280.113
280.114
280.114
280.114
280.115
280.115
280.116
280.117
280.117
280.118
280.119
280.12
280.121
280.122
280.123
280.125
280.126
280.127
280.129
280.13
280.132
280.133
280.134
280.135
280.136
280.137
280.137
280.137
280.137
280.137
280.136
280.136
280.135
280.134
280.133
280.133
280.132
280.076
280.077
280.077
280.077
280.077
280.077
280.078
280.078
280.079
280.079
280.08
280.081
280.082
280.083
280.084
280.085
280.086
280.087
280.089
280.09
280.091
280.093
280.095
280.096
280.098
280.099
280.1
280.102
280.103
280.103
280.104
280.104
280.104
280.104
280.103
280.103
280.102
280.101
280.1
280.098
280.034
280.034
280.034
280.034
280.034
280.035
280.035
280.036
280.036
280.037
280.037
280.038
280.039
280.04
280.041
280.042
280.043
280.045
280.046
280.048
280.049
280.051
280.052
280.054
280.056
280.057
280.059
280.06
280.062
280.063
280.064
280.065
280.065
280.065
280.065
280.065
280.065
280.064
280.063
280.062
279.993
279.993
279.993
279.993
279.993
279.994
279.994
279.995
279.995
279.996
279.997
279.997
279.998
279.999
280
280.001
280.003
280.004
280.005
280.007
280.009
280.01
280.012
280.014
280.016
280.017
280.019
280.021
280.023
280.024
280.026
280.027
280.028
280.029
280.029
280.03
280.03
280.03
280.029
280.029
279.958
279.958
279.959
279.959
279.959
279.959
279.96
279.96
279.961
279.962
279.962
279.963
279.964
279.965
279.966
279.967
279.969
279.97
279.971
279.973
279.975
279.976
279.978
279.98
279.982
279.984
279.986
279.988
279.99
279.992
279.993
279.995
279.996
279.998
279.999
280
280.001
280.002
280.002
280.002
279.933
279.933
279.933
279.933
279.933
279.934
279.934
279.935
279.935
279.936
279.937
279.938
279.939
279.94
279.941
279.942
279.943
279.944
279.946
279.947
279.949
279.951
279.953
279.955
279.957
279.959
279.961
279.963
279.965
279.967
279.969
279.971
279.973
279.975
279.977
279.978
279.98
279.981
279.983
279.984
279.916
279.916
279.916
279.916
279.917
279.917
279.917
279.918
279.919
279.919
279.92
279.921
279.922
279.923
279.924
279.925
279.926
279.928
279.929
279.931
279.932
279.934
279.936
279.938
279.94
279.942
279.944
279.947
279.949
279.951
279.954
279.956
279.958
279.96
279.963
279.965
279.967
279.969
279.971
279.973
279.907
279.907
279.907
279.907
279.908
279.908
279.909
279.909
279.91
279.91
279.911
279.912
279.913
279.914
279.915
279.916
279.918
279.919
279.92
279.922
279.924
279.926
279.927
279.929
279.931
279.934
279.936
279.938
279.941
279.943
279.946
279.948
279.951
279.953
279.956
279.958
279.961
279.963
279.966
279.968
279.969
279.974
279.981
279.99
280
280.01
280.02
280.03
280.039
280.048
280.056
280.063
280.07
280.077
280.083
280.089
280.095
280.1
280.105
280.11
280.115
280.12
280.125
280.13
280.134
280.139
280.143
280.148
279.966
279.971
279.978
279.987
279.997
280.007
280.017
280.027
280.036
280.045
280.053
280.06
280.068
280.074
280.081
280.087
280.093
280.098
280.104
280.109
280.114
280.119
280.124
280.129
280.134
280.138
280.143
280.148
279.963
279.967
279.975
279.984
279.993
280.004
280.014
280.024
280.033
280.042
280.05
280.058
280.065
280.072
280.079
280.085
280.091
280.097
280.102
280.108
280.113
280.118
280.123
280.128
280.133
280.138
280.143
280.148
279.96
279.964
279.971
279.98
279.99
280.001
280.011
280.021
280.03
280.039
280.047
280.055
280.063
280.07
280.076
280.083
280.089
280.095
280.101
280.106
280.112
280.117
280.122
280.127
280.132
280.138
280.143
280.148
279.958
279.961
279.968
279.977
279.987
279.997
280.008
280.018
280.027
280.036
280.045
280.053
280.06
280.068
280.074
280.081
280.087
280.093
280.099
280.105
280.11
280.116
280.121
280.127
280.132
280.137
280.142
280.147
279.955
279.958
279.965
279.974
279.984
279.994
280.005
280.015
280.025
280.034
280.042
280.05
280.058
280.065
280.072
280.079
280.085
280.092
280.098
280.103
280.109
280.115
280.12
280.126
280.131
280.137
280.142
280.147
279.952
279.955
279.962
279.971
279.981
279.991
280.002
280.012
280.022
280.031
280.04
280.048
280.056
280.063
280.07
280.077
280.084
280.09
280.096
280.102
280.108
280.114
280.12
280.125
280.131
280.136
280.142
280.147
279.949
279.952
279.959
279.968
279.978
279.989
279.999
280.009
280.019
280.029
280.038
280.046
280.054
280.061
280.068
280.075
280.082
280.088
280.095
280.101
280.107
280.113
280.119
280.125
280.13
280.136
280.142
280.147
279.946
279.95
279.956
279.965
279.975
279.986
279.996
280.007
280.017
280.026
280.035
280.044
280.052
280.059
280.067
280.074
280.08
280.087
280.093
280.1
280.106
280.112
280.118
280.124
280.13
280.136
280.141
280.147
279.944
279.947
279.953
279.962
279.972
279.983
279.994
280.004
280.014
280.024
280.033
280.042
280.05
280.057
280.065
280.072
280.079
280.086
280.092
280.099
280.105
280.111
280.117
280.123
280.129
280.135
280.141
280.147
279.941
279.944
279.951
279.96
279.97
279.981
279.991
280.002
280.012
280.022
280.031
280.04
280.048
280.056
280.063
280.07
280.077
280.084
280.091
280.097
280.104
280.11
280.116
280.123
280.129
280.135
280.141
280.147
279.939
279.942
279.948
279.957
279.967
279.978
279.989
280
280.01
280.02
280.029
280.038
280.046
280.054
280.061
280.069
280.076
280.083
280.09
280.096
280.103
280.109
280.116
280.122
280.128
280.135
280.141
280.147
279.936
279.939
279.946
279.955
279.965
279.976
279.987
279.997
280.008
280.018
280.027
280.036
280.044
280.052
280.06
280.067
280.074
280.082
280.088
280.095
280.102
280.108
280.115
280.121
280.128
280.134
280.141
280.147
279.934
279.937
279.943
279.952
279.963
279.973
279.985
279.995
280.006
280.016
280.025
280.034
280.042
280.05
280.058
280.066
280.073
280.08
280.087
280.094
280.101
280.108
280.114
280.121
280.127
280.134
280.14
280.147
279.932
279.935
279.941
279.95
279.96
279.971
279.982
279.993
280.004
280.014
280.023
280.032
280.041
280.049
280.057
280.064
280.072
280.079
280.086
280.093
280.1
280.107
280.114
280.12
280.127
280.134
280.14
280.147
279.929
279.932
279.939
279.948
279.958
279.969
279.98
279.991
280.002
280.012
280.021
280.03
280.039
280.047
280.055
280.063
280.071
280.078
280.085
280.092
280.099
280.106
280.113
280.12
280.127
280.133
280.14
280.147
279.927
279.93
279.937
279.946
279.956
279.967
279.978
279.989
280
280.01
280.02
280.029
280.038
280.046
280.054
280.062
280.069
280.077
280.084
280.091
280.098
280.105
280.112
280.119
280.126
280.133
280.14
280.147
279.925
279.928
279.935
279.944
279.954
279.965
279.977
279.988
279.998
280.008
280.018
280.027
280.036
280.044
280.053
280.061
280.068
280.076
280.083
280.09
280.098
280.105
280.112
280.119
280.126
280.133
280.14
280.147
279.923
279.926
279.933
279.942
279.953
279.964
279.975
279.986
279.997
280.007
280.017
280.026
280.035
280.043
280.051
280.059
280.067
280.075
280.082
280.09
280.097
280.104
280.111
280.118
280.125
280.133
280.14
280.147
279.922
279.925
279.931
279.94
279.951
279.962
279.973
279.984
279.995
280.005
280.015
280.024
280.033
280.042
280.05
280.058
280.066
280.074
280.081
280.089
280.096
280.104
280.111
280.118
280.125
280.132
280.139
280.146
279.92
279.923
279.93
279.939
279.949
279.96
279.972
279.983
279.994
280.004
280.014
280.023
280.032
280.041
280.049
280.057
280.065
280.073
280.081
280.088
280.096
280.103
280.11
280.118
280.125
280.132
280.139
280.146
279.918
279.921
279.928
279.937
279.948
279.959
279.97
279.981
279.992
280.003
280.013
280.022
280.031
280.04
280.048
280.056
280.064
280.072
280.08
280.087
280.095
280.102
280.11
280.117
280.125
280.132
280.139
280.146
279.917
279.92
279.927
279.936
279.946
279.958
279.969
279.98
279.991
280.001
280.011
280.021
280.03
280.039
280.047
280.055
280.063
280.071
280.079
280.087
280.094
280.102
280.109
280.117
280.124
280.132
280.139
280.146
279.915
279.918
279.925
279.934
279.945
279.956
279.968
279.979
279.99
280
280.01
280.02
280.029
280.038
280.046
280.054
280.062
280.07
280.078
280.086
280.094
280.101
280.109
280.117
280.124
280.131
280.139
280.146
279.914
279.917
279.924
279.933
279.944
279.955
279.966
279.978
279.989
279.999
280.009
280.019
280.028
280.037
280.045
280.054
280.062
280.07
280.078
280.086
280.093
280.101
280.109
280.116
280.124
280.131
280.139
280.146
279.913
279.916
279.923
279.932
279.943
279.954
279.965
279.977
279.988
279.998
280.008
280.018
280.027
280.036
280.044
280.053
280.061
280.069
280.077
280.085
280.093
280.101
280.108
280.116
280.124
280.131
280.139
280.146
279.912
279.915
279.922
279.931
279.941
279.953
279.964
279.976
279.987
279.997
280.007
280.017
280.026
280.035
280.044
280.052
280.06
280.068
280.076
280.084
280.092
280.1
280.108
280.116
280.123
280.131
280.139
280.146
279.911
279.914
279.921
279.93
279.94
279.952
279.963
279.975
279.986
279.996
280.006
280.016
280.025
280.034
280.043
280.051
280.06
280.068
280.076
280.084
280.092
280.1
280.108
280.115
280.123
280.131
280.138
280.146
279.91
279.913
279.92
279.929
279.94
279.951
279.962
279.974
279.985
279.995
280.006
280.015
280.024
280.033
280.042
280.051
280.059
280.067
280.075
280.084
280.092
280.099
280.107
280.115
280.123
280.131
280.138
280.146
279.909
279.912
279.919
279.928
279.939
279.95
279.962
279.973
279.984
279.995
280.005
280.014
280.024
280.033
280.042
280.05
280.059
280.067
280.075
280.083
280.091
280.099
280.107
280.115
280.123
280.131
280.138
280.146
279.908
279.911
279.918
279.927
279.938
279.949
279.961
279.972
279.983
279.994
280.004
280.014
280.023
280.032
280.041
280.05
280.058
280.066
280.075
280.083
280.091
280.099
280.107
280.115
280.123
280.13
280.138
280.146
279.908
279.911
279.917
279.927
279.937
279.949
279.96
279.972
279.983
279.993
280.004
280.013
280.023
280.032
280.041
280.049
280.058
280.066
280.074
280.082
280.091
280.099
280.107
280.115
280.122
280.13
280.138
280.146
279.907
279.91
279.917
279.926
279.937
279.948
279.96
279.971
279.982
279.993
280.003
280.013
280.022
280.031
280.04
280.049
280.057
280.066
280.074
280.082
280.09
280.098
280.106
280.114
280.122
280.13
280.138
280.146
279.906
279.91
279.916
279.925
279.936
279.948
279.959
279.971
279.982
279.992
280.003
280.012
280.022
280.031
280.04
280.048
280.057
280.065
280.074
280.082
280.09
280.098
280.106
280.114
280.122
280.13
280.138
280.146
279.906
279.909
279.916
279.925
279.936
279.947
279.959
279.97
279.981
279.992
280.002
280.012
280.021
280.031
280.039
280.048
280.057
280.065
280.073
280.082
280.09
280.098
280.106
280.114
280.122
280.13
280.138
280.146
279.906
279.909
279.915
279.925
279.935
279.947
279.958
279.97
279.981
279.992
280.002
280.012
280.021
280.03
280.039
280.048
280.056
280.065
280.073
280.082
280.09
280.098
280.106
280.114
280.122
280.13
280.138
280.146
279.905
279.908
279.915
279.924
279.935
279.946
279.958
279.97
279.981
279.991
280.002
280.011
280.021
280.03
280.039
280.048
280.056
280.065
280.073
280.081
280.09
280.098
280.106
280.114
280.122
280.13
280.138
280.146
279.905
279.908
279.915
279.924
279.935
279.946
279.958
279.969
279.98
279.991
280.001
280.011
280.021
280.03
280.039
280.048
280.056
280.065
280.073
280.081
280.089
280.098
280.106
280.114
280.122
280.13
280.138
280.146
279.905
279.908
279.915
279.924
279.935
279.946
279.958
279.969
279.98
279.991
280.001
280.011
280.021
280.03
280.039
280.047
280.056
280.065
280.073
280.081
280.089
280.098
280.106
280.114
280.122
280.13
280.138
280.146
279.905
279.908
279.915
279.924
279.935
279.946
279.958
279.969
279.98
279.991
280.001
280.011
280.021
280.03
280.039
280.047
280.056
280.064
280.073
280.081
280.089
280.098
280.106
280.114
280.122
280.13
280.138
280.146
)
;

boundaryField
{
    bc-2
    {
        type            empty;
    }
    bc-3
    {
        type            empty;
    }
    bottom
    {
        type            fixedValue;
        value           uniform 280.15;
    }
    leftSide
    {
        type            zeroGradient;
    }
    naturalSurface
    {
        type            codedFixedValue;
        value           uniform 274.313;
        redirectType    seasonalFixedValue;
        code            #{
             scalar  t = this->db().time().value()/365/24/60/60;
             scalar  T0 = 6.5+273.15  ;  // average temperature
             scalar  A  = 14.5 ;          // ampitude
             scalar  p  = 8760/24/365 ;    //cycle
             scalar  R0 = 0.04;
             operator==(T0+A*Foam::sin(2*3.1415926/p*t+3.1415926/2)+R0*t); 
        #};
    }
    rightSide
    {
        type            zeroGradient;
    }
    slopesurface
    {
        type            codedFixedValue;
        value           uniform 274.313;
        redirectType    seasonalFixedValue;
        code            #{
             scalar  t = this->db().time().value()/365/24/60/60;
             scalar  T0 = 6.5+273.15  ;  // average temperature
             scalar  A  = 14.5 ;          // ampitude
             scalar  p  = 8760/24/365 ;    //cycle
             scalar  R0 = 0.04;
             operator==(T0+A*Foam::sin(2*3.1415926/p*t+3.1415926/2)+R0*t); 
        #};
    }
    subGradeSurface
    {
        type            codedFixedValue;
        value           uniform 274.313;
        redirectType    seasonalFixedValue;
        code            #{
             scalar  t = this->db().time().value()/365/24/60/60;
             scalar  T0 = 6.5+273.15  ;  // average temperature
             scalar  A  = 14.5 ;          // ampitude
             scalar  p  = 8760/24/365 ;    //cycle
             scalar  R0 = 0.04;
             operator==(T0+A*Foam::sin(2*3.1415926/p*t+3.1415926/2)+R0*t); 
        #};
    }
}


// ************************************************************************* //
