# Supplementary material for: A finite volume-based model for the hydrothermal behavior of soil under freeze–thaw cycles
Source: PLoS One. 2021 Jun 3;16(6):e0252680. doi: 10.1371/journal.pone.0252680 (PMC8174737; doi:10.1371/journal.pone.0252680)
Supplement: S1 Data — (ZIP) [file pone.0252680.s001.zip › Data at equal time interval/3.3696e+08/volContOfUnfrozenWater]

/*--------------------------------*- C++ -*----------------------------------*\
| =========                 |                                                 |
| \\      /  F ield         | OpenFOAM: The Open Source CFD Toolbox           |
|  \\    /   O peration     | Version:  2.4.0                                 |
|   \\  /    A nd           | Web:      www.OpenFOAM.org                      |
|    \\/     M anipulation  |                                                 |
\*---------------------------------------------------------------------------*/
FoamFile
{
    version     2.0;
    format      ascii;
    class       volScalarField;
    location    "3.3696e+08";
    object      volContOfUnfrozenWater;
}
// * * * * * * * * * * * * * * * * * * * * * * * * * * * * * * * * * * * * * //

dimensions      [0 0 0 0 0 0 0];

internalField   nonuniform List<scalar> 
9554
(
0.156982
0.155745
0.108962
0.0940318
0.0862651
0.0847998
0.0864047
0.0887218
0.0909343
0.092851
0.0944611
0.0957974
0.0968985
0.097799
0.0985287
0.0991122
0.0995705
0.0999212
0.10018
0.100359
0.100471
0.100525
0.156981
0.155745
0.10896
0.0940303
0.0862642
0.0847992
0.0864042
0.0887213
0.0909338
0.0928504
0.0944605
0.0957968
0.0968978
0.0977984
0.098528
0.0991115
0.0995698
0.0999205
0.100179
0.100358
0.10047
0.100524
0.15698
0.155744
0.108957
0.0940274
0.0862624
0.084798
0.0864031
0.0887202
0.0909327
0.0928493
0.0944593
0.0957956
0.0968966
0.0977971
0.0985266
0.0991101
0.0995684
0.0999191
0.100177
0.100357
0.100468
0.100523
0.156977
0.155742
0.108953
0.0940229
0.0862597
0.0847962
0.0864015
0.0887186
0.090931
0.0928476
0.0944576
0.0957938
0.0968947
0.0977951
0.0985246
0.0991081
0.0995662
0.0999169
0.100175
0.100354
0.100466
0.10052
0.156974
0.15574
0.108946
0.094017
0.0862561
0.0847938
0.0863994
0.0887165
0.0909289
0.0928453
0.0944552
0.0957913
0.0968921
0.0977925
0.0985219
0.0991053
0.0995634
0.099914
0.100172
0.100351
0.100463
0.100517
0.15697
0.155737
0.108939
0.0940096
0.0862516
0.0847908
0.0863968
0.0887139
0.0909262
0.0928425
0.0944523
0.0957883
0.096889
0.0977892
0.0985186
0.0991018
0.0995599
0.0999104
0.100169
0.100348
0.100459
0.100513
0.156966
0.155734
0.108929
0.0940007
0.0862461
0.0847872
0.0863936
0.0887108
0.0909229
0.0928391
0.0944488
0.0957846
0.0968852
0.0977853
0.0985145
0.0990977
0.0995556
0.0999061
0.100164
0.100343
0.100455
0.100509
0.15696
0.155731
0.108918
0.0939902
0.0862398
0.0847831
0.08639
0.0887071
0.0909191
0.0928352
0.0944447
0.0957804
0.0968808
0.0977808
0.0985099
0.0990929
0.0995507
0.099901
0.100159
0.100338
0.100449
0.100503
0.156954
0.155727
0.108906
0.0939783
0.0862326
0.0847783
0.0863858
0.0887029
0.0909148
0.0928307
0.09444
0.0957755
0.0968758
0.0977756
0.0985045
0.0990874
0.0995451
0.0998953
0.100153
0.100332
0.100443
0.100497
0.156947
0.155723
0.108892
0.0939649
0.0862245
0.084773
0.0863811
0.0886982
0.09091
0.0928257
0.0944348
0.0957701
0.0968701
0.0977697
0.0984985
0.0990812
0.0995387
0.0998888
0.100147
0.100325
0.100437
0.100491
0.15694
0.155718
0.108876
0.0939499
0.0862155
0.0847671
0.0863759
0.088693
0.0909046
0.0928201
0.0944289
0.095764
0.0968639
0.0977633
0.0984918
0.0990744
0.0995317
0.0998816
0.100139
0.100318
0.100429
0.100483
0.156932
0.155713
0.108859
0.0939334
0.0862057
0.0847606
0.0863702
0.0886873
0.0908987
0.092814
0.0944226
0.0957574
0.096857
0.0977562
0.0984845
0.0990668
0.099524
0.0998738
0.100131
0.10031
0.100421
0.100475
0.156923
0.155708
0.10884
0.0939154
0.0861949
0.0847536
0.086364
0.0886811
0.0908923
0.0928073
0.0944157
0.0957502
0.0968496
0.0977485
0.0984766
0.0990587
0.0995157
0.0998652
0.100123
0.100301
0.100412
0.100466
0.156914
0.155702
0.108819
0.0938959
0.0861832
0.084746
0.0863574
0.0886745
0.0908855
0.0928002
0.0944082
0.0957425
0.0968416
0.0977402
0.0984681
0.0990499
0.0995067
0.099856
0.100113
0.100291
0.100402
0.100456
0.156903
0.155696
0.108797
0.0938748
0.0861707
0.0847379
0.0863502
0.0886674
0.0908781
0.0927926
0.0944003
0.0957343
0.096833
0.0977314
0.0984589
0.0990405
0.099497
0.0998462
0.100103
0.100281
0.100392
0.100445
0.156892
0.155689
0.108774
0.0938524
0.0861573
0.0847292
0.0863427
0.0886598
0.0908704
0.0927845
0.0943919
0.0957256
0.096824
0.097722
0.0984493
0.0990306
0.0994868
0.0998357
0.100092
0.10027
0.100381
0.100434
0.156879
0.155681
0.108749
0.0938287
0.086143
0.08472
0.0863347
0.0886519
0.0908622
0.092776
0.0943831
0.0957164
0.0968145
0.0977121
0.0984391
0.0990201
0.099476
0.0998246
0.100081
0.100259
0.100369
0.100422
0.156865
0.155671
0.108722
0.0938038
0.086128
0.0847102
0.0863263
0.0886436
0.0908537
0.0927672
0.0943739
0.0957069
0.0968045
0.0977019
0.0984284
0.0990091
0.0994647
0.099813
0.100069
0.100247
0.100357
0.10041
0.156849
0.155659
0.108695
0.0937781
0.0861123
0.0847
0.0863175
0.0886351
0.090845
0.0927581
0.0943645
0.095697
0.0967943
0.0976912
0.0984174
0.0989976
0.0994529
0.0998009
0.100057
0.100234
0.100344
0.100397
0.15683
0.155645
0.108666
0.0937518
0.086096
0.0846894
0.0863086
0.0886264
0.0908361
0.0927489
0.0943549
0.095687
0.0967838
0.0976803
0.098406
0.0989859
0.0994407
0.0997883
0.100044
0.100221
0.10033
0.100383
0.156808
0.155626
0.108637
0.0937256
0.0860796
0.0846786
0.0862996
0.0886177
0.0908273
0.0927398
0.0943453
0.0956769
0.0967733
0.0976692
0.0983945
0.0989738
0.0994282
0.0997754
0.100031
0.100207
0.100316
0.100369
0.156783
0.155603
0.108607
0.0937001
0.0860633
0.084668
0.0862908
0.0886093
0.0908187
0.0927308
0.0943359
0.095667
0.0967628
0.0976582
0.0983829
0.0989617
0.0994155
0.0997622
0.100017
0.100193
0.100302
0.100354
0.156755
0.155574
0.108578
0.0936762
0.086048
0.0846579
0.0862826
0.0886015
0.0908107
0.0927224
0.094327
0.0956575
0.0967526
0.0976474
0.0983714
0.0989495
0.0994028
0.0997489
0.100003
0.100179
0.100287
0.100339
0.156725
0.155541
0.108551
0.0936552
0.0860348
0.0846493
0.0862756
0.0885948
0.0908038
0.092715
0.0943189
0.0956487
0.096743
0.097637
0.0983602
0.0989376
0.0993901
0.0997355
0.0999891
0.100164
0.100272
0.100323
0.156698
0.155507
0.108526
0.0936383
0.0860253
0.0846434
0.0862708
0.0885899
0.0907985
0.092709
0.0943121
0.095641
0.0967344
0.0976274
0.0983497
0.0989261
0.0993778
0.0997223
0.0999751
0.100149
0.100257
0.100307
0.156681
0.155477
0.108506
0.0936273
0.0860221
0.0846424
0.0862696
0.088588
0.0907957
0.0927052
0.0943072
0.0956349
0.0967271
0.0976189
0.09834
0.0989154
0.0993659
0.0997095
0.0999614
0.100135
0.100241
0.100292
0.156685
0.155464
0.108493
0.0936237
0.0860287
0.0846495
0.0862743
0.0885906
0.0907965
0.0927045
0.0943049
0.0956311
0.0967218
0.0976121
0.0983317
0.0989056
0.0993549
0.0996972
0.099948
0.10012
0.100226
0.100276
0.156732
0.155489
0.10849
0.0936289
0.0860502
0.0846692
0.0862878
0.0885997
0.0908025
0.092708
0.0943063
0.0956304
0.096719
0.0976074
0.0983252
0.0988973
0.0993449
0.0996858
0.0999352
0.100106
0.100211
0.10026
0.156857
0.15559
0.108501
0.0936431
0.0860934
0.0847084
0.0863148
0.0886182
0.0908157
0.0927174
0.0943124
0.0956336
0.0967196
0.0976054
0.0983209
0.0988909
0.0993364
0.0996755
0.0999233
0.100093
0.100197
0.100244
0.15711
0.155823
0.108533
0.0936639
0.0861661
0.0847764
0.0863614
0.0886503
0.0908389
0.0927345
0.0943249
0.095642
0.0967245
0.097607
0.0983194
0.0988867
0.0993298
0.0996666
0.0999124
0.10008
0.100182
0.100228
0.157566
0.156277
0.108598
0.093686
0.0862758
0.0848846
0.0864359
0.0887009
0.0908753
0.0927617
0.0943452
0.0956569
0.0967345
0.0976129
0.0983215
0.0988853
0.0993254
0.0996595
0.0999029
0.100069
0.100169
0.100213
0.158322
0.157076
0.108732
0.0937033
0.0864253
0.0850437
0.0865473
0.0887762
0.0909289
0.0928016
0.0943755
0.0956796
0.096751
0.0976239
0.0983277
0.0988873
0.0993236
0.0996544
0.099895
0.100058
0.100156
0.100199
0.159494
0.158373
0.109019
0.0937173
0.0866059
0.0852582
0.0867032
0.0888821
0.0910038
0.0928571
0.0944177
0.0957117
0.0967749
0.0976409
0.0983388
0.0988932
0.099325
0.0996519
0.099889
0.10005
0.100145
0.100185
0.161183
0.160369
0.109627
0.0937407
0.0867882
0.0855163
0.0869039
0.0890216
0.091103
0.0929306
0.0944736
0.0957546
0.0968074
0.0976648
0.0983554
0.0989036
0.0993299
0.0996521
0.0998852
0.100042
0.100135
0.100173
0.163401
0.163198
0.110907
0.0938532
0.0869302
0.0857824
0.087136
0.0891921
0.0912271
0.0930235
0.0945446
0.0958094
0.0968494
0.0976963
0.0983781
0.0989188
0.0993388
0.0996554
0.0998838
0.100037
0.100126
0.100161
0.165929
0.166729
0.113539
0.0942973
0.0870156
0.0860079
0.0873732
0.0893835
0.0913733
0.0931355
0.0946314
0.0958769
0.0969017
0.0977361
0.0984075
0.0989394
0.0993519
0.0996622
0.0998851
0.100033
0.100119
0.100151
0.168183
0.170001
0.118508
0.0956073
0.0871192
0.0861657
0.0875893
0.0895827
0.0915364
0.0932651
0.0947338
0.0959576
0.0969647
0.0977847
0.098444
0.0989657
0.0993695
0.0996725
0.0998892
0.100032
0.100113
0.100141
0.169304
0.170748
0.126181
0.0985346
0.0874354
0.0862817
0.0877776
0.089782
0.0917123
0.0934106
0.0948513
0.0960513
0.0970387
0.0978423
0.0984878
0.0989979
0.0993919
0.0996866
0.0998963
0.100034
0.100109
0.100133
0.168898
0.167933
0.134506
0.103097
0.0881128
0.0864144
0.0879561
0.0899849
0.0919009
0.0935715
0.0949836
0.0961581
0.0971238
0.0979089
0.098539
0.0990361
0.0994192
0.0997046
0.0999064
0.100037
0.100107
0.100127
0.167871
0.163518
0.139032
0.10635
0.0886658
0.0865531
0.0881479
0.0902027
0.0921058
0.0937486
0.0951308
0.0962778
0.0972197
0.0979847
0.0985977
0.0990804
0.0994513
0.0997265
0.0999197
0.100043
0.100107
0.100122
0.167987
0.168562
0.155705
0.157838
0.160178
0.16239
0.164113
0.164268
0.164147
0.138465
0.162591
0.160916
0.162935
0.134117
0.163643
0.168402
0.167294
0.167591
0.164057
0.162803
0.16456
0.112786
0.163793
0.159336
0.165265
0.164537
0.166259
0.167237
0.16395
0.163007
0.163779
0.163513
0.166825
0.164844
0.0880366
0.153479
0.0874229
0.094246
0.160804
0.15658
0.155166
0.150177
0.156291
0.150504
0.152834
0.150254
0.154165
0.137233
0.149249
0.108141
0.162411
0.133774
0.139002
0.0903007
0.0910407
0.0946838
0.0897177
0.0936608
0.137615
0.167709
0.115893
0.09586
0.108215
0.0878764
0.141859
0.086954
0.100762
0.086792
0.0903272
0.0861328
0.0899075
0.0871058
0.0872828
0.084868
0.084211
0.0887331
0.0826155
0.0892438
0.0844117
0.0854819
0.0846736
0.0918096
0.0839743
0.0866533
0.0869
0.0907694
0.0827137
0.0888775
0.0864
0.091905
0.0894883
0.0928169
0.0864236
0.0890629
0.0921732
0.0926543
0.0875053
0.0932772
0.087731
0.0897085
0.0896933
0.0930178
0.0883872
0.0901757
0.0879919
0.0880679
0.0876147
0.0875699
0.0935942
0.0933465
0.0863282
0.0843871
0.0941706
0.0966238
0.1691
0.107554
0.0869789
0.102866
0.0867648
0.0902073
0.0835718
0.0825849
0.0902585
0.0918307
0.0831857
0.166531
0.109372
0.0873599
0.09264
0.0892641
0.0867454
0.0882152
0.084568
0.1046
0.172212
0.114025
0.0871501
0.0879799
0.0911488
0.0897367
0.0923956
0.0901516
0.0863186
0.0824833
0.0871015
0.0885084
0.0927711
0.0874943
0.0822308
0.0845833
0.0891473
0.0942681
0.0901335
0.0939379
0.0896099
0.0895814
0.0874736
0.104718
0.0874839
0.0947128
0.123932
0.146758
0.156163
0.151753
0.167776
0.0925516
0.0929858
0.0904629
0.0875597
0.0942826
0.0910705
0.0891108
0.0875842
0.0939757
0.0908055
0.0927084
0.0886822
0.0824169
0.0864856
0.0966358
0.11798
0.169192
0.10678
0.0844002
0.0817141
0.0875709
0.0888722
0.083036
0.0861535
0.085283
0.0899854
0.0897722
0.0872463
0.0900938
0.0938769
0.0879648
0.0857547
0.0868581
0.0915267
0.0924746
0.0872855
0.0895827
0.0912662
0.0914869
0.121164
0.0858135
0.0880146
0.154003
0.141793
0.0945607
0.0916279
0.092337
0.0898862
0.0919628
0.0896972
0.0877412
0.091436
0.0863508
0.0902574
0.0830538
0.0886899
0.16568
0.159884
0.0867752
0.0840141
0.123099
0.157656
0.0863535
0.0965514
0.0920968
0.11264
0.0861305
0.0840768
0.0900575
0.0875414
0.0934446
0.0910165
0.0825064
0.0835932
0.0939181
0.0911002
0.0840509
0.0815739
0.0904285
0.0857282
0.0849487
0.0870883
0.0947811
0.0922144
0.0931748
0.0945583
0.160937
0.169044
0.0887812
0.087167
0.0875147
0.0885775
0.125336
0.132106
0.0921459
0.089714
0.0847645
0.0841774
0.0853309
0.0961226
0.0867695
0.0882021
0.0882501
0.0880542
0.09305
0.0935944
0.154119
0.104816
0.115216
0.168405
0.0874805
0.0862007
0.0863822
0.0875992
0.0874718
0.0889597
0.153927
0.16584
0.0910851
0.0886793
0.117909
0.159183
0.0891481
0.0862189
0.0873951
0.0882288
0.0905025
0.087928
0.0968278
0.115155
0.0906696
0.0926252
0.0925959
0.0935909
0.0869507
0.0841169
0.0852287
0.0856306
0.0882234
0.0877391
0.0998775
0.095113
0.0889048
0.0932007
0.0905562
0.0886613
0.0818122
0.0834492
0.0914611
0.10237
0.091053
0.0890687
0.0858356
0.0892573
0.0887546
0.0860244
0.0862319
0.0866924
0.0933162
0.0917767
0.0911416
0.0899953
0.0916617
0.0920298
0.0860589
0.0880415
0.154482
0.144835
0.0971307
0.101953
0.0860825
0.0847497
0.149229
0.141842
0.0874909
0.0847244
0.0890745
0.0895896
0.0932316
0.0916567
0.0881943
0.0897056
0.100325
0.115486
0.0891157
0.0871035
0.0913201
0.0924848
0.0854556
0.0856549
0.157486
0.158335
0.0899996
0.088127
0.0902394
0.0912173
0.0879034
0.0951766
0.0907758
0.0920186
0.0873246
0.0887439
0.118326
0.164794
0.0917969
0.0991829
0.0858107
0.0877311
0.0851554
0.0851972
0.0870183
0.0856517
0.0860264
0.0884926
0.0902711
0.0885959
0.089555
0.0907099
0.0915531
0.0923966
0.0873402
0.087067
0.0923284
0.0997158
0.0856821
0.0866795
0.0897187
0.0884051
0.0944282
0.0932758
0.083407
0.0857284
0.0847465
0.0832463
0.0915533
0.090376
0.0890263
0.0903538
0.104275
0.122529
0.0935235
0.092693
0.0871699
0.0872905
0.084428
0.0836034
0.0911476
0.0920253
0.169664
0.168353
0.0858603
0.0883827
0.12749
0.11124
0.0834844
0.0839345
0.13572
0.145756
0.0858475
0.0854203
0.086775
0.0893002
0.169588
0.169407
0.148927
0.153821
0.0915461
0.0930465
0.0915122
0.0967679
0.091858
0.0905509
0.102447
0.0946029
0.156512
0.147906
0.0935956
0.0947056
0.0880463
0.0875176
0.0943327
0.0944097
0.0940242
0.0942036
0.0916328
0.093153
0.0842813
0.0829101
0.0867751
0.0853608
0.0875236
0.0875698
0.127348
0.141954
0.0817438
0.0821083
0.0884296
0.0870297
0.148713
0.145484
0.0814311
0.0828987
0.116741
0.104067
0.088729
0.088014
0.0907803
0.0932109
0.086266
0.0847033
0.0854396
0.0859128
0.154496
0.155003
0.163415
0.164143
0.0935579
0.0923982
0.0884999
0.0883597
0.0909559
0.0901429
0.166506
0.169219
0.151749
0.0876045
0.167923
0.167411
0.166553
0.167025
0.167439
0.169909
0.167808
0.125973
0.167009
0.120824
0.166522
0.158989
0.169661
0.141269
0.164978
0.0950134
0.167422
0.100057
0.0968025
0.0879947
0.0963453
0.166619
0.16673
0.0847175
0.0993064
0.0855349
0.0698808
0.0816894
0.0631567
0.0846682
0.0881256
0.0886704
0.0856491
0.0818072
0.135336
0.0851907
0.101553
0.0966382
0.154349
0.0867979
0.0963083
0.0951497
0.119678
0.0862771
0.122375
0.0906521
0.129592
0.106903
0.170471
0.0883341
0.0900184
0.0986188
0.0882229
0.159601
0.107994
0.0851388
0.0880565
0.110879
0.0858559
0.131753
0.127139
0.084602
0.0921807
0.0824302
0.0790388
0.085208
0.0940404
0.160726
0.0874712
0.124969
0.163623
0.0959986
0.0901913
0.0871432
0.0825508
0.0959267
0.0998062
0.115688
0.109359
0.164973
0.0566175
0.0928277
0.0928079
0.134018
0.095236
0.0882868
0.121102
0.0898894
0.152283
0.0966504
0.166821
0.0977706
0.0880112
0.0935177
0.083956
0.081239
0.0834105
0.0907826
0.126793
0.127301
0.102796
0.0880969
0.0914472
0.0892166
0.171787
0.103523
0.0901957
0.0877643
0.171101
0.0941876
0.0989884
0.0873212
0.0922061
0.0839642
0.0701627
0.167819
0.164927
0.107496
0.166321
0.0937372
0.0970895
0.109571
0.151382
0.168148
0.0863759
0.0842106
0.105033
0.154502
0.105293
0.098274
0.1158
0.172266
0.0898006
0.0791111
0.0963298
0.120659
0.0975451
0.0880608
0.0825999
0.0814707
0.0942944
0.114574
0.0986692
0.0900722
0.167787
0.163846
0.0872555
0.0930066
0.149237
0.169652
0.135081
0.164393
0.085097
0.0870346
0.166181
0.144691
0.098695
0.130681
0.0915464
0.0876784
0.122647
0.172743
0.164988
0.0663766
0.170237
0.109787
0.115028
0.112084
0.0849659
0.0994218
0.105171
0.0893868
0.171394
0.124227
0.0844049
0.101815
0.119665
0.133105
0.0900672
0.0884303
0.0876011
0.0906119
0.0893069
0.0877314
0.0868966
0.0899233
0.0834943
0.0859398
0.085809
0.0879831
0.102648
0.0902716
0.062976
0.163765
0.0871846
0.0889523
0.168151
0.123286
0.161077
0.0762519
0.109366
0.10866
0.0788921
0.0913784
0.167367
0.166479
0.0932873
0.08512
0.0818431
0.0813924
0.166845
0.0988181
0.0988744
0.107962
0.0904863
0.102604
0.0952912
0.092515
0.166777
0.16808
0.132993
0.15685
0.169463
0.165299
0.0576384
0.09247
0.0957006
0.110173
0.0916623
0.0927183
0.0877908
0.090819
0.0734348
0.095881
0.122756
0.0995507
0.0820524
0.0813772
0.120918
0.165699
0.157397
0.166117
0.106619
0.106286
0.12226
0.108701
0.110685
0.117962
0.167271
0.167925
0.0922432
0.0936974
0.106176
0.0999073
0.0971004
0.103561
0.10657
0.117727
0.0898545
0.0939407
0.0988209
0.0905308
0.105595
0.125227
0.0859644
0.0884401
0.0956726
0.0909143
0.167678
0.166445
0.0915023
0.0884412
0.10255
0.0952797
0.10699
0.115208
0.162112
0.148236
0.0920726
0.0987802
0.0821211
0.0837432
0.165899
0.1666
0.0909327
0.0859074
0.0892187
0.089382
0.0825291
0.0875248
0.0829619
0.0838235
0.0921475
0.0932601
0.163819
0.16606
0.105288
0.101845
0.16305
0.167076
0.166404
0.166555
0.167125
0.167646
0.168512
0.169229
0.169579
0.17007
0.170349
0.170568
0.170903
0.171177
0.171395
0.171523
0.171481
0.171381
0.170793
0.170237
0.169595
0.168878
0.168189
0.167298
0.166648
0.165832
0.164953
0.163893
0.163129
0.162379
0.161957
0.161581
0.16099
0.16175
0.166675
0.167091
0.168042
0.168727
0.169225
0.169845
0.170866
0.17149
0.171568
0.171742
0.172067
0.172342
0.172437
0.172518
0.171854
0.171418
0.171053
0.170757
0.169914
0.169056
0.167721
0.166184
0.165385
0.164357
0.163082
0.161301
0.16072
0.160195
0.159952
0.160518
0.0879154
0.173045
0.151848
0.0875718
0.172031
0.171561
0.171127
0.17101
0.170201
0.172045
0.169326
0.170005
0.166817
0.160594
0.166422
0.126367
0.164748
0.14722
0.164207
0.0907079
0.161844
0.0966324
0.0965616
0.160184
0.16247
0.0827637
0.0879887
0.0846112
0.08367
0.0813616
0.108681
0.0827703
0.0860215
0.0918317
0.09867
0.0840351
0.116037
0.0852438
0.0961379
0.0988212
0.135226
0.0857221
0.0940667
0.0874477
0.125414
0.106997
0.125133
0.0892098
0.107957
0.1073
0.0874311
0.159655
0.119257
0.0974704
0.0899238
0.0898532
0.0879874
0.146357
0.122623
0.0853115
0.0810062
0.126441
0.0822479
0.109546
0.163048
0.084615
0.167837
0.0875448
0.0978597
0.164522
0.0823175
0.0756144
0.094401
0.0869799
0.0837156
0.0813743
0.152405
0.0864681
0.104998
0.155208
0.166279
0.114152
0.0836498
0.16035
0.0914921
0.137365
0.163435
0.0960157
0.0917506
0.087717
0.0857871
0.101978
0.0839298
0.0946044
0.0943074
0.173086
0.126254
0.121038
0.0978914
0.087516
0.165913
0.155839
0.0860332
0.0810072
0.0948656
0.0818137
0.117474
0.162743
0.15304
0.115716
0.0865792
0.090764
0.0832148
0.0885011
0.063745
0.164918
0.0896039
0.170113
0.0855628
0.0932482
0.103223
0.167994
0.0872563
0.0915535
0.108562
0.169432
0.165469
0.102432
0.0937899
0.0988387
0.0940056
0.104139
0.166524
0.168969
0.0988156
0.0908261
0.0703517
0.0873429
0.0907622
0.0825729
0.0554391
0.106767
0.16205
0.0639708
0.147522
0.165447
0.0881743
0.100559
0.0855375
0.092721
0.114424
0.0952011
0.0849125
0.0887784
0.0828405
0.0851643
0.0818892
0.0817806
0.117821
0.117313
0.0969382
0.0697495
0.0895085
0.165784
0.0860114
0.0891693
0.104721
0.0567759
0.0842955
0.0848449
0.121197
0.172818
0.170487
0.171271
0.081413
0.0817481
0.166299
0.140659
0.124705
0.096652
0.0903992
0.0869349
0.172425
0.106454
0.0814909
0.0747269
0.116132
0.169514
0.131979
0.167036
0.0905277
0.0880752
0.0888615
0.0878199
0.0872454
0.0863675
0.0911851
0.111288
0.16974
0.110073
0.0850085
0.0838395
0.130061
0.173226
0.174035
0.118333
0.172192
0.132657
0.0842901
0.0810869
0.0892309
0.0874695
0.0923643
0.0874142
0.103345
0.0901806
0.0894249
0.0855909
0.0960237
0.120942
0.0986396
0.0905151
0.164212
0.166375
0.0882261
0.0851166
0.0670053
0.0841232
0.0849725
0.0900233
0.107355
0.109634
0.0886854
0.0928215
0.0966382
0.0995402
0.0822293
0.0846918
0.162568
0.165361
0.111752
0.109517
0.108685
0.103328
0.145022
0.130236
0.161578
0.166835
0.0886291
0.086447
0.119414
0.0985145
0.0831008
0.0832613
0.0648939
0.158735
0.17181
0.171373
0.0972847
0.103932
0.0959197
0.0897313
0.0867808
0.0840265
0.0642815
0.0900543
0.0861602
0.0878536
0.089232
0.0752392
0.121835
0.1085
0.0852324
0.0860795
0.0940008
0.0916388
0.0827061
0.110632
0.0976437
0.0896204
0.0837176
0.0836225
0.0864653
0.087917
0.0916885
0.105194
0.169631
0.167432
0.092151
0.0939157
0.107106
0.114391
0.0894532
0.09196
0.171347
0.137919
0.102372
0.094592
0.0828507
0.0821475
0.0812436
0.0814098
0.0885103
0.0875481
0.0938291
0.092233
0.105262
0.124108
0.150351
0.0999641
0.16948
0.141567
0.166981
0.166012
0.0877423
0.0865856
0.1036
0.101816
0.0935533
0.153829
0.0875682
0.0946729
0.163794
0.159288
0.159256
0.156693
0.15767
0.153342
0.159584
0.152498
0.163146
0.149455
0.160567
0.15996
0.166418
0.161063
0.173187
0.0904825
0.0885093
0.0918188
0.0875036
0.0943342
0.0942839
0.145037
0.173365
0.131528
0.173116
0.11932
0.123524
0.0942397
0.12051
0.0980992
0.107557
0.08771
0.0881101
0.0867073
0.0927206
0.0878968
0.0849839
0.0879242
0.0838331
0.0868992
0.0835433
0.0883941
0.0872852
0.0849158
0.0840976
0.0902161
0.0832786
0.0908286
0.0890448
0.0884887
0.08454
0.0917759
0.090525
0.090457
0.0867573
0.0894707
0.0866262
0.0922749
0.0875409
0.0907423
0.0881249
0.0936091
0.0873691
0.0918625
0.0916255
0.0912084
0.0885953
0.091265
0.0916348
0.0935419
0.0879934
0.0939743
0.0875909
0.0865195
0.0925956
0.0915827
0.0849953
0.0835999
0.0907928
0.0823619
0.0887256
0.0884576
0.087633
0.0914228
0.102776
0.118564
0.152839
0.0883699
0.0874585
0.0863695
0.0912646
0.0995594
0.135385
0.140162
0.169823
0.0928402
0.0874073
0.0847008
0.0854169
0.0850508
0.0818949
0.0888731
0.0858753
0.0890882
0.0894436
0.123287
0.0945162
0.0853551
0.0863036
0.0877022
0.089851
0.0919648
0.0943127
0.091745
0.0934586
0.0854593
0.0887707
0.0855331
0.0915506
0.167061
0.152788
0.0904064
0.0927085
0.0905614
0.0942371
0.0890261
0.0885982
0.0871755
0.0911054
0.0930616
0.0945127
0.172131
0.132986
0.0913424
0.0932175
0.097574
0.102629
0.0875227
0.0903975
0.0911816
0.0925132
0.0852826
0.0827856
0.171906
0.135732
0.130005
0.112241
0.0853599
0.0891565
0.0924871
0.0941538
0.0913937
0.0897173
0.101831
0.107007
0.0900875
0.0866916
0.0856279
0.0881536
0.0864052
0.0888978
0.0891151
0.0864303
0.0874078
0.0885117
0.151625
0.158159
0.0831651
0.0841892
0.0859262
0.0880302
0.0842349
0.0877034
0.0909786
0.0892854
0.0984738
0.0912764
0.0912011
0.0887939
0.164521
0.116985
0.161417
0.168703
0.1718
0.173839
0.0903066
0.0882245
0.0912154
0.0876615
0.0895239
0.0880609
0.0930213
0.0938134
0.0921852
0.0930464
0.139169
0.141213
0.085346
0.0883893
0.0846483
0.0868371
0.0938936
0.092074
0.0941045
0.0861308
0.0968241
0.115163
0.0942519
0.0925948
0.0936575
0.0946983
0.108897
0.107127
0.0889943
0.0869544
0.0881536
0.0872343
0.0865531
0.0848844
0.0918586
0.0907374
0.0875081
0.0887115
0.0870028
0.0886832
0.0909591
0.0881552
0.094401
0.0926057
0.0880481
0.087409
0.0873665
0.0867686
0.0931154
0.0914977
0.092695
0.0933363
0.0901718
0.089785
0.151371
0.157372
0.0828886
0.0852308
0.0975218
0.0926768
0.0861236
0.0848532
0.0896837
0.0900184
0.143151
0.163012
0.088392
0.0897367
0.147592
0.12073
0.089469
0.0919488
0.0846654
0.083823
0.170002
0.167812
0.0846126
0.0834015
0.112895
0.141889
0.0873608
0.089557
0.0874289
0.086614
0.0823062
0.0832199
0.0872095
0.0863334
0.0930188
0.0906424
0.0896639
0.0889186
0.103515
0.112543
0.0867353
0.0841285
0.0838589
0.0824192
0.0858842
0.0880064
0.0857583
0.0866276
0.0893162
0.0903538
0.0883511
0.0899718
0.0883996
0.0898596
0.0884053
0.0983306
0.0851539
0.0841763
0.0924657
0.0921007
0.0878978
0.0877196
0.0856324
0.0851015
0.0870578
0.0859101
0.102737
0.121098
0.146209
0.156911
0.0926848
0.0903297
0.0863468
0.088401
0.0888994
0.0893212
0.0921201
0.0901191
0.0909899
0.0890886
0.152827
0.158258
0.091641
0.0897521
0.157781
0.161541
0.168199
0.149165
0.0870846
0.0900073
0.0897844
0.0891924
0.0870496
0.0874415
0.0877383
0.089004
0.0912063
0.0928597
0.103756
0.0960879
0.11957
0.136501
0.102481
0.0943235
0.0903494
0.0903303
0.0918288
0.0899628
0.0874248
0.0862586
0.0863683
0.0867915
0.0933197
0.0944402
0.0860032
0.0862583
0.17038
0.171118
0.0900519
0.0886863
0.088808
0.0865573
0.0909481
0.0926062
0.172756
0.174315
0.088463
0.0880507
0.0836333
0.0855232
0.0921298
0.0922664
0.112147
0.101749
0.0891931
0.086373
0.130272
0.118133
0.0926545
0.0923377
0.0859828
0.0863193
0.0873043
0.0874998
0.0942224
0.0935878
0.143841
0.147209
0.0853709
0.0860843
0.101764
0.108506
0.0878342
0.0896439
0.0947778
0.0935996
0.0927421
0.093775
0.0906718
0.0965483
0.087981
0.0873613
0.0874123
0.0880092
0.093472
0.092015
0.0875484
0.0864894
0.0936196
0.0903382
0.0832243
0.0820071
0.0933583
0.0896884
0.118063
0.108213
0.08761
0.0881268
0.0916854
0.0904111
0.0840289
0.0828803
0.147866
0.153692
0.0937087
0.0946118
0.0859686
0.0849592
0.13572
0.116752
0.083574
0.0841633
0.156143
0.158456
0.173098
0.173429
0.163273
0.165172
0.171187
0.170377
0.0880922
0.0891318
0.0930563
0.09323
0.0904394
0.0914029
0.160805
0.158809
0.168337
0.167395
0.166766
0.164954
0.165557
0.163294
0.165369
0.16308
0.159888
0.163284
0.1612
0.165635
0.164608
0.165826
0.166797
0.162914
0.162992
0.124868
0.164882
0.135046
0.163002
0.109058
0.165532
0.165416
0.164212
0.166097
0.162948
0.163263
0.164993
0.167545
0.163658
0.163723
0.100531
0.100497
0.100429
0.100335
0.10022
0.100089
0.0999459
0.0997956
0.0996409
0.0994848
0.0993297
0.0991776
0.0990302
0.0988889
0.0987547
0.0986286
0.098511
0.0984026
0.0983037
0.0982144
0.0981351
0.0980656
0.0980061
0.0979566
0.097917
0.0978874
0.0978676
0.0978577
0.10053
0.100496
0.100428
0.100334
0.100219
0.100088
0.0999452
0.0997948
0.0996402
0.0994841
0.099329
0.0991769
0.0990295
0.0988882
0.098754
0.0986278
0.0985103
0.0984019
0.098303
0.0982138
0.0981344
0.0980649
0.0980054
0.0979559
0.0979163
0.0978867
0.0978669
0.0978571
0.100529
0.100494
0.100427
0.100333
0.100217
0.100086
0.0999436
0.0997933
0.0996386
0.0994826
0.0993275
0.0991754
0.099028
0.0988867
0.0987526
0.0986264
0.0985089
0.0984005
0.0983016
0.0982124
0.098133
0.0980635
0.0980041
0.0979546
0.097915
0.0978853
0.0978656
0.0978557
0.100526
0.100492
0.100424
0.10033
0.100215
0.100084
0.0999413
0.099791
0.0996363
0.0994803
0.0993252
0.0991732
0.0990258
0.0988845
0.0987504
0.0986242
0.0985068
0.0983984
0.0982995
0.0982103
0.0981309
0.0980615
0.098002
0.0979525
0.097913
0.0978833
0.0978636
0.0978537
0.100523
0.100489
0.100421
0.100327
0.100212
0.100081
0.0999382
0.0997879
0.0996333
0.0994772
0.0993222
0.0991702
0.0990228
0.0988816
0.0987475
0.0986214
0.0985039
0.0983956
0.0982967
0.0982075
0.0981282
0.0980588
0.0979993
0.0979498
0.0979103
0.0978806
0.0978609
0.097851
0.100519
0.100485
0.100417
0.100323
0.100208
0.100077
0.0999343
0.099784
0.0996295
0.0994734
0.0993184
0.0991664
0.0990192
0.0988779
0.0987439
0.0986178
0.0985004
0.0983921
0.0982932
0.0982041
0.0981247
0.0980553
0.0979959
0.0979464
0.0979069
0.0978773
0.0978575
0.0978477
0.100515
0.10048
0.100413
0.100319
0.100203
0.100072
0.0999297
0.0997794
0.0996249
0.0994689
0.0993139
0.099162
0.0990147
0.0988736
0.0987395
0.0986135
0.0984961
0.0983878
0.098289
0.0981999
0.0981206
0.0980513
0.0979918
0.0979424
0.0979029
0.0978733
0.0978535
0.0978437
0.100509
0.100475
0.100407
0.100313
0.100198
0.100067
0.0999243
0.099774
0.0996195
0.0994636
0.0993087
0.0991568
0.0990096
0.0988685
0.0987345
0.0986085
0.0984912
0.0983829
0.0982842
0.0981951
0.0981158
0.0980465
0.0979871
0.0979377
0.0978982
0.0978686
0.0978489
0.097839
0.100503
0.100469
0.100401
0.100307
0.100192
0.100061
0.0999181
0.0997679
0.0996134
0.0994576
0.0993027
0.0991508
0.0990037
0.0988627
0.0987287
0.0986028
0.0984855
0.0983773
0.0982786
0.0981896
0.0981104
0.0980411
0.0979817
0.0979323
0.0978928
0.0978633
0.0978436
0.0978337
0.100496
0.100462
0.100394
0.1003
0.100185
0.100054
0.0999112
0.099761
0.0996066
0.0994508
0.099296
0.0991442
0.0989971
0.0988561
0.0987223
0.0985964
0.0984792
0.0983711
0.0982724
0.0981834
0.0981043
0.098035
0.0979757
0.0979263
0.0978869
0.0978573
0.0978376
0.0978278
0.100489
0.100454
0.100386
0.100292
0.100177
0.100046
0.0999035
0.0997534
0.099599
0.0994433
0.0992885
0.0991368
0.0989898
0.0988489
0.0987151
0.0985893
0.0984722
0.0983641
0.0982655
0.0981766
0.0980975
0.0980283
0.097969
0.0979197
0.0978802
0.0978507
0.097831
0.0978212
0.10048
0.100445
0.100378
0.100284
0.100169
0.100038
0.0998951
0.099745
0.0995907
0.099435
0.0992803
0.0991287
0.0989818
0.098841
0.0987073
0.0985816
0.0984645
0.0983565
0.098258
0.0981691
0.0980901
0.0980209
0.0979617
0.0979124
0.097873
0.0978435
0.0978238
0.097814
0.100471
0.100436
0.100369
0.100274
0.100159
0.100028
0.0998859
0.0997359
0.0995817
0.099426
0.0992715
0.0991199
0.0989731
0.0988324
0.0986988
0.0985732
0.0984562
0.0983483
0.0982498
0.098161
0.098082
0.0980129
0.0979538
0.0979045
0.0978651
0.0978356
0.097816
0.0978062
0.100461
0.100426
0.100359
0.100264
0.100149
0.100018
0.099876
0.099726
0.0995719
0.0994163
0.0992619
0.0991104
0.0989637
0.0988231
0.0986896
0.0985641
0.0984472
0.0983394
0.098241
0.0981523
0.0980734
0.0980043
0.0979452
0.097896
0.0978566
0.0978272
0.0978075
0.0977977
0.100451
0.100416
0.100348
0.100254
0.100139
0.100008
0.0998653
0.0997155
0.0995614
0.0994059
0.0992515
0.0991002
0.0989536
0.0988131
0.0986797
0.0985543
0.0984375
0.0983298
0.0982315
0.0981429
0.0980641
0.0979951
0.097936
0.0978868
0.0978475
0.0978181
0.0977985
0.0977887
0.100439
0.100404
0.100337
0.100242
0.100127
0.0999962
0.099854
0.0997042
0.0995502
0.0993948
0.0992406
0.0990893
0.0989429
0.0988025
0.0986692
0.0985439
0.0984272
0.0983196
0.0982215
0.0981329
0.0980542
0.0979853
0.0979263
0.0978771
0.0978379
0.0978085
0.0977889
0.0977791
0.100427
0.100392
0.100324
0.10023
0.100115
0.0999841
0.0998419
0.0996922
0.0995383
0.099383
0.0992289
0.0990778
0.0989314
0.0987912
0.098658
0.0985329
0.0984163
0.0983088
0.0982108
0.0981223
0.0980437
0.0979748
0.0979159
0.0978668
0.0978276
0.0977983
0.0977787
0.0977689
0.100415
0.100379
0.100312
0.100217
0.100102
0.0999713
0.0998291
0.0996795
0.0995257
0.0993706
0.0992165
0.0990656
0.0989194
0.0987792
0.0986462
0.0985212
0.0984048
0.0982974
0.0981995
0.0981112
0.0980326
0.0979639
0.097905
0.097856
0.0978168
0.0977875
0.097768
0.0977582
0.100401
0.100366
0.100298
0.100204
0.100089
0.0999578
0.0998157
0.0996661
0.0995124
0.0993574
0.0992035
0.0990527
0.0989066
0.0987667
0.0986338
0.0985089
0.0983927
0.0982854
0.0981876
0.0980994
0.0980209
0.0979523
0.0978935
0.0978446
0.0978055
0.0977762
0.0977567
0.0977469
0.100387
0.100352
0.100284
0.10019
0.100074
0.0999436
0.0998016
0.0996521
0.0994985
0.0993436
0.0991898
0.0990392
0.0988933
0.0987535
0.0986208
0.0984961
0.0983799
0.0982729
0.0981752
0.0980871
0.0980087
0.0979402
0.0978815
0.0978326
0.0977936
0.0977643
0.0977449
0.0977351
0.100373
0.100337
0.100269
0.100175
0.10006
0.0999288
0.0997868
0.0996374
0.0994839
0.0993292
0.0991756
0.0990251
0.0988793
0.0987397
0.0986072
0.0984826
0.0983666
0.0982597
0.0981622
0.0980742
0.097996
0.0979276
0.097869
0.0978202
0.0977812
0.097752
0.0977325
0.0977228
0.100358
0.100322
0.100254
0.100159
0.100044
0.0999134
0.0997714
0.0996221
0.0994687
0.0993141
0.0991606
0.0990103
0.0988647
0.0987253
0.098593
0.0984686
0.0983528
0.098246
0.0981486
0.0980608
0.0979827
0.0979144
0.0978559
0.0978072
0.0977683
0.0977391
0.0977197
0.09771
0.100343
0.100307
0.100238
0.100143
0.100028
0.0998973
0.0997554
0.0996062
0.0994529
0.0992984
0.0991451
0.098995
0.0988496
0.0987103
0.0985782
0.098454
0.0983384
0.0982318
0.0981346
0.0980469
0.097969
0.0979008
0.0978423
0.0977937
0.0977549
0.0977258
0.0977064
0.0976967
0.100327
0.10029
0.100222
0.100127
0.100012
0.0998807
0.0997388
0.0995896
0.0994365
0.0992822
0.099129
0.098979
0.0988339
0.0986948
0.0985629
0.0984389
0.0983235
0.0982171
0.09812
0.0980325
0.0979547
0.0978866
0.0978283
0.0977798
0.097741
0.097712
0.0976926
0.097683
0.10031
0.100274
0.100205
0.10011
0.0999944
0.0998635
0.0997217
0.0995726
0.0994195
0.0992653
0.0991123
0.0989626
0.0988176
0.0986787
0.098547
0.0984232
0.098308
0.0982018
0.098105
0.0980176
0.09794
0.097872
0.0978138
0.0977654
0.0977267
0.0976977
0.0976784
0.0976688
0.100294
0.100257
0.100188
0.100092
0.0999768
0.0998459
0.099704
0.0995549
0.099402
0.0992479
0.0990951
0.0989455
0.0988008
0.0986621
0.0985306
0.0984071
0.0982921
0.0981861
0.0980894
0.0980023
0.0979248
0.097857
0.0977989
0.0977506
0.097712
0.0976831
0.0976638
0.0976542
0.100277
0.10024
0.10017
0.100075
0.0999588
0.0998277
0.0996858
0.0995368
0.0993839
0.09923
0.0990774
0.098928
0.0987834
0.098645
0.0985138
0.0983905
0.0982757
0.0981699
0.0980735
0.0979865
0.0979091
0.0978415
0.0977836
0.0977354
0.0976969
0.097668
0.0976488
0.0976392
0.100261
0.100223
0.100152
0.100056
0.0999404
0.0998092
0.0996672
0.0995182
0.0993654
0.0992116
0.0990591
0.0989099
0.0987656
0.0986274
0.0984964
0.0983734
0.0982588
0.0981533
0.098057
0.0979703
0.0978931
0.0978256
0.0977678
0.0977198
0.0976813
0.0976526
0.0976334
0.0976238
0.100244
0.100205
0.100134
0.100038
0.0999216
0.0997902
0.0996481
0.0994991
0.0993463
0.0991927
0.0990404
0.0988914
0.0987473
0.0986094
0.0984786
0.0983558
0.0982415
0.0981362
0.0980402
0.0979537
0.0978767
0.0978094
0.0977517
0.0977038
0.0976654
0.0976367
0.0976176
0.0976081
0.100228
0.100188
0.100116
0.100019
0.0999025
0.0997709
0.0996286
0.0994796
0.0993269
0.0991733
0.0990212
0.0988724
0.0987286
0.0985909
0.0984604
0.0983379
0.0982238
0.0981188
0.098023
0.0979367
0.0978599
0.0977927
0.0977353
0.0976874
0.0976492
0.0976206
0.0976015
0.097592
0.100211
0.10017
0.100098
0.1
0.0998832
0.0997513
0.0996088
0.0994597
0.099307
0.0991536
0.0990016
0.098853
0.0987094
0.098572
0.0984418
0.0983195
0.0982057
0.098101
0.0980054
0.0979193
0.0978427
0.0977758
0.0977185
0.0976708
0.0976326
0.0976041
0.0975851
0.0975756
0.100195
0.100153
0.10008
0.0999816
0.0998638
0.0997314
0.0995887
0.0994395
0.0992868
0.0991334
0.0989816
0.0988332
0.0986898
0.0985527
0.0984227
0.0983007
0.0981873
0.0980828
0.0979875
0.0979016
0.0978253
0.0977585
0.0977014
0.0976538
0.0976158
0.0975873
0.0975684
0.0975589
0.10018
0.100136
0.100062
0.0999627
0.0998442
0.0997113
0.0995683
0.0994189
0.0992662
0.0991129
0.0989612
0.098813
0.0986699
0.098533
0.0984033
0.0982816
0.0981685
0.0980642
0.0979692
0.0978836
0.0978075
0.0977409
0.097684
0.0976365
0.0975987
0.0975703
0.0975514
0.0975419
0.100165
0.10012
0.100044
0.0999438
0.0998245
0.0996911
0.0995477
0.0993981
0.0992453
0.099092
0.0989405
0.0987925
0.0986496
0.098513
0.0983836
0.0982622
0.0981494
0.0980454
0.0979507
0.0978653
0.0977894
0.0977231
0.0976663
0.097619
0.0975813
0.097553
0.0975342
0.0975248
0.100151
0.100104
0.100027
0.099925
0.0998048
0.0996707
0.0995269
0.099377
0.0992241
0.0990709
0.0989194
0.0987716
0.098629
0.0984926
0.0983636
0.0982425
0.0981299
0.0980263
0.0979319
0.0978468
0.0977711
0.097705
0.0976484
0.0976013
0.0975637
0.0975355
0.0975167
0.0975073
0.100138
0.100089
0.100009
0.0999064
0.0997852
0.0996503
0.099506
0.0993558
0.0992027
0.0990494
0.0988981
0.0987505
0.0986081
0.098472
0.0983433
0.0982225
0.0981103
0.0980069
0.0979128
0.097828
0.0977526
0.0976867
0.0976303
0.0975834
0.0975459
0.0975178
0.0974991
0.0974898
0.100126
0.100074
0.0999926
0.0998881
0.0997656
0.0996299
0.0994849
0.0993343
0.0991811
0.0990278
0.0988765
0.0987291
0.0985869
0.0984511
0.0983227
0.0982023
0.0980904
0.0979874
0.0978935
0.097809
0.0977339
0.0976682
0.097612
0.0975653
0.0975279
0.0974999
0.0974813
0.097472
0.100114
0.10006
0.0999762
0.09987
0.0997462
0.0996094
0.0994638
0.0993128
0.0991593
0.0990059
0.0988547
0.0987074
0.0985655
0.09843
0.0983019
0.0981818
0.0980702
0.0979676
0.0978741
0.0977898
0.097715
0.0976496
0.0975936
0.097547
0.0975098
0.0974819
0.0974634
0.0974541
0.100104
0.100046
0.0999604
0.0998522
0.0997269
0.099589
0.0994426
0.0992911
0.0991373
0.0989838
0.0988327
0.0986856
0.0985438
0.0984087
0.0982809
0.0981611
0.0980499
0.0979476
0.0978544
0.0977705
0.097696
0.0976308
0.097575
0.0975286
0.0974916
0.0974638
0.0974453
0.0974361
0.100095
0.100034
0.099945
0.0998347
0.0997078
0.0995687
0.0994215
0.0992694
0.0991153
0.0989617
0.0988105
0.0986635
0.0985221
0.0983872
0.0982597
0.0981403
0.0980295
0.0979275
0.0978347
0.0977511
0.0976768
0.0976119
0.0975564
0.0975102
0.0974733
0.0974456
0.0974272
0.097418
0.125929
0.105119
0.0961603
0.120328
0.168738
0.168983
0.0979984
0.0885731
0.0939957
0.115542
0.141111
0.156714
0.0870716
0.0838175
0.0874965
0.100307
0.119421
0.133562
0.0847901
0.083434
0.0842861
0.088133
0.0955234
0.103071
0.0860842
0.0852065
0.0849593
0.0854042
0.0865466
0.0879243
0.0882222
0.0875465
0.0870694
0.0867759
0.0866356
0.0865947
0.0903482
0.0898086
0.0893467
0.0889567
0.0886306
0.088365
0.0922366
0.0918013
0.0914048
0.0910471
0.0907277
0.0904472
0.0938493
0.0934963
0.0931669
0.0928625
0.092584
0.0923322
0.0952028
0.0949157
0.0946449
0.094392
0.0941581
0.0939437
0.096327
0.0960934
0.095872
0.0956643
0.0954711
0.0952932
0.0972523
0.0970626
0.0968826
0.0967134
0.0965558
0.0964105
0.0980064
0.0978531
0.0977076
0.0975709
0.0974436
0.0973264
0.0986129
0.09849
0.0983735
0.0982642
0.0981626
0.0980693
0.0990925
0.0989951
0.098903
0.0988167
0.0987368
0.0986637
0.0994628
0.0993868
0.0993152
0.0992484
0.0991867
0.0991307
0.0997389
0.099681
0.0996267
0.0995762
0.09953
0.0994883
0.0999342
0.0998915
0.0998517
0.0998151
0.0997818
0.0997523
0.10006
0.10003
0.100003
0.0999777
0.0999554
0.0999361
0.100127
0.100108
0.100091
0.100076
0.100062
0.100052
0.100145
0.100134
0.100126
0.100118
0.100113
0.100109
0.10012
0.100117
0.100116
0.100115
0.100116
0.100118
0.100087
0.100022
0.0999302
0.0998176
0.0996889
0.0995485
0.0994003
0.0992476
0.0990931
0.0989393
0.0987882
0.0986414
0.0985001
0.0983655
0.0982384
0.0981194
0.0980089
0.0979073
0.0978148
0.0977315
0.0976576
0.0975929
0.0975376
0.0974916
0.0974549
0.0974274
0.097409
0.0973999
0.100079
0.100011
0.099916
0.0998009
0.0996702
0.0995284
0.0993792
0.0992258
0.0990709
0.0989169
0.0987658
0.0986191
0.0984781
0.0983438
0.098217
0.0980983
0.0979882
0.097887
0.0977949
0.0977119
0.0976383
0.0975739
0.0975189
0.0974731
0.0974365
0.0974091
0.0973908
0.0973817
0.100073
0.1
0.0999023
0.0997845
0.0996518
0.0995085
0.0993581
0.099204
0.0990487
0.0988945
0.0987433
0.0985967
0.0984559
0.0983219
0.0981955
0.0980772
0.0979675
0.0978667
0.0977749
0.0976923
0.097619
0.0975549
0.0975001
0.0974545
0.0974181
0.0973908
0.0973727
0.0973636
0.100068
0.0999909
0.0998892
0.0997685
0.0996337
0.0994887
0.0993372
0.0991822
0.0990264
0.098872
0.0987208
0.0985743
0.0984337
0.0983001
0.098174
0.0980561
0.0979468
0.0978463
0.0977549
0.0976727
0.0975997
0.0975359
0.0974813
0.097436
0.0973997
0.0973726
0.0973545
0.0973455
0.100064
0.0999821
0.0998766
0.0997529
0.0996158
0.099469
0.0993163
0.0991605
0.0990042
0.0988495
0.0986983
0.0985519
0.0984115
0.0982782
0.0981524
0.0980349
0.097926
0.097826
0.097735
0.0976531
0.0975804
0.0975169
0.0974626
0.0974175
0.0973814
0.0973544
0.0973364
0.0973274
0.100061
0.0999739
0.0998644
0.0997377
0.0995981
0.0994496
0.0992955
0.0991388
0.098982
0.0988271
0.0986758
0.0985295
0.0983894
0.0982563
0.0981309
0.0980138
0.0979053
0.0978057
0.0977151
0.0976336
0.0975612
0.0974981
0.097444
0.0973991
0.0973632
0.0973363
0.0973184
0.0973095
0.13238
0.111182
0.0940242
0.0875951
0.0874324
0.0890595
0.0909524
0.0927032
0.0942208
0.0955026
0.0965702
0.0974497
0.0981659
0.098741
0.0991942
0.0995423
0.0997998
0.0999793
0.100092
0.100148
0.100156
0.100124
0.138272
0.117854
0.0992782
0.0903514
0.088869
0.0899508
0.0915859
0.0931876
0.0946044
0.0958115
0.0968207
0.097653
0.0983304
0.0988732
0.0992994
0.0996247
0.099863
0.100026
0.100126
0.10017
0.100169
0.100129
0.139213
0.121411
0.102837
0.0924521
0.0901045
0.0907896
0.0922104
0.0936748
0.0949938
0.0961265
0.0970768
0.0978613
0.0984992
0.0990091
0.0994076
0.0997097
0.0999283
0.100075
0.10016
0.100193
0.100182
0.100134
0.137014
0.120692
0.103191
0.093292
0.0909511
0.0915084
0.0927974
0.0941516
0.0953822
0.0964438
0.0973361
0.0980728
0.098671
0.0991477
0.0995182
0.0997966
0.0999953
0.100125
0.100196
0.100217
0.100196
0.10014
0.132823
0.116474
0.100753
0.0929895
0.0914255
0.092101
0.0933385
0.0946117
0.0957651
0.0967601
0.0975962
0.0982859
0.0988446
0.0992879
0.0996303
0.0998849
0.100063
0.100176
0.100233
0.100242
0.100211
0.100146
0.125218
0.109054
0.0968851
0.0922021
0.0917061
0.0926097
0.093842
0.0950547
0.0961405
0.0970732
0.0978554
0.098499
0.0990186
0.0994288
0.099743
0.0999738
0.100132
0.100228
0.10027
0.100267
0.100226
0.100153
0.113376
0.100343
0.0933977
0.0915647
0.0919736
0.0930856
0.0943219
0.0954834
0.0965076
0.0973818
0.098112
0.0987107
0.0991919
0.0995692
0.0998556
0.100063
0.100201
0.10028
0.100308
0.100292
0.100241
0.10016
0.100835
0.0938613
0.0913399
0.0913389
0.092318
0.0935615
0.0947893
0.0959008
0.0968664
0.0976845
0.0983646
0.0989197
0.0993632
0.0997084
0.0999672
0.100151
0.100269
0.100331
0.100345
0.100317
0.100256
0.100166
0.0928699
0.0906247
0.0905404
0.0914753
0.0927486
0.0940486
0.0952495
0.0963082
0.0972164
0.0979804
0.098612
0.0991246
0.0995315
0.0998452
0.100077
0.100238
0.100336
0.100381
0.100381
0.100342
0.100271
0.100173
0.0893692
0.0894685
0.0904887
0.0918469
0.093243
0.0945449
0.0957031
0.0967055
0.0975568
0.0982682
0.0988528
0.0993244
0.0996958
0.0999788
0.100184
0.100322
0.100402
0.100431
0.100416
0.100366
0.100285
0.100179
0.0881704
0.089333
0.0908279
0.0923526
0.0937744
0.0950434
0.0961474
0.0970911
0.0978862
0.0985464
0.0990859
0.0995179
0.099855
0.100108
0.100289
0.100405
0.100465
0.100478
0.100451
0.100389
0.100298
0.100185
0.0880683
0.0896925
0.0913657
0.0929264
0.0943201
0.0955354
0.0965787
0.0974628
0.0982029
0.0988138
0.0993098
0.099704
0.100008
0.100233
0.100389
0.100484
0.100527
0.100524
0.100484
0.100411
0.100311
0.10019
0.088478
0.0902851
0.0919936
0.0935243
0.0948617
0.096013
0.0969929
0.0978182
0.0985051
0.0990689
0.0995236
0.0998817
0.100155
0.100352
0.100485
0.100559
0.100585
0.100568
0.100515
0.100431
0.100323
0.100195
0.089125
0.0909729
0.0926475
0.0941171
0.0953858
0.0964694
0.0973864
0.0981548
0.0987912
0.0993105
0.0997261
0.10005
0.100293
0.100465
0.100575
0.100631
0.10064
0.100609
0.100544
0.10045
0.100334
0.100198
0.0898587
0.0916787
0.0932894
0.0946859
0.0958827
0.0968996
0.0977563
0.098471
0.0990599
0.0995375
0.0999166
0.100209
0.100424
0.100572
0.100661
0.100698
0.100692
0.100647
0.100571
0.100468
0.100343
0.100201
0.0905979
0.092361
0.0938978
0.0952195
0.0963465
0.0973001
0.0981005
0.0987653
0.0993102
0.0997491
0.100094
0.100357
0.100546
0.100671
0.10074
0.100761
0.10074
0.100683
0.100596
0.100484
0.100352
0.100203
0.0913046
0.0929994
0.0944616
0.0957119
0.0967738
0.0976692
0.0984178
0.0990369
0.0995415
0.0999449
0.100259
0.100494
0.100659
0.100763
0.100814
0.100819
0.100784
0.100715
0.100618
0.100498
0.100359
0.100205
0.0919625
0.0935849
0.0949759
0.0961606
0.0971633
0.0980059
0.0987078
0.0992855
0.0997535
0.100125
0.10041
0.10062
0.100763
0.100848
0.100882
0.100872
0.100825
0.100745
0.100639
0.10051
0.100365
0.100205
0.0925583
0.0941127
0.0954392
0.096565
0.0975149
0.0983106
0.0989707
0.0995112
0.0999463
0.100288
0.100548
0.100735
0.100858
0.100925
0.100944
0.10092
0.100861
0.100772
0.100657
0.100521
0.10037
0.100205
0.0930897
0.0945828
0.0958521
0.0969261
0.0978296
0.0985839
0.099207
0.0997146
0.10012
0.100436
0.100672
0.100839
0.100944
0.100995
0.101
0.100964
0.100894
0.100795
0.100673
0.100531
0.100373
0.100204
0.0935586
0.0949976
0.096217
0.0972459
0.098109
0.098827
0.0994177
0.0998964
0.100276
0.100569
0.100784
0.100932
0.101021
0.101058
0.101049
0.101003
0.100923
0.100816
0.100686
0.100538
0.100376
0.100203
0.0939725
0.0953612
0.0965368
0.0975268
0.098355
0.0990416
0.0996042
0.100057
0.100414
0.100687
0.100884
0.101015
0.101089
0.101113
0.101094
0.101037
0.100949
0.100834
0.100698
0.100545
0.100378
0.100201
0.0943304
0.0956763
0.0968145
0.0977713
0.0985696
0.0992295
0.0997677
0.100199
0.100536
0.100791
0.100972
0.101089
0.10115
0.101162
0.101133
0.101067
0.100971
0.10085
0.100708
0.10055
0.100379
0.100199
0.0946357
0.0959463
0.0970534
0.0979822
0.0987554
0.0993924
0.0999099
0.100322
0.100643
0.100881
0.101048
0.101153
0.101203
0.101205
0.101167
0.101093
0.10099
0.100863
0.100716
0.100554
0.100379
0.100196
0.0948932
0.0961757
0.0972569
0.0981624
0.0989145
0.0995323
0.100032
0.100429
0.100734
0.10096
0.101115
0.101209
0.101249
0.101242
0.101196
0.101115
0.101007
0.100874
0.100723
0.100556
0.100379
0.100193
0.0951147
0.0963696
0.0974286
0.0983147
0.0990492
0.099651
0.100136
0.100519
0.100812
0.101027
0.101172
0.101256
0.101288
0.101274
0.101221
0.101134
0.10102
0.100883
0.100728
0.100559
0.100378
0.10019
0.0952955
0.0965299
0.0975712
0.0984415
0.0991617
0.0997503
0.100224
0.100595
0.100878
0.101083
0.101219
0.101296
0.10132
0.1013
0.101241
0.10115
0.101032
0.100891
0.100733
0.10056
0.100378
0.100188
0.0954388
0.0966595
0.0976873
0.0985451
0.0992539
0.0998319
0.100295
0.100658
0.100933
0.10113
0.101259
0.101329
0.101347
0.101322
0.101258
0.101163
0.101041
0.100897
0.100736
0.100561
0.100377
0.100185
0.0955564
0.096763
0.0977796
0.0986277
0.0993274
0.0998971
0.100353
0.100708
0.100976
0.101167
0.10129
0.101355
0.101369
0.101339
0.101272
0.101173
0.101048
0.100902
0.100738
0.100562
0.100376
0.100183
0.0956437
0.0968413
0.0978501
0.0986909
0.0993839
0.0999474
0.100397
0.100747
0.10101
0.101196
0.101315
0.101376
0.101386
0.101353
0.101283
0.101181
0.101054
0.100905
0.10074
0.100562
0.100375
0.100181
0.0957043
0.0968966
0.0979002
0.0987362
0.0994246
0.0999836
0.100429
0.100775
0.101034
0.101217
0.101333
0.101391
0.101398
0.101363
0.10129
0.101187
0.101058
0.100908
0.100742
0.100562
0.100374
0.10018
0.0957394
0.0969303
0.0979316
0.0987648
0.0994504
0.100007
0.100449
0.100793
0.10105
0.10123
0.101344
0.1014
0.101406
0.101369
0.101295
0.101191
0.10106
0.10091
0.100742
0.100563
0.100374
0.100179
0.0957524
0.0969447
0.0979455
0.0987776
0.099462
0.100017
0.100459
0.100801
0.101057
0.101236
0.101349
0.101404
0.101409
0.101372
0.101297
0.101192
0.101062
0.10091
0.100743
0.100563
0.100374
0.100179
0.100059
0.0999663
0.0998528
0.0997228
0.0995807
0.0994304
0.099275
0.0991174
0.09896
0.0988047
0.0986534
0.0985072
0.0983673
0.0982346
0.0981096
0.0979929
0.0978848
0.0977856
0.0976954
0.0976142
0.0975422
0.0974794
0.0974256
0.0973809
0.0973452
0.0973184
0.0973006
0.0972917
0.100057
0.0999593
0.0998415
0.0997083
0.0995637
0.0994114
0.0992546
0.0990961
0.0989381
0.0987826
0.0986312
0.0984851
0.0983454
0.098213
0.0980884
0.0979721
0.0978644
0.0977656
0.0976758
0.0975951
0.0975234
0.0974609
0.0974074
0.0973629
0.0973274
0.0973008
0.0972831
0.0972742
0.100056
0.0999527
0.0998307
0.099694
0.0995468
0.0993926
0.0992344
0.0990749
0.0989164
0.0987606
0.098609
0.0984631
0.0983237
0.0981916
0.0980673
0.0979515
0.0978442
0.0977459
0.0976565
0.0975761
0.0975048
0.0974426
0.0973893
0.0973451
0.0973097
0.0972833
0.0972657
0.0972569
0.100055
0.0999465
0.0998201
0.09968
0.0995301
0.0993739
0.0992144
0.0990539
0.0988948
0.0987387
0.0985871
0.0984412
0.0983021
0.0981703
0.0980465
0.097931
0.0978242
0.0977263
0.0976373
0.0975573
0.0974864
0.0974245
0.0973715
0.0973275
0.0972923
0.097266
0.0972485
0.0972397
0.100054
0.0999406
0.0998097
0.0996662
0.0995137
0.0993555
0.0991945
0.0990331
0.0988733
0.0987169
0.0985653
0.0984196
0.0982806
0.0981492
0.0980258
0.0979108
0.0978044
0.0977069
0.0976183
0.0975388
0.0974682
0.0974066
0.0973539
0.0973101
0.0972752
0.097249
0.0972316
0.0972229
0.100054
0.0999349
0.0997996
0.0996526
0.0994974
0.0993372
0.0991748
0.0990124
0.0988521
0.0986954
0.0985437
0.0983981
0.0982594
0.0981284
0.0980053
0.0978908
0.0977849
0.0976878
0.0975997
0.0975205
0.0974503
0.097389
0.0973366
0.097293
0.0972583
0.0972322
0.0972149
0.0972063
0.100054
0.0999292
0.0997896
0.0996391
0.0994812
0.0993191
0.0991553
0.0989919
0.098831
0.0986741
0.0985224
0.0983769
0.0982385
0.0981078
0.0979852
0.097871
0.0977656
0.097669
0.0975813
0.0975025
0.0974326
0.0973717
0.0973196
0.0972763
0.0972417
0.0972158
0.0971986
0.09719
0.100054
0.0999237
0.0997796
0.0996257
0.0994653
0.0993012
0.099136
0.0989717
0.0988103
0.0986531
0.0985013
0.098356
0.0982179
0.0980875
0.0979653
0.0978516
0.0977466
0.0976505
0.0975632
0.0974848
0.0974153
0.0973547
0.0973029
0.0972598
0.0972254
0.0971997
0.0971825
0.097174
0.100054
0.0999181
0.0997698
0.0996125
0.0994494
0.0992834
0.0991169
0.0989518
0.0987898
0.0986323
0.0984806
0.0983354
0.0981976
0.0980676
0.0979458
0.0978326
0.0977281
0.0976323
0.0975455
0.0974675
0.0973984
0.0973381
0.0972866
0.0972437
0.0972095
0.0971839
0.0971669
0.0971584
0.100054
0.0999125
0.0997599
0.0995993
0.0994338
0.0992659
0.0990981
0.0989321
0.0987696
0.098612
0.0984602
0.0983152
0.0981777
0.0980481
0.0979267
0.0978139
0.0977099
0.0976146
0.0975282
0.0974506
0.0973819
0.0973219
0.0972706
0.097228
0.097194
0.0971686
0.0971516
0.0971432
0.100053
0.0999066
0.09975
0.0995862
0.0994182
0.0992486
0.0990795
0.0989127
0.0987498
0.0985919
0.0984402
0.0982955
0.0981582
0.098029
0.0979081
0.0977957
0.0976921
0.0975973
0.0975113
0.0974342
0.0973658
0.0973061
0.0972551
0.0972128
0.097179
0.0971536
0.0971368
0.0971284
0.100052
0.0999006
0.09974
0.0995732
0.0994029
0.0992316
0.0990613
0.0988937
0.0987303
0.0985724
0.0984207
0.0982761
0.0981392
0.0980103
0.0978899
0.097778
0.0976749
0.0975805
0.0974949
0.0974182
0.0973501
0.0972908
0.0972401
0.097198
0.0971643
0.0971391
0.0971224
0.097114
0.10005
0.0998944
0.09973
0.0995602
0.0993877
0.0992148
0.0990433
0.0988751
0.0987113
0.0985532
0.0984016
0.0982573
0.0981207
0.0979922
0.0978722
0.0977608
0.0976581
0.0975642
0.097479
0.0974027
0.097335
0.097276
0.0972255
0.0971836
0.0971502
0.0971251
0.0971085
0.0971001
0.100049
0.0998879
0.0997199
0.0995473
0.0993727
0.0991983
0.0990258
0.0988569
0.0986928
0.0985346
0.0983831
0.098239
0.0981027
0.0979746
0.0978551
0.0977441
0.0976419
0.0975484
0.0974637
0.0973877
0.0973203
0.0972616
0.0972115
0.0971698
0.0971365
0.0971116
0.097095
0.0970867
0.100046
0.0998812
0.0997098
0.0995346
0.099358
0.0991821
0.0990087
0.0988392
0.0986748
0.0985165
0.0983651
0.0982212
0.0980853
0.0979577
0.0978385
0.097728
0.0976262
0.0975332
0.0974489
0.0973732
0.0973063
0.0972479
0.0971979
0.0971565
0.0971234
0.0970986
0.0970821
0.0970739
0.100043
0.0998743
0.0996996
0.099522
0.0993435
0.0991663
0.098992
0.0988219
0.0986573
0.098499
0.0983478
0.0982041
0.0980686
0.0979413
0.0978226
0.0977125
0.0976112
0.0975186
0.0974346
0.0973594
0.0972928
0.0972346
0.097185
0.0971437
0.0971108
0.0970862
0.0970697
0.0970616
0.10004
0.0998671
0.0996895
0.0995095
0.0993294
0.099151
0.0989758
0.0988053
0.0986405
0.0984822
0.0983311
0.0981877
0.0980525
0.0979256
0.0978073
0.0976977
0.0975968
0.0975046
0.0974211
0.0973462
0.0972798
0.097222
0.0971726
0.0971316
0.0970988
0.0970743
0.097058
0.0970498
0.100036
0.0998598
0.0996794
0.0994973
0.0993156
0.0991361
0.0989602
0.0987893
0.0986243
0.098466
0.0983151
0.098172
0.0980371
0.0979106
0.0977928
0.0976836
0.0975831
0.0974913
0.0974081
0.0973336
0.0972676
0.09721
0.0971609
0.09712
0.0970874
0.097063
0.0970467
0.0970386
0.100032
0.0998523
0.0996694
0.0994854
0.0993023
0.0991217
0.0989453
0.098774
0.0986088
0.0984506
0.0982998
0.098157
0.0980225
0.0978964
0.0977789
0.0976702
0.0975701
0.0974787
0.0973959
0.0973217
0.097256
0.0971987
0.0971497
0.0971091
0.0970766
0.0970523
0.0970362
0.0970281
0.100027
0.0998448
0.0996596
0.0994738
0.0992894
0.099108
0.0989309
0.0987593
0.0985941
0.0984359
0.0982854
0.0981429
0.0980087
0.097883
0.0977659
0.0976575
0.0975578
0.0974668
0.0973843
0.0973104
0.097245
0.097188
0.0971393
0.0970988
0.0970665
0.0970423
0.0970262
0.0970181
0.100022
0.0998373
0.09965
0.0994626
0.0992771
0.0990949
0.0989174
0.0987455
0.0985802
0.0984221
0.0982718
0.0981295
0.0979957
0.0978703
0.0977537
0.0976456
0.0975463
0.0974556
0.0973735
0.0972999
0.0972348
0.097178
0.0971295
0.0970892
0.097057
0.0970329
0.0970169
0.0970089
0.100017
0.0998299
0.0996407
0.099452
0.0992654
0.0990825
0.0989046
0.0987325
0.0985672
0.0984092
0.0982591
0.0981171
0.0979836
0.0978586
0.0977422
0.0976346
0.0975356
0.0974453
0.0973635
0.0972902
0.0972253
0.0971687
0.0971204
0.0970802
0.0970482
0.0970242
0.0970082
0.0970003
0.100012
0.0998228
0.0996319
0.0994419
0.0992544
0.0990709
0.0988926
0.0987204
0.0985551
0.0983972
0.0982473
0.0981056
0.0979723
0.0978477
0.0977317
0.0976244
0.0975257
0.0974357
0.0973542
0.0972812
0.0972165
0.0971601
0.097112
0.097072
0.0970401
0.0970162
0.0970003
0.0969923
0.100007
0.0998159
0.0996235
0.0994324
0.0992442
0.0990602
0.0988816
0.0987093
0.0985439
0.0983862
0.0982365
0.098095
0.0979621
0.0978377
0.097722
0.0976151
0.0975167
0.097427
0.0973457
0.0972729
0.0972085
0.0971523
0.0971043
0.0970645
0.0970327
0.0970088
0.096993
0.0969851
0.100003
0.0998094
0.0996158
0.0994237
0.0992348
0.0990504
0.0988715
0.0986991
0.0985338
0.0983762
0.0982266
0.0980854
0.0979527
0.0978287
0.0977133
0.0976066
0.0975086
0.0974191
0.0973381
0.0972655
0.0972013
0.0971453
0.0970974
0.0970577
0.097026
0.0970022
0.0969864
0.0969785
0.099998
0.0998033
0.0996087
0.0994158
0.0992263
0.0990415
0.0988625
0.09869
0.0985247
0.0983672
0.0982179
0.0980769
0.0979444
0.0978206
0.0977055
0.0975991
0.0975013
0.097412
0.0973313
0.0972589
0.0971948
0.097139
0.0970913
0.0970517
0.09702
0.0969964
0.0969806
0.0969727
0.0999938
0.0997979
0.0996023
0.0994088
0.0992188
0.0990337
0.0988545
0.0986819
0.0985167
0.0983594
0.0982101
0.0980694
0.0979371
0.0978136
0.0976987
0.0975925
0.0974949
0.0974059
0.0973253
0.0972531
0.0971892
0.0971335
0.0970859
0.0970464
0.0970148
0.0969912
0.0969755
0.0969676
0.09999
0.0997931
0.0995967
0.0994026
0.0992123
0.099027
0.0988476
0.098675
0.0985099
0.0983526
0.0982035
0.0980629
0.0979309
0.0978075
0.0976929
0.0975869
0.0974895
0.0974006
0.0973202
0.0972482
0.0971844
0.0971288
0.0970813
0.0970419
0.0970104
0.0969868
0.0969711
0.0969633
0.0999867
0.0997891
0.0995921
0.0993975
0.0992069
0.0990213
0.0988419
0.0986693
0.0985042
0.098347
0.0981981
0.0980576
0.0979257
0.0978025
0.097688
0.0975822
0.0974849
0.0973962
0.097316
0.0972441
0.0971804
0.0971249
0.0970775
0.0970381
0.0970067
0.0969832
0.0969675
0.0969597
0.0999841
0.0997858
0.0995883
0.0993934
0.0992025
0.0990168
0.0988373
0.0986647
0.0984997
0.0983425
0.0981937
0.0980534
0.0979216
0.0977986
0.0976842
0.0975785
0.0974814
0.0973928
0.0973126
0.0972408
0.0971773
0.0971218
0.0970745
0.0970352
0.0970038
0.0969803
0.0969647
0.0969569
0.0999822
0.0997834
0.0995856
0.0993904
0.0991994
0.0990136
0.098834
0.0986614
0.0984963
0.0983393
0.0981905
0.0980503
0.0979186
0.0977957
0.0976814
0.0975758
0.0974788
0.0973903
0.0973102
0.0972384
0.0971749
0.0971196
0.0970723
0.097033
0.0970017
0.0969782
0.0969626
0.0969548
0.099981
0.0997819
0.0995838
0.0993885
0.0991974
0.0990115
0.0988319
0.0986593
0.0984943
0.0983372
0.0981885
0.0980483
0.0979167
0.0977938
0.0976796
0.0975741
0.0974771
0.0973887
0.0973086
0.0972369
0.0971735
0.0971182
0.0970709
0.0970317
0.0970003
0.0969769
0.0969613
0.0969535
0.0999805
0.0997813
0.0995832
0.0993878
0.0991965
0.0990106
0.098831
0.0986584
0.0984934
0.0983364
0.0981877
0.0980475
0.0979159
0.0977931
0.0976789
0.0975734
0.0974764
0.097388
0.097308
0.0972363
0.0971729
0.0971176
0.0970703
0.0970311
0.0969998
0.0969763
0.0969607
0.0969529
0.10013
0.100161
0.10015
0.100092
0.0999756
0.0997922
0.0995302
0.0991767
0.0987171
0.0981343
0.0974089
0.096518
0.095436
0.094135
0.0925899
0.0907952
0.0888206
0.0870098
0.0866975
0.0921418
0.109263
0.132236
0.100134
0.100172
0.100171
0.100124
0.100021
0.099853
0.0996095
0.099278
0.0988444
0.0982927
0.0976045
0.0967588
0.0957325
0.0945027
0.0930537
0.0914013
0.0896736
0.0883878
0.0893607
0.0973508
0.115899
0.137414
0.100139
0.100185
0.100193
0.100157
0.100068
0.099916
0.0996915
0.0993825
0.0989755
0.0984555
0.0978052
0.0970054
0.0960357
0.0948774
0.0935229
0.0920046
0.0904894
0.0895995
0.0914535
0.101228
0.120797
0.140553
0.100144
0.100198
0.100216
0.100192
0.100116
0.0999806
0.0997755
0.0994893
0.0991094
0.0986215
0.0980095
0.0972557
0.096342
0.0952528
0.0939851
0.0925776
0.0912028
0.0904767
0.0924572
0.102096
0.120892
0.1392
0.10015
0.100212
0.10024
0.100227
0.100165
0.100047
0.099861
0.0995979
0.0992454
0.0987897
0.098216
0.0975079
0.0966487
0.0956248
0.094434
0.093111
0.0918032
0.0910158
0.0923959
0.100168
0.117251
0.135882
0.100156
0.100226
0.100264
0.100263
0.100215
0.100113
0.0999474
0.0997076
0.0993824
0.098959
0.0984234
0.0977602
0.0969539
0.0959914
0.0948688
0.0936108
0.0923243
0.0913608
0.0918194
0.0967111
0.110214
0.129102
0.100162
0.100241
0.100288
0.100299
0.100266
0.10018
0.100034
0.0998175
0.0995196
0.0991284
0.0986304
0.0980113
0.0972563
0.0963521
0.095292
0.0940891
0.0928109
0.0916742
0.0913182
0.0934924
0.101697
0.11761
0.100169
0.100255
0.100313
0.100335
0.100316
0.100247
0.100121
0.0999271
0.0996562
0.0992967
0.0988358
0.09826
0.0975548
0.0967067
0.0957061
0.0945562
0.0932934
0.0920411
0.0911474
0.0915244
0.095215
0.10498
0.100175
0.100269
0.100337
0.100371
0.100365
0.100313
0.100206
0.100035
0.0997913
0.099463
0.0990386
0.098505
0.0978483
0.0970548
0.0961126
0.0950172
0.0937836
0.0924753
0.0912746
0.0906416
0.0916037
0.0959228
0.100181
0.100283
0.10036
0.100406
0.100414
0.100378
0.10029
0.100142
0.099924
0.0996263
0.0992374
0.098745
0.0981357
0.0973955
0.0965112
0.0954732
0.0942822
0.0929653
0.0916118
0.0904512
0.0900015
0.0912551
0.100186
0.100297
0.100383
0.10044
0.100462
0.100442
0.100372
0.100246
0.100054
0.0997856
0.0994312
0.0989788
0.0984154
0.0977273
0.0969005
0.0959222
0.0947847
0.0934934
0.0920859
0.0906723
0.0895196
0.0892106
0.100191
0.100309
0.100405
0.100473
0.100508
0.100503
0.100452
0.100346
0.100179
0.0999398
0.0996188
0.099205
0.098686
0.0980483
0.097278
0.0963606
0.0952836
0.0940406
0.0926406
0.0911305
0.0896434
0.0885065
0.100196
0.100321
0.100426
0.100504
0.100552
0.100562
0.100528
0.100443
0.1003
0.100088
0.0997991
0.0994223
0.0989457
0.0983567
0.0976411
0.0967843
0.0957712
0.0945891
0.0932323
0.091714
0.0900952
0.0885563
0.1002
0.100332
0.100445
0.100534
0.100593
0.100618
0.100601
0.100536
0.100415
0.10023
0.0999711
0.0996294
0.0991932
0.0986504
0.0979873
0.0971892
0.0962403
0.0951248
0.0938292
0.0923489
0.0907033
0.0889745
0.100203
0.100342
0.100463
0.100561
0.100632
0.100671
0.10067
0.100623
0.100524
0.100363
0.100134
0.0998253
0.0994272
0.0989279
0.0983143
0.0975721
0.0966854
0.0956372
0.0944103
0.092991
0.0913768
0.0895991
0.100205
0.100351
0.100479
0.100587
0.100669
0.10072
0.100734
0.100705
0.100626
0.100489
0.100287
0.100009
0.0996467
0.0991879
0.0986205
0.0979306
0.0971027
0.0961194
0.0949621
0.0936126
0.0920572
0.0902994
0.100207
0.100358
0.100494
0.10061
0.100703
0.100766
0.100794
0.100782
0.100722
0.100607
0.100429
0.100181
0.0998508
0.0994295
0.0989047
0.0982631
0.0974895
0.096567
0.0954765
0.0941976
0.0927106
0.0910032
0.100208
0.100365
0.100507
0.100632
0.100734
0.100808
0.100849
0.100852
0.10081
0.100715
0.100561
0.100339
0.100039
0.0996521
0.0991662
0.0985686
0.0978447
0.0969779
0.0959492
0.0947373
0.0933195
0.0916756
0.100208
0.10037
0.100519
0.100651
0.100762
0.100846
0.1009
0.100917
0.100891
0.100815
0.100682
0.100484
0.100212
0.0998557
0.0994049
0.098847
0.0981678
0.0973511
0.0963784
0.0952278
0.0938744
0.092289
0.100207
0.100374
0.100529
0.100668
0.100787
0.100881
0.100946
0.100976
0.100964
0.100905
0.100792
0.100616
0.100368
0.10004
0.0996209
0.0990984
0.098459
0.097687
0.0967642
0.0956691
0.094377
0.0928592
0.100206
0.100377
0.100537
0.100682
0.100809
0.100912
0.100987
0.101028
0.101031
0.100987
0.100891
0.100734
0.100509
0.100206
0.0998147
0.0993235
0.0987192
0.0979865
0.0971075
0.0960616
0.0948243
0.0933677
0.100204
0.100379
0.100544
0.100695
0.100828
0.100939
0.101023
0.101075
0.10109
0.10106
0.100979
0.10084
0.100635
0.100354
0.0999872
0.0995234
0.0989497
0.098251
0.0974101
0.0964066
0.0952167
0.0938135
0.100202
0.10038
0.100549
0.100705
0.100845
0.100963
0.101055
0.101117
0.101142
0.101125
0.101058
0.100934
0.100746
0.100485
0.100139
0.0996993
0.099152
0.0984826
0.0976742
0.0967068
0.095557
0.0941977
0.100199
0.100381
0.100554
0.100714
0.100859
0.100984
0.101083
0.101153
0.101188
0.101181
0.101127
0.101017
0.100844
0.100599
0.100272
0.0998527
0.0993279
0.0986834
0.0979025
0.0969657
0.0958502
0.094529
0.100196
0.100381
0.100557
0.100722
0.100871
0.101001
0.101107
0.101185
0.101228
0.101231
0.101186
0.101088
0.100928
0.100698
0.100387
0.0999849
0.0994792
0.0988557
0.098098
0.0971869
0.0961007
0.0948151
0.100193
0.10038
0.100559
0.100728
0.100881
0.101016
0.101128
0.101212
0.101262
0.101273
0.101238
0.10115
0.101001
0.100783
0.100485
0.100098
0.099608
0.0990019
0.0982632
0.0973732
0.0963108
0.0950524
0.100191
0.100379
0.100561
0.100732
0.100889
0.101028
0.101145
0.101234
0.101291
0.101308
0.101281
0.101201
0.101062
0.100854
0.100568
0.100192
0.0997159
0.099124
0.0984008
0.0975278
0.0964842
0.0952473
0.100188
0.100378
0.100562
0.100736
0.100896
0.101038
0.101159
0.101253
0.101314
0.101338
0.101317
0.101245
0.101113
0.100913
0.100636
0.100271
0.0998048
0.0992244
0.0985135
0.0976538
0.0966246
0.0954044
0.100185
0.100377
0.100563
0.100739
0.100901
0.101046
0.10117
0.101268
0.101334
0.101362
0.101346
0.101279
0.101154
0.100961
0.100691
0.100334
0.0998764
0.0993049
0.0986035
0.0977539
0.0967352
0.0955238
0.100183
0.100376
0.100563
0.10074
0.100905
0.101053
0.101179
0.101279
0.101349
0.101381
0.101369
0.101307
0.101186
0.100999
0.100735
0.100383
0.0999321
0.0993674
0.0986732
0.0978313
0.0968217
0.0956235
0.100181
0.100375
0.100563
0.100742
0.100908
0.101057
0.101185
0.101288
0.10136
0.101394
0.101386
0.101327
0.10121
0.101027
0.100767
0.10042
0.0999731
0.0994133
0.0987241
0.0978875
0.0968832
0.0956904
0.10018
0.100374
0.100563
0.100743
0.10091
0.10106
0.10119
0.101294
0.101367
0.101404
0.101397
0.101341
0.101226
0.101045
0.100788
0.100444
0.1
0.0994438
0.0987578
0.0979242
0.0969225
0.0957311
0.100179
0.100374
0.100563
0.100743
0.10091
0.101061
0.101192
0.101297
0.101371
0.101409
0.101403
0.101348
0.101235
0.101055
0.100799
0.100457
0.100015
0.0994598
0.0987753
0.0979431
0.0969421
0.0957492
0.097301
0.0973099
0.0973277
0.0973545
0.0973903
0.0974351
0.0974891
0.0975521
0.0976243
0.0977056
0.097796
0.0978954
0.0980038
0.0981207
0.0982459
0.0983789
0.098519
0.0986653
0.0988168
0.0989721
0.0991295
0.099287
0.0994422
0.0995922
0.0997337
0.099863
0.0999756
0.100067
0.0972833
0.0972922
0.09731
0.0973366
0.0973723
0.0974169
0.0974705
0.0975332
0.0976051
0.097686
0.097776
0.0978751
0.097983
0.0980995
0.0982243
0.098357
0.0984969
0.0986431
0.0987947
0.0989502
0.0991082
0.0992666
0.0994231
0.099575
0.099719
0.0998515
0.0999682
0.100064
0.0972659
0.0972747
0.0972924
0.0973189
0.0973544
0.0973987
0.0974521
0.0975145
0.097586
0.0976666
0.0977562
0.0978548
0.0979623
0.0980784
0.0982029
0.0983352
0.0984748
0.098621
0.0987726
0.0989285
0.099087
0.0992463
0.0994042
0.099558
0.0997046
0.0998403
0.0999612
0.100063
0.0972487
0.0972574
0.097275
0.0973014
0.0973367
0.0973808
0.0974339
0.097496
0.0975671
0.0976473
0.0977365
0.0978347
0.0979417
0.0980575
0.0981815
0.0983135
0.0984529
0.098599
0.0987507
0.0989068
0.0990659
0.0992262
0.0993855
0.0995412
0.0996903
0.0998295
0.0999546
0.100061
0.0972317
0.0972404
0.0972579
0.0972841
0.0973192
0.0973631
0.0974159
0.0974777
0.0975485
0.0976283
0.0977171
0.0978148
0.0979214
0.0980367
0.0981604
0.0982921
0.0984312
0.0985771
0.0987289
0.0988853
0.099045
0.0992062
0.0993669
0.0995246
0.0996763
0.0998189
0.0999483
0.10006
0.0972149
0.0972236
0.097241
0.0972671
0.097302
0.0973456
0.0973982
0.0974597
0.0975301
0.0976095
0.0976978
0.0977951
0.0979013
0.0980162
0.0981394
0.0982708
0.0984097
0.0985555
0.0987073
0.098864
0.0990243
0.0991864
0.0993485
0.0995081
0.0996625
0.0998085
0.0999423
0.10006
0.0971985
0.0972071
0.0972244
0.0972504
0.097285
0.0973285
0.0973808
0.0974419
0.0975119
0.0975909
0.0976789
0.0977758
0.0978815
0.0979959
0.0981188
0.0982498
0.0983884
0.098534
0.0986859
0.0988429
0.0990037
0.0991668
0.0993303
0.0994918
0.0996488
0.0997982
0.0999364
0.100059
0.0971823
0.0971909
0.0972081
0.0972339
0.0972684
0.0973116
0.0973636
0.0974244
0.0974941
0.0975727
0.0976603
0.0977567
0.0978619
0.0979759
0.0980984
0.098229
0.0983674
0.0985129
0.0986647
0.098822
0.0989834
0.0991474
0.0993122
0.0994757
0.0996353
0.099788
0.0999305
0.100059
0.0971666
0.0971751
0.0971922
0.0972179
0.0972522
0.0972952
0.0973469
0.0974073
0.0974767
0.0975549
0.097642
0.0977379
0.0978427
0.0979563
0.0980783
0.0982086
0.0983467
0.098492
0.0986439
0.0988013
0.0989633
0.0991282
0.0992943
0.0994597
0.0996219
0.0997779
0.0999247
0.100058
0.0971512
0.0971596
0.0971766
0.0972022
0.0972363
0.097279
0.0973305
0.0973906
0.0974596
0.0975374
0.0976241
0.0977196
0.0978239
0.097937
0.0980586
0.0981885
0.0983263
0.0984715
0.0986233
0.098781
0.0989434
0.0991092
0.0992767
0.0994439
0.0996085
0.0997679
0.0999188
0.100058
0.0971362
0.0971446
0.0971615
0.0971869
0.0972208
0.0972633
0.0973145
0.0973743
0.0974429
0.0975203
0.0976066
0.0977016
0.0978055
0.0979181
0.0980393
0.0981688
0.0983063
0.0984513
0.0986031
0.098761
0.0989239
0.0990905
0.0992592
0.0994282
0.0995953
0.0997578
0.0999129
0.100057
0.0971216
0.09713
0.0971468
0.097172
0.0972058
0.0972481
0.0972989
0.0973585
0.0974267
0.0975037
0.0975895
0.0976841
0.0977876
0.0978997
0.0980205
0.0981496
0.0982868
0.0984316
0.0985834
0.0987414
0.0989047
0.099072
0.099242
0.0994127
0.0995821
0.0997477
0.0999068
0.100056
0.0971075
0.0971158
0.0971325
0.0971577
0.0971912
0.0972333
0.0972839
0.0973431
0.0974109
0.0974876
0.0975729
0.0976671
0.0977701
0.0978818
0.0980021
0.0981308
0.0982677
0.0984123
0.098564
0.0987222
0.0988859
0.0990539
0.099225
0.0993974
0.099569
0.0997376
0.0999005
0.100054
0.0970938
0.0971021
0.0971188
0.0971438
0.0971771
0.0972189
0.0972693
0.0973282
0.0973957
0.0974719
0.0975569
0.0976506
0.0977532
0.0978644
0.0979843
0.0981126
0.0982491
0.0983935
0.0985451
0.0987034
0.0988674
0.0990362
0.0992083
0.0993822
0.099556
0.0997274
0.0998939
0.100053
0.0970807
0.097089
0.0971055
0.0971304
0.0971636
0.0972052
0.0972552
0.0973138
0.097381
0.0974568
0.0975414
0.0976347
0.0977368
0.0978476
0.097967
0.0980949
0.0982311
0.0983752
0.0985267
0.0986851
0.0988495
0.0990188
0.0991919
0.0993673
0.0995431
0.0997172
0.0998872
0.10005
0.0970681
0.0970763
0.0970928
0.0971175
0.0971505
0.0971919
0.0972417
0.0973
0.0973669
0.0974423
0.0975265
0.0976194
0.097721
0.0978313
0.0979503
0.0980779
0.0982137
0.0983575
0.0985089
0.0986673
0.098832
0.0990019
0.0991759
0.0993526
0.0995303
0.099707
0.0998802
0.100047
0.0970561
0.0970642
0.0970806
0.0971052
0.0971381
0.0971792
0.0972288
0.0972868
0.0973533
0.0974284
0.0975122
0.0976046
0.0977058
0.0978157
0.0979343
0.0980614
0.0981969
0.0983405
0.0984918
0.0986502
0.098815
0.0989854
0.0991603
0.0993383
0.0995177
0.0996967
0.099873
0.100044
0.0970446
0.0970527
0.097069
0.0970935
0.0971262
0.0971672
0.0972165
0.0972742
0.0973404
0.0974152
0.0974985
0.0975906
0.0976913
0.0978008
0.097919
0.0980457
0.0981808
0.0983241
0.0984752
0.0986336
0.0987987
0.0989695
0.0991451
0.0993242
0.0995053
0.0996865
0.0998657
0.10004
0.0970337
0.0970418
0.097058
0.0970824
0.0971149
0.0971557
0.0972048
0.0972622
0.0973281
0.0974026
0.0974856
0.0975772
0.0976776
0.0977866
0.0979043
0.0980307
0.0981655
0.0983085
0.0984594
0.0986178
0.0987829
0.0989542
0.0991305
0.0993106
0.0994931
0.0996764
0.0998582
0.100036
0.0970235
0.0970315
0.0970477
0.0970719
0.0971043
0.0971449
0.0971938
0.097251
0.0973166
0.0973906
0.0974733
0.0975646
0.0976645
0.0977732
0.0978905
0.0980164
0.0981509
0.0982936
0.0984443
0.0986026
0.0987679
0.0989395
0.0991163
0.0992974
0.0994813
0.0996664
0.0998506
0.100032
0.0970138
0.0970219
0.0970379
0.0970621
0.0970943
0.0971348
0.0971834
0.0972403
0.0973057
0.0973794
0.0974617
0.0975527
0.0976522
0.0977605
0.0978774
0.098003
0.0981371
0.0982796
0.0984301
0.0985883
0.0987536
0.0989255
0.0991029
0.0992848
0.0994699
0.0996566
0.099843
0.100027
0.0970049
0.0970129
0.0970289
0.0970529
0.097085
0.0971253
0.0971737
0.0972304
0.0972955
0.097369
0.097451
0.0975415
0.0976407
0.0977486
0.0978652
0.0979904
0.0981242
0.0982663
0.0984167
0.0985748
0.0987402
0.0989122
0.0990901
0.0992727
0.0994589
0.099647
0.0998354
0.100022
0.0969966
0.0970045
0.0970205
0.0970444
0.0970764
0.0971165
0.0971648
0.0972213
0.0972861
0.0973593
0.097441
0.0975312
0.0976301
0.0977376
0.0978538
0.0979787
0.0981121
0.098254
0.0984041
0.0985621
0.0987275
0.0988998
0.099078
0.0992613
0.0994484
0.0996379
0.099828
0.100017
0.096989
0.0969969
0.0970128
0.0970366
0.0970685
0.0971085
0.0971566
0.0972129
0.0972774
0.0973504
0.0974318
0.0975217
0.0976203
0.0977274
0.0978433
0.0979679
0.098101
0.0982427
0.0983926
0.0985504
0.0987158
0.0988882
0.0990667
0.0992506
0.0994385
0.0996292
0.0998209
0.100012
0.096982
0.0969899
0.0970058
0.0970296
0.0970613
0.0971012
0.0971491
0.0972052
0.0972696
0.0973423
0.0974234
0.0975131
0.0976113
0.0977182
0.0978338
0.097958
0.0980909
0.0982323
0.098382
0.0985397
0.0987051
0.0988775
0.0990564
0.0992407
0.0994293
0.099621
0.0998141
0.100007
0.0969758
0.0969837
0.0969995
0.0970232
0.0970549
0.0970946
0.0971424
0.0971983
0.0972625
0.097335
0.0974159
0.0975053
0.0976033
0.0977099
0.0978252
0.0979491
0.0980817
0.0982229
0.0983724
0.09853
0.0986953
0.0988679
0.0990469
0.0992316
0.0994209
0.0996134
0.0998077
0.100002
0.0969704
0.0969782
0.096994
0.0970176
0.0970492
0.0970888
0.0971365
0.0971923
0.0972563
0.0973286
0.0974093
0.0974984
0.0975962
0.0977025
0.0978175
0.0979413
0.0980736
0.0982146
0.0983639
0.0985214
0.0986867
0.0988592
0.0990384
0.0992235
0.0994132
0.0996065
0.0998018
0.0999971
0.0969656
0.0969735
0.0969892
0.0970128
0.0970443
0.0970838
0.0971313
0.097187
0.0972508
0.097323
0.0974035
0.0974925
0.09759
0.0976961
0.0978109
0.0979344
0.0980666
0.0982073
0.0983565
0.0985139
0.0986791
0.0988517
0.099031
0.0992163
0.0994065
0.0996004
0.0997965
0.099993
0.0969616
0.0969694
0.0969851
0.0970087
0.0970401
0.0970795
0.097127
0.0971825
0.0972463
0.0973183
0.0973986
0.0974874
0.0975848
0.0976907
0.0978053
0.0979286
0.0980606
0.0982012
0.0983502
0.0985075
0.0986726
0.0988452
0.0990247
0.0992102
0.0994007
0.0995951
0.0997919
0.0999893
0.0969583
0.0969662
0.0969818
0.0970053
0.0970367
0.0970761
0.0971235
0.0971789
0.0972425
0.0973144
0.0973946
0.0974833
0.0975805
0.0976863
0.0978007
0.0979239
0.0980557
0.0981961
0.0983451
0.0985022
0.0986674
0.09884
0.0990195
0.0992052
0.099396
0.0995908
0.0997881
0.0999861
0.0969558
0.0969637
0.0969793
0.0970028
0.0970341
0.0970734
0.0971208
0.0971761
0.0972397
0.0973115
0.0973916
0.0974801
0.0975772
0.0976829
0.0977972
0.0979202
0.0980519
0.0981923
0.0983411
0.0984982
0.0986633
0.0988359
0.0990155
0.0992012
0.0993923
0.0995873
0.099785
0.0999837
0.0969541
0.0969619
0.0969775
0.097001
0.0970323
0.0970716
0.0971189
0.0971742
0.0972377
0.0973094
0.0973895
0.0974779
0.0975749
0.0976805
0.0977948
0.0979177
0.0980493
0.0981896
0.0983383
0.0984954
0.0986604
0.098833
0.0990126
0.0991985
0.0993896
0.0995849
0.0997829
0.0999819
0.0969531
0.0969609
0.0969765
0.097
0.0970313
0.0970706
0.0971178
0.0971731
0.0972366
0.0973082
0.0973883
0.0974767
0.0975736
0.0976792
0.0977934
0.0979163
0.0980478
0.098188
0.0983367
0.0984938
0.0986588
0.0988314
0.099011
0.0991969
0.0993881
0.0995835
0.0997816
0.0999808
0.168899
0.168806
0.119265
0.0947991
0.102357
0.123157
0.156652
0.141278
0.115625
0.0935388
0.0870016
0.0951593
0.133872
0.119793
0.100424
0.0871833
0.0830057
0.0855457
0.103432
0.0957363
0.0880956
0.0840694
0.0830341
0.08413
0.0879917
0.0865504
0.08533
0.0848187
0.0849877
0.0857629
0.0865842
0.0866029
0.086714
0.086974
0.0874095
0.0880345
0.0883469
0.0885997
0.0889088
0.0892776
0.0897133
0.0902225
0.0904312
0.0907023
0.0910096
0.0913522
0.0917305
0.092145
0.0923192
0.0925636
0.0928326
0.0931257
0.0934416
0.0937794
0.0939334
0.0941418
0.0943683
0.0946124
0.0948728
0.0951484
0.0952856
0.0954585
0.0956457
0.0958464
0.0960597
0.0962843
0.0964052
0.0965464
0.0966992
0.0968628
0.0970364
0.097219
0.0973233
0.0974372
0.0975605
0.0976927
0.097833
0.0979807
0.0980683
0.0981589
0.0982572
0.0983629
0.0984753
0.0985937
0.0986645
0.0987354
0.0988127
0.0988961
0.0989849
0.0990788
0.0991332
0.0991875
0.099247
0.0993115
0.0993805
0.0994537
0.0994925
0.0995327
0.0995772
0.0996258
0.0996781
0.0997338
0.0997578
0.0997863
0.0998181
0.0998533
0.0998915
0.0999324
0.0999429
0.0999614
0.0999826
0.100006
0.100033
0.100061
0.100059
0.10007
0.100082
0.100096
0.100113
0.100131
0.100118
0.100121
0.100126
0.100133
0.100141
0.10015
0.100128
0.100125
0.100124
0.100124
0.100125
0.100127
0.100069
0.0999835
0.0998749
0.0997488
0.0996097
0.0994615
0.0993076
0.099151
0.0989941
0.0988391
0.0986877
0.0985413
0.0984009
0.0982676
0.0981421
0.0980247
0.097916
0.0978162
0.0977253
0.0976437
0.0975711
0.0975078
0.0974536
0.0974086
0.0973726
0.0973457
0.0973277
0.0973188
0.100073
0.099992
0.0998872
0.0997642
0.0996274
0.099481
0.0993284
0.0991726
0.0990163
0.0988616
0.0987102
0.0985636
0.0984231
0.0982895
0.0981636
0.0980458
0.0979367
0.0978365
0.0977453
0.0976632
0.0975904
0.0975267
0.0974723
0.097427
0.0973909
0.0973638
0.0973458
0.0973368
0.100078
0.100001
0.0999001
0.0997799
0.0996454
0.0995006
0.0993493
0.0991943
0.0990385
0.098884
0.0987327
0.098586
0.0984453
0.0983114
0.0981851
0.098067
0.0979575
0.0978568
0.0977652
0.0976828
0.0976097
0.0975457
0.0974911
0.0974456
0.0974093
0.0973821
0.0973639
0.0973549
0.100083
0.100011
0.0999134
0.099796
0.0996636
0.0995205
0.0993702
0.0992161
0.0990607
0.0989065
0.0987552
0.0986084
0.0984674
0.0983332
0.0982066
0.0980881
0.0979782
0.0978772
0.0977852
0.0977025
0.097629
0.0975648
0.0975098
0.0974642
0.0974277
0.0974003
0.0973821
0.097373
0.10009
0.100021
0.0999272
0.0998124
0.0996821
0.0995404
0.0993913
0.0992378
0.0990829
0.0989289
0.0987776
0.0986307
0.0984895
0.098355
0.098228
0.0981092
0.0979989
0.0978975
0.0978052
0.0977221
0.0976483
0.0975838
0.0975286
0.0974827
0.0974461
0.0974186
0.0974004
0.0973912
0.100097
0.100033
0.0999415
0.0998292
0.0997007
0.0995605
0.0994123
0.0992596
0.0991051
0.0989512
0.0987999
0.0986529
0.0985115
0.0983767
0.0982494
0.0981302
0.0980195
0.0979178
0.0978251
0.0977417
0.0976676
0.0976028
0.0975474
0.0975013
0.0974645
0.0974369
0.0974186
0.0974094
0.156991
0.15699
0.156988
0.156986
0.156983
0.156979
0.156974
0.156969
0.156963
0.156956
0.156949
0.156941
0.156932
0.156922
0.156912
0.156901
0.156888
0.156874
0.156857
0.156838
0.156816
0.156791
0.156763
0.156733
0.156706
0.156688
0.156693
0.156741
0.156867
0.157122
0.157583
0.158347
0.15953
0.161236
0.163476
0.166026
0.168294
0.169409
0.168972
0.167887
0.155753
0.155752
0.155751
0.15575
0.155747
0.155745
0.155742
0.155738
0.155734
0.15573
0.155725
0.15572
0.155715
0.155709
0.155702
0.155695
0.155687
0.155677
0.155665
0.15565
0.155632
0.155608
0.155579
0.155546
0.155511
0.155481
0.155468
0.155493
0.155595
0.15583
0.156288
0.157094
0.158403
0.160416
0.16327
0.166828
0.170114
0.170831
0.167963
0.16346
0.108975
0.108974
0.10897
0.108966
0.10896
0.108952
0.108943
0.108932
0.108919
0.108905
0.10889
0.108873
0.108854
0.108834
0.108812
0.108789
0.108764
0.108738
0.108711
0.108682
0.108653
0.108624
0.108595
0.108568
0.108544
0.108524
0.108512
0.108509
0.108521
0.108553
0.108619
0.108754
0.109042
0.109656
0.110953
0.113622
0.118666
0.126441
0.134829
0.139283
0.094044
0.0940425
0.0940396
0.0940352
0.0940293
0.094022
0.0940131
0.0940028
0.093991
0.0939777
0.0939629
0.0939466
0.0939287
0.0939094
0.0938886
0.0938665
0.093843
0.0938184
0.093793
0.093767
0.0937412
0.093716
0.0936926
0.093672
0.0936556
0.0936451
0.0936421
0.0936477
0.0936623
0.0936835
0.0937056
0.0937225
0.0937355
0.0937583
0.0938731
0.0943287
0.0956723
0.0986757
0.103355
0.106695
0.0862732
0.0862723
0.0862705
0.0862679
0.0862643
0.0862598
0.0862544
0.0862482
0.086241
0.086233
0.0862241
0.0862143
0.0862036
0.086192
0.0861796
0.0861663
0.0861522
0.0861373
0.0861217
0.0861056
0.0860893
0.0860732
0.086058
0.086045
0.0860357
0.0860328
0.0860396
0.0860615
0.086105
0.0861782
0.0862884
0.0864382
0.0866188
0.0868001
0.0869406
0.0870252
0.087132
0.0874617
0.0881675
0.0887478
0.0848055
0.0848049
0.0848038
0.084802
0.0847996
0.0847966
0.0847931
0.0847889
0.0847842
0.084779
0.0847731
0.0847667
0.0847597
0.0847522
0.0847441
0.0847355
0.0847263
0.0847166
0.0847065
0.084696
0.0846853
0.0846747
0.0846647
0.0846561
0.0846504
0.0846495
0.0846567
0.0846766
0.0847161
0.0847844
0.084893
0.0850526
0.0852676
0.0855255
0.0857905
0.0860139
0.0861693
0.0862839
0.0864166
0.0865535
0.0864098
0.0864093
0.0864082
0.0864066
0.0864045
0.0864019
0.0863988
0.0863952
0.086391
0.0863864
0.0863812
0.0863756
0.0863694
0.0863628
0.0863558
0.0863482
0.0863403
0.086332
0.0863233
0.0863144
0.0863055
0.0862968
0.0862886
0.0862817
0.086277
0.086276
0.0862807
0.0862943
0.0863214
0.0863683
0.086443
0.0865547
0.0867108
0.0869113
0.0871427
0.0873783
0.087592
0.0877771
0.0879518
0.0881382
0.0887268
0.0887263
0.0887253
0.0887237
0.0887216
0.088719
0.0887159
0.0887122
0.0887081
0.0887034
0.0886983
0.0886926
0.0886865
0.0886799
0.0886729
0.0886654
0.0886575
0.0886493
0.0886408
0.0886322
0.0886236
0.0886153
0.0886076
0.088601
0.0885962
0.0885944
0.088597
0.0886062
0.0886249
0.088657
0.0887077
0.088783
0.0888888
0.0890282
0.089198
0.0893881
0.0895853
0.0897818
0.0899809
0.0901937
0.0909395
0.0909389
0.0909379
0.0909363
0.0909341
0.0909314
0.0909282
0.0909244
0.0909202
0.0909153
0.09091
0.0909042
0.0908979
0.0908911
0.0908838
0.0908761
0.090868
0.0908596
0.0908509
0.0908422
0.0908334
0.0908249
0.090817
0.0908102
0.090805
0.0908023
0.0908032
0.0908093
0.0908226
0.0908457
0.0908821
0.0909357
0.0910104
0.0911093
0.0912327
0.0913778
0.0915392
0.0917127
0.0918979
0.0920985
0.0928564
0.0928558
0.0928547
0.092853
0.0928508
0.092848
0.0928446
0.0928407
0.0928363
0.0928313
0.0928257
0.0928197
0.0928131
0.092806
0.0927985
0.0927905
0.0927821
0.0927733
0.0927644
0.0927553
0.0927462
0.0927373
0.0927291
0.0927217
0.0927158
0.0927121
0.0927114
0.0927151
0.0927245
0.0927416
0.0927687
0.0928086
0.0928638
0.0929369
0.0930291
0.0931401
0.0932682
0.0934116
0.0935697
0.0937431
0.0944667
0.0944661
0.094465
0.0944632
0.0944609
0.094458
0.0944545
0.0944504
0.0944458
0.0944406
0.0944349
0.0944285
0.0944217
0.0944143
0.0944065
0.0943982
0.0943894
0.0943804
0.094371
0.0943615
0.094352
0.0943427
0.0943339
0.0943259
0.0943192
0.0943144
0.0943122
0.0943136
0.0943198
0.0943322
0.0943526
0.0943827
0.0944246
0.0944801
0.0945505
0.0946364
0.0947375
0.0948531
0.094983
0.0951271
0.0958033
0.0958027
0.0958015
0.0957997
0.0957973
0.0957942
0.0957906
0.0957864
0.0957816
0.0957762
0.0957702
0.0957636
0.0957565
0.0957489
0.0957407
0.0957321
0.095723
0.0957135
0.0957038
0.0956939
0.0956839
0.0956741
0.0956647
0.095656
0.0956484
0.0956424
0.0956387
0.095638
0.0956413
0.0956497
0.0956645
0.0956871
0.095719
0.0957614
0.0958157
0.0958824
0.0959618
0.096054
0.0961587
0.0962758
0.0969046
0.096904
0.0969027
0.0969008
0.0968983
0.0968952
0.0968914
0.0968871
0.0968821
0.0968765
0.0968703
0.0968635
0.0968561
0.0968482
0.0968397
0.0968308
0.0968213
0.0968115
0.0968014
0.096791
0.0967805
0.0967702
0.0967601
0.0967506
0.0967421
0.0967349
0.0967297
0.096727
0.0967276
0.0967325
0.0967425
0.0967588
0.0967825
0.0968146
0.0968561
0.0969077
0.0969697
0.0970424
0.0971256
0.0972194
0.0978054
0.0978048
0.0978035
0.0978015
0.0977989
0.0977957
0.0977918
0.0977873
0.0977821
0.0977763
0.0977699
0.0977629
0.0977553
0.0977471
0.0977383
0.097729
0.0977193
0.0977091
0.0976985
0.0976877
0.0976768
0.0976658
0.0976551
0.0976449
0.0976354
0.097627
0.0976203
0.0976156
0.0976138
0.0976153
0.0976211
0.097632
0.0976489
0.0976724
0.0977035
0.0977427
0.0977904
0.0978468
0.097912
0.0979859
0.0985353
0.0985346
0.0985333
0.0985313
0.0985286
0.0985253
0.0985213
0.0985166
0.0985113
0.0985053
0.0984987
0.0984915
0.0984836
0.0984752
0.0984661
0.0984566
0.0984465
0.0984359
0.098425
0.0984137
0.0984023
0.0983908
0.0983794
0.0983684
0.0983579
0.0983484
0.0983402
0.0983337
0.0983295
0.0983281
0.0983301
0.0983362
0.0983472
0.0983635
0.0983859
0.0984147
0.0984504
0.0984933
0.0985433
0.0986004
0.0991191
0.0991184
0.099117
0.0991149
0.0991122
0.0991088
0.0991047
0.0990999
0.0990944
0.0990883
0.0990815
0.0990741
0.099066
0.0990573
0.099048
0.0990381
0.0990277
0.0990168
0.0990055
0.0989938
0.0989819
0.0989698
0.0989578
0.098946
0.0989347
0.098924
0.0989144
0.0989062
0.0988998
0.0988956
0.0988943
0.0988962
0.098902
0.0989121
0.0989271
0.0989472
0.0989729
0.0990043
0.0990415
0.0990845
0.0995776
0.0995769
0.0995754
0.0995733
0.0995705
0.099567
0.0995628
0.0995579
0.0995523
0.099546
0.0995391
0.0995315
0.0995232
0.0995143
0.0995047
0.0994946
0.0994839
0.0994726
0.099461
0.0994489
0.0994365
0.0994239
0.0994113
0.0993988
0.0993865
0.0993748
0.0993639
0.099354
0.0993456
0.099339
0.0993346
0.0993329
0.0993342
0.0993389
0.0993475
0.0993603
0.0993774
0.0993992
0.0994256
0.0994567
0.0999285
0.0999278
0.0999264
0.0999242
0.0999213
0.0999177
0.0999135
0.0999084
0.0999027
0.0998963
0.0998892
0.0998814
0.0998729
0.0998638
0.099854
0.0998437
0.0998327
0.0998212
0.0998092
0.0997967
0.0997839
0.0997708
0.0997576
0.0997444
0.0997313
0.0997186
0.0997065
0.0996952
0.0996849
0.0996761
0.099669
0.099664
0.0996614
0.0996615
0.0996647
0.0996711
0.099681
0.0996946
0.0997119
0.099733
0.100187
0.100186
0.100185
0.100183
0.10018
0.100176
0.100172
0.100167
0.100161
0.100154
0.100147
0.100139
0.100131
0.100121
0.100111
0.100101
0.100089
0.100078
0.100065
0.100053
0.100039
0.100026
0.100012
0.0999982
0.0999844
0.0999707
0.0999575
0.0999448
0.099933
0.0999222
0.0999127
0.0999048
0.0998988
0.0998949
0.0998934
0.0998945
0.0998983
0.099905
0.0999147
0.0999273
0.100367
0.100366
0.100364
0.100362
0.100359
0.100355
0.100351
0.100346
0.10034
0.100333
0.100326
0.100318
0.100309
0.1003
0.100289
0.100279
0.100267
0.100255
0.100243
0.100229
0.100216
0.100202
0.100188
0.100173
0.100159
0.100144
0.10013
0.100116
0.100103
0.10009
0.100079
0.100069
0.10006
0.100052
0.100047
0.100043
0.100042
0.100043
0.100046
0.100052
0.100478
0.100478
0.100476
0.100474
0.100471
0.100467
0.100463
0.100457
0.100451
0.100445
0.100437
0.100429
0.10042
0.100411
0.1004
0.100389
0.100378
0.100365
0.100353
0.100339
0.100325
0.100311
0.100296
0.100281
0.100266
0.100251
0.100236
0.100221
0.100207
0.100193
0.100179
0.100167
0.100155
0.100145
0.100136
0.100129
0.100123
0.100119
0.100117
0.100117
0.100533
0.100532
0.100531
0.100528
0.100525
0.100521
0.100517
0.100512
0.100506
0.100499
0.100491
0.100483
0.100474
0.100464
0.100454
0.100443
0.100431
0.100419
0.100405
0.100392
0.100378
0.100363
0.100348
0.100333
0.100317
0.100301
0.100286
0.10027
0.100254
0.100239
0.100224
0.10021
0.100196
0.100183
0.100172
0.100161
0.100152
0.100144
0.100137
0.100132
0.100105
0.100045
0.0999564
0.0998463
0.0997196
0.0995806
0.0994334
0.0992813
0.0991271
0.0989734
0.0988222
0.098675
0.0985334
0.0983983
0.0982707
0.0981511
0.0980401
0.097938
0.0978449
0.0977612
0.0976868
0.0976218
0.0975662
0.0975199
0.0974829
0.0974552
0.0974368
0.0974276
0.100115
0.100057
0.0999718
0.0998638
0.0997387
0.0996009
0.0994545
0.099303
0.0991491
0.0989955
0.0988442
0.098697
0.0985551
0.0984197
0.0982918
0.0981719
0.0980605
0.097958
0.0978647
0.0977806
0.097706
0.0976407
0.0975848
0.0975383
0.0975012
0.0974734
0.0974549
0.0974457
0.100125
0.100071
0.0999876
0.0998816
0.0997579
0.0996212
0.0994756
0.0993245
0.099171
0.0990175
0.0988661
0.0987187
0.0985766
0.098441
0.0983127
0.0981925
0.0980807
0.0979779
0.0978843
0.0977999
0.097725
0.0976595
0.0976034
0.0975567
0.0975195
0.0974915
0.097473
0.0974637
0.100137
0.100085
0.100004
0.0998996
0.0997773
0.0996416
0.0994966
0.099346
0.0991927
0.0990392
0.0988879
0.0987403
0.098598
0.098462
0.0983334
0.0982129
0.0981008
0.0979977
0.0979037
0.0978191
0.0977438
0.0976781
0.0976218
0.097575
0.0975376
0.0975095
0.0974909
0.0974816
0.100149
0.1001
0.100021
0.0999179
0.0997967
0.0996619
0.0995176
0.0993673
0.0992142
0.0990608
0.0989093
0.0987616
0.098619
0.0984828
0.0983539
0.098233
0.0981207
0.0980172
0.0979229
0.097838
0.0977625
0.0976966
0.0976401
0.0975931
0.0975555
0.0975274
0.0975087
0.0974993
0.100162
0.100115
0.100038
0.0999364
0.0998163
0.0996822
0.0995384
0.0993885
0.0992355
0.0990821
0.0989306
0.0987826
0.0986399
0.0985034
0.0983742
0.098253
0.0981403
0.0980365
0.097942
0.0978568
0.097781
0.0977148
0.0976581
0.097611
0.0975733
0.0975451
0.0975263
0.0975169
0.100176
0.100131
0.100055
0.0999551
0.0998359
0.0997024
0.0995591
0.0994094
0.0992565
0.0991032
0.0989515
0.0988034
0.0986604
0.0985236
0.0983941
0.0982726
0.0981596
0.0980556
0.0979607
0.0978753
0.0977993
0.0977329
0.097676
0.0976287
0.0975909
0.0975626
0.0975437
0.0975343
0.100191
0.100147
0.100073
0.0999738
0.0998554
0.0997226
0.0995796
0.0994301
0.0992773
0.0991239
0.0989721
0.0988238
0.0986806
0.0985436
0.0984138
0.098292
0.0981787
0.0980744
0.0979792
0.0978935
0.0978173
0.0977507
0.0976936
0.0976462
0.0976082
0.0975798
0.0975609
0.0975515
0.100206
0.100164
0.100091
0.0999926
0.0998749
0.0997425
0.0995998
0.0994505
0.0992978
0.0991443
0.0989924
0.0988439
0.0987004
0.0985632
0.0984331
0.098311
0.0981974
0.0980928
0.0979974
0.0979115
0.097835
0.0977682
0.097711
0.0976634
0.0976253
0.0975969
0.0975779
0.0975684
0.100222
0.100181
0.100109
0.100011
0.0998942
0.0997622
0.0996198
0.0994706
0.0993179
0.0991643
0.0990123
0.0988636
0.0987199
0.0985824
0.098452
0.0983297
0.0982158
0.0981109
0.0980153
0.0979291
0.0978525
0.0977855
0.0977281
0.0976803
0.0976422
0.0976136
0.0975946
0.0975851
0.100238
0.100198
0.100127
0.10003
0.0999134
0.0997817
0.0996395
0.0994904
0.0993376
0.099184
0.0990318
0.0988829
0.098739
0.0986012
0.0984706
0.098348
0.0982338
0.0981287
0.0980328
0.0979464
0.0978696
0.0978024
0.0977448
0.097697
0.0976587
0.09763
0.097611
0.0976014
0.100254
0.100216
0.100145
0.100049
0.0999323
0.0998009
0.0996588
0.0995097
0.0993569
0.0992032
0.0990508
0.0989018
0.0987576
0.0986196
0.0984887
0.0983658
0.0982515
0.0981461
0.09805
0.0979634
0.0978863
0.097819
0.0977613
0.0977133
0.0976749
0.0976462
0.097627
0.0976175
0.100271
0.100233
0.100163
0.100067
0.0999509
0.0998197
0.0996777
0.0995287
0.0993758
0.099222
0.0990695
0.0989202
0.0987758
0.0986375
0.0985065
0.0983833
0.0982687
0.0981631
0.0980668
0.0979799
0.0979027
0.0978352
0.0977773
0.0977292
0.0976908
0.097662
0.0976428
0.0976332
0.100288
0.10025
0.10018
0.100085
0.0999692
0.0998382
0.0996962
0.0995472
0.0993943
0.0992403
0.0990876
0.0989382
0.0987935
0.098655
0.0985237
0.0984003
0.0982855
0.0981796
0.0980831
0.0979961
0.0979187
0.097851
0.097793
0.0977448
0.0977062
0.0976774
0.0976581
0.0976485
0.100304
0.100267
0.100198
0.100103
0.0999871
0.0998562
0.0997143
0.0995652
0.0994122
0.0992581
0.0991052
0.0989556
0.0988108
0.0986721
0.0985405
0.0984169
0.0983018
0.0981958
0.098099
0.0980118
0.0979343
0.0978664
0.0978083
0.09776
0.0977213
0.0976924
0.0976731
0.0976635
0.10032
0.100284
0.100215
0.10012
0.100005
0.0998737
0.0997318
0.0995827
0.0994296
0.0992754
0.0991224
0.0989725
0.0988275
0.0986886
0.0985568
0.098433
0.0983177
0.0982114
0.0981145
0.0980271
0.0979494
0.0978814
0.0978232
0.0977748
0.097736
0.097707
0.0976877
0.0976781
0.100336
0.1003
0.100232
0.100137
0.100022
0.0998907
0.0997488
0.0995997
0.0994465
0.0992921
0.0991389
0.0989889
0.0988437
0.0987046
0.0985726
0.0984485
0.0983331
0.0982266
0.0981295
0.098042
0.0979641
0.097896
0.0978376
0.0977891
0.0977503
0.0977212
0.0977019
0.0976922
0.100352
0.100316
0.100248
0.100153
0.100038
0.0999072
0.0997653
0.0996161
0.0994628
0.0993083
0.0991549
0.0990047
0.0988593
0.09872
0.0985878
0.0984636
0.0983479
0.0982413
0.098144
0.0980563
0.0979783
0.0979101
0.0978516
0.097803
0.0977641
0.097735
0.0977156
0.0977059
0.100367
0.100332
0.100264
0.100169
0.100054
0.0999232
0.0997812
0.0996319
0.0994785
0.0993239
0.0991704
0.09902
0.0988744
0.0987349
0.0986025
0.0984781
0.0983623
0.0982555
0.098158
0.0980702
0.097992
0.0979237
0.0978651
0.0978164
0.0977775
0.0977483
0.0977289
0.0977192
0.100382
0.100347
0.100279
0.100184
0.100069
0.0999385
0.0997965
0.0996471
0.0994936
0.0993388
0.0991852
0.0990347
0.0988889
0.0987492
0.0986166
0.0984921
0.098376
0.0982691
0.0981715
0.0980835
0.0980052
0.0979368
0.0978781
0.0978293
0.0977903
0.0977611
0.0977417
0.0977319
0.100397
0.100361
0.100293
0.100199
0.100084
0.0999532
0.0998112
0.0996617
0.0995081
0.0993532
0.0991994
0.0990487
0.0989028
0.0987629
0.0986302
0.0985054
0.0983893
0.0982822
0.0981844
0.0980963
0.0980179
0.0979494
0.0978906
0.0978418
0.0978027
0.0977734
0.0977539
0.0977442
0.10041
0.100375
0.100307
0.100213
0.100098
0.0999673
0.0998252
0.0996756
0.0995219
0.0993669
0.099213
0.0990622
0.0989161
0.098776
0.0986432
0.0985183
0.0984019
0.0982947
0.0981968
0.0981086
0.0980301
0.0979614
0.0979026
0.0978537
0.0978145
0.0977852
0.0977657
0.097756
0.100424
0.100389
0.100321
0.100226
0.100111
0.0999807
0.0998385
0.0996889
0.0995351
0.09938
0.0992259
0.099075
0.0989287
0.0987885
0.0986555
0.0985305
0.098414
0.0983066
0.0982087
0.0981203
0.0980417
0.0979729
0.097914
0.097865
0.0978259
0.0977965
0.097777
0.0977672
0.100436
0.100401
0.100333
0.100239
0.100124
0.0999934
0.0998512
0.0997015
0.0995476
0.0993924
0.0992382
0.0990871
0.0989407
0.0988004
0.0986673
0.0985421
0.0984255
0.098318
0.0982199
0.0981314
0.0980527
0.0979839
0.0979249
0.0978758
0.0978366
0.0978072
0.0977877
0.0977779
0.100448
0.100413
0.100346
0.100251
0.100136
0.100005
0.0998632
0.0997134
0.0995594
0.0994041
0.0992498
0.0990986
0.0989521
0.0988117
0.0986784
0.0985531
0.0984364
0.0983287
0.0982305
0.098142
0.0980632
0.0979943
0.0979352
0.0978861
0.0978468
0.0978174
0.0977978
0.097788
0.100459
0.100424
0.100357
0.100263
0.100148
0.100017
0.0998745
0.0997246
0.0995706
0.0994151
0.0992607
0.0991094
0.0989628
0.0988222
0.0986888
0.0985634
0.0984466
0.0983389
0.0982406
0.0981519
0.0980731
0.0980041
0.097945
0.0978958
0.0978565
0.097827
0.0978074
0.0977976
0.10047
0.100435
0.100367
0.100273
0.100158
0.100027
0.0998851
0.0997351
0.099581
0.0994255
0.099271
0.0991196
0.0989728
0.0988322
0.0986987
0.0985731
0.0984562
0.0983484
0.09825
0.0981613
0.0980823
0.0980133
0.0979541
0.0979049
0.0978655
0.097836
0.0978164
0.0978066
0.10048
0.100445
0.100377
0.100283
0.100168
0.100037
0.0998949
0.0997449
0.0995907
0.0994351
0.0992805
0.099129
0.0989822
0.0988414
0.0987078
0.0985822
0.0984652
0.0983573
0.0982588
0.09817
0.098091
0.0980218
0.0979626
0.0979134
0.097874
0.0978445
0.0978248
0.097815
0.100489
0.100454
0.100387
0.100292
0.100177
0.100046
0.099904
0.099754
0.0995997
0.099444
0.0992894
0.0991378
0.0989908
0.09885
0.0987163
0.0985906
0.0984735
0.0983655
0.0982669
0.098178
0.098099
0.0980298
0.0979705
0.0979212
0.0978818
0.0978523
0.0978326
0.0978228
0.100497
0.100462
0.100395
0.100301
0.100186
0.100055
0.0999124
0.0997623
0.099608
0.0994522
0.0992975
0.0991458
0.0989988
0.0988579
0.0987241
0.0985983
0.0984811
0.0983731
0.0982744
0.0981855
0.0981064
0.0980371
0.0979778
0.0979285
0.097889
0.0978595
0.0978398
0.09783
0.100505
0.10047
0.100403
0.100309
0.100193
0.100063
0.09992
0.0997699
0.0996155
0.0994597
0.0993049
0.0991531
0.0990061
0.0988651
0.0987312
0.0986053
0.0984881
0.09838
0.0982813
0.0981923
0.0981131
0.0980438
0.0979845
0.0979351
0.0978956
0.0978661
0.0978464
0.0978365
0.100511
0.100477
0.10041
0.100315
0.1002
0.100069
0.0999269
0.0997768
0.0996223
0.0994665
0.0993116
0.0991598
0.0990126
0.0988716
0.0987376
0.0986117
0.0984944
0.0983862
0.0982875
0.0981984
0.0981192
0.0980499
0.0979905
0.0979411
0.0979016
0.097872
0.0978523
0.0978425
0.100518
0.100483
0.100416
0.100322
0.100207
0.100076
0.099933
0.0997829
0.0996284
0.0994725
0.0993176
0.0991657
0.0990185
0.0988773
0.0987434
0.0986174
0.0985
0.0983918
0.098293
0.0982039
0.0981246
0.0980553
0.0979959
0.0979464
0.0979069
0.0978773
0.0978576
0.0978477
0.100523
0.100489
0.100421
0.100327
0.100212
0.100081
0.0999384
0.0997882
0.0996337
0.0994777
0.0993228
0.0991708
0.0990236
0.0988824
0.0987484
0.0986223
0.0985049
0.0983966
0.0982978
0.0982087
0.0981294
0.09806
0.0980006
0.0979511
0.0979116
0.097882
0.0978622
0.0978524
0.100527
0.100493
0.100426
0.100332
0.100217
0.100086
0.099943
0.0997928
0.0996382
0.0994823
0.0993273
0.0991753
0.099028
0.0988868
0.0987527
0.0986266
0.0985092
0.0984008
0.098302
0.0982128
0.0981335
0.0980641
0.0980046
0.0979551
0.0979156
0.097886
0.0978662
0.0978564
0.100531
0.100497
0.10043
0.100336
0.100221
0.100089
0.0999469
0.0997966
0.099642
0.099486
0.099331
0.099179
0.0990317
0.0988904
0.0987563
0.0986302
0.0985127
0.0984043
0.0983054
0.0982163
0.0981369
0.0980675
0.098008
0.0979585
0.0979189
0.0978893
0.0978696
0.0978597
0.100534
0.1005
0.100433
0.100339
0.100224
0.100093
0.0999499
0.0997997
0.0996451
0.099489
0.099334
0.099182
0.0990346
0.0988933
0.0987592
0.098633
0.0985155
0.0984071
0.0983082
0.098219
0.0981396
0.0980702
0.0980107
0.0979612
0.0979216
0.097892
0.0978722
0.0978624
0.100537
0.100502
0.100435
0.100341
0.100226
0.100095
0.0999523
0.099802
0.0996474
0.0994913
0.0993362
0.0991842
0.0990368
0.0988955
0.0987613
0.0986352
0.0985177
0.0984093
0.0983103
0.0982211
0.0981417
0.0980722
0.0980128
0.0979632
0.0979237
0.097894
0.0978743
0.0978644
0.100538
0.100504
0.100437
0.100343
0.100227
0.100096
0.0999538
0.0998035
0.0996489
0.0994928
0.0993377
0.0991857
0.0990383
0.098897
0.0987628
0.0986366
0.0985191
0.0984107
0.0983117
0.0982225
0.0981431
0.0980736
0.0980141
0.0979646
0.097925
0.0978953
0.0978756
0.0978657
0.100539
0.100505
0.100437
0.100343
0.100228
0.100097
0.0999546
0.0998043
0.0996497
0.0994936
0.0993385
0.0991864
0.099039
0.0988977
0.0987635
0.0986373
0.0985198
0.0984114
0.0983124
0.0982232
0.0981438
0.0980743
0.0980148
0.0979653
0.0979257
0.097896
0.0978763
0.0978664
)
;

boundaryField
{
    bc-2
    {
        type            empty;
    }
    bc-3
    {
        type            empty;
    }
    bottom
    {
        type            zeroGradient;
    }
    leftSide
    {
        type            zeroGradient;
    }
    naturalSurface
    {
        type            zeroGradient;
    }
    rightSide
    {
        type            zeroGradient;
    }
    slopesurface
    {
        type            zeroGradient;
    }
    subGradeSurface
    {
        type            zeroGradient;
    }
}


// ************************************************************************* //
