# Supplementary material for: A finite volume-based model for the hydrothermal behavior of soil under freeze–thaw cycles
Source: PLoS One. 2021 Jun 3;16(6):e0252680. doi: 10.1371/journal.pone.0252680 (PMC8174737; doi:10.1371/journal.pone.0252680)
Supplement: S1 Data — (ZIP) [file pone.0252680.s001.zip › Data at equal time interval/3.3696e+08/volContOfWater]

/*--------------------------------*- C++ -*----------------------------------*\
| =========                 |                                                 |
| \\      /  F ield         | OpenFOAM: The Open Source CFD Toolbox           |
|  \\    /   O peration     | Version:  2.4.0                                 |
|   \\  /    A nd           | Web:      www.OpenFOAM.org                      |
|    \\/     M anipulation  |                                                 |
\*---------------------------------------------------------------------------*/
FoamFile
{
    version     2.0;
    format      ascii;
    class       volScalarField;
    location    "3.3696e+08";
    object      volContOfWater;
}
// * * * * * * * * * * * * * * * * * * * * * * * * * * * * * * * * * * * * * //

dimensions      [0 0 0 0 0 0 0];

internalField   nonuniform List<scalar> 
9554
(
0.157878
0.256018
0.104262
0.091945
0.0853253
0.0844234
0.0862882
0.0887046
0.0909527
0.0928815
0.0944951
0.0958314
0.0969309
0.0978293
0.0985565
0.0991374
0.0995932
0.0999414
0.100197
0.100374
0.100484
0.100536
0.157877
0.256013
0.10426
0.0919436
0.0853245
0.0844228
0.0862877
0.0887041
0.0909521
0.092881
0.0944945
0.0958308
0.0969302
0.0978286
0.0985558
0.0991368
0.0995925
0.0999407
0.100197
0.100374
0.100483
0.100535
0.157875
0.256004
0.104257
0.0919408
0.0853229
0.0844217
0.0862866
0.088703
0.0909511
0.0928798
0.0944933
0.0958295
0.096929
0.0978273
0.0985544
0.0991354
0.099591
0.0999392
0.100195
0.100372
0.100482
0.100534
0.157872
0.255989
0.104252
0.0919366
0.0853205
0.08442
0.0862851
0.0887014
0.0909494
0.0928781
0.0944916
0.0958277
0.0969271
0.0978253
0.0985524
0.0991333
0.0995889
0.0999371
0.100193
0.10037
0.100479
0.100532
0.157868
0.25597
0.104245
0.091931
0.0853172
0.0844178
0.086283
0.0886993
0.0909473
0.0928759
0.0944892
0.0958253
0.0969246
0.0978227
0.0985497
0.0991305
0.0995861
0.0999342
0.10019
0.100367
0.100476
0.100529
0.157863
0.255945
0.104236
0.0919239
0.0853132
0.084415
0.0862805
0.0886967
0.0909446
0.0928731
0.0944863
0.0958222
0.0969214
0.0978195
0.0985464
0.0991271
0.0995825
0.0999306
0.100186
0.100363
0.100473
0.100525
0.157857
0.255916
0.104226
0.0919155
0.0853084
0.0844117
0.0862774
0.0886936
0.0909413
0.0928697
0.0944827
0.0958185
0.0969176
0.0978155
0.0985423
0.0991229
0.0995783
0.0999262
0.100182
0.100359
0.100468
0.10052
0.157851
0.255882
0.104214
0.0919056
0.0853027
0.0844078
0.0862738
0.08869
0.0909375
0.0928658
0.0944786
0.0958143
0.0969132
0.097811
0.0985376
0.0991181
0.0995733
0.0999212
0.100177
0.100353
0.100463
0.100515
0.157843
0.255843
0.1042
0.0918942
0.0852963
0.0844033
0.0862697
0.0886858
0.0909332
0.0928613
0.094474
0.0958094
0.0969081
0.0978058
0.0985323
0.0991126
0.0995677
0.0999154
0.100171
0.100347
0.100457
0.100509
0.157834
0.255799
0.104184
0.0918815
0.0852891
0.0843984
0.0862651
0.0886811
0.0909284
0.0928562
0.0944687
0.095804
0.0969025
0.0977999
0.0985262
0.0991064
0.0995614
0.0999089
0.100164
0.100341
0.10045
0.100502
0.157825
0.25575
0.104167
0.0918672
0.0852811
0.0843928
0.08626
0.088676
0.090923
0.0928506
0.0944629
0.0957979
0.0968962
0.0977935
0.0985196
0.0990995
0.0995543
0.0999017
0.100157
0.100333
0.100442
0.100494
0.157814
0.255696
0.104148
0.0918515
0.0852722
0.0843868
0.0862544
0.0886703
0.0909171
0.0928445
0.0944565
0.0957913
0.0968894
0.0977864
0.0985122
0.099092
0.0995466
0.0998939
0.100149
0.100325
0.100434
0.100486
0.157803
0.255637
0.104127
0.0918344
0.0852626
0.0843803
0.0862484
0.0886642
0.0909108
0.0928379
0.0944496
0.0957841
0.0968819
0.0977787
0.0985043
0.0990839
0.0995383
0.0998853
0.10014
0.100316
0.100425
0.100477
0.15779
0.255574
0.104104
0.0918158
0.0852523
0.0843732
0.0862419
0.0886575
0.0909039
0.0928307
0.0944422
0.0957764
0.0968739
0.0977704
0.0984958
0.0990751
0.0995292
0.0998761
0.100131
0.100307
0.100415
0.100467
0.157777
0.255505
0.10408
0.0917958
0.0852411
0.0843656
0.0862349
0.0886505
0.0908966
0.0928231
0.0944342
0.0957681
0.0968653
0.0977615
0.0984866
0.0990657
0.0995196
0.0998662
0.100121
0.100297
0.100405
0.100456
0.157763
0.255432
0.104054
0.0917745
0.0852291
0.0843575
0.0862275
0.088643
0.0908888
0.092815
0.0944258
0.0957594
0.0968563
0.0977521
0.0984769
0.0990557
0.0995093
0.0998557
0.10011
0.100286
0.100394
0.100445
0.157747
0.255355
0.104026
0.0917519
0.0852164
0.0843488
0.0862196
0.0886351
0.0908806
0.0928065
0.094417
0.0957502
0.0968467
0.0977422
0.0984667
0.0990451
0.0994985
0.0998446
0.100099
0.100274
0.100382
0.100433
0.157729
0.255273
0.103997
0.0917283
0.0852029
0.0843397
0.0862114
0.0886268
0.0908721
0.0927977
0.0944078
0.0957406
0.0968368
0.0977319
0.098456
0.0990341
0.0994872
0.099833
0.100087
0.100262
0.10037
0.100421
0.15771
0.255187
0.103967
0.0917039
0.0851888
0.0843302
0.0862029
0.0886183
0.0908634
0.0927886
0.0943984
0.0957308
0.0968265
0.0977212
0.098445
0.0990227
0.0994754
0.0998208
0.100074
0.100249
0.100357
0.100408
0.157688
0.255098
0.103937
0.0916791
0.0851741
0.0843202
0.0861941
0.0886097
0.0908545
0.0927794
0.0943887
0.0957207
0.096816
0.0977103
0.0984336
0.0990109
0.0994631
0.0998083
0.100061
0.100236
0.100343
0.100394
0.157664
0.255006
0.103906
0.0916545
0.0851591
0.08431
0.0861853
0.088601
0.0908457
0.0927702
0.0943791
0.0957106
0.0968054
0.0976992
0.098422
0.0989988
0.0994506
0.0997953
0.100048
0.100222
0.100329
0.10038
0.157636
0.254912
0.103876
0.0916308
0.0851443
0.0842999
0.0861766
0.0885926
0.0908371
0.0927612
0.0943697
0.0957007
0.0967949
0.0976881
0.0984103
0.0989866
0.0994379
0.0997821
0.100034
0.100208
0.100315
0.100365
0.157606
0.254816
0.103848
0.0916089
0.0851302
0.0842903
0.0861686
0.0885848
0.0908291
0.0927528
0.0943607
0.0956911
0.0967847
0.0976772
0.0983988
0.0989744
0.0994251
0.0997687
0.10002
0.100194
0.1003
0.10035
0.157574
0.25472
0.103822
0.09159
0.0851179
0.084282
0.0861616
0.0885781
0.0908221
0.0927453
0.0943525
0.0956822
0.096775
0.0976668
0.0983876
0.0989624
0.0994124
0.0997553
0.100006
0.100179
0.100285
0.100334
0.157542
0.254625
0.103799
0.0915754
0.0851093
0.0842763
0.0861568
0.0885732
0.0908167
0.0927392
0.0943456
0.0956744
0.0967663
0.0976571
0.0983769
0.0989508
0.0993999
0.099742
0.0999924
0.100164
0.10027
0.100318
0.157515
0.254533
0.103779
0.0915665
0.0851067
0.0842753
0.0861555
0.0885711
0.0908138
0.0927353
0.0943406
0.0956682
0.0967589
0.0976486
0.0983672
0.09894
0.099388
0.0997291
0.0999786
0.10015
0.100254
0.100302
0.157502
0.254446
0.103764
0.0915645
0.0851141
0.084282
0.0861597
0.0885734
0.0908144
0.0927344
0.0943382
0.0956643
0.0967535
0.0976416
0.0983588
0.0989302
0.0993769
0.0997167
0.0999651
0.100135
0.100239
0.100286
0.15752
0.254366
0.103752
0.0915703
0.0851368
0.0843012
0.0861725
0.0885819
0.09082
0.0927377
0.0943394
0.0956634
0.0967506
0.0976368
0.0983521
0.0989218
0.0993668
0.0997052
0.0999523
0.100121
0.100224
0.10027
0.157592
0.254297
0.103738
0.0915829
0.0851826
0.0843397
0.0861982
0.0885997
0.0908328
0.0927467
0.0943453
0.0956665
0.096751
0.0976347
0.0983477
0.0989151
0.0993582
0.0996948
0.0999402
0.100108
0.100209
0.100254
0.15776
0.254244
0.103717
0.0915977
0.0852609
0.0844074
0.0862431
0.0886304
0.0908551
0.0927634
0.0943574
0.0956747
0.0967556
0.0976361
0.0983461
0.0989108
0.0993514
0.0996858
0.0999292
0.100095
0.100195
0.100239
0.15808
0.254213
0.103679
0.0916041
0.0853812
0.0845165
0.0863154
0.0886793
0.0908905
0.0927899
0.0943773
0.0956892
0.0967655
0.0976417
0.0983479
0.0989093
0.0993469
0.0996785
0.0999196
0.100083
0.100181
0.100224
0.158637
0.254199
0.10363
0.0915853
0.0855477
0.0846796
0.0864248
0.0887524
0.0909427
0.092829
0.0944071
0.0957116
0.0967816
0.0976525
0.098354
0.0989111
0.099345
0.0996733
0.0999115
0.100073
0.100169
0.100209
0.159538
0.254129
0.103612
0.0915229
0.0857508
0.0849039
0.0865799
0.088856
0.091016
0.0928835
0.0944486
0.0957432
0.0968052
0.0976692
0.0983648
0.0989168
0.0993461
0.0996706
0.0999054
0.100064
0.100157
0.100196
0.160913
0.253905
0.103714
0.0913881
0.0859527
0.0851793
0.086783
0.0889942
0.0911137
0.092956
0.0945039
0.0957856
0.0968373
0.0976928
0.0983811
0.0989269
0.0993508
0.0996706
0.0999014
0.100056
0.100147
0.100183
0.162865
0.253125
0.10416
0.0911854
0.086089
0.0854679
0.0870222
0.0891652
0.0912369
0.0930479
0.0945742
0.0958399
0.0968789
0.097724
0.0984036
0.0989419
0.0993595
0.0996738
0.0998998
0.100051
0.100138
0.100171
0.165382
0.250797
0.105449
0.0910173
0.0861004
0.0857105
0.0872701
0.0893594
0.0913832
0.0931594
0.0946605
0.095907
0.0969309
0.0977635
0.0984327
0.0989622
0.0993723
0.0996802
0.0999009
0.100047
0.10013
0.10016
0.168166
0.244507
0.108519
0.0911919
0.0859976
0.0858629
0.0874962
0.0895631
0.0915476
0.0932891
0.0947626
0.0959872
0.0969935
0.0978117
0.0984688
0.0989882
0.0993897
0.0996903
0.0999048
0.100046
0.100125
0.100151
0.170475
0.229055
0.114491
0.0922811
0.0859083
0.0859356
0.0876887
0.0897672
0.0917254
0.0934351
0.09488
0.0960807
0.0970672
0.0978689
0.0985123
0.0990201
0.0994118
0.0997042
0.0999116
0.100047
0.100121
0.100143
0.171495
0.200855
0.123132
0.0947795
0.0860097
0.0859926
0.0878652
0.089974
0.0919162
0.0935967
0.0950124
0.0961873
0.0971519
0.0979352
0.0985632
0.099058
0.0994388
0.0997219
0.0999215
0.10005
0.100118
0.100136
0.171608
0.166532
0.12953
0.0971605
0.0861763
0.0860817
0.0880572
0.0901957
0.0921233
0.0937747
0.0951597
0.0963069
0.0972475
0.0980106
0.0986215
0.0991019
0.0994706
0.0997435
0.0999345
0.100056
0.100118
0.100131
0.167642
0.171635
0.158466
0.160345
0.162366
0.164211
0.164288
0.248381
0.162939
0.21341
0.158483
0.252797
0.160612
0.213167
0.16172
0.218356
0.165805
0.166111
0.239652
0.160012
0.162788
0.186935
0.161721
0.254495
0.168767
0.163752
0.164768
0.248275
0.160733
0.160664
0.166524
0.164349
0.165206
0.231345
0.0878903
0.198781
0.0871403
0.094272
0.199064
0.177096
0.157655
0.152221
0.158842
0.15317
0.155822
0.152994
0.157991
0.135348
0.148199
0.103605
0.165375
0.129153
0.132454
0.0892896
0.0910316
0.0947117
0.0896744
0.0936834
0.186805
0.167895
0.16969
0.0942234
0.10326
0.0871528
0.211584
0.0867899
0.0988766
0.0861145
0.0891586
0.085927
0.0888293
0.0870414
0.0864963
0.0844527
0.0839113
0.0887308
0.0820441
0.0892607
0.0842875
0.0854484
0.0846079
0.0918416
0.0838956
0.0866371
0.086893
0.0907963
0.0825535
0.0888566
0.0863664
0.0919304
0.0895047
0.0928449
0.0862994
0.0890351
0.0921968
0.0926783
0.0874268
0.0933024
0.0875893
0.0896733
0.0896529
0.0930369
0.0882998
0.0901459
0.0878429
0.0879266
0.0873912
0.0873776
0.0936168
0.093369
0.0860851
0.0841451
0.0942009
0.0941895
0.168044
0.104514
0.0867237
0.0995402
0.086635
0.0902274
0.0830177
0.0824167
0.0902825
0.0918607
0.0830044
0.167597
0.104396
0.0870989
0.0926589
0.0892321
0.0865552
0.0881925
0.0843947
0.102356
0.220664
0.137846
0.0864509
0.0879685
0.0911758
0.0897591
0.0924284
0.0889968
0.0861832
0.0822264
0.0870819
0.0884991
0.092803
0.0874837
0.0820378
0.0842889
0.0891441
0.094295
0.0901085
0.0939665
0.0895918
0.0886722
0.0873867
0.100663
0.087092
0.0926938
0.136923
0.147943
0.159622
0.216693
0.185653
0.0925646
0.0930034
0.0904415
0.0873478
0.0943091
0.0910632
0.0890422
0.0873716
0.0940033
0.0908039
0.0927409
0.088693
0.0821915
0.0864316
0.0946487
0.112209
0.167739
0.102392
0.0843354
0.0814374
0.0874302
0.0888139
0.0827336
0.0851164
0.085162
0.0899953
0.088846
0.0870816
0.0901012
0.0939094
0.0879159
0.0854991
0.0868483
0.0915574
0.0910274
0.0865016
0.0895344
0.0912613
0.0903789
0.18007
0.0855928
0.0879681
0.157029
0.142795
0.0945898
0.0916336
0.0923492
0.0898487
0.0919782
0.0896681
0.0877219
0.0914599
0.0863365
0.0902824
0.082845
0.0887002
0.206101
0.163515
0.0867089
0.0838252
0.11862
0.182819
0.0857038
0.094919
0.0910199
0.151168
0.0860319
0.0839069
0.0890777
0.0870366
0.0934776
0.091041
0.0822938
0.0827386
0.0939492
0.0911111
0.0839638
0.0812781
0.0904478
0.0856816
0.084702
0.087028
0.0948095
0.0922239
0.0931965
0.0945868
0.241145
0.168111
0.0887017
0.0868831
0.0872397
0.0884793
0.119248
0.128373
0.0921788
0.0897366
0.0847085
0.0840665
0.0846916
0.0940698
0.0865187
0.0881293
0.0881389
0.0879103
0.0930679
0.0936168
0.231083
0.10266
0.169351
0.216178
0.0873729
0.0859989
0.0859849
0.0875066
0.0871699
0.0888825
0.208881
0.167293
0.0910837
0.0886035
0.111317
0.223359
0.0891394
0.0860938
0.0873577
0.0881968
0.0905081
0.0878604
0.0947799
0.145882
0.0906973
0.092659
0.0926176
0.09362
0.0860626
0.0836696
0.0849291
0.0850205
0.0882335
0.0877436
0.0977821
0.0938478
0.0881827
0.0916904
0.0905378
0.0885684
0.0812915
0.08333
0.0901235
0.0990623
0.0910806
0.0890796
0.0857753
0.0892682
0.0877862
0.0854236
0.0859573
0.0863297
0.0933478
0.0918041
0.0911683
0.0900113
0.0916644
0.0920366
0.0859934
0.0880367
0.157292
0.146517
0.0945455
0.0983243
0.0860318
0.0846763
0.151803
0.142338
0.0874933
0.0846722
0.0890046
0.0895417
0.0932509
0.0916585
0.0881905
0.0897152
0.0972009
0.108836
0.0891066
0.0870298
0.0913245
0.0925009
0.0852576
0.0851979
0.161877
0.161893
0.0899826
0.08804
0.0902211
0.0912154
0.0872149
0.0939908
0.0907886
0.0920392
0.0873184
0.0887581
0.137378
0.239858
0.0905796
0.0975941
0.0857705
0.0877296
0.0847429
0.0850058
0.0869799
0.0855257
0.0860057
0.0885059
0.0902464
0.0885011
0.0895439
0.0907127
0.0915556
0.0924087
0.087124
0.0868547
0.091158
0.0982082
0.0854935
0.0865475
0.0897291
0.0883914
0.094458
0.0932997
0.0832957
0.0856973
0.0846418
0.083007
0.0915738
0.0903905
0.0890426
0.090377
0.100632
0.176108
0.0935541
0.092722
0.0866714
0.0870184
0.0842404
0.0831784
0.0911543
0.0920392
0.187821
0.168074
0.0853976
0.0874301
0.185792
0.126868
0.0832003
0.0838035
0.134499
0.145174
0.0857531
0.0852363
0.0862011
0.0883759
0.16823
0.2425
0.150113
0.156375
0.0915466
0.0930648
0.0901957
0.0946328
0.0918893
0.0905774
0.0990787
0.0927414
0.164936
0.14594
0.0936187
0.094734
0.0878959
0.0872259
0.0943593
0.0944365
0.0940514
0.0942309
0.0916631
0.0931869
0.0834944
0.0824664
0.086755
0.0852895
0.0872864
0.0873374
0.120521
0.138102
0.0814077
0.081645
0.0883895
0.0869341
0.150907
0.147368
0.0810776
0.0827625
0.111447
0.100046
0.0879983
0.0875481
0.089701
0.0915764
0.0862461
0.0846293
0.0851291
0.0856222
0.157977
0.158279
0.16599
0.193264
0.0935796
0.0924094
0.0883988
0.0882452
0.0909452
0.0901132
0.224957
0.167847
0.216766
0.0871452
0.166319
0.165668
0.164118
0.164191
0.164929
0.25124
0.165857
0.176384
0.165656
0.178888
0.165539
0.236314
0.25509
0.211436
0.166766
0.0928197
0.171137
0.174237
0.0942141
0.0874327
0.0940281
0.201281
0.205907
0.0836449
0.178154
0.0847131
0.143721
0.0810653
0.126938
0.0836365
0.0874009
0.0879649
0.149231
0.0814396
0.208242
0.084746
0.0982299
0.0948947
0.223373
0.0863137
0.0941606
0.0931725
0.141731
0.0859121
0.136749
0.0895925
0.169161
0.101931
0.253448
0.0877297
0.0889567
0.0956151
0.0876557
0.22781
0.176919
0.0838088
0.0874684
0.104686
0.0854303
0.178628
0.181382
0.0841596
0.161509
0.0817041
0.157683
0.0838089
0.0922402
0.275254
0.086955
0.165949
0.236357
0.0937812
0.0892377
0.0865755
0.0820943
0.130475
0.0972351
0.118338
0.128698
0.164966
0.123838
0.168723
0.125171
0.217603
0.0931858
0.0876763
0.193663
0.0892187
0.219826
0.094288
0.169548
0.155525
0.0866683
0.0909877
0.083056
0.0808194
0.0824221
0.0910382
0.169935
0.161499
0.0987894
0.0874728
0.0901285
0.0883087
0.239904
0.100223
0.089192
0.0873201
0.258872
0.0933351
0.0962486
0.0869015
0.0912622
0.083615
0.141595
0.168912
0.166647
0.163095
0.283456
0.101545
0.0944853
0.103718
0.221025
0.18293
0.0852488
0.0836349
0.100895
0.225703
0.126316
0.0956175
0.146822
0.230113
0.0891151
0.151346
0.0940957
0.113745
0.0952419
0.0874227
0.0816628
0.0809513
0.0923506
0.110482
0.161646
0.0893584
0.166046
0.246817
0.0856082
0.0969779
0.215192
0.222222
0.216005
0.165834
0.0847398
0.0864602
0.165455
0.21189
0.176524
0.210126
0.0902949
0.0872376
0.177856
0.244064
0.288942
0.141546
0.213503
0.151486
0.169082
0.132381
0.0837478
0.114339
0.153027
0.0877381
0.23218
0.158707
0.15879
0.10289
0.115183
0.179946
0.0891165
0.0878068
0.0871705
0.089454
0.0884553
0.0872923
0.0864931
0.0889497
0.0830802
0.0853014
0.0854581
0.0873063
0.0984014
0.0891612
0.135085
0.287005
0.0866438
0.0881303
0.226828
0.143263
0.185657
0.154282
0.103593
0.104328
0.155902
0.15257
0.170766
0.26899
0.0928426
0.084353
0.0811163
0.0807931
0.266833
0.159197
0.0959861
0.104057
0.0893985
0.0989734
0.0931385
0.0913126
0.195582
0.165744
0.176599
0.227673
0.24241
0.165132
0.118546
0.157751
0.0942027
0.162657
0.0904042
0.0912477
0.0871645
0.0899712
0.135399
0.112082
0.162788
0.0963793
0.0815713
0.0808902
0.174806
0.239543
0.2293
0.242718
0.101385
0.100829
0.146066
0.103422
0.104877
0.113062
0.165858
0.1954
0.0906945
0.0918742
0.152016
0.0969793
0.0943698
0.0997738
0.159218
0.183617
0.0892669
0.0936033
0.0959914
0.0894796
0.101472
0.152989
0.0850865
0.087866
0.146135
0.0887469
0.178504
0.164066
0.150276
0.158961
0.132746
0.095559
0.10322
0.1109
0.235722
0.238166
0.090706
0.0962126
0.0814242
0.082907
0.250728
0.247663
0.0901708
0.085323
0.0873691
0.0873785
0.0816927
0.0859553
0.08262
0.0831919
0.0907425
0.0915934
0.216319
0.16828
0.10065
0.0981353
0.162539
0.167822
0.163667
0.163748
0.164681
0.165256
0.166488
0.167378
0.168407
0.169134
0.170001
0.170488
0.17109
0.171399
0.171729
0.171795
0.171833
0.171663
0.171152
0.170508
0.170156
0.169623
0.168991
0.168166
0.167201
0.166025
0.164742
0.163202
0.161926
0.160457
0.160195
0.160719
0.159451
0.160423
0.16404
0.164494
0.165879
0.166685
0.167609
0.168281
0.169825
0.17055
0.171075
0.171329
0.171684
0.171818
0.17188
0.171804
0.171169
0.170571
0.170506
0.170328
0.169766
0.169127
0.168159
0.166964
0.166286
0.165268
0.163855
0.161925
0.160253
0.157732
0.157474
0.15895
0.0873637
0.173844
0.217081
0.0871188
0.171392
0.170523
0.169676
0.16936
0.168649
0.199032
0.242872
0.233574
0.165577
0.239084
0.165453
0.171622
0.163516
0.221191
0.163388
0.0893627
0.160698
0.162437
0.0941175
0.285569
0.247712
0.0821312
0.144552
0.0838231
0.143354
0.0807919
0.18435
0.0823869
0.0854883
0.101064
0.15819
0.0836574
0.150526
0.0846818
0.0935205
0.0955932
0.190725
0.085179
0.0917877
0.0866178
0.15246
0.101237
0.161412
0.088184
0.102357
0.102715
0.0869409
0.228563
0.113001
0.0949086
0.08889
0.0889133
0.0874259
0.198735
0.205179
0.0844795
0.0805614
0.206572
0.0818515
0.170667
0.238766
0.084273
0.242787
0.0868468
0.0949267
0.253429
0.0816959
0.140566
0.0924696
0.0865342
0.0832814
0.0810697
0.228947
0.0856824
0.0999348
0.22467
0.243121
0.111992
0.0828592
0.29793
0.149015
0.215083
0.16297
0.133502
0.0910489
0.0867833
0.0854171
0.0974721
0.0836525
0.0922509
0.0921973
0.227595
0.168037
0.148495
0.0954303
0.0870903
0.173217
0.225031
0.0856278
0.0806432
0.0951347
0.0811904
0.197143
0.240501
0.22267
0.11077
0.0861433
0.0892901
0.0829428
0.0874584
0.137275
0.283848
0.0887625
0.262452
0.0852874
0.0910054
0.0999597
0.240857
0.0868736
0.0902811
0.10376
0.247524
0.163806
0.155916
0.091956
0.0957446
0.0922771
0.100067
0.244143
0.167658
0.126222
0.0895274
0.137844
0.117864
0.089888
0.0820813
0.125479
0.186644
0.161652
0.136385
0.228403
0.162633
0.0870952
0.0972814
0.0848988
0.0910323
0.110151
0.0932622
0.0846393
0.0875258
0.0826206
0.0846676
0.081643
0.0812744
0.168247
0.11414
0.100281
0.135571
0.161527
0.244299
0.0856934
0.0879437
0.188048
0.125438
0.0840506
0.0843267
0.134169
0.236154
0.169072
0.259177
0.0809965
0.0810877
0.165317
0.206531
0.15815
0.0941502
0.0892732
0.0865728
0.252161
0.143955
0.148318
0.149285
0.172298
0.249098
0.179048
0.226977
0.0894142
0.0874556
0.0880183
0.0872772
0.0863625
0.0859118
0.0894785
0.135118
0.231131
0.104546
0.0839507
0.083155
0.174504
0.240689
0.241956
0.128142
0.244256
0.178714
0.0835428
0.0806475
0.0883999
0.0870402
0.103575
0.0866519
0.0990768
0.0889878
0.0887675
0.0850405
0.0931571
0.125949
0.0960539
0.0894507
0.261426
0.165383
0.162098
0.159512
0.142348
0.0831041
0.0842098
0.0893901
0.103719
0.104147
0.0876608
0.0906593
0.153934
0.125148
0.0816158
0.0841756
0.162382
0.22987
0.178101
0.163741
0.145591
0.0990259
0.203274
0.173319
0.160853
0.254206
0.0873759
0.0856364
0.147678
0.0952325
0.147156
0.082384
0.137555
0.259523
0.191636
0.169903
0.0943418
0.0999528
0.0933947
0.0883239
0.0862182
0.0836002
0.140953
0.156537
0.0854911
0.0868292
0.0889785
0.145112
0.145871
0.103497
0.0848815
0.0855175
0.152141
0.0903498
0.150184
0.173181
0.0952325
0.0886895
0.0834995
0.0832635
0.085455
0.0872285
0.0900965
0.158247
0.168172
0.165904
0.0906385
0.0921633
0.103224
0.110642
0.0880154
0.0899383
0.206257
0.193158
0.098108
0.0919219
0.0825763
0.0818667
0.0808314
0.0811412
0.0875484
0.0865704
0.0919934
0.0905446
0.101489
0.158772
0.229616
0.165378
0.195775
0.194009
0.166869
0.164709
0.0870654
0.0862588
0.0996792
0.0981707
0.0935752
0.204868
0.0873606
0.0947009
0.212242
0.193373
0.161746
0.159503
0.16073
0.156467
0.163519
0.151779
0.167339
0.151596
0.166736
0.162005
0.169992
0.187181
0.174295
0.0904621
0.0884094
0.0918232
0.0872943
0.0943613
0.0943109
0.161733
0.174371
0.120461
0.220605
0.109941
0.114085
0.0922701
0.113974
0.0953985
0.1032
0.0872356
0.0871474
0.0865052
0.0907084
0.0876153
0.0846439
0.0878951
0.0835466
0.0867807
0.0831686
0.0883858
0.0872694
0.0847857
0.0840101
0.0902334
0.0831639
0.0908566
0.0890605
0.0884999
0.0844563
0.0918062
0.0905385
0.0904744
0.0867078
0.0894852
0.086548
0.092297
0.0874948
0.0907509
0.0880634
0.0936393
0.087207
0.0918774
0.0916323
0.0912104
0.0885169
0.0912611
0.0916388
0.0935655
0.0878613
0.0940042
0.0874823
0.0863761
0.0926248
0.0916131
0.0848814
0.0835004
0.0908195
0.0820811
0.0886996
0.0873133
0.0875317
0.0901272
0.0989498
0.111548
0.203648
0.088305
0.0872698
0.086183
0.0912775
0.0961648
0.175347
0.134493
0.211194
0.092873
0.0873979
0.0846436
0.0853678
0.0849643
0.0816183
0.0888419
0.0853264
0.0890994
0.0894469
0.118069
0.0925648
0.0846773
0.0862086
0.0875255
0.0885436
0.0919746
0.0943424
0.0917602
0.09349
0.0853332
0.0887718
0.0854934
0.0915806
0.170513
0.153974
0.0892563
0.0911787
0.0905452
0.0942631
0.0889555
0.088513
0.0867013
0.0894096
0.0930811
0.0945417
0.17182
0.123294
0.0913632
0.0932497
0.0947748
0.0984803
0.0873211
0.0903812
0.0912091
0.0925468
0.0852381
0.0826472
0.174163
0.122973
0.123515
0.105065
0.0851865
0.0891553
0.0925055
0.0941851
0.0913924
0.0896768
0.0985415
0.102073
0.0900807
0.086469
0.0853628
0.0880667
0.0857793
0.0877514
0.0891091
0.0863804
0.0867532
0.0879921
0.154222
0.162232
0.0828455
0.0840024
0.0857422
0.0879891
0.0840871
0.0877021
0.0910042
0.089302
0.0953231
0.0900062
0.0912062
0.0887306
0.233694
0.110036
0.166867
0.171853
0.174672
0.175469
0.0903147
0.0881746
0.0912417
0.0876342
0.0895409
0.0880671
0.0930432
0.0938409
0.0922147
0.0930806
0.129827
0.138842
0.0852847
0.0883855
0.0844289
0.0867349
0.0939256
0.0920987
0.0921262
0.0856791
0.094441
0.108861
0.0942803
0.0926123
0.0936805
0.0947271
0.103486
0.102736
0.088083
0.0866591
0.088062
0.08701
0.0865153
0.0847357
0.0918904
0.0907646
0.0872817
0.0886302
0.0867938
0.0886258
0.0909827
0.0881558
0.094428
0.0926198
0.0879163
0.0871351
0.0872961
0.0866092
0.0931479
0.0915227
0.092721
0.0933632
0.090155
0.0897684
0.152299
0.160705
0.0827393
0.0851889
0.0945019
0.0907399
0.0860643
0.084768
0.0896432
0.089991
0.132416
0.207614
0.087767
0.0888992
0.140584
0.112813
0.0894651
0.0919713
0.0841889
0.0832344
0.173109
0.192571
0.0845503
0.0832399
0.105982
0.129554
0.0873079
0.0895526
0.0872494
0.0863273
0.0821107
0.0830436
0.0872052
0.0863124
0.0930375
0.0906295
0.0896561
0.0889088
0.0988807
0.105879
0.0867182
0.0840299
0.0837062
0.0820001
0.0858345
0.0879992
0.0856115
0.086573
0.0893268
0.090368
0.0883526
0.0899869
0.0882925
0.0898224
0.0872352
0.0951436
0.0850162
0.0838598
0.0924779
0.0921095
0.0878275
0.0876671
0.0849505
0.0846024
0.0864181
0.0856127
0.0991633
0.112747
0.146948
0.161574
0.092706
0.0903209
0.0863149
0.0884096
0.088859
0.0893026
0.0921524
0.0901427
0.0910035
0.0890733
0.155362
0.164157
0.0916504
0.0897278
0.162349
0.165567
0.226504
0.147465
0.0870783
0.0900307
0.0897551
0.0891372
0.0868804
0.0873374
0.0871622
0.0880068
0.0912056
0.0928789
0.100152
0.0938607
0.112261
0.184345
0.0981383
0.0924182
0.0903728
0.0903503
0.0918545
0.0899725
0.0873467
0.086132
0.0863379
0.0867787
0.0933454
0.0944709
0.0858799
0.0861771
0.249463
0.239024
0.0900749
0.0886968
0.0888223
0.0865433
0.0909549
0.0926294
0.174181
0.217924
0.0884548
0.0880243
0.0834263
0.0854426
0.092141
0.0922779
0.104991
0.0979265
0.0878733
0.0856449
0.118398
0.10967
0.0926875
0.0923707
0.0858216
0.086111
0.0872831
0.0874684
0.0942497
0.0936111
0.140781
0.147211
0.0850092
0.0853868
0.0980755
0.103596
0.0878338
0.089662
0.0948064
0.0936225
0.0927708
0.0938081
0.0893015
0.0939275
0.0878542
0.0870978
0.0871239
0.0878707
0.0935059
0.0920446
0.0866436
0.0860372
0.0917896
0.0894197
0.0830979
0.0818086
0.0916653
0.0887391
0.111592
0.103259
0.0873195
0.087657
0.0917149
0.0904345
0.0834955
0.0824559
0.149652
0.156728
0.0937348
0.0946419
0.0858764
0.0847278
0.139427
0.10918
0.0834489
0.0840367
0.15947
0.162066
0.174231
0.174256
0.167754
0.168982
0.173761
0.174004
0.0879551
0.0890659
0.0930744
0.0932497
0.0904188
0.0914009
0.163238
0.161805
0.172036
0.167963
0.16633
0.164206
0.164912
0.161996
0.252727
0.16061
0.265051
0.162465
0.270966
0.165248
0.253886
0.165879
0.168537
0.16488
0.161415
0.200301
0.164766
0.211276
0.161714
0.18599
0.166168
0.243727
0.163471
0.245361
0.161167
0.161906
0.166316
0.177932
0.163577
0.162634
0.10054
0.100504
0.100435
0.10034
0.100223
0.100091
0.0999476
0.0997965
0.0996412
0.0994846
0.099329
0.0991766
0.0990289
0.0988874
0.098753
0.0986267
0.0985091
0.0984007
0.0983017
0.0982125
0.0981331
0.0980636
0.0980041
0.0979546
0.0979151
0.0978854
0.0978657
0.0978558
0.10054
0.100504
0.100435
0.100339
0.100223
0.10009
0.0999469
0.0997958
0.0996405
0.0994838
0.0993283
0.0991758
0.0990282
0.0988866
0.0987523
0.098626
0.0985084
0.0984
0.098301
0.0982118
0.0981324
0.0980629
0.0980035
0.097954
0.0979144
0.0978848
0.097865
0.0978552
0.100538
0.100502
0.100433
0.100337
0.100221
0.100089
0.0999453
0.0997942
0.0996389
0.0994823
0.0993268
0.0991743
0.0990267
0.0988852
0.0987509
0.0986246
0.098507
0.0983985
0.0982996
0.0982104
0.098131
0.0980616
0.0980021
0.0979526
0.097913
0.0978834
0.0978637
0.0978538
0.100536
0.1005
0.100431
0.100335
0.100219
0.100087
0.099943
0.0997919
0.0996366
0.09948
0.0993245
0.0991721
0.0990245
0.098883
0.0987487
0.0986224
0.0985049
0.0983964
0.0982975
0.0982083
0.0981289
0.0980595
0.0980001
0.0979506
0.097911
0.0978814
0.0978617
0.0978518
0.100533
0.100497
0.100428
0.100332
0.100216
0.100083
0.0999399
0.0997888
0.0996336
0.099477
0.0993215
0.0991691
0.0990215
0.09888
0.0987458
0.0986196
0.098502
0.0983936
0.0982947
0.0982055
0.0981262
0.0980568
0.0979973
0.0979479
0.0979083
0.0978787
0.097859
0.0978491
0.100529
0.100493
0.100424
0.100328
0.100212
0.10008
0.099936
0.099785
0.0996297
0.0994732
0.0993177
0.0991654
0.0990178
0.0988764
0.0987422
0.098616
0.0984985
0.0983901
0.0982912
0.0982021
0.0981228
0.0980534
0.0979939
0.0979445
0.097905
0.0978753
0.0978556
0.0978458
0.100524
0.100488
0.100419
0.100323
0.100207
0.100075
0.0999314
0.0997804
0.0996252
0.0994686
0.0993132
0.0991609
0.0990134
0.098872
0.0987378
0.0986117
0.0984942
0.0983859
0.098287
0.0981979
0.0981186
0.0980493
0.0979899
0.0979404
0.0979009
0.0978713
0.0978516
0.0978418
0.100519
0.100483
0.100414
0.100318
0.100202
0.100069
0.099926
0.099775
0.0996198
0.0994633
0.099308
0.0991557
0.0990083
0.0988669
0.0987328
0.0986067
0.0984893
0.098381
0.0982822
0.0981931
0.0981139
0.0980445
0.0979852
0.0979357
0.0978962
0.0978667
0.097847
0.0978371
0.100513
0.100476
0.100407
0.100312
0.100195
0.100063
0.0999198
0.0997688
0.0996137
0.0994573
0.099302
0.0991498
0.0990024
0.0988611
0.098727
0.098601
0.0984836
0.0983754
0.0982767
0.0981876
0.0981084
0.0980391
0.0979798
0.0979304
0.0978909
0.0978613
0.0978416
0.0978318
0.100506
0.100469
0.1004
0.100305
0.100188
0.100056
0.0999129
0.0997619
0.0996069
0.0994505
0.0992953
0.0991431
0.0989958
0.0988546
0.0987206
0.0985946
0.0984773
0.0983691
0.0982704
0.0981814
0.0981023
0.098033
0.0979737
0.0979244
0.0978849
0.0978554
0.0978357
0.0978259
0.100498
0.100462
0.100393
0.100297
0.100181
0.100049
0.0999052
0.0997543
0.0995993
0.099443
0.0992878
0.0991358
0.0989885
0.0988474
0.0987134
0.0985875
0.0984703
0.0983622
0.0982636
0.0981746
0.0980955
0.0980263
0.097967
0.0979177
0.0978783
0.0978488
0.0978291
0.0978193
0.10049
0.100453
0.100384
0.100288
0.100172
0.10004
0.0998967
0.0997459
0.099591
0.0994347
0.0992796
0.0991277
0.0989805
0.0988394
0.0987056
0.0985798
0.0984626
0.0983546
0.098256
0.0981672
0.0980881
0.098019
0.0979597
0.0979104
0.097871
0.0978415
0.0978219
0.0978121
0.10048
0.100444
0.100375
0.100279
0.100163
0.100031
0.0998876
0.0997368
0.0995819
0.0994258
0.0992707
0.0991189
0.0989718
0.0988308
0.0986971
0.0985713
0.0984543
0.0983463
0.0982478
0.098159
0.0980801
0.098011
0.0979518
0.0979025
0.0978632
0.0978337
0.0978141
0.0978042
0.10047
0.100434
0.100365
0.100269
0.100153
0.100021
0.0998776
0.0997269
0.0995721
0.0994161
0.0992611
0.0991093
0.0989624
0.0988215
0.0986879
0.0985622
0.0984453
0.0983374
0.098239
0.0981503
0.0980714
0.0980023
0.0979432
0.097894
0.0978547
0.0978252
0.0978056
0.0977958
0.10046
0.100423
0.100354
0.100258
0.100142
0.10001
0.099867
0.0997164
0.0995616
0.0994057
0.0992508
0.0990992
0.0989523
0.0988115
0.098678
0.0985525
0.0984356
0.0983279
0.0982296
0.0981409
0.0980621
0.0979931
0.0979341
0.0978849
0.0978456
0.0978162
0.0977966
0.0977868
0.100449
0.100412
0.100343
0.100247
0.100131
0.0999988
0.0998556
0.0997051
0.0995504
0.0993946
0.0992398
0.0990883
0.0989415
0.0988009
0.0986675
0.0985421
0.0984253
0.0983177
0.0982195
0.0981309
0.0980522
0.0979833
0.0979243
0.0978752
0.0978359
0.0978065
0.097787
0.0977772
0.100437
0.1004
0.100331
0.100235
0.100119
0.0999867
0.0998436
0.0996931
0.0995385
0.0993828
0.0992281
0.0990767
0.0989301
0.0987896
0.0986563
0.098531
0.0984144
0.0983069
0.0982088
0.0981203
0.0980417
0.0979729
0.0979139
0.0978649
0.0978257
0.0977963
0.0977768
0.097767
0.100424
0.100387
0.100318
0.100222
0.100106
0.0999738
0.0998308
0.0996804
0.0995259
0.0993703
0.0992158
0.0990645
0.098918
0.0987777
0.0986445
0.0985194
0.0984029
0.0982955
0.0981975
0.0981092
0.0980306
0.0979619
0.097903
0.097854
0.0978149
0.0977856
0.097766
0.0977563
0.100411
0.100374
0.100304
0.100208
0.100092
0.0999603
0.0998173
0.099667
0.0995127
0.0993571
0.0992028
0.0990516
0.0989053
0.0987651
0.0986321
0.0985071
0.0983908
0.0982835
0.0981856
0.0980974
0.098019
0.0979503
0.0978915
0.0978426
0.0978035
0.0977743
0.0977548
0.097745
0.100397
0.10036
0.10029
0.100194
0.100078
0.0999462
0.0998032
0.099653
0.0994987
0.0993433
0.0991891
0.0990381
0.0988919
0.0987519
0.0986191
0.0984942
0.098378
0.0982709
0.0981732
0.0980851
0.0980068
0.0979382
0.0978795
0.0978307
0.0977917
0.0977624
0.0977429
0.0977332
0.100382
0.100345
0.100275
0.100179
0.100063
0.0999313
0.0997884
0.0996383
0.0994841
0.0993289
0.0991748
0.099024
0.098878
0.0987381
0.0986054
0.0984808
0.0983647
0.0982578
0.0981602
0.0980722
0.097994
0.0979256
0.097867
0.0978182
0.0977792
0.0977501
0.0977306
0.0977209
0.100367
0.10033
0.10026
0.100164
0.100048
0.0999159
0.099773
0.0996229
0.0994689
0.0993138
0.0991599
0.0990092
0.0988634
0.0987237
0.0985912
0.0984668
0.0983509
0.0982441
0.0981467
0.0980588
0.0979807
0.0979124
0.0978539
0.0978052
0.0977663
0.0977372
0.0977178
0.0977081
0.100352
0.100314
0.100244
0.100148
0.100032
0.0998998
0.099757
0.099607
0.0994531
0.0992981
0.0991444
0.0989939
0.0988482
0.0987087
0.0985765
0.0984522
0.0983365
0.0982299
0.0981326
0.0980449
0.097967
0.0978988
0.0978404
0.0977918
0.097753
0.0977239
0.0977045
0.0976948
0.100336
0.100298
0.100228
0.100131
0.100015
0.0998832
0.0997404
0.0995905
0.0994367
0.0992818
0.0991282
0.0989779
0.0988325
0.0986932
0.0985611
0.098437
0.0983216
0.0982151
0.098118
0.0980305
0.0979527
0.0978846
0.0978264
0.0977779
0.0977391
0.0977101
0.0976907
0.0976811
0.10032
0.100281
0.100211
0.100114
0.0999979
0.099866
0.0997232
0.0995734
0.0994197
0.099265
0.0991116
0.0989614
0.0988162
0.0986771
0.0985453
0.0984214
0.0983061
0.0981999
0.098103
0.0980156
0.097938
0.0978701
0.0978119
0.0977635
0.0977248
0.0976958
0.0976765
0.0976669
0.100303
0.100264
0.100194
0.100097
0.0999802
0.0998483
0.0997055
0.0995557
0.0994021
0.0992476
0.0990943
0.0989444
0.0987994
0.0986605
0.0985289
0.0984053
0.0982902
0.0981842
0.0980875
0.0980003
0.0979228
0.097855
0.097797
0.0977487
0.0977101
0.0976812
0.0976619
0.0976523
0.100286
0.100247
0.100176
0.100079
0.0999622
0.0998301
0.0996873
0.0995375
0.0993841
0.0992296
0.0990766
0.0989269
0.0987821
0.0986434
0.098512
0.0983886
0.0982738
0.098168
0.0980715
0.0979845
0.0979072
0.0978395
0.0977816
0.0977334
0.0976949
0.0976661
0.0976469
0.0976373
0.10027
0.10023
0.100158
0.100061
0.0999437
0.0998115
0.0996686
0.0995189
0.0993655
0.0992112
0.0990583
0.0989088
0.0987642
0.0986258
0.0984947
0.0983715
0.0982569
0.0981513
0.0980551
0.0979683
0.0978911
0.0978237
0.0977659
0.0977178
0.0976794
0.0976506
0.0976315
0.0976219
0.100253
0.100212
0.10014
0.100042
0.0999249
0.0997925
0.0996496
0.0994998
0.0993464
0.0991923
0.0990396
0.0988903
0.0987459
0.0986078
0.0984769
0.098354
0.0982396
0.0981343
0.0980382
0.0979517
0.0978747
0.0978074
0.0977498
0.0977018
0.0976635
0.0976348
0.0976157
0.0976062
0.100236
0.100195
0.100122
0.100024
0.0999058
0.0997732
0.0996301
0.0994803
0.099327
0.0991729
0.0990204
0.0988713
0.0987272
0.0985893
0.0984587
0.098336
0.0982219
0.0981168
0.098021
0.0979347
0.0978579
0.0977908
0.0977333
0.0976855
0.0976473
0.0976187
0.0975996
0.0975901
0.10022
0.100178
0.100104
0.100005
0.0998865
0.0997535
0.0996102
0.0994604
0.0993071
0.0991531
0.0990007
0.0988519
0.098708
0.0985704
0.09844
0.0983176
0.0982038
0.098099
0.0980034
0.0979173
0.0978408
0.0977738
0.0977165
0.0976688
0.0976307
0.0976022
0.0975832
0.0975737
0.100204
0.10016
0.100086
0.0999859
0.0998669
0.0997336
0.0995901
0.0994401
0.0992868
0.0991329
0.0989807
0.098832
0.0986884
0.0985511
0.098421
0.0982989
0.0981854
0.0980808
0.0979855
0.0978996
0.0978233
0.0977565
0.0976994
0.0976519
0.0976139
0.0975854
0.0975665
0.097557
0.100188
0.100143
0.100067
0.0999669
0.0998473
0.0997134
0.0995696
0.0994195
0.0992662
0.0991124
0.0989603
0.0988118
0.0986684
0.0985314
0.0984016
0.0982798
0.0981666
0.0980623
0.0979673
0.0978816
0.0978055
0.097739
0.097682
0.0976346
0.0975967
0.0975684
0.0975495
0.0975401
0.100174
0.100127
0.10005
0.0999479
0.0998275
0.0996932
0.099549
0.0993986
0.0992453
0.0990915
0.0989396
0.0987913
0.0986481
0.0985113
0.0983819
0.0982604
0.0981474
0.0980435
0.0979487
0.0978633
0.0977875
0.0977211
0.0976644
0.0976171
0.0975794
0.0975511
0.0975323
0.0975229
0.100159
0.100111
0.100032
0.0999291
0.0998078
0.0996727
0.0995281
0.0993775
0.0992241
0.0990703
0.0989185
0.0987704
0.0986275
0.098491
0.0983618
0.0982406
0.098128
0.0980244
0.0979299
0.0978448
0.0977692
0.0977031
0.0976465
0.0975994
0.0975618
0.0975336
0.0975148
0.0975055
0.100146
0.100095
0.100015
0.0999104
0.0997881
0.0996523
0.0995071
0.0993562
0.0992026
0.0990489
0.0988971
0.0987492
0.0986066
0.0984704
0.0983415
0.0982206
0.0981084
0.098005
0.0979108
0.097826
0.0977506
0.0976848
0.0976284
0.0975814
0.097544
0.0975159
0.0974972
0.0974879
0.100134
0.10008
0.0999976
0.0998919
0.0997684
0.0996317
0.099486
0.0993348
0.099181
0.0990272
0.0988755
0.0987278
0.0985854
0.0984495
0.0983209
0.0982004
0.0980884
0.0979854
0.0978915
0.097807
0.0977319
0.0976663
0.0976101
0.0975633
0.097526
0.097498
0.0974794
0.0974701
0.100122
0.100066
0.0999812
0.0998737
0.0997489
0.0996112
0.0994648
0.0993131
0.0991591
0.0990053
0.0988537
0.0987061
0.098564
0.0984283
0.0983001
0.0981799
0.0980683
0.0979656
0.0978721
0.0977879
0.097713
0.0976476
0.0975917
0.0975451
0.0975079
0.09748
0.0974615
0.0974522
0.100112
0.100052
0.0999652
0.0998558
0.0997295
0.0995908
0.0994436
0.0992914
0.0991371
0.0989832
0.0988317
0.0986842
0.0985423
0.098407
0.0982791
0.0981593
0.098048
0.0979457
0.0978525
0.0977685
0.097694
0.0976288
0.0975731
0.0975267
0.0974897
0.0974619
0.0974435
0.0974342
0.100102
0.10004
0.0999497
0.0998382
0.0997103
0.0995704
0.0994223
0.0992696
0.099115
0.0989609
0.0988095
0.0986622
0.0985205
0.0983855
0.0982579
0.0981384
0.0980275
0.0979256
0.0978327
0.0977491
0.0976748
0.09761
0.0975544
0.0975082
0.0974714
0.0974437
0.0974253
0.0974161
0.160804
0.168992
0.172422
0.199736
0.261569
0.174492
0.0933433
0.0856187
0.0903574
0.109547
0.13769
0.158438
0.08512
0.082498
0.0854085
0.0952216
0.11196
0.125358
0.0841634
0.0829346
0.0834578
0.0859776
0.0905124
0.0949912
0.0858898
0.0850319
0.0846874
0.0848072
0.0852556
0.0858077
0.0881689
0.0874957
0.0869921
0.0866277
0.0863626
0.0861872
0.090346
0.0898067
0.0893373
0.0889305
0.0885796
0.0882891
0.0922543
0.0918193
0.0914207
0.0910584
0.0907326
0.0904456
0.0938749
0.0935223
0.0931923
0.0928865
0.0926061
0.092352
0.095231
0.0949444
0.0946736
0.0944204
0.0941859
0.0939707
0.0963553
0.0961222
0.0959011
0.0956935
0.0955004
0.0953223
0.0972795
0.0970904
0.0969108
0.0967418
0.0965845
0.0964394
0.0980318
0.0978791
0.0977341
0.0975977
0.0974708
0.097354
0.0986364
0.098514
0.098398
0.0982891
0.0981879
0.0980949
0.0991138
0.0990169
0.0989252
0.0988394
0.0987599
0.0986872
0.0994819
0.0994063
0.0993352
0.0992687
0.0992075
0.0991518
0.0997558
0.0996984
0.0996444
0.0995944
0.0995485
0.0995072
0.099949
0.0999067
0.0998673
0.099831
0.0997982
0.0997689
0.100073
0.100044
0.100016
0.0999916
0.0999697
0.0999506
0.100138
0.100119
0.100102
0.100087
0.100075
0.100064
0.100154
0.100144
0.100135
0.100128
0.100123
0.10012
0.100128
0.100125
0.100124
0.100123
0.100125
0.100127
0.100094
0.100028
0.0999348
0.099821
0.0996913
0.0995501
0.0994011
0.0992478
0.0990928
0.0989386
0.0987871
0.09864
0.0984986
0.0983638
0.0982366
0.0981175
0.098007
0.0979053
0.0978128
0.0977296
0.0976556
0.097591
0.0975357
0.0974897
0.097453
0.0974255
0.0974072
0.097398
0.100087
0.100016
0.0999204
0.0998041
0.0996725
0.0995299
0.0993799
0.0992259
0.0990705
0.0989161
0.0987647
0.0986177
0.0984765
0.098342
0.0982152
0.0980964
0.0979863
0.097885
0.0977929
0.09771
0.0976363
0.097572
0.0975169
0.0974712
0.0974346
0.0974072
0.097389
0.0973799
0.10008
0.100006
0.0999066
0.0997876
0.099654
0.0995098
0.0993588
0.099204
0.0990482
0.0988936
0.0987422
0.0985953
0.0984543
0.0983202
0.0981937
0.0980753
0.0979656
0.0978647
0.0977729
0.0976904
0.097617
0.097553
0.0974982
0.0974526
0.0974162
0.0973889
0.0973708
0.0973617
0.100075
0.0999962
0.0998932
0.0997715
0.0996357
0.0994899
0.0993377
0.0991822
0.0990259
0.0988711
0.0987196
0.0985729
0.0984321
0.0982983
0.0981721
0.0980542
0.0979448
0.0978444
0.097753
0.0976707
0.0975977
0.097534
0.0974794
0.0974341
0.0973978
0.0973707
0.0973526
0.0973436
0.100071
0.0999871
0.0998804
0.0997557
0.0996176
0.0994701
0.0993167
0.0991604
0.0990036
0.0988486
0.098697
0.0985504
0.0984099
0.0982764
0.0981506
0.098033
0.0979241
0.097824
0.097733
0.0976511
0.0975785
0.097515
0.0974607
0.0974156
0.0973795
0.0973525
0.0973346
0.0973256
0.100067
0.0999787
0.0998681
0.0997403
0.0995998
0.0994506
0.0992959
0.0991386
0.0989814
0.0988261
0.0986745
0.098528
0.0983877
0.0982545
0.0981291
0.0980119
0.0979034
0.0978037
0.0977131
0.0976316
0.0975593
0.0974961
0.0974421
0.0973972
0.0973613
0.0973345
0.0973166
0.0973076
0.128667
0.106489
0.0911792
0.0866494
0.0871603
0.0889872
0.0909448
0.0927191
0.0942454
0.0955301
0.0965979
0.0974763
0.0981908
0.0987639
0.099215
0.0995609
0.0998162
0.0999937
0.100105
0.100159
0.100165
0.100131
0.13414
0.112846
0.0958514
0.0891194
0.088516
0.0898572
0.091572
0.093201
0.0946278
0.0958382
0.0968477
0.0976789
0.0983547
0.0988955
0.0993196
0.0996428
0.0998789
0.10004
0.100138
0.10018
0.100177
0.100136
0.138635
0.118178
0.0994238
0.0910313
0.0896912
0.0906807
0.0921921
0.0936865
0.0950162
0.0961524
0.0971031
0.0978866
0.0985229
0.0990308
0.0994273
0.0997272
0.0999438
0.100089
0.100172
0.100203
0.10019
0.100141
0.137165
0.117991
0.10002
0.0919218
0.0905455
0.091401
0.0927792
0.094163
0.0954041
0.096469
0.0973618
0.0980975
0.0986941
0.0991688
0.0995373
0.0998137
0.10001
0.100138
0.100208
0.100227
0.100204
0.100146
0.132136
0.113264
0.0979232
0.0918758
0.0910945
0.0920127
0.0933254
0.0946243
0.095787
0.096785
0.0976214
0.09831
0.0988671
0.0993085
0.0996488
0.0999014
0.100078
0.100189
0.100244
0.100251
0.100218
0.100152
0.122448
0.105337
0.0947428
0.0914485
0.0914789
0.0925493
0.0938369
0.0950697
0.0961629
0.097098
0.0978801
0.0985226
0.0990405
0.0994488
0.099761
0.0999898
0.100146
0.10024
0.100281
0.100276
0.100233
0.100159
0.108917
0.0973505
0.0921292
0.0911349
0.0918396
0.0930522
0.0943253
0.0955011
0.0965307
0.0974065
0.0981364
0.0987338
0.0992132
0.0995887
0.0998731
0.100078
0.100214
0.100291
0.100317
0.100301
0.100248
0.100165
0.0975378
0.0922739
0.0907235
0.0911213
0.092249
0.0935493
0.0948002
0.0959212
0.0968903
0.0977092
0.0983887
0.0989423
0.099384
0.0997272
0.0999841
0.100166
0.100282
0.100342
0.100354
0.100325
0.100262
0.100172
0.09135
0.0899412
0.0902637
0.0913729
0.0927195
0.0940512
0.0952663
0.0963309
0.0972411
0.0980051
0.0986357
0.0991468
0.0995518
0.0998635
0.100093
0.100252
0.100349
0.100392
0.10039
0.100349
0.100277
0.100178
0.0887404
0.0891756
0.090365
0.0918036
0.0932377
0.0945576
0.0957241
0.09673
0.0975821
0.0982929
0.0988762
0.0993461
0.0997155
0.0999966
0.1002
0.100336
0.100414
0.100441
0.100425
0.100373
0.100291
0.100184
0.0878787
0.0891982
0.0907748
0.0923409
0.0937836
0.0950628
0.0961715
0.0971169
0.0979118
0.098571
0.0991089
0.0995391
0.0998742
0.100126
0.100304
0.100418
0.100477
0.100488
0.100459
0.100396
0.100304
0.100189
0.0879168
0.0896304
0.0913488
0.0929328
0.0943383
0.0955594
0.0966049
0.0974894
0.0982287
0.0988382
0.0993325
0.0997247
0.100027
0.10025
0.100403
0.100497
0.100538
0.100534
0.100491
0.100417
0.100316
0.100194
0.0884009
0.0902624
0.0919975
0.0935417
0.0948858
0.0960399
0.0970205
0.0978452
0.0985309
0.099093
0.0995458
0.0999019
0.100173
0.100368
0.100499
0.100572
0.100595
0.100577
0.100522
0.100437
0.100328
0.100198
0.0890922
0.0909733
0.092664
0.0941413
0.0954135
0.0964982
0.0974148
0.0981821
0.0988168
0.0993343
0.0997479
0.10007
0.100311
0.100481
0.100589
0.100643
0.10065
0.100617
0.100551
0.100456
0.100338
0.100202
0.0898526
0.0916932
0.0933137
0.0947144
0.0959126
0.0969294
0.0977851
0.0984982
0.0990853
0.0995608
0.0999378
0.100228
0.100441
0.100587
0.100674
0.10071
0.100701
0.100655
0.100577
0.100473
0.100347
0.100204
0.0906086
0.0923844
0.0939268
0.0952506
0.0963777
0.0973306
0.0981294
0.0987923
0.0993352
0.099772
0.100115
0.100375
0.100563
0.100686
0.100753
0.100772
0.100749
0.10069
0.100602
0.100489
0.100355
0.100206
0.091326
0.0930284
0.0944936
0.0957445
0.0968058
0.0976998
0.0984466
0.0990637
0.0995661
0.0999673
0.100279
0.100512
0.100675
0.100777
0.100826
0.100829
0.100793
0.100723
0.100624
0.100503
0.100362
0.100207
0.0919905
0.0936173
0.0950097
0.0961941
0.0971956
0.0980366
0.0987364
0.0993119
0.0997777
0.100147
0.10043
0.100637
0.100779
0.100862
0.100894
0.100882
0.100833
0.100752
0.100644
0.100515
0.100368
0.100208
0.0925904
0.0941472
0.095474
0.0965989
0.0975473
0.098341
0.0989989
0.0995373
0.0999701
0.10031
0.100567
0.100752
0.100873
0.100938
0.100955
0.10093
0.100869
0.100778
0.100662
0.100525
0.100372
0.100207
0.0931241
0.0946184
0.0958874
0.0969602
0.0978619
0.098614
0.0992349
0.0997402
0.100144
0.100457
0.100691
0.100855
0.100958
0.101008
0.10101
0.100973
0.100902
0.100801
0.100677
0.100534
0.100376
0.100206
0.0935942
0.0950338
0.0962524
0.0972798
0.098141
0.0988568
0.0994452
0.0999215
0.100299
0.100589
0.100803
0.100948
0.101035
0.10107
0.10106
0.101011
0.10093
0.100822
0.100691
0.100542
0.100378
0.100204
0.0940084
0.0953974
0.0965721
0.0975604
0.0983866
0.099071
0.0996312
0.100082
0.100437
0.100707
0.100902
0.101031
0.101103
0.101125
0.101104
0.101045
0.100956
0.10084
0.100702
0.100548
0.10038
0.100202
0.0943661
0.0957123
0.0968495
0.0978045
0.0986009
0.0992584
0.0997943
0.100223
0.100558
0.10081
0.100989
0.101104
0.101163
0.101174
0.101142
0.101075
0.100978
0.100855
0.100712
0.100553
0.100381
0.1002
0.094671
0.0959819
0.0970879
0.0980151
0.0987862
0.0994209
0.0999361
0.100346
0.100664
0.1009
0.101066
0.101168
0.101216
0.101216
0.101176
0.101101
0.100996
0.100868
0.10072
0.100556
0.100381
0.100197
0.0949278
0.0962108
0.097291
0.0981949
0.0989449
0.0995604
0.100058
0.100452
0.100755
0.100979
0.101132
0.101223
0.101261
0.101253
0.101205
0.101123
0.101013
0.100879
0.100726
0.100559
0.100381
0.100194
0.0951486
0.0964042
0.0974623
0.0983467
0.0990792
0.0996787
0.100162
0.100542
0.100833
0.101045
0.101188
0.10127
0.1013
0.101284
0.101229
0.101141
0.101026
0.100888
0.100732
0.100561
0.10038
0.100191
0.0953288
0.0965639
0.0976044
0.0984732
0.0991913
0.0997777
0.100249
0.100618
0.100899
0.101101
0.101235
0.10131
0.101332
0.10131
0.10125
0.101157
0.101037
0.100895
0.100736
0.100562
0.100379
0.100188
0.0954714
0.096693
0.0977201
0.0985764
0.0992832
0.099859
0.10032
0.100681
0.100953
0.101147
0.101274
0.101342
0.101359
0.101332
0.101267
0.10117
0.101046
0.100901
0.100739
0.100563
0.100378
0.100186
0.0955886
0.0967962
0.0978122
0.0986587
0.0993565
0.099924
0.100377
0.100731
0.100996
0.101185
0.101306
0.101369
0.101381
0.101349
0.10128
0.10118
0.101054
0.100906
0.100741
0.100564
0.100377
0.100184
0.0956755
0.0968742
0.0978823
0.0987216
0.0994127
0.099974
0.100421
0.100769
0.10103
0.101213
0.10133
0.101389
0.101397
0.101362
0.101291
0.101188
0.101059
0.100909
0.100743
0.100564
0.100376
0.100182
0.0957359
0.0969292
0.0979323
0.0987668
0.0994532
0.10001
0.100453
0.100797
0.101054
0.101234
0.101348
0.101404
0.10141
0.101372
0.101298
0.101193
0.101063
0.100912
0.100744
0.100564
0.100375
0.10018
0.0957708
0.0969628
0.0979635
0.0987952
0.0994789
0.100033
0.100474
0.100815
0.101069
0.101247
0.101359
0.101413
0.101417
0.101378
0.101303
0.101197
0.101065
0.100913
0.100745
0.100564
0.100375
0.100179
0.0957837
0.0969772
0.0979774
0.0988081
0.0994905
0.100043
0.100483
0.100823
0.101076
0.101253
0.101364
0.101417
0.101421
0.101381
0.101305
0.101199
0.101067
0.100914
0.100746
0.100565
0.100375
0.100179
0.100064
0.0999709
0.0998562
0.0997253
0.0995823
0.0994312
0.0992752
0.0991171
0.0989593
0.0988037
0.0986521
0.0985057
0.0983656
0.0982328
0.0981077
0.0979909
0.0978828
0.0977836
0.0976934
0.0976123
0.0975403
0.0974774
0.0974237
0.097379
0.0973433
0.0973166
0.0972988
0.0972899
0.100062
0.0999637
0.0998448
0.0997106
0.0995651
0.0994121
0.0992548
0.0990957
0.0989373
0.0987815
0.0986298
0.0984835
0.0983437
0.0982112
0.0980865
0.0979702
0.0978625
0.0977637
0.0976739
0.0975931
0.0975215
0.097459
0.0974055
0.097361
0.0973255
0.0972989
0.0972812
0.0972724
0.100061
0.0999569
0.0998337
0.0996961
0.0995481
0.0993932
0.0992344
0.0990745
0.0989155
0.0987594
0.0986076
0.0984615
0.0983219
0.0981897
0.0980654
0.0979495
0.0978423
0.0977439
0.0976545
0.0975742
0.0975029
0.0974406
0.0973874
0.0973432
0.0973079
0.0972814
0.0972638
0.097255
0.10006
0.0999504
0.0998229
0.0996819
0.0995313
0.0993744
0.0992143
0.0990534
0.0988938
0.0987374
0.0985856
0.0984396
0.0983003
0.0981684
0.0980445
0.0979291
0.0978222
0.0977243
0.0976353
0.0975554
0.0974845
0.0974225
0.0973696
0.0973256
0.0972905
0.0972642
0.0972467
0.0972379
0.100059
0.0999442
0.0998124
0.099668
0.0995147
0.0993558
0.0991943
0.0990324
0.0988723
0.0987157
0.0985638
0.0984179
0.0982788
0.0981473
0.0980238
0.0979088
0.0978024
0.0977049
0.0976164
0.0975368
0.0974663
0.0974047
0.097352
0.0973083
0.0972733
0.0972471
0.0972297
0.097221
0.100059
0.0999383
0.099802
0.0996541
0.0994982
0.0993374
0.0991745
0.0990117
0.098851
0.0986941
0.0985422
0.0983964
0.0982576
0.0981265
0.0980034
0.0978888
0.0977829
0.0976858
0.0975977
0.0975185
0.0974483
0.0973871
0.0973347
0.0972912
0.0972564
0.0972304
0.0972131
0.0972044
0.100058
0.0999324
0.0997918
0.0996405
0.0994819
0.0993192
0.0991549
0.0989912
0.0988299
0.0986727
0.0985208
0.0983752
0.0982367
0.0981059
0.0979832
0.0978691
0.0977636
0.097667
0.0975793
0.0975005
0.0974307
0.0973698
0.0973177
0.0972744
0.0972398
0.097214
0.0971967
0.0971881
0.100058
0.0999266
0.0997817
0.0996269
0.0994658
0.0993011
0.0991355
0.0989708
0.0988091
0.0986516
0.0984997
0.0983543
0.098216
0.0980856
0.0979634
0.0978496
0.0977447
0.0976485
0.0975612
0.0974829
0.0974134
0.0973528
0.097301
0.097258
0.0972236
0.0971979
0.0971807
0.0971722
0.100058
0.0999208
0.0997716
0.0996135
0.0994498
0.0992833
0.0991163
0.0989508
0.0987885
0.0986309
0.0984789
0.0983336
0.0981957
0.0980656
0.0979439
0.0978306
0.0977261
0.0976304
0.0975435
0.0974656
0.0973965
0.0973362
0.0972847
0.0972419
0.0972077
0.0971821
0.0971651
0.0971566
0.100057
0.0999149
0.0997615
0.0996002
0.099434
0.0992656
0.0990973
0.098931
0.0987683
0.0986104
0.0984585
0.0983134
0.0981758
0.0980461
0.0979247
0.0978119
0.0977079
0.0976126
0.0975262
0.0974487
0.09738
0.09732
0.0972688
0.0972262
0.0971922
0.0971668
0.0971498
0.0971414
0.100056
0.0999088
0.0997513
0.0995869
0.0994183
0.0992482
0.0990787
0.0989116
0.0987484
0.0985903
0.0984385
0.0982936
0.0981563
0.098027
0.0979061
0.0977937
0.0976901
0.0975953
0.0975094
0.0974322
0.0973639
0.0973042
0.0972533
0.0972109
0.0971771
0.0971518
0.097135
0.0971266
0.100055
0.0999026
0.0997412
0.0995737
0.0994028
0.099231
0.0990603
0.0988925
0.0987289
0.0985707
0.0984189
0.0982742
0.0981372
0.0980083
0.0978879
0.097776
0.0976729
0.0975785
0.097493
0.0974162
0.0973482
0.0972889
0.0972382
0.0971961
0.0971625
0.0971373
0.0971206
0.0971122
0.100053
0.0998961
0.099731
0.0995605
0.0993875
0.0992141
0.0990423
0.0988738
0.0987098
0.0985515
0.0983998
0.0982554
0.0981187
0.0979902
0.0978702
0.0977588
0.0976561
0.0975622
0.0974771
0.0974007
0.0973331
0.0972741
0.0972237
0.0971818
0.0971483
0.0971233
0.0971067
0.0970983
0.100051
0.0998894
0.0997207
0.0995475
0.0993724
0.0991975
0.0990247
0.0988555
0.0986912
0.0985328
0.0983812
0.098237
0.0981007
0.0979726
0.097853
0.0977421
0.0976398
0.0975464
0.0974617
0.0973857
0.0973184
0.0972598
0.0972096
0.097168
0.0971347
0.0971098
0.0970932
0.097085
0.100048
0.0998825
0.0997104
0.0995346
0.0993575
0.0991812
0.0990075
0.0988377
0.0986731
0.0985147
0.0983632
0.0982193
0.0980833
0.0979556
0.0978365
0.097726
0.0976242
0.0975312
0.0974469
0.0973713
0.0973044
0.097246
0.0971961
0.0971547
0.0971216
0.0970968
0.0970803
0.0970721
0.100045
0.0998754
0.0997001
0.0995218
0.0993429
0.0991653
0.0989907
0.0988204
0.0986556
0.0984972
0.0983458
0.0982021
0.0980665
0.0979393
0.0978205
0.0977105
0.0976092
0.0975166
0.0974327
0.0973575
0.0972909
0.0972328
0.0971831
0.0971419
0.097109
0.0970844
0.097068
0.0970598
0.100041
0.099868
0.0996897
0.0995092
0.0993287
0.0991499
0.0989745
0.0988037
0.0986387
0.0984803
0.0983291
0.0981857
0.0980504
0.0979236
0.0978053
0.0976957
0.0975948
0.0975026
0.0974191
0.0973442
0.097278
0.0972202
0.0971708
0.0971297
0.097097
0.0970725
0.0970562
0.097048
0.100037
0.0998605
0.0996795
0.0994969
0.0993148
0.0991349
0.0989588
0.0987876
0.0986225
0.0984641
0.0983131
0.09817
0.098035
0.0979086
0.0977907
0.0976815
0.0975811
0.0974893
0.0974062
0.0973317
0.0972657
0.0972082
0.097159
0.0971182
0.0970856
0.0970612
0.097045
0.0970369
0.100033
0.0998528
0.0996693
0.0994848
0.0993013
0.0991205
0.0989437
0.0987722
0.0986069
0.0984486
0.0982978
0.098155
0.0980204
0.0978943
0.0977769
0.0976681
0.0975681
0.0974767
0.0973939
0.0973198
0.0972541
0.0971968
0.0971479
0.0971073
0.0970748
0.0970506
0.0970344
0.0970263
0.100028
0.0998451
0.0996593
0.0994731
0.0992883
0.0991066
0.0989293
0.0987576
0.0985922
0.0984339
0.0982833
0.0981408
0.0980066
0.0978809
0.0977638
0.0976555
0.0975558
0.0974648
0.0973824
0.0973085
0.0972431
0.0971861
0.0971374
0.097097
0.0970647
0.0970405
0.0970244
0.0970164
0.100023
0.0998375
0.0996496
0.0994618
0.0992759
0.0990935
0.0989157
0.0987437
0.0985783
0.0984201
0.0982697
0.0981274
0.0979936
0.0978682
0.0977516
0.0976436
0.0975443
0.0974536
0.0973716
0.097298
0.0972329
0.0971761
0.0971277
0.0970874
0.0970552
0.0970311
0.0970151
0.0970071
0.100018
0.09983
0.0996403
0.0994511
0.0992642
0.099081
0.0989028
0.0987306
0.0985652
0.0984072
0.098257
0.098115
0.0979814
0.0978565
0.0977402
0.0976325
0.0975336
0.0974433
0.0973615
0.0972883
0.0972234
0.0971669
0.0971186
0.0970784
0.0970464
0.0970224
0.0970065
0.0969985
0.100013
0.0998226
0.0996313
0.0994409
0.0992531
0.0990694
0.0988908
0.0987185
0.0985531
0.0983951
0.0982452
0.0981034
0.0979702
0.0978456
0.0977296
0.0976223
0.0975237
0.0974337
0.0973523
0.0972793
0.0972146
0.0971583
0.0971102
0.0970702
0.0970383
0.0970144
0.0969985
0.0969906
0.100008
0.0998156
0.0996228
0.0994313
0.0992428
0.0990586
0.0988798
0.0987073
0.0985419
0.0983841
0.0982343
0.0980929
0.0979599
0.0978356
0.09772
0.097613
0.0975147
0.097425
0.0973438
0.097271
0.0972066
0.0971505
0.0971025
0.0970627
0.0970309
0.0970071
0.0969913
0.0969833
0.100003
0.099809
0.099615
0.0994225
0.0992333
0.0990487
0.0988696
0.0986971
0.0985317
0.0983741
0.0982245
0.0980833
0.0979506
0.0978266
0.0977112
0.0976046
0.0975065
0.0974171
0.0973361
0.0972636
0.0971994
0.0971434
0.0970956
0.0970559
0.0970242
0.0970005
0.0969847
0.0969768
0.0999981
0.0998029
0.0996078
0.0994146
0.0992248
0.0990398
0.0988605
0.0986879
0.0985226
0.0983651
0.0982157
0.0980747
0.0979423
0.0978185
0.0977034
0.097597
0.0974993
0.0974101
0.0973293
0.097257
0.097193
0.0971372
0.0970895
0.0970499
0.0970183
0.0969946
0.0969789
0.096971
0.0999938
0.0997974
0.0996013
0.0994074
0.0992172
0.0990319
0.0988525
0.0986799
0.0985146
0.0983572
0.098208
0.0980672
0.097935
0.0978115
0.0976966
0.0975904
0.0974929
0.0974039
0.0973234
0.0972512
0.0971873
0.0971317
0.0970841
0.0970446
0.0970131
0.0969895
0.0969738
0.0969659
0.0999899
0.0997925
0.0995957
0.0994013
0.0992107
0.0990251
0.0988456
0.098673
0.0985077
0.0983504
0.0982013
0.0980607
0.0979287
0.0978054
0.0976908
0.0975848
0.0974874
0.0973986
0.0973183
0.0972463
0.0971825
0.097127
0.0970795
0.0970401
0.0970086
0.0969851
0.0969694
0.0969616
0.0999866
0.0997884
0.099591
0.0993961
0.0992052
0.0990195
0.0988399
0.0986672
0.098502
0.0983448
0.0981958
0.0980554
0.0979235
0.0978004
0.0976859
0.0975801
0.0974829
0.0973943
0.097314
0.0972422
0.0971785
0.0971231
0.0970757
0.0970364
0.097005
0.0969815
0.0969658
0.096958
0.0999839
0.0997851
0.0995872
0.099392
0.0992008
0.099015
0.0988353
0.0986626
0.0984975
0.0983403
0.0981915
0.0980512
0.0979194
0.0977964
0.0976821
0.0975764
0.0974794
0.0973908
0.0973107
0.0972389
0.0971754
0.09712
0.0970727
0.0970334
0.0970021
0.0969786
0.096963
0.0969551
0.0999819
0.0997826
0.0995844
0.099389
0.0991976
0.0990117
0.098832
0.0986593
0.0984942
0.0983371
0.0981883
0.0980481
0.0979164
0.0977935
0.0976793
0.0975737
0.0974767
0.0973883
0.0973083
0.0972366
0.0971731
0.0971178
0.0970705
0.0970313
0.0969999
0.0969765
0.0969609
0.0969531
0.0999807
0.0997811
0.0995827
0.099387
0.0991956
0.0990096
0.0988298
0.0986572
0.0984921
0.098335
0.0981863
0.0980461
0.0979145
0.0977917
0.0976775
0.097572
0.0974751
0.0973867
0.0973067
0.0972351
0.0971716
0.0971164
0.0970691
0.0970299
0.0969986
0.0969751
0.0969595
0.0969517
0.0999802
0.0997805
0.099582
0.0993863
0.0991948
0.0990087
0.098829
0.0986563
0.0984912
0.0983342
0.0981855
0.0980453
0.0979138
0.0977909
0.0976768
0.0975713
0.0974744
0.097386
0.0973061
0.0972344
0.097171
0.0971158
0.0970685
0.0970293
0.096998
0.0969746
0.096959
0.0969512
0.100138
0.10017
0.100161
0.100104
0.0999901
0.0998088
0.0995489
0.0991977
0.0987402
0.0981595
0.0974358
0.0965461
0.0954641
0.0941606
0.0926076
0.0907917
0.0887594
0.0867732
0.0858623
0.0894119
0.103756
0.129167
0.100141
0.100181
0.100182
0.100136
0.100035
0.0998691
0.0996278
0.0992985
0.098867
0.0983173
0.0976308
0.0967862
0.0957598
0.0945272
0.093069
0.0913919
0.0895931
0.0880802
0.088271
0.0940466
0.110059
0.132123
0.100146
0.100193
0.100203
0.100169
0.100081
0.0999316
0.0997092
0.0994023
0.0989975
0.0984795
0.0978309
0.0970321
0.0960622
0.0949007
0.0935363
0.0919907
0.090394
0.0892319
0.0901338
0.0975702
0.116391
0.139408
0.100151
0.100206
0.100226
0.100203
0.100129
0.0999958
0.0997927
0.0995087
0.0991309
0.0986449
0.0980345
0.0972818
0.0963678
0.0952754
0.0939978
0.0925629
0.0911061
0.090105
0.0911369
0.0985794
0.117046
0.138796
0.100156
0.10022
0.100249
0.100238
0.100178
0.100061
0.0998777
0.0996167
0.0992662
0.0988125
0.0982405
0.0975334
0.096674
0.0956472
0.0944474
0.0930998
0.0917207
0.0907018
0.0912931
0.097036
0.112916
0.134279
0.100162
0.100234
0.100273
0.100273
0.100228
0.100127
0.0999636
0.0997258
0.0994026
0.0989812
0.0984473
0.0977852
0.096979
0.0960141
0.094884
0.093606
0.0922648
0.0911358
0.0910497
0.0943408
0.105481
0.124838
0.100168
0.100248
0.100297
0.100309
0.100277
0.100194
0.10005
0.0998352
0.0995393
0.09915
0.0986537
0.0980359
0.0972812
0.0963753
0.0953095
0.0940917
0.092775
0.091533
0.0908588
0.0920635
0.0979934
0.111451
0.100174
0.100262
0.100321
0.100345
0.100327
0.10026
0.100136
0.0999442
0.0996754
0.0993178
0.0988587
0.0982842
0.0975796
0.0967306
0.095726
0.0945655
0.093277
0.0919608
0.090897
0.0907936
0.0932027
0.100427
0.10018
0.100276
0.100344
0.10038
0.100376
0.100326
0.100221
0.100052
0.0998099
0.0994836
0.0990609
0.0985289
0.0978731
0.0970793
0.0961346
0.0950321
0.0937816
0.0924347
0.0911431
0.0902851
0.0906808
0.0936743
0.100185
0.100289
0.100368
0.100415
0.100425
0.10039
0.100304
0.100158
0.0999421
0.0996463
0.0992593
0.0987686
0.0981604
0.0974206
0.096535
0.0954925
0.0942907
0.0929502
0.0915456
0.0902724
0.0895694
0.0902484
0.100191
0.100302
0.10039
0.100448
0.100472
0.100453
0.100386
0.100261
0.100071
0.099805
0.0994526
0.099002
0.0984401
0.0977528
0.0969256
0.0959448
0.0948007
0.0934951
0.0920575
0.0905819
0.0892995
0.0887113
0.100196
0.100315
0.100411
0.100481
0.100517
0.100514
0.100465
0.100361
0.100196
0.0999587
0.0996398
0.0992278
0.0987104
0.098074
0.0973041
0.0963857
0.095305
0.0940534
0.0926355
0.0910894
0.0895292
0.0882407
0.1002
0.100326
0.100432
0.100512
0.100561
0.100572
0.100541
0.100458
0.100316
0.100106
0.0998195
0.0994446
0.0989699
0.0983824
0.0976678
0.096811
0.0957962
0.0946093
0.093242
0.0917023
0.0900403
0.0884121
0.100203
0.100337
0.100451
0.100541
0.100602
0.100628
0.100613
0.10055
0.10043
0.100247
0.099991
0.0996513
0.0992171
0.098676
0.0980143
0.097217
0.0962677
0.0951498
0.0938483
0.0923554
0.0906841
0.0889024
0.100206
0.100346
0.100468
0.100568
0.100641
0.10068
0.100681
0.100636
0.100539
0.100381
0.100153
0.0998468
0.0994507
0.0989533
0.0983415
0.0976005
0.0967143
0.0956653
0.0944354
0.0930088
0.0913793
0.0895701
0.100208
0.100354
0.100484
0.100593
0.100677
0.100729
0.100745
0.100718
0.100641
0.100506
0.100306
0.10003
0.0996698
0.099213
0.0986476
0.0979593
0.0971325
0.0961495
0.094991
0.0936375
0.0920732
0.0902966
0.10021
0.100362
0.100499
0.100616
0.10071
0.100775
0.100805
0.100794
0.100736
0.100623
0.100448
0.100201
0.0998734
0.0994543
0.0989315
0.0982918
0.0975198
0.0965983
0.0955078
0.094227
0.092735
0.0910164
0.10021
0.100368
0.100512
0.100637
0.100741
0.100816
0.10086
0.100864
0.100824
0.100731
0.100579
0.100359
0.100061
0.0996765
0.0991928
0.0985972
0.0978752
0.0970098
0.0959819
0.0947696
0.0933492
0.0916988
0.10021
0.100373
0.100523
0.100656
0.100768
0.100854
0.10091
0.100928
0.100904
0.10083
0.100699
0.100503
0.100233
0.0998796
0.0994311
0.0988753
0.0981982
0.0973833
0.0964119
0.0952618
0.0939074
0.0923184
0.100209
0.100377
0.100532
0.100673
0.100793
0.100889
0.100955
0.100987
0.100977
0.10092
0.100809
0.100634
0.100389
0.100064
0.0996467
0.0991264
0.0984892
0.0977192
0.096798
0.0957041
0.0944119
0.0928923
0.100208
0.10038
0.10054
0.100687
0.100815
0.100919
0.100996
0.101039
0.101043
0.101001
0.100907
0.100753
0.10053
0.100229
0.0998401
0.0993512
0.0987491
0.0980185
0.0971415
0.0960969
0.0948602
0.0934028
0.100206
0.100381
0.100547
0.100699
0.100834
0.100946
0.101032
0.101086
0.101102
0.101074
0.100995
0.100858
0.100655
0.100376
0.100012
0.0995507
0.0989793
0.0982828
0.0974439
0.096442
0.0952531
0.0938494
0.100203
0.100382
0.100552
0.10071
0.10085
0.10097
0.101064
0.101127
0.101154
0.101138
0.101073
0.100952
0.100766
0.100507
0.100164
0.0997262
0.0991812
0.098514
0.0977077
0.096742
0.0955933
0.0942338
0.1002
0.100383
0.100557
0.100718
0.100864
0.10099
0.101091
0.101163
0.101199
0.101194
0.101142
0.101034
0.100863
0.100621
0.100296
0.0998791
0.0993566
0.0987144
0.0979356
0.0970006
0.0958861
0.0945648
0.100197
0.100383
0.10056
0.100725
0.100876
0.101007
0.101115
0.101194
0.101239
0.101243
0.101201
0.101105
0.100947
0.100719
0.100411
0.100011
0.0995076
0.0988863
0.0981307
0.0972214
0.0961362
0.0948503
0.100194
0.100382
0.100562
0.100731
0.100886
0.101022
0.101135
0.10122
0.101272
0.101285
0.101252
0.101166
0.101019
0.100803
0.100508
0.100123
0.0996359
0.0990321
0.0982955
0.0974072
0.0963457
0.0950869
0.100191
0.100381
0.100563
0.100736
0.100894
0.101034
0.101152
0.101243
0.101301
0.10132
0.101295
0.101218
0.10108
0.100875
0.100591
0.100218
0.0997435
0.0991539
0.0984327
0.0975614
0.0965186
0.0952812
0.100188
0.10038
0.100564
0.100739
0.1009
0.101044
0.101166
0.101261
0.101324
0.10135
0.101331
0.10126
0.101131
0.100934
0.100659
0.100296
0.0998321
0.0992539
0.098545
0.0976868
0.0966585
0.0954376
0.100186
0.100378
0.100565
0.100742
0.100905
0.101052
0.101177
0.101276
0.101343
0.101373
0.10136
0.101295
0.101172
0.100981
0.100714
0.100359
0.0999033
0.0993341
0.0986347
0.0977866
0.0967687
0.0955564
0.100183
0.100377
0.100565
0.100743
0.100909
0.101058
0.101186
0.101288
0.101358
0.101392
0.101382
0.101322
0.101204
0.101019
0.100757
0.100408
0.0999588
0.0993963
0.0987041
0.0978637
0.0968547
0.0956557
0.100182
0.100376
0.100565
0.100745
0.100912
0.101062
0.101192
0.101296
0.101369
0.101406
0.101399
0.101342
0.101228
0.101046
0.100789
0.100444
0.0999996
0.099442
0.0987548
0.0979196
0.096916
0.0957221
0.10018
0.100375
0.100565
0.100745
0.100913
0.101065
0.101196
0.101302
0.101377
0.101415
0.10141
0.101356
0.101244
0.101065
0.10081
0.100468
0.100027
0.0994724
0.0987883
0.0979561
0.0969551
0.0957626
0.100179
0.100375
0.100565
0.100746
0.100914
0.101067
0.101198
0.101305
0.101381
0.10142
0.101417
0.101363
0.101252
0.101075
0.100821
0.100481
0.100041
0.0994883
0.0988058
0.097975
0.0969745
0.0957806
0.0972991
0.097308
0.0973259
0.0973526
0.0973884
0.0974332
0.0974871
0.0975501
0.0976223
0.0977036
0.097794
0.0978935
0.0980018
0.0981188
0.0982441
0.0983772
0.0985175
0.098664
0.0988158
0.0989714
0.0991293
0.0992873
0.0994431
0.0995938
0.0997362
0.0998665
0.0999802
0.100073
0.0972815
0.0972904
0.0973081
0.0973348
0.0973704
0.097415
0.0974686
0.0975313
0.0976031
0.097684
0.097774
0.0978731
0.097981
0.0980976
0.0982225
0.0983553
0.0984953
0.0986417
0.0987936
0.0989495
0.0991079
0.0992668
0.0994239
0.0995765
0.0997214
0.0998548
0.0999726
0.10007
0.0972641
0.0972729
0.0972905
0.0973171
0.0973525
0.0973968
0.0974502
0.0975126
0.097584
0.0976646
0.0977542
0.0978528
0.0979603
0.0980765
0.098201
0.0983335
0.0984732
0.0986196
0.0987715
0.0989276
0.0990866
0.0992464
0.0994049
0.0995594
0.0997067
0.0998435
0.0999654
0.100068
0.0972468
0.0972556
0.0972732
0.0972995
0.0973348
0.0973789
0.097432
0.0974941
0.0975652
0.0976453
0.0977345
0.0978327
0.0979398
0.0980555
0.0981797
0.0983118
0.0984513
0.0985975
0.0987495
0.0989059
0.0990654
0.0992262
0.099386
0.0995424
0.0996924
0.0998324
0.0999586
0.100066
0.0972298
0.0972386
0.097256
0.0972823
0.0973173
0.0973612
0.097414
0.0974758
0.0975465
0.0976263
0.0977151
0.0978128
0.0979195
0.0980348
0.0981585
0.0982903
0.0984296
0.0985756
0.0987276
0.0988843
0.0990444
0.0992061
0.0993673
0.0995256
0.0996782
0.0998216
0.0999521
0.100065
0.0972131
0.0972218
0.0972392
0.0972652
0.0973001
0.0973438
0.0973963
0.0974577
0.0975281
0.0976075
0.0976959
0.0977932
0.0978993
0.0980142
0.0981376
0.098269
0.098408
0.0985539
0.098706
0.098863
0.0990236
0.0991862
0.0993488
0.099509
0.0996642
0.099811
0.0999458
0.100064
0.0971967
0.0972053
0.0972226
0.0972485
0.0972832
0.0973266
0.0973788
0.09744
0.09751
0.097589
0.0976769
0.0977738
0.0978795
0.0979939
0.0981169
0.0982479
0.0983867
0.0985325
0.0986845
0.0988418
0.0990029
0.0991665
0.0993304
0.0994926
0.0996503
0.0998005
0.0999396
0.100064
0.0971805
0.0971891
0.0972063
0.0972321
0.0972666
0.0973098
0.0973617
0.0974225
0.0974922
0.0975708
0.0976583
0.0977547
0.09786
0.0979739
0.0980964
0.0982271
0.0983656
0.0985113
0.0986633
0.0988208
0.0989825
0.0991469
0.0993122
0.0994763
0.0996366
0.0997901
0.0999336
0.100063
0.0971648
0.0971733
0.0971904
0.097216
0.0972503
0.0972933
0.097345
0.0974054
0.0974747
0.0975529
0.09764
0.0977359
0.0978408
0.0979543
0.0980764
0.0982067
0.0983449
0.0984903
0.0986424
0.0988001
0.0989623
0.0991276
0.0992942
0.0994602
0.099623
0.0997798
0.0999275
0.100062
0.0971493
0.0971578
0.0971748
0.0972004
0.0972345
0.0972772
0.0973286
0.0973887
0.0974576
0.0975354
0.0976221
0.0977176
0.0978219
0.097935
0.0980567
0.0981866
0.0983245
0.0984698
0.0986218
0.0987797
0.0989424
0.0991085
0.0992764
0.0994442
0.0996095
0.0997696
0.0999214
0.100061
0.0971344
0.0971428
0.0971597
0.0971851
0.097219
0.0972615
0.0973126
0.0973724
0.097441
0.0975184
0.0976046
0.0976996
0.0978035
0.0979161
0.0980373
0.0981669
0.0983045
0.0984496
0.0986016
0.0987596
0.0989228
0.0990897
0.0992588
0.0994284
0.099596
0.0997593
0.0999152
0.10006
0.0971198
0.0971282
0.097145
0.0971702
0.0972039
0.0972462
0.097297
0.0973565
0.0974248
0.0975017
0.0975875
0.0976821
0.0977856
0.0978977
0.0980185
0.0981476
0.0982849
0.0984298
0.0985817
0.09874
0.0989035
0.0990712
0.0992415
0.0994127
0.0995827
0.099749
0.0999088
0.100059
0.0971057
0.097114
0.0971307
0.0971558
0.0971894
0.0972314
0.097282
0.0973412
0.097409
0.0974856
0.097571
0.0976651
0.0977681
0.0978798
0.0980001
0.0981289
0.0982658
0.0984104
0.0985623
0.0987207
0.0988846
0.099053
0.0992244
0.0993972
0.0995694
0.0997387
0.0999023
0.100057
0.097092
0.0971003
0.097117
0.0971419
0.0971753
0.0972171
0.0972674
0.0973263
0.0973938
0.09747
0.0975549
0.0976486
0.0977511
0.0978624
0.0979823
0.0981106
0.0982472
0.0983916
0.0985434
0.0987018
0.0988661
0.0990351
0.0992076
0.0993819
0.0995562
0.0997283
0.0998955
0.100055
0.0970789
0.0970872
0.0971037
0.0971286
0.0971617
0.0972033
0.0972533
0.0973119
0.0973791
0.0974549
0.0975394
0.0976327
0.0977347
0.0978455
0.097965
0.0980929
0.0982292
0.0983733
0.098525
0.0986835
0.098848
0.0990177
0.0991911
0.0993669
0.0995432
0.0997179
0.0998886
0.100052
0.0970663
0.0970745
0.097091
0.0971157
0.0971487
0.0971901
0.0972399
0.0972981
0.0973649
0.0974404
0.0975245
0.0976174
0.097719
0.0978293
0.0979483
0.0980758
0.0982117
0.0983556
0.0985071
0.0986657
0.0988305
0.0990006
0.099175
0.0993521
0.0995302
0.0997075
0.0998814
0.100049
0.0970543
0.0970625
0.0970788
0.0971034
0.0971363
0.0971774
0.0972269
0.0972849
0.0973514
0.0974265
0.0975102
0.0976026
0.0977038
0.0978137
0.0979323
0.0980594
0.0981949
0.0983385
0.0984899
0.0986484
0.0988135
0.0989841
0.0991593
0.0993376
0.0995175
0.099697
0.099874
0.100046
0.0970428
0.097051
0.0970672
0.0970917
0.0971244
0.0971653
0.0972146
0.0972723
0.0973385
0.0974132
0.0974966
0.0975886
0.0976893
0.0977988
0.0979169
0.0980436
0.0981788
0.0983222
0.0984733
0.0986318
0.098797
0.0989681
0.099144
0.0993234
0.0995049
0.0996866
0.0998664
0.100042
0.097032
0.09704
0.0970563
0.0970806
0.0971131
0.0971539
0.0972029
0.0972604
0.0973262
0.0974006
0.0974836
0.0975752
0.0976755
0.0977845
0.0979023
0.0980286
0.0981634
0.0983065
0.0984575
0.0986159
0.0987812
0.0989527
0.0991292
0.0993097
0.0994926
0.0996763
0.0998587
0.100037
0.0970217
0.0970298
0.0970459
0.0970701
0.0971025
0.0971431
0.0971919
0.0972491
0.0973146
0.0973887
0.0974713
0.0975625
0.0976625
0.0977711
0.0978884
0.0980143
0.0981488
0.0982916
0.0984424
0.0986007
0.0987662
0.0989379
0.099115
0.0992964
0.0994807
0.0996662
0.099851
0.100033
0.0970121
0.0970201
0.0970362
0.0970603
0.0970925
0.0971329
0.0971816
0.0972385
0.0973038
0.0973775
0.0974598
0.0975506
0.0976502
0.0977584
0.0978753
0.0980009
0.098135
0.0982775
0.0984281
0.0985864
0.0987518
0.0989238
0.0991015
0.0992837
0.0994691
0.0996563
0.0998432
0.100028
0.0970031
0.0970111
0.0970271
0.0970511
0.0970832
0.0971235
0.0971719
0.0972286
0.0972936
0.097367
0.097449
0.0975395
0.0976387
0.0977465
0.0978631
0.0979883
0.0981221
0.0982643
0.0984146
0.0985728
0.0987383
0.0989105
0.0990886
0.0992715
0.099458
0.0996466
0.0998355
0.100023
0.0969948
0.0970028
0.0970187
0.0970427
0.0970746
0.0971147
0.0971629
0.0972194
0.0972842
0.0973573
0.097439
0.0975292
0.097628
0.0977355
0.0978517
0.0979766
0.09811
0.0982519
0.0984021
0.0985601
0.0987256
0.098898
0.0990764
0.09926
0.0994474
0.0996373
0.099828
0.100017
0.0969872
0.0969951
0.097011
0.0970349
0.0970667
0.0971067
0.0971547
0.097211
0.0972755
0.0973484
0.0974298
0.0975197
0.0976182
0.0977254
0.0978412
0.0979657
0.0980989
0.0982405
0.0983905
0.0985484
0.0987139
0.0988864
0.0990651
0.0992492
0.0994375
0.0996285
0.0998207
0.100012
0.0969803
0.0969882
0.097004
0.0970278
0.0970596
0.0970994
0.0971473
0.0972033
0.0972677
0.0973403
0.0974214
0.0975111
0.0976093
0.0977161
0.0978316
0.0979559
0.0980887
0.0982301
0.0983798
0.0985376
0.0987031
0.0988757
0.0990547
0.0992392
0.0994282
0.0996202
0.0998138
0.100007
0.0969741
0.096982
0.0969978
0.0970215
0.0970531
0.0970928
0.0971406
0.0971965
0.0972606
0.0973331
0.0974139
0.0975033
0.0976012
0.0977078
0.097823
0.097947
0.0980796
0.0982207
0.0983703
0.0985279
0.0986933
0.098866
0.0990452
0.0992301
0.0994197
0.0996126
0.0998072
0.100002
0.0969686
0.0969765
0.0969922
0.0970159
0.0970474
0.097087
0.0971346
0.0971904
0.0972544
0.0973266
0.0974073
0.0974964
0.0975941
0.0977004
0.0978154
0.0979391
0.0980714
0.0982124
0.0983617
0.0985193
0.0986846
0.0988573
0.0990367
0.0992219
0.099412
0.0996056
0.0998013
0.0999972
0.0969639
0.0969717
0.0969874
0.097011
0.0970425
0.097082
0.0971295
0.0971851
0.0972489
0.097321
0.0974015
0.0974904
0.0975879
0.097694
0.0978088
0.0979322
0.0980644
0.0982051
0.0983543
0.0985117
0.098677
0.0988497
0.0990292
0.0992147
0.0994052
0.0995994
0.0997959
0.0999929
0.0969599
0.0969677
0.0969834
0.0970069
0.0970383
0.0970777
0.0971252
0.0971807
0.0972444
0.0973163
0.0973966
0.0974854
0.0975827
0.0976886
0.0978032
0.0979264
0.0980584
0.098199
0.098348
0.0985053
0.0986705
0.0988433
0.0990228
0.0992085
0.0993994
0.0995941
0.0997912
0.0999891
0.0969566
0.0969644
0.0969801
0.0970036
0.097035
0.0970743
0.0971216
0.0971771
0.0972407
0.0973125
0.0973927
0.0974813
0.0975784
0.0976842
0.0977986
0.0979217
0.0980535
0.0981939
0.0983429
0.0985001
0.0986652
0.098838
0.0990176
0.0992035
0.0993945
0.0995897
0.0997874
0.0999859
0.0969541
0.0969619
0.0969775
0.097001
0.0970324
0.0970717
0.0971189
0.0971743
0.0972378
0.0973095
0.0973896
0.0974781
0.0975752
0.0976808
0.0977951
0.0979181
0.0980497
0.0981901
0.0983389
0.098496
0.0986612
0.0988339
0.0990136
0.0991995
0.0993908
0.0995862
0.0997843
0.0999834
0.0969524
0.0969602
0.0969758
0.0969992
0.0970306
0.0970698
0.097117
0.0971723
0.0972358
0.0973075
0.0973875
0.0974759
0.0975729
0.0976784
0.0977926
0.0979155
0.0980471
0.0981873
0.0983361
0.0984932
0.0986583
0.098831
0.0990107
0.0991968
0.0993882
0.0995837
0.0997821
0.0999816
0.0969514
0.0969592
0.0969748
0.0969982
0.0970295
0.0970688
0.097116
0.0971713
0.0972347
0.0973063
0.0973863
0.0974747
0.0975716
0.0976771
0.0977912
0.0979141
0.0980456
0.0981858
0.0983345
0.0984916
0.0986567
0.0988294
0.0990091
0.0991952
0.0993866
0.0995823
0.0997808
0.0999805
0.174833
0.263525
0.198185
0.171287
0.167456
0.161512
0.158764
0.138091
0.109765
0.0899446
0.0842894
0.0906782
0.126016
0.112442
0.0952799
0.0851017
0.0817996
0.0838136
0.0952626
0.0906379
0.085901
0.0832492
0.082575
0.0835836
0.0858286
0.085233
0.0847272
0.0845525
0.0848273
0.0855931
0.0861694
0.0863265
0.0865663
0.0868999
0.0873643
0.0879895
0.0882702
0.0885488
0.0888835
0.0892699
0.0897139
0.0902236
0.0904298
0.0907076
0.0910215
0.091369
0.0917497
0.0921643
0.0923393
0.092586
0.0928572
0.0931517
0.0934683
0.093806
0.0939607
0.0941699
0.0943971
0.0946415
0.0949019
0.0951772
0.0953148
0.095488
0.0956752
0.0958758
0.0960888
0.096313
0.0964342
0.0965753
0.0967278
0.0968911
0.0970644
0.0972465
0.097351
0.0974646
0.0975876
0.0977194
0.0978592
0.0980065
0.098094
0.0981842
0.0982822
0.0983875
0.0984994
0.0986174
0.0986881
0.0987586
0.0988355
0.0989184
0.0990068
0.0991002
0.0991545
0.0992084
0.0992676
0.0993316
0.0994002
0.0994729
0.0995114
0.0995513
0.0995955
0.0996437
0.0996955
0.0997508
0.0997746
0.0998027
0.0998342
0.099869
0.0999068
0.0999473
0.0999575
0.0999756
0.0999966
0.10002
0.100046
0.100074
0.100072
0.100082
0.100094
0.100108
0.100124
0.100142
0.100129
0.100132
0.100136
0.100142
0.10015
0.100159
0.100137
0.100134
0.100132
0.100132
0.100133
0.100135
0.100076
0.0999884
0.0998786
0.0997514
0.0996114
0.0994625
0.099308
0.0991508
0.0989935
0.0988382
0.0986864
0.0985398
0.0983993
0.0982659
0.0981402
0.0980228
0.0979141
0.0978142
0.0977234
0.0976417
0.0975692
0.0975059
0.0974517
0.0974067
0.0973707
0.0973438
0.0973259
0.0973169
0.10008
0.0999971
0.0998911
0.099767
0.0996293
0.0994821
0.0993289
0.0991726
0.0990158
0.0988606
0.098709
0.0985622
0.0984215
0.0982877
0.0981617
0.0980439
0.0979348
0.0978345
0.0977433
0.0976613
0.0975884
0.0975248
0.0974704
0.0974251
0.097389
0.097362
0.0973439
0.0973349
0.100084
0.100006
0.0999042
0.0997829
0.0996475
0.0995019
0.0993498
0.0991943
0.099038
0.0988831
0.0987315
0.0985846
0.0984437
0.0983096
0.0981832
0.0980651
0.0979555
0.0978548
0.0977633
0.0976809
0.0976077
0.0975438
0.0974891
0.0974437
0.0974074
0.0973802
0.0973621
0.097353
0.10009
0.100016
0.0999176
0.0997991
0.0996658
0.0995218
0.0993709
0.0992161
0.0990603
0.0989056
0.098754
0.098607
0.0984658
0.0983315
0.0982048
0.0980862
0.0979763
0.0978752
0.0977832
0.0977005
0.097627
0.0975628
0.0975079
0.0974622
0.0974258
0.0973985
0.0973803
0.0973712
0.100097
0.100027
0.0999316
0.0998157
0.0996844
0.0995419
0.099392
0.099238
0.0990825
0.0989281
0.0987765
0.0986293
0.0984879
0.0983533
0.0982262
0.0981073
0.097997
0.0978955
0.0978032
0.0977201
0.0976463
0.0975819
0.0975267
0.0974808
0.0974442
0.0974168
0.0973985
0.0973894
0.100104
0.100039
0.0999461
0.0998326
0.0997031
0.099562
0.0994131
0.0992598
0.0991047
0.0989504
0.0987988
0.0986516
0.0985099
0.098375
0.0982476
0.0981283
0.0980176
0.0979158
0.0978231
0.0977397
0.0976656
0.0976009
0.0975455
0.0974994
0.0974626
0.0974351
0.0974167
0.0974075
0.157888
0.157887
0.157885
0.157882
0.157878
0.157873
0.157867
0.157861
0.157853
0.157844
0.157835
0.157824
0.157813
0.157801
0.157787
0.157773
0.157757
0.15774
0.15772
0.157699
0.157674
0.157647
0.157616
0.157584
0.157552
0.157525
0.157513
0.157531
0.157604
0.157773
0.158097
0.15866
0.159571
0.16096
0.162935
0.165484
0.168306
0.170655
0.171711
0.171873
0.256058
0.256053
0.256043
0.256029
0.25601
0.255986
0.255957
0.255923
0.255884
0.255841
0.255792
0.255739
0.255681
0.255618
0.25555
0.255478
0.255401
0.25532
0.255235
0.255147
0.255056
0.254963
0.254868
0.254774
0.25468
0.25459
0.254504
0.254425
0.254357
0.254306
0.254276
0.254264
0.254197
0.253977
0.2532
0.250865
0.244536
0.228958
0.200544
0.16668
0.104276
0.104274
0.10427
0.104265
0.104259
0.10425
0.10424
0.104228
0.104214
0.104199
0.104182
0.104163
0.104142
0.10412
0.104095
0.10407
0.104042
0.104014
0.103984
0.103954
0.103924
0.103895
0.103867
0.103841
0.103819
0.1038
0.103786
0.103773
0.10376
0.103739
0.103702
0.103652
0.103633
0.103736
0.104189
0.1055
0.108626
0.114713
0.123523
0.130072
0.0919564
0.091955
0.0919523
0.0919481
0.0919425
0.0919356
0.0919272
0.0919174
0.0919062
0.0918935
0.0918795
0.0918639
0.091847
0.0918286
0.0918088
0.0917877
0.0917654
0.0917421
0.091718
0.0916936
0.0916693
0.091646
0.0916245
0.091606
0.0915919
0.0915834
0.091582
0.0915883
0.0916012
0.0916164
0.0916227
0.091603
0.0915388
0.0914017
0.0911973
0.0910314
0.0912201
0.0923518
0.0949416
0.097432
0.0853328
0.085332
0.0853304
0.0853279
0.0853247
0.0853207
0.0853159
0.0853103
0.0853039
0.0852968
0.0852888
0.0852801
0.0852706
0.0852603
0.0852492
0.0852373
0.0852247
0.0852113
0.0851973
0.0851827
0.0851678
0.0851531
0.0851392
0.0851271
0.0851186
0.0851162
0.0851238
0.0851469
0.085193
0.0852718
0.0853927
0.0855597
0.0857628
0.0859638
0.0860979
0.0861063
0.0860019
0.085916
0.0860295
0.08621
0.0844289
0.0844283
0.0844272
0.0844255
0.0844233
0.0844205
0.0844172
0.0844133
0.0844089
0.084404
0.0843985
0.0843925
0.084386
0.084379
0.0843714
0.0843634
0.0843548
0.0843458
0.0843363
0.0843264
0.0843163
0.0843062
0.0842967
0.0842884
0.0842828
0.0842819
0.0842887
0.0843081
0.0843469
0.0844149
0.0845244
0.0846882
0.0849129
0.0851884
0.0854759
0.0857162
0.0858653
0.0859348
0.0859891
0.0860742
0.0862932
0.0862927
0.0862916
0.0862901
0.0862881
0.0862855
0.0862824
0.0862789
0.0862748
0.0862703
0.0862652
0.0862597
0.0862537
0.0862472
0.0862403
0.0862329
0.0862252
0.086217
0.0862085
0.0861998
0.0861911
0.0861825
0.0861745
0.0861677
0.0861629
0.0861617
0.086166
0.0861789
0.0862048
0.0862498
0.0863224
0.086432
0.0865873
0.0867903
0.0870289
0.0872753
0.0874988
0.087688
0.0878602
0.0880466
0.0887096
0.0887091
0.088708
0.0887065
0.0887044
0.0887018
0.0886987
0.0886951
0.088691
0.0886863
0.0886812
0.0886756
0.0886695
0.0886629
0.0886559
0.0886485
0.0886406
0.0886325
0.0886241
0.0886155
0.0886069
0.0885986
0.0885909
0.0885843
0.0885794
0.0885775
0.0885798
0.0885884
0.0886063
0.0886371
0.088686
0.0887592
0.0888628
0.0890007
0.0891711
0.0893641
0.0895658
0.0897671
0.0899701
0.0901867
0.0909579
0.0909573
0.0909562
0.0909546
0.0909525
0.0909498
0.0909466
0.0909428
0.0909385
0.0909337
0.0909284
0.0909226
0.0909163
0.0909095
0.0909022
0.0908945
0.0908864
0.090878
0.0908694
0.0908606
0.0908518
0.0908433
0.0908354
0.0908285
0.0908232
0.0908203
0.090821
0.0908268
0.0908396
0.090862
0.0908973
0.0909495
0.0910226
0.0911199
0.0912425
0.0913877
0.0915504
0.0917259
0.0919134
0.0921162
0.0928869
0.0928864
0.0928853
0.0928836
0.0928813
0.0928785
0.0928752
0.0928713
0.0928668
0.0928618
0.0928563
0.0928502
0.0928436
0.0928366
0.092829
0.092821
0.0928126
0.0928039
0.0927949
0.0927857
0.0927766
0.0927678
0.0927594
0.092752
0.092746
0.0927422
0.0927414
0.0927447
0.0927538
0.0927705
0.092797
0.0928359
0.0928902
0.0929623
0.0930536
0.0931641
0.0932923
0.0934362
0.0935951
0.0937694
0.0945007
0.0945001
0.094499
0.0944972
0.0944949
0.094492
0.0944885
0.0944844
0.0944798
0.0944746
0.0944688
0.0944625
0.0944556
0.0944483
0.0944404
0.0944321
0.0944233
0.0944142
0.0944049
0.0943953
0.0943858
0.0943765
0.0943676
0.0943595
0.0943527
0.0943478
0.0943455
0.0943467
0.0943527
0.0943648
0.0943847
0.0944143
0.0944556
0.0945104
0.0945802
0.0946655
0.0947663
0.0948819
0.0950119
0.0951562
0.0958373
0.0958366
0.0958354
0.0958336
0.0958312
0.0958282
0.0958245
0.0958203
0.0958155
0.0958101
0.0958041
0.0957975
0.0957904
0.0957828
0.0957746
0.0957659
0.0957568
0.0957473
0.0957376
0.0957276
0.0957176
0.0957078
0.0956983
0.0956895
0.0956818
0.0956757
0.0956719
0.0956711
0.0956742
0.0956824
0.0956968
0.0957191
0.0957505
0.0957925
0.0958462
0.0959125
0.0959916
0.0960835
0.096188
0.096305
0.096937
0.0969364
0.0969351
0.0969333
0.0969307
0.0969276
0.0969238
0.0969195
0.0969145
0.0969089
0.0969027
0.0968959
0.0968885
0.0968805
0.096872
0.0968631
0.0968536
0.0968438
0.0968336
0.0968232
0.0968127
0.0968023
0.0967922
0.0967826
0.096774
0.0967668
0.0967614
0.0967586
0.096759
0.0967636
0.0967734
0.0967895
0.0968128
0.0968446
0.0968857
0.0969369
0.0969986
0.0970709
0.0971538
0.0972473
0.0978357
0.097835
0.0978337
0.0978318
0.0978292
0.0978259
0.097822
0.0978175
0.0978123
0.0978066
0.0978001
0.0977931
0.0977855
0.0977773
0.0977685
0.0977592
0.0977494
0.0977392
0.0977286
0.0977177
0.0977068
0.0976958
0.097685
0.0976747
0.0976651
0.0976567
0.0976498
0.0976451
0.097643
0.0976444
0.09765
0.0976607
0.0976772
0.0977005
0.0977313
0.0977701
0.0978175
0.0978735
0.0979384
0.098012
0.0985631
0.0985624
0.0985611
0.0985591
0.0985564
0.0985531
0.0985491
0.0985444
0.0985391
0.0985331
0.0985265
0.0985192
0.0985114
0.0985029
0.0984938
0.0984842
0.0984741
0.0984635
0.0984526
0.0984413
0.0984298
0.0984183
0.0984068
0.0983957
0.0983852
0.0983756
0.0983673
0.0983607
0.0983563
0.0983547
0.0983566
0.0983625
0.0983732
0.0983893
0.0984114
0.0984399
0.0984753
0.0985178
0.0985675
0.0986243
0.0991443
0.0991436
0.0991422
0.0991402
0.0991374
0.099134
0.0991299
0.0991251
0.0991196
0.0991135
0.0991067
0.0990992
0.0990911
0.0990824
0.0990731
0.0990632
0.0990528
0.0990419
0.0990305
0.0990188
0.0990068
0.0989948
0.0989827
0.0989708
0.0989594
0.0989487
0.0989389
0.0989306
0.0989241
0.0989198
0.0989183
0.09892
0.0989256
0.0989355
0.0989502
0.0989701
0.0989954
0.0990265
0.0990634
0.0991061
0.0996002
0.0995995
0.0995981
0.099596
0.0995932
0.0995897
0.0995855
0.0995806
0.099575
0.0995687
0.0995617
0.0995541
0.0995458
0.0995368
0.0995273
0.0995171
0.0995064
0.0994951
0.0994834
0.0994713
0.0994589
0.0994463
0.0994336
0.099421
0.0994087
0.0993969
0.0993859
0.0993759
0.0993674
0.0993607
0.0993561
0.0993542
0.0993553
0.0993599
0.0993682
0.0993807
0.0993976
0.0994191
0.0994452
0.099476
0.0999487
0.099948
0.0999465
0.0999444
0.0999415
0.0999379
0.0999336
0.0999286
0.0999229
0.0999165
0.0999093
0.0999015
0.099893
0.0998839
0.0998741
0.0998637
0.0998527
0.0998412
0.0998291
0.0998167
0.0998038
0.0997907
0.0997774
0.0997642
0.099751
0.0997382
0.099726
0.0997146
0.0997043
0.0996953
0.0996881
0.0996829
0.0996801
0.0996801
0.099683
0.0996892
0.0996989
0.0997122
0.0997293
0.0997501
0.100205
0.100204
0.100203
0.1002
0.100198
0.100194
0.10019
0.100184
0.100179
0.100172
0.100165
0.100157
0.100148
0.100139
0.100129
0.100118
0.100107
0.100095
0.100083
0.10007
0.100057
0.100043
0.100029
0.100016
0.100002
0.099988
0.0999746
0.0999619
0.0999499
0.099939
0.0999294
0.0999214
0.0999153
0.0999112
0.0999095
0.0999104
0.099914
0.0999204
0.0999298
0.0999422
0.100382
0.100381
0.10038
0.100378
0.100375
0.100371
0.100366
0.100361
0.100355
0.100349
0.100341
0.100333
0.100324
0.100315
0.100305
0.100294
0.100283
0.10027
0.100258
0.100245
0.100231
0.100217
0.100203
0.100188
0.100174
0.100159
0.100145
0.100131
0.100118
0.100105
0.100093
0.100083
0.100074
0.100066
0.100061
0.100057
0.100056
0.100056
0.100059
0.100064
0.100492
0.100491
0.100489
0.100487
0.100484
0.10048
0.100476
0.100471
0.100465
0.100458
0.10045
0.100442
0.100433
0.100424
0.100413
0.100402
0.100391
0.100379
0.100366
0.100352
0.100338
0.100324
0.100309
0.100294
0.100279
0.100264
0.100249
0.100234
0.100219
0.100205
0.100192
0.100179
0.100168
0.100157
0.100148
0.100141
0.100135
0.100131
0.100128
0.100128
0.100544
0.100543
0.100542
0.10054
0.100537
0.100533
0.100528
0.100523
0.100517
0.10051
0.100502
0.100494
0.100485
0.100475
0.100465
0.100454
0.100442
0.10043
0.100417
0.100403
0.100389
0.100374
0.100359
0.100344
0.100328
0.100312
0.100296
0.10028
0.100265
0.100249
0.100234
0.10022
0.100206
0.100194
0.100182
0.100171
0.100162
0.100153
0.100146
0.100141
0.100113
0.100051
0.0999611
0.0998499
0.0997221
0.0995823
0.0994343
0.0992816
0.0991269
0.0989727
0.0988211
0.0986737
0.0985318
0.0983966
0.0982689
0.0981492
0.0980381
0.097936
0.097843
0.0977592
0.0976849
0.0976199
0.0975642
0.097518
0.097481
0.0974533
0.0974349
0.0974257
0.100122
0.100064
0.0999766
0.0998675
0.0997413
0.0996026
0.0994555
0.0993033
0.0991489
0.0989949
0.0988432
0.0986957
0.0985536
0.0984181
0.09829
0.09817
0.0980586
0.0979561
0.0978627
0.0977787
0.097704
0.0976387
0.0975829
0.0975364
0.0974993
0.0974715
0.097453
0.0974438
0.100133
0.100077
0.0999926
0.0998853
0.0997606
0.099623
0.0994766
0.0993249
0.0991708
0.0990168
0.0988652
0.0987174
0.0985751
0.0984393
0.0983109
0.0981906
0.0980788
0.097976
0.0978823
0.097798
0.097723
0.0976575
0.0976014
0.0975548
0.0975175
0.0974896
0.0974711
0.0974618
0.100145
0.100091
0.100009
0.0999035
0.0997801
0.0996435
0.0994977
0.0993464
0.0991925
0.0990387
0.0988869
0.098739
0.0985965
0.0984604
0.0983317
0.098211
0.0980989
0.0979957
0.0979017
0.0978171
0.0977419
0.0976761
0.0976199
0.097573
0.0975357
0.0975076
0.097489
0.0974797
0.100157
0.100106
0.100026
0.0999219
0.0997996
0.0996639
0.0995187
0.0993678
0.0992141
0.0990602
0.0989084
0.0987604
0.0986176
0.0984812
0.0983522
0.0982312
0.0981188
0.0980153
0.097921
0.097836
0.0977606
0.0976946
0.0976381
0.0975911
0.0975536
0.0975255
0.0975068
0.0974974
0.10017
0.100122
0.100043
0.0999405
0.0998193
0.0996842
0.0995396
0.099389
0.0992354
0.0990816
0.0989296
0.0987814
0.0986384
0.0985018
0.0983724
0.0982511
0.0981384
0.0980346
0.09794
0.0978548
0.0977791
0.0977129
0.0976562
0.0976091
0.0975714
0.0975432
0.0975244
0.097515
0.100185
0.100138
0.100061
0.0999592
0.0998389
0.0997045
0.0995603
0.09941
0.0992565
0.0991026
0.0989506
0.0988022
0.0986589
0.098522
0.0983924
0.0982708
0.0981577
0.0980536
0.0979588
0.0978733
0.0977973
0.0977309
0.0976741
0.0976268
0.097589
0.0975607
0.0975418
0.0975324
0.100199
0.100154
0.100079
0.0999781
0.0998585
0.0997247
0.0995809
0.0994307
0.0992773
0.0991234
0.0989712
0.0988226
0.0986791
0.0985419
0.098412
0.0982901
0.0981768
0.0980724
0.0979773
0.0978915
0.0978153
0.0977487
0.0976917
0.0976442
0.0976063
0.0975779
0.097559
0.0975496
0.100215
0.100171
0.100097
0.0999969
0.099878
0.0997447
0.0996012
0.0994511
0.0992978
0.0991438
0.0989915
0.0988427
0.098699
0.0985615
0.0984313
0.0983091
0.0981955
0.0980909
0.0979955
0.0979095
0.0978331
0.0977663
0.097709
0.0976614
0.0976234
0.0975949
0.097576
0.0975665
0.100231
0.100188
0.100115
0.100016
0.0998974
0.0997645
0.0996212
0.0994713
0.0993179
0.0991639
0.0990114
0.0988624
0.0987185
0.0985808
0.0984503
0.0983278
0.0982139
0.098109
0.0980133
0.0979271
0.0978505
0.0977835
0.0977261
0.0976784
0.0976402
0.0976117
0.0975927
0.0975832
0.100247
0.100206
0.100133
0.100035
0.0999166
0.099784
0.0996409
0.099491
0.0993377
0.0991836
0.0990309
0.0988818
0.0987376
0.0985996
0.0984688
0.0983461
0.0982319
0.0981268
0.0980309
0.0979444
0.0978676
0.0978004
0.0977429
0.097695
0.0976568
0.0976281
0.097609
0.0975995
0.100263
0.100223
0.100151
0.100053
0.0999356
0.0998032
0.0996602
0.0995104
0.099357
0.0992028
0.09905
0.0989006
0.0987562
0.098618
0.098487
0.098364
0.0982496
0.0981441
0.098048
0.0979614
0.0978843
0.097817
0.0977593
0.0977113
0.097673
0.0976443
0.0976251
0.0976156
0.10028
0.10024
0.100169
0.100071
0.0999543
0.0998221
0.0996792
0.0995294
0.099376
0.0992216
0.0990687
0.0989191
0.0987744
0.098636
0.0985047
0.0983815
0.0982668
0.0981611
0.0980648
0.0979779
0.0979007
0.0978332
0.0977754
0.0977273
0.0976888
0.09766
0.0976409
0.0976313
0.100297
0.100257
0.100186
0.10009
0.0999726
0.0998405
0.0996977
0.0995479
0.0993944
0.0992399
0.0990868
0.098937
0.0987921
0.0986535
0.098522
0.0983985
0.0982836
0.0981777
0.0980811
0.0979941
0.0979167
0.097849
0.0977911
0.0977428
0.0977043
0.0976755
0.0976562
0.0976466
0.100313
0.100275
0.100204
0.100107
0.0999905
0.0998586
0.0997158
0.099566
0.0994124
0.0992577
0.0991045
0.0989545
0.0988094
0.0986705
0.0985388
0.098415
0.0982999
0.0981938
0.0980971
0.0980098
0.0979323
0.0978645
0.0978064
0.097758
0.0977194
0.0976905
0.0976712
0.0976616
0.100329
0.100291
0.100221
0.100125
0.100008
0.0998761
0.0997334
0.0995835
0.0994298
0.099275
0.0991216
0.0989714
0.0988261
0.098687
0.0985551
0.0984311
0.0983158
0.0982095
0.0981125
0.0980251
0.0979474
0.0978794
0.0978212
0.0977728
0.0977341
0.0977051
0.0976858
0.0976762
0.100346
0.100308
0.100238
0.100141
0.100025
0.0998932
0.0997504
0.0996005
0.0994467
0.0992918
0.0991382
0.0989878
0.0988423
0.098703
0.0985708
0.0984467
0.0983312
0.0982247
0.0981275
0.09804
0.0979621
0.097894
0.0978357
0.0977871
0.0977484
0.0977193
0.0977
0.0976903
0.100361
0.100324
0.100254
0.100158
0.100041
0.0999097
0.0997669
0.0996169
0.099463
0.099308
0.0991542
0.0990036
0.098858
0.0987184
0.0985861
0.0984617
0.098346
0.0982393
0.098142
0.0980543
0.0979763
0.0979081
0.0978497
0.097801
0.0977622
0.0977331
0.0977137
0.097704
0.100377
0.100339
0.10027
0.100174
0.100057
0.0999256
0.0997828
0.0996327
0.0994787
0.0993235
0.0991696
0.0990189
0.098873
0.0987333
0.0986008
0.0984763
0.0983603
0.0982535
0.098156
0.0980682
0.09799
0.0979217
0.0978632
0.0978144
0.0977755
0.0977464
0.097727
0.0977172
0.100392
0.100354
0.100285
0.100189
0.100073
0.099941
0.0997981
0.099648
0.0994938
0.0993385
0.0991845
0.0990336
0.0988875
0.0987476
0.0986149
0.0984902
0.0983741
0.0982671
0.0981695
0.0980815
0.0980033
0.0979348
0.0978762
0.0978274
0.0977884
0.0977592
0.0977397
0.09773
0.100406
0.100369
0.100299
0.100204
0.100088
0.0999557
0.0998128
0.0996626
0.0995083
0.0993529
0.0991987
0.0990476
0.0989014
0.0987614
0.0986285
0.0985036
0.0983874
0.0982802
0.0981825
0.0980943
0.0980159
0.0979474
0.0978887
0.0978398
0.0978008
0.0977715
0.097752
0.0977423
0.10042
0.100383
0.100314
0.100218
0.100102
0.0999698
0.0998268
0.0996765
0.0995222
0.0993666
0.0992123
0.0990611
0.0989147
0.0987745
0.0986414
0.0985164
0.0984
0.0982927
0.0981949
0.0981066
0.0980281
0.0979594
0.0979006
0.0978517
0.0978126
0.0977833
0.0977638
0.0977541
0.100433
0.100396
0.100327
0.100231
0.100115
0.0999832
0.0998402
0.0996898
0.0995353
0.0993797
0.0992252
0.0990739
0.0989274
0.098787
0.0986538
0.0985286
0.0984121
0.0983047
0.0982067
0.0981183
0.0980397
0.097971
0.0979121
0.0978631
0.0978239
0.0977946
0.097775
0.0977653
0.100445
0.100409
0.10034
0.100244
0.100128
0.099996
0.0998529
0.0997024
0.0995479
0.0993921
0.0992375
0.099086
0.0989394
0.0987989
0.0986655
0.0985402
0.0984236
0.098316
0.0982179
0.0981294
0.0980507
0.0979819
0.097923
0.0978739
0.0978347
0.0978053
0.0977858
0.097776
0.100457
0.100421
0.100352
0.100256
0.10014
0.100008
0.0998649
0.0997143
0.0995597
0.0994038
0.0992491
0.0990975
0.0989507
0.0988101
0.0986767
0.0985512
0.0984345
0.0983268
0.0982286
0.09814
0.0980612
0.0979923
0.0979333
0.0978841
0.0978449
0.0978155
0.0977959
0.0977861
0.100469
0.100432
0.100363
0.100267
0.100151
0.100019
0.0998762
0.0997255
0.0995708
0.0994149
0.09926
0.0991083
0.0989614
0.0988207
0.0986871
0.0985616
0.0984447
0.0983369
0.0982386
0.0981499
0.0980711
0.0980021
0.097943
0.0978938
0.0978545
0.0978251
0.0978055
0.0977957
0.100479
0.100443
0.100374
0.100278
0.100162
0.10003
0.0998867
0.0997361
0.0995813
0.0994252
0.0992703
0.0991185
0.0989715
0.0988306
0.0986969
0.0985713
0.0984543
0.0983464
0.098248
0.0981593
0.0980803
0.0980113
0.0979521
0.0979029
0.0978636
0.0978341
0.0978145
0.0978047
0.100489
0.100453
0.100384
0.100288
0.100172
0.10004
0.0998966
0.0997459
0.099591
0.0994348
0.0992798
0.0991279
0.0989808
0.0988399
0.0987061
0.0985803
0.0984633
0.0983553
0.0982568
0.098168
0.098089
0.0980199
0.0979607
0.0979114
0.097872
0.0978425
0.0978229
0.0978131
0.100498
0.100462
0.100393
0.100297
0.100181
0.100049
0.0999057
0.0997549
0.0996
0.0994438
0.0992887
0.0991367
0.0989895
0.0988484
0.0987146
0.0985887
0.0984716
0.0983635
0.0982649
0.0981761
0.098097
0.0980278
0.0979686
0.0979193
0.0978799
0.0978504
0.0978307
0.0978209
0.100506
0.10047
0.100401
0.100306
0.100189
0.100057
0.0999141
0.0997633
0.0996083
0.099452
0.0992968
0.0991447
0.0989975
0.0988563
0.0987224
0.0985965
0.0984792
0.0983711
0.0982725
0.0981835
0.0981044
0.0980352
0.0979759
0.0979265
0.0978871
0.0978576
0.0978379
0.0978281
0.100514
0.100478
0.100409
0.100313
0.100197
0.100065
0.0999217
0.0997708
0.0996158
0.0994595
0.0993042
0.0991521
0.0990047
0.0988635
0.0987295
0.0986035
0.0984862
0.098378
0.0982793
0.0981903
0.0981111
0.0980418
0.0979825
0.0979332
0.0978937
0.0978641
0.0978445
0.0978346
0.100521
0.100485
0.100416
0.10032
0.100204
0.100072
0.0999286
0.0997777
0.0996226
0.0994662
0.0993109
0.0991587
0.0990113
0.09887
0.0987359
0.0986099
0.0984925
0.0983843
0.0982855
0.0981964
0.0981172
0.0980479
0.0979885
0.0979391
0.0978997
0.0978701
0.0978504
0.0978405
0.100527
0.100491
0.100422
0.100327
0.10021
0.100078
0.0999347
0.0997838
0.0996287
0.0994722
0.0993169
0.0991646
0.0990171
0.0988758
0.0987416
0.0986155
0.0984981
0.0983898
0.098291
0.0982019
0.0981226
0.0980533
0.0979939
0.0979445
0.097905
0.0978754
0.0978557
0.0978458
0.100532
0.100496
0.100427
0.100332
0.100216
0.100084
0.0999401
0.0997891
0.099634
0.0994775
0.0993221
0.0991698
0.0990223
0.0988809
0.0987467
0.0986205
0.098503
0.0983947
0.0982958
0.0982067
0.0981274
0.098058
0.0979986
0.0979492
0.0979096
0.09788
0.0978603
0.0978505
0.100537
0.100501
0.100432
0.100337
0.10022
0.100088
0.0999447
0.0997937
0.0996385
0.099482
0.0993266
0.0991742
0.0990267
0.0988852
0.098751
0.0986248
0.0985073
0.0983989
0.0983
0.0982108
0.0981315
0.0980621
0.0980027
0.0979532
0.0979137
0.097884
0.0978643
0.0978545
0.100541
0.100505
0.100436
0.10034
0.100224
0.100092
0.0999486
0.0997976
0.0996423
0.0994858
0.0993303
0.0991779
0.0990303
0.0988889
0.0987546
0.0986284
0.0985108
0.0984024
0.0983035
0.0982143
0.0981349
0.0980655
0.098006
0.0979566
0.097917
0.0978874
0.0978677
0.0978578
0.100544
0.100508
0.100439
0.100344
0.100227
0.100095
0.0999517
0.0998006
0.0996454
0.0994888
0.0993333
0.0991809
0.0990333
0.0988918
0.0987575
0.0986312
0.0985136
0.0984052
0.0983063
0.098217
0.0981377
0.0980682
0.0980088
0.0979592
0.0979197
0.0978901
0.0978703
0.0978605
0.100546
0.10051
0.100441
0.100346
0.10023
0.100097
0.099954
0.0998029
0.0996477
0.0994911
0.0993355
0.0991831
0.0990355
0.098894
0.0987596
0.0986334
0.0985158
0.0984073
0.0983083
0.0982191
0.0981397
0.0980703
0.0980108
0.0979613
0.0979217
0.0978921
0.0978723
0.0978625
0.100548
0.100512
0.100443
0.100347
0.100231
0.100099
0.0999555
0.0998045
0.0996492
0.0994926
0.099337
0.0991846
0.099037
0.0988954
0.0987611
0.0986348
0.0985172
0.0984087
0.0983097
0.0982205
0.0981411
0.0980716
0.0980121
0.0979626
0.0979231
0.0978934
0.0978737
0.0978638
0.100548
0.100513
0.100444
0.100348
0.100232
0.1001
0.0999563
0.0998052
0.0996499
0.0994933
0.0993378
0.0991854
0.0990377
0.0988961
0.0987618
0.0986355
0.0985179
0.0984094
0.0983104
0.0982212
0.0981418
0.0980723
0.0980128
0.0979633
0.0979237
0.0978941
0.0978743
0.0978645
)
;

boundaryField
{
    bc-2
    {
        type            empty;
    }
    bc-3
    {
        type            empty;
    }
    bottom
    {
        type            zeroGradient;
    }
    leftSide
    {
        type            zeroGradient;
    }
    naturalSurface
    {
        type            zeroGradient;
    }
    rightSide
    {
        type            zeroGradient;
    }
    slopesurface
    {
        type            zeroGradient;
    }
    subGradeSurface
    {
        type            zeroGradient;
    }
}


// ************************************************************************* //
