# Supplementary material for: A finite volume-based model for the hydrothermal behavior of soil under freeze–thaw cycles
Source: PLoS One. 2021 Jun 3;16(6):e0252680. doi: 10.1371/journal.pone.0252680 (PMC8174737; doi:10.1371/journal.pone.0252680)
Supplement: S1 Data — (ZIP) [file pone.0252680.s001.zip › Data at equal time interval/3.39552e+08/K]

/*--------------------------------*- C++ -*----------------------------------*\
| =========                 |                                                 |
| \\      /  F ield         | OpenFOAM: The Open Source CFD Toolbox           |
|  \\    /   O peration     | Version:  2.4.0                                 |
|   \\  /    A nd           | Web:      www.OpenFOAM.org                      |
|    \\/     M anipulation  |                                                 |
\*---------------------------------------------------------------------------*/
FoamFile
{
    version     2.0;
    format      ascii;
    class       volScalarField;
    location    "3.39552e+08";
    object      K;
}
// * * * * * * * * * * * * * * * * * * * * * * * * * * * * * * * * * * * * * //

dimensions      [0 1 -1 0 0 0 0];

internalField   nonuniform List<scalar> 
9554
(
1.74809e-07
1.70909e-07
1.63356e-07
1.52627e-07
1.39409e-07
1.24558e-07
1.09041e-07
9.38558e-08
7.99311e-08
6.80142e-08
5.85664e-08
5.17029e-08
4.72123e-08
4.46611e-08
4.35337e-08
4.3348e-08
4.37146e-08
4.43507e-08
4.5067e-08
4.57472e-08
4.63269e-08
4.67758e-08
1.74799e-07
1.709e-07
1.63347e-07
1.52618e-07
1.394e-07
1.2455e-07
1.09034e-07
9.38491e-08
7.99251e-08
6.8009e-08
5.85619e-08
5.16991e-08
4.72091e-08
4.46583e-08
4.35312e-08
4.33456e-08
4.37124e-08
4.43484e-08
4.50647e-08
4.57449e-08
4.63245e-08
4.67734e-08
1.7478e-07
1.70882e-07
1.63329e-07
1.526e-07
1.39384e-07
1.24534e-07
1.09019e-07
9.38358e-08
7.99132e-08
6.79986e-08
5.8553e-08
5.16915e-08
4.72026e-08
4.46526e-08
4.35261e-08
4.33409e-08
4.37078e-08
4.43439e-08
4.50601e-08
4.57403e-08
4.63198e-08
4.67687e-08
1.74752e-07
1.70854e-07
1.63302e-07
1.52574e-07
1.39358e-07
1.24511e-07
1.08997e-07
9.38158e-08
7.98954e-08
6.7983e-08
5.85397e-08
5.16801e-08
4.71928e-08
4.46441e-08
4.35184e-08
4.33337e-08
4.37009e-08
4.43371e-08
4.50533e-08
4.57334e-08
4.63128e-08
4.67615e-08
1.74715e-07
1.70817e-07
1.63265e-07
1.52539e-07
1.39325e-07
1.24479e-07
1.08968e-07
9.37893e-08
7.98718e-08
6.79624e-08
5.85219e-08
5.1665e-08
4.71799e-08
4.46328e-08
4.35083e-08
4.33242e-08
4.36917e-08
4.4328e-08
4.50442e-08
4.57242e-08
4.63035e-08
4.6752e-08
1.74669e-07
1.70771e-07
1.6322e-07
1.52496e-07
1.39283e-07
1.2444e-07
1.08932e-07
9.37563e-08
7.98423e-08
6.79367e-08
5.84998e-08
5.16461e-08
4.71638e-08
4.46187e-08
4.34956e-08
4.33124e-08
4.36803e-08
4.43168e-08
4.50329e-08
4.57127e-08
4.62918e-08
4.67402e-08
1.74613e-07
1.70716e-07
1.63167e-07
1.52444e-07
1.39234e-07
1.24393e-07
1.08888e-07
9.37168e-08
7.98072e-08
6.79059e-08
5.84734e-08
5.16236e-08
4.71445e-08
4.46019e-08
4.34804e-08
4.32983e-08
4.36667e-08
4.43033e-08
4.50193e-08
4.5699e-08
4.62779e-08
4.6726e-08
1.74549e-07
1.70652e-07
1.63104e-07
1.52383e-07
1.39176e-07
1.24339e-07
1.08838e-07
9.36711e-08
7.97664e-08
6.78703e-08
5.84427e-08
5.15975e-08
4.71221e-08
4.45823e-08
4.34628e-08
4.32818e-08
4.36508e-08
4.42876e-08
4.50036e-08
4.5683e-08
4.62616e-08
4.67094e-08
1.74476e-07
1.7058e-07
1.63034e-07
1.52315e-07
1.39111e-07
1.24277e-07
1.08781e-07
9.36192e-08
7.97201e-08
6.78298e-08
5.8408e-08
5.15678e-08
4.70967e-08
4.45601e-08
4.34428e-08
4.32631e-08
4.36328e-08
4.42697e-08
4.49856e-08
4.56648e-08
4.62431e-08
4.66906e-08
1.74394e-07
1.70499e-07
1.62955e-07
1.52238e-07
1.39038e-07
1.24209e-07
1.08717e-07
9.35614e-08
7.96686e-08
6.77847e-08
5.83692e-08
5.15347e-08
4.70683e-08
4.45353e-08
4.34204e-08
4.32422e-08
4.36126e-08
4.42497e-08
4.49655e-08
4.56444e-08
4.62224e-08
4.66695e-08
1.74304e-07
1.70411e-07
1.62868e-07
1.52154e-07
1.38957e-07
1.24133e-07
1.08648e-07
9.34978e-08
7.96119e-08
6.77352e-08
5.83265e-08
5.14983e-08
4.70371e-08
4.4508e-08
4.33957e-08
4.32191e-08
4.35903e-08
4.42277e-08
4.49433e-08
4.56219e-08
4.61994e-08
4.66462e-08
1.74206e-07
1.70313e-07
1.62773e-07
1.52063e-07
1.3887e-07
1.24051e-07
1.08571e-07
9.34287e-08
7.95503e-08
6.76813e-08
5.82802e-08
5.14587e-08
4.70031e-08
4.44783e-08
4.33689e-08
4.3194e-08
4.3566e-08
4.42036e-08
4.49191e-08
4.55973e-08
4.61744e-08
4.66207e-08
1.74099e-07
1.70208e-07
1.6267e-07
1.51963e-07
1.38775e-07
1.23962e-07
1.08489e-07
9.33544e-08
7.94841e-08
6.76235e-08
5.82304e-08
5.14163e-08
4.69666e-08
4.44463e-08
4.334e-08
4.31669e-08
4.35398e-08
4.41776e-08
4.48929e-08
4.55707e-08
4.61473e-08
4.65931e-08
1.73984e-07
1.70094e-07
1.62559e-07
1.51856e-07
1.38674e-07
1.23867e-07
1.08402e-07
9.3275e-08
7.94136e-08
6.7562e-08
5.81775e-08
5.13711e-08
4.69278e-08
4.44123e-08
4.33092e-08
4.3138e-08
4.35117e-08
4.41497e-08
4.48648e-08
4.55421e-08
4.61181e-08
4.65634e-08
1.7386e-07
1.69972e-07
1.62439e-07
1.51742e-07
1.38565e-07
1.23766e-07
1.08309e-07
9.3191e-08
7.93391e-08
6.74971e-08
5.81218e-08
5.13236e-08
4.6887e-08
4.43764e-08
4.32766e-08
4.31074e-08
4.3482e-08
4.41202e-08
4.48349e-08
4.55117e-08
4.60871e-08
4.65317e-08
1.73726e-07
1.6984e-07
1.62311e-07
1.51619e-07
1.38449e-07
1.23658e-07
1.0821e-07
9.31026e-08
7.92611e-08
6.74294e-08
5.80638e-08
5.1274e-08
4.68444e-08
4.4339e-08
4.32426e-08
4.30753e-08
4.34508e-08
4.40891e-08
4.48034e-08
4.54796e-08
4.60542e-08
4.64981e-08
1.73582e-07
1.69698e-07
1.62173e-07
1.51487e-07
1.38326e-07
1.23544e-07
1.08107e-07
9.301e-08
7.91798e-08
6.73591e-08
5.80038e-08
5.1223e-08
4.68006e-08
4.43004e-08
4.32075e-08
4.30421e-08
4.34184e-08
4.40566e-08
4.47705e-08
4.54459e-08
4.60197e-08
4.64628e-08
1.73426e-07
1.69544e-07
1.62025e-07
1.51346e-07
1.38194e-07
1.23423e-07
1.07998e-07
9.29135e-08
7.90957e-08
6.7287e-08
5.79426e-08
5.11711e-08
4.6756e-08
4.42612e-08
4.31716e-08
4.30081e-08
4.3385e-08
4.40231e-08
4.47363e-08
4.54108e-08
4.59837e-08
4.64258e-08
1.73256e-07
1.69377e-07
1.61864e-07
1.51194e-07
1.38053e-07
1.23295e-07
1.07883e-07
9.28132e-08
7.90093e-08
6.72136e-08
5.78807e-08
5.11189e-08
4.67113e-08
4.42217e-08
4.31355e-08
4.29736e-08
4.3351e-08
4.39887e-08
4.47012e-08
4.53746e-08
4.59463e-08
4.63874e-08
1.73069e-07
1.69194e-07
1.61689e-07
1.5103e-07
1.37902e-07
1.23159e-07
1.07763e-07
9.27092e-08
7.89209e-08
6.71395e-08
5.7819e-08
5.10673e-08
4.66673e-08
4.41828e-08
4.30997e-08
4.29392e-08
4.33167e-08
4.39539e-08
4.46653e-08
4.53375e-08
4.59079e-08
4.63478e-08
1.72862e-07
1.68992e-07
1.61496e-07
1.5085e-07
1.37738e-07
1.23013e-07
1.07636e-07
9.26013e-08
7.88309e-08
6.70654e-08
5.77583e-08
5.10171e-08
4.66248e-08
4.41453e-08
4.30649e-08
4.29054e-08
4.32829e-08
4.39191e-08
4.46292e-08
4.52999e-08
4.58688e-08
4.63072e-08
1.72631e-07
1.68767e-07
1.61282e-07
1.50652e-07
1.37559e-07
1.22856e-07
1.07502e-07
9.24892e-08
7.87394e-08
6.69919e-08
5.76996e-08
5.09695e-08
4.65848e-08
4.41101e-08
4.30319e-08
4.28731e-08
4.32499e-08
4.38848e-08
4.45932e-08
4.5262e-08
4.58291e-08
4.62658e-08
1.72372e-07
1.68514e-07
1.61043e-07
1.50431e-07
1.37362e-07
1.22685e-07
1.07358e-07
9.23722e-08
7.86466e-08
6.69198e-08
5.76438e-08
5.09256e-08
4.65487e-08
4.40782e-08
4.30019e-08
4.2843e-08
4.32186e-08
4.38517e-08
4.45579e-08
4.52245e-08
4.57893e-08
4.6224e-08
1.72078e-07
1.68229e-07
1.60773e-07
1.50185e-07
1.37144e-07
1.22498e-07
1.07204e-07
9.22492e-08
7.85523e-08
6.68494e-08
5.75919e-08
5.08866e-08
4.65176e-08
4.4051e-08
4.29758e-08
4.28161e-08
4.31898e-08
4.38204e-08
4.45238e-08
4.51876e-08
4.57499e-08
4.61822e-08
1.71744e-07
1.67904e-07
1.60468e-07
1.49907e-07
1.36899e-07
1.22291e-07
1.07036e-07
9.21187e-08
7.84556e-08
6.6781e-08
5.75447e-08
5.08537e-08
4.64928e-08
4.40298e-08
4.29548e-08
4.27934e-08
4.31644e-08
4.37916e-08
4.44916e-08
4.51521e-08
4.57112e-08
4.61407e-08
1.71362e-07
1.67534e-07
1.6012e-07
1.49591e-07
1.36622e-07
1.22059e-07
1.0685e-07
9.19781e-08
7.83555e-08
6.67141e-08
5.75026e-08
5.08277e-08
4.64756e-08
4.40157e-08
4.29402e-08
4.27761e-08
4.31433e-08
4.37663e-08
4.44621e-08
4.51185e-08
4.56738e-08
4.61e-08
1.70925e-07
1.6711e-07
1.59722e-07
1.4923e-07
1.36308e-07
1.21796e-07
1.06643e-07
9.18241e-08
7.82495e-08
6.66477e-08
5.74654e-08
5.08093e-08
4.64669e-08
4.401e-08
4.29332e-08
4.27654e-08
4.31276e-08
4.37454e-08
4.44359e-08
4.50874e-08
4.56383e-08
4.60606e-08
1.70426e-07
1.66626e-07
1.59268e-07
1.48818e-07
1.35949e-07
1.21498e-07
1.06408e-07
9.16518e-08
7.81342e-08
6.65795e-08
5.74321e-08
5.07983e-08
4.64672e-08
4.40136e-08
4.29348e-08
4.27622e-08
4.31183e-08
4.37297e-08
4.44139e-08
4.50596e-08
4.56053e-08
4.60229e-08
1.69858e-07
1.66075e-07
1.58749e-07
1.48346e-07
1.35537e-07
1.21154e-07
1.06138e-07
9.1455e-08
7.80044e-08
6.65058e-08
5.74004e-08
5.07935e-08
4.64763e-08
4.40267e-08
4.29457e-08
4.27673e-08
4.31163e-08
4.372e-08
4.43969e-08
4.50358e-08
4.55753e-08
4.59875e-08
1.69216e-07
1.65451e-07
1.58159e-07
1.47808e-07
1.35064e-07
1.20757e-07
1.05824e-07
9.12253e-08
7.7853e-08
6.64209e-08
5.73661e-08
5.07925e-08
4.64929e-08
4.40491e-08
4.29661e-08
4.27815e-08
4.31223e-08
4.37172e-08
4.43856e-08
4.50166e-08
4.5549e-08
4.59549e-08
1.68496e-07
1.64749e-07
1.57493e-07
1.47195e-07
1.3452e-07
1.20298e-07
1.05457e-07
9.09527e-08
7.76707e-08
6.6317e-08
5.73231e-08
5.07908e-08
4.65143e-08
4.40792e-08
4.29955e-08
4.28048e-08
4.31367e-08
4.37219e-08
4.43807e-08
4.50027e-08
4.5527e-08
4.59256e-08
1.67698e-07
1.63968e-07
1.56747e-07
1.46502e-07
1.33899e-07
1.19764e-07
1.05023e-07
9.06247e-08
7.74457e-08
6.61838e-08
5.72632e-08
5.07824e-08
4.65364e-08
4.41148e-08
4.30328e-08
4.28367e-08
4.31596e-08
4.37345e-08
4.43827e-08
4.49946e-08
4.55097e-08
4.59002e-08
1.66828e-07
1.63112e-07
1.55922e-07
1.45726e-07
1.33192e-07
1.19146e-07
1.0451e-07
9.02273e-08
7.71642e-08
6.60086e-08
5.71759e-08
5.07593e-08
4.65535e-08
4.41521e-08
4.30759e-08
4.28764e-08
4.3191e-08
4.37551e-08
4.4392e-08
4.49929e-08
4.54977e-08
4.5879e-08
1.65896e-07
1.6219e-07
1.55021e-07
1.44865e-07
1.32393e-07
1.18433e-07
1.03905e-07
8.97452e-08
7.68108e-08
6.57772e-08
5.70489e-08
5.07117e-08
4.65587e-08
4.41866e-08
4.3122e-08
4.29225e-08
4.32301e-08
4.37838e-08
4.44089e-08
4.49979e-08
4.54915e-08
4.58625e-08
1.64925e-07
1.61218e-07
1.54056e-07
1.43922e-07
1.31498e-07
1.17615e-07
1.03193e-07
8.91625e-08
7.6369e-08
6.54744e-08
5.68692e-08
5.06293e-08
4.65442e-08
4.4213e-08
4.31679e-08
4.29731e-08
4.32762e-08
4.38203e-08
4.44334e-08
4.50098e-08
4.54913e-08
4.58511e-08
1.63947e-07
1.60225e-07
1.53045e-07
1.42906e-07
1.30506e-07
1.16684e-07
1.02362e-07
8.84641e-08
7.58233e-08
6.50853e-08
5.66238e-08
5.05019e-08
4.65026e-08
4.42262e-08
4.32104e-08
4.30264e-08
4.33284e-08
4.38643e-08
4.44657e-08
4.50291e-08
4.54975e-08
4.58451e-08
1.63016e-07
1.59252e-07
1.52012e-07
1.41828e-07
1.29417e-07
1.15633e-07
1.01401e-07
8.76365e-08
7.51599e-08
6.45972e-08
5.6302e-08
5.03207e-08
4.64276e-08
4.42219e-08
4.32467e-08
4.3081e-08
4.3386e-08
4.39157e-08
4.45058e-08
4.50558e-08
4.55103e-08
4.58447e-08
1.6221e-07
1.58355e-07
1.50991e-07
1.40699e-07
1.28231e-07
1.14456e-07
1.00299e-07
8.66689e-08
7.43684e-08
6.40012e-08
5.58966e-08
5.00805e-08
4.63151e-08
4.41975e-08
4.32755e-08
4.3136e-08
4.34486e-08
4.39744e-08
4.45539e-08
4.50901e-08
4.55301e-08
4.58503e-08
1.61651e-07
1.57608e-07
1.50013e-07
1.39529e-07
1.26946e-07
1.13144e-07
9.90481e-08
8.55541e-08
7.34438e-08
6.3294e-08
5.54056e-08
4.97803e-08
4.61652e-08
4.41532e-08
4.32969e-08
4.31917e-08
4.35168e-08
4.40407e-08
4.46103e-08
4.51325e-08
4.5557e-08
4.5862e-08
1.61552e-07
1.57092e-07
1.49092e-07
1.38307e-07
1.25546e-07
1.11686e-07
9.76409e-08
8.42892e-08
7.23866e-08
6.24787e-08
5.48336e-08
4.94248e-08
4.59817e-08
4.40922e-08
4.33132e-08
4.32499e-08
4.35914e-08
4.41154e-08
4.46754e-08
4.5183e-08
4.55912e-08
4.58799e-08
1.65368e-07
1.63822e-07
1.59876e-07
1.60686e-07
1.61909e-07
1.62554e-07
1.64411e-07
1.63773e-07
1.66594e-07
1.63281e-07
1.67823e-07
1.65342e-07
1.69212e-07
1.6629e-07
1.68902e-07
1.67205e-07
1.66762e-07
1.65718e-07
1.62093e-07
1.68611e-07
1.68963e-07
1.64859e-07
1.6733e-07
1.66786e-07
1.6277e-07
1.65375e-07
1.6815e-07
1.67476e-07
1.66952e-07
1.68172e-07
1.61573e-07
1.64045e-07
1.67727e-07
1.66123e-07
1.17159e-07
1.59776e-07
1.28047e-07
6.70748e-08
1.60035e-07
1.58217e-07
1.57975e-07
1.5598e-07
1.59474e-07
1.56189e-07
1.57844e-07
1.55653e-07
1.58016e-07
1.4933e-07
1.55867e-07
1.39574e-07
1.62488e-07
1.51708e-07
1.57509e-07
1.32985e-07
9.01983e-08
6.42292e-08
1.00789e-07
7.09319e-08
1.63261e-07
1.66437e-07
1.67312e-07
1.52046e-07
1.48399e-07
1.38312e-07
1.71139e-07
1.14873e-07
1.61612e-07
1.39586e-07
1.55686e-07
1.2094e-07
1.58073e-07
1.0967e-07
1.51971e-07
1.39857e-07
1.3681e-07
9.68675e-08
1.52367e-07
9.28359e-08
1.2779e-07
1.18594e-07
1.24174e-07
7.52532e-08
1.28823e-07
1.12e-07
1.09654e-07
8.30771e-08
1.38639e-07
1.0119e-07
1.14867e-07
7.72599e-08
9.26953e-08
7.15706e-08
1.2208e-07
1.01217e-07
7.63878e-08
7.39864e-08
1.13735e-07
7.06655e-08
1.18356e-07
9.94352e-08
1.00241e-07
7.45571e-08
1.10935e-07
9.70193e-08
1.1753e-07
1.16534e-07
1.24393e-07
1.22922e-07
7.09907e-08
7.18876e-08
1.31403e-07
1.37855e-07
6.41158e-08
1.41211e-07
1.70265e-07
1.66323e-07
1.19172e-07
1.67078e-07
1.14299e-07
8.61818e-08
1.4958e-07
1.38732e-07
8.57087e-08
7.60168e-08
1.38075e-07
1.65133e-07
1.45561e-07
1.28361e-07
7.59276e-08
1.00866e-07
1.26063e-07
1.04721e-07
1.32866e-07
1.638e-07
1.71549e-07
1.70568e-07
1.39284e-07
1.02074e-07
7.95111e-08
8.95189e-08
7.17134e-08
1.63225e-07
1.17158e-07
1.42251e-07
1.07914e-07
1.01698e-07
7.01704e-08
1.07113e-07
1.41673e-07
1.34703e-07
9.43402e-08
6.61697e-08
9.62381e-08
6.6108e-08
9.73818e-08
1.44026e-07
1.08499e-07
1.53783e-07
1.23464e-07
1.36568e-07
1.61051e-07
1.53687e-07
1.59836e-07
1.67427e-07
1.65696e-07
7.88563e-08
7.55152e-08
9.46085e-08
1.23448e-07
6.64518e-08
8.93555e-08
1.0594e-07
1.24063e-07
6.66554e-08
8.90459e-08
7.01717e-08
9.80428e-08
1.42737e-07
1.16191e-07
1.50968e-07
1.4743e-07
1.70764e-07
1.59442e-07
1.25825e-07
1.46484e-07
1.18939e-07
1.05732e-07
1.41624e-07
1.60022e-07
1.2283e-07
8.82632e-08
1.41043e-07
1.13586e-07
9.0909e-08
6.40793e-08
1.0867e-07
1.34216e-07
1.093e-07
7.69145e-08
1.60138e-07
1.49238e-07
1.01908e-07
8.84155e-08
1.49932e-07
1.70872e-07
1.23537e-07
1.0347e-07
1.58803e-07
1.49885e-07
6.3436e-08
8.41062e-08
7.96113e-08
9.91413e-08
7.98999e-08
9.85612e-08
1.06775e-07
8.02053e-08
1.12905e-07
8.64589e-08
1.37922e-07
9.67175e-08
1.62729e-07
1.61383e-07
1.11772e-07
1.32554e-07
1.43748e-07
1.59393e-07
1.42156e-07
1.58882e-07
1.48354e-07
1.64779e-07
1.21363e-07
1.34459e-07
1.39211e-07
1.28509e-07
6.59864e-08
8.23748e-08
1.40565e-07
1.57752e-07
6.47478e-08
8.51108e-08
1.29331e-07
1.47977e-07
8.47832e-08
1.17294e-07
1.36329e-07
1.13896e-07
6.34946e-08
8.1146e-08
7.27882e-08
6.40437e-08
1.69561e-07
1.68772e-07
1.08476e-07
1.30538e-07
1.27888e-07
1.11078e-07
1.51048e-07
1.48208e-07
7.27673e-08
8.98282e-08
1.24137e-07
1.30349e-07
1.51034e-07
1.66946e-07
1.30148e-07
1.10262e-07
1.13654e-07
1.17011e-07
7.52741e-08
7.12961e-08
1.72441e-07
1.63757e-07
1.67461e-07
1.72546e-07
1.16549e-07
1.28869e-07
1.28056e-07
1.08162e-07
1.29317e-07
1.07485e-07
1.61245e-07
1.6494e-07
8.7887e-08
1.08584e-07
1.54167e-07
1.63291e-07
9.46858e-08
1.17391e-07
1.06798e-07
1.01486e-07
8.91362e-08
1.10894e-07
1.61363e-07
1.6983e-07
8.32564e-08
6.9914e-08
7.50399e-08
6.74157e-08
1.582e-07
1.44773e-07
1.30917e-07
1.48248e-07
1.00564e-07
1.03349e-07
1.57905e-07
1.54389e-07
1.30277e-07
1.44527e-07
9.3743e-08
1.10261e-07
1.54011e-07
1.32661e-07
1.55718e-07
1.68564e-07
8.01342e-08
9.41495e-08
1.19762e-07
9.48741e-08
1.47363e-07
1.43132e-07
1.23311e-07
1.25322e-07
6.7335e-08
7.72702e-08
8.10601e-08
8.99172e-08
8.49918e-08
8.26354e-08
1.16095e-07
1.01427e-07
1.59133e-07
1.52096e-07
1.36136e-07
1.46404e-07
1.15336e-07
1.24e-07
1.54951e-07
1.50393e-07
1.05174e-07
1.24e-07
1.06356e-07
1.01853e-07
7.39802e-08
8.55106e-08
1.02678e-07
9.2624e-08
1.48913e-07
1.56819e-07
9.84987e-08
1.15017e-07
8.557e-08
7.7599e-08
1.2501e-07
1.35175e-07
1.59399e-07
1.6092e-07
9.5454e-08
1.11969e-07
9.46257e-08
8.76081e-08
1.36229e-07
1.53619e-07
8.63372e-08
7.81227e-08
1.06145e-07
9.63685e-08
1.6227e-07
1.66502e-07
1.5205e-07
1.59209e-07
1.18218e-07
1.04813e-07
1.37469e-07
1.26324e-07
1.09148e-07
1.2088e-07
1.15274e-07
9.84357e-08
9.57127e-08
1.10671e-07
9.65688e-08
8.86648e-08
8.53307e-08
7.94653e-08
1.25492e-07
1.26411e-07
1.47426e-07
1.58618e-07
1.29814e-07
1.21676e-07
8.99016e-08
9.94716e-08
6.34075e-08
7.12053e-08
1.32657e-07
1.16928e-07
1.27666e-07
1.4095e-07
8.04103e-08
8.80922e-08
9.52029e-08
8.63977e-08
1.60897e-07
1.65246e-07
6.6874e-08
7.1808e-08
1.29731e-07
1.18755e-07
1.3042e-07
1.44927e-07
8.58103e-08
8.01049e-08
1.673e-07
1.67875e-07
1.33732e-07
1.48449e-07
1.72374e-07
1.67352e-07
1.39108e-07
1.30544e-07
1.47187e-07
1.53629e-07
1.22258e-07
1.30392e-07
1.34593e-07
1.44718e-07
1.71945e-07
1.69326e-07
1.55029e-07
1.58398e-07
8.60264e-08
7.49065e-08
1.62593e-07
1.6532e-07
7.45693e-08
8.37099e-08
1.55298e-07
1.44023e-07
1.58508e-07
1.56676e-07
7.07375e-08
6.36136e-08
1.17413e-07
1.29216e-07
6.62563e-08
6.59325e-08
6.66785e-08
6.60573e-08
7.70531e-08
6.69653e-08
1.55632e-07
1.47438e-07
1.1002e-07
1.20386e-07
1.25216e-07
1.24942e-07
1.54762e-07
1.55469e-07
1.48206e-07
1.50864e-07
1.00749e-07
1.11334e-07
1.54889e-07
1.52402e-07
1.50533e-07
1.36285e-07
1.43851e-07
1.40411e-07
1.33102e-07
1.2416e-07
1.30726e-07
1.39407e-07
1.14241e-07
1.25751e-07
1.29702e-07
1.25666e-07
1.58752e-07
1.59366e-07
1.63375e-07
1.61566e-07
7.17317e-08
7.99924e-08
1.11678e-07
1.13324e-07
9.08346e-08
9.7262e-08
1.79171e-07
1.72597e-07
1.77752e-07
1.36033e-07
1.73903e-07
1.74181e-07
1.7627e-07
1.76965e-07
1.78178e-07
1.77012e-07
1.80319e-07
1.76214e-07
1.83083e-07
1.76256e-07
1.84179e-07
1.79893e-07
1.84433e-07
1.83256e-07
1.90952e-07
1.72026e-07
1.94355e-07
1.85826e-07
1.59056e-07
1.39792e-07
1.58871e-07
1.94949e-07
1.91789e-07
1.68403e-07
1.94216e-07
1.71855e-07
1.89207e-07
1.60596e-07
1.89471e-07
1.71444e-07
1.70993e-07
1.68357e-07
1.87129e-07
1.50354e-07
1.87017e-07
1.49541e-07
1.75559e-07
1.77125e-07
1.82716e-07
1.45216e-07
1.60444e-07
1.60684e-07
1.76789e-07
1.39553e-07
1.74288e-07
1.50955e-07
1.75313e-07
1.67921e-07
1.79236e-07
1.41466e-07
1.48421e-07
1.61265e-07
1.40911e-07
1.78067e-07
1.93944e-07
1.65763e-07
1.43318e-07
1.70541e-07
1.45863e-07
1.78416e-07
1.82507e-07
1.50334e-07
1.85813e-07
1.61722e-07
1.93511e-07
1.72949e-07
1.70011e-07
1.86338e-07
1.42374e-07
1.78624e-07
1.79126e-07
1.58681e-07
1.59598e-07
1.52833e-07
1.53032e-07
1.82911e-07
1.76426e-07
1.76773e-07
1.74355e-07
1.87085e-07
1.90659e-07
1.92567e-07
1.82611e-07
1.92681e-07
1.57494e-07
1.43207e-07
1.88124e-07
1.72257e-07
1.79859e-07
1.63534e-07
1.9296e-07
1.83121e-07
1.73529e-07
1.7286e-07
1.66193e-07
1.53622e-07
1.64053e-07
1.79707e-07
1.74415e-07
1.74218e-07
1.64988e-07
1.40719e-07
1.60257e-07
1.5378e-07
1.80713e-07
1.67108e-07
1.48501e-07
1.36637e-07
1.8818e-07
1.75735e-07
1.62897e-07
1.37831e-07
1.68663e-07
1.45528e-07
1.90039e-07
1.96093e-07
1.90055e-07
1.80452e-07
1.92479e-07
1.81527e-07
1.60059e-07
1.69187e-07
1.76564e-07
1.8013e-07
1.72462e-07
1.57498e-07
1.65515e-07
1.77776e-07
1.77907e-07
1.73248e-07
1.79374e-07
1.83205e-07
1.79388e-07
1.86907e-07
1.59869e-07
1.72506e-07
1.71169e-07
1.58097e-07
1.66191e-07
1.5638e-07
1.61884e-07
1.73657e-07
1.84191e-07
1.66942e-07
1.8104e-07
1.75196e-07
1.75785e-07
1.81213e-07
1.79182e-07
1.80109e-07
1.88177e-07
1.88431e-07
1.43292e-07
1.57209e-07
1.85272e-07
1.80642e-07
1.91603e-07
1.90318e-07
1.52024e-07
1.37232e-07
1.83319e-07
1.84858e-07
1.95724e-07
1.89681e-07
1.86741e-07
1.81072e-07
1.78075e-07
1.73177e-07
1.6314e-07
1.7976e-07
1.80545e-07
1.6717e-07
1.81992e-07
1.76751e-07
1.86915e-07
1.78253e-07
1.71685e-07
1.75347e-07
1.48544e-07
1.41965e-07
1.35832e-07
1.502e-07
1.46141e-07
1.35913e-07
1.38861e-07
1.50934e-07
1.49853e-07
1.61595e-07
1.4067e-07
1.53101e-07
1.70567e-07
1.55038e-07
1.91705e-07
1.94574e-07
1.4526e-07
1.49952e-07
1.79283e-07
1.73284e-07
1.96443e-07
1.92252e-07
1.69053e-07
1.67455e-07
1.87494e-07
1.85128e-07
1.9431e-07
1.92054e-07
1.80008e-07
1.65432e-07
1.6184e-07
1.59812e-07
1.90618e-07
1.84634e-07
1.62218e-07
1.69423e-07
1.49537e-07
1.64502e-07
1.6564e-07
1.65471e-07
1.74525e-07
1.78827e-07
1.76102e-07
1.78268e-07
1.83293e-07
1.86909e-07
1.88899e-07
1.90027e-07
1.73796e-07
1.82726e-07
1.52803e-07
1.55503e-07
1.61641e-07
1.64456e-07
1.87931e-07
1.81442e-07
1.79502e-07
1.7075e-07
1.54404e-07
1.55408e-07
1.7409e-07
1.78349e-07
1.82177e-07
1.81473e-07
1.72142e-07
1.73263e-07
1.73322e-07
1.67357e-07
1.68933e-07
1.71643e-07
1.82526e-07
1.81315e-07
1.53255e-07
1.55656e-07
1.77866e-07
1.71168e-07
1.66078e-07
1.69315e-07
1.80138e-07
1.8386e-07
1.75389e-07
1.78167e-07
1.61042e-07
1.49516e-07
1.67947e-07
1.7542e-07
1.73688e-07
1.7562e-07
1.83029e-07
1.74874e-07
1.75789e-07
1.7517e-07
1.85039e-07
1.8652e-07
1.81199e-07
1.79428e-07
1.70239e-07
1.73148e-07
1.95734e-07
1.95384e-07
1.55406e-07
1.63265e-07
1.5883e-07
1.67323e-07
1.86346e-07
1.84902e-07
1.70604e-07
1.5868e-07
1.68355e-07
1.71445e-07
1.65776e-07
1.75946e-07
1.46991e-07
1.59583e-07
1.52461e-07
1.55113e-07
1.90368e-07
1.92278e-07
1.6616e-07
1.63459e-07
1.97369e-07
1.96577e-07
1.8122e-07
1.80798e-07
1.81274e-07
1.80919e-07
1.8151e-07
1.81235e-07
1.81982e-07
1.81817e-07
1.82664e-07
1.82585e-07
1.83578e-07
1.83623e-07
1.84724e-07
1.84893e-07
1.86119e-07
1.86422e-07
1.8775e-07
1.88196e-07
1.89574e-07
1.90123e-07
1.9153e-07
1.92165e-07
1.93508e-07
1.94121e-07
1.95315e-07
1.95813e-07
1.96776e-07
1.97008e-07
1.97615e-07
1.97406e-07
1.98941e-07
1.98065e-07
1.81237e-07
1.80832e-07
1.81353e-07
1.81023e-07
1.81652e-07
1.81403e-07
1.82188e-07
1.82044e-07
1.82946e-07
1.82908e-07
1.83957e-07
1.84043e-07
1.85209e-07
1.85426e-07
1.86734e-07
1.87116e-07
1.88547e-07
1.89088e-07
1.90562e-07
1.91202e-07
1.9267e-07
1.93364e-07
1.94771e-07
1.9546e-07
1.96719e-07
1.97274e-07
1.98289e-07
1.98586e-07
1.99201e-07
1.98998e-07
1.3955e-07
1.68141e-07
1.77736e-07
1.35793e-07
1.697e-07
1.7003e-07
1.72667e-07
1.73518e-07
1.75681e-07
1.70598e-07
1.76819e-07
1.76035e-07
1.81384e-07
1.78107e-07
1.85731e-07
1.7255e-07
1.90362e-07
1.81922e-07
1.91561e-07
1.66717e-07
1.97534e-07
1.82876e-07
1.58874e-07
1.95045e-07
1.92599e-07
1.58785e-07
1.85367e-07
1.63574e-07
1.86605e-07
1.67206e-07
1.91761e-07
1.56876e-07
1.72339e-07
1.8223e-07
1.85304e-07
1.5167e-07
1.79984e-07
1.52767e-07
1.769e-07
1.74621e-07
1.82725e-07
1.47051e-07
1.60034e-07
1.49062e-07
1.76523e-07
1.70914e-07
1.75119e-07
1.50674e-07
1.69615e-07
1.69629e-07
1.39696e-07
1.7808e-07
1.71529e-07
1.60197e-07
1.4818e-07
1.48569e-07
1.40792e-07
1.77196e-07
1.95423e-07
1.6352e-07
1.60961e-07
1.94282e-07
1.57671e-07
1.86829e-07
1.8194e-07
1.444e-07
1.796e-07
1.45356e-07
1.68703e-07
1.87216e-07
1.6122e-07
1.87444e-07
1.58041e-07
1.39033e-07
1.61214e-07
1.52546e-07
1.86844e-07
1.53148e-07
1.7184e-07
1.80296e-07
1.81682e-07
1.71676e-07
1.71016e-07
1.971e-07
1.85551e-07
1.9097e-07
1.93238e-07
1.82024e-07
1.79514e-07
1.63614e-07
1.39288e-07
1.69104e-07
1.44696e-07
1.73427e-07
1.59112e-07
1.80411e-07
1.74281e-07
1.73783e-07
1.61536e-07
1.35723e-07
1.78803e-07
1.73101e-07
1.76479e-07
1.55617e-07
1.78729e-07
1.66235e-07
1.91763e-07
1.97862e-07
1.79867e-07
1.73662e-07
1.39591e-07
1.54767e-07
1.47071e-07
1.69212e-07
1.90691e-07
1.9406e-07
1.76045e-07
1.8934e-07
1.3586e-07
1.63603e-07
1.65603e-07
1.78834e-07
1.3546e-07
1.52555e-07
1.76251e-07
1.83875e-07
1.88584e-07
1.79733e-07
1.74194e-07
1.72283e-07
1.56496e-07
1.66165e-07
1.71362e-07
1.78374e-07
1.78255e-07
1.71603e-07
1.87998e-07
1.83871e-07
1.79935e-07
1.64283e-07
1.93484e-07
1.95651e-07
1.95867e-07
1.9105e-07
1.88709e-07
1.87395e-07
1.53135e-07
1.71806e-07
1.57885e-07
1.77984e-07
1.7195e-07
1.5838e-07
1.39074e-07
1.62939e-07
1.4393e-07
1.67774e-07
1.47977e-07
1.64206e-07
1.75861e-07
1.70194e-07
1.78758e-07
1.88336e-07
1.87157e-07
1.91735e-07
1.36218e-07
1.53293e-07
1.96441e-07
1.93414e-07
1.40614e-07
1.57095e-07
1.74312e-07
1.81152e-07
1.75124e-07
1.73257e-07
1.54619e-07
1.70048e-07
1.84303e-07
1.78714e-07
1.75947e-07
1.61237e-07
1.51215e-07
1.3573e-07
1.87259e-07
1.81821e-07
1.88374e-07
1.92281e-07
1.83325e-07
1.85409e-07
1.75402e-07
1.79182e-07
1.50038e-07
1.40623e-07
1.47451e-07
1.40778e-07
1.51498e-07
1.40745e-07
1.64712e-07
1.79813e-07
1.79371e-07
1.70233e-07
1.79822e-07
1.75365e-07
1.78781e-07
1.82428e-07
1.83828e-07
1.76941e-07
1.79347e-07
1.76449e-07
1.69136e-07
1.58112e-07
1.46062e-07
1.3688e-07
1.81564e-07
1.70561e-07
1.67296e-07
1.52317e-07
1.78589e-07
1.65182e-07
1.62596e-07
1.75736e-07
1.62168e-07
1.50153e-07
1.83946e-07
1.82776e-07
1.93008e-07
1.86387e-07
1.90764e-07
1.79289e-07
1.60609e-07
1.72883e-07
1.6826e-07
1.69658e-07
1.50889e-07
1.59777e-07
1.84927e-07
1.82079e-07
1.69847e-07
1.71285e-07
1.94255e-07
1.9087e-07
1.83234e-07
1.78985e-07
1.76098e-07
1.68109e-07
1.75596e-07
1.70702e-07
1.96392e-07
1.97156e-07
1.59172e-07
1.56063e-07
1.78599e-07
1.68883e-07
1.86809e-07
1.76706e-07
1.93076e-07
1.96076e-07
1.72044e-07
1.7129e-07
1.62525e-07
1.67084e-07
1.70121e-07
1.6701e-07
1.7022e-07
1.58787e-07
1.90982e-07
1.85651e-07
1.64882e-07
1.65149e-07
1.8113e-07
1.89115e-07
1.73275e-07
1.67165e-07
1.41053e-07
1.45729e-07
1.82212e-07
1.73172e-07
1.87023e-07
1.84751e-07
1.61129e-07
1.48542e-07
1.41273e-07
1.53134e-07
1.77685e-07
1.73796e-07
1.74637e-07
1.83757e-07
1.77099e-07
1.79823e-07
1.53097e-07
1.56409e-07
1.68406e-07
1.71833e-07
1.58861e-07
1.60421e-07
1.85646e-07
1.81814e-07
1.67619e-07
1.62921e-07
1.48117e-07
1.49837e-07
1.59121e-07
1.49723e-07
1.69509e-07
1.65477e-07
1.7137e-07
1.65067e-07
1.67374e-07
1.74447e-07
1.89206e-07
1.8781e-07
1.79982e-07
1.76807e-07
1.85638e-07
1.87134e-07
1.45031e-07
1.34683e-07
1.65198e-07
1.63401e-07
7.17072e-08
1.6067e-07
1.23146e-07
6.42252e-08
1.60926e-07
1.59114e-07
1.60205e-07
1.58944e-07
1.59629e-07
1.55304e-07
1.59271e-07
1.53362e-07
1.60188e-07
1.53086e-07
1.56651e-07
1.56379e-07
1.60487e-07
1.58721e-07
1.66297e-07
9.44864e-08
1.11551e-07
8.42246e-08
1.23989e-07
6.60216e-08
6.61668e-08
1.60685e-07
1.67463e-07
1.52504e-07
1.62965e-07
1.51529e-07
1.60254e-07
1.36176e-07
1.67231e-07
1.47239e-07
1.60608e-07
1.25329e-07
1.41607e-07
1.19079e-07
1.54441e-07
1.16376e-07
1.36161e-07
1.03839e-07
1.39447e-07
1.14445e-07
1.45175e-07
9.96928e-08
1.06832e-07
1.2602e-07
1.28227e-07
8.6496e-08
1.34664e-07
8.19123e-08
9.47926e-08
9.84852e-08
1.27588e-07
7.59237e-08
8.75666e-08
8.69965e-08
1.1501e-07
9.28257e-08
1.18351e-07
7.65163e-08
1.11073e-07
8.75607e-08
1.10003e-07
6.66821e-08
1.21919e-07
8.08372e-08
8.41266e-08
8.70091e-08
1.0951e-07
8.83217e-08
8.50244e-08
7.07164e-08
1.16603e-07
6.52705e-08
1.16711e-07
1.23935e-07
7.20467e-08
7.69747e-08
1.28405e-07
1.31602e-07
8.20156e-08
1.44288e-07
9.8962e-08
1.55876e-07
1.09405e-07
1.37583e-07
1.59344e-07
1.42536e-07
1.64789e-07
1.09279e-07
1.23215e-07
1.27545e-07
8.40085e-08
1.37792e-07
1.66405e-07
1.48745e-07
1.60347e-07
6.90249e-08
1.0729e-07
1.24086e-07
1.20912e-07
1.23012e-07
1.46422e-07
9.84755e-08
1.39452e-07
9.41308e-08
9.25037e-08
1.65582e-07
1.43505e-07
1.56344e-07
1.16789e-07
1.12625e-07
1.45445e-07
8.21199e-08
6.40124e-08
8.12517e-08
6.66984e-08
1.27406e-07
9.89192e-08
1.19453e-07
7.67147e-08
1.61447e-07
1.53738e-07
1.3872e-07
1.32351e-07
9.35401e-08
6.71e-08
1.06688e-07
1.10107e-07
1.27839e-07
1.57523e-07
7.44895e-08
6.38808e-08
1.68389e-07
1.59753e-07
8.14726e-08
6.74582e-08
1.42907e-07
1.3775e-07
1.23523e-07
9.40996e-08
8.02765e-08
7.02968e-08
1.20078e-07
1.37618e-07
1.64478e-07
1.55052e-07
1.44767e-07
1.4673e-07
1.31029e-07
9.72458e-08
7.69835e-08
6.35708e-08
8.72434e-08
1.00583e-07
1.53522e-07
1.64849e-07
9.37702e-08
1.28482e-07
1.28468e-07
1.05755e-07
1.38663e-07
1.59718e-07
9.52486e-08
1.13619e-07
1.33736e-07
1.23221e-07
1.55406e-07
1.58353e-07
1.43218e-07
1.32489e-07
1.29244e-07
1.08182e-07
1.34086e-07
1.04707e-07
8.084e-08
9.25952e-08
1.41381e-07
1.34764e-07
8.62692e-08
1.07193e-07
1.68131e-07
1.60048e-07
1.58278e-07
1.62444e-07
1.63389e-07
1.66326e-07
8.97833e-08
1.08317e-07
8.04669e-08
1.08267e-07
9.20475e-08
1.01168e-07
7.35166e-08
6.73897e-08
7.4119e-08
6.71555e-08
1.51911e-07
1.47891e-07
1.2022e-07
9.94308e-08
1.32091e-07
1.14076e-07
6.42437e-08
7.65643e-08
1.49785e-07
1.32925e-07
1.5149e-07
1.61754e-07
6.51856e-08
7.69329e-08
7.07953e-08
6.33546e-08
1.53697e-07
1.57957e-07
1.36536e-07
1.21641e-07
1.12786e-07
1.266e-07
1.1474e-07
1.3155e-07
7.4654e-08
8.27687e-08
1.2463e-07
1.09216e-07
1.2668e-07
1.07088e-07
8.11559e-08
1.00628e-07
6.58537e-08
7.83375e-08
1.16224e-07
1.27607e-07
1.14285e-07
1.24171e-07
6.77569e-08
7.94067e-08
7.30619e-08
6.97101e-08
9.51282e-08
9.67778e-08
1.55826e-07
1.59019e-07
1.38604e-07
1.20706e-07
1.62938e-07
1.51752e-07
1.18888e-07
1.26487e-07
1.00741e-07
9.74867e-08
1.54596e-07
1.60321e-07
1.28128e-07
1.28232e-07
1.52963e-07
1.45316e-07
9.62145e-08
7.79654e-08
1.46146e-07
1.54525e-07
1.62913e-07
1.59492e-07
1.25338e-07
1.37866e-07
1.52418e-07
1.58608e-07
1.08539e-07
9.25036e-08
1.14129e-07
1.23119e-07
1.41529e-07
1.36105e-07
1.07452e-07
1.12973e-07
7.50254e-08
9.26741e-08
9.59377e-08
9.97642e-08
1.42302e-07
1.43296e-07
1.10323e-07
1.28416e-07
1.32161e-07
1.49994e-07
1.18958e-07
1.04024e-07
1.22455e-07
1.1281e-07
9.27066e-08
8.59329e-08
1.00996e-07
9.00585e-08
1.12652e-07
9.95503e-08
1.50729e-07
1.60963e-07
1.25241e-07
1.39673e-07
7.94413e-08
8.19084e-08
1.06343e-07
1.06419e-07
1.53845e-07
1.43686e-07
1.34952e-07
1.27942e-07
1.52565e-07
1.56288e-07
1.50731e-07
1.57006e-07
7.50606e-08
9.30231e-08
1.13184e-07
9.8791e-08
1.04049e-07
9.92401e-08
7.27939e-08
8.67702e-08
8.51386e-08
9.98629e-08
1.5654e-07
1.58743e-07
8.33419e-08
9.81035e-08
1.56688e-07
1.59905e-07
1.63356e-07
1.5856e-07
1.07918e-07
8.76269e-08
9.86887e-08
1.04458e-07
1.23739e-07
1.16971e-07
1.29297e-07
1.3924e-07
8.77222e-08
7.53514e-08
1.57351e-07
1.48897e-07
1.62592e-07
1.68215e-07
1.43765e-07
1.32812e-07
8.59959e-08
8.69739e-08
7.74525e-08
9.12037e-08
1.14754e-07
1.23904e-07
1.14714e-07
1.10676e-07
7.03898e-08
6.2741e-08
1.24894e-07
1.20205e-07
1.67195e-07
1.65085e-07
8.77589e-08
9.76878e-08
9.60616e-08
1.11696e-07
8.70201e-08
7.45882e-08
1.65723e-07
1.64018e-07
1.01817e-07
1.06354e-07
1.3588e-07
1.20247e-07
8.11275e-08
8.05039e-08
1.50346e-07
1.47521e-07
1.49754e-07
1.44864e-07
1.54826e-07
1.47696e-07
6.99994e-08
7.16746e-08
1.21789e-07
1.21726e-07
1.07008e-07
1.06446e-07
6.60696e-08
7.07152e-08
1.49661e-07
1.50946e-07
1.34418e-07
1.47289e-07
1.49002e-07
1.55472e-07
1.02746e-07
9.01389e-08
6.33393e-08
7.10469e-08
7.15757e-08
6.40515e-08
1.44267e-07
1.54565e-07
1.16295e-07
1.28141e-07
1.28757e-07
1.16805e-07
6.50799e-08
7.49552e-08
1.43098e-07
1.3057e-07
1.37748e-07
1.27475e-07
1.34319e-07
1.43661e-07
1.44274e-07
1.34066e-07
1.65158e-07
1.63636e-07
1.18128e-07
1.23147e-07
7.58583e-08
8.47313e-08
1.52056e-07
1.49034e-07
1.52856e-07
1.56396e-07
6.86252e-08
6.25404e-08
1.18514e-07
1.30994e-07
1.62069e-07
1.56507e-07
1.34539e-07
1.326e-07
1.57886e-07
1.59237e-07
1.67606e-07
1.65537e-07
1.59712e-07
1.60914e-07
1.63956e-07
1.62279e-07
1.16142e-07
1.05762e-07
7.52054e-08
7.38735e-08
9.47584e-08
8.73844e-08
1.61451e-07
1.60511e-07
1.64233e-07
1.65842e-07
1.66216e-07
1.68449e-07
1.67397e-07
1.69836e-07
1.6776e-07
1.68996e-07
1.6759e-07
1.6797e-07
1.66282e-07
1.66187e-07
1.64568e-07
1.65269e-07
1.62445e-07
1.62718e-07
1.69878e-07
1.66804e-07
1.67415e-07
1.64041e-07
1.69111e-07
1.65847e-07
1.64901e-07
1.62967e-07
1.69072e-07
1.66674e-07
1.69453e-07
1.69395e-07
1.63398e-07
1.63639e-07
1.68861e-07
1.69681e-07
4.70855e-08
4.72606e-08
4.73124e-08
4.7256e-08
4.71078e-08
4.68838e-08
4.65995e-08
4.6269e-08
4.59052e-08
4.55193e-08
4.51212e-08
4.47193e-08
4.43207e-08
4.39314e-08
4.35563e-08
4.31992e-08
4.28633e-08
4.25511e-08
4.22642e-08
4.20042e-08
4.17718e-08
4.15678e-08
4.13926e-08
4.12464e-08
4.11295e-08
4.10417e-08
4.09832e-08
4.0954e-08
4.70831e-08
4.72581e-08
4.73099e-08
4.72536e-08
4.71053e-08
4.68813e-08
4.6597e-08
4.62666e-08
4.59028e-08
4.55169e-08
4.51188e-08
4.47169e-08
4.43184e-08
4.39291e-08
4.3554e-08
4.3197e-08
4.28612e-08
4.2549e-08
4.22621e-08
4.20021e-08
4.17697e-08
4.15658e-08
4.13906e-08
4.12444e-08
4.11275e-08
4.10397e-08
4.09812e-08
4.0952e-08
4.70783e-08
4.72532e-08
4.7305e-08
4.72486e-08
4.71004e-08
4.68764e-08
4.65921e-08
4.62617e-08
4.5898e-08
4.55122e-08
4.51141e-08
4.47123e-08
4.43138e-08
4.39246e-08
4.35496e-08
4.31926e-08
4.28569e-08
4.25447e-08
4.22579e-08
4.19979e-08
4.17656e-08
4.15617e-08
4.13866e-08
4.12404e-08
4.11235e-08
4.10358e-08
4.09773e-08
4.09481e-08
4.70711e-08
4.72459e-08
4.72976e-08
4.72412e-08
4.7093e-08
4.6869e-08
4.65848e-08
4.62544e-08
4.58907e-08
4.5505e-08
4.51071e-08
4.47053e-08
4.43069e-08
4.39178e-08
4.35429e-08
4.31861e-08
4.28504e-08
4.25383e-08
4.22516e-08
4.19917e-08
4.17595e-08
4.15556e-08
4.13805e-08
4.12344e-08
4.11175e-08
4.10298e-08
4.09714e-08
4.09422e-08
4.70614e-08
4.72362e-08
4.72878e-08
4.72314e-08
4.70831e-08
4.68592e-08
4.6575e-08
4.62447e-08
4.58811e-08
4.54955e-08
4.50976e-08
4.4696e-08
4.42978e-08
4.39088e-08
4.3534e-08
4.31773e-08
4.28418e-08
4.25298e-08
4.22432e-08
4.19834e-08
4.17513e-08
4.15475e-08
4.13725e-08
4.12265e-08
4.11096e-08
4.10219e-08
4.09635e-08
4.09343e-08
4.70494e-08
4.7224e-08
4.72756e-08
4.72191e-08
4.70708e-08
4.68469e-08
4.65628e-08
4.62326e-08
4.58691e-08
4.54836e-08
4.50859e-08
4.46844e-08
4.42864e-08
4.38976e-08
4.35229e-08
4.31664e-08
4.2831e-08
4.25192e-08
4.22328e-08
4.19731e-08
4.17411e-08
4.15374e-08
4.13624e-08
4.12165e-08
4.10997e-08
4.10121e-08
4.09537e-08
4.09245e-08
4.7035e-08
4.72095e-08
4.72609e-08
4.72043e-08
4.7056e-08
4.68321e-08
4.65481e-08
4.6218e-08
4.58547e-08
4.54693e-08
4.50718e-08
4.46706e-08
4.42727e-08
4.38841e-08
4.35097e-08
4.31533e-08
4.28181e-08
4.25065e-08
4.22202e-08
4.19607e-08
4.17288e-08
4.15253e-08
4.13504e-08
4.12046e-08
4.10879e-08
4.10003e-08
4.09419e-08
4.09128e-08
4.70182e-08
4.71925e-08
4.72438e-08
4.71872e-08
4.70388e-08
4.6815e-08
4.6531e-08
4.62011e-08
4.58379e-08
4.54527e-08
4.50554e-08
4.46544e-08
4.42568e-08
4.38684e-08
4.34942e-08
4.31381e-08
4.28031e-08
4.24917e-08
4.22056e-08
4.19463e-08
4.17146e-08
4.15112e-08
4.13365e-08
4.11907e-08
4.10741e-08
4.09866e-08
4.09283e-08
4.08991e-08
4.69991e-08
4.71732e-08
4.72243e-08
4.71676e-08
4.70193e-08
4.67955e-08
4.65116e-08
4.61818e-08
4.58188e-08
4.54338e-08
4.50368e-08
4.4636e-08
4.42386e-08
4.38505e-08
4.34766e-08
4.31207e-08
4.2786e-08
4.24748e-08
4.2189e-08
4.19299e-08
4.16983e-08
4.14951e-08
4.13205e-08
4.11749e-08
4.10584e-08
4.0971e-08
4.09127e-08
4.08836e-08
4.69777e-08
4.71515e-08
4.72025e-08
4.71457e-08
4.69973e-08
4.67735e-08
4.64898e-08
4.61601e-08
4.57973e-08
4.54126e-08
4.50158e-08
4.46153e-08
4.42182e-08
4.38305e-08
4.34568e-08
4.31013e-08
4.27668e-08
4.24559e-08
4.21704e-08
4.19114e-08
4.16801e-08
4.14771e-08
4.13027e-08
4.11572e-08
4.10408e-08
4.09535e-08
4.08953e-08
4.08661e-08
4.69541e-08
4.71276e-08
4.71783e-08
4.71214e-08
4.6973e-08
4.67493e-08
4.64656e-08
4.61361e-08
4.57735e-08
4.53891e-08
4.49926e-08
4.45924e-08
4.41957e-08
4.38082e-08
4.3435e-08
4.30797e-08
4.27456e-08
4.2435e-08
4.21497e-08
4.18911e-08
4.166e-08
4.14572e-08
4.1283e-08
4.11376e-08
4.10213e-08
4.09341e-08
4.0876e-08
4.08469e-08
4.69282e-08
4.71013e-08
4.71519e-08
4.70948e-08
4.69463e-08
4.67227e-08
4.64391e-08
4.61098e-08
4.57475e-08
4.53633e-08
4.49672e-08
4.45673e-08
4.4171e-08
4.37839e-08
4.3411e-08
4.30561e-08
4.27223e-08
4.24121e-08
4.21271e-08
4.18688e-08
4.1638e-08
4.14354e-08
4.12614e-08
4.11162e-08
4.1e-08
4.09129e-08
4.08548e-08
4.08258e-08
4.69001e-08
4.70729e-08
4.71231e-08
4.70659e-08
4.69174e-08
4.66938e-08
4.64104e-08
4.60813e-08
4.57192e-08
4.53354e-08
4.49395e-08
4.45401e-08
4.41441e-08
4.37574e-08
4.33849e-08
4.30305e-08
4.26971e-08
4.23872e-08
4.21026e-08
4.18445e-08
4.1614e-08
4.14117e-08
4.12379e-08
4.10929e-08
4.09769e-08
4.08899e-08
4.08319e-08
4.08029e-08
4.68699e-08
4.70423e-08
4.70922e-08
4.70348e-08
4.68862e-08
4.66626e-08
4.63794e-08
4.60505e-08
4.56887e-08
4.53052e-08
4.49097e-08
4.45107e-08
4.41151e-08
4.37289e-08
4.33569e-08
4.30028e-08
4.26699e-08
4.23604e-08
4.20761e-08
4.18184e-08
4.15882e-08
4.13862e-08
4.12126e-08
4.10679e-08
4.0952e-08
4.08651e-08
4.08072e-08
4.07782e-08
4.68376e-08
4.70095e-08
4.70592e-08
4.70015e-08
4.68529e-08
4.66293e-08
4.63462e-08
4.60175e-08
4.5656e-08
4.52728e-08
4.48778e-08
4.44792e-08
4.40841e-08
4.36984e-08
4.33268e-08
4.29732e-08
4.26407e-08
4.23316e-08
4.20478e-08
4.17905e-08
4.15606e-08
4.13589e-08
4.11856e-08
4.1041e-08
4.09254e-08
4.08386e-08
4.07808e-08
4.07518e-08
4.68034e-08
4.69748e-08
4.7024e-08
4.69662e-08
4.68174e-08
4.65938e-08
4.63108e-08
4.59823e-08
4.56211e-08
4.52384e-08
4.48438e-08
4.44456e-08
4.4051e-08
4.36658e-08
4.32947e-08
4.29416e-08
4.26096e-08
4.2301e-08
4.20176e-08
4.17607e-08
4.15312e-08
4.13298e-08
4.11568e-08
4.10125e-08
4.0897e-08
4.08104e-08
4.07526e-08
4.07238e-08
4.67673e-08
4.69382e-08
4.69869e-08
4.69288e-08
4.67798e-08
4.65563e-08
4.62733e-08
4.59451e-08
4.55842e-08
4.52018e-08
4.48077e-08
4.441e-08
4.4016e-08
4.36313e-08
4.32607e-08
4.29082e-08
4.25767e-08
4.22686e-08
4.19857e-08
4.17292e-08
4.15001e-08
4.1299e-08
4.11263e-08
4.09822e-08
4.0867e-08
4.07805e-08
4.07229e-08
4.0694e-08
4.67296e-08
4.68997e-08
4.6948e-08
4.68894e-08
4.67403e-08
4.65167e-08
4.62339e-08
4.59058e-08
4.55453e-08
4.51633e-08
4.47696e-08
4.43725e-08
4.39789e-08
4.35948e-08
4.32248e-08
4.28729e-08
4.25419e-08
4.22344e-08
4.19519e-08
4.16959e-08
4.14672e-08
4.12665e-08
4.10941e-08
4.09503e-08
4.08353e-08
4.0749e-08
4.06914e-08
4.06627e-08
4.66902e-08
4.68596e-08
4.69072e-08
4.68483e-08
4.66989e-08
4.64752e-08
4.61924e-08
4.58646e-08
4.55043e-08
4.51228e-08
4.47296e-08
4.4333e-08
4.394e-08
4.35565e-08
4.31871e-08
4.28358e-08
4.25054e-08
4.21984e-08
4.19165e-08
4.16609e-08
4.14327e-08
4.12324e-08
4.10603e-08
4.09168e-08
4.0802e-08
4.07159e-08
4.06585e-08
4.06298e-08
4.66495e-08
4.68179e-08
4.68649e-08
4.68054e-08
4.66557e-08
4.64318e-08
4.61491e-08
4.58215e-08
4.54615e-08
4.50803e-08
4.46876e-08
4.42916e-08
4.38992e-08
4.35163e-08
4.31476e-08
4.27969e-08
4.24671e-08
4.21607e-08
4.18793e-08
4.16243e-08
4.13965e-08
4.11966e-08
4.1025e-08
4.08818e-08
4.07672e-08
4.06813e-08
4.0624e-08
4.05953e-08
4.66076e-08
4.67749e-08
4.6821e-08
4.67609e-08
4.66108e-08
4.63867e-08
4.6104e-08
4.57765e-08
4.54168e-08
4.50361e-08
4.46438e-08
4.42484e-08
4.38566e-08
4.34744e-08
4.31063e-08
4.27563e-08
4.24272e-08
4.21214e-08
4.18406e-08
4.15861e-08
4.13588e-08
4.11594e-08
4.09881e-08
4.08452e-08
4.07309e-08
4.06451e-08
4.0588e-08
4.05594e-08
4.65647e-08
4.67308e-08
4.67759e-08
4.6715e-08
4.65644e-08
4.634e-08
4.60572e-08
4.57298e-08
4.53704e-08
4.499e-08
4.45983e-08
4.42034e-08
4.38123e-08
4.34307e-08
4.30634e-08
4.2714e-08
4.23856e-08
4.20804e-08
4.18003e-08
4.15463e-08
4.13196e-08
4.11206e-08
4.09497e-08
4.08072e-08
4.06931e-08
4.06076e-08
4.05506e-08
4.05221e-08
4.65212e-08
4.66858e-08
4.67296e-08
4.66678e-08
4.65166e-08
4.62918e-08
4.60089e-08
4.56815e-08
4.53223e-08
4.49423e-08
4.45511e-08
4.41568e-08
4.37663e-08
4.33854e-08
4.30188e-08
4.26701e-08
4.23424e-08
4.20379e-08
4.17584e-08
4.15051e-08
4.12789e-08
4.10804e-08
4.09099e-08
4.07677e-08
4.0654e-08
4.05687e-08
4.05118e-08
4.04834e-08
4.64773e-08
4.66401e-08
4.66825e-08
4.66196e-08
4.64675e-08
4.62423e-08
4.59591e-08
4.56317e-08
4.52727e-08
4.4893e-08
4.45022e-08
4.41085e-08
4.37187e-08
4.33385e-08
4.29726e-08
4.26247e-08
4.22977e-08
4.19939e-08
4.17151e-08
4.14624e-08
4.12367e-08
4.10387e-08
4.08687e-08
4.07269e-08
4.06135e-08
4.05284e-08
4.04717e-08
4.04433e-08
4.64333e-08
4.6594e-08
4.66348e-08
4.65705e-08
4.64175e-08
4.61916e-08
4.59079e-08
4.55805e-08
4.52216e-08
4.48422e-08
4.44519e-08
4.40587e-08
4.36695e-08
4.32901e-08
4.29249e-08
4.25777e-08
4.22515e-08
4.19485e-08
4.16703e-08
4.14183e-08
4.11933e-08
4.09958e-08
4.08262e-08
4.06848e-08
4.05717e-08
4.04868e-08
4.04303e-08
4.0402e-08
4.63897e-08
4.6548e-08
4.65867e-08
4.65208e-08
4.63665e-08
4.61398e-08
4.58557e-08
4.55279e-08
4.51691e-08
4.47899e-08
4.44e-08
4.40074e-08
4.36189e-08
4.32402e-08
4.28758e-08
4.25294e-08
4.22039e-08
4.19017e-08
4.16243e-08
4.13729e-08
4.11485e-08
4.09516e-08
4.07825e-08
4.06415e-08
4.05287e-08
4.04441e-08
4.03877e-08
4.03595e-08
4.63468e-08
4.65022e-08
4.65385e-08
4.64707e-08
4.6315e-08
4.60872e-08
4.58023e-08
4.54743e-08
4.51153e-08
4.47364e-08
4.43469e-08
4.39548e-08
4.35669e-08
4.31889e-08
4.28252e-08
4.24797e-08
4.2155e-08
4.18536e-08
4.15769e-08
4.13262e-08
4.11025e-08
4.09061e-08
4.07376e-08
4.0597e-08
4.04845e-08
4.04002e-08
4.0344e-08
4.03159e-08
4.63051e-08
4.64571e-08
4.64905e-08
4.64205e-08
4.62629e-08
4.60339e-08
4.57482e-08
4.54196e-08
4.50605e-08
4.46816e-08
4.42924e-08
4.39008e-08
4.35136e-08
4.31363e-08
4.27734e-08
4.24287e-08
4.21049e-08
4.18042e-08
4.15283e-08
4.12784e-08
4.10553e-08
4.08595e-08
4.06915e-08
4.05514e-08
4.04393e-08
4.03552e-08
4.02992e-08
4.02712e-08
4.6265e-08
4.6413e-08
4.64431e-08
4.63703e-08
4.62107e-08
4.59801e-08
4.56933e-08
4.53641e-08
4.50047e-08
4.46258e-08
4.42368e-08
4.38457e-08
4.3459e-08
4.30825e-08
4.27204e-08
4.23765e-08
4.20535e-08
4.17536e-08
4.14785e-08
4.12294e-08
4.10069e-08
4.08118e-08
4.06443e-08
4.05047e-08
4.0393e-08
4.03092e-08
4.02533e-08
4.02254e-08
4.6227e-08
4.63703e-08
4.63965e-08
4.63206e-08
4.61586e-08
4.5926e-08
4.56379e-08
4.53078e-08
4.4948e-08
4.4569e-08
4.41802e-08
4.37894e-08
4.34034e-08
4.30275e-08
4.26662e-08
4.23231e-08
4.2001e-08
4.1702e-08
4.14277e-08
4.11793e-08
4.09576e-08
4.07631e-08
4.05962e-08
4.0457e-08
4.03457e-08
4.02622e-08
4.02065e-08
4.01787e-08
4.61914e-08
4.63294e-08
4.63512e-08
4.62716e-08
4.61066e-08
4.58719e-08
4.55822e-08
4.5251e-08
4.48905e-08
4.45113e-08
4.41226e-08
4.37322e-08
4.33467e-08
4.29714e-08
4.26109e-08
4.22687e-08
4.19474e-08
4.16493e-08
4.13759e-08
4.11283e-08
4.09073e-08
4.07135e-08
4.05471e-08
4.04085e-08
4.02975e-08
4.02143e-08
4.01589e-08
4.01312e-08
4.61588e-08
4.62907e-08
4.63073e-08
4.62236e-08
4.60552e-08
4.58179e-08
4.55263e-08
4.51938e-08
4.48325e-08
4.44529e-08
4.40642e-08
4.3674e-08
4.3289e-08
4.29144e-08
4.25547e-08
4.22133e-08
4.18929e-08
4.15957e-08
4.13231e-08
4.10763e-08
4.08561e-08
4.06629e-08
4.04972e-08
4.0359e-08
4.02485e-08
4.01656e-08
4.01104e-08
4.00828e-08
4.61296e-08
4.62545e-08
4.62653e-08
4.61768e-08
4.60046e-08
4.57642e-08
4.54703e-08
4.51363e-08
4.4774e-08
4.43939e-08
4.4005e-08
4.36151e-08
4.32305e-08
4.28565e-08
4.24976e-08
4.2157e-08
4.18375e-08
4.15411e-08
4.12694e-08
4.10235e-08
4.08041e-08
4.06116e-08
4.04465e-08
4.03089e-08
4.01987e-08
4.01162e-08
4.00612e-08
4.00337e-08
4.61041e-08
4.62212e-08
4.62254e-08
4.61314e-08
4.59548e-08
4.5711e-08
4.54146e-08
4.50786e-08
4.47151e-08
4.43343e-08
4.39452e-08
4.35554e-08
4.31712e-08
4.27978e-08
4.24396e-08
4.20999e-08
4.17813e-08
4.14858e-08
4.1215e-08
4.09699e-08
4.07513e-08
4.05596e-08
4.03951e-08
4.0258e-08
4.01483e-08
4.00661e-08
4.00113e-08
3.99839e-08
4.60827e-08
4.61911e-08
4.6188e-08
4.60878e-08
4.59063e-08
4.56586e-08
4.53591e-08
4.5021e-08
4.46561e-08
4.42744e-08
4.38849e-08
4.34951e-08
4.31112e-08
4.27384e-08
4.23809e-08
4.2042e-08
4.17243e-08
4.14298e-08
4.11599e-08
4.09157e-08
4.06978e-08
4.05068e-08
4.0343e-08
4.02065e-08
4.00972e-08
4.00154e-08
3.99608e-08
3.99335e-08
4.60656e-08
4.61645e-08
4.61531e-08
4.60462e-08
4.5859e-08
4.56069e-08
4.53041e-08
4.49636e-08
4.45969e-08
4.42142e-08
4.38242e-08
4.34343e-08
4.30507e-08
4.26784e-08
4.23216e-08
4.19835e-08
4.16667e-08
4.13731e-08
4.11041e-08
4.08608e-08
4.06438e-08
4.04536e-08
4.02904e-08
4.01544e-08
4.00457e-08
3.99641e-08
3.99098e-08
3.98827e-08
4.60533e-08
4.61415e-08
4.61211e-08
4.60066e-08
4.58133e-08
4.55563e-08
4.52497e-08
4.49064e-08
4.45378e-08
4.41539e-08
4.37632e-08
4.33731e-08
4.29897e-08
4.26179e-08
4.22617e-08
4.19245e-08
4.16086e-08
4.13159e-08
4.10478e-08
4.08054e-08
4.05892e-08
4.03998e-08
4.02373e-08
4.01019e-08
3.99936e-08
3.99125e-08
3.98584e-08
3.98313e-08
4.60458e-08
4.61225e-08
4.60922e-08
4.59694e-08
4.57693e-08
4.55069e-08
4.51961e-08
4.48496e-08
4.44788e-08
4.40934e-08
4.3702e-08
4.33116e-08
4.29283e-08
4.25569e-08
4.22014e-08
4.18649e-08
4.15499e-08
4.12582e-08
4.09911e-08
4.07496e-08
4.05343e-08
4.03456e-08
4.01838e-08
4.0049e-08
3.99412e-08
3.98604e-08
3.98066e-08
3.97797e-08
4.60434e-08
4.61075e-08
4.60664e-08
4.59345e-08
4.5727e-08
4.54586e-08
4.51433e-08
4.47933e-08
4.442e-08
4.4033e-08
4.36406e-08
4.32499e-08
4.28666e-08
4.24956e-08
4.21407e-08
4.1805e-08
4.14909e-08
4.12001e-08
4.0934e-08
4.06934e-08
4.04789e-08
4.02911e-08
4.013e-08
3.99958e-08
3.98885e-08
3.98081e-08
3.97545e-08
3.97277e-08
4.60461e-08
4.60967e-08
4.60439e-08
4.59022e-08
4.56866e-08
4.54118e-08
4.50913e-08
4.47376e-08
4.43616e-08
4.39728e-08
4.35793e-08
4.3188e-08
4.28047e-08
4.2434e-08
4.20797e-08
4.17448e-08
4.14316e-08
4.11417e-08
4.08765e-08
4.06369e-08
4.04234e-08
4.02363e-08
4.0076e-08
3.99424e-08
3.98356e-08
3.97556e-08
3.97022e-08
3.96756e-08
1.58649e-07
1.60748e-07
1.62221e-07
1.62953e-07
1.62931e-07
1.62335e-07
1.50013e-07
1.52433e-07
1.54328e-07
1.55652e-07
1.56435e-07
1.56826e-07
1.39032e-07
1.41709e-07
1.43951e-07
1.45742e-07
1.47119e-07
1.48183e-07
1.26347e-07
1.29162e-07
1.31623e-07
1.33724e-07
1.35493e-07
1.36991e-07
1.12707e-07
1.15514e-07
1.18043e-07
1.20289e-07
1.22264e-07
1.24e-07
9.8918e-08
1.01568e-07
1.04012e-07
1.06241e-07
1.08255e-07
1.10063e-07
8.57713e-08
8.81313e-08
9.0354e-08
9.24246e-08
9.43318e-08
9.60704e-08
7.39672e-08
7.59391e-08
7.78343e-08
7.96342e-08
8.132e-08
8.28756e-08
6.40306e-08
6.55625e-08
6.70668e-08
6.85235e-08
6.99101e-08
7.12041e-08
5.62435e-08
5.73346e-08
5.8433e-08
5.95199e-08
6.05722e-08
6.15658e-08
5.06184e-08
5.13137e-08
5.20366e-08
5.27714e-08
5.34973e-08
5.41918e-08
4.6932e-08
4.73065e-08
4.77172e-08
4.81519e-08
4.85939e-08
4.90243e-08
4.48112e-08
4.49508e-08
4.51271e-08
4.53315e-08
4.55517e-08
4.57732e-08
4.38361e-08
4.38207e-08
4.38385e-08
4.38836e-08
4.39478e-08
4.40208e-08
4.36199e-08
4.35145e-08
4.3437e-08
4.33841e-08
4.33503e-08
4.3329e-08
4.38501e-08
4.37021e-08
4.35769e-08
4.34726e-08
4.33862e-08
4.33134e-08
4.42976e-08
4.41389e-08
4.39985e-08
4.38755e-08
4.37683e-08
4.36745e-08
4.48081e-08
4.46583e-08
4.4523e-08
4.44021e-08
4.42947e-08
4.41996e-08
4.52858e-08
4.51556e-08
4.5037e-08
4.493e-08
4.48345e-08
4.47499e-08
4.56773e-08
4.55716e-08
4.54751e-08
4.5388e-08
4.53104e-08
4.52422e-08
4.59578e-08
4.58777e-08
4.58049e-08
4.57398e-08
4.56825e-08
4.5633e-08
4.61209e-08
4.60654e-08
4.60157e-08
4.59722e-08
4.59349e-08
4.59042e-08
4.60541e-08
4.60901e-08
4.60247e-08
4.58724e-08
4.56481e-08
4.53663e-08
4.50404e-08
4.46826e-08
4.43036e-08
4.39127e-08
4.3518e-08
4.31261e-08
4.27427e-08
4.23722e-08
4.20185e-08
4.16844e-08
4.1372e-08
4.10832e-08
4.08189e-08
4.05802e-08
4.03676e-08
4.01814e-08
4.00218e-08
3.98888e-08
3.97826e-08
3.97029e-08
3.96499e-08
3.96233e-08
4.60673e-08
4.60878e-08
4.60089e-08
4.58452e-08
4.56115e-08
4.53222e-08
4.49905e-08
4.46282e-08
4.4246e-08
4.38529e-08
4.34568e-08
4.30642e-08
4.26806e-08
4.23104e-08
4.19572e-08
4.16239e-08
4.13124e-08
4.10245e-08
4.07612e-08
4.05235e-08
4.03118e-08
4.01264e-08
3.99675e-08
3.98352e-08
3.97295e-08
3.96502e-08
3.95975e-08
3.95711e-08
4.60858e-08
4.60896e-08
4.59963e-08
4.58205e-08
4.5577e-08
4.52797e-08
4.49417e-08
4.45747e-08
4.4189e-08
4.37935e-08
4.33958e-08
4.30024e-08
4.26186e-08
4.22486e-08
4.18959e-08
4.15633e-08
4.12527e-08
4.09657e-08
4.07035e-08
4.04667e-08
4.02559e-08
4.00714e-08
3.99133e-08
3.97817e-08
3.96765e-08
3.95976e-08
3.95451e-08
3.95189e-08
4.61094e-08
4.60955e-08
4.5987e-08
4.57984e-08
4.55443e-08
4.52386e-08
4.48939e-08
4.45219e-08
4.41325e-08
4.37344e-08
4.33352e-08
4.29409e-08
4.25567e-08
4.21869e-08
4.18347e-08
4.15028e-08
4.11931e-08
4.09071e-08
4.06458e-08
4.041e-08
4.02002e-08
4.00165e-08
3.98592e-08
3.97282e-08
3.96236e-08
3.95451e-08
3.94929e-08
3.94668e-08
4.6138e-08
4.61053e-08
4.59807e-08
4.57786e-08
4.55135e-08
4.51989e-08
4.48473e-08
4.44699e-08
4.40766e-08
4.36759e-08
4.32749e-08
4.28796e-08
4.24951e-08
4.21254e-08
4.17737e-08
4.14424e-08
4.11336e-08
4.08486e-08
4.05883e-08
4.03535e-08
4.01446e-08
3.99619e-08
3.98053e-08
3.9675e-08
3.95709e-08
3.94929e-08
3.94409e-08
3.94149e-08
4.61711e-08
4.61188e-08
4.59773e-08
4.57611e-08
4.54844e-08
4.51605e-08
4.48017e-08
4.44188e-08
4.40215e-08
4.36178e-08
4.3215e-08
4.28187e-08
4.24338e-08
4.20641e-08
4.17128e-08
4.13823e-08
4.10744e-08
4.07903e-08
4.05311e-08
4.02973e-08
4.00893e-08
3.99075e-08
3.97517e-08
3.96221e-08
3.95185e-08
3.94409e-08
3.93892e-08
3.93634e-08
1.56067e-07
1.47162e-07
1.35978e-07
1.23216e-07
1.09651e-07
9.60883e-08
8.32984e-08
7.19415e-08
6.24913e-08
5.51758e-08
4.99626e-08
4.66011e-08
4.47124e-08
4.38862e-08
4.37535e-08
4.40202e-08
4.44735e-08
4.49712e-08
4.54263e-08
4.57911e-08
4.60443e-08
4.61816e-08
1.53203e-07
1.43989e-07
1.3261e-07
1.19807e-07
1.06371e-07
9.30975e-08
8.07274e-08
6.98737e-08
6.09529e-08
5.41365e-08
4.93479e-08
4.63136e-08
4.46529e-08
4.39692e-08
4.39132e-08
4.42106e-08
4.46649e-08
4.51462e-08
4.5576e-08
4.5912e-08
4.61364e-08
4.62466e-08
1.50162e-07
1.4056e-07
1.28963e-07
1.16137e-07
1.02874e-07
8.99476e-08
7.80579e-08
6.77616e-08
5.94117e-08
5.31206e-08
4.87689e-08
4.60639e-08
4.4628e-08
4.40813e-08
4.40962e-08
4.44191e-08
4.48703e-08
4.5332e-08
4.5734e-08
4.60394e-08
4.62336e-08
4.63157e-08
1.47023e-07
1.36917e-07
1.25063e-07
1.12223e-07
9.91724e-08
8.66482e-08
7.52966e-08
6.56085e-08
5.78674e-08
5.21246e-08
4.822e-08
4.58459e-08
4.46316e-08
4.42171e-08
4.42982e-08
4.46425e-08
4.50871e-08
4.55265e-08
4.58987e-08
4.61721e-08
4.63349e-08
4.6388e-08
1.43763e-07
1.33047e-07
1.20906e-07
1.08069e-07
9.52741e-08
8.32076e-08
7.24504e-08
6.34184e-08
5.63203e-08
5.11455e-08
4.7696e-08
4.56535e-08
4.46579e-08
4.43716e-08
4.45148e-08
4.48771e-08
4.53125e-08
4.57277e-08
4.60686e-08
4.63087e-08
4.64393e-08
4.64629e-08
1.40249e-07
1.28888e-07
1.16467e-07
1.03671e-07
9.11861e-08
7.96377e-08
6.95314e-08
6.12007e-08
5.47754e-08
5.01843e-08
4.7195e-08
4.5483e-08
4.47028e-08
4.45407e-08
4.47426e-08
4.51201e-08
4.55442e-08
4.59335e-08
4.62421e-08
4.64481e-08
4.65459e-08
4.65395e-08
1.3629e-07
1.24361e-07
1.1172e-07
9.90286e-08
8.69226e-08
7.59593e-08
6.6561e-08
5.89731e-08
5.32454e-08
4.92481e-08
4.67197e-08
4.53345e-08
4.47645e-08
4.4722e-08
4.4979e-08
4.5369e-08
4.578e-08
4.61423e-08
4.64176e-08
4.65891e-08
4.66537e-08
4.6617e-08
1.31868e-07
1.19442e-07
1.06663e-07
9.4159e-08
8.25135e-08
7.22073e-08
6.3573e-08
5.67642e-08
5.17515e-08
4.83508e-08
4.62782e-08
4.52117e-08
4.48442e-08
4.49151e-08
4.52227e-08
4.56224e-08
4.60183e-08
4.63524e-08
4.65939e-08
4.67304e-08
4.67618e-08
4.66948e-08
1.26944e-07
1.14132e-07
1.01318e-07
8.91026e-08
7.80083e-08
6.84332e-08
6.06147e-08
5.46129e-08
5.03223e-08
4.75121e-08
4.58825e-08
4.51213e-08
4.49449e-08
4.51209e-08
4.54733e-08
4.5879e-08
4.62579e-08
4.65627e-08
4.67697e-08
4.68712e-08
4.68693e-08
4.67721e-08
1.21564e-07
1.08473e-07
9.57409e-08
8.39249e-08
7.34769e-08
6.47041e-08
5.77444e-08
5.25653e-08
4.89916e-08
4.67544e-08
4.55468e-08
4.50714e-08
4.50708e-08
4.53408e-08
4.5731e-08
4.61383e-08
4.64976e-08
4.67719e-08
4.69441e-08
4.70104e-08
4.69754e-08
4.68483e-08
1.15778e-07
1.02535e-07
9.00148e-08
7.87148e-08
6.90063e-08
6.10984e-08
5.50266e-08
5.06702e-08
4.77934e-08
4.61001e-08
4.52846e-08
4.50697e-08
4.52256e-08
4.55763e-08
4.59957e-08
4.63996e-08
4.67365e-08
4.6979e-08
4.71159e-08
4.71471e-08
4.70793e-08
4.69228e-08
1.0962e-07
9.64097e-08
8.42463e-08
7.35791e-08
6.46947e-08
5.76988e-08
5.25255e-08
4.89733e-08
4.67578e-08
4.55674e-08
4.51065e-08
4.51216e-08
4.54117e-08
4.5828e-08
4.6267e-08
4.66619e-08
4.69736e-08
4.71829e-08
4.72842e-08
4.72805e-08
4.71804e-08
4.69949e-08
1.0329e-07
9.02454e-08
7.85669e-08
6.86361e-08
6.06424e-08
5.45839e-08
5.02971e-08
4.75108e-08
4.59062e-08
4.51682e-08
4.50181e-08
4.52293e-08
4.56295e-08
4.60953e-08
4.65439e-08
4.6924e-08
4.72075e-08
4.73825e-08
4.7448e-08
4.74098e-08
4.72779e-08
4.70642e-08
9.69433e-08
8.41928e-08
7.31133e-08
6.40023e-08
5.69416e-08
5.18194e-08
4.8383e-08
4.6306e-08
4.52497e-08
4.49062e-08
4.50196e-08
4.53914e-08
4.58769e-08
4.6376e-08
4.68244e-08
4.71843e-08
4.7437e-08
4.75767e-08
4.76064e-08
4.75342e-08
4.73713e-08
4.71302e-08
9.07506e-08
7.84008e-08
6.80142e-08
5.97809e-08
5.3666e-08
4.94508e-08
4.6806e-08
4.53662e-08
4.47872e-08
4.47768e-08
4.51055e-08
4.56028e-08
4.61496e-08
4.66668e-08
4.71059e-08
4.74407e-08
4.76603e-08
4.77642e-08
4.77584e-08
4.7653e-08
4.746e-08
4.71925e-08
8.48136e-08
7.2995e-08
6.33787e-08
5.6052e-08
5.08641e-08
4.74996e-08
4.55687e-08
4.46838e-08
4.4507e-08
4.47683e-08
4.52656e-08
4.58556e-08
4.64418e-08
4.69634e-08
4.73854e-08
4.76911e-08
4.7876e-08
4.79438e-08
4.79032e-08
4.77655e-08
4.75436e-08
4.72507e-08
7.93207e-08
6.80992e-08
5.92935e-08
5.28672e-08
4.85565e-08
4.59632e-08
4.46552e-08
4.4238e-08
4.43889e-08
4.48635e-08
4.54868e-08
4.614e-08
4.67465e-08
4.7261e-08
4.76595e-08
4.79331e-08
4.80825e-08
4.81146e-08
4.804e-08
4.78713e-08
4.76217e-08
4.73047e-08
7.43306e-08
6.37929e-08
5.5812e-08
5.02472e-08
4.67366e-08
4.48182e-08
4.40354e-08
4.39991e-08
4.44076e-08
4.50425e-08
4.57543e-08
4.64455e-08
4.70566e-08
4.75547e-08
4.79251e-08
4.81647e-08
4.82783e-08
4.82755e-08
4.81682e-08
4.79698e-08
4.7694e-08
4.73543e-08
6.99864e-08
6.01448e-08
5.29587e-08
4.81835e-08
4.53746e-08
4.40252e-08
4.36697e-08
4.39324e-08
4.4535e-08
4.52843e-08
4.60529e-08
4.67617e-08
4.73651e-08
4.78401e-08
4.81791e-08
4.83839e-08
4.84624e-08
4.84258e-08
4.82873e-08
4.80609e-08
4.77604e-08
4.73993e-08
6.63513e-08
5.71794e-08
5.07233e-08
4.66412e-08
4.44232e-08
4.35352e-08
4.35139e-08
4.40017e-08
4.47437e-08
4.55688e-08
4.63688e-08
4.70793e-08
4.76658e-08
4.81132e-08
4.84192e-08
4.85893e-08
4.86336e-08
4.85649e-08
4.8397e-08
4.81444e-08
4.78208e-08
4.74398e-08
6.34219e-08
5.48745e-08
4.90629e-08
4.55645e-08
4.38235e-08
4.32942e-08
4.35232e-08
4.41723e-08
4.50079e-08
4.58781e-08
4.66897e-08
4.73902e-08
4.79534e-08
4.83706e-08
4.86432e-08
4.87795e-08
4.87914e-08
4.86924e-08
4.84971e-08
4.82201e-08
4.78752e-08
4.74758e-08
6.11414e-08
5.31733e-08
4.79115e-08
4.48843e-08
4.35119e-08
4.32486e-08
4.36552e-08
4.44127e-08
4.53053e-08
4.61965e-08
4.70052e-08
4.76876e-08
4.8224e-08
4.86098e-08
4.88498e-08
4.89539e-08
4.89353e-08
4.88082e-08
4.85877e-08
4.82882e-08
4.79238e-08
4.75075e-08
5.94823e-08
5.20084e-08
4.71913e-08
4.45264e-08
4.34244e-08
4.33474e-08
4.3872e-08
4.46954e-08
4.5617e-08
4.65117e-08
4.73073e-08
4.79666e-08
4.84744e-08
4.88293e-08
4.9038e-08
4.9112e-08
4.90652e-08
4.89124e-08
4.86687e-08
4.83488e-08
4.79667e-08
4.75352e-08
5.837e-08
5.12937e-08
4.68172e-08
4.44161e-08
4.35009e-08
4.35453e-08
4.41405e-08
4.49978e-08
4.59277e-08
4.68136e-08
4.75898e-08
4.82234e-08
4.87025e-08
4.90277e-08
4.92073e-08
4.92537e-08
4.91812e-08
4.90051e-08
4.87406e-08
4.84023e-08
4.80042e-08
4.7559e-08
5.7712e-08
5.09308e-08
4.67023e-08
4.44828e-08
4.36875e-08
4.38029e-08
4.44335e-08
4.53015e-08
4.62255e-08
4.7095e-08
4.78483e-08
4.84556e-08
4.8907e-08
4.92047e-08
4.93577e-08
4.93791e-08
4.92836e-08
4.90866e-08
4.88035e-08
4.84489e-08
4.80365e-08
4.75792e-08
5.7329e-08
5.081e-08
4.67639e-08
4.46634e-08
4.39379e-08
4.40879e-08
4.47291e-08
4.55923e-08
4.65015e-08
4.73504e-08
4.80798e-08
4.86617e-08
4.90874e-08
4.936e-08
4.94893e-08
4.94884e-08
4.93726e-08
4.91573e-08
4.88579e-08
4.84889e-08
4.80642e-08
4.75962e-08
5.72041e-08
5.08625e-08
4.69365e-08
4.49064e-08
4.42148e-08
4.43744e-08
4.50105e-08
4.58595e-08
4.67495e-08
4.75763e-08
4.82825e-08
4.88408e-08
4.92435e-08
4.9494e-08
4.96024e-08
4.95823e-08
4.94488e-08
4.92177e-08
4.89042e-08
4.85228e-08
4.80873e-08
4.76102e-08
5.72485e-08
5.1017e-08
4.71641e-08
4.51703e-08
4.4489e-08
4.46433e-08
4.52652e-08
4.60956e-08
4.6965e-08
4.77706e-08
4.84554e-08
4.89928e-08
4.93754e-08
4.96069e-08
4.96975e-08
4.9661e-08
4.95127e-08
4.92682e-08
4.89427e-08
4.8551e-08
4.81065e-08
4.76216e-08
5.73362e-08
5.1205e-08
4.74008e-08
4.54233e-08
4.47391e-08
4.48802e-08
4.54844e-08
4.62956e-08
4.71454e-08
4.79318e-08
4.85981e-08
4.91178e-08
4.94836e-08
4.96993e-08
4.97753e-08
4.97253e-08
4.95648e-08
4.93092e-08
4.8974e-08
4.85737e-08
4.81218e-08
4.76306e-08
5.7465e-08
5.13948e-08
4.76173e-08
4.56434e-08
4.49499e-08
4.50756e-08
4.56625e-08
4.64561e-08
4.72891e-08
4.80595e-08
4.87106e-08
4.92161e-08
4.95685e-08
4.97718e-08
4.98362e-08
4.97756e-08
4.96054e-08
4.93413e-08
4.89984e-08
4.85914e-08
4.81337e-08
4.76375e-08
5.75974e-08
5.15593e-08
4.77926e-08
4.58156e-08
4.51113e-08
4.52232e-08
4.57956e-08
4.65753e-08
4.73952e-08
4.81534e-08
4.87932e-08
4.92882e-08
4.96307e-08
4.98247e-08
4.98806e-08
4.98123e-08
4.96351e-08
4.93646e-08
4.90162e-08
4.86043e-08
4.81423e-08
4.76425e-08
5.77085e-08
5.16768e-08
4.7911e-08
4.59292e-08
4.52167e-08
4.53189e-08
4.58816e-08
4.6652e-08
4.74634e-08
4.82137e-08
4.88462e-08
4.93343e-08
4.96704e-08
4.98586e-08
4.99091e-08
4.98358e-08
4.96541e-08
4.93796e-08
4.90276e-08
4.86125e-08
4.81478e-08
4.76458e-08
5.77642e-08
5.17271e-08
4.79603e-08
4.5977e-08
4.52616e-08
4.53603e-08
4.59191e-08
4.66857e-08
4.74935e-08
4.82403e-08
4.88696e-08
4.93547e-08
4.96881e-08
4.98736e-08
4.99217e-08
4.98463e-08
4.96626e-08
4.93863e-08
4.90327e-08
4.86163e-08
4.81505e-08
4.76474e-08
4.62083e-08
4.61355e-08
4.59766e-08
4.57458e-08
4.54571e-08
4.51237e-08
4.47573e-08
4.43687e-08
4.39671e-08
4.35606e-08
4.31558e-08
4.27584e-08
4.2373e-08
4.20034e-08
4.16526e-08
4.13228e-08
4.10157e-08
4.07326e-08
4.04744e-08
4.02416e-08
4.00346e-08
3.98536e-08
3.96987e-08
3.95697e-08
3.94667e-08
3.93895e-08
3.93381e-08
3.93125e-08
4.62491e-08
4.61551e-08
4.59782e-08
4.57324e-08
4.54315e-08
4.50882e-08
4.47141e-08
4.43196e-08
4.39137e-08
4.35041e-08
4.30973e-08
4.26988e-08
4.2313e-08
4.19434e-08
4.1593e-08
4.12639e-08
4.09577e-08
4.06755e-08
4.04183e-08
4.01866e-08
3.99806e-08
3.98005e-08
3.96463e-08
3.9518e-08
3.94156e-08
3.93388e-08
3.92877e-08
3.92622e-08
4.6293e-08
4.61773e-08
4.59818e-08
4.57207e-08
4.54071e-08
4.50538e-08
4.46718e-08
4.42713e-08
4.3861e-08
4.34483e-08
4.30394e-08
4.26397e-08
4.22534e-08
4.18839e-08
4.15339e-08
4.12055e-08
4.09002e-08
4.0619e-08
4.03628e-08
4.01321e-08
3.99271e-08
3.97478e-08
3.95945e-08
3.94669e-08
3.9365e-08
3.92887e-08
3.92379e-08
3.92125e-08
4.63396e-08
4.62015e-08
4.59872e-08
4.57103e-08
4.5384e-08
4.50204e-08
4.46304e-08
4.42238e-08
4.3809e-08
4.33931e-08
4.29822e-08
4.25813e-08
4.21945e-08
4.1825e-08
4.14755e-08
4.11477e-08
4.08432e-08
4.05631e-08
4.03079e-08
4.00782e-08
3.98742e-08
3.96959e-08
3.95433e-08
3.94164e-08
3.93151e-08
3.92392e-08
3.91887e-08
3.91634e-08
4.63882e-08
4.62275e-08
4.5994e-08
4.57012e-08
4.53619e-08
4.49879e-08
4.45899e-08
4.41771e-08
4.37577e-08
4.33387e-08
4.29257e-08
4.25236e-08
4.21363e-08
4.17668e-08
4.14177e-08
4.10906e-08
4.0787e-08
4.05079e-08
4.02537e-08
4.00251e-08
3.9822e-08
3.96446e-08
3.94928e-08
3.93666e-08
3.92659e-08
3.91904e-08
3.91402e-08
3.91151e-08
4.64383e-08
4.62546e-08
4.60018e-08
4.5693e-08
4.53406e-08
4.49563e-08
4.45501e-08
4.41311e-08
4.37072e-08
4.3285e-08
4.28699e-08
4.24666e-08
4.20788e-08
4.17094e-08
4.13607e-08
4.10343e-08
4.07316e-08
4.04534e-08
4.02004e-08
3.99727e-08
3.97706e-08
3.95941e-08
3.94432e-08
3.93177e-08
3.92175e-08
3.91425e-08
3.90925e-08
3.90676e-08
4.64891e-08
4.62825e-08
4.60103e-08
4.56855e-08
4.53201e-08
4.49253e-08
4.4511e-08
4.40859e-08
4.36575e-08
4.3232e-08
4.28149e-08
4.24105e-08
4.20222e-08
4.16528e-08
4.13045e-08
4.09789e-08
4.06771e-08
4.03999e-08
4.01479e-08
3.99212e-08
3.97201e-08
3.95446e-08
3.93944e-08
3.92696e-08
3.917e-08
3.90954e-08
3.90458e-08
3.9021e-08
4.65403e-08
4.63107e-08
4.60192e-08
4.56784e-08
4.53e-08
4.48949e-08
4.44726e-08
4.40414e-08
4.36085e-08
4.31799e-08
4.27608e-08
4.23552e-08
4.19665e-08
4.15972e-08
4.12493e-08
4.09244e-08
4.06235e-08
4.03474e-08
4.00964e-08
3.98708e-08
3.96706e-08
3.9496e-08
3.93467e-08
3.92225e-08
3.91235e-08
3.90493e-08
3.9e-08
3.89753e-08
4.65911e-08
4.63388e-08
4.60282e-08
4.56715e-08
4.52804e-08
4.48651e-08
4.44348e-08
4.39976e-08
4.35603e-08
4.31287e-08
4.27076e-08
4.23009e-08
4.19118e-08
4.15426e-08
4.11952e-08
4.0871e-08
4.05711e-08
4.02959e-08
4.00459e-08
3.98214e-08
3.96222e-08
3.94485e-08
3.92999e-08
3.91765e-08
3.9078e-08
3.90043e-08
3.89552e-08
3.89307e-08
4.66411e-08
4.63664e-08
4.60369e-08
4.56647e-08
4.5261e-08
4.48357e-08
4.43976e-08
4.39546e-08
4.3513e-08
4.30785e-08
4.26555e-08
4.22477e-08
4.18582e-08
4.14891e-08
4.11422e-08
4.08188e-08
4.05198e-08
4.02456e-08
3.99967e-08
3.97731e-08
3.9575e-08
3.94021e-08
3.92544e-08
3.91316e-08
3.90337e-08
3.89604e-08
3.89116e-08
3.88873e-08
4.66898e-08
4.63931e-08
4.60451e-08
4.56577e-08
4.52417e-08
4.48066e-08
4.4361e-08
4.39123e-08
4.34666e-08
4.30292e-08
4.26044e-08
4.21957e-08
4.18058e-08
4.14369e-08
4.10905e-08
4.07678e-08
4.04697e-08
4.01966e-08
3.99487e-08
3.97262e-08
3.9529e-08
3.9357e-08
3.92101e-08
3.9088e-08
3.89906e-08
3.89177e-08
3.88692e-08
3.8845e-08
4.67367e-08
4.64185e-08
4.60526e-08
4.56504e-08
4.52224e-08
4.47779e-08
4.4325e-08
4.38708e-08
4.34211e-08
4.2981e-08
4.25545e-08
4.21448e-08
4.17547e-08
4.13859e-08
4.10401e-08
4.07182e-08
4.0421e-08
4.01489e-08
3.9902e-08
3.96805e-08
3.94843e-08
3.93132e-08
3.9167e-08
3.90457e-08
3.89488e-08
3.88764e-08
3.88281e-08
3.88041e-08
4.67815e-08
4.64424e-08
4.60591e-08
4.56426e-08
4.52031e-08
4.47495e-08
4.42896e-08
4.38301e-08
4.33766e-08
4.29339e-08
4.25058e-08
4.20953e-08
4.17049e-08
4.13364e-08
4.09912e-08
4.06701e-08
4.03738e-08
4.01026e-08
3.98568e-08
3.96363e-08
3.9441e-08
3.92708e-08
3.91254e-08
3.90047e-08
3.89084e-08
3.88363e-08
3.87884e-08
3.87644e-08
4.68238e-08
4.64646e-08
4.60645e-08
4.56343e-08
4.51837e-08
4.47214e-08
4.42548e-08
4.37903e-08
4.33332e-08
4.28881e-08
4.24584e-08
4.20472e-08
4.16567e-08
4.12884e-08
4.09437e-08
4.06235e-08
4.03281e-08
4.0058e-08
3.98131e-08
3.95936e-08
3.93993e-08
3.92299e-08
3.90853e-08
3.89652e-08
3.88694e-08
3.87977e-08
3.87501e-08
3.87263e-08
4.68633e-08
4.64848e-08
4.60687e-08
4.56253e-08
4.51642e-08
4.46936e-08
4.42206e-08
4.37514e-08
4.32909e-08
4.28435e-08
4.24125e-08
4.20007e-08
4.161e-08
4.12421e-08
4.0898e-08
4.05785e-08
4.0284e-08
4.00149e-08
3.97711e-08
3.95525e-08
3.93591e-08
3.91905e-08
3.90467e-08
3.89272e-08
3.88319e-08
3.87607e-08
3.87132e-08
3.86896e-08
4.68998e-08
4.65029e-08
4.60715e-08
4.56157e-08
4.51446e-08
4.46662e-08
4.41872e-08
4.37135e-08
4.32499e-08
4.28004e-08
4.23682e-08
4.19557e-08
4.1565e-08
4.11974e-08
4.08539e-08
4.05352e-08
4.02417e-08
3.99735e-08
3.97307e-08
3.95131e-08
3.93206e-08
3.91528e-08
3.90097e-08
3.88908e-08
3.8796e-08
3.87252e-08
3.8678e-08
3.86544e-08
4.69331e-08
4.65189e-08
4.6073e-08
4.56055e-08
4.5125e-08
4.46392e-08
4.41546e-08
4.36768e-08
4.32102e-08
4.27588e-08
4.23255e-08
4.19126e-08
4.15218e-08
4.11546e-08
4.08117e-08
4.04938e-08
4.02012e-08
3.9934e-08
3.96921e-08
3.94754e-08
3.92838e-08
3.91168e-08
3.89744e-08
3.88561e-08
3.87618e-08
3.86913e-08
3.86444e-08
3.86209e-08
4.69632e-08
4.65326e-08
4.60732e-08
4.55947e-08
4.51054e-08
4.46127e-08
4.41229e-08
4.36412e-08
4.3172e-08
4.27189e-08
4.22845e-08
4.18712e-08
4.14805e-08
4.11137e-08
4.07715e-08
4.04544e-08
4.01626e-08
3.98963e-08
3.96554e-08
3.94396e-08
3.92488e-08
3.90826e-08
3.89408e-08
3.88231e-08
3.87293e-08
3.86591e-08
3.86124e-08
3.85891e-08
4.699e-08
4.65441e-08
4.60721e-08
4.55833e-08
4.50859e-08
4.45869e-08
4.40922e-08
4.3607e-08
4.31354e-08
4.26806e-08
4.22454e-08
4.18318e-08
4.14412e-08
4.10748e-08
4.07332e-08
4.04169e-08
4.0126e-08
3.98606e-08
3.96206e-08
3.94057e-08
3.92156e-08
3.90502e-08
3.89091e-08
3.87919e-08
3.86985e-08
3.86287e-08
3.85822e-08
3.8559e-08
4.70135e-08
4.65535e-08
4.60699e-08
4.55716e-08
4.50667e-08
4.45618e-08
4.40627e-08
4.35743e-08
4.31004e-08
4.26443e-08
4.22083e-08
4.17944e-08
4.1404e-08
4.1038e-08
4.06971e-08
4.03815e-08
4.00915e-08
3.9827e-08
3.95878e-08
3.93737e-08
3.91845e-08
3.90197e-08
3.88792e-08
3.87626e-08
3.86696e-08
3.86001e-08
3.85539e-08
3.85308e-08
4.7034e-08
4.65609e-08
4.60666e-08
4.55596e-08
4.50478e-08
4.45376e-08
4.40345e-08
4.35432e-08
4.30673e-08
4.26099e-08
4.21733e-08
4.17593e-08
4.1369e-08
4.10035e-08
4.06632e-08
4.03484e-08
4.00592e-08
3.97955e-08
3.95571e-08
3.93438e-08
3.91553e-08
3.89912e-08
3.88512e-08
3.87351e-08
3.86426e-08
3.85734e-08
3.85273e-08
3.85043e-08
4.70515e-08
4.65665e-08
4.60624e-08
4.55476e-08
4.50295e-08
4.45144e-08
4.40077e-08
4.35138e-08
4.30362e-08
4.25777e-08
4.21406e-08
4.17264e-08
4.13364e-08
4.09713e-08
4.06316e-08
4.03175e-08
4.0029e-08
3.97661e-08
3.95286e-08
3.9316e-08
3.91282e-08
3.89647e-08
3.88253e-08
3.87096e-08
3.86175e-08
3.85485e-08
3.85027e-08
3.84798e-08
4.70662e-08
4.65705e-08
4.60575e-08
4.55356e-08
4.50119e-08
4.44925e-08
4.39826e-08
4.34863e-08
4.30071e-08
4.25477e-08
4.21101e-08
4.16959e-08
4.13061e-08
4.09414e-08
4.06023e-08
4.02889e-08
4.00012e-08
3.97391e-08
3.95022e-08
3.92904e-08
3.91032e-08
3.89403e-08
3.88014e-08
3.86862e-08
3.85943e-08
3.85257e-08
3.848e-08
3.84572e-08
4.70785e-08
4.65731e-08
4.60522e-08
4.55239e-08
4.49952e-08
4.44719e-08
4.39591e-08
4.34609e-08
4.29803e-08
4.25201e-08
4.20822e-08
4.16679e-08
4.12783e-08
4.09141e-08
4.05756e-08
4.02628e-08
3.99758e-08
3.97143e-08
3.94781e-08
3.92669e-08
3.90803e-08
3.8918e-08
3.87796e-08
3.86647e-08
3.85732e-08
3.85048e-08
3.84593e-08
3.84366e-08
4.70884e-08
4.65745e-08
4.60467e-08
4.55127e-08
4.49796e-08
4.44529e-08
4.39376e-08
4.34376e-08
4.29559e-08
4.2495e-08
4.20567e-08
4.16425e-08
4.12532e-08
4.08894e-08
4.05513e-08
4.02392e-08
3.99528e-08
3.96919e-08
3.94564e-08
3.92458e-08
3.90597e-08
3.88979e-08
3.87599e-08
3.86454e-08
3.85542e-08
3.8486e-08
3.84406e-08
3.8418e-08
4.70964e-08
4.65751e-08
4.60411e-08
4.55023e-08
4.49652e-08
4.44357e-08
4.39182e-08
4.34166e-08
4.29339e-08
4.24724e-08
4.2034e-08
4.16198e-08
4.12307e-08
4.08673e-08
4.05297e-08
4.02181e-08
3.99323e-08
3.9672e-08
3.9437e-08
3.92269e-08
3.90414e-08
3.888e-08
3.87423e-08
3.86282e-08
3.85372e-08
3.84692e-08
3.8424e-08
3.84014e-08
4.71027e-08
4.6575e-08
4.60357e-08
4.54927e-08
4.49524e-08
4.44203e-08
4.39009e-08
4.3398e-08
4.29145e-08
4.24526e-08
4.20139e-08
4.15998e-08
4.1211e-08
4.08479e-08
4.05108e-08
4.01996e-08
3.99143e-08
3.96546e-08
3.94201e-08
3.92104e-08
3.90253e-08
3.88643e-08
3.8727e-08
3.86131e-08
3.85224e-08
3.84546e-08
3.84095e-08
3.8387e-08
4.71076e-08
4.65744e-08
4.60308e-08
4.54842e-08
4.49411e-08
4.44069e-08
4.3886e-08
4.3382e-08
4.28978e-08
4.24355e-08
4.19968e-08
4.15827e-08
4.1194e-08
4.08313e-08
4.04945e-08
4.01838e-08
3.98989e-08
3.96396e-08
3.94056e-08
3.91963e-08
3.90116e-08
3.88509e-08
3.87139e-08
3.86003e-08
3.85098e-08
3.84421e-08
3.83971e-08
3.83746e-08
4.71113e-08
4.65737e-08
4.60264e-08
4.5477e-08
4.49316e-08
4.43957e-08
4.38735e-08
4.33687e-08
4.28839e-08
4.24213e-08
4.19825e-08
4.15685e-08
4.118e-08
4.08175e-08
4.04811e-08
4.01707e-08
3.98862e-08
3.96273e-08
3.93935e-08
3.91847e-08
3.90002e-08
3.88398e-08
3.8703e-08
3.85896e-08
3.84993e-08
3.84317e-08
3.83868e-08
3.83644e-08
4.7114e-08
4.6573e-08
4.60229e-08
4.54711e-08
4.4924e-08
4.43868e-08
4.38636e-08
4.33581e-08
4.28729e-08
4.24101e-08
4.19712e-08
4.15572e-08
4.11689e-08
4.08066e-08
4.04704e-08
4.01603e-08
3.98761e-08
3.96175e-08
3.9384e-08
3.91754e-08
3.89912e-08
3.8831e-08
3.86945e-08
3.85812e-08
3.8491e-08
3.84235e-08
3.83787e-08
3.83563e-08
4.7116e-08
4.65724e-08
4.60202e-08
4.54668e-08
4.49184e-08
4.43802e-08
4.38564e-08
4.33503e-08
4.28648e-08
4.24018e-08
4.19629e-08
4.15489e-08
4.11607e-08
4.07986e-08
4.04626e-08
4.01527e-08
3.98687e-08
3.96103e-08
3.93771e-08
3.91687e-08
3.89846e-08
3.88246e-08
3.86882e-08
3.85751e-08
3.84849e-08
3.84175e-08
3.83727e-08
3.83503e-08
4.71173e-08
4.65721e-08
4.60186e-08
4.54642e-08
4.49149e-08
4.43761e-08
4.38518e-08
4.33454e-08
4.28597e-08
4.23966e-08
4.19576e-08
4.15437e-08
4.11556e-08
4.07936e-08
4.04577e-08
4.01479e-08
3.98641e-08
3.96058e-08
3.93727e-08
3.91644e-08
3.89805e-08
3.88205e-08
3.86842e-08
3.85712e-08
3.84811e-08
3.84137e-08
3.8369e-08
3.83466e-08
4.7118e-08
4.65721e-08
4.6018e-08
4.54631e-08
4.49136e-08
4.43744e-08
4.38499e-08
4.33434e-08
4.28576e-08
4.23945e-08
4.19555e-08
4.15416e-08
4.11535e-08
4.07915e-08
4.04556e-08
4.01459e-08
3.98621e-08
3.96039e-08
3.93708e-08
3.91626e-08
3.89787e-08
3.88188e-08
3.86825e-08
3.85695e-08
3.84795e-08
3.84121e-08
3.83674e-08
3.8345e-08
4.61853e-08
4.60398e-08
4.57769e-08
4.5401e-08
4.49333e-08
4.44218e-08
4.39544e-08
4.36748e-08
4.37987e-08
4.46251e-08
4.65298e-08
4.99314e-08
5.52163e-08
6.26379e-08
7.22245e-08
8.37364e-08
9.66829e-08
1.10386e-07
1.24058e-07
1.36885e-07
1.48089e-07
1.56978e-07
4.62472e-08
4.61281e-08
4.58933e-08
4.55455e-08
4.51026e-08
4.46075e-08
4.414e-08
4.3832e-08
4.38838e-08
4.45753e-08
4.6264e-08
4.93553e-08
5.42373e-08
6.11859e-08
7.02715e-08
8.13073e-08
9.3856e-08
1.07282e-07
1.20824e-07
1.33673e-07
1.45035e-07
1.54179e-07
4.63132e-08
4.62215e-08
4.60163e-08
4.56985e-08
4.52831e-08
4.48079e-08
4.43447e-08
4.4014e-08
4.40003e-08
4.45638e-08
4.60413e-08
4.88221e-08
5.32919e-08
5.97446e-08
6.82912e-08
7.88007e-08
9.08943e-08
1.03987e-07
1.17355e-07
1.30204e-07
1.41735e-07
1.51188e-07
4.63826e-08
4.63193e-08
4.61448e-08
4.58586e-08
4.54728e-08
4.50203e-08
4.45651e-08
4.42163e-08
4.41423e-08
4.45832e-08
4.58534e-08
4.83236e-08
5.23727e-08
5.83091e-08
6.62825e-08
7.62191e-08
8.78048e-08
1.00515e-07
1.13671e-07
1.26512e-07
1.38244e-07
1.48096e-07
4.64546e-08
4.64204e-08
4.62776e-08
4.60243e-08
4.56696e-08
4.52418e-08
4.47974e-08
4.44339e-08
4.43035e-08
4.46259e-08
4.56918e-08
4.78509e-08
5.14719e-08
5.68738e-08
6.42427e-08
7.3563e-08
8.45904e-08
9.68687e-08
1.09779e-07
1.22603e-07
1.34579e-07
1.44957e-07
4.65286e-08
4.65239e-08
4.64135e-08
4.61939e-08
4.58716e-08
4.547e-08
4.50383e-08
4.46626e-08
4.44789e-08
4.46858e-08
4.55499e-08
4.73977e-08
5.05848e-08
5.54366e-08
6.21725e-08
7.08352e-08
8.1254e-08
9.30492e-08
1.05671e-07
1.18456e-07
1.30688e-07
1.41652e-07
4.66039e-08
4.6629e-08
4.65514e-08
4.6366e-08
4.60768e-08
4.57027e-08
4.52853e-08
4.48994e-08
4.46651e-08
4.47597e-08
4.54249e-08
4.69627e-08
4.97125e-08
5.4002e-08
6.00798e-08
6.80454e-08
7.7804e-08
8.90583e-08
1.01336e-07
1.14038e-07
1.265e-07
1.38045e-07
4.66797e-08
4.67348e-08
4.66901e-08
4.65393e-08
4.62838e-08
4.59381e-08
4.55364e-08
4.51425e-08
4.48607e-08
4.48471e-08
4.53181e-08
4.65501e-08
4.88631e-08
5.2583e-08
5.79824e-08
6.52141e-08
7.42597e-08
8.49086e-08
9.67718e-08
1.09323e-07
1.2195e-07
1.34029e-07
4.67555e-08
4.68404e-08
4.68287e-08
4.67127e-08
4.64915e-08
4.61749e-08
4.57905e-08
4.53913e-08
4.5066e-08
4.49501e-08
4.52346e-08
4.61691e-08
4.80517e-08
5.12015e-08
5.59088e-08
6.23749e-08
7.06557e-08
8.06294e-08
9.19958e-08
1.04304e-07
1.16993e-07
1.29446e-07
4.68304e-08
4.69451e-08
4.69663e-08
4.68852e-08
4.66985e-08
4.64122e-08
4.60471e-08
4.56458e-08
4.52825e-08
4.50724e-08
4.51816e-08
4.5832e-08
4.72978e-08
4.98857e-08
5.3897e-08
5.95739e-08
6.70425e-08
7.62705e-08
8.70515e-08
9.90172e-08
1.1167e-07
1.24422e-07
4.6904e-08
4.70481e-08
4.71019e-08
4.70557e-08
4.69041e-08
4.66491e-08
4.63054e-08
4.59063e-08
4.55118e-08
4.52181e-08
4.51669e-08
4.55526e-08
4.66228e-08
4.86673e-08
5.19904e-08
5.68663e-08
6.34845e-08
7.19005e-08
8.20055e-08
9.35233e-08
1.06032e-07
1.19009e-07
4.69757e-08
4.71487e-08
4.72349e-08
4.72234e-08
4.7107e-08
4.68846e-08
4.6565e-08
4.61728e-08
4.57553e-08
4.53906e-08
4.51973e-08
4.53427e-08
4.60466e-08
4.75772e-08
5.02337e-08
5.43118e-08
6.00551e-08
6.76023e-08
7.69441e-08
8.79021e-08
1.00131e-07
1.13134e-07
4.7045e-08
4.72463e-08
4.73643e-08
4.73873e-08
4.73064e-08
4.71176e-08
4.68247e-08
4.64447e-08
4.6013e-08
4.55915e-08
4.52773e-08
4.52113e-08
4.55848e-08
4.66413e-08
4.86669e-08
5.19679e-08
5.68301e-08
6.34674e-08
7.197e-08
8.22659e-08
9.41046e-08
1.07061e-07
4.71113e-08
4.73403e-08
4.74894e-08
4.75464e-08
4.75012e-08
4.73469e-08
4.70834e-08
4.67206e-08
4.62839e-08
4.58206e-08
4.5408e-08
4.51623e-08
4.52467e-08
4.58773e-08
4.73212e-08
4.98839e-08
5.38799e-08
5.95871e-08
6.71907e-08
7.67306e-08
8.80696e-08
1.00893e-07
4.71743e-08
4.743e-08
4.76094e-08
4.76999e-08
4.769e-08
4.75711e-08
4.73392e-08
4.69986e-08
4.65658e-08
4.60754e-08
4.55871e-08
4.51946e-08
4.50342e-08
4.52935e-08
4.62157e-08
4.80957e-08
5.12629e-08
5.60443e-08
6.27103e-08
7.14105e-08
8.21216e-08
9.46247e-08
4.72336e-08
4.7515e-08
4.77237e-08
4.78468e-08
4.78719e-08
4.77886e-08
4.75902e-08
4.7276e-08
4.68552e-08
4.63515e-08
4.58094e-08
4.53024e-08
4.4942e-08
4.48877e-08
4.53559e-08
4.66232e-08
4.90206e-08
5.29081e-08
5.86264e-08
6.64277e-08
7.64009e-08
8.84163e-08
4.72888e-08
4.75948e-08
4.78317e-08
4.79863e-08
4.80456e-08
4.7998e-08
4.78342e-08
4.75498e-08
4.71479e-08
4.66431e-08
4.60672e-08
4.5476e-08
4.49589e-08
4.46489e-08
4.47346e-08
4.54693e-08
4.71745e-08
5.02273e-08
5.50222e-08
6.19024e-08
7.10702e-08
8.25079e-08
4.73398e-08
4.76691e-08
4.79329e-08
4.81177e-08
4.82102e-08
4.81976e-08
4.8069e-08
4.78169e-08
4.74395e-08
4.6944e-08
4.63515e-08
4.57034e-08
4.50694e-08
4.45589e-08
4.43334e-08
4.46208e-08
4.57252e-08
4.80266e-08
5.19558e-08
5.79317e-08
6.62614e-08
7.70239e-08
4.73863e-08
4.77377e-08
4.80269e-08
4.82404e-08
4.83647e-08
4.83863e-08
4.82928e-08
4.80744e-08
4.77254e-08
4.72473e-08
4.66528e-08
4.59709e-08
4.52553e-08
4.45947e-08
4.41261e-08
4.40515e-08
4.46534e-08
4.63043e-08
4.94547e-08
5.45827e-08
6.20975e-08
7.22223e-08
4.74285e-08
4.78005e-08
4.81134e-08
4.8354e-08
4.85085e-08
4.85628e-08
4.85037e-08
4.83194e-08
4.80015e-08
4.75469e-08
4.69615e-08
4.6265e-08
4.54977e-08
4.47311e-08
4.40811e-08
4.37255e-08
4.3924e-08
4.50342e-08
4.75117e-08
5.18729e-08
5.86026e-08
6.80176e-08
4.74662e-08
4.78572e-08
4.81923e-08
4.84583e-08
4.8641e-08
4.87264e-08
4.87004e-08
4.85498e-08
4.82642e-08
4.78371e-08
4.72692e-08
4.65729e-08
4.57782e-08
4.49428e-08
4.41649e-08
4.36015e-08
4.34903e-08
4.41705e-08
4.60924e-08
4.97919e-08
5.58064e-08
6.45298e-08
4.74995e-08
4.79082e-08
4.82637e-08
4.8553e-08
4.87621e-08
4.88765e-08
4.88817e-08
4.87638e-08
4.85106e-08
4.81131e-08
4.75684e-08
4.68832e-08
4.608e-08
4.52056e-08
4.43444e-08
4.36364e-08
4.32996e-08
4.36545e-08
4.51397e-08
4.82968e-08
5.36971e-08
6.17973e-08
4.75287e-08
4.79533e-08
4.83275e-08
4.86381e-08
4.88714e-08
4.90127e-08
4.90471e-08
4.89601e-08
4.87384e-08
4.83712e-08
4.7853e-08
4.71865e-08
4.63884e-08
4.54979e-08
4.4589e-08
4.37881e-08
4.32974e-08
4.34201e-08
4.45801e-08
4.73155e-08
5.22163e-08
5.97899e-08
4.75539e-08
4.7993e-08
4.83839e-08
4.8714e-08
4.89692e-08
4.9135e-08
4.91962e-08
4.91379e-08
4.8946e-08
4.86087e-08
4.81183e-08
4.74749e-08
4.66914e-08
4.58014e-08
4.48715e-08
4.40183e-08
4.34315e-08
4.33995e-08
4.43314e-08
4.6755e-08
5.12647e-08
5.83978e-08
4.75754e-08
4.80273e-08
4.84334e-08
4.87807e-08
4.90556e-08
4.92434e-08
4.93289e-08
4.92968e-08
4.91326e-08
4.88235e-08
4.83608e-08
4.77427e-08
4.69795e-08
4.61012e-08
4.51693e-08
4.42937e-08
4.36549e-08
4.35295e-08
4.43124e-08
4.65177e-08
5.07313e-08
5.74902e-08
4.75934e-08
4.80567e-08
4.8476e-08
4.88387e-08
4.9131e-08
4.93384e-08
4.94454e-08
4.94368e-08
4.92976e-08
4.90146e-08
4.85782e-08
4.79856e-08
4.72454e-08
4.63854e-08
4.54641e-08
4.45869e-08
4.39278e-08
4.37546e-08
4.44502e-08
4.65147e-08
5.0522e-08
5.70071e-08
4.76083e-08
4.80815e-08
4.85123e-08
4.88883e-08
4.91958e-08
4.94201e-08
4.95461e-08
4.95581e-08
4.9441e-08
4.91814e-08
4.87692e-08
4.82009e-08
4.74842e-08
4.66457e-08
4.57421e-08
4.48762e-08
4.42181e-08
4.4029e-08
4.46825e-08
4.6666e-08
5.05407e-08
5.68352e-08
4.76204e-08
4.81019e-08
4.85426e-08
4.89299e-08
4.92503e-08
4.94892e-08
4.96313e-08
4.9661e-08
4.95631e-08
4.93239e-08
4.89331e-08
4.83868e-08
4.76924e-08
4.68759e-08
4.59932e-08
4.51457e-08
4.45011e-08
4.43165e-08
4.49583e-08
4.69035e-08
5.07013e-08
5.687e-08
4.76299e-08
4.81184e-08
4.85672e-08
4.8964e-08
4.92951e-08
4.95461e-08
4.97017e-08
4.97461e-08
4.96643e-08
4.94423e-08
4.90697e-08
4.85426e-08
4.78681e-08
4.70722e-08
4.62104e-08
4.53838e-08
4.47589e-08
4.45899e-08
4.52382e-08
4.71726e-08
5.09332e-08
5.70414e-08
4.76371e-08
4.81312e-08
4.85866e-08
4.89909e-08
4.93306e-08
4.95913e-08
4.97576e-08
4.9814e-08
4.9745e-08
4.95369e-08
4.91793e-08
4.8668e-08
4.80103e-08
4.72322e-08
4.63894e-08
4.5583e-08
4.49789e-08
4.483e-08
4.54935e-08
4.74308e-08
5.11679e-08
5.71951e-08
4.76423e-08
4.81407e-08
4.8601e-08
4.90109e-08
4.93572e-08
4.96252e-08
4.97997e-08
4.98651e-08
4.98059e-08
4.96084e-08
4.92622e-08
4.87631e-08
4.81185e-08
4.73547e-08
4.65275e-08
4.57384e-08
4.51532e-08
4.50241e-08
4.5706e-08
4.76557e-08
5.13923e-08
5.74021e-08
4.76457e-08
4.81469e-08
4.86106e-08
4.90245e-08
4.93752e-08
4.96482e-08
4.98283e-08
4.98998e-08
4.98474e-08
4.96572e-08
4.93188e-08
4.88282e-08
4.81929e-08
4.74391e-08
4.66234e-08
4.58472e-08
4.52767e-08
4.51638e-08
4.58627e-08
4.78279e-08
5.15758e-08
5.75917e-08
4.76474e-08
4.81502e-08
4.86157e-08
4.90317e-08
4.93848e-08
4.96606e-08
4.98438e-08
4.99187e-08
4.98699e-08
4.96837e-08
4.93496e-08
4.88636e-08
4.82334e-08
4.74854e-08
4.66762e-08
4.59076e-08
4.53462e-08
4.52439e-08
4.59547e-08
4.79326e-08
5.16939e-08
5.77284e-08
3.93391e-08
3.93648e-08
3.94164e-08
3.94937e-08
3.9597e-08
3.97264e-08
3.98818e-08
4.00633e-08
4.02708e-08
4.05041e-08
4.0763e-08
4.10467e-08
4.13544e-08
4.16849e-08
4.20363e-08
4.24063e-08
4.27921e-08
4.31896e-08
4.35944e-08
4.40007e-08
4.44016e-08
4.47891e-08
4.51538e-08
4.5485e-08
4.57708e-08
4.59978e-08
4.6152e-08
4.6219e-08
3.92885e-08
3.93141e-08
3.93654e-08
3.94424e-08
3.95451e-08
3.96738e-08
3.98284e-08
4.0009e-08
4.02155e-08
4.04479e-08
4.07057e-08
4.09885e-08
4.12954e-08
4.16251e-08
4.19761e-08
4.23461e-08
4.27323e-08
4.31309e-08
4.35377e-08
4.39469e-08
4.4352e-08
4.47453e-08
4.51175e-08
4.54584e-08
4.57561e-08
4.59978e-08
4.61696e-08
4.62572e-08
3.92385e-08
3.9264e-08
3.9315e-08
3.93915e-08
3.94937e-08
3.96216e-08
3.97755e-08
3.99552e-08
4.01608e-08
4.03921e-08
4.06489e-08
4.09307e-08
4.12367e-08
4.15658e-08
4.19164e-08
4.22863e-08
4.2673e-08
4.30728e-08
4.34815e-08
4.38938e-08
4.43032e-08
4.47024e-08
4.50824e-08
4.54331e-08
4.57431e-08
4.59998e-08
4.61897e-08
4.62987e-08
3.91891e-08
3.92144e-08
3.92651e-08
3.93412e-08
3.94429e-08
3.95701e-08
3.97232e-08
3.9902e-08
4.01066e-08
4.03369e-08
4.05927e-08
4.08736e-08
4.11787e-08
4.1507e-08
4.18572e-08
4.22271e-08
4.26142e-08
4.30152e-08
4.3426e-08
4.38413e-08
4.42552e-08
4.46603e-08
4.50482e-08
4.54089e-08
4.57315e-08
4.60036e-08
4.6212e-08
4.63428e-08
3.91404e-08
3.91656e-08
3.9216e-08
3.92917e-08
3.93927e-08
3.95193e-08
3.96715e-08
3.98494e-08
4.00531e-08
4.02824e-08
4.05372e-08
4.0817e-08
4.11213e-08
4.14489e-08
4.17987e-08
4.21686e-08
4.25562e-08
4.29583e-08
4.33711e-08
4.37896e-08
4.42079e-08
4.46191e-08
4.50149e-08
4.53858e-08
4.57211e-08
4.60089e-08
4.62361e-08
4.63891e-08
3.90925e-08
3.91175e-08
3.91676e-08
3.92429e-08
3.93434e-08
3.94693e-08
3.96207e-08
3.97977e-08
4.00004e-08
4.02287e-08
4.04824e-08
4.07612e-08
4.10646e-08
4.13916e-08
4.17409e-08
4.21107e-08
4.24988e-08
4.29021e-08
4.3317e-08
4.37386e-08
4.41614e-08
4.45787e-08
4.49825e-08
4.53636e-08
4.57118e-08
4.60153e-08
4.62615e-08
4.6437e-08
3.90454e-08
3.90703e-08
3.91201e-08
3.91949e-08
3.92949e-08
3.94201e-08
3.95707e-08
3.97468e-08
3.99485e-08
4.01757e-08
4.04285e-08
4.07063e-08
4.10088e-08
4.1335e-08
4.16839e-08
4.20537e-08
4.24422e-08
4.28467e-08
4.32636e-08
4.36883e-08
4.41156e-08
4.45389e-08
4.49507e-08
4.53422e-08
4.57032e-08
4.60225e-08
4.62878e-08
4.6486e-08
3.89993e-08
3.9024e-08
3.90736e-08
3.9148e-08
3.92473e-08
3.93718e-08
3.95216e-08
3.96968e-08
3.98975e-08
4.01238e-08
4.03754e-08
4.06523e-08
4.09539e-08
4.12794e-08
4.16278e-08
4.19975e-08
4.23865e-08
4.27921e-08
4.3211e-08
4.36388e-08
4.40705e-08
4.44999e-08
4.49196e-08
4.53213e-08
4.56951e-08
4.60302e-08
4.63146e-08
4.65355e-08
3.89542e-08
3.89788e-08
3.9028e-08
3.9102e-08
3.92008e-08
3.93246e-08
3.94736e-08
3.96479e-08
3.98476e-08
4.00728e-08
4.03235e-08
4.05993e-08
4.09e-08
4.12247e-08
4.15727e-08
4.19423e-08
4.23317e-08
4.27384e-08
4.31592e-08
4.35901e-08
4.40261e-08
4.44615e-08
4.48891e-08
4.53009e-08
4.56874e-08
4.60382e-08
4.63415e-08
4.65849e-08
3.89102e-08
3.89346e-08
3.89836e-08
3.90571e-08
3.91554e-08
3.92785e-08
3.94267e-08
3.96001e-08
3.97988e-08
4.0023e-08
4.02726e-08
4.05474e-08
4.08472e-08
4.11712e-08
4.15186e-08
4.18881e-08
4.22779e-08
4.26857e-08
4.31084e-08
4.35422e-08
4.39825e-08
4.44237e-08
4.4859e-08
4.52807e-08
4.56798e-08
4.6046e-08
4.63681e-08
4.66339e-08
3.88673e-08
3.88916e-08
3.89403e-08
3.90134e-08
3.91111e-08
3.92336e-08
3.9381e-08
3.95535e-08
3.97512e-08
3.99744e-08
4.0223e-08
4.04968e-08
4.07956e-08
4.11189e-08
4.14658e-08
4.18351e-08
4.22253e-08
4.2634e-08
4.30585e-08
4.34952e-08
4.39396e-08
4.43865e-08
4.48294e-08
4.52608e-08
4.56722e-08
4.60536e-08
4.63941e-08
4.66818e-08
3.88257e-08
3.88499e-08
3.88983e-08
3.8971e-08
3.90681e-08
3.91899e-08
3.93365e-08
3.95081e-08
3.9705e-08
3.99271e-08
4.01746e-08
4.04474e-08
4.07453e-08
4.10678e-08
4.14142e-08
4.17833e-08
4.21738e-08
4.25834e-08
4.30096e-08
4.3449e-08
4.38975e-08
4.43498e-08
4.48001e-08
4.5241e-08
4.56643e-08
4.60605e-08
4.64191e-08
4.67283e-08
3.87854e-08
3.88094e-08
3.88576e-08
3.89298e-08
3.90265e-08
3.91476e-08
3.92934e-08
3.94642e-08
3.966e-08
3.98812e-08
4.01277e-08
4.03995e-08
4.06964e-08
4.10181e-08
4.1364e-08
4.17329e-08
4.21235e-08
4.2534e-08
4.29619e-08
4.34039e-08
4.38561e-08
4.43138e-08
4.47711e-08
4.52212e-08
4.56561e-08
4.60667e-08
4.64427e-08
4.67729e-08
3.87465e-08
3.87704e-08
3.88182e-08
3.88901e-08
3.89862e-08
3.91067e-08
3.92518e-08
3.94217e-08
3.96166e-08
3.98367e-08
4.00822e-08
4.0353e-08
4.0649e-08
4.09699e-08
4.13152e-08
4.16839e-08
4.20747e-08
4.24859e-08
4.29153e-08
4.33598e-08
4.38156e-08
4.42784e-08
4.47425e-08
4.52014e-08
4.56474e-08
4.60719e-08
4.64649e-08
4.68153e-08
3.87091e-08
3.87328e-08
3.87804e-08
3.88519e-08
3.89475e-08
3.90673e-08
3.92116e-08
3.93807e-08
3.95747e-08
3.97938e-08
4.00383e-08
4.03081e-08
4.06032e-08
4.09233e-08
4.1268e-08
4.16363e-08
4.20273e-08
4.24392e-08
4.287e-08
4.33167e-08
4.37761e-08
4.42436e-08
4.47141e-08
4.51815e-08
4.56382e-08
4.6076e-08
4.64852e-08
4.68552e-08
3.86731e-08
3.86968e-08
3.87441e-08
3.88152e-08
3.89103e-08
3.90295e-08
3.91731e-08
3.93413e-08
3.95344e-08
3.97526e-08
3.99961e-08
4.02649e-08
4.05591e-08
4.08784e-08
4.12224e-08
4.15905e-08
4.19815e-08
4.2394e-08
4.2826e-08
4.32749e-08
4.37375e-08
4.42095e-08
4.46862e-08
4.51615e-08
4.56284e-08
4.60789e-08
4.65036e-08
4.68923e-08
3.86388e-08
3.86623e-08
3.87094e-08
3.87801e-08
3.88747e-08
3.89933e-08
3.91362e-08
3.93036e-08
3.94958e-08
3.97131e-08
3.99556e-08
4.02235e-08
4.05167e-08
4.08352e-08
4.11786e-08
4.15463e-08
4.19373e-08
4.23503e-08
4.27835e-08
4.32344e-08
4.36999e-08
4.41763e-08
4.46587e-08
4.51415e-08
4.5618e-08
4.60805e-08
4.652e-08
4.69265e-08
3.86061e-08
3.86295e-08
3.86763e-08
3.87467e-08
3.88408e-08
3.89588e-08
3.9101e-08
3.92677e-08
3.94591e-08
3.96754e-08
3.99169e-08
4.01839e-08
4.04762e-08
4.07939e-08
4.11367e-08
4.1504e-08
4.18949e-08
4.23084e-08
4.27426e-08
4.31953e-08
4.36636e-08
4.41438e-08
4.46316e-08
4.51215e-08
4.5607e-08
4.60808e-08
4.65342e-08
4.69575e-08
3.85751e-08
3.85984e-08
3.8645e-08
3.8715e-08
3.88087e-08
3.89261e-08
3.90677e-08
3.92336e-08
3.94241e-08
3.96396e-08
3.98802e-08
4.01462e-08
4.04377e-08
4.07546e-08
4.10967e-08
4.14636e-08
4.18544e-08
4.22682e-08
4.27033e-08
4.31577e-08
4.36285e-08
4.41124e-08
4.46051e-08
4.51016e-08
4.55955e-08
4.60799e-08
4.65463e-08
4.69853e-08
3.85459e-08
3.85691e-08
3.86154e-08
3.86851e-08
3.87784e-08
3.88953e-08
3.90362e-08
3.92014e-08
3.93911e-08
3.96057e-08
3.98455e-08
4.01106e-08
4.04012e-08
4.07173e-08
4.10588e-08
4.14252e-08
4.18159e-08
4.223e-08
4.26659e-08
4.31217e-08
4.35948e-08
4.4082e-08
4.45794e-08
4.50818e-08
4.55836e-08
4.60777e-08
4.65562e-08
4.70099e-08
3.85185e-08
3.85415e-08
3.85877e-08
3.86571e-08
3.87499e-08
3.88663e-08
3.90066e-08
3.91711e-08
3.93601e-08
3.95739e-08
3.98128e-08
4.00771e-08
4.03668e-08
4.06822e-08
4.1023e-08
4.1389e-08
4.17795e-08
4.21938e-08
4.26303e-08
4.30874e-08
4.35626e-08
4.40529e-08
4.45544e-08
4.50624e-08
4.55714e-08
4.60745e-08
4.65642e-08
4.70314e-08
3.84929e-08
3.85159e-08
3.85619e-08
3.8631e-08
3.87234e-08
3.88393e-08
3.89791e-08
3.91429e-08
3.93312e-08
3.95442e-08
3.97823e-08
4.00457e-08
4.03347e-08
4.06493e-08
4.09895e-08
4.1355e-08
4.17454e-08
4.21597e-08
4.25969e-08
4.30551e-08
4.35321e-08
4.40251e-08
4.45304e-08
4.50435e-08
4.5559e-08
4.60704e-08
4.65702e-08
4.70499e-08
3.84693e-08
3.84922e-08
3.85379e-08
3.86068e-08
3.86988e-08
3.88143e-08
3.89535e-08
3.91168e-08
3.93044e-08
3.95167e-08
3.9754e-08
4.00166e-08
4.03048e-08
4.06187e-08
4.09583e-08
4.13234e-08
4.17135e-08
4.21279e-08
4.25655e-08
4.30247e-08
4.35034e-08
4.39989e-08
4.45076e-08
4.50252e-08
4.55465e-08
4.60654e-08
4.65746e-08
4.70655e-08
3.84476e-08
3.84704e-08
3.8516e-08
3.85846e-08
3.86763e-08
3.87914e-08
3.89301e-08
3.90927e-08
3.92797e-08
3.94913e-08
3.9728e-08
3.99899e-08
4.02774e-08
4.05906e-08
4.09296e-08
4.12942e-08
4.1684e-08
4.20985e-08
4.25365e-08
4.29966e-08
4.34767e-08
4.39743e-08
4.4486e-08
4.50077e-08
4.55343e-08
4.60599e-08
4.65774e-08
4.70785e-08
3.84279e-08
3.84506e-08
3.84961e-08
3.85644e-08
3.86558e-08
3.87705e-08
3.89088e-08
3.90709e-08
3.92573e-08
3.94683e-08
3.97043e-08
3.99655e-08
4.02523e-08
4.05649e-08
4.09033e-08
4.12675e-08
4.16571e-08
4.20716e-08
4.25099e-08
4.29706e-08
4.3452e-08
4.39515e-08
4.44658e-08
4.49911e-08
4.55225e-08
4.6054e-08
4.65789e-08
4.70891e-08
3.84103e-08
3.84329e-08
3.84782e-08
3.85463e-08
3.86374e-08
3.87518e-08
3.88896e-08
3.90513e-08
3.92372e-08
3.94476e-08
3.9683e-08
3.99436e-08
4.02298e-08
4.05418e-08
4.08797e-08
4.12435e-08
4.16328e-08
4.20472e-08
4.24858e-08
4.29471e-08
4.34296e-08
4.39307e-08
4.44473e-08
4.49758e-08
4.55112e-08
4.6048e-08
4.65794e-08
4.70975e-08
3.83947e-08
3.84172e-08
3.84624e-08
3.85303e-08
3.86212e-08
3.87352e-08
3.88727e-08
3.9034e-08
3.92194e-08
3.94293e-08
3.96641e-08
3.99242e-08
4.02099e-08
4.05213e-08
4.08588e-08
4.12222e-08
4.16113e-08
4.20256e-08
4.24643e-08
4.29261e-08
4.34095e-08
4.39119e-08
4.44306e-08
4.49617e-08
4.55007e-08
4.6042e-08
4.65791e-08
4.71041e-08
3.83811e-08
3.84036e-08
3.84487e-08
3.85165e-08
3.86071e-08
3.87209e-08
3.88581e-08
3.9019e-08
3.9204e-08
3.94134e-08
3.96478e-08
3.99074e-08
4.01925e-08
4.05036e-08
4.08406e-08
4.12036e-08
4.15925e-08
4.20067e-08
4.24455e-08
4.29078e-08
4.33919e-08
4.38955e-08
4.44158e-08
4.49492e-08
4.54912e-08
4.60364e-08
4.65782e-08
4.71091e-08
3.83697e-08
3.83922e-08
3.84372e-08
3.85048e-08
3.85953e-08
3.87088e-08
3.88457e-08
3.90063e-08
3.91909e-08
3.94e-08
3.9634e-08
3.98931e-08
4.01779e-08
4.04885e-08
4.08252e-08
4.11879e-08
4.15765e-08
4.19907e-08
4.24296e-08
4.28922e-08
4.33768e-08
4.38814e-08
4.44031e-08
4.49384e-08
4.54829e-08
4.60312e-08
4.6577e-08
4.71128e-08
3.83605e-08
3.83829e-08
3.84278e-08
3.84953e-08
3.85856e-08
3.8699e-08
3.88356e-08
3.8996e-08
3.91803e-08
3.93891e-08
3.96227e-08
3.98815e-08
4.0166e-08
4.04762e-08
4.08126e-08
4.11751e-08
4.15635e-08
4.19776e-08
4.24166e-08
4.28794e-08
4.33645e-08
4.38698e-08
4.43926e-08
4.49294e-08
4.54758e-08
4.60267e-08
4.65756e-08
4.71153e-08
3.83534e-08
3.83757e-08
3.84206e-08
3.8488e-08
3.85782e-08
3.86914e-08
3.88279e-08
3.8988e-08
3.91722e-08
3.93807e-08
3.96141e-08
3.98726e-08
4.01568e-08
4.04668e-08
4.08029e-08
4.11652e-08
4.15535e-08
4.19675e-08
4.24065e-08
4.28695e-08
4.33549e-08
4.38608e-08
4.43844e-08
4.49223e-08
4.54702e-08
4.6023e-08
4.65744e-08
4.7117e-08
3.83484e-08
3.83708e-08
3.84156e-08
3.84829e-08
3.8573e-08
3.86861e-08
3.88225e-08
3.89825e-08
3.91665e-08
3.93749e-08
3.9608e-08
3.98664e-08
4.01504e-08
4.04602e-08
4.07961e-08
4.11583e-08
4.15465e-08
4.19604e-08
4.23994e-08
4.28625e-08
4.33482e-08
4.38545e-08
4.43786e-08
4.49173e-08
4.54662e-08
4.60203e-08
4.65733e-08
4.71179e-08
3.83456e-08
3.8368e-08
3.84128e-08
3.84801e-08
3.85701e-08
3.86832e-08
3.88195e-08
3.89794e-08
3.91633e-08
3.93716e-08
3.96046e-08
3.98629e-08
4.01468e-08
4.04565e-08
4.07923e-08
4.11544e-08
4.15425e-08
4.19564e-08
4.23954e-08
4.28586e-08
4.33444e-08
4.38508e-08
4.43753e-08
4.49143e-08
4.54638e-08
4.60186e-08
4.65725e-08
4.71182e-08
1.62705e-07
1.6339e-07
1.63502e-07
1.62863e-07
1.61489e-07
1.5948e-07
1.57149e-07
1.56842e-07
1.56148e-07
1.54923e-07
1.53134e-07
1.50825e-07
1.48454e-07
1.47464e-07
1.46173e-07
1.4448e-07
1.4235e-07
1.39799e-07
1.37202e-07
1.35769e-07
1.34078e-07
1.3207e-07
1.29721e-07
1.27037e-07
1.24148e-07
1.22464e-07
1.20556e-07
1.18395e-07
1.15971e-07
1.13291e-07
1.10148e-07
1.08378e-07
1.06418e-07
1.04261e-07
1.01908e-07
9.93733e-08
9.60974e-08
9.43842e-08
9.25157e-08
9.05006e-08
8.83528e-08
8.60896e-08
8.28556e-08
8.13126e-08
7.9651e-08
7.78898e-08
7.60508e-08
7.41545e-08
7.11511e-08
6.98591e-08
6.84838e-08
6.70503e-08
6.55839e-08
6.41062e-08
6.14949e-08
6.04956e-08
5.94445e-08
5.83682e-08
5.72918e-08
5.62357e-08
5.41166e-08
5.34117e-08
5.26803e-08
5.19468e-08
5.12336e-08
5.05579e-08
4.8955e-08
4.85121e-08
4.80608e-08
4.76214e-08
4.7212e-08
4.68455e-08
4.57154e-08
4.54813e-08
4.52504e-08
4.5038e-08
4.48577e-08
4.47185e-08
4.39765e-08
4.38919e-08
4.3817e-08
4.37627e-08
4.37381e-08
4.37495e-08
4.3298e-08
4.33091e-08
4.3333e-08
4.33767e-08
4.34464e-08
4.35455e-08
4.32941e-08
4.33583e-08
4.34361e-08
4.35319e-08
4.36492e-08
4.37902e-08
4.36652e-08
4.37519e-08
4.38518e-08
4.39673e-08
4.41005e-08
4.42523e-08
4.41987e-08
4.4288e-08
4.43892e-08
4.45038e-08
4.46327e-08
4.47762e-08
4.47559e-08
4.48359e-08
4.49264e-08
4.5028e-08
4.51412e-08
4.52659e-08
4.52541e-08
4.53186e-08
4.5392e-08
4.54747e-08
4.55667e-08
4.56678e-08
4.56498e-08
4.56962e-08
4.57503e-08
4.58119e-08
4.5881e-08
4.59572e-08
4.59251e-08
4.59535e-08
4.5988e-08
4.60288e-08
4.60755e-08
4.61279e-08
4.61844e-08
4.61373e-08
4.60001e-08
4.57873e-08
4.55133e-08
4.51914e-08
4.4834e-08
4.44521e-08
4.40553e-08
4.36519e-08
4.3249e-08
4.28525e-08
4.24672e-08
4.20971e-08
4.17453e-08
4.14141e-08
4.11055e-08
4.08208e-08
4.0561e-08
4.03266e-08
4.01182e-08
3.99358e-08
3.97796e-08
3.96496e-08
3.95458e-08
3.9468e-08
3.94161e-08
3.93902e-08
4.61537e-08
4.61258e-08
4.6005e-08
4.5806e-08
4.55432e-08
4.52304e-08
4.48801e-08
4.45036e-08
4.41108e-08
4.37102e-08
4.33091e-08
4.29136e-08
4.25287e-08
4.21585e-08
4.18062e-08
4.14744e-08
4.11649e-08
4.08792e-08
4.06184e-08
4.0383e-08
4.01736e-08
3.99904e-08
3.98334e-08
3.97027e-08
3.95983e-08
3.95201e-08
3.9468e-08
3.9442e-08
4.61276e-08
4.61179e-08
4.60128e-08
4.58269e-08
4.55749e-08
4.52707e-08
4.49272e-08
4.45559e-08
4.41669e-08
4.37689e-08
4.33696e-08
4.2975e-08
4.25904e-08
4.22201e-08
4.18673e-08
4.15348e-08
4.12245e-08
4.09378e-08
4.0676e-08
4.04397e-08
4.02293e-08
4.00452e-08
3.98875e-08
3.97561e-08
3.96512e-08
3.95726e-08
3.95202e-08
3.9494e-08
4.61062e-08
4.61137e-08
4.60235e-08
4.58501e-08
4.56083e-08
4.53124e-08
4.49754e-08
4.4609e-08
4.42235e-08
4.38281e-08
4.34303e-08
4.30366e-08
4.26523e-08
4.22818e-08
4.19286e-08
4.15953e-08
4.12841e-08
4.09966e-08
4.07337e-08
4.04964e-08
4.02852e-08
4.01002e-08
3.99417e-08
3.98097e-08
3.97042e-08
3.96252e-08
3.95725e-08
3.95462e-08
4.60898e-08
4.61135e-08
4.60372e-08
4.58756e-08
4.56436e-08
4.53555e-08
4.50245e-08
4.46628e-08
4.42807e-08
4.38876e-08
4.34913e-08
4.30984e-08
4.27143e-08
4.23436e-08
4.19899e-08
4.16559e-08
4.13438e-08
4.10553e-08
4.07915e-08
4.05533e-08
4.03411e-08
4.01553e-08
3.9996e-08
3.98634e-08
3.97574e-08
3.96779e-08
3.9625e-08
3.95986e-08
4.60784e-08
4.61173e-08
4.60542e-08
4.59036e-08
4.56807e-08
4.53999e-08
4.50747e-08
4.47173e-08
4.43384e-08
4.39475e-08
4.35525e-08
4.31602e-08
4.27764e-08
4.24054e-08
4.20512e-08
4.17164e-08
4.14035e-08
4.1114e-08
4.08493e-08
4.061e-08
4.0397e-08
4.02103e-08
4.00503e-08
3.99171e-08
3.98106e-08
3.97307e-08
3.96775e-08
3.9651e-08
1.74895e-07
1.74886e-07
1.74867e-07
1.74839e-07
1.74802e-07
1.74756e-07
1.74701e-07
1.74638e-07
1.74565e-07
1.74485e-07
1.74395e-07
1.74298e-07
1.74192e-07
1.74078e-07
1.73955e-07
1.73822e-07
1.73678e-07
1.73523e-07
1.73353e-07
1.73166e-07
1.72959e-07
1.72728e-07
1.72467e-07
1.72171e-07
1.71834e-07
1.71449e-07
1.71008e-07
1.70505e-07
1.69933e-07
1.69286e-07
1.68563e-07
1.67763e-07
1.66892e-07
1.65964e-07
1.65002e-07
1.6404e-07
1.63133e-07
1.62362e-07
1.61855e-07
1.61826e-07
1.70995e-07
1.70986e-07
1.70967e-07
1.7094e-07
1.70903e-07
1.70858e-07
1.70803e-07
1.7074e-07
1.70669e-07
1.70589e-07
1.70501e-07
1.70404e-07
1.703e-07
1.70187e-07
1.70065e-07
1.69934e-07
1.69793e-07
1.6964e-07
1.69473e-07
1.6929e-07
1.69088e-07
1.68862e-07
1.68609e-07
1.68321e-07
1.67994e-07
1.67621e-07
1.67193e-07
1.66705e-07
1.66149e-07
1.6552e-07
1.64815e-07
1.64031e-07
1.63175e-07
1.62255e-07
1.61291e-07
1.60311e-07
1.5936e-07
1.58496e-07
1.57794e-07
1.57339e-07
1.6344e-07
1.63431e-07
1.63413e-07
1.63386e-07
1.6335e-07
1.63305e-07
1.63252e-07
1.6319e-07
1.6312e-07
1.63042e-07
1.62956e-07
1.62862e-07
1.6276e-07
1.62649e-07
1.62531e-07
1.62404e-07
1.62267e-07
1.62119e-07
1.61959e-07
1.61783e-07
1.6159e-07
1.61376e-07
1.61135e-07
1.60864e-07
1.60556e-07
1.60205e-07
1.59804e-07
1.59345e-07
1.58822e-07
1.58227e-07
1.57557e-07
1.56808e-07
1.5598e-07
1.55081e-07
1.54121e-07
1.53119e-07
1.52105e-07
1.5111e-07
1.5017e-07
1.49299e-07
1.52708e-07
1.52699e-07
1.52682e-07
1.52656e-07
1.52621e-07
1.52578e-07
1.52526e-07
1.52467e-07
1.52399e-07
1.52323e-07
1.5224e-07
1.52149e-07
1.5205e-07
1.51944e-07
1.5183e-07
1.51708e-07
1.51578e-07
1.51437e-07
1.51286e-07
1.51121e-07
1.50941e-07
1.50743e-07
1.50522e-07
1.50274e-07
1.49993e-07
1.49674e-07
1.4931e-07
1.48894e-07
1.48417e-07
1.47873e-07
1.47256e-07
1.46559e-07
1.45779e-07
1.44916e-07
1.43976e-07
1.42966e-07
1.41899e-07
1.40791e-07
1.39649e-07
1.38467e-07
1.39487e-07
1.39478e-07
1.39462e-07
1.39437e-07
1.39403e-07
1.39362e-07
1.39313e-07
1.39256e-07
1.39191e-07
1.39119e-07
1.39039e-07
1.38952e-07
1.38859e-07
1.38758e-07
1.3865e-07
1.38535e-07
1.38412e-07
1.38281e-07
1.38141e-07
1.3799e-07
1.37826e-07
1.37647e-07
1.37449e-07
1.37229e-07
1.36982e-07
1.36703e-07
1.36386e-07
1.36022e-07
1.35605e-07
1.35127e-07
1.34578e-07
1.33951e-07
1.33239e-07
1.32436e-07
1.31539e-07
1.30549e-07
1.29466e-07
1.28292e-07
1.27026e-07
1.25654e-07
1.24631e-07
1.24623e-07
1.24608e-07
1.24584e-07
1.24553e-07
1.24514e-07
1.24468e-07
1.24414e-07
1.24353e-07
1.24285e-07
1.2421e-07
1.24129e-07
1.24041e-07
1.23946e-07
1.23846e-07
1.23739e-07
1.23626e-07
1.23505e-07
1.23378e-07
1.23242e-07
1.23096e-07
1.22939e-07
1.22767e-07
1.22579e-07
1.2237e-07
1.22136e-07
1.2187e-07
1.21568e-07
1.2122e-07
1.20817e-07
1.20352e-07
1.19812e-07
1.19187e-07
1.18468e-07
1.17645e-07
1.16711e-07
1.1566e-07
1.14487e-07
1.13184e-07
1.11743e-07
1.09109e-07
1.09102e-07
1.09087e-07
1.09066e-07
1.09037e-07
1.09001e-07
1.08958e-07
1.08908e-07
1.08851e-07
1.08788e-07
1.08719e-07
1.08643e-07
1.08562e-07
1.08475e-07
1.08383e-07
1.08285e-07
1.08182e-07
1.08074e-07
1.0796e-07
1.07841e-07
1.07714e-07
1.07579e-07
1.07436e-07
1.0728e-07
1.0711e-07
1.06923e-07
1.06713e-07
1.06474e-07
1.062e-07
1.05881e-07
1.05507e-07
1.05066e-07
1.04546e-07
1.03933e-07
1.03213e-07
1.02375e-07
1.01408e-07
1.00303e-07
9.90536e-08
9.76532e-08
9.39178e-08
9.39112e-08
9.3898e-08
9.38782e-08
9.38519e-08
9.38191e-08
9.378e-08
9.37346e-08
9.36832e-08
9.36259e-08
9.35629e-08
9.34944e-08
9.34207e-08
9.3342e-08
9.32587e-08
9.3171e-08
9.30791e-08
9.29833e-08
9.28836e-08
9.278e-08
9.26724e-08
9.25604e-08
9.24431e-08
9.23196e-08
9.21879e-08
9.20456e-08
9.18892e-08
9.17137e-08
9.15128e-08
9.12781e-08
9.09993e-08
9.06642e-08
9.02587e-08
8.97675e-08
8.91751e-08
8.84667e-08
8.76294e-08
8.66533e-08
8.55323e-08
8.42652e-08
7.99866e-08
7.99807e-08
7.99689e-08
7.99512e-08
7.99278e-08
7.98986e-08
7.98637e-08
7.98232e-08
7.97774e-08
7.97262e-08
7.967e-08
7.9609e-08
7.95434e-08
7.94735e-08
7.93996e-08
7.93222e-08
7.92416e-08
7.91582e-08
7.90723e-08
7.89844e-08
7.88947e-08
7.88035e-08
7.87106e-08
7.86158e-08
7.85184e-08
7.8417e-08
7.8309e-08
7.8191e-08
7.80577e-08
7.79018e-08
7.77138e-08
7.7482e-08
7.71924e-08
7.68295e-08
7.63771e-08
7.58198e-08
7.5144e-08
7.43402e-08
7.34042e-08
7.23381e-08
6.80629e-08
6.80578e-08
6.80475e-08
6.80321e-08
6.80116e-08
6.7986e-08
6.79555e-08
6.79202e-08
6.78801e-08
6.78354e-08
6.77862e-08
6.77328e-08
6.76755e-08
6.76145e-08
6.75502e-08
6.7483e-08
6.74134e-08
6.73418e-08
6.72689e-08
6.71953e-08
6.71216e-08
6.70484e-08
6.69764e-08
6.69058e-08
6.68368e-08
6.6769e-08
6.67012e-08
6.66309e-08
6.65542e-08
6.64655e-08
6.63567e-08
6.62172e-08
6.60345e-08
6.57941e-08
6.54807e-08
6.50795e-08
6.45781e-08
6.3968e-08
6.32465e-08
6.24182e-08
5.86086e-08
5.86042e-08
5.85954e-08
5.85821e-08
5.85645e-08
5.85426e-08
5.85163e-08
5.84859e-08
5.84514e-08
5.84129e-08
5.83706e-08
5.83247e-08
5.82754e-08
5.82229e-08
5.81677e-08
5.81102e-08
5.80507e-08
5.799e-08
5.79286e-08
5.78674e-08
5.78071e-08
5.77487e-08
5.76931e-08
5.76411e-08
5.75936e-08
5.75509e-08
5.75127e-08
5.74778e-08
5.74438e-08
5.74064e-08
5.73593e-08
5.72942e-08
5.72003e-08
5.70652e-08
5.68757e-08
5.6619e-08
5.62843e-08
5.58646e-08
5.53587e-08
5.47719e-08
5.17392e-08
5.17354e-08
5.17279e-08
5.17166e-08
5.17016e-08
5.16829e-08
5.16605e-08
5.16346e-08
5.16052e-08
5.15723e-08
5.15362e-08
5.1497e-08
5.14549e-08
5.14101e-08
5.13629e-08
5.13139e-08
5.12633e-08
5.12118e-08
5.11601e-08
5.11089e-08
5.10591e-08
5.10118e-08
5.09681e-08
5.09292e-08
5.08962e-08
5.08699e-08
5.08508e-08
5.08386e-08
5.08322e-08
5.08287e-08
5.08239e-08
5.08112e-08
5.07826e-08
5.07283e-08
5.06375e-08
5.05001e-08
5.03074e-08
5.00541e-08
4.97398e-08
4.93696e-08
4.72438e-08
4.72405e-08
4.72341e-08
4.72244e-08
4.72116e-08
4.71956e-08
4.71765e-08
4.71542e-08
4.7129e-08
4.71009e-08
4.70699e-08
4.70362e-08
4.7e-08
4.69615e-08
4.6921e-08
4.68789e-08
4.68354e-08
4.67912e-08
4.67469e-08
4.67032e-08
4.66611e-08
4.66215e-08
4.65856e-08
4.65546e-08
4.65299e-08
4.65125e-08
4.65034e-08
4.6503e-08
4.65109e-08
4.65257e-08
4.65447e-08
4.65635e-08
4.65763e-08
4.6576e-08
4.65547e-08
4.65048e-08
4.642e-08
4.62963e-08
4.61339e-08
4.59372e-08
4.46889e-08
4.46861e-08
4.46805e-08
4.4672e-08
4.46608e-08
4.46468e-08
4.46301e-08
4.46107e-08
4.45887e-08
4.45641e-08
4.4537e-08
4.45075e-08
4.44758e-08
4.4442e-08
4.44065e-08
4.43694e-08
4.43311e-08
4.42922e-08
4.42531e-08
4.42146e-08
4.41774e-08
4.41425e-08
4.41109e-08
4.40839e-08
4.40628e-08
4.40487e-08
4.40428e-08
4.40458e-08
4.40582e-08
4.40792e-08
4.41076e-08
4.41407e-08
4.41748e-08
4.4205e-08
4.4226e-08
4.42326e-08
4.42203e-08
4.41867e-08
4.4132e-08
4.40596e-08
4.35591e-08
4.35566e-08
4.35515e-08
4.35439e-08
4.35338e-08
4.35212e-08
4.35062e-08
4.34887e-08
4.34688e-08
4.34466e-08
4.34222e-08
4.33955e-08
4.33668e-08
4.33363e-08
4.3304e-08
4.32703e-08
4.32355e-08
4.31999e-08
4.31641e-08
4.31286e-08
4.30941e-08
4.30615e-08
4.30317e-08
4.30058e-08
4.2985e-08
4.29705e-08
4.29634e-08
4.29647e-08
4.2975e-08
4.29946e-08
4.30227e-08
4.30582e-08
4.30988e-08
4.31416e-08
4.31834e-08
4.32206e-08
4.32507e-08
4.32721e-08
4.3285e-08
4.32921e-08
4.3372e-08
4.33696e-08
4.33649e-08
4.33578e-08
4.33484e-08
4.33366e-08
4.33226e-08
4.33063e-08
4.32877e-08
4.32669e-08
4.32441e-08
4.32191e-08
4.31922e-08
4.31636e-08
4.31332e-08
4.31015e-08
4.30685e-08
4.30348e-08
4.30006e-08
4.29665e-08
4.2933e-08
4.2901e-08
4.28711e-08
4.28445e-08
4.2822e-08
4.28049e-08
4.27941e-08
4.27907e-08
4.27956e-08
4.28091e-08
4.28314e-08
4.28621e-08
4.28999e-08
4.29435e-08
4.29909e-08
4.30402e-08
4.30899e-08
4.31391e-08
4.31881e-08
4.32388e-08
4.3738e-08
4.37357e-08
4.37312e-08
4.37244e-08
4.37153e-08
4.3704e-08
4.36904e-08
4.36747e-08
4.36567e-08
4.36367e-08
4.36146e-08
4.35905e-08
4.35645e-08
4.35367e-08
4.35072e-08
4.34763e-08
4.34441e-08
4.3411e-08
4.33772e-08
4.33433e-08
4.33097e-08
4.32771e-08
4.32461e-08
4.32175e-08
4.31923e-08
4.31714e-08
4.31558e-08
4.31464e-08
4.31442e-08
4.31497e-08
4.31635e-08
4.31855e-08
4.32154e-08
4.32526e-08
4.32963e-08
4.33454e-08
4.33992e-08
4.34573e-08
4.35201e-08
4.35888e-08
4.4374e-08
4.43717e-08
4.43672e-08
4.43605e-08
4.43515e-08
4.43403e-08
4.43269e-08
4.43114e-08
4.42936e-08
4.42738e-08
4.42519e-08
4.4228e-08
4.42022e-08
4.41746e-08
4.41453e-08
4.41144e-08
4.40822e-08
4.4049e-08
4.40149e-08
4.39804e-08
4.39459e-08
4.39119e-08
4.38791e-08
4.3848e-08
4.38195e-08
4.37944e-08
4.37736e-08
4.37579e-08
4.37481e-08
4.37451e-08
4.37493e-08
4.37611e-08
4.37807e-08
4.38079e-08
4.38426e-08
4.38842e-08
4.39326e-08
4.39878e-08
4.40499e-08
4.41199e-08
4.50906e-08
4.50883e-08
4.50838e-08
4.50771e-08
4.5068e-08
4.50568e-08
4.50433e-08
4.50277e-08
4.50099e-08
4.49899e-08
4.49679e-08
4.49438e-08
4.49178e-08
4.489e-08
4.48603e-08
4.48291e-08
4.47964e-08
4.47625e-08
4.47277e-08
4.46921e-08
4.46563e-08
4.46206e-08
4.45856e-08
4.45518e-08
4.45198e-08
4.44905e-08
4.44645e-08
4.44426e-08
4.44256e-08
4.44141e-08
4.44089e-08
4.44104e-08
4.44189e-08
4.44346e-08
4.44577e-08
4.44882e-08
4.4526e-08
4.45713e-08
4.46244e-08
4.46857e-08
4.57714e-08
4.57691e-08
4.57645e-08
4.57577e-08
4.57485e-08
4.57371e-08
4.57235e-08
4.57076e-08
4.56896e-08
4.56694e-08
4.5647e-08
4.56226e-08
4.55961e-08
4.55678e-08
4.55376e-08
4.55058e-08
4.54723e-08
4.54375e-08
4.54016e-08
4.53648e-08
4.53275e-08
4.529e-08
4.52527e-08
4.52161e-08
4.51809e-08
4.51475e-08
4.51166e-08
4.5089e-08
4.50652e-08
4.50459e-08
4.50318e-08
4.50234e-08
4.50211e-08
4.50252e-08
4.50361e-08
4.50539e-08
4.50788e-08
4.5111e-08
4.51508e-08
4.51983e-08
4.63516e-08
4.63493e-08
4.63447e-08
4.63377e-08
4.63284e-08
4.63168e-08
4.6303e-08
4.62868e-08
4.62685e-08
4.62479e-08
4.62251e-08
4.62003e-08
4.61733e-08
4.61444e-08
4.61136e-08
4.6081e-08
4.60467e-08
4.6011e-08
4.5974e-08
4.59359e-08
4.5897e-08
4.58576e-08
4.58182e-08
4.5779e-08
4.57406e-08
4.57035e-08
4.56683e-08
4.56354e-08
4.56055e-08
4.55792e-08
4.55571e-08
4.55396e-08
4.55272e-08
4.55203e-08
4.55193e-08
4.55244e-08
4.55359e-08
4.5554e-08
4.55788e-08
4.56107e-08
4.68012e-08
4.67988e-08
4.67941e-08
4.6787e-08
4.67776e-08
4.67658e-08
4.67517e-08
4.67353e-08
4.67166e-08
4.66957e-08
4.66725e-08
4.66472e-08
4.66198e-08
4.65903e-08
4.65588e-08
4.65255e-08
4.64904e-08
4.64538e-08
4.64157e-08
4.63763e-08
4.6336e-08
4.6295e-08
4.62535e-08
4.6212e-08
4.61708e-08
4.61304e-08
4.60912e-08
4.60537e-08
4.60184e-08
4.59859e-08
4.59566e-08
4.5931e-08
4.59096e-08
4.58927e-08
4.58807e-08
4.58739e-08
4.58725e-08
4.58767e-08
4.58868e-08
4.59029e-08
4.6072e-08
4.61251e-08
4.60743e-08
4.59341e-08
4.57197e-08
4.54457e-08
4.51258e-08
4.47724e-08
4.43965e-08
4.40075e-08
4.36138e-08
4.32221e-08
4.28383e-08
4.24671e-08
4.21123e-08
4.17768e-08
4.1463e-08
4.11726e-08
4.09069e-08
4.06667e-08
4.04527e-08
4.02653e-08
4.01046e-08
3.99707e-08
3.98637e-08
3.97834e-08
3.973e-08
3.97033e-08
4.60707e-08
4.6137e-08
4.60976e-08
4.5967e-08
4.57605e-08
4.54929e-08
4.51779e-08
4.48282e-08
4.44549e-08
4.40677e-08
4.36751e-08
4.32839e-08
4.29001e-08
4.25286e-08
4.21732e-08
4.1837e-08
4.15223e-08
4.12309e-08
4.09643e-08
4.07232e-08
4.05083e-08
4.03201e-08
4.01586e-08
4.00242e-08
3.99166e-08
3.9836e-08
3.97823e-08
3.97555e-08
4.60744e-08
4.61529e-08
4.6124e-08
4.60023e-08
4.58031e-08
4.55413e-08
4.52308e-08
4.48845e-08
4.45136e-08
4.41281e-08
4.37363e-08
4.33455e-08
4.29617e-08
4.25898e-08
4.22338e-08
4.18968e-08
4.15812e-08
4.1289e-08
4.10213e-08
4.07793e-08
4.05636e-08
4.03746e-08
4.02125e-08
4.00774e-08
3.99693e-08
3.98884e-08
3.98344e-08
3.98075e-08
4.60829e-08
4.61726e-08
4.61535e-08
4.60399e-08
4.58474e-08
4.55908e-08
4.52845e-08
4.49412e-08
4.45725e-08
4.41884e-08
4.37974e-08
4.34069e-08
4.3023e-08
4.26507e-08
4.2294e-08
4.19562e-08
4.16398e-08
4.13466e-08
4.1078e-08
4.08351e-08
4.06186e-08
4.04287e-08
4.02659e-08
4.01303e-08
4.00218e-08
3.99404e-08
3.98862e-08
3.98592e-08
4.6096e-08
4.61961e-08
4.61859e-08
4.60797e-08
4.58932e-08
4.56415e-08
4.53388e-08
4.49983e-08
4.46315e-08
4.42486e-08
4.38582e-08
4.34679e-08
4.30838e-08
4.27111e-08
4.23537e-08
4.20151e-08
4.16978e-08
4.14037e-08
4.11343e-08
4.08905e-08
4.06731e-08
4.04825e-08
4.0319e-08
4.01828e-08
4.00738e-08
3.99921e-08
3.99377e-08
3.99105e-08
4.61136e-08
4.62232e-08
4.6221e-08
4.61215e-08
4.59405e-08
4.56931e-08
4.53937e-08
4.50557e-08
4.46905e-08
4.43086e-08
4.39188e-08
4.35285e-08
4.31442e-08
4.27709e-08
4.24129e-08
4.20735e-08
4.17553e-08
4.14603e-08
4.11899e-08
4.09453e-08
4.0727e-08
4.05357e-08
4.03716e-08
4.02348e-08
4.01254e-08
4.00433e-08
3.99887e-08
3.99613e-08
4.61355e-08
4.62536e-08
4.62586e-08
4.61652e-08
4.5989e-08
4.57454e-08
4.54491e-08
4.51131e-08
4.47494e-08
4.43683e-08
4.39789e-08
4.35886e-08
4.3204e-08
4.28301e-08
4.24714e-08
4.21312e-08
4.18121e-08
4.15162e-08
4.12449e-08
4.09994e-08
4.07804e-08
4.05884e-08
4.04236e-08
4.02862e-08
4.01764e-08
4.0094e-08
4.00391e-08
4.00117e-08
4.61612e-08
4.6287e-08
4.62985e-08
4.62105e-08
4.60386e-08
4.57985e-08
4.55046e-08
4.51705e-08
4.4808e-08
4.44276e-08
4.40384e-08
4.36481e-08
4.3263e-08
4.28886e-08
4.25292e-08
4.21882e-08
4.18682e-08
4.15714e-08
4.12993e-08
4.10529e-08
4.08331e-08
4.06404e-08
4.0475e-08
4.03371e-08
4.02268e-08
4.01441e-08
4.0089e-08
4.00614e-08
4.61906e-08
4.63232e-08
4.63405e-08
4.62572e-08
4.60892e-08
4.5852e-08
4.55604e-08
4.52278e-08
4.48663e-08
4.44864e-08
4.40973e-08
4.37068e-08
4.33213e-08
4.29463e-08
4.25861e-08
4.22443e-08
4.19234e-08
4.16258e-08
4.13528e-08
4.11056e-08
4.0885e-08
4.06916e-08
4.05256e-08
4.03872e-08
4.02765e-08
4.01935e-08
4.01381e-08
4.01105e-08
4.62233e-08
4.63619e-08
4.63843e-08
4.63051e-08
4.61404e-08
4.59058e-08
4.5616e-08
4.52848e-08
4.49241e-08
4.45446e-08
4.41555e-08
4.37647e-08
4.33788e-08
4.30031e-08
4.26422e-08
4.22995e-08
4.19778e-08
4.16793e-08
4.14054e-08
4.11575e-08
4.09361e-08
4.0742e-08
4.05754e-08
4.04365e-08
4.03254e-08
4.02421e-08
4.01866e-08
4.01588e-08
4.62587e-08
4.64027e-08
4.64295e-08
4.63539e-08
4.61921e-08
4.59596e-08
4.56715e-08
4.53413e-08
4.49812e-08
4.4602e-08
4.42128e-08
4.38217e-08
4.34353e-08
4.30589e-08
4.26972e-08
4.23537e-08
4.20312e-08
4.17318e-08
4.14571e-08
4.12084e-08
4.09863e-08
4.07916e-08
4.06244e-08
4.0485e-08
4.03735e-08
4.02899e-08
4.02342e-08
4.02063e-08
4.62967e-08
4.64452e-08
4.64758e-08
4.64034e-08
4.6244e-08
4.60134e-08
4.57266e-08
4.53973e-08
4.50376e-08
4.46585e-08
4.42692e-08
4.38777e-08
4.34907e-08
4.31137e-08
4.27512e-08
4.24069e-08
4.20835e-08
4.17833e-08
4.15078e-08
4.12583e-08
4.10356e-08
4.08402e-08
4.06725e-08
4.05326e-08
4.04207e-08
4.03368e-08
4.02809e-08
4.02529e-08
4.63366e-08
4.64891e-08
4.6523e-08
4.64532e-08
4.62959e-08
4.60669e-08
4.57812e-08
4.54525e-08
4.50932e-08
4.47141e-08
4.43245e-08
4.39326e-08
4.3545e-08
4.31673e-08
4.2804e-08
4.24589e-08
4.21347e-08
4.18337e-08
4.15574e-08
4.13072e-08
4.10838e-08
4.08878e-08
4.07195e-08
4.05792e-08
4.04669e-08
4.03828e-08
4.03266e-08
4.02986e-08
4.63781e-08
4.65339e-08
4.65707e-08
4.65032e-08
4.63476e-08
4.61199e-08
4.5835e-08
4.55069e-08
4.51477e-08
4.47685e-08
4.43787e-08
4.39863e-08
4.35981e-08
4.32197e-08
4.28556e-08
4.25097e-08
4.21847e-08
4.18829e-08
4.16059e-08
4.13549e-08
4.11308e-08
4.09342e-08
4.07655e-08
4.06247e-08
4.05121e-08
4.04277e-08
4.03714e-08
4.03432e-08
4.64207e-08
4.65794e-08
4.66185e-08
4.6553e-08
4.63989e-08
4.61722e-08
4.5888e-08
4.55602e-08
4.52012e-08
4.48218e-08
4.44316e-08
4.40387e-08
4.36498e-08
4.32707e-08
4.29059e-08
4.25592e-08
4.22334e-08
4.19308e-08
4.16531e-08
4.14014e-08
4.11767e-08
4.09796e-08
4.08103e-08
4.06691e-08
4.05562e-08
4.04715e-08
4.0415e-08
4.03868e-08
4.6464e-08
4.66252e-08
4.66663e-08
4.66024e-08
4.64495e-08
4.62237e-08
4.594e-08
4.56124e-08
4.52534e-08
4.48738e-08
4.44832e-08
4.40897e-08
4.37002e-08
4.33204e-08
4.29549e-08
4.26074e-08
4.22808e-08
4.19775e-08
4.1699e-08
4.14467e-08
4.12214e-08
4.10237e-08
4.08539e-08
4.07124e-08
4.05991e-08
4.05141e-08
4.04575e-08
4.04292e-08
4.65076e-08
4.66709e-08
4.67138e-08
4.66511e-08
4.64992e-08
4.62741e-08
4.59908e-08
4.56634e-08
4.53042e-08
4.49243e-08
4.45333e-08
4.41393e-08
4.37491e-08
4.33686e-08
4.30024e-08
4.26541e-08
4.23268e-08
4.20227e-08
4.17436e-08
4.14906e-08
4.12647e-08
4.10665e-08
4.08963e-08
4.07544e-08
4.06408e-08
4.05556e-08
4.04988e-08
4.04704e-08
4.65512e-08
4.67163e-08
4.67605e-08
4.6699e-08
4.65479e-08
4.63233e-08
4.60403e-08
4.57129e-08
4.53536e-08
4.49734e-08
4.45819e-08
4.41873e-08
4.37965e-08
4.34153e-08
4.30483e-08
4.26994e-08
4.23713e-08
4.20666e-08
4.17868e-08
4.15332e-08
4.13067e-08
4.1108e-08
4.09374e-08
4.07951e-08
4.06812e-08
4.05957e-08
4.05388e-08
4.05104e-08
4.65944e-08
4.6761e-08
4.68065e-08
4.67459e-08
4.65954e-08
4.63712e-08
4.60884e-08
4.57609e-08
4.54014e-08
4.50208e-08
4.46288e-08
4.42337e-08
4.38423e-08
4.34604e-08
4.30927e-08
4.27431e-08
4.24144e-08
4.21089e-08
4.18285e-08
4.15743e-08
4.13473e-08
4.11481e-08
4.09771e-08
4.08344e-08
4.07202e-08
4.06346e-08
4.05775e-08
4.0549e-08
4.6637e-08
4.68048e-08
4.68513e-08
4.67915e-08
4.66415e-08
4.64176e-08
4.61349e-08
4.58073e-08
4.54475e-08
4.50666e-08
4.46741e-08
4.42784e-08
4.38864e-08
4.35039e-08
4.31355e-08
4.27852e-08
4.24558e-08
4.21497e-08
4.18687e-08
4.1614e-08
4.13864e-08
4.11868e-08
4.10153e-08
4.08723e-08
4.07579e-08
4.0672e-08
4.06148e-08
4.05862e-08
4.66786e-08
4.68475e-08
4.68948e-08
4.68356e-08
4.66861e-08
4.64624e-08
4.61797e-08
4.5852e-08
4.54919e-08
4.51106e-08
4.47177e-08
4.43214e-08
4.39288e-08
4.35456e-08
4.31766e-08
4.28256e-08
4.24956e-08
4.21889e-08
4.19073e-08
4.1652e-08
4.1424e-08
4.12239e-08
4.10521e-08
4.09088e-08
4.07941e-08
4.07081e-08
4.06507e-08
4.0622e-08
4.6719e-08
4.68888e-08
4.69369e-08
4.68782e-08
4.6729e-08
4.65054e-08
4.62227e-08
4.58949e-08
4.55345e-08
4.51528e-08
4.47594e-08
4.43626e-08
4.39694e-08
4.35856e-08
4.3216e-08
4.28643e-08
4.25337e-08
4.22264e-08
4.19443e-08
4.16885e-08
4.14601e-08
4.12596e-08
4.10874e-08
4.09437e-08
4.08288e-08
4.07426e-08
4.06851e-08
4.06564e-08
4.67581e-08
4.69287e-08
4.69773e-08
4.69191e-08
4.67702e-08
4.65467e-08
4.62639e-08
4.59359e-08
4.55752e-08
4.51931e-08
4.47992e-08
4.44019e-08
4.40081e-08
4.36237e-08
4.32535e-08
4.29013e-08
4.25701e-08
4.22623e-08
4.19796e-08
4.17234e-08
4.14945e-08
4.12936e-08
4.11211e-08
4.09771e-08
4.0862e-08
4.07756e-08
4.0718e-08
4.06892e-08
4.67956e-08
4.69669e-08
4.7016e-08
4.69582e-08
4.68094e-08
4.6586e-08
4.63031e-08
4.59749e-08
4.56139e-08
4.52314e-08
4.48371e-08
4.44393e-08
4.4045e-08
4.366e-08
4.32892e-08
4.29365e-08
4.26047e-08
4.22964e-08
4.20132e-08
4.17565e-08
4.15272e-08
4.1326e-08
4.11531e-08
4.10089e-08
4.08936e-08
4.0807e-08
4.07493e-08
4.07205e-08
4.68313e-08
4.70032e-08
4.70529e-08
4.69953e-08
4.68468e-08
4.66233e-08
4.63404e-08
4.60119e-08
4.56506e-08
4.52678e-08
4.4873e-08
4.44747e-08
4.40798e-08
4.36944e-08
4.33231e-08
4.29698e-08
4.26375e-08
4.23287e-08
4.20451e-08
4.1788e-08
4.15583e-08
4.13567e-08
4.11835e-08
4.10391e-08
4.09235e-08
4.08368e-08
4.0779e-08
4.07501e-08
4.68653e-08
4.70377e-08
4.70878e-08
4.70304e-08
4.6882e-08
4.66586e-08
4.63755e-08
4.60468e-08
4.56853e-08
4.5302e-08
4.49068e-08
4.45081e-08
4.41128e-08
4.37268e-08
4.3355e-08
4.30012e-08
4.26685e-08
4.23592e-08
4.20751e-08
4.18176e-08
4.15876e-08
4.13856e-08
4.12122e-08
4.10676e-08
4.09518e-08
4.0865e-08
4.08071e-08
4.07781e-08
4.68973e-08
4.70702e-08
4.71206e-08
4.70635e-08
4.69152e-08
4.66917e-08
4.64085e-08
4.60796e-08
4.57178e-08
4.53342e-08
4.49386e-08
4.45394e-08
4.41436e-08
4.37572e-08
4.33849e-08
4.30307e-08
4.26975e-08
4.23878e-08
4.21033e-08
4.18455e-08
4.16151e-08
4.14129e-08
4.12392e-08
4.10943e-08
4.09784e-08
4.08914e-08
4.08334e-08
4.08044e-08
4.69273e-08
4.71006e-08
4.71513e-08
4.70944e-08
4.69461e-08
4.67227e-08
4.64393e-08
4.61102e-08
4.57481e-08
4.53642e-08
4.49682e-08
4.45686e-08
4.41725e-08
4.37856e-08
4.34129e-08
4.30582e-08
4.27246e-08
4.24145e-08
4.21297e-08
4.18715e-08
4.16408e-08
4.14383e-08
4.12644e-08
4.11193e-08
4.10032e-08
4.09161e-08
4.0858e-08
4.0829e-08
4.69552e-08
4.71289e-08
4.71798e-08
4.71231e-08
4.69749e-08
4.67514e-08
4.64679e-08
4.61386e-08
4.57763e-08
4.5392e-08
4.49957e-08
4.45958e-08
4.41992e-08
4.38119e-08
4.34388e-08
4.30837e-08
4.27498e-08
4.24393e-08
4.21541e-08
4.18956e-08
4.16646e-08
4.14619e-08
4.12877e-08
4.11425e-08
4.10262e-08
4.0939e-08
4.08809e-08
4.08518e-08
4.69809e-08
4.71549e-08
4.72061e-08
4.71495e-08
4.70013e-08
4.67778e-08
4.64942e-08
4.61648e-08
4.58022e-08
4.54177e-08
4.5021e-08
4.46207e-08
4.42238e-08
4.38362e-08
4.34627e-08
4.31072e-08
4.27729e-08
4.24621e-08
4.21767e-08
4.19178e-08
4.16866e-08
4.14836e-08
4.13093e-08
4.11639e-08
4.10475e-08
4.09602e-08
4.0902e-08
4.08729e-08
4.70044e-08
4.71787e-08
4.72301e-08
4.71736e-08
4.70255e-08
4.68019e-08
4.65183e-08
4.61886e-08
4.58258e-08
4.5441e-08
4.50441e-08
4.46435e-08
4.42462e-08
4.38583e-08
4.34845e-08
4.31287e-08
4.27941e-08
4.2483e-08
4.21972e-08
4.19381e-08
4.17067e-08
4.15035e-08
4.1329e-08
4.11834e-08
4.10669e-08
4.09795e-08
4.09212e-08
4.08921e-08
4.70257e-08
4.72002e-08
4.72518e-08
4.71954e-08
4.70473e-08
4.68237e-08
4.65399e-08
4.62102e-08
4.58471e-08
4.54621e-08
4.5065e-08
4.46641e-08
4.42665e-08
4.38782e-08
4.35041e-08
4.31481e-08
4.28132e-08
4.25018e-08
4.22158e-08
4.19565e-08
4.17248e-08
4.15214e-08
4.13467e-08
4.1201e-08
4.10844e-08
4.09969e-08
4.09386e-08
4.09094e-08
4.70447e-08
4.72194e-08
4.72711e-08
4.72148e-08
4.70668e-08
4.68431e-08
4.65593e-08
4.62294e-08
4.58662e-08
4.5481e-08
4.50835e-08
4.46824e-08
4.42846e-08
4.38961e-08
4.35217e-08
4.31653e-08
4.28302e-08
4.25186e-08
4.22323e-08
4.19728e-08
4.1741e-08
4.15374e-08
4.13626e-08
4.12168e-08
4.11e-08
4.10125e-08
4.09541e-08
4.09249e-08
4.70613e-08
4.72363e-08
4.72881e-08
4.72319e-08
4.70839e-08
4.68602e-08
4.65762e-08
4.62462e-08
4.58828e-08
4.54975e-08
4.50998e-08
4.46985e-08
4.43004e-08
4.39117e-08
4.35371e-08
4.31805e-08
4.28451e-08
4.25333e-08
4.22469e-08
4.19872e-08
4.17552e-08
4.15515e-08
4.13765e-08
4.12306e-08
4.11138e-08
4.10261e-08
4.09677e-08
4.09385e-08
4.70756e-08
4.72507e-08
4.73027e-08
4.72465e-08
4.70985e-08
4.68748e-08
4.65908e-08
4.62607e-08
4.58972e-08
4.55116e-08
4.51138e-08
4.47123e-08
4.4314e-08
4.39251e-08
4.35503e-08
4.31935e-08
4.2858e-08
4.2546e-08
4.22594e-08
4.19995e-08
4.17674e-08
4.15635e-08
4.13885e-08
4.12425e-08
4.11256e-08
4.10379e-08
4.09794e-08
4.09502e-08
4.70875e-08
4.72628e-08
4.73149e-08
4.72588e-08
4.71108e-08
4.6887e-08
4.6603e-08
4.62727e-08
4.59091e-08
4.55235e-08
4.51255e-08
4.47238e-08
4.43254e-08
4.39363e-08
4.35613e-08
4.32044e-08
4.28687e-08
4.25565e-08
4.22698e-08
4.20098e-08
4.17775e-08
4.15736e-08
4.13985e-08
4.12524e-08
4.11354e-08
4.10477e-08
4.09892e-08
4.096e-08
4.70971e-08
4.72725e-08
4.73246e-08
4.72686e-08
4.71206e-08
4.68968e-08
4.66127e-08
4.62824e-08
4.59187e-08
4.55329e-08
4.51349e-08
4.4733e-08
4.43345e-08
4.39453e-08
4.35702e-08
4.32131e-08
4.28773e-08
4.2565e-08
4.22782e-08
4.20181e-08
4.17857e-08
4.15817e-08
4.14065e-08
4.12603e-08
4.11433e-08
4.10556e-08
4.09971e-08
4.09678e-08
4.71043e-08
4.72797e-08
4.7332e-08
4.72759e-08
4.71279e-08
4.69042e-08
4.662e-08
4.62897e-08
4.59259e-08
4.55401e-08
4.51419e-08
4.474e-08
4.43414e-08
4.3952e-08
4.35768e-08
4.32197e-08
4.28837e-08
4.25714e-08
4.22844e-08
4.20243e-08
4.17918e-08
4.15878e-08
4.14125e-08
4.12663e-08
4.11493e-08
4.10615e-08
4.1003e-08
4.09737e-08
4.71091e-08
4.72846e-08
4.73368e-08
4.72808e-08
4.71328e-08
4.69091e-08
4.66249e-08
4.62945e-08
4.59307e-08
4.55448e-08
4.51466e-08
4.47446e-08
4.43459e-08
4.39565e-08
4.35812e-08
4.3224e-08
4.2888e-08
4.25756e-08
4.22886e-08
4.20284e-08
4.17959e-08
4.15918e-08
4.14165e-08
4.12703e-08
4.11532e-08
4.10654e-08
4.10069e-08
4.09776e-08
4.71115e-08
4.7287e-08
4.73393e-08
4.72833e-08
4.71353e-08
4.69115e-08
4.66273e-08
4.62969e-08
4.59331e-08
4.55472e-08
4.5149e-08
4.47469e-08
4.43482e-08
4.39588e-08
4.35835e-08
4.32262e-08
4.28902e-08
4.25777e-08
4.22907e-08
4.20305e-08
4.1798e-08
4.15939e-08
4.14185e-08
4.12723e-08
4.11552e-08
4.10674e-08
4.10089e-08
4.09796e-08
)
;

boundaryField
{
    bc-2
    {
        type            empty;
    }
    bc-3
    {
        type            empty;
    }
    bottom
    {
        type            zeroGradient;
    }
    leftSide
    {
        type            zeroGradient;
    }
    naturalSurface
    {
        type            zeroGradient;
    }
    rightSide
    {
        type            zeroGradient;
    }
    slopesurface
    {
        type            zeroGradient;
    }
    subGradeSurface
    {
        type            zeroGradient;
    }
}


// ************************************************************************* //
