# Supplementary material for: A finite volume-based model for the hydrothermal behavior of soil under freeze–thaw cycles
Source: PLoS One. 2021 Jun 3;16(6):e0252680. doi: 10.1371/journal.pone.0252680 (PMC8174737; doi:10.1371/journal.pone.0252680)
Supplement: S1 Data — (ZIP) [file pone.0252680.s001.zip › Data at equal time interval/3.39552e+08/solidTemperature]

/*--------------------------------*- C++ -*----------------------------------*\
| =========                 |                                                 |
| \\      /  F ield         | OpenFOAM: The Open Source CFD Toolbox           |
|  \\    /   O peration     | Version:  2.4.0                                 |
|   \\  /    A nd           | Web:      www.OpenFOAM.org                      |
|    \\/     M anipulation  |                                                 |
\*---------------------------------------------------------------------------*/
FoamFile
{
    version     2.0;
    format      ascii;
    class       volScalarField;
    location    "3.39552e+08";
    object      solidTemperature;
}
// * * * * * * * * * * * * * * * * * * * * * * * * * * * * * * * * * * * * * //

dimensions      [0 0 0 1 0 0 0];

internalField   nonuniform List<scalar> 
9554
(
279.357
276.869
275.723
275.489
275.817
276.437
277.163
277.873
278.497
279.006
279.393
279.668
279.849
279.955
280.007
280.023
280.016
279.999
279.977
279.957
279.941
279.93
279.357
276.869
275.723
275.489
275.817
276.437
277.163
277.873
278.498
279.006
279.394
279.668
279.849
279.955
280.007
280.023
280.016
279.999
279.977
279.957
279.941
279.93
279.357
276.869
275.723
275.489
275.817
276.437
277.163
277.873
278.498
279.006
279.394
279.669
279.849
279.955
280.007
280.023
280.017
279.999
279.978
279.958
279.941
279.93
279.357
276.869
275.723
275.489
275.817
276.438
277.163
277.873
278.498
279.007
279.394
279.669
279.849
279.955
280.007
280.023
280.017
279.999
279.978
279.958
279.942
279.931
279.357
276.869
275.723
275.489
275.817
276.438
277.163
277.873
278.498
279.007
279.394
279.669
279.849
279.956
280.008
280.023
280.017
279.999
279.978
279.958
279.942
279.931
279.357
276.869
275.723
275.49
275.817
276.438
277.164
277.873
278.498
279.007
279.394
279.669
279.85
279.956
280.008
280.024
280.017
280
279.978
279.958
279.942
279.931
279.357
276.869
275.723
275.49
275.817
276.438
277.164
277.874
278.498
279.007
279.395
279.67
279.85
279.956
280.008
280.024
280.018
280
279.979
279.959
279.943
279.932
279.357
276.869
275.723
275.49
275.817
276.438
277.164
277.874
278.499
279.008
279.395
279.67
279.85
279.957
280.009
280.025
280.018
280.001
279.979
279.959
279.943
279.932
279.357
276.869
275.723
275.49
275.818
276.438
277.164
277.874
278.499
279.008
279.395
279.67
279.851
279.957
280.009
280.025
280.019
280.001
279.98
279.96
279.944
279.933
279.357
276.869
275.723
275.49
275.818
276.439
277.165
277.874
278.499
279.008
279.396
279.671
279.851
279.958
280.01
280.026
280.019
280.002
279.981
279.961
279.945
279.934
279.357
276.869
275.724
275.49
275.818
276.439
277.165
277.875
278.5
279.009
279.396
279.671
279.852
279.958
280.011
280.026
280.02
280.003
279.981
279.961
279.945
279.934
279.357
276.87
275.724
275.491
275.818
276.439
277.165
277.875
278.5
279.009
279.397
279.672
279.853
279.959
280.011
280.027
280.021
280.003
279.982
279.962
279.946
279.935
279.357
276.87
275.724
275.491
275.819
276.44
277.166
277.876
278.501
279.01
279.398
279.673
279.853
279.96
280.012
280.028
280.022
280.004
279.983
279.963
279.947
279.936
279.358
276.87
275.724
275.491
275.819
276.44
277.166
277.876
278.501
279.011
279.398
279.674
279.854
279.961
280.013
280.029
280.023
280.005
279.984
279.964
279.948
279.937
279.358
276.87
275.724
275.492
275.82
276.441
277.167
277.877
278.502
279.011
279.399
279.674
279.855
279.962
280.014
280.03
280.024
280.006
279.985
279.965
279.949
279.938
279.358
276.87
275.725
275.492
275.82
276.441
277.167
277.877
278.503
279.012
279.4
279.675
279.856
279.963
280.015
280.031
280.025
280.008
279.986
279.967
279.95
279.939
279.358
276.87
275.725
275.492
275.82
276.442
277.168
277.878
278.503
279.013
279.401
279.676
279.857
279.964
280.016
280.032
280.026
280.009
279.988
279.968
279.952
279.941
279.358
276.87
275.725
275.493
275.821
276.442
277.168
277.879
278.504
279.014
279.401
279.677
279.858
279.965
280.017
280.033
280.027
280.01
279.989
279.969
279.953
279.942
279.358
276.871
275.725
275.493
275.821
276.443
277.169
277.879
278.505
279.014
279.402
279.678
279.859
279.966
280.019
280.035
280.029
280.011
279.99
279.971
279.955
279.944
279.358
276.871
275.726
275.493
275.822
276.443
277.169
277.88
278.506
279.015
279.403
279.679
279.86
279.967
280.02
280.036
280.03
280.013
279.992
279.972
279.956
279.945
279.358
276.871
275.726
275.494
275.822
276.443
277.17
277.88
278.506
279.016
279.404
279.68
279.861
279.968
280.021
280.038
280.032
280.015
279.994
279.974
279.958
279.947
279.358
276.871
275.726
275.494
275.822
276.444
277.17
277.881
278.507
279.017
279.405
279.681
279.862
279.97
280.023
280.039
280.033
280.016
279.995
279.976
279.96
279.949
279.358
276.871
275.726
275.494
275.822
276.444
277.171
277.881
278.507
279.017
279.406
279.682
279.863
279.971
280.024
280.04
280.035
280.018
279.997
279.977
279.961
279.951
279.358
276.871
275.727
275.494
275.823
276.444
277.171
277.882
278.508
279.018
279.406
279.683
279.864
279.972
280.025
280.042
280.036
280.019
279.999
279.979
279.963
279.952
279.358
276.872
275.727
275.495
275.823
276.445
277.171
277.882
278.508
279.018
279.407
279.683
279.865
279.973
280.026
280.043
280.038
280.021
280.001
279.981
279.965
279.955
279.358
276.872
275.727
275.495
275.824
276.445
277.172
277.883
278.509
279.019
279.408
279.684
279.866
279.974
280.027
280.044
280.039
280.023
280.002
279.983
279.967
279.957
279.359
276.873
275.728
275.496
275.824
276.446
277.173
277.883
278.509
279.02
279.408
279.685
279.867
279.975
280.028
280.046
280.041
280.024
280.004
279.985
279.969
279.959
279.359
276.873
275.729
275.497
275.826
276.448
277.174
277.885
278.51
279.02
279.409
279.685
279.867
279.975
280.029
280.047
280.042
280.026
280.006
279.987
279.972
279.961
279.359
276.875
275.731
275.5
275.829
276.45
277.176
277.886
278.512
279.022
279.41
279.686
279.868
279.976
280.03
280.048
280.043
280.027
280.008
279.989
279.974
279.963
279.36
276.877
275.735
275.504
275.833
276.454
277.18
277.89
278.514
279.024
279.411
279.687
279.869
279.977
280.031
280.049
280.045
280.029
280.009
279.991
279.976
279.965
279.362
276.881
275.74
275.511
275.84
276.461
277.187
277.895
278.519
279.027
279.413
279.689
279.87
279.978
280.032
280.05
280.046
280.03
280.011
279.993
279.978
279.968
279.364
276.886
275.748
275.521
275.851
276.472
277.197
277.904
278.526
279.032
279.417
279.691
279.872
279.979
280.033
280.051
280.047
280.031
280.012
279.994
279.98
279.97
279.366
276.894
275.761
275.536
275.867
276.488
277.211
277.916
278.536
279.039
279.423
279.695
279.874
279.98
280.034
280.051
280.048
280.033
280.014
279.996
279.982
279.972
279.37
276.905
275.778
275.557
275.89
276.511
277.232
277.934
278.55
279.05
279.43
279.7
279.877
279.982
280.035
280.052
280.048
280.034
280.015
279.998
279.984
279.975
279.375
276.92
275.8
275.585
275.921
276.542
277.261
277.959
278.57
279.066
279.441
279.707
279.882
279.985
280.036
280.053
280.049
280.035
280.017
279.999
279.986
279.977
279.381
276.937
275.828
275.622
275.962
276.583
277.299
277.991
278.596
279.086
279.456
279.717
279.888
279.988
280.038
280.054
280.05
280.035
280.018
280.001
279.988
279.979
279.385
276.953
275.859
275.665
276.013
276.635
277.347
278.033
278.63
279.111
279.474
279.729
279.896
279.993
280.041
280.056
280.051
280.036
280.019
280.002
279.99
279.981
279.38
276.958
275.886
275.712
276.072
276.697
277.406
278.084
278.672
279.143
279.497
279.745
279.905
279.999
280.044
280.057
280.052
280.037
280.02
280.004
279.991
279.984
279.34
276.925
275.893
275.755
276.137
276.77
277.476
278.145
278.721
279.181
279.524
279.763
279.917
280.005
280.047
280.059
280.053
280.038
280.021
280.005
279.993
279.986
279.162
276.793
275.854
275.785
276.205
276.852
277.556
278.216
278.778
279.224
279.555
279.784
279.93
280.013
280.051
280.061
280.053
280.038
280.021
280.006
279.995
279.988
280.799
280.717
280.788
279.623
280.206
279.473
279.551
277.689
280.223
277.045
278.878
277.593
280.482
277.475
279.779
278.49
279.501
279.514
277.387
279.93
280.649
277.077
279.781
277.792
278.274
279.271
279.946
278.297
278.762
280.915
278.206
280.571
280.753
278.158
277.028
276.852
276.521
279.241
277.383
277.044
277.407
277.282
278.458
277.678
278.54
277.173
277.929
275.984
276.624
275.787
279.445
275.921
276.244
275.978
278.264
279.355
277.786
279.085
276.702
279.476
276.488
275.475
275.607
275.82
277.072
276.909
275.502
275.823
275.409
276.656
275.396
277.23
275.501
275.908
276.059
277.84
275.528
278.054
276.49
276.95
276.685
278.802
276.512
277.27
277.363
278.496
276.103
277.766
277.152
278.762
278.104
278.998
276.844
277.768
278.808
278.918
277.215
279.062
276.992
277.852
277.816
278.928
277.332
277.957
277.01
277.053
276.698
276.776
279.078
279.035
276.429
276.161
279.316
275.694
280.3
275.758
276.671
275.611
276.97
278.321
275.61
276.076
278.354
278.786
276.139
279.493
275.651
276.534
278.857
277.786
276.658
277.609
276.37
275.669
278.277
275.984
275.817
277.618
278.604
278.208
278.953
275.339
276.86
275.905
277.375
277.737
279.032
277.491
275.969
276.128
277.937
279.269
277.996
279.243
277.938
275.628
277.239
275.579
276.435
275.837
276.159
276.593
280.041
277.265
278.258
278.755
278.895
278.07
276.731
279.262
278.3
277.553
276.719
279.232
278.299
279.025
277.874
275.939
277.101
275.496
275.699
279.358
275.752
276.633
275.757
276.969
277.567
275.912
275.334
276.673
278.209
275.695
276.955
278.202
279.288
277.437
276.314
277.347
278.723
275.389
275.563
277.738
278.343
275.493
276.541
276.555
277.496
279.492
276.278
279.366
278.522
278.719
277.866
278.684
277.889
277.514
278.638
277.209
278.353
276.073
277.883
277.857
279.328
277.149
276.27
275.791
277.185
275.765
275.421
275.508
276.164
276.877
276.3
275.748
276.202
279.201
278.539
275.981
275.373
279.278
278.458
276.506
275.715
278.373
276.969
276.227
277.206
279.382
278.658
278.994
279.351
277.422
279.632
277.44
276.445
276.536
277.315
275.779
275.859
278.896
278.201
276.73
276.471
275.542
275.445
276.473
277.367
277.203
277.042
278.905
279.069
277.179
275.743
276.268
278.264
277.087
276.542
276.277
277.243
276.466
277.476
276.853
280.682
278.356
277.438
275.721
277.082
277.912
276.865
277.384
277.598
278.285
277.341
275.43
276.046
278.477
279.02
278.881
279.179
275.376
275.755
276.25
275.612
277.756
277.615
275.538
275.437
276.099
275.588
278.11
277.352
275.479
276.319
275.41
275.616
278.583
277.982
276.941
278.018
275.568
275.751
276.512
276.381
279.155
278.75
278.587
278.23
278.492
278.594
276.988
277.658
279.531
276.589
275.856
275.592
277.036
276.681
277.149
276.24
277.544
276.73
277.528
277.739
278.959
278.47
277.687
278.122
275.555
275.789
277.88
277.157
278.452
278.794
276.524
276.032
277.975
280.55
278.024
277.288
278.064
278.375
275.884
275.447
278.397
278.745
277.474
277.912
276.095
277.441
275.462
275.478
277.001
277.584
275.982
276.484
277.292
276.739
277.112
277.84
278.02
277.337
277.968
278.312
278.475
278.726
276.666
276.633
275.523
275.514
276.505
276.86
278.145
277.713
279.355
279.046
276.329
277.013
276.592
276.025
278.639
278.314
277.988
278.364
275.752
276.49
279.186
278.981
276.162
276.675
276.344
275.76
278.435
278.681
278.355
280.699
276.072
275.55
276.677
275.957
276
276.385
275.979
276.386
276.836
276.48
275.992
275.623
279.832
277.905
276.862
278.4
278.448
278.918
275.358
275.448
278.813
278.443
275.568
275.606
277.304
276.538
279.086
279.373
277.02
276.484
279.272
279.286
279.236
279.267
278.74
279.146
275.431
275.693
277.294
276.819
276.651
276.667
275.866
276.218
275.685
275.58
277.612
277.123
277.099
276.636
275.609
276.189
275.732
275.744
275.987
276.389
276.07
275.741
277.168
276.668
276.283
276.425
278.834
280.816
280.662
277.833
279.051
278.706
277.281
277.205
278.236
277.946
277.904
280.911
277.207
276.167
280.911
279.764
280.584
279.763
280.555
277.84
280.332
276.726
279.51
276.516
279.402
277.258
277.828
277.063
279.584
275.383
279.191
276.665
275.502
276.016
275.504
278.779
278.519
275.151
277.344
275.111
276.025
275.282
276.174
275.091
275.189
275.25
276.307
275.641
277.033
275.71
275.672
275.532
277.12
275.867
275.498
275.487
276.121
276.088
276.162
275.659
276.438
275.635
277.656
275.958
275.7
275.501
275.992
277.335
277.359
275.205
275.915
275.784
275.848
276.485
276.611
275.676
275.933
275.28
277.047
275.085
275.394
277.329
275.961
276.326
277.323
275.509
275.462
275.615
275.556
275.463
275.63
275.995
275.919
279.237
276.195
277.088
275.319
277.296
275.517
275.913
277.029
275.226
277.07
275.473
279.884
275.667
275.159
275.283
275.194
275.507
275.216
275.272
276.349
276.294
275.56
275.974
275.464
275.592
277.853
275.572
275.713
276.161
277.851
275.398
275.5
276.134
275.354
275.849
276.563
279.558
280.214
276.149
277.832
275.316
275.504
275.754
277.256
278.38
275.129
275.43
275.579
277.131
275.698
275.625
276.13
277.963
275.2
275.875
275.495
276.033
275.487
275.47
275.163
275.407
275.466
275.946
275.95
275.318
279.669
277.484
275.118
275.235
277.02
277.962
277.069
278.986
275.943
275.482
280.53
277.073
277.031
277.24
275.62
276.146
276.599
277.873
278.038
276.007
278.134
276.076
276.33
275.967
275.258
275.455
275.78
275.262
277.924
276.313
276.319
275.484
275.96
276.561
275.72
275.942
276.18
275.652
275.782
276.182
276.103
275.67
275.683
275.341
276.047
275.615
275.594
275.561
276.485
277.932
275.859
275.697
277.901
276.163
278.816
276.885
275.753
275.651
275.748
275.478
280.555
278.015
275.35
275.232
275.264
275.303
277.866
276.169
275.5
275.672
275.677
275.536
275.454
275.398
278.266
279.552
276.514
277.182
277.934
280.528
276.046
276.843
275.453
276.176
275.607
275.557
275.379
275.374
276.156
275.501
276.282
275.514
275.501
275.454
276.501
277.616
277.172
277.381
275.708
275.693
276.175
275.657
275.709
275.95
280.69
278.283
275.573
275.541
276.068
275.597
275.476
275.59
276.301
276.819
275.203
275.378
275.507
275.686
275.617
276.282
275.093
275.174
275.51
275.229
278.422
279.509
275.502
275.825
275.863
275.508
275.665
275.947
278.48
277.836
275.562
275.504
275.338
275.153
277.461
277.47
275.293
275.422
275.234
275.209
275.166
275.101
275.784
275.363
275.612
275.546
278.309
280.72
275.603
275.522
280.997
280.928
280.36
279.381
280.35
279.393
280.356
279.406
280.359
279.411
280.36
279.409
280.359
279.411
280.359
279.408
280.359
279.411
280.36
279.41
280.357
279.4
280.353
279.39
280.351
279.394
280.358
279.419
280.387
279.525
280.531
280.082
280.996
280.942
280.36
279.381
280.352
279.398
280.355
279.402
280.358
279.407
280.357
279.405
280.36
279.416
280.361
279.412
280.36
279.409
280.359
279.407
280.357
279.401
280.354
279.394
280.351
279.389
280.355
279.411
280.384
279.519
280.528
280.078
276.022
280.854
277.199
276.175
280.886
279.698
280.604
279.633
279.206
278.176
277.734
277.883
280.266
277.349
279.905
276.367
280.331
277.23
279.636
275.324
279.886
275.876
275.502
277.877
278.179
275.314
275.362
275.211
275.481
275.114
277.115
275.434
275.142
275.375
276.005
275.635
276.07
275.609
275.52
275.524
276.699
275.8
275.489
275.72
276.197
275.633
276.329
275.657
275.693
275.646
276.034
277.312
275.942
275.497
275.706
275.703
275.977
276.857
277.517
275.218
275.271
277.456
275.398
276.607
277.247
275.901
277.388
275.84
275.473
277.604
275.246
275.592
275.506
276.071
275.325
275.554
277.22
275.603
275.604
277.072
277.851
275.841
275.061
277.907
275.461
277.267
280.664
275.438
275.215
275.278
276.087
275.528
275.888
275.42
275.494
277.99
276.318
276.215
275.498
276.18
278.338
277.069
275.1
275.429
275.323
275.128
277.253
278.558
277.087
275.932
276.058
275.567
275.789
275.293
275.912
277.855
275.282
277.823
276.233
275.436
275.574
277.543
276.203
275.602
275.784
277.488
279.778
276.099
275.463
275.596
275.522
275.605
277.307
280.528
275.75
275.273
275.896
275.271
275.374
275.211
276.454
277.418
280.221
276.374
277.415
278.598
275.604
275.514
275.458
275.43
275.942
275.503
276.107
275.388
275.904
275.2
275.731
275.197
276.241
275.905
275.447
276.403
275.821
278.028
276.205
275.599
277.472
276.564
276.048
275.47
276.08
277.915
280.379
277.563
275.45
275.064
280.441
277.046
276.25
275.487
275.635
276.201
277.862
275.926
276.165
276.619
276.318
277.476
276.553
277.894
275.652
275.976
275.749
275.983
275.65
276.017
275.395
275.921
277.898
275.824
275.106
275.058
276.375
277.865
277.876
275.977
277.61
276.486
275.092
275.339
275.782
276.135
275.246
275.126
275.573
275.61
275.247
275.269
275.477
276.01
275.495
275.656
277.602
279.395
277.142
275.869
275.996
275.096
275.286
275.167
275.675
275.796
275.662
275.484
275.802
275.754
275.089
275.113
279.526
278.258
276.762
276.283
275.984
275.541
276.946
276.387
279.308
278.448
275.457
275.521
276.105
275.471
275.458
275.047
276.581
278.129
278.265
279.477
275.495
275.585
275.429
275.343
275.217
275.405
276.111
275.521
275.293
275.333
275.239
275.988
276.155
275.647
276.025
275.843
276.008
275.254
276.476
276.808
275.498
275.71
276.021
275.579
275.088
275.103
275.362
276.064
279.329
279.45
275.575
275.516
275.666
275.951
275.472
275.469
278.144
276.713
275.541
275.46
275.744
275.668
275.334
275.648
275.184
275.24
275.425
275.364
275.634
276.312
277.343
276.559
278.17
276.817
278.7
280.835
275.846
276.257
275.563
275.521
279.051
276.832
276.744
279.353
277.367
277.025
278.438
278.338
279.481
277.249
279.998
276.507
280.064
276.705
276.858
277.003
278.798
276.854
279.839
278.071
277.286
278.524
276.706
279.276
279.268
276.443
280.091
275.871
277.834
275.706
275.956
275.868
275.956
275.585
275.572
276.389
275.785
276.754
275.455
276.808
276.068
277.528
275.976
276.997
275.76
277.731
277.44
276.556
276.524
278.311
276.276
278.532
278.004
277.844
276.594
278.785
278.337
278.353
277.152
278.1
277.001
278.808
277.323
278.345
277.364
279.196
276.811
278.642
278.514
278.388
277.381
278.344
278.486
279.078
277.049
279.264
277.055
276.741
278.963
278.739
276.565
276.393
278.516
275.83
277.726
275.41
277.212
275.841
275.492
275.762
276.848
277.395
276.746
276.578
278.497
275.808
276.503
275.963
277.591
279.066
277.482
276.723
276.885
276.717
275.755
277.737
275.906
277.996
278.04
276.02
275.665
275.391
276.934
277.018
275.655
278.607
279.325
278.62
279.182
276.606
277.849
276.945
278.731
279.864
276.69
275.823
276.009
278.112
279.239
277.511
277.353
276.305
275.395
278.928
279.349
278.593
276.127
278.588
279.141
275.671
275.815
276.728
278.082
278.613
279
276.888
276.141
279.907
275.999
275.833
275.67
276.446
277.923
278.808
279.325
278.39
277.795
275.519
275.563
278.085
276.526
276.371
277.373
275.918
275.352
277.912
277.118
276.06
276.448
277.097
278.817
275.848
276.278
276.515
277.449
276.32
277.589
278.557
278.074
275.708
275.932
278.413
277.489
277.159
275.815
277.987
280.355
278.702
278.391
278.245
277.441
278.61
277.446
278.129
277.717
278.955
279.193
278.873
279.131
275.98
276.035
276.855
277.752
276.264
277.028
279.285
278.793
275.534
276.144
275.509
275.774
279.291
278.818
279.087
279.377
275.612
275.575
275.915
276.604
277.232
276.595
277.163
276.428
278.823
278.502
276.675
277.394
276.599
277.494
278.538
277.717
279.286
278.774
277.067
276.539
277.177
276.723
279.124
278.665
278.943
279.089
278.033
277.955
276.85
279.409
276.114
276.878
275.418
275.499
276.983
276.646
277.788
277.932
276.145
276.947
276.244
276.205
276.192
275.736
277.972
278.741
275.7
275.446
279.715
277.68
276.682
276.154
275.64
276.246
277.305
278.024
276.958
276.554
275.961
276.166
277.461
277.199
278.909
278.151
277.988
277.816
275.699
275.707
277.306
276.505
276.319
275.604
276.977
277.629
276.669
277.14
278.049
278.325
277.755
278.223
277.233
277.843
275.526
275.43
276.575
275.954
278.728
278.621
277.367
277.388
275.455
275.776
276.028
276.374
275.539
275.798
276.339
277.739
278.881
278.122
277.167
277.812
277.63
277.844
278.893
278.325
278.444
277.816
277.253
277.386
278.542
277.899
277.449
280.553
277.221
276.433
277.428
278.294
277.875
277.613
276.734
277.046
276.22
275.833
278.363
278.887
275.518
275.547
275.958
276.558
275.663
275.984
278.376
278.346
278.748
278.18
277.154
276.75
277.159
277.327
279.069
279.37
276.711
276.92
277.32
277.465
278.299
277.886
277.94
277.272
278.375
278.89
280.569
277.942
277.726
277.531
276.15
276.825
278.652
278.68
275.629
275.588
275.547
275.713
275.905
275.704
279.024
278.949
276.682
276.65
277.422
277.423
279.265
279.081
276.075
276.312
276.121
275.646
275.563
275.611
277.634
278.172
279.384
279.075
278.989
279.278
275.675
275.472
277.064
276.519
276.487
277.04
279.224
278.835
275.747
276.224
275.819
276.228
276.266
275.885
275.649
275.986
275.842
275.583
276.736
276.467
278.762
278.398
275.516
275.631
276.607
277.651
279.15
279.389
276.872
276.297
276.303
275.74
276.291
276.382
278.466
280.798
278.919
278.815
278.949
280.895
280.713
278.578
277.07
277.555
278.907
278.961
278.059
278.387
279.625
280.792
280.716
280.796
279.501
280.531
279.326
280.65
278.169
278.978
277.768
279.14
277.601
279.227
277.655
279.538
278.193
280.205
281.035
277.401
280.172
277.005
280.228
277.095
280.566
277.371
280.112
278.043
279.871
279.557
279.466
278.26
279.17
281.001
279.924
279.923
279.926
279.931
279.939
279.949
279.959
279.969
279.98
279.99
280.001
280.01
280.02
280.029
280.038
280.047
280.056
280.065
280.073
280.081
280.09
280.098
280.106
280.114
280.122
280.13
280.138
280.146
279.924
279.923
279.926
279.932
279.939
279.949
279.959
279.969
279.98
279.99
280.001
280.011
280.02
280.029
280.038
280.047
280.056
280.065
280.073
280.081
280.09
280.098
280.106
280.114
280.122
280.13
280.138
280.146
279.924
279.923
279.926
279.932
279.94
279.949
279.959
279.97
279.98
279.991
280.001
280.011
280.02
280.03
280.039
280.047
280.056
280.065
280.073
280.081
280.09
280.098
280.106
280.114
280.122
280.13
280.138
280.146
279.925
279.923
279.926
279.932
279.94
279.949
279.959
279.97
279.98
279.991
280.001
280.011
280.02
280.03
280.039
280.048
280.056
280.065
280.073
280.081
280.09
280.098
280.106
280.114
280.122
280.13
280.138
280.146
279.925
279.924
279.927
279.932
279.94
279.949
279.96
279.97
279.981
279.991
280.001
280.011
280.021
280.03
280.039
280.048
280.056
280.065
280.073
280.082
280.09
280.098
280.106
280.114
280.122
280.13
280.138
280.146
279.925
279.924
279.927
279.933
279.941
279.95
279.96
279.97
279.981
279.991
280.002
280.011
280.021
280.03
280.039
280.048
280.057
280.065
280.074
280.082
280.09
280.098
280.106
280.114
280.122
280.13
280.138
280.146
279.926
279.925
279.927
279.933
279.941
279.95
279.96
279.971
279.981
279.992
280.002
280.012
280.021
280.031
280.04
280.048
280.057
280.065
280.074
280.082
280.09
280.098
280.106
280.114
280.122
280.13
280.138
280.146
279.926
279.925
279.928
279.934
279.941
279.951
279.961
279.971
279.982
279.992
280.002
280.012
280.022
280.031
280.04
280.049
280.057
280.066
280.074
280.082
280.09
280.098
280.106
280.114
280.122
280.13
280.138
280.146
279.927
279.926
279.929
279.934
279.942
279.951
279.961
279.972
279.982
279.993
280.003
280.013
280.022
280.031
280.04
280.049
280.058
280.066
280.074
280.083
280.091
280.099
280.107
280.115
280.123
280.13
280.138
280.146
279.928
279.926
279.929
279.935
279.943
279.952
279.962
279.973
279.983
279.993
280.003
280.013
280.023
280.032
280.041
280.05
280.058
280.066
280.075
280.083
280.091
280.099
280.107
280.115
280.123
280.13
280.138
280.146
279.928
279.927
279.93
279.936
279.944
279.953
279.963
279.973
279.984
279.994
280.004
280.014
280.023
280.033
280.041
280.05
280.059
280.067
280.075
280.083
280.091
280.099
280.107
280.115
280.123
280.131
280.138
280.146
279.929
279.928
279.931
279.937
279.944
279.954
279.964
279.974
279.985
279.995
280.005
280.015
280.024
280.033
280.042
280.051
280.059
280.067
280.076
280.084
280.092
280.1
280.107
280.115
280.123
280.131
280.138
280.146
279.93
279.929
279.932
279.937
279.945
279.955
279.965
279.975
279.985
279.996
280.006
280.015
280.025
280.034
280.043
280.051
280.06
280.068
280.076
280.084
280.092
280.1
280.108
280.115
280.123
280.131
280.139
280.146
279.931
279.93
279.933
279.938
279.946
279.956
279.966
279.976
279.986
279.997
280.007
280.016
280.026
280.035
280.043
280.052
280.06
280.069
280.077
280.085
280.092
280.1
280.108
280.116
280.123
280.131
280.139
280.146
279.932
279.931
279.934
279.94
279.947
279.957
279.967
279.977
279.987
279.998
280.007
280.017
280.026
280.035
280.044
280.053
280.061
280.069
280.077
280.085
280.093
280.101
280.108
280.116
280.124
280.131
280.139
280.146
279.934
279.932
279.935
279.941
279.949
279.958
279.968
279.978
279.988
279.999
280.008
280.018
280.027
280.036
280.045
280.053
280.062
280.07
280.078
280.086
280.093
280.101
280.109
280.116
280.124
280.131
280.139
280.146
279.935
279.934
279.936
279.942
279.95
279.959
279.969
279.979
279.99
280
280.01
280.019
280.028
280.037
280.046
280.054
280.063
280.071
280.078
280.086
280.094
280.102
280.109
280.117
280.124
280.132
280.139
280.146
279.936
279.935
279.938
279.943
279.951
279.96
279.97
279.98
279.991
280.001
280.011
280.02
280.029
280.038
280.047
280.055
280.063
280.071
280.079
280.087
280.094
280.102
280.11
280.117
280.124
280.132
280.139
280.146
279.938
279.937
279.939
279.945
279.953
279.962
279.972
279.982
279.992
280.002
280.012
280.021
280.031
280.039
280.048
280.056
280.064
280.072
280.08
280.088
280.095
280.103
280.11
280.117
280.125
280.132
280.139
280.146
279.939
279.938
279.941
279.946
279.954
279.963
279.973
279.983
279.993
280.003
280.013
280.023
280.032
280.04
280.049
280.057
280.065
280.073
280.081
280.088
280.096
280.103
280.11
280.118
280.125
280.132
280.139
280.146
279.941
279.94
279.943
279.948
279.956
279.965
279.975
279.985
279.995
280.005
280.015
280.024
280.033
280.042
280.05
280.058
280.066
280.074
280.082
280.089
280.096
280.104
280.111
280.118
280.125
280.132
280.139
280.146
279.943
279.942
279.944
279.95
279.957
279.967
279.976
279.986
279.996
280.006
280.016
280.025
280.034
280.043
280.051
280.059
280.067
280.075
280.082
280.09
280.097
280.104
280.111
280.119
280.126
280.133
280.14
280.147
279.945
279.944
279.946
279.952
279.959
279.968
279.978
279.988
279.998
280.008
280.018
280.027
280.036
280.044
280.052
280.06
280.068
280.076
280.083
280.091
280.098
280.105
280.112
280.119
280.126
280.133
280.14
280.147
279.947
279.945
279.948
279.954
279.961
279.97
279.98
279.99
280
280.01
280.019
280.028
280.037
280.046
280.054
280.062
280.069
280.077
280.084
280.092
280.099
280.106
280.113
280.119
280.126
280.133
280.14
280.147
279.949
279.948
279.95
279.956
279.963
279.972
279.982
279.992
280.002
280.011
280.021
280.03
280.039
280.047
280.055
280.063
280.071
280.078
280.085
280.092
280.099
280.106
280.113
280.12
280.127
280.133
280.14
280.147
279.951
279.95
279.952
279.958
279.965
279.974
279.984
279.994
280.004
280.013
280.023
280.032
280.04
280.049
280.057
280.064
280.072
280.079
280.086
280.093
280.1
280.107
280.114
280.12
280.127
280.134
280.14
280.147
279.953
279.952
279.955
279.96
279.968
279.976
279.986
279.996
280.006
280.015
280.024
280.033
280.042
280.05
280.058
280.066
280.073
280.08
280.087
280.094
280.101
280.108
280.114
280.121
280.128
280.134
280.14
280.147
279.955
279.954
279.957
279.962
279.97
279.979
279.988
279.998
280.008
280.017
280.026
280.035
280.044
280.052
280.06
280.067
280.075
280.082
280.089
280.095
280.102
280.109
280.115
280.122
280.128
280.134
280.141
280.147
279.958
279.957
279.959
279.965
279.972
279.981
279.99
280
280.01
280.019
280.028
280.037
280.046
280.054
280.061
280.069
280.076
280.083
280.09
280.096
280.103
280.109
280.116
280.122
280.128
280.135
280.141
280.147
279.96
279.959
279.962
279.967
279.975
279.983
279.993
280.002
280.012
280.021
280.03
280.039
280.047
280.055
280.063
280.07
280.077
280.084
280.091
280.098
280.104
280.11
280.117
280.123
280.129
280.135
280.141
280.147
279.962
279.962
279.964
279.97
279.977
279.986
279.995
280.005
280.014
280.024
280.033
280.041
280.049
280.057
280.065
280.072
280.079
280.086
280.092
280.099
280.105
280.111
280.117
280.123
280.129
280.135
280.141
280.147
279.965
279.964
279.967
279.973
279.98
279.989
279.998
280.007
280.017
280.026
280.035
280.043
280.051
280.059
280.067
280.074
280.08
280.087
280.094
280.1
280.106
280.112
280.118
280.124
280.13
280.136
280.141
280.147
279.967
279.967
279.97
279.975
279.983
279.991
280
280.01
280.019
280.028
280.037
280.046
280.053
280.061
280.068
280.075
280.082
280.089
280.095
280.101
280.107
280.113
280.119
280.125
280.13
280.136
280.142
280.147
279.97
279.969
279.972
279.978
279.986
279.994
280.003
280.013
280.022
280.031
280.04
280.048
280.056
280.063
280.07
280.077
280.084
280.09
280.096
280.102
280.108
280.114
280.12
280.125
280.131
280.136
280.142
280.147
279.972
279.972
279.975
279.981
279.988
279.997
280.006
280.015
280.025
280.033
280.042
280.05
280.058
280.065
280.072
280.079
280.085
280.092
280.098
280.104
280.109
280.115
280.121
280.126
280.131
280.137
280.142
280.147
279.975
279.975
279.978
279.984
279.991
280
280.009
280.018
280.027
280.036
280.044
280.053
280.06
280.067
280.074
280.081
280.087
280.093
280.099
280.105
280.111
280.116
280.121
280.127
280.132
280.137
280.142
280.147
279.978
279.978
279.981
279.987
279.994
280.003
280.012
280.021
280.03
280.039
280.047
280.055
280.062
280.07
280.076
280.083
280.089
280.095
280.101
280.106
280.112
280.117
280.122
280.128
280.133
280.138
280.143
280.148
279.98
279.981
279.984
279.99
279.998
280.006
280.015
280.024
280.033
280.042
280.05
280.058
280.065
280.072
280.078
280.085
280.091
280.097
280.102
280.108
280.113
280.118
280.123
280.128
280.133
280.138
280.143
280.148
279.983
279.983
279.987
279.993
280.001
280.009
280.018
280.027
280.036
280.044
280.052
280.06
280.067
280.074
280.081
280.087
280.093
280.098
280.104
280.109
280.114
280.119
280.124
280.129
280.134
280.138
280.143
280.148
279.985
279.986
279.99
279.996
280.004
280.013
280.021
280.03
280.039
280.047
280.055
280.063
280.07
280.077
280.083
280.089
280.095
280.1
280.105
280.111
280.116
280.12
280.125
280.13
280.134
280.139
280.143
280.148
275.909
275.958
276.179
276.656
277.431
278.405
275.453
275.418
275.489
275.697
276.045
276.463
275.623
275.521
275.48
275.513
275.614
275.748
276.152
276.011
275.905
275.838
275.808
275.798
276.841
276.688
276.554
276.442
276.351
276.274
277.557
277.411
277.275
277.152
277.041
276.942
278.216
278.089
277.966
277.851
277.744
277.645
278.775
278.672
278.57
278.473
278.38
278.294
279.219
279.14
279.061
278.985
278.911
278.842
279.55
279.493
279.436
279.379
279.324
279.272
279.781
279.743
279.703
279.664
279.626
279.589
279.931
279.907
279.882
279.856
279.831
279.807
280.017
280.004
279.989
279.974
279.959
279.944
280.06
280.053
280.046
280.038
280.029
280.021
280.072
280.07
280.067
280.064
280.06
280.055
280.067
280.067
280.067
280.066
280.064
280.063
280.053
280.054
280.055
280.055
280.055
280.054
280.037
280.038
280.039
280.039
280.039
280.039
280.022
280.023
280.023
280.023
280.022
280.022
280.011
280.01
280.01
280.009
280.008
280.007
280.004
280.002
280.001
279.999
279.998
279.996
280
279.998
279.996
279.994
279.992
279.99
279.988
279.989
279.993
280
280.007
280.016
280.025
280.034
280.042
280.05
280.058
280.065
280.072
280.079
280.085
280.091
280.097
280.102
280.107
280.112
280.117
280.122
280.126
280.131
280.135
280.139
280.144
280.148
279.99
279.992
279.997
280.003
280.011
280.019
280.028
280.037
280.045
280.053
280.061
280.068
280.075
280.081
280.087
280.093
280.099
280.104
280.109
280.114
280.118
280.123
280.127
280.131
280.136
280.14
280.144
280.148
279.993
279.995
280
280.007
280.014
280.023
280.031
280.04
280.048
280.056
280.064
280.071
280.078
280.084
280.09
280.095
280.101
280.106
280.11
280.115
280.12
280.124
280.128
280.132
280.136
280.14
280.144
280.148
279.996
279.998
280.003
280.01
280.018
280.026
280.035
280.043
280.052
280.059
280.067
280.074
280.08
280.086
280.092
280.097
280.103
280.107
280.112
280.117
280.121
280.125
280.129
280.133
280.137
280.141
280.144
280.148
279.998
280.001
280.007
280.014
280.021
280.03
280.039
280.047
280.055
280.063
280.07
280.077
280.083
280.089
280.094
280.1
280.105
280.109
280.114
280.118
280.122
280.126
280.13
280.134
280.138
280.141
280.145
280.148
280.001
280.004
280.01
280.017
280.025
280.034
280.042
280.05
280.058
280.066
280.073
280.079
280.086
280.091
280.097
280.102
280.107
280.111
280.116
280.12
280.124
280.127
280.131
280.135
280.138
280.142
280.145
280.148
275.945
275.548
275.766
276.318
277.01
277.712
278.348
278.88
279.298
279.606
279.818
279.953
280.03
280.065
280.073
280.066
280.052
280.036
280.022
280.011
280.005
280.002
275.999
275.67
275.932
276.502
277.19
277.873
278.482
278.986
279.376
279.66
279.853
279.974
280.04
280.069
280.074
280.065
280.05
280.035
280.021
280.012
280.006
280.005
276.026
275.794
276.11
276.699
277.379
278.039
278.619
279.092
279.453
279.713
279.887
279.993
280.05
280.072
280.073
280.063
280.048
280.033
280.021
280.012
280.008
280.007
275.983
275.906
276.296
276.906
277.577
278.211
278.758
279.197
279.529
279.764
279.918
280.011
280.058
280.074
280.072
280.061
280.046
280.031
280.02
280.013
280.009
280.009
275.904
276.017
276.491
277.124
277.782
278.387
278.898
279.303
279.604
279.813
279.948
280.026
280.064
280.075
280.07
280.058
280.043
280.03
280.019
280.013
280.01
280.011
275.856
276.154
276.706
277.354
277.995
278.566
279.039
279.407
279.676
279.86
279.976
280.04
280.069
280.075
280.068
280.054
280.04
280.028
280.019
280.013
280.012
280.014
275.889
276.335
276.946
277.598
278.213
278.746
279.178
279.508
279.745
279.904
280.001
280.052
280.073
280.074
280.065
280.051
280.037
280.026
280.018
280.014
280.014
280.016
276.013
276.566
277.21
277.852
278.434
278.925
279.314
279.605
279.81
279.944
280.023
280.062
280.075
280.072
280.061
280.047
280.034
280.024
280.017
280.015
280.015
280.019
276.219
276.838
277.493
278.112
278.654
279.099
279.444
279.697
279.87
279.98
280.042
280.07
280.076
280.069
280.057
280.043
280.031
280.022
280.017
280.015
280.017
280.021
276.486
277.139
277.785
278.37
278.866
279.264
279.565
279.78
279.924
280.012
280.058
280.075
280.075
280.066
280.052
280.039
280.028
280.02
280.017
280.016
280.019
280.024
276.794
277.455
278.077
278.62
279.068
279.417
279.676
279.855
279.971
280.038
280.07
280.078
280.073
280.061
280.047
280.035
280.025
280.019
280.017
280.018
280.021
280.027
277.124
277.773
278.359
278.855
279.253
279.556
279.774
279.92
280.01
280.059
280.078
280.079
280.07
280.056
280.042
280.031
280.022
280.018
280.017
280.019
280.024
280.03
277.458
278.081
278.624
279.072
279.421
279.679
279.859
279.975
280.042
280.074
280.083
280.078
280.065
280.051
280.037
280.027
280.02
280.017
280.017
280.02
280.026
280.033
277.78
278.369
278.867
279.266
279.568
279.785
279.93
280.019
280.067
280.085
280.085
280.075
280.06
280.045
280.032
280.023
280.018
280.016
280.018
280.022
280.028
280.036
278.08
278.632
279.084
279.435
279.694
279.873
279.988
280.054
280.084
280.091
280.084
280.07
280.054
280.039
280.027
280.02
280.016
280.016
280.019
280.024
280.031
280.039
278.356
278.867
279.274
279.581
279.8
279.946
280.034
280.079
280.096
280.093
280.081
280.064
280.047
280.033
280.023
280.017
280.014
280.016
280.02
280.026
280.034
280.042
278.601
279.072
279.436
279.703
279.886
280.003
280.068
280.097
280.102
280.092
280.076
280.057
280.041
280.027
280.019
280.014
280.013
280.016
280.021
280.028
280.037
280.046
278.816
279.247
279.572
279.802
279.955
280.047
280.093
280.108
280.103
280.088
280.069
280.05
280.034
280.022
280.015
280.012
280.013
280.017
280.023
280.031
280.04
280.049
278.998
279.393
279.682
279.882
280.008
280.079
280.109
280.113
280.102
280.083
280.062
280.043
280.028
280.017
280.012
280.01
280.013
280.018
280.025
280.033
280.042
280.052
279.149
279.511
279.771
279.943
280.048
280.101
280.119
280.114
280.098
280.076
280.055
280.036
280.022
280.013
280.009
280.009
280.013
280.019
280.027
280.036
280.045
280.055
279.271
279.606
279.839
279.989
280.075
280.115
280.123
280.112
280.092
280.069
280.047
280.03
280.017
280.01
280.007
280.008
280.013
280.02
280.029
280.038
280.048
280.058
279.369
279.679
279.891
280.023
280.094
280.123
280.123
280.108
280.085
280.062
280.04
280.024
280.013
280.007
280.006
280.008
280.014
280.022
280.031
280.041
280.051
280.061
279.444
279.734
279.928
280.045
280.105
280.126
280.121
280.102
280.078
280.054
280.034
280.019
280.009
280.004
280.005
280.008
280.015
280.023
280.033
280.043
280.053
280.063
279.5
279.774
279.954
280.059
280.111
280.125
280.116
280.096
280.071
280.048
280.028
280.014
280.006
280.003
280.004
280.009
280.016
280.025
280.035
280.046
280.056
280.066
279.539
279.801
279.97
280.068
280.112
280.122
280.111
280.09
280.065
280.042
280.024
280.011
280.004
280.002
280.004
280.01
280.018
280.027
280.037
280.048
280.058
280.068
279.569
279.82
279.981
280.071
280.111
280.118
280.105
280.083
280.059
280.037
280.019
280.008
280.002
280.001
280.004
280.01
280.019
280.029
280.039
280.05
280.06
280.07
279.588
279.832
279.986
280.072
280.109
280.114
280.1
280.078
280.054
280.033
280.016
280.006
280.001
280
280.004
280.011
280.02
280.03
280.041
280.052
280.062
280.072
279.599
279.838
279.988
280.07
280.105
280.109
280.095
280.073
280.049
280.029
280.014
280.004
280
280
280.005
280.012
280.021
280.032
280.043
280.053
280.064
280.074
279.607
279.841
279.988
280.068
280.101
280.104
280.09
280.069
280.046
280.026
280.012
280.003
279.999
280
280.005
280.013
280.023
280.033
280.044
280.055
280.065
280.075
279.611
279.842
279.987
280.066
280.098
280.101
280.087
280.065
280.043
280.024
280.01
280.002
279.999
280.001
280.006
280.014
280.024
280.034
280.045
280.056
280.066
280.076
279.612
279.842
279.985
280.063
280.095
280.098
280.084
280.063
280.041
280.023
280.009
280.001
279.999
280.001
280.006
280.014
280.024
280.035
280.046
280.057
280.067
280.077
279.612
279.841
279.984
280.062
280.093
280.096
280.082
280.061
280.04
280.022
280.008
280.001
279.999
280.001
280.007
280.015
280.025
280.035
280.047
280.057
280.068
280.078
279.611
279.841
279.983
280.061
280.093
280.095
280.081
280.061
280.039
280.021
280.008
280.001
279.999
280.001
280.007
280.015
280.025
280.036
280.047
280.058
280.068
280.078
280.004
280.007
280.013
280.021
280.029
280.037
280.046
280.054
280.062
280.069
280.076
280.082
280.088
280.094
280.099
280.104
280.109
280.113
280.117
280.121
280.125
280.129
280.132
280.136
280.139
280.142
280.145
280.148
280.006
280.011
280.017
280.024
280.033
280.041
280.049
280.057
280.065
280.072
280.079
280.085
280.091
280.097
280.102
280.106
280.111
280.115
280.119
280.123
280.126
280.13
280.133
280.136
280.139
280.143
280.146
280.149
280.009
280.014
280.021
280.028
280.036
280.045
280.053
280.061
280.068
280.075
280.082
280.088
280.094
280.099
280.104
280.109
280.113
280.117
280.121
280.124
280.128
280.131
280.134
280.137
280.14
280.143
280.146
280.149
280.012
280.017
280.024
280.032
280.04
280.049
280.057
280.064
280.072
280.079
280.085
280.091
280.097
280.102
280.106
280.111
280.115
280.119
280.122
280.126
280.129
280.132
280.135
280.138
280.141
280.143
280.146
280.149
280.015
280.021
280.028
280.036
280.044
280.052
280.06
280.068
280.075
280.082
280.088
280.094
280.099
280.104
280.109
280.113
280.117
280.121
280.124
280.127
280.13
280.133
280.136
280.139
280.141
280.144
280.146
280.149
280.018
280.024
280.032
280.04
280.048
280.056
280.064
280.072
280.079
280.085
280.091
280.097
280.102
280.107
280.111
280.115
280.119
280.123
280.126
280.129
280.132
280.135
280.137
280.14
280.142
280.144
280.147
280.149
280.021
280.028
280.035
280.043
280.052
280.06
280.068
280.075
280.082
280.088
280.094
280.1
280.105
280.109
280.113
280.117
280.121
280.124
280.128
280.13
280.133
280.136
280.138
280.14
280.143
280.145
280.147
280.149
280.024
280.031
280.039
280.047
280.056
280.064
280.071
280.079
280.085
280.092
280.097
280.103
280.107
280.112
280.116
280.12
280.123
280.126
280.129
280.132
280.135
280.137
280.139
280.141
280.143
280.145
280.147
280.149
280.027
280.035
280.043
280.051
280.059
280.067
280.075
280.082
280.089
280.095
280.1
280.105
280.11
280.114
280.118
280.122
280.125
280.128
280.131
280.133
280.136
280.138
280.14
280.142
280.144
280.146
280.147
280.149
280.031
280.038
280.047
280.055
280.063
280.071
280.079
280.086
280.092
280.098
280.103
280.108
280.113
280.117
280.12
280.124
280.127
280.13
280.132
280.135
280.137
280.139
280.141
280.143
280.145
280.146
280.148
280.149
280.034
280.042
280.05
280.059
280.067
280.075
280.082
280.089
280.095
280.101
280.106
280.111
280.115
280.119
280.123
280.126
280.129
280.132
280.134
280.136
280.138
280.14
280.142
280.144
280.145
280.147
280.148
280.149
280.038
280.046
280.054
280.063
280.071
280.078
280.086
280.092
280.098
280.104
280.109
280.113
280.118
280.121
280.125
280.128
280.131
280.133
280.136
280.138
280.14
280.141
280.143
280.144
280.146
280.147
280.148
280.149
280.041
280.049
280.058
280.066
280.074
280.082
280.089
280.095
280.101
280.107
280.112
280.116
280.12
280.124
280.127
280.13
280.133
280.135
280.137
280.139
280.141
280.142
280.144
280.145
280.146
280.147
280.149
280.15
280.044
280.053
280.062
280.07
280.078
280.085
280.092
280.099
280.104
280.109
280.114
280.119
280.122
280.126
280.129
280.132
280.134
280.137
280.139
280.14
280.142
280.143
280.145
280.146
280.147
280.148
280.149
280.15
280.048
280.057
280.065
280.074
280.081
280.089
280.095
280.102
280.107
280.112
280.117
280.121
280.125
280.128
280.131
280.134
280.136
280.138
280.14
280.142
280.143
280.144
280.146
280.147
280.147
280.148
280.149
280.15
280.051
280.06
280.069
280.077
280.085
280.092
280.099
280.104
280.11
280.115
280.119
280.123
280.127
280.13
280.133
280.136
280.138
280.14
280.141
280.143
280.144
280.145
280.146
280.147
280.148
280.149
280.149
280.15
280.055
280.064
280.072
280.08
280.088
280.095
280.101
280.107
280.113
280.117
280.122
280.126
280.129
280.132
280.135
280.137
280.139
280.141
280.143
280.144
280.145
280.146
280.147
280.148
280.148
280.149
280.149
280.15
280.058
280.067
280.076
280.084
280.091
280.098
280.104
280.11
280.115
280.12
280.124
280.128
280.131
280.134
280.137
280.139
280.141
280.143
280.144
280.145
280.146
280.147
280.148
280.149
280.149
280.149
280.15
280.15
280.061
280.07
280.079
280.087
280.094
280.101
280.107
280.113
280.118
280.122
280.126
280.13
280.133
280.136
280.138
280.14
280.142
280.144
280.145
280.146
280.147
280.148
280.149
280.149
280.149
280.15
280.15
280.15
280.064
280.073
280.082
280.09
280.097
280.104
280.11
280.115
280.12
280.124
280.128
280.132
280.135
280.137
280.14
280.142
280.144
280.145
280.146
280.148
280.148
280.149
280.149
280.15
280.15
280.15
280.15
280.15
280.067
280.076
280.085
280.092
280.1
280.106
280.112
280.117
280.122
280.126
280.13
280.133
280.136
280.139
280.141
280.143
280.145
280.146
280.148
280.148
280.149
280.15
280.15
280.15
280.15
280.15
280.15
280.15
280.07
280.079
280.087
280.095
280.102
280.108
280.114
280.119
280.124
280.128
280.132
280.135
280.138
280.141
280.143
280.145
280.146
280.148
280.149
280.149
280.15
280.15
280.151
280.151
280.151
280.151
280.15
280.15
280.073
280.082
280.09
280.097
280.104
280.111
280.116
280.121
280.126
280.13
280.133
280.137
280.14
280.142
280.144
280.146
280.147
280.149
280.15
280.15
280.151
280.151
280.151
280.151
280.151
280.151
280.151
280.15
280.075
280.084
280.092
280.1
280.106
280.113
280.118
280.123
280.127
280.131
280.135
280.138
280.141
280.143
280.145
280.147
280.148
280.15
280.15
280.151
280.151
280.152
280.152
280.152
280.151
280.151
280.151
280.15
280.078
280.086
280.094
280.102
280.108
280.114
280.12
280.125
280.129
280.133
280.136
280.139
280.142
280.144
280.146
280.148
280.149
280.15
280.151
280.152
280.152
280.152
280.152
280.152
280.152
280.151
280.151
280.15
280.08
280.088
280.096
280.103
280.11
280.116
280.121
280.126
280.13
280.134
280.138
280.141
280.143
280.145
280.147
280.149
280.15
280.151
280.152
280.152
280.153
280.153
280.153
280.152
280.152
280.151
280.151
280.15
280.081
280.09
280.098
280.105
280.111
280.117
280.123
280.127
280.132
280.135
280.139
280.142
280.144
280.146
280.148
280.15
280.151
280.152
280.152
280.153
280.153
280.153
280.153
280.153
280.152
280.152
280.151
280.15
280.083
280.092
280.099
280.106
280.113
280.119
280.124
280.128
280.133
280.136
280.14
280.142
280.145
280.147
280.149
280.15
280.152
280.152
280.153
280.153
280.154
280.153
280.153
280.153
280.152
280.152
280.151
280.15
280.084
280.093
280.1
280.107
280.114
280.12
280.125
280.129
280.133
280.137
280.14
280.143
280.146
280.148
280.15
280.151
280.152
280.153
280.153
280.154
280.154
280.154
280.153
280.153
280.153
280.152
280.151
280.15
280.085
280.094
280.101
280.108
280.115
280.12
280.125
280.13
280.134
280.138
280.141
280.144
280.146
280.148
280.15
280.151
280.152
280.153
280.154
280.154
280.154
280.154
280.154
280.153
280.153
280.152
280.151
280.15
280.086
280.094
280.102
280.109
280.115
280.121
280.126
280.131
280.135
280.138
280.141
280.144
280.147
280.149
280.15
280.152
280.153
280.154
280.154
280.154
280.154
280.154
280.154
280.153
280.153
280.152
280.151
280.15
280.087
280.095
280.103
280.109
280.116
280.121
280.126
280.131
280.135
280.139
280.142
280.144
280.147
280.149
280.151
280.152
280.153
280.154
280.154
280.154
280.154
280.154
280.154
280.153
280.153
280.152
280.151
280.15
280.087
280.095
280.103
280.11
280.116
280.121
280.126
280.131
280.135
280.139
280.142
280.145
280.147
280.149
280.151
280.152
280.153
280.154
280.154
280.155
280.155
280.154
280.154
280.153
280.153
280.152
280.151
280.15
280.001
280.004
280.01
280.021
280.036
280.052
280.067
280.074
280.066
280.03
279.953
279.816
279.601
279.29
278.868
278.33
277.689
276.982
276.286
275.732
275.516
275.918
280.003
280.005
280.011
280.021
280.035
280.051
280.066
280.075
280.07
280.041
279.973
279.85
279.654
279.365
278.969
278.458
277.841
277.151
276.459
275.887
275.63
275.97
280.005
280.006
280.011
280.02
280.033
280.049
280.064
280.074
280.073
280.05
279.992
279.883
279.704
279.439
279.07
278.588
277.999
277.329
276.643
276.054
275.746
276
280.008
280.008
280.012
280.02
280.032
280.046
280.062
280.073
280.075
280.058
280.009
279.913
279.753
279.511
279.17
278.72
278.16
277.515
276.836
276.225
275.85
275.963
280.01
280.009
280.012
280.019
280.03
280.044
280.059
280.072
280.076
280.064
280.024
279.942
279.8
279.582
279.271
278.853
278.326
277.707
277.038
276.405
275.951
275.889
280.012
280.011
280.013
280.018
280.028
280.041
280.056
280.069
280.076
280.069
280.037
279.968
279.845
279.652
279.37
278.987
278.496
277.907
277.253
276.602
276.07
275.831
280.015
280.013
280.013
280.018
280.026
280.038
280.052
280.066
280.075
280.073
280.049
279.993
279.888
279.719
279.468
279.121
278.668
278.114
277.482
276.823
276.229
275.84
280.017
280.014
280.014
280.017
280.024
280.035
280.049
280.063
280.073
280.075
280.059
280.015
279.928
279.783
279.563
279.253
278.841
278.327
277.723
277.069
276.434
275.927
280.02
280.016
280.015
280.017
280.023
280.032
280.045
280.059
280.071
280.076
280.067
280.034
279.964
279.843
279.653
279.381
279.012
278.54
277.974
277.338
276.684
276.098
280.023
280.018
280.016
280.017
280.021
280.029
280.041
280.054
280.068
280.076
280.073
280.05
279.996
279.897
279.738
279.502
279.177
278.752
278.228
277.621
276.969
276.337
280.026
280.02
280.017
280.017
280.02
280.026
280.037
280.05
280.063
280.074
280.077
280.064
280.024
279.946
279.815
279.616
279.333
278.955
278.479
277.91
277.275
276.622
280.029
280.023
280.019
280.017
280.019
280.024
280.033
280.045
280.059
280.072
280.079
280.073
280.047
279.988
279.884
279.718
279.477
279.147
278.719
278.196
277.591
276.94
280.032
280.025
280.02
280.017
280.018
280.021
280.029
280.04
280.054
280.068
280.078
280.08
280.065
280.024
279.943
279.809
279.607
279.323
278.945
278.469
277.902
277.268
280.035
280.028
280.022
280.018
280.017
280.019
280.025
280.035
280.048
280.063
280.076
280.083
280.078
280.052
279.993
279.888
279.722
279.481
279.151
278.724
278.2
277.591
280.038
280.03
280.024
280.019
280.016
280.017
280.022
280.03
280.042
280.057
280.072
280.084
280.087
280.073
280.033
279.953
279.82
279.619
279.336
278.957
278.479
277.904
280.041
280.033
280.026
280.02
280.016
280.016
280.019
280.025
280.036
280.051
280.067
280.082
280.091
280.088
280.063
280.006
279.903
279.738
279.497
279.165
278.734
278.201
280.044
280.036
280.028
280.021
280.016
280.014
280.016
280.021
280.031
280.044
280.061
280.078
280.092
280.097
280.086
280.048
279.969
279.837
279.634
279.346
278.961
278.471
280.047
280.038
280.03
280.023
280.017
280.014
280.013
280.017
280.025
280.038
280.054
280.072
280.09
280.102
280.101
280.078
280.022
279.917
279.749
279.5
279.157
278.709
280.051
280.041
280.032
280.024
280.018
280.013
280.012
280.014
280.02
280.031
280.047
280.066
280.085
280.102
280.11
280.1
280.062
279.981
279.842
279.628
279.322
278.911
280.054
280.044
280.035
280.026
280.019
280.013
280.01
280.011
280.016
280.025
280.04
280.058
280.08
280.1
280.114
280.114
280.09
280.029
279.915
279.731
279.459
279.085
280.057
280.047
280.037
280.028
280.02
280.013
280.009
280.008
280.012
280.02
280.033
280.051
280.073
280.095
280.114
280.121
280.109
280.064
279.971
279.812
279.57
279.226
280.06
280.05
280.04
280.03
280.021
280.014
280.009
280.007
280.008
280.015
280.027
280.044
280.065
280.089
280.111
280.124
280.121
280.088
280.011
279.873
279.655
279.339
280.062
280.052
280.042
280.032
280.023
280.015
280.009
280.005
280.006
280.011
280.021
280.037
280.058
280.082
280.106
280.123
280.126
280.103
280.04
279.918
279.72
279.424
280.065
280.055
280.045
280.034
280.025
280.016
280.009
280.005
280.004
280.008
280.017
280.031
280.051
280.075
280.1
280.12
280.127
280.112
280.058
279.95
279.766
279.489
280.067
280.057
280.047
280.036
280.026
280.017
280.009
280.004
280.002
280.005
280.013
280.026
280.045
280.068
280.093
280.115
280.125
280.115
280.069
279.97
279.799
279.537
280.069
280.059
280.049
280.038
280.028
280.018
280.01
280.004
280.001
280.003
280.009
280.021
280.039
280.062
280.087
280.109
280.122
280.115
280.074
279.983
279.821
279.569
280.071
280.061
280.051
280.04
280.03
280.02
280.011
280.004
280.001
280.001
280.007
280.018
280.035
280.056
280.081
280.103
280.117
280.112
280.075
279.989
279.834
279.59
280.073
280.063
280.053
280.042
280.031
280.021
280.012
280.005
280
280
280.005
280.015
280.031
280.051
280.075
280.097
280.112
280.108
280.074
279.991
279.841
279.603
280.075
280.065
280.054
280.043
280.033
280.022
280.013
280.005
280
279.999
280.003
280.012
280.027
280.047
280.07
280.092
280.107
280.104
280.071
279.991
279.844
279.609
280.076
280.066
280.056
280.045
280.034
280.023
280.014
280.006
280
279.999
280.002
280.011
280.025
280.044
280.067
280.088
280.103
280.1
280.068
279.989
279.845
279.614
280.077
280.067
280.056
280.046
280.035
280.024
280.014
280.006
280.001
279.999
280.001
280.009
280.023
280.042
280.064
280.085
280.099
280.097
280.065
279.987
279.844
279.614
280.077
280.068
280.057
280.046
280.035
280.025
280.015
280.006
280.001
279.999
280.001
280.009
280.022
280.04
280.062
280.083
280.097
280.094
280.063
279.985
279.842
279.613
280.078
280.068
280.058
280.047
280.036
280.025
280.015
280.007
280.001
279.999
280.001
280.008
280.021
280.039
280.061
280.081
280.095
280.093
280.061
279.984
279.841
279.611
280.148
280.145
280.142
280.139
280.135
280.132
280.128
280.124
280.121
280.117
280.112
280.108
280.103
280.098
280.093
280.087
280.081
280.075
280.068
280.06
280.052
280.044
280.036
280.027
280.019
280.012
280.006
280.002
280.148
280.145
280.142
280.139
280.136
280.133
280.129
280.126
280.122
280.118
280.114
280.11
280.105
280.101
280.095
280.09
280.084
280.078
280.071
280.064
280.056
280.048
280.039
280.031
280.023
280.015
280.009
280.005
280.149
280.146
280.143
280.14
280.137
280.134
280.13
280.127
280.124
280.12
280.116
280.112
280.108
280.103
280.098
280.093
280.087
280.081
280.074
280.067
280.059
280.051
280.043
280.035
280.027
280.019
280.012
280.008
280.149
280.146
280.143
280.141
280.138
280.135
280.132
280.129
280.125
280.122
280.118
280.114
280.11
280.105
280.101
280.095
280.09
280.084
280.077
280.07
280.063
280.055
280.047
280.039
280.03
280.023
280.016
280.011
280.149
280.146
280.144
280.141
280.138
280.136
280.133
280.13
280.127
280.123
280.12
280.116
280.112
280.108
280.103
280.098
280.093
280.087
280.081
280.074
280.067
280.059
280.051
280.042
280.034
280.026
280.019
280.013
280.149
280.147
280.144
280.142
280.139
280.137
280.134
280.131
280.128
280.125
280.122
280.118
280.114
280.11
280.106
280.101
280.096
280.09
280.084
280.077
280.07
280.063
280.055
280.046
280.038
280.03
280.023
280.017
280.149
280.147
280.145
280.142
280.14
280.138
280.135
280.133
280.13
280.127
280.124
280.12
280.116
280.112
280.108
280.104
280.098
280.093
280.087
280.081
280.074
280.066
280.058
280.05
280.042
280.034
280.026
280.02
280.149
280.147
280.145
280.143
280.141
280.139
280.136
280.134
280.131
280.128
280.125
280.122
280.119
280.115
280.111
280.106
280.101
280.096
280.09
280.084
280.077
280.07
280.062
280.054
280.046
280.037
280.03
280.023
280.149
280.147
280.146
280.144
280.142
280.14
280.138
280.135
280.133
280.13
280.127
280.124
280.121
280.117
280.113
280.109
280.104
280.099
280.093
280.087
280.081
280.073
280.066
280.058
280.05
280.041
280.033
280.026
280.149
280.148
280.146
280.144
280.143
280.141
280.139
280.137
280.134
280.132
280.129
280.126
280.123
280.119
280.116
280.111
280.107
280.102
280.096
280.091
280.084
280.077
280.07
280.062
280.053
280.045
280.037
280.029
280.149
280.148
280.146
280.145
280.143
280.142
280.14
280.138
280.136
280.133
280.131
280.128
280.125
280.122
280.118
280.114
280.11
280.105
280.1
280.094
280.087
280.081
280.073
280.065
280.057
280.049
280.041
280.033
280.149
280.148
280.147
280.146
280.144
280.143
280.141
280.139
280.137
280.135
280.133
280.13
280.127
280.124
280.12
280.117
280.112
280.108
280.103
280.097
280.091
280.084
280.077
280.069
280.061
280.053
280.044
280.036
280.149
280.148
280.147
280.146
280.145
280.143
280.142
280.14
280.139
280.137
280.134
280.132
280.129
280.126
280.123
280.119
280.115
280.11
280.105
280.1
280.094
280.088
280.08
280.073
280.065
280.056
280.048
280.04
280.15
280.149
280.148
280.147
280.146
280.144
280.143
280.142
280.14
280.138
280.136
280.134
280.131
280.128
280.125
280.121
280.117
280.113
280.108
280.103
280.097
280.091
280.084
280.076
280.069
280.06
280.052
280.043
280.15
280.149
280.148
280.147
280.146
280.145
280.144
280.143
280.141
280.139
280.138
280.135
280.133
280.13
280.127
280.124
280.12
280.116
280.111
280.106
280.1
280.094
280.087
280.08
280.072
280.064
280.055
280.046
280.15
280.149
280.148
280.148
280.147
280.146
280.145
280.144
280.142
280.141
280.139
280.137
280.135
280.132
280.129
280.126
280.122
280.118
280.114
280.109
280.103
280.097
280.091
280.083
280.076
280.067
280.059
280.05
280.15
280.149
280.149
280.148
280.148
280.147
280.146
280.145
280.144
280.142
280.141
280.139
280.137
280.134
280.131
280.128
280.125
280.121
280.116
280.111
280.106
280.1
280.094
280.087
280.079
280.071
280.062
280.053
280.15
280.15
280.149
280.149
280.148
280.148
280.147
280.146
280.145
280.144
280.142
280.14
280.138
280.136
280.133
280.13
280.127
280.123
280.119
280.114
280.109
280.103
280.097
280.09
280.082
280.074
280.066
280.057
280.15
280.15
280.15
280.149
280.149
280.148
280.148
280.147
280.146
280.145
280.143
280.142
280.14
280.138
280.135
280.132
280.129
280.125
280.121
280.117
280.111
280.106
280.1
280.093
280.085
280.077
280.069
280.06
280.15
280.15
280.15
280.15
280.149
280.149
280.149
280.148
280.147
280.146
280.145
280.143
280.141
280.139
280.137
280.134
280.131
280.127
280.123
280.119
280.114
280.108
280.102
280.096
280.088
280.081
280.072
280.063
280.15
280.15
280.15
280.15
280.15
280.15
280.149
280.149
280.148
280.147
280.146
280.144
280.143
280.141
280.138
280.136
280.133
280.129
280.125
280.121
280.116
280.111
280.105
280.098
280.091
280.084
280.075
280.066
280.15
280.15
280.15
280.151
280.15
280.15
280.15
280.15
280.149
280.148
280.147
280.146
280.144
280.142
280.14
280.137
280.134
280.131
280.127
280.123
280.118
280.113
280.107
280.101
280.094
280.086
280.078
280.069
280.15
280.15
280.151
280.151
280.151
280.151
280.151
280.15
280.15
280.149
280.148
280.147
280.145
280.144
280.141
280.139
280.136
280.133
280.129
280.125
280.12
280.115
280.11
280.103
280.096
280.089
280.081
280.072
280.15
280.151
280.151
280.151
280.151
280.151
280.151
280.151
280.151
280.15
280.149
280.148
280.147
280.145
280.143
280.14
280.138
280.134
280.131
280.127
280.122
280.117
280.112
280.106
280.099
280.091
280.083
280.074
280.15
280.151
280.151
280.152
280.152
280.152
280.152
280.152
280.151
280.151
280.15
280.149
280.148
280.146
280.144
280.142
280.139
280.136
280.132
280.128
280.124
280.119
280.114
280.108
280.101
280.093
280.085
280.077
280.15
280.151
280.151
280.152
280.152
280.152
280.152
280.152
280.152
280.152
280.151
280.15
280.149
280.147
280.145
280.143
280.14
280.137
280.134
280.13
280.125
280.121
280.115
280.109
280.103
280.095
280.087
280.079
280.15
280.151
280.152
280.152
280.152
280.153
280.153
280.153
280.153
280.152
280.152
280.151
280.149
280.148
280.146
280.144
280.141
280.138
280.135
280.131
280.127
280.122
280.117
280.111
280.104
280.097
280.089
280.081
280.15
280.151
280.152
280.152
280.153
280.153
280.153
280.153
280.153
280.153
280.152
280.151
280.15
280.149
280.147
280.145
280.142
280.139
280.136
280.132
280.128
280.123
280.118
280.112
280.106
280.099
280.091
280.082
280.15
280.151
280.152
280.152
280.153
280.153
280.154
280.154
280.154
280.153
280.153
280.152
280.151
280.149
280.147
280.145
280.143
280.14
280.137
280.133
280.129
280.124
280.119
280.113
280.107
280.1
280.092
280.084
280.15
280.151
280.152
280.153
280.153
280.154
280.154
280.154
280.154
280.154
280.153
280.152
280.151
280.15
280.148
280.146
280.144
280.141
280.137
280.134
280.13
280.125
280.12
280.114
280.108
280.101
280.093
280.085
280.15
280.151
280.152
280.153
280.153
280.154
280.154
280.154
280.154
280.154
280.153
280.153
280.152
280.15
280.149
280.146
280.144
280.141
280.138
280.134
280.13
280.126
280.121
280.115
280.109
280.102
280.094
280.086
280.15
280.151
280.152
280.153
280.153
280.154
280.154
280.154
280.154
280.154
280.154
280.153
280.152
280.15
280.149
280.147
280.144
280.142
280.138
280.135
280.131
280.126
280.121
280.115
280.109
280.102
280.095
280.086
280.15
280.151
280.152
280.153
280.153
280.154
280.154
280.155
280.155
280.154
280.154
280.153
280.152
280.151
280.149
280.147
280.145
280.142
280.139
280.135
280.131
280.126
280.121
280.116
280.11
280.103
280.095
280.087
278.403
277.425
276.647
276.156
275.932
275.882
276.461
276.04
275.689
275.473
275.397
275.426
275.747
275.611
275.506
275.468
275.503
275.597
275.797
275.805
275.833
275.895
275.995
276.128
276.274
276.349
276.438
276.546
276.675
276.821
276.942
277.04
277.149
277.269
277.4
277.541
277.646
277.744
277.849
277.962
278.081
278.204
278.295
278.381
278.472
278.568
278.667
278.767
278.842
278.911
278.984
279.06
279.137
279.214
279.273
279.325
279.379
279.435
279.492
279.547
279.59
279.626
279.665
279.704
279.742
279.78
279.807
279.832
279.857
279.882
279.907
279.931
279.944
279.959
279.975
279.99
280.005
280.018
280.021
280.03
280.038
280.046
280.054
280.06
280.055
280.059
280.064
280.067
280.07
280.073
280.062
280.064
280.065
280.067
280.067
280.067
280.053
280.054
280.054
280.054
280.054
280.053
280.038
280.038
280.038
280.038
280.038
280.037
280.021
280.021
280.022
280.022
280.022
280.022
280.006
280.007
280.008
280.009
280.009
280.01
279.995
279.997
279.998
279.999
280.001
280.002
279.988
279.991
279.993
279.995
279.997
279.999
279.999
280.003
280.008
280.016
280.024
280.032
280.041
280.049
280.057
280.065
280.072
280.078
280.085
280.09
280.096
280.101
280.106
280.11
280.115
280.119
280.123
280.127
280.131
280.134
280.138
280.141
280.145
280.148
279.997
280
280.005
280.012
280.02
280.028
280.037
280.046
280.054
280.061
280.069
280.075
280.082
280.088
280.093
280.099
280.104
280.109
280.113
280.117
280.122
280.126
280.13
280.133
280.137
280.141
280.145
280.148
279.994
279.997
280.002
280.008
280.016
280.025
280.034
280.042
280.05
280.058
280.066
280.073
280.079
280.085
280.091
280.097
280.102
280.107
280.111
280.116
280.12
280.125
280.129
280.133
280.137
280.14
280.144
280.148
279.991
279.994
279.998
280.005
280.013
280.021
280.03
280.039
280.047
280.055
280.063
280.07
280.076
280.083
280.089
280.094
280.1
280.105
280.11
280.114
280.119
280.123
280.128
280.132
280.136
280.14
280.144
280.148
279.989
279.991
279.995
280.002
280.009
280.018
280.027
280.035
280.044
280.052
280.06
280.067
280.074
280.08
280.086
280.092
280.098
280.103
280.108
280.113
280.118
280.122
280.127
280.131
280.135
280.14
280.144
280.148
279.986
279.988
279.992
279.998
280.006
280.015
280.023
280.032
280.041
280.049
280.057
280.064
280.071
280.078
280.084
280.09
280.096
280.101
280.106
280.111
280.116
280.121
280.126
280.13
280.135
280.139
280.143
280.148
279.357
279.357
279.357
279.357
279.357
279.357
279.357
279.357
279.357
279.357
279.357
279.357
279.357
279.357
279.358
279.358
279.358
279.358
279.358
279.358
279.358
279.358
279.358
279.358
279.358
279.358
279.359
279.359
279.359
279.36
279.362
279.364
279.366
279.37
279.375
279.381
279.385
279.38
279.34
279.162
276.869
276.869
276.869
276.869
276.869
276.869
276.869
276.869
276.869
276.869
276.869
276.869
276.87
276.87
276.87
276.87
276.87
276.87
276.871
276.871
276.871
276.871
276.871
276.871
276.872
276.872
276.872
276.873
276.875
276.877
276.881
276.886
276.894
276.905
276.92
276.937
276.954
276.959
276.925
276.793
275.722
275.722
275.723
275.723
275.723
275.723
275.723
275.723
275.723
275.723
275.723
275.724
275.724
275.724
275.724
275.725
275.725
275.725
275.725
275.726
275.726
275.726
275.726
275.726
275.727
275.727
275.728
275.729
275.731
275.735
275.74
275.748
275.761
275.778
275.8
275.829
275.86
275.887
275.893
275.854
275.489
275.489
275.489
275.489
275.489
275.489
275.49
275.49
275.49
275.49
275.49
275.491
275.491
275.491
275.491
275.492
275.492
275.492
275.493
275.493
275.493
275.494
275.494
275.494
275.494
275.495
275.496
275.497
275.5
275.504
275.51
275.521
275.536
275.557
275.585
275.622
275.666
275.713
275.756
275.786
275.817
275.817
275.817
275.817
275.817
275.817
275.817
275.817
275.817
275.818
275.818
275.818
275.819
275.819
275.819
275.82
275.82
275.821
275.821
275.821
275.822
275.822
275.822
275.822
275.823
275.823
275.824
275.826
275.828
275.833
275.84
275.851
275.867
275.89
275.922
275.963
276.013
276.073
276.138
276.205
276.437
276.437
276.437
276.437
276.438
276.438
276.438
276.438
276.438
276.439
276.439
276.439
276.44
276.44
276.44
276.441
276.441
276.442
276.442
276.443
276.443
276.443
276.444
276.444
276.444
276.445
276.446
276.447
276.45
276.454
276.461
276.472
276.488
276.511
276.542
276.584
276.636
276.698
276.771
276.852
277.163
277.163
277.163
277.163
277.163
277.163
277.164
277.164
277.164
277.164
277.165
277.165
277.166
277.166
277.167
277.167
277.168
277.168
277.169
277.169
277.17
277.17
277.17
277.171
277.171
277.171
277.172
277.174
277.176
277.18
277.186
277.196
277.211
277.232
277.261
277.299
277.347
277.407
277.477
277.557
277.872
277.873
277.873
277.873
277.873
277.873
277.873
277.874
277.874
277.874
277.875
277.875
277.875
277.876
277.877
277.877
277.878
277.878
277.879
277.88
277.88
277.881
277.881
277.881
277.882
277.882
277.883
277.884
277.886
277.889
277.895
277.903
277.916
277.934
277.959
277.992
278.034
278.085
278.146
278.216
278.497
278.497
278.497
278.497
278.498
278.498
278.498
278.498
278.499
278.499
278.5
278.5
278.501
278.501
278.502
278.502
278.503
278.504
278.504
278.505
278.506
278.506
278.507
278.507
278.508
278.508
278.509
278.51
278.511
278.514
278.518
278.525
278.535
278.55
278.57
278.597
278.63
278.672
278.722
278.779
279.006
279.006
279.006
279.006
279.007
279.007
279.007
279.007
279.008
279.008
279.009
279.009
279.01
279.01
279.011
279.012
279.013
279.013
279.014
279.015
279.016
279.016
279.017
279.017
279.018
279.018
279.019
279.02
279.021
279.023
279.026
279.031
279.039
279.05
279.065
279.086
279.111
279.143
279.181
279.225
279.393
279.393
279.393
279.393
279.394
279.394
279.394
279.395
279.395
279.395
279.396
279.397
279.397
279.398
279.399
279.399
279.4
279.401
279.402
279.403
279.404
279.404
279.405
279.406
279.406
279.407
279.407
279.408
279.409
279.41
279.413
279.416
279.422
279.43
279.441
279.455
279.474
279.497
279.524
279.555
279.668
279.668
279.668
279.668
279.669
279.669
279.669
279.67
279.67
279.671
279.671
279.672
279.672
279.673
279.674
279.675
279.676
279.677
279.678
279.679
279.68
279.68
279.681
279.682
279.683
279.683
279.684
279.685
279.685
279.686
279.688
279.69
279.694
279.699
279.707
279.717
279.729
279.745
279.763
279.784
279.848
279.848
279.849
279.849
279.849
279.849
279.85
279.85
279.85
279.851
279.852
279.852
279.853
279.854
279.855
279.856
279.857
279.858
279.859
279.86
279.861
279.862
279.863
279.864
279.865
279.865
279.866
279.867
279.867
279.868
279.869
279.871
279.873
279.876
279.881
279.887
279.895
279.905
279.917
279.93
279.955
279.955
279.955
279.955
279.955
279.956
279.956
279.956
279.957
279.957
279.958
279.959
279.959
279.96
279.961
279.962
279.963
279.964
279.965
279.967
279.968
279.969
279.97
279.971
279.972
279.973
279.974
279.975
279.975
279.976
279.977
279.978
279.979
279.981
279.984
279.988
279.992
279.998
280.005
280.013
280.007
280.007
280.007
280.007
280.007
280.008
280.008
280.008
280.009
280.01
280.01
280.011
280.012
280.013
280.014
280.015
280.016
280.017
280.018
280.019
280.021
280.022
280.023
280.024
280.026
280.027
280.028
280.029
280.029
280.03
280.031
280.032
280.033
280.034
280.035
280.037
280.04
280.043
280.047
280.051
280.022
280.022
280.023
280.023
280.023
280.023
280.024
280.024
280.025
280.025
280.026
280.027
280.028
280.028
280.029
280.031
280.032
280.033
280.034
280.035
280.037
280.038
280.04
280.041
280.042
280.044
280.045
280.046
280.047
280.048
280.049
280.049
280.05
280.051
280.052
280.053
280.055
280.056
280.058
280.06
280.016
280.016
280.016
280.016
280.017
280.017
280.017
280.018
280.018
280.019
280.02
280.02
280.021
280.022
280.023
280.024
280.026
280.027
280.028
280.03
280.031
280.032
280.034
280.036
280.037
280.038
280.04
280.041
280.042
280.044
280.045
280.046
280.046
280.047
280.048
280.049
280.05
280.051
280.052
280.053
279.998
279.998
279.998
279.999
279.999
279.999
280
280
280.001
280.001
280.002
280.003
280.004
280.005
280.006
280.007
280.008
280.009
280.011
280.012
280.014
280.015
280.017
280.019
280.02
280.022
280.023
280.025
280.026
280.028
280.029
280.03
280.031
280.032
280.033
280.034
280.035
280.036
280.037
280.037
279.977
279.977
279.977
279.977
279.978
279.978
279.978
279.979
279.98
279.98
279.981
279.982
279.983
279.984
279.985
279.986
279.987
279.988
279.99
279.991
279.993
279.995
279.996
279.998
280
280.001
280.003
280.005
280.007
280.008
280.01
280.011
280.013
280.014
280.015
280.016
280.017
280.018
280.019
280.02
279.957
279.957
279.957
279.957
279.958
279.958
279.958
279.959
279.96
279.96
279.961
279.962
279.963
279.964
279.965
279.966
279.967
279.969
279.97
279.971
279.973
279.975
279.977
279.978
279.98
279.982
279.984
279.986
279.988
279.99
279.991
279.993
279.995
279.997
279.998
280
280.001
280.002
280.004
280.005
279.941
279.941
279.941
279.941
279.941
279.942
279.942
279.943
279.943
279.944
279.945
279.946
279.947
279.948
279.949
279.95
279.951
279.953
279.954
279.956
279.957
279.959
279.961
279.963
279.964
279.966
279.968
279.971
279.973
279.975
279.977
279.979
279.981
279.983
279.985
279.986
279.988
279.99
279.992
279.993
279.93
279.93
279.93
279.93
279.93
279.931
279.931
279.932
279.932
279.933
279.934
279.935
279.936
279.937
279.938
279.939
279.94
279.941
279.943
279.945
279.946
279.948
279.95
279.952
279.954
279.956
279.958
279.96
279.962
279.964
279.967
279.969
279.971
279.973
279.976
279.978
279.98
279.982
279.984
279.986
279.984
279.985
279.989
279.995
280.003
280.011
280.02
280.029
280.038
280.046
280.054
280.062
280.069
280.076
280.082
280.088
280.094
280.099
280.105
280.11
280.115
280.12
280.125
280.129
280.134
280.139
280.143
280.148
279.981
279.982
279.986
279.992
279.999
280.008
280.017
280.026
280.035
280.043
280.051
280.059
280.066
280.073
280.08
280.086
280.092
280.098
280.103
280.109
280.114
280.119
280.124
280.129
280.134
280.138
280.143
280.148
279.979
279.979
279.983
279.989
279.996
280.005
280.014
280.023
280.032
280.04
280.049
280.056
280.064
280.071
280.078
280.084
280.09
280.096
280.102
280.107
280.113
280.118
280.123
280.128
280.133
280.138
280.143
280.148
279.976
279.976
279.98
279.986
279.993
280.002
280.011
280.02
280.029
280.038
280.046
280.054
280.062
280.069
280.075
280.082
280.088
280.094
280.1
280.106
280.111
280.117
280.122
280.127
280.132
280.137
280.142
280.147
279.974
279.974
279.977
279.983
279.99
279.999
280.008
280.017
280.026
280.035
280.043
280.052
280.059
280.066
280.073
280.08
280.086
280.093
280.099
280.104
280.11
280.116
280.121
280.126
280.132
280.137
280.142
280.147
279.971
279.971
279.974
279.98
279.987
279.996
280.005
280.014
280.023
280.032
280.041
280.049
280.057
280.064
280.071
280.078
280.085
280.091
280.097
280.103
280.109
280.115
280.12
280.126
280.131
280.137
280.142
280.147
279.969
279.968
279.971
279.977
279.984
279.993
280.002
280.012
280.021
280.03
280.039
280.047
280.055
280.062
280.069
280.076
280.083
280.089
280.096
280.102
280.108
280.114
280.119
280.125
280.131
280.136
280.142
280.147
279.966
279.966
279.969
279.974
279.982
279.99
279.999
280.009
280.018
280.027
280.036
280.045
280.053
280.06
280.068
280.075
280.081
280.088
280.094
280.101
280.107
280.113
280.119
280.124
280.13
280.136
280.142
280.147
279.964
279.963
279.966
279.971
279.979
279.987
279.997
280.006
280.016
280.025
280.034
280.042
280.051
280.058
280.066
280.073
280.08
280.087
280.093
280.099
280.106
280.112
280.118
280.124
280.13
280.135
280.141
280.147
279.961
279.961
279.963
279.969
279.976
279.985
279.994
280.004
280.013
280.023
280.032
280.04
280.049
280.056
280.064
280.071
280.078
280.085
280.092
280.098
280.105
280.111
280.117
280.123
280.129
280.135
280.141
280.147
279.959
279.958
279.961
279.966
279.974
279.982
279.992
280.001
280.011
280.021
280.03
280.038
280.047
280.055
280.062
280.07
280.077
280.084
280.09
280.097
280.104
280.11
280.116
280.123
280.129
280.135
280.141
280.147
279.957
279.956
279.958
279.964
279.971
279.98
279.989
279.999
280.009
280.018
280.028
280.036
280.045
280.053
280.061
280.068
280.075
280.082
280.089
280.096
280.103
280.109
280.116
280.122
280.128
280.134
280.141
280.147
279.954
279.953
279.956
279.961
279.969
279.978
279.987
279.997
280.007
280.016
280.026
280.034
280.043
280.051
280.059
280.067
280.074
280.081
280.088
280.095
280.102
280.108
280.115
280.121
280.128
280.134
280.14
280.147
279.952
279.951
279.954
279.959
279.967
279.975
279.985
279.995
280.005
280.014
280.024
280.033
280.041
280.05
280.057
280.065
280.073
280.08
280.087
280.094
280.101
280.108
280.114
280.121
280.127
280.134
280.14
280.147
279.95
279.949
279.951
279.957
279.964
279.973
279.983
279.993
280.003
280.012
280.022
280.031
280.04
280.048
280.056
280.064
280.071
280.079
280.086
280.093
280.1
280.107
280.114
280.12
280.127
280.134
280.14
280.147
279.948
279.947
279.949
279.955
279.962
279.971
279.981
279.991
280.001
280.011
280.02
280.029
280.038
280.046
280.055
280.062
280.07
280.078
280.085
280.092
280.099
280.106
280.113
280.12
280.127
280.133
280.14
280.147
279.946
279.945
279.947
279.953
279.96
279.969
279.979
279.989
279.999
280.009
280.018
280.028
280.037
280.045
280.053
280.061
280.069
280.076
280.084
280.091
280.098
280.105
280.112
280.119
280.126
280.133
280.14
280.147
279.944
279.943
279.945
279.951
279.959
279.968
279.977
279.987
279.997
280.007
280.017
280.026
280.035
280.044
280.052
280.06
280.068
280.075
280.083
280.09
280.098
280.105
280.112
280.119
280.126
280.133
280.14
280.147
279.942
279.941
279.943
279.949
279.957
279.966
279.976
279.986
279.996
280.006
280.015
280.025
280.034
280.042
280.051
280.059
280.067
280.074
280.082
280.089
280.097
280.104
280.111
280.118
280.125
280.132
280.139
280.146
279.94
279.939
279.942
279.947
279.955
279.964
279.974
279.984
279.994
280.004
280.014
280.023
280.032
280.041
280.05
280.058
280.066
280.073
280.081
280.089
280.096
280.103
280.111
280.118
280.125
280.132
280.139
280.146
279.939
279.937
279.94
279.946
279.953
279.963
279.972
279.983
279.993
280.003
280.013
280.022
280.031
280.04
280.048
280.057
280.065
280.073
280.08
280.088
280.095
280.103
280.11
280.118
280.125
280.132
280.139
280.146
279.937
279.936
279.939
279.944
279.952
279.961
279.971
279.981
279.991
280.002
280.011
280.021
280.03
280.039
280.047
280.056
280.064
280.072
280.08
280.087
280.095
280.102
280.11
280.117
280.124
280.132
280.139
280.146
279.936
279.934
279.937
279.943
279.951
279.96
279.97
279.98
279.99
280
280.01
280.02
280.029
280.038
280.046
280.055
280.063
280.071
280.079
280.087
280.094
280.102
280.109
280.117
280.124
280.132
280.139
280.146
279.934
279.933
279.936
279.941
279.949
279.958
279.968
279.979
279.989
279.999
280.009
280.019
280.028
280.037
280.045
280.054
280.062
280.07
280.078
280.086
280.094
280.101
280.109
280.116
280.124
280.131
280.139
280.146
279.933
279.932
279.934
279.94
279.948
279.957
279.967
279.977
279.988
279.998
280.008
280.018
280.027
280.036
280.045
280.053
280.061
280.069
280.077
280.085
280.093
280.101
280.109
280.116
280.124
280.131
280.139
280.146
279.932
279.931
279.933
279.939
279.947
279.956
279.966
279.976
279.987
279.997
280.007
280.017
280.026
280.035
280.044
280.052
280.061
280.069
280.077
280.085
280.093
280.1
280.108
280.116
280.123
280.131
280.139
280.146
279.931
279.93
279.932
279.938
279.946
279.955
279.965
279.975
279.986
279.996
280.006
280.016
280.025
280.034
280.043
280.052
280.06
280.068
280.076
280.084
280.092
280.1
280.108
280.116
280.123
280.131
280.139
280.146
279.93
279.929
279.931
279.937
279.945
279.954
279.964
279.974
279.985
279.995
280.005
280.015
280.024
280.033
280.042
280.051
280.059
280.068
280.076
280.084
280.092
280.1
280.108
280.115
280.123
280.131
280.138
280.146
279.929
279.928
279.93
279.936
279.944
279.953
279.963
279.974
279.984
279.994
280.004
280.014
280.024
280.033
280.042
280.05
280.059
280.067
280.075
280.083
280.091
280.099
280.107
280.115
280.123
280.131
280.138
280.146
279.928
279.927
279.929
279.935
279.943
279.952
279.962
279.973
279.983
279.994
280.004
280.013
280.023
280.032
280.041
280.05
280.058
280.067
280.075
280.083
280.091
280.099
280.107
280.115
280.123
280.131
280.138
280.146
279.927
279.926
279.929
279.934
279.942
279.952
279.962
279.972
279.983
279.993
280.003
280.013
280.022
280.032
280.041
280.049
280.058
280.066
280.074
280.083
280.091
280.099
280.107
280.115
280.123
280.13
280.138
280.146
279.926
279.925
279.928
279.934
279.942
279.951
279.961
279.971
279.982
279.992
280.002
280.012
280.022
280.031
280.04
280.049
280.057
280.066
280.074
280.082
280.09
280.099
280.107
280.114
280.122
280.13
280.138
280.146
279.926
279.925
279.927
279.933
279.941
279.95
279.96
279.971
279.981
279.992
280.002
280.012
280.021
280.031
280.04
280.048
280.057
280.065
280.074
280.082
280.09
280.098
280.106
280.114
280.122
280.13
280.138
280.146
279.925
279.924
279.927
279.933
279.94
279.95
279.96
279.97
279.981
279.991
280.001
280.011
280.021
280.03
280.039
280.048
280.057
280.065
280.074
280.082
280.09
280.098
280.106
280.114
280.122
280.13
280.138
280.146
279.925
279.924
279.926
279.932
279.94
279.949
279.959
279.97
279.981
279.991
280.001
280.011
280.021
280.03
280.039
280.048
280.056
280.065
280.073
280.082
280.09
280.098
280.106
280.114
280.122
280.13
280.138
280.146
279.925
279.923
279.926
279.932
279.94
279.949
279.959
279.97
279.98
279.991
280.001
280.011
280.02
280.03
280.039
280.047
280.056
280.065
280.073
280.081
280.09
280.098
280.106
280.114
280.122
280.13
280.138
280.146
279.924
279.923
279.926
279.932
279.939
279.949
279.959
279.969
279.98
279.99
280.001
280.01
280.02
280.029
280.038
280.047
280.056
280.065
280.073
280.081
280.089
280.098
280.106
280.114
280.122
280.13
280.138
280.146
279.924
279.923
279.926
279.931
279.939
279.948
279.959
279.969
279.98
279.99
280
280.01
280.02
280.029
280.038
280.047
280.056
280.064
280.073
280.081
280.089
280.098
280.106
280.114
280.122
280.13
280.138
280.146
279.924
279.923
279.925
279.931
279.939
279.948
279.958
279.969
279.98
279.99
280
280.01
280.02
280.029
280.038
280.047
280.056
280.064
280.073
280.081
280.089
280.098
280.106
280.114
280.122
280.13
280.138
280.146
279.924
279.923
279.925
279.931
279.939
279.948
279.958
279.969
279.979
279.99
280
280.01
280.02
280.029
280.038
280.047
280.056
280.064
280.073
280.081
280.089
280.098
280.106
280.114
280.122
280.13
280.138
280.146
)
;

boundaryField
{
    bc-2
    {
        type            empty;
    }
    bc-3
    {
        type            empty;
    }
    bottom
    {
        type            fixedValue;
        value           uniform 280.15;
    }
    leftSide
    {
        type            zeroGradient;
    }
    naturalSurface
    {
        type            codedFixedValue;
        value           uniform 281.638;
        redirectType    seasonalFixedValue;
        code            #{
             scalar  t = this->db().time().value()/365/24/60/60;
             scalar  T0 = 6.5+273.15  ;  // average temperature
             scalar  A  = 14.5 ;          // ampitude
             scalar  p  = 8760/24/365 ;    //cycle
             scalar  R0 = 0.04;
             operator==(T0+A*Foam::sin(2*3.1415926/p*t+3.1415926/2)+R0*t); 
        #};
    }
    rightSide
    {
        type            zeroGradient;
    }
    slopesurface
    {
        type            codedFixedValue;
        value           uniform 281.638;
        redirectType    seasonalFixedValue;
        code            #{
             scalar  t = this->db().time().value()/365/24/60/60;
             scalar  T0 = 6.5+273.15  ;  // average temperature
             scalar  A  = 14.5 ;          // ampitude
             scalar  p  = 8760/24/365 ;    //cycle
             scalar  R0 = 0.04;
             operator==(T0+A*Foam::sin(2*3.1415926/p*t+3.1415926/2)+R0*t); 
        #};
    }
    subGradeSurface
    {
        type            codedFixedValue;
        value           uniform 281.638;
        redirectType    seasonalFixedValue;
        code            #{
             scalar  t = this->db().time().value()/365/24/60/60;
             scalar  T0 = 6.5+273.15  ;  // average temperature
             scalar  A  = 14.5 ;          // ampitude
             scalar  p  = 8760/24/365 ;    //cycle
             scalar  R0 = 0.04;
             operator==(T0+A*Foam::sin(2*3.1415926/p*t+3.1415926/2)+R0*t); 
        #};
    }
}


// ************************************************************************* //
