# Supplementary material for: A finite volume-based model for the hydrothermal behavior of soil under freeze–thaw cycles
Source: PLoS One. 2021 Jun 3;16(6):e0252680. doi: 10.1371/journal.pone.0252680 (PMC8174737; doi:10.1371/journal.pone.0252680)
Supplement: S1 Data — (ZIP) [file pone.0252680.s001.zip › Data at equal time interval/3.39552e+08/volContOfUnfrozenWater]

/*--------------------------------*- C++ -*----------------------------------*\
| =========                 |                                                 |
| \\      /  F ield         | OpenFOAM: The Open Source CFD Toolbox           |
|  \\    /   O peration     | Version:  2.4.0                                 |
|   \\  /    A nd           | Web:      www.OpenFOAM.org                      |
|    \\/     M anipulation  |                                                 |
\*---------------------------------------------------------------------------*/
FoamFile
{
    version     2.0;
    format      ascii;
    class       volScalarField;
    location    "3.39552e+08";
    object      volContOfUnfrozenWater;
}
// * * * * * * * * * * * * * * * * * * * * * * * * * * * * * * * * * * * * * //

dimensions      [0 0 0 0 0 0 0];

internalField   nonuniform List<scalar> 
9554
(
0.120228
0.119851
0.119101
0.117983
0.116508
0.114699
0.112597
0.110273
0.107832
0.105425
0.103231
0.10142
0.100102
0.099286
0.0988951
0.0988085
0.0989072
0.0990975
0.0993156
0.0995233
0.0996999
0.0998364
0.120227
0.119851
0.119101
0.117982
0.116507
0.114698
0.112596
0.110271
0.107831
0.105424
0.103229
0.101419
0.100101
0.099285
0.0988942
0.0988077
0.0989065
0.0990967
0.0993149
0.0995226
0.0996992
0.0998356
0.120225
0.119849
0.119099
0.11798
0.116505
0.114696
0.112594
0.110269
0.107829
0.105421
0.103227
0.101417
0.100099
0.0992832
0.0988926
0.0988062
0.098905
0.0990953
0.0993135
0.0995211
0.0996977
0.0998342
0.120222
0.119846
0.119096
0.117977
0.116502
0.114693
0.112591
0.110266
0.107825
0.105418
0.103224
0.101414
0.100096
0.0992805
0.0988901
0.0988039
0.0989028
0.0990931
0.0993113
0.099519
0.0996956
0.099832
0.120218
0.119842
0.119092
0.117973
0.116498
0.114689
0.112587
0.110262
0.107821
0.105413
0.103219
0.101409
0.100092
0.0992769
0.0988868
0.0988008
0.0988998
0.0990902
0.0993085
0.0995161
0.0996927
0.0998291
0.120214
0.119838
0.119087
0.117969
0.116493
0.114683
0.112581
0.110256
0.107815
0.105408
0.103214
0.101404
0.100087
0.0992724
0.0988826
0.0987969
0.0988961
0.0990866
0.0993049
0.0995126
0.0996891
0.0998255
0.120209
0.119832
0.119082
0.117963
0.116487
0.114677
0.112575
0.110249
0.107808
0.105401
0.103207
0.101398
0.100081
0.0992671
0.0988777
0.0987922
0.0988917
0.0990823
0.0993006
0.0995083
0.0996848
0.0998212
0.120202
0.119826
0.119076
0.117956
0.11648
0.11467
0.112568
0.110242
0.107801
0.105393
0.1032
0.101391
0.100074
0.0992608
0.0988719
0.0987869
0.0988865
0.0990773
0.0992957
0.0995033
0.0996798
0.0998162
0.120195
0.119819
0.119068
0.117949
0.116473
0.114662
0.112559
0.110233
0.107792
0.105384
0.103191
0.101382
0.100067
0.0992537
0.0988654
0.0987807
0.0988807
0.0990716
0.09929
0.0994977
0.0996742
0.0998105
0.120187
0.119811
0.11906
0.117941
0.116464
0.114653
0.11255
0.110224
0.107782
0.105374
0.103181
0.101373
0.100058
0.0992458
0.0988581
0.0987739
0.0988741
0.0990652
0.0992837
0.0994914
0.0996678
0.099804
0.120179
0.119802
0.119051
0.117931
0.116454
0.114643
0.11254
0.110213
0.107771
0.105364
0.10317
0.101363
0.100049
0.0992371
0.09885
0.0987663
0.0988669
0.0990581
0.0992767
0.0994844
0.0996607
0.0997969
0.120169
0.119792
0.119041
0.117921
0.116444
0.114633
0.112529
0.110202
0.107759
0.105352
0.103159
0.101352
0.100038
0.0992276
0.0988413
0.0987581
0.098859
0.0990504
0.099269
0.0994767
0.099653
0.0997891
0.120159
0.119782
0.119031
0.11791
0.116433
0.114621
0.112517
0.110189
0.107747
0.105339
0.103146
0.10134
0.100027
0.0992174
0.0988318
0.0987492
0.0988505
0.0990421
0.0992608
0.0994684
0.0996447
0.0997807
0.120147
0.119771
0.119019
0.117899
0.116421
0.114609
0.112504
0.110176
0.107733
0.105325
0.103133
0.101327
0.100015
0.0992065
0.0988218
0.0987397
0.0988414
0.0990332
0.0992519
0.0994595
0.0996357
0.0997717
0.120135
0.119758
0.119007
0.117886
0.116408
0.114595
0.11249
0.110162
0.107719
0.105311
0.103119
0.101314
0.100003
0.099195
0.0988111
0.0987297
0.0988317
0.0990237
0.0992425
0.0994501
0.0996262
0.099762
0.120122
0.119745
0.118993
0.117873
0.116394
0.114581
0.112476
0.110147
0.107704
0.105296
0.103104
0.1013
0.0999899
0.0991831
0.0988
0.0987192
0.0988216
0.0990137
0.0992325
0.0994401
0.099616
0.0997517
0.120108
0.119731
0.118979
0.117858
0.116379
0.114566
0.11246
0.110132
0.107688
0.105281
0.103089
0.101285
0.0999765
0.0991707
0.0987885
0.0987083
0.098811
0.0990033
0.0992221
0.0994296
0.0996054
0.0997409
0.120093
0.119716
0.118964
0.117843
0.116364
0.114551
0.112444
0.110115
0.107672
0.105265
0.103074
0.101271
0.0999629
0.0991581
0.0987768
0.0986971
0.0988001
0.0989925
0.0992113
0.0994186
0.0995943
0.0997297
0.120076
0.119699
0.118947
0.117826
0.116347
0.114534
0.112428
0.110099
0.107655
0.105248
0.103058
0.101256
0.0999493
0.0991455
0.0987649
0.0986858
0.0987891
0.0989815
0.0992002
0.0994073
0.0995828
0.0997179
0.120057
0.11968
0.118929
0.117808
0.116329
0.114516
0.11241
0.110081
0.107638
0.105232
0.103043
0.101242
0.0999358
0.099133
0.0987532
0.0986745
0.0987779
0.0989704
0.0991889
0.0993958
0.099571
0.0997058
0.120037
0.11966
0.118909
0.117788
0.116309
0.114496
0.112391
0.110063
0.107621
0.105215
0.103027
0.101227
0.0999228
0.099121
0.0987418
0.0986634
0.0987669
0.0989592
0.0991775
0.099384
0.0995589
0.0996934
0.120014
0.119638
0.118886
0.117766
0.116288
0.114476
0.112371
0.110044
0.107603
0.105199
0.103012
0.101214
0.0999105
0.0991096
0.098731
0.0986528
0.0987562
0.0989482
0.0991661
0.0993722
0.0995466
0.0996807
0.119989
0.119612
0.118861
0.117741
0.116264
0.114453
0.11235
0.110024
0.107585
0.105183
0.102998
0.101201
0.0998994
0.0990994
0.0987211
0.0986429
0.098746
0.0989376
0.0991549
0.0993605
0.0995343
0.0996679
0.11996
0.119583
0.118833
0.117714
0.116238
0.114428
0.112327
0.110003
0.107566
0.105167
0.102984
0.10119
0.0998898
0.0990906
0.0987125
0.0986341
0.0987367
0.0989275
0.0991442
0.099349
0.0995222
0.0996551
0.119927
0.119551
0.118801
0.117683
0.116208
0.114401
0.112301
0.109981
0.107547
0.105151
0.102972
0.10118
0.099882
0.0990837
0.0987056
0.0986267
0.0987284
0.0989183
0.099134
0.0993379
0.0995102
0.0996424
0.119889
0.119513
0.118764
0.117648
0.116175
0.11437
0.112274
0.109957
0.107527
0.105136
0.102961
0.101173
0.0998764
0.099079
0.0987008
0.098621
0.0987216
0.0989102
0.0991247
0.0993274
0.0994987
0.0996299
0.119846
0.119471
0.118723
0.117607
0.116137
0.114335
0.112242
0.10993
0.107506
0.10512
0.102951
0.101167
0.0998734
0.0990769
0.0986984
0.0986174
0.0987165
0.0989036
0.0991164
0.0993178
0.0994877
0.0996178
0.119796
0.119422
0.118675
0.117561
0.116094
0.114295
0.112207
0.1099
0.107483
0.105104
0.102942
0.101163
0.0998729
0.0990777
0.0986987
0.0986163
0.0987135
0.0988986
0.0991095
0.0993091
0.0994776
0.0996063
0.11974
0.119366
0.11862
0.117509
0.116044
0.114249
0.112166
0.109866
0.107457
0.105087
0.102933
0.101161
0.099875
0.0990814
0.098702
0.098618
0.0987129
0.0988955
0.0991042
0.0993017
0.0994683
0.0995954
0.119676
0.119303
0.118558
0.117448
0.115986
0.114196
0.112119
0.109827
0.107427
0.105067
0.102923
0.101159
0.0998791
0.0990879
0.0987083
0.0986225
0.0987148
0.0988947
0.0991007
0.0992958
0.0994602
0.0995855
0.119605
0.119232
0.118488
0.11738
0.11592
0.114134
0.112063
0.10978
0.10739
0.105042
0.10291
0.101158
0.0998844
0.0990968
0.0987175
0.0986298
0.0987194
0.0988962
0.0990992
0.0992915
0.0994535
0.0995765
0.119525
0.119152
0.118409
0.117302
0.115845
0.114062
0.111998
0.109723
0.107345
0.105011
0.102893
0.101154
0.0998897
0.0991071
0.098729
0.09864
0.0987268
0.0989003
0.0990999
0.0992891
0.0994482
0.0995687
0.119438
0.119065
0.118321
0.117214
0.115758
0.113979
0.11192
0.109654
0.107288
0.10497
0.102869
0.101145
0.0998932
0.0991177
0.0987422
0.0986525
0.0987368
0.0989069
0.0991029
0.0992886
0.0994446
0.0995623
0.119344
0.11897
0.118225
0.117117
0.115661
0.113883
0.111828
0.109571
0.107218
0.104916
0.102835
0.10113
0.0998929
0.0991271
0.0987562
0.098667
0.0987492
0.098916
0.0991083
0.0992902
0.0994427
0.0995573
0.119246
0.11887
0.118122
0.11701
0.115551
0.113772
0.11172
0.10947
0.10713
0.104846
0.102787
0.101104
0.0998864
0.0991338
0.0987699
0.0986827
0.0987637
0.0989275
0.099116
0.099294
0.0994427
0.0995539
0.119147
0.118768
0.118013
0.116894
0.115428
0.113645
0.111593
0.109348
0.107021
0.104757
0.102723
0.101066
0.0998714
0.0991361
0.0987822
0.0986992
0.0987801
0.0989414
0.0991262
0.0993001
0.0994447
0.0995521
0.119052
0.118666
0.117901
0.11677
0.115293
0.113501
0.111446
0.109204
0.106888
0.104645
0.102638
0.101012
0.0998462
0.0991326
0.0987924
0.0987159
0.0987981
0.0989575
0.0991388
0.0993085
0.0994488
0.0995521
0.11897
0.118573
0.117791
0.11664
0.115145
0.113339
0.111276
0.109034
0.106729
0.104508
0.102532
0.100942
0.0998095
0.0991226
0.0987999
0.0987325
0.0988176
0.0989759
0.0991538
0.0993192
0.099455
0.0995539
0.118913
0.118495
0.117684
0.116505
0.114984
0.113157
0.111081
0.108837
0.106542
0.104344
0.102403
0.100854
0.0997613
0.0991061
0.0988049
0.0987493
0.0988388
0.0989966
0.0991714
0.0993324
0.0994634
0.0995576
0.118903
0.118441
0.117583
0.116362
0.114806
0.112953
0.11086
0.108611
0.106326
0.104154
0.102253
0.10075
0.0997025
0.0990842
0.0988081
0.0987666
0.0988619
0.0990199
0.0991917
0.0993482
0.099474
0.0995632
0.119289
0.119133
0.118734
0.118816
0.118941
0.119007
0.119194
0.119129
0.119412
0.119079
0.119534
0.119287
0.119671
0.119381
0.11964
0.119472
0.119428
0.119324
0.118959
0.119612
0.119646
0.119238
0.119485
0.119431
0.119028
0.119291
0.119566
0.119499
0.119447
0.119568
0.118906
0.119157
0.119524
0.119364
0.113745
0.118721
0.115158
0.105224
0.118748
0.11856
0.118535
0.118327
0.118691
0.11835
0.118524
0.118296
0.118544
0.117617
0.118321
0.11652
0.119008
0.117878
0.118497
0.115746
0.109676
0.104584
0.111386
0.106054
0.119092
0.11941
0.119504
0.117925
0.117521
0.116389
0.119882
0.113429
0.118937
0.116544
0.118328
0.114249
0.118582
0.112715
0.117936
0.116585
0.116233
0.110795
0.117988
0.110152
0.115144
0.113963
0.11469
0.106981
0.115278
0.113063
0.112732
0.108466
0.116458
0.11147
0.113459
0.107364
0.11013
0.106217
0.114415
0.11147
0.107188
0.106705
0.113293
0.106014
0.113912
0.111184
0.111307
0.106802
0.112891
0.110797
0.113794
0.113659
0.114698
0.11451
0.106068
0.10626
0.115586
0.116364
0.104579
0.116714
0.119791
0.119413
0.114004
0.119492
0.113356
0.109014
0.117684
0.116468
0.108935
0.107129
0.116392
0.119278
0.117205
0.115202
0.107082
0.111413
0.11492
0.112007
0.115771
0.119157
0.11992
0.119834
0.116506
0.111606
0.107799
0.109599
0.106261
0.119113
0.11375
0.116871
0.112475
0.111554
0.105934
0.112364
0.116808
0.115981
0.110384
0.105027
0.110678
0.105027
0.110871
0.117046
0.112537
0.118108
0.114562
0.116172
0.118867
0.118087
0.118733
0.119512
0.119336
0.107638
0.106989
0.11041
0.114574
0.105088
0.109537
0.112164
0.114656
0.105144
0.109494
0.105936
0.110993
0.116929
0.113638
0.117807
0.117412
0.119841
0.118704
0.114902
0.117349
0.113992
0.112141
0.116797
0.118789
0.114509
0.109368
0.116702
0.113248
0.109824
0.104584
0.11258
0.115929
0.112679
0.107306
0.118794
0.117637
0.111559
0.109372
0.117703
0.119859
0.114589
0.111803
0.118624
0.117675
0.10441
0.10862
0.107786
0.111134
0.107853
0.111051
0.112312
0.107928
0.113189
0.10907
0.11637
0.11078
0.119034
0.118894
0.113015
0.115728
0.116996
0.118691
0.116843
0.118658
0.117526
0.11925
0.114324
0.115963
0.116488
0.115202
0.105022
0.108334
0.116678
0.118556
0.104731
0.108814
0.115342
0.117515
0.108763
0.113785
0.116183
0.11332
0.104415
0.10807
0.106447
0.104547
0.119725
0.119643
0.112536
0.115474
0.11514
0.112906
0.117808
0.117495
0.10648
0.109652
0.114688
0.115466
0.117838
0.119484
0.115429
0.112801
0.11327
0.113727
0.10694
0.106131
0.12001
0.119151
0.119521
0.120018
0.113675
0.115275
0.115153
0.112486
0.115317
0.112389
0.118884
0.119258
0.10929
0.112554
0.118146
0.119093
0.110436
0.113783
0.112305
0.111505
0.109519
0.112894
0.118915
0.11976
0.108499
0.105885
0.106912
0.105323
0.118599
0.117149
0.115519
0.117532
0.111386
0.111808
0.118547
0.118182
0.115417
0.117095
0.110269
0.112789
0.118165
0.115747
0.11833
0.119641
0.107919
0.110364
0.114117
0.110485
0.117425
0.116957
0.114552
0.114805
0.105318
0.10737
0.108093
0.109663
0.108773
0.108345
0.113618
0.11151
0.118657
0.117913
0.116119
0.117301
0.113517
0.114667
0.11822
0.117731
0.112081
0.11467
0.112223
0.11155
0.106681
0.108863
0.111705
0.110114
0.11758
0.118428
0.111056
0.113473
0.108886
0.107406
0.114782
0.116029
0.118689
0.118846
0.110559
0.11304
0.110421
0.109238
0.116142
0.118098
0.109036
0.107522
0.11222
0.110727
0.118994
0.119419
0.117935
0.118688
0.113913
0.112027
0.116305
0.114951
0.112648
0.114252
0.113516
0.111055
0.110591
0.112849
0.110746
0.109433
0.108836
0.107757
0.114842
0.114961
0.117422
0.118623
0.115395
0.11436
0.109651
0.111201
0.104409
0.106124
0.115747
0.113739
0.115133
0.116724
0.107961
0.109347
0.110541
0.109058
0.118856
0.119295
0.10521
0.10627
0.115356
0.113946
0.115466
0.117168
0.108933
0.107888
0.119498
0.119554
0.115854
0.117547
0.120006
0.119513
0.116505
0.115486
0.117379
0.118082
0.114442
0.115467
0.115952
0.117126
0.119957
0.1197
0.118226
0.11858
0.108956
0.106869
0.119047
0.11932
0.106842
0.108579
0.11827
0.117037
0.118598
0.118407
0.106016
0.104445
0.11378
0.115306
0.105044
0.10497
0.105147
0.105005
0.107333
0.105245
0.118333
0.11745
0.112779
0.114195
0.114801
0.114767
0.118208
0.11828
0.117538
0.117827
0.111386
0.112946
0.118212
0.117947
0.117793
0.116182
0.11701
0.116618
0.115763
0.114649
0.115469
0.116507
0.113374
0.114893
0.115367
0.114857
0.11862
0.118683
0.119099
0.118915
0.10622
0.107853
0.112988
0.113219
0.109784
0.110835
0.120661
0.120021
0.120527
0.116131
0.120148
0.120176
0.120377
0.120445
0.12056
0.120451
0.120763
0.120379
0.121022
0.120384
0.121123
0.120727
0.121148
0.121041
0.121736
0.119986
0.122037
0.121278
0.118681
0.116572
0.118663
0.122089
0.121811
0.119637
0.122026
0.119975
0.121585
0.118854
0.121609
0.119936
0.119892
0.119633
0.121399
0.117774
0.121388
0.117683
0.120327
0.120477
0.120995
0.1172
0.118828
0.118854
0.120441
0.116555
0.1202
0.117826
0.120297
0.11958
0.120667
0.116765
0.117546
0.118909
0.116704
0.120557
0.122002
0.119374
0.116981
0.119838
0.117275
0.120594
0.120976
0.11777
0.121281
0.11897
0.121965
0.120081
0.119789
0.121323
0.116876
0.120614
0.120658
0.118644
0.118746
0.118036
0.118063
0.121017
0.12041
0.120441
0.120205
0.121389
0.121714
0.121882
0.120989
0.121891
0.11852
0.116968
0.121488
0.120014
0.120728
0.119145
0.121914
0.121034
0.120135
0.120069
0.11942
0.118126
0.119204
0.12072
0.120211
0.120192
0.119287
0.116678
0.118813
0.118134
0.120806
0.119502
0.117555
0.116205
0.121492
0.120346
0.119078
0.116349
0.119662
0.117241
0.121658
0.122188
0.121656
0.120784
0.121874
0.120889
0.118785
0.119704
0.12041
0.120747
0.120034
0.118533
0.11934
0.12053
0.120547
0.120101
0.120686
0.121038
0.12069
0.121378
0.118768
0.120028
0.119905
0.118593
0.11942
0.118417
0.118978
0.120141
0.121133
0.119492
0.120831
0.120278
0.120352
0.12086
0.120664
0.120749
0.12149
0.121511
0.116988
0.118501
0.121223
0.120798
0.121797
0.121684
0.11794
0.116277
0.121051
0.121191
0.122157
0.121627
0.121362
0.120845
0.120559
0.120091
0.11911
0.120723
0.120794
0.119512
0.120926
0.120437
0.121378
0.120581
0.119947
0.1203
0.117562
0.116823
0.116107
0.117741
0.117293
0.116117
0.116472
0.117826
0.117719
0.118956
0.116686
0.118064
0.119844
0.118267
0.121807
0.122058
0.117204
0.11772
0.120671
0.120102
0.122219
0.121854
0.11969
0.119533
0.121432
0.121219
0.122033
0.121835
0.120749
0.119344
0.118982
0.118774
0.12171
0.121173
0.119008
0.11973
0.117668
0.119238
0.119359
0.119344
0.120211
0.120622
0.120373
0.120577
0.121043
0.121373
0.121557
0.121656
0.12016
0.120998
0.118025
0.118313
0.118959
0.119243
0.121471
0.120881
0.120697
0.119864
0.118209
0.118315
0.120175
0.12058
0.120944
0.120879
0.119997
0.120106
0.120106
0.119523
0.11968
0.119944
0.12097
0.120858
0.11807
0.118326
0.12054
0.119899
0.119402
0.119721
0.120754
0.121098
0.120314
0.120576
0.118887
0.117667
0.119584
0.120309
0.120152
0.120335
0.121026
0.120263
0.120333
0.120272
0.121211
0.121345
0.120858
0.120694
0.119811
0.120092
0.122157
0.122128
0.118304
0.119117
0.118671
0.119532
0.121327
0.121195
0.119853
0.118655
0.11963
0.119933
0.119379
0.120367
0.117405
0.11875
0.117986
0.118268
0.121685
0.121854
0.119404
0.119132
0.122299
0.12223
0.120851
0.120812
0.120856
0.120823
0.120878
0.120853
0.120923
0.120908
0.120986
0.120979
0.121071
0.121076
0.121177
0.121193
0.121304
0.121332
0.121452
0.121493
0.121616
0.121665
0.12179
0.121846
0.121964
0.122018
0.122122
0.122165
0.122248
0.122268
0.12232
0.122302
0.122434
0.122359
0.120853
0.120815
0.120864
0.120833
0.120892
0.120869
0.120942
0.120929
0.121013
0.12101
0.121107
0.121115
0.121222
0.121242
0.121361
0.121396
0.121525
0.121574
0.121705
0.121762
0.121892
0.121953
0.122076
0.122136
0.122244
0.122292
0.122379
0.122404
0.122457
0.122439
0.116544
0.119583
0.120526
0.116102
0.119738
0.119771
0.120031
0.120114
0.120323
0.119829
0.120435
0.120359
0.120864
0.120558
0.121265
0.120027
0.121683
0.120917
0.12179
0.119464
0.122313
0.12101
0.118662
0.122098
0.121883
0.118667
0.121241
0.119156
0.121354
0.119522
0.121813
0.118471
0.120024
0.120956
0.121236
0.117916
0.120744
0.118032
0.120457
0.12024
0.120997
0.117407
0.118787
0.117625
0.120416
0.119878
0.12028
0.117797
0.119749
0.119752
0.116564
0.120559
0.119932
0.118799
0.117519
0.117563
0.116688
0.120476
0.122131
0.119149
0.118894
0.122033
0.118554
0.121373
0.120923
0.117114
0.120703
0.117212
0.119658
0.121402
0.118918
0.121428
0.118578
0.11649
0.118919
0.118013
0.121373
0.118071
0.11997
0.12077
0.120893
0.119945
0.119895
0.122277
0.121259
0.121743
0.121938
0.120933
0.120702
0.119155
0.116525
0.119702
0.11715
0.120126
0.118691
0.120778
0.120198
0.120151
0.118937
0.116095
0.120623
0.120078
0.12042
0.118339
0.120627
0.119425
0.12181
0.122342
0.120729
0.120143
0.116556
0.118237
0.117416
0.119718
0.121718
0.122014
0.120378
0.121597
0.116124
0.119155
0.11935
0.12063
0.116066
0.117997
0.120393
0.121102
0.121524
0.120716
0.120195
0.120008
0.118415
0.119405
0.119906
0.12058
0.120579
0.119946
0.121477
0.121106
0.120743
0.119231
0.121963
0.122152
0.122168
0.121748
0.121537
0.121418
0.118066
0.119968
0.118573
0.12056
0.119975
0.118612
0.116504
0.119091
0.117066
0.119578
0.117517
0.119223
0.120348
0.119799
0.120629
0.121506
0.121403
0.12181
0.116164
0.118082
0.12222
0.121957
0.116685
0.118492
0.120204
0.120848
0.120269
0.120091
0.118232
0.119801
0.121134
0.120616
0.12036
0.118909
0.117853
0.1161
0.12141
0.120916
0.121512
0.121859
0.121054
0.121242
0.120305
0.120662
0.117723
0.116668
0.117442
0.116688
0.117891
0.116691
0.119269
0.120729
0.12068
0.119807
0.120732
0.120314
0.12063
0.120967
0.121097
0.120457
0.120679
0.120407
0.119711
0.118599
0.117285
0.116233
0.120892
0.119849
0.119521
0.117974
0.120618
0.11932
0.11905
0.120342
0.119002
0.117736
0.121104
0.120994
0.12192
0.121331
0.121725
0.120683
0.118852
0.120073
0.119613
0.11975
0.117822
0.118763
0.121202
0.120941
0.119782
0.119922
0.122028
0.12173
0.12104
0.120645
0.120372
0.119598
0.12032
0.119846
0.122214
0.122281
0.118704
0.118381
0.120614
0.119682
0.121372
0.120441
0.121928
0.122189
0.119971
0.119896
0.119042
0.119498
0.119805
0.1195
0.119818
0.118669
0.121743
0.121266
0.119289
0.119315
0.120854
0.121579
0.120101
0.119504
0.116731
0.117259
0.120948
0.120099
0.121387
0.121179
0.118897
0.117561
0.116763
0.118074
0.120532
0.120162
0.120243
0.121094
0.120459
0.120718
0.118053
0.118405
0.119629
0.119963
0.118671
0.11883
0.121263
0.120913
0.119554
0.119085
0.117532
0.11772
0.118705
0.117708
0.119744
0.119343
0.119921
0.119298
0.119525
0.120215
0.121586
0.121461
0.120737
0.120439
0.121258
0.121393
0.117175
0.115978
0.119308
0.119126
0.106215
0.118814
0.114535
0.104583
0.11884
0.118654
0.118767
0.118637
0.118708
0.118257
0.118674
0.118052
0.11877
0.118021
0.118403
0.118373
0.118802
0.118622
0.119398
0.110389
0.112971
0.108633
0.114645
0.104992
0.105025
0.11883
0.119515
0.117965
0.11906
0.117863
0.11879
0.116127
0.119504
0.117401
0.118834
0.114805
0.116778
0.114003
0.118195
0.113626
0.116154
0.111869
0.116545
0.11338
0.117198
0.111242
0.112321
0.11492
0.115205
0.10907
0.115992
0.108257
0.110478
0.111066
0.115127
0.107115
0.109254
0.10916
0.113477
0.110155
0.113925
0.107208
0.112925
0.109245
0.112764
0.105165
0.114381
0.108027
0.108622
0.109135
0.112685
0.109356
0.108779
0.106013
0.113671
0.104842
0.113693
0.114651
0.106322
0.107322
0.115226
0.115622
0.108273
0.117103
0.111116
0.118353
0.112668
0.116299
0.118706
0.116858
0.11925
0.112657
0.114547
0.115108
0.108615
0.116314
0.119416
0.117552
0.11879
0.105695
0.112393
0.114684
0.114273
0.11454
0.117343
0.111036
0.116536
0.110365
0.110088
0.119337
0.116983
0.118406
0.113708
0.113114
0.117212
0.108254
0.104548
0.108106
0.105175
0.115099
0.111129
0.114081
0.107269
0.118901
0.118092
0.116436
0.115667
0.110236
0.10523
0.112272
0.112768
0.115126
0.118523
0.106786
0.104512
0.119609
0.118735
0.108162
0.105349
0.11691
0.116307
0.114586
0.110331
0.10795
0.10597
0.114162
0.116341
0.119213
0.118239
0.11711
0.117335
0.115545
0.110862
0.107288
0.104457
0.109169
0.111356
0.118088
0.119269
0.110288
0.115221
0.115217
0.112135
0.116442
0.118754
0.110533
0.113282
0.115851
0.114528
0.118267
0.118578
0.11698
0.115722
0.115322
0.112509
0.115921
0.112014
0.108052
0.110116
0.116734
0.115962
0.109009
0.112351
0.119586
0.11877
0.118572
0.119004
0.119102
0.119402
0.109632
0.112524
0.107984
0.112529
0.110027
0.111481
0.106596
0.105307
0.10675
0.105291
0.117899
0.117456
0.114178
0.111204
0.11567
0.113332
0.10462
0.107225
0.117689
0.115759
0.117872
0.118948
0.104812
0.107274
0.106026
0.104386
0.118102
0.118557
0.116181
0.114335
0.11315
0.11498
0.113443
0.115612
0.106864
0.108414
0.114727
0.11264
0.114993
0.112339
0.108107
0.111393
0.104953
0.107539
0.113619
0.115103
0.113369
0.114678
0.105417
0.10778
0.10652
0.105814
0.110501
0.110771
0.11831
0.118646
0.116456
0.114246
0.119079
0.117906
0.114002
0.114988
0.11138
0.110874
0.118188
0.118789
0.115155
0.115163
0.118011
0.117174
0.110692
0.107495
0.117303
0.118218
0.119053
0.1187
0.114844
0.11637
0.117962
0.118614
0.112556
0.11008
0.113326
0.11453
0.116792
0.116159
0.112418
0.1132
0.106892
0.110094
0.110644
0.111254
0.116837
0.116947
0.112827
0.115228
0.115685
0.117734
0.114014
0.11191
0.114457
0.113167
0.110129
0.108966
0.111453
0.109689
0.113125
0.111195
0.1178
0.118876
0.114819
0.116569
0.107749
0.108212
0.112227
0.112245
0.118141
0.117025
0.115999
0.115148
0.117983
0.118374
0.117767
0.118437
0.106912
0.11016
0.113227
0.111112
0.111893
0.111164
0.106487
0.109127
0.108822
0.111264
0.118386
0.118616
0.108483
0.110977
0.118405
0.11874
0.119102
0.118607
0.112485
0.109277
0.111066
0.111946
0.11462
0.11373
0.115305
0.1165
0.109257
0.106961
0.118496
0.117588
0.119032
0.119597
0.117005
0.115721
0.108991
0.10916
0.107403
0.109877
0.113432
0.11465
0.113441
0.11288
0.105955
0.104257
0.114778
0.114173
0.119492
0.119278
0.1093
0.11094
0.110682
0.113023
0.109146
0.106823
0.119339
0.119168
0.111574
0.112247
0.11613
0.114177
0.10807
0.107951
0.117736
0.117429
0.117692
0.117154
0.118216
0.117441
0.105904
0.106258
0.114368
0.114354
0.112345
0.112258
0.105006
0.106011
0.117652
0.117791
0.115944
0.117426
0.117593
0.118292
0.111718
0.109704
0.10438
0.106079
0.106221
0.104582
0.117077
0.118205
0.113631
0.115172
0.115248
0.113697
0.104824
0.106919
0.11695
0.11547
0.116315
0.115066
0.115949
0.117035
0.117073
0.115882
0.119296
0.119145
0.113865
0.114521
0.107099
0.108763
0.117952
0.117627
0.117995
0.118372
0.105573
0.104204
0.113943
0.115534
0.118975
0.118399
0.115977
0.115743
0.118528
0.118669
0.11953
0.119322
0.118721
0.118846
0.119159
0.118988
0.113606
0.112136
0.106926
0.106659
0.110434
0.109193
0.118895
0.118799
0.119175
0.119337
0.119374
0.119596
0.119492
0.119733
0.119528
0.11965
0.119511
0.119549
0.119382
0.119372
0.11921
0.119281
0.118996
0.119024
0.119737
0.119433
0.119494
0.119157
0.119662
0.119338
0.119244
0.119048
0.119658
0.11942
0.119695
0.119689
0.119093
0.119117
0.119637
0.119717
0.0999306
0.0999842
0.100001
0.0999849
0.0999412
0.0998744
0.0997888
0.0996885
0.0995772
0.0994581
0.0993342
0.0992081
0.099082
0.0989578
0.0988372
0.0987215
0.0986119
0.0985093
0.0984145
0.098328
0.0982503
0.0981818
0.0981227
0.0980733
0.0980336
0.0980037
0.0979838
0.0979738
0.0999299
0.0999835
0.1
0.0999842
0.0999405
0.0998736
0.0997881
0.0996878
0.0995764
0.0994574
0.0993335
0.0992074
0.0990813
0.0989571
0.0988365
0.0987208
0.0986112
0.0985086
0.0984138
0.0983273
0.0982496
0.0981811
0.0981221
0.0980726
0.0980329
0.0980031
0.0979831
0.0979732
0.0999284
0.099982
0.0999986
0.0999827
0.099939
0.0998721
0.0997866
0.0996863
0.0995749
0.0994559
0.099332
0.0992059
0.0990798
0.0989557
0.0988351
0.0987194
0.0986098
0.0985072
0.0984124
0.0983259
0.0982483
0.0981798
0.0981207
0.0980713
0.0980316
0.0980017
0.0979818
0.0979718
0.0999262
0.0999798
0.0999964
0.0999805
0.0999367
0.0998699
0.0997843
0.099684
0.0995727
0.0994536
0.0993298
0.0992037
0.0990776
0.0989535
0.0988329
0.0987173
0.0986077
0.0985051
0.0984103
0.0983239
0.0982462
0.0981777
0.0981187
0.0980692
0.0980295
0.0979997
0.0979798
0.0979698
0.0999233
0.0999769
0.0999934
0.0999775
0.0999338
0.0998669
0.0997813
0.099681
0.0995697
0.0994507
0.0993268
0.0992008
0.0990747
0.0989506
0.09883
0.0987144
0.0986049
0.0985023
0.0984075
0.0983211
0.0982435
0.098175
0.0981159
0.0980665
0.0980268
0.097997
0.0979771
0.0979671
0.0999197
0.0999732
0.0999897
0.0999738
0.09993
0.0998632
0.0997776
0.0996773
0.099566
0.099447
0.0993231
0.0991971
0.0990711
0.098947
0.0988264
0.0987108
0.0986013
0.0984988
0.0984041
0.0983176
0.09824
0.0981716
0.0981125
0.0980631
0.0980235
0.0979937
0.0979738
0.0979638
0.0999153
0.0999688
0.0999853
0.0999693
0.0999256
0.0998587
0.0997731
0.0996728
0.0995615
0.0994425
0.0993187
0.0991927
0.0990667
0.0989426
0.0988221
0.0987066
0.0985971
0.0984946
0.0983999
0.0983135
0.0982359
0.0981675
0.0981085
0.0980591
0.0980194
0.0979896
0.0979697
0.0979598
0.0999102
0.0999637
0.0999802
0.0999642
0.0999204
0.0998535
0.0997679
0.0996676
0.0995563
0.0994374
0.0993136
0.0991876
0.0990616
0.0989376
0.0988171
0.0987016
0.0985922
0.0984897
0.098395
0.0983087
0.0982311
0.0981627
0.0981038
0.0980544
0.0980148
0.097985
0.0979651
0.0979551
0.0999045
0.0999579
0.0999743
0.0999582
0.0999145
0.0998476
0.099762
0.0996617
0.0995504
0.0994315
0.0993077
0.0991818
0.0990558
0.0989318
0.0988114
0.098696
0.0985866
0.0984842
0.0983895
0.0983032
0.0982257
0.0981573
0.0980984
0.098049
0.0980094
0.0979796
0.0979598
0.0979498
0.099898
0.0999513
0.0999677
0.0999516
0.0999078
0.0998409
0.0997553
0.099655
0.0995438
0.0994248
0.0993011
0.0991752
0.0990493
0.0989254
0.098805
0.0986896
0.0985803
0.0984779
0.0983833
0.098297
0.0982196
0.0981512
0.0980923
0.098043
0.0980034
0.0979737
0.0979538
0.0979439
0.0998908
0.0999441
0.0999604
0.0999443
0.0999005
0.0998335
0.0997479
0.0996477
0.0995364
0.0994175
0.0992938
0.099168
0.0990421
0.0989182
0.0987979
0.0986826
0.0985733
0.098471
0.0983764
0.0982902
0.0982128
0.0981445
0.0980856
0.0980364
0.0979968
0.0979671
0.0979472
0.0979373
0.099883
0.0999362
0.0999524
0.0999363
0.0998924
0.0998254
0.0997398
0.0996396
0.0995284
0.0994095
0.0992858
0.09916
0.0990342
0.0989104
0.0987902
0.0986749
0.0985656
0.0984634
0.0983689
0.0982828
0.0982054
0.0981372
0.0980783
0.0980291
0.0979895
0.0979598
0.09794
0.0979301
0.0998744
0.0999276
0.0999438
0.0999275
0.0998836
0.0998166
0.099731
0.0996308
0.0995196
0.0994007
0.0992771
0.0991514
0.0990257
0.0989019
0.0987817
0.0986665
0.0985573
0.0984552
0.0983608
0.0982747
0.0981973
0.0981292
0.0980704
0.0980212
0.0979817
0.097952
0.0979322
0.0979222
0.0998653
0.0999183
0.0999344
0.0999181
0.0998742
0.0998072
0.0997215
0.0996213
0.0995101
0.0993913
0.0992678
0.0991421
0.0990164
0.0988927
0.0987726
0.0986574
0.0985484
0.0984463
0.0983519
0.0982659
0.0981887
0.0981205
0.0980618
0.0980126
0.0979732
0.0979435
0.0979237
0.0979138
0.0998555
0.0999084
0.0999244
0.0999081
0.099864
0.099797
0.0997114
0.0996111
0.0995
0.0993812
0.0992577
0.0991321
0.0990065
0.0988829
0.0987628
0.0986478
0.0985388
0.0984368
0.0983425
0.0982565
0.0981794
0.0981113
0.0980526
0.0980035
0.0979641
0.0979344
0.0979147
0.0979048
0.0998451
0.0998979
0.0999138
0.0998974
0.0998533
0.0997862
0.0997005
0.0996003
0.0994892
0.0993704
0.099247
0.0991214
0.0989959
0.0988723
0.0987524
0.0986374
0.0985285
0.0984266
0.0983324
0.0982466
0.0981695
0.0981015
0.0980428
0.0979938
0.0979544
0.0979248
0.097905
0.0978951
0.0998342
0.0998868
0.0999026
0.099886
0.0998419
0.0997747
0.099689
0.0995888
0.0994777
0.099359
0.0992356
0.0991101
0.0989846
0.0988612
0.0987414
0.0986265
0.0985177
0.0984159
0.0983218
0.098236
0.098159
0.098091
0.0980325
0.0979835
0.0979441
0.0979146
0.0978948
0.0978849
0.0998227
0.0998752
0.0998908
0.0998741
0.0998299
0.0997627
0.0996769
0.0995767
0.0994656
0.0993469
0.0992236
0.0990981
0.0989728
0.0988494
0.0987297
0.0986149
0.0985062
0.0984045
0.0983105
0.0982248
0.0981479
0.09808
0.0980215
0.0979726
0.0979333
0.0979038
0.097884
0.0978742
0.0998107
0.099863
0.0998785
0.0998616
0.0998173
0.09975
0.0996642
0.0995639
0.0994528
0.0993342
0.0992109
0.0990856
0.0989603
0.098837
0.0987174
0.0986027
0.0984941
0.0983925
0.0982987
0.0982131
0.0981362
0.0980685
0.09801
0.0979612
0.0979219
0.0978924
0.0978727
0.0978629
0.0997983
0.0998504
0.0998656
0.0998486
0.0998041
0.0997367
0.0996509
0.0995506
0.0994395
0.0993209
0.0991977
0.0990724
0.0989472
0.098824
0.0987045
0.09859
0.0984815
0.09838
0.0982862
0.0982008
0.098124
0.0980563
0.097998
0.0979492
0.09791
0.0978805
0.0978609
0.097851
0.0997856
0.0998373
0.0998523
0.0998351
0.0997904
0.0997229
0.099637
0.0995367
0.0994256
0.099307
0.0991838
0.0990586
0.0989335
0.0988105
0.0986911
0.0985766
0.0984683
0.0983669
0.0982733
0.0981879
0.0981113
0.0980437
0.0979854
0.0979367
0.0978976
0.0978682
0.0978485
0.0978387
0.0997725
0.0998239
0.0998386
0.0998212
0.0997763
0.0997087
0.0996226
0.0995222
0.0994111
0.0992925
0.0991694
0.0990443
0.0989193
0.0987963
0.098677
0.0985627
0.0984545
0.0983533
0.0982598
0.0981745
0.098098
0.0980305
0.0979724
0.0979237
0.0978846
0.0978553
0.0978357
0.0978258
0.0997592
0.0998102
0.0998246
0.0998068
0.0997617
0.0996939
0.0996077
0.0995073
0.0993961
0.0992775
0.0991544
0.0990294
0.0989045
0.0987816
0.0986625
0.0985483
0.0984402
0.0983391
0.0982457
0.0981606
0.0980842
0.0980168
0.0979588
0.0979102
0.0978712
0.0978419
0.0978223
0.0978125
0.0997459
0.0997964
0.0998103
0.0997922
0.0997468
0.0996787
0.0995924
0.0994918
0.0993806
0.099262
0.099139
0.0990139
0.0988891
0.0987664
0.0986474
0.0985333
0.0984254
0.0983244
0.0982312
0.0981462
0.0980699
0.0980027
0.0979447
0.0978962
0.0978573
0.097828
0.0978085
0.0977987
0.0997325
0.0997824
0.0997958
0.0997772
0.0997315
0.0996631
0.0995766
0.0994759
0.0993646
0.099246
0.099123
0.098998
0.0988733
0.0987507
0.0986318
0.0985179
0.0984101
0.0983093
0.0982162
0.0981313
0.0980552
0.097988
0.0979302
0.0978818
0.0978429
0.0978137
0.0977942
0.0977845
0.0997192
0.0997683
0.0997811
0.0997621
0.0997159
0.0996472
0.0995605
0.0994596
0.0993482
0.0992295
0.0991065
0.0989816
0.0988569
0.0987344
0.0986157
0.0985019
0.0983943
0.0982936
0.0982007
0.098116
0.09804
0.097973
0.0979152
0.0978669
0.0978281
0.097799
0.0977795
0.0977698
0.0997061
0.0997544
0.0997665
0.0997468
0.0997001
0.0996311
0.099544
0.0994429
0.0993314
0.0992126
0.0990896
0.0989647
0.0988401
0.0987177
0.0985991
0.0984855
0.098378
0.0982775
0.0981847
0.0981002
0.0980243
0.0979574
0.0978998
0.0978516
0.0978129
0.0977838
0.0977644
0.0977547
0.0996934
0.0997407
0.0997519
0.0997315
0.0996842
0.0996147
0.0995272
0.0994259
0.0993142
0.0991953
0.0990723
0.0989474
0.0988229
0.0987006
0.0985821
0.0984686
0.0983613
0.098261
0.0981684
0.098084
0.0980083
0.0979415
0.097884
0.0978359
0.0977973
0.0977683
0.0977489
0.0977392
0.0996811
0.0997272
0.0997374
0.0997162
0.0996682
0.0995981
0.0995103
0.0994086
0.0992966
0.0991777
0.0990545
0.0989297
0.0988052
0.0986831
0.0985647
0.0984513
0.0983442
0.098244
0.0981516
0.0980674
0.0979918
0.0979252
0.0978678
0.0978198
0.0977813
0.0977524
0.0977331
0.0977234
0.0996695
0.0997142
0.0997232
0.099701
0.0996522
0.0995815
0.0994931
0.099391
0.0992788
0.0991597
0.0990365
0.0989116
0.0987872
0.0986651
0.0985468
0.0984337
0.0983267
0.0982267
0.0981344
0.0980504
0.097975
0.0979086
0.0978513
0.0978034
0.097765
0.0977361
0.0977169
0.0977072
0.0996587
0.0997018
0.0997094
0.099686
0.0996363
0.0995648
0.0994758
0.0993733
0.0992608
0.0991414
0.0990181
0.0988932
0.0987688
0.0986468
0.0985286
0.0984156
0.0983088
0.098209
0.0981169
0.098033
0.0979578
0.0978915
0.0978344
0.0977867
0.0977483
0.0977195
0.0977003
0.0976907
0.0996488
0.09969
0.099696
0.0996713
0.0996205
0.0995481
0.0994585
0.0993554
0.0992425
0.0991229
0.0989994
0.0988744
0.0987501
0.0986281
0.0985101
0.0983972
0.0982906
0.098191
0.0980991
0.0980154
0.0979403
0.0978742
0.0978172
0.0977696
0.0977314
0.0977027
0.0976835
0.0976739
0.0996399
0.099679
0.0996832
0.099657
0.099605
0.0995316
0.0994411
0.0993374
0.0992241
0.0991042
0.0989805
0.0988554
0.0987311
0.0986092
0.0984912
0.0983785
0.098272
0.0981726
0.0980809
0.0979974
0.0979225
0.0978566
0.0977998
0.0977523
0.0977141
0.0976855
0.0976664
0.0976568
0.0996321
0.0996689
0.0996711
0.0996432
0.0995897
0.0995152
0.0994238
0.0993194
0.0992055
0.0990853
0.0989613
0.0988362
0.0987118
0.0985899
0.0984721
0.0983595
0.0982532
0.098154
0.0980624
0.0979791
0.0979045
0.0978387
0.097782
0.0977346
0.0976966
0.0976681
0.097649
0.0976395
0.0996256
0.0996597
0.0996597
0.0996298
0.0995748
0.0994989
0.0994065
0.0993014
0.0991869
0.0990662
0.098942
0.0988167
0.0986922
0.0985704
0.0984527
0.0983403
0.0982341
0.0981351
0.0980437
0.0979606
0.0978861
0.0978205
0.097764
0.0977168
0.0976789
0.0976505
0.0976315
0.097622
0.0996205
0.0996516
0.099649
0.0996171
0.0995602
0.099483
0.0993894
0.0992833
0.0991682
0.099047
0.0989225
0.098797
0.0986725
0.0985507
0.0984331
0.0983208
0.0982148
0.0981159
0.0980248
0.0979419
0.0978676
0.0978022
0.0977459
0.0976988
0.097661
0.0976326
0.0976137
0.0976042
0.0996168
0.0996447
0.0996393
0.099605
0.0995462
0.0994673
0.0993725
0.0992654
0.0991495
0.0990278
0.0989029
0.0987772
0.0986526
0.0985308
0.0984132
0.098301
0.0981952
0.0980966
0.0980056
0.097923
0.0978489
0.0977836
0.0977275
0.0976805
0.0976429
0.0976146
0.0975957
0.0975863
0.0996146
0.0996389
0.0996305
0.0995936
0.0995326
0.099452
0.0993557
0.0992476
0.0991308
0.0990085
0.0988832
0.0987572
0.0986325
0.0985107
0.0983932
0.0982811
0.0981755
0.098077
0.0979863
0.0979038
0.09783
0.0977649
0.0977089
0.0976621
0.0976246
0.0975964
0.0975776
0.0975682
0.099614
0.0996345
0.0996227
0.0995829
0.0995196
0.0994371
0.0993393
0.0992299
0.0991122
0.0989892
0.0988635
0.0987372
0.0986123
0.0984905
0.098373
0.0982611
0.0981556
0.0980573
0.0979668
0.0978846
0.0978109
0.0977461
0.0976903
0.0976436
0.0976062
0.0975782
0.0975594
0.09755
0.0996149
0.0996313
0.0996159
0.0995731
0.0995072
0.0994226
0.0993231
0.0992124
0.0990937
0.09897
0.0988437
0.0987171
0.098592
0.0984701
0.0983527
0.0982409
0.0981356
0.0980375
0.0979472
0.0978652
0.0977917
0.0977271
0.0976715
0.097625
0.0975878
0.0975598
0.0975411
0.0975318
0.118604
0.11882
0.118971
0.119045
0.119043
0.118982
0.117684
0.117946
0.118149
0.118289
0.118372
0.118413
0.116447
0.116756
0.117011
0.117212
0.117365
0.117483
0.114908
0.115261
0.115564
0.115818
0.11603
0.116207
0.113097
0.113485
0.113827
0.114126
0.114384
0.114609
0.111061
0.111471
0.111841
0.112171
0.112464
0.112724
0.108876
0.10929
0.10967
0.110017
0.11033
0.11061
0.106649
0.107043
0.107412
0.107755
0.10807
0.108356
0.104515
0.104863
0.105198
0.105515
0.105811
0.106082
0.102622
0.102902
0.103178
0.103447
0.103702
0.103939
0.101094
0.101293
0.101496
0.101699
0.101896
0.102082
0.0999971
0.100114
0.100241
0.100372
0.100505
0.100632
0.0993177
0.0993663
0.0994257
0.0994931
0.0995645
0.0996358
0.0989822
0.0989815
0.098991
0.0990089
0.0990326
0.0990588
0.098891
0.0988602
0.0988381
0.0988238
0.0988155
0.098811
0.0989487
0.0989033
0.0988651
0.0988334
0.0988074
0.0987856
0.0990807
0.0990314
0.0989879
0.0989497
0.0989166
0.0988875
0.0992354
0.0991889
0.0991468
0.0991092
0.0990758
0.0990462
0.0993815
0.0993411
0.0993043
0.099271
0.0992413
0.099215
0.0995015
0.0994688
0.0994389
0.0994119
0.0993878
0.0993666
0.0995877
0.099563
0.0995404
0.0995202
0.0995024
0.099487
0.0996382
0.099621
0.0996055
0.099592
0.0995804
0.0995708
0.0996175
0.0996294
0.0996101
0.099564
0.0994954
0.0994085
0.0993072
0.099195
0.0990753
0.0989507
0.0988239
0.0986969
0.0985717
0.0984497
0.0983323
0.0982206
0.0981155
0.0980176
0.0979275
0.0978457
0.0977725
0.0977081
0.0976527
0.0976063
0.0975692
0.0975413
0.0975227
0.0975134
0.0996217
0.0996288
0.0996054
0.0995557
0.0994841
0.0993948
0.0992916
0.0991779
0.099057
0.0989316
0.0988041
0.0986768
0.0985513
0.0984293
0.0983119
0.0982003
0.0980953
0.0979976
0.0979078
0.0978262
0.0977532
0.097689
0.0976338
0.0975876
0.0975506
0.0975229
0.0975043
0.0974951
0.0996275
0.0996295
0.0996016
0.0995482
0.0994735
0.0993816
0.0992763
0.099161
0.0990388
0.0989125
0.0987844
0.0986566
0.0985309
0.0984088
0.0982914
0.0981799
0.0980751
0.0979776
0.097888
0.0978067
0.0977339
0.0976699
0.0976149
0.0975689
0.0975321
0.0975044
0.097486
0.0974767
0.099635
0.0996315
0.0995989
0.0995415
0.0994635
0.0993689
0.0992614
0.0991444
0.0990209
0.0988936
0.0987648
0.0986365
0.0985106
0.0983883
0.098271
0.0981596
0.0980549
0.0979576
0.0978682
0.0977871
0.0977146
0.0976508
0.097596
0.0975502
0.0975135
0.097486
0.0974676
0.0974584
0.0996439
0.0996346
0.0995971
0.0995355
0.099454
0.0993566
0.0992468
0.099128
0.0990031
0.0988748
0.0987452
0.0986165
0.0984902
0.0983679
0.0982505
0.0981392
0.0980347
0.0979376
0.0978485
0.0977676
0.0976953
0.0976318
0.0975772
0.0975315
0.097495
0.0974676
0.0974493
0.0974401
0.0996542
0.0996389
0.0995962
0.0995303
0.0994451
0.0993447
0.0992325
0.0991118
0.0989855
0.0988561
0.0987258
0.0985966
0.09847
0.0983475
0.0982301
0.0981189
0.0980146
0.0979177
0.0978288
0.0977482
0.0976761
0.0976128
0.0975584
0.097513
0.0974766
0.0974493
0.0974311
0.0974219
0.118334
0.117371
0.116088
0.114507
0.112664
0.110612
0.108432
0.106234
0.104156
0.102341
0.100903
0.0998913
0.0992812
0.0989938
0.0989307
0.099001
0.0991352
0.099286
0.099425
0.0995367
0.0996145
0.099657
0.11803
0.117016
0.115683
0.114061
0.112188
0.110125
0.107957
0.105799
0.103789
0.102063
0.100721
0.0997975
0.0992566
0.0990157
0.0989786
0.0990596
0.0991945
0.0993403
0.0994713
0.099574
0.0996429
0.0996771
0.117702
0.116625
0.115236
0.113568
0.111666
0.109597
0.107449
0.105343
0.103412
0.101785
0.100546
0.0997142
0.0992426
0.0990467
0.0990337
0.0991238
0.099258
0.0993977
0.09952
0.0996133
0.0996729
0.0996985
0.117358
0.1162
0.114745
0.113027
0.111097
0.109025
0.106908
0.104864
0.103025
0.101507
0.100378
0.0996399
0.0992375
0.0990852
0.0990947
0.0991924
0.0993249
0.0994577
0.0995708
0.0996541
0.099704
0.0997208
0.116993
0.115738
0.114206
0.112435
0.110477
0.108409
0.106331
0.104362
0.102628
0.101229
0.100215
0.0995731
0.0992395
0.0991296
0.0991603
0.0992643
0.0993942
0.0995195
0.0996229
0.099696
0.0997361
0.0997439
0.116593
0.115229
0.113614
0.111786
0.109804
0.107747
0.105718
0.103838
0.102221
0.100951
0.100058
0.0995128
0.0992475
0.0991786
0.0992291
0.0993387
0.0994653
0.0995827
0.0996761
0.0997388
0.0997689
0.0997675
0.116131
0.114659
0.112959
0.111076
0.109073
0.107036
0.105072
0.103295
0.101808
0.100676
0.0999066
0.0994593
0.0992609
0.0992315
0.0993006
0.0994147
0.0995374
0.0996465
0.0997297
0.0997818
0.0998019
0.0997913
0.115602
0.114019
0.112235
0.1103
0.108284
0.106281
0.104396
0.102738
0.101395
0.100407
0.0997643
0.0994138
0.0992802
0.0992881
0.0993741
0.0994918
0.0996101
0.0997105
0.0997834
0.099825
0.0998349
0.0998153
0.114994
0.113302
0.111437
0.109456
0.10744
0.105485
0.103698
0.102177
0.100988
0.100151
0.099635
0.0993785
0.0993063
0.0993487
0.0994497
0.0995696
0.0996829
0.0997744
0.0998369
0.0998678
0.0998678
0.099839
0.114307
0.112506
0.110564
0.108549
0.106547
0.104661
0.102992
0.101624
0.100599
0.0999147
0.0995232
0.099356
0.0993405
0.0994137
0.0995272
0.0996481
0.0997555
0.0998378
0.0998897
0.0999101
0.0999001
0.0998624
0.113538
0.111632
0.109622
0.107585
0.105618
0.103822
0.102293
0.101093
0.10024
0.0997067
0.0994337
0.0993488
0.099384
0.0994835
0.0996068
0.0997269
0.0998276
0.0999003
0.0999417
0.0999516
0.0999317
0.0998852
0.112683
0.110684
0.108619
0.10658
0.10467
0.10299
0.101621
0.100601
0.0999208
0.0995336
0.0993701
0.0993587
0.0994374
0.0995583
0.0996882
0.0998058
0.099899
0.0999618
0.0999925
0.0999919
0.0999625
0.0999072
0.11176
0.109675
0.107571
0.105552
0.103726
0.102187
0.100996
0.100162
0.0996513
0.0994002
0.0993346
0.0993864
0.0995008
0.0996379
0.0997712
0.0998845
0.0999692
0.100022
0.100042
0.100031
0.0999921
0.0999284
0.110784
0.108625
0.106501
0.104527
0.102812
0.101438
0.100436
0.0997885
0.0994378
0.099309
0.0993276
0.0994315
0.0995735
0.0997215
0.099855
0.0999623
0.100038
0.10008
0.100089
0.100068
0.10002
0.0999486
0.109777
0.107557
0.105435
0.103534
0.101957
0.100764
0.0999569
0.0994881
0.0992825
0.0992594
0.0993477
0.0994922
0.0996542
0.0998081
0.099939
0.100039
0.100105
0.100136
0.100135
0.100104
0.100047
0.0999676
0.108754
0.106496
0.104403
0.102602
0.101186
0.100184
0.0995674
0.0992631
0.0991839
0.0992485
0.0993916
0.0995662
0.0997409
0.0998964
0.100022
0.100113
0.100169
0.10019
0.100178
0.100138
0.100073
0.0999854
0.107751
0.105474
0.103435
0.10176
0.100518
0.0997088
0.0992701
0.0991105
0.0991368
0.099271
0.0994552
0.0996502
0.0998314
0.0999849
0.100104
0.100185
0.10023
0.10024
0.100219
0.10017
0.100096
0.100002
0.106784
0.104518
0.10256
0.101029
0.0999679
0.0993414
0.0990613
0.0990235
0.099134
0.0993208
0.0995337
0.0997408
0.0999236
0.100072
0.100182
0.100254
0.100288
0.100288
0.100257
0.100199
0.100118
0.100017
0.105895
0.103662
0.101804
0.100426
0.0995397
0.099078
0.0989324
0.0989924
0.0991669
0.099391
0.0996222
0.0998349
0.100015
0.100157
0.100257
0.100319
0.100343
0.100333
0.100293
0.100227
0.100138
0.100031
0.105111
0.102929
0.101183
0.0999566
0.0992298
0.0989088
0.0988716
0.0990061
0.0992267
0.0994753
0.0997163
0.0999293
0.100104
0.100237
0.100328
0.100379
0.100393
0.100374
0.100325
0.100252
0.100156
0.100043
0.104449
0.102333
0.100703
0.0996166
0.0990272
0.09882
0.0988655
0.0990537
0.0993049
0.0995678
0.0998121
0.100022
0.100189
0.100313
0.100394
0.100435
0.10044
0.100412
0.100355
0.100274
0.100173
0.100054
0.103912
0.101875
0.100357
0.099394
0.0989161
0.0987956
0.0989006
0.0991246
0.0993942
0.0996634
0.0999063
0.10011
0.100269
0.100383
0.100455
0.100486
0.100482
0.100446
0.100382
0.100295
0.100187
0.100064
0.103506
0.10155
0.100133
0.0992708
0.0988781
0.0988197
0.0989643
0.09921
0.0994884
0.0997581
0.0999964
0.100193
0.100343
0.100448
0.10051
0.100532
0.10052
0.100476
0.100406
0.100313
0.1002
0.100072
0.103225
0.101343
0.10001
0.0992264
0.0988947
0.0988774
0.0990457
0.0993021
0.0995826
0.0998488
0.100081
0.100268
0.10041
0.100506
0.100559
0.100574
0.100554
0.100504
0.100427
0.100329
0.100212
0.10008
0.103053
0.101233
0.0999661
0.0992392
0.0989483
0.0989556
0.0991357
0.0993951
0.0996729
0.0999333
0.100157
0.100337
0.10047
0.100558
0.100603
0.100611
0.100584
0.100528
0.100446
0.100343
0.100222
0.100086
0.102948
0.10119
0.0999767
0.0992896
0.0990236
0.0990434
0.099227
0.0994843
0.0997567
0.10001
0.100226
0.100398
0.100523
0.100603
0.100641
0.100642
0.10061
0.100549
0.100462
0.100355
0.10023
0.100091
0.102909
0.101197
0.100022
0.0993608
0.0991083
0.0991323
0.0993141
0.0995662
0.0998318
0.100078
0.100286
0.10045
0.100568
0.100642
0.100674
0.10067
0.100632
0.100566
0.100476
0.100365
0.100237
0.100095
0.102914
0.101234
0.100085
0.0994395
0.0991928
0.0992158
0.099393
0.0996386
0.099897
0.100136
0.100337
0.100495
0.100607
0.100675
0.100702
0.100693
0.100651
0.100581
0.100487
0.100373
0.100243
0.100099
0.102931
0.101282
0.100152
0.0995156
0.0992701
0.0992896
0.0994609
0.0996998
0.0999515
0.100184
0.100379
0.100531
0.100638
0.100701
0.100725
0.100711
0.100666
0.100593
0.100496
0.10038
0.100247
0.100102
0.102959
0.101331
0.100214
0.099582
0.0993353
0.0993504
0.0995159
0.0997489
0.0999949
0.100222
0.100413
0.10056
0.100663
0.100722
0.100742
0.100726
0.100678
0.100603
0.100504
0.100385
0.100251
0.100104
0.10299
0.101375
0.100265
0.0996339
0.0993852
0.0993963
0.0995571
0.0997853
0.100027
0.10025
0.100437
0.100581
0.100681
0.100738
0.100755
0.100737
0.100687
0.100609
0.100509
0.100389
0.100254
0.100105
0.103016
0.101406
0.100299
0.0996682
0.0994178
0.099426
0.0995836
0.0998087
0.100047
0.100268
0.100452
0.100595
0.100692
0.100748
0.100763
0.100743
0.100692
0.100614
0.100512
0.100392
0.100255
0.100106
0.103029
0.101419
0.100313
0.0996825
0.0994316
0.0994388
0.0995952
0.099819
0.100056
0.100276
0.100459
0.100601
0.100698
0.100752
0.100767
0.100746
0.100695
0.100616
0.100514
0.100393
0.100256
0.100107
0.0996658
0.0996443
0.0995962
0.0995257
0.0994368
0.0993333
0.0992186
0.099096
0.0989682
0.0988376
0.0987066
0.0985768
0.0984499
0.0983273
0.0982099
0.0980988
0.0979946
0.097898
0.0978093
0.0977289
0.0976571
0.097594
0.0975398
0.0974946
0.0974584
0.0974312
0.097413
0.0974039
0.0996785
0.0996505
0.0995969
0.0995217
0.0994289
0.0993222
0.0992051
0.0990804
0.0989511
0.0988194
0.0986876
0.0985573
0.0984301
0.0983073
0.0981899
0.0980789
0.0979749
0.0978784
0.09779
0.0977099
0.0976383
0.0975755
0.0975215
0.0974764
0.0974403
0.0974133
0.0973952
0.0973862
0.0996922
0.0996575
0.0995982
0.0995182
0.0994215
0.0993116
0.0991918
0.0990652
0.0989343
0.0988014
0.0986687
0.0985379
0.0984104
0.0982874
0.09817
0.0980591
0.0979553
0.097859
0.0977708
0.097691
0.0976196
0.0975571
0.0975033
0.0974584
0.0974225
0.0973955
0.0973776
0.0973686
0.0997067
0.0996652
0.0996
0.0995152
0.0994144
0.0993012
0.0991788
0.0990501
0.0989176
0.0987836
0.0986501
0.0985187
0.0983908
0.0982677
0.0981503
0.0980395
0.0979358
0.0978398
0.0977519
0.0976723
0.0976012
0.0975388
0.0974853
0.0974406
0.0974049
0.097378
0.0973601
0.0973512
0.0997218
0.0996733
0.0996023
0.0995125
0.0994077
0.0992912
0.0991661
0.0990353
0.0989012
0.098766
0.0986316
0.0984997
0.0983715
0.0982482
0.0981309
0.0980201
0.0979166
0.0978208
0.0977331
0.0976538
0.097583
0.0975209
0.0974676
0.0974231
0.0973875
0.0973608
0.097343
0.097334
0.0997373
0.0996819
0.0996049
0.0995102
0.0994012
0.0992814
0.0991536
0.0990207
0.098885
0.0987486
0.0986134
0.0984809
0.0983524
0.098229
0.0981116
0.098001
0.0978976
0.0978021
0.0977146
0.0976355
0.097565
0.0975032
0.0974501
0.0974058
0.0973703
0.0973438
0.097326
0.0973172
0.0997531
0.0996907
0.0996078
0.099508
0.0993949
0.0992717
0.0991413
0.0990063
0.098869
0.0987315
0.0985955
0.0984624
0.0983336
0.09821
0.0980926
0.0979821
0.097879
0.0977836
0.0976964
0.0976176
0.0975474
0.0974857
0.0974329
0.0973888
0.0973535
0.0973271
0.0973094
0.0973006
0.0997689
0.0996995
0.0996107
0.099506
0.0993889
0.0992623
0.0991293
0.0989922
0.0988533
0.0987146
0.0985777
0.0984441
0.098315
0.0981914
0.098074
0.0979636
0.0978606
0.0977655
0.0976786
0.0976
0.09753
0.0974687
0.097416
0.0973721
0.097337
0.0973107
0.0972931
0.0972844
0.0997847
0.0997084
0.0996137
0.0995041
0.0993829
0.0992531
0.0991174
0.0989783
0.0988379
0.098698
0.0985603
0.0984262
0.0982968
0.098173
0.0980556
0.0979453
0.0978426
0.0977477
0.097661
0.0975828
0.097513
0.0974519
0.0973995
0.0973558
0.0973209
0.0972947
0.0972772
0.0972685
0.0998001
0.099717
0.0996166
0.0995021
0.099377
0.0992439
0.0991057
0.0989646
0.0988226
0.0986817
0.0985432
0.0984086
0.0982789
0.098155
0.0980377
0.0979275
0.0978249
0.0977303
0.0976439
0.0975659
0.0974964
0.0974356
0.0973834
0.0973399
0.0973051
0.097279
0.0972617
0.097253
0.0998152
0.0997254
0.0996193
0.0995001
0.0993711
0.0992349
0.0990942
0.0989511
0.0988077
0.0986656
0.0985265
0.0983913
0.0982614
0.0981374
0.0980201
0.0979101
0.0978077
0.0977133
0.0976272
0.0975495
0.0974803
0.0974197
0.0973677
0.0973244
0.0972898
0.0972638
0.0972465
0.0972379
0.0998297
0.0997334
0.0996218
0.0994981
0.0993652
0.099226
0.0990828
0.0989379
0.098793
0.09865
0.09851
0.0983745
0.0982443
0.0981202
0.098003
0.0978931
0.0977909
0.0976968
0.0976109
0.0975335
0.0974646
0.0974042
0.0973525
0.0973094
0.0972749
0.0972491
0.0972319
0.0972232
0.0998436
0.099741
0.099624
0.0994958
0.0993593
0.0992172
0.0990716
0.0989249
0.0987787
0.0986346
0.098494
0.0983581
0.0982276
0.0981035
0.0979864
0.0978766
0.0977746
0.0976808
0.0975952
0.097518
0.0974493
0.0973892
0.0973377
0.0972948
0.0972605
0.0972348
0.0972176
0.0972091
0.0998566
0.0997479
0.0996258
0.0994934
0.0993534
0.0992084
0.0990607
0.0989122
0.0987647
0.0986197
0.0984785
0.0983421
0.0982115
0.0980873
0.0979702
0.0978606
0.0977589
0.0976652
0.0975799
0.097503
0.0974346
0.0973747
0.0973235
0.0972807
0.0972466
0.097221
0.0972039
0.0971954
0.0998688
0.0997543
0.0996273
0.0994908
0.0993474
0.0991998
0.0990499
0.0988997
0.098751
0.0986051
0.0984633
0.0983266
0.0981958
0.0980716
0.0979546
0.0978452
0.0977436
0.0976503
0.0975652
0.0974886
0.0974204
0.0973608
0.0973097
0.0972672
0.0972332
0.0972077
0.0971908
0.0971823
0.0998801
0.0997601
0.0996284
0.099488
0.0993415
0.0991912
0.0990393
0.0988876
0.0987378
0.0985911
0.0984487
0.0983116
0.0981807
0.0980565
0.0979396
0.0978303
0.097729
0.0976359
0.0975511
0.0974747
0.0974068
0.0973474
0.0972966
0.0972542
0.0972204
0.097195
0.0971781
0.0971697
0.0998905
0.0997651
0.099629
0.0994849
0.0993354
0.0991828
0.099029
0.0988759
0.0987249
0.0985775
0.0984346
0.0982972
0.0981662
0.098042
0.0979252
0.0978161
0.097715
0.0976221
0.0975376
0.0974615
0.0973938
0.0973347
0.097284
0.0972418
0.0972081
0.0971829
0.0971661
0.0971577
0.0998998
0.0997695
0.0996293
0.0994817
0.0993294
0.0991745
0.099019
0.0988645
0.0987125
0.0985644
0.0984211
0.0982834
0.0981523
0.0980281
0.0979114
0.0978025
0.0977016
0.097609
0.0975247
0.0974488
0.0973814
0.0973225
0.0972721
0.0972301
0.0971965
0.0971714
0.0971546
0.0971462
0.0999081
0.0997732
0.0996291
0.0994784
0.0993234
0.0991664
0.0990093
0.0988535
0.0987007
0.0985519
0.0984081
0.0982703
0.098139
0.0980149
0.0978983
0.0977896
0.0976889
0.0975965
0.0975125
0.0974369
0.0973697
0.097311
0.0972607
0.0972189
0.0971855
0.0971605
0.0971438
0.0971354
0.0999154
0.0997763
0.0996285
0.0994748
0.0993175
0.0991586
0.0989999
0.098843
0.0986893
0.0985399
0.0983958
0.0982578
0.0981265
0.0980024
0.097886
0.0977774
0.097677
0.0975848
0.097501
0.0974256
0.0973587
0.0973002
0.0972501
0.0972084
0.0971751
0.0971502
0.0971336
0.0971253
0.0999218
0.0997787
0.0996277
0.0994713
0.0993117
0.099151
0.0989909
0.098833
0.0986786
0.0985287
0.0983843
0.0982461
0.0981147
0.0979907
0.0978743
0.0977659
0.0976657
0.0975738
0.0974902
0.097415
0.0973483
0.09729
0.0972401
0.0971986
0.0971654
0.0971406
0.097124
0.0971158
0.0999273
0.0997806
0.0996265
0.0994676
0.099306
0.0991438
0.0989824
0.0988236
0.0986685
0.0985181
0.0983734
0.0982351
0.0981037
0.0979797
0.0978635
0.0977553
0.0976552
0.0975635
0.0974802
0.0974052
0.0973387
0.0972806
0.0972309
0.0971895
0.0971564
0.0971317
0.0971152
0.0971069
0.0999319
0.0997819
0.0996252
0.099464
0.0993006
0.0991369
0.0989744
0.0988148
0.098659
0.0985082
0.0983633
0.0982249
0.0980935
0.0979696
0.0978535
0.0977454
0.0976456
0.097554
0.0974709
0.0973962
0.0973298
0.0972719
0.0972223
0.0971811
0.0971481
0.0971234
0.097107
0.0970988
0.0999357
0.0997828
0.0996236
0.0994605
0.0992955
0.0991304
0.098967
0.0988066
0.0986503
0.0984992
0.098354
0.0982155
0.0980841
0.0979602
0.0978443
0.0977364
0.0976367
0.0975454
0.0974624
0.0973879
0.0973217
0.0972639
0.0972145
0.0971734
0.0971405
0.0971159
0.0970995
0.0970914
0.0999389
0.0997834
0.099622
0.0994571
0.0992906
0.0991245
0.0989602
0.0987991
0.0986423
0.0984909
0.0983456
0.098207
0.0980756
0.0979518
0.097836
0.0977282
0.0976287
0.0975376
0.0974548
0.0973804
0.0973144
0.0972568
0.0972075
0.0971665
0.0971337
0.0971092
0.0970928
0.0970847
0.0999414
0.0997837
0.0996204
0.0994539
0.0992862
0.099119
0.098954
0.0987923
0.0986352
0.0984835
0.098338
0.0981993
0.098068
0.0979443
0.0978285
0.0977209
0.0976216
0.0975306
0.097448
0.0973737
0.0973079
0.0972504
0.0972012
0.0971603
0.0971276
0.0971031
0.0970868
0.0970787
0.0999434
0.0997837
0.0996188
0.099451
0.0992822
0.0991142
0.0989485
0.0987863
0.0986288
0.0984769
0.0983313
0.0981926
0.0980613
0.0979377
0.097822
0.0977145
0.0976153
0.0975244
0.097442
0.0973679
0.0973022
0.0972448
0.0971957
0.0971549
0.0971223
0.0970979
0.0970816
0.0970735
0.099945
0.0997836
0.0996174
0.0994484
0.0992787
0.09911
0.0989437
0.0987812
0.0986234
0.0984713
0.0983256
0.0981869
0.0980556
0.097932
0.0978164
0.097709
0.0976099
0.0975192
0.0974369
0.0973629
0.0972973
0.09724
0.097191
0.0971503
0.0971177
0.0970933
0.0970771
0.097069
0.0999462
0.0997835
0.0996161
0.0994462
0.0992758
0.0991065
0.0989397
0.0987769
0.0986189
0.0984666
0.0983209
0.0981821
0.0980508
0.0979273
0.0978118
0.0977045
0.0976055
0.0975149
0.0974326
0.0973588
0.0972932
0.097236
0.0971871
0.0971464
0.0971139
0.0970896
0.0970734
0.0970653
0.0999471
0.0997833
0.0996151
0.0994444
0.0992734
0.0991036
0.0989366
0.0987735
0.0986153
0.0984629
0.0983171
0.0981783
0.098047
0.0979236
0.0978081
0.0977009
0.097602
0.0975114
0.0974293
0.0973555
0.09729
0.0972329
0.0971841
0.0971434
0.097111
0.0970867
0.0970705
0.0970624
0.0999477
0.0997832
0.0996143
0.0994431
0.0992717
0.0991016
0.0989343
0.0987709
0.0986126
0.0984602
0.0983143
0.0981755
0.0980443
0.0979208
0.0978054
0.0976983
0.0975994
0.0975089
0.0974268
0.0973531
0.0972877
0.0972306
0.0971818
0.0971412
0.0971088
0.0970845
0.0970683
0.0970602
0.0999481
0.0997831
0.0996138
0.0994423
0.0992706
0.0991003
0.0989328
0.0987694
0.098611
0.0984585
0.0983126
0.0981738
0.0980425
0.0979191
0.0978037
0.0976966
0.0975978
0.0975073
0.0974253
0.0973516
0.0972862
0.0972292
0.0971804
0.0971398
0.0971074
0.0970831
0.097067
0.0970589
0.0999484
0.0997831
0.0996136
0.099442
0.0992702
0.0990998
0.0989322
0.0987687
0.0986103
0.0984578
0.0983119
0.0981731
0.0980418
0.0979184
0.097803
0.0976959
0.0975971
0.0975067
0.0974246
0.0973509
0.0972856
0.0972286
0.0971798
0.0971392
0.0971068
0.0970826
0.0970664
0.0970583
0.099658
0.099613
0.0995322
0.099417
0.0992741
0.0991188
0.0989801
0.0989058
0.0989666
0.099255
0.0998716
0.100897
0.102355
0.104193
0.106295
0.108513
0.110709
0.112771
0.114617
0.116196
0.117474
0.11843
0.0996772
0.0996402
0.0995681
0.0994617
0.0993266
0.0991764
0.0990373
0.0989531
0.0989894
0.0992337
0.0997845
0.100726
0.102092
0.103847
0.105886
0.108067
0.110251
0.112323
0.114196
0.115813
0.117134
0.118135
0.0996976
0.0996691
0.0996061
0.099509
0.0993824
0.0992385
0.0991005
0.0990081
0.099022
0.0992241
0.0997096
0.100565
0.101834
0.103496
0.10546
0.107594
0.109758
0.111835
0.113734
0.11539
0.11676
0.117814
0.099719
0.0996992
0.0996457
0.0995583
0.099441
0.0993041
0.0991683
0.0990695
0.0990627
0.0992242
0.0996448
0.100412
0.101579
0.103138
0.105016
0.107092
0.109229
0.111307
0.11323
0.114929
0.116356
0.117476
0.0997413
0.0997303
0.0996865
0.0996093
0.0995016
0.0993724
0.0992398
0.0991356
0.0991095
0.0992316
0.0995877
0.100265
0.101323
0.102772
0.104553
0.106559
0.10866
0.110734
0.112681
0.114428
0.115923
0.117128
0.0997641
0.0997621
0.0997281
0.0996613
0.0995636
0.0994426
0.0993137
0.099205
0.0991608
0.0992446
0.0995366
0.100122
0.101068
0.102397
0.10407
0.105995
0.10805
0.110114
0.112084
0.113882
0.115451
0.116754
0.0997873
0.0997943
0.0997703
0.0997139
0.0996265
0.0995138
0.0993892
0.0992767
0.0992154
0.099262
0.0994907
0.0999837
0.100813
0.102014
0.103567
0.105398
0.107396
0.109442
0.111432
0.113282
0.11493
0.116337
0.0998106
0.0998267
0.0998127
0.0997668
0.0996897
0.0995857
0.0994658
0.0993503
0.0992729
0.0992839
0.0994505
0.0998511
0.10056
0.101626
0.103047
0.10477
0.106697
0.108716
0.11072
0.112618
0.114347
0.115861
0.0998338
0.0998589
0.0998549
0.0998196
0.0997529
0.0996578
0.0995431
0.0994255
0.0993335
0.0993109
0.0994176
0.0997272
0.100315
0.101239
0.102517
0.104116
0.105957
0.107935
0.109942
0.111885
0.113691
0.115304
0.0998568
0.0998909
0.0998967
0.0998719
0.0998157
0.0997298
0.0996208
0.0995022
0.0993975
0.099344
0.0993943
0.0996158
0.100083
0.10086
0.101984
0.103444
0.105181
0.107101
0.1091
0.11108
0.112958
0.114674
0.0998794
0.0999222
0.0999379
0.0999236
0.0998778
0.0998014
0.0996989
0.0995806
0.0994655
0.0993846
0.0993832
0.0995216
0.099871
0.100501
0.101463
0.102767
0.104379
0.106223
0.108197
0.110203
0.11215
0.113969
0.0999013
0.0999529
0.0999781
0.0999742
0.099939
0.0998724
0.099777
0.0996606
0.0995378
0.0994337
0.0993863
0.0994486
0.0996865
0.100172
0.100965
0.102101
0.103568
0.105312
0.107242
0.109258
0.111263
0.113174
0.0999225
0.0999825
0.100017
0.100024
0.099999
0.0999424
0.099855
0.099742
0.0996144
0.0994918
0.0994052
0.0993999
0.0995353
0.0998812
0.100507
0.101464
0.102767
0.104386
0.106248
0.108258
0.11031
0.112313
0.0999428
0.100011
0.100055
0.100071
0.100057
0.100011
0.0999325
0.0998246
0.099695
0.0995587
0.0994403
0.0993771
0.0994212
0.0996381
0.1001
0.100873
0.101996
0.103466
0.105235
0.107215
0.109302
0.111395
0.0999621
0.100038
0.100091
0.100117
0.100114
0.100078
0.100009
0.0999075
0.0997789
0.0996337
0.0994907
0.0993801
0.0993458
0.0994472
0.0997557
0.100346
0.101278
0.102578
0.104226
0.106149
0.108248
0.110411
0.0999802
0.100064
0.100126
0.100161
0.100168
0.100143
0.100084
0.0999901
0.099865
0.0997153
0.0995549
0.0994072
0.0993083
0.09931
0.0994797
0.0998956
0.100634
0.101748
0.103247
0.105086
0.10717
0.10938
0.099997
0.100088
0.100158
0.100203
0.10022
0.100205
0.100156
0.100071
0.0999519
0.0998017
0.0996304
0.0994554
0.0993058
0.099225
0.0992741
0.0995306
0.100081
0.101
0.102331
0.104057
0.1061
0.108339
0.100013
0.100111
0.100188
0.100242
0.100269
0.100264
0.100226
0.100151
0.100038
0.0998909
0.0997142
0.099521
0.0993334
0.0991873
0.0991362
0.0992535
0.0996292
0.100357
0.101507
0.103097
0.105072
0.107313
0.100027
0.100131
0.100216
0.100279
0.100315
0.10032
0.100292
0.100227
0.100123
0.0999808
0.0998034
0.0995994
0.0993855
0.0991904
0.0990599
0.099061
0.0992834
0.0998307
0.100799
0.102238
0.104126
0.10636
0.10004
0.10015
0.100242
0.100313
0.100357
0.100372
0.100354
0.100299
0.100205
0.100069
0.099895
0.0996864
0.099456
0.0992265
0.0990363
0.0989455
0.0990398
0.0994278
0.100223
0.101506
0.103286
0.105477
0.100051
0.100167
0.100266
0.100344
0.100396
0.10042
0.100412
0.100367
0.100282
0.100155
0.0999862
0.0997779
0.099539
0.0992873
0.0990551
0.0988956
0.0988889
0.0991438
0.0997846
0.100917
0.102579
0.104705
0.100061
0.100183
0.100287
0.100372
0.100432
0.100465
0.100465
0.10043
0.100354
0.100237
0.100075
0.0998703
0.099629
0.0993651
0.0991058
0.0988982
0.0988167
0.0989673
0.0994795
0.100476
0.10202
0.104072
0.10007
0.100196
0.100306
0.100397
0.100464
0.100505
0.100514
0.100487
0.100421
0.100313
0.100159
0.0999606
0.0997214
0.0994528
0.0991783
0.09894
0.098807
0.098881
0.0992928
0.100175
0.101613
0.103587
0.100078
0.100208
0.100323
0.10042
0.100493
0.10054
0.100557
0.100539
0.100482
0.100382
0.100238
0.100046
0.0998123
0.0995445
0.0992637
0.0990084
0.098843
0.0988651
0.0992035
0.0999961
0.10134
0.103238
0.100085
0.100219
0.100338
0.100439
0.100519
0.100572
0.100596
0.100585
0.100537
0.100445
0.100309
0.100126
0.0998987
0.0996352
0.0993545
0.0990923
0.0989094
0.0988994
0.0991881
0.0999139
0.101181
0.103002
0.10009
0.100228
0.100351
0.100456
0.100541
0.1006
0.10063
0.100626
0.100585
0.100501
0.100373
0.100198
0.0999784
0.0997214
0.0994448
0.0991825
0.0989929
0.098966
0.0992241
0.0999039
0.101113
0.102871
0.100095
0.100235
0.100362
0.100471
0.10056
0.100624
0.100659
0.100661
0.100626
0.10055
0.100429
0.100262
0.10005
0.0998002
0.09953
0.099272
0.0990827
0.0990496
0.0992914
0.0999422
0.101109
0.102819
0.100099
0.100241
0.100371
0.100483
0.100576
0.100644
0.100684
0.100691
0.100662
0.100592
0.100477
0.100317
0.100112
0.0998699
0.0996069
0.0993555
0.0991708
0.0991382
0.0993736
0.100008
0.101148
0.10282
0.100101
0.100246
0.100378
0.100494
0.100589
0.100661
0.100704
0.100716
0.100691
0.100626
0.100517
0.100363
0.100165
0.0999292
0.0996735
0.0994293
0.0992511
0.0992229
0.099458
0.100085
0.101207
0.102858
0.100104
0.10025
0.100384
0.100501
0.100599
0.100674
0.100721
0.100736
0.100715
0.100654
0.100549
0.1004
0.100207
0.0999776
0.0997283
0.099491
0.0993198
0.0992974
0.0995354
0.100159
0.101269
0.102892
0.100105
0.100253
0.100388
0.100507
0.100607
0.100684
0.100733
0.100751
0.100732
0.100674
0.100573
0.100428
0.100239
0.100015
0.0997706
0.0995391
0.0993741
0.0993577
0.0995999
0.100224
0.101329
0.102941
0.100106
0.100255
0.100391
0.100511
0.100612
0.10069
0.100741
0.100761
0.100744
0.100689
0.10059
0.100447
0.100261
0.10004
0.0997999
0.0995728
0.0994126
0.0994011
0.0996476
0.100274
0.101378
0.102987
0.100107
0.100256
0.100393
0.100514
0.100615
0.100694
0.100746
0.100766
0.100751
0.100696
0.100599
0.100458
0.100273
0.100054
0.0998161
0.0995916
0.0994343
0.099426
0.0996757
0.100304
0.10141
0.10302
0.0974133
0.0974224
0.0974406
0.0974679
0.0975042
0.0975495
0.0976039
0.0976671
0.097739
0.0978195
0.0979084
0.0980052
0.0981095
0.0982208
0.0983382
0.098461
0.0985879
0.0987176
0.0988486
0.0989789
0.0991064
0.0992286
0.0993427
0.0994454
0.0995334
0.0996027
0.0996493
0.0996691
0.0973955
0.0974045
0.0974226
0.0974498
0.0974859
0.0975311
0.0975852
0.0976482
0.0977199
0.0978002
0.0978888
0.0979854
0.0980895
0.0982007
0.0983182
0.098441
0.0985683
0.0986985
0.0988303
0.0989617
0.0990907
0.0992149
0.0993314
0.0994373
0.099529
0.0996028
0.0996549
0.099681
0.0973778
0.0973868
0.0974048
0.0974318
0.0974679
0.0975128
0.0975667
0.0976294
0.0977009
0.0977809
0.0978693
0.0979657
0.0980697
0.0981808
0.0982982
0.0984213
0.0985488
0.0986796
0.0988122
0.0989448
0.0990753
0.0992014
0.0993205
0.0994295
0.0995251
0.0996037
0.0996612
0.0996939
0.0973603
0.0973693
0.0973872
0.0974141
0.09745
0.0974947
0.0975484
0.0976109
0.0976821
0.0977619
0.09785
0.0979462
0.09805
0.098161
0.0982785
0.0984017
0.0985295
0.0986609
0.0987943
0.098928
0.0990601
0.0991883
0.0993099
0.0994221
0.0995217
0.099605
0.0996683
0.0997076
0.097343
0.097352
0.0973698
0.0973966
0.0974323
0.0974769
0.0975303
0.0975926
0.0976635
0.097743
0.0978309
0.0979269
0.0980305
0.0981414
0.0982589
0.0983822
0.0985104
0.0986423
0.0987765
0.0989114
0.0990451
0.0991753
0.0992996
0.0994151
0.0995187
0.0996068
0.0996759
0.099722
0.097326
0.0973349
0.0973527
0.0973793
0.0974149
0.0974593
0.0975125
0.0975745
0.0976452
0.0977244
0.0978121
0.0979078
0.0980113
0.0981221
0.0982396
0.098363
0.0984915
0.098624
0.098759
0.0988951
0.0990303
0.0991626
0.0992895
0.0994083
0.0995159
0.099609
0.0996839
0.0997369
0.0973093
0.0973181
0.0973358
0.0973624
0.0973977
0.0974419
0.0974949
0.0975567
0.0976271
0.0977061
0.0977935
0.097889
0.0979923
0.098103
0.0982205
0.0983441
0.0984729
0.0986059
0.0987417
0.098879
0.0990158
0.0991502
0.0992797
0.0994018
0.0995134
0.0996114
0.0996922
0.0997521
0.0972929
0.0973017
0.0973193
0.0973457
0.0973809
0.0974249
0.0974777
0.0975392
0.0976094
0.0976881
0.0977752
0.0978705
0.0979736
0.0980842
0.0982016
0.0983254
0.0984545
0.098588
0.0987247
0.0988631
0.0990015
0.0991379
0.0992701
0.0993954
0.0995111
0.099614
0.0997006
0.0997674
0.0972768
0.0972856
0.0973031
0.0973294
0.0973644
0.0974082
0.0974608
0.097522
0.0975919
0.0976704
0.0977572
0.0978523
0.0979552
0.0980657
0.0981831
0.098307
0.0984364
0.0985704
0.0987079
0.0988474
0.0989874
0.0991258
0.0992606
0.0993892
0.0995089
0.0996167
0.0997091
0.0997827
0.0972611
0.0972699
0.0972873
0.0973134
0.0973483
0.0973919
0.0974443
0.0975053
0.0975749
0.0976531
0.0977397
0.0978345
0.0979372
0.0980475
0.098165
0.0982889
0.0984186
0.0985531
0.0986914
0.098832
0.0989735
0.0991139
0.0992512
0.0993831
0.0995067
0.0996193
0.0997175
0.0997978
0.0972458
0.0972545
0.0972719
0.0972979
0.0973326
0.097376
0.0974281
0.0974889
0.0975582
0.0976362
0.0977225
0.097817
0.0979196
0.0980298
0.0981472
0.0982712
0.0984012
0.0985362
0.0986752
0.0988169
0.0989598
0.0991022
0.099242
0.099377
0.0995046
0.0996218
0.0997256
0.0998127
0.097231
0.0972396
0.0972569
0.0972828
0.0973174
0.0973606
0.0974124
0.0974729
0.097542
0.0976197
0.0977057
0.0978
0.0979024
0.0980124
0.0981298
0.0982539
0.0983841
0.0985196
0.0986593
0.098802
0.0989464
0.0990907
0.0992329
0.099371
0.0995023
0.0996242
0.0997335
0.0998271
0.0972166
0.0972252
0.0972424
0.0972681
0.0973026
0.0973456
0.0973972
0.0974575
0.0975263
0.0976037
0.0976894
0.0977835
0.0978856
0.0979955
0.0981128
0.098237
0.0983674
0.0985033
0.0986437
0.0987875
0.0989332
0.0990793
0.0992239
0.0993649
0.0994999
0.0996262
0.099741
0.0998409
0.0972027
0.0972112
0.0972283
0.097254
0.0972882
0.0973311
0.0973825
0.0974425
0.0975111
0.0975881
0.0976737
0.0977675
0.0978694
0.0979791
0.0980964
0.0982206
0.0983512
0.0984875
0.0986286
0.0987733
0.0989203
0.0990681
0.099215
0.0993589
0.0994974
0.099628
0.0997479
0.099854
0.0971893
0.0971978
0.0972148
0.0972403
0.0972744
0.0973171
0.0973683
0.097428
0.0974964
0.0975732
0.0976584
0.097752
0.0978537
0.0979632
0.0980804
0.0982046
0.0983355
0.0984721
0.0986138
0.0987594
0.0989077
0.0990572
0.0992062
0.0993528
0.0994947
0.0996295
0.0997544
0.0998663
0.0971764
0.0971849
0.0972018
0.0972272
0.0972612
0.0973036
0.0973546
0.0974141
0.0974822
0.0975587
0.0976437
0.097737
0.0978385
0.0979479
0.098065
0.0981892
0.0983202
0.0984572
0.0985994
0.0987459
0.0988953
0.0990464
0.0991975
0.0993467
0.0994918
0.0996306
0.0997602
0.0998778
0.0971641
0.0971725
0.0971894
0.0972147
0.0972485
0.0972908
0.0973415
0.0974008
0.0974686
0.0975449
0.0976296
0.0977227
0.0978239
0.0979332
0.0980501
0.0981744
0.0983055
0.0984428
0.0985855
0.0987327
0.0988833
0.0990359
0.0991889
0.0993405
0.0994888
0.0996312
0.0997654
0.0998884
0.0971523
0.0971607
0.0971775
0.0972027
0.0972364
0.0972785
0.0973291
0.0973881
0.0974557
0.0975317
0.0976162
0.097709
0.09781
0.0979191
0.0980359
0.0981602
0.0982914
0.0984289
0.0985721
0.0987201
0.0988717
0.0990256
0.0991804
0.0993344
0.0994855
0.0996315
0.0997699
0.099898
0.0971412
0.0971496
0.0971663
0.0971914
0.0972249
0.0972668
0.0973172
0.0973761
0.0974434
0.0975192
0.0976034
0.0976959
0.0977967
0.0979056
0.0980223
0.0981466
0.0982779
0.0984157
0.0985593
0.0987079
0.0988604
0.0990157
0.0991722
0.0993283
0.0994821
0.0996314
0.0997738
0.0999066
0.0971307
0.097139
0.0971557
0.0971807
0.0972141
0.0972558
0.097306
0.0973647
0.0974317
0.0975073
0.0975912
0.0976836
0.0977842
0.0978929
0.0980095
0.0981336
0.098265
0.098403
0.098547
0.0986962
0.0988496
0.099006
0.0991641
0.0993222
0.0994785
0.0996309
0.099777
0.0999142
0.0971209
0.0971291
0.0971457
0.0971706
0.0972039
0.0972455
0.0972955
0.0973539
0.0974208
0.0974961
0.0975798
0.0976719
0.0977723
0.0978808
0.0979973
0.0981214
0.0982528
0.098391
0.0985354
0.0986851
0.0988393
0.0989968
0.0991563
0.0993162
0.0994748
0.0996301
0.0997796
0.0999209
0.0971117
0.0971199
0.0971364
0.0971613
0.0971944
0.0972359
0.0972857
0.0973439
0.0974106
0.0974857
0.0975692
0.097661
0.0977612
0.0978696
0.0979859
0.09811
0.0982414
0.0983797
0.0985244
0.0986746
0.0988295
0.098988
0.0991488
0.0993104
0.0994711
0.0996289
0.0997816
0.0999267
0.0971031
0.0971114
0.0971279
0.0971526
0.0971856
0.0972269
0.0972766
0.0973347
0.0974011
0.097476
0.0975593
0.0976509
0.0977509
0.0978591
0.0979753
0.0980993
0.0982307
0.0983692
0.0985141
0.0986647
0.0988203
0.0989796
0.0991416
0.0993047
0.0994674
0.0996275
0.0997831
0.0999316
0.0970953
0.0971035
0.09712
0.0971446
0.0971775
0.0972187
0.0972683
0.0973261
0.0973924
0.0974671
0.0975502
0.0976416
0.0977414
0.0978494
0.0979655
0.0980894
0.0982209
0.0983594
0.0985046
0.0986556
0.0988117
0.0989718
0.0991348
0.0992993
0.0994637
0.099626
0.0997841
0.0999357
0.0970882
0.0970964
0.0971128
0.0971374
0.0971702
0.0972113
0.0972607
0.0973184
0.0973845
0.097459
0.0975419
0.0976331
0.0977328
0.0978406
0.0979566
0.0980804
0.0982119
0.0983505
0.0984958
0.0986471
0.0988037
0.0989646
0.0991285
0.0992942
0.0994601
0.0996243
0.0997847
0.099939
0.0970819
0.09709
0.0971064
0.0971309
0.0971636
0.0972046
0.0972538
0.0973114
0.0973774
0.0974517
0.0975344
0.0976255
0.097725
0.0978327
0.0979485
0.0980723
0.0982037
0.0983424
0.0984879
0.0986395
0.0987965
0.0989579
0.0991227
0.0992895
0.0994567
0.0996225
0.0997849
0.0999417
0.0970762
0.0970844
0.0971007
0.0971251
0.0971578
0.0971987
0.0972478
0.0973053
0.0973711
0.0974452
0.0975278
0.0976188
0.0977181
0.0978256
0.0979414
0.0980651
0.0981965
0.0983352
0.0984808
0.0986326
0.09879
0.098952
0.0991175
0.0992851
0.0994535
0.0996207
0.0997849
0.0999438
0.0970714
0.0970795
0.0970957
0.0971201
0.0971527
0.0971935
0.0972426
0.0972999
0.0973656
0.0974396
0.0975221
0.0976129
0.0977121
0.0978195
0.0979352
0.0980588
0.0981902
0.0983289
0.0984746
0.0986267
0.0987843
0.0989467
0.0991128
0.0992812
0.0994506
0.0996191
0.0997848
0.0999454
0.0970673
0.0970754
0.0970916
0.0971159
0.0971485
0.0971892
0.0972382
0.0972954
0.097361
0.0974349
0.0975172
0.0976079
0.097707
0.0978144
0.0979299
0.0980535
0.0981848
0.0983236
0.0984694
0.0986216
0.0987795
0.0989423
0.0991088
0.0992779
0.099448
0.0996175
0.0997845
0.0999466
0.0970639
0.097072
0.0970882
0.0971125
0.097145
0.0971857
0.0972346
0.0972917
0.0973572
0.0974311
0.0975133
0.0976039
0.0977029
0.0978101
0.0979256
0.0980491
0.0981804
0.0983192
0.0984651
0.0986174
0.0987755
0.0989386
0.0991055
0.0992751
0.0994459
0.0996162
0.0997841
0.0999474
0.0970613
0.0970694
0.0970856
0.0971099
0.0971423
0.097183
0.0972318
0.0972889
0.0973543
0.0974281
0.0975102
0.0976008
0.0976997
0.0978069
0.0979223
0.0980458
0.0981771
0.0983159
0.0984618
0.0986142
0.0987724
0.0989357
0.0991029
0.0992729
0.0994442
0.0996151
0.0997838
0.099948
0.0970595
0.0970676
0.0970838
0.0971081
0.0971405
0.0971811
0.0972299
0.0972869
0.0973523
0.097426
0.0975081
0.0975986
0.0976975
0.0978046
0.09792
0.0980434
0.0981747
0.0983135
0.0984594
0.0986119
0.0987703
0.0989337
0.0991011
0.0992713
0.099443
0.0996143
0.0997835
0.0999483
0.0970585
0.0970666
0.0970828
0.097107
0.0971394
0.09718
0.0972288
0.0972858
0.0973512
0.0974249
0.0975069
0.0975974
0.0976962
0.0978033
0.0979187
0.0980421
0.0981734
0.0983122
0.0984581
0.0986106
0.098769
0.0989325
0.0991
0.0992704
0.0994422
0.0996138
0.0997833
0.0999484
0.119021
0.11909
0.119102
0.119037
0.118897
0.118691
0.118447
0.118415
0.118342
0.118213
0.118022
0.117773
0.117514
0.117405
0.117261
0.117072
0.11683
0.116537
0.116233
0.116064
0.115862
0.115619
0.115331
0.114996
0.114629
0.114411
0.114162
0.113876
0.113548
0.113179
0.112737
0.112483
0.112199
0.111879
0.111525
0.111134
0.110616
0.110339
0.110033
0.109696
0.10933
0.108935
0.108353
0.10807
0.10776
0.107425
0.107067
0.106689
0.106072
0.105801
0.105508
0.105196
0.10487
0.104535
0.103923
0.103684
0.10343
0.103164
0.102893
0.102622
0.102063
0.101874
0.101675
0.101473
0.101272
0.101079
0.100612
0.100481
0.100347
0.100213
0.100087
0.0999726
0.0996181
0.099543
0.0994683
0.0993985
0.099338
0.0992896
0.0990446
0.0990148
0.0989878
0.098967
0.0989554
0.0989551
0.0988008
0.0988021
0.0988072
0.0988187
0.0988383
0.0988673
0.0987792
0.0987982
0.0988215
0.0988505
0.0988863
0.0989296
0.0988844
0.0989111
0.098942
0.0989777
0.099019
0.0990662
0.0990458
0.0990735
0.099105
0.0991406
0.0991807
0.0992253
0.0992168
0.0992416
0.0992697
0.0993013
0.0993365
0.0993751
0.0993702
0.0993902
0.099413
0.0994387
0.0994672
0.0994984
0.0994922
0.0995066
0.0995234
0.0995425
0.0995639
0.0995874
0.0995772
0.0995861
0.0995968
0.0996095
0.099624
0.0996402
0.0996582
0.0996446
0.0996032
0.0995383
0.0994541
0.0993543
0.0992427
0.0991224
0.0989963
0.0988671
0.0987369
0.0986077
0.0984811
0.0983585
0.098241
0.0981297
0.0980252
0.0979282
0.0978391
0.0977583
0.0976861
0.0976227
0.0975682
0.0975226
0.0974862
0.0974588
0.0974405
0.0974314
0.0996487
0.0996409
0.0996046
0.099544
0.0994633
0.0993664
0.0992571
0.0991386
0.099014
0.0988858
0.0987564
0.0986276
0.0985013
0.0983789
0.0982614
0.09815
0.0980453
0.0979481
0.0978588
0.0977778
0.0977054
0.0976417
0.097587
0.0975413
0.0975047
0.0974772
0.0974588
0.0974497
0.0996405
0.0996383
0.0996068
0.0995503
0.099473
0.0993789
0.0992718
0.0991551
0.0990319
0.0989047
0.0987759
0.0986477
0.0985217
0.0983993
0.0982819
0.0981703
0.0980655
0.0979681
0.0978786
0.0977973
0.0977247
0.0976608
0.0976059
0.09756
0.0975232
0.0974956
0.0974772
0.097468
0.0996338
0.0996369
0.0996099
0.0995573
0.0994832
0.0993918
0.0992869
0.0991719
0.0990499
0.0989237
0.0987956
0.0986678
0.098542
0.0984198
0.0983023
0.0981907
0.0980858
0.0979881
0.0978984
0.0978169
0.097744
0.0976799
0.0976248
0.0975787
0.0975418
0.0975141
0.0974956
0.0974864
0.0996286
0.0996366
0.0996141
0.0995651
0.0994941
0.0994052
0.0993022
0.0991888
0.099068
0.0989427
0.0988153
0.0986879
0.0985624
0.0984403
0.0983228
0.0982111
0.098106
0.0980081
0.0979182
0.0978365
0.0977633
0.097699
0.0976437
0.0975975
0.0975604
0.0975326
0.097514
0.0975047
0.0996249
0.0996377
0.0996191
0.0995736
0.0995055
0.0994189
0.0993179
0.099206
0.0990864
0.0989619
0.0988351
0.0987081
0.0985828
0.0984607
0.0983432
0.0982314
0.0981261
0.0980281
0.0979379
0.097856
0.0977826
0.0977181
0.0976626
0.0976162
0.097579
0.0975511
0.0975324
0.0975231
0.120236
0.120235
0.120233
0.120231
0.120227
0.120222
0.120217
0.120211
0.120204
0.120196
0.120187
0.120178
0.120168
0.120156
0.120144
0.120131
0.120117
0.120102
0.120085
0.120067
0.120047
0.120024
0.119998
0.119969
0.119936
0.119898
0.119854
0.119804
0.119748
0.119683
0.119611
0.119532
0.119445
0.119351
0.119254
0.119157
0.119065
0.118986
0.118934
0.118931
0.11986
0.119859
0.119857
0.119855
0.119851
0.119846
0.119841
0.119835
0.119828
0.11982
0.119811
0.119801
0.119791
0.11978
0.119768
0.119755
0.11974
0.119725
0.119708
0.11969
0.11967
0.119647
0.119622
0.119593
0.11956
0.119522
0.119479
0.11943
0.119374
0.11931
0.119238
0.119159
0.119071
0.118977
0.118878
0.118777
0.118678
0.118588
0.118515
0.118467
0.11911
0.119109
0.119107
0.119105
0.119101
0.119096
0.119091
0.119084
0.119077
0.119069
0.11906
0.119051
0.11904
0.119029
0.119016
0.119003
0.118989
0.118973
0.118957
0.118938
0.118918
0.118896
0.118871
0.118842
0.11881
0.118773
0.118731
0.118683
0.118628
0.118565
0.118495
0.118415
0.118327
0.118232
0.118129
0.118021
0.117912
0.117804
0.117702
0.117607
0.117992
0.117991
0.117989
0.117986
0.117982
0.117978
0.117972
0.117966
0.117958
0.11795
0.117941
0.117931
0.11792
0.117908
0.117896
0.117882
0.117868
0.117853
0.117836
0.117818
0.117798
0.117776
0.117751
0.117724
0.117692
0.117657
0.117616
0.11757
0.117517
0.117456
0.117387
0.117308
0.11722
0.117123
0.117016
0.116901
0.116779
0.116651
0.116519
0.116381
0.116517
0.116516
0.116514
0.116511
0.116507
0.116502
0.116497
0.11649
0.116482
0.116474
0.116464
0.116454
0.116443
0.116431
0.116418
0.116404
0.11639
0.116374
0.116357
0.116339
0.11632
0.116298
0.116274
0.116248
0.116218
0.116185
0.116146
0.116102
0.116052
0.115994
0.115927
0.115851
0.115764
0.115666
0.115556
0.115434
0.115299
0.115153
0.114994
0.114821
0.114708
0.114707
0.114705
0.114702
0.114698
0.114693
0.114687
0.11468
0.114672
0.114663
0.114654
0.114643
0.114631
0.114619
0.114606
0.114592
0.114577
0.114561
0.114545
0.114527
0.114507
0.114487
0.114464
0.114439
0.114411
0.11438
0.114344
0.114304
0.114257
0.114204
0.114141
0.114069
0.113985
0.113887
0.113776
0.113649
0.113505
0.113344
0.113164
0.112962
0.112607
0.112606
0.112604
0.112601
0.112597
0.112591
0.112585
0.112578
0.11257
0.11256
0.11255
0.112539
0.112527
0.112515
0.112501
0.112487
0.112472
0.112456
0.112439
0.112421
0.112402
0.112382
0.112361
0.112338
0.112312
0.112284
0.112253
0.112217
0.112176
0.112127
0.112071
0.112004
0.111926
0.111833
0.111723
0.111596
0.111447
0.111277
0.111083
0.110863
0.110283
0.110282
0.11028
0.110276
0.110272
0.110266
0.11026
0.110252
0.110244
0.110234
0.110224
0.110213
0.1102
0.110187
0.110173
0.110159
0.110143
0.110127
0.11011
0.110093
0.110075
0.110056
0.110036
0.110015
0.109992
0.109968
0.109941
0.109911
0.109876
0.109836
0.109788
0.10973
0.10966
0.109575
0.109472
0.109349
0.109203
0.109032
0.108834
0.108608
0.107843
0.107841
0.107839
0.107836
0.107831
0.107826
0.107819
0.107811
0.107803
0.107793
0.107782
0.10777
0.107758
0.107744
0.10773
0.107715
0.1077
0.107684
0.107667
0.10765
0.107633
0.107615
0.107597
0.107578
0.107559
0.107539
0.107518
0.107494
0.107467
0.107436
0.107398
0.107352
0.107294
0.107222
0.107132
0.10702
0.106885
0.106724
0.106535
0.106317
0.105436
0.105434
0.105432
0.105429
0.105424
0.105419
0.105412
0.105404
0.105395
0.105386
0.105375
0.105363
0.10535
0.105337
0.105323
0.105308
0.105293
0.105277
0.105261
0.105244
0.105228
0.105211
0.105195
0.105179
0.105163
0.105148
0.105132
0.105116
0.105098
0.105077
0.105051
0.105018
0.104976
0.10492
0.104848
0.104756
0.104641
0.1045
0.104334
0.104141
0.103241
0.10324
0.103238
0.103235
0.10323
0.103225
0.103218
0.10321
0.103202
0.103192
0.103182
0.10317
0.103158
0.103144
0.103131
0.103116
0.103101
0.103086
0.10307
0.103055
0.103039
0.103025
0.10301
0.102997
0.102985
0.102973
0.102963
0.102953
0.102944
0.102933
0.102919
0.102901
0.102875
0.102839
0.102789
0.102721
0.102634
0.102524
0.102392
0.102237
0.10143
0.101429
0.101427
0.101424
0.10142
0.101414
0.101408
0.101401
0.101393
0.101384
0.101373
0.101362
0.101351
0.101338
0.101325
0.101311
0.101297
0.101282
0.101268
0.101253
0.101239
0.101226
0.101213
0.101202
0.101193
0.101185
0.101179
0.101175
0.101172
0.10117
0.101167
0.101162
0.101152
0.101134
0.101106
0.101065
0.101008
0.100934
0.100842
0.100734
0.100111
0.10011
0.100108
0.100105
0.100101
0.100097
0.100091
0.100084
0.100076
0.100068
0.100058
0.100048
0.100037
0.100026
0.100013
0.1
0.0999872
0.0999737
0.0999602
0.0999468
0.0999339
0.0999218
0.0999107
0.0999011
0.0998934
0.0998877
0.0998846
0.0998839
0.0998855
0.0998891
0.0998937
0.0998979
0.0999001
0.0998981
0.0998895
0.099872
0.0998438
0.0998037
0.0997517
0.0996889
0.0992948
0.0992939
0.0992921
0.0992894
0.0992859
0.0992814
0.0992761
0.0992699
0.0992629
0.099255
0.0992464
0.099237
0.0992268
0.099216
0.0992047
0.0991928
0.0991806
0.0991681
0.0991556
0.0991432
0.0991313
0.0991201
0.0991099
0.0991012
0.0990943
0.0990896
0.0990874
0.0990881
0.0990915
0.0990976
0.0991058
0.0991153
0.0991249
0.0991329
0.0991379
0.099138
0.099132
0.099119
0.0990993
0.0990738
0.0989033
0.0989025
0.0989009
0.0988984
0.0988951
0.098891
0.0988861
0.0988804
0.0988739
0.0988667
0.0988587
0.09885
0.0988406
0.0988306
0.0988201
0.0988091
0.0987977
0.098786
0.0987743
0.0987627
0.0987514
0.0987407
0.0987309
0.0987224
0.0987156
0.0987107
0.0987083
0.0987085
0.0987117
0.0987177
0.0987264
0.0987373
0.0987496
0.0987625
0.0987748
0.0987855
0.0987936
0.0987987
0.098801
0.0988012
0.0988164
0.0988156
0.098814
0.0988117
0.0988086
0.0988048
0.0988002
0.0987949
0.0987888
0.098782
0.0987745
0.0987663
0.0987575
0.0987481
0.0987382
0.0987278
0.098717
0.0987059
0.0986947
0.0986835
0.0986725
0.098662
0.0986522
0.0986435
0.0986361
0.0986305
0.0986269
0.0986258
0.0986273
0.0986315
0.0986386
0.0986483
0.0986602
0.0986738
0.0986885
0.0987036
0.0987187
0.0987334
0.0987479
0.0987629
0.0989148
0.0989141
0.0989126
0.0989104
0.0989074
0.0989038
0.0988994
0.0988943
0.0988884
0.0988819
0.0988748
0.0988669
0.0988585
0.0988495
0.0988399
0.0988298
0.0988194
0.0988086
0.0987976
0.0987866
0.0987757
0.0987651
0.098755
0.0987457
0.0987375
0.0987308
0.0987257
0.0987227
0.098722
0.0987238
0.0987282
0.0987352
0.0987447
0.0987565
0.0987702
0.0987856
0.0988023
0.0988203
0.0988397
0.0988609
0.0991049
0.0991042
0.0991028
0.0991006
0.0990977
0.0990942
0.0990899
0.0990849
0.0990792
0.0990729
0.0990659
0.0990582
0.09905
0.0990411
0.0990317
0.0990219
0.0990115
0.0990009
0.09899
0.0989789
0.0989678
0.0989569
0.0989464
0.0989364
0.0989273
0.0989193
0.0989127
0.0989077
0.0989046
0.0989037
0.098905
0.0989088
0.0989151
0.0989237
0.0989346
0.0989477
0.0989629
0.0989801
0.0989995
0.0990212
0.0993231
0.0993224
0.0993209
0.0993188
0.099316
0.0993124
0.0993082
0.0993033
0.0992977
0.0992914
0.0992844
0.0992769
0.0992687
0.0992599
0.0992505
0.0992407
0.0992303
0.0992196
0.0992086
0.0991974
0.0991861
0.0991748
0.0991637
0.099153
0.099143
0.0991337
0.0991255
0.0991187
0.0991133
0.0991098
0.0991082
0.0991087
0.0991114
0.0991164
0.0991237
0.0991333
0.0991451
0.0991593
0.0991758
0.0991949
0.0995308
0.0995301
0.0995287
0.0995265
0.0995237
0.0995202
0.0995159
0.099511
0.0995054
0.0994991
0.0994922
0.0994846
0.0994764
0.0994675
0.0994581
0.0994482
0.0994378
0.099427
0.0994158
0.0994043
0.0993927
0.099381
0.0993693
0.0993579
0.0993469
0.0993365
0.0993269
0.0993183
0.099311
0.099305
0.0993007
0.0992981
0.0992974
0.0992988
0.0993023
0.0993079
0.0993157
0.0993257
0.0993381
0.0993529
0.0997075
0.0997068
0.0997053
0.0997032
0.0997003
0.0996968
0.0996925
0.0996876
0.099682
0.0996756
0.0996686
0.099661
0.0996527
0.0996438
0.0996343
0.0996243
0.0996138
0.0996027
0.0995913
0.0995796
0.0995676
0.0995555
0.0995433
0.0995312
0.0995194
0.0995079
0.099497
0.0994869
0.0994777
0.0994696
0.0994628
0.0994575
0.0994537
0.0994517
0.0994514
0.0994531
0.0994567
0.0994624
0.0994701
0.09948
0.0998441
0.0998434
0.0998419
0.0998398
0.0998369
0.0998333
0.099829
0.0998241
0.0998184
0.099812
0.0998049
0.0997972
0.0997889
0.0997799
0.0997703
0.0997601
0.0997494
0.0997382
0.0997266
0.0997145
0.0997022
0.0996896
0.0996769
0.0996642
0.0996516
0.0996392
0.0996272
0.0996158
0.099605
0.099595
0.0995861
0.0995783
0.0995718
0.0995666
0.099563
0.099561
0.0995607
0.0995621
0.0995653
0.0995703
0.0996229
0.09964
0.0996252
0.0995829
0.0995175
0.0994331
0.0993339
0.0992233
0.0991048
0.0989811
0.0988548
0.0987282
0.0986031
0.0984811
0.0983636
0.0982516
0.0981462
0.098048
0.0979576
0.0978754
0.0978019
0.0977371
0.0976814
0.0976349
0.0975976
0.0975695
0.0975508
0.0975415
0.0996224
0.0996435
0.0996323
0.099593
0.09953
0.0994477
0.0993501
0.0992409
0.0991233
0.0990003
0.0988746
0.0987483
0.0986233
0.0985014
0.0983838
0.0982718
0.0981662
0.0980678
0.0979772
0.0978948
0.097821
0.0977561
0.0977002
0.0976535
0.097616
0.0975879
0.0975691
0.0975598
0.0996234
0.0996483
0.0996403
0.0996037
0.0995431
0.0994627
0.0993666
0.0992586
0.0991419
0.0990196
0.0988943
0.0987683
0.0986435
0.0985216
0.0984039
0.0982918
0.098186
0.0980874
0.0979966
0.097914
0.0978401
0.0977749
0.0977189
0.097672
0.0976344
0.0976062
0.0975874
0.0975779
0.0996259
0.0996542
0.0996492
0.0996152
0.0995567
0.099478
0.0993833
0.0992764
0.0991605
0.0990388
0.0989139
0.0987881
0.0986635
0.0985416
0.0984239
0.0983116
0.0982057
0.0981069
0.0980159
0.0979331
0.0978589
0.0977936
0.0977374
0.0976904
0.0976527
0.0976244
0.0976055
0.097596
0.0996298
0.0996613
0.0996591
0.0996274
0.0995708
0.0994937
0.0994002
0.0992943
0.0991792
0.099058
0.0989335
0.0988079
0.0986833
0.0985614
0.0984437
0.0983313
0.0982252
0.0981263
0.098035
0.097952
0.0978777
0.0978122
0.0977558
0.0977086
0.0976708
0.0976424
0.0976234
0.0976139
0.0996351
0.0996696
0.0996698
0.0996402
0.0995853
0.0995096
0.0994173
0.0993122
0.0991978
0.0990771
0.0989529
0.0988275
0.098703
0.0985811
0.0984633
0.0983507
0.0982445
0.0981454
0.0980539
0.0979707
0.0978962
0.0978305
0.0977739
0.0977266
0.0976887
0.0976602
0.0976412
0.0976316
0.0996418
0.0996788
0.0996812
0.0996535
0.0996002
0.0995258
0.0994345
0.0993302
0.0992163
0.0990961
0.0989721
0.0988469
0.0987225
0.0986005
0.0984826
0.09837
0.0982635
0.0981642
0.0980726
0.0979892
0.0979144
0.0978486
0.0977919
0.0977444
0.0977064
0.0976778
0.0976587
0.0976492
0.0996496
0.099689
0.0996934
0.0996674
0.0996155
0.0995422
0.0994518
0.0993482
0.0992348
0.0991149
0.0989912
0.0988661
0.0987417
0.0986197
0.0985017
0.0983889
0.0982823
0.0981828
0.098091
0.0980074
0.0979325
0.0978665
0.0978096
0.097762
0.0977239
0.0976952
0.0976761
0.0976665
0.0996585
0.0997
0.0997062
0.0996817
0.099631
0.0995587
0.0994691
0.0993661
0.0992532
0.0991336
0.09901
0.098885
0.0987606
0.0986386
0.0985205
0.0984075
0.0983008
0.0982011
0.0981091
0.0980253
0.0979502
0.097884
0.097827
0.0977793
0.0977411
0.0977123
0.0976931
0.0976835
0.0996685
0.0997117
0.0997195
0.0996963
0.0996467
0.0995753
0.0994863
0.0993838
0.0992713
0.099152
0.0990286
0.0989037
0.0987792
0.0986572
0.0985389
0.0984259
0.0983189
0.0982191
0.0981269
0.098043
0.0979677
0.0979013
0.0978442
0.0977964
0.097758
0.0977292
0.0977099
0.0977003
0.0996793
0.0997242
0.0997333
0.0997112
0.0996625
0.0995919
0.0995035
0.0994015
0.0992893
0.0991702
0.0990469
0.098922
0.0987975
0.0986754
0.0985571
0.0984438
0.0983368
0.0982367
0.0981444
0.0980602
0.0979848
0.0979183
0.097861
0.0978131
0.0977746
0.0977457
0.0977264
0.0977168
0.0996908
0.0997371
0.0997474
0.0997263
0.0996784
0.0996084
0.0995206
0.0994189
0.099307
0.099188
0.0990649
0.09894
0.0988155
0.0986933
0.0985748
0.0984614
0.0983542
0.098254
0.0981615
0.0980772
0.0980016
0.0979349
0.0978775
0.0978295
0.0977909
0.0977619
0.0977426
0.0977329
0.099703
0.0997504
0.0997618
0.0997415
0.0996943
0.0996249
0.0995375
0.0994361
0.0993244
0.0992056
0.0990825
0.0989576
0.0988331
0.0987107
0.0985921
0.0984786
0.0983712
0.0982709
0.0981782
0.0980937
0.098018
0.0979512
0.0978936
0.0978455
0.0978068
0.0977778
0.0977584
0.0977487
0.0997157
0.0997641
0.0997763
0.0997567
0.0997101
0.0996411
0.0995541
0.099453
0.0993415
0.0992228
0.0990997
0.0989748
0.0988502
0.0987278
0.0986091
0.0984954
0.0983879
0.0982873
0.0981945
0.0981099
0.098034
0.0979671
0.0979094
0.0978611
0.0978224
0.0977933
0.0977739
0.0977642
0.0997286
0.0997779
0.0997909
0.0997719
0.0997258
0.0996572
0.0995705
0.0994696
0.0993582
0.0992396
0.0991165
0.0989916
0.0988669
0.0987444
0.0986256
0.0985118
0.0984041
0.0983034
0.0982104
0.0981256
0.0980496
0.0979825
0.0979247
0.0978764
0.0978376
0.0978084
0.0977889
0.0977792
0.0997418
0.0997919
0.0998054
0.0997869
0.0997413
0.099673
0.0995865
0.0994858
0.0993746
0.099256
0.0991329
0.0990079
0.0988832
0.0987605
0.0986416
0.0985276
0.0984198
0.0983189
0.0982258
0.0981409
0.0980647
0.0979975
0.0979396
0.0978912
0.0978523
0.0978231
0.0978036
0.0977938
0.0997551
0.0998058
0.0998198
0.0998018
0.0997564
0.0996885
0.0996022
0.0995016
0.0993904
0.0992719
0.0991488
0.0990238
0.0988989
0.0987762
0.0986571
0.098543
0.098435
0.098334
0.0982408
0.0981557
0.0980794
0.0980121
0.0979541
0.0979056
0.0978666
0.0978374
0.0978178
0.0978081
0.0997684
0.0998195
0.099834
0.0998163
0.0997713
0.0997035
0.0996174
0.099517
0.0994059
0.0992873
0.0991642
0.0990391
0.0989142
0.0987913
0.0986721
0.0985579
0.0984498
0.0983487
0.0982552
0.0981701
0.0980936
0.0980262
0.0979681
0.0979195
0.0978805
0.0978512
0.0978316
0.0978218
0.0997816
0.0998331
0.0998479
0.0998306
0.0997858
0.0997182
0.0996322
0.0995319
0.0994208
0.0993022
0.0991791
0.0990539
0.0989289
0.098806
0.0986866
0.0985723
0.098464
0.0983628
0.0982692
0.0981839
0.0981074
0.0980399
0.0979817
0.097933
0.0978939
0.0978645
0.0978449
0.0978351
0.0997945
0.0998464
0.0998615
0.0998444
0.0997998
0.0997324
0.0996465
0.0995462
0.0994352
0.0993166
0.0991934
0.0990682
0.0989431
0.09882
0.0987006
0.0985861
0.0984777
0.0983763
0.0982827
0.0981973
0.0981206
0.098053
0.0979947
0.097946
0.0979068
0.0978774
0.0978577
0.0978479
0.0998072
0.0998594
0.0998747
0.0998578
0.0998134
0.0997461
0.0996603
0.09956
0.099449
0.0993304
0.0992072
0.0990819
0.0989567
0.0988335
0.098714
0.0985994
0.0984909
0.0983894
0.0982956
0.0982101
0.0981333
0.0980656
0.0980073
0.0979584
0.0979192
0.0978897
0.0978701
0.0978602
0.0998195
0.0998719
0.0998875
0.0998707
0.0998264
0.0997592
0.0996735
0.0995733
0.0994622
0.0993436
0.0992204
0.099095
0.0989697
0.0988464
0.0987268
0.0986121
0.0985035
0.0984019
0.0983079
0.0982223
0.0981455
0.0980777
0.0980193
0.0979703
0.0979311
0.0979016
0.0978819
0.097872
0.0998313
0.099884
0.0998997
0.0998831
0.0998389
0.0997718
0.0996861
0.0995859
0.0994749
0.0993562
0.0992329
0.0991075
0.0989821
0.0988588
0.098739
0.0986242
0.0985155
0.0984138
0.0983197
0.098234
0.0981571
0.0980892
0.0980307
0.0979817
0.0979424
0.0979129
0.0978932
0.0978833
0.0998427
0.0998955
0.0999114
0.099895
0.0998509
0.0997838
0.0996982
0.099598
0.0994869
0.0993682
0.0992449
0.0991194
0.0989939
0.0988705
0.0987506
0.0986357
0.0985269
0.0984251
0.098331
0.0982452
0.0981681
0.0981002
0.0980416
0.0979926
0.0979532
0.0979236
0.0979039
0.097894
0.0998536
0.0999065
0.0999226
0.0999062
0.0998622
0.0997952
0.0997096
0.0996094
0.0994983
0.0993796
0.0992562
0.0991306
0.0990051
0.0988816
0.0987616
0.0986466
0.0985377
0.0984358
0.0983416
0.0982557
0.0981786
0.0981106
0.0980519
0.0980028
0.0979634
0.0979338
0.0979141
0.0979042
0.0998639
0.099917
0.0999331
0.0999168
0.0998729
0.0998059
0.0997204
0.0996202
0.0995091
0.0993903
0.0992669
0.0991412
0.0990156
0.098892
0.098772
0.0986569
0.0985479
0.0984459
0.0983516
0.0982656
0.0981884
0.0981204
0.0980617
0.0980125
0.0979731
0.0979435
0.0979237
0.0979138
0.0998736
0.0999268
0.099943
0.0999268
0.0998829
0.099816
0.0997305
0.0996303
0.0995191
0.0994004
0.0992769
0.0991512
0.0990255
0.0989018
0.0987817
0.0986666
0.0985575
0.0984554
0.098361
0.098275
0.0981977
0.0981296
0.0980708
0.0980216
0.0979822
0.0979525
0.0979327
0.0979228
0.0998827
0.099936
0.0999523
0.0999361
0.0998923
0.0998254
0.0997399
0.0996397
0.0995286
0.0994097
0.0992862
0.0991604
0.0990347
0.098911
0.0987908
0.0986755
0.0985664
0.0984642
0.0983698
0.0982837
0.0982063
0.0981382
0.0980793
0.0980301
0.0979906
0.0979609
0.0979411
0.0979312
0.0998912
0.0999445
0.0999609
0.0999448
0.099901
0.0998342
0.0997486
0.0996484
0.0995373
0.0994184
0.0992948
0.099169
0.0990433
0.0989194
0.0987992
0.0986839
0.0985747
0.0984724
0.0983779
0.0982917
0.0982144
0.0981461
0.0980873
0.098038
0.0979985
0.0979687
0.0979489
0.097939
0.0998989
0.0999524
0.0999688
0.0999528
0.099909
0.0998422
0.0997567
0.0996565
0.0995453
0.0994264
0.0993028
0.0991769
0.0990511
0.0989272
0.0988069
0.0986916
0.0985823
0.09848
0.0983854
0.0982992
0.0982217
0.0981535
0.0980946
0.0980453
0.0980057
0.097976
0.0979561
0.0979462
0.0999061
0.0999595
0.099976
0.0999601
0.0999164
0.0998495
0.099764
0.0996638
0.0995526
0.0994337
0.09931
0.0991841
0.0990583
0.0989343
0.098814
0.0986986
0.0985892
0.0984868
0.0983922
0.098306
0.0982285
0.0981601
0.0981012
0.0980519
0.0980123
0.0979825
0.0979627
0.0979527
0.0999125
0.099966
0.0999826
0.0999666
0.099923
0.0998562
0.0997706
0.0996704
0.0995592
0.0994403
0.0993166
0.0991906
0.0990647
0.0989408
0.0988204
0.0987049
0.0985955
0.0984931
0.0983984
0.0983121
0.0982346
0.0981662
0.0981072
0.0980579
0.0980183
0.0979885
0.0979686
0.0979587
0.0999182
0.0999718
0.0999884
0.0999725
0.0999288
0.0998621
0.0997765
0.0996763
0.0995651
0.0994461
0.0993224
0.0991964
0.0990705
0.0989465
0.098826
0.0987105
0.0986011
0.0984986
0.0984039
0.0983176
0.09824
0.0981716
0.0981126
0.0980632
0.0980236
0.0979938
0.0979739
0.0979639
0.0999233
0.0999769
0.0999935
0.0999776
0.099934
0.0998672
0.0997817
0.0996815
0.0995703
0.0994513
0.0993275
0.0992015
0.0990756
0.0989515
0.098831
0.0987155
0.098606
0.0985035
0.0984087
0.0983223
0.0982448
0.0981763
0.0981173
0.0980679
0.0980283
0.0979984
0.0979785
0.0979686
0.0999276
0.0999812
0.0999979
0.0999821
0.0999384
0.0998717
0.0997862
0.0996859
0.0995747
0.0994557
0.0993319
0.0992059
0.0990799
0.0989558
0.0988353
0.0987197
0.0986102
0.0985077
0.0984129
0.0983265
0.0982488
0.0981804
0.0981214
0.0980719
0.0980323
0.0980024
0.0979825
0.0979726
0.0999312
0.0999849
0.100002
0.0999857
0.0999421
0.0998754
0.0997899
0.0996896
0.0995784
0.0994594
0.0993356
0.0992095
0.0990835
0.0989594
0.0988389
0.0987232
0.0986137
0.0985111
0.0984164
0.0983299
0.0982523
0.0981838
0.0981247
0.0980753
0.0980356
0.0980058
0.0979859
0.0979759
0.0999341
0.0999878
0.100005
0.0999887
0.0999451
0.0998783
0.0997928
0.0996926
0.0995813
0.0994623
0.0993385
0.0992125
0.0990864
0.0989623
0.0988417
0.0987261
0.0986165
0.0985139
0.0984191
0.0983327
0.098255
0.0981865
0.0981274
0.098078
0.0980383
0.0980085
0.0979885
0.0979786
0.0999363
0.09999
0.100007
0.0999909
0.0999473
0.0998806
0.0997951
0.0996948
0.0995836
0.0994645
0.0993407
0.0992147
0.0990886
0.0989644
0.0988439
0.0987282
0.0986186
0.098516
0.0984212
0.0983347
0.0982571
0.0981886
0.0981295
0.09808
0.0980403
0.0980105
0.0979906
0.0979806
0.0999377
0.0999914
0.100008
0.0999924
0.0999488
0.0998821
0.0997965
0.0996963
0.099585
0.099466
0.0993422
0.0992161
0.09909
0.0989659
0.0988453
0.0987296
0.09862
0.0985174
0.0984226
0.0983361
0.0982584
0.0981899
0.0981308
0.0980814
0.0980417
0.0980118
0.0979919
0.0979819
0.0999384
0.0999922
0.100009
0.0999931
0.0999495
0.0998828
0.0997973
0.0996971
0.0995858
0.0994668
0.0993429
0.0992169
0.0990908
0.0989666
0.098846
0.0987303
0.0986207
0.0985181
0.0984233
0.0983368
0.0982591
0.0981906
0.0981315
0.098082
0.0980423
0.0980125
0.0979926
0.0979826
)
;

boundaryField
{
    bc-2
    {
        type            empty;
    }
    bc-3
    {
        type            empty;
    }
    bottom
    {
        type            zeroGradient;
    }
    leftSide
    {
        type            zeroGradient;
    }
    naturalSurface
    {
        type            zeroGradient;
    }
    rightSide
    {
        type            zeroGradient;
    }
    slopesurface
    {
        type            zeroGradient;
    }
    subGradeSurface
    {
        type            zeroGradient;
    }
}


// ************************************************************************* //
