# Supplementary material for: A finite volume-based model for the hydrothermal behavior of soil under freeze–thaw cycles
Source: PLoS One. 2021 Jun 3;16(6):e0252680. doi: 10.1371/journal.pone.0252680 (PMC8174737; doi:10.1371/journal.pone.0252680)
Supplement: S1 Data — (ZIP) [file pone.0252680.s001.zip › Data at equal time interval/3.39552e+08/volContOfWater]

/*--------------------------------*- C++ -*----------------------------------*\
| =========                 |                                                 |
| \\      /  F ield         | OpenFOAM: The Open Source CFD Toolbox           |
|  \\    /   O peration     | Version:  2.4.0                                 |
|   \\  /    A nd           | Web:      www.OpenFOAM.org                      |
|    \\/     M anipulation  |                                                 |
\*---------------------------------------------------------------------------*/
FoamFile
{
    version     2.0;
    format      ascii;
    class       volScalarField;
    location    "3.39552e+08";
    object      volContOfWater;
}
// * * * * * * * * * * * * * * * * * * * * * * * * * * * * * * * * * * * * * //

dimensions      [0 0 0 0 0 0 0];

internalField   nonuniform List<scalar> 
9554
(
0.120401
0.120017
0.119253
0.118112
0.116607
0.114761
0.112616
0.110245
0.107758
0.105312
0.103095
0.101281
0.0999782
0.0991897
0.0988289
0.0987687
0.0988873
0.0990912
0.0993177
0.09953
0.0997088
0.0998459
0.1204
0.120017
0.119252
0.118111
0.116606
0.11476
0.112615
0.110243
0.107757
0.105311
0.103093
0.10128
0.0999772
0.0991888
0.0988281
0.0987679
0.0988866
0.0990904
0.099317
0.0995293
0.0997081
0.0998452
0.120398
0.120015
0.11925
0.118109
0.116604
0.114758
0.112613
0.110241
0.107754
0.105309
0.103091
0.101278
0.0999752
0.099187
0.0988264
0.0987664
0.0988851
0.099089
0.0993156
0.0995279
0.0997066
0.0998437
0.120395
0.120012
0.119247
0.118106
0.116601
0.114755
0.11261
0.110238
0.107751
0.105305
0.103088
0.101274
0.0999723
0.0991844
0.098824
0.098764
0.0988829
0.0990868
0.0993134
0.0995257
0.0997045
0.0998416
0.120392
0.120008
0.119243
0.118102
0.116597
0.114751
0.112605
0.110233
0.107746
0.105301
0.103083
0.10127
0.0999684
0.0991808
0.0988207
0.098761
0.09888
0.099084
0.0993106
0.0995229
0.0997016
0.0998387
0.120387
0.120004
0.119239
0.118098
0.116592
0.114745
0.1126
0.110228
0.107741
0.105295
0.103078
0.101265
0.0999635
0.0991763
0.0988166
0.0987571
0.0988763
0.0990804
0.099307
0.0995193
0.099698
0.0998351
0.120382
0.119998
0.119233
0.118092
0.116586
0.114739
0.112594
0.110221
0.107734
0.105288
0.103071
0.101259
0.0999577
0.099171
0.0988116
0.0987525
0.0988719
0.0990761
0.0993027
0.0995151
0.0996937
0.0998307
0.120376
0.119992
0.119227
0.118085
0.116579
0.114732
0.112586
0.110214
0.107726
0.105281
0.103064
0.101251
0.0999509
0.0991648
0.0988059
0.0987472
0.0988667
0.0990711
0.0992978
0.0995101
0.0996887
0.0998257
0.120368
0.119985
0.119219
0.118078
0.116572
0.114724
0.112578
0.110205
0.107717
0.105272
0.103055
0.101243
0.0999432
0.0991577
0.0987994
0.0987411
0.0988609
0.0990654
0.0992921
0.0995044
0.0996831
0.09982
0.12036
0.119977
0.119211
0.118069
0.116563
0.114715
0.112569
0.110195
0.107707
0.105262
0.103045
0.101234
0.0999346
0.0991499
0.0987922
0.0987343
0.0988544
0.099059
0.0992858
0.0994981
0.0996767
0.0998136
0.120352
0.119968
0.119202
0.11806
0.116553
0.114705
0.112558
0.110185
0.107697
0.105251
0.103034
0.101224
0.0999252
0.0991412
0.0987842
0.0987268
0.0988472
0.0990519
0.0992788
0.0994911
0.0996696
0.0998064
0.120342
0.119958
0.119192
0.11805
0.116543
0.114695
0.112547
0.110173
0.107685
0.105239
0.103023
0.101213
0.0999149
0.0991318
0.0987755
0.0987186
0.0988393
0.0990442
0.0992712
0.0994835
0.0996619
0.0997987
0.120332
0.119948
0.119182
0.118039
0.116532
0.114683
0.112535
0.110161
0.107672
0.105226
0.10301
0.101201
0.0999039
0.0991216
0.0987661
0.0987097
0.0988308
0.0990359
0.0992629
0.0994752
0.0996536
0.0997902
0.12032
0.119936
0.11917
0.118027
0.11652
0.11467
0.112522
0.110147
0.107658
0.105212
0.102997
0.101188
0.0998921
0.0991108
0.0987561
0.0987003
0.0988218
0.099027
0.0992541
0.0994663
0.0996446
0.0997812
0.120308
0.119924
0.119158
0.118015
0.116507
0.114657
0.112509
0.110133
0.107644
0.105198
0.102983
0.101175
0.0998797
0.0990994
0.0987455
0.0986903
0.0988122
0.0990176
0.0992447
0.0994568
0.0996351
0.0997715
0.120295
0.119911
0.119145
0.118001
0.116493
0.114643
0.112494
0.110118
0.107629
0.105183
0.102968
0.101161
0.0998668
0.0990874
0.0987344
0.0986799
0.098802
0.0990076
0.0992347
0.0994468
0.0996249
0.0997612
0.120281
0.119897
0.11913
0.117987
0.116478
0.114628
0.112479
0.110103
0.107613
0.105167
0.102953
0.101146
0.0998535
0.0990752
0.098723
0.098669
0.0987915
0.0989972
0.0992243
0.0994363
0.0996143
0.0997504
0.120266
0.119881
0.119115
0.117971
0.116463
0.114612
0.112463
0.110087
0.107597
0.105151
0.102938
0.101132
0.0998399
0.0990626
0.0987113
0.0986579
0.0987807
0.0989865
0.0992135
0.0994254
0.0996032
0.0997391
0.120249
0.119865
0.119098
0.117954
0.116446
0.114595
0.112446
0.11007
0.10758
0.105135
0.102922
0.101117
0.0998263
0.09905
0.0986995
0.0986466
0.0987696
0.0989755
0.0992024
0.0994141
0.0995916
0.0997273
0.120231
0.119846
0.11908
0.117936
0.116428
0.114577
0.112428
0.110052
0.107563
0.105119
0.102906
0.101102
0.0998129
0.0990376
0.0986878
0.0986353
0.0987585
0.0989643
0.0991911
0.0994025
0.0995798
0.0997152
0.12021
0.119826
0.11906
0.117916
0.116408
0.114558
0.112409
0.110034
0.107546
0.105102
0.102891
0.101088
0.0997999
0.0990256
0.0986765
0.0986243
0.0987475
0.0989531
0.0991796
0.0993907
0.0995677
0.0997027
0.120188
0.119804
0.119037
0.117894
0.116387
0.114537
0.112389
0.110015
0.107528
0.105086
0.102876
0.101075
0.0997877
0.0990144
0.0986657
0.0986137
0.0987368
0.0989421
0.0991682
0.0993789
0.0995554
0.09969
0.120162
0.119778
0.119012
0.11787
0.116363
0.114515
0.112368
0.109995
0.10751
0.10507
0.102862
0.101062
0.0997767
0.0990042
0.0986559
0.0986038
0.0987266
0.0989315
0.099157
0.0993671
0.0995431
0.0996772
0.120133
0.119749
0.118984
0.117843
0.116337
0.11449
0.112345
0.109975
0.107492
0.105054
0.102849
0.101051
0.0997672
0.0989955
0.0986473
0.098595
0.0987172
0.0989214
0.0991462
0.0993556
0.0995308
0.0996643
0.1201
0.119717
0.118952
0.117812
0.116307
0.114462
0.11232
0.109952
0.107473
0.105038
0.102837
0.101042
0.0997596
0.0989886
0.0986405
0.0985875
0.0987089
0.0989122
0.099136
0.0993444
0.0995188
0.0996516
0.120062
0.119679
0.118916
0.117777
0.116274
0.114432
0.112292
0.109929
0.107453
0.105024
0.102826
0.101035
0.0997543
0.0989841
0.0986357
0.0985819
0.0987021
0.098904
0.0991266
0.0993339
0.0995072
0.099639
0.120019
0.119637
0.118874
0.117736
0.116236
0.114397
0.112261
0.109902
0.107433
0.105009
0.102816
0.10103
0.0997517
0.0989823
0.0986334
0.0985783
0.0986969
0.0988973
0.0991183
0.0993241
0.0994962
0.0996269
0.119969
0.119587
0.118826
0.11769
0.116193
0.114357
0.112226
0.109873
0.10741
0.104993
0.102808
0.101026
0.0997518
0.0989835
0.0986339
0.0985773
0.0986939
0.0988922
0.0991113
0.0993154
0.099486
0.0996153
0.119913
0.119531
0.118771
0.117637
0.116143
0.114311
0.112186
0.10984
0.107385
0.104977
0.1028
0.101025
0.0997546
0.0989877
0.0986375
0.098579
0.0986932
0.0988891
0.0991059
0.0993079
0.0994766
0.0996043
0.119849
0.119468
0.118709
0.117577
0.116085
0.114258
0.112139
0.1098
0.107355
0.104958
0.102791
0.101025
0.0997596
0.0989948
0.0986442
0.0985836
0.0986952
0.0988882
0.0991023
0.0993019
0.0994684
0.0995943
0.119776
0.119396
0.118638
0.117508
0.116019
0.114196
0.112083
0.109754
0.107319
0.104934
0.10278
0.101024
0.0997662
0.0990045
0.0986538
0.0985913
0.0986999
0.0988897
0.0991007
0.0992975
0.0994616
0.0995852
0.119696
0.119316
0.118558
0.117429
0.115943
0.114124
0.112018
0.109697
0.107275
0.104904
0.102765
0.101022
0.0997729
0.0990159
0.098666
0.0986018
0.0987074
0.0988937
0.0991014
0.099295
0.0994562
0.0995774
0.119608
0.119228
0.118469
0.117341
0.115856
0.11404
0.11194
0.109629
0.10722
0.104865
0.102743
0.101015
0.0997781
0.0990278
0.0986801
0.0986148
0.0987176
0.0989004
0.0991043
0.0992944
0.0994525
0.0995708
0.119513
0.119132
0.118372
0.117243
0.115757
0.113943
0.111848
0.109546
0.10715
0.104812
0.10271
0.101002
0.0997797
0.0990388
0.0986951
0.0986299
0.0987303
0.0989096
0.0991097
0.099296
0.0994505
0.0995657
0.119414
0.119031
0.118268
0.117134
0.115646
0.113832
0.111739
0.109444
0.107062
0.104744
0.102664
0.100979
0.0997753
0.0990473
0.0987101
0.0986465
0.0987453
0.0989214
0.0991175
0.0992998
0.0994505
0.0995622
0.119314
0.118927
0.118158
0.117017
0.115522
0.113703
0.111611
0.109322
0.106953
0.104655
0.102601
0.100942
0.0997626
0.0990515
0.0987239
0.0986639
0.0987623
0.0989355
0.0991278
0.0993058
0.0994524
0.0995603
0.119218
0.118824
0.118045
0.116891
0.115385
0.113558
0.111461
0.109176
0.106819
0.104543
0.102517
0.100891
0.0997396
0.0990501
0.0987358
0.0986817
0.098781
0.098952
0.0991405
0.0993142
0.0994564
0.0995602
0.119134
0.118729
0.117932
0.116759
0.115235
0.113393
0.111289
0.109004
0.106659
0.104405
0.102412
0.100822
0.0997052
0.0990423
0.0987451
0.0986997
0.0988013
0.0989709
0.0991558
0.099325
0.0994625
0.0995619
0.119076
0.11865
0.117824
0.116621
0.11507
0.113208
0.111091
0.108804
0.106469
0.10424
0.102283
0.100736
0.0996591
0.0990282
0.0987521
0.0987178
0.0988234
0.0989921
0.0991736
0.0993383
0.0994709
0.0995656
0.119066
0.118595
0.117721
0.116476
0.114889
0.113
0.110865
0.108574
0.10625
0.104048
0.102132
0.100633
0.0996026
0.0990086
0.0987574
0.0987368
0.0988476
0.0990161
0.0991942
0.0993541
0.0994816
0.0995711
0.119459
0.119301
0.11889
0.118975
0.119103
0.11917
0.119361
0.119296
0.119584
0.119245
0.119709
0.119457
0.119848
0.119553
0.119817
0.119646
0.119601
0.119495
0.119122
0.119788
0.119823
0.119407
0.119659
0.119604
0.119192
0.11946
0.119742
0.119674
0.11962
0.119744
0.119068
0.119324
0.119699
0.119536
0.113769
0.118879
0.115211
0.105104
0.118907
0.118715
0.118689
0.118476
0.118848
0.118498
0.118675
0.118441
0.118693
0.117747
0.118464
0.116627
0.119163
0.118011
0.118639
0.11583
0.109624
0.104458
0.111366
0.105943
0.119243
0.119568
0.119657
0.118048
0.117643
0.116477
0.12004
0.113451
0.119072
0.116628
0.118444
0.114282
0.118699
0.112708
0.11804
0.11666
0.116297
0.11074
0.118083
0.110074
0.115178
0.113965
0.114711
0.106838
0.11531
0.113045
0.112706
0.108351
0.116516
0.111428
0.113451
0.107238
0.11005
0.106078
0.114434
0.111433
0.107066
0.10658
0.113291
0.105887
0.113933
0.111152
0.11128
0.106697
0.112892
0.110765
0.11382
0.113683
0.114739
0.114546
0.105956
0.106145
0.115634
0.116422
0.104432
0.116819
0.119953
0.119557
0.114044
0.119633
0.113371
0.108917
0.117775
0.116527
0.108832
0.106991
0.116448
0.119435
0.117322
0.115251
0.106974
0.111378
0.114956
0.111972
0.115816
0.119298
0.120081
0.119983
0.116592
0.111566
0.107677
0.109506
0.106109
0.119239
0.113769
0.116941
0.11245
0.111508
0.105781
0.112332
0.116873
0.116041
0.110325
0.104901
0.110638
0.104887
0.110823
0.117146
0.112537
0.118238
0.114617
0.116267
0.119013
0.118228
0.118886
0.119669
0.119493
0.107551
0.106891
0.11037
0.114615
0.104965
0.109478
0.112156
0.114696
0.10501
0.109424
0.105781
0.11093
0.116997
0.113635
0.117929
0.117534
0.120003
0.118844
0.114926
0.117427
0.114012
0.112125
0.116868
0.118905
0.114534
0.109287
0.1168
0.11327
0.109746
0.104423
0.112562
0.115982
0.112654
0.10717
0.118918
0.117737
0.11154
0.109314
0.117815
0.120014
0.114627
0.111781
0.118777
0.117809
0.104273
0.10854
0.107696
0.111105
0.107752
0.111013
0.112281
0.10781
0.113174
0.108967
0.11643
0.110716
0.119188
0.119048
0.113012
0.115777
0.117114
0.118839
0.11693
0.118785
0.117638
0.119399
0.114339
0.116011
0.116584
0.11527
0.10486
0.10822
0.116743
0.118665
0.104577
0.108724
0.115374
0.117596
0.108664
0.113787
0.116239
0.113314
0.104287
0.107989
0.106333
0.104415
0.119883
0.119804
0.112533
0.115526
0.115191
0.112912
0.117938
0.117622
0.106329
0.10956
0.114706
0.115502
0.117937
0.11962
0.115477
0.112794
0.11328
0.113748
0.106842
0.106021
0.120169
0.119294
0.119672
0.120179
0.113685
0.115316
0.115212
0.112487
0.115372
0.112387
0.119034
0.119416
0.109221
0.112549
0.11828
0.119246
0.110382
0.113801
0.112285
0.111475
0.10944
0.112886
0.119046
0.11991
0.108384
0.105726
0.106795
0.10518
0.118713
0.117232
0.115573
0.117626
0.11133
0.111763
0.118682
0.118304
0.115493
0.117204
0.110226
0.112794
0.118263
0.11579
0.118448
0.119783
0.107797
0.110293
0.114124
0.110414
0.117527
0.117043
0.114597
0.11486
0.105162
0.107241
0.107973
0.109575
0.108702
0.108269
0.113622
0.111465
0.118812
0.118054
0.116215
0.117418
0.113516
0.114688
0.118365
0.117866
0.112041
0.114688
0.112218
0.111532
0.106579
0.108796
0.111659
0.110038
0.117701
0.118566
0.111003
0.113472
0.108807
0.107305
0.11482
0.116099
0.11884
0.119
0.110509
0.11304
0.110372
0.109171
0.116227
0.11822
0.108945
0.107408
0.112187
0.110659
0.11914
0.119575
0.118049
0.11882
0.113914
0.111986
0.116376
0.11499
0.112632
0.114274
0.113508
0.110993
0.110552
0.112853
0.110691
0.109357
0.108763
0.107668
0.114882
0.115001
0.117534
0.118757
0.115435
0.114381
0.109573
0.111158
0.104267
0.106001
0.11579
0.113737
0.115162
0.116789
0.107849
0.109257
0.110468
0.108956
0.118997
0.119447
0.105059
0.106128
0.115425
0.113987
0.115511
0.11725
0.10885
0.107791
0.119656
0.119714
0.115922
0.117649
0.120162
0.119661
0.116571
0.115527
0.117507
0.118221
0.114458
0.115508
0.116028
0.117226
0.12012
0.11986
0.118373
0.118734
0.108889
0.106768
0.119174
0.119454
0.106699
0.108468
0.118402
0.117146
0.118746
0.11855
0.105902
0.104315
0.113804
0.11536
0.104921
0.104848
0.105016
0.104876
0.107198
0.10508
0.118438
0.117535
0.112759
0.114208
0.114847
0.114811
0.118344
0.118421
0.117622
0.117918
0.111359
0.112949
0.118358
0.118087
0.117881
0.116233
0.117126
0.116725
0.115845
0.114709
0.11555
0.116607
0.113363
0.114916
0.115421
0.114905
0.118771
0.118836
0.119255
0.119067
0.106112
0.10777
0.112998
0.113233
0.109733
0.110804
0.120821
0.120184
0.120685
0.116203
0.120312
0.12034
0.120543
0.12061
0.120726
0.120614
0.12093
0.120537
0.12119
0.120541
0.121293
0.12089
0.121316
0.121207
0.121913
0.120128
0.122218
0.121445
0.118804
0.116652
0.118784
0.12227
0.121989
0.119767
0.122205
0.120111
0.121755
0.118966
0.121779
0.12007
0.120026
0.119762
0.121565
0.117861
0.121555
0.117771
0.120474
0.120625
0.121156
0.117283
0.11895
0.118975
0.120593
0.116624
0.12035
0.117928
0.12045
0.119718
0.120827
0.116849
0.117646
0.119036
0.116784
0.120716
0.122181
0.1195
0.117064
0.119981
0.117357
0.120749
0.121136
0.117859
0.121444
0.119083
0.122143
0.120219
0.119928
0.121493
0.116955
0.120769
0.120817
0.118764
0.118861
0.118135
0.118156
0.121174
0.120558
0.120591
0.120357
0.121561
0.121887
0.122058
0.121146
0.122069
0.118638
0.117052
0.121656
0.120151
0.120887
0.119271
0.122093
0.121194
0.120276
0.12021
0.119543
0.118221
0.119325
0.120872
0.120362
0.120343
0.11942
0.116761
0.11893
0.118238
0.120967
0.119636
0.117655
0.116276
0.121662
0.120491
0.119205
0.116419
0.119793
0.117318
0.121831
0.122372
0.121832
0.120943
0.12205
0.121044
0.118909
0.119846
0.120571
0.120912
0.120171
0.118638
0.119474
0.120688
0.1207
0.120248
0.12084
0.121202
0.120842
0.121545
0.118889
0.120175
0.120043
0.118702
0.119543
0.118519
0.1191
0.120288
0.121294
0.119619
0.120998
0.120438
0.120496
0.121015
0.120822
0.12091
0.121661
0.121684
0.117061
0.118607
0.121394
0.120961
0.121972
0.121856
0.118046
0.116347
0.121213
0.121356
0.122339
0.121798
0.12153
0.121001
0.120716
0.120241
0.11923
0.120877
0.120952
0.119643
0.121088
0.120589
0.121546
0.120733
0.120094
0.120453
0.11766
0.116907
0.116178
0.117844
0.117388
0.116188
0.116542
0.117926
0.117806
0.11907
0.116756
0.118164
0.119983
0.118374
0.121981
0.122237
0.117288
0.117817
0.120832
0.120252
0.122402
0.12203
0.119832
0.119671
0.121599
0.121381
0.122214
0.122012
0.120901
0.119466
0.119095
0.118883
0.121883
0.121335
0.119135
0.119869
0.117771
0.119371
0.119487
0.11947
0.120373
0.120788
0.120526
0.120735
0.12121
0.121545
0.121727
0.12183
0.120302
0.121157
0.118131
0.118424
0.119075
0.119366
0.121639
0.121036
0.120853
0.120002
0.118306
0.118414
0.120331
0.120743
0.121105
0.121039
0.120139
0.12025
0.120256
0.119662
0.11982
0.12009
0.121138
0.121024
0.118181
0.118441
0.120696
0.120043
0.119532
0.119858
0.120913
0.121263
0.120457
0.120725
0.119012
0.117768
0.119721
0.12046
0.120291
0.12048
0.121185
0.120407
0.120496
0.120436
0.121373
0.121509
0.121013
0.120846
0.119951
0.120238
0.12234
0.122309
0.118414
0.119243
0.11878
0.119658
0.121493
0.12136
0.119987
0.118764
0.119762
0.120071
0.119501
0.120511
0.117485
0.118859
0.118094
0.118382
0.12186
0.122032
0.11954
0.119263
0.122484
0.122414
0.121015
0.120976
0.121021
0.120987
0.121043
0.121017
0.121087
0.121072
0.121151
0.121144
0.121237
0.121241
0.121343
0.121359
0.121472
0.1215
0.121622
0.121663
0.121788
0.121838
0.121965
0.122022
0.122142
0.122197
0.122303
0.122347
0.122432
0.122452
0.122505
0.122487
0.122621
0.122545
0.121017
0.120979
0.121028
0.120997
0.121056
0.121033
0.121107
0.121093
0.121178
0.121174
0.121272
0.12128
0.121388
0.121408
0.121529
0.121564
0.121695
0.121744
0.121878
0.121936
0.122067
0.122129
0.122255
0.122316
0.122427
0.122475
0.122564
0.12259
0.122644
0.122626
0.116624
0.119741
0.120684
0.116174
0.119897
0.11993
0.120191
0.120275
0.120486
0.119986
0.120596
0.12052
0.121031
0.120719
0.121437
0.12018
0.12186
0.121082
0.121968
0.119597
0.122498
0.121171
0.118784
0.122279
0.122061
0.118775
0.121403
0.119275
0.121517
0.119646
0.121986
0.118572
0.120159
0.12111
0.121397
0.118007
0.120898
0.118127
0.120603
0.120383
0.121157
0.117491
0.118907
0.117717
0.120567
0.120018
0.120431
0.117897
0.119889
0.11989
0.116641
0.120717
0.120079
0.118924
0.117619
0.117662
0.11677
0.120632
0.122312
0.11927
0.119004
0.122211
0.118657
0.121538
0.121083
0.117189
0.120862
0.117299
0.119797
0.121573
0.119031
0.121594
0.118696
0.116562
0.11903
0.118103
0.121539
0.118169
0.12011
0.120928
0.121059
0.120093
0.120028
0.12246
0.12142
0.121915
0.122118
0.121091
0.120854
0.119279
0.116593
0.119837
0.117223
0.120266
0.118809
0.120939
0.120349
0.120301
0.119064
0.116165
0.120786
0.120234
0.120563
0.118437
0.120779
0.119548
0.121986
0.122527
0.120887
0.120289
0.116629
0.118345
0.117494
0.119848
0.12189
0.122191
0.120521
0.121767
0.116182
0.119278
0.119483
0.120789
0.116133
0.118104
0.120541
0.121264
0.121698
0.120875
0.120341
0.120153
0.118531
0.119541
0.120062
0.120745
0.120734
0.120086
0.121645
0.121264
0.120894
0.119348
0.12214
0.122333
0.122352
0.121922
0.12171
0.12159
0.118168
0.120106
0.118679
0.120708
0.12012
0.118732
0.116567
0.11921
0.117135
0.119704
0.117596
0.11934
0.120503
0.119946
0.120782
0.121676
0.121568
0.121984
0.116225
0.118185
0.122402
0.122134
0.116749
0.118595
0.120352
0.121009
0.120431
0.120249
0.118329
0.119932
0.121304
0.120777
0.120511
0.119033
0.117957
0.116166
0.121577
0.121072
0.121679
0.122033
0.121213
0.121407
0.120459
0.120822
0.117826
0.11675
0.117537
0.116768
0.117988
0.116765
0.119392
0.120882
0.12084
0.11995
0.120883
0.120455
0.120784
0.121129
0.12126
0.120607
0.120838
0.12056
0.119841
0.118703
0.117379
0.116305
0.121048
0.119983
0.119655
0.118078
0.120766
0.11944
0.119174
0.120491
0.11913
0.117839
0.121271
0.121162
0.122098
0.121497
0.121896
0.120832
0.118967
0.120212
0.119753
0.119893
0.117921
0.11888
0.121362
0.121096
0.119912
0.120055
0.122209
0.121906
0.121205
0.120803
0.120526
0.119737
0.120477
0.119997
0.122398
0.122465
0.118816
0.118485
0.120766
0.119815
0.121536
0.120585
0.122104
0.12237
0.12013
0.120055
0.119167
0.119634
0.119939
0.119626
0.119949
0.118775
0.121916
0.121429
0.11941
0.119437
0.121007
0.121747
0.120251
0.119642
0.116801
0.117341
0.121109
0.120241
0.121556
0.121346
0.119021
0.117659
0.116827
0.118167
0.120679
0.120302
0.120384
0.121253
0.120623
0.120883
0.118163
0.118522
0.119767
0.120109
0.118783
0.118947
0.121429
0.121071
0.119688
0.119208
0.117612
0.117804
0.11881
0.117791
0.119878
0.11947
0.120063
0.119429
0.119663
0.120366
0.121755
0.121628
0.120898
0.120594
0.121428
0.121566
0.117262
0.116039
0.119442
0.119257
0.106107
0.118973
0.114576
0.104457
0.119
0.11881
0.118925
0.118792
0.118864
0.118403
0.118826
0.118192
0.118923
0.118162
0.118548
0.118519
0.118954
0.118768
0.119554
0.110349
0.11298
0.108562
0.114686
0.104868
0.104901
0.118975
0.119672
0.118098
0.119212
0.117991
0.11893
0.11622
0.119649
0.117513
0.118967
0.114861
0.116866
0.114031
0.11831
0.113661
0.116218
0.111838
0.116611
0.113391
0.117278
0.111193
0.11229
0.114951
0.115234
0.108973
0.116036
0.108133
0.1104
0.111001
0.115152
0.106973
0.109164
0.109063
0.113471
0.110072
0.113932
0.107091
0.112912
0.109163
0.112757
0.105016
0.114413
0.107931
0.108544
0.109065
0.112685
0.109297
0.108708
0.105898
0.113692
0.104697
0.113707
0.114679
0.106179
0.107182
0.115257
0.115659
0.108153
0.117176
0.111077
0.118465
0.112669
0.116389
0.118834
0.116974
0.1194
0.112651
0.114585
0.115147
0.108522
0.116414
0.119565
0.117682
0.118939
0.105533
0.112358
0.114699
0.114279
0.114558
0.11742
0.110999
0.116612
0.11029
0.110018
0.119481
0.117086
0.118515
0.113718
0.113134
0.117309
0.108172
0.104408
0.108009
0.10502
0.115129
0.11107
0.114082
0.107131
0.119055
0.118233
0.116525
0.115752
0.110192
0.10511
0.112268
0.112772
0.115184
0.118641
0.106683
0.104377
0.119766
0.118877
0.108051
0.105189
0.117017
0.116409
0.114625
0.110285
0.107824
0.105808
0.114166
0.116394
0.119368
0.118376
0.117231
0.117455
0.115587
0.110801
0.107184
0.104305
0.109107
0.111333
0.11821
0.119406
0.11023
0.115266
0.115265
0.112128
0.116518
0.118873
0.110475
0.113275
0.115923
0.114585
0.118414
0.118729
0.117053
0.115769
0.115363
0.11249
0.115966
0.11197
0.107931
0.110033
0.116839
0.116049
0.108933
0.112343
0.11974
0.118908
0.118721
0.119158
0.119256
0.119557
0.109552
0.11251
0.10786
0.112502
0.10994
0.111425
0.106484
0.105174
0.106608
0.105122
0.118033
0.117586
0.114186
0.111151
0.11572
0.11334
0.104461
0.107101
0.117798
0.115823
0.117987
0.119087
0.104678
0.107174
0.105914
0.104254
0.118229
0.118687
0.116264
0.114376
0.113157
0.115026
0.113433
0.115653
0.106717
0.108293
0.11477
0.112642
0.115036
0.112328
0.107991
0.11134
0.10483
0.10745
0.11364
0.115155
0.113369
0.11471
0.105255
0.107657
0.10639
0.105682
0.110456
0.110725
0.118459
0.1188
0.116511
0.114251
0.119209
0.118016
0.114005
0.115011
0.111358
0.11084
0.118326
0.118937
0.115221
0.115235
0.118149
0.117294
0.110634
0.107377
0.117389
0.118319
0.119207
0.11885
0.114862
0.116423
0.118089
0.118756
0.112542
0.110018
0.113347
0.114572
0.116856
0.116212
0.112382
0.113183
0.106792
0.110046
0.110588
0.111204
0.116947
0.117062
0.112803
0.115258
0.115728
0.117821
0.114015
0.111866
0.114484
0.11316
0.110052
0.108872
0.111398
0.1096
0.113138
0.11117
0.117903
0.119004
0.11485
0.116638
0.107664
0.108133
0.112217
0.112228
0.118245
0.117107
0.116072
0.115198
0.118105
0.118509
0.117903
0.118586
0.106799
0.110105
0.113213
0.11105
0.11187
0.111121
0.106334
0.109022
0.108729
0.11122
0.118536
0.11877
0.1084
0.11094
0.118552
0.118893
0.119253
0.118751
0.112451
0.109175
0.111033
0.111932
0.114654
0.113743
0.11537
0.116587
0.109191
0.106858
0.118623
0.117699
0.119174
0.119748
0.117116
0.115809
0.108884
0.109059
0.107276
0.109797
0.113435
0.114675
0.113429
0.112854
0.105828
0.10411
0.114805
0.114184
0.119645
0.11943
0.109198
0.110873
0.110609
0.113001
0.109067
0.106703
0.119496
0.119321
0.111526
0.112218
0.116184
0.114189
0.107986
0.107867
0.11786
0.117544
0.117795
0.117242
0.118351
0.117564
0.105744
0.1061
0.114396
0.114387
0.112316
0.112232
0.104879
0.105897
0.117784
0.117927
0.116006
0.117518
0.117711
0.118421
0.11167
0.109614
0.104251
0.105968
0.10608
0.104417
0.117174
0.118323
0.11365
0.115223
0.115301
0.11372
0.104654
0.106778
0.117039
0.11553
0.116409
0.115138
0.115994
0.117104
0.117175
0.115963
0.119438
0.119282
0.113902
0.114576
0.10696
0.108655
0.118049
0.117714
0.118137
0.11852
0.105446
0.104063
0.113955
0.115583
0.119119
0.118532
0.116021
0.115783
0.11868
0.118823
0.119687
0.119477
0.118873
0.118999
0.119315
0.119141
0.113628
0.112129
0.106828
0.106557
0.110394
0.109132
0.119055
0.118957
0.119343
0.119508
0.119546
0.119772
0.119666
0.119911
0.119702
0.119827
0.119685
0.119723
0.119553
0.119543
0.119377
0.119449
0.119158
0.119187
0.119915
0.119606
0.119667
0.119323
0.119838
0.119508
0.119412
0.119212
0.119834
0.119592
0.119872
0.119867
0.119257
0.119282
0.119813
0.119895
0.0999399
0.0999927
0.100008
0.0999914
0.0999466
0.0998787
0.0997922
0.099691
0.0995789
0.0994592
0.0993347
0.0992081
0.0990816
0.0989571
0.0988362
0.0987203
0.0986105
0.0985078
0.0984128
0.0983262
0.0982485
0.09818
0.0981208
0.0980714
0.0980317
0.0980018
0.0979819
0.0979719
0.0999391
0.099992
0.100008
0.0999906
0.0999458
0.099878
0.0997914
0.0996903
0.0995782
0.0994585
0.099334
0.0992074
0.0990809
0.0989564
0.0988355
0.0987196
0.0986098
0.0985071
0.0984121
0.0983255
0.0982478
0.0981793
0.0981202
0.0980707
0.098031
0.0980011
0.0979812
0.0979712
0.0999377
0.0999905
0.100006
0.0999891
0.0999443
0.0998765
0.0997899
0.0996888
0.0995767
0.099457
0.0993325
0.0992059
0.0990794
0.0989549
0.098834
0.0987181
0.0986084
0.0985056
0.0984107
0.0983242
0.0982464
0.0981779
0.0981188
0.0980693
0.0980296
0.0979998
0.0979799
0.0979699
0.0999355
0.0999883
0.100004
0.0999869
0.0999421
0.0998742
0.0997877
0.0996865
0.0995745
0.0994547
0.0993303
0.0992037
0.0990772
0.0989527
0.0988319
0.098716
0.0986062
0.0985035
0.0984086
0.0983221
0.0982444
0.0981758
0.0981168
0.0980673
0.0980276
0.0979978
0.0979778
0.0979679
0.0999326
0.0999854
0.100001
0.0999839
0.0999391
0.0998712
0.0997847
0.0996836
0.0995715
0.0994518
0.0993273
0.0992008
0.0990743
0.0989498
0.098829
0.0987131
0.0986034
0.0985007
0.0984058
0.0983193
0.0982416
0.0981731
0.098114
0.0980646
0.0980249
0.0979951
0.0979752
0.0979652
0.0999289
0.0999817
0.0999972
0.0999802
0.0999354
0.0998675
0.099781
0.0996798
0.0995678
0.0994481
0.0993237
0.0991971
0.0990707
0.0989462
0.0988254
0.0987096
0.0985999
0.0984972
0.0984024
0.0983159
0.0982382
0.0981697
0.0981106
0.0980612
0.0980215
0.0979917
0.0979718
0.0979618
0.0999246
0.0999773
0.0999928
0.0999758
0.0999309
0.099863
0.0997765
0.0996754
0.0995633
0.0994436
0.0993192
0.0991927
0.0990663
0.0989419
0.0988211
0.0987053
0.0985957
0.098493
0.0983982
0.0983117
0.0982341
0.0981656
0.0981066
0.0980572
0.0980175
0.0979877
0.0979678
0.0979578
0.0999195
0.0999722
0.0999877
0.0999706
0.0999257
0.0998578
0.0997713
0.0996702
0.0995581
0.0994384
0.0993141
0.0991876
0.0990612
0.0989368
0.0988161
0.0987004
0.0985907
0.0984881
0.0983933
0.0983069
0.0982293
0.0981609
0.0981019
0.0980525
0.0980128
0.097983
0.0979631
0.0979532
0.0999137
0.0999663
0.0999818
0.0999647
0.0999198
0.0998519
0.0997653
0.0996642
0.0995522
0.0994325
0.0993082
0.0991818
0.0990554
0.0989311
0.0988104
0.0986947
0.0985851
0.0984826
0.0983878
0.0983014
0.0982238
0.0981554
0.0980965
0.0980471
0.0980075
0.0979777
0.0979578
0.0979479
0.0999072
0.0999598
0.0999752
0.099958
0.0999131
0.0998452
0.0997587
0.0996575
0.0995455
0.0994259
0.0993016
0.0991752
0.0990489
0.0989246
0.098804
0.0986883
0.0985788
0.0984763
0.0983816
0.0982953
0.0982177
0.0981494
0.0980904
0.0980411
0.0980015
0.0979717
0.0979519
0.0979419
0.0999
0.0999526
0.0999679
0.0999507
0.0999058
0.0998378
0.0997513
0.0996502
0.0995382
0.0994186
0.0992943
0.099168
0.0990417
0.0989175
0.0987969
0.0986813
0.0985718
0.0984694
0.0983747
0.0982885
0.098211
0.0981426
0.0980837
0.0980344
0.0979949
0.0979651
0.0979453
0.0979353
0.0998922
0.0999446
0.0999599
0.0999427
0.0998977
0.0998297
0.0997432
0.0996421
0.0995301
0.0994106
0.0992863
0.09916
0.0990338
0.0989097
0.0987891
0.0986736
0.0985642
0.0984618
0.0983672
0.098281
0.0982036
0.0981353
0.0980764
0.0980272
0.0979876
0.0979579
0.097938
0.0979281
0.0998837
0.099936
0.0999512
0.0999339
0.0998889
0.0998209
0.0997344
0.0996333
0.0995213
0.0994018
0.0992776
0.0991514
0.0990252
0.0989011
0.0987807
0.0986652
0.0985559
0.0984536
0.0983591
0.0982729
0.0981955
0.0981273
0.0980685
0.0980192
0.0979797
0.09795
0.0979302
0.0979203
0.0998745
0.0999268
0.0999419
0.0999245
0.0998795
0.0998115
0.0997249
0.0996238
0.0995119
0.0993924
0.0992683
0.0991421
0.099016
0.0988919
0.0987716
0.0986562
0.0985469
0.0984447
0.0983502
0.0982641
0.0981868
0.0981187
0.0980599
0.0980107
0.0979712
0.0979416
0.0979218
0.0979118
0.0998647
0.0999169
0.0999319
0.0999144
0.0998693
0.0998013
0.0997147
0.0996136
0.0995017
0.0993823
0.0992582
0.099132
0.099006
0.0988821
0.0987618
0.0986465
0.0985373
0.0984352
0.0983408
0.0982548
0.0981775
0.0981094
0.0980507
0.0980016
0.0979621
0.0979325
0.0979127
0.0979028
0.0998543
0.0999063
0.0999213
0.0999037
0.0998586
0.0997905
0.0997038
0.0996028
0.0994909
0.0993715
0.0992475
0.0991214
0.0989955
0.0988716
0.0987514
0.0986362
0.0985271
0.098425
0.0983307
0.0982448
0.0981676
0.0980996
0.0980409
0.0979919
0.0979525
0.0979229
0.0979031
0.0978932
0.0998433
0.0998952
0.09991
0.0998924
0.0998471
0.099779
0.0996923
0.0995913
0.0994794
0.09936
0.0992361
0.0991101
0.0989842
0.0988604
0.0987403
0.0986252
0.0985162
0.0984143
0.0983201
0.0982342
0.0981571
0.0980892
0.0980306
0.0979815
0.0979422
0.0979126
0.0978929
0.097883
0.0998318
0.0998836
0.0998982
0.0998804
0.0998351
0.0997669
0.0996802
0.0995791
0.0994673
0.0993479
0.099224
0.0990981
0.0989723
0.0988487
0.0987286
0.0986136
0.0985047
0.0984029
0.0983088
0.098223
0.098146
0.0980782
0.0980196
0.0979707
0.0979314
0.0979018
0.0978821
0.0978722
0.0998199
0.0998714
0.0998858
0.0998679
0.0998225
0.0997542
0.0996675
0.0995664
0.0994545
0.0993352
0.0992114
0.0990855
0.0989599
0.0988363
0.0987163
0.0986014
0.0984927
0.0983909
0.0982969
0.0982113
0.0981344
0.0980666
0.0980081
0.0979592
0.09792
0.0978905
0.0978708
0.0978609
0.0998074
0.0998587
0.099873
0.0998549
0.0998093
0.0997409
0.0996542
0.099553
0.0994412
0.0993219
0.0991981
0.0990723
0.0989468
0.0988233
0.0987035
0.0985887
0.09848
0.0983784
0.0982845
0.098199
0.0981222
0.0980545
0.0979961
0.0979473
0.0979081
0.0978786
0.0978589
0.0978491
0.0997947
0.0998456
0.0998597
0.0998414
0.0997956
0.0997271
0.0996403
0.0995391
0.0994272
0.099308
0.0991843
0.0990586
0.0989331
0.0988097
0.09869
0.0985753
0.0984668
0.0983653
0.0982716
0.0981861
0.0981094
0.0980418
0.0979835
0.0979348
0.0978956
0.0978662
0.0978466
0.0978368
0.0997816
0.0998322
0.0998459
0.0998274
0.0997815
0.0997128
0.0996259
0.0995246
0.0994128
0.0992935
0.0991698
0.0990442
0.0989188
0.0987955
0.098676
0.0985614
0.098453
0.0983517
0.098258
0.0981727
0.0980961
0.0980286
0.0979704
0.0979218
0.0978827
0.0978533
0.0978337
0.0978239
0.0997683
0.0998185
0.0998319
0.099813
0.0997669
0.099698
0.0996109
0.0995096
0.0993977
0.0992785
0.0991549
0.0990293
0.098904
0.0987808
0.0986614
0.098547
0.0984387
0.0983375
0.098244
0.0981588
0.0980824
0.098015
0.0979569
0.0979083
0.0978692
0.0978399
0.0978204
0.0978106
0.0997548
0.0998046
0.0998175
0.0997983
0.0997519
0.0996828
0.0995956
0.0994942
0.0993822
0.099263
0.0991394
0.0990139
0.0988886
0.0987656
0.0986463
0.098532
0.0984239
0.0983228
0.0982295
0.0981444
0.0980681
0.0980008
0.0979428
0.0978943
0.0978553
0.0978261
0.0978065
0.0977968
0.0997414
0.0997905
0.099803
0.0997833
0.0997365
0.0996672
0.0995798
0.0994782
0.0993662
0.099247
0.0991234
0.0989979
0.0988728
0.0987499
0.0986307
0.0985166
0.0984086
0.0983076
0.0982144
0.0981295
0.0980533
0.0979862
0.0979283
0.0978798
0.097841
0.0978118
0.0977923
0.0977825
0.099728
0.0997765
0.0997883
0.0997682
0.0997209
0.0996513
0.0995636
0.0994619
0.0993498
0.0992305
0.0991069
0.0989815
0.0988564
0.0987336
0.0986146
0.0985006
0.0983928
0.098292
0.0981989
0.0981142
0.0980381
0.0979711
0.0979133
0.097865
0.0978262
0.097797
0.0977776
0.0977679
0.0997149
0.0997625
0.0997736
0.0997528
0.0997051
0.0996351
0.0995471
0.0994452
0.0993329
0.0992135
0.0990899
0.0989646
0.0988396
0.0987169
0.098598
0.0984842
0.0983765
0.0982759
0.098183
0.0980984
0.0980225
0.0979556
0.0978979
0.0978497
0.097811
0.0977819
0.0977625
0.0977528
0.0997021
0.0997487
0.0997589
0.0997375
0.0996892
0.0996187
0.0995303
0.0994281
0.0993157
0.0991962
0.0990726
0.0989473
0.0988224
0.0986998
0.098581
0.0984673
0.0983598
0.0982594
0.0981666
0.0980822
0.0980064
0.0979397
0.0978821
0.097834
0.0977954
0.0977664
0.097747
0.0977373
0.0996898
0.0997352
0.0997444
0.0997221
0.0996731
0.0996021
0.0995133
0.0994108
0.0992981
0.0991786
0.0990549
0.0989295
0.0988047
0.0986822
0.0985635
0.09845
0.0983427
0.0982424
0.0981499
0.0980656
0.09799
0.0979233
0.0978659
0.0978179
0.0977794
0.0977505
0.0977311
0.0977215
0.0996781
0.0997221
0.0997301
0.0997069
0.0996571
0.0995854
0.0994961
0.0993932
0.0992803
0.0991605
0.0990368
0.0989114
0.0987867
0.0986642
0.0985457
0.0984323
0.0983252
0.0982251
0.0981327
0.0980486
0.0979731
0.0979067
0.0978494
0.0978015
0.0977631
0.0977342
0.0977149
0.0977053
0.0996672
0.0997095
0.0997162
0.0996918
0.0996411
0.0995686
0.0994788
0.0993754
0.0992622
0.0991422
0.0990184
0.098893
0.0987682
0.0986459
0.0985275
0.0984143
0.0983073
0.0982074
0.0981152
0.0980312
0.097956
0.0978897
0.0978325
0.0977847
0.0977464
0.0977176
0.0976984
0.0976888
0.0996571
0.0996977
0.0997028
0.0996771
0.0996252
0.0995519
0.0994614
0.0993575
0.0992439
0.0991237
0.0989997
0.0988742
0.0987495
0.0986272
0.098509
0.0983959
0.0982891
0.0981893
0.0980973
0.0980136
0.0979385
0.0978723
0.0978153
0.0977677
0.0977295
0.0977007
0.0976816
0.097672
0.0996481
0.0996866
0.0996899
0.0996627
0.0996096
0.0995353
0.0994439
0.0993395
0.0992254
0.0991049
0.0989807
0.0988552
0.0987305
0.0986083
0.0984901
0.0983772
0.0982705
0.098171
0.0980792
0.0979956
0.0979207
0.0978547
0.0977979
0.0977503
0.0977122
0.0976836
0.0976645
0.0976549
0.0996403
0.0996763
0.0996776
0.0996487
0.0995943
0.0995188
0.0994265
0.0993214
0.0992068
0.099086
0.0989615
0.0988359
0.0987111
0.098589
0.0984709
0.0983582
0.0982517
0.0981523
0.0980607
0.0979773
0.0979026
0.0978368
0.0977801
0.0977327
0.0976947
0.0976662
0.0976471
0.0976376
0.0996337
0.0996671
0.0996661
0.0996353
0.0995793
0.0995025
0.0994092
0.0993033
0.0991881
0.0990669
0.0989422
0.0988164
0.0986916
0.0985695
0.0984515
0.0983389
0.0982326
0.0981334
0.098042
0.0979588
0.0978843
0.0978187
0.0977622
0.0977149
0.097677
0.0976485
0.0976295
0.09762
0.0996285
0.0996589
0.0996554
0.0996224
0.0995646
0.0994865
0.099392
0.0992852
0.0991694
0.0990476
0.0989226
0.0987967
0.0986718
0.0985497
0.0984318
0.0983194
0.0982132
0.0981143
0.098023
0.0979401
0.0978657
0.0978003
0.097744
0.0976968
0.0976591
0.0976307
0.0976118
0.0976023
0.0996246
0.0996518
0.0996456
0.0996103
0.0995505
0.0994707
0.099375
0.0992672
0.0991506
0.0990284
0.098903
0.0987768
0.0986519
0.0985298
0.098412
0.0982996
0.0981937
0.0980949
0.0980039
0.0979211
0.097847
0.0977818
0.0977256
0.0976786
0.097641
0.0976127
0.0975938
0.0975844
0.0996223
0.099646
0.0996366
0.0995988
0.0995369
0.0994553
0.0993582
0.0992493
0.0991319
0.099009
0.0988833
0.0987569
0.0986318
0.0985097
0.0983919
0.0982797
0.0981739
0.0980753
0.0979846
0.097902
0.0978281
0.097763
0.097707
0.0976602
0.0976227
0.0975945
0.0975757
0.0975663
0.0996216
0.0996414
0.0996287
0.099588
0.0995237
0.0994403
0.0993417
0.0992315
0.0991132
0.0989897
0.0988635
0.0987368
0.0986116
0.0984894
0.0983717
0.0982596
0.098154
0.0980556
0.0979651
0.0978828
0.0978091
0.0977442
0.0976884
0.0976417
0.0976043
0.0975762
0.0975575
0.0975481
0.0996224
0.099638
0.0996218
0.099578
0.0995112
0.0994257
0.0993254
0.0992139
0.0990946
0.0989704
0.0988436
0.0987166
0.0985912
0.0984691
0.0983514
0.0982395
0.098134
0.0980358
0.0979455
0.0978634
0.0977899
0.0977252
0.0976696
0.0976231
0.0975859
0.0975579
0.0975392
0.0975299
0.11876
0.118982
0.119135
0.119211
0.119209
0.119147
0.117824
0.118091
0.118297
0.11844
0.118525
0.118566
0.116562
0.116877
0.117138
0.117343
0.117499
0.117619
0.114993
0.115353
0.115662
0.115921
0.116137
0.116318
0.113146
0.113541
0.11389
0.114195
0.114459
0.114688
0.11107
0.111487
0.111864
0.112201
0.112501
0.112765
0.108843
0.109264
0.109651
0.110004
0.110324
0.11061
0.106577
0.106976
0.107351
0.107701
0.108022
0.108313
0.104412
0.104764
0.105102
0.105424
0.105725
0.106001
0.102502
0.102783
0.103061
0.103332
0.10359
0.10383
0.100975
0.101172
0.101374
0.101576
0.101774
0.101961
0.0998934
0.100007
0.10013
0.100259
0.10039
0.100516
0.0992372
0.0992812
0.0993366
0.0994006
0.0994693
0.0995381
0.0989265
0.0989215
0.0989272
0.0989417
0.0989624
0.0989858
0.0988568
0.0988227
0.0987976
0.0987804
0.0987694
0.0987625
0.098931
0.0988833
0.0988428
0.0988091
0.0987811
0.0987575
0.0990743
0.0990236
0.0989786
0.0989391
0.0989046
0.0988744
0.0992362
0.0991888
0.099146
0.0991075
0.0990733
0.099043
0.0993863
0.0993455
0.0993083
0.0992746
0.0992445
0.0992178
0.0995083
0.0994755
0.0994454
0.0994182
0.099394
0.0993727
0.0995952
0.0995704
0.0995479
0.0995277
0.0995099
0.0994945
0.0996455
0.0996284
0.0996131
0.0995996
0.0995881
0.0995786
0.0996249
0.099636
0.0996158
0.0995688
0.0994992
0.0994115
0.0993094
0.0991965
0.0990762
0.0989511
0.0988238
0.0986964
0.0985709
0.0984486
0.098331
0.0982192
0.0981139
0.0980159
0.0979258
0.0978439
0.0977706
0.0977062
0.0976508
0.0976044
0.0975673
0.0975394
0.0975208
0.0975115
0.099629
0.0996353
0.099611
0.0995604
0.0994879
0.0993977
0.0992937
0.0991793
0.0990578
0.0989319
0.098804
0.0986762
0.0985504
0.0984281
0.0983106
0.0981988
0.0980937
0.0979959
0.097906
0.0978244
0.0977514
0.0976871
0.0976319
0.0975857
0.0975487
0.097521
0.0975024
0.0974932
0.0996347
0.0996358
0.0996071
0.0995527
0.0994771
0.0993844
0.0992783
0.0991623
0.0990396
0.0989127
0.0987842
0.0986561
0.09853
0.0984076
0.0982901
0.0981784
0.0980735
0.0979759
0.0978862
0.0978048
0.097732
0.097668
0.097613
0.097567
0.0975302
0.0975025
0.097484
0.0974748
0.099642
0.0996377
0.0996042
0.0995459
0.099467
0.0993715
0.0992633
0.0991456
0.0990215
0.0988937
0.0987645
0.0986359
0.0985096
0.0983871
0.0982696
0.098158
0.0980533
0.0979559
0.0978664
0.0977853
0.0977127
0.0976489
0.0975941
0.0975483
0.0975116
0.0974841
0.0974657
0.0974565
0.0996507
0.0996407
0.0996023
0.0995398
0.0994574
0.0993591
0.0992486
0.0991291
0.0990037
0.0988748
0.0987449
0.0986158
0.0984893
0.0983666
0.0982491
0.0981377
0.0980331
0.0979359
0.0978467
0.0977658
0.0976935
0.0976299
0.0975753
0.0975297
0.0974931
0.0974657
0.0974474
0.0974382
0.0996609
0.0996448
0.0996012
0.0995343
0.0994483
0.0993471
0.0992342
0.0991129
0.098986
0.0988561
0.0987254
0.0985958
0.098469
0.0983462
0.0982287
0.0981174
0.0980129
0.097916
0.097827
0.0977463
0.0976743
0.0976109
0.0975565
0.0975111
0.0974747
0.0974474
0.0974292
0.09742
0.118485
0.117504
0.116196
0.114585
0.112705
0.110613
0.108392
0.106157
0.104051
0.102223
0.100788
0.0997927
0.099206
0.0989426
0.0988999
0.0989856
0.0991302
0.0992876
0.0994302
0.0995436
0.0996219
0.0996641
0.118175
0.117142
0.115784
0.11413
0.112221
0.110118
0.10791
0.105717
0.103682
0.101946
0.10061
0.0997047
0.0991871
0.0989692
0.0989512
0.0990465
0.0991909
0.0993426
0.0994768
0.099581
0.0996503
0.0996841
0.11784
0.116743
0.115328
0.113628
0.11169
0.109581
0.107395
0.105257
0.103305
0.101672
0.100441
0.0996279
0.0991792
0.0990051
0.0990099
0.099113
0.0992558
0.0994008
0.0995259
0.0996204
0.0996801
0.0997053
0.117488
0.11631
0.114827
0.113077
0.11111
0.109
0.106847
0.104774
0.102919
0.101398
0.100279
0.0995606
0.0991804
0.0990486
0.0990744
0.0991838
0.099324
0.0994614
0.0995769
0.0996612
0.0997112
0.0997275
0.117116
0.115838
0.114278
0.112473
0.11048
0.108375
0.106263
0.104269
0.102522
0.101125
0.100123
0.0995009
0.0991887
0.0990978
0.0991434
0.099258
0.0993947
0.099524
0.0996294
0.0997032
0.0997432
0.0997504
0.116706
0.115318
0.113673
0.111812
0.109794
0.107702
0.105643
0.103742
0.102117
0.100852
0.0999729
0.0994479
0.0992029
0.0991516
0.0992155
0.0993344
0.0994669
0.0995877
0.0996827
0.0997459
0.0997758
0.0997739
0.116234
0.114735
0.113005
0.111087
0.109049
0.10698
0.104989
0.103196
0.101706
0.100581
0.0998288
0.0994015
0.0992224
0.099209
0.0992901
0.0994123
0.0995402
0.0996521
0.0997366
0.099789
0.0998087
0.0997975
0.115692
0.114081
0.112264
0.110295
0.108246
0.106212
0.104305
0.102637
0.101294
0.100318
0.0996938
0.0993631
0.0992476
0.0992699
0.0993666
0.0994913
0.0996139
0.0997166
0.0997905
0.0998321
0.0998416
0.0998213
0.11507
0.113347
0.111448
0.109434
0.107386
0.105404
0.1036
0.102074
0.100891
0.100068
0.0995719
0.0993348
0.0992793
0.0993346
0.0994449
0.0995708
0.0996876
0.0997809
0.0998441
0.0998749
0.0998743
0.0998448
0.114366
0.112533
0.110556
0.108507
0.106476
0.104567
0.102887
0.10152
0.100507
0.0998394
0.0994678
0.0993191
0.0993189
0.0994035
0.099525
0.0996508
0.0997611
0.0998447
0.099897
0.0999171
0.0999065
0.099868
0.113578
0.111637
0.109592
0.107523
0.105529
0.103718
0.102184
0.10099
0.100153
0.0996391
0.0993859
0.0993186
0.0993675
0.0994769
0.0996069
0.0997311
0.099834
0.0999076
0.099949
0.0999585
0.099938
0.0998906
0.112701
0.110666
0.108566
0.106497
0.104565
0.102876
0.101509
0.100501
0.0998404
0.0994742
0.0993301
0.0993349
0.0994257
0.0995551
0.0996904
0.0998112
0.099906
0.0999693
0.0999998
0.0999987
0.0999685
0.0999124
0.111754
0.109632
0.107495
0.105449
0.103607
0.102066
0.100884
0.100068
0.0995793
0.0993495
0.0993024
0.0993686
0.0994935
0.0996376
0.0997752
0.0998909
0.0999767
0.100029
0.100049
0.100038
0.0999979
0.0999334
0.110752
0.108556
0.106401
0.104405
0.102682
0.101313
0.100328
0.0997024
0.099375
0.0992671
0.0993028
0.0994193
0.0995702
0.0997238
0.0998607
0.0999697
0.100046
0.100088
0.100097
0.100075
0.100026
0.0999534
0.109719
0.107462
0.105312
0.103396
0.10182
0.10064
0.0998551
0.0994114
0.0992296
0.0992263
0.0993298
0.0994852
0.0996543
0.0998127
0.099946
0.100047
0.100113
0.100144
0.100142
0.100111
0.100053
0.0999722
0.10867
0.106376
0.10426
0.102453
0.101045
0.100065
0.0994746
0.0991969
0.0991409
0.0992236
0.09938
0.0995636
0.099744
0.0999029
0.10003
0.100122
0.100177
0.100197
0.100185
0.100144
0.100078
0.0999898
0.107641
0.105331
0.103276
0.101603
0.100379
0.0995969
0.0991879
0.0990552
0.0991033
0.0992537
0.0994491
0.0996513
0.099837
0.0999928
0.100113
0.100194
0.100239
0.100248
0.100226
0.100176
0.100101
0.100006
0.106651
0.104357
0.10239
0.10087
0.099834
0.0992394
0.0989905
0.0989788
0.0991093
0.09931
0.0995322
0.0997451
0.0999311
0.100081
0.100192
0.100263
0.100297
0.100296
0.100264
0.100205
0.100123
0.100021
0.105741
0.103486
0.101628
0.100269
0.0994141
0.0989872
0.0988729
0.0989574
0.0991498
0.0993858
0.0996245
0.0998416
0.100024
0.100167
0.100267
0.100328
0.100351
0.10034
0.100299
0.100232
0.100143
0.100034
0.104942
0.102743
0.101005
0.0998049
0.0991142
0.0988294
0.0988225
0.0989797
0.0992158
0.0994746
0.0997216
0.099938
0.100114
0.100248
0.100338
0.100389
0.100402
0.100381
0.100332
0.100257
0.100161
0.100047
0.10427
0.102143
0.100527
0.0994733
0.0989224
0.0987512
0.0988255
0.0990343
0.0992992
0.0995705
0.0998197
0.100032
0.1002
0.100324
0.100404
0.100444
0.100448
0.100419
0.100361
0.10028
0.100177
0.100057
0.103728
0.101686
0.100188
0.0992603
0.0988218
0.0987363
0.0988682
0.0991109
0.0993924
0.0996688
0.0999156
0.100121
0.100281
0.100395
0.100465
0.100496
0.10049
0.100453
0.100388
0.1003
0.100191
0.100067
0.103323
0.101366
0.0999718
0.099147
0.0987935
0.0987685
0.098938
0.0992006
0.0994896
0.0997654
0.100007
0.100204
0.100355
0.100459
0.10052
0.100542
0.100528
0.100483
0.100412
0.100318
0.100204
0.100075
0.103045
0.101166
0.0998585
0.099112
0.0988183
0.0988326
0.0990241
0.099296
0.0995859
0.0998574
0.100092
0.100281
0.100422
0.100517
0.10057
0.100583
0.100562
0.100511
0.100433
0.100333
0.100215
0.100082
0.102879
0.101064
0.0998235
0.0991332
0.0988786
0.0989158
0.0991175
0.0993912
0.0996776
0.0999427
0.100169
0.100349
0.100482
0.100569
0.100613
0.100619
0.100592
0.100534
0.100451
0.100347
0.100225
0.100089
0.102782
0.10103
0.0998423
0.0991905
0.0989592
0.0990072
0.0992113
0.0994819
0.0997623
0.10002
0.100238
0.10041
0.100535
0.100614
0.100651
0.100651
0.100618
0.100555
0.100467
0.100359
0.100233
0.100094
0.10275
0.101045
0.0998947
0.0992672
0.0990478
0.0990987
0.0993
0.0995648
0.0998379
0.100088
0.100298
0.100462
0.10058
0.100653
0.100684
0.100678
0.10064
0.100573
0.100481
0.100369
0.10024
0.100098
0.102761
0.101088
0.0999636
0.0993501
0.0991352
0.0991841
0.0993799
0.0996377
0.0999034
0.100146
0.100349
0.100507
0.100618
0.100685
0.100712
0.100701
0.100658
0.100587
0.100492
0.100377
0.100246
0.100101
0.102783
0.101141
0.100035
0.0994293
0.0992144
0.0992589
0.0994483
0.0996992
0.099958
0.100194
0.100391
0.100543
0.10065
0.100712
0.100734
0.10072
0.100673
0.100599
0.100501
0.100384
0.10025
0.100104
0.102816
0.101195
0.1001
0.0994978
0.0992809
0.0993204
0.0995037
0.0997484
0.100001
0.100232
0.100424
0.100572
0.100674
0.100733
0.100752
0.100734
0.100685
0.100608
0.100509
0.100389
0.100254
0.100106
0.10285
0.101241
0.100152
0.0995512
0.0993316
0.0993667
0.099545
0.0997848
0.100033
0.10026
0.100448
0.100593
0.100692
0.100748
0.100764
0.100745
0.100694
0.100615
0.100514
0.100393
0.100256
0.100107
0.102878
0.101274
0.100188
0.0995864
0.0993647
0.0993967
0.0995716
0.0998082
0.100054
0.100278
0.100464
0.100606
0.100704
0.100758
0.100773
0.100752
0.100699
0.10062
0.100517
0.100395
0.100258
0.100108
0.102892
0.101288
0.100202
0.0996011
0.0993787
0.0994096
0.0995832
0.0998185
0.100063
0.100286
0.100471
0.100612
0.100709
0.100762
0.100776
0.100755
0.100702
0.100622
0.100519
0.100397
0.100259
0.100109
0.0996724
0.09965
0.099601
0.0995296
0.0994398
0.0993355
0.0992202
0.0990969
0.0989686
0.0988376
0.0987061
0.098576
0.0984489
0.098326
0.0982085
0.0980972
0.0979929
0.0978962
0.0978075
0.0977271
0.0976552
0.0975922
0.0975379
0.0974927
0.0974565
0.0974293
0.0974111
0.0974021
0.0996849
0.099656
0.0996015
0.0995254
0.0994318
0.0993244
0.0992065
0.0990813
0.0989514
0.0988193
0.0986871
0.0985564
0.098429
0.098306
0.0981884
0.0980773
0.0979732
0.0978767
0.0977882
0.097708
0.0976364
0.0975736
0.0975196
0.0974745
0.0974384
0.0974114
0.0973933
0.0973843
0.0996984
0.0996628
0.0996026
0.0995218
0.0994242
0.0993136
0.0991931
0.0990659
0.0989345
0.0988012
0.0986682
0.098537
0.0984092
0.0982861
0.0981685
0.0980575
0.0979535
0.0978572
0.097769
0.0976891
0.0976178
0.0975552
0.0975014
0.0974565
0.0974206
0.0973937
0.0973757
0.0973667
0.0997127
0.0996703
0.0996043
0.0995186
0.099417
0.0993031
0.09918
0.0990507
0.0989177
0.0987833
0.0986494
0.0985177
0.0983896
0.0982663
0.0981488
0.0980379
0.0979341
0.097838
0.09775
0.0976704
0.0975993
0.097537
0.0974834
0.0974387
0.097403
0.0973761
0.0973583
0.0973493
0.0997276
0.0996783
0.0996064
0.0995157
0.0994101
0.0992929
0.0991672
0.0990358
0.0989012
0.0987656
0.0986309
0.0984987
0.0983703
0.0982468
0.0981293
0.0980185
0.0979149
0.097819
0.0977313
0.0976519
0.0975811
0.097519
0.0974657
0.0974212
0.0973856
0.0973589
0.0973411
0.0973322
0.0997429
0.0996866
0.0996088
0.0995132
0.0994035
0.0992829
0.0991545
0.0990211
0.0988849
0.0987482
0.0986126
0.0984799
0.0983511
0.0982276
0.09811
0.0979993
0.0978959
0.0978003
0.0977128
0.0976337
0.0975631
0.0975013
0.0974482
0.0974039
0.0973685
0.0973419
0.0973242
0.0973153
0.0997585
0.0996952
0.0996114
0.0995109
0.099397
0.0992732
0.0991421
0.0990066
0.0988689
0.098731
0.0985946
0.0984613
0.0983322
0.0982085
0.098091
0.0979804
0.0978772
0.0977818
0.0976946
0.0976157
0.0975455
0.0974839
0.097431
0.0973869
0.0973516
0.0973252
0.0973075
0.0972987
0.0997741
0.0997038
0.0996141
0.0995087
0.0993908
0.0992636
0.0991299
0.0989924
0.0988531
0.098714
0.0985768
0.098443
0.0983137
0.0981898
0.0980723
0.0979618
0.0978588
0.0977637
0.0976767
0.0975981
0.0975281
0.0974668
0.0974141
0.0973703
0.0973351
0.0973088
0.0972913
0.0972825
0.0997896
0.0997124
0.0996169
0.0995065
0.0993846
0.0992542
0.0991179
0.0989783
0.0988375
0.0986973
0.0985593
0.098425
0.0982954
0.0981714
0.098054
0.0979436
0.0978408
0.0977459
0.0976592
0.0975809
0.0975111
0.09745
0.0973976
0.097354
0.097319
0.0972928
0.0972753
0.0972666
0.0998049
0.0997209
0.0996196
0.0995044
0.0993785
0.0992449
0.0991061
0.0989645
0.0988222
0.0986809
0.0985422
0.0984073
0.0982774
0.0981534
0.098036
0.0979257
0.0978231
0.0977285
0.097642
0.097564
0.0974945
0.0974337
0.0973815
0.097338
0.0973033
0.0972772
0.0972598
0.0972511
0.0998197
0.0997291
0.0996221
0.0995022
0.0993725
0.0992357
0.0990945
0.098951
0.0988072
0.0986648
0.0985253
0.09839
0.0982599
0.0981358
0.0980184
0.0979083
0.0978059
0.0977115
0.0976253
0.0975476
0.0974784
0.0974178
0.0973658
0.0973225
0.0972879
0.097262
0.0972447
0.097236
0.099834
0.0997369
0.0996244
0.0995
0.0993665
0.0992267
0.099083
0.0989376
0.0987924
0.098649
0.0985089
0.0983731
0.0982428
0.0981186
0.0980013
0.0978913
0.0977891
0.0976949
0.097609
0.0975316
0.0974627
0.0974023
0.0973506
0.0973075
0.097273
0.0972472
0.09723
0.0972214
0.0998476
0.0997442
0.0996264
0.0994975
0.0993604
0.0992177
0.0990717
0.0989245
0.098778
0.0986336
0.0984928
0.0983566
0.0982261
0.0981018
0.0979846
0.0978748
0.0977728
0.0976789
0.0975933
0.0975161
0.0974474
0.0973873
0.0973358
0.0972929
0.0972586
0.0972329
0.0972158
0.0972072
0.0998605
0.099751
0.0996281
0.099495
0.0993543
0.0992088
0.0990606
0.0989117
0.0987639
0.0986186
0.0984772
0.0983406
0.0982099
0.0980856
0.0979684
0.0978588
0.097757
0.0976633
0.097578
0.0975011
0.0974327
0.0973729
0.0973216
0.0972789
0.0972447
0.0972192
0.0972021
0.0971936
0.0998725
0.0997572
0.0996294
0.0994922
0.0993482
0.0992
0.0990497
0.0988992
0.0987501
0.098604
0.098462
0.0983251
0.0981942
0.0980699
0.0979528
0.0978433
0.0977418
0.0976484
0.0975633
0.0974867
0.0974185
0.0973589
0.0973079
0.0972653
0.0972314
0.0972059
0.0971889
0.0971804
0.0998836
0.0997627
0.0996303
0.0994892
0.0993421
0.0991913
0.099039
0.098887
0.0987368
0.0985898
0.0984473
0.0983101
0.098179
0.0980547
0.0979377
0.0978284
0.0977271
0.097634
0.0975492
0.0974728
0.0974049
0.0973456
0.0972947
0.0972524
0.0972185
0.0971932
0.0971763
0.0971679
0.0998937
0.0997676
0.0996307
0.099486
0.0993359
0.0991828
0.0990286
0.0988751
0.0987239
0.0985762
0.0984331
0.0982956
0.0981645
0.0980402
0.0979233
0.0978142
0.0977131
0.0976202
0.0975356
0.0974595
0.0973919
0.0973328
0.0972821
0.09724
0.0972063
0.0971811
0.0971642
0.0971558
0.0999028
0.0997718
0.0996308
0.0994826
0.0993298
0.0991744
0.0990185
0.0988636
0.0987114
0.098563
0.0984195
0.0982818
0.0981505
0.0980263
0.0979095
0.0978006
0.0976997
0.0976071
0.0975228
0.0974469
0.0973795
0.0973206
0.0972702
0.0972282
0.0971947
0.0971695
0.0971528
0.0971444
0.0999109
0.0997753
0.0996305
0.0994791
0.0993237
0.0991662
0.0990087
0.0988526
0.0986995
0.0985505
0.0984066
0.0982686
0.0981373
0.0980131
0.0978964
0.0977877
0.097687
0.0975946
0.0975106
0.097435
0.0973678
0.0973091
0.0972589
0.0972171
0.0971837
0.0971586
0.0971419
0.0971336
0.0999181
0.0997782
0.0996298
0.0994755
0.0993176
0.0991583
0.0989992
0.098842
0.0986881
0.0985385
0.0983942
0.0982561
0.0981247
0.0980006
0.097884
0.0977755
0.097675
0.0975828
0.0974991
0.0974237
0.0973568
0.0972983
0.0972482
0.0972066
0.0971733
0.0971484
0.0971317
0.0971234
0.0999243
0.0997804
0.0996287
0.0994717
0.0993117
0.0991506
0.0989902
0.098832
0.0986773
0.0985272
0.0983826
0.0982443
0.0981129
0.0979888
0.0978724
0.097764
0.0976638
0.0975718
0.0974883
0.0974131
0.0973464
0.0972881
0.0972383
0.0971968
0.0971636
0.0971388
0.0971222
0.0971139
0.0999296
0.0997821
0.0996275
0.099468
0.0993059
0.0991432
0.0989816
0.0988225
0.0986671
0.0985165
0.0983717
0.0982333
0.0981018
0.0979778
0.0978616
0.0977533
0.0976533
0.0975616
0.0974782
0.0974033
0.0973368
0.0972787
0.097229
0.0971876
0.0971546
0.0971298
0.0971134
0.0971051
0.099934
0.0997833
0.099626
0.0994643
0.0993004
0.0991363
0.0989735
0.0988135
0.0986576
0.0985067
0.0983616
0.098223
0.0980916
0.0979676
0.0978515
0.0977434
0.0976436
0.0975521
0.097469
0.0973942
0.0973279
0.09727
0.0972205
0.0971792
0.0971463
0.0971216
0.0971052
0.097097
0.0999377
0.0997841
0.0996243
0.0994606
0.0992952
0.0991297
0.098966
0.0988053
0.0986488
0.0984975
0.0983523
0.0982136
0.0980822
0.0979583
0.0978423
0.0977344
0.0976347
0.0975434
0.0974605
0.097386
0.0973198
0.0972621
0.0972127
0.0971715
0.0971387
0.0971141
0.0970977
0.0970896
0.0999407
0.0997846
0.0996226
0.0994571
0.0992902
0.0991237
0.0989591
0.0987977
0.0986408
0.0984892
0.0983438
0.0982051
0.0980736
0.0979499
0.097834
0.0977262
0.0976267
0.0975356
0.0974528
0.0973785
0.0973125
0.0972549
0.0972056
0.0971646
0.0971319
0.0971073
0.097091
0.0970829
0.0999432
0.0997847
0.0996209
0.0994539
0.0992857
0.0991182
0.0989528
0.0987909
0.0986336
0.0984818
0.0983362
0.0981974
0.098066
0.0979423
0.0978265
0.0977189
0.0976196
0.0975286
0.097446
0.0973718
0.097306
0.0972485
0.0971993
0.0971584
0.0971258
0.0971013
0.097085
0.0970769
0.0999451
0.0997847
0.0996192
0.0994509
0.0992817
0.0991133
0.0989473
0.0987849
0.0986273
0.0984752
0.0983295
0.0981907
0.0980593
0.0979357
0.09782
0.0977125
0.0976133
0.0975225
0.09744
0.097366
0.0973003
0.0972429
0.0971938
0.097153
0.0971205
0.097096
0.0970798
0.0970717
0.0999465
0.0997845
0.0996177
0.0994482
0.0992781
0.0991091
0.0989425
0.0987797
0.0986218
0.0984696
0.0983238
0.098185
0.0980536
0.09793
0.0978144
0.097707
0.097608
0.0975172
0.0974349
0.097361
0.0972954
0.0972381
0.0971892
0.0971484
0.0971159
0.0970915
0.0970753
0.0970672
0.0999477
0.0997843
0.0996164
0.099446
0.0992751
0.0991055
0.0989385
0.0987754
0.0986172
0.0984649
0.098319
0.0981802
0.0980488
0.0979253
0.0978098
0.0977025
0.0976035
0.0975129
0.0974307
0.0973568
0.0972913
0.0972342
0.0971853
0.0971446
0.0971121
0.0970878
0.0970716
0.0970635
0.0999485
0.0997841
0.0996153
0.0994442
0.0992728
0.0991027
0.0989353
0.098772
0.0986136
0.0984612
0.0983152
0.0981764
0.0980451
0.0979216
0.0978061
0.0976989
0.0976
0.0975095
0.0974273
0.0973536
0.0972881
0.097231
0.0971822
0.0971416
0.0971091
0.0970849
0.0970687
0.0970606
0.0999491
0.0997839
0.0996144
0.0994428
0.099271
0.0991006
0.098933
0.0987694
0.098611
0.0984584
0.0983125
0.0981736
0.0980423
0.0979188
0.0978034
0.0976963
0.0975974
0.097507
0.0974249
0.0973512
0.0972858
0.0972287
0.0971799
0.0971394
0.097107
0.0970827
0.0970665
0.0970585
0.0999495
0.0997838
0.0996139
0.099442
0.0992699
0.0990992
0.0989315
0.0987679
0.0986093
0.0984567
0.0983107
0.0981718
0.0980405
0.0979171
0.0978017
0.0976946
0.0975958
0.0975054
0.0974233
0.0973496
0.0972843
0.0972273
0.0971785
0.097138
0.0971056
0.0970813
0.0970652
0.0970571
0.0999497
0.0997838
0.0996138
0.0994417
0.0992695
0.0990987
0.0989309
0.0987672
0.0986086
0.098456
0.09831
0.0981711
0.0980398
0.0979164
0.097801
0.0976939
0.0975951
0.0975047
0.0974227
0.097349
0.0972837
0.0972267
0.0971779
0.0971374
0.097105
0.0970808
0.0970646
0.0970565
0.0996653
0.0996205
0.0995392
0.0994223
0.0992757
0.0991138
0.0989645
0.0988745
0.0989144
0.0991783
0.0997709
0.100779
0.102234
0.104086
0.106216
0.108472
0.11071
0.112812
0.114695
0.116306
0.117608
0.118583
0.0996843
0.0996477
0.0995753
0.0994673
0.0993289
0.0991728
0.0990239
0.0989251
0.0989418
0.0991626
0.0996895
0.100613
0.101973
0.103739
0.105802
0.10802
0.110245
0.112357
0.114267
0.115915
0.117262
0.118281
0.0997046
0.0996764
0.0996132
0.0995149
0.0993855
0.0992361
0.0990893
0.0989836
0.0989792
0.0991589
0.0996209
0.100457
0.101718
0.103387
0.105373
0.10754
0.109744
0.11186
0.113796
0.115484
0.116881
0.117954
0.0997259
0.0997064
0.0996528
0.0995645
0.0994447
0.099303
0.0991593
0.0990483
0.0990247
0.0991651
0.0995629
0.10031
0.101467
0.10303
0.104927
0.107032
0.109206
0.111323
0.113282
0.115014
0.116469
0.117609
0.0997479
0.0997374
0.0996937
0.0996157
0.0995059
0.0993726
0.0992328
0.0991176
0.0990761
0.0991786
0.0995128
0.10017
0.101216
0.102665
0.104461
0.106493
0.108629
0.11074
0.112724
0.114504
0.116026
0.117253
0.0997706
0.0997691
0.0997353
0.0996679
0.0995685
0.0994438
0.0993087
0.0991902
0.099132
0.0991976
0.0994687
0.100034
0.100966
0.102292
0.103975
0.105923
0.10801
0.11011
0.112116
0.113947
0.115545
0.116871
0.0997935
0.0998012
0.0997775
0.0997208
0.0996319
0.0995162
0.0993861
0.099265
0.099191
0.0992209
0.0994298
0.0999027
0.100716
0.10191
0.10347
0.105319
0.107346
0.109426
0.111451
0.113334
0.115013
0.116445
0.0998167
0.0998334
0.0998198
0.0997738
0.0996956
0.0995891
0.0994645
0.0993414
0.0992528
0.0992485
0.0993964
0.0997771
0.100469
0.101525
0.102948
0.104684
0.106636
0.108687
0.110724
0.112657
0.114417
0.115959
0.0998397
0.0998656
0.099862
0.0998267
0.0997592
0.0996621
0.0995434
0.0994193
0.0993174
0.099281
0.0993703
0.0996603
0.10023
0.10114
0.102415
0.104023
0.105885
0.107891
0.109932
0.111909
0.113746
0.115389
0.0998625
0.0998973
0.0999037
0.0998792
0.0998224
0.0997349
0.0996227
0.0994985
0.0993853
0.0993194
0.0993537
0.0995563
0.100004
0.100766
0.101882
0.103345
0.105097
0.107042
0.109072
0.111086
0.112997
0.114743
0.0998849
0.0999285
0.0999448
0.0999308
0.0998849
0.0998073
0.0997022
0.0995793
0.0994569
0.0993651
0.0993491
0.0994695
0.0997993
0.100412
0.101361
0.102663
0.104285
0.106148
0.108151
0.110189
0.11217
0.114022
0.0999066
0.099959
0.099985
0.0999815
0.0999464
0.099879
0.0997817
0.0996615
0.0995325
0.0994191
0.0993586
0.0994041
0.0996226
0.100088
0.100866
0.101993
0.103464
0.105221
0.107176
0.109223
0.111262
0.113206
0.0999276
0.0999884
0.100024
0.100031
0.100007
0.0999496
0.0998608
0.0997449
0.0996122
0.0994817
0.0993837
0.099363
0.0994796
0.0998049
0.100411
0.101355
0.102654
0.104281
0.106162
0.1082
0.110286
0.112324
0.0999477
0.100017
0.100062
0.100079
0.100065
0.100019
0.0999392
0.0998291
0.0996956
0.0995528
0.0994245
0.0993476
0.0993741
0.0995703
0.100011
0.100765
0.101878
0.103348
0.10513
0.107134
0.109253
0.111382
0.0999667
0.100044
0.100098
0.100125
0.100122
0.100086
0.100016
0.0999136
0.0997819
0.0996315
0.0994803
0.0993577
0.0993074
0.0993887
0.0996746
0.100243
0.101158
0.102451
0.104103
0.106045
0.108173
0.110372
0.0999846
0.100069
0.100132
0.100169
0.100176
0.100151
0.100092
0.0999974
0.09987
0.0997163
0.0995493
0.0993915
0.0992784
0.0992613
0.0994082
0.0997994
0.100515
0.101614
0.10311
0.104959
0.107068
0.109314
0.100001
0.100093
0.100164
0.10021
0.100228
0.100214
0.100165
0.10008
0.0999587
0.0998055
0.0996289
0.0994457
0.0992837
0.0991859
0.099213
0.0994436
0.0999668
0.100864
0.102182
0.103911
0.105973
0.108245
0.100017
0.100115
0.100194
0.100249
0.100277
0.100273
0.100235
0.10016
0.100047
0.099897
0.0997163
0.0995164
0.0993185
0.0991573
0.0990857
0.099177
0.0995232
0.100222
0.101351
0.102935
0.104922
0.107192
0.100031
0.100136
0.100222
0.100286
0.100322
0.100329
0.100301
0.100236
0.100132
0.0999887
0.0998084
0.0995992
0.0993768
0.0991687
0.0990195
0.0989956
0.0991873
0.0997019
0.100641
0.102066
0.103957
0.106215
0.100043
0.100155
0.100248
0.100319
0.100365
0.100381
0.100363
0.100309
0.100215
0.100079
0.0999023
0.0996898
0.0994525
0.0992119
0.0990051
0.0988908
0.0989547
0.0993074
0.100068
0.101328
0.103104
0.105313
0.100055
0.100172
0.100271
0.10035
0.100404
0.100429
0.100421
0.100377
0.100293
0.100166
0.0999953
0.0997841
0.0995396
0.0992787
0.0990319
0.0988508
0.0988148
0.0990337
0.0996367
0.100739
0.102388
0.104527
0.100065
0.100187
0.100292
0.100378
0.100439
0.100473
0.100474
0.10044
0.100365
0.100248
0.100085
0.0998786
0.0996329
0.0993612
0.0990892
0.0988621
0.0987529
0.098868
0.0993406
0.100302
0.101828
0.103886
0.100073
0.1002
0.100311
0.100403
0.100471
0.100513
0.100523
0.100497
0.100432
0.100324
0.10017
0.0999704
0.0997276
0.0994525
0.0991669
0.098911
0.0987522
0.0987921
0.0991641
0.100009
0.101423
0.103398
0.100081
0.100212
0.100328
0.100425
0.1005
0.100548
0.100566
0.100549
0.100493
0.100394
0.100249
0.100057
0.0998202
0.0995468
0.0992562
0.098985
0.0987958
0.0987854
0.099085
0.0998396
0.101158
0.103052
0.100087
0.100222
0.100343
0.100445
0.100525
0.10058
0.100605
0.100596
0.100548
0.100457
0.100321
0.100137
0.0999078
0.0996394
0.0993498
0.099073
0.0988681
0.0988275
0.099079
0.0997672
0.101007
0.102823
0.100093
0.100231
0.100355
0.100462
0.100547
0.100608
0.100639
0.100636
0.100596
0.100513
0.100385
0.10021
0.0999882
0.0997267
0.099442
0.0991662
0.0989559
0.0989002
0.0991228
0.0997663
0.100948
0.102699
0.100097
0.100238
0.100366
0.100476
0.100566
0.100631
0.100668
0.100671
0.100637
0.100562
0.100441
0.100274
0.10006
0.0998063
0.0995284
0.0992577
0.0990489
0.0989884
0.0991965
0.0998125
0.100953
0.102655
0.100101
0.100244
0.100375
0.100489
0.100582
0.100651
0.100693
0.100701
0.100673
0.100603
0.100489
0.100329
0.100122
0.0998763
0.0996061
0.0993424
0.099139
0.0990803
0.0992835
0.0998847
0.100999
0.102664
0.100104
0.100249
0.100382
0.100498
0.100595
0.100668
0.100713
0.100726
0.100702
0.100638
0.100529
0.100375
0.100175
0.0999358
0.099673
0.0994169
0.0992207
0.0991672
0.0993714
0.0999662
0.101065
0.102708
0.100106
0.100253
0.100388
0.100506
0.100605
0.100681
0.100729
0.100745
0.100725
0.100665
0.100561
0.100412
0.100217
0.0999841
0.0997279
0.099479
0.09929
0.0992431
0.0994511
0.100044
0.101131
0.102747
0.100107
0.100256
0.100392
0.100512
0.100613
0.100691
0.100741
0.10076
0.100743
0.100686
0.100585
0.10044
0.100249
0.100021
0.0997702
0.0995273
0.0993448
0.0993042
0.0995172
0.100111
0.101194
0.1028
0.100108
0.100258
0.100395
0.100516
0.100618
0.100697
0.100749
0.10077
0.100755
0.1007
0.100602
0.100459
0.100271
0.100046
0.0997995
0.099561
0.0993835
0.0993481
0.0995658
0.100163
0.101245
0.102849
0.100109
0.100259
0.100396
0.100518
0.100621
0.100701
0.100754
0.100775
0.100761
0.100708
0.100611
0.100469
0.100283
0.10006
0.0998156
0.0995797
0.0994052
0.0993732
0.0995942
0.100194
0.101278
0.102883
0.0974115
0.0974205
0.0974387
0.097466
0.0975023
0.0975476
0.097602
0.0976652
0.0977372
0.0978177
0.0979066
0.0980035
0.0981079
0.0982193
0.098337
0.0984599
0.0985871
0.0987172
0.0988485
0.0989793
0.0991074
0.0992302
0.099345
0.0994485
0.0995373
0.0996075
0.099655
0.0996757
0.0973936
0.0974026
0.0974207
0.0974479
0.0974841
0.0975292
0.0975833
0.0976463
0.097718
0.0977983
0.097887
0.0979837
0.0980879
0.0981992
0.0983169
0.09844
0.0985674
0.098698
0.0988302
0.0989621
0.0990916
0.0992164
0.0993336
0.0994402
0.0995328
0.0996075
0.0996605
0.0996874
0.0973759
0.0973849
0.0974029
0.09743
0.097466
0.0975109
0.0975648
0.0976276
0.0976991
0.0977791
0.0978675
0.097964
0.0980681
0.0981793
0.0982969
0.0984201
0.0985479
0.098679
0.098812
0.098945
0.0990761
0.0992028
0.0993225
0.0994323
0.0995287
0.0996082
0.0996666
0.0997001
0.0973584
0.0973674
0.0973853
0.0974122
0.0974481
0.0974929
0.0975465
0.097609
0.0976802
0.09776
0.0978482
0.0979445
0.0980484
0.0981595
0.0982771
0.0984005
0.0985286
0.0986602
0.098794
0.0989281
0.0990607
0.0991895
0.0993118
0.0994248
0.0995251
0.0996093
0.0996735
0.0997137
0.0973412
0.0973501
0.0973679
0.0973947
0.0974304
0.097475
0.0975284
0.0975907
0.0976617
0.0977412
0.0978291
0.0979251
0.0980289
0.0981399
0.0982575
0.098381
0.0985094
0.0986416
0.0987762
0.0989115
0.0990456
0.0991764
0.0993014
0.0994176
0.0995219
0.0996109
0.0996809
0.0997279
0.0973241
0.097333
0.0973508
0.0973775
0.097413
0.0974574
0.0975106
0.0975726
0.0976433
0.0977226
0.0978102
0.097906
0.0980096
0.0981205
0.0982381
0.0983618
0.0984905
0.0986232
0.0987586
0.0988951
0.0990308
0.0991636
0.0992912
0.0994106
0.099519
0.0996129
0.0996887
0.0997425
0.0973074
0.0973163
0.097334
0.0973605
0.0973958
0.09744
0.097493
0.0975548
0.0976252
0.0977042
0.0977916
0.0978872
0.0979906
0.0981014
0.098219
0.0983428
0.0984718
0.098605
0.0987412
0.0988789
0.0990161
0.099151
0.0992812
0.0994039
0.0995163
0.0996151
0.0996968
0.0997575
0.097291
0.0972998
0.0973174
0.0973438
0.097379
0.097423
0.0974758
0.0975373
0.0976075
0.0976862
0.0977734
0.0978687
0.0979719
0.0980825
0.0982001
0.098324
0.0984533
0.0985871
0.0987241
0.0988629
0.0990017
0.0991386
0.0992714
0.0993974
0.0995138
0.0996175
0.099705
0.0997726
0.097275
0.0972837
0.0973012
0.0973275
0.0973625
0.0974063
0.0974589
0.0975201
0.0975901
0.0976685
0.0977554
0.0978505
0.0979535
0.098064
0.0981816
0.0983056
0.0984352
0.0985695
0.0987072
0.0988471
0.0989875
0.0991264
0.0992618
0.099391
0.0995115
0.09962
0.0997133
0.0997877
0.0972593
0.097268
0.0972854
0.0973116
0.0973464
0.09739
0.0974424
0.0975034
0.097573
0.0976512
0.0977378
0.0978326
0.0979354
0.0980458
0.0981634
0.0982875
0.0984174
0.0985521
0.0986907
0.0988316
0.0989735
0.0991144
0.0992523
0.0993847
0.0995091
0.0996224
0.0997214
0.0998027
0.097244
0.0972527
0.09727
0.097296
0.0973307
0.0973742
0.0974262
0.097487
0.0975564
0.0976343
0.0977206
0.0978152
0.0979178
0.0980281
0.0981456
0.0982697
0.0983999
0.0985351
0.0986744
0.0988164
0.0989597
0.0991026
0.0992429
0.0993785
0.0995067
0.0996247
0.0997294
0.0998173
0.0972291
0.0972378
0.097255
0.0972809
0.0973155
0.0973587
0.0974106
0.097471
0.0975401
0.0976178
0.0977039
0.0977982
0.0979006
0.0980107
0.0981281
0.0982524
0.0983827
0.0985184
0.0986584
0.0988015
0.0989462
0.0990909
0.0992337
0.0993723
0.0995043
0.0996269
0.099737
0.0998314
0.0972147
0.0972233
0.0972405
0.0972663
0.0973007
0.0973437
0.0973953
0.0974556
0.0975244
0.0976018
0.0976876
0.0977816
0.0978838
0.0979938
0.0981112
0.0982355
0.098366
0.0985021
0.0986428
0.0987868
0.0989329
0.0990794
0.0992245
0.0993661
0.0995017
0.0996288
0.0997443
0.099845
0.0972008
0.0972094
0.0972265
0.0972521
0.0972864
0.0973292
0.0973806
0.0974406
0.0975092
0.0975862
0.0976718
0.0977656
0.0978675
0.0979774
0.0980947
0.098219
0.0983498
0.0984862
0.0986275
0.0987725
0.0989199
0.0990681
0.0992155
0.0993599
0.099499
0.0996304
0.0997511
0.0998579
0.0971874
0.0971959
0.0972129
0.0972385
0.0972726
0.0973152
0.0973664
0.0974261
0.0974944
0.0975713
0.0976565
0.0977501
0.0978518
0.0979614
0.0980787
0.098203
0.098334
0.0984708
0.0986127
0.0987585
0.0989071
0.099057
0.0992065
0.0993536
0.0994962
0.0996316
0.0997573
0.0998701
0.0971746
0.097183
0.0972
0.0972254
0.0972593
0.0973018
0.0973527
0.0974122
0.0974803
0.0975568
0.0976418
0.0977351
0.0978366
0.0979461
0.0980632
0.0981876
0.0983187
0.0984558
0.0985982
0.0987449
0.0988947
0.0990462
0.0991977
0.0993474
0.0994931
0.0996325
0.0997629
0.0998813
0.0971622
0.0971707
0.0971875
0.0972128
0.0972466
0.0972889
0.0973397
0.0973989
0.0974667
0.097543
0.0976277
0.0977208
0.0978221
0.0979313
0.0980483
0.0981727
0.0983039
0.0984414
0.0985843
0.0987317
0.0988826
0.0990355
0.099189
0.0993411
0.0994899
0.099633
0.0997679
0.0998917
0.0971505
0.0971589
0.0971757
0.0972009
0.0972345
0.0972766
0.0973272
0.0973862
0.0974538
0.0975298
0.0976142
0.0977071
0.0978081
0.0979172
0.0980341
0.0981584
0.0982897
0.0984275
0.0985708
0.098719
0.0988709
0.0990252
0.0991804
0.0993348
0.0994865
0.0996331
0.0997723
0.0999011
0.0971394
0.0971477
0.0971645
0.0971896
0.0972231
0.097265
0.0973153
0.0973742
0.0974415
0.0975172
0.0976014
0.097694
0.0977948
0.0979037
0.0980205
0.0981448
0.0982762
0.0984141
0.0985579
0.0987067
0.0988595
0.0990151
0.099172
0.0993286
0.0994829
0.0996328
0.0997759
0.0999095
0.0971289
0.0971372
0.0971539
0.0971789
0.0972122
0.097254
0.0973041
0.0973628
0.0974298
0.0975053
0.0975893
0.0976816
0.0977822
0.097891
0.0980076
0.0981319
0.0982633
0.0984014
0.0985456
0.098695
0.0988487
0.0990054
0.0991638
0.0993224
0.0994792
0.0996322
0.099779
0.099917
0.097119
0.0971273
0.0971439
0.0971688
0.097202
0.0972436
0.0972936
0.097352
0.0974189
0.0974942
0.0975779
0.09767
0.0977704
0.0978789
0.0979954
0.0981196
0.0982511
0.0983894
0.0985339
0.0986838
0.0988383
0.0989961
0.0991559
0.0993163
0.0994754
0.0996312
0.0997814
0.0999235
0.0971098
0.0971181
0.0971346
0.0971594
0.0971925
0.097234
0.0972838
0.097342
0.0974087
0.0974837
0.0975672
0.0976591
0.0977593
0.0978676
0.097984
0.0981081
0.0982396
0.0983781
0.0985229
0.0986733
0.0988284
0.0989872
0.0991483
0.0993103
0.0994715
0.0996299
0.0997833
0.0999291
0.0971013
0.0971096
0.097126
0.0971508
0.0971838
0.0972251
0.0972747
0.0973328
0.0973992
0.097474
0.0975573
0.097649
0.097749
0.0978571
0.0979734
0.0980974
0.0982289
0.0983675
0.0985125
0.0986633
0.0988191
0.0989787
0.0991411
0.0993046
0.0994677
0.0996284
0.0997846
0.0999338
0.0970935
0.0971017
0.0971181
0.0971428
0.0971757
0.0972169
0.0972664
0.0973242
0.0973905
0.0974651
0.0975482
0.0976397
0.0977394
0.0978475
0.0979636
0.0980875
0.098219
0.0983577
0.0985029
0.0986541
0.0988104
0.0989708
0.0991342
0.0992991
0.0994639
0.0996267
0.0997854
0.0999377
0.0970864
0.0970946
0.097111
0.0971355
0.0971683
0.0972094
0.0972588
0.0973165
0.0973826
0.097457
0.0975399
0.0976312
0.0977308
0.0978386
0.0979546
0.0980785
0.09821
0.0983487
0.0984941
0.0986456
0.0988024
0.0989635
0.0991278
0.0992939
0.0994602
0.0996249
0.0997859
0.0999409
0.0970801
0.0970882
0.0971045
0.097129
0.0971618
0.0972027
0.097252
0.0973095
0.0973754
0.0974497
0.0975324
0.0976235
0.097723
0.0978307
0.0979466
0.0980704
0.0982018
0.0983406
0.0984862
0.098638
0.0987952
0.0989569
0.0991219
0.099289
0.0994567
0.099623
0.0997861
0.0999435
0.0970744
0.0970826
0.0970989
0.0971233
0.0971559
0.0971968
0.0972459
0.0973034
0.0973691
0.0974433
0.0975258
0.0976168
0.0977161
0.0978237
0.0979394
0.0980631
0.0981946
0.0983334
0.0984791
0.0986311
0.0987886
0.0989508
0.0991166
0.0992846
0.0994534
0.0996212
0.099786
0.0999455
0.0970696
0.0970777
0.0970939
0.0971183
0.0971509
0.0971917
0.0972407
0.097298
0.0973637
0.0974377
0.0975201
0.0976109
0.0977101
0.0978175
0.0979332
0.0980568
0.0981883
0.0983271
0.0984729
0.0986251
0.0987829
0.0989456
0.0991119
0.0992807
0.0994504
0.0996194
0.0997857
0.099947
0.0970655
0.0970736
0.0970898
0.0971141
0.0971466
0.0971873
0.0972363
0.0972935
0.0973591
0.097433
0.0975153
0.0976059
0.097705
0.0978123
0.0979279
0.0980515
0.0981829
0.0983217
0.0984676
0.0986199
0.098778
0.098941
0.0991079
0.0992773
0.0994478
0.0996178
0.0997853
0.0999481
0.0970621
0.0970702
0.0970864
0.0971107
0.0971432
0.0971838
0.0972327
0.0972898
0.0973553
0.0974291
0.0975113
0.0976019
0.0977009
0.0978081
0.0979236
0.0980471
0.0981785
0.0983174
0.0984633
0.0986158
0.098774
0.0989373
0.0991045
0.0992744
0.0994456
0.0996164
0.0997849
0.0999489
0.0970595
0.0970676
0.0970838
0.0971081
0.0971405
0.0971811
0.0972299
0.097287
0.0973524
0.0974262
0.0975083
0.0975988
0.0976977
0.0978049
0.0979203
0.0980438
0.0981751
0.098314
0.09846
0.0986125
0.0987709
0.0989344
0.0991019
0.0992722
0.0994439
0.0996153
0.0997845
0.0999494
0.0970578
0.0970658
0.097082
0.0971062
0.0971386
0.0971792
0.097228
0.097285
0.0973504
0.0974241
0.0975062
0.0975966
0.0976954
0.0978026
0.097918
0.0980414
0.0981728
0.0983116
0.0984576
0.0986102
0.0987688
0.0989324
0.0991001
0.0992706
0.0994426
0.0996145
0.0997842
0.0999497
0.0970568
0.0970648
0.097081
0.0971052
0.0971376
0.0971782
0.0972269
0.0972839
0.0973493
0.0974229
0.097505
0.0975954
0.0976942
0.0978013
0.0979167
0.0980401
0.0981714
0.0983103
0.0984563
0.0986089
0.0987675
0.0989312
0.099099
0.0992697
0.0994419
0.099614
0.099784
0.0999497
0.119185
0.119256
0.119268
0.119202
0.119059
0.118848
0.118601
0.118568
0.118494
0.118362
0.118167
0.117914
0.117649
0.117538
0.117392
0.117198
0.116952
0.116653
0.116344
0.116171
0.115965
0.115717
0.115423
0.115082
0.114707
0.114485
0.114231
0.113938
0.113605
0.113229
0.112778
0.112519
0.112228
0.111902
0.11154
0.111142
0.110615
0.110332
0.11002
0.109676
0.109303
0.1089
0.10831
0.108021
0.107704
0.107362
0.106998
0.106615
0.10599
0.105714
0.105415
0.105099
0.104769
0.104429
0.103813
0.103571
0.103313
0.103045
0.102772
0.1025
0.101941
0.101751
0.101551
0.101349
0.101149
0.100958
0.100496
0.100366
0.100232
0.100101
0.0999781
0.0998671
0.0995201
0.0994474
0.0993752
0.0993086
0.0992518
0.0992079
0.0989716
0.0989444
0.0989203
0.0989028
0.0988949
0.0988986
0.0987524
0.098756
0.0987638
0.098778
0.0988006
0.0988327
0.0987512
0.098772
0.0987973
0.0988283
0.0988662
0.0989117
0.0988714
0.0988994
0.0989315
0.0989686
0.0990113
0.0990598
0.0990427
0.0990712
0.0991034
0.0991399
0.0991807
0.0992261
0.0992197
0.099245
0.0992735
0.0993055
0.099341
0.0993801
0.0993764
0.0993966
0.0994195
0.0994453
0.0994739
0.0995054
0.0994998
0.0995142
0.099531
0.0995501
0.0995714
0.099595
0.0995851
0.0995938
0.0996045
0.0996171
0.0996315
0.0996476
0.099665
0.0996505
0.0996082
0.0995424
0.0994573
0.0993568
0.0992444
0.0991234
0.0989968
0.0988671
0.0987365
0.0986069
0.0984801
0.0983572
0.0982396
0.0981281
0.0980235
0.0979264
0.0978373
0.0977565
0.0976843
0.0976208
0.0975663
0.0975208
0.0974843
0.0974569
0.0974386
0.0974295
0.0996556
0.099647
0.0996098
0.0995482
0.0994666
0.099369
0.0992589
0.0991398
0.0990146
0.0988859
0.098756
0.098627
0.0985004
0.0983777
0.09826
0.0981484
0.0980437
0.0979464
0.097857
0.097776
0.0977035
0.0976398
0.0975851
0.0975394
0.0975028
0.0974753
0.0974569
0.0974478
0.0996475
0.0996445
0.0996121
0.0995547
0.0994765
0.0993816
0.0992738
0.0991564
0.0990325
0.0989048
0.0987757
0.0986471
0.0985207
0.0983981
0.0982805
0.0981688
0.0980639
0.0979664
0.0978768
0.0977955
0.0977228
0.0976589
0.097604
0.0975581
0.0975213
0.0974937
0.0974753
0.0974661
0.099641
0.0996433
0.0996154
0.0995619
0.0994869
0.0993946
0.0992889
0.0991732
0.0990506
0.0989239
0.0987954
0.0986672
0.0985411
0.0984187
0.098301
0.0981892
0.0980841
0.0979864
0.0978966
0.0978151
0.0977421
0.097678
0.0976229
0.0975768
0.0975399
0.0975122
0.0974937
0.0974844
0.0996359
0.0996432
0.0996197
0.0995698
0.0994978
0.0994081
0.0993044
0.0991903
0.0990689
0.098943
0.0988152
0.0986874
0.0985616
0.0984392
0.0983215
0.0982096
0.0981044
0.0980064
0.0979164
0.0978346
0.0977615
0.0976971
0.0976418
0.0975956
0.0975585
0.0975307
0.0975121
0.0975028
0.0996324
0.0996444
0.0996249
0.0995784
0.0995094
0.099422
0.0993201
0.0992075
0.0990873
0.0989622
0.098835
0.0987076
0.0985819
0.0984596
0.0983419
0.0982299
0.0981245
0.0980264
0.0979361
0.0978542
0.0977808
0.0977162
0.0976607
0.0976143
0.0975771
0.0975492
0.0975305
0.0975212
0.120409
0.120408
0.120407
0.120404
0.1204
0.120396
0.12039
0.120384
0.120377
0.120369
0.120361
0.120351
0.120341
0.12033
0.120318
0.120305
0.12029
0.120275
0.120259
0.12024
0.12022
0.120197
0.120171
0.120142
0.120109
0.120071
0.120027
0.119977
0.11992
0.119856
0.119783
0.119703
0.119614
0.11952
0.119422
0.119323
0.11923
0.11915
0.119097
0.119094
0.120026
0.120025
0.120023
0.12002
0.120017
0.120012
0.120007
0.120001
0.119994
0.119986
0.119977
0.119967
0.119957
0.119946
0.119933
0.11992
0.119906
0.119891
0.119874
0.119856
0.119836
0.119813
0.119788
0.119759
0.119726
0.119688
0.119645
0.119595
0.119539
0.119475
0.119403
0.119322
0.119234
0.119139
0.119038
0.118936
0.118836
0.118744
0.11867
0.118621
0.119261
0.11926
0.119259
0.119256
0.119252
0.119247
0.119242
0.119236
0.119228
0.11922
0.119211
0.119202
0.119191
0.11918
0.119167
0.119154
0.11914
0.119125
0.119108
0.11909
0.119069
0.119047
0.119022
0.118994
0.118961
0.118925
0.118882
0.118834
0.118779
0.118716
0.118644
0.118564
0.118476
0.118379
0.118275
0.118166
0.118055
0.117945
0.117841
0.117744
0.118121
0.11812
0.118118
0.118115
0.118111
0.118107
0.118101
0.118094
0.118087
0.118079
0.11807
0.11806
0.118049
0.118037
0.118025
0.118011
0.117997
0.117981
0.117965
0.117946
0.117926
0.117905
0.11788
0.117852
0.117821
0.117786
0.117745
0.117699
0.117645
0.117584
0.117515
0.117436
0.117347
0.117248
0.11714
0.117024
0.1169
0.11677
0.116635
0.116495
0.116616
0.116615
0.116613
0.11661
0.116606
0.116601
0.116596
0.116589
0.116581
0.116573
0.116563
0.116553
0.116542
0.11653
0.116517
0.116503
0.116489
0.116473
0.116456
0.116438
0.116419
0.116397
0.116373
0.116347
0.116317
0.116284
0.116245
0.116201
0.116151
0.116093
0.116026
0.115949
0.115862
0.115763
0.115651
0.115527
0.115391
0.115242
0.11508
0.114903
0.11477
0.114769
0.114767
0.114764
0.11476
0.114755
0.114749
0.114742
0.114734
0.114725
0.114715
0.114705
0.114693
0.114681
0.114668
0.114654
0.114639
0.114623
0.114606
0.114588
0.114569
0.114548
0.114526
0.114501
0.114473
0.114442
0.114407
0.114366
0.11432
0.114266
0.114203
0.114131
0.114046
0.113948
0.113836
0.113707
0.113561
0.113397
0.113213
0.113008
0.112626
0.112625
0.112623
0.11262
0.112615
0.11261
0.112604
0.112597
0.112588
0.112579
0.112569
0.112558
0.112546
0.112533
0.112519
0.112505
0.11249
0.112474
0.112457
0.112439
0.112421
0.112401
0.112379
0.112356
0.112331
0.112303
0.112272
0.112236
0.112195
0.112147
0.112091
0.112024
0.111946
0.111852
0.111742
0.111613
0.111462
0.111289
0.111091
0.110867
0.110255
0.110254
0.110252
0.110248
0.110244
0.110238
0.110232
0.110224
0.110216
0.110206
0.110196
0.110184
0.110172
0.110159
0.110145
0.11013
0.110115
0.110098
0.110082
0.110064
0.110046
0.110027
0.110007
0.109986
0.109964
0.10994
0.109914
0.109884
0.109849
0.109809
0.109762
0.109704
0.109634
0.109549
0.109446
0.109323
0.109175
0.109001
0.1088
0.108569
0.107768
0.107767
0.107765
0.107762
0.107757
0.107752
0.107745
0.107737
0.107728
0.107719
0.107708
0.107696
0.107683
0.10767
0.107656
0.107641
0.107625
0.107609
0.107593
0.107576
0.107558
0.10754
0.107522
0.107504
0.107485
0.107465
0.107444
0.107421
0.107395
0.107365
0.107328
0.107282
0.107225
0.107153
0.107063
0.106952
0.106816
0.106653
0.106461
0.10624
0.105323
0.105322
0.10532
0.105316
0.105312
0.105306
0.105299
0.105292
0.105283
0.105273
0.105262
0.10525
0.105238
0.105224
0.10521
0.105195
0.105179
0.105164
0.105147
0.105131
0.105115
0.105098
0.105082
0.105066
0.105051
0.105036
0.105021
0.105005
0.104988
0.104968
0.104943
0.104912
0.104871
0.104816
0.104745
0.104654
0.104538
0.104397
0.104229
0.104034
0.103105
0.103104
0.103102
0.103099
0.103094
0.103089
0.103082
0.103074
0.103066
0.103056
0.103045
0.103034
0.103022
0.103008
0.102994
0.10298
0.102965
0.10295
0.102934
0.102919
0.102903
0.102888
0.102874
0.102861
0.102849
0.102838
0.102828
0.10282
0.102811
0.102801
0.102789
0.102773
0.102749
0.102714
0.102666
0.102599
0.102513
0.102404
0.102271
0.102116
0.101291
0.10129
0.101288
0.101285
0.10128
0.101275
0.101269
0.101262
0.101254
0.101244
0.101234
0.101223
0.101211
0.101199
0.101186
0.101172
0.101158
0.101143
0.101129
0.101114
0.1011
0.101087
0.101075
0.101064
0.101054
0.101047
0.101041
0.101038
0.101036
0.101035
0.101034
0.10103
0.101022
0.101007
0.100981
0.100942
0.100887
0.100814
0.100724
0.100617
0.0999877
0.0999867
0.0999847
0.0999818
0.0999779
0.0999731
0.0999673
0.0999606
0.099953
0.0999445
0.0999351
0.0999249
0.099914
0.0999023
0.09989
0.0998772
0.099864
0.0998506
0.0998371
0.0998238
0.099811
0.0997989
0.0997879
0.0997785
0.0997709
0.0997656
0.0997628
0.0997627
0.0997651
0.0997697
0.0997754
0.0997812
0.0997851
0.099785
0.0997785
0.0997633
0.0997373
0.0996994
0.0996495
0.0995888
0.0991985
0.0991976
0.0991959
0.0991932
0.0991896
0.0991852
0.0991799
0.0991738
0.0991668
0.099159
0.0991504
0.099141
0.099131
0.0991202
0.0991089
0.0990971
0.0990849
0.0990725
0.0990601
0.0990478
0.0990359
0.0990247
0.0990146
0.099006
0.0989992
0.0989947
0.0989928
0.0989938
0.0989977
0.0990045
0.0990136
0.0990242
0.099035
0.0990447
0.0990514
0.0990535
0.0990496
0.0990389
0.0990214
0.0989982
0.0988371
0.0988363
0.0988347
0.0988322
0.0988289
0.0988249
0.09882
0.0988143
0.0988079
0.0988007
0.0987928
0.0987841
0.0987748
0.0987649
0.0987544
0.0987434
0.0987321
0.0987205
0.0987088
0.0986973
0.098686
0.0986754
0.0986656
0.0986572
0.0986503
0.0986456
0.0986433
0.0986437
0.0986471
0.0986535
0.0986627
0.0986743
0.0986875
0.0987015
0.0987151
0.0987273
0.0987371
0.098744
0.0987482
0.0987505
0.0987765
0.0987757
0.0987742
0.0987719
0.0987688
0.098765
0.0987604
0.0987551
0.0987491
0.0987423
0.0987349
0.0987268
0.098718
0.0987087
0.0986988
0.0986884
0.0986777
0.0986666
0.0986554
0.0986443
0.0986333
0.0986228
0.098613
0.0986043
0.0985969
0.0985913
0.0985878
0.0985867
0.0985883
0.0985927
0.0986
0.0986101
0.0986225
0.0986368
0.0986523
0.0986684
0.0986846
0.0987007
0.0987167
0.0987332
0.0988949
0.0988941
0.0988927
0.0988905
0.0988875
0.0988839
0.0988795
0.0988744
0.0988687
0.0988622
0.098855
0.0988473
0.0988388
0.0988298
0.0988203
0.0988103
0.0987999
0.0987891
0.0987782
0.0987672
0.0987562
0.0987456
0.0987355
0.0987262
0.098718
0.0987112
0.0987061
0.0987031
0.0987023
0.0987042
0.0987086
0.0987158
0.0987256
0.0987377
0.0987519
0.0987678
0.0987853
0.0988042
0.0988245
0.0988467
0.0990986
0.0990979
0.0990964
0.0990943
0.0990914
0.0990879
0.0990836
0.0990786
0.099073
0.0990667
0.0990597
0.0990521
0.0990438
0.099035
0.0990256
0.0990157
0.0990054
0.0989948
0.0989839
0.0989728
0.0989617
0.0989508
0.0989403
0.0989303
0.0989211
0.098913
0.0989063
0.0989013
0.0988981
0.0988972
0.0988985
0.0989023
0.0989086
0.0989174
0.0989285
0.0989419
0.0989575
0.0989752
0.0989951
0.0990175
0.0993251
0.0993244
0.099323
0.0993209
0.0993181
0.0993145
0.0993103
0.0993054
0.0992998
0.0992935
0.0992866
0.099279
0.0992708
0.099262
0.0992527
0.0992428
0.0992325
0.0992218
0.0992108
0.0991995
0.0991882
0.0991769
0.0991658
0.0991551
0.099145
0.0991356
0.0991274
0.0991204
0.099115
0.0991114
0.0991097
0.0991102
0.0991129
0.0991179
0.0991252
0.0991349
0.0991469
0.0991613
0.0991781
0.0991975
0.0995375
0.0995368
0.0995354
0.0995333
0.0995304
0.0995269
0.0995227
0.0995177
0.0995121
0.0995059
0.0994989
0.0994913
0.0994831
0.0994743
0.0994649
0.099455
0.0994446
0.0994337
0.0994225
0.099411
0.0993993
0.0993876
0.0993759
0.0993645
0.0993535
0.099343
0.0993333
0.0993246
0.0993172
0.0993111
0.0993067
0.099304
0.0993033
0.0993046
0.099308
0.0993136
0.0993214
0.0993316
0.099344
0.0993589
0.0997164
0.0997157
0.0997142
0.0997121
0.0997093
0.0997057
0.0997014
0.0996965
0.0996909
0.0996845
0.0996775
0.0996699
0.0996616
0.0996527
0.0996432
0.0996332
0.0996226
0.0996116
0.0996002
0.0995884
0.0995764
0.0995642
0.099552
0.0995399
0.099528
0.0995165
0.0995055
0.0994953
0.099486
0.0994778
0.0994709
0.0994655
0.0994616
0.0994595
0.0994592
0.0994608
0.0994644
0.09947
0.0994777
0.0994876
0.0998536
0.0998529
0.0998515
0.0998493
0.0998464
0.0998429
0.0998386
0.0998336
0.0998279
0.0998215
0.0998145
0.0998067
0.0997984
0.0997894
0.0997798
0.0997696
0.0997589
0.0997477
0.099736
0.0997239
0.0997116
0.099699
0.0996863
0.0996735
0.0996608
0.0996484
0.0996363
0.0996248
0.0996139
0.0996039
0.0995948
0.0995869
0.0995803
0.0995751
0.0995714
0.0995692
0.0995688
0.0995701
0.0995732
0.0995782
0.0996304
0.0996468
0.0996311
0.0995879
0.0995215
0.0994363
0.0993362
0.0992249
0.0991057
0.0989815
0.0988548
0.0987277
0.0986023
0.09848
0.0983623
0.0982502
0.0981446
0.0980463
0.0979558
0.0978736
0.0978
0.0977353
0.0976795
0.097633
0.0975957
0.0975676
0.0975489
0.0975396
0.09963
0.0996504
0.0996383
0.099598
0.0995341
0.099451
0.0993525
0.0992425
0.0991243
0.0990008
0.0988746
0.0987478
0.0986226
0.0985003
0.0983826
0.0982703
0.0981646
0.0980661
0.0979754
0.097893
0.0978192
0.0977542
0.0976983
0.0976516
0.0976141
0.097586
0.0975672
0.0975578
0.0996312
0.0996553
0.0996464
0.0996089
0.0995473
0.099466
0.0993691
0.0992603
0.099143
0.0990201
0.0988943
0.0987679
0.0986427
0.0985205
0.0984027
0.0982904
0.0981845
0.0980858
0.0979949
0.0979122
0.0978382
0.0977731
0.097717
0.0976701
0.0976325
0.0976043
0.0975854
0.097576
0.0996338
0.0996614
0.0996555
0.0996205
0.099561
0.0994814
0.0993859
0.0992782
0.0991617
0.0990394
0.098914
0.0987878
0.0986628
0.0985406
0.0984227
0.0983102
0.0982042
0.0981053
0.0980142
0.0979313
0.0978571
0.0977917
0.0977355
0.0976885
0.0976508
0.0976224
0.0976035
0.0975941
0.0996378
0.0996686
0.0996655
0.0996328
0.0995752
0.0994972
0.0994029
0.0992961
0.0991804
0.0990586
0.0989336
0.0988076
0.0986827
0.0985605
0.0984425
0.0983299
0.0982237
0.0981246
0.0980333
0.0979502
0.0978758
0.0978103
0.0977539
0.0977067
0.0976689
0.0976404
0.0976215
0.097612
0.0996432
0.0996769
0.0996763
0.0996457
0.0995898
0.0995132
0.09942
0.0993142
0.099199
0.0990778
0.098953
0.0988272
0.0987024
0.0985802
0.0984621
0.0983494
0.098243
0.0981437
0.0980522
0.0979689
0.0978943
0.0978286
0.097772
0.0977247
0.0976868
0.0976583
0.0976392
0.0976297
0.09965
0.0996863
0.0996878
0.0996591
0.0996048
0.0995295
0.0994373
0.0993322
0.0992177
0.0990968
0.0989723
0.0988467
0.0987218
0.0985996
0.0984814
0.0983686
0.098262
0.0981626
0.0980709
0.0979874
0.0979126
0.0978467
0.09779
0.0977425
0.0977045
0.0976759
0.0976568
0.0976473
0.0996579
0.0996965
0.0997001
0.099673
0.0996201
0.0995459
0.0994546
0.0993502
0.0992362
0.0991157
0.0989914
0.0988659
0.0987411
0.0986188
0.0985005
0.0983875
0.0982808
0.0981812
0.0980893
0.0980056
0.0979306
0.0978646
0.0978077
0.0977601
0.0977219
0.0976933
0.0976741
0.0976646
0.0996669
0.0997077
0.099713
0.0996874
0.0996357
0.0995625
0.099472
0.0993682
0.0992546
0.0991343
0.0990103
0.0988848
0.09876
0.0986377
0.0985193
0.0984062
0.0982993
0.0981995
0.0981074
0.0980235
0.0979484
0.0978822
0.0978251
0.0977774
0.0977391
0.0977104
0.0976912
0.0976816
0.099677
0.0997195
0.0997264
0.0997021
0.0996515
0.0995791
0.0994893
0.099386
0.0992728
0.0991528
0.0990289
0.0989035
0.0987787
0.0986563
0.0985378
0.0984245
0.0983174
0.0982174
0.0981252
0.0980412
0.0979658
0.0978995
0.0978423
0.0977944
0.0977561
0.0977272
0.097708
0.0976984
0.0996879
0.099732
0.0997402
0.0997171
0.0996674
0.0995957
0.0995065
0.0994037
0.0992908
0.099171
0.0990472
0.0989218
0.098797
0.0986745
0.0985559
0.0984425
0.0983353
0.0982351
0.0981426
0.0980585
0.0979829
0.0979164
0.0978591
0.0978112
0.0977727
0.0977438
0.0977245
0.0977148
0.0996995
0.099745
0.0997544
0.0997322
0.0996833
0.0996123
0.0995236
0.0994211
0.0993085
0.0991889
0.0990652
0.0989398
0.098815
0.0986924
0.0985737
0.0984601
0.0983527
0.0982523
0.0981597
0.0980754
0.0979997
0.097933
0.0978756
0.0978275
0.097789
0.09776
0.0977407
0.097731
0.0997118
0.0997585
0.0997688
0.0997475
0.0996993
0.0996288
0.0995405
0.0994384
0.099326
0.0992065
0.0990828
0.0989575
0.0988325
0.0987099
0.098591
0.0984773
0.0983697
0.0982692
0.0981764
0.0980919
0.0980161
0.0979493
0.0978917
0.0978436
0.0978049
0.0977759
0.0977565
0.0977468
0.0997245
0.0997722
0.0997834
0.0997628
0.0997151
0.0996452
0.0995572
0.0994553
0.0993431
0.0992237
0.0991001
0.0989747
0.0988497
0.0987269
0.098608
0.0984941
0.0983864
0.0982857
0.0981928
0.0981081
0.0980321
0.0979652
0.0979075
0.0978592
0.0978205
0.0977914
0.0977719
0.0977622
0.0997375
0.0997861
0.099798
0.099778
0.0997308
0.0996613
0.0995736
0.0994719
0.0993598
0.0992405
0.0991169
0.0989915
0.0988664
0.0987436
0.0986245
0.0985104
0.0984026
0.0983017
0.0982086
0.0981238
0.0980477
0.0979806
0.0979228
0.0978745
0.0978356
0.0978065
0.097787
0.0977773
0.0997508
0.0998
0.0998126
0.0997931
0.0997463
0.0996771
0.0995897
0.0994882
0.0993762
0.0992569
0.0991333
0.0990078
0.0988827
0.0987597
0.0986405
0.0985263
0.0984183
0.0983173
0.0982241
0.0981391
0.0980629
0.0979957
0.0979377
0.0978893
0.0978504
0.0978212
0.0978017
0.0977919
0.0997641
0.099814
0.099827
0.0998079
0.0997616
0.0996926
0.0996054
0.099504
0.0993921
0.0992728
0.0991492
0.0990237
0.0988985
0.0987754
0.098656
0.0985417
0.0984336
0.0983324
0.098239
0.0981539
0.0980776
0.0980102
0.0979522
0.0979037
0.0978647
0.0978354
0.0978159
0.0978061
0.0997774
0.0998278
0.0998413
0.0998225
0.0997764
0.0997077
0.0996206
0.0995194
0.0994075
0.0992883
0.0991646
0.099039
0.0989137
0.0987905
0.0986711
0.0985566
0.0984483
0.0983471
0.0982535
0.0981683
0.0980918
0.0980244
0.0979662
0.0979176
0.0978786
0.0978492
0.0978297
0.0978199
0.0997906
0.0998414
0.0998552
0.0998368
0.0997909
0.0997224
0.0996355
0.0995343
0.0994224
0.0993032
0.0991795
0.0990539
0.0989285
0.0988052
0.0986856
0.098571
0.0984626
0.0983612
0.0982675
0.0981821
0.0981055
0.098038
0.0979798
0.0979311
0.097892
0.0978626
0.097843
0.0978332
0.0998036
0.0998547
0.0998689
0.0998507
0.099805
0.0997366
0.0996498
0.0995486
0.0994368
0.0993176
0.0991939
0.0990681
0.0989426
0.0988192
0.0986995
0.0985848
0.0984763
0.0983747
0.098281
0.0981955
0.0981188
0.0980511
0.0979928
0.097944
0.0979049
0.0978754
0.0978558
0.097846
0.0998163
0.0998677
0.0998821
0.0998641
0.0998186
0.0997503
0.0996636
0.0995625
0.0994507
0.0993314
0.0992076
0.0990818
0.0989563
0.0988327
0.0987129
0.0985981
0.0984894
0.0983878
0.0982939
0.0982083
0.0981315
0.0980637
0.0980053
0.0979565
0.0979173
0.0978878
0.0978681
0.0978583
0.0998286
0.0998803
0.0998948
0.099877
0.0998317
0.0997635
0.0996768
0.0995757
0.0994639
0.0993447
0.0992208
0.099095
0.0989693
0.0988457
0.0987257
0.0986108
0.098502
0.0984003
0.0983062
0.0982206
0.0981436
0.0980758
0.0980173
0.0979684
0.0979292
0.0978996
0.0978799
0.0978701
0.0998405
0.0998923
0.0999071
0.0998894
0.0998442
0.0997761
0.0996895
0.0995884
0.0994766
0.0993573
0.0992334
0.0991075
0.0989817
0.098858
0.098738
0.0986229
0.098514
0.0984122
0.098318
0.0982323
0.0981552
0.0980873
0.0980288
0.0979798
0.0979405
0.0979109
0.0978912
0.0978813
0.0998519
0.0999039
0.0999188
0.0999013
0.0998561
0.0997881
0.0997015
0.0996005
0.0994886
0.0993693
0.0992454
0.0991194
0.0989935
0.0988697
0.0987496
0.0986345
0.0985255
0.0984235
0.0983293
0.0982434
0.0981663
0.0980983
0.0980397
0.0979906
0.0979513
0.0979217
0.0979019
0.0978921
0.0998628
0.099915
0.09993
0.0999125
0.0998675
0.0997995
0.0997129
0.0996119
0.0995
0.0993807
0.0992567
0.0991306
0.0990047
0.0988808
0.0987606
0.0986454
0.0985363
0.0984342
0.0983399
0.0982539
0.0981767
0.0981087
0.09805
0.0980009
0.0979615
0.0979319
0.0979121
0.0979022
0.0998731
0.0999254
0.0999405
0.0999232
0.0998782
0.0998102
0.0997237
0.0996227
0.0995108
0.0993914
0.0992673
0.0991412
0.0990152
0.0988913
0.098771
0.0986556
0.0985465
0.0984443
0.0983499
0.0982639
0.0981866
0.0981185
0.0980598
0.0980106
0.0979712
0.0979415
0.0979217
0.0979118
0.0998828
0.0999352
0.0999505
0.0999332
0.0998882
0.0998203
0.0997338
0.0996328
0.0995209
0.0994014
0.0992773
0.0991512
0.0990251
0.0989011
0.0987807
0.0986653
0.098556
0.0984538
0.0983593
0.0982732
0.0981959
0.0981277
0.0980689
0.0980197
0.0979802
0.0979505
0.0979307
0.0979208
0.0998919
0.0999444
0.0999597
0.0999425
0.0998976
0.0998297
0.0997432
0.0996422
0.0995303
0.0994108
0.0992867
0.0991604
0.0990343
0.0989102
0.0987897
0.0986743
0.0985649
0.0984626
0.0983681
0.0982819
0.0982045
0.0981363
0.0980774
0.0980282
0.0979887
0.097959
0.0979391
0.0979292
0.0999004
0.099953
0.0999684
0.0999512
0.0999064
0.0998385
0.099752
0.0996509
0.099539
0.0994195
0.0992953
0.099169
0.0990428
0.0989187
0.0987982
0.0986826
0.0985732
0.0984708
0.0983762
0.09829
0.0982125
0.0981442
0.0980854
0.0980361
0.0979965
0.0979668
0.097947
0.097937
0.0999082
0.0999608
0.0999763
0.0999592
0.0999144
0.0998465
0.09976
0.099659
0.099547
0.0994275
0.0993033
0.0991769
0.0990507
0.0989265
0.0988059
0.0986903
0.0985808
0.0984784
0.0983837
0.0982974
0.0982199
0.0981516
0.0980927
0.0980433
0.0980038
0.097974
0.0979542
0.0979442
0.0999153
0.099968
0.0999835
0.0999665
0.0999217
0.0998539
0.0997674
0.0996663
0.0995544
0.0994348
0.0993105
0.0991842
0.0990579
0.0989336
0.0988129
0.0986973
0.0985878
0.0984853
0.0983905
0.0983042
0.0982266
0.0981583
0.0980993
0.09805
0.0980104
0.0979806
0.0979607
0.0979508
0.0999218
0.0999745
0.0999901
0.0999731
0.0999283
0.0998605
0.099774
0.0996729
0.099561
0.0994414
0.0993171
0.0991907
0.0990643
0.09894
0.0988193
0.0987036
0.098594
0.0984915
0.0983967
0.0983103
0.0982327
0.0981643
0.0981053
0.098056
0.0980163
0.0979865
0.0979667
0.0979567
0.0999275
0.0999803
0.0999959
0.0999789
0.0999342
0.0998664
0.0997799
0.0996788
0.0995669
0.0994472
0.0993229
0.0991965
0.0990701
0.0989457
0.098825
0.0987092
0.0985996
0.098497
0.0984022
0.0983158
0.0982382
0.0981697
0.0981107
0.0980613
0.0980217
0.0979918
0.097972
0.097962
0.0999325
0.0999854
0.100001
0.0999841
0.0999394
0.0998716
0.0997851
0.099684
0.099572
0.0994524
0.099328
0.0992016
0.0990752
0.0989508
0.09883
0.0987142
0.0986045
0.0985019
0.098407
0.0983206
0.0982429
0.0981744
0.0981154
0.098066
0.0980263
0.0979965
0.0979766
0.0979666
0.0999369
0.0999897
0.100005
0.0999885
0.0999438
0.099876
0.0997895
0.0996885
0.0995764
0.0994568
0.0993324
0.0992059
0.0990795
0.0989551
0.0988343
0.0987184
0.0986087
0.0985061
0.0984112
0.0983247
0.098247
0.0981785
0.0981194
0.09807
0.0980303
0.0980005
0.0979806
0.0979706
0.0999405
0.0999934
0.100009
0.0999922
0.0999475
0.0998797
0.0997932
0.0996922
0.0995801
0.0994605
0.0993361
0.0992096
0.0990831
0.0989587
0.0988378
0.098722
0.0986122
0.0985096
0.0984147
0.0983281
0.0982504
0.0981819
0.0981228
0.0980734
0.0980337
0.0980038
0.0979839
0.097974
0.0999434
0.0999963
0.100012
0.0999951
0.0999505
0.0998827
0.0997962
0.0996951
0.0995831
0.0994634
0.099339
0.0992125
0.099086
0.0989615
0.0988407
0.0987248
0.0986151
0.0985124
0.0984174
0.0983309
0.0982532
0.0981846
0.0981255
0.0980761
0.0980364
0.0980065
0.0979866
0.0979766
0.0999455
0.0999985
0.100014
0.0999973
0.0999527
0.0998849
0.0997985
0.0996974
0.0995853
0.0994657
0.0993412
0.0992147
0.0990882
0.0989637
0.0988428
0.0987269
0.0986172
0.0985145
0.0984195
0.098333
0.0982552
0.0981867
0.0981276
0.0980781
0.0980384
0.0980085
0.0979886
0.0979786
0.099947
0.1
0.100016
0.0999988
0.0999542
0.0998864
0.0997999
0.0996989
0.0995868
0.0994671
0.0993427
0.0992161
0.0990897
0.0989652
0.0988443
0.0987284
0.0986186
0.0985159
0.0984209
0.0983343
0.0982566
0.098188
0.0981289
0.0980794
0.0980397
0.0980099
0.09799
0.09798
0.0999477
0.100001
0.100016
0.0999996
0.0999549
0.0998871
0.0998007
0.0996996
0.0995876
0.0994679
0.0993435
0.0992169
0.0990904
0.0989659
0.098845
0.0987291
0.0986193
0.0985166
0.0984216
0.098335
0.0982573
0.0981887
0.0981296
0.0980801
0.0980404
0.0980106
0.0979906
0.0979806
)
;

boundaryField
{
    bc-2
    {
        type            empty;
    }
    bc-3
    {
        type            empty;
    }
    bottom
    {
        type            zeroGradient;
    }
    leftSide
    {
        type            zeroGradient;
    }
    naturalSurface
    {
        type            zeroGradient;
    }
    rightSide
    {
        type            zeroGradient;
    }
    slopesurface
    {
        type            zeroGradient;
    }
    subGradeSurface
    {
        type            zeroGradient;
    }
}


// ************************************************************************* //
