# Supplementary material for: A finite volume-based model for the hydrothermal behavior of soil under freeze–thaw cycles
Source: PLoS One. 2021 Jun 3;16(6):e0252680. doi: 10.1371/journal.pone.0252680 (PMC8174737; doi:10.1371/journal.pone.0252680)
Supplement: S1 Data — (ZIP) [file pone.0252680.s001.zip › Data at equal time interval/3.42144e+08/K]

/*--------------------------------*- C++ -*----------------------------------*\
| =========                 |                                                 |
| \\      /  F ield         | OpenFOAM: The Open Source CFD Toolbox           |
|  \\    /   O peration     | Version:  2.4.0                                 |
|   \\  /    A nd           | Web:      www.OpenFOAM.org                      |
|    \\/     M anipulation  |                                                 |
\*---------------------------------------------------------------------------*/
FoamFile
{
    version     2.0;
    format      ascii;
    class       volScalarField;
    location    "3.42144e+08";
    object      K;
}
// * * * * * * * * * * * * * * * * * * * * * * * * * * * * * * * * * * * * * //

dimensions      [0 1 -1 0 0 0 0];

internalField   nonuniform List<scalar> 
9554
(
1.20705e-07
1.19496e-07
1.17124e-07
1.13679e-07
1.09294e-07
1.04133e-07
9.83929e-08
9.22859e-08
8.6034e-08
7.98548e-08
7.39494e-08
6.849e-08
6.36097e-08
5.93951e-08
5.58837e-08
5.30665e-08
5.08953e-08
4.92929e-08
4.81657e-08
4.74145e-08
4.69439e-08
4.66687e-08
1.20699e-07
1.1949e-07
1.17118e-07
1.13673e-07
1.09288e-07
1.04127e-07
9.83873e-08
9.22805e-08
8.60288e-08
7.98498e-08
7.39447e-08
6.84856e-08
6.36056e-08
5.93912e-08
5.58801e-08
5.30632e-08
5.08921e-08
4.92899e-08
4.81629e-08
4.74118e-08
4.69414e-08
4.66662e-08
1.20686e-07
1.19477e-07
1.17105e-07
1.13661e-07
1.09276e-07
1.04116e-07
9.8376e-08
9.22696e-08
8.60184e-08
7.98399e-08
7.39353e-08
6.84768e-08
6.35973e-08
5.93835e-08
5.58729e-08
5.30565e-08
5.08859e-08
4.92841e-08
4.81573e-08
4.74065e-08
4.69363e-08
4.66612e-08
1.20667e-07
1.19459e-07
1.17087e-07
1.13643e-07
1.09258e-07
1.04098e-07
9.83591e-08
9.22534e-08
8.60028e-08
7.98251e-08
7.39212e-08
6.84635e-08
6.35849e-08
5.9372e-08
5.58622e-08
5.30465e-08
5.08765e-08
4.92753e-08
4.8149e-08
4.73986e-08
4.69286e-08
4.66538e-08
1.20643e-07
1.19434e-07
1.17062e-07
1.13619e-07
1.09234e-07
1.04075e-07
9.83367e-08
9.22317e-08
8.5982e-08
7.98053e-08
7.39026e-08
6.8446e-08
6.35685e-08
5.93566e-08
5.58479e-08
5.30332e-08
5.08641e-08
4.92636e-08
4.8138e-08
4.7388e-08
4.69184e-08
4.66439e-08
1.20611e-07
1.19403e-07
1.17032e-07
1.13588e-07
1.09205e-07
1.04046e-07
9.83086e-08
9.22047e-08
8.59562e-08
7.97807e-08
7.38793e-08
6.84241e-08
6.3548e-08
5.93375e-08
5.58301e-08
5.30166e-08
5.08487e-08
4.92491e-08
4.81242e-08
4.73749e-08
4.69058e-08
4.66315e-08
1.20574e-07
1.19365e-07
1.16995e-07
1.13552e-07
1.09169e-07
1.04012e-07
9.8275e-08
9.21724e-08
8.59252e-08
7.97513e-08
7.38515e-08
6.83979e-08
6.35236e-08
5.93148e-08
5.58089e-08
5.29969e-08
5.08302e-08
4.92318e-08
4.81078e-08
4.73592e-08
4.68906e-08
4.66168e-08
1.2053e-07
1.19322e-07
1.16952e-07
1.1351e-07
1.09127e-07
1.03971e-07
9.8236e-08
9.21348e-08
8.58893e-08
7.97171e-08
7.38192e-08
6.83676e-08
6.34952e-08
5.92884e-08
5.57844e-08
5.29741e-08
5.08089e-08
4.92117e-08
4.80888e-08
4.7341e-08
4.68731e-08
4.65997e-08
1.2048e-07
1.19272e-07
1.16902e-07
1.13461e-07
1.0908e-07
1.03925e-07
9.81914e-08
9.20919e-08
8.58484e-08
7.96783e-08
7.37826e-08
6.83333e-08
6.34631e-08
5.92585e-08
5.57566e-08
5.29482e-08
5.07847e-08
4.9189e-08
4.80672e-08
4.73204e-08
4.68531e-08
4.65802e-08
1.20423e-07
1.19216e-07
1.16847e-07
1.13406e-07
1.09027e-07
1.03873e-07
9.81412e-08
9.20438e-08
8.58025e-08
7.96349e-08
7.37417e-08
6.82949e-08
6.34273e-08
5.92252e-08
5.57256e-08
5.29194e-08
5.07578e-08
4.91636e-08
4.80432e-08
4.72974e-08
4.68309e-08
4.65586e-08
1.2036e-07
1.19153e-07
1.16784e-07
1.13345e-07
1.08967e-07
1.03816e-07
9.80856e-08
9.19905e-08
8.57518e-08
7.95869e-08
7.36965e-08
6.82527e-08
6.3388e-08
5.91886e-08
5.56917e-08
5.28877e-08
5.07282e-08
4.91358e-08
4.80169e-08
4.72721e-08
4.68065e-08
4.65347e-08
1.2029e-07
1.19083e-07
1.16716e-07
1.13278e-07
1.08901e-07
1.03752e-07
9.80244e-08
9.1932e-08
8.56962e-08
7.95344e-08
7.36473e-08
6.82067e-08
6.33452e-08
5.91489e-08
5.56548e-08
5.28535e-08
5.06962e-08
4.91057e-08
4.79882e-08
4.72447e-08
4.67799e-08
4.65087e-08
1.20212e-07
1.19006e-07
1.1664e-07
1.13204e-07
1.08829e-07
1.03682e-07
9.79574e-08
9.18682e-08
8.56358e-08
7.94775e-08
7.3594e-08
6.81571e-08
6.32991e-08
5.91062e-08
5.56152e-08
5.28167e-08
5.06618e-08
4.90734e-08
4.79575e-08
4.72152e-08
4.67513e-08
4.64808e-08
1.20128e-07
1.18922e-07
1.16557e-07
1.13123e-07
1.0875e-07
1.03606e-07
9.78847e-08
9.17991e-08
8.55705e-08
7.94162e-08
7.35368e-08
6.81039e-08
6.32499e-08
5.90607e-08
5.55731e-08
5.27776e-08
5.06254e-08
4.90391e-08
4.79249e-08
4.71839e-08
4.67209e-08
4.6451e-08
1.20035e-07
1.1883e-07
1.16466e-07
1.13034e-07
1.08664e-07
1.03524e-07
9.78058e-08
9.17244e-08
8.55002e-08
7.93505e-08
7.34757e-08
6.80474e-08
6.31977e-08
5.90126e-08
5.55287e-08
5.27365e-08
5.0587e-08
4.90029e-08
4.78905e-08
4.71508e-08
4.66887e-08
4.64194e-08
1.19933e-07
1.18729e-07
1.16367e-07
1.12937e-07
1.08571e-07
1.03434e-07
9.77206e-08
9.16439e-08
8.54249e-08
7.92804e-08
7.34108e-08
6.79875e-08
6.31427e-08
5.89621e-08
5.54822e-08
5.26935e-08
5.05469e-08
4.89652e-08
4.78546e-08
4.71162e-08
4.66551e-08
4.63863e-08
1.19822e-07
1.18619e-07
1.16259e-07
1.12832e-07
1.08469e-07
1.03337e-07
9.76286e-08
9.15575e-08
8.53442e-08
7.92057e-08
7.3342e-08
6.79245e-08
6.30851e-08
5.89093e-08
5.54339e-08
5.26489e-08
5.05054e-08
4.89262e-08
4.78174e-08
4.70804e-08
4.66201e-08
4.63518e-08
1.197e-07
1.18498e-07
1.1614e-07
1.12717e-07
1.08359e-07
1.03232e-07
9.75293e-08
9.14645e-08
8.5258e-08
7.91262e-08
7.32693e-08
6.78582e-08
6.30249e-08
5.88546e-08
5.53839e-08
5.26029e-08
5.04628e-08
4.88861e-08
4.77793e-08
4.70435e-08
4.6584e-08
4.63161e-08
1.19567e-07
1.18366e-07
1.16011e-07
1.12592e-07
1.08239e-07
1.03117e-07
9.74219e-08
9.13646e-08
8.51657e-08
7.90418e-08
7.31926e-08
6.77888e-08
6.29622e-08
5.8798e-08
5.53325e-08
5.25559e-08
5.04193e-08
4.88453e-08
4.77403e-08
4.70059e-08
4.65471e-08
4.62795e-08
1.1942e-07
1.18222e-07
1.1587e-07
1.12455e-07
1.08108e-07
1.02993e-07
9.73058e-08
9.12569e-08
8.50669e-08
7.8952e-08
7.31115e-08
6.7716e-08
6.2897e-08
5.87396e-08
5.52799e-08
5.25081e-08
5.03752e-08
4.8804e-08
4.7701e-08
4.69678e-08
4.65096e-08
4.62423e-08
1.1926e-07
1.18063e-07
1.15715e-07
1.12305e-07
1.07965e-07
1.02858e-07
9.71797e-08
9.11406e-08
8.49609e-08
7.88562e-08
7.30257e-08
6.76397e-08
6.28294e-08
5.86795e-08
5.52263e-08
5.24597e-08
5.03308e-08
4.87626e-08
4.76616e-08
4.69295e-08
4.64719e-08
4.62046e-08
1.19084e-07
1.17889e-07
1.15545e-07
1.12141e-07
1.07808e-07
1.02711e-07
9.70427e-08
9.10148e-08
8.48467e-08
7.87538e-08
7.29348e-08
6.75596e-08
6.2759e-08
5.86177e-08
5.51717e-08
5.24109e-08
5.02864e-08
4.87213e-08
4.76224e-08
4.68915e-08
4.64343e-08
4.61669e-08
1.1889e-07
1.17697e-07
1.15358e-07
1.11961e-07
1.07636e-07
1.0255e-07
9.68932e-08
9.08781e-08
8.47233e-08
7.86438e-08
7.28379e-08
6.7475e-08
6.26855e-08
5.8554e-08
5.51161e-08
5.23618e-08
5.02422e-08
4.86805e-08
4.75837e-08
4.68538e-08
4.6397e-08
4.61293e-08
1.18677e-07
1.17487e-07
1.15152e-07
1.11763e-07
1.07448e-07
1.02373e-07
9.67298e-08
9.07291e-08
8.45894e-08
7.85252e-08
7.27341e-08
6.73852e-08
6.26085e-08
5.8488e-08
5.50594e-08
5.23123e-08
5.01982e-08
4.86402e-08
4.75457e-08
4.6817e-08
4.63603e-08
4.60922e-08
1.18442e-07
1.17255e-07
1.14926e-07
1.11545e-07
1.07241e-07
1.02179e-07
9.65507e-08
9.05661e-08
8.44434e-08
7.83964e-08
7.26223e-08
6.72894e-08
6.25272e-08
5.84193e-08
5.50012e-08
5.22624e-08
5.01544e-08
4.86007e-08
4.75087e-08
4.67811e-08
4.63246e-08
4.60559e-08
1.18185e-07
1.17001e-07
1.14678e-07
1.11306e-07
1.07014e-07
1.01966e-07
9.6354e-08
9.03873e-08
8.42836e-08
7.82561e-08
7.2501e-08
6.71862e-08
6.24406e-08
5.83471e-08
5.4941e-08
5.22118e-08
5.01108e-08
4.85618e-08
4.74728e-08
4.67465e-08
4.62901e-08
4.60206e-08
1.17904e-07
1.16723e-07
1.14407e-07
1.11044e-07
1.06765e-07
1.01732e-07
9.61377e-08
9.01907e-08
8.41081e-08
7.81022e-08
7.23686e-08
6.70743e-08
6.23474e-08
5.82705e-08
5.48782e-08
5.21599e-08
5.0067e-08
4.85237e-08
4.74379e-08
4.67132e-08
4.62569e-08
4.59865e-08
1.17598e-07
1.1642e-07
1.14111e-07
1.10758e-07
1.06491e-07
1.01475e-07
9.58998e-08
8.99742e-08
8.39147e-08
7.79327e-08
7.22231e-08
6.69519e-08
6.22463e-08
5.81882e-08
5.48117e-08
5.21061e-08
5.00227e-08
4.84859e-08
4.74041e-08
4.66813e-08
4.62252e-08
4.5954e-08
1.17266e-07
1.16092e-07
1.13788e-07
1.10446e-07
1.06193e-07
1.01194e-07
9.56383e-08
8.97356e-08
8.37011e-08
7.77454e-08
7.20624e-08
6.6817e-08
6.21354e-08
5.80987e-08
5.47405e-08
5.20495e-08
4.99772e-08
4.84481e-08
4.73712e-08
4.66507e-08
4.61952e-08
4.5923e-08
1.16908e-07
1.15737e-07
1.1344e-07
1.10107e-07
1.05868e-07
1.00886e-07
9.53513e-08
8.94727e-08
8.34649e-08
7.75378e-08
7.1884e-08
6.66673e-08
6.20128e-08
5.80005e-08
5.46631e-08
5.19891e-08
4.99299e-08
4.841e-08
4.73388e-08
4.66214e-08
4.61667e-08
4.58938e-08
1.16527e-07
1.15358e-07
1.13067e-07
1.09743e-07
1.05516e-07
1.0055e-07
9.50369e-08
8.91833e-08
8.32037e-08
7.73073e-08
7.16855e-08
6.65006e-08
6.18764e-08
5.78916e-08
5.45781e-08
5.19238e-08
4.98797e-08
4.83707e-08
4.73067e-08
4.65932e-08
4.61399e-08
4.58665e-08
1.16123e-07
1.14956e-07
1.12669e-07
1.09353e-07
1.05137e-07
1.00187e-07
9.46938e-08
8.88653e-08
8.29151e-08
7.70514e-08
7.14641e-08
6.63142e-08
6.17237e-08
5.777e-08
5.44838e-08
5.18521e-08
4.98258e-08
4.83298e-08
4.72744e-08
4.65659e-08
4.61145e-08
4.58409e-08
1.15702e-07
1.14536e-07
1.12251e-07
1.08939e-07
1.04731e-07
9.97946e-08
9.43205e-08
8.85167e-08
8.25967e-08
7.67674e-08
7.12174e-08
6.61057e-08
6.15527e-08
5.76338e-08
5.43785e-08
5.17728e-08
4.97671e-08
4.82864e-08
4.72415e-08
4.65392e-08
4.60907e-08
4.58173e-08
1.1527e-07
1.14102e-07
1.11816e-07
1.08504e-07
1.04301e-07
9.93737e-08
9.3916e-08
8.81359e-08
8.22462e-08
7.64528e-08
7.09425e-08
6.58725e-08
6.13608e-08
5.7481e-08
5.42606e-08
5.16845e-08
4.97027e-08
4.824e-08
4.72075e-08
4.65129e-08
4.60681e-08
4.57955e-08
1.14835e-07
1.13663e-07
1.1137e-07
1.08052e-07
1.03847e-07
9.89242e-08
9.34794e-08
8.77209e-08
8.18612e-08
7.61049e-08
7.06371e-08
6.56123e-08
6.11461e-08
5.73097e-08
5.41285e-08
5.15862e-08
4.96317e-08
4.81898e-08
4.71721e-08
4.64867e-08
4.60469e-08
4.57757e-08
1.1441e-07
1.13229e-07
1.1092e-07
1.07587e-07
1.03372e-07
9.84467e-08
9.30095e-08
8.72697e-08
8.14393e-08
7.57213e-08
7.02985e-08
6.53227e-08
6.09065e-08
5.71182e-08
5.39811e-08
5.14768e-08
4.95534e-08
4.81355e-08
4.71349e-08
4.64607e-08
4.60269e-08
4.57579e-08
1.14012e-07
1.12813e-07
1.10478e-07
1.07116e-07
1.02878e-07
9.79408e-08
9.25049e-08
8.67802e-08
8.0978e-08
7.52994e-08
6.99244e-08
6.50017e-08
6.06403e-08
5.69053e-08
5.38172e-08
5.13556e-08
4.94675e-08
4.80769e-08
4.7096e-08
4.64348e-08
4.60084e-08
4.57422e-08
1.13666e-07
1.12435e-07
1.10052e-07
1.06643e-07
1.02366e-07
9.74053e-08
9.1963e-08
8.62493e-08
8.04743e-08
7.48365e-08
6.95126e-08
6.46475e-08
6.03462e-08
5.66701e-08
5.36364e-08
5.12224e-08
4.93736e-08
4.80138e-08
4.70554e-08
4.64091e-08
4.59913e-08
4.57288e-08
1.13411e-07
1.12118e-07
1.09654e-07
1.06169e-07
1.01834e-07
9.68367e-08
9.13799e-08
8.56733e-08
7.99249e-08
7.43299e-08
6.9061e-08
6.42586e-08
6.00232e-08
5.64119e-08
5.34383e-08
5.10771e-08
4.92721e-08
4.79466e-08
4.70133e-08
4.63839e-08
4.5976e-08
4.5718e-08
1.13314e-07
1.11887e-07
1.09288e-07
1.05692e-07
1.01276e-07
9.62284e-08
9.07496e-08
8.50472e-08
7.93258e-08
7.37766e-08
6.85676e-08
6.38338e-08
5.96708e-08
5.61307e-08
5.32232e-08
5.09201e-08
4.91634e-08
4.78758e-08
4.69703e-08
4.63597e-08
4.5963e-08
4.571e-08
1.14442e-07
1.13967e-07
1.13689e-07
1.13747e-07
1.14019e-07
1.14107e-07
1.14527e-07
1.14211e-07
1.15072e-07
1.13983e-07
1.15306e-07
1.14586e-07
1.15701e-07
1.14767e-07
1.15583e-07
1.15028e-07
1.14878e-07
1.14549e-07
1.13745e-07
1.15545e-07
1.1559e-07
1.14379e-07
1.15235e-07
1.14958e-07
1.14033e-07
1.14744e-07
1.15324e-07
1.15128e-07
1.15089e-07
1.15452e-07
1.13742e-07
1.14475e-07
1.15184e-07
1.1468e-07
1.06008e-07
1.13029e-07
1.10097e-07
8.20565e-08
1.1324e-07
1.12735e-07
1.12803e-07
1.1243e-07
1.13363e-07
1.12869e-07
1.13501e-07
1.13129e-07
1.14024e-07
1.11411e-07
1.13763e-07
1.08719e-07
1.16145e-07
1.12767e-07
1.15073e-07
1.07705e-07
9.44519e-08
8.01952e-08
9.92103e-08
8.44726e-08
1.17587e-07
1.18276e-07
1.20093e-07
1.15006e-07
1.12425e-07
1.11142e-07
1.21815e-07
1.03295e-07
1.19668e-07
1.12574e-07
1.18845e-07
1.06362e-07
1.20146e-07
1.03172e-07
1.18149e-07
1.14265e-07
1.13704e-07
9.89434e-08
1.19808e-07
9.83246e-08
1.11281e-07
1.08769e-07
1.10541e-07
9.04483e-08
1.12552e-07
1.0654e-07
1.05614e-07
9.43472e-08
1.16049e-07
1.01539e-07
1.07585e-07
9.09093e-08
9.86657e-08
8.75326e-08
1.09723e-07
1.01194e-07
9.00525e-08
8.83319e-08
1.06362e-07
8.59251e-08
1.07254e-07
9.9399e-08
9.9478e-08
8.70646e-08
1.04323e-07
9.75813e-08
1.06114e-07
1.05686e-07
1.08935e-07
1.08676e-07
8.47339e-08
8.57534e-08
1.12751e-07
1.15661e-07
8.21857e-08
1.1021e-07
1.20286e-07
1.21178e-07
1.04184e-07
1.22171e-07
1.03903e-07
9.4874e-08
1.18498e-07
1.15858e-07
9.5167e-08
9.0759e-08
1.15878e-07
1.17585e-07
1.112e-07
1.10808e-07
8.851e-08
1.00723e-07
1.10675e-07
1.03288e-07
1.1398e-07
1.19833e-07
1.21405e-07
1.2306e-07
1.12146e-07
1.01286e-07
9.19252e-08
9.71351e-08
8.85386e-08
1.22306e-07
1.05511e-07
1.16639e-07
1.03997e-07
1.0219e-07
8.74297e-08
1.04605e-07
1.17022e-07
1.12709e-07
9.73196e-08
8.19435e-08
9.78617e-08
8.32043e-08
9.94148e-08
1.13124e-07
1.01529e-07
1.14798e-07
1.05069e-07
1.08462e-07
1.17011e-07
1.12619e-07
1.14552e-07
1.19482e-07
1.18137e-07
8.88379e-08
8.71751e-08
9.65918e-08
1.08363e-07
8.18915e-08
9.44392e-08
1.01652e-07
1.08979e-07
8.31098e-08
9.53251e-08
8.75514e-08
1.00979e-07
1.1745e-07
1.07959e-07
1.14365e-07
1.11608e-07
1.20675e-07
1.17039e-07
1.11393e-07
1.18401e-07
1.07662e-07
1.02371e-07
1.16097e-07
1.21774e-07
1.08906e-07
9.4861e-08
1.11431e-07
1.02375e-07
9.73377e-08
8.31595e-08
1.04543e-07
1.14011e-07
1.05101e-07
9.11303e-08
1.20506e-07
1.16918e-07
9.97688e-08
9.36524e-08
1.15586e-07
1.22287e-07
1.07661e-07
1.00159e-07
1.13722e-07
1.10962e-07
8.06448e-08
9.23906e-08
8.97093e-08
9.87589e-08
9.10435e-08
9.93712e-08
1.04325e-07
9.25511e-08
1.06738e-07
9.59406e-08
1.15043e-07
9.98293e-08
1.16644e-07
1.15529e-07
1.04316e-07
1.1274e-07
1.0977e-07
1.15213e-07
1.14099e-07
1.19024e-07
1.14316e-07
1.19086e-07
1.09713e-07
1.14587e-07
1.10469e-07
1.06967e-07
8.48109e-08
9.38377e-08
1.16215e-07
1.21465e-07
8.31533e-08
9.41021e-08
1.1285e-07
1.19084e-07
9.39097e-08
1.07757e-07
1.15011e-07
1.06849e-07
7.97609e-08
9.0146e-08
8.64278e-08
8.06994e-08
1.20649e-07
1.19534e-07
1.02923e-07
1.11853e-07
1.10186e-07
1.03699e-07
1.12829e-07
1.11266e-07
8.90677e-08
9.73737e-08
1.10996e-07
1.13215e-07
1.18392e-07
1.23043e-07
1.12006e-07
1.04538e-07
1.05122e-07
1.06195e-07
8.68957e-08
8.47446e-08
1.22545e-07
1.19491e-07
1.20517e-07
1.22015e-07
1.07128e-07
1.11986e-07
1.07947e-07
1.01016e-07
1.10612e-07
1.02052e-07
1.16361e-07
1.17404e-07
9.43835e-08
1.03231e-07
1.14364e-07
1.1729e-07
9.70708e-08
1.05906e-07
1.02625e-07
9.97248e-08
9.61536e-08
1.05105e-07
1.202e-07
1.22483e-07
9.44107e-08
8.75592e-08
8.8609e-08
8.45705e-08
1.20859e-07
1.16508e-07
1.10729e-07
1.17161e-07
1.02009e-07
1.02889e-07
1.17073e-07
1.16806e-07
1.07e-07
1.1208e-07
9.62808e-08
1.03291e-07
1.20632e-07
1.1359e-07
1.18559e-07
1.22998e-07
9.2452e-08
9.8474e-08
1.09367e-07
9.95429e-08
1.15332e-07
1.14789e-07
1.06565e-07
1.06528e-07
8.54201e-08
9.12142e-08
9.3284e-08
9.73033e-08
9.2245e-08
9.08327e-08
1.06642e-07
1.0132e-07
1.13578e-07
1.11338e-07
1.0801e-07
1.11964e-07
1.06663e-07
1.10305e-07
1.12637e-07
1.11379e-07
1.03738e-07
1.10897e-07
1.01564e-07
9.97096e-08
8.61848e-08
9.22062e-08
1.02778e-07
9.83804e-08
1.13105e-07
1.15514e-07
1.0059e-07
1.07139e-07
9.34841e-08
8.91392e-08
1.08834e-07
1.11629e-07
1.14793e-07
1.15152e-07
9.82125e-08
1.0505e-07
9.74527e-08
9.39176e-08
1.10074e-07
1.16184e-07
9.50892e-08
9.07145e-08
1.03692e-07
9.99922e-08
1.17779e-07
1.18875e-07
1.16668e-07
1.18511e-07
1.08861e-07
1.03728e-07
1.13112e-07
1.09624e-07
1.03877e-07
1.07842e-07
1.077e-07
1.01082e-07
9.73591e-08
1.03706e-07
9.94054e-08
9.55597e-08
9.26671e-08
8.94688e-08
1.09889e-07
1.10491e-07
1.13663e-07
1.17627e-07
1.12566e-07
1.09409e-07
9.59636e-08
9.96803e-08
8.11486e-08
8.59649e-08
1.13712e-07
1.08013e-07
1.12234e-07
1.16834e-07
9.22834e-08
9.62504e-08
9.97934e-08
9.58566e-08
1.17856e-07
1.18906e-07
8.47174e-08
8.79249e-08
1.07773e-07
1.03601e-07
1.11702e-07
1.16797e-07
9.40335e-08
9.08531e-08
1.18978e-07
1.18983e-07
1.10783e-07
1.16003e-07
1.23077e-07
1.21171e-07
1.15016e-07
1.12482e-07
1.10422e-07
1.12855e-07
1.10142e-07
1.12889e-07
1.1026e-07
1.13739e-07
1.21308e-07
1.20259e-07
1.11948e-07
1.13199e-07
9.26601e-08
8.69367e-08
1.2181e-07
1.22199e-07
8.9775e-08
9.44092e-08
1.15594e-07
1.11629e-07
1.14653e-07
1.14301e-07
8.47333e-08
8.00771e-08
1.06255e-07
1.10839e-07
8.16849e-08
8.13584e-08
8.29251e-08
8.21922e-08
9.1354e-08
8.57168e-08
1.20513e-07
1.18014e-07
1.05042e-07
1.08647e-07
1.09057e-07
1.0902e-07
1.14305e-07
1.14059e-07
1.18829e-07
1.19464e-07
9.87407e-08
1.0314e-07
1.12221e-07
1.11689e-07
1.19806e-07
1.15126e-07
1.10117e-07
1.09329e-07
1.08283e-07
1.0493e-07
1.06627e-07
1.09889e-07
1.0738e-07
1.11598e-07
1.09966e-07
1.07828e-07
1.14107e-07
1.14163e-07
1.16548e-07
1.16032e-07
8.48679e-08
8.94136e-08
1.03757e-07
1.04426e-07
9.47758e-08
9.76736e-08
1.27631e-07
1.21638e-07
1.27178e-07
1.1303e-07
1.22444e-07
1.22682e-07
1.23904e-07
1.24404e-07
1.25055e-07
1.24922e-07
1.26292e-07
1.25269e-07
1.2789e-07
1.25525e-07
1.28478e-07
1.26894e-07
1.28948e-07
1.287e-07
1.31618e-07
1.25482e-07
1.33058e-07
1.30014e-07
1.21047e-07
1.144e-07
1.21052e-07
1.33332e-07
1.3209e-07
1.25276e-07
1.33442e-07
1.26499e-07
1.3198e-07
1.23034e-07
1.32077e-07
1.26512e-07
1.26491e-07
1.25625e-07
1.31371e-07
1.19961e-07
1.31239e-07
1.19474e-07
1.27555e-07
1.28249e-07
1.29593e-07
1.17546e-07
1.22013e-07
1.22264e-07
1.27589e-07
1.15662e-07
1.26362e-07
1.18783e-07
1.26563e-07
1.24238e-07
1.27749e-07
1.15116e-07
1.17418e-07
1.21788e-07
1.15155e-07
1.27289e-07
1.33188e-07
1.24196e-07
1.16322e-07
1.25149e-07
1.18061e-07
1.2803e-07
1.29688e-07
1.1982e-07
1.30993e-07
1.2361e-07
1.33122e-07
1.27063e-07
1.24588e-07
1.29974e-07
1.16207e-07
1.28231e-07
1.27871e-07
1.21153e-07
1.22409e-07
1.20338e-07
1.20833e-07
1.3013e-07
1.27911e-07
1.27735e-07
1.25352e-07
1.29907e-07
1.32295e-07
1.33e-07
1.29867e-07
1.32682e-07
1.20635e-07
1.16157e-07
1.31614e-07
1.2686e-07
1.28333e-07
1.2328e-07
1.32456e-07
1.29603e-07
1.268e-07
1.26192e-07
1.25019e-07
1.20952e-07
1.23827e-07
1.28826e-07
1.261e-07
1.26104e-07
1.23054e-07
1.14714e-07
1.22513e-07
1.20284e-07
1.28457e-07
1.24266e-07
1.17539e-07
1.13553e-07
1.31557e-07
1.27866e-07
1.22739e-07
1.14484e-07
1.25553e-07
1.18281e-07
1.31836e-07
1.33742e-07
1.31182e-07
1.28031e-07
1.32977e-07
1.297e-07
1.21392e-07
1.24411e-07
1.25022e-07
1.26559e-07
1.26954e-07
1.2223e-07
1.23337e-07
1.27248e-07
1.27375e-07
1.25426e-07
1.28688e-07
1.29594e-07
1.28848e-07
1.30966e-07
1.21678e-07
1.25637e-07
1.26147e-07
1.22137e-07
1.24962e-07
1.21636e-07
1.2283e-07
1.26406e-07
1.3047e-07
1.25083e-07
1.2678e-07
1.2404e-07
1.27958e-07
1.29523e-07
1.28031e-07
1.28129e-07
1.30866e-07
1.30547e-07
1.17335e-07
1.21937e-07
1.28942e-07
1.27389e-07
1.32721e-07
1.32321e-07
1.18917e-07
1.1397e-07
1.3e-07
1.30299e-07
1.33857e-07
1.32058e-07
1.31009e-07
1.29355e-07
1.26694e-07
1.24651e-07
1.23233e-07
1.28493e-07
1.28407e-07
1.24146e-07
1.29056e-07
1.27416e-07
1.30678e-07
1.27844e-07
1.25218e-07
1.26418e-07
1.17799e-07
1.15374e-07
1.13005e-07
1.18039e-07
1.16643e-07
1.13104e-07
1.15098e-07
1.19011e-07
1.19754e-07
1.23502e-07
1.16208e-07
1.20304e-07
1.25699e-07
1.20593e-07
1.32693e-07
1.33581e-07
1.17432e-07
1.18799e-07
1.27695e-07
1.25773e-07
1.33977e-07
1.32631e-07
1.2438e-07
1.23929e-07
1.31302e-07
1.30724e-07
1.32985e-07
1.32287e-07
1.29254e-07
1.24769e-07
1.23621e-07
1.22877e-07
1.32386e-07
1.30574e-07
1.2238e-07
1.24933e-07
1.17856e-07
1.22924e-07
1.24231e-07
1.24391e-07
1.2329e-07
1.25529e-07
1.26888e-07
1.27489e-07
1.28352e-07
1.29741e-07
1.31642e-07
1.3172e-07
1.27155e-07
1.29917e-07
1.19321e-07
1.20392e-07
1.23418e-07
1.24154e-07
1.31632e-07
1.29679e-07
1.28647e-07
1.25917e-07
1.21281e-07
1.21571e-07
1.24316e-07
1.25871e-07
1.29342e-07
1.28982e-07
1.26119e-07
1.26641e-07
1.25753e-07
1.23802e-07
1.24508e-07
1.25301e-07
1.27521e-07
1.27233e-07
1.19082e-07
1.19914e-07
1.26869e-07
1.24488e-07
1.24271e-07
1.25142e-07
1.27716e-07
1.29091e-07
1.2785e-07
1.28671e-07
1.21871e-07
1.17998e-07
1.24381e-07
1.26807e-07
1.27139e-07
1.27551e-07
1.29759e-07
1.2708e-07
1.23998e-07
1.23332e-07
1.30734e-07
1.3121e-07
1.29496e-07
1.29031e-07
1.2536e-07
1.26141e-07
1.3371e-07
1.33706e-07
1.20471e-07
1.23021e-07
1.22247e-07
1.25074e-07
1.3094e-07
1.30392e-07
1.26282e-07
1.22532e-07
1.24714e-07
1.25922e-07
1.24778e-07
1.2794e-07
1.18844e-07
1.22921e-07
1.18944e-07
1.19756e-07
1.31529e-07
1.32145e-07
1.23411e-07
1.2252e-07
1.3424e-07
1.33909e-07
1.28288e-07
1.28152e-07
1.28317e-07
1.2822e-07
1.28448e-07
1.28393e-07
1.28692e-07
1.28688e-07
1.29036e-07
1.29073e-07
1.29476e-07
1.29561e-07
1.29996e-07
1.30125e-07
1.30593e-07
1.30761e-07
1.31246e-07
1.3145e-07
1.3193e-07
1.32151e-07
1.32616e-07
1.32843e-07
1.33265e-07
1.33462e-07
1.33816e-07
1.33953e-07
1.34218e-07
1.34252e-07
1.34399e-07
1.34283e-07
1.34846e-07
1.34462e-07
1.2831e-07
1.28197e-07
1.28407e-07
1.28335e-07
1.28604e-07
1.28576e-07
1.28914e-07
1.28934e-07
1.29322e-07
1.29387e-07
1.29825e-07
1.29935e-07
1.30403e-07
1.30555e-07
1.31055e-07
1.31253e-07
1.31772e-07
1.32006e-07
1.32512e-07
1.32756e-07
1.33232e-07
1.33467e-07
1.33897e-07
1.34103e-07
1.34463e-07
1.346e-07
1.34866e-07
1.349e-07
1.35037e-07
1.34904e-07
1.14383e-07
1.1971e-07
1.27186e-07
1.12978e-07
1.20639e-07
1.20898e-07
1.22357e-07
1.22916e-07
1.24163e-07
1.21593e-07
1.25192e-07
1.24722e-07
1.2705e-07
1.26012e-07
1.29187e-07
1.23906e-07
1.31228e-07
1.27935e-07
1.31789e-07
1.23593e-07
1.34263e-07
1.29194e-07
1.21003e-07
1.33452e-07
1.3239e-07
1.22225e-07
1.30842e-07
1.23622e-07
1.31418e-07
1.25436e-07
1.33014e-07
1.22343e-07
1.27178e-07
1.30175e-07
1.31073e-07
1.20555e-07
1.2917e-07
1.20721e-07
1.28418e-07
1.27603e-07
1.29973e-07
1.18568e-07
1.2217e-07
1.18825e-07
1.27604e-07
1.25929e-07
1.26683e-07
1.18934e-07
1.25085e-07
1.25312e-07
1.14948e-07
1.27357e-07
1.25179e-07
1.21465e-07
1.17361e-07
1.17674e-07
1.14952e-07
1.27283e-07
1.33699e-07
1.2341e-07
1.23491e-07
1.33742e-07
1.22592e-07
1.31488e-07
1.2943e-07
1.17959e-07
1.2823e-07
1.17312e-07
1.23729e-07
1.30222e-07
1.23164e-07
1.31383e-07
1.21115e-07
1.14972e-07
1.23713e-07
1.20874e-07
1.31385e-07
1.20644e-07
1.26397e-07
1.28736e-07
1.27593e-07
1.24181e-07
1.26355e-07
1.34457e-07
1.31139e-07
1.32768e-07
1.32461e-07
1.29341e-07
1.28733e-07
1.22833e-07
1.15739e-07
1.25438e-07
1.18252e-07
1.273e-07
1.21649e-07
1.28402e-07
1.26083e-07
1.26028e-07
1.2199e-07
1.13057e-07
1.26061e-07
1.23562e-07
1.28411e-07
1.21726e-07
1.28206e-07
1.24972e-07
1.32237e-07
1.3454e-07
1.28493e-07
1.26602e-07
1.15419e-07
1.20409e-07
1.19139e-07
1.26099e-07
1.32544e-07
1.33691e-07
1.28285e-07
1.32197e-07
1.14676e-07
1.23837e-07
1.23521e-07
1.27696e-07
1.13329e-07
1.19106e-07
1.27951e-07
1.30195e-07
1.30491e-07
1.27655e-07
1.26148e-07
1.25022e-07
1.20289e-07
1.2348e-07
1.22406e-07
1.25499e-07
1.274e-07
1.25579e-07
1.3131e-07
1.30545e-07
1.29479e-07
1.24665e-07
1.33316e-07
1.34083e-07
1.33545e-07
1.32274e-07
1.30921e-07
1.30101e-07
1.20289e-07
1.26569e-07
1.22461e-07
1.28841e-07
1.25628e-07
1.21064e-07
1.16046e-07
1.23942e-07
1.18129e-07
1.25765e-07
1.19429e-07
1.24608e-07
1.25697e-07
1.23333e-07
1.28031e-07
1.31127e-07
1.3165e-07
1.32983e-07
1.14521e-07
1.20134e-07
1.342e-07
1.33179e-07
1.16802e-07
1.22276e-07
1.26611e-07
1.28815e-07
1.23739e-07
1.23322e-07
1.2119e-07
1.26244e-07
1.28477e-07
1.26464e-07
1.27236e-07
1.22256e-07
1.18818e-07
1.13689e-07
1.31449e-07
1.29918e-07
1.32012e-07
1.33146e-07
1.30318e-07
1.30811e-07
1.26507e-07
1.27666e-07
1.18034e-07
1.14695e-07
1.1763e-07
1.15112e-07
1.19855e-07
1.15973e-07
1.24424e-07
1.29189e-07
1.27807e-07
1.2487e-07
1.29154e-07
1.28023e-07
1.28482e-07
1.29454e-07
1.30081e-07
1.28002e-07
1.27984e-07
1.27215e-07
1.25663e-07
1.22422e-07
1.16689e-07
1.13631e-07
1.29478e-07
1.2586e-07
1.24439e-07
1.19386e-07
1.29083e-07
1.24913e-07
1.23134e-07
1.27446e-07
1.22263e-07
1.18161e-07
1.28747e-07
1.27814e-07
1.32778e-07
1.30666e-07
1.32636e-07
1.29157e-07
1.22328e-07
1.26444e-07
1.24327e-07
1.24633e-07
1.19216e-07
1.22301e-07
1.30978e-07
1.30077e-07
1.26322e-07
1.26844e-07
1.32923e-07
1.31654e-07
1.2876e-07
1.27146e-07
1.26101e-07
1.23222e-07
1.24988e-07
1.22894e-07
1.33815e-07
1.3424e-07
1.22559e-07
1.21711e-07
1.28595e-07
1.2555e-07
1.31359e-07
1.28289e-07
1.33342e-07
1.34245e-07
1.22387e-07
1.21656e-07
1.22882e-07
1.24171e-07
1.26128e-07
1.25301e-07
1.265e-07
1.22916e-07
1.32404e-07
1.30718e-07
1.2478e-07
1.2477e-07
1.29829e-07
1.32219e-07
1.25788e-07
1.23756e-07
1.16594e-07
1.17976e-07
1.288e-07
1.26237e-07
1.30546e-07
1.29427e-07
1.22055e-07
1.17818e-07
1.17178e-07
1.21094e-07
1.2841e-07
1.26987e-07
1.27778e-07
1.30545e-07
1.24919e-07
1.26342e-07
1.1904e-07
1.20214e-07
1.24519e-07
1.25499e-07
1.2236e-07
1.22694e-07
1.30805e-07
1.29602e-07
1.24775e-07
1.23432e-07
1.19506e-07
1.20064e-07
1.22978e-07
1.19868e-07
1.25251e-07
1.23653e-07
1.25032e-07
1.22767e-07
1.23979e-07
1.26298e-07
1.32194e-07
1.31814e-07
1.28112e-07
1.27077e-07
1.29288e-07
1.29805e-07
1.17056e-07
1.13611e-07
1.23128e-07
1.22507e-07
8.48824e-08
1.13376e-07
1.08265e-07
8.02368e-08
1.13558e-07
1.1304e-07
1.13574e-07
1.13317e-07
1.13645e-07
1.12601e-07
1.14109e-07
1.12503e-07
1.14813e-07
1.11787e-07
1.13993e-07
1.13661e-07
1.15312e-07
1.15305e-07
1.18658e-07
9.64549e-08
1.03716e-07
9.15965e-08
1.08765e-07
8.16633e-08
8.18688e-08
1.16962e-07
1.19352e-07
1.13392e-07
1.17161e-07
1.13648e-07
1.17684e-07
1.08685e-07
1.21661e-07
1.13608e-07
1.19363e-07
1.06472e-07
1.13639e-07
1.05728e-07
1.1828e-07
1.02863e-07
1.13167e-07
1.01578e-07
1.15106e-07
1.04546e-07
1.17157e-07
1.00441e-07
1.03926e-07
1.10519e-07
1.12329e-07
9.50169e-08
1.14932e-07
9.40017e-08
9.98886e-08
1.01402e-07
1.12532e-07
9.10584e-08
9.60171e-08
9.60971e-08
1.07678e-07
9.90118e-08
1.08637e-07
8.98464e-08
1.05796e-07
9.54225e-08
1.04587e-07
8.45089e-08
1.0853e-07
9.14706e-08
9.23636e-08
9.38968e-08
1.03423e-07
9.36365e-08
9.23217e-08
8.4935e-08
1.06062e-07
8.3047e-08
1.06914e-07
1.10216e-07
8.83793e-08
9.16255e-08
1.12692e-07
1.13719e-07
9.37481e-08
1.176e-07
9.88036e-08
1.19605e-07
1.02018e-07
1.102e-07
1.19285e-07
1.09336e-07
1.1897e-07
1.03942e-07
1.08743e-07
1.11404e-07
9.35819e-08
1.08571e-07
1.20301e-07
1.11142e-07
1.15708e-07
8.71773e-08
1.05001e-07
1.11087e-07
1.10143e-07
1.09921e-07
1.185e-07
9.81503e-08
1.13749e-07
9.88366e-08
9.71267e-08
1.20589e-07
1.12453e-07
1.20514e-07
1.06457e-07
1.02119e-07
1.14803e-07
9.11084e-08
8.16517e-08
9.18882e-08
8.50171e-08
1.12123e-07
1.01444e-07
1.09594e-07
9.11145e-08
1.15682e-07
1.12431e-07
1.11234e-07
1.07183e-07
9.62164e-08
8.20915e-08
1.01774e-07
1.03444e-07
1.0803e-07
1.19862e-07
8.68554e-08
8.08784e-08
1.20173e-07
1.1698e-07
9.3135e-08
8.58757e-08
1.11392e-07
1.08227e-07
1.08667e-07
9.68343e-08
9.32453e-08
8.80348e-08
1.09513e-07
1.15856e-07
1.17548e-07
1.14469e-07
1.09818e-07
1.11728e-07
1.13274e-07
1.00454e-07
8.91058e-08
8.22526e-08
9.31713e-08
9.92303e-08
1.16259e-07
1.21482e-07
9.78101e-08
1.11412e-07
1.09992e-07
1.00213e-07
1.13119e-07
1.2106e-07
9.79578e-08
1.06118e-07
1.10365e-07
1.04753e-07
1.12301e-07
1.13748e-07
1.16764e-07
1.12876e-07
1.12309e-07
1.04441e-07
1.1474e-07
1.03987e-07
9.2813e-08
9.8554e-08
1.10478e-07
1.0882e-07
9.3912e-08
1.02606e-07
1.20646e-07
1.17933e-07
1.14168e-07
1.16232e-07
1.17121e-07
1.19007e-07
9.68312e-08
1.04094e-07
9.32578e-08
1.05031e-07
9.87124e-08
1.02324e-07
8.70282e-08
8.37732e-08
8.98449e-08
8.6186e-08
1.1272e-07
1.10439e-07
1.09135e-07
1.00603e-07
1.12216e-07
1.04728e-07
8.32664e-08
9.04992e-08
1.15824e-07
1.1097e-07
1.16137e-07
1.19095e-07
8.19665e-08
8.87042e-08
8.44775e-08
8.00867e-08
1.15482e-07
1.17943e-07
1.10745e-07
1.0597e-07
1.05012e-07
1.10123e-07
1.07781e-07
1.13704e-07
9.03315e-08
9.44834e-08
1.08903e-07
1.02979e-07
1.10449e-07
1.02885e-07
9.266e-08
1.01588e-07
8.13865e-08
8.862e-08
1.05742e-07
1.0997e-07
1.06737e-07
1.09988e-07
8.62215e-08
9.24583e-08
8.81968e-08
8.56947e-08
9.76217e-08
9.89152e-08
1.12177e-07
1.13643e-07
1.16315e-07
1.0995e-07
1.2144e-07
1.17077e-07
1.09258e-07
1.12131e-07
9.93667e-08
9.82032e-08
1.13842e-07
1.16154e-07
1.07102e-07
1.06311e-07
1.12822e-07
1.10513e-07
9.96448e-08
9.10166e-08
1.16929e-07
1.20384e-07
1.16605e-07
1.15118e-07
1.11681e-07
1.16094e-07
1.14469e-07
1.16034e-07
1.03172e-07
9.63562e-08
1.03074e-07
1.06956e-07
1.16981e-07
1.14787e-07
1.05019e-07
1.06848e-07
8.70311e-08
9.59412e-08
9.91479e-08
1.01334e-07
1.10305e-07
1.10068e-07
1.05665e-07
1.12242e-07
1.1321e-07
1.19325e-07
1.09397e-07
1.03615e-07
1.08361e-07
1.05489e-07
9.79558e-08
9.42771e-08
1.0245e-07
9.76253e-08
1.04212e-07
9.86866e-08
1.17501e-07
1.20493e-07
1.09966e-07
1.1493e-07
8.91523e-08
9.05541e-08
1.01184e-07
1.01963e-07
1.19471e-07
1.15816e-07
1.11132e-07
1.0943e-07
1.1562e-07
1.15891e-07
1.11091e-07
1.13358e-07
8.83242e-08
9.70307e-08
1.0655e-07
1.0119e-07
1.01983e-07
1.00376e-07
8.9207e-08
9.60916e-08
9.44996e-08
1.00998e-07
1.12551e-07
1.13041e-07
9.2302e-08
9.90905e-08
1.13406e-07
1.14515e-07
1.17797e-07
1.15708e-07
1.05028e-07
9.65989e-08
9.9024e-08
1.01202e-07
1.0952e-07
1.07223e-07
1.08159e-07
1.1208e-07
9.39144e-08
8.76681e-08
1.18098e-07
1.14895e-07
1.19011e-07
1.21282e-07
1.11133e-07
1.06997e-07
9.59998e-08
9.63265e-08
9.13057e-08
9.78382e-08
1.0675e-07
1.10468e-07
1.07843e-07
1.06302e-07
8.57894e-08
8.10793e-08
1.10968e-07
1.09501e-07
1.19985e-07
1.18682e-07
9.68092e-08
1.01127e-07
1.00308e-07
1.06594e-07
9.47708e-08
8.85909e-08
1.18243e-07
1.17749e-07
1.02521e-07
1.0406e-07
1.14314e-07
1.08648e-07
9.04795e-08
8.99392e-08
1.13506e-07
1.13081e-07
1.16907e-07
1.15708e-07
1.14701e-07
1.11795e-07
8.78194e-08
8.88212e-08
1.07782e-07
1.07069e-07
1.0376e-07
1.02954e-07
8.21184e-08
8.47442e-08
1.11254e-07
1.11373e-07
1.1222e-07
1.16814e-07
1.13874e-07
1.16411e-07
1.02656e-07
9.72883e-08
7.97612e-08
8.47125e-08
8.78838e-08
8.36168e-08
1.14003e-07
1.17778e-07
1.06071e-07
1.10455e-07
1.10492e-07
1.05907e-07
8.46871e-08
9.04048e-08
1.14477e-07
1.09779e-07
1.09642e-07
1.05651e-07
1.14532e-07
1.17833e-07
1.13123e-07
1.09199e-07
1.2074e-07
1.2079e-07
1.0388e-07
1.05108e-07
9.04375e-08
9.48368e-08
1.19366e-07
1.18785e-07
1.11492e-07
1.12804e-07
8.42293e-08
8.03834e-08
1.07421e-07
1.11564e-07
1.18075e-07
1.16264e-07
1.14953e-07
1.14266e-07
1.13349e-07
1.13903e-07
1.19617e-07
1.18408e-07
1.14745e-07
1.15266e-07
1.17169e-07
1.16491e-07
1.05558e-07
1.01344e-07
8.68698e-08
8.61848e-08
9.66178e-08
9.31286e-08
1.13964e-07
1.13822e-07
1.14243e-07
1.14738e-07
1.14851e-07
1.15553e-07
1.15222e-07
1.16011e-07
1.15348e-07
1.1577e-07
1.15331e-07
1.15532e-07
1.14988e-07
1.15075e-07
1.14544e-07
1.14854e-07
1.14051e-07
1.14273e-07
1.16038e-07
1.1506e-07
1.15416e-07
1.14321e-07
1.15854e-07
1.14809e-07
1.14788e-07
1.14088e-07
1.15755e-07
1.14997e-07
1.15927e-07
1.15875e-07
1.14395e-07
1.14359e-07
1.15695e-07
1.15953e-07
4.6517e-08
4.64321e-08
4.63714e-08
4.63053e-08
4.62148e-08
4.60894e-08
4.59253e-08
4.57228e-08
4.54857e-08
4.52195e-08
4.49306e-08
4.46258e-08
4.43117e-08
4.39945e-08
4.36799e-08
4.33728e-08
4.30775e-08
4.27976e-08
4.25363e-08
4.22958e-08
4.20784e-08
4.18854e-08
4.17182e-08
4.15776e-08
4.14645e-08
4.13792e-08
4.13222e-08
4.12936e-08
4.65146e-08
4.64297e-08
4.6369e-08
4.63029e-08
4.62124e-08
4.60871e-08
4.59229e-08
4.57205e-08
4.54834e-08
4.52172e-08
4.49283e-08
4.46235e-08
4.43094e-08
4.39923e-08
4.36777e-08
4.33706e-08
4.30753e-08
4.27955e-08
4.25342e-08
4.22938e-08
4.20763e-08
4.18833e-08
4.17161e-08
4.15756e-08
4.14625e-08
4.13772e-08
4.13202e-08
4.12917e-08
4.65097e-08
4.64249e-08
4.63643e-08
4.62982e-08
4.62077e-08
4.60824e-08
4.59182e-08
4.57158e-08
4.54788e-08
4.52126e-08
4.49237e-08
4.4619e-08
4.43049e-08
4.39878e-08
4.36733e-08
4.33663e-08
4.3071e-08
4.27913e-08
4.253e-08
4.22896e-08
4.20722e-08
4.18793e-08
4.17121e-08
4.15716e-08
4.14585e-08
4.13732e-08
4.13162e-08
4.12877e-08
4.65024e-08
4.64177e-08
4.63571e-08
4.62911e-08
4.62006e-08
4.60753e-08
4.59112e-08
4.57088e-08
4.54718e-08
4.52057e-08
4.49169e-08
4.46122e-08
4.42982e-08
4.39812e-08
4.36667e-08
4.33597e-08
4.30646e-08
4.27849e-08
4.25237e-08
4.22834e-08
4.2066e-08
4.18731e-08
4.1706e-08
4.15656e-08
4.14525e-08
4.13673e-08
4.13103e-08
4.12817e-08
4.64927e-08
4.64081e-08
4.63476e-08
4.62816e-08
4.61912e-08
4.6066e-08
4.59019e-08
4.56995e-08
4.54625e-08
4.51965e-08
4.49078e-08
4.46031e-08
4.42892e-08
4.39723e-08
4.36579e-08
4.33511e-08
4.3056e-08
4.27764e-08
4.25153e-08
4.22751e-08
4.20578e-08
4.1865e-08
4.16979e-08
4.15575e-08
4.14445e-08
4.13593e-08
4.13024e-08
4.12738e-08
4.64806e-08
4.63961e-08
4.63358e-08
4.62699e-08
4.61795e-08
4.60543e-08
4.58902e-08
4.56879e-08
4.5451e-08
4.5185e-08
4.48964e-08
4.45918e-08
4.42781e-08
4.39612e-08
4.3647e-08
4.33402e-08
4.30453e-08
4.27658e-08
4.25048e-08
4.22647e-08
4.20475e-08
4.18548e-08
4.16879e-08
4.15475e-08
4.14345e-08
4.13494e-08
4.12925e-08
4.1264e-08
4.64661e-08
4.63818e-08
4.63216e-08
4.62558e-08
4.61654e-08
4.60403e-08
4.58763e-08
4.5674e-08
4.54372e-08
4.51713e-08
4.48827e-08
4.45783e-08
4.42647e-08
4.3948e-08
4.36339e-08
4.33273e-08
4.30325e-08
4.27532e-08
4.24923e-08
4.22523e-08
4.20353e-08
4.18427e-08
4.16758e-08
4.15355e-08
4.14226e-08
4.13375e-08
4.12806e-08
4.12521e-08
4.64493e-08
4.63653e-08
4.63051e-08
4.62394e-08
4.61491e-08
4.6024e-08
4.586e-08
4.56578e-08
4.54211e-08
4.51553e-08
4.48669e-08
4.45626e-08
4.42491e-08
4.39326e-08
4.36186e-08
4.33122e-08
4.30176e-08
4.27384e-08
4.24777e-08
4.22379e-08
4.2021e-08
4.18285e-08
4.16617e-08
4.15216e-08
4.14088e-08
4.13237e-08
4.12669e-08
4.12384e-08
4.64302e-08
4.63464e-08
4.62864e-08
4.62207e-08
4.61305e-08
4.60054e-08
4.58415e-08
4.56394e-08
4.54028e-08
4.51371e-08
4.48488e-08
4.45447e-08
4.42313e-08
4.3915e-08
4.36012e-08
4.3295e-08
4.30006e-08
4.27216e-08
4.24611e-08
4.22215e-08
4.20047e-08
4.18124e-08
4.16457e-08
4.15057e-08
4.1393e-08
4.1308e-08
4.12512e-08
4.12227e-08
4.64089e-08
4.63253e-08
4.62655e-08
4.61999e-08
4.61097e-08
4.59847e-08
4.58208e-08
4.56188e-08
4.53822e-08
4.51166e-08
4.48285e-08
4.45246e-08
4.42114e-08
4.38953e-08
4.35818e-08
4.32758e-08
4.29816e-08
4.27028e-08
4.24425e-08
4.2203e-08
4.19865e-08
4.17943e-08
4.16278e-08
4.14879e-08
4.13753e-08
4.12904e-08
4.12336e-08
4.12052e-08
4.63854e-08
4.63021e-08
4.62424e-08
4.61769e-08
4.60868e-08
4.59618e-08
4.57979e-08
4.5596e-08
4.53595e-08
4.50941e-08
4.48061e-08
4.45023e-08
4.41894e-08
4.38735e-08
4.35602e-08
4.32544e-08
4.29605e-08
4.2682e-08
4.24219e-08
4.21827e-08
4.19663e-08
4.17743e-08
4.1608e-08
4.14682e-08
4.13557e-08
4.12709e-08
4.12142e-08
4.11858e-08
4.63599e-08
4.62768e-08
4.62172e-08
4.61517e-08
4.60617e-08
4.59367e-08
4.57729e-08
4.5571e-08
4.53346e-08
4.50693e-08
4.47815e-08
4.4478e-08
4.41653e-08
4.38496e-08
4.35366e-08
4.32311e-08
4.29374e-08
4.26592e-08
4.23993e-08
4.21603e-08
4.19442e-08
4.17524e-08
4.15863e-08
4.14466e-08
4.13342e-08
4.12495e-08
4.11929e-08
4.11645e-08
4.63323e-08
4.62494e-08
4.619e-08
4.61246e-08
4.60345e-08
4.59095e-08
4.57458e-08
4.55439e-08
4.53077e-08
4.50425e-08
4.47549e-08
4.44515e-08
4.41391e-08
4.38237e-08
4.35109e-08
4.32057e-08
4.29124e-08
4.26344e-08
4.23748e-08
4.21361e-08
4.19202e-08
4.17287e-08
4.15627e-08
4.14232e-08
4.13109e-08
4.12263e-08
4.11698e-08
4.11414e-08
4.63029e-08
4.62202e-08
4.61608e-08
4.60954e-08
4.60053e-08
4.58803e-08
4.57166e-08
4.55148e-08
4.52786e-08
4.50136e-08
4.47262e-08
4.44231e-08
4.41109e-08
4.37957e-08
4.34833e-08
4.31784e-08
4.28853e-08
4.26077e-08
4.23484e-08
4.211e-08
4.18943e-08
4.1703e-08
4.15373e-08
4.1398e-08
4.12859e-08
4.12014e-08
4.11449e-08
4.11166e-08
4.62716e-08
4.61891e-08
4.61298e-08
4.60644e-08
4.59742e-08
4.58492e-08
4.56855e-08
4.54837e-08
4.52476e-08
4.49827e-08
4.46955e-08
4.43926e-08
4.40806e-08
4.37658e-08
4.34537e-08
4.31491e-08
4.28564e-08
4.25791e-08
4.23202e-08
4.2082e-08
4.18667e-08
4.16756e-08
4.15101e-08
4.1371e-08
4.1259e-08
4.11747e-08
4.11182e-08
4.109e-08
4.62388e-08
4.61564e-08
4.6097e-08
4.60315e-08
4.59413e-08
4.58162e-08
4.56524e-08
4.54507e-08
4.52146e-08
4.49499e-08
4.46628e-08
4.43601e-08
4.40485e-08
4.3734e-08
4.34222e-08
4.3118e-08
4.28256e-08
4.25487e-08
4.22901e-08
4.20523e-08
4.18372e-08
4.16464e-08
4.14811e-08
4.13423e-08
4.12305e-08
4.11462e-08
4.10899e-08
4.10617e-08
4.62045e-08
4.61221e-08
4.60627e-08
4.59971e-08
4.59067e-08
4.57814e-08
4.56175e-08
4.54158e-08
4.51798e-08
4.49151e-08
4.46282e-08
4.43258e-08
4.40144e-08
4.37003e-08
4.33888e-08
4.3085e-08
4.2793e-08
4.25164e-08
4.22582e-08
4.20207e-08
4.1806e-08
4.16155e-08
4.14505e-08
4.13118e-08
4.12002e-08
4.11161e-08
4.10599e-08
4.10317e-08
4.6169e-08
4.60866e-08
4.60269e-08
4.5961e-08
4.58704e-08
4.5745e-08
4.55809e-08
4.53791e-08
4.51431e-08
4.48785e-08
4.45918e-08
4.42896e-08
4.39785e-08
4.36647e-08
4.33536e-08
4.30502e-08
4.27586e-08
4.24824e-08
4.22245e-08
4.19874e-08
4.1773e-08
4.15829e-08
4.14181e-08
4.12797e-08
4.11683e-08
4.10843e-08
4.10282e-08
4.10001e-08
4.61325e-08
4.60498e-08
4.59899e-08
4.59236e-08
4.58327e-08
4.57069e-08
4.55427e-08
4.53407e-08
4.51047e-08
4.48402e-08
4.45536e-08
4.42517e-08
4.39409e-08
4.36273e-08
4.33166e-08
4.30136e-08
4.27224e-08
4.24466e-08
4.21892e-08
4.19525e-08
4.17385e-08
4.15486e-08
4.13842e-08
4.1246e-08
4.11348e-08
4.1051e-08
4.09949e-08
4.09669e-08
4.60951e-08
4.60121e-08
4.59517e-08
4.5885e-08
4.57936e-08
4.56675e-08
4.5503e-08
4.53008e-08
4.50647e-08
4.48002e-08
4.45137e-08
4.4212e-08
4.39015e-08
4.35883e-08
4.3278e-08
4.29753e-08
4.26846e-08
4.24092e-08
4.21522e-08
4.19159e-08
4.17022e-08
4.15128e-08
4.13486e-08
4.12107e-08
4.10997e-08
4.1016e-08
4.09601e-08
4.09321e-08
4.60571e-08
4.59737e-08
4.59127e-08
4.58454e-08
4.57534e-08
4.56268e-08
4.54618e-08
4.52594e-08
4.50232e-08
4.47586e-08
4.44722e-08
4.41707e-08
4.38604e-08
4.35476e-08
4.32376e-08
4.29354e-08
4.26451e-08
4.23702e-08
4.21136e-08
4.18777e-08
4.16645e-08
4.14753e-08
4.13115e-08
4.11739e-08
4.10631e-08
4.09796e-08
4.09238e-08
4.08959e-08
4.60189e-08
4.59347e-08
4.5873e-08
4.58049e-08
4.57122e-08
4.55849e-08
4.54195e-08
4.52166e-08
4.49802e-08
4.47156e-08
4.44292e-08
4.41278e-08
4.38178e-08
4.35052e-08
4.31957e-08
4.28939e-08
4.2604e-08
4.23296e-08
4.20734e-08
4.1838e-08
4.16252e-08
4.14364e-08
4.12729e-08
4.11356e-08
4.1025e-08
4.09418e-08
4.08861e-08
4.08582e-08
4.59807e-08
4.58956e-08
4.58329e-08
4.57638e-08
4.56701e-08
4.5542e-08
4.5376e-08
4.51727e-08
4.49359e-08
4.46711e-08
4.43847e-08
4.40834e-08
4.37736e-08
4.34614e-08
4.31522e-08
4.28508e-08
4.25614e-08
4.22874e-08
4.20318e-08
4.17968e-08
4.15844e-08
4.1396e-08
4.12329e-08
4.10959e-08
4.09856e-08
4.09025e-08
4.08469e-08
4.08191e-08
4.59427e-08
4.58565e-08
4.57925e-08
4.57222e-08
4.56274e-08
4.54984e-08
4.53315e-08
4.51276e-08
4.48904e-08
4.46254e-08
4.43389e-08
4.40377e-08
4.37281e-08
4.34161e-08
4.31073e-08
4.28063e-08
4.25174e-08
4.22439e-08
4.19887e-08
4.17542e-08
4.15422e-08
4.13543e-08
4.11915e-08
4.10548e-08
4.09447e-08
4.08619e-08
4.08064e-08
4.07787e-08
4.59053e-08
4.58177e-08
4.57523e-08
4.56805e-08
4.55844e-08
4.54541e-08
4.52863e-08
4.50816e-08
4.48438e-08
4.45785e-08
4.42919e-08
4.39906e-08
4.36811e-08
4.33695e-08
4.3061e-08
4.27605e-08
4.2472e-08
4.21989e-08
4.19443e-08
4.17102e-08
4.14987e-08
4.13112e-08
4.11488e-08
4.10124e-08
4.09026e-08
4.08199e-08
4.07646e-08
4.0737e-08
4.58686e-08
4.57795e-08
4.57123e-08
4.56388e-08
4.55411e-08
4.54095e-08
4.52404e-08
4.50348e-08
4.47963e-08
4.45305e-08
4.42437e-08
4.39424e-08
4.3633e-08
4.33215e-08
4.30134e-08
4.27133e-08
4.24252e-08
4.21527e-08
4.18985e-08
4.1665e-08
4.14539e-08
4.12668e-08
4.11048e-08
4.09688e-08
4.08593e-08
4.07768e-08
4.07216e-08
4.0694e-08
4.58331e-08
4.57421e-08
4.56729e-08
4.55974e-08
4.54978e-08
4.53645e-08
4.51941e-08
4.49874e-08
4.47481e-08
4.44817e-08
4.41945e-08
4.3893e-08
4.35837e-08
4.32724e-08
4.29646e-08
4.26648e-08
4.23772e-08
4.21052e-08
4.18515e-08
4.16185e-08
4.14079e-08
4.12213e-08
4.10597e-08
4.09239e-08
4.08147e-08
4.07325e-08
4.06775e-08
4.06499e-08
4.57989e-08
4.57057e-08
4.56343e-08
4.55565e-08
4.54548e-08
4.53196e-08
4.51475e-08
4.49395e-08
4.46992e-08
4.4432e-08
4.41443e-08
4.38427e-08
4.35333e-08
4.32222e-08
4.29146e-08
4.26152e-08
4.23281e-08
4.20565e-08
4.18033e-08
4.15708e-08
4.13607e-08
4.11746e-08
4.10134e-08
4.0878e-08
4.07691e-08
4.06871e-08
4.06322e-08
4.06048e-08
4.57662e-08
4.56707e-08
4.55966e-08
4.55163e-08
4.54122e-08
4.52748e-08
4.51009e-08
4.48913e-08
4.46498e-08
4.43817e-08
4.40935e-08
4.37914e-08
4.3482e-08
4.31709e-08
4.28636e-08
4.25645e-08
4.22778e-08
4.20067e-08
4.17541e-08
4.1522e-08
4.13125e-08
4.11268e-08
4.0966e-08
4.0831e-08
4.07224e-08
4.06406e-08
4.05859e-08
4.05585e-08
4.57351e-08
4.56371e-08
4.55603e-08
4.54771e-08
4.53702e-08
4.52304e-08
4.50543e-08
4.48429e-08
4.46e-08
4.43309e-08
4.40419e-08
4.37394e-08
4.34298e-08
4.31187e-08
4.28116e-08
4.25129e-08
4.22266e-08
4.19559e-08
4.17038e-08
4.14723e-08
4.12632e-08
4.1078e-08
4.09176e-08
4.0783e-08
4.06747e-08
4.05932e-08
4.05386e-08
4.05113e-08
4.57059e-08
4.56053e-08
4.55253e-08
4.5439e-08
4.53291e-08
4.51865e-08
4.5008e-08
4.47946e-08
4.455e-08
4.42797e-08
4.39898e-08
4.36868e-08
4.33768e-08
4.30657e-08
4.27587e-08
4.24603e-08
4.21744e-08
4.19042e-08
4.16525e-08
4.14215e-08
4.1213e-08
4.10282e-08
4.08683e-08
4.07341e-08
4.06261e-08
4.05448e-08
4.04905e-08
4.04633e-08
4.56786e-08
4.55752e-08
4.5492e-08
4.54023e-08
4.5289e-08
4.51433e-08
4.49621e-08
4.47464e-08
4.45e-08
4.42282e-08
4.39373e-08
4.36336e-08
4.33232e-08
4.3012e-08
4.27051e-08
4.24069e-08
4.21213e-08
4.18516e-08
4.16004e-08
4.137e-08
4.11619e-08
4.09776e-08
4.08182e-08
4.06844e-08
4.05767e-08
4.04957e-08
4.04415e-08
4.04143e-08
4.56533e-08
4.55471e-08
4.54605e-08
4.5367e-08
4.52502e-08
4.51011e-08
4.49169e-08
4.46986e-08
4.445e-08
4.41766e-08
4.38845e-08
4.35799e-08
4.32691e-08
4.29577e-08
4.26507e-08
4.23527e-08
4.20675e-08
4.17982e-08
4.15475e-08
4.13176e-08
4.111e-08
4.09263e-08
4.07673e-08
4.06338e-08
4.05265e-08
4.04457e-08
4.03917e-08
4.03647e-08
4.56302e-08
4.55212e-08
4.5431e-08
4.53335e-08
4.52127e-08
4.50599e-08
4.48723e-08
4.46512e-08
4.44003e-08
4.4125e-08
4.38315e-08
4.35259e-08
4.32145e-08
4.29028e-08
4.25958e-08
4.22979e-08
4.2013e-08
4.17441e-08
4.14939e-08
4.12645e-08
4.10575e-08
4.08742e-08
4.07157e-08
4.05826e-08
4.04757e-08
4.03951e-08
4.03413e-08
4.03143e-08
4.56093e-08
4.54975e-08
4.54035e-08
4.53019e-08
4.51768e-08
4.50199e-08
4.48287e-08
4.46044e-08
4.43509e-08
4.40736e-08
4.37784e-08
4.34717e-08
4.31596e-08
4.28474e-08
4.25403e-08
4.22426e-08
4.19579e-08
4.16894e-08
4.14397e-08
4.12107e-08
4.10042e-08
4.08215e-08
4.06634e-08
4.05308e-08
4.04242e-08
4.03439e-08
4.02902e-08
4.02634e-08
4.55907e-08
4.54763e-08
4.53784e-08
4.52723e-08
4.51426e-08
4.49814e-08
4.47862e-08
4.45584e-08
4.4302e-08
4.40223e-08
4.37254e-08
4.34174e-08
4.31044e-08
4.27917e-08
4.24844e-08
4.21867e-08
4.19023e-08
4.16342e-08
4.13849e-08
4.11564e-08
4.09505e-08
4.07682e-08
4.06106e-08
4.04784e-08
4.03721e-08
4.02921e-08
4.02387e-08
4.02119e-08
4.55746e-08
4.54576e-08
4.53557e-08
4.52449e-08
4.51103e-08
4.49443e-08
4.47448e-08
4.45133e-08
4.42537e-08
4.39714e-08
4.36725e-08
4.33631e-08
4.3049e-08
4.27358e-08
4.24282e-08
4.21305e-08
4.18462e-08
4.15785e-08
4.13296e-08
4.11017e-08
4.08962e-08
4.07145e-08
4.05573e-08
4.04256e-08
4.03196e-08
4.02399e-08
4.01867e-08
4.016e-08
4.55612e-08
4.54416e-08
4.53356e-08
4.52198e-08
4.508e-08
4.49089e-08
4.47048e-08
4.44691e-08
4.42061e-08
4.3921e-08
4.36199e-08
4.33088e-08
4.29936e-08
4.26797e-08
4.23717e-08
4.2074e-08
4.17899e-08
4.15224e-08
4.1274e-08
4.10465e-08
4.08416e-08
4.06603e-08
4.05037e-08
4.03723e-08
4.02668e-08
4.01873e-08
4.01343e-08
4.01077e-08
4.55507e-08
4.54286e-08
4.53182e-08
4.51972e-08
4.50518e-08
4.48753e-08
4.46661e-08
4.44261e-08
4.41592e-08
4.38711e-08
4.35676e-08
4.32547e-08
4.29383e-08
4.26235e-08
4.23151e-08
4.20172e-08
4.17333e-08
4.14661e-08
4.1218e-08
4.09911e-08
4.07866e-08
4.06059e-08
4.04497e-08
4.03188e-08
4.02136e-08
4.01345e-08
4.00816e-08
4.00551e-08
4.55434e-08
4.54187e-08
4.53038e-08
4.51772e-08
4.50259e-08
4.48436e-08
4.4629e-08
4.43842e-08
4.41133e-08
4.38218e-08
4.35157e-08
4.32008e-08
4.2883e-08
4.25673e-08
4.22585e-08
4.19604e-08
4.16765e-08
4.14095e-08
4.11619e-08
4.09354e-08
4.07315e-08
4.05512e-08
4.03956e-08
4.02651e-08
4.01602e-08
4.00814e-08
4.00287e-08
4.00023e-08
1.12474e-07
1.13052e-07
1.13465e-07
1.13673e-07
1.13669e-07
1.13508e-07
1.09621e-07
1.10341e-07
1.10916e-07
1.1133e-07
1.11592e-07
1.1175e-07
1.05909e-07
1.06765e-07
1.0749e-07
1.08082e-07
1.08554e-07
1.08938e-07
1.01474e-07
1.02442e-07
1.03291e-07
1.04023e-07
1.0465e-07
1.05196e-07
9.64751e-08
9.75214e-08
9.84582e-08
9.92889e-08
1.00024e-07
1.00679e-07
9.10905e-08
9.21757e-08
9.31606e-08
9.40489e-08
9.48481e-08
9.557e-08
8.55059e-08
8.65899e-08
8.75837e-08
8.84899e-08
8.9314e-08
9.00641e-08
7.99066e-08
8.09519e-08
8.1918e-08
8.28062e-08
8.36201e-08
8.4365e-08
7.44678e-08
7.5442e-08
7.63486e-08
7.71878e-08
7.79615e-08
7.86728e-08
6.93448e-08
7.02224e-08
7.10442e-08
7.18095e-08
7.25189e-08
7.31739e-08
6.46645e-08
6.54279e-08
6.61472e-08
6.6821e-08
6.74487e-08
6.80306e-08
6.05191e-08
6.11593e-08
6.17663e-08
6.23382e-08
6.28738e-08
6.33723e-08
5.69617e-08
5.74779e-08
5.79706e-08
5.84377e-08
5.88775e-08
5.92888e-08
5.4007e-08
5.44055e-08
5.47887e-08
5.51545e-08
5.5501e-08
5.58268e-08
5.16345e-08
5.1927e-08
5.22109e-08
5.24841e-08
5.2745e-08
5.29918e-08
4.97947e-08
4.99967e-08
5.01952e-08
5.03883e-08
5.05745e-08
5.07522e-08
4.84185e-08
4.85472e-08
4.86759e-08
4.88033e-08
4.89279e-08
4.90483e-08
4.74261e-08
4.74986e-08
4.75736e-08
4.76499e-08
4.77264e-08
4.78021e-08
4.67353e-08
4.67675e-08
4.68036e-08
4.68427e-08
4.68842e-08
4.6927e-08
4.62684e-08
4.62739e-08
4.62842e-08
4.62985e-08
4.63163e-08
4.63369e-08
4.59563e-08
4.59466e-08
4.59417e-08
4.59414e-08
4.59451e-08
4.59525e-08
4.57416e-08
4.57254e-08
4.57138e-08
4.57068e-08
4.57041e-08
4.57053e-08
4.55394e-08
4.54121e-08
4.52925e-08
4.516e-08
4.50023e-08
4.48138e-08
4.45935e-08
4.43435e-08
4.40683e-08
4.37733e-08
4.34643e-08
4.31473e-08
4.28279e-08
4.25113e-08
4.22018e-08
4.19035e-08
4.16196e-08
4.13529e-08
4.11056e-08
4.08796e-08
4.06762e-08
4.04964e-08
4.03413e-08
4.02112e-08
4.01067e-08
4.00282e-08
3.99757e-08
3.99494e-08
4.55391e-08
4.54091e-08
4.52844e-08
4.51456e-08
4.49812e-08
4.47861e-08
4.45596e-08
4.43042e-08
4.40243e-08
4.37255e-08
4.34135e-08
4.30942e-08
4.27731e-08
4.24554e-08
4.21452e-08
4.18466e-08
4.15627e-08
4.12962e-08
4.10493e-08
4.08237e-08
4.06208e-08
4.04416e-08
4.02869e-08
4.01573e-08
4.00532e-08
3.99749e-08
3.99226e-08
3.98965e-08
4.55428e-08
4.54098e-08
4.52797e-08
4.51342e-08
4.49626e-08
4.47604e-08
4.45274e-08
4.42662e-08
4.39814e-08
4.36785e-08
4.33633e-08
4.30415e-08
4.27187e-08
4.23997e-08
4.20888e-08
4.17899e-08
4.15059e-08
4.12396e-08
4.09931e-08
4.07679e-08
4.05655e-08
4.03868e-08
4.02326e-08
4.01034e-08
3.99997e-08
3.99217e-08
3.98696e-08
3.98436e-08
4.55506e-08
4.54143e-08
4.52784e-08
4.51257e-08
4.49465e-08
4.47368e-08
4.44969e-08
4.42296e-08
4.39396e-08
4.36324e-08
4.33138e-08
4.29894e-08
4.26647e-08
4.23443e-08
4.20327e-08
4.17333e-08
4.14493e-08
4.11832e-08
4.09369e-08
4.07122e-08
4.05103e-08
4.03321e-08
4.01784e-08
4.00496e-08
3.99463e-08
3.98686e-08
3.98167e-08
3.97908e-08
4.55626e-08
4.54227e-08
4.52805e-08
4.51201e-08
4.49329e-08
4.47153e-08
4.44681e-08
4.41944e-08
4.38989e-08
4.35872e-08
4.3265e-08
4.29379e-08
4.26111e-08
4.22894e-08
4.19769e-08
4.16771e-08
4.1393e-08
4.11269e-08
4.0881e-08
4.06567e-08
4.04553e-08
4.02776e-08
4.01243e-08
3.99961e-08
3.98931e-08
3.98158e-08
3.97641e-08
3.97382e-08
4.55791e-08
4.5435e-08
4.5286e-08
4.51175e-08
4.49217e-08
4.46959e-08
4.44411e-08
4.41606e-08
4.38594e-08
4.35429e-08
4.32169e-08
4.28869e-08
4.25581e-08
4.22349e-08
4.19215e-08
4.16212e-08
4.13369e-08
4.1071e-08
4.08254e-08
4.06015e-08
4.04005e-08
4.02234e-08
4.00706e-08
3.99428e-08
3.98403e-08
3.97632e-08
3.97117e-08
3.9686e-08
1.11777e-07
1.08785e-07
1.0494e-07
1.00396e-07
9.53255e-08
8.991e-08
8.43363e-08
7.87868e-08
7.3431e-08
6.84168e-08
6.38624e-08
5.98507e-08
5.64266e-08
5.35973e-08
5.13365e-08
4.95915e-08
4.82916e-08
4.73573e-08
4.67079e-08
4.62678e-08
4.5971e-08
4.57626e-08
1.11026e-07
1.07868e-07
1.03876e-07
9.92198e-08
9.40788e-08
8.86386e-08
8.30848e-08
7.7596e-08
7.23353e-08
6.74421e-08
6.30251e-08
5.91577e-08
5.58757e-08
5.31788e-08
5.10353e-08
4.93889e-08
4.81679e-08
4.7293e-08
4.66855e-08
4.62725e-08
4.59907e-08
4.57882e-08
1.10257e-07
1.0689e-07
1.02728e-07
9.7949e-08
9.27361e-08
8.72756e-08
8.17505e-08
7.63338e-08
7.11806e-08
6.6421e-08
6.21535e-08
5.84411e-08
5.53103e-08
5.2753e-08
5.0732e-08
4.91879e-08
4.80479e-08
4.72337e-08
4.66687e-08
4.62827e-08
4.60156e-08
4.58184e-08
1.09492e-07
1.05863e-07
1.01503e-07
9.65884e-08
9.13017e-08
8.58255e-08
8.03379e-08
7.50047e-08
6.99718e-08
6.53586e-08
6.12524e-08
5.77053e-08
5.4734e-08
5.23228e-08
5.04288e-08
4.899e-08
4.79327e-08
4.71801e-08
4.66576e-08
4.62984e-08
4.60454e-08
4.58529e-08
1.08708e-07
1.04776e-07
1.00197e-07
9.51386e-08
8.97781e-08
8.42923e-08
7.88522e-08
7.36146e-08
6.87149e-08
6.42607e-08
6.03272e-08
5.69551e-08
5.4151e-08
5.18914e-08
5.01283e-08
4.8797e-08
4.78236e-08
4.71327e-08
4.66526e-08
4.63196e-08
4.60801e-08
4.58917e-08
1.07861e-07
1.03606e-07
9.87995e-08
9.35967e-08
8.8167e-08
8.26805e-08
7.72995e-08
7.21705e-08
6.74171e-08
6.31343e-08
5.93844e-08
5.61961e-08
5.35659e-08
5.14625e-08
4.98331e-08
4.86108e-08
4.77217e-08
4.70923e-08
4.66539e-08
4.63463e-08
4.61195e-08
4.59343e-08
1.06884e-07
1.02326e-07
9.72993e-08
9.19595e-08
8.64706e-08
8.09954e-08
7.5687e-08
7.06806e-08
6.6087e-08
6.19876e-08
5.84313e-08
5.54346e-08
5.29838e-08
5.10401e-08
4.95462e-08
4.84333e-08
4.76282e-08
4.70595e-08
4.66617e-08
4.63784e-08
4.61633e-08
4.59804e-08
1.05768e-07
1.00923e-07
9.56905e-08
9.02274e-08
8.46935e-08
7.92447e-08
7.40241e-08
6.9155e-08
6.47347e-08
6.08301e-08
5.74764e-08
5.46777e-08
5.24104e-08
5.06285e-08
4.92706e-08
4.82665e-08
4.75443e-08
4.70348e-08
4.66762e-08
4.64159e-08
4.62112e-08
4.60298e-08
1.04506e-07
9.93928e-08
9.39734e-08
8.84049e-08
8.28438e-08
7.74387e-08
7.23226e-08
6.76059e-08
6.33717e-08
5.96723e-08
5.65289e-08
5.39331e-08
5.18518e-08
5.02322e-08
4.90095e-08
4.81127e-08
4.74712e-08
4.7019e-08
4.66976e-08
4.64586e-08
4.6263e-08
4.60819e-08
1.03102e-07
9.77403e-08
9.21546e-08
8.65016e-08
8.09335e-08
7.55911e-08
7.05966e-08
6.60473e-08
6.20113e-08
5.85262e-08
5.55988e-08
5.3209e-08
5.13143e-08
4.9856e-08
4.87662e-08
4.7974e-08
4.74104e-08
4.70126e-08
4.67261e-08
4.65064e-08
4.63184e-08
4.61366e-08
1.01565e-07
9.59735e-08
9.02457e-08
8.45318e-08
7.89786e-08
7.37188e-08
6.88631e-08
6.44951e-08
6.06681e-08
5.74043e-08
5.46968e-08
5.25139e-08
5.08044e-08
4.95045e-08
4.8544e-08
4.78524e-08
4.73629e-08
4.70162e-08
4.67618e-08
4.65592e-08
4.63772e-08
4.61933e-08
9.98727e-08
9.41015e-08
8.82632e-08
8.25145e-08
7.6999e-08
7.18414e-08
6.71409e-08
6.29669e-08
5.93574e-08
5.63197e-08
5.38335e-08
5.18559e-08
5.03283e-08
4.91821e-08
4.83458e-08
4.77497e-08
4.73298e-08
4.70302e-08
4.68048e-08
4.66168e-08
4.64389e-08
4.62519e-08
9.8086e-08
9.21553e-08
8.62325e-08
8.04736e-08
7.5018e-08
6.99812e-08
6.54505e-08
6.14808e-08
5.8095e-08
5.52855e-08
5.30192e-08
5.12432e-08
4.98917e-08
4.88928e-08
4.81742e-08
4.76675e-08
4.73117e-08
4.70549e-08
4.68548e-08
4.66789e-08
4.65033e-08
4.63118e-08
9.6226e-08
9.01629e-08
8.41813e-08
7.8436e-08
7.30607e-08
6.81616e-08
6.38129e-08
6.00552e-08
5.68962e-08
5.43141e-08
5.22635e-08
5.06826e-08
4.94996e-08
4.86399e-08
4.8031e-08
4.76067e-08
4.73091e-08
4.70901e-08
4.69117e-08
4.67451e-08
4.65698e-08
4.63726e-08
9.43282e-08
8.81552e-08
8.2139e-08
7.64297e-08
7.11535e-08
6.64061e-08
6.22489e-08
5.87077e-08
5.57753e-08
5.34165e-08
5.15747e-08
5.01799e-08
4.91557e-08
4.84255e-08
4.79175e-08
4.75677e-08
4.73218e-08
4.71356e-08
4.6975e-08
4.68149e-08
4.6638e-08
4.64338e-08
9.24099e-08
8.61597e-08
8.01346e-08
7.44823e-08
6.93216e-08
6.47375e-08
6.07778e-08
5.7454e-08
5.47446e-08
5.26018e-08
5.09591e-08
4.97393e-08
4.88625e-08
4.82509e-08
4.7834e-08
4.75505e-08
4.73495e-08
4.71908e-08
4.7044e-08
4.68876e-08
4.67073e-08
4.64951e-08
9.05132e-08
8.4208e-08
7.8197e-08
7.26206e-08
6.7589e-08
6.31761e-08
5.94163e-08
5.63072e-08
5.38139e-08
5.18769e-08
5.04209e-08
4.93632e-08
4.86209e-08
4.81161e-08
4.778e-08
4.7554e-08
4.7391e-08
4.72546e-08
4.71178e-08
4.69625e-08
4.67771e-08
4.65558e-08
8.86485e-08
8.23254e-08
7.63525e-08
7.08686e-08
6.59765e-08
6.17391e-08
5.8178e-08
5.52774e-08
5.29898e-08
5.12457e-08
4.99622e-08
4.9052e-08
4.84304e-08
4.802e-08
4.7754e-08
4.75769e-08
4.74452e-08
4.73258e-08
4.71954e-08
4.70387e-08
4.68467e-08
4.66155e-08
8.68629e-08
8.05428e-08
7.46259e-08
6.92471e-08
6.45011e-08
6.04398e-08
5.70724e-08
5.43706e-08
5.22758e-08
5.07095e-08
4.95825e-08
4.88041e-08
4.82889e-08
4.79603e-08
4.77538e-08
4.76172e-08
4.75101e-08
4.7403e-08
4.72756e-08
4.71153e-08
4.69153e-08
4.66736e-08
8.51872e-08
7.88848e-08
7.30372e-08
6.77721e-08
6.3175e-08
5.92866e-08
5.61047e-08
5.35891e-08
5.16718e-08
5.02663e-08
4.92789e-08
4.86164e-08
4.81929e-08
4.79337e-08
4.77765e-08
4.76722e-08
4.75837e-08
4.74845e-08
4.73571e-08
4.71913e-08
4.69823e-08
4.67297e-08
8.36365e-08
7.73666e-08
7.15998e-08
6.64538e-08
6.20049e-08
5.82831e-08
5.52753e-08
5.29313e-08
5.11743e-08
4.99119e-08
4.90466e-08
4.84838e-08
4.8138e-08
4.79362e-08
4.78187e-08
4.77393e-08
4.76638e-08
4.75686e-08
4.74387e-08
4.72658e-08
4.7047e-08
4.67831e-08
8.22053e-08
7.59955e-08
7.03208e-08
6.52969e-08
6.09923e-08
5.74278e-08
5.45805e-08
5.23915e-08
5.07769e-08
4.96395e-08
4.88789e-08
4.84002e-08
4.81187e-08
4.79631e-08
4.78765e-08
4.78153e-08
4.7748e-08
4.76535e-08
4.75188e-08
4.73378e-08
4.71087e-08
4.68336e-08
8.09256e-08
7.47826e-08
6.92042e-08
6.43009e-08
6.01337e-08
5.67148e-08
5.40129e-08
5.19614e-08
5.04708e-08
4.94403e-08
4.8768e-08
4.83586e-08
4.81289e-08
4.80096e-08
4.7946e-08
4.78971e-08
4.78339e-08
4.77373e-08
4.75964e-08
4.74064e-08
4.71668e-08
4.68807e-08
7.98035e-08
7.37303e-08
6.82479e-08
6.34603e-08
5.9421e-08
5.61344e-08
5.35614e-08
5.16297e-08
5.02452e-08
4.93045e-08
4.87048e-08
4.83514e-08
4.81623e-08
4.80704e-08
4.80231e-08
4.79817e-08
4.79192e-08
4.78185e-08
4.76702e-08
4.74708e-08
4.72208e-08
4.6924e-08
7.88414e-08
7.28334e-08
6.74439e-08
6.27651e-08
5.88425e-08
5.56735e-08
5.3213e-08
5.13837e-08
5.00881e-08
4.92213e-08
4.86801e-08
4.83707e-08
4.82126e-08
4.81405e-08
4.81039e-08
4.80661e-08
4.80018e-08
4.78955e-08
4.77392e-08
4.75303e-08
4.72703e-08
4.69634e-08
7.79965e-08
7.20762e-08
6.67798e-08
6.22018e-08
5.83837e-08
5.53174e-08
5.29531e-08
5.12094e-08
4.9987e-08
4.91797e-08
4.86847e-08
4.84089e-08
4.82736e-08
4.82152e-08
4.81848e-08
4.81475e-08
4.80797e-08
4.79669e-08
4.78023e-08
4.75842e-08
4.73148e-08
4.69986e-08
7.7304e-08
7.14569e-08
6.62442e-08
6.1756e-08
5.80288e-08
5.50502e-08
5.27662e-08
5.1093e-08
4.99295e-08
4.91691e-08
4.87094e-08
4.84588e-08
4.83396e-08
4.82898e-08
4.82624e-08
4.82236e-08
4.8151e-08
4.80315e-08
4.78589e-08
4.76322e-08
4.7354e-08
4.70295e-08
7.6753e-08
7.0963e-08
6.58225e-08
6.14116e-08
5.77615e-08
5.48558e-08
5.26375e-08
5.10207e-08
4.99035e-08
4.91792e-08
4.87461e-08
4.85136e-08
4.84053e-08
4.83607e-08
4.83338e-08
4.82922e-08
4.82145e-08
4.80883e-08
4.79082e-08
4.76737e-08
4.73878e-08
4.7056e-08
7.62964e-08
7.05738e-08
6.54985e-08
6.11527e-08
5.7566e-08
5.47191e-08
5.25529e-08
5.09802e-08
4.98984e-08
4.92012e-08
4.87875e-08
4.85675e-08
4.84663e-08
4.84241e-08
4.83964e-08
4.83514e-08
4.82687e-08
4.81364e-08
4.79497e-08
4.77084e-08
4.7416e-08
4.70779e-08
7.59573e-08
7.02837e-08
6.52596e-08
6.09653e-08
5.7428e-08
5.46265e-08
5.25e-08
5.09604e-08
4.99048e-08
4.92272e-08
4.88271e-08
4.86156e-08
4.85187e-08
4.84775e-08
4.84482e-08
4.83999e-08
4.83127e-08
4.81752e-08
4.7983e-08
4.77362e-08
4.74384e-08
4.70953e-08
7.57226e-08
7.00823e-08
6.50942e-08
6.08369e-08
5.73353e-08
5.45665e-08
5.24685e-08
5.09523e-08
4.99151e-08
4.9251e-08
4.886e-08
4.8654e-08
4.85595e-08
4.85185e-08
4.84876e-08
4.84365e-08
4.83457e-08
4.82042e-08
4.80078e-08
4.77568e-08
4.7455e-08
4.71082e-08
7.55873e-08
6.996e-08
6.4992e-08
6.07573e-08
5.72784e-08
5.45304e-08
5.24504e-08
5.09492e-08
4.99236e-08
4.92678e-08
4.88825e-08
4.86797e-08
4.85866e-08
4.85454e-08
4.85134e-08
4.84604e-08
4.83671e-08
4.8223e-08
4.80238e-08
4.77701e-08
4.74658e-08
4.71166e-08
7.55334e-08
6.99054e-08
6.49443e-08
6.07193e-08
5.72506e-08
5.45123e-08
5.24409e-08
5.09467e-08
4.99265e-08
4.92748e-08
4.88921e-08
4.8691e-08
4.85985e-08
4.85574e-08
4.85249e-08
4.8471e-08
4.83767e-08
4.82314e-08
4.8031e-08
4.77762e-08
4.74706e-08
4.71204e-08
4.55998e-08
4.54511e-08
4.52948e-08
4.51178e-08
4.4913e-08
4.46785e-08
4.44157e-08
4.41283e-08
4.38211e-08
4.34997e-08
4.31699e-08
4.28369e-08
4.25058e-08
4.21811e-08
4.18667e-08
4.15659e-08
4.12815e-08
4.10157e-08
4.07704e-08
4.05469e-08
4.03464e-08
4.01698e-08
4.00175e-08
3.98902e-08
3.9788e-08
3.97112e-08
3.966e-08
3.96343e-08
4.56246e-08
4.54708e-08
4.53068e-08
4.51206e-08
4.49065e-08
4.4663e-08
4.4392e-08
4.40973e-08
4.3784e-08
4.34576e-08
4.31237e-08
4.27877e-08
4.24543e-08
4.21281e-08
4.18127e-08
4.15114e-08
4.12268e-08
4.09611e-08
4.0716e-08
4.0493e-08
4.0293e-08
4.01168e-08
3.99651e-08
3.98381e-08
3.97364e-08
3.96599e-08
3.96088e-08
3.95833e-08
4.56535e-08
4.54939e-08
4.53216e-08
4.51259e-08
4.4902e-08
4.46492e-08
4.43697e-08
4.40676e-08
4.3748e-08
4.34165e-08
4.30784e-08
4.27392e-08
4.24036e-08
4.20757e-08
4.17593e-08
4.14574e-08
4.11726e-08
4.0907e-08
4.06622e-08
4.04396e-08
4.024e-08
4.00644e-08
3.99131e-08
3.97867e-08
3.96853e-08
3.96091e-08
3.95583e-08
3.95329e-08
4.56862e-08
4.55203e-08
4.53391e-08
4.51335e-08
4.48995e-08
4.4637e-08
4.43488e-08
4.4039e-08
4.3713e-08
4.33762e-08
4.3034e-08
4.26915e-08
4.23535e-08
4.2024e-08
4.17065e-08
4.14041e-08
4.11191e-08
4.08535e-08
4.0609e-08
4.03868e-08
4.01878e-08
4.00126e-08
3.98619e-08
3.97359e-08
3.96349e-08
3.9559e-08
3.95084e-08
3.94831e-08
4.57223e-08
4.55495e-08
4.53591e-08
4.51431e-08
4.48986e-08
4.46262e-08
4.43291e-08
4.40116e-08
4.3679e-08
4.33368e-08
4.29903e-08
4.26446e-08
4.23042e-08
4.1973e-08
4.16545e-08
4.13515e-08
4.10663e-08
4.08008e-08
4.05566e-08
4.03347e-08
4.01362e-08
3.99615e-08
3.98113e-08
3.96858e-08
3.95851e-08
3.95096e-08
3.94592e-08
3.9434e-08
4.57616e-08
4.55814e-08
4.53812e-08
4.51544e-08
4.48992e-08
4.46167e-08
4.43105e-08
4.39851e-08
4.36459e-08
4.32982e-08
4.29475e-08
4.25985e-08
4.22557e-08
4.19229e-08
4.16033e-08
4.12996e-08
4.10142e-08
4.07489e-08
4.05049e-08
4.02835e-08
4.00854e-08
3.99113e-08
3.97615e-08
3.96365e-08
3.95362e-08
3.9461e-08
3.94108e-08
3.93857e-08
4.58037e-08
4.56155e-08
4.5405e-08
4.51672e-08
4.4901e-08
4.46083e-08
4.42929e-08
4.39595e-08
4.36136e-08
4.32606e-08
4.29055e-08
4.25533e-08
4.22081e-08
4.18736e-08
4.15529e-08
4.12487e-08
4.09631e-08
4.06978e-08
4.04541e-08
4.02331e-08
4.00355e-08
3.98619e-08
3.97127e-08
3.9588e-08
3.94882e-08
3.94133e-08
3.93633e-08
3.93383e-08
4.58483e-08
4.56514e-08
4.54304e-08
4.51812e-08
4.49039e-08
4.46008e-08
4.42761e-08
4.39348e-08
4.35822e-08
4.32237e-08
4.28644e-08
4.25089e-08
4.21613e-08
4.18252e-08
4.15034e-08
4.11987e-08
4.09129e-08
4.06477e-08
4.04043e-08
4.01837e-08
3.99866e-08
3.98135e-08
3.96648e-08
3.95406e-08
3.94412e-08
3.93665e-08
3.93168e-08
3.92919e-08
4.58949e-08
4.56889e-08
4.54569e-08
4.51961e-08
4.49075e-08
4.4594e-08
4.42601e-08
4.39108e-08
4.35516e-08
4.31877e-08
4.28242e-08
4.24655e-08
4.21155e-08
4.17777e-08
4.1455e-08
4.11497e-08
4.08637e-08
4.05986e-08
4.03555e-08
4.01354e-08
3.99388e-08
3.97662e-08
3.96179e-08
3.94942e-08
3.93952e-08
3.93209e-08
3.92713e-08
3.92465e-08
4.59432e-08
4.57276e-08
4.54842e-08
4.52117e-08
4.49118e-08
4.45879e-08
4.42447e-08
4.38875e-08
4.35217e-08
4.31526e-08
4.27849e-08
4.2423e-08
4.20707e-08
4.17313e-08
4.14076e-08
4.11018e-08
4.08157e-08
4.05507e-08
4.03079e-08
4.00881e-08
3.9892e-08
3.972e-08
3.95722e-08
3.9449e-08
3.93503e-08
3.92763e-08
3.9227e-08
3.92023e-08
4.59929e-08
4.5767e-08
4.55121e-08
4.52277e-08
4.49164e-08
4.45821e-08
4.42298e-08
4.38648e-08
4.34926e-08
4.31182e-08
4.27464e-08
4.23814e-08
4.20269e-08
4.1686e-08
4.13614e-08
4.10551e-08
4.07688e-08
4.05039e-08
4.02615e-08
4.00422e-08
3.98465e-08
3.9675e-08
3.95277e-08
3.94049e-08
3.93067e-08
3.9233e-08
3.91838e-08
3.91593e-08
4.60434e-08
4.5807e-08
4.55402e-08
4.52439e-08
4.49213e-08
4.45767e-08
4.42154e-08
4.38428e-08
4.34642e-08
4.30847e-08
4.27089e-08
4.23409e-08
4.19843e-08
4.16419e-08
4.13164e-08
4.10096e-08
4.07232e-08
4.04585e-08
4.02163e-08
3.99975e-08
3.98023e-08
3.96313e-08
3.94846e-08
3.93622e-08
3.92643e-08
3.91909e-08
3.9142e-08
3.91175e-08
4.60946e-08
4.5847e-08
4.55682e-08
4.526e-08
4.49262e-08
4.45715e-08
4.42013e-08
4.38212e-08
4.34365e-08
4.3052e-08
4.26724e-08
4.23015e-08
4.19428e-08
4.1599e-08
4.12726e-08
4.09654e-08
4.0679e-08
4.04144e-08
4.01726e-08
3.99542e-08
3.97595e-08
3.9589e-08
3.94428e-08
3.93209e-08
3.92233e-08
3.91502e-08
3.91015e-08
3.90771e-08
4.61459e-08
4.58869e-08
4.5596e-08
4.52759e-08
4.4931e-08
4.45663e-08
4.41876e-08
4.38002e-08
4.34095e-08
4.30203e-08
4.26369e-08
4.22633e-08
4.19026e-08
4.15575e-08
4.12303e-08
4.09227e-08
4.06362e-08
4.03718e-08
4.01303e-08
3.99123e-08
3.97182e-08
3.95482e-08
3.94024e-08
3.92809e-08
3.91838e-08
3.9111e-08
3.90625e-08
3.90382e-08
4.6197e-08
4.59263e-08
4.56232e-08
4.52913e-08
4.49355e-08
4.45612e-08
4.41741e-08
4.37796e-08
4.33832e-08
4.29894e-08
4.26025e-08
4.22263e-08
4.18637e-08
4.15173e-08
4.11894e-08
4.08815e-08
4.05949e-08
4.03307e-08
4.00896e-08
3.9872e-08
3.96784e-08
3.95089e-08
3.93636e-08
3.92426e-08
3.91458e-08
3.90733e-08
3.90249e-08
3.90008e-08
4.62476e-08
4.59649e-08
4.56496e-08
4.53061e-08
4.49397e-08
4.4556e-08
4.41608e-08
4.37596e-08
4.33576e-08
4.29595e-08
4.25693e-08
4.21905e-08
4.18261e-08
4.14786e-08
4.115e-08
4.08418e-08
4.05552e-08
4.02912e-08
4.00505e-08
3.98334e-08
3.96402e-08
3.94712e-08
3.93264e-08
3.92058e-08
3.91094e-08
3.90371e-08
3.8989e-08
3.89649e-08
4.62971e-08
4.60023e-08
4.5675e-08
4.53202e-08
4.49434e-08
4.45507e-08
4.41477e-08
4.37401e-08
4.33329e-08
4.29306e-08
4.25372e-08
4.21561e-08
4.17901e-08
4.14415e-08
4.11122e-08
4.08038e-08
4.05173e-08
4.02535e-08
4.00131e-08
3.97964e-08
3.96037e-08
3.94352e-08
3.92908e-08
3.91707e-08
3.90746e-08
3.90026e-08
3.89547e-08
3.89307e-08
4.63452e-08
4.60383e-08
4.56992e-08
4.53333e-08
4.49467e-08
4.45452e-08
4.41349e-08
4.37212e-08
4.3309e-08
4.29028e-08
4.25064e-08
4.21231e-08
4.17555e-08
4.1406e-08
4.10762e-08
4.07675e-08
4.0481e-08
4.02175e-08
3.99774e-08
3.97612e-08
3.9569e-08
3.9401e-08
3.92571e-08
3.91373e-08
3.90415e-08
3.89698e-08
3.89221e-08
3.88982e-08
4.63916e-08
4.60727e-08
4.5722e-08
4.53455e-08
4.49494e-08
4.45397e-08
4.41224e-08
4.37028e-08
4.3286e-08
4.28762e-08
4.2477e-08
4.20916e-08
4.17227e-08
4.13722e-08
4.10419e-08
4.07331e-08
4.04467e-08
4.01834e-08
3.99437e-08
3.97279e-08
3.95362e-08
3.93686e-08
3.92251e-08
3.91057e-08
3.90103e-08
3.89388e-08
3.88912e-08
3.88674e-08
4.64358e-08
4.61052e-08
4.57434e-08
4.53567e-08
4.49515e-08
4.4534e-08
4.41101e-08
4.36852e-08
4.3264e-08
4.28508e-08
4.2449e-08
4.20618e-08
4.16915e-08
4.13402e-08
4.10095e-08
4.07006e-08
4.04142e-08
4.01512e-08
3.99119e-08
3.96965e-08
3.95052e-08
3.9338e-08
3.9195e-08
3.90759e-08
3.89809e-08
3.89096e-08
3.88622e-08
3.88385e-08
4.64776e-08
4.61356e-08
4.57631e-08
4.53667e-08
4.4953e-08
4.45282e-08
4.40982e-08
4.36683e-08
4.32431e-08
4.28267e-08
4.24226e-08
4.20336e-08
4.16622e-08
4.13102e-08
4.09791e-08
4.067e-08
4.03838e-08
4.0121e-08
3.9882e-08
3.96671e-08
3.94762e-08
3.93095e-08
3.91668e-08
3.90481e-08
3.89533e-08
3.88824e-08
3.88351e-08
3.88115e-08
4.65167e-08
4.61637e-08
4.57811e-08
4.53757e-08
4.4954e-08
4.45225e-08
4.40868e-08
4.36522e-08
4.32233e-08
4.2804e-08
4.23977e-08
4.20072e-08
4.16347e-08
4.12821e-08
4.09507e-08
4.06415e-08
4.03554e-08
4.00929e-08
3.98543e-08
3.96397e-08
3.94492e-08
3.92829e-08
3.91406e-08
3.90223e-08
3.89278e-08
3.8857e-08
3.88099e-08
3.87863e-08
4.65528e-08
4.61895e-08
4.57974e-08
4.53836e-08
4.49545e-08
4.45167e-08
4.40758e-08
4.3637e-08
4.32047e-08
4.27828e-08
4.23746e-08
4.19827e-08
4.16093e-08
4.12561e-08
4.09244e-08
4.06152e-08
4.03292e-08
4.0067e-08
3.98286e-08
3.96144e-08
3.94244e-08
3.92584e-08
3.91165e-08
3.89985e-08
3.89042e-08
3.88337e-08
3.87867e-08
3.87632e-08
4.65859e-08
4.62129e-08
4.5812e-08
4.53904e-08
4.49546e-08
4.45111e-08
4.40655e-08
4.36228e-08
4.31875e-08
4.27633e-08
4.23533e-08
4.19602e-08
4.15859e-08
4.12322e-08
4.09003e-08
4.05911e-08
4.03053e-08
4.00432e-08
3.98052e-08
3.95913e-08
3.94016e-08
3.9236e-08
3.90944e-08
3.89767e-08
3.88827e-08
3.88123e-08
3.87655e-08
3.87421e-08
4.66157e-08
4.62338e-08
4.58249e-08
4.53962e-08
4.49544e-08
4.45058e-08
4.40559e-08
4.36098e-08
4.31718e-08
4.27455e-08
4.23339e-08
4.19397e-08
4.15647e-08
4.12106e-08
4.08785e-08
4.05693e-08
4.02836e-08
4.00217e-08
3.9784e-08
3.95705e-08
3.93811e-08
3.92158e-08
3.90745e-08
3.89571e-08
3.88633e-08
3.87931e-08
3.87464e-08
3.8723e-08
4.66421e-08
4.62521e-08
4.58361e-08
4.54011e-08
4.49539e-08
4.45007e-08
4.40471e-08
4.3598e-08
4.31575e-08
4.27294e-08
4.23165e-08
4.19213e-08
4.15457e-08
4.11912e-08
4.0859e-08
4.05498e-08
4.02642e-08
4.00026e-08
3.97651e-08
3.95519e-08
3.93628e-08
3.91978e-08
3.90568e-08
3.89396e-08
3.8846e-08
3.8776e-08
3.87293e-08
3.8706e-08
4.66651e-08
4.62681e-08
4.58457e-08
4.54051e-08
4.49532e-08
4.44961e-08
4.40392e-08
4.35875e-08
4.3145e-08
4.27152e-08
4.23012e-08
4.19052e-08
4.1529e-08
4.11742e-08
4.08418e-08
4.05327e-08
4.02472e-08
3.99858e-08
3.97486e-08
3.95356e-08
3.93468e-08
3.91821e-08
3.90413e-08
3.89243e-08
3.88309e-08
3.8761e-08
3.87145e-08
3.86912e-08
4.66848e-08
4.62815e-08
4.58537e-08
4.54084e-08
4.49525e-08
4.4492e-08
4.40323e-08
4.35783e-08
4.31341e-08
4.2703e-08
4.2288e-08
4.18913e-08
4.15147e-08
4.11597e-08
4.08272e-08
4.0518e-08
4.02327e-08
3.99715e-08
3.97345e-08
3.95217e-08
3.93331e-08
3.91686e-08
3.90281e-08
3.89112e-08
3.8818e-08
3.87482e-08
3.87017e-08
3.86785e-08
4.6701e-08
4.62926e-08
4.58603e-08
4.54111e-08
4.49518e-08
4.44885e-08
4.40265e-08
4.35707e-08
4.3125e-08
4.26929e-08
4.2277e-08
4.18798e-08
4.15028e-08
4.11476e-08
4.0815e-08
4.05059e-08
4.02207e-08
3.99596e-08
3.97227e-08
3.95102e-08
3.93218e-08
3.91575e-08
3.90171e-08
3.89004e-08
3.88073e-08
3.87376e-08
3.86912e-08
3.8668e-08
4.67138e-08
4.63014e-08
4.58654e-08
4.54131e-08
4.49512e-08
4.44856e-08
4.40219e-08
4.35646e-08
4.31178e-08
4.26848e-08
4.22683e-08
4.18706e-08
4.14934e-08
4.1138e-08
4.08054e-08
4.04963e-08
4.02111e-08
3.99501e-08
3.97135e-08
3.9501e-08
3.93128e-08
3.91487e-08
3.90084e-08
3.88918e-08
3.87988e-08
3.87292e-08
3.86829e-08
3.86597e-08
4.67233e-08
4.63078e-08
4.58692e-08
4.54146e-08
4.49507e-08
4.44836e-08
4.40185e-08
4.35602e-08
4.31126e-08
4.26789e-08
4.2262e-08
4.18639e-08
4.14865e-08
4.1131e-08
4.07984e-08
4.04893e-08
4.02041e-08
3.99433e-08
3.97067e-08
3.94944e-08
3.93063e-08
3.91422e-08
3.9002e-08
3.88856e-08
3.87926e-08
3.87231e-08
3.86768e-08
3.86536e-08
4.67295e-08
4.6312e-08
4.58717e-08
4.54156e-08
4.49505e-08
4.44823e-08
4.40164e-08
4.35574e-08
4.31092e-08
4.26752e-08
4.2258e-08
4.18597e-08
4.14821e-08
4.11266e-08
4.07939e-08
4.04848e-08
4.01997e-08
3.99389e-08
3.97024e-08
3.94901e-08
3.93021e-08
3.91381e-08
3.8998e-08
3.88816e-08
3.87887e-08
3.87192e-08
3.86729e-08
3.86498e-08
4.67323e-08
4.6314e-08
4.58729e-08
4.54162e-08
4.49506e-08
4.44819e-08
4.40156e-08
4.35563e-08
4.31079e-08
4.26737e-08
4.22563e-08
4.1858e-08
4.14803e-08
4.11247e-08
4.0792e-08
4.0483e-08
4.01979e-08
3.99371e-08
3.97006e-08
3.94884e-08
3.93004e-08
3.91364e-08
3.89963e-08
3.88799e-08
3.87871e-08
3.87175e-08
3.86713e-08
3.86482e-08
4.5764e-08
4.59703e-08
4.62668e-08
4.67093e-08
4.73651e-08
4.83106e-08
4.96278e-08
5.13971e-08
5.36895e-08
5.65577e-08
6.00269e-08
6.4088e-08
6.86937e-08
7.37577e-08
7.91583e-08
8.47445e-08
9.03436e-08
9.57713e-08
1.0084e-07
1.05368e-07
1.09186e-07
1.12146e-07
4.57884e-08
4.59893e-08
4.62717e-08
4.66885e-08
4.73043e-08
4.8193e-08
4.94349e-08
5.111e-08
5.32904e-08
5.60321e-08
5.93657e-08
6.32892e-08
6.77637e-08
7.27121e-08
7.80216e-08
8.35486e-08
8.91265e-08
9.45741e-08
9.97039e-08
1.0433e-07
1.08276e-07
1.11378e-07
4.58175e-08
4.60137e-08
4.62824e-08
4.66736e-08
4.7249e-08
4.80799e-08
4.92444e-08
5.08217e-08
5.28852e-08
5.54936e-08
5.86828e-08
6.24584e-08
6.67902e-08
7.16108e-08
7.6817e-08
8.22739e-08
8.7822e-08
9.32847e-08
9.84762e-08
1.03209e-07
1.07302e-07
1.10579e-07
4.58513e-08
4.60433e-08
4.62988e-08
4.66647e-08
4.71996e-08
4.79719e-08
4.90573e-08
5.05341e-08
5.24761e-08
5.49449e-08
5.79817e-08
6.15994e-08
6.5777e-08
7.04577e-08
7.55485e-08
8.09245e-08
8.64345e-08
9.19082e-08
9.71638e-08
1.02015e-07
1.06279e-07
1.09776e-07
4.58893e-08
4.60778e-08
4.63208e-08
4.6662e-08
4.71565e-08
4.78699e-08
4.88751e-08
5.02489e-08
5.20656e-08
5.43893e-08
5.72661e-08
6.07163e-08
6.47289e-08
6.92575e-08
7.42208e-08
7.95047e-08
8.49679e-08
9.0448e-08
9.57695e-08
1.00751e-07
1.05212e-07
1.08979e-07
4.59311e-08
4.6117e-08
4.63482e-08
4.66653e-08
4.71201e-08
4.77745e-08
4.86989e-08
4.99681e-08
5.16564e-08
5.38301e-08
5.65401e-08
5.98143e-08
6.36511e-08
6.80157e-08
7.28391e-08
7.80192e-08
8.34256e-08
8.89057e-08
9.42918e-08
9.9409e-08
1.04083e-07
1.08149e-07
4.59766e-08
4.61606e-08
4.63808e-08
4.66748e-08
4.70906e-08
4.76866e-08
4.85301e-08
4.96938e-08
5.12516e-08
5.32714e-08
5.58088e-08
5.88989e-08
6.25499e-08
6.6739e-08
7.14098e-08
7.64733e-08
8.18114e-08
8.72821e-08
9.27268e-08
9.79782e-08
1.02869e-07
1.0724e-07
4.60252e-08
4.62081e-08
4.64185e-08
4.66904e-08
4.70684e-08
4.76071e-08
4.83703e-08
4.94284e-08
5.08544e-08
5.27177e-08
5.50777e-08
5.79767e-08
6.14329e-08
6.54352e-08
6.99406e-08
7.4874e-08
8.01302e-08
8.55791e-08
9.10715e-08
9.64479e-08
1.01547e-07
1.06218e-07
4.60765e-08
4.62593e-08
4.6461e-08
4.67123e-08
4.70539e-08
4.75368e-08
4.8221e-08
4.91745e-08
5.04686e-08
5.21738e-08
5.43531e-08
5.70555e-08
6.03085e-08
6.41134e-08
6.84409e-08
7.323e-08
7.83894e-08
8.38012e-08
8.93263e-08
9.48119e-08
1.00099e-07
1.0503e-07
4.61303e-08
4.63139e-08
4.65082e-08
4.67404e-08
4.70476e-08
4.74767e-08
4.80842e-08
4.89347e-08
5.00981e-08
5.16452e-08
5.3642e-08
5.61436e-08
5.91868e-08
6.27848e-08
6.69221e-08
7.15526e-08
7.65992e-08
8.19569e-08
8.74971e-08
9.30743e-08
9.85328e-08
1.03713e-07
4.61861e-08
4.63716e-08
4.65598e-08
4.67749e-08
4.705e-08
4.74281e-08
4.79617e-08
4.87122e-08
4.97473e-08
5.11377e-08
5.29519e-08
5.52503e-08
5.80787e-08
6.14617e-08
6.53977e-08
6.98555e-08
7.47729e-08
8.00585e-08
8.55947e-08
9.12439e-08
9.6856e-08
1.02279e-07
4.62435e-08
4.64321e-08
4.66158e-08
4.68157e-08
4.70614e-08
4.73917e-08
4.78552e-08
4.85096e-08
4.94203e-08
5.06571e-08
5.22904e-08
5.43855e-08
5.6996e-08
6.01578e-08
6.38829e-08
6.8155e-08
7.29273e-08
7.81221e-08
8.36337e-08
8.93326e-08
9.50708e-08
1.00687e-07
4.63023e-08
4.64949e-08
4.66758e-08
4.6863e-08
4.70822e-08
4.73685e-08
4.77663e-08
4.83297e-08
4.91211e-08
5.02092e-08
5.16655e-08
5.35591e-08
5.59511e-08
5.88878e-08
6.23943e-08
6.64693e-08
7.10814e-08
7.61673e-08
8.16339e-08
8.7361e-08
9.32067e-08
9.90115e-08
4.6362e-08
4.65598e-08
4.67396e-08
4.69164e-08
4.71126e-08
4.73591e-08
4.76964e-08
4.81747e-08
4.88533e-08
4.97992e-08
5.10843e-08
5.27809e-08
5.49564e-08
5.76666e-08
6.09495e-08
6.48181e-08
6.92564e-08
7.42162e-08
7.96173e-08
8.53504e-08
9.12827e-08
9.72678e-08
4.64222e-08
4.66263e-08
4.68068e-08
4.69758e-08
4.71524e-08
4.73637e-08
4.76463e-08
4.80464e-08
4.86199e-08
4.94318e-08
5.05535e-08
5.20598e-08
5.40235e-08
5.6509e-08
5.9566e-08
6.32216e-08
6.74748e-08
7.22924e-08
7.76076e-08
8.33217e-08
8.93087e-08
9.54242e-08
4.64825e-08
4.6694e-08
4.68769e-08
4.70407e-08
4.72013e-08
4.73824e-08
4.76164e-08
4.79458e-08
4.84229e-08
4.91103e-08
5.00785e-08
5.14036e-08
5.31629e-08
5.54285e-08
5.82606e-08
6.16996e-08
6.57592e-08
7.0421e-08
7.56313e-08
8.13019e-08
8.73132e-08
9.35201e-08
4.65424e-08
4.67623e-08
4.69492e-08
4.71103e-08
4.72586e-08
4.74144e-08
4.76064e-08
4.78731e-08
4.82635e-08
4.8837e-08
4.96631e-08
5.08184e-08
5.23834e-08
5.44369e-08
5.70484e-08
6.02708e-08
6.41317e-08
6.8627e-08
7.37162e-08
7.93218e-08
8.53311e-08
9.16022e-08
4.66014e-08
4.68306e-08
4.70231e-08
4.7184e-08
4.73236e-08
4.7459e-08
4.76156e-08
4.78279e-08
4.81415e-08
4.86129e-08
4.93095e-08
5.0308e-08
5.16914e-08
5.35435e-08
5.59424e-08
5.89518e-08
6.26124e-08
6.6934e-08
7.18894e-08
7.74118e-08
8.33954e-08
8.96958e-08
4.66591e-08
4.68982e-08
4.70977e-08
4.72606e-08
4.73949e-08
4.75149e-08
4.76424e-08
4.78088e-08
4.80559e-08
4.84372e-08
4.9018e-08
4.98744e-08
5.10907e-08
5.27549e-08
5.49519e-08
5.77555e-08
6.12182e-08
6.53629e-08
7.01753e-08
7.56006e-08
8.15439e-08
8.78789e-08
4.6715e-08
4.69646e-08
4.71721e-08
4.73391e-08
4.74712e-08
4.75802e-08
4.76849e-08
4.78135e-08
4.80044e-08
4.8308e-08
4.87873e-08
4.95171e-08
5.05823e-08
5.20741e-08
5.40831e-08
5.66913e-08
5.9962e-08
6.39302e-08
6.85938e-08
7.39086e-08
7.97878e-08
8.61055e-08
4.67686e-08
4.7029e-08
4.72456e-08
4.74182e-08
4.7551e-08
4.76531e-08
4.77409e-08
4.78393e-08
4.79839e-08
4.82219e-08
4.86139e-08
4.92331e-08
5.01645e-08
5.1501e-08
5.33378e-08
5.5764e-08
5.88521e-08
6.2648e-08
6.71607e-08
7.23563e-08
7.81554e-08
8.44349e-08
4.68194e-08
4.70908e-08
4.7317e-08
4.74968e-08
4.76325e-08
4.77314e-08
4.78074e-08
4.78829e-08
4.79905e-08
4.81746e-08
4.84931e-08
4.90177e-08
4.98326e-08
5.1032e-08
5.27142e-08
5.4974e-08
5.78918e-08
6.1523e-08
6.58868e-08
7.09593e-08
7.66691e-08
8.2898e-08
4.68671e-08
4.71493e-08
4.73856e-08
4.75735e-08
4.77141e-08
4.78129e-08
4.78817e-08
4.79407e-08
4.80197e-08
4.81606e-08
4.84189e-08
4.88643e-08
4.958e-08
5.06606e-08
5.22067e-08
5.43173e-08
5.70794e-08
6.05564e-08
6.4777e-08
6.97264e-08
7.53423e-08
8.15157e-08
4.69113e-08
4.72041e-08
4.74505e-08
4.76472e-08
4.77941e-08
4.78952e-08
4.79608e-08
4.80087e-08
4.80666e-08
4.81742e-08
4.83844e-08
4.8765e-08
4.9398e-08
5.03778e-08
5.18064e-08
5.3786e-08
5.64085e-08
5.97443e-08
6.38298e-08
6.86588e-08
7.41768e-08
8.02841e-08
4.69517e-08
4.72547e-08
4.7511e-08
4.77168e-08
4.78709e-08
4.79763e-08
4.80416e-08
4.80831e-08
4.81264e-08
4.8209e-08
4.8382e-08
4.8711e-08
4.92767e-08
5.01729e-08
5.15022e-08
5.33689e-08
5.58689e-08
5.9078e-08
6.30391e-08
6.77526e-08
7.31694e-08
7.91887e-08
4.69881e-08
4.73005e-08
4.75664e-08
4.77812e-08
4.79431e-08
4.8054e-08
4.81214e-08
4.81601e-08
4.81941e-08
4.8259e-08
4.8404e-08
4.86931e-08
4.92053e-08
5.00337e-08
5.12809e-08
5.30526e-08
5.54474e-08
5.85454e-08
6.2395e-08
6.70023e-08
7.23238e-08
7.82643e-08
4.70202e-08
4.73414e-08
4.76161e-08
4.78396e-08
4.80093e-08
4.81264e-08
4.81975e-08
4.82361e-08
4.8265e-08
4.83181e-08
4.8443e-08
4.8702e-08
4.91729e-08
4.99477e-08
5.11286e-08
5.28221e-08
5.51287e-08
5.81317e-08
6.1884e-08
6.63966e-08
7.16317e-08
7.74989e-08
4.7048e-08
4.73769e-08
4.76597e-08
4.78911e-08
4.80683e-08
4.81919e-08
4.82676e-08
4.83081e-08
4.83348e-08
4.83807e-08
4.84918e-08
4.8729e-08
4.91689e-08
4.99023e-08
5.10311e-08
5.26619e-08
5.48965e-08
5.78204e-08
6.14901e-08
6.59211e-08
7.108e-08
7.68796e-08
4.70714e-08
4.74069e-08
4.76967e-08
4.79353e-08
4.81193e-08
4.82491e-08
4.83297e-08
4.8373e-08
4.83997e-08
4.84417e-08
4.85439e-08
4.8766e-08
4.91834e-08
4.9886e-08
5.09749e-08
5.25568e-08
5.47343e-08
5.75945e-08
6.11964e-08
6.55593e-08
7.06554e-08
7.64114e-08
4.70902e-08
4.74313e-08
4.77269e-08
4.79715e-08
4.81615e-08
4.82968e-08
4.8382e-08
4.84285e-08
4.84565e-08
4.84968e-08
4.85936e-08
4.88057e-08
4.92075e-08
4.98879e-08
5.09476e-08
5.24929e-08
5.46268e-08
5.74375e-08
6.09858e-08
6.52928e-08
7.03308e-08
7.60161e-08
4.71046e-08
4.74499e-08
4.77501e-08
4.79994e-08
4.81942e-08
4.83339e-08
4.84232e-08
4.84728e-08
4.85024e-08
4.85424e-08
4.86363e-08
4.88422e-08
4.92337e-08
4.98991e-08
5.09385e-08
5.24579e-08
5.45605e-08
5.73352e-08
6.08441e-08
6.51102e-08
7.01081e-08
7.57586e-08
4.71144e-08
4.74627e-08
4.77661e-08
4.80188e-08
4.82169e-08
4.83599e-08
4.84521e-08
4.85042e-08
4.85354e-08
4.85758e-08
4.86684e-08
4.88708e-08
4.92562e-08
4.99124e-08
5.0939e-08
5.24419e-08
5.45243e-08
5.72755e-08
6.07587e-08
6.49986e-08
6.99727e-08
7.56068e-08
4.71196e-08
4.74696e-08
4.77748e-08
4.80293e-08
4.82294e-08
4.83743e-08
4.84682e-08
4.85217e-08
4.8554e-08
4.85948e-08
4.86871e-08
4.88881e-08
4.92707e-08
4.99225e-08
5.0943e-08
5.24376e-08
5.45098e-08
5.72492e-08
6.07192e-08
6.4946e-08
6.99095e-08
7.55415e-08
3.96615e-08
3.96872e-08
3.97386e-08
3.98155e-08
3.99179e-08
4.00456e-08
4.01981e-08
4.03752e-08
4.0576e-08
4.07999e-08
4.10456e-08
4.13118e-08
4.15965e-08
4.18975e-08
4.22119e-08
4.25366e-08
4.28674e-08
4.31998e-08
4.35289e-08
4.38491e-08
4.41547e-08
4.44401e-08
4.47005e-08
4.49321e-08
4.51335e-08
4.5307e-08
4.54594e-08
4.56044e-08
3.96102e-08
3.96358e-08
3.9687e-08
3.97636e-08
3.98657e-08
3.99929e-08
4.01449e-08
4.03215e-08
4.05218e-08
4.07453e-08
4.09907e-08
4.12568e-08
4.15417e-08
4.18432e-08
4.21586e-08
4.24848e-08
4.28178e-08
4.31533e-08
4.34863e-08
4.38114e-08
4.4123e-08
4.44156e-08
4.4684e-08
4.49244e-08
4.51351e-08
4.53174e-08
4.54776e-08
4.56278e-08
3.95595e-08
3.95849e-08
3.96359e-08
3.97123e-08
3.98139e-08
3.99407e-08
4.00922e-08
4.02683e-08
4.04682e-08
4.06912e-08
4.09364e-08
4.12023e-08
4.14874e-08
4.17894e-08
4.21059e-08
4.24336e-08
4.27689e-08
4.31075e-08
4.34445e-08
4.37747e-08
4.40925e-08
4.43924e-08
4.46692e-08
4.49188e-08
4.51391e-08
4.53309e-08
4.54993e-08
4.56553e-08
3.95093e-08
3.95347e-08
3.95854e-08
3.96615e-08
3.97627e-08
3.9889e-08
4.00401e-08
4.02156e-08
4.04151e-08
4.06377e-08
4.08826e-08
4.11484e-08
4.14337e-08
4.17363e-08
4.20538e-08
4.23832e-08
4.27208e-08
4.30625e-08
4.34037e-08
4.37391e-08
4.40632e-08
4.43706e-08
4.4656e-08
4.49151e-08
4.51454e-08
4.53471e-08
4.55244e-08
4.56868e-08
3.94598e-08
3.94851e-08
3.95357e-08
3.96114e-08
3.97123e-08
3.98381e-08
3.99887e-08
4.01637e-08
4.03627e-08
4.05849e-08
4.08295e-08
4.10953e-08
4.13807e-08
4.16839e-08
4.20024e-08
4.23334e-08
4.26734e-08
4.30183e-08
4.33637e-08
4.37044e-08
4.4035e-08
4.435e-08
4.46442e-08
4.49131e-08
4.51538e-08
4.53658e-08
4.55524e-08
4.57219e-08
3.94111e-08
3.94363e-08
3.94866e-08
3.95621e-08
3.96626e-08
3.97879e-08
3.9938e-08
4.01125e-08
4.0311e-08
4.05328e-08
4.07771e-08
4.10428e-08
4.13285e-08
4.16322e-08
4.19518e-08
4.22845e-08
4.26268e-08
4.2975e-08
4.33246e-08
4.36706e-08
4.40078e-08
4.43306e-08
4.46338e-08
4.49127e-08
4.5164e-08
4.53867e-08
4.55831e-08
4.57602e-08
3.93633e-08
3.93884e-08
3.94385e-08
3.95136e-08
3.96137e-08
3.97386e-08
3.98882e-08
4.00622e-08
4.02602e-08
4.04816e-08
4.07256e-08
4.09912e-08
4.12771e-08
4.15814e-08
4.1902e-08
4.22363e-08
4.2581e-08
4.29325e-08
4.32863e-08
4.36377e-08
4.39815e-08
4.43122e-08
4.46245e-08
4.49136e-08
4.51758e-08
4.54095e-08
4.56161e-08
4.58013e-08
3.93164e-08
3.93414e-08
3.93913e-08
3.94661e-08
3.95658e-08
3.96902e-08
3.98393e-08
4.00128e-08
4.02103e-08
4.04313e-08
4.0675e-08
4.09405e-08
4.12266e-08
4.15314e-08
4.18531e-08
4.2189e-08
4.25361e-08
4.28908e-08
4.32488e-08
4.36056e-08
4.3956e-08
4.42946e-08
4.46161e-08
4.49155e-08
4.51888e-08
4.54338e-08
4.56511e-08
4.5845e-08
3.92705e-08
3.92954e-08
3.9345e-08
3.94196e-08
3.95189e-08
3.96429e-08
3.97915e-08
3.99644e-08
4.01614e-08
4.0382e-08
4.06254e-08
4.08908e-08
4.1177e-08
4.14825e-08
4.18051e-08
4.21426e-08
4.24921e-08
4.28499e-08
4.32122e-08
4.35743e-08
4.39313e-08
4.42779e-08
4.46086e-08
4.49183e-08
4.52028e-08
4.54594e-08
4.56876e-08
4.58907e-08
3.92257e-08
3.92504e-08
3.92999e-08
3.93741e-08
3.9473e-08
3.95966e-08
3.97447e-08
3.99171e-08
4.01136e-08
4.03338e-08
4.05769e-08
4.08422e-08
4.11286e-08
4.14345e-08
4.17581e-08
4.20972e-08
4.24489e-08
4.281e-08
4.31764e-08
4.35438e-08
4.39074e-08
4.42618e-08
4.46016e-08
4.49218e-08
4.52176e-08
4.54859e-08
4.57254e-08
4.59381e-08
3.91821e-08
3.92067e-08
3.9256e-08
3.93299e-08
3.94284e-08
3.95515e-08
3.96991e-08
3.9871e-08
4.0067e-08
4.02867e-08
4.05295e-08
4.07947e-08
4.10812e-08
4.13876e-08
4.17122e-08
4.20528e-08
4.24068e-08
4.27709e-08
4.31414e-08
4.3514e-08
4.3884e-08
4.42462e-08
4.45952e-08
4.49257e-08
4.52329e-08
4.55129e-08
4.5764e-08
4.59868e-08
3.91397e-08
3.91642e-08
3.92133e-08
3.92869e-08
3.9385e-08
3.95076e-08
3.96547e-08
3.98261e-08
4.00217e-08
4.02409e-08
4.04834e-08
4.07485e-08
4.1035e-08
4.13419e-08
4.16674e-08
4.20095e-08
4.23656e-08
4.27327e-08
4.31072e-08
4.3485e-08
4.38613e-08
4.42312e-08
4.45892e-08
4.49299e-08
4.52484e-08
4.55403e-08
4.58031e-08
4.60365e-08
3.90986e-08
3.9123e-08
3.91719e-08
3.92452e-08
3.93429e-08
3.94651e-08
3.96117e-08
3.97826e-08
3.99776e-08
4.01965e-08
4.04386e-08
4.07035e-08
4.09902e-08
4.12975e-08
4.16238e-08
4.19673e-08
4.23255e-08
4.26955e-08
4.30739e-08
4.34566e-08
4.38391e-08
4.42165e-08
4.45833e-08
4.49342e-08
4.52639e-08
4.55678e-08
4.58425e-08
4.60868e-08
3.90589e-08
3.90833e-08
3.91319e-08
3.92049e-08
3.93023e-08
3.9424e-08
3.95702e-08
3.97405e-08
3.9935e-08
4.01534e-08
4.03952e-08
4.06599e-08
4.09467e-08
4.12544e-08
4.15815e-08
4.19264e-08
4.22865e-08
4.26593e-08
4.30414e-08
4.34289e-08
4.38175e-08
4.42021e-08
4.45776e-08
4.49385e-08
4.52793e-08
4.5595e-08
4.58818e-08
4.61373e-08
3.90207e-08
3.90449e-08
3.90934e-08
3.91661e-08
3.92631e-08
3.93844e-08
3.95301e-08
3.96999e-08
3.98939e-08
4.01119e-08
4.03533e-08
4.06178e-08
4.09046e-08
4.12126e-08
4.15406e-08
4.18866e-08
4.22487e-08
4.26242e-08
4.30099e-08
4.3402e-08
4.37963e-08
4.41881e-08
4.4572e-08
4.49426e-08
4.52943e-08
4.56218e-08
4.59206e-08
4.61877e-08
3.89841e-08
3.90082e-08
3.90564e-08
3.91289e-08
3.92255e-08
3.93464e-08
3.94915e-08
3.96609e-08
3.98544e-08
4.00719e-08
4.0313e-08
4.05773e-08
4.08641e-08
4.11724e-08
4.1501e-08
4.18483e-08
4.22122e-08
4.25902e-08
4.29792e-08
4.33758e-08
4.37757e-08
4.41743e-08
4.45663e-08
4.49464e-08
4.53087e-08
4.56479e-08
4.59588e-08
4.62376e-08
3.8949e-08
3.8973e-08
3.90211e-08
3.90932e-08
3.91895e-08
3.931e-08
3.94547e-08
3.96235e-08
3.98166e-08
4.00336e-08
4.02743e-08
4.05384e-08
4.08252e-08
4.11337e-08
4.1463e-08
4.18113e-08
4.21769e-08
4.25573e-08
4.29496e-08
4.33504e-08
4.37556e-08
4.41607e-08
4.45606e-08
4.49498e-08
4.53225e-08
4.5673e-08
4.59959e-08
4.62867e-08
3.89156e-08
3.89395e-08
3.89874e-08
3.90593e-08
3.91552e-08
3.92753e-08
3.94195e-08
3.95879e-08
3.97804e-08
3.9997e-08
4.02374e-08
4.05012e-08
4.07879e-08
4.10967e-08
4.14265e-08
4.17759e-08
4.2143e-08
4.25257e-08
4.2921e-08
4.33258e-08
4.3736e-08
4.41474e-08
4.45548e-08
4.49528e-08
4.53355e-08
4.56971e-08
4.60318e-08
4.63345e-08
3.88839e-08
3.89077e-08
3.89555e-08
3.90271e-08
3.91227e-08
3.92423e-08
3.93861e-08
3.9554e-08
3.97461e-08
3.99623e-08
4.02023e-08
4.04659e-08
4.07525e-08
4.10615e-08
4.13918e-08
4.17421e-08
4.21106e-08
4.24953e-08
4.28935e-08
4.3302e-08
4.37171e-08
4.41343e-08
4.45488e-08
4.49552e-08
4.53476e-08
4.57199e-08
4.60662e-08
4.63808e-08
3.8854e-08
3.88778e-08
3.89253e-08
3.89967e-08
3.9092e-08
3.92112e-08
3.93546e-08
3.95221e-08
3.97137e-08
3.99294e-08
4.0169e-08
4.04324e-08
4.07189e-08
4.1028e-08
4.13587e-08
4.17099e-08
4.20798e-08
4.24664e-08
4.28673e-08
4.32792e-08
4.36987e-08
4.41215e-08
4.45428e-08
4.49571e-08
4.53586e-08
4.57413e-08
4.60988e-08
4.64251e-08
3.8826e-08
3.88496e-08
3.8897e-08
3.89682e-08
3.90631e-08
3.9182e-08
3.9325e-08
3.9492e-08
3.96832e-08
3.98985e-08
4.01377e-08
4.04008e-08
4.06872e-08
4.09965e-08
4.13276e-08
4.16795e-08
4.20506e-08
4.2439e-08
4.28423e-08
4.32575e-08
4.36811e-08
4.41091e-08
4.45366e-08
4.49584e-08
4.53687e-08
4.57611e-08
4.61294e-08
4.64671e-08
3.87998e-08
3.88234e-08
3.88706e-08
3.89415e-08
3.90362e-08
3.91548e-08
3.92973e-08
3.94639e-08
3.96547e-08
3.98696e-08
4.01085e-08
4.03713e-08
4.06576e-08
4.09669e-08
4.12983e-08
4.16509e-08
4.20231e-08
4.24131e-08
4.28186e-08
4.32368e-08
4.36643e-08
4.4097e-08
4.45304e-08
4.49592e-08
4.53776e-08
4.57794e-08
4.61579e-08
4.65067e-08
3.87756e-08
3.87991e-08
3.88462e-08
3.89169e-08
3.90113e-08
3.91295e-08
3.92717e-08
3.94379e-08
3.96283e-08
3.98428e-08
4.00813e-08
4.03439e-08
4.06301e-08
4.09394e-08
4.12711e-08
4.16243e-08
4.19974e-08
4.23889e-08
4.27965e-08
4.32174e-08
4.36483e-08
4.40855e-08
4.45242e-08
4.49595e-08
4.53855e-08
4.57959e-08
4.61841e-08
4.65434e-08
3.87534e-08
3.87769e-08
3.88238e-08
3.88943e-08
3.89884e-08
3.91064e-08
3.92482e-08
3.9414e-08
3.9604e-08
3.98181e-08
4.00564e-08
4.03187e-08
4.06047e-08
4.0914e-08
4.1246e-08
4.15996e-08
4.19737e-08
4.23665e-08
4.27758e-08
4.31992e-08
4.36333e-08
4.40745e-08
4.45182e-08
4.49593e-08
4.53923e-08
4.58107e-08
4.6208e-08
4.65771e-08
3.87332e-08
3.87566e-08
3.88034e-08
3.88737e-08
3.89677e-08
3.90853e-08
3.92268e-08
3.93923e-08
3.95819e-08
3.97957e-08
4.00336e-08
4.02957e-08
4.05816e-08
4.08909e-08
4.1223e-08
4.15771e-08
4.19519e-08
4.23459e-08
4.27569e-08
4.31824e-08
4.36194e-08
4.40641e-08
4.45122e-08
4.49588e-08
4.53981e-08
4.58239e-08
4.62294e-08
4.66077e-08
3.87151e-08
3.87384e-08
3.87851e-08
3.88553e-08
3.8949e-08
3.90664e-08
3.92076e-08
3.93728e-08
3.9562e-08
3.97755e-08
4.00132e-08
4.0275e-08
4.05607e-08
4.087e-08
4.12023e-08
4.15568e-08
4.19323e-08
4.23272e-08
4.27396e-08
4.31671e-08
4.36066e-08
4.40545e-08
4.45066e-08
4.49579e-08
4.54029e-08
4.58353e-08
4.62484e-08
4.6635e-08
3.86991e-08
3.87224e-08
3.8769e-08
3.8839e-08
3.89325e-08
3.90496e-08
3.91906e-08
3.93555e-08
3.95445e-08
3.97576e-08
3.99951e-08
4.02566e-08
4.05423e-08
4.08515e-08
4.1184e-08
4.15387e-08
4.19148e-08
4.23106e-08
4.27242e-08
4.31534e-08
4.35951e-08
4.40458e-08
4.45013e-08
4.49569e-08
4.54068e-08
4.58451e-08
4.62649e-08
4.6659e-08
3.86852e-08
3.87085e-08
3.8755e-08
3.88249e-08
3.89182e-08
3.90351e-08
3.91759e-08
3.93405e-08
3.95292e-08
3.97422e-08
3.99793e-08
4.02407e-08
4.05262e-08
4.08355e-08
4.1168e-08
4.1523e-08
4.18995e-08
4.2296e-08
4.27107e-08
4.31413e-08
4.35849e-08
4.4038e-08
4.44965e-08
4.49557e-08
4.541e-08
4.58533e-08
4.62789e-08
4.66796e-08
3.86735e-08
3.86967e-08
3.87432e-08
3.88129e-08
3.89061e-08
3.90229e-08
3.91634e-08
3.93279e-08
3.95164e-08
3.97291e-08
3.9966e-08
4.02273e-08
4.05126e-08
4.08218e-08
4.11544e-08
4.15097e-08
4.18865e-08
4.22837e-08
4.26992e-08
4.3131e-08
4.35761e-08
4.40313e-08
4.44923e-08
4.49545e-08
4.54124e-08
4.586e-08
4.62905e-08
4.66968e-08
3.8664e-08
3.86872e-08
3.87336e-08
3.88032e-08
3.88963e-08
3.90129e-08
3.91533e-08
3.93176e-08
3.95059e-08
3.97184e-08
3.99552e-08
4.02163e-08
4.05016e-08
4.08107e-08
4.11434e-08
4.14988e-08
4.18759e-08
4.22735e-08
4.26898e-08
4.31225e-08
4.35689e-08
4.40256e-08
4.44887e-08
4.49533e-08
4.54142e-08
4.58652e-08
4.62998e-08
4.67106e-08
3.86567e-08
3.86799e-08
3.87262e-08
3.87958e-08
3.88888e-08
3.90053e-08
3.91455e-08
3.93097e-08
3.94978e-08
3.97102e-08
3.99469e-08
4.02078e-08
4.0493e-08
4.08022e-08
4.11348e-08
4.14903e-08
4.18677e-08
4.22657e-08
4.26825e-08
4.31159e-08
4.35633e-08
4.40212e-08
4.44858e-08
4.49523e-08
4.54154e-08
4.58691e-08
4.63067e-08
4.6721e-08
3.86516e-08
3.86748e-08
3.87211e-08
3.87906e-08
3.88835e-08
3.9e-08
3.91401e-08
3.93041e-08
3.94922e-08
3.97045e-08
3.99411e-08
4.0202e-08
4.04871e-08
4.07962e-08
4.11289e-08
4.14845e-08
4.1862e-08
4.22602e-08
4.26773e-08
4.31113e-08
4.35593e-08
4.40181e-08
4.44837e-08
4.49515e-08
4.54161e-08
4.58717e-08
4.63114e-08
4.67281e-08
3.86488e-08
3.86719e-08
3.87182e-08
3.87877e-08
3.88806e-08
3.8997e-08
3.91371e-08
3.9301e-08
3.94891e-08
3.97013e-08
3.99378e-08
4.01986e-08
4.04837e-08
4.07928e-08
4.11255e-08
4.14811e-08
4.18587e-08
4.22571e-08
4.26744e-08
4.31086e-08
4.3557e-08
4.40162e-08
4.44824e-08
4.49509e-08
4.54164e-08
4.58729e-08
4.63138e-08
4.67319e-08
1.1377e-07
1.13962e-07
1.13993e-07
1.13809e-07
1.13415e-07
1.12845e-07
1.12e-07
1.11875e-07
1.11643e-07
1.11258e-07
1.10709e-07
1.10009e-07
1.09176e-07
1.08825e-07
1.08387e-07
1.07828e-07
1.07135e-07
1.06309e-07
1.05419e-07
1.04907e-07
1.04315e-07
1.03619e-07
1.02808e-07
1.01878e-07
1.00886e-07
1.00263e-07
9.9564e-08
9.8772e-08
9.78766e-08
9.68743e-08
9.57569e-08
9.50665e-08
9.43027e-08
9.34537e-08
9.25118e-08
9.14736e-08
9.02289e-08
8.95084e-08
8.87182e-08
8.78502e-08
8.68992e-08
8.58625e-08
8.45062e-08
8.37881e-08
8.30056e-08
8.21533e-08
8.1228e-08
8.02282e-08
7.87898e-08
7.8102e-08
7.73562e-08
7.65496e-08
7.56804e-08
7.47482e-08
7.32672e-08
7.2632e-08
7.19466e-08
7.12096e-08
7.04207e-08
6.95804e-08
6.81018e-08
6.75358e-08
6.69279e-08
6.62778e-08
6.55864e-08
6.48548e-08
6.3424e-08
6.29376e-08
6.24175e-08
6.18646e-08
6.12802e-08
6.06661e-08
5.9324e-08
5.89214e-08
5.84931e-08
5.80405e-08
5.75653e-08
5.70697e-08
5.58493e-08
5.55291e-08
5.51905e-08
5.48351e-08
5.44648e-08
5.40817e-08
5.3005e-08
5.27613e-08
5.25054e-08
5.2239e-08
5.1964e-08
5.16824e-08
5.07595e-08
5.05829e-08
5.03992e-08
5.02101e-08
5.00173e-08
4.98224e-08
4.90526e-08
4.89318e-08
4.88079e-08
4.86824e-08
4.85567e-08
4.84322e-08
4.78055e-08
4.77286e-08
4.76514e-08
4.75754e-08
4.75015e-08
4.74311e-08
4.69314e-08
4.68867e-08
4.68438e-08
4.68038e-08
4.67675e-08
4.67358e-08
4.63434e-08
4.63206e-08
4.63009e-08
4.62851e-08
4.62738e-08
4.62675e-08
4.59618e-08
4.59522e-08
4.59463e-08
4.59448e-08
4.59481e-08
4.59565e-08
4.57176e-08
4.57143e-08
4.57149e-08
4.572e-08
4.57297e-08
4.57444e-08
4.55852e-08
4.54449e-08
4.52996e-08
4.51347e-08
4.4942e-08
4.47189e-08
4.44664e-08
4.41878e-08
4.3888e-08
4.35726e-08
4.32473e-08
4.29178e-08
4.25891e-08
4.2266e-08
4.19525e-08
4.1652e-08
4.13674e-08
4.11012e-08
4.08551e-08
4.06309e-08
4.04295e-08
4.0252e-08
4.00989e-08
3.99708e-08
3.9868e-08
3.97908e-08
3.97392e-08
3.97134e-08
4.55705e-08
4.54342e-08
4.52956e-08
4.51386e-08
4.49543e-08
4.47394e-08
4.44943e-08
4.42223e-08
4.39281e-08
4.36173e-08
4.32957e-08
4.2969e-08
4.26424e-08
4.23207e-08
4.20081e-08
4.17081e-08
4.14236e-08
4.11573e-08
4.09109e-08
4.06863e-08
4.04844e-08
4.03064e-08
4.01528e-08
4.00243e-08
3.99211e-08
3.98436e-08
3.97918e-08
3.97658e-08
4.55602e-08
4.54275e-08
4.52951e-08
4.51455e-08
4.49691e-08
4.47618e-08
4.45239e-08
4.42581e-08
4.39693e-08
4.36629e-08
4.33449e-08
4.30209e-08
4.26962e-08
4.23759e-08
4.20641e-08
4.17645e-08
4.14801e-08
4.12136e-08
4.0967e-08
4.07419e-08
4.05396e-08
4.0361e-08
4.0207e-08
4.0078e-08
3.99745e-08
3.98966e-08
3.98446e-08
3.98186e-08
4.55544e-08
4.54248e-08
4.5298e-08
4.51554e-08
4.49864e-08
4.47863e-08
4.45551e-08
4.42953e-08
4.40116e-08
4.37094e-08
4.33947e-08
4.30732e-08
4.27505e-08
4.24314e-08
4.21204e-08
4.18211e-08
4.15369e-08
4.12702e-08
4.10233e-08
4.07977e-08
4.05949e-08
4.04159e-08
4.02614e-08
4.01319e-08
4.0028e-08
3.99498e-08
3.98976e-08
3.98715e-08
4.55527e-08
4.54259e-08
4.53043e-08
4.51681e-08
4.50061e-08
4.48129e-08
4.4588e-08
4.43339e-08
4.40549e-08
4.37567e-08
4.34452e-08
4.31261e-08
4.28051e-08
4.24872e-08
4.21769e-08
4.1878e-08
4.15938e-08
4.13269e-08
4.10796e-08
4.08536e-08
4.06503e-08
4.04708e-08
4.03158e-08
4.01859e-08
4.00816e-08
4.00032e-08
3.99508e-08
3.99245e-08
4.55549e-08
4.54307e-08
4.53139e-08
4.51838e-08
4.50282e-08
4.48415e-08
4.46225e-08
4.43737e-08
4.40993e-08
4.38048e-08
4.34962e-08
4.31794e-08
4.286e-08
4.25432e-08
4.22335e-08
4.19349e-08
4.16507e-08
4.13836e-08
4.1136e-08
4.09096e-08
4.07058e-08
4.05257e-08
4.03702e-08
4.02399e-08
4.01353e-08
4.00565e-08
4.00039e-08
3.99776e-08
1.20766e-07
1.2076e-07
1.20748e-07
1.20729e-07
1.20705e-07
1.20674e-07
1.20636e-07
1.20593e-07
1.20543e-07
1.20487e-07
1.20424e-07
1.20354e-07
1.20277e-07
1.20192e-07
1.20099e-07
1.19998e-07
1.19886e-07
1.19765e-07
1.19631e-07
1.19485e-07
1.19324e-07
1.19147e-07
1.18953e-07
1.18739e-07
1.18504e-07
1.18247e-07
1.17966e-07
1.1766e-07
1.17329e-07
1.16973e-07
1.16595e-07
1.16197e-07
1.15783e-07
1.1536e-07
1.14938e-07
1.14529e-07
1.1415e-07
1.13828e-07
1.13602e-07
1.13537e-07
1.19557e-07
1.19551e-07
1.19539e-07
1.1952e-07
1.19496e-07
1.19465e-07
1.19428e-07
1.19384e-07
1.19335e-07
1.19279e-07
1.19216e-07
1.19147e-07
1.1907e-07
1.18986e-07
1.18894e-07
1.18793e-07
1.18683e-07
1.18563e-07
1.1843e-07
1.18286e-07
1.18127e-07
1.17952e-07
1.1776e-07
1.17548e-07
1.17316e-07
1.17062e-07
1.16784e-07
1.16482e-07
1.16154e-07
1.15801e-07
1.15426e-07
1.15029e-07
1.14616e-07
1.14191e-07
1.13764e-07
1.13345e-07
1.12949e-07
1.12594e-07
1.12304e-07
1.12104e-07
1.17185e-07
1.17179e-07
1.17166e-07
1.17148e-07
1.17124e-07
1.17093e-07
1.17056e-07
1.17014e-07
1.16965e-07
1.16909e-07
1.16847e-07
1.16779e-07
1.16703e-07
1.16621e-07
1.1653e-07
1.16431e-07
1.16323e-07
1.16204e-07
1.16075e-07
1.15933e-07
1.15778e-07
1.15607e-07
1.1542e-07
1.15213e-07
1.14987e-07
1.14739e-07
1.14467e-07
1.14171e-07
1.1385e-07
1.13503e-07
1.13133e-07
1.1274e-07
1.12328e-07
1.11901e-07
1.11467e-07
1.11032e-07
1.10607e-07
1.10204e-07
1.09831e-07
1.09494e-07
1.13739e-07
1.13733e-07
1.13721e-07
1.13703e-07
1.13679e-07
1.13649e-07
1.13613e-07
1.13571e-07
1.13523e-07
1.13468e-07
1.13408e-07
1.1334e-07
1.13267e-07
1.13186e-07
1.13097e-07
1.13001e-07
1.12895e-07
1.1278e-07
1.12655e-07
1.12518e-07
1.12368e-07
1.12203e-07
1.12022e-07
1.11823e-07
1.11605e-07
1.11366e-07
1.11103e-07
1.10817e-07
1.10505e-07
1.10168e-07
1.09806e-07
1.0942e-07
1.09012e-07
1.08585e-07
1.08143e-07
1.07692e-07
1.07237e-07
1.06784e-07
1.06335e-07
1.05885e-07
1.09353e-07
1.09347e-07
1.09335e-07
1.09317e-07
1.09294e-07
1.09264e-07
1.09229e-07
1.09188e-07
1.0914e-07
1.09087e-07
1.09028e-07
1.08963e-07
1.08891e-07
1.08812e-07
1.08726e-07
1.08633e-07
1.08532e-07
1.08421e-07
1.08301e-07
1.08169e-07
1.08026e-07
1.07869e-07
1.07697e-07
1.07508e-07
1.073e-07
1.07072e-07
1.06822e-07
1.06549e-07
1.0625e-07
1.05926e-07
1.05576e-07
1.052e-07
1.04799e-07
1.04375e-07
1.03931e-07
1.03467e-07
1.02989e-07
1.02495e-07
1.01986e-07
1.01454e-07
1.04191e-07
1.04185e-07
1.04174e-07
1.04156e-07
1.04133e-07
1.04105e-07
1.0407e-07
1.0403e-07
1.03984e-07
1.03933e-07
1.03875e-07
1.03812e-07
1.03743e-07
1.03667e-07
1.03584e-07
1.03495e-07
1.03398e-07
1.03293e-07
1.03178e-07
1.03054e-07
1.02919e-07
1.02771e-07
1.02609e-07
1.02431e-07
1.02237e-07
1.02023e-07
1.01788e-07
1.01531e-07
1.01249e-07
1.00941e-07
1.00607e-07
1.00246e-07
9.98574e-08
9.94419e-08
9.90001e-08
9.85327e-08
9.804e-08
9.75209e-08
9.69723e-08
9.63877e-08
9.84491e-08
9.84435e-08
9.84323e-08
9.84155e-08
9.83932e-08
9.83654e-08
9.83321e-08
9.82933e-08
9.8249e-08
9.81992e-08
9.81438e-08
9.80829e-08
9.80163e-08
9.79438e-08
9.78652e-08
9.77802e-08
9.76883e-08
9.75889e-08
9.74815e-08
9.7365e-08
9.72386e-08
9.71011e-08
9.69509e-08
9.67867e-08
9.66066e-08
9.6409e-08
9.61917e-08
9.5953e-08
9.56909e-08
9.54038e-08
9.50899e-08
9.47481e-08
9.43774e-08
9.39771e-08
9.35465e-08
9.30849e-08
9.25913e-08
9.20636e-08
9.1498e-08
9.08891e-08
9.23403e-08
9.23349e-08
9.23241e-08
9.23079e-08
9.22865e-08
9.22596e-08
9.22276e-08
9.21902e-08
9.21477e-08
9.20999e-08
9.20469e-08
9.19887e-08
9.19252e-08
9.18564e-08
9.17819e-08
9.17017e-08
9.16153e-08
9.15224e-08
9.14224e-08
9.13145e-08
9.11979e-08
9.10715e-08
9.09341e-08
9.07843e-08
9.06203e-08
9.04404e-08
9.02427e-08
9.00251e-08
8.97856e-08
8.9522e-08
8.92323e-08
8.89148e-08
8.85678e-08
8.81897e-08
8.7779e-08
8.73343e-08
8.68536e-08
8.63345e-08
8.57734e-08
8.51659e-08
8.60863e-08
8.60811e-08
8.60708e-08
8.60553e-08
8.60347e-08
8.6009e-08
8.59783e-08
8.59426e-08
8.5902e-08
8.58565e-08
8.58061e-08
8.57508e-08
8.56907e-08
8.56257e-08
8.55557e-08
8.54805e-08
8.54e-08
8.53138e-08
8.52215e-08
8.51226e-08
8.50162e-08
8.49015e-08
8.47775e-08
8.46427e-08
8.44957e-08
8.43348e-08
8.4158e-08
8.39632e-08
8.37483e-08
8.3511e-08
8.3249e-08
8.296e-08
8.2642e-08
8.22929e-08
8.19107e-08
8.14933e-08
8.10386e-08
8.05442e-08
8.00069e-08
7.94234e-08
7.99048e-08
7.98998e-08
7.989e-08
7.98753e-08
7.98557e-08
7.98312e-08
7.98021e-08
7.97681e-08
7.97296e-08
7.96864e-08
7.96388e-08
7.95866e-08
7.953e-08
7.9469e-08
7.94036e-08
7.93337e-08
7.92592e-08
7.91798e-08
7.90954e-08
7.90054e-08
7.89094e-08
7.88065e-08
7.86959e-08
7.85764e-08
7.84467e-08
7.83051e-08
7.81499e-08
7.79789e-08
7.779e-08
7.75808e-08
7.7349e-08
7.7092e-08
7.68074e-08
7.6493e-08
7.61465e-08
7.57656e-08
7.53482e-08
7.4892e-08
7.43948e-08
7.3854e-08
7.39969e-08
7.39922e-08
7.39829e-08
7.39689e-08
7.39504e-08
7.39273e-08
7.38997e-08
7.38677e-08
7.38313e-08
7.37907e-08
7.37459e-08
7.36969e-08
7.3644e-08
7.35871e-08
7.35263e-08
7.34616e-08
7.3393e-08
7.33204e-08
7.32437e-08
7.31625e-08
7.30765e-08
7.29852e-08
7.28877e-08
7.27832e-08
7.26704e-08
7.25479e-08
7.24141e-08
7.2267e-08
7.21045e-08
7.19243e-08
7.17239e-08
7.15009e-08
7.12528e-08
7.09771e-08
7.06716e-08
7.03341e-08
6.99626e-08
6.95553e-08
6.91103e-08
6.86263e-08
6.85349e-08
6.85305e-08
6.85217e-08
6.85086e-08
6.84912e-08
6.84695e-08
6.84435e-08
6.84135e-08
6.83793e-08
6.83413e-08
6.82993e-08
6.82536e-08
6.82043e-08
6.81515e-08
6.80952e-08
6.80356e-08
6.79728e-08
6.79067e-08
6.78373e-08
6.77645e-08
6.7688e-08
6.76075e-08
6.75224e-08
6.74319e-08
6.73352e-08
6.72309e-08
6.71176e-08
6.69935e-08
6.68567e-08
6.6705e-08
6.65362e-08
6.63477e-08
6.61372e-08
6.59024e-08
6.5641e-08
6.53512e-08
6.5031e-08
6.46792e-08
6.42945e-08
6.38763e-08
6.36519e-08
6.36478e-08
6.36396e-08
6.36273e-08
6.3611e-08
6.35907e-08
6.35664e-08
6.35383e-08
6.35065e-08
6.34709e-08
6.34319e-08
6.33894e-08
6.33436e-08
6.32947e-08
6.32428e-08
6.3188e-08
6.31306e-08
6.30706e-08
6.3008e-08
6.29428e-08
6.2875e-08
6.28044e-08
6.27305e-08
6.26529e-08
6.25707e-08
6.2483e-08
6.23885e-08
6.22858e-08
6.2173e-08
6.20484e-08
6.19096e-08
6.17546e-08
6.15811e-08
6.13871e-08
6.11704e-08
6.09294e-08
6.06627e-08
6.03692e-08
6.00484e-08
5.96999e-08
5.94347e-08
5.94308e-08
5.94232e-08
5.94117e-08
5.93965e-08
5.93776e-08
5.9355e-08
5.93288e-08
5.92991e-08
5.92661e-08
5.92297e-08
5.91903e-08
5.91479e-08
5.91027e-08
5.90549e-08
5.90046e-08
5.89521e-08
5.88975e-08
5.8841e-08
5.87827e-08
5.87226e-08
5.86606e-08
5.85965e-08
5.853e-08
5.84606e-08
5.83874e-08
5.83095e-08
5.82257e-08
5.81345e-08
5.80342e-08
5.7923e-08
5.77989e-08
5.76601e-08
5.75046e-08
5.73308e-08
5.71372e-08
5.69227e-08
5.66867e-08
5.6429e-08
5.61496e-08
5.59208e-08
5.59172e-08
5.59101e-08
5.58994e-08
5.58852e-08
5.58676e-08
5.58466e-08
5.58222e-08
5.57946e-08
5.57639e-08
5.57302e-08
5.56936e-08
5.56543e-08
5.56125e-08
5.55684e-08
5.55221e-08
5.5474e-08
5.54242e-08
5.5373e-08
5.53205e-08
5.52669e-08
5.52121e-08
5.51563e-08
5.50991e-08
5.50403e-08
5.49793e-08
5.49153e-08
5.48475e-08
5.47746e-08
5.46953e-08
5.46081e-08
5.45113e-08
5.44033e-08
5.42826e-08
5.41477e-08
5.39976e-08
5.38314e-08
5.36489e-08
5.34499e-08
5.32349e-08
5.31013e-08
5.30979e-08
5.30913e-08
5.30814e-08
5.30682e-08
5.30518e-08
5.30322e-08
5.30095e-08
5.29838e-08
5.29552e-08
5.29238e-08
5.28898e-08
5.28533e-08
5.28145e-08
5.27736e-08
5.27309e-08
5.26865e-08
5.26408e-08
5.2594e-08
5.25463e-08
5.24979e-08
5.24491e-08
5.23998e-08
5.235e-08
5.22996e-08
5.22482e-08
5.21954e-08
5.21404e-08
5.20823e-08
5.20202e-08
5.19527e-08
5.18787e-08
5.17968e-08
5.17057e-08
5.16045e-08
5.14922e-08
5.13683e-08
5.12327e-08
5.10855e-08
5.09275e-08
5.0928e-08
5.09249e-08
5.09186e-08
5.09094e-08
5.0897e-08
5.08817e-08
5.08634e-08
5.08422e-08
5.08182e-08
5.07915e-08
5.07622e-08
5.07304e-08
5.06963e-08
5.06601e-08
5.06219e-08
5.05821e-08
5.05409e-08
5.04984e-08
5.04551e-08
5.04112e-08
5.0367e-08
5.03226e-08
5.02782e-08
5.0234e-08
5.01898e-08
5.01456e-08
5.01011e-08
5.00558e-08
5.0009e-08
4.99601e-08
4.9908e-08
4.9852e-08
4.97908e-08
4.97238e-08
4.96499e-08
4.95688e-08
4.94799e-08
4.93834e-08
4.92795e-08
4.91689e-08
4.93238e-08
4.93209e-08
4.93151e-08
4.93064e-08
4.92948e-08
4.92804e-08
4.92632e-08
4.92433e-08
4.92207e-08
4.91956e-08
4.9168e-08
4.91381e-08
4.9106e-08
4.90719e-08
4.9036e-08
4.89985e-08
4.89598e-08
4.89199e-08
4.88793e-08
4.88382e-08
4.87969e-08
4.87557e-08
4.87148e-08
4.86744e-08
4.86346e-08
4.85954e-08
4.85565e-08
4.85179e-08
4.84791e-08
4.84396e-08
4.83988e-08
4.83559e-08
4.83104e-08
4.82615e-08
4.82087e-08
4.81516e-08
4.80901e-08
4.80242e-08
4.79543e-08
4.78812e-08
4.81952e-08
4.81925e-08
4.8187e-08
4.81787e-08
4.81677e-08
4.81541e-08
4.81378e-08
4.81189e-08
4.80975e-08
4.80737e-08
4.80475e-08
4.80191e-08
4.79886e-08
4.79562e-08
4.79221e-08
4.78865e-08
4.78495e-08
4.78116e-08
4.77729e-08
4.77337e-08
4.76945e-08
4.76554e-08
4.76167e-08
4.75787e-08
4.75415e-08
4.75052e-08
4.74699e-08
4.74354e-08
4.74016e-08
4.73682e-08
4.73347e-08
4.73008e-08
4.7266e-08
4.72298e-08
4.7192e-08
4.71523e-08
4.71107e-08
4.70673e-08
4.70225e-08
4.6977e-08
4.7443e-08
4.74403e-08
4.74351e-08
4.74272e-08
4.74167e-08
4.74037e-08
4.73881e-08
4.73701e-08
4.73496e-08
4.73268e-08
4.73017e-08
4.72744e-08
4.72452e-08
4.72141e-08
4.71812e-08
4.71469e-08
4.71113e-08
4.70746e-08
4.70372e-08
4.69993e-08
4.69613e-08
4.69233e-08
4.68858e-08
4.6849e-08
4.6813e-08
4.67782e-08
4.67445e-08
4.67121e-08
4.66808e-08
4.66507e-08
4.66213e-08
4.65927e-08
4.65644e-08
4.65362e-08
4.6508e-08
4.64797e-08
4.64513e-08
4.64231e-08
4.63953e-08
4.63685e-08
4.69716e-08
4.69691e-08
4.6964e-08
4.69564e-08
4.69463e-08
4.69337e-08
4.69187e-08
4.69013e-08
4.68815e-08
4.68594e-08
4.68352e-08
4.68088e-08
4.67804e-08
4.67502e-08
4.67183e-08
4.66848e-08
4.66501e-08
4.66143e-08
4.65776e-08
4.65404e-08
4.65028e-08
4.64653e-08
4.64282e-08
4.63916e-08
4.63558e-08
4.63212e-08
4.62878e-08
4.62558e-08
4.62252e-08
4.61961e-08
4.61683e-08
4.61419e-08
4.61167e-08
4.60926e-08
4.60696e-08
4.60477e-08
4.6027e-08
4.60077e-08
4.599e-08
4.59746e-08
4.66959e-08
4.66934e-08
4.66885e-08
4.66811e-08
4.66712e-08
4.6659e-08
4.66443e-08
4.66273e-08
4.66081e-08
4.65865e-08
4.65628e-08
4.65371e-08
4.65093e-08
4.64797e-08
4.64484e-08
4.64155e-08
4.63812e-08
4.63458e-08
4.63095e-08
4.62724e-08
4.6235e-08
4.61974e-08
4.616e-08
4.6123e-08
4.60867e-08
4.60514e-08
4.60172e-08
4.59844e-08
4.59531e-08
4.59234e-08
4.58953e-08
4.58689e-08
4.58442e-08
4.58212e-08
4.57999e-08
4.57805e-08
4.5763e-08
4.57476e-08
4.57347e-08
4.57246e-08
4.55609e-08
4.54389e-08
4.53266e-08
4.52022e-08
4.50527e-08
4.4872e-08
4.46587e-08
4.44148e-08
4.41446e-08
4.38536e-08
4.35478e-08
4.3233e-08
4.29151e-08
4.25993e-08
4.22902e-08
4.19918e-08
4.17076e-08
4.14403e-08
4.11923e-08
4.09654e-08
4.07611e-08
4.05806e-08
4.04246e-08
4.02939e-08
4.01888e-08
4.01098e-08
4.0057e-08
4.00306e-08
4.55701e-08
4.54505e-08
4.53423e-08
4.52233e-08
4.50795e-08
4.49044e-08
4.46963e-08
4.44571e-08
4.41909e-08
4.39031e-08
4.35998e-08
4.3287e-08
4.29704e-08
4.26555e-08
4.23469e-08
4.20487e-08
4.17644e-08
4.14968e-08
4.12484e-08
4.10211e-08
4.08163e-08
4.06353e-08
4.04788e-08
4.03477e-08
4.02423e-08
4.01629e-08
4.011e-08
4.00834e-08
4.55824e-08
4.5465e-08
4.53609e-08
4.52468e-08
4.51085e-08
4.49386e-08
4.47354e-08
4.45005e-08
4.42379e-08
4.39531e-08
4.36522e-08
4.33411e-08
4.30258e-08
4.27117e-08
4.24035e-08
4.21054e-08
4.1821e-08
4.15532e-08
4.13044e-08
4.10766e-08
4.08713e-08
4.06897e-08
4.05328e-08
4.04012e-08
4.02954e-08
4.02159e-08
4.01627e-08
4.01361e-08
4.55975e-08
4.54823e-08
4.53821e-08
4.52728e-08
4.51395e-08
4.49746e-08
4.47758e-08
4.45449e-08
4.42857e-08
4.40037e-08
4.37049e-08
4.33954e-08
4.30812e-08
4.27678e-08
4.24599e-08
4.21619e-08
4.18773e-08
4.16092e-08
4.136e-08
4.11317e-08
4.09259e-08
4.07438e-08
4.05864e-08
4.04544e-08
4.03483e-08
4.02685e-08
4.02151e-08
4.01884e-08
4.56151e-08
4.55023e-08
4.54058e-08
4.5301e-08
4.51724e-08
4.5012e-08
4.48175e-08
4.45902e-08
4.43342e-08
4.40546e-08
4.37578e-08
4.34497e-08
4.31365e-08
4.28237e-08
4.25161e-08
4.22181e-08
4.19333e-08
4.16648e-08
4.14152e-08
4.11864e-08
4.09801e-08
4.07975e-08
4.06397e-08
4.05073e-08
4.04008e-08
4.03207e-08
4.02671e-08
4.02403e-08
4.5635e-08
4.55246e-08
4.54318e-08
4.53313e-08
4.5207e-08
4.50509e-08
4.48603e-08
4.46364e-08
4.43831e-08
4.41059e-08
4.38108e-08
4.3504e-08
4.31916e-08
4.28793e-08
4.25719e-08
4.22738e-08
4.19888e-08
4.172e-08
4.14699e-08
4.12406e-08
4.10338e-08
4.08508e-08
4.06925e-08
4.05596e-08
4.04528e-08
4.03724e-08
4.03187e-08
4.02918e-08
4.56571e-08
4.55492e-08
4.546e-08
4.53634e-08
4.52433e-08
4.50911e-08
4.4904e-08
4.46832e-08
4.44325e-08
4.41573e-08
4.38638e-08
4.35581e-08
4.32465e-08
4.29345e-08
4.26272e-08
4.23291e-08
4.20438e-08
4.17746e-08
4.15241e-08
4.12943e-08
4.1087e-08
4.09034e-08
4.07447e-08
4.06114e-08
4.05043e-08
4.04236e-08
4.03697e-08
4.03427e-08
4.56812e-08
4.55759e-08
4.54901e-08
4.53974e-08
4.52811e-08
4.51325e-08
4.49487e-08
4.47306e-08
4.44822e-08
4.42089e-08
4.39167e-08
4.3612e-08
4.3301e-08
4.29893e-08
4.2682e-08
4.23837e-08
4.20982e-08
4.18286e-08
4.15776e-08
4.13473e-08
4.11395e-08
4.09554e-08
4.07962e-08
4.06626e-08
4.05551e-08
4.04742e-08
4.04201e-08
4.0393e-08
4.57073e-08
4.56046e-08
4.55221e-08
4.54329e-08
4.53201e-08
4.51749e-08
4.4994e-08
4.47785e-08
4.45321e-08
4.42604e-08
4.39694e-08
4.36655e-08
4.3355e-08
4.30435e-08
4.27363e-08
4.24378e-08
4.21519e-08
4.18819e-08
4.16304e-08
4.13996e-08
4.11913e-08
4.10067e-08
4.08471e-08
4.0713e-08
4.06052e-08
4.0524e-08
4.04698e-08
4.04426e-08
4.57353e-08
4.56351e-08
4.55557e-08
4.54698e-08
4.53603e-08
4.52181e-08
4.50398e-08
4.48266e-08
4.4582e-08
4.43117e-08
4.40217e-08
4.37186e-08
4.34084e-08
4.30971e-08
4.27898e-08
4.2491e-08
4.22048e-08
4.19343e-08
4.16824e-08
4.14511e-08
4.12422e-08
4.10572e-08
4.08971e-08
4.07627e-08
4.06546e-08
4.05731e-08
4.05187e-08
4.04915e-08
4.5765e-08
4.56674e-08
4.55909e-08
4.55081e-08
4.54015e-08
4.52619e-08
4.50861e-08
4.48748e-08
4.46319e-08
4.43628e-08
4.40737e-08
4.3771e-08
4.34612e-08
4.31499e-08
4.28425e-08
4.25435e-08
4.22568e-08
4.19859e-08
4.17335e-08
4.15017e-08
4.12923e-08
4.11069e-08
4.09463e-08
4.08115e-08
4.07031e-08
4.06214e-08
4.05668e-08
4.05395e-08
4.57964e-08
4.57012e-08
4.56274e-08
4.55473e-08
4.54434e-08
4.53063e-08
4.51325e-08
4.4923e-08
4.46815e-08
4.44134e-08
4.4125e-08
4.38229e-08
4.35132e-08
4.32019e-08
4.28943e-08
4.2595e-08
4.2308e-08
4.20366e-08
4.17836e-08
4.15513e-08
4.13415e-08
4.11556e-08
4.09946e-08
4.08594e-08
4.07507e-08
4.06688e-08
4.0614e-08
4.05866e-08
4.58294e-08
4.57364e-08
4.56651e-08
4.55875e-08
4.5486e-08
4.5351e-08
4.5179e-08
4.4971e-08
4.47307e-08
4.44635e-08
4.41757e-08
4.38739e-08
4.35643e-08
4.3253e-08
4.29451e-08
4.26455e-08
4.23581e-08
4.20862e-08
4.18328e-08
4.16e-08
4.13896e-08
4.12032e-08
4.10419e-08
4.09063e-08
4.07973e-08
4.07151e-08
4.06602e-08
4.06327e-08
4.58637e-08
4.57727e-08
4.57037e-08
4.56283e-08
4.55289e-08
4.53958e-08
4.52254e-08
4.50187e-08
4.47794e-08
4.4513e-08
4.42256e-08
4.3924e-08
4.36145e-08
4.3303e-08
4.29949e-08
4.26949e-08
4.2407e-08
4.21347e-08
4.18808e-08
4.16475e-08
4.14367e-08
4.12498e-08
4.1088e-08
4.09522e-08
4.08428e-08
4.07605e-08
4.07054e-08
4.06778e-08
4.58993e-08
4.58101e-08
4.5743e-08
4.56696e-08
4.5572e-08
4.54405e-08
4.52715e-08
4.5066e-08
4.48275e-08
4.45616e-08
4.42746e-08
4.39732e-08
4.36636e-08
4.33519e-08
4.30435e-08
4.27432e-08
4.24549e-08
4.21821e-08
4.19276e-08
4.16938e-08
4.14826e-08
4.12953e-08
4.11331e-08
4.09969e-08
4.08873e-08
4.08047e-08
4.07495e-08
4.07218e-08
4.59359e-08
4.58483e-08
4.57828e-08
4.57111e-08
4.56151e-08
4.5485e-08
4.53172e-08
4.51125e-08
4.48747e-08
4.46093e-08
4.43226e-08
4.40212e-08
4.37116e-08
4.33997e-08
4.3091e-08
4.27902e-08
4.25014e-08
4.22282e-08
4.19732e-08
4.1739e-08
4.15272e-08
4.13395e-08
4.1177e-08
4.10404e-08
4.09305e-08
4.08477e-08
4.07924e-08
4.07647e-08
4.59732e-08
4.58869e-08
4.5823e-08
4.57527e-08
4.5658e-08
4.5529e-08
4.53622e-08
4.51583e-08
4.49211e-08
4.4656e-08
4.43694e-08
4.4068e-08
4.37583e-08
4.34461e-08
4.31371e-08
4.28359e-08
4.25467e-08
4.2273e-08
4.20175e-08
4.17828e-08
4.15706e-08
4.13825e-08
4.12196e-08
4.10827e-08
4.09725e-08
4.08895e-08
4.08341e-08
4.08063e-08
4.60111e-08
4.59259e-08
4.58631e-08
4.5794e-08
4.57004e-08
4.55724e-08
4.54064e-08
4.52031e-08
4.49663e-08
4.47015e-08
4.4415e-08
4.41136e-08
4.38036e-08
4.34912e-08
4.31818e-08
4.28802e-08
4.25906e-08
4.23164e-08
4.20605e-08
4.18253e-08
4.16127e-08
4.14241e-08
4.12608e-08
4.11237e-08
4.10132e-08
4.09301e-08
4.08744e-08
4.08466e-08
4.60491e-08
4.59648e-08
4.5903e-08
4.58349e-08
4.57422e-08
4.5615e-08
4.54497e-08
4.52469e-08
4.50104e-08
4.47457e-08
4.44593e-08
4.41577e-08
4.38476e-08
4.35348e-08
4.32251e-08
4.29231e-08
4.2633e-08
4.23583e-08
4.2102e-08
4.18663e-08
4.16533e-08
4.14644e-08
4.13007e-08
4.11633e-08
4.10526e-08
4.09692e-08
4.09135e-08
4.08856e-08
4.60871e-08
4.60035e-08
4.59425e-08
4.58752e-08
4.57832e-08
4.56567e-08
4.54918e-08
4.52894e-08
4.50531e-08
4.47886e-08
4.45021e-08
4.42004e-08
4.389e-08
4.3577e-08
4.32668e-08
4.29644e-08
4.26739e-08
4.23988e-08
4.2142e-08
4.19059e-08
4.16925e-08
4.15032e-08
4.13392e-08
4.12014e-08
4.10905e-08
4.1007e-08
4.09511e-08
4.09232e-08
4.61249e-08
4.60417e-08
4.59813e-08
4.59146e-08
4.58232e-08
4.56972e-08
4.55327e-08
4.53305e-08
4.50945e-08
4.48299e-08
4.45434e-08
4.42415e-08
4.39308e-08
4.36175e-08
4.3307e-08
4.30042e-08
4.27132e-08
4.24377e-08
4.21804e-08
4.19439e-08
4.17301e-08
4.15405e-08
4.13762e-08
4.12381e-08
4.1127e-08
4.10433e-08
4.09874e-08
4.09593e-08
4.6162e-08
4.60792e-08
4.60192e-08
4.5953e-08
4.5862e-08
4.57364e-08
4.55722e-08
4.53703e-08
4.51342e-08
4.48697e-08
4.4583e-08
4.4281e-08
4.39701e-08
4.36564e-08
4.33455e-08
4.30423e-08
4.27509e-08
4.24749e-08
4.22173e-08
4.19804e-08
4.17662e-08
4.15762e-08
4.14116e-08
4.12733e-08
4.1162e-08
4.10781e-08
4.10221e-08
4.0994e-08
4.61983e-08
4.61157e-08
4.6056e-08
4.59901e-08
4.58995e-08
4.57742e-08
4.56102e-08
4.54084e-08
4.51724e-08
4.49078e-08
4.4621e-08
4.43188e-08
4.40076e-08
4.36936e-08
4.33823e-08
4.30787e-08
4.27869e-08
4.25105e-08
4.22525e-08
4.20152e-08
4.18007e-08
4.16104e-08
4.14455e-08
4.1307e-08
4.11954e-08
4.11114e-08
4.10552e-08
4.10271e-08
4.62336e-08
4.6151e-08
4.60915e-08
4.60259e-08
4.59356e-08
4.58104e-08
4.56466e-08
4.54448e-08
4.52089e-08
4.49442e-08
4.46572e-08
4.43547e-08
4.40433e-08
4.3729e-08
4.34173e-08
4.31134e-08
4.28212e-08
4.25444e-08
4.2286e-08
4.20484e-08
4.18335e-08
4.16429e-08
4.14777e-08
4.1339e-08
4.12272e-08
4.11431e-08
4.10868e-08
4.10586e-08
4.62677e-08
4.6185e-08
4.61256e-08
4.60601e-08
4.597e-08
4.5845e-08
4.56812e-08
4.54795e-08
4.52435e-08
4.49788e-08
4.46916e-08
4.43889e-08
4.40772e-08
4.37625e-08
4.34506e-08
4.31462e-08
4.28537e-08
4.25765e-08
4.23178e-08
4.20798e-08
4.18646e-08
4.16737e-08
4.15083e-08
4.13693e-08
4.12574e-08
4.11731e-08
4.11167e-08
4.10885e-08
4.63003e-08
4.62175e-08
4.61581e-08
4.60928e-08
4.60027e-08
4.58778e-08
4.57141e-08
4.55124e-08
4.52763e-08
4.50114e-08
4.47241e-08
4.44212e-08
4.41091e-08
4.37942e-08
4.34819e-08
4.31772e-08
4.28844e-08
4.26069e-08
4.23478e-08
4.21095e-08
4.1894e-08
4.17028e-08
4.15371e-08
4.1398e-08
4.12859e-08
4.12015e-08
4.1145e-08
4.11167e-08
4.63313e-08
4.62484e-08
4.6189e-08
4.61236e-08
4.60336e-08
4.59087e-08
4.5745e-08
4.55433e-08
4.53072e-08
4.50421e-08
4.47547e-08
4.44515e-08
4.41392e-08
4.3824e-08
4.35114e-08
4.32064e-08
4.29132e-08
4.26353e-08
4.23759e-08
4.21373e-08
4.19216e-08
4.17301e-08
4.15642e-08
4.14249e-08
4.13127e-08
4.12281e-08
4.11716e-08
4.11432e-08
4.63605e-08
4.62774e-08
4.62179e-08
4.61526e-08
4.60626e-08
4.59377e-08
4.5774e-08
4.55723e-08
4.5336e-08
4.50709e-08
4.47832e-08
4.44798e-08
4.41673e-08
4.38518e-08
4.35389e-08
4.32336e-08
4.29401e-08
4.26619e-08
4.24022e-08
4.21634e-08
4.19473e-08
4.17556e-08
4.15896e-08
4.145e-08
4.13376e-08
4.1253e-08
4.11964e-08
4.1168e-08
4.63879e-08
4.63046e-08
4.6245e-08
4.61796e-08
4.60896e-08
4.59647e-08
4.5801e-08
4.55992e-08
4.53629e-08
4.50976e-08
4.48097e-08
4.45061e-08
4.41934e-08
4.38776e-08
4.35644e-08
4.32588e-08
4.2965e-08
4.26866e-08
4.24266e-08
4.21875e-08
4.19712e-08
4.17793e-08
4.16131e-08
4.14733e-08
4.13608e-08
4.12761e-08
4.12194e-08
4.1191e-08
4.64133e-08
4.63297e-08
4.627e-08
4.62045e-08
4.61145e-08
4.59896e-08
4.58259e-08
4.5624e-08
4.53876e-08
4.51221e-08
4.48342e-08
4.45304e-08
4.42174e-08
4.39014e-08
4.35879e-08
4.32821e-08
4.2988e-08
4.27093e-08
4.24491e-08
4.22097e-08
4.19932e-08
4.18012e-08
4.16347e-08
4.14948e-08
4.13822e-08
4.12974e-08
4.12406e-08
4.12122e-08
4.64366e-08
4.63528e-08
4.62929e-08
4.62274e-08
4.61373e-08
4.60124e-08
4.58486e-08
4.56467e-08
4.54102e-08
4.51446e-08
4.48565e-08
4.45525e-08
4.42393e-08
4.39231e-08
4.36094e-08
4.33033e-08
4.3009e-08
4.27301e-08
4.24696e-08
4.22301e-08
4.20133e-08
4.18211e-08
4.16545e-08
4.15145e-08
4.14017e-08
4.13168e-08
4.126e-08
4.12316e-08
4.64577e-08
4.63737e-08
4.63137e-08
4.62481e-08
4.6158e-08
4.6033e-08
4.58692e-08
4.56672e-08
4.54306e-08
4.51649e-08
4.48766e-08
4.45725e-08
4.42591e-08
4.39427e-08
4.36288e-08
4.33225e-08
4.3028e-08
4.27488e-08
4.24882e-08
4.22484e-08
4.20315e-08
4.18391e-08
4.16723e-08
4.15322e-08
4.14194e-08
4.13344e-08
4.12775e-08
4.1249e-08
4.64767e-08
4.63925e-08
4.63323e-08
4.62666e-08
4.61765e-08
4.60514e-08
4.58876e-08
4.56855e-08
4.54488e-08
4.5183e-08
4.48946e-08
4.45903e-08
4.42768e-08
4.39602e-08
4.36461e-08
4.33396e-08
4.30449e-08
4.27656e-08
4.25047e-08
4.22648e-08
4.20477e-08
4.18552e-08
4.16883e-08
4.1548e-08
4.14351e-08
4.135e-08
4.12932e-08
4.12647e-08
4.64933e-08
4.64089e-08
4.63487e-08
4.62829e-08
4.61927e-08
4.60676e-08
4.59037e-08
4.57016e-08
4.54648e-08
4.51989e-08
4.49104e-08
4.4606e-08
4.42923e-08
4.39755e-08
4.36613e-08
4.33546e-08
4.30597e-08
4.27802e-08
4.25192e-08
4.22791e-08
4.2062e-08
4.18693e-08
4.17023e-08
4.15619e-08
4.14489e-08
4.13638e-08
4.13069e-08
4.12784e-08
4.65077e-08
4.64231e-08
4.63628e-08
4.62969e-08
4.62066e-08
4.60815e-08
4.59176e-08
4.57154e-08
4.54786e-08
4.52126e-08
4.4924e-08
4.46194e-08
4.43056e-08
4.39887e-08
4.36743e-08
4.33675e-08
4.30725e-08
4.27929e-08
4.25317e-08
4.22915e-08
4.20742e-08
4.18814e-08
4.17143e-08
4.15739e-08
4.14608e-08
4.13756e-08
4.13187e-08
4.12901e-08
4.65197e-08
4.6435e-08
4.63745e-08
4.63086e-08
4.62183e-08
4.60932e-08
4.59292e-08
4.57269e-08
4.549e-08
4.5224e-08
4.49353e-08
4.46307e-08
4.43167e-08
4.39997e-08
4.36852e-08
4.33783e-08
4.30831e-08
4.28034e-08
4.25421e-08
4.23018e-08
4.20844e-08
4.18915e-08
4.17243e-08
4.15839e-08
4.14707e-08
4.13855e-08
4.13285e-08
4.13e-08
4.65294e-08
4.64445e-08
4.6384e-08
4.6318e-08
4.62277e-08
4.61025e-08
4.59385e-08
4.57362e-08
4.54992e-08
4.52332e-08
4.49444e-08
4.46397e-08
4.43256e-08
4.40085e-08
4.3694e-08
4.33869e-08
4.30917e-08
4.28118e-08
4.25505e-08
4.23101e-08
4.20926e-08
4.18996e-08
4.17324e-08
4.15918e-08
4.14787e-08
4.13934e-08
4.13364e-08
4.13079e-08
4.65366e-08
4.64517e-08
4.63911e-08
4.63251e-08
4.62347e-08
4.61095e-08
4.59454e-08
4.57431e-08
4.55062e-08
4.524e-08
4.49512e-08
4.46464e-08
4.43323e-08
4.40152e-08
4.37005e-08
4.33934e-08
4.30981e-08
4.28182e-08
4.25568e-08
4.23163e-08
4.20987e-08
4.19057e-08
4.17384e-08
4.15979e-08
4.14847e-08
4.13994e-08
4.13424e-08
4.13138e-08
4.65415e-08
4.64565e-08
4.63958e-08
4.63298e-08
4.62394e-08
4.61142e-08
4.59501e-08
4.57478e-08
4.55108e-08
4.52446e-08
4.49557e-08
4.46509e-08
4.43368e-08
4.40196e-08
4.37049e-08
4.33977e-08
4.31023e-08
4.28224e-08
4.25609e-08
4.23204e-08
4.21028e-08
4.19098e-08
4.17425e-08
4.16019e-08
4.14887e-08
4.14034e-08
4.13463e-08
4.13177e-08
4.65439e-08
4.64588e-08
4.63982e-08
4.63321e-08
4.62417e-08
4.61165e-08
4.59524e-08
4.57501e-08
4.55131e-08
4.52469e-08
4.4958e-08
4.46532e-08
4.4339e-08
4.40218e-08
4.37071e-08
4.33999e-08
4.31045e-08
4.28245e-08
4.2563e-08
4.23225e-08
4.21049e-08
4.19118e-08
4.17445e-08
4.16039e-08
4.14907e-08
4.14053e-08
4.13483e-08
4.13197e-08
)
;

boundaryField
{
    bc-2
    {
        type            empty;
    }
    bc-3
    {
        type            empty;
    }
    bottom
    {
        type            zeroGradient;
    }
    leftSide
    {
        type            zeroGradient;
    }
    naturalSurface
    {
        type            zeroGradient;
    }
    rightSide
    {
        type            zeroGradient;
    }
    slopesurface
    {
        type            zeroGradient;
    }
    subGradeSurface
    {
        type            zeroGradient;
    }
}


// ************************************************************************* //
