# Supplementary material for: A finite volume-based model for the hydrothermal behavior of soil under freeze–thaw cycles
Source: PLoS One. 2021 Jun 3;16(6):e0252680. doi: 10.1371/journal.pone.0252680 (PMC8174737; doi:10.1371/journal.pone.0252680)
Supplement: S1 Data — (ZIP) [file pone.0252680.s001.zip › Data at equal time interval/3.42144e+08/Kg]

/*--------------------------------*- C++ -*----------------------------------*\
| =========                 |                                                 |
| \\      /  F ield         | OpenFOAM: The Open Source CFD Toolbox           |
|  \\    /   O peration     | Version:  2.4.0                                 |
|   \\  /    A nd           | Web:      www.OpenFOAM.org                      |
|    \\/     M anipulation  |                                                 |
\*---------------------------------------------------------------------------*/
FoamFile
{
    version     2.0;
    format      ascii;
    class       volVectorField;
    location    "3.42144e+08";
    object      Kg;
}
// * * * * * * * * * * * * * * * * * * * * * * * * * * * * * * * * * * * * * //

dimensions      [0 1 -1 0 0 0 0];

internalField   nonuniform List<vector> 
9554
(
(0 -1.20705e-07 0)
(0 -1.19496e-07 0)
(0 -1.17124e-07 0)
(0 -1.13679e-07 0)
(0 -1.09294e-07 0)
(0 -1.04133e-07 0)
(0 -9.83929e-08 0)
(0 -9.22859e-08 0)
(0 -8.6034e-08 0)
(0 -7.98548e-08 0)
(0 -7.39494e-08 0)
(0 -6.849e-08 0)
(0 -6.36097e-08 0)
(0 -5.93951e-08 0)
(0 -5.58837e-08 0)
(0 -5.30665e-08 0)
(0 -5.08953e-08 0)
(0 -4.92929e-08 0)
(0 -4.81657e-08 0)
(0 -4.74145e-08 0)
(0 -4.69439e-08 0)
(0 -4.66687e-08 0)
(0 -1.20699e-07 0)
(0 -1.1949e-07 0)
(0 -1.17118e-07 0)
(0 -1.13673e-07 0)
(0 -1.09288e-07 0)
(0 -1.04127e-07 0)
(0 -9.83873e-08 0)
(0 -9.22805e-08 0)
(0 -8.60288e-08 0)
(0 -7.98498e-08 0)
(0 -7.39447e-08 0)
(0 -6.84856e-08 0)
(0 -6.36056e-08 0)
(0 -5.93912e-08 0)
(0 -5.58801e-08 0)
(0 -5.30632e-08 0)
(0 -5.08921e-08 0)
(0 -4.92899e-08 0)
(0 -4.81629e-08 0)
(0 -4.74118e-08 0)
(0 -4.69414e-08 0)
(0 -4.66662e-08 0)
(0 -1.20686e-07 0)
(0 -1.19477e-07 0)
(0 -1.17105e-07 0)
(0 -1.13661e-07 0)
(0 -1.09276e-07 0)
(0 -1.04116e-07 0)
(0 -9.8376e-08 0)
(0 -9.22696e-08 0)
(0 -8.60184e-08 0)
(0 -7.98399e-08 0)
(0 -7.39353e-08 0)
(0 -6.84768e-08 0)
(0 -6.35973e-08 0)
(0 -5.93835e-08 0)
(0 -5.58729e-08 0)
(0 -5.30565e-08 0)
(0 -5.08859e-08 0)
(0 -4.92841e-08 0)
(0 -4.81573e-08 0)
(0 -4.74065e-08 0)
(0 -4.69363e-08 0)
(0 -4.66612e-08 0)
(0 -1.20667e-07 0)
(0 -1.19459e-07 0)
(0 -1.17087e-07 0)
(0 -1.13643e-07 0)
(0 -1.09258e-07 0)
(0 -1.04098e-07 0)
(0 -9.83591e-08 0)
(0 -9.22534e-08 0)
(0 -8.60028e-08 0)
(0 -7.98251e-08 0)
(0 -7.39212e-08 0)
(0 -6.84635e-08 0)
(0 -6.35849e-08 0)
(0 -5.9372e-08 0)
(0 -5.58622e-08 0)
(0 -5.30465e-08 0)
(0 -5.08765e-08 0)
(0 -4.92753e-08 0)
(0 -4.8149e-08 0)
(0 -4.73986e-08 0)
(0 -4.69286e-08 0)
(0 -4.66538e-08 0)
(0 -1.20643e-07 0)
(0 -1.19434e-07 0)
(0 -1.17062e-07 0)
(0 -1.13619e-07 0)
(0 -1.09234e-07 0)
(0 -1.04075e-07 0)
(0 -9.83367e-08 0)
(0 -9.22317e-08 0)
(0 -8.5982e-08 0)
(0 -7.98053e-08 0)
(0 -7.39026e-08 0)
(0 -6.8446e-08 0)
(0 -6.35685e-08 0)
(0 -5.93566e-08 0)
(0 -5.58479e-08 0)
(0 -5.30332e-08 0)
(0 -5.08641e-08 0)
(0 -4.92636e-08 0)
(0 -4.8138e-08 0)
(0 -4.7388e-08 0)
(0 -4.69184e-08 0)
(0 -4.66439e-08 0)
(0 -1.20611e-07 0)
(0 -1.19403e-07 0)
(0 -1.17032e-07 0)
(0 -1.13588e-07 0)
(0 -1.09205e-07 0)
(0 -1.04046e-07 0)
(0 -9.83086e-08 0)
(0 -9.22047e-08 0)
(0 -8.59562e-08 0)
(0 -7.97807e-08 0)
(0 -7.38793e-08 0)
(0 -6.84241e-08 0)
(0 -6.3548e-08 0)
(0 -5.93375e-08 0)
(0 -5.58301e-08 0)
(0 -5.30166e-08 0)
(0 -5.08487e-08 0)
(0 -4.92491e-08 0)
(0 -4.81242e-08 0)
(0 -4.73749e-08 0)
(0 -4.69058e-08 0)
(0 -4.66315e-08 0)
(0 -1.20574e-07 0)
(0 -1.19365e-07 0)
(0 -1.16995e-07 0)
(0 -1.13552e-07 0)
(0 -1.09169e-07 0)
(0 -1.04012e-07 0)
(0 -9.8275e-08 0)
(0 -9.21724e-08 0)
(0 -8.59252e-08 0)
(0 -7.97513e-08 0)
(0 -7.38515e-08 0)
(0 -6.83979e-08 0)
(0 -6.35236e-08 0)
(0 -5.93148e-08 0)
(0 -5.58089e-08 0)
(0 -5.29969e-08 0)
(0 -5.08302e-08 0)
(0 -4.92318e-08 0)
(0 -4.81078e-08 0)
(0 -4.73592e-08 0)
(0 -4.68906e-08 0)
(0 -4.66168e-08 0)
(0 -1.2053e-07 0)
(0 -1.19322e-07 0)
(0 -1.16952e-07 0)
(0 -1.1351e-07 0)
(0 -1.09127e-07 0)
(0 -1.03971e-07 0)
(0 -9.8236e-08 0)
(0 -9.21348e-08 0)
(0 -8.58893e-08 0)
(0 -7.97171e-08 0)
(0 -7.38192e-08 0)
(0 -6.83676e-08 0)
(0 -6.34952e-08 0)
(0 -5.92884e-08 0)
(0 -5.57844e-08 0)
(0 -5.29741e-08 0)
(0 -5.08089e-08 0)
(0 -4.92117e-08 0)
(0 -4.80888e-08 0)
(0 -4.7341e-08 0)
(0 -4.68731e-08 0)
(0 -4.65997e-08 0)
(0 -1.2048e-07 0)
(0 -1.19272e-07 0)
(0 -1.16902e-07 0)
(0 -1.13461e-07 0)
(0 -1.0908e-07 0)
(0 -1.03925e-07 0)
(0 -9.81914e-08 0)
(0 -9.20919e-08 0)
(0 -8.58484e-08 0)
(0 -7.96783e-08 0)
(0 -7.37826e-08 0)
(0 -6.83333e-08 0)
(0 -6.34631e-08 0)
(0 -5.92585e-08 0)
(0 -5.57566e-08 0)
(0 -5.29482e-08 0)
(0 -5.07847e-08 0)
(0 -4.9189e-08 0)
(0 -4.80672e-08 0)
(0 -4.73204e-08 0)
(0 -4.68531e-08 0)
(0 -4.65802e-08 0)
(0 -1.20423e-07 0)
(0 -1.19216e-07 0)
(0 -1.16847e-07 0)
(0 -1.13406e-07 0)
(0 -1.09027e-07 0)
(0 -1.03873e-07 0)
(0 -9.81412e-08 0)
(0 -9.20438e-08 0)
(0 -8.58025e-08 0)
(0 -7.96349e-08 0)
(0 -7.37417e-08 0)
(0 -6.82949e-08 0)
(0 -6.34273e-08 0)
(0 -5.92252e-08 0)
(0 -5.57256e-08 0)
(0 -5.29194e-08 0)
(0 -5.07578e-08 0)
(0 -4.91636e-08 0)
(0 -4.80432e-08 0)
(0 -4.72974e-08 0)
(0 -4.68309e-08 0)
(0 -4.65586e-08 0)
(0 -1.2036e-07 0)
(0 -1.19153e-07 0)
(0 -1.16784e-07 0)
(0 -1.13345e-07 0)
(0 -1.08967e-07 0)
(0 -1.03816e-07 0)
(0 -9.80856e-08 0)
(0 -9.19905e-08 0)
(0 -8.57518e-08 0)
(0 -7.95869e-08 0)
(0 -7.36965e-08 0)
(0 -6.82527e-08 0)
(0 -6.3388e-08 0)
(0 -5.91886e-08 0)
(0 -5.56917e-08 0)
(0 -5.28877e-08 0)
(0 -5.07282e-08 0)
(0 -4.91358e-08 0)
(0 -4.80169e-08 0)
(0 -4.72721e-08 0)
(0 -4.68065e-08 0)
(0 -4.65347e-08 0)
(0 -1.2029e-07 0)
(0 -1.19083e-07 0)
(0 -1.16716e-07 0)
(0 -1.13278e-07 0)
(0 -1.08901e-07 0)
(0 -1.03752e-07 0)
(0 -9.80244e-08 0)
(0 -9.1932e-08 0)
(0 -8.56962e-08 0)
(0 -7.95344e-08 0)
(0 -7.36473e-08 0)
(0 -6.82067e-08 0)
(0 -6.33452e-08 0)
(0 -5.91489e-08 0)
(0 -5.56548e-08 0)
(0 -5.28535e-08 0)
(0 -5.06962e-08 0)
(0 -4.91057e-08 0)
(0 -4.79882e-08 0)
(0 -4.72447e-08 0)
(0 -4.67799e-08 0)
(0 -4.65087e-08 0)
(0 -1.20212e-07 0)
(0 -1.19006e-07 0)
(0 -1.1664e-07 0)
(0 -1.13204e-07 0)
(0 -1.08829e-07 0)
(0 -1.03682e-07 0)
(0 -9.79574e-08 0)
(0 -9.18682e-08 0)
(0 -8.56358e-08 0)
(0 -7.94775e-08 0)
(0 -7.3594e-08 0)
(0 -6.81571e-08 0)
(0 -6.32991e-08 0)
(0 -5.91062e-08 0)
(0 -5.56152e-08 0)
(0 -5.28167e-08 0)
(0 -5.06618e-08 0)
(0 -4.90734e-08 0)
(0 -4.79575e-08 0)
(0 -4.72152e-08 0)
(0 -4.67513e-08 0)
(0 -4.64808e-08 0)
(0 -1.20128e-07 0)
(0 -1.18922e-07 0)
(0 -1.16557e-07 0)
(0 -1.13123e-07 0)
(0 -1.0875e-07 0)
(0 -1.03606e-07 0)
(0 -9.78847e-08 0)
(0 -9.17991e-08 0)
(0 -8.55705e-08 0)
(0 -7.94162e-08 0)
(0 -7.35368e-08 0)
(0 -6.81039e-08 0)
(0 -6.32499e-08 0)
(0 -5.90607e-08 0)
(0 -5.55731e-08 0)
(0 -5.27776e-08 0)
(0 -5.06254e-08 0)
(0 -4.90391e-08 0)
(0 -4.79249e-08 0)
(0 -4.71839e-08 0)
(0 -4.67209e-08 0)
(0 -4.6451e-08 0)
(0 -1.20035e-07 0)
(0 -1.1883e-07 0)
(0 -1.16466e-07 0)
(0 -1.13034e-07 0)
(0 -1.08664e-07 0)
(0 -1.03524e-07 0)
(0 -9.78058e-08 0)
(0 -9.17244e-08 0)
(0 -8.55002e-08 0)
(0 -7.93505e-08 0)
(0 -7.34757e-08 0)
(0 -6.80474e-08 0)
(0 -6.31977e-08 0)
(0 -5.90126e-08 0)
(0 -5.55287e-08 0)
(0 -5.27365e-08 0)
(0 -5.0587e-08 0)
(0 -4.90029e-08 0)
(0 -4.78905e-08 0)
(0 -4.71508e-08 0)
(0 -4.66887e-08 0)
(0 -4.64194e-08 0)
(0 -1.19933e-07 0)
(0 -1.18729e-07 0)
(0 -1.16367e-07 0)
(0 -1.12937e-07 0)
(0 -1.08571e-07 0)
(0 -1.03434e-07 0)
(0 -9.77206e-08 0)
(0 -9.16439e-08 0)
(0 -8.54249e-08 0)
(0 -7.92804e-08 0)
(0 -7.34108e-08 0)
(0 -6.79875e-08 0)
(0 -6.31427e-08 0)
(0 -5.89621e-08 0)
(0 -5.54822e-08 0)
(0 -5.26935e-08 0)
(0 -5.05469e-08 0)
(0 -4.89652e-08 0)
(0 -4.78546e-08 0)
(0 -4.71162e-08 0)
(0 -4.66551e-08 0)
(0 -4.63863e-08 0)
(0 -1.19822e-07 0)
(0 -1.18619e-07 0)
(0 -1.16259e-07 0)
(0 -1.12832e-07 0)
(0 -1.08469e-07 0)
(0 -1.03337e-07 0)
(0 -9.76286e-08 0)
(0 -9.15575e-08 0)
(0 -8.53442e-08 0)
(0 -7.92057e-08 0)
(0 -7.3342e-08 0)
(0 -6.79245e-08 0)
(0 -6.30851e-08 0)
(0 -5.89093e-08 0)
(0 -5.54339e-08 0)
(0 -5.26489e-08 0)
(0 -5.05054e-08 0)
(0 -4.89262e-08 0)
(0 -4.78174e-08 0)
(0 -4.70804e-08 0)
(0 -4.66201e-08 0)
(0 -4.63518e-08 0)
(0 -1.197e-07 0)
(0 -1.18498e-07 0)
(0 -1.1614e-07 0)
(0 -1.12717e-07 0)
(0 -1.08359e-07 0)
(0 -1.03232e-07 0)
(0 -9.75293e-08 0)
(0 -9.14645e-08 0)
(0 -8.5258e-08 0)
(0 -7.91262e-08 0)
(0 -7.32693e-08 0)
(0 -6.78582e-08 0)
(0 -6.30249e-08 0)
(0 -5.88546e-08 0)
(0 -5.53839e-08 0)
(0 -5.26029e-08 0)
(0 -5.04628e-08 0)
(0 -4.88861e-08 0)
(0 -4.77793e-08 0)
(0 -4.70435e-08 0)
(0 -4.6584e-08 0)
(0 -4.63161e-08 0)
(0 -1.19567e-07 0)
(0 -1.18366e-07 0)
(0 -1.16011e-07 0)
(0 -1.12592e-07 0)
(0 -1.08239e-07 0)
(0 -1.03117e-07 0)
(0 -9.74219e-08 0)
(0 -9.13646e-08 0)
(0 -8.51657e-08 0)
(0 -7.90418e-08 0)
(0 -7.31926e-08 0)
(0 -6.77888e-08 0)
(0 -6.29622e-08 0)
(0 -5.8798e-08 0)
(0 -5.53325e-08 0)
(0 -5.25559e-08 0)
(0 -5.04193e-08 0)
(0 -4.88453e-08 0)
(0 -4.77403e-08 0)
(0 -4.70059e-08 0)
(0 -4.65471e-08 0)
(0 -4.62795e-08 0)
(0 -1.1942e-07 0)
(0 -1.18222e-07 0)
(0 -1.1587e-07 0)
(0 -1.12455e-07 0)
(0 -1.08108e-07 0)
(0 -1.02993e-07 0)
(0 -9.73058e-08 0)
(0 -9.12569e-08 0)
(0 -8.50669e-08 0)
(0 -7.8952e-08 0)
(0 -7.31115e-08 0)
(0 -6.7716e-08 0)
(0 -6.2897e-08 0)
(0 -5.87396e-08 0)
(0 -5.52799e-08 0)
(0 -5.25081e-08 0)
(0 -5.03752e-08 0)
(0 -4.8804e-08 0)
(0 -4.7701e-08 0)
(0 -4.69678e-08 0)
(0 -4.65096e-08 0)
(0 -4.62423e-08 0)
(0 -1.1926e-07 0)
(0 -1.18063e-07 0)
(0 -1.15715e-07 0)
(0 -1.12305e-07 0)
(0 -1.07965e-07 0)
(0 -1.02858e-07 0)
(0 -9.71797e-08 0)
(0 -9.11406e-08 0)
(0 -8.49609e-08 0)
(0 -7.88562e-08 0)
(0 -7.30257e-08 0)
(0 -6.76397e-08 0)
(0 -6.28294e-08 0)
(0 -5.86795e-08 0)
(0 -5.52263e-08 0)
(0 -5.24597e-08 0)
(0 -5.03308e-08 0)
(0 -4.87626e-08 0)
(0 -4.76616e-08 0)
(0 -4.69295e-08 0)
(0 -4.64719e-08 0)
(0 -4.62046e-08 0)
(0 -1.19084e-07 0)
(0 -1.17889e-07 0)
(0 -1.15545e-07 0)
(0 -1.12141e-07 0)
(0 -1.07808e-07 0)
(0 -1.02711e-07 0)
(0 -9.70427e-08 0)
(0 -9.10148e-08 0)
(0 -8.48467e-08 0)
(0 -7.87538e-08 0)
(0 -7.29348e-08 0)
(0 -6.75596e-08 0)
(0 -6.2759e-08 0)
(0 -5.86177e-08 0)
(0 -5.51717e-08 0)
(0 -5.24109e-08 0)
(0 -5.02864e-08 0)
(0 -4.87213e-08 0)
(0 -4.76224e-08 0)
(0 -4.68915e-08 0)
(0 -4.64343e-08 0)
(0 -4.61669e-08 0)
(0 -1.1889e-07 0)
(0 -1.17697e-07 0)
(0 -1.15358e-07 0)
(0 -1.11961e-07 0)
(0 -1.07636e-07 0)
(0 -1.0255e-07 0)
(0 -9.68932e-08 0)
(0 -9.08781e-08 0)
(0 -8.47233e-08 0)
(0 -7.86438e-08 0)
(0 -7.28379e-08 0)
(0 -6.7475e-08 0)
(0 -6.26855e-08 0)
(0 -5.8554e-08 0)
(0 -5.51161e-08 0)
(0 -5.23618e-08 0)
(0 -5.02422e-08 0)
(0 -4.86805e-08 0)
(0 -4.75837e-08 0)
(0 -4.68538e-08 0)
(0 -4.6397e-08 0)
(0 -4.61293e-08 0)
(0 -1.18677e-07 0)
(0 -1.17487e-07 0)
(0 -1.15152e-07 0)
(0 -1.11763e-07 0)
(0 -1.07448e-07 0)
(0 -1.02373e-07 0)
(0 -9.67298e-08 0)
(0 -9.07291e-08 0)
(0 -8.45894e-08 0)
(0 -7.85252e-08 0)
(0 -7.27341e-08 0)
(0 -6.73852e-08 0)
(0 -6.26085e-08 0)
(0 -5.8488e-08 0)
(0 -5.50594e-08 0)
(0 -5.23123e-08 0)
(0 -5.01982e-08 0)
(0 -4.86402e-08 0)
(0 -4.75457e-08 0)
(0 -4.6817e-08 0)
(0 -4.63603e-08 0)
(0 -4.60922e-08 0)
(0 -1.18442e-07 0)
(0 -1.17255e-07 0)
(0 -1.14926e-07 0)
(0 -1.11545e-07 0)
(0 -1.07241e-07 0)
(0 -1.02179e-07 0)
(0 -9.65507e-08 0)
(0 -9.05661e-08 0)
(0 -8.44434e-08 0)
(0 -7.83964e-08 0)
(0 -7.26223e-08 0)
(0 -6.72894e-08 0)
(0 -6.25272e-08 0)
(0 -5.84193e-08 0)
(0 -5.50012e-08 0)
(0 -5.22624e-08 0)
(0 -5.01544e-08 0)
(0 -4.86007e-08 0)
(0 -4.75087e-08 0)
(0 -4.67811e-08 0)
(0 -4.63246e-08 0)
(0 -4.60559e-08 0)
(0 -1.18185e-07 0)
(0 -1.17001e-07 0)
(0 -1.14678e-07 0)
(0 -1.11306e-07 0)
(0 -1.07014e-07 0)
(0 -1.01966e-07 0)
(0 -9.6354e-08 0)
(0 -9.03873e-08 0)
(0 -8.42836e-08 0)
(0 -7.82561e-08 0)
(0 -7.2501e-08 0)
(0 -6.71862e-08 0)
(0 -6.24406e-08 0)
(0 -5.83471e-08 0)
(0 -5.4941e-08 0)
(0 -5.22118e-08 0)
(0 -5.01108e-08 0)
(0 -4.85618e-08 0)
(0 -4.74728e-08 0)
(0 -4.67465e-08 0)
(0 -4.62901e-08 0)
(0 -4.60206e-08 0)
(0 -1.17904e-07 0)
(0 -1.16723e-07 0)
(0 -1.14407e-07 0)
(0 -1.11044e-07 0)
(0 -1.06765e-07 0)
(0 -1.01732e-07 0)
(0 -9.61377e-08 0)
(0 -9.01907e-08 0)
(0 -8.41081e-08 0)
(0 -7.81022e-08 0)
(0 -7.23686e-08 0)
(0 -6.70743e-08 0)
(0 -6.23474e-08 0)
(0 -5.82705e-08 0)
(0 -5.48782e-08 0)
(0 -5.21599e-08 0)
(0 -5.0067e-08 0)
(0 -4.85237e-08 0)
(0 -4.74379e-08 0)
(0 -4.67132e-08 0)
(0 -4.62569e-08 0)
(0 -4.59865e-08 0)
(0 -1.17598e-07 0)
(0 -1.1642e-07 0)
(0 -1.14111e-07 0)
(0 -1.10758e-07 0)
(0 -1.06491e-07 0)
(0 -1.01475e-07 0)
(0 -9.58998e-08 0)
(0 -8.99742e-08 0)
(0 -8.39147e-08 0)
(0 -7.79327e-08 0)
(0 -7.22231e-08 0)
(0 -6.69519e-08 0)
(0 -6.22463e-08 0)
(0 -5.81882e-08 0)
(0 -5.48117e-08 0)
(0 -5.21061e-08 0)
(0 -5.00227e-08 0)
(0 -4.84859e-08 0)
(0 -4.74041e-08 0)
(0 -4.66813e-08 0)
(0 -4.62252e-08 0)
(0 -4.5954e-08 0)
(0 -1.17266e-07 0)
(0 -1.16092e-07 0)
(0 -1.13788e-07 0)
(0 -1.10446e-07 0)
(0 -1.06193e-07 0)
(0 -1.01194e-07 0)
(0 -9.56383e-08 0)
(0 -8.97356e-08 0)
(0 -8.37011e-08 0)
(0 -7.77454e-08 0)
(0 -7.20624e-08 0)
(0 -6.6817e-08 0)
(0 -6.21354e-08 0)
(0 -5.80987e-08 0)
(0 -5.47405e-08 0)
(0 -5.20495e-08 0)
(0 -4.99772e-08 0)
(0 -4.84481e-08 0)
(0 -4.73712e-08 0)
(0 -4.66507e-08 0)
(0 -4.61952e-08 0)
(0 -4.5923e-08 0)
(0 -1.16908e-07 0)
(0 -1.15737e-07 0)
(0 -1.1344e-07 0)
(0 -1.10107e-07 0)
(0 -1.05868e-07 0)
(0 -1.00886e-07 0)
(0 -9.53513e-08 0)
(0 -8.94727e-08 0)
(0 -8.34649e-08 0)
(0 -7.75378e-08 0)
(0 -7.1884e-08 0)
(0 -6.66673e-08 0)
(0 -6.20128e-08 0)
(0 -5.80005e-08 0)
(0 -5.46631e-08 0)
(0 -5.19891e-08 0)
(0 -4.99299e-08 0)
(0 -4.841e-08 0)
(0 -4.73388e-08 0)
(0 -4.66214e-08 0)
(0 -4.61667e-08 0)
(0 -4.58938e-08 0)
(0 -1.16527e-07 0)
(0 -1.15358e-07 0)
(0 -1.13067e-07 0)
(0 -1.09743e-07 0)
(0 -1.05516e-07 0)
(0 -1.0055e-07 0)
(0 -9.50369e-08 0)
(0 -8.91833e-08 0)
(0 -8.32037e-08 0)
(0 -7.73073e-08 0)
(0 -7.16855e-08 0)
(0 -6.65006e-08 0)
(0 -6.18764e-08 0)
(0 -5.78916e-08 0)
(0 -5.45781e-08 0)
(0 -5.19238e-08 0)
(0 -4.98797e-08 0)
(0 -4.83707e-08 0)
(0 -4.73067e-08 0)
(0 -4.65932e-08 0)
(0 -4.61399e-08 0)
(0 -4.58665e-08 0)
(0 -1.16123e-07 0)
(0 -1.14956e-07 0)
(0 -1.12669e-07 0)
(0 -1.09353e-07 0)
(0 -1.05137e-07 0)
(0 -1.00187e-07 0)
(0 -9.46938e-08 0)
(0 -8.88653e-08 0)
(0 -8.29151e-08 0)
(0 -7.70514e-08 0)
(0 -7.14641e-08 0)
(0 -6.63142e-08 0)
(0 -6.17237e-08 0)
(0 -5.777e-08 0)
(0 -5.44838e-08 0)
(0 -5.18521e-08 0)
(0 -4.98258e-08 0)
(0 -4.83298e-08 0)
(0 -4.72744e-08 0)
(0 -4.65659e-08 0)
(0 -4.61145e-08 0)
(0 -4.58409e-08 0)
(0 -1.15702e-07 0)
(0 -1.14536e-07 0)
(0 -1.12251e-07 0)
(0 -1.08939e-07 0)
(0 -1.04731e-07 0)
(0 -9.97946e-08 0)
(0 -9.43205e-08 0)
(0 -8.85167e-08 0)
(0 -8.25967e-08 0)
(0 -7.67674e-08 0)
(0 -7.12174e-08 0)
(0 -6.61057e-08 0)
(0 -6.15527e-08 0)
(0 -5.76338e-08 0)
(0 -5.43785e-08 0)
(0 -5.17728e-08 0)
(0 -4.97671e-08 0)
(0 -4.82864e-08 0)
(0 -4.72415e-08 0)
(0 -4.65392e-08 0)
(0 -4.60907e-08 0)
(0 -4.58173e-08 0)
(0 -1.1527e-07 0)
(0 -1.14102e-07 0)
(0 -1.11816e-07 0)
(0 -1.08504e-07 0)
(0 -1.04301e-07 0)
(0 -9.93737e-08 0)
(0 -9.3916e-08 0)
(0 -8.81359e-08 0)
(0 -8.22462e-08 0)
(0 -7.64528e-08 0)
(0 -7.09425e-08 0)
(0 -6.58725e-08 0)
(0 -6.13608e-08 0)
(0 -5.7481e-08 0)
(0 -5.42606e-08 0)
(0 -5.16845e-08 0)
(0 -4.97027e-08 0)
(0 -4.824e-08 0)
(0 -4.72075e-08 0)
(0 -4.65129e-08 0)
(0 -4.60681e-08 0)
(0 -4.57955e-08 0)
(0 -1.14835e-07 0)
(0 -1.13663e-07 0)
(0 -1.1137e-07 0)
(0 -1.08052e-07 0)
(0 -1.03847e-07 0)
(0 -9.89242e-08 0)
(0 -9.34794e-08 0)
(0 -8.77209e-08 0)
(0 -8.18612e-08 0)
(0 -7.61049e-08 0)
(0 -7.06371e-08 0)
(0 -6.56123e-08 0)
(0 -6.11461e-08 0)
(0 -5.73097e-08 0)
(0 -5.41285e-08 0)
(0 -5.15862e-08 0)
(0 -4.96317e-08 0)
(0 -4.81898e-08 0)
(0 -4.71721e-08 0)
(0 -4.64867e-08 0)
(0 -4.60469e-08 0)
(0 -4.57757e-08 0)
(0 -1.1441e-07 0)
(0 -1.13229e-07 0)
(0 -1.1092e-07 0)
(0 -1.07587e-07 0)
(0 -1.03372e-07 0)
(0 -9.84467e-08 0)
(0 -9.30095e-08 0)
(0 -8.72697e-08 0)
(0 -8.14393e-08 0)
(0 -7.57213e-08 0)
(0 -7.02985e-08 0)
(0 -6.53227e-08 0)
(0 -6.09065e-08 0)
(0 -5.71182e-08 0)
(0 -5.39811e-08 0)
(0 -5.14768e-08 0)
(0 -4.95534e-08 0)
(0 -4.81355e-08 0)
(0 -4.71349e-08 0)
(0 -4.64607e-08 0)
(0 -4.60269e-08 0)
(0 -4.57579e-08 0)
(0 -1.14012e-07 0)
(0 -1.12813e-07 0)
(0 -1.10478e-07 0)
(0 -1.07116e-07 0)
(0 -1.02878e-07 0)
(0 -9.79408e-08 0)
(0 -9.25049e-08 0)
(0 -8.67802e-08 0)
(0 -8.0978e-08 0)
(0 -7.52994e-08 0)
(0 -6.99244e-08 0)
(0 -6.50017e-08 0)
(0 -6.06403e-08 0)
(0 -5.69053e-08 0)
(0 -5.38172e-08 0)
(0 -5.13556e-08 0)
(0 -4.94675e-08 0)
(0 -4.80769e-08 0)
(0 -4.7096e-08 0)
(0 -4.64348e-08 0)
(0 -4.60084e-08 0)
(0 -4.57422e-08 0)
(0 -1.13666e-07 0)
(0 -1.12435e-07 0)
(0 -1.10052e-07 0)
(0 -1.06643e-07 0)
(0 -1.02366e-07 0)
(0 -9.74053e-08 0)
(0 -9.1963e-08 0)
(0 -8.62493e-08 0)
(0 -8.04743e-08 0)
(0 -7.48365e-08 0)
(0 -6.95126e-08 0)
(0 -6.46475e-08 0)
(0 -6.03462e-08 0)
(0 -5.66701e-08 0)
(0 -5.36364e-08 0)
(0 -5.12224e-08 0)
(0 -4.93736e-08 0)
(0 -4.80138e-08 0)
(0 -4.70554e-08 0)
(0 -4.64091e-08 0)
(0 -4.59913e-08 0)
(0 -4.57288e-08 0)
(0 -1.13411e-07 0)
(0 -1.12118e-07 0)
(0 -1.09654e-07 0)
(0 -1.06169e-07 0)
(0 -1.01834e-07 0)
(0 -9.68367e-08 0)
(0 -9.13799e-08 0)
(0 -8.56733e-08 0)
(0 -7.99249e-08 0)
(0 -7.43299e-08 0)
(0 -6.9061e-08 0)
(0 -6.42586e-08 0)
(0 -6.00232e-08 0)
(0 -5.64119e-08 0)
(0 -5.34383e-08 0)
(0 -5.10771e-08 0)
(0 -4.92721e-08 0)
(0 -4.79466e-08 0)
(0 -4.70133e-08 0)
(0 -4.63839e-08 0)
(0 -4.5976e-08 0)
(0 -4.5718e-08 0)
(0 -1.13314e-07 0)
(0 -1.11887e-07 0)
(0 -1.09288e-07 0)
(0 -1.05692e-07 0)
(0 -1.01276e-07 0)
(0 -9.62284e-08 0)
(0 -9.07496e-08 0)
(0 -8.50472e-08 0)
(0 -7.93258e-08 0)
(0 -7.37766e-08 0)
(0 -6.85676e-08 0)
(0 -6.38338e-08 0)
(0 -5.96708e-08 0)
(0 -5.61307e-08 0)
(0 -5.32232e-08 0)
(0 -5.09201e-08 0)
(0 -4.91634e-08 0)
(0 -4.78758e-08 0)
(0 -4.69703e-08 0)
(0 -4.63597e-08 0)
(0 -4.5963e-08 0)
(0 -4.571e-08 0)
(0 -1.14442e-07 0)
(0 -1.13967e-07 0)
(0 -1.13689e-07 0)
(0 -1.13747e-07 0)
(0 -1.14019e-07 0)
(0 -1.14107e-07 0)
(0 -1.14527e-07 0)
(0 -1.14211e-07 0)
(0 -1.15072e-07 0)
(0 -1.13983e-07 0)
(0 -1.15306e-07 0)
(0 -1.14586e-07 0)
(0 -1.15701e-07 0)
(0 -1.14767e-07 0)
(0 -1.15583e-07 0)
(0 -1.15028e-07 0)
(0 -1.14878e-07 0)
(0 -1.14549e-07 0)
(0 -1.13745e-07 0)
(0 -1.15545e-07 0)
(0 -1.1559e-07 0)
(0 -1.14379e-07 0)
(0 -1.15235e-07 0)
(0 -1.14958e-07 0)
(0 -1.14033e-07 0)
(0 -1.14744e-07 0)
(0 -1.15324e-07 0)
(0 -1.15128e-07 0)
(0 -1.15089e-07 0)
(0 -1.15452e-07 0)
(0 -1.13742e-07 0)
(0 -1.14475e-07 0)
(0 -1.15184e-07 0)
(0 -1.1468e-07 0)
(0 -1.06008e-07 0)
(0 -1.13029e-07 0)
(0 -1.10097e-07 0)
(0 -8.20565e-08 0)
(0 -1.1324e-07 0)
(0 -1.12735e-07 0)
(0 -1.12803e-07 0)
(0 -1.1243e-07 0)
(0 -1.13363e-07 0)
(0 -1.12869e-07 0)
(0 -1.13501e-07 0)
(0 -1.13129e-07 0)
(0 -1.14024e-07 0)
(0 -1.11411e-07 0)
(0 -1.13763e-07 0)
(0 -1.08719e-07 0)
(0 -1.16145e-07 0)
(0 -1.12767e-07 0)
(0 -1.15073e-07 0)
(0 -1.07705e-07 0)
(0 -9.44519e-08 0)
(0 -8.01952e-08 0)
(0 -9.92103e-08 0)
(0 -8.44726e-08 0)
(0 -1.17587e-07 0)
(0 -1.18276e-07 0)
(0 -1.20093e-07 0)
(0 -1.15006e-07 0)
(0 -1.12425e-07 0)
(0 -1.11142e-07 0)
(0 -1.21815e-07 0)
(0 -1.03295e-07 0)
(0 -1.19668e-07 0)
(0 -1.12574e-07 0)
(0 -1.18845e-07 0)
(0 -1.06362e-07 0)
(0 -1.20146e-07 0)
(0 -1.03172e-07 0)
(0 -1.18149e-07 0)
(0 -1.14265e-07 0)
(0 -1.13704e-07 0)
(0 -9.89434e-08 0)
(0 -1.19808e-07 0)
(0 -9.83246e-08 0)
(0 -1.11281e-07 0)
(0 -1.08769e-07 0)
(0 -1.10541e-07 0)
(0 -9.04483e-08 0)
(0 -1.12552e-07 0)
(0 -1.0654e-07 0)
(0 -1.05614e-07 0)
(0 -9.43472e-08 0)
(0 -1.16049e-07 0)
(0 -1.01539e-07 0)
(0 -1.07585e-07 0)
(0 -9.09093e-08 0)
(0 -9.86657e-08 0)
(0 -8.75326e-08 0)
(0 -1.09723e-07 0)
(0 -1.01194e-07 0)
(0 -9.00525e-08 0)
(0 -8.83319e-08 0)
(0 -1.06362e-07 0)
(0 -8.59251e-08 0)
(0 -1.07254e-07 0)
(0 -9.9399e-08 0)
(0 -9.9478e-08 0)
(0 -8.70646e-08 0)
(0 -1.04323e-07 0)
(0 -9.75813e-08 0)
(0 -1.06114e-07 0)
(0 -1.05686e-07 0)
(0 -1.08935e-07 0)
(0 -1.08676e-07 0)
(0 -8.47339e-08 0)
(0 -8.57534e-08 0)
(0 -1.12751e-07 0)
(0 -1.15661e-07 0)
(0 -8.21857e-08 0)
(0 -1.1021e-07 0)
(0 -1.20286e-07 0)
(0 -1.21178e-07 0)
(0 -1.04184e-07 0)
(0 -1.22171e-07 0)
(0 -1.03903e-07 0)
(0 -9.4874e-08 0)
(0 -1.18498e-07 0)
(0 -1.15858e-07 0)
(0 -9.5167e-08 0)
(0 -9.0759e-08 0)
(0 -1.15878e-07 0)
(0 -1.17585e-07 0)
(0 -1.112e-07 0)
(0 -1.10808e-07 0)
(0 -8.851e-08 0)
(0 -1.00723e-07 0)
(0 -1.10675e-07 0)
(0 -1.03288e-07 0)
(0 -1.1398e-07 0)
(0 -1.19833e-07 0)
(0 -1.21405e-07 0)
(0 -1.2306e-07 0)
(0 -1.12146e-07 0)
(0 -1.01286e-07 0)
(0 -9.19252e-08 0)
(0 -9.71351e-08 0)
(0 -8.85386e-08 0)
(0 -1.22306e-07 0)
(0 -1.05511e-07 0)
(0 -1.16639e-07 0)
(0 -1.03997e-07 0)
(0 -1.0219e-07 0)
(0 -8.74297e-08 0)
(0 -1.04605e-07 0)
(0 -1.17022e-07 0)
(0 -1.12709e-07 0)
(0 -9.73196e-08 0)
(0 -8.19435e-08 0)
(0 -9.78617e-08 0)
(0 -8.32043e-08 0)
(0 -9.94148e-08 0)
(0 -1.13124e-07 0)
(0 -1.01529e-07 0)
(0 -1.14798e-07 0)
(0 -1.05069e-07 0)
(0 -1.08462e-07 0)
(0 -1.17011e-07 0)
(0 -1.12619e-07 0)
(0 -1.14552e-07 0)
(0 -1.19482e-07 0)
(0 -1.18137e-07 0)
(0 -8.88379e-08 0)
(0 -8.71751e-08 0)
(0 -9.65918e-08 0)
(0 -1.08363e-07 0)
(0 -8.18915e-08 0)
(0 -9.44392e-08 0)
(0 -1.01652e-07 0)
(0 -1.08979e-07 0)
(0 -8.31098e-08 0)
(0 -9.53251e-08 0)
(0 -8.75514e-08 0)
(0 -1.00979e-07 0)
(0 -1.1745e-07 0)
(0 -1.07959e-07 0)
(0 -1.14365e-07 0)
(0 -1.11608e-07 0)
(0 -1.20675e-07 0)
(0 -1.17039e-07 0)
(0 -1.11393e-07 0)
(0 -1.18401e-07 0)
(0 -1.07662e-07 0)
(0 -1.02371e-07 0)
(0 -1.16097e-07 0)
(0 -1.21774e-07 0)
(0 -1.08906e-07 0)
(0 -9.4861e-08 0)
(0 -1.11431e-07 0)
(0 -1.02375e-07 0)
(0 -9.73377e-08 0)
(0 -8.31595e-08 0)
(0 -1.04543e-07 0)
(0 -1.14011e-07 0)
(0 -1.05101e-07 0)
(0 -9.11303e-08 0)
(0 -1.20506e-07 0)
(0 -1.16918e-07 0)
(0 -9.97688e-08 0)
(0 -9.36524e-08 0)
(0 -1.15586e-07 0)
(0 -1.22287e-07 0)
(0 -1.07661e-07 0)
(0 -1.00159e-07 0)
(0 -1.13722e-07 0)
(0 -1.10962e-07 0)
(0 -8.06448e-08 0)
(0 -9.23906e-08 0)
(0 -8.97093e-08 0)
(0 -9.87589e-08 0)
(0 -9.10435e-08 0)
(0 -9.93712e-08 0)
(0 -1.04325e-07 0)
(0 -9.25511e-08 0)
(0 -1.06738e-07 0)
(0 -9.59406e-08 0)
(0 -1.15043e-07 0)
(0 -9.98293e-08 0)
(0 -1.16644e-07 0)
(0 -1.15529e-07 0)
(0 -1.04316e-07 0)
(0 -1.1274e-07 0)
(0 -1.0977e-07 0)
(0 -1.15213e-07 0)
(0 -1.14099e-07 0)
(0 -1.19024e-07 0)
(0 -1.14316e-07 0)
(0 -1.19086e-07 0)
(0 -1.09713e-07 0)
(0 -1.14587e-07 0)
(0 -1.10469e-07 0)
(0 -1.06967e-07 0)
(0 -8.48109e-08 0)
(0 -9.38377e-08 0)
(0 -1.16215e-07 0)
(0 -1.21465e-07 0)
(0 -8.31533e-08 0)
(0 -9.41021e-08 0)
(0 -1.1285e-07 0)
(0 -1.19084e-07 0)
(0 -9.39097e-08 0)
(0 -1.07757e-07 0)
(0 -1.15011e-07 0)
(0 -1.06849e-07 0)
(0 -7.97609e-08 0)
(0 -9.0146e-08 0)
(0 -8.64278e-08 0)
(0 -8.06994e-08 0)
(0 -1.20649e-07 0)
(0 -1.19534e-07 0)
(0 -1.02923e-07 0)
(0 -1.11853e-07 0)
(0 -1.10186e-07 0)
(0 -1.03699e-07 0)
(0 -1.12829e-07 0)
(0 -1.11266e-07 0)
(0 -8.90677e-08 0)
(0 -9.73737e-08 0)
(0 -1.10996e-07 0)
(0 -1.13215e-07 0)
(0 -1.18392e-07 0)
(0 -1.23043e-07 0)
(0 -1.12006e-07 0)
(0 -1.04538e-07 0)
(0 -1.05122e-07 0)
(0 -1.06195e-07 0)
(0 -8.68957e-08 0)
(0 -8.47446e-08 0)
(0 -1.22545e-07 0)
(0 -1.19491e-07 0)
(0 -1.20517e-07 0)
(0 -1.22015e-07 0)
(0 -1.07128e-07 0)
(0 -1.11986e-07 0)
(0 -1.07947e-07 0)
(0 -1.01016e-07 0)
(0 -1.10612e-07 0)
(0 -1.02052e-07 0)
(0 -1.16361e-07 0)
(0 -1.17404e-07 0)
(0 -9.43835e-08 0)
(0 -1.03231e-07 0)
(0 -1.14364e-07 0)
(0 -1.1729e-07 0)
(0 -9.70708e-08 0)
(0 -1.05906e-07 0)
(0 -1.02625e-07 0)
(0 -9.97248e-08 0)
(0 -9.61536e-08 0)
(0 -1.05105e-07 0)
(0 -1.202e-07 0)
(0 -1.22483e-07 0)
(0 -9.44107e-08 0)
(0 -8.75592e-08 0)
(0 -8.8609e-08 0)
(0 -8.45705e-08 0)
(0 -1.20859e-07 0)
(0 -1.16508e-07 0)
(0 -1.10729e-07 0)
(0 -1.17161e-07 0)
(0 -1.02009e-07 0)
(0 -1.02889e-07 0)
(0 -1.17073e-07 0)
(0 -1.16806e-07 0)
(0 -1.07e-07 0)
(0 -1.1208e-07 0)
(0 -9.62808e-08 0)
(0 -1.03291e-07 0)
(0 -1.20632e-07 0)
(0 -1.1359e-07 0)
(0 -1.18559e-07 0)
(0 -1.22998e-07 0)
(0 -9.2452e-08 0)
(0 -9.8474e-08 0)
(0 -1.09367e-07 0)
(0 -9.95429e-08 0)
(0 -1.15332e-07 0)
(0 -1.14789e-07 0)
(0 -1.06565e-07 0)
(0 -1.06528e-07 0)
(0 -8.54201e-08 0)
(0 -9.12142e-08 0)
(0 -9.3284e-08 0)
(0 -9.73033e-08 0)
(0 -9.2245e-08 0)
(0 -9.08327e-08 0)
(0 -1.06642e-07 0)
(0 -1.0132e-07 0)
(0 -1.13578e-07 0)
(0 -1.11338e-07 0)
(0 -1.0801e-07 0)
(0 -1.11964e-07 0)
(0 -1.06663e-07 0)
(0 -1.10305e-07 0)
(0 -1.12637e-07 0)
(0 -1.11379e-07 0)
(0 -1.03738e-07 0)
(0 -1.10897e-07 0)
(0 -1.01564e-07 0)
(0 -9.97096e-08 0)
(0 -8.61848e-08 0)
(0 -9.22062e-08 0)
(0 -1.02778e-07 0)
(0 -9.83804e-08 0)
(0 -1.13105e-07 0)
(0 -1.15514e-07 0)
(0 -1.0059e-07 0)
(0 -1.07139e-07 0)
(0 -9.34841e-08 0)
(0 -8.91392e-08 0)
(0 -1.08834e-07 0)
(0 -1.11629e-07 0)
(0 -1.14793e-07 0)
(0 -1.15152e-07 0)
(0 -9.82125e-08 0)
(0 -1.0505e-07 0)
(0 -9.74527e-08 0)
(0 -9.39176e-08 0)
(0 -1.10074e-07 0)
(0 -1.16184e-07 0)
(0 -9.50892e-08 0)
(0 -9.07145e-08 0)
(0 -1.03692e-07 0)
(0 -9.99922e-08 0)
(0 -1.17779e-07 0)
(0 -1.18875e-07 0)
(0 -1.16668e-07 0)
(0 -1.18511e-07 0)
(0 -1.08861e-07 0)
(0 -1.03728e-07 0)
(0 -1.13112e-07 0)
(0 -1.09624e-07 0)
(0 -1.03877e-07 0)
(0 -1.07842e-07 0)
(0 -1.077e-07 0)
(0 -1.01082e-07 0)
(0 -9.73591e-08 0)
(0 -1.03706e-07 0)
(0 -9.94054e-08 0)
(0 -9.55597e-08 0)
(0 -9.26671e-08 0)
(0 -8.94688e-08 0)
(0 -1.09889e-07 0)
(0 -1.10491e-07 0)
(0 -1.13663e-07 0)
(0 -1.17627e-07 0)
(0 -1.12566e-07 0)
(0 -1.09409e-07 0)
(0 -9.59636e-08 0)
(0 -9.96803e-08 0)
(0 -8.11486e-08 0)
(0 -8.59649e-08 0)
(0 -1.13712e-07 0)
(0 -1.08013e-07 0)
(0 -1.12234e-07 0)
(0 -1.16834e-07 0)
(0 -9.22834e-08 0)
(0 -9.62504e-08 0)
(0 -9.97934e-08 0)
(0 -9.58566e-08 0)
(0 -1.17856e-07 0)
(0 -1.18906e-07 0)
(0 -8.47174e-08 0)
(0 -8.79249e-08 0)
(0 -1.07773e-07 0)
(0 -1.03601e-07 0)
(0 -1.11702e-07 0)
(0 -1.16797e-07 0)
(0 -9.40335e-08 0)
(0 -9.08531e-08 0)
(0 -1.18978e-07 0)
(0 -1.18983e-07 0)
(0 -1.10783e-07 0)
(0 -1.16003e-07 0)
(0 -1.23077e-07 0)
(0 -1.21171e-07 0)
(0 -1.15016e-07 0)
(0 -1.12482e-07 0)
(0 -1.10422e-07 0)
(0 -1.12855e-07 0)
(0 -1.10142e-07 0)
(0 -1.12889e-07 0)
(0 -1.1026e-07 0)
(0 -1.13739e-07 0)
(0 -1.21308e-07 0)
(0 -1.20259e-07 0)
(0 -1.11948e-07 0)
(0 -1.13199e-07 0)
(0 -9.26601e-08 0)
(0 -8.69367e-08 0)
(0 -1.2181e-07 0)
(0 -1.22199e-07 0)
(0 -8.9775e-08 0)
(0 -9.44092e-08 0)
(0 -1.15594e-07 0)
(0 -1.11629e-07 0)
(0 -1.14653e-07 0)
(0 -1.14301e-07 0)
(0 -8.47333e-08 0)
(0 -8.00771e-08 0)
(0 -1.06255e-07 0)
(0 -1.10839e-07 0)
(0 -8.16849e-08 0)
(0 -8.13584e-08 0)
(0 -8.29251e-08 0)
(0 -8.21922e-08 0)
(0 -9.1354e-08 0)
(0 -8.57168e-08 0)
(0 -1.20513e-07 0)
(0 -1.18014e-07 0)
(0 -1.05042e-07 0)
(0 -1.08647e-07 0)
(0 -1.09057e-07 0)
(0 -1.0902e-07 0)
(0 -1.14305e-07 0)
(0 -1.14059e-07 0)
(0 -1.18829e-07 0)
(0 -1.19464e-07 0)
(0 -9.87407e-08 0)
(0 -1.0314e-07 0)
(0 -1.12221e-07 0)
(0 -1.11689e-07 0)
(0 -1.19806e-07 0)
(0 -1.15126e-07 0)
(0 -1.10117e-07 0)
(0 -1.09329e-07 0)
(0 -1.08283e-07 0)
(0 -1.0493e-07 0)
(0 -1.06627e-07 0)
(0 -1.09889e-07 0)
(0 -1.0738e-07 0)
(0 -1.11598e-07 0)
(0 -1.09966e-07 0)
(0 -1.07828e-07 0)
(0 -1.14107e-07 0)
(0 -1.14163e-07 0)
(0 -1.16548e-07 0)
(0 -1.16032e-07 0)
(0 -8.48679e-08 0)
(0 -8.94136e-08 0)
(0 -1.03757e-07 0)
(0 -1.04426e-07 0)
(0 -9.47758e-08 0)
(0 -9.76736e-08 0)
(0 -1.27631e-07 0)
(0 -1.21638e-07 0)
(0 -1.27178e-07 0)
(0 -1.1303e-07 0)
(0 -1.22444e-07 0)
(0 -1.22682e-07 0)
(0 -1.23904e-07 0)
(0 -1.24404e-07 0)
(0 -1.25055e-07 0)
(0 -1.24922e-07 0)
(0 -1.26292e-07 0)
(0 -1.25269e-07 0)
(0 -1.2789e-07 0)
(0 -1.25525e-07 0)
(0 -1.28478e-07 0)
(0 -1.26894e-07 0)
(0 -1.28948e-07 0)
(0 -1.287e-07 0)
(0 -1.31618e-07 0)
(0 -1.25482e-07 0)
(0 -1.33058e-07 0)
(0 -1.30014e-07 0)
(0 -1.21047e-07 0)
(0 -1.144e-07 0)
(0 -1.21052e-07 0)
(0 -1.33332e-07 0)
(0 -1.3209e-07 0)
(0 -1.25276e-07 0)
(0 -1.33442e-07 0)
(0 -1.26499e-07 0)
(0 -1.3198e-07 0)
(0 -1.23034e-07 0)
(0 -1.32077e-07 0)
(0 -1.26512e-07 0)
(0 -1.26491e-07 0)
(0 -1.25625e-07 0)
(0 -1.31371e-07 0)
(0 -1.19961e-07 0)
(0 -1.31239e-07 0)
(0 -1.19474e-07 0)
(0 -1.27555e-07 0)
(0 -1.28249e-07 0)
(0 -1.29593e-07 0)
(0 -1.17546e-07 0)
(0 -1.22013e-07 0)
(0 -1.22264e-07 0)
(0 -1.27589e-07 0)
(0 -1.15662e-07 0)
(0 -1.26362e-07 0)
(0 -1.18783e-07 0)
(0 -1.26563e-07 0)
(0 -1.24238e-07 0)
(0 -1.27749e-07 0)
(0 -1.15116e-07 0)
(0 -1.17418e-07 0)
(0 -1.21788e-07 0)
(0 -1.15155e-07 0)
(0 -1.27289e-07 0)
(0 -1.33188e-07 0)
(0 -1.24196e-07 0)
(0 -1.16322e-07 0)
(0 -1.25149e-07 0)
(0 -1.18061e-07 0)
(0 -1.2803e-07 0)
(0 -1.29688e-07 0)
(0 -1.1982e-07 0)
(0 -1.30993e-07 0)
(0 -1.2361e-07 0)
(0 -1.33122e-07 0)
(0 -1.27063e-07 0)
(0 -1.24588e-07 0)
(0 -1.29974e-07 0)
(0 -1.16207e-07 0)
(0 -1.28231e-07 0)
(0 -1.27871e-07 0)
(0 -1.21153e-07 0)
(0 -1.22409e-07 0)
(0 -1.20338e-07 0)
(0 -1.20833e-07 0)
(0 -1.3013e-07 0)
(0 -1.27911e-07 0)
(0 -1.27735e-07 0)
(0 -1.25352e-07 0)
(0 -1.29907e-07 0)
(0 -1.32295e-07 0)
(0 -1.33e-07 0)
(0 -1.29867e-07 0)
(0 -1.32682e-07 0)
(0 -1.20635e-07 0)
(0 -1.16157e-07 0)
(0 -1.31614e-07 0)
(0 -1.2686e-07 0)
(0 -1.28333e-07 0)
(0 -1.2328e-07 0)
(0 -1.32456e-07 0)
(0 -1.29603e-07 0)
(0 -1.268e-07 0)
(0 -1.26192e-07 0)
(0 -1.25019e-07 0)
(0 -1.20952e-07 0)
(0 -1.23827e-07 0)
(0 -1.28826e-07 0)
(0 -1.261e-07 0)
(0 -1.26104e-07 0)
(0 -1.23054e-07 0)
(0 -1.14714e-07 0)
(0 -1.22513e-07 0)
(0 -1.20284e-07 0)
(0 -1.28457e-07 0)
(0 -1.24266e-07 0)
(0 -1.17539e-07 0)
(0 -1.13553e-07 0)
(0 -1.31557e-07 0)
(0 -1.27866e-07 0)
(0 -1.22739e-07 0)
(0 -1.14484e-07 0)
(0 -1.25553e-07 0)
(0 -1.18281e-07 0)
(0 -1.31836e-07 0)
(0 -1.33742e-07 0)
(0 -1.31182e-07 0)
(0 -1.28031e-07 0)
(0 -1.32977e-07 0)
(0 -1.297e-07 0)
(0 -1.21392e-07 0)
(0 -1.24411e-07 0)
(0 -1.25022e-07 0)
(0 -1.26559e-07 0)
(0 -1.26954e-07 0)
(0 -1.2223e-07 0)
(0 -1.23337e-07 0)
(0 -1.27248e-07 0)
(0 -1.27375e-07 0)
(0 -1.25426e-07 0)
(0 -1.28688e-07 0)
(0 -1.29594e-07 0)
(0 -1.28848e-07 0)
(0 -1.30966e-07 0)
(0 -1.21678e-07 0)
(0 -1.25637e-07 0)
(0 -1.26147e-07 0)
(0 -1.22137e-07 0)
(0 -1.24962e-07 0)
(0 -1.21636e-07 0)
(0 -1.2283e-07 0)
(0 -1.26406e-07 0)
(0 -1.3047e-07 0)
(0 -1.25083e-07 0)
(0 -1.2678e-07 0)
(0 -1.2404e-07 0)
(0 -1.27958e-07 0)
(0 -1.29523e-07 0)
(0 -1.28031e-07 0)
(0 -1.28129e-07 0)
(0 -1.30866e-07 0)
(0 -1.30547e-07 0)
(0 -1.17335e-07 0)
(0 -1.21937e-07 0)
(0 -1.28942e-07 0)
(0 -1.27389e-07 0)
(0 -1.32721e-07 0)
(0 -1.32321e-07 0)
(0 -1.18917e-07 0)
(0 -1.1397e-07 0)
(0 -1.3e-07 0)
(0 -1.30299e-07 0)
(0 -1.33857e-07 0)
(0 -1.32058e-07 0)
(0 -1.31009e-07 0)
(0 -1.29355e-07 0)
(0 -1.26694e-07 0)
(0 -1.24651e-07 0)
(0 -1.23233e-07 0)
(0 -1.28493e-07 0)
(0 -1.28407e-07 0)
(0 -1.24146e-07 0)
(0 -1.29056e-07 0)
(0 -1.27416e-07 0)
(0 -1.30678e-07 0)
(0 -1.27844e-07 0)
(0 -1.25218e-07 0)
(0 -1.26418e-07 0)
(0 -1.17799e-07 0)
(0 -1.15374e-07 0)
(0 -1.13005e-07 0)
(0 -1.18039e-07 0)
(0 -1.16643e-07 0)
(0 -1.13104e-07 0)
(0 -1.15098e-07 0)
(0 -1.19011e-07 0)
(0 -1.19754e-07 0)
(0 -1.23502e-07 0)
(0 -1.16208e-07 0)
(0 -1.20304e-07 0)
(0 -1.25699e-07 0)
(0 -1.20593e-07 0)
(0 -1.32693e-07 0)
(0 -1.33581e-07 0)
(0 -1.17432e-07 0)
(0 -1.18799e-07 0)
(0 -1.27695e-07 0)
(0 -1.25773e-07 0)
(0 -1.33977e-07 0)
(0 -1.32631e-07 0)
(0 -1.2438e-07 0)
(0 -1.23929e-07 0)
(0 -1.31302e-07 0)
(0 -1.30724e-07 0)
(0 -1.32985e-07 0)
(0 -1.32287e-07 0)
(0 -1.29254e-07 0)
(0 -1.24769e-07 0)
(0 -1.23621e-07 0)
(0 -1.22877e-07 0)
(0 -1.32386e-07 0)
(0 -1.30574e-07 0)
(0 -1.2238e-07 0)
(0 -1.24933e-07 0)
(0 -1.17856e-07 0)
(0 -1.22924e-07 0)
(0 -1.24231e-07 0)
(0 -1.24391e-07 0)
(0 -1.2329e-07 0)
(0 -1.25529e-07 0)
(0 -1.26888e-07 0)
(0 -1.27489e-07 0)
(0 -1.28352e-07 0)
(0 -1.29741e-07 0)
(0 -1.31642e-07 0)
(0 -1.3172e-07 0)
(0 -1.27155e-07 0)
(0 -1.29917e-07 0)
(0 -1.19321e-07 0)
(0 -1.20392e-07 0)
(0 -1.23418e-07 0)
(0 -1.24154e-07 0)
(0 -1.31632e-07 0)
(0 -1.29679e-07 0)
(0 -1.28647e-07 0)
(0 -1.25917e-07 0)
(0 -1.21281e-07 0)
(0 -1.21571e-07 0)
(0 -1.24316e-07 0)
(0 -1.25871e-07 0)
(0 -1.29342e-07 0)
(0 -1.28982e-07 0)
(0 -1.26119e-07 0)
(0 -1.26641e-07 0)
(0 -1.25753e-07 0)
(0 -1.23802e-07 0)
(0 -1.24508e-07 0)
(0 -1.25301e-07 0)
(0 -1.27521e-07 0)
(0 -1.27233e-07 0)
(0 -1.19082e-07 0)
(0 -1.19914e-07 0)
(0 -1.26869e-07 0)
(0 -1.24488e-07 0)
(0 -1.24271e-07 0)
(0 -1.25142e-07 0)
(0 -1.27716e-07 0)
(0 -1.29091e-07 0)
(0 -1.2785e-07 0)
(0 -1.28671e-07 0)
(0 -1.21871e-07 0)
(0 -1.17998e-07 0)
(0 -1.24381e-07 0)
(0 -1.26807e-07 0)
(0 -1.27139e-07 0)
(0 -1.27551e-07 0)
(0 -1.29759e-07 0)
(0 -1.2708e-07 0)
(0 -1.23998e-07 0)
(0 -1.23332e-07 0)
(0 -1.30734e-07 0)
(0 -1.3121e-07 0)
(0 -1.29496e-07 0)
(0 -1.29031e-07 0)
(0 -1.2536e-07 0)
(0 -1.26141e-07 0)
(0 -1.3371e-07 0)
(0 -1.33706e-07 0)
(0 -1.20471e-07 0)
(0 -1.23021e-07 0)
(0 -1.22247e-07 0)
(0 -1.25074e-07 0)
(0 -1.3094e-07 0)
(0 -1.30392e-07 0)
(0 -1.26282e-07 0)
(0 -1.22532e-07 0)
(0 -1.24714e-07 0)
(0 -1.25922e-07 0)
(0 -1.24778e-07 0)
(0 -1.2794e-07 0)
(0 -1.18844e-07 0)
(0 -1.22921e-07 0)
(0 -1.18944e-07 0)
(0 -1.19756e-07 0)
(0 -1.31529e-07 0)
(0 -1.32145e-07 0)
(0 -1.23411e-07 0)
(0 -1.2252e-07 0)
(0 -1.3424e-07 0)
(0 -1.33909e-07 0)
(0 -1.28288e-07 0)
(0 -1.28152e-07 0)
(0 -1.28317e-07 0)
(0 -1.2822e-07 0)
(0 -1.28448e-07 0)
(0 -1.28393e-07 0)
(0 -1.28692e-07 0)
(0 -1.28688e-07 0)
(0 -1.29036e-07 0)
(0 -1.29073e-07 0)
(0 -1.29476e-07 0)
(0 -1.29561e-07 0)
(0 -1.29996e-07 0)
(0 -1.30125e-07 0)
(0 -1.30593e-07 0)
(0 -1.30761e-07 0)
(0 -1.31246e-07 0)
(0 -1.3145e-07 0)
(0 -1.3193e-07 0)
(0 -1.32151e-07 0)
(0 -1.32616e-07 0)
(0 -1.32843e-07 0)
(0 -1.33265e-07 0)
(0 -1.33462e-07 0)
(0 -1.33816e-07 0)
(0 -1.33953e-07 0)
(0 -1.34218e-07 0)
(0 -1.34252e-07 0)
(0 -1.34399e-07 0)
(0 -1.34283e-07 0)
(0 -1.34846e-07 0)
(0 -1.34462e-07 0)
(0 -1.2831e-07 0)
(0 -1.28197e-07 0)
(0 -1.28407e-07 0)
(0 -1.28335e-07 0)
(0 -1.28604e-07 0)
(0 -1.28576e-07 0)
(0 -1.28914e-07 0)
(0 -1.28934e-07 0)
(0 -1.29322e-07 0)
(0 -1.29387e-07 0)
(0 -1.29825e-07 0)
(0 -1.29935e-07 0)
(0 -1.30403e-07 0)
(0 -1.30555e-07 0)
(0 -1.31055e-07 0)
(0 -1.31253e-07 0)
(0 -1.31772e-07 0)
(0 -1.32006e-07 0)
(0 -1.32512e-07 0)
(0 -1.32756e-07 0)
(0 -1.33232e-07 0)
(0 -1.33467e-07 0)
(0 -1.33897e-07 0)
(0 -1.34103e-07 0)
(0 -1.34463e-07 0)
(0 -1.346e-07 0)
(0 -1.34866e-07 0)
(0 -1.349e-07 0)
(0 -1.35037e-07 0)
(0 -1.34904e-07 0)
(0 -1.14383e-07 0)
(0 -1.1971e-07 0)
(0 -1.27186e-07 0)
(0 -1.12978e-07 0)
(0 -1.20639e-07 0)
(0 -1.20898e-07 0)
(0 -1.22357e-07 0)
(0 -1.22916e-07 0)
(0 -1.24163e-07 0)
(0 -1.21593e-07 0)
(0 -1.25192e-07 0)
(0 -1.24722e-07 0)
(0 -1.2705e-07 0)
(0 -1.26012e-07 0)
(0 -1.29187e-07 0)
(0 -1.23906e-07 0)
(0 -1.31228e-07 0)
(0 -1.27935e-07 0)
(0 -1.31789e-07 0)
(0 -1.23593e-07 0)
(0 -1.34263e-07 0)
(0 -1.29194e-07 0)
(0 -1.21003e-07 0)
(0 -1.33452e-07 0)
(0 -1.3239e-07 0)
(0 -1.22225e-07 0)
(0 -1.30842e-07 0)
(0 -1.23622e-07 0)
(0 -1.31418e-07 0)
(0 -1.25436e-07 0)
(0 -1.33014e-07 0)
(0 -1.22343e-07 0)
(0 -1.27178e-07 0)
(0 -1.30175e-07 0)
(0 -1.31073e-07 0)
(0 -1.20555e-07 0)
(0 -1.2917e-07 0)
(0 -1.20721e-07 0)
(0 -1.28418e-07 0)
(0 -1.27603e-07 0)
(0 -1.29973e-07 0)
(0 -1.18568e-07 0)
(0 -1.2217e-07 0)
(0 -1.18825e-07 0)
(0 -1.27604e-07 0)
(0 -1.25929e-07 0)
(0 -1.26683e-07 0)
(0 -1.18934e-07 0)
(0 -1.25085e-07 0)
(0 -1.25312e-07 0)
(0 -1.14948e-07 0)
(0 -1.27357e-07 0)
(0 -1.25179e-07 0)
(0 -1.21465e-07 0)
(0 -1.17361e-07 0)
(0 -1.17674e-07 0)
(0 -1.14952e-07 0)
(0 -1.27283e-07 0)
(0 -1.33699e-07 0)
(0 -1.2341e-07 0)
(0 -1.23491e-07 0)
(0 -1.33742e-07 0)
(0 -1.22592e-07 0)
(0 -1.31488e-07 0)
(0 -1.2943e-07 0)
(0 -1.17959e-07 0)
(0 -1.2823e-07 0)
(0 -1.17312e-07 0)
(0 -1.23729e-07 0)
(0 -1.30222e-07 0)
(0 -1.23164e-07 0)
(0 -1.31383e-07 0)
(0 -1.21115e-07 0)
(0 -1.14972e-07 0)
(0 -1.23713e-07 0)
(0 -1.20874e-07 0)
(0 -1.31385e-07 0)
(0 -1.20644e-07 0)
(0 -1.26397e-07 0)
(0 -1.28736e-07 0)
(0 -1.27593e-07 0)
(0 -1.24181e-07 0)
(0 -1.26355e-07 0)
(0 -1.34457e-07 0)
(0 -1.31139e-07 0)
(0 -1.32768e-07 0)
(0 -1.32461e-07 0)
(0 -1.29341e-07 0)
(0 -1.28733e-07 0)
(0 -1.22833e-07 0)
(0 -1.15739e-07 0)
(0 -1.25438e-07 0)
(0 -1.18252e-07 0)
(0 -1.273e-07 0)
(0 -1.21649e-07 0)
(0 -1.28402e-07 0)
(0 -1.26083e-07 0)
(0 -1.26028e-07 0)
(0 -1.2199e-07 0)
(0 -1.13057e-07 0)
(0 -1.26061e-07 0)
(0 -1.23562e-07 0)
(0 -1.28411e-07 0)
(0 -1.21726e-07 0)
(0 -1.28206e-07 0)
(0 -1.24972e-07 0)
(0 -1.32237e-07 0)
(0 -1.3454e-07 0)
(0 -1.28493e-07 0)
(0 -1.26602e-07 0)
(0 -1.15419e-07 0)
(0 -1.20409e-07 0)
(0 -1.19139e-07 0)
(0 -1.26099e-07 0)
(0 -1.32544e-07 0)
(0 -1.33691e-07 0)
(0 -1.28285e-07 0)
(0 -1.32197e-07 0)
(0 -1.14676e-07 0)
(0 -1.23837e-07 0)
(0 -1.23521e-07 0)
(0 -1.27696e-07 0)
(0 -1.13329e-07 0)
(0 -1.19106e-07 0)
(0 -1.27951e-07 0)
(0 -1.30195e-07 0)
(0 -1.30491e-07 0)
(0 -1.27655e-07 0)
(0 -1.26148e-07 0)
(0 -1.25022e-07 0)
(0 -1.20289e-07 0)
(0 -1.2348e-07 0)
(0 -1.22406e-07 0)
(0 -1.25499e-07 0)
(0 -1.274e-07 0)
(0 -1.25579e-07 0)
(0 -1.3131e-07 0)
(0 -1.30545e-07 0)
(0 -1.29479e-07 0)
(0 -1.24665e-07 0)
(0 -1.33316e-07 0)
(0 -1.34083e-07 0)
(0 -1.33545e-07 0)
(0 -1.32274e-07 0)
(0 -1.30921e-07 0)
(0 -1.30101e-07 0)
(0 -1.20289e-07 0)
(0 -1.26569e-07 0)
(0 -1.22461e-07 0)
(0 -1.28841e-07 0)
(0 -1.25628e-07 0)
(0 -1.21064e-07 0)
(0 -1.16046e-07 0)
(0 -1.23942e-07 0)
(0 -1.18129e-07 0)
(0 -1.25765e-07 0)
(0 -1.19429e-07 0)
(0 -1.24608e-07 0)
(0 -1.25697e-07 0)
(0 -1.23333e-07 0)
(0 -1.28031e-07 0)
(0 -1.31127e-07 0)
(0 -1.3165e-07 0)
(0 -1.32983e-07 0)
(0 -1.14521e-07 0)
(0 -1.20134e-07 0)
(0 -1.342e-07 0)
(0 -1.33179e-07 0)
(0 -1.16802e-07 0)
(0 -1.22276e-07 0)
(0 -1.26611e-07 0)
(0 -1.28815e-07 0)
(0 -1.23739e-07 0)
(0 -1.23322e-07 0)
(0 -1.2119e-07 0)
(0 -1.26244e-07 0)
(0 -1.28477e-07 0)
(0 -1.26464e-07 0)
(0 -1.27236e-07 0)
(0 -1.22256e-07 0)
(0 -1.18818e-07 0)
(0 -1.13689e-07 0)
(0 -1.31449e-07 0)
(0 -1.29918e-07 0)
(0 -1.32012e-07 0)
(0 -1.33146e-07 0)
(0 -1.30318e-07 0)
(0 -1.30811e-07 0)
(0 -1.26507e-07 0)
(0 -1.27666e-07 0)
(0 -1.18034e-07 0)
(0 -1.14695e-07 0)
(0 -1.1763e-07 0)
(0 -1.15112e-07 0)
(0 -1.19855e-07 0)
(0 -1.15973e-07 0)
(0 -1.24424e-07 0)
(0 -1.29189e-07 0)
(0 -1.27807e-07 0)
(0 -1.2487e-07 0)
(0 -1.29154e-07 0)
(0 -1.28023e-07 0)
(0 -1.28482e-07 0)
(0 -1.29454e-07 0)
(0 -1.30081e-07 0)
(0 -1.28002e-07 0)
(0 -1.27984e-07 0)
(0 -1.27215e-07 0)
(0 -1.25663e-07 0)
(0 -1.22422e-07 0)
(0 -1.16689e-07 0)
(0 -1.13631e-07 0)
(0 -1.29478e-07 0)
(0 -1.2586e-07 0)
(0 -1.24439e-07 0)
(0 -1.19386e-07 0)
(0 -1.29083e-07 0)
(0 -1.24913e-07 0)
(0 -1.23134e-07 0)
(0 -1.27446e-07 0)
(0 -1.22263e-07 0)
(0 -1.18161e-07 0)
(0 -1.28747e-07 0)
(0 -1.27814e-07 0)
(0 -1.32778e-07 0)
(0 -1.30666e-07 0)
(0 -1.32636e-07 0)
(0 -1.29157e-07 0)
(0 -1.22328e-07 0)
(0 -1.26444e-07 0)
(0 -1.24327e-07 0)
(0 -1.24633e-07 0)
(0 -1.19216e-07 0)
(0 -1.22301e-07 0)
(0 -1.30978e-07 0)
(0 -1.30077e-07 0)
(0 -1.26322e-07 0)
(0 -1.26844e-07 0)
(0 -1.32923e-07 0)
(0 -1.31654e-07 0)
(0 -1.2876e-07 0)
(0 -1.27146e-07 0)
(0 -1.26101e-07 0)
(0 -1.23222e-07 0)
(0 -1.24988e-07 0)
(0 -1.22894e-07 0)
(0 -1.33815e-07 0)
(0 -1.3424e-07 0)
(0 -1.22559e-07 0)
(0 -1.21711e-07 0)
(0 -1.28595e-07 0)
(0 -1.2555e-07 0)
(0 -1.31359e-07 0)
(0 -1.28289e-07 0)
(0 -1.33342e-07 0)
(0 -1.34245e-07 0)
(0 -1.22387e-07 0)
(0 -1.21656e-07 0)
(0 -1.22882e-07 0)
(0 -1.24171e-07 0)
(0 -1.26128e-07 0)
(0 -1.25301e-07 0)
(0 -1.265e-07 0)
(0 -1.22916e-07 0)
(0 -1.32404e-07 0)
(0 -1.30718e-07 0)
(0 -1.2478e-07 0)
(0 -1.2477e-07 0)
(0 -1.29829e-07 0)
(0 -1.32219e-07 0)
(0 -1.25788e-07 0)
(0 -1.23756e-07 0)
(0 -1.16594e-07 0)
(0 -1.17976e-07 0)
(0 -1.288e-07 0)
(0 -1.26237e-07 0)
(0 -1.30546e-07 0)
(0 -1.29427e-07 0)
(0 -1.22055e-07 0)
(0 -1.17818e-07 0)
(0 -1.17178e-07 0)
(0 -1.21094e-07 0)
(0 -1.2841e-07 0)
(0 -1.26987e-07 0)
(0 -1.27778e-07 0)
(0 -1.30545e-07 0)
(0 -1.24919e-07 0)
(0 -1.26342e-07 0)
(0 -1.1904e-07 0)
(0 -1.20214e-07 0)
(0 -1.24519e-07 0)
(0 -1.25499e-07 0)
(0 -1.2236e-07 0)
(0 -1.22694e-07 0)
(0 -1.30805e-07 0)
(0 -1.29602e-07 0)
(0 -1.24775e-07 0)
(0 -1.23432e-07 0)
(0 -1.19506e-07 0)
(0 -1.20064e-07 0)
(0 -1.22978e-07 0)
(0 -1.19868e-07 0)
(0 -1.25251e-07 0)
(0 -1.23653e-07 0)
(0 -1.25032e-07 0)
(0 -1.22767e-07 0)
(0 -1.23979e-07 0)
(0 -1.26298e-07 0)
(0 -1.32194e-07 0)
(0 -1.31814e-07 0)
(0 -1.28112e-07 0)
(0 -1.27077e-07 0)
(0 -1.29288e-07 0)
(0 -1.29805e-07 0)
(0 -1.17056e-07 0)
(0 -1.13611e-07 0)
(0 -1.23128e-07 0)
(0 -1.22507e-07 0)
(0 -8.48824e-08 0)
(0 -1.13376e-07 0)
(0 -1.08265e-07 0)
(0 -8.02368e-08 0)
(0 -1.13558e-07 0)
(0 -1.1304e-07 0)
(0 -1.13574e-07 0)
(0 -1.13317e-07 0)
(0 -1.13645e-07 0)
(0 -1.12601e-07 0)
(0 -1.14109e-07 0)
(0 -1.12503e-07 0)
(0 -1.14813e-07 0)
(0 -1.11787e-07 0)
(0 -1.13993e-07 0)
(0 -1.13661e-07 0)
(0 -1.15312e-07 0)
(0 -1.15305e-07 0)
(0 -1.18658e-07 0)
(0 -9.64549e-08 0)
(0 -1.03716e-07 0)
(0 -9.15965e-08 0)
(0 -1.08765e-07 0)
(0 -8.16633e-08 0)
(0 -8.18688e-08 0)
(0 -1.16962e-07 0)
(0 -1.19352e-07 0)
(0 -1.13392e-07 0)
(0 -1.17161e-07 0)
(0 -1.13648e-07 0)
(0 -1.17684e-07 0)
(0 -1.08685e-07 0)
(0 -1.21661e-07 0)
(0 -1.13608e-07 0)
(0 -1.19363e-07 0)
(0 -1.06472e-07 0)
(0 -1.13639e-07 0)
(0 -1.05728e-07 0)
(0 -1.1828e-07 0)
(0 -1.02863e-07 0)
(0 -1.13167e-07 0)
(0 -1.01578e-07 0)
(0 -1.15106e-07 0)
(0 -1.04546e-07 0)
(0 -1.17157e-07 0)
(0 -1.00441e-07 0)
(0 -1.03926e-07 0)
(0 -1.10519e-07 0)
(0 -1.12329e-07 0)
(0 -9.50169e-08 0)
(0 -1.14932e-07 0)
(0 -9.40017e-08 0)
(0 -9.98886e-08 0)
(0 -1.01402e-07 0)
(0 -1.12532e-07 0)
(0 -9.10584e-08 0)
(0 -9.60171e-08 0)
(0 -9.60971e-08 0)
(0 -1.07678e-07 0)
(0 -9.90118e-08 0)
(0 -1.08637e-07 0)
(0 -8.98464e-08 0)
(0 -1.05796e-07 0)
(0 -9.54225e-08 0)
(0 -1.04587e-07 0)
(0 -8.45089e-08 0)
(0 -1.0853e-07 0)
(0 -9.14706e-08 0)
(0 -9.23636e-08 0)
(0 -9.38968e-08 0)
(0 -1.03423e-07 0)
(0 -9.36365e-08 0)
(0 -9.23217e-08 0)
(0 -8.4935e-08 0)
(0 -1.06062e-07 0)
(0 -8.3047e-08 0)
(0 -1.06914e-07 0)
(0 -1.10216e-07 0)
(0 -8.83793e-08 0)
(0 -9.16255e-08 0)
(0 -1.12692e-07 0)
(0 -1.13719e-07 0)
(0 -9.37481e-08 0)
(0 -1.176e-07 0)
(0 -9.88036e-08 0)
(0 -1.19605e-07 0)
(0 -1.02018e-07 0)
(0 -1.102e-07 0)
(0 -1.19285e-07 0)
(0 -1.09336e-07 0)
(0 -1.1897e-07 0)
(0 -1.03942e-07 0)
(0 -1.08743e-07 0)
(0 -1.11404e-07 0)
(0 -9.35819e-08 0)
(0 -1.08571e-07 0)
(0 -1.20301e-07 0)
(0 -1.11142e-07 0)
(0 -1.15708e-07 0)
(0 -8.71773e-08 0)
(0 -1.05001e-07 0)
(0 -1.11087e-07 0)
(0 -1.10143e-07 0)
(0 -1.09921e-07 0)
(0 -1.185e-07 0)
(0 -9.81503e-08 0)
(0 -1.13749e-07 0)
(0 -9.88366e-08 0)
(0 -9.71267e-08 0)
(0 -1.20589e-07 0)
(0 -1.12453e-07 0)
(0 -1.20514e-07 0)
(0 -1.06457e-07 0)
(0 -1.02119e-07 0)
(0 -1.14803e-07 0)
(0 -9.11084e-08 0)
(0 -8.16517e-08 0)
(0 -9.18882e-08 0)
(0 -8.50171e-08 0)
(0 -1.12123e-07 0)
(0 -1.01444e-07 0)
(0 -1.09594e-07 0)
(0 -9.11145e-08 0)
(0 -1.15682e-07 0)
(0 -1.12431e-07 0)
(0 -1.11234e-07 0)
(0 -1.07183e-07 0)
(0 -9.62164e-08 0)
(0 -8.20915e-08 0)
(0 -1.01774e-07 0)
(0 -1.03444e-07 0)
(0 -1.0803e-07 0)
(0 -1.19862e-07 0)
(0 -8.68554e-08 0)
(0 -8.08784e-08 0)
(0 -1.20173e-07 0)
(0 -1.1698e-07 0)
(0 -9.3135e-08 0)
(0 -8.58757e-08 0)
(0 -1.11392e-07 0)
(0 -1.08227e-07 0)
(0 -1.08667e-07 0)
(0 -9.68343e-08 0)
(0 -9.32453e-08 0)
(0 -8.80348e-08 0)
(0 -1.09513e-07 0)
(0 -1.15856e-07 0)
(0 -1.17548e-07 0)
(0 -1.14469e-07 0)
(0 -1.09818e-07 0)
(0 -1.11728e-07 0)
(0 -1.13274e-07 0)
(0 -1.00454e-07 0)
(0 -8.91058e-08 0)
(0 -8.22526e-08 0)
(0 -9.31713e-08 0)
(0 -9.92303e-08 0)
(0 -1.16259e-07 0)
(0 -1.21482e-07 0)
(0 -9.78101e-08 0)
(0 -1.11412e-07 0)
(0 -1.09992e-07 0)
(0 -1.00213e-07 0)
(0 -1.13119e-07 0)
(0 -1.2106e-07 0)
(0 -9.79578e-08 0)
(0 -1.06118e-07 0)
(0 -1.10365e-07 0)
(0 -1.04753e-07 0)
(0 -1.12301e-07 0)
(0 -1.13748e-07 0)
(0 -1.16764e-07 0)
(0 -1.12876e-07 0)
(0 -1.12309e-07 0)
(0 -1.04441e-07 0)
(0 -1.1474e-07 0)
(0 -1.03987e-07 0)
(0 -9.2813e-08 0)
(0 -9.8554e-08 0)
(0 -1.10478e-07 0)
(0 -1.0882e-07 0)
(0 -9.3912e-08 0)
(0 -1.02606e-07 0)
(0 -1.20646e-07 0)
(0 -1.17933e-07 0)
(0 -1.14168e-07 0)
(0 -1.16232e-07 0)
(0 -1.17121e-07 0)
(0 -1.19007e-07 0)
(0 -9.68312e-08 0)
(0 -1.04094e-07 0)
(0 -9.32578e-08 0)
(0 -1.05031e-07 0)
(0 -9.87124e-08 0)
(0 -1.02324e-07 0)
(0 -8.70282e-08 0)
(0 -8.37732e-08 0)
(0 -8.98449e-08 0)
(0 -8.6186e-08 0)
(0 -1.1272e-07 0)
(0 -1.10439e-07 0)
(0 -1.09135e-07 0)
(0 -1.00603e-07 0)
(0 -1.12216e-07 0)
(0 -1.04728e-07 0)
(0 -8.32664e-08 0)
(0 -9.04992e-08 0)
(0 -1.15824e-07 0)
(0 -1.1097e-07 0)
(0 -1.16137e-07 0)
(0 -1.19095e-07 0)
(0 -8.19665e-08 0)
(0 -8.87042e-08 0)
(0 -8.44775e-08 0)
(0 -8.00867e-08 0)
(0 -1.15482e-07 0)
(0 -1.17943e-07 0)
(0 -1.10745e-07 0)
(0 -1.0597e-07 0)
(0 -1.05012e-07 0)
(0 -1.10123e-07 0)
(0 -1.07781e-07 0)
(0 -1.13704e-07 0)
(0 -9.03315e-08 0)
(0 -9.44834e-08 0)
(0 -1.08903e-07 0)
(0 -1.02979e-07 0)
(0 -1.10449e-07 0)
(0 -1.02885e-07 0)
(0 -9.266e-08 0)
(0 -1.01588e-07 0)
(0 -8.13865e-08 0)
(0 -8.862e-08 0)
(0 -1.05742e-07 0)
(0 -1.0997e-07 0)
(0 -1.06737e-07 0)
(0 -1.09988e-07 0)
(0 -8.62215e-08 0)
(0 -9.24583e-08 0)
(0 -8.81968e-08 0)
(0 -8.56947e-08 0)
(0 -9.76217e-08 0)
(0 -9.89152e-08 0)
(0 -1.12177e-07 0)
(0 -1.13643e-07 0)
(0 -1.16315e-07 0)
(0 -1.0995e-07 0)
(0 -1.2144e-07 0)
(0 -1.17077e-07 0)
(0 -1.09258e-07 0)
(0 -1.12131e-07 0)
(0 -9.93667e-08 0)
(0 -9.82032e-08 0)
(0 -1.13842e-07 0)
(0 -1.16154e-07 0)
(0 -1.07102e-07 0)
(0 -1.06311e-07 0)
(0 -1.12822e-07 0)
(0 -1.10513e-07 0)
(0 -9.96448e-08 0)
(0 -9.10166e-08 0)
(0 -1.16929e-07 0)
(0 -1.20384e-07 0)
(0 -1.16605e-07 0)
(0 -1.15118e-07 0)
(0 -1.11681e-07 0)
(0 -1.16094e-07 0)
(0 -1.14469e-07 0)
(0 -1.16034e-07 0)
(0 -1.03172e-07 0)
(0 -9.63562e-08 0)
(0 -1.03074e-07 0)
(0 -1.06956e-07 0)
(0 -1.16981e-07 0)
(0 -1.14787e-07 0)
(0 -1.05019e-07 0)
(0 -1.06848e-07 0)
(0 -8.70311e-08 0)
(0 -9.59412e-08 0)
(0 -9.91479e-08 0)
(0 -1.01334e-07 0)
(0 -1.10305e-07 0)
(0 -1.10068e-07 0)
(0 -1.05665e-07 0)
(0 -1.12242e-07 0)
(0 -1.1321e-07 0)
(0 -1.19325e-07 0)
(0 -1.09397e-07 0)
(0 -1.03615e-07 0)
(0 -1.08361e-07 0)
(0 -1.05489e-07 0)
(0 -9.79558e-08 0)
(0 -9.42771e-08 0)
(0 -1.0245e-07 0)
(0 -9.76253e-08 0)
(0 -1.04212e-07 0)
(0 -9.86866e-08 0)
(0 -1.17501e-07 0)
(0 -1.20493e-07 0)
(0 -1.09966e-07 0)
(0 -1.1493e-07 0)
(0 -8.91523e-08 0)
(0 -9.05541e-08 0)
(0 -1.01184e-07 0)
(0 -1.01963e-07 0)
(0 -1.19471e-07 0)
(0 -1.15816e-07 0)
(0 -1.11132e-07 0)
(0 -1.0943e-07 0)
(0 -1.1562e-07 0)
(0 -1.15891e-07 0)
(0 -1.11091e-07 0)
(0 -1.13358e-07 0)
(0 -8.83242e-08 0)
(0 -9.70307e-08 0)
(0 -1.0655e-07 0)
(0 -1.0119e-07 0)
(0 -1.01983e-07 0)
(0 -1.00376e-07 0)
(0 -8.9207e-08 0)
(0 -9.60916e-08 0)
(0 -9.44996e-08 0)
(0 -1.00998e-07 0)
(0 -1.12551e-07 0)
(0 -1.13041e-07 0)
(0 -9.2302e-08 0)
(0 -9.90905e-08 0)
(0 -1.13406e-07 0)
(0 -1.14515e-07 0)
(0 -1.17797e-07 0)
(0 -1.15708e-07 0)
(0 -1.05028e-07 0)
(0 -9.65989e-08 0)
(0 -9.9024e-08 0)
(0 -1.01202e-07 0)
(0 -1.0952e-07 0)
(0 -1.07223e-07 0)
(0 -1.08159e-07 0)
(0 -1.1208e-07 0)
(0 -9.39144e-08 0)
(0 -8.76681e-08 0)
(0 -1.18098e-07 0)
(0 -1.14895e-07 0)
(0 -1.19011e-07 0)
(0 -1.21282e-07 0)
(0 -1.11133e-07 0)
(0 -1.06997e-07 0)
(0 -9.59998e-08 0)
(0 -9.63265e-08 0)
(0 -9.13057e-08 0)
(0 -9.78382e-08 0)
(0 -1.0675e-07 0)
(0 -1.10468e-07 0)
(0 -1.07843e-07 0)
(0 -1.06302e-07 0)
(0 -8.57894e-08 0)
(0 -8.10793e-08 0)
(0 -1.10968e-07 0)
(0 -1.09501e-07 0)
(0 -1.19985e-07 0)
(0 -1.18682e-07 0)
(0 -9.68092e-08 0)
(0 -1.01127e-07 0)
(0 -1.00308e-07 0)
(0 -1.06594e-07 0)
(0 -9.47708e-08 0)
(0 -8.85909e-08 0)
(0 -1.18243e-07 0)
(0 -1.17749e-07 0)
(0 -1.02521e-07 0)
(0 -1.0406e-07 0)
(0 -1.14314e-07 0)
(0 -1.08648e-07 0)
(0 -9.04795e-08 0)
(0 -8.99392e-08 0)
(0 -1.13506e-07 0)
(0 -1.13081e-07 0)
(0 -1.16907e-07 0)
(0 -1.15708e-07 0)
(0 -1.14701e-07 0)
(0 -1.11795e-07 0)
(0 -8.78194e-08 0)
(0 -8.88212e-08 0)
(0 -1.07782e-07 0)
(0 -1.07069e-07 0)
(0 -1.0376e-07 0)
(0 -1.02954e-07 0)
(0 -8.21184e-08 0)
(0 -8.47442e-08 0)
(0 -1.11254e-07 0)
(0 -1.11373e-07 0)
(0 -1.1222e-07 0)
(0 -1.16814e-07 0)
(0 -1.13874e-07 0)
(0 -1.16411e-07 0)
(0 -1.02656e-07 0)
(0 -9.72883e-08 0)
(0 -7.97612e-08 0)
(0 -8.47125e-08 0)
(0 -8.78838e-08 0)
(0 -8.36168e-08 0)
(0 -1.14003e-07 0)
(0 -1.17778e-07 0)
(0 -1.06071e-07 0)
(0 -1.10455e-07 0)
(0 -1.10492e-07 0)
(0 -1.05907e-07 0)
(0 -8.46871e-08 0)
(0 -9.04048e-08 0)
(0 -1.14477e-07 0)
(0 -1.09779e-07 0)
(0 -1.09642e-07 0)
(0 -1.05651e-07 0)
(0 -1.14532e-07 0)
(0 -1.17833e-07 0)
(0 -1.13123e-07 0)
(0 -1.09199e-07 0)
(0 -1.2074e-07 0)
(0 -1.2079e-07 0)
(0 -1.0388e-07 0)
(0 -1.05108e-07 0)
(0 -9.04375e-08 0)
(0 -9.48368e-08 0)
(0 -1.19366e-07 0)
(0 -1.18785e-07 0)
(0 -1.11492e-07 0)
(0 -1.12804e-07 0)
(0 -8.42293e-08 0)
(0 -8.03834e-08 0)
(0 -1.07421e-07 0)
(0 -1.11564e-07 0)
(0 -1.18075e-07 0)
(0 -1.16264e-07 0)
(0 -1.14953e-07 0)
(0 -1.14266e-07 0)
(0 -1.13349e-07 0)
(0 -1.13903e-07 0)
(0 -1.19617e-07 0)
(0 -1.18408e-07 0)
(0 -1.14745e-07 0)
(0 -1.15266e-07 0)
(0 -1.17169e-07 0)
(0 -1.16491e-07 0)
(0 -1.05558e-07 0)
(0 -1.01344e-07 0)
(0 -8.68698e-08 0)
(0 -8.61848e-08 0)
(0 -9.66178e-08 0)
(0 -9.31286e-08 0)
(0 -1.13964e-07 0)
(0 -1.13822e-07 0)
(0 -1.14243e-07 0)
(0 -1.14738e-07 0)
(0 -1.14851e-07 0)
(0 -1.15553e-07 0)
(0 -1.15222e-07 0)
(0 -1.16011e-07 0)
(0 -1.15348e-07 0)
(0 -1.1577e-07 0)
(0 -1.15331e-07 0)
(0 -1.15532e-07 0)
(0 -1.14988e-07 0)
(0 -1.15075e-07 0)
(0 -1.14544e-07 0)
(0 -1.14854e-07 0)
(0 -1.14051e-07 0)
(0 -1.14273e-07 0)
(0 -1.16038e-07 0)
(0 -1.1506e-07 0)
(0 -1.15416e-07 0)
(0 -1.14321e-07 0)
(0 -1.15854e-07 0)
(0 -1.14809e-07 0)
(0 -1.14788e-07 0)
(0 -1.14088e-07 0)
(0 -1.15755e-07 0)
(0 -1.14997e-07 0)
(0 -1.15927e-07 0)
(0 -1.15875e-07 0)
(0 -1.14395e-07 0)
(0 -1.14359e-07 0)
(0 -1.15695e-07 0)
(0 -1.15953e-07 0)
(0 -4.6517e-08 0)
(0 -4.64321e-08 0)
(0 -4.63714e-08 0)
(0 -4.63053e-08 0)
(0 -4.62148e-08 0)
(0 -4.60894e-08 0)
(0 -4.59253e-08 0)
(0 -4.57228e-08 0)
(0 -4.54857e-08 0)
(0 -4.52195e-08 0)
(0 -4.49306e-08 0)
(0 -4.46258e-08 0)
(0 -4.43117e-08 0)
(0 -4.39945e-08 0)
(0 -4.36799e-08 0)
(0 -4.33728e-08 0)
(0 -4.30775e-08 0)
(0 -4.27976e-08 0)
(0 -4.25363e-08 0)
(0 -4.22958e-08 0)
(0 -4.20784e-08 0)
(0 -4.18854e-08 0)
(0 -4.17182e-08 0)
(0 -4.15776e-08 0)
(0 -4.14645e-08 0)
(0 -4.13792e-08 0)
(0 -4.13222e-08 0)
(0 -4.12936e-08 0)
(0 -4.65146e-08 0)
(0 -4.64297e-08 0)
(0 -4.6369e-08 0)
(0 -4.63029e-08 0)
(0 -4.62124e-08 0)
(0 -4.60871e-08 0)
(0 -4.59229e-08 0)
(0 -4.57205e-08 0)
(0 -4.54834e-08 0)
(0 -4.52172e-08 0)
(0 -4.49283e-08 0)
(0 -4.46235e-08 0)
(0 -4.43094e-08 0)
(0 -4.39923e-08 0)
(0 -4.36777e-08 0)
(0 -4.33706e-08 0)
(0 -4.30753e-08 0)
(0 -4.27955e-08 0)
(0 -4.25342e-08 0)
(0 -4.22938e-08 0)
(0 -4.20763e-08 0)
(0 -4.18833e-08 0)
(0 -4.17161e-08 0)
(0 -4.15756e-08 0)
(0 -4.14625e-08 0)
(0 -4.13772e-08 0)
(0 -4.13202e-08 0)
(0 -4.12917e-08 0)
(0 -4.65097e-08 0)
(0 -4.64249e-08 0)
(0 -4.63643e-08 0)
(0 -4.62982e-08 0)
(0 -4.62077e-08 0)
(0 -4.60824e-08 0)
(0 -4.59182e-08 0)
(0 -4.57158e-08 0)
(0 -4.54788e-08 0)
(0 -4.52126e-08 0)
(0 -4.49237e-08 0)
(0 -4.4619e-08 0)
(0 -4.43049e-08 0)
(0 -4.39878e-08 0)
(0 -4.36733e-08 0)
(0 -4.33663e-08 0)
(0 -4.3071e-08 0)
(0 -4.27913e-08 0)
(0 -4.253e-08 0)
(0 -4.22896e-08 0)
(0 -4.20722e-08 0)
(0 -4.18793e-08 0)
(0 -4.17121e-08 0)
(0 -4.15716e-08 0)
(0 -4.14585e-08 0)
(0 -4.13732e-08 0)
(0 -4.13162e-08 0)
(0 -4.12877e-08 0)
(0 -4.65024e-08 0)
(0 -4.64177e-08 0)
(0 -4.63571e-08 0)
(0 -4.62911e-08 0)
(0 -4.62006e-08 0)
(0 -4.60753e-08 0)
(0 -4.59112e-08 0)
(0 -4.57088e-08 0)
(0 -4.54718e-08 0)
(0 -4.52057e-08 0)
(0 -4.49169e-08 0)
(0 -4.46122e-08 0)
(0 -4.42982e-08 0)
(0 -4.39812e-08 0)
(0 -4.36667e-08 0)
(0 -4.33597e-08 0)
(0 -4.30646e-08 0)
(0 -4.27849e-08 0)
(0 -4.25237e-08 0)
(0 -4.22834e-08 0)
(0 -4.2066e-08 0)
(0 -4.18731e-08 0)
(0 -4.1706e-08 0)
(0 -4.15656e-08 0)
(0 -4.14525e-08 0)
(0 -4.13673e-08 0)
(0 -4.13103e-08 0)
(0 -4.12817e-08 0)
(0 -4.64927e-08 0)
(0 -4.64081e-08 0)
(0 -4.63476e-08 0)
(0 -4.62816e-08 0)
(0 -4.61912e-08 0)
(0 -4.6066e-08 0)
(0 -4.59019e-08 0)
(0 -4.56995e-08 0)
(0 -4.54625e-08 0)
(0 -4.51965e-08 0)
(0 -4.49078e-08 0)
(0 -4.46031e-08 0)
(0 -4.42892e-08 0)
(0 -4.39723e-08 0)
(0 -4.36579e-08 0)
(0 -4.33511e-08 0)
(0 -4.3056e-08 0)
(0 -4.27764e-08 0)
(0 -4.25153e-08 0)
(0 -4.22751e-08 0)
(0 -4.20578e-08 0)
(0 -4.1865e-08 0)
(0 -4.16979e-08 0)
(0 -4.15575e-08 0)
(0 -4.14445e-08 0)
(0 -4.13593e-08 0)
(0 -4.13024e-08 0)
(0 -4.12738e-08 0)
(0 -4.64806e-08 0)
(0 -4.63961e-08 0)
(0 -4.63358e-08 0)
(0 -4.62699e-08 0)
(0 -4.61795e-08 0)
(0 -4.60543e-08 0)
(0 -4.58902e-08 0)
(0 -4.56879e-08 0)
(0 -4.5451e-08 0)
(0 -4.5185e-08 0)
(0 -4.48964e-08 0)
(0 -4.45918e-08 0)
(0 -4.42781e-08 0)
(0 -4.39612e-08 0)
(0 -4.3647e-08 0)
(0 -4.33402e-08 0)
(0 -4.30453e-08 0)
(0 -4.27658e-08 0)
(0 -4.25048e-08 0)
(0 -4.22647e-08 0)
(0 -4.20475e-08 0)
(0 -4.18548e-08 0)
(0 -4.16879e-08 0)
(0 -4.15475e-08 0)
(0 -4.14345e-08 0)
(0 -4.13494e-08 0)
(0 -4.12925e-08 0)
(0 -4.1264e-08 0)
(0 -4.64661e-08 0)
(0 -4.63818e-08 0)
(0 -4.63216e-08 0)
(0 -4.62558e-08 0)
(0 -4.61654e-08 0)
(0 -4.60403e-08 0)
(0 -4.58763e-08 0)
(0 -4.5674e-08 0)
(0 -4.54372e-08 0)
(0 -4.51713e-08 0)
(0 -4.48827e-08 0)
(0 -4.45783e-08 0)
(0 -4.42647e-08 0)
(0 -4.3948e-08 0)
(0 -4.36339e-08 0)
(0 -4.33273e-08 0)
(0 -4.30325e-08 0)
(0 -4.27532e-08 0)
(0 -4.24923e-08 0)
(0 -4.22523e-08 0)
(0 -4.20353e-08 0)
(0 -4.18427e-08 0)
(0 -4.16758e-08 0)
(0 -4.15355e-08 0)
(0 -4.14226e-08 0)
(0 -4.13375e-08 0)
(0 -4.12806e-08 0)
(0 -4.12521e-08 0)
(0 -4.64493e-08 0)
(0 -4.63653e-08 0)
(0 -4.63051e-08 0)
(0 -4.62394e-08 0)
(0 -4.61491e-08 0)
(0 -4.6024e-08 0)
(0 -4.586e-08 0)
(0 -4.56578e-08 0)
(0 -4.54211e-08 0)
(0 -4.51553e-08 0)
(0 -4.48669e-08 0)
(0 -4.45626e-08 0)
(0 -4.42491e-08 0)
(0 -4.39326e-08 0)
(0 -4.36186e-08 0)
(0 -4.33122e-08 0)
(0 -4.30176e-08 0)
(0 -4.27384e-08 0)
(0 -4.24777e-08 0)
(0 -4.22379e-08 0)
(0 -4.2021e-08 0)
(0 -4.18285e-08 0)
(0 -4.16617e-08 0)
(0 -4.15216e-08 0)
(0 -4.14088e-08 0)
(0 -4.13237e-08 0)
(0 -4.12669e-08 0)
(0 -4.12384e-08 0)
(0 -4.64302e-08 0)
(0 -4.63464e-08 0)
(0 -4.62864e-08 0)
(0 -4.62207e-08 0)
(0 -4.61305e-08 0)
(0 -4.60054e-08 0)
(0 -4.58415e-08 0)
(0 -4.56394e-08 0)
(0 -4.54028e-08 0)
(0 -4.51371e-08 0)
(0 -4.48488e-08 0)
(0 -4.45447e-08 0)
(0 -4.42313e-08 0)
(0 -4.3915e-08 0)
(0 -4.36012e-08 0)
(0 -4.3295e-08 0)
(0 -4.30006e-08 0)
(0 -4.27216e-08 0)
(0 -4.24611e-08 0)
(0 -4.22215e-08 0)
(0 -4.20047e-08 0)
(0 -4.18124e-08 0)
(0 -4.16457e-08 0)
(0 -4.15057e-08 0)
(0 -4.1393e-08 0)
(0 -4.1308e-08 0)
(0 -4.12512e-08 0)
(0 -4.12227e-08 0)
(0 -4.64089e-08 0)
(0 -4.63253e-08 0)
(0 -4.62655e-08 0)
(0 -4.61999e-08 0)
(0 -4.61097e-08 0)
(0 -4.59847e-08 0)
(0 -4.58208e-08 0)
(0 -4.56188e-08 0)
(0 -4.53822e-08 0)
(0 -4.51166e-08 0)
(0 -4.48285e-08 0)
(0 -4.45246e-08 0)
(0 -4.42114e-08 0)
(0 -4.38953e-08 0)
(0 -4.35818e-08 0)
(0 -4.32758e-08 0)
(0 -4.29816e-08 0)
(0 -4.27028e-08 0)
(0 -4.24425e-08 0)
(0 -4.2203e-08 0)
(0 -4.19865e-08 0)
(0 -4.17943e-08 0)
(0 -4.16278e-08 0)
(0 -4.14879e-08 0)
(0 -4.13753e-08 0)
(0 -4.12904e-08 0)
(0 -4.12336e-08 0)
(0 -4.12052e-08 0)
(0 -4.63854e-08 0)
(0 -4.63021e-08 0)
(0 -4.62424e-08 0)
(0 -4.61769e-08 0)
(0 -4.60868e-08 0)
(0 -4.59618e-08 0)
(0 -4.57979e-08 0)
(0 -4.5596e-08 0)
(0 -4.53595e-08 0)
(0 -4.50941e-08 0)
(0 -4.48061e-08 0)
(0 -4.45023e-08 0)
(0 -4.41894e-08 0)
(0 -4.38735e-08 0)
(0 -4.35602e-08 0)
(0 -4.32544e-08 0)
(0 -4.29605e-08 0)
(0 -4.2682e-08 0)
(0 -4.24219e-08 0)
(0 -4.21827e-08 0)
(0 -4.19663e-08 0)
(0 -4.17743e-08 0)
(0 -4.1608e-08 0)
(0 -4.14682e-08 0)
(0 -4.13557e-08 0)
(0 -4.12709e-08 0)
(0 -4.12142e-08 0)
(0 -4.11858e-08 0)
(0 -4.63599e-08 0)
(0 -4.62768e-08 0)
(0 -4.62172e-08 0)
(0 -4.61517e-08 0)
(0 -4.60617e-08 0)
(0 -4.59367e-08 0)
(0 -4.57729e-08 0)
(0 -4.5571e-08 0)
(0 -4.53346e-08 0)
(0 -4.50693e-08 0)
(0 -4.47815e-08 0)
(0 -4.4478e-08 0)
(0 -4.41653e-08 0)
(0 -4.38496e-08 0)
(0 -4.35366e-08 0)
(0 -4.32311e-08 0)
(0 -4.29374e-08 0)
(0 -4.26592e-08 0)
(0 -4.23993e-08 0)
(0 -4.21603e-08 0)
(0 -4.19442e-08 0)
(0 -4.17524e-08 0)
(0 -4.15863e-08 0)
(0 -4.14466e-08 0)
(0 -4.13342e-08 0)
(0 -4.12495e-08 0)
(0 -4.11929e-08 0)
(0 -4.11645e-08 0)
(0 -4.63323e-08 0)
(0 -4.62494e-08 0)
(0 -4.619e-08 0)
(0 -4.61246e-08 0)
(0 -4.60345e-08 0)
(0 -4.59095e-08 0)
(0 -4.57458e-08 0)
(0 -4.55439e-08 0)
(0 -4.53077e-08 0)
(0 -4.50425e-08 0)
(0 -4.47549e-08 0)
(0 -4.44515e-08 0)
(0 -4.41391e-08 0)
(0 -4.38237e-08 0)
(0 -4.35109e-08 0)
(0 -4.32057e-08 0)
(0 -4.29124e-08 0)
(0 -4.26344e-08 0)
(0 -4.23748e-08 0)
(0 -4.21361e-08 0)
(0 -4.19202e-08 0)
(0 -4.17287e-08 0)
(0 -4.15627e-08 0)
(0 -4.14232e-08 0)
(0 -4.13109e-08 0)
(0 -4.12263e-08 0)
(0 -4.11698e-08 0)
(0 -4.11414e-08 0)
(0 -4.63029e-08 0)
(0 -4.62202e-08 0)
(0 -4.61608e-08 0)
(0 -4.60954e-08 0)
(0 -4.60053e-08 0)
(0 -4.58803e-08 0)
(0 -4.57166e-08 0)
(0 -4.55148e-08 0)
(0 -4.52786e-08 0)
(0 -4.50136e-08 0)
(0 -4.47262e-08 0)
(0 -4.44231e-08 0)
(0 -4.41109e-08 0)
(0 -4.37957e-08 0)
(0 -4.34833e-08 0)
(0 -4.31784e-08 0)
(0 -4.28853e-08 0)
(0 -4.26077e-08 0)
(0 -4.23484e-08 0)
(0 -4.211e-08 0)
(0 -4.18943e-08 0)
(0 -4.1703e-08 0)
(0 -4.15373e-08 0)
(0 -4.1398e-08 0)
(0 -4.12859e-08 0)
(0 -4.12014e-08 0)
(0 -4.11449e-08 0)
(0 -4.11166e-08 0)
(0 -4.62716e-08 0)
(0 -4.61891e-08 0)
(0 -4.61298e-08 0)
(0 -4.60644e-08 0)
(0 -4.59742e-08 0)
(0 -4.58492e-08 0)
(0 -4.56855e-08 0)
(0 -4.54837e-08 0)
(0 -4.52476e-08 0)
(0 -4.49827e-08 0)
(0 -4.46955e-08 0)
(0 -4.43926e-08 0)
(0 -4.40806e-08 0)
(0 -4.37658e-08 0)
(0 -4.34537e-08 0)
(0 -4.31491e-08 0)
(0 -4.28564e-08 0)
(0 -4.25791e-08 0)
(0 -4.23202e-08 0)
(0 -4.2082e-08 0)
(0 -4.18667e-08 0)
(0 -4.16756e-08 0)
(0 -4.15101e-08 0)
(0 -4.1371e-08 0)
(0 -4.1259e-08 0)
(0 -4.11747e-08 0)
(0 -4.11182e-08 0)
(0 -4.109e-08 0)
(0 -4.62388e-08 0)
(0 -4.61564e-08 0)
(0 -4.6097e-08 0)
(0 -4.60315e-08 0)
(0 -4.59413e-08 0)
(0 -4.58162e-08 0)
(0 -4.56524e-08 0)
(0 -4.54507e-08 0)
(0 -4.52146e-08 0)
(0 -4.49499e-08 0)
(0 -4.46628e-08 0)
(0 -4.43601e-08 0)
(0 -4.40485e-08 0)
(0 -4.3734e-08 0)
(0 -4.34222e-08 0)
(0 -4.3118e-08 0)
(0 -4.28256e-08 0)
(0 -4.25487e-08 0)
(0 -4.22901e-08 0)
(0 -4.20523e-08 0)
(0 -4.18372e-08 0)
(0 -4.16464e-08 0)
(0 -4.14811e-08 0)
(0 -4.13423e-08 0)
(0 -4.12305e-08 0)
(0 -4.11462e-08 0)
(0 -4.10899e-08 0)
(0 -4.10617e-08 0)
(0 -4.62045e-08 0)
(0 -4.61221e-08 0)
(0 -4.60627e-08 0)
(0 -4.59971e-08 0)
(0 -4.59067e-08 0)
(0 -4.57814e-08 0)
(0 -4.56175e-08 0)
(0 -4.54158e-08 0)
(0 -4.51798e-08 0)
(0 -4.49151e-08 0)
(0 -4.46282e-08 0)
(0 -4.43258e-08 0)
(0 -4.40144e-08 0)
(0 -4.37003e-08 0)
(0 -4.33888e-08 0)
(0 -4.3085e-08 0)
(0 -4.2793e-08 0)
(0 -4.25164e-08 0)
(0 -4.22582e-08 0)
(0 -4.20207e-08 0)
(0 -4.1806e-08 0)
(0 -4.16155e-08 0)
(0 -4.14505e-08 0)
(0 -4.13118e-08 0)
(0 -4.12002e-08 0)
(0 -4.11161e-08 0)
(0 -4.10599e-08 0)
(0 -4.10317e-08 0)
(0 -4.6169e-08 0)
(0 -4.60866e-08 0)
(0 -4.60269e-08 0)
(0 -4.5961e-08 0)
(0 -4.58704e-08 0)
(0 -4.5745e-08 0)
(0 -4.55809e-08 0)
(0 -4.53791e-08 0)
(0 -4.51431e-08 0)
(0 -4.48785e-08 0)
(0 -4.45918e-08 0)
(0 -4.42896e-08 0)
(0 -4.39785e-08 0)
(0 -4.36647e-08 0)
(0 -4.33536e-08 0)
(0 -4.30502e-08 0)
(0 -4.27586e-08 0)
(0 -4.24824e-08 0)
(0 -4.22245e-08 0)
(0 -4.19874e-08 0)
(0 -4.1773e-08 0)
(0 -4.15829e-08 0)
(0 -4.14181e-08 0)
(0 -4.12797e-08 0)
(0 -4.11683e-08 0)
(0 -4.10843e-08 0)
(0 -4.10282e-08 0)
(0 -4.10001e-08 0)
(0 -4.61325e-08 0)
(0 -4.60498e-08 0)
(0 -4.59899e-08 0)
(0 -4.59236e-08 0)
(0 -4.58327e-08 0)
(0 -4.57069e-08 0)
(0 -4.55427e-08 0)
(0 -4.53407e-08 0)
(0 -4.51047e-08 0)
(0 -4.48402e-08 0)
(0 -4.45536e-08 0)
(0 -4.42517e-08 0)
(0 -4.39409e-08 0)
(0 -4.36273e-08 0)
(0 -4.33166e-08 0)
(0 -4.30136e-08 0)
(0 -4.27224e-08 0)
(0 -4.24466e-08 0)
(0 -4.21892e-08 0)
(0 -4.19525e-08 0)
(0 -4.17385e-08 0)
(0 -4.15486e-08 0)
(0 -4.13842e-08 0)
(0 -4.1246e-08 0)
(0 -4.11348e-08 0)
(0 -4.1051e-08 0)
(0 -4.09949e-08 0)
(0 -4.09669e-08 0)
(0 -4.60951e-08 0)
(0 -4.60121e-08 0)
(0 -4.59517e-08 0)
(0 -4.5885e-08 0)
(0 -4.57936e-08 0)
(0 -4.56675e-08 0)
(0 -4.5503e-08 0)
(0 -4.53008e-08 0)
(0 -4.50647e-08 0)
(0 -4.48002e-08 0)
(0 -4.45137e-08 0)
(0 -4.4212e-08 0)
(0 -4.39015e-08 0)
(0 -4.35883e-08 0)
(0 -4.3278e-08 0)
(0 -4.29753e-08 0)
(0 -4.26846e-08 0)
(0 -4.24092e-08 0)
(0 -4.21522e-08 0)
(0 -4.19159e-08 0)
(0 -4.17022e-08 0)
(0 -4.15128e-08 0)
(0 -4.13486e-08 0)
(0 -4.12107e-08 0)
(0 -4.10997e-08 0)
(0 -4.1016e-08 0)
(0 -4.09601e-08 0)
(0 -4.09321e-08 0)
(0 -4.60571e-08 0)
(0 -4.59737e-08 0)
(0 -4.59127e-08 0)
(0 -4.58454e-08 0)
(0 -4.57534e-08 0)
(0 -4.56268e-08 0)
(0 -4.54618e-08 0)
(0 -4.52594e-08 0)
(0 -4.50232e-08 0)
(0 -4.47586e-08 0)
(0 -4.44722e-08 0)
(0 -4.41707e-08 0)
(0 -4.38604e-08 0)
(0 -4.35476e-08 0)
(0 -4.32376e-08 0)
(0 -4.29354e-08 0)
(0 -4.26451e-08 0)
(0 -4.23702e-08 0)
(0 -4.21136e-08 0)
(0 -4.18777e-08 0)
(0 -4.16645e-08 0)
(0 -4.14753e-08 0)
(0 -4.13115e-08 0)
(0 -4.11739e-08 0)
(0 -4.10631e-08 0)
(0 -4.09796e-08 0)
(0 -4.09238e-08 0)
(0 -4.08959e-08 0)
(0 -4.60189e-08 0)
(0 -4.59347e-08 0)
(0 -4.5873e-08 0)
(0 -4.58049e-08 0)
(0 -4.57122e-08 0)
(0 -4.55849e-08 0)
(0 -4.54195e-08 0)
(0 -4.52166e-08 0)
(0 -4.49802e-08 0)
(0 -4.47156e-08 0)
(0 -4.44292e-08 0)
(0 -4.41278e-08 0)
(0 -4.38178e-08 0)
(0 -4.35052e-08 0)
(0 -4.31957e-08 0)
(0 -4.28939e-08 0)
(0 -4.2604e-08 0)
(0 -4.23296e-08 0)
(0 -4.20734e-08 0)
(0 -4.1838e-08 0)
(0 -4.16252e-08 0)
(0 -4.14364e-08 0)
(0 -4.12729e-08 0)
(0 -4.11356e-08 0)
(0 -4.1025e-08 0)
(0 -4.09418e-08 0)
(0 -4.08861e-08 0)
(0 -4.08582e-08 0)
(0 -4.59807e-08 0)
(0 -4.58956e-08 0)
(0 -4.58329e-08 0)
(0 -4.57638e-08 0)
(0 -4.56701e-08 0)
(0 -4.5542e-08 0)
(0 -4.5376e-08 0)
(0 -4.51727e-08 0)
(0 -4.49359e-08 0)
(0 -4.46711e-08 0)
(0 -4.43847e-08 0)
(0 -4.40834e-08 0)
(0 -4.37736e-08 0)
(0 -4.34614e-08 0)
(0 -4.31522e-08 0)
(0 -4.28508e-08 0)
(0 -4.25614e-08 0)
(0 -4.22874e-08 0)
(0 -4.20318e-08 0)
(0 -4.17968e-08 0)
(0 -4.15844e-08 0)
(0 -4.1396e-08 0)
(0 -4.12329e-08 0)
(0 -4.10959e-08 0)
(0 -4.09856e-08 0)
(0 -4.09025e-08 0)
(0 -4.08469e-08 0)
(0 -4.08191e-08 0)
(0 -4.59427e-08 0)
(0 -4.58565e-08 0)
(0 -4.57925e-08 0)
(0 -4.57222e-08 0)
(0 -4.56274e-08 0)
(0 -4.54984e-08 0)
(0 -4.53315e-08 0)
(0 -4.51276e-08 0)
(0 -4.48904e-08 0)
(0 -4.46254e-08 0)
(0 -4.43389e-08 0)
(0 -4.40377e-08 0)
(0 -4.37281e-08 0)
(0 -4.34161e-08 0)
(0 -4.31073e-08 0)
(0 -4.28063e-08 0)
(0 -4.25174e-08 0)
(0 -4.22439e-08 0)
(0 -4.19887e-08 0)
(0 -4.17542e-08 0)
(0 -4.15422e-08 0)
(0 -4.13543e-08 0)
(0 -4.11915e-08 0)
(0 -4.10548e-08 0)
(0 -4.09447e-08 0)
(0 -4.08619e-08 0)
(0 -4.08064e-08 0)
(0 -4.07787e-08 0)
(0 -4.59053e-08 0)
(0 -4.58177e-08 0)
(0 -4.57523e-08 0)
(0 -4.56805e-08 0)
(0 -4.55844e-08 0)
(0 -4.54541e-08 0)
(0 -4.52863e-08 0)
(0 -4.50816e-08 0)
(0 -4.48438e-08 0)
(0 -4.45785e-08 0)
(0 -4.42919e-08 0)
(0 -4.39906e-08 0)
(0 -4.36811e-08 0)
(0 -4.33695e-08 0)
(0 -4.3061e-08 0)
(0 -4.27605e-08 0)
(0 -4.2472e-08 0)
(0 -4.21989e-08 0)
(0 -4.19443e-08 0)
(0 -4.17102e-08 0)
(0 -4.14987e-08 0)
(0 -4.13112e-08 0)
(0 -4.11488e-08 0)
(0 -4.10124e-08 0)
(0 -4.09026e-08 0)
(0 -4.08199e-08 0)
(0 -4.07646e-08 0)
(0 -4.0737e-08 0)
(0 -4.58686e-08 0)
(0 -4.57795e-08 0)
(0 -4.57123e-08 0)
(0 -4.56388e-08 0)
(0 -4.55411e-08 0)
(0 -4.54095e-08 0)
(0 -4.52404e-08 0)
(0 -4.50348e-08 0)
(0 -4.47963e-08 0)
(0 -4.45305e-08 0)
(0 -4.42437e-08 0)
(0 -4.39424e-08 0)
(0 -4.3633e-08 0)
(0 -4.33215e-08 0)
(0 -4.30134e-08 0)
(0 -4.27133e-08 0)
(0 -4.24252e-08 0)
(0 -4.21527e-08 0)
(0 -4.18985e-08 0)
(0 -4.1665e-08 0)
(0 -4.14539e-08 0)
(0 -4.12668e-08 0)
(0 -4.11048e-08 0)
(0 -4.09688e-08 0)
(0 -4.08593e-08 0)
(0 -4.07768e-08 0)
(0 -4.07216e-08 0)
(0 -4.0694e-08 0)
(0 -4.58331e-08 0)
(0 -4.57421e-08 0)
(0 -4.56729e-08 0)
(0 -4.55974e-08 0)
(0 -4.54978e-08 0)
(0 -4.53645e-08 0)
(0 -4.51941e-08 0)
(0 -4.49874e-08 0)
(0 -4.47481e-08 0)
(0 -4.44817e-08 0)
(0 -4.41945e-08 0)
(0 -4.3893e-08 0)
(0 -4.35837e-08 0)
(0 -4.32724e-08 0)
(0 -4.29646e-08 0)
(0 -4.26648e-08 0)
(0 -4.23772e-08 0)
(0 -4.21052e-08 0)
(0 -4.18515e-08 0)
(0 -4.16185e-08 0)
(0 -4.14079e-08 0)
(0 -4.12213e-08 0)
(0 -4.10597e-08 0)
(0 -4.09239e-08 0)
(0 -4.08147e-08 0)
(0 -4.07325e-08 0)
(0 -4.06775e-08 0)
(0 -4.06499e-08 0)
(0 -4.57989e-08 0)
(0 -4.57057e-08 0)
(0 -4.56343e-08 0)
(0 -4.55565e-08 0)
(0 -4.54548e-08 0)
(0 -4.53196e-08 0)
(0 -4.51475e-08 0)
(0 -4.49395e-08 0)
(0 -4.46992e-08 0)
(0 -4.4432e-08 0)
(0 -4.41443e-08 0)
(0 -4.38427e-08 0)
(0 -4.35333e-08 0)
(0 -4.32222e-08 0)
(0 -4.29146e-08 0)
(0 -4.26152e-08 0)
(0 -4.23281e-08 0)
(0 -4.20565e-08 0)
(0 -4.18033e-08 0)
(0 -4.15708e-08 0)
(0 -4.13607e-08 0)
(0 -4.11746e-08 0)
(0 -4.10134e-08 0)
(0 -4.0878e-08 0)
(0 -4.07691e-08 0)
(0 -4.06871e-08 0)
(0 -4.06322e-08 0)
(0 -4.06048e-08 0)
(0 -4.57662e-08 0)
(0 -4.56707e-08 0)
(0 -4.55966e-08 0)
(0 -4.55163e-08 0)
(0 -4.54122e-08 0)
(0 -4.52748e-08 0)
(0 -4.51009e-08 0)
(0 -4.48913e-08 0)
(0 -4.46498e-08 0)
(0 -4.43817e-08 0)
(0 -4.40935e-08 0)
(0 -4.37914e-08 0)
(0 -4.3482e-08 0)
(0 -4.31709e-08 0)
(0 -4.28636e-08 0)
(0 -4.25645e-08 0)
(0 -4.22778e-08 0)
(0 -4.20067e-08 0)
(0 -4.17541e-08 0)
(0 -4.1522e-08 0)
(0 -4.13125e-08 0)
(0 -4.11268e-08 0)
(0 -4.0966e-08 0)
(0 -4.0831e-08 0)
(0 -4.07224e-08 0)
(0 -4.06406e-08 0)
(0 -4.05859e-08 0)
(0 -4.05585e-08 0)
(0 -4.57351e-08 0)
(0 -4.56371e-08 0)
(0 -4.55603e-08 0)
(0 -4.54771e-08 0)
(0 -4.53702e-08 0)
(0 -4.52304e-08 0)
(0 -4.50543e-08 0)
(0 -4.48429e-08 0)
(0 -4.46e-08 0)
(0 -4.43309e-08 0)
(0 -4.40419e-08 0)
(0 -4.37394e-08 0)
(0 -4.34298e-08 0)
(0 -4.31187e-08 0)
(0 -4.28116e-08 0)
(0 -4.25129e-08 0)
(0 -4.22266e-08 0)
(0 -4.19559e-08 0)
(0 -4.17038e-08 0)
(0 -4.14723e-08 0)
(0 -4.12632e-08 0)
(0 -4.1078e-08 0)
(0 -4.09176e-08 0)
(0 -4.0783e-08 0)
(0 -4.06747e-08 0)
(0 -4.05932e-08 0)
(0 -4.05386e-08 0)
(0 -4.05113e-08 0)
(0 -4.57059e-08 0)
(0 -4.56053e-08 0)
(0 -4.55253e-08 0)
(0 -4.5439e-08 0)
(0 -4.53291e-08 0)
(0 -4.51865e-08 0)
(0 -4.5008e-08 0)
(0 -4.47946e-08 0)
(0 -4.455e-08 0)
(0 -4.42797e-08 0)
(0 -4.39898e-08 0)
(0 -4.36868e-08 0)
(0 -4.33768e-08 0)
(0 -4.30657e-08 0)
(0 -4.27587e-08 0)
(0 -4.24603e-08 0)
(0 -4.21744e-08 0)
(0 -4.19042e-08 0)
(0 -4.16525e-08 0)
(0 -4.14215e-08 0)
(0 -4.1213e-08 0)
(0 -4.10282e-08 0)
(0 -4.08683e-08 0)
(0 -4.07341e-08 0)
(0 -4.06261e-08 0)
(0 -4.05448e-08 0)
(0 -4.04905e-08 0)
(0 -4.04633e-08 0)
(0 -4.56786e-08 0)
(0 -4.55752e-08 0)
(0 -4.5492e-08 0)
(0 -4.54023e-08 0)
(0 -4.5289e-08 0)
(0 -4.51433e-08 0)
(0 -4.49621e-08 0)
(0 -4.47464e-08 0)
(0 -4.45e-08 0)
(0 -4.42282e-08 0)
(0 -4.39373e-08 0)
(0 -4.36336e-08 0)
(0 -4.33232e-08 0)
(0 -4.3012e-08 0)
(0 -4.27051e-08 0)
(0 -4.24069e-08 0)
(0 -4.21213e-08 0)
(0 -4.18516e-08 0)
(0 -4.16004e-08 0)
(0 -4.137e-08 0)
(0 -4.11619e-08 0)
(0 -4.09776e-08 0)
(0 -4.08182e-08 0)
(0 -4.06844e-08 0)
(0 -4.05767e-08 0)
(0 -4.04957e-08 0)
(0 -4.04415e-08 0)
(0 -4.04143e-08 0)
(0 -4.56533e-08 0)
(0 -4.55471e-08 0)
(0 -4.54605e-08 0)
(0 -4.5367e-08 0)
(0 -4.52502e-08 0)
(0 -4.51011e-08 0)
(0 -4.49169e-08 0)
(0 -4.46986e-08 0)
(0 -4.445e-08 0)
(0 -4.41766e-08 0)
(0 -4.38845e-08 0)
(0 -4.35799e-08 0)
(0 -4.32691e-08 0)
(0 -4.29577e-08 0)
(0 -4.26507e-08 0)
(0 -4.23527e-08 0)
(0 -4.20675e-08 0)
(0 -4.17982e-08 0)
(0 -4.15475e-08 0)
(0 -4.13176e-08 0)
(0 -4.111e-08 0)
(0 -4.09263e-08 0)
(0 -4.07673e-08 0)
(0 -4.06338e-08 0)
(0 -4.05265e-08 0)
(0 -4.04457e-08 0)
(0 -4.03917e-08 0)
(0 -4.03647e-08 0)
(0 -4.56302e-08 0)
(0 -4.55212e-08 0)
(0 -4.5431e-08 0)
(0 -4.53335e-08 0)
(0 -4.52127e-08 0)
(0 -4.50599e-08 0)
(0 -4.48723e-08 0)
(0 -4.46512e-08 0)
(0 -4.44003e-08 0)
(0 -4.4125e-08 0)
(0 -4.38315e-08 0)
(0 -4.35259e-08 0)
(0 -4.32145e-08 0)
(0 -4.29028e-08 0)
(0 -4.25958e-08 0)
(0 -4.22979e-08 0)
(0 -4.2013e-08 0)
(0 -4.17441e-08 0)
(0 -4.14939e-08 0)
(0 -4.12645e-08 0)
(0 -4.10575e-08 0)
(0 -4.08742e-08 0)
(0 -4.07157e-08 0)
(0 -4.05826e-08 0)
(0 -4.04757e-08 0)
(0 -4.03951e-08 0)
(0 -4.03413e-08 0)
(0 -4.03143e-08 0)
(0 -4.56093e-08 0)
(0 -4.54975e-08 0)
(0 -4.54035e-08 0)
(0 -4.53019e-08 0)
(0 -4.51768e-08 0)
(0 -4.50199e-08 0)
(0 -4.48287e-08 0)
(0 -4.46044e-08 0)
(0 -4.43509e-08 0)
(0 -4.40736e-08 0)
(0 -4.37784e-08 0)
(0 -4.34717e-08 0)
(0 -4.31596e-08 0)
(0 -4.28474e-08 0)
(0 -4.25403e-08 0)
(0 -4.22426e-08 0)
(0 -4.19579e-08 0)
(0 -4.16894e-08 0)
(0 -4.14397e-08 0)
(0 -4.12107e-08 0)
(0 -4.10042e-08 0)
(0 -4.08215e-08 0)
(0 -4.06634e-08 0)
(0 -4.05308e-08 0)
(0 -4.04242e-08 0)
(0 -4.03439e-08 0)
(0 -4.02902e-08 0)
(0 -4.02634e-08 0)
(0 -4.55907e-08 0)
(0 -4.54763e-08 0)
(0 -4.53784e-08 0)
(0 -4.52723e-08 0)
(0 -4.51426e-08 0)
(0 -4.49814e-08 0)
(0 -4.47862e-08 0)
(0 -4.45584e-08 0)
(0 -4.4302e-08 0)
(0 -4.40223e-08 0)
(0 -4.37254e-08 0)
(0 -4.34174e-08 0)
(0 -4.31044e-08 0)
(0 -4.27917e-08 0)
(0 -4.24844e-08 0)
(0 -4.21867e-08 0)
(0 -4.19023e-08 0)
(0 -4.16342e-08 0)
(0 -4.13849e-08 0)
(0 -4.11564e-08 0)
(0 -4.09505e-08 0)
(0 -4.07682e-08 0)
(0 -4.06106e-08 0)
(0 -4.04784e-08 0)
(0 -4.03721e-08 0)
(0 -4.02921e-08 0)
(0 -4.02387e-08 0)
(0 -4.02119e-08 0)
(0 -4.55746e-08 0)
(0 -4.54576e-08 0)
(0 -4.53557e-08 0)
(0 -4.52449e-08 0)
(0 -4.51103e-08 0)
(0 -4.49443e-08 0)
(0 -4.47448e-08 0)
(0 -4.45133e-08 0)
(0 -4.42537e-08 0)
(0 -4.39714e-08 0)
(0 -4.36725e-08 0)
(0 -4.33631e-08 0)
(0 -4.3049e-08 0)
(0 -4.27358e-08 0)
(0 -4.24282e-08 0)
(0 -4.21305e-08 0)
(0 -4.18462e-08 0)
(0 -4.15785e-08 0)
(0 -4.13296e-08 0)
(0 -4.11017e-08 0)
(0 -4.08962e-08 0)
(0 -4.07145e-08 0)
(0 -4.05573e-08 0)
(0 -4.04256e-08 0)
(0 -4.03196e-08 0)
(0 -4.02399e-08 0)
(0 -4.01867e-08 0)
(0 -4.016e-08 0)
(0 -4.55612e-08 0)
(0 -4.54416e-08 0)
(0 -4.53356e-08 0)
(0 -4.52198e-08 0)
(0 -4.508e-08 0)
(0 -4.49089e-08 0)
(0 -4.47048e-08 0)
(0 -4.44691e-08 0)
(0 -4.42061e-08 0)
(0 -4.3921e-08 0)
(0 -4.36199e-08 0)
(0 -4.33088e-08 0)
(0 -4.29936e-08 0)
(0 -4.26797e-08 0)
(0 -4.23717e-08 0)
(0 -4.2074e-08 0)
(0 -4.17899e-08 0)
(0 -4.15224e-08 0)
(0 -4.1274e-08 0)
(0 -4.10465e-08 0)
(0 -4.08416e-08 0)
(0 -4.06603e-08 0)
(0 -4.05037e-08 0)
(0 -4.03723e-08 0)
(0 -4.02668e-08 0)
(0 -4.01873e-08 0)
(0 -4.01343e-08 0)
(0 -4.01077e-08 0)
(0 -4.55507e-08 0)
(0 -4.54286e-08 0)
(0 -4.53182e-08 0)
(0 -4.51972e-08 0)
(0 -4.50518e-08 0)
(0 -4.48753e-08 0)
(0 -4.46661e-08 0)
(0 -4.44261e-08 0)
(0 -4.41592e-08 0)
(0 -4.38711e-08 0)
(0 -4.35676e-08 0)
(0 -4.32547e-08 0)
(0 -4.29383e-08 0)
(0 -4.26235e-08 0)
(0 -4.23151e-08 0)
(0 -4.20172e-08 0)
(0 -4.17333e-08 0)
(0 -4.14661e-08 0)
(0 -4.1218e-08 0)
(0 -4.09911e-08 0)
(0 -4.07866e-08 0)
(0 -4.06059e-08 0)
(0 -4.04497e-08 0)
(0 -4.03188e-08 0)
(0 -4.02136e-08 0)
(0 -4.01345e-08 0)
(0 -4.00816e-08 0)
(0 -4.00551e-08 0)
(0 -4.55434e-08 0)
(0 -4.54187e-08 0)
(0 -4.53038e-08 0)
(0 -4.51772e-08 0)
(0 -4.50259e-08 0)
(0 -4.48436e-08 0)
(0 -4.4629e-08 0)
(0 -4.43842e-08 0)
(0 -4.41133e-08 0)
(0 -4.38218e-08 0)
(0 -4.35157e-08 0)
(0 -4.32008e-08 0)
(0 -4.2883e-08 0)
(0 -4.25673e-08 0)
(0 -4.22585e-08 0)
(0 -4.19604e-08 0)
(0 -4.16765e-08 0)
(0 -4.14095e-08 0)
(0 -4.11619e-08 0)
(0 -4.09354e-08 0)
(0 -4.07315e-08 0)
(0 -4.05512e-08 0)
(0 -4.03956e-08 0)
(0 -4.02651e-08 0)
(0 -4.01602e-08 0)
(0 -4.00814e-08 0)
(0 -4.00287e-08 0)
(0 -4.00023e-08 0)
(0 -1.12474e-07 0)
(0 -1.13052e-07 0)
(0 -1.13465e-07 0)
(0 -1.13673e-07 0)
(0 -1.13669e-07 0)
(0 -1.13508e-07 0)
(0 -1.09621e-07 0)
(0 -1.10341e-07 0)
(0 -1.10916e-07 0)
(0 -1.1133e-07 0)
(0 -1.11592e-07 0)
(0 -1.1175e-07 0)
(0 -1.05909e-07 0)
(0 -1.06765e-07 0)
(0 -1.0749e-07 0)
(0 -1.08082e-07 0)
(0 -1.08554e-07 0)
(0 -1.08938e-07 0)
(0 -1.01474e-07 0)
(0 -1.02442e-07 0)
(0 -1.03291e-07 0)
(0 -1.04023e-07 0)
(0 -1.0465e-07 0)
(0 -1.05196e-07 0)
(0 -9.64751e-08 0)
(0 -9.75214e-08 0)
(0 -9.84582e-08 0)
(0 -9.92889e-08 0)
(0 -1.00024e-07 0)
(0 -1.00679e-07 0)
(0 -9.10905e-08 0)
(0 -9.21757e-08 0)
(0 -9.31606e-08 0)
(0 -9.40489e-08 0)
(0 -9.48481e-08 0)
(0 -9.557e-08 0)
(0 -8.55059e-08 0)
(0 -8.65899e-08 0)
(0 -8.75837e-08 0)
(0 -8.84899e-08 0)
(0 -8.9314e-08 0)
(0 -9.00641e-08 0)
(0 -7.99066e-08 0)
(0 -8.09519e-08 0)
(0 -8.1918e-08 0)
(0 -8.28062e-08 0)
(0 -8.36201e-08 0)
(0 -8.4365e-08 0)
(0 -7.44678e-08 0)
(0 -7.5442e-08 0)
(0 -7.63486e-08 0)
(0 -7.71878e-08 0)
(0 -7.79615e-08 0)
(0 -7.86728e-08 0)
(0 -6.93448e-08 0)
(0 -7.02224e-08 0)
(0 -7.10442e-08 0)
(0 -7.18095e-08 0)
(0 -7.25189e-08 0)
(0 -7.31739e-08 0)
(0 -6.46645e-08 0)
(0 -6.54279e-08 0)
(0 -6.61472e-08 0)
(0 -6.6821e-08 0)
(0 -6.74487e-08 0)
(0 -6.80306e-08 0)
(0 -6.05191e-08 0)
(0 -6.11593e-08 0)
(0 -6.17663e-08 0)
(0 -6.23382e-08 0)
(0 -6.28738e-08 0)
(0 -6.33723e-08 0)
(0 -5.69617e-08 0)
(0 -5.74779e-08 0)
(0 -5.79706e-08 0)
(0 -5.84377e-08 0)
(0 -5.88775e-08 0)
(0 -5.92888e-08 0)
(0 -5.4007e-08 0)
(0 -5.44055e-08 0)
(0 -5.47887e-08 0)
(0 -5.51545e-08 0)
(0 -5.5501e-08 0)
(0 -5.58268e-08 0)
(0 -5.16345e-08 0)
(0 -5.1927e-08 0)
(0 -5.22109e-08 0)
(0 -5.24841e-08 0)
(0 -5.2745e-08 0)
(0 -5.29918e-08 0)
(0 -4.97947e-08 0)
(0 -4.99967e-08 0)
(0 -5.01952e-08 0)
(0 -5.03883e-08 0)
(0 -5.05745e-08 0)
(0 -5.07522e-08 0)
(0 -4.84185e-08 0)
(0 -4.85472e-08 0)
(0 -4.86759e-08 0)
(0 -4.88033e-08 0)
(0 -4.89279e-08 0)
(0 -4.90483e-08 0)
(0 -4.74261e-08 0)
(0 -4.74986e-08 0)
(0 -4.75736e-08 0)
(0 -4.76499e-08 0)
(0 -4.77264e-08 0)
(0 -4.78021e-08 0)
(0 -4.67353e-08 0)
(0 -4.67675e-08 0)
(0 -4.68036e-08 0)
(0 -4.68427e-08 0)
(0 -4.68842e-08 0)
(0 -4.6927e-08 0)
(0 -4.62684e-08 0)
(0 -4.62739e-08 0)
(0 -4.62842e-08 0)
(0 -4.62985e-08 0)
(0 -4.63163e-08 0)
(0 -4.63369e-08 0)
(0 -4.59563e-08 0)
(0 -4.59466e-08 0)
(0 -4.59417e-08 0)
(0 -4.59414e-08 0)
(0 -4.59451e-08 0)
(0 -4.59525e-08 0)
(0 -4.57416e-08 0)
(0 -4.57254e-08 0)
(0 -4.57138e-08 0)
(0 -4.57068e-08 0)
(0 -4.57041e-08 0)
(0 -4.57053e-08 0)
(0 -4.55394e-08 0)
(0 -4.54121e-08 0)
(0 -4.52925e-08 0)
(0 -4.516e-08 0)
(0 -4.50023e-08 0)
(0 -4.48138e-08 0)
(0 -4.45935e-08 0)
(0 -4.43435e-08 0)
(0 -4.40683e-08 0)
(0 -4.37733e-08 0)
(0 -4.34643e-08 0)
(0 -4.31473e-08 0)
(0 -4.28279e-08 0)
(0 -4.25113e-08 0)
(0 -4.22018e-08 0)
(0 -4.19035e-08 0)
(0 -4.16196e-08 0)
(0 -4.13529e-08 0)
(0 -4.11056e-08 0)
(0 -4.08796e-08 0)
(0 -4.06762e-08 0)
(0 -4.04964e-08 0)
(0 -4.03413e-08 0)
(0 -4.02112e-08 0)
(0 -4.01067e-08 0)
(0 -4.00282e-08 0)
(0 -3.99757e-08 0)
(0 -3.99494e-08 0)
(0 -4.55391e-08 0)
(0 -4.54091e-08 0)
(0 -4.52844e-08 0)
(0 -4.51456e-08 0)
(0 -4.49812e-08 0)
(0 -4.47861e-08 0)
(0 -4.45596e-08 0)
(0 -4.43042e-08 0)
(0 -4.40243e-08 0)
(0 -4.37255e-08 0)
(0 -4.34135e-08 0)
(0 -4.30942e-08 0)
(0 -4.27731e-08 0)
(0 -4.24554e-08 0)
(0 -4.21452e-08 0)
(0 -4.18466e-08 0)
(0 -4.15627e-08 0)
(0 -4.12962e-08 0)
(0 -4.10493e-08 0)
(0 -4.08237e-08 0)
(0 -4.06208e-08 0)
(0 -4.04416e-08 0)
(0 -4.02869e-08 0)
(0 -4.01573e-08 0)
(0 -4.00532e-08 0)
(0 -3.99749e-08 0)
(0 -3.99226e-08 0)
(0 -3.98965e-08 0)
(0 -4.55428e-08 0)
(0 -4.54098e-08 0)
(0 -4.52797e-08 0)
(0 -4.51342e-08 0)
(0 -4.49626e-08 0)
(0 -4.47604e-08 0)
(0 -4.45274e-08 0)
(0 -4.42662e-08 0)
(0 -4.39814e-08 0)
(0 -4.36785e-08 0)
(0 -4.33633e-08 0)
(0 -4.30415e-08 0)
(0 -4.27187e-08 0)
(0 -4.23997e-08 0)
(0 -4.20888e-08 0)
(0 -4.17899e-08 0)
(0 -4.15059e-08 0)
(0 -4.12396e-08 0)
(0 -4.09931e-08 0)
(0 -4.07679e-08 0)
(0 -4.05655e-08 0)
(0 -4.03868e-08 0)
(0 -4.02326e-08 0)
(0 -4.01034e-08 0)
(0 -3.99997e-08 0)
(0 -3.99217e-08 0)
(0 -3.98696e-08 0)
(0 -3.98436e-08 0)
(0 -4.55506e-08 0)
(0 -4.54143e-08 0)
(0 -4.52784e-08 0)
(0 -4.51257e-08 0)
(0 -4.49465e-08 0)
(0 -4.47368e-08 0)
(0 -4.44969e-08 0)
(0 -4.42296e-08 0)
(0 -4.39396e-08 0)
(0 -4.36324e-08 0)
(0 -4.33138e-08 0)
(0 -4.29894e-08 0)
(0 -4.26647e-08 0)
(0 -4.23443e-08 0)
(0 -4.20327e-08 0)
(0 -4.17333e-08 0)
(0 -4.14493e-08 0)
(0 -4.11832e-08 0)
(0 -4.09369e-08 0)
(0 -4.07122e-08 0)
(0 -4.05103e-08 0)
(0 -4.03321e-08 0)
(0 -4.01784e-08 0)
(0 -4.00496e-08 0)
(0 -3.99463e-08 0)
(0 -3.98686e-08 0)
(0 -3.98167e-08 0)
(0 -3.97908e-08 0)
(0 -4.55626e-08 0)
(0 -4.54227e-08 0)
(0 -4.52805e-08 0)
(0 -4.51201e-08 0)
(0 -4.49329e-08 0)
(0 -4.47153e-08 0)
(0 -4.44681e-08 0)
(0 -4.41944e-08 0)
(0 -4.38989e-08 0)
(0 -4.35872e-08 0)
(0 -4.3265e-08 0)
(0 -4.29379e-08 0)
(0 -4.26111e-08 0)
(0 -4.22894e-08 0)
(0 -4.19769e-08 0)
(0 -4.16771e-08 0)
(0 -4.1393e-08 0)
(0 -4.11269e-08 0)
(0 -4.0881e-08 0)
(0 -4.06567e-08 0)
(0 -4.04553e-08 0)
(0 -4.02776e-08 0)
(0 -4.01243e-08 0)
(0 -3.99961e-08 0)
(0 -3.98931e-08 0)
(0 -3.98158e-08 0)
(0 -3.97641e-08 0)
(0 -3.97382e-08 0)
(0 -4.55791e-08 0)
(0 -4.5435e-08 0)
(0 -4.5286e-08 0)
(0 -4.51175e-08 0)
(0 -4.49217e-08 0)
(0 -4.46959e-08 0)
(0 -4.44411e-08 0)
(0 -4.41606e-08 0)
(0 -4.38594e-08 0)
(0 -4.35429e-08 0)
(0 -4.32169e-08 0)
(0 -4.28869e-08 0)
(0 -4.25581e-08 0)
(0 -4.22349e-08 0)
(0 -4.19215e-08 0)
(0 -4.16212e-08 0)
(0 -4.13369e-08 0)
(0 -4.1071e-08 0)
(0 -4.08254e-08 0)
(0 -4.06015e-08 0)
(0 -4.04005e-08 0)
(0 -4.02234e-08 0)
(0 -4.00706e-08 0)
(0 -3.99428e-08 0)
(0 -3.98403e-08 0)
(0 -3.97632e-08 0)
(0 -3.97117e-08 0)
(0 -3.9686e-08 0)
(0 -1.11777e-07 0)
(0 -1.08785e-07 0)
(0 -1.0494e-07 0)
(0 -1.00396e-07 0)
(0 -9.53255e-08 0)
(0 -8.991e-08 0)
(0 -8.43363e-08 0)
(0 -7.87868e-08 0)
(0 -7.3431e-08 0)
(0 -6.84168e-08 0)
(0 -6.38624e-08 0)
(0 -5.98507e-08 0)
(0 -5.64266e-08 0)
(0 -5.35973e-08 0)
(0 -5.13365e-08 0)
(0 -4.95915e-08 0)
(0 -4.82916e-08 0)
(0 -4.73573e-08 0)
(0 -4.67079e-08 0)
(0 -4.62678e-08 0)
(0 -4.5971e-08 0)
(0 -4.57626e-08 0)
(0 -1.11026e-07 0)
(0 -1.07868e-07 0)
(0 -1.03876e-07 0)
(0 -9.92198e-08 0)
(0 -9.40788e-08 0)
(0 -8.86386e-08 0)
(0 -8.30848e-08 0)
(0 -7.7596e-08 0)
(0 -7.23353e-08 0)
(0 -6.74421e-08 0)
(0 -6.30251e-08 0)
(0 -5.91577e-08 0)
(0 -5.58757e-08 0)
(0 -5.31788e-08 0)
(0 -5.10353e-08 0)
(0 -4.93889e-08 0)
(0 -4.81679e-08 0)
(0 -4.7293e-08 0)
(0 -4.66855e-08 0)
(0 -4.62725e-08 0)
(0 -4.59907e-08 0)
(0 -4.57882e-08 0)
(0 -1.10257e-07 0)
(0 -1.0689e-07 0)
(0 -1.02728e-07 0)
(0 -9.7949e-08 0)
(0 -9.27361e-08 0)
(0 -8.72756e-08 0)
(0 -8.17505e-08 0)
(0 -7.63338e-08 0)
(0 -7.11806e-08 0)
(0 -6.6421e-08 0)
(0 -6.21535e-08 0)
(0 -5.84411e-08 0)
(0 -5.53103e-08 0)
(0 -5.2753e-08 0)
(0 -5.0732e-08 0)
(0 -4.91879e-08 0)
(0 -4.80479e-08 0)
(0 -4.72337e-08 0)
(0 -4.66687e-08 0)
(0 -4.62827e-08 0)
(0 -4.60156e-08 0)
(0 -4.58184e-08 0)
(0 -1.09492e-07 0)
(0 -1.05863e-07 0)
(0 -1.01503e-07 0)
(0 -9.65884e-08 0)
(0 -9.13017e-08 0)
(0 -8.58255e-08 0)
(0 -8.03379e-08 0)
(0 -7.50047e-08 0)
(0 -6.99718e-08 0)
(0 -6.53586e-08 0)
(0 -6.12524e-08 0)
(0 -5.77053e-08 0)
(0 -5.4734e-08 0)
(0 -5.23228e-08 0)
(0 -5.04288e-08 0)
(0 -4.899e-08 0)
(0 -4.79327e-08 0)
(0 -4.71801e-08 0)
(0 -4.66576e-08 0)
(0 -4.62984e-08 0)
(0 -4.60454e-08 0)
(0 -4.58529e-08 0)
(0 -1.08708e-07 0)
(0 -1.04776e-07 0)
(0 -1.00197e-07 0)
(0 -9.51386e-08 0)
(0 -8.97781e-08 0)
(0 -8.42923e-08 0)
(0 -7.88522e-08 0)
(0 -7.36146e-08 0)
(0 -6.87149e-08 0)
(0 -6.42607e-08 0)
(0 -6.03272e-08 0)
(0 -5.69551e-08 0)
(0 -5.4151e-08 0)
(0 -5.18914e-08 0)
(0 -5.01283e-08 0)
(0 -4.8797e-08 0)
(0 -4.78236e-08 0)
(0 -4.71327e-08 0)
(0 -4.66526e-08 0)
(0 -4.63196e-08 0)
(0 -4.60801e-08 0)
(0 -4.58917e-08 0)
(0 -1.07861e-07 0)
(0 -1.03606e-07 0)
(0 -9.87995e-08 0)
(0 -9.35967e-08 0)
(0 -8.8167e-08 0)
(0 -8.26805e-08 0)
(0 -7.72995e-08 0)
(0 -7.21705e-08 0)
(0 -6.74171e-08 0)
(0 -6.31343e-08 0)
(0 -5.93844e-08 0)
(0 -5.61961e-08 0)
(0 -5.35659e-08 0)
(0 -5.14625e-08 0)
(0 -4.98331e-08 0)
(0 -4.86108e-08 0)
(0 -4.77217e-08 0)
(0 -4.70923e-08 0)
(0 -4.66539e-08 0)
(0 -4.63463e-08 0)
(0 -4.61195e-08 0)
(0 -4.59343e-08 0)
(0 -1.06884e-07 0)
(0 -1.02326e-07 0)
(0 -9.72993e-08 0)
(0 -9.19595e-08 0)
(0 -8.64706e-08 0)
(0 -8.09954e-08 0)
(0 -7.5687e-08 0)
(0 -7.06806e-08 0)
(0 -6.6087e-08 0)
(0 -6.19876e-08 0)
(0 -5.84313e-08 0)
(0 -5.54346e-08 0)
(0 -5.29838e-08 0)
(0 -5.10401e-08 0)
(0 -4.95462e-08 0)
(0 -4.84333e-08 0)
(0 -4.76282e-08 0)
(0 -4.70595e-08 0)
(0 -4.66617e-08 0)
(0 -4.63784e-08 0)
(0 -4.61633e-08 0)
(0 -4.59804e-08 0)
(0 -1.05768e-07 0)
(0 -1.00923e-07 0)
(0 -9.56905e-08 0)
(0 -9.02274e-08 0)
(0 -8.46935e-08 0)
(0 -7.92447e-08 0)
(0 -7.40241e-08 0)
(0 -6.9155e-08 0)
(0 -6.47347e-08 0)
(0 -6.08301e-08 0)
(0 -5.74764e-08 0)
(0 -5.46777e-08 0)
(0 -5.24104e-08 0)
(0 -5.06285e-08 0)
(0 -4.92706e-08 0)
(0 -4.82665e-08 0)
(0 -4.75443e-08 0)
(0 -4.70348e-08 0)
(0 -4.66762e-08 0)
(0 -4.64159e-08 0)
(0 -4.62112e-08 0)
(0 -4.60298e-08 0)
(0 -1.04506e-07 0)
(0 -9.93928e-08 0)
(0 -9.39734e-08 0)
(0 -8.84049e-08 0)
(0 -8.28438e-08 0)
(0 -7.74387e-08 0)
(0 -7.23226e-08 0)
(0 -6.76059e-08 0)
(0 -6.33717e-08 0)
(0 -5.96723e-08 0)
(0 -5.65289e-08 0)
(0 -5.39331e-08 0)
(0 -5.18518e-08 0)
(0 -5.02322e-08 0)
(0 -4.90095e-08 0)
(0 -4.81127e-08 0)
(0 -4.74712e-08 0)
(0 -4.7019e-08 0)
(0 -4.66976e-08 0)
(0 -4.64586e-08 0)
(0 -4.6263e-08 0)
(0 -4.60819e-08 0)
(0 -1.03102e-07 0)
(0 -9.77403e-08 0)
(0 -9.21546e-08 0)
(0 -8.65016e-08 0)
(0 -8.09335e-08 0)
(0 -7.55911e-08 0)
(0 -7.05966e-08 0)
(0 -6.60473e-08 0)
(0 -6.20113e-08 0)
(0 -5.85262e-08 0)
(0 -5.55988e-08 0)
(0 -5.3209e-08 0)
(0 -5.13143e-08 0)
(0 -4.9856e-08 0)
(0 -4.87662e-08 0)
(0 -4.7974e-08 0)
(0 -4.74104e-08 0)
(0 -4.70126e-08 0)
(0 -4.67261e-08 0)
(0 -4.65064e-08 0)
(0 -4.63184e-08 0)
(0 -4.61366e-08 0)
(0 -1.01565e-07 0)
(0 -9.59735e-08 0)
(0 -9.02457e-08 0)
(0 -8.45318e-08 0)
(0 -7.89786e-08 0)
(0 -7.37188e-08 0)
(0 -6.88631e-08 0)
(0 -6.44951e-08 0)
(0 -6.06681e-08 0)
(0 -5.74043e-08 0)
(0 -5.46968e-08 0)
(0 -5.25139e-08 0)
(0 -5.08044e-08 0)
(0 -4.95045e-08 0)
(0 -4.8544e-08 0)
(0 -4.78524e-08 0)
(0 -4.73629e-08 0)
(0 -4.70162e-08 0)
(0 -4.67618e-08 0)
(0 -4.65592e-08 0)
(0 -4.63772e-08 0)
(0 -4.61933e-08 0)
(0 -9.98727e-08 0)
(0 -9.41015e-08 0)
(0 -8.82632e-08 0)
(0 -8.25145e-08 0)
(0 -7.6999e-08 0)
(0 -7.18414e-08 0)
(0 -6.71409e-08 0)
(0 -6.29669e-08 0)
(0 -5.93574e-08 0)
(0 -5.63197e-08 0)
(0 -5.38335e-08 0)
(0 -5.18559e-08 0)
(0 -5.03283e-08 0)
(0 -4.91821e-08 0)
(0 -4.83458e-08 0)
(0 -4.77497e-08 0)
(0 -4.73298e-08 0)
(0 -4.70302e-08 0)
(0 -4.68048e-08 0)
(0 -4.66168e-08 0)
(0 -4.64389e-08 0)
(0 -4.62519e-08 0)
(0 -9.8086e-08 0)
(0 -9.21553e-08 0)
(0 -8.62325e-08 0)
(0 -8.04736e-08 0)
(0 -7.5018e-08 0)
(0 -6.99812e-08 0)
(0 -6.54505e-08 0)
(0 -6.14808e-08 0)
(0 -5.8095e-08 0)
(0 -5.52855e-08 0)
(0 -5.30192e-08 0)
(0 -5.12432e-08 0)
(0 -4.98917e-08 0)
(0 -4.88928e-08 0)
(0 -4.81742e-08 0)
(0 -4.76675e-08 0)
(0 -4.73117e-08 0)
(0 -4.70549e-08 0)
(0 -4.68548e-08 0)
(0 -4.66789e-08 0)
(0 -4.65033e-08 0)
(0 -4.63118e-08 0)
(0 -9.6226e-08 0)
(0 -9.01629e-08 0)
(0 -8.41813e-08 0)
(0 -7.8436e-08 0)
(0 -7.30607e-08 0)
(0 -6.81616e-08 0)
(0 -6.38129e-08 0)
(0 -6.00552e-08 0)
(0 -5.68962e-08 0)
(0 -5.43141e-08 0)
(0 -5.22635e-08 0)
(0 -5.06826e-08 0)
(0 -4.94996e-08 0)
(0 -4.86399e-08 0)
(0 -4.8031e-08 0)
(0 -4.76067e-08 0)
(0 -4.73091e-08 0)
(0 -4.70901e-08 0)
(0 -4.69117e-08 0)
(0 -4.67451e-08 0)
(0 -4.65698e-08 0)
(0 -4.63726e-08 0)
(0 -9.43282e-08 0)
(0 -8.81552e-08 0)
(0 -8.2139e-08 0)
(0 -7.64297e-08 0)
(0 -7.11535e-08 0)
(0 -6.64061e-08 0)
(0 -6.22489e-08 0)
(0 -5.87077e-08 0)
(0 -5.57753e-08 0)
(0 -5.34165e-08 0)
(0 -5.15747e-08 0)
(0 -5.01799e-08 0)
(0 -4.91557e-08 0)
(0 -4.84255e-08 0)
(0 -4.79175e-08 0)
(0 -4.75677e-08 0)
(0 -4.73218e-08 0)
(0 -4.71356e-08 0)
(0 -4.6975e-08 0)
(0 -4.68149e-08 0)
(0 -4.6638e-08 0)
(0 -4.64338e-08 0)
(0 -9.24099e-08 0)
(0 -8.61597e-08 0)
(0 -8.01346e-08 0)
(0 -7.44823e-08 0)
(0 -6.93216e-08 0)
(0 -6.47375e-08 0)
(0 -6.07778e-08 0)
(0 -5.7454e-08 0)
(0 -5.47446e-08 0)
(0 -5.26018e-08 0)
(0 -5.09591e-08 0)
(0 -4.97393e-08 0)
(0 -4.88625e-08 0)
(0 -4.82509e-08 0)
(0 -4.7834e-08 0)
(0 -4.75505e-08 0)
(0 -4.73495e-08 0)
(0 -4.71908e-08 0)
(0 -4.7044e-08 0)
(0 -4.68876e-08 0)
(0 -4.67073e-08 0)
(0 -4.64951e-08 0)
(0 -9.05132e-08 0)
(0 -8.4208e-08 0)
(0 -7.8197e-08 0)
(0 -7.26206e-08 0)
(0 -6.7589e-08 0)
(0 -6.31761e-08 0)
(0 -5.94163e-08 0)
(0 -5.63072e-08 0)
(0 -5.38139e-08 0)
(0 -5.18769e-08 0)
(0 -5.04209e-08 0)
(0 -4.93632e-08 0)
(0 -4.86209e-08 0)
(0 -4.81161e-08 0)
(0 -4.778e-08 0)
(0 -4.7554e-08 0)
(0 -4.7391e-08 0)
(0 -4.72546e-08 0)
(0 -4.71178e-08 0)
(0 -4.69625e-08 0)
(0 -4.67771e-08 0)
(0 -4.65558e-08 0)
(0 -8.86485e-08 0)
(0 -8.23254e-08 0)
(0 -7.63525e-08 0)
(0 -7.08686e-08 0)
(0 -6.59765e-08 0)
(0 -6.17391e-08 0)
(0 -5.8178e-08 0)
(0 -5.52774e-08 0)
(0 -5.29898e-08 0)
(0 -5.12457e-08 0)
(0 -4.99622e-08 0)
(0 -4.9052e-08 0)
(0 -4.84304e-08 0)
(0 -4.802e-08 0)
(0 -4.7754e-08 0)
(0 -4.75769e-08 0)
(0 -4.74452e-08 0)
(0 -4.73258e-08 0)
(0 -4.71954e-08 0)
(0 -4.70387e-08 0)
(0 -4.68467e-08 0)
(0 -4.66155e-08 0)
(0 -8.68629e-08 0)
(0 -8.05428e-08 0)
(0 -7.46259e-08 0)
(0 -6.92471e-08 0)
(0 -6.45011e-08 0)
(0 -6.04398e-08 0)
(0 -5.70724e-08 0)
(0 -5.43706e-08 0)
(0 -5.22758e-08 0)
(0 -5.07095e-08 0)
(0 -4.95825e-08 0)
(0 -4.88041e-08 0)
(0 -4.82889e-08 0)
(0 -4.79603e-08 0)
(0 -4.77538e-08 0)
(0 -4.76172e-08 0)
(0 -4.75101e-08 0)
(0 -4.7403e-08 0)
(0 -4.72756e-08 0)
(0 -4.71153e-08 0)
(0 -4.69153e-08 0)
(0 -4.66736e-08 0)
(0 -8.51872e-08 0)
(0 -7.88848e-08 0)
(0 -7.30372e-08 0)
(0 -6.77721e-08 0)
(0 -6.3175e-08 0)
(0 -5.92866e-08 0)
(0 -5.61047e-08 0)
(0 -5.35891e-08 0)
(0 -5.16718e-08 0)
(0 -5.02663e-08 0)
(0 -4.92789e-08 0)
(0 -4.86164e-08 0)
(0 -4.81929e-08 0)
(0 -4.79337e-08 0)
(0 -4.77765e-08 0)
(0 -4.76722e-08 0)
(0 -4.75837e-08 0)
(0 -4.74845e-08 0)
(0 -4.73571e-08 0)
(0 -4.71913e-08 0)
(0 -4.69823e-08 0)
(0 -4.67297e-08 0)
(0 -8.36365e-08 0)
(0 -7.73666e-08 0)
(0 -7.15998e-08 0)
(0 -6.64538e-08 0)
(0 -6.20049e-08 0)
(0 -5.82831e-08 0)
(0 -5.52753e-08 0)
(0 -5.29313e-08 0)
(0 -5.11743e-08 0)
(0 -4.99119e-08 0)
(0 -4.90466e-08 0)
(0 -4.84838e-08 0)
(0 -4.8138e-08 0)
(0 -4.79362e-08 0)
(0 -4.78187e-08 0)
(0 -4.77393e-08 0)
(0 -4.76638e-08 0)
(0 -4.75686e-08 0)
(0 -4.74387e-08 0)
(0 -4.72658e-08 0)
(0 -4.7047e-08 0)
(0 -4.67831e-08 0)
(0 -8.22053e-08 0)
(0 -7.59955e-08 0)
(0 -7.03208e-08 0)
(0 -6.52969e-08 0)
(0 -6.09923e-08 0)
(0 -5.74278e-08 0)
(0 -5.45805e-08 0)
(0 -5.23915e-08 0)
(0 -5.07769e-08 0)
(0 -4.96395e-08 0)
(0 -4.88789e-08 0)
(0 -4.84002e-08 0)
(0 -4.81187e-08 0)
(0 -4.79631e-08 0)
(0 -4.78765e-08 0)
(0 -4.78153e-08 0)
(0 -4.7748e-08 0)
(0 -4.76535e-08 0)
(0 -4.75188e-08 0)
(0 -4.73378e-08 0)
(0 -4.71087e-08 0)
(0 -4.68336e-08 0)
(0 -8.09256e-08 0)
(0 -7.47826e-08 0)
(0 -6.92042e-08 0)
(0 -6.43009e-08 0)
(0 -6.01337e-08 0)
(0 -5.67148e-08 0)
(0 -5.40129e-08 0)
(0 -5.19614e-08 0)
(0 -5.04708e-08 0)
(0 -4.94403e-08 0)
(0 -4.8768e-08 0)
(0 -4.83586e-08 0)
(0 -4.81289e-08 0)
(0 -4.80096e-08 0)
(0 -4.7946e-08 0)
(0 -4.78971e-08 0)
(0 -4.78339e-08 0)
(0 -4.77373e-08 0)
(0 -4.75964e-08 0)
(0 -4.74064e-08 0)
(0 -4.71668e-08 0)
(0 -4.68807e-08 0)
(0 -7.98035e-08 0)
(0 -7.37303e-08 0)
(0 -6.82479e-08 0)
(0 -6.34603e-08 0)
(0 -5.9421e-08 0)
(0 -5.61344e-08 0)
(0 -5.35614e-08 0)
(0 -5.16297e-08 0)
(0 -5.02452e-08 0)
(0 -4.93045e-08 0)
(0 -4.87048e-08 0)
(0 -4.83514e-08 0)
(0 -4.81623e-08 0)
(0 -4.80704e-08 0)
(0 -4.80231e-08 0)
(0 -4.79817e-08 0)
(0 -4.79192e-08 0)
(0 -4.78185e-08 0)
(0 -4.76702e-08 0)
(0 -4.74708e-08 0)
(0 -4.72208e-08 0)
(0 -4.6924e-08 0)
(0 -7.88414e-08 0)
(0 -7.28334e-08 0)
(0 -6.74439e-08 0)
(0 -6.27651e-08 0)
(0 -5.88425e-08 0)
(0 -5.56735e-08 0)
(0 -5.3213e-08 0)
(0 -5.13837e-08 0)
(0 -5.00881e-08 0)
(0 -4.92213e-08 0)
(0 -4.86801e-08 0)
(0 -4.83707e-08 0)
(0 -4.82126e-08 0)
(0 -4.81405e-08 0)
(0 -4.81039e-08 0)
(0 -4.80661e-08 0)
(0 -4.80018e-08 0)
(0 -4.78955e-08 0)
(0 -4.77392e-08 0)
(0 -4.75303e-08 0)
(0 -4.72703e-08 0)
(0 -4.69634e-08 0)
(0 -7.79965e-08 0)
(0 -7.20762e-08 0)
(0 -6.67798e-08 0)
(0 -6.22018e-08 0)
(0 -5.83837e-08 0)
(0 -5.53174e-08 0)
(0 -5.29531e-08 0)
(0 -5.12094e-08 0)
(0 -4.9987e-08 0)
(0 -4.91797e-08 0)
(0 -4.86847e-08 0)
(0 -4.84089e-08 0)
(0 -4.82736e-08 0)
(0 -4.82152e-08 0)
(0 -4.81848e-08 0)
(0 -4.81475e-08 0)
(0 -4.80797e-08 0)
(0 -4.79669e-08 0)
(0 -4.78023e-08 0)
(0 -4.75842e-08 0)
(0 -4.73148e-08 0)
(0 -4.69986e-08 0)
(0 -7.7304e-08 0)
(0 -7.14569e-08 0)
(0 -6.62442e-08 0)
(0 -6.1756e-08 0)
(0 -5.80288e-08 0)
(0 -5.50502e-08 0)
(0 -5.27662e-08 0)
(0 -5.1093e-08 0)
(0 -4.99295e-08 0)
(0 -4.91691e-08 0)
(0 -4.87094e-08 0)
(0 -4.84588e-08 0)
(0 -4.83396e-08 0)
(0 -4.82898e-08 0)
(0 -4.82624e-08 0)
(0 -4.82236e-08 0)
(0 -4.8151e-08 0)
(0 -4.80315e-08 0)
(0 -4.78589e-08 0)
(0 -4.76322e-08 0)
(0 -4.7354e-08 0)
(0 -4.70295e-08 0)
(0 -7.6753e-08 0)
(0 -7.0963e-08 0)
(0 -6.58225e-08 0)
(0 -6.14116e-08 0)
(0 -5.77615e-08 0)
(0 -5.48558e-08 0)
(0 -5.26375e-08 0)
(0 -5.10207e-08 0)
(0 -4.99035e-08 0)
(0 -4.91792e-08 0)
(0 -4.87461e-08 0)
(0 -4.85136e-08 0)
(0 -4.84053e-08 0)
(0 -4.83607e-08 0)
(0 -4.83338e-08 0)
(0 -4.82922e-08 0)
(0 -4.82145e-08 0)
(0 -4.80883e-08 0)
(0 -4.79082e-08 0)
(0 -4.76737e-08 0)
(0 -4.73878e-08 0)
(0 -4.7056e-08 0)
(0 -7.62964e-08 0)
(0 -7.05738e-08 0)
(0 -6.54985e-08 0)
(0 -6.11527e-08 0)
(0 -5.7566e-08 0)
(0 -5.47191e-08 0)
(0 -5.25529e-08 0)
(0 -5.09802e-08 0)
(0 -4.98984e-08 0)
(0 -4.92012e-08 0)
(0 -4.87875e-08 0)
(0 -4.85675e-08 0)
(0 -4.84663e-08 0)
(0 -4.84241e-08 0)
(0 -4.83964e-08 0)
(0 -4.83514e-08 0)
(0 -4.82687e-08 0)
(0 -4.81364e-08 0)
(0 -4.79497e-08 0)
(0 -4.77084e-08 0)
(0 -4.7416e-08 0)
(0 -4.70779e-08 0)
(0 -7.59573e-08 0)
(0 -7.02837e-08 0)
(0 -6.52596e-08 0)
(0 -6.09653e-08 0)
(0 -5.7428e-08 0)
(0 -5.46265e-08 0)
(0 -5.25e-08 0)
(0 -5.09604e-08 0)
(0 -4.99048e-08 0)
(0 -4.92272e-08 0)
(0 -4.88271e-08 0)
(0 -4.86156e-08 0)
(0 -4.85187e-08 0)
(0 -4.84775e-08 0)
(0 -4.84482e-08 0)
(0 -4.83999e-08 0)
(0 -4.83127e-08 0)
(0 -4.81752e-08 0)
(0 -4.7983e-08 0)
(0 -4.77362e-08 0)
(0 -4.74384e-08 0)
(0 -4.70953e-08 0)
(0 -7.57226e-08 0)
(0 -7.00823e-08 0)
(0 -6.50942e-08 0)
(0 -6.08369e-08 0)
(0 -5.73353e-08 0)
(0 -5.45665e-08 0)
(0 -5.24685e-08 0)
(0 -5.09523e-08 0)
(0 -4.99151e-08 0)
(0 -4.9251e-08 0)
(0 -4.886e-08 0)
(0 -4.8654e-08 0)
(0 -4.85595e-08 0)
(0 -4.85185e-08 0)
(0 -4.84876e-08 0)
(0 -4.84365e-08 0)
(0 -4.83457e-08 0)
(0 -4.82042e-08 0)
(0 -4.80078e-08 0)
(0 -4.77568e-08 0)
(0 -4.7455e-08 0)
(0 -4.71082e-08 0)
(0 -7.55873e-08 0)
(0 -6.996e-08 0)
(0 -6.4992e-08 0)
(0 -6.07573e-08 0)
(0 -5.72784e-08 0)
(0 -5.45304e-08 0)
(0 -5.24504e-08 0)
(0 -5.09492e-08 0)
(0 -4.99236e-08 0)
(0 -4.92678e-08 0)
(0 -4.88825e-08 0)
(0 -4.86797e-08 0)
(0 -4.85866e-08 0)
(0 -4.85454e-08 0)
(0 -4.85134e-08 0)
(0 -4.84604e-08 0)
(0 -4.83671e-08 0)
(0 -4.8223e-08 0)
(0 -4.80238e-08 0)
(0 -4.77701e-08 0)
(0 -4.74658e-08 0)
(0 -4.71166e-08 0)
(0 -7.55334e-08 0)
(0 -6.99054e-08 0)
(0 -6.49443e-08 0)
(0 -6.07193e-08 0)
(0 -5.72506e-08 0)
(0 -5.45123e-08 0)
(0 -5.24409e-08 0)
(0 -5.09467e-08 0)
(0 -4.99265e-08 0)
(0 -4.92748e-08 0)
(0 -4.88921e-08 0)
(0 -4.8691e-08 0)
(0 -4.85985e-08 0)
(0 -4.85574e-08 0)
(0 -4.85249e-08 0)
(0 -4.8471e-08 0)
(0 -4.83767e-08 0)
(0 -4.82314e-08 0)
(0 -4.8031e-08 0)
(0 -4.77762e-08 0)
(0 -4.74706e-08 0)
(0 -4.71204e-08 0)
(0 -4.55998e-08 0)
(0 -4.54511e-08 0)
(0 -4.52948e-08 0)
(0 -4.51178e-08 0)
(0 -4.4913e-08 0)
(0 -4.46785e-08 0)
(0 -4.44157e-08 0)
(0 -4.41283e-08 0)
(0 -4.38211e-08 0)
(0 -4.34997e-08 0)
(0 -4.31699e-08 0)
(0 -4.28369e-08 0)
(0 -4.25058e-08 0)
(0 -4.21811e-08 0)
(0 -4.18667e-08 0)
(0 -4.15659e-08 0)
(0 -4.12815e-08 0)
(0 -4.10157e-08 0)
(0 -4.07704e-08 0)
(0 -4.05469e-08 0)
(0 -4.03464e-08 0)
(0 -4.01698e-08 0)
(0 -4.00175e-08 0)
(0 -3.98902e-08 0)
(0 -3.9788e-08 0)
(0 -3.97112e-08 0)
(0 -3.966e-08 0)
(0 -3.96343e-08 0)
(0 -4.56246e-08 0)
(0 -4.54708e-08 0)
(0 -4.53068e-08 0)
(0 -4.51206e-08 0)
(0 -4.49065e-08 0)
(0 -4.4663e-08 0)
(0 -4.4392e-08 0)
(0 -4.40973e-08 0)
(0 -4.3784e-08 0)
(0 -4.34576e-08 0)
(0 -4.31237e-08 0)
(0 -4.27877e-08 0)
(0 -4.24543e-08 0)
(0 -4.21281e-08 0)
(0 -4.18127e-08 0)
(0 -4.15114e-08 0)
(0 -4.12268e-08 0)
(0 -4.09611e-08 0)
(0 -4.0716e-08 0)
(0 -4.0493e-08 0)
(0 -4.0293e-08 0)
(0 -4.01168e-08 0)
(0 -3.99651e-08 0)
(0 -3.98381e-08 0)
(0 -3.97364e-08 0)
(0 -3.96599e-08 0)
(0 -3.96088e-08 0)
(0 -3.95833e-08 0)
(0 -4.56535e-08 0)
(0 -4.54939e-08 0)
(0 -4.53216e-08 0)
(0 -4.51259e-08 0)
(0 -4.4902e-08 0)
(0 -4.46492e-08 0)
(0 -4.43697e-08 0)
(0 -4.40676e-08 0)
(0 -4.3748e-08 0)
(0 -4.34165e-08 0)
(0 -4.30784e-08 0)
(0 -4.27392e-08 0)
(0 -4.24036e-08 0)
(0 -4.20757e-08 0)
(0 -4.17593e-08 0)
(0 -4.14574e-08 0)
(0 -4.11726e-08 0)
(0 -4.0907e-08 0)
(0 -4.06622e-08 0)
(0 -4.04396e-08 0)
(0 -4.024e-08 0)
(0 -4.00644e-08 0)
(0 -3.99131e-08 0)
(0 -3.97867e-08 0)
(0 -3.96853e-08 0)
(0 -3.96091e-08 0)
(0 -3.95583e-08 0)
(0 -3.95329e-08 0)
(0 -4.56862e-08 0)
(0 -4.55203e-08 0)
(0 -4.53391e-08 0)
(0 -4.51335e-08 0)
(0 -4.48995e-08 0)
(0 -4.4637e-08 0)
(0 -4.43488e-08 0)
(0 -4.4039e-08 0)
(0 -4.3713e-08 0)
(0 -4.33762e-08 0)
(0 -4.3034e-08 0)
(0 -4.26915e-08 0)
(0 -4.23535e-08 0)
(0 -4.2024e-08 0)
(0 -4.17065e-08 0)
(0 -4.14041e-08 0)
(0 -4.11191e-08 0)
(0 -4.08535e-08 0)
(0 -4.0609e-08 0)
(0 -4.03868e-08 0)
(0 -4.01878e-08 0)
(0 -4.00126e-08 0)
(0 -3.98619e-08 0)
(0 -3.97359e-08 0)
(0 -3.96349e-08 0)
(0 -3.9559e-08 0)
(0 -3.95084e-08 0)
(0 -3.94831e-08 0)
(0 -4.57223e-08 0)
(0 -4.55495e-08 0)
(0 -4.53591e-08 0)
(0 -4.51431e-08 0)
(0 -4.48986e-08 0)
(0 -4.46262e-08 0)
(0 -4.43291e-08 0)
(0 -4.40116e-08 0)
(0 -4.3679e-08 0)
(0 -4.33368e-08 0)
(0 -4.29903e-08 0)
(0 -4.26446e-08 0)
(0 -4.23042e-08 0)
(0 -4.1973e-08 0)
(0 -4.16545e-08 0)
(0 -4.13515e-08 0)
(0 -4.10663e-08 0)
(0 -4.08008e-08 0)
(0 -4.05566e-08 0)
(0 -4.03347e-08 0)
(0 -4.01362e-08 0)
(0 -3.99615e-08 0)
(0 -3.98113e-08 0)
(0 -3.96858e-08 0)
(0 -3.95851e-08 0)
(0 -3.95096e-08 0)
(0 -3.94592e-08 0)
(0 -3.9434e-08 0)
(0 -4.57616e-08 0)
(0 -4.55814e-08 0)
(0 -4.53812e-08 0)
(0 -4.51544e-08 0)
(0 -4.48992e-08 0)
(0 -4.46167e-08 0)
(0 -4.43105e-08 0)
(0 -4.39851e-08 0)
(0 -4.36459e-08 0)
(0 -4.32982e-08 0)
(0 -4.29475e-08 0)
(0 -4.25985e-08 0)
(0 -4.22557e-08 0)
(0 -4.19229e-08 0)
(0 -4.16033e-08 0)
(0 -4.12996e-08 0)
(0 -4.10142e-08 0)
(0 -4.07489e-08 0)
(0 -4.05049e-08 0)
(0 -4.02835e-08 0)
(0 -4.00854e-08 0)
(0 -3.99113e-08 0)
(0 -3.97615e-08 0)
(0 -3.96365e-08 0)
(0 -3.95362e-08 0)
(0 -3.9461e-08 0)
(0 -3.94108e-08 0)
(0 -3.93857e-08 0)
(0 -4.58037e-08 0)
(0 -4.56155e-08 0)
(0 -4.5405e-08 0)
(0 -4.51672e-08 0)
(0 -4.4901e-08 0)
(0 -4.46083e-08 0)
(0 -4.42929e-08 0)
(0 -4.39595e-08 0)
(0 -4.36136e-08 0)
(0 -4.32606e-08 0)
(0 -4.29055e-08 0)
(0 -4.25533e-08 0)
(0 -4.22081e-08 0)
(0 -4.18736e-08 0)
(0 -4.15529e-08 0)
(0 -4.12487e-08 0)
(0 -4.09631e-08 0)
(0 -4.06978e-08 0)
(0 -4.04541e-08 0)
(0 -4.02331e-08 0)
(0 -4.00355e-08 0)
(0 -3.98619e-08 0)
(0 -3.97127e-08 0)
(0 -3.9588e-08 0)
(0 -3.94882e-08 0)
(0 -3.94133e-08 0)
(0 -3.93633e-08 0)
(0 -3.93383e-08 0)
(0 -4.58483e-08 0)
(0 -4.56514e-08 0)
(0 -4.54304e-08 0)
(0 -4.51812e-08 0)
(0 -4.49039e-08 0)
(0 -4.46008e-08 0)
(0 -4.42761e-08 0)
(0 -4.39348e-08 0)
(0 -4.35822e-08 0)
(0 -4.32237e-08 0)
(0 -4.28644e-08 0)
(0 -4.25089e-08 0)
(0 -4.21613e-08 0)
(0 -4.18252e-08 0)
(0 -4.15034e-08 0)
(0 -4.11987e-08 0)
(0 -4.09129e-08 0)
(0 -4.06477e-08 0)
(0 -4.04043e-08 0)
(0 -4.01837e-08 0)
(0 -3.99866e-08 0)
(0 -3.98135e-08 0)
(0 -3.96648e-08 0)
(0 -3.95406e-08 0)
(0 -3.94412e-08 0)
(0 -3.93665e-08 0)
(0 -3.93168e-08 0)
(0 -3.92919e-08 0)
(0 -4.58949e-08 0)
(0 -4.56889e-08 0)
(0 -4.54569e-08 0)
(0 -4.51961e-08 0)
(0 -4.49075e-08 0)
(0 -4.4594e-08 0)
(0 -4.42601e-08 0)
(0 -4.39108e-08 0)
(0 -4.35516e-08 0)
(0 -4.31877e-08 0)
(0 -4.28242e-08 0)
(0 -4.24655e-08 0)
(0 -4.21155e-08 0)
(0 -4.17777e-08 0)
(0 -4.1455e-08 0)
(0 -4.11497e-08 0)
(0 -4.08637e-08 0)
(0 -4.05986e-08 0)
(0 -4.03555e-08 0)
(0 -4.01354e-08 0)
(0 -3.99388e-08 0)
(0 -3.97662e-08 0)
(0 -3.96179e-08 0)
(0 -3.94942e-08 0)
(0 -3.93952e-08 0)
(0 -3.93209e-08 0)
(0 -3.92713e-08 0)
(0 -3.92465e-08 0)
(0 -4.59432e-08 0)
(0 -4.57276e-08 0)
(0 -4.54842e-08 0)
(0 -4.52117e-08 0)
(0 -4.49118e-08 0)
(0 -4.45879e-08 0)
(0 -4.42447e-08 0)
(0 -4.38875e-08 0)
(0 -4.35217e-08 0)
(0 -4.31526e-08 0)
(0 -4.27849e-08 0)
(0 -4.2423e-08 0)
(0 -4.20707e-08 0)
(0 -4.17313e-08 0)
(0 -4.14076e-08 0)
(0 -4.11018e-08 0)
(0 -4.08157e-08 0)
(0 -4.05507e-08 0)
(0 -4.03079e-08 0)
(0 -4.00881e-08 0)
(0 -3.9892e-08 0)
(0 -3.972e-08 0)
(0 -3.95722e-08 0)
(0 -3.9449e-08 0)
(0 -3.93503e-08 0)
(0 -3.92763e-08 0)
(0 -3.9227e-08 0)
(0 -3.92023e-08 0)
(0 -4.59929e-08 0)
(0 -4.5767e-08 0)
(0 -4.55121e-08 0)
(0 -4.52277e-08 0)
(0 -4.49164e-08 0)
(0 -4.45821e-08 0)
(0 -4.42298e-08 0)
(0 -4.38648e-08 0)
(0 -4.34926e-08 0)
(0 -4.31182e-08 0)
(0 -4.27464e-08 0)
(0 -4.23814e-08 0)
(0 -4.20269e-08 0)
(0 -4.1686e-08 0)
(0 -4.13614e-08 0)
(0 -4.10551e-08 0)
(0 -4.07688e-08 0)
(0 -4.05039e-08 0)
(0 -4.02615e-08 0)
(0 -4.00422e-08 0)
(0 -3.98465e-08 0)
(0 -3.9675e-08 0)
(0 -3.95277e-08 0)
(0 -3.94049e-08 0)
(0 -3.93067e-08 0)
(0 -3.9233e-08 0)
(0 -3.91838e-08 0)
(0 -3.91593e-08 0)
(0 -4.60434e-08 0)
(0 -4.5807e-08 0)
(0 -4.55402e-08 0)
(0 -4.52439e-08 0)
(0 -4.49213e-08 0)
(0 -4.45767e-08 0)
(0 -4.42154e-08 0)
(0 -4.38428e-08 0)
(0 -4.34642e-08 0)
(0 -4.30847e-08 0)
(0 -4.27089e-08 0)
(0 -4.23409e-08 0)
(0 -4.19843e-08 0)
(0 -4.16419e-08 0)
(0 -4.13164e-08 0)
(0 -4.10096e-08 0)
(0 -4.07232e-08 0)
(0 -4.04585e-08 0)
(0 -4.02163e-08 0)
(0 -3.99975e-08 0)
(0 -3.98023e-08 0)
(0 -3.96313e-08 0)
(0 -3.94846e-08 0)
(0 -3.93622e-08 0)
(0 -3.92643e-08 0)
(0 -3.91909e-08 0)
(0 -3.9142e-08 0)
(0 -3.91175e-08 0)
(0 -4.60946e-08 0)
(0 -4.5847e-08 0)
(0 -4.55682e-08 0)
(0 -4.526e-08 0)
(0 -4.49262e-08 0)
(0 -4.45715e-08 0)
(0 -4.42013e-08 0)
(0 -4.38212e-08 0)
(0 -4.34365e-08 0)
(0 -4.3052e-08 0)
(0 -4.26724e-08 0)
(0 -4.23015e-08 0)
(0 -4.19428e-08 0)
(0 -4.1599e-08 0)
(0 -4.12726e-08 0)
(0 -4.09654e-08 0)
(0 -4.0679e-08 0)
(0 -4.04144e-08 0)
(0 -4.01726e-08 0)
(0 -3.99542e-08 0)
(0 -3.97595e-08 0)
(0 -3.9589e-08 0)
(0 -3.94428e-08 0)
(0 -3.93209e-08 0)
(0 -3.92233e-08 0)
(0 -3.91502e-08 0)
(0 -3.91015e-08 0)
(0 -3.90771e-08 0)
(0 -4.61459e-08 0)
(0 -4.58869e-08 0)
(0 -4.5596e-08 0)
(0 -4.52759e-08 0)
(0 -4.4931e-08 0)
(0 -4.45663e-08 0)
(0 -4.41876e-08 0)
(0 -4.38002e-08 0)
(0 -4.34095e-08 0)
(0 -4.30203e-08 0)
(0 -4.26369e-08 0)
(0 -4.22633e-08 0)
(0 -4.19026e-08 0)
(0 -4.15575e-08 0)
(0 -4.12303e-08 0)
(0 -4.09227e-08 0)
(0 -4.06362e-08 0)
(0 -4.03718e-08 0)
(0 -4.01303e-08 0)
(0 -3.99123e-08 0)
(0 -3.97182e-08 0)
(0 -3.95482e-08 0)
(0 -3.94024e-08 0)
(0 -3.92809e-08 0)
(0 -3.91838e-08 0)
(0 -3.9111e-08 0)
(0 -3.90625e-08 0)
(0 -3.90382e-08 0)
(0 -4.6197e-08 0)
(0 -4.59263e-08 0)
(0 -4.56232e-08 0)
(0 -4.52913e-08 0)
(0 -4.49355e-08 0)
(0 -4.45612e-08 0)
(0 -4.41741e-08 0)
(0 -4.37796e-08 0)
(0 -4.33832e-08 0)
(0 -4.29894e-08 0)
(0 -4.26025e-08 0)
(0 -4.22263e-08 0)
(0 -4.18637e-08 0)
(0 -4.15173e-08 0)
(0 -4.11894e-08 0)
(0 -4.08815e-08 0)
(0 -4.05949e-08 0)
(0 -4.03307e-08 0)
(0 -4.00896e-08 0)
(0 -3.9872e-08 0)
(0 -3.96784e-08 0)
(0 -3.95089e-08 0)
(0 -3.93636e-08 0)
(0 -3.92426e-08 0)
(0 -3.91458e-08 0)
(0 -3.90733e-08 0)
(0 -3.90249e-08 0)
(0 -3.90008e-08 0)
(0 -4.62476e-08 0)
(0 -4.59649e-08 0)
(0 -4.56496e-08 0)
(0 -4.53061e-08 0)
(0 -4.49397e-08 0)
(0 -4.4556e-08 0)
(0 -4.41608e-08 0)
(0 -4.37596e-08 0)
(0 -4.33576e-08 0)
(0 -4.29595e-08 0)
(0 -4.25693e-08 0)
(0 -4.21905e-08 0)
(0 -4.18261e-08 0)
(0 -4.14786e-08 0)
(0 -4.115e-08 0)
(0 -4.08418e-08 0)
(0 -4.05552e-08 0)
(0 -4.02912e-08 0)
(0 -4.00505e-08 0)
(0 -3.98334e-08 0)
(0 -3.96402e-08 0)
(0 -3.94712e-08 0)
(0 -3.93264e-08 0)
(0 -3.92058e-08 0)
(0 -3.91094e-08 0)
(0 -3.90371e-08 0)
(0 -3.8989e-08 0)
(0 -3.89649e-08 0)
(0 -4.62971e-08 0)
(0 -4.60023e-08 0)
(0 -4.5675e-08 0)
(0 -4.53202e-08 0)
(0 -4.49434e-08 0)
(0 -4.45507e-08 0)
(0 -4.41477e-08 0)
(0 -4.37401e-08 0)
(0 -4.33329e-08 0)
(0 -4.29306e-08 0)
(0 -4.25372e-08 0)
(0 -4.21561e-08 0)
(0 -4.17901e-08 0)
(0 -4.14415e-08 0)
(0 -4.11122e-08 0)
(0 -4.08038e-08 0)
(0 -4.05173e-08 0)
(0 -4.02535e-08 0)
(0 -4.00131e-08 0)
(0 -3.97964e-08 0)
(0 -3.96037e-08 0)
(0 -3.94352e-08 0)
(0 -3.92908e-08 0)
(0 -3.91707e-08 0)
(0 -3.90746e-08 0)
(0 -3.90026e-08 0)
(0 -3.89547e-08 0)
(0 -3.89307e-08 0)
(0 -4.63452e-08 0)
(0 -4.60383e-08 0)
(0 -4.56992e-08 0)
(0 -4.53333e-08 0)
(0 -4.49467e-08 0)
(0 -4.45452e-08 0)
(0 -4.41349e-08 0)
(0 -4.37212e-08 0)
(0 -4.3309e-08 0)
(0 -4.29028e-08 0)
(0 -4.25064e-08 0)
(0 -4.21231e-08 0)
(0 -4.17555e-08 0)
(0 -4.1406e-08 0)
(0 -4.10762e-08 0)
(0 -4.07675e-08 0)
(0 -4.0481e-08 0)
(0 -4.02175e-08 0)
(0 -3.99774e-08 0)
(0 -3.97612e-08 0)
(0 -3.9569e-08 0)
(0 -3.9401e-08 0)
(0 -3.92571e-08 0)
(0 -3.91373e-08 0)
(0 -3.90415e-08 0)
(0 -3.89698e-08 0)
(0 -3.89221e-08 0)
(0 -3.88982e-08 0)
(0 -4.63916e-08 0)
(0 -4.60727e-08 0)
(0 -4.5722e-08 0)
(0 -4.53455e-08 0)
(0 -4.49494e-08 0)
(0 -4.45397e-08 0)
(0 -4.41224e-08 0)
(0 -4.37028e-08 0)
(0 -4.3286e-08 0)
(0 -4.28762e-08 0)
(0 -4.2477e-08 0)
(0 -4.20916e-08 0)
(0 -4.17227e-08 0)
(0 -4.13722e-08 0)
(0 -4.10419e-08 0)
(0 -4.07331e-08 0)
(0 -4.04467e-08 0)
(0 -4.01834e-08 0)
(0 -3.99437e-08 0)
(0 -3.97279e-08 0)
(0 -3.95362e-08 0)
(0 -3.93686e-08 0)
(0 -3.92251e-08 0)
(0 -3.91057e-08 0)
(0 -3.90103e-08 0)
(0 -3.89388e-08 0)
(0 -3.88912e-08 0)
(0 -3.88674e-08 0)
(0 -4.64358e-08 0)
(0 -4.61052e-08 0)
(0 -4.57434e-08 0)
(0 -4.53567e-08 0)
(0 -4.49515e-08 0)
(0 -4.4534e-08 0)
(0 -4.41101e-08 0)
(0 -4.36852e-08 0)
(0 -4.3264e-08 0)
(0 -4.28508e-08 0)
(0 -4.2449e-08 0)
(0 -4.20618e-08 0)
(0 -4.16915e-08 0)
(0 -4.13402e-08 0)
(0 -4.10095e-08 0)
(0 -4.07006e-08 0)
(0 -4.04142e-08 0)
(0 -4.01512e-08 0)
(0 -3.99119e-08 0)
(0 -3.96965e-08 0)
(0 -3.95052e-08 0)
(0 -3.9338e-08 0)
(0 -3.9195e-08 0)
(0 -3.90759e-08 0)
(0 -3.89809e-08 0)
(0 -3.89096e-08 0)
(0 -3.88622e-08 0)
(0 -3.88385e-08 0)
(0 -4.64776e-08 0)
(0 -4.61356e-08 0)
(0 -4.57631e-08 0)
(0 -4.53667e-08 0)
(0 -4.4953e-08 0)
(0 -4.45282e-08 0)
(0 -4.40982e-08 0)
(0 -4.36683e-08 0)
(0 -4.32431e-08 0)
(0 -4.28267e-08 0)
(0 -4.24226e-08 0)
(0 -4.20336e-08 0)
(0 -4.16622e-08 0)
(0 -4.13102e-08 0)
(0 -4.09791e-08 0)
(0 -4.067e-08 0)
(0 -4.03838e-08 0)
(0 -4.0121e-08 0)
(0 -3.9882e-08 0)
(0 -3.96671e-08 0)
(0 -3.94762e-08 0)
(0 -3.93095e-08 0)
(0 -3.91668e-08 0)
(0 -3.90481e-08 0)
(0 -3.89533e-08 0)
(0 -3.88824e-08 0)
(0 -3.88351e-08 0)
(0 -3.88115e-08 0)
(0 -4.65167e-08 0)
(0 -4.61637e-08 0)
(0 -4.57811e-08 0)
(0 -4.53757e-08 0)
(0 -4.4954e-08 0)
(0 -4.45225e-08 0)
(0 -4.40868e-08 0)
(0 -4.36522e-08 0)
(0 -4.32233e-08 0)
(0 -4.2804e-08 0)
(0 -4.23977e-08 0)
(0 -4.20072e-08 0)
(0 -4.16347e-08 0)
(0 -4.12821e-08 0)
(0 -4.09507e-08 0)
(0 -4.06415e-08 0)
(0 -4.03554e-08 0)
(0 -4.00929e-08 0)
(0 -3.98543e-08 0)
(0 -3.96397e-08 0)
(0 -3.94492e-08 0)
(0 -3.92829e-08 0)
(0 -3.91406e-08 0)
(0 -3.90223e-08 0)
(0 -3.89278e-08 0)
(0 -3.8857e-08 0)
(0 -3.88099e-08 0)
(0 -3.87863e-08 0)
(0 -4.65528e-08 0)
(0 -4.61895e-08 0)
(0 -4.57974e-08 0)
(0 -4.53836e-08 0)
(0 -4.49545e-08 0)
(0 -4.45167e-08 0)
(0 -4.40758e-08 0)
(0 -4.3637e-08 0)
(0 -4.32047e-08 0)
(0 -4.27828e-08 0)
(0 -4.23746e-08 0)
(0 -4.19827e-08 0)
(0 -4.16093e-08 0)
(0 -4.12561e-08 0)
(0 -4.09244e-08 0)
(0 -4.06152e-08 0)
(0 -4.03292e-08 0)
(0 -4.0067e-08 0)
(0 -3.98286e-08 0)
(0 -3.96144e-08 0)
(0 -3.94244e-08 0)
(0 -3.92584e-08 0)
(0 -3.91165e-08 0)
(0 -3.89985e-08 0)
(0 -3.89042e-08 0)
(0 -3.88337e-08 0)
(0 -3.87867e-08 0)
(0 -3.87632e-08 0)
(0 -4.65859e-08 0)
(0 -4.62129e-08 0)
(0 -4.5812e-08 0)
(0 -4.53904e-08 0)
(0 -4.49546e-08 0)
(0 -4.45111e-08 0)
(0 -4.40655e-08 0)
(0 -4.36228e-08 0)
(0 -4.31875e-08 0)
(0 -4.27633e-08 0)
(0 -4.23533e-08 0)
(0 -4.19602e-08 0)
(0 -4.15859e-08 0)
(0 -4.12322e-08 0)
(0 -4.09003e-08 0)
(0 -4.05911e-08 0)
(0 -4.03053e-08 0)
(0 -4.00432e-08 0)
(0 -3.98052e-08 0)
(0 -3.95913e-08 0)
(0 -3.94016e-08 0)
(0 -3.9236e-08 0)
(0 -3.90944e-08 0)
(0 -3.89767e-08 0)
(0 -3.88827e-08 0)
(0 -3.88123e-08 0)
(0 -3.87655e-08 0)
(0 -3.87421e-08 0)
(0 -4.66157e-08 0)
(0 -4.62338e-08 0)
(0 -4.58249e-08 0)
(0 -4.53962e-08 0)
(0 -4.49544e-08 0)
(0 -4.45058e-08 0)
(0 -4.40559e-08 0)
(0 -4.36098e-08 0)
(0 -4.31718e-08 0)
(0 -4.27455e-08 0)
(0 -4.23339e-08 0)
(0 -4.19397e-08 0)
(0 -4.15647e-08 0)
(0 -4.12106e-08 0)
(0 -4.08785e-08 0)
(0 -4.05693e-08 0)
(0 -4.02836e-08 0)
(0 -4.00217e-08 0)
(0 -3.9784e-08 0)
(0 -3.95705e-08 0)
(0 -3.93811e-08 0)
(0 -3.92158e-08 0)
(0 -3.90745e-08 0)
(0 -3.89571e-08 0)
(0 -3.88633e-08 0)
(0 -3.87931e-08 0)
(0 -3.87464e-08 0)
(0 -3.8723e-08 0)
(0 -4.66421e-08 0)
(0 -4.62521e-08 0)
(0 -4.58361e-08 0)
(0 -4.54011e-08 0)
(0 -4.49539e-08 0)
(0 -4.45007e-08 0)
(0 -4.40471e-08 0)
(0 -4.3598e-08 0)
(0 -4.31575e-08 0)
(0 -4.27294e-08 0)
(0 -4.23165e-08 0)
(0 -4.19213e-08 0)
(0 -4.15457e-08 0)
(0 -4.11912e-08 0)
(0 -4.0859e-08 0)
(0 -4.05498e-08 0)
(0 -4.02642e-08 0)
(0 -4.00026e-08 0)
(0 -3.97651e-08 0)
(0 -3.95519e-08 0)
(0 -3.93628e-08 0)
(0 -3.91978e-08 0)
(0 -3.90568e-08 0)
(0 -3.89396e-08 0)
(0 -3.8846e-08 0)
(0 -3.8776e-08 0)
(0 -3.87293e-08 0)
(0 -3.8706e-08 0)
(0 -4.66651e-08 0)
(0 -4.62681e-08 0)
(0 -4.58457e-08 0)
(0 -4.54051e-08 0)
(0 -4.49532e-08 0)
(0 -4.44961e-08 0)
(0 -4.40392e-08 0)
(0 -4.35875e-08 0)
(0 -4.3145e-08 0)
(0 -4.27152e-08 0)
(0 -4.23012e-08 0)
(0 -4.19052e-08 0)
(0 -4.1529e-08 0)
(0 -4.11742e-08 0)
(0 -4.08418e-08 0)
(0 -4.05327e-08 0)
(0 -4.02472e-08 0)
(0 -3.99858e-08 0)
(0 -3.97486e-08 0)
(0 -3.95356e-08 0)
(0 -3.93468e-08 0)
(0 -3.91821e-08 0)
(0 -3.90413e-08 0)
(0 -3.89243e-08 0)
(0 -3.88309e-08 0)
(0 -3.8761e-08 0)
(0 -3.87145e-08 0)
(0 -3.86912e-08 0)
(0 -4.66848e-08 0)
(0 -4.62815e-08 0)
(0 -4.58537e-08 0)
(0 -4.54084e-08 0)
(0 -4.49525e-08 0)
(0 -4.4492e-08 0)
(0 -4.40323e-08 0)
(0 -4.35783e-08 0)
(0 -4.31341e-08 0)
(0 -4.2703e-08 0)
(0 -4.2288e-08 0)
(0 -4.18913e-08 0)
(0 -4.15147e-08 0)
(0 -4.11597e-08 0)
(0 -4.08272e-08 0)
(0 -4.0518e-08 0)
(0 -4.02327e-08 0)
(0 -3.99715e-08 0)
(0 -3.97345e-08 0)
(0 -3.95217e-08 0)
(0 -3.93331e-08 0)
(0 -3.91686e-08 0)
(0 -3.90281e-08 0)
(0 -3.89112e-08 0)
(0 -3.8818e-08 0)
(0 -3.87482e-08 0)
(0 -3.87017e-08 0)
(0 -3.86785e-08 0)
(0 -4.6701e-08 0)
(0 -4.62926e-08 0)
(0 -4.58603e-08 0)
(0 -4.54111e-08 0)
(0 -4.49518e-08 0)
(0 -4.44885e-08 0)
(0 -4.40265e-08 0)
(0 -4.35707e-08 0)
(0 -4.3125e-08 0)
(0 -4.26929e-08 0)
(0 -4.2277e-08 0)
(0 -4.18798e-08 0)
(0 -4.15028e-08 0)
(0 -4.11476e-08 0)
(0 -4.0815e-08 0)
(0 -4.05059e-08 0)
(0 -4.02207e-08 0)
(0 -3.99596e-08 0)
(0 -3.97227e-08 0)
(0 -3.95102e-08 0)
(0 -3.93218e-08 0)
(0 -3.91575e-08 0)
(0 -3.90171e-08 0)
(0 -3.89004e-08 0)
(0 -3.88073e-08 0)
(0 -3.87376e-08 0)
(0 -3.86912e-08 0)
(0 -3.8668e-08 0)
(0 -4.67138e-08 0)
(0 -4.63014e-08 0)
(0 -4.58654e-08 0)
(0 -4.54131e-08 0)
(0 -4.49512e-08 0)
(0 -4.44856e-08 0)
(0 -4.40219e-08 0)
(0 -4.35646e-08 0)
(0 -4.31178e-08 0)
(0 -4.26848e-08 0)
(0 -4.22683e-08 0)
(0 -4.18706e-08 0)
(0 -4.14934e-08 0)
(0 -4.1138e-08 0)
(0 -4.08054e-08 0)
(0 -4.04963e-08 0)
(0 -4.02111e-08 0)
(0 -3.99501e-08 0)
(0 -3.97135e-08 0)
(0 -3.9501e-08 0)
(0 -3.93128e-08 0)
(0 -3.91487e-08 0)
(0 -3.90084e-08 0)
(0 -3.88918e-08 0)
(0 -3.87988e-08 0)
(0 -3.87292e-08 0)
(0 -3.86829e-08 0)
(0 -3.86597e-08 0)
(0 -4.67233e-08 0)
(0 -4.63078e-08 0)
(0 -4.58692e-08 0)
(0 -4.54146e-08 0)
(0 -4.49507e-08 0)
(0 -4.44836e-08 0)
(0 -4.40185e-08 0)
(0 -4.35602e-08 0)
(0 -4.31126e-08 0)
(0 -4.26789e-08 0)
(0 -4.2262e-08 0)
(0 -4.18639e-08 0)
(0 -4.14865e-08 0)
(0 -4.1131e-08 0)
(0 -4.07984e-08 0)
(0 -4.04893e-08 0)
(0 -4.02041e-08 0)
(0 -3.99433e-08 0)
(0 -3.97067e-08 0)
(0 -3.94944e-08 0)
(0 -3.93063e-08 0)
(0 -3.91422e-08 0)
(0 -3.9002e-08 0)
(0 -3.88856e-08 0)
(0 -3.87926e-08 0)
(0 -3.87231e-08 0)
(0 -3.86768e-08 0)
(0 -3.86536e-08 0)
(0 -4.67295e-08 0)
(0 -4.6312e-08 0)
(0 -4.58717e-08 0)
(0 -4.54156e-08 0)
(0 -4.49505e-08 0)
(0 -4.44823e-08 0)
(0 -4.40164e-08 0)
(0 -4.35574e-08 0)
(0 -4.31092e-08 0)
(0 -4.26752e-08 0)
(0 -4.2258e-08 0)
(0 -4.18597e-08 0)
(0 -4.14821e-08 0)
(0 -4.11266e-08 0)
(0 -4.07939e-08 0)
(0 -4.04848e-08 0)
(0 -4.01997e-08 0)
(0 -3.99389e-08 0)
(0 -3.97024e-08 0)
(0 -3.94901e-08 0)
(0 -3.93021e-08 0)
(0 -3.91381e-08 0)
(0 -3.8998e-08 0)
(0 -3.88816e-08 0)
(0 -3.87887e-08 0)
(0 -3.87192e-08 0)
(0 -3.86729e-08 0)
(0 -3.86498e-08 0)
(0 -4.67323e-08 0)
(0 -4.6314e-08 0)
(0 -4.58729e-08 0)
(0 -4.54162e-08 0)
(0 -4.49506e-08 0)
(0 -4.44819e-08 0)
(0 -4.40156e-08 0)
(0 -4.35563e-08 0)
(0 -4.31079e-08 0)
(0 -4.26737e-08 0)
(0 -4.22563e-08 0)
(0 -4.1858e-08 0)
(0 -4.14803e-08 0)
(0 -4.11247e-08 0)
(0 -4.0792e-08 0)
(0 -4.0483e-08 0)
(0 -4.01979e-08 0)
(0 -3.99371e-08 0)
(0 -3.97006e-08 0)
(0 -3.94884e-08 0)
(0 -3.93004e-08 0)
(0 -3.91364e-08 0)
(0 -3.89963e-08 0)
(0 -3.88799e-08 0)
(0 -3.87871e-08 0)
(0 -3.87175e-08 0)
(0 -3.86713e-08 0)
(0 -3.86482e-08 0)
(0 -4.5764e-08 0)
(0 -4.59703e-08 0)
(0 -4.62668e-08 0)
(0 -4.67093e-08 0)
(0 -4.73651e-08 0)
(0 -4.83106e-08 0)
(0 -4.96278e-08 0)
(0 -5.13971e-08 0)
(0 -5.36895e-08 0)
(0 -5.65577e-08 0)
(0 -6.00269e-08 0)
(0 -6.4088e-08 0)
(0 -6.86937e-08 0)
(0 -7.37577e-08 0)
(0 -7.91583e-08 0)
(0 -8.47445e-08 0)
(0 -9.03436e-08 0)
(0 -9.57713e-08 0)
(0 -1.0084e-07 0)
(0 -1.05368e-07 0)
(0 -1.09186e-07 0)
(0 -1.12146e-07 0)
(0 -4.57884e-08 0)
(0 -4.59893e-08 0)
(0 -4.62717e-08 0)
(0 -4.66885e-08 0)
(0 -4.73043e-08 0)
(0 -4.8193e-08 0)
(0 -4.94349e-08 0)
(0 -5.111e-08 0)
(0 -5.32904e-08 0)
(0 -5.60321e-08 0)
(0 -5.93657e-08 0)
(0 -6.32892e-08 0)
(0 -6.77637e-08 0)
(0 -7.27121e-08 0)
(0 -7.80216e-08 0)
(0 -8.35486e-08 0)
(0 -8.91265e-08 0)
(0 -9.45741e-08 0)
(0 -9.97039e-08 0)
(0 -1.0433e-07 0)
(0 -1.08276e-07 0)
(0 -1.11378e-07 0)
(0 -4.58175e-08 0)
(0 -4.60137e-08 0)
(0 -4.62824e-08 0)
(0 -4.66736e-08 0)
(0 -4.7249e-08 0)
(0 -4.80799e-08 0)
(0 -4.92444e-08 0)
(0 -5.08217e-08 0)
(0 -5.28852e-08 0)
(0 -5.54936e-08 0)
(0 -5.86828e-08 0)
(0 -6.24584e-08 0)
(0 -6.67902e-08 0)
(0 -7.16108e-08 0)
(0 -7.6817e-08 0)
(0 -8.22739e-08 0)
(0 -8.7822e-08 0)
(0 -9.32847e-08 0)
(0 -9.84762e-08 0)
(0 -1.03209e-07 0)
(0 -1.07302e-07 0)
(0 -1.10579e-07 0)
(0 -4.58513e-08 0)
(0 -4.60433e-08 0)
(0 -4.62988e-08 0)
(0 -4.66647e-08 0)
(0 -4.71996e-08 0)
(0 -4.79719e-08 0)
(0 -4.90573e-08 0)
(0 -5.05341e-08 0)
(0 -5.24761e-08 0)
(0 -5.49449e-08 0)
(0 -5.79817e-08 0)
(0 -6.15994e-08 0)
(0 -6.5777e-08 0)
(0 -7.04577e-08 0)
(0 -7.55485e-08 0)
(0 -8.09245e-08 0)
(0 -8.64345e-08 0)
(0 -9.19082e-08 0)
(0 -9.71638e-08 0)
(0 -1.02015e-07 0)
(0 -1.06279e-07 0)
(0 -1.09776e-07 0)
(0 -4.58893e-08 0)
(0 -4.60778e-08 0)
(0 -4.63208e-08 0)
(0 -4.6662e-08 0)
(0 -4.71565e-08 0)
(0 -4.78699e-08 0)
(0 -4.88751e-08 0)
(0 -5.02489e-08 0)
(0 -5.20656e-08 0)
(0 -5.43893e-08 0)
(0 -5.72661e-08 0)
(0 -6.07163e-08 0)
(0 -6.47289e-08 0)
(0 -6.92575e-08 0)
(0 -7.42208e-08 0)
(0 -7.95047e-08 0)
(0 -8.49679e-08 0)
(0 -9.0448e-08 0)
(0 -9.57695e-08 0)
(0 -1.00751e-07 0)
(0 -1.05212e-07 0)
(0 -1.08979e-07 0)
(0 -4.59311e-08 0)
(0 -4.6117e-08 0)
(0 -4.63482e-08 0)
(0 -4.66653e-08 0)
(0 -4.71201e-08 0)
(0 -4.77745e-08 0)
(0 -4.86989e-08 0)
(0 -4.99681e-08 0)
(0 -5.16564e-08 0)
(0 -5.38301e-08 0)
(0 -5.65401e-08 0)
(0 -5.98143e-08 0)
(0 -6.36511e-08 0)
(0 -6.80157e-08 0)
(0 -7.28391e-08 0)
(0 -7.80192e-08 0)
(0 -8.34256e-08 0)
(0 -8.89057e-08 0)
(0 -9.42918e-08 0)
(0 -9.9409e-08 0)
(0 -1.04083e-07 0)
(0 -1.08149e-07 0)
(0 -4.59766e-08 0)
(0 -4.61606e-08 0)
(0 -4.63808e-08 0)
(0 -4.66748e-08 0)
(0 -4.70906e-08 0)
(0 -4.76866e-08 0)
(0 -4.85301e-08 0)
(0 -4.96938e-08 0)
(0 -5.12516e-08 0)
(0 -5.32714e-08 0)
(0 -5.58088e-08 0)
(0 -5.88989e-08 0)
(0 -6.25499e-08 0)
(0 -6.6739e-08 0)
(0 -7.14098e-08 0)
(0 -7.64733e-08 0)
(0 -8.18114e-08 0)
(0 -8.72821e-08 0)
(0 -9.27268e-08 0)
(0 -9.79782e-08 0)
(0 -1.02869e-07 0)
(0 -1.0724e-07 0)
(0 -4.60252e-08 0)
(0 -4.62081e-08 0)
(0 -4.64185e-08 0)
(0 -4.66904e-08 0)
(0 -4.70684e-08 0)
(0 -4.76071e-08 0)
(0 -4.83703e-08 0)
(0 -4.94284e-08 0)
(0 -5.08544e-08 0)
(0 -5.27177e-08 0)
(0 -5.50777e-08 0)
(0 -5.79767e-08 0)
(0 -6.14329e-08 0)
(0 -6.54352e-08 0)
(0 -6.99406e-08 0)
(0 -7.4874e-08 0)
(0 -8.01302e-08 0)
(0 -8.55791e-08 0)
(0 -9.10715e-08 0)
(0 -9.64479e-08 0)
(0 -1.01547e-07 0)
(0 -1.06218e-07 0)
(0 -4.60765e-08 0)
(0 -4.62593e-08 0)
(0 -4.6461e-08 0)
(0 -4.67123e-08 0)
(0 -4.70539e-08 0)
(0 -4.75368e-08 0)
(0 -4.8221e-08 0)
(0 -4.91745e-08 0)
(0 -5.04686e-08 0)
(0 -5.21738e-08 0)
(0 -5.43531e-08 0)
(0 -5.70555e-08 0)
(0 -6.03085e-08 0)
(0 -6.41134e-08 0)
(0 -6.84409e-08 0)
(0 -7.323e-08 0)
(0 -7.83894e-08 0)
(0 -8.38012e-08 0)
(0 -8.93263e-08 0)
(0 -9.48119e-08 0)
(0 -1.00099e-07 0)
(0 -1.0503e-07 0)
(0 -4.61303e-08 0)
(0 -4.63139e-08 0)
(0 -4.65082e-08 0)
(0 -4.67404e-08 0)
(0 -4.70476e-08 0)
(0 -4.74767e-08 0)
(0 -4.80842e-08 0)
(0 -4.89347e-08 0)
(0 -5.00981e-08 0)
(0 -5.16452e-08 0)
(0 -5.3642e-08 0)
(0 -5.61436e-08 0)
(0 -5.91868e-08 0)
(0 -6.27848e-08 0)
(0 -6.69221e-08 0)
(0 -7.15526e-08 0)
(0 -7.65992e-08 0)
(0 -8.19569e-08 0)
(0 -8.74971e-08 0)
(0 -9.30743e-08 0)
(0 -9.85328e-08 0)
(0 -1.03713e-07 0)
(0 -4.61861e-08 0)
(0 -4.63716e-08 0)
(0 -4.65598e-08 0)
(0 -4.67749e-08 0)
(0 -4.705e-08 0)
(0 -4.74281e-08 0)
(0 -4.79617e-08 0)
(0 -4.87122e-08 0)
(0 -4.97473e-08 0)
(0 -5.11377e-08 0)
(0 -5.29519e-08 0)
(0 -5.52503e-08 0)
(0 -5.80787e-08 0)
(0 -6.14617e-08 0)
(0 -6.53977e-08 0)
(0 -6.98555e-08 0)
(0 -7.47729e-08 0)
(0 -8.00585e-08 0)
(0 -8.55947e-08 0)
(0 -9.12439e-08 0)
(0 -9.6856e-08 0)
(0 -1.02279e-07 0)
(0 -4.62435e-08 0)
(0 -4.64321e-08 0)
(0 -4.66158e-08 0)
(0 -4.68157e-08 0)
(0 -4.70614e-08 0)
(0 -4.73917e-08 0)
(0 -4.78552e-08 0)
(0 -4.85096e-08 0)
(0 -4.94203e-08 0)
(0 -5.06571e-08 0)
(0 -5.22904e-08 0)
(0 -5.43855e-08 0)
(0 -5.6996e-08 0)
(0 -6.01578e-08 0)
(0 -6.38829e-08 0)
(0 -6.8155e-08 0)
(0 -7.29273e-08 0)
(0 -7.81221e-08 0)
(0 -8.36337e-08 0)
(0 -8.93326e-08 0)
(0 -9.50708e-08 0)
(0 -1.00687e-07 0)
(0 -4.63023e-08 0)
(0 -4.64949e-08 0)
(0 -4.66758e-08 0)
(0 -4.6863e-08 0)
(0 -4.70822e-08 0)
(0 -4.73685e-08 0)
(0 -4.77663e-08 0)
(0 -4.83297e-08 0)
(0 -4.91211e-08 0)
(0 -5.02092e-08 0)
(0 -5.16655e-08 0)
(0 -5.35591e-08 0)
(0 -5.59511e-08 0)
(0 -5.88878e-08 0)
(0 -6.23943e-08 0)
(0 -6.64693e-08 0)
(0 -7.10814e-08 0)
(0 -7.61673e-08 0)
(0 -8.16339e-08 0)
(0 -8.7361e-08 0)
(0 -9.32067e-08 0)
(0 -9.90115e-08 0)
(0 -4.6362e-08 0)
(0 -4.65598e-08 0)
(0 -4.67396e-08 0)
(0 -4.69164e-08 0)
(0 -4.71126e-08 0)
(0 -4.73591e-08 0)
(0 -4.76964e-08 0)
(0 -4.81747e-08 0)
(0 -4.88533e-08 0)
(0 -4.97992e-08 0)
(0 -5.10843e-08 0)
(0 -5.27809e-08 0)
(0 -5.49564e-08 0)
(0 -5.76666e-08 0)
(0 -6.09495e-08 0)
(0 -6.48181e-08 0)
(0 -6.92564e-08 0)
(0 -7.42162e-08 0)
(0 -7.96173e-08 0)
(0 -8.53504e-08 0)
(0 -9.12827e-08 0)
(0 -9.72678e-08 0)
(0 -4.64222e-08 0)
(0 -4.66263e-08 0)
(0 -4.68068e-08 0)
(0 -4.69758e-08 0)
(0 -4.71524e-08 0)
(0 -4.73637e-08 0)
(0 -4.76463e-08 0)
(0 -4.80464e-08 0)
(0 -4.86199e-08 0)
(0 -4.94318e-08 0)
(0 -5.05535e-08 0)
(0 -5.20598e-08 0)
(0 -5.40235e-08 0)
(0 -5.6509e-08 0)
(0 -5.9566e-08 0)
(0 -6.32216e-08 0)
(0 -6.74748e-08 0)
(0 -7.22924e-08 0)
(0 -7.76076e-08 0)
(0 -8.33217e-08 0)
(0 -8.93087e-08 0)
(0 -9.54242e-08 0)
(0 -4.64825e-08 0)
(0 -4.6694e-08 0)
(0 -4.68769e-08 0)
(0 -4.70407e-08 0)
(0 -4.72013e-08 0)
(0 -4.73824e-08 0)
(0 -4.76164e-08 0)
(0 -4.79458e-08 0)
(0 -4.84229e-08 0)
(0 -4.91103e-08 0)
(0 -5.00785e-08 0)
(0 -5.14036e-08 0)
(0 -5.31629e-08 0)
(0 -5.54285e-08 0)
(0 -5.82606e-08 0)
(0 -6.16996e-08 0)
(0 -6.57592e-08 0)
(0 -7.0421e-08 0)
(0 -7.56313e-08 0)
(0 -8.13019e-08 0)
(0 -8.73132e-08 0)
(0 -9.35201e-08 0)
(0 -4.65424e-08 0)
(0 -4.67623e-08 0)
(0 -4.69492e-08 0)
(0 -4.71103e-08 0)
(0 -4.72586e-08 0)
(0 -4.74144e-08 0)
(0 -4.76064e-08 0)
(0 -4.78731e-08 0)
(0 -4.82635e-08 0)
(0 -4.8837e-08 0)
(0 -4.96631e-08 0)
(0 -5.08184e-08 0)
(0 -5.23834e-08 0)
(0 -5.44369e-08 0)
(0 -5.70484e-08 0)
(0 -6.02708e-08 0)
(0 -6.41317e-08 0)
(0 -6.8627e-08 0)
(0 -7.37162e-08 0)
(0 -7.93218e-08 0)
(0 -8.53311e-08 0)
(0 -9.16022e-08 0)
(0 -4.66014e-08 0)
(0 -4.68306e-08 0)
(0 -4.70231e-08 0)
(0 -4.7184e-08 0)
(0 -4.73236e-08 0)
(0 -4.7459e-08 0)
(0 -4.76156e-08 0)
(0 -4.78279e-08 0)
(0 -4.81415e-08 0)
(0 -4.86129e-08 0)
(0 -4.93095e-08 0)
(0 -5.0308e-08 0)
(0 -5.16914e-08 0)
(0 -5.35435e-08 0)
(0 -5.59424e-08 0)
(0 -5.89518e-08 0)
(0 -6.26124e-08 0)
(0 -6.6934e-08 0)
(0 -7.18894e-08 0)
(0 -7.74118e-08 0)
(0 -8.33954e-08 0)
(0 -8.96958e-08 0)
(0 -4.66591e-08 0)
(0 -4.68982e-08 0)
(0 -4.70977e-08 0)
(0 -4.72606e-08 0)
(0 -4.73949e-08 0)
(0 -4.75149e-08 0)
(0 -4.76424e-08 0)
(0 -4.78088e-08 0)
(0 -4.80559e-08 0)
(0 -4.84372e-08 0)
(0 -4.9018e-08 0)
(0 -4.98744e-08 0)
(0 -5.10907e-08 0)
(0 -5.27549e-08 0)
(0 -5.49519e-08 0)
(0 -5.77555e-08 0)
(0 -6.12182e-08 0)
(0 -6.53629e-08 0)
(0 -7.01753e-08 0)
(0 -7.56006e-08 0)
(0 -8.15439e-08 0)
(0 -8.78789e-08 0)
(0 -4.6715e-08 0)
(0 -4.69646e-08 0)
(0 -4.71721e-08 0)
(0 -4.73391e-08 0)
(0 -4.74712e-08 0)
(0 -4.75802e-08 0)
(0 -4.76849e-08 0)
(0 -4.78135e-08 0)
(0 -4.80044e-08 0)
(0 -4.8308e-08 0)
(0 -4.87873e-08 0)
(0 -4.95171e-08 0)
(0 -5.05823e-08 0)
(0 -5.20741e-08 0)
(0 -5.40831e-08 0)
(0 -5.66913e-08 0)
(0 -5.9962e-08 0)
(0 -6.39302e-08 0)
(0 -6.85938e-08 0)
(0 -7.39086e-08 0)
(0 -7.97878e-08 0)
(0 -8.61055e-08 0)
(0 -4.67686e-08 0)
(0 -4.7029e-08 0)
(0 -4.72456e-08 0)
(0 -4.74182e-08 0)
(0 -4.7551e-08 0)
(0 -4.76531e-08 0)
(0 -4.77409e-08 0)
(0 -4.78393e-08 0)
(0 -4.79839e-08 0)
(0 -4.82219e-08 0)
(0 -4.86139e-08 0)
(0 -4.92331e-08 0)
(0 -5.01645e-08 0)
(0 -5.1501e-08 0)
(0 -5.33378e-08 0)
(0 -5.5764e-08 0)
(0 -5.88521e-08 0)
(0 -6.2648e-08 0)
(0 -6.71607e-08 0)
(0 -7.23563e-08 0)
(0 -7.81554e-08 0)
(0 -8.44349e-08 0)
(0 -4.68194e-08 0)
(0 -4.70908e-08 0)
(0 -4.7317e-08 0)
(0 -4.74968e-08 0)
(0 -4.76325e-08 0)
(0 -4.77314e-08 0)
(0 -4.78074e-08 0)
(0 -4.78829e-08 0)
(0 -4.79905e-08 0)
(0 -4.81746e-08 0)
(0 -4.84931e-08 0)
(0 -4.90177e-08 0)
(0 -4.98326e-08 0)
(0 -5.1032e-08 0)
(0 -5.27142e-08 0)
(0 -5.4974e-08 0)
(0 -5.78918e-08 0)
(0 -6.1523e-08 0)
(0 -6.58868e-08 0)
(0 -7.09593e-08 0)
(0 -7.66691e-08 0)
(0 -8.2898e-08 0)
(0 -4.68671e-08 0)
(0 -4.71493e-08 0)
(0 -4.73856e-08 0)
(0 -4.75735e-08 0)
(0 -4.77141e-08 0)
(0 -4.78129e-08 0)
(0 -4.78817e-08 0)
(0 -4.79407e-08 0)
(0 -4.80197e-08 0)
(0 -4.81606e-08 0)
(0 -4.84189e-08 0)
(0 -4.88643e-08 0)
(0 -4.958e-08 0)
(0 -5.06606e-08 0)
(0 -5.22067e-08 0)
(0 -5.43173e-08 0)
(0 -5.70794e-08 0)
(0 -6.05564e-08 0)
(0 -6.4777e-08 0)
(0 -6.97264e-08 0)
(0 -7.53423e-08 0)
(0 -8.15157e-08 0)
(0 -4.69113e-08 0)
(0 -4.72041e-08 0)
(0 -4.74505e-08 0)
(0 -4.76472e-08 0)
(0 -4.77941e-08 0)
(0 -4.78952e-08 0)
(0 -4.79608e-08 0)
(0 -4.80087e-08 0)
(0 -4.80666e-08 0)
(0 -4.81742e-08 0)
(0 -4.83844e-08 0)
(0 -4.8765e-08 0)
(0 -4.9398e-08 0)
(0 -5.03778e-08 0)
(0 -5.18064e-08 0)
(0 -5.3786e-08 0)
(0 -5.64085e-08 0)
(0 -5.97443e-08 0)
(0 -6.38298e-08 0)
(0 -6.86588e-08 0)
(0 -7.41768e-08 0)
(0 -8.02841e-08 0)
(0 -4.69517e-08 0)
(0 -4.72547e-08 0)
(0 -4.7511e-08 0)
(0 -4.77168e-08 0)
(0 -4.78709e-08 0)
(0 -4.79763e-08 0)
(0 -4.80416e-08 0)
(0 -4.80831e-08 0)
(0 -4.81264e-08 0)
(0 -4.8209e-08 0)
(0 -4.8382e-08 0)
(0 -4.8711e-08 0)
(0 -4.92767e-08 0)
(0 -5.01729e-08 0)
(0 -5.15022e-08 0)
(0 -5.33689e-08 0)
(0 -5.58689e-08 0)
(0 -5.9078e-08 0)
(0 -6.30391e-08 0)
(0 -6.77526e-08 0)
(0 -7.31694e-08 0)
(0 -7.91887e-08 0)
(0 -4.69881e-08 0)
(0 -4.73005e-08 0)
(0 -4.75664e-08 0)
(0 -4.77812e-08 0)
(0 -4.79431e-08 0)
(0 -4.8054e-08 0)
(0 -4.81214e-08 0)
(0 -4.81601e-08 0)
(0 -4.81941e-08 0)
(0 -4.8259e-08 0)
(0 -4.8404e-08 0)
(0 -4.86931e-08 0)
(0 -4.92053e-08 0)
(0 -5.00337e-08 0)
(0 -5.12809e-08 0)
(0 -5.30526e-08 0)
(0 -5.54474e-08 0)
(0 -5.85454e-08 0)
(0 -6.2395e-08 0)
(0 -6.70023e-08 0)
(0 -7.23238e-08 0)
(0 -7.82643e-08 0)
(0 -4.70202e-08 0)
(0 -4.73414e-08 0)
(0 -4.76161e-08 0)
(0 -4.78396e-08 0)
(0 -4.80093e-08 0)
(0 -4.81264e-08 0)
(0 -4.81975e-08 0)
(0 -4.82361e-08 0)
(0 -4.8265e-08 0)
(0 -4.83181e-08 0)
(0 -4.8443e-08 0)
(0 -4.8702e-08 0)
(0 -4.91729e-08 0)
(0 -4.99477e-08 0)
(0 -5.11286e-08 0)
(0 -5.28221e-08 0)
(0 -5.51287e-08 0)
(0 -5.81317e-08 0)
(0 -6.1884e-08 0)
(0 -6.63966e-08 0)
(0 -7.16317e-08 0)
(0 -7.74989e-08 0)
(0 -4.7048e-08 0)
(0 -4.73769e-08 0)
(0 -4.76597e-08 0)
(0 -4.78911e-08 0)
(0 -4.80683e-08 0)
(0 -4.81919e-08 0)
(0 -4.82676e-08 0)
(0 -4.83081e-08 0)
(0 -4.83348e-08 0)
(0 -4.83807e-08 0)
(0 -4.84918e-08 0)
(0 -4.8729e-08 0)
(0 -4.91689e-08 0)
(0 -4.99023e-08 0)
(0 -5.10311e-08 0)
(0 -5.26619e-08 0)
(0 -5.48965e-08 0)
(0 -5.78204e-08 0)
(0 -6.14901e-08 0)
(0 -6.59211e-08 0)
(0 -7.108e-08 0)
(0 -7.68796e-08 0)
(0 -4.70714e-08 0)
(0 -4.74069e-08 0)
(0 -4.76967e-08 0)
(0 -4.79353e-08 0)
(0 -4.81193e-08 0)
(0 -4.82491e-08 0)
(0 -4.83297e-08 0)
(0 -4.8373e-08 0)
(0 -4.83997e-08 0)
(0 -4.84417e-08 0)
(0 -4.85439e-08 0)
(0 -4.8766e-08 0)
(0 -4.91834e-08 0)
(0 -4.9886e-08 0)
(0 -5.09749e-08 0)
(0 -5.25568e-08 0)
(0 -5.47343e-08 0)
(0 -5.75945e-08 0)
(0 -6.11964e-08 0)
(0 -6.55593e-08 0)
(0 -7.06554e-08 0)
(0 -7.64114e-08 0)
(0 -4.70902e-08 0)
(0 -4.74313e-08 0)
(0 -4.77269e-08 0)
(0 -4.79715e-08 0)
(0 -4.81615e-08 0)
(0 -4.82968e-08 0)
(0 -4.8382e-08 0)
(0 -4.84285e-08 0)
(0 -4.84565e-08 0)
(0 -4.84968e-08 0)
(0 -4.85936e-08 0)
(0 -4.88057e-08 0)
(0 -4.92075e-08 0)
(0 -4.98879e-08 0)
(0 -5.09476e-08 0)
(0 -5.24929e-08 0)
(0 -5.46268e-08 0)
(0 -5.74375e-08 0)
(0 -6.09858e-08 0)
(0 -6.52928e-08 0)
(0 -7.03308e-08 0)
(0 -7.60161e-08 0)
(0 -4.71046e-08 0)
(0 -4.74499e-08 0)
(0 -4.77501e-08 0)
(0 -4.79994e-08 0)
(0 -4.81942e-08 0)
(0 -4.83339e-08 0)
(0 -4.84232e-08 0)
(0 -4.84728e-08 0)
(0 -4.85024e-08 0)
(0 -4.85424e-08 0)
(0 -4.86363e-08 0)
(0 -4.88422e-08 0)
(0 -4.92337e-08 0)
(0 -4.98991e-08 0)
(0 -5.09385e-08 0)
(0 -5.24579e-08 0)
(0 -5.45605e-08 0)
(0 -5.73352e-08 0)
(0 -6.08441e-08 0)
(0 -6.51102e-08 0)
(0 -7.01081e-08 0)
(0 -7.57586e-08 0)
(0 -4.71144e-08 0)
(0 -4.74627e-08 0)
(0 -4.77661e-08 0)
(0 -4.80188e-08 0)
(0 -4.82169e-08 0)
(0 -4.83599e-08 0)
(0 -4.84521e-08 0)
(0 -4.85042e-08 0)
(0 -4.85354e-08 0)
(0 -4.85758e-08 0)
(0 -4.86684e-08 0)
(0 -4.88708e-08 0)
(0 -4.92562e-08 0)
(0 -4.99124e-08 0)
(0 -5.0939e-08 0)
(0 -5.24419e-08 0)
(0 -5.45243e-08 0)
(0 -5.72755e-08 0)
(0 -6.07587e-08 0)
(0 -6.49986e-08 0)
(0 -6.99727e-08 0)
(0 -7.56068e-08 0)
(0 -4.71196e-08 0)
(0 -4.74696e-08 0)
(0 -4.77748e-08 0)
(0 -4.80293e-08 0)
(0 -4.82294e-08 0)
(0 -4.83743e-08 0)
(0 -4.84682e-08 0)
(0 -4.85217e-08 0)
(0 -4.8554e-08 0)
(0 -4.85948e-08 0)
(0 -4.86871e-08 0)
(0 -4.88881e-08 0)
(0 -4.92707e-08 0)
(0 -4.99225e-08 0)
(0 -5.0943e-08 0)
(0 -5.24376e-08 0)
(0 -5.45098e-08 0)
(0 -5.72492e-08 0)
(0 -6.07192e-08 0)
(0 -6.4946e-08 0)
(0 -6.99095e-08 0)
(0 -7.55415e-08 0)
(0 -3.96615e-08 0)
(0 -3.96872e-08 0)
(0 -3.97386e-08 0)
(0 -3.98155e-08 0)
(0 -3.99179e-08 0)
(0 -4.00456e-08 0)
(0 -4.01981e-08 0)
(0 -4.03752e-08 0)
(0 -4.0576e-08 0)
(0 -4.07999e-08 0)
(0 -4.10456e-08 0)
(0 -4.13118e-08 0)
(0 -4.15965e-08 0)
(0 -4.18975e-08 0)
(0 -4.22119e-08 0)
(0 -4.25366e-08 0)
(0 -4.28674e-08 0)
(0 -4.31998e-08 0)
(0 -4.35289e-08 0)
(0 -4.38491e-08 0)
(0 -4.41547e-08 0)
(0 -4.44401e-08 0)
(0 -4.47005e-08 0)
(0 -4.49321e-08 0)
(0 -4.51335e-08 0)
(0 -4.5307e-08 0)
(0 -4.54594e-08 0)
(0 -4.56044e-08 0)
(0 -3.96102e-08 0)
(0 -3.96358e-08 0)
(0 -3.9687e-08 0)
(0 -3.97636e-08 0)
(0 -3.98657e-08 0)
(0 -3.99929e-08 0)
(0 -4.01449e-08 0)
(0 -4.03215e-08 0)
(0 -4.05218e-08 0)
(0 -4.07453e-08 0)
(0 -4.09907e-08 0)
(0 -4.12568e-08 0)
(0 -4.15417e-08 0)
(0 -4.18432e-08 0)
(0 -4.21586e-08 0)
(0 -4.24848e-08 0)
(0 -4.28178e-08 0)
(0 -4.31533e-08 0)
(0 -4.34863e-08 0)
(0 -4.38114e-08 0)
(0 -4.4123e-08 0)
(0 -4.44156e-08 0)
(0 -4.4684e-08 0)
(0 -4.49244e-08 0)
(0 -4.51351e-08 0)
(0 -4.53174e-08 0)
(0 -4.54776e-08 0)
(0 -4.56278e-08 0)
(0 -3.95595e-08 0)
(0 -3.95849e-08 0)
(0 -3.96359e-08 0)
(0 -3.97123e-08 0)
(0 -3.98139e-08 0)
(0 -3.99407e-08 0)
(0 -4.00922e-08 0)
(0 -4.02683e-08 0)
(0 -4.04682e-08 0)
(0 -4.06912e-08 0)
(0 -4.09364e-08 0)
(0 -4.12023e-08 0)
(0 -4.14874e-08 0)
(0 -4.17894e-08 0)
(0 -4.21059e-08 0)
(0 -4.24336e-08 0)
(0 -4.27689e-08 0)
(0 -4.31075e-08 0)
(0 -4.34445e-08 0)
(0 -4.37747e-08 0)
(0 -4.40925e-08 0)
(0 -4.43924e-08 0)
(0 -4.46692e-08 0)
(0 -4.49188e-08 0)
(0 -4.51391e-08 0)
(0 -4.53309e-08 0)
(0 -4.54993e-08 0)
(0 -4.56553e-08 0)
(0 -3.95093e-08 0)
(0 -3.95347e-08 0)
(0 -3.95854e-08 0)
(0 -3.96615e-08 0)
(0 -3.97627e-08 0)
(0 -3.9889e-08 0)
(0 -4.00401e-08 0)
(0 -4.02156e-08 0)
(0 -4.04151e-08 0)
(0 -4.06377e-08 0)
(0 -4.08826e-08 0)
(0 -4.11484e-08 0)
(0 -4.14337e-08 0)
(0 -4.17363e-08 0)
(0 -4.20538e-08 0)
(0 -4.23832e-08 0)
(0 -4.27208e-08 0)
(0 -4.30625e-08 0)
(0 -4.34037e-08 0)
(0 -4.37391e-08 0)
(0 -4.40632e-08 0)
(0 -4.43706e-08 0)
(0 -4.4656e-08 0)
(0 -4.49151e-08 0)
(0 -4.51454e-08 0)
(0 -4.53471e-08 0)
(0 -4.55244e-08 0)
(0 -4.56868e-08 0)
(0 -3.94598e-08 0)
(0 -3.94851e-08 0)
(0 -3.95357e-08 0)
(0 -3.96114e-08 0)
(0 -3.97123e-08 0)
(0 -3.98381e-08 0)
(0 -3.99887e-08 0)
(0 -4.01637e-08 0)
(0 -4.03627e-08 0)
(0 -4.05849e-08 0)
(0 -4.08295e-08 0)
(0 -4.10953e-08 0)
(0 -4.13807e-08 0)
(0 -4.16839e-08 0)
(0 -4.20024e-08 0)
(0 -4.23334e-08 0)
(0 -4.26734e-08 0)
(0 -4.30183e-08 0)
(0 -4.33637e-08 0)
(0 -4.37044e-08 0)
(0 -4.4035e-08 0)
(0 -4.435e-08 0)
(0 -4.46442e-08 0)
(0 -4.49131e-08 0)
(0 -4.51538e-08 0)
(0 -4.53658e-08 0)
(0 -4.55524e-08 0)
(0 -4.57219e-08 0)
(0 -3.94111e-08 0)
(0 -3.94363e-08 0)
(0 -3.94866e-08 0)
(0 -3.95621e-08 0)
(0 -3.96626e-08 0)
(0 -3.97879e-08 0)
(0 -3.9938e-08 0)
(0 -4.01125e-08 0)
(0 -4.0311e-08 0)
(0 -4.05328e-08 0)
(0 -4.07771e-08 0)
(0 -4.10428e-08 0)
(0 -4.13285e-08 0)
(0 -4.16322e-08 0)
(0 -4.19518e-08 0)
(0 -4.22845e-08 0)
(0 -4.26268e-08 0)
(0 -4.2975e-08 0)
(0 -4.33246e-08 0)
(0 -4.36706e-08 0)
(0 -4.40078e-08 0)
(0 -4.43306e-08 0)
(0 -4.46338e-08 0)
(0 -4.49127e-08 0)
(0 -4.5164e-08 0)
(0 -4.53867e-08 0)
(0 -4.55831e-08 0)
(0 -4.57602e-08 0)
(0 -3.93633e-08 0)
(0 -3.93884e-08 0)
(0 -3.94385e-08 0)
(0 -3.95136e-08 0)
(0 -3.96137e-08 0)
(0 -3.97386e-08 0)
(0 -3.98882e-08 0)
(0 -4.00622e-08 0)
(0 -4.02602e-08 0)
(0 -4.04816e-08 0)
(0 -4.07256e-08 0)
(0 -4.09912e-08 0)
(0 -4.12771e-08 0)
(0 -4.15814e-08 0)
(0 -4.1902e-08 0)
(0 -4.22363e-08 0)
(0 -4.2581e-08 0)
(0 -4.29325e-08 0)
(0 -4.32863e-08 0)
(0 -4.36377e-08 0)
(0 -4.39815e-08 0)
(0 -4.43122e-08 0)
(0 -4.46245e-08 0)
(0 -4.49136e-08 0)
(0 -4.51758e-08 0)
(0 -4.54095e-08 0)
(0 -4.56161e-08 0)
(0 -4.58013e-08 0)
(0 -3.93164e-08 0)
(0 -3.93414e-08 0)
(0 -3.93913e-08 0)
(0 -3.94661e-08 0)
(0 -3.95658e-08 0)
(0 -3.96902e-08 0)
(0 -3.98393e-08 0)
(0 -4.00128e-08 0)
(0 -4.02103e-08 0)
(0 -4.04313e-08 0)
(0 -4.0675e-08 0)
(0 -4.09405e-08 0)
(0 -4.12266e-08 0)
(0 -4.15314e-08 0)
(0 -4.18531e-08 0)
(0 -4.2189e-08 0)
(0 -4.25361e-08 0)
(0 -4.28908e-08 0)
(0 -4.32488e-08 0)
(0 -4.36056e-08 0)
(0 -4.3956e-08 0)
(0 -4.42946e-08 0)
(0 -4.46161e-08 0)
(0 -4.49155e-08 0)
(0 -4.51888e-08 0)
(0 -4.54338e-08 0)
(0 -4.56511e-08 0)
(0 -4.5845e-08 0)
(0 -3.92705e-08 0)
(0 -3.92954e-08 0)
(0 -3.9345e-08 0)
(0 -3.94196e-08 0)
(0 -3.95189e-08 0)
(0 -3.96429e-08 0)
(0 -3.97915e-08 0)
(0 -3.99644e-08 0)
(0 -4.01614e-08 0)
(0 -4.0382e-08 0)
(0 -4.06254e-08 0)
(0 -4.08908e-08 0)
(0 -4.1177e-08 0)
(0 -4.14825e-08 0)
(0 -4.18051e-08 0)
(0 -4.21426e-08 0)
(0 -4.24921e-08 0)
(0 -4.28499e-08 0)
(0 -4.32122e-08 0)
(0 -4.35743e-08 0)
(0 -4.39313e-08 0)
(0 -4.42779e-08 0)
(0 -4.46086e-08 0)
(0 -4.49183e-08 0)
(0 -4.52028e-08 0)
(0 -4.54594e-08 0)
(0 -4.56876e-08 0)
(0 -4.58907e-08 0)
(0 -3.92257e-08 0)
(0 -3.92504e-08 0)
(0 -3.92999e-08 0)
(0 -3.93741e-08 0)
(0 -3.9473e-08 0)
(0 -3.95966e-08 0)
(0 -3.97447e-08 0)
(0 -3.99171e-08 0)
(0 -4.01136e-08 0)
(0 -4.03338e-08 0)
(0 -4.05769e-08 0)
(0 -4.08422e-08 0)
(0 -4.11286e-08 0)
(0 -4.14345e-08 0)
(0 -4.17581e-08 0)
(0 -4.20972e-08 0)
(0 -4.24489e-08 0)
(0 -4.281e-08 0)
(0 -4.31764e-08 0)
(0 -4.35438e-08 0)
(0 -4.39074e-08 0)
(0 -4.42618e-08 0)
(0 -4.46016e-08 0)
(0 -4.49218e-08 0)
(0 -4.52176e-08 0)
(0 -4.54859e-08 0)
(0 -4.57254e-08 0)
(0 -4.59381e-08 0)
(0 -3.91821e-08 0)
(0 -3.92067e-08 0)
(0 -3.9256e-08 0)
(0 -3.93299e-08 0)
(0 -3.94284e-08 0)
(0 -3.95515e-08 0)
(0 -3.96991e-08 0)
(0 -3.9871e-08 0)
(0 -4.0067e-08 0)
(0 -4.02867e-08 0)
(0 -4.05295e-08 0)
(0 -4.07947e-08 0)
(0 -4.10812e-08 0)
(0 -4.13876e-08 0)
(0 -4.17122e-08 0)
(0 -4.20528e-08 0)
(0 -4.24068e-08 0)
(0 -4.27709e-08 0)
(0 -4.31414e-08 0)
(0 -4.3514e-08 0)
(0 -4.3884e-08 0)
(0 -4.42462e-08 0)
(0 -4.45952e-08 0)
(0 -4.49257e-08 0)
(0 -4.52329e-08 0)
(0 -4.55129e-08 0)
(0 -4.5764e-08 0)
(0 -4.59868e-08 0)
(0 -3.91397e-08 0)
(0 -3.91642e-08 0)
(0 -3.92133e-08 0)
(0 -3.92869e-08 0)
(0 -3.9385e-08 0)
(0 -3.95076e-08 0)
(0 -3.96547e-08 0)
(0 -3.98261e-08 0)
(0 -4.00217e-08 0)
(0 -4.02409e-08 0)
(0 -4.04834e-08 0)
(0 -4.07485e-08 0)
(0 -4.1035e-08 0)
(0 -4.13419e-08 0)
(0 -4.16674e-08 0)
(0 -4.20095e-08 0)
(0 -4.23656e-08 0)
(0 -4.27327e-08 0)
(0 -4.31072e-08 0)
(0 -4.3485e-08 0)
(0 -4.38613e-08 0)
(0 -4.42312e-08 0)
(0 -4.45892e-08 0)
(0 -4.49299e-08 0)
(0 -4.52484e-08 0)
(0 -4.55403e-08 0)
(0 -4.58031e-08 0)
(0 -4.60365e-08 0)
(0 -3.90986e-08 0)
(0 -3.9123e-08 0)
(0 -3.91719e-08 0)
(0 -3.92452e-08 0)
(0 -3.93429e-08 0)
(0 -3.94651e-08 0)
(0 -3.96117e-08 0)
(0 -3.97826e-08 0)
(0 -3.99776e-08 0)
(0 -4.01965e-08 0)
(0 -4.04386e-08 0)
(0 -4.07035e-08 0)
(0 -4.09902e-08 0)
(0 -4.12975e-08 0)
(0 -4.16238e-08 0)
(0 -4.19673e-08 0)
(0 -4.23255e-08 0)
(0 -4.26955e-08 0)
(0 -4.30739e-08 0)
(0 -4.34566e-08 0)
(0 -4.38391e-08 0)
(0 -4.42165e-08 0)
(0 -4.45833e-08 0)
(0 -4.49342e-08 0)
(0 -4.52639e-08 0)
(0 -4.55678e-08 0)
(0 -4.58425e-08 0)
(0 -4.60868e-08 0)
(0 -3.90589e-08 0)
(0 -3.90833e-08 0)
(0 -3.91319e-08 0)
(0 -3.92049e-08 0)
(0 -3.93023e-08 0)
(0 -3.9424e-08 0)
(0 -3.95702e-08 0)
(0 -3.97405e-08 0)
(0 -3.9935e-08 0)
(0 -4.01534e-08 0)
(0 -4.03952e-08 0)
(0 -4.06599e-08 0)
(0 -4.09467e-08 0)
(0 -4.12544e-08 0)
(0 -4.15815e-08 0)
(0 -4.19264e-08 0)
(0 -4.22865e-08 0)
(0 -4.26593e-08 0)
(0 -4.30414e-08 0)
(0 -4.34289e-08 0)
(0 -4.38175e-08 0)
(0 -4.42021e-08 0)
(0 -4.45776e-08 0)
(0 -4.49385e-08 0)
(0 -4.52793e-08 0)
(0 -4.5595e-08 0)
(0 -4.58818e-08 0)
(0 -4.61373e-08 0)
(0 -3.90207e-08 0)
(0 -3.90449e-08 0)
(0 -3.90934e-08 0)
(0 -3.91661e-08 0)
(0 -3.92631e-08 0)
(0 -3.93844e-08 0)
(0 -3.95301e-08 0)
(0 -3.96999e-08 0)
(0 -3.98939e-08 0)
(0 -4.01119e-08 0)
(0 -4.03533e-08 0)
(0 -4.06178e-08 0)
(0 -4.09046e-08 0)
(0 -4.12126e-08 0)
(0 -4.15406e-08 0)
(0 -4.18866e-08 0)
(0 -4.22487e-08 0)
(0 -4.26242e-08 0)
(0 -4.30099e-08 0)
(0 -4.3402e-08 0)
(0 -4.37963e-08 0)
(0 -4.41881e-08 0)
(0 -4.4572e-08 0)
(0 -4.49426e-08 0)
(0 -4.52943e-08 0)
(0 -4.56218e-08 0)
(0 -4.59206e-08 0)
(0 -4.61877e-08 0)
(0 -3.89841e-08 0)
(0 -3.90082e-08 0)
(0 -3.90564e-08 0)
(0 -3.91289e-08 0)
(0 -3.92255e-08 0)
(0 -3.93464e-08 0)
(0 -3.94915e-08 0)
(0 -3.96609e-08 0)
(0 -3.98544e-08 0)
(0 -4.00719e-08 0)
(0 -4.0313e-08 0)
(0 -4.05773e-08 0)
(0 -4.08641e-08 0)
(0 -4.11724e-08 0)
(0 -4.1501e-08 0)
(0 -4.18483e-08 0)
(0 -4.22122e-08 0)
(0 -4.25902e-08 0)
(0 -4.29792e-08 0)
(0 -4.33758e-08 0)
(0 -4.37757e-08 0)
(0 -4.41743e-08 0)
(0 -4.45663e-08 0)
(0 -4.49464e-08 0)
(0 -4.53087e-08 0)
(0 -4.56479e-08 0)
(0 -4.59588e-08 0)
(0 -4.62376e-08 0)
(0 -3.8949e-08 0)
(0 -3.8973e-08 0)
(0 -3.90211e-08 0)
(0 -3.90932e-08 0)
(0 -3.91895e-08 0)
(0 -3.931e-08 0)
(0 -3.94547e-08 0)
(0 -3.96235e-08 0)
(0 -3.98166e-08 0)
(0 -4.00336e-08 0)
(0 -4.02743e-08 0)
(0 -4.05384e-08 0)
(0 -4.08252e-08 0)
(0 -4.11337e-08 0)
(0 -4.1463e-08 0)
(0 -4.18113e-08 0)
(0 -4.21769e-08 0)
(0 -4.25573e-08 0)
(0 -4.29496e-08 0)
(0 -4.33504e-08 0)
(0 -4.37556e-08 0)
(0 -4.41607e-08 0)
(0 -4.45606e-08 0)
(0 -4.49498e-08 0)
(0 -4.53225e-08 0)
(0 -4.5673e-08 0)
(0 -4.59959e-08 0)
(0 -4.62867e-08 0)
(0 -3.89156e-08 0)
(0 -3.89395e-08 0)
(0 -3.89874e-08 0)
(0 -3.90593e-08 0)
(0 -3.91552e-08 0)
(0 -3.92753e-08 0)
(0 -3.94195e-08 0)
(0 -3.95879e-08 0)
(0 -3.97804e-08 0)
(0 -3.9997e-08 0)
(0 -4.02374e-08 0)
(0 -4.05012e-08 0)
(0 -4.07879e-08 0)
(0 -4.10967e-08 0)
(0 -4.14265e-08 0)
(0 -4.17759e-08 0)
(0 -4.2143e-08 0)
(0 -4.25257e-08 0)
(0 -4.2921e-08 0)
(0 -4.33258e-08 0)
(0 -4.3736e-08 0)
(0 -4.41474e-08 0)
(0 -4.45548e-08 0)
(0 -4.49528e-08 0)
(0 -4.53355e-08 0)
(0 -4.56971e-08 0)
(0 -4.60318e-08 0)
(0 -4.63345e-08 0)
(0 -3.88839e-08 0)
(0 -3.89077e-08 0)
(0 -3.89555e-08 0)
(0 -3.90271e-08 0)
(0 -3.91227e-08 0)
(0 -3.92423e-08 0)
(0 -3.93861e-08 0)
(0 -3.9554e-08 0)
(0 -3.97461e-08 0)
(0 -3.99623e-08 0)
(0 -4.02023e-08 0)
(0 -4.04659e-08 0)
(0 -4.07525e-08 0)
(0 -4.10615e-08 0)
(0 -4.13918e-08 0)
(0 -4.17421e-08 0)
(0 -4.21106e-08 0)
(0 -4.24953e-08 0)
(0 -4.28935e-08 0)
(0 -4.3302e-08 0)
(0 -4.37171e-08 0)
(0 -4.41343e-08 0)
(0 -4.45488e-08 0)
(0 -4.49552e-08 0)
(0 -4.53476e-08 0)
(0 -4.57199e-08 0)
(0 -4.60662e-08 0)
(0 -4.63808e-08 0)
(0 -3.8854e-08 0)
(0 -3.88778e-08 0)
(0 -3.89253e-08 0)
(0 -3.89967e-08 0)
(0 -3.9092e-08 0)
(0 -3.92112e-08 0)
(0 -3.93546e-08 0)
(0 -3.95221e-08 0)
(0 -3.97137e-08 0)
(0 -3.99294e-08 0)
(0 -4.0169e-08 0)
(0 -4.04324e-08 0)
(0 -4.07189e-08 0)
(0 -4.1028e-08 0)
(0 -4.13587e-08 0)
(0 -4.17099e-08 0)
(0 -4.20798e-08 0)
(0 -4.24664e-08 0)
(0 -4.28673e-08 0)
(0 -4.32792e-08 0)
(0 -4.36987e-08 0)
(0 -4.41215e-08 0)
(0 -4.45428e-08 0)
(0 -4.49571e-08 0)
(0 -4.53586e-08 0)
(0 -4.57413e-08 0)
(0 -4.60988e-08 0)
(0 -4.64251e-08 0)
(0 -3.8826e-08 0)
(0 -3.88496e-08 0)
(0 -3.8897e-08 0)
(0 -3.89682e-08 0)
(0 -3.90631e-08 0)
(0 -3.9182e-08 0)
(0 -3.9325e-08 0)
(0 -3.9492e-08 0)
(0 -3.96832e-08 0)
(0 -3.98985e-08 0)
(0 -4.01377e-08 0)
(0 -4.04008e-08 0)
(0 -4.06872e-08 0)
(0 -4.09965e-08 0)
(0 -4.13276e-08 0)
(0 -4.16795e-08 0)
(0 -4.20506e-08 0)
(0 -4.2439e-08 0)
(0 -4.28423e-08 0)
(0 -4.32575e-08 0)
(0 -4.36811e-08 0)
(0 -4.41091e-08 0)
(0 -4.45366e-08 0)
(0 -4.49584e-08 0)
(0 -4.53687e-08 0)
(0 -4.57611e-08 0)
(0 -4.61294e-08 0)
(0 -4.64671e-08 0)
(0 -3.87998e-08 0)
(0 -3.88234e-08 0)
(0 -3.88706e-08 0)
(0 -3.89415e-08 0)
(0 -3.90362e-08 0)
(0 -3.91548e-08 0)
(0 -3.92973e-08 0)
(0 -3.94639e-08 0)
(0 -3.96547e-08 0)
(0 -3.98696e-08 0)
(0 -4.01085e-08 0)
(0 -4.03713e-08 0)
(0 -4.06576e-08 0)
(0 -4.09669e-08 0)
(0 -4.12983e-08 0)
(0 -4.16509e-08 0)
(0 -4.20231e-08 0)
(0 -4.24131e-08 0)
(0 -4.28186e-08 0)
(0 -4.32368e-08 0)
(0 -4.36643e-08 0)
(0 -4.4097e-08 0)
(0 -4.45304e-08 0)
(0 -4.49592e-08 0)
(0 -4.53776e-08 0)
(0 -4.57794e-08 0)
(0 -4.61579e-08 0)
(0 -4.65067e-08 0)
(0 -3.87756e-08 0)
(0 -3.87991e-08 0)
(0 -3.88462e-08 0)
(0 -3.89169e-08 0)
(0 -3.90113e-08 0)
(0 -3.91295e-08 0)
(0 -3.92717e-08 0)
(0 -3.94379e-08 0)
(0 -3.96283e-08 0)
(0 -3.98428e-08 0)
(0 -4.00813e-08 0)
(0 -4.03439e-08 0)
(0 -4.06301e-08 0)
(0 -4.09394e-08 0)
(0 -4.12711e-08 0)
(0 -4.16243e-08 0)
(0 -4.19974e-08 0)
(0 -4.23889e-08 0)
(0 -4.27965e-08 0)
(0 -4.32174e-08 0)
(0 -4.36483e-08 0)
(0 -4.40855e-08 0)
(0 -4.45242e-08 0)
(0 -4.49595e-08 0)
(0 -4.53855e-08 0)
(0 -4.57959e-08 0)
(0 -4.61841e-08 0)
(0 -4.65434e-08 0)
(0 -3.87534e-08 0)
(0 -3.87769e-08 0)
(0 -3.88238e-08 0)
(0 -3.88943e-08 0)
(0 -3.89884e-08 0)
(0 -3.91064e-08 0)
(0 -3.92482e-08 0)
(0 -3.9414e-08 0)
(0 -3.9604e-08 0)
(0 -3.98181e-08 0)
(0 -4.00564e-08 0)
(0 -4.03187e-08 0)
(0 -4.06047e-08 0)
(0 -4.0914e-08 0)
(0 -4.1246e-08 0)
(0 -4.15996e-08 0)
(0 -4.19737e-08 0)
(0 -4.23665e-08 0)
(0 -4.27758e-08 0)
(0 -4.31992e-08 0)
(0 -4.36333e-08 0)
(0 -4.40745e-08 0)
(0 -4.45182e-08 0)
(0 -4.49593e-08 0)
(0 -4.53923e-08 0)
(0 -4.58107e-08 0)
(0 -4.6208e-08 0)
(0 -4.65771e-08 0)
(0 -3.87332e-08 0)
(0 -3.87566e-08 0)
(0 -3.88034e-08 0)
(0 -3.88737e-08 0)
(0 -3.89677e-08 0)
(0 -3.90853e-08 0)
(0 -3.92268e-08 0)
(0 -3.93923e-08 0)
(0 -3.95819e-08 0)
(0 -3.97957e-08 0)
(0 -4.00336e-08 0)
(0 -4.02957e-08 0)
(0 -4.05816e-08 0)
(0 -4.08909e-08 0)
(0 -4.1223e-08 0)
(0 -4.15771e-08 0)
(0 -4.19519e-08 0)
(0 -4.23459e-08 0)
(0 -4.27569e-08 0)
(0 -4.31824e-08 0)
(0 -4.36194e-08 0)
(0 -4.40641e-08 0)
(0 -4.45122e-08 0)
(0 -4.49588e-08 0)
(0 -4.53981e-08 0)
(0 -4.58239e-08 0)
(0 -4.62294e-08 0)
(0 -4.66077e-08 0)
(0 -3.87151e-08 0)
(0 -3.87384e-08 0)
(0 -3.87851e-08 0)
(0 -3.88553e-08 0)
(0 -3.8949e-08 0)
(0 -3.90664e-08 0)
(0 -3.92076e-08 0)
(0 -3.93728e-08 0)
(0 -3.9562e-08 0)
(0 -3.97755e-08 0)
(0 -4.00132e-08 0)
(0 -4.0275e-08 0)
(0 -4.05607e-08 0)
(0 -4.087e-08 0)
(0 -4.12023e-08 0)
(0 -4.15568e-08 0)
(0 -4.19323e-08 0)
(0 -4.23272e-08 0)
(0 -4.27396e-08 0)
(0 -4.31671e-08 0)
(0 -4.36066e-08 0)
(0 -4.40545e-08 0)
(0 -4.45066e-08 0)
(0 -4.49579e-08 0)
(0 -4.54029e-08 0)
(0 -4.58353e-08 0)
(0 -4.62484e-08 0)
(0 -4.6635e-08 0)
(0 -3.86991e-08 0)
(0 -3.87224e-08 0)
(0 -3.8769e-08 0)
(0 -3.8839e-08 0)
(0 -3.89325e-08 0)
(0 -3.90496e-08 0)
(0 -3.91906e-08 0)
(0 -3.93555e-08 0)
(0 -3.95445e-08 0)
(0 -3.97576e-08 0)
(0 -3.99951e-08 0)
(0 -4.02566e-08 0)
(0 -4.05423e-08 0)
(0 -4.08515e-08 0)
(0 -4.1184e-08 0)
(0 -4.15387e-08 0)
(0 -4.19148e-08 0)
(0 -4.23106e-08 0)
(0 -4.27242e-08 0)
(0 -4.31534e-08 0)
(0 -4.35951e-08 0)
(0 -4.40458e-08 0)
(0 -4.45013e-08 0)
(0 -4.49569e-08 0)
(0 -4.54068e-08 0)
(0 -4.58451e-08 0)
(0 -4.62649e-08 0)
(0 -4.6659e-08 0)
(0 -3.86852e-08 0)
(0 -3.87085e-08 0)
(0 -3.8755e-08 0)
(0 -3.88249e-08 0)
(0 -3.89182e-08 0)
(0 -3.90351e-08 0)
(0 -3.91759e-08 0)
(0 -3.93405e-08 0)
(0 -3.95292e-08 0)
(0 -3.97422e-08 0)
(0 -3.99793e-08 0)
(0 -4.02407e-08 0)
(0 -4.05262e-08 0)
(0 -4.08355e-08 0)
(0 -4.1168e-08 0)
(0 -4.1523e-08 0)
(0 -4.18995e-08 0)
(0 -4.2296e-08 0)
(0 -4.27107e-08 0)
(0 -4.31413e-08 0)
(0 -4.35849e-08 0)
(0 -4.4038e-08 0)
(0 -4.44965e-08 0)
(0 -4.49557e-08 0)
(0 -4.541e-08 0)
(0 -4.58533e-08 0)
(0 -4.62789e-08 0)
(0 -4.66796e-08 0)
(0 -3.86735e-08 0)
(0 -3.86967e-08 0)
(0 -3.87432e-08 0)
(0 -3.88129e-08 0)
(0 -3.89061e-08 0)
(0 -3.90229e-08 0)
(0 -3.91634e-08 0)
(0 -3.93279e-08 0)
(0 -3.95164e-08 0)
(0 -3.97291e-08 0)
(0 -3.9966e-08 0)
(0 -4.02273e-08 0)
(0 -4.05126e-08 0)
(0 -4.08218e-08 0)
(0 -4.11544e-08 0)
(0 -4.15097e-08 0)
(0 -4.18865e-08 0)
(0 -4.22837e-08 0)
(0 -4.26992e-08 0)
(0 -4.3131e-08 0)
(0 -4.35761e-08 0)
(0 -4.40313e-08 0)
(0 -4.44923e-08 0)
(0 -4.49545e-08 0)
(0 -4.54124e-08 0)
(0 -4.586e-08 0)
(0 -4.62905e-08 0)
(0 -4.66968e-08 0)
(0 -3.8664e-08 0)
(0 -3.86872e-08 0)
(0 -3.87336e-08 0)
(0 -3.88032e-08 0)
(0 -3.88963e-08 0)
(0 -3.90129e-08 0)
(0 -3.91533e-08 0)
(0 -3.93176e-08 0)
(0 -3.95059e-08 0)
(0 -3.97184e-08 0)
(0 -3.99552e-08 0)
(0 -4.02163e-08 0)
(0 -4.05016e-08 0)
(0 -4.08107e-08 0)
(0 -4.11434e-08 0)
(0 -4.14988e-08 0)
(0 -4.18759e-08 0)
(0 -4.22735e-08 0)
(0 -4.26898e-08 0)
(0 -4.31225e-08 0)
(0 -4.35689e-08 0)
(0 -4.40256e-08 0)
(0 -4.44887e-08 0)
(0 -4.49533e-08 0)
(0 -4.54142e-08 0)
(0 -4.58652e-08 0)
(0 -4.62998e-08 0)
(0 -4.67106e-08 0)
(0 -3.86567e-08 0)
(0 -3.86799e-08 0)
(0 -3.87262e-08 0)
(0 -3.87958e-08 0)
(0 -3.88888e-08 0)
(0 -3.90053e-08 0)
(0 -3.91455e-08 0)
(0 -3.93097e-08 0)
(0 -3.94978e-08 0)
(0 -3.97102e-08 0)
(0 -3.99469e-08 0)
(0 -4.02078e-08 0)
(0 -4.0493e-08 0)
(0 -4.08022e-08 0)
(0 -4.11348e-08 0)
(0 -4.14903e-08 0)
(0 -4.18677e-08 0)
(0 -4.22657e-08 0)
(0 -4.26825e-08 0)
(0 -4.31159e-08 0)
(0 -4.35633e-08 0)
(0 -4.40212e-08 0)
(0 -4.44858e-08 0)
(0 -4.49523e-08 0)
(0 -4.54154e-08 0)
(0 -4.58691e-08 0)
(0 -4.63067e-08 0)
(0 -4.6721e-08 0)
(0 -3.86516e-08 0)
(0 -3.86748e-08 0)
(0 -3.87211e-08 0)
(0 -3.87906e-08 0)
(0 -3.88835e-08 0)
(0 -3.9e-08 0)
(0 -3.91401e-08 0)
(0 -3.93041e-08 0)
(0 -3.94922e-08 0)
(0 -3.97045e-08 0)
(0 -3.99411e-08 0)
(0 -4.0202e-08 0)
(0 -4.04871e-08 0)
(0 -4.07962e-08 0)
(0 -4.11289e-08 0)
(0 -4.14845e-08 0)
(0 -4.1862e-08 0)
(0 -4.22602e-08 0)
(0 -4.26773e-08 0)
(0 -4.31113e-08 0)
(0 -4.35593e-08 0)
(0 -4.40181e-08 0)
(0 -4.44837e-08 0)
(0 -4.49515e-08 0)
(0 -4.54161e-08 0)
(0 -4.58717e-08 0)
(0 -4.63114e-08 0)
(0 -4.67281e-08 0)
(0 -3.86488e-08 0)
(0 -3.86719e-08 0)
(0 -3.87182e-08 0)
(0 -3.87877e-08 0)
(0 -3.88806e-08 0)
(0 -3.8997e-08 0)
(0 -3.91371e-08 0)
(0 -3.9301e-08 0)
(0 -3.94891e-08 0)
(0 -3.97013e-08 0)
(0 -3.99378e-08 0)
(0 -4.01986e-08 0)
(0 -4.04837e-08 0)
(0 -4.07928e-08 0)
(0 -4.11255e-08 0)
(0 -4.14811e-08 0)
(0 -4.18587e-08 0)
(0 -4.22571e-08 0)
(0 -4.26744e-08 0)
(0 -4.31086e-08 0)
(0 -4.3557e-08 0)
(0 -4.40162e-08 0)
(0 -4.44824e-08 0)
(0 -4.49509e-08 0)
(0 -4.54164e-08 0)
(0 -4.58729e-08 0)
(0 -4.63138e-08 0)
(0 -4.67319e-08 0)
(0 -1.1377e-07 0)
(0 -1.13962e-07 0)
(0 -1.13993e-07 0)
(0 -1.13809e-07 0)
(0 -1.13415e-07 0)
(0 -1.12845e-07 0)
(0 -1.12e-07 0)
(0 -1.11875e-07 0)
(0 -1.11643e-07 0)
(0 -1.11258e-07 0)
(0 -1.10709e-07 0)
(0 -1.10009e-07 0)
(0 -1.09176e-07 0)
(0 -1.08825e-07 0)
(0 -1.08387e-07 0)
(0 -1.07828e-07 0)
(0 -1.07135e-07 0)
(0 -1.06309e-07 0)
(0 -1.05419e-07 0)
(0 -1.04907e-07 0)
(0 -1.04315e-07 0)
(0 -1.03619e-07 0)
(0 -1.02808e-07 0)
(0 -1.01878e-07 0)
(0 -1.00886e-07 0)
(0 -1.00263e-07 0)
(0 -9.9564e-08 0)
(0 -9.8772e-08 0)
(0 -9.78766e-08 0)
(0 -9.68743e-08 0)
(0 -9.57569e-08 0)
(0 -9.50665e-08 0)
(0 -9.43027e-08 0)
(0 -9.34537e-08 0)
(0 -9.25118e-08 0)
(0 -9.14736e-08 0)
(0 -9.02289e-08 0)
(0 -8.95084e-08 0)
(0 -8.87182e-08 0)
(0 -8.78502e-08 0)
(0 -8.68992e-08 0)
(0 -8.58625e-08 0)
(0 -8.45062e-08 0)
(0 -8.37881e-08 0)
(0 -8.30056e-08 0)
(0 -8.21533e-08 0)
(0 -8.1228e-08 0)
(0 -8.02282e-08 0)
(0 -7.87898e-08 0)
(0 -7.8102e-08 0)
(0 -7.73562e-08 0)
(0 -7.65496e-08 0)
(0 -7.56804e-08 0)
(0 -7.47482e-08 0)
(0 -7.32672e-08 0)
(0 -7.2632e-08 0)
(0 -7.19466e-08 0)
(0 -7.12096e-08 0)
(0 -7.04207e-08 0)
(0 -6.95804e-08 0)
(0 -6.81018e-08 0)
(0 -6.75358e-08 0)
(0 -6.69279e-08 0)
(0 -6.62778e-08 0)
(0 -6.55864e-08 0)
(0 -6.48548e-08 0)
(0 -6.3424e-08 0)
(0 -6.29376e-08 0)
(0 -6.24175e-08 0)
(0 -6.18646e-08 0)
(0 -6.12802e-08 0)
(0 -6.06661e-08 0)
(0 -5.9324e-08 0)
(0 -5.89214e-08 0)
(0 -5.84931e-08 0)
(0 -5.80405e-08 0)
(0 -5.75653e-08 0)
(0 -5.70697e-08 0)
(0 -5.58493e-08 0)
(0 -5.55291e-08 0)
(0 -5.51905e-08 0)
(0 -5.48351e-08 0)
(0 -5.44648e-08 0)
(0 -5.40817e-08 0)
(0 -5.3005e-08 0)
(0 -5.27613e-08 0)
(0 -5.25054e-08 0)
(0 -5.2239e-08 0)
(0 -5.1964e-08 0)
(0 -5.16824e-08 0)
(0 -5.07595e-08 0)
(0 -5.05829e-08 0)
(0 -5.03992e-08 0)
(0 -5.02101e-08 0)
(0 -5.00173e-08 0)
(0 -4.98224e-08 0)
(0 -4.90526e-08 0)
(0 -4.89318e-08 0)
(0 -4.88079e-08 0)
(0 -4.86824e-08 0)
(0 -4.85567e-08 0)
(0 -4.84322e-08 0)
(0 -4.78055e-08 0)
(0 -4.77286e-08 0)
(0 -4.76514e-08 0)
(0 -4.75754e-08 0)
(0 -4.75015e-08 0)
(0 -4.74311e-08 0)
(0 -4.69314e-08 0)
(0 -4.68867e-08 0)
(0 -4.68438e-08 0)
(0 -4.68038e-08 0)
(0 -4.67675e-08 0)
(0 -4.67358e-08 0)
(0 -4.63434e-08 0)
(0 -4.63206e-08 0)
(0 -4.63009e-08 0)
(0 -4.62851e-08 0)
(0 -4.62738e-08 0)
(0 -4.62675e-08 0)
(0 -4.59618e-08 0)
(0 -4.59522e-08 0)
(0 -4.59463e-08 0)
(0 -4.59448e-08 0)
(0 -4.59481e-08 0)
(0 -4.59565e-08 0)
(0 -4.57176e-08 0)
(0 -4.57143e-08 0)
(0 -4.57149e-08 0)
(0 -4.572e-08 0)
(0 -4.57297e-08 0)
(0 -4.57444e-08 0)
(0 -4.55852e-08 0)
(0 -4.54449e-08 0)
(0 -4.52996e-08 0)
(0 -4.51347e-08 0)
(0 -4.4942e-08 0)
(0 -4.47189e-08 0)
(0 -4.44664e-08 0)
(0 -4.41878e-08 0)
(0 -4.3888e-08 0)
(0 -4.35726e-08 0)
(0 -4.32473e-08 0)
(0 -4.29178e-08 0)
(0 -4.25891e-08 0)
(0 -4.2266e-08 0)
(0 -4.19525e-08 0)
(0 -4.1652e-08 0)
(0 -4.13674e-08 0)
(0 -4.11012e-08 0)
(0 -4.08551e-08 0)
(0 -4.06309e-08 0)
(0 -4.04295e-08 0)
(0 -4.0252e-08 0)
(0 -4.00989e-08 0)
(0 -3.99708e-08 0)
(0 -3.9868e-08 0)
(0 -3.97908e-08 0)
(0 -3.97392e-08 0)
(0 -3.97134e-08 0)
(0 -4.55705e-08 0)
(0 -4.54342e-08 0)
(0 -4.52956e-08 0)
(0 -4.51386e-08 0)
(0 -4.49543e-08 0)
(0 -4.47394e-08 0)
(0 -4.44943e-08 0)
(0 -4.42223e-08 0)
(0 -4.39281e-08 0)
(0 -4.36173e-08 0)
(0 -4.32957e-08 0)
(0 -4.2969e-08 0)
(0 -4.26424e-08 0)
(0 -4.23207e-08 0)
(0 -4.20081e-08 0)
(0 -4.17081e-08 0)
(0 -4.14236e-08 0)
(0 -4.11573e-08 0)
(0 -4.09109e-08 0)
(0 -4.06863e-08 0)
(0 -4.04844e-08 0)
(0 -4.03064e-08 0)
(0 -4.01528e-08 0)
(0 -4.00243e-08 0)
(0 -3.99211e-08 0)
(0 -3.98436e-08 0)
(0 -3.97918e-08 0)
(0 -3.97658e-08 0)
(0 -4.55602e-08 0)
(0 -4.54275e-08 0)
(0 -4.52951e-08 0)
(0 -4.51455e-08 0)
(0 -4.49691e-08 0)
(0 -4.47618e-08 0)
(0 -4.45239e-08 0)
(0 -4.42581e-08 0)
(0 -4.39693e-08 0)
(0 -4.36629e-08 0)
(0 -4.33449e-08 0)
(0 -4.30209e-08 0)
(0 -4.26962e-08 0)
(0 -4.23759e-08 0)
(0 -4.20641e-08 0)
(0 -4.17645e-08 0)
(0 -4.14801e-08 0)
(0 -4.12136e-08 0)
(0 -4.0967e-08 0)
(0 -4.07419e-08 0)
(0 -4.05396e-08 0)
(0 -4.0361e-08 0)
(0 -4.0207e-08 0)
(0 -4.0078e-08 0)
(0 -3.99745e-08 0)
(0 -3.98966e-08 0)
(0 -3.98446e-08 0)
(0 -3.98186e-08 0)
(0 -4.55544e-08 0)
(0 -4.54248e-08 0)
(0 -4.5298e-08 0)
(0 -4.51554e-08 0)
(0 -4.49864e-08 0)
(0 -4.47863e-08 0)
(0 -4.45551e-08 0)
(0 -4.42953e-08 0)
(0 -4.40116e-08 0)
(0 -4.37094e-08 0)
(0 -4.33947e-08 0)
(0 -4.30732e-08 0)
(0 -4.27505e-08 0)
(0 -4.24314e-08 0)
(0 -4.21204e-08 0)
(0 -4.18211e-08 0)
(0 -4.15369e-08 0)
(0 -4.12702e-08 0)
(0 -4.10233e-08 0)
(0 -4.07977e-08 0)
(0 -4.05949e-08 0)
(0 -4.04159e-08 0)
(0 -4.02614e-08 0)
(0 -4.01319e-08 0)
(0 -4.0028e-08 0)
(0 -3.99498e-08 0)
(0 -3.98976e-08 0)
(0 -3.98715e-08 0)
(0 -4.55527e-08 0)
(0 -4.54259e-08 0)
(0 -4.53043e-08 0)
(0 -4.51681e-08 0)
(0 -4.50061e-08 0)
(0 -4.48129e-08 0)
(0 -4.4588e-08 0)
(0 -4.43339e-08 0)
(0 -4.40549e-08 0)
(0 -4.37567e-08 0)
(0 -4.34452e-08 0)
(0 -4.31261e-08 0)
(0 -4.28051e-08 0)
(0 -4.24872e-08 0)
(0 -4.21769e-08 0)
(0 -4.1878e-08 0)
(0 -4.15938e-08 0)
(0 -4.13269e-08 0)
(0 -4.10796e-08 0)
(0 -4.08536e-08 0)
(0 -4.06503e-08 0)
(0 -4.04708e-08 0)
(0 -4.03158e-08 0)
(0 -4.01859e-08 0)
(0 -4.00816e-08 0)
(0 -4.00032e-08 0)
(0 -3.99508e-08 0)
(0 -3.99245e-08 0)
(0 -4.55549e-08 0)
(0 -4.54307e-08 0)
(0 -4.53139e-08 0)
(0 -4.51838e-08 0)
(0 -4.50282e-08 0)
(0 -4.48415e-08 0)
(0 -4.46225e-08 0)
(0 -4.43737e-08 0)
(0 -4.40993e-08 0)
(0 -4.38048e-08 0)
(0 -4.34962e-08 0)
(0 -4.31794e-08 0)
(0 -4.286e-08 0)
(0 -4.25432e-08 0)
(0 -4.22335e-08 0)
(0 -4.19349e-08 0)
(0 -4.16507e-08 0)
(0 -4.13836e-08 0)
(0 -4.1136e-08 0)
(0 -4.09096e-08 0)
(0 -4.07058e-08 0)
(0 -4.05257e-08 0)
(0 -4.03702e-08 0)
(0 -4.02399e-08 0)
(0 -4.01353e-08 0)
(0 -4.00565e-08 0)
(0 -4.00039e-08 0)
(0 -3.99776e-08 0)
(0 -1.20766e-07 0)
(0 -1.2076e-07 0)
(0 -1.20748e-07 0)
(0 -1.20729e-07 0)
(0 -1.20705e-07 0)
(0 -1.20674e-07 0)
(0 -1.20636e-07 0)
(0 -1.20593e-07 0)
(0 -1.20543e-07 0)
(0 -1.20487e-07 0)
(0 -1.20424e-07 0)
(0 -1.20354e-07 0)
(0 -1.20277e-07 0)
(0 -1.20192e-07 0)
(0 -1.20099e-07 0)
(0 -1.19998e-07 0)
(0 -1.19886e-07 0)
(0 -1.19765e-07 0)
(0 -1.19631e-07 0)
(0 -1.19485e-07 0)
(0 -1.19324e-07 0)
(0 -1.19147e-07 0)
(0 -1.18953e-07 0)
(0 -1.18739e-07 0)
(0 -1.18504e-07 0)
(0 -1.18247e-07 0)
(0 -1.17966e-07 0)
(0 -1.1766e-07 0)
(0 -1.17329e-07 0)
(0 -1.16973e-07 0)
(0 -1.16595e-07 0)
(0 -1.16197e-07 0)
(0 -1.15783e-07 0)
(0 -1.1536e-07 0)
(0 -1.14938e-07 0)
(0 -1.14529e-07 0)
(0 -1.1415e-07 0)
(0 -1.13828e-07 0)
(0 -1.13602e-07 0)
(0 -1.13537e-07 0)
(0 -1.19557e-07 0)
(0 -1.19551e-07 0)
(0 -1.19539e-07 0)
(0 -1.1952e-07 0)
(0 -1.19496e-07 0)
(0 -1.19465e-07 0)
(0 -1.19428e-07 0)
(0 -1.19384e-07 0)
(0 -1.19335e-07 0)
(0 -1.19279e-07 0)
(0 -1.19216e-07 0)
(0 -1.19147e-07 0)
(0 -1.1907e-07 0)
(0 -1.18986e-07 0)
(0 -1.18894e-07 0)
(0 -1.18793e-07 0)
(0 -1.18683e-07 0)
(0 -1.18563e-07 0)
(0 -1.1843e-07 0)
(0 -1.18286e-07 0)
(0 -1.18127e-07 0)
(0 -1.17952e-07 0)
(0 -1.1776e-07 0)
(0 -1.17548e-07 0)
(0 -1.17316e-07 0)
(0 -1.17062e-07 0)
(0 -1.16784e-07 0)
(0 -1.16482e-07 0)
(0 -1.16154e-07 0)
(0 -1.15801e-07 0)
(0 -1.15426e-07 0)
(0 -1.15029e-07 0)
(0 -1.14616e-07 0)
(0 -1.14191e-07 0)
(0 -1.13764e-07 0)
(0 -1.13345e-07 0)
(0 -1.12949e-07 0)
(0 -1.12594e-07 0)
(0 -1.12304e-07 0)
(0 -1.12104e-07 0)
(0 -1.17185e-07 0)
(0 -1.17179e-07 0)
(0 -1.17166e-07 0)
(0 -1.17148e-07 0)
(0 -1.17124e-07 0)
(0 -1.17093e-07 0)
(0 -1.17056e-07 0)
(0 -1.17014e-07 0)
(0 -1.16965e-07 0)
(0 -1.16909e-07 0)
(0 -1.16847e-07 0)
(0 -1.16779e-07 0)
(0 -1.16703e-07 0)
(0 -1.16621e-07 0)
(0 -1.1653e-07 0)
(0 -1.16431e-07 0)
(0 -1.16323e-07 0)
(0 -1.16204e-07 0)
(0 -1.16075e-07 0)
(0 -1.15933e-07 0)
(0 -1.15778e-07 0)
(0 -1.15607e-07 0)
(0 -1.1542e-07 0)
(0 -1.15213e-07 0)
(0 -1.14987e-07 0)
(0 -1.14739e-07 0)
(0 -1.14467e-07 0)
(0 -1.14171e-07 0)
(0 -1.1385e-07 0)
(0 -1.13503e-07 0)
(0 -1.13133e-07 0)
(0 -1.1274e-07 0)
(0 -1.12328e-07 0)
(0 -1.11901e-07 0)
(0 -1.11467e-07 0)
(0 -1.11032e-07 0)
(0 -1.10607e-07 0)
(0 -1.10204e-07 0)
(0 -1.09831e-07 0)
(0 -1.09494e-07 0)
(0 -1.13739e-07 0)
(0 -1.13733e-07 0)
(0 -1.13721e-07 0)
(0 -1.13703e-07 0)
(0 -1.13679e-07 0)
(0 -1.13649e-07 0)
(0 -1.13613e-07 0)
(0 -1.13571e-07 0)
(0 -1.13523e-07 0)
(0 -1.13468e-07 0)
(0 -1.13408e-07 0)
(0 -1.1334e-07 0)
(0 -1.13267e-07 0)
(0 -1.13186e-07 0)
(0 -1.13097e-07 0)
(0 -1.13001e-07 0)
(0 -1.12895e-07 0)
(0 -1.1278e-07 0)
(0 -1.12655e-07 0)
(0 -1.12518e-07 0)
(0 -1.12368e-07 0)
(0 -1.12203e-07 0)
(0 -1.12022e-07 0)
(0 -1.11823e-07 0)
(0 -1.11605e-07 0)
(0 -1.11366e-07 0)
(0 -1.11103e-07 0)
(0 -1.10817e-07 0)
(0 -1.10505e-07 0)
(0 -1.10168e-07 0)
(0 -1.09806e-07 0)
(0 -1.0942e-07 0)
(0 -1.09012e-07 0)
(0 -1.08585e-07 0)
(0 -1.08143e-07 0)
(0 -1.07692e-07 0)
(0 -1.07237e-07 0)
(0 -1.06784e-07 0)
(0 -1.06335e-07 0)
(0 -1.05885e-07 0)
(0 -1.09353e-07 0)
(0 -1.09347e-07 0)
(0 -1.09335e-07 0)
(0 -1.09317e-07 0)
(0 -1.09294e-07 0)
(0 -1.09264e-07 0)
(0 -1.09229e-07 0)
(0 -1.09188e-07 0)
(0 -1.0914e-07 0)
(0 -1.09087e-07 0)
(0 -1.09028e-07 0)
(0 -1.08963e-07 0)
(0 -1.08891e-07 0)
(0 -1.08812e-07 0)
(0 -1.08726e-07 0)
(0 -1.08633e-07 0)
(0 -1.08532e-07 0)
(0 -1.08421e-07 0)
(0 -1.08301e-07 0)
(0 -1.08169e-07 0)
(0 -1.08026e-07 0)
(0 -1.07869e-07 0)
(0 -1.07697e-07 0)
(0 -1.07508e-07 0)
(0 -1.073e-07 0)
(0 -1.07072e-07 0)
(0 -1.06822e-07 0)
(0 -1.06549e-07 0)
(0 -1.0625e-07 0)
(0 -1.05926e-07 0)
(0 -1.05576e-07 0)
(0 -1.052e-07 0)
(0 -1.04799e-07 0)
(0 -1.04375e-07 0)
(0 -1.03931e-07 0)
(0 -1.03467e-07 0)
(0 -1.02989e-07 0)
(0 -1.02495e-07 0)
(0 -1.01986e-07 0)
(0 -1.01454e-07 0)
(0 -1.04191e-07 0)
(0 -1.04185e-07 0)
(0 -1.04174e-07 0)
(0 -1.04156e-07 0)
(0 -1.04133e-07 0)
(0 -1.04105e-07 0)
(0 -1.0407e-07 0)
(0 -1.0403e-07 0)
(0 -1.03984e-07 0)
(0 -1.03933e-07 0)
(0 -1.03875e-07 0)
(0 -1.03812e-07 0)
(0 -1.03743e-07 0)
(0 -1.03667e-07 0)
(0 -1.03584e-07 0)
(0 -1.03495e-07 0)
(0 -1.03398e-07 0)
(0 -1.03293e-07 0)
(0 -1.03178e-07 0)
(0 -1.03054e-07 0)
(0 -1.02919e-07 0)
(0 -1.02771e-07 0)
(0 -1.02609e-07 0)
(0 -1.02431e-07 0)
(0 -1.02237e-07 0)
(0 -1.02023e-07 0)
(0 -1.01788e-07 0)
(0 -1.01531e-07 0)
(0 -1.01249e-07 0)
(0 -1.00941e-07 0)
(0 -1.00607e-07 0)
(0 -1.00246e-07 0)
(0 -9.98574e-08 0)
(0 -9.94419e-08 0)
(0 -9.90001e-08 0)
(0 -9.85327e-08 0)
(0 -9.804e-08 0)
(0 -9.75209e-08 0)
(0 -9.69723e-08 0)
(0 -9.63877e-08 0)
(0 -9.84491e-08 0)
(0 -9.84435e-08 0)
(0 -9.84323e-08 0)
(0 -9.84155e-08 0)
(0 -9.83932e-08 0)
(0 -9.83654e-08 0)
(0 -9.83321e-08 0)
(0 -9.82933e-08 0)
(0 -9.8249e-08 0)
(0 -9.81992e-08 0)
(0 -9.81438e-08 0)
(0 -9.80829e-08 0)
(0 -9.80163e-08 0)
(0 -9.79438e-08 0)
(0 -9.78652e-08 0)
(0 -9.77802e-08 0)
(0 -9.76883e-08 0)
(0 -9.75889e-08 0)
(0 -9.74815e-08 0)
(0 -9.7365e-08 0)
(0 -9.72386e-08 0)
(0 -9.71011e-08 0)
(0 -9.69509e-08 0)
(0 -9.67867e-08 0)
(0 -9.66066e-08 0)
(0 -9.6409e-08 0)
(0 -9.61917e-08 0)
(0 -9.5953e-08 0)
(0 -9.56909e-08 0)
(0 -9.54038e-08 0)
(0 -9.50899e-08 0)
(0 -9.47481e-08 0)
(0 -9.43774e-08 0)
(0 -9.39771e-08 0)
(0 -9.35465e-08 0)
(0 -9.30849e-08 0)
(0 -9.25913e-08 0)
(0 -9.20636e-08 0)
(0 -9.1498e-08 0)
(0 -9.08891e-08 0)
(0 -9.23403e-08 0)
(0 -9.23349e-08 0)
(0 -9.23241e-08 0)
(0 -9.23079e-08 0)
(0 -9.22865e-08 0)
(0 -9.22596e-08 0)
(0 -9.22276e-08 0)
(0 -9.21902e-08 0)
(0 -9.21477e-08 0)
(0 -9.20999e-08 0)
(0 -9.20469e-08 0)
(0 -9.19887e-08 0)
(0 -9.19252e-08 0)
(0 -9.18564e-08 0)
(0 -9.17819e-08 0)
(0 -9.17017e-08 0)
(0 -9.16153e-08 0)
(0 -9.15224e-08 0)
(0 -9.14224e-08 0)
(0 -9.13145e-08 0)
(0 -9.11979e-08 0)
(0 -9.10715e-08 0)
(0 -9.09341e-08 0)
(0 -9.07843e-08 0)
(0 -9.06203e-08 0)
(0 -9.04404e-08 0)
(0 -9.02427e-08 0)
(0 -9.00251e-08 0)
(0 -8.97856e-08 0)
(0 -8.9522e-08 0)
(0 -8.92323e-08 0)
(0 -8.89148e-08 0)
(0 -8.85678e-08 0)
(0 -8.81897e-08 0)
(0 -8.7779e-08 0)
(0 -8.73343e-08 0)
(0 -8.68536e-08 0)
(0 -8.63345e-08 0)
(0 -8.57734e-08 0)
(0 -8.51659e-08 0)
(0 -8.60863e-08 0)
(0 -8.60811e-08 0)
(0 -8.60708e-08 0)
(0 -8.60553e-08 0)
(0 -8.60347e-08 0)
(0 -8.6009e-08 0)
(0 -8.59783e-08 0)
(0 -8.59426e-08 0)
(0 -8.5902e-08 0)
(0 -8.58565e-08 0)
(0 -8.58061e-08 0)
(0 -8.57508e-08 0)
(0 -8.56907e-08 0)
(0 -8.56257e-08 0)
(0 -8.55557e-08 0)
(0 -8.54805e-08 0)
(0 -8.54e-08 0)
(0 -8.53138e-08 0)
(0 -8.52215e-08 0)
(0 -8.51226e-08 0)
(0 -8.50162e-08 0)
(0 -8.49015e-08 0)
(0 -8.47775e-08 0)
(0 -8.46427e-08 0)
(0 -8.44957e-08 0)
(0 -8.43348e-08 0)
(0 -8.4158e-08 0)
(0 -8.39632e-08 0)
(0 -8.37483e-08 0)
(0 -8.3511e-08 0)
(0 -8.3249e-08 0)
(0 -8.296e-08 0)
(0 -8.2642e-08 0)
(0 -8.22929e-08 0)
(0 -8.19107e-08 0)
(0 -8.14933e-08 0)
(0 -8.10386e-08 0)
(0 -8.05442e-08 0)
(0 -8.00069e-08 0)
(0 -7.94234e-08 0)
(0 -7.99048e-08 0)
(0 -7.98998e-08 0)
(0 -7.989e-08 0)
(0 -7.98753e-08 0)
(0 -7.98557e-08 0)
(0 -7.98312e-08 0)
(0 -7.98021e-08 0)
(0 -7.97681e-08 0)
(0 -7.97296e-08 0)
(0 -7.96864e-08 0)
(0 -7.96388e-08 0)
(0 -7.95866e-08 0)
(0 -7.953e-08 0)
(0 -7.9469e-08 0)
(0 -7.94036e-08 0)
(0 -7.93337e-08 0)
(0 -7.92592e-08 0)
(0 -7.91798e-08 0)
(0 -7.90954e-08 0)
(0 -7.90054e-08 0)
(0 -7.89094e-08 0)
(0 -7.88065e-08 0)
(0 -7.86959e-08 0)
(0 -7.85764e-08 0)
(0 -7.84467e-08 0)
(0 -7.83051e-08 0)
(0 -7.81499e-08 0)
(0 -7.79789e-08 0)
(0 -7.779e-08 0)
(0 -7.75808e-08 0)
(0 -7.7349e-08 0)
(0 -7.7092e-08 0)
(0 -7.68074e-08 0)
(0 -7.6493e-08 0)
(0 -7.61465e-08 0)
(0 -7.57656e-08 0)
(0 -7.53482e-08 0)
(0 -7.4892e-08 0)
(0 -7.43948e-08 0)
(0 -7.3854e-08 0)
(0 -7.39969e-08 0)
(0 -7.39922e-08 0)
(0 -7.39829e-08 0)
(0 -7.39689e-08 0)
(0 -7.39504e-08 0)
(0 -7.39273e-08 0)
(0 -7.38997e-08 0)
(0 -7.38677e-08 0)
(0 -7.38313e-08 0)
(0 -7.37907e-08 0)
(0 -7.37459e-08 0)
(0 -7.36969e-08 0)
(0 -7.3644e-08 0)
(0 -7.35871e-08 0)
(0 -7.35263e-08 0)
(0 -7.34616e-08 0)
(0 -7.3393e-08 0)
(0 -7.33204e-08 0)
(0 -7.32437e-08 0)
(0 -7.31625e-08 0)
(0 -7.30765e-08 0)
(0 -7.29852e-08 0)
(0 -7.28877e-08 0)
(0 -7.27832e-08 0)
(0 -7.26704e-08 0)
(0 -7.25479e-08 0)
(0 -7.24141e-08 0)
(0 -7.2267e-08 0)
(0 -7.21045e-08 0)
(0 -7.19243e-08 0)
(0 -7.17239e-08 0)
(0 -7.15009e-08 0)
(0 -7.12528e-08 0)
(0 -7.09771e-08 0)
(0 -7.06716e-08 0)
(0 -7.03341e-08 0)
(0 -6.99626e-08 0)
(0 -6.95553e-08 0)
(0 -6.91103e-08 0)
(0 -6.86263e-08 0)
(0 -6.85349e-08 0)
(0 -6.85305e-08 0)
(0 -6.85217e-08 0)
(0 -6.85086e-08 0)
(0 -6.84912e-08 0)
(0 -6.84695e-08 0)
(0 -6.84435e-08 0)
(0 -6.84135e-08 0)
(0 -6.83793e-08 0)
(0 -6.83413e-08 0)
(0 -6.82993e-08 0)
(0 -6.82536e-08 0)
(0 -6.82043e-08 0)
(0 -6.81515e-08 0)
(0 -6.80952e-08 0)
(0 -6.80356e-08 0)
(0 -6.79728e-08 0)
(0 -6.79067e-08 0)
(0 -6.78373e-08 0)
(0 -6.77645e-08 0)
(0 -6.7688e-08 0)
(0 -6.76075e-08 0)
(0 -6.75224e-08 0)
(0 -6.74319e-08 0)
(0 -6.73352e-08 0)
(0 -6.72309e-08 0)
(0 -6.71176e-08 0)
(0 -6.69935e-08 0)
(0 -6.68567e-08 0)
(0 -6.6705e-08 0)
(0 -6.65362e-08 0)
(0 -6.63477e-08 0)
(0 -6.61372e-08 0)
(0 -6.59024e-08 0)
(0 -6.5641e-08 0)
(0 -6.53512e-08 0)
(0 -6.5031e-08 0)
(0 -6.46792e-08 0)
(0 -6.42945e-08 0)
(0 -6.38763e-08 0)
(0 -6.36519e-08 0)
(0 -6.36478e-08 0)
(0 -6.36396e-08 0)
(0 -6.36273e-08 0)
(0 -6.3611e-08 0)
(0 -6.35907e-08 0)
(0 -6.35664e-08 0)
(0 -6.35383e-08 0)
(0 -6.35065e-08 0)
(0 -6.34709e-08 0)
(0 -6.34319e-08 0)
(0 -6.33894e-08 0)
(0 -6.33436e-08 0)
(0 -6.32947e-08 0)
(0 -6.32428e-08 0)
(0 -6.3188e-08 0)
(0 -6.31306e-08 0)
(0 -6.30706e-08 0)
(0 -6.3008e-08 0)
(0 -6.29428e-08 0)
(0 -6.2875e-08 0)
(0 -6.28044e-08 0)
(0 -6.27305e-08 0)
(0 -6.26529e-08 0)
(0 -6.25707e-08 0)
(0 -6.2483e-08 0)
(0 -6.23885e-08 0)
(0 -6.22858e-08 0)
(0 -6.2173e-08 0)
(0 -6.20484e-08 0)
(0 -6.19096e-08 0)
(0 -6.17546e-08 0)
(0 -6.15811e-08 0)
(0 -6.13871e-08 0)
(0 -6.11704e-08 0)
(0 -6.09294e-08 0)
(0 -6.06627e-08 0)
(0 -6.03692e-08 0)
(0 -6.00484e-08 0)
(0 -5.96999e-08 0)
(0 -5.94347e-08 0)
(0 -5.94308e-08 0)
(0 -5.94232e-08 0)
(0 -5.94117e-08 0)
(0 -5.93965e-08 0)
(0 -5.93776e-08 0)
(0 -5.9355e-08 0)
(0 -5.93288e-08 0)
(0 -5.92991e-08 0)
(0 -5.92661e-08 0)
(0 -5.92297e-08 0)
(0 -5.91903e-08 0)
(0 -5.91479e-08 0)
(0 -5.91027e-08 0)
(0 -5.90549e-08 0)
(0 -5.90046e-08 0)
(0 -5.89521e-08 0)
(0 -5.88975e-08 0)
(0 -5.8841e-08 0)
(0 -5.87827e-08 0)
(0 -5.87226e-08 0)
(0 -5.86606e-08 0)
(0 -5.85965e-08 0)
(0 -5.853e-08 0)
(0 -5.84606e-08 0)
(0 -5.83874e-08 0)
(0 -5.83095e-08 0)
(0 -5.82257e-08 0)
(0 -5.81345e-08 0)
(0 -5.80342e-08 0)
(0 -5.7923e-08 0)
(0 -5.77989e-08 0)
(0 -5.76601e-08 0)
(0 -5.75046e-08 0)
(0 -5.73308e-08 0)
(0 -5.71372e-08 0)
(0 -5.69227e-08 0)
(0 -5.66867e-08 0)
(0 -5.6429e-08 0)
(0 -5.61496e-08 0)
(0 -5.59208e-08 0)
(0 -5.59172e-08 0)
(0 -5.59101e-08 0)
(0 -5.58994e-08 0)
(0 -5.58852e-08 0)
(0 -5.58676e-08 0)
(0 -5.58466e-08 0)
(0 -5.58222e-08 0)
(0 -5.57946e-08 0)
(0 -5.57639e-08 0)
(0 -5.57302e-08 0)
(0 -5.56936e-08 0)
(0 -5.56543e-08 0)
(0 -5.56125e-08 0)
(0 -5.55684e-08 0)
(0 -5.55221e-08 0)
(0 -5.5474e-08 0)
(0 -5.54242e-08 0)
(0 -5.5373e-08 0)
(0 -5.53205e-08 0)
(0 -5.52669e-08 0)
(0 -5.52121e-08 0)
(0 -5.51563e-08 0)
(0 -5.50991e-08 0)
(0 -5.50403e-08 0)
(0 -5.49793e-08 0)
(0 -5.49153e-08 0)
(0 -5.48475e-08 0)
(0 -5.47746e-08 0)
(0 -5.46953e-08 0)
(0 -5.46081e-08 0)
(0 -5.45113e-08 0)
(0 -5.44033e-08 0)
(0 -5.42826e-08 0)
(0 -5.41477e-08 0)
(0 -5.39976e-08 0)
(0 -5.38314e-08 0)
(0 -5.36489e-08 0)
(0 -5.34499e-08 0)
(0 -5.32349e-08 0)
(0 -5.31013e-08 0)
(0 -5.30979e-08 0)
(0 -5.30913e-08 0)
(0 -5.30814e-08 0)
(0 -5.30682e-08 0)
(0 -5.30518e-08 0)
(0 -5.30322e-08 0)
(0 -5.30095e-08 0)
(0 -5.29838e-08 0)
(0 -5.29552e-08 0)
(0 -5.29238e-08 0)
(0 -5.28898e-08 0)
(0 -5.28533e-08 0)
(0 -5.28145e-08 0)
(0 -5.27736e-08 0)
(0 -5.27309e-08 0)
(0 -5.26865e-08 0)
(0 -5.26408e-08 0)
(0 -5.2594e-08 0)
(0 -5.25463e-08 0)
(0 -5.24979e-08 0)
(0 -5.24491e-08 0)
(0 -5.23998e-08 0)
(0 -5.235e-08 0)
(0 -5.22996e-08 0)
(0 -5.22482e-08 0)
(0 -5.21954e-08 0)
(0 -5.21404e-08 0)
(0 -5.20823e-08 0)
(0 -5.20202e-08 0)
(0 -5.19527e-08 0)
(0 -5.18787e-08 0)
(0 -5.17968e-08 0)
(0 -5.17057e-08 0)
(0 -5.16045e-08 0)
(0 -5.14922e-08 0)
(0 -5.13683e-08 0)
(0 -5.12327e-08 0)
(0 -5.10855e-08 0)
(0 -5.09275e-08 0)
(0 -5.0928e-08 0)
(0 -5.09249e-08 0)
(0 -5.09186e-08 0)
(0 -5.09094e-08 0)
(0 -5.0897e-08 0)
(0 -5.08817e-08 0)
(0 -5.08634e-08 0)
(0 -5.08422e-08 0)
(0 -5.08182e-08 0)
(0 -5.07915e-08 0)
(0 -5.07622e-08 0)
(0 -5.07304e-08 0)
(0 -5.06963e-08 0)
(0 -5.06601e-08 0)
(0 -5.06219e-08 0)
(0 -5.05821e-08 0)
(0 -5.05409e-08 0)
(0 -5.04984e-08 0)
(0 -5.04551e-08 0)
(0 -5.04112e-08 0)
(0 -5.0367e-08 0)
(0 -5.03226e-08 0)
(0 -5.02782e-08 0)
(0 -5.0234e-08 0)
(0 -5.01898e-08 0)
(0 -5.01456e-08 0)
(0 -5.01011e-08 0)
(0 -5.00558e-08 0)
(0 -5.0009e-08 0)
(0 -4.99601e-08 0)
(0 -4.9908e-08 0)
(0 -4.9852e-08 0)
(0 -4.97908e-08 0)
(0 -4.97238e-08 0)
(0 -4.96499e-08 0)
(0 -4.95688e-08 0)
(0 -4.94799e-08 0)
(0 -4.93834e-08 0)
(0 -4.92795e-08 0)
(0 -4.91689e-08 0)
(0 -4.93238e-08 0)
(0 -4.93209e-08 0)
(0 -4.93151e-08 0)
(0 -4.93064e-08 0)
(0 -4.92948e-08 0)
(0 -4.92804e-08 0)
(0 -4.92632e-08 0)
(0 -4.92433e-08 0)
(0 -4.92207e-08 0)
(0 -4.91956e-08 0)
(0 -4.9168e-08 0)
(0 -4.91381e-08 0)
(0 -4.9106e-08 0)
(0 -4.90719e-08 0)
(0 -4.9036e-08 0)
(0 -4.89985e-08 0)
(0 -4.89598e-08 0)
(0 -4.89199e-08 0)
(0 -4.88793e-08 0)
(0 -4.88382e-08 0)
(0 -4.87969e-08 0)
(0 -4.87557e-08 0)
(0 -4.87148e-08 0)
(0 -4.86744e-08 0)
(0 -4.86346e-08 0)
(0 -4.85954e-08 0)
(0 -4.85565e-08 0)
(0 -4.85179e-08 0)
(0 -4.84791e-08 0)
(0 -4.84396e-08 0)
(0 -4.83988e-08 0)
(0 -4.83559e-08 0)
(0 -4.83104e-08 0)
(0 -4.82615e-08 0)
(0 -4.82087e-08 0)
(0 -4.81516e-08 0)
(0 -4.80901e-08 0)
(0 -4.80242e-08 0)
(0 -4.79543e-08 0)
(0 -4.78812e-08 0)
(0 -4.81952e-08 0)
(0 -4.81925e-08 0)
(0 -4.8187e-08 0)
(0 -4.81787e-08 0)
(0 -4.81677e-08 0)
(0 -4.81541e-08 0)
(0 -4.81378e-08 0)
(0 -4.81189e-08 0)
(0 -4.80975e-08 0)
(0 -4.80737e-08 0)
(0 -4.80475e-08 0)
(0 -4.80191e-08 0)
(0 -4.79886e-08 0)
(0 -4.79562e-08 0)
(0 -4.79221e-08 0)
(0 -4.78865e-08 0)
(0 -4.78495e-08 0)
(0 -4.78116e-08 0)
(0 -4.77729e-08 0)
(0 -4.77337e-08 0)
(0 -4.76945e-08 0)
(0 -4.76554e-08 0)
(0 -4.76167e-08 0)
(0 -4.75787e-08 0)
(0 -4.75415e-08 0)
(0 -4.75052e-08 0)
(0 -4.74699e-08 0)
(0 -4.74354e-08 0)
(0 -4.74016e-08 0)
(0 -4.73682e-08 0)
(0 -4.73347e-08 0)
(0 -4.73008e-08 0)
(0 -4.7266e-08 0)
(0 -4.72298e-08 0)
(0 -4.7192e-08 0)
(0 -4.71523e-08 0)
(0 -4.71107e-08 0)
(0 -4.70673e-08 0)
(0 -4.70225e-08 0)
(0 -4.6977e-08 0)
(0 -4.7443e-08 0)
(0 -4.74403e-08 0)
(0 -4.74351e-08 0)
(0 -4.74272e-08 0)
(0 -4.74167e-08 0)
(0 -4.74037e-08 0)
(0 -4.73881e-08 0)
(0 -4.73701e-08 0)
(0 -4.73496e-08 0)
(0 -4.73268e-08 0)
(0 -4.73017e-08 0)
(0 -4.72744e-08 0)
(0 -4.72452e-08 0)
(0 -4.72141e-08 0)
(0 -4.71812e-08 0)
(0 -4.71469e-08 0)
(0 -4.71113e-08 0)
(0 -4.70746e-08 0)
(0 -4.70372e-08 0)
(0 -4.69993e-08 0)
(0 -4.69613e-08 0)
(0 -4.69233e-08 0)
(0 -4.68858e-08 0)
(0 -4.6849e-08 0)
(0 -4.6813e-08 0)
(0 -4.67782e-08 0)
(0 -4.67445e-08 0)
(0 -4.67121e-08 0)
(0 -4.66808e-08 0)
(0 -4.66507e-08 0)
(0 -4.66213e-08 0)
(0 -4.65927e-08 0)
(0 -4.65644e-08 0)
(0 -4.65362e-08 0)
(0 -4.6508e-08 0)
(0 -4.64797e-08 0)
(0 -4.64513e-08 0)
(0 -4.64231e-08 0)
(0 -4.63953e-08 0)
(0 -4.63685e-08 0)
(0 -4.69716e-08 0)
(0 -4.69691e-08 0)
(0 -4.6964e-08 0)
(0 -4.69564e-08 0)
(0 -4.69463e-08 0)
(0 -4.69337e-08 0)
(0 -4.69187e-08 0)
(0 -4.69013e-08 0)
(0 -4.68815e-08 0)
(0 -4.68594e-08 0)
(0 -4.68352e-08 0)
(0 -4.68088e-08 0)
(0 -4.67804e-08 0)
(0 -4.67502e-08 0)
(0 -4.67183e-08 0)
(0 -4.66848e-08 0)
(0 -4.66501e-08 0)
(0 -4.66143e-08 0)
(0 -4.65776e-08 0)
(0 -4.65404e-08 0)
(0 -4.65028e-08 0)
(0 -4.64653e-08 0)
(0 -4.64282e-08 0)
(0 -4.63916e-08 0)
(0 -4.63558e-08 0)
(0 -4.63212e-08 0)
(0 -4.62878e-08 0)
(0 -4.62558e-08 0)
(0 -4.62252e-08 0)
(0 -4.61961e-08 0)
(0 -4.61683e-08 0)
(0 -4.61419e-08 0)
(0 -4.61167e-08 0)
(0 -4.60926e-08 0)
(0 -4.60696e-08 0)
(0 -4.60477e-08 0)
(0 -4.6027e-08 0)
(0 -4.60077e-08 0)
(0 -4.599e-08 0)
(0 -4.59746e-08 0)
(0 -4.66959e-08 0)
(0 -4.66934e-08 0)
(0 -4.66885e-08 0)
(0 -4.66811e-08 0)
(0 -4.66712e-08 0)
(0 -4.6659e-08 0)
(0 -4.66443e-08 0)
(0 -4.66273e-08 0)
(0 -4.66081e-08 0)
(0 -4.65865e-08 0)
(0 -4.65628e-08 0)
(0 -4.65371e-08 0)
(0 -4.65093e-08 0)
(0 -4.64797e-08 0)
(0 -4.64484e-08 0)
(0 -4.64155e-08 0)
(0 -4.63812e-08 0)
(0 -4.63458e-08 0)
(0 -4.63095e-08 0)
(0 -4.62724e-08 0)
(0 -4.6235e-08 0)
(0 -4.61974e-08 0)
(0 -4.616e-08 0)
(0 -4.6123e-08 0)
(0 -4.60867e-08 0)
(0 -4.60514e-08 0)
(0 -4.60172e-08 0)
(0 -4.59844e-08 0)
(0 -4.59531e-08 0)
(0 -4.59234e-08 0)
(0 -4.58953e-08 0)
(0 -4.58689e-08 0)
(0 -4.58442e-08 0)
(0 -4.58212e-08 0)
(0 -4.57999e-08 0)
(0 -4.57805e-08 0)
(0 -4.5763e-08 0)
(0 -4.57476e-08 0)
(0 -4.57347e-08 0)
(0 -4.57246e-08 0)
(0 -4.55609e-08 0)
(0 -4.54389e-08 0)
(0 -4.53266e-08 0)
(0 -4.52022e-08 0)
(0 -4.50527e-08 0)
(0 -4.4872e-08 0)
(0 -4.46587e-08 0)
(0 -4.44148e-08 0)
(0 -4.41446e-08 0)
(0 -4.38536e-08 0)
(0 -4.35478e-08 0)
(0 -4.3233e-08 0)
(0 -4.29151e-08 0)
(0 -4.25993e-08 0)
(0 -4.22902e-08 0)
(0 -4.19918e-08 0)
(0 -4.17076e-08 0)
(0 -4.14403e-08 0)
(0 -4.11923e-08 0)
(0 -4.09654e-08 0)
(0 -4.07611e-08 0)
(0 -4.05806e-08 0)
(0 -4.04246e-08 0)
(0 -4.02939e-08 0)
(0 -4.01888e-08 0)
(0 -4.01098e-08 0)
(0 -4.0057e-08 0)
(0 -4.00306e-08 0)
(0 -4.55701e-08 0)
(0 -4.54505e-08 0)
(0 -4.53423e-08 0)
(0 -4.52233e-08 0)
(0 -4.50795e-08 0)
(0 -4.49044e-08 0)
(0 -4.46963e-08 0)
(0 -4.44571e-08 0)
(0 -4.41909e-08 0)
(0 -4.39031e-08 0)
(0 -4.35998e-08 0)
(0 -4.3287e-08 0)
(0 -4.29704e-08 0)
(0 -4.26555e-08 0)
(0 -4.23469e-08 0)
(0 -4.20487e-08 0)
(0 -4.17644e-08 0)
(0 -4.14968e-08 0)
(0 -4.12484e-08 0)
(0 -4.10211e-08 0)
(0 -4.08163e-08 0)
(0 -4.06353e-08 0)
(0 -4.04788e-08 0)
(0 -4.03477e-08 0)
(0 -4.02423e-08 0)
(0 -4.01629e-08 0)
(0 -4.011e-08 0)
(0 -4.00834e-08 0)
(0 -4.55824e-08 0)
(0 -4.5465e-08 0)
(0 -4.53609e-08 0)
(0 -4.52468e-08 0)
(0 -4.51085e-08 0)
(0 -4.49386e-08 0)
(0 -4.47354e-08 0)
(0 -4.45005e-08 0)
(0 -4.42379e-08 0)
(0 -4.39531e-08 0)
(0 -4.36522e-08 0)
(0 -4.33411e-08 0)
(0 -4.30258e-08 0)
(0 -4.27117e-08 0)
(0 -4.24035e-08 0)
(0 -4.21054e-08 0)
(0 -4.1821e-08 0)
(0 -4.15532e-08 0)
(0 -4.13044e-08 0)
(0 -4.10766e-08 0)
(0 -4.08713e-08 0)
(0 -4.06897e-08 0)
(0 -4.05328e-08 0)
(0 -4.04012e-08 0)
(0 -4.02954e-08 0)
(0 -4.02159e-08 0)
(0 -4.01627e-08 0)
(0 -4.01361e-08 0)
(0 -4.55975e-08 0)
(0 -4.54823e-08 0)
(0 -4.53821e-08 0)
(0 -4.52728e-08 0)
(0 -4.51395e-08 0)
(0 -4.49746e-08 0)
(0 -4.47758e-08 0)
(0 -4.45449e-08 0)
(0 -4.42857e-08 0)
(0 -4.40037e-08 0)
(0 -4.37049e-08 0)
(0 -4.33954e-08 0)
(0 -4.30812e-08 0)
(0 -4.27678e-08 0)
(0 -4.24599e-08 0)
(0 -4.21619e-08 0)
(0 -4.18773e-08 0)
(0 -4.16092e-08 0)
(0 -4.136e-08 0)
(0 -4.11317e-08 0)
(0 -4.09259e-08 0)
(0 -4.07438e-08 0)
(0 -4.05864e-08 0)
(0 -4.04544e-08 0)
(0 -4.03483e-08 0)
(0 -4.02685e-08 0)
(0 -4.02151e-08 0)
(0 -4.01884e-08 0)
(0 -4.56151e-08 0)
(0 -4.55023e-08 0)
(0 -4.54058e-08 0)
(0 -4.5301e-08 0)
(0 -4.51724e-08 0)
(0 -4.5012e-08 0)
(0 -4.48175e-08 0)
(0 -4.45902e-08 0)
(0 -4.43342e-08 0)
(0 -4.40546e-08 0)
(0 -4.37578e-08 0)
(0 -4.34497e-08 0)
(0 -4.31365e-08 0)
(0 -4.28237e-08 0)
(0 -4.25161e-08 0)
(0 -4.22181e-08 0)
(0 -4.19333e-08 0)
(0 -4.16648e-08 0)
(0 -4.14152e-08 0)
(0 -4.11864e-08 0)
(0 -4.09801e-08 0)
(0 -4.07975e-08 0)
(0 -4.06397e-08 0)
(0 -4.05073e-08 0)
(0 -4.04008e-08 0)
(0 -4.03207e-08 0)
(0 -4.02671e-08 0)
(0 -4.02403e-08 0)
(0 -4.5635e-08 0)
(0 -4.55246e-08 0)
(0 -4.54318e-08 0)
(0 -4.53313e-08 0)
(0 -4.5207e-08 0)
(0 -4.50509e-08 0)
(0 -4.48603e-08 0)
(0 -4.46364e-08 0)
(0 -4.43831e-08 0)
(0 -4.41059e-08 0)
(0 -4.38108e-08 0)
(0 -4.3504e-08 0)
(0 -4.31916e-08 0)
(0 -4.28793e-08 0)
(0 -4.25719e-08 0)
(0 -4.22738e-08 0)
(0 -4.19888e-08 0)
(0 -4.172e-08 0)
(0 -4.14699e-08 0)
(0 -4.12406e-08 0)
(0 -4.10338e-08 0)
(0 -4.08508e-08 0)
(0 -4.06925e-08 0)
(0 -4.05596e-08 0)
(0 -4.04528e-08 0)
(0 -4.03724e-08 0)
(0 -4.03187e-08 0)
(0 -4.02918e-08 0)
(0 -4.56571e-08 0)
(0 -4.55492e-08 0)
(0 -4.546e-08 0)
(0 -4.53634e-08 0)
(0 -4.52433e-08 0)
(0 -4.50911e-08 0)
(0 -4.4904e-08 0)
(0 -4.46832e-08 0)
(0 -4.44325e-08 0)
(0 -4.41573e-08 0)
(0 -4.38638e-08 0)
(0 -4.35581e-08 0)
(0 -4.32465e-08 0)
(0 -4.29345e-08 0)
(0 -4.26272e-08 0)
(0 -4.23291e-08 0)
(0 -4.20438e-08 0)
(0 -4.17746e-08 0)
(0 -4.15241e-08 0)
(0 -4.12943e-08 0)
(0 -4.1087e-08 0)
(0 -4.09034e-08 0)
(0 -4.07447e-08 0)
(0 -4.06114e-08 0)
(0 -4.05043e-08 0)
(0 -4.04236e-08 0)
(0 -4.03697e-08 0)
(0 -4.03427e-08 0)
(0 -4.56812e-08 0)
(0 -4.55759e-08 0)
(0 -4.54901e-08 0)
(0 -4.53974e-08 0)
(0 -4.52811e-08 0)
(0 -4.51325e-08 0)
(0 -4.49487e-08 0)
(0 -4.47306e-08 0)
(0 -4.44822e-08 0)
(0 -4.42089e-08 0)
(0 -4.39167e-08 0)
(0 -4.3612e-08 0)
(0 -4.3301e-08 0)
(0 -4.29893e-08 0)
(0 -4.2682e-08 0)
(0 -4.23837e-08 0)
(0 -4.20982e-08 0)
(0 -4.18286e-08 0)
(0 -4.15776e-08 0)
(0 -4.13473e-08 0)
(0 -4.11395e-08 0)
(0 -4.09554e-08 0)
(0 -4.07962e-08 0)
(0 -4.06626e-08 0)
(0 -4.05551e-08 0)
(0 -4.04742e-08 0)
(0 -4.04201e-08 0)
(0 -4.0393e-08 0)
(0 -4.57073e-08 0)
(0 -4.56046e-08 0)
(0 -4.55221e-08 0)
(0 -4.54329e-08 0)
(0 -4.53201e-08 0)
(0 -4.51749e-08 0)
(0 -4.4994e-08 0)
(0 -4.47785e-08 0)
(0 -4.45321e-08 0)
(0 -4.42604e-08 0)
(0 -4.39694e-08 0)
(0 -4.36655e-08 0)
(0 -4.3355e-08 0)
(0 -4.30435e-08 0)
(0 -4.27363e-08 0)
(0 -4.24378e-08 0)
(0 -4.21519e-08 0)
(0 -4.18819e-08 0)
(0 -4.16304e-08 0)
(0 -4.13996e-08 0)
(0 -4.11913e-08 0)
(0 -4.10067e-08 0)
(0 -4.08471e-08 0)
(0 -4.0713e-08 0)
(0 -4.06052e-08 0)
(0 -4.0524e-08 0)
(0 -4.04698e-08 0)
(0 -4.04426e-08 0)
(0 -4.57353e-08 0)
(0 -4.56351e-08 0)
(0 -4.55557e-08 0)
(0 -4.54698e-08 0)
(0 -4.53603e-08 0)
(0 -4.52181e-08 0)
(0 -4.50398e-08 0)
(0 -4.48266e-08 0)
(0 -4.4582e-08 0)
(0 -4.43117e-08 0)
(0 -4.40217e-08 0)
(0 -4.37186e-08 0)
(0 -4.34084e-08 0)
(0 -4.30971e-08 0)
(0 -4.27898e-08 0)
(0 -4.2491e-08 0)
(0 -4.22048e-08 0)
(0 -4.19343e-08 0)
(0 -4.16824e-08 0)
(0 -4.14511e-08 0)
(0 -4.12422e-08 0)
(0 -4.10572e-08 0)
(0 -4.08971e-08 0)
(0 -4.07627e-08 0)
(0 -4.06546e-08 0)
(0 -4.05731e-08 0)
(0 -4.05187e-08 0)
(0 -4.04915e-08 0)
(0 -4.5765e-08 0)
(0 -4.56674e-08 0)
(0 -4.55909e-08 0)
(0 -4.55081e-08 0)
(0 -4.54015e-08 0)
(0 -4.52619e-08 0)
(0 -4.50861e-08 0)
(0 -4.48748e-08 0)
(0 -4.46319e-08 0)
(0 -4.43628e-08 0)
(0 -4.40737e-08 0)
(0 -4.3771e-08 0)
(0 -4.34612e-08 0)
(0 -4.31499e-08 0)
(0 -4.28425e-08 0)
(0 -4.25435e-08 0)
(0 -4.22568e-08 0)
(0 -4.19859e-08 0)
(0 -4.17335e-08 0)
(0 -4.15017e-08 0)
(0 -4.12923e-08 0)
(0 -4.11069e-08 0)
(0 -4.09463e-08 0)
(0 -4.08115e-08 0)
(0 -4.07031e-08 0)
(0 -4.06214e-08 0)
(0 -4.05668e-08 0)
(0 -4.05395e-08 0)
(0 -4.57964e-08 0)
(0 -4.57012e-08 0)
(0 -4.56274e-08 0)
(0 -4.55473e-08 0)
(0 -4.54434e-08 0)
(0 -4.53063e-08 0)
(0 -4.51325e-08 0)
(0 -4.4923e-08 0)
(0 -4.46815e-08 0)
(0 -4.44134e-08 0)
(0 -4.4125e-08 0)
(0 -4.38229e-08 0)
(0 -4.35132e-08 0)
(0 -4.32019e-08 0)
(0 -4.28943e-08 0)
(0 -4.2595e-08 0)
(0 -4.2308e-08 0)
(0 -4.20366e-08 0)
(0 -4.17836e-08 0)
(0 -4.15513e-08 0)
(0 -4.13415e-08 0)
(0 -4.11556e-08 0)
(0 -4.09946e-08 0)
(0 -4.08594e-08 0)
(0 -4.07507e-08 0)
(0 -4.06688e-08 0)
(0 -4.0614e-08 0)
(0 -4.05866e-08 0)
(0 -4.58294e-08 0)
(0 -4.57364e-08 0)
(0 -4.56651e-08 0)
(0 -4.55875e-08 0)
(0 -4.5486e-08 0)
(0 -4.5351e-08 0)
(0 -4.5179e-08 0)
(0 -4.4971e-08 0)
(0 -4.47307e-08 0)
(0 -4.44635e-08 0)
(0 -4.41757e-08 0)
(0 -4.38739e-08 0)
(0 -4.35643e-08 0)
(0 -4.3253e-08 0)
(0 -4.29451e-08 0)
(0 -4.26455e-08 0)
(0 -4.23581e-08 0)
(0 -4.20862e-08 0)
(0 -4.18328e-08 0)
(0 -4.16e-08 0)
(0 -4.13896e-08 0)
(0 -4.12032e-08 0)
(0 -4.10419e-08 0)
(0 -4.09063e-08 0)
(0 -4.07973e-08 0)
(0 -4.07151e-08 0)
(0 -4.06602e-08 0)
(0 -4.06327e-08 0)
(0 -4.58637e-08 0)
(0 -4.57727e-08 0)
(0 -4.57037e-08 0)
(0 -4.56283e-08 0)
(0 -4.55289e-08 0)
(0 -4.53958e-08 0)
(0 -4.52254e-08 0)
(0 -4.50187e-08 0)
(0 -4.47794e-08 0)
(0 -4.4513e-08 0)
(0 -4.42256e-08 0)
(0 -4.3924e-08 0)
(0 -4.36145e-08 0)
(0 -4.3303e-08 0)
(0 -4.29949e-08 0)
(0 -4.26949e-08 0)
(0 -4.2407e-08 0)
(0 -4.21347e-08 0)
(0 -4.18808e-08 0)
(0 -4.16475e-08 0)
(0 -4.14367e-08 0)
(0 -4.12498e-08 0)
(0 -4.1088e-08 0)
(0 -4.09522e-08 0)
(0 -4.08428e-08 0)
(0 -4.07605e-08 0)
(0 -4.07054e-08 0)
(0 -4.06778e-08 0)
(0 -4.58993e-08 0)
(0 -4.58101e-08 0)
(0 -4.5743e-08 0)
(0 -4.56696e-08 0)
(0 -4.5572e-08 0)
(0 -4.54405e-08 0)
(0 -4.52715e-08 0)
(0 -4.5066e-08 0)
(0 -4.48275e-08 0)
(0 -4.45616e-08 0)
(0 -4.42746e-08 0)
(0 -4.39732e-08 0)
(0 -4.36636e-08 0)
(0 -4.33519e-08 0)
(0 -4.30435e-08 0)
(0 -4.27432e-08 0)
(0 -4.24549e-08 0)
(0 -4.21821e-08 0)
(0 -4.19276e-08 0)
(0 -4.16938e-08 0)
(0 -4.14826e-08 0)
(0 -4.12953e-08 0)
(0 -4.11331e-08 0)
(0 -4.09969e-08 0)
(0 -4.08873e-08 0)
(0 -4.08047e-08 0)
(0 -4.07495e-08 0)
(0 -4.07218e-08 0)
(0 -4.59359e-08 0)
(0 -4.58483e-08 0)
(0 -4.57828e-08 0)
(0 -4.57111e-08 0)
(0 -4.56151e-08 0)
(0 -4.5485e-08 0)
(0 -4.53172e-08 0)
(0 -4.51125e-08 0)
(0 -4.48747e-08 0)
(0 -4.46093e-08 0)
(0 -4.43226e-08 0)
(0 -4.40212e-08 0)
(0 -4.37116e-08 0)
(0 -4.33997e-08 0)
(0 -4.3091e-08 0)
(0 -4.27902e-08 0)
(0 -4.25014e-08 0)
(0 -4.22282e-08 0)
(0 -4.19732e-08 0)
(0 -4.1739e-08 0)
(0 -4.15272e-08 0)
(0 -4.13395e-08 0)
(0 -4.1177e-08 0)
(0 -4.10404e-08 0)
(0 -4.09305e-08 0)
(0 -4.08477e-08 0)
(0 -4.07924e-08 0)
(0 -4.07647e-08 0)
(0 -4.59732e-08 0)
(0 -4.58869e-08 0)
(0 -4.5823e-08 0)
(0 -4.57527e-08 0)
(0 -4.5658e-08 0)
(0 -4.5529e-08 0)
(0 -4.53622e-08 0)
(0 -4.51583e-08 0)
(0 -4.49211e-08 0)
(0 -4.4656e-08 0)
(0 -4.43694e-08 0)
(0 -4.4068e-08 0)
(0 -4.37583e-08 0)
(0 -4.34461e-08 0)
(0 -4.31371e-08 0)
(0 -4.28359e-08 0)
(0 -4.25467e-08 0)
(0 -4.2273e-08 0)
(0 -4.20175e-08 0)
(0 -4.17828e-08 0)
(0 -4.15706e-08 0)
(0 -4.13825e-08 0)
(0 -4.12196e-08 0)
(0 -4.10827e-08 0)
(0 -4.09725e-08 0)
(0 -4.08895e-08 0)
(0 -4.08341e-08 0)
(0 -4.08063e-08 0)
(0 -4.60111e-08 0)
(0 -4.59259e-08 0)
(0 -4.58631e-08 0)
(0 -4.5794e-08 0)
(0 -4.57004e-08 0)
(0 -4.55724e-08 0)
(0 -4.54064e-08 0)
(0 -4.52031e-08 0)
(0 -4.49663e-08 0)
(0 -4.47015e-08 0)
(0 -4.4415e-08 0)
(0 -4.41136e-08 0)
(0 -4.38036e-08 0)
(0 -4.34912e-08 0)
(0 -4.31818e-08 0)
(0 -4.28802e-08 0)
(0 -4.25906e-08 0)
(0 -4.23164e-08 0)
(0 -4.20605e-08 0)
(0 -4.18253e-08 0)
(0 -4.16127e-08 0)
(0 -4.14241e-08 0)
(0 -4.12608e-08 0)
(0 -4.11237e-08 0)
(0 -4.10132e-08 0)
(0 -4.09301e-08 0)
(0 -4.08744e-08 0)
(0 -4.08466e-08 0)
(0 -4.60491e-08 0)
(0 -4.59648e-08 0)
(0 -4.5903e-08 0)
(0 -4.58349e-08 0)
(0 -4.57422e-08 0)
(0 -4.5615e-08 0)
(0 -4.54497e-08 0)
(0 -4.52469e-08 0)
(0 -4.50104e-08 0)
(0 -4.47457e-08 0)
(0 -4.44593e-08 0)
(0 -4.41577e-08 0)
(0 -4.38476e-08 0)
(0 -4.35348e-08 0)
(0 -4.32251e-08 0)
(0 -4.29231e-08 0)
(0 -4.2633e-08 0)
(0 -4.23583e-08 0)
(0 -4.2102e-08 0)
(0 -4.18663e-08 0)
(0 -4.16533e-08 0)
(0 -4.14644e-08 0)
(0 -4.13007e-08 0)
(0 -4.11633e-08 0)
(0 -4.10526e-08 0)
(0 -4.09692e-08 0)
(0 -4.09135e-08 0)
(0 -4.08856e-08 0)
(0 -4.60871e-08 0)
(0 -4.60035e-08 0)
(0 -4.59425e-08 0)
(0 -4.58752e-08 0)
(0 -4.57832e-08 0)
(0 -4.56567e-08 0)
(0 -4.54918e-08 0)
(0 -4.52894e-08 0)
(0 -4.50531e-08 0)
(0 -4.47886e-08 0)
(0 -4.45021e-08 0)
(0 -4.42004e-08 0)
(0 -4.389e-08 0)
(0 -4.3577e-08 0)
(0 -4.32668e-08 0)
(0 -4.29644e-08 0)
(0 -4.26739e-08 0)
(0 -4.23988e-08 0)
(0 -4.2142e-08 0)
(0 -4.19059e-08 0)
(0 -4.16925e-08 0)
(0 -4.15032e-08 0)
(0 -4.13392e-08 0)
(0 -4.12014e-08 0)
(0 -4.10905e-08 0)
(0 -4.1007e-08 0)
(0 -4.09511e-08 0)
(0 -4.09232e-08 0)
(0 -4.61249e-08 0)
(0 -4.60417e-08 0)
(0 -4.59813e-08 0)
(0 -4.59146e-08 0)
(0 -4.58232e-08 0)
(0 -4.56972e-08 0)
(0 -4.55327e-08 0)
(0 -4.53305e-08 0)
(0 -4.50945e-08 0)
(0 -4.48299e-08 0)
(0 -4.45434e-08 0)
(0 -4.42415e-08 0)
(0 -4.39308e-08 0)
(0 -4.36175e-08 0)
(0 -4.3307e-08 0)
(0 -4.30042e-08 0)
(0 -4.27132e-08 0)
(0 -4.24377e-08 0)
(0 -4.21804e-08 0)
(0 -4.19439e-08 0)
(0 -4.17301e-08 0)
(0 -4.15405e-08 0)
(0 -4.13762e-08 0)
(0 -4.12381e-08 0)
(0 -4.1127e-08 0)
(0 -4.10433e-08 0)
(0 -4.09874e-08 0)
(0 -4.09593e-08 0)
(0 -4.6162e-08 0)
(0 -4.60792e-08 0)
(0 -4.60192e-08 0)
(0 -4.5953e-08 0)
(0 -4.5862e-08 0)
(0 -4.57364e-08 0)
(0 -4.55722e-08 0)
(0 -4.53703e-08 0)
(0 -4.51342e-08 0)
(0 -4.48697e-08 0)
(0 -4.4583e-08 0)
(0 -4.4281e-08 0)
(0 -4.39701e-08 0)
(0 -4.36564e-08 0)
(0 -4.33455e-08 0)
(0 -4.30423e-08 0)
(0 -4.27509e-08 0)
(0 -4.24749e-08 0)
(0 -4.22173e-08 0)
(0 -4.19804e-08 0)
(0 -4.17662e-08 0)
(0 -4.15762e-08 0)
(0 -4.14116e-08 0)
(0 -4.12733e-08 0)
(0 -4.1162e-08 0)
(0 -4.10781e-08 0)
(0 -4.10221e-08 0)
(0 -4.0994e-08 0)
(0 -4.61983e-08 0)
(0 -4.61157e-08 0)
(0 -4.6056e-08 0)
(0 -4.59901e-08 0)
(0 -4.58995e-08 0)
(0 -4.57742e-08 0)
(0 -4.56102e-08 0)
(0 -4.54084e-08 0)
(0 -4.51724e-08 0)
(0 -4.49078e-08 0)
(0 -4.4621e-08 0)
(0 -4.43188e-08 0)
(0 -4.40076e-08 0)
(0 -4.36936e-08 0)
(0 -4.33823e-08 0)
(0 -4.30787e-08 0)
(0 -4.27869e-08 0)
(0 -4.25105e-08 0)
(0 -4.22525e-08 0)
(0 -4.20152e-08 0)
(0 -4.18007e-08 0)
(0 -4.16104e-08 0)
(0 -4.14455e-08 0)
(0 -4.1307e-08 0)
(0 -4.11954e-08 0)
(0 -4.11114e-08 0)
(0 -4.10552e-08 0)
(0 -4.10271e-08 0)
(0 -4.62336e-08 0)
(0 -4.6151e-08 0)
(0 -4.60915e-08 0)
(0 -4.60259e-08 0)
(0 -4.59356e-08 0)
(0 -4.58104e-08 0)
(0 -4.56466e-08 0)
(0 -4.54448e-08 0)
(0 -4.52089e-08 0)
(0 -4.49442e-08 0)
(0 -4.46572e-08 0)
(0 -4.43547e-08 0)
(0 -4.40433e-08 0)
(0 -4.3729e-08 0)
(0 -4.34173e-08 0)
(0 -4.31134e-08 0)
(0 -4.28212e-08 0)
(0 -4.25444e-08 0)
(0 -4.2286e-08 0)
(0 -4.20484e-08 0)
(0 -4.18335e-08 0)
(0 -4.16429e-08 0)
(0 -4.14777e-08 0)
(0 -4.1339e-08 0)
(0 -4.12272e-08 0)
(0 -4.11431e-08 0)
(0 -4.10868e-08 0)
(0 -4.10586e-08 0)
(0 -4.62677e-08 0)
(0 -4.6185e-08 0)
(0 -4.61256e-08 0)
(0 -4.60601e-08 0)
(0 -4.597e-08 0)
(0 -4.5845e-08 0)
(0 -4.56812e-08 0)
(0 -4.54795e-08 0)
(0 -4.52435e-08 0)
(0 -4.49788e-08 0)
(0 -4.46916e-08 0)
(0 -4.43889e-08 0)
(0 -4.40772e-08 0)
(0 -4.37625e-08 0)
(0 -4.34506e-08 0)
(0 -4.31462e-08 0)
(0 -4.28537e-08 0)
(0 -4.25765e-08 0)
(0 -4.23178e-08 0)
(0 -4.20798e-08 0)
(0 -4.18646e-08 0)
(0 -4.16737e-08 0)
(0 -4.15083e-08 0)
(0 -4.13693e-08 0)
(0 -4.12574e-08 0)
(0 -4.11731e-08 0)
(0 -4.11167e-08 0)
(0 -4.10885e-08 0)
(0 -4.63003e-08 0)
(0 -4.62175e-08 0)
(0 -4.61581e-08 0)
(0 -4.60928e-08 0)
(0 -4.60027e-08 0)
(0 -4.58778e-08 0)
(0 -4.57141e-08 0)
(0 -4.55124e-08 0)
(0 -4.52763e-08 0)
(0 -4.50114e-08 0)
(0 -4.47241e-08 0)
(0 -4.44212e-08 0)
(0 -4.41091e-08 0)
(0 -4.37942e-08 0)
(0 -4.34819e-08 0)
(0 -4.31772e-08 0)
(0 -4.28844e-08 0)
(0 -4.26069e-08 0)
(0 -4.23478e-08 0)
(0 -4.21095e-08 0)
(0 -4.1894e-08 0)
(0 -4.17028e-08 0)
(0 -4.15371e-08 0)
(0 -4.1398e-08 0)
(0 -4.12859e-08 0)
(0 -4.12015e-08 0)
(0 -4.1145e-08 0)
(0 -4.11167e-08 0)
(0 -4.63313e-08 0)
(0 -4.62484e-08 0)
(0 -4.6189e-08 0)
(0 -4.61236e-08 0)
(0 -4.60336e-08 0)
(0 -4.59087e-08 0)
(0 -4.5745e-08 0)
(0 -4.55433e-08 0)
(0 -4.53072e-08 0)
(0 -4.50421e-08 0)
(0 -4.47547e-08 0)
(0 -4.44515e-08 0)
(0 -4.41392e-08 0)
(0 -4.3824e-08 0)
(0 -4.35114e-08 0)
(0 -4.32064e-08 0)
(0 -4.29132e-08 0)
(0 -4.26353e-08 0)
(0 -4.23759e-08 0)
(0 -4.21373e-08 0)
(0 -4.19216e-08 0)
(0 -4.17301e-08 0)
(0 -4.15642e-08 0)
(0 -4.14249e-08 0)
(0 -4.13127e-08 0)
(0 -4.12281e-08 0)
(0 -4.11716e-08 0)
(0 -4.11432e-08 0)
(0 -4.63605e-08 0)
(0 -4.62774e-08 0)
(0 -4.62179e-08 0)
(0 -4.61526e-08 0)
(0 -4.60626e-08 0)
(0 -4.59377e-08 0)
(0 -4.5774e-08 0)
(0 -4.55723e-08 0)
(0 -4.5336e-08 0)
(0 -4.50709e-08 0)
(0 -4.47832e-08 0)
(0 -4.44798e-08 0)
(0 -4.41673e-08 0)
(0 -4.38518e-08 0)
(0 -4.35389e-08 0)
(0 -4.32336e-08 0)
(0 -4.29401e-08 0)
(0 -4.26619e-08 0)
(0 -4.24022e-08 0)
(0 -4.21634e-08 0)
(0 -4.19473e-08 0)
(0 -4.17556e-08 0)
(0 -4.15896e-08 0)
(0 -4.145e-08 0)
(0 -4.13376e-08 0)
(0 -4.1253e-08 0)
(0 -4.11964e-08 0)
(0 -4.1168e-08 0)
(0 -4.63879e-08 0)
(0 -4.63046e-08 0)
(0 -4.6245e-08 0)
(0 -4.61796e-08 0)
(0 -4.60896e-08 0)
(0 -4.59647e-08 0)
(0 -4.5801e-08 0)
(0 -4.55992e-08 0)
(0 -4.53629e-08 0)
(0 -4.50976e-08 0)
(0 -4.48097e-08 0)
(0 -4.45061e-08 0)
(0 -4.41934e-08 0)
(0 -4.38776e-08 0)
(0 -4.35644e-08 0)
(0 -4.32588e-08 0)
(0 -4.2965e-08 0)
(0 -4.26866e-08 0)
(0 -4.24266e-08 0)
(0 -4.21875e-08 0)
(0 -4.19712e-08 0)
(0 -4.17793e-08 0)
(0 -4.16131e-08 0)
(0 -4.14733e-08 0)
(0 -4.13608e-08 0)
(0 -4.12761e-08 0)
(0 -4.12194e-08 0)
(0 -4.1191e-08 0)
(0 -4.64133e-08 0)
(0 -4.63297e-08 0)
(0 -4.627e-08 0)
(0 -4.62045e-08 0)
(0 -4.61145e-08 0)
(0 -4.59896e-08 0)
(0 -4.58259e-08 0)
(0 -4.5624e-08 0)
(0 -4.53876e-08 0)
(0 -4.51221e-08 0)
(0 -4.48342e-08 0)
(0 -4.45304e-08 0)
(0 -4.42174e-08 0)
(0 -4.39014e-08 0)
(0 -4.35879e-08 0)
(0 -4.32821e-08 0)
(0 -4.2988e-08 0)
(0 -4.27093e-08 0)
(0 -4.24491e-08 0)
(0 -4.22097e-08 0)
(0 -4.19932e-08 0)
(0 -4.18012e-08 0)
(0 -4.16347e-08 0)
(0 -4.14948e-08 0)
(0 -4.13822e-08 0)
(0 -4.12974e-08 0)
(0 -4.12406e-08 0)
(0 -4.12122e-08 0)
(0 -4.64366e-08 0)
(0 -4.63528e-08 0)
(0 -4.62929e-08 0)
(0 -4.62274e-08 0)
(0 -4.61373e-08 0)
(0 -4.60124e-08 0)
(0 -4.58486e-08 0)
(0 -4.56467e-08 0)
(0 -4.54102e-08 0)
(0 -4.51446e-08 0)
(0 -4.48565e-08 0)
(0 -4.45525e-08 0)
(0 -4.42393e-08 0)
(0 -4.39231e-08 0)
(0 -4.36094e-08 0)
(0 -4.33033e-08 0)
(0 -4.3009e-08 0)
(0 -4.27301e-08 0)
(0 -4.24696e-08 0)
(0 -4.22301e-08 0)
(0 -4.20133e-08 0)
(0 -4.18211e-08 0)
(0 -4.16545e-08 0)
(0 -4.15145e-08 0)
(0 -4.14017e-08 0)
(0 -4.13168e-08 0)
(0 -4.126e-08 0)
(0 -4.12316e-08 0)
(0 -4.64577e-08 0)
(0 -4.63737e-08 0)
(0 -4.63137e-08 0)
(0 -4.62481e-08 0)
(0 -4.6158e-08 0)
(0 -4.6033e-08 0)
(0 -4.58692e-08 0)
(0 -4.56672e-08 0)
(0 -4.54306e-08 0)
(0 -4.51649e-08 0)
(0 -4.48766e-08 0)
(0 -4.45725e-08 0)
(0 -4.42591e-08 0)
(0 -4.39427e-08 0)
(0 -4.36288e-08 0)
(0 -4.33225e-08 0)
(0 -4.3028e-08 0)
(0 -4.27488e-08 0)
(0 -4.24882e-08 0)
(0 -4.22484e-08 0)
(0 -4.20315e-08 0)
(0 -4.18391e-08 0)
(0 -4.16723e-08 0)
(0 -4.15322e-08 0)
(0 -4.14194e-08 0)
(0 -4.13344e-08 0)
(0 -4.12775e-08 0)
(0 -4.1249e-08 0)
(0 -4.64767e-08 0)
(0 -4.63925e-08 0)
(0 -4.63323e-08 0)
(0 -4.62666e-08 0)
(0 -4.61765e-08 0)
(0 -4.60514e-08 0)
(0 -4.58876e-08 0)
(0 -4.56855e-08 0)
(0 -4.54488e-08 0)
(0 -4.5183e-08 0)
(0 -4.48946e-08 0)
(0 -4.45903e-08 0)
(0 -4.42768e-08 0)
(0 -4.39602e-08 0)
(0 -4.36461e-08 0)
(0 -4.33396e-08 0)
(0 -4.30449e-08 0)
(0 -4.27656e-08 0)
(0 -4.25047e-08 0)
(0 -4.22648e-08 0)
(0 -4.20477e-08 0)
(0 -4.18552e-08 0)
(0 -4.16883e-08 0)
(0 -4.1548e-08 0)
(0 -4.14351e-08 0)
(0 -4.135e-08 0)
(0 -4.12932e-08 0)
(0 -4.12647e-08 0)
(0 -4.64933e-08 0)
(0 -4.64089e-08 0)
(0 -4.63487e-08 0)
(0 -4.62829e-08 0)
(0 -4.61927e-08 0)
(0 -4.60676e-08 0)
(0 -4.59037e-08 0)
(0 -4.57016e-08 0)
(0 -4.54648e-08 0)
(0 -4.51989e-08 0)
(0 -4.49104e-08 0)
(0 -4.4606e-08 0)
(0 -4.42923e-08 0)
(0 -4.39755e-08 0)
(0 -4.36613e-08 0)
(0 -4.33546e-08 0)
(0 -4.30597e-08 0)
(0 -4.27802e-08 0)
(0 -4.25192e-08 0)
(0 -4.22791e-08 0)
(0 -4.2062e-08 0)
(0 -4.18693e-08 0)
(0 -4.17023e-08 0)
(0 -4.15619e-08 0)
(0 -4.14489e-08 0)
(0 -4.13638e-08 0)
(0 -4.13069e-08 0)
(0 -4.12784e-08 0)
(0 -4.65077e-08 0)
(0 -4.64231e-08 0)
(0 -4.63628e-08 0)
(0 -4.62969e-08 0)
(0 -4.62066e-08 0)
(0 -4.60815e-08 0)
(0 -4.59176e-08 0)
(0 -4.57154e-08 0)
(0 -4.54786e-08 0)
(0 -4.52126e-08 0)
(0 -4.4924e-08 0)
(0 -4.46194e-08 0)
(0 -4.43056e-08 0)
(0 -4.39887e-08 0)
(0 -4.36743e-08 0)
(0 -4.33675e-08 0)
(0 -4.30725e-08 0)
(0 -4.27929e-08 0)
(0 -4.25317e-08 0)
(0 -4.22915e-08 0)
(0 -4.20742e-08 0)
(0 -4.18814e-08 0)
(0 -4.17143e-08 0)
(0 -4.15739e-08 0)
(0 -4.14608e-08 0)
(0 -4.13756e-08 0)
(0 -4.13187e-08 0)
(0 -4.12901e-08 0)
(0 -4.65197e-08 0)
(0 -4.6435e-08 0)
(0 -4.63745e-08 0)
(0 -4.63086e-08 0)
(0 -4.62183e-08 0)
(0 -4.60932e-08 0)
(0 -4.59292e-08 0)
(0 -4.57269e-08 0)
(0 -4.549e-08 0)
(0 -4.5224e-08 0)
(0 -4.49353e-08 0)
(0 -4.46307e-08 0)
(0 -4.43167e-08 0)
(0 -4.39997e-08 0)
(0 -4.36852e-08 0)
(0 -4.33783e-08 0)
(0 -4.30831e-08 0)
(0 -4.28034e-08 0)
(0 -4.25421e-08 0)
(0 -4.23018e-08 0)
(0 -4.20844e-08 0)
(0 -4.18915e-08 0)
(0 -4.17243e-08 0)
(0 -4.15839e-08 0)
(0 -4.14707e-08 0)
(0 -4.13855e-08 0)
(0 -4.13285e-08 0)
(0 -4.13e-08 0)
(0 -4.65294e-08 0)
(0 -4.64445e-08 0)
(0 -4.6384e-08 0)
(0 -4.6318e-08 0)
(0 -4.62277e-08 0)
(0 -4.61025e-08 0)
(0 -4.59385e-08 0)
(0 -4.57362e-08 0)
(0 -4.54992e-08 0)
(0 -4.52332e-08 0)
(0 -4.49444e-08 0)
(0 -4.46397e-08 0)
(0 -4.43256e-08 0)
(0 -4.40085e-08 0)
(0 -4.3694e-08 0)
(0 -4.33869e-08 0)
(0 -4.30917e-08 0)
(0 -4.28118e-08 0)
(0 -4.25505e-08 0)
(0 -4.23101e-08 0)
(0 -4.20926e-08 0)
(0 -4.18996e-08 0)
(0 -4.17324e-08 0)
(0 -4.15918e-08 0)
(0 -4.14787e-08 0)
(0 -4.13934e-08 0)
(0 -4.13364e-08 0)
(0 -4.13079e-08 0)
(0 -4.65366e-08 0)
(0 -4.64517e-08 0)
(0 -4.63911e-08 0)
(0 -4.63251e-08 0)
(0 -4.62347e-08 0)
(0 -4.61095e-08 0)
(0 -4.59454e-08 0)
(0 -4.57431e-08 0)
(0 -4.55062e-08 0)
(0 -4.524e-08 0)
(0 -4.49512e-08 0)
(0 -4.46464e-08 0)
(0 -4.43323e-08 0)
(0 -4.40152e-08 0)
(0 -4.37005e-08 0)
(0 -4.33934e-08 0)
(0 -4.30981e-08 0)
(0 -4.28182e-08 0)
(0 -4.25568e-08 0)
(0 -4.23163e-08 0)
(0 -4.20987e-08 0)
(0 -4.19057e-08 0)
(0 -4.17384e-08 0)
(0 -4.15979e-08 0)
(0 -4.14847e-08 0)
(0 -4.13994e-08 0)
(0 -4.13424e-08 0)
(0 -4.13138e-08 0)
(0 -4.65415e-08 0)
(0 -4.64565e-08 0)
(0 -4.63958e-08 0)
(0 -4.63298e-08 0)
(0 -4.62394e-08 0)
(0 -4.61142e-08 0)
(0 -4.59501e-08 0)
(0 -4.57478e-08 0)
(0 -4.55108e-08 0)
(0 -4.52446e-08 0)
(0 -4.49557e-08 0)
(0 -4.46509e-08 0)
(0 -4.43368e-08 0)
(0 -4.40196e-08 0)
(0 -4.37049e-08 0)
(0 -4.33977e-08 0)
(0 -4.31023e-08 0)
(0 -4.28224e-08 0)
(0 -4.25609e-08 0)
(0 -4.23204e-08 0)
(0 -4.21028e-08 0)
(0 -4.19098e-08 0)
(0 -4.17425e-08 0)
(0 -4.16019e-08 0)
(0 -4.14887e-08 0)
(0 -4.14034e-08 0)
(0 -4.13463e-08 0)
(0 -4.13177e-08 0)
(0 -4.65439e-08 0)
(0 -4.64588e-08 0)
(0 -4.63982e-08 0)
(0 -4.63321e-08 0)
(0 -4.62417e-08 0)
(0 -4.61165e-08 0)
(0 -4.59524e-08 0)
(0 -4.57501e-08 0)
(0 -4.55131e-08 0)
(0 -4.52469e-08 0)
(0 -4.4958e-08 0)
(0 -4.46532e-08 0)
(0 -4.4339e-08 0)
(0 -4.40218e-08 0)
(0 -4.37071e-08 0)
(0 -4.33999e-08 0)
(0 -4.31045e-08 0)
(0 -4.28245e-08 0)
(0 -4.2563e-08 0)
(0 -4.23225e-08 0)
(0 -4.21049e-08 0)
(0 -4.19118e-08 0)
(0 -4.17445e-08 0)
(0 -4.16039e-08 0)
(0 -4.14907e-08 0)
(0 -4.14053e-08 0)
(0 -4.13483e-08 0)
(0 -4.13197e-08 0)
)
;

boundaryField
{
    bc-2
    {
        type            empty;
    }
    bc-3
    {
        type            empty;
    }
    bottom
    {
        type            zeroGradient;
    }
    leftSide
    {
        type            zeroGradient;
    }
    naturalSurface
    {
        type            zeroGradient;
    }
    rightSide
    {
        type            zeroGradient;
    }
    slopesurface
    {
        type            zeroGradient;
    }
    subGradeSurface
    {
        type            zeroGradient;
    }
}


// ************************************************************************* //
