# Supplementary material for: A finite volume-based model for the hydrothermal behavior of soil under freeze–thaw cycles
Source: PLoS One. 2021 Jun 3;16(6):e0252680. doi: 10.1371/journal.pone.0252680 (PMC8174737; doi:10.1371/journal.pone.0252680)
Supplement: S1 Data — (ZIP) [file pone.0252680.s001.zip › Data at equal time interval/3.42144e+08/solidTemperature]

/*--------------------------------*- C++ -*----------------------------------*\
| =========                 |                                                 |
| \\      /  F ield         | OpenFOAM: The Open Source CFD Toolbox           |
|  \\    /   O peration     | Version:  2.4.0                                 |
|   \\  /    A nd           | Web:      www.OpenFOAM.org                      |
|    \\/     M anipulation  |                                                 |
\*---------------------------------------------------------------------------*/
FoamFile
{
    version     2.0;
    format      ascii;
    class       volScalarField;
    location    "3.42144e+08";
    object      solidTemperature;
}
// * * * * * * * * * * * * * * * * * * * * * * * * * * * * * * * * * * * * * //

dimensions      [0 0 0 1 0 0 0];

internalField   nonuniform List<scalar> 
9554
(
285.72
281.873
279.391
277.978
277.344
277.237
277.45
277.828
278.263
278.686
279.057
279.358
279.587
279.75
279.858
279.922
279.956
279.968
279.968
279.961
279.952
279.944
285.72
281.873
279.391
277.978
277.344
277.237
277.45
277.828
278.263
278.686
279.057
279.358
279.587
279.75
279.858
279.922
279.956
279.968
279.968
279.961
279.952
279.945
285.72
281.873
279.391
277.978
277.344
277.237
277.45
277.828
278.264
278.686
279.057
279.358
279.587
279.75
279.858
279.922
279.956
279.968
279.968
279.961
279.953
279.945
285.72
281.873
279.391
277.978
277.344
277.237
277.45
277.828
278.264
278.686
279.057
279.358
279.587
279.75
279.858
279.923
279.956
279.968
279.968
279.961
279.953
279.945
285.72
281.873
279.391
277.978
277.344
277.237
277.45
277.828
278.264
278.687
279.057
279.359
279.588
279.751
279.858
279.923
279.956
279.969
279.968
279.962
279.953
279.945
285.72
281.873
279.391
277.978
277.345
277.237
277.45
277.829
278.264
278.687
279.058
279.359
279.588
279.751
279.859
279.923
279.957
279.969
279.969
279.962
279.953
279.946
285.72
281.873
279.391
277.978
277.345
277.237
277.45
277.829
278.264
278.687
279.058
279.359
279.588
279.751
279.859
279.924
279.957
279.969
279.969
279.963
279.954
279.946
285.72
281.873
279.391
277.978
277.345
277.238
277.451
277.829
278.265
278.687
279.058
279.36
279.589
279.752
279.859
279.924
279.957
279.97
279.97
279.963
279.954
279.947
285.72
281.873
279.391
277.978
277.345
277.238
277.451
277.829
278.265
278.688
279.059
279.36
279.589
279.752
279.86
279.925
279.958
279.97
279.97
279.964
279.955
279.947
285.72
281.873
279.391
277.979
277.345
277.238
277.451
277.83
278.265
278.688
279.059
279.36
279.59
279.753
279.861
279.925
279.959
279.971
279.971
279.964
279.956
279.948
285.72
281.873
279.392
277.979
277.346
277.238
277.452
277.83
278.266
278.689
279.06
279.361
279.59
279.753
279.861
279.926
279.959
279.972
279.972
279.965
279.956
279.949
285.721
281.873
279.392
277.979
277.346
277.239
277.452
277.831
278.266
278.689
279.06
279.362
279.591
279.754
279.862
279.927
279.96
279.973
279.972
279.966
279.957
279.949
285.721
281.874
279.392
277.979
277.346
277.239
277.452
277.831
278.267
278.69
279.061
279.362
279.592
279.755
279.863
279.928
279.961
279.974
279.973
279.967
279.958
279.95
285.721
281.874
279.392
277.98
277.347
277.239
277.453
277.832
278.267
278.69
279.061
279.363
279.592
279.756
279.864
279.928
279.962
279.974
279.974
279.968
279.959
279.951
285.721
281.874
279.393
277.98
277.347
277.24
277.453
277.832
278.268
278.691
279.062
279.364
279.593
279.757
279.865
279.929
279.963
279.976
279.975
279.969
279.96
279.953
285.721
281.874
279.393
277.98
277.347
277.24
277.454
277.833
278.269
278.692
279.063
279.365
279.594
279.757
279.866
279.93
279.964
279.977
279.977
279.97
279.962
279.954
285.721
281.874
279.393
277.981
277.348
277.241
277.454
277.833
278.269
278.693
279.064
279.365
279.595
279.758
279.867
279.932
279.965
279.978
279.978
279.971
279.963
279.955
285.721
281.874
279.393
277.981
277.348
277.241
277.455
277.834
278.27
278.693
279.065
279.366
279.596
279.76
279.868
279.933
279.966
279.979
279.979
279.973
279.964
279.956
285.721
281.875
279.394
277.981
277.349
277.242
277.455
277.834
278.271
278.694
279.065
279.367
279.597
279.761
279.869
279.934
279.968
279.98
279.98
279.974
279.966
279.958
285.721
281.875
279.394
277.982
277.349
277.242
277.456
277.835
278.271
278.695
279.066
279.368
279.598
279.762
279.87
279.935
279.969
279.982
279.982
279.976
279.967
279.959
285.721
281.875
279.394
277.982
277.349
277.243
277.456
277.836
278.272
278.696
279.067
279.369
279.599
279.763
279.871
279.937
279.97
279.983
279.983
279.977
279.969
279.961
285.721
281.875
279.394
277.982
277.35
277.243
277.457
277.836
278.273
278.696
279.068
279.37
279.6
279.764
279.872
279.938
279.972
279.985
279.985
279.979
279.97
279.963
285.721
281.875
279.395
277.983
277.35
277.244
277.457
277.837
278.273
278.697
279.069
279.371
279.601
279.765
279.874
279.939
279.973
279.986
279.987
279.98
279.972
279.965
285.721
281.876
279.395
277.983
277.351
277.244
277.458
277.838
278.274
278.698
279.07
279.372
279.602
279.766
279.875
279.941
279.975
279.988
279.988
279.982
279.974
279.966
285.722
281.876
279.396
277.984
277.352
277.245
277.459
277.838
278.275
278.699
279.07
279.373
279.603
279.767
279.876
279.942
279.976
279.989
279.99
279.984
279.976
279.968
285.722
281.877
279.397
277.985
277.353
277.246
277.46
277.84
278.276
278.7
279.071
279.374
279.604
279.768
279.877
279.943
279.978
279.991
279.992
279.986
279.978
279.97
285.722
281.878
279.398
277.987
277.355
277.248
277.462
277.841
278.277
278.701
279.073
279.375
279.605
279.769
279.878
279.944
279.979
279.993
279.993
279.988
279.98
279.972
285.723
281.879
279.4
277.989
277.357
277.251
277.465
277.844
278.28
278.703
279.074
279.376
279.606
279.771
279.88
279.946
279.98
279.994
279.995
279.989
279.982
279.974
285.723
281.881
279.403
277.993
277.361
277.255
277.468
277.847
278.283
278.706
279.076
279.378
279.608
279.772
279.881
279.947
279.982
279.996
279.997
279.991
279.984
279.976
285.724
281.883
279.407
277.998
277.367
277.261
277.474
277.852
278.287
278.709
279.08
279.381
279.61
279.774
279.883
279.948
279.983
279.997
279.998
279.993
279.986
279.979
285.725
281.887
279.412
278.005
277.375
277.269
277.482
277.86
278.294
278.715
279.084
279.384
279.613
279.776
279.884
279.95
279.985
279.999
280
279.995
279.987
279.981
285.727
281.892
279.42
278.015
277.386
277.281
277.494
277.871
278.303
278.723
279.09
279.389
279.616
279.779
279.886
279.952
279.986
280
280.002
279.997
279.989
279.983
285.729
281.898
279.43
278.027
277.401
277.297
277.509
277.885
278.316
278.733
279.099
279.396
279.621
279.782
279.889
279.954
279.988
280.002
280.003
279.998
279.991
279.985
285.731
281.905
279.441
278.043
277.419
277.316
277.529
277.904
278.332
278.747
279.11
279.404
279.628
279.787
279.892
279.956
279.99
280.004
280.005
280
279.993
279.987
285.733
281.91
279.452
278.059
277.44
277.34
277.554
277.927
278.353
278.765
279.124
279.415
279.636
279.793
279.896
279.959
279.992
280.005
280.007
280.002
279.995
279.989
285.733
281.911
279.459
278.074
277.463
277.368
277.583
277.956
278.379
278.787
279.142
279.429
279.646
279.8
279.901
279.962
279.995
280.007
280.008
280.004
279.997
279.991
285.725
281.899
279.453
278.081
277.483
277.397
277.617
277.99
278.41
278.814
279.164
279.445
279.658
279.808
279.907
279.966
279.997
280.009
280.01
280.006
279.999
279.993
285.698
281.852
279.418
278.07
277.494
277.425
277.653
278.028
278.447
278.845
279.189
279.465
279.672
279.818
279.914
279.971
280
280.012
280.012
280.007
280.001
279.996
285.611
281.727
279.325
278.025
277.49
277.448
277.691
278.071
278.488
278.881
279.218
279.487
279.689
279.83
279.921
279.976
280.004
280.014
280.014
280.009
280.003
279.998
285.317
281.431
279.133
277.93
277.464
277.464
277.729
278.117
278.533
278.921
279.251
279.512
279.707
279.842
279.93
279.981
280.007
280.016
280.016
280.011
280.005
280
287.547
287.408
287.483
285.904
286.758
285.762
285.909
283.219
286.849
282.207
285.071
283.146
287.23
283.028
286.331
284.524
285.88
285.859
282.674
286.494
287.425
282.341
286.275
283.518
284.034
285.549
286.505
284.268
284.881
287.725
283.881
287.26
287.518
283.99
277.391
281.671
277.248
278.894
282.55
281.913
282.476
282.146
284.164
282.775
284.198
281.948
283.298
279.367
281.035
277.901
285.704
279.396
280.411
277.37
278.085
279.005
277.772
278.747
281.496
285.812
281.185
278.144
278.342
277.299
282.247
277.322
278.704
277.234
277.713
277.216
277.763
277.4
277.419
277.107
277.047
277.724
277.098
277.839
277.055
277.178
277.077
278.422
277.001
277.338
277.386
278.167
276.901
277.688
277.288
278.408
277.873
278.623
277.221
277.705
278.458
278.562
277.393
278.702
277.352
277.792
277.777
278.599
277.497
277.878
277.383
277.404
277.281
277.285
278.737
278.69
277.149
277.002
278.938
277.717
286.945
279.553
277.277
279.166
277.321
278.046
277.13
276.913
278.061
278.415
276.931
285.81
278.188
277.226
278.527
277.728
277.208
277.574
277.019
279.334
284.145
280.135
277.256
277.578
278.266
277.944
278.559
277.964
277.259
276.941
277.426
277.643
278.637
277.473
276.889
277.066
277.802
278.915
277.886
278.871
277.817
277.469
277.44
278.693
277.267
277.544
280.405
280.837
286.46
282.543
284.041
278.462
278.577
277.947
277.291
278.911
278.104
277.634
277.277
278.867
278.081
278.628
277.709
276.9
277.281
278.144
278.515
285.69
279.436
277.048
276.908
277.334
277.617
276.992
277.532
277.143
277.987
277.445
277.354
277.971
278.895
277.499
277.101
277.387
278.357
278.016
277.375
277.74
278.141
277.671
281.273
277.179
277.556
285.638
279.982
279.004
278.259
278.424
277.814
278.373
277.806
277.502
278.3
277.303
278.053
276.96
277.723
283.377
285.53
277.35
277.023
278.415
282.17
277.226
278.251
277.719
280.513
277.204
276.983
277.434
277.251
278.801
278.211
276.924
277.284
278.891
278.181
277.002
276.909
278.093
277.214
277.041
277.357
279.032
278.381
278.651
278.993
282.807
286.039
277.565
277.205
277.249
277.511
279.023
278.999
278.506
277.937
277.079
277.006
277.271
278.604
277.181
277.493
277.448
277.392
278.589
278.732
282.422
279.54
280.756
284.122
277.357
277.154
277.191
277.452
277.245
277.599
281.709
287.397
278.131
277.554
279.122
282.164
277.795
277.251
277.462
277.605
278.046
277.463
278.388
280.268
278.151
278.618
278.536
278.8
277.549
277.097
277.113
277.241
277.626
277.541
278.788
278.053
277.305
277.699
277.972
277.53
277.056
276.963
277.793
279.199
278.244
277.8
277.194
277.817
277.435
277.212
277.201
277.218
278.761
278.389
278.247
277.973
278.247
278.332
277.251
277.593
285.709
280.705
277.589
278.062
277.259
277.087
281.86
279.952
277.494
277.077
277.626
277.741
278.636
278.236
277.598
277.901
278.181
279.424
277.751
277.346
278.199
278.478
277.145
277.143
283.445
287.199
277.888
277.463
277.925
278.151
277.289
278.087
278.122
278.41
277.465
277.736
280.312
282.808
277.723
278.543
277.207
277.525
277.116
277.121
277.403
277.183
277.251
277.681
277.91
277.518
277.826
278.077
278.229
278.433
277.248
277.226
277.734
278.732
277.109
277.245
277.932
277.654
278.986
278.692
276.956
277.213
277.057
276.943
278.312
278.047
277.784
278.067
279.481
281.153
278.799
278.601
277.231
277.296
277.054
277.064
278.175
278.377
284.213
287.433
277.154
277.43
281.512
280.058
277.012
277.013
279.175
280.465
277.174
277.09
277.217
277.448
286.321
283.566
281.383
284.018
278.215
278.596
278.031
278.566
278.438
278.128
278.748
277.74
282.333
280.919
278.743
279.02
277.388
277.236
278.921
278.937
278.873
278.908
278.372
278.741
277.292
277.05
277.372
277.163
277.274
277.277
279.488
280.256
276.943
277.026
277.632
277.375
281.775
280.814
276.939
276.922
278.26
277.85
277.314
277.286
277.376
277.567
277.281
277.065
277.129
277.17
284.688
287.518
287.362
283.303
278.718
278.423
277.499
277.466
278.065
277.87
283.532
287.711
282.42
277.234
287.702
286.216
287.291
286.207
287.255
283.472
286.975
281.614
285.878
281.225
285.726
282.532
283.456
282.235
286.006
278.658
285.535
281.652
278.077
277.263
278.035
284.998
284.549
277.642
282.922
277.816
280.647
277.156
280.899
277.71
277.872
277.8
281.008
276.941
282.212
277.107
279.342
279.096
282.279
277.189
278.037
277.982
280.377
277.134
280.419
277.484
280.985
279.027
283.148
277.275
277.452
278.275
277.251
282.621
282.946
277.596
277.249
279.484
277.124
281.109
281.389
277.078
280.307
277.214
282.46
277.813
278.597
282.725
277.215
280.81
282.593
277.976
277.65
277.288
277.011
279.288
279.292
280.088
280.011
285.519
281.021
282.472
279.033
282.809
277.916
277.259
282.239
278.067
282.189
278.181
286.408
279.765
278.109
278.4
277.442
276.965
277.417
278.764
280.843
280.71
278.709
277.272
277.755
277.454
283.445
278.74
277.456
277.221
283.495
278.719
278.289
277.192
278.125
277.001
281.599
286.041
286.835
280.582
283.557
278.923
278.164
279.428
282.531
284.256
277.858
277.179
278.749
282.281
279.632
279.307
280.426
283.613
278.586
280.307
278.023
280.114
278.682
277.444
277.379
277.054
277.989
279.918
280.267
277.868
286.079
282.912
278.11
278.765
282.1
283.605
282.351
285.19
277.058
277.352
287.224
282.235
282.35
282.615
277.561
277.211
281.387
283.488
283.974
280.657
283.885
280.376
280.888
280.095
277.514
279.191
279.89
277.981
283.551
280.749
281.085
279.185
279.994
281.236
277.417
277.272
277.23
277.52
277.39
277.233
277.169
277.445
277.018
277.38
277.101
277.36
278.944
277.542
281.512
283.767
277.21
277.374
283.521
280.437
285.056
282.175
279.404
279.063
280.113
279.474
287.283
283.832
278.884
277.464
277.19
277.107
283.56
280.677
278.268
279.147
277.493
278.613
278.221
278.007
284.094
285.925
281.142
282.364
283.61
287.222
280.697
282.042
278.734
280.614
277.576
277.689
277.516
277.832
280.787
279.271
280.725
278.744
277.011
277.005
281.186
283.091
282.366
282.69
279.311
279.297
280.472
279.106
279.261
279.929
287.423
284.118
277.662
277.82
280.388
279.183
278.344
278.9
280.873
281.849
278.25
278.825
278.21
277.469
278.95
280.67
277.919
278.273
279.445
278.384
284.326
285.874
279.506
280.148
279.961
279.17
279.142
279.919
284.591
283.683
277.657
278.276
277.179
277.516
282.867
282.86
278.102
277.306
277.965
278.098
277.359
278.097
276.963
277.212
277.623
277.769
284.223
287.476
278.904
278.52
287.843
287.75
287.009
285.691
286.989
285.7
286.995
285.714
287
285.724
287.001
285.718
287
285.722
287
285.719
287.002
285.727
287.005
285.734
287.006
285.73
287.007
285.735
287.015
285.764
287.037
285.829
287.091
286.002
287.288
286.723
287.844
287.772
287.009
285.691
286.993
285.71
286.997
285.714
287
285.72
286.998
285.715
287.002
285.73
287.003
285.725
287.003
285.726
287.005
285.732
287.007
285.736
287.01
285.745
287.017
285.762
287.035
285.824
287.09
286.003
287.288
286.724
277.258
287.624
282.407
277.233
287.661
286.102
287.308
286.021
285.449
283.92
283.272
283.497
286.886
282.671
286.403
280.888
286.99
282.511
286.076
278.172
286.459
280.171
278.058
283.709
284.085
277.123
279.249
277.371
279.516
277.317
282.444
277.062
277.823
279.027
280.368
277.092
280.334
277.221
279.04
278.945
281.536
277.194
277.963
277.33
280.52
279.088
280.784
277.456
279.234
279.081
277.234
282.586
279.953
278.169
277.442
277.447
277.265
281.779
283.199
277.439
277.083
283.03
277.046
281.46
282.478
277.072
282.701
277.299
278.768
283.147
277.151
279.794
277.913
277.216
277.235
276.909
282.491
277.324
279.04
282.183
283.481
279.798
277.601
283.808
279.408
282.647
287.411
279.255
278.636
277.75
277.146
278.719
277.007
278.625
277.947
283.654
280.783
280.556
278.279
277.227
284.171
282.17
278.066
276.945
278.854
277.296
282.712
284.732
282.222
279.898
277.197
277.635
276.96
277.96
280.501
283.604
278.44
283.463
277.125
278.005
278.744
282.954
277.214
277.613
279.613
282.876
286.238
280.499
278.957
279.213
277.86
278.899
282.574
287.214
279.754
278.337
280.38
278.955
278.885
277.244
281.524
283.041
286.885
281.305
282.883
284.602
277.439
278.788
277.335
278.89
279.908
277.973
277.07
277.714
276.909
277.562
276.876
277.205
280.698
279.906
279.126
281.271
280.138
283.793
277.153
277.505
283.173
281.699
277.015
277.255
280.268
283.541
287.026
283.001
276.951
277.479
287.113
282.185
280.636
278.152
277.521
277.201
283.495
280.101
280.784
281.684
280.878
282.87
281.224
283.517
277.508
277.27
277.379
277.255
277.352
277.186
277.922
280.033
283.52
279.619
278.382
277.895
280.899
283.465
283.486
280.079
283.054
281.107
277.53
277.001
277.385
277.221
278.812
277.79
278.792
277.537
278.534
277.518
278.133
280.12
278.321
277.513
283.111
285.719
282.581
280.272
280.63
278.29
277.369
278.099
279.171
279.531
277.438
277.866
279.988
279.756
277.486
277.663
285.96
284.166
281.755
280.83
280.195
278.941
281.966
280.907
285.711
284.563
277.591
277.373
280.37
278.515
279.499
278.007
281.67
284.045
284.061
285.809
278.229
278.854
278.449
277.941
277.828
277.212
280.868
279.577
277.567
277.73
278.692
280.52
280.437
279.07
277.108
277.208
280.399
278.375
281.353
281.848
278.2
277.433
276.966
277.073
278.2
277.973
278.539
280.424
285.615
285.779
277.652
277.847
279.132
279.936
277.632
277.834
283.886
281.547
278.686
278.064
276.941
276.912
277.037
276.876
277.899
277.768
278.745
278.199
279.036
280.748
282.721
281.409
283.914
281.711
284.737
287.608
277.306
277.19
278.746
278.511
278.718
281.664
277.295
279.003
282.551
281.919
284.163
283.956
285.664
282.08
286.406
280.725
286.529
281.016
281.552
281.786
284.731
281.612
286.281
277.952
277.502
278.278
277.283
278.925
278.915
280.908
286.612
279.394
283.347
278.876
279.851
277.554
279.973
277.9
278.795
277.266
277.304
277.262
277.756
277.356
277.079
277.539
276.991
277.32
277.012
277.642
277.443
277.075
276.987
278.038
276.908
278.187
277.787
277.675
277.029
278.406
278.072
278.071
277.317
277.865
277.28
278.468
277.434
278.098
277.497
278.813
277.296
278.343
278.257
278.16
277.537
278.142
278.242
278.734
277.398
278.888
277.373
277.229
278.582
278.363
277.067
276.944
278.18
276.894
277.682
277.553
277.435
277.446
278.444
278.285
281.719
277.526
277.289
277.195
278.217
277.725
281.101
279.336
282.902
278.663
277.456
277.056
277.138
277.097
276.876
277.702
277.159
277.796
277.856
280.102
277.656
277.332
277.251
277.391
277.437
278.332
278.957
278.321
278.791
277.119
277.705
277.158
278.36
286.273
281.067
277.4
277.464
277.975
278.892
277.617
277.529
277.227
277.751
278.604
278.988
284.525
280.231
278.267
278.743
277.79
277.79
277.289
277.95
278.261
278.594
277.133
276.88
286.365
279.81
278.689
278.386
277.105
277.774
278.487
278.943
278.176
277.774
278.257
278.929
277.925
277.214
277.131
277.525
277.189
277.713
277.778
277.291
277.228
277.313
281.819
284.673
276.961
277.004
277.158
277.515
276.99
277.515
278.22
277.842
277.785
277.419
278.172
277.588
282.307
279.514
283.446
286.971
284.652
284.214
278.013
277.528
278.263
277.476
277.882
277.593
278.616
278.829
278.492
278.721
279.613
279.406
277.14
277.645
277.042
277.319
278.894
278.44
277.721
277.16
277.9
279.431
278.929
278.502
278.748
279.022
278.653
278.716
277.316
277.254
277.46
277.246
277.295
277.053
278.435
278.164
277.279
277.551
277.236
277.582
278.212
277.608
278.937
278.478
277.404
277.25
277.385
277.245
278.723
278.318
278.58
278.724
277.909
277.845
281.412
285.548
276.884
277.122
278.323
277.683
277.221
277.061
277.769
277.855
280.108
281.831
277.287
277.347
280.114
278.494
277.823
278.402
277.117
277.154
286.101
283.02
277.042
276.927
278.724
280.464
277.427
277.866
277.357
277.222
276.867
276.92
277.43
277.288
278.589
277.999
277.847
277.714
277.958
278.188
277.351
276.991
276.969
276.961
277.197
277.557
277.165
277.317
277.841
278.062
277.63
277.966
277.479
277.805
277.432
278.272
277.099
277.022
278.441
278.352
277.497
277.485
277.305
277.127
277.214
277.153
278.285
279.339
280.202
282.993
278.546
277.962
277.288
277.659
277.649
277.762
278.499
278.024
278.166
277.73
282.139
282.476
278.273
277.82
282.529
287.204
282.346
280.834
277.413
277.999
277.812
277.665
277.264
277.361
277.25
277.332
278.147
278.563
278.46
277.817
279.913
281.221
277.98
277.516
278.068
278.053
278.393
277.951
277.384
277.207
277.279
277.355
278.71
278.997
277.178
277.231
282.566
282.765
278.005
277.709
277.742
277.321
278.131
278.543
287.26
283.53
277.636
277.539
276.959
277.157
278.37
278.397
278.564
278.076
277.458
277.23
279.555
278.602
278.621
278.549
277.187
277.215
277.442
277.468
278.909
278.74
279.642
280.184
277.106
277.24
278.111
278.736
277.548
277.918
279.033
278.736
278.611
278.879
277.46
277.955
277.401
277.246
277.245
277.394
278.817
278.455
277.288
277.182
277.545
277.374
276.914
276.857
277.609
277.347
279.69
278.951
277.32
277.297
278.391
278.09
277.137
276.992
280.812
282.769
278.793
279.025
277.208
277.069
280.63
279.185
276.933
276.985
284.113
287.498
284.996
284.828
284.935
287.657
287.438
284.449
277.411
277.64
278.591
278.637
277.942
278.175
285.924
287.497
287.407
287.544
285.841
287.244
285.646
287.415
284.061
285.231
283.489
285.433
283.181
285.494
283.178
285.898
283.881
286.766
287.886
282.907
286.786
282.153
286.888
282.398
287.257
282.666
286.725
283.815
286.432
286.012
285.763
284.028
285.478
287.846
279.939
279.936
279.937
279.94
279.946
279.953
279.961
279.971
279.98
279.99
280
280.01
280.019
280.029
280.038
280.047
280.056
280.064
280.073
280.081
280.089
280.098
280.106
280.114
280.122
280.13
280.138
280.146
279.939
279.936
279.937
279.94
279.946
279.953
279.961
279.971
279.98
279.99
280
280.01
280.019
280.029
280.038
280.047
280.056
280.064
280.073
280.081
280.089
280.098
280.106
280.114
280.122
280.13
280.138
280.146
279.939
279.937
279.937
279.94
279.946
279.953
279.962
279.971
279.98
279.99
280
280.01
280.02
280.029
280.038
280.047
280.056
280.064
280.073
280.081
280.089
280.098
280.106
280.114
280.122
280.13
280.138
280.146
279.939
279.937
279.937
279.941
279.946
279.953
279.962
279.971
279.981
279.991
280
280.01
280.02
280.029
280.038
280.047
280.056
280.064
280.073
280.081
280.09
280.098
280.106
280.114
280.122
280.13
280.138
280.146
279.94
279.937
279.938
279.941
279.946
279.954
279.962
279.971
279.981
279.991
280.001
280.01
280.02
280.029
280.038
280.047
280.056
280.065
280.073
280.081
280.09
280.098
280.106
280.114
280.122
280.13
280.138
280.146
279.94
279.938
279.938
279.941
279.947
279.954
279.962
279.972
279.981
279.991
280.001
280.011
280.02
280.03
280.039
280.048
280.056
280.065
280.073
280.082
280.09
280.098
280.106
280.114
280.122
280.13
280.138
280.146
279.941
279.938
279.938
279.942
279.947
279.954
279.963
279.972
279.982
279.992
280.001
280.011
280.021
280.03
280.039
280.048
280.057
280.065
280.074
280.082
280.09
280.098
280.106
280.114
280.122
280.13
280.138
280.146
279.941
279.939
279.939
279.942
279.948
279.955
279.963
279.973
279.982
279.992
280.002
280.012
280.021
280.03
280.039
280.048
280.057
280.065
280.074
280.082
280.09
280.098
280.106
280.114
280.122
280.13
280.138
280.146
279.942
279.939
279.94
279.943
279.948
279.955
279.964
279.973
279.983
279.993
280.002
280.012
280.021
280.031
280.04
280.049
280.057
280.066
280.074
280.082
280.091
280.099
280.107
280.115
280.122
280.13
280.138
280.146
279.942
279.94
279.94
279.944
279.949
279.956
279.965
279.974
279.983
279.993
280.003
280.013
280.022
280.031
280.04
280.049
280.058
280.066
280.074
280.083
280.091
280.099
280.107
280.115
280.123
280.13
280.138
280.146
279.943
279.941
279.941
279.944
279.95
279.957
279.965
279.974
279.984
279.994
280.004
280.013
280.023
280.032
280.041
280.05
280.058
280.067
280.075
280.083
280.091
280.099
280.107
280.115
280.123
280.131
280.138
280.146
279.944
279.941
279.942
279.945
279.951
279.958
279.966
279.975
279.985
279.995
280.004
280.014
280.023
280.032
280.041
280.05
280.059
280.067
280.075
280.083
280.091
280.099
280.107
280.115
280.123
280.131
280.138
280.146
279.945
279.942
279.943
279.946
279.951
279.959
279.967
279.976
279.986
279.995
280.005
280.015
280.024
280.033
280.042
280.051
280.059
280.068
280.076
280.084
280.092
280.1
280.108
280.115
280.123
280.131
280.138
280.146
279.946
279.943
279.944
279.947
279.952
279.96
279.968
279.977
279.987
279.996
280.006
280.015
280.025
280.034
280.043
280.051
280.06
280.068
280.076
280.084
280.092
280.1
280.108
280.116
280.123
280.131
280.139
280.146
279.947
279.945
279.945
279.948
279.954
279.961
279.969
279.978
279.988
279.997
280.007
280.016
280.026
280.035
280.044
280.052
280.061
280.069
280.077
280.085
280.093
280.101
280.108
280.116
280.124
280.131
280.139
280.146
279.948
279.946
279.946
279.949
279.955
279.962
279.97
279.979
279.989
279.998
280.008
280.017
280.027
280.036
280.044
280.053
280.061
280.069
280.078
280.085
280.093
280.101
280.109
280.116
280.124
280.131
280.139
280.146
279.95
279.947
279.947
279.951
279.956
279.963
279.971
279.98
279.99
279.999
280.009
280.018
280.028
280.037
280.045
280.054
280.062
280.07
280.078
280.086
280.094
280.101
280.109
280.117
280.124
280.131
280.139
280.146
279.951
279.948
279.949
279.952
279.957
279.964
279.973
279.982
279.991
280.001
280.01
280.019
280.029
280.038
280.046
280.055
280.063
280.071
280.079
280.087
280.094
280.102
280.109
280.117
280.124
280.132
280.139
280.146
279.952
279.95
279.95
279.953
279.959
279.966
279.974
279.983
279.992
280.002
280.011
280.021
280.03
280.039
280.047
280.056
280.064
280.072
280.08
280.087
280.095
280.102
280.11
280.117
280.125
280.132
280.139
280.146
279.954
279.951
279.952
279.955
279.96
279.967
279.975
279.984
279.994
280.003
280.013
280.022
280.031
280.04
280.048
280.057
280.065
280.073
280.08
280.088
280.096
280.103
280.11
280.118
280.125
280.132
280.139
280.146
279.956
279.953
279.953
279.957
279.962
279.969
279.977
279.986
279.995
280.005
280.014
280.023
280.032
280.041
280.049
280.058
280.066
280.074
280.081
280.089
280.096
280.104
280.111
280.118
280.125
280.132
280.139
280.146
279.957
279.955
279.955
279.958
279.964
279.971
279.979
279.987
279.997
280.006
280.015
280.025
280.033
280.042
280.051
280.059
280.067
280.074
280.082
280.09
280.097
280.104
280.111
280.118
280.126
280.133
280.14
280.147
279.959
279.957
279.957
279.96
279.965
279.972
279.98
279.989
279.998
280.008
280.017
280.026
280.035
280.043
280.052
280.06
280.068
280.075
280.083
280.09
280.098
280.105
280.112
280.119
280.126
280.133
280.14
280.147
279.961
279.958
279.959
279.962
279.967
279.974
279.982
279.991
280
280.009
280.019
280.028
280.036
280.045
280.053
280.061
280.069
280.077
280.084
280.091
280.098
280.105
280.112
280.119
280.126
280.133
280.14
280.147
279.963
279.96
279.961
279.964
279.969
279.976
279.984
279.993
280.002
280.011
280.02
280.029
280.038
280.046
280.054
280.062
280.07
280.078
280.085
280.092
280.099
280.106
280.113
280.12
280.127
280.133
280.14
280.147
279.965
279.963
279.963
279.966
279.971
279.978
279.986
279.995
280.004
280.013
280.022
280.031
280.039
280.048
280.056
280.064
280.071
280.079
280.086
280.093
280.1
280.107
280.114
280.12
280.127
280.134
280.14
280.147
279.967
279.965
279.965
279.968
279.973
279.98
279.988
279.997
280.006
280.015
280.024
280.033
280.041
280.049
280.057
280.065
280.073
280.08
280.087
280.094
280.101
280.108
280.114
280.121
280.127
280.134
280.14
280.147
279.969
279.967
279.967
279.97
279.976
279.982
279.99
279.999
280.008
280.017
280.026
280.034
280.043
280.051
280.059
280.067
280.074
280.081
280.088
280.095
280.102
280.108
280.115
280.121
280.128
280.134
280.141
280.147
279.971
279.969
279.97
279.973
279.978
279.985
279.993
280.001
280.01
280.019
280.028
280.036
280.045
280.053
280.061
280.068
280.075
280.082
280.089
280.096
280.103
280.109
280.116
280.122
280.128
280.135
280.141
280.147
279.974
279.971
279.972
279.975
279.98
279.987
279.995
280.003
280.012
280.021
280.03
280.038
280.046
280.054
280.062
280.07
280.077
280.084
280.091
280.097
280.104
280.11
280.116
280.123
280.129
280.135
280.141
280.147
279.976
279.974
279.974
279.978
279.983
279.99
279.997
280.006
280.014
280.023
280.032
280.04
280.048
280.056
280.064
280.071
280.078
280.085
280.092
280.098
280.105
280.111
280.117
280.123
280.129
280.135
280.141
280.147
279.978
279.976
279.977
279.98
279.985
279.992
280
280.008
280.017
280.025
280.034
280.042
280.05
280.058
280.066
280.073
280.08
280.087
280.093
280.1
280.106
280.112
280.118
280.124
280.13
280.136
280.141
280.147
279.98
279.979
279.979
279.983
279.988
279.995
280.002
280.011
280.019
280.028
280.036
280.045
280.052
280.06
280.068
280.075
280.081
280.088
280.094
280.101
280.107
280.113
280.119
280.125
280.13
280.136
280.142
280.147
279.983
279.981
279.982
279.985
279.991
279.997
280.005
280.013
280.022
280.03
280.039
280.047
280.055
280.062
280.069
280.076
280.083
280.09
280.096
280.102
280.108
280.114
280.12
280.125
280.131
280.136
280.142
280.147
279.985
279.984
279.985
279.988
279.993
280
280.008
280.016
280.024
280.033
280.041
280.049
280.057
280.064
280.071
280.078
280.085
280.091
280.097
280.103
280.109
280.115
280.12
280.126
280.131
280.137
280.142
280.147
279.987
279.986
279.987
279.991
279.996
280.003
280.011
280.019
280.027
280.035
280.044
280.051
280.059
280.066
280.073
280.08
280.087
280.093
280.099
280.105
280.11
280.116
280.121
280.127
280.132
280.137
280.142
280.147
279.99
279.989
279.99
279.994
279.999
280.006
280.013
280.022
280.03
280.038
280.046
280.054
280.061
280.069
280.075
280.082
280.088
280.094
280.1
280.106
280.111
280.117
280.122
280.127
280.132
280.137
280.143
280.148
279.992
279.991
279.993
279.997
280.002
280.009
280.016
280.024
280.033
280.041
280.049
280.056
280.064
280.071
280.078
280.084
280.09
280.096
280.102
280.107
280.113
280.118
280.123
280.128
280.133
280.138
280.143
280.148
279.995
279.994
279.996
279.999
280.005
280.012
280.019
280.027
280.035
280.044
280.051
280.059
280.066
280.073
280.08
280.086
280.092
280.098
280.103
280.109
280.114
280.119
280.124
280.129
280.134
280.138
280.143
280.148
279.997
279.996
279.998
280.002
280.008
280.015
280.022
280.03
280.038
280.046
280.054
280.062
280.069
280.075
280.082
280.088
280.094
280.099
280.105
280.11
280.115
280.12
280.125
280.13
280.134
280.139
280.143
280.148
280.038
280.285
280.765
281.583
282.777
284.206
278.387
278.554
278.869
279.375
280.062
280.823
277.544
277.618
277.784
278.056
278.419
278.81
277.273
277.271
277.325
277.439
277.601
277.779
277.373
277.32
277.301
277.317
277.361
277.417
277.686
277.606
277.546
277.508
277.487
277.475
278.094
278.005
277.929
277.865
277.813
277.769
278.518
278.432
278.355
278.285
278.223
278.168
278.908
278.834
278.764
278.699
278.638
278.583
279.24
279.179
279.121
279.066
279.014
278.965
279.504
279.457
279.412
279.368
279.326
279.287
279.701
279.668
279.634
279.601
279.57
279.54
279.841
279.817
279.794
279.771
279.748
279.727
279.932
279.917
279.902
279.886
279.871
279.856
279.987
279.978
279.968
279.958
279.949
279.939
280.016
280.011
280.005
279.999
279.993
279.987
280.027
280.025
280.021
280.018
280.014
280.011
280.029
280.027
280.025
280.023
280.021
280.019
280.025
280.024
280.022
280.021
280.019
280.018
280.019
280.018
280.017
280.016
280.014
280.012
280.015
280.013
280.012
280.01
280.008
280.007
280.012
280.01
280.008
280.006
280.004
280.002
279.999
279.999
280.001
280.005
280.011
280.018
280.026
280.033
280.041
280.049
280.057
280.064
280.071
280.078
280.084
280.09
280.096
280.101
280.106
280.112
280.116
280.121
280.126
280.13
280.135
280.139
280.144
280.148
280.002
280.002
280.004
280.009
280.014
280.021
280.029
280.037
280.045
280.052
280.06
280.067
280.074
280.08
280.086
280.092
280.098
280.103
280.108
280.113
280.118
280.122
280.127
280.131
280.135
280.14
280.144
280.148
280.004
280.004
280.007
280.012
280.018
280.025
280.032
280.04
280.048
280.055
280.063
280.07
280.076
280.083
280.089
280.094
280.1
280.105
280.11
280.114
280.119
280.123
280.128
280.132
280.136
280.14
280.144
280.148
280.006
280.007
280.01
280.015
280.021
280.028
280.035
280.043
280.051
280.058
280.066
280.072
280.079
280.085
280.091
280.096
280.102
280.107
280.111
280.116
280.12
280.125
280.129
280.133
280.137
280.141
280.144
280.148
280.009
280.01
280.013
280.018
280.024
280.031
280.039
280.046
280.054
280.061
280.068
280.075
280.082
280.088
280.093
280.099
280.104
280.109
280.113
280.118
280.122
280.126
280.13
280.134
280.137
280.141
280.145
280.148
280.011
280.012
280.016
280.021
280.028
280.035
280.042
280.05
280.057
280.065
280.071
280.078
280.084
280.09
280.096
280.101
280.106
280.11
280.115
280.119
280.123
280.127
280.131
280.134
280.138
280.141
280.145
280.148
279.9
278.305
277.53
277.316
277.453
277.783
278.193
278.609
278.986
279.302
279.551
279.735
279.863
279.947
279.996
280.021
280.03
280.03
280.026
280.02
280.016
280.013
279.77
278.246
277.542
277.381
277.55
277.892
278.3
278.705
279.066
279.365
279.598
279.768
279.885
279.96
280.004
280.025
280.032
280.031
280.026
280.021
280.017
280.015
279.563
278.161
277.554
277.456
277.658
278.01
278.413
278.804
279.148
279.428
279.644
279.801
279.907
279.973
280.011
280.028
280.033
280.032
280.027
280.022
280.019
280.017
279.204
278.021
277.551
277.532
277.771
278.134
278.531
278.906
279.23
279.492
279.69
279.832
279.927
279.985
280.017
280.031
280.035
280.032
280.027
280.023
280.02
280.019
278.735
277.841
277.538
277.609
277.889
278.262
278.651
279.009
279.313
279.554
279.735
279.862
279.946
279.996
280.023
280.034
280.035
280.032
280.027
280.023
280.021
280.021
278.258
277.662
277.532
277.695
278.015
278.395
278.774
279.113
279.395
279.615
279.778
279.891
279.964
280.006
280.028
280.036
280.036
280.032
280.028
280.024
280.022
280.023
277.855
277.525
277.552
277.797
278.149
278.533
278.898
279.216
279.475
279.675
279.819
279.918
279.98
280.015
280.032
280.037
280.036
280.032
280.027
280.025
280.023
280.025
277.563
277.453
277.61
277.919
278.294
278.675
279.022
279.318
279.554
279.731
279.858
279.942
279.994
280.023
280.035
280.038
280.035
280.031
280.027
280.025
280.025
280.026
277.391
277.452
277.707
278.062
278.449
278.819
279.146
279.417
279.628
279.785
279.894
279.965
280.007
280.029
280.037
280.038
280.035
280.031
280.027
280.026
280.026
280.028
277.327
277.515
277.84
278.223
278.61
278.964
279.267
279.512
279.699
279.834
279.926
279.985
280.018
280.034
280.039
280.038
280.034
280.03
280.027
280.026
280.028
280.031
277.351
277.631
278.001
278.396
278.773
279.106
279.383
279.601
279.764
279.879
279.955
280.002
280.027
280.037
280.039
280.037
280.033
280.029
280.027
280.027
280.029
280.033
277.441
277.785
278.18
278.574
278.934
279.242
279.492
279.683
279.823
279.919
279.98
280.016
280.034
280.04
280.039
280.036
280.032
280.028
280.027
280.028
280.031
280.035
277.578
277.962
278.367
278.751
279.089
279.37
279.591
279.757
279.875
279.953
280.001
280.027
280.039
280.041
280.038
280.034
280.03
280.028
280.027
280.029
280.032
280.037
277.743
278.151
278.555
278.922
279.234
279.487
279.681
279.822
279.919
279.982
280.018
280.036
280.042
280.041
280.037
280.032
280.029
280.027
280.027
280.03
280.034
280.04
277.923
278.341
278.735
279.081
279.367
279.591
279.759
279.878
279.957
280.005
280.031
280.042
280.043
280.04
280.035
280.031
280.028
280.027
280.028
280.031
280.036
280.042
278.107
278.525
278.904
279.225
279.484
279.683
279.827
279.925
279.987
280.023
280.04
280.045
280.044
280.039
280.033
280.029
280.026
280.026
280.028
280.032
280.038
280.045
278.285
278.696
279.057
279.354
279.587
279.761
279.883
279.963
280.012
280.037
280.047
280.047
280.042
280.036
280.031
280.027
280.025
280.026
280.029
280.034
280.04
280.047
278.453
278.852
279.192
279.466
279.675
279.826
279.929
279.993
280.03
280.046
280.05
280.047
280.041
280.034
280.028
280.025
280.024
280.026
280.03
280.035
280.042
280.05
278.605
278.991
279.31
279.561
279.748
279.879
279.965
280.016
280.043
280.052
280.051
280.046
280.038
280.031
280.026
280.023
280.024
280.026
280.031
280.037
280.044
280.052
278.74
279.11
279.41
279.64
279.807
279.921
279.993
280.033
280.051
280.055
280.051
280.043
280.035
280.028
280.024
280.022
280.023
280.027
280.032
280.039
280.046
280.055
278.856
279.21
279.492
279.704
279.854
279.954
280.014
280.045
280.056
280.056
280.049
280.04
280.032
280.025
280.022
280.021
280.023
280.027
280.033
280.041
280.049
280.057
278.954
279.294
279.559
279.755
279.891
279.978
280.028
280.052
280.059
280.055
280.047
280.037
280.029
280.023
280.02
280.02
280.023
280.028
280.035
280.042
280.051
280.059
279.035
279.361
279.612
279.794
279.918
279.995
280.038
280.056
280.059
280.053
280.044
280.034
280.026
280.021
280.019
280.02
280.023
280.029
280.036
280.044
280.053
280.062
279.1
279.413
279.652
279.823
279.938
280.007
280.044
280.058
280.058
280.051
280.041
280.031
280.023
280.019
280.018
280.019
280.024
280.03
280.037
280.046
280.055
280.064
279.15
279.454
279.683
279.845
279.951
280.015
280.047
280.058
280.056
280.048
280.037
280.028
280.021
280.017
280.017
280.019
280.024
280.031
280.039
280.048
280.057
280.066
279.19
279.484
279.705
279.859
279.96
280.019
280.047
280.056
280.053
280.045
280.034
280.025
280.019
280.016
280.016
280.019
280.025
280.032
280.04
280.049
280.059
280.068
279.218
279.506
279.72
279.869
279.965
280.021
280.047
280.054
280.05
280.042
280.032
280.023
280.017
280.015
280.016
280.02
280.026
280.033
280.042
280.051
280.06
280.069
279.238
279.521
279.73
279.875
279.968
280.021
280.046
280.052
280.048
280.039
280.029
280.021
280.016
280.014
280.016
280.02
280.026
280.034
280.043
280.052
280.062
280.071
279.253
279.531
279.737
279.879
279.969
280.02
280.044
280.05
280.045
280.037
280.027
280.02
280.015
280.014
280.016
280.02
280.027
280.035
280.044
280.053
280.063
280.072
279.262
279.538
279.741
279.881
279.969
280.019
280.042
280.048
280.043
280.035
280.026
280.019
280.014
280.014
280.016
280.021
280.027
280.036
280.045
280.054
280.064
280.073
279.268
279.542
279.743
279.882
279.969
280.018
280.041
280.046
280.042
280.033
280.025
280.018
280.014
280.013
280.016
280.021
280.028
280.036
280.045
280.055
280.065
280.074
279.27
279.543
279.744
279.882
279.969
280.018
280.04
280.045
280.041
280.032
280.024
280.017
280.014
280.013
280.016
280.021
280.028
280.037
280.046
280.055
280.065
280.074
279.27
279.544
279.744
279.882
279.969
280.017
280.039
280.044
280.04
280.032
280.024
280.017
280.014
280.013
280.016
280.021
280.028
280.037
280.046
280.056
280.065
280.075
280.013
280.015
280.019
280.024
280.031
280.038
280.046
280.053
280.06
280.068
280.074
280.081
280.087
280.093
280.098
280.103
280.108
280.112
280.117
280.121
280.124
280.128
280.132
280.135
280.139
280.142
280.145
280.148
280.016
280.018
280.022
280.028
280.034
280.042
280.049
280.056
280.064
280.071
280.077
280.084
280.09
280.095
280.1
280.105
280.11
280.114
280.118
280.122
280.126
280.129
280.133
280.136
280.139
280.142
280.145
280.148
280.018
280.021
280.025
280.031
280.038
280.045
280.052
280.06
280.067
280.074
280.08
280.087
280.092
280.098
280.103
280.107
280.112
280.116
280.12
280.124
280.127
280.131
280.134
280.137
280.14
280.143
280.146
280.149
280.02
280.023
280.028
280.034
280.041
280.049
280.056
280.063
280.07
280.077
280.084
280.089
280.095
280.1
280.105
280.11
280.114
280.118
280.122
280.125
280.128
280.132
280.135
280.138
280.141
280.143
280.146
280.149
280.023
280.026
280.032
280.038
280.045
280.052
280.059
280.067
280.074
280.08
280.087
280.092
280.098
280.103
280.108
280.112
280.116
280.12
280.123
280.127
280.13
280.133
280.136
280.138
280.141
280.144
280.146
280.149
280.025
280.029
280.035
280.041
280.048
280.056
280.063
280.07
280.077
280.083
280.09
280.095
280.1
280.105
280.11
280.114
280.118
280.122
280.125
280.128
280.131
280.134
280.137
280.139
280.142
280.144
280.147
280.149
280.028
280.032
280.038
280.045
280.052
280.059
280.066
280.074
280.08
280.087
280.093
280.098
280.103
280.108
280.112
280.116
280.12
280.123
280.127
280.13
280.133
280.135
280.138
280.14
280.142
280.145
280.147
280.149
280.03
280.035
280.041
280.048
280.055
280.063
280.07
280.077
280.084
280.09
280.095
280.101
280.106
280.11
280.115
280.118
280.122
280.125
280.128
280.131
280.134
280.136
280.139
280.141
280.143
280.145
280.147
280.149
280.033
280.038
280.045
280.052
280.059
280.066
280.073
280.08
280.087
280.093
280.098
280.104
280.108
280.113
280.117
280.121
280.124
280.127
280.13
280.133
280.135
280.137
280.14
280.142
280.144
280.146
280.147
280.149
280.035
280.041
280.048
280.055
280.062
280.07
280.077
280.084
280.09
280.096
280.101
280.106
280.111
280.115
280.119
280.123
280.126
280.129
280.132
280.134
280.136
280.139
280.141
280.142
280.144
280.146
280.148
280.149
280.038
280.044
280.051
280.059
280.066
280.073
280.08
280.087
280.093
280.099
280.104
280.109
280.113
280.118
280.121
280.125
280.128
280.131
280.133
280.136
280.138
280.14
280.142
280.143
280.145
280.146
280.148
280.149
280.041
280.047
280.055
280.062
280.069
280.077
280.084
280.09
280.096
280.102
280.107
280.112
280.116
280.12
280.123
280.127
280.13
280.132
280.135
280.137
280.139
280.141
280.142
280.144
280.145
280.147
280.148
280.149
280.043
280.05
280.058
280.065
280.073
280.08
280.087
280.093
280.099
280.105
280.11
280.114
280.118
280.122
280.126
280.129
280.131
280.134
280.136
280.138
280.14
280.142
280.143
280.145
280.146
280.147
280.148
280.149
280.046
280.054
280.061
280.069
280.076
280.083
280.09
280.096
280.102
280.107
280.112
280.117
280.121
280.124
280.128
280.131
280.133
280.136
280.138
280.14
280.141
280.143
280.144
280.145
280.147
280.148
280.149
280.15
280.049
280.057
280.064
280.072
280.079
280.086
280.093
280.099
280.105
280.11
280.115
280.119
280.123
280.126
280.13
280.132
280.135
280.137
280.139
280.141
280.142
280.144
280.145
280.146
280.147
280.148
280.149
280.15
280.052
280.06
280.068
280.075
280.083
280.09
280.096
280.102
280.108
280.113
280.117
280.121
280.125
280.128
280.131
280.134
280.137
280.139
280.14
280.142
280.144
280.145
280.146
280.147
280.148
280.148
280.149
280.15
280.055
280.063
280.071
280.078
280.086
280.093
280.099
280.105
280.11
280.115
280.12
280.124
280.127
280.13
280.133
280.136
280.138
280.14
280.142
280.143
280.145
280.146
280.147
280.147
280.148
280.149
280.149
280.15
280.058
280.066
280.074
280.081
280.089
280.095
280.102
280.108
280.113
280.118
280.122
280.126
280.129
280.132
280.135
280.137
280.14
280.141
280.143
280.144
280.146
280.147
280.147
280.148
280.149
280.149
280.149
280.15
280.06
280.069
280.077
280.084
280.091
280.098
280.104
280.11
280.115
280.12
280.124
280.128
280.131
280.134
280.137
280.139
280.141
280.143
280.144
280.145
280.147
280.147
280.148
280.149
280.149
280.149
280.15
280.15
280.063
280.071
280.079
280.087
280.094
280.101
280.107
280.112
280.117
280.122
280.126
280.13
280.133
280.136
280.138
280.141
280.142
280.144
280.145
280.147
280.147
280.148
280.149
280.149
280.149
280.15
280.15
280.15
280.066
280.074
280.082
280.09
280.097
280.103
280.109
280.115
280.12
280.124
280.128
280.132
280.135
280.137
280.14
280.142
280.144
280.145
280.146
280.147
280.148
280.149
280.149
280.15
280.15
280.15
280.15
280.15
280.068
280.077
280.085
280.092
280.099
280.106
280.111
280.117
280.122
280.126
280.13
280.133
280.136
280.139
280.141
280.143
280.145
280.146
280.147
280.148
280.149
280.15
280.15
280.15
280.15
280.15
280.15
280.15
280.071
280.079
280.087
280.094
280.101
280.108
280.113
280.119
280.123
280.128
280.131
280.135
280.138
280.14
280.142
280.144
280.146
280.147
280.148
280.149
280.15
280.15
280.15
280.151
280.151
280.15
280.15
280.15
280.073
280.081
280.089
280.097
280.103
280.11
280.115
280.12
280.125
280.129
280.133
280.136
280.139
280.142
280.144
280.145
280.147
280.148
280.149
280.15
280.15
280.151
280.151
280.151
280.151
280.151
280.15
280.15
280.075
280.083
280.091
280.099
280.105
280.111
280.117
280.122
280.127
280.131
280.134
280.137
280.14
280.143
280.145
280.146
280.148
280.149
280.15
280.151
280.151
280.151
280.151
280.151
280.151
280.151
280.151
280.15
280.077
280.085
280.093
280.1
280.107
280.113
280.119
280.124
280.128
280.132
280.136
280.139
280.141
280.144
280.146
280.147
280.149
280.15
280.151
280.151
280.152
280.152
280.152
280.152
280.151
280.151
280.151
280.15
280.078
280.087
280.095
280.102
280.108
280.114
280.12
280.125
280.129
280.133
280.137
280.14
280.142
280.145
280.147
280.148
280.149
280.15
280.151
280.152
280.152
280.152
280.152
280.152
280.152
280.151
280.151
280.15
280.08
280.088
280.096
280.103
280.11
280.116
280.121
280.126
280.13
280.134
280.137
280.14
280.143
280.145
280.147
280.149
280.15
280.151
280.152
280.152
280.153
280.153
280.152
280.152
280.152
280.151
280.151
280.15
280.081
280.089
280.097
280.104
280.111
280.117
280.122
280.127
280.131
280.135
280.138
280.141
280.144
280.146
280.148
280.149
280.151
280.152
280.152
280.153
280.153
280.153
280.153
280.152
280.152
280.152
280.151
280.15
280.082
280.09
280.098
280.105
280.112
280.117
280.123
280.127
280.132
280.136
280.139
280.142
280.144
280.146
280.148
280.15
280.151
280.152
280.153
280.153
280.153
280.153
280.153
280.153
280.152
280.152
280.151
280.15
280.083
280.091
280.099
280.106
280.112
280.118
280.123
280.128
280.132
280.136
280.139
280.142
280.145
280.147
280.149
280.15
280.151
280.152
280.153
280.153
280.153
280.153
280.153
280.153
280.152
280.152
280.151
280.15
280.083
280.091
280.099
280.106
280.113
280.118
280.124
280.128
280.133
280.136
280.14
280.142
280.145
280.147
280.149
280.15
280.152
280.152
280.153
280.153
280.153
280.153
280.153
280.153
280.152
280.152
280.151
280.15
280.083
280.092
280.099
280.106
280.113
280.119
280.124
280.128
280.133
280.136
280.14
280.143
280.145
280.147
280.149
280.15
280.152
280.152
280.153
280.153
280.154
280.153
280.153
280.153
280.152
280.152
280.151
280.15
280.012
280.015
280.02
280.025
280.03
280.03
280.02
279.995
279.946
279.862
279.732
279.545
279.294
278.974
278.593
278.173
277.759
277.427
277.289
277.506
278.285
279.887
280.014
280.016
280.021
280.026
280.031
280.032
280.025
280.003
279.959
279.883
279.764
279.591
279.354
279.051
278.684
278.275
277.863
277.519
277.351
277.518
278.232
279.77
280.016
280.018
280.021
280.027
280.031
280.033
280.028
280.01
279.972
279.904
279.795
279.635
279.415
279.129
278.779
278.382
277.975
277.62
277.422
277.532
278.16
279.591
280.018
280.019
280.022
280.027
280.032
280.035
280.031
280.017
279.983
279.923
279.825
279.679
279.476
279.208
278.876
278.494
278.092
277.728
277.494
277.532
278.036
279.271
280.02
280.02
280.023
280.027
280.032
280.035
280.034
280.022
279.994
279.942
279.855
279.722
279.536
279.287
278.974
278.608
278.213
277.839
277.568
277.521
277.873
278.852
280.022
280.021
280.023
280.027
280.032
280.036
280.036
280.027
280.004
279.959
279.882
279.764
279.595
279.366
279.074
278.725
278.339
277.957
277.647
277.514
277.703
278.405
280.024
280.023
280.024
280.027
280.032
280.036
280.037
280.031
280.013
279.975
279.909
279.804
279.652
279.443
279.173
278.844
278.471
278.084
277.741
277.527
277.564
278.011
280.026
280.024
280.025
280.027
280.031
280.036
280.038
280.034
280.02
279.989
279.933
279.843
279.708
279.52
279.272
278.965
278.607
278.221
277.853
277.572
277.477
277.703
280.028
280.025
280.025
280.027
280.031
280.035
280.038
280.037
280.027
280.002
279.956
279.878
279.761
279.594
279.37
279.086
278.746
278.369
277.986
277.653
277.451
277.491
280.03
280.027
280.026
280.027
280.03
280.034
280.038
280.038
280.032
280.013
279.976
279.911
279.811
279.664
279.464
279.205
278.888
278.524
278.137
277.77
277.488
277.383
280.032
280.028
280.027
280.027
280.03
280.033
280.037
280.039
280.036
280.023
279.994
279.941
279.856
279.73
279.554
279.321
279.03
278.684
278.303
277.916
277.578
277.364
280.034
280.03
280.028
280.027
280.029
280.032
280.036
280.039
280.039
280.03
280.009
279.967
279.898
279.791
279.639
279.432
279.167
278.845
278.477
278.084
277.709
277.413
280.036
280.032
280.029
280.027
280.028
280.031
280.035
280.039
280.04
280.036
280.021
279.99
279.934
279.846
279.716
279.536
279.298
279.003
278.653
278.266
277.871
277.519
280.039
280.033
280.03
280.028
280.028
280.03
280.033
280.038
280.041
280.04
280.031
280.008
279.965
279.894
279.785
279.63
279.421
279.152
278.826
278.451
278.05
277.659
280.041
280.035
280.031
280.028
280.027
280.028
280.032
280.036
280.041
280.042
280.038
280.023
279.992
279.935
279.846
279.714
279.532
279.292
278.991
278.635
278.237
277.827
280.044
280.037
280.032
280.028
280.027
280.027
280.03
280.034
280.039
280.043
280.043
280.035
280.013
279.97
279.898
279.788
279.631
279.418
279.145
278.811
278.425
278.008
280.046
280.039
280.033
280.029
280.026
280.026
280.028
280.032
280.038
280.043
280.046
280.043
280.029
279.998
279.941
279.851
279.717
279.531
279.284
278.974
278.605
278.191
280.049
280.041
280.035
280.03
280.026
280.025
280.026
280.03
280.035
280.041
280.047
280.048
280.041
280.019
279.976
279.903
279.791
279.628
279.407
279.122
278.773
278.368
280.051
280.043
280.037
280.031
280.026
280.024
280.025
280.027
280.033
280.039
280.046
280.051
280.049
280.035
280.004
279.946
279.851
279.711
279.513
279.252
278.923
278.53
280.054
280.046
280.038
280.032
280.027
280.024
280.023
280.025
280.03
280.037
280.044
280.051
280.054
280.047
280.025
279.979
279.9
279.779
279.603
279.363
279.055
278.678
280.056
280.048
280.04
280.033
280.027
280.023
280.022
280.023
280.027
280.034
280.042
280.05
280.056
280.054
280.039
280.004
279.939
279.833
279.676
279.457
279.168
278.808
280.059
280.05
280.042
280.034
280.028
280.023
280.021
280.021
280.024
280.031
280.039
280.048
280.056
280.058
280.049
280.022
279.968
279.876
279.735
279.533
279.263
278.919
280.061
280.052
280.044
280.036
280.029
280.023
280.02
280.02
280.022
280.028
280.036
280.046
280.055
280.06
280.055
280.035
279.99
279.909
279.781
279.594
279.339
279.009
280.063
280.054
280.045
280.037
280.03
280.024
280.02
280.018
280.02
280.025
280.033
280.042
280.052
280.059
280.058
280.043
280.004
279.932
279.815
279.641
279.399
279.082
280.065
280.056
280.047
280.038
280.031
280.024
280.019
280.017
280.018
280.022
280.03
280.039
280.05
280.058
280.059
280.047
280.014
279.949
279.841
279.676
279.446
279.141
280.067
280.058
280.049
280.04
280.032
280.025
280.019
280.017
280.017
280.02
280.027
280.036
280.046
280.055
280.058
280.049
280.019
279.96
279.858
279.702
279.48
279.184
280.069
280.06
280.05
280.041
280.033
280.025
280.02
280.016
280.016
280.018
280.024
280.033
280.043
280.052
280.056
280.049
280.022
279.966
279.87
279.72
279.505
279.216
280.07
280.061
280.052
280.042
280.034
280.026
280.02
280.016
280.015
280.017
280.022
280.03
280.04
280.049
280.054
280.047
280.023
279.97
279.877
279.731
279.521
279.238
280.072
280.062
280.053
280.044
280.035
280.027
280.02
280.016
280.014
280.016
280.021
280.028
280.038
280.047
280.051
280.045
280.022
279.971
279.88
279.738
279.532
279.252
280.073
280.063
280.054
280.044
280.035
280.027
280.02
280.016
280.014
280.015
280.019
280.026
280.036
280.044
280.049
280.044
280.021
279.971
279.882
279.742
279.539
279.263
280.074
280.064
280.055
280.045
280.036
280.028
280.021
280.016
280.013
280.014
280.018
280.025
280.034
280.042
280.047
280.042
280.019
279.97
279.883
279.744
279.542
279.269
280.074
280.065
280.055
280.046
280.036
280.028
280.021
280.016
280.013
280.014
280.018
280.024
280.033
280.041
280.045
280.04
280.018
279.97
279.883
279.745
279.544
279.27
280.075
280.065
280.056
280.046
280.037
280.028
280.021
280.016
280.013
280.014
280.017
280.024
280.032
280.04
280.045
280.039
280.017
279.969
279.882
279.745
279.544
279.27
280.148
280.145
280.142
280.138
280.135
280.131
280.128
280.124
280.12
280.116
280.111
280.107
280.102
280.097
280.092
280.086
280.08
280.073
280.066
280.059
280.052
280.044
280.037
280.029
280.023
280.018
280.014
280.012
280.148
280.145
280.142
280.139
280.136
280.132
280.129
280.125
280.121
280.117
280.113
280.109
280.104
280.099
280.094
280.089
280.083
280.076
280.069
280.062
280.055
280.048
280.04
280.033
280.026
280.021
280.016
280.014
280.149
280.146
280.143
280.14
280.136
280.133
280.13
280.127
280.123
280.119
280.115
280.111
280.107
280.102
280.097
280.091
280.085
280.079
280.073
280.066
280.058
280.051
280.044
280.036
280.03
280.024
280.019
280.017
280.149
280.146
280.143
280.14
280.137
280.134
280.131
280.128
280.125
280.121
280.117
280.113
280.109
280.104
280.099
280.094
280.088
280.082
280.076
280.069
280.062
280.054
280.047
280.04
280.033
280.027
280.022
280.019
280.149
280.146
280.144
280.141
280.138
280.135
280.132
280.129
280.126
280.123
280.119
280.115
280.111
280.107
280.102
280.097
280.091
280.085
280.079
280.072
280.065
280.058
280.051
280.043
280.036
280.03
280.025
280.021
280.149
280.146
280.144
280.142
280.139
280.136
280.134
280.131
280.128
280.124
280.121
280.117
280.113
280.109
280.104
280.099
280.094
280.088
280.082
280.076
280.069
280.061
280.054
280.047
280.04
280.033
280.028
280.024
280.149
280.147
280.144
280.142
280.14
280.137
280.135
280.132
280.129
280.126
280.123
280.119
280.115
280.111
280.107
280.102
280.097
280.091
280.085
280.079
280.072
280.065
280.058
280.05
280.043
280.037
280.031
280.026
280.149
280.147
280.145
280.143
280.141
280.138
280.136
280.133
280.131
280.128
280.124
280.121
280.117
280.114
280.109
280.105
280.1
280.094
280.088
280.082
280.075
280.068
280.061
280.054
280.047
280.04
280.034
280.029
280.149
280.147
280.145
280.143
280.141
280.139
280.137
280.135
280.132
280.129
280.126
280.123
280.12
280.116
280.112
280.107
280.102
280.097
280.092
280.085
280.079
280.072
280.065
280.057
280.05
280.043
280.037
280.031
280.149
280.147
280.146
280.144
280.142
280.14
280.138
280.136
280.133
280.131
280.128
280.125
280.122
280.118
280.114
280.11
280.105
280.1
280.095
280.089
280.082
280.075
280.068
280.061
280.054
280.046
280.04
280.034
280.149
280.148
280.146
280.145
280.143
280.141
280.139
280.137
280.135
280.132
280.13
280.127
280.124
280.12
280.117
280.112
280.108
280.103
280.098
280.092
280.085
280.079
280.072
280.064
280.057
280.05
280.043
280.037
280.149
280.148
280.147
280.145
280.144
280.142
280.14
280.138
280.136
280.134
280.132
280.129
280.126
280.123
280.119
280.115
280.111
280.106
280.101
280.095
280.089
280.082
280.075
280.068
280.061
280.053
280.046
280.04
280.149
280.148
280.147
280.146
280.144
280.143
280.141
280.14
280.138
280.136
280.133
280.131
280.128
280.125
280.121
280.117
280.113
280.108
280.103
280.098
280.092
280.085
280.079
280.071
280.064
280.056
280.049
280.042
280.149
280.148
280.147
280.146
280.145
280.144
280.142
280.141
280.139
280.137
280.135
280.132
280.13
280.127
280.123
280.12
280.116
280.111
280.106
280.101
280.095
280.089
280.082
280.075
280.067
280.06
280.052
280.045
280.15
280.149
280.148
280.147
280.146
280.145
280.143
280.142
280.14
280.138
280.136
280.134
280.132
280.129
280.126
280.122
280.118
280.114
280.109
280.104
280.098
280.092
280.085
280.078
280.071
280.063
280.055
280.048
280.15
280.149
280.148
280.147
280.146
280.145
280.144
280.143
280.142
280.14
280.138
280.136
280.133
280.131
280.128
280.124
280.12
280.116
280.112
280.107
280.101
280.095
280.088
280.081
280.074
280.066
280.058
280.051
280.15
280.149
280.149
280.148
280.147
280.146
280.145
280.144
280.143
280.141
280.139
280.137
280.135
280.133
280.13
280.126
280.123
280.119
280.114
280.109
280.104
280.098
280.091
280.084
280.077
280.069
280.062
280.054
280.15
280.149
280.149
280.148
280.148
280.147
280.146
280.145
280.144
280.143
280.141
280.139
280.137
280.134
280.132
280.128
280.125
280.121
280.117
280.112
280.106
280.101
280.094
280.087
280.08
280.072
280.065
280.057
280.15
280.15
280.149
280.149
280.148
280.148
280.147
280.146
280.145
280.144
280.142
280.14
280.138
280.136
280.133
280.13
280.127
280.123
280.119
280.114
280.109
280.103
280.097
280.09
280.083
280.075
280.067
280.059
280.15
280.15
280.15
280.149
280.149
280.148
280.148
280.147
280.146
280.145
280.143
280.142
280.14
280.138
280.135
280.132
280.129
280.125
280.121
280.117
280.111
280.106
280.1
280.093
280.086
280.078
280.07
280.062
280.15
280.15
280.15
280.15
280.149
280.149
280.149
280.148
280.147
280.146
280.145
280.143
280.141
280.139
280.137
280.134
280.131
280.127
280.123
280.119
280.114
280.108
280.102
280.096
280.089
280.081
280.073
280.065
280.15
280.15
280.15
280.15
280.15
280.15
280.149
280.149
280.148
280.147
280.146
280.144
280.143
280.141
280.138
280.136
280.132
280.129
280.125
280.121
280.116
280.111
280.105
280.098
280.091
280.084
280.076
280.067
280.15
280.15
280.15
280.15
280.15
280.15
280.15
280.149
280.149
280.148
280.147
280.146
280.144
280.142
280.14
280.137
280.134
280.131
280.127
280.123
280.118
280.113
280.107
280.1
280.094
280.086
280.078
280.07
280.15
280.15
280.151
280.151
280.151
280.151
280.151
280.15
280.15
280.149
280.148
280.147
280.145
280.143
280.141
280.138
280.136
280.132
280.129
280.124
280.12
280.115
280.109
280.103
280.096
280.088
280.08
280.072
280.15
280.151
280.151
280.151
280.151
280.151
280.151
280.151
280.15
280.15
280.149
280.148
280.146
280.144
280.142
280.14
280.137
280.134
280.13
280.126
280.121
280.116
280.111
280.105
280.098
280.09
280.082
280.074
280.15
280.151
280.151
280.151
280.152
280.152
280.152
280.151
280.151
280.15
280.15
280.148
280.147
280.145
280.143
280.141
280.138
280.135
280.131
280.127
280.123
280.118
280.112
280.106
280.1
280.092
280.084
280.076
280.15
280.151
280.151
280.152
280.152
280.152
280.152
280.152
280.152
280.151
280.15
280.149
280.148
280.146
280.144
280.142
280.139
280.136
280.133
280.129
280.124
280.119
280.114
280.108
280.101
280.094
280.086
280.078
280.15
280.151
280.151
280.152
280.152
280.152
280.152
280.152
280.152
280.152
280.151
280.15
280.149
280.147
280.145
280.143
280.14
280.137
280.134
280.13
280.125
280.121
280.115
280.109
280.103
280.095
280.088
280.079
280.15
280.151
280.151
280.152
280.152
280.153
280.153
280.153
280.152
280.152
280.151
280.15
280.149
280.148
280.146
280.144
280.141
280.138
280.135
280.131
280.126
280.122
280.116
280.11
280.104
280.097
280.089
280.081
280.15
280.151
280.152
280.152
280.153
280.153
280.153
280.153
280.153
280.152
280.152
280.151
280.15
280.148
280.146
280.144
280.142
280.139
280.135
280.131
280.127
280.122
280.117
280.111
280.105
280.098
280.09
280.082
280.15
280.151
280.152
280.152
280.153
280.153
280.153
280.153
280.153
280.153
280.152
280.151
280.15
280.149
280.147
280.145
280.142
280.139
280.136
280.132
280.128
280.123
280.118
280.112
280.106
280.098
280.091
280.082
280.15
280.151
280.152
280.152
280.153
280.153
280.153
280.153
280.153
280.153
280.152
280.151
280.15
280.149
280.147
280.145
280.142
280.139
280.136
280.132
280.128
280.123
280.118
280.112
280.106
280.099
280.091
280.083
280.15
280.151
280.152
280.152
280.153
280.153
280.153
280.154
280.153
280.153
280.152
280.152
280.15
280.149
280.147
280.145
280.143
280.14
280.136
280.133
280.128
280.124
280.119
280.113
280.106
280.099
280.092
280.083
284.202
282.766
281.565
280.732
280.253
280.013
280.818
280.053
279.36
278.846
278.529
278.363
278.805
278.411
278.044
277.767
277.597
277.521
277.775
277.595
277.429
277.311
277.253
277.251
277.414
277.356
277.309
277.289
277.304
277.352
277.473
277.483
277.501
277.536
277.592
277.667
277.768
277.81
277.86
277.921
277.994
278.078
278.166
278.221
278.281
278.349
278.424
278.506
278.583
278.637
278.696
278.759
278.827
278.899
278.965
279.013
279.064
279.118
279.175
279.234
279.287
279.326
279.367
279.41
279.455
279.5
279.54
279.57
279.601
279.633
279.666
279.699
279.727
279.748
279.771
279.793
279.817
279.839
279.856
279.871
279.886
279.901
279.917
279.931
279.939
279.948
279.958
279.968
279.978
279.987
279.987
279.993
279.999
280.005
280.01
280.016
280.01
280.014
280.017
280.021
280.024
280.027
280.018
280.02
280.022
280.025
280.027
280.028
280.017
280.018
280.02
280.022
280.023
280.024
280.011
280.013
280.015
280.016
280.017
280.019
280.005
280.007
280.009
280.01
280.012
280.014
280
280.002
280.005
280.006
280.008
280.01
280.01
280.011
280.015
280.02
280.026
280.033
280.041
280.048
280.056
280.063
280.07
280.077
280.083
280.089
280.095
280.1
280.105
280.11
280.114
280.118
280.123
280.126
280.13
280.134
280.138
280.141
280.145
280.148
280.007
280.008
280.012
280.016
280.023
280.03
280.037
280.045
280.053
280.06
280.067
280.074
280.081
280.087
280.092
280.098
280.103
280.108
280.112
280.117
280.121
280.125
280.129
280.133
280.137
280.141
280.144
280.148
280.005
280.006
280.009
280.013
280.019
280.026
280.034
280.042
280.049
280.057
280.064
280.071
280.078
280.084
280.09
280.096
280.101
280.106
280.111
280.115
280.12
280.124
280.128
280.132
280.136
280.14
280.144
280.148
280.002
280.003
280.006
280.01
280.016
280.023
280.031
280.038
280.046
280.054
280.061
280.069
280.075
280.082
280.088
280.093
280.099
280.104
280.109
280.114
280.118
280.123
280.127
280.132
280.136
280.14
280.144
280.148
280
280
280.003
280.007
280.013
280.02
280.027
280.035
280.043
280.051
280.059
280.066
280.073
280.079
280.085
280.091
280.097
280.102
280.107
280.112
280.117
280.122
280.126
280.131
280.135
280.139
280.144
280.148
279.998
279.998
280
280.004
280.01
280.017
280.024
280.032
280.04
280.048
280.056
280.063
280.07
280.077
280.083
280.089
280.095
280.1
280.106
280.111
280.116
280.121
280.125
280.13
280.135
280.139
280.143
280.148
285.72
285.72
285.72
285.72
285.72
285.72
285.72
285.72
285.72
285.72
285.72
285.72
285.721
285.721
285.721
285.721
285.721
285.721
285.721
285.721
285.721
285.721
285.721
285.721
285.722
285.722
285.722
285.723
285.723
285.724
285.725
285.727
285.729
285.731
285.733
285.733
285.725
285.698
285.61
285.315
281.873
281.873
281.873
281.873
281.873
281.873
281.873
281.873
281.873
281.873
281.873
281.873
281.873
281.874
281.874
281.874
281.874
281.874
281.874
281.875
281.875
281.875
281.875
281.876
281.876
281.877
281.877
281.879
281.881
281.883
281.887
281.892
281.898
281.905
281.91
281.911
281.899
281.852
281.726
281.429
279.391
279.391
279.391
279.391
279.391
279.391
279.391
279.391
279.391
279.391
279.392
279.392
279.392
279.392
279.392
279.393
279.393
279.393
279.393
279.394
279.394
279.394
279.395
279.395
279.396
279.396
279.398
279.4
279.402
279.407
279.412
279.42
279.43
279.441
279.452
279.459
279.453
279.418
279.324
279.13
277.977
277.978
277.978
277.978
277.978
277.978
277.978
277.978
277.978
277.978
277.979
277.979
277.979
277.98
277.98
277.98
277.98
277.981
277.981
277.981
277.982
277.982
277.983
277.983
277.984
277.985
277.986
277.989
277.992
277.997
278.005
278.015
278.027
278.043
278.059
278.074
278.081
278.07
278.024
277.928
277.344
277.344
277.344
277.344
277.344
277.344
277.345
277.345
277.345
277.345
277.345
277.346
277.346
277.346
277.347
277.347
277.348
277.348
277.348
277.349
277.349
277.35
277.35
277.351
277.351
277.353
277.354
277.357
277.361
277.367
277.375
277.386
277.401
277.419
277.44
277.463
277.483
277.494
277.489
277.462
277.236
277.236
277.237
277.237
277.237
277.237
277.237
277.237
277.238
277.238
277.238
277.238
277.239
277.239
277.24
277.24
277.241
277.241
277.241
277.242
277.242
277.243
277.243
277.244
277.245
277.246
277.248
277.25
277.255
277.26
277.269
277.281
277.296
277.316
277.34
277.368
277.397
277.425
277.448
277.463
277.449
277.449
277.449
277.45
277.45
277.45
277.45
277.45
277.451
277.451
277.451
277.452
277.452
277.453
277.453
277.454
277.454
277.455
277.455
277.456
277.456
277.457
277.457
277.458
277.459
277.46
277.461
277.464
277.468
277.474
277.482
277.494
277.509
277.529
277.554
277.584
277.617
277.653
277.691
277.729
277.828
277.828
277.828
277.828
277.828
277.828
277.829
277.829
277.829
277.83
277.83
277.83
277.831
277.831
277.832
277.832
277.833
277.834
277.834
277.835
277.835
277.836
277.836
277.837
277.838
277.839
277.841
277.843
277.847
277.852
277.86
277.87
277.885
277.903
277.927
277.956
277.99
278.028
278.071
278.117
278.263
278.263
278.263
278.263
278.264
278.264
278.264
278.264
278.265
278.265
278.266
278.266
278.266
278.267
278.268
278.268
278.269
278.27
278.27
278.271
278.271
278.272
278.273
278.273
278.274
278.275
278.277
278.279
278.282
278.287
278.294
278.303
278.315
278.332
278.353
278.379
278.411
278.447
278.488
278.533
278.686
278.686
278.686
278.686
278.686
278.687
278.687
278.687
278.688
278.688
278.688
278.689
278.689
278.69
278.691
278.691
278.692
278.693
278.694
278.694
278.695
278.696
278.696
278.697
278.698
278.699
278.7
278.702
278.705
278.709
278.714
278.722
278.733
278.747
278.765
278.787
278.814
278.845
278.881
278.921
279.057
279.057
279.057
279.057
279.057
279.057
279.058
279.058
279.058
279.059
279.059
279.06
279.06
279.061
279.062
279.063
279.063
279.064
279.065
279.066
279.067
279.067
279.068
279.069
279.07
279.071
279.072
279.074
279.076
279.079
279.084
279.09
279.098
279.11
279.124
279.142
279.163
279.189
279.218
279.251
279.358
279.358
279.358
279.358
279.358
279.358
279.359
279.359
279.36
279.36
279.361
279.361
279.362
279.363
279.363
279.364
279.365
279.366
279.367
279.368
279.369
279.37
279.37
279.371
279.372
279.373
279.374
279.376
279.378
279.38
279.384
279.388
279.395
279.404
279.415
279.428
279.445
279.465
279.487
279.512
279.587
279.587
279.587
279.587
279.587
279.588
279.588
279.588
279.589
279.589
279.59
279.59
279.591
279.592
279.593
279.594
279.595
279.595
279.596
279.597
279.598
279.599
279.6
279.601
279.602
279.603
279.604
279.606
279.607
279.609
279.612
279.616
279.621
279.627
279.635
279.645
279.657
279.672
279.688
279.707
279.75
279.75
279.75
279.75
279.75
279.751
279.751
279.751
279.752
279.752
279.753
279.754
279.754
279.755
279.756
279.757
279.758
279.759
279.76
279.761
279.762
279.763
279.764
279.765
279.767
279.768
279.769
279.77
279.771
279.773
279.775
279.778
279.781
279.786
279.792
279.799
279.808
279.818
279.829
279.842
279.857
279.857
279.857
279.858
279.858
279.858
279.859
279.859
279.86
279.86
279.861
279.861
279.862
279.863
279.864
279.865
279.866
279.867
279.868
279.869
279.871
279.872
279.873
279.874
279.875
279.877
279.878
279.879
279.88
279.882
279.883
279.885
279.888
279.891
279.895
279.9
279.906
279.913
279.921
279.93
279.922
279.922
279.922
279.922
279.922
279.923
279.923
279.924
279.924
279.925
279.925
279.926
279.927
279.928
279.929
279.93
279.931
279.932
279.933
279.935
279.936
279.937
279.938
279.94
279.941
279.942
279.944
279.945
279.946
279.948
279.949
279.951
279.953
279.955
279.958
279.962
279.965
279.97
279.975
279.981
279.955
279.955
279.955
279.956
279.956
279.956
279.957
279.957
279.958
279.958
279.959
279.96
279.96
279.961
279.962
279.963
279.965
279.966
279.967
279.968
279.97
279.971
279.973
279.974
279.975
279.977
279.978
279.98
279.981
279.982
279.984
279.985
279.987
279.989
279.991
279.994
279.996
279.999
280.003
280.006
279.967
279.968
279.968
279.968
279.968
279.969
279.969
279.969
279.97
279.971
279.971
279.972
279.973
279.974
279.975
279.976
279.977
279.978
279.98
279.981
279.983
279.984
279.986
279.987
279.989
279.99
279.992
279.993
279.995
279.996
279.998
279.999
280.001
280.002
280.004
280.006
280.008
280.01
280.013
280.015
279.967
279.967
279.967
279.968
279.968
279.968
279.969
279.969
279.97
279.97
279.971
279.972
279.973
279.974
279.975
279.976
279.977
279.978
279.98
279.981
279.983
279.984
279.986
279.987
279.989
279.991
279.992
279.994
279.996
279.997
279.999
280.001
280.002
280.004
280.006
280.007
280.009
280.011
280.013
280.015
279.961
279.961
279.961
279.961
279.961
279.962
279.962
279.963
279.963
279.964
279.965
279.965
279.966
279.967
279.968
279.969
279.971
279.972
279.973
279.975
279.976
279.978
279.98
279.981
279.983
279.985
279.987
279.988
279.99
279.992
279.994
279.996
279.997
279.999
280.001
280.003
280.004
280.006
280.008
280.01
279.952
279.952
279.952
279.952
279.953
279.953
279.953
279.954
279.955
279.955
279.956
279.957
279.958
279.959
279.96
279.961
279.962
279.964
279.965
279.966
279.968
279.97
279.971
279.973
279.975
279.977
279.979
279.981
279.983
279.984
279.986
279.988
279.99
279.992
279.994
279.996
279.998
280
280.002
280.003
279.944
279.944
279.944
279.944
279.945
279.945
279.946
279.946
279.947
279.947
279.948
279.949
279.95
279.951
279.952
279.953
279.954
279.956
279.957
279.959
279.96
279.962
279.964
279.966
279.967
279.969
279.971
279.973
279.975
279.977
279.98
279.982
279.984
279.986
279.988
279.99
279.992
279.994
279.996
279.998
279.995
279.995
279.997
280.001
280.007
280.014
280.021
280.029
280.037
280.045
280.053
280.06
280.068
280.074
280.081
280.087
280.093
280.099
280.104
280.109
280.115
280.12
280.124
280.129
280.134
280.139
280.143
280.148
279.993
279.992
279.994
279.998
280.004
280.011
280.018
280.026
280.034
280.042
280.05
280.058
280.065
280.072
280.079
280.085
280.091
280.097
280.103
280.108
280.113
280.119
280.124
280.128
280.133
280.138
280.143
280.148
279.991
279.99
279.991
279.995
280.001
280.008
280.015
280.023
280.031
280.04
280.048
280.055
280.063
280.07
280.077
280.083
280.089
280.095
280.101
280.107
280.112
280.117
280.123
280.128
280.133
280.138
280.143
280.148
279.988
279.987
279.989
279.992
279.998
280.005
280.012
280.02
280.029
280.037
280.045
280.053
280.06
280.068
280.075
280.081
280.088
280.094
280.1
280.105
280.111
280.116
280.122
280.127
280.132
280.137
280.142
280.147
279.986
279.985
279.986
279.99
279.995
280.002
280.009
280.018
280.026
280.034
280.043
280.05
280.058
280.065
280.073
280.079
280.086
280.092
280.098
280.104
280.11
280.115
280.121
280.126
280.132
280.137
280.142
280.147
279.984
279.982
279.983
279.987
279.992
279.999
280.007
280.015
280.023
280.032
280.04
280.048
280.056
280.063
280.071
280.077
280.084
280.09
280.097
280.103
280.109
280.114
280.12
280.126
280.131
280.137
280.142
280.147
279.982
279.98
279.981
279.984
279.989
279.996
280.004
280.012
280.021
280.029
280.038
280.046
280.054
280.061
280.069
280.076
280.082
280.089
280.095
280.101
280.107
280.113
280.119
280.125
280.131
280.136
280.142
280.147
279.979
279.977
279.978
279.982
279.987
279.994
280.001
280.01
280.018
280.027
280.035
280.044
280.052
280.059
280.067
280.074
280.081
280.087
280.094
280.1
280.106
280.112
280.118
280.124
280.13
280.136
280.141
280.147
279.977
279.975
279.976
279.979
279.984
279.991
279.999
280.007
280.016
280.024
280.033
280.041
280.05
280.057
280.065
280.072
280.079
280.086
280.093
280.099
280.105
280.112
280.118
280.124
280.13
280.135
280.141
280.147
279.975
279.973
279.973
279.977
279.982
279.988
279.996
280.005
280.013
280.022
280.031
280.039
280.048
280.056
280.063
280.071
280.078
280.085
280.091
280.098
280.104
280.111
280.117
280.123
280.129
280.135
280.141
280.147
279.973
279.97
279.971
279.974
279.979
279.986
279.994
280.002
280.011
280.02
280.029
280.037
280.046
280.054
280.061
280.069
280.076
280.083
280.09
280.097
280.103
280.11
280.116
280.122
280.129
280.135
280.141
280.147
279.97
279.968
279.969
279.972
279.977
279.984
279.992
280
280.009
280.018
280.027
280.035
280.044
280.052
280.06
280.067
280.075
280.082
280.089
280.096
280.102
280.109
280.115
280.122
280.128
280.134
280.141
280.147
279.968
279.966
279.966
279.969
279.975
279.981
279.989
279.998
280.007
280.016
280.025
280.034
280.042
280.05
280.058
280.066
280.073
280.081
280.088
280.095
280.101
280.108
280.115
280.121
280.128
280.134
280.14
280.147
279.966
279.964
279.964
279.967
279.972
279.979
279.987
279.996
280.005
280.014
280.023
280.032
280.04
280.049
280.057
280.065
280.072
280.079
280.087
280.094
280.101
280.107
280.114
280.121
280.127
280.134
280.14
280.147
279.964
279.962
279.962
279.965
279.97
279.977
279.985
279.994
280.003
280.012
280.021
280.03
280.039
280.047
280.055
280.063
280.071
280.078
280.086
280.093
280.1
280.107
280.113
280.12
280.127
280.133
280.14
280.147
279.962
279.96
279.96
279.963
279.968
279.975
279.983
279.992
280.001
280.01
280.019
280.028
280.037
280.046
280.054
280.062
280.07
280.077
280.084
280.092
280.099
280.106
280.113
280.12
280.126
280.133
280.14
280.147
279.96
279.958
279.958
279.961
279.966
279.973
279.981
279.99
279.999
280.009
280.018
280.027
280.036
280.044
280.053
280.061
280.068
280.076
280.084
280.091
280.098
280.105
280.112
280.119
280.126
280.133
280.14
280.147
279.958
279.956
279.956
279.959
279.965
279.971
279.98
279.988
279.998
280.007
280.016
280.025
280.034
280.043
280.051
280.059
280.067
280.075
280.083
280.09
280.097
280.104
280.112
280.119
280.126
280.133
280.14
280.147
279.957
279.954
279.954
279.958
279.963
279.97
279.978
279.987
279.996
280.005
280.015
280.024
280.033
280.042
280.05
280.058
280.066
280.074
280.082
280.089
280.097
280.104
280.111
280.118
280.125
280.132
280.139
280.146
279.955
279.952
279.953
279.956
279.961
279.968
279.976
279.985
279.994
280.004
280.013
280.023
280.032
280.04
280.049
280.057
280.065
280.073
280.081
280.088
280.096
280.103
280.111
280.118
280.125
280.132
280.139
280.146
279.953
279.951
279.951
279.954
279.96
279.967
279.975
279.984
279.993
280.003
280.012
280.021
280.03
280.039
280.048
280.056
280.064
280.072
280.08
280.088
280.095
280.103
280.11
280.117
280.125
280.132
280.139
280.146
279.952
279.949
279.95
279.953
279.958
279.965
279.973
279.982
279.992
280.001
280.011
280.02
280.029
280.038
280.047
280.055
280.063
280.071
280.079
280.087
280.095
280.102
280.11
280.117
280.124
280.132
280.139
280.146
279.95
279.948
279.948
279.951
279.957
279.964
279.972
279.981
279.99
280
280.01
280.019
280.028
280.037
280.046
280.054
280.062
280.071
280.079
280.086
280.094
280.102
280.109
280.117
280.124
280.132
280.139
280.146
279.949
279.946
279.947
279.95
279.955
279.962
279.971
279.98
279.989
279.999
280.008
280.018
280.027
280.036
280.045
280.053
280.062
280.07
280.078
280.086
280.093
280.101
280.109
280.116
280.124
280.131
280.139
280.146
279.948
279.945
279.946
279.949
279.954
279.961
279.97
279.979
279.988
279.998
280.007
280.017
280.026
280.035
280.044
280.053
280.061
280.069
280.077
280.085
280.093
280.101
280.108
280.116
280.124
280.131
280.139
280.146
279.946
279.944
279.944
279.948
279.953
279.96
279.968
279.978
279.987
279.997
280.006
280.016
280.025
280.034
280.043
280.052
280.06
280.068
280.077
280.085
280.092
280.1
280.108
280.116
280.123
280.131
280.139
280.146
279.945
279.943
279.943
279.946
279.952
279.959
279.967
279.977
279.986
279.996
280.005
280.015
280.024
280.033
280.042
280.051
280.06
280.068
280.076
280.084
280.092
280.1
280.108
280.115
280.123
280.131
280.139
280.146
279.944
279.942
279.942
279.945
279.951
279.958
279.966
279.976
279.985
279.995
280.005
280.014
280.024
280.033
280.042
280.05
280.059
280.067
280.076
280.084
280.092
280.1
280.107
280.115
280.123
280.131
280.138
280.146
279.943
279.941
279.941
279.945
279.95
279.957
279.966
279.975
279.984
279.994
280.004
280.013
280.023
280.032
280.041
280.05
280.058
280.067
280.075
280.083
280.091
280.099
280.107
280.115
280.123
280.131
280.138
280.146
279.943
279.94
279.941
279.944
279.949
279.956
279.965
279.974
279.984
279.993
280.003
280.013
280.022
280.031
280.04
280.049
280.058
280.066
280.075
280.083
280.091
280.099
280.107
280.115
280.123
280.13
280.138
280.146
279.942
279.939
279.94
279.943
279.948
279.956
279.964
279.973
279.983
279.993
280.002
280.012
280.022
280.031
280.04
280.049
280.057
280.066
280.074
280.082
280.091
280.099
280.107
280.115
280.122
280.13
280.138
280.146
279.941
279.939
279.939
279.942
279.948
279.955
279.963
279.973
279.982
279.992
280.002
280.012
280.021
280.03
280.039
280.048
280.057
280.065
280.074
280.082
280.09
280.098
280.106
280.114
280.122
280.13
280.138
280.146
279.941
279.938
279.939
279.942
279.947
279.954
279.963
279.972
279.982
279.992
280.001
280.011
280.021
280.03
280.039
280.048
280.057
280.065
280.074
280.082
280.09
280.098
280.106
280.114
280.122
280.13
280.138
280.146
279.94
279.938
279.938
279.941
279.947
279.954
279.962
279.972
279.981
279.991
280.001
280.011
280.02
280.03
280.039
280.048
280.056
280.065
280.073
280.082
280.09
280.098
280.106
280.114
280.122
280.13
280.138
280.146
279.94
279.937
279.938
279.941
279.946
279.953
279.962
279.971
279.981
279.991
280.001
280.01
280.02
280.029
280.038
280.047
280.056
280.065
280.073
280.081
280.09
280.098
280.106
280.114
280.122
280.13
280.138
280.146
279.939
279.937
279.937
279.94
279.946
279.953
279.962
279.971
279.981
279.99
280
280.01
280.02
280.029
280.038
280.047
280.056
280.064
280.073
280.081
280.089
280.098
280.106
280.114
280.122
280.13
280.138
280.146
279.939
279.936
279.937
279.94
279.946
279.953
279.961
279.971
279.98
279.99
280
280.01
280.019
280.029
280.038
280.047
280.056
280.064
280.073
280.081
280.089
280.098
280.106
280.114
280.122
280.13
280.138
280.146
279.939
279.936
279.937
279.94
279.945
279.953
279.961
279.97
279.98
279.99
280
280.01
280.019
280.029
280.038
280.047
280.055
280.064
280.073
280.081
280.089
280.097
280.106
280.114
280.122
280.13
280.138
280.146
279.939
279.936
279.937
279.94
279.945
279.952
279.961
279.97
279.98
279.99
280
280.009
280.019
280.028
280.038
280.047
280.055
280.064
280.073
280.081
280.089
280.097
280.106
280.114
280.122
280.13
280.138
280.146
279.938
279.936
279.936
279.94
279.945
279.952
279.961
279.97
279.98
279.99
280
280.009
280.019
280.028
280.038
280.047
280.055
280.064
280.072
280.081
280.089
280.097
280.106
280.114
280.122
280.13
280.138
280.146
)
;

boundaryField
{
    bc-2
    {
        type            empty;
    }
    bc-3
    {
        type            empty;
    }
    bottom
    {
        type            fixedValue;
        value           uniform 280.15;
    }
    leftSide
    {
        type            zeroGradient;
    }
    naturalSurface
    {
        type            codedFixedValue;
        value           uniform 288.556;
        redirectType    seasonalFixedValue;
        code            #{
             scalar  t = this->db().time().value()/365/24/60/60;
             scalar  T0 = 6.5+273.15  ;  // average temperature
             scalar  A  = 14.5 ;          // ampitude
             scalar  p  = 8760/24/365 ;    //cycle
             scalar  R0 = 0.04;
             operator==(T0+A*Foam::sin(2*3.1415926/p*t+3.1415926/2)+R0*t); 
        #};
    }
    rightSide
    {
        type            zeroGradient;
    }
    slopesurface
    {
        type            codedFixedValue;
        value           uniform 288.556;
        redirectType    seasonalFixedValue;
        code            #{
             scalar  t = this->db().time().value()/365/24/60/60;
             scalar  T0 = 6.5+273.15  ;  // average temperature
             scalar  A  = 14.5 ;          // ampitude
             scalar  p  = 8760/24/365 ;    //cycle
             scalar  R0 = 0.04;
             operator==(T0+A*Foam::sin(2*3.1415926/p*t+3.1415926/2)+R0*t); 
        #};
    }
    subGradeSurface
    {
        type            codedFixedValue;
        value           uniform 288.556;
        redirectType    seasonalFixedValue;
        code            #{
             scalar  t = this->db().time().value()/365/24/60/60;
             scalar  T0 = 6.5+273.15  ;  // average temperature
             scalar  A  = 14.5 ;          // ampitude
             scalar  p  = 8760/24/365 ;    //cycle
             scalar  R0 = 0.04;
             operator==(T0+A*Foam::sin(2*3.1415926/p*t+3.1415926/2)+R0*t); 
        #};
    }
}


// ************************************************************************* //
