# Supplementary material for: A finite volume-based model for the hydrothermal behavior of soil under freeze–thaw cycles
Source: PLoS One. 2021 Jun 3;16(6):e0252680. doi: 10.1371/journal.pone.0252680 (PMC8174737; doi:10.1371/journal.pone.0252680)
Supplement: S1 Data — (ZIP) [file pone.0252680.s001.zip › Data at equal time interval/3.42144e+08/volContOfUnfrozenWater]

/*--------------------------------*- C++ -*----------------------------------*\
| =========                 |                                                 |
| \\      /  F ield         | OpenFOAM: The Open Source CFD Toolbox           |
|  \\    /   O peration     | Version:  2.4.0                                 |
|   \\  /    A nd           | Web:      www.OpenFOAM.org                      |
|    \\/     M anipulation  |                                                 |
\*---------------------------------------------------------------------------*/
FoamFile
{
    version     2.0;
    format      ascii;
    class       volScalarField;
    location    "3.42144e+08";
    object      volContOfUnfrozenWater;
}
// * * * * * * * * * * * * * * * * * * * * * * * * * * * * * * * * * * * * * //

dimensions      [0 0 0 0 0 0 0];

internalField   nonuniform List<scalar> 
9554
(
0.11419
0.114029
0.113708
0.113233
0.112609
0.111847
0.11096
0.109965
0.108886
0.10775
0.10659
0.105443
0.104348
0.10334
0.102449
0.101696
0.10109
0.100625
0.100288
0.100058
0.0999102
0.0998218
0.114189
0.114028
0.113707
0.113232
0.112608
0.111846
0.110959
0.109964
0.108885
0.107749
0.106589
0.105442
0.104347
0.103339
0.102448
0.101695
0.101089
0.100624
0.100287
0.100057
0.0999095
0.099821
0.114187
0.114026
0.113706
0.11323
0.112607
0.111845
0.110957
0.109963
0.108883
0.107747
0.106587
0.105441
0.104345
0.103337
0.102446
0.101693
0.101087
0.100623
0.100286
0.100056
0.0999079
0.0998195
0.114185
0.114024
0.113703
0.113228
0.112604
0.111842
0.110955
0.10996
0.10888
0.107744
0.106585
0.105438
0.104342
0.103334
0.102443
0.101691
0.101084
0.10062
0.100283
0.100053
0.0999056
0.0998172
0.114182
0.11402
0.1137
0.113224
0.112601
0.111838
0.110951
0.109956
0.108877
0.107741
0.106581
0.105434
0.104338
0.10333
0.10244
0.101687
0.101081
0.100617
0.10028
0.10005
0.0999025
0.0998142
0.114177
0.114016
0.113696
0.11322
0.112596
0.111834
0.110946
0.109952
0.108872
0.107736
0.106576
0.105429
0.104333
0.103325
0.102435
0.101683
0.101076
0.100612
0.100276
0.100046
0.0998986
0.0998104
0.114172
0.114011
0.113691
0.113215
0.112591
0.111829
0.110941
0.109946
0.108867
0.10773
0.10657
0.105423
0.104328
0.10332
0.102429
0.101677
0.101071
0.100607
0.100271
0.100041
0.099894
0.0998059
0.114166
0.114005
0.113685
0.113209
0.112585
0.111822
0.110935
0.10994
0.10886
0.107724
0.106564
0.105417
0.104321
0.103313
0.102423
0.101671
0.101065
0.100602
0.100265
0.100036
0.0998887
0.0998007
0.11416
0.113998
0.113678
0.113202
0.112578
0.111815
0.110928
0.109933
0.108853
0.107716
0.106556
0.105409
0.104314
0.103306
0.102416
0.101664
0.101058
0.100595
0.100259
0.10003
0.0998826
0.0997948
0.114152
0.113991
0.11367
0.113194
0.11257
0.111808
0.11092
0.109924
0.108844
0.107708
0.106548
0.105401
0.104305
0.103297
0.102408
0.101656
0.101051
0.100587
0.100252
0.100023
0.0998759
0.0997881
0.114144
0.113982
0.113662
0.113186
0.112562
0.111799
0.110911
0.109915
0.108835
0.107699
0.106538
0.105391
0.104296
0.103288
0.102399
0.101647
0.101042
0.100579
0.100244
0.100015
0.0998685
0.0997808
0.114134
0.113973
0.113652
0.113176
0.112552
0.111789
0.110901
0.109905
0.108825
0.107689
0.106528
0.105381
0.104286
0.103279
0.102389
0.101638
0.101033
0.100571
0.100235
0.100007
0.0998604
0.0997729
0.114124
0.113962
0.113642
0.113166
0.112541
0.111778
0.11089
0.109895
0.108814
0.107678
0.106517
0.10537
0.104275
0.103268
0.102379
0.101628
0.101024
0.100561
0.100226
0.0999978
0.0998517
0.0997643
0.114112
0.113951
0.11363
0.113154
0.11253
0.111767
0.110878
0.109883
0.108803
0.107666
0.106506
0.105359
0.104264
0.103257
0.102368
0.101617
0.101013
0.100551
0.100217
0.0999883
0.0998424
0.0997552
0.1141
0.113938
0.113618
0.113142
0.112517
0.111754
0.110866
0.10987
0.10879
0.107653
0.106493
0.105346
0.104251
0.103245
0.102356
0.101606
0.101002
0.100541
0.100206
0.0999784
0.0998326
0.0997455
0.114086
0.113925
0.113604
0.113128
0.112503
0.11174
0.110852
0.109856
0.108776
0.10764
0.10648
0.105333
0.104239
0.103232
0.102344
0.101594
0.100991
0.10053
0.100196
0.0999679
0.0998223
0.0997354
0.114071
0.11391
0.113589
0.113113
0.112488
0.111725
0.110837
0.109842
0.108762
0.107625
0.106466
0.105319
0.104225
0.103219
0.102331
0.101582
0.100979
0.100518
0.100185
0.099957
0.0998116
0.0997248
0.114054
0.113893
0.113572
0.113096
0.112472
0.111709
0.110821
0.109826
0.108746
0.10761
0.10645
0.105305
0.104211
0.103205
0.102318
0.101569
0.100967
0.100506
0.100173
0.0999459
0.0998006
0.0997139
0.114036
0.113875
0.113554
0.113079
0.112454
0.111692
0.110804
0.109809
0.108729
0.107594
0.106435
0.105289
0.104196
0.103191
0.102304
0.101556
0.100954
0.100494
0.100161
0.0999345
0.0997894
0.0997027
0.114017
0.113855
0.113535
0.113059
0.112435
0.111673
0.110785
0.10979
0.108711
0.107576
0.106418
0.105273
0.104181
0.103176
0.102291
0.101543
0.100942
0.100482
0.10015
0.0999229
0.0997779
0.0996912
0.113995
0.113834
0.113513
0.113038
0.112414
0.111652
0.110765
0.10977
0.108692
0.107558
0.1064
0.105256
0.104165
0.103161
0.102276
0.10153
0.100929
0.10047
0.100138
0.0999113
0.0997664
0.0996796
0.113971
0.11381
0.113489
0.113014
0.112391
0.111629
0.110742
0.109749
0.108671
0.107538
0.106381
0.105238
0.104148
0.103146
0.102262
0.101516
0.100916
0.100458
0.100126
0.0998997
0.0997548
0.099668
0.113945
0.113784
0.113463
0.112988
0.112365
0.111604
0.110718
0.109725
0.108649
0.107516
0.106361
0.10522
0.104131
0.10313
0.102247
0.101503
0.100904
0.100446
0.100114
0.0998883
0.0997434
0.0996565
0.113916
0.113755
0.113435
0.11296
0.112337
0.111577
0.110692
0.1097
0.108624
0.107493
0.106339
0.1052
0.104112
0.103113
0.102232
0.101489
0.100891
0.100434
0.100103
0.099877
0.0997321
0.099645
0.113884
0.113723
0.113403
0.112929
0.112307
0.111547
0.110662
0.109672
0.108598
0.107468
0.106316
0.105178
0.104093
0.103096
0.102217
0.101475
0.100878
0.100422
0.100092
0.0998661
0.0997211
0.0996338
0.113849
0.113688
0.113368
0.112894
0.112273
0.111514
0.11063
0.109641
0.108568
0.107441
0.106291
0.105155
0.104072
0.103077
0.1022
0.101461
0.100866
0.100411
0.100081
0.0998555
0.0997105
0.0996229
0.11381
0.11365
0.11333
0.112857
0.112236
0.111477
0.110595
0.109607
0.108536
0.10741
0.106263
0.10513
0.10405
0.103058
0.102184
0.101446
0.100853
0.100399
0.10007
0.0998452
0.0997003
0.0996124
0.113768
0.113608
0.113289
0.112815
0.112195
0.111437
0.110556
0.10957
0.108501
0.107377
0.106232
0.105103
0.104026
0.103037
0.102166
0.101431
0.10084
0.100388
0.10006
0.0998354
0.0996905
0.0996023
0.113723
0.113562
0.113243
0.11277
0.11215
0.111393
0.110513
0.109528
0.108461
0.10734
0.106199
0.105072
0.103999
0.103014
0.102147
0.101415
0.100827
0.100377
0.10005
0.0998259
0.0996811
0.0995927
0.113674
0.113513
0.113194
0.112721
0.112102
0.111345
0.110466
0.109483
0.108418
0.1073
0.106161
0.105039
0.10397
0.102989
0.102126
0.101398
0.100813
0.100365
0.10004
0.0998169
0.0996723
0.0995836
0.113621
0.113461
0.113142
0.112669
0.112049
0.111293
0.110415
0.109432
0.108369
0.107254
0.106119
0.105001
0.103937
0.102961
0.102103
0.101379
0.100798
0.100353
0.10003
0.0998081
0.0996639
0.099575
0.113566
0.113405
0.113085
0.112612
0.111992
0.111236
0.110358
0.109377
0.108316
0.107204
0.106073
0.104959
0.1039
0.10293
0.102077
0.101359
0.100782
0.100341
0.10002
0.0997995
0.0996559
0.099567
0.113507
0.113346
0.113026
0.112552
0.111931
0.111174
0.110296
0.109316
0.108257
0.107147
0.10602
0.104912
0.103859
0.102895
0.102049
0.101337
0.100765
0.100328
0.10001
0.0997911
0.0996484
0.0995595
0.113447
0.113285
0.112964
0.112488
0.111866
0.111108
0.110229
0.10925
0.108192
0.107085
0.105962
0.104859
0.103813
0.102856
0.102017
0.101312
0.100746
0.100313
0.0999993
0.0997828
0.0996412
0.0995527
0.113387
0.113224
0.1129
0.112422
0.111797
0.111037
0.110157
0.109177
0.10812
0.107016
0.105897
0.1048
0.103761
0.102812
0.101981
0.101284
0.100725
0.100298
0.0999882
0.0997745
0.0996344
0.0995463
0.113328
0.113163
0.112836
0.112353
0.111724
0.110961
0.110079
0.109097
0.108041
0.106939
0.105825
0.104734
0.103703
0.102763
0.101941
0.101253
0.100702
0.100282
0.0999766
0.0997662
0.099628
0.0995406
0.113272
0.113104
0.112772
0.112284
0.111649
0.11088
0.109994
0.109011
0.107954
0.106855
0.105745
0.104661
0.103638
0.102708
0.101897
0.101218
0.100676
0.100264
0.0999644
0.0997579
0.099622
0.0995356
0.113223
0.11305
0.112711
0.112214
0.111571
0.110795
0.109903
0.108916
0.107859
0.106762
0.105657
0.10458
0.103567
0.102648
0.101848
0.101181
0.100649
0.100244
0.0999516
0.0997496
0.0996164
0.0995312
0.113187
0.113005
0.112653
0.112144
0.111489
0.110703
0.109805
0.108813
0.107755
0.106659
0.105559
0.104491
0.103488
0.102581
0.101794
0.101139
0.100619
0.100224
0.0999384
0.0997415
0.0996114
0.0995276
0.113174
0.112973
0.1126
0.112072
0.111403
0.110605
0.109697
0.108701
0.107641
0.106547
0.105452
0.104392
0.103401
0.102508
0.101735
0.101094
0.100587
0.100202
0.0999248
0.0997336
0.0996069
0.0995248
0.113331
0.113265
0.113229
0.113237
0.113274
0.113286
0.113344
0.1133
0.113419
0.113268
0.113451
0.113352
0.113505
0.113376
0.113489
0.113412
0.113392
0.113346
0.113235
0.113484
0.11349
0.113323
0.113442
0.113403
0.113276
0.113374
0.113453
0.113426
0.113421
0.113471
0.113235
0.113337
0.113434
0.113364
0.112143
0.113135
0.11274
0.108177
0.113165
0.113094
0.113104
0.113052
0.113183
0.113115
0.113204
0.113153
0.113279
0.112911
0.113243
0.112526
0.113574
0.113105
0.113428
0.112381
0.110339
0.107828
0.111104
0.10862
0.113774
0.113866
0.114114
0.113422
0.113058
0.112881
0.114343
0.111728
0.11406
0.113086
0.113952
0.11219
0.114127
0.111713
0.113859
0.113327
0.113249
0.111061
0.114085
0.110965
0.112909
0.11255
0.112804
0.109672
0.113091
0.112224
0.112086
0.110325
0.113578
0.111469
0.112378
0.109751
0.111021
0.109168
0.112688
0.111415
0.109605
0.109307
0.112197
0.108883
0.112328
0.111134
0.111146
0.109083
0.111892
0.110846
0.112159
0.112095
0.112573
0.112536
0.108667
0.108851
0.113119
0.113525
0.108203
0.112744
0.114138
0.114261
0.111861
0.114393
0.111822
0.110409
0.113908
0.113551
0.110458
0.109726
0.113555
0.113772
0.112884
0.112843
0.109337
0.111342
0.112825
0.111737
0.113292
0.114081
0.114288
0.114509
0.113025
0.111427
0.109921
0.110776
0.109344
0.114414
0.112065
0.113657
0.111841
0.111569
0.109151
0.111936
0.113711
0.113109
0.110802
0.108156
0.110891
0.108391
0.111138
0.113162
0.111459
0.113392
0.111993
0.112491
0.113696
0.113082
0.113352
0.11403
0.113848
0.109392
0.109102
0.110687
0.112489
0.108146
0.110337
0.111484
0.112579
0.108373
0.110484
0.109172
0.111383
0.113769
0.112433
0.113333
0.112941
0.11419
0.113701
0.112927
0.113897
0.112388
0.111596
0.113582
0.114345
0.112566
0.110405
0.112921
0.111587
0.11081
0.108384
0.111926
0.113296
0.112009
0.109788
0.114174
0.113691
0.111192
0.110207
0.113505
0.114406
0.112382
0.111248
0.113235
0.112846
0.107914
0.109998
0.109543
0.111033
0.109772
0.11113
0.111894
0.110027
0.112253
0.110585
0.113437
0.111202
0.113643
0.113488
0.111887
0.113115
0.112677
0.113446
0.113301
0.113974
0.113328
0.113978
0.112687
0.113377
0.112783
0.112275
0.108685
0.110241
0.1136
0.114305
0.108382
0.110284
0.113134
0.11399
0.11025
0.112401
0.113435
0.11227
0.107745
0.109618
0.108971
0.107924
0.114187
0.114036
0.111679
0.112992
0.112753
0.111797
0.113114
0.112891
0.109435
0.110815
0.112871
0.113185
0.113893
0.114509
0.113014
0.111925
0.112011
0.112171
0.109053
0.108669
0.114439
0.114034
0.114171
0.114369
0.11231
0.113012
0.112421
0.111379
0.112814
0.111545
0.113605
0.113747
0.110329
0.111726
0.11333
0.113732
0.110761
0.112124
0.111631
0.111181
0.110619
0.11201
0.114132
0.114433
0.110335
0.109173
0.109355
0.10864
0.114223
0.113637
0.112827
0.113725
0.111541
0.111675
0.113707
0.113672
0.112278
0.113012
0.110637
0.111735
0.114195
0.113236
0.113913
0.114502
0.110009
0.110988
0.112637
0.111159
0.113471
0.113398
0.112219
0.112211
0.108794
0.109803
0.11015
0.110804
0.109973
0.109735
0.112236
0.111433
0.113214
0.112898
0.112424
0.112994
0.112239
0.11277
0.113083
0.112906
0.111804
0.112857
0.11147
0.111182
0.108927
0.109966
0.111659
0.110976
0.113155
0.11349
0.111322
0.112312
0.110181
0.109446
0.112554
0.112954
0.113386
0.113436
0.110948
0.112001
0.110826
0.110252
0.112728
0.113586
0.110446
0.109717
0.111796
0.111228
0.113801
0.113948
0.113654
0.113904
0.112564
0.111803
0.113165
0.112669
0.111822
0.112411
0.112394
0.111398
0.110811
0.111798
0.111137
0.110522
0.110044
0.109502
0.112711
0.112798
0.113236
0.113783
0.113094
0.112643
0.110585
0.111176
0.108009
0.108889
0.113254
0.112439
0.113047
0.113686
0.109982
0.110635
0.111198
0.110571
0.113812
0.113953
0.108667
0.109237
0.112394
0.111772
0.112968
0.113677
0.110272
0.10974
0.113962
0.113962
0.112833
0.113564
0.11451
0.114259
0.113433
0.11308
0.112769
0.113116
0.112749
0.113139
0.112756
0.113249
0.114274
0.114135
0.112984
0.11316
0.110043
0.10906
0.114348
0.114398
0.109556
0.110334
0.113502
0.112947
0.113367
0.113319
0.108667
0.107806
0.11218
0.112847
0.108108
0.108047
0.108339
0.108203
0.109826
0.108847
0.114178
0.113844
0.111999
0.11253
0.11259
0.112585
0.113321
0.113286
0.113955
0.114039
0.111025
0.111707
0.113023
0.112949
0.114086
0.11345
0.112728
0.112615
0.112467
0.111971
0.112222
0.112698
0.112348
0.112957
0.112717
0.112405
0.11329
0.113297
0.113629
0.113559
0.108691
0.109492
0.111805
0.111906
0.110392
0.11086
0.115102
0.114318
0.115045
0.113157
0.114425
0.114456
0.114617
0.114682
0.114767
0.11475
0.114927
0.114796
0.115131
0.11483
0.115206
0.115005
0.115265
0.115235
0.115599
0.114827
0.115776
0.1154
0.114251
0.113349
0.114251
0.11581
0.115657
0.114802
0.115824
0.114959
0.115645
0.114512
0.115657
0.114961
0.114959
0.114848
0.115571
0.114108
0.115554
0.114043
0.115094
0.115182
0.11535
0.113782
0.114379
0.114412
0.115098
0.113525
0.114942
0.113949
0.114967
0.114668
0.115118
0.113448
0.113764
0.114348
0.113454
0.115059
0.115793
0.114662
0.113615
0.114786
0.113852
0.115153
0.115362
0.114089
0.115524
0.114588
0.115785
0.115031
0.114711
0.115395
0.113599
0.115179
0.115133
0.114265
0.114431
0.114158
0.114224
0.115417
0.115139
0.115116
0.114808
0.115386
0.115684
0.11577
0.115384
0.115731
0.114196
0.113592
0.115601
0.115006
0.115192
0.114545
0.115702
0.11535
0.114997
0.114919
0.11477
0.114239
0.114615
0.115253
0.114908
0.114908
0.114514
0.113392
0.114445
0.11415
0.115207
0.114673
0.11378
0.113231
0.115594
0.115133
0.114474
0.113361
0.114839
0.113882
0.115627
0.11586
0.115545
0.115151
0.115768
0.115363
0.114296
0.114691
0.114764
0.114961
0.115018
0.114408
0.114551
0.115054
0.115068
0.114819
0.115237
0.11535
0.115256
0.115519
0.114334
0.114849
0.114915
0.114396
0.114763
0.114329
0.114486
0.114947
0.115459
0.114779
0.114989
0.114636
0.115145
0.115341
0.115153
0.115166
0.115506
0.115466
0.113754
0.114369
0.115264
0.115068
0.115736
0.115687
0.113967
0.113289
0.115401
0.115438
0.115874
0.115655
0.115526
0.11532
0.11498
0.114717
0.114537
0.11521
0.115199
0.114655
0.115282
0.115076
0.115483
0.115128
0.114795
0.114948
0.113816
0.113484
0.113154
0.113848
0.113658
0.113168
0.113447
0.11398
0.11408
0.114574
0.1136
0.114153
0.114857
0.114191
0.115733
0.115841
0.113767
0.113951
0.115111
0.114866
0.115889
0.115724
0.114687
0.114628
0.115561
0.11549
0.115767
0.115682
0.115308
0.114738
0.114589
0.114492
0.115695
0.115472
0.114426
0.114759
0.113823
0.114497
0.114668
0.114689
0.114537
0.114828
0.115008
0.115085
0.11519
0.115365
0.115603
0.115612
0.115043
0.11539
0.114021
0.114164
0.114563
0.114659
0.115603
0.115361
0.115231
0.114885
0.114283
0.114321
0.114673
0.114873
0.115318
0.115273
0.114911
0.114978
0.114863
0.114612
0.114703
0.114805
0.115084
0.115048
0.113988
0.1141
0.115003
0.114697
0.114674
0.114786
0.115111
0.115284
0.115131
0.115235
0.114359
0.113842
0.114687
0.114998
0.115041
0.115092
0.115369
0.115032
0.11463
0.114542
0.115492
0.115551
0.115338
0.11528
0.114814
0.114914
0.115856
0.115856
0.114175
0.114511
0.114409
0.114776
0.115517
0.115449
0.114932
0.114448
0.114729
0.114884
0.114739
0.115142
0.113958
0.114498
0.11397
0.114079
0.115588
0.115664
0.114561
0.114445
0.11592
0.11588
0.115185
0.115168
0.115189
0.115177
0.115206
0.115199
0.115236
0.115236
0.11528
0.115284
0.115335
0.115346
0.1154
0.115416
0.115474
0.115495
0.115555
0.11558
0.115639
0.115667
0.115724
0.115751
0.115803
0.115827
0.11587
0.115886
0.115918
0.115922
0.11594
0.115926
0.115994
0.115947
0.115188
0.115174
0.1152
0.115192
0.115225
0.115222
0.115265
0.115267
0.115316
0.115324
0.115379
0.115393
0.115451
0.11547
0.115532
0.115556
0.11562
0.115649
0.115711
0.115741
0.115799
0.115828
0.11588
0.115905
0.115948
0.115965
0.115997
0.116001
0.116017
0.116001
0.113346
0.114061
0.115046
0.11315
0.114186
0.114221
0.114414
0.114488
0.114652
0.114314
0.114786
0.114725
0.115024
0.114892
0.115295
0.11462
0.11555
0.115138
0.11562
0.114582
0.115923
0.115298
0.114245
0.115824
0.115694
0.114406
0.115505
0.114588
0.115576
0.114824
0.115773
0.114423
0.115047
0.115423
0.115534
0.114187
0.115298
0.114209
0.115203
0.115101
0.115398
0.113921
0.1144
0.113955
0.1151
0.114887
0.114983
0.11397
0.114778
0.114808
0.113426
0.115068
0.11479
0.114306
0.113756
0.113799
0.113426
0.115059
0.115855
0.11456
0.114572
0.115861
0.114456
0.115586
0.11533
0.113839
0.115179
0.11375
0.114599
0.115425
0.114529
0.115571
0.11426
0.113429
0.114602
0.114229
0.115573
0.114199
0.114947
0.115243
0.115094
0.114656
0.114941
0.115947
0.115542
0.115743
0.115702
0.115317
0.115241
0.114483
0.113536
0.114824
0.113879
0.115062
0.114331
0.1152
0.114906
0.114899
0.114375
0.113161
0.114898
0.114574
0.115202
0.114341
0.115174
0.114764
0.115675
0.115957
0.115212
0.114973
0.113491
0.114167
0.113998
0.11491
0.115715
0.115855
0.115187
0.115673
0.113389
0.114618
0.114576
0.115111
0.1132
0.113992
0.115144
0.115425
0.115459
0.115103
0.114912
0.114766
0.11415
0.11457
0.114422
0.114825
0.115071
0.114839
0.115562
0.115468
0.115336
0.114725
0.115809
0.115902
0.115835
0.115681
0.115513
0.11541
0.114151
0.114969
0.114439
0.115256
0.114848
0.114253
0.113578
0.114632
0.113862
0.114867
0.114037
0.114718
0.114852
0.114546
0.115152
0.115539
0.115605
0.115769
0.113367
0.114131
0.115916
0.115792
0.113682
0.114414
0.114974
0.115252
0.114596
0.114542
0.11427
0.114927
0.115205
0.11495
0.115053
0.114411
0.113954
0.113251
0.115581
0.115391
0.11565
0.115788
0.115441
0.115502
0.11496
0.115107
0.113847
0.11339
0.113793
0.113448
0.114094
0.113568
0.114694
0.1153
0.115125
0.11475
0.115295
0.115153
0.115211
0.115333
0.115411
0.115151
0.115148
0.11505
0.114852
0.114432
0.113664
0.113242
0.115335
0.114877
0.114695
0.11403
0.115287
0.114757
0.114526
0.11508
0.114411
0.113865
0.11524
0.115122
0.115742
0.115482
0.115726
0.115295
0.114418
0.114951
0.11468
0.11472
0.114008
0.114417
0.115523
0.115411
0.114937
0.115004
0.115759
0.115603
0.115242
0.115038
0.114905
0.114532
0.11476
0.114487
0.115868
0.11592
0.114451
0.11434
0.115225
0.114839
0.115569
0.115186
0.115812
0.115922
0.114419
0.114322
0.114493
0.11466
0.114913
0.114807
0.114961
0.114498
0.115697
0.115489
0.11474
0.114739
0.11538
0.115675
0.114868
0.114606
0.113653
0.113841
0.115248
0.114924
0.115466
0.115326
0.114384
0.113818
0.113733
0.114259
0.115201
0.115021
0.115123
0.115469
0.11475
0.114934
0.113983
0.11414
0.114705
0.114831
0.114425
0.114469
0.115501
0.115351
0.114739
0.114565
0.114047
0.114122
0.114506
0.114095
0.114798
0.114591
0.114768
0.114474
0.114635
0.114933
0.115672
0.115626
0.115164
0.115033
0.115308
0.115373
0.113715
0.11324
0.114524
0.114443
0.108694
0.113183
0.112475
0.107836
0.113209
0.113137
0.113212
0.113177
0.113223
0.113078
0.11329
0.113065
0.113389
0.112962
0.113276
0.113228
0.113459
0.113459
0.113919
0.110665
0.111799
0.109864
0.112548
0.108104
0.108143
0.113689
0.114013
0.113194
0.113715
0.113231
0.113789
0.112524
0.114325
0.113228
0.114019
0.112203
0.113237
0.112096
0.113875
0.111661
0.113174
0.111471
0.113445
0.11192
0.113727
0.111296
0.111831
0.1128
0.113059
0.110432
0.113424
0.110268
0.111213
0.111448
0.113089
0.109777
0.110598
0.110611
0.112392
0.111076
0.112532
0.109569
0.112114
0.110501
0.111933
0.10863
0.112515
0.109845
0.109994
0.110249
0.111756
0.110205
0.109986
0.108704
0.112151
0.108363
0.112278
0.11276
0.109317
0.109873
0.113112
0.113255
0.110226
0.113789
0.111037
0.114055
0.111535
0.112745
0.114009
0.112614
0.113963
0.111835
0.112545
0.112929
0.110198
0.112506
0.114143
0.112873
0.113514
0.109107
0.111996
0.112884
0.112749
0.112715
0.113911
0.110932
0.113254
0.111046
0.110772
0.114182
0.113066
0.114178
0.112207
0.111548
0.113399
0.109782
0.108104
0.109916
0.108722
0.113032
0.111455
0.11267
0.109785
0.11351
0.113055
0.112894
0.112304
0.110627
0.108183
0.111503
0.111758
0.112434
0.114089
0.109046
0.107958
0.114124
0.113692
0.110125
0.108876
0.112914
0.112455
0.112534
0.110727
0.110144
0.109257
0.112658
0.113552
0.113767
0.113344
0.112683
0.112959
0.113194
0.111302
0.109441
0.108217
0.110128
0.111107
0.113597
0.114303
0.110884
0.11293
0.112722
0.111255
0.113165
0.114249
0.110904
0.112159
0.112772
0.111945
0.113034
0.113239
0.113674
0.113135
0.113058
0.111911
0.113398
0.111843
0.11007
0.111002
0.112783
0.112545
0.110252
0.111631
0.114188
0.113824
0.113299
0.113586
0.113709
0.113967
0.110729
0.111858
0.110146
0.112
0.111029
0.111589
0.109078
0.108495
0.10957
0.108931
0.113098
0.112771
0.112602
0.111322
0.113041
0.111948
0.108404
0.109682
0.113539
0.11286
0.113581
0.113982
0.108162
0.109371
0.108621
0.107808
0.113488
0.113827
0.112825
0.112131
0.111996
0.112745
0.112407
0.113254
0.109653
0.110348
0.112568
0.111688
0.112792
0.111674
0.110043
0.111475
0.108052
0.109355
0.112104
0.112722
0.112253
0.112726
0.108938
0.110013
0.109284
0.108842
0.110853
0.111059
0.113016
0.113223
0.113615
0.112721
0.114298
0.113712
0.112622
0.113033
0.111129
0.110945
0.113256
0.113577
0.112295
0.112177
0.113112
0.112785
0.111175
0.109769
0.113695
0.114161
0.113638
0.113432
0.112969
0.113585
0.113346
0.113562
0.111714
0.110647
0.111695
0.112277
0.113705
0.113403
0.111998
0.112269
0.109077
0.110582
0.111097
0.111438
0.112757
0.112721
0.112093
0.113047
0.113182
0.114021
0.112642
0.111787
0.112486
0.112065
0.110906
0.11031
0.11161
0.110856
0.111874
0.111021
0.113771
0.114172
0.11272
0.11342
0.109447
0.109687
0.111407
0.111529
0.114038
0.113542
0.112882
0.11264
0.113508
0.113543
0.112864
0.113185
0.109306
0.110759
0.112224
0.111415
0.111537
0.111289
0.109459
0.110609
0.11035
0.111386
0.113069
0.113137
0.109984
0.111086
0.113192
0.113347
0.113803
0.113516
0.111999
0.110691
0.111076
0.111415
0.112659
0.112324
0.112452
0.113016
0.110252
0.10919
0.113848
0.113409
0.11397
0.114273
0.112876
0.112276
0.110595
0.110648
0.109819
0.11089
0.112255
0.112796
0.112416
0.112189
0.108859
0.107997
0.112867
0.112657
0.114099
0.113923
0.110725
0.111406
0.111278
0.112232
0.110394
0.109353
0.113862
0.113795
0.111621
0.111854
0.113336
0.11253
0.109675
0.109583
0.113212
0.113153
0.113689
0.113526
0.113377
0.112968
0.109219
0.109394
0.112401
0.112295
0.111806
0.111682
0.108189
0.108669
0.112888
0.112904
0.11304
0.113678
0.113265
0.113617
0.111639
0.110801
0.107746
0.108663
0.10923
0.108468
0.113287
0.113806
0.112153
0.112792
0.112797
0.112128
0.108663
0.109666
0.113354
0.112689
0.112663
0.112078
0.113368
0.113821
0.113162
0.112601
0.114203
0.11421
0.111816
0.111999
0.109669
0.110404
0.114025
0.113948
0.11292
0.113106
0.108577
0.107866
0.11235
0.112948
0.113842
0.113595
0.113428
0.113332
0.113182
0.11326
0.114049
0.113885
0.113379
0.113452
0.113715
0.113622
0.112076
0.111436
0.109048
0.108927
0.110691
0.11012
0.113267
0.113248
0.113304
0.113372
0.113388
0.113485
0.113439
0.113548
0.113457
0.113515
0.113455
0.113483
0.113408
0.11342
0.113346
0.11339
0.113278
0.11331
0.113552
0.113417
0.113467
0.113315
0.113527
0.113383
0.113381
0.113283
0.113513
0.113408
0.113537
0.11353
0.113326
0.113321
0.113505
0.11354
0.0997716
0.0997427
0.0997221
0.0997005
0.0996719
0.099633
0.0995824
0.0995199
0.0994465
0.0993638
0.0992735
0.0991777
0.0990783
0.0989773
0.0988764
0.0987773
0.0986815
0.09859
0.0985042
0.0984247
0.0983525
0.0982882
0.0982322
0.098185
0.0981469
0.0981182
0.0980989
0.0980892
0.0997709
0.099742
0.0997213
0.0996997
0.0996712
0.0996323
0.0995816
0.0995192
0.0994458
0.0993631
0.0992728
0.099177
0.0990776
0.0989766
0.0988757
0.0987766
0.0986808
0.0985893
0.0985035
0.098424
0.0983519
0.0982875
0.0982316
0.0981844
0.0981463
0.0981175
0.0980982
0.0980886
0.0997694
0.0997405
0.0997199
0.0996983
0.0996697
0.0996308
0.0995802
0.0995177
0.0994444
0.0993616
0.0992714
0.0991755
0.0990762
0.0989752
0.0988743
0.0987752
0.0986794
0.0985879
0.0985021
0.0984227
0.0983505
0.0982862
0.0982302
0.098183
0.0981449
0.0981162
0.0980969
0.0980872
0.0997671
0.0997383
0.0997177
0.0996961
0.0996676
0.0996287
0.099578
0.0995156
0.0994422
0.0993595
0.0992692
0.0991734
0.099074
0.098973
0.0988722
0.0987731
0.0986773
0.0985859
0.0985
0.0984206
0.0983484
0.0982841
0.0982282
0.098181
0.0981429
0.0981141
0.0980949
0.0980852
0.0997642
0.0997353
0.0997148
0.0996932
0.0996647
0.0996258
0.0995751
0.0995127
0.0994393
0.0993566
0.0992663
0.0991705
0.0990712
0.0989702
0.0988694
0.0987703
0.0986745
0.0985831
0.0984972
0.0984178
0.0983457
0.0982814
0.0982254
0.0981783
0.0981402
0.0981114
0.0980922
0.0980825
0.0997605
0.0997317
0.0997111
0.0996896
0.0996611
0.0996222
0.0995715
0.0995091
0.0994357
0.099353
0.0992627
0.0991669
0.0990676
0.0989666
0.0988658
0.0987668
0.098671
0.0985796
0.0984938
0.0984144
0.0983423
0.098278
0.0982221
0.0981749
0.0981368
0.0981081
0.0980888
0.0980792
0.099756
0.0997273
0.0997068
0.0996852
0.0996567
0.0996179
0.0995672
0.0995048
0.0994314
0.0993487
0.0992584
0.0991627
0.0990633
0.0989624
0.0988616
0.0987626
0.0986668
0.0985754
0.0984896
0.0984103
0.0983382
0.0982739
0.098218
0.0981709
0.0981328
0.0981041
0.0980848
0.0980752
0.0997509
0.0997222
0.0997017
0.0996802
0.0996517
0.0996128
0.0995622
0.0994997
0.0994264
0.0993437
0.0992534
0.0991577
0.0990584
0.0989574
0.0988567
0.0987577
0.0986619
0.0985706
0.0984848
0.0984055
0.0983334
0.0982692
0.0982133
0.0981662
0.0981281
0.0980994
0.0980802
0.0980705
0.099745
0.0997164
0.099696
0.0996745
0.099646
0.0996071
0.0995565
0.099494
0.0994207
0.099338
0.0992477
0.099152
0.0990527
0.0989518
0.0988511
0.0987521
0.0986563
0.0985651
0.0984793
0.0984
0.098328
0.0982638
0.0982079
0.0981608
0.0981228
0.0980941
0.0980749
0.0980652
0.0997385
0.09971
0.0996896
0.0996681
0.0996396
0.0996007
0.0995501
0.0994876
0.0994143
0.0993316
0.0992414
0.0991456
0.0990463
0.0989455
0.0988448
0.0987458
0.0986501
0.0985589
0.0984732
0.0983939
0.0983219
0.0982577
0.0982019
0.0981548
0.0981168
0.0980881
0.0980689
0.0980593
0.0997313
0.0997028
0.0996825
0.099661
0.0996325
0.0995936
0.099543
0.0994805
0.0994072
0.0993245
0.0992343
0.0991386
0.0990393
0.0989385
0.0988378
0.0987389
0.0986432
0.098552
0.0984664
0.0983871
0.0983152
0.098251
0.0981952
0.0981482
0.0981102
0.0980815
0.0980623
0.0980527
0.0997235
0.0996951
0.0996747
0.0996533
0.0996248
0.0995859
0.0995352
0.0994728
0.0993994
0.0993167
0.0992265
0.0991308
0.0990316
0.0989308
0.0988301
0.0987313
0.0986357
0.0985445
0.0984589
0.0983797
0.0983078
0.0982437
0.0981879
0.0981409
0.0981029
0.0980743
0.0980551
0.0980455
0.099715
0.0996867
0.0996663
0.0996449
0.0996164
0.0995775
0.0995268
0.0994644
0.099391
0.0993083
0.0992181
0.0991224
0.0990232
0.0989224
0.0988218
0.098723
0.0986275
0.0985363
0.0984508
0.0983717
0.0982998
0.0982357
0.09818
0.098133
0.098095
0.0980664
0.0980472
0.0980376
0.099706
0.0996777
0.0996574
0.0996359
0.0996074
0.0995685
0.0995178
0.0994553
0.0993819
0.0992992
0.099209
0.0991134
0.0990142
0.0989135
0.0988129
0.0987141
0.0986186
0.0985275
0.098442
0.098363
0.0982911
0.0982271
0.0981714
0.0981245
0.0980866
0.0980579
0.0980388
0.0980292
0.0996964
0.0996681
0.0996478
0.0996264
0.0995978
0.0995589
0.0995081
0.0994456
0.0993722
0.0992895
0.0991993
0.0991037
0.0990045
0.0989038
0.0988033
0.0987046
0.0986091
0.0985181
0.0984327
0.0983537
0.0982819
0.0982179
0.0981622
0.0981153
0.0980775
0.0980489
0.0980297
0.0980201
0.0996863
0.0996581
0.0996378
0.0996163
0.0995877
0.0995487
0.0994979
0.0994353
0.0993619
0.0992792
0.099189
0.0990934
0.0989943
0.0988936
0.0987931
0.0986944
0.098599
0.0985081
0.0984227
0.0983437
0.098272
0.0982081
0.0981525
0.0981056
0.0980678
0.0980392
0.0980201
0.0980105
0.0996758
0.0996475
0.0996272
0.0996056
0.099577
0.0995379
0.0994871
0.0994244
0.099351
0.0992683
0.0991781
0.0990824
0.0989833
0.0988827
0.0987823
0.0986837
0.0985883
0.0984974
0.0984121
0.0983332
0.0982615
0.0981977
0.0981421
0.0980953
0.0980575
0.098029
0.0980099
0.0980003
0.0996649
0.0996366
0.0996162
0.0995945
0.0995658
0.0995266
0.0994757
0.099413
0.0993395
0.0992567
0.0991665
0.0990709
0.0989718
0.0988712
0.0987709
0.0986723
0.098577
0.0984862
0.0984009
0.0983221
0.0982505
0.0981867
0.0981312
0.0980844
0.0980467
0.0980182
0.0979991
0.0979895
0.0996536
0.0996253
0.0996047
0.099583
0.0995541
0.0995148
0.0994638
0.099401
0.0993275
0.0992447
0.0991544
0.0990588
0.0989598
0.0988592
0.0987589
0.0986604
0.0985651
0.0984744
0.0983892
0.0983104
0.0982389
0.0981752
0.0981197
0.098073
0.0980353
0.0980068
0.0979878
0.0979782
0.0996421
0.0996136
0.099593
0.099571
0.099542
0.0995026
0.0994514
0.0993886
0.0993149
0.099232
0.0991418
0.0990462
0.0989471
0.0988466
0.0987463
0.0986478
0.0985527
0.098462
0.0983769
0.0982982
0.0982267
0.0981631
0.0981077
0.098061
0.0980234
0.0979949
0.0979759
0.0979663
0.0996304
0.0996018
0.0995809
0.0995588
0.0995296
0.09949
0.0994386
0.0993756
0.0993019
0.0992189
0.0991286
0.099033
0.0989339
0.0988334
0.0987332
0.0986348
0.0985397
0.0984491
0.098364
0.0982854
0.098214
0.0981504
0.0980951
0.0980485
0.0980109
0.0979825
0.0979635
0.097954
0.0996186
0.0995898
0.0995687
0.0995463
0.0995168
0.099477
0.0994254
0.0993623
0.0992884
0.0992053
0.099115
0.0990193
0.0989202
0.0988197
0.0987195
0.0986212
0.0985261
0.0984356
0.0983507
0.0982721
0.0982008
0.0981373
0.0980821
0.0980355
0.097998
0.0979696
0.0979506
0.0979411
0.0996068
0.0995777
0.0995563
0.0995335
0.0995038
0.0994637
0.0994119
0.0993485
0.0992745
0.0991913
0.0991008
0.0990051
0.098906
0.0988055
0.0987054
0.0986071
0.0985121
0.0984217
0.0983368
0.0982584
0.0981871
0.0981237
0.0980685
0.098022
0.0979845
0.0979562
0.0979372
0.0979277
0.0995951
0.0995656
0.0995438
0.0995207
0.0994905
0.0994501
0.099398
0.0993344
0.0992601
0.0991768
0.0990863
0.0989904
0.0988914
0.0987909
0.0986907
0.0985925
0.0984976
0.0984072
0.0983224
0.0982441
0.0981729
0.0981096
0.0980545
0.0980081
0.0979706
0.0979423
0.0979234
0.0979139
0.0995835
0.0995536
0.0995313
0.0995078
0.0994772
0.0994363
0.0993839
0.09932
0.0992455
0.099162
0.0990713
0.0989754
0.0988762
0.0987757
0.0986756
0.0985774
0.0984826
0.0983923
0.0983076
0.0982293
0.0981583
0.098095
0.09804
0.0979936
0.0979562
0.097928
0.0979091
0.0978996
0.0995722
0.0995418
0.0995189
0.0994948
0.0994637
0.0994224
0.0993696
0.0993053
0.0992305
0.0991468
0.0990559
0.0989599
0.0988607
0.0987602
0.0986601
0.0985619
0.0984671
0.0983769
0.0982923
0.0982141
0.0981431
0.09808
0.098025
0.0979787
0.0979414
0.0979132
0.0978943
0.0978849
0.0995612
0.0995302
0.0995067
0.099482
0.0994503
0.0994084
0.0993551
0.0992904
0.0992153
0.0991313
0.0990402
0.0989441
0.0988448
0.0987442
0.0986441
0.098546
0.0984512
0.0983611
0.0982765
0.0981985
0.0981276
0.0980645
0.0980097
0.0979635
0.0979262
0.097898
0.0978792
0.0978698
0.0995506
0.0995189
0.0994947
0.0994693
0.0994369
0.0993944
0.0993405
0.0992754
0.0991999
0.0991155
0.0990242
0.0989279
0.0988285
0.0987279
0.0986277
0.0985296
0.098435
0.0983449
0.0982604
0.0981824
0.0981117
0.0980487
0.0979939
0.0979478
0.0979106
0.0978825
0.0978637
0.0978542
0.0995404
0.099508
0.0994831
0.0994568
0.0994236
0.0993804
0.0993259
0.0992602
0.0991843
0.0990996
0.099008
0.0989115
0.0988119
0.0987112
0.098611
0.0985129
0.0984183
0.0983283
0.0982439
0.098166
0.0980953
0.0980324
0.0979778
0.0979317
0.0978946
0.0978665
0.0978477
0.0978383
0.0995308
0.0994976
0.0994718
0.0994446
0.0994106
0.0993666
0.0993113
0.099245
0.0991685
0.0990834
0.0989915
0.0988947
0.098795
0.0986942
0.098594
0.0984959
0.0984013
0.0983113
0.098227
0.0981492
0.0980786
0.0980158
0.0979613
0.0979153
0.0978782
0.0978502
0.0978315
0.0978221
0.0995216
0.0994877
0.0994609
0.0994327
0.0993977
0.0993528
0.0992968
0.0992298
0.0991527
0.0990671
0.0989748
0.0988778
0.0987779
0.0986769
0.0985766
0.0984785
0.0983839
0.098294
0.0982098
0.0981321
0.0980616
0.0979989
0.0979444
0.0978985
0.0978615
0.0978336
0.0978149
0.0978055
0.0995131
0.0994783
0.0994505
0.0994213
0.0993852
0.0993393
0.0992824
0.0992146
0.0991369
0.0990507
0.098958
0.0988606
0.0987605
0.0986594
0.098559
0.0984609
0.0983663
0.0982765
0.0981923
0.0981147
0.0980443
0.0979817
0.0979273
0.0978815
0.0978445
0.0978167
0.097798
0.0977887
0.0995052
0.0994695
0.0994407
0.0994103
0.0993731
0.0993261
0.0992682
0.0991995
0.099121
0.0990343
0.0989411
0.0988433
0.0987429
0.0986416
0.0985411
0.098443
0.0983484
0.0982586
0.0981745
0.098097
0.0980267
0.0979641
0.0979099
0.0978641
0.0978273
0.0977995
0.0977809
0.0977715
0.0994979
0.0994614
0.0994314
0.0993999
0.0993614
0.0993132
0.0992542
0.0991846
0.0991053
0.0990178
0.0989241
0.0988259
0.0987252
0.0986237
0.098523
0.0984248
0.0983302
0.0982405
0.0981564
0.098079
0.0980088
0.0979464
0.0978922
0.0978465
0.0978098
0.097782
0.0977634
0.0977541
0.0994913
0.099454
0.0994229
0.09939
0.0993502
0.0993007
0.0992405
0.0991698
0.0990896
0.0990014
0.098907
0.0988084
0.0987073
0.0986055
0.0985048
0.0984064
0.0983118
0.0982221
0.0981381
0.0980608
0.0979907
0.0979283
0.0978743
0.0978287
0.097792
0.0977643
0.0977458
0.0977365
0.0994854
0.0994473
0.099415
0.0993807
0.0993395
0.0992886
0.0992271
0.0991553
0.0990741
0.098985
0.09889
0.0987908
0.0986893
0.0985873
0.0984863
0.0983879
0.0982933
0.0982035
0.0981196
0.0980424
0.0979723
0.0979101
0.0978561
0.0978107
0.097774
0.0977464
0.0977279
0.0977187
0.0994802
0.0994413
0.0994078
0.0993721
0.0993294
0.099277
0.0992141
0.099141
0.0990587
0.0989688
0.098873
0.0987732
0.0986713
0.0985689
0.0984678
0.0983692
0.0982745
0.0981848
0.098101
0.0980238
0.0979538
0.0978917
0.0978378
0.0977925
0.0977559
0.0977284
0.0977099
0.0977007
0.0994759
0.0994363
0.0994015
0.0993643
0.0993199
0.0992659
0.0992015
0.099127
0.0990435
0.0989526
0.098856
0.0987556
0.0986532
0.0985505
0.0984491
0.0983504
0.0982557
0.0981659
0.0980821
0.098005
0.0979352
0.0978731
0.0978194
0.0977741
0.0977376
0.0977101
0.0976917
0.0976825
0.0994725
0.0994321
0.099396
0.0993572
0.099311
0.0992553
0.0991893
0.0991134
0.0990286
0.0989366
0.0988392
0.0987381
0.0986351
0.098532
0.0984304
0.0983315
0.0982367
0.098147
0.0980632
0.0979861
0.0979164
0.0978545
0.0978008
0.0977556
0.0977192
0.0976918
0.0976734
0.0976642
0.09947
0.0994289
0.0993915
0.0993509
0.0993029
0.0992453
0.0991776
0.0991001
0.099014
0.0989208
0.0988224
0.0987206
0.098617
0.0985135
0.0984116
0.0983126
0.0982177
0.0981279
0.0980441
0.0979671
0.0978975
0.0978357
0.0977821
0.097737
0.0977007
0.0976734
0.097655
0.0976459
0.113056
0.113137
0.113195
0.113224
0.113223
0.113201
0.112649
0.112752
0.112834
0.112893
0.11293
0.112953
0.112105
0.112231
0.112338
0.112425
0.112493
0.112549
0.111433
0.111582
0.111711
0.111822
0.111916
0.111998
0.110645
0.110812
0.110961
0.111092
0.111208
0.11131
0.109755
0.109938
0.110102
0.110249
0.11038
0.110498
0.108782
0.108975
0.109151
0.109309
0.109451
0.10958
0.107751
0.107948
0.108128
0.108293
0.108442
0.108578
0.106686
0.106882
0.107062
0.107227
0.107378
0.107515
0.105619
0.105807
0.105981
0.106141
0.106288
0.106423
0.104582
0.104756
0.104918
0.105068
0.105207
0.105335
0.103606
0.103761
0.103907
0.104042
0.104169
0.104285
0.10272
0.102852
0.102977
0.103095
0.103205
0.103307
0.101946
0.102053
0.102155
0.102252
0.102343
0.102429
0.101294
0.101376
0.101456
0.101532
0.101604
0.101672
0.100769
0.100828
0.100886
0.100942
0.100995
0.101046
0.100363
0.100402
0.100441
0.100479
0.100517
0.100552
0.100063
0.100086
0.100109
0.100133
0.100156
0.10018
0.0998491
0.0998598
0.0998715
0.0998842
0.0998975
0.0999111
0.0997019
0.0997043
0.0997081
0.0997132
0.0997192
0.0997261
0.0996019
0.0995995
0.0995985
0.0995989
0.0996006
0.0996033
0.0995323
0.0995277
0.0995246
0.0995228
0.0995223
0.099523
0.0994685
0.0994267
0.0993879
0.0993455
0.0992955
0.099236
0.0991664
0.0990872
0.0989996
0.0989053
0.0988058
0.0987032
0.098599
0.0984951
0.0983928
0.0982936
0.0981986
0.0981088
0.098025
0.0979481
0.0978785
0.0978168
0.0977633
0.0977184
0.0976821
0.0976549
0.0976366
0.0976274
0.0994682
0.0994256
0.0993852
0.0993409
0.0992889
0.0992272
0.0991557
0.0990747
0.0989856
0.0988899
0.0987894
0.0986859
0.0985811
0.0984766
0.098374
0.0982746
0.0981794
0.0980896
0.0980059
0.097929
0.0978595
0.0977979
0.0977445
0.0976997
0.0976635
0.0976363
0.0976181
0.097609
0.0994691
0.0994256
0.0993837
0.0993373
0.099283
0.0992192
0.0991455
0.0990627
0.0989719
0.0988748
0.0987732
0.0986687
0.0985632
0.0984583
0.0983553
0.0982556
0.0981603
0.0980704
0.0979867
0.0979099
0.0978405
0.097779
0.0977257
0.097681
0.0976449
0.0976178
0.0975996
0.0975905
0.0994712
0.0994269
0.0993832
0.0993346
0.0992779
0.0992118
0.0991359
0.0990511
0.0989586
0.09886
0.0987572
0.0986517
0.0985455
0.09844
0.0983366
0.0982367
0.0981412
0.0980513
0.0979676
0.0978908
0.0978215
0.0977601
0.0977069
0.0976623
0.0976263
0.0975992
0.0975811
0.0975721
0.0994747
0.0994293
0.0993837
0.0993328
0.0992737
0.099205
0.0991268
0.0990399
0.0989456
0.0988455
0.0987413
0.0986349
0.0985279
0.0984218
0.098318
0.0982178
0.0981222
0.0980322
0.0979485
0.0978718
0.0978026
0.0977413
0.0976882
0.0976436
0.0976078
0.0975808
0.0975627
0.0975537
0.0994795
0.099433
0.0993854
0.099332
0.0992701
0.0991989
0.0991182
0.0990291
0.0989329
0.0988312
0.0987258
0.0986183
0.0985104
0.0984037
0.0982995
0.098199
0.0981033
0.0980132
0.0979295
0.0978529
0.0977837
0.0977225
0.0976696
0.0976251
0.0975893
0.0975624
0.0975444
0.0975354
0.112958
0.112528
0.111961
0.111266
0.110459
0.109554
0.108572
0.107537
0.106475
0.105418
0.104398
0.103443
0.102583
0.101835
0.10121
0.10071
0.100325
0.100041
0.0998398
0.0997009
0.0996058
0.0995384
0.112852
0.112395
0.111801
0.111083
0.110255
0.109335
0.108344
0.107306
0.10625
0.105205
0.104203
0.103273
0.102439
0.101721
0.101124
0.10065
0.100287
0.100021
0.0998321
0.0997016
0.0996113
0.0995459
0.112742
0.112252
0.111627
0.110882
0.110033
0.109097
0.108098
0.107059
0.106009
0.104979
0.103998
0.103094
0.102291
0.101604
0.101038
0.10059
0.10025
0.100002
0.0998259
0.0997039
0.0996183
0.0995547
0.112633
0.112101
0.11144
0.110665
0.109792
0.108841
0.107833
0.106794
0.105753
0.10474
0.103783
0.102909
0.102139
0.101485
0.10095
0.100531
0.100215
0.0999844
0.0998215
0.0997078
0.0996269
0.099565
0.11252
0.111939
0.111238
0.110431
0.109533
0.108566
0.10755
0.106514
0.105483
0.104489
0.103559
0.102718
0.101983
0.101364
0.100863
0.100473
0.100181
0.0999689
0.0998189
0.0997135
0.0996369
0.0995765
0.112398
0.111764
0.11102
0.110178
0.109255
0.108272
0.10725
0.106217
0.1052
0.104228
0.103328
0.102522
0.101825
0.101244
0.100777
0.100417
0.100149
0.0999554
0.0998183
0.0997208
0.0996483
0.0995892
0.112255
0.11157
0.110782
0.109906
0.108958
0.107959
0.106933
0.105905
0.104905
0.103959
0.103092
0.102323
0.101666
0.101124
0.100693
0.100364
0.10012
0.0999442
0.0998196
0.0997297
0.0996612
0.0996029
0.112091
0.111355
0.110524
0.109614
0.108641
0.107628
0.106599
0.10558
0.104599
0.103682
0.102851
0.102123
0.101508
0.101006
0.100612
0.100313
0.100093
0.0999354
0.0998229
0.0997404
0.0996752
0.0996177
0.111904
0.111117
0.110244
0.109301
0.108305
0.10728
0.106251
0.105244
0.104286
0.1034
0.102609
0.101924
0.101352
0.100892
0.100534
0.100266
0.10007
0.0999294
0.0998283
0.0997526
0.0996905
0.0996333
0.111693
0.110857
0.109943
0.108968
0.107952
0.106917
0.105891
0.104899
0.103967
0.103117
0.102367
0.101728
0.101201
0.100783
0.100462
0.100223
0.10005
0.0999262
0.099836
0.0997664
0.099707
0.0996498
0.111459
0.110575
0.109622
0.108617
0.107582
0.106541
0.105521
0.104548
0.103646
0.102835
0.10213
0.101537
0.101056
0.10068
0.100395
0.100185
0.100034
0.099926
0.0998458
0.0997818
0.0997244
0.0996668
0.111198
0.110271
0.109281
0.10825
0.1072
0.106156
0.105146
0.104195
0.103326
0.102557
0.101899
0.101355
0.10092
0.100585
0.100335
0.100153
0.100023
0.099929
0.0998579
0.0997986
0.0997428
0.0996845
0.110918
0.109949
0.108926
0.107871
0.106808
0.105765
0.104769
0.103844
0.103012
0.102288
0.101678
0.101182
0.100793
0.100499
0.100282
0.100127
0.100016
0.0999353
0.0998722
0.0998168
0.099762
0.0997025
0.110622
0.109614
0.10856
0.107484
0.106413
0.105374
0.104396
0.103501
0.102709
0.102031
0.10147
0.101023
0.100679
0.100423
0.100238
0.100107
0.100014
0.0999449
0.0998886
0.0998363
0.0997818
0.0997209
0.110314
0.109269
0.108187
0.107094
0.106018
0.104988
0.104031
0.10317
0.10242
0.101789
0.101278
0.100878
0.100577
0.100358
0.100202
0.100094
0.100016
0.0999576
0.099907
0.099857
0.0998022
0.0997394
0.109998
0.108919
0.107813
0.106707
0.105631
0.104613
0.103681
0.102855
0.102149
0.101567
0.101104
0.10075
0.10049
0.100305
0.100176
0.100087
0.100024
0.0999732
0.0999271
0.0998785
0.099823
0.0997579
0.109679
0.10857
0.107444
0.106329
0.105255
0.104254
0.10335
0.102562
0.1019
0.101366
0.10095
0.10064
0.100417
0.100263
0.100158
0.100087
0.100035
0.0999916
0.0999487
0.0999007
0.0998439
0.0997763
0.10936
0.108227
0.107085
0.105964
0.104898
0.103916
0.103043
0.102294
0.101677
0.101188
0.100818
0.100548
0.100359
0.100233
0.100149
0.100092
0.10005
0.100012
0.0999716
0.0999234
0.0998648
0.0997943
0.109049
0.107895
0.106741
0.10562
0.104565
0.103605
0.102763
0.102054
0.10148
0.101036
0.100707
0.100473
0.100316
0.100213
0.100147
0.100103
0.100069
0.100035
0.0999952
0.0999462
0.0998854
0.0998119
0.108751
0.107581
0.106419
0.105301
0.104259
0.103323
0.102514
0.101844
0.101312
0.100908
0.100617
0.100416
0.100286
0.100204
0.100153
0.100118
0.10009
0.100059
0.100019
0.0999688
0.0999055
0.0998289
0.108471
0.107288
0.106122
0.10501
0.103984
0.103073
0.102297
0.101664
0.101171
0.100805
0.100547
0.100376
0.100268
0.100203
0.100164
0.100138
0.100113
0.100083
0.100043
0.0999911
0.0999249
0.0998451
0.108209
0.107018
0.105853
0.10475
0.103742
0.102857
0.102113
0.101515
0.101057
0.100725
0.100496
0.100349
0.10026
0.100209
0.10018
0.100159
0.100137
0.100108
0.100067
0.100013
0.0999435
0.0998604
0.10797
0.106776
0.105614
0.104522
0.103534
0.102675
0.101961
0.101395
0.100969
0.100665
0.100462
0.100335
0.100262
0.100222
0.1002
0.100183
0.100163
0.100133
0.10009
0.100033
0.099961
0.0998747
0.107758
0.106563
0.105407
0.104327
0.103358
0.102524
0.101838
0.101301
0.100903
0.100624
0.100442
0.100332
0.10027
0.100239
0.100222
0.100207
0.100187
0.100157
0.100112
0.100052
0.0999772
0.0998878
0.107574
0.106378
0.10523
0.104164
0.103214
0.102403
0.101742
0.10123
0.100856
0.100598
0.100433
0.100336
0.100284
0.100259
0.100245
0.100232
0.100212
0.100179
0.100132
0.10007
0.0999921
0.0998998
0.10741
0.106221
0.105082
0.10403
0.103098
0.102308
0.10167
0.10118
0.100825
0.100585
0.100433
0.100346
0.100301
0.10028
0.100269
0.100256
0.100235
0.1002
0.100151
0.100086
0.100006
0.0999105
0.107274
0.106091
0.104962
0.103923
0.103008
0.102236
0.101617
0.101146
0.100807
0.10058
0.100439
0.10036
0.10032
0.100302
0.100291
0.100278
0.100255
0.100219
0.100168
0.1001
0.100017
0.0999198
0.107166
0.105986
0.104866
0.10384
0.102939
0.102184
0.10158
0.101124
0.100798
0.100582
0.100449
0.100375
0.100339
0.100322
0.100312
0.100298
0.100274
0.100236
0.100183
0.100113
0.100027
0.0999279
0.107075
0.105903
0.104792
0.103777
0.102889
0.102146
0.101556
0.101111
0.100796
0.100587
0.10046
0.10039
0.100356
0.10034
0.10033
0.100315
0.10029
0.10025
0.100195
0.100123
0.100036
0.0999345
0.107007
0.105841
0.104737
0.103731
0.102853
0.102121
0.10154
0.101105
0.100797
0.100594
0.100471
0.100404
0.100371
0.100356
0.100345
0.100329
0.100303
0.100262
0.100205
0.100132
0.100043
0.0999398
0.10696
0.105798
0.104699
0.103699
0.102828
0.102104
0.101531
0.101101
0.100799
0.1006
0.10048
0.100415
0.100383
0.100368
0.100356
0.10034
0.100313
0.10027
0.100212
0.100138
0.100048
0.0999438
0.106932
0.105771
0.104675
0.10368
0.102813
0.102094
0.101525
0.1011
0.100801
0.100605
0.100486
0.100422
0.10039
0.100375
0.100364
0.100347
0.100319
0.100276
0.100217
0.100142
0.100051
0.0999463
0.106922
0.105759
0.104664
0.10367
0.102806
0.102089
0.101522
0.101099
0.100802
0.100607
0.100489
0.100425
0.100394
0.100379
0.100367
0.10035
0.100322
0.100278
0.100219
0.100143
0.100052
0.0999474
0.0994856
0.0994378
0.099388
0.099332
0.0992674
0.0991934
0.0991102
0.0990189
0.0989207
0.0988173
0.0987105
0.0986019
0.0984932
0.0983859
0.0982812
0.0981805
0.0980846
0.0979944
0.0979107
0.0978341
0.097765
0.0977039
0.0976511
0.0976067
0.0975711
0.0975442
0.0975262
0.0975173
0.099493
0.0994437
0.0993916
0.0993328
0.0992654
0.0991885
0.0991028
0.099009
0.0989088
0.0988037
0.0986955
0.0985858
0.0984763
0.0983683
0.0982632
0.0981621
0.098066
0.0979758
0.0978921
0.0978155
0.0977466
0.0976856
0.0976328
0.0975886
0.097553
0.0975262
0.0975083
0.0974994
0.0995017
0.0994507
0.0993962
0.0993345
0.099264
0.0991842
0.0990957
0.0989996
0.0988973
0.0987905
0.0986808
0.09857
0.0984595
0.0983509
0.0982453
0.0981439
0.0980477
0.0979574
0.0978737
0.0977971
0.0977283
0.0976674
0.0976147
0.0975706
0.0975351
0.0975084
0.0974906
0.0974816
0.0995115
0.0994587
0.0994015
0.0993368
0.0992632
0.0991804
0.0990891
0.0989905
0.0988861
0.0987775
0.0986663
0.0985543
0.098443
0.0983337
0.0982277
0.098126
0.0980295
0.0979391
0.0978554
0.097779
0.0977102
0.0976494
0.0975968
0.0975528
0.0975174
0.0974908
0.097473
0.0974641
0.0995224
0.0994676
0.0994077
0.0993398
0.0992629
0.099177
0.0990829
0.0989818
0.0988752
0.0987647
0.0986521
0.098539
0.0984267
0.0983167
0.0982102
0.0981082
0.0980116
0.0979211
0.0978374
0.097761
0.0976923
0.0976316
0.0975792
0.0975353
0.0975
0.0974734
0.0974557
0.0974468
0.0995343
0.0994774
0.0994145
0.0993433
0.0992631
0.0991741
0.0990771
0.0989734
0.0988646
0.0987523
0.0986382
0.0985238
0.0984107
0.0983
0.098193
0.0980907
0.0979939
0.0979033
0.0978196
0.0977433
0.0976746
0.0976141
0.0975618
0.097518
0.0974828
0.0974563
0.0974386
0.0974298
0.099547
0.0994878
0.0994218
0.0993473
0.0992637
0.0991715
0.0990715
0.0989652
0.0988542
0.0987401
0.0986245
0.098509
0.0983949
0.0982836
0.0981761
0.0980735
0.0979765
0.0978859
0.0978022
0.0977258
0.0976573
0.0975968
0.0975447
0.097501
0.0974659
0.0974395
0.0974219
0.0974131
0.0995605
0.0994988
0.0994296
0.0993517
0.0992647
0.0991691
0.0990662
0.0989574
0.0988442
0.0987282
0.0986111
0.0984944
0.0983794
0.0982674
0.0981595
0.0980565
0.0979594
0.0978687
0.097785
0.0977087
0.0976403
0.0975799
0.0975279
0.0974843
0.0974493
0.097423
0.0974055
0.0973967
0.0995746
0.0995103
0.0994378
0.0993564
0.0992659
0.0991671
0.0990612
0.0989498
0.0988343
0.0987165
0.098598
0.0984801
0.0983642
0.0982516
0.0981432
0.0980399
0.0979426
0.0978518
0.0977682
0.097692
0.0976236
0.0975634
0.0975115
0.097468
0.0974331
0.0974069
0.0973894
0.0973806
0.0995893
0.0995221
0.0994463
0.0993612
0.0992672
0.0991652
0.0990564
0.0989424
0.0988248
0.0987052
0.0985851
0.0984661
0.0983493
0.098236
0.0981272
0.0980237
0.0979262
0.0978354
0.0977517
0.0976756
0.0976074
0.0975472
0.0974954
0.0974521
0.0974173
0.0973911
0.0973737
0.0973649
0.0996044
0.0995342
0.0994549
0.0993663
0.0992688
0.0991634
0.0990517
0.0989352
0.0988154
0.098694
0.0985726
0.0984524
0.0983348
0.0982209
0.0981116
0.0980078
0.0979102
0.0978193
0.0977357
0.0976596
0.0975915
0.0975315
0.0974798
0.0974366
0.0974019
0.0973758
0.0973584
0.0973497
0.0996198
0.0995465
0.0994637
0.0993714
0.0992703
0.0991618
0.0990472
0.0989282
0.0988063
0.0986832
0.0985603
0.0984391
0.0983206
0.0982061
0.0980964
0.0979924
0.0978946
0.0978037
0.0977201
0.0976441
0.097576
0.0975162
0.0974646
0.0974215
0.0973869
0.0973609
0.0973436
0.0973349
0.0996353
0.0995588
0.0994724
0.0993764
0.0992719
0.0991602
0.0990428
0.0989213
0.0987974
0.0986726
0.0985484
0.098426
0.0983068
0.0981917
0.0980816
0.0979773
0.0978795
0.0977885
0.0977049
0.097629
0.0975611
0.0975013
0.0974499
0.0974069
0.0973724
0.0973465
0.0973292
0.0973206
0.099651
0.0995711
0.099481
0.0993814
0.0992735
0.0991587
0.0990385
0.0989146
0.0987887
0.0986623
0.0985367
0.0984134
0.0982934
0.0981778
0.0980673
0.0979628
0.0978648
0.0977738
0.0976902
0.0976144
0.0975466
0.097487
0.0974357
0.0973928
0.0973584
0.0973326
0.0973153
0.0973067
0.0996666
0.0995832
0.0994895
0.0993863
0.099275
0.0991571
0.0990342
0.0989081
0.0987803
0.0986522
0.0985255
0.0984012
0.0982805
0.0981643
0.0980535
0.0979487
0.0978506
0.0977596
0.0976761
0.0976004
0.0975327
0.0974732
0.097422
0.0973792
0.0973449
0.0973192
0.097302
0.0972934
0.099682
0.099595
0.0994977
0.099391
0.0992764
0.0991555
0.0990301
0.0989017
0.098772
0.0986425
0.0985146
0.0983893
0.0982679
0.0981513
0.0980401
0.0979352
0.097837
0.097746
0.0976625
0.0975869
0.0975193
0.0974599
0.0974088
0.0973662
0.097332
0.0973063
0.0972892
0.0972806
0.0996971
0.0996066
0.0995056
0.0993954
0.0992777
0.0991539
0.099026
0.0988955
0.0987641
0.0986331
0.098504
0.0983779
0.0982559
0.0981388
0.0980273
0.0979222
0.097824
0.0977329
0.0976495
0.097574
0.0975065
0.0974472
0.0973963
0.0973537
0.0973197
0.0972941
0.097277
0.0972685
0.0997118
0.0996177
0.0995131
0.0993996
0.0992787
0.0991523
0.099022
0.0988895
0.0987564
0.0986241
0.0984939
0.098367
0.0982444
0.0981268
0.0980151
0.0979098
0.0978115
0.0977205
0.0976371
0.0975617
0.0974943
0.0974352
0.0973843
0.0973419
0.0973079
0.0972824
0.0972654
0.0972569
0.0997259
0.0996283
0.0995203
0.0994035
0.0992797
0.0991506
0.0990181
0.0988837
0.098749
0.0986154
0.0984843
0.0983566
0.0982334
0.0981154
0.0980035
0.0978981
0.0977997
0.0977087
0.0976254
0.09755
0.0974828
0.0974237
0.097373
0.0973307
0.0972968
0.0972713
0.0972544
0.0972459
0.0997394
0.0996383
0.0995269
0.099407
0.0992804
0.0991489
0.0990142
0.0988781
0.0987419
0.0986072
0.0984751
0.0983467
0.098223
0.0981047
0.0979925
0.0978869
0.0977885
0.0976975
0.0976143
0.097539
0.0974719
0.097413
0.0973624
0.0973201
0.0972863
0.097261
0.097244
0.0972356
0.0997522
0.0996477
0.0995331
0.0994102
0.099281
0.0991472
0.0990105
0.0988727
0.0987352
0.0985993
0.0984664
0.0983373
0.0982131
0.0980945
0.0979821
0.0978765
0.097778
0.0976871
0.0976039
0.0975287
0.0974617
0.0974029
0.0973524
0.0973102
0.0972765
0.0972512
0.0972343
0.0972259
0.0997642
0.0996564
0.0995388
0.0994131
0.0992814
0.0991454
0.0990069
0.0988675
0.0987288
0.0985919
0.0984582
0.0983286
0.0982039
0.098085
0.0979725
0.0978667
0.0977682
0.0976773
0.0975942
0.0975191
0.0974522
0.0973935
0.0973431
0.0973011
0.0972674
0.0972422
0.0972253
0.0972169
0.0997753
0.0996644
0.0995439
0.0994157
0.0992816
0.0991437
0.0990035
0.0988627
0.0987228
0.098585
0.0984506
0.0983204
0.0981954
0.0980762
0.0979635
0.0978577
0.0977592
0.0976683
0.0975853
0.0975103
0.0974434
0.0973848
0.0973345
0.0972926
0.097259
0.0972338
0.097217
0.0972087
0.0997854
0.0996716
0.0995485
0.0994179
0.0992817
0.0991419
0.0990002
0.0988582
0.0987172
0.0985787
0.0984436
0.0983129
0.0981876
0.0980682
0.0979553
0.0978494
0.0977509
0.0976601
0.0975771
0.0975022
0.0974354
0.0973769
0.0973267
0.0972848
0.0972513
0.0972262
0.0972095
0.0972011
0.0997945
0.0996781
0.0995525
0.0994197
0.0992817
0.0991403
0.0989972
0.098854
0.0987122
0.0985728
0.0984372
0.0983061
0.0981805
0.0980609
0.0979479
0.0978419
0.0977434
0.0976526
0.0975697
0.0974949
0.0974282
0.0973698
0.0973196
0.0972779
0.0972444
0.0972193
0.0972026
0.0971943
0.0998026
0.0996838
0.099556
0.0994213
0.0992816
0.0991388
0.0989945
0.0988503
0.0987076
0.0985676
0.0984315
0.0983
0.0981741
0.0980543
0.0979412
0.0978352
0.0977367
0.097646
0.0975631
0.0974883
0.0974217
0.0973634
0.0973133
0.0972716
0.0972383
0.0972132
0.0971965
0.0971882
0.0998097
0.0996887
0.0995591
0.0994227
0.0992815
0.0991373
0.098992
0.0988469
0.0987035
0.098563
0.0984264
0.0982946
0.0981685
0.0980486
0.0979354
0.0978294
0.0977309
0.0976401
0.0975573
0.0974826
0.0974161
0.0973578
0.0973078
0.0972662
0.0972329
0.0972079
0.0971912
0.0971829
0.0998157
0.0996929
0.0995616
0.0994237
0.0992813
0.0991361
0.0989898
0.098844
0.0987
0.098559
0.0984221
0.09829
0.0981637
0.0980436
0.0979304
0.0978243
0.0977258
0.0976351
0.0975524
0.0974777
0.0974113
0.097353
0.0973031
0.0972615
0.0972282
0.0972033
0.0971866
0.0971783
0.0998207
0.0996964
0.0995637
0.0994246
0.0992811
0.099135
0.098988
0.0988416
0.0986971
0.0985557
0.0984184
0.0982862
0.0981597
0.0980395
0.0979262
0.0978202
0.0977217
0.097631
0.0975483
0.0974737
0.0974072
0.0973491
0.0972992
0.0972577
0.0972244
0.0971995
0.0971829
0.0971746
0.0998246
0.0996991
0.0995653
0.0994253
0.0992809
0.0991342
0.0989865
0.0988396
0.0986947
0.0985531
0.0984156
0.0982831
0.0981565
0.0980363
0.0979229
0.0978169
0.0977184
0.0976277
0.097545
0.0974705
0.0974041
0.097346
0.0972961
0.0972546
0.0972214
0.0971965
0.0971799
0.0971716
0.0998275
0.0997011
0.0995665
0.0994258
0.0992808
0.0991335
0.0989855
0.0988382
0.098693
0.0985511
0.0984135
0.0982809
0.0981542
0.0980339
0.0979205
0.0978145
0.097716
0.0976253
0.0975426
0.0974681
0.0974018
0.0973437
0.0972939
0.0972524
0.0972192
0.0971943
0.0971777
0.0971694
0.0998294
0.0997024
0.0995673
0.0994261
0.0992808
0.0991331
0.0989848
0.0988373
0.098692
0.0985499
0.0984121
0.0982795
0.0981527
0.0980324
0.097919
0.0978129
0.0977144
0.0976238
0.0975411
0.0974666
0.0974003
0.0973422
0.0972924
0.097251
0.0972178
0.0971929
0.0971763
0.097168
0.0998303
0.099703
0.0995677
0.0994263
0.0992808
0.099133
0.0989846
0.098837
0.0986915
0.0985494
0.0984116
0.0982789
0.0981521
0.0980318
0.0979184
0.0978123
0.0977138
0.0976232
0.0975405
0.097466
0.0973997
0.0973416
0.0972918
0.0972504
0.0972172
0.0971923
0.0971757
0.0971674
0.0995389
0.0996057
0.0997008
0.0998406
0.100044
0.100331
0.100721
0.101228
0.10186
0.102617
0.103487
0.10445
0.105479
0.106542
0.107608
0.108646
0.109628
0.110531
0.111335
0.112025
0.112586
0.11301
0.099546
0.099611
0.0997016
0.0998333
0.100025
0.100295
0.100664
0.101146
0.101751
0.102481
0.103324
0.104265
0.105276
0.106328
0.107389
0.108429
0.10942
0.110336
0.111159
0.111869
0.112455
0.112902
0.0995546
0.0996179
0.099704
0.0998278
0.100007
0.10026
0.100607
0.101064
0.10164
0.10234
0.103155
0.10407
0.105061
0.106099
0.107154
0.108195
0.109193
0.110124
0.110966
0.1117
0.112312
0.112788
0.0995646
0.0996264
0.0997082
0.0998241
0.0999908
0.100227
0.100552
0.100981
0.101527
0.102195
0.102979
0.103866
0.104834
0.105857
0.106903
0.107944
0.108949
0.109894
0.110757
0.111518
0.112162
0.112674
0.0995759
0.0996364
0.0997141
0.0998222
0.0999766
0.100195
0.100497
0.100899
0.101413
0.102047
0.102797
0.103654
0.104597
0.105601
0.106637
0.107675
0.108687
0.109648
0.110533
0.111324
0.112004
0.112559
0.0995883
0.0996478
0.0997217
0.0998222
0.0999643
0.100166
0.100444
0.100817
0.101298
0.101896
0.102611
0.103434
0.104349
0.105331
0.106355
0.10739
0.108408
0.109383
0.110292
0.111115
0.111835
0.112439
0.0996019
0.0996606
0.0997308
0.099824
0.0999542
0.100138
0.100393
0.100737
0.101184
0.101745
0.102421
0.103208
0.104091
0.10505
0.106058
0.107088
0.108111
0.109101
0.110034
0.11089
0.111652
0.112307
0.0996165
0.0996746
0.0997415
0.0998277
0.0999462
0.100113
0.100344
0.100658
0.101071
0.101593
0.102229
0.102977
0.103827
0.104758
0.105748
0.10677
0.107796
0.1088
0.109757
0.110646
0.11145
0.112157
0.0996319
0.0996897
0.0997537
0.0998333
0.0999405
0.10009
0.100299
0.100583
0.10096
0.101442
0.102037
0.102744
0.103556
0.104457
0.105426
0.106437
0.107464
0.10848
0.109459
0.110381
0.111227
0.111982
0.099648
0.0997059
0.0997673
0.0998408
0.0999374
0.100071
0.100256
0.100512
0.100853
0.101294
0.101845
0.102509
0.103281
0.104148
0.105093
0.106091
0.107116
0.108142
0.109142
0.110096
0.110982
0.111785
0.0996648
0.099723
0.0997823
0.0998503
0.0999369
0.100055
0.100218
0.100445
0.100751
0.101151
0.101657
0.102276
0.103005
0.103836
0.104752
0.105733
0.106754
0.107787
0.108807
0.10979
0.110716
0.111568
0.0996821
0.099741
0.0997987
0.0998618
0.0999391
0.100042
0.100185
0.100384
0.100655
0.101014
0.101475
0.102046
0.10273
0.103521
0.104407
0.105367
0.10638
0.107417
0.108454
0.109465
0.110429
0.111324
0.0996998
0.0997597
0.0998163
0.0998752
0.0999442
0.100034
0.100157
0.100329
0.100566
0.100885
0.101301
0.101824
0.102461
0.10321
0.10406
0.104997
0.105997
0.107036
0.108087
0.109124
0.110123
0.111063
0.0997178
0.099779
0.099835
0.0998905
0.0999523
0.10003
0.100135
0.100281
0.100486
0.100766
0.101137
0.101612
0.102201
0.102904
0.103717
0.104625
0.10561
0.106647
0.107709
0.108769
0.109803
0.110788
0.099736
0.0997989
0.0998549
0.0999077
0.0999632
0.10003
0.100118
0.100242
0.100416
0.100658
0.100985
0.101413
0.101952
0.102609
0.103381
0.104259
0.105224
0.106255
0.107324
0.108403
0.109468
0.110492
0.0997542
0.0998192
0.0998756
0.0999265
0.099977
0.100034
0.100108
0.10021
0.100356
0.100563
0.100848
0.101229
0.10172
0.102329
0.103058
0.103901
0.104844
0.105864
0.106936
0.108031
0.109122
0.110181
0.0997723
0.0998396
0.099897
0.0999469
0.0999933
0.100043
0.100103
0.100187
0.100307
0.100482
0.100727
0.101063
0.101506
0.102067
0.102752
0.103558
0.104474
0.105481
0.106552
0.107659
0.108772
0.109863
0.0997901
0.0998601
0.0999189
0.0999685
0.100012
0.100055
0.100105
0.100172
0.10027
0.100414
0.100623
0.100917
0.101313
0.101827
0.102467
0.103235
0.104122
0.105111
0.106177
0.107292
0.108423
0.10954
0.0998076
0.0998804
0.0999411
0.099991
0.100033
0.100071
0.100111
0.100165
0.100242
0.10036
0.100537
0.100791
0.101144
0.101612
0.102208
0.102936
0.103792
0.10476
0.105818
0.106936
0.108083
0.109227
0.0998245
0.0999003
0.0999633
0.100014
0.100055
0.100089
0.100123
0.100164
0.100225
0.100321
0.100468
0.100687
0.100999
0.101424
0.101977
0.102665
0.103488
0.104434
0.105479
0.106597
0.107753
0.108915
0.0998407
0.0999196
0.0999851
0.100038
0.100078
0.10011
0.100139
0.100171
0.100218
0.100293
0.100415
0.100602
0.100878
0.101263
0.101775
0.102425
0.103215
0.104136
0.105166
0.106279
0.107441
0.108616
0.0998561
0.0999382
0.100006
0.100061
0.100102
0.100133
0.100157
0.100183
0.100218
0.100278
0.100377
0.100538
0.100781
0.10113
0.101604
0.102218
0.102975
0.103869
0.104883
0.105988
0.107151
0.108337
0.0998706
0.0999558
0.100027
0.100083
0.100126
0.100157
0.100179
0.100199
0.100226
0.100272
0.100354
0.100491
0.100707
0.101023
0.101463
0.102043
0.102768
0.103637
0.104632
0.105727
0.106889
0.108081
0.099884
0.0999722
0.100046
0.100105
0.10015
0.100181
0.100202
0.100218
0.100238
0.100275
0.100342
0.10046
0.100652
0.100941
0.101351
0.101899
0.102595
0.103438
0.104414
0.105497
0.106654
0.10785
0.0998962
0.0999874
0.100064
0.100126
0.100172
0.100204
0.100225
0.100239
0.100255
0.100284
0.10034
0.100443
0.100615
0.100881
0.101265
0.101785
0.102455
0.103273
0.104229
0.105298
0.106448
0.107641
0.0999073
0.100001
0.100081
0.100145
0.100193
0.100227
0.100248
0.100262
0.100274
0.100297
0.100345
0.100436
0.100593
0.10084
0.101201
0.101698
0.102343
0.10314
0.104077
0.105132
0.106273
0.107463
0.099917
0.100014
0.100096
0.100162
0.100213
0.100248
0.10027
0.100284
0.100295
0.100314
0.100355
0.100437
0.100582
0.100813
0.101156
0.101633
0.102258
0.103035
0.103955
0.104997
0.106129
0.107313
0.0999255
0.100024
0.100109
0.100178
0.10023
0.100267
0.100291
0.100304
0.100315
0.100332
0.100369
0.100444
0.100579
0.100799
0.101128
0.101588
0.102195
0.102955
0.10386
0.104889
0.106012
0.107191
0.0999325
0.100033
0.10012
0.100191
0.100245
0.100284
0.100309
0.100323
0.100333
0.100349
0.100383
0.100454
0.100582
0.100793
0.10111
0.101558
0.102151
0.102897
0.103788
0.104806
0.105921
0.107098
0.0999383
0.100041
0.100129
0.100201
0.100258
0.100298
0.100324
0.100339
0.10035
0.100365
0.100397
0.100465
0.100589
0.100792
0.101101
0.101539
0.102121
0.102856
0.103737
0.104745
0.105852
0.107019
0.0999426
0.100046
0.100136
0.10021
0.100267
0.100309
0.100336
0.100352
0.100363
0.100378
0.10041
0.100475
0.100595
0.100795
0.101098
0.101528
0.102103
0.102829
0.103702
0.104703
0.105804
0.106967
0.0999456
0.10005
0.10014
0.100215
0.100274
0.100317
0.100345
0.100361
0.100373
0.100387
0.100419
0.100483
0.100601
0.100798
0.101097
0.101523
0.102092
0.102813
0.10368
0.104677
0.105774
0.106937
0.0999472
0.100052
0.100143
0.100219
0.100278
0.100321
0.100349
0.100366
0.100378
0.100393
0.100424
0.100488
0.100605
0.100801
0.101098
0.101522
0.102088
0.102806
0.10367
0.104664
0.10576
0.106923
0.0975268
0.0975358
0.0975538
0.0975807
0.0976164
0.0976608
0.0977138
0.097775
0.0978441
0.0979208
0.0980046
0.0980948
0.0981907
0.0982915
0.0983961
0.0985034
0.0986119
0.0987202
0.0988267
0.0989296
0.0990273
0.099118
0.0992003
0.0992734
0.0993369
0.0993918
0.0994404
0.0994871
0.0975088
0.0975178
0.0975357
0.0975625
0.0975982
0.0976425
0.0976953
0.0977564
0.0978255
0.0979021
0.0979859
0.0980762
0.0981723
0.0982734
0.0983784
0.0984863
0.0985957
0.0987051
0.098813
0.0989176
0.0990172
0.0991102
0.0991951
0.099271
0.0993374
0.099395
0.0994459
0.0994941
0.097491
0.0974999
0.0975178
0.0975446
0.0975801
0.0976243
0.097677
0.097738
0.097807
0.0978836
0.0979674
0.0980577
0.098154
0.0982554
0.0983609
0.0984695
0.0985797
0.0986903
0.0987995
0.0989059
0.0990075
0.0991029
0.0991905
0.0992692
0.0993386
0.0993991
0.0994524
0.0995023
0.0974733
0.0974823
0.0975001
0.0975268
0.0975622
0.0976063
0.0976589
0.0977198
0.0977887
0.0978653
0.097949
0.0980395
0.098136
0.0982376
0.0983436
0.0984528
0.0985639
0.0986756
0.0987864
0.0988944
0.0989982
0.099096
0.0991864
0.0992681
0.0993405
0.099404
0.0994601
0.0995118
0.0974559
0.0974648
0.0974826
0.0975092
0.0975446
0.0975886
0.097641
0.0977018
0.0977706
0.0978471
0.0979309
0.0980214
0.0981181
0.0982201
0.0983265
0.0984364
0.0985484
0.0986613
0.0987734
0.0988833
0.0989893
0.0990896
0.0991827
0.0992675
0.0993432
0.0994098
0.0994686
0.0995224
0.0974388
0.0974476
0.0974654
0.0974919
0.0975271
0.097571
0.0976234
0.0976841
0.0977528
0.0978292
0.097913
0.0980036
0.0981004
0.0982028
0.0983097
0.0984202
0.0985331
0.0986472
0.0987608
0.0988725
0.0989806
0.0990834
0.0991795
0.0992674
0.0993463
0.0994162
0.099478
0.0995339
0.0974219
0.0974307
0.0974484
0.0974748
0.09751
0.0975538
0.097606
0.0976666
0.0977352
0.0978116
0.0978954
0.0979861
0.0980831
0.0981857
0.0982931
0.0984043
0.0985181
0.0986333
0.0987484
0.098862
0.0989723
0.0990776
0.0991766
0.0992677
0.09935
0.0994232
0.0994881
0.0995464
0.0974053
0.0974141
0.0974317
0.0974581
0.0974932
0.0975368
0.097589
0.0976494
0.0977179
0.0977943
0.0978781
0.0979688
0.098066
0.0981689
0.0982768
0.0983886
0.0985033
0.0986197
0.0987363
0.0988517
0.0989642
0.0990721
0.099174
0.0992683
0.0993541
0.0994308
0.0994987
0.0995596
0.0973891
0.0973979
0.0974154
0.0974417
0.0974767
0.0975202
0.0975722
0.0976326
0.097701
0.0977773
0.097861
0.0979519
0.0980492
0.0981524
0.0982607
0.0983732
0.0984889
0.0986064
0.0987245
0.0988417
0.0989563
0.0990669
0.0991716
0.0992692
0.0993585
0.0994387
0.0995099
0.0995735
0.0973732
0.097382
0.0973995
0.0974257
0.0974605
0.097504
0.0975559
0.0976161
0.0976844
0.0977606
0.0978444
0.0979353
0.0980328
0.0981363
0.098245
0.0983582
0.0984747
0.0985933
0.0987129
0.0988319
0.0989487
0.0990618
0.0991695
0.0992704
0.0993631
0.0994469
0.0995215
0.0995878
0.0973578
0.0973665
0.0973839
0.0974101
0.0974448
0.0974881
0.0975399
0.0976
0.0976683
0.0977444
0.0978281
0.0979191
0.0980167
0.0981205
0.0982297
0.0983434
0.0984608
0.0985806
0.0987016
0.0988223
0.0989413
0.0990569
0.0991676
0.0992717
0.0993679
0.0994552
0.0995333
0.0996027
0.0973428
0.0973515
0.0973688
0.0973949
0.0974295
0.0974727
0.0975244
0.0975844
0.0976525
0.0977286
0.0978123
0.0979032
0.098001
0.0981051
0.0982147
0.098329
0.0984472
0.0985681
0.0986905
0.098813
0.0989341
0.0990522
0.0991657
0.099273
0.0993728
0.0994637
0.0995454
0.0996178
0.0973282
0.0973369
0.0973542
0.0973801
0.0974147
0.0974578
0.0975093
0.0975692
0.0976372
0.0977132
0.0977968
0.0978879
0.0979858
0.09809
0.0982
0.098315
0.098434
0.0985559
0.0986797
0.0988039
0.098927
0.0990476
0.0991639
0.0992745
0.0993776
0.0994723
0.0995575
0.0996331
0.0973141
0.0973227
0.09734
0.0973659
0.0974003
0.0974433
0.0974947
0.0975544
0.0976224
0.0976983
0.0977819
0.0978729
0.097971
0.0980755
0.0981859
0.0983014
0.0984211
0.0985441
0.0986692
0.098795
0.0989202
0.0990431
0.0991622
0.0992759
0.0993825
0.0994807
0.0995695
0.0996484
0.0973005
0.0973091
0.0973263
0.0973521
0.0973865
0.0974293
0.0974806
0.0975402
0.097608
0.0976838
0.0977674
0.0978585
0.0979566
0.0980614
0.0981721
0.0982881
0.0984086
0.0985326
0.0986589
0.0987863
0.0989134
0.0990387
0.0991605
0.0992772
0.0993872
0.099489
0.0995815
0.0996638
0.0972875
0.097296
0.0973132
0.0973389
0.0973732
0.0974159
0.0974671
0.0975265
0.0975942
0.09767
0.0977535
0.0978446
0.0979428
0.0980477
0.0981588
0.0982753
0.0983965
0.0985214
0.098649
0.0987779
0.0989069
0.0990344
0.0991588
0.0992785
0.0993918
0.0994971
0.0995932
0.099679
0.097275
0.0972835
0.0973006
0.0973263
0.0973604
0.097403
0.0974541
0.0975134
0.097581
0.0976567
0.0977402
0.0978312
0.0979295
0.0980346
0.098146
0.098263
0.0983849
0.0985106
0.0986393
0.0987697
0.0989005
0.0990301
0.0991571
0.0992796
0.0993962
0.099505
0.0996046
0.099694
0.0972631
0.0972716
0.0972886
0.0973142
0.0973483
0.0973908
0.0974417
0.0975009
0.0975684
0.097644
0.0977274
0.0978185
0.0979168
0.0980221
0.0981337
0.0982512
0.0983736
0.0985003
0.09863
0.0987618
0.0988943
0.0990259
0.0991553
0.0992806
0.0994003
0.0995125
0.0996157
0.0997086
0.0972518
0.0972603
0.0972773
0.0973028
0.0973367
0.0973791
0.0974299
0.097489
0.0975564
0.0976319
0.0977152
0.0978063
0.0979047
0.0980101
0.098122
0.0982399
0.0983629
0.0984903
0.0986211
0.0987542
0.0988882
0.0990218
0.0991535
0.0992815
0.0994041
0.0995196
0.0996263
0.0997227
0.0972411
0.0972496
0.0972665
0.097292
0.0973258
0.0973681
0.0974188
0.0974778
0.0975451
0.0976204
0.0977037
0.0977947
0.0978932
0.0979988
0.0981109
0.0982291
0.0983527
0.0984808
0.0986126
0.0987468
0.0988824
0.0990178
0.0991516
0.0992822
0.0994076
0.0995263
0.0996363
0.0997362
0.0972311
0.0972395
0.0972564
0.0972818
0.0973156
0.0973578
0.0974083
0.0974672
0.0975344
0.0976096
0.0976929
0.0977839
0.0978824
0.097988
0.0981004
0.0982189
0.098343
0.0984718
0.0986044
0.0987398
0.0988768
0.0990139
0.0991498
0.0992827
0.0994108
0.0995325
0.0996458
0.0997491
0.0972217
0.0972302
0.097247
0.0972723
0.097306
0.0973481
0.0973986
0.0974574
0.0975244
0.0975996
0.0976827
0.0977737
0.0978722
0.097978
0.0980905
0.0982094
0.0983339
0.0984633
0.0985967
0.0987332
0.0988714
0.0990102
0.0991479
0.099283
0.0994137
0.0995382
0.0996546
0.0997611
0.0972131
0.0972215
0.0972383
0.0972635
0.0972972
0.0973392
0.0973895
0.0974482
0.0975151
0.0975902
0.0976733
0.0977643
0.0978628
0.0979686
0.0980813
0.0982004
0.0983253
0.0984553
0.0985895
0.0987269
0.0988663
0.0990065
0.099146
0.0992832
0.0994162
0.0995434
0.0996627
0.0997724
0.0972051
0.0972135
0.0972303
0.0972555
0.097289
0.0973309
0.0973812
0.0974398
0.0975066
0.0975816
0.0976646
0.0977555
0.0978541
0.09796
0.0980728
0.0981922
0.0983174
0.0984479
0.0985828
0.098721
0.0988616
0.0990031
0.0991441
0.0992832
0.0994184
0.099548
0.0996701
0.0997827
0.0971979
0.0972063
0.097223
0.0972481
0.0972816
0.0973235
0.0973736
0.0974321
0.0974989
0.0975738
0.0976567
0.0977476
0.0978462
0.0979521
0.0980651
0.0981846
0.0983102
0.0984411
0.0985766
0.0987156
0.0988571
0.0989998
0.0991423
0.0992831
0.0994203
0.0995522
0.0996767
0.0997921
0.0971914
0.0971998
0.0972165
0.0972416
0.097275
0.0973167
0.0973668
0.0974252
0.0974919
0.0975667
0.0976496
0.0977405
0.097839
0.097945
0.0980581
0.0981778
0.0983037
0.098435
0.098571
0.0987107
0.098853
0.0989968
0.0991406
0.0992829
0.0994219
0.0995558
0.0996826
0.0998004
0.0971857
0.097194
0.0972107
0.0972357
0.0972691
0.0973108
0.0973608
0.0974191
0.0974857
0.0975605
0.0976433
0.0977341
0.0978327
0.0979387
0.0980519
0.0981718
0.0982978
0.0984295
0.0985659
0.0987062
0.0988493
0.0989941
0.099139
0.0992826
0.0994232
0.0995589
0.0996877
0.0998078
0.0971807
0.0971891
0.0972057
0.0972307
0.097264
0.0973056
0.0973556
0.0974139
0.0974804
0.0975551
0.0976379
0.0977286
0.0978272
0.0979332
0.0980464
0.0981665
0.0982928
0.0984247
0.0985615
0.0987023
0.0988461
0.0989916
0.0991375
0.0992823
0.0994242
0.0995614
0.0996921
0.0998141
0.0971765
0.0971849
0.0972015
0.0972264
0.0972597
0.0973013
0.0973512
0.0974094
0.0974758
0.0975505
0.0976332
0.097724
0.0978225
0.0979286
0.0980419
0.098162
0.0982884
0.0984206
0.0985578
0.098699
0.0988433
0.0989895
0.0991362
0.0992819
0.099425
0.0995636
0.0996957
0.0998194
0.0971731
0.0971814
0.0971981
0.097223
0.0972562
0.0972978
0.0973476
0.0974058
0.0974722
0.0975468
0.0976295
0.0977202
0.0978187
0.0979248
0.0980381
0.0981583
0.0982849
0.0984173
0.0985547
0.0986963
0.098841
0.0989877
0.0991351
0.0992816
0.0994256
0.0995652
0.0996986
0.0998236
0.0971705
0.0971788
0.0971954
0.0972203
0.0972535
0.097295
0.0973449
0.097403
0.0974693
0.0975439
0.0976266
0.0977173
0.0978158
0.0979218
0.0980352
0.0981555
0.0982822
0.0984147
0.0985523
0.0986941
0.0988392
0.0989863
0.0991342
0.0992813
0.099426
0.0995665
0.0997007
0.0998268
0.0971687
0.097177
0.0971936
0.0972185
0.0972516
0.0972931
0.0973429
0.097401
0.0974673
0.0975419
0.0976246
0.0977152
0.0978137
0.0979198
0.0980332
0.0981535
0.0982803
0.0984129
0.0985506
0.0986926
0.0988379
0.0989853
0.0991336
0.0992811
0.0994262
0.0995673
0.0997022
0.099829
0.0971677
0.097176
0.0971925
0.0972174
0.0972506
0.0972921
0.0973419
0.0973999
0.0974662
0.0975408
0.0976234
0.0977141
0.0978126
0.0979186
0.0980321
0.0981524
0.0982792
0.0984118
0.0985497
0.0986918
0.0988372
0.0989847
0.0991332
0.0992809
0.0994263
0.0995677
0.099703
0.0998302
0.113238
0.113264
0.113269
0.113243
0.113188
0.113108
0.112989
0.112971
0.112938
0.112883
0.112805
0.112705
0.112584
0.112533
0.112469
0.112388
0.112286
0.112164
0.112032
0.111955
0.111866
0.111761
0.111638
0.111496
0.111342
0.111245
0.111136
0.111011
0.110869
0.110709
0.110529
0.110417
0.110291
0.110151
0.109994
0.10982
0.109609
0.109485
0.109349
0.109198
0.109031
0.108847
0.108604
0.108473
0.10833
0.108172
0.108
0.107812
0.107538
0.107405
0.10726
0.107102
0.10693
0.106743
0.106443
0.106312
0.10617
0.106016
0.105849
0.10567
0.105351
0.105227
0.105093
0.104948
0.104792
0.104626
0.104298
0.104184
0.104062
0.10393
0.103791
0.103643
0.103316
0.103216
0.103109
0.102995
0.102875
0.102749
0.102435
0.102351
0.102262
0.102168
0.102069
0.101966
0.101676
0.101609
0.101538
0.101464
0.101387
0.101308
0.101049
0.100998
0.100945
0.100891
0.100835
0.100778
0.100554
0.100518
0.100481
0.100443
0.100406
0.100368
0.100181
0.100157
0.100133
0.10011
0.100087
0.100065
0.0999125
0.0998984
0.0998847
0.0998718
0.09986
0.0998495
0.0997282
0.0997206
0.099714
0.0997085
0.0997044
0.0997018
0.0996062
0.0996028
0.0996005
0.0995996
0.0996
0.0996021
0.0995268
0.0995255
0.0995253
0.0995265
0.0995292
0.0995333
0.0994815
0.099436
0.0993896
0.0993373
0.0992765
0.0992061
0.0991263
0.0990378
0.0989421
0.0988408
0.0987356
0.0986284
0.0985207
0.098414
0.0983099
0.0982094
0.0981136
0.0980235
0.0979397
0.0978629
0.0977937
0.0977324
0.0976794
0.0976349
0.097599
0.0975721
0.097554
0.097545
0.0994772
0.0994329
0.0993885
0.0993386
0.0992804
0.0992126
0.0991351
0.0990487
0.0989549
0.0988552
0.0987513
0.0986451
0.0985382
0.0984322
0.0983284
0.0982282
0.0981326
0.0980425
0.0979587
0.0978819
0.0978126
0.0977512
0.0976981
0.0976535
0.0976176
0.0975905
0.0975724
0.0975633
0.0994743
0.099431
0.0993884
0.0993408
0.099285
0.0992196
0.0991444
0.0990601
0.0989681
0.0988699
0.0987672
0.098662
0.0985559
0.0984504
0.0983471
0.0982471
0.0981516
0.0980616
0.0979779
0.097901
0.0978316
0.0977701
0.0977169
0.0976721
0.0976361
0.097609
0.0975909
0.0975818
0.0994727
0.0994303
0.0993894
0.0993439
0.0992905
0.0992273
0.0991543
0.0990719
0.0989816
0.0988848
0.0987834
0.0986791
0.0985737
0.0984687
0.0983658
0.0982661
0.0981707
0.0980808
0.097997
0.0979201
0.0978506
0.097789
0.0977357
0.0976909
0.0976548
0.0976276
0.0976094
0.0976003
0.0994724
0.0994308
0.0993914
0.099348
0.0992966
0.0992357
0.0991647
0.0990842
0.0989954
0.0989
0.0987997
0.0986963
0.0985916
0.0984871
0.0983845
0.0982851
0.0981899
0.0981
0.0980162
0.0979392
0.0978697
0.097808
0.0977545
0.0977096
0.0976734
0.0976462
0.0976279
0.0976188
0.0994733
0.0994325
0.0993945
0.0993529
0.0993036
0.0992447
0.0991756
0.0990968
0.0990096
0.0989154
0.0988162
0.0987136
0.0986095
0.0985056
0.0984033
0.0983041
0.098209
0.0981191
0.0980353
0.0979583
0.0978887
0.0978269
0.0977733
0.0977283
0.097692
0.0976647
0.0976464
0.0976373
0.114198
0.114197
0.114196
0.114193
0.11419
0.114186
0.114181
0.114175
0.114168
0.114161
0.114152
0.114143
0.114132
0.114121
0.114108
0.114095
0.11408
0.114063
0.114045
0.114025
0.114004
0.11398
0.113953
0.113924
0.113892
0.113857
0.113819
0.113777
0.113732
0.113683
0.113631
0.113576
0.113519
0.11346
0.113401
0.113344
0.113291
0.113246
0.113214
0.113205
0.114037
0.114036
0.114035
0.114032
0.114029
0.114024
0.114019
0.114014
0.114007
0.113999
0.113991
0.113981
0.113971
0.11396
0.113947
0.113933
0.113918
0.113902
0.113884
0.113864
0.113842
0.113818
0.113792
0.113763
0.113731
0.113696
0.113658
0.113616
0.113571
0.113522
0.11347
0.113415
0.113357
0.113298
0.113238
0.113179
0.113123
0.113073
0.113032
0.113003
0.113717
0.113716
0.113714
0.113712
0.113708
0.113704
0.113699
0.113693
0.113686
0.113679
0.11367
0.113661
0.11365
0.113639
0.113626
0.113613
0.113598
0.113581
0.113563
0.113544
0.113522
0.113498
0.113472
0.113443
0.113412
0.113377
0.113339
0.113297
0.113252
0.113203
0.113151
0.113095
0.113037
0.112976
0.112914
0.112852
0.112791
0.112733
0.112679
0.11263
0.113241
0.113241
0.113239
0.113236
0.113233
0.113229
0.113224
0.113218
0.113211
0.113203
0.113195
0.113185
0.113175
0.113163
0.11315
0.113137
0.113122
0.113105
0.113088
0.113068
0.113047
0.113023
0.112997
0.112969
0.112937
0.112903
0.112865
0.112824
0.112779
0.11273
0.112678
0.112622
0.112562
0.1125
0.112435
0.112369
0.112302
0.112235
0.112168
0.112101
0.112618
0.112617
0.112615
0.112613
0.112609
0.112605
0.1126
0.112594
0.112587
0.112579
0.11257
0.112561
0.11255
0.112539
0.112526
0.112512
0.112498
0.112481
0.112464
0.112444
0.112423
0.1124
0.112374
0.112346
0.112315
0.112282
0.112244
0.112204
0.112159
0.112111
0.112058
0.112002
0.111941
0.111877
0.11181
0.111739
0.111666
0.111591
0.111512
0.11143
0.111856
0.111855
0.111853
0.111851
0.111847
0.111843
0.111838
0.111831
0.111824
0.111817
0.111808
0.111798
0.111788
0.111776
0.111763
0.11175
0.111735
0.111719
0.111701
0.111682
0.111661
0.111638
0.111613
0.111586
0.111556
0.111522
0.111486
0.111446
0.111402
0.111354
0.111302
0.111245
0.111184
0.111119
0.111049
0.110975
0.110896
0.110813
0.110725
0.110631
0.110969
0.110968
0.110966
0.110964
0.11096
0.110956
0.11095
0.110944
0.110937
0.110929
0.11092
0.11091
0.1109
0.110888
0.110875
0.110862
0.110847
0.110831
0.110813
0.110795
0.110774
0.110752
0.110727
0.110701
0.110672
0.110639
0.110604
0.110565
0.110522
0.110475
0.110423
0.110367
0.110306
0.11024
0.110168
0.110091
0.110009
0.10992
0.109825
0.109722
0.109975
0.109974
0.109972
0.109969
0.109965
0.109961
0.109955
0.109949
0.109942
0.109934
0.109925
0.109915
0.109904
0.109893
0.10988
0.109866
0.109852
0.109836
0.109819
0.1098
0.10978
0.109759
0.109735
0.109709
0.109681
0.10965
0.109616
0.109578
0.109537
0.109491
0.109441
0.109386
0.109325
0.109259
0.109187
0.109109
0.109024
0.108932
0.108832
0.108723
0.108895
0.108895
0.108893
0.10889
0.108886
0.108882
0.108876
0.10887
0.108862
0.108854
0.108845
0.108835
0.108824
0.108813
0.1088
0.108786
0.108772
0.108756
0.108739
0.108721
0.108702
0.108681
0.108659
0.108634
0.108607
0.108578
0.108545
0.108509
0.10847
0.108426
0.108378
0.108324
0.108266
0.108201
0.108129
0.108051
0.107966
0.107873
0.107771
0.10766
0.10776
0.107759
0.107757
0.107754
0.10775
0.107746
0.10774
0.107733
0.107726
0.107718
0.107709
0.107699
0.107688
0.107676
0.107663
0.10765
0.107636
0.10762
0.107604
0.107586
0.107568
0.107548
0.107526
0.107503
0.107478
0.10745
0.10742
0.107386
0.107349
0.107308
0.107262
0.107212
0.107155
0.107093
0.107024
0.106948
0.106865
0.106773
0.106673
0.106563
0.1066
0.106599
0.106597
0.106594
0.10659
0.106586
0.10658
0.106574
0.106566
0.106558
0.106549
0.106539
0.106528
0.106516
0.106503
0.10649
0.106476
0.106461
0.106445
0.106428
0.106411
0.106392
0.106371
0.106349
0.106326
0.1063
0.106272
0.106241
0.106207
0.10617
0.106127
0.10608
0.106028
0.10597
0.105905
0.105833
0.105754
0.105666
0.10557
0.105466
0.105453
0.105452
0.10545
0.105448
0.105444
0.105439
0.105433
0.105427
0.105419
0.105411
0.105402
0.105392
0.105381
0.105369
0.105357
0.105344
0.10533
0.105315
0.1053
0.105284
0.105267
0.105249
0.10523
0.10521
0.105188
0.105165
0.10514
0.105112
0.105081
0.105047
0.105009
0.104967
0.104919
0.104866
0.104807
0.104741
0.104668
0.104588
0.104499
0.104403
0.104358
0.104357
0.104355
0.104352
0.104348
0.104343
0.104338
0.104331
0.104324
0.104315
0.104306
0.104296
0.104286
0.104274
0.104262
0.104249
0.104236
0.104222
0.104207
0.104191
0.104175
0.104159
0.104141
0.104123
0.104103
0.104082
0.10406
0.104035
0.104008
0.103978
0.103945
0.103908
0.103866
0.103819
0.103767
0.103708
0.103644
0.103572
0.103494
0.103408
0.103349
0.103348
0.103346
0.103344
0.10334
0.103335
0.10333
0.103323
0.103316
0.103308
0.103299
0.103289
0.103278
0.103267
0.103255
0.103243
0.10323
0.103216
0.103202
0.103187
0.103172
0.103157
0.10314
0.103124
0.103106
0.103088
0.103068
0.103046
0.103023
0.102998
0.102969
0.102938
0.102902
0.102862
0.102818
0.102768
0.102713
0.102652
0.102586
0.102513
0.102459
0.102458
0.102456
0.102453
0.102449
0.102445
0.102439
0.102433
0.102426
0.102418
0.102409
0.102399
0.102389
0.102378
0.102366
0.102354
0.102342
0.102329
0.102315
0.102301
0.102287
0.102273
0.102258
0.102243
0.102227
0.102211
0.102193
0.102175
0.102156
0.102134
0.102111
0.102085
0.102055
0.102023
0.101986
0.101946
0.101901
0.101851
0.101797
0.101739
0.101706
0.101705
0.101703
0.1017
0.101697
0.101692
0.101687
0.101681
0.101674
0.101666
0.101657
0.101648
0.101638
0.101627
0.101616
0.101604
0.101592
0.10158
0.101567
0.101554
0.10154
0.101527
0.101513
0.101499
0.101485
0.101471
0.101456
0.10144
0.101424
0.101407
0.101388
0.101367
0.101343
0.101318
0.101289
0.101257
0.101222
0.101184
0.101142
0.101097
0.101099
0.101098
0.101096
0.101094
0.10109
0.101086
0.101081
0.101075
0.101068
0.10106
0.101052
0.101043
0.101033
0.101023
0.101012
0.101001
0.100989
0.100977
0.100965
0.100952
0.100939
0.100927
0.100914
0.100901
0.100888
0.100876
0.100863
0.100849
0.100836
0.100821
0.100806
0.10079
0.100772
0.100752
0.10073
0.100706
0.10068
0.100652
0.100621
0.100588
0.100634
0.100633
0.100632
0.100629
0.100626
0.100622
0.100617
0.100611
0.100604
0.100597
0.100589
0.10058
0.100571
0.100561
0.10055
0.100539
0.100528
0.100516
0.100504
0.100492
0.10048
0.100468
0.100456
0.100444
0.100432
0.10042
0.100409
0.100397
0.100386
0.100374
0.100361
0.100348
0.100335
0.10032
0.100304
0.100286
0.100268
0.100248
0.100226
0.100204
0.100297
0.100296
0.100295
0.100292
0.100289
0.100285
0.10028
0.100274
0.100268
0.100261
0.100253
0.100245
0.100236
0.100226
0.100216
0.100205
0.100194
0.100183
0.100171
0.100159
0.100148
0.100136
0.100124
0.100113
0.100102
0.100091
0.10008
0.100069
0.100059
0.100049
0.100039
0.100028
0.100017
0.100006
0.0999942
0.0999819
0.0999689
0.0999553
0.0999412
0.0999269
0.100066
0.100066
0.100064
0.100062
0.100059
0.100055
0.10005
0.100045
0.100038
0.100031
0.100024
0.100016
0.100007
0.0999975
0.0999876
0.0999772
0.0999664
0.0999553
0.099944
0.0999325
0.0999209
0.0999094
0.099898
0.0998867
0.0998758
0.0998651
0.0998548
0.0998448
0.0998351
0.0998258
0.0998166
0.0998077
0.0997988
0.0997899
0.099781
0.099772
0.099763
0.0997539
0.099745
0.0997364
0.0999187
0.0999179
0.0999163
0.099914
0.099911
0.0999072
0.0999026
0.0998973
0.0998913
0.0998846
0.0998772
0.0998692
0.0998605
0.0998513
0.0998416
0.0998314
0.0998208
0.0998099
0.0997987
0.0997873
0.0997758
0.0997643
0.099753
0.0997417
0.0997307
0.0997201
0.0997098
0.0996998
0.0996904
0.0996813
0.0996726
0.0996643
0.0996564
0.0996488
0.0996414
0.0996344
0.0996277
0.0996215
0.0996157
0.0996105
0.0998301
0.0998293
0.0998278
0.0998255
0.0998225
0.0998188
0.0998143
0.0998092
0.0998033
0.0997967
0.0997894
0.0997816
0.0997731
0.099764
0.0997544
0.0997444
0.0997339
0.099723
0.0997119
0.0997005
0.099689
0.0996774
0.0996659
0.0996545
0.0996433
0.0996324
0.0996218
0.0996117
0.0996019
0.0995927
0.0995839
0.0995757
0.0995679
0.0995606
0.0995538
0.0995476
0.099542
0.099537
0.0995327
0.0995293
0.0994754
0.0994352
0.0993986
0.0993587
0.0993113
0.0992543
0.099187
0.0991098
0.099024
0.0989311
0.0988328
0.098731
0.0986276
0.0985241
0.0984221
0.0983231
0.0982281
0.0981383
0.0980544
0.0979774
0.0979076
0.0978458
0.0977921
0.097747
0.0977106
0.0976832
0.0976649
0.0976557
0.0994785
0.0994389
0.0994035
0.0993653
0.0993197
0.0992645
0.0991988
0.0991232
0.0990387
0.0989469
0.0988496
0.0987485
0.0986456
0.0985426
0.0984409
0.098342
0.0982471
0.0981573
0.0980735
0.0979963
0.0979265
0.0978645
0.0978108
0.0977656
0.0977291
0.0977017
0.0976833
0.0976741
0.0994825
0.0994435
0.0994094
0.0993727
0.0993288
0.0992752
0.0992111
0.0991369
0.0990537
0.0989629
0.0988664
0.0987661
0.0986637
0.098561
0.0984596
0.0983609
0.0982661
0.0981763
0.0980924
0.0980152
0.0979453
0.0978832
0.0978294
0.0977841
0.0977475
0.09772
0.0977016
0.0976924
0.0994873
0.099449
0.0994161
0.0993808
0.0993385
0.0992865
0.0992239
0.099151
0.0990689
0.0989791
0.0988834
0.0987837
0.0986818
0.0985794
0.0984783
0.0983797
0.0982849
0.0981951
0.0981112
0.0980339
0.097964
0.0979018
0.0978478
0.0978024
0.0977658
0.0977382
0.0977198
0.0977105
0.0994929
0.0994553
0.0994235
0.0993897
0.0993488
0.0992982
0.099237
0.0991653
0.0990843
0.0989954
0.0989004
0.0988013
0.0986998
0.0985978
0.0984968
0.0983983
0.0983036
0.0982138
0.0981299
0.0980525
0.0979824
0.0979202
0.0978661
0.0978206
0.0977839
0.0977563
0.0977378
0.0977285
0.0994993
0.0994624
0.0994317
0.0993991
0.0993596
0.0993104
0.0992505
0.0991799
0.0990998
0.0990117
0.0989174
0.0988188
0.0987177
0.098616
0.0985152
0.0984168
0.0983222
0.0982324
0.0981483
0.0980709
0.0980007
0.0979384
0.0978842
0.0978386
0.0978019
0.0977742
0.0977556
0.0977463
0.0995062
0.0994701
0.0994405
0.0994092
0.099371
0.099323
0.0992642
0.0991947
0.0991155
0.0990282
0.0989345
0.0988363
0.0987356
0.0986341
0.0985334
0.0984351
0.0983405
0.0982507
0.0981666
0.0980891
0.0980188
0.0979564
0.0979021
0.0978564
0.0978196
0.0977918
0.0977732
0.0977639
0.0995138
0.0994785
0.0994499
0.0994198
0.0993828
0.099336
0.0992782
0.0992097
0.0991313
0.0990446
0.0989514
0.0988537
0.0987533
0.098652
0.0985515
0.0984532
0.0983586
0.0982688
0.0981846
0.098107
0.0980367
0.0979741
0.0979198
0.097874
0.0978371
0.0978093
0.0977906
0.0977813
0.099522
0.0994874
0.0994599
0.0994308
0.099395
0.0993492
0.0992924
0.0992247
0.0991471
0.099061
0.0989683
0.0988709
0.0987708
0.0986697
0.0985693
0.0984711
0.0983765
0.0982866
0.0982024
0.0981247
0.0980543
0.0979916
0.0979372
0.0978913
0.0978543
0.0978264
0.0978078
0.0977984
0.0995307
0.0994969
0.0994703
0.0994424
0.0994075
0.0993627
0.0993068
0.0992399
0.0991629
0.0990773
0.0989851
0.098888
0.0987881
0.0986871
0.0985868
0.0984887
0.0983941
0.0983041
0.0982198
0.0981421
0.0980715
0.0980088
0.0979543
0.0979083
0.0978713
0.0978433
0.0978246
0.0978153
0.09954
0.099507
0.0994813
0.0994542
0.0994203
0.0993764
0.0993213
0.099255
0.0991786
0.0990936
0.0990017
0.0989049
0.0988052
0.0987044
0.0986041
0.098506
0.0984113
0.0983213
0.098237
0.0981592
0.0980885
0.0980257
0.097971
0.097925
0.0978879
0.0978599
0.0978412
0.0978318
0.0995498
0.0995175
0.0994926
0.0994665
0.0994334
0.0993903
0.0993359
0.0992702
0.0991943
0.0991097
0.0990181
0.0989216
0.098822
0.0987213
0.0986211
0.098523
0.0984283
0.0983382
0.0982538
0.0981759
0.0981052
0.0980422
0.0979875
0.0979414
0.0979042
0.0978762
0.0978574
0.097848
0.09956
0.0995284
0.0995043
0.0994789
0.0994466
0.0994042
0.0993504
0.0992853
0.0992098
0.0991256
0.0990343
0.098938
0.0988385
0.0987379
0.0986377
0.0985396
0.0984449
0.0983548
0.0982703
0.0981923
0.0981214
0.0980584
0.0980036
0.0979574
0.0979202
0.0978921
0.0978733
0.0978638
0.0995707
0.0995397
0.0995163
0.0994916
0.09946
0.0994182
0.0993649
0.0993003
0.0992252
0.0991412
0.0990502
0.098954
0.0988547
0.0987542
0.098654
0.0985559
0.0984611
0.0983709
0.0982863
0.0982082
0.0981373
0.0980742
0.0980193
0.0979731
0.0979358
0.0979076
0.0978888
0.0978793
0.0995817
0.0995513
0.0995285
0.0995044
0.0994733
0.0994321
0.0993793
0.0993151
0.0992403
0.0991566
0.0990658
0.0989698
0.0988706
0.09877
0.0986699
0.0985717
0.0984769
0.0983867
0.098302
0.0982238
0.0981528
0.0980896
0.0980346
0.0979883
0.097951
0.0979228
0.0979039
0.0978944
0.099593
0.0995631
0.0995408
0.0995173
0.0994867
0.0994459
0.0993936
0.0993297
0.0992552
0.0991717
0.0990811
0.0989852
0.098886
0.0987855
0.0986854
0.0985872
0.0984923
0.098402
0.0983172
0.098239
0.0981679
0.0981046
0.0980495
0.0980032
0.0979657
0.0979375
0.0979186
0.0979091
0.0996045
0.099575
0.0995532
0.0995301
0.0995
0.0994596
0.0994076
0.099344
0.0992698
0.0991865
0.099096
0.0990002
0.0989011
0.0988006
0.0987004
0.0986022
0.0985072
0.0984169
0.098332
0.0982537
0.0981825
0.0981191
0.098064
0.0980175
0.0979801
0.0979518
0.0979328
0.0979233
0.0996162
0.099587
0.0995656
0.0995429
0.0995132
0.0994731
0.0994214
0.099358
0.099284
0.0992009
0.0991105
0.0990147
0.0989157
0.0988152
0.098715
0.0986167
0.0985217
0.0984312
0.0983463
0.0982679
0.0981966
0.0981332
0.098078
0.0980315
0.0979939
0.0979656
0.0979466
0.0979371
0.099628
0.0995991
0.0995779
0.0995556
0.0995261
0.0994863
0.0994349
0.0993717
0.0992979
0.0992149
0.0991245
0.0990288
0.0989298
0.0988293
0.0987291
0.0986307
0.0985357
0.0984451
0.0983602
0.0982816
0.0982103
0.0981468
0.0980915
0.0980449
0.0980073
0.097979
0.09796
0.0979504
0.0996397
0.099611
0.0995901
0.099568
0.0995388
0.0994993
0.099448
0.099385
0.0993113
0.0992284
0.0991381
0.0990425
0.0989434
0.0988429
0.0987427
0.0986443
0.0985492
0.0984585
0.0983735
0.0982949
0.0982235
0.0981598
0.0981045
0.0980579
0.0980203
0.0979918
0.0979728
0.0979633
0.0996513
0.0996228
0.0996021
0.0995802
0.0995512
0.0995118
0.0994607
0.0993979
0.0993243
0.0992414
0.0991512
0.0990556
0.0989566
0.098856
0.0987557
0.0986573
0.0985621
0.0984714
0.0983863
0.0983076
0.0982361
0.0981724
0.098117
0.0980703
0.0980327
0.0980042
0.0979852
0.0979756
0.0996627
0.0996343
0.0996138
0.099592
0.0995632
0.099524
0.099473
0.0994103
0.0993367
0.099254
0.0991638
0.0990682
0.0989691
0.0988686
0.0987682
0.0986697
0.0985745
0.0984837
0.0983985
0.0983198
0.0982482
0.0981845
0.098129
0.0980823
0.0980446
0.0980161
0.097997
0.0979874
0.0996739
0.0996456
0.0996251
0.0996035
0.0995748
0.0995357
0.0994848
0.0994221
0.0993487
0.099266
0.0991758
0.0990802
0.0989811
0.0988805
0.0987802
0.0986816
0.0985863
0.0984955
0.0984102
0.0983314
0.0982598
0.0981959
0.0981404
0.0980937
0.0980559
0.0980274
0.0980083
0.0979987
0.0996847
0.0996564
0.0996361
0.0996145
0.0995859
0.0995469
0.0994961
0.0994335
0.0993601
0.0992774
0.0991873
0.0990917
0.0989926
0.098892
0.0987915
0.0986929
0.0985976
0.0985067
0.0984213
0.0983424
0.0982708
0.0982069
0.0981513
0.0981045
0.0980667
0.0980381
0.098019
0.0980094
0.0996952
0.0996669
0.0996466
0.0996251
0.0995965
0.0995576
0.0995068
0.0994443
0.099371
0.0992883
0.0991981
0.0991025
0.0990034
0.0989028
0.0988023
0.0987037
0.0986082
0.0985173
0.0984319
0.0983529
0.0982812
0.0982172
0.0981616
0.0981148
0.0980769
0.0980483
0.0980292
0.0980196
0.0997052
0.0996769
0.0996566
0.0996351
0.0996066
0.0995677
0.099517
0.0994545
0.0993812
0.0992985
0.0992084
0.0991128
0.0990137
0.098913
0.0988125
0.0987138
0.0986183
0.0985273
0.0984418
0.0983628
0.098291
0.098227
0.0981714
0.0981244
0.0980866
0.098058
0.0980388
0.0980292
0.0997147
0.0996864
0.099666
0.0996446
0.0996161
0.0995773
0.0995266
0.0994642
0.0993908
0.0993082
0.0992181
0.0991224
0.0990233
0.0989225
0.098822
0.0987233
0.0986277
0.0985367
0.0984511
0.0983721
0.0983002
0.0982362
0.0981805
0.0981335
0.0980956
0.098067
0.0980478
0.0980382
0.0997237
0.0996953
0.099675
0.0996535
0.0996251
0.0995862
0.0995356
0.0994732
0.0993999
0.0993172
0.0992271
0.0991314
0.0990323
0.0989315
0.0988309
0.0987321
0.0986365
0.0985454
0.0984598
0.0983807
0.0983088
0.0982447
0.098189
0.098142
0.0981041
0.0980754
0.0980563
0.0980466
0.0997321
0.0997036
0.0996833
0.0996618
0.0996334
0.0995946
0.0995439
0.0994815
0.0994082
0.0993256
0.0992354
0.0991398
0.0990406
0.0989398
0.0988392
0.0987403
0.0986447
0.0985535
0.0984679
0.0983888
0.0983168
0.0982527
0.0981969
0.0981499
0.0981119
0.0980833
0.0980641
0.0980545
0.0997398
0.0997113
0.0996909
0.0996695
0.0996411
0.0996022
0.0995516
0.0994892
0.0994159
0.0993333
0.0992431
0.0991475
0.0990482
0.0989474
0.0988468
0.0987479
0.0986522
0.098561
0.0984754
0.0983962
0.0983242
0.09826
0.0982042
0.0981571
0.0981192
0.0980905
0.0980713
0.0980616
0.099747
0.0997184
0.099698
0.0996765
0.0996481
0.0996093
0.0995587
0.0994963
0.099423
0.0993403
0.0992502
0.0991545
0.0990552
0.0989544
0.0988537
0.0987548
0.0986591
0.0985678
0.0984821
0.0984029
0.0983309
0.0982667
0.0982108
0.0981638
0.0981258
0.0980971
0.0980778
0.0980682
0.0997535
0.0997248
0.0997044
0.0996829
0.0996544
0.0996156
0.099565
0.0995026
0.0994294
0.0993467
0.0992565
0.0991608
0.0990616
0.0989607
0.09886
0.098761
0.0986653
0.098574
0.0984883
0.098409
0.0983369
0.0982727
0.0982168
0.0981697
0.0981317
0.098103
0.0980838
0.0980741
0.0997593
0.0997306
0.0997101
0.0996886
0.0996601
0.0996213
0.0995707
0.0995083
0.099435
0.0993524
0.0992622
0.0991665
0.0990672
0.0989663
0.0988655
0.0987666
0.0986708
0.0985795
0.0984937
0.0984144
0.0983423
0.0982781
0.0982222
0.0981751
0.098137
0.0981083
0.0980891
0.0980794
0.0997644
0.0997356
0.0997151
0.0996936
0.0996651
0.0996263
0.0995757
0.0995133
0.09944
0.0993574
0.0992672
0.0991714
0.0990721
0.0989712
0.0988704
0.0987714
0.0986757
0.0985843
0.0984985
0.0984192
0.0983471
0.0982828
0.0982269
0.0981798
0.0981417
0.098113
0.0980937
0.0980841
0.0997688
0.09974
0.0997194
0.0996979
0.0996694
0.0996306
0.09958
0.0995176
0.0994443
0.0993616
0.0992714
0.0991757
0.0990764
0.0989754
0.0988747
0.0987756
0.0986798
0.0985885
0.0985027
0.0984233
0.0983512
0.0982869
0.0982309
0.0981838
0.0981457
0.098117
0.0980977
0.0980881
0.0997724
0.0997436
0.099723
0.0997015
0.099673
0.0996342
0.0995836
0.0995212
0.0994479
0.0993652
0.099275
0.0991792
0.0990799
0.098979
0.0988782
0.0987791
0.0986833
0.0985919
0.0985061
0.0984267
0.0983546
0.0982903
0.0982343
0.0981871
0.0981491
0.0981203
0.098101
0.0980914
0.0997754
0.0997465
0.0997259
0.0997044
0.0996759
0.099637
0.0995865
0.0995241
0.0994508
0.0993681
0.0992779
0.0991821
0.0990828
0.0989818
0.098881
0.0987819
0.0986861
0.0985947
0.0985088
0.0984295
0.0983573
0.098293
0.098237
0.0981898
0.0981517
0.098123
0.0981037
0.0980941
0.0997776
0.0997487
0.0997281
0.0997065
0.099678
0.0996392
0.0995886
0.0995262
0.0994529
0.0993702
0.09928
0.0991842
0.0990849
0.0989839
0.0988831
0.098784
0.0986882
0.0985968
0.0985109
0.0984315
0.0983593
0.098295
0.098239
0.0981919
0.0981538
0.098125
0.0981057
0.0980961
0.0997791
0.0997502
0.0997295
0.099708
0.0996795
0.0996406
0.09959
0.0995276
0.0994543
0.0993717
0.0992814
0.0991857
0.0990863
0.0989853
0.0988845
0.0987854
0.0986896
0.0985982
0.0985123
0.0984329
0.0983607
0.0982964
0.0982404
0.0981932
0.0981551
0.0981263
0.0981071
0.0980974
0.0997798
0.0997509
0.0997303
0.0997087
0.0996802
0.0996414
0.0995908
0.0995284
0.0994551
0.0993724
0.0992822
0.0991864
0.099087
0.0989861
0.0988852
0.0987861
0.0986903
0.0985989
0.098513
0.0984336
0.0983614
0.098297
0.0982411
0.0981939
0.0981558
0.098127
0.0981077
0.0980981
)
;

boundaryField
{
    bc-2
    {
        type            empty;
    }
    bc-3
    {
        type            empty;
    }
    bottom
    {
        type            zeroGradient;
    }
    leftSide
    {
        type            zeroGradient;
    }
    naturalSurface
    {
        type            zeroGradient;
    }
    rightSide
    {
        type            zeroGradient;
    }
    slopesurface
    {
        type            zeroGradient;
    }
    subGradeSurface
    {
        type            zeroGradient;
    }
}


// ************************************************************************* //
