# Supplementary material for: A finite volume-based model for the hydrothermal behavior of soil under freeze–thaw cycles
Source: PLoS One. 2021 Jun 3;16(6):e0252680. doi: 10.1371/journal.pone.0252680 (PMC8174737; doi:10.1371/journal.pone.0252680)
Supplement: S1 Data — (ZIP) [file pone.0252680.s001.zip › Data at equal time interval/3.42144e+08/volContOfWater]

/*--------------------------------*- C++ -*----------------------------------*\
| =========                 |                                                 |
| \\      /  F ield         | OpenFOAM: The Open Source CFD Toolbox           |
|  \\    /   O peration     | Version:  2.4.0                                 |
|   \\  /    A nd           | Web:      www.OpenFOAM.org                      |
|    \\/     M anipulation  |                                                 |
\*---------------------------------------------------------------------------*/
FoamFile
{
    version     2.0;
    format      ascii;
    class       volScalarField;
    location    "3.42144e+08";
    object      volContOfWater;
}
// * * * * * * * * * * * * * * * * * * * * * * * * * * * * * * * * * * * * * //

dimensions      [0 0 0 0 0 0 0];

internalField   nonuniform List<scalar> 
9554
(
0.114251
0.114088
0.113764
0.113284
0.112653
0.111883
0.110986
0.109981
0.10889
0.107743
0.106573
0.105417
0.104314
0.103301
0.102409
0.101657
0.101054
0.100594
0.100263
0.100039
0.099897
0.0998133
0.11425
0.114087
0.113763
0.113283
0.112652
0.111882
0.110985
0.10998
0.108889
0.107742
0.106572
0.105416
0.104313
0.1033
0.102408
0.101656
0.101053
0.100594
0.100263
0.100038
0.0998962
0.0998125
0.114248
0.114085
0.113762
0.113281
0.112651
0.11188
0.110983
0.109978
0.108888
0.10774
0.10657
0.105414
0.104311
0.103298
0.102406
0.101654
0.101051
0.100592
0.100261
0.100037
0.0998946
0.099811
0.114246
0.114083
0.113759
0.113278
0.112648
0.111877
0.110981
0.109975
0.108885
0.107738
0.106567
0.105411
0.104308
0.103295
0.102403
0.101652
0.101049
0.100589
0.100258
0.100034
0.0998923
0.0998087
0.114242
0.11408
0.113756
0.113275
0.112644
0.111874
0.110977
0.109972
0.108881
0.107734
0.106563
0.105407
0.104304
0.103291
0.102399
0.101648
0.101045
0.100586
0.100255
0.100031
0.0998892
0.0998057
0.114238
0.114075
0.113751
0.113271
0.11264
0.111869
0.110972
0.109967
0.108876
0.107729
0.106558
0.105402
0.104299
0.103287
0.102395
0.101643
0.101041
0.100582
0.100251
0.100027
0.0998854
0.099802
0.114233
0.11407
0.113746
0.113266
0.112635
0.111864
0.110967
0.109962
0.108871
0.107723
0.106553
0.105397
0.104294
0.103281
0.102389
0.101638
0.101036
0.100577
0.100246
0.100022
0.0998808
0.0997975
0.114227
0.114064
0.11374
0.11326
0.112629
0.111858
0.110961
0.109955
0.108864
0.107717
0.106546
0.10539
0.104287
0.103275
0.102383
0.101632
0.101029
0.100571
0.100241
0.100017
0.0998755
0.0997922
0.114221
0.114058
0.113734
0.113253
0.112622
0.111851
0.110954
0.109948
0.108857
0.107709
0.106539
0.105382
0.10428
0.103267
0.102375
0.101625
0.101023
0.100564
0.100234
0.100011
0.0998694
0.0997863
0.114213
0.11405
0.113726
0.113245
0.112614
0.111843
0.110946
0.10994
0.108849
0.107701
0.10653
0.105374
0.104271
0.103259
0.102367
0.101617
0.101015
0.100557
0.100227
0.100004
0.0998627
0.0997797
0.114205
0.114041
0.113717
0.113236
0.112605
0.111834
0.110937
0.109931
0.10884
0.107692
0.106521
0.105365
0.104262
0.10325
0.102358
0.101608
0.101007
0.100549
0.100219
0.0999962
0.0998552
0.0997724
0.114195
0.114032
0.113708
0.113227
0.112596
0.111824
0.110927
0.109921
0.10883
0.107682
0.106511
0.105355
0.104252
0.10324
0.102349
0.101599
0.100998
0.10054
0.100211
0.0999879
0.0998472
0.0997645
0.114185
0.114022
0.113697
0.113216
0.112585
0.111814
0.110916
0.10991
0.108819
0.107671
0.1065
0.105344
0.104241
0.103229
0.102338
0.101589
0.100988
0.10053
0.100202
0.099979
0.0998385
0.0997559
0.114173
0.11401
0.113686
0.113205
0.112573
0.111802
0.110904
0.109898
0.108807
0.107659
0.106488
0.105332
0.10423
0.103218
0.102327
0.101578
0.100977
0.10052
0.100192
0.0999696
0.0998292
0.0997468
0.114161
0.113998
0.113673
0.113192
0.112561
0.11179
0.110892
0.109885
0.108794
0.107646
0.106476
0.10532
0.104217
0.103206
0.102316
0.101567
0.100966
0.10051
0.100182
0.0999596
0.0998194
0.0997371
0.114147
0.113984
0.11366
0.113178
0.112547
0.111776
0.110878
0.109872
0.108781
0.107633
0.106462
0.105306
0.104205
0.103193
0.102304
0.101555
0.100955
0.100499
0.100171
0.0999491
0.0998091
0.099727
0.114132
0.113969
0.113645
0.113163
0.112532
0.111761
0.110863
0.109857
0.108766
0.107618
0.106448
0.105292
0.104191
0.10318
0.102291
0.101543
0.100943
0.100487
0.10016
0.0999383
0.0997985
0.0997164
0.114116
0.113952
0.113628
0.113147
0.112516
0.111745
0.110847
0.109841
0.10875
0.107603
0.106433
0.105278
0.104177
0.103167
0.102278
0.10153
0.100931
0.100476
0.100148
0.0999271
0.0997875
0.0997055
0.114097
0.113934
0.11361
0.113129
0.112498
0.111727
0.11083
0.109824
0.108734
0.107587
0.106417
0.105263
0.104162
0.103153
0.102264
0.101517
0.100919
0.100464
0.100137
0.0999157
0.0997762
0.0996943
0.114078
0.113915
0.113591
0.11311
0.112479
0.111708
0.110811
0.109806
0.108716
0.107569
0.1064
0.105246
0.104147
0.103138
0.10225
0.101504
0.100906
0.100452
0.100125
0.0999042
0.0997647
0.0996828
0.114056
0.113893
0.113569
0.113088
0.112458
0.111687
0.110791
0.109786
0.108696
0.107551
0.106383
0.10523
0.104131
0.103123
0.102236
0.101491
0.100893
0.100439
0.100113
0.0998926
0.0997532
0.0996712
0.114032
0.113869
0.113545
0.113065
0.112435
0.111665
0.110768
0.109764
0.108676
0.107531
0.106364
0.105212
0.104114
0.103107
0.102222
0.101477
0.100881
0.100427
0.100101
0.0998811
0.0997417
0.0996596
0.114006
0.113843
0.113519
0.113039
0.112409
0.11164
0.110744
0.109741
0.108653
0.107509
0.106344
0.105193
0.104097
0.103091
0.102207
0.101464
0.100868
0.100415
0.10009
0.0998696
0.0997303
0.0996481
0.113977
0.113814
0.113491
0.113011
0.112381
0.111612
0.110718
0.109715
0.108629
0.107486
0.106322
0.105173
0.104079
0.103075
0.102192
0.10145
0.100856
0.100404
0.100078
0.0998584
0.099719
0.0996366
0.113945
0.113782
0.113459
0.112979
0.112351
0.111582
0.110689
0.109687
0.108602
0.107461
0.106299
0.105152
0.104059
0.103058
0.102177
0.101436
0.100843
0.100392
0.100067
0.0998475
0.0997081
0.0996254
0.11391
0.113747
0.113424
0.112945
0.112317
0.111549
0.110656
0.109657
0.108573
0.107434
0.106274
0.105129
0.104039
0.10304
0.102161
0.101422
0.100831
0.10038
0.100057
0.099837
0.0996975
0.0996146
0.113871
0.113709
0.113386
0.112907
0.11228
0.111513
0.110621
0.109623
0.108541
0.107404
0.106246
0.105104
0.104017
0.10302
0.102144
0.101408
0.100818
0.100369
0.100046
0.0998268
0.0996873
0.0996041
0.113829
0.113667
0.113344
0.112866
0.112239
0.111473
0.110582
0.109585
0.108505
0.107371
0.106216
0.105077
0.103993
0.103
0.102127
0.101393
0.100805
0.100358
0.100036
0.0998171
0.0996776
0.099594
0.113784
0.113621
0.113299
0.112821
0.112194
0.111429
0.110539
0.109544
0.108466
0.107334
0.106182
0.105047
0.103966
0.102977
0.102108
0.101377
0.100792
0.100347
0.100026
0.0998078
0.0996683
0.0995844
0.113734
0.113572
0.11325
0.112772
0.112145
0.111381
0.110492
0.109498
0.108422
0.107293
0.106144
0.105013
0.103937
0.102952
0.102087
0.10136
0.100779
0.100336
0.100016
0.0997989
0.0996596
0.0995754
0.113682
0.113519
0.113197
0.112719
0.112092
0.111328
0.11044
0.109448
0.108374
0.107248
0.106103
0.104976
0.103905
0.102925
0.102064
0.101342
0.100764
0.100324
0.100007
0.0997903
0.0996513
0.0995669
0.113626
0.113463
0.11314
0.112662
0.112035
0.111271
0.110384
0.109392
0.108321
0.107197
0.106056
0.104934
0.103868
0.102894
0.102039
0.101322
0.100749
0.100312
0.0999969
0.0997819
0.0996435
0.099559
0.113567
0.113404
0.113081
0.112601
0.111974
0.111209
0.110322
0.109331
0.108261
0.107141
0.106004
0.104887
0.103827
0.102859
0.102011
0.1013
0.100732
0.100299
0.099987
0.0997738
0.0996362
0.0995517
0.113507
0.113343
0.113018
0.112537
0.111908
0.111142
0.110255
0.109264
0.108196
0.107078
0.105946
0.104834
0.103781
0.10282
0.10198
0.101276
0.100713
0.100285
0.0999767
0.0997657
0.0996292
0.099545
0.113446
0.113281
0.112954
0.112471
0.111839
0.111071
0.110182
0.109191
0.108124
0.107009
0.105881
0.104775
0.103729
0.102777
0.101944
0.101248
0.100693
0.100271
0.099966
0.0997577
0.0996227
0.0995388
0.113386
0.11322
0.112889
0.112402
0.111766
0.110995
0.110103
0.109111
0.108044
0.106932
0.105808
0.104709
0.103671
0.102728
0.101905
0.101218
0.10067
0.100254
0.0999548
0.0997498
0.0996165
0.0995333
0.11333
0.113161
0.112825
0.112332
0.11169
0.110913
0.110018
0.109024
0.107957
0.106847
0.105728
0.104636
0.103607
0.102673
0.101861
0.101184
0.100645
0.100237
0.099943
0.0997418
0.0996108
0.0995285
0.113282
0.113107
0.112764
0.112261
0.111611
0.110827
0.109926
0.108929
0.107862
0.106754
0.105639
0.104554
0.103535
0.102613
0.101812
0.101146
0.100618
0.100218
0.0999307
0.099734
0.0996055
0.0995243
0.113246
0.113062
0.112706
0.112191
0.111529
0.110735
0.109827
0.108825
0.107757
0.106651
0.105541
0.104465
0.103456
0.102546
0.101758
0.101105
0.100588
0.100198
0.099918
0.0997263
0.0996008
0.0995209
0.113232
0.113029
0.112652
0.112119
0.111442
0.110636
0.109719
0.108712
0.107641
0.106537
0.105434
0.104366
0.103369
0.102473
0.1017
0.101061
0.100557
0.100177
0.099905
0.0997188
0.0995968
0.0995185
0.113391
0.113324
0.113285
0.113293
0.113331
0.113344
0.113403
0.113359
0.113479
0.113326
0.113512
0.113411
0.113567
0.113437
0.113551
0.113473
0.113452
0.113406
0.113293
0.113545
0.113552
0.113382
0.113502
0.113463
0.113333
0.113433
0.113514
0.113487
0.113482
0.113532
0.113292
0.113396
0.113495
0.113424
0.112166
0.113191
0.11277
0.10816
0.113221
0.11315
0.113159
0.113106
0.113239
0.113169
0.113258
0.113206
0.113332
0.11296
0.113295
0.112569
0.113629
0.113154
0.113479
0.112419
0.110344
0.107808
0.111116
0.108607
0.113828
0.113922
0.114169
0.11347
0.113105
0.112921
0.114399
0.111754
0.114111
0.113127
0.114
0.112219
0.114176
0.111736
0.113905
0.113366
0.113287
0.111074
0.11413
0.110975
0.112941
0.112576
0.112835
0.109667
0.113123
0.112246
0.112107
0.110326
0.113615
0.111483
0.112402
0.109746
0.11103
0.109158
0.112716
0.111429
0.109599
0.109299
0.112219
0.108871
0.112352
0.111146
0.111159
0.109075
0.111912
0.110856
0.112182
0.112118
0.112601
0.112563
0.108655
0.10884
0.113152
0.113562
0.108185
0.112787
0.114195
0.114314
0.11189
0.114447
0.111848
0.110414
0.113952
0.113589
0.110462
0.109721
0.113592
0.113827
0.11293
0.112873
0.10933
0.111355
0.112854
0.111753
0.113326
0.114133
0.114345
0.114564
0.113066
0.111443
0.10992
0.110783
0.109335
0.114465
0.112092
0.113697
0.111862
0.111584
0.10914
0.111954
0.11375
0.113146
0.110813
0.108139
0.110901
0.108374
0.111149
0.113205
0.111481
0.113441
0.112025
0.112531
0.113749
0.113133
0.113406
0.114086
0.113903
0.109388
0.109094
0.110695
0.112517
0.10813
0.110342
0.1115
0.112607
0.108357
0.110488
0.109161
0.111395
0.113809
0.112457
0.11338
0.112988
0.114247
0.113752
0.112958
0.113939
0.112413
0.111612
0.113622
0.114394
0.112596
0.110411
0.112963
0.111613
0.110816
0.108366
0.111945
0.11333
0.11203
0.109784
0.114224
0.113736
0.111205
0.110211
0.113551
0.114462
0.112413
0.111267
0.11329
0.112895
0.107894
0.109998
0.109539
0.111044
0.109769
0.111142
0.111912
0.110026
0.112276
0.110589
0.113475
0.111214
0.113698
0.113543
0.111911
0.11315
0.112723
0.113499
0.113343
0.114024
0.113373
0.114032
0.112714
0.113411
0.112824
0.11231
0.108669
0.110242
0.113639
0.114353
0.108365
0.110286
0.113166
0.114032
0.110254
0.112427
0.113471
0.112292
0.107725
0.109615
0.108961
0.107904
0.114243
0.114093
0.111697
0.113024
0.112783
0.111816
0.113163
0.112939
0.109428
0.110822
0.1129
0.113218
0.113938
0.114562
0.113046
0.111944
0.112033
0.112194
0.109045
0.108657
0.114496
0.114087
0.114226
0.114426
0.112334
0.113043
0.112455
0.111401
0.112845
0.111563
0.113659
0.113803
0.110332
0.111745
0.11338
0.113787
0.110773
0.112151
0.111651
0.111198
0.110624
0.11203
0.114183
0.114488
0.110337
0.109163
0.109348
0.108625
0.114272
0.113679
0.112862
0.113769
0.111556
0.111692
0.113757
0.11372
0.112315
0.113056
0.110645
0.111754
0.114241
0.113271
0.113961
0.114556
0.110009
0.110999
0.112664
0.111169
0.113516
0.11344
0.11225
0.112244
0.10878
0.109798
0.110149
0.110811
0.109974
0.109733
0.112261
0.111449
0.113269
0.11295
0.112464
0.11304
0.112264
0.1128
0.113136
0.112956
0.111822
0.112886
0.111487
0.111196
0.108917
0.109967
0.111675
0.110984
0.113202
0.113541
0.111334
0.112335
0.110182
0.10944
0.112586
0.112991
0.11344
0.11349
0.110957
0.112022
0.110835
0.110255
0.112767
0.113634
0.110449
0.109713
0.111815
0.11124
0.113854
0.114004
0.113701
0.113954
0.11259
0.111821
0.113203
0.112701
0.111844
0.11244
0.112419
0.111412
0.11082
0.111817
0.111147
0.110527
0.110045
0.109498
0.11274
0.112827
0.113281
0.113833
0.113125
0.11267
0.110593
0.111191
0.10799
0.108878
0.113288
0.112465
0.113078
0.113724
0.10998
0.11064
0.111209
0.110575
0.113865
0.114008
0.108652
0.109227
0.112429
0.111801
0.113002
0.113719
0.110274
0.109737
0.114018
0.114018
0.11287
0.113609
0.114566
0.114313
0.113472
0.113114
0.112817
0.113167
0.112777
0.113171
0.112794
0.113292
0.114332
0.114191
0.113037
0.113215
0.110044
0.109052
0.114399
0.11445
0.109551
0.110337
0.113552
0.112991
0.113421
0.113371
0.108655
0.107786
0.112203
0.112878
0.108091
0.108029
0.108322
0.108186
0.109822
0.108833
0.114225
0.113886
0.112021
0.112558
0.112618
0.112613
0.113372
0.113337
0.113997
0.114084
0.111042
0.111731
0.113076
0.113
0.11413
0.113487
0.112773
0.112658
0.112505
0.112004
0.112259
0.11274
0.112371
0.112987
0.112751
0.112438
0.113344
0.113352
0.113685
0.113613
0.108679
0.109488
0.111825
0.111927
0.110397
0.11087
0.115158
0.114376
0.1151
0.113192
0.114483
0.114514
0.114675
0.114741
0.114826
0.114808
0.114986
0.114854
0.115191
0.114887
0.115266
0.115063
0.115326
0.115294
0.115661
0.114881
0.115839
0.11546
0.114297
0.113385
0.114297
0.115873
0.11572
0.114854
0.115887
0.115013
0.115706
0.114561
0.115718
0.115014
0.115012
0.1149
0.11563
0.114151
0.115614
0.114085
0.115148
0.115237
0.115407
0.113822
0.114426
0.114459
0.115153
0.113562
0.114995
0.113991
0.115021
0.114719
0.115173
0.113485
0.113805
0.114396
0.113491
0.115114
0.115855
0.114714
0.113653
0.114838
0.113893
0.115209
0.115419
0.114132
0.115583
0.114637
0.115847
0.115085
0.114765
0.115455
0.113637
0.115235
0.115189
0.114311
0.114478
0.114202
0.114268
0.115475
0.115194
0.115171
0.114864
0.115447
0.115745
0.115832
0.115442
0.115793
0.114241
0.11363
0.11566
0.115059
0.115247
0.114593
0.115765
0.115408
0.115051
0.114973
0.114821
0.114284
0.114665
0.11531
0.114961
0.114962
0.114563
0.113429
0.114492
0.114194
0.115263
0.114723
0.113821
0.113266
0.115653
0.115188
0.114522
0.113397
0.11489
0.113923
0.115688
0.115924
0.115607
0.115209
0.115829
0.115421
0.114343
0.114742
0.114821
0.11502
0.115071
0.114454
0.114601
0.115109
0.115125
0.114874
0.115293
0.115407
0.115313
0.11558
0.114381
0.114901
0.114967
0.114442
0.114814
0.114375
0.114534
0.115001
0.115518
0.114829
0.115049
0.114693
0.1152
0.115398
0.115209
0.115221
0.115567
0.115527
0.113793
0.114415
0.115325
0.115127
0.115798
0.115748
0.114009
0.113325
0.115458
0.115496
0.115938
0.115716
0.115585
0.115377
0.115038
0.114773
0.114587
0.115268
0.115257
0.114707
0.115339
0.11513
0.115544
0.115185
0.114847
0.115002
0.113857
0.113521
0.113188
0.11389
0.113698
0.113202
0.113483
0.114022
0.114123
0.114622
0.113638
0.114197
0.114909
0.114236
0.115794
0.115904
0.113806
0.113993
0.115166
0.114919
0.115952
0.115787
0.114738
0.114679
0.115622
0.115549
0.11583
0.115744
0.115364
0.114788
0.114638
0.11454
0.115756
0.115531
0.114474
0.11481
0.113865
0.114546
0.114718
0.114739
0.114595
0.114887
0.115063
0.11514
0.11525
0.115426
0.115664
0.115674
0.115097
0.115448
0.114064
0.114209
0.114611
0.114708
0.115663
0.115418
0.115287
0.114938
0.114328
0.114367
0.114729
0.114932
0.115375
0.11533
0.114964
0.115031
0.114916
0.114662
0.114754
0.114858
0.115144
0.115107
0.114032
0.114144
0.11506
0.114752
0.114723
0.114837
0.115169
0.115344
0.115186
0.11529
0.114407
0.113884
0.114738
0.115052
0.115095
0.115148
0.115428
0.115087
0.114688
0.1146
0.115551
0.11561
0.115395
0.115336
0.114865
0.114967
0.11592
0.115919
0.114219
0.114559
0.114457
0.114828
0.115576
0.115508
0.114985
0.114494
0.114781
0.114938
0.11479
0.115197
0.113999
0.114546
0.114013
0.114123
0.11565
0.115726
0.114611
0.114493
0.115985
0.115944
0.115242
0.115224
0.115245
0.115233
0.115262
0.115255
0.115293
0.115293
0.115337
0.115341
0.115392
0.115403
0.115458
0.115474
0.115533
0.115554
0.115615
0.11564
0.1157
0.115727
0.115785
0.115813
0.115865
0.115889
0.115933
0.115949
0.115982
0.115986
0.116004
0.11599
0.116059
0.116012
0.115245
0.11523
0.115257
0.115248
0.115282
0.115278
0.115321
0.115324
0.115373
0.115381
0.115436
0.11545
0.115509
0.115528
0.115591
0.115616
0.11568
0.115709
0.115772
0.115802
0.115861
0.11589
0.115943
0.115968
0.116012
0.116029
0.116061
0.116065
0.116082
0.116066
0.113383
0.114117
0.115101
0.113184
0.114242
0.114277
0.114471
0.114545
0.114709
0.11437
0.114843
0.114782
0.115084
0.11495
0.115356
0.114676
0.115612
0.115197
0.115682
0.114634
0.115987
0.115357
0.114291
0.115888
0.115757
0.114454
0.115564
0.114638
0.115636
0.114875
0.115834
0.114469
0.1151
0.115481
0.115593
0.114231
0.115354
0.114253
0.115258
0.115154
0.115455
0.113962
0.114446
0.113997
0.115154
0.114939
0.115036
0.114012
0.11483
0.114859
0.113462
0.115123
0.114842
0.114353
0.113797
0.11384
0.113462
0.115113
0.115918
0.11461
0.114621
0.115924
0.114502
0.115645
0.115387
0.113879
0.115234
0.11379
0.114652
0.115486
0.114578
0.115632
0.114306
0.113465
0.11465
0.114274
0.115632
0.114243
0.114999
0.115299
0.115153
0.114712
0.114994
0.116011
0.115601
0.115804
0.115766
0.115375
0.115298
0.114534
0.113572
0.114875
0.113919
0.115116
0.114377
0.115256
0.114959
0.114952
0.114422
0.113195
0.114956
0.11463
0.115257
0.114387
0.115231
0.114815
0.115738
0.116021
0.115268
0.115026
0.113528
0.114211
0.11404
0.114961
0.115776
0.115917
0.115241
0.115733
0.113424
0.114667
0.114625
0.115166
0.113234
0.114035
0.115199
0.115483
0.11552
0.115161
0.114967
0.114821
0.114195
0.11462
0.114478
0.114883
0.115128
0.114894
0.115623
0.115527
0.115393
0.114775
0.115871
0.115965
0.115899
0.115742
0.115574
0.115471
0.114195
0.115022
0.114485
0.115312
0.1149
0.114299
0.113615
0.11468
0.113902
0.114918
0.114079
0.114767
0.114909
0.1146
0.115209
0.1156
0.115665
0.11583
0.113402
0.114174
0.11598
0.115854
0.11372
0.11446
0.115027
0.115309
0.114654
0.114599
0.114316
0.11498
0.115266
0.115008
0.115107
0.114458
0.113996
0.113285
0.11564
0.115448
0.11571
0.11585
0.115498
0.11556
0.115014
0.115162
0.113889
0.113427
0.113834
0.113485
0.114136
0.113605
0.114743
0.115356
0.11518
0.114802
0.115352
0.115208
0.115266
0.11539
0.115469
0.115205
0.115203
0.115105
0.114905
0.11448
0.113704
0.113277
0.115393
0.11493
0.114745
0.114073
0.115343
0.114807
0.114574
0.115134
0.114459
0.113906
0.1153
0.115181
0.115805
0.115542
0.115787
0.115352
0.114467
0.115006
0.114731
0.114771
0.11405
0.114464
0.115581
0.115468
0.11499
0.115057
0.115823
0.115665
0.115302
0.115096
0.114961
0.114586
0.114817
0.114542
0.115933
0.115985
0.114498
0.114385
0.115281
0.11489
0.115629
0.115242
0.115874
0.115985
0.114475
0.114378
0.114541
0.11471
0.114965
0.114858
0.115013
0.114545
0.115759
0.115549
0.11479
0.114789
0.115437
0.115736
0.114921
0.114656
0.113691
0.113881
0.115307
0.114979
0.115527
0.115386
0.114431
0.113859
0.113771
0.114303
0.115257
0.115075
0.115177
0.115527
0.114808
0.114992
0.114026
0.114185
0.114756
0.114883
0.114472
0.114516
0.115559
0.115408
0.114789
0.114613
0.114089
0.114165
0.114553
0.114138
0.114851
0.114642
0.114823
0.114526
0.114685
0.114987
0.115733
0.115685
0.115219
0.115087
0.115369
0.115434
0.113755
0.113274
0.114573
0.114491
0.108682
0.113241
0.112502
0.107816
0.113266
0.113193
0.113269
0.113232
0.113279
0.113131
0.113344
0.113116
0.113443
0.113014
0.113328
0.113281
0.113513
0.113512
0.113974
0.110673
0.111819
0.109864
0.112576
0.108087
0.108125
0.113742
0.114068
0.113243
0.113769
0.113279
0.113841
0.112564
0.114379
0.113273
0.11407
0.112236
0.113278
0.112124
0.113923
0.111688
0.113211
0.111489
0.113484
0.111946
0.113769
0.111311
0.111851
0.112831
0.113092
0.110437
0.11346
0.110269
0.111224
0.111462
0.113121
0.109772
0.110601
0.110615
0.112415
0.111085
0.112557
0.109563
0.112134
0.110504
0.111952
0.108614
0.112541
0.109842
0.109994
0.110251
0.111774
0.110208
0.109987
0.108692
0.112174
0.108345
0.112302
0.112787
0.109307
0.109869
0.113143
0.113289
0.110227
0.11383
0.111052
0.114103
0.111557
0.112785
0.114059
0.112659
0.114017
0.111854
0.112572
0.112959
0.110199
0.112547
0.114197
0.112921
0.113568
0.109095
0.112014
0.112914
0.112777
0.112745
0.113953
0.110947
0.113293
0.111057
0.110782
0.114235
0.113109
0.114225
0.112234
0.111573
0.113442
0.10978
0.108085
0.109913
0.108707
0.113062
0.111468
0.112697
0.109781
0.113564
0.113106
0.112935
0.112342
0.110634
0.108167
0.111519
0.111777
0.112467
0.114137
0.109037
0.107938
0.114179
0.113744
0.110124
0.108862
0.112957
0.112497
0.112561
0.110735
0.110142
0.109247
0.112685
0.113589
0.113822
0.113395
0.11273
0.113006
0.113226
0.111313
0.109434
0.108197
0.11013
0.11112
0.113645
0.114355
0.110892
0.11296
0.112755
0.111275
0.113204
0.114298
0.110916
0.112183
0.112809
0.111977
0.113088
0.113293
0.113714
0.11317
0.113089
0.11193
0.113433
0.11186
0.11007
0.111012
0.112825
0.112584
0.110254
0.111648
0.114243
0.113875
0.113352
0.113641
0.113764
0.114022
0.110734
0.111877
0.110145
0.112019
0.111037
0.111605
0.109068
0.108479
0.109563
0.108918
0.113147
0.11282
0.11263
0.111336
0.113076
0.111973
0.108386
0.109676
0.113584
0.112897
0.113628
0.114034
0.108144
0.109364
0.108608
0.107788
0.113537
0.113877
0.112864
0.112161
0.112016
0.112774
0.112431
0.113287
0.109647
0.110349
0.112596
0.111706
0.112821
0.111691
0.110044
0.11149
0.108035
0.109349
0.112126
0.112752
0.112276
0.112754
0.108924
0.11001
0.109275
0.108829
0.110862
0.111069
0.11307
0.113278
0.113652
0.112749
0.114349
0.113758
0.112648
0.113063
0.111141
0.110956
0.113307
0.11363
0.11233
0.112212
0.113162
0.112831
0.111185
0.109765
0.113737
0.114208
0.113692
0.113486
0.112999
0.113622
0.113395
0.113613
0.111736
0.110657
0.11172
0.112308
0.113744
0.113439
0.112017
0.112292
0.109069
0.110589
0.111106
0.111451
0.1128
0.112766
0.112115
0.113079
0.113217
0.114065
0.112668
0.111803
0.112516
0.112088
0.110916
0.110315
0.111624
0.110863
0.111895
0.111033
0.113816
0.114222
0.112751
0.113459
0.109443
0.109685
0.111427
0.111549
0.114084
0.113583
0.11292
0.112673
0.113556
0.113594
0.112914
0.113238
0.109298
0.110766
0.112248
0.111428
0.111552
0.111301
0.109452
0.110614
0.110352
0.111398
0.113123
0.113193
0.109984
0.111097
0.113245
0.113401
0.113857
0.113568
0.112019
0.110696
0.111087
0.11143
0.112686
0.112348
0.112486
0.113056
0.110254
0.109182
0.113898
0.113455
0.114022
0.114328
0.11292
0.112314
0.110599
0.110652
0.109814
0.110897
0.112277
0.112824
0.11244
0.11221
0.108846
0.107976
0.112896
0.112683
0.114154
0.113977
0.110731
0.111419
0.11129
0.112254
0.110397
0.109344
0.113918
0.11385
0.111635
0.111871
0.113373
0.112559
0.109672
0.109579
0.113259
0.113199
0.113734
0.113568
0.113427
0.113015
0.109209
0.109385
0.112431
0.112325
0.111826
0.111702
0.108172
0.108657
0.112938
0.112955
0.113076
0.113721
0.113311
0.113666
0.111656
0.110808
0.107725
0.108651
0.10922
0.10845
0.113329
0.113854
0.112176
0.112822
0.112828
0.112151
0.108647
0.10966
0.113396
0.112724
0.112704
0.112113
0.113404
0.113861
0.113205
0.112639
0.114256
0.114262
0.111844
0.112031
0.109665
0.110407
0.11407
0.113991
0.112972
0.113159
0.108563
0.107844
0.112377
0.112982
0.113895
0.113645
0.113463
0.113366
0.113237
0.113315
0.114104
0.11394
0.113434
0.113506
0.11377
0.113677
0.112099
0.111452
0.10904
0.108917
0.110699
0.110123
0.113324
0.113304
0.113363
0.113432
0.113448
0.113546
0.1135
0.11361
0.113518
0.113577
0.113515
0.113544
0.113468
0.11348
0.113405
0.113449
0.113336
0.113367
0.113614
0.113478
0.113527
0.113374
0.113588
0.113443
0.11344
0.113341
0.113575
0.113469
0.113598
0.113591
0.113384
0.113379
0.113566
0.113602
0.099767
0.099741
0.0997224
0.0997022
0.0996744
0.0996358
0.0995851
0.0995224
0.0994487
0.0993656
0.0992748
0.0991785
0.0990787
0.0989773
0.0988761
0.0987767
0.0986806
0.0985889
0.0985029
0.0984233
0.098351
0.0982865
0.0982305
0.0981833
0.0981451
0.0981163
0.098097
0.0980874
0.0997662
0.0997403
0.0997217
0.0997014
0.0996736
0.0996351
0.0995844
0.0995217
0.099448
0.0993648
0.0992741
0.0991778
0.099078
0.0989766
0.0988754
0.098776
0.0986799
0.0985882
0.0985022
0.0984226
0.0983503
0.0982859
0.0982298
0.0981826
0.0981444
0.0981156
0.0980964
0.0980867
0.0997648
0.0997388
0.0997202
0.0997
0.0996722
0.0996336
0.099583
0.0995203
0.0994466
0.0993634
0.0992727
0.0991764
0.0990766
0.0989752
0.098874
0.0987746
0.0986785
0.0985868
0.0985008
0.0984212
0.0983489
0.0982845
0.0982285
0.0981812
0.0981431
0.0981143
0.098095
0.0980853
0.0997625
0.0997366
0.0997181
0.0996978
0.09967
0.0996314
0.0995808
0.0995181
0.0994444
0.0993612
0.0992705
0.0991742
0.0990744
0.0989731
0.0988719
0.0987725
0.0986764
0.0985847
0.0984987
0.0984192
0.0983469
0.0982825
0.0982264
0.0981792
0.0981411
0.0981123
0.098093
0.0980833
0.0997596
0.0997337
0.0997151
0.0996949
0.0996671
0.0996286
0.0995779
0.0995152
0.0994415
0.0993583
0.0992676
0.0991714
0.0990716
0.0989702
0.098869
0.0987697
0.0986736
0.098582
0.0984959
0.0984164
0.0983441
0.0982797
0.0982237
0.0981765
0.0981384
0.0981096
0.0980903
0.0980806
0.0997559
0.09973
0.0997115
0.0996913
0.0996635
0.0996249
0.0995743
0.0995116
0.0994379
0.0993547
0.099264
0.0991678
0.099068
0.0989667
0.0988655
0.0987662
0.0986701
0.0985785
0.0984925
0.098413
0.0983407
0.0982763
0.0982203
0.0981731
0.098135
0.0981062
0.098087
0.0980773
0.0997514
0.0997256
0.0997072
0.099687
0.0996592
0.0996206
0.09957
0.0995073
0.0994336
0.0993504
0.0992597
0.0991635
0.0990638
0.0989624
0.0988613
0.098762
0.0986659
0.0985743
0.0984883
0.0984089
0.0983366
0.0982723
0.0982163
0.0981691
0.098131
0.0981022
0.098083
0.0980733
0.0997463
0.0997205
0.0997021
0.0996819
0.0996542
0.0996156
0.099565
0.0995023
0.0994286
0.0993454
0.0992547
0.0991585
0.0990588
0.0989575
0.0988563
0.0987571
0.098661
0.0985695
0.0984835
0.0984041
0.0983319
0.0982675
0.0982116
0.0981644
0.0981263
0.0980975
0.0980783
0.0980686
0.0997405
0.0997148
0.0996964
0.0996762
0.0996484
0.0996099
0.0995592
0.0994966
0.0994229
0.0993397
0.099249
0.0991528
0.0990531
0.0989518
0.0988507
0.0987515
0.0986555
0.098564
0.098478
0.0983986
0.0983264
0.0982621
0.0982062
0.098159
0.098121
0.0980922
0.098073
0.0980633
0.0997339
0.0997083
0.0996899
0.0996698
0.099642
0.0996035
0.0995528
0.0994901
0.0994164
0.0993333
0.0992426
0.0991465
0.0990468
0.0989455
0.0988444
0.0987452
0.0986492
0.0985578
0.0984719
0.0983925
0.0983203
0.0982561
0.0982001
0.098153
0.098115
0.0980863
0.098067
0.0980574
0.0997267
0.0997012
0.0996828
0.0996627
0.099635
0.0995964
0.0995457
0.099483
0.0994093
0.0993262
0.0992356
0.0991394
0.0990397
0.0989385
0.0988375
0.0987383
0.0986423
0.0985509
0.0984651
0.0983857
0.0983136
0.0982493
0.0981935
0.0981464
0.0981084
0.0980796
0.0980604
0.0980508
0.0997189
0.0996934
0.0996751
0.099655
0.0996272
0.0995887
0.099538
0.0994753
0.0994016
0.0993185
0.0992278
0.0991317
0.099032
0.0989308
0.0988298
0.0987307
0.0986348
0.0985434
0.0984576
0.0983783
0.0983062
0.098242
0.0981862
0.0981391
0.0981011
0.0980724
0.0980532
0.0980436
0.0997104
0.099685
0.0996667
0.0996466
0.0996188
0.0995803
0.0995296
0.0994669
0.0993932
0.09931
0.0992194
0.0991233
0.0990236
0.0989225
0.0988215
0.0987224
0.0986266
0.0985352
0.0984495
0.0983702
0.0982982
0.098234
0.0981782
0.0981312
0.0980932
0.0980646
0.0980454
0.0980357
0.0997014
0.099676
0.0996578
0.0996376
0.0996099
0.0995712
0.0995205
0.0994578
0.0993841
0.0993009
0.0992103
0.0991142
0.0990146
0.0989135
0.0988126
0.0987135
0.0986177
0.0985264
0.0984407
0.0983615
0.0982895
0.0982254
0.0981697
0.0981227
0.0980847
0.0980561
0.0980369
0.0980273
0.0996918
0.0996665
0.0996482
0.0996281
0.0996003
0.0995616
0.0995109
0.0994481
0.0993744
0.0992912
0.0992006
0.0991045
0.0990049
0.0989038
0.098803
0.098704
0.0986082
0.098517
0.0984314
0.0983522
0.0982803
0.0982162
0.0981605
0.0981135
0.0980756
0.098047
0.0980278
0.0980182
0.0996817
0.0996564
0.0996381
0.0996179
0.0995901
0.0995514
0.0995006
0.0994378
0.099364
0.0992809
0.0991903
0.0990942
0.0989946
0.0988936
0.0987928
0.0986938
0.0985981
0.098507
0.0984214
0.0983423
0.0982704
0.0982064
0.0981507
0.0981038
0.0980659
0.0980374
0.0980182
0.0980086
0.0996712
0.0996459
0.0996276
0.0996073
0.0995794
0.0995406
0.0994898
0.0994269
0.0993531
0.09927
0.0991793
0.0990832
0.0989837
0.0988827
0.0987819
0.098683
0.0985874
0.0984963
0.0984108
0.0983318
0.09826
0.098196
0.0981404
0.0980935
0.0980557
0.0980271
0.098008
0.0979984
0.0996603
0.0996349
0.0996165
0.0995962
0.0995682
0.0995293
0.0994784
0.0994155
0.0993416
0.0992584
0.0991678
0.0990717
0.0989722
0.0988712
0.0987705
0.0986717
0.0985761
0.0984851
0.0983996
0.0983207
0.0982489
0.098185
0.0981295
0.0980826
0.0980448
0.0980163
0.0979972
0.0979876
0.099649
0.0996236
0.0996051
0.0995846
0.0995565
0.0995175
0.0994665
0.0994035
0.0993296
0.0992463
0.0991557
0.0990596
0.0989601
0.0988592
0.0987585
0.0986597
0.0985642
0.0984732
0.0983879
0.098309
0.0982373
0.0981735
0.098118
0.0980712
0.0980335
0.098005
0.0979859
0.0979763
0.0996375
0.0996119
0.0995933
0.0995727
0.0995444
0.0995053
0.0994541
0.099391
0.099317
0.0992337
0.099143
0.0990469
0.0989475
0.0988465
0.0987459
0.0986472
0.0985518
0.0984609
0.0983756
0.0982968
0.0982252
0.0981614
0.098106
0.0980592
0.0980215
0.0979931
0.097974
0.0979644
0.0996258
0.0996001
0.0995812
0.0995604
0.0995319
0.0994926
0.0994413
0.099378
0.0993039
0.0992206
0.0991298
0.0990337
0.0989343
0.0988334
0.0987328
0.0986341
0.0985388
0.0984479
0.0983627
0.098284
0.0982125
0.0981488
0.0980934
0.0980467
0.0980091
0.0979807
0.0979616
0.0979521
0.099614
0.0995881
0.099569
0.0995479
0.0995191
0.0994796
0.0994281
0.0993647
0.0992904
0.099207
0.0991162
0.09902
0.0989206
0.0988197
0.0987191
0.0986205
0.0985252
0.0984345
0.0983493
0.0982707
0.0981993
0.0981356
0.0980803
0.0980337
0.0979961
0.0979677
0.0979487
0.0979392
0.0996022
0.099576
0.0995566
0.0995351
0.0995061
0.0994663
0.0994145
0.0993509
0.0992765
0.0991929
0.099102
0.0990058
0.0989064
0.0988055
0.098705
0.0986064
0.0985112
0.0984205
0.0983355
0.0982569
0.0981855
0.098122
0.0980668
0.0980202
0.0979827
0.0979543
0.0979353
0.0979258
0.0995905
0.0995639
0.0995441
0.0995223
0.0994928
0.0994527
0.0994006
0.0993367
0.0992622
0.0991784
0.0990874
0.0989912
0.0988917
0.0987908
0.0986903
0.0985918
0.0984966
0.0984061
0.0983211
0.0982426
0.0981713
0.0981079
0.0980527
0.0980063
0.0979688
0.0979405
0.0979215
0.097912
0.0995789
0.0995519
0.0995316
0.0995093
0.0994794
0.0994389
0.0993865
0.0993223
0.0992475
0.0991636
0.0990724
0.0989761
0.0988765
0.0987757
0.0986752
0.0985767
0.0984816
0.0983911
0.0983062
0.0982278
0.0981567
0.0980933
0.0980382
0.0979918
0.0979544
0.0979261
0.0979072
0.0978977
0.0995676
0.09954
0.0995192
0.0994964
0.099466
0.0994249
0.0993721
0.0993076
0.0992325
0.0991483
0.0990571
0.0989606
0.098861
0.0987601
0.0986596
0.0985612
0.0984662
0.0983757
0.0982909
0.0982126
0.0981416
0.0980783
0.0980233
0.097977
0.0979396
0.0979114
0.0978925
0.097883
0.0995566
0.0995284
0.0995069
0.0994835
0.0994525
0.0994109
0.0993576
0.0992927
0.0992172
0.0991328
0.0990413
0.0989448
0.0988451
0.0987441
0.0986437
0.0985453
0.0984503
0.0983599
0.0982752
0.098197
0.098126
0.0980628
0.0980079
0.0979617
0.0979243
0.0978962
0.0978773
0.0978679
0.099546
0.0995171
0.0994949
0.0994708
0.0994391
0.0993969
0.099343
0.0992776
0.0992018
0.0991171
0.0990253
0.0989286
0.0988288
0.0987278
0.0986273
0.0985289
0.098434
0.0983437
0.0982591
0.098181
0.0981101
0.098047
0.0979922
0.097946
0.0979087
0.0978806
0.0978618
0.0978523
0.0995359
0.0995063
0.0994833
0.0994583
0.0994258
0.0993829
0.0993284
0.0992624
0.0991861
0.0991011
0.099009
0.0989121
0.0988121
0.0987111
0.0986106
0.0985122
0.0984173
0.0983271
0.0982426
0.0981645
0.0980937
0.0980307
0.097976
0.0979299
0.0978927
0.0978647
0.0978459
0.0978365
0.0995263
0.0994958
0.0994719
0.099446
0.0994127
0.099369
0.0993137
0.0992472
0.0991704
0.0990849
0.0989925
0.0988953
0.0987952
0.098694
0.0985935
0.0984951
0.0984003
0.0983101
0.0982257
0.0981477
0.098077
0.0980141
0.0979595
0.0979135
0.0978764
0.0978484
0.0978296
0.0978202
0.0995172
0.0994859
0.0994611
0.0994342
0.0993998
0.0993552
0.0992992
0.0992319
0.0991545
0.0990685
0.0989758
0.0988784
0.098778
0.0986767
0.0985761
0.0984778
0.0983829
0.0982928
0.0982085
0.0981306
0.09806
0.0979972
0.0979427
0.0978967
0.0978597
0.0978317
0.097813
0.0978036
0.0995087
0.0994766
0.0994507
0.0994227
0.0993873
0.0993417
0.0992848
0.0992167
0.0991387
0.0990521
0.098959
0.0988612
0.0987606
0.0986592
0.0985585
0.0984601
0.0983653
0.0982752
0.0981909
0.0981132
0.0980427
0.09798
0.0979255
0.0978797
0.0978427
0.0978148
0.0977961
0.0977868
0.0995009
0.0994679
0.0994409
0.0994117
0.0993752
0.0993284
0.0992705
0.0992016
0.0991228
0.0990356
0.098942
0.0988438
0.098743
0.0986414
0.0985406
0.0984422
0.0983474
0.0982574
0.0981731
0.0980955
0.0980251
0.0979625
0.0979081
0.0978623
0.0978254
0.0977976
0.097779
0.0977696
0.0994937
0.0994598
0.0994317
0.0994012
0.0993634
0.0993155
0.0992565
0.0991866
0.099107
0.0990191
0.098925
0.0988264
0.0987253
0.0986234
0.0985225
0.098424
0.0983292
0.0982392
0.098155
0.0980775
0.0980072
0.0979447
0.0978904
0.0978447
0.0978079
0.0977801
0.0977616
0.0977522
0.0994872
0.0994524
0.0994231
0.0993913
0.0993522
0.0993029
0.0992427
0.0991718
0.0990912
0.0990027
0.0989079
0.0988088
0.0987074
0.0986053
0.0985042
0.0984056
0.0983108
0.0982208
0.0981367
0.0980593
0.097989
0.0979266
0.0978725
0.0978269
0.0977902
0.0977625
0.0977439
0.0977346
0.0994814
0.0994458
0.0994152
0.0993821
0.0993415
0.0992908
0.0992293
0.0991572
0.0990757
0.0989863
0.0988908
0.0987912
0.0986894
0.098587
0.0984857
0.0983871
0.0982922
0.0982023
0.0981182
0.0980408
0.0979707
0.0979084
0.0978544
0.0978089
0.0977722
0.0977446
0.0977261
0.0977168
0.0994764
0.09944
0.0994082
0.0993735
0.0993313
0.0992791
0.0992162
0.0991429
0.0990602
0.0989699
0.0988737
0.0987736
0.0986713
0.0985686
0.0984672
0.0983683
0.0982735
0.0981835
0.0980995
0.0980222
0.0979522
0.09789
0.097836
0.0977907
0.0977541
0.0977265
0.097708
0.0976988
0.0994722
0.099435
0.0994019
0.0993656
0.0993218
0.099268
0.0992035
0.0991288
0.099045
0.0989537
0.0988567
0.0987559
0.0986532
0.0985501
0.0984485
0.0983495
0.0982546
0.0981647
0.0980807
0.0980034
0.0979335
0.0978714
0.0978176
0.0977723
0.0977358
0.0977083
0.0976899
0.0976806
0.099469
0.0994309
0.0993965
0.0993586
0.0993129
0.0992574
0.0991913
0.0991152
0.0990301
0.0989377
0.0988398
0.0987383
0.098635
0.0985316
0.0984297
0.0983306
0.0982356
0.0981457
0.0980617
0.0979846
0.0979147
0.0978527
0.097799
0.0977538
0.0977174
0.0976899
0.0976716
0.0976624
0.0994667
0.0994278
0.099392
0.0993523
0.0993048
0.0992474
0.0991796
0.0991018
0.0990154
0.0989219
0.0988231
0.0987208
0.0986169
0.0985131
0.0984109
0.0983116
0.0982165
0.0981266
0.0980427
0.0979656
0.0978958
0.0978339
0.0977803
0.0977352
0.0976989
0.0976715
0.0976532
0.097644
0.113112
0.113195
0.113253
0.113283
0.113282
0.113259
0.112701
0.112806
0.112889
0.112948
0.112986
0.113009
0.112151
0.11228
0.112388
0.112475
0.112545
0.112601
0.111473
0.111623
0.111754
0.111866
0.111961
0.112044
0.110676
0.110846
0.110996
0.111129
0.111245
0.111348
0.109777
0.109962
0.110128
0.110277
0.110409
0.110528
0.108795
0.10899
0.109167
0.109327
0.109471
0.109601
0.107753
0.107952
0.108135
0.1083
0.108451
0.108588
0.106679
0.106876
0.107058
0.107224
0.107376
0.107515
0.105603
0.105792
0.105967
0.106129
0.106277
0.106413
0.104558
0.104733
0.104896
0.105047
0.105187
0.105316
0.103577
0.103732
0.103878
0.104015
0.104141
0.104258
0.102688
0.10282
0.102945
0.103062
0.103172
0.103275
0.101912
0.102018
0.10212
0.102217
0.102309
0.102394
0.101262
0.101343
0.101422
0.101497
0.101569
0.101637
0.10074
0.100798
0.100855
0.10091
0.100963
0.101013
0.100338
0.100376
0.100414
0.100451
0.100488
0.100523
0.100043
0.100064
0.100087
0.10011
0.100133
0.100155
0.0998336
0.0998434
0.0998544
0.0998663
0.0998788
0.0998918
0.0996908
0.0996925
0.0996957
0.0997001
0.0997055
0.0997119
0.0995947
0.0995917
0.0995902
0.0995901
0.0995913
0.0995935
0.0995283
0.0995232
0.0995197
0.0995175
0.0995166
0.099517
0.0994655
0.0994258
0.0993884
0.0993469
0.0992974
0.099238
0.0991683
0.0990889
0.099001
0.0989062
0.0988064
0.0987034
0.0985989
0.0984946
0.0983921
0.0982926
0.0981974
0.0981074
0.0980236
0.0979465
0.0978769
0.0978151
0.0977615
0.0977165
0.0976803
0.097653
0.0976347
0.0976256
0.0994654
0.0994248
0.0993859
0.0993424
0.0992908
0.0992292
0.0991576
0.0990764
0.0989869
0.0988908
0.0987899
0.098686
0.0985809
0.0984761
0.0983733
0.0982736
0.0981782
0.0980882
0.0980044
0.0979274
0.0978579
0.0977962
0.0977427
0.0976978
0.0976617
0.0976344
0.0976162
0.0976071
0.0994665
0.099425
0.0993844
0.0993388
0.0992849
0.0992211
0.0991473
0.0990642
0.0989731
0.0988757
0.0987736
0.0986688
0.098563
0.0984577
0.0983545
0.0982546
0.0981591
0.0980691
0.0979852
0.0979083
0.0978388
0.0977773
0.0977239
0.0976791
0.0976431
0.0976159
0.0975977
0.0975886
0.0994689
0.0994264
0.099384
0.0993361
0.0992798
0.0992137
0.0991377
0.0990526
0.0989597
0.0988608
0.0987576
0.0986518
0.0985452
0.0984394
0.0983358
0.0982356
0.09814
0.0980499
0.0979661
0.0978892
0.0978198
0.0977584
0.0977051
0.0976605
0.0976245
0.0975974
0.0975793
0.0975702
0.0994727
0.0994291
0.0993847
0.0993344
0.0992755
0.0992069
0.0991285
0.0990413
0.0989467
0.0988462
0.0987417
0.0986349
0.0985276
0.0984212
0.0983171
0.0982167
0.098121
0.0980308
0.097947
0.0978702
0.0978009
0.0977395
0.0976864
0.0976418
0.0976059
0.0975789
0.0975608
0.0975518
0.0994778
0.0994329
0.0993864
0.0993336
0.099272
0.0992007
0.0991199
0.0990305
0.098934
0.0988319
0.0987261
0.0986182
0.0985101
0.0984031
0.0982986
0.0981979
0.098102
0.0980118
0.097928
0.0978512
0.097782
0.0977208
0.0976678
0.0976233
0.0975875
0.0975605
0.0975425
0.0975335
0.113013
0.112579
0.112005
0.111304
0.110488
0.109574
0.108582
0.107537
0.106466
0.105401
0.104373
0.103413
0.10255
0.101801
0.101178
0.100681
0.100301
0.100022
0.0998252
0.0996907
0.0995992
0.0995348
0.112905
0.112443
0.111843
0.111118
0.110282
0.109353
0.108352
0.107305
0.106239
0.105186
0.104177
0.103242
0.102407
0.101688
0.101093
0.100622
0.100264
0.100002
0.0998184
0.0996921
0.0996053
0.0995427
0.112793
0.112298
0.111667
0.110915
0.110057
0.109112
0.108103
0.107055
0.105996
0.104958
0.103971
0.103063
0.102258
0.101571
0.101008
0.100564
0.100228
0.0999846
0.0998133
0.0996952
0.099613
0.0995521
0.112682
0.112144
0.111477
0.110695
0.109813
0.108853
0.107836
0.106788
0.105738
0.104717
0.103755
0.102877
0.102106
0.101453
0.100921
0.100506
0.100194
0.0999684
0.0998099
0.0997
0.0996222
0.0995628
0.112567
0.11198
0.111272
0.110457
0.109551
0.108574
0.10755
0.106504
0.105466
0.104465
0.10353
0.102686
0.10195
0.101333
0.100836
0.10045
0.100162
0.0999541
0.0998084
0.0997065
0.0996329
0.0995748
0.112442
0.111802
0.111051
0.110201
0.10927
0.108277
0.107246
0.106204
0.10518
0.104203
0.103298
0.10249
0.101793
0.101214
0.100751
0.100395
0.100131
0.0999419
0.0998088
0.0997147
0.099645
0.0995879
0.112297
0.111605
0.11081
0.109925
0.108969
0.107961
0.106925
0.10589
0.104883
0.103931
0.103061
0.102291
0.101634
0.101095
0.100668
0.100343
0.100103
0.099932
0.0998112
0.0997246
0.0996585
0.0996022
0.11213
0.111387
0.110548
0.109629
0.108648
0.107626
0.106588
0.105562
0.104574
0.103653
0.102819
0.102091
0.101477
0.100978
0.100588
0.100293
0.100078
0.0999245
0.0998156
0.0997361
0.0996733
0.0996174
0.111939
0.111145
0.110264
0.109312
0.108307
0.107274
0.106236
0.105222
0.104258
0.10337
0.102576
0.101892
0.101322
0.100865
0.100512
0.100248
0.100056
0.0999197
0.0998221
0.0997491
0.0996892
0.0996335
0.111725
0.110881
0.109959
0.108974
0.107949
0.106906
0.105872
0.104874
0.103937
0.103085
0.102334
0.101696
0.101172
0.100757
0.100441
0.100206
0.100038
0.0999178
0.0998308
0.0997637
0.0997062
0.0996503
0.111487
0.110594
0.109632
0.108618
0.107574
0.106526
0.105498
0.104519
0.103613
0.102801
0.102096
0.101506
0.101028
0.100656
0.100375
0.10017
0.100024
0.0999189
0.0998417
0.0997799
0.0997242
0.0996678
0.111221
0.110285
0.109287
0.108246
0.107187
0.106135
0.105119
0.104163
0.103292
0.102522
0.101865
0.101323
0.100893
0.100562
0.100317
0.10014
0.100014
0.0999231
0.0998547
0.0997975
0.0997431
0.0996858
0.110937
0.109959
0.108926
0.107861
0.10679
0.10574
0.104738
0.10381
0.102976
0.102252
0.101644
0.101152
0.100768
0.100478
0.100266
0.100115
0.100008
0.0999306
0.0998699
0.0998164
0.0997628
0.0997041
0.110636
0.109618
0.108554
0.107469
0.10639
0.105345
0.104361
0.103464
0.102671
0.101994
0.101437
0.100994
0.100654
0.100403
0.100223
0.100097
0.100007
0.0999412
0.0998872
0.0998366
0.0997831
0.0997228
0.110323
0.109268
0.108176
0.107074
0.10599
0.104954
0.103993
0.10313
0.10238
0.101752
0.101245
0.10085
0.100554
0.10034
0.10019
0.100085
0.100011
0.099955
0.0999064
0.0998578
0.0998039
0.0997416
0.110002
0.108913
0.107797
0.106682
0.105598
0.104575
0.10364
0.102814
0.102109
0.10153
0.101072
0.100724
0.100469
0.100289
0.100165
0.10008
0.100019
0.0999717
0.0999273
0.0998799
0.0998251
0.0997603
0.109678
0.108559
0.107422
0.106298
0.105218
0.104212
0.103306
0.102519
0.10186
0.101329
0.100919
0.100615
0.100398
0.100249
0.100149
0.100081
0.100032
0.0999909
0.0999496
0.0999026
0.0998463
0.0997789
0.109354
0.108211
0.107059
0.10593
0.104858
0.103872
0.102997
0.10225
0.101636
0.101153
0.100788
0.100524
0.100342
0.10022
0.100141
0.100088
0.100048
0.100012
0.0999731
0.0999257
0.0998674
0.0997971
0.109039
0.107875
0.106711
0.105582
0.104521
0.103558
0.102716
0.102009
0.10144
0.101001
0.100678
0.100452
0.1003
0.100202
0.100141
0.1001
0.100068
0.100036
0.0999973
0.0999489
0.0998883
0.0998148
0.108737
0.107556
0.106385
0.105259
0.104212
0.103274
0.102466
0.101799
0.101272
0.100875
0.10059
0.100397
0.100271
0.100194
0.100148
0.100116
0.10009
0.10006
0.100022
0.0999718
0.0999086
0.0998319
0.108454
0.10726
0.106085
0.104965
0.103935
0.103023
0.102249
0.10162
0.101133
0.100773
0.100523
0.100357
0.100255
0.100195
0.10016
0.100136
0.100114
0.100085
0.100046
0.0999943
0.0999282
0.0998481
0.108188
0.106987
0.105813
0.104703
0.103692
0.102807
0.102065
0.101472
0.10102
0.100695
0.100474
0.100333
0.100249
0.100203
0.100177
0.100159
0.100139
0.100111
0.10007
0.100016
0.0999469
0.0998635
0.107947
0.106743
0.105572
0.104474
0.103483
0.102624
0.101913
0.101353
0.100933
0.100637
0.100441
0.100321
0.100252
0.100217
0.100198
0.100184
0.100165
0.100136
0.100094
0.100037
0.0999644
0.0998778
0.107733
0.106528
0.105364
0.104279
0.103307
0.102474
0.101792
0.10126
0.100869
0.100598
0.100423
0.100318
0.100262
0.100235
0.100221
0.100209
0.10019
0.10016
0.100116
0.100056
0.0999807
0.0998909
0.107548
0.106343
0.105186
0.104116
0.103164
0.102354
0.101697
0.101191
0.100824
0.100574
0.100415
0.100324
0.100277
0.100256
0.100245
0.100234
0.100215
0.100183
0.100136
0.100074
0.0999956
0.0999029
0.107383
0.106185
0.105038
0.103982
0.103049
0.10226
0.101626
0.101143
0.100795
0.100561
0.100417
0.100335
0.100295
0.100278
0.100269
0.100258
0.100238
0.100204
0.100155
0.10009
0.100009
0.0999136
0.107247
0.106055
0.104918
0.103876
0.102959
0.10219
0.101575
0.10111
0.100778
0.100558
0.100424
0.10035
0.100315
0.1003
0.100292
0.100281
0.100259
0.100224
0.100172
0.100104
0.100021
0.0999229
0.107138
0.10595
0.104823
0.103793
0.102892
0.102138
0.10154
0.101089
0.100771
0.100561
0.100435
0.100366
0.100334
0.100321
0.100313
0.100301
0.100278
0.10024
0.100187
0.100117
0.100031
0.0999309
0.107047
0.105867
0.104749
0.103731
0.102842
0.102102
0.101516
0.101078
0.10077
0.100568
0.100447
0.100382
0.100352
0.10034
0.100332
0.100318
0.100294
0.100255
0.100199
0.100127
0.10004
0.0999376
0.10698
0.105805
0.104695
0.103685
0.102807
0.102077
0.101502
0.101072
0.100771
0.100575
0.100458
0.100396
0.100368
0.100356
0.100347
0.100333
0.100307
0.100266
0.100209
0.100136
0.100046
0.0999428
0.106933
0.105762
0.104657
0.103654
0.102783
0.102061
0.101493
0.10107
0.100774
0.100582
0.100468
0.100408
0.10038
0.100368
0.100359
0.100344
0.100317
0.100275
0.100216
0.100142
0.100051
0.0999467
0.106905
0.105736
0.104633
0.103635
0.102769
0.102052
0.101488
0.101069
0.100777
0.100587
0.100475
0.100415
0.100388
0.100376
0.100366
0.100351
0.100323
0.10028
0.100221
0.100146
0.100054
0.0999492
0.106894
0.105724
0.104623
0.103626
0.102762
0.102047
0.101485
0.101068
0.100778
0.100589
0.100477
0.100418
0.100391
0.100379
0.10037
0.100354
0.100326
0.100283
0.100223
0.100147
0.100056
0.0999504
0.0994842
0.0994379
0.0993891
0.0993337
0.0992693
0.0991952
0.0991119
0.0990202
0.0989216
0.0988179
0.0987107
0.0986018
0.0984928
0.0983852
0.0982803
0.0981793
0.0980832
0.0979929
0.0979092
0.0978325
0.0977633
0.0977022
0.0976493
0.0976049
0.0975692
0.0975423
0.0975244
0.0975154
0.099492
0.0994441
0.0993929
0.0993346
0.0992672
0.0991903
0.0991043
0.0990103
0.0989097
0.0988043
0.0986957
0.0985857
0.0984758
0.0983675
0.0982622
0.0981609
0.0980647
0.0979743
0.0978905
0.0978139
0.0977448
0.0976838
0.097631
0.0975867
0.0975511
0.0975244
0.0975064
0.0974975
0.0995009
0.0994513
0.0993975
0.0993362
0.0992658
0.099186
0.0990972
0.0990008
0.0988981
0.0987909
0.0986809
0.0985697
0.098459
0.0983501
0.0982443
0.0981427
0.0980463
0.0979559
0.0978721
0.0977955
0.0977265
0.0976656
0.0976129
0.0975688
0.0975333
0.0975065
0.0974887
0.0974797
0.0995111
0.0994595
0.099403
0.0993386
0.099265
0.0991821
0.0990906
0.0989916
0.0988868
0.0987778
0.0986664
0.098554
0.0984424
0.0983329
0.0982266
0.0981247
0.0980281
0.0979376
0.0978538
0.0977773
0.0977084
0.0976476
0.097595
0.097551
0.0975156
0.0974889
0.0974711
0.0974622
0.0995223
0.0994686
0.0994092
0.0993416
0.0992647
0.0991787
0.0990843
0.0989828
0.0988758
0.098765
0.0986521
0.0985386
0.0984261
0.0983158
0.0982091
0.0981069
0.0980102
0.0979196
0.0978358
0.0977593
0.0976905
0.0976298
0.0975774
0.0975334
0.0974981
0.0974716
0.0974538
0.0974449
0.0995345
0.0994785
0.0994161
0.0993452
0.0992649
0.0991757
0.0990784
0.0989743
0.0988651
0.0987525
0.0986381
0.0985234
0.09841
0.0982991
0.0981919
0.0980894
0.0979924
0.0979018
0.097818
0.0977416
0.0976729
0.0976123
0.09756
0.0975161
0.0974809
0.0974545
0.0974368
0.0974279
0.0995475
0.0994891
0.0994236
0.0993492
0.0992655
0.099173
0.0990727
0.0989661
0.0988547
0.0987403
0.0986243
0.0985085
0.0983942
0.0982826
0.0981749
0.0980721
0.097975
0.0978843
0.0978005
0.0977241
0.0976555
0.097595
0.0975429
0.0974991
0.097464
0.0974376
0.09742
0.0974112
0.0995613
0.0995003
0.0994315
0.0993536
0.0992664
0.0991706
0.0990674
0.0989582
0.0988446
0.0987283
0.0986109
0.0984938
0.0983786
0.0982664
0.0981583
0.0980552
0.0979579
0.0978671
0.0977833
0.097707
0.0976385
0.0975781
0.0975261
0.0974825
0.0974475
0.0974212
0.0974036
0.0973948
0.0995757
0.0995119
0.0994397
0.0993582
0.0992676
0.0991685
0.0990623
0.0989505
0.0988347
0.0987165
0.0985977
0.0984795
0.0983634
0.0982505
0.0981419
0.0980385
0.0979411
0.0978502
0.0977665
0.0976902
0.0976219
0.0975616
0.0975096
0.0974662
0.0974313
0.097405
0.0973875
0.0973787
0.0995907
0.0995239
0.0994483
0.0993631
0.0992689
0.0991665
0.0990574
0.098943
0.098825
0.0987051
0.0985847
0.0984654
0.0983484
0.0982349
0.0981259
0.0980222
0.0979247
0.0978337
0.09775
0.0976738
0.0976056
0.0975454
0.0974936
0.0974502
0.0974154
0.0973893
0.0973718
0.0973631
0.099606
0.0995362
0.0994569
0.0993681
0.0992704
0.0991647
0.0990526
0.0989357
0.0988156
0.0986939
0.0985721
0.0984517
0.0983338
0.0982197
0.0981103
0.0980064
0.0979086
0.0978177
0.0977339
0.0976579
0.0975897
0.0975296
0.0974779
0.0974347
0.0974
0.0973739
0.0973565
0.0973478
0.0996216
0.0995485
0.0994657
0.0993732
0.0992719
0.099163
0.099048
0.0989286
0.0988064
0.0986829
0.0985598
0.0984383
0.0983196
0.0982049
0.098095
0.0979909
0.097893
0.097802
0.0977183
0.0976423
0.0975742
0.0975143
0.0974628
0.0974196
0.097385
0.0973591
0.0973417
0.097333
0.0996374
0.0995609
0.0994744
0.0993783
0.0992734
0.0991613
0.0990435
0.0989217
0.0987974
0.0986723
0.0985478
0.0984252
0.0983057
0.0981905
0.0980802
0.0979758
0.0978778
0.0977868
0.0977032
0.0976272
0.0975593
0.0974995
0.097448
0.097405
0.0973705
0.0973446
0.0973273
0.0973187
0.0996532
0.0995733
0.0994831
0.0993832
0.0992749
0.0991597
0.0990391
0.0989149
0.0987886
0.0986619
0.0985361
0.0984125
0.0982923
0.0981765
0.0980659
0.0979612
0.0978631
0.0977721
0.0976885
0.0976126
0.0975448
0.0974851
0.0974338
0.0973909
0.0973565
0.0973307
0.0973135
0.0973049
0.0996689
0.0995855
0.0994915
0.099388
0.0992764
0.0991581
0.0990348
0.0989083
0.0987801
0.0986518
0.0985247
0.0984002
0.0982793
0.0981629
0.098052
0.0979472
0.097849
0.0977579
0.0976743
0.0975986
0.0975308
0.0974713
0.0974201
0.0973773
0.0973431
0.0973173
0.0973001
0.0972915
0.0996844
0.0995974
0.0994997
0.0993927
0.0992777
0.0991564
0.0990306
0.0989018
0.0987718
0.098642
0.0985138
0.0983883
0.0982667
0.0981499
0.0980386
0.0979336
0.0978353
0.0977443
0.0976607
0.0975851
0.0975175
0.097458
0.097407
0.0973643
0.0973301
0.0973045
0.0972873
0.0972788
0.0996996
0.0996089
0.0995076
0.0993971
0.0992789
0.0991547
0.0990264
0.0988956
0.0987638
0.0986325
0.0985032
0.0983769
0.0982546
0.0981374
0.0980258
0.0979206
0.0978222
0.0977312
0.0976477
0.0975722
0.0975047
0.0974454
0.0973944
0.0973519
0.0973178
0.0972922
0.0972751
0.0972666
0.0997144
0.09962
0.0995151
0.0994012
0.0992799
0.099153
0.0990223
0.0988894
0.098756
0.0986234
0.098493
0.0983659
0.0982431
0.0981254
0.0980135
0.0979082
0.0978098
0.0977187
0.0976353
0.0975598
0.0974925
0.0974333
0.0973825
0.09734
0.097306
0.0972805
0.0972635
0.097255
0.0997286
0.0996306
0.0995222
0.099405
0.0992807
0.0991512
0.0990183
0.0988835
0.0987485
0.0986147
0.0984833
0.0983554
0.098232
0.0981139
0.0980019
0.0978964
0.0977979
0.0977069
0.0976236
0.0975482
0.0974809
0.0974219
0.0973711
0.0973288
0.0972949
0.0972695
0.0972525
0.097244
0.0997422
0.0996406
0.0995288
0.0994085
0.0992814
0.0991494
0.0990144
0.0988778
0.0987414
0.0986064
0.098474
0.0983455
0.0982216
0.0981031
0.0979908
0.0978852
0.0977867
0.0976957
0.0976125
0.0975372
0.09747
0.0974111
0.0973605
0.0973183
0.0972845
0.0972591
0.0972422
0.0972337
0.0997549
0.09965
0.0995349
0.0994116
0.0992819
0.0991476
0.0990106
0.0988724
0.0987346
0.0985985
0.0984653
0.0983361
0.0982117
0.098093
0.0979805
0.0978748
0.0977762
0.0976853
0.0976021
0.0975269
0.0974598
0.097401
0.0973505
0.0973084
0.0972747
0.0972494
0.0972325
0.0972241
0.0997669
0.0996587
0.0995405
0.0994144
0.0992822
0.0991458
0.0990069
0.0988672
0.0987281
0.098591
0.0984571
0.0983273
0.0982025
0.0980834
0.0979708
0.097865
0.0977664
0.0976755
0.0975924
0.0975173
0.0974503
0.0973916
0.0973412
0.0972992
0.0972656
0.0972403
0.0972235
0.0972151
0.0997779
0.0996666
0.0995456
0.0994169
0.0992824
0.099144
0.0990034
0.0988623
0.0987221
0.0985841
0.0984494
0.0983191
0.0981939
0.0980746
0.0979618
0.0978559
0.0977574
0.0976665
0.0975834
0.0975084
0.0974415
0.0973829
0.0973327
0.0972907
0.0972572
0.097232
0.0972152
0.0972068
0.099788
0.0996738
0.0995501
0.099419
0.0992824
0.0991422
0.0990001
0.0988577
0.0987165
0.0985776
0.0984424
0.0983115
0.098186
0.0980665
0.0979536
0.0978476
0.0977491
0.0976582
0.0975752
0.0975003
0.0974335
0.097375
0.0973248
0.097283
0.0972495
0.0972244
0.0972076
0.0971992
0.0997971
0.0996802
0.0995541
0.0994208
0.0992823
0.0991405
0.098997
0.0988535
0.0987113
0.0985718
0.0984359
0.0983047
0.0981789
0.0980592
0.0979461
0.0978401
0.0977416
0.0976507
0.0975678
0.097493
0.0974263
0.0973679
0.0973178
0.097276
0.0972426
0.0972175
0.0972008
0.0971924
0.0998052
0.0996858
0.0995575
0.0994223
0.0992822
0.0991389
0.0989942
0.0988497
0.0987067
0.0985665
0.0984302
0.0982986
0.0981725
0.0980526
0.0979395
0.0978334
0.0977349
0.0976441
0.0975612
0.0974864
0.0974198
0.0973615
0.0973115
0.0972698
0.0972364
0.0972114
0.0971947
0.0971863
0.0998122
0.0996907
0.0995605
0.0994236
0.0992819
0.0991374
0.0989917
0.0988463
0.0987026
0.0985618
0.0984251
0.0982932
0.0981669
0.0980469
0.0979336
0.0978276
0.097729
0.0976382
0.0975554
0.0974807
0.0974142
0.0973559
0.097306
0.0972643
0.097231
0.097206
0.0971894
0.097181
0.0998182
0.0996949
0.099563
0.0994246
0.0992817
0.0991361
0.0989895
0.0988433
0.0986991
0.0985578
0.0984207
0.0982885
0.0981621
0.0980419
0.0979286
0.0978225
0.097724
0.0976332
0.0975505
0.0974758
0.0974094
0.0973512
0.0973012
0.0972597
0.0972264
0.0972014
0.0971848
0.0971765
0.0998231
0.0996983
0.099565
0.0994254
0.0992815
0.099135
0.0989876
0.0988409
0.0986961
0.0985545
0.0984171
0.0982847
0.098158
0.0980378
0.0979244
0.0978183
0.0977198
0.0976291
0.0975464
0.0974718
0.0974054
0.0973472
0.0972973
0.0972558
0.0972226
0.0971976
0.097181
0.0971727
0.099827
0.099701
0.0995666
0.0994261
0.0992813
0.0991341
0.0989861
0.0988389
0.0986937
0.0985518
0.0984142
0.0982816
0.0981549
0.0980346
0.0979211
0.097815
0.0977165
0.0976258
0.0975431
0.0974686
0.0974022
0.0973441
0.0972943
0.0972527
0.0972195
0.0971946
0.097178
0.0971697
0.0998299
0.0997029
0.0995678
0.0994266
0.0992812
0.0991334
0.098985
0.0988375
0.098692
0.0985499
0.0984121
0.0982794
0.0981525
0.0980322
0.0979187
0.0978126
0.0977141
0.0976234
0.0975407
0.0974662
0.0973999
0.0973418
0.097292
0.0972505
0.0972173
0.0971924
0.0971759
0.0971676
0.0998318
0.0997042
0.0995686
0.0994269
0.0992811
0.099133
0.0989844
0.0988366
0.0986909
0.0985487
0.0984107
0.098278
0.0981511
0.0980307
0.0979172
0.0978111
0.0977126
0.0976219
0.0975392
0.0974647
0.0973984
0.0973403
0.0972906
0.0972491
0.0972159
0.097191
0.0971745
0.0971662
0.0998327
0.0997048
0.0995689
0.0994271
0.0992811
0.0991329
0.0989841
0.0988362
0.0986905
0.0985482
0.0984102
0.0982774
0.0981505
0.09803
0.0979166
0.0978104
0.0977119
0.0976213
0.0975386
0.0974641
0.0973978
0.0973397
0.09729
0.0972485
0.0972153
0.0971905
0.0971739
0.0971656
0.0995352
0.099599
0.0996903
0.0998257
0.100024
0.100306
0.100692
0.101195
0.101826
0.102584
0.103457
0.104425
0.105461
0.106534
0.107609
0.108657
0.109649
0.110561
0.111374
0.11207
0.112637
0.113066
0.0995428
0.0996049
0.0996919
0.0998193
0.100006
0.100272
0.100636
0.101115
0.101718
0.102447
0.103294
0.104239
0.105257
0.106317
0.107388
0.108438
0.109438
0.110364
0.111195
0.111913
0.112504
0.112955
0.0995518
0.0996124
0.0996951
0.0998148
0.0999892
0.100238
0.10058
0.101033
0.101607
0.102307
0.103124
0.104043
0.105041
0.106087
0.107151
0.108201
0.109209
0.110149
0.110999
0.111741
0.11236
0.11284
0.0995622
0.0996216
0.0997002
0.0998121
0.0999743
0.100206
0.100526
0.100951
0.101495
0.102162
0.102947
0.103838
0.104812
0.105842
0.106898
0.107947
0.108962
0.109917
0.110788
0.111557
0.112207
0.112724
0.099574
0.0996322
0.0997069
0.0998112
0.0999613
0.100175
0.100472
0.10087
0.101382
0.102014
0.102766
0.103625
0.104573
0.105584
0.106628
0.107676
0.108698
0.109667
0.110561
0.11136
0.112046
0.112607
0.0995869
0.0996443
0.0997153
0.0998123
0.0999503
0.100147
0.100421
0.10079
0.101268
0.101864
0.102579
0.103404
0.104324
0.105313
0.106344
0.107388
0.108415
0.109399
0.110317
0.111148
0.111875
0.112485
0.099601
0.0996577
0.0997253
0.0998152
0.0999414
0.100121
0.100371
0.100711
0.101154
0.101713
0.102389
0.103178
0.104065
0.105029
0.106045
0.107083
0.108115
0.109113
0.110055
0.110919
0.111689
0.11235
0.099616
0.0996723
0.0997369
0.0998199
0.0999347
0.100097
0.100324
0.100634
0.101042
0.101562
0.102197
0.102946
0.103798
0.104735
0.105731
0.106761
0.107796
0.108808
0.109774
0.110672
0.111484
0.112198
0.0996318
0.0996881
0.0997499
0.0998266
0.0999303
0.100076
0.10028
0.10056
0.100933
0.101412
0.102004
0.102712
0.103526
0.104431
0.105406
0.106425
0.10746
0.108484
0.109473
0.110403
0.111257
0.112019
0.0996484
0.0997048
0.0997643
0.0998351
0.0999284
0.100058
0.100239
0.10049
0.100827
0.101265
0.101813
0.102476
0.103249
0.10412
0.10507
0.106075
0.107108
0.108142
0.109152
0.110114
0.111008
0.111818
0.0996655
0.0997225
0.0997801
0.0998456
0.0999291
0.100043
0.100203
0.100425
0.100726
0.101122
0.101626
0.102243
0.102972
0.103805
0.104726
0.105713
0.106741
0.107782
0.108811
0.109804
0.110738
0.111598
0.0996832
0.099741
0.0997972
0.0998581
0.0999326
0.100032
0.100171
0.100365
0.100631
0.100986
0.101444
0.102013
0.102696
0.103489
0.104378
0.105343
0.106362
0.107408
0.108454
0.109474
0.110446
0.11135
0.0997012
0.0997602
0.0998155
0.0998724
0.0999389
0.100025
0.100145
0.100312
0.100544
0.100859
0.10127
0.101791
0.102426
0.103175
0.104028
0.104969
0.105975
0.107022
0.108081
0.109127
0.110136
0.111085
0.0997195
0.0997801
0.0998349
0.0998886
0.099948
0.100022
0.100124
0.100266
0.100466
0.100741
0.101107
0.101579
0.102165
0.102868
0.103682
0.104594
0.105584
0.106627
0.107698
0.108767
0.10981
0.110805
0.099738
0.0998004
0.0998553
0.0999066
0.0999601
0.100024
0.100109
0.100228
0.100398
0.100635
0.100957
0.10138
0.101916
0.102571
0.103343
0.104223
0.105193
0.10623
0.107307
0.108396
0.10947
0.110504
0.0997564
0.099821
0.0998766
0.0999263
0.0999748
0.100029
0.1001
0.100198
0.10034
0.100541
0.100821
0.101197
0.101683
0.102289
0.103018
0.103862
0.104808
0.105834
0.106914
0.108019
0.109119
0.110188
0.0997747
0.0998418
0.0998986
0.0999474
0.0999921
0.100039
0.100097
0.100176
0.100292
0.100461
0.100702
0.101032
0.10147
0.102027
0.10271
0.103516
0.104435
0.105447
0.106525
0.107641
0.108764
0.109865
0.0997928
0.0998626
0.099921
0.0999696
0.100012
0.100052
0.100099
0.100163
0.100256
0.100396
0.100599
0.100887
0.101278
0.101787
0.102424
0.103191
0.10408
0.105073
0.106146
0.107268
0.10841
0.109537
0.0998104
0.0998831
0.0999435
0.0999927
0.100033
0.100069
0.100107
0.100157
0.100231
0.100344
0.100514
0.100763
0.101109
0.101572
0.102164
0.10289
0.103747
0.104718
0.105782
0.106908
0.108064
0.109219
0.0998274
0.0999032
0.099966
0.100016
0.100056
0.100089
0.10012
0.100159
0.100215
0.100306
0.100447
0.100659
0.100965
0.101384
0.101932
0.102618
0.103441
0.104389
0.105439
0.106564
0.10773
0.108903
0.0998437
0.0999227
0.0999882
0.10004
0.10008
0.100111
0.100137
0.100166
0.100209
0.10028
0.100396
0.100577
0.100846
0.101224
0.101731
0.102377
0.103166
0.104088
0.105123
0.106243
0.107414
0.108601
0.0998592
0.0999414
0.10001
0.100064
0.100104
0.100134
0.100157
0.100179
0.100211
0.100266
0.10036
0.100514
0.100751
0.101093
0.101561
0.10217
0.102925
0.10382
0.104837
0.105949
0.107122
0.108317
0.0998737
0.0999592
0.10003
0.100087
0.100129
0.100158
0.100179
0.100197
0.10022
0.100262
0.100338
0.100469
0.100678
0.100987
0.101421
0.101995
0.102718
0.103586
0.104584
0.105685
0.106856
0.108059
0.0998871
0.0999757
0.10005
0.100109
0.100153
0.100183
0.100203
0.100217
0.100234
0.100266
0.100328
0.10044
0.100625
0.100907
0.10131
0.101852
0.102545
0.103387
0.104365
0.105454
0.106619
0.107825
0.0998993
0.0999909
0.100068
0.10013
0.100176
0.100207
0.100227
0.100239
0.100252
0.100276
0.100327
0.100424
0.10059
0.100848
0.101225
0.101739
0.102405
0.103222
0.10418
0.105255
0.106412
0.107615
0.0999103
0.100005
0.100085
0.100149
0.100197
0.10023
0.10025
0.100262
0.100272
0.100291
0.100334
0.100419
0.100569
0.100808
0.101163
0.101653
0.102294
0.103089
0.104028
0.105088
0.106237
0.107436
0.0999201
0.100017
0.1001
0.100166
0.100217
0.100252
0.100273
0.100284
0.100293
0.100309
0.100345
0.100422
0.100559
0.100784
0.10112
0.10159
0.10221
0.102985
0.103906
0.104952
0.106091
0.107286
0.0999285
0.100028
0.100113
0.100182
0.100234
0.100271
0.100294
0.100306
0.100313
0.100327
0.10036
0.10043
0.100558
0.100771
0.101092
0.101546
0.102149
0.102907
0.103812
0.104845
0.105975
0.107163
0.0999356
0.100037
0.100124
0.100195
0.10025
0.100288
0.100312
0.100325
0.100333
0.100345
0.100375
0.10044
0.100563
0.100766
0.101076
0.101517
0.102106
0.102849
0.103741
0.104763
0.105885
0.10707
0.0999413
0.100044
0.100133
0.100206
0.100262
0.100302
0.100327
0.100341
0.100349
0.100361
0.10039
0.100452
0.10057
0.100767
0.101069
0.1015
0.102077
0.102809
0.10369
0.104702
0.105815
0.106991
0.0999456
0.10005
0.10014
0.100214
0.100272
0.100313
0.10034
0.100354
0.100363
0.100375
0.100402
0.100463
0.100577
0.10077
0.101066
0.10149
0.10206
0.102783
0.103656
0.104661
0.105767
0.10694
0.0999486
0.100054
0.100144
0.10022
0.100279
0.100321
0.100348
0.100363
0.100373
0.100385
0.100412
0.100471
0.100584
0.100774
0.101066
0.101486
0.10205
0.102768
0.103635
0.104635
0.105738
0.106909
0.0999502
0.100056
0.100147
0.100223
0.100282
0.100325
0.100353
0.100369
0.100378
0.10039
0.100417
0.100476
0.100588
0.100776
0.101067
0.101485
0.102046
0.102761
0.103626
0.104623
0.105725
0.106896
0.0975249
0.0975339
0.0975519
0.0975788
0.0976146
0.097659
0.097712
0.0977733
0.0978425
0.0979193
0.0980031
0.0980935
0.0981896
0.0982906
0.0983954
0.098503
0.0986118
0.0987205
0.0988273
0.0989306
0.0990286
0.0991196
0.0992022
0.0992753
0.0993386
0.0993929
0.0994405
0.0994857
0.0975069
0.0975159
0.0975338
0.0975607
0.0975964
0.0976407
0.0976936
0.0977547
0.0978238
0.0979006
0.0979844
0.0980749
0.0981711
0.0982724
0.0983777
0.0984859
0.0985955
0.0987053
0.0988135
0.0989185
0.0990185
0.0991118
0.099197
0.0992729
0.0993391
0.0993962
0.0994462
0.0994929
0.0974891
0.0974981
0.0975159
0.0975427
0.0975783
0.0976225
0.0976753
0.0977363
0.0978053
0.097882
0.0979659
0.0980564
0.0981528
0.0982544
0.0983602
0.0984689
0.0985795
0.0986904
0.0988
0.0989067
0.0990088
0.0991044
0.0991923
0.0992711
0.0993404
0.0994004
0.099453
0.0995015
0.0974715
0.0974804
0.0974982
0.0975249
0.0975604
0.0976045
0.0976571
0.0977181
0.097787
0.0978637
0.0979475
0.0980381
0.0981347
0.0982366
0.0983428
0.0984522
0.0985637
0.0986757
0.0987868
0.0988952
0.0989994
0.0990975
0.0991881
0.0992699
0.0993423
0.0994055
0.0994608
0.0995113
0.097454
0.0974629
0.0974807
0.0975073
0.0975427
0.0975867
0.0976392
0.0977001
0.0977689
0.0978455
0.0979294
0.09802
0.0981168
0.098219
0.0983257
0.0984358
0.0985481
0.0986613
0.0987738
0.098884
0.0989903
0.099091
0.0991844
0.0992693
0.099345
0.0994113
0.0994695
0.0995222
0.0974369
0.0974458
0.0974635
0.09749
0.0975253
0.0975692
0.0976216
0.0976823
0.0977511
0.0978276
0.0979115
0.0980022
0.0980992
0.0982016
0.0983088
0.0984195
0.0985327
0.0986471
0.0987611
0.0988731
0.0989816
0.0990848
0.0991811
0.0992692
0.0993482
0.0994179
0.0994791
0.099534
0.09742
0.0974289
0.0974465
0.097473
0.0975081
0.0975519
0.0976042
0.0976648
0.0977335
0.09781
0.0978938
0.0979846
0.0980817
0.0981845
0.0982921
0.0984035
0.0985176
0.0986331
0.0987486
0.0988625
0.0989732
0.0990789
0.0991781
0.0992695
0.0993519
0.099425
0.0994893
0.0995468
0.0974034
0.0974123
0.0974299
0.0974562
0.0974913
0.097535
0.0975872
0.0976476
0.0977162
0.0977926
0.0978765
0.0979673
0.0980646
0.0981677
0.0982757
0.0983878
0.0985028
0.0986195
0.0987364
0.0988521
0.098965
0.0990733
0.0991755
0.0992701
0.0993559
0.0994326
0.0995002
0.0995603
0.0973872
0.097396
0.0974136
0.0974399
0.0974748
0.0975184
0.0975704
0.0976308
0.0976993
0.0977756
0.0978594
0.0979504
0.0980478
0.0981512
0.0982597
0.0983724
0.0984883
0.0986061
0.0987245
0.098842
0.0989571
0.099068
0.0991731
0.099271
0.0993603
0.0994405
0.0995115
0.0995744
0.0973714
0.0973801
0.0973976
0.0974238
0.0974587
0.0975021
0.0975541
0.0976143
0.0976827
0.0977589
0.0978428
0.0979337
0.0980313
0.098135
0.0982439
0.0983573
0.098474
0.098593
0.0987128
0.0988322
0.0989494
0.0990628
0.0991709
0.099272
0.099365
0.0994488
0.0995232
0.0995891
0.0973559
0.0973646
0.0973821
0.0974082
0.097443
0.0974863
0.0975381
0.0975982
0.0976665
0.0977427
0.0978265
0.0979175
0.0980152
0.0981192
0.0982285
0.0983425
0.0984601
0.0985801
0.0987014
0.0988225
0.0989419
0.0990579
0.0991689
0.0992733
0.0993697
0.0994572
0.0995352
0.0996041
0.0973409
0.0973496
0.097367
0.097393
0.0974277
0.0974709
0.0975225
0.0975826
0.0976507
0.0977268
0.0978106
0.0979016
0.0979995
0.0981037
0.0982135
0.098328
0.0984464
0.0985676
0.0986903
0.0988131
0.0989346
0.0990531
0.0991669
0.0992746
0.0993746
0.0994657
0.0995473
0.0996195
0.0973263
0.097335
0.0973523
0.0973783
0.0974128
0.0974559
0.0975075
0.0975673
0.0976354
0.0977114
0.0977952
0.0978862
0.0979843
0.0980887
0.0981988
0.0983139
0.0984331
0.0985554
0.0986794
0.0988039
0.0989274
0.0990484
0.0991651
0.099276
0.0993795
0.0994743
0.0995595
0.099635
0.0973122
0.0973209
0.0973381
0.097364
0.0973985
0.0974414
0.0974929
0.0975526
0.0976206
0.0976965
0.0977802
0.0978713
0.0979694
0.098074
0.0981846
0.0983002
0.0984202
0.0985435
0.0986688
0.098795
0.0989205
0.0990438
0.0991633
0.0992773
0.0993843
0.0994827
0.0995717
0.0996505
0.0972986
0.0973073
0.0973245
0.0973503
0.0973846
0.0974275
0.0974788
0.0975384
0.0976062
0.0976821
0.0977657
0.0978568
0.0979551
0.0980599
0.0981708
0.098287
0.0984077
0.0985319
0.0986585
0.0987862
0.0989137
0.0990393
0.0991615
0.0992786
0.099389
0.0994911
0.0995837
0.099666
0.0972856
0.0972942
0.0973113
0.0973371
0.0973713
0.097414
0.0974652
0.0975247
0.0975924
0.0976682
0.0977518
0.0978429
0.0979412
0.0980462
0.0981574
0.0982741
0.0983955
0.0985207
0.0986485
0.0987777
0.098907
0.0990349
0.0991597
0.0992798
0.0993935
0.0994992
0.0995955
0.0996814
0.0972731
0.0972817
0.0972988
0.0973244
0.0973586
0.0974012
0.0974522
0.0975116
0.0975792
0.0976549
0.0977384
0.0978295
0.0979279
0.0980331
0.0981446
0.0982618
0.0983838
0.0985098
0.0986388
0.0987695
0.0989005
0.0990306
0.0991579
0.0992809
0.0993978
0.099507
0.0996069
0.0996964
0.0972612
0.0972697
0.0972868
0.0973123
0.0973464
0.0973889
0.0974398
0.0974991
0.0975666
0.0976421
0.0977256
0.0978167
0.0979152
0.0980205
0.0981323
0.0982499
0.0983725
0.0984994
0.0986294
0.0987615
0.0988942
0.0990263
0.099156
0.0992818
0.0994019
0.0995145
0.099618
0.0997111
0.0972499
0.0972584
0.0972754
0.0973009
0.0973349
0.0973773
0.0974281
0.0974872
0.0975546
0.09763
0.0977134
0.0978045
0.097903
0.0980085
0.0981206
0.0982385
0.0983617
0.0984894
0.0986204
0.0987537
0.0988881
0.0990221
0.0991541
0.0992826
0.0994056
0.0995215
0.0996286
0.0997253
0.0972392
0.0972477
0.0972647
0.0972901
0.097324
0.0973663
0.0974169
0.0974759
0.0975432
0.0976186
0.0977019
0.097793
0.0978915
0.0979971
0.0981094
0.0982277
0.0983515
0.0984798
0.0986118
0.0987463
0.0988822
0.099018
0.0991522
0.0992832
0.0994091
0.0995282
0.0996387
0.0997389
0.0972292
0.0972377
0.0972546
0.0972799
0.0973137
0.0973559
0.0974065
0.0974654
0.0975325
0.0976078
0.0976911
0.0977821
0.0978807
0.0979864
0.0980988
0.0982175
0.0983417
0.0984707
0.0986036
0.0987393
0.0988765
0.099014
0.0991503
0.0992836
0.0994122
0.0995343
0.0996481
0.0997517
0.0972199
0.0972283
0.0972452
0.0972705
0.0973042
0.0973462
0.0973967
0.0974555
0.0975225
0.0975977
0.0976809
0.0977719
0.0978705
0.0979763
0.098089
0.0982079
0.0983326
0.0984622
0.0985958
0.0987325
0.0988711
0.0990102
0.0991483
0.0992838
0.099415
0.09954
0.0996569
0.0997638
0.0972112
0.0972196
0.0972365
0.0972617
0.0972953
0.0973373
0.0973877
0.0974463
0.0975133
0.0975884
0.0976715
0.0977625
0.097861
0.0979669
0.0980797
0.098199
0.098324
0.0984541
0.0985885
0.0987262
0.0988659
0.0990065
0.0991463
0.0992839
0.0994175
0.0995451
0.0996649
0.0997751
0.0972033
0.0972117
0.0972285
0.0972536
0.0972872
0.0973291
0.0973793
0.0974379
0.0975047
0.0975797
0.0976628
0.0977537
0.0978523
0.0979583
0.0980712
0.0981907
0.0983161
0.0984467
0.0985818
0.0987203
0.0988611
0.099003
0.0991444
0.0992839
0.0994196
0.0995497
0.0996723
0.0997854
0.0971961
0.0972044
0.0972212
0.0972463
0.0972798
0.0973216
0.0973718
0.0974302
0.097497
0.0975719
0.0976549
0.0977458
0.0978444
0.0979504
0.0980634
0.0981831
0.0983088
0.0984399
0.0985755
0.0987148
0.0988566
0.0989996
0.0991425
0.0992837
0.0994214
0.0995538
0.0996789
0.0997947
0.0971896
0.0971979
0.0972146
0.0972397
0.0972731
0.0973149
0.097365
0.0974233
0.09749
0.0975648
0.0976478
0.0977386
0.0978372
0.0979432
0.0980564
0.0981762
0.0983022
0.0984337
0.0985699
0.0987098
0.0988525
0.0989966
0.0991408
0.0992834
0.0994229
0.0995573
0.0996847
0.099803
0.0971839
0.0971922
0.0972089
0.0972339
0.0972672
0.0973089
0.0973589
0.0974173
0.0974838
0.0975586
0.0976415
0.0977323
0.0978309
0.0979369
0.0980502
0.0981702
0.0982964
0.0984282
0.0985648
0.0987053
0.0988487
0.0989938
0.0991391
0.0992831
0.0994241
0.0995603
0.0996897
0.0998103
0.0971789
0.0971872
0.0972039
0.0972288
0.0972621
0.0973038
0.0973537
0.097412
0.0974785
0.0975532
0.097636
0.0977268
0.0978253
0.0979314
0.0980447
0.0981649
0.0982913
0.0984234
0.0985604
0.0987014
0.0988454
0.0989913
0.0991375
0.0992827
0.0994251
0.0995629
0.0996941
0.0998166
0.0971747
0.097183
0.0971996
0.0972246
0.0972578
0.0972994
0.0973493
0.0974075
0.0974739
0.0975486
0.0976314
0.0977221
0.0978207
0.0979268
0.0980401
0.0981604
0.0982869
0.0984193
0.0985566
0.098698
0.0988426
0.0989891
0.0991362
0.0992823
0.0994259
0.0995649
0.0996976
0.0998218
0.0971713
0.0971796
0.0971962
0.0972211
0.0972543
0.0972959
0.0973457
0.0974039
0.0974703
0.0975449
0.0976276
0.0977183
0.0978168
0.097923
0.0980364
0.0981567
0.0982834
0.0984159
0.0985535
0.0986953
0.0988403
0.0989873
0.0991351
0.099282
0.0994264
0.0995666
0.0997005
0.0998261
0.0971687
0.097177
0.0971936
0.0972184
0.0972516
0.0972932
0.097343
0.0974011
0.0974674
0.097542
0.0976247
0.0977154
0.0978139
0.09792
0.0980335
0.0981538
0.0982806
0.0984133
0.0985511
0.0986931
0.0988385
0.0989859
0.0991341
0.0992817
0.0994268
0.0995678
0.0997026
0.0998292
0.0971668
0.0971751
0.0971917
0.0972166
0.0972498
0.0972913
0.097341
0.0973991
0.0974654
0.09754
0.0976227
0.0977133
0.0978119
0.097918
0.0980315
0.0981519
0.0982787
0.0984115
0.0985494
0.0986916
0.0988372
0.0989849
0.0991335
0.0992814
0.099427
0.0995686
0.099704
0.0998314
0.0971658
0.0971741
0.0971907
0.0972156
0.0972487
0.0972902
0.09734
0.097398
0.0974643
0.0975389
0.0976215
0.0977122
0.0978107
0.0979168
0.0980303
0.0981507
0.0982776
0.0984104
0.0985484
0.0986907
0.0988364
0.0989843
0.0991331
0.0992812
0.0994271
0.0995689
0.0997048
0.0998325
0.113296
0.113323
0.113328
0.113302
0.113246
0.113165
0.113045
0.113027
0.112993
0.112938
0.112859
0.112757
0.112636
0.112584
0.11252
0.112438
0.112335
0.112211
0.112078
0.112
0.11191
0.111804
0.11168
0.111536
0.111381
0.111283
0.111172
0.111047
0.110903
0.110741
0.110559
0.110445
0.110319
0.110177
0.110019
0.109843
0.109629
0.109504
0.109367
0.109214
0.109045
0.10886
0.108614
0.108482
0.108337
0.108179
0.108005
0.107815
0.107538
0.107404
0.107257
0.107098
0.106924
0.106736
0.106432
0.106301
0.106158
0.106002
0.105834
0.105654
0.105332
0.105207
0.105071
0.104926
0.104769
0.104602
0.10427
0.104156
0.104033
0.103902
0.103761
0.103613
0.103283
0.103183
0.103076
0.102962
0.102842
0.102715
0.1024
0.102316
0.102227
0.102133
0.102034
0.101932
0.10164
0.101574
0.101503
0.10143
0.101354
0.101275
0.101015
0.100965
0.100913
0.100859
0.100804
0.100748
0.100524
0.100489
0.100453
0.100416
0.100379
0.100342
0.100156
0.100133
0.10011
0.100087
0.100065
0.100044
0.0998932
0.0998796
0.0998666
0.0998544
0.0998434
0.0998337
0.0997138
0.0997069
0.0997008
0.099696
0.0996925
0.0996906
0.0995964
0.0995934
0.0995916
0.0995912
0.0995922
0.0995948
0.0995208
0.0995198
0.09952
0.0995216
0.0995246
0.0995291
0.0994797
0.099436
0.0993906
0.099339
0.0992784
0.099208
0.099128
0.0990392
0.0989431
0.0988415
0.0987359
0.0986283
0.0985203
0.0984134
0.098309
0.0982083
0.0981123
0.098022
0.0979382
0.0978613
0.097792
0.0977307
0.0976776
0.097633
0.0975972
0.0975702
0.0975521
0.0975431
0.0994751
0.0994327
0.0993894
0.0993402
0.0992823
0.0992145
0.0991368
0.0990502
0.098956
0.0988559
0.0987517
0.0986451
0.0985379
0.0984316
0.0983276
0.0982271
0.0981313
0.0980411
0.0979572
0.0978803
0.0978109
0.0977495
0.0976963
0.0976516
0.0976157
0.0975886
0.0975705
0.0975615
0.0994719
0.0994306
0.0993892
0.0993424
0.099287
0.0992216
0.0991462
0.0990617
0.0989693
0.0988707
0.0987677
0.0986621
0.0985556
0.0984498
0.0983462
0.098246
0.0981504
0.0980602
0.0979764
0.0978994
0.0978299
0.0977684
0.0977151
0.0976703
0.0976343
0.0976071
0.097589
0.0975799
0.0994701
0.0994297
0.0993901
0.0993455
0.0992924
0.0992293
0.0991561
0.0990735
0.0989828
0.0988857
0.0987838
0.0986792
0.0985734
0.0984682
0.098365
0.098265
0.0981695
0.0980794
0.0979955
0.0979185
0.097849
0.0977873
0.0977339
0.097689
0.0976529
0.0976257
0.0976075
0.0975984
0.0994696
0.0994301
0.0993921
0.0993495
0.0992986
0.0992377
0.0991666
0.0990858
0.0989967
0.0989009
0.0988002
0.0986964
0.0985914
0.0984867
0.0983838
0.0982841
0.0981887
0.0980986
0.0980147
0.0979376
0.097868
0.0978062
0.0977527
0.0977078
0.0976716
0.0976443
0.097626
0.0976169
0.0994703
0.0994316
0.0993951
0.0993544
0.0993055
0.0992467
0.0991775
0.0990985
0.0990109
0.0989164
0.0988167
0.0987138
0.0986094
0.0985052
0.0984026
0.0983031
0.0982078
0.0981178
0.0980339
0.0979567
0.097887
0.0978252
0.0977716
0.0977265
0.0976902
0.0976628
0.0976445
0.0976354
0.114259
0.114258
0.114257
0.114254
0.114251
0.114247
0.114242
0.114236
0.114229
0.114222
0.114213
0.114204
0.114193
0.114182
0.114169
0.114156
0.114141
0.114124
0.114106
0.114086
0.114065
0.114041
0.114014
0.113985
0.113953
0.113918
0.11388
0.113838
0.113792
0.113743
0.113691
0.113636
0.113578
0.11352
0.113461
0.113403
0.11335
0.113305
0.113273
0.113263
0.114096
0.114095
0.114094
0.114091
0.114088
0.114084
0.114079
0.114073
0.114066
0.114059
0.11405
0.114041
0.11403
0.114019
0.114006
0.113993
0.113978
0.113961
0.113943
0.113923
0.113902
0.113878
0.113851
0.113822
0.113791
0.113756
0.113717
0.113675
0.11363
0.113581
0.113529
0.113473
0.113415
0.113356
0.113295
0.113236
0.11318
0.113129
0.113088
0.11306
0.113772
0.113772
0.11377
0.113767
0.113764
0.11376
0.113755
0.113749
0.113742
0.113734
0.113726
0.113716
0.113706
0.113695
0.113682
0.113668
0.113653
0.113637
0.113619
0.113599
0.113578
0.113554
0.113528
0.113499
0.113467
0.113433
0.113395
0.113353
0.113308
0.113259
0.113206
0.11315
0.113092
0.113031
0.112968
0.112906
0.112844
0.112786
0.112732
0.112682
0.113292
0.113291
0.113289
0.113287
0.113284
0.113279
0.113274
0.113268
0.113261
0.113254
0.113245
0.113236
0.113225
0.113214
0.113201
0.113187
0.113172
0.113156
0.113138
0.113119
0.113097
0.113074
0.113048
0.113019
0.112988
0.112954
0.112916
0.112875
0.112829
0.112781
0.112728
0.112672
0.112612
0.112549
0.112484
0.112417
0.11235
0.112282
0.112215
0.112148
0.112662
0.112661
0.112659
0.112657
0.112653
0.112649
0.112644
0.112638
0.112631
0.112623
0.112614
0.112605
0.112594
0.112583
0.11257
0.112556
0.112541
0.112525
0.112507
0.112488
0.112467
0.112444
0.112418
0.11239
0.112359
0.112325
0.112288
0.112247
0.112203
0.112154
0.112101
0.112045
0.111984
0.11192
0.111852
0.111781
0.111707
0.111631
0.111552
0.11147
0.111892
0.111891
0.111889
0.111886
0.111883
0.111878
0.111873
0.111867
0.11186
0.111852
0.111843
0.111834
0.111823
0.111811
0.111799
0.111785
0.11177
0.111754
0.111737
0.111717
0.111697
0.111674
0.111649
0.111621
0.111591
0.111558
0.111522
0.111482
0.111438
0.111389
0.111337
0.11128
0.111219
0.111153
0.111083
0.111008
0.110929
0.110846
0.110757
0.110662
0.110995
0.110994
0.110992
0.11099
0.110986
0.110982
0.110976
0.11097
0.110963
0.110955
0.110946
0.110936
0.110926
0.110914
0.110901
0.110888
0.110873
0.110857
0.110839
0.110821
0.1108
0.110778
0.110754
0.110727
0.110698
0.110665
0.11063
0.110591
0.110548
0.110501
0.110449
0.110393
0.110331
0.110265
0.110193
0.110116
0.110032
0.109943
0.109847
0.109743
0.10999
0.109989
0.109987
0.109985
0.109981
0.109976
0.109971
0.109965
0.109957
0.109949
0.10994
0.10993
0.10992
0.109908
0.109895
0.109882
0.109867
0.109851
0.109834
0.109816
0.109796
0.109774
0.109751
0.109725
0.109697
0.109666
0.109632
0.109594
0.109553
0.109507
0.109456
0.109401
0.10934
0.109274
0.109201
0.109123
0.109037
0.108944
0.108843
0.108734
0.1089
0.108899
0.108897
0.108894
0.108891
0.108886
0.10888
0.108874
0.108867
0.108858
0.108849
0.108839
0.108829
0.108817
0.108804
0.108791
0.108776
0.10876
0.108744
0.108726
0.108706
0.108686
0.108663
0.108638
0.108612
0.108582
0.10855
0.108514
0.108475
0.108431
0.108382
0.108329
0.10827
0.108205
0.108133
0.108055
0.107969
0.107875
0.107772
0.10766
0.107753
0.107752
0.10775
0.107747
0.107743
0.107739
0.107733
0.107727
0.107719
0.107711
0.107702
0.107692
0.107681
0.107669
0.107656
0.107643
0.107629
0.107613
0.107597
0.10758
0.107561
0.107541
0.10752
0.107496
0.107471
0.107444
0.107413
0.10738
0.107343
0.107302
0.107256
0.107205
0.107149
0.107087
0.107017
0.106941
0.106857
0.106765
0.106664
0.106553
0.106583
0.106582
0.10658
0.106577
0.106573
0.106568
0.106563
0.106556
0.106549
0.10654
0.106531
0.106521
0.10651
0.106498
0.106486
0.106473
0.106458
0.106443
0.106428
0.106411
0.106393
0.106374
0.106354
0.106332
0.106309
0.106283
0.106255
0.106225
0.106191
0.106153
0.106111
0.106064
0.106011
0.105953
0.105888
0.105816
0.105736
0.105648
0.105552
0.105447
0.105427
0.105426
0.105424
0.105421
0.105417
0.105412
0.105407
0.1054
0.105393
0.105384
0.105375
0.105365
0.105354
0.105342
0.10533
0.105317
0.105303
0.105289
0.105273
0.105257
0.10524
0.105222
0.105204
0.105184
0.105162
0.105139
0.105114
0.105086
0.105055
0.105021
0.104984
0.104941
0.104894
0.104841
0.104782
0.104716
0.104642
0.104562
0.104473
0.104376
0.104324
0.104323
0.104321
0.104318
0.104314
0.104309
0.104304
0.104297
0.10429
0.104281
0.104272
0.104262
0.104252
0.10424
0.104228
0.104215
0.104202
0.104188
0.104173
0.104158
0.104142
0.104125
0.104107
0.104089
0.10407
0.104049
0.104027
0.104002
0.103975
0.103946
0.103912
0.103875
0.103834
0.103787
0.103735
0.103677
0.103612
0.103541
0.103462
0.103376
0.103311
0.10331
0.103308
0.103305
0.103301
0.103297
0.103291
0.103285
0.103277
0.103269
0.10326
0.10325
0.10324
0.103228
0.103217
0.103204
0.103191
0.103177
0.103163
0.103149
0.103134
0.103118
0.103102
0.103085
0.103068
0.10305
0.10303
0.103009
0.102986
0.102961
0.102933
0.102901
0.102866
0.102826
0.102782
0.102733
0.102678
0.102617
0.10255
0.102478
0.102418
0.102417
0.102416
0.102413
0.102409
0.102404
0.102399
0.102393
0.102385
0.102377
0.102369
0.102359
0.102349
0.102338
0.102326
0.102314
0.102301
0.102288
0.102275
0.102261
0.102247
0.102233
0.102218
0.102203
0.102187
0.102171
0.102154
0.102136
0.102117
0.102096
0.102072
0.102047
0.102018
0.101986
0.101949
0.101909
0.101864
0.101815
0.101761
0.101703
0.101667
0.101666
0.101664
0.101661
0.101657
0.101653
0.101648
0.101641
0.101634
0.101627
0.101618
0.101609
0.101599
0.101588
0.101577
0.101565
0.101553
0.10154
0.101528
0.101514
0.101501
0.101488
0.101474
0.10146
0.101446
0.101432
0.101418
0.101402
0.101386
0.101369
0.10135
0.10133
0.101307
0.101282
0.101253
0.101222
0.101187
0.101149
0.101108
0.101063
0.101063
0.101062
0.101061
0.101058
0.101054
0.10105
0.101045
0.101039
0.101032
0.101025
0.101016
0.101007
0.100998
0.100987
0.100976
0.100965
0.100953
0.100941
0.100929
0.100916
0.100904
0.100891
0.100878
0.100866
0.100853
0.100841
0.100828
0.100815
0.100801
0.100787
0.100772
0.100756
0.100739
0.100719
0.100698
0.100674
0.100649
0.100621
0.100591
0.100558
0.100603
0.100603
0.100601
0.100598
0.100595
0.100591
0.100586
0.10058
0.100573
0.100566
0.100558
0.100549
0.10054
0.10053
0.10052
0.100509
0.100497
0.100486
0.100474
0.100462
0.10045
0.100437
0.100425
0.100414
0.100402
0.10039
0.100379
0.100368
0.100356
0.100344
0.100332
0.10032
0.100306
0.100292
0.100276
0.100259
0.100241
0.100221
0.100201
0.100179
0.100272
0.100271
0.10027
0.100267
0.100264
0.10026
0.100255
0.10025
0.100243
0.100236
0.100228
0.10022
0.100211
0.100201
0.100191
0.10018
0.100169
0.100158
0.100146
0.100135
0.100123
0.100111
0.1001
0.100088
0.100077
0.100066
0.100056
0.100045
0.100035
0.100025
0.100015
0.100005
0.0999943
0.0999834
0.099972
0.09996
0.0999475
0.0999343
0.0999208
0.099907
0.100048
0.100047
0.100045
0.100043
0.10004
0.100036
0.100031
0.100026
0.10002
0.100013
0.100005
0.0999969
0.0999881
0.0999787
0.0999688
0.0999584
0.0999476
0.0999366
0.0999252
0.0999138
0.0999022
0.0998907
0.0998793
0.0998681
0.0998572
0.0998466
0.0998364
0.0998265
0.099817
0.0998078
0.0997989
0.0997901
0.0997815
0.0997729
0.0997642
0.0997556
0.0997469
0.0997383
0.0997298
0.0997216
0.0999054
0.0999046
0.0999031
0.0999008
0.0998977
0.0998939
0.0998893
0.099884
0.099878
0.0998713
0.099864
0.0998559
0.0998473
0.0998381
0.0998284
0.0998182
0.0998076
0.0997967
0.0997855
0.0997741
0.0997627
0.0997512
0.0997398
0.0997286
0.0997177
0.099707
0.0996968
0.099687
0.0996776
0.0996686
0.0996601
0.0996519
0.0996442
0.0996368
0.0996297
0.0996229
0.0996165
0.0996106
0.0996051
0.0996004
0.0998216
0.0998208
0.0998193
0.0998171
0.0998141
0.0998103
0.0998059
0.0998007
0.0997948
0.0997882
0.099781
0.0997731
0.0997646
0.0997556
0.099746
0.0997359
0.0997254
0.0997146
0.0997034
0.0996921
0.0996806
0.099669
0.0996575
0.0996461
0.0996349
0.0996241
0.0996135
0.0996034
0.0995937
0.0995846
0.0995759
0.0995677
0.0995601
0.0995529
0.0995464
0.0995403
0.0995349
0.0995301
0.0995261
0.099523
0.0994721
0.0994341
0.0993991
0.0993601
0.0993132
0.0992564
0.099189
0.0991116
0.0990254
0.0989321
0.0988334
0.0987313
0.0986275
0.0985237
0.0984214
0.0983221
0.098227
0.098137
0.098053
0.0979758
0.097906
0.097844
0.0977903
0.0977452
0.0977088
0.0976814
0.097663
0.0976538
0.099475
0.0994377
0.099404
0.0993667
0.0993217
0.0992666
0.0992009
0.099125
0.0990402
0.098948
0.0988503
0.0987488
0.0986456
0.0985422
0.0984402
0.0983411
0.098246
0.098156
0.098072
0.0979948
0.0979249
0.0978628
0.097809
0.0977638
0.0977273
0.0976998
0.0976814
0.0976722
0.0994788
0.0994423
0.0994098
0.0993741
0.0993308
0.0992774
0.0992132
0.0991388
0.0990552
0.0989641
0.0988672
0.0987664
0.0986637
0.0985607
0.098459
0.09836
0.098265
0.098175
0.098091
0.0980137
0.0979437
0.0978815
0.0978276
0.0977822
0.0977457
0.0977182
0.0976997
0.0976905
0.0994835
0.0994477
0.0994164
0.0993822
0.0993405
0.0992887
0.099226
0.0991529
0.0990705
0.0989803
0.0988842
0.0987841
0.0986818
0.0985791
0.0984776
0.0983788
0.0982838
0.0981939
0.0981098
0.0980324
0.0979623
0.0979001
0.0978461
0.0978006
0.097764
0.0977364
0.0977179
0.0977086
0.099489
0.0994539
0.0994238
0.0993911
0.0993508
0.0993004
0.0992392
0.0991673
0.0990859
0.0989966
0.0989012
0.0988017
0.0986998
0.0985975
0.0984962
0.0983975
0.0983026
0.0982126
0.0981285
0.098051
0.0979808
0.0979185
0.0978643
0.0978188
0.0977821
0.0977544
0.0977359
0.0977266
0.0994952
0.0994608
0.0994319
0.0994005
0.0993617
0.0993127
0.0992527
0.0991819
0.0991015
0.099013
0.0989183
0.0988193
0.0987178
0.0986157
0.0985146
0.098416
0.0983211
0.0982311
0.0981469
0.0980694
0.0979991
0.0979367
0.0978825
0.0978368
0.0978
0.0977723
0.0977537
0.0977444
0.099502
0.0994685
0.0994407
0.0994106
0.099373
0.0993253
0.0992665
0.0991967
0.0991172
0.0990295
0.0989354
0.0988368
0.0987357
0.0986338
0.0985329
0.0984343
0.0983395
0.0982494
0.0981652
0.0980876
0.0980172
0.0979547
0.0979003
0.0978546
0.0978178
0.09779
0.0977714
0.097762
0.0995095
0.0994768
0.0994501
0.0994212
0.0993848
0.0993383
0.0992805
0.0992117
0.099133
0.0990459
0.0989524
0.0988542
0.0987534
0.0986517
0.0985509
0.0984524
0.0983576
0.0982675
0.0981832
0.0981055
0.0980351
0.0979724
0.097918
0.0978722
0.0978353
0.0978074
0.0977888
0.0977794
0.0995176
0.0994857
0.0994601
0.0994323
0.099397
0.0993516
0.0992948
0.0992268
0.0991489
0.0990624
0.0989693
0.0988715
0.0987709
0.0986695
0.0985688
0.0984703
0.0983755
0.0982854
0.098201
0.0981232
0.0980526
0.0979899
0.0979354
0.0978895
0.0978525
0.0978246
0.0978059
0.0977965
0.0995263
0.0994952
0.0994705
0.0994438
0.0994096
0.0993651
0.0993092
0.099242
0.0991647
0.0990788
0.0989861
0.0988886
0.0987883
0.098687
0.0985863
0.0984879
0.0983931
0.0983029
0.0982185
0.0981406
0.0980699
0.0980071
0.0979525
0.0979065
0.0978695
0.0978415
0.0978228
0.0978134
0.0995355
0.0995052
0.0994815
0.0994557
0.0994225
0.0993788
0.0993237
0.0992572
0.0991805
0.099095
0.0990027
0.0989055
0.0988054
0.0987042
0.0986036
0.0985052
0.0984104
0.0983202
0.0982356
0.0981577
0.0980869
0.098024
0.0979693
0.0979232
0.0978861
0.0978581
0.0978393
0.0978299
0.0995453
0.0995157
0.0994928
0.0994679
0.0994355
0.0993927
0.0993383
0.0992724
0.0991962
0.0991111
0.0990191
0.0989222
0.0988222
0.0987212
0.0986206
0.0985222
0.0984273
0.0983371
0.0982525
0.0981744
0.0981036
0.0980405
0.0979858
0.0979396
0.0979024
0.0978743
0.0978555
0.0978461
0.0995555
0.0995266
0.0995045
0.0994804
0.0994488
0.0994067
0.0993529
0.0992876
0.0992118
0.0991271
0.0990354
0.0989386
0.0988388
0.0987378
0.0986373
0.0985389
0.0984439
0.0983536
0.0982689
0.0981908
0.0981198
0.0980567
0.0980019
0.0979556
0.0979184
0.0978902
0.0978714
0.097862
0.0995661
0.0995379
0.0995165
0.0994931
0.0994622
0.0994207
0.0993674
0.0993026
0.0992271
0.0991428
0.0990513
0.0989547
0.098855
0.0987541
0.0986536
0.0985552
0.0984601
0.0983698
0.098285
0.0982068
0.0981357
0.0980725
0.0980176
0.0979713
0.0979339
0.0979058
0.0978869
0.0978774
0.0995771
0.0995495
0.0995287
0.0995059
0.0994756
0.0994346
0.0993818
0.0993174
0.0992423
0.0991582
0.0990669
0.0989705
0.0988709
0.09877
0.0986695
0.098571
0.098476
0.0983855
0.0983007
0.0982223
0.0981512
0.0980879
0.0980329
0.0979865
0.0979491
0.0979209
0.097902
0.0978925
0.0995884
0.0995613
0.0995411
0.0995188
0.099489
0.0994485
0.0993961
0.099332
0.0992572
0.0991733
0.0990822
0.0989859
0.0988863
0.0987855
0.098685
0.0985865
0.0984914
0.0984008
0.0983159
0.0982375
0.0981663
0.0981029
0.0980478
0.0980014
0.0979639
0.0979356
0.0979167
0.0979072
0.0995999
0.0995733
0.0995535
0.0995317
0.0995023
0.0994622
0.0994102
0.0993464
0.0992718
0.0991881
0.0990971
0.0990009
0.0989014
0.0988005
0.0987
0.0986015
0.0985063
0.0984157
0.0983307
0.0982522
0.0981809
0.0981174
0.0980622
0.0980158
0.0979782
0.0979499
0.0979309
0.0979214
0.0996116
0.0995853
0.0995659
0.0995445
0.0995155
0.0994757
0.099424
0.0993604
0.0992861
0.0992025
0.0991116
0.0990155
0.098916
0.0988151
0.0987146
0.098616
0.0985208
0.0984301
0.098345
0.0982664
0.0981951
0.0981315
0.0980762
0.0980297
0.0979921
0.0979637
0.0979448
0.0979352
0.0996234
0.0995973
0.0995783
0.0995572
0.0995285
0.099489
0.0994375
0.0993741
0.0992999
0.0992165
0.0991257
0.0990296
0.0989301
0.0988293
0.0987287
0.0986301
0.0985348
0.098444
0.0983588
0.0982802
0.0982087
0.0981451
0.0980898
0.0980431
0.0980055
0.0979771
0.0979581
0.0979486
0.0996351
0.0996093
0.0995904
0.0995696
0.0995412
0.0995019
0.0994506
0.0993874
0.0993134
0.09923
0.0991393
0.0990432
0.0989438
0.0988429
0.0987423
0.0986436
0.0985482
0.0984574
0.0983722
0.0982934
0.0982219
0.0981582
0.0981028
0.0980561
0.0980184
0.09799
0.0979709
0.0979614
0.0996467
0.0996211
0.0996024
0.0995818
0.0995536
0.0995145
0.0994634
0.0994003
0.0993263
0.0992431
0.0991524
0.0990564
0.0989569
0.098856
0.0987554
0.0986566
0.0985612
0.0984703
0.098385
0.0983061
0.0982345
0.0981707
0.0981153
0.0980686
0.0980308
0.0980024
0.0979833
0.0979737
0.0996581
0.0996326
0.0996141
0.0995937
0.0995656
0.0995267
0.0994757
0.0994127
0.0993388
0.0992556
0.099165
0.099069
0.0989695
0.0988685
0.0987679
0.0986691
0.0985736
0.0984826
0.0983972
0.0983183
0.0982466
0.0981828
0.0981273
0.0980805
0.0980427
0.0980142
0.0979951
0.0979855
0.0996693
0.0996439
0.0996255
0.0996052
0.0995772
0.0995384
0.0994875
0.0994246
0.0993508
0.0992677
0.099177
0.099081
0.0989815
0.0988805
0.0987798
0.098681
0.0985854
0.0984944
0.0984089
0.0983299
0.0982582
0.0981943
0.0981387
0.0980919
0.0980541
0.0980255
0.0980064
0.0979968
0.0996802
0.0996548
0.0996364
0.0996162
0.0995883
0.0995496
0.0994988
0.099436
0.0993622
0.0992791
0.0991885
0.0990925
0.098993
0.098892
0.0987912
0.0986923
0.0985967
0.0985056
0.09842
0.098341
0.0982692
0.0982052
0.0981496
0.0981027
0.0980649
0.0980363
0.0980172
0.0980076
0.0996906
0.0996652
0.0996469
0.0996268
0.0995989
0.0995603
0.0995095
0.0994468
0.0993731
0.09929
0.0991994
0.0991033
0.0990038
0.0989028
0.098802
0.098703
0.0986073
0.0985162
0.0984306
0.0983515
0.0982796
0.0982156
0.0981599
0.098113
0.0980751
0.0980465
0.0980273
0.0980177
0.0997006
0.0996752
0.0996569
0.0996368
0.099609
0.0995704
0.0995197
0.099457
0.0993833
0.0993003
0.0992097
0.0991136
0.0990141
0.098913
0.0988121
0.0987131
0.0986174
0.0985262
0.0984405
0.0983614
0.0982894
0.0982253
0.0981696
0.0981226
0.0980847
0.0980561
0.0980369
0.0980273
0.0997101
0.0996847
0.0996664
0.0996463
0.0996186
0.09958
0.0995293
0.0994667
0.099393
0.0993099
0.0992193
0.0991232
0.0990237
0.0989226
0.0988217
0.0987226
0.0986268
0.0985355
0.0984498
0.0983706
0.0982986
0.0982345
0.0981788
0.0981317
0.0980938
0.0980651
0.098046
0.0980363
0.0997191
0.0996936
0.0996753
0.0996552
0.0996275
0.099589
0.0995383
0.0994757
0.099402
0.0993189
0.0992283
0.0991322
0.0990327
0.0989315
0.0988306
0.0987315
0.0986356
0.0985443
0.0984586
0.0983793
0.0983073
0.0982431
0.0981873
0.0981402
0.0981023
0.0980736
0.0980544
0.0980448
0.0997275
0.0997019
0.0996836
0.0996635
0.0996358
0.0995973
0.0995467
0.099484
0.0994104
0.0993273
0.0992367
0.0991406
0.099041
0.0989398
0.0988388
0.0987397
0.0986438
0.0985524
0.0984666
0.0983873
0.0983152
0.098251
0.0981952
0.0981481
0.0981101
0.0980814
0.0980622
0.0980526
0.0997353
0.0997097
0.0996913
0.0996712
0.0996435
0.099605
0.0995544
0.0994918
0.0994181
0.099335
0.0992444
0.0991483
0.0990487
0.0989474
0.0988464
0.0987473
0.0986513
0.0985599
0.0984741
0.0983947
0.0983226
0.0982583
0.0982025
0.0981554
0.0981173
0.0980886
0.0980694
0.0980598
0.0997424
0.0997167
0.0996984
0.0996782
0.0996505
0.099612
0.0995614
0.0994988
0.0994252
0.0993421
0.0992515
0.0991553
0.0990557
0.0989544
0.0988534
0.0987542
0.0986582
0.0985667
0.0984809
0.0984015
0.0983293
0.098265
0.0982091
0.098162
0.0981239
0.0980952
0.098076
0.0980663
0.0997489
0.0997231
0.0997047
0.0996846
0.0996569
0.0996184
0.0995678
0.0995052
0.0994315
0.0993485
0.0992578
0.0991617
0.099062
0.0989607
0.0988596
0.0987604
0.0986644
0.0985729
0.098487
0.0984076
0.0983354
0.0982711
0.0982151
0.098168
0.0981299
0.0981011
0.0980819
0.0980722
0.0997547
0.0997289
0.0997105
0.0996903
0.0996626
0.0996241
0.0995735
0.0995109
0.0994372
0.0993541
0.0992635
0.0991673
0.0990676
0.0989663
0.0988652
0.0987659
0.0986699
0.0985784
0.0984924
0.098413
0.0983408
0.0982764
0.0982205
0.0981733
0.0981352
0.0981065
0.0980872
0.0980775
0.0997598
0.0997339
0.0997155
0.0996953
0.0996676
0.0996291
0.0995785
0.0995159
0.0994422
0.0993591
0.0992685
0.0991723
0.0990726
0.0989712
0.0988701
0.0987708
0.0986748
0.0985832
0.0984972
0.0984178
0.0983455
0.0982812
0.0982252
0.098178
0.0981399
0.0981111
0.0980918
0.0980822
0.0997642
0.0997383
0.0997198
0.0996996
0.0996719
0.0996334
0.0995828
0.0995201
0.0994465
0.0993634
0.0992727
0.0991765
0.0990768
0.0989755
0.0988743
0.098775
0.0986789
0.0985874
0.0985014
0.0984219
0.0983496
0.0982852
0.0982292
0.098182
0.0981439
0.0981151
0.0980958
0.0980862
0.0997678
0.0997419
0.0997234
0.0997032
0.0996754
0.0996369
0.0995863
0.0995237
0.0994501
0.099367
0.0992763
0.0991801
0.0990803
0.098979
0.0988779
0.0987785
0.0986824
0.0985908
0.0985048
0.0984253
0.098353
0.0982886
0.0982326
0.0981854
0.0981472
0.0981184
0.0980992
0.0980895
0.0997708
0.0997448
0.0997263
0.0997061
0.0996783
0.0996398
0.0995892
0.0995266
0.0994529
0.0993698
0.0992792
0.0991829
0.0990832
0.0989818
0.0988807
0.0987813
0.0986852
0.0985936
0.0985076
0.098428
0.0983557
0.0982913
0.0982353
0.098188
0.0981499
0.0981211
0.0981018
0.0980922
0.099773
0.099747
0.0997285
0.0997082
0.0996805
0.099642
0.0995914
0.0995287
0.0994551
0.099372
0.0992813
0.0991851
0.0990853
0.098984
0.0988828
0.0987834
0.0986873
0.0985957
0.0985096
0.0984301
0.0983578
0.0982933
0.0982373
0.0981901
0.0981519
0.0981231
0.0981038
0.0980942
0.0997745
0.0997485
0.0997299
0.0997097
0.0996819
0.0996434
0.0995928
0.0995302
0.0994565
0.0993734
0.0992827
0.0991865
0.0990867
0.0989854
0.0988842
0.0987848
0.0986887
0.0985971
0.098511
0.0984314
0.0983591
0.0982947
0.0982387
0.0981914
0.0981533
0.0981245
0.0981052
0.0980955
0.0997752
0.0997492
0.0997306
0.0997104
0.0996826
0.0996441
0.0995935
0.0995309
0.0994573
0.0993741
0.0992835
0.0991872
0.0990875
0.0989861
0.0988849
0.0987855
0.0986894
0.0985978
0.0985117
0.0984321
0.0983598
0.0982954
0.0982393
0.0981921
0.0981539
0.0981251
0.0981059
0.0980962
)
;

boundaryField
{
    bc-2
    {
        type            empty;
    }
    bc-3
    {
        type            empty;
    }
    bottom
    {
        type            zeroGradient;
    }
    leftSide
    {
        type            zeroGradient;
    }
    naturalSurface
    {
        type            zeroGradient;
    }
    rightSide
    {
        type            zeroGradient;
    }
    slopesurface
    {
        type            zeroGradient;
    }
    subGradeSurface
    {
        type            zeroGradient;
    }
}


// ************************************************************************* //
