# Supplementary material for: A finite volume-based model for the hydrothermal behavior of soil under freeze–thaw cycles
Source: PLoS One. 2021 Jun 3;16(6):e0252680. doi: 10.1371/journal.pone.0252680 (PMC8174737; doi:10.1371/journal.pone.0252680)
Supplement: S1 Data — (ZIP) [file pone.0252680.s001.zip › Data at equal time interval/3.44736e+08/K]

/*--------------------------------*- C++ -*----------------------------------*\
| =========                 |                                                 |
| \\      /  F ield         | OpenFOAM: The Open Source CFD Toolbox           |
|  \\    /   O peration     | Version:  2.4.0                                 |
|   \\  /    A nd           | Web:      www.OpenFOAM.org                      |
|    \\/     M anipulation  |                                                 |
\*---------------------------------------------------------------------------*/
FoamFile
{
    version     2.0;
    format      ascii;
    class       volScalarField;
    location    "3.44736e+08";
    object      K;
}
// * * * * * * * * * * * * * * * * * * * * * * * * * * * * * * * * * * * * * //

dimensions      [0 1 -1 0 0 0 0];

internalField   nonuniform List<scalar> 
9554
(
1.02096e-07
1.01484e-07
1.00277e-07
9.85085e-08
9.62259e-08
9.34915e-08
9.03788e-08
8.69702e-08
8.33542e-08
7.9622e-08
7.58638e-08
7.21656e-08
6.86053e-08
6.52498e-08
6.21526e-08
5.9352e-08
5.68706e-08
5.47156e-08
5.28802e-08
5.13459e-08
5.0085e-08
4.90642e-08
1.02091e-07
1.01479e-07
1.00272e-07
9.85032e-08
9.62207e-08
9.34864e-08
9.03738e-08
8.69653e-08
8.33495e-08
7.96174e-08
7.58594e-08
7.21614e-08
6.86012e-08
6.52459e-08
6.21489e-08
5.93485e-08
5.68673e-08
5.47124e-08
5.28772e-08
5.13429e-08
5.00822e-08
4.90615e-08
1.0208e-07
1.01468e-07
1.00261e-07
9.84927e-08
9.62103e-08
9.34762e-08
9.03638e-08
8.69556e-08
8.33401e-08
7.96083e-08
7.58506e-08
7.21529e-08
6.85931e-08
6.52381e-08
6.21414e-08
5.93414e-08
5.68605e-08
5.4706e-08
5.2871e-08
5.13371e-08
5.00766e-08
4.90561e-08
1.02064e-07
1.01452e-07
1.00245e-07
9.84769e-08
9.61948e-08
9.34609e-08
9.03489e-08
8.6941e-08
8.33259e-08
7.95946e-08
7.58374e-08
7.21402e-08
6.85809e-08
6.52264e-08
6.21303e-08
5.93308e-08
5.68504e-08
5.46964e-08
5.28618e-08
5.13283e-08
5.00681e-08
4.9048e-08
1.02042e-07
1.01431e-07
1.00224e-07
9.84558e-08
9.6174e-08
9.34405e-08
9.03289e-08
8.69216e-08
8.3307e-08
7.95763e-08
7.58198e-08
7.21232e-08
6.85646e-08
6.52109e-08
6.21155e-08
5.93167e-08
5.6837e-08
5.46836e-08
5.28496e-08
5.13166e-08
5.0057e-08
4.90372e-08
1.02015e-07
1.01404e-07
1.00197e-07
9.84293e-08
9.61479e-08
9.34149e-08
9.03039e-08
8.68972e-08
8.32834e-08
7.95534e-08
7.57977e-08
7.21021e-08
6.85444e-08
6.51916e-08
6.20971e-08
5.92991e-08
5.68203e-08
5.46677e-08
5.28345e-08
5.13021e-08
5.00431e-08
4.90238e-08
1.01982e-07
1.01371e-07
1.00165e-07
9.83974e-08
9.61164e-08
9.33841e-08
9.02738e-08
8.6868e-08
8.3255e-08
7.9526e-08
7.57714e-08
7.20768e-08
6.85202e-08
6.51684e-08
6.2075e-08
5.92781e-08
5.68003e-08
5.46487e-08
5.28164e-08
5.12848e-08
5.00265e-08
4.90079e-08
1.01944e-07
1.01333e-07
1.00127e-07
9.83599e-08
9.60796e-08
9.3348e-08
9.02386e-08
8.68337e-08
8.32218e-08
7.9494e-08
7.57406e-08
7.20473e-08
6.8492e-08
6.51416e-08
6.20494e-08
5.92538e-08
5.67772e-08
5.46267e-08
5.27954e-08
5.12648e-08
5.00073e-08
4.89894e-08
1.019e-07
1.01289e-07
1.00083e-07
9.83168e-08
9.60372e-08
9.33065e-08
9.01981e-08
8.67944e-08
8.31838e-08
7.94574e-08
7.57054e-08
7.20136e-08
6.84598e-08
6.5111e-08
6.20203e-08
5.92262e-08
5.67509e-08
5.46017e-08
5.27716e-08
5.12421e-08
4.99855e-08
4.89684e-08
1.0185e-07
1.01239e-07
1.00034e-07
9.82679e-08
9.59892e-08
9.32596e-08
9.01524e-08
8.67501e-08
8.3141e-08
7.94162e-08
7.56659e-08
7.19758e-08
6.84238e-08
6.50767e-08
6.19878e-08
5.91953e-08
5.67216e-08
5.45739e-08
5.27451e-08
5.12168e-08
4.99612e-08
4.8945e-08
1.01793e-07
1.01183e-07
9.99782e-08
9.82131e-08
9.59354e-08
9.3207e-08
9.01012e-08
8.67005e-08
8.30932e-08
7.93703e-08
7.56219e-08
7.19339e-08
6.83839e-08
6.50388e-08
6.19518e-08
5.91612e-08
5.66893e-08
5.45432e-08
5.2716e-08
5.11889e-08
4.99346e-08
4.89194e-08
1.0173e-07
1.0112e-07
9.99163e-08
9.8152e-08
9.58755e-08
9.31485e-08
9.00445e-08
8.66456e-08
8.30403e-08
7.93196e-08
7.55735e-08
7.18877e-08
6.83401e-08
6.49973e-08
6.19126e-08
5.91241e-08
5.66542e-08
5.45099e-08
5.26843e-08
5.11587e-08
4.99056e-08
4.88915e-08
1.01661e-07
1.01051e-07
9.98477e-08
9.80845e-08
9.58093e-08
9.3084e-08
8.99819e-08
8.65852e-08
8.29823e-08
7.9264e-08
7.55205e-08
7.18374e-08
6.82924e-08
6.49522e-08
6.187e-08
5.90839e-08
5.66162e-08
5.44739e-08
5.26502e-08
5.11262e-08
4.98745e-08
4.88615e-08
1.01584e-07
1.00974e-07
9.97721e-08
9.80101e-08
9.57366e-08
9.30132e-08
8.99133e-08
8.65191e-08
8.29188e-08
7.92034e-08
7.54629e-08
7.17828e-08
6.82408e-08
6.49035e-08
6.18241e-08
5.90407e-08
5.65755e-08
5.44355e-08
5.26137e-08
5.10915e-08
4.98412e-08
4.88295e-08
1.01499e-07
1.0089e-07
9.96892e-08
9.79286e-08
9.56568e-08
9.29357e-08
8.98383e-08
8.6447e-08
8.28498e-08
7.91377e-08
7.54005e-08
7.17238e-08
6.81852e-08
6.48513e-08
6.17751e-08
5.89946e-08
5.65321e-08
5.43946e-08
5.2575e-08
5.10547e-08
4.98061e-08
4.87957e-08
1.01407e-07
1.00799e-07
9.95984e-08
9.78394e-08
9.55697e-08
9.28511e-08
8.97567e-08
8.63686e-08
8.27749e-08
7.90665e-08
7.53332e-08
7.16604e-08
6.81256e-08
6.47954e-08
6.17227e-08
5.89456e-08
5.64862e-08
5.43514e-08
5.25342e-08
5.10159e-08
4.97691e-08
4.87601e-08
1.01306e-07
1.00698e-07
9.94993e-08
9.77421e-08
9.54748e-08
9.2759e-08
8.96679e-08
8.62835e-08
8.26939e-08
7.89897e-08
7.52607e-08
7.15923e-08
6.80618e-08
6.47358e-08
6.16672e-08
5.88937e-08
5.64377e-08
5.43059e-08
5.24914e-08
5.09754e-08
4.97303e-08
4.87229e-08
1.01196e-07
1.00589e-07
9.93912e-08
9.76361e-08
9.53715e-08
9.2659e-08
8.95716e-08
8.61914e-08
8.26062e-08
7.89068e-08
7.51827e-08
7.15193e-08
6.79937e-08
6.46724e-08
6.16083e-08
5.8839e-08
5.63867e-08
5.42583e-08
5.24466e-08
5.09331e-08
4.969e-08
4.86842e-08
1.01076e-07
1.0047e-07
9.92736e-08
9.75208e-08
9.52592e-08
9.25503e-08
8.94671e-08
8.60916e-08
8.25116e-08
7.88175e-08
7.5099e-08
7.14411e-08
6.79211e-08
6.46051e-08
6.1546e-08
5.87813e-08
5.63333e-08
5.42085e-08
5.24e-08
5.08891e-08
4.96483e-08
4.86441e-08
1.00946e-07
1.0034e-07
9.91457e-08
9.73955e-08
9.51372e-08
9.24324e-08
8.9354e-08
8.59837e-08
8.24094e-08
7.87214e-08
7.50091e-08
7.13575e-08
6.78436e-08
6.45336e-08
6.14801e-08
5.87206e-08
5.62772e-08
5.41566e-08
5.23517e-08
5.08437e-08
4.96052e-08
4.86029e-08
1.00804e-07
1.00199e-07
9.90069e-08
9.72595e-08
9.50049e-08
9.23046e-08
8.92314e-08
8.58671e-08
8.22991e-08
7.86178e-08
7.49125e-08
7.12679e-08
6.7761e-08
6.44576e-08
6.14104e-08
5.86568e-08
5.62186e-08
5.41026e-08
5.23015e-08
5.07967e-08
4.95608e-08
4.85605e-08
1.0065e-07
1.00047e-07
9.88564e-08
9.71121e-08
9.48616e-08
9.21663e-08
8.90989e-08
8.5741e-08
8.21801e-08
7.85063e-08
7.48087e-08
7.11719e-08
6.76727e-08
6.43769e-08
6.13367e-08
5.85896e-08
5.61572e-08
5.40463e-08
5.22496e-08
5.07484e-08
4.95153e-08
4.85172e-08
1.00484e-07
9.98816e-08
9.86936e-08
9.69526e-08
9.47065e-08
9.20166e-08
8.89555e-08
8.56047e-08
8.20516e-08
7.83861e-08
7.46971e-08
7.1069e-08
6.75785e-08
6.42909e-08
6.12587e-08
5.85188e-08
5.60929e-08
5.39877e-08
5.21958e-08
5.06986e-08
4.94687e-08
4.84729e-08
1.00304e-07
9.97033e-08
9.85177e-08
9.67804e-08
9.4539e-08
9.18549e-08
8.88007e-08
8.54576e-08
8.1913e-08
7.82565e-08
7.4577e-08
7.09585e-08
6.74776e-08
6.41993e-08
6.11758e-08
5.8444e-08
5.60255e-08
5.39266e-08
5.21401e-08
5.06473e-08
4.94209e-08
4.84278e-08
1.00111e-07
9.95114e-08
9.83283e-08
9.65947e-08
9.43584e-08
9.16805e-08
8.86335e-08
8.52988e-08
8.17634e-08
7.81168e-08
7.44476e-08
7.08398e-08
6.73694e-08
6.41015e-08
6.10877e-08
5.8365e-08
5.59546e-08
5.38628e-08
5.20824e-08
5.05945e-08
4.9372e-08
4.83819e-08
9.99038e-08
9.93053e-08
9.81248e-08
9.63951e-08
9.4164e-08
9.14927e-08
8.84535e-08
8.51276e-08
8.16021e-08
7.79662e-08
7.43083e-08
7.0712e-08
6.72533e-08
6.39967e-08
6.09938e-08
5.82812e-08
5.58798e-08
5.3796e-08
5.20224e-08
5.05401e-08
4.9322e-08
4.83352e-08
9.96822e-08
9.90849e-08
9.7907e-08
9.61813e-08
9.39556e-08
9.12909e-08
8.82598e-08
8.49433e-08
8.14282e-08
7.78038e-08
7.4158e-08
7.05744e-08
6.71284e-08
6.38844e-08
6.08935e-08
5.8192e-08
5.58008e-08
5.3726e-08
5.19599e-08
5.04839e-08
4.92707e-08
4.82876e-08
9.94463e-08
9.88503e-08
9.76749e-08
9.59531e-08
9.37327e-08
9.10748e-08
8.80519e-08
8.47451e-08
8.1241e-08
7.76288e-08
7.39961e-08
7.04262e-08
6.6994e-08
6.37637e-08
6.07861e-08
5.8097e-08
5.57171e-08
5.36522e-08
5.18946e-08
5.04256e-08
4.92181e-08
4.82392e-08
9.91966e-08
9.86018e-08
9.74288e-08
9.57106e-08
9.34952e-08
9.0844e-08
8.78293e-08
8.45324e-08
8.10398e-08
7.74403e-08
7.38215e-08
7.02663e-08
6.68492e-08
6.36339e-08
6.06708e-08
5.79954e-08
5.56281e-08
5.35743e-08
5.18263e-08
5.03652e-08
4.91639e-08
4.81898e-08
9.89341e-08
9.83402e-08
9.71692e-08
9.54542e-08
9.32434e-08
9.05984e-08
8.75918e-08
8.43047e-08
8.08237e-08
7.72375e-08
7.36334e-08
7.00938e-08
6.6693e-08
6.3494e-08
6.05469e-08
5.78866e-08
5.55332e-08
5.34918e-08
5.17544e-08
5.03023e-08
4.91081e-08
4.81394e-08
9.86602e-08
9.80669e-08
9.68973e-08
9.51847e-08
9.29777e-08
9.03382e-08
8.7339e-08
8.40615e-08
8.05921e-08
7.70196e-08
7.34308e-08
6.99079e-08
6.65245e-08
6.33432e-08
6.04135e-08
5.77699e-08
5.54318e-08
5.34042e-08
5.16788e-08
5.02366e-08
4.90504e-08
4.80879e-08
9.8377e-08
9.77838e-08
9.66146e-08
9.49033e-08
9.26989e-08
9.00636e-08
8.7071e-08
8.38023e-08
8.03445e-08
7.67857e-08
7.32129e-08
6.97075e-08
6.63427e-08
6.31806e-08
6.02699e-08
5.76445e-08
5.53234e-08
5.3311e-08
5.15989e-08
5.01678e-08
4.89907e-08
4.80351e-08
9.80874e-08
9.74935e-08
9.63235e-08
9.46118e-08
9.2408e-08
8.97754e-08
8.67877e-08
8.3527e-08
8.008e-08
7.65351e-08
7.29785e-08
6.94915e-08
6.61466e-08
6.30052e-08
6.01151e-08
5.75096e-08
5.52072e-08
5.32117e-08
5.15143e-08
5.00957e-08
4.89287e-08
4.79809e-08
9.77954e-08
9.71998e-08
9.6027e-08
9.43123e-08
9.21066e-08
8.94741e-08
8.64895e-08
8.32352e-08
7.97982e-08
7.62667e-08
7.27269e-08
6.92591e-08
6.59353e-08
6.2816e-08
5.99483e-08
5.73646e-08
5.50826e-08
5.31058e-08
5.14248e-08
5.00201e-08
4.88643e-08
4.79253e-08
9.75063e-08
9.69074e-08
9.57288e-08
9.40076e-08
9.17964e-08
8.91607e-08
8.61764e-08
8.29265e-08
7.94983e-08
7.59798e-08
7.24568e-08
6.90091e-08
6.57077e-08
6.26121e-08
5.97686e-08
5.72087e-08
5.49492e-08
5.29928e-08
5.13299e-08
4.99405e-08
4.87973e-08
4.78682e-08
9.72274e-08
9.66225e-08
9.54338e-08
9.37011e-08
9.14793e-08
8.8836e-08
8.58485e-08
8.26004e-08
7.91794e-08
7.56733e-08
7.21672e-08
6.87403e-08
6.54626e-08
6.23926e-08
5.95753e-08
5.70412e-08
5.48063e-08
5.28724e-08
5.12294e-08
4.9857e-08
4.87277e-08
4.78095e-08
9.69684e-08
9.63533e-08
9.51478e-08
9.33962e-08
9.11571e-08
8.85007e-08
8.55055e-08
8.22562e-08
7.88404e-08
7.53458e-08
7.18569e-08
6.84517e-08
6.51991e-08
6.21565e-08
5.93675e-08
5.68615e-08
5.46534e-08
5.27441e-08
5.1123e-08
4.97692e-08
4.86553e-08
4.77492e-08
9.67433e-08
9.61103e-08
9.48774e-08
9.30965e-08
9.08312e-08
8.81545e-08
8.51465e-08
8.18925e-08
7.848e-08
7.49961e-08
7.15244e-08
6.81419e-08
6.49161e-08
6.19029e-08
5.91446e-08
5.66691e-08
5.44901e-08
5.26078e-08
5.10105e-08
4.96772e-08
4.85802e-08
4.76874e-08
9.65736e-08
9.59069e-08
9.46291e-08
9.28042e-08
9.05016e-08
8.77965e-08
8.47701e-08
8.15076e-08
7.80962e-08
7.46223e-08
7.11683e-08
6.78097e-08
6.46126e-08
6.1631e-08
5.89059e-08
5.64635e-08
5.43162e-08
5.24631e-08
5.08919e-08
4.9581e-08
4.85023e-08
4.76241e-08
9.64953e-08
9.57581e-08
9.44067e-08
9.25186e-08
9.01658e-08
8.74238e-08
8.43732e-08
8.10989e-08
7.7687e-08
7.42227e-08
7.0787e-08
6.74538e-08
6.42874e-08
6.13401e-08
5.86508e-08
5.62443e-08
5.41314e-08
5.23101e-08
5.07671e-08
4.94805e-08
4.84218e-08
4.75594e-08
9.70667e-08
9.68175e-08
9.75425e-08
9.74274e-08
9.74758e-08
9.74311e-08
9.75106e-08
9.72571e-08
9.76671e-08
9.70779e-08
9.76463e-08
9.73389e-08
9.78065e-08
9.73113e-08
9.77221e-08
9.7407e-08
9.73062e-08
9.71255e-08
9.70773e-08
9.77605e-08
9.771e-08
9.71808e-08
9.76896e-08
9.74473e-08
9.7283e-08
9.75477e-08
9.75567e-08
9.748e-08
9.75907e-08
9.77557e-08
9.72069e-08
9.75358e-08
9.7472e-08
9.72137e-08
9.83616e-08
9.6734e-08
1.00599e-07
8.41802e-08
9.69459e-08
9.6753e-08
9.68973e-08
9.69091e-08
9.72369e-08
9.73914e-08
9.7774e-08
9.7817e-08
9.83501e-08
9.71794e-08
9.84965e-08
9.61491e-08
9.98445e-08
9.82128e-08
9.9619e-08
9.6275e-08
9.17835e-08
8.29675e-08
9.45406e-08
8.57217e-08
1.01257e-07
1.01426e-07
1.03154e-07
1.00477e-07
9.84575e-08
9.8817e-08
1.04279e-07
9.48807e-08
1.03598e-07
1.00006e-07
1.03667e-07
9.68698e-08
1.04573e-07
9.55656e-08
1.03535e-07
1.01579e-07
1.01491e-07
9.35953e-08
1.05095e-07
9.37143e-08
1.00527e-07
9.95889e-08
1.00393e-07
8.94249e-08
1.01685e-07
9.8622e-08
9.80474e-08
9.1798e-08
1.03639e-07
9.60146e-08
9.92482e-08
8.98957e-08
9.43091e-08
8.7862e-08
1.00498e-07
9.58113e-08
8.9381e-08
8.8324e-08
9.86771e-08
8.68059e-08
9.91147e-08
9.47201e-08
9.47378e-08
8.73969e-08
9.74998e-08
9.36057e-08
9.84184e-08
9.81812e-08
9.99786e-08
9.98645e-08
8.59109e-08
8.66086e-08
1.02119e-07
1.03616e-07
8.44831e-08
9.74198e-08
1.02873e-07
1.04375e-07
9.50594e-08
1.05229e-07
9.55496e-08
9.15339e-08
1.04224e-07
1.0335e-07
9.19331e-08
8.97431e-08
1.03633e-07
1.00921e-07
9.76791e-08
1.01028e-07
8.83583e-08
9.55286e-08
1.01004e-07
9.69783e-08
1.02721e-07
1.03434e-07
1.03806e-07
1.05585e-07
9.96399e-08
9.49763e-08
8.99217e-08
9.31837e-08
8.83793e-08
1.05916e-07
9.6634e-08
1.03533e-07
9.66346e-08
9.63586e-08
8.77882e-08
9.76274e-08
1.04089e-07
1.0085e-07
9.24681e-08
8.41577e-08
9.38274e-08
8.51076e-08
9.48015e-08
9.98714e-08
9.4194e-08
9.99852e-08
9.52312e-08
9.64288e-08
1.01037e-07
9.76467e-08
9.85741e-08
1.02516e-07
1.0141e-07
8.84227e-08
8.74162e-08
9.30399e-08
9.96562e-08
8.40954e-08
9.181e-08
9.59445e-08
1.00018e-07
8.5005e-08
9.24296e-08
8.78394e-08
9.55762e-08
1.04415e-07
9.95035e-08
1.00009e-07
9.77686e-08
1.03191e-07
1.01333e-07
1.01e-07
1.04648e-07
9.93523e-08
9.64251e-08
1.03087e-07
1.05868e-07
9.89993e-08
9.11555e-08
9.86749e-08
9.4202e-08
9.36388e-08
8.51537e-08
9.76796e-08
1.02787e-07
9.75058e-08
8.97003e-08
1.04623e-07
1.02751e-07
9.48623e-08
9.1313e-08
1.0137e-07
1.04786e-07
9.77117e-08
9.36848e-08
9.78238e-08
9.65412e-08
8.33792e-08
9.06542e-08
8.90027e-08
9.43022e-08
8.99241e-08
9.47364e-08
9.75242e-08
9.08614e-08
9.85542e-08
9.26793e-08
1.0263e-07
9.44863e-08
1.00348e-07
9.93729e-08
9.63238e-08
1.01204e-07
9.64786e-08
9.94147e-08
1.01086e-07
1.03375e-07
1.00371e-07
1.02542e-07
1.00477e-07
1.03015e-07
9.80158e-08
9.62806e-08
8.61882e-08
9.15858e-08
1.03385e-07
1.05911e-07
8.51378e-08
9.17609e-08
1.0197e-07
1.05139e-07
9.08522e-08
9.87647e-08
1.03296e-07
9.89341e-08
8.26859e-08
8.92274e-08
8.7045e-08
8.33715e-08
1.03358e-07
1.02344e-07
9.66816e-08
1.0161e-07
1.00654e-07
9.70889e-08
9.84056e-08
9.7247e-08
8.85464e-08
9.3388e-08
1.00959e-07
1.02238e-07
1.03905e-07
1.06092e-07
1.0171e-07
9.76549e-08
9.79164e-08
9.84847e-08
8.72346e-08
8.58989e-08
1.04805e-07
1.03105e-07
1.03553e-07
1.04262e-07
9.90837e-08
1.01713e-07
9.73026e-08
9.376e-08
1.00877e-07
9.61516e-08
1.00317e-07
1.00761e-07
9.18454e-08
9.68793e-08
9.94687e-08
1.00938e-07
9.2176e-08
9.69723e-08
9.54954e-08
9.35893e-08
9.29569e-08
9.79835e-08
1.04151e-07
1.05131e-07
9.17407e-08
8.77537e-08
8.8471e-08
8.6012e-08
1.05244e-07
1.03008e-07
9.95259e-08
1.03127e-07
9.60617e-08
9.63643e-08
1.01612e-07
1.01888e-07
9.60213e-08
9.87602e-08
9.28668e-08
9.6854e-08
1.05674e-07
1.02044e-07
1.03387e-07
1.05815e-07
9.03281e-08
9.36094e-08
1.00235e-07
9.48366e-08
1.01504e-07
1.01602e-07
9.67037e-08
9.63575e-08
8.65709e-08
9.00614e-08
9.12386e-08
9.35867e-08
9.0504e-08
8.96348e-08
9.78707e-08
9.51183e-08
9.75772e-08
9.64849e-08
9.60368e-08
9.83276e-08
9.80114e-08
1.0018e-07
9.7394e-08
9.69174e-08
9.69089e-08
1.00853e-07
9.58769e-08
9.48275e-08
8.67895e-08
9.04565e-08
9.66464e-08
9.42162e-08
9.9072e-08
1.00208e-07
9.54804e-08
9.90992e-08
9.13367e-08
8.87122e-08
9.86019e-08
9.97548e-08
9.89428e-08
9.90388e-08
9.40918e-08
9.79271e-08
9.36224e-08
9.15382e-08
9.81001e-08
1.01396e-07
9.23463e-08
8.97671e-08
9.66427e-08
9.4738e-08
1.01623e-07
1.02044e-07
1.02101e-07
1.02829e-07
9.99005e-08
9.71062e-08
1.00829e-07
9.91566e-08
9.63182e-08
9.82804e-08
9.91306e-08
9.54918e-08
9.35091e-08
9.71081e-08
9.48106e-08
9.2596e-08
9.07825e-08
8.88389e-08
1.00544e-07
1.00888e-07
9.98738e-08
1.0205e-07
1.02016e-07
1.0033e-07
9.19235e-08
9.38703e-08
8.37637e-08
8.68058e-08
1.02179e-07
9.91004e-08
1.01756e-07
1.04168e-07
9.07083e-08
9.30095e-08
9.48671e-08
9.27025e-08
1.01922e-07
1.02285e-07
8.61279e-08
8.81038e-08
9.68733e-08
9.4561e-08
1.00528e-07
1.03265e-07
9.16949e-08
8.97849e-08
1.02016e-07
1.01921e-07
9.91623e-08
1.01989e-07
1.05337e-07
1.04215e-07
1.02415e-07
1.01271e-07
9.65023e-08
9.7929e-08
1.00692e-07
1.0218e-07
9.85329e-08
1.00362e-07
1.03645e-07
1.03001e-07
9.65399e-08
9.72864e-08
9.07415e-08
8.72797e-08
1.05525e-07
1.05509e-07
8.88276e-08
9.15876e-08
1.00544e-07
9.8389e-08
9.89651e-08
9.89351e-08
8.59278e-08
8.29228e-08
9.85094e-08
1.0102e-07
8.39528e-08
8.37282e-08
8.4865e-08
8.43568e-08
9.00582e-08
8.67003e-08
1.05289e-07
1.04078e-07
9.73061e-08
9.91324e-08
1.00032e-07
1.00016e-07
9.93003e-08
9.89039e-08
1.04789e-07
1.04992e-07
9.27774e-08
9.52805e-08
9.69086e-08
9.68373e-08
1.05426e-07
1.03039e-07
9.68401e-08
9.66422e-08
9.68354e-08
9.49798e-08
9.55692e-08
9.73997e-08
9.9041e-08
1.01354e-07
9.89816e-08
9.75516e-08
9.82892e-08
9.82203e-08
1.00119e-07
9.98987e-08
8.5965e-08
8.8774e-08
9.71117e-08
9.74806e-08
9.19753e-08
9.36613e-08
1.09814e-07
1.03875e-07
1.09584e-07
1.02181e-07
1.04481e-07
1.04676e-07
1.05572e-07
1.05961e-07
1.06422e-07
1.06463e-07
1.07321e-07
1.06917e-07
1.08485e-07
1.0716e-07
1.08903e-07
1.07971e-07
1.09329e-07
1.09257e-07
1.11032e-07
1.07734e-07
1.11992e-07
1.10188e-07
1.06421e-07
1.02913e-07
1.0642e-07
1.12188e-07
1.11388e-07
1.08103e-07
1.12493e-07
1.08821e-07
1.11787e-07
1.07086e-07
1.11867e-07
1.08927e-07
1.09141e-07
1.08743e-07
1.11617e-07
1.05714e-07
1.11609e-07
1.05627e-07
1.09789e-07
1.10105e-07
1.10827e-07
1.04649e-07
1.06947e-07
1.07087e-07
1.09816e-07
1.03661e-07
1.09174e-07
1.05263e-07
1.0927e-07
1.08081e-07
1.09872e-07
1.033e-07
1.04517e-07
1.06805e-07
1.0334e-07
1.09636e-07
1.12217e-07
1.0741e-07
1.03982e-07
1.08552e-07
1.04912e-07
1.10038e-07
1.10865e-07
1.05788e-07
1.11406e-07
1.07599e-07
1.1223e-07
1.09292e-07
1.07151e-07
1.1007e-07
1.03934e-07
1.10142e-07
1.09942e-07
1.06483e-07
1.0717e-07
1.06096e-07
1.06226e-07
1.10921e-07
1.0996e-07
1.0989e-07
1.07266e-07
1.09891e-07
1.11829e-07
1.12343e-07
1.1059e-07
1.11876e-07
1.06205e-07
1.03886e-07
1.11778e-07
1.0935e-07
1.10187e-07
1.07614e-07
1.11582e-07
1.10195e-07
1.08843e-07
1.08319e-07
1.0834e-07
1.06129e-07
1.07313e-07
1.09953e-07
1.09031e-07
1.0903e-07
1.07459e-07
1.03085e-07
1.07225e-07
1.06073e-07
1.10244e-07
1.08113e-07
1.0458e-07
1.0248e-07
1.11777e-07
1.09896e-07
1.07317e-07
1.03015e-07
1.08756e-07
1.04976e-07
1.11412e-07
1.12439e-07
1.10726e-07
1.09008e-07
1.1239e-07
1.10669e-07
1.06596e-07
1.0816e-07
1.06625e-07
1.07609e-07
1.09315e-07
1.0699e-07
1.07609e-07
1.09615e-07
1.08735e-07
1.07499e-07
1.10365e-07
1.1083e-07
1.10042e-07
1.11014e-07
1.06764e-07
1.08795e-07
1.09078e-07
1.07017e-07
1.08212e-07
1.06332e-07
1.07385e-07
1.09209e-07
1.11186e-07
1.08502e-07
1.07694e-07
1.05865e-07
1.09786e-07
1.10479e-07
1.1003e-07
1.1007e-07
1.10694e-07
1.1033e-07
1.04522e-07
1.06903e-07
1.09201e-07
1.08347e-07
1.12239e-07
1.12091e-07
1.05317e-07
1.02719e-07
1.11014e-07
1.1118e-07
1.12667e-07
1.11755e-07
1.11525e-07
1.10685e-07
1.08038e-07
1.06753e-07
1.06846e-07
1.09584e-07
1.09372e-07
1.07138e-07
1.10555e-07
1.09724e-07
1.107e-07
1.09155e-07
1.0858e-07
1.09191e-07
1.04736e-07
1.03444e-07
1.02167e-07
1.04842e-07
1.04104e-07
1.02224e-07
1.03355e-07
1.05398e-07
1.05715e-07
1.07659e-07
1.03946e-07
1.06084e-07
1.08855e-07
1.0623e-07
1.12109e-07
1.12611e-07
1.04588e-07
1.05293e-07
1.09843e-07
1.08859e-07
1.12649e-07
1.11898e-07
1.08143e-07
1.07913e-07
1.1129e-07
1.11108e-07
1.1192e-07
1.11552e-07
1.10511e-07
1.08253e-07
1.07558e-07
1.07071e-07
1.12147e-07
1.11255e-07
1.07123e-07
1.0845e-07
1.04745e-07
1.07392e-07
1.08106e-07
1.08181e-07
1.05227e-07
1.06792e-07
1.0944e-07
1.09742e-07
1.08908e-07
1.09752e-07
1.11407e-07
1.11288e-07
1.09569e-07
1.10955e-07
1.05539e-07
1.06108e-07
1.07651e-07
1.08053e-07
1.11702e-07
1.10749e-07
1.10349e-07
1.08965e-07
1.06426e-07
1.06498e-07
1.06295e-07
1.07195e-07
1.10702e-07
1.1052e-07
1.09069e-07
1.09335e-07
1.08851e-07
1.0785e-07
1.08216e-07
1.08619e-07
1.08204e-07
1.08097e-07
1.05394e-07
1.05825e-07
1.08241e-07
1.06884e-07
1.08127e-07
1.08569e-07
1.08742e-07
1.09557e-07
1.09803e-07
1.10264e-07
1.06851e-07
1.0483e-07
1.08162e-07
1.09406e-07
1.09198e-07
1.09287e-07
1.10379e-07
1.08911e-07
1.05737e-07
1.05171e-07
1.11156e-07
1.11462e-07
1.10731e-07
1.10463e-07
1.08677e-07
1.09069e-07
1.12473e-07
1.12547e-07
1.06155e-07
1.07473e-07
1.06544e-07
1.0808e-07
1.11482e-07
1.11221e-07
1.09095e-07
1.0718e-07
1.07525e-07
1.08268e-07
1.08064e-07
1.09694e-07
1.05218e-07
1.07319e-07
1.05322e-07
1.05742e-07
1.11032e-07
1.11366e-07
1.07646e-07
1.07188e-07
1.12773e-07
1.12539e-07
1.10151e-07
1.10079e-07
1.10161e-07
1.1011e-07
1.10227e-07
1.102e-07
1.10355e-07
1.10355e-07
1.10536e-07
1.10557e-07
1.10765e-07
1.1081e-07
1.11032e-07
1.11097e-07
1.11331e-07
1.11413e-07
1.11651e-07
1.11745e-07
1.11974e-07
1.1207e-07
1.12285e-07
1.12376e-07
1.12563e-07
1.12631e-07
1.12779e-07
1.12809e-07
1.1291e-07
1.12882e-07
1.12924e-07
1.12818e-07
1.13101e-07
1.12831e-07
1.10168e-07
1.10115e-07
1.10231e-07
1.102e-07
1.10348e-07
1.10341e-07
1.10525e-07
1.10543e-07
1.10751e-07
1.10792e-07
1.11023e-07
1.11084e-07
1.11325e-07
1.11403e-07
1.11654e-07
1.11751e-07
1.12004e-07
1.12112e-07
1.1235e-07
1.12455e-07
1.12671e-07
1.12762e-07
1.12948e-07
1.13014e-07
1.13159e-07
1.13182e-07
1.13279e-07
1.13244e-07
1.13277e-07
1.13157e-07
1.02929e-07
1.0266e-07
1.09594e-07
1.02166e-07
1.03355e-07
1.03566e-07
1.04616e-07
1.05041e-07
1.05945e-07
1.04174e-07
1.06781e-07
1.06438e-07
1.0793e-07
1.07391e-07
1.09384e-07
1.06148e-07
1.10717e-07
1.08708e-07
1.11097e-07
1.06664e-07
1.12706e-07
1.09795e-07
1.06405e-07
1.12257e-07
1.11544e-07
1.06486e-07
1.11104e-07
1.07144e-07
1.11554e-07
1.08456e-07
1.12494e-07
1.07083e-07
1.09537e-07
1.11034e-07
1.11569e-07
1.06255e-07
1.10699e-07
1.0638e-07
1.10289e-07
1.099e-07
1.11106e-07
1.05278e-07
1.07114e-07
1.05402e-07
1.09906e-07
1.0906e-07
1.09392e-07
1.05422e-07
1.08594e-07
1.08731e-07
1.03302e-07
1.09694e-07
1.08564e-07
1.0665e-07
1.04497e-07
1.04694e-07
1.03252e-07
1.09689e-07
1.12457e-07
1.06942e-07
1.07469e-07
1.12787e-07
1.07173e-07
1.11807e-07
1.10836e-07
1.04947e-07
1.10194e-07
1.04591e-07
1.06519e-07
1.10181e-07
1.07054e-07
1.11325e-07
1.06525e-07
1.03344e-07
1.07807e-07
1.06185e-07
1.11791e-07
1.06355e-07
1.09303e-07
1.10476e-07
1.08412e-07
1.06536e-07
1.08756e-07
1.13017e-07
1.11456e-07
1.12402e-07
1.1152e-07
1.10069e-07
1.09841e-07
1.06373e-07
1.03796e-07
1.08813e-07
1.05065e-07
1.09737e-07
1.06823e-07
1.10271e-07
1.09032e-07
1.09024e-07
1.06937e-07
1.02228e-07
1.07339e-07
1.05735e-07
1.10086e-07
1.06517e-07
1.09427e-07
1.08109e-07
1.11516e-07
1.12955e-07
1.10345e-07
1.0939e-07
1.03603e-07
1.06201e-07
1.05476e-07
1.09102e-07
1.12041e-07
1.12802e-07
1.10161e-07
1.12178e-07
1.03237e-07
1.07998e-07
1.07758e-07
1.09884e-07
1.02427e-07
1.05455e-07
1.10089e-07
1.11222e-07
1.10249e-07
1.08743e-07
1.08068e-07
1.07255e-07
1.0605e-07
1.07701e-07
1.04862e-07
1.06856e-07
1.08706e-07
1.07885e-07
1.11153e-07
1.11064e-07
1.10739e-07
1.08208e-07
1.12387e-07
1.12878e-07
1.12222e-07
1.11668e-07
1.10653e-07
1.10037e-07
1.06167e-07
1.09389e-07
1.07263e-07
1.10467e-07
1.08847e-07
1.06476e-07
1.03955e-07
1.0804e-07
1.04895e-07
1.0885e-07
1.05483e-07
1.08132e-07
1.07403e-07
1.05931e-07
1.09249e-07
1.10914e-07
1.11779e-07
1.12524e-07
1.03147e-07
1.06075e-07
1.1284e-07
1.12241e-07
1.04327e-07
1.07152e-07
1.09376e-07
1.105e-07
1.05611e-07
1.05479e-07
1.06109e-07
1.08816e-07
1.08897e-07
1.0774e-07
1.09704e-07
1.07127e-07
1.05327e-07
1.0265e-07
1.11835e-07
1.11044e-07
1.11988e-07
1.12477e-07
1.11258e-07
1.11524e-07
1.09261e-07
1.09843e-07
1.04858e-07
1.0308e-07
1.04716e-07
1.03361e-07
1.05946e-07
1.03907e-07
1.08293e-07
1.10701e-07
1.09931e-07
1.08428e-07
1.10241e-07
1.09836e-07
1.10358e-07
1.10842e-07
1.11165e-07
1.10117e-07
1.10049e-07
1.09675e-07
1.08342e-07
1.06809e-07
1.04155e-07
1.0256e-07
1.10284e-07
1.08315e-07
1.08273e-07
1.05648e-07
1.10509e-07
1.08467e-07
1.07621e-07
1.09831e-07
1.07089e-07
1.04941e-07
1.09208e-07
1.08472e-07
1.11879e-07
1.10743e-07
1.12147e-07
1.10357e-07
1.06314e-07
1.08546e-07
1.08164e-07
1.08298e-07
1.05589e-07
1.07198e-07
1.11497e-07
1.11091e-07
1.08964e-07
1.0933e-07
1.11833e-07
1.11064e-07
1.09321e-07
1.08358e-07
1.07757e-07
1.06118e-07
1.06758e-07
1.05435e-07
1.12419e-07
1.12747e-07
1.07342e-07
1.06898e-07
1.10416e-07
1.08873e-07
1.11423e-07
1.09856e-07
1.12525e-07
1.13e-07
1.04741e-07
1.04129e-07
1.07472e-07
1.08114e-07
1.0916e-07
1.08723e-07
1.09255e-07
1.07432e-07
1.11819e-07
1.10917e-07
1.08419e-07
1.08443e-07
1.10816e-07
1.1203e-07
1.08887e-07
1.07833e-07
1.04247e-07
1.04969e-07
1.09505e-07
1.083e-07
1.10527e-07
1.09754e-07
1.07001e-07
1.04791e-07
1.04476e-07
1.06504e-07
1.09805e-07
1.08956e-07
1.0995e-07
1.11344e-07
1.06476e-07
1.07466e-07
1.05377e-07
1.06002e-07
1.08283e-07
1.08768e-07
1.07242e-07
1.07409e-07
1.11527e-07
1.10923e-07
1.08464e-07
1.07786e-07
1.05637e-07
1.05859e-07
1.07267e-07
1.05591e-07
1.07866e-07
1.06896e-07
1.07392e-07
1.06109e-07
1.07976e-07
1.09171e-07
1.12159e-07
1.11945e-07
1.10103e-07
1.09573e-07
1.09495e-07
1.09786e-07
1.04443e-07
1.02637e-07
1.07513e-07
1.07184e-07
8.59851e-08
9.6894e-08
9.96088e-08
8.30111e-08
9.70773e-08
9.68694e-08
9.72891e-08
9.72772e-08
9.75238e-08
9.72687e-08
9.818e-08
9.75971e-08
9.88135e-08
9.67938e-08
9.86197e-08
9.82941e-08
9.9327e-08
9.96717e-08
1.01879e-07
9.29637e-08
9.70931e-08
9.01009e-08
9.99146e-08
8.39857e-08
8.41375e-08
1.01081e-07
1.02404e-07
9.87729e-08
1.00886e-07
9.92233e-08
1.01891e-07
9.67807e-08
1.04745e-07
9.98958e-08
1.03487e-07
9.63603e-08
1.00764e-07
9.65924e-08
1.03334e-07
9.42915e-08
1.01088e-07
9.49813e-08
1.02444e-07
9.61677e-08
1.0357e-07
9.45568e-08
9.67257e-08
1.00052e-07
1.01476e-07
9.1611e-08
1.03092e-07
9.15336e-08
9.49715e-08
9.57698e-08
1.01937e-07
8.99775e-08
9.29775e-08
9.3011e-08
9.94685e-08
9.46082e-08
1.00009e-07
8.93262e-08
9.84654e-08
9.26186e-08
9.77682e-08
8.60745e-08
9.9862e-08
9.02448e-08
9.06875e-08
9.16099e-08
9.70167e-08
9.13229e-08
9.05922e-08
8.61275e-08
9.8453e-08
8.51116e-08
9.902e-08
1.00855e-07
8.84703e-08
9.02598e-08
1.02136e-07
1.02336e-07
9.12211e-08
1.04137e-07
9.31522e-08
1.04386e-07
9.45623e-08
9.80643e-08
1.03595e-07
9.62773e-08
1.02458e-07
9.73786e-08
9.99427e-08
1.01487e-07
9.15366e-08
9.63736e-08
1.03537e-07
9.70222e-08
9.98004e-08
8.76962e-08
9.79038e-08
1.00948e-07
1.00651e-07
9.99347e-08
1.04705e-07
9.26233e-08
1.01172e-07
9.39485e-08
9.25989e-08
1.03944e-07
9.93439e-08
1.05181e-07
9.75981e-08
9.41694e-08
1.01317e-07
8.9904e-08
8.41625e-08
9.0513e-08
8.64097e-08
1.01868e-07
9.60234e-08
1.00312e-07
8.96794e-08
9.95508e-08
9.74279e-08
9.88951e-08
9.59116e-08
9.2861e-08
8.421e-08
9.60142e-08
9.69963e-08
9.74672e-08
1.04402e-07
8.72852e-08
8.35759e-08
1.03094e-07
1.01258e-07
9.13033e-08
8.69387e-08
9.83868e-08
9.60157e-08
9.98734e-08
9.32739e-08
9.12781e-08
8.80572e-08
1.00031e-07
1.0351e-07
1.01025e-07
9.94556e-08
9.63539e-08
9.80659e-08
1.0249e-07
9.54946e-08
8.87853e-08
8.46318e-08
9.10577e-08
9.45784e-08
1.01528e-07
1.04914e-07
9.39621e-08
1.01466e-07
9.92142e-08
9.34307e-08
1.00694e-07
1.0523e-07
9.29375e-08
9.77493e-08
9.88086e-08
9.50236e-08
9.68676e-08
9.79548e-08
1.03478e-07
1.01336e-07
1.01981e-07
9.77187e-08
1.03194e-07
9.73045e-08
9.05178e-08
9.39606e-08
9.77148e-08
9.71535e-08
9.16624e-08
9.6577e-08
1.03612e-07
1.02172e-07
9.84743e-08
9.99701e-08
1.00765e-07
1.0224e-07
9.34451e-08
9.75085e-08
9.13229e-08
9.80298e-08
9.44026e-08
9.61586e-08
8.74949e-08
8.5508e-08
8.93374e-08
8.70335e-08
9.81518e-08
9.63831e-08
9.96166e-08
9.47502e-08
1.00773e-07
9.63892e-08
8.53089e-08
8.97467e-08
1.01662e-07
9.94949e-08
1.01712e-07
1.03056e-07
8.4309e-08
8.84945e-08
8.57562e-08
8.29935e-08
1.00733e-07
1.02502e-07
9.87547e-08
9.64437e-08
9.79347e-08
1.00706e-07
9.94807e-08
1.02694e-07
8.93681e-08
9.18871e-08
9.99721e-08
9.67204e-08
1.00918e-07
9.67719e-08
9.03099e-08
9.54998e-08
8.37752e-08
8.83113e-08
9.82503e-08
1.00543e-07
9.89761e-08
1.00712e-07
8.71431e-08
9.08974e-08
8.83443e-08
8.67636e-08
9.37715e-08
9.45737e-08
9.65982e-08
9.76682e-08
1.03863e-07
1.00399e-07
1.05143e-07
1.02573e-07
1.003e-07
1.01769e-07
9.46683e-08
9.40423e-08
9.88641e-08
1.00291e-07
9.65334e-08
9.57362e-08
9.80526e-08
9.70237e-08
9.50451e-08
9.00486e-08
1.03217e-07
1.05314e-07
1.00292e-07
9.93117e-08
1.01381e-07
1.03834e-07
9.9919e-08
1.00474e-07
9.57581e-08
9.18846e-08
9.48406e-08
9.71501e-08
1.03975e-07
1.02638e-07
9.77772e-08
9.85798e-08
8.73732e-08
9.27202e-08
9.47512e-08
9.5995e-08
9.73733e-08
9.69332e-08
9.7849e-08
1.01352e-07
1.01705e-07
1.04957e-07
1.00323e-07
9.72056e-08
9.85517e-08
9.72814e-08
9.33454e-08
9.10098e-08
9.65342e-08
9.38711e-08
9.73817e-08
9.42474e-08
1.03118e-07
1.04518e-07
9.96476e-08
1.02246e-07
8.86255e-08
8.94994e-08
9.42436e-08
9.49539e-08
1.04541e-07
1.02515e-07
9.93563e-08
9.87668e-08
1.01047e-07
1.00724e-07
9.65034e-08
9.7793e-08
8.83397e-08
9.34721e-08
9.8235e-08
9.54442e-08
9.63031e-08
9.54336e-08
8.86218e-08
9.26216e-08
9.20934e-08
9.58023e-08
9.69008e-08
9.69696e-08
9.06923e-08
9.46308e-08
9.79244e-08
9.85235e-08
1.0149e-07
1.00137e-07
9.76583e-08
9.29787e-08
9.45534e-08
9.57496e-08
1.00433e-07
9.92079e-08
9.73703e-08
9.96304e-08
9.15767e-08
8.78364e-08
1.02742e-07
1.00899e-07
1.02847e-07
1.0423e-07
9.79744e-08
9.56372e-08
9.28459e-08
9.31057e-08
9.02235e-08
9.40163e-08
9.89759e-08
1.00998e-07
9.94493e-08
9.85257e-08
8.67932e-08
8.38232e-08
1.01266e-07
1.00466e-07
1.03097e-07
1.02113e-07
9.3249e-08
9.57195e-08
9.50967e-08
9.85847e-08
9.22118e-08
8.85513e-08
1.01542e-07
1.01322e-07
9.66395e-08
9.75077e-08
1.02209e-07
9.91411e-08
8.95078e-08
8.91462e-08
9.92821e-08
9.93262e-08
1.02694e-07
1.0225e-07
9.97432e-08
9.79587e-08
8.80602e-08
8.85839e-08
9.81094e-08
9.74584e-08
9.65382e-08
9.58691e-08
8.43478e-08
8.59789e-08
9.69495e-08
9.67973e-08
1.0045e-07
1.02949e-07
9.98789e-08
1.01377e-07
9.61844e-08
9.31588e-08
8.2725e-08
8.59201e-08
8.81703e-08
8.55339e-08
1.00726e-07
1.02839e-07
9.84772e-08
1.00853e-07
1.00843e-07
9.8331e-08
8.61761e-08
8.96542e-08
1.01343e-07
9.8716e-08
9.74816e-08
9.52028e-08
1.02688e-07
1.04507e-07
9.98803e-08
9.76395e-08
1.04155e-07
1.04424e-07
9.49916e-08
9.53839e-08
8.91779e-08
9.17616e-08
1.04693e-07
1.04573e-07
9.64784e-08
9.72565e-08
8.57599e-08
8.33085e-08
9.82449e-08
1.00319e-07
1.01992e-07
1.01065e-07
1.03198e-07
1.02909e-07
9.75753e-08
9.79367e-08
1.02654e-07
1.01749e-07
9.88382e-08
9.91851e-08
1.00712e-07
1.0029e-07
9.81206e-08
9.57617e-08
8.72231e-08
8.68122e-08
9.30665e-08
9.10092e-08
9.74782e-08
9.75316e-08
9.70124e-08
9.72671e-08
9.73273e-08
9.77023e-08
9.75263e-08
9.79741e-08
9.76165e-08
9.78762e-08
9.76542e-08
9.78424e-08
9.75531e-08
9.77084e-08
9.74214e-08
9.76581e-08
9.73327e-08
9.75572e-08
9.8004e-08
9.74866e-08
9.78406e-08
9.72542e-08
9.797e-08
9.74173e-08
9.76693e-08
9.72384e-08
9.78187e-08
9.74187e-08
9.79719e-08
9.79066e-08
9.75415e-08
9.74269e-08
9.77972e-08
9.7931e-08
4.82468e-08
4.75961e-08
4.70765e-08
4.66562e-08
4.63073e-08
4.60068e-08
4.57362e-08
4.5482e-08
4.52342e-08
4.49868e-08
4.47363e-08
4.44816e-08
4.42234e-08
4.39633e-08
4.3704e-08
4.34484e-08
4.31995e-08
4.29605e-08
4.27344e-08
4.25237e-08
4.23308e-08
4.21579e-08
4.20067e-08
4.18786e-08
4.17748e-08
4.16962e-08
4.16435e-08
4.1617e-08
4.82442e-08
4.75935e-08
4.7074e-08
4.66538e-08
4.63049e-08
4.60044e-08
4.57339e-08
4.54797e-08
4.52319e-08
4.49845e-08
4.4734e-08
4.44794e-08
4.42212e-08
4.39612e-08
4.37019e-08
4.34462e-08
4.31974e-08
4.29584e-08
4.27323e-08
4.25216e-08
4.23288e-08
4.21559e-08
4.20047e-08
4.18766e-08
4.17728e-08
4.16942e-08
4.16415e-08
4.1615e-08
4.8239e-08
4.75884e-08
4.70691e-08
4.66489e-08
4.63002e-08
4.59997e-08
4.57293e-08
4.54751e-08
4.52274e-08
4.498e-08
4.47296e-08
4.4475e-08
4.42168e-08
4.39568e-08
4.36976e-08
4.3442e-08
4.31932e-08
4.29542e-08
4.27281e-08
4.25175e-08
4.23247e-08
4.21518e-08
4.20006e-08
4.18726e-08
4.17688e-08
4.16902e-08
4.16375e-08
4.1611e-08
4.82312e-08
4.75808e-08
4.70617e-08
4.66417e-08
4.62931e-08
4.59927e-08
4.57224e-08
4.54682e-08
4.52206e-08
4.49733e-08
4.47229e-08
4.44683e-08
4.42102e-08
4.39503e-08
4.36911e-08
4.34356e-08
4.31868e-08
4.29479e-08
4.27219e-08
4.25113e-08
4.23185e-08
4.21457e-08
4.19945e-08
4.18665e-08
4.17628e-08
4.16842e-08
4.16315e-08
4.16051e-08
4.82208e-08
4.75707e-08
4.70518e-08
4.66321e-08
4.62836e-08
4.59834e-08
4.57132e-08
4.54591e-08
4.52116e-08
4.49643e-08
4.4714e-08
4.44595e-08
4.42015e-08
4.39416e-08
4.36825e-08
4.3427e-08
4.31783e-08
4.29395e-08
4.27135e-08
4.2503e-08
4.23103e-08
4.21376e-08
4.19865e-08
4.18585e-08
4.17548e-08
4.16763e-08
4.16236e-08
4.15971e-08
4.82078e-08
4.75582e-08
4.70396e-08
4.66201e-08
4.62718e-08
4.59718e-08
4.57017e-08
4.54478e-08
4.52003e-08
4.49532e-08
4.47029e-08
4.44485e-08
4.41906e-08
4.39308e-08
4.36717e-08
4.34164e-08
4.31678e-08
4.29291e-08
4.27031e-08
4.24927e-08
4.23001e-08
4.21274e-08
4.19764e-08
4.18485e-08
4.17448e-08
4.16663e-08
4.16136e-08
4.15872e-08
4.81924e-08
4.75432e-08
4.7025e-08
4.66057e-08
4.62577e-08
4.59579e-08
4.5688e-08
4.54342e-08
4.51868e-08
4.49398e-08
4.46897e-08
4.44354e-08
4.41775e-08
4.39178e-08
4.36589e-08
4.34036e-08
4.31551e-08
4.29165e-08
4.26907e-08
4.24804e-08
4.22879e-08
4.21152e-08
4.19643e-08
4.18364e-08
4.17328e-08
4.16544e-08
4.16017e-08
4.15753e-08
4.81745e-08
4.75258e-08
4.7008e-08
4.65891e-08
4.62414e-08
4.59418e-08
4.5672e-08
4.54184e-08
4.51712e-08
4.49243e-08
4.46742e-08
4.44201e-08
4.41623e-08
4.39028e-08
4.36439e-08
4.33888e-08
4.31404e-08
4.2902e-08
4.26763e-08
4.2466e-08
4.22736e-08
4.21011e-08
4.19502e-08
4.18225e-08
4.17189e-08
4.16405e-08
4.15879e-08
4.15615e-08
4.81542e-08
4.75061e-08
4.69888e-08
4.65703e-08
4.62228e-08
4.59235e-08
4.56539e-08
4.54004e-08
4.51534e-08
4.49066e-08
4.46567e-08
4.44026e-08
4.4145e-08
4.38856e-08
4.36269e-08
4.33719e-08
4.31237e-08
4.28853e-08
4.26598e-08
4.24497e-08
4.22574e-08
4.2085e-08
4.19342e-08
4.18066e-08
4.17031e-08
4.16247e-08
4.15722e-08
4.15458e-08
4.81317e-08
4.74842e-08
4.69673e-08
4.65492e-08
4.62021e-08
4.5903e-08
4.56337e-08
4.53804e-08
4.51335e-08
4.48868e-08
4.46371e-08
4.43831e-08
4.41256e-08
4.38664e-08
4.36078e-08
4.3353e-08
4.31049e-08
4.28667e-08
4.26413e-08
4.24314e-08
4.22392e-08
4.2067e-08
4.19163e-08
4.17887e-08
4.16853e-08
4.1607e-08
4.15545e-08
4.15281e-08
4.81068e-08
4.746e-08
4.69437e-08
4.65261e-08
4.61793e-08
4.58805e-08
4.56113e-08
4.53582e-08
4.51115e-08
4.4865e-08
4.46153e-08
4.43616e-08
4.41042e-08
4.38451e-08
4.35867e-08
4.3332e-08
4.30842e-08
4.28461e-08
4.26209e-08
4.24111e-08
4.22191e-08
4.2047e-08
4.18965e-08
4.1769e-08
4.16657e-08
4.15875e-08
4.1535e-08
4.15086e-08
4.80798e-08
4.74338e-08
4.69181e-08
4.65009e-08
4.61545e-08
4.58559e-08
4.5587e-08
4.53341e-08
4.50875e-08
4.48411e-08
4.45916e-08
4.4338e-08
4.40808e-08
4.38218e-08
4.35636e-08
4.33091e-08
4.30614e-08
4.28236e-08
4.25985e-08
4.23889e-08
4.21971e-08
4.20251e-08
4.18747e-08
4.17474e-08
4.16442e-08
4.1566e-08
4.15136e-08
4.14873e-08
4.80508e-08
4.74055e-08
4.68904e-08
4.64737e-08
4.61276e-08
4.58294e-08
4.55607e-08
4.53079e-08
4.50615e-08
4.48153e-08
4.45659e-08
4.43124e-08
4.40554e-08
4.37966e-08
4.35386e-08
4.32843e-08
4.30368e-08
4.27991e-08
4.25743e-08
4.23648e-08
4.21732e-08
4.20014e-08
4.18511e-08
4.17239e-08
4.16208e-08
4.15428e-08
4.14904e-08
4.14641e-08
4.80198e-08
4.73753e-08
4.68609e-08
4.64446e-08
4.6099e-08
4.5801e-08
4.55325e-08
4.52799e-08
4.50336e-08
4.47875e-08
4.45383e-08
4.4285e-08
4.40281e-08
4.37695e-08
4.35116e-08
4.32575e-08
4.30102e-08
4.27728e-08
4.25481e-08
4.23389e-08
4.21474e-08
4.19758e-08
4.18257e-08
4.16986e-08
4.15957e-08
4.15177e-08
4.14654e-08
4.14391e-08
4.7987e-08
4.73434e-08
4.68296e-08
4.64138e-08
4.60685e-08
4.57708e-08
4.55025e-08
4.525e-08
4.50039e-08
4.47579e-08
4.45088e-08
4.42556e-08
4.39989e-08
4.37404e-08
4.34828e-08
4.32289e-08
4.29818e-08
4.27446e-08
4.25201e-08
4.23111e-08
4.21199e-08
4.19484e-08
4.17985e-08
4.16716e-08
4.15688e-08
4.14909e-08
4.14386e-08
4.14124e-08
4.79526e-08
4.73098e-08
4.67966e-08
4.63813e-08
4.60364e-08
4.57389e-08
4.54707e-08
4.52184e-08
4.49724e-08
4.47265e-08
4.44775e-08
4.42244e-08
4.39679e-08
4.37096e-08
4.34521e-08
4.31984e-08
4.29515e-08
4.27146e-08
4.24904e-08
4.22816e-08
4.20905e-08
4.19193e-08
4.17696e-08
4.16428e-08
4.15401e-08
4.14623e-08
4.14101e-08
4.13839e-08
4.79165e-08
4.72746e-08
4.67622e-08
4.63473e-08
4.60027e-08
4.57054e-08
4.54374e-08
4.51852e-08
4.49392e-08
4.46934e-08
4.44445e-08
4.41915e-08
4.39351e-08
4.3677e-08
4.34197e-08
4.31662e-08
4.29195e-08
4.26828e-08
4.24588e-08
4.22503e-08
4.20595e-08
4.18885e-08
4.17389e-08
4.16123e-08
4.15097e-08
4.14321e-08
4.138e-08
4.13538e-08
4.78791e-08
4.72381e-08
4.67263e-08
4.63119e-08
4.59675e-08
4.56704e-08
4.54025e-08
4.51503e-08
4.49044e-08
4.46586e-08
4.44098e-08
4.41569e-08
4.39006e-08
4.36426e-08
4.33855e-08
4.31322e-08
4.28858e-08
4.26493e-08
4.24256e-08
4.22173e-08
4.20267e-08
4.18559e-08
4.17066e-08
4.15802e-08
4.14777e-08
4.14002e-08
4.13481e-08
4.1322e-08
4.78404e-08
4.72003e-08
4.66892e-08
4.62752e-08
4.59311e-08
4.56341e-08
4.53662e-08
4.51141e-08
4.48681e-08
4.46223e-08
4.43735e-08
4.41207e-08
4.38645e-08
4.36067e-08
4.33497e-08
4.30966e-08
4.28504e-08
4.26142e-08
4.23907e-08
4.21827e-08
4.19924e-08
4.18218e-08
4.16727e-08
4.15464e-08
4.14441e-08
4.13667e-08
4.13147e-08
4.12886e-08
4.78005e-08
4.71615e-08
4.6651e-08
4.62374e-08
4.58935e-08
4.55966e-08
4.53287e-08
4.50765e-08
4.48304e-08
4.45846e-08
4.43358e-08
4.4083e-08
4.38268e-08
4.35691e-08
4.33123e-08
4.30594e-08
4.28135e-08
4.25774e-08
4.23542e-08
4.21464e-08
4.19564e-08
4.1786e-08
4.16371e-08
4.15111e-08
4.1409e-08
4.13316e-08
4.12798e-08
4.12537e-08
4.77596e-08
4.71216e-08
4.66118e-08
4.61986e-08
4.58548e-08
4.55579e-08
4.529e-08
4.50376e-08
4.47915e-08
4.45455e-08
4.42966e-08
4.40438e-08
4.37877e-08
4.353e-08
4.32734e-08
4.30207e-08
4.27749e-08
4.25391e-08
4.23162e-08
4.21087e-08
4.19189e-08
4.17488e-08
4.16001e-08
4.14742e-08
4.13723e-08
4.12951e-08
4.12433e-08
4.12173e-08
4.77179e-08
4.70809e-08
4.65718e-08
4.61589e-08
4.58153e-08
4.55183e-08
4.52502e-08
4.49977e-08
4.47513e-08
4.45052e-08
4.42562e-08
4.40033e-08
4.37471e-08
4.34895e-08
4.3233e-08
4.29805e-08
4.27349e-08
4.24994e-08
4.22767e-08
4.20694e-08
4.18799e-08
4.171e-08
4.15616e-08
4.14359e-08
4.13341e-08
4.12571e-08
4.12054e-08
4.11794e-08
4.76753e-08
4.70396e-08
4.65311e-08
4.61186e-08
4.5775e-08
4.54779e-08
4.52096e-08
4.49567e-08
4.47101e-08
4.44637e-08
4.42145e-08
4.39615e-08
4.37053e-08
4.34477e-08
4.31913e-08
4.29388e-08
4.26935e-08
4.24582e-08
4.22357e-08
4.20287e-08
4.18394e-08
4.16698e-08
4.15216e-08
4.13962e-08
4.12946e-08
4.12177e-08
4.1166e-08
4.11401e-08
4.76321e-08
4.69976e-08
4.64898e-08
4.60776e-08
4.57341e-08
4.54368e-08
4.51681e-08
4.4915e-08
4.46679e-08
4.44212e-08
4.41717e-08
4.39185e-08
4.36622e-08
4.34046e-08
4.31482e-08
4.28959e-08
4.26507e-08
4.24156e-08
4.21934e-08
4.19866e-08
4.17976e-08
4.16283e-08
4.14803e-08
4.13551e-08
4.12537e-08
4.11769e-08
4.11254e-08
4.10995e-08
4.75883e-08
4.69551e-08
4.64481e-08
4.60363e-08
4.56927e-08
4.53951e-08
4.51261e-08
4.48724e-08
4.4625e-08
4.43778e-08
4.4128e-08
4.38745e-08
4.3618e-08
4.33603e-08
4.31039e-08
4.28517e-08
4.26067e-08
4.23718e-08
4.21498e-08
4.19433e-08
4.17545e-08
4.15855e-08
4.14378e-08
4.13127e-08
4.12115e-08
4.11348e-08
4.10834e-08
4.10576e-08
4.75439e-08
4.69123e-08
4.64061e-08
4.59946e-08
4.56509e-08
4.53531e-08
4.50836e-08
4.48294e-08
4.45813e-08
4.43337e-08
4.40834e-08
4.38295e-08
4.35728e-08
4.3315e-08
4.30585e-08
4.28064e-08
4.25614e-08
4.23267e-08
4.21049e-08
4.18987e-08
4.17102e-08
4.15414e-08
4.13939e-08
4.12691e-08
4.11681e-08
4.10916e-08
4.10402e-08
4.10145e-08
4.7499e-08
4.68691e-08
4.63639e-08
4.59527e-08
4.5609e-08
4.53107e-08
4.50407e-08
4.47858e-08
4.45371e-08
4.42888e-08
4.4038e-08
4.37837e-08
4.35266e-08
4.32686e-08
4.30121e-08
4.27599e-08
4.25151e-08
4.22805e-08
4.2059e-08
4.18529e-08
4.16647e-08
4.14962e-08
4.13489e-08
4.12243e-08
4.11235e-08
4.10471e-08
4.09959e-08
4.09702e-08
4.74535e-08
4.68256e-08
4.63215e-08
4.59108e-08
4.55669e-08
4.52683e-08
4.49975e-08
4.47419e-08
4.44924e-08
4.42434e-08
4.39919e-08
4.37371e-08
4.34797e-08
4.32214e-08
4.29647e-08
4.27125e-08
4.24677e-08
4.22332e-08
4.20119e-08
4.18061e-08
4.16181e-08
4.14498e-08
4.13028e-08
4.11785e-08
4.10778e-08
4.10016e-08
4.09505e-08
4.09248e-08
4.74076e-08
4.67819e-08
4.62791e-08
4.58688e-08
4.55249e-08
4.52258e-08
4.49543e-08
4.46978e-08
4.44475e-08
4.41976e-08
4.39454e-08
4.36899e-08
4.3432e-08
4.31733e-08
4.29164e-08
4.26641e-08
4.24194e-08
4.2185e-08
4.19638e-08
4.17582e-08
4.15705e-08
4.14024e-08
4.12557e-08
4.11315e-08
4.1031e-08
4.0955e-08
4.0904e-08
4.08784e-08
4.73611e-08
4.6738e-08
4.62366e-08
4.5827e-08
4.5483e-08
4.51834e-08
4.49111e-08
4.46537e-08
4.44023e-08
4.41515e-08
4.38984e-08
4.36422e-08
4.33837e-08
4.31246e-08
4.28674e-08
4.2615e-08
4.23702e-08
4.21359e-08
4.19148e-08
4.17094e-08
4.15219e-08
4.13541e-08
4.12076e-08
4.10836e-08
4.09833e-08
4.09074e-08
4.08565e-08
4.0831e-08
4.7314e-08
4.66938e-08
4.61942e-08
4.57853e-08
4.54414e-08
4.51412e-08
4.48681e-08
4.46096e-08
4.43571e-08
4.41052e-08
4.38511e-08
4.35941e-08
4.33349e-08
4.30753e-08
4.28177e-08
4.25651e-08
4.23202e-08
4.20859e-08
4.1865e-08
4.16598e-08
4.14724e-08
4.13049e-08
4.11586e-08
4.10349e-08
4.09347e-08
4.0859e-08
4.08082e-08
4.07827e-08
4.72663e-08
4.66495e-08
4.6152e-08
4.5744e-08
4.54001e-08
4.50994e-08
4.48253e-08
4.45657e-08
4.43119e-08
4.40588e-08
4.38036e-08
4.35457e-08
4.32856e-08
4.30254e-08
4.27675e-08
4.25145e-08
4.22695e-08
4.20352e-08
4.18144e-08
4.16093e-08
4.14222e-08
4.12548e-08
4.11088e-08
4.09853e-08
4.08853e-08
4.08097e-08
4.0759e-08
4.07336e-08
4.72179e-08
4.6605e-08
4.61098e-08
4.57029e-08
4.53592e-08
4.5058e-08
4.47829e-08
4.4522e-08
4.4267e-08
4.40125e-08
4.37561e-08
4.3497e-08
4.32361e-08
4.29752e-08
4.27167e-08
4.24634e-08
4.22182e-08
4.19839e-08
4.17631e-08
4.15581e-08
4.13712e-08
4.1204e-08
4.10582e-08
4.09349e-08
4.08352e-08
4.07597e-08
4.07091e-08
4.06838e-08
4.71688e-08
4.65604e-08
4.60679e-08
4.56624e-08
4.53189e-08
4.50171e-08
4.4741e-08
4.44788e-08
4.42223e-08
4.39664e-08
4.37086e-08
4.34483e-08
4.31864e-08
4.29246e-08
4.26656e-08
4.24119e-08
4.21664e-08
4.1932e-08
4.17112e-08
4.15063e-08
4.13196e-08
4.11526e-08
4.1007e-08
4.08839e-08
4.07843e-08
4.0709e-08
4.06586e-08
4.06332e-08
4.7119e-08
4.65156e-08
4.60263e-08
4.56223e-08
4.52792e-08
4.4977e-08
4.46998e-08
4.44361e-08
4.4178e-08
4.39205e-08
4.36612e-08
4.33996e-08
4.31365e-08
4.28739e-08
4.26141e-08
4.23599e-08
4.21142e-08
4.18796e-08
4.16588e-08
4.1454e-08
4.12674e-08
4.11006e-08
4.09552e-08
4.08323e-08
4.07329e-08
4.06578e-08
4.06074e-08
4.05821e-08
4.70684e-08
4.64707e-08
4.5985e-08
4.55828e-08
4.52403e-08
4.49376e-08
4.46593e-08
4.43941e-08
4.41343e-08
4.38751e-08
4.36141e-08
4.3351e-08
4.30867e-08
4.2823e-08
4.25625e-08
4.23077e-08
4.20616e-08
4.18268e-08
4.16059e-08
4.14012e-08
4.12147e-08
4.10481e-08
4.09029e-08
4.07802e-08
4.0681e-08
4.0606e-08
4.05557e-08
4.05305e-08
4.70172e-08
4.64258e-08
4.59441e-08
4.55441e-08
4.52022e-08
4.48991e-08
4.46196e-08
4.43528e-08
4.40912e-08
4.38301e-08
4.35674e-08
4.33026e-08
4.30369e-08
4.27721e-08
4.25107e-08
4.22553e-08
4.20087e-08
4.17737e-08
4.15527e-08
4.1348e-08
4.11616e-08
4.09952e-08
4.08501e-08
4.07276e-08
4.06286e-08
4.05537e-08
4.05035e-08
4.04784e-08
4.69653e-08
4.6381e-08
4.59038e-08
4.55062e-08
4.51651e-08
4.48616e-08
4.45809e-08
4.43124e-08
4.40488e-08
4.37857e-08
4.3521e-08
4.32546e-08
4.29874e-08
4.27213e-08
4.24589e-08
4.22028e-08
4.19557e-08
4.17204e-08
4.14993e-08
4.12946e-08
4.11082e-08
4.09419e-08
4.0797e-08
4.06747e-08
4.05758e-08
4.05011e-08
4.0451e-08
4.04259e-08
4.6913e-08
4.63364e-08
4.58641e-08
4.54692e-08
4.51291e-08
4.48252e-08
4.45433e-08
4.4273e-08
4.40073e-08
4.3742e-08
4.34753e-08
4.32069e-08
4.29381e-08
4.26707e-08
4.24072e-08
4.21502e-08
4.19026e-08
4.16669e-08
4.14456e-08
4.12409e-08
4.10546e-08
4.08884e-08
4.07437e-08
4.06215e-08
4.05228e-08
4.04482e-08
4.03982e-08
4.03732e-08
4.68602e-08
4.6292e-08
4.58252e-08
4.54333e-08
4.50942e-08
4.479e-08
4.45068e-08
4.42346e-08
4.39666e-08
4.3699e-08
4.34301e-08
4.31597e-08
4.28891e-08
4.26202e-08
4.23556e-08
4.20977e-08
4.18495e-08
4.16134e-08
4.13919e-08
4.11871e-08
4.10008e-08
4.08347e-08
4.06901e-08
4.05682e-08
4.04696e-08
4.03952e-08
4.03453e-08
4.03202e-08
9.62806e-08
9.64819e-08
9.66265e-08
9.66905e-08
9.66668e-08
9.65804e-08
9.47651e-08
9.50531e-08
9.52907e-08
9.5468e-08
9.55874e-08
9.56703e-08
9.27766e-08
9.31529e-08
9.34826e-08
9.37626e-08
9.39981e-08
9.42047e-08
9.03707e-08
9.08274e-08
9.12392e-08
9.16063e-08
9.1934e-08
9.22332e-08
8.76123e-08
8.81356e-08
8.86149e-08
8.90515e-08
8.945e-08
8.98182e-08
8.45735e-08
8.51465e-08
8.56761e-08
8.6164e-08
8.6614e-08
8.70317e-08
8.13314e-08
8.19359e-08
8.24979e-08
8.30191e-08
8.35025e-08
8.39523e-08
7.79652e-08
7.85828e-08
7.91597e-08
7.9697e-08
8.01972e-08
8.06633e-08
7.45535e-08
7.5167e-08
7.57421e-08
7.62797e-08
7.67814e-08
7.72496e-08
7.11713e-08
7.17652e-08
7.23236e-08
7.28473e-08
7.33372e-08
7.3795e-08
6.78874e-08
6.84484e-08
6.89777e-08
6.94753e-08
6.9942e-08
7.03787e-08
6.47618e-08
6.52796e-08
6.57696e-08
6.62316e-08
6.66658e-08
6.70729e-08
6.18439e-08
6.2311e-08
6.27544e-08
6.31736e-08
6.35686e-08
6.39396e-08
5.91709e-08
5.95827e-08
5.9975e-08
6.0347e-08
6.06984e-08
6.10294e-08
5.6767e-08
5.7122e-08
5.74613e-08
5.77842e-08
5.80901e-08
5.83789e-08
5.46438e-08
5.49429e-08
5.52298e-08
5.55039e-08
5.57645e-08
5.60113e-08
5.28008e-08
5.3047e-08
5.32843e-08
5.35118e-08
5.37291e-08
5.39357e-08
5.1227e-08
5.1425e-08
5.16169e-08
5.18018e-08
5.19792e-08
5.21488e-08
4.99029e-08
5.00586e-08
5.02104e-08
5.03576e-08
5.04998e-08
5.06364e-08
4.88029e-08
4.89228e-08
4.90405e-08
4.91556e-08
4.92675e-08
4.93759e-08
4.78976e-08
4.79881e-08
4.80779e-08
4.81666e-08
4.82537e-08
4.83389e-08
4.71558e-08
4.72234e-08
4.72914e-08
4.73593e-08
4.74268e-08
4.74936e-08
4.68072e-08
4.62482e-08
4.57872e-08
4.53986e-08
4.50607e-08
4.47561e-08
4.44716e-08
4.41973e-08
4.3927e-08
4.3657e-08
4.33856e-08
4.31131e-08
4.28406e-08
4.25701e-08
4.23042e-08
4.20454e-08
4.17965e-08
4.15599e-08
4.13381e-08
4.11332e-08
4.09469e-08
4.0781e-08
4.06365e-08
4.05147e-08
4.04163e-08
4.0342e-08
4.02922e-08
4.02672e-08
4.67542e-08
4.6205e-08
4.57503e-08
4.53652e-08
4.50286e-08
4.47237e-08
4.44377e-08
4.41613e-08
4.38885e-08
4.36158e-08
4.3342e-08
4.30671e-08
4.27926e-08
4.25204e-08
4.22531e-08
4.19933e-08
4.17436e-08
4.15065e-08
4.12844e-08
4.10793e-08
4.08931e-08
4.07272e-08
4.05829e-08
4.04612e-08
4.03629e-08
4.02887e-08
4.0239e-08
4.02141e-08
4.67015e-08
4.61626e-08
4.57146e-08
4.53333e-08
4.49981e-08
4.46928e-08
4.44052e-08
4.41266e-08
4.38511e-08
4.35757e-08
4.32991e-08
4.30218e-08
4.27451e-08
4.24712e-08
4.22024e-08
4.19414e-08
4.16909e-08
4.14533e-08
4.12308e-08
4.10256e-08
4.08393e-08
4.06735e-08
4.05293e-08
4.04077e-08
4.03096e-08
4.02356e-08
4.0186e-08
4.01611e-08
4.66492e-08
4.61213e-08
4.56804e-08
4.53029e-08
4.49692e-08
4.46635e-08
4.43743e-08
4.40932e-08
4.38149e-08
4.35365e-08
4.32572e-08
4.29773e-08
4.26983e-08
4.24224e-08
4.21521e-08
4.18899e-08
4.16385e-08
4.14003e-08
4.11775e-08
4.09721e-08
4.07857e-08
4.06199e-08
4.04758e-08
4.03544e-08
4.02565e-08
4.01825e-08
4.0133e-08
4.01082e-08
4.65976e-08
4.60812e-08
4.56478e-08
4.52743e-08
4.4942e-08
4.46359e-08
4.43449e-08
4.40612e-08
4.378e-08
4.34985e-08
4.32162e-08
4.29335e-08
4.26522e-08
4.23743e-08
4.21023e-08
4.18389e-08
4.15865e-08
4.13477e-08
4.11245e-08
4.09188e-08
4.07324e-08
4.05666e-08
4.04226e-08
4.03014e-08
4.02035e-08
4.01297e-08
4.00803e-08
4.00555e-08
4.65471e-08
4.60427e-08
4.56168e-08
4.52475e-08
4.49166e-08
4.461e-08
4.43171e-08
4.40307e-08
4.37463e-08
4.34616e-08
4.31761e-08
4.28906e-08
4.26068e-08
4.23267e-08
4.20531e-08
4.17883e-08
4.1535e-08
4.12954e-08
4.10718e-08
4.08659e-08
4.06794e-08
4.05137e-08
4.03698e-08
4.02486e-08
4.01509e-08
4.00772e-08
4.00279e-08
4.00031e-08
9.6049e-08
9.44428e-08
9.23626e-08
8.9874e-08
8.70477e-08
8.3959e-08
8.06864e-08
7.73089e-08
7.3904e-08
7.05447e-08
6.72973e-08
6.4219e-08
6.13559e-08
5.8742e-08
5.63987e-08
5.43348e-08
5.25476e-08
5.10244e-08
4.97446e-08
4.86821e-08
4.78072e-08
4.70892e-08
9.58185e-08
9.41031e-08
9.192e-08
8.9342e-08
8.64444e-08
8.33047e-08
8.0002e-08
7.6615e-08
7.32196e-08
6.98867e-08
6.66797e-08
6.36527e-08
6.08485e-08
5.82977e-08
5.60186e-08
5.40172e-08
5.22886e-08
5.08183e-08
4.95846e-08
4.85609e-08
4.77175e-08
4.70239e-08
9.56098e-08
9.37564e-08
9.14531e-08
8.8776e-08
8.58018e-08
8.26091e-08
7.92766e-08
7.58819e-08
7.2499e-08
6.91963e-08
6.6034e-08
6.30627e-08
6.03217e-08
5.78382e-08
5.56271e-08
5.36915e-08
5.20242e-08
5.0609e-08
4.94233e-08
4.84397e-08
4.76287e-08
4.69602e-08
9.5428e-08
9.34043e-08
9.09628e-08
8.81764e-08
8.51208e-08
8.18733e-08
7.85115e-08
7.51113e-08
7.17441e-08
6.84755e-08
6.53622e-08
6.24511e-08
5.97778e-08
5.73655e-08
5.52259e-08
5.33593e-08
5.17559e-08
5.03979e-08
4.92617e-08
4.83193e-08
4.75414e-08
4.68984e-08
9.52501e-08
9.30361e-08
9.04438e-08
8.7541e-08
8.44005e-08
8.10976e-08
7.7708e-08
7.43049e-08
7.09572e-08
6.77268e-08
6.46671e-08
6.18207e-08
5.92192e-08
5.68822e-08
5.48175e-08
5.30226e-08
5.14853e-08
5.01864e-08
4.91008e-08
4.82005e-08
4.74563e-08
4.68391e-08
9.50484e-08
9.26357e-08
8.98876e-08
8.68658e-08
8.36398e-08
8.02826e-08
7.68675e-08
7.34651e-08
7.0141e-08
6.69535e-08
6.39519e-08
6.11747e-08
5.86492e-08
5.63909e-08
5.44043e-08
5.26836e-08
5.12145e-08
4.99758e-08
4.89419e-08
4.80843e-08
4.7374e-08
4.67827e-08
9.4785e-08
9.21854e-08
8.92853e-08
8.61465e-08
8.28374e-08
7.9429e-08
7.59922e-08
7.25948e-08
6.9299e-08
6.61593e-08
6.32205e-08
6.05168e-08
5.80712e-08
5.5895e-08
5.39891e-08
5.23447e-08
5.09452e-08
4.97678e-08
4.87861e-08
4.79715e-08
4.72952e-08
4.67296e-08
9.44535e-08
9.16769e-08
8.86314e-08
8.53808e-08
8.19932e-08
7.85383e-08
7.50849e-08
7.16978e-08
6.84355e-08
6.53485e-08
6.24771e-08
5.98512e-08
5.7489e-08
5.53979e-08
5.35749e-08
5.20085e-08
5.06796e-08
4.95641e-08
4.86349e-08
4.78631e-08
4.72205e-08
4.66802e-08
9.40535e-08
9.11074e-08
8.79239e-08
8.45682e-08
8.11086e-08
7.76135e-08
7.41495e-08
7.07784e-08
6.75552e-08
6.4526e-08
6.17267e-08
5.91824e-08
5.69068e-08
5.49032e-08
5.31649e-08
5.16775e-08
5.04198e-08
4.93664e-08
4.84894e-08
4.776e-08
4.71506e-08
4.66351e-08
9.35831e-08
9.04759e-08
8.71629e-08
8.37105e-08
8.01866e-08
7.66586e-08
7.31909e-08
6.98422e-08
6.66638e-08
6.36975e-08
6.09746e-08
5.85154e-08
5.63291e-08
5.44148e-08
5.27624e-08
5.13545e-08
5.0168e-08
4.91762e-08
4.83508e-08
4.76632e-08
4.7086e-08
4.65945e-08
9.3046e-08
8.97836e-08
8.63509e-08
8.28113e-08
7.92321e-08
7.56792e-08
7.22151e-08
6.88954e-08
6.57675e-08
6.2869e-08
6.02264e-08
5.78553e-08
5.57605e-08
5.39367e-08
5.23707e-08
5.10422e-08
4.99263e-08
4.89953e-08
4.82204e-08
4.75733e-08
4.70274e-08
4.65588e-08
9.24201e-08
8.90293e-08
8.54915e-08
8.1876e-08
7.82511e-08
7.46821e-08
7.12292e-08
6.79451e-08
6.48734e-08
6.20471e-08
5.94883e-08
5.72077e-08
5.52056e-08
5.3473e-08
5.1993e-08
5.07432e-08
4.96968e-08
4.88251e-08
4.80993e-08
4.74913e-08
4.69752e-08
4.65282e-08
9.17383e-08
8.82252e-08
8.45931e-08
8.09124e-08
7.72517e-08
7.36752e-08
7.02411e-08
6.6999e-08
6.39886e-08
6.12386e-08
5.87663e-08
5.65778e-08
5.46691e-08
5.30273e-08
5.16326e-08
5.04599e-08
4.94812e-08
4.86671e-08
4.79884e-08
4.74177e-08
4.69298e-08
4.65031e-08
9.10028e-08
8.73798e-08
8.36648e-08
7.99296e-08
7.62426e-08
7.26673e-08
6.92593e-08
6.60652e-08
6.31208e-08
6.04504e-08
5.80665e-08
5.59709e-08
5.41554e-08
5.26034e-08
5.12922e-08
5.01947e-08
4.92814e-08
4.85224e-08
4.78886e-08
4.7353e-08
4.68915e-08
4.64834e-08
9.02263e-08
8.65034e-08
8.27165e-08
7.89373e-08
7.52337e-08
7.16677e-08
6.82927e-08
6.5152e-08
6.22775e-08
5.9689e-08
5.73948e-08
5.5392e-08
5.36686e-08
5.22045e-08
5.09744e-08
4.99493e-08
4.90986e-08
4.83919e-08
4.78003e-08
4.72975e-08
4.68603e-08
4.64692e-08
8.9414e-08
8.56054e-08
8.17585e-08
7.79458e-08
7.42349e-08
7.0686e-08
6.73502e-08
6.42675e-08
6.14659e-08
5.89609e-08
5.67565e-08
5.48456e-08
5.32123e-08
5.18335e-08
5.06814e-08
4.97254e-08
4.89339e-08
4.82763e-08
4.7724e-08
4.72515e-08
4.68364e-08
4.64605e-08
8.85806e-08
8.46968e-08
8.08014e-08
7.69657e-08
7.32561e-08
6.97315e-08
6.64403e-08
6.34193e-08
6.06927e-08
5.82718e-08
5.61564e-08
5.43354e-08
5.27895e-08
5.14926e-08
5.04148e-08
4.95239e-08
4.87879e-08
4.81759e-08
4.76598e-08
4.72148e-08
4.68196e-08
4.64569e-08
8.77275e-08
8.37872e-08
7.98559e-08
7.60071e-08
7.2307e-08
6.88129e-08
6.55709e-08
6.26145e-08
5.99639e-08
5.76267e-08
5.55985e-08
5.38647e-08
5.24025e-08
5.11834e-08
5.01755e-08
4.93455e-08
4.86609e-08
4.80907e-08
4.76075e-08
4.71871e-08
4.68094e-08
4.64582e-08
8.68764e-08
8.28901e-08
7.89332e-08
7.50801e-08
7.13967e-08
6.79385e-08
6.47492e-08
6.18589e-08
5.92844e-08
5.70295e-08
5.50858e-08
5.34355e-08
5.20527e-08
5.09067e-08
4.9964e-08
4.91903e-08
4.85527e-08
4.80205e-08
4.75668e-08
4.71682e-08
4.68057e-08
4.64641e-08
8.60423e-08
8.20177e-08
7.80437e-08
7.4194e-08
7.05333e-08
6.71153e-08
6.3981e-08
6.11575e-08
5.86582e-08
5.6483e-08
5.46204e-08
5.30491e-08
5.17409e-08
5.06629e-08
4.97801e-08
4.90578e-08
4.84627e-08
4.79645e-08
4.75368e-08
4.71572e-08
4.68076e-08
4.64738e-08
8.52338e-08
8.11788e-08
7.71961e-08
7.33567e-08
6.97237e-08
6.63491e-08
6.32711e-08
6.0514e-08
5.80878e-08
5.59891e-08
5.42032e-08
5.27059e-08
5.14668e-08
5.04512e-08
4.96232e-08
4.89472e-08
4.839e-08
4.79219e-08
4.75169e-08
4.71535e-08
4.68146e-08
4.6487e-08
8.44472e-08
8.03795e-08
7.63976e-08
7.25748e-08
6.89736e-08
6.56442e-08
6.26228e-08
5.99306e-08
5.75745e-08
5.55482e-08
5.3834e-08
5.24053e-08
5.12295e-08
5.02706e-08
4.94917e-08
4.8857e-08
4.83334e-08
4.78913e-08
4.75058e-08
4.7156e-08
4.68258e-08
4.65028e-08
8.37056e-08
7.96307e-08
7.56556e-08
7.18538e-08
6.8287e-08
6.50038e-08
6.2038e-08
5.94082e-08
5.71186e-08
5.51599e-08
5.35118e-08
5.21457e-08
5.10272e-08
5.01191e-08
4.93839e-08
4.87855e-08
4.82911e-08
4.78715e-08
4.75023e-08
4.71637e-08
4.68403e-08
4.65207e-08
8.30184e-08
7.89401e-08
7.49757e-08
7.11978e-08
6.76668e-08
6.44295e-08
6.15173e-08
5.89467e-08
5.6719e-08
5.48225e-08
5.32347e-08
5.1925e-08
5.08577e-08
4.99946e-08
4.92977e-08
4.87308e-08
4.82613e-08
4.78607e-08
4.75051e-08
4.71756e-08
4.68573e-08
4.65399e-08
8.23924e-08
7.8312e-08
7.43616e-08
7.06096e-08
6.71146e-08
6.39216e-08
6.10603e-08
5.85446e-08
5.63737e-08
5.45336e-08
5.29999e-08
5.17404e-08
5.07181e-08
4.98943e-08
4.92305e-08
4.86906e-08
4.82422e-08
4.78573e-08
4.75128e-08
4.71903e-08
4.68758e-08
4.65595e-08
8.18116e-08
7.77463e-08
7.38151e-08
7.00903e-08
6.66305e-08
6.34796e-08
6.06653e-08
5.81997e-08
5.60799e-08
5.42901e-08
5.28042e-08
5.15886e-08
5.06054e-08
4.98153e-08
4.91797e-08
4.86625e-08
4.82316e-08
4.78596e-08
4.7524e-08
4.72068e-08
4.6895e-08
4.6579e-08
8.13059e-08
7.72516e-08
7.33392e-08
6.96407e-08
6.62142e-08
6.31018e-08
6.03301e-08
5.79091e-08
5.58345e-08
5.40886e-08
5.2644e-08
5.14661e-08
5.05162e-08
4.97546e-08
4.91425e-08
4.86441e-08
4.82276e-08
4.78659e-08
4.75371e-08
4.7224e-08
4.69138e-08
4.65977e-08
8.08789e-08
7.68302e-08
7.29349e-08
6.92608e-08
6.58642e-08
6.27862e-08
6.00517e-08
5.76696e-08
5.56337e-08
5.39253e-08
5.25157e-08
5.13694e-08
5.04473e-08
4.97092e-08
4.91164e-08
4.86332e-08
4.82282e-08
4.78746e-08
4.75511e-08
4.72407e-08
4.69315e-08
4.66149e-08
8.05103e-08
7.64788e-08
7.26015e-08
6.89494e-08
6.55789e-08
6.25303e-08
5.98273e-08
5.74777e-08
5.54741e-08
5.37966e-08
5.24157e-08
5.12952e-08
5.03955e-08
4.96764e-08
4.90989e-08
4.86277e-08
4.82316e-08
4.78842e-08
4.75645e-08
4.72561e-08
4.69473e-08
4.663e-08
8.02236e-08
7.62029e-08
7.234e-08
6.87058e-08
6.53564e-08
6.23315e-08
5.96539e-08
5.73303e-08
5.53522e-08
5.36992e-08
5.23408e-08
5.12404e-08
5.03581e-08
4.96535e-08
4.90879e-08
4.86257e-08
4.82362e-08
4.78934e-08
4.75765e-08
4.72694e-08
4.69606e-08
4.66426e-08
8.0018e-08
7.60033e-08
7.21499e-08
6.85287e-08
6.51949e-08
6.21876e-08
5.95288e-08
5.72244e-08
5.52653e-08
5.36301e-08
5.22882e-08
5.12024e-08
5.03328e-08
4.96387e-08
4.90814e-08
4.86257e-08
4.82409e-08
4.79012e-08
4.75861e-08
4.72798e-08
4.6971e-08
4.66522e-08
7.98962e-08
7.58798e-08
7.20304e-08
6.84167e-08
6.50927e-08
6.20967e-08
5.945e-08
5.71579e-08
5.52109e-08
5.35872e-08
5.22558e-08
5.11794e-08
5.03177e-08
4.96302e-08
4.90782e-08
4.86265e-08
4.82446e-08
4.79068e-08
4.75928e-08
4.72869e-08
4.6978e-08
4.66587e-08
7.98506e-08
7.58288e-08
7.19794e-08
6.83684e-08
6.50485e-08
6.20573e-08
5.9416e-08
5.71293e-08
5.51877e-08
5.35691e-08
5.22422e-08
5.11699e-08
5.03117e-08
4.96271e-08
4.90773e-08
4.86274e-08
4.82467e-08
4.79097e-08
4.75961e-08
4.72903e-08
4.69813e-08
4.66618e-08
4.64981e-08
4.6006e-08
4.55879e-08
4.52227e-08
4.48932e-08
4.4586e-08
4.42911e-08
4.40018e-08
4.37141e-08
4.3426e-08
4.31373e-08
4.28488e-08
4.25623e-08
4.22801e-08
4.20046e-08
4.17385e-08
4.14841e-08
4.12439e-08
4.10198e-08
4.08136e-08
4.0627e-08
4.04613e-08
4.03175e-08
4.01964e-08
4.00989e-08
4.00253e-08
3.9976e-08
3.99514e-08
4.64509e-08
4.59713e-08
4.55611e-08
4.52001e-08
4.48719e-08
4.45638e-08
4.42667e-08
4.39744e-08
4.36833e-08
4.33917e-08
4.30995e-08
4.2808e-08
4.25188e-08
4.22344e-08
4.19571e-08
4.16895e-08
4.14341e-08
4.11931e-08
4.09685e-08
4.0762e-08
4.05753e-08
4.04096e-08
4.02659e-08
4.0145e-08
4.00475e-08
3.9974e-08
3.99249e-08
3.99002e-08
4.64056e-08
4.59386e-08
4.55364e-08
4.51794e-08
4.48524e-08
4.45434e-08
4.4244e-08
4.39485e-08
4.36538e-08
4.33585e-08
4.30629e-08
4.27681e-08
4.24762e-08
4.21894e-08
4.19102e-08
4.16412e-08
4.13846e-08
4.11428e-08
4.09177e-08
4.0711e-08
4.05242e-08
4.03585e-08
4.02148e-08
4.0094e-08
3.99967e-08
3.99234e-08
3.98743e-08
3.98497e-08
4.63625e-08
4.59083e-08
4.55139e-08
4.51609e-08
4.48349e-08
4.45248e-08
4.42229e-08
4.3924e-08
4.36255e-08
4.33264e-08
4.30272e-08
4.27292e-08
4.24344e-08
4.21452e-08
4.18641e-08
4.15935e-08
4.13359e-08
4.10933e-08
4.08677e-08
4.06607e-08
4.04737e-08
4.0308e-08
4.01644e-08
4.00437e-08
3.99465e-08
3.98733e-08
3.98243e-08
3.97998e-08
4.63219e-08
4.58804e-08
4.54937e-08
4.51445e-08
4.48193e-08
4.45079e-08
4.42033e-08
4.39009e-08
4.35985e-08
4.32955e-08
4.29926e-08
4.26912e-08
4.23935e-08
4.21019e-08
4.18188e-08
4.15467e-08
4.12879e-08
4.10445e-08
4.08184e-08
4.06111e-08
4.0424e-08
4.02582e-08
4.01147e-08
3.99941e-08
3.98971e-08
3.9824e-08
3.9775e-08
3.97505e-08
4.62842e-08
4.58552e-08
4.5476e-08
4.51304e-08
4.48057e-08
4.44928e-08
4.41852e-08
4.38792e-08
4.35728e-08
4.32658e-08
4.2959e-08
4.26542e-08
4.23536e-08
4.20594e-08
4.17744e-08
4.15007e-08
4.12408e-08
4.09965e-08
4.07699e-08
4.05623e-08
4.03751e-08
4.02093e-08
4.00658e-08
3.99454e-08
3.98484e-08
3.97754e-08
3.97266e-08
3.97021e-08
4.62495e-08
4.58327e-08
4.54607e-08
4.51183e-08
4.4794e-08
4.44794e-08
4.41687e-08
4.38588e-08
4.35482e-08
4.32371e-08
4.29265e-08
4.26182e-08
4.23145e-08
4.20179e-08
4.17308e-08
4.14556e-08
4.11945e-08
4.09494e-08
4.07222e-08
4.05143e-08
4.0327e-08
4.01612e-08
4.00178e-08
3.98975e-08
3.98007e-08
3.97278e-08
3.9679e-08
3.96546e-08
4.62181e-08
4.58132e-08
4.5448e-08
4.51085e-08
4.47842e-08
4.44675e-08
4.41536e-08
4.38397e-08
4.35248e-08
4.32095e-08
4.2895e-08
4.25832e-08
4.22765e-08
4.19773e-08
4.16882e-08
4.14114e-08
4.11491e-08
4.09033e-08
4.06756e-08
4.04674e-08
4.02799e-08
4.01141e-08
3.99708e-08
3.98505e-08
3.97539e-08
3.96811e-08
3.96324e-08
3.9608e-08
4.61904e-08
4.57967e-08
4.54378e-08
4.51009e-08
4.47762e-08
4.44573e-08
4.41398e-08
4.38218e-08
4.35026e-08
4.3183e-08
4.28644e-08
4.25491e-08
4.22394e-08
4.19377e-08
4.16466e-08
4.13682e-08
4.11048e-08
4.08582e-08
4.06299e-08
4.04214e-08
4.02338e-08
4.0068e-08
3.99248e-08
3.98046e-08
3.97081e-08
3.96354e-08
3.95868e-08
3.95625e-08
4.61664e-08
4.57834e-08
4.54303e-08
4.50953e-08
4.477e-08
4.44485e-08
4.41274e-08
4.3805e-08
4.34814e-08
4.31574e-08
4.28349e-08
4.25161e-08
4.22033e-08
4.18992e-08
4.1606e-08
4.13261e-08
4.10616e-08
4.08141e-08
4.05853e-08
4.03766e-08
4.01888e-08
4.0023e-08
3.98799e-08
3.97599e-08
3.96634e-08
3.95909e-08
3.95424e-08
3.95181e-08
4.61465e-08
4.57733e-08
4.54253e-08
4.50919e-08
4.47655e-08
4.44412e-08
4.41161e-08
4.37894e-08
4.34612e-08
4.31329e-08
4.28064e-08
4.24841e-08
4.21683e-08
4.18617e-08
4.15665e-08
4.12851e-08
4.10194e-08
4.07712e-08
4.0542e-08
4.03329e-08
4.01451e-08
3.99793e-08
3.98362e-08
3.97163e-08
3.962e-08
3.95476e-08
3.94992e-08
3.94749e-08
4.61307e-08
4.57664e-08
4.54228e-08
4.50904e-08
4.47626e-08
4.44352e-08
4.41061e-08
4.37748e-08
4.34421e-08
4.31094e-08
4.27789e-08
4.24531e-08
4.21343e-08
4.18252e-08
4.15282e-08
4.12453e-08
4.09785e-08
4.07295e-08
4.04998e-08
4.02905e-08
4.01025e-08
3.99368e-08
3.97938e-08
3.9674e-08
3.95778e-08
3.95055e-08
3.94572e-08
3.9433e-08
4.6119e-08
4.57628e-08
4.54228e-08
4.50909e-08
4.47612e-08
4.44304e-08
4.40971e-08
4.37612e-08
4.34239e-08
4.30869e-08
4.27524e-08
4.24231e-08
4.21015e-08
4.179e-08
4.1491e-08
4.12067e-08
4.09388e-08
4.06891e-08
4.04589e-08
4.02494e-08
4.00613e-08
3.98956e-08
3.97527e-08
3.96331e-08
3.9537e-08
3.94648e-08
3.94166e-08
3.93925e-08
4.61115e-08
4.57623e-08
4.54252e-08
4.50931e-08
4.47612e-08
4.44268e-08
4.40891e-08
4.37486e-08
4.34066e-08
4.30653e-08
4.27269e-08
4.23942e-08
4.20697e-08
4.17559e-08
4.14551e-08
4.11693e-08
4.09005e-08
4.06501e-08
4.04195e-08
4.02097e-08
4.00216e-08
3.98559e-08
3.9713e-08
3.95935e-08
3.94976e-08
3.94256e-08
3.93774e-08
3.93533e-08
4.61082e-08
4.57648e-08
4.54299e-08
4.5097e-08
4.47625e-08
4.44242e-08
4.40821e-08
4.37368e-08
4.33903e-08
4.30446e-08
4.27025e-08
4.23664e-08
4.20391e-08
4.1723e-08
4.14204e-08
4.11333e-08
4.08635e-08
4.06125e-08
4.03815e-08
4.01714e-08
3.99833e-08
3.98176e-08
3.96749e-08
3.95555e-08
3.94598e-08
3.93878e-08
3.93397e-08
3.93157e-08
4.61088e-08
4.57702e-08
4.54366e-08
4.51025e-08
4.47649e-08
4.44226e-08
4.40759e-08
4.37259e-08
4.33748e-08
4.30249e-08
4.2679e-08
4.23397e-08
4.20097e-08
4.16914e-08
4.13871e-08
4.10988e-08
4.0828e-08
4.05764e-08
4.0345e-08
4.01348e-08
3.99466e-08
3.97809e-08
3.96383e-08
3.95191e-08
3.94234e-08
3.93516e-08
3.93036e-08
3.92796e-08
4.61132e-08
4.57783e-08
4.54452e-08
4.51093e-08
4.47684e-08
4.44219e-08
4.40704e-08
4.37158e-08
4.33601e-08
4.30061e-08
4.26566e-08
4.23141e-08
4.19816e-08
4.16612e-08
4.13553e-08
4.10657e-08
4.07941e-08
4.05418e-08
4.03101e-08
4.00997e-08
3.99114e-08
3.97459e-08
3.96034e-08
3.94843e-08
3.93888e-08
3.9317e-08
3.92692e-08
3.92452e-08
4.61211e-08
4.57888e-08
4.54554e-08
4.51173e-08
4.47727e-08
4.44218e-08
4.40657e-08
4.37064e-08
4.33463e-08
4.29883e-08
4.26352e-08
4.22898e-08
4.19547e-08
4.16323e-08
4.13249e-08
4.10341e-08
4.07617e-08
4.05089e-08
4.02768e-08
4.00663e-08
3.9878e-08
3.97125e-08
3.95701e-08
3.94512e-08
3.93558e-08
3.92842e-08
3.92364e-08
3.92125e-08
4.6132e-08
4.58014e-08
4.54671e-08
4.51262e-08
4.47778e-08
4.44224e-08
4.40616e-08
4.36977e-08
4.33333e-08
4.29714e-08
4.26149e-08
4.22666e-08
4.19292e-08
4.16049e-08
4.1296e-08
4.10042e-08
4.0731e-08
4.04777e-08
4.02453e-08
4.00347e-08
3.98464e-08
3.96809e-08
3.95387e-08
3.94198e-08
3.93246e-08
3.92531e-08
3.92054e-08
3.91815e-08
4.61456e-08
4.58157e-08
4.54798e-08
4.51358e-08
4.47834e-08
4.44235e-08
4.40581e-08
4.36896e-08
4.33211e-08
4.29555e-08
4.25958e-08
4.22448e-08
4.19051e-08
4.1579e-08
4.12687e-08
4.09759e-08
4.0702e-08
4.04482e-08
4.02156e-08
4.00048e-08
3.98166e-08
3.96512e-08
3.9509e-08
3.93903e-08
3.92952e-08
3.92238e-08
3.91762e-08
3.91524e-08
4.61613e-08
4.58313e-08
4.54933e-08
4.51459e-08
4.47894e-08
4.4425e-08
4.4055e-08
4.36822e-08
4.33097e-08
4.29406e-08
4.25778e-08
4.22242e-08
4.18824e-08
4.15547e-08
4.12431e-08
4.09493e-08
4.06748e-08
4.04206e-08
4.01878e-08
3.99769e-08
3.97886e-08
3.96233e-08
3.94813e-08
3.93627e-08
3.92677e-08
3.91965e-08
3.91489e-08
3.91251e-08
4.61787e-08
4.58478e-08
4.55073e-08
4.51564e-08
4.47956e-08
4.44267e-08
4.40524e-08
4.36755e-08
4.32992e-08
4.29266e-08
4.2561e-08
4.2205e-08
4.18612e-08
4.1532e-08
4.12192e-08
4.09246e-08
4.06495e-08
4.03949e-08
4.01618e-08
3.99509e-08
3.97626e-08
3.95974e-08
3.94555e-08
3.93371e-08
3.92422e-08
3.9171e-08
3.91236e-08
3.90998e-08
4.61971e-08
4.58648e-08
4.55215e-08
4.51668e-08
4.48018e-08
4.44287e-08
4.40501e-08
4.36693e-08
4.32894e-08
4.29138e-08
4.25454e-08
4.21872e-08
4.18416e-08
4.1511e-08
4.11972e-08
4.09017e-08
4.0626e-08
4.03712e-08
4.01379e-08
3.99269e-08
3.97387e-08
3.95735e-08
3.94317e-08
3.93134e-08
3.92187e-08
3.91476e-08
3.91002e-08
3.90765e-08
4.62161e-08
4.58819e-08
4.55355e-08
4.51771e-08
4.4808e-08
4.44307e-08
4.40482e-08
4.36637e-08
4.32805e-08
4.29019e-08
4.25311e-08
4.21709e-08
4.18237e-08
4.14917e-08
4.11769e-08
4.08808e-08
4.06046e-08
4.03494e-08
4.0116e-08
3.9905e-08
3.97168e-08
3.95517e-08
3.941e-08
3.92918e-08
3.91972e-08
3.91262e-08
3.90788e-08
3.90552e-08
4.6235e-08
4.58985e-08
4.5549e-08
4.51869e-08
4.4814e-08
4.44328e-08
4.40466e-08
4.36586e-08
4.32724e-08
4.28912e-08
4.25182e-08
4.21561e-08
4.18074e-08
4.14743e-08
4.11586e-08
4.08618e-08
4.05852e-08
4.03298e-08
4.00962e-08
3.98851e-08
3.9697e-08
3.9532e-08
3.93904e-08
3.92723e-08
3.91777e-08
3.91068e-08
3.90596e-08
3.90359e-08
4.62532e-08
4.59144e-08
4.55618e-08
4.51962e-08
4.48196e-08
4.44349e-08
4.40452e-08
4.36542e-08
4.32652e-08
4.28816e-08
4.25066e-08
4.21428e-08
4.17928e-08
4.14587e-08
4.11422e-08
4.08449e-08
4.05679e-08
4.03122e-08
4.00786e-08
3.98675e-08
3.96793e-08
3.95144e-08
3.93729e-08
3.92549e-08
3.91605e-08
3.90896e-08
3.90424e-08
3.90188e-08
4.62704e-08
4.59292e-08
4.55736e-08
4.52047e-08
4.48248e-08
4.44368e-08
4.40441e-08
4.36503e-08
4.32589e-08
4.28732e-08
4.24964e-08
4.21312e-08
4.178e-08
4.1445e-08
4.11278e-08
4.083e-08
4.05527e-08
4.02969e-08
4.00631e-08
3.9852e-08
3.96639e-08
3.9499e-08
3.93576e-08
3.92397e-08
3.91453e-08
3.90746e-08
3.90274e-08
3.90038e-08
4.6286e-08
4.59425e-08
4.55841e-08
4.52123e-08
4.48294e-08
4.44386e-08
4.40432e-08
4.3647e-08
4.32535e-08
4.2866e-08
4.24877e-08
4.21212e-08
4.1769e-08
4.14332e-08
4.11155e-08
4.08173e-08
4.05398e-08
4.02837e-08
4.00499e-08
3.98388e-08
3.96507e-08
3.94859e-08
3.93445e-08
3.92267e-08
3.91324e-08
3.90617e-08
3.90146e-08
3.8991e-08
4.62995e-08
4.5954e-08
4.55932e-08
4.52189e-08
4.48334e-08
4.44401e-08
4.40426e-08
4.36443e-08
4.3249e-08
4.286e-08
4.24804e-08
4.21129e-08
4.17599e-08
4.14235e-08
4.11053e-08
4.08068e-08
4.0529e-08
4.02728e-08
4.00389e-08
3.98278e-08
3.96397e-08
3.9475e-08
3.93337e-08
3.92159e-08
3.91217e-08
3.9051e-08
3.90039e-08
3.89804e-08
4.63108e-08
4.59634e-08
4.56006e-08
4.52242e-08
4.48367e-08
4.44415e-08
4.40421e-08
4.36422e-08
4.32455e-08
4.28553e-08
4.24747e-08
4.21064e-08
4.17528e-08
4.14158e-08
4.10973e-08
4.07984e-08
4.05205e-08
4.02642e-08
4.00303e-08
3.98191e-08
3.96311e-08
3.94664e-08
3.93251e-08
3.92074e-08
3.91132e-08
3.90426e-08
3.89955e-08
3.8972e-08
4.63193e-08
4.59706e-08
4.56063e-08
4.52283e-08
4.48392e-08
4.44425e-08
4.40418e-08
4.36408e-08
4.3243e-08
4.28519e-08
4.24705e-08
4.21016e-08
4.17475e-08
4.14102e-08
4.10913e-08
4.07923e-08
4.05142e-08
4.02579e-08
4.00239e-08
3.98127e-08
3.96247e-08
3.946e-08
3.93188e-08
3.92011e-08
3.9107e-08
3.90364e-08
3.89894e-08
3.89659e-08
4.63251e-08
4.59754e-08
4.56101e-08
4.5231e-08
4.4841e-08
4.44433e-08
4.40417e-08
4.36399e-08
4.32415e-08
4.28498e-08
4.24679e-08
4.20986e-08
4.17442e-08
4.14066e-08
4.10876e-08
4.07885e-08
4.05103e-08
4.02539e-08
4.00199e-08
3.98087e-08
3.96207e-08
3.9456e-08
3.93148e-08
3.91972e-08
3.91031e-08
3.90325e-08
3.89855e-08
3.8962e-08
4.63278e-08
4.59777e-08
4.56119e-08
4.52324e-08
4.48419e-08
4.44438e-08
4.40418e-08
4.36396e-08
4.32409e-08
4.2849e-08
4.24669e-08
4.20974e-08
4.17428e-08
4.14052e-08
4.10861e-08
4.07869e-08
4.05087e-08
4.02522e-08
4.00182e-08
3.9807e-08
3.9619e-08
3.94544e-08
3.93132e-08
3.91955e-08
3.91014e-08
3.90309e-08
3.89838e-08
3.89603e-08
4.71178e-08
4.78423e-08
4.87262e-08
4.98005e-08
5.10948e-08
5.26354e-08
5.44428e-08
5.65291e-08
5.88964e-08
6.15351e-08
6.44226e-08
6.75239e-08
7.07914e-08
7.41667e-08
7.75825e-08
8.09648e-08
8.42355e-08
8.73151e-08
9.01256e-08
9.25926e-08
9.4647e-08
9.62266e-08
4.70541e-08
4.77552e-08
4.86088e-08
4.96457e-08
5.08957e-08
5.23854e-08
5.41364e-08
5.61626e-08
5.84681e-08
6.1046e-08
6.38768e-08
6.69285e-08
7.01568e-08
7.35062e-08
7.69119e-08
8.0302e-08
8.35995e-08
8.67254e-08
8.96003e-08
9.21474e-08
9.4293e-08
9.59673e-08
4.69921e-08
4.7669e-08
4.84915e-08
4.94898e-08
5.06936e-08
5.21302e-08
5.38221e-08
5.57848e-08
5.80249e-08
6.0538e-08
6.33078e-08
6.63056e-08
6.94905e-08
7.28104e-08
7.62032e-08
7.95993e-08
8.29234e-08
8.60972e-08
8.90411e-08
9.16769e-08
9.39282e-08
9.5721e-08
4.6932e-08
4.75844e-08
4.83749e-08
4.93334e-08
5.04895e-08
5.18709e-08
5.35012e-08
5.53975e-08
5.75685e-08
6.00128e-08
6.27173e-08
6.56569e-08
6.87943e-08
7.20808e-08
7.54578e-08
7.8858e-08
8.22085e-08
8.54322e-08
8.84505e-08
9.11849e-08
9.35589e-08
9.54976e-08
4.68742e-08
4.75018e-08
4.82598e-08
4.91776e-08
5.02847e-08
5.16092e-08
5.31754e-08
5.50023e-08
5.71009e-08
5.94726e-08
6.21077e-08
6.49847e-08
6.80703e-08
7.13196e-08
7.46773e-08
7.80795e-08
8.14557e-08
8.47309e-08
8.78281e-08
9.06702e-08
9.31822e-08
9.52928e-08
4.68192e-08
4.74217e-08
4.81469e-08
4.90233e-08
5.00804e-08
5.13463e-08
5.28466e-08
5.46016e-08
5.66247e-08
5.892e-08
6.14816e-08
6.42918e-08
6.73212e-08
7.0529e-08
7.38638e-08
7.72652e-08
8.06656e-08
8.39926e-08
8.71712e-08
9.01266e-08
9.27865e-08
9.50839e-08
4.67672e-08
4.73447e-08
4.80369e-08
4.88716e-08
4.98778e-08
5.10842e-08
5.25168e-08
5.41977e-08
5.61423e-08
5.83581e-08
6.08423e-08
6.35814e-08
6.65501e-08
6.97121e-08
7.30198e-08
7.64168e-08
7.98387e-08
8.3216e-08
8.64761e-08
8.95464e-08
9.2357e-08
9.48441e-08
4.67186e-08
4.72714e-08
4.79307e-08
4.87235e-08
4.96785e-08
5.08244e-08
5.21881e-08
5.37931e-08
5.56569e-08
5.779e-08
6.01932e-08
6.2857e-08
6.57607e-08
6.88721e-08
7.21482e-08
7.55364e-08
7.8976e-08
8.24003e-08
8.57391e-08
8.89217e-08
9.18801e-08
9.45539e-08
4.66737e-08
4.72023e-08
4.7829e-08
4.85802e-08
4.94839e-08
5.0569e-08
5.1863e-08
5.33906e-08
5.51717e-08
5.72194e-08
5.95384e-08
6.2123e-08
6.49572e-08
6.80132e-08
7.12527e-08
7.46271e-08
7.80793e-08
8.15457e-08
8.49582e-08
8.82474e-08
9.13446e-08
9.41847e-08
4.6633e-08
4.71379e-08
4.77326e-08
4.84427e-08
4.92956e-08
5.03199e-08
5.15437e-08
5.29932e-08
5.46901e-08
5.66504e-08
5.88821e-08
6.13841e-08
6.41444e-08
6.71402e-08
7.03377e-08
7.36926e-08
7.71516e-08
8.06539e-08
8.41339e-08
8.75229e-08
9.07522e-08
9.37544e-08
4.65966e-08
4.70787e-08
4.76424e-08
4.83121e-08
4.91148e-08
5.00789e-08
5.12329e-08
5.26039e-08
5.42157e-08
5.60869e-08
5.82292e-08
6.06452e-08
6.33277e-08
6.62586e-08
6.94086e-08
7.2738e-08
7.61971e-08
7.97285e-08
8.32684e-08
8.67496e-08
9.01042e-08
9.32676e-08
4.65648e-08
4.70252e-08
4.7559e-08
4.81896e-08
4.89433e-08
4.98481e-08
5.0933e-08
5.22258e-08
5.37523e-08
5.55335e-08
5.75844e-08
5.99118e-08
6.25129e-08
6.53743e-08
6.84715e-08
7.17691e-08
7.52214e-08
7.87741e-08
8.23657e-08
8.59299e-08
8.93974e-08
9.26975e-08
4.6538e-08
4.69778e-08
4.7483e-08
4.8076e-08
4.87823e-08
4.96294e-08
5.06463e-08
5.18619e-08
5.33035e-08
5.49945e-08
5.6953e-08
5.91898e-08
6.17064e-08
6.44941e-08
6.75332e-08
7.07928e-08
7.42311e-08
7.77971e-08
8.14316e-08
8.50698e-08
8.86429e-08
9.20792e-08
4.65161e-08
4.69368e-08
4.74151e-08
4.79723e-08
4.8633e-08
4.94243e-08
5.03752e-08
5.15152e-08
5.2873e-08
5.44742e-08
5.634e-08
5.84848e-08
6.09145e-08
6.3625e-08
6.66012e-08
6.98166e-08
7.32337e-08
7.68047e-08
8.04729e-08
8.41754e-08
8.78453e-08
9.14161e-08
4.64993e-08
4.69024e-08
4.73556e-08
4.78791e-08
4.84965e-08
4.92344e-08
5.01217e-08
5.11883e-08
5.24641e-08
5.39769e-08
5.57505e-08
5.78028e-08
6.01439e-08
6.27742e-08
6.56832e-08
6.88488e-08
7.22376e-08
7.5805e-08
7.9497e-08
8.32522e-08
8.70039e-08
9.06837e-08
4.64876e-08
4.68747e-08
4.73047e-08
4.77969e-08
4.83736e-08
4.9061e-08
4.98875e-08
5.08836e-08
5.208e-08
5.35064e-08
5.5189e-08
5.71493e-08
5.9401e-08
6.19489e-08
6.47871e-08
6.78979e-08
7.12516e-08
7.48071e-08
7.8513e-08
8.23089e-08
8.61285e-08
8.99016e-08
4.64809e-08
4.68537e-08
4.72627e-08
4.7726e-08
4.8265e-08
4.89049e-08
4.96741e-08
5.0603e-08
5.17233e-08
5.3066e-08
5.46599e-08
5.65293e-08
5.86918e-08
6.11562e-08
6.39208e-08
6.69722e-08
7.02848e-08
7.38208e-08
7.75309e-08
8.13564e-08
8.52309e-08
8.90831e-08
4.64789e-08
4.68392e-08
4.72295e-08
4.76665e-08
4.81708e-08
4.87668e-08
4.94824e-08
5.0348e-08
5.13959e-08
5.26586e-08
5.41668e-08
5.59476e-08
5.80218e-08
6.04023e-08
6.30916e-08
6.60803e-08
6.93465e-08
7.28558e-08
7.65614e-08
8.04061e-08
8.43234e-08
8.82383e-08
4.64813e-08
4.68309e-08
4.72047e-08
4.76182e-08
4.80911e-08
4.86469e-08
4.93129e-08
5.01195e-08
5.10995e-08
5.22864e-08
5.37126e-08
5.54077e-08
5.73958e-08
5.96932e-08
6.23063e-08
6.52297e-08
6.84453e-08
7.19218e-08
7.5615e-08
7.94697e-08
8.34215e-08
8.74018e-08
4.64878e-08
4.68284e-08
4.71879e-08
4.75807e-08
4.80254e-08
4.85448e-08
4.91656e-08
4.99179e-08
5.08348e-08
5.19506e-08
5.32993e-08
5.49126e-08
5.68175e-08
5.90336e-08
6.15708e-08
6.44276e-08
6.75893e-08
7.10277e-08
7.47013e-08
7.85563e-08
8.25286e-08
8.65463e-08
4.64978e-08
4.68311e-08
4.71784e-08
4.75533e-08
4.79732e-08
4.84601e-08
4.90401e-08
4.9743e-08
5.06019e-08
5.16518e-08
5.29281e-08
5.44642e-08
5.62897e-08
5.84271e-08
6.08898e-08
6.36796e-08
6.67854e-08
7.01818e-08
7.38297e-08
7.76769e-08
8.16595e-08
8.57041e-08
4.65107e-08
4.68384e-08
4.71756e-08
4.75351e-08
4.79335e-08
4.83918e-08
4.89355e-08
4.95939e-08
5.04002e-08
5.13899e-08
5.25992e-08
5.40634e-08
5.5814e-08
5.78764e-08
6.02669e-08
6.29906e-08
6.60395e-08
6.93911e-08
7.30087e-08
7.68417e-08
8.08271e-08
8.48912e-08
4.6526e-08
4.68493e-08
4.71785e-08
4.75252e-08
4.79051e-08
4.83386e-08
4.88503e-08
4.94693e-08
5.02285e-08
5.11637e-08
5.2312e-08
5.37099e-08
5.53909e-08
5.73827e-08
5.97043e-08
6.23638e-08
6.5356e-08
6.86614e-08
7.22454e-08
7.60592e-08
8.00416e-08
8.41209e-08
4.65429e-08
4.68632e-08
4.7186e-08
4.75222e-08
4.78867e-08
4.82989e-08
4.8783e-08
4.93674e-08
5.00849e-08
5.09715e-08
5.20649e-08
5.34026e-08
5.50198e-08
5.6946e-08
5.92029e-08
6.1801e-08
6.47381e-08
6.79968e-08
7.15449e-08
7.53355e-08
7.93085e-08
8.33949e-08
4.65607e-08
4.68792e-08
4.71971e-08
4.75249e-08
4.78766e-08
4.8271e-08
4.87314e-08
4.92861e-08
4.99673e-08
5.08111e-08
5.18558e-08
5.31396e-08
5.46989e-08
5.65653e-08
5.87623e-08
6.1303e-08
6.41872e-08
6.74002e-08
7.09116e-08
7.46756e-08
7.86323e-08
8.27088e-08
4.65789e-08
4.68962e-08
4.72107e-08
4.75319e-08
4.78733e-08
4.82529e-08
4.86935e-08
4.92228e-08
4.98729e-08
5.06797e-08
5.16817e-08
5.2918e-08
5.4426e-08
5.62386e-08
5.83813e-08
6.0869e-08
6.3704e-08
6.68733e-08
7.03484e-08
7.40849e-08
7.80236e-08
8.20922e-08
4.65965e-08
4.69135e-08
4.72256e-08
4.75418e-08
4.7875e-08
4.82426e-08
4.86669e-08
4.91751e-08
4.97989e-08
5.05742e-08
5.15396e-08
5.27347e-08
5.41979e-08
5.59631e-08
5.80574e-08
6.04976e-08
6.32876e-08
6.64164e-08
6.98571e-08
7.35668e-08
7.74871e-08
8.15465e-08
4.66131e-08
4.69302e-08
4.72408e-08
4.75533e-08
4.78802e-08
4.82383e-08
4.86494e-08
4.91402e-08
4.97423e-08
5.04913e-08
5.1426e-08
5.25862e-08
5.4011e-08
5.57355e-08
5.77878e-08
6.01862e-08
6.29363e-08
6.60287e-08
6.94381e-08
7.31226e-08
7.70252e-08
8.10735e-08
4.6628e-08
4.69456e-08
4.72553e-08
4.75651e-08
4.78872e-08
4.8238e-08
4.86387e-08
4.91157e-08
4.97002e-08
5.04279e-08
5.13374e-08
5.24689e-08
5.38618e-08
5.55521e-08
5.7569e-08
5.99319e-08
6.26478e-08
6.57086e-08
6.90904e-08
7.27526e-08
7.66402e-08
8.06882e-08
4.66407e-08
4.69588e-08
4.72681e-08
4.75762e-08
4.78948e-08
4.824e-08
4.86328e-08
4.90991e-08
4.967e-08
5.03809e-08
5.12705e-08
5.23791e-08
5.37467e-08
5.54095e-08
5.73977e-08
5.97317e-08
6.24194e-08
6.5454e-08
6.88124e-08
7.24548e-08
7.63248e-08
8.03496e-08
4.66507e-08
4.69694e-08
4.72785e-08
4.75855e-08
4.79017e-08
4.82429e-08
4.86299e-08
4.90885e-08
4.96493e-08
5.03477e-08
5.12224e-08
5.23139e-08
5.36622e-08
5.53042e-08
5.72705e-08
5.95824e-08
6.22484e-08
6.52628e-08
6.86031e-08
7.22304e-08
7.6089e-08
8.01078e-08
4.66577e-08
4.69769e-08
4.7286e-08
4.75922e-08
4.79069e-08
4.82455e-08
4.86287e-08
4.9082e-08
4.96361e-08
5.03261e-08
5.11907e-08
5.22705e-08
5.36057e-08
5.52335e-08
5.71848e-08
5.94813e-08
6.21323e-08
6.51326e-08
6.84606e-08
7.20781e-08
7.59308e-08
7.99501e-08
4.66615e-08
4.6981e-08
4.729e-08
4.75959e-08
4.79097e-08
4.8247e-08
4.86281e-08
4.90786e-08
4.9629e-08
5.03144e-08
5.11736e-08
5.2247e-08
5.35751e-08
5.51951e-08
5.71381e-08
5.94262e-08
6.20691e-08
6.50617e-08
6.83829e-08
7.19953e-08
7.5846e-08
7.98698e-08
3.99789e-08
4.00036e-08
4.0053e-08
4.01267e-08
4.02244e-08
4.03456e-08
4.04896e-08
4.06555e-08
4.08423e-08
4.10485e-08
4.12728e-08
4.15131e-08
4.17673e-08
4.20333e-08
4.23084e-08
4.25902e-08
4.2876e-08
4.31637e-08
4.34515e-08
4.37385e-08
4.4025e-08
4.43131e-08
4.46069e-08
4.49133e-08
4.52425e-08
4.5608e-08
4.60274e-08
4.65223e-08
3.99275e-08
3.99522e-08
4.00014e-08
4.0075e-08
4.01726e-08
4.02937e-08
4.04376e-08
4.06035e-08
4.07904e-08
4.09969e-08
4.12216e-08
4.14627e-08
4.1718e-08
4.19854e-08
4.22623e-08
4.25463e-08
4.28348e-08
4.31255e-08
4.34166e-08
4.37071e-08
4.3997e-08
4.42881e-08
4.45841e-08
4.48914e-08
4.52194e-08
4.5581e-08
4.5993e-08
4.64759e-08
3.98766e-08
3.99012e-08
3.99504e-08
4.00239e-08
4.01213e-08
4.02423e-08
4.03862e-08
4.05521e-08
4.07391e-08
4.09459e-08
4.11711e-08
4.14129e-08
4.16693e-08
4.19381e-08
4.22169e-08
4.25032e-08
4.27944e-08
4.30882e-08
4.33828e-08
4.36769e-08
4.39704e-08
4.42647e-08
4.45631e-08
4.48715e-08
4.51985e-08
4.55563e-08
4.59607e-08
4.64315e-08
3.98263e-08
3.98509e-08
3.99e-08
3.99734e-08
4.00707e-08
4.01915e-08
4.03353e-08
4.05012e-08
4.06884e-08
4.08955e-08
4.11211e-08
4.13637e-08
4.16212e-08
4.18916e-08
4.21723e-08
4.24609e-08
4.27549e-08
4.3052e-08
4.33502e-08
4.36481e-08
4.39453e-08
4.4243e-08
4.45439e-08
4.48535e-08
4.51796e-08
4.55338e-08
4.59308e-08
4.63894e-08
3.97767e-08
3.98013e-08
3.98503e-08
3.99235e-08
4.00207e-08
4.01415e-08
4.02852e-08
4.04511e-08
4.06383e-08
4.08457e-08
4.10719e-08
4.13153e-08
4.1574e-08
4.18458e-08
4.21285e-08
4.24195e-08
4.27164e-08
4.30169e-08
4.33187e-08
4.36205e-08
4.39216e-08
4.42228e-08
4.45265e-08
4.48374e-08
4.5163e-08
4.55135e-08
4.59032e-08
4.63496e-08
3.97279e-08
3.97524e-08
3.98013e-08
3.98744e-08
3.99715e-08
4.00921e-08
4.02358e-08
4.04017e-08
4.05891e-08
4.07968e-08
4.10235e-08
4.12677e-08
4.15275e-08
4.18009e-08
4.20855e-08
4.2379e-08
4.26789e-08
4.29827e-08
4.32883e-08
4.35941e-08
4.38992e-08
4.42041e-08
4.45108e-08
4.48233e-08
4.51484e-08
4.54957e-08
4.58782e-08
4.63126e-08
3.96799e-08
3.97044e-08
3.97532e-08
3.98262e-08
3.99232e-08
4.00437e-08
4.01872e-08
4.03532e-08
4.05407e-08
4.07487e-08
4.09759e-08
4.12209e-08
4.14819e-08
4.17568e-08
4.20434e-08
4.23394e-08
4.26423e-08
4.29495e-08
4.3259e-08
4.35689e-08
4.38782e-08
4.41869e-08
4.44967e-08
4.48111e-08
4.5136e-08
4.54802e-08
4.58559e-08
4.62784e-08
3.96328e-08
3.96573e-08
3.9706e-08
3.97789e-08
3.98757e-08
3.99961e-08
4.01396e-08
4.03056e-08
4.04932e-08
4.07015e-08
4.09293e-08
4.11751e-08
4.14372e-08
4.17136e-08
4.20023e-08
4.23008e-08
4.26066e-08
4.29174e-08
4.32308e-08
4.35448e-08
4.38584e-08
4.41711e-08
4.44843e-08
4.48007e-08
4.51257e-08
4.54672e-08
4.58363e-08
4.62474e-08
3.95868e-08
3.96111e-08
3.96598e-08
3.97326e-08
3.98293e-08
3.99496e-08
4.0093e-08
4.02589e-08
4.04467e-08
4.06553e-08
4.08836e-08
4.11302e-08
4.13934e-08
4.16714e-08
4.19621e-08
4.22631e-08
4.2572e-08
4.28863e-08
4.32036e-08
4.35219e-08
4.38398e-08
4.41567e-08
4.44734e-08
4.47921e-08
4.51175e-08
4.54566e-08
4.58195e-08
4.62196e-08
3.95418e-08
3.95661e-08
3.96147e-08
3.96874e-08
3.97839e-08
3.99041e-08
4.00474e-08
4.02134e-08
4.04013e-08
4.06101e-08
4.08389e-08
4.10863e-08
4.13507e-08
4.16303e-08
4.19229e-08
4.22264e-08
4.25383e-08
4.28561e-08
4.31774e-08
4.35e-08
4.38224e-08
4.41436e-08
4.44639e-08
4.47852e-08
4.51113e-08
4.54485e-08
4.58057e-08
4.61953e-08
3.9498e-08
3.95223e-08
3.95707e-08
3.96433e-08
3.97397e-08
3.98598e-08
4.0003e-08
4.0169e-08
4.0357e-08
4.05661e-08
4.07954e-08
4.10435e-08
4.1309e-08
4.15901e-08
4.18848e-08
4.21907e-08
4.25056e-08
4.28269e-08
4.31522e-08
4.34792e-08
4.38061e-08
4.41316e-08
4.44558e-08
4.47799e-08
4.51071e-08
4.54427e-08
4.57948e-08
4.61746e-08
3.94554e-08
3.94796e-08
3.9528e-08
3.96005e-08
3.96968e-08
3.98167e-08
3.99599e-08
4.01258e-08
4.03139e-08
4.05233e-08
4.0753e-08
4.10019e-08
4.12685e-08
4.15511e-08
4.18477e-08
4.21561e-08
4.24739e-08
4.27987e-08
4.3128e-08
4.34594e-08
4.37908e-08
4.41208e-08
4.44491e-08
4.47762e-08
4.51048e-08
4.54393e-08
4.57869e-08
4.61577e-08
3.94142e-08
3.94383e-08
3.94866e-08
3.9559e-08
3.96551e-08
3.97749e-08
3.9918e-08
4.00839e-08
4.02721e-08
4.04817e-08
4.07119e-08
4.09616e-08
4.12292e-08
4.15132e-08
4.18117e-08
4.21225e-08
4.24433e-08
4.27715e-08
4.31048e-08
4.34405e-08
4.37765e-08
4.41111e-08
4.44435e-08
4.4774e-08
4.51043e-08
4.54383e-08
4.5782e-08
4.61446e-08
3.93743e-08
3.93984e-08
3.94466e-08
3.95188e-08
3.96149e-08
3.97345e-08
3.98775e-08
4.00434e-08
4.02316e-08
4.04415e-08
4.06721e-08
4.09225e-08
4.11911e-08
4.14765e-08
4.17768e-08
4.209e-08
4.24137e-08
4.27453e-08
4.30824e-08
4.34225e-08
4.37631e-08
4.41024e-08
4.44391e-08
4.47731e-08
4.51055e-08
4.54394e-08
4.57801e-08
4.61353e-08
3.93359e-08
3.936e-08
3.94081e-08
3.94802e-08
3.95761e-08
3.96956e-08
3.98385e-08
4.00043e-08
4.01926e-08
4.04027e-08
4.06337e-08
4.08847e-08
4.11543e-08
4.14411e-08
4.17432e-08
4.20586e-08
4.23851e-08
4.27201e-08
4.30611e-08
4.34054e-08
4.37506e-08
4.40945e-08
4.44357e-08
4.47734e-08
4.51084e-08
4.54427e-08
4.5781e-08
4.61299e-08
3.9299e-08
3.9323e-08
3.93711e-08
3.9443e-08
3.95388e-08
3.96582e-08
3.98009e-08
3.99667e-08
4.01551e-08
4.03653e-08
4.05968e-08
4.08484e-08
4.11189e-08
4.1407e-08
4.17108e-08
4.20285e-08
4.23576e-08
4.26959e-08
4.30406e-08
4.33892e-08
4.37389e-08
4.40875e-08
4.44332e-08
4.47749e-08
4.51127e-08
4.5448e-08
4.57846e-08
4.61282e-08
3.92637e-08
3.92877e-08
3.93356e-08
3.94075e-08
3.95031e-08
3.96223e-08
3.9765e-08
3.99307e-08
4.01191e-08
4.03296e-08
4.05613e-08
4.08135e-08
4.1085e-08
4.13743e-08
4.16798e-08
4.19995e-08
4.23313e-08
4.26727e-08
4.30211e-08
4.33738e-08
4.3728e-08
4.40813e-08
4.44316e-08
4.47774e-08
4.51183e-08
4.54552e-08
4.57908e-08
4.61302e-08
3.92301e-08
3.9254e-08
3.93019e-08
3.93736e-08
3.94691e-08
3.95882e-08
3.97307e-08
3.98964e-08
4.00848e-08
4.02954e-08
4.05275e-08
4.07803e-08
4.10525e-08
4.1343e-08
4.165e-08
4.19718e-08
4.23061e-08
4.26505e-08
4.30025e-08
4.33592e-08
4.37179e-08
4.40758e-08
4.44307e-08
4.47808e-08
4.51251e-08
4.54639e-08
4.57994e-08
4.61355e-08
3.91982e-08
3.92221e-08
3.92699e-08
3.93415e-08
3.94368e-08
3.95558e-08
3.96982e-08
3.98638e-08
4.00522e-08
4.02629e-08
4.04953e-08
4.07486e-08
4.10216e-08
4.13132e-08
4.16217e-08
4.19454e-08
4.22821e-08
4.26294e-08
4.29848e-08
4.33454e-08
4.37084e-08
4.40709e-08
4.44305e-08
4.47849e-08
4.51328e-08
4.54741e-08
4.58101e-08
4.61439e-08
3.91681e-08
3.91919e-08
3.92396e-08
3.93111e-08
3.94063e-08
3.95252e-08
3.96674e-08
3.9833e-08
4.00214e-08
4.02322e-08
4.04649e-08
4.07186e-08
4.09924e-08
4.1285e-08
4.15949e-08
4.19204e-08
4.22593e-08
4.26094e-08
4.29681e-08
4.33324e-08
4.36996e-08
4.40666e-08
4.44307e-08
4.47896e-08
4.51414e-08
4.54855e-08
4.58225e-08
4.6155e-08
3.91398e-08
3.91636e-08
3.92112e-08
3.92826e-08
3.93777e-08
3.94964e-08
3.96386e-08
3.9804e-08
3.99924e-08
4.02033e-08
4.04362e-08
4.06904e-08
4.09648e-08
4.12584e-08
4.15696e-08
4.18967e-08
4.22378e-08
4.25906e-08
4.29523e-08
4.33203e-08
4.36915e-08
4.40628e-08
4.44314e-08
4.47947e-08
4.51505e-08
4.54977e-08
4.58364e-08
4.61684e-08
3.91134e-08
3.91372e-08
3.91847e-08
3.9256e-08
3.9351e-08
3.94695e-08
3.96116e-08
3.97769e-08
3.99653e-08
4.01763e-08
4.04094e-08
4.0664e-08
4.0939e-08
4.12334e-08
4.15459e-08
4.18746e-08
4.22177e-08
4.25729e-08
4.29376e-08
4.33089e-08
4.36839e-08
4.40595e-08
4.44325e-08
4.48001e-08
4.516e-08
4.55105e-08
4.58513e-08
4.61836e-08
3.9089e-08
3.91128e-08
3.91602e-08
3.92314e-08
3.93262e-08
3.94447e-08
3.95866e-08
3.97519e-08
3.99402e-08
4.01513e-08
4.03846e-08
4.06394e-08
4.0915e-08
4.12103e-08
4.15238e-08
4.1854e-08
4.21989e-08
4.25564e-08
4.29238e-08
4.32984e-08
4.3677e-08
4.40565e-08
4.44338e-08
4.48056e-08
4.51696e-08
4.55236e-08
4.5867e-08
4.62002e-08
3.90666e-08
3.90903e-08
3.91377e-08
3.92088e-08
3.93035e-08
3.94218e-08
3.95636e-08
3.97288e-08
3.99171e-08
4.01282e-08
4.03617e-08
4.06169e-08
4.08929e-08
4.11889e-08
4.15034e-08
4.1835e-08
4.21816e-08
4.25412e-08
4.29111e-08
4.32886e-08
4.36707e-08
4.40539e-08
4.44352e-08
4.48112e-08
4.51791e-08
4.55368e-08
4.58829e-08
4.62176e-08
3.90463e-08
3.90699e-08
3.91172e-08
3.91882e-08
3.92828e-08
3.9401e-08
3.95427e-08
3.97078e-08
3.98961e-08
4.01072e-08
4.03408e-08
4.05963e-08
4.08728e-08
4.11694e-08
4.14848e-08
4.18176e-08
4.21658e-08
4.25272e-08
4.28995e-08
4.32798e-08
4.36649e-08
4.40517e-08
4.44367e-08
4.48166e-08
4.51884e-08
4.55496e-08
4.58986e-08
4.62352e-08
3.9028e-08
3.90516e-08
3.90989e-08
3.91698e-08
3.92643e-08
3.93824e-08
3.9524e-08
3.9689e-08
3.98772e-08
4.00884e-08
4.03221e-08
4.05778e-08
4.08547e-08
4.11518e-08
4.14681e-08
4.18019e-08
4.21515e-08
4.25147e-08
4.2889e-08
4.32717e-08
4.36597e-08
4.40497e-08
4.44382e-08
4.48217e-08
4.51972e-08
4.55619e-08
4.59139e-08
4.62525e-08
3.90118e-08
3.90354e-08
3.90826e-08
3.91534e-08
3.92479e-08
3.93658e-08
3.95074e-08
3.96723e-08
3.98605e-08
4.00717e-08
4.03055e-08
4.05613e-08
4.08386e-08
4.11363e-08
4.14532e-08
4.1788e-08
4.21387e-08
4.25035e-08
4.28797e-08
4.32646e-08
4.36551e-08
4.40479e-08
4.44396e-08
4.48265e-08
4.52053e-08
4.55733e-08
4.59282e-08
4.6269e-08
3.89978e-08
3.90214e-08
3.90685e-08
3.91393e-08
3.92336e-08
3.93515e-08
3.9493e-08
3.96578e-08
3.9846e-08
4.00572e-08
4.0291e-08
4.05471e-08
4.08246e-08
4.11227e-08
4.14403e-08
4.17758e-08
4.21277e-08
4.24937e-08
4.28715e-08
4.32583e-08
4.36511e-08
4.40464e-08
4.44408e-08
4.48307e-08
4.52127e-08
4.55836e-08
4.59412e-08
4.62842e-08
3.8986e-08
3.90095e-08
3.90567e-08
3.91274e-08
3.92216e-08
3.93394e-08
3.94808e-08
3.96456e-08
3.98337e-08
4.00449e-08
4.02788e-08
4.0535e-08
4.08128e-08
4.11112e-08
4.14293e-08
4.17655e-08
4.21182e-08
4.24854e-08
4.28646e-08
4.3253e-08
4.36477e-08
4.40452e-08
4.4442e-08
4.48344e-08
4.5219e-08
4.55926e-08
4.59526e-08
4.62977e-08
3.89764e-08
3.89999e-08
3.9047e-08
3.91176e-08
3.92118e-08
3.93296e-08
3.94709e-08
3.96357e-08
3.98237e-08
4.00349e-08
4.02689e-08
4.05252e-08
4.08031e-08
4.11019e-08
4.14203e-08
4.17571e-08
4.21105e-08
4.24786e-08
4.28589e-08
4.32486e-08
4.36448e-08
4.40441e-08
4.44429e-08
4.48374e-08
4.52242e-08
4.56e-08
4.59622e-08
4.63091e-08
3.8969e-08
3.89925e-08
3.90396e-08
3.91102e-08
3.92043e-08
3.93221e-08
3.94633e-08
3.9628e-08
3.98161e-08
4.00273e-08
4.02613e-08
4.05176e-08
4.07957e-08
4.10947e-08
4.14134e-08
4.17506e-08
4.21046e-08
4.24733e-08
4.28544e-08
4.32452e-08
4.36426e-08
4.40432e-08
4.44435e-08
4.48397e-08
4.52282e-08
4.56058e-08
4.59696e-08
4.6318e-08
3.89638e-08
3.89874e-08
3.90344e-08
3.9105e-08
3.91991e-08
3.93168e-08
3.9458e-08
3.96227e-08
3.98107e-08
4.00219e-08
4.02559e-08
4.05123e-08
4.07905e-08
4.10896e-08
4.14086e-08
4.17461e-08
4.21004e-08
4.24696e-08
4.28513e-08
4.32428e-08
4.3641e-08
4.40426e-08
4.44439e-08
4.48412e-08
4.5231e-08
4.56097e-08
4.59747e-08
4.63242e-08
3.8961e-08
3.89845e-08
3.90315e-08
3.91021e-08
3.91962e-08
3.93138e-08
3.9455e-08
3.96197e-08
3.98077e-08
4.00189e-08
4.02529e-08
4.05093e-08
4.07876e-08
4.10867e-08
4.14058e-08
4.17435e-08
4.2098e-08
4.24675e-08
4.28495e-08
4.32414e-08
4.364e-08
4.40421e-08
4.4444e-08
4.4842e-08
4.52324e-08
4.56118e-08
4.59775e-08
4.63275e-08
9.67713e-08
9.68677e-08
9.68978e-08
9.6836e-08
9.66892e-08
9.64776e-08
9.58587e-08
9.57876e-08
9.56772e-08
9.55056e-08
9.52699e-08
9.49785e-08
9.43907e-08
9.41974e-08
9.39734e-08
9.37026e-08
9.33795e-08
9.30066e-08
9.2416e-08
9.21315e-08
9.18175e-08
9.1463e-08
9.10622e-08
9.06147e-08
8.99966e-08
8.96441e-08
8.92612e-08
8.88399e-08
8.83754e-08
8.78661e-08
8.72039e-08
8.68027e-08
8.63698e-08
8.58993e-08
8.53873e-08
8.4832e-08
8.41166e-08
8.36838e-08
8.32183e-08
8.27158e-08
8.21733e-08
8.1589e-08
8.0818e-08
8.03688e-08
7.98868e-08
7.93689e-08
7.88125e-08
7.82164e-08
7.73931e-08
7.69414e-08
7.64576e-08
7.59393e-08
7.53849e-08
7.47933e-08
7.39261e-08
7.34839e-08
7.30112e-08
7.25062e-08
7.19679e-08
7.13955e-08
7.04966e-08
7.00743e-08
6.96237e-08
6.91436e-08
6.86333e-08
6.80926e-08
6.71772e-08
6.67831e-08
6.63634e-08
6.59174e-08
6.54449e-08
6.49458e-08
6.40306e-08
6.36709e-08
6.32887e-08
6.28837e-08
6.24558e-08
6.20055e-08
6.11075e-08
6.07862e-08
6.04457e-08
6.0086e-08
5.97072e-08
5.93099e-08
5.84452e-08
5.81643e-08
5.78675e-08
5.7555e-08
5.7227e-08
5.68843e-08
5.6067e-08
5.58265e-08
5.55732e-08
5.53076e-08
5.503e-08
5.4741e-08
5.39823e-08
5.37805e-08
5.3569e-08
5.3348e-08
5.31181e-08
5.288e-08
5.21878e-08
5.20218e-08
5.18486e-08
5.16687e-08
5.14825e-08
5.12907e-08
5.06694e-08
5.05352e-08
5.03961e-08
5.02525e-08
5.01048e-08
4.99538e-08
4.94044e-08
4.92975e-08
4.91876e-08
4.90749e-08
4.89601e-08
4.88435e-08
4.83643e-08
4.82799e-08
4.81939e-08
4.81067e-08
4.80187e-08
4.79303e-08
4.7517e-08
4.74504e-08
4.73834e-08
4.73162e-08
4.72493e-08
4.7183e-08
4.65705e-08
4.60639e-08
4.5637e-08
4.52676e-08
4.49373e-08
4.46315e-08
4.43398e-08
4.40546e-08
4.37713e-08
4.34877e-08
4.32031e-08
4.29183e-08
4.26351e-08
4.23555e-08
4.20821e-08
4.18175e-08
4.15642e-08
4.13246e-08
4.11008e-08
4.08948e-08
4.07081e-08
4.05422e-08
4.03981e-08
4.02768e-08
4.01789e-08
4.01051e-08
4.00557e-08
4.00309e-08
4.66205e-08
4.61024e-08
4.56682e-08
4.52949e-08
4.49632e-08
4.46581e-08
4.43682e-08
4.40857e-08
4.38055e-08
4.35251e-08
4.32436e-08
4.29617e-08
4.26808e-08
4.24033e-08
4.21316e-08
4.18683e-08
4.1616e-08
4.13771e-08
4.11537e-08
4.09479e-08
4.07614e-08
4.05954e-08
4.04512e-08
4.03298e-08
4.02318e-08
4.01578e-08
4.01083e-08
4.00835e-08
4.66716e-08
4.61424e-08
4.57012e-08
4.5324e-08
4.4991e-08
4.46864e-08
4.43983e-08
4.41183e-08
4.3841e-08
4.35636e-08
4.32851e-08
4.30058e-08
4.27273e-08
4.24518e-08
4.21817e-08
4.19196e-08
4.16682e-08
4.14299e-08
4.1207e-08
4.10014e-08
4.08149e-08
4.06489e-08
4.05046e-08
4.0383e-08
4.02849e-08
4.02109e-08
4.01613e-08
4.01364e-08
4.67237e-08
4.61839e-08
4.57359e-08
4.53549e-08
4.50205e-08
4.47163e-08
4.44298e-08
4.41522e-08
4.38778e-08
4.36032e-08
4.33274e-08
4.30507e-08
4.27745e-08
4.25008e-08
4.22322e-08
4.19713e-08
4.17208e-08
4.14831e-08
4.12605e-08
4.10551e-08
4.08686e-08
4.07026e-08
4.05582e-08
4.04365e-08
4.03382e-08
4.0264e-08
4.02144e-08
4.01894e-08
4.67764e-08
4.62266e-08
4.5772e-08
4.53875e-08
4.50518e-08
4.47479e-08
4.44629e-08
4.41876e-08
4.39157e-08
4.36439e-08
4.33707e-08
4.30964e-08
4.28222e-08
4.25503e-08
4.22832e-08
4.20234e-08
4.17736e-08
4.15365e-08
4.13142e-08
4.1109e-08
4.09225e-08
4.07564e-08
4.06119e-08
4.04901e-08
4.03917e-08
4.03174e-08
4.02676e-08
4.02426e-08
4.68296e-08
4.62702e-08
4.58095e-08
4.54216e-08
4.50846e-08
4.4781e-08
4.44974e-08
4.42242e-08
4.39547e-08
4.36855e-08
4.34147e-08
4.31427e-08
4.28705e-08
4.26003e-08
4.23344e-08
4.20757e-08
4.18267e-08
4.159e-08
4.1368e-08
4.11629e-08
4.09765e-08
4.08103e-08
4.06657e-08
4.05437e-08
4.04451e-08
4.03707e-08
4.03208e-08
4.02958e-08
1.02149e-07
1.02144e-07
1.02133e-07
1.02117e-07
1.02096e-07
1.02069e-07
1.02036e-07
1.01998e-07
1.01954e-07
1.01904e-07
1.01848e-07
1.01785e-07
1.01715e-07
1.01638e-07
1.01554e-07
1.01462e-07
1.01361e-07
1.01251e-07
1.01131e-07
1.01e-07
1.00859e-07
1.00706e-07
1.0054e-07
1.00361e-07
1.00169e-07
9.99628e-08
9.9743e-08
9.95097e-08
9.92633e-08
9.9005e-08
9.87362e-08
9.84593e-08
9.81772e-08
9.7894e-08
9.76151e-08
9.73476e-08
9.71013e-08
9.689e-08
9.67347e-08
9.66713e-08
1.01537e-07
1.01532e-07
1.01521e-07
1.01505e-07
1.01484e-07
1.01457e-07
1.01425e-07
1.01387e-07
1.01343e-07
1.01293e-07
1.01237e-07
1.01174e-07
1.01105e-07
1.01029e-07
1.00945e-07
1.00853e-07
1.00753e-07
1.00643e-07
1.00524e-07
1.00395e-07
1.00254e-07
1.00102e-07
9.99373e-08
9.97597e-08
9.95687e-08
9.9364e-08
9.91454e-08
9.89133e-08
9.8668e-08
9.84105e-08
9.81423e-08
9.78654e-08
9.75825e-08
9.72975e-08
9.70151e-08
9.67416e-08
9.64849e-08
9.62556e-08
9.60666e-08
9.59325e-08
1.0033e-07
1.00325e-07
1.00314e-07
1.00299e-07
1.00277e-07
1.00251e-07
1.00218e-07
1.00181e-07
1.00137e-07
1.00088e-07
1.00032e-07
9.99703e-08
9.99018e-08
9.98264e-08
9.97435e-08
9.96528e-08
9.95537e-08
9.94456e-08
9.9328e-08
9.92002e-08
9.90616e-08
9.89113e-08
9.87489e-08
9.85736e-08
9.83851e-08
9.81829e-08
9.79669e-08
9.77372e-08
9.74941e-08
9.72385e-08
9.69714e-08
9.66948e-08
9.64109e-08
9.61228e-08
9.58345e-08
9.55506e-08
9.5277e-08
9.50201e-08
9.47861e-08
9.45783e-08
9.8561e-08
9.85558e-08
9.85453e-08
9.85296e-08
9.85086e-08
9.84822e-08
9.84504e-08
9.84131e-08
9.83701e-08
9.83214e-08
9.82667e-08
9.82057e-08
9.81383e-08
9.8064e-08
9.79825e-08
9.78934e-08
9.77961e-08
9.76901e-08
9.75748e-08
9.74496e-08
9.73137e-08
9.71665e-08
9.70074e-08
9.68357e-08
9.66508e-08
9.64525e-08
9.62403e-08
9.60143e-08
9.57746e-08
9.55219e-08
9.52571e-08
9.49814e-08
9.46967e-08
9.44054e-08
9.41102e-08
9.38145e-08
9.35218e-08
9.32353e-08
9.29572e-08
9.26865e-08
9.62779e-08
9.62728e-08
9.62625e-08
9.6247e-08
9.62263e-08
9.62003e-08
9.6169e-08
9.61323e-08
9.60901e-08
9.60422e-08
9.59885e-08
9.59287e-08
9.58627e-08
9.579e-08
9.57103e-08
9.56233e-08
9.55284e-08
9.5425e-08
9.53127e-08
9.51908e-08
9.50586e-08
9.49154e-08
9.47606e-08
9.45935e-08
9.44136e-08
9.42203e-08
9.40133e-08
9.37924e-08
9.35576e-08
9.33092e-08
9.30478e-08
9.27743e-08
9.24899e-08
9.21962e-08
9.1895e-08
9.15883e-08
9.12779e-08
9.0965e-08
9.06494e-08
9.03286e-08
9.35429e-08
9.35379e-08
9.35277e-08
9.35125e-08
9.34922e-08
9.34667e-08
9.3436e-08
9.34001e-08
9.33588e-08
9.33119e-08
9.32595e-08
9.32011e-08
9.31368e-08
9.3066e-08
9.29886e-08
9.2904e-08
9.2812e-08
9.27119e-08
9.26032e-08
9.24853e-08
9.23576e-08
9.22193e-08
9.20699e-08
9.19085e-08
9.17346e-08
9.15477e-08
9.13472e-08
9.11328e-08
9.09043e-08
9.06618e-08
9.04055e-08
9.01359e-08
8.98536e-08
8.95595e-08
8.92546e-08
8.89398e-08
8.86156e-08
8.82821e-08
8.79379e-08
8.75801e-08
9.04295e-08
9.04245e-08
9.04146e-08
9.03997e-08
9.03798e-08
9.03549e-08
9.0325e-08
9.02899e-08
9.02496e-08
9.0204e-08
9.0153e-08
9.00963e-08
9.00339e-08
8.99654e-08
8.98905e-08
8.98089e-08
8.97201e-08
8.96238e-08
8.95193e-08
8.94061e-08
8.92836e-08
8.9151e-08
8.90078e-08
8.88532e-08
8.86865e-08
8.85071e-08
8.83144e-08
8.8108e-08
8.78874e-08
8.76525e-08
8.74032e-08
8.71396e-08
8.68618e-08
8.65701e-08
8.62649e-08
8.59461e-08
8.56137e-08
8.52668e-08
8.49037e-08
8.45216e-08
8.702e-08
8.70151e-08
8.70055e-08
8.6991e-08
8.69716e-08
8.69474e-08
8.69182e-08
8.68841e-08
8.6845e-08
8.68008e-08
8.67514e-08
8.66966e-08
8.66363e-08
8.65703e-08
8.64983e-08
8.64199e-08
8.63349e-08
8.62427e-08
8.61429e-08
8.6035e-08
8.59182e-08
8.57921e-08
8.56559e-08
8.55089e-08
8.53504e-08
8.51797e-08
8.49961e-08
8.4799e-08
8.4588e-08
8.43626e-08
8.41223e-08
8.3867e-08
8.35965e-08
8.33106e-08
8.3009e-08
8.26914e-08
8.2357e-08
8.20046e-08
8.16324e-08
8.1238e-08
8.3403e-08
8.33983e-08
8.33889e-08
8.33748e-08
8.3356e-08
8.33325e-08
8.33042e-08
8.32712e-08
8.32334e-08
8.31907e-08
8.3143e-08
8.30903e-08
8.30324e-08
8.29691e-08
8.29001e-08
8.28253e-08
8.27442e-08
8.26566e-08
8.25619e-08
8.24596e-08
8.23492e-08
8.22301e-08
8.21016e-08
8.19629e-08
8.18135e-08
8.16524e-08
8.14791e-08
8.12928e-08
8.10928e-08
8.08786e-08
8.06495e-08
8.0405e-08
8.01447e-08
7.98681e-08
7.95744e-08
7.92631e-08
7.89331e-08
7.85831e-08
7.82113e-08
7.78155e-08
7.96696e-08
7.9665e-08
7.96559e-08
7.96423e-08
7.96241e-08
7.96014e-08
7.95741e-08
7.95423e-08
7.95058e-08
7.94647e-08
7.9419e-08
7.93684e-08
7.9313e-08
7.92525e-08
7.91869e-08
7.91157e-08
7.90389e-08
7.8956e-08
7.88667e-08
7.87704e-08
7.86667e-08
7.8555e-08
7.84347e-08
7.8305e-08
7.81653e-08
7.80148e-08
7.78527e-08
7.76783e-08
7.74907e-08
7.72893e-08
7.70734e-08
7.68421e-08
7.65949e-08
7.6331e-08
7.60495e-08
7.57496e-08
7.54302e-08
7.50898e-08
7.4727e-08
7.43398e-08
7.59101e-08
7.59057e-08
7.5897e-08
7.58838e-08
7.58663e-08
7.58444e-08
7.58182e-08
7.57875e-08
7.57525e-08
7.57132e-08
7.56694e-08
7.56211e-08
7.55682e-08
7.55107e-08
7.54484e-08
7.53812e-08
7.53087e-08
7.52307e-08
7.51469e-08
7.50568e-08
7.49601e-08
7.48561e-08
7.47443e-08
7.4624e-08
7.44945e-08
7.43551e-08
7.4205e-08
7.40433e-08
7.38693e-08
7.36822e-08
7.3481e-08
7.32651e-08
7.30335e-08
7.27855e-08
7.252e-08
7.22361e-08
7.19327e-08
7.16085e-08
7.12622e-08
7.08921e-08
7.22105e-08
7.22063e-08
7.21979e-08
7.21852e-08
7.21684e-08
7.21474e-08
7.21222e-08
7.20928e-08
7.20593e-08
7.20217e-08
7.19799e-08
7.19339e-08
7.18838e-08
7.18293e-08
7.17704e-08
7.1707e-08
7.16389e-08
7.15659e-08
7.14877e-08
7.14039e-08
7.13141e-08
7.1218e-08
7.11148e-08
7.10041e-08
7.08851e-08
7.07571e-08
7.06194e-08
7.04711e-08
7.03115e-08
7.01396e-08
6.99547e-08
6.97557e-08
6.95419e-08
6.93123e-08
6.9066e-08
6.8802e-08
6.85192e-08
6.82165e-08
6.78928e-08
6.75467e-08
6.86487e-08
6.86446e-08
6.86366e-08
6.86244e-08
6.86083e-08
6.85882e-08
6.85641e-08
6.8536e-08
6.85041e-08
6.84682e-08
6.84285e-08
6.83848e-08
6.83373e-08
6.82858e-08
6.82303e-08
6.81708e-08
6.81071e-08
6.80389e-08
6.79662e-08
6.78886e-08
6.78058e-08
6.77173e-08
6.76228e-08
6.75215e-08
6.7413e-08
6.72966e-08
6.71714e-08
6.70369e-08
6.6892e-08
6.6736e-08
6.65681e-08
6.63872e-08
6.61927e-08
6.59834e-08
6.57586e-08
6.55174e-08
6.52587e-08
6.49816e-08
6.46851e-08
6.43684e-08
6.52916e-08
6.52878e-08
6.528e-08
6.52684e-08
6.5253e-08
6.52338e-08
6.52108e-08
6.51841e-08
6.51536e-08
6.51195e-08
6.50818e-08
6.50405e-08
6.49955e-08
6.4947e-08
6.48949e-08
6.48391e-08
6.47795e-08
6.47162e-08
6.46488e-08
6.45771e-08
6.4501e-08
6.442e-08
6.43338e-08
6.42418e-08
6.41435e-08
6.40383e-08
6.39256e-08
6.38046e-08
6.36745e-08
6.35346e-08
6.33839e-08
6.32218e-08
6.30472e-08
6.28595e-08
6.26577e-08
6.2441e-08
6.22086e-08
6.19598e-08
6.16938e-08
6.14099e-08
6.21929e-08
6.21892e-08
6.21818e-08
6.21707e-08
6.2156e-08
6.21377e-08
6.21158e-08
6.20903e-08
6.20614e-08
6.2029e-08
6.19933e-08
6.19541e-08
6.19117e-08
6.1866e-08
6.18171e-08
6.17649e-08
6.17093e-08
6.16505e-08
6.15881e-08
6.15221e-08
6.14523e-08
6.13783e-08
6.13e-08
6.12167e-08
6.11282e-08
6.10338e-08
6.0933e-08
6.08251e-08
6.07094e-08
6.05851e-08
6.04516e-08
6.0308e-08
6.01537e-08
5.99877e-08
5.98094e-08
5.96181e-08
5.94131e-08
5.91938e-08
5.89597e-08
5.87103e-08
5.93907e-08
5.93872e-08
5.93801e-08
5.93696e-08
5.93556e-08
5.93381e-08
5.93173e-08
5.92931e-08
5.92656e-08
5.92349e-08
5.9201e-08
5.91641e-08
5.9124e-08
5.9081e-08
5.9035e-08
5.89862e-08
5.89344e-08
5.88797e-08
5.8822e-08
5.87612e-08
5.86972e-08
5.86297e-08
5.85586e-08
5.84835e-08
5.8404e-08
5.83197e-08
5.823e-08
5.81344e-08
5.80322e-08
5.79229e-08
5.78058e-08
5.76801e-08
5.75453e-08
5.74006e-08
5.72454e-08
5.70792e-08
5.69014e-08
5.67116e-08
5.65095e-08
5.62946e-08
5.69078e-08
5.69044e-08
5.68977e-08
5.68877e-08
5.68743e-08
5.68577e-08
5.68379e-08
5.68149e-08
5.67888e-08
5.67597e-08
5.67276e-08
5.66926e-08
5.66548e-08
5.66142e-08
5.6571e-08
5.65252e-08
5.64768e-08
5.64259e-08
5.63724e-08
5.63163e-08
5.62576e-08
5.6196e-08
5.61314e-08
5.60636e-08
5.59922e-08
5.5917e-08
5.58374e-08
5.5753e-08
5.56633e-08
5.55678e-08
5.54658e-08
5.53569e-08
5.52404e-08
5.51158e-08
5.49825e-08
5.48403e-08
5.46885e-08
5.45271e-08
5.43556e-08
5.4174e-08
5.47513e-08
5.47481e-08
5.47417e-08
5.47321e-08
5.47194e-08
5.47036e-08
5.46847e-08
5.46629e-08
5.46381e-08
5.46104e-08
5.45799e-08
5.45468e-08
5.4511e-08
5.44727e-08
5.4432e-08
5.43889e-08
5.43436e-08
5.4296e-08
5.42462e-08
5.41943e-08
5.41401e-08
5.40837e-08
5.40248e-08
5.39634e-08
5.38992e-08
5.38319e-08
5.37613e-08
5.36868e-08
5.36082e-08
5.3525e-08
5.34367e-08
5.33428e-08
5.3243e-08
5.31367e-08
5.30235e-08
5.29033e-08
5.27755e-08
5.26402e-08
5.24971e-08
5.23463e-08
5.29145e-08
5.29114e-08
5.29053e-08
5.28962e-08
5.28841e-08
5.2869e-08
5.2851e-08
5.28302e-08
5.28066e-08
5.27802e-08
5.27512e-08
5.27197e-08
5.26858e-08
5.26495e-08
5.2611e-08
5.25703e-08
5.25276e-08
5.24829e-08
5.24364e-08
5.2388e-08
5.23378e-08
5.22857e-08
5.22317e-08
5.21757e-08
5.21176e-08
5.20571e-08
5.19941e-08
5.19282e-08
5.18591e-08
5.17866e-08
5.17101e-08
5.16294e-08
5.15442e-08
5.1454e-08
5.13587e-08
5.12579e-08
5.11515e-08
5.10395e-08
5.09217e-08
5.07983e-08
5.13788e-08
5.13759e-08
5.13701e-08
5.13613e-08
5.13498e-08
5.13354e-08
5.13182e-08
5.12983e-08
5.12757e-08
5.12505e-08
5.12229e-08
5.11929e-08
5.11605e-08
5.1126e-08
5.10893e-08
5.10507e-08
5.10103e-08
5.09681e-08
5.09242e-08
5.08788e-08
5.08318e-08
5.07834e-08
5.07334e-08
5.06819e-08
5.06288e-08
5.05739e-08
5.05172e-08
5.04584e-08
5.03972e-08
5.03335e-08
5.02671e-08
5.01975e-08
5.01246e-08
5.00482e-08
4.9968e-08
4.98839e-08
4.97958e-08
4.97038e-08
4.96078e-08
4.95079e-08
5.01168e-08
5.0114e-08
5.01084e-08
5.01001e-08
5.0089e-08
5.00752e-08
5.00587e-08
5.00396e-08
5.0018e-08
4.99939e-08
4.99674e-08
4.99386e-08
4.99076e-08
4.98745e-08
4.98395e-08
4.98027e-08
4.97641e-08
4.97239e-08
4.96823e-08
4.96392e-08
4.95949e-08
4.95493e-08
4.95025e-08
4.94546e-08
4.94054e-08
4.9355e-08
4.93033e-08
4.92501e-08
4.91953e-08
4.91388e-08
4.90803e-08
4.90198e-08
4.89569e-08
4.88917e-08
4.8824e-08
4.87536e-08
4.86807e-08
4.86052e-08
4.85271e-08
4.84468e-08
4.9095e-08
4.90923e-08
4.90869e-08
4.90789e-08
4.90682e-08
4.90549e-08
4.9039e-08
4.90207e-08
4.89998e-08
4.89766e-08
4.89511e-08
4.89234e-08
4.88936e-08
4.88618e-08
4.88281e-08
4.87927e-08
4.87556e-08
4.87171e-08
4.86771e-08
4.86359e-08
4.85936e-08
4.85503e-08
4.85059e-08
4.84607e-08
4.84145e-08
4.83675e-08
4.83196e-08
4.82707e-08
4.82207e-08
4.81697e-08
4.81174e-08
4.80639e-08
4.80089e-08
4.79524e-08
4.78945e-08
4.7835e-08
4.7774e-08
4.77115e-08
4.76478e-08
4.75828e-08
4.68829e-08
4.63147e-08
4.58482e-08
4.5457e-08
4.51188e-08
4.48155e-08
4.45333e-08
4.4262e-08
4.39948e-08
4.37279e-08
4.34595e-08
4.31896e-08
4.29193e-08
4.26506e-08
4.2386e-08
4.21281e-08
4.18798e-08
4.16436e-08
4.14219e-08
4.12169e-08
4.10304e-08
4.08642e-08
4.07194e-08
4.05972e-08
4.04985e-08
4.0424e-08
4.0374e-08
4.03489e-08
4.69362e-08
4.63597e-08
4.58878e-08
4.54937e-08
4.51544e-08
4.48514e-08
4.45704e-08
4.43009e-08
4.40359e-08
4.37712e-08
4.3505e-08
4.3237e-08
4.29684e-08
4.27012e-08
4.24377e-08
4.21807e-08
4.1933e-08
4.16972e-08
4.14757e-08
4.12708e-08
4.10843e-08
4.09179e-08
4.0773e-08
4.06507e-08
4.05518e-08
4.04771e-08
4.04271e-08
4.04019e-08
4.69892e-08
4.64051e-08
4.59283e-08
4.55314e-08
4.51911e-08
4.48884e-08
4.46086e-08
4.43408e-08
4.40778e-08
4.38153e-08
4.3551e-08
4.32849e-08
4.30179e-08
4.27519e-08
4.24895e-08
4.22333e-08
4.19862e-08
4.17507e-08
4.15294e-08
4.13245e-08
4.11379e-08
4.09714e-08
4.08264e-08
4.07039e-08
4.06049e-08
4.053e-08
4.04799e-08
4.04547e-08
4.70418e-08
4.64507e-08
4.59694e-08
4.55701e-08
4.52289e-08
4.49265e-08
4.46478e-08
4.43817e-08
4.41206e-08
4.38599e-08
4.35976e-08
4.33331e-08
4.30676e-08
4.28028e-08
4.25414e-08
4.22859e-08
4.20392e-08
4.1804e-08
4.15829e-08
4.1378e-08
4.11914e-08
4.10247e-08
4.08795e-08
4.07568e-08
4.06576e-08
4.05827e-08
4.05324e-08
4.05072e-08
4.70938e-08
4.64964e-08
4.60111e-08
4.56096e-08
4.52677e-08
4.49656e-08
4.4688e-08
4.44234e-08
4.4164e-08
4.39052e-08
4.36445e-08
4.33816e-08
4.31174e-08
4.28538e-08
4.25932e-08
4.23383e-08
4.20921e-08
4.18571e-08
4.16361e-08
4.14311e-08
4.12444e-08
4.10776e-08
4.09322e-08
4.08094e-08
4.071e-08
4.06349e-08
4.05846e-08
4.05593e-08
4.71452e-08
4.65421e-08
4.60532e-08
4.56497e-08
4.53072e-08
4.50055e-08
4.47289e-08
4.44657e-08
4.4208e-08
4.39509e-08
4.36918e-08
4.34303e-08
4.31673e-08
4.29047e-08
4.26448e-08
4.23905e-08
4.21446e-08
4.19099e-08
4.16889e-08
4.14839e-08
4.12971e-08
4.11301e-08
4.09845e-08
4.08615e-08
4.07619e-08
4.06867e-08
4.06362e-08
4.06109e-08
4.71959e-08
4.65877e-08
4.60955e-08
4.56904e-08
4.53475e-08
4.50462e-08
4.47705e-08
4.45087e-08
4.42525e-08
4.39969e-08
4.37393e-08
4.34791e-08
4.32172e-08
4.29554e-08
4.26963e-08
4.24424e-08
4.21968e-08
4.19622e-08
4.17412e-08
4.15362e-08
4.13492e-08
4.11821e-08
4.10363e-08
4.0913e-08
4.08133e-08
4.0738e-08
4.06874e-08
4.0662e-08
4.72458e-08
4.66331e-08
4.61382e-08
4.57316e-08
4.53883e-08
4.50874e-08
4.48127e-08
4.45522e-08
4.42974e-08
4.40431e-08
4.37868e-08
4.35278e-08
4.32669e-08
4.3006e-08
4.27474e-08
4.2494e-08
4.22486e-08
4.20141e-08
4.17931e-08
4.15879e-08
4.14008e-08
4.12335e-08
4.10875e-08
4.0964e-08
4.08641e-08
4.07886e-08
4.07379e-08
4.07125e-08
4.7295e-08
4.66783e-08
4.61809e-08
4.57732e-08
4.54296e-08
4.51291e-08
4.48554e-08
4.4596e-08
4.43425e-08
4.40895e-08
4.38344e-08
4.35765e-08
4.33164e-08
4.30561e-08
4.27981e-08
4.2545e-08
4.22998e-08
4.20653e-08
4.18443e-08
4.1639e-08
4.14517e-08
4.12842e-08
4.11379e-08
4.10143e-08
4.09142e-08
4.08386e-08
4.07878e-08
4.07623e-08
4.73434e-08
4.67232e-08
4.62237e-08
4.5815e-08
4.54713e-08
4.51713e-08
4.48983e-08
4.464e-08
4.43877e-08
4.41359e-08
4.38819e-08
4.36249e-08
4.33656e-08
4.31059e-08
4.28483e-08
4.25954e-08
4.23504e-08
4.21159e-08
4.18948e-08
4.16894e-08
4.15019e-08
4.13341e-08
4.11877e-08
4.10638e-08
4.09636e-08
4.08878e-08
4.08369e-08
4.08114e-08
4.73912e-08
4.67679e-08
4.62666e-08
4.5857e-08
4.55132e-08
4.52137e-08
4.49415e-08
4.46842e-08
4.4433e-08
4.41822e-08
4.39291e-08
4.36729e-08
4.34143e-08
4.31552e-08
4.28979e-08
4.26452e-08
4.24003e-08
4.21658e-08
4.19445e-08
4.1739e-08
4.15513e-08
4.13833e-08
4.12366e-08
4.11125e-08
4.10121e-08
4.09361e-08
4.08852e-08
4.08596e-08
4.74382e-08
4.68123e-08
4.63094e-08
4.58992e-08
4.55553e-08
4.52562e-08
4.49848e-08
4.47284e-08
4.44781e-08
4.42283e-08
4.39761e-08
4.37206e-08
4.34625e-08
4.32038e-08
4.29468e-08
4.26943e-08
4.24494e-08
4.22148e-08
4.19934e-08
4.17877e-08
4.15997e-08
4.14315e-08
4.12846e-08
4.11603e-08
4.10597e-08
4.09836e-08
4.09325e-08
4.09069e-08
4.74847e-08
4.68565e-08
4.63522e-08
4.59414e-08
4.55975e-08
4.52988e-08
4.50281e-08
4.47725e-08
4.45231e-08
4.42741e-08
4.40225e-08
4.37677e-08
4.35101e-08
4.32517e-08
4.29949e-08
4.27425e-08
4.24976e-08
4.22629e-08
4.20414e-08
4.18354e-08
4.16473e-08
4.14788e-08
4.13317e-08
4.12072e-08
4.11064e-08
4.10301e-08
4.09789e-08
4.09532e-08
4.75305e-08
4.69002e-08
4.63948e-08
4.59835e-08
4.56397e-08
4.53414e-08
4.50713e-08
4.48164e-08
4.45677e-08
4.43194e-08
4.40685e-08
4.38141e-08
4.3557e-08
4.32988e-08
4.30421e-08
4.27898e-08
4.25448e-08
4.23101e-08
4.20883e-08
4.18821e-08
4.16937e-08
4.1525e-08
4.13777e-08
4.12529e-08
4.1152e-08
4.10755e-08
4.10243e-08
4.09985e-08
4.75757e-08
4.69437e-08
4.64372e-08
4.60255e-08
4.56817e-08
4.53837e-08
4.51141e-08
4.48599e-08
4.46118e-08
4.43641e-08
4.41137e-08
4.38598e-08
4.3603e-08
4.3345e-08
4.30884e-08
4.28361e-08
4.2591e-08
4.23561e-08
4.21342e-08
4.19278e-08
4.17391e-08
4.15702e-08
4.14225e-08
4.12976e-08
4.11964e-08
4.11199e-08
4.10685e-08
4.10427e-08
4.76203e-08
4.69867e-08
4.64794e-08
4.60672e-08
4.57234e-08
4.54257e-08
4.51566e-08
4.49029e-08
4.46553e-08
4.44081e-08
4.41582e-08
4.39046e-08
4.3648e-08
4.33902e-08
4.31337e-08
4.28813e-08
4.26361e-08
4.2401e-08
4.21789e-08
4.19722e-08
4.17833e-08
4.16141e-08
4.14663e-08
4.13411e-08
4.12398e-08
4.11631e-08
4.11116e-08
4.10858e-08
4.76643e-08
4.70293e-08
4.65211e-08
4.61086e-08
4.57648e-08
4.54673e-08
4.51986e-08
4.49453e-08
4.46982e-08
4.44514e-08
4.42018e-08
4.39485e-08
4.36921e-08
4.34343e-08
4.31778e-08
4.29254e-08
4.268e-08
4.24447e-08
4.22224e-08
4.20155e-08
4.18263e-08
4.16568e-08
4.15087e-08
4.13834e-08
4.12819e-08
4.1205e-08
4.11534e-08
4.11276e-08
4.77076e-08
4.70713e-08
4.65623e-08
4.61495e-08
4.58056e-08
4.55083e-08
4.52399e-08
4.49869e-08
4.47402e-08
4.44937e-08
4.42444e-08
4.39913e-08
4.3735e-08
4.34773e-08
4.32207e-08
4.29681e-08
4.27226e-08
4.24872e-08
4.22645e-08
4.20574e-08
4.1868e-08
4.16982e-08
4.15499e-08
4.14244e-08
4.13227e-08
4.12457e-08
4.1194e-08
4.11681e-08
4.77502e-08
4.71127e-08
4.6603e-08
4.61898e-08
4.58458e-08
4.55486e-08
4.52804e-08
4.50277e-08
4.47812e-08
4.4535e-08
4.42859e-08
4.40329e-08
4.37766e-08
4.35189e-08
4.32623e-08
4.30096e-08
4.27639e-08
4.25282e-08
4.23054e-08
4.20979e-08
4.19083e-08
4.17383e-08
4.15897e-08
4.1464e-08
4.13621e-08
4.1285e-08
4.12332e-08
4.12073e-08
4.77919e-08
4.71533e-08
4.66429e-08
4.62293e-08
4.58853e-08
4.55881e-08
4.532e-08
4.50675e-08
4.48212e-08
4.45752e-08
4.43262e-08
4.40732e-08
4.3817e-08
4.35593e-08
4.33025e-08
4.30497e-08
4.28038e-08
4.25678e-08
4.23447e-08
4.21371e-08
4.19471e-08
4.17769e-08
4.16281e-08
4.15022e-08
4.14001e-08
4.13229e-08
4.1271e-08
4.1245e-08
4.78328e-08
4.71931e-08
4.6682e-08
4.6268e-08
4.59238e-08
4.56266e-08
4.53585e-08
4.51062e-08
4.486e-08
4.46141e-08
4.43652e-08
4.41122e-08
4.3856e-08
4.35982e-08
4.33413e-08
4.30883e-08
4.28422e-08
4.2606e-08
4.23826e-08
4.21747e-08
4.19845e-08
4.18141e-08
4.16651e-08
4.15389e-08
4.14367e-08
4.13593e-08
4.13074e-08
4.12814e-08
4.78725e-08
4.72318e-08
4.67201e-08
4.63057e-08
4.59612e-08
4.5664e-08
4.53959e-08
4.51436e-08
4.48975e-08
4.46516e-08
4.44027e-08
4.41498e-08
4.38935e-08
4.36356e-08
4.33785e-08
4.31253e-08
4.2879e-08
4.26426e-08
4.2419e-08
4.22108e-08
4.20204e-08
4.18497e-08
4.17005e-08
4.15741e-08
4.14718e-08
4.13943e-08
4.13423e-08
4.13162e-08
4.79111e-08
4.72695e-08
4.67571e-08
4.63422e-08
4.59975e-08
4.57001e-08
4.5432e-08
4.51797e-08
4.49336e-08
4.46877e-08
4.44388e-08
4.41858e-08
4.39294e-08
4.36714e-08
4.34142e-08
4.31608e-08
4.29142e-08
4.26776e-08
4.24538e-08
4.22453e-08
4.20547e-08
4.18837e-08
4.17343e-08
4.16078e-08
4.15053e-08
4.14277e-08
4.13756e-08
4.13495e-08
4.79484e-08
4.73058e-08
4.67928e-08
4.63775e-08
4.60325e-08
4.57349e-08
4.54667e-08
4.52143e-08
4.49682e-08
4.47223e-08
4.44733e-08
4.42203e-08
4.39638e-08
4.37056e-08
4.34482e-08
4.31946e-08
4.29478e-08
4.27109e-08
4.24869e-08
4.22782e-08
4.20873e-08
4.19162e-08
4.17665e-08
4.16398e-08
4.15372e-08
4.14595e-08
4.14073e-08
4.13811e-08
4.79843e-08
4.73408e-08
4.68271e-08
4.64113e-08
4.6066e-08
4.57682e-08
4.54999e-08
4.52474e-08
4.50012e-08
4.47552e-08
4.45062e-08
4.4253e-08
4.39964e-08
4.3738e-08
4.34805e-08
4.32267e-08
4.29797e-08
4.27426e-08
4.25183e-08
4.23094e-08
4.21182e-08
4.19469e-08
4.17971e-08
4.16702e-08
4.15674e-08
4.14896e-08
4.14374e-08
4.14112e-08
4.80186e-08
4.73742e-08
4.68598e-08
4.64436e-08
4.60979e-08
4.57999e-08
4.55314e-08
4.52788e-08
4.50326e-08
4.47865e-08
4.45373e-08
4.42841e-08
4.40273e-08
4.37687e-08
4.3511e-08
4.3257e-08
4.30098e-08
4.27725e-08
4.25479e-08
4.23388e-08
4.21475e-08
4.19759e-08
4.18259e-08
4.16989e-08
4.1596e-08
4.15181e-08
4.14658e-08
4.14395e-08
4.80512e-08
4.7406e-08
4.6891e-08
4.64742e-08
4.61282e-08
4.58299e-08
4.55613e-08
4.53085e-08
4.50621e-08
4.48159e-08
4.45667e-08
4.43133e-08
4.40563e-08
4.37976e-08
4.35397e-08
4.32855e-08
4.30381e-08
4.28006e-08
4.25758e-08
4.23665e-08
4.21749e-08
4.20032e-08
4.1853e-08
4.17259e-08
4.16228e-08
4.15448e-08
4.14925e-08
4.14662e-08
4.8082e-08
4.7436e-08
4.69203e-08
4.65031e-08
4.61567e-08
4.58582e-08
4.55893e-08
4.53364e-08
4.50899e-08
4.48436e-08
4.45942e-08
4.43406e-08
4.40835e-08
4.38246e-08
4.35665e-08
4.33121e-08
4.30645e-08
4.28268e-08
4.26018e-08
4.23923e-08
4.22006e-08
4.20287e-08
4.18784e-08
4.17511e-08
4.16479e-08
4.15698e-08
4.15174e-08
4.14911e-08
4.81109e-08
4.74641e-08
4.69478e-08
4.65301e-08
4.61834e-08
4.58846e-08
4.56155e-08
4.53624e-08
4.51157e-08
4.48693e-08
4.46197e-08
4.4366e-08
4.41088e-08
4.38498e-08
4.35915e-08
4.33369e-08
4.30891e-08
4.28512e-08
4.2626e-08
4.24163e-08
4.22244e-08
4.20523e-08
4.19019e-08
4.17744e-08
4.16712e-08
4.1593e-08
4.15405e-08
4.15142e-08
4.81377e-08
4.74902e-08
4.69733e-08
4.65552e-08
4.62081e-08
4.5909e-08
4.56397e-08
4.53864e-08
4.51396e-08
4.4893e-08
4.46433e-08
4.43895e-08
4.41321e-08
4.38729e-08
4.36145e-08
4.33597e-08
4.31117e-08
4.28736e-08
4.26483e-08
4.24384e-08
4.22463e-08
4.20741e-08
4.19235e-08
4.1796e-08
4.16926e-08
4.16144e-08
4.15618e-08
4.15355e-08
4.81624e-08
4.75142e-08
4.69968e-08
4.65782e-08
4.62308e-08
4.59314e-08
4.56619e-08
4.54084e-08
4.51615e-08
4.49147e-08
4.46649e-08
4.44109e-08
4.41534e-08
4.38941e-08
4.36355e-08
4.33805e-08
4.31324e-08
4.28941e-08
4.26686e-08
4.24586e-08
4.22664e-08
4.2094e-08
4.19433e-08
4.18156e-08
4.17122e-08
4.16339e-08
4.15813e-08
4.15549e-08
4.81848e-08
4.7536e-08
4.70181e-08
4.65991e-08
4.62514e-08
4.59517e-08
4.5682e-08
4.54284e-08
4.51813e-08
4.49344e-08
4.46844e-08
4.44303e-08
4.41727e-08
4.39132e-08
4.36545e-08
4.33994e-08
4.31511e-08
4.29127e-08
4.2687e-08
4.24768e-08
4.22845e-08
4.2112e-08
4.19612e-08
4.18334e-08
4.17299e-08
4.16515e-08
4.15989e-08
4.15725e-08
4.8205e-08
4.75556e-08
4.70372e-08
4.66179e-08
4.62698e-08
4.59699e-08
4.57e-08
4.54462e-08
4.5199e-08
4.4952e-08
4.47019e-08
4.44477e-08
4.41899e-08
4.39303e-08
4.36714e-08
4.34162e-08
4.31678e-08
4.29292e-08
4.27034e-08
4.24931e-08
4.23006e-08
4.2128e-08
4.19771e-08
4.18493e-08
4.17457e-08
4.16672e-08
4.16146e-08
4.15882e-08
4.82227e-08
4.75728e-08
4.7054e-08
4.66344e-08
4.6286e-08
4.5986e-08
4.57158e-08
4.54619e-08
4.52145e-08
4.49674e-08
4.47172e-08
4.44629e-08
4.4205e-08
4.39453e-08
4.36863e-08
4.3431e-08
4.31824e-08
4.29437e-08
4.27178e-08
4.25074e-08
4.23148e-08
4.21421e-08
4.19911e-08
4.18632e-08
4.17595e-08
4.1681e-08
4.16284e-08
4.16019e-08
4.82381e-08
4.75877e-08
4.70686e-08
4.66486e-08
4.63e-08
4.59997e-08
4.57295e-08
4.54754e-08
4.52279e-08
4.49807e-08
4.47304e-08
4.4476e-08
4.4218e-08
4.39582e-08
4.36991e-08
4.34436e-08
4.3195e-08
4.29562e-08
4.27302e-08
4.25197e-08
4.2327e-08
4.21542e-08
4.20031e-08
4.18752e-08
4.17715e-08
4.16929e-08
4.16402e-08
4.16138e-08
4.82509e-08
4.76002e-08
4.70807e-08
4.66605e-08
4.63117e-08
4.60113e-08
4.57409e-08
4.54867e-08
4.52391e-08
4.49918e-08
4.47414e-08
4.44869e-08
4.42288e-08
4.39689e-08
4.37098e-08
4.34542e-08
4.32055e-08
4.29666e-08
4.27405e-08
4.25299e-08
4.23372e-08
4.21643e-08
4.20132e-08
4.18852e-08
4.17814e-08
4.17028e-08
4.16501e-08
4.16236e-08
4.82613e-08
4.76102e-08
4.70905e-08
4.66701e-08
4.63211e-08
4.60206e-08
4.57501e-08
4.54958e-08
4.52481e-08
4.50007e-08
4.47503e-08
4.44957e-08
4.42376e-08
4.39776e-08
4.37183e-08
4.34627e-08
4.32139e-08
4.2975e-08
4.27488e-08
4.25382e-08
4.23453e-08
4.21724e-08
4.20212e-08
4.18932e-08
4.17894e-08
4.17108e-08
4.1658e-08
4.16316e-08
4.8269e-08
4.76178e-08
4.70979e-08
4.66773e-08
4.63282e-08
4.60275e-08
4.57569e-08
4.55026e-08
4.52549e-08
4.50074e-08
4.47569e-08
4.45023e-08
4.42441e-08
4.39841e-08
4.37248e-08
4.34691e-08
4.32203e-08
4.29813e-08
4.27551e-08
4.25443e-08
4.23515e-08
4.21785e-08
4.20273e-08
4.18992e-08
4.17954e-08
4.17168e-08
4.1664e-08
4.16375e-08
4.82742e-08
4.76228e-08
4.71028e-08
4.66821e-08
4.63329e-08
4.60322e-08
4.57615e-08
4.55072e-08
4.52594e-08
4.50119e-08
4.47614e-08
4.45067e-08
4.42485e-08
4.39884e-08
4.37291e-08
4.34734e-08
4.32245e-08
4.29855e-08
4.27592e-08
4.25485e-08
4.23556e-08
4.21826e-08
4.20313e-08
4.19032e-08
4.17994e-08
4.17207e-08
4.1668e-08
4.16415e-08
4.82768e-08
4.76253e-08
4.71052e-08
4.66845e-08
4.63353e-08
4.60345e-08
4.57638e-08
4.55094e-08
4.52616e-08
4.50141e-08
4.47636e-08
4.45089e-08
4.42506e-08
4.39906e-08
4.37312e-08
4.34755e-08
4.32266e-08
4.29875e-08
4.27613e-08
4.25505e-08
4.23576e-08
4.21846e-08
4.20333e-08
4.19052e-08
4.18014e-08
4.17227e-08
4.167e-08
4.16435e-08
)
;

boundaryField
{
    bc-2
    {
        type            empty;
    }
    bc-3
    {
        type            empty;
    }
    bottom
    {
        type            zeroGradient;
    }
    leftSide
    {
        type            zeroGradient;
    }
    naturalSurface
    {
        type            zeroGradient;
    }
    rightSide
    {
        type            zeroGradient;
    }
    slopesurface
    {
        type            zeroGradient;
    }
    subGradeSurface
    {
        type            zeroGradient;
    }
}


// ************************************************************************* //
