# Supplementary material for: A finite volume-based model for the hydrothermal behavior of soil under freeze–thaw cycles
Source: PLoS One. 2021 Jun 3;16(6):e0252680. doi: 10.1371/journal.pone.0252680 (PMC8174737; doi:10.1371/journal.pone.0252680)
Supplement: S1 Data — (ZIP) [file pone.0252680.s001.zip › Data at equal time interval/3.44736e+08/solidTemperature]

/*--------------------------------*- C++ -*----------------------------------*\
| =========                 |                                                 |
| \\      /  F ield         | OpenFOAM: The Open Source CFD Toolbox           |
|  \\    /   O peration     | Version:  2.4.0                                 |
|   \\  /    A nd           | Web:      www.OpenFOAM.org                      |
|    \\/     M anipulation  |                                                 |
\*---------------------------------------------------------------------------*/
FoamFile
{
    version     2.0;
    format      ascii;
    class       volScalarField;
    location    "3.44736e+08";
    object      solidTemperature;
}
// * * * * * * * * * * * * * * * * * * * * * * * * * * * * * * * * * * * * * //

dimensions      [0 0 0 1 0 0 0];

internalField   nonuniform List<scalar> 
9554
(
290.587
286.346
283.153
280.919
279.487
278.682
278.33
278.283
278.42
278.651
278.913
279.166
279.387
279.567
279.705
279.803
279.869
279.91
279.933
279.944
279.947
279.947
290.587
286.346
283.153
280.919
279.488
278.682
278.33
278.283
278.42
278.651
278.913
279.166
279.387
279.567
279.705
279.803
279.869
279.91
279.933
279.944
279.947
279.947
290.587
286.346
283.153
280.919
279.488
278.682
278.33
278.283
278.42
278.651
278.913
279.166
279.387
279.567
279.705
279.803
279.869
279.91
279.933
279.944
279.947
279.947
290.587
286.346
283.153
280.919
279.488
278.682
278.33
278.283
278.42
278.651
278.913
279.166
279.388
279.568
279.705
279.803
279.87
279.911
279.933
279.944
279.948
279.947
290.587
286.346
283.153
280.919
279.488
278.682
278.33
278.283
278.42
278.651
278.913
279.166
279.388
279.568
279.705
279.804
279.87
279.911
279.934
279.944
279.948
279.948
290.587
286.346
283.153
280.919
279.488
278.682
278.33
278.283
278.42
278.651
278.914
279.167
279.388
279.568
279.706
279.804
279.87
279.911
279.934
279.945
279.948
279.948
290.587
286.346
283.153
280.919
279.488
278.682
278.331
278.283
278.421
278.652
278.914
279.167
279.389
279.569
279.706
279.804
279.871
279.912
279.934
279.945
279.949
279.949
290.587
286.346
283.153
280.919
279.488
278.683
278.331
278.284
278.421
278.652
278.914
279.167
279.389
279.569
279.706
279.805
279.871
279.912
279.935
279.946
279.949
279.949
290.587
286.346
283.154
280.919
279.488
278.683
278.331
278.284
278.421
278.652
278.915
279.168
279.389
279.569
279.707
279.805
279.872
279.913
279.936
279.946
279.95
279.95
290.587
286.346
283.154
280.92
279.489
278.683
278.331
278.284
278.422
278.653
278.915
279.168
279.39
279.57
279.707
279.806
279.872
279.913
279.936
279.947
279.95
279.95
290.587
286.346
283.154
280.92
279.489
278.683
278.332
278.285
278.422
278.653
278.916
279.169
279.39
279.571
279.708
279.807
279.873
279.914
279.937
279.948
279.951
279.951
290.588
286.347
283.154
280.92
279.489
278.684
278.332
278.285
278.422
278.654
278.916
279.169
279.391
279.571
279.709
279.807
279.874
279.915
279.938
279.949
279.952
279.952
290.588
286.347
283.154
280.92
279.49
278.684
278.333
278.286
278.423
278.654
278.917
279.17
279.392
279.572
279.71
279.808
279.875
279.916
279.939
279.949
279.953
279.953
290.588
286.347
283.154
280.921
279.49
278.685
278.333
278.286
278.424
278.655
278.917
279.171
279.393
279.573
279.71
279.809
279.875
279.917
279.94
279.95
279.954
279.954
290.588
286.347
283.155
280.921
279.49
278.685
278.334
278.287
278.424
278.656
278.918
279.172
279.393
279.574
279.711
279.81
279.876
279.918
279.941
279.951
279.955
279.955
290.588
286.347
283.155
280.921
279.491
278.685
278.334
278.287
278.425
278.656
278.919
279.172
279.394
279.575
279.712
279.811
279.877
279.919
279.942
279.953
279.956
279.956
290.588
286.347
283.155
280.922
279.491
278.686
278.335
278.288
278.425
278.657
278.92
279.173
279.395
279.576
279.713
279.812
279.879
279.92
279.943
279.954
279.957
279.957
290.588
286.348
283.156
280.922
279.492
278.686
278.335
278.288
278.426
278.658
278.92
279.174
279.396
279.577
279.714
279.813
279.88
279.921
279.944
279.955
279.959
279.959
290.588
286.348
283.156
280.922
279.492
278.687
278.336
278.289
278.427
278.658
278.921
279.175
279.397
279.578
279.715
279.814
279.881
279.922
279.946
279.956
279.96
279.96
290.588
286.348
283.156
280.923
279.492
278.687
278.336
278.29
278.427
278.659
278.922
279.176
279.398
279.579
279.717
279.816
279.882
279.924
279.947
279.958
279.962
279.962
290.588
286.348
283.156
280.923
279.493
278.688
278.337
278.29
278.428
278.66
278.923
279.177
279.399
279.58
279.718
279.817
279.884
279.925
279.948
279.959
279.963
279.963
290.588
286.348
283.157
280.924
279.494
278.689
278.338
278.291
278.429
278.661
278.924
279.178
279.4
279.581
279.719
279.818
279.885
279.927
279.95
279.961
279.965
279.965
290.588
286.349
283.157
280.924
279.494
278.689
278.338
278.292
278.43
278.662
278.925
279.179
279.401
279.582
279.72
279.819
279.886
279.928
279.951
279.963
279.966
279.967
290.588
286.349
283.158
280.925
279.495
278.69
278.339
278.293
278.431
278.663
278.926
279.18
279.402
279.583
279.721
279.821
279.888
279.929
279.953
279.964
279.968
279.968
290.589
286.35
283.159
280.926
279.496
278.692
278.341
278.294
278.432
278.664
278.927
279.181
279.404
279.584
279.723
279.822
279.889
279.931
279.955
279.966
279.97
279.97
290.589
286.351
283.16
280.928
279.498
278.694
278.343
278.296
278.434
278.666
278.929
279.183
279.405
279.586
279.724
279.824
279.891
279.933
279.956
279.968
279.972
279.972
290.589
286.352
283.162
280.93
279.5
278.696
278.345
278.299
278.436
278.668
278.931
279.184
279.407
279.587
279.726
279.825
279.892
279.934
279.958
279.969
279.974
279.974
290.59
286.353
283.164
280.933
279.504
278.7
278.349
278.302
278.44
278.671
278.933
279.187
279.409
279.589
279.727
279.827
279.894
279.936
279.96
279.971
279.975
279.976
290.59
286.355
283.167
280.936
279.508
278.704
278.354
278.307
278.444
278.675
278.937
279.19
279.411
279.592
279.729
279.829
279.896
279.938
279.961
279.973
279.977
279.978
290.591
286.357
283.171
280.941
279.514
278.711
278.36
278.313
278.45
278.68
278.941
279.194
279.415
279.594
279.732
279.831
279.898
279.939
279.963
279.975
279.979
279.98
290.592
286.36
283.175
280.947
279.521
278.719
278.368
278.321
278.457
278.687
278.947
279.199
279.419
279.598
279.735
279.833
279.9
279.941
279.965
279.977
279.981
279.982
290.593
286.363
283.18
280.954
279.53
278.728
278.379
278.332
278.467
278.696
278.955
279.205
279.424
279.602
279.738
279.836
279.902
279.944
279.967
279.979
279.983
279.984
290.594
286.366
283.185
280.962
279.539
278.74
278.391
278.344
278.48
278.707
278.965
279.213
279.431
279.607
279.742
279.839
279.905
279.946
279.969
279.981
279.985
279.986
290.594
286.366
283.188
280.967
279.548
278.752
278.405
278.359
278.494
278.721
278.977
279.224
279.439
279.614
279.747
279.843
279.908
279.948
279.972
279.983
279.988
279.989
290.592
286.362
283.184
280.968
279.554
278.763
278.42
278.376
278.512
278.737
278.992
279.236
279.449
279.622
279.753
279.848
279.912
279.951
279.974
279.985
279.99
279.991
290.586
286.347
283.168
280.958
279.553
278.77
278.434
278.394
278.531
278.756
279.009
279.251
279.461
279.631
279.761
279.853
279.916
279.955
279.977
279.988
279.992
279.993
290.569
286.309
283.127
280.927
279.537
278.769
278.445
278.412
278.552
278.778
279.029
279.268
279.475
279.642
279.769
279.86
279.92
279.958
279.98
279.99
279.994
279.995
290.526
286.222
283.04
280.861
279.499
278.756
278.449
278.428
278.574
278.801
279.051
279.287
279.491
279.655
279.778
279.867
279.925
279.962
279.983
279.993
279.997
279.998
290.414
286.036
282.871
280.739
279.427
278.724
278.446
278.442
278.597
278.827
279.076
279.309
279.509
279.669
279.789
279.874
279.931
279.966
279.986
279.995
279.999
280
290.077
285.651
282.573
280.543
279.314
278.672
278.433
278.454
278.62
278.854
279.103
279.333
279.529
279.684
279.801
279.883
279.937
279.971
279.989
279.998
280.002
280.002
292.34
292.179
292.24
290.644
291.555
290.544
290.723
287.881
291.695
286.754
289.929
287.848
292.102
287.76
291.233
289.361
290.722
290.673
287.23
291.368
292.276
286.956
291.134
288.298
288.722
290.374
291.371
289.107
289.714
292.536
288.523
292.067
292.336
288.759
278.367
286.012
278.623
278.788
287.017
286.243
286.864
286.413
288.766
287.119
288.743
286.178
287.782
282.855
285.129
280.493
290.473
282.967
284.418
279.376
278.349
278.869
278.277
278.686
285.855
290.629
285.525
281.226
281.439
279.409
286.799
278.366
282.176
279.293
280.54
278.433
280.64
278.181
279.935
278.987
278.732
278.139
279.348
278.124
278.317
278.073
278.161
278.398
278.201
278.032
278.024
278.258
278.432
278.149
278.062
278.414
278.135
278.555
278.254
278.177
278.456
278.528
278.184
278.63
278.334
278.245
278.256
278.584
278.249
278.291
278.372
278.365
278.504
278.433
278.677
278.636
278.541
278.552
278.789
280.264
291.787
283.404
278.524
282.873
278.303
278.222
279.323
278.481
278.215
278.402
278.45
290.609
281.127
278.57
278.528
278.201
278.416
278.107
278.373
283.11
288.913
284.195
279.337
278.105
278.324
278.155
278.487
281.048
278.305
278.701
278.082
278.099
278.546
278.049
278.545
278.696
278.178
278.796
278.267
278.745
278.204
279.896
278.243
282.08
278.741
279.82
284.49
284.814
291.198
287.123
288.751
278.517
278.579
278.301
278.489
278.797
278.345
278.268
278.476
278.749
278.304
278.537
278.079
278.594
278.102
281.204
281.65
290.534
283.204
278.162
278.79
278.326
278.224
278.781
280.299
278.288
278.231
279.788
278.375
278.21
278.742
278.147
278.571
278.041
278.364
281.088
279.797
278.269
278.367
280.383
285.626
278.468
278.19
290.31
283.634
278.856
278.395
278.486
278.271
278.432
278.234
278.075
278.348
278.033
278.2
278.566
278.095
287.989
290.286
278.175
278.48
281.383
286.552
279.336
281.466
280.452
284.674
278.19
278.379
279.715
278.946
278.663
278.292
278.595
279.828
278.745
278.321
278.207
278.832
278.252
278.116
278.553
278.13
278.889
278.471
278.609
278.851
287.427
290.871
278.26
278.623
278.608
278.29
282.458
282.336
278.451
278.15
278.12
278.249
279.637
282.058
278.553
278.207
278.292
278.356
278.589
278.675
286.997
283.395
284.995
288.886
278.249
278.437
278.767
278.259
278.671
278.283
286.077
292.194
278.336
278.243
282.687
286.644
278.192
278.285
278.136
278.172
278.257
278.181
281.696
284.365
278.248
278.525
278.52
278.685
280.287
279.121
278.656
279.515
278.049
278.042
282.286
281.104
279.142
280.337
278.303
278.288
279.324
278.326
280.678
282.926
278.307
278.129
278.11
278.123
279.896
279.325
278.55
278.71
278.64
278.393
278.306
278.185
278.403
278.449
278.162
278.092
290.394
284.588
279.878
280.967
278.129
278.182
286.048
283.621
278.032
278.115
278.279
278.27
278.617
278.407
278.07
278.166
281.211
283.147
278.146
278.158
278.358
278.506
278.439
278.926
287.992
291.98
278.241
278.233
278.267
278.352
279.328
281.154
278.279
278.435
278.052
278.087
284.392
287.41
280.503
281.919
278.073
278.045
278.928
278.438
278.125
278.292
278.039
278.063
278.284
278.282
278.189
278.285
278.389
278.495
278.478
278.472
280.462
282.213
278.396
278.279
278.198
278.143
278.835
278.629
278.305
278.072
278.217
278.584
278.37
278.229
278.095
278.215
283.283
285.466
278.675
278.535
278.95
278.553
278.461
279.058
278.333
278.442
288.954
292.241
278.905
279.906
285.908
284.087
278.729
278.347
282.524
284.371
278.179
278.387
279.095
279.865
291.164
288.273
285.499
288.57
278.392
278.589
281.146
281.988
278.415
278.242
282.187
280.391
286.719
285.012
278.678
278.877
278.369
278.637
278.805
278.819
278.756
278.787
278.373
278.614
279.785
279.102
278.068
278.177
278.539
278.527
283.182
284.172
278.923
279.173
278.206
278.245
285.949
284.731
278.99
278.383
281.173
280.445
279.27
278.82
279.294
279.955
278.035
278.155
278.651
278.583
289.306
292.272
292.153
287.886
278.67
278.498
278.304
278.322
278.339
278.289
288.214
292.514
286.967
278.95
292.5
291.048
292.108
291.032
292.073
288.173
291.807
286.037
290.71
285.568
290.553
287.111
288.158
286.786
290.86
282.214
290.43
286.165
281.08
279.151
281.005
289.901
289.377
280.673
287.705
281.016
285.046
279.695
285.338
280.852
281.036
280.85
285.396
278.963
286.776
279.184
283.12
282.83
286.807
279.169
281.016
280.93
284.479
278.854
284.511
279.891
285.225
282.606
287.789
279.228
279.794
281.428
279.154
287.19
287.732
280.539
279.226
283.256
279.076
285.396
285.76
279.167
284.545
279.797
287.195
281.037
282.097
287.376
279.122
285.031
287.153
280.898
280.376
279.594
279.169
283.234
283.075
284.1
284.043
290.355
285.529
287.174
282.932
287.555
280.785
279.246
286.827
281.339
286.698
281.292
291.263
283.863
281.479
281.864
280.281
279.138
280.216
282.51
285.066
284.889
282.127
279.209
280.559
279.905
288.112
282.169
279.789
278.933
288.202
282.305
281.453
278.909
281.312
278.86
286.173
290.946
291.681
284.811
288.329
282.742
281.23
283.187
287.111
289.005
281.07
279.587
282.177
286.798
283.601
283.107
284.558
288.296
282.27
284.603
280.995
284.108
282.152
280.009
280.202
279.392
280.963
283.853
284.458
280.9
290.904
287.548
281.521
282.548
286.594
288.284
286.982
290.031
278.867
279.836
292.044
286.776
287.019
287.274
280.063
278.931
285.768
288.169
288.852
285.082
288.6
284.523
285.166
284.142
280.343
283.072
283.97
281.153
288.227
284.937
285.519
283.033
283.972
285.541
279.713
279.24
278.929
279.96
279.603
278.933
278.901
279.812
279.055
280.027
278.838
279.72
282.503
280.09
286.098
288.595
279.214
279.661
288.198
284.542
289.965
286.858
283.147
282.653
284.39
283.544
292.122
288.627
282.642
280.282
279.773
279.589
288.299
284.955
281.416
282.779
279.888
281.981
281.381
281.063
288.834
290.752
285.424
286.893
288.32
292.042
285.113
286.669
282.277
284.839
280.102
280.35
280.225
280.782
285.16
283.166
284.927
282.234
279.224
279.26
285.515
287.732
286.907
287.263
283.03
283.019
284.592
282.722
282.941
283.867
292.232
288.859
280.286
280.594
284.552
282.917
281.573
282.431
285.167
286.355
281.681
282.511
281.308
279.838
282.49
284.831
281.212
281.751
283.461
281.89
289.084
290.704
283.576
284.375
284.011
282.984
282.778
283.853
289.488
288.544
280.289
281.427
279.678
280.451
287.493
287.472
281.333
279.817
281.154
281.411
280.163
281.516
278.858
279.712
280.179
280.5
289.016
292.295
282.423
281.833
292.659
292.565
291.838
290.512
291.814
290.517
291.818
290.527
291.824
290.541
291.824
290.531
291.823
290.537
291.824
290.535
291.826
290.545
291.832
290.559
291.836
290.561
291.841
290.58
291.857
290.627
291.889
290.715
291.955
290.912
292.154
291.615
292.662
292.59
291.838
290.513
291.819
290.53
291.821
290.532
291.824
290.538
291.822
290.53
291.826
290.545
291.827
290.541
291.828
290.546
291.832
290.559
291.838
290.57
291.847
290.593
291.861
290.628
291.889
290.714
291.956
290.92
292.157
291.621
279.136
292.419
286.951
278.939
292.453
290.915
292.118
290.838
290.265
288.62
287.929
288.174
291.717
287.265
291.234
285.127
291.835
287.102
290.931
281.426
291.35
284.365
281.048
288.549
288.904
279.605
283.265
280.141
283.613
280.143
287.099
279.381
280.997
282.866
284.58
279.233
284.456
279.483
282.745
282.575
285.929
279.245
280.896
279.563
284.653
282.716
284.984
279.845
282.91
282.689
279.082
287.151
283.916
281.246
279.771
279.783
279.193
286.196
288.017
280.253
279.579
287.783
279.387
285.887
287.028
278.933
287.277
279.388
282.316
287.841
279.722
283.988
280.79
279.013
279.791
278.995
287.077
279.668
282.66
286.687
288.179
283.748
280.69
288.692
283.445
287.304
292.237
283.201
282.343
280.736
278.876
282.176
278.833
282.119
280.863
288.34
284.993
284.699
281.438
278.924
288.897
286.666
281.463
279.181
282.617
280.093
287.43
289.657
286.739
283.832
278.993
280.245
278.849
281.087
284.904
288.388
281.934
288.173
278.693
281.022
282.173
287.565
278.878
280.173
283.482
287.483
291.073
284.716
282.657
282.971
280.683
282.414
287.136
292.028
283.762
281.765
284.709
282.844
282.621
279.918
286.149
287.84
291.76
285.849
287.568
289.391
279.868
282.311
279.832
282.573
283.839
280.898
278.724
280.561
278.645
280.484
278.76
279.865
284.921
283.873
282.967
285.76
284.362
288.546
278.77
279.986
288.016
286.346
278.687
279.68
284.331
288.218
291.848
287.626
279.17
280.474
291.938
286.716
284.803
281.226
279.979
278.858
288.191
284.192
285.147
286.266
285.159
287.484
285.53
288.197
279.939
279.202
279.618
279.17
279.67
279.016
280.917
284.078
288.199
283.452
282.008
281.206
285.138
288.135
288.162
284.102
287.671
285.39
280.537
279.368
279.596
278.958
282.619
280.956
282.258
280.031
282.134
280.34
281.205
284.142
281.513
279.944
287.78
290.549
287.312
284.548
285.046
281.858
280.063
281.454
282.818
283.327
279.807
280.732
284.117
283.761
280.462
280.747
290.837
288.967
286.248
285.109
284.3
282.551
286.434
285.141
290.619
289.471
280.279
279.835
284.484
281.876
283.607
281.413
286.28
288.884
288.778
290.624
281.354
282.355
281.805
281.003
280.933
279.669
285.346
283.681
280.402
280.645
282.417
284.862
284.55
282.67
278.871
279.226
284.631
281.85
285.831
286.364
281.3
279.751
278.628
279.256
281.709
281.298
282.027
284.619
290.433
290.597
280.266
280.666
282.758
283.88
280.335
280.69
288.592
285.934
282.105
281.101
278.86
278.886
279.436
278.842
281.089
280.804
282.326
281.433
282.624
284.938
287.356
285.846
288.615
286.116
289.525
292.412
279.394
278.783
282.187
281.82
278.67
286.019
278.481
278.868
287.036
286.272
288.784
288.523
290.365
286.332
291.146
284.703
291.295
285.015
285.799
286.063
289.416
285.907
291.087
278.307
278.304
278.426
278.499
278.807
278.799
285.086
291.414
283.013
287.961
282.274
283.726
279.805
283.939
280.691
282.265
278.785
279.453
278.415
280.57
278.526
278.779
278.128
278.717
278.274
278.969
278.104
278.046
278.286
278.164
278.218
278.273
278.256
278.084
278.048
278.166
278.388
278.251
278.232
278.114
278.126
278.2
278.474
278.148
278.289
278.218
278.69
278.417
278.421
278.399
278.354
278.271
278.368
278.401
278.671
278.359
278.754
278.309
278.37
278.519
278.359
278.263
278.22
278.26
278.694
278.18
280.259
278.261
279.644
281.732
281.186
286.099
278.237
278.469
278.473
278.346
280.164
285.365
282.821
287.425
278.556
278.027
278.086
278.068
278.164
278.736
278.204
279.079
278.108
278.171
284.1
280.185
279.895
278.217
278.379
279.814
278.438
278.815
278.405
278.665
278.312
278.095
278.043
278.361
291.048
285.118
279.582
279.509
278.307
278.787
278.28
278.284
278.801
280.619
278.593
278.845
289.262
284.218
278.342
278.622
280.414
280.27
278.488
278.293
278.305
278.502
278.056
278.359
291.165
283.612
281.82
281.455
278.447
278.142
278.508
278.789
278.38
278.271
281.379
282.508
278.246
278.557
278.568
278.259
279.12
280.597
278.163
278.103
279.048
278.81
286.027
289.298
278.793
278.438
278.471
278.163
278.372
278.022
278.291
278.111
280.368
279.508
278.35
278.252
286.817
283.278
287.982
291.778
289.375
288.919
278.239
278.195
278.311
278.099
278.126
278.032
278.587
278.722
278.45
278.593
283.287
282.871
278.101
278.089
278.52
278.242
278.743
278.44
280.429
278.844
280.767
283.174
278.799
278.523
278.686
278.878
281.976
282.123
279.345
278.551
278.283
278.545
278.064
278.373
278.4
278.245
278.522
278.281
278.523
278.235
278.296
278.058
278.818
278.526
278.351
278.608
278.208
278.415
278.604
278.354
278.536
278.641
278.271
278.236
285.562
290.234
278.394
278.046
281.596
280.398
278.115
278.172
278.27
278.275
283.987
286.197
278.966
279.11
283.951
281.577
278.18
278.425
279.212
279.53
290.896
287.543
278.103
278.428
282.072
284.508
278.155
278.205
278.378
278.545
278.515
278.404
278.002
278.015
278.585
278.309
278.206
278.145
280.679
281.072
278.02
278.189
278.337
279.034
278.079
278.057
278.33
278.126
278.134
278.245
278.059
278.179
278.316
278.278
279.934
281.494
278.309
278.793
278.507
278.459
278.216
278.172
279.783
279.153
279.054
278.604
281.408
282.99
283.959
287.438
278.537
278.275
278.048
278.052
278.218
278.2
278.443
278.179
278.309
278.173
286.429
286.885
278.399
278.247
286.916
291.987
286.822
284.967
278.006
278.166
278.259
278.263
278.437
278.295
278.926
279.453
278.357
278.562
281.735
280.583
283.832
285.519
280.752
279.624
278.204
278.209
278.401
278.195
278.229
278.323
278.04
278.005
278.638
278.841
278.311
278.194
287.109
287.312
278.171
278.066
278.068
278.001
278.317
278.523
292.068
288.173
278.098
278.123
278.487
278.16
278.458
278.478
281.804
280.994
279.959
279.396
283.26
281.796
278.525
278.473
278.356
278.437
278.063
278.107
278.79
278.678
283.242
283.953
278.773
279.479
281.08
282.124
278.036
278.145
278.89
278.677
278.543
278.724
279.833
280.898
278.349
278.621
278.651
278.361
278.669
278.423
279.463
278.803
279.838
279.135
278.294
278.574
280.118
279.327
283.558
282.526
278.535
278.763
278.385
278.222
279.43
279.063
284.756
287.135
278.702
278.87
278.203
278.534
284.74
282.778
278.302
278.302
288.669
292.256
289.759
289.57
289.623
292.436
292.235
289.145
278.36
278.278
278.59
278.618
278.303
278.381
290.676
292.259
292.178
292.337
290.654
292.078
290.488
292.257
288.872
290.11
288.273
290.302
287.901
290.322
287.842
290.717
288.536
291.569
292.697
287.621
291.635
286.701
291.758
287.038
292.067
287.232
291.589
288.568
291.318
290.897
290.554
288.726
290.349
292.66
279.946
279.945
279.946
279.948
279.952
279.958
279.965
279.973
279.982
279.991
280
280.01
280.019
280.028
280.037
280.046
280.055
280.064
280.072
280.081
280.089
280.097
280.106
280.114
280.122
280.13
280.138
280.146
279.946
279.945
279.946
279.948
279.952
279.958
279.965
279.973
279.982
279.991
280
280.01
280.019
280.028
280.037
280.046
280.055
280.064
280.072
280.081
280.089
280.097
280.106
280.114
280.122
280.13
280.138
280.146
279.946
279.945
279.946
279.948
279.952
279.958
279.965
279.973
279.982
279.991
280
280.01
280.019
280.028
280.038
280.047
280.055
280.064
280.073
280.081
280.089
280.098
280.106
280.114
280.122
280.13
280.138
280.146
279.946
279.945
279.946
279.948
279.953
279.958
279.965
279.973
279.982
279.991
280.001
280.01
280.019
280.029
280.038
280.047
280.055
280.064
280.073
280.081
280.089
280.098
280.106
280.114
280.122
280.13
280.138
280.146
279.946
279.946
279.946
279.949
279.953
279.959
279.966
279.974
279.982
279.991
280.001
280.01
280.02
280.029
280.038
280.047
280.056
280.064
280.073
280.081
280.09
280.098
280.106
280.114
280.122
280.13
280.138
280.146
279.947
279.946
279.947
279.949
279.953
279.959
279.966
279.974
279.983
279.992
280.001
280.011
280.02
280.029
280.038
280.047
280.056
280.065
280.073
280.081
280.09
280.098
280.106
280.114
280.122
280.13
280.138
280.146
279.947
279.947
279.947
279.95
279.954
279.959
279.966
279.974
279.983
279.992
280.002
280.011
280.02
280.029
280.039
280.047
280.056
280.065
280.073
280.082
280.09
280.098
280.106
280.114
280.122
280.13
280.138
280.146
279.948
279.947
279.948
279.95
279.954
279.96
279.967
279.975
279.984
279.993
280.002
280.011
280.021
280.03
280.039
280.048
280.057
280.065
280.074
280.082
280.09
280.098
280.106
280.114
280.122
280.13
280.138
280.146
279.948
279.948
279.948
279.951
279.955
279.961
279.968
279.975
279.984
279.993
280.002
280.012
280.021
280.03
280.039
280.048
280.057
280.065
280.074
280.082
280.09
280.098
280.106
280.114
280.122
280.13
280.138
280.146
279.949
279.948
279.949
279.951
279.955
279.961
279.968
279.976
279.985
279.994
280.003
280.012
280.022
280.031
280.04
280.049
280.057
280.066
280.074
280.082
280.091
280.099
280.107
280.115
280.123
280.13
280.138
280.146
279.95
279.949
279.95
279.952
279.956
279.962
279.969
279.977
279.985
279.994
280.004
280.013
280.022
280.031
280.04
280.049
280.058
280.066
280.075
280.083
280.091
280.099
280.107
280.115
280.123
280.131
280.138
280.146
279.951
279.95
279.951
279.953
279.957
279.963
279.97
279.978
279.986
279.995
280.004
280.014
280.023
280.032
280.041
280.05
280.058
280.067
280.075
280.083
280.091
280.099
280.107
280.115
280.123
280.131
280.138
280.146
279.952
279.951
279.952
279.954
279.958
279.964
279.971
279.978
279.987
279.996
280.005
280.014
280.024
280.033
280.042
280.05
280.059
280.067
280.076
280.084
280.092
280.1
280.107
280.115
280.123
280.131
280.138
280.146
279.953
279.952
279.953
279.955
279.959
279.965
279.972
279.979
279.988
279.997
280.006
280.015
280.024
280.033
280.042
280.051
280.059
280.068
280.076
280.084
280.092
280.1
280.108
280.116
280.123
280.131
280.139
280.146
279.954
279.953
279.954
279.956
279.96
279.966
279.973
279.98
279.989
279.998
280.007
280.016
280.025
280.034
280.043
280.052
280.06
280.068
280.077
280.085
280.093
280.1
280.108
280.116
280.123
280.131
280.139
280.146
279.955
279.954
279.955
279.957
279.961
279.967
279.974
279.982
279.99
279.999
280.008
280.017
280.026
280.035
280.044
280.052
280.061
280.069
280.077
280.085
280.093
280.101
280.108
280.116
280.124
280.131
280.139
280.146
279.956
279.955
279.956
279.958
279.962
279.968
279.975
279.983
279.991
280
280.009
280.018
280.027
280.036
280.045
280.053
280.062
280.07
280.078
280.086
280.094
280.101
280.109
280.116
280.124
280.131
280.139
280.146
279.958
279.957
279.957
279.96
279.964
279.969
279.976
279.984
279.992
280.001
280.01
280.019
280.028
280.037
280.046
280.054
280.062
280.071
280.079
280.086
280.094
280.102
280.109
280.117
280.124
280.132
280.139
280.146
279.959
279.958
279.959
279.961
279.965
279.971
279.978
279.985
279.994
280.002
280.011
280.02
280.029
280.038
280.047
280.055
280.063
280.071
280.079
280.087
280.095
280.102
280.11
280.117
280.124
280.132
280.139
280.146
279.96
279.96
279.96
279.963
279.967
279.972
279.979
279.987
279.995
280.004
280.013
280.022
280.03
280.039
280.048
280.056
280.064
280.072
280.08
280.088
280.095
280.103
280.11
280.118
280.125
280.132
280.139
280.146
279.962
279.961
279.962
279.964
279.968
279.974
279.98
279.988
279.996
280.005
280.014
280.023
280.032
280.04
280.049
280.057
280.065
280.073
280.081
280.088
280.096
280.103
280.111
280.118
280.125
280.132
280.139
280.146
279.964
279.963
279.964
279.966
279.97
279.975
279.982
279.99
279.998
280.007
280.015
280.024
280.033
280.042
280.05
280.058
280.066
280.074
280.082
280.089
280.097
280.104
280.111
280.118
280.125
280.132
280.139
280.147
279.965
279.965
279.965
279.968
279.972
279.977
279.984
279.991
280
280.008
280.017
280.026
280.034
280.043
280.051
280.059
280.067
280.075
280.083
280.09
280.097
280.105
280.112
280.119
280.126
280.133
280.14
280.147
279.967
279.967
279.967
279.97
279.973
279.979
279.986
279.993
280.001
280.01
280.018
280.027
280.036
280.044
280.052
280.061
280.068
280.076
280.084
280.091
280.098
280.105
280.112
280.119
280.126
280.133
280.14
280.147
279.969
279.969
279.969
279.971
279.975
279.981
279.987
279.995
280.003
280.012
280.02
280.029
280.037
280.046
280.054
280.062
280.07
280.077
280.085
280.092
280.099
280.106
280.113
280.12
280.127
280.133
280.14
280.147
279.971
279.971
279.971
279.973
279.977
279.983
279.989
279.997
280.005
280.013
280.022
280.03
280.039
280.047
280.055
280.063
280.071
280.078
280.086
280.093
280.1
280.107
280.113
280.12
280.127
280.134
280.14
280.147
279.973
279.973
279.973
279.976
279.979
279.985
279.991
279.999
280.007
280.015
280.024
280.032
280.041
280.049
280.057
280.065
280.072
280.079
280.087
280.094
280.101
280.107
280.114
280.121
280.127
280.134
280.14
280.147
279.975
279.975
279.975
279.978
279.982
279.987
279.994
280.001
280.009
280.017
280.026
280.034
280.042
280.05
280.058
280.066
280.073
280.081
280.088
280.095
280.102
280.108
280.115
280.121
280.128
280.134
280.14
280.147
279.977
279.977
279.978
279.98
279.984
279.989
279.996
280.003
280.011
280.019
280.028
280.036
280.044
280.052
280.06
280.067
280.075
280.082
280.089
280.096
280.102
280.109
280.115
280.122
280.128
280.134
280.141
280.147
279.979
279.979
279.98
279.982
279.986
279.992
279.998
280.005
280.013
280.021
280.03
280.038
280.046
280.054
280.061
280.069
280.076
280.083
280.09
280.097
280.103
280.11
280.116
280.122
280.129
280.135
280.141
280.147
279.982
279.981
279.982
279.985
279.989
279.994
280
280.008
280.015
280.023
280.032
280.04
280.048
280.056
280.063
280.071
280.078
280.085
280.091
280.098
280.104
280.111
280.117
280.123
280.129
280.135
280.141
280.147
279.984
279.984
279.985
279.987
279.991
279.996
280.003
280.01
280.018
280.026
280.034
280.042
280.05
280.057
280.065
280.072
280.079
280.086
280.093
280.099
280.105
280.112
280.118
280.124
280.13
280.135
280.141
280.147
279.986
279.986
279.987
279.989
279.993
279.999
280.005
280.012
280.02
280.028
280.036
280.044
280.052
280.059
280.067
280.074
280.081
280.088
280.094
280.1
280.107
280.113
280.118
280.124
280.13
280.136
280.142
280.147
279.988
279.988
279.989
279.992
279.996
280.001
280.008
280.015
280.023
280.03
280.038
280.046
280.054
280.061
280.069
280.076
280.082
280.089
280.095
280.102
280.108
280.113
280.119
280.125
280.131
280.136
280.142
280.147
279.991
279.991
279.992
279.995
279.999
280.004
280.01
280.018
280.025
280.033
280.041
280.048
280.056
280.063
280.071
280.077
280.084
280.091
280.097
280.103
280.109
280.114
280.12
280.126
280.131
280.137
280.142
280.147
279.993
279.993
279.994
279.997
280.001
280.007
280.013
280.02
280.028
280.035
280.043
280.051
280.058
280.066
280.073
280.079
280.086
280.092
280.098
280.104
280.11
280.115
280.121
280.126
280.132
280.137
280.142
280.147
279.995
279.996
279.997
280
280.004
280.01
280.016
280.023
280.03
280.038
280.046
280.053
280.061
280.068
280.075
280.081
280.088
280.094
280.1
280.105
280.111
280.116
280.122
280.127
280.132
280.137
280.142
280.147
279.998
279.998
280
280.003
280.007
280.012
280.019
280.026
280.033
280.041
280.048
280.056
280.063
280.07
280.077
280.083
280.089
280.095
280.101
280.107
280.112
280.118
280.123
280.128
280.133
280.138
280.143
280.148
280
280.001
280.002
280.005
280.01
280.015
280.022
280.029
280.036
280.043
280.051
280.058
280.065
280.072
280.079
280.085
280.091
280.097
280.103
280.108
280.113
280.119
280.124
280.129
280.133
280.138
280.143
280.148
280.002
280.003
280.005
280.008
280.013
280.018
280.024
280.031
280.039
280.046
280.053
280.061
280.068
280.074
280.081
280.087
280.093
280.099
280.104
280.11
280.115
280.12
280.125
280.129
280.134
280.139
280.143
280.148
284.096
284.478
285.098
286.051
287.365
288.892
281.669
281.994
282.474
283.15
284.005
284.918
280.031
280.261
280.59
281.033
281.565
282.115
279.034
279.17
279.369
279.634
279.948
280.268
278.523
278.583
278.683
278.823
278.99
279.162
278.357
278.362
278.394
278.449
278.523
278.601
278.413
278.385
278.373
278.377
278.393
278.414
278.597
278.551
278.516
278.491
278.475
278.464
278.839
278.787
278.742
278.704
278.673
278.645
279.09
279.04
278.995
278.954
278.917
278.884
279.323
279.279
279.238
279.2
279.164
279.132
279.521
279.485
279.45
279.418
279.387
279.359
279.679
279.651
279.624
279.598
279.573
279.55
279.799
279.778
279.758
279.738
279.719
279.701
279.884
279.87
279.855
279.841
279.827
279.813
279.942
279.932
279.922
279.911
279.901
279.892
279.978
279.971
279.964
279.957
279.95
279.944
279.999
279.994
279.99
279.985
279.98
279.975
280.01
280.006
280.003
280
279.996
279.993
280.014
280.012
280.009
280.006
280.004
280.001
280.016
280.013
280.011
280.009
280.006
280.004
280.016
280.014
280.012
280.009
280.007
280.005
280.005
280.006
280.008
280.011
280.015
280.021
280.027
280.034
280.042
280.049
280.056
280.063
280.07
280.077
280.083
280.089
280.095
280.101
280.106
280.111
280.116
280.121
280.125
280.13
280.135
280.139
280.143
280.148
280.007
280.008
280.01
280.014
280.018
280.024
280.031
280.037
280.045
280.052
280.059
280.066
280.073
280.079
280.085
280.091
280.097
280.102
280.107
280.112
280.117
280.122
280.126
280.131
280.135
280.139
280.144
280.148
280.01
280.011
280.013
280.017
280.021
280.027
280.034
280.04
280.048
280.055
280.062
280.069
280.075
280.082
280.088
280.093
280.099
280.104
280.109
280.114
280.119
280.123
280.127
280.132
280.136
280.14
280.144
280.148
280.012
280.013
280.016
280.02
280.024
280.03
280.037
280.044
280.051
280.058
280.065
280.071
280.078
280.084
280.09
280.096
280.101
280.106
280.111
280.115
280.12
280.124
280.128
280.132
280.136
280.14
280.144
280.148
280.015
280.016
280.019
280.023
280.028
280.033
280.04
280.047
280.054
280.061
280.068
280.074
280.08
280.087
280.092
280.098
280.103
280.108
280.112
280.117
280.121
280.125
280.129
280.133
280.137
280.141
280.145
280.148
280.017
280.019
280.021
280.026
280.031
280.037
280.043
280.05
280.057
280.064
280.07
280.077
280.083
280.089
280.095
280.1
280.105
280.11
280.114
280.118
280.123
280.127
280.13
280.134
280.138
280.141
280.145
280.148
283.822
281.431
279.865
278.943
278.495
278.373
278.456
278.653
278.896
279.144
279.369
279.558
279.708
279.82
279.899
279.952
279.985
280.003
280.013
280.016
280.018
280.018
283.541
281.208
279.721
278.874
278.486
278.404
278.51
278.716
278.959
279.2
279.416
279.596
279.736
279.84
279.913
279.961
279.991
280.007
280.015
280.019
280.02
280.02
283.154
280.938
279.565
278.809
278.485
278.444
278.571
278.784
279.025
279.259
279.465
279.634
279.765
279.861
279.927
279.97
279.997
280.011
280.018
280.021
280.022
280.022
282.57
280.584
279.376
278.736
278.487
278.489
278.638
278.857
279.095
279.319
279.514
279.672
279.793
279.881
279.941
279.979
280.002
280.014
280.02
280.023
280.023
280.024
281.83
280.158
279.159
278.654
278.489
278.539
278.709
278.933
279.165
279.38
279.563
279.71
279.82
279.9
279.953
279.987
280.007
280.018
280.022
280.024
280.025
280.026
281.046
279.71
278.936
278.575
278.496
278.593
278.783
279.011
279.237
279.441
279.612
279.747
279.847
279.918
279.965
279.995
280.012
280.02
280.024
280.026
280.027
280.028
280.309
279.291
278.733
278.511
278.514
278.654
278.862
279.091
279.31
279.502
279.66
279.782
279.872
279.935
279.976
280.001
280.016
280.023
280.026
280.027
280.028
280.03
279.677
278.937
278.57
278.471
278.547
278.724
278.945
279.172
279.382
279.562
279.706
279.816
279.896
279.951
279.986
280.008
280.019
280.025
280.027
280.029
280.03
280.032
279.172
278.664
278.458
278.463
278.599
278.804
279.033
279.255
279.454
279.62
279.751
279.849
279.919
279.966
279.996
280.013
280.022
280.027
280.029
280.03
280.031
280.034
278.796
278.475
278.4
278.487
278.668
278.892
279.123
279.338
279.524
279.675
279.793
279.879
279.939
279.979
280.004
280.018
280.025
280.028
280.03
280.031
280.033
280.036
278.531
278.363
278.39
278.54
278.753
278.988
279.216
279.42
279.591
279.728
279.832
279.906
279.958
279.991
280.01
280.021
280.027
280.029
280.031
280.032
280.034
280.038
278.36
278.314
278.422
278.617
278.85
279.088
279.308
279.499
279.655
279.777
279.868
279.931
279.974
280.001
280.016
280.024
280.028
280.03
280.032
280.033
280.036
280.04
278.267
278.317
278.484
278.71
278.954
279.189
279.399
279.575
279.715
279.822
279.9
279.953
279.988
280.009
280.021
280.027
280.03
280.031
280.032
280.034
280.037
280.042
278.234
278.36
278.569
278.814
279.061
279.288
279.484
279.645
279.769
279.862
279.928
279.972
280
280.016
280.025
280.029
280.03
280.032
280.033
280.036
280.039
280.043
278.248
278.429
278.668
278.923
279.167
279.383
279.564
279.708
279.818
279.898
279.952
279.988
280.009
280.021
280.027
280.03
280.031
280.032
280.034
280.037
280.041
280.045
278.294
278.516
278.773
279.031
279.268
279.471
279.637
279.765
279.861
279.928
279.973
280.001
280.017
280.025
280.029
280.03
280.031
280.032
280.034
280.038
280.042
280.047
278.36
278.611
278.88
279.135
279.362
279.551
279.701
279.815
279.897
279.953
279.989
280.011
280.023
280.028
280.03
280.031
280.031
280.033
280.035
280.039
280.044
280.05
278.439
278.71
278.982
279.232
279.447
279.622
279.757
279.857
279.928
279.974
280.003
280.019
280.027
280.03
280.03
280.031
280.031
280.033
280.036
280.04
280.045
280.052
278.524
278.806
279.077
279.319
279.522
279.683
279.805
279.893
279.952
279.99
280.013
280.024
280.029
280.031
280.03
280.03
280.031
280.033
280.037
280.041
280.047
280.054
278.609
278.896
279.164
279.396
279.587
279.735
279.845
279.921
279.972
280.003
280.02
280.028
280.031
280.031
280.03
280.03
280.031
280.033
280.037
280.043
280.049
280.056
278.69
278.978
279.24
279.463
279.642
279.778
279.877
279.944
279.987
280.012
280.025
280.03
280.031
280.03
280.029
280.029
280.031
280.034
280.038
280.044
280.05
280.058
278.765
279.051
279.306
279.519
279.687
279.813
279.902
279.962
279.999
280.019
280.028
280.031
280.031
280.03
280.029
280.029
280.031
280.034
280.039
280.045
280.052
280.06
278.832
279.114
279.361
279.565
279.724
279.841
279.922
279.975
280.007
280.023
280.03
280.031
280.03
280.029
280.028
280.028
280.031
280.035
280.04
280.047
280.054
280.062
278.89
279.167
279.407
279.603
279.753
279.862
279.937
279.985
280.012
280.026
280.031
280.031
280.029
280.028
280.027
280.028
280.031
280.035
280.041
280.048
280.055
280.063
278.938
279.21
279.444
279.632
279.775
279.878
279.948
279.991
280.015
280.027
280.03
280.03
280.028
280.027
280.026
280.028
280.031
280.036
280.042
280.049
280.057
280.065
278.978
279.245
279.472
279.655
279.792
279.89
279.955
279.995
280.017
280.027
280.03
280.029
280.027
280.026
280.026
280.028
280.031
280.037
280.043
280.05
280.058
280.067
279.01
279.272
279.494
279.671
279.804
279.898
279.96
279.998
280.018
280.027
280.029
280.028
280.026
280.025
280.025
280.028
280.032
280.037
280.044
280.052
280.06
280.068
279.033
279.292
279.511
279.684
279.813
279.904
279.963
279.999
280.018
280.026
280.028
280.027
280.025
280.024
280.025
280.027
280.032
280.038
280.045
280.053
280.061
280.069
279.052
279.307
279.522
279.692
279.819
279.907
279.965
279.999
280.017
280.025
280.027
280.025
280.024
280.023
280.025
280.028
280.032
280.038
280.046
280.054
280.062
280.07
279.065
279.317
279.53
279.698
279.823
279.91
279.966
279.999
280.017
280.024
280.026
280.025
280.023
280.023
280.024
280.028
280.032
280.039
280.046
280.054
280.063
280.071
279.073
279.324
279.536
279.702
279.825
279.911
279.966
279.999
280.016
280.023
280.025
280.024
280.023
280.023
280.024
280.028
280.033
280.039
280.047
280.055
280.063
280.072
279.078
279.328
279.539
279.704
279.826
279.911
279.966
279.999
280.016
280.023
280.024
280.023
280.022
280.022
280.024
280.028
280.033
280.039
280.047
280.055
280.064
280.072
279.079
279.33
279.54
279.705
279.827
279.912
279.967
279.999
280.016
280.023
280.024
280.023
280.022
280.022
280.024
280.028
280.033
280.04
280.047
280.055
280.064
280.072
280.019
280.021
280.024
280.028
280.034
280.04
280.046
280.053
280.06
280.067
280.073
280.08
280.086
280.091
280.097
280.102
280.107
280.111
280.116
280.12
280.124
280.128
280.131
280.135
280.138
280.142
280.145
280.148
280.021
280.024
280.027
280.031
280.037
280.043
280.05
280.056
280.063
280.07
280.076
280.083
280.088
280.094
280.099
280.104
280.109
280.113
280.117
280.121
280.125
280.129
280.132
280.136
280.139
280.142
280.145
280.148
280.024
280.026
280.03
280.035
280.04
280.046
280.053
280.06
280.066
280.073
280.079
280.085
280.091
280.096
280.102
280.106
280.111
280.115
280.119
280.123
280.127
280.13
280.133
280.136
280.14
280.143
280.146
280.149
280.026
280.029
280.033
280.038
280.043
280.05
280.056
280.063
280.069
280.076
280.082
280.088
280.094
280.099
280.104
280.109
280.113
280.117
280.121
280.124
280.128
280.131
280.134
280.137
280.14
280.143
280.146
280.149
280.028
280.031
280.035
280.041
280.046
280.053
280.059
280.066
280.073
280.079
280.085
280.091
280.096
280.102
280.106
280.111
280.115
280.119
280.122
280.126
280.129
280.132
280.135
280.138
280.141
280.144
280.146
280.149
280.031
280.034
280.038
280.044
280.05
280.056
280.063
280.069
280.076
280.082
280.088
280.094
280.099
280.104
280.109
280.113
280.117
280.121
280.124
280.127
280.131
280.133
280.136
280.139
280.141
280.144
280.146
280.149
280.033
280.036
280.041
280.047
280.053
280.059
280.066
280.073
280.079
280.085
280.091
280.097
280.102
280.106
280.111
280.115
280.119
280.122
280.126
280.129
280.132
280.135
280.137
280.14
280.142
280.144
280.147
280.149
280.035
280.039
280.044
280.05
280.056
280.063
280.069
280.076
280.082
280.088
280.094
280.099
280.104
280.109
280.113
280.117
280.121
280.124
280.127
280.13
280.133
280.136
280.138
280.14
280.143
280.145
280.147
280.149
280.037
280.042
280.047
280.053
280.059
280.066
280.073
280.079
280.085
280.091
280.097
280.102
280.107
280.111
280.115
280.119
280.123
280.126
280.129
280.132
280.134
280.137
280.139
280.141
280.143
280.145
280.147
280.149
280.04
280.044
280.05
280.056
280.063
280.069
280.076
280.082
280.088
280.094
280.1
280.105
280.109
280.114
280.118
280.121
280.125
280.128
280.131
280.133
280.136
280.138
280.14
280.142
280.144
280.146
280.147
280.149
280.042
280.047
280.053
280.059
280.066
280.072
280.079
280.085
280.091
280.097
280.102
280.107
280.112
280.116
280.12
280.123
280.127
280.13
280.132
280.135
280.137
280.139
280.141
280.143
280.144
280.146
280.148
280.149
280.044
280.05
280.056
280.062
280.069
280.076
280.082
280.088
280.094
280.1
280.105
280.11
280.114
280.118
280.122
280.125
280.128
280.131
280.134
280.136
280.138
280.14
280.142
280.144
280.145
280.147
280.148
280.149
280.047
280.052
280.059
280.065
280.072
280.079
280.085
280.091
280.097
280.103
280.108
280.112
280.117
280.121
280.124
280.127
280.13
280.133
280.135
280.137
280.139
280.141
280.143
280.144
280.146
280.147
280.148
280.149
280.049
280.055
280.062
280.068
280.075
280.082
280.088
280.094
280.1
280.105
280.11
280.115
280.119
280.123
280.126
280.129
280.132
280.134
280.137
280.139
280.14
280.142
280.144
280.145
280.146
280.147
280.148
280.149
280.051
280.058
280.064
280.071
280.078
280.085
280.091
280.097
280.103
280.108
280.113
280.117
280.121
280.125
280.128
280.131
280.134
280.136
280.138
280.14
280.142
280.143
280.144
280.146
280.147
280.148
280.149
280.15
280.054
280.06
280.067
280.074
280.081
280.088
280.094
280.1
280.106
280.111
280.115
280.12
280.123
280.127
280.13
280.133
280.135
280.137
280.139
280.141
280.143
280.144
280.145
280.146
280.147
280.148
280.149
280.15
280.056
280.063
280.07
280.077
280.084
280.091
280.097
280.103
280.108
280.113
280.118
280.122
280.125
280.129
280.132
280.134
280.137
280.139
280.141
280.142
280.144
280.145
280.146
280.147
280.148
280.148
280.149
280.15
280.058
280.065
280.073
280.08
280.087
280.093
280.1
280.105
280.111
280.115
280.12
280.124
280.127
280.131
280.134
280.136
280.138
280.14
280.142
280.143
280.145
280.146
280.147
280.147
280.148
280.149
280.149
280.15
280.061
280.068
280.075
280.083
280.089
280.096
280.102
280.108
280.113
280.118
280.122
280.126
280.129
280.132
280.135
280.138
280.14
280.142
280.143
280.144
280.146
280.147
280.147
280.148
280.149
280.149
280.149
280.15
280.063
280.07
280.078
280.085
280.092
280.098
280.105
280.11
280.115
280.12
280.124
280.128
280.131
280.134
280.137
280.139
280.141
280.143
280.144
280.146
280.147
280.147
280.148
280.149
280.149
280.149
280.15
280.15
280.065
280.073
280.08
280.088
280.094
280.101
280.107
280.112
280.117
280.122
280.126
280.13
280.133
280.136
280.138
280.14
280.142
280.144
280.145
280.146
280.147
280.148
280.149
280.149
280.149
280.15
280.15
280.15
280.067
280.075
280.083
280.09
280.097
280.103
280.109
280.114
280.119
280.124
280.128
280.131
280.134
280.137
280.14
280.142
280.144
280.145
280.146
280.147
280.148
280.149
280.149
280.15
280.15
280.15
280.15
280.15
280.069
280.077
280.085
280.092
280.099
280.105
280.111
280.116
280.121
280.125
280.129
280.133
280.136
280.139
280.141
280.143
280.145
280.146
280.147
280.148
280.149
280.149
280.15
280.15
280.15
280.15
280.15
280.15
280.071
280.079
280.087
280.094
280.101
280.107
280.113
280.118
280.123
280.127
280.131
280.134
280.137
280.14
280.142
280.144
280.146
280.147
280.148
280.149
280.15
280.15
280.15
280.15
280.15
280.15
280.15
280.15
280.073
280.081
280.089
280.096
280.103
280.109
280.114
280.12
280.124
280.128
280.132
280.135
280.138
280.141
280.143
280.145
280.147
280.148
280.149
280.15
280.15
280.151
280.151
280.151
280.151
280.151
280.15
280.15
280.075
280.083
280.09
280.098
280.104
280.11
280.116
280.121
280.126
280.13
280.133
280.137
280.139
280.142
280.144
280.146
280.147
280.149
280.149
280.15
280.151
280.151
280.151
280.151
280.151
280.151
280.15
280.15
280.076
280.084
280.092
280.099
280.106
280.112
280.117
280.122
280.127
280.131
280.134
280.138
280.14
280.143
280.145
280.147
280.148
280.149
280.15
280.151
280.151
280.151
280.151
280.151
280.151
280.151
280.151
280.15
280.078
280.086
280.093
280.1
280.107
280.113
280.118
280.123
280.128
280.132
280.135
280.138
280.141
280.144
280.146
280.147
280.149
280.15
280.151
280.151
280.152
280.152
280.152
280.152
280.151
280.151
280.151
280.15
280.079
280.087
280.094
280.101
280.108
280.114
280.119
280.124
280.129
280.133
280.136
280.139
280.142
280.144
280.146
280.148
280.149
280.15
280.151
280.152
280.152
280.152
280.152
280.152
280.152
280.151
280.151
280.15
280.08
280.088
280.095
280.102
280.109
280.115
280.12
280.125
280.129
280.133
280.137
280.14
280.142
280.145
280.147
280.148
280.15
280.151
280.151
280.152
280.152
280.152
280.152
280.152
280.152
280.151
280.151
280.15
280.08
280.088
280.096
280.103
280.109
280.115
280.121
280.125
280.13
280.134
280.137
280.14
280.143
280.145
280.147
280.149
280.15
280.151
280.152
280.152
280.152
280.152
280.152
280.152
280.152
280.151
280.151
280.15
280.081
280.089
280.096
280.103
280.11
280.116
280.121
280.126
280.13
280.134
280.137
280.14
280.143
280.145
280.147
280.149
280.15
280.151
280.152
280.152
280.152
280.153
280.152
280.152
280.152
280.151
280.151
280.15
280.081
280.089
280.096
280.103
280.11
280.116
280.121
280.126
280.13
280.134
280.138
280.141
280.143
280.145
280.147
280.149
280.15
280.151
280.152
280.152
280.153
280.153
280.152
280.152
280.152
280.151
280.151
280.15
280.017
280.017
280.016
280.012
280.002
279.984
279.951
279.897
279.817
279.704
279.552
279.361
279.133
278.883
278.637
278.438
278.354
278.477
278.929
279.856
281.429
283.825
280.019
280.019
280.018
280.015
280.006
279.99
279.96
279.911
279.837
279.731
279.589
279.406
279.187
278.943
278.697
278.489
278.383
278.469
278.865
279.723
281.225
283.57
280.021
280.021
280.02
280.017
280.01
279.996
279.969
279.925
279.857
279.759
279.625
279.453
279.244
279.006
278.762
278.548
278.422
278.47
278.806
279.582
280.983
283.229
280.023
280.023
280.022
280.02
280.014
280.001
279.977
279.938
279.876
279.786
279.662
279.501
279.302
279.073
278.832
278.612
278.466
278.473
278.741
279.412
280.665
282.707
280.025
280.024
280.024
280.022
280.017
280.006
279.985
279.95
279.895
279.813
279.699
279.548
279.36
279.141
278.904
278.68
278.514
278.477
278.667
279.215
280.28
282.049
280.027
280.026
280.025
280.024
280.02
280.01
279.993
279.962
279.913
279.839
279.734
279.595
279.419
279.21
278.979
278.751
278.565
278.484
278.593
279.007
279.865
281.326
280.029
280.028
280.027
280.025
280.022
280.015
280
279.973
279.929
279.864
279.769
279.642
279.478
279.28
279.056
278.826
278.623
278.499
278.529
278.81
279.465
280.632
280.031
280.029
280.028
280.027
280.024
280.018
280.006
279.983
279.945
279.887
279.803
279.687
279.536
279.35
279.135
278.906
278.689
278.527
278.484
278.644
279.11
280.007
280.033
280.031
280.029
280.028
280.026
280.021
280.011
279.992
279.96
279.909
279.835
279.731
279.593
279.421
279.216
278.99
278.763
278.572
278.467
278.518
278.816
279.467
280.035
280.032
280.031
280.029
280.028
280.024
280.016
280
279.973
279.93
279.865
279.773
279.649
279.49
279.297
279.078
278.847
278.633
278.478
278.44
278.597
279.042
280.037
280.034
280.032
280.031
280.029
280.026
280.02
280.007
279.985
279.949
279.893
279.813
279.702
279.557
279.378
279.168
278.939
278.711
278.517
278.408
278.449
278.725
280.039
280.035
280.033
280.031
280.03
280.028
280.023
280.014
279.996
279.966
279.919
279.849
279.752
279.622
279.458
279.26
279.036
278.801
278.581
278.417
278.365
278.495
280.041
280.037
280.034
280.032
280.031
280.029
280.026
280.019
280.005
279.981
279.942
279.883
279.798
279.683
279.534
279.35
279.136
278.9
278.665
278.461
278.336
278.352
280.043
280.038
280.035
280.033
280.032
280.03
280.028
280.023
280.012
279.994
279.962
279.913
279.84
279.74
279.607
279.438
279.235
279.005
278.762
278.531
278.352
278.276
280.045
280.04
280.036
280.034
280.032
280.031
280.029
280.026
280.018
280.004
279.979
279.939
279.878
279.791
279.673
279.521
279.332
279.111
278.867
278.62
278.401
278.256
280.047
280.042
280.037
280.034
280.032
280.031
280.03
280.028
280.023
280.013
279.994
279.961
279.911
279.837
279.734
279.597
279.424
279.214
278.975
278.72
278.475
278.277
280.049
280.043
280.039
280.035
280.033
280.031
280.031
280.03
280.027
280.019
280.005
279.98
279.939
279.877
279.788
279.666
279.508
279.312
279.081
278.825
278.563
278.327
280.051
280.045
280.04
280.036
280.033
280.031
280.031
280.03
280.029
280.024
280.014
279.995
279.963
279.911
279.835
279.727
279.584
279.403
279.182
278.93
278.66
278.398
280.053
280.047
280.041
280.037
280.033
280.031
280.031
280.031
280.03
280.028
280.021
280.007
279.982
279.939
279.874
279.78
279.652
279.484
279.276
279.03
278.757
278.479
280.055
280.048
280.042
280.037
280.034
280.031
280.03
280.03
280.031
280.03
280.026
280.016
279.997
279.962
279.907
279.825
279.709
279.555
279.359
279.122
278.852
278.566
280.057
280.05
280.044
280.038
280.034
280.031
280.03
280.03
280.031
280.031
280.029
280.023
280.008
279.98
279.933
279.862
279.758
279.617
279.433
279.206
278.941
278.652
280.059
280.052
280.045
280.039
280.034
280.031
280.029
280.029
280.03
280.031
280.031
280.027
280.016
279.994
279.954
279.891
279.798
279.668
279.495
279.278
279.02
278.733
280.061
280.053
280.046
280.04
280.035
280.031
280.029
280.028
280.029
280.031
280.032
280.03
280.022
280.004
279.97
279.914
279.83
279.71
279.548
279.34
279.09
278.806
280.063
280.055
280.048
280.041
280.035
280.031
280.028
280.028
280.028
280.03
280.031
280.031
280.025
280.01
279.981
279.932
279.855
279.743
279.59
279.392
279.149
278.87
280.064
280.056
280.049
280.042
280.036
280.031
280.028
280.027
280.027
280.029
280.031
280.031
280.027
280.015
279.989
279.945
279.874
279.769
279.624
279.433
279.198
278.925
280.066
280.058
280.05
280.043
280.036
280.031
280.028
280.026
280.026
280.028
280.03
280.031
280.028
280.017
279.995
279.954
279.888
279.788
279.649
279.466
279.237
278.969
280.067
280.059
280.051
280.044
280.037
280.032
280.028
280.026
280.025
280.027
280.029
280.03
280.027
280.018
279.998
279.96
279.897
279.802
279.669
279.49
279.267
279.004
280.069
280.06
280.052
280.045
280.038
280.032
280.028
280.025
280.025
280.025
280.027
280.029
280.027
280.019
280
279.964
279.904
279.812
279.682
279.508
279.289
279.03
280.07
280.062
280.053
280.045
280.038
280.032
280.028
280.025
280.024
280.025
280.026
280.027
280.026
280.018
280
279.966
279.908
279.819
279.692
279.521
279.305
279.049
280.071
280.062
280.054
280.046
280.039
280.032
280.028
280.025
280.023
280.024
280.025
280.026
280.025
280.018
280
279.967
279.91
279.823
279.698
279.53
279.317
279.064
280.072
280.063
280.055
280.047
280.039
280.033
280.028
280.024
280.023
280.023
280.024
280.025
280.024
280.017
280
279.967
279.911
279.826
279.702
279.536
279.324
279.073
280.072
280.064
280.055
280.047
280.039
280.033
280.028
280.024
280.023
280.023
280.024
280.025
280.023
280.016
279.999
279.967
279.912
279.827
279.704
279.539
279.328
279.077
280.072
280.064
280.055
280.047
280.04
280.033
280.028
280.024
280.022
280.022
280.023
280.024
280.023
280.016
279.999
279.967
279.912
279.827
279.705
279.54
279.33
279.079
280.148
280.145
280.142
280.138
280.135
280.131
280.127
280.123
280.119
280.115
280.111
280.106
280.101
280.096
280.09
280.085
280.079
280.072
280.065
280.059
280.052
280.045
280.038
280.032
280.027
280.023
280.02
280.018
280.148
280.145
280.142
280.139
280.135
280.132
280.128
280.125
280.121
280.117
280.113
280.108
280.103
280.098
280.093
280.087
280.081
280.075
280.069
280.062
280.055
280.048
280.042
280.035
280.03
280.026
280.022
280.02
280.148
280.145
280.142
280.139
280.136
280.133
280.129
280.126
280.122
280.118
280.114
280.11
280.105
280.101
280.095
280.09
280.084
280.078
280.072
280.065
280.058
280.051
280.045
280.039
280.033
280.028
280.025
280.023
280.149
280.146
280.143
280.14
280.137
280.134
280.131
280.127
280.124
280.12
280.116
280.112
280.108
280.103
280.098
280.093
280.087
280.081
280.075
280.068
280.061
280.055
280.048
280.042
280.036
280.031
280.028
280.025
280.149
280.146
280.143
280.141
280.138
280.135
280.132
280.129
280.125
280.122
280.118
280.114
280.11
280.105
280.1
280.095
280.09
280.084
280.078
280.071
280.065
280.058
280.051
280.045
280.039
280.034
280.03
280.027
280.149
280.146
280.144
280.141
280.139
280.136
280.133
280.13
280.127
280.123
280.12
280.116
280.112
280.108
280.103
280.098
280.093
280.087
280.081
280.074
280.068
280.061
280.055
280.048
280.042
280.037
280.033
280.029
280.149
280.147
280.144
280.142
280.139
280.137
280.134
280.131
280.128
280.125
280.122
280.118
280.114
280.11
280.105
280.101
280.095
280.09
280.084
280.078
280.071
280.065
280.058
280.051
280.045
280.04
280.035
280.032
280.149
280.147
280.145
280.142
280.14
280.138
280.135
280.133
280.13
280.127
280.124
280.12
280.116
280.112
280.108
280.103
280.098
280.093
280.087
280.081
280.074
280.068
280.061
280.055
280.049
280.043
280.038
280.034
280.149
280.147
280.145
280.143
280.141
280.139
280.136
280.134
280.131
280.128
280.125
280.122
280.118
280.115
280.11
280.106
280.101
280.096
280.09
280.084
280.078
280.071
280.065
280.058
280.052
280.046
280.041
280.036
280.149
280.147
280.146
280.144
280.142
280.14
280.137
280.135
280.133
280.13
280.127
280.124
280.12
280.117
280.113
280.108
280.104
280.098
280.093
280.087
280.081
280.074
280.068
280.061
280.055
280.049
280.043
280.039
280.149
280.148
280.146
280.144
280.142
280.141
280.139
280.136
280.134
280.132
280.129
280.126
280.123
280.119
280.115
280.111
280.106
280.101
280.096
280.09
280.084
280.078
280.071
280.064
280.058
280.052
280.046
280.041
280.149
280.148
280.146
280.145
280.143
280.141
280.14
280.138
280.135
280.133
280.13
280.128
280.125
280.121
280.117
280.113
280.109
280.104
280.099
280.093
280.087
280.081
280.074
280.068
280.061
280.055
280.049
280.043
280.149
280.148
280.147
280.145
280.144
280.142
280.141
280.139
280.137
280.135
280.132
280.129
280.126
280.123
280.12
280.116
280.111
280.107
280.102
280.096
280.09
280.084
280.077
280.071
280.064
280.057
280.051
280.046
280.149
280.148
280.147
280.146
280.145
280.143
280.142
280.14
280.138
280.136
280.134
280.131
280.128
280.125
280.122
280.118
280.114
280.109
280.104
280.099
280.093
280.087
280.081
280.074
280.067
280.06
280.054
280.048
280.15
280.149
280.148
280.146
280.145
280.144
280.143
280.141
280.139
280.137
280.135
280.133
280.13
280.127
280.124
280.12
280.116
280.112
280.107
280.102
280.096
280.09
280.084
280.077
280.07
280.063
280.057
280.05
280.15
280.149
280.148
280.147
280.146
280.145
280.144
280.142
280.141
280.139
280.137
280.135
280.132
280.129
280.126
280.123
280.119
280.114
280.11
280.104
280.099
280.093
280.087
280.08
280.073
280.066
280.059
280.053
280.15
280.149
280.148
280.147
280.147
280.146
280.145
280.143
280.142
280.14
280.138
280.136
280.134
280.131
280.128
280.125
280.121
280.117
280.112
280.107
280.102
280.096
280.089
280.083
280.076
280.069
280.062
280.055
280.15
280.149
280.149
280.148
280.147
280.146
280.145
280.144
280.143
280.141
280.14
280.138
280.135
280.133
280.13
280.127
280.123
280.119
280.114
280.11
280.104
280.098
280.092
280.086
280.079
280.072
280.064
280.057
280.15
280.149
280.149
280.148
280.148
280.147
280.146
280.145
280.144
280.143
280.141
280.139
280.137
280.135
280.132
280.129
280.125
280.121
280.117
280.112
280.107
280.101
280.095
280.088
280.081
280.074
280.067
280.06
280.15
280.15
280.149
280.149
280.148
280.148
280.147
280.146
280.145
280.144
280.142
280.141
280.138
280.136
280.133
280.13
280.127
280.123
280.119
280.114
280.109
280.104
280.097
280.091
280.084
280.077
280.069
280.062
280.15
280.15
280.15
280.149
280.149
280.148
280.148
280.147
280.146
280.145
280.143
280.142
280.14
280.138
280.135
280.132
280.129
280.125
280.121
280.116
280.111
280.106
280.1
280.093
280.087
280.079
280.072
280.064
280.15
280.15
280.15
280.15
280.149
280.149
280.148
280.148
280.147
280.146
280.145
280.143
280.141
280.139
280.137
280.134
280.131
280.127
280.123
280.118
280.113
280.108
280.102
280.096
280.089
280.082
280.074
280.067
280.15
280.15
280.15
280.15
280.15
280.15
280.149
280.149
280.148
280.147
280.146
280.144
280.142
280.14
280.138
280.135
280.132
280.129
280.125
280.12
280.115
280.11
280.104
280.098
280.091
280.084
280.076
280.069
280.15
280.15
280.15
280.15
280.15
280.15
280.15
280.149
280.149
280.148
280.147
280.145
280.144
280.142
280.139
280.137
280.134
280.13
280.126
280.122
280.117
280.112
280.106
280.1
280.093
280.086
280.078
280.071
280.15
280.15
280.15
280.151
280.151
280.151
280.15
280.15
280.149
280.148
280.147
280.146
280.145
280.143
280.14
280.138
280.135
280.132
280.128
280.124
280.119
280.114
280.108
280.102
280.095
280.088
280.08
280.072
280.15
280.15
280.151
280.151
280.151
280.151
280.151
280.15
280.15
280.149
280.148
280.147
280.145
280.144
280.142
280.139
280.136
280.133
280.129
280.125
280.12
280.115
280.11
280.104
280.097
280.09
280.082
280.074
280.15
280.151
280.151
280.151
280.151
280.151
280.151
280.151
280.15
280.15
280.149
280.148
280.146
280.145
280.142
280.14
280.137
280.134
280.13
280.126
280.122
280.117
280.111
280.105
280.098
280.091
280.084
280.076
280.15
280.151
280.151
280.151
280.152
280.152
280.152
280.151
280.151
280.15
280.15
280.148
280.147
280.145
280.143
280.141
280.138
280.135
280.131
280.127
280.123
280.118
280.112
280.106
280.1
280.093
280.085
280.077
280.15
280.151
280.151
280.151
280.152
280.152
280.152
280.152
280.151
280.151
280.15
280.149
280.148
280.146
280.144
280.142
280.139
280.136
280.132
280.128
280.124
280.119
280.113
280.107
280.101
280.094
280.086
280.078
280.15
280.151
280.151
280.152
280.152
280.152
280.152
280.152
280.152
280.151
280.15
280.149
280.148
280.146
280.145
280.142
280.14
280.136
280.133
280.129
280.125
280.12
280.114
280.108
280.102
280.095
280.087
280.079
280.15
280.151
280.151
280.152
280.152
280.152
280.152
280.152
280.152
280.151
280.151
280.15
280.148
280.147
280.145
280.143
280.14
280.137
280.134
280.13
280.125
280.12
280.115
280.109
280.103
280.095
280.088
280.08
280.15
280.151
280.151
280.152
280.152
280.152
280.153
280.152
280.152
280.152
280.151
280.15
280.149
280.147
280.145
280.143
280.14
280.137
280.134
280.13
280.126
280.121
280.115
280.109
280.103
280.096
280.088
280.08
280.15
280.151
280.151
280.152
280.152
280.152
280.153
280.153
280.152
280.152
280.151
280.15
280.149
280.147
280.145
280.143
280.141
280.138
280.134
280.13
280.126
280.121
280.116
280.11
280.103
280.096
280.089
280.081
288.887
287.352
286.029
285.062
284.449
284.08
284.911
283.993
283.132
282.45
281.972
281.655
282.108
281.555
281.018
280.572
280.243
280.016
280.262
279.938
279.622
279.354
279.154
279.018
279.157
278.982
278.812
278.67
278.568
278.507
278.597
278.516
278.44
278.382
278.349
278.34
278.41
278.388
278.37
278.363
278.373
278.398
278.461
278.471
278.485
278.508
278.541
278.584
278.643
278.669
278.7
278.736
278.778
278.828
278.883
278.915
278.95
278.99
279.034
279.082
279.131
279.163
279.197
279.234
279.274
279.316
279.358
279.386
279.416
279.448
279.481
279.516
279.549
279.572
279.597
279.622
279.649
279.676
279.7
279.718
279.737
279.756
279.776
279.797
279.813
279.826
279.84
279.854
279.868
279.883
279.891
279.901
279.911
279.921
279.931
279.941
279.943
279.95
279.957
279.964
279.97
279.977
279.974
279.979
279.984
279.989
279.994
279.998
279.992
279.995
279.999
280.002
280.006
280.009
280
280.003
280.005
280.008
280.011
280.013
280.003
280.005
280.008
280.01
280.012
280.015
280.003
280.006
280.008
280.011
280.013
280.015
280.016
280.017
280.02
280.024
280.029
280.035
280.042
280.049
280.056
280.062
280.069
280.076
280.082
280.088
280.094
280.099
280.104
280.109
280.113
280.118
280.122
280.126
280.13
280.134
280.137
280.141
280.145
280.148
280.013
280.015
280.017
280.021
280.026
280.032
280.039
280.045
280.052
280.059
280.066
280.073
280.079
280.085
280.091
280.097
280.102
280.107
280.112
280.116
280.121
280.125
280.129
280.133
280.137
280.141
280.144
280.148
280.011
280.012
280.014
280.018
280.023
280.029
280.035
280.042
280.049
280.056
280.063
280.07
280.077
280.083
280.089
280.095
280.1
280.105
280.11
280.115
280.119
280.124
280.128
280.132
280.136
280.14
280.144
280.148
280.008
280.009
280.012
280.015
280.02
280.026
280.032
280.039
280.046
280.054
280.061
280.068
280.074
280.081
280.087
280.092
280.098
280.103
280.108
280.113
280.118
280.123
280.127
280.131
280.136
280.14
280.144
280.148
280.006
280.007
280.009
280.012
280.017
280.023
280.029
280.036
280.043
280.051
280.058
280.065
280.072
280.078
280.084
280.09
280.096
280.102
280.107
280.112
280.117
280.121
280.126
280.131
280.135
280.139
280.144
280.148
280.004
280.004
280.006
280.01
280.014
280.02
280.026
280.033
280.04
280.048
280.055
280.062
280.069
280.076
280.082
280.088
280.094
280.1
280.105
280.11
280.115
280.12
280.125
280.13
280.134
280.139
280.143
280.148
290.587
290.587
290.587
290.587
290.587
290.587
290.587
290.587
290.587
290.587
290.587
290.587
290.588
290.588
290.588
290.588
290.588
290.588
290.588
290.588
290.588
290.588
290.588
290.588
290.589
290.589
290.589
290.59
290.59
290.591
290.592
290.593
290.594
290.594
290.592
290.586
290.568
290.526
290.413
290.075
286.346
286.346
286.346
286.346
286.346
286.346
286.346
286.346
286.346
286.346
286.346
286.347
286.347
286.347
286.347
286.347
286.347
286.347
286.348
286.348
286.348
286.348
286.349
286.349
286.35
286.35
286.351
286.353
286.355
286.357
286.36
286.363
286.366
286.366
286.362
286.347
286.308
286.221
286.034
285.648
283.153
283.153
283.153
283.153
283.153
283.153
283.153
283.153
283.153
283.154
283.154
283.154
283.154
283.154
283.155
283.155
283.155
283.155
283.156
283.156
283.156
283.157
283.157
283.158
283.159
283.16
283.161
283.164
283.167
283.17
283.175
283.18
283.185
283.187
283.184
283.168
283.127
283.038
282.868
282.569
280.919
280.919
280.919
280.919
280.919
280.919
280.919
280.919
280.919
280.92
280.92
280.92
280.92
280.921
280.921
280.921
280.921
280.922
280.922
280.923
280.923
280.924
280.924
280.925
280.926
280.928
280.93
280.932
280.936
280.941
280.947
280.954
280.961
280.967
280.968
280.957
280.926
280.859
280.737
280.539
279.487
279.487
279.487
279.487
279.488
279.488
279.488
279.488
279.488
279.489
279.489
279.489
279.489
279.49
279.49
279.491
279.491
279.491
279.492
279.492
279.493
279.493
279.494
279.495
279.496
279.498
279.5
279.503
279.508
279.514
279.521
279.53
279.539
279.548
279.554
279.553
279.537
279.498
279.425
279.311
278.682
278.682
278.682
278.682
278.682
278.682
278.682
278.682
278.683
278.683
278.683
278.684
278.684
278.684
278.685
278.685
278.686
278.686
278.687
278.687
278.688
278.688
278.689
278.69
278.691
278.693
278.696
278.699
278.704
278.71
278.718
278.728
278.74
278.752
278.763
278.77
278.769
278.755
278.722
278.669
278.33
278.33
278.33
278.33
278.33
278.33
278.33
278.331
278.331
278.331
278.332
278.332
278.332
278.333
278.333
278.334
278.334
278.335
278.335
278.336
278.337
278.337
278.338
278.339
278.34
278.342
278.345
278.348
278.353
278.36
278.368
278.378
278.391
278.405
278.42
278.434
278.444
278.449
278.444
278.431
278.282
278.282
278.282
278.283
278.283
278.283
278.283
278.283
278.284
278.284
278.284
278.285
278.285
278.286
278.286
278.287
278.287
278.288
278.289
278.289
278.29
278.291
278.292
278.293
278.294
278.296
278.298
278.302
278.306
278.313
278.321
278.331
278.344
278.359
278.376
278.394
278.412
278.428
278.441
278.452
278.419
278.419
278.419
278.42
278.42
278.42
278.42
278.421
278.421
278.421
278.422
278.422
278.423
278.423
278.424
278.424
278.425
278.426
278.426
278.427
278.428
278.429
278.429
278.43
278.432
278.433
278.436
278.439
278.443
278.449
278.457
278.467
278.479
278.494
278.511
278.531
278.552
278.574
278.596
278.619
278.65
278.65
278.651
278.651
278.651
278.651
278.651
278.652
278.652
278.652
278.653
278.653
278.654
278.655
278.655
278.656
278.657
278.657
278.658
278.659
278.66
278.66
278.661
278.662
278.664
278.665
278.667
278.67
278.674
278.68
278.687
278.695
278.707
278.721
278.737
278.756
278.777
278.801
278.826
278.853
278.913
278.913
278.913
278.913
278.913
278.913
278.914
278.914
278.914
278.915
278.915
278.916
278.916
278.917
278.918
278.918
278.919
278.92
278.921
278.922
278.922
278.923
278.924
278.925
278.927
278.928
278.93
278.933
278.936
278.941
278.947
278.955
278.964
278.977
278.991
279.008
279.028
279.05
279.075
279.102
279.166
279.166
279.166
279.166
279.166
279.166
279.167
279.167
279.168
279.168
279.169
279.169
279.17
279.17
279.171
279.172
279.173
279.174
279.174
279.175
279.176
279.177
279.178
279.179
279.181
279.182
279.184
279.186
279.189
279.193
279.198
279.205
279.213
279.223
279.236
279.25
279.267
279.287
279.308
279.332
279.387
279.387
279.387
279.387
279.388
279.388
279.388
279.389
279.389
279.39
279.39
279.391
279.391
279.392
279.393
279.394
279.395
279.396
279.396
279.397
279.398
279.399
279.401
279.402
279.403
279.404
279.406
279.408
279.41
279.414
279.418
279.423
279.43
279.438
279.449
279.461
279.475
279.49
279.508
279.528
279.567
279.567
279.567
279.567
279.568
279.568
279.568
279.569
279.569
279.57
279.57
279.571
279.572
279.572
279.573
279.574
279.575
279.576
279.577
279.578
279.579
279.58
279.581
279.583
279.584
279.585
279.587
279.589
279.591
279.593
279.597
279.601
279.607
279.613
279.621
279.631
279.642
279.654
279.668
279.684
279.704
279.704
279.704
279.705
279.705
279.705
279.706
279.706
279.706
279.707
279.708
279.708
279.709
279.71
279.711
279.712
279.713
279.714
279.715
279.716
279.717
279.718
279.72
279.721
279.722
279.723
279.725
279.727
279.729
279.731
279.734
279.737
279.741
279.747
279.753
279.76
279.768
279.778
279.788
279.8
279.803
279.803
279.803
279.803
279.803
279.804
279.804
279.804
279.805
279.806
279.806
279.807
279.808
279.809
279.81
279.811
279.812
279.813
279.814
279.815
279.816
279.818
279.819
279.82
279.821
279.823
279.824
279.826
279.828
279.83
279.832
279.835
279.838
279.842
279.847
279.853
279.859
279.866
279.874
279.882
279.869
279.869
279.869
279.869
279.869
279.87
279.87
279.871
279.871
279.872
279.872
279.873
279.874
279.875
279.876
279.877
279.878
279.879
279.88
279.882
279.883
279.884
279.886
279.887
279.888
279.89
279.891
279.893
279.895
279.897
279.899
279.901
279.904
279.907
279.911
279.915
279.919
279.925
279.93
279.936
279.91
279.91
279.91
279.91
279.91
279.911
279.911
279.912
279.912
279.913
279.914
279.914
279.915
279.916
279.917
279.918
279.919
279.92
279.922
279.923
279.924
279.926
279.927
279.929
279.93
279.932
279.933
279.935
279.937
279.938
279.94
279.943
279.945
279.947
279.95
279.954
279.957
279.961
279.965
279.97
279.933
279.933
279.933
279.933
279.933
279.934
279.934
279.934
279.935
279.936
279.936
279.937
279.938
279.939
279.94
279.941
279.942
279.944
279.945
279.946
279.948
279.949
279.951
279.952
279.954
279.955
279.957
279.959
279.96
279.962
279.964
279.966
279.968
279.971
279.973
279.976
279.979
279.982
279.985
279.988
279.943
279.943
279.943
279.944
279.944
279.944
279.945
279.945
279.946
279.946
279.947
279.948
279.949
279.95
279.951
279.952
279.953
279.954
279.956
279.957
279.959
279.96
279.962
279.963
279.965
279.967
279.969
279.97
279.972
279.974
279.976
279.978
279.98
279.982
279.984
279.987
279.989
279.992
279.994
279.997
279.947
279.947
279.947
279.947
279.947
279.948
279.948
279.949
279.949
279.95
279.951
279.952
279.952
279.953
279.954
279.956
279.957
279.958
279.959
279.961
279.962
279.964
279.966
279.967
279.969
279.971
279.973
279.975
279.976
279.978
279.98
279.982
279.984
279.986
279.989
279.991
279.993
279.996
279.998
280
279.947
279.947
279.947
279.947
279.947
279.948
279.948
279.949
279.949
279.95
279.951
279.951
279.952
279.953
279.954
279.956
279.957
279.958
279.959
279.961
279.962
279.964
279.966
279.968
279.969
279.971
279.973
279.975
279.977
279.979
279.981
279.983
279.985
279.987
279.99
279.992
279.994
279.996
279.999
280.001
280.001
280.002
280.004
280.007
280.011
280.017
280.023
280.03
280.038
280.045
280.052
280.06
280.067
280.074
280.08
280.086
280.092
280.098
280.104
280.109
280.114
280.119
280.124
280.129
280.134
280.138
280.143
280.148
279.999
279.999
280.001
280.004
280.008
280.014
280.02
280.027
280.035
280.042
280.05
280.057
280.064
280.071
280.078
280.084
280.09
280.096
280.102
280.108
280.113
280.118
280.123
280.128
280.133
280.138
280.143
280.148
279.996
279.997
279.998
280.001
280.006
280.011
280.017
280.025
280.032
280.04
280.047
280.055
280.062
280.069
280.076
280.082
280.089
280.095
280.101
280.106
280.112
280.117
280.122
280.128
280.133
280.138
280.143
280.148
279.994
279.994
279.996
279.999
280.003
280.008
280.015
280.022
280.029
280.037
280.045
280.052
280.06
280.067
280.074
280.08
280.087
280.093
280.099
280.105
280.111
280.116
280.121
280.127
280.132
280.137
280.142
280.147
279.992
279.992
279.993
279.996
280
280.006
280.012
280.019
280.027
280.034
280.042
280.05
280.057
280.065
280.072
280.079
280.085
280.091
280.098
280.104
280.109
280.115
280.121
280.126
280.131
280.137
280.142
280.147
279.989
279.989
279.991
279.993
279.997
280.003
280.009
280.016
280.024
280.032
280.04
280.048
280.055
280.063
280.07
280.077
280.083
280.09
280.096
280.102
280.108
280.114
280.12
280.125
280.131
280.136
280.142
280.147
279.987
279.987
279.988
279.991
279.995
280
280.007
280.014
280.022
280.029
280.037
280.045
280.053
280.061
280.068
280.075
280.082
280.088
280.095
280.101
280.107
280.113
280.119
280.125
280.13
280.136
280.142
280.147
279.985
279.985
279.986
279.988
279.992
279.998
280.004
280.011
280.019
280.027
280.035
280.043
280.051
280.059
280.066
280.073
280.08
280.087
280.093
280.1
280.106
280.112
280.118
280.124
280.13
280.136
280.141
280.147
279.983
279.982
279.983
279.986
279.99
279.995
280.002
280.009
280.017
280.025
280.033
280.041
280.049
280.057
280.064
280.072
280.079
280.085
280.092
280.099
280.105
280.111
280.117
280.123
280.129
280.135
280.141
280.147
279.98
279.98
279.981
279.984
279.988
279.993
279.999
280.007
280.014
280.023
280.031
280.039
280.047
280.055
280.062
280.07
280.077
280.084
280.091
280.097
280.104
280.11
280.117
280.123
280.129
280.135
280.141
280.147
279.978
279.978
279.979
279.981
279.985
279.991
279.997
280.004
280.012
280.02
280.029
280.037
280.045
280.053
280.061
280.068
280.076
280.083
280.09
280.096
280.103
280.109
280.116
280.122
280.128
280.135
280.141
280.147
279.976
279.976
279.977
279.979
279.983
279.988
279.995
280.002
280.01
280.018
280.027
280.035
280.043
280.051
280.059
280.067
280.074
280.081
280.088
280.095
280.102
280.109
280.115
280.122
280.128
280.134
280.141
280.147
279.974
279.974
279.974
279.977
279.981
279.986
279.993
280
280.008
280.016
280.025
280.033
280.041
280.05
280.058
280.065
280.073
280.08
280.087
280.094
280.101
280.108
280.114
280.121
280.128
280.134
280.14
280.147
279.972
279.972
279.972
279.975
279.979
279.984
279.991
279.998
280.006
280.014
280.023
280.031
280.04
280.048
280.056
280.064
280.072
280.079
280.086
280.093
280.1
280.107
280.114
280.121
280.127
280.134
280.14
280.147
279.97
279.97
279.97
279.973
279.977
279.982
279.989
279.996
280.004
280.013
280.021
280.03
280.038
280.047
280.055
280.063
280.07
280.078
280.085
280.092
280.099
280.106
280.113
280.12
280.127
280.133
280.14
280.147
279.968
279.968
279.968
279.971
279.975
279.98
279.987
279.994
280.002
280.011
280.019
280.028
280.037
280.045
280.053
280.061
280.069
280.077
280.084
280.091
280.099
280.106
280.113
280.12
280.126
280.133
280.14
280.147
279.966
279.966
279.966
279.969
279.973
279.978
279.985
279.992
280.001
280.009
280.018
280.027
280.035
280.044
280.052
280.06
280.068
280.076
280.083
280.091
280.098
280.105
280.112
280.119
280.126
280.133
280.14
280.147
279.965
279.964
279.965
279.967
279.971
279.976
279.983
279.991
279.999
280.007
280.016
280.025
280.034
280.042
280.051
280.059
280.067
280.075
280.082
280.09
280.097
280.104
280.111
280.119
280.126
280.133
280.14
280.147
279.963
279.962
279.963
279.965
279.969
279.975
279.981
279.989
279.997
280.006
280.015
280.024
280.032
280.041
280.049
280.058
280.066
280.074
280.081
280.089
280.096
280.104
280.111
280.118
280.125
280.132
280.139
280.146
279.961
279.961
279.961
279.964
279.967
279.973
279.98
279.987
279.996
280.004
280.013
280.022
280.031
280.04
280.048
280.057
280.065
280.073
280.08
280.088
280.096
280.103
280.11
280.118
280.125
280.132
280.139
280.146
279.96
279.959
279.96
279.962
279.966
279.971
279.978
279.986
279.994
280.003
280.012
280.021
280.03
280.039
280.047
280.056
280.064
280.072
280.08
280.087
280.095
280.103
280.11
280.117
280.125
280.132
280.139
280.146
279.958
279.958
279.958
279.96
279.964
279.97
279.977
279.985
279.993
280.002
280.011
280.02
280.029
280.038
280.046
280.055
280.063
280.071
280.079
280.087
280.094
280.102
280.11
280.117
280.124
280.132
280.139
280.146
279.957
279.956
279.957
279.959
279.963
279.969
279.976
279.983
279.992
280.001
280.01
280.019
280.028
280.036
280.045
280.054
280.062
280.07
280.078
280.086
280.094
280.101
280.109
280.117
280.124
280.132
280.139
280.146
279.956
279.955
279.955
279.958
279.962
279.967
279.974
279.982
279.991
279.999
280.008
280.018
280.027
280.036
280.044
280.053
280.061
280.069
280.078
280.085
280.093
280.101
280.109
280.116
280.124
280.131
280.139
280.146
279.954
279.954
279.954
279.957
279.961
279.966
279.973
279.981
279.989
279.998
280.007
280.017
280.026
280.035
280.043
280.052
280.06
280.069
280.077
280.085
280.093
280.101
280.108
280.116
280.124
280.131
280.139
280.146
279.953
279.952
279.953
279.955
279.959
279.965
279.972
279.98
279.988
279.997
280.006
280.016
280.025
280.034
280.043
280.051
280.06
280.068
280.076
280.084
280.092
280.1
280.108
280.116
280.123
280.131
280.139
280.146
279.952
279.951
279.952
279.954
279.958
279.964
279.971
279.979
279.987
279.996
280.006
280.015
280.024
280.033
280.042
280.051
280.059
280.067
280.076
280.084
280.092
280.1
280.108
280.115
280.123
280.131
280.139
280.146
279.951
279.95
279.951
279.953
279.957
279.963
279.97
279.978
279.987
279.996
280.005
280.014
280.023
280.032
280.041
280.05
280.059
280.067
280.075
280.083
280.091
280.099
280.107
280.115
280.123
280.131
280.138
280.146
279.95
279.949
279.95
279.952
279.957
279.962
279.969
279.977
279.986
279.995
280.004
280.013
280.022
280.032
280.041
280.049
280.058
280.066
280.075
280.083
280.091
280.099
280.107
280.115
280.123
280.131
280.138
280.146
279.949
279.949
279.949
279.952
279.956
279.961
279.968
279.976
279.985
279.994
280.003
280.013
280.022
280.031
280.04
280.049
280.057
280.066
280.074
280.083
280.091
280.099
280.107
280.115
280.123
280.13
280.138
280.146
279.949
279.948
279.948
279.951
279.955
279.961
279.968
279.976
279.984
279.993
280.003
280.012
280.021
280.03
280.039
280.048
280.057
280.066
280.074
280.082
280.09
280.099
280.107
280.115
280.122
280.13
280.138
280.146
279.948
279.947
279.948
279.95
279.954
279.96
279.967
279.975
279.984
279.993
280.002
280.011
280.021
280.03
280.039
280.048
280.057
280.065
280.074
280.082
280.09
280.098
280.106
280.114
280.122
280.13
280.138
280.146
279.947
279.947
279.947
279.95
279.954
279.959
279.966
279.974
279.983
279.992
280.002
280.011
280.02
280.029
280.039
280.047
280.056
280.065
280.073
280.082
280.09
280.098
280.106
280.114
280.122
280.13
280.138
280.146
279.947
279.946
279.947
279.949
279.953
279.959
279.966
279.974
279.983
279.992
280.001
280.01
280.02
280.029
280.038
280.047
280.056
280.065
280.073
280.081
280.09
280.098
280.106
280.114
280.122
280.13
280.138
280.146
279.946
279.946
279.946
279.949
279.953
279.959
279.966
279.974
279.982
279.991
280.001
280.01
280.019
280.029
280.038
280.047
280.056
280.064
280.073
280.081
280.089
280.098
280.106
280.114
280.122
280.13
280.138
280.146
279.946
279.945
279.946
279.948
279.952
279.958
279.965
279.973
279.982
279.991
280
280.01
280.019
280.028
280.038
280.047
280.055
280.064
280.073
280.081
280.089
280.098
280.106
280.114
280.122
280.13
280.138
280.146
279.946
279.945
279.946
279.948
279.952
279.958
279.965
279.973
279.982
279.991
280
280.01
280.019
280.028
280.037
280.046
280.055
280.064
280.072
280.081
280.089
280.097
280.106
280.114
280.122
280.13
280.138
280.146
279.945
279.945
279.945
279.948
279.952
279.958
279.965
279.973
279.981
279.991
280
280.009
280.019
280.028
280.037
280.046
280.055
280.064
280.072
280.081
280.089
280.097
280.106
280.114
280.122
280.13
280.138
280.146
279.945
279.945
279.945
279.948
279.952
279.958
279.965
279.973
279.981
279.99
280
280.009
280.019
280.028
280.037
280.046
280.055
280.064
280.072
280.081
280.089
280.097
280.106
280.114
280.122
280.13
280.138
280.146
279.945
279.945
279.945
279.948
279.952
279.957
279.965
279.973
279.981
279.99
280
280.009
280.019
280.028
280.037
280.046
280.055
280.064
280.072
280.081
280.089
280.097
280.105
280.114
280.122
280.13
280.138
280.146
)
;

boundaryField
{
    bc-2
    {
        type            empty;
    }
    bc-3
    {
        type            empty;
    }
    bottom
    {
        type            fixedValue;
        value           uniform 280.15;
    }
    leftSide
    {
        type            zeroGradient;
    }
    naturalSurface
    {
        type            codedFixedValue;
        value           uniform 293.265;
        redirectType    seasonalFixedValue;
        code            #{
             scalar  t = this->db().time().value()/365/24/60/60;
             scalar  T0 = 6.5+273.15  ;  // average temperature
             scalar  A  = 14.5 ;          // ampitude
             scalar  p  = 8760/24/365 ;    //cycle
             scalar  R0 = 0.04;
             operator==(T0+A*Foam::sin(2*3.1415926/p*t+3.1415926/2)+R0*t); 
        #};
    }
    rightSide
    {
        type            zeroGradient;
    }
    slopesurface
    {
        type            codedFixedValue;
        value           uniform 293.265;
        redirectType    seasonalFixedValue;
        code            #{
             scalar  t = this->db().time().value()/365/24/60/60;
             scalar  T0 = 6.5+273.15  ;  // average temperature
             scalar  A  = 14.5 ;          // ampitude
             scalar  p  = 8760/24/365 ;    //cycle
             scalar  R0 = 0.04;
             operator==(T0+A*Foam::sin(2*3.1415926/p*t+3.1415926/2)+R0*t); 
        #};
    }
    subGradeSurface
    {
        type            codedFixedValue;
        value           uniform 293.265;
        redirectType    seasonalFixedValue;
        code            #{
             scalar  t = this->db().time().value()/365/24/60/60;
             scalar  T0 = 6.5+273.15  ;  // average temperature
             scalar  A  = 14.5 ;          // ampitude
             scalar  p  = 8760/24/365 ;    //cycle
             scalar  R0 = 0.04;
             operator==(T0+A*Foam::sin(2*3.1415926/p*t+3.1415926/2)+R0*t); 
        #};
    }
}


// ************************************************************************* //
