# Supplementary material for: A finite volume-based model for the hydrothermal behavior of soil under freeze–thaw cycles
Source: PLoS One. 2021 Jun 3;16(6):e0252680. doi: 10.1371/journal.pone.0252680 (PMC8174737; doi:10.1371/journal.pone.0252680)
Supplement: S1 Data — (ZIP) [file pone.0252680.s001.zip › Data at equal time interval/3.44736e+08/volContOfUnfrozenWater]

/*--------------------------------*- C++ -*----------------------------------*\
| =========                 |                                                 |
| \\      /  F ield         | OpenFOAM: The Open Source CFD Toolbox           |
|  \\    /   O peration     | Version:  2.4.0                                 |
|   \\  /    A nd           | Web:      www.OpenFOAM.org                      |
|    \\/     M anipulation  |                                                 |
\*---------------------------------------------------------------------------*/
FoamFile
{
    version     2.0;
    format      ascii;
    class       volScalarField;
    location    "3.44736e+08";
    object      volContOfUnfrozenWater;
}
// * * * * * * * * * * * * * * * * * * * * * * * * * * * * * * * * * * * * * //

dimensions      [0 0 0 0 0 0 0];

internalField   nonuniform List<scalar> 
9554
(
0.111537
0.111442
0.111255
0.110976
0.11061
0.110161
0.109636
0.109044
0.108392
0.107694
0.106961
0.106208
0.105451
0.104705
0.103986
0.103308
0.102683
0.10212
0.101624
0.101198
0.100838
0.100541
0.111536
0.111441
0.111254
0.110975
0.110609
0.11016
0.109636
0.109043
0.108391
0.107693
0.10696
0.106207
0.10545
0.104704
0.103985
0.103307
0.102682
0.102119
0.101624
0.101197
0.100838
0.10054
0.111534
0.11144
0.111252
0.110973
0.110607
0.110159
0.109634
0.109041
0.10839
0.107691
0.106958
0.106205
0.105448
0.104702
0.103983
0.103305
0.10268
0.102117
0.101622
0.101195
0.100836
0.100539
0.111532
0.111437
0.11125
0.110971
0.110605
0.110156
0.109631
0.109038
0.108387
0.107688
0.106955
0.106203
0.105445
0.104699
0.10398
0.103302
0.102678
0.102115
0.101619
0.101193
0.100834
0.100536
0.111528
0.111434
0.111246
0.110967
0.110601
0.110153
0.109628
0.109035
0.108383
0.107685
0.106952
0.106199
0.105442
0.104696
0.103977
0.103299
0.102674
0.102111
0.101616
0.10119
0.10083
0.100533
0.111524
0.11143
0.111242
0.110963
0.110597
0.110148
0.109624
0.109031
0.108379
0.10768
0.106947
0.106195
0.105437
0.104691
0.103972
0.103295
0.10267
0.102107
0.101612
0.101186
0.100826
0.100529
0.111519
0.111425
0.111237
0.110958
0.110592
0.110143
0.109618
0.109025
0.108374
0.107675
0.106942
0.106189
0.105432
0.104686
0.103967
0.103289
0.102665
0.102102
0.101607
0.101181
0.100822
0.100524
0.111513
0.111419
0.111231
0.110952
0.110586
0.110137
0.109612
0.109019
0.108368
0.107669
0.106936
0.106183
0.105426
0.10468
0.103961
0.103283
0.102659
0.102096
0.101601
0.101175
0.100816
0.100519
0.111506
0.111412
0.111224
0.110945
0.110579
0.11013
0.109605
0.109012
0.108361
0.107662
0.106929
0.106176
0.105419
0.104673
0.103954
0.103277
0.102652
0.10209
0.101595
0.101169
0.10081
0.100513
0.111498
0.111404
0.111216
0.110937
0.110571
0.110122
0.109597
0.109004
0.108353
0.107654
0.106921
0.106168
0.105411
0.104665
0.103946
0.103269
0.102645
0.102082
0.101587
0.101162
0.100803
0.100506
0.11149
0.111395
0.111207
0.110929
0.110562
0.110113
0.109589
0.108995
0.108344
0.107645
0.106912
0.106159
0.105402
0.104657
0.103938
0.10326
0.102636
0.102074
0.101579
0.101154
0.100795
0.100499
0.11148
0.111385
0.111198
0.110919
0.110552
0.110104
0.109579
0.108986
0.108334
0.107635
0.106902
0.10615
0.105393
0.104647
0.103929
0.103251
0.102627
0.102065
0.101571
0.101145
0.100787
0.10049
0.111469
0.111375
0.111187
0.110908
0.110542
0.110093
0.109568
0.108975
0.108323
0.107625
0.106892
0.106139
0.105382
0.104637
0.103918
0.103241
0.102617
0.102056
0.101561
0.101136
0.100778
0.100482
0.111457
0.111363
0.111175
0.110896
0.11053
0.110081
0.109556
0.108963
0.108312
0.107613
0.10688
0.106128
0.105371
0.104626
0.103907
0.10323
0.102607
0.102045
0.101551
0.101126
0.100768
0.100472
0.111444
0.111349
0.111162
0.110883
0.110517
0.110068
0.109543
0.10895
0.108299
0.1076
0.106868
0.106115
0.105359
0.104614
0.103896
0.103219
0.102596
0.102034
0.101541
0.101116
0.100758
0.100462
0.111429
0.111335
0.111147
0.110868
0.110502
0.110054
0.109529
0.108936
0.108285
0.107586
0.106854
0.106102
0.105345
0.104601
0.103883
0.103207
0.102584
0.102023
0.101529
0.101105
0.100747
0.100452
0.111414
0.111319
0.111132
0.110853
0.110487
0.110038
0.109514
0.108921
0.10827
0.107572
0.106839
0.106087
0.105331
0.104587
0.10387
0.103194
0.102571
0.102011
0.101518
0.101094
0.100736
0.100441
0.111397
0.111302
0.111114
0.110836
0.11047
0.110021
0.109497
0.108904
0.108253
0.107555
0.106824
0.106072
0.105316
0.104572
0.103856
0.10318
0.102558
0.101998
0.101505
0.101082
0.100725
0.10043
0.111378
0.111283
0.111096
0.110817
0.110451
0.110003
0.109479
0.108886
0.108236
0.107538
0.106807
0.106056
0.1053
0.104557
0.103841
0.103166
0.102544
0.101985
0.101492
0.101069
0.100713
0.100418
0.111357
0.111263
0.111075
0.110797
0.110431
0.109983
0.109459
0.108867
0.108217
0.107519
0.106788
0.106038
0.105283
0.10454
0.103825
0.103151
0.10253
0.101971
0.101479
0.101056
0.1007
0.100406
0.111335
0.111241
0.111053
0.110775
0.110409
0.109961
0.109438
0.108846
0.108196
0.107499
0.106769
0.106019
0.105265
0.104523
0.103808
0.103135
0.102514
0.101956
0.101465
0.101043
0.100687
0.100393
0.111311
0.111217
0.111029
0.110751
0.110386
0.109938
0.109414
0.108823
0.108174
0.107478
0.106748
0.105999
0.105245
0.104504
0.10379
0.103118
0.102498
0.101941
0.101451
0.101029
0.100674
0.10038
0.111285
0.111191
0.111003
0.110725
0.11036
0.109913
0.109389
0.108799
0.10815
0.107454
0.106725
0.105977
0.105225
0.104484
0.103771
0.1031
0.102482
0.101925
0.101436
0.101015
0.10066
0.100367
0.111257
0.111162
0.110975
0.110697
0.110332
0.109885
0.109362
0.108772
0.108124
0.107429
0.106701
0.105953
0.105202
0.104463
0.103751
0.103081
0.102464
0.101909
0.10142
0.101
0.100647
0.100354
0.111226
0.111132
0.110945
0.110667
0.110302
0.109855
0.109333
0.108743
0.108096
0.107402
0.106674
0.105928
0.105178
0.10444
0.10373
0.103061
0.102445
0.101891
0.101404
0.100985
0.100632
0.10034
0.111194
0.111099
0.110912
0.110635
0.11027
0.109824
0.109302
0.108712
0.108065
0.107372
0.106646
0.105901
0.105152
0.104416
0.103707
0.10304
0.102426
0.101873
0.101388
0.10097
0.100618
0.100326
0.111159
0.111064
0.110877
0.1106
0.110235
0.109789
0.109268
0.108679
0.108033
0.10734
0.106615
0.105871
0.105124
0.10439
0.103683
0.103017
0.102405
0.101854
0.10137
0.100954
0.100603
0.100312
0.111121
0.111027
0.11084
0.110563
0.110198
0.109752
0.109231
0.108643
0.107997
0.107306
0.106582
0.10584
0.105094
0.104362
0.103657
0.102993
0.102383
0.101834
0.101352
0.100937
0.100587
0.100298
0.111082
0.110988
0.1108
0.110523
0.110159
0.109713
0.109192
0.108604
0.107959
0.107269
0.106546
0.105805
0.105062
0.104331
0.103629
0.102968
0.10236
0.101813
0.101333
0.10092
0.100571
0.100283
0.11104
0.110946
0.110759
0.110481
0.110117
0.109671
0.10915
0.108562
0.107918
0.107229
0.106508
0.105769
0.105027
0.104299
0.103598
0.10294
0.102335
0.101791
0.101313
0.100902
0.100555
0.100268
0.110996
0.110902
0.110715
0.110437
0.110072
0.109626
0.109105
0.108518
0.107874
0.107186
0.106466
0.105729
0.104989
0.104263
0.103566
0.10291
0.102308
0.101767
0.101291
0.100883
0.100538
0.100253
0.110951
0.110857
0.110669
0.11039
0.110025
0.109579
0.109058
0.10847
0.107827
0.10714
0.106421
0.105685
0.104948
0.104225
0.103531
0.102878
0.102279
0.101741
0.101269
0.100863
0.100521
0.100237
0.110905
0.11081
0.110622
0.110342
0.109976
0.109529
0.109007
0.10842
0.107777
0.10709
0.106373
0.105639
0.104904
0.104184
0.103493
0.102844
0.102249
0.101714
0.101245
0.100842
0.100502
0.100221
0.110858
0.110763
0.110573
0.110293
0.109925
0.109477
0.108954
0.108366
0.107723
0.107037
0.10632
0.105589
0.104857
0.104139
0.103452
0.102807
0.102216
0.101685
0.10122
0.10082
0.100483
0.100204
0.110812
0.110716
0.110525
0.110242
0.109873
0.109422
0.108898
0.108309
0.107666
0.10698
0.106264
0.105534
0.104805
0.104091
0.103408
0.102767
0.10218
0.101654
0.101193
0.100797
0.100463
0.100187
0.110767
0.110669
0.110476
0.110191
0.109819
0.109366
0.10884
0.108249
0.107604
0.106918
0.106204
0.105476
0.104749
0.104039
0.10336
0.102724
0.102142
0.101621
0.101165
0.100773
0.100443
0.100169
0.110725
0.110626
0.11043
0.110141
0.109764
0.109308
0.108778
0.108185
0.107539
0.106853
0.106139
0.105413
0.104689
0.103983
0.103309
0.102678
0.102101
0.101586
0.101134
0.100747
0.100421
0.100151
0.110689
0.110586
0.110385
0.110091
0.109709
0.109247
0.108713
0.108117
0.107469
0.106782
0.106069
0.105345
0.104625
0.103923
0.103253
0.102628
0.102058
0.101548
0.101103
0.100721
0.100399
0.100132
0.110661
0.110553
0.110344
0.110042
0.109653
0.109184
0.108645
0.108045
0.107395
0.106707
0.105994
0.105272
0.104555
0.103858
0.103194
0.102575
0.102011
0.101508
0.101069
0.100693
0.100376
0.100113
0.110649
0.110529
0.110308
0.109994
0.109595
0.109119
0.108573
0.107968
0.107315
0.106626
0.105914
0.105194
0.10448
0.103788
0.10313
0.102518
0.101962
0.101466
0.101033
0.100663
0.100352
0.100093
0.110741
0.110701
0.11082
0.110801
0.110808
0.110801
0.110813
0.110772
0.110838
0.110743
0.110834
0.110785
0.11086
0.11078
0.110846
0.110796
0.110779
0.11075
0.110744
0.110852
0.110844
0.11076
0.110841
0.110802
0.110777
0.110819
0.11082
0.110807
0.110825
0.110852
0.110765
0.110817
0.110806
0.110764
0.110964
0.110688
0.111317
0.108554
0.110723
0.110692
0.110716
0.110718
0.11077
0.110796
0.110858
0.110865
0.11095
0.110764
0.110974
0.110599
0.111188
0.11093
0.111153
0.110621
0.109887
0.108332
0.110346
0.108833
0.111409
0.111435
0.111703
0.11129
0.11097
0.11103
0.111874
0.110396
0.111772
0.111218
0.111784
0.11072
0.111921
0.11051
0.111764
0.111464
0.111451
0.110187
0.112002
0.110208
0.111302
0.111156
0.111282
0.109483
0.111483
0.111004
0.110913
0.109888
0.111783
0.110587
0.111104
0.109565
0.110307
0.109212
0.1113
0.110554
0.109476
0.109293
0.111014
0.109026
0.111084
0.110376
0.110379
0.10913
0.110827
0.110192
0.110973
0.110936
0.11122
0.111202
0.108867
0.108991
0.111552
0.11178
0.108609
0.110805
0.111659
0.11189
0.110424
0.112019
0.110506
0.109842
0.11187
0.111739
0.10991
0.109538
0.111782
0.111357
0.110846
0.111383
0.109299
0.110508
0.111379
0.110742
0.111644
0.111746
0.111802
0.112072
0.11116
0.110415
0.109567
0.11012
0.109302
0.112123
0.110683
0.111766
0.110685
0.110642
0.109198
0.110846
0.111851
0.111352
0.109998
0.10855
0.110229
0.108722
0.110389
0.111196
0.110284
0.111212
0.110452
0.110645
0.111376
0.110838
0.110986
0.111604
0.111433
0.10931
0.109134
0.110098
0.111169
0.108539
0.109891
0.110576
0.111226
0.108704
0.109995
0.109207
0.110515
0.111901
0.111144
0.111216
0.11086
0.111708
0.111422
0.111377
0.111935
0.111121
0.110654
0.111697
0.112117
0.111062
0.109777
0.111006
0.110284
0.110197
0.10873
0.110855
0.111654
0.110826
0.10953
0.111929
0.111644
0.110399
0.109807
0.11143
0.111951
0.110856
0.1102
0.110865
0.11066
0.108408
0.109695
0.109411
0.110307
0.10957
0.110378
0.11083
0.10973
0.110993
0.110036
0.111628
0.110335
0.111267
0.111113
0.110633
0.111407
0.110651
0.11112
0.111387
0.111738
0.111274
0.111609
0.111297
0.111688
0.110901
0.110623
0.108916
0.109853
0.111744
0.112124
0.108728
0.109883
0.111528
0.112009
0.109726
0.111026
0.111732
0.111055
0.10828
0.10945
0.109068
0.108406
0.111734
0.111578
0.110695
0.111473
0.111325
0.110761
0.110961
0.110775
0.10933
0.110154
0.111371
0.111569
0.111821
0.112149
0.111489
0.110851
0.110893
0.110984
0.109102
0.108864
0.111954
0.111696
0.111764
0.111871
0.111079
0.111489
0.110789
0.110211
0.11136
0.110609
0.111262
0.111332
0.109897
0.110727
0.11113
0.11136
0.109949
0.110737
0.110499
0.110184
0.110084
0.110904
0.111857
0.112004
0.109878
0.109192
0.109318
0.108884
0.112023
0.111685
0.111144
0.111702
0.110593
0.110642
0.111466
0.11151
0.11058
0.111019
0.110069
0.110723
0.112089
0.111538
0.111741
0.112107
0.109637
0.11019
0.111259
0.110394
0.111451
0.111467
0.110693
0.110636
0.108984
0.109593
0.109794
0.110188
0.109669
0.10952
0.110883
0.110438
0.110826
0.11065
0.110581
0.11095
0.110905
0.111249
0.110797
0.110721
0.11073
0.111355
0.110565
0.110393
0.109023
0.109661
0.110689
0.110292
0.111068
0.111246
0.1105
0.111081
0.109811
0.10936
0.110998
0.111179
0.111045
0.11106
0.110272
0.110895
0.110194
0.109845
0.110915
0.111433
0.109981
0.109543
0.110686
0.110377
0.111467
0.111531
0.111543
0.111654
0.111206
0.110762
0.111348
0.111086
0.110633
0.110947
0.111085
0.110501
0.110176
0.110764
0.11039
0.110023
0.109717
0.109383
0.111308
0.111361
0.111195
0.111534
0.111536
0.111274
0.109907
0.110232
0.108478
0.109026
0.111559
0.111079
0.111495
0.111864
0.109704
0.110092
0.110399
0.11004
0.111514
0.111569
0.108905
0.109254
0.110719
0.110342
0.111302
0.111724
0.109872
0.109546
0.111527
0.111512
0.111085
0.111527
0.112034
0.111865
0.111594
0.111418
0.110654
0.110884
0.11133
0.111561
0.110985
0.111273
0.111777
0.111679
0.110658
0.110779
0.10971
0.10911
0.112065
0.112062
0.109379
0.109852
0.1113
0.11096
0.111049
0.111044
0.10887
0.108324
0.110988
0.111382
0.108513
0.108472
0.108678
0.108586
0.109592
0.109006
0.11203
0.111848
0.110793
0.111083
0.111228
0.111225
0.111103
0.11104
0.111956
0.111986
0.110049
0.110463
0.110718
0.110707
0.112052
0.111691
0.11071
0.110679
0.110712
0.11041
0.110506
0.110802
0.111071
0.111433
0.111058
0.110829
0.11094
0.110929
0.111231
0.111196
0.108876
0.109371
0.110765
0.110824
0.109919
0.110201
0.112699
0.111812
0.112666
0.111562
0.111904
0.111934
0.112069
0.112128
0.112196
0.112203
0.11233
0.112271
0.112502
0.112307
0.112563
0.112427
0.112625
0.112615
0.112872
0.112393
0.113009
0.11275
0.112202
0.111674
0.112202
0.113037
0.112923
0.112448
0.113081
0.112553
0.112981
0.112299
0.112992
0.112569
0.112601
0.112543
0.112957
0.112096
0.112956
0.112083
0.112695
0.112741
0.112845
0.111937
0.11228
0.112301
0.112699
0.111787
0.112607
0.11203
0.112621
0.112447
0.112708
0.111733
0.111917
0.112259
0.111739
0.112674
0.113042
0.112346
0.111836
0.112516
0.111976
0.112732
0.11285
0.112107
0.112927
0.112375
0.113043
0.112622
0.112307
0.112733
0.111829
0.112746
0.112718
0.112212
0.112313
0.112154
0.112172
0.112858
0.11272
0.11271
0.112323
0.112707
0.112987
0.11306
0.112809
0.112993
0.11217
0.111822
0.11298
0.112631
0.112753
0.112378
0.112951
0.112752
0.112556
0.112479
0.112484
0.112157
0.112332
0.112717
0.112586
0.112586
0.112356
0.1117
0.112321
0.11215
0.112761
0.112452
0.111927
0.111607
0.11298
0.112711
0.112335
0.111689
0.112545
0.111986
0.112927
0.113073
0.112828
0.112579
0.113067
0.112821
0.112228
0.112459
0.112227
0.112373
0.112626
0.112286
0.112378
0.112671
0.112539
0.112358
0.112778
0.112845
0.11273
0.11287
0.112253
0.112551
0.112592
0.11229
0.112465
0.112187
0.112345
0.112612
0.112896
0.112508
0.112385
0.112114
0.112694
0.112794
0.112731
0.112736
0.112823
0.112771
0.111918
0.112273
0.112607
0.112482
0.113045
0.113025
0.112038
0.111644
0.112872
0.112895
0.113106
0.112976
0.112944
0.112824
0.112437
0.112247
0.112263
0.112664
0.112632
0.112305
0.112806
0.112686
0.112824
0.112601
0.11252
0.112609
0.11195
0.111755
0.111559
0.111966
0.111855
0.111568
0.111741
0.11205
0.112096
0.112385
0.111831
0.112152
0.11256
0.112174
0.113027
0.113098
0.111928
0.112034
0.112704
0.112561
0.113103
0.112996
0.112456
0.112423
0.11291
0.112884
0.112999
0.112946
0.112799
0.112471
0.112369
0.112297
0.113033
0.112906
0.112306
0.112501
0.111952
0.112346
0.112451
0.112461
0.112017
0.112252
0.112645
0.112689
0.112564
0.112687
0.112926
0.112909
0.112663
0.112863
0.112071
0.112156
0.112383
0.112443
0.112969
0.112833
0.112776
0.112576
0.112202
0.112212
0.112178
0.112312
0.112827
0.112801
0.112591
0.11263
0.11256
0.112413
0.112467
0.112526
0.11246
0.112445
0.112049
0.112114
0.112467
0.112267
0.112454
0.112518
0.11254
0.112659
0.112697
0.112763
0.112266
0.111964
0.112459
0.11264
0.112608
0.112621
0.112779
0.112566
0.112094
0.112009
0.112891
0.112935
0.112831
0.112792
0.112534
0.112591
0.113078
0.113088
0.112163
0.112358
0.112218
0.112445
0.112938
0.112901
0.112595
0.112314
0.112363
0.112472
0.112443
0.112681
0.112022
0.112334
0.112038
0.112101
0.112872
0.11292
0.112383
0.112316
0.11312
0.113087
0.112748
0.112738
0.112749
0.112742
0.112759
0.112755
0.112777
0.112777
0.112803
0.112806
0.112836
0.112843
0.112874
0.112884
0.112917
0.112929
0.112962
0.112976
0.113008
0.113022
0.113052
0.113065
0.113092
0.113101
0.113122
0.113126
0.11314
0.113136
0.113142
0.113127
0.113167
0.113128
0.112751
0.112743
0.11276
0.112755
0.112776
0.112775
0.112802
0.112805
0.112834
0.11284
0.112873
0.112882
0.112916
0.112928
0.112963
0.112977
0.113013
0.113028
0.113062
0.113077
0.113107
0.11312
0.113146
0.113155
0.113176
0.113179
0.113192
0.113187
0.113192
0.113175
0.111676
0.111627
0.112668
0.111559
0.111733
0.111766
0.111925
0.11199
0.112126
0.111858
0.11225
0.112199
0.11242
0.112341
0.112633
0.112156
0.112826
0.112535
0.112881
0.112235
0.113111
0.112694
0.1122
0.113047
0.112945
0.11221
0.112883
0.112307
0.112948
0.112501
0.113082
0.112299
0.112658
0.112874
0.112951
0.112177
0.112827
0.112196
0.112767
0.112711
0.112885
0.112032
0.112305
0.11205
0.112713
0.11259
0.112638
0.112053
0.112522
0.112542
0.111733
0.112682
0.112518
0.112236
0.111914
0.111944
0.111726
0.112681
0.113075
0.112277
0.112356
0.113123
0.112313
0.112985
0.112846
0.111982
0.112754
0.111929
0.112213
0.112749
0.112294
0.112915
0.112218
0.11174
0.112406
0.112166
0.112983
0.112192
0.112625
0.112795
0.112491
0.112215
0.112544
0.113155
0.112934
0.113069
0.112942
0.112734
0.112701
0.112192
0.111808
0.112554
0.111999
0.112688
0.112262
0.112765
0.112586
0.112585
0.112279
0.111569
0.112333
0.112094
0.112737
0.112215
0.112641
0.112449
0.112941
0.113146
0.112776
0.112638
0.111779
0.11217
0.112061
0.112596
0.113017
0.113125
0.112749
0.113037
0.111723
0.112435
0.1124
0.11271
0.111599
0.112058
0.112739
0.112902
0.112759
0.11254
0.112442
0.112322
0.112147
0.112392
0.111963
0.112261
0.112535
0.112415
0.11289
0.112878
0.112832
0.112465
0.113066
0.113136
0.113042
0.112963
0.112817
0.112728
0.112165
0.112638
0.112326
0.112793
0.112559
0.112211
0.111832
0.112441
0.111973
0.112559
0.112061
0.112453
0.112343
0.112124
0.112615
0.112855
0.11298
0.113086
0.11171
0.112151
0.11313
0.113045
0.111888
0.11231
0.112636
0.112798
0.112075
0.112056
0.112154
0.112553
0.112562
0.112393
0.112684
0.112307
0.112039
0.111634
0.112989
0.112876
0.11301
0.113079
0.112906
0.112945
0.112619
0.112704
0.111969
0.111699
0.111948
0.111742
0.112132
0.111825
0.112478
0.112827
0.112716
0.112498
0.112759
0.112701
0.112778
0.112847
0.112894
0.112743
0.112733
0.112679
0.112483
0.112258
0.111863
0.11162
0.112765
0.112479
0.112475
0.112087
0.112799
0.112503
0.11238
0.112702
0.112301
0.111981
0.112608
0.1125
0.112993
0.112831
0.113032
0.112776
0.112183
0.112513
0.112459
0.112479
0.112078
0.112317
0.11294
0.112882
0.112575
0.112628
0.112986
0.112876
0.112624
0.112484
0.112396
0.112153
0.112247
0.11205
0.11307
0.113117
0.112338
0.112273
0.112786
0.112563
0.112929
0.112704
0.113086
0.113153
0.111944
0.111851
0.112358
0.112452
0.112604
0.112541
0.112618
0.112351
0.112985
0.112856
0.112496
0.1125
0.112843
0.113016
0.112565
0.112411
0.111876
0.111985
0.112652
0.112476
0.112799
0.112687
0.112288
0.111959
0.111911
0.112214
0.112696
0.112573
0.112718
0.112919
0.112205
0.112352
0.112047
0.11214
0.112477
0.112548
0.112324
0.112348
0.112945
0.112859
0.112503
0.112404
0.112085
0.112118
0.112326
0.112077
0.112413
0.112269
0.112342
0.112152
0.112432
0.112606
0.113035
0.113004
0.112741
0.112665
0.112649
0.112692
0.111906
0.111632
0.112364
0.112315
0.10888
0.110714
0.111162
0.10834
0.110744
0.110711
0.110779
0.110777
0.110817
0.110777
0.110923
0.11083
0.111024
0.1107
0.110994
0.110942
0.111106
0.111161
0.111506
0.110085
0.110762
0.1096
0.11121
0.108519
0.108547
0.111383
0.111587
0.11102
0.111352
0.111092
0.111509
0.110702
0.111946
0.111199
0.111755
0.110636
0.111337
0.110675
0.111733
0.110298
0.111389
0.110415
0.111599
0.110607
0.111771
0.110346
0.1107
0.111228
0.111451
0.109855
0.1117
0.109843
0.110416
0.110546
0.111523
0.109578
0.110087
0.110092
0.111139
0.110357
0.111224
0.109467
0.110981
0.110027
0.11087
0.108896
0.111201
0.109625
0.109701
0.109858
0.110749
0.109809
0.109685
0.108905
0.110979
0.108723
0.111069
0.111356
0.109318
0.109627
0.111554
0.111584
0.10979
0.111858
0.110112
0.111893
0.110345
0.110909
0.111772
0.110619
0.111596
0.110807
0.111214
0.111454
0.109845
0.110636
0.111762
0.110739
0.111181
0.109182
0.110891
0.111369
0.111324
0.11121
0.111944
0.110023
0.111401
0.110246
0.110021
0.111824
0.111112
0.112014
0.110839
0.110279
0.111423
0.109567
0.108551
0.109671
0.108955
0.111513
0.110588
0.111271
0.109526
0.111141
0.110803
0.111042
0.110562
0.110068
0.10856
0.110587
0.110746
0.110815
0.111895
0.109111
0.108444
0.111693
0.111411
0.109805
0.109049
0.11096
0.110577
0.111203
0.110137
0.1098
0.109245
0.111226
0.111763
0.111373
0.111128
0.110631
0.110908
0.111609
0.110502
0.109373
0.108636
0.109764
0.110353
0.111454
0.111972
0.110251
0.111451
0.111095
0.110157
0.111326
0.112021
0.110077
0.110864
0.111029
0.110418
0.110711
0.110887
0.111757
0.111428
0.111531
0.110862
0.111716
0.110794
0.109669
0.110249
0.110852
0.110763
0.109866
0.110678
0.111773
0.111553
0.11097
0.111207
0.111333
0.111562
0.110165
0.110828
0.109808
0.110911
0.110323
0.110609
0.109148
0.108794
0.109469
0.109065
0.11092
0.110635
0.11116
0.110378
0.11134
0.110643
0.108759
0.109539
0.111476
0.111138
0.111483
0.111689
0.108578
0.109323
0.108839
0.108337
0.11133
0.111604
0.11102
0.110651
0.110896
0.111333
0.111141
0.11164
0.109473
0.109903
0.111219
0.110702
0.111366
0.11071
0.109634
0.110501
0.10848
0.109291
0.110947
0.111308
0.111062
0.111334
0.109085
0.109736
0.109296
0.109018
0.110219
0.110352
0.110667
0.11084
0.111817
0.111284
0.112007
0.111616
0.111269
0.111497
0.110367
0.110264
0.111034
0.111259
0.110664
0.110534
0.110904
0.11074
0.110429
0.109591
0.111717
0.112034
0.111258
0.111104
0.111437
0.111813
0.111202
0.111288
0.110542
0.1099
0.11039
0.110765
0.111834
0.111629
0.11087
0.110997
0.109126
0.110044
0.110381
0.110584
0.110797
0.110725
0.110881
0.111431
0.111486
0.111981
0.111273
0.110779
0.11099
0.110788
0.110146
0.109752
0.110671
0.110235
0.110808
0.110298
0.1117
0.111913
0.111164
0.111568
0.109345
0.109497
0.110292
0.11041
0.111917
0.111609
0.111116
0.111024
0.111379
0.111328
0.110653
0.110861
0.109296
0.11017
0.110942
0.110492
0.110634
0.110493
0.109343
0.110026
0.109939
0.110553
0.110717
0.110727
0.109702
0.110361
0.110882
0.110978
0.111446
0.111235
0.11085
0.110086
0.110348
0.110544
0.111291
0.111098
0.110799
0.111159
0.109852
0.109208
0.111641
0.111357
0.111657
0.111867
0.110894
0.110516
0.110064
0.110108
0.109621
0.11026
0.111062
0.111379
0.111136
0.110989
0.109024
0.108489
0.11142
0.111296
0.111694
0.111543
0.110131
0.110538
0.110436
0.110998
0.109959
0.109333
0.111454
0.11142
0.110688
0.110828
0.111563
0.111085
0.109498
0.109436
0.111101
0.111109
0.111635
0.111568
0.111173
0.11089
0.109246
0.109337
0.11092
0.110815
0.110669
0.11056
0.108585
0.108879
0.110726
0.110701
0.111289
0.111675
0.111196
0.11143
0.110613
0.110115
0.108287
0.108868
0.109266
0.108799
0.11133
0.111657
0.110983
0.111356
0.111355
0.11096
0.108913
0.109523
0.111427
0.111015
0.110816
0.110446
0.111637
0.111914
0.111197
0.110842
0.111857
0.111898
0.110414
0.110477
0.109439
0.109881
0.111941
0.111923
0.110649
0.110774
0.10884
0.108395
0.110942
0.111269
0.111524
0.111381
0.111716
0.111672
0.110826
0.110884
0.111626
0.111486
0.111028
0.111083
0.111324
0.111258
0.110926
0.110546
0.1091
0.109027
0.110102
0.109756
0.110809
0.110818
0.110732
0.110773
0.110783
0.110843
0.110815
0.110886
0.110829
0.110871
0.110835
0.110866
0.110819
0.110845
0.110799
0.110837
0.110785
0.110821
0.110891
0.110808
0.110866
0.110772
0.110886
0.110798
0.110839
0.110769
0.110862
0.110797
0.110886
0.110876
0.110819
0.1108
0.110858
0.110879
0.100298
0.100102
0.0999437
0.0998142
0.0997059
0.0996122
0.0995276
0.0994479
0.09937
0.0992921
0.0992131
0.0991324
0.0990503
0.0989672
0.098884
0.0988016
0.0987209
0.0986431
0.0985691
0.0984998
0.0984361
0.0983788
0.0983286
0.0982859
0.0982512
0.0982248
0.0982071
0.0981982
0.100298
0.100101
0.0999429
0.0998135
0.0997052
0.0996115
0.0995269
0.0994472
0.0993693
0.0992914
0.0992124
0.0991317
0.0990496
0.0989665
0.0988833
0.0988009
0.0987202
0.0986424
0.0985684
0.0984991
0.0984355
0.0983782
0.0983279
0.0982852
0.0982505
0.0982242
0.0982065
0.0981976
0.100296
0.1001
0.0999414
0.099812
0.0997038
0.0996101
0.0995254
0.0994457
0.0993679
0.09929
0.0992109
0.0991303
0.0990482
0.0989651
0.0988819
0.0987995
0.0987188
0.098641
0.098567
0.0984977
0.0984341
0.0983768
0.0983265
0.0982838
0.0982491
0.0982228
0.0982051
0.0981962
0.100294
0.100098
0.0999392
0.0998098
0.0997016
0.0996079
0.0995233
0.0994436
0.0993658
0.0992879
0.0992088
0.0991282
0.0990461
0.098963
0.0988798
0.0987974
0.0987168
0.0986389
0.0985649
0.0984957
0.0984321
0.0983748
0.0983245
0.0982818
0.0982471
0.0982208
0.0982031
0.0981942
0.100291
0.100095
0.0999362
0.0998068
0.0996987
0.099605
0.0995204
0.0994408
0.099363
0.0992851
0.099206
0.0991254
0.0990433
0.0989602
0.098877
0.0987946
0.098714
0.0986362
0.0985622
0.098493
0.0984293
0.0983721
0.0983218
0.0982791
0.0982444
0.0982181
0.0982004
0.0981915
0.100287
0.100091
0.0999325
0.0998032
0.0996951
0.0996014
0.0995169
0.0994372
0.0993594
0.0992816
0.0992025
0.0991219
0.0990398
0.0989568
0.0988736
0.0987912
0.0987106
0.0986328
0.0985588
0.0984896
0.0984259
0.0983687
0.0983184
0.0982758
0.0982411
0.0982148
0.0981971
0.0981882
0.100282
0.100086
0.0999281
0.0997988
0.0996907
0.0995971
0.0995126
0.099433
0.0993552
0.0992774
0.0991983
0.0991177
0.0990356
0.0989526
0.0988694
0.098787
0.0987064
0.0986287
0.0985547
0.0984855
0.0984219
0.0983646
0.0983144
0.0982717
0.0982371
0.0982108
0.0981931
0.0981842
0.100277
0.100081
0.0999229
0.0997937
0.0996857
0.0995922
0.0995077
0.0994281
0.0993503
0.0992725
0.0991934
0.0991128
0.0990308
0.0989478
0.0988646
0.0987822
0.0987016
0.0986239
0.0985499
0.0984807
0.0984172
0.0983599
0.0983097
0.0982671
0.0982324
0.0982061
0.0981884
0.0981796
0.100271
0.100075
0.0999171
0.099788
0.09968
0.0995865
0.099502
0.0994225
0.0993447
0.0992669
0.0991879
0.0991073
0.0990252
0.0989423
0.0988591
0.0987767
0.0986962
0.0986184
0.0985445
0.0984753
0.0984118
0.0983546
0.0983044
0.0982617
0.0982271
0.0982008
0.0981831
0.0981743
0.100264
0.100069
0.0999106
0.0997816
0.0996736
0.0995802
0.0994958
0.0994162
0.0993385
0.0992607
0.0991817
0.0991011
0.0990191
0.0989361
0.0988529
0.0987706
0.0986901
0.0986123
0.0985384
0.0984693
0.0984057
0.0983486
0.0982984
0.0982557
0.0982211
0.0981948
0.0981772
0.0981683
0.100257
0.100061
0.0999035
0.0997745
0.0996666
0.0995732
0.0994888
0.0994093
0.0993316
0.0992538
0.0991748
0.0990942
0.0990122
0.0989292
0.0988461
0.0987638
0.0986833
0.0986056
0.0985317
0.0984626
0.0983991
0.0983419
0.0982917
0.0982491
0.0982145
0.0981883
0.0981706
0.0981617
0.100249
0.100053
0.0998957
0.0997668
0.099659
0.0995656
0.0994812
0.0994017
0.099324
0.0992463
0.0991673
0.0990867
0.0990047
0.0989218
0.0988387
0.0987564
0.0986759
0.0985982
0.0985243
0.0984552
0.0983917
0.0983346
0.0982845
0.0982419
0.0982073
0.098181
0.0981634
0.0981545
0.10024
0.100045
0.0998873
0.0997585
0.0996507
0.0995574
0.0994731
0.0993936
0.0993159
0.0992381
0.0991591
0.0990786
0.0989966
0.0989136
0.0988306
0.0987483
0.0986678
0.0985902
0.0985163
0.0984473
0.0983838
0.0983267
0.0982766
0.098234
0.0981994
0.0981732
0.0981556
0.0981467
0.100231
0.100036
0.0998783
0.0997496
0.0996419
0.0995486
0.0994643
0.0993848
0.0993071
0.0992294
0.0991504
0.0990698
0.0989878
0.0989049
0.0988218
0.0987396
0.0986591
0.0985815
0.0985077
0.0984387
0.0983752
0.0983182
0.0982681
0.0982255
0.098191
0.0981648
0.0981471
0.0981383
0.100221
0.100026
0.0998688
0.0997401
0.0996325
0.0995392
0.0994549
0.0993755
0.0992978
0.09922
0.099141
0.0990605
0.0989785
0.0988956
0.0988125
0.0987303
0.0986498
0.0985722
0.0984985
0.0984295
0.0983661
0.098309
0.098259
0.0982164
0.0981819
0.0981557
0.0981381
0.0981293
0.100211
0.100016
0.0998588
0.0997302
0.0996226
0.0995294
0.0994451
0.0993656
0.0992879
0.0992101
0.0991311
0.0990505
0.0989685
0.0988856
0.0988026
0.0987203
0.0986399
0.0985624
0.0984886
0.0984197
0.0983563
0.0982993
0.0982493
0.0982068
0.0981723
0.0981461
0.0981285
0.0981196
0.1002
0.100006
0.0998483
0.0997198
0.0996122
0.099519
0.0994347
0.0993551
0.0992774
0.0991996
0.0991206
0.09904
0.098958
0.0988751
0.0987921
0.0987098
0.0986295
0.0985519
0.0984782
0.0984093
0.098346
0.098289
0.098239
0.0981965
0.098162
0.0981359
0.0981183
0.0981095
0.100189
0.0999945
0.0998374
0.0997089
0.0996014
0.0995081
0.0994238
0.0993442
0.0992665
0.0991886
0.0991096
0.099029
0.0989469
0.098864
0.098781
0.0986988
0.0986184
0.0985409
0.0984672
0.0983983
0.098335
0.0982781
0.0982281
0.0981857
0.0981512
0.0981251
0.0981075
0.0980987
0.100177
0.0999831
0.0998261
0.0996976
0.0995901
0.0994969
0.0994125
0.0993329
0.0992551
0.0991771
0.0990981
0.0990174
0.0989353
0.0988524
0.0987694
0.0986872
0.0986068
0.0985293
0.0984557
0.0983868
0.0983236
0.0982666
0.0982167
0.0981743
0.0981399
0.0981138
0.0980962
0.0980874
0.100166
0.0999714
0.0998144
0.099686
0.0995785
0.0994852
0.0994007
0.0993211
0.0992432
0.0991652
0.099086
0.0990053
0.0989232
0.0988403
0.0987572
0.098675
0.0985947
0.0985172
0.0984436
0.0983748
0.0983115
0.0982547
0.0982048
0.0981624
0.098128
0.0981019
0.0980844
0.0980756
0.100153
0.0999593
0.0998024
0.0996741
0.0995665
0.0994732
0.0993886
0.0993089
0.0992309
0.0991528
0.0990736
0.0989928
0.0989106
0.0988276
0.0987446
0.0986624
0.098582
0.0985046
0.098431
0.0983622
0.098299
0.0982422
0.0981923
0.09815
0.0981156
0.0980895
0.098072
0.0980632
0.100141
0.099947
0.0997902
0.0996619
0.0995543
0.0994608
0.0993762
0.0992963
0.0992182
0.09914
0.0990607
0.0989798
0.0988976
0.0988145
0.0987314
0.0986492
0.0985689
0.0984915
0.0984179
0.0983491
0.098286
0.0982292
0.0981794
0.0981371
0.0981027
0.0980767
0.0980592
0.0980504
0.100128
0.0999345
0.0997778
0.0996494
0.0995418
0.0994482
0.0993635
0.0992834
0.0992052
0.0991269
0.0990474
0.0989664
0.0988841
0.098801
0.0987179
0.0986356
0.0985553
0.0984778
0.0984043
0.0983356
0.0982724
0.0982157
0.0981659
0.0981236
0.0980893
0.0980633
0.0980458
0.098037
0.100115
0.0999217
0.0997652
0.0996368
0.0995291
0.0994354
0.0993505
0.0992703
0.0991919
0.0991134
0.0990337
0.0989526
0.0988702
0.098787
0.0987038
0.0986215
0.0985412
0.0984638
0.0983902
0.0983215
0.0982584
0.0982017
0.098152
0.0981097
0.0980755
0.0980495
0.098032
0.0980232
0.100102
0.0999088
0.0997524
0.0996241
0.0995163
0.0994224
0.0993373
0.0992569
0.0991783
0.0990996
0.0990198
0.0989385
0.098856
0.0987727
0.0986894
0.0986071
0.0985267
0.0984493
0.0983757
0.0983071
0.098244
0.0981873
0.0981376
0.0980954
0.0980612
0.0980352
0.0980177
0.098009
0.100089
0.0998958
0.0997395
0.0996112
0.0995033
0.0994093
0.099324
0.0992433
0.0991645
0.0990855
0.0990055
0.0989241
0.0988414
0.0987579
0.0986746
0.0985922
0.0985118
0.0984343
0.0983608
0.0982922
0.0982291
0.0981725
0.0981228
0.0980806
0.0980464
0.0980205
0.098003
0.0979943
0.100075
0.0998826
0.0997265
0.0995982
0.0994902
0.0993961
0.0993105
0.0992296
0.0991504
0.0990712
0.098991
0.0989093
0.0988265
0.0987429
0.0986594
0.098577
0.0984965
0.098419
0.0983455
0.0982768
0.0982138
0.0981572
0.0981076
0.0980655
0.0980313
0.0980054
0.0979879
0.0979792
0.100061
0.0998694
0.0997135
0.0995852
0.0994771
0.0993828
0.099297
0.0992157
0.0991363
0.0990568
0.0989762
0.0988943
0.0988113
0.0987275
0.0986439
0.0985614
0.0984808
0.0984033
0.0983298
0.0982612
0.0981982
0.0981416
0.098092
0.0980499
0.0980157
0.0979898
0.0979724
0.0979637
0.100047
0.099856
0.0997004
0.0995722
0.099464
0.0993695
0.0992834
0.0992018
0.099122
0.0990422
0.0989613
0.0988791
0.0987958
0.0987119
0.0986281
0.0985455
0.0984649
0.0983873
0.0983138
0.0982451
0.0981822
0.0981256
0.098076
0.098034
0.0979998
0.097974
0.0979566
0.0979479
0.100033
0.0998426
0.0996873
0.0995593
0.099451
0.0993562
0.0992697
0.0991878
0.0991076
0.0990274
0.0989462
0.0988638
0.0987802
0.098696
0.0986121
0.0985293
0.0984486
0.098371
0.0982974
0.0982288
0.0981658
0.0981092
0.0980597
0.0980177
0.0979836
0.0979577
0.0979404
0.0979317
0.100019
0.0998291
0.0996742
0.0995463
0.099438
0.0993429
0.0992562
0.0991739
0.0990933
0.0990126
0.0989311
0.0988482
0.0987643
0.0986799
0.0985958
0.0985128
0.098432
0.0983544
0.0982807
0.0982121
0.0981491
0.0980926
0.0980431
0.0980011
0.097967
0.0979412
0.0979238
0.0979151
0.100005
0.0998155
0.0996612
0.0995334
0.099425
0.0993298
0.0992427
0.0991599
0.0990789
0.0989978
0.0989158
0.0988326
0.0987484
0.0986637
0.0985793
0.0984962
0.0984152
0.0983375
0.0982638
0.0981951
0.0981322
0.0980756
0.0980262
0.0979842
0.0979501
0.0979243
0.097907
0.0978983
0.0999898
0.0998018
0.0996481
0.0995206
0.0994122
0.0993168
0.0992293
0.0991461
0.0990646
0.098983
0.0989005
0.0988169
0.0987323
0.0986473
0.0985626
0.0984793
0.0983982
0.0983204
0.0982466
0.0981779
0.0981149
0.0980584
0.098009
0.097967
0.097933
0.0979072
0.0978899
0.0978812
0.0999749
0.0997881
0.0996351
0.099508
0.0993996
0.0993039
0.099216
0.0991324
0.0990503
0.0989682
0.0988852
0.0988011
0.0987161
0.0986307
0.0985458
0.0984623
0.098381
0.098303
0.0982292
0.0981605
0.0980975
0.098041
0.0979915
0.0979496
0.0979156
0.0978899
0.0978726
0.0978639
0.0999597
0.0997743
0.0996222
0.0994955
0.0993871
0.0992912
0.099203
0.0991188
0.0990362
0.0989535
0.09887
0.0987853
0.0986999
0.0986141
0.0985289
0.0984451
0.0983636
0.0982855
0.0982116
0.0981428
0.0980798
0.0980233
0.0979739
0.097932
0.097898
0.0978723
0.097855
0.0978463
0.0999442
0.0997604
0.0996093
0.0994831
0.0993749
0.0992788
0.0991901
0.0991054
0.0990222
0.0989389
0.0988548
0.0987696
0.0986836
0.0985975
0.0985119
0.0984278
0.0983461
0.0982679
0.0981939
0.098125
0.098062
0.0980055
0.097956
0.0979141
0.0978802
0.0978545
0.0978372
0.0978286
0.0999285
0.0997465
0.0995966
0.099471
0.0993629
0.0992666
0.0991776
0.0990923
0.0990084
0.0989244
0.0988397
0.0987539
0.0986674
0.0985808
0.0984948
0.0984104
0.0983285
0.0982501
0.098176
0.098107
0.098044
0.0979874
0.097938
0.0978961
0.0978622
0.0978365
0.0978193
0.0978106
0.0999126
0.0997326
0.099584
0.0994591
0.0993512
0.0992547
0.0991653
0.0990794
0.0989948
0.0989102
0.0988247
0.0987383
0.0986512
0.0985641
0.0984777
0.098393
0.0983109
0.0982322
0.098158
0.0980889
0.0980258
0.0979693
0.0979199
0.097878
0.0978441
0.0978184
0.0978012
0.0977925
0.0998966
0.0997188
0.0995715
0.0994474
0.0993398
0.0992432
0.0991533
0.0990668
0.0989815
0.0988961
0.0988099
0.0987228
0.0986351
0.0985474
0.0984606
0.0983755
0.0982931
0.0982143
0.0981399
0.0980708
0.0980076
0.097951
0.0979016
0.0978598
0.0978259
0.0978002
0.097783
0.0977743
0.0998803
0.099705
0.0995593
0.0994361
0.0993288
0.099232
0.0991417
0.0990545
0.0989685
0.0988823
0.0987953
0.0987074
0.0986191
0.0985309
0.0984436
0.0983581
0.0982754
0.0981963
0.0981218
0.0980525
0.0979893
0.0979327
0.0978833
0.0978414
0.0978075
0.0977819
0.0977647
0.0977561
0.110615
0.110647
0.11067
0.11068
0.110676
0.110662
0.110367
0.110414
0.110453
0.110482
0.110501
0.110515
0.110038
0.1101
0.110155
0.110201
0.11024
0.110274
0.109631
0.109708
0.109778
0.10984
0.109896
0.109946
0.109152
0.109244
0.109327
0.109403
0.109472
0.109535
0.10861
0.108713
0.108808
0.108895
0.108975
0.109049
0.108012
0.108125
0.108229
0.108325
0.108414
0.108496
0.107369
0.107489
0.1076
0.107703
0.107798
0.107886
0.106693
0.106816
0.106931
0.107038
0.107137
0.107229
0.105995
0.106119
0.106236
0.106344
0.106445
0.106539
0.105289
0.105412
0.105526
0.105634
0.105734
0.105827
0.104589
0.104707
0.104818
0.104922
0.105019
0.105109
0.103908
0.104019
0.104123
0.104222
0.104314
0.1044
0.103259
0.103361
0.103457
0.103548
0.103633
0.103713
0.102653
0.102744
0.10283
0.102912
0.102989
0.103062
0.102098
0.102177
0.102253
0.102325
0.102393
0.102458
0.1016
0.101668
0.101732
0.101794
0.101853
0.101909
0.101163
0.101219
0.101272
0.101324
0.101374
0.101421
0.100785
0.10083
0.100874
0.100916
0.100957
0.100996
0.100464
0.100499
0.100534
0.100568
0.100601
0.100633
0.100194
0.100222
0.100249
0.100275
0.100302
0.100327
0.09997
0.0999908
0.100012
0.100032
0.100053
0.100073
0.099864
0.0996913
0.0995474
0.0994251
0.0993182
0.0992213
0.0991304
0.0990426
0.0989558
0.0988687
0.0987809
0.0986922
0.0986032
0.0985144
0.0984266
0.0983407
0.0982576
0.0981783
0.0981036
0.0980342
0.0979709
0.0979143
0.0978649
0.097823
0.0977892
0.0977635
0.0977463
0.0977377
0.0998476
0.0996778
0.0995358
0.0994146
0.099308
0.099211
0.0991196
0.0990311
0.0989434
0.0988554
0.0987667
0.0986772
0.0985874
0.098498
0.0984096
0.0983233
0.0982399
0.0981603
0.0980854
0.0980159
0.0979526
0.0978959
0.0978464
0.0978046
0.0977707
0.0977451
0.097728
0.0977193
0.0998313
0.0996645
0.0995246
0.0994044
0.0992982
0.0992011
0.0991093
0.09902
0.0989314
0.0988424
0.0987528
0.0986625
0.0985719
0.0984817
0.0983928
0.098306
0.0982222
0.0981424
0.0980673
0.0979977
0.0979342
0.0978775
0.097828
0.0977862
0.0977523
0.0977267
0.0977096
0.097701
0.0998151
0.0996516
0.0995137
0.0993948
0.099289
0.0991918
0.0990994
0.0990092
0.0989197
0.0988298
0.0987392
0.0986479
0.0985565
0.0984656
0.0983761
0.0982888
0.0982047
0.0981245
0.0980492
0.0979794
0.0979159
0.0978591
0.0978096
0.0977678
0.0977339
0.0977084
0.0976912
0.0976826
0.0997991
0.099639
0.0995034
0.0993857
0.0992804
0.0991829
0.09909
0.098999
0.0989085
0.0988175
0.0987258
0.0986336
0.0985413
0.0984497
0.0983596
0.0982718
0.0981872
0.0981068
0.0980312
0.0979613
0.0978976
0.0978408
0.0977913
0.0977494
0.0977156
0.09769
0.0976729
0.0976643
0.0997833
0.0996268
0.0994935
0.0993771
0.0992722
0.0991746
0.099081
0.0989892
0.0988976
0.0988055
0.0987128
0.0986196
0.0985264
0.098434
0.0983432
0.0982549
0.0981699
0.0980891
0.0980133
0.0979432
0.0978795
0.0978226
0.097773
0.0977312
0.0976974
0.0976718
0.0976547
0.0976461
0.110578
0.110315
0.109969
0.109546
0.109053
0.108498
0.107891
0.107241
0.106561
0.105862
0.105159
0.104464
0.103791
0.103152
0.102558
0.102015
0.101531
0.101105
0.100739
0.100428
0.100167
0.0999495
0.110541
0.110259
0.109895
0.109454
0.108946
0.108379
0.107762
0.107105
0.106421
0.105722
0.105022
0.104333
0.103669
0.103041
0.102459
0.10193
0.101459
0.101047
0.100692
0.100392
0.10014
0.0999294
0.110507
0.110202
0.109816
0.109357
0.108832
0.108251
0.107623
0.10696
0.106273
0.105574
0.104878
0.104196
0.103541
0.102925
0.102357
0.101842
0.101385
0.100987
0.100645
0.100356
0.100113
0.0999097
0.110478
0.110144
0.109734
0.109253
0.10871
0.108115
0.107476
0.106806
0.106116
0.105418
0.104726
0.104052
0.103409
0.102806
0.102252
0.101752
0.101311
0.100927
0.100598
0.10032
0.100086
0.0998905
0.11045
0.110084
0.109646
0.109142
0.10858
0.10797
0.107321
0.106644
0.105951
0.105255
0.104568
0.103903
0.103271
0.102682
0.102144
0.101661
0.101235
0.100866
0.100551
0.100284
0.10006
0.0998721
0.110417
0.110018
0.109551
0.109023
0.108442
0.107817
0.107157
0.106473
0.105778
0.105084
0.104404
0.103748
0.10313
0.102556
0.102034
0.101568
0.101158
0.100805
0.100504
0.100249
0.100035
0.0998545
0.110375
0.109943
0.109448
0.108896
0.108296
0.107655
0.106984
0.106294
0.105598
0.104907
0.104234
0.10359
0.102985
0.102427
0.101923
0.101474
0.101082
0.100745
0.100458
0.100215
0.100011
0.0998379
0.110321
0.109858
0.109335
0.10876
0.10814
0.107484
0.106803
0.106108
0.105411
0.104724
0.10406
0.103428
0.102838
0.102297
0.101811
0.101381
0.101007
0.100685
0.100413
0.100182
0.0999878
0.0998224
0.110256
0.109762
0.109212
0.108614
0.107975
0.107305
0.106615
0.105915
0.105219
0.104537
0.103882
0.103263
0.102689
0.102167
0.1017
0.101289
0.100932
0.100628
0.100369
0.100151
0.0999662
0.0998081
0.110179
0.109655
0.109079
0.108458
0.107802
0.107118
0.106419
0.105717
0.105022
0.104347
0.103702
0.103097
0.102541
0.102037
0.10159
0.101198
0.10086
0.100572
0.100328
0.100121
0.0999462
0.0997953
0.11009
0.109537
0.108936
0.108294
0.10762
0.106925
0.106218
0.105513
0.104821
0.104154
0.103521
0.102932
0.102393
0.101909
0.101482
0.10111
0.10079
0.100519
0.100289
0.100094
0.0999279
0.0997839
0.109986
0.109408
0.108783
0.108121
0.107432
0.106725
0.106013
0.105307
0.104619
0.10396
0.10334
0.102768
0.102248
0.101784
0.101377
0.101025
0.100724
0.100468
0.100252
0.100069
0.0999116
0.0997742
0.109872
0.109268
0.108622
0.107942
0.107238
0.106521
0.105804
0.105099
0.104416
0.103768
0.103162
0.102606
0.102106
0.101663
0.101276
0.100944
0.100661
0.100421
0.100219
0.100046
0.0998973
0.099766
0.109748
0.109121
0.108454
0.107756
0.10704
0.106315
0.105595
0.104891
0.104215
0.103578
0.102987
0.10245
0.101969
0.101547
0.101181
0.100868
0.100602
0.100378
0.100188
0.100026
0.0998852
0.0997596
0.109617
0.108967
0.10828
0.107567
0.106839
0.106108
0.105386
0.104685
0.104017
0.103392
0.102817
0.102299
0.101838
0.101437
0.101091
0.100797
0.100548
0.100339
0.100161
0.100009
0.0998752
0.0997548
0.109478
0.108807
0.108103
0.107376
0.106638
0.105902
0.105179
0.104483
0.103824
0.103212
0.102654
0.102155
0.101715
0.101333
0.101008
0.100732
0.1005
0.100304
0.100138
0.0999945
0.0998675
0.0997517
0.109334
0.108644
0.107924
0.107185
0.106439
0.105699
0.104978
0.104287
0.103639
0.103041
0.1025
0.102019
0.101599
0.101238
0.100931
0.100673
0.100456
0.100274
0.100118
0.0999829
0.0998619
0.0997503
0.109185
0.108479
0.107746
0.106996
0.106244
0.105502
0.104783
0.104099
0.103462
0.102878
0.102354
0.101893
0.101493
0.101151
0.100862
0.100621
0.100418
0.100248
0.100102
0.0999741
0.0998584
0.0997503
0.109036
0.108315
0.10757
0.106812
0.106054
0.105311
0.104596
0.103921
0.103295
0.102726
0.10222
0.101777
0.101396
0.101072
0.100801
0.100575
0.100386
0.100227
0.100089
0.0999679
0.0998568
0.0997517
0.108888
0.108154
0.107398
0.106633
0.105872
0.10513
0.10442
0.103753
0.10314
0.102586
0.102097
0.101671
0.101308
0.101003
0.100748
0.100536
0.100359
0.100209
0.10008
0.0999641
0.099857
0.0997544
0.108744
0.107998
0.107233
0.106463
0.1057
0.10496
0.104255
0.103598
0.102997
0.102458
0.101985
0.101577
0.101231
0.100942
0.100702
0.100503
0.100337
0.100196
0.100073
0.0999625
0.0998588
0.0997581
0.108602
0.107847
0.107076
0.106302
0.105539
0.104802
0.104104
0.103456
0.102867
0.102343
0.101886
0.101494
0.101164
0.10089
0.100663
0.100476
0.10032
0.100186
0.100069
0.0999629
0.0998619
0.0997627
0.108467
0.107705
0.106929
0.106152
0.10539
0.104656
0.103965
0.103327
0.102751
0.102241
0.101799
0.101422
0.101107
0.100846
0.100631
0.100454
0.100306
0.10018
0.100068
0.0999648
0.099866
0.099768
0.108341
0.107573
0.106793
0.106015
0.105254
0.104525
0.103841
0.103213
0.102648
0.102151
0.101723
0.10136
0.101058
0.10081
0.100606
0.100438
0.100297
0.100176
0.100068
0.0999681
0.0998709
0.0997736
0.108226
0.107452
0.106669
0.10589
0.105132
0.104408
0.103731
0.103113
0.102559
0.102074
0.101659
0.101309
0.101018
0.10078
0.100586
0.100425
0.100291
0.100175
0.10007
0.0999722
0.0998762
0.0997794
0.108118
0.107342
0.106558
0.10578
0.105024
0.104305
0.103636
0.103026
0.102483
0.102009
0.101605
0.101266
0.100986
0.100757
0.10057
0.100417
0.100287
0.100175
0.100073
0.0999769
0.0998818
0.0997852
0.108023
0.107245
0.10646
0.105684
0.104931
0.104217
0.103554
0.102952
0.102418
0.101955
0.10156
0.101231
0.10096
0.100739
0.100559
0.100411
0.100286
0.100177
0.100077
0.0999819
0.0998874
0.0997908
0.107943
0.107163
0.106377
0.105602
0.104852
0.104143
0.103486
0.102892
0.102366
0.10191
0.101525
0.101203
0.10094
0.100725
0.100551
0.100407
0.100286
0.100179
0.100081
0.0999867
0.0998926
0.0997959
0.107873
0.107093
0.106308
0.105535
0.104788
0.104082
0.103431
0.102843
0.102324
0.101876
0.101497
0.101182
0.100925
0.100716
0.100545
0.100405
0.100286
0.100182
0.100085
0.0999912
0.0998973
0.0998004
0.107819
0.107038
0.106254
0.105482
0.104737
0.104035
0.103388
0.102805
0.102291
0.101849
0.101476
0.101166
0.100914
0.100709
0.100542
0.100404
0.100288
0.100184
0.100088
0.0999951
0.0999012
0.0998042
0.10778
0.106999
0.106214
0.105443
0.1047
0.104001
0.103357
0.102778
0.102268
0.10183
0.101461
0.101156
0.100906
0.100704
0.10054
0.100404
0.100289
0.100186
0.100091
0.0999981
0.0999043
0.0998071
0.107757
0.106974
0.106189
0.105419
0.104677
0.103979
0.103338
0.102761
0.102254
0.101818
0.101452
0.101149
0.100902
0.100702
0.100539
0.100404
0.10029
0.100188
0.100093
0.1
0.0999063
0.099809
0.107748
0.106964
0.106179
0.105408
0.104667
0.10397
0.103329
0.102753
0.102248
0.101813
0.101448
0.101146
0.1009
0.100701
0.100538
0.100404
0.10029
0.100189
0.100094
0.100001
0.0999073
0.09981
0.099768
0.0996152
0.0994843
0.0993692
0.0992647
0.0991669
0.0990727
0.0989799
0.0988872
0.098794
0.0987001
0.0986059
0.0985118
0.0984186
0.0983271
0.0982382
0.0981528
0.0980716
0.0979956
0.0979254
0.0978615
0.0978046
0.097755
0.0977131
0.0976793
0.0976538
0.0976366
0.097628
0.0997532
0.0996042
0.0994757
0.0993619
0.0992578
0.0991598
0.0990648
0.0989711
0.0988773
0.0987829
0.0986879
0.0985925
0.0984975
0.0984034
0.0983112
0.0982217
0.0981359
0.0980544
0.0979782
0.0979077
0.0978438
0.0977867
0.0977371
0.0976953
0.0976615
0.0976359
0.0976188
0.0976102
0.099739
0.0995938
0.0994678
0.0993552
0.0992516
0.0991532
0.0990575
0.0989627
0.0988677
0.0987721
0.0986759
0.0985795
0.0984834
0.0983885
0.0982956
0.0982055
0.0981192
0.0980374
0.0979609
0.0978903
0.0978262
0.0977691
0.0977195
0.0976776
0.0976438
0.0976183
0.0976012
0.0975926
0.0997254
0.0995841
0.0994605
0.0993492
0.0992459
0.0991472
0.0990507
0.0989548
0.0988586
0.0987617
0.0986643
0.0985667
0.0984696
0.0983738
0.0982802
0.0981895
0.0981027
0.0980206
0.0979438
0.097873
0.0978088
0.0977517
0.097702
0.0976601
0.0976263
0.0976008
0.0975837
0.0975751
0.0997126
0.0995752
0.099454
0.0993439
0.0992408
0.0991418
0.0990444
0.0989474
0.0988499
0.0987517
0.098653
0.0985542
0.0984561
0.0983594
0.0982651
0.0981738
0.0980865
0.098004
0.097927
0.097856
0.0977917
0.0977345
0.0976848
0.0976429
0.0976091
0.0975836
0.0975665
0.0975579
0.0997006
0.099567
0.0994482
0.0993392
0.0992364
0.0991368
0.0990386
0.0989404
0.0988415
0.098742
0.098642
0.0985421
0.0984429
0.0983453
0.0982502
0.0981583
0.0980706
0.0979877
0.0979104
0.0978392
0.0977748
0.0977175
0.0976678
0.0976259
0.0975921
0.0975666
0.0975495
0.097541
0.0996896
0.0995598
0.0994431
0.0993352
0.0992326
0.0991325
0.0990332
0.0989338
0.0988336
0.0987327
0.0986314
0.0985302
0.09843
0.0983315
0.0982356
0.0981431
0.0980549
0.0979717
0.0978941
0.0978228
0.0977582
0.0977009
0.0976511
0.0976092
0.0975754
0.0975499
0.0975329
0.0975243
0.0996795
0.0995534
0.0994389
0.099332
0.0992293
0.0991286
0.0990284
0.0989276
0.098826
0.0987237
0.0986211
0.0985187
0.0984174
0.098318
0.0982213
0.0981283
0.0980395
0.0979559
0.0978781
0.0978066
0.0977419
0.0976845
0.0976347
0.0975928
0.0975591
0.0975336
0.0975165
0.097508
0.0996706
0.099548
0.0994355
0.0993294
0.0992266
0.0991253
0.0990239
0.0989218
0.0988188
0.0987151
0.0986111
0.0985075
0.0984052
0.0983048
0.0982074
0.0981137
0.0980245
0.0979405
0.0978624
0.0977908
0.097726
0.0976685
0.0976187
0.0975768
0.097543
0.0975176
0.0975005
0.097492
0.0996628
0.0995435
0.0994329
0.0993274
0.0992245
0.0991224
0.0990199
0.0989164
0.098812
0.0987068
0.0986015
0.0984967
0.0983932
0.098292
0.0981938
0.0980995
0.0980098
0.0979255
0.0978472
0.0977753
0.0977104
0.0976529
0.0976031
0.0975612
0.0975274
0.097502
0.0974849
0.0974764
0.0996563
0.09954
0.0994311
0.0993261
0.099223
0.09912
0.0990162
0.0989114
0.0988054
0.0986988
0.0985921
0.0984861
0.0983816
0.0982795
0.0981805
0.0980856
0.0979955
0.0979109
0.0978323
0.0977602
0.0976953
0.0976377
0.0975878
0.0975459
0.0975122
0.0974867
0.0974697
0.0974612
0.099651
0.0995376
0.09943
0.0993255
0.0992219
0.099118
0.099013
0.0989067
0.0987992
0.0986912
0.0985831
0.0984759
0.0983703
0.0982673
0.0981676
0.0980722
0.0979816
0.0978966
0.0978178
0.0977456
0.0976805
0.0976229
0.097573
0.0975311
0.0974974
0.097472
0.097455
0.0974464
0.0996471
0.0995362
0.0994298
0.0993255
0.0992214
0.0991164
0.0990101
0.0989023
0.0987934
0.0986838
0.0985745
0.098466
0.0983594
0.0982555
0.0981551
0.0980591
0.0979681
0.0978828
0.0978037
0.0977314
0.0976662
0.0976085
0.0975586
0.0975167
0.097483
0.0974576
0.0974407
0.0974321
0.0996444
0.0995357
0.0994304
0.099326
0.0992213
0.0991152
0.0990075
0.0988982
0.0987878
0.0986768
0.0985661
0.0984565
0.0983489
0.0982441
0.0981431
0.0980465
0.097955
0.0978694
0.0977901
0.0977176
0.0976524
0.0975947
0.0975448
0.0975029
0.0974692
0.0974438
0.0974268
0.0974183
0.0996431
0.0995362
0.0994316
0.0993271
0.0992216
0.0991143
0.0990052
0.0988944
0.0987825
0.0986701
0.0985581
0.0984473
0.0983387
0.0982331
0.0981314
0.0980343
0.0979424
0.0978565
0.097777
0.0977044
0.0976391
0.0975813
0.0975314
0.0974895
0.0974558
0.0974305
0.0974135
0.0974051
0.0996429
0.0995377
0.0994335
0.0993287
0.0992223
0.0991138
0.0990032
0.0988909
0.0987775
0.0986637
0.0985504
0.0984385
0.0983289
0.0982226
0.0981202
0.0980225
0.0979303
0.0978441
0.0977644
0.0976917
0.0976263
0.0975685
0.0975186
0.0974767
0.0974431
0.0974177
0.0974008
0.0973923
0.099644
0.0995399
0.099436
0.0993307
0.0992233
0.0991135
0.0990014
0.0988876
0.0987727
0.0986576
0.098543
0.0984301
0.0983196
0.0982124
0.0981094
0.0980113
0.0979187
0.0978322
0.0977524
0.0976795
0.0976141
0.0975562
0.0975063
0.0974645
0.0974308
0.0974055
0.0973886
0.0973801
0.0996461
0.099543
0.099439
0.0993331
0.0992246
0.0991134
0.0989999
0.0988846
0.0987683
0.0986518
0.098536
0.098422
0.0983107
0.0982028
0.0980992
0.0980006
0.0979077
0.0978209
0.0977409
0.0976679
0.0976024
0.0975446
0.0974946
0.0974528
0.0974192
0.0973939
0.097377
0.0973685
0.0996492
0.0995467
0.0994425
0.0993358
0.0992261
0.0991136
0.0989986
0.0988818
0.0987641
0.0986463
0.0985294
0.0984144
0.0983022
0.0981936
0.0980894
0.0979904
0.0978972
0.0978102
0.09773
0.097657
0.0975914
0.0975335
0.0974836
0.0974418
0.0974082
0.0973829
0.097366
0.0973576
0.0996531
0.0995509
0.0994464
0.0993387
0.0992279
0.0991139
0.0989975
0.0988792
0.0987601
0.0986411
0.0985231
0.0984072
0.0982941
0.0981849
0.0980802
0.0979808
0.0978872
0.0978001
0.0977197
0.0976466
0.097581
0.0975231
0.0974732
0.0974314
0.0973978
0.0973726
0.0973557
0.0973473
0.0996577
0.0995556
0.0994505
0.0993419
0.0992297
0.0991144
0.0989965
0.0988769
0.0987565
0.0986363
0.0985172
0.0984004
0.0982866
0.0981767
0.0980716
0.0979718
0.0978779
0.0977906
0.0977101
0.0976369
0.0975712
0.0975133
0.0974634
0.0974216
0.0973881
0.0973629
0.097346
0.0973376
0.0996629
0.0995605
0.0994547
0.0993451
0.0992316
0.0991149
0.0989957
0.0988747
0.0987531
0.0986317
0.0985117
0.098394
0.0982795
0.0981691
0.0980635
0.0979634
0.0978693
0.0977817
0.0977011
0.0976278
0.0975621
0.0975042
0.0974543
0.0974126
0.0973791
0.0973539
0.097337
0.0973286
0.0996684
0.0995657
0.099459
0.0993483
0.0992336
0.0991156
0.098995
0.0988727
0.0987499
0.0986275
0.0985066
0.0983881
0.098273
0.0981621
0.098056
0.0979556
0.0978612
0.0977735
0.0976928
0.0976195
0.0975538
0.0974959
0.097446
0.0974042
0.0973707
0.0973455
0.0973287
0.0973203
0.099674
0.0995708
0.0994633
0.0993515
0.0992355
0.0991162
0.0989944
0.098871
0.098747
0.0986237
0.0985019
0.0983827
0.098267
0.0981556
0.0980492
0.0979484
0.0978539
0.097766
0.0976852
0.0976118
0.0975461
0.0974882
0.0974383
0.0973966
0.0973631
0.097338
0.0973212
0.0973127
0.0996797
0.0995759
0.0994675
0.0993545
0.0992374
0.0991169
0.0989939
0.0988694
0.0987444
0.0986202
0.0984977
0.0983778
0.0982616
0.0981497
0.098043
0.097942
0.0978472
0.0977593
0.0976784
0.0976049
0.0975392
0.0974813
0.0974314
0.0973897
0.0973562
0.0973311
0.0973143
0.0973059
0.0996852
0.0995807
0.0994714
0.0993574
0.0992392
0.0991175
0.0989934
0.0988679
0.0987421
0.0986171
0.0984939
0.0983735
0.0982567
0.0981445
0.0980374
0.0979362
0.0978413
0.0977532
0.0976723
0.0975988
0.097533
0.0974751
0.0974252
0.0973836
0.0973501
0.097325
0.0973082
0.0972998
0.0996904
0.0995852
0.099475
0.0993601
0.0992408
0.0991182
0.0989931
0.0988667
0.0987401
0.0986144
0.0984905
0.0983696
0.0982525
0.0981399
0.0980326
0.0979311
0.0978361
0.0977479
0.0976669
0.0975934
0.0975276
0.0974697
0.0974198
0.0973782
0.0973448
0.0973196
0.0973029
0.0972945
0.0996951
0.0995893
0.0994783
0.0993624
0.0992423
0.0991187
0.0989928
0.0988657
0.0987384
0.098612
0.0984877
0.0983663
0.0982488
0.0981359
0.0980284
0.0979268
0.0978317
0.0977434
0.0976623
0.0975888
0.0975229
0.0974651
0.0974152
0.0973736
0.0973402
0.0973151
0.0972983
0.0972899
0.0996992
0.0995928
0.0994811
0.0993645
0.0992435
0.0991192
0.0989926
0.0988648
0.0987369
0.0986101
0.0984853
0.0983636
0.0982458
0.0981327
0.0980249
0.0979232
0.097828
0.0977396
0.0976585
0.0975849
0.0975191
0.0974612
0.0974114
0.0973698
0.0973364
0.0973113
0.0972945
0.0972862
0.0997026
0.0995957
0.0994834
0.0993661
0.0992446
0.0991197
0.0989925
0.0988642
0.0987358
0.0986086
0.0984834
0.0983614
0.0982434
0.0981301
0.0980222
0.0979204
0.097825
0.0977366
0.0976555
0.0975819
0.0975161
0.0974582
0.0974084
0.0973667
0.0973334
0.0973083
0.0972916
0.0972832
0.0997052
0.0995979
0.0994851
0.0993674
0.0992454
0.09912
0.0989924
0.0988637
0.098735
0.0986074
0.0984821
0.0983598
0.0982416
0.0981282
0.0980202
0.0979183
0.0978229
0.0977344
0.0976533
0.0975797
0.0975138
0.097456
0.0974062
0.0973645
0.0973312
0.0973061
0.0972894
0.097281
0.0997069
0.0995993
0.0994863
0.0993682
0.0992459
0.0991203
0.0989924
0.0988634
0.0987345
0.0986067
0.0984812
0.0983588
0.0982405
0.098127
0.0980189
0.097917
0.0978215
0.0977331
0.0976519
0.0975783
0.0975124
0.0974546
0.0974048
0.0973631
0.0973298
0.0973047
0.097288
0.0972796
0.0997077
0.0996
0.0994869
0.0993687
0.0992462
0.0991204
0.0989924
0.0988633
0.0987343
0.0986065
0.0984809
0.0983584
0.0982401
0.0981265
0.0980184
0.0979164
0.097821
0.0977325
0.0976513
0.0975777
0.0975118
0.097454
0.0974042
0.0973625
0.0973292
0.0973041
0.0972874
0.097279
0.0999583
0.100178
0.100441
0.100755
0.101125
0.101555
0.102044
0.102591
0.103191
0.103834
0.104511
0.105209
0.105915
0.106614
0.107295
0.107943
0.108549
0.1091
0.109589
0.110007
0.110348
0.110606
0.0999387
0.100151
0.100406
0.10071
0.101069
0.101486
0.101962
0.102497
0.103084
0.103717
0.104385
0.105077
0.10578
0.10648
0.107164
0.107819
0.108433
0.108996
0.109499
0.109933
0.11029
0.110565
0.0999195
0.100125
0.100371
0.100665
0.101011
0.101415
0.101878
0.102398
0.102973
0.103594
0.104253
0.104939
0.105638
0.106337
0.107024
0.107685
0.108309
0.108885
0.109403
0.109854
0.110231
0.110525
0.0999009
0.100099
0.100336
0.100619
0.100953
0.101343
0.101791
0.102297
0.102857
0.103466
0.104115
0.104793
0.105487
0.106186
0.106876
0.107543
0.108177
0.108766
0.1093
0.109771
0.11017
0.110489
0.0998829
0.100074
0.100302
0.100573
0.100894
0.10127
0.101702
0.102193
0.102738
0.103334
0.103971
0.10464
0.10533
0.106027
0.106719
0.107393
0.108037
0.10864
0.109192
0.109684
0.110108
0.110456
0.0998658
0.10005
0.100268
0.100528
0.100835
0.101196
0.101612
0.102086
0.102616
0.103197
0.103822
0.104482
0.105165
0.10586
0.106554
0.107235
0.107889
0.108507
0.109077
0.109592
0.110042
0.110423
0.0998495
0.100026
0.100235
0.100483
0.100777
0.101122
0.101522
0.101979
0.102491
0.103057
0.103668
0.104318
0.104994
0.105686
0.106382
0.107068
0.107733
0.108365
0.108955
0.109492
0.109971
0.110384
0.0998342
0.100003
0.100203
0.100439
0.100719
0.101048
0.101431
0.10187
0.102365
0.102914
0.103511
0.104149
0.104818
0.105506
0.106202
0.106893
0.107568
0.108215
0.108824
0.109385
0.109892
0.110337
0.0998201
0.099982
0.100172
0.100396
0.100662
0.100975
0.10134
0.101761
0.102238
0.102769
0.103351
0.103976
0.104636
0.105319
0.106015
0.106711
0.107395
0.108057
0.108684
0.109268
0.109802
0.110277
0.0998072
0.0999621
0.100143
0.100355
0.100607
0.100904
0.101251
0.101653
0.10211
0.102623
0.103189
0.1038
0.10445
0.105127
0.105822
0.106522
0.107215
0.10789
0.108535
0.109142
0.109702
0.110207
0.0997957
0.0999437
0.100115
0.100316
0.100554
0.100834
0.101164
0.101546
0.101984
0.102478
0.103026
0.103622
0.104261
0.104931
0.105624
0.106326
0.107027
0.107715
0.108378
0.109006
0.109592
0.110127
0.0997856
0.099927
0.100089
0.100279
0.100503
0.100767
0.101079
0.101441
0.101859
0.102334
0.102863
0.103444
0.10407
0.104733
0.105421
0.106126
0.106833
0.107532
0.108212
0.108861
0.109471
0.110032
0.0997769
0.0999121
0.100066
0.100245
0.100455
0.100704
0.100997
0.10134
0.101738
0.102192
0.102703
0.103267
0.103879
0.104532
0.105217
0.105921
0.106634
0.107344
0.108039
0.108708
0.109341
0.109929
0.0997698
0.0998992
0.100045
0.100214
0.100411
0.100644
0.100919
0.101243
0.101621
0.102054
0.102545
0.103092
0.10369
0.104332
0.10501
0.105714
0.106431
0.10715
0.107859
0.108546
0.109202
0.109818
0.0997642
0.0998882
0.100027
0.100185
0.10037
0.100588
0.100846
0.101151
0.101508
0.101921
0.102392
0.10292
0.103503
0.104134
0.104805
0.105506
0.106226
0.106953
0.107674
0.108378
0.109055
0.109694
0.0997603
0.0998793
0.100011
0.10016
0.100333
0.100537
0.100779
0.101065
0.101402
0.101794
0.102245
0.102755
0.103321
0.103939
0.104602
0.1053
0.106021
0.106754
0.107486
0.108205
0.1089
0.109561
0.0997578
0.0998725
0.0999976
0.100138
0.100301
0.100491
0.100717
0.100985
0.101302
0.101675
0.102105
0.102596
0.103145
0.10375
0.104403
0.105096
0.105817
0.106554
0.107296
0.108028
0.10874
0.109421
0.0997568
0.0998677
0.0999871
0.10012
0.100272
0.10045
0.100661
0.100912
0.101211
0.101563
0.101974
0.102445
0.102978
0.103568
0.104211
0.104897
0.105617
0.106357
0.107106
0.10785
0.108577
0.109275
0.0997572
0.0998647
0.0999791
0.100105
0.100248
0.100414
0.100611
0.100846
0.101127
0.10146
0.101852
0.102304
0.10282
0.103395
0.104027
0.104706
0.105422
0.106164
0.106918
0.107672
0.108413
0.109128
0.0997589
0.0998636
0.0999736
0.100093
0.100228
0.100383
0.100568
0.100788
0.101052
0.101367
0.10174
0.102174
0.102672
0.103233
0.103852
0.104523
0.105235
0.105977
0.106736
0.107497
0.108249
0.108978
0.0997616
0.099864
0.0999703
0.100084
0.100212
0.100358
0.10053
0.100737
0.100985
0.101283
0.101638
0.102055
0.102536
0.103082
0.103689
0.10435
0.105057
0.105798
0.106559
0.107327
0.108088
0.108828
0.0997653
0.0998659
0.099969
0.100079
0.100199
0.100337
0.100499
0.100693
0.100927
0.10121
0.101548
0.101947
0.102412
0.102943
0.103538
0.10419
0.104891
0.105629
0.106391
0.107164
0.107932
0.108682
0.0997697
0.0998689
0.0999695
0.100075
0.10019
0.100321
0.100474
0.100656
0.100878
0.101146
0.101468
0.101852
0.102302
0.102818
0.1034
0.104042
0.104737
0.105471
0.106234
0.107009
0.107784
0.108543
0.0997746
0.0998728
0.0999714
0.100074
0.100184
0.100309
0.100453
0.100626
0.100836
0.101091
0.1014
0.101769
0.102204
0.102707
0.103277
0.103909
0.104596
0.105327
0.106088
0.106865
0.107644
0.10841
0.0997799
0.0998774
0.0999744
0.100074
0.100181
0.1003
0.100438
0.100602
0.100802
0.101045
0.101341
0.101697
0.102118
0.102609
0.103167
0.10379
0.104469
0.105195
0.105955
0.106732
0.107514
0.108284
0.0997852
0.0998823
0.0999783
0.100076
0.100179
0.100294
0.100426
0.100583
0.100774
0.101007
0.101292
0.101636
0.102046
0.102524
0.103072
0.103685
0.104358
0.105079
0.105835
0.106613
0.107396
0.10817
0.0997905
0.0998874
0.0999825
0.100079
0.10018
0.10029
0.100418
0.100569
0.100752
0.100977
0.101252
0.101585
0.101984
0.102452
0.10299
0.103595
0.104261
0.104977
0.10573
0.106507
0.107292
0.108068
0.0997954
0.0998923
0.0999869
0.100082
0.100181
0.100289
0.100412
0.100558
0.100735
0.100953
0.10122
0.101544
0.101934
0.102393
0.102922
0.103519
0.104178
0.10489
0.10564
0.106416
0.107201
0.10798
0.0997999
0.0998968
0.099991
0.100085
0.100183
0.100288
0.100409
0.100551
0.100723
0.100934
0.101194
0.101512
0.101893
0.102344
0.102866
0.103457
0.10411
0.104817
0.105565
0.10634
0.107125
0.107907
0.0998036
0.0999007
0.0999948
0.100088
0.100185
0.100289
0.100407
0.100545
0.100714
0.10092
0.101175
0.101486
0.101862
0.102307
0.102822
0.103407
0.104056
0.104759
0.105505
0.106278
0.107063
0.107843
0.0998066
0.0999038
0.0999978
0.100091
0.100187
0.100289
0.100405
0.100542
0.100707
0.100911
0.101161
0.101468
0.101839
0.102279
0.10279
0.10337
0.104016
0.104716
0.105459
0.106231
0.107016
0.107797
0.0998087
0.0999061
0.1
0.100093
0.100188
0.10029
0.100405
0.10054
0.100703
0.100904
0.101152
0.101456
0.101823
0.10226
0.102768
0.103345
0.103988
0.104686
0.105428
0.106199
0.106984
0.107767
0.0998099
0.0999072
0.100001
0.100094
0.100189
0.10029
0.100405
0.100539
0.100701
0.100901
0.101147
0.101449
0.101815
0.10225
0.102756
0.103332
0.103973
0.10467
0.105411
0.106182
0.106967
0.107752
0.0976376
0.0976462
0.0976634
0.097689
0.0977228
0.0977647
0.0978143
0.0978713
0.0979352
0.0980054
0.0980814
0.0981625
0.0982478
0.0983366
0.098428
0.098521
0.0986148
0.0987088
0.0988023
0.0988951
0.0989873
0.0990797
0.0991736
0.0992711
0.0993754
0.0994906
0.0996219
0.0997755
0.0976197
0.0976283
0.0976455
0.097671
0.0977049
0.0977468
0.0977964
0.0978534
0.0979174
0.0979879
0.0980641
0.0981455
0.0982313
0.0983206
0.0984127
0.0985065
0.0986013
0.0986963
0.098791
0.0988849
0.0989783
0.0990717
0.0991663
0.0992641
0.099368
0.099482
0.099611
0.099761
0.097602
0.0976106
0.0976277
0.0976533
0.0976871
0.097729
0.0977787
0.0978358
0.0978999
0.0979705
0.098047
0.0981287
0.098215
0.0983049
0.0983976
0.0984923
0.0985881
0.0986842
0.09878
0.0988752
0.0989698
0.0990642
0.0991595
0.0992576
0.0993612
0.0994741
0.0996008
0.0997471
0.0975844
0.097593
0.0976101
0.0976357
0.0976695
0.0977114
0.0977611
0.0978183
0.0978825
0.0979533
0.09803
0.0981122
0.0981989
0.0982894
0.0983828
0.0984784
0.0985751
0.0986724
0.0987694
0.0988659
0.0989617
0.0990572
0.0991533
0.0992518
0.0993551
0.0994668
0.0995912
0.0997338
0.0975671
0.0975757
0.0975928
0.0976183
0.0976521
0.097694
0.0977438
0.097801
0.0978654
0.0979363
0.0980133
0.0980958
0.098183
0.0982741
0.0983683
0.0984647
0.0985625
0.0986609
0.0987592
0.098857
0.098954
0.0990507
0.0991477
0.0992466
0.0993497
0.0994602
0.0995824
0.0997212
0.09755
0.0975586
0.0975757
0.0976012
0.097635
0.0976769
0.0977267
0.097784
0.0978485
0.0979196
0.0979969
0.0980797
0.0981673
0.0982591
0.098354
0.0984513
0.0985502
0.0986498
0.0987493
0.0988484
0.0989468
0.0990446
0.0991426
0.099242
0.099345
0.0994544
0.0995743
0.0997095
0.0975332
0.0975418
0.0975588
0.0975844
0.0976182
0.0976601
0.0977099
0.0977673
0.0978318
0.0979031
0.0979807
0.0980639
0.098152
0.0982443
0.09834
0.0984383
0.0985382
0.0986389
0.0987398
0.0988403
0.09894
0.0990391
0.099138
0.099238
0.0993409
0.0994493
0.0995671
0.0996986
0.0975167
0.0975252
0.0975423
0.0975678
0.0976016
0.0976436
0.0976934
0.0977508
0.0978155
0.097887
0.0979648
0.0980483
0.0981369
0.0982299
0.0983263
0.0984255
0.0985265
0.0986284
0.0987306
0.0988325
0.0989336
0.099034
0.099134
0.0992346
0.0993374
0.099445
0.0995607
0.0996887
0.0975005
0.0975091
0.0975261
0.0975516
0.0975854
0.0976273
0.0976772
0.0977347
0.0977995
0.0978712
0.0979492
0.0980331
0.0981222
0.0982157
0.098313
0.098413
0.0985151
0.0986182
0.0987218
0.0988251
0.0989276
0.0990293
0.0991304
0.0992317
0.0993347
0.0994415
0.0995552
0.0996798
0.0974847
0.0974933
0.0975103
0.0975358
0.0975696
0.0976115
0.0976614
0.0977189
0.0977838
0.0978557
0.097934
0.0980182
0.0981078
0.0982019
0.0982999
0.0984009
0.098504
0.0986084
0.0987133
0.098818
0.098922
0.0990251
0.0991273
0.0992294
0.0993325
0.0994387
0.0995506
0.0996719
0.0974693
0.0974779
0.0974949
0.0975203
0.0975541
0.097596
0.0976459
0.0977035
0.0977685
0.0978406
0.0979191
0.0980037
0.0980937
0.0981885
0.0982872
0.098389
0.0984932
0.0985988
0.0987051
0.0988113
0.0989167
0.0990212
0.0991247
0.0992276
0.099331
0.0994366
0.0995469
0.0996651
0.0974543
0.0974629
0.0974799
0.0975053
0.0975391
0.097581
0.0976309
0.0976886
0.0977537
0.0978258
0.0979046
0.0979896
0.09808
0.0981753
0.0982748
0.0983776
0.0984828
0.0985896
0.0986972
0.0988048
0.0989118
0.0990177
0.0991225
0.0992263
0.0993301
0.0994353
0.0995441
0.0996596
0.0974398
0.0974483
0.0974653
0.0974907
0.0975245
0.0975664
0.0976163
0.097674
0.0977392
0.0978115
0.0978906
0.0979758
0.0980667
0.0981626
0.0982628
0.0983664
0.0984727
0.0985807
0.0986897
0.0987987
0.0989072
0.0990146
0.0991206
0.0992255
0.0993298
0.0994348
0.0995423
0.0996551
0.0974257
0.0974342
0.0974512
0.0974766
0.0975104
0.0975523
0.0976022
0.09766
0.0977252
0.0977977
0.097877
0.0979625
0.0980538
0.0981503
0.0982511
0.0983556
0.0984629
0.0985721
0.0986824
0.0987929
0.0989029
0.0990117
0.0991191
0.0992251
0.09933
0.0994349
0.0995414
0.0996519
0.0974122
0.0974207
0.0974376
0.097463
0.0974967
0.0975386
0.0975886
0.0976464
0.0977117
0.0977843
0.0978638
0.0979497
0.0980414
0.0981384
0.0982399
0.0983452
0.0984535
0.0985639
0.0986755
0.0987874
0.0988988
0.0990092
0.099118
0.0992251
0.0993308
0.0994357
0.0995414
0.0996499
0.0973991
0.0974076
0.0974246
0.0974499
0.0974836
0.0975255
0.0975755
0.0976333
0.0976987
0.0977715
0.0978511
0.0979373
0.0980294
0.0981269
0.0982291
0.0983352
0.0984444
0.0985559
0.0986688
0.0987821
0.0988951
0.099007
0.0991172
0.0992255
0.099332
0.0994372
0.0995423
0.0996491
0.0973867
0.0973952
0.0974121
0.0974374
0.0974711
0.097513
0.0975629
0.0976208
0.0976863
0.0977591
0.097839
0.0979254
0.0980179
0.0981158
0.0982187
0.0983256
0.0984357
0.0985483
0.0986625
0.0987772
0.0988916
0.0990049
0.0991166
0.0992262
0.0993336
0.0994392
0.0995439
0.0996493
0.0973748
0.0973832
0.0974002
0.0974255
0.0974591
0.097501
0.097551
0.0976088
0.0976744
0.0977473
0.0978273
0.097914
0.0980068
0.0981053
0.0982087
0.0983163
0.0984274
0.0985411
0.0986564
0.0987724
0.0988883
0.0990032
0.0991163
0.0992272
0.0993356
0.0994418
0.0995464
0.0996507
0.0973635
0.0973719
0.0973888
0.0974141
0.0974478
0.0974896
0.0975396
0.0975974
0.097663
0.0977361
0.0978163
0.0979032
0.0979964
0.0980952
0.0981992
0.0983076
0.0984195
0.0985342
0.0986506
0.098768
0.0988853
0.0990016
0.0991162
0.0992284
0.099338
0.0994448
0.0995495
0.099653
0.0973528
0.0973613
0.0973781
0.0974034
0.097437
0.0974788
0.0975288
0.0975867
0.0976523
0.0977255
0.0978058
0.0978929
0.0979864
0.0980857
0.0981902
0.0982992
0.098412
0.0985276
0.0986452
0.0987638
0.0988825
0.0990002
0.0991163
0.0992298
0.0993405
0.0994482
0.0995531
0.0996562
0.0973428
0.0973512
0.0973681
0.0973933
0.0974269
0.0974687
0.0975187
0.0975766
0.0976423
0.0977155
0.0977959
0.0978833
0.097977
0.0980767
0.0981817
0.0982914
0.0984049
0.0985214
0.0986401
0.0987599
0.0988799
0.098999
0.0991165
0.0992314
0.0993433
0.0994519
0.0995572
0.09966
0.0973334
0.0973419
0.0973587
0.0973839
0.0974175
0.0974593
0.0975092
0.0975671
0.0976328
0.0977061
0.0977867
0.0978742
0.0979683
0.0980683
0.0981738
0.098284
0.0983982
0.0985156
0.0986353
0.0987562
0.0988774
0.0989979
0.0991168
0.0992331
0.0993462
0.0994558
0.0995617
0.0996645
0.0973248
0.0973332
0.09735
0.0973752
0.0974088
0.0974505
0.0975004
0.0975584
0.0976241
0.0976975
0.0977782
0.0978658
0.0979601
0.0980605
0.0981664
0.0982771
0.098392
0.0985102
0.0986308
0.0987528
0.0988752
0.098997
0.0991172
0.0992348
0.0993492
0.0994598
0.0995664
0.0996694
0.0973168
0.0973252
0.097342
0.0973672
0.0974007
0.0974425
0.0974924
0.0975503
0.0976161
0.0976895
0.0977703
0.0978581
0.0979526
0.0980532
0.0981595
0.0982708
0.0983863
0.0985052
0.0986267
0.0987497
0.0988732
0.0989962
0.0991176
0.0992366
0.0993521
0.0994638
0.0995712
0.0996746
0.0973096
0.097318
0.0973348
0.09736
0.0973934
0.0974352
0.097485
0.097543
0.0976087
0.0976822
0.0977631
0.097851
0.0979457
0.0980466
0.0981533
0.098265
0.0983811
0.0985007
0.0986229
0.0987468
0.0988714
0.0989955
0.0991181
0.0992382
0.099355
0.0994677
0.099576
0.0996798
0.0973031
0.0973115
0.0973283
0.0973534
0.0973869
0.0974286
0.0974784
0.0975364
0.0976022
0.0976757
0.0977566
0.0978447
0.0979395
0.0980407
0.0981477
0.0982598
0.0983763
0.0984965
0.0986195
0.0987442
0.0988697
0.0989949
0.0991186
0.0992399
0.0993577
0.0994715
0.0995806
0.099685
0.0972973
0.0973057
0.0973225
0.0973476
0.0973811
0.0974228
0.0974726
0.0975305
0.0975963
0.0976699
0.0977509
0.0978391
0.0979341
0.0980354
0.0981427
0.0982551
0.0983721
0.0984929
0.0986165
0.0987419
0.0988683
0.0989943
0.099119
0.0992413
0.0993603
0.099475
0.0995849
0.09969
0.0972924
0.0973007
0.0973175
0.0973426
0.097376
0.0974177
0.0974675
0.0975255
0.0975913
0.0976648
0.0977459
0.0978342
0.0979293
0.0980308
0.0981383
0.0982511
0.0983685
0.0984897
0.0986138
0.0987399
0.098867
0.0989939
0.0991195
0.0992427
0.0993625
0.0994781
0.0995889
0.0996946
0.0972882
0.0972965
0.0973133
0.0973384
0.0973718
0.0974134
0.0974633
0.0975212
0.097587
0.0976606
0.0977417
0.09783
0.0979253
0.098027
0.0981346
0.0982476
0.0983653
0.0984869
0.0986116
0.0987382
0.0988659
0.0989935
0.0991198
0.0992438
0.0993645
0.0994809
0.0995924
0.0996987
0.0972847
0.0972931
0.0973098
0.0973349
0.0973683
0.09741
0.0974598
0.0975177
0.0975835
0.0976571
0.0977383
0.0978266
0.097922
0.0980238
0.0981316
0.0982448
0.0983628
0.0984847
0.0986097
0.0987368
0.098865
0.0989931
0.0991201
0.0992448
0.0993661
0.0994832
0.0995953
0.0997021
0.0972821
0.0972905
0.0973072
0.0973323
0.0973657
0.0974073
0.0974571
0.097515
0.0975808
0.0976544
0.0977356
0.097824
0.0979194
0.0980213
0.0981293
0.0982427
0.0983608
0.098483
0.0986083
0.0987357
0.0988643
0.0989929
0.0991203
0.0992455
0.0993674
0.099485
0.0995976
0.0997048
0.0972803
0.0972886
0.0973054
0.0973304
0.0973638
0.0974054
0.0974552
0.0975131
0.097579
0.0976526
0.0977338
0.0978222
0.0979177
0.0980196
0.0981276
0.0982411
0.0983594
0.0984818
0.0986072
0.0987349
0.0988638
0.0989927
0.0991205
0.099246
0.0993682
0.0994862
0.0995991
0.0997066
0.0972792
0.0972876
0.0973043
0.0973294
0.0973628
0.0974044
0.0974542
0.0975121
0.0975779
0.0976515
0.0977327
0.0978212
0.0979167
0.0980186
0.0981267
0.0982403
0.0983586
0.0984811
0.0986066
0.0987345
0.0988635
0.0989925
0.0991205
0.0992462
0.0993687
0.0994868
0.0996
0.0997076
0.110693
0.110709
0.110714
0.110704
0.11068
0.110647
0.110545
0.110534
0.110516
0.110488
0.11045
0.110402
0.110305
0.110273
0.110236
0.110192
0.110138
0.110076
0.109977
0.109929
0.109876
0.109816
0.109748
0.109672
0.109566
0.109505
0.109439
0.109366
0.109286
0.109197
0.10908
0.109009
0.108932
0.108848
0.108757
0.108657
0.108527
0.108448
0.108362
0.10827
0.108169
0.10806
0.107915
0.107831
0.107739
0.10764
0.107533
0.107418
0.107258
0.107169
0.107074
0.106971
0.10686
0.106741
0.106566
0.106475
0.106378
0.106274
0.106162
0.106042
0.105852
0.105762
0.105666
0.105563
0.105452
0.105334
0.105133
0.105045
0.104951
0.104851
0.104744
0.104631
0.104421
0.104338
0.104249
0.104154
0.104053
0.103947
0.103732
0.103655
0.103572
0.103484
0.103391
0.103293
0.103079
0.103008
0.102933
0.102854
0.102771
0.102683
0.102472
0.10241
0.102343
0.102274
0.1022
0.102124
0.101922
0.101867
0.10181
0.10175
0.101687
0.101622
0.101432
0.101386
0.101337
0.101287
0.101235
0.101181
0.101005
0.100967
0.100927
0.100886
0.100843
0.1008
0.100641
0.10061
0.100577
0.100544
0.10051
0.100476
0.100335
0.100309
0.100284
0.100257
0.100231
0.100204
0.10008
0.10006
0.10004
0.100019
0.0999987
0.0999784
0.0997906
0.0996335
0.0994999
0.0993835
0.0992788
0.0991815
0.0990883
0.0989968
0.0989057
0.098814
0.0987216
0.0986287
0.0985357
0.0984435
0.0983528
0.0982646
0.0981797
0.098099
0.0980232
0.0979531
0.0978893
0.0978324
0.0977828
0.0977409
0.0977071
0.0976815
0.0976644
0.0976557
0.0998061
0.0996456
0.0995098
0.0993921
0.0992871
0.09919
0.0990974
0.0990068
0.0989167
0.0988261
0.0987347
0.0986428
0.0985508
0.0984593
0.0983693
0.0982816
0.0981971
0.0981167
0.0980411
0.0979712
0.0979075
0.0978507
0.0978011
0.0977593
0.0977254
0.0976998
0.0976826
0.097674
0.099822
0.0996582
0.0995202
0.0994014
0.0992959
0.099199
0.099107
0.0990173
0.0989281
0.0988385
0.0987482
0.0986572
0.098566
0.0984753
0.0983859
0.0982987
0.0982146
0.0981345
0.0980592
0.0979894
0.0979258
0.097869
0.0978195
0.0977777
0.0977438
0.0977182
0.097701
0.0976924
0.0998381
0.0996712
0.0995312
0.0994112
0.0993053
0.0992086
0.0991171
0.0990282
0.0989399
0.0988513
0.098762
0.0986719
0.0985815
0.0984915
0.0984027
0.098316
0.0982323
0.0981525
0.0980773
0.0980077
0.0979442
0.0978875
0.097838
0.0977961
0.0977622
0.0977366
0.0977194
0.0977108
0.0998545
0.0996845
0.0995426
0.0994216
0.0993153
0.0992186
0.0991277
0.0990395
0.0989521
0.0988645
0.098776
0.0986868
0.0985972
0.0985078
0.0984196
0.0983333
0.09825
0.0981704
0.0980955
0.098026
0.0979626
0.0979059
0.0978564
0.0978146
0.0977807
0.097755
0.0977378
0.0977292
0.0998709
0.0996981
0.0995544
0.0994323
0.0993257
0.0992291
0.0991387
0.0990512
0.0989647
0.0988779
0.0987903
0.0987019
0.098613
0.0985243
0.0984366
0.0983508
0.0982677
0.0981884
0.0981137
0.0980443
0.097981
0.0979243
0.0978749
0.097833
0.0977991
0.0977735
0.0977563
0.0977476
0.111545
0.111544
0.111543
0.11154
0.111537
0.111532
0.111527
0.111521
0.111515
0.111507
0.111498
0.111488
0.111478
0.111466
0.111452
0.111438
0.111422
0.111405
0.111386
0.111366
0.111344
0.11132
0.111294
0.111266
0.111235
0.111203
0.111168
0.111131
0.111092
0.111051
0.111009
0.110964
0.110919
0.110874
0.110829
0.110786
0.110747
0.110712
0.110687
0.110677
0.111451
0.11145
0.111448
0.111446
0.111442
0.111438
0.111433
0.111427
0.11142
0.111412
0.111404
0.111394
0.111383
0.111371
0.111358
0.111344
0.111328
0.111311
0.111292
0.111272
0.111249
0.111225
0.111199
0.111171
0.111141
0.111109
0.111074
0.111037
0.110998
0.110957
0.110914
0.11087
0.110824
0.110779
0.110733
0.110689
0.110647
0.11061
0.110579
0.110557
0.111263
0.111262
0.11126
0.111258
0.111255
0.11125
0.111245
0.111239
0.111232
0.111225
0.111216
0.111206
0.111195
0.111183
0.11117
0.111156
0.11114
0.111123
0.111104
0.111084
0.111062
0.111038
0.111012
0.110984
0.110954
0.110922
0.110887
0.11085
0.110811
0.11077
0.110727
0.110682
0.110636
0.110589
0.110542
0.110496
0.110451
0.110409
0.11037
0.110336
0.110984
0.110983
0.110982
0.110979
0.110976
0.110972
0.110967
0.110961
0.110954
0.110946
0.110937
0.110927
0.110917
0.110905
0.110892
0.110877
0.110862
0.110844
0.110826
0.110806
0.110784
0.11076
0.110734
0.110706
0.110676
0.110644
0.110609
0.110573
0.110533
0.110492
0.110449
0.110403
0.110356
0.110308
0.110259
0.11021
0.110162
0.110114
0.110067
0.110022
0.110618
0.110617
0.110616
0.110613
0.11061
0.110606
0.1106
0.110594
0.110588
0.11058
0.110571
0.110561
0.11055
0.110538
0.110525
0.110511
0.110496
0.110479
0.11046
0.11044
0.110418
0.110395
0.110369
0.110341
0.110311
0.110279
0.110245
0.110208
0.110169
0.110128
0.110084
0.110038
0.10999
0.109941
0.10989
0.109838
0.109785
0.109732
0.109678
0.109623
0.11017
0.110169
0.110167
0.110165
0.110161
0.110157
0.110152
0.110146
0.110139
0.110131
0.110122
0.110113
0.110102
0.11009
0.110077
0.110063
0.110047
0.11003
0.110012
0.109992
0.10997
0.109947
0.109922
0.109894
0.109865
0.109833
0.109799
0.109762
0.109723
0.109682
0.109638
0.109591
0.109543
0.109492
0.109439
0.109384
0.109328
0.109269
0.109209
0.109146
0.109645
0.109644
0.109643
0.10964
0.109637
0.109632
0.109627
0.109621
0.109614
0.109606
0.109597
0.109588
0.109577
0.109565
0.109552
0.109538
0.109523
0.109506
0.109488
0.109468
0.109447
0.109424
0.109399
0.109372
0.109342
0.109311
0.109277
0.109241
0.109202
0.109161
0.109117
0.10907
0.109021
0.108969
0.108914
0.108857
0.108797
0.108735
0.108669
0.1086
0.109052
0.109052
0.10905
0.109047
0.109044
0.10904
0.109034
0.109028
0.109021
0.109013
0.109005
0.108995
0.108984
0.108972
0.108959
0.108945
0.10893
0.108913
0.108896
0.108876
0.108855
0.108832
0.108808
0.108781
0.108753
0.108722
0.108688
0.108653
0.108614
0.108573
0.108529
0.108482
0.108433
0.10838
0.108325
0.108266
0.108204
0.108138
0.108069
0.107995
0.108401
0.1084
0.108399
0.108396
0.108392
0.108388
0.108383
0.108377
0.10837
0.108362
0.108353
0.108343
0.108333
0.108321
0.108308
0.108294
0.108279
0.108263
0.108245
0.108226
0.108205
0.108183
0.108159
0.108133
0.108105
0.108075
0.108042
0.108007
0.107969
0.107929
0.107885
0.107839
0.107789
0.107737
0.10768
0.107621
0.107557
0.107489
0.107417
0.10734
0.107703
0.107702
0.1077
0.107697
0.107694
0.10769
0.107684
0.107678
0.107671
0.107663
0.107654
0.107645
0.107634
0.107622
0.10761
0.107596
0.107581
0.107565
0.107548
0.107529
0.107509
0.107487
0.107464
0.107438
0.107411
0.107382
0.10735
0.107316
0.107279
0.107239
0.107197
0.107151
0.107102
0.10705
0.106994
0.106934
0.10687
0.106801
0.106728
0.10665
0.10697
0.106969
0.106967
0.106965
0.106961
0.106957
0.106951
0.106945
0.106938
0.10693
0.106922
0.106912
0.106901
0.10689
0.106877
0.106864
0.106849
0.106833
0.106816
0.106798
0.106778
0.106757
0.106735
0.10671
0.106684
0.106655
0.106625
0.106592
0.106556
0.106518
0.106476
0.106432
0.106384
0.106333
0.106278
0.106219
0.106155
0.106087
0.106014
0.105936
0.106217
0.106216
0.106215
0.106212
0.106208
0.106204
0.106199
0.106193
0.106186
0.106178
0.106169
0.106159
0.106149
0.106137
0.106125
0.106112
0.106097
0.106082
0.106065
0.106048
0.106029
0.106008
0.105986
0.105963
0.105938
0.10591
0.105881
0.105849
0.105815
0.105778
0.105739
0.105696
0.10565
0.1056
0.105547
0.10549
0.105428
0.105362
0.105291
0.105215
0.10546
0.105459
0.105457
0.105455
0.105451
0.105447
0.105442
0.105435
0.105428
0.105421
0.105412
0.105402
0.105392
0.105381
0.105368
0.105355
0.105341
0.105326
0.10531
0.105293
0.105275
0.105255
0.105234
0.105212
0.105188
0.105162
0.105134
0.105104
0.105072
0.105037
0.104999
0.104958
0.104915
0.104867
0.104817
0.104762
0.104703
0.10464
0.104572
0.104499
0.104714
0.104713
0.104712
0.104709
0.104705
0.104701
0.104696
0.10469
0.104683
0.104675
0.104666
0.104657
0.104647
0.104635
0.104624
0.104611
0.104597
0.104582
0.104567
0.10455
0.104533
0.104514
0.104494
0.104473
0.10445
0.104426
0.104399
0.104371
0.104341
0.104308
0.104273
0.104235
0.104194
0.10415
0.104102
0.104051
0.103996
0.103936
0.103873
0.103805
0.103995
0.103994
0.103993
0.10399
0.103987
0.103982
0.103977
0.103971
0.103964
0.103956
0.103948
0.103938
0.103928
0.103917
0.103906
0.103893
0.10388
0.103866
0.103851
0.103835
0.103818
0.1038
0.103781
0.103761
0.10374
0.103717
0.103692
0.103666
0.103638
0.103608
0.103575
0.10354
0.103502
0.103462
0.103418
0.103371
0.10332
0.103266
0.103207
0.103145
0.103317
0.103316
0.103315
0.103312
0.103309
0.103304
0.103299
0.103293
0.103286
0.103279
0.10327
0.103261
0.103251
0.10324
0.103229
0.103217
0.103204
0.10319
0.103176
0.103161
0.103145
0.103128
0.10311
0.103091
0.103071
0.10305
0.103027
0.103003
0.102977
0.102949
0.10292
0.102888
0.102853
0.102816
0.102777
0.102734
0.102688
0.102639
0.102587
0.102532
0.102692
0.102692
0.10269
0.102687
0.102684
0.10268
0.102674
0.102669
0.102662
0.102654
0.102646
0.102637
0.102627
0.102617
0.102606
0.102594
0.102581
0.102568
0.102554
0.10254
0.102524
0.102508
0.102492
0.102474
0.102455
0.102435
0.102415
0.102393
0.102369
0.102344
0.102317
0.102288
0.102257
0.102224
0.102189
0.102151
0.102111
0.102068
0.102022
0.101973
0.102129
0.102129
0.102127
0.102124
0.102121
0.102117
0.102112
0.102106
0.102099
0.102092
0.102084
0.102075
0.102065
0.102055
0.102044
0.102033
0.102021
0.102008
0.101995
0.101981
0.101966
0.101951
0.101935
0.101919
0.101901
0.101883
0.101864
0.101844
0.101822
0.1018
0.101776
0.10175
0.101723
0.101694
0.101663
0.10163
0.101595
0.101557
0.101518
0.101476
0.101634
0.101633
0.101631
0.101629
0.101625
0.101621
0.101616
0.101611
0.101604
0.101597
0.101589
0.10158
0.101571
0.101561
0.101551
0.101539
0.101528
0.101515
0.101502
0.101489
0.101475
0.101461
0.101446
0.10143
0.101414
0.101397
0.10138
0.101361
0.101342
0.101322
0.1013
0.101277
0.101253
0.101228
0.101201
0.101173
0.101143
0.101111
0.101077
0.101042
0.101207
0.101206
0.101205
0.101202
0.101199
0.101195
0.10119
0.101185
0.101178
0.101171
0.101163
0.101155
0.101146
0.101136
0.101126
0.101115
0.101103
0.101091
0.101079
0.101066
0.101053
0.101039
0.101025
0.10101
0.100995
0.100979
0.100963
0.100946
0.100929
0.10091
0.100891
0.100871
0.10085
0.100828
0.100805
0.100781
0.100755
0.100728
0.1007
0.100671
0.100848
0.100847
0.100845
0.100843
0.10084
0.100836
0.100831
0.100825
0.100819
0.100812
0.100805
0.100796
0.100787
0.100778
0.100768
0.100757
0.100746
0.100734
0.100722
0.10071
0.100697
0.100684
0.10067
0.100656
0.100642
0.100627
0.100612
0.100597
0.100581
0.100564
0.100547
0.100529
0.100511
0.100491
0.100471
0.10045
0.100429
0.100406
0.100383
0.100359
0.10055
0.100549
0.100548
0.100545
0.100542
0.100538
0.100534
0.100528
0.100522
0.100515
0.100508
0.1005
0.100491
0.100482
0.100472
0.100461
0.100451
0.100439
0.100427
0.100415
0.100403
0.10039
0.100377
0.100364
0.10035
0.100336
0.100322
0.100307
0.100292
0.100277
0.100261
0.100245
0.100229
0.100212
0.100195
0.100177
0.100158
0.100139
0.10012
0.1001
0.0998873
0.099712
0.0995665
0.0994435
0.0993365
0.0992401
0.0991501
0.0990633
0.0989775
0.0988916
0.0988048
0.0987171
0.0986289
0.0985408
0.0984536
0.0983682
0.0982855
0.0982065
0.0981319
0.0980626
0.0979994
0.0979427
0.0978933
0.0978514
0.0978175
0.0977918
0.0977746
0.097766
0.0999037
0.0997259
0.0995789
0.0994551
0.0993478
0.0992515
0.0991619
0.0990757
0.0989907
0.0989055
0.0988195
0.0987326
0.098645
0.0985575
0.0984707
0.0983857
0.0983033
0.0982244
0.09815
0.0980809
0.0980177
0.0979611
0.0979116
0.0978698
0.0978358
0.0978102
0.0977929
0.0977843
0.0999199
0.09974
0.0995916
0.0994669
0.0993594
0.0992632
0.099174
0.0990884
0.0990041
0.0989197
0.0988344
0.0987481
0.0986612
0.0985741
0.0984878
0.0984031
0.098321
0.0982424
0.0981681
0.0980991
0.0980359
0.0979794
0.0979299
0.097888
0.0978541
0.0978284
0.0978111
0.0978025
0.099936
0.0997541
0.0996044
0.0994791
0.0993713
0.0992753
0.0991865
0.0991015
0.0990178
0.098934
0.0988494
0.0987638
0.0986774
0.0985908
0.0985049
0.0984206
0.0983387
0.0982603
0.0981861
0.0981171
0.0980541
0.0979975
0.097948
0.0979061
0.0978722
0.0978465
0.0978292
0.0978206
0.0999519
0.0997683
0.0996174
0.0994914
0.0993835
0.0992876
0.0991992
0.0991147
0.0990317
0.0989486
0.0988646
0.0987795
0.0986936
0.0986075
0.098522
0.0984379
0.0983563
0.098278
0.098204
0.0981351
0.098072
0.0980155
0.097966
0.0979241
0.0978902
0.0978644
0.0978472
0.0978385
0.0999676
0.0997824
0.0996305
0.099504
0.0993959
0.0993002
0.0992122
0.0991282
0.0990457
0.0989632
0.0988798
0.0987953
0.0987099
0.0986242
0.098539
0.0984552
0.0983738
0.0982957
0.0982217
0.0981529
0.0980899
0.0980333
0.0979839
0.0979419
0.097908
0.0978822
0.0978649
0.0978562
0.0999831
0.0997964
0.0996436
0.0995167
0.0994085
0.099313
0.0992254
0.0991419
0.0990599
0.098978
0.0988951
0.0988111
0.0987261
0.0986408
0.0985559
0.0984724
0.0983911
0.0983131
0.0982393
0.0981705
0.0981075
0.098051
0.0980015
0.0979596
0.0979255
0.0978998
0.0978825
0.0978738
0.0999982
0.0998104
0.0996568
0.0995295
0.0994213
0.099326
0.0992387
0.0991556
0.0990742
0.0989928
0.0989104
0.0988268
0.0987423
0.0986573
0.0985727
0.0984894
0.0984083
0.0983304
0.0982567
0.0981879
0.0981249
0.0980684
0.0980189
0.0979769
0.0979429
0.0979171
0.0978998
0.0978911
0.100013
0.0998243
0.0996701
0.0995425
0.0994342
0.0993391
0.0992522
0.0991695
0.0990886
0.0990076
0.0989257
0.0988425
0.0987584
0.0986737
0.0985894
0.0985062
0.0984253
0.0983475
0.0982738
0.0982051
0.0981421
0.0980856
0.0980361
0.0979941
0.09796
0.0979342
0.0979169
0.0979082
0.100028
0.099838
0.0996833
0.0995555
0.0994473
0.0993524
0.0992657
0.0991835
0.099103
0.0990225
0.0989409
0.0988582
0.0987743
0.0986899
0.0986058
0.0985229
0.098442
0.0983644
0.0982907
0.098222
0.0981591
0.0981025
0.098053
0.0980109
0.0979769
0.097951
0.0979337
0.0979249
0.100042
0.0998517
0.0996965
0.0995686
0.0994604
0.0993657
0.0992793
0.0991975
0.0991174
0.0990372
0.0989561
0.0988737
0.0987901
0.098706
0.0986221
0.0985393
0.0984586
0.0983809
0.0983073
0.0982387
0.0981757
0.0981191
0.0980696
0.0980275
0.0979934
0.0979675
0.0979502
0.0979414
0.100057
0.0998653
0.0997097
0.0995816
0.0994735
0.099379
0.099293
0.0992115
0.0991317
0.099052
0.0989712
0.098889
0.0988057
0.0987218
0.0986381
0.0985554
0.0984748
0.0983972
0.0983237
0.098255
0.098192
0.0981354
0.0980858
0.0980437
0.0980096
0.0979837
0.0979663
0.0979576
0.100071
0.0998788
0.0997229
0.0995947
0.0994867
0.0993923
0.0993066
0.0992254
0.099146
0.0990665
0.098986
0.0989042
0.0988211
0.0987374
0.0986538
0.0985712
0.0984907
0.0984132
0.0983397
0.098271
0.098208
0.0981514
0.0981017
0.0980596
0.0980255
0.0979996
0.0979821
0.0979734
0.100084
0.0998921
0.099736
0.0996077
0.0994998
0.0994056
0.0993201
0.0992392
0.0991601
0.099081
0.0990007
0.0989191
0.0988363
0.0987527
0.0986692
0.0985868
0.0985063
0.0984288
0.0983553
0.0982866
0.0982236
0.098167
0.0981173
0.0980752
0.098041
0.098015
0.0979976
0.0979888
0.100098
0.0999053
0.099749
0.0996207
0.0995128
0.0994189
0.0993336
0.099253
0.0991741
0.0990952
0.0990152
0.0989338
0.0988511
0.0987677
0.0986843
0.098602
0.0985215
0.0984441
0.0983706
0.0983019
0.0982388
0.0981822
0.0981325
0.0980903
0.0980561
0.0980301
0.0980127
0.0980039
0.100111
0.0999184
0.0997619
0.0996336
0.0995258
0.099432
0.0993469
0.0992665
0.0991879
0.0991092
0.0990294
0.0989482
0.0988657
0.0987824
0.0986991
0.0986168
0.0985364
0.098459
0.0983854
0.0983167
0.0982537
0.0981969
0.0981472
0.098105
0.0980708
0.0980448
0.0980273
0.0980185
0.100125
0.0999313
0.0997747
0.0996464
0.0995386
0.099445
0.09936
0.0992798
0.0992014
0.099123
0.0990433
0.0989623
0.0988799
0.0987967
0.0987135
0.0986312
0.0985508
0.0984734
0.0983999
0.0983311
0.098268
0.0982113
0.0981616
0.0981193
0.098085
0.098059
0.0980415
0.0980328
0.100138
0.0999441
0.0997873
0.099659
0.0995513
0.0994577
0.099373
0.0992929
0.0992147
0.0991364
0.0990569
0.098976
0.0988937
0.0988106
0.0987274
0.0986452
0.0985649
0.0984874
0.0984139
0.0983451
0.098282
0.0982252
0.0981754
0.0981332
0.0980988
0.0980728
0.0980553
0.0980465
0.10015
0.0999566
0.0997998
0.0996714
0.0995637
0.0994703
0.0993857
0.0993058
0.0992277
0.0991495
0.0990702
0.0989893
0.0989071
0.0988241
0.098741
0.0986588
0.0985784
0.098501
0.0984274
0.0983586
0.0982955
0.0982387
0.0981888
0.0981465
0.0981122
0.0980861
0.0980686
0.0980598
0.100163
0.0999689
0.099812
0.0996835
0.0995759
0.0994826
0.099398
0.0993183
0.0992403
0.0991622
0.099083
0.0990022
0.0989201
0.0988371
0.098754
0.0986718
0.0985915
0.0985141
0.0984405
0.0983717
0.0983085
0.0982516
0.0982018
0.0981594
0.098125
0.098099
0.0980814
0.0980726
0.100175
0.0999809
0.0998239
0.0996954
0.0995879
0.0994945
0.0994101
0.0993304
0.0992525
0.0991745
0.0990954
0.0990147
0.0989326
0.0988497
0.0987666
0.0986844
0.0986041
0.0985266
0.098453
0.0983842
0.098321
0.0982641
0.0982142
0.0981718
0.0981374
0.0981113
0.0980937
0.0980849
0.100187
0.0999926
0.0998355
0.099707
0.0995994
0.0995061
0.0994217
0.0993421
0.0992643
0.0991864
0.0991073
0.0990267
0.0989447
0.0988617
0.0987787
0.0986965
0.0986162
0.0985387
0.0984651
0.0983962
0.0983329
0.098276
0.0982261
0.0981837
0.0981492
0.0981231
0.0981055
0.0980967
0.100199
0.100004
0.0998467
0.0997182
0.0996106
0.0995173
0.099433
0.0993534
0.0992757
0.0991978
0.0991188
0.0990382
0.0989562
0.0988733
0.0987903
0.0987081
0.0986277
0.0985502
0.0984765
0.0984076
0.0983443
0.0982874
0.0982374
0.098195
0.0981605
0.0981344
0.0981168
0.098108
0.10021
0.100015
0.0998576
0.099729
0.0996214
0.0995281
0.0994438
0.0993643
0.0992866
0.0992088
0.0991298
0.0990492
0.0989672
0.0988843
0.0988013
0.0987191
0.0986387
0.0985612
0.0984875
0.0984186
0.0983552
0.0982982
0.0982482
0.0982058
0.0981713
0.0981451
0.0981275
0.0981187
0.10022
0.100026
0.099868
0.0997394
0.0996317
0.0995385
0.0994541
0.0993746
0.099297
0.0992192
0.0991402
0.0990597
0.0989777
0.0988948
0.0988118
0.0987295
0.0986491
0.0985716
0.0984979
0.0984289
0.0983655
0.0983085
0.0982585
0.098216
0.0981815
0.0981553
0.0981377
0.0981289
0.100231
0.100036
0.099878
0.0997493
0.0996416
0.0995483
0.099464
0.0993845
0.0993068
0.099229
0.0991501
0.0990696
0.0989876
0.0989047
0.0988216
0.0987394
0.098659
0.0985814
0.0985076
0.0984386
0.0983752
0.0983182
0.0982681
0.0982256
0.0981911
0.0981649
0.0981473
0.0981384
0.10024
0.100045
0.0998874
0.0997586
0.0996509
0.0995576
0.0994733
0.0993938
0.0993161
0.0992383
0.0991594
0.0990789
0.0989969
0.098914
0.0988309
0.0987487
0.0986682
0.0985906
0.0985168
0.0984478
0.0983844
0.0983273
0.0982772
0.0982347
0.0982001
0.0981739
0.0981563
0.0981474
0.100249
0.100054
0.0998964
0.0997675
0.0996597
0.0995663
0.099482
0.0994025
0.0993248
0.099247
0.0991681
0.0990876
0.0990056
0.0989227
0.0988396
0.0987573
0.0986769
0.0985992
0.0985254
0.0984564
0.0983929
0.0983358
0.0982857
0.0982431
0.0982085
0.0981823
0.0981647
0.0981558
0.100258
0.100063
0.0999047
0.0997757
0.0996679
0.0995745
0.0994901
0.0994106
0.0993329
0.0992552
0.0991762
0.0990957
0.0990137
0.0989307
0.0988477
0.0987654
0.0986849
0.0986072
0.0985334
0.0984643
0.0984008
0.0983437
0.0982935
0.098251
0.0982164
0.0981901
0.0981725
0.0981636
0.100266
0.10007
0.0999124
0.0997834
0.0996755
0.099582
0.0994976
0.0994181
0.0993404
0.0992626
0.0991837
0.0991031
0.0990211
0.0989382
0.0988551
0.0987728
0.0986923
0.0986146
0.0985407
0.0984716
0.0984081
0.0983509
0.0983008
0.0982582
0.0982236
0.0981973
0.0981797
0.0981708
0.100273
0.100078
0.0999195
0.0997904
0.0996824
0.099589
0.0995045
0.099425
0.0993473
0.0992695
0.0991905
0.0991099
0.0990279
0.098945
0.0988619
0.0987795
0.098699
0.0986213
0.0985474
0.0984783
0.0984148
0.0983576
0.0983074
0.0982648
0.0982301
0.0982039
0.0981862
0.0981773
0.10028
0.100084
0.099926
0.0997968
0.0996888
0.0995952
0.0995108
0.0994312
0.0993535
0.0992757
0.0991967
0.0991161
0.0990341
0.0989511
0.098868
0.0987857
0.0987051
0.0986274
0.0985535
0.0984843
0.0984208
0.0983636
0.0983134
0.0982707
0.0982361
0.0982098
0.0981921
0.0981833
0.100286
0.10009
0.0999318
0.0998025
0.0996944
0.0996009
0.0995164
0.0994367
0.099359
0.0992812
0.0992022
0.0991216
0.0990396
0.0989566
0.0988735
0.0987911
0.0987105
0.0986328
0.0985589
0.0984897
0.0984261
0.0983689
0.0983187
0.098276
0.0982414
0.0982151
0.0981974
0.0981885
0.100291
0.100095
0.0999369
0.0998076
0.0996994
0.0996058
0.0995213
0.0994416
0.0993639
0.0992861
0.099207
0.0991265
0.0990444
0.0989614
0.0988783
0.0987959
0.0987153
0.0986376
0.0985636
0.0984944
0.0984308
0.0983736
0.0983234
0.0982807
0.098246
0.0982197
0.0982021
0.0981932
0.100296
0.1001
0.0999413
0.0998119
0.0997037
0.0996101
0.0995255
0.0994458
0.0993681
0.0992902
0.0992112
0.0991306
0.0990486
0.0989656
0.0988824
0.0988
0.0987194
0.0986416
0.0985677
0.0984985
0.0984349
0.0983776
0.0983274
0.0982847
0.09825
0.0982237
0.098206
0.0981972
0.1003
0.100103
0.099945
0.0998155
0.0997073
0.0996136
0.099529
0.0994494
0.0993716
0.0992937
0.0992147
0.0991341
0.099052
0.098969
0.0988858
0.0988035
0.0987228
0.0986451
0.0985711
0.0985019
0.0984382
0.098381
0.0983307
0.098288
0.0982534
0.098227
0.0982094
0.0982005
0.100303
0.100106
0.0999479
0.0998184
0.0997102
0.0996165
0.0995319
0.0994522
0.0993744
0.0992965
0.0992175
0.0991369
0.0990548
0.0989718
0.0988886
0.0988062
0.0987256
0.0986478
0.0985738
0.0985046
0.098441
0.0983837
0.0983334
0.0982907
0.098256
0.0982297
0.098212
0.0982031
0.100305
0.100109
0.0999502
0.0998206
0.0997124
0.0996186
0.099534
0.0994543
0.0993765
0.0992986
0.0992196
0.099139
0.0990569
0.0989739
0.0988907
0.0988083
0.0987276
0.0986498
0.0985759
0.0985066
0.098443
0.0983857
0.0983354
0.0982927
0.098258
0.0982317
0.098214
0.0982051
0.100306
0.10011
0.0999516
0.0998221
0.0997138
0.0996201
0.0995354
0.0994557
0.0993779
0.0993
0.099221
0.0991404
0.0990583
0.0989753
0.0988921
0.0988097
0.098729
0.0986512
0.0985772
0.098508
0.0984443
0.0983871
0.0983368
0.0982941
0.0982594
0.0982331
0.0982154
0.0982065
0.100307
0.100111
0.0999524
0.0998228
0.0997145
0.0996208
0.0995362
0.0994564
0.0993786
0.0993007
0.0992217
0.0991411
0.099059
0.098976
0.0988928
0.0988103
0.0987297
0.0986519
0.0985779
0.0985087
0.098445
0.0983877
0.0983375
0.0982947
0.0982601
0.0982337
0.098216
0.0982071
)
;

boundaryField
{
    bc-2
    {
        type            empty;
    }
    bc-3
    {
        type            empty;
    }
    bottom
    {
        type            zeroGradient;
    }
    leftSide
    {
        type            zeroGradient;
    }
    naturalSurface
    {
        type            zeroGradient;
    }
    rightSide
    {
        type            zeroGradient;
    }
    slopesurface
    {
        type            zeroGradient;
    }
    subGradeSurface
    {
        type            zeroGradient;
    }
}


// ************************************************************************* //
