# Supplementary material for: A finite volume-based model for the hydrothermal behavior of soil under freeze–thaw cycles
Source: PLoS One. 2021 Jun 3;16(6):e0252680. doi: 10.1371/journal.pone.0252680 (PMC8174737; doi:10.1371/journal.pone.0252680)
Supplement: S1 Data — (ZIP) [file pone.0252680.s001.zip › Data at equal time interval/3.44736e+08/volContOfWater]

/*--------------------------------*- C++ -*----------------------------------*\
| =========                 |                                                 |
| \\      /  F ield         | OpenFOAM: The Open Source CFD Toolbox           |
|  \\    /   O peration     | Version:  2.4.0                                 |
|   \\  /    A nd           | Web:      www.OpenFOAM.org                      |
|    \\/     M anipulation  |                                                 |
\*---------------------------------------------------------------------------*/
FoamFile
{
    version     2.0;
    format      ascii;
    class       volScalarField;
    location    "3.44736e+08";
    object      volContOfWater;
}
// * * * * * * * * * * * * * * * * * * * * * * * * * * * * * * * * * * * * * //

dimensions      [0 0 0 0 0 0 0];

internalField   nonuniform List<scalar> 
9554
(
0.111569
0.111474
0.111285
0.111004
0.110636
0.110184
0.109655
0.109058
0.108402
0.107699
0.106961
0.106203
0.105442
0.104692
0.10397
0.10329
0.102664
0.102101
0.101606
0.101181
0.100823
0.100528
0.111569
0.111473
0.111284
0.111004
0.110635
0.110183
0.109654
0.109057
0.108401
0.107698
0.10696
0.106203
0.105441
0.104692
0.10397
0.103289
0.102663
0.1021
0.101605
0.10118
0.100822
0.100527
0.111567
0.111472
0.111283
0.111002
0.110633
0.110181
0.109653
0.109055
0.108399
0.107696
0.106958
0.106201
0.105439
0.10469
0.103968
0.103288
0.102662
0.102099
0.101604
0.101178
0.100821
0.100525
0.111564
0.111469
0.11128
0.110999
0.110631
0.110179
0.10965
0.109053
0.108397
0.107693
0.106956
0.106198
0.105437
0.104687
0.103965
0.103285
0.102659
0.102096
0.101601
0.101176
0.100818
0.100523
0.111561
0.111466
0.111277
0.110996
0.110627
0.110175
0.109647
0.109049
0.108393
0.10769
0.106952
0.106195
0.105433
0.104684
0.103962
0.103282
0.102656
0.102093
0.101598
0.101173
0.100815
0.10052
0.111557
0.111462
0.111273
0.110992
0.110623
0.110171
0.109642
0.109045
0.108389
0.107685
0.106948
0.10619
0.105429
0.104679
0.103957
0.103277
0.102651
0.102088
0.101594
0.101169
0.100811
0.100516
0.111552
0.111457
0.111267
0.110987
0.110618
0.110166
0.109637
0.10904
0.108384
0.10768
0.106942
0.106185
0.105423
0.104674
0.103952
0.103272
0.102646
0.102083
0.101589
0.101164
0.100806
0.100511
0.111546
0.111451
0.111262
0.110981
0.110612
0.11016
0.109631
0.109034
0.108377
0.107674
0.106936
0.106179
0.105417
0.104668
0.103946
0.103266
0.10264
0.102077
0.101583
0.101158
0.100801
0.100506
0.111539
0.111444
0.111255
0.110974
0.110605
0.110153
0.109624
0.109027
0.10837
0.107667
0.106929
0.106172
0.10541
0.104661
0.103939
0.103259
0.102633
0.102071
0.101576
0.101152
0.100795
0.1005
0.111531
0.111436
0.111247
0.110966
0.110597
0.110145
0.109616
0.109019
0.108362
0.107659
0.106921
0.106164
0.105402
0.104653
0.103931
0.103251
0.102626
0.102063
0.101569
0.101145
0.100788
0.100493
0.111522
0.111427
0.111238
0.110957
0.110588
0.110136
0.109607
0.10901
0.108354
0.10765
0.106912
0.106155
0.105394
0.104644
0.103923
0.103243
0.102618
0.102055
0.101561
0.101137
0.10078
0.100485
0.111513
0.111417
0.111228
0.110947
0.110578
0.110126
0.109597
0.109
0.108344
0.10764
0.106903
0.106145
0.105384
0.104635
0.103913
0.103234
0.102609
0.102046
0.101552
0.101128
0.100772
0.100477
0.111502
0.111407
0.111217
0.110936
0.110567
0.110115
0.109587
0.108989
0.108333
0.10763
0.106892
0.106135
0.105373
0.104624
0.103903
0.103224
0.102599
0.102037
0.101543
0.101119
0.100763
0.100469
0.11149
0.111395
0.111205
0.110925
0.110556
0.110103
0.109575
0.108977
0.108321
0.107618
0.10688
0.106123
0.105362
0.104613
0.103892
0.103213
0.102588
0.102026
0.101533
0.101109
0.100753
0.100459
0.111477
0.111382
0.111192
0.110911
0.110542
0.11009
0.109562
0.108964
0.108308
0.107605
0.106868
0.106111
0.10535
0.104601
0.10388
0.103202
0.102577
0.102016
0.101522
0.101099
0.100743
0.100449
0.111462
0.111367
0.111178
0.110897
0.110528
0.110076
0.109548
0.10895
0.108295
0.107591
0.106854
0.106097
0.105337
0.104588
0.103868
0.103189
0.102565
0.102004
0.101511
0.101088
0.100732
0.100439
0.111447
0.111351
0.111162
0.110881
0.110513
0.110061
0.109532
0.108935
0.108279
0.107577
0.10684
0.106083
0.105323
0.104575
0.103854
0.103176
0.102553
0.101992
0.101499
0.101077
0.100721
0.100428
0.111429
0.111334
0.111145
0.110864
0.110496
0.110044
0.109515
0.108919
0.108263
0.10756
0.106824
0.106068
0.105308
0.10456
0.10384
0.103163
0.102539
0.101979
0.101487
0.101065
0.100709
0.100416
0.111411
0.111315
0.111126
0.110846
0.110477
0.110025
0.109497
0.108901
0.108246
0.107543
0.106807
0.106051
0.105292
0.104545
0.103825
0.103148
0.102526
0.101966
0.101474
0.101052
0.100697
0.100405
0.11139
0.111295
0.111106
0.110826
0.110457
0.110006
0.109478
0.108881
0.108226
0.107525
0.106789
0.106034
0.105275
0.104528
0.10381
0.103133
0.102511
0.101952
0.101461
0.101039
0.100685
0.100393
0.111368
0.111273
0.111084
0.110804
0.110435
0.109984
0.109456
0.10886
0.108206
0.107504
0.106769
0.106015
0.105256
0.104511
0.103793
0.103117
0.102496
0.101937
0.101447
0.101026
0.100672
0.10038
0.111344
0.111249
0.11106
0.11078
0.110412
0.109961
0.109433
0.108838
0.108184
0.107483
0.106748
0.105994
0.105237
0.104492
0.103775
0.1031
0.10248
0.101922
0.101433
0.101012
0.100659
0.100367
0.111318
0.111223
0.111034
0.110754
0.110386
0.109935
0.109408
0.108813
0.10816
0.107459
0.106725
0.105972
0.105216
0.104472
0.103756
0.103083
0.102463
0.101907
0.101418
0.100998
0.100645
0.100354
0.111289
0.111195
0.111006
0.110726
0.110358
0.109908
0.109381
0.108786
0.108134
0.107434
0.106701
0.105949
0.105194
0.104451
0.103736
0.103064
0.102446
0.10189
0.101402
0.100984
0.100632
0.100341
0.111259
0.111164
0.110976
0.110696
0.110328
0.109878
0.109352
0.108758
0.108106
0.107407
0.106675
0.105924
0.10517
0.104428
0.103715
0.103044
0.102427
0.101873
0.101386
0.100969
0.100617
0.100327
0.111226
0.111131
0.110943
0.110663
0.110296
0.109846
0.10932
0.108727
0.108075
0.107377
0.106646
0.105897
0.105144
0.104404
0.103692
0.103023
0.102408
0.101855
0.10137
0.100953
0.100603
0.100314
0.111191
0.111096
0.110908
0.110628
0.110261
0.109812
0.109286
0.108693
0.108042
0.107345
0.106616
0.105867
0.105116
0.104378
0.103668
0.103001
0.102387
0.101836
0.101352
0.100937
0.100588
0.1003
0.111154
0.111059
0.110871
0.110591
0.110224
0.109775
0.10925
0.108657
0.108007
0.107311
0.106582
0.105836
0.105086
0.10435
0.103642
0.102977
0.102365
0.101816
0.101334
0.100921
0.100573
0.100285
0.111114
0.111019
0.110831
0.110551
0.110184
0.109735
0.10921
0.108618
0.107969
0.107274
0.106547
0.105801
0.105054
0.10432
0.103614
0.102951
0.102342
0.101795
0.101315
0.100903
0.100557
0.100271
0.111072
0.110977
0.110789
0.110509
0.110142
0.109693
0.109168
0.108577
0.107928
0.107234
0.106508
0.105764
0.105019
0.104287
0.103584
0.102923
0.102317
0.101773
0.101295
0.100885
0.100541
0.100256
0.111029
0.110934
0.110745
0.110465
0.110097
0.109648
0.109124
0.108532
0.107884
0.107191
0.106466
0.105724
0.104981
0.104252
0.103551
0.102894
0.10229
0.101749
0.101274
0.100867
0.100524
0.10024
0.110983
0.110888
0.110699
0.110418
0.110051
0.109601
0.109076
0.108485
0.107837
0.107145
0.106421
0.105681
0.10494
0.104213
0.103516
0.102862
0.102262
0.101724
0.101252
0.100847
0.100506
0.100225
0.110937
0.110841
0.110652
0.11037
0.110001
0.109551
0.109025
0.108434
0.107786
0.107095
0.106373
0.105635
0.104896
0.104172
0.103478
0.102828
0.102231
0.101697
0.101228
0.100826
0.100488
0.100208
0.11089
0.110794
0.110603
0.110321
0.10995
0.109499
0.108972
0.10838
0.107732
0.107041
0.106321
0.105584
0.104848
0.104128
0.103437
0.102791
0.102198
0.101668
0.101203
0.100805
0.100469
0.100192
0.110843
0.110746
0.110554
0.11027
0.109898
0.109444
0.108916
0.108323
0.107675
0.106984
0.106264
0.10553
0.104797
0.104079
0.103393
0.102751
0.102163
0.101637
0.101176
0.100782
0.10045
0.100175
0.110798
0.1107
0.110506
0.110219
0.109844
0.109387
0.108857
0.108262
0.107613
0.106923
0.106204
0.105471
0.104741
0.104027
0.103346
0.102708
0.102125
0.101604
0.101148
0.100758
0.100429
0.100157
0.110756
0.110656
0.110459
0.110168
0.109789
0.109329
0.108795
0.108198
0.107548
0.106857
0.106139
0.105408
0.104681
0.103971
0.103294
0.102662
0.102085
0.101569
0.101118
0.100732
0.100408
0.100139
0.11072
0.110617
0.110414
0.110117
0.109733
0.109268
0.10873
0.10813
0.107478
0.106786
0.106069
0.10534
0.104616
0.103911
0.103239
0.102612
0.102041
0.101531
0.101086
0.100706
0.100386
0.100121
0.110692
0.110583
0.110373
0.110068
0.109676
0.109205
0.108662
0.108057
0.107403
0.10671
0.105993
0.105267
0.104546
0.103846
0.103179
0.102559
0.101995
0.101492
0.101053
0.100678
0.100363
0.100102
0.11068
0.110559
0.110336
0.11002
0.109618
0.109139
0.108589
0.10798
0.107323
0.106629
0.105913
0.105188
0.104471
0.103776
0.103116
0.102502
0.101945
0.101449
0.101018
0.100649
0.100339
0.100083
0.110772
0.110732
0.110849
0.110831
0.110838
0.110831
0.110844
0.110803
0.110869
0.110774
0.110866
0.110816
0.110892
0.110812
0.110878
0.110827
0.110811
0.110782
0.110774
0.110884
0.110876
0.110791
0.110873
0.110834
0.110807
0.11085
0.110852
0.110839
0.110857
0.110884
0.110795
0.110848
0.110838
0.110796
0.110981
0.110718
0.111336
0.108554
0.110753
0.110721
0.110745
0.110747
0.1108
0.110825
0.110887
0.110893
0.110979
0.110791
0.111003
0.110623
0.111217
0.110957
0.111181
0.110644
0.109896
0.10833
0.110358
0.108834
0.111439
0.111465
0.111733
0.111317
0.110996
0.111054
0.111905
0.110415
0.111801
0.111242
0.111811
0.11074
0.11195
0.110527
0.111791
0.111489
0.111475
0.110201
0.112029
0.110221
0.111324
0.111176
0.111303
0.10949
0.111506
0.111023
0.110931
0.109898
0.111807
0.110601
0.111122
0.109572
0.11032
0.109216
0.11132
0.110568
0.109482
0.109297
0.111031
0.109029
0.111101
0.110388
0.110391
0.109134
0.110842
0.110203
0.11099
0.110952
0.111238
0.11122
0.108868
0.108993
0.111573
0.111804
0.108609
0.110829
0.11169
0.111919
0.110444
0.112049
0.110525
0.109853
0.111896
0.111763
0.109921
0.109545
0.111806
0.111386
0.110871
0.111403
0.109304
0.110521
0.111399
0.110758
0.111666
0.111776
0.111833
0.112103
0.111185
0.11043
0.109576
0.110132
0.109307
0.112152
0.110702
0.111791
0.110702
0.110657
0.109203
0.110863
0.111876
0.111375
0.110012
0.10855
0.11024
0.108723
0.110402
0.111221
0.110301
0.111239
0.110472
0.110669
0.111404
0.110866
0.111015
0.111634
0.111463
0.109315
0.109137
0.110108
0.111187
0.108538
0.1099
0.11059
0.111244
0.108704
0.110005
0.109212
0.110529
0.111926
0.111163
0.111243
0.110886
0.111738
0.111451
0.111399
0.111961
0.111139
0.110668
0.111722
0.112145
0.111083
0.109788
0.111031
0.110302
0.110208
0.108731
0.110871
0.111676
0.110843
0.109538
0.111957
0.111671
0.110412
0.109815
0.111457
0.111982
0.110877
0.110216
0.110895
0.110687
0.108407
0.109703
0.109416
0.110319
0.109577
0.110391
0.110846
0.109738
0.111012
0.110047
0.111652
0.110349
0.111296
0.111142
0.110652
0.111431
0.110677
0.111149
0.111412
0.111767
0.1113
0.111639
0.111317
0.111711
0.110925
0.110645
0.108918
0.109862
0.111768
0.112152
0.108729
0.109892
0.11155
0.112035
0.109737
0.111045
0.111755
0.111072
0.108278
0.109456
0.109071
0.108405
0.111764
0.111608
0.11071
0.111494
0.111344
0.110776
0.110988
0.110802
0.109337
0.110166
0.111392
0.111591
0.111848
0.112179
0.11151
0.110867
0.110909
0.111001
0.109105
0.108866
0.111985
0.111725
0.111794
0.111902
0.111096
0.11151
0.110811
0.110229
0.111379
0.110623
0.111291
0.111361
0.109906
0.110742
0.111157
0.111389
0.109962
0.110757
0.110516
0.1102
0.110094
0.11092
0.111885
0.112034
0.109888
0.109197
0.109323
0.108886
0.112051
0.11171
0.111166
0.111729
0.110609
0.110658
0.111494
0.111537
0.110602
0.111045
0.110079
0.110738
0.112116
0.111561
0.111769
0.112137
0.109646
0.110203
0.111278
0.110407
0.111477
0.111493
0.110713
0.110657
0.108987
0.1096
0.109803
0.1102
0.109677
0.109526
0.110902
0.110454
0.110855
0.110678
0.110605
0.110975
0.110925
0.11127
0.110825
0.110748
0.110747
0.111376
0.110579
0.110406
0.109026
0.109668
0.110704
0.110305
0.111094
0.111274
0.110513
0.111099
0.109819
0.109366
0.111019
0.111203
0.111074
0.111089
0.110284
0.110911
0.110206
0.109854
0.110939
0.111461
0.109991
0.109549
0.110703
0.110391
0.111496
0.111561
0.11157
0.111683
0.111226
0.110779
0.111372
0.111108
0.110651
0.110968
0.111104
0.110515
0.110187
0.110779
0.110403
0.110033
0.109725
0.109388
0.111327
0.111381
0.111222
0.111562
0.111557
0.111294
0.109919
0.110247
0.108477
0.109029
0.111582
0.111099
0.111517
0.111888
0.109712
0.110103
0.110412
0.110051
0.111542
0.111599
0.108907
0.109259
0.110741
0.110362
0.111325
0.11175
0.10988
0.109552
0.111557
0.111542
0.111109
0.111553
0.112065
0.111895
0.111619
0.111441
0.110681
0.110911
0.11135
0.111583
0.111008
0.111299
0.111808
0.111709
0.110687
0.110808
0.109717
0.109113
0.112094
0.112091
0.109386
0.109862
0.111327
0.110985
0.111077
0.111073
0.108871
0.108322
0.111005
0.111402
0.108512
0.108471
0.108679
0.108586
0.1096
0.10901
0.112058
0.111874
0.110811
0.111104
0.111247
0.111244
0.111131
0.111068
0.111982
0.112013
0.110064
0.110481
0.110747
0.110735
0.112079
0.111715
0.110736
0.110703
0.110735
0.110431
0.110528
0.110826
0.111089
0.111454
0.11108
0.110851
0.110969
0.110958
0.11126
0.111225
0.108878
0.109376
0.11078
0.110839
0.109928
0.110212
0.112729
0.111843
0.112696
0.111583
0.111936
0.111965
0.112101
0.112159
0.112228
0.112234
0.112362
0.112302
0.112534
0.112338
0.112596
0.112459
0.112658
0.112648
0.112906
0.112424
0.113043
0.112783
0.112228
0.111696
0.112228
0.113072
0.112957
0.112478
0.113115
0.112584
0.113014
0.112328
0.113026
0.112599
0.112631
0.112572
0.11299
0.112122
0.112989
0.112109
0.112725
0.112771
0.112876
0.111961
0.112307
0.112328
0.112729
0.111811
0.112636
0.112054
0.11265
0.112475
0.112738
0.111755
0.111941
0.112286
0.111761
0.112703
0.113076
0.112376
0.11186
0.112544
0.112001
0.112762
0.112881
0.112133
0.112959
0.112404
0.113077
0.112653
0.112337
0.112766
0.111852
0.112777
0.112748
0.112237
0.11234
0.112179
0.112199
0.11289
0.11275
0.11274
0.112354
0.11274
0.11302
0.113094
0.112842
0.113027
0.112196
0.111845
0.113013
0.112661
0.112783
0.112406
0.112985
0.112784
0.112587
0.11251
0.112513
0.112184
0.112361
0.112749
0.112615
0.112615
0.112383
0.111722
0.112348
0.112176
0.112792
0.11248
0.111951
0.111629
0.113013
0.112741
0.112362
0.111711
0.112574
0.112011
0.11296
0.113107
0.112861
0.112611
0.1131
0.112853
0.112254
0.112487
0.112259
0.112405
0.112656
0.112313
0.112405
0.1127
0.112571
0.112389
0.112809
0.112876
0.112762
0.112903
0.11228
0.11258
0.112622
0.112317
0.112494
0.112215
0.112372
0.112641
0.112928
0.112537
0.112418
0.112145
0.112725
0.112826
0.112761
0.112766
0.112857
0.112804
0.111942
0.1123
0.11264
0.112514
0.113079
0.113058
0.112062
0.111666
0.112903
0.112927
0.11314
0.11301
0.112976
0.112855
0.112469
0.112278
0.112292
0.112696
0.112665
0.112335
0.112837
0.112716
0.112858
0.112633
0.112549
0.112638
0.111974
0.111777
0.11158
0.11199
0.111878
0.111589
0.111764
0.112074
0.112122
0.112413
0.111854
0.112178
0.112589
0.1122
0.11306
0.113132
0.111952
0.112059
0.112733
0.11259
0.113137
0.11303
0.112484
0.11245
0.112943
0.112917
0.113033
0.11298
0.11283
0.1125
0.112398
0.112325
0.113066
0.112938
0.112333
0.112529
0.111976
0.112373
0.112479
0.11249
0.112049
0.112284
0.112674
0.112718
0.112597
0.11272
0.11296
0.112942
0.112693
0.112894
0.112096
0.112181
0.112411
0.112471
0.113002
0.112865
0.112807
0.112605
0.112229
0.11224
0.112209
0.112344
0.112858
0.112832
0.11262
0.112659
0.112588
0.112441
0.112495
0.112554
0.112493
0.112477
0.112074
0.112139
0.112498
0.112297
0.112482
0.112547
0.112572
0.112692
0.112727
0.112794
0.112292
0.111989
0.112487
0.11267
0.112639
0.112652
0.112811
0.112597
0.112126
0.11204
0.112923
0.112968
0.112862
0.112823
0.112563
0.11262
0.113112
0.113123
0.112188
0.112385
0.112247
0.112475
0.11297
0.112933
0.112624
0.112341
0.112393
0.112502
0.112472
0.112712
0.112047
0.112362
0.112063
0.112126
0.112906
0.112954
0.112411
0.112343
0.113155
0.113122
0.112778
0.112768
0.112779
0.112772
0.112789
0.112785
0.112808
0.112808
0.112834
0.112837
0.112867
0.112874
0.112906
0.112915
0.112949
0.11296
0.112995
0.113008
0.113041
0.113055
0.113085
0.113098
0.113125
0.113135
0.113156
0.11316
0.113174
0.11317
0.113176
0.113161
0.113202
0.113163
0.112781
0.112773
0.11279
0.112785
0.112807
0.112806
0.112832
0.112835
0.112865
0.112871
0.112904
0.112913
0.112948
0.112959
0.112995
0.113009
0.113045
0.113061
0.113095
0.11311
0.11314
0.113153
0.11318
0.113189
0.11321
0.113213
0.113227
0.113222
0.113227
0.11321
0.111698
0.111657
0.112697
0.11158
0.111764
0.111796
0.111956
0.112021
0.112157
0.111889
0.112282
0.112231
0.112453
0.112373
0.112666
0.112187
0.11286
0.112567
0.112915
0.112265
0.113145
0.112726
0.112226
0.113081
0.112979
0.112238
0.112916
0.112336
0.112981
0.11253
0.113115
0.112327
0.112689
0.112906
0.112983
0.112203
0.112857
0.112222
0.112798
0.112742
0.112916
0.112056
0.112332
0.112075
0.112742
0.112619
0.112667
0.112078
0.11255
0.112571
0.111756
0.112712
0.112546
0.112262
0.111938
0.111968
0.111748
0.112711
0.11311
0.112306
0.112384
0.113157
0.11234
0.113017
0.112877
0.112006
0.112784
0.111952
0.112243
0.112782
0.112323
0.112948
0.112244
0.111762
0.112434
0.112193
0.113015
0.112218
0.112655
0.112825
0.112524
0.112245
0.112574
0.11319
0.112967
0.113102
0.112976
0.112766
0.112733
0.112221
0.111831
0.112583
0.112024
0.112718
0.112288
0.112796
0.112615
0.112614
0.112305
0.11159
0.112365
0.112125
0.112769
0.112243
0.112673
0.112479
0.112975
0.113181
0.112806
0.112667
0.111802
0.112195
0.112086
0.112625
0.113051
0.113159
0.112779
0.11307
0.111746
0.112463
0.112427
0.112739
0.111621
0.112083
0.112769
0.112933
0.112792
0.112572
0.112473
0.112353
0.112173
0.112419
0.111994
0.112293
0.112567
0.112446
0.112923
0.11291
0.112863
0.112494
0.1131
0.11317
0.113076
0.112997
0.112851
0.112761
0.11219
0.112667
0.112354
0.112824
0.112588
0.112236
0.111855
0.112469
0.111998
0.112588
0.112087
0.112482
0.112375
0.112155
0.112647
0.112888
0.113013
0.11312
0.111732
0.112176
0.113164
0.113079
0.111912
0.112337
0.112665
0.112829
0.112107
0.112087
0.112181
0.112583
0.112595
0.112425
0.112713
0.112334
0.112064
0.111655
0.113021
0.112907
0.113043
0.113113
0.112938
0.112976
0.112648
0.112733
0.111993
0.111721
0.111971
0.111765
0.112157
0.111848
0.112506
0.112858
0.112746
0.112526
0.112791
0.112732
0.112808
0.112878
0.112925
0.112773
0.112763
0.112709
0.112513
0.112286
0.111886
0.111641
0.112797
0.112509
0.112503
0.112112
0.11283
0.112532
0.112407
0.112731
0.112328
0.112005
0.112641
0.112533
0.113027
0.112864
0.113066
0.112808
0.112212
0.112544
0.112487
0.112507
0.112103
0.112344
0.112972
0.112914
0.112605
0.112658
0.113021
0.11291
0.112657
0.112516
0.112427
0.112183
0.112279
0.11208
0.113105
0.113151
0.112366
0.1123
0.112817
0.112592
0.112962
0.112735
0.11312
0.113187
0.111975
0.111882
0.112385
0.11248
0.112634
0.112569
0.112647
0.112379
0.113019
0.112889
0.112525
0.112528
0.112874
0.113049
0.112594
0.112438
0.1119
0.11201
0.112684
0.112507
0.112833
0.11272
0.112315
0.111983
0.111935
0.112241
0.112728
0.112604
0.112749
0.11295
0.112236
0.112384
0.112071
0.112165
0.112505
0.112576
0.112351
0.112376
0.112977
0.11289
0.112531
0.112431
0.112111
0.112144
0.112354
0.112104
0.112443
0.112299
0.112373
0.112181
0.112459
0.112635
0.113067
0.113037
0.112771
0.112694
0.112682
0.112725
0.11193
0.111653
0.112391
0.112342
0.108882
0.110744
0.11118
0.108338
0.110774
0.11074
0.110808
0.110806
0.110846
0.110805
0.110952
0.110858
0.111053
0.110728
0.111022
0.11097
0.111135
0.11119
0.111536
0.110095
0.110777
0.109607
0.111228
0.108518
0.108546
0.111411
0.111617
0.111047
0.111381
0.111118
0.111538
0.110726
0.111976
0.111225
0.111784
0.110658
0.111362
0.110695
0.11176
0.110317
0.111412
0.110431
0.111623
0.110626
0.111797
0.110361
0.110717
0.11125
0.111473
0.109866
0.111723
0.109853
0.11043
0.110561
0.111545
0.109586
0.110097
0.110103
0.111157
0.11037
0.111243
0.109473
0.110998
0.110037
0.110886
0.108898
0.11122
0.109632
0.109708
0.109866
0.110764
0.109817
0.109692
0.108907
0.110996
0.108724
0.111086
0.111376
0.109323
0.109635
0.111576
0.111607
0.1098
0.111883
0.110127
0.111921
0.110362
0.110933
0.111801
0.110644
0.111625
0.110823
0.111232
0.111475
0.109854
0.11066
0.111792
0.110765
0.11121
0.109187
0.110907
0.111391
0.111344
0.111231
0.11197
0.110038
0.111426
0.11026
0.110034
0.111854
0.111138
0.112042
0.110858
0.110297
0.111448
0.109573
0.108551
0.109678
0.108958
0.111534
0.110603
0.111291
0.109534
0.11117
0.110831
0.111066
0.110584
0.110078
0.108559
0.110601
0.110761
0.110837
0.111924
0.109114
0.108443
0.111724
0.111439
0.109814
0.109052
0.110985
0.110601
0.111221
0.110147
0.109809
0.109251
0.111246
0.111787
0.111403
0.111155
0.110656
0.110933
0.111631
0.110516
0.109378
0.108636
0.109772
0.110365
0.111481
0.112001
0.110262
0.111471
0.111117
0.110173
0.111351
0.112049
0.110091
0.110883
0.111052
0.110438
0.11074
0.110916
0.111783
0.111451
0.111552
0.110878
0.111739
0.110811
0.109679
0.110262
0.110877
0.110786
0.109875
0.110693
0.111803
0.111581
0.110999
0.111237
0.111362
0.111592
0.110176
0.110844
0.109817
0.110928
0.110336
0.110625
0.109151
0.108796
0.109475
0.109069
0.110947
0.110661
0.111181
0.110393
0.111363
0.110662
0.10876
0.109546
0.111502
0.111162
0.11151
0.111718
0.108578
0.109327
0.10884
0.108335
0.111357
0.111632
0.111044
0.110671
0.110912
0.111353
0.111159
0.111662
0.10948
0.109913
0.111237
0.110716
0.111386
0.110724
0.109643
0.110517
0.10848
0.109295
0.110963
0.111327
0.111079
0.111354
0.109089
0.109744
0.109301
0.109021
0.11023
0.110364
0.110696
0.11087
0.111841
0.111304
0.112036
0.111643
0.111289
0.111519
0.11038
0.110276
0.111061
0.111287
0.110686
0.110555
0.110931
0.110765
0.110442
0.109598
0.111742
0.112062
0.111287
0.111132
0.111458
0.111837
0.111229
0.111316
0.110559
0.109913
0.110408
0.110786
0.111859
0.111653
0.110887
0.111016
0.10913
0.110054
0.110393
0.110598
0.110822
0.110751
0.110899
0.111454
0.111509
0.112008
0.111292
0.110795
0.111011
0.110807
0.110159
0.109764
0.110686
0.110247
0.110823
0.11031
0.111727
0.111941
0.111186
0.111593
0.10935
0.109503
0.110309
0.110427
0.111945
0.111634
0.11114
0.111046
0.111406
0.111355
0.110681
0.11089
0.1093
0.11018
0.110961
0.110508
0.110648
0.110506
0.10935
0.110038
0.109948
0.110566
0.110745
0.110757
0.109709
0.110373
0.110911
0.111007
0.111475
0.111263
0.110868
0.110098
0.110361
0.110558
0.11131
0.111116
0.110821
0.111183
0.10986
0.109212
0.111669
0.111383
0.111686
0.111897
0.110919
0.110539
0.110075
0.110119
0.109628
0.110271
0.111079
0.111398
0.111154
0.111007
0.109026
0.108488
0.11144
0.111315
0.111724
0.111572
0.110143
0.110553
0.11045
0.111017
0.109968
0.109337
0.111483
0.111449
0.110703
0.110844
0.111587
0.111105
0.109504
0.109441
0.111128
0.111135
0.111662
0.111593
0.111201
0.110916
0.109251
0.109343
0.11094
0.110836
0.110687
0.110577
0.108585
0.10888
0.110753
0.110729
0.111312
0.111701
0.111222
0.111458
0.110629
0.110128
0.108285
0.10887
0.10927
0.1088
0.111356
0.111684
0.110999
0.111376
0.111374
0.110976
0.108916
0.10953
0.111452
0.111038
0.110839
0.110468
0.111661
0.11194
0.111223
0.110865
0.111886
0.111927
0.110433
0.110498
0.109447
0.109892
0.111968
0.11195
0.110677
0.110803
0.108841
0.108393
0.110962
0.111292
0.111553
0.111409
0.11174
0.111695
0.110855
0.110913
0.111656
0.111516
0.111057
0.111112
0.111353
0.111287
0.110942
0.11056
0.109103
0.10903
0.110112
0.109763
0.110839
0.110847
0.110764
0.110805
0.110814
0.110875
0.110847
0.110919
0.110861
0.110903
0.110867
0.110898
0.110851
0.110876
0.11083
0.110868
0.110815
0.110852
0.110924
0.11084
0.110897
0.110803
0.110918
0.110829
0.11087
0.1108
0.110894
0.110829
0.110918
0.110908
0.110849
0.110831
0.11089
0.110912
0.100287
0.100094
0.0999371
0.0998095
0.0997028
0.0996103
0.0995266
0.0994476
0.0993702
0.0992925
0.0992135
0.0991328
0.0990506
0.0989673
0.0988839
0.0988013
0.0987204
0.0986423
0.0985681
0.0984987
0.0984349
0.0983775
0.0983271
0.0982843
0.0982495
0.0982231
0.0982054
0.0981965
0.100287
0.100093
0.0999364
0.0998087
0.099702
0.0996096
0.0995259
0.0994468
0.0993695
0.0992918
0.0992128
0.0991321
0.0990499
0.0989666
0.0988832
0.0988006
0.0987197
0.0986417
0.0985675
0.098498
0.0984342
0.0983768
0.0983264
0.0982836
0.0982488
0.0982225
0.0982047
0.0981958
0.100285
0.100091
0.0999349
0.0998073
0.0997006
0.0996081
0.0995245
0.0994454
0.099368
0.0992904
0.0992114
0.0991307
0.0990485
0.0989652
0.0988818
0.0987992
0.0987183
0.0986403
0.0985661
0.0984967
0.0984329
0.0983754
0.0983251
0.0982823
0.0982475
0.0982211
0.0982034
0.0981945
0.100283
0.100089
0.0999326
0.0998051
0.0996984
0.099606
0.0995223
0.0994433
0.0993659
0.0992883
0.0992093
0.0991286
0.0990464
0.0989632
0.0988797
0.0987971
0.0987162
0.0986382
0.098564
0.0984946
0.0984308
0.0983734
0.098323
0.0982802
0.0982455
0.0982191
0.0982014
0.0981925
0.10028
0.100086
0.0999297
0.0998021
0.0996955
0.0996031
0.0995195
0.0994404
0.0993631
0.0992854
0.0992065
0.0991258
0.0990436
0.0989604
0.098877
0.0987943
0.0987135
0.0986355
0.0985613
0.0984919
0.0984281
0.0983707
0.0983203
0.0982775
0.0982428
0.0982164
0.0981987
0.0981898
0.100276
0.100082
0.099926
0.0997985
0.0996919
0.0995995
0.0995159
0.0994369
0.0993595
0.0992819
0.099203
0.0991223
0.0990401
0.0989569
0.0988735
0.0987909
0.09871
0.098632
0.0985579
0.0984885
0.0984247
0.0983673
0.098317
0.0982742
0.0982394
0.0982131
0.0981954
0.0981865
0.100271
0.100078
0.0999215
0.0997941
0.0996876
0.0995952
0.0995116
0.0994327
0.0993553
0.0992777
0.0991988
0.0991181
0.0990359
0.0989527
0.0988694
0.0987867
0.0987059
0.0986279
0.0985538
0.0984844
0.0984206
0.0983633
0.0983129
0.0982702
0.0982354
0.0982091
0.0981914
0.0981825
0.100266
0.100073
0.0999164
0.099789
0.0996825
0.0995902
0.0995067
0.0994277
0.0993504
0.0992728
0.0991939
0.0991132
0.0990311
0.0989479
0.0988645
0.0987819
0.0987011
0.0986232
0.098549
0.0984797
0.0984159
0.0983586
0.0983082
0.0982655
0.0982308
0.0982044
0.0981867
0.0981778
0.10026
0.100067
0.0999106
0.0997833
0.0996768
0.0995846
0.0995011
0.0994221
0.0993448
0.0992673
0.0991883
0.0991077
0.0990255
0.0989424
0.098859
0.0987764
0.0986957
0.0986177
0.0985436
0.0984743
0.0984105
0.0983532
0.0983029
0.0982602
0.0982254
0.0981991
0.0981814
0.0981725
0.100253
0.10006
0.0999041
0.0997768
0.0996705
0.0995783
0.0994948
0.0994159
0.0993386
0.099261
0.0991821
0.0991015
0.0990193
0.0989362
0.0988529
0.0987703
0.0986895
0.0986116
0.0985375
0.0984682
0.0984045
0.0983472
0.0982969
0.0982542
0.0982195
0.0981932
0.0981755
0.0981666
0.100246
0.100053
0.0998969
0.0997698
0.0996635
0.0995713
0.0994878
0.099409
0.0993317
0.0992541
0.0991752
0.0990946
0.0990125
0.0989294
0.098846
0.0987635
0.0986828
0.0986048
0.0985308
0.0984615
0.0983978
0.0983405
0.0982903
0.0982476
0.0982129
0.0981866
0.0981689
0.09816
0.100238
0.100045
0.0998891
0.0997621
0.0996558
0.0995637
0.0994803
0.0994014
0.0993242
0.0992466
0.0991677
0.0990871
0.099005
0.0989219
0.0988386
0.0987561
0.0986753
0.0985974
0.0985234
0.0984541
0.0983905
0.0983332
0.098283
0.0982403
0.0982056
0.0981794
0.0981617
0.0981528
0.100229
0.100036
0.0998807
0.0997537
0.0996476
0.0995555
0.0994721
0.0993932
0.099316
0.0992385
0.0991596
0.099079
0.0989969
0.0989138
0.0988305
0.098748
0.0986673
0.0985894
0.0985154
0.0984462
0.0983826
0.0983253
0.0982751
0.0982324
0.0981978
0.0981715
0.0981539
0.098145
0.10022
0.100027
0.0998718
0.0997449
0.0996387
0.0995467
0.0994633
0.0993845
0.0993072
0.0992297
0.0991508
0.0990702
0.0989881
0.098905
0.0988217
0.0987393
0.0986586
0.0985808
0.0985068
0.0984376
0.098374
0.0983168
0.0982666
0.098224
0.0981893
0.0981631
0.0981454
0.0981366
0.10021
0.100018
0.0998623
0.0997354
0.0996293
0.0995373
0.0994539
0.0993751
0.0992979
0.0992203
0.0991414
0.0990609
0.0989787
0.0988957
0.0988124
0.0987299
0.0986493
0.0985715
0.0984975
0.0984284
0.0983648
0.0983076
0.0982575
0.0982149
0.0981803
0.098154
0.0981364
0.0981275
0.1002
0.100008
0.0998522
0.0997255
0.0996194
0.0995274
0.0994441
0.0993652
0.099288
0.0992104
0.0991315
0.0990509
0.0989688
0.0988857
0.0988025
0.09872
0.0986394
0.0985616
0.0984877
0.0984186
0.098355
0.0982979
0.0982478
0.0982052
0.0981706
0.0981444
0.0981268
0.0981179
0.100189
0.099997
0.0998418
0.0997151
0.099609
0.099517
0.0994337
0.0993548
0.0992775
0.0991999
0.099121
0.0990404
0.0989583
0.0988752
0.098792
0.0987095
0.0986289
0.0985512
0.0984773
0.0984082
0.0983447
0.0982876
0.0982375
0.0981949
0.0981604
0.0981342
0.0981166
0.0981077
0.100178
0.0999859
0.0998308
0.0997042
0.0995982
0.0995062
0.0994228
0.0993439
0.0992666
0.0991889
0.09911
0.0990293
0.0989472
0.0988641
0.0987809
0.0986985
0.0986179
0.0985401
0.0984663
0.0983972
0.0983338
0.0982767
0.0982266
0.0981841
0.0981496
0.0981234
0.0981058
0.098097
0.100167
0.0999745
0.0998195
0.0996929
0.0995869
0.0994949
0.0994115
0.0993325
0.0992551
0.0991775
0.0990984
0.0990178
0.0989356
0.0988525
0.0987692
0.0986868
0.0986063
0.0985286
0.0984547
0.0983857
0.0983223
0.0982653
0.0982152
0.0981727
0.0981382
0.0981121
0.0980945
0.0980857
0.100155
0.0999628
0.0998079
0.0996813
0.0995753
0.0994832
0.0993997
0.0993207
0.0992432
0.0991655
0.0990864
0.0990057
0.0989235
0.0988403
0.0987571
0.0986747
0.0985941
0.0985165
0.0984427
0.0983737
0.0983103
0.0982533
0.0982033
0.0981608
0.0981264
0.0981002
0.0980827
0.0980738
0.100143
0.0999508
0.0997959
0.0996694
0.0995633
0.0994712
0.0993876
0.0993085
0.0992309
0.0991531
0.0990739
0.0989931
0.0989109
0.0988277
0.0987444
0.098662
0.0985815
0.0985038
0.09843
0.0983611
0.0982977
0.0982408
0.0981908
0.0981484
0.098114
0.0980878
0.0980703
0.0980615
0.10013
0.0999385
0.0997837
0.0996572
0.0995511
0.0994589
0.0993752
0.0992959
0.0992183
0.0991403
0.099061
0.0989801
0.0988978
0.0988146
0.0987313
0.0986489
0.0985683
0.0984907
0.0984169
0.098348
0.0982847
0.0982278
0.0981779
0.0981355
0.0981011
0.098075
0.0980574
0.0980486
0.100117
0.0999259
0.0997713
0.0996448
0.0995386
0.0994463
0.0993624
0.0992831
0.0992052
0.0991271
0.0990477
0.0989667
0.0988843
0.098801
0.0987177
0.0986352
0.0985547
0.0984771
0.0984033
0.0983344
0.0982712
0.0982143
0.0981644
0.0981221
0.0980877
0.0980616
0.0980441
0.0980353
0.100104
0.0999132
0.0997587
0.0996322
0.0995259
0.0994335
0.0993495
0.0992699
0.0991919
0.0991136
0.0990341
0.0989529
0.0988704
0.0987871
0.0987037
0.0986212
0.0985406
0.098463
0.0983893
0.0983204
0.0982572
0.0982003
0.0981505
0.0981082
0.0980738
0.0980478
0.0980303
0.0980215
0.100091
0.0999004
0.0997459
0.0996194
0.0995131
0.0994205
0.0993363
0.0992565
0.0991783
0.0990998
0.0990201
0.0989388
0.0988561
0.0987727
0.0986892
0.0986067
0.0985261
0.0984485
0.0983748
0.0983059
0.0982427
0.0981859
0.0981361
0.0980938
0.0980595
0.0980335
0.098016
0.0980072
0.100078
0.0998874
0.0997331
0.0996065
0.0995001
0.0994073
0.0993229
0.0992429
0.0991645
0.0990857
0.0990058
0.0989243
0.0988415
0.0987579
0.0986744
0.0985918
0.0985112
0.0984335
0.0983598
0.098291
0.0982278
0.0981711
0.0981213
0.098079
0.0980448
0.0980188
0.0980013
0.0979925
0.100064
0.0998743
0.0997201
0.0995936
0.0994871
0.0993941
0.0993095
0.0992292
0.0991504
0.0990715
0.0989913
0.0989096
0.0988266
0.0987429
0.0986592
0.0985765
0.0984959
0.0984182
0.0983445
0.0982757
0.0982126
0.0981558
0.0981061
0.0980639
0.0980296
0.0980036
0.0979862
0.0979774
0.100051
0.099861
0.0997071
0.0995806
0.099474
0.0993808
0.0992959
0.0992153
0.0991363
0.099057
0.0989765
0.0988946
0.0988114
0.0987275
0.0986437
0.0985609
0.0984802
0.0984025
0.0983288
0.09826
0.0981969
0.0981402
0.0980905
0.0980483
0.0980141
0.0979881
0.0979707
0.097962
0.100037
0.0998478
0.0996941
0.0995677
0.0994609
0.0993675
0.0992823
0.0992014
0.099122
0.0990423
0.0989616
0.0988794
0.0987959
0.0987119
0.0986279
0.098545
0.0984642
0.0983865
0.0983128
0.098244
0.0981809
0.0981242
0.0980745
0.0980324
0.0979982
0.0979723
0.0979548
0.0979461
0.100023
0.0998344
0.0996811
0.0995547
0.0994479
0.0993542
0.0992687
0.0991874
0.0991076
0.0990276
0.0989465
0.098864
0.0987803
0.098696
0.0986118
0.0985288
0.0984479
0.0983701
0.0982964
0.0982276
0.0981645
0.0981078
0.0980582
0.0980161
0.0979819
0.097956
0.0979386
0.0979299
0.100009
0.099821
0.099668
0.0995418
0.0994349
0.099341
0.0992551
0.0991734
0.0990932
0.0990128
0.0989313
0.0988484
0.0987644
0.0986799
0.0985955
0.0985124
0.0984314
0.0983535
0.0982797
0.0982109
0.0981478
0.0980912
0.0980415
0.0979995
0.0979653
0.0979395
0.0979221
0.0979134
0.0999944
0.0998075
0.099655
0.099529
0.099422
0.0993279
0.0992416
0.0991595
0.0990788
0.098998
0.098916
0.0988328
0.0987484
0.0986636
0.098579
0.0984957
0.0984146
0.0983366
0.0982628
0.0981939
0.0981308
0.0980742
0.0980246
0.0979826
0.0979485
0.0979226
0.0979053
0.0978966
0.0999798
0.0997939
0.0996421
0.0995163
0.0994093
0.0993149
0.0992283
0.0991456
0.0990645
0.0989831
0.0989007
0.098817
0.0987323
0.0986471
0.0985623
0.0984788
0.0983975
0.0983195
0.0982456
0.0981767
0.0981136
0.098057
0.0980074
0.0979654
0.0979313
0.0979055
0.0978882
0.0978795
0.099965
0.0997803
0.0996292
0.0995037
0.0993967
0.0993021
0.099215
0.0991319
0.0990502
0.0989683
0.0988854
0.0988012
0.0987161
0.0986306
0.0985455
0.0984617
0.0983803
0.0983021
0.0982282
0.0981592
0.0980961
0.0980395
0.09799
0.097948
0.0979139
0.0978881
0.0978708
0.0978621
0.09995
0.0997666
0.0996163
0.0994912
0.0993843
0.0992894
0.099202
0.0991184
0.0990361
0.0989536
0.0988701
0.0987854
0.0986999
0.098614
0.0985285
0.0984445
0.0983629
0.0982846
0.0982106
0.0981416
0.0980785
0.0980218
0.0979723
0.0979303
0.0978963
0.0978705
0.0978532
0.0978446
0.0999347
0.0997528
0.0996036
0.099479
0.0993721
0.099277
0.0991892
0.099105
0.0990221
0.098939
0.0988549
0.0987697
0.0986836
0.0985973
0.0985115
0.0984272
0.0983454
0.0982669
0.0981928
0.0981238
0.0980606
0.098004
0.0979545
0.0979125
0.0978785
0.0978528
0.0978355
0.0978268
0.0999192
0.0997391
0.0995909
0.0994669
0.0993601
0.0992649
0.0991766
0.0990919
0.0990083
0.0989245
0.0988398
0.0987539
0.0986673
0.0985806
0.0984944
0.0984098
0.0983278
0.0982491
0.0981749
0.0981058
0.0980426
0.097986
0.0979364
0.0978945
0.0978605
0.0978348
0.0978175
0.0978089
0.0999035
0.0997254
0.0995785
0.0994551
0.0993485
0.0992531
0.0991643
0.099079
0.0989947
0.0989102
0.0988248
0.0987383
0.0986511
0.0985639
0.0984773
0.0983924
0.0983101
0.0982313
0.0981569
0.0980877
0.0980244
0.0979678
0.0979183
0.0978764
0.0978424
0.0978167
0.0977994
0.0977908
0.0998876
0.0997117
0.0995662
0.0994436
0.0993372
0.0992416
0.0991524
0.0990664
0.0989814
0.0988962
0.09881
0.0987228
0.098635
0.0985472
0.0984602
0.0983749
0.0982923
0.0982133
0.0981388
0.0980695
0.0980062
0.0979495
0.0979
0.0978581
0.0978242
0.0977985
0.0977812
0.0977726
0.0998716
0.0996981
0.0995542
0.0994324
0.0993263
0.0992305
0.0991408
0.0990541
0.0989684
0.0988823
0.0987953
0.0987074
0.0986189
0.0985306
0.0984431
0.0983574
0.0982745
0.0981953
0.0981206
0.0980512
0.0979879
0.0979312
0.0978817
0.0978398
0.0978058
0.0977802
0.0977629
0.0977543
0.110645
0.110677
0.110701
0.110711
0.110707
0.110693
0.110396
0.110443
0.110482
0.110511
0.110531
0.110545
0.110064
0.110127
0.110182
0.110229
0.110268
0.110303
0.109654
0.109732
0.109803
0.109865
0.109921
0.109972
0.109172
0.109264
0.109349
0.109425
0.109494
0.109558
0.108626
0.10873
0.108826
0.108914
0.108994
0.109069
0.108024
0.108138
0.108243
0.10834
0.108429
0.108512
0.107377
0.107498
0.107609
0.107713
0.107809
0.107898
0.106696
0.106821
0.106936
0.107044
0.107144
0.107236
0.105994
0.106119
0.106237
0.106346
0.106447
0.106541
0.105284
0.105408
0.105523
0.105631
0.105732
0.105825
0.104581
0.104699
0.104811
0.104915
0.105013
0.105104
0.103897
0.104008
0.104113
0.104212
0.104304
0.104391
0.103245
0.103347
0.103444
0.103535
0.103621
0.103701
0.102638
0.102729
0.102815
0.102897
0.102975
0.103048
0.102082
0.102161
0.102237
0.102309
0.102378
0.102442
0.101584
0.101652
0.101716
0.101778
0.101837
0.101893
0.101147
0.101203
0.101257
0.101308
0.101358
0.101405
0.100771
0.100816
0.100859
0.100901
0.100942
0.100981
0.100451
0.100486
0.100521
0.100554
0.100587
0.100619
0.100184
0.100211
0.100237
0.100264
0.100289
0.100315
0.0999611
0.0999815
0.100002
0.100022
0.100043
0.100063
0.0998555
0.0996846
0.0995424
0.0994215
0.0993157
0.0992198
0.0991296
0.0990422
0.0989557
0.0988687
0.0987809
0.0986922
0.098603
0.098514
0.0984261
0.09834
0.0982568
0.0981773
0.0981024
0.0980329
0.0979695
0.0979128
0.0978633
0.0978214
0.0977874
0.0977618
0.0977446
0.0977359
0.0998394
0.0996713
0.099531
0.0994111
0.0993057
0.0992095
0.0991189
0.0990307
0.0989433
0.0988554
0.0987667
0.0986772
0.0985873
0.0984976
0.0984091
0.0983226
0.098239
0.0981593
0.0980842
0.0980146
0.0979511
0.0978944
0.0978448
0.0978029
0.097769
0.0977434
0.0977262
0.0977175
0.0998233
0.0996583
0.0995199
0.0994011
0.0992961
0.0991998
0.0991085
0.0990196
0.0989313
0.0988425
0.0987528
0.0986624
0.0985717
0.0984814
0.0983923
0.0983053
0.0982213
0.0981413
0.0980661
0.0979963
0.0979328
0.0978759
0.0978264
0.0977845
0.0977506
0.097725
0.0977078
0.0976992
0.0998073
0.0996456
0.0995093
0.0993917
0.099287
0.0991905
0.0990987
0.099009
0.0989196
0.0988298
0.0987392
0.0986478
0.0985563
0.0984652
0.0983755
0.0982881
0.0982037
0.0981234
0.098048
0.0979781
0.0979144
0.0978576
0.097808
0.0977661
0.0977322
0.0977066
0.0976894
0.0976808
0.0997916
0.0996333
0.0994991
0.0993827
0.0992784
0.0991818
0.0990893
0.0989987
0.0989084
0.0988175
0.0987258
0.0986335
0.0985411
0.0984493
0.098359
0.098271
0.0981863
0.0981056
0.09803
0.0979599
0.0978962
0.0978392
0.0977896
0.0977478
0.0977139
0.0976883
0.0976711
0.0976625
0.0997762
0.0996214
0.0994895
0.0993743
0.0992704
0.0991736
0.0990805
0.098989
0.0988976
0.0988055
0.0987128
0.0986194
0.0985261
0.0984335
0.0983426
0.098254
0.0981689
0.098088
0.098012
0.0979418
0.097878
0.097821
0.0977714
0.0977295
0.0976956
0.09767
0.0976529
0.0976443
0.110607
0.110342
0.109994
0.109568
0.109072
0.108513
0.107902
0.107248
0.106564
0.105861
0.105154
0.104455
0.10378
0.103139
0.102543
0.102
0.101515
0.10109
0.100725
0.100416
0.100157
0.099941
0.110569
0.110286
0.109919
0.109476
0.108964
0.108393
0.107771
0.107111
0.106423
0.10572
0.105016
0.104324
0.103657
0.103027
0.102444
0.101914
0.101443
0.101032
0.100679
0.10038
0.10013
0.0999212
0.110535
0.110228
0.109839
0.109377
0.108849
0.108264
0.107632
0.106964
0.106273
0.105571
0.104871
0.104186
0.103529
0.102911
0.102342
0.101827
0.10137
0.100973
0.100632
0.100344
0.100103
0.0999019
0.110505
0.110169
0.109755
0.109272
0.108725
0.108126
0.107484
0.106809
0.106115
0.105414
0.104718
0.104041
0.103395
0.102791
0.102236
0.101737
0.101296
0.100913
0.100585
0.100309
0.100077
0.0998832
0.110476
0.110107
0.109666
0.109159
0.108594
0.10798
0.107327
0.106646
0.105949
0.105249
0.104559
0.103891
0.103257
0.102667
0.102128
0.101645
0.10122
0.100852
0.100538
0.100274
0.100052
0.0998652
0.110442
0.11004
0.10957
0.109039
0.108455
0.107825
0.107161
0.106473
0.105775
0.105077
0.104394
0.103736
0.103115
0.10254
0.102018
0.101552
0.101144
0.100792
0.100492
0.100239
0.100027
0.099848
0.110399
0.109964
0.109466
0.108911
0.108306
0.107661
0.106987
0.106293
0.105593
0.104899
0.104223
0.103577
0.10297
0.102412
0.101907
0.101459
0.101068
0.100732
0.100446
0.100206
0.100003
0.0998318
0.110344
0.109877
0.109351
0.108773
0.108149
0.107489
0.106804
0.106105
0.105405
0.104715
0.104048
0.103414
0.102822
0.102281
0.101795
0.101366
0.100993
0.100673
0.100402
0.100173
0.0999806
0.0998168
0.110277
0.10978
0.109227
0.108625
0.107982
0.107308
0.106614
0.105911
0.105211
0.104526
0.103869
0.103248
0.102674
0.102151
0.101684
0.101274
0.100919
0.100616
0.100359
0.100143
0.0999595
0.099803
0.110199
0.109672
0.109092
0.108468
0.107807
0.107119
0.106417
0.10571
0.105012
0.104334
0.103688
0.103082
0.102524
0.102021
0.101574
0.101183
0.100847
0.10056
0.100318
0.100114
0.09994
0.0997907
0.110109
0.109552
0.108947
0.108301
0.107623
0.106924
0.106214
0.105505
0.10481
0.10414
0.103506
0.102915
0.102376
0.101893
0.101466
0.101095
0.100778
0.100508
0.10028
0.100087
0.0999223
0.0997798
0.110003
0.109421
0.108793
0.108127
0.107433
0.106722
0.106006
0.105297
0.104606
0.103945
0.103324
0.102751
0.102231
0.101768
0.101362
0.101011
0.100711
0.100458
0.100244
0.100062
0.0999065
0.0997704
0.109888
0.10928
0.108629
0.107945
0.107237
0.106517
0.105796
0.105087
0.104402
0.103751
0.103145
0.102589
0.102089
0.101646
0.101261
0.10093
0.100649
0.100411
0.100211
0.10004
0.0998927
0.0997627
0.109762
0.109131
0.108459
0.107758
0.107037
0.106308
0.105584
0.104878
0.104199
0.10356
0.102969
0.102431
0.101952
0.10153
0.101166
0.100855
0.100591
0.100369
0.100181
0.100021
0.0998811
0.0997567
0.109629
0.108975
0.108284
0.107566
0.106834
0.106099
0.105374
0.10467
0.104
0.103374
0.102798
0.10228
0.101821
0.10142
0.101076
0.100784
0.100538
0.10033
0.100155
0.100004
0.0998716
0.0997524
0.109488
0.108813
0.108105
0.107373
0.106631
0.105891
0.105165
0.104467
0.103806
0.103193
0.102635
0.102136
0.101697
0.101317
0.100993
0.10072
0.10049
0.100296
0.100132
0.09999
0.0998643
0.0997497
0.109343
0.108648
0.107924
0.10718
0.10643
0.105686
0.104962
0.104269
0.103619
0.103021
0.10248
0.102
0.101581
0.101222
0.100917
0.100661
0.100447
0.100266
0.100113
0.0999789
0.0998592
0.0997486
0.109192
0.108482
0.107743
0.10699
0.106233
0.105487
0.104766
0.10408
0.103441
0.102857
0.102334
0.101873
0.101475
0.101135
0.100849
0.10061
0.10041
0.100241
0.100097
0.0999706
0.0998561
0.099749
0.109041
0.108316
0.107566
0.106803
0.106042
0.105296
0.104578
0.1039
0.103274
0.102705
0.102199
0.101757
0.101378
0.101057
0.100788
0.100565
0.100378
0.10022
0.100085
0.0999648
0.099855
0.0997508
0.108892
0.108153
0.107392
0.106623
0.105858
0.105113
0.1044
0.103732
0.103118
0.102564
0.102076
0.101652
0.101291
0.100988
0.100735
0.100526
0.100351
0.100204
0.100076
0.0999615
0.0998556
0.0997538
0.108746
0.107995
0.107226
0.106451
0.105685
0.104942
0.104235
0.103576
0.102974
0.102436
0.101964
0.101558
0.101215
0.100928
0.10069
0.100494
0.10033
0.100191
0.10007
0.0999604
0.0998577
0.0997578
0.108603
0.107844
0.107068
0.106289
0.105522
0.104782
0.104082
0.103433
0.102844
0.102321
0.101865
0.101476
0.101148
0.100876
0.100652
0.100467
0.100313
0.100182
0.100066
0.0999612
0.0998611
0.0997627
0.108467
0.1077
0.106919
0.106138
0.105372
0.104636
0.103943
0.103304
0.102728
0.102219
0.101778
0.101404
0.101091
0.100833
0.100621
0.100446
0.100301
0.100176
0.100065
0.0999635
0.0998655
0.0997681
0.10834
0.107567
0.106782
0.106
0.105236
0.104504
0.103819
0.10319
0.102625
0.102129
0.101703
0.101343
0.101043
0.100797
0.100596
0.10043
0.100292
0.100173
0.100066
0.0999671
0.0998707
0.099774
0.108223
0.107445
0.106657
0.105875
0.105113
0.104387
0.103708
0.103089
0.102536
0.102053
0.101639
0.101291
0.101004
0.100768
0.100576
0.100418
0.100286
0.100172
0.100069
0.0999715
0.0998763
0.09978
0.108115
0.107334
0.106545
0.105764
0.105005
0.104283
0.103613
0.103002
0.10246
0.101988
0.101585
0.101249
0.100972
0.100746
0.100561
0.10041
0.100283
0.100172
0.100072
0.0999765
0.0998821
0.0997859
0.108019
0.107237
0.106447
0.105667
0.104911
0.104195
0.103531
0.102929
0.102396
0.101934
0.101541
0.101215
0.100946
0.100728
0.100551
0.100405
0.100282
0.100174
0.100076
0.0999817
0.0998878
0.0997916
0.107939
0.107153
0.106364
0.105585
0.104832
0.104121
0.103463
0.102868
0.102343
0.10189
0.101506
0.101187
0.100927
0.100715
0.100543
0.100401
0.100282
0.100177
0.10008
0.0999867
0.0998932
0.0997969
0.107868
0.107084
0.106294
0.105517
0.104767
0.10406
0.103408
0.10282
0.102301
0.101855
0.101479
0.101167
0.100912
0.100706
0.100538
0.1004
0.100283
0.10018
0.100084
0.0999914
0.099898
0.0998015
0.107814
0.107029
0.10624
0.105464
0.104717
0.104013
0.103365
0.102782
0.102269
0.101829
0.101458
0.101151
0.100901
0.100699
0.100535
0.100399
0.100284
0.100182
0.100088
0.0999954
0.099902
0.0998053
0.107774
0.106989
0.1062
0.105425
0.10468
0.103979
0.103334
0.102755
0.102247
0.10181
0.101443
0.101141
0.100894
0.100695
0.100533
0.100399
0.100286
0.100185
0.100091
0.0999985
0.0999052
0.0998083
0.107751
0.106964
0.106175
0.105401
0.104657
0.103957
0.103315
0.102738
0.102232
0.101799
0.101434
0.101134
0.10089
0.100692
0.100532
0.1004
0.100287
0.100186
0.100093
0.100001
0.0999073
0.0998103
0.107742
0.106954
0.106164
0.10539
0.104646
0.103948
0.103306
0.102731
0.102226
0.101794
0.101431
0.101131
0.100888
0.100691
0.100532
0.1004
0.100287
0.100187
0.100094
0.100002
0.0999083
0.0998112
0.0997612
0.09961
0.0994805
0.0993666
0.0992631
0.0991659
0.0990722
0.0989797
0.0988872
0.098794
0.0987001
0.0986057
0.0985115
0.0984181
0.0983264
0.0982373
0.0981518
0.0980705
0.0979943
0.097924
0.09786
0.097803
0.0977533
0.0977114
0.0976776
0.097652
0.0976348
0.0976262
0.0997468
0.0995993
0.0994722
0.0993595
0.0992563
0.0991589
0.0990644
0.0989709
0.0988772
0.0987829
0.0986878
0.0985923
0.0984971
0.0984029
0.0983105
0.0982209
0.0981349
0.0980533
0.0979768
0.0979063
0.0978422
0.0977851
0.0977355
0.0976936
0.0976597
0.0976341
0.097617
0.0976084
0.0997329
0.0995893
0.0994645
0.099353
0.0992502
0.0991524
0.0990572
0.0989626
0.0988677
0.0987721
0.0986758
0.0985792
0.098483
0.0983879
0.0982948
0.0982046
0.0981181
0.0980362
0.0979595
0.0978888
0.0978246
0.0977675
0.0977178
0.0976759
0.097642
0.0976165
0.0975994
0.0975908
0.0997197
0.0995799
0.0994575
0.0993472
0.0992447
0.0991465
0.0990504
0.0989547
0.0988586
0.0987617
0.0986642
0.0985664
0.0984692
0.0983732
0.0982794
0.0981886
0.0981017
0.0980194
0.0979424
0.0978716
0.0978073
0.09775
0.0977003
0.0976584
0.0976246
0.097599
0.0975819
0.0975733
0.0997073
0.0995713
0.0994512
0.0993421
0.0992397
0.0991412
0.0990442
0.0989473
0.0988499
0.0987516
0.0986528
0.0985539
0.0984557
0.0983588
0.0982643
0.0981728
0.0980854
0.0980028
0.0979256
0.0978545
0.0977901
0.0977328
0.0976831
0.0976411
0.0976073
0.0975818
0.0975647
0.0975561
0.0996957
0.0995635
0.0994457
0.0993376
0.0992355
0.0991364
0.0990384
0.0989403
0.0988415
0.098742
0.0986418
0.0985418
0.0984424
0.0983447
0.0982494
0.0981573
0.0980694
0.0979864
0.097909
0.0978377
0.0977732
0.0977159
0.0976661
0.0976242
0.0975903
0.0975648
0.0975477
0.0975392
0.099685
0.0995565
0.0994409
0.0993338
0.0992318
0.0991321
0.0990331
0.0989338
0.0988336
0.0987326
0.0986312
0.0985299
0.0984295
0.0983308
0.0982348
0.0981421
0.0980537
0.0979704
0.0978927
0.0978212
0.0977566
0.0976992
0.0976494
0.0976075
0.0975736
0.0975481
0.0975311
0.0975225
0.0996754
0.0995505
0.099437
0.0993308
0.0992287
0.0991283
0.0990283
0.0989276
0.098826
0.0987236
0.0986209
0.0985183
0.0984169
0.0983173
0.0982204
0.0981272
0.0980383
0.0979546
0.0978767
0.0978051
0.0977403
0.0976828
0.097633
0.0975911
0.0975573
0.0975318
0.0975147
0.0975062
0.0996669
0.0995454
0.0994338
0.0993284
0.0992261
0.0991251
0.0990239
0.0989218
0.0988188
0.098715
0.0986109
0.0985071
0.0984046
0.0983041
0.0982065
0.0981126
0.0980233
0.0979392
0.097861
0.0977892
0.0977244
0.0976668
0.097617
0.097575
0.0975412
0.0975158
0.0974987
0.0974902
0.0996595
0.0995412
0.0994314
0.0993266
0.0992242
0.0991223
0.0990199
0.0989165
0.098812
0.0987067
0.0986012
0.0984962
0.0983926
0.0982912
0.0981928
0.0980984
0.0980086
0.0979241
0.0978457
0.0977737
0.0977088
0.0976512
0.0976013
0.0975594
0.0975256
0.0975001
0.0974831
0.0974746
0.0996534
0.0995381
0.0994299
0.0993255
0.0992227
0.09912
0.0990163
0.0989114
0.0988054
0.0986987
0.0985918
0.0984856
0.0983809
0.0982786
0.0981795
0.0980845
0.0979942
0.0979094
0.0978307
0.0977587
0.0976936
0.097636
0.0975861
0.0975441
0.0975104
0.0974849
0.0974679
0.0974594
0.0996485
0.099536
0.0994291
0.0993251
0.0992218
0.099118
0.0990131
0.0989067
0.0987992
0.098691
0.0985828
0.0984754
0.0983696
0.0982664
0.0981666
0.098071
0.0979803
0.0978952
0.0978162
0.097744
0.0976788
0.0976212
0.0975712
0.0975293
0.0974956
0.0974701
0.0974531
0.0974446
0.0996449
0.0995348
0.0994291
0.0993252
0.0992214
0.0991165
0.0990102
0.0989024
0.0987933
0.0986836
0.0985741
0.0984655
0.0983587
0.0982546
0.0981541
0.0980579
0.0979667
0.0978813
0.0978022
0.0977298
0.0976645
0.0976068
0.0975569
0.0975149
0.0974812
0.0974558
0.0974388
0.0974303
0.0996426
0.0995347
0.0994299
0.0993259
0.0992214
0.0991154
0.0990077
0.0988983
0.0987877
0.0986766
0.0985657
0.0984559
0.0983481
0.0982432
0.0981419
0.0980452
0.0979537
0.0978679
0.0977885
0.097716
0.0976507
0.0975929
0.097543
0.0975011
0.0974674
0.097442
0.097425
0.0974165
0.0996416
0.0995355
0.0994313
0.0993272
0.0992218
0.0991146
0.0990054
0.0988945
0.0987824
0.0986698
0.0985576
0.0984467
0.0983379
0.0982321
0.0981302
0.098033
0.097941
0.097855
0.0977754
0.0977028
0.0976374
0.0975796
0.0975296
0.0974877
0.097454
0.0974286
0.0974117
0.0974032
0.0996418
0.0995372
0.0994334
0.0993289
0.0992226
0.0991141
0.0990034
0.098891
0.0987774
0.0986634
0.0985499
0.0984378
0.0983281
0.0982215
0.098119
0.0980212
0.0979289
0.0978426
0.0977628
0.09769
0.0976246
0.0975667
0.0975168
0.0974749
0.0974412
0.0974159
0.0973989
0.0973905
0.0996431
0.0995397
0.0994361
0.099331
0.0992237
0.0991138
0.0990017
0.0988877
0.0987726
0.0986573
0.0985425
0.0984294
0.0983187
0.0982114
0.0981082
0.09801
0.0979173
0.0978307
0.0977508
0.0976778
0.0976123
0.0975545
0.0975045
0.0974626
0.097429
0.0974037
0.0973868
0.0973783
0.0996455
0.0995429
0.0994393
0.0993335
0.099225
0.0991138
0.0990002
0.0988847
0.0987681
0.0986514
0.0985355
0.0984213
0.0983097
0.0982017
0.0980979
0.0979992
0.0979062
0.0978194
0.0977393
0.0976662
0.0976007
0.0975428
0.0974928
0.097451
0.0974174
0.0973921
0.0973752
0.0973667
0.0996489
0.0995468
0.0994429
0.0993363
0.0992266
0.099114
0.0989988
0.0988819
0.0987639
0.0986459
0.0985288
0.0984136
0.0983012
0.0981924
0.0980882
0.097989
0.0978957
0.0978086
0.0977284
0.0976552
0.0975896
0.0975317
0.0974818
0.0974399
0.0974063
0.0973811
0.0973642
0.0973557
0.0996531
0.0995512
0.0994469
0.0993393
0.0992284
0.0991143
0.0989977
0.0988793
0.0987599
0.0986407
0.0985225
0.0984063
0.0982931
0.0981837
0.0980789
0.0979794
0.0978857
0.0977985
0.0977181
0.0976449
0.0975792
0.0975213
0.0974714
0.0974295
0.097396
0.0973707
0.0973538
0.0973454
0.0996579
0.0995561
0.0994511
0.0993425
0.0992303
0.0991148
0.0989967
0.0988769
0.0987562
0.0986358
0.0985166
0.0983995
0.0982855
0.0981755
0.0980702
0.0979703
0.0978764
0.0977889
0.0977084
0.0976351
0.0975694
0.0975115
0.0974616
0.0974198
0.0973862
0.097361
0.0973442
0.0973357
0.0996633
0.0995612
0.0994555
0.0993458
0.0992322
0.0991154
0.0989959
0.0988747
0.0987528
0.0986312
0.098511
0.0983931
0.0982785
0.0981679
0.0980621
0.0979619
0.0978677
0.0977801
0.0976994
0.0976261
0.0975603
0.0975024
0.0974525
0.0974107
0.0973772
0.097352
0.0973352
0.0973267
0.0996689
0.0995664
0.0994599
0.099349
0.0992342
0.099116
0.0989952
0.0988727
0.0987496
0.098627
0.0985059
0.0983872
0.0982719
0.0981608
0.0980546
0.0979541
0.0978597
0.0977719
0.0976911
0.0976177
0.097552
0.097494
0.0974441
0.0974024
0.0973689
0.0973437
0.0973269
0.0973185
0.0996748
0.0995717
0.0994642
0.0993523
0.0992362
0.0991166
0.0989946
0.0988709
0.0987467
0.0986231
0.0985012
0.0983818
0.0982659
0.0981543
0.0980478
0.0979469
0.0978523
0.0977644
0.0976835
0.0976101
0.0975443
0.0974864
0.0974365
0.0973947
0.0973613
0.0973361
0.0973193
0.0973109
0.0996806
0.0995769
0.0994684
0.0993554
0.0992381
0.0991173
0.098994
0.0988693
0.0987441
0.0986196
0.0984969
0.0983769
0.0982604
0.0981484
0.0980415
0.0979404
0.0978456
0.0977576
0.0976766
0.0976032
0.0975374
0.0974794
0.0974296
0.0973878
0.0973544
0.0973292
0.0973124
0.097304
0.0996862
0.0995818
0.0994724
0.0993583
0.0992398
0.099118
0.0989936
0.0988678
0.0987418
0.0986165
0.0984931
0.0983724
0.0982555
0.0981432
0.098036
0.0979347
0.0978397
0.0977515
0.0976705
0.097597
0.0975312
0.0974733
0.0974234
0.0973817
0.0973483
0.0973231
0.0973064
0.097298
0.0996914
0.0995863
0.0994761
0.0993609
0.0992415
0.0991186
0.0989932
0.0988666
0.0987397
0.0986137
0.0984897
0.0983686
0.0982513
0.0981385
0.0980311
0.0979296
0.0978345
0.0977462
0.0976651
0.0975916
0.0975258
0.0974678
0.097418
0.0973763
0.0973429
0.0973178
0.097301
0.0972926
0.0996962
0.0995904
0.0994794
0.0993633
0.0992429
0.0991191
0.098993
0.0988655
0.098738
0.0986114
0.0984868
0.0983653
0.0982476
0.0981346
0.0980269
0.0979252
0.09783
0.0977416
0.0976605
0.097587
0.0975211
0.0974632
0.0974134
0.0973717
0.0973383
0.0973132
0.0972965
0.0972881
0.0997004
0.099594
0.0994822
0.0993654
0.0992442
0.0991196
0.0989927
0.0988647
0.0987365
0.0986094
0.0984844
0.0983625
0.0982445
0.0981313
0.0980235
0.0979216
0.0978263
0.0977379
0.0976567
0.0975831
0.0975173
0.0974594
0.0974095
0.0973679
0.0973345
0.0973094
0.0972927
0.0972843
0.0997038
0.0995969
0.0994845
0.099367
0.0992452
0.0991201
0.0989926
0.098864
0.0987354
0.0986079
0.0984825
0.0983603
0.0982421
0.0981287
0.0980207
0.0979188
0.0978234
0.0977349
0.0976537
0.0975801
0.0975142
0.0974563
0.0974065
0.0973649
0.0973315
0.0973064
0.0972897
0.0972813
0.0997065
0.0995991
0.0994863
0.0993683
0.099246
0.0991204
0.0989925
0.0988635
0.0987345
0.0986067
0.0984812
0.0983587
0.0982403
0.0981268
0.0980187
0.0979167
0.0978212
0.0977327
0.0976515
0.0975779
0.097512
0.0974541
0.0974043
0.0973627
0.0973293
0.0973042
0.0972875
0.0972791
0.0997082
0.0996006
0.0994874
0.0993692
0.0992466
0.0991206
0.0989925
0.0988632
0.098734
0.098606
0.0984803
0.0983577
0.0982392
0.0981256
0.0980174
0.0979154
0.0978199
0.0977313
0.0976501
0.0975765
0.0975106
0.0974527
0.0974029
0.0973613
0.0973279
0.0973028
0.0972861
0.0972777
0.0997091
0.0996013
0.099488
0.0993696
0.0992469
0.0991208
0.0989925
0.0988631
0.0987339
0.0986058
0.09848
0.0983573
0.0982388
0.0981251
0.0980169
0.0979148
0.0978193
0.0977307
0.0976495
0.0975759
0.09751
0.0974521
0.0974023
0.0973607
0.0973273
0.0973022
0.0972855
0.0972772
0.0999496
0.100167
0.100429
0.100741
0.10111
0.101539
0.102028
0.102576
0.103177
0.103823
0.104503
0.105204
0.105913
0.106617
0.107302
0.107955
0.108564
0.109119
0.109611
0.110033
0.110376
0.110636
0.0999304
0.100141
0.100394
0.100697
0.101054
0.10147
0.101946
0.102481
0.10307
0.103705
0.104376
0.105071
0.105778
0.106482
0.10717
0.107829
0.108447
0.109014
0.10952
0.109957
0.110317
0.110593
0.0999116
0.100115
0.10036
0.100652
0.100997
0.1014
0.101862
0.102383
0.102958
0.103582
0.104243
0.104932
0.105634
0.106338
0.107029
0.107694
0.108322
0.108902
0.109423
0.109877
0.110257
0.110553
0.0998933
0.10009
0.100325
0.100606
0.100939
0.101328
0.101775
0.102281
0.102843
0.103453
0.104104
0.104785
0.105483
0.106186
0.106879
0.107551
0.108189
0.108782
0.10932
0.109793
0.110195
0.110516
0.0998758
0.100065
0.100291
0.100561
0.10088
0.101255
0.101687
0.102177
0.102723
0.10332
0.10396
0.104632
0.105325
0.106026
0.106721
0.107399
0.108048
0.108655
0.10921
0.109705
0.110132
0.110483
0.0998591
0.100041
0.100258
0.100516
0.100822
0.101181
0.101597
0.102071
0.102601
0.103183
0.10381
0.104472
0.105159
0.105858
0.106555
0.10724
0.107898
0.10852
0.109094
0.109612
0.110065
0.110448
0.0998433
0.100018
0.100225
0.100471
0.100764
0.101107
0.101506
0.101963
0.102476
0.103042
0.103656
0.104307
0.104987
0.105682
0.106381
0.107071
0.10774
0.108376
0.10897
0.109511
0.109993
0.110409
0.0998285
0.099996
0.100194
0.100428
0.100706
0.101034
0.101416
0.101854
0.102349
0.102899
0.103497
0.104137
0.104809
0.1055
0.1062
0.106895
0.107574
0.108225
0.108837
0.109402
0.109912
0.110361
0.0998148
0.0999751
0.100163
0.100386
0.10065
0.100961
0.101325
0.101745
0.102222
0.102754
0.103336
0.103963
0.104625
0.105312
0.106011
0.106711
0.107399
0.108065
0.108696
0.109284
0.109821
0.110299
0.0998024
0.0999557
0.100134
0.100345
0.100595
0.10089
0.101236
0.101637
0.102094
0.102608
0.103174
0.103786
0.104438
0.105119
0.105817
0.10652
0.107217
0.107896
0.108545
0.109156
0.109719
0.110228
0.0997913
0.0999378
0.100107
0.100307
0.100543
0.100821
0.101149
0.10153
0.101968
0.102462
0.10301
0.103608
0.104248
0.104921
0.105617
0.106323
0.107028
0.107719
0.108386
0.109019
0.109608
0.110146
0.0997816
0.0999216
0.100082
0.10027
0.100492
0.100755
0.101065
0.101426
0.101843
0.102317
0.102847
0.103428
0.104056
0.104721
0.105413
0.10612
0.106832
0.107535
0.108218
0.108872
0.109485
0.11005
0.0997734
0.0999072
0.10006
0.100237
0.100445
0.100692
0.100983
0.101325
0.101722
0.102175
0.102685
0.10325
0.103864
0.104519
0.105206
0.105914
0.10663
0.107344
0.108043
0.108716
0.109353
0.109946
0.0997667
0.0998948
0.100039
0.100206
0.100401
0.100633
0.100906
0.101228
0.101604
0.102037
0.102527
0.103074
0.103673
0.104317
0.104998
0.105705
0.106426
0.107148
0.107861
0.108553
0.109213
0.109833
0.0997616
0.0998844
0.100021
0.100178
0.100361
0.100577
0.100834
0.101137
0.101492
0.101904
0.102374
0.102902
0.103485
0.104118
0.104791
0.105495
0.106219
0.106949
0.107674
0.108383
0.109064
0.109708
0.099758
0.099876
0.100006
0.100154
0.100325
0.100527
0.100766
0.101051
0.101386
0.101777
0.102226
0.102736
0.103302
0.103922
0.104586
0.105287
0.106011
0.106748
0.107484
0.108208
0.108907
0.109573
0.099756
0.0998696
0.0999934
0.100132
0.100293
0.100481
0.100705
0.100971
0.101286
0.101657
0.102086
0.102576
0.103126
0.103732
0.104386
0.105081
0.105805
0.106546
0.107292
0.108029
0.108745
0.10943
0.0997553
0.0998652
0.0999833
0.100115
0.100265
0.100441
0.100649
0.100898
0.101195
0.101545
0.101955
0.102425
0.102958
0.103549
0.104193
0.104881
0.105603
0.106347
0.1071
0.107849
0.10858
0.109282
0.0997561
0.0998627
0.0999759
0.1001
0.100241
0.100405
0.1006
0.100833
0.101112
0.101443
0.101832
0.102284
0.102799
0.103375
0.104007
0.104688
0.105407
0.106152
0.106911
0.107669
0.108414
0.109135
0.0997581
0.0998619
0.0999708
0.100089
0.100222
0.100375
0.100557
0.100775
0.101037
0.10135
0.10172
0.102153
0.102651
0.103211
0.103831
0.104504
0.105218
0.105964
0.106726
0.107492
0.108249
0.108982
0.0997611
0.0998627
0.0999679
0.100081
0.100206
0.10035
0.100521
0.100725
0.100971
0.101267
0.101619
0.102034
0.102514
0.10306
0.103667
0.10433
0.105039
0.105783
0.106548
0.107321
0.108086
0.108831
0.0997651
0.0998649
0.0999671
0.100075
0.100194
0.10033
0.10049
0.100682
0.100913
0.101193
0.101529
0.101927
0.10239
0.102921
0.103516
0.104169
0.104872
0.105613
0.106379
0.107156
0.107929
0.108684
0.0997697
0.0998683
0.099968
0.100072
0.100186
0.100315
0.100465
0.100646
0.100864
0.10113
0.10145
0.101832
0.10228
0.102795
0.103377
0.104021
0.104717
0.105454
0.10622
0.107
0.107779
0.108543
0.0997749
0.0998725
0.0999702
0.100071
0.10018
0.100303
0.100445
0.100616
0.100823
0.101075
0.101382
0.101749
0.102182
0.102684
0.103253
0.103887
0.104575
0.105308
0.106073
0.106855
0.107638
0.108409
0.0997804
0.0998773
0.0999736
0.100072
0.100177
0.100295
0.10043
0.100592
0.100789
0.10103
0.101323
0.101677
0.102097
0.102586
0.103144
0.103767
0.104448
0.105177
0.105939
0.106721
0.107507
0.108282
0.0997859
0.0998825
0.0999777
0.100074
0.100176
0.100289
0.100419
0.100574
0.100762
0.100993
0.101275
0.101616
0.102024
0.102501
0.103048
0.103662
0.104336
0.105059
0.105819
0.106601
0.107389
0.108167
0.0997913
0.0998877
0.0999822
0.100077
0.100177
0.100286
0.100411
0.10056
0.100741
0.100963
0.101235
0.101566
0.101963
0.102429
0.102967
0.103572
0.104239
0.104957
0.105714
0.106494
0.107283
0.108065
0.0997963
0.0998928
0.0999868
0.100081
0.100178
0.100285
0.100406
0.10055
0.100725
0.100939
0.101203
0.101525
0.101913
0.10237
0.102898
0.103496
0.104156
0.104869
0.105623
0.106403
0.107192
0.107975
0.0998009
0.0998975
0.0999911
0.100084
0.100181
0.100285
0.100403
0.100543
0.100712
0.100921
0.101178
0.101493
0.101873
0.102322
0.102843
0.103433
0.104088
0.104797
0.105548
0.106326
0.107116
0.107902
0.0998048
0.0999015
0.099995
0.100088
0.100183
0.100285
0.100401
0.100538
0.100704
0.100908
0.10116
0.101468
0.101842
0.102284
0.102799
0.103384
0.104034
0.104739
0.105487
0.106264
0.107053
0.107838
0.0998078
0.0999047
0.0999981
0.10009
0.100185
0.100286
0.100401
0.100535
0.100698
0.100898
0.101146
0.10145
0.101819
0.102257
0.102767
0.103347
0.103993
0.104695
0.105442
0.106217
0.107006
0.107792
0.09981
0.099907
0.1
0.100092
0.100186
0.100287
0.1004
0.100533
0.100694
0.100892
0.101137
0.101438
0.101804
0.102238
0.102745
0.103322
0.103966
0.104666
0.10541
0.106185
0.106974
0.107761
0.0998111
0.0999082
0.100002
0.100094
0.100187
0.100287
0.1004
0.100532
0.100692
0.100889
0.101132
0.101432
0.101795
0.102228
0.102733
0.103309
0.103951
0.104649
0.105393
0.106168
0.106957
0.107746
0.0976358
0.0976444
0.0976616
0.0976872
0.0977211
0.097763
0.0978127
0.0978698
0.0979338
0.0980041
0.0980803
0.0981615
0.098247
0.098336
0.0984275
0.0985207
0.0986147
0.0987087
0.0988023
0.098895
0.0989871
0.0990792
0.0991726
0.0992694
0.0993727
0.0994868
0.0996167
0.0997686
0.0976179
0.0976265
0.0976437
0.0976693
0.0977032
0.0977451
0.0977948
0.0978519
0.097916
0.0979866
0.0980629
0.0981445
0.0982304
0.09832
0.0984122
0.0985062
0.0986011
0.0986962
0.0987909
0.0988849
0.0989781
0.0990712
0.0991653
0.0992625
0.0993655
0.0994784
0.099606
0.0997544
0.0976002
0.0976088
0.0976259
0.0976515
0.0976854
0.0977273
0.0977771
0.0978342
0.0978984
0.0979691
0.0980458
0.0981277
0.0982141
0.0983042
0.0983971
0.0984919
0.0985879
0.0986841
0.09878
0.0988752
0.0989696
0.0990638
0.0991587
0.0992562
0.099359
0.0994707
0.0995961
0.0997408
0.0975826
0.0975912
0.0976083
0.0976339
0.0976678
0.0977097
0.0977595
0.0978167
0.097881
0.0979519
0.0980288
0.0981111
0.0981979
0.0982886
0.0983822
0.098478
0.0985749
0.0986723
0.0987694
0.0988659
0.0989616
0.0990568
0.0991526
0.0992505
0.0993531
0.0994637
0.0995868
0.0997279
0.0975653
0.0975739
0.097591
0.0976165
0.0976504
0.0976924
0.0977421
0.0977995
0.0978639
0.0979349
0.0980121
0.0980947
0.098182
0.0982733
0.0983677
0.0984643
0.0985622
0.0986608
0.0987592
0.0988569
0.0989539
0.0990504
0.0991471
0.0992455
0.0993478
0.0994574
0.0995783
0.0997158
0.0975482
0.0975568
0.0975739
0.0975994
0.0976333
0.0976752
0.0977251
0.0977824
0.097847
0.0979182
0.0979956
0.0980786
0.0981664
0.0982582
0.0983534
0.0984509
0.0985499
0.0986496
0.0987493
0.0988484
0.0989468
0.0990444
0.0991421
0.099241
0.0993433
0.0994518
0.0995706
0.0997044
0.0975314
0.0975399
0.097557
0.0975826
0.0976164
0.0976584
0.0977082
0.0977657
0.0978303
0.0979017
0.0979794
0.0980627
0.098151
0.0982435
0.0983393
0.0984378
0.0985378
0.0986387
0.0987397
0.0988403
0.09894
0.0990389
0.0991376
0.0992372
0.0993394
0.099447
0.0995637
0.0996939
0.0975149
0.0975234
0.0975405
0.097566
0.0975999
0.0976418
0.0976917
0.0977492
0.097814
0.0978856
0.0979635
0.0980471
0.0981359
0.098229
0.0983256
0.0984249
0.0985261
0.0986282
0.0987306
0.0988325
0.0989336
0.0990339
0.0991337
0.0992339
0.0993362
0.099443
0.0995576
0.0996844
0.0974987
0.0975073
0.0975243
0.0975498
0.0975836
0.0976256
0.0976755
0.0977331
0.0977979
0.0978697
0.0979479
0.0980319
0.0981211
0.0982148
0.0983122
0.0984124
0.0985147
0.098618
0.0987217
0.0988251
0.0989277
0.0990293
0.0991302
0.0992312
0.0993336
0.0994397
0.0995524
0.0996758
0.0974829
0.0974914
0.0975085
0.097534
0.0975678
0.0976098
0.0976597
0.0977173
0.0977823
0.0978542
0.0979326
0.098017
0.0981067
0.098201
0.0982991
0.0984002
0.0985035
0.0986081
0.0987132
0.098818
0.098922
0.0990251
0.0991272
0.099229
0.0993316
0.0994371
0.0995481
0.0996684
0.0974675
0.097476
0.0974931
0.0975185
0.0975523
0.0975943
0.0976442
0.0977019
0.097767
0.0978391
0.0979177
0.0980024
0.0980926
0.0981875
0.0982863
0.0983884
0.0984927
0.0985985
0.098705
0.0988112
0.0989168
0.0990213
0.0991246
0.0992273
0.0993303
0.0994353
0.0995448
0.099662
0.0974525
0.097461
0.097478
0.0975035
0.0975373
0.0975792
0.0976292
0.0976869
0.0977521
0.0978243
0.0979032
0.0979883
0.0980788
0.0981743
0.0982739
0.0983769
0.0984823
0.0985893
0.0986971
0.0988048
0.0989119
0.0990178
0.0991225
0.0992261
0.0993296
0.0994343
0.0995423
0.0996568
0.097438
0.0974465
0.0974635
0.0974889
0.0975227
0.0975646
0.0976146
0.0976724
0.0977376
0.09781
0.0978891
0.0979745
0.0980655
0.0981616
0.0982619
0.0983657
0.0984721
0.0985804
0.0986895
0.0987987
0.0989073
0.0990147
0.0991207
0.0992254
0.0993294
0.0994339
0.0995408
0.0996528
0.0974239
0.0974324
0.0974494
0.0974748
0.0975086
0.0975505
0.0976005
0.0976583
0.0977236
0.0977961
0.0978755
0.0979612
0.0980526
0.0981492
0.0982502
0.0983549
0.0984623
0.0985717
0.0986822
0.0987929
0.098903
0.0990119
0.0991193
0.0992251
0.0993298
0.0994343
0.0995402
0.0996499
0.0974103
0.0974188
0.0974358
0.0974612
0.0974949
0.0975369
0.0975868
0.0976447
0.0977101
0.0977828
0.0978623
0.0979483
0.0980401
0.0981372
0.0982389
0.0983444
0.0984529
0.0985634
0.0986752
0.0987873
0.0988989
0.0990094
0.0991182
0.0992253
0.0993307
0.0994353
0.0995405
0.0996483
0.0973973
0.0974058
0.0974227
0.0974481
0.0974818
0.0975237
0.0975737
0.0976316
0.0976971
0.0977699
0.0978496
0.0979358
0.0980281
0.0981257
0.098228
0.0983343
0.0984438
0.0985555
0.0986685
0.098782
0.0988952
0.0990072
0.0991174
0.0992257
0.0993321
0.099437
0.0995416
0.0996477
0.0973848
0.0973933
0.0974102
0.0974356
0.0974693
0.0975112
0.0975612
0.0976191
0.0976846
0.0977575
0.0978374
0.0979239
0.0980165
0.0981146
0.0982176
0.0983247
0.098435
0.0985478
0.0986621
0.098777
0.0988917
0.0990052
0.0991169
0.0992265
0.0993338
0.0994392
0.0995435
0.0996483
0.0973729
0.0973814
0.0973983
0.0974236
0.0974573
0.0974992
0.0975492
0.0976071
0.0976727
0.0977457
0.0978258
0.0979125
0.0980055
0.0981041
0.0982076
0.0983154
0.0984267
0.0985405
0.0986561
0.0987723
0.0988884
0.0990034
0.0991166
0.0992276
0.099336
0.0994419
0.0995462
0.09965
0.0973616
0.0973701
0.097387
0.0974123
0.0974459
0.0974878
0.0975378
0.0975957
0.0976613
0.0977345
0.0978147
0.0979017
0.097995
0.098094
0.0981981
0.0983066
0.0984187
0.0985336
0.0986503
0.0987678
0.0988853
0.0990018
0.0991166
0.0992289
0.0993384
0.0994451
0.0995495
0.0996526
0.097351
0.0973594
0.0973763
0.0974016
0.0974352
0.097477
0.097527
0.0975849
0.0976506
0.0977238
0.0978042
0.0978914
0.097985
0.0980844
0.0981891
0.0982982
0.0984112
0.098527
0.0986448
0.0987636
0.0988825
0.0990005
0.0991166
0.0992303
0.0993411
0.0994486
0.0995533
0.099656
0.0973409
0.0973494
0.0973662
0.0973915
0.0974251
0.0974669
0.0975169
0.0975748
0.0976405
0.0977138
0.0977943
0.0978817
0.0979756
0.0980754
0.0981805
0.0982903
0.098404
0.0985208
0.0986397
0.0987597
0.0988799
0.0989992
0.0991169
0.099232
0.0993439
0.0994525
0.0995576
0.0996601
0.0973316
0.09734
0.0973569
0.0973821
0.0974157
0.0974575
0.0975074
0.0975653
0.0976311
0.0977044
0.0977851
0.0978727
0.0979668
0.098067
0.0981726
0.0982829
0.0983974
0.0985149
0.0986348
0.098756
0.0988774
0.0989982
0.0991172
0.0992337
0.0993469
0.0994565
0.0995623
0.0996648
0.0973229
0.0973313
0.0973482
0.0973734
0.0974069
0.0974487
0.0974986
0.0975566
0.0976224
0.0976958
0.0977765
0.0978643
0.0979586
0.0980591
0.0981651
0.098276
0.0983911
0.0985095
0.0986303
0.0987526
0.0988752
0.0989972
0.0991176
0.0992354
0.0993499
0.0994605
0.0995671
0.0996699
0.097315
0.0973234
0.0973402
0.0973654
0.0973989
0.0974406
0.0974906
0.0975485
0.0976143
0.0976878
0.0977686
0.0978565
0.0979511
0.0980518
0.0981583
0.0982697
0.0983854
0.0985045
0.0986262
0.0987494
0.0988732
0.0989964
0.0991181
0.0992372
0.0993529
0.0994646
0.099572
0.0996752
0.0973077
0.0973161
0.0973329
0.0973581
0.0973916
0.0974333
0.0974832
0.0975412
0.097607
0.0976805
0.0977614
0.0978494
0.0979442
0.0980452
0.098152
0.0982638
0.0983801
0.0984999
0.0986224
0.0987465
0.0988713
0.0989957
0.0991185
0.0992389
0.0993558
0.0994686
0.0995769
0.0996806
0.0973012
0.0973096
0.0973264
0.0973516
0.097385
0.0974267
0.0974766
0.0975346
0.0976004
0.0976739
0.0977549
0.0978431
0.097938
0.0980393
0.0981463
0.0982586
0.0983753
0.0984957
0.0986189
0.0987439
0.0988696
0.098995
0.099119
0.0992405
0.0993586
0.0994724
0.0995816
0.099686
0.0972955
0.0973039
0.0973206
0.0973458
0.0973792
0.0974209
0.0974708
0.0975287
0.0975945
0.0976681
0.0977492
0.0978374
0.0979325
0.098034
0.0981413
0.0982539
0.0983711
0.098492
0.0986158
0.0987416
0.0988681
0.0989945
0.0991195
0.099242
0.0993611
0.099476
0.099586
0.099691
0.0972905
0.0972989
0.0973156
0.0973408
0.0973742
0.0974159
0.0974657
0.0975236
0.0975895
0.0976631
0.0977442
0.0978325
0.0979277
0.0980294
0.0981369
0.0982499
0.0983674
0.0984888
0.0986132
0.0987395
0.0988668
0.098994
0.0991199
0.0992433
0.0993634
0.0994792
0.09959
0.0996957
0.0972863
0.0972947
0.0973114
0.0973365
0.0973699
0.0974116
0.0974614
0.0975193
0.0975852
0.0976588
0.09774
0.0978284
0.0979237
0.0980255
0.0981332
0.0982464
0.0983643
0.0984861
0.0986109
0.0987378
0.0988657
0.0989936
0.0991202
0.0992445
0.0993654
0.099482
0.0995936
0.0996998
0.0972829
0.0972912
0.097308
0.0973331
0.0973665
0.0974081
0.0974579
0.0975159
0.0975817
0.0976553
0.0977365
0.097825
0.0979204
0.0980223
0.0981302
0.0982436
0.0983617
0.0984838
0.098609
0.0987364
0.0988648
0.0989932
0.0991205
0.0992455
0.099367
0.0994843
0.0995965
0.0997033
0.0972802
0.0972886
0.0973053
0.0973304
0.0973638
0.0974054
0.0974553
0.0975132
0.097579
0.0976527
0.0977339
0.0978224
0.0979178
0.0980198
0.0981279
0.0982414
0.0983597
0.0984821
0.0986076
0.0987353
0.0988641
0.098993
0.0991207
0.0992462
0.0993683
0.0994861
0.0995988
0.0997061
0.0972784
0.0972868
0.0973035
0.0973286
0.097362
0.0974036
0.0974534
0.0975113
0.0975772
0.0976508
0.097732
0.0978206
0.097916
0.0980181
0.0981262
0.0982399
0.0983583
0.0984808
0.0986065
0.0987345
0.0988636
0.0989927
0.0991208
0.0992467
0.0993692
0.0994873
0.0996004
0.099708
0.0972774
0.0972857
0.0973025
0.0973275
0.0973609
0.0974025
0.0974523
0.0975102
0.0975761
0.0976498
0.097731
0.0978195
0.097915
0.0980171
0.0981253
0.098239
0.0983575
0.0984801
0.0986059
0.098734
0.0988633
0.0989926
0.0991209
0.0992469
0.0993696
0.099488
0.0996013
0.099709
0.110724
0.11074
0.110745
0.110735
0.110711
0.110677
0.110576
0.110564
0.110546
0.110518
0.110479
0.110431
0.110334
0.110301
0.110264
0.110219
0.110165
0.110102
0.110003
0.109955
0.109901
0.109841
0.109772
0.109696
0.109589
0.109528
0.109461
0.109388
0.109307
0.109217
0.1091
0.109028
0.108951
0.108866
0.108774
0.108673
0.108542
0.108463
0.108377
0.108284
0.108182
0.108073
0.107927
0.107842
0.107749
0.10765
0.107542
0.107426
0.107265
0.107176
0.107079
0.106976
0.106865
0.106745
0.106568
0.106477
0.10638
0.106275
0.106162
0.106042
0.105851
0.10576
0.105663
0.105559
0.105448
0.10533
0.105127
0.105039
0.104945
0.104844
0.104737
0.104623
0.104412
0.104328
0.104239
0.104144
0.104042
0.103935
0.10372
0.103642
0.103559
0.103471
0.103378
0.10328
0.103064
0.102994
0.102919
0.102839
0.102756
0.102668
0.102456
0.102394
0.102327
0.102258
0.102184
0.102108
0.101905
0.101851
0.101794
0.101734
0.101671
0.101606
0.101416
0.10137
0.101321
0.101271
0.101219
0.101165
0.10099
0.100952
0.100912
0.100871
0.100829
0.100785
0.100627
0.100596
0.100564
0.100531
0.100497
0.100463
0.100322
0.100297
0.100272
0.100246
0.10022
0.100193
0.10007
0.10005
0.10003
0.100009
0.0999893
0.0999693
0.0997833
0.0996279
0.0994958
0.0993806
0.0992769
0.0991804
0.0990877
0.0989966
0.0989056
0.098814
0.0987215
0.0986285
0.0985355
0.0984431
0.0983522
0.0982638
0.0981787
0.0980978
0.0980219
0.0979517
0.0978878
0.0978308
0.0977812
0.0977392
0.0977054
0.0976797
0.0976626
0.0976539
0.0997986
0.0996398
0.0995055
0.0993891
0.0992851
0.0991888
0.0990968
0.0990066
0.0989166
0.0988261
0.0987347
0.0986427
0.0985505
0.0984589
0.0983687
0.0982808
0.0981962
0.0981156
0.0980399
0.0979699
0.0979061
0.0978491
0.0977995
0.0977576
0.0977237
0.097698
0.0976809
0.0976722
0.0998142
0.0996521
0.0995157
0.0993983
0.0992938
0.0991977
0.0991063
0.099017
0.0989281
0.0988386
0.0987482
0.0986572
0.0985658
0.098475
0.0983854
0.098298
0.0982137
0.0981335
0.098058
0.0979881
0.0979244
0.0978675
0.0978179
0.097776
0.0977421
0.0977164
0.0976992
0.0976906
0.09983
0.0996649
0.0995265
0.0994079
0.0993031
0.0992072
0.0991164
0.0990278
0.0989399
0.0988514
0.098762
0.0986718
0.0985813
0.0984912
0.0984022
0.0983153
0.0982314
0.0981514
0.0980761
0.0980064
0.0979428
0.0978859
0.0978363
0.0977944
0.0977605
0.0977348
0.0977176
0.097709
0.0998461
0.099678
0.0995377
0.0994181
0.0993129
0.0992172
0.0991269
0.0990391
0.098952
0.0988645
0.0987761
0.0986867
0.098597
0.0985075
0.0984191
0.0983326
0.0982491
0.0981694
0.0980943
0.0980247
0.0979612
0.0979044
0.0978548
0.0978129
0.097779
0.0977533
0.0977361
0.0977274
0.0998623
0.0996914
0.0995493
0.0994287
0.0993232
0.0992277
0.0991378
0.0990508
0.0989646
0.0988779
0.0987903
0.0987019
0.0986128
0.098524
0.0984361
0.0983501
0.0982669
0.0981874
0.0981125
0.098043
0.0979796
0.0979228
0.0978733
0.0978313
0.0977974
0.0977717
0.0977545
0.0977458
0.111578
0.111577
0.111575
0.111573
0.111569
0.111565
0.11156
0.111554
0.111547
0.11154
0.111531
0.111521
0.11151
0.111498
0.111485
0.111471
0.111455
0.111438
0.111419
0.111399
0.111377
0.111353
0.111326
0.111298
0.111268
0.111236
0.111201
0.111164
0.111125
0.111084
0.111041
0.110997
0.110951
0.110906
0.110861
0.110818
0.110778
0.110744
0.110718
0.110708
0.111483
0.111482
0.11148
0.111478
0.111474
0.11147
0.111465
0.111459
0.111452
0.111444
0.111436
0.111426
0.111415
0.111403
0.11139
0.111376
0.11136
0.111343
0.111324
0.111304
0.111282
0.111258
0.111232
0.111203
0.111173
0.111141
0.111106
0.111069
0.11103
0.110989
0.110946
0.110901
0.110856
0.11081
0.110764
0.11072
0.110678
0.11064
0.11061
0.110588
0.111294
0.111293
0.111291
0.111289
0.111285
0.111281
0.111276
0.11127
0.111263
0.111255
0.111247
0.111237
0.111226
0.111214
0.111201
0.111187
0.111171
0.111154
0.111135
0.111115
0.111093
0.111069
0.111043
0.111015
0.110985
0.110952
0.110918
0.110881
0.110841
0.1108
0.110757
0.110712
0.110666
0.110619
0.110572
0.110525
0.11048
0.110438
0.110399
0.110365
0.111013
0.111012
0.11101
0.111008
0.111004
0.111
0.110995
0.110989
0.110982
0.110974
0.110966
0.110956
0.110945
0.110933
0.11092
0.110906
0.11089
0.110873
0.110854
0.110834
0.110812
0.110788
0.110763
0.110735
0.110705
0.110673
0.110638
0.110601
0.110562
0.11052
0.110477
0.110431
0.110384
0.110336
0.110287
0.110238
0.110189
0.110141
0.110094
0.110048
0.110644
0.110643
0.110642
0.110639
0.110636
0.110631
0.110626
0.11062
0.110613
0.110606
0.110597
0.110587
0.110576
0.110564
0.110551
0.110537
0.110521
0.110504
0.110486
0.110466
0.110444
0.11042
0.110395
0.110367
0.110337
0.110305
0.110271
0.110234
0.110195
0.110153
0.110109
0.110063
0.110015
0.109966
0.109915
0.109862
0.109809
0.109756
0.109702
0.109646
0.110192
0.110191
0.11019
0.110187
0.110184
0.11018
0.110174
0.110168
0.110161
0.110154
0.110145
0.110135
0.110124
0.110112
0.110099
0.110085
0.11007
0.110053
0.110034
0.110014
0.109993
0.10997
0.109944
0.109917
0.109887
0.109855
0.109821
0.109785
0.109745
0.109704
0.10966
0.109613
0.109564
0.109513
0.10946
0.109405
0.109349
0.10929
0.109229
0.109166
0.109664
0.109663
0.109661
0.109659
0.109655
0.109651
0.109646
0.10964
0.109633
0.109625
0.109616
0.109606
0.109596
0.109584
0.109571
0.109557
0.109541
0.109525
0.109506
0.109487
0.109465
0.109442
0.109417
0.10939
0.109361
0.10933
0.109296
0.109259
0.109221
0.109179
0.109135
0.109088
0.109039
0.108987
0.108932
0.108875
0.108815
0.108752
0.108686
0.108616
0.109067
0.109066
0.109064
0.109062
0.109058
0.109054
0.109049
0.109043
0.109036
0.109028
0.109019
0.109009
0.108998
0.108987
0.108974
0.10896
0.108944
0.108928
0.10891
0.108891
0.10887
0.108847
0.108822
0.108796
0.108767
0.108736
0.108703
0.108667
0.108628
0.108587
0.108543
0.108496
0.108447
0.108394
0.108338
0.108279
0.108217
0.108151
0.108081
0.108006
0.108411
0.10841
0.108408
0.108406
0.108402
0.108398
0.108393
0.108387
0.10838
0.108372
0.108363
0.108353
0.108342
0.108331
0.108318
0.108304
0.108289
0.108273
0.108255
0.108236
0.108215
0.108193
0.108169
0.108143
0.108115
0.108085
0.108052
0.108017
0.107979
0.107938
0.107895
0.107848
0.107799
0.107746
0.107689
0.107629
0.107566
0.107498
0.107425
0.107348
0.107708
0.107707
0.107705
0.107702
0.107699
0.107695
0.107689
0.107683
0.107676
0.107668
0.107659
0.10765
0.107639
0.107627
0.107615
0.107601
0.107586
0.10757
0.107553
0.107534
0.107514
0.107492
0.107469
0.107444
0.107416
0.107387
0.107355
0.107321
0.107284
0.107244
0.107202
0.107156
0.107107
0.107054
0.106998
0.106938
0.106874
0.106805
0.106731
0.106653
0.10697
0.106969
0.106967
0.106965
0.106961
0.106957
0.106952
0.106946
0.106939
0.106931
0.106922
0.106912
0.106901
0.10689
0.106877
0.106864
0.106849
0.106833
0.106817
0.106798
0.106779
0.106758
0.106735
0.106711
0.106684
0.106656
0.106625
0.106592
0.106556
0.106518
0.106477
0.106432
0.106384
0.106333
0.106277
0.106218
0.106155
0.106086
0.106013
0.105935
0.106213
0.106212
0.10621
0.106208
0.106204
0.1062
0.106194
0.106188
0.106181
0.106173
0.106165
0.106155
0.106144
0.106133
0.106121
0.106107
0.106093
0.106078
0.106061
0.106043
0.106024
0.106004
0.105982
0.105959
0.105933
0.105906
0.105877
0.105845
0.105811
0.105774
0.105735
0.105692
0.105646
0.105596
0.105542
0.105485
0.105423
0.105357
0.105286
0.105209
0.105451
0.105451
0.105449
0.105446
0.105443
0.105438
0.105433
0.105427
0.10542
0.105412
0.105403
0.105394
0.105383
0.105372
0.10536
0.105347
0.105333
0.105318
0.105302
0.105285
0.105266
0.105247
0.105226
0.105203
0.105179
0.105153
0.105126
0.105096
0.105063
0.105028
0.104991
0.10495
0.104906
0.104859
0.104808
0.104753
0.104694
0.104631
0.104563
0.10449
0.104702
0.104701
0.104699
0.104697
0.104693
0.104689
0.104684
0.104677
0.10467
0.104663
0.104654
0.104645
0.104634
0.104623
0.104611
0.104598
0.104585
0.10457
0.104555
0.104538
0.104521
0.104502
0.104482
0.104461
0.104438
0.104414
0.104387
0.104359
0.104329
0.104296
0.104261
0.104223
0.104182
0.104138
0.10409
0.104039
0.103984
0.103924
0.103861
0.103793
0.10398
0.103979
0.103977
0.103975
0.103971
0.103967
0.103962
0.103956
0.103949
0.103941
0.103932
0.103923
0.103913
0.103902
0.10389
0.103878
0.103865
0.10385
0.103836
0.10382
0.103803
0.103785
0.103766
0.103746
0.103725
0.103702
0.103678
0.103651
0.103623
0.103593
0.103561
0.103526
0.103488
0.103447
0.103403
0.103356
0.103305
0.103251
0.103193
0.103131
0.1033
0.103299
0.103297
0.103295
0.103291
0.103287
0.103282
0.103276
0.103269
0.103261
0.103253
0.103244
0.103234
0.103223
0.103212
0.103199
0.103187
0.103173
0.103159
0.103143
0.103127
0.10311
0.103093
0.103074
0.103054
0.103033
0.10301
0.102986
0.10296
0.102933
0.102903
0.102871
0.102837
0.1028
0.10276
0.102718
0.102672
0.102623
0.102571
0.102516
0.102674
0.102673
0.102671
0.102669
0.102665
0.102661
0.102656
0.10265
0.102643
0.102636
0.102627
0.102618
0.102609
0.102598
0.102587
0.102575
0.102563
0.10255
0.102536
0.102521
0.102506
0.10249
0.102473
0.102456
0.102437
0.102417
0.102397
0.102375
0.102351
0.102326
0.102299
0.102271
0.10224
0.102207
0.102172
0.102134
0.102094
0.102051
0.102005
0.101957
0.102111
0.10211
0.102108
0.102105
0.102102
0.102098
0.102093
0.102087
0.10208
0.102073
0.102065
0.102056
0.102047
0.102036
0.102026
0.102014
0.102002
0.101989
0.101976
0.101962
0.101947
0.101932
0.101916
0.1019
0.101883
0.101865
0.101846
0.101825
0.101804
0.101782
0.101758
0.101732
0.101705
0.101676
0.101645
0.101612
0.101577
0.10154
0.101501
0.101459
0.101616
0.101615
0.101613
0.101611
0.101607
0.101603
0.101598
0.101592
0.101586
0.101579
0.101571
0.101562
0.101553
0.101543
0.101532
0.101521
0.101509
0.101497
0.101484
0.101471
0.101457
0.101443
0.101428
0.101412
0.101396
0.101379
0.101362
0.101344
0.101324
0.101304
0.101283
0.10126
0.101236
0.101211
0.101184
0.101156
0.101126
0.101095
0.101061
0.101026
0.10119
0.101189
0.101188
0.101185
0.101182
0.101178
0.101173
0.101168
0.101161
0.101154
0.101146
0.101138
0.101129
0.101119
0.101109
0.101098
0.101086
0.101074
0.101062
0.101049
0.101036
0.101022
0.101008
0.100993
0.100978
0.100963
0.100947
0.10093
0.100912
0.100894
0.100875
0.100855
0.100834
0.100813
0.10079
0.100765
0.10074
0.100713
0.100686
0.100657
0.100832
0.100831
0.10083
0.100827
0.100824
0.10082
0.100816
0.10081
0.100804
0.100797
0.100789
0.100781
0.100772
0.100763
0.100753
0.100742
0.100731
0.100719
0.100707
0.100695
0.100682
0.100669
0.100655
0.100641
0.100627
0.100612
0.100597
0.100582
0.100566
0.10055
0.100532
0.100515
0.100496
0.100477
0.100458
0.100437
0.100415
0.100393
0.10037
0.100347
0.100537
0.100536
0.100534
0.100532
0.100529
0.100525
0.10052
0.100515
0.100509
0.100502
0.100495
0.100487
0.100478
0.100469
0.100459
0.100448
0.100437
0.100426
0.100414
0.100402
0.10039
0.100377
0.100364
0.100351
0.100337
0.100323
0.100309
0.100294
0.10028
0.100265
0.100249
0.100233
0.100217
0.1002
0.100183
0.100165
0.100147
0.100128
0.100109
0.10009
0.0998785
0.099705
0.0995613
0.0994398
0.099334
0.0992386
0.0991492
0.0990629
0.0989774
0.0988916
0.0988049
0.0987171
0.0986288
0.0985406
0.0984532
0.0983676
0.0982847
0.0982055
0.0981307
0.0980613
0.097998
0.0979412
0.0978917
0.0978498
0.0978158
0.0977901
0.0977729
0.0977642
0.0998946
0.0997188
0.0995736
0.0994512
0.0993452
0.0992499
0.099161
0.0990753
0.0989906
0.0989056
0.0988196
0.0987326
0.0986449
0.0985572
0.0984703
0.0983851
0.0983025
0.0982235
0.0981489
0.0980796
0.0980163
0.0979596
0.0979101
0.0978681
0.0978341
0.0978084
0.0977912
0.0977825
0.0999107
0.0997327
0.0995861
0.099463
0.0993567
0.0992615
0.0991731
0.099088
0.099004
0.0989198
0.0988345
0.0987482
0.0986611
0.0985739
0.0984874
0.0984025
0.0983202
0.0982414
0.098167
0.0980978
0.0980345
0.0979779
0.0979283
0.0978864
0.0978524
0.0978266
0.0978094
0.0978007
0.0999266
0.0997467
0.0995988
0.099475
0.0993685
0.0992735
0.0991855
0.099101
0.0990177
0.0989341
0.0988495
0.0987638
0.0986773
0.0985906
0.0985046
0.09842
0.0983379
0.0982593
0.098185
0.0981159
0.0980527
0.097996
0.0979465
0.0979045
0.0978705
0.0978448
0.0978275
0.0978188
0.0999424
0.0997607
0.0996116
0.0994873
0.0993806
0.0992858
0.0991982
0.0991143
0.0990316
0.0989487
0.0988647
0.0987796
0.0986936
0.0986074
0.0985216
0.0984374
0.0983556
0.0982771
0.0982029
0.0981339
0.0980707
0.098014
0.0979645
0.0979225
0.0978885
0.0978627
0.0978454
0.0978367
0.0999579
0.0997747
0.0996246
0.0994998
0.099393
0.0992984
0.0992112
0.0991278
0.0990457
0.0989633
0.09888
0.0987954
0.0987099
0.098624
0.0985387
0.0984547
0.0983731
0.0982947
0.0982207
0.0981517
0.0980885
0.0980319
0.0979823
0.0979403
0.0979063
0.0978805
0.0978632
0.0978545
0.0999732
0.0997886
0.0996377
0.0995124
0.0994056
0.0993112
0.0992243
0.0991414
0.0990599
0.0989781
0.0988953
0.0988112
0.0987261
0.0986407
0.0985556
0.0984719
0.0983904
0.0983122
0.0982383
0.0981693
0.0981062
0.0980495
0.098
0.0979579
0.0979239
0.0978981
0.0978807
0.097872
0.0999883
0.0998024
0.0996508
0.0995252
0.0994183
0.0993241
0.0992377
0.0991552
0.0990742
0.0989929
0.0989106
0.098827
0.0987423
0.0986572
0.0985724
0.0984889
0.0984076
0.0983295
0.0982556
0.0981867
0.0981236
0.098067
0.0980174
0.0979753
0.0979412
0.0979154
0.097898
0.0978893
0.100003
0.0998162
0.0996639
0.0995381
0.0994312
0.0993372
0.0992511
0.0991691
0.0990886
0.0990078
0.0989259
0.0988427
0.0987584
0.0986736
0.0985891
0.0985057
0.0984246
0.0983466
0.0982728
0.0982039
0.0981408
0.0980842
0.0980345
0.0979925
0.0979583
0.0979325
0.0979151
0.0979064
0.100018
0.0998299
0.0996771
0.099551
0.0994442
0.0993504
0.0992647
0.0991831
0.099103
0.0990226
0.0989412
0.0988584
0.0987744
0.0986899
0.0986055
0.0985224
0.0984414
0.0983635
0.0982897
0.0982208
0.0981577
0.0981011
0.0980514
0.0980093
0.0979752
0.0979493
0.0979319
0.0979232
0.100032
0.0998435
0.0996903
0.099564
0.0994573
0.0993637
0.0992783
0.0991971
0.0991174
0.0990374
0.0989564
0.0988739
0.0987902
0.0987059
0.0986218
0.0985388
0.0984579
0.0983801
0.0983063
0.0982375
0.0981744
0.0981177
0.098068
0.0980259
0.0979917
0.0979658
0.0979484
0.0979397
0.100046
0.099857
0.0997034
0.0995771
0.0994704
0.0993771
0.0992919
0.099211
0.0991317
0.0990521
0.0989714
0.0988893
0.0988058
0.0987218
0.0986378
0.098555
0.0984741
0.0983964
0.0983227
0.0982538
0.0981907
0.098134
0.0980843
0.0980421
0.0980079
0.097982
0.0979646
0.0979558
0.10006
0.0998704
0.0997165
0.0995901
0.0994835
0.0993904
0.0993055
0.099225
0.099146
0.0990667
0.0989863
0.0989044
0.0988213
0.0987374
0.0986536
0.0985708
0.0984901
0.0984124
0.0983387
0.0982698
0.0982067
0.0981499
0.0981002
0.098058
0.0980238
0.0979978
0.0979804
0.0979717
0.100074
0.0998837
0.0997296
0.0996031
0.0994966
0.0994037
0.0993191
0.0992388
0.0991601
0.0990812
0.099001
0.0989194
0.0988364
0.0987527
0.098669
0.0985864
0.0985057
0.098428
0.0983543
0.0982855
0.0982223
0.0981655
0.0981158
0.0980736
0.0980393
0.0980133
0.0979959
0.0979871
0.100087
0.0998969
0.0997426
0.0996161
0.0995097
0.0994169
0.0993325
0.0992525
0.0991741
0.0990954
0.0990155
0.0989341
0.0988513
0.0987677
0.0986842
0.0986016
0.0985209
0.0984433
0.0983696
0.0983007
0.0982375
0.0981807
0.098131
0.0980887
0.0980544
0.0980284
0.0980109
0.0980022
0.100101
0.0999099
0.0997555
0.0996289
0.0995226
0.09943
0.0993459
0.0992661
0.0991879
0.0991095
0.0990298
0.0989485
0.0988658
0.0987824
0.0986989
0.0986164
0.0985358
0.0984582
0.0983845
0.0983156
0.0982524
0.0981955
0.0981457
0.0981034
0.0980691
0.0980431
0.0980256
0.0980168
0.100114
0.0999228
0.0997682
0.0996417
0.0995355
0.099443
0.099359
0.0992794
0.0992015
0.0991232
0.0990437
0.0989626
0.0988801
0.0987967
0.0987133
0.0986308
0.0985503
0.0984726
0.0983989
0.09833
0.0982668
0.0982099
0.09816
0.0981177
0.0980834
0.0980573
0.0980398
0.098031
0.100127
0.0999356
0.0997808
0.0996543
0.0995481
0.0994558
0.0993719
0.0992926
0.0992147
0.0991367
0.0990573
0.0989763
0.0988939
0.0988106
0.0987273
0.0986448
0.0985643
0.0984866
0.0984129
0.098344
0.0982807
0.0982238
0.0981739
0.0981316
0.0980972
0.0980711
0.0980536
0.0980448
0.10014
0.0999481
0.0997933
0.0996667
0.0995606
0.0994683
0.0993846
0.0993054
0.0992277
0.0991498
0.0990705
0.0989896
0.0989073
0.0988241
0.0987408
0.0986584
0.0985778
0.0985002
0.0984265
0.0983575
0.0982942
0.0982373
0.0981873
0.0981449
0.0981105
0.0980844
0.0980669
0.0980581
0.100152
0.0999603
0.0998054
0.0996788
0.0995728
0.0994806
0.099397
0.0993179
0.0992403
0.0991625
0.0990834
0.0990026
0.0989203
0.0988372
0.0987539
0.0986715
0.0985909
0.0985133
0.0984395
0.0983705
0.0983072
0.0982502
0.0982003
0.0981578
0.0981234
0.0980973
0.0980797
0.0980709
0.100164
0.0999723
0.0998174
0.0996907
0.0995847
0.0994926
0.099409
0.09933
0.0992526
0.0991748
0.0990958
0.0990151
0.0989329
0.0988497
0.0987665
0.0986841
0.0986035
0.0985259
0.0984521
0.0983831
0.0983197
0.0982627
0.0982127
0.0981702
0.0981357
0.0981096
0.098092
0.0980832
0.100176
0.099984
0.099829
0.0997023
0.0995962
0.0995042
0.0994207
0.0993418
0.0992644
0.0991867
0.0991077
0.0990271
0.0989449
0.0988618
0.0987786
0.0986962
0.0986156
0.0985379
0.0984641
0.0983951
0.0983317
0.0982746
0.0982246
0.0981821
0.0981476
0.0981214
0.0981038
0.098095
0.100188
0.0999954
0.0998402
0.0997135
0.0996074
0.0995154
0.099432
0.0993531
0.0992758
0.0991982
0.0991192
0.0990386
0.0989565
0.0988734
0.0987902
0.0987078
0.0986272
0.0985495
0.0984756
0.0984065
0.0983431
0.098286
0.0982359
0.0981934
0.0981589
0.0981327
0.0981151
0.0981062
0.100199
0.100006
0.0998511
0.0997243
0.0996182
0.0995262
0.0994428
0.0993639
0.0992867
0.0992091
0.0991302
0.0990496
0.0989675
0.0988844
0.0988012
0.0987188
0.0986382
0.0985604
0.0984865
0.0984174
0.098354
0.0982968
0.0982467
0.0982042
0.0981696
0.0981434
0.0981258
0.098117
0.10021
0.100017
0.0998615
0.0997347
0.0996286
0.0995365
0.0994531
0.0993743
0.0992971
0.0992195
0.0991406
0.09906
0.0989779
0.0988949
0.0988117
0.0987292
0.0986486
0.0985708
0.0984969
0.0984278
0.0983643
0.0983071
0.098257
0.0982144
0.0981798
0.0981536
0.098136
0.0981271
0.10022
0.100027
0.0998714
0.0997445
0.0996384
0.0995463
0.099463
0.0993841
0.0993069
0.0992294
0.0991505
0.0990699
0.0989878
0.0989048
0.0988215
0.0987391
0.0986585
0.0985807
0.0985067
0.0984375
0.098374
0.0983168
0.0982666
0.098224
0.0981894
0.0981632
0.0981456
0.0981367
0.100229
0.100037
0.0998809
0.0997539
0.0996477
0.0995556
0.0994723
0.0993934
0.0993162
0.0992387
0.0991598
0.0990792
0.0989972
0.0989141
0.0988308
0.0987484
0.0986677
0.0985899
0.0985159
0.0984467
0.0983831
0.0983259
0.0982757
0.0982331
0.0981985
0.0981722
0.0981546
0.0981457
0.100239
0.100046
0.0998898
0.0997628
0.0996565
0.0995644
0.099481
0.0994021
0.0993249
0.0992474
0.0991685
0.099088
0.0990059
0.0989228
0.0988395
0.098757
0.0986763
0.0985985
0.0985245
0.0984553
0.0983917
0.0983344
0.0982842
0.0982415
0.0982069
0.0981806
0.098163
0.0981541
0.100247
0.100054
0.0998981
0.099771
0.0996647
0.0995725
0.0994891
0.0994103
0.099333
0.0992555
0.0991766
0.0990961
0.0990139
0.0989309
0.0988476
0.0987651
0.0986844
0.0986065
0.0985325
0.0984632
0.0983996
0.0983423
0.0982921
0.0982494
0.0982147
0.0981884
0.0981708
0.0981619
0.100255
0.100062
0.0999059
0.0997787
0.0996723
0.0995801
0.0994966
0.0994178
0.0993405
0.099263
0.0991841
0.0991035
0.0990214
0.0989383
0.098855
0.0987725
0.0986918
0.0986139
0.0985398
0.0984705
0.0984069
0.0983496
0.0982993
0.0982566
0.0982219
0.0981956
0.0981779
0.0981691
0.100262
0.100069
0.099913
0.0997857
0.0996793
0.099587
0.0995035
0.0994246
0.0993474
0.0992698
0.0991909
0.0991103
0.0990282
0.0989451
0.0988618
0.0987792
0.0986985
0.0986206
0.0985465
0.0984772
0.0984135
0.0983562
0.0983059
0.0982632
0.0982285
0.0982022
0.0981845
0.0981756
0.100269
0.100076
0.0999194
0.0997921
0.0996856
0.0995933
0.0995098
0.0994309
0.0993536
0.099276
0.0991971
0.0991165
0.0990344
0.0989512
0.0988679
0.0987854
0.0987046
0.0986267
0.0985526
0.0984832
0.0984195
0.0983622
0.0983119
0.0982691
0.0982344
0.0982081
0.0981904
0.0981815
0.100275
0.100081
0.0999252
0.0997978
0.0996913
0.0995989
0.0995154
0.0994364
0.0993591
0.0992816
0.0992026
0.099122
0.0990399
0.0989567
0.0988734
0.0987908
0.09871
0.0986321
0.098558
0.0984886
0.0984249
0.0983675
0.0983172
0.0982745
0.0982397
0.0982134
0.0981957
0.0981868
0.10028
0.100087
0.0999303
0.0998028
0.0996962
0.0996039
0.0995203
0.0994413
0.099364
0.0992864
0.0992075
0.0991269
0.0990447
0.0989615
0.0988782
0.0987956
0.0987148
0.0986368
0.0985627
0.0984933
0.0984296
0.0983722
0.0983219
0.0982791
0.0982444
0.098218
0.0982003
0.0981914
0.100285
0.100091
0.0999347
0.0998072
0.0997005
0.0996081
0.0995245
0.0994455
0.0993682
0.0992906
0.0992117
0.099131
0.0990489
0.0989657
0.0988823
0.0987997
0.0987189
0.0986409
0.0985668
0.0984974
0.0984336
0.0983762
0.0983259
0.0982831
0.0982484
0.098222
0.0982043
0.0981954
0.100289
0.100095
0.0999384
0.0998108
0.0997041
0.0996117
0.0995281
0.099449
0.0993717
0.0992941
0.0992151
0.0991345
0.0990523
0.0989691
0.0988858
0.0988032
0.0987223
0.0986443
0.0985702
0.0985008
0.098437
0.0983796
0.0983293
0.0982865
0.0982517
0.0982254
0.0982076
0.0981987
0.100292
0.100098
0.0999414
0.0998137
0.099707
0.0996146
0.0995309
0.0994519
0.0993745
0.0992969
0.0992179
0.0991373
0.0990551
0.0989719
0.0988885
0.0988059
0.0987251
0.0986471
0.0985729
0.0985035
0.0984397
0.0983823
0.0983319
0.0982892
0.0982544
0.098228
0.0982103
0.0982014
0.100294
0.1001
0.0999436
0.0998159
0.0997092
0.0996167
0.099533
0.099454
0.0993766
0.099299
0.09922
0.0991394
0.0990572
0.098974
0.0988906
0.098808
0.0987271
0.0986491
0.0985749
0.0985055
0.0984417
0.0983843
0.098334
0.0982912
0.0982564
0.09823
0.0982123
0.0982034
0.100296
0.100102
0.0999451
0.0998174
0.0997106
0.0996181
0.0995345
0.0994554
0.099378
0.0993004
0.0992214
0.0991408
0.0990586
0.0989754
0.098892
0.0988094
0.0987285
0.0986505
0.0985763
0.0985069
0.0984431
0.0983857
0.0983353
0.0982925
0.0982577
0.0982314
0.0982136
0.0982047
0.100296
0.100102
0.0999458
0.0998181
0.0997114
0.0996189
0.0995352
0.0994561
0.0993787
0.0993011
0.0992221
0.0991415
0.0990593
0.0989761
0.0988927
0.09881
0.0987292
0.0986512
0.098577
0.0985076
0.0984438
0.0983864
0.098336
0.0982932
0.0982584
0.098232
0.0982143
0.0982054
)
;

boundaryField
{
    bc-2
    {
        type            empty;
    }
    bc-3
    {
        type            empty;
    }
    bottom
    {
        type            zeroGradient;
    }
    leftSide
    {
        type            zeroGradient;
    }
    naturalSurface
    {
        type            zeroGradient;
    }
    rightSide
    {
        type            zeroGradient;
    }
    slopesurface
    {
        type            zeroGradient;
    }
    subGradeSurface
    {
        type            zeroGradient;
    }
}


// ************************************************************************* //
