# Supplementary material for: A finite volume-based model for the hydrothermal behavior of soil under freeze–thaw cycles
Source: PLoS One. 2021 Jun 3;16(6):e0252680. doi: 10.1371/journal.pone.0252680 (PMC8174737; doi:10.1371/journal.pone.0252680)
Supplement: S1 Data — (ZIP) [file pone.0252680.s001.zip › Data at equal time interval/3.47328e+08/Kg]

/*--------------------------------*- C++ -*----------------------------------*\
| =========                 |                                                 |
| \\      /  F ield         | OpenFOAM: The Open Source CFD Toolbox           |
|  \\    /   O peration     | Version:  2.4.0                                 |
|   \\  /    A nd           | Web:      www.OpenFOAM.org                      |
|    \\/     M anipulation  |                                                 |
\*---------------------------------------------------------------------------*/
FoamFile
{
    version     2.0;
    format      ascii;
    class       volVectorField;
    location    "3.47328e+08";
    object      Kg;
}
// * * * * * * * * * * * * * * * * * * * * * * * * * * * * * * * * * * * * * //

dimensions      [0 1 -1 0 0 0 0];

internalField   nonuniform List<vector> 
9554
(
(0 -9.23476e-08 0)
(0 -9.19675e-08 0)
(0 -9.12155e-08 0)
(0 -9.01076e-08 0)
(0 -8.8667e-08 0)
(0 -8.69242e-08 0)
(0 -8.49153e-08 0)
(0 -8.26815e-08 0)
(0 -8.02679e-08 0)
(0 -7.77218e-08 0)
(0 -7.5092e-08 0)
(0 -7.24264e-08 0)
(0 -6.97714e-08 0)
(0 -6.71699e-08 0)
(0 -6.46604e-08 0)
(0 -6.22757e-08 0)
(0 -6.00422e-08 0)
(0 -5.79793e-08 0)
(0 -5.60995e-08 0)
(0 -5.44083e-08 0)
(0 -5.29051e-08 0)
(0 -5.15835e-08 0)
(0 -9.23425e-08 0)
(0 -9.19625e-08 0)
(0 -9.12105e-08 0)
(0 -9.01026e-08 0)
(0 -8.86621e-08 0)
(0 -8.69194e-08 0)
(0 -8.49106e-08 0)
(0 -8.26769e-08 0)
(0 -8.02633e-08 0)
(0 -7.77174e-08 0)
(0 -7.50877e-08 0)
(0 -7.24223e-08 0)
(0 -6.97674e-08 0)
(0 -6.71661e-08 0)
(0 -6.46567e-08 0)
(0 -6.22721e-08 0)
(0 -6.00387e-08 0)
(0 -5.7976e-08 0)
(0 -5.60963e-08 0)
(0 -5.44053e-08 0)
(0 -5.29021e-08 0)
(0 -5.15806e-08 0)
(0 -9.23324e-08 0)
(0 -9.19524e-08 0)
(0 -9.12005e-08 0)
(0 -9.00927e-08 0)
(0 -8.86523e-08 0)
(0 -8.69097e-08 0)
(0 -8.49011e-08 0)
(0 -8.26676e-08 0)
(0 -8.02543e-08 0)
(0 -7.77086e-08 0)
(0 -7.50791e-08 0)
(0 -7.2414e-08 0)
(0 -6.97594e-08 0)
(0 -6.71583e-08 0)
(0 -6.46493e-08 0)
(0 -6.2265e-08 0)
(0 -6.00319e-08 0)
(0 -5.79694e-08 0)
(0 -5.609e-08 0)
(0 -5.43992e-08 0)
(0 -5.28963e-08 0)
(0 -5.1575e-08 0)
(0 -9.23172e-08 0)
(0 -9.19373e-08 0)
(0 -9.11854e-08 0)
(0 -9.00778e-08 0)
(0 -8.86376e-08 0)
(0 -8.68952e-08 0)
(0 -8.48868e-08 0)
(0 -8.26537e-08 0)
(0 -8.02407e-08 0)
(0 -7.76954e-08 0)
(0 -7.50663e-08 0)
(0 -7.24016e-08 0)
(0 -6.97474e-08 0)
(0 -6.71468e-08 0)
(0 -6.46381e-08 0)
(0 -6.22543e-08 0)
(0 -6.00216e-08 0)
(0 -5.79595e-08 0)
(0 -5.60805e-08 0)
(0 -5.43901e-08 0)
(0 -5.28875e-08 0)
(0 -5.15666e-08 0)
(0 -9.22968e-08 0)
(0 -9.19169e-08 0)
(0 -9.11653e-08 0)
(0 -9.00578e-08 0)
(0 -8.86179e-08 0)
(0 -8.68758e-08 0)
(0 -8.48678e-08 0)
(0 -8.26351e-08 0)
(0 -8.02226e-08 0)
(0 -7.76778e-08 0)
(0 -7.50492e-08 0)
(0 -7.2385e-08 0)
(0 -6.97314e-08 0)
(0 -6.71314e-08 0)
(0 -6.46233e-08 0)
(0 -6.224e-08 0)
(0 -6.00079e-08 0)
(0 -5.79464e-08 0)
(0 -5.60679e-08 0)
(0 -5.4378e-08 0)
(0 -5.28759e-08 0)
(0 -5.15553e-08 0)
(0 -9.22712e-08 0)
(0 -9.18914e-08 0)
(0 -9.11399e-08 0)
(0 -9.00327e-08 0)
(0 -8.85931e-08 0)
(0 -8.68514e-08 0)
(0 -8.48439e-08 0)
(0 -8.26117e-08 0)
(0 -8.01998e-08 0)
(0 -7.76556e-08 0)
(0 -7.50277e-08 0)
(0 -7.23642e-08 0)
(0 -6.97114e-08 0)
(0 -6.71121e-08 0)
(0 -6.46048e-08 0)
(0 -6.22222e-08 0)
(0 -5.99908e-08 0)
(0 -5.793e-08 0)
(0 -5.60522e-08 0)
(0 -5.43629e-08 0)
(0 -5.28614e-08 0)
(0 -5.15414e-08 0)
(0 -9.22403e-08 0)
(0 -9.18606e-08 0)
(0 -9.11093e-08 0)
(0 -9.00024e-08 0)
(0 -8.85632e-08 0)
(0 -8.68221e-08 0)
(0 -8.48151e-08 0)
(0 -8.25836e-08 0)
(0 -8.01724e-08 0)
(0 -7.7629e-08 0)
(0 -7.50019e-08 0)
(0 -7.23393e-08 0)
(0 -6.96873e-08 0)
(0 -6.70889e-08 0)
(0 -6.45825e-08 0)
(0 -6.22009e-08 0)
(0 -5.99704e-08 0)
(0 -5.79104e-08 0)
(0 -5.60334e-08 0)
(0 -5.43448e-08 0)
(0 -5.2844e-08 0)
(0 -5.15247e-08 0)
(0 -9.22039e-08 0)
(0 -9.18244e-08 0)
(0 -9.10733e-08 0)
(0 -8.99668e-08 0)
(0 -8.85281e-08 0)
(0 -8.67875e-08 0)
(0 -8.47813e-08 0)
(0 -8.25505e-08 0)
(0 -8.01402e-08 0)
(0 -7.75978e-08 0)
(0 -7.49717e-08 0)
(0 -7.23101e-08 0)
(0 -6.96592e-08 0)
(0 -6.70619e-08 0)
(0 -6.45566e-08 0)
(0 -6.21761e-08 0)
(0 -5.99466e-08 0)
(0 -5.78876e-08 0)
(0 -5.60115e-08 0)
(0 -5.43239e-08 0)
(0 -5.28239e-08 0)
(0 -5.15053e-08 0)
(0 -9.2162e-08 0)
(0 -9.17826e-08 0)
(0 -9.10318e-08 0)
(0 -8.99257e-08 0)
(0 -8.84876e-08 0)
(0 -8.67478e-08 0)
(0 -8.47424e-08 0)
(0 -8.25125e-08 0)
(0 -8.01033e-08 0)
(0 -7.7562e-08 0)
(0 -7.49371e-08 0)
(0 -7.22767e-08 0)
(0 -6.96271e-08 0)
(0 -6.70311e-08 0)
(0 -6.4527e-08 0)
(0 -6.21477e-08 0)
(0 -5.99194e-08 0)
(0 -5.78616e-08 0)
(0 -5.59866e-08 0)
(0 -5.43e-08 0)
(0 -5.2801e-08 0)
(0 -5.14833e-08 0)
(0 -9.21143e-08 0)
(0 -9.17351e-08 0)
(0 -9.09847e-08 0)
(0 -8.98791e-08 0)
(0 -8.84417e-08 0)
(0 -8.67027e-08 0)
(0 -8.46982e-08 0)
(0 -8.24695e-08 0)
(0 -8.00614e-08 0)
(0 -7.75214e-08 0)
(0 -7.48979e-08 0)
(0 -7.2239e-08 0)
(0 -6.95908e-08 0)
(0 -6.69963e-08 0)
(0 -6.44937e-08 0)
(0 -6.21158e-08 0)
(0 -5.98889e-08 0)
(0 -5.78325e-08 0)
(0 -5.59588e-08 0)
(0 -5.42734e-08 0)
(0 -5.27755e-08 0)
(0 -5.14587e-08 0)
(0 -9.20607e-08 0)
(0 -9.16816e-08 0)
(0 -9.09317e-08 0)
(0 -8.98267e-08 0)
(0 -8.839e-08 0)
(0 -8.6652e-08 0)
(0 -8.46487e-08 0)
(0 -8.24212e-08 0)
(0 -8.00146e-08 0)
(0 -7.7476e-08 0)
(0 -7.48541e-08 0)
(0 -7.21969e-08 0)
(0 -6.95504e-08 0)
(0 -6.69575e-08 0)
(0 -6.44566e-08 0)
(0 -6.20804e-08 0)
(0 -5.98552e-08 0)
(0 -5.78002e-08 0)
(0 -5.5928e-08 0)
(0 -5.42439e-08 0)
(0 -5.27472e-08 0)
(0 -5.14316e-08 0)
(0 -9.20009e-08 0)
(0 -9.16221e-08 0)
(0 -9.08726e-08 0)
(0 -8.97683e-08 0)
(0 -8.83326e-08 0)
(0 -8.65956e-08 0)
(0 -8.45936e-08 0)
(0 -8.23676e-08 0)
(0 -7.99625e-08 0)
(0 -7.74258e-08 0)
(0 -7.48057e-08 0)
(0 -7.21503e-08 0)
(0 -6.95057e-08 0)
(0 -6.69148e-08 0)
(0 -6.44159e-08 0)
(0 -6.20415e-08 0)
(0 -5.98181e-08 0)
(0 -5.77649e-08 0)
(0 -5.58943e-08 0)
(0 -5.42117e-08 0)
(0 -5.27164e-08 0)
(0 -5.1402e-08 0)
(0 -9.19347e-08 0)
(0 -9.15562e-08 0)
(0 -9.08072e-08 0)
(0 -8.97037e-08 0)
(0 -8.8269e-08 0)
(0 -8.65333e-08 0)
(0 -8.45328e-08 0)
(0 -8.23084e-08 0)
(0 -7.99052e-08 0)
(0 -7.73704e-08 0)
(0 -7.47524e-08 0)
(0 -7.20991e-08 0)
(0 -6.94568e-08 0)
(0 -6.68681e-08 0)
(0 -6.43713e-08 0)
(0 -6.19991e-08 0)
(0 -5.97777e-08 0)
(0 -5.77265e-08 0)
(0 -5.58577e-08 0)
(0 -5.41768e-08 0)
(0 -5.2683e-08 0)
(0 -5.13701e-08 0)
(0 -9.18619e-08 0)
(0 -9.14836e-08 0)
(0 -9.07352e-08 0)
(0 -8.96326e-08 0)
(0 -8.81991e-08 0)
(0 -8.64649e-08 0)
(0 -8.4466e-08 0)
(0 -8.22435e-08 0)
(0 -7.98424e-08 0)
(0 -7.73098e-08 0)
(0 -7.46941e-08 0)
(0 -7.20433e-08 0)
(0 -6.94034e-08 0)
(0 -6.68172e-08 0)
(0 -6.43229e-08 0)
(0 -6.19531e-08 0)
(0 -5.9734e-08 0)
(0 -5.7685e-08 0)
(0 -5.58182e-08 0)
(0 -5.41392e-08 0)
(0 -5.26472e-08 0)
(0 -5.13357e-08 0)
(0 -9.1782e-08 0)
(0 -9.14041e-08 0)
(0 -9.06564e-08 0)
(0 -8.95548e-08 0)
(0 -8.81226e-08 0)
(0 -8.639e-08 0)
(0 -8.4393e-08 0)
(0 -8.21726e-08 0)
(0 -7.97738e-08 0)
(0 -7.72437e-08 0)
(0 -7.46307e-08 0)
(0 -7.19826e-08 0)
(0 -6.93456e-08 0)
(0 -6.67621e-08 0)
(0 -6.42706e-08 0)
(0 -6.19035e-08 0)
(0 -5.9687e-08 0)
(0 -5.76404e-08 0)
(0 -5.5776e-08 0)
(0 -5.40991e-08 0)
(0 -5.26089e-08 0)
(0 -5.12991e-08 0)
(0 -9.16949e-08 0)
(0 -9.13174e-08 0)
(0 -9.05704e-08 0)
(0 -8.94699e-08 0)
(0 -8.80392e-08 0)
(0 -8.63083e-08 0)
(0 -8.43134e-08 0)
(0 -8.20955e-08 0)
(0 -7.96993e-08 0)
(0 -7.7172e-08 0)
(0 -7.4562e-08 0)
(0 -7.1917e-08 0)
(0 -6.9283e-08 0)
(0 -6.67028e-08 0)
(0 -6.42143e-08 0)
(0 -6.18502e-08 0)
(0 -5.96366e-08 0)
(0 -5.75928e-08 0)
(0 -5.57308e-08 0)
(0 -5.40563e-08 0)
(0 -5.25682e-08 0)
(0 -5.12602e-08 0)
(0 -9.16001e-08 0)
(0 -9.1223e-08 0)
(0 -9.04769e-08 0)
(0 -8.93776e-08 0)
(0 -8.79485e-08 0)
(0 -8.62197e-08 0)
(0 -8.42271e-08 0)
(0 -8.20118e-08 0)
(0 -7.96185e-08 0)
(0 -7.70944e-08 0)
(0 -7.44877e-08 0)
(0 -7.18461e-08 0)
(0 -6.92157e-08 0)
(0 -6.66389e-08 0)
(0 -6.41539e-08 0)
(0 -6.17932e-08 0)
(0 -5.95828e-08 0)
(0 -5.7542e-08 0)
(0 -5.56829e-08 0)
(0 -5.40109e-08 0)
(0 -5.25251e-08 0)
(0 -5.12192e-08 0)
(0 -9.14973e-08 0)
(0 -9.11207e-08 0)
(0 -9.03755e-08 0)
(0 -8.92776e-08 0)
(0 -8.78503e-08 0)
(0 -8.61237e-08 0)
(0 -8.41337e-08 0)
(0 -8.19213e-08 0)
(0 -7.95313e-08 0)
(0 -7.70106e-08 0)
(0 -7.44076e-08 0)
(0 -7.17698e-08 0)
(0 -6.91433e-08 0)
(0 -6.65704e-08 0)
(0 -6.40893e-08 0)
(0 -6.17323e-08 0)
(0 -5.95255e-08 0)
(0 -5.74881e-08 0)
(0 -5.56321e-08 0)
(0 -5.39629e-08 0)
(0 -5.24797e-08 0)
(0 -5.1176e-08 0)
(0 -9.13861e-08 0)
(0 -9.101e-08 0)
(0 -9.02658e-08 0)
(0 -8.91694e-08 0)
(0 -8.77441e-08 0)
(0 -8.60199e-08 0)
(0 -8.40328e-08 0)
(0 -8.18237e-08 0)
(0 -7.94372e-08 0)
(0 -7.69204e-08 0)
(0 -7.43214e-08 0)
(0 -7.16879e-08 0)
(0 -6.90656e-08 0)
(0 -6.64971e-08 0)
(0 -6.40203e-08 0)
(0 -6.16674e-08 0)
(0 -5.94646e-08 0)
(0 -5.74309e-08 0)
(0 -5.55783e-08 0)
(0 -5.39123e-08 0)
(0 -5.24319e-08 0)
(0 -5.11307e-08 0)
(0 -9.12663e-08 0)
(0 -9.08907e-08 0)
(0 -9.01476e-08 0)
(0 -8.90529e-08 0)
(0 -8.76297e-08 0)
(0 -8.59081e-08 0)
(0 -8.39241e-08 0)
(0 -8.17185e-08 0)
(0 -7.93359e-08 0)
(0 -7.68233e-08 0)
(0 -7.42288e-08 0)
(0 -7.15999e-08 0)
(0 -6.89824e-08 0)
(0 -6.64187e-08 0)
(0 -6.39466e-08 0)
(0 -6.15984e-08 0)
(0 -5.94e-08 0)
(0 -5.73704e-08 0)
(0 -5.55217e-08 0)
(0 -5.38591e-08 0)
(0 -5.23818e-08 0)
(0 -5.10833e-08 0)
(0 -9.11374e-08 0)
(0 -9.07624e-08 0)
(0 -9.00205e-08 0)
(0 -8.89275e-08 0)
(0 -8.75066e-08 0)
(0 -8.57879e-08 0)
(0 -8.38072e-08 0)
(0 -8.16054e-08 0)
(0 -7.92271e-08 0)
(0 -7.67191e-08 0)
(0 -7.41295e-08 0)
(0 -7.15057e-08 0)
(0 -6.88935e-08 0)
(0 -6.6335e-08 0)
(0 -6.38681e-08 0)
(0 -6.1525e-08 0)
(0 -5.93315e-08 0)
(0 -5.73065e-08 0)
(0 -5.5462e-08 0)
(0 -5.38032e-08 0)
(0 -5.23293e-08 0)
(0 -5.10338e-08 0)
(0 -9.09991e-08 0)
(0 -9.06248e-08 0)
(0 -8.98841e-08 0)
(0 -8.8793e-08 0)
(0 -8.73745e-08 0)
(0 -8.56589e-08 0)
(0 -8.36818e-08 0)
(0 -8.14841e-08 0)
(0 -7.91104e-08 0)
(0 -7.66074e-08 0)
(0 -7.40231e-08 0)
(0 -7.14049e-08 0)
(0 -6.87984e-08 0)
(0 -6.62457e-08 0)
(0 -6.37846e-08 0)
(0 -6.14471e-08 0)
(0 -5.92589e-08 0)
(0 -5.72389e-08 0)
(0 -5.53991e-08 0)
(0 -5.37446e-08 0)
(0 -5.22745e-08 0)
(0 -5.09823e-08 0)
(0 -9.08513e-08 0)
(0 -9.04776e-08 0)
(0 -8.97383e-08 0)
(0 -8.86491e-08 0)
(0 -8.72332e-08 0)
(0 -8.55208e-08 0)
(0 -8.35475e-08 0)
(0 -8.13543e-08 0)
(0 -7.89854e-08 0)
(0 -7.64878e-08 0)
(0 -7.39093e-08 0)
(0 -7.12972e-08 0)
(0 -6.86969e-08 0)
(0 -6.61506e-08 0)
(0 -6.36957e-08 0)
(0 -6.13644e-08 0)
(0 -5.91821e-08 0)
(0 -5.71677e-08 0)
(0 -5.5333e-08 0)
(0 -5.36832e-08 0)
(0 -5.22172e-08 0)
(0 -5.09286e-08 0)
(0 -9.06938e-08 0)
(0 -9.03208e-08 0)
(0 -8.95827e-08 0)
(0 -8.84956e-08 0)
(0 -8.70824e-08 0)
(0 -8.53733e-08 0)
(0 -8.34041e-08 0)
(0 -8.12155e-08 0)
(0 -7.88519e-08 0)
(0 -7.636e-08 0)
(0 -7.37877e-08 0)
(0 -7.11821e-08 0)
(0 -6.85886e-08 0)
(0 -6.60491e-08 0)
(0 -6.36012e-08 0)
(0 -6.12766e-08 0)
(0 -5.91008e-08 0)
(0 -5.70925e-08 0)
(0 -5.52634e-08 0)
(0 -5.36188e-08 0)
(0 -5.21574e-08 0)
(0 -5.08728e-08 0)
(0 -9.05265e-08 0)
(0 -9.01541e-08 0)
(0 -8.94175e-08 0)
(0 -8.83323e-08 0)
(0 -8.6922e-08 0)
(0 -8.52163e-08 0)
(0 -8.32513e-08 0)
(0 -8.10675e-08 0)
(0 -7.87094e-08 0)
(0 -7.62236e-08 0)
(0 -7.36579e-08 0)
(0 -7.10593e-08 0)
(0 -6.84731e-08 0)
(0 -6.59411e-08 0)
(0 -6.35006e-08 0)
(0 -6.11834e-08 0)
(0 -5.90147e-08 0)
(0 -5.70131e-08 0)
(0 -5.51903e-08 0)
(0 -5.35513e-08 0)
(0 -5.20949e-08 0)
(0 -5.08147e-08 0)
(0 -9.03495e-08 0)
(0 -8.99778e-08 0)
(0 -8.92424e-08 0)
(0 -8.81593e-08 0)
(0 -8.67517e-08 0)
(0 -8.50496e-08 0)
(0 -8.30888e-08 0)
(0 -8.091e-08 0)
(0 -7.85576e-08 0)
(0 -7.60783e-08 0)
(0 -7.35195e-08 0)
(0 -7.09284e-08 0)
(0 -6.83501e-08 0)
(0 -6.58261e-08 0)
(0 -6.33938e-08 0)
(0 -6.10845e-08 0)
(0 -5.89235e-08 0)
(0 -5.69293e-08 0)
(0 -5.51133e-08 0)
(0 -5.34806e-08 0)
(0 -5.20298e-08 0)
(0 -5.07544e-08 0)
(0 -9.0163e-08 0)
(0 -8.97919e-08 0)
(0 -8.90578e-08 0)
(0 -8.79767e-08 0)
(0 -8.65718e-08 0)
(0 -8.48731e-08 0)
(0 -8.29165e-08 0)
(0 -8.07428e-08 0)
(0 -7.83963e-08 0)
(0 -7.59236e-08 0)
(0 -7.33722e-08 0)
(0 -7.07891e-08 0)
(0 -6.8219e-08 0)
(0 -6.57037e-08 0)
(0 -6.32801e-08 0)
(0 -6.09795e-08 0)
(0 -5.8827e-08 0)
(0 -5.68408e-08 0)
(0 -5.50324e-08 0)
(0 -5.34064e-08 0)
(0 -5.19617e-08 0)
(0 -5.06917e-08 0)
(0 -8.99675e-08 0)
(0 -8.9597e-08 0)
(0 -8.88641e-08 0)
(0 -8.77847e-08 0)
(0 -8.63823e-08 0)
(0 -8.46869e-08 0)
(0 -8.27345e-08 0)
(0 -8.05658e-08 0)
(0 -7.82253e-08 0)
(0 -7.57594e-08 0)
(0 -7.32156e-08 0)
(0 -7.06408e-08 0)
(0 -6.80796e-08 0)
(0 -6.55736e-08 0)
(0 -6.31593e-08 0)
(0 -6.08681e-08 0)
(0 -5.87248e-08 0)
(0 -5.67474e-08 0)
(0 -5.49471e-08 0)
(0 -5.33287e-08 0)
(0 -5.18907e-08 0)
(0 -5.06266e-08 0)
(0 -8.97637e-08 0)
(0 -8.93937e-08 0)
(0 -8.86617e-08 0)
(0 -8.75838e-08 0)
(0 -8.61835e-08 0)
(0 -8.44911e-08 0)
(0 -8.25426e-08 0)
(0 -8.03789e-08 0)
(0 -7.80442e-08 0)
(0 -7.55852e-08 0)
(0 -7.30493e-08 0)
(0 -7.04832e-08 0)
(0 -6.79314e-08 0)
(0 -6.54351e-08 0)
(0 -6.3031e-08 0)
(0 -6.07499e-08 0)
(0 -5.86165e-08 0)
(0 -5.66486e-08 0)
(0 -5.48573e-08 0)
(0 -5.32471e-08 0)
(0 -5.18165e-08 0)
(0 -5.05588e-08 0)
(0 -8.95527e-08 0)
(0 -8.91829e-08 0)
(0 -8.84515e-08 0)
(0 -8.73747e-08 0)
(0 -8.59761e-08 0)
(0 -8.42862e-08 0)
(0 -8.23412e-08 0)
(0 -8.0182e-08 0)
(0 -7.78531e-08 0)
(0 -7.5401e-08 0)
(0 -7.2873e-08 0)
(0 -7.03159e-08 0)
(0 -6.77739e-08 0)
(0 -6.5288e-08 0)
(0 -6.28947e-08 0)
(0 -6.06245e-08 0)
(0 -5.85018e-08 0)
(0 -5.65442e-08 0)
(0 -5.47627e-08 0)
(0 -5.31614e-08 0)
(0 -5.17389e-08 0)
(0 -5.04883e-08 0)
(0 -8.93359e-08 0)
(0 -8.8966e-08 0)
(0 -8.82348e-08 0)
(0 -8.71584e-08 0)
(0 -8.57608e-08 0)
(0 -8.40727e-08 0)
(0 -8.21305e-08 0)
(0 -7.99753e-08 0)
(0 -7.76517e-08 0)
(0 -7.52063e-08 0)
(0 -7.26864e-08 0)
(0 -7.01384e-08 0)
(0 -6.76067e-08 0)
(0 -6.51318e-08 0)
(0 -6.27499e-08 0)
(0 -6.04914e-08 0)
(0 -5.83802e-08 0)
(0 -5.64339e-08 0)
(0 -5.46629e-08 0)
(0 -5.30715e-08 0)
(0 -5.16578e-08 0)
(0 -5.0415e-08 0)
(0 -8.9115e-08 0)
(0 -8.87448e-08 0)
(0 -8.8013e-08 0)
(0 -8.69361e-08 0)
(0 -8.55385e-08 0)
(0 -8.38511e-08 0)
(0 -8.19108e-08 0)
(0 -7.97589e-08 0)
(0 -7.74401e-08 0)
(0 -7.50011e-08 0)
(0 -7.24891e-08 0)
(0 -6.99505e-08 0)
(0 -6.74293e-08 0)
(0 -6.4966e-08 0)
(0 -6.25962e-08 0)
(0 -6.03501e-08 0)
(0 -5.82515e-08 0)
(0 -5.63172e-08 0)
(0 -5.45578e-08 0)
(0 -5.2977e-08 0)
(0 -5.1573e-08 0)
(0 -5.03387e-08 0)
(0 -8.88926e-08 0)
(0 -8.85215e-08 0)
(0 -8.77881e-08 0)
(0 -8.67095e-08 0)
(0 -8.53105e-08 0)
(0 -8.36225e-08 0)
(0 -8.16828e-08 0)
(0 -7.9533e-08 0)
(0 -7.72182e-08 0)
(0 -7.47851e-08 0)
(0 -7.22808e-08 0)
(0 -6.97516e-08 0)
(0 -6.72413e-08 0)
(0 -6.479e-08 0)
(0 -6.24332e-08 0)
(0 -6.02004e-08 0)
(0 -5.81151e-08 0)
(0 -5.61939e-08 0)
(0 -5.44469e-08 0)
(0 -5.28778e-08 0)
(0 -5.14842e-08 0)
(0 -5.02593e-08 0)
(0 -8.86717e-08 0)
(0 -8.8299e-08 0)
(0 -8.75628e-08 0)
(0 -8.64807e-08 0)
(0 -8.50782e-08 0)
(0 -8.33877e-08 0)
(0 -8.14469e-08 0)
(0 -7.9298e-08 0)
(0 -7.69861e-08 0)
(0 -7.45581e-08 0)
(0 -7.20612e-08 0)
(0 -6.95414e-08 0)
(0 -6.70422e-08 0)
(0 -6.46035e-08 0)
(0 -6.22602e-08 0)
(0 -6.00417e-08 0)
(0 -5.79707e-08 0)
(0 -5.60636e-08 0)
(0 -5.43301e-08 0)
(0 -5.27735e-08 0)
(0 -5.13914e-08 0)
(0 -5.01766e-08 0)
(0 -8.84566e-08 0)
(0 -8.80811e-08 0)
(0 -8.73399e-08 0)
(0 -8.62519e-08 0)
(0 -8.48434e-08 0)
(0 -8.31479e-08 0)
(0 -8.12039e-08 0)
(0 -7.90539e-08 0)
(0 -7.67436e-08 0)
(0 -7.43199e-08 0)
(0 -7.18299e-08 0)
(0 -6.93193e-08 0)
(0 -6.68316e-08 0)
(0 -6.4406e-08 0)
(0 -6.2077e-08 0)
(0 -5.98735e-08 0)
(0 -5.78179e-08 0)
(0 -5.5926e-08 0)
(0 -5.4207e-08 0)
(0 -5.26641e-08 0)
(0 -5.12944e-08 0)
(0 -5.00906e-08 0)
(0 -8.82523e-08 0)
(0 -8.78724e-08 0)
(0 -8.71234e-08 0)
(0 -8.60259e-08 0)
(0 -8.4608e-08 0)
(0 -8.29043e-08 0)
(0 -8.09542e-08 0)
(0 -7.8801e-08 0)
(0 -7.64906e-08 0)
(0 -7.40701e-08 0)
(0 -7.15863e-08 0)
(0 -6.90849e-08 0)
(0 -6.66088e-08 0)
(0 -6.41968e-08 0)
(0 -6.18829e-08 0)
(0 -5.96955e-08 0)
(0 -5.76563e-08 0)
(0 -5.57807e-08 0)
(0 -5.40774e-08 0)
(0 -5.25492e-08 0)
(0 -5.1193e-08 0)
(0 -5.00011e-08 0)
(0 -8.80662e-08 0)
(0 -8.76789e-08 0)
(0 -8.69177e-08 0)
(0 -8.58058e-08 0)
(0 -8.43738e-08 0)
(0 -8.26578e-08 0)
(0 -8.06983e-08 0)
(0 -7.85393e-08 0)
(0 -7.62269e-08 0)
(0 -7.38082e-08 0)
(0 -7.133e-08 0)
(0 -6.88376e-08 0)
(0 -6.63732e-08 0)
(0 -6.39754e-08 0)
(0 -6.16775e-08 0)
(0 -5.95071e-08 0)
(0 -5.74855e-08 0)
(0 -5.56274e-08 0)
(0 -5.39411e-08 0)
(0 -5.24287e-08 0)
(0 -5.1087e-08 0)
(0 -4.99081e-08 0)
(0 -8.79081e-08 0)
(0 -8.75084e-08 0)
(0 -8.67279e-08 0)
(0 -8.55947e-08 0)
(0 -8.41424e-08 0)
(0 -8.2409e-08 0)
(0 -8.04363e-08 0)
(0 -7.82685e-08 0)
(0 -7.5952e-08 0)
(0 -7.35338e-08 0)
(0 -7.10604e-08 0)
(0 -6.85767e-08 0)
(0 -6.61244e-08 0)
(0 -6.37414e-08 0)
(0 -6.14603e-08 0)
(0 -5.93081e-08 0)
(0 -5.73052e-08 0)
(0 -5.54659e-08 0)
(0 -5.37978e-08 0)
(0 -5.23025e-08 0)
(0 -5.09765e-08 0)
(0 -4.98116e-08 0)
(0 -8.77928e-08 0)
(0 -8.73706e-08 0)
(0 -8.65592e-08 0)
(0 -8.53948e-08 0)
(0 -8.39146e-08 0)
(0 -8.21581e-08 0)
(0 -8.01677e-08 0)
(0 -7.79879e-08 0)
(0 -7.56651e-08 0)
(0 -7.32459e-08 0)
(0 -7.07767e-08 0)
(0 -6.83015e-08 0)
(0 -6.58616e-08 0)
(0 -6.34941e-08 0)
(0 -6.12309e-08 0)
(0 -5.9098e-08 0)
(0 -5.71152e-08 0)
(0 -5.5296e-08 0)
(0 -5.36474e-08 0)
(0 -5.21705e-08 0)
(0 -5.08614e-08 0)
(0 -4.97115e-08 0)
(0 -8.77453e-08 0)
(0 -8.72762e-08 0)
(0 -8.64151e-08 0)
(0 -8.52067e-08 0)
(0 -8.36897e-08 0)
(0 -8.19039e-08 0)
(0 -7.98913e-08 0)
(0 -7.76964e-08 0)
(0 -7.53651e-08 0)
(0 -7.29438e-08 0)
(0 -7.0478e-08 0)
(0 -6.80113e-08 0)
(0 -6.55843e-08 0)
(0 -6.32331e-08 0)
(0 -6.09887e-08 0)
(0 -5.88764e-08 0)
(0 -5.69151e-08 0)
(0 -5.51175e-08 0)
(0 -5.34898e-08 0)
(0 -5.20326e-08 0)
(0 -5.07416e-08 0)
(0 -4.96078e-08 0)
(0 -8.81468e-08 0)
(0 -8.79727e-08 0)
(0 -8.91199e-08 0)
(0 -8.89482e-08 0)
(0 -8.89152e-08 0)
(0 -8.88235e-08 0)
(0 -8.87748e-08 0)
(0 -8.85479e-08 0)
(0 -8.87806e-08 0)
(0 -8.83879e-08 0)
(0 -8.86556e-08 0)
(0 -8.85132e-08 0)
(0 -8.87202e-08 0)
(0 -8.83927e-08 0)
(0 -8.86452e-08 0)
(0 -8.84149e-08 0)
(0 -8.83233e-08 0)
(0 -8.81924e-08 0)
(0 -8.84804e-08 0)
(0 -8.87204e-08 0)
(0 -8.86224e-08 0)
(0 -8.83714e-08 0)
(0 -8.87471e-08 0)
(0 -8.85126e-08 0)
(0 -8.86514e-08 0)
(0 -8.8743e-08 0)
(0 -8.85077e-08 0)
(0 -8.84835e-08 0)
(0 -8.86661e-08 0)
(0 -8.87527e-08 0)
(0 -8.86575e-08 0)
(0 -8.88283e-08 0)
(0 -8.84393e-08 0)
(0 -8.82771e-08 0)
(0 -9.30604e-08 0)
(0 -8.82841e-08 0)
(0 -9.45153e-08 0)
(0 -8.35168e-08 0)
(0 -8.84919e-08 0)
(0 -8.84196e-08 0)
(0 -8.85871e-08 0)
(0 -8.87358e-08 0)
(0 -8.88348e-08 0)
(0 -8.92093e-08 0)
(0 -8.94853e-08 0)
(0 -8.96674e-08 0)
(0 -9.00463e-08 0)
(0 -8.94316e-08 0)
(0 -9.0318e-08 0)
(0 -8.90185e-08 0)
(0 -9.12348e-08 0)
(0 -9.02852e-08 0)
(0 -9.12961e-08 0)
(0 -8.94893e-08 0)
(0 -8.8728e-08 0)
(0 -8.26603e-08 0)
(0 -9.05643e-08 0)
(0 -8.45883e-08 0)
(0 -9.25261e-08 0)
(0 -9.25219e-08 0)
(0 -9.40684e-08 0)
(0 -9.23587e-08 0)
(0 -9.06946e-08 0)
(0 -9.15143e-08 0)
(0 -9.49118e-08 0)
(0 -8.91431e-08 0)
(0 -9.47227e-08 0)
(0 -9.2511e-08 0)
(0 -9.5045e-08 0)
(0 -9.06049e-08 0)
(0 -9.57498e-08 0)
(0 -9.00024e-08 0)
(0 -9.50925e-08 0)
(0 -9.38962e-08 0)
(0 -9.39602e-08 0)
(0 -8.89324e-08 0)
(0 -9.6497e-08 0)
(0 -8.93003e-08 0)
(0 -9.35374e-08 0)
(0 -9.32058e-08 0)
(0 -9.36193e-08 0)
(0 -8.66405e-08 0)
(0 -9.46054e-08 0)
(0 -9.27804e-08 0)
(0 -9.23438e-08 0)
(0 -8.83136e-08 0)
(0 -9.59398e-08 0)
(0 -9.13386e-08 0)
(0 -9.32482e-08 0)
(0 -8.72242e-08 0)
(0 -9.00225e-08 0)
(0 -8.58838e-08 0)
(0 -9.42339e-08 0)
(0 -9.1252e-08 0)
(0 -8.69286e-08 0)
(0 -8.62543e-08 0)
(0 -9.3099e-08 0)
(0 -8.52509e-08 0)
(0 -9.34813e-08 0)
(0 -9.06272e-08 0)
(0 -9.0657e-08 0)
(0 -8.57184e-08 0)
(0 -9.2437e-08 0)
(0 -8.9943e-08 0)
(0 -9.31015e-08 0)
(0 -9.29516e-08 0)
(0 -9.40939e-08 0)
(0 -9.39945e-08 0)
(0 -8.47058e-08 0)
(0 -8.51678e-08 0)
(0 -9.5333e-08 0)
(0 -9.61286e-08 0)
(0 -8.36244e-08 0)
(0 -9.01119e-08 0)
(0 -9.36738e-08 0)
(0 -9.52103e-08 0)
(0 -8.90903e-08 0)
(0 -9.59409e-08 0)
(0 -8.97613e-08 0)
(0 -8.77212e-08 0)
(0 -9.58268e-08 0)
(0 -9.56057e-08 0)
(0 -8.81355e-08 0)
(0 -8.69925e-08 0)
(0 -9.6017e-08 0)
(0 -9.21154e-08 0)
(0 -9.01216e-08 0)
(0 -9.47341e-08 0)
(0 -8.63383e-08 0)
(0 -9.11006e-08 0)
(0 -9.46401e-08 0)
(0 -9.19124e-08 0)
(0 -9.5543e-08 0)
(0 -9.44793e-08 0)
(0 -9.44653e-08 0)
(0 -9.61082e-08 0)
(0 -9.22009e-08 0)
(0 -8.98793e-08 0)
(0 -8.67083e-08 0)
(0 -8.90513e-08 0)
(0 -8.60251e-08 0)
(0 -9.67276e-08 0)
(0 -9.05776e-08 0)
(0 -9.55652e-08 0)
(0 -9.1057e-08 0)
(0 -9.14784e-08 0)
(0 -8.57313e-08 0)
(0 -9.22041e-08 0)
(0 -9.61754e-08 0)
(0 -9.34849e-08 0)
(0 -8.80694e-08 0)
(0 -8.34765e-08 0)
(0 -9.00468e-08 0)
(0 -8.40751e-08 0)
(0 -9.06056e-08 0)
(0 -9.21897e-08 0)
(0 -8.88524e-08 0)
(0 -9.18284e-08 0)
(0 -8.90304e-08 0)
(0 -8.94432e-08 0)
(0 -9.2434e-08 0)
(0 -8.96219e-08 0)
(0 -9.01543e-08 0)
(0 -9.3482e-08 0)
(0 -9.25449e-08 0)
(0 -8.64502e-08 0)
(0 -8.5753e-08 0)
(0 -8.95598e-08 0)
(0 -9.39088e-08 0)
(0 -8.34435e-08 0)
(0 -8.87183e-08 0)
(0 -9.14667e-08 0)
(0 -9.41046e-08 0)
(0 -8.40306e-08 0)
(0 -8.90642e-08 0)
(0 -8.57283e-08 0)
(0 -9.08178e-08 0)
(0 -9.64715e-08 0)
(0 -9.34848e-08 0)
(0 -9.19868e-08 0)
(0 -9.01038e-08 0)
(0 -9.39409e-08 0)
(0 -9.27844e-08 0)
(0 -9.41161e-08 0)
(0 -9.64067e-08 0)
(0 -9.36177e-08 0)
(0 -9.1721e-08 0)
(0 -9.51784e-08 0)
(0 -9.68335e-08 0)
(0 -9.24035e-08 0)
(0 -8.72522e-08 0)
(0 -9.12586e-08 0)
(0 -8.86075e-08 0)
(0 -8.97395e-08 0)
(0 -8.4002e-08 0)
(0 -9.24264e-08 0)
(0 -9.57103e-08 0)
(0 -9.1795e-08 0)
(0 -8.67263e-08 0)
(0 -9.57024e-08 0)
(0 -9.45154e-08 0)
(0 -9.07695e-08 0)
(0 -8.84072e-08 0)
(0 -9.32562e-08 0)
(0 -9.53789e-08 0)
(0 -9.12249e-08 0)
(0 -8.86577e-08 0)
(0 -8.94731e-08 0)
(0 -8.87699e-08 0)
(0 -8.29062e-08 0)
(0 -8.79148e-08 0)
(0 -8.68185e-08 0)
(0 -9.03852e-08 0)
(0 -8.73705e-08 0)
(0 -9.06115e-08 0)
(0 -9.22085e-08 0)
(0 -8.78494e-08 0)
(0 -9.25868e-08 0)
(0 -8.88624e-08 0)
(0 -9.49491e-08 0)
(0 -8.97578e-08 0)
(0 -9.1702e-08 0)
(0 -9.08431e-08 0)
(0 -9.05685e-08 0)
(0 -9.39099e-08 0)
(0 -8.90897e-08 0)
(0 -9.09981e-08 0)
(0 -9.33533e-08 0)
(0 -9.46442e-08 0)
(0 -9.24362e-08 0)
(0 -9.36314e-08 0)
(0 -9.41634e-08 0)
(0 -9.5694e-08 0)
(0 -9.07543e-08 0)
(0 -8.97197e-08 0)
(0 -8.46615e-08 0)
(0 -8.8276e-08 0)
(0 -9.55215e-08 0)
(0 -9.69861e-08 0)
(0 -8.4041e-08 0)
(0 -8.85633e-08 0)
(0 -9.48933e-08 0)
(0 -9.68201e-08 0)
(0 -8.7192e-08 0)
(0 -9.24864e-08 0)
(0 -9.59695e-08 0)
(0 -9.31882e-08 0)
(0 -8.24546e-08 0)
(0 -8.69921e-08 0)
(0 -8.54593e-08 0)
(0 -8.29177e-08 0)
(0 -9.41499e-08 0)
(0 -9.32584e-08 0)
(0 -9.19345e-08 0)
(0 -9.50816e-08 0)
(0 -9.45348e-08 0)
(0 -9.22226e-08 0)
(0 -9.05046e-08 0)
(0 -8.95644e-08 0)
(0 -8.60019e-08 0)
(0 -8.92382e-08 0)
(0 -9.42257e-08 0)
(0 -9.51373e-08 0)
(0 -9.54675e-08 0)
(0 -9.67204e-08 0)
(0 -9.51127e-08 0)
(0 -9.24932e-08 0)
(0 -9.27305e-08 0)
(0 -9.31185e-08 0)
(0 -8.56395e-08 0)
(0 -8.4708e-08 0)
(0 -9.5327e-08 0)
(0 -9.41859e-08 0)
(0 -9.44227e-08 0)
(0 -9.48327e-08 0)
(0 -9.34026e-08 0)
(0 -9.50494e-08 0)
(0 -9.06505e-08 0)
(0 -8.84877e-08 0)
(0 -9.46881e-08 0)
(0 -9.16234e-08 0)
(0 -9.17526e-08 0)
(0 -9.19743e-08 0)
(0 -8.87036e-08 0)
(0 -9.20442e-08 0)
(0 -9.13323e-08 0)
(0 -9.22279e-08 0)
(0 -8.7792e-08 0)
(0 -9.08649e-08 0)
(0 -9.00881e-08 0)
(0 -8.86763e-08 0)
(0 -8.93415e-08 0)
(0 -9.267e-08 0)
(0 -9.52282e-08 0)
(0 -9.5734e-08 0)
(0 -8.81882e-08 0)
(0 -8.55644e-08 0)
(0 -8.63773e-08 0)
(0 -8.46667e-08 0)
(0 -9.63483e-08 0)
(0 -9.49499e-08 0)
(0 -9.24837e-08 0)
(0 -9.48952e-08 0)
(0 -9.10516e-08 0)
(0 -9.1106e-08 0)
(0 -9.31091e-08 0)
(0 -9.35173e-08 0)
(0 -8.93974e-08 0)
(0 -9.11672e-08 0)
(0 -8.94388e-08 0)
(0 -9.20751e-08 0)
(0 -9.69637e-08 0)
(0 -9.46953e-08 0)
(0 -9.47944e-08 0)
(0 -9.64006e-08 0)
(0 -8.70443e-08 0)
(0 -8.91089e-08 0)
(0 -9.39139e-08 0)
(0 -9.04103e-08 0)
(0 -9.34899e-08 0)
(0 -9.37672e-08 0)
(0 -9.03455e-08 0)
(0 -8.99432e-08 0)
(0 -8.4957e-08 0)
(0 -8.72803e-08 0)
(0 -8.80086e-08 0)
(0 -8.96149e-08 0)
(0 -8.78471e-08 0)
(0 -8.72734e-08 0)
(0 -9.17318e-08 0)
(0 -9.00459e-08 0)
(0 -8.92037e-08 0)
(0 -8.85667e-08 0)
(0 -8.91048e-08 0)
(0 -9.06782e-08 0)
(0 -9.19001e-08 0)
(0 -9.34253e-08 0)
(0 -8.92923e-08 0)
(0 -8.911e-08 0)
(0 -9.15162e-08 0)
(0 -9.41126e-08 0)
(0 -9.14449e-08 0)
(0 -9.07509e-08 0)
(0 -8.53289e-08 0)
(0 -8.78358e-08 0)
(0 -9.16003e-08 0)
(0 -9.00645e-08 0)
(0 -9.12346e-08 0)
(0 -9.18812e-08 0)
(0 -9.09594e-08 0)
(0 -9.33235e-08 0)
(0 -8.83474e-08 0)
(0 -8.65949e-08 0)
(0 -9.19421e-08 0)
(0 -9.24902e-08 0)
(0 -9.05423e-08 0)
(0 -9.0545e-08 0)
(0 -9.01692e-08 0)
(0 -9.26868e-08 0)
(0 -8.98887e-08 0)
(0 -8.852e-08 0)
(0 -9.09734e-08 0)
(0 -9.31127e-08 0)
(0 -8.89045e-08 0)
(0 -8.72161e-08 0)
(0 -9.11738e-08 0)
(0 -9.00325e-08 0)
(0 -9.29125e-08 0)
(0 -9.30928e-08 0)
(0 -9.38123e-08 0)
(0 -9.41423e-08 0)
(0 -9.3628e-08 0)
(0 -9.18224e-08 0)
(0 -9.33381e-08 0)
(0 -9.23725e-08 0)
(0 -9.07007e-08 0)
(0 -9.18561e-08 0)
(0 -9.30022e-08 0)
(0 -9.0634e-08 0)
(0 -8.98516e-08 0)
(0 -9.22213e-08 0)
(0 -9.05721e-08 0)
(0 -8.91415e-08 0)
(0 -8.802e-08 0)
(0 -8.67164e-08 0)
(0 -9.44096e-08 0)
(0 -9.46024e-08 0)
(0 -9.20335e-08 0)
(0 -9.34712e-08 0)
(0 -9.5196e-08 0)
(0 -9.41559e-08 0)
(0 -8.78394e-08 0)
(0 -8.9033e-08 0)
(0 -8.3151e-08 0)
(0 -8.52686e-08 0)
(0 -9.48315e-08 0)
(0 -9.28339e-08 0)
(0 -9.48741e-08 0)
(0 -9.6394e-08 0)
(0 -8.78013e-08 0)
(0 -8.92892e-08 0)
(0 -9.0308e-08 0)
(0 -8.89533e-08 0)
(0 -9.325e-08 0)
(0 -9.33754e-08 0)
(0 -8.47024e-08 0)
(0 -8.60164e-08 0)
(0 -9.01891e-08 0)
(0 -8.86684e-08 0)
(0 -9.34031e-08 0)
(0 -9.51759e-08 0)
(0 -8.85552e-08 0)
(0 -8.72973e-08 0)
(0 -9.30273e-08 0)
(0 -9.29106e-08 0)
(0 -9.20323e-08 0)
(0 -9.38729e-08 0)
(0 -9.58079e-08 0)
(0 -9.50227e-08 0)
(0 -9.46876e-08 0)
(0 -9.40792e-08 0)
(0 -8.89034e-08 0)
(0 -8.99009e-08 0)
(0 -9.42707e-08 0)
(0 -9.52737e-08 0)
(0 -9.14354e-08 0)
(0 -9.25948e-08 0)
(0 -9.43006e-08 0)
(0 -9.38352e-08 0)
(0 -8.84225e-08 0)
(0 -8.89578e-08 0)
(0 -8.80134e-08 0)
(0 -8.56533e-08 0)
(0 -9.64035e-08 0)
(0 -9.62685e-08 0)
(0 -8.60897e-08 0)
(0 -8.79693e-08 0)
(0 -9.22648e-08 0)
(0 -9.08551e-08 0)
(0 -9.06164e-08 0)
(0 -9.06928e-08 0)
(0 -8.47105e-08 0)
(0 -8.26128e-08 0)
(0 -9.31433e-08 0)
(0 -9.47542e-08 0)
(0 -8.33477e-08 0)
(0 -8.31946e-08 0)
(0 -8.39426e-08 0)
(0 -8.36021e-08 0)
(0 -8.71616e-08 0)
(0 -8.4927e-08 0)
(0 -9.65118e-08 0)
(0 -9.58008e-08 0)
(0 -9.15546e-08 0)
(0 -9.26527e-08 0)
(0 -9.4147e-08 0)
(0 -9.41292e-08 0)
(0 -9.11438e-08 0)
(0 -9.07315e-08 0)
(0 -9.64389e-08 0)
(0 -9.6481e-08 0)
(0 -8.80005e-08 0)
(0 -8.96685e-08 0)
(0 -8.88087e-08 0)
(0 -8.89013e-08 0)
(0 -9.69334e-08 0)
(0 -9.54635e-08 0)
(0 -8.94282e-08 0)
(0 -8.94341e-08 0)
(0 -8.99906e-08 0)
(0 -8.877e-08 0)
(0 -8.89636e-08 0)
(0 -9.01856e-08 0)
(0 -9.30161e-08 0)
(0 -9.45474e-08 0)
(0 -9.20584e-08 0)
(0 -9.09831e-08 0)
(0 -8.99401e-08 0)
(0 -8.98329e-08 0)
(0 -9.14488e-08 0)
(0 -9.13388e-08 0)
(0 -8.47604e-08 0)
(0 -8.66925e-08 0)
(0 -9.22556e-08 0)
(0 -9.24929e-08 0)
(0 -8.88554e-08 0)
(0 -8.99826e-08 0)
(0 -1.00344e-07 0)
(0 -9.448e-08 0)
(0 -1.00203e-07 0)
(0 -9.55309e-08 0)
(0 -9.49698e-08 0)
(0 -9.51335e-08 0)
(0 -9.58483e-08 0)
(0 -9.61684e-08 0)
(0 -9.65291e-08 0)
(0 -9.66163e-08 0)
(0 -9.72448e-08 0)
(0 -9.70577e-08 0)
(0 -9.81742e-08 0)
(0 -9.72748e-08 0)
(0 -9.85053e-08 0)
(0 -9.78484e-08 0)
(0 -9.88828e-08 0)
(0 -9.88693e-08 0)
(0 -1.00162e-07 0)
(0 -9.7984e-08 0)
(0 -1.00916e-07 0)
(0 -9.96144e-08 0)
(0 -9.82221e-08 0)
(0 -9.59938e-08 0)
(0 -9.82079e-08 0)
(0 -1.0108e-07 0)
(0 -1.00461e-07 0)
(0 -9.85211e-08 0)
(0 -1.01463e-07 0)
(0 -9.90384e-08 0)
(0 -1.0105e-07 0)
(0 -9.79768e-08 0)
(0 -1.01129e-07 0)
(0 -9.91806e-08 0)
(0 -9.95244e-08 0)
(0 -9.93289e-08 0)
(0 -1.01087e-07 0)
(0 -9.72875e-08 0)
(0 -1.01167e-07 0)
(0 -9.74407e-08 0)
(0 -1.00116e-07 0)
(0 -1.00232e-07 0)
(0 -1.00808e-07 0)
(0 -9.69407e-08 0)
(0 -9.84826e-08 0)
(0 -9.85452e-08 0)
(0 -1.00219e-07 0)
(0 -9.63055e-08 0)
(0 -9.98955e-08 0)
(0 -9.74298e-08 0)
(0 -9.99746e-08 0)
(0 -9.92231e-08 0)
(0 -1.00361e-07 0)
(0 -9.6226e-08 0)
(0 -9.70191e-08 0)
(0 -9.84618e-08 0)
(0 -9.62277e-08 0)
(0 -1.00229e-07 0)
(0 -1.01171e-07 0)
(0 -9.79914e-08 0)
(0 -9.66004e-08 0)
(0 -9.95092e-08 0)
(0 -9.70444e-08 0)
(0 -1.00371e-07 0)
(0 -1.00786e-07 0)
(0 -9.75099e-08 0)
(0 -1.0093e-07 0)
(0 -9.84804e-08 0)
(0 -1.01214e-07 0)
(0 -9.94793e-08 0)
(0 -9.75426e-08 0)
(0 -9.94794e-08 0)
(0 -9.65432e-08 0)
(0 -1.00406e-07 0)
(0 -1.00379e-07 0)
(0 -9.82261e-08 0)
(0 -9.85061e-08 0)
(0 -9.77995e-08 0)
(0 -9.76727e-08 0)
(0 -1.00571e-07 0)
(0 -1.00194e-07 0)
(0 -1.00232e-07 0)
(0 -9.74533e-08 0)
(0 -9.9279e-08 0)
(0 -1.00976e-07 0)
(0 -1.01438e-07 0)
(0 -1.00191e-07 0)
(0 -1.00895e-07 0)
(0 -9.80658e-08 0)
(0 -9.65538e-08 0)
(0 -1.01241e-07 0)
(0 -9.96827e-08 0)
(0 -1.00492e-07 0)
(0 -9.88621e-08 0)
(0 -1.00589e-07 0)
(0 -9.97578e-08 0)
(0 -9.89593e-08 0)
(0 -9.84894e-08 0)
(0 -9.89661e-08 0)
(0 -9.74638e-08 0)
(0 -9.79909e-08 0)
(0 -9.97103e-08 0)
(0 -9.9857e-08 0)
(0 -9.9842e-08 0)
(0 -9.88657e-08 0)
(0 -9.61092e-08 0)
(0 -9.85653e-08 0)
(0 -9.78616e-08 0)
(0 -1.00552e-07 0)
(0 -9.92009e-08 0)
(0 -9.70435e-08 0)
(0 -9.56877e-08 0)
(0 -1.01288e-07 0)
(0 -1.00076e-07 0)
(0 -9.87255e-08 0)
(0 -9.59764e-08 0)
(0 -9.94248e-08 0)
(0 -9.69742e-08 0)
(0 -1.00579e-07 0)
(0 -1.01268e-07 0)
(0 -9.99175e-08 0)
(0 -9.87681e-08 0)
(0 -1.0153e-07 0)
(0 -1.0038e-07 0)
(0 -9.83278e-08 0)
(0 -9.93102e-08 0)
(0 -9.67815e-08 0)
(0 -9.75117e-08 0)
(0 -9.95681e-08 0)
(0 -9.82065e-08 0)
(0 -9.89434e-08 0)
(0 -1.00207e-07 0)
(0 -9.86335e-08 0)
(0 -9.77131e-08 0)
(0 -1.00488e-07 0)
(0 -1.00846e-07 0)
(0 -9.98236e-08 0)
(0 -1.00359e-07 0)
(0 -9.83871e-08 0)
(0 -9.96817e-08 0)
(0 -9.9686e-08 0)
(0 -9.83557e-08 0)
(0 -9.87945e-08 0)
(0 -9.74765e-08 0)
(0 -9.87046e-08 0)
(0 -9.98784e-08 0)
(0 -1.00846e-07 0)
(0 -9.92362e-08 0)
(0 -9.7549e-08 0)
(0 -9.61589e-08 0)
(0 -9.98256e-08 0)
(0 -1.00172e-07 0)
(0 -1.0041e-07 0)
(0 -1.00467e-07 0)
(0 -9.99778e-08 0)
(0 -9.96241e-08 0)
(0 -9.67629e-08 0)
(0 -9.82562e-08 0)
(0 -9.87286e-08 0)
(0 -9.8156e-08 0)
(0 -1.0141e-07 0)
(0 -1.0138e-07 0)
(0 -9.74903e-08 0)
(0 -9.58205e-08 0)
(0 -1.00856e-07 0)
(0 -1.01013e-07 0)
(0 -1.01543e-07 0)
(0 -1.00968e-07 0)
(0 -1.01182e-07 0)
(0 -1.00636e-07 0)
(0 -9.79884e-08 0)
(0 -9.70425e-08 0)
(0 -9.7591e-08 0)
(0 -9.93434e-08 0)
(0 -9.91022e-08 0)
(0 -9.76631e-08 0)
(0 -1.00709e-07 0)
(0 -1.00193e-07 0)
(0 -1.00048e-07 0)
(0 -9.90104e-08 0)
(0 -9.95767e-08 0)
(0 -9.99512e-08 0)
(0 -9.71151e-08 0)
(0 -9.63101e-08 0)
(0 -9.55137e-08 0)
(0 -9.72223e-08 0)
(0 -9.67507e-08 0)
(0 -9.55429e-08 0)
(0 -9.61606e-08 0)
(0 -9.74848e-08 0)
(0 -9.74073e-08 0)
(0 -9.8651e-08 0)
(0 -9.6453e-08 0)
(0 -9.78215e-08 0)
(0 -9.96073e-08 0)
(0 -9.79784e-08 0)
(0 -1.01218e-07 0)
(0 -1.01582e-07 0)
(0 -9.69244e-08 0)
(0 -9.7402e-08 0)
(0 -1.00355e-07 0)
(0 -9.97407e-08 0)
(0 -1.01467e-07 0)
(0 -1.00943e-07 0)
(0 -9.92958e-08 0)
(0 -9.91399e-08 0)
(0 -1.0061e-07 0)
(0 -1.00584e-07 0)
(0 -1.00848e-07 0)
(0 -1.00607e-07 0)
(0 -1.00349e-07 0)
(0 -9.89562e-08 0)
(0 -9.84116e-08 0)
(0 -9.80175e-08 0)
(0 -1.01444e-07 0)
(0 -1.00914e-07 0)
(0 -9.86213e-08 0)
(0 -9.94244e-08 0)
(0 -9.71536e-08 0)
(0 -9.88187e-08 0)
(0 -9.91186e-08 0)
(0 -9.9115e-08 0)
(0 -9.5615e-08 0)
(0 -9.68335e-08 0)
(0 -1.0007e-07 0)
(0 -1.00272e-07 0)
(0 -9.85492e-08 0)
(0 -9.91593e-08 0)
(0 -1.00642e-07 0)
(0 -1.00457e-07 0)
(0 -9.99291e-08 0)
(0 -1.00778e-07 0)
(0 -9.7614e-08 0)
(0 -9.79528e-08 0)
(0 -9.8701e-08 0)
(0 -9.90096e-08 0)
(0 -1.01085e-07 0)
(0 -1.00524e-07 0)
(0 -1.00501e-07 0)
(0 -9.96402e-08 0)
(0 -9.77658e-08 0)
(0 -9.77385e-08 0)
(0 -9.65923e-08 0)
(0 -9.72161e-08 0)
(0 -1.00751e-07 0)
(0 -1.0067e-07 0)
(0 -9.9756e-08 0)
(0 -9.98864e-08 0)
(0 -9.97421e-08 0)
(0 -9.91192e-08 0)
(0 -9.93163e-08 0)
(0 -9.95806e-08 0)
(0 -9.79445e-08 0)
(0 -9.79004e-08 0)
(0 -9.75751e-08 0)
(0 -9.78414e-08 0)
(0 -9.81818e-08 0)
(0 -9.72487e-08 0)
(0 -9.91525e-08 0)
(0 -9.94586e-08 0)
(0 -9.85381e-08 0)
(0 -9.91188e-08 0)
(0 -9.99089e-08 0)
(0 -1.0025e-07 0)
(0 -9.8466e-08 0)
(0 -9.71891e-08 0)
(0 -9.92552e-08 0)
(0 -1.00027e-07 0)
(0 -9.93129e-08 0)
(0 -9.92809e-08 0)
(0 -9.99444e-08 0)
(0 -9.89512e-08 0)
(0 -9.60177e-08 0)
(0 -9.5536e-08 0)
(0 -1.00652e-07 0)
(0 -1.00907e-07 0)
(0 -1.00616e-07 0)
(0 -1.00398e-07 0)
(0 -9.95399e-08 0)
(0 -9.98076e-08 0)
(0 -1.01326e-07 0)
(0 -1.01431e-07 0)
(0 -9.79672e-08 0)
(0 -9.88004e-08 0)
(0 -9.75373e-08 0)
(0 -9.85639e-08 0)
(0 -1.01135e-07 0)
(0 -1.01014e-07 0)
(0 -9.95783e-08 0)
(0 -9.83768e-08 0)
(0 -9.79665e-08 0)
(0 -9.8513e-08 0)
(0 -9.86563e-08 0)
(0 -9.96951e-08 0)
(0 -9.70616e-08 0)
(0 -9.83829e-08 0)
(0 -9.75075e-08 0)
(0 -9.77845e-08 0)
(0 -1.00191e-07 0)
(0 -1.00415e-07 0)
(0 -9.89898e-08 0)
(0 -9.8705e-08 0)
(0 -1.01538e-07 0)
(0 -1.01342e-07 0)
(0 -1.00555e-07 0)
(0 -1.00509e-07 0)
(0 -1.00555e-07 0)
(0 -1.0052e-07 0)
(0 -1.00585e-07 0)
(0 -1.00563e-07 0)
(0 -1.00649e-07 0)
(0 -1.00641e-07 0)
(0 -1.00739e-07 0)
(0 -1.00742e-07 0)
(0 -1.00853e-07 0)
(0 -1.00868e-07 0)
(0 -1.00986e-07 0)
(0 -1.01009e-07 0)
(0 -1.01131e-07 0)
(0 -1.01161e-07 0)
(0 -1.01283e-07 0)
(0 -1.01317e-07 0)
(0 -1.01431e-07 0)
(0 -1.01461e-07 0)
(0 -1.01564e-07 0)
(0 -1.01588e-07 0)
(0 -1.01673e-07 0)
(0 -1.01678e-07 0)
(0 -1.01738e-07 0)
(0 -1.01717e-07 0)
(0 -1.01749e-07 0)
(0 -1.01691e-07 0)
(0 -1.01689e-07 0)
(0 -1.01585e-07 0)
(0 -1.01736e-07 0)
(0 -1.01514e-07 0)
(0 -1.00567e-07 0)
(0 -1.00534e-07 0)
(0 -1.00604e-07 0)
(0 -1.00583e-07 0)
(0 -1.0067e-07 0)
(0 -1.00661e-07 0)
(0 -1.00767e-07 0)
(0 -1.00771e-07 0)
(0 -1.00887e-07 0)
(0 -1.00903e-07 0)
(0 -1.0103e-07 0)
(0 -1.01054e-07 0)
(0 -1.01184e-07 0)
(0 -1.01216e-07 0)
(0 -1.01349e-07 0)
(0 -1.01387e-07 0)
(0 -1.01517e-07 0)
(0 -1.01558e-07 0)
(0 -1.01677e-07 0)
(0 -1.01711e-07 0)
(0 -1.01813e-07 0)
(0 -1.01835e-07 0)
(0 -1.01917e-07 0)
(0 -1.0192e-07 0)
(0 -1.01976e-07 0)
(0 -1.01949e-07 0)
(0 -1.01977e-07 0)
(0 -1.01912e-07 0)
(0 -1.01905e-07 0)
(0 -1.01791e-07 0)
(0 -9.60094e-08 0)
(0 -9.35991e-08 0)
(0 -1.0021e-07 0)
(0 -9.55238e-08 0)
(0 -9.41607e-08 0)
(0 -9.43371e-08 0)
(0 -9.51679e-08 0)
(0 -9.55128e-08 0)
(0 -9.62293e-08 0)
(0 -9.48627e-08 0)
(0 -9.69275e-08 0)
(0 -9.66549e-08 0)
(0 -9.77604e-08 0)
(0 -9.74169e-08 0)
(0 -9.88802e-08 0)
(0 -9.65442e-08 0)
(0 -9.98893e-08 0)
(0 -9.84347e-08 0)
(0 -1.00185e-07 0)
(0 -9.7253e-08 0)
(0 -1.01419e-07 0)
(0 -9.93784e-08 0)
(0 -9.82132e-08 0)
(0 -1.01111e-07 0)
(0 -1.00553e-07 0)
(0 -9.74579e-08 0)
(0 -1.00504e-07 0)
(0 -9.78343e-08 0)
(0 -1.00907e-07 0)
(0 -9.89196e-08 0)
(0 -1.01622e-07 0)
(0 -9.82373e-08 0)
(0 -9.97619e-08 0)
(0 -1.00678e-07 0)
(0 -1.01101e-07 0)
(0 -9.78256e-08 0)
(0 -1.00712e-07 0)
(0 -9.79758e-08 0)
(0 -1.00386e-07 0)
(0 -1.0019e-07 0)
(0 -1.00973e-07 0)
(0 -9.7343e-08 0)
(0 -9.85976e-08 0)
(0 -9.74856e-08 0)
(0 -1.00322e-07 0)
(0 -9.97814e-08 0)
(0 -1.00061e-07 0)
(0 -9.75456e-08 0)
(0 -9.95463e-08 0)
(0 -9.96065e-08 0)
(0 -9.62179e-08 0)
(0 -1.00271e-07 0)
(0 -9.95677e-08 0)
(0 -9.83671e-08 0)
(0 -9.70085e-08 0)
(0 -9.71249e-08 0)
(0 -9.62097e-08 0)
(0 -1.00252e-07 0)
(0 -1.01288e-07 0)
(0 -9.76495e-08 0)
(0 -9.83056e-08 0)
(0 -1.01734e-07 0)
(0 -9.82576e-08 0)
(0 -1.01288e-07 0)
(0 -1.00875e-07 0)
(0 -9.70716e-08 0)
(0 -1.00546e-07 0)
(0 -9.70018e-08 0)
(0 -9.70383e-08 0)
(0 -9.95378e-08 0)
(0 -9.7871e-08 0)
(0 -1.00605e-07 0)
(0 -9.82657e-08 0)
(0 -9.62236e-08 0)
(0 -9.87136e-08 0)
(0 -9.7547e-08 0)
(0 -1.01338e-07 0)
(0 -9.80099e-08 0)
(0 -9.99028e-08 0)
(0 -1.00683e-07 0)
(0 -9.81791e-08 0)
(0 -9.69268e-08 0)
(0 -9.89855e-08 0)
(0 -1.01768e-07 0)
(0 -1.00883e-07 0)
(0 -1.016e-07 0)
(0 -1.005e-07 0)
(0 -9.96732e-08 0)
(0 -9.95825e-08 0)
(0 -9.71277e-08 0)
(0 -9.64364e-08 0)
(0 -9.96143e-08 0)
(0 -9.70802e-08 0)
(0 -1.00065e-07 0)
(0 -9.84376e-08 0)
(0 -1.00604e-07 0)
(0 -9.98594e-08 0)
(0 -9.98496e-08 0)
(0 -9.85443e-08 0)
(0 -9.55599e-08 0)
(0 -9.73412e-08 0)
(0 -9.61528e-08 0)
(0 -1.00034e-07 0)
(0 -9.76732e-08 0)
(0 -9.92302e-08 0)
(0 -9.86205e-08 0)
(0 -1.00567e-07 0)
(0 -1.01651e-07 0)
(0 -1.00617e-07 0)
(0 -1.00016e-07 0)
(0 -9.63652e-08 0)
(0 -9.80257e-08 0)
(0 -9.7276e-08 0)
(0 -9.96225e-08 0)
(0 -1.01148e-07 0)
(0 -1.01782e-07 0)
(0 -1.00219e-07 0)
(0 -1.01544e-07 0)
(0 -9.60607e-08 0)
(0 -9.90784e-08 0)
(0 -9.9047e-08 0)
(0 -1.00382e-07 0)
(0 -9.56672e-08 0)
(0 -9.76026e-08 0)
(0 -1.00353e-07 0)
(0 -1.01079e-07 0)
(0 -9.95402e-08 0)
(0 -9.85594e-08 0)
(0 -9.81905e-08 0)
(0 -9.75426e-08 0)
(0 -9.79869e-08 0)
(0 -9.90261e-08 0)
(0 -9.54476e-08 0)
(0 -9.6928e-08 0)
(0 -9.85896e-08 0)
(0 -9.81398e-08 0)
(0 -1.00408e-07 0)
(0 -1.00562e-07 0)
(0 -1.00552e-07 0)
(0 -9.88829e-08 0)
(0 -1.01331e-07 0)
(0 -1.01721e-07 0)
(0 -1.01036e-07 0)
(0 -1.00748e-07 0)
(0 -9.99038e-08 0)
(0 -9.93989e-08 0)
(0 -9.79534e-08 0)
(0 -9.99178e-08 0)
(0 -9.85025e-08 0)
(0 -1.00443e-07 0)
(0 -9.97247e-08 0)
(0 -9.82468e-08 0)
(0 -9.64693e-08 0)
(0 -9.90321e-08 0)
(0 -9.68489e-08 0)
(0 -9.93636e-08 0)
(0 -9.7141e-08 0)
(0 -9.87938e-08 0)
(0 -9.7523e-08 0)
(0 -9.64517e-08 0)
(0 -9.90636e-08 0)
(0 -1.00163e-07 0)
(0 -1.01145e-07 0)
(0 -1.01694e-07 0)
(0 -9.60443e-08 0)
(0 -9.79228e-08 0)
(0 -1.0162e-07 0)
(0 -1.01185e-07 0)
(0 -9.66439e-08 0)
(0 -9.84056e-08 0)
(0 -1.00032e-07 0)
(0 -1.00725e-07 0)
(0 -9.59542e-08 0)
(0 -9.59166e-08 0)
(0 -9.73233e-08 0)
(0 -9.91051e-08 0)
(0 -9.85035e-08 0)
(0 -9.77037e-08 0)
(0 -1.00223e-07 0)
(0 -9.8637e-08 0)
(0 -9.75104e-08 0)
(0 -9.57911e-08 0)
(0 -1.0139e-07 0)
(0 -1.00854e-07 0)
(0 -1.01304e-07 0)
(0 -1.01531e-07 0)
(0 -1.01011e-07 0)
(0 -1.01225e-07 0)
(0 -1.00001e-07 0)
(0 -1.00365e-07 0)
(0 -9.72362e-08 0)
(0 -9.61075e-08 0)
(0 -9.71168e-08 0)
(0 -9.62696e-08 0)
(0 -9.77981e-08 0)
(0 -9.65423e-08 0)
(0 -9.92124e-08 0)
(0 -1.0069e-07 0)
(0 -1.00416e-07 0)
(0 -9.94782e-08 0)
(0 -9.99587e-08 0)
(0 -9.98333e-08 0)
(0 -1.00574e-07 0)
(0 -1.00901e-07 0)
(0 -1.01066e-07 0)
(0 -1.00406e-07 0)
(0 -1.00474e-07 0)
(0 -1.00226e-07 0)
(0 -9.86847e-08 0)
(0 -9.78093e-08 0)
(0 -9.67887e-08 0)
(0 -9.57643e-08 0)
(0 -9.99032e-08 0)
(0 -9.8585e-08 0)
(0 -9.93344e-08 0)
(0 -9.76971e-08 0)
(0 -1.00376e-07 0)
(0 -9.91818e-08 0)
(0 -9.89009e-08 0)
(0 -1.00262e-07 0)
(0 -9.86367e-08 0)
(0 -9.72846e-08 0)
(0 -9.87985e-08 0)
(0 -9.81866e-08 0)
(0 -1.0085e-07 0)
(0 -1.00097e-07 0)
(0 -1.01262e-07 0)
(0 -1.00116e-07 0)
(0 -9.72101e-08 0)
(0 -9.86885e-08 0)
(0 -9.93064e-08 0)
(0 -9.93991e-08 0)
(0 -9.76292e-08 0)
(0 -9.86248e-08 0)
(0 -1.01028e-07 0)
(0 -1.00832e-07 0)
(0 -9.92811e-08 0)
(0 -9.95954e-08 0)
(0 -1.00746e-07 0)
(0 -1.00186e-07 0)
(0 -9.89304e-08 0)
(0 -9.82452e-08 0)
(0 -9.78293e-08 0)
(0 -9.67063e-08 0)
(0 -9.69587e-08 0)
(0 -9.59884e-08 0)
(0 -1.01199e-07 0)
(0 -1.01482e-07 0)
(0 -9.86387e-08 0)
(0 -9.83241e-08 0)
(0 -1.00575e-07 0)
(0 -9.9618e-08 0)
(0 -1.00746e-07 0)
(0 -9.97568e-08 0)
(0 -1.01516e-07 0)
(0 -1.01831e-07 0)
(0 -9.5308e-08 0)
(0 -9.47904e-08 0)
(0 -9.88341e-08 0)
(0 -9.92557e-08 0)
(0 -9.97531e-08 0)
(0 -9.9435e-08 0)
(0 -9.9651e-08 0)
(0 -9.85161e-08 0)
(0 -1.009e-07 0)
(0 -1.00301e-07 0)
(0 -9.91792e-08 0)
(0 -9.92401e-08 0)
(0 -1.00501e-07 0)
(0 -1.01269e-07 0)
(0 -9.97683e-08 0)
(0 -9.91097e-08 0)
(0 -9.66809e-08 0)
(0 -9.71734e-08 0)
(0 -9.91425e-08 0)
(0 -9.84471e-08 0)
(0 -9.98649e-08 0)
(0 -9.92573e-08 0)
(0 -9.85717e-08 0)
(0 -9.71771e-08 0)
(0 -9.6669e-08 0)
(0 -9.79441e-08 0)
(0 -9.96459e-08 0)
(0 -9.90299e-08 0)
(0 -1.00148e-07 0)
(0 -1.01015e-07 0)
(0 -9.6643e-08 0)
(0 -9.74119e-08 0)
(0 -9.75651e-08 0)
(0 -9.79585e-08 0)
(0 -9.93692e-08 0)
(0 -9.96829e-08 0)
(0 -9.85959e-08 0)
(0 -9.87306e-08 0)
(0 -1.01249e-07 0)
(0 -1.00884e-07 0)
(0 -9.94252e-08 0)
(0 -9.89769e-08 0)
(0 -9.73446e-08 0)
(0 -9.74201e-08 0)
(0 -9.82268e-08 0)
(0 -9.71148e-08 0)
(0 -9.82181e-08 0)
(0 -9.75166e-08 0)
(0 -9.77049e-08 0)
(0 -9.6829e-08 0)
(0 -9.91926e-08 0)
(0 -9.99378e-08 0)
(0 -1.01507e-07 0)
(0 -1.0134e-07 0)
(0 -1.00515e-07 0)
(0 -1.00186e-07 0)
(0 -9.89843e-08 0)
(0 -9.91828e-08 0)
(0 -9.69211e-08 0)
(0 -9.57583e-08 0)
(0 -9.8909e-08 0)
(0 -9.87029e-08 0)
(0 -8.47764e-08 0)
(0 -8.83571e-08 0)
(0 -9.38794e-08 0)
(0 -8.26942e-08 0)
(0 -8.85401e-08 0)
(0 -8.84544e-08 0)
(0 -8.88225e-08 0)
(0 -8.89006e-08 0)
(0 -8.91088e-08 0)
(0 -8.91464e-08 0)
(0 -8.98043e-08 0)
(0 -8.96053e-08 0)
(0 -9.03788e-08 0)
(0 -8.88138e-08 0)
(0 -9.04064e-08 0)
(0 -9.01039e-08 0)
(0 -9.08647e-08 0)
(0 -9.12986e-08 0)
(0 -9.29691e-08 0)
(0 -8.95192e-08 0)
(0 -9.22442e-08 0)
(0 -8.7596e-08 0)
(0 -9.40721e-08 0)
(0 -8.33796e-08 0)
(0 -8.34838e-08 0)
(0 -9.25147e-08 0)
(0 -9.3396e-08 0)
(0 -9.0792e-08 0)
(0 -9.22149e-08 0)
(0 -9.12656e-08 0)
(0 -9.32756e-08 0)
(0 -8.98184e-08 0)
(0 -9.55227e-08 0)
(0 -9.20903e-08 0)
(0 -9.46916e-08 0)
(0 -8.99793e-08 0)
(0 -9.3116e-08 0)
(0 -9.0476e-08 0)
(0 -9.48228e-08 0)
(0 -8.85853e-08 0)
(0 -9.36418e-08 0)
(0 -8.97978e-08 0)
(0 -9.46952e-08 0)
(0 -9.03212e-08 0)
(0 -9.5441e-08 0)
(0 -8.9639e-08 0)
(0 -9.11948e-08 0)
(0 -9.31933e-08 0)
(0 -9.4389e-08 0)
(0 -8.7772e-08 0)
(0 -9.5593e-08 0)
(0 -8.80505e-08 0)
(0 -9.03872e-08 0)
(0 -9.08704e-08 0)
(0 -9.49553e-08 0)
(0 -8.71552e-08 0)
(0 -8.93484e-08 0)
(0 -8.93144e-08 0)
(0 -9.35384e-08 0)
(0 -9.02726e-08 0)
(0 -9.39504e-08 0)
(0 -8.69751e-08 0)
(0 -9.29658e-08 0)
(0 -8.91769e-08 0)
(0 -9.26045e-08 0)
(0 -8.47294e-08 0)
(0 -9.40096e-08 0)
(0 -8.76363e-08 0)
(0 -8.79698e-08 0)
(0 -8.85842e-08 0)
(0 -9.2177e-08 0)
(0 -8.84205e-08 0)
(0 -8.79228e-08 0)
(0 -8.48629e-08 0)
(0 -9.31195e-08 0)
(0 -8.40977e-08 0)
(0 -9.34391e-08 0)
(0 -9.45675e-08 0)
(0 -8.62937e-08 0)
(0 -8.72947e-08 0)
(0 -9.52102e-08 0)
(0 -9.50238e-08 0)
(0 -8.77261e-08 0)
(0 -9.60069e-08 0)
(0 -8.84454e-08 0)
(0 -9.56919e-08 0)
(0 -8.91606e-08 0)
(0 -9.09084e-08 0)
(0 -9.48425e-08 0)
(0 -8.89905e-08 0)
(0 -9.35758e-08 0)
(0 -9.23778e-08 0)
(0 -9.40773e-08 0)
(0 -9.49877e-08 0)
(0 -8.84668e-08 0)
(0 -8.93565e-08 0)
(0 -9.44783e-08 0)
(0 -8.93317e-08 0)
(0 -9.13299e-08 0)
(0 -8.5666e-08 0)
(0 -9.2388e-08 0)
(0 -9.41451e-08 0)
(0 -9.41215e-08 0)
(0 -9.32387e-08 0)
(0 -9.64309e-08 0)
(0 -8.80103e-08 0)
(0 -9.35698e-08 0)
(0 -8.94141e-08 0)
(0 -8.82999e-08 0)
(0 -9.48806e-08 0)
(0 -9.17717e-08 0)
(0 -9.63793e-08 0)
(0 -9.14619e-08 0)
(0 -8.86622e-08 0)
(0 -9.34338e-08 0)
(0 -8.74512e-08 0)
(0 -8.34613e-08 0)
(0 -8.78047e-08 0)
(0 -8.4914e-08 0)
(0 -9.51051e-08 0)
(0 -9.12677e-08 0)
(0 -9.38649e-08 0)
(0 -8.6694e-08 0)
(0 -9.10253e-08 0)
(0 -8.94124e-08 0)
(0 -9.15955e-08 0)
(0 -8.92244e-08 0)
(0 -8.94482e-08 0)
(0 -8.35391e-08 0)
(0 -9.1537e-08 0)
(0 -9.21728e-08 0)
(0 -9.08376e-08 0)
(0 -9.56355e-08 0)
(0 -8.56684e-08 0)
(0 -8.30772e-08 0)
(0 -9.39848e-08 0)
(0 -9.27235e-08 0)
(0 -8.82289e-08 0)
(0 -8.52279e-08 0)
(0 -9.09388e-08 0)
(0 -8.9024e-08 0)
(0 -9.40422e-08 0)
(0 -8.97097e-08 0)
(0 -8.8043e-08 0)
(0 -8.57543e-08 0)
(0 -9.35047e-08 0)
(0 -9.5806e-08 0)
(0 -9.22646e-08 0)
(0 -9.12952e-08 0)
(0 -8.89272e-08 0)
(0 -9.04448e-08 0)
(0 -9.55335e-08 0)
(0 -9.09826e-08 0)
(0 -8.66642e-08 0)
(0 -8.37452e-08 0)
(0 -8.82408e-08 0)
(0 -9.05911e-08 0)
(0 -9.32609e-08 0)
(0 -9.57757e-08 0)
(0 -9.01046e-08 0)
(0 -9.50067e-08 0)
(0 -9.23404e-08 0)
(0 -8.83517e-08 0)
(0 -9.3184e-08 0)
(0 -9.62767e-08 0)
(0 -8.84484e-08 0)
(0 -9.17525e-08 0)
(0 -9.17474e-08 0)
(0 -8.88937e-08 0)
(0 -8.87262e-08 0)
(0 -8.96376e-08 0)
(0 -9.54506e-08 0)
(0 -9.40313e-08 0)
(0 -9.52651e-08 0)
(0 -9.25119e-08 0)
(0 -9.58513e-08 0)
(0 -9.19585e-08 0)
(0 -8.71545e-08 0)
(0 -8.95325e-08 0)
(0 -9.04029e-08 0)
(0 -9.02279e-08 0)
(0 -8.86008e-08 0)
(0 -9.18832e-08 0)
(0 -9.44671e-08 0)
(0 -9.35399e-08 0)
(0 -9.01632e-08 0)
(0 -9.13727e-08 0)
(0 -9.20781e-08 0)
(0 -9.33014e-08 0)
(0 -8.96852e-08 0)
(0 -9.24194e-08 0)
(0 -8.8117e-08 0)
(0 -9.26201e-08 0)
(0 -9.00987e-08 0)
(0 -9.10329e-08 0)
(0 -8.57901e-08 0)
(0 -8.44019e-08 0)
(0 -8.68295e-08 0)
(0 -8.51495e-08 0)
(0 -9.02352e-08 0)
(0 -8.87526e-08 0)
(0 -9.30992e-08 0)
(0 -8.98255e-08 0)
(0 -9.35474e-08 0)
(0 -9.05316e-08 0)
(0 -8.41745e-08 0)
(0 -8.72028e-08 0)
(0 -9.35475e-08 0)
(0 -9.23869e-08 0)
(0 -9.35159e-08 0)
(0 -9.42564e-08 0)
(0 -8.35838e-08 0)
(0 -8.64825e-08 0)
(0 -8.46181e-08 0)
(0 -8.26748e-08 0)
(0 -9.25393e-08 0)
(0 -9.3931e-08 0)
(0 -9.1572e-08 0)
(0 -9.02276e-08 0)
(0 -9.276e-08 0)
(0 -9.45635e-08 0)
(0 -9.34768e-08 0)
(0 -9.56018e-08 0)
(0 -8.65911e-08 0)
(0 -8.83451e-08 0)
(0 -9.4113e-08 0)
(0 -9.19961e-08 0)
(0 -9.46803e-08 0)
(0 -9.19926e-08 0)
(0 -8.69432e-08 0)
(0 -9.04378e-08 0)
(0 -8.32331e-08 0)
(0 -8.63779e-08 0)
(0 -9.29954e-08 0)
(0 -9.4482e-08 0)
(0 -9.33383e-08 0)
(0 -9.45086e-08 0)
(0 -8.53409e-08 0)
(0 -8.79052e-08 0)
(0 -8.62904e-08 0)
(0 -8.5245e-08 0)
(0 -9.00267e-08 0)
(0 -9.05247e-08 0)
(0 -8.84124e-08 0)
(0 -8.93e-08 0)
(0 -9.61196e-08 0)
(0 -9.38363e-08 0)
(0 -9.60611e-08 0)
(0 -9.42669e-08 0)
(0 -9.40349e-08 0)
(0 -9.48925e-08 0)
(0 -9.06483e-08 0)
(0 -9.02257e-08 0)
(0 -9.0762e-08 0)
(0 -9.17971e-08 0)
(0 -8.99988e-08 0)
(0 -8.92792e-08 0)
(0 -9.00773e-08 0)
(0 -8.95409e-08 0)
(0 -9.07443e-08 0)
(0 -8.74288e-08 0)
(0 -9.50803e-08 0)
(0 -9.65829e-08 0)
(0 -9.16544e-08 0)
(0 -9.0909e-08 0)
(0 -9.45105e-08 0)
(0 -9.61793e-08 0)
(0 -9.18607e-08 0)
(0 -9.20584e-08 0)
(0 -9.02453e-08 0)
(0 -8.76743e-08 0)
(0 -8.91775e-08 0)
(0 -9.07771e-08 0)
(0 -9.60115e-08 0)
(0 -9.50403e-08 0)
(0 -9.21847e-08 0)
(0 -9.25614e-08 0)
(0 -8.57324e-08 0)
(0 -8.93509e-08 0)
(0 -9.0594e-08 0)
(0 -9.13419e-08 0)
(0 -9.00398e-08 0)
(0 -8.95717e-08 0)
(0 -9.20313e-08 0)
(0 -9.42582e-08 0)
(0 -9.43828e-08 0)
(0 -9.64758e-08 0)
(0 -9.39834e-08 0)
(0 -9.20067e-08 0)
(0 -9.20337e-08 0)
(0 -9.13771e-08 0)
(0 -8.8953e-08 0)
(0 -8.72712e-08 0)
(0 -9.15363e-08 0)
(0 -8.98533e-08 0)
(0 -9.24322e-08 0)
(0 -9.03719e-08 0)
(0 -9.47922e-08 0)
(0 -9.55907e-08 0)
(0 -9.28704e-08 0)
(0 -9.45081e-08 0)
(0 -8.65931e-08 0)
(0 -8.71874e-08 0)
(0 -8.90303e-08 0)
(0 -8.96459e-08 0)
(0 -9.59184e-08 0)
(0 -9.45666e-08 0)
(0 -9.21743e-08 0)
(0 -9.19727e-08 0)
(0 -9.28746e-08 0)
(0 -9.24051e-08 0)
(0 -8.86807e-08 0)
(0 -8.95635e-08 0)
(0 -8.63479e-08 0)
(0 -8.98083e-08 0)
(0 -9.22189e-08 0)
(0 -9.05086e-08 0)
(0 -9.16618e-08 0)
(0 -9.106e-08 0)
(0 -8.60327e-08 0)
(0 -8.86893e-08 0)
(0 -8.8806e-08 0)
(0 -9.12664e-08 0)
(0 -8.86792e-08 0)
(0 -8.85903e-08 0)
(0 -8.79587e-08 0)
(0 -9.05867e-08 0)
(0 -8.97168e-08 0)
(0 -9.01081e-08 0)
(0 -9.2758e-08 0)
(0 -9.17464e-08 0)
(0 -9.20153e-08 0)
(0 -8.8973e-08 0)
(0 -9.05517e-08 0)
(0 -9.13517e-08 0)
(0 -9.43559e-08 0)
(0 -9.35442e-08 0)
(0 -9.06843e-08 0)
(0 -9.2223e-08 0)
(0 -8.85747e-08 0)
(0 -8.60381e-08 0)
(0 -9.41718e-08 0)
(0 -9.29106e-08 0)
(0 -9.40305e-08 0)
(0 -9.50195e-08 0)
(0 -9.05175e-08 0)
(0 -8.89477e-08 0)
(0 -8.90588e-08 0)
(0 -8.93129e-08 0)
(0 -8.7478e-08 0)
(0 -9.00096e-08 0)
(0 -9.33579e-08 0)
(0 -9.46241e-08 0)
(0 -9.33853e-08 0)
(0 -9.27088e-08 0)
(0 -8.52823e-08 0)
(0 -8.32105e-08 0)
(0 -9.47725e-08 0)
(0 -9.42105e-08 0)
(0 -9.40441e-08 0)
(0 -9.32457e-08 0)
(0 -8.92705e-08 0)
(0 -9.0925e-08 0)
(0 -9.03829e-08 0)
(0 -9.26673e-08 0)
(0 -8.89367e-08 0)
(0 -8.6463e-08 0)
(0 -9.26845e-08 0)
(0 -9.25676e-08 0)
(0 -9.17013e-08 0)
(0 -9.23227e-08 0)
(0 -9.46542e-08 0)
(0 -9.26629e-08 0)
(0 -8.71867e-08 0)
(0 -8.69454e-08 0)
(0 -9.13808e-08 0)
(0 -9.15634e-08 0)
(0 -9.44596e-08 0)
(0 -9.42815e-08 0)
(0 -9.15761e-08 0)
(0 -9.02915e-08 0)
(0 -8.58814e-08 0)
(0 -8.61568e-08 0)
(0 -9.16766e-08 0)
(0 -9.1111e-08 0)
(0 -9.10147e-08 0)
(0 -9.04481e-08 0)
(0 -8.36238e-08 0)
(0 -8.47652e-08 0)
(0 -8.92008e-08 0)
(0 -8.8964e-08 0)
(0 -9.31584e-08 0)
(0 -9.47924e-08 0)
(0 -9.19912e-08 0)
(0 -9.30359e-08 0)
(0 -9.09428e-08 0)
(0 -8.89492e-08 0)
(0 -8.24896e-08 0)
(0 -8.47307e-08 0)
(0 -8.61189e-08 0)
(0 -8.42758e-08 0)
(0 -9.29648e-08 0)
(0 -9.43794e-08 0)
(0 -9.31297e-08 0)
(0 -9.467e-08 0)
(0 -9.46725e-08 0)
(0 -9.30498e-08 0)
(0 -8.46471e-08 0)
(0 -8.70142e-08 0)
(0 -9.35604e-08 0)
(0 -9.18092e-08 0)
(0 -9.03752e-08 0)
(0 -8.8836e-08 0)
(0 -9.5193e-08 0)
(0 -9.64105e-08 0)
(0 -9.22151e-08 0)
(0 -9.06978e-08 0)
(0 -9.50872e-08 0)
(0 -9.53929e-08 0)
(0 -8.91171e-08 0)
(0 -8.92188e-08 0)
(0 -8.62917e-08 0)
(0 -8.80277e-08 0)
(0 -9.61343e-08 0)
(0 -9.61687e-08 0)
(0 -8.85042e-08 0)
(0 -8.90583e-08 0)
(0 -8.45898e-08 0)
(0 -8.28706e-08 0)
(0 -9.19499e-08 0)
(0 -9.31963e-08 0)
(0 -9.32818e-08 0)
(0 -9.27052e-08 0)
(0 -9.57414e-08 0)
(0 -9.56299e-08 0)
(0 -8.92826e-08 0)
(0 -8.95597e-08 0)
(0 -9.36197e-08 0)
(0 -9.28871e-08 0)
(0 -9.04331e-08 0)
(0 -9.07001e-08 0)
(0 -9.19967e-08 0)
(0 -9.16881e-08 0)
(0 -9.29141e-08 0)
(0 -9.13711e-08 0)
(0 -8.56324e-08 0)
(0 -8.53487e-08 0)
(0 -8.95876e-08 0)
(0 -8.82093e-08 0)
(0 -8.89319e-08 0)
(0 -8.90551e-08 0)
(0 -8.81118e-08 0)
(0 -8.82852e-08 0)
(0 -8.83298e-08 0)
(0 -8.85916e-08 0)
(0 -8.84712e-08 0)
(0 -8.88057e-08 0)
(0 -8.85605e-08 0)
(0 -8.87684e-08 0)
(0 -8.86312e-08 0)
(0 -8.88243e-08 0)
(0 -8.86336e-08 0)
(0 -8.88215e-08 0)
(0 -8.863e-08 0)
(0 -8.88391e-08 0)
(0 -8.87017e-08 0)
(0 -8.89235e-08 0)
(0 -8.88401e-08 0)
(0 -8.84976e-08 0)
(0 -8.88704e-08 0)
(0 -8.84823e-08 0)
(0 -8.8873e-08 0)
(0 -8.85101e-08 0)
(0 -8.88802e-08 0)
(0 -8.85556e-08 0)
(0 -8.8681e-08 0)
(0 -8.84146e-08 0)
(0 -8.88427e-08 0)
(0 -8.87648e-08 0)
(0 -8.88556e-08 0)
(0 -8.87119e-08 0)
(0 -8.86783e-08 0)
(0 -8.87646e-08 0)
(0 -5.04327e-08 0)
(0 -4.94386e-08 0)
(0 -4.85848e-08 0)
(0 -4.78534e-08 0)
(0 -4.72268e-08 0)
(0 -4.66876e-08 0)
(0 -4.62198e-08 0)
(0 -4.58093e-08 0)
(0 -4.54437e-08 0)
(0 -4.51127e-08 0)
(0 -4.48081e-08 0)
(0 -4.45238e-08 0)
(0 -4.42553e-08 0)
(0 -4.39997e-08 0)
(0 -4.37552e-08 0)
(0 -4.35215e-08 0)
(0 -4.32985e-08 0)
(0 -4.30872e-08 0)
(0 -4.28887e-08 0)
(0 -4.27044e-08 0)
(0 -4.25359e-08 0)
(0 -4.23846e-08 0)
(0 -4.2252e-08 0)
(0 -4.21393e-08 0)
(0 -4.20478e-08 0)
(0 -4.19784e-08 0)
(0 -4.19317e-08 0)
(0 -4.19082e-08 0)
(0 -5.043e-08 0)
(0 -4.9436e-08 0)
(0 -4.85822e-08 0)
(0 -4.78509e-08 0)
(0 -4.72243e-08 0)
(0 -4.66852e-08 0)
(0 -4.62175e-08 0)
(0 -4.5807e-08 0)
(0 -4.54414e-08 0)
(0 -4.51104e-08 0)
(0 -4.48059e-08 0)
(0 -4.45216e-08 0)
(0 -4.42531e-08 0)
(0 -4.39975e-08 0)
(0 -4.37531e-08 0)
(0 -4.35194e-08 0)
(0 -4.32964e-08 0)
(0 -4.30852e-08 0)
(0 -4.28867e-08 0)
(0 -4.27024e-08 0)
(0 -4.25338e-08 0)
(0 -4.23825e-08 0)
(0 -4.22499e-08 0)
(0 -4.21373e-08 0)
(0 -4.20458e-08 0)
(0 -4.19764e-08 0)
(0 -4.19297e-08 0)
(0 -4.19062e-08 0)
(0 -5.04246e-08 0)
(0 -4.94307e-08 0)
(0 -4.85771e-08 0)
(0 -4.78459e-08 0)
(0 -4.72195e-08 0)
(0 -4.66804e-08 0)
(0 -4.62129e-08 0)
(0 -4.58024e-08 0)
(0 -4.54369e-08 0)
(0 -4.5106e-08 0)
(0 -4.48015e-08 0)
(0 -4.45173e-08 0)
(0 -4.42488e-08 0)
(0 -4.39932e-08 0)
(0 -4.37489e-08 0)
(0 -4.35152e-08 0)
(0 -4.32923e-08 0)
(0 -4.3081e-08 0)
(0 -4.28825e-08 0)
(0 -4.26983e-08 0)
(0 -4.25298e-08 0)
(0 -4.23785e-08 0)
(0 -4.22459e-08 0)
(0 -4.21333e-08 0)
(0 -4.20418e-08 0)
(0 -4.19724e-08 0)
(0 -4.19257e-08 0)
(0 -4.19023e-08 0)
(0 -5.04164e-08 0)
(0 -4.94229e-08 0)
(0 -4.85694e-08 0)
(0 -4.78385e-08 0)
(0 -4.72122e-08 0)
(0 -4.66733e-08 0)
(0 -4.62059e-08 0)
(0 -4.57956e-08 0)
(0 -4.54301e-08 0)
(0 -4.50993e-08 0)
(0 -4.47949e-08 0)
(0 -4.45107e-08 0)
(0 -4.42424e-08 0)
(0 -4.39868e-08 0)
(0 -4.37425e-08 0)
(0 -4.35088e-08 0)
(0 -4.3286e-08 0)
(0 -4.30748e-08 0)
(0 -4.28763e-08 0)
(0 -4.26921e-08 0)
(0 -4.25237e-08 0)
(0 -4.23724e-08 0)
(0 -4.22399e-08 0)
(0 -4.21273e-08 0)
(0 -4.20358e-08 0)
(0 -4.19664e-08 0)
(0 -4.19197e-08 0)
(0 -4.18963e-08 0)
(0 -5.04056e-08 0)
(0 -4.94124e-08 0)
(0 -4.85593e-08 0)
(0 -4.78286e-08 0)
(0 -4.72025e-08 0)
(0 -4.66639e-08 0)
(0 -4.61966e-08 0)
(0 -4.57865e-08 0)
(0 -4.54211e-08 0)
(0 -4.50904e-08 0)
(0 -4.47861e-08 0)
(0 -4.45021e-08 0)
(0 -4.42337e-08 0)
(0 -4.39783e-08 0)
(0 -4.3734e-08 0)
(0 -4.35004e-08 0)
(0 -4.32776e-08 0)
(0 -4.30665e-08 0)
(0 -4.28681e-08 0)
(0 -4.2684e-08 0)
(0 -4.25155e-08 0)
(0 -4.23643e-08 0)
(0 -4.22318e-08 0)
(0 -4.21193e-08 0)
(0 -4.20278e-08 0)
(0 -4.19584e-08 0)
(0 -4.19118e-08 0)
(0 -4.18883e-08 0)
(0 -5.03921e-08 0)
(0 -4.93993e-08 0)
(0 -4.85466e-08 0)
(0 -4.78163e-08 0)
(0 -4.71905e-08 0)
(0 -4.66521e-08 0)
(0 -4.61851e-08 0)
(0 -4.57751e-08 0)
(0 -4.54099e-08 0)
(0 -4.50794e-08 0)
(0 -4.47752e-08 0)
(0 -4.44912e-08 0)
(0 -4.4223e-08 0)
(0 -4.39676e-08 0)
(0 -4.37235e-08 0)
(0 -4.349e-08 0)
(0 -4.32672e-08 0)
(0 -4.30561e-08 0)
(0 -4.28578e-08 0)
(0 -4.26737e-08 0)
(0 -4.25054e-08 0)
(0 -4.23542e-08 0)
(0 -4.22218e-08 0)
(0 -4.21093e-08 0)
(0 -4.20179e-08 0)
(0 -4.19485e-08 0)
(0 -4.19018e-08 0)
(0 -4.18784e-08 0)
(0 -5.0376e-08 0)
(0 -4.93837e-08 0)
(0 -4.85315e-08 0)
(0 -4.78016e-08 0)
(0 -4.71762e-08 0)
(0 -4.6638e-08 0)
(0 -4.61713e-08 0)
(0 -4.57615e-08 0)
(0 -4.53966e-08 0)
(0 -4.50661e-08 0)
(0 -4.47621e-08 0)
(0 -4.44783e-08 0)
(0 -4.42102e-08 0)
(0 -4.39549e-08 0)
(0 -4.37109e-08 0)
(0 -4.34774e-08 0)
(0 -4.32548e-08 0)
(0 -4.30438e-08 0)
(0 -4.28456e-08 0)
(0 -4.26615e-08 0)
(0 -4.24932e-08 0)
(0 -4.23421e-08 0)
(0 -4.22097e-08 0)
(0 -4.20973e-08 0)
(0 -4.20059e-08 0)
(0 -4.19366e-08 0)
(0 -4.189e-08 0)
(0 -4.18665e-08 0)
(0 -5.03573e-08 0)
(0 -4.93657e-08 0)
(0 -4.85139e-08 0)
(0 -4.77845e-08 0)
(0 -4.71595e-08 0)
(0 -4.66217e-08 0)
(0 -4.61553e-08 0)
(0 -4.57458e-08 0)
(0 -4.5381e-08 0)
(0 -4.50508e-08 0)
(0 -4.47469e-08 0)
(0 -4.44632e-08 0)
(0 -4.41953e-08 0)
(0 -4.39401e-08 0)
(0 -4.36962e-08 0)
(0 -4.34628e-08 0)
(0 -4.32403e-08 0)
(0 -4.30294e-08 0)
(0 -4.28313e-08 0)
(0 -4.26473e-08 0)
(0 -4.24791e-08 0)
(0 -4.23281e-08 0)
(0 -4.21957e-08 0)
(0 -4.20833e-08 0)
(0 -4.1992e-08 0)
(0 -4.19227e-08 0)
(0 -4.18761e-08 0)
(0 -4.18527e-08 0)
(0 -5.03361e-08 0)
(0 -4.93452e-08 0)
(0 -4.84941e-08 0)
(0 -4.77651e-08 0)
(0 -4.71406e-08 0)
(0 -4.66032e-08 0)
(0 -4.61371e-08 0)
(0 -4.57279e-08 0)
(0 -4.53634e-08 0)
(0 -4.50334e-08 0)
(0 -4.47297e-08 0)
(0 -4.44461e-08 0)
(0 -4.41783e-08 0)
(0 -4.39233e-08 0)
(0 -4.36795e-08 0)
(0 -4.34462e-08 0)
(0 -4.32238e-08 0)
(0 -4.3013e-08 0)
(0 -4.2815e-08 0)
(0 -4.26311e-08 0)
(0 -4.2463e-08 0)
(0 -4.23121e-08 0)
(0 -4.21798e-08 0)
(0 -4.20675e-08 0)
(0 -4.19762e-08 0)
(0 -4.19069e-08 0)
(0 -4.18604e-08 0)
(0 -4.1837e-08 0)
(0 -5.03124e-08 0)
(0 -4.93223e-08 0)
(0 -4.84718e-08 0)
(0 -4.77435e-08 0)
(0 -4.71195e-08 0)
(0 -4.65826e-08 0)
(0 -4.61168e-08 0)
(0 -4.57079e-08 0)
(0 -4.53437e-08 0)
(0 -4.50139e-08 0)
(0 -4.47104e-08 0)
(0 -4.4427e-08 0)
(0 -4.41593e-08 0)
(0 -4.39044e-08 0)
(0 -4.36608e-08 0)
(0 -4.34277e-08 0)
(0 -4.32054e-08 0)
(0 -4.29947e-08 0)
(0 -4.27968e-08 0)
(0 -4.2613e-08 0)
(0 -4.2445e-08 0)
(0 -4.22941e-08 0)
(0 -4.21619e-08 0)
(0 -4.20497e-08 0)
(0 -4.19585e-08 0)
(0 -4.18893e-08 0)
(0 -4.18427e-08 0)
(0 -4.18193e-08 0)
(0 -5.02863e-08 0)
(0 -4.9297e-08 0)
(0 -4.84474e-08 0)
(0 -4.77197e-08 0)
(0 -4.70963e-08 0)
(0 -4.65598e-08 0)
(0 -4.60944e-08 0)
(0 -4.56859e-08 0)
(0 -4.53219e-08 0)
(0 -4.49923e-08 0)
(0 -4.46891e-08 0)
(0 -4.44059e-08 0)
(0 -4.41384e-08 0)
(0 -4.38836e-08 0)
(0 -4.36401e-08 0)
(0 -4.34071e-08 0)
(0 -4.3185e-08 0)
(0 -4.29744e-08 0)
(0 -4.27766e-08 0)
(0 -4.2593e-08 0)
(0 -4.2425e-08 0)
(0 -4.22743e-08 0)
(0 -4.21422e-08 0)
(0 -4.203e-08 0)
(0 -4.19389e-08 0)
(0 -4.18697e-08 0)
(0 -4.18232e-08 0)
(0 -4.17998e-08 0)
(0 -5.02578e-08 0)
(0 -4.92695e-08 0)
(0 -4.84207e-08 0)
(0 -4.76938e-08 0)
(0 -4.70709e-08 0)
(0 -4.6535e-08 0)
(0 -4.607e-08 0)
(0 -4.56618e-08 0)
(0 -4.52982e-08 0)
(0 -4.49689e-08 0)
(0 -4.46658e-08 0)
(0 -4.43828e-08 0)
(0 -4.41155e-08 0)
(0 -4.38609e-08 0)
(0 -4.36175e-08 0)
(0 -4.33847e-08 0)
(0 -4.31626e-08 0)
(0 -4.29522e-08 0)
(0 -4.27545e-08 0)
(0 -4.2571e-08 0)
(0 -4.24032e-08 0)
(0 -4.22526e-08 0)
(0 -4.21206e-08 0)
(0 -4.20085e-08 0)
(0 -4.19174e-08 0)
(0 -4.18483e-08 0)
(0 -4.18018e-08 0)
(0 -4.17785e-08 0)
(0 -5.02271e-08 0)
(0 -4.92398e-08 0)
(0 -4.83919e-08 0)
(0 -4.76658e-08 0)
(0 -4.70436e-08 0)
(0 -4.65082e-08 0)
(0 -4.60437e-08 0)
(0 -4.56359e-08 0)
(0 -4.52725e-08 0)
(0 -4.49435e-08 0)
(0 -4.46406e-08 0)
(0 -4.43578e-08 0)
(0 -4.40907e-08 0)
(0 -4.38363e-08 0)
(0 -4.3593e-08 0)
(0 -4.33603e-08 0)
(0 -4.31384e-08 0)
(0 -4.29281e-08 0)
(0 -4.27306e-08 0)
(0 -4.25472e-08 0)
(0 -4.23795e-08 0)
(0 -4.2229e-08 0)
(0 -4.20971e-08 0)
(0 -4.19851e-08 0)
(0 -4.18941e-08 0)
(0 -4.1825e-08 0)
(0 -4.17786e-08 0)
(0 -4.17553e-08 0)
(0 -5.01941e-08 0)
(0 -4.9208e-08 0)
(0 -4.83611e-08 0)
(0 -4.76358e-08 0)
(0 -4.70143e-08 0)
(0 -4.64795e-08 0)
(0 -4.60155e-08 0)
(0 -4.56081e-08 0)
(0 -4.5245e-08 0)
(0 -4.49162e-08 0)
(0 -4.46136e-08 0)
(0 -4.4331e-08 0)
(0 -4.4064e-08 0)
(0 -4.38098e-08 0)
(0 -4.35667e-08 0)
(0 -4.33341e-08 0)
(0 -4.31124e-08 0)
(0 -4.29022e-08 0)
(0 -4.27048e-08 0)
(0 -4.25216e-08 0)
(0 -4.2354e-08 0)
(0 -4.22036e-08 0)
(0 -4.20718e-08 0)
(0 -4.19599e-08 0)
(0 -4.1869e-08 0)
(0 -4.18e-08 0)
(0 -4.17536e-08 0)
(0 -4.17303e-08 0)
(0 -5.01589e-08 0)
(0 -4.91741e-08 0)
(0 -4.83283e-08 0)
(0 -4.7604e-08 0)
(0 -4.69832e-08 0)
(0 -4.6449e-08 0)
(0 -4.59855e-08 0)
(0 -4.55785e-08 0)
(0 -4.52158e-08 0)
(0 -4.48872e-08 0)
(0 -4.45848e-08 0)
(0 -4.43024e-08 0)
(0 -4.40356e-08 0)
(0 -4.37815e-08 0)
(0 -4.35385e-08 0)
(0 -4.33062e-08 0)
(0 -4.30846e-08 0)
(0 -4.28746e-08 0)
(0 -4.26773e-08 0)
(0 -4.24942e-08 0)
(0 -4.23268e-08 0)
(0 -4.21765e-08 0)
(0 -4.20448e-08 0)
(0 -4.1933e-08 0)
(0 -4.18422e-08 0)
(0 -4.17732e-08 0)
(0 -4.17269e-08 0)
(0 -4.17036e-08 0)
(0 -5.01217e-08 0)
(0 -4.91383e-08 0)
(0 -4.82937e-08 0)
(0 -4.75702e-08 0)
(0 -4.69503e-08 0)
(0 -4.64168e-08 0)
(0 -4.59538e-08 0)
(0 -4.55471e-08 0)
(0 -4.51848e-08 0)
(0 -4.48565e-08 0)
(0 -4.45543e-08 0)
(0 -4.42721e-08 0)
(0 -4.40054e-08 0)
(0 -4.37515e-08 0)
(0 -4.35087e-08 0)
(0 -4.32764e-08 0)
(0 -4.3055e-08 0)
(0 -4.28451e-08 0)
(0 -4.2648e-08 0)
(0 -4.24651e-08 0)
(0 -4.22978e-08 0)
(0 -4.21476e-08 0)
(0 -4.20161e-08 0)
(0 -4.19043e-08 0)
(0 -4.18136e-08 0)
(0 -4.17447e-08 0)
(0 -4.16984e-08 0)
(0 -4.16751e-08 0)
(0 -5.00824e-08 0)
(0 -4.91005e-08 0)
(0 -4.82572e-08 0)
(0 -4.75348e-08 0)
(0 -4.69157e-08 0)
(0 -4.63829e-08 0)
(0 -4.59204e-08 0)
(0 -4.55142e-08 0)
(0 -4.51521e-08 0)
(0 -4.48242e-08 0)
(0 -4.45222e-08 0)
(0 -4.42401e-08 0)
(0 -4.39736e-08 0)
(0 -4.37198e-08 0)
(0 -4.34771e-08 0)
(0 -4.3245e-08 0)
(0 -4.30237e-08 0)
(0 -4.2814e-08 0)
(0 -4.2617e-08 0)
(0 -4.24342e-08 0)
(0 -4.22671e-08 0)
(0 -4.21171e-08 0)
(0 -4.19856e-08 0)
(0 -4.1874e-08 0)
(0 -4.17833e-08 0)
(0 -4.17145e-08 0)
(0 -4.16683e-08 0)
(0 -4.1645e-08 0)
(0 -5.00412e-08 0)
(0 -4.90609e-08 0)
(0 -4.82189e-08 0)
(0 -4.74977e-08 0)
(0 -4.68795e-08 0)
(0 -4.63474e-08 0)
(0 -4.58855e-08 0)
(0 -4.54797e-08 0)
(0 -4.5118e-08 0)
(0 -4.47902e-08 0)
(0 -4.44885e-08 0)
(0 -4.42066e-08 0)
(0 -4.39402e-08 0)
(0 -4.36865e-08 0)
(0 -4.3444e-08 0)
(0 -4.3212e-08 0)
(0 -4.29908e-08 0)
(0 -4.27812e-08 0)
(0 -4.25844e-08 0)
(0 -4.24017e-08 0)
(0 -4.22347e-08 0)
(0 -4.20848e-08 0)
(0 -4.19535e-08 0)
(0 -4.1842e-08 0)
(0 -4.17514e-08 0)
(0 -4.16827e-08 0)
(0 -4.16365e-08 0)
(0 -4.16133e-08 0)
(0 -4.9998e-08 0)
(0 -4.90195e-08 0)
(0 -4.8179e-08 0)
(0 -4.7459e-08 0)
(0 -4.68418e-08 0)
(0 -4.63104e-08 0)
(0 -4.58491e-08 0)
(0 -4.54437e-08 0)
(0 -4.50823e-08 0)
(0 -4.47548e-08 0)
(0 -4.44532e-08 0)
(0 -4.41715e-08 0)
(0 -4.39052e-08 0)
(0 -4.36517e-08 0)
(0 -4.34092e-08 0)
(0 -4.31774e-08 0)
(0 -4.29563e-08 0)
(0 -4.27469e-08 0)
(0 -4.25502e-08 0)
(0 -4.23677e-08 0)
(0 -4.22008e-08 0)
(0 -4.2051e-08 0)
(0 -4.19198e-08 0)
(0 -4.18084e-08 0)
(0 -4.1718e-08 0)
(0 -4.16493e-08 0)
(0 -4.16032e-08 0)
(0 -4.158e-08 0)
(0 -4.99529e-08 0)
(0 -4.89764e-08 0)
(0 -4.81376e-08 0)
(0 -4.74188e-08 0)
(0 -4.68026e-08 0)
(0 -4.6272e-08 0)
(0 -4.58113e-08 0)
(0 -4.54064e-08 0)
(0 -4.50453e-08 0)
(0 -4.47181e-08 0)
(0 -4.44166e-08 0)
(0 -4.4135e-08 0)
(0 -4.38688e-08 0)
(0 -4.36154e-08 0)
(0 -4.3373e-08 0)
(0 -4.31413e-08 0)
(0 -4.29203e-08 0)
(0 -4.2711e-08 0)
(0 -4.25144e-08 0)
(0 -4.2332e-08 0)
(0 -4.21653e-08 0)
(0 -4.20157e-08 0)
(0 -4.18846e-08 0)
(0 -4.17733e-08 0)
(0 -4.16829e-08 0)
(0 -4.16144e-08 0)
(0 -4.15682e-08 0)
(0 -4.15451e-08 0)
(0 -4.9906e-08 0)
(0 -4.89317e-08 0)
(0 -4.80945e-08 0)
(0 -4.73772e-08 0)
(0 -4.67621e-08 0)
(0 -4.62324e-08 0)
(0 -4.57723e-08 0)
(0 -4.53678e-08 0)
(0 -4.5007e-08 0)
(0 -4.468e-08 0)
(0 -4.43787e-08 0)
(0 -4.40971e-08 0)
(0 -4.38311e-08 0)
(0 -4.35777e-08 0)
(0 -4.33354e-08 0)
(0 -4.31037e-08 0)
(0 -4.28829e-08 0)
(0 -4.26737e-08 0)
(0 -4.24772e-08 0)
(0 -4.22949e-08 0)
(0 -4.21283e-08 0)
(0 -4.19788e-08 0)
(0 -4.18479e-08 0)
(0 -4.17367e-08 0)
(0 -4.16464e-08 0)
(0 -4.15779e-08 0)
(0 -4.15319e-08 0)
(0 -4.15087e-08 0)
(0 -4.98572e-08 0)
(0 -4.88852e-08 0)
(0 -4.805e-08 0)
(0 -4.73343e-08 0)
(0 -4.67204e-08 0)
(0 -4.61915e-08 0)
(0 -4.5732e-08 0)
(0 -4.5328e-08 0)
(0 -4.49676e-08 0)
(0 -4.46407e-08 0)
(0 -4.43395e-08 0)
(0 -4.4058e-08 0)
(0 -4.3792e-08 0)
(0 -4.35387e-08 0)
(0 -4.32964e-08 0)
(0 -4.30648e-08 0)
(0 -4.2844e-08 0)
(0 -4.26349e-08 0)
(0 -4.24386e-08 0)
(0 -4.22564e-08 0)
(0 -4.20899e-08 0)
(0 -4.19406e-08 0)
(0 -4.18097e-08 0)
(0 -4.16987e-08 0)
(0 -4.16085e-08 0)
(0 -4.154e-08 0)
(0 -4.1494e-08 0)
(0 -4.14709e-08 0)
(0 -4.98067e-08 0)
(0 -4.88372e-08 0)
(0 -4.80041e-08 0)
(0 -4.729e-08 0)
(0 -4.66774e-08 0)
(0 -4.61495e-08 0)
(0 -4.56907e-08 0)
(0 -4.52872e-08 0)
(0 -4.4927e-08 0)
(0 -4.46003e-08 0)
(0 -4.42992e-08 0)
(0 -4.40178e-08 0)
(0 -4.37517e-08 0)
(0 -4.34984e-08 0)
(0 -4.32562e-08 0)
(0 -4.30246e-08 0)
(0 -4.28039e-08 0)
(0 -4.25948e-08 0)
(0 -4.23986e-08 0)
(0 -4.22165e-08 0)
(0 -4.20501e-08 0)
(0 -4.19009e-08 0)
(0 -4.17702e-08 0)
(0 -4.16592e-08 0)
(0 -4.15691e-08 0)
(0 -4.15008e-08 0)
(0 -4.14548e-08 0)
(0 -4.14317e-08 0)
(0 -4.97542e-08 0)
(0 -4.87877e-08 0)
(0 -4.79569e-08 0)
(0 -4.72445e-08 0)
(0 -4.66333e-08 0)
(0 -4.61064e-08 0)
(0 -4.56483e-08 0)
(0 -4.52453e-08 0)
(0 -4.48854e-08 0)
(0 -4.45588e-08 0)
(0 -4.42578e-08 0)
(0 -4.39764e-08 0)
(0 -4.37104e-08 0)
(0 -4.3457e-08 0)
(0 -4.32148e-08 0)
(0 -4.29832e-08 0)
(0 -4.27625e-08 0)
(0 -4.25535e-08 0)
(0 -4.23573e-08 0)
(0 -4.21753e-08 0)
(0 -4.20091e-08 0)
(0 -4.18599e-08 0)
(0 -4.17293e-08 0)
(0 -4.16185e-08 0)
(0 -4.15285e-08 0)
(0 -4.14602e-08 0)
(0 -4.14143e-08 0)
(0 -4.13912e-08 0)
(0 -4.96999e-08 0)
(0 -4.87365e-08 0)
(0 -4.79082e-08 0)
(0 -4.71979e-08 0)
(0 -4.65882e-08 0)
(0 -4.60624e-08 0)
(0 -4.56051e-08 0)
(0 -4.52025e-08 0)
(0 -4.48429e-08 0)
(0 -4.45165e-08 0)
(0 -4.42155e-08 0)
(0 -4.3934e-08 0)
(0 -4.3668e-08 0)
(0 -4.34145e-08 0)
(0 -4.31722e-08 0)
(0 -4.29406e-08 0)
(0 -4.27199e-08 0)
(0 -4.25109e-08 0)
(0 -4.23148e-08 0)
(0 -4.21329e-08 0)
(0 -4.19668e-08 0)
(0 -4.18177e-08 0)
(0 -4.16872e-08 0)
(0 -4.15765e-08 0)
(0 -4.14865e-08 0)
(0 -4.14183e-08 0)
(0 -4.13725e-08 0)
(0 -4.13494e-08 0)
(0 -4.96438e-08 0)
(0 -4.86837e-08 0)
(0 -4.78583e-08 0)
(0 -4.71501e-08 0)
(0 -4.6542e-08 0)
(0 -4.60174e-08 0)
(0 -4.5561e-08 0)
(0 -4.51589e-08 0)
(0 -4.47996e-08 0)
(0 -4.44733e-08 0)
(0 -4.41723e-08 0)
(0 -4.38908e-08 0)
(0 -4.36246e-08 0)
(0 -4.33711e-08 0)
(0 -4.31287e-08 0)
(0 -4.2897e-08 0)
(0 -4.26763e-08 0)
(0 -4.24673e-08 0)
(0 -4.22712e-08 0)
(0 -4.20894e-08 0)
(0 -4.19233e-08 0)
(0 -4.17743e-08 0)
(0 -4.16439e-08 0)
(0 -4.15333e-08 0)
(0 -4.14434e-08 0)
(0 -4.13753e-08 0)
(0 -4.13295e-08 0)
(0 -4.13064e-08 0)
(0 -4.95856e-08 0)
(0 -4.86294e-08 0)
(0 -4.7807e-08 0)
(0 -4.71012e-08 0)
(0 -4.6495e-08 0)
(0 -4.59717e-08 0)
(0 -4.55161e-08 0)
(0 -4.51146e-08 0)
(0 -4.47556e-08 0)
(0 -4.44294e-08 0)
(0 -4.41284e-08 0)
(0 -4.38468e-08 0)
(0 -4.35804e-08 0)
(0 -4.33267e-08 0)
(0 -4.30842e-08 0)
(0 -4.28524e-08 0)
(0 -4.26316e-08 0)
(0 -4.24226e-08 0)
(0 -4.22265e-08 0)
(0 -4.20447e-08 0)
(0 -4.18787e-08 0)
(0 -4.17298e-08 0)
(0 -4.15995e-08 0)
(0 -4.14889e-08 0)
(0 -4.13992e-08 0)
(0 -4.13311e-08 0)
(0 -4.12853e-08 0)
(0 -4.12623e-08 0)
(0 -4.95255e-08 0)
(0 -4.85734e-08 0)
(0 -4.77544e-08 0)
(0 -4.70513e-08 0)
(0 -4.64471e-08 0)
(0 -4.59252e-08 0)
(0 -4.54706e-08 0)
(0 -4.50697e-08 0)
(0 -4.47109e-08 0)
(0 -4.43848e-08 0)
(0 -4.40838e-08 0)
(0 -4.3802e-08 0)
(0 -4.35355e-08 0)
(0 -4.32816e-08 0)
(0 -4.30389e-08 0)
(0 -4.2807e-08 0)
(0 -4.25861e-08 0)
(0 -4.2377e-08 0)
(0 -4.21809e-08 0)
(0 -4.19991e-08 0)
(0 -4.18331e-08 0)
(0 -4.16843e-08 0)
(0 -4.1554e-08 0)
(0 -4.14435e-08 0)
(0 -4.13538e-08 0)
(0 -4.12858e-08 0)
(0 -4.12401e-08 0)
(0 -4.12171e-08 0)
(0 -4.94633e-08 0)
(0 -4.85158e-08 0)
(0 -4.77005e-08 0)
(0 -4.70003e-08 0)
(0 -4.63983e-08 0)
(0 -4.5878e-08 0)
(0 -4.54244e-08 0)
(0 -4.50242e-08 0)
(0 -4.46658e-08 0)
(0 -4.43397e-08 0)
(0 -4.40386e-08 0)
(0 -4.37566e-08 0)
(0 -4.34899e-08 0)
(0 -4.32357e-08 0)
(0 -4.29928e-08 0)
(0 -4.27607e-08 0)
(0 -4.25396e-08 0)
(0 -4.23305e-08 0)
(0 -4.21343e-08 0)
(0 -4.19525e-08 0)
(0 -4.17865e-08 0)
(0 -4.16378e-08 0)
(0 -4.15076e-08 0)
(0 -4.13971e-08 0)
(0 -4.13075e-08 0)
(0 -4.12395e-08 0)
(0 -4.11939e-08 0)
(0 -4.11709e-08 0)
(0 -4.93989e-08 0)
(0 -4.84565e-08 0)
(0 -4.76453e-08 0)
(0 -4.69484e-08 0)
(0 -4.63487e-08 0)
(0 -4.58302e-08 0)
(0 -4.53778e-08 0)
(0 -4.49782e-08 0)
(0 -4.46202e-08 0)
(0 -4.42942e-08 0)
(0 -4.39929e-08 0)
(0 -4.37108e-08 0)
(0 -4.34437e-08 0)
(0 -4.31893e-08 0)
(0 -4.29461e-08 0)
(0 -4.27137e-08 0)
(0 -4.24925e-08 0)
(0 -4.22831e-08 0)
(0 -4.20869e-08 0)
(0 -4.19051e-08 0)
(0 -4.17391e-08 0)
(0 -4.15903e-08 0)
(0 -4.14602e-08 0)
(0 -4.13498e-08 0)
(0 -4.12603e-08 0)
(0 -4.11923e-08 0)
(0 -4.11467e-08 0)
(0 -4.11238e-08 0)
(0 -4.93322e-08 0)
(0 -4.83954e-08 0)
(0 -4.75888e-08 0)
(0 -4.68954e-08 0)
(0 -4.62984e-08 0)
(0 -4.57818e-08 0)
(0 -4.53307e-08 0)
(0 -4.49319e-08 0)
(0 -4.45742e-08 0)
(0 -4.42483e-08 0)
(0 -4.39469e-08 0)
(0 -4.36645e-08 0)
(0 -4.33971e-08 0)
(0 -4.31423e-08 0)
(0 -4.28988e-08 0)
(0 -4.26661e-08 0)
(0 -4.24446e-08 0)
(0 -4.22351e-08 0)
(0 -4.20388e-08 0)
(0 -4.18568e-08 0)
(0 -4.16908e-08 0)
(0 -4.15421e-08 0)
(0 -4.1412e-08 0)
(0 -4.13017e-08 0)
(0 -4.12121e-08 0)
(0 -4.11443e-08 0)
(0 -4.10987e-08 0)
(0 -4.10758e-08 0)
(0 -4.92632e-08 0)
(0 -4.83326e-08 0)
(0 -4.75309e-08 0)
(0 -4.68414e-08 0)
(0 -4.62474e-08 0)
(0 -4.57329e-08 0)
(0 -4.52832e-08 0)
(0 -4.48853e-08 0)
(0 -4.4528e-08 0)
(0 -4.42021e-08 0)
(0 -4.39006e-08 0)
(0 -4.36178e-08 0)
(0 -4.33501e-08 0)
(0 -4.30949e-08 0)
(0 -4.2851e-08 0)
(0 -4.2618e-08 0)
(0 -4.23962e-08 0)
(0 -4.21865e-08 0)
(0 -4.19899e-08 0)
(0 -4.18079e-08 0)
(0 -4.16419e-08 0)
(0 -4.14931e-08 0)
(0 -4.1363e-08 0)
(0 -4.12527e-08 0)
(0 -4.11633e-08 0)
(0 -4.10954e-08 0)
(0 -4.10498e-08 0)
(0 -4.10269e-08 0)
(0 -4.91918e-08 0)
(0 -4.82679e-08 0)
(0 -4.74717e-08 0)
(0 -4.67865e-08 0)
(0 -4.61958e-08 0)
(0 -4.56836e-08 0)
(0 -4.52354e-08 0)
(0 -4.48384e-08 0)
(0 -4.44816e-08 0)
(0 -4.41558e-08 0)
(0 -4.38541e-08 0)
(0 -4.3571e-08 0)
(0 -4.33028e-08 0)
(0 -4.30472e-08 0)
(0 -4.28028e-08 0)
(0 -4.25694e-08 0)
(0 -4.23473e-08 0)
(0 -4.21373e-08 0)
(0 -4.19406e-08 0)
(0 -4.17584e-08 0)
(0 -4.15923e-08 0)
(0 -4.14435e-08 0)
(0 -4.13134e-08 0)
(0 -4.12031e-08 0)
(0 -4.11137e-08 0)
(0 -4.10459e-08 0)
(0 -4.10003e-08 0)
(0 -4.09774e-08 0)
(0 -4.91179e-08 0)
(0 -4.82013e-08 0)
(0 -4.74111e-08 0)
(0 -4.67306e-08 0)
(0 -4.61435e-08 0)
(0 -4.56339e-08 0)
(0 -4.51874e-08 0)
(0 -4.47915e-08 0)
(0 -4.44351e-08 0)
(0 -4.41094e-08 0)
(0 -4.38075e-08 0)
(0 -4.3524e-08 0)
(0 -4.32554e-08 0)
(0 -4.29992e-08 0)
(0 -4.27544e-08 0)
(0 -4.25205e-08 0)
(0 -4.2298e-08 0)
(0 -4.20876e-08 0)
(0 -4.18907e-08 0)
(0 -4.17083e-08 0)
(0 -4.15421e-08 0)
(0 -4.13933e-08 0)
(0 -4.12631e-08 0)
(0 -4.11529e-08 0)
(0 -4.10634e-08 0)
(0 -4.09956e-08 0)
(0 -4.09501e-08 0)
(0 -4.09272e-08 0)
(0 -4.90414e-08 0)
(0 -4.81329e-08 0)
(0 -4.73492e-08 0)
(0 -4.66739e-08 0)
(0 -4.60906e-08 0)
(0 -4.55838e-08 0)
(0 -4.51393e-08 0)
(0 -4.47444e-08 0)
(0 -4.43886e-08 0)
(0 -4.4063e-08 0)
(0 -4.37609e-08 0)
(0 -4.3477e-08 0)
(0 -4.32078e-08 0)
(0 -4.29511e-08 0)
(0 -4.27057e-08 0)
(0 -4.24713e-08 0)
(0 -4.22483e-08 0)
(0 -4.20376e-08 0)
(0 -4.18404e-08 0)
(0 -4.16578e-08 0)
(0 -4.14914e-08 0)
(0 -4.13425e-08 0)
(0 -4.12124e-08 0)
(0 -4.11021e-08 0)
(0 -4.10127e-08 0)
(0 -4.09449e-08 0)
(0 -4.08994e-08 0)
(0 -4.08765e-08 0)
(0 -4.89623e-08 0)
(0 -4.80625e-08 0)
(0 -4.72859e-08 0)
(0 -4.66162e-08 0)
(0 -4.60373e-08 0)
(0 -4.55335e-08 0)
(0 -4.50911e-08 0)
(0 -4.46975e-08 0)
(0 -4.43422e-08 0)
(0 -4.40168e-08 0)
(0 -4.37144e-08 0)
(0 -4.343e-08 0)
(0 -4.31603e-08 0)
(0 -4.29029e-08 0)
(0 -4.26568e-08 0)
(0 -4.24219e-08 0)
(0 -4.21984e-08 0)
(0 -4.19873e-08 0)
(0 -4.17897e-08 0)
(0 -4.16069e-08 0)
(0 -4.14404e-08 0)
(0 -4.12914e-08 0)
(0 -4.11611e-08 0)
(0 -4.10508e-08 0)
(0 -4.09614e-08 0)
(0 -4.08936e-08 0)
(0 -4.08481e-08 0)
(0 -4.08253e-08 0)
(0 -4.88806e-08 0)
(0 -4.79902e-08 0)
(0 -4.72213e-08 0)
(0 -4.65578e-08 0)
(0 -4.59834e-08 0)
(0 -4.54831e-08 0)
(0 -4.50429e-08 0)
(0 -4.46506e-08 0)
(0 -4.4296e-08 0)
(0 -4.39707e-08 0)
(0 -4.3668e-08 0)
(0 -4.33832e-08 0)
(0 -4.31128e-08 0)
(0 -4.28547e-08 0)
(0 -4.2608e-08 0)
(0 -4.23724e-08 0)
(0 -4.21484e-08 0)
(0 -4.19368e-08 0)
(0 -4.17388e-08 0)
(0 -4.15558e-08 0)
(0 -4.1389e-08 0)
(0 -4.12398e-08 0)
(0 -4.11095e-08 0)
(0 -4.09992e-08 0)
(0 -4.09097e-08 0)
(0 -4.0842e-08 0)
(0 -4.07965e-08 0)
(0 -4.07736e-08 0)
(0 -4.87961e-08 0)
(0 -4.7916e-08 0)
(0 -4.71555e-08 0)
(0 -4.64986e-08 0)
(0 -4.59293e-08 0)
(0 -4.54325e-08 0)
(0 -4.49947e-08 0)
(0 -4.4604e-08 0)
(0 -4.42501e-08 0)
(0 -4.39249e-08 0)
(0 -4.3622e-08 0)
(0 -4.33366e-08 0)
(0 -4.30655e-08 0)
(0 -4.28067e-08 0)
(0 -4.25592e-08 0)
(0 -4.23229e-08 0)
(0 -4.20982e-08 0)
(0 -4.18861e-08 0)
(0 -4.16878e-08 0)
(0 -4.15044e-08 0)
(0 -4.13374e-08 0)
(0 -4.11881e-08 0)
(0 -4.10577e-08 0)
(0 -4.09473e-08 0)
(0 -4.08578e-08 0)
(0 -4.079e-08 0)
(0 -4.07445e-08 0)
(0 -4.07217e-08 0)
(0 -4.87091e-08 0)
(0 -4.78399e-08 0)
(0 -4.70885e-08 0)
(0 -4.64387e-08 0)
(0 -4.58748e-08 0)
(0 -4.5382e-08 0)
(0 -4.49468e-08 0)
(0 -4.45576e-08 0)
(0 -4.42045e-08 0)
(0 -4.38795e-08 0)
(0 -4.35763e-08 0)
(0 -4.32903e-08 0)
(0 -4.30184e-08 0)
(0 -4.27588e-08 0)
(0 -4.25105e-08 0)
(0 -4.22735e-08 0)
(0 -4.20481e-08 0)
(0 -4.18355e-08 0)
(0 -4.16366e-08 0)
(0 -4.14529e-08 0)
(0 -4.12856e-08 0)
(0 -4.11361e-08 0)
(0 -4.10056e-08 0)
(0 -4.08951e-08 0)
(0 -4.08056e-08 0)
(0 -4.07378e-08 0)
(0 -4.06923e-08 0)
(0 -4.06694e-08 0)
(0 -4.86194e-08 0)
(0 -4.77621e-08 0)
(0 -4.70203e-08 0)
(0 -4.63782e-08 0)
(0 -4.58201e-08 0)
(0 -4.53315e-08 0)
(0 -4.48992e-08 0)
(0 -4.45117e-08 0)
(0 -4.41594e-08 0)
(0 -4.38345e-08 0)
(0 -4.3531e-08 0)
(0 -4.32444e-08 0)
(0 -4.29717e-08 0)
(0 -4.27112e-08 0)
(0 -4.2462e-08 0)
(0 -4.22242e-08 0)
(0 -4.19981e-08 0)
(0 -4.17848e-08 0)
(0 -4.15855e-08 0)
(0 -4.14013e-08 0)
(0 -4.12337e-08 0)
(0 -4.1084e-08 0)
(0 -4.09534e-08 0)
(0 -4.08428e-08 0)
(0 -4.07532e-08 0)
(0 -4.06854e-08 0)
(0 -4.06399e-08 0)
(0 -4.0617e-08 0)
(0 -8.78717e-08 0)
(0 -8.79179e-08 0)
(0 -8.79465e-08 0)
(0 -8.79401e-08 0)
(0 -8.78916e-08 0)
(0 -8.7814e-08 0)
(0 -8.68871e-08 0)
(0 -8.69942e-08 0)
(0 -8.70856e-08 0)
(0 -8.71536e-08 0)
(0 -8.7198e-08 0)
(0 -8.72305e-08 0)
(0 -8.55908e-08 0)
(0 -8.5762e-08 0)
(0 -8.5918e-08 0)
(0 -8.6056e-08 0)
(0 -8.61782e-08 0)
(0 -8.62931e-08 0)
(0 -8.40128e-08 0)
(0 -8.42451e-08 0)
(0 -8.44615e-08 0)
(0 -8.46618e-08 0)
(0 -8.48483e-08 0)
(0 -8.50272e-08 0)
(0 -8.21877e-08 0)
(0 -8.24743e-08 0)
(0 -8.27438e-08 0)
(0 -8.29969e-08 0)
(0 -8.32359e-08 0)
(0 -8.34651e-08 0)
(0 -8.01539e-08 0)
(0 -8.04856e-08 0)
(0 -8.0799e-08 0)
(0 -8.1095e-08 0)
(0 -8.13758e-08 0)
(0 -8.16442e-08 0)
(0 -7.79522e-08 0)
(0 -7.8319e-08 0)
(0 -7.86663e-08 0)
(0 -7.89953e-08 0)
(0 -7.93076e-08 0)
(0 -7.96054e-08 0)
(0 -7.56256e-08 0)
(0 -7.60168e-08 0)
(0 -7.63881e-08 0)
(0 -7.67401e-08 0)
(0 -7.70744e-08 0)
(0 -7.73925e-08 0)
(0 -7.32173e-08 0)
(0 -7.36227e-08 0)
(0 -7.40079e-08 0)
(0 -7.43736e-08 0)
(0 -7.47208e-08 0)
(0 -7.50508e-08 0)
(0 -7.077e-08 0)
(0 -7.11797e-08 0)
(0 -7.15696e-08 0)
(0 -7.19401e-08 0)
(0 -7.2292e-08 0)
(0 -7.26262e-08 0)
(0 -6.83246e-08 0)
(0 -6.87297e-08 0)
(0 -6.91158e-08 0)
(0 -6.94831e-08 0)
(0 -6.98321e-08 0)
(0 -7.01634e-08 0)
(0 -6.5919e-08 0)
(0 -6.63118e-08 0)
(0 -6.66866e-08 0)
(0 -6.70436e-08 0)
(0 -6.73831e-08 0)
(0 -6.77054e-08 0)
(0 -6.35873e-08 0)
(0 -6.39611e-08 0)
(0 -6.43185e-08 0)
(0 -6.46593e-08 0)
(0 -6.49836e-08 0)
(0 -6.52918e-08 0)
(0 -6.13587e-08 0)
(0 -6.17084e-08 0)
(0 -6.20433e-08 0)
(0 -6.23632e-08 0)
(0 -6.2668e-08 0)
(0 -6.29578e-08 0)
(0 -5.92572e-08 0)
(0 -5.9579e-08 0)
(0 -5.98877e-08 0)
(0 -6.01832e-08 0)
(0 -6.04651e-08 0)
(0 -6.07336e-08 0)
(0 -5.73009e-08 0)
(0 -5.75924e-08 0)
(0 -5.78726e-08 0)
(0 -5.81413e-08 0)
(0 -5.83982e-08 0)
(0 -5.86432e-08 0)
(0 -5.55021e-08 0)
(0 -5.57621e-08 0)
(0 -5.60128e-08 0)
(0 -5.62536e-08 0)
(0 -5.64844e-08 0)
(0 -5.67049e-08 0)
(0 -5.38672e-08 0)
(0 -5.40958e-08 0)
(0 -5.43169e-08 0)
(0 -5.45298e-08 0)
(0 -5.47343e-08 0)
(0 -5.49302e-08 0)
(0 -5.23972e-08 0)
(0 -5.25956e-08 0)
(0 -5.27879e-08 0)
(0 -5.29738e-08 0)
(0 -5.31529e-08 0)
(0 -5.33249e-08 0)
(0 -5.10883e-08 0)
(0 -5.12584e-08 0)
(0 -5.14239e-08 0)
(0 -5.15843e-08 0)
(0 -5.17394e-08 0)
(0 -5.18889e-08 0)
(0 -4.99328e-08 0)
(0 -5.0077e-08 0)
(0 -5.0218e-08 0)
(0 -5.03552e-08 0)
(0 -5.04883e-08 0)
(0 -5.06172e-08 0)
(0 -4.89196e-08 0)
(0 -4.9041e-08 0)
(0 -4.91601e-08 0)
(0 -4.92767e-08 0)
(0 -4.93903e-08 0)
(0 -4.95007e-08 0)
(0 -4.85273e-08 0)
(0 -4.76826e-08 0)
(0 -4.69512e-08 0)
(0 -4.63172e-08 0)
(0 -4.57653e-08 0)
(0 -4.52812e-08 0)
(0 -4.48519e-08 0)
(0 -4.44663e-08 0)
(0 -4.41149e-08 0)
(0 -4.37902e-08 0)
(0 -4.34863e-08 0)
(0 -4.3199e-08 0)
(0 -4.29255e-08 0)
(0 -4.2664e-08 0)
(0 -4.24139e-08 0)
(0 -4.21751e-08 0)
(0 -4.19483e-08 0)
(0 -4.17343e-08 0)
(0 -4.15344e-08 0)
(0 -4.13498e-08 0)
(0 -4.11819e-08 0)
(0 -4.10319e-08 0)
(0 -4.09011e-08 0)
(0 -4.07904e-08 0)
(0 -4.07008e-08 0)
(0 -4.06329e-08 0)
(0 -4.05874e-08 0)
(0 -4.05646e-08 0)
(0 -4.84328e-08 0)
(0 -4.76016e-08 0)
(0 -4.68811e-08 0)
(0 -4.62558e-08 0)
(0 -4.57105e-08 0)
(0 -4.52312e-08 0)
(0 -4.48051e-08 0)
(0 -4.44214e-08 0)
(0 -4.40709e-08 0)
(0 -4.37464e-08 0)
(0 -4.34422e-08 0)
(0 -4.31542e-08 0)
(0 -4.28797e-08 0)
(0 -4.26172e-08 0)
(0 -4.23661e-08 0)
(0 -4.21264e-08 0)
(0 -4.18987e-08 0)
(0 -4.1684e-08 0)
(0 -4.14834e-08 0)
(0 -4.12984e-08 0)
(0 -4.11301e-08 0)
(0 -4.09799e-08 0)
(0 -4.08489e-08 0)
(0 -4.07381e-08 0)
(0 -4.06484e-08 0)
(0 -4.05805e-08 0)
(0 -4.05349e-08 0)
(0 -4.05121e-08 0)
(0 -4.83361e-08 0)
(0 -4.75191e-08 0)
(0 -4.68103e-08 0)
(0 -4.61942e-08 0)
(0 -4.56559e-08 0)
(0 -4.51816e-08 0)
(0 -4.47589e-08 0)
(0 -4.43772e-08 0)
(0 -4.40277e-08 0)
(0 -4.37033e-08 0)
(0 -4.33987e-08 0)
(0 -4.31099e-08 0)
(0 -4.28345e-08 0)
(0 -4.25709e-08 0)
(0 -4.23187e-08 0)
(0 -4.2078e-08 0)
(0 -4.18494e-08 0)
(0 -4.16339e-08 0)
(0 -4.14327e-08 0)
(0 -4.12472e-08 0)
(0 -4.10785e-08 0)
(0 -4.0928e-08 0)
(0 -4.07968e-08 0)
(0 -4.06858e-08 0)
(0 -4.0596e-08 0)
(0 -4.05281e-08 0)
(0 -4.04825e-08 0)
(0 -4.04596e-08 0)
(0 -4.82375e-08 0)
(0 -4.74355e-08 0)
(0 -4.6739e-08 0)
(0 -4.61326e-08 0)
(0 -4.56016e-08 0)
(0 -4.51325e-08 0)
(0 -4.47133e-08 0)
(0 -4.43338e-08 0)
(0 -4.39853e-08 0)
(0 -4.36611e-08 0)
(0 -4.3356e-08 0)
(0 -4.30664e-08 0)
(0 -4.27899e-08 0)
(0 -4.25252e-08 0)
(0 -4.22719e-08 0)
(0 -4.20301e-08 0)
(0 -4.18005e-08 0)
(0 -4.15842e-08 0)
(0 -4.13823e-08 0)
(0 -4.11962e-08 0)
(0 -4.10271e-08 0)
(0 -4.08763e-08 0)
(0 -4.07449e-08 0)
(0 -4.06338e-08 0)
(0 -4.05439e-08 0)
(0 -4.04759e-08 0)
(0 -4.04303e-08 0)
(0 -4.04074e-08 0)
(0 -4.81372e-08 0)
(0 -4.7351e-08 0)
(0 -4.66673e-08 0)
(0 -4.6071e-08 0)
(0 -4.55477e-08 0)
(0 -4.50841e-08 0)
(0 -4.46686e-08 0)
(0 -4.42912e-08 0)
(0 -4.39438e-08 0)
(0 -4.36197e-08 0)
(0 -4.33142e-08 0)
(0 -4.30237e-08 0)
(0 -4.27461e-08 0)
(0 -4.24802e-08 0)
(0 -4.22256e-08 0)
(0 -4.19827e-08 0)
(0 -4.17521e-08 0)
(0 -4.15349e-08 0)
(0 -4.13323e-08 0)
(0 -4.11456e-08 0)
(0 -4.09761e-08 0)
(0 -4.08249e-08 0)
(0 -4.06932e-08 0)
(0 -4.0582e-08 0)
(0 -4.0492e-08 0)
(0 -4.04239e-08 0)
(0 -4.03783e-08 0)
(0 -4.03554e-08 0)
(0 -4.80355e-08 0)
(0 -4.72658e-08 0)
(0 -4.65956e-08 0)
(0 -4.60098e-08 0)
(0 -4.54944e-08 0)
(0 -4.50365e-08 0)
(0 -4.46248e-08 0)
(0 -4.42496e-08 0)
(0 -4.39032e-08 0)
(0 -4.35793e-08 0)
(0 -4.32732e-08 0)
(0 -4.29818e-08 0)
(0 -4.2703e-08 0)
(0 -4.24358e-08 0)
(0 -4.218e-08 0)
(0 -4.19358e-08 0)
(0 -4.17042e-08 0)
(0 -4.14861e-08 0)
(0 -4.12827e-08 0)
(0 -4.10954e-08 0)
(0 -4.09254e-08 0)
(0 -4.07739e-08 0)
(0 -4.06419e-08 0)
(0 -4.05305e-08 0)
(0 -4.04404e-08 0)
(0 -4.03723e-08 0)
(0 -4.03266e-08 0)
(0 -4.03037e-08 0)
(0 -8.78256e-08 0)
(0 -8.67748e-08 0)
(0 -8.541e-08 0)
(0 -8.37676e-08 0)
(0 -8.18858e-08 0)
(0 -7.98049e-08 0)
(0 -7.75672e-08 0)
(0 -7.52155e-08 0)
(0 -7.27931e-08 0)
(0 -7.0342e-08 0)
(0 -6.79021e-08 0)
(0 -6.55101e-08 0)
(0 -6.31988e-08 0)
(0 -6.0996e-08 0)
(0 -5.89242e-08 0)
(0 -5.7e-08 0)
(0 -5.52343e-08 0)
(0 -5.36324e-08 0)
(0 -5.2194e-08 0)
(0 -5.09148e-08 0)
(0 -4.97862e-08 0)
(0 -4.87968e-08 0)
(0 -8.77981e-08 0)
(0 -8.66671e-08 0)
(0 -8.52247e-08 0)
(0 -8.35118e-08 0)
(0 -8.15694e-08 0)
(0 -7.94391e-08 0)
(0 -7.71639e-08 0)
(0 -7.47867e-08 0)
(0 -7.23504e-08 0)
(0 -6.98961e-08 0)
(0 -6.74627e-08 0)
(0 -6.50858e-08 0)
(0 -6.27966e-08 0)
(0 -6.06214e-08 0)
(0 -5.8581e-08 0)
(0 -5.66907e-08 0)
(0 -5.49598e-08 0)
(0 -5.33922e-08 0)
(0 -5.1987e-08 0)
(0 -5.07386e-08 0)
(0 -4.96379e-08 0)
(0 -4.86731e-08 0)
(0 -8.78028e-08 0)
(0 -8.65699e-08 0)
(0 -8.50368e-08 0)
(0 -8.32455e-08 0)
(0 -8.12376e-08 0)
(0 -7.90551e-08 0)
(0 -7.67409e-08 0)
(0 -7.43378e-08 0)
(0 -7.18877e-08 0)
(0 -6.94312e-08 0)
(0 -6.70057e-08 0)
(0 -6.46454e-08 0)
(0 -6.238e-08 0)
(0 -6.02342e-08 0)
(0 -5.82272e-08 0)
(0 -5.63726e-08 0)
(0 -5.46782e-08 0)
(0 -5.31468e-08 0)
(0 -5.17761e-08 0)
(0 -5.05597e-08 0)
(0 -4.94879e-08 0)
(0 -4.85486e-08 0)
(0 -8.7839e-08 0)
(0 -8.64814e-08 0)
(0 -8.48448e-08 0)
(0 -8.29675e-08 0)
(0 -8.08896e-08 0)
(0 -7.86524e-08 0)
(0 -7.62981e-08 0)
(0 -7.38688e-08 0)
(0 -7.14057e-08 0)
(0 -6.89479e-08 0)
(0 -6.65317e-08 0)
(0 -6.41898e-08 0)
(0 -6.19502e-08 0)
(0 -5.98358e-08 0)
(0 -5.78641e-08 0)
(0 -5.6047e-08 0)
(0 -5.43908e-08 0)
(0 -5.2897e-08 0)
(0 -5.15621e-08 0)
(0 -5.03789e-08 0)
(0 -4.9337e-08 0)
(0 -4.84239e-08 0)
(0 -8.78835e-08 0)
(0 -8.63907e-08 0)
(0 -8.46429e-08 0)
(0 -8.26746e-08 0)
(0 -8.05236e-08 0)
(0 -7.82301e-08 0)
(0 -7.58353e-08 0)
(0 -7.33801e-08 0)
(0 -7.09048e-08 0)
(0 -6.84472e-08 0)
(0 -6.60421e-08 0)
(0 -6.37204e-08 0)
(0 -6.15085e-08 0)
(0 -5.94275e-08 0)
(0 -5.74929e-08 0)
(0 -5.57151e-08 0)
(0 -5.40988e-08 0)
(0 -5.2644e-08 0)
(0 -5.13461e-08 0)
(0 -5.0197e-08 0)
(0 -4.91858e-08 0)
(0 -4.82995e-08 0)
(0 -8.79162e-08 0)
(0 -8.62848e-08 0)
(0 -8.44233e-08 0)
(0 -8.23622e-08 0)
(0 -8.01372e-08 0)
(0 -7.77872e-08 0)
(0 -7.53521e-08 0)
(0 -7.28722e-08 0)
(0 -7.03861e-08 0)
(0 -6.79303e-08 0)
(0 -6.55382e-08 0)
(0 -6.32388e-08 0)
(0 -6.10566e-08 0)
(0 -5.90109e-08 0)
(0 -5.71154e-08 0)
(0 -5.53785e-08 0)
(0 -5.38036e-08 0)
(0 -5.2389e-08 0)
(0 -5.11292e-08 0)
(0 -5.00151e-08 0)
(0 -4.90352e-08 0)
(0 -4.81762e-08 0)
(0 -8.7911e-08 0)
(0 -8.61504e-08 0)
(0 -8.41786e-08 0)
(0 -8.20261e-08 0)
(0 -7.97281e-08 0)
(0 -7.73226e-08 0)
(0 -7.48488e-08 0)
(0 -7.23456e-08 0)
(0 -6.98506e-08 0)
(0 -6.73988e-08 0)
(0 -6.50217e-08 0)
(0 -6.27468e-08 0)
(0 -6.05964e-08 0)
(0 -5.85879e-08 0)
(0 -5.67332e-08 0)
(0 -5.50389e-08 0)
(0 -5.35066e-08 0)
(0 -5.21334e-08 0)
(0 -5.09126e-08 0)
(0 -4.98341e-08 0)
(0 -4.8886e-08 0)
(0 -4.80545e-08 0)
(0 -8.78623e-08 0)
(0 -8.5981e-08 0)
(0 -8.39038e-08 0)
(0 -8.16631e-08 0)
(0 -7.92946e-08 0)
(0 -7.68359e-08 0)
(0 -7.43256e-08 0)
(0 -7.18016e-08 0)
(0 -6.93e-08 0)
(0 -6.68545e-08 0)
(0 -6.44948e-08 0)
(0 -6.22465e-08 0)
(0 -6.013e-08 0)
(0 -5.81607e-08 0)
(0 -5.63485e-08 0)
(0 -5.46981e-08 0)
(0 -5.32096e-08 0)
(0 -5.18787e-08 0)
(0 -5.06974e-08 0)
(0 -4.96551e-08 0)
(0 -4.87391e-08 0)
(0 -4.79353e-08 0)
(0 -8.77725e-08 0)
(0 -8.57746e-08 0)
(0 -8.35964e-08 0)
(0 -8.12715e-08 0)
(0 -7.8836e-08 0)
(0 -7.63275e-08 0)
(0 -7.37837e-08 0)
(0 -7.12416e-08 0)
(0 -6.87363e-08 0)
(0 -6.62996e-08 0)
(0 -6.39598e-08 0)
(0 -6.17404e-08 0)
(0 -5.96598e-08 0)
(0 -5.77314e-08 0)
(0 -5.59631e-08 0)
(0 -5.4358e-08 0)
(0 -5.29142e-08 0)
(0 -5.16263e-08 0)
(0 -5.04851e-08 0)
(0 -4.94792e-08 0)
(0 -4.85953e-08 0)
(0 -4.78193e-08 0)
(0 -8.76385e-08 0)
(0 -8.55293e-08 0)
(0 -8.32552e-08 0)
(0 -8.08509e-08 0)
(0 -7.83528e-08 0)
(0 -7.57982e-08 0)
(0 -7.32245e-08 0)
(0 -7.06677e-08 0)
(0 -6.81617e-08 0)
(0 -6.57368e-08 0)
(0 -6.34194e-08 0)
(0 -6.12311e-08 0)
(0 -5.91884e-08 0)
(0 -5.73026e-08 0)
(0 -5.55795e-08 0)
(0 -5.40205e-08 0)
(0 -5.26222e-08 0)
(0 -5.13777e-08 0)
(0 -5.02768e-08 0)
(0 -4.93073e-08 0)
(0 -4.84555e-08 0)
(0 -4.7707e-08 0)
(0 -8.74629e-08 0)
(0 -8.52447e-08 0)
(0 -8.28801e-08 0)
(0 -8.04019e-08 0)
(0 -7.7846e-08 0)
(0 -7.52499e-08 0)
(0 -7.26503e-08 0)
(0 -7.00826e-08 0)
(0 -6.75791e-08 0)
(0 -6.51689e-08 0)
(0 -6.28765e-08 0)
(0 -6.07215e-08 0)
(0 -5.87185e-08 0)
(0 -5.68766e-08 0)
(0 -5.52e-08 0)
(0 -5.36878e-08 0)
(0 -5.23355e-08 0)
(0 -5.11345e-08 0)
(0 -5.00739e-08 0)
(0 -4.91406e-08 0)
(0 -4.83206e-08 0)
(0 -4.75992e-08 0)
(0 -8.72268e-08 0)
(0 -8.49175e-08 0)
(0 -8.24716e-08 0)
(0 -7.99259e-08 0)
(0 -7.73179e-08 0)
(0 -7.46852e-08 0)
(0 -7.20642e-08 0)
(0 -6.94892e-08 0)
(0 -6.69918e-08 0)
(0 -6.45992e-08 0)
(0 -6.23343e-08 0)
(0 -6.02147e-08 0)
(0 -5.8253e-08 0)
(0 -5.64563e-08 0)
(0 -5.48267e-08 0)
(0 -5.3362e-08 0)
(0 -5.20557e-08 0)
(0 -5.08982e-08 0)
(0 -4.98776e-08 0)
(0 -4.89801e-08 0)
(0 -4.81914e-08 0)
(0 -4.74965e-08 0)
(0 -8.69527e-08 0)
(0 -8.45544e-08 0)
(0 -8.20331e-08 0)
(0 -7.94261e-08 0)
(0 -7.67717e-08 0)
(0 -7.41074e-08 0)
(0 -7.14693e-08 0)
(0 -6.88913e-08 0)
(0 -6.64032e-08 0)
(0 -6.40311e-08 0)
(0 -6.1796e-08 0)
(0 -5.97137e-08 0)
(0 -5.77947e-08 0)
(0 -5.60441e-08 0)
(0 -5.44622e-08 0)
(0 -5.3045e-08 0)
(0 -5.17846e-08 0)
(0 -5.06703e-08 0)
(0 -4.96891e-08 0)
(0 -4.88268e-08 0)
(0 -4.80685e-08 0)
(0 -4.73995e-08 0)
(0 -8.66383e-08 0)
(0 -8.41586e-08 0)
(0 -8.15684e-08 0)
(0 -7.89063e-08 0)
(0 -7.6211e-08 0)
(0 -7.35203e-08 0)
(0 -7.08699e-08 0)
(0 -6.82925e-08 0)
(0 -6.58173e-08 0)
(0 -6.34684e-08 0)
(0 -6.12653e-08 0)
(0 -5.92219e-08 0)
(0 -5.73466e-08 0)
(0 -5.56427e-08 0)
(0 -5.41087e-08 0)
(0 -5.27388e-08 0)
(0 -5.15239e-08 0)
(0 -5.0452e-08 0)
(0 -4.95095e-08 0)
(0 -4.86814e-08 0)
(0 -4.79527e-08 0)
(0 -4.73086e-08 0)
(0 -8.62898e-08 0)
(0 -8.37346e-08 0)
(0 -8.10819e-08 0)
(0 -7.83708e-08 0)
(0 -7.56404e-08 0)
(0 -7.29284e-08 0)
(0 -7.027e-08 0)
(0 -6.76972e-08 0)
(0 -6.52379e-08 0)
(0 -6.29148e-08 0)
(0 -6.07456e-08 0)
(0 -5.87423e-08 0)
(0 -5.69115e-08 0)
(0 -5.52546e-08 0)
(0 -5.37683e-08 0)
(0 -5.24453e-08 0)
(0 -5.12751e-08 0)
(0 -5.02447e-08 0)
(0 -4.93397e-08 0)
(0 -4.85447e-08 0)
(0 -4.78445e-08 0)
(0 -4.72242e-08 0)
(0 -8.59099e-08 0)
(0 -8.32867e-08 0)
(0 -8.05782e-08 0)
(0 -7.78245e-08 0)
(0 -7.50646e-08 0)
(0 -7.23362e-08 0)
(0 -6.96742e-08 0)
(0 -6.71096e-08 0)
(0 -6.46691e-08 0)
(0 -6.2374e-08 0)
(0 -6.02403e-08 0)
(0 -5.82781e-08 0)
(0 -5.64922e-08 0)
(0 -5.48821e-08 0)
(0 -5.3443e-08 0)
(0 -5.21661e-08 0)
(0 -5.10395e-08 0)
(0 -5.00494e-08 0)
(0 -4.91806e-08 0)
(0 -4.84174e-08 0)
(0 -4.77443e-08 0)
(0 -4.71467e-08 0)
(0 -8.55049e-08 0)
(0 -8.282e-08 0)
(0 -8.00627e-08 0)
(0 -7.72724e-08 0)
(0 -7.44886e-08 0)
(0 -7.17487e-08 0)
(0 -6.90871e-08 0)
(0 -6.65341e-08 0)
(0 -6.4115e-08 0)
(0 -6.18497e-08 0)
(0 -5.97526e-08 0)
(0 -5.78321e-08 0)
(0 -5.6091e-08 0)
(0 -5.45274e-08 0)
(0 -5.31346e-08 0)
(0 -5.19025e-08 0)
(0 -5.08182e-08 0)
(0 -4.98669e-08 0)
(0 -4.90328e-08 0)
(0 -4.82999e-08 0)
(0 -4.76525e-08 0)
(0 -4.70761e-08 0)
(0 -8.50746e-08 0)
(0 -8.23392e-08 0)
(0 -7.95405e-08 0)
(0 -7.672e-08 0)
(0 -7.39177e-08 0)
(0 -7.11708e-08 0)
(0 -6.85134e-08 0)
(0 -6.59748e-08 0)
(0 -6.35793e-08 0)
(0 -6.13454e-08 0)
(0 -5.92857e-08 0)
(0 -5.74069e-08 0)
(0 -5.57104e-08 0)
(0 -5.41923e-08 0)
(0 -5.28446e-08 0)
(0 -5.16559e-08 0)
(0 -5.06122e-08 0)
(0 -4.96979e-08 0)
(0 -4.88967e-08 0)
(0 -4.81924e-08 0)
(0 -4.75693e-08 0)
(0 -4.70127e-08 0)
(0 -8.46316e-08 0)
(0 -8.18518e-08 0)
(0 -7.90181e-08 0)
(0 -7.6173e-08 0)
(0 -7.3357e-08 0)
(0 -7.06074e-08 0)
(0 -6.79575e-08 0)
(0 -6.5436e-08 0)
(0 -6.30658e-08 0)
(0 -6.08642e-08 0)
(0 -5.88422e-08 0)
(0 -5.7005e-08 0)
(0 -5.53522e-08 0)
(0 -5.38784e-08 0)
(0 -5.25742e-08 0)
(0 -5.14271e-08 0)
(0 -5.0422e-08 0)
(0 -4.95428e-08 0)
(0 -4.87727e-08 0)
(0 -4.80952e-08 0)
(0 -4.74945e-08 0)
(0 -4.69564e-08 0)
(0 -8.41849e-08 0)
(0 -8.1365e-08 0)
(0 -7.85015e-08 0)
(0 -7.5637e-08 0)
(0 -7.28119e-08 0)
(0 -7.00632e-08 0)
(0 -6.74237e-08 0)
(0 -6.49213e-08 0)
(0 -6.25778e-08 0)
(0 -6.04091e-08 0)
(0 -5.84247e-08 0)
(0 -5.66283e-08 0)
(0 -5.50179e-08 0)
(0 -5.35868e-08 0)
(0 -5.23243e-08 0)
(0 -5.12167e-08 0)
(0 -5.02482e-08 0)
(0 -4.94019e-08 0)
(0 -4.86608e-08 0)
(0 -4.80081e-08 0)
(0 -4.74282e-08 0)
(0 -4.69069e-08 0)
(0 -8.37398e-08 0)
(0 -8.08844e-08 0)
(0 -7.79965e-08 0)
(0 -7.51174e-08 0)
(0 -7.22871e-08 0)
(0 -6.95426e-08 0)
(0 -6.6916e-08 0)
(0 -6.44343e-08 0)
(0 -6.21182e-08 0)
(0 -5.99825e-08 0)
(0 -5.80351e-08 0)
(0 -5.62784e-08 0)
(0 -5.47088e-08 0)
(0 -5.33185e-08 0)
(0 -5.20955e-08 0)
(0 -5.10251e-08 0)
(0 -5.00908e-08 0)
(0 -4.92752e-08 0)
(0 -4.85609e-08 0)
(0 -4.79311e-08 0)
(0 -4.73701e-08 0)
(0 -4.68641e-08 0)
(0 -8.32931e-08 0)
(0 -8.0414e-08 0)
(0 -7.75082e-08 0)
(0 -7.46192e-08 0)
(0 -7.17874e-08 0)
(0 -6.90498e-08 0)
(0 -6.64379e-08 0)
(0 -6.39779e-08 0)
(0 -6.16896e-08 0)
(0 -5.95864e-08 0)
(0 -5.7675e-08 0)
(0 -5.59564e-08 0)
(0 -5.44258e-08 0)
(0 -5.3074e-08 0)
(0 -5.1888e-08 0)
(0 -5.08523e-08 0)
(0 -4.99497e-08 0)
(0 -4.91624e-08 0)
(0 -4.84727e-08 0)
(0 -4.78637e-08 0)
(0 -4.73199e-08 0)
(0 -4.68276e-08 0)
(0 -8.28611e-08 0)
(0 -7.9962e-08 0)
(0 -7.70426e-08 0)
(0 -7.41473e-08 0)
(0 -7.13171e-08 0)
(0 -6.85884e-08 0)
(0 -6.59926e-08 0)
(0 -6.35548e-08 0)
(0 -6.12941e-08 0)
(0 -5.92225e-08 0)
(0 -5.73456e-08 0)
(0 -5.56632e-08 0)
(0 -5.41692e-08 0)
(0 -5.28534e-08 0)
(0 -5.17018e-08 0)
(0 -5.06981e-08 0)
(0 -4.98246e-08 0)
(0 -4.90631e-08 0)
(0 -4.83957e-08 0)
(0 -4.78054e-08 0)
(0 -4.72771e-08 0)
(0 -4.6797e-08 0)
(0 -8.2452e-08 0)
(0 -7.95348e-08 0)
(0 -7.66049e-08 0)
(0 -7.37064e-08 0)
(0 -7.088e-08 0)
(0 -6.81619e-08 0)
(0 -6.55828e-08 0)
(0 -6.31673e-08 0)
(0 -6.09333e-08 0)
(0 -5.88919e-08 0)
(0 -5.70477e-08 0)
(0 -5.53992e-08 0)
(0 -5.39392e-08 0)
(0 -5.26566e-08 0)
(0 -5.15365e-08 0)
(0 -5.05621e-08 0)
(0 -4.9715e-08 0)
(0 -4.89767e-08 0)
(0 -4.83293e-08 0)
(0 -4.77558e-08 0)
(0 -4.72411e-08 0)
(0 -4.67717e-08 0)
(0 -8.20704e-08 0)
(0 -7.91369e-08 0)
(0 -7.61996e-08 0)
(0 -7.33004e-08 0)
(0 -7.04796e-08 0)
(0 -6.77729e-08 0)
(0 -6.52107e-08 0)
(0 -6.28168e-08 0)
(0 -6.06084e-08 0)
(0 -5.85955e-08 0)
(0 -5.67817e-08 0)
(0 -5.51644e-08 0)
(0 -5.37356e-08 0)
(0 -5.24832e-08 0)
(0 -5.13917e-08 0)
(0 -5.04436e-08 0)
(0 -4.96201e-08 0)
(0 -4.89026e-08 0)
(0 -4.82728e-08 0)
(0 -4.77141e-08 0)
(0 -4.72113e-08 0)
(0 -4.67512e-08 0)
(0 -8.17077e-08 0)
(0 -7.87703e-08 0)
(0 -7.58302e-08 0)
(0 -7.29327e-08 0)
(0 -7.01187e-08 0)
(0 -6.74239e-08 0)
(0 -6.48782e-08 0)
(0 -6.25049e-08 0)
(0 -6.03203e-08 0)
(0 -5.83337e-08 0)
(0 -5.65476e-08 0)
(0 -5.49587e-08 0)
(0 -5.3558e-08 0)
(0 -5.23327e-08 0)
(0 -5.12666e-08 0)
(0 -5.03418e-08 0)
(0 -4.95392e-08 0)
(0 -4.88398e-08 0)
(0 -4.82256e-08 0)
(0 -4.76797e-08 0)
(0 -4.71871e-08 0)
(0 -4.67349e-08 0)
(0 -8.1386e-08 0)
(0 -7.84429e-08 0)
(0 -7.55012e-08 0)
(0 -7.26066e-08 0)
(0 -6.98e-08 0)
(0 -6.71168e-08 0)
(0 -6.45868e-08 0)
(0 -6.22325e-08 0)
(0 -6.00696e-08 0)
(0 -5.81066e-08 0)
(0 -5.63454e-08 0)
(0 -5.47816e-08 0)
(0 -5.34057e-08 0)
(0 -5.22042e-08 0)
(0 -5.11604e-08 0)
(0 -5.02559e-08 0)
(0 -4.94713e-08 0)
(0 -4.87876e-08 0)
(0 -4.81867e-08 0)
(0 -4.76517e-08 0)
(0 -4.71678e-08 0)
(0 -4.67223e-08 0)
(0 -8.11101e-08 0)
(0 -7.8159e-08 0)
(0 -7.52162e-08 0)
(0 -7.2325e-08 0)
(0 -6.95255e-08 0)
(0 -6.68533e-08 0)
(0 -6.43374e-08 0)
(0 -6.20001e-08 0)
(0 -5.98564e-08 0)
(0 -5.79141e-08 0)
(0 -5.61745e-08 0)
(0 -5.46325e-08 0)
(0 -5.32781e-08 0)
(0 -5.2097e-08 0)
(0 -5.10722e-08 0)
(0 -5.01849e-08 0)
(0 -4.94156e-08 0)
(0 -4.87452e-08 0)
(0 -4.81554e-08 0)
(0 -4.76295e-08 0)
(0 -4.71528e-08 0)
(0 -4.67129e-08 0)
(0 -8.0868e-08 0)
(0 -7.79186e-08 0)
(0 -7.49772e-08 0)
(0 -7.20898e-08 0)
(0 -6.92971e-08 0)
(0 -6.66345e-08 0)
(0 -6.41309e-08 0)
(0 -6.18081e-08 0)
(0 -5.96808e-08 0)
(0 -5.77561e-08 0)
(0 -5.60346e-08 0)
(0 -5.45109e-08 0)
(0 -5.31743e-08 0)
(0 -5.20101e-08 0)
(0 -5.1001e-08 0)
(0 -5.01279e-08 0)
(0 -4.93712e-08 0)
(0 -4.87116e-08 0)
(0 -4.81309e-08 0)
(0 -4.76124e-08 0)
(0 -4.71416e-08 0)
(0 -4.6706e-08 0)
(0 -8.06781e-08 0)
(0 -7.77277e-08 0)
(0 -7.47873e-08 0)
(0 -7.1903e-08 0)
(0 -6.91159e-08 0)
(0 -6.64613e-08 0)
(0 -6.39678e-08 0)
(0 -6.16569e-08 0)
(0 -5.95427e-08 0)
(0 -5.76321e-08 0)
(0 -5.59252e-08 0)
(0 -5.4416e-08 0)
(0 -5.30935e-08 0)
(0 -5.19428e-08 0)
(0 -5.09461e-08 0)
(0 -5.00842e-08 0)
(0 -4.93374e-08 0)
(0 -4.86862e-08 0)
(0 -4.81126e-08 0)
(0 -4.75998e-08 0)
(0 -4.71334e-08 0)
(0 -4.67012e-08 0)
(0 -8.05414e-08 0)
(0 -7.75889e-08 0)
(0 -7.46483e-08 0)
(0 -7.1766e-08 0)
(0 -6.8983e-08 0)
(0 -6.63344e-08 0)
(0 -6.38484e-08 0)
(0 -6.15463e-08 0)
(0 -5.94419e-08 0)
(0 -5.75418e-08 0)
(0 -5.58457e-08 0)
(0 -5.43473e-08 0)
(0 -5.30352e-08 0)
(0 -5.18943e-08 0)
(0 -5.09067e-08 0)
(0 -5.0053e-08 0)
(0 -4.93134e-08 0)
(0 -4.86684e-08 0)
(0 -4.80998e-08 0)
(0 -4.75912e-08 0)
(0 -4.71281e-08 0)
(0 -4.66982e-08 0)
(0 -8.04615e-08 0)
(0 -7.75035e-08 0)
(0 -7.45612e-08 0)
(0 -7.16796e-08 0)
(0 -6.8899e-08 0)
(0 -6.6254e-08 0)
(0 -6.37728e-08 0)
(0 -6.14764e-08 0)
(0 -5.93784e-08 0)
(0 -5.7485e-08 0)
(0 -5.57957e-08 0)
(0 -5.43042e-08 0)
(0 -5.29988e-08 0)
(0 -5.18642e-08 0)
(0 -5.08824e-08 0)
(0 -5.00339e-08 0)
(0 -4.92987e-08 0)
(0 -4.86576e-08 0)
(0 -4.80922e-08 0)
(0 -4.75862e-08 0)
(0 -4.71251e-08 0)
(0 -4.66967e-08 0)
(0 -8.04336e-08 0)
(0 -7.74699e-08 0)
(0 -7.45256e-08 0)
(0 -7.16437e-08 0)
(0 -6.88639e-08 0)
(0 -6.62204e-08 0)
(0 -6.37413e-08 0)
(0 -6.14473e-08 0)
(0 -5.93519e-08 0)
(0 -5.74614e-08 0)
(0 -5.57751e-08 0)
(0 -5.42865e-08 0)
(0 -5.29839e-08 0)
(0 -5.1852e-08 0)
(0 -5.08726e-08 0)
(0 -5.00263e-08 0)
(0 -4.92931e-08 0)
(0 -4.86536e-08 0)
(0 -4.80896e-08 0)
(0 -4.75846e-08 0)
(0 -4.71242e-08 0)
(0 -4.66965e-08 0)
(0 -4.79331e-08 0)
(0 -4.71806e-08 0)
(0 -4.65242e-08 0)
(0 -4.59493e-08 0)
(0 -4.5442e-08 0)
(0 -4.499e-08 0)
(0 -4.45821e-08 0)
(0 -4.42093e-08 0)
(0 -4.38638e-08 0)
(0 -4.354e-08 0)
(0 -4.32334e-08 0)
(0 -4.29409e-08 0)
(0 -4.26609e-08 0)
(0 -4.23924e-08 0)
(0 -4.21352e-08 0)
(0 -4.18898e-08 0)
(0 -4.16571e-08 0)
(0 -4.1438e-08 0)
(0 -4.12338e-08 0)
(0 -4.10459e-08 0)
(0 -4.08754e-08 0)
(0 -4.07235e-08 0)
(0 -4.05913e-08 0)
(0 -4.04797e-08 0)
(0 -4.03895e-08 0)
(0 -4.03212e-08 0)
(0 -4.02755e-08 0)
(0 -4.02526e-08 0)
(0 -4.78306e-08 0)
(0 -4.70957e-08 0)
(0 -4.64535e-08 0)
(0 -4.58897e-08 0)
(0 -4.53908e-08 0)
(0 -4.49447e-08 0)
(0 -4.45408e-08 0)
(0 -4.41702e-08 0)
(0 -4.38257e-08 0)
(0 -4.35019e-08 0)
(0 -4.31946e-08 0)
(0 -4.29012e-08 0)
(0 -4.26199e-08 0)
(0 -4.23499e-08 0)
(0 -4.20914e-08 0)
(0 -4.18447e-08 0)
(0 -4.16108e-08 0)
(0 -4.13907e-08 0)
(0 -4.11857e-08 0)
(0 -4.09971e-08 0)
(0 -4.08261e-08 0)
(0 -4.06738e-08 0)
(0 -4.05413e-08 0)
(0 -4.04295e-08 0)
(0 -4.03392e-08 0)
(0 -4.02709e-08 0)
(0 -4.02251e-08 0)
(0 -4.02021e-08 0)
(0 -4.77279e-08 0)
(0 -4.70111e-08 0)
(0 -4.63836e-08 0)
(0 -4.58312e-08 0)
(0 -4.53407e-08 0)
(0 -4.49006e-08 0)
(0 -4.45006e-08 0)
(0 -4.41323e-08 0)
(0 -4.37888e-08 0)
(0 -4.34649e-08 0)
(0 -4.3157e-08 0)
(0 -4.28624e-08 0)
(0 -4.25797e-08 0)
(0 -4.23083e-08 0)
(0 -4.20483e-08 0)
(0 -4.18003e-08 0)
(0 -4.15652e-08 0)
(0 -4.13441e-08 0)
(0 -4.11383e-08 0)
(0 -4.0949e-08 0)
(0 -4.07774e-08 0)
(0 -4.06247e-08 0)
(0 -4.0492e-08 0)
(0 -4.03799e-08 0)
(0 -4.02895e-08 0)
(0 -4.02211e-08 0)
(0 -4.01753e-08 0)
(0 -4.01523e-08 0)
(0 -4.76255e-08 0)
(0 -4.69272e-08 0)
(0 -4.63146e-08 0)
(0 -4.57738e-08 0)
(0 -4.5292e-08 0)
(0 -4.48579e-08 0)
(0 -4.44618e-08 0)
(0 -4.40957e-08 0)
(0 -4.37531e-08 0)
(0 -4.34292e-08 0)
(0 -4.31204e-08 0)
(0 -4.28246e-08 0)
(0 -4.25405e-08 0)
(0 -4.22676e-08 0)
(0 -4.20061e-08 0)
(0 -4.17568e-08 0)
(0 -4.15204e-08 0)
(0 -4.12982e-08 0)
(0 -4.10915e-08 0)
(0 -4.09015e-08 0)
(0 -4.07294e-08 0)
(0 -4.05763e-08 0)
(0 -4.04432e-08 0)
(0 -4.0331e-08 0)
(0 -4.02404e-08 0)
(0 -4.01719e-08 0)
(0 -4.01261e-08 0)
(0 -4.0103e-08 0)
(0 -4.75239e-08 0)
(0 -4.68445e-08 0)
(0 -4.6247e-08 0)
(0 -4.57178e-08 0)
(0 -4.52446e-08 0)
(0 -4.48166e-08 0)
(0 -4.44244e-08 0)
(0 -4.40604e-08 0)
(0 -4.37186e-08 0)
(0 -4.33946e-08 0)
(0 -4.3085e-08 0)
(0 -4.2788e-08 0)
(0 -4.25023e-08 0)
(0 -4.22279e-08 0)
(0 -4.19649e-08 0)
(0 -4.1714e-08 0)
(0 -4.14764e-08 0)
(0 -4.12532e-08 0)
(0 -4.10456e-08 0)
(0 -4.08548e-08 0)
(0 -4.06822e-08 0)
(0 -4.05286e-08 0)
(0 -4.03953e-08 0)
(0 -4.02828e-08 0)
(0 -4.01921e-08 0)
(0 -4.01235e-08 0)
(0 -4.00776e-08 0)
(0 -4.00545e-08 0)
(0 -4.74237e-08 0)
(0 -4.67633e-08 0)
(0 -4.6181e-08 0)
(0 -4.56635e-08 0)
(0 -4.5199e-08 0)
(0 -4.47769e-08 0)
(0 -4.43885e-08 0)
(0 -4.40266e-08 0)
(0 -4.36856e-08 0)
(0 -4.33612e-08 0)
(0 -4.30508e-08 0)
(0 -4.27524e-08 0)
(0 -4.24652e-08 0)
(0 -4.21891e-08 0)
(0 -4.19245e-08 0)
(0 -4.16722e-08 0)
(0 -4.14333e-08 0)
(0 -4.1209e-08 0)
(0 -4.10004e-08 0)
(0 -4.0809e-08 0)
(0 -4.06357e-08 0)
(0 -4.04818e-08 0)
(0 -4.03481e-08 0)
(0 -4.02354e-08 0)
(0 -4.01445e-08 0)
(0 -4.00759e-08 0)
(0 -4.00299e-08 0)
(0 -4.00068e-08 0)
(0 -4.73254e-08 0)
(0 -4.66842e-08 0)
(0 -4.6117e-08 0)
(0 -4.56112e-08 0)
(0 -4.51552e-08 0)
(0 -4.4739e-08 0)
(0 -4.43543e-08 0)
(0 -4.39943e-08 0)
(0 -4.36539e-08 0)
(0 -4.33292e-08 0)
(0 -4.30177e-08 0)
(0 -4.27179e-08 0)
(0 -4.24291e-08 0)
(0 -4.21513e-08 0)
(0 -4.18851e-08 0)
(0 -4.16314e-08 0)
(0 -4.13911e-08 0)
(0 -4.11657e-08 0)
(0 -4.09562e-08 0)
(0 -4.0764e-08 0)
(0 -4.05902e-08 0)
(0 -4.04358e-08 0)
(0 -4.03018e-08 0)
(0 -4.01889e-08 0)
(0 -4.00979e-08 0)
(0 -4.00291e-08 0)
(0 -3.99831e-08 0)
(0 -3.996e-08 0)
(0 -4.72295e-08 0)
(0 -4.66074e-08 0)
(0 -4.60554e-08 0)
(0 -4.5561e-08 0)
(0 -4.51134e-08 0)
(0 -4.47029e-08 0)
(0 -4.43217e-08 0)
(0 -4.39636e-08 0)
(0 -4.36236e-08 0)
(0 -4.32985e-08 0)
(0 -4.29859e-08 0)
(0 -4.26846e-08 0)
(0 -4.23941e-08 0)
(0 -4.21147e-08 0)
(0 -4.18468e-08 0)
(0 -4.15915e-08 0)
(0 -4.135e-08 0)
(0 -4.11234e-08 0)
(0 -4.0913e-08 0)
(0 -4.072e-08 0)
(0 -4.05456e-08 0)
(0 -4.03908e-08 0)
(0 -4.02564e-08 0)
(0 -4.01434e-08 0)
(0 -4.00521e-08 0)
(0 -3.99833e-08 0)
(0 -3.99372e-08 0)
(0 -3.99141e-08 0)
(0 -4.71367e-08 0)
(0 -4.65334e-08 0)
(0 -4.59963e-08 0)
(0 -4.55133e-08 0)
(0 -4.50738e-08 0)
(0 -4.46688e-08 0)
(0 -4.42909e-08 0)
(0 -4.39344e-08 0)
(0 -4.35949e-08 0)
(0 -4.32692e-08 0)
(0 -4.29554e-08 0)
(0 -4.26525e-08 0)
(0 -4.23603e-08 0)
(0 -4.20791e-08 0)
(0 -4.18095e-08 0)
(0 -4.15527e-08 0)
(0 -4.13098e-08 0)
(0 -4.10821e-08 0)
(0 -4.08707e-08 0)
(0 -4.0677e-08 0)
(0 -4.0502e-08 0)
(0 -4.03468e-08 0)
(0 -4.02121e-08 0)
(0 -4.00988e-08 0)
(0 -4.00075e-08 0)
(0 -3.99385e-08 0)
(0 -3.98924e-08 0)
(0 -3.98693e-08 0)
(0 -4.70474e-08 0)
(0 -4.64627e-08 0)
(0 -4.59402e-08 0)
(0 -4.54681e-08 0)
(0 -4.50365e-08 0)
(0 -4.46367e-08 0)
(0 -4.4262e-08 0)
(0 -4.39069e-08 0)
(0 -4.35676e-08 0)
(0 -4.32412e-08 0)
(0 -4.29261e-08 0)
(0 -4.26216e-08 0)
(0 -4.23276e-08 0)
(0 -4.20446e-08 0)
(0 -4.17734e-08 0)
(0 -4.1515e-08 0)
(0 -4.12708e-08 0)
(0 -4.10419e-08 0)
(0 -4.08296e-08 0)
(0 -4.06351e-08 0)
(0 -4.04596e-08 0)
(0 -4.03039e-08 0)
(0 -4.01689e-08 0)
(0 -4.00554e-08 0)
(0 -3.99639e-08 0)
(0 -3.98949e-08 0)
(0 -3.98487e-08 0)
(0 -3.98255e-08 0)
(0 -4.69621e-08 0)
(0 -4.63956e-08 0)
(0 -4.58872e-08 0)
(0 -4.54258e-08 0)
(0 -4.50016e-08 0)
(0 -4.46068e-08 0)
(0 -4.4235e-08 0)
(0 -4.38811e-08 0)
(0 -4.35418e-08 0)
(0 -4.32146e-08 0)
(0 -4.28982e-08 0)
(0 -4.2592e-08 0)
(0 -4.22962e-08 0)
(0 -4.20113e-08 0)
(0 -4.17384e-08 0)
(0 -4.14785e-08 0)
(0 -4.12328e-08 0)
(0 -4.10028e-08 0)
(0 -4.07896e-08 0)
(0 -4.05944e-08 0)
(0 -4.04182e-08 0)
(0 -4.02621e-08 0)
(0 -4.01269e-08 0)
(0 -4.00131e-08 0)
(0 -3.99215e-08 0)
(0 -3.98524e-08 0)
(0 -3.98062e-08 0)
(0 -3.9783e-08 0)
(0 -4.68814e-08 0)
(0 -4.63325e-08 0)
(0 -4.58377e-08 0)
(0 -4.53864e-08 0)
(0 -4.49693e-08 0)
(0 -4.45791e-08 0)
(0 -4.42099e-08 0)
(0 -4.3857e-08 0)
(0 -4.35176e-08 0)
(0 -4.31894e-08 0)
(0 -4.28715e-08 0)
(0 -4.25636e-08 0)
(0 -4.22659e-08 0)
(0 -4.19792e-08 0)
(0 -4.17045e-08 0)
(0 -4.14431e-08 0)
(0 -4.11961e-08 0)
(0 -4.09649e-08 0)
(0 -4.07508e-08 0)
(0 -4.05549e-08 0)
(0 -4.03782e-08 0)
(0 -4.02216e-08 0)
(0 -4.00861e-08 0)
(0 -3.99721e-08 0)
(0 -3.98804e-08 0)
(0 -3.98112e-08 0)
(0 -3.97649e-08 0)
(0 -3.97417e-08 0)
(0 -4.68055e-08 0)
(0 -4.62736e-08 0)
(0 -4.57918e-08 0)
(0 -4.535e-08 0)
(0 -4.49397e-08 0)
(0 -4.45537e-08 0)
(0 -4.41867e-08 0)
(0 -4.38347e-08 0)
(0 -4.34949e-08 0)
(0 -4.31656e-08 0)
(0 -4.28462e-08 0)
(0 -4.25364e-08 0)
(0 -4.22369e-08 0)
(0 -4.19483e-08 0)
(0 -4.16719e-08 0)
(0 -4.14089e-08 0)
(0 -4.11606e-08 0)
(0 -4.09283e-08 0)
(0 -4.07133e-08 0)
(0 -4.05166e-08 0)
(0 -4.03394e-08 0)
(0 -4.01824e-08 0)
(0 -4.00466e-08 0)
(0 -3.99325e-08 0)
(0 -3.98406e-08 0)
(0 -3.97713e-08 0)
(0 -3.9725e-08 0)
(0 -3.97017e-08 0)
(0 -4.6735e-08 0)
(0 -4.62192e-08 0)
(0 -4.57497e-08 0)
(0 -4.53169e-08 0)
(0 -4.49127e-08 0)
(0 -4.45305e-08 0)
(0 -4.41655e-08 0)
(0 -4.3814e-08 0)
(0 -4.34737e-08 0)
(0 -4.31433e-08 0)
(0 -4.28222e-08 0)
(0 -4.25106e-08 0)
(0 -4.22091e-08 0)
(0 -4.19187e-08 0)
(0 -4.16406e-08 0)
(0 -4.1376e-08 0)
(0 -4.11264e-08 0)
(0 -4.0893e-08 0)
(0 -4.06771e-08 0)
(0 -4.04797e-08 0)
(0 -4.03019e-08 0)
(0 -4.01446e-08 0)
(0 -4.00085e-08 0)
(0 -3.98942e-08 0)
(0 -3.98021e-08 0)
(0 -3.97328e-08 0)
(0 -3.96864e-08 0)
(0 -3.96632e-08 0)
(0 -4.667e-08 0)
(0 -4.61694e-08 0)
(0 -4.57115e-08 0)
(0 -4.5287e-08 0)
(0 -4.48884e-08 0)
(0 -4.45096e-08 0)
(0 -4.41462e-08 0)
(0 -4.3795e-08 0)
(0 -4.34541e-08 0)
(0 -4.31223e-08 0)
(0 -4.27995e-08 0)
(0 -4.2486e-08 0)
(0 -4.21826e-08 0)
(0 -4.18903e-08 0)
(0 -4.16105e-08 0)
(0 -4.13445e-08 0)
(0 -4.10935e-08 0)
(0 -4.08591e-08 0)
(0 -4.06423e-08 0)
(0 -4.04442e-08 0)
(0 -4.02659e-08 0)
(0 -4.01082e-08 0)
(0 -3.99718e-08 0)
(0 -3.98573e-08 0)
(0 -3.97652e-08 0)
(0 -3.96958e-08 0)
(0 -3.96493e-08 0)
(0 -3.96261e-08 0)
(0 -4.66107e-08 0)
(0 -4.61244e-08 0)
(0 -4.56772e-08 0)
(0 -4.52604e-08 0)
(0 -4.48668e-08 0)
(0 -4.4491e-08 0)
(0 -4.41289e-08 0)
(0 -4.37777e-08 0)
(0 -4.34359e-08 0)
(0 -4.31028e-08 0)
(0 -4.27782e-08 0)
(0 -4.24627e-08 0)
(0 -4.21574e-08 0)
(0 -4.18633e-08 0)
(0 -4.15818e-08 0)
(0 -4.13142e-08 0)
(0 -4.10621e-08 0)
(0 -4.08266e-08 0)
(0 -4.06089e-08 0)
(0 -4.04102e-08 0)
(0 -4.02314e-08 0)
(0 -4.00733e-08 0)
(0 -3.99367e-08 0)
(0 -3.9822e-08 0)
(0 -3.97298e-08 0)
(0 -3.96603e-08 0)
(0 -3.96138e-08 0)
(0 -3.95906e-08 0)
(0 -4.65573e-08 0)
(0 -4.60842e-08 0)
(0 -4.56469e-08 0)
(0 -4.5237e-08 0)
(0 -4.48479e-08 0)
(0 -4.44745e-08 0)
(0 -4.41134e-08 0)
(0 -4.37621e-08 0)
(0 -4.34193e-08 0)
(0 -4.30846e-08 0)
(0 -4.27582e-08 0)
(0 -4.24408e-08 0)
(0 -4.21335e-08 0)
(0 -4.18376e-08 0)
(0 -4.15544e-08 0)
(0 -4.12854e-08 0)
(0 -4.1032e-08 0)
(0 -4.07955e-08 0)
(0 -4.05771e-08 0)
(0 -4.03777e-08 0)
(0 -4.01984e-08 0)
(0 -4.004e-08 0)
(0 -3.99031e-08 0)
(0 -3.97883e-08 0)
(0 -3.96959e-08 0)
(0 -3.96264e-08 0)
(0 -3.95799e-08 0)
(0 -3.95566e-08 0)
(0 -4.65097e-08 0)
(0 -4.60488e-08 0)
(0 -4.56204e-08 0)
(0 -4.52167e-08 0)
(0 -4.48315e-08 0)
(0 -4.44602e-08 0)
(0 -4.40997e-08 0)
(0 -4.3748e-08 0)
(0 -4.3404e-08 0)
(0 -4.30677e-08 0)
(0 -4.27394e-08 0)
(0 -4.24201e-08 0)
(0 -4.21109e-08 0)
(0 -4.18132e-08 0)
(0 -4.15285e-08 0)
(0 -4.12581e-08 0)
(0 -4.10035e-08 0)
(0 -4.0766e-08 0)
(0 -4.05467e-08 0)
(0 -4.03468e-08 0)
(0 -4.01671e-08 0)
(0 -4.00083e-08 0)
(0 -3.98712e-08 0)
(0 -3.97562e-08 0)
(0 -3.96638e-08 0)
(0 -3.95942e-08 0)
(0 -3.95477e-08 0)
(0 -3.95244e-08 0)
(0 -4.64679e-08 0)
(0 -4.60181e-08 0)
(0 -4.55977e-08 0)
(0 -4.51995e-08 0)
(0 -4.48176e-08 0)
(0 -4.44479e-08 0)
(0 -4.40877e-08 0)
(0 -4.37354e-08 0)
(0 -4.33902e-08 0)
(0 -4.30522e-08 0)
(0 -4.2722e-08 0)
(0 -4.24008e-08 0)
(0 -4.20897e-08 0)
(0 -4.17903e-08 0)
(0 -4.15039e-08 0)
(0 -4.12322e-08 0)
(0 -4.09765e-08 0)
(0 -4.0738e-08 0)
(0 -4.05181e-08 0)
(0 -4.03176e-08 0)
(0 -4.01374e-08 0)
(0 -3.99784e-08 0)
(0 -3.9841e-08 0)
(0 -3.97259e-08 0)
(0 -3.96333e-08 0)
(0 -3.95637e-08 0)
(0 -3.95171e-08 0)
(0 -3.94938e-08 0)
(0 -4.64316e-08 0)
(0 -4.59918e-08 0)
(0 -4.55786e-08 0)
(0 -4.5185e-08 0)
(0 -4.48059e-08 0)
(0 -4.44375e-08 0)
(0 -4.40774e-08 0)
(0 -4.37242e-08 0)
(0 -4.33777e-08 0)
(0 -4.30379e-08 0)
(0 -4.27059e-08 0)
(0 -4.23828e-08 0)
(0 -4.20698e-08 0)
(0 -4.17687e-08 0)
(0 -4.14809e-08 0)
(0 -4.12079e-08 0)
(0 -4.09511e-08 0)
(0 -4.07117e-08 0)
(0 -4.0491e-08 0)
(0 -4.029e-08 0)
(0 -4.01094e-08 0)
(0 -3.99501e-08 0)
(0 -3.98126e-08 0)
(0 -3.96973e-08 0)
(0 -3.96047e-08 0)
(0 -3.9535e-08 0)
(0 -3.94884e-08 0)
(0 -3.94651e-08 0)
(0 -4.64007e-08 0)
(0 -4.59697e-08 0)
(0 -4.55628e-08 0)
(0 -4.51733e-08 0)
(0 -4.47965e-08 0)
(0 -4.44289e-08 0)
(0 -4.40686e-08 0)
(0 -4.37145e-08 0)
(0 -4.33664e-08 0)
(0 -4.3025e-08 0)
(0 -4.26911e-08 0)
(0 -4.2366e-08 0)
(0 -4.20514e-08 0)
(0 -4.17486e-08 0)
(0 -4.14594e-08 0)
(0 -4.11851e-08 0)
(0 -4.09273e-08 0)
(0 -4.06871e-08 0)
(0 -4.04658e-08 0)
(0 -4.02642e-08 0)
(0 -4.00833e-08 0)
(0 -3.99237e-08 0)
(0 -3.97859e-08 0)
(0 -3.96706e-08 0)
(0 -3.95779e-08 0)
(0 -3.95081e-08 0)
(0 -3.94615e-08 0)
(0 -3.94382e-08 0)
(0 -4.63748e-08 0)
(0 -4.59516e-08 0)
(0 -4.555e-08 0)
(0 -4.5164e-08 0)
(0 -4.47889e-08 0)
(0 -4.44219e-08 0)
(0 -4.40611e-08 0)
(0 -4.3706e-08 0)
(0 -4.33564e-08 0)
(0 -4.30132e-08 0)
(0 -4.26775e-08 0)
(0 -4.23507e-08 0)
(0 -4.20343e-08 0)
(0 -4.173e-08 0)
(0 -4.14394e-08 0)
(0 -4.1164e-08 0)
(0 -4.09051e-08 0)
(0 -4.06642e-08 0)
(0 -4.04422e-08 0)
(0 -4.02402e-08 0)
(0 -4.00589e-08 0)
(0 -3.98991e-08 0)
(0 -3.97612e-08 0)
(0 -3.96457e-08 0)
(0 -3.95529e-08 0)
(0 -3.94832e-08 0)
(0 -3.94365e-08 0)
(0 -3.94132e-08 0)
(0 -4.63535e-08 0)
(0 -4.5937e-08 0)
(0 -4.55401e-08 0)
(0 -4.51568e-08 0)
(0 -4.47831e-08 0)
(0 -4.44163e-08 0)
(0 -4.4055e-08 0)
(0 -4.36986e-08 0)
(0 -4.33476e-08 0)
(0 -4.30027e-08 0)
(0 -4.26652e-08 0)
(0 -4.23366e-08 0)
(0 -4.20186e-08 0)
(0 -4.17129e-08 0)
(0 -4.1421e-08 0)
(0 -4.11445e-08 0)
(0 -4.08847e-08 0)
(0 -4.06431e-08 0)
(0 -4.04205e-08 0)
(0 -4.02181e-08 0)
(0 -4.00365e-08 0)
(0 -3.98764e-08 0)
(0 -3.97384e-08 0)
(0 -3.96228e-08 0)
(0 -3.953e-08 0)
(0 -3.94601e-08 0)
(0 -3.94135e-08 0)
(0 -3.93902e-08 0)
(0 -4.63363e-08 0)
(0 -4.59257e-08 0)
(0 -4.55325e-08 0)
(0 -4.51515e-08 0)
(0 -4.47788e-08 0)
(0 -4.4412e-08 0)
(0 -4.40499e-08 0)
(0 -4.36924e-08 0)
(0 -4.33398e-08 0)
(0 -4.29932e-08 0)
(0 -4.26541e-08 0)
(0 -4.23239e-08 0)
(0 -4.20044e-08 0)
(0 -4.16972e-08 0)
(0 -4.14042e-08 0)
(0 -4.11267e-08 0)
(0 -4.08661e-08 0)
(0 -4.06238e-08 0)
(0 -4.04007e-08 0)
(0 -4.01979e-08 0)
(0 -4.0016e-08 0)
(0 -3.98557e-08 0)
(0 -3.97175e-08 0)
(0 -3.96018e-08 0)
(0 -3.9509e-08 0)
(0 -3.94391e-08 0)
(0 -3.93925e-08 0)
(0 -3.93691e-08 0)
(0 -4.63227e-08 0)
(0 -4.5917e-08 0)
(0 -4.55271e-08 0)
(0 -4.51478e-08 0)
(0 -4.47758e-08 0)
(0 -4.44088e-08 0)
(0 -4.40459e-08 0)
(0 -4.36871e-08 0)
(0 -4.33331e-08 0)
(0 -4.29849e-08 0)
(0 -4.26442e-08 0)
(0 -4.23125e-08 0)
(0 -4.19915e-08 0)
(0 -4.16832e-08 0)
(0 -4.1389e-08 0)
(0 -4.11106e-08 0)
(0 -4.08493e-08 0)
(0 -4.06063e-08 0)
(0 -4.03828e-08 0)
(0 -4.01796e-08 0)
(0 -3.99975e-08 0)
(0 -3.9837e-08 0)
(0 -3.96987e-08 0)
(0 -3.95829e-08 0)
(0 -3.949e-08 0)
(0 -3.94201e-08 0)
(0 -3.93735e-08 0)
(0 -3.93501e-08 0)
(0 -4.63124e-08 0)
(0 -4.59107e-08 0)
(0 -4.55234e-08 0)
(0 -4.51455e-08 0)
(0 -4.47738e-08 0)
(0 -4.44065e-08 0)
(0 -4.40427e-08 0)
(0 -4.36828e-08 0)
(0 -4.33273e-08 0)
(0 -4.29777e-08 0)
(0 -4.26355e-08 0)
(0 -4.23024e-08 0)
(0 -4.19802e-08 0)
(0 -4.16707e-08 0)
(0 -4.13755e-08 0)
(0 -4.10963e-08 0)
(0 -4.08343e-08 0)
(0 -4.05908e-08 0)
(0 -4.03668e-08 0)
(0 -4.01633e-08 0)
(0 -3.99809e-08 0)
(0 -3.98203e-08 0)
(0 -3.96819e-08 0)
(0 -3.95661e-08 0)
(0 -3.94731e-08 0)
(0 -3.94032e-08 0)
(0 -3.93566e-08 0)
(0 -3.93332e-08 0)
(0 -4.63047e-08 0)
(0 -4.59064e-08 0)
(0 -4.55211e-08 0)
(0 -4.51442e-08 0)
(0 -4.47727e-08 0)
(0 -4.44049e-08 0)
(0 -4.40403e-08 0)
(0 -4.36792e-08 0)
(0 -4.33225e-08 0)
(0 -4.29715e-08 0)
(0 -4.2628e-08 0)
(0 -4.22936e-08 0)
(0 -4.19703e-08 0)
(0 -4.16598e-08 0)
(0 -4.13637e-08 0)
(0 -4.10837e-08 0)
(0 -4.08212e-08 0)
(0 -4.05772e-08 0)
(0 -4.03529e-08 0)
(0 -4.01491e-08 0)
(0 -3.99665e-08 0)
(0 -3.98057e-08 0)
(0 -3.96672e-08 0)
(0 -3.95513e-08 0)
(0 -3.94584e-08 0)
(0 -3.93885e-08 0)
(0 -3.93418e-08 0)
(0 -3.93184e-08 0)
(0 -4.62992e-08 0)
(0 -4.59035e-08 0)
(0 -4.55198e-08 0)
(0 -4.51436e-08 0)
(0 -4.47722e-08 0)
(0 -4.44039e-08 0)
(0 -4.40385e-08 0)
(0 -4.36764e-08 0)
(0 -4.33185e-08 0)
(0 -4.29663e-08 0)
(0 -4.26216e-08 0)
(0 -4.22862e-08 0)
(0 -4.19618e-08 0)
(0 -4.16504e-08 0)
(0 -4.13537e-08 0)
(0 -4.1073e-08 0)
(0 -4.08099e-08 0)
(0 -4.05656e-08 0)
(0 -4.03409e-08 0)
(0 -4.01369e-08 0)
(0 -3.99541e-08 0)
(0 -3.97933e-08 0)
(0 -3.96547e-08 0)
(0 -3.95387e-08 0)
(0 -3.94457e-08 0)
(0 -3.93758e-08 0)
(0 -3.93291e-08 0)
(0 -3.93058e-08 0)
(0 -4.62954e-08 0)
(0 -4.59019e-08 0)
(0 -4.55193e-08 0)
(0 -4.51436e-08 0)
(0 -4.47721e-08 0)
(0 -4.44034e-08 0)
(0 -4.40373e-08 0)
(0 -4.36742e-08 0)
(0 -4.33153e-08 0)
(0 -4.29621e-08 0)
(0 -4.26164e-08 0)
(0 -4.228e-08 0)
(0 -4.19549e-08 0)
(0 -4.16427e-08 0)
(0 -4.13453e-08 0)
(0 -4.10642e-08 0)
(0 -4.08007e-08 0)
(0 -4.05559e-08 0)
(0 -4.0331e-08 0)
(0 -4.01268e-08 0)
(0 -3.99439e-08 0)
(0 -3.97829e-08 0)
(0 -3.96443e-08 0)
(0 -3.95283e-08 0)
(0 -3.94353e-08 0)
(0 -3.93653e-08 0)
(0 -3.93187e-08 0)
(0 -3.92953e-08 0)
(0 -4.6293e-08 0)
(0 -4.5901e-08 0)
(0 -4.55194e-08 0)
(0 -4.5144e-08 0)
(0 -4.47723e-08 0)
(0 -4.44032e-08 0)
(0 -4.40364e-08 0)
(0 -4.36726e-08 0)
(0 -4.33129e-08 0)
(0 -4.29589e-08 0)
(0 -4.26124e-08 0)
(0 -4.22752e-08 0)
(0 -4.19494e-08 0)
(0 -4.16367e-08 0)
(0 -4.13388e-08 0)
(0 -4.10572e-08 0)
(0 -4.07933e-08 0)
(0 -4.05483e-08 0)
(0 -4.03232e-08 0)
(0 -4.01188e-08 0)
(0 -3.99358e-08 0)
(0 -3.97748e-08 0)
(0 -3.96361e-08 0)
(0 -3.95201e-08 0)
(0 -3.9427e-08 0)
(0 -3.93571e-08 0)
(0 -3.93104e-08 0)
(0 -3.9287e-08 0)
(0 -4.62917e-08 0)
(0 -4.59008e-08 0)
(0 -4.55197e-08 0)
(0 -4.51445e-08 0)
(0 -4.47727e-08 0)
(0 -4.44032e-08 0)
(0 -4.4036e-08 0)
(0 -4.36715e-08 0)
(0 -4.33112e-08 0)
(0 -4.29566e-08 0)
(0 -4.26095e-08 0)
(0 -4.22718e-08 0)
(0 -4.19454e-08 0)
(0 -4.16323e-08 0)
(0 -4.1334e-08 0)
(0 -4.10521e-08 0)
(0 -4.0788e-08 0)
(0 -4.05428e-08 0)
(0 -4.03175e-08 0)
(0 -4.0113e-08 0)
(0 -3.99299e-08 0)
(0 -3.97688e-08 0)
(0 -3.963e-08 0)
(0 -3.9514e-08 0)
(0 -3.94209e-08 0)
(0 -3.9351e-08 0)
(0 -3.93043e-08 0)
(0 -3.92809e-08 0)
(0 -4.62912e-08 0)
(0 -4.59009e-08 0)
(0 -4.55202e-08 0)
(0 -4.5145e-08 0)
(0 -4.47731e-08 0)
(0 -4.44034e-08 0)
(0 -4.40358e-08 0)
(0 -4.3671e-08 0)
(0 -4.33102e-08 0)
(0 -4.29552e-08 0)
(0 -4.26077e-08 0)
(0 -4.22696e-08 0)
(0 -4.1943e-08 0)
(0 -4.16295e-08 0)
(0 -4.1331e-08 0)
(0 -4.10489e-08 0)
(0 -4.07846e-08 0)
(0 -4.05393e-08 0)
(0 -4.03139e-08 0)
(0 -4.01093e-08 0)
(0 -3.99261e-08 0)
(0 -3.9765e-08 0)
(0 -3.96262e-08 0)
(0 -3.95102e-08 0)
(0 -3.94171e-08 0)
(0 -3.93471e-08 0)
(0 -3.93005e-08 0)
(0 -3.92771e-08 0)
(0 -4.62914e-08 0)
(0 -4.59013e-08 0)
(0 -4.55207e-08 0)
(0 -4.51455e-08 0)
(0 -4.47736e-08 0)
(0 -4.44037e-08 0)
(0 -4.40359e-08 0)
(0 -4.36709e-08 0)
(0 -4.331e-08 0)
(0 -4.29547e-08 0)
(0 -4.2607e-08 0)
(0 -4.22688e-08 0)
(0 -4.1942e-08 0)
(0 -4.16284e-08 0)
(0 -4.13297e-08 0)
(0 -4.10476e-08 0)
(0 -4.07832e-08 0)
(0 -4.05378e-08 0)
(0 -4.03124e-08 0)
(0 -4.01078e-08 0)
(0 -3.99246e-08 0)
(0 -3.97634e-08 0)
(0 -3.96246e-08 0)
(0 -3.95086e-08 0)
(0 -3.94155e-08 0)
(0 -3.93455e-08 0)
(0 -3.92988e-08 0)
(0 -3.92755e-08 0)
(0 -4.88508e-08 0)
(0 -4.98491e-08 0)
(0 -5.09879e-08 0)
(0 -5.22787e-08 0)
(0 -5.37296e-08 0)
(0 -5.53452e-08 0)
(0 -5.7125e-08 0)
(0 -5.90634e-08 0)
(0 -6.1149e-08 0)
(0 -6.33645e-08 0)
(0 -6.5687e-08 0)
(0 -6.80879e-08 0)
(0 -7.0534e-08 0)
(0 -7.29881e-08 0)
(0 -7.54097e-08 0)
(0 -7.77565e-08 0)
(0 -7.99853e-08 0)
(0 -8.2053e-08 0)
(0 -8.39179e-08 0)
(0 -8.55404e-08 0)
(0 -8.68834e-08 0)
(0 -8.79128e-08 0)
(0 -4.87299e-08 0)
(0 -4.97043e-08 0)
(0 -5.08161e-08 0)
(0 -5.2077e-08 0)
(0 -5.3496e-08 0)
(0 -5.50781e-08 0)
(0 -5.68242e-08 0)
(0 -5.87298e-08 0)
(0 -6.07849e-08 0)
(0 -6.29737e-08 0)
(0 -6.52746e-08 0)
(0 -6.76607e-08 0)
(0 -7.01001e-08 0)
(0 -7.25566e-08 0)
(0 -7.49909e-08 0)
(0 -7.73613e-08 0)
(0 -7.96247e-08 0)
(0 -8.1738e-08 0)
(0 -8.36585e-08 0)
(0 -8.53449e-08 0)
(0 -8.67574e-08 0)
(0 -8.78571e-08 0)
(0 -4.8608e-08 0)
(0 -4.95577e-08 0)
(0 -5.06415e-08 0)
(0 -5.18714e-08 0)
(0 -5.32569e-08 0)
(0 -5.48041e-08 0)
(0 -5.65147e-08 0)
(0 -5.83857e-08 0)
(0 -6.04084e-08 0)
(0 -6.25685e-08 0)
(0 -6.48462e-08 0)
(0 -6.72159e-08 0)
(0 -6.96473e-08 0)
(0 -7.21056e-08 0)
(0 -7.45523e-08 0)
(0 -7.69467e-08 0)
(0 -7.92463e-08 0)
(0 -8.14079e-08 0)
(0 -8.33886e-08 0)
(0 -8.51461e-08 0)
(0 -8.66395e-08 0)
(0 -8.78276e-08 0)
(0 -4.84859e-08 0)
(0 -4.94101e-08 0)
(0 -5.04649e-08 0)
(0 -5.16625e-08 0)
(0 -5.30133e-08 0)
(0 -5.4524e-08 0)
(0 -5.61975e-08 0)
(0 -5.8032e-08 0)
(0 -6.00204e-08 0)
(0 -6.215e-08 0)
(0 -6.44026e-08 0)
(0 -6.67544e-08 0)
(0 -6.91764e-08 0)
(0 -7.16354e-08 0)
(0 -7.40943e-08 0)
(0 -7.65132e-08 0)
(0 -7.88503e-08 0)
(0 -8.10629e-08 0)
(0 -8.31085e-08 0)
(0 -8.49448e-08 0)
(0 -8.65311e-08 0)
(0 -8.78275e-08 0)
(0 -4.83638e-08 0)
(0 -4.9262e-08 0)
(0 -5.02869e-08 0)
(0 -5.14514e-08 0)
(0 -5.27661e-08 0)
(0 -5.42389e-08 0)
(0 -5.58737e-08 0)
(0 -5.767e-08 0)
(0 -5.96222e-08 0)
(0 -6.17194e-08 0)
(0 -6.3945e-08 0)
(0 -6.6277e-08 0)
(0 -6.86882e-08 0)
(0 -7.11468e-08 0)
(0 -7.36172e-08 0)
(0 -7.60606e-08 0)
(0 -7.84362e-08 0)
(0 -8.07021e-08 0)
(0 -8.28165e-08 0)
(0 -8.47381e-08 0)
(0 -8.64274e-08 0)
(0 -8.78471e-08 0)
(0 -4.82426e-08 0)
(0 -4.91142e-08 0)
(0 -5.01086e-08 0)
(0 -5.12389e-08 0)
(0 -5.25165e-08 0)
(0 -5.39501e-08 0)
(0 -5.55446e-08 0)
(0 -5.7301e-08 0)
(0 -5.92152e-08 0)
(0 -6.12781e-08 0)
(0 -6.34748e-08 0)
(0 -6.57852e-08 0)
(0 -6.81838e-08 0)
(0 -7.06406e-08 0)
(0 -7.31214e-08 0)
(0 -7.55889e-08 0)
(0 -7.80033e-08 0)
(0 -8.03238e-08 0)
(0 -8.25094e-08 0)
(0 -8.45202e-08 0)
(0 -8.63184e-08 0)
(0 -8.78697e-08 0)
(0 -4.81227e-08 0)
(0 -4.89674e-08 0)
(0 -4.99307e-08 0)
(0 -5.10261e-08 0)
(0 -5.22657e-08 0)
(0 -5.36588e-08 0)
(0 -5.52117e-08 0)
(0 -5.69266e-08 0)
(0 -5.88012e-08 0)
(0 -6.08278e-08 0)
(0 -6.29936e-08 0)
(0 -6.52804e-08 0)
(0 -6.76646e-08 0)
(0 -7.01178e-08 0)
(0 -7.26077e-08 0)
(0 -7.50981e-08 0)
(0 -7.75507e-08 0)
(0 -7.99257e-08 0)
(0 -8.21833e-08 0)
(0 -8.42844e-08 0)
(0 -8.61927e-08 0)
(0 -8.78762e-08 0)
(0 -4.80048e-08 0)
(0 -4.88223e-08 0)
(0 -4.97541e-08 0)
(0 -5.08142e-08 0)
(0 -5.20149e-08 0)
(0 -5.33667e-08 0)
(0 -5.48767e-08 0)
(0 -5.65487e-08 0)
(0 -5.83818e-08 0)
(0 -6.03703e-08 0)
(0 -6.25033e-08 0)
(0 -6.47644e-08 0)
(0 -6.7132e-08 0)
(0 -6.95797e-08 0)
(0 -7.20767e-08 0)
(0 -7.45883e-08 0)
(0 -7.70777e-08 0)
(0 -7.95061e-08 0)
(0 -8.18343e-08 0)
(0 -8.40243e-08 0)
(0 -8.60406e-08 0)
(0 -8.78529e-08 0)
(0 -4.78896e-08 0)
(0 -4.86797e-08 0)
(0 -4.95799e-08 0)
(0 -5.06042e-08 0)
(0 -5.17656e-08 0)
(0 -5.30751e-08 0)
(0 -5.45413e-08 0)
(0 -5.6169e-08 0)
(0 -5.79592e-08 0)
(0 -5.99078e-08 0)
(0 -6.2006e-08 0)
(0 -6.42393e-08 0)
(0 -6.65881e-08 0)
(0 -6.9028e-08 0)
(0 -7.15296e-08 0)
(0 -7.40603e-08 0)
(0 -7.65842e-08 0)
(0 -7.90635e-08 0)
(0 -8.14598e-08 0)
(0 -8.37353e-08 0)
(0 -8.58537e-08 0)
(0 -8.77816e-08 0)
(0 -4.77776e-08 0)
(0 -4.85406e-08 0)
(0 -4.94091e-08 0)
(0 -5.03974e-08 0)
(0 -5.1519e-08 0)
(0 -5.27858e-08 0)
(0 -5.42073e-08 0)
(0 -5.57897e-08 0)
(0 -5.75355e-08 0)
(0 -5.94427e-08 0)
(0 -6.15041e-08 0)
(0 -6.37074e-08 0)
(0 -6.60351e-08 0)
(0 -6.84645e-08 0)
(0 -7.09683e-08 0)
(0 -7.35151e-08 0)
(0 -7.60705e-08 0)
(0 -7.85976e-08 0)
(0 -8.10586e-08 0)
(0 -8.34157e-08 0)
(0 -8.56321e-08 0)
(0 -8.76727e-08 0)
(0 -4.76695e-08 0)
(0 -4.84055e-08 0)
(0 -4.92425e-08 0)
(0 -5.01949e-08 0)
(0 -5.12767e-08 0)
(0 -5.25004e-08 0)
(0 -5.38766e-08 0)
(0 -5.54128e-08 0)
(0 -5.71132e-08 0)
(0 -5.89773e-08 0)
(0 -6.10001e-08 0)
(0 -6.31714e-08 0)
(0 -6.54755e-08 0)
(0 -6.78917e-08 0)
(0 -7.03946e-08 0)
(0 -7.29544e-08 0)
(0 -7.55378e-08 0)
(0 -7.8109e-08 0)
(0 -8.06306e-08 0)
(0 -8.3065e-08 0)
(0 -8.53754e-08 0)
(0 -8.75285e-08 0)
(0 -4.7566e-08 0)
(0 -4.82755e-08 0)
(0 -4.90813e-08 0)
(0 -4.99981e-08 0)
(0 -5.10401e-08 0)
(0 -5.22206e-08 0)
(0 -5.35512e-08 0)
(0 -5.50407e-08 0)
(0 -5.66946e-08 0)
(0 -5.85144e-08 0)
(0 -6.0497e-08 0)
(0 -6.26341e-08 0)
(0 -6.49121e-08 0)
(0 -6.73125e-08 0)
(0 -6.98113e-08 0)
(0 -7.23805e-08 0)
(0 -7.49881e-08 0)
(0 -7.7599e-08 0)
(0 -8.01765e-08 0)
(0 -8.26828e-08 0)
(0 -8.50799e-08 0)
(0 -8.73303e-08 0)
(0 -4.74674e-08 0)
(0 -4.81511e-08 0)
(0 -4.89263e-08 0)
(0 -4.9808e-08 0)
(0 -5.08106e-08 0)
(0 -5.19482e-08 0)
(0 -5.32331e-08 0)
(0 -5.46754e-08 0)
(0 -5.62822e-08 0)
(0 -5.80567e-08 0)
(0 -5.99975e-08 0)
(0 -6.20986e-08 0)
(0 -6.43482e-08 0)
(0 -6.67298e-08 0)
(0 -6.92214e-08 0)
(0 -7.17963e-08 0)
(0 -7.44238e-08 0)
(0 -7.70699e-08 0)
(0 -7.96983e-08 0)
(0 -8.22713e-08 0)
(0 -8.47509e-08 0)
(0 -8.70986e-08 0)
(0 -4.73745e-08 0)
(0 -4.8033e-08 0)
(0 -4.87784e-08 0)
(0 -4.96257e-08 0)
(0 -5.05896e-08 0)
(0 -5.16846e-08 0)
(0 -5.29241e-08 0)
(0 -5.43193e-08 0)
(0 -5.58786e-08 0)
(0 -5.76069e-08 0)
(0 -5.95048e-08 0)
(0 -6.15681e-08 0)
(0 -6.37872e-08 0)
(0 -6.61473e-08 0)
(0 -6.86282e-08 0)
(0 -7.12049e-08 0)
(0 -7.3848e-08 0)
(0 -7.65244e-08 0)
(0 -7.91983e-08 0)
(0 -8.18325e-08 0)
(0 -8.43896e-08 0)
(0 -8.68342e-08 0)
(0 -4.72875e-08 0)
(0 -4.79218e-08 0)
(0 -4.86384e-08 0)
(0 -4.94522e-08 0)
(0 -5.03782e-08 0)
(0 -5.14315e-08 0)
(0 -5.26261e-08 0)
(0 -5.39744e-08 0)
(0 -5.54862e-08 0)
(0 -5.71679e-08 0)
(0 -5.9022e-08 0)
(0 -6.1046e-08 0)
(0 -6.32325e-08 0)
(0 -6.55684e-08 0)
(0 -6.80355e-08 0)
(0 -7.06102e-08 0)
(0 -7.32644e-08 0)
(0 -7.59658e-08 0)
(0 -7.86794e-08 0)
(0 -8.13679e-08 0)
(0 -8.39935e-08 0)
(0 -8.65187e-08 0)
(0 -4.72068e-08 0)
(0 -4.7818e-08 0)
(0 -4.8507e-08 0)
(0 -4.92884e-08 0)
(0 -5.01777e-08 0)
(0 -5.11903e-08 0)
(0 -5.23409e-08 0)
(0 -5.36429e-08 0)
(0 -5.51074e-08 0)
(0 -5.67424e-08 0)
(0 -5.8552e-08 0)
(0 -6.05356e-08 0)
(0 -6.26877e-08 0)
(0 -6.49972e-08 0)
(0 -6.74474e-08 0)
(0 -7.00163e-08 0)
(0 -7.26771e-08 0)
(0 -7.53983e-08 0)
(0 -7.81454e-08 0)
(0 -8.08812e-08 0)
(0 -8.35674e-08 0)
(0 -8.61655e-08 0)
(0 -4.71327e-08 0)
(0 -4.7722e-08 0)
(0 -4.83846e-08 0)
(0 -4.91351e-08 0)
(0 -4.9989e-08 0)
(0 -5.09622e-08 0)
(0 -5.20699e-08 0)
(0 -5.33266e-08 0)
(0 -5.47445e-08 0)
(0 -5.6333e-08 0)
(0 -5.80978e-08 0)
(0 -6.00403e-08 0)
(0 -6.21566e-08 0)
(0 -6.44374e-08 0)
(0 -6.68679e-08 0)
(0 -6.94276e-08 0)
(0 -7.20905e-08 0)
(0 -7.48265e-08 0)
(0 -7.76012e-08 0)
(0 -8.03775e-08 0)
(0 -8.31164e-08 0)
(0 -8.57784e-08 0)
(0 -4.70654e-08 0)
(0 -4.76341e-08 0)
(0 -4.82718e-08 0)
(0 -4.89928e-08 0)
(0 -4.98129e-08 0)
(0 -5.07482e-08 0)
(0 -5.18146e-08 0)
(0 -5.30272e-08 0)
(0 -5.43994e-08 0)
(0 -5.5942e-08 0)
(0 -5.76622e-08 0)
(0 -5.95631e-08 0)
(0 -6.16426e-08 0)
(0 -6.38931e-08 0)
(0 -6.63014e-08 0)
(0 -6.88484e-08 0)
(0 -7.15096e-08 0)
(0 -7.42554e-08 0)
(0 -7.7052e-08 0)
(0 -7.98623e-08 0)
(0 -8.26468e-08 0)
(0 -8.53632e-08 0)
(0 -4.70048e-08 0)
(0 -4.75544e-08 0)
(0 -4.81687e-08 0)
(0 -4.8862e-08 0)
(0 -4.96501e-08 0)
(0 -5.05492e-08 0)
(0 -5.15759e-08 0)
(0 -5.2746e-08 0)
(0 -5.40739e-08 0)
(0 -5.55716e-08 0)
(0 -5.72478e-08 0)
(0 -5.91071e-08 0)
(0 -6.11491e-08 0)
(0 -6.3368e-08 0)
(0 -6.5752e-08 0)
(0 -6.82835e-08 0)
(0 -7.09391e-08 0)
(0 -7.36901e-08 0)
(0 -7.65033e-08 0)
(0 -7.93418e-08 0)
(0 -8.21666e-08 0)
(0 -8.49389e-08 0)
(0 -4.6951e-08 0)
(0 -4.74829e-08 0)
(0 -4.80754e-08 0)
(0 -4.87429e-08 0)
(0 -4.95008e-08 0)
(0 -5.03658e-08 0)
(0 -5.13548e-08 0)
(0 -5.24843e-08 0)
(0 -5.37695e-08 0)
(0 -5.52236e-08 0)
(0 -5.68567e-08 0)
(0 -5.86748e-08 0)
(0 -6.06792e-08 0)
(0 -6.28656e-08 0)
(0 -6.52237e-08 0)
(0 -6.77372e-08 0)
(0 -7.0384e-08 0)
(0 -7.3136e-08 0)
(0 -7.59606e-08 0)
(0 -7.8821e-08 0)
(0 -8.16773e-08 0)
(0 -8.44881e-08 0)
(0 -4.69038e-08 0)
(0 -4.74195e-08 0)
(0 -4.7992e-08 0)
(0 -4.86354e-08 0)
(0 -4.93653e-08 0)
(0 -5.01984e-08 0)
(0 -5.11519e-08 0)
(0 -5.22428e-08 0)
(0 -5.34873e-08 0)
(0 -5.48996e-08 0)
(0 -5.64909e-08 0)
(0 -5.82688e-08 0)
(0 -6.02358e-08 0)
(0 -6.23892e-08 0)
(0 -6.47202e-08 0)
(0 -6.72139e-08 0)
(0 -6.9849e-08 0)
(0 -7.25984e-08 0)
(0 -7.54299e-08 0)
(0 -7.83065e-08 0)
(0 -8.11881e-08 0)
(0 -8.40315e-08 0)
(0 -4.68628e-08 0)
(0 -4.73639e-08 0)
(0 -4.79182e-08 0)
(0 -4.85396e-08 0)
(0 -4.92436e-08 0)
(0 -5.0047e-08 0)
(0 -5.09673e-08 0)
(0 -5.20221e-08 0)
(0 -5.32282e-08 0)
(0 -5.46007e-08 0)
(0 -5.6152e-08 0)
(0 -5.78908e-08 0)
(0 -5.98212e-08 0)
(0 -6.19418e-08 0)
(0 -6.42451e-08 0)
(0 -6.67175e-08 0)
(0 -6.93386e-08 0)
(0 -7.20824e-08 0)
(0 -7.49168e-08 0)
(0 -7.78052e-08 0)
(0 -8.07072e-08 0)
(0 -8.35788e-08 0)
(0 -4.68278e-08 0)
(0 -4.73158e-08 0)
(0 -4.78536e-08 0)
(0 -4.8455e-08 0)
(0 -4.91354e-08 0)
(0 -4.99115e-08 0)
(0 -5.08012e-08 0)
(0 -5.18224e-08 0)
(0 -5.29926e-08 0)
(0 -5.43276e-08 0)
(0 -5.5841e-08 0)
(0 -5.75425e-08 0)
(0 -5.94375e-08 0)
(0 -6.15258e-08 0)
(0 -6.38014e-08 0)
(0 -6.62516e-08 0)
(0 -6.88572e-08 0)
(0 -7.15927e-08 0)
(0 -7.44267e-08 0)
(0 -7.7323e-08 0)
(0 -8.02413e-08 0)
(0 -8.31385e-08 0)
(0 -4.67984e-08 0)
(0 -4.72747e-08 0)
(0 -4.77978e-08 0)
(0 -4.83812e-08 0)
(0 -4.90402e-08 0)
(0 -4.97916e-08 0)
(0 -5.06533e-08 0)
(0 -5.16437e-08 0)
(0 -5.27807e-08 0)
(0 -5.40809e-08 0)
(0 -5.55587e-08 0)
(0 -5.7225e-08 0)
(0 -5.90862e-08 0)
(0 -6.11434e-08 0)
(0 -6.33917e-08 0)
(0 -6.58194e-08 0)
(0 -6.84083e-08 0)
(0 -7.11337e-08 0)
(0 -7.39646e-08 0)
(0 -7.68651e-08 0)
(0 -7.9795e-08 0)
(0 -8.27126e-08 0)
(0 -4.6774e-08 0)
(0 -4.724e-08 0)
(0 -4.77502e-08 0)
(0 -4.83176e-08 0)
(0 -4.89575e-08 0)
(0 -4.96867e-08 0)
(0 -5.05232e-08 0)
(0 -5.14855e-08 0)
(0 -5.25922e-08 0)
(0 -5.38605e-08 0)
(0 -5.53055e-08 0)
(0 -5.69391e-08 0)
(0 -5.87686e-08 0)
(0 -6.07962e-08 0)
(0 -6.30181e-08 0)
(0 -6.54236e-08 0)
(0 -6.79954e-08 0)
(0 -7.07094e-08 0)
(0 -7.3535e-08 0)
(0 -7.64362e-08 0)
(0 -7.93722e-08 0)
(0 -8.22982e-08 0)
(0 -4.6754e-08 0)
(0 -4.72113e-08 0)
(0 -4.77102e-08 0)
(0 -4.82636e-08 0)
(0 -4.88867e-08 0)
(0 -4.95962e-08 0)
(0 -5.04101e-08 0)
(0 -5.13475e-08 0)
(0 -5.2427e-08 0)
(0 -5.36664e-08 0)
(0 -5.50815e-08 0)
(0 -5.6685e-08 0)
(0 -5.84853e-08 0)
(0 -6.04854e-08 0)
(0 -6.26824e-08 0)
(0 -6.50666e-08 0)
(0 -6.76214e-08 0)
(0 -7.03233e-08 0)
(0 -7.31422e-08 0)
(0 -7.60421e-08 0)
(0 -7.8982e-08 0)
(0 -8.19169e-08 0)
(0 -4.67381e-08 0)
(0 -4.71879e-08 0)
(0 -4.7677e-08 0)
(0 -4.82184e-08 0)
(0 -4.88269e-08 0)
(0 -4.95192e-08 0)
(0 -5.03135e-08 0)
(0 -5.12288e-08 0)
(0 -5.22842e-08 0)
(0 -5.3498e-08 0)
(0 -5.48865e-08 0)
(0 -5.6463e-08 0)
(0 -5.82368e-08 0)
(0 -6.02118e-08 0)
(0 -6.23858e-08 0)
(0 -6.475e-08 0)
(0 -6.72886e-08 0)
(0 -6.99784e-08 0)
(0 -7.27899e-08 0)
(0 -7.56874e-08 0)
(0 -7.86297e-08 0)
(0 -8.15718e-08 0)
(0 -4.67255e-08 0)
(0 -4.7169e-08 0)
(0 -4.765e-08 0)
(0 -4.81812e-08 0)
(0 -4.87773e-08 0)
(0 -4.94549e-08 0)
(0 -5.02323e-08 0)
(0 -5.11286e-08 0)
(0 -5.21632e-08 0)
(0 -5.33547e-08 0)
(0 -5.472e-08 0)
(0 -5.62729e-08 0)
(0 -5.80233e-08 0)
(0 -5.99759e-08 0)
(0 -6.21293e-08 0)
(0 -6.44754e-08 0)
(0 -6.69988e-08 0)
(0 -6.96773e-08 0)
(0 -7.24814e-08 0)
(0 -7.53756e-08 0)
(0 -7.83191e-08 0)
(0 -8.12659e-08 0)
(0 -4.67159e-08 0)
(0 -4.71543e-08 0)
(0 -4.76286e-08 0)
(0 -4.81513e-08 0)
(0 -4.87371e-08 0)
(0 -4.94025e-08 0)
(0 -5.01658e-08 0)
(0 -5.10462e-08 0)
(0 -5.20632e-08 0)
(0 -5.32359e-08 0)
(0 -5.45814e-08 0)
(0 -5.61141e-08 0)
(0 -5.78445e-08 0)
(0 -5.97778e-08 0)
(0 -6.19134e-08 0)
(0 -6.42435e-08 0)
(0 -6.67536e-08 0)
(0 -6.94217e-08 0)
(0 -7.22188e-08 0)
(0 -7.51098e-08 0)
(0 -7.80547e-08 0)
(0 -8.10119e-08 0)
(0 -4.67086e-08 0)
(0 -4.7143e-08 0)
(0 -4.76119e-08 0)
(0 -4.81279e-08 0)
(0 -4.87055e-08 0)
(0 -4.93611e-08 0)
(0 -5.0113e-08 0)
(0 -5.09805e-08 0)
(0 -5.19834e-08 0)
(0 -5.31407e-08 0)
(0 -5.44701e-08 0)
(0 -5.59863e-08 0)
(0 -5.77002e-08 0)
(0 -5.96177e-08 0)
(0 -6.17383e-08 0)
(0 -6.40552e-08 0)
(0 -6.65539e-08 0)
(0 -6.9213e-08 0)
(0 -7.20038e-08 0)
(0 -7.4891e-08 0)
(0 -7.78335e-08 0)
(0 -8.07839e-08 0)
(0 -4.67033e-08 0)
(0 -4.71346e-08 0)
(0 -4.75996e-08 0)
(0 -4.81105e-08 0)
(0 -4.86818e-08 0)
(0 -4.933e-08 0)
(0 -5.00732e-08 0)
(0 -5.09309e-08 0)
(0 -5.19229e-08 0)
(0 -5.30685e-08 0)
(0 -5.43855e-08 0)
(0 -5.5889e-08 0)
(0 -5.75901e-08 0)
(0 -5.94952e-08 0)
(0 -6.16042e-08 0)
(0 -6.39106e-08 0)
(0 -6.64005e-08 0)
(0 -6.90525e-08 0)
(0 -7.18383e-08 0)
(0 -7.47227e-08 0)
(0 -7.76648e-08 0)
(0 -8.06181e-08 0)
(0 -4.66997e-08 0)
(0 -4.71289e-08 0)
(0 -4.75912e-08 0)
(0 -4.80986e-08 0)
(0 -4.86655e-08 0)
(0 -4.93086e-08 0)
(0 -5.00458e-08 0)
(0 -5.08967e-08 0)
(0 -5.18812e-08 0)
(0 -5.30186e-08 0)
(0 -5.4327e-08 0)
(0 -5.58216e-08 0)
(0 -5.75138e-08 0)
(0 -5.94102e-08 0)
(0 -6.15111e-08 0)
(0 -6.38101e-08 0)
(0 -6.62937e-08 0)
(0 -6.89407e-08 0)
(0 -7.1723e-08 0)
(0 -7.4606e-08 0)
(0 -7.75493e-08 0)
(0 -8.0508e-08 0)
(0 -4.66975e-08 0)
(0 -4.71255e-08 0)
(0 -4.75862e-08 0)
(0 -4.80916e-08 0)
(0 -4.86562e-08 0)
(0 -4.92964e-08 0)
(0 -5.00303e-08 0)
(0 -5.08774e-08 0)
(0 -5.18576e-08 0)
(0 -5.29905e-08 0)
(0 -5.4294e-08 0)
(0 -5.57837e-08 0)
(0 -5.7471e-08 0)
(0 -5.93625e-08 0)
(0 -6.14588e-08 0)
(0 -6.37537e-08 0)
(0 -6.62336e-08 0)
(0 -6.88778e-08 0)
(0 -7.16582e-08 0)
(0 -7.45406e-08 0)
(0 -7.74854e-08 0)
(0 -8.04501e-08 0)
(0 -4.02802e-08 0)
(0 -4.03031e-08 0)
(0 -4.03489e-08 0)
(0 -4.04171e-08 0)
(0 -4.05074e-08 0)
(0 -4.06191e-08 0)
(0 -4.07513e-08 0)
(0 -4.09032e-08 0)
(0 -4.10738e-08 0)
(0 -4.12617e-08 0)
(0 -4.14657e-08 0)
(0 -4.16847e-08 0)
(0 -4.19172e-08 0)
(0 -4.21624e-08 0)
(0 -4.24192e-08 0)
(0 -4.26874e-08 0)
(0 -4.29671e-08 0)
(0 -4.32593e-08 0)
(0 -4.35657e-08 0)
(0 -4.38896e-08 0)
(0 -4.42353e-08 0)
(0 -4.46088e-08 0)
(0 -4.50178e-08 0)
(0 -4.54717e-08 0)
(0 -4.59816e-08 0)
(0 -4.65601e-08 0)
(0 -4.72213e-08 0)
(0 -4.79798e-08 0)
(0 -4.02294e-08 0)
(0 -4.02524e-08 0)
(0 -4.02982e-08 0)
(0 -4.03666e-08 0)
(0 -4.0457e-08 0)
(0 -4.05688e-08 0)
(0 -4.07013e-08 0)
(0 -4.08536e-08 0)
(0 -4.10246e-08 0)
(0 -4.12132e-08 0)
(0 -4.14181e-08 0)
(0 -4.1638e-08 0)
(0 -4.18717e-08 0)
(0 -4.21181e-08 0)
(0 -4.23764e-08 0)
(0 -4.2646e-08 0)
(0 -4.2927e-08 0)
(0 -4.32202e-08 0)
(0 -4.35273e-08 0)
(0 -4.38511e-08 0)
(0 -4.41959e-08 0)
(0 -4.45673e-08 0)
(0 -4.49726e-08 0)
(0 -4.54208e-08 0)
(0 -4.59226e-08 0)
(0 -4.64904e-08 0)
(0 -4.71378e-08 0)
(0 -4.78793e-08 0)
(0 -4.01792e-08 0)
(0 -4.02022e-08 0)
(0 -4.02481e-08 0)
(0 -4.03165e-08 0)
(0 -4.0407e-08 0)
(0 -4.05191e-08 0)
(0 -4.06519e-08 0)
(0 -4.08046e-08 0)
(0 -4.09761e-08 0)
(0 -4.11654e-08 0)
(0 -4.13711e-08 0)
(0 -4.1592e-08 0)
(0 -4.18269e-08 0)
(0 -4.20747e-08 0)
(0 -4.23343e-08 0)
(0 -4.26054e-08 0)
(0 -4.28878e-08 0)
(0 -4.31821e-08 0)
(0 -4.34899e-08 0)
(0 -4.38138e-08 0)
(0 -4.41578e-08 0)
(0 -4.4527e-08 0)
(0 -4.49285e-08 0)
(0 -4.53709e-08 0)
(0 -4.58646e-08 0)
(0 -4.64214e-08 0)
(0 -4.70546e-08 0)
(0 -4.77786e-08 0)
(0 -4.01296e-08 0)
(0 -4.01527e-08 0)
(0 -4.01986e-08 0)
(0 -4.02671e-08 0)
(0 -4.03577e-08 0)
(0 -4.047e-08 0)
(0 -4.06031e-08 0)
(0 -4.07562e-08 0)
(0 -4.09283e-08 0)
(0 -4.11182e-08 0)
(0 -4.13248e-08 0)
(0 -4.15468e-08 0)
(0 -4.17829e-08 0)
(0 -4.2032e-08 0)
(0 -4.22932e-08 0)
(0 -4.25657e-08 0)
(0 -4.28495e-08 0)
(0 -4.31451e-08 0)
(0 -4.34537e-08 0)
(0 -4.37778e-08 0)
(0 -4.41209e-08 0)
(0 -4.4488e-08 0)
(0 -4.48858e-08 0)
(0 -4.53223e-08 0)
(0 -4.58077e-08 0)
(0 -4.63533e-08 0)
(0 -4.69721e-08 0)
(0 -4.76781e-08 0)
(0 -4.00807e-08 0)
(0 -4.01038e-08 0)
(0 -4.01497e-08 0)
(0 -4.02183e-08 0)
(0 -4.03091e-08 0)
(0 -4.04216e-08 0)
(0 -4.0555e-08 0)
(0 -4.07085e-08 0)
(0 -4.08812e-08 0)
(0 -4.10718e-08 0)
(0 -4.12793e-08 0)
(0 -4.15024e-08 0)
(0 -4.17397e-08 0)
(0 -4.19903e-08 0)
(0 -4.22529e-08 0)
(0 -4.25271e-08 0)
(0 -4.28124e-08 0)
(0 -4.31092e-08 0)
(0 -4.34187e-08 0)
(0 -4.37429e-08 0)
(0 -4.40853e-08 0)
(0 -4.44504e-08 0)
(0 -4.48444e-08 0)
(0 -4.52752e-08 0)
(0 -4.57522e-08 0)
(0 -4.62865e-08 0)
(0 -4.68906e-08 0)
(0 -4.75782e-08 0)
(0 -4.00326e-08 0)
(0 -4.00556e-08 0)
(0 -4.01017e-08 0)
(0 -4.01703e-08 0)
(0 -4.02613e-08 0)
(0 -4.0374e-08 0)
(0 -4.05077e-08 0)
(0 -4.06616e-08 0)
(0 -4.08348e-08 0)
(0 -4.10262e-08 0)
(0 -4.12346e-08 0)
(0 -4.14588e-08 0)
(0 -4.16974e-08 0)
(0 -4.19494e-08 0)
(0 -4.22137e-08 0)
(0 -4.24894e-08 0)
(0 -4.27763e-08 0)
(0 -4.30744e-08 0)
(0 -4.33849e-08 0)
(0 -4.37094e-08 0)
(0 -4.40511e-08 0)
(0 -4.44143e-08 0)
(0 -4.48046e-08 0)
(0 -4.52296e-08 0)
(0 -4.56982e-08 0)
(0 -4.62211e-08 0)
(0 -4.68104e-08 0)
(0 -4.74795e-08 0)
(0 -3.99853e-08 0)
(0 -4.00084e-08 0)
(0 -4.00544e-08 0)
(0 -4.01232e-08 0)
(0 -4.02143e-08 0)
(0 -4.03272e-08 0)
(0 -4.04612e-08 0)
(0 -4.06156e-08 0)
(0 -4.07894e-08 0)
(0 -4.09815e-08 0)
(0 -4.11908e-08 0)
(0 -4.14161e-08 0)
(0 -4.16561e-08 0)
(0 -4.19095e-08 0)
(0 -4.21754e-08 0)
(0 -4.24528e-08 0)
(0 -4.27413e-08 0)
(0 -4.30409e-08 0)
(0 -4.33523e-08 0)
(0 -4.36773e-08 0)
(0 -4.40184e-08 0)
(0 -4.43797e-08 0)
(0 -4.47665e-08 0)
(0 -4.51857e-08 0)
(0 -4.5646e-08 0)
(0 -4.61576e-08 0)
(0 -4.6732e-08 0)
(0 -4.73824e-08 0)
(0 -3.99389e-08 0)
(0 -3.9962e-08 0)
(0 -4.00081e-08 0)
(0 -4.0077e-08 0)
(0 -4.01682e-08 0)
(0 -4.02813e-08 0)
(0 -4.04157e-08 0)
(0 -4.05705e-08 0)
(0 -4.07448e-08 0)
(0 -4.09377e-08 0)
(0 -4.11479e-08 0)
(0 -4.13743e-08 0)
(0 -4.16156e-08 0)
(0 -4.18706e-08 0)
(0 -4.21381e-08 0)
(0 -4.24172e-08 0)
(0 -4.27074e-08 0)
(0 -4.30085e-08 0)
(0 -4.33211e-08 0)
(0 -4.36465e-08 0)
(0 -4.39872e-08 0)
(0 -4.43467e-08 0)
(0 -4.47301e-08 0)
(0 -4.51438e-08 0)
(0 -4.55959e-08 0)
(0 -4.60961e-08 0)
(0 -4.66558e-08 0)
(0 -4.72874e-08 0)
(0 -3.98935e-08 0)
(0 -3.99166e-08 0)
(0 -3.99628e-08 0)
(0 -4.00317e-08 0)
(0 -4.01231e-08 0)
(0 -4.02365e-08 0)
(0 -4.03711e-08 0)
(0 -4.05263e-08 0)
(0 -4.07013e-08 0)
(0 -4.08949e-08 0)
(0 -4.11061e-08 0)
(0 -4.13336e-08 0)
(0 -4.15763e-08 0)
(0 -4.18327e-08 0)
(0 -4.21019e-08 0)
(0 -4.23828e-08 0)
(0 -4.26747e-08 0)
(0 -4.29774e-08 0)
(0 -4.32911e-08 0)
(0 -4.36171e-08 0)
(0 -4.39575e-08 0)
(0 -4.43154e-08 0)
(0 -4.46955e-08 0)
(0 -4.51038e-08 0)
(0 -4.55479e-08 0)
(0 -4.6037e-08 0)
(0 -4.6582e-08 0)
(0 -4.71951e-08 0)
(0 -3.98491e-08 0)
(0 -3.98723e-08 0)
(0 -3.99185e-08 0)
(0 -3.99876e-08 0)
(0 -4.00791e-08 0)
(0 -4.01926e-08 0)
(0 -4.03276e-08 0)
(0 -4.04833e-08 0)
(0 -4.06588e-08 0)
(0 -4.08531e-08 0)
(0 -4.10653e-08 0)
(0 -4.12939e-08 0)
(0 -4.15379e-08 0)
(0 -4.1796e-08 0)
(0 -4.20668e-08 0)
(0 -4.23495e-08 0)
(0 -4.26432e-08 0)
(0 -4.29475e-08 0)
(0 -4.32625e-08 0)
(0 -4.35892e-08 0)
(0 -4.39294e-08 0)
(0 -4.42859e-08 0)
(0 -4.46629e-08 0)
(0 -4.5066e-08 0)
(0 -4.55023e-08 0)
(0 -4.59806e-08 0)
(0 -4.65112e-08 0)
(0 -4.71058e-08 0)
(0 -3.9806e-08 0)
(0 -3.98292e-08 0)
(0 -3.98754e-08 0)
(0 -3.99446e-08 0)
(0 -4.00362e-08 0)
(0 -4.015e-08 0)
(0 -4.02852e-08 0)
(0 -4.04413e-08 0)
(0 -4.06174e-08 0)
(0 -4.08125e-08 0)
(0 -4.10256e-08 0)
(0 -4.12554e-08 0)
(0 -4.15007e-08 0)
(0 -4.17603e-08 0)
(0 -4.20329e-08 0)
(0 -4.23174e-08 0)
(0 -4.26128e-08 0)
(0 -4.29188e-08 0)
(0 -4.32353e-08 0)
(0 -4.35628e-08 0)
(0 -4.39029e-08 0)
(0 -4.42582e-08 0)
(0 -4.46323e-08 0)
(0 -4.50305e-08 0)
(0 -4.54593e-08 0)
(0 -4.59271e-08 0)
(0 -4.64435e-08 0)
(0 -4.70201e-08 0)
(0 -3.9764e-08 0)
(0 -3.97872e-08 0)
(0 -3.98335e-08 0)
(0 -3.99027e-08 0)
(0 -3.99945e-08 0)
(0 -4.01085e-08 0)
(0 -4.02441e-08 0)
(0 -4.04006e-08 0)
(0 -4.05772e-08 0)
(0 -4.0773e-08 0)
(0 -4.0987e-08 0)
(0 -4.1218e-08 0)
(0 -4.14646e-08 0)
(0 -4.17258e-08 0)
(0 -4.20001e-08 0)
(0 -4.22864e-08 0)
(0 -4.25837e-08 0)
(0 -4.28915e-08 0)
(0 -4.32093e-08 0)
(0 -4.35378e-08 0)
(0 -4.38781e-08 0)
(0 -4.42323e-08 0)
(0 -4.46038e-08 0)
(0 -4.49974e-08 0)
(0 -4.54191e-08 0)
(0 -4.58766e-08 0)
(0 -4.63795e-08 0)
(0 -4.69385e-08 0)
(0 -3.97233e-08 0)
(0 -3.97466e-08 0)
(0 -3.97929e-08 0)
(0 -3.98622e-08 0)
(0 -3.99541e-08 0)
(0 -4.00683e-08 0)
(0 -4.02042e-08 0)
(0 -4.03611e-08 0)
(0 -4.05383e-08 0)
(0 -4.07348e-08 0)
(0 -4.09497e-08 0)
(0 -4.11818e-08 0)
(0 -4.14298e-08 0)
(0 -4.16924e-08 0)
(0 -4.19685e-08 0)
(0 -4.22566e-08 0)
(0 -4.25559e-08 0)
(0 -4.28654e-08 0)
(0 -4.31848e-08 0)
(0 -4.35143e-08 0)
(0 -4.38548e-08 0)
(0 -4.42082e-08 0)
(0 -4.45774e-08 0)
(0 -4.49667e-08 0)
(0 -4.53817e-08 0)
(0 -4.58296e-08 0)
(0 -4.63193e-08 0)
(0 -4.68613e-08 0)
(0 -3.9684e-08 0)
(0 -3.97073e-08 0)
(0 -3.97537e-08 0)
(0 -3.98231e-08 0)
(0 -3.99151e-08 0)
(0 -4.00294e-08 0)
(0 -4.01656e-08 0)
(0 -4.03229e-08 0)
(0 -4.05006e-08 0)
(0 -4.06979e-08 0)
(0 -4.09136e-08 0)
(0 -4.11468e-08 0)
(0 -4.13961e-08 0)
(0 -4.16603e-08 0)
(0 -4.19381e-08 0)
(0 -4.22281e-08 0)
(0 -4.25292e-08 0)
(0 -4.28406e-08 0)
(0 -4.31616e-08 0)
(0 -4.34923e-08 0)
(0 -4.38333e-08 0)
(0 -4.4186e-08 0)
(0 -4.45532e-08 0)
(0 -4.49385e-08 0)
(0 -4.53472e-08 0)
(0 -4.5786e-08 0)
(0 -4.62632e-08 0)
(0 -4.67889e-08 0)
(0 -3.96462e-08 0)
(0 -3.96694e-08 0)
(0 -3.97159e-08 0)
(0 -3.97853e-08 0)
(0 -3.98775e-08 0)
(0 -3.9992e-08 0)
(0 -4.01284e-08 0)
(0 -4.02861e-08 0)
(0 -4.04643e-08 0)
(0 -4.06623e-08 0)
(0 -4.08789e-08 0)
(0 -4.11131e-08 0)
(0 -4.13638e-08 0)
(0 -4.16295e-08 0)
(0 -4.19089e-08 0)
(0 -4.22008e-08 0)
(0 -4.25038e-08 0)
(0 -4.28171e-08 0)
(0 -4.31398e-08 0)
(0 -4.34717e-08 0)
(0 -4.38133e-08 0)
(0 -4.41657e-08 0)
(0 -4.45311e-08 0)
(0 -4.49129e-08 0)
(0 -4.53158e-08 0)
(0 -4.57461e-08 0)
(0 -4.62115e-08 0)
(0 -4.67216e-08 0)
(0 -3.96098e-08 0)
(0 -3.96331e-08 0)
(0 -3.96796e-08 0)
(0 -3.97491e-08 0)
(0 -3.98413e-08 0)
(0 -3.9956e-08 0)
(0 -4.00927e-08 0)
(0 -4.02508e-08 0)
(0 -4.04295e-08 0)
(0 -4.06281e-08 0)
(0 -4.08456e-08 0)
(0 -4.10809e-08 0)
(0 -4.13327e-08 0)
(0 -4.15999e-08 0)
(0 -4.18811e-08 0)
(0 -4.21747e-08 0)
(0 -4.24797e-08 0)
(0 -4.27949e-08 0)
(0 -4.31193e-08 0)
(0 -4.34526e-08 0)
(0 -4.3795e-08 0)
(0 -4.41472e-08 0)
(0 -4.45112e-08 0)
(0 -4.48899e-08 0)
(0 -4.52875e-08 0)
(0 -4.57098e-08 0)
(0 -4.61642e-08 0)
(0 -4.66596e-08 0)
(0 -3.9575e-08 0)
(0 -3.95983e-08 0)
(0 -3.96448e-08 0)
(0 -3.97144e-08 0)
(0 -3.98068e-08 0)
(0 -3.99216e-08 0)
(0 -4.00585e-08 0)
(0 -4.02169e-08 0)
(0 -4.03961e-08 0)
(0 -4.05954e-08 0)
(0 -4.08137e-08 0)
(0 -4.105e-08 0)
(0 -4.13031e-08 0)
(0 -4.15717e-08 0)
(0 -4.18545e-08 0)
(0 -4.215e-08 0)
(0 -4.24569e-08 0)
(0 -4.2774e-08 0)
(0 -4.31002e-08 0)
(0 -4.3435e-08 0)
(0 -4.37782e-08 0)
(0 -4.41306e-08 0)
(0 -4.44934e-08 0)
(0 -4.48694e-08 0)
(0 -4.52623e-08 0)
(0 -4.56773e-08 0)
(0 -4.61214e-08 0)
(0 -4.66031e-08 0)
(0 -3.95418e-08 0)
(0 -3.95651e-08 0)
(0 -3.96117e-08 0)
(0 -3.96813e-08 0)
(0 -3.97738e-08 0)
(0 -3.98888e-08 0)
(0 -4.00259e-08 0)
(0 -4.01847e-08 0)
(0 -4.03643e-08 0)
(0 -4.05642e-08 0)
(0 -4.07832e-08 0)
(0 -4.10205e-08 0)
(0 -4.12748e-08 0)
(0 -4.15449e-08 0)
(0 -4.18293e-08 0)
(0 -4.21266e-08 0)
(0 -4.24354e-08 0)
(0 -4.27543e-08 0)
(0 -4.30824e-08 0)
(0 -4.34187e-08 0)
(0 -4.3763e-08 0)
(0 -4.41156e-08 0)
(0 -4.44777e-08 0)
(0 -4.48514e-08 0)
(0 -4.52401e-08 0)
(0 -4.56486e-08 0)
(0 -4.60833e-08 0)
(0 -4.65523e-08 0)
(0 -3.95104e-08 0)
(0 -3.95337e-08 0)
(0 -3.95803e-08 0)
(0 -3.96499e-08 0)
(0 -3.97425e-08 0)
(0 -3.98577e-08 0)
(0 -3.9995e-08 0)
(0 -4.0154e-08 0)
(0 -4.03341e-08 0)
(0 -4.05345e-08 0)
(0 -4.07544e-08 0)
(0 -4.09926e-08 0)
(0 -4.12481e-08 0)
(0 -4.15195e-08 0)
(0 -4.18054e-08 0)
(0 -4.21044e-08 0)
(0 -4.24151e-08 0)
(0 -4.2736e-08 0)
(0 -4.30659e-08 0)
(0 -4.34039e-08 0)
(0 -4.37493e-08 0)
(0 -4.41024e-08 0)
(0 -4.4464e-08 0)
(0 -4.48357e-08 0)
(0 -4.52208e-08 0)
(0 -4.56234e-08 0)
(0 -4.60496e-08 0)
(0 -4.65069e-08 0)
(0 -3.94807e-08 0)
(0 -3.9504e-08 0)
(0 -3.95506e-08 0)
(0 -3.96203e-08 0)
(0 -3.9713e-08 0)
(0 -3.98282e-08 0)
(0 -3.99658e-08 0)
(0 -4.01251e-08 0)
(0 -4.03056e-08 0)
(0 -4.05066e-08 0)
(0 -4.07271e-08 0)
(0 -4.09662e-08 0)
(0 -4.12228e-08 0)
(0 -4.14955e-08 0)
(0 -4.17829e-08 0)
(0 -4.20837e-08 0)
(0 -4.23961e-08 0)
(0 -4.27189e-08 0)
(0 -4.30507e-08 0)
(0 -4.33903e-08 0)
(0 -4.37371e-08 0)
(0 -4.40908e-08 0)
(0 -4.44521e-08 0)
(0 -4.48224e-08 0)
(0 -4.52043e-08 0)
(0 -4.56018e-08 0)
(0 -4.60204e-08 0)
(0 -4.64671e-08 0)
(0 -3.94528e-08 0)
(0 -3.94761e-08 0)
(0 -3.95227e-08 0)
(0 -3.95925e-08 0)
(0 -3.96852e-08 0)
(0 -3.98006e-08 0)
(0 -3.99383e-08 0)
(0 -4.00979e-08 0)
(0 -4.02788e-08 0)
(0 -4.04803e-08 0)
(0 -4.07015e-08 0)
(0 -4.09415e-08 0)
(0 -4.1199e-08 0)
(0 -4.1473e-08 0)
(0 -4.17619e-08 0)
(0 -4.20642e-08 0)
(0 -4.23785e-08 0)
(0 -4.27031e-08 0)
(0 -4.30367e-08 0)
(0 -4.3378e-08 0)
(0 -4.37262e-08 0)
(0 -4.40807e-08 0)
(0 -4.4442e-08 0)
(0 -4.48112e-08 0)
(0 -4.51905e-08 0)
(0 -4.55835e-08 0)
(0 -4.59953e-08 0)
(0 -4.64325e-08 0)
(0 -3.94268e-08 0)
(0 -3.94501e-08 0)
(0 -3.94967e-08 0)
(0 -3.95665e-08 0)
(0 -3.96593e-08 0)
(0 -3.97748e-08 0)
(0 -3.99127e-08 0)
(0 -4.00726e-08 0)
(0 -4.02538e-08 0)
(0 -4.04557e-08 0)
(0 -4.06776e-08 0)
(0 -4.09183e-08 0)
(0 -4.11769e-08 0)
(0 -4.1452e-08 0)
(0 -4.17423e-08 0)
(0 -4.20462e-08 0)
(0 -4.23621e-08 0)
(0 -4.26886e-08 0)
(0 -4.3024e-08 0)
(0 -4.3367e-08 0)
(0 -4.37165e-08 0)
(0 -4.4072e-08 0)
(0 -4.44336e-08 0)
(0 -4.4802e-08 0)
(0 -4.51792e-08 0)
(0 -4.55684e-08 0)
(0 -4.59742e-08 0)
(0 -4.64029e-08 0)
(0 -3.94027e-08 0)
(0 -3.9426e-08 0)
(0 -3.94726e-08 0)
(0 -3.95425e-08 0)
(0 -3.96353e-08 0)
(0 -3.97509e-08 0)
(0 -3.9889e-08 0)
(0 -4.0049e-08 0)
(0 -4.02306e-08 0)
(0 -4.0433e-08 0)
(0 -4.06554e-08 0)
(0 -4.08969e-08 0)
(0 -4.11564e-08 0)
(0 -4.14326e-08 0)
(0 -4.17241e-08 0)
(0 -4.20295e-08 0)
(0 -4.23471e-08 0)
(0 -4.26753e-08 0)
(0 -4.30124e-08 0)
(0 -4.33571e-08 0)
(0 -4.37081e-08 0)
(0 -4.40647e-08 0)
(0 -4.44266e-08 0)
(0 -4.47946e-08 0)
(0 -4.51701e-08 0)
(0 -4.55561e-08 0)
(0 -4.59567e-08 0)
(0 -4.63781e-08 0)
(0 -3.93805e-08 0)
(0 -3.94039e-08 0)
(0 -3.94505e-08 0)
(0 -3.95204e-08 0)
(0 -3.96133e-08 0)
(0 -3.9729e-08 0)
(0 -3.98672e-08 0)
(0 -4.00274e-08 0)
(0 -4.02093e-08 0)
(0 -4.04121e-08 0)
(0 -4.0635e-08 0)
(0 -4.08772e-08 0)
(0 -4.11375e-08 0)
(0 -4.14148e-08 0)
(0 -4.17075e-08 0)
(0 -4.20143e-08 0)
(0 -4.23334e-08 0)
(0 -4.26632e-08 0)
(0 -4.3002e-08 0)
(0 -4.33483e-08 0)
(0 -4.37008e-08 0)
(0 -4.40585e-08 0)
(0 -4.4421e-08 0)
(0 -4.47887e-08 0)
(0 -4.5163e-08 0)
(0 -4.55463e-08 0)
(0 -4.59426e-08 0)
(0 -4.63575e-08 0)
(0 -3.93604e-08 0)
(0 -3.93838e-08 0)
(0 -3.94304e-08 0)
(0 -3.95003e-08 0)
(0 -3.95932e-08 0)
(0 -3.9709e-08 0)
(0 -3.98473e-08 0)
(0 -4.00078e-08 0)
(0 -4.01899e-08 0)
(0 -4.0393e-08 0)
(0 -4.06165e-08 0)
(0 -4.08593e-08 0)
(0 -4.11204e-08 0)
(0 -4.13985e-08 0)
(0 -4.16924e-08 0)
(0 -4.20004e-08 0)
(0 -4.2321e-08 0)
(0 -4.26523e-08 0)
(0 -4.29927e-08 0)
(0 -4.33406e-08 0)
(0 -4.36945e-08 0)
(0 -4.40533e-08 0)
(0 -4.44165e-08 0)
(0 -4.47842e-08 0)
(0 -4.51576e-08 0)
(0 -4.55388e-08 0)
(0 -4.59314e-08 0)
(0 -4.63408e-08 0)
(0 -3.93423e-08 0)
(0 -3.93657e-08 0)
(0 -3.94124e-08 0)
(0 -3.94823e-08 0)
(0 -3.95752e-08 0)
(0 -3.96911e-08 0)
(0 -3.98295e-08 0)
(0 -3.99901e-08 0)
(0 -4.01725e-08 0)
(0 -4.03759e-08 0)
(0 -4.05998e-08 0)
(0 -4.08431e-08 0)
(0 -4.1105e-08 0)
(0 -4.1384e-08 0)
(0 -4.16789e-08 0)
(0 -4.19881e-08 0)
(0 -4.23099e-08 0)
(0 -4.26426e-08 0)
(0 -4.29845e-08 0)
(0 -4.33339e-08 0)
(0 -4.36891e-08 0)
(0 -4.40491e-08 0)
(0 -4.4413e-08 0)
(0 -4.47809e-08 0)
(0 -4.51536e-08 0)
(0 -4.55331e-08 0)
(0 -4.59227e-08 0)
(0 -4.63274e-08 0)
(0 -3.93264e-08 0)
(0 -3.93497e-08 0)
(0 -3.93964e-08 0)
(0 -3.94663e-08 0)
(0 -3.95593e-08 0)
(0 -3.96752e-08 0)
(0 -3.98137e-08 0)
(0 -3.99745e-08 0)
(0 -4.0157e-08 0)
(0 -4.03608e-08 0)
(0 -4.0585e-08 0)
(0 -4.08289e-08 0)
(0 -4.10913e-08 0)
(0 -4.13711e-08 0)
(0 -4.16669e-08 0)
(0 -4.19771e-08 0)
(0 -4.23001e-08 0)
(0 -4.26342e-08 0)
(0 -4.29774e-08 0)
(0 -4.33281e-08 0)
(0 -4.36846e-08 0)
(0 -4.40457e-08 0)
(0 -4.44104e-08 0)
(0 -4.47786e-08 0)
(0 -4.51509e-08 0)
(0 -4.55291e-08 0)
(0 -4.59162e-08 0)
(0 -4.6317e-08 0)
(0 -3.93125e-08 0)
(0 -3.93359e-08 0)
(0 -3.93826e-08 0)
(0 -3.94525e-08 0)
(0 -3.95455e-08 0)
(0 -3.96615e-08 0)
(0 -3.98001e-08 0)
(0 -3.99609e-08 0)
(0 -4.01437e-08 0)
(0 -4.03477e-08 0)
(0 -4.05722e-08 0)
(0 -4.08165e-08 0)
(0 -4.10795e-08 0)
(0 -4.13599e-08 0)
(0 -4.16565e-08 0)
(0 -4.19676e-08 0)
(0 -4.22917e-08 0)
(0 -4.26268e-08 0)
(0 -4.29713e-08 0)
(0 -4.33232e-08 0)
(0 -4.36809e-08 0)
(0 -4.40429e-08 0)
(0 -4.44084e-08 0)
(0 -4.47769e-08 0)
(0 -4.5149e-08 0)
(0 -4.55262e-08 0)
(0 -4.59114e-08 0)
(0 -4.63091e-08 0)
(0 -3.93008e-08 0)
(0 -3.93242e-08 0)
(0 -3.93709e-08 0)
(0 -3.94408e-08 0)
(0 -3.95339e-08 0)
(0 -3.96499e-08 0)
(0 -3.97885e-08 0)
(0 -3.99495e-08 0)
(0 -4.01324e-08 0)
(0 -4.03366e-08 0)
(0 -4.05614e-08 0)
(0 -4.08061e-08 0)
(0 -4.10695e-08 0)
(0 -4.13505e-08 0)
(0 -4.16477e-08 0)
(0 -4.19596e-08 0)
(0 -4.22846e-08 0)
(0 -4.26207e-08 0)
(0 -4.29662e-08 0)
(0 -4.33191e-08 0)
(0 -4.36778e-08 0)
(0 -4.40408e-08 0)
(0 -4.4407e-08 0)
(0 -4.47759e-08 0)
(0 -4.51479e-08 0)
(0 -4.55243e-08 0)
(0 -4.5908e-08 0)
(0 -4.63031e-08 0)
(0 -3.92913e-08 0)
(0 -3.93147e-08 0)
(0 -3.93614e-08 0)
(0 -3.94313e-08 0)
(0 -3.95244e-08 0)
(0 -3.96404e-08 0)
(0 -3.97791e-08 0)
(0 -3.99402e-08 0)
(0 -4.01232e-08 0)
(0 -4.03275e-08 0)
(0 -4.05526e-08 0)
(0 -4.07975e-08 0)
(0 -4.10613e-08 0)
(0 -4.13428e-08 0)
(0 -4.16406e-08 0)
(0 -4.19531e-08 0)
(0 -4.22788e-08 0)
(0 -4.26157e-08 0)
(0 -4.2962e-08 0)
(0 -4.33158e-08 0)
(0 -4.36754e-08 0)
(0 -4.40391e-08 0)
(0 -4.44059e-08 0)
(0 -4.47752e-08 0)
(0 -4.51471e-08 0)
(0 -4.55231e-08 0)
(0 -4.59056e-08 0)
(0 -4.62988e-08 0)
(0 -3.9284e-08 0)
(0 -3.93074e-08 0)
(0 -3.93541e-08 0)
(0 -3.9424e-08 0)
(0 -3.95171e-08 0)
(0 -3.96332e-08 0)
(0 -3.97719e-08 0)
(0 -3.9933e-08 0)
(0 -4.01161e-08 0)
(0 -4.03206e-08 0)
(0 -4.05458e-08 0)
(0 -4.0791e-08 0)
(0 -4.1055e-08 0)
(0 -4.13368e-08 0)
(0 -4.1635e-08 0)
(0 -4.19481e-08 0)
(0 -4.22743e-08 0)
(0 -4.26118e-08 0)
(0 -4.29588e-08 0)
(0 -4.33133e-08 0)
(0 -4.36735e-08 0)
(0 -4.40378e-08 0)
(0 -4.44051e-08 0)
(0 -4.47747e-08 0)
(0 -4.51467e-08 0)
(0 -4.55223e-08 0)
(0 -4.59039e-08 0)
(0 -4.62957e-08 0)
(0 -3.9279e-08 0)
(0 -3.93023e-08 0)
(0 -3.9349e-08 0)
(0 -3.9419e-08 0)
(0 -3.9512e-08 0)
(0 -3.96281e-08 0)
(0 -3.97669e-08 0)
(0 -3.9928e-08 0)
(0 -4.01112e-08 0)
(0 -4.03157e-08 0)
(0 -4.05411e-08 0)
(0 -4.07864e-08 0)
(0 -4.10506e-08 0)
(0 -4.13327e-08 0)
(0 -4.16312e-08 0)
(0 -4.19445e-08 0)
(0 -4.22711e-08 0)
(0 -4.26091e-08 0)
(0 -4.29565e-08 0)
(0 -4.33115e-08 0)
(0 -4.36722e-08 0)
(0 -4.40369e-08 0)
(0 -4.44045e-08 0)
(0 -4.47743e-08 0)
(0 -4.51463e-08 0)
(0 -4.55217e-08 0)
(0 -4.59028e-08 0)
(0 -4.62936e-08 0)
(0 -3.92761e-08 0)
(0 -3.92995e-08 0)
(0 -3.93462e-08 0)
(0 -3.94161e-08 0)
(0 -3.95092e-08 0)
(0 -3.96252e-08 0)
(0 -3.9764e-08 0)
(0 -3.99252e-08 0)
(0 -4.01084e-08 0)
(0 -4.0313e-08 0)
(0 -4.05384e-08 0)
(0 -4.07838e-08 0)
(0 -4.10482e-08 0)
(0 -4.13303e-08 0)
(0 -4.1629e-08 0)
(0 -4.19425e-08 0)
(0 -4.22693e-08 0)
(0 -4.26075e-08 0)
(0 -4.29552e-08 0)
(0 -4.33104e-08 0)
(0 -4.36713e-08 0)
(0 -4.40363e-08 0)
(0 -4.44041e-08 0)
(0 -4.47739e-08 0)
(0 -4.51459e-08 0)
(0 -4.55212e-08 0)
(0 -4.5902e-08 0)
(0 -4.62922e-08 0)
(0 -8.79532e-08 0)
(0 -8.80314e-08 0)
(0 -8.80781e-08 0)
(0 -8.80791e-08 0)
(0 -8.80417e-08 0)
(0 -8.79805e-08 0)
(0 -8.73708e-08 0)
(0 -8.73405e-08 0)
(0 -8.7296e-08 0)
(0 -8.72251e-08 0)
(0 -8.71276e-08 0)
(0 -8.70103e-08 0)
(0 -8.64346e-08 0)
(0 -8.63234e-08 0)
(0 -8.62031e-08 0)
(0 -8.60647e-08 0)
(0 -8.5906e-08 0)
(0 -8.57293e-08 0)
(0 -8.51696e-08 0)
(0 -8.49959e-08 0)
(0 -8.48132e-08 0)
(0 -8.46152e-08 0)
(0 -8.43993e-08 0)
(0 -8.41659e-08 0)
(0 -8.36078e-08 0)
(0 -8.33851e-08 0)
(0 -8.31516e-08 0)
(0 -8.29032e-08 0)
(0 -8.26373e-08 0)
(0 -8.23533e-08 0)
(0 -8.17862e-08 0)
(0 -8.15254e-08 0)
(0 -8.12519e-08 0)
(0 -8.09625e-08 0)
(0 -8.06552e-08 0)
(0 -8.0329e-08 0)
(0 -7.97455e-08 0)
(0 -7.94563e-08 0)
(0 -7.91525e-08 0)
(0 -7.88318e-08 0)
(0 -7.84925e-08 0)
(0 -7.81337e-08 0)
(0 -7.75295e-08 0)
(0 -7.72207e-08 0)
(0 -7.68959e-08 0)
(0 -7.65533e-08 0)
(0 -7.61916e-08 0)
(0 -7.581e-08 0)
(0 -7.51835e-08 0)
(0 -7.48632e-08 0)
(0 -7.4526e-08 0)
(0 -7.41705e-08 0)
(0 -7.37959e-08 0)
(0 -7.34013e-08 0)
(0 -7.27533e-08 0)
(0 -7.24289e-08 0)
(0 -7.20873e-08 0)
(0 -7.17275e-08 0)
(0 -7.13487e-08 0)
(0 -7.09504e-08 0)
(0 -7.02839e-08 0)
(0 -6.99623e-08 0)
(0 -6.96236e-08 0)
(0 -6.9267e-08 0)
(0 -6.88921e-08 0)
(0 -6.84986e-08 0)
(0 -6.78185e-08 0)
(0 -6.75054e-08 0)
(0 -6.71759e-08 0)
(0 -6.68294e-08 0)
(0 -6.64655e-08 0)
(0 -6.60842e-08 0)
(0 -6.53967e-08 0)
(0 -6.50973e-08 0)
(0 -6.47824e-08 0)
(0 -6.44515e-08 0)
(0 -6.41047e-08 0)
(0 -6.37417e-08 0)
(0 -6.30542e-08 0)
(0 -6.27724e-08 0)
(0 -6.24763e-08 0)
(0 -6.21658e-08 0)
(0 -6.18406e-08 0)
(0 -6.15011e-08 0)
(0 -6.08212e-08 0)
(0 -6.05601e-08 0)
(0 -6.02861e-08 0)
(0 -5.99991e-08 0)
(0 -5.96993e-08 0)
(0 -5.93868e-08 0)
(0 -5.87224e-08 0)
(0 -5.84838e-08 0)
(0 -5.8234e-08 0)
(0 -5.79728e-08 0)
(0 -5.77005e-08 0)
(0 -5.74174e-08 0)
(0 -5.67758e-08 0)
(0 -5.65609e-08 0)
(0 -5.63362e-08 0)
(0 -5.61019e-08 0)
(0 -5.58582e-08 0)
(0 -5.56055e-08 0)
(0 -5.49935e-08 0)
(0 -5.48023e-08 0)
(0 -5.4603e-08 0)
(0 -5.43956e-08 0)
(0 -5.41805e-08 0)
(0 -5.39581e-08 0)
(0 -5.33812e-08 0)
(0 -5.3213e-08 0)
(0 -5.30383e-08 0)
(0 -5.2857e-08 0)
(0 -5.26696e-08 0)
(0 -5.24764e-08 0)
(0 -5.19389e-08 0)
(0 -5.17926e-08 0)
(0 -5.16409e-08 0)
(0 -5.14843e-08 0)
(0 -5.13228e-08 0)
(0 -5.1157e-08 0)
(0 -5.06618e-08 0)
(0 -5.05354e-08 0)
(0 -5.0405e-08 0)
(0 -5.02708e-08 0)
(0 -5.01331e-08 0)
(0 -4.99922e-08 0)
(0 -4.95408e-08 0)
(0 -4.94322e-08 0)
(0 -4.93207e-08 0)
(0 -4.92064e-08 0)
(0 -4.90898e-08 0)
(0 -4.89709e-08 0)
(0 -4.80801e-08 0)
(0 -4.73051e-08 0)
(0 -4.66305e-08 0)
(0 -4.60415e-08 0)
(0 -4.55238e-08 0)
(0 -4.50643e-08 0)
(0 -4.46516e-08 0)
(0 -4.42759e-08 0)
(0 -4.39293e-08 0)
(0 -4.36054e-08 0)
(0 -4.32995e-08 0)
(0 -4.30084e-08 0)
(0 -4.27299e-08 0)
(0 -4.2463e-08 0)
(0 -4.22075e-08 0)
(0 -4.19636e-08 0)
(0 -4.17321e-08 0)
(0 -4.15141e-08 0)
(0 -4.13108e-08 0)
(0 -4.11236e-08 0)
(0 -4.09536e-08 0)
(0 -4.0802e-08 0)
(0 -4.067e-08 0)
(0 -4.05585e-08 0)
(0 -4.04684e-08 0)
(0 -4.04002e-08 0)
(0 -4.03545e-08 0)
(0 -4.03315e-08 0)
(0 -4.81799e-08 0)
(0 -4.73889e-08 0)
(0 -4.67014e-08 0)
(0 -4.61022e-08 0)
(0 -4.55768e-08 0)
(0 -4.51118e-08 0)
(0 -4.46955e-08 0)
(0 -4.43177e-08 0)
(0 -4.39701e-08 0)
(0 -4.36462e-08 0)
(0 -4.33409e-08 0)
(0 -4.30507e-08 0)
(0 -4.27734e-08 0)
(0 -4.25078e-08 0)
(0 -4.22535e-08 0)
(0 -4.20107e-08 0)
(0 -4.17803e-08 0)
(0 -4.15632e-08 0)
(0 -4.13607e-08 0)
(0 -4.1174e-08 0)
(0 -4.10045e-08 0)
(0 -4.08533e-08 0)
(0 -4.07215e-08 0)
(0 -4.06102e-08 0)
(0 -4.05202e-08 0)
(0 -4.04521e-08 0)
(0 -4.04064e-08 0)
(0 -4.03835e-08 0)
(0 -4.82784e-08 0)
(0 -4.74721e-08 0)
(0 -4.67722e-08 0)
(0 -4.61633e-08 0)
(0 -4.56305e-08 0)
(0 -4.51602e-08 0)
(0 -4.47404e-08 0)
(0 -4.43605e-08 0)
(0 -4.4012e-08 0)
(0 -4.36879e-08 0)
(0 -4.33831e-08 0)
(0 -4.30938e-08 0)
(0 -4.28176e-08 0)
(0 -4.25532e-08 0)
(0 -4.23e-08 0)
(0 -4.20584e-08 0)
(0 -4.1829e-08 0)
(0 -4.16128e-08 0)
(0 -4.1411e-08 0)
(0 -4.12249e-08 0)
(0 -4.10558e-08 0)
(0 -4.09049e-08 0)
(0 -4.07734e-08 0)
(0 -4.06623e-08 0)
(0 -4.05723e-08 0)
(0 -4.05043e-08 0)
(0 -4.04586e-08 0)
(0 -4.04357e-08 0)
(0 -4.83754e-08 0)
(0 -4.75546e-08 0)
(0 -4.68428e-08 0)
(0 -4.62245e-08 0)
(0 -4.56847e-08 0)
(0 -4.52093e-08 0)
(0 -4.47861e-08 0)
(0 -4.44042e-08 0)
(0 -4.40547e-08 0)
(0 -4.37305e-08 0)
(0 -4.34261e-08 0)
(0 -4.31376e-08 0)
(0 -4.28625e-08 0)
(0 -4.25992e-08 0)
(0 -4.23472e-08 0)
(0 -4.21066e-08 0)
(0 -4.18782e-08 0)
(0 -4.16628e-08 0)
(0 -4.14616e-08 0)
(0 -4.12761e-08 0)
(0 -4.11074e-08 0)
(0 -4.09568e-08 0)
(0 -4.08255e-08 0)
(0 -4.07145e-08 0)
(0 -4.06247e-08 0)
(0 -4.05567e-08 0)
(0 -4.0511e-08 0)
(0 -4.04882e-08 0)
(0 -4.84705e-08 0)
(0 -4.76359e-08 0)
(0 -4.69129e-08 0)
(0 -4.62858e-08 0)
(0 -4.57392e-08 0)
(0 -4.5259e-08 0)
(0 -4.48325e-08 0)
(0 -4.44486e-08 0)
(0 -4.40982e-08 0)
(0 -4.37739e-08 0)
(0 -4.34699e-08 0)
(0 -4.31822e-08 0)
(0 -4.2908e-08 0)
(0 -4.26457e-08 0)
(0 -4.23948e-08 0)
(0 -4.21553e-08 0)
(0 -4.19277e-08 0)
(0 -4.1713e-08 0)
(0 -4.15125e-08 0)
(0 -4.13275e-08 0)
(0 -4.11592e-08 0)
(0 -4.10089e-08 0)
(0 -4.08778e-08 0)
(0 -4.07669e-08 0)
(0 -4.06772e-08 0)
(0 -4.06092e-08 0)
(0 -4.05636e-08 0)
(0 -4.05407e-08 0)
(0 -4.85637e-08 0)
(0 -4.77161e-08 0)
(0 -4.69825e-08 0)
(0 -4.63469e-08 0)
(0 -4.57939e-08 0)
(0 -4.53091e-08 0)
(0 -4.48795e-08 0)
(0 -4.44938e-08 0)
(0 -4.41425e-08 0)
(0 -4.38179e-08 0)
(0 -4.35143e-08 0)
(0 -4.32273e-08 0)
(0 -4.2954e-08 0)
(0 -4.26928e-08 0)
(0 -4.24429e-08 0)
(0 -4.22042e-08 0)
(0 -4.19775e-08 0)
(0 -4.17635e-08 0)
(0 -4.15636e-08 0)
(0 -4.1379e-08 0)
(0 -4.12111e-08 0)
(0 -4.10611e-08 0)
(0 -4.09301e-08 0)
(0 -4.08194e-08 0)
(0 -4.07297e-08 0)
(0 -4.06618e-08 0)
(0 -4.06162e-08 0)
(0 -4.05933e-08 0)
(0 -9.23966e-08 0)
(0 -9.23915e-08 0)
(0 -9.23814e-08 0)
(0 -9.23663e-08 0)
(0 -9.23459e-08 0)
(0 -9.23204e-08 0)
(0 -9.22895e-08 0)
(0 -9.22533e-08 0)
(0 -9.22114e-08 0)
(0 -9.21638e-08 0)
(0 -9.21103e-08 0)
(0 -9.20506e-08 0)
(0 -9.19846e-08 0)
(0 -9.19119e-08 0)
(0 -9.18322e-08 0)
(0 -9.17453e-08 0)
(0 -9.16508e-08 0)
(0 -9.15483e-08 0)
(0 -9.14376e-08 0)
(0 -9.13183e-08 0)
(0 -9.11902e-08 0)
(0 -9.10529e-08 0)
(0 -9.09062e-08 0)
(0 -9.07501e-08 0)
(0 -9.05846e-08 0)
(0 -9.04097e-08 0)
(0 -9.02259e-08 0)
(0 -9.00335e-08 0)
(0 -8.98333e-08 0)
(0 -8.96265e-08 0)
(0 -8.94144e-08 0)
(0 -8.91989e-08 0)
(0 -8.89823e-08 0)
(0 -8.87679e-08 0)
(0 -8.85596e-08 0)
(0 -8.83624e-08 0)
(0 -8.81835e-08 0)
(0 -8.80323e-08 0)
(0 -8.79234e-08 0)
(0 -8.78812e-08 0)
(0 -9.20164e-08 0)
(0 -9.20114e-08 0)
(0 -9.20014e-08 0)
(0 -9.19862e-08 0)
(0 -9.1966e-08 0)
(0 -9.19405e-08 0)
(0 -9.19098e-08 0)
(0 -9.18736e-08 0)
(0 -9.18319e-08 0)
(0 -9.17845e-08 0)
(0 -9.17312e-08 0)
(0 -9.16718e-08 0)
(0 -9.1606e-08 0)
(0 -9.15336e-08 0)
(0 -9.14542e-08 0)
(0 -9.13677e-08 0)
(0 -9.12736e-08 0)
(0 -9.11716e-08 0)
(0 -9.10614e-08 0)
(0 -9.09427e-08 0)
(0 -9.08151e-08 0)
(0 -9.06784e-08 0)
(0 -9.05324e-08 0)
(0 -9.03769e-08 0)
(0 -9.0212e-08 0)
(0 -9.00378e-08 0)
(0 -8.98545e-08 0)
(0 -8.96627e-08 0)
(0 -8.94629e-08 0)
(0 -8.92563e-08 0)
(0 -8.90442e-08 0)
(0 -8.88283e-08 0)
(0 -8.86108e-08 0)
(0 -8.83947e-08 0)
(0 -8.81836e-08 0)
(0 -8.7982e-08 0)
(0 -8.77958e-08 0)
(0 -8.76323e-08 0)
(0 -8.7501e-08 0)
(0 -8.74123e-08 0)
(0 -9.12643e-08 0)
(0 -9.12593e-08 0)
(0 -9.12493e-08 0)
(0 -9.12343e-08 0)
(0 -9.12142e-08 0)
(0 -9.11889e-08 0)
(0 -9.11583e-08 0)
(0 -9.11224e-08 0)
(0 -9.1081e-08 0)
(0 -9.1034e-08 0)
(0 -9.0981e-08 0)
(0 -9.09221e-08 0)
(0 -9.08568e-08 0)
(0 -9.0785e-08 0)
(0 -9.07064e-08 0)
(0 -9.06206e-08 0)
(0 -9.05273e-08 0)
(0 -9.04262e-08 0)
(0 -9.0317e-08 0)
(0 -9.01993e-08 0)
(0 -9.00729e-08 0)
(0 -8.99374e-08 0)
(0 -8.97927e-08 0)
(0 -8.96386e-08 0)
(0 -8.9475e-08 0)
(0 -8.9302e-08 0)
(0 -8.912e-08 0)
(0 -8.89292e-08 0)
(0 -8.87303e-08 0)
(0 -8.85242e-08 0)
(0 -8.83121e-08 0)
(0 -8.80955e-08 0)
(0 -8.78765e-08 0)
(0 -8.76575e-08 0)
(0 -8.74414e-08 0)
(0 -8.72321e-08 0)
(0 -8.70337e-08 0)
(0 -8.68511e-08 0)
(0 -8.66893e-08 0)
(0 -8.65514e-08 0)
(0 -9.01561e-08 0)
(0 -9.01512e-08 0)
(0 -9.01413e-08 0)
(0 -9.01264e-08 0)
(0 -9.01064e-08 0)
(0 -9.00814e-08 0)
(0 -9.00512e-08 0)
(0 -9.00157e-08 0)
(0 -8.99747e-08 0)
(0 -8.99281e-08 0)
(0 -8.98758e-08 0)
(0 -8.98176e-08 0)
(0 -8.97531e-08 0)
(0 -8.96822e-08 0)
(0 -8.96045e-08 0)
(0 -8.95198e-08 0)
(0 -8.94278e-08 0)
(0 -8.93281e-08 0)
(0 -8.92203e-08 0)
(0 -8.91043e-08 0)
(0 -8.89795e-08 0)
(0 -8.88459e-08 0)
(0 -8.8703e-08 0)
(0 -8.85509e-08 0)
(0 -8.83893e-08 0)
(0 -8.82183e-08 0)
(0 -8.80381e-08 0)
(0 -8.78489e-08 0)
(0 -8.76514e-08 0)
(0 -8.74463e-08 0)
(0 -8.72345e-08 0)
(0 -8.70174e-08 0)
(0 -8.67965e-08 0)
(0 -8.65739e-08 0)
(0 -8.63518e-08 0)
(0 -8.6133e-08 0)
(0 -8.59204e-08 0)
(0 -8.57167e-08 0)
(0 -8.55241e-08 0)
(0 -8.53429e-08 0)
(0 -8.87153e-08 0)
(0 -8.87104e-08 0)
(0 -8.87006e-08 0)
(0 -8.86859e-08 0)
(0 -8.86662e-08 0)
(0 -8.86415e-08 0)
(0 -8.86117e-08 0)
(0 -8.85767e-08 0)
(0 -8.85363e-08 0)
(0 -8.84904e-08 0)
(0 -8.84389e-08 0)
(0 -8.83816e-08 0)
(0 -8.83181e-08 0)
(0 -8.82483e-08 0)
(0 -8.8172e-08 0)
(0 -8.80888e-08 0)
(0 -8.79983e-08 0)
(0 -8.79004e-08 0)
(0 -8.77946e-08 0)
(0 -8.76807e-08 0)
(0 -8.75582e-08 0)
(0 -8.74269e-08 0)
(0 -8.72866e-08 0)
(0 -8.71371e-08 0)
(0 -8.69781e-08 0)
(0 -8.68098e-08 0)
(0 -8.66321e-08 0)
(0 -8.64454e-08 0)
(0 -8.62499e-08 0)
(0 -8.60463e-08 0)
(0 -8.58354e-08 0)
(0 -8.5618e-08 0)
(0 -8.53956e-08 0)
(0 -8.51695e-08 0)
(0 -8.49414e-08 0)
(0 -8.47131e-08 0)
(0 -8.44864e-08 0)
(0 -8.42627e-08 0)
(0 -8.40426e-08 0)
(0 -8.38253e-08 0)
(0 -8.69721e-08 0)
(0 -8.69673e-08 0)
(0 -8.69576e-08 0)
(0 -8.69432e-08 0)
(0 -8.69238e-08 0)
(0 -8.68995e-08 0)
(0 -8.68702e-08 0)
(0 -8.68358e-08 0)
(0 -8.67961e-08 0)
(0 -8.67511e-08 0)
(0 -8.67005e-08 0)
(0 -8.66442e-08 0)
(0 -8.6582e-08 0)
(0 -8.65137e-08 0)
(0 -8.6439e-08 0)
(0 -8.63575e-08 0)
(0 -8.62691e-08 0)
(0 -8.61733e-08 0)
(0 -8.60699e-08 0)
(0 -8.59585e-08 0)
(0 -8.58389e-08 0)
(0 -8.57106e-08 0)
(0 -8.55734e-08 0)
(0 -8.54271e-08 0)
(0 -8.52716e-08 0)
(0 -8.51066e-08 0)
(0 -8.49323e-08 0)
(0 -8.47486e-08 0)
(0 -8.4556e-08 0)
(0 -8.43547e-08 0)
(0 -8.41453e-08 0)
(0 -8.39286e-08 0)
(0 -8.37053e-08 0)
(0 -8.34765e-08 0)
(0 -8.32433e-08 0)
(0 -8.30068e-08 0)
(0 -8.27678e-08 0)
(0 -8.25269e-08 0)
(0 -8.2284e-08 0)
(0 -8.20379e-08 0)
(0 -8.49627e-08 0)
(0 -8.4958e-08 0)
(0 -8.49485e-08 0)
(0 -8.49343e-08 0)
(0 -8.49154e-08 0)
(0 -8.48915e-08 0)
(0 -8.48628e-08 0)
(0 -8.48291e-08 0)
(0 -8.47902e-08 0)
(0 -8.47462e-08 0)
(0 -8.46967e-08 0)
(0 -8.46418e-08 0)
(0 -8.4581e-08 0)
(0 -8.45144e-08 0)
(0 -8.44415e-08 0)
(0 -8.43621e-08 0)
(0 -8.4276e-08 0)
(0 -8.41828e-08 0)
(0 -8.40822e-08 0)
(0 -8.39739e-08 0)
(0 -8.38575e-08 0)
(0 -8.37328e-08 0)
(0 -8.35993e-08 0)
(0 -8.3457e-08 0)
(0 -8.33054e-08 0)
(0 -8.31446e-08 0)
(0 -8.29743e-08 0)
(0 -8.27947e-08 0)
(0 -8.26057e-08 0)
(0 -8.24077e-08 0)
(0 -8.22009e-08 0)
(0 -8.19858e-08 0)
(0 -8.17629e-08 0)
(0 -8.15328e-08 0)
(0 -8.12962e-08 0)
(0 -8.10535e-08 0)
(0 -8.08051e-08 0)
(0 -8.0551e-08 0)
(0 -8.02906e-08 0)
(0 -8.00228e-08 0)
(0 -8.27284e-08 0)
(0 -8.27237e-08 0)
(0 -8.27145e-08 0)
(0 -8.27006e-08 0)
(0 -8.26821e-08 0)
(0 -8.26588e-08 0)
(0 -8.26307e-08 0)
(0 -8.25978e-08 0)
(0 -8.25599e-08 0)
(0 -8.25169e-08 0)
(0 -8.24687e-08 0)
(0 -8.24152e-08 0)
(0 -8.23562e-08 0)
(0 -8.22914e-08 0)
(0 -8.22206e-08 0)
(0 -8.21436e-08 0)
(0 -8.20601e-08 0)
(0 -8.19698e-08 0)
(0 -8.18724e-08 0)
(0 -8.17676e-08 0)
(0 -8.16549e-08 0)
(0 -8.15342e-08 0)
(0 -8.14051e-08 0)
(0 -8.12673e-08 0)
(0 -8.11204e-08 0)
(0 -8.09644e-08 0)
(0 -8.07991e-08 0)
(0 -8.06243e-08 0)
(0 -8.044e-08 0)
(0 -8.02463e-08 0)
(0 -8.00432e-08 0)
(0 -7.98311e-08 0)
(0 -7.96102e-08 0)
(0 -7.93806e-08 0)
(0 -7.91427e-08 0)
(0 -7.88966e-08 0)
(0 -7.86423e-08 0)
(0 -7.83793e-08 0)
(0 -7.81071e-08 0)
(0 -7.78244e-08 0)
(0 -8.03141e-08 0)
(0 -8.03096e-08 0)
(0 -8.03006e-08 0)
(0 -8.0287e-08 0)
(0 -8.02689e-08 0)
(0 -8.02462e-08 0)
(0 -8.02189e-08 0)
(0 -8.01868e-08 0)
(0 -8.015e-08 0)
(0 -8.01082e-08 0)
(0 -8.00615e-08 0)
(0 -8.00095e-08 0)
(0 -7.99523e-08 0)
(0 -7.98896e-08 0)
(0 -7.98211e-08 0)
(0 -7.97467e-08 0)
(0 -7.96661e-08 0)
(0 -7.9579e-08 0)
(0 -7.94851e-08 0)
(0 -7.93841e-08 0)
(0 -7.92757e-08 0)
(0 -7.91595e-08 0)
(0 -7.90352e-08 0)
(0 -7.89025e-08 0)
(0 -7.8761e-08 0)
(0 -7.86106e-08 0)
(0 -7.84509e-08 0)
(0 -7.82818e-08 0)
(0 -7.81032e-08 0)
(0 -7.79149e-08 0)
(0 -7.77169e-08 0)
(0 -7.75093e-08 0)
(0 -7.7292e-08 0)
(0 -7.70651e-08 0)
(0 -7.68284e-08 0)
(0 -7.6582e-08 0)
(0 -7.63254e-08 0)
(0 -7.60582e-08 0)
(0 -7.57796e-08 0)
(0 -7.54885e-08 0)
(0 -7.77674e-08 0)
(0 -7.7763e-08 0)
(0 -7.77542e-08 0)
(0 -7.7741e-08 0)
(0 -7.77234e-08 0)
(0 -7.77014e-08 0)
(0 -7.76748e-08 0)
(0 -7.76437e-08 0)
(0 -7.7608e-08 0)
(0 -7.75675e-08 0)
(0 -7.75222e-08 0)
(0 -7.74721e-08 0)
(0 -7.74168e-08 0)
(0 -7.73563e-08 0)
(0 -7.72903e-08 0)
(0 -7.72187e-08 0)
(0 -7.71412e-08 0)
(0 -7.70576e-08 0)
(0 -7.69675e-08 0)
(0 -7.68707e-08 0)
(0 -7.67668e-08 0)
(0 -7.66555e-08 0)
(0 -7.65365e-08 0)
(0 -7.64093e-08 0)
(0 -7.62738e-08 0)
(0 -7.61296e-08 0)
(0 -7.59764e-08 0)
(0 -7.58139e-08 0)
(0 -7.56419e-08 0)
(0 -7.54602e-08 0)
(0 -7.52687e-08 0)
(0 -7.50671e-08 0)
(0 -7.48553e-08 0)
(0 -7.46332e-08 0)
(0 -7.44004e-08 0)
(0 -7.41568e-08 0)
(0 -7.39018e-08 0)
(0 -7.36348e-08 0)
(0 -7.33551e-08 0)
(0 -7.30616e-08 0)
(0 -7.51367e-08 0)
(0 -7.51324e-08 0)
(0 -7.51239e-08 0)
(0 -7.51112e-08 0)
(0 -7.50941e-08 0)
(0 -7.50727e-08 0)
(0 -7.5047e-08 0)
(0 -7.50169e-08 0)
(0 -7.49823e-08 0)
(0 -7.49432e-08 0)
(0 -7.48996e-08 0)
(0 -7.48512e-08 0)
(0 -7.4798e-08 0)
(0 -7.47398e-08 0)
(0 -7.46765e-08 0)
(0 -7.46079e-08 0)
(0 -7.45337e-08 0)
(0 -7.44537e-08 0)
(0 -7.43676e-08 0)
(0 -7.42752e-08 0)
(0 -7.41762e-08 0)
(0 -7.40701e-08 0)
(0 -7.39567e-08 0)
(0 -7.38357e-08 0)
(0 -7.37066e-08 0)
(0 -7.35692e-08 0)
(0 -7.34231e-08 0)
(0 -7.3268e-08 0)
(0 -7.31036e-08 0)
(0 -7.29296e-08 0)
(0 -7.27458e-08 0)
(0 -7.25517e-08 0)
(0 -7.23473e-08 0)
(0 -7.21321e-08 0)
(0 -7.19058e-08 0)
(0 -7.1668e-08 0)
(0 -7.14181e-08 0)
(0 -7.11556e-08 0)
(0 -7.08797e-08 0)
(0 -7.05894e-08 0)
(0 -7.24703e-08 0)
(0 -7.24661e-08 0)
(0 -7.24579e-08 0)
(0 -7.24455e-08 0)
(0 -7.2429e-08 0)
(0 -7.24083e-08 0)
(0 -7.23835e-08 0)
(0 -7.23544e-08 0)
(0 -7.23211e-08 0)
(0 -7.22834e-08 0)
(0 -7.22414e-08 0)
(0 -7.21949e-08 0)
(0 -7.21439e-08 0)
(0 -7.20881e-08 0)
(0 -7.20276e-08 0)
(0 -7.1962e-08 0)
(0 -7.18912e-08 0)
(0 -7.1815e-08 0)
(0 -7.17332e-08 0)
(0 -7.16454e-08 0)
(0 -7.15513e-08 0)
(0 -7.14508e-08 0)
(0 -7.13434e-08 0)
(0 -7.12288e-08 0)
(0 -7.11066e-08 0)
(0 -7.09765e-08 0)
(0 -7.08381e-08 0)
(0 -7.06911e-08 0)
(0 -7.05351e-08 0)
(0 -7.03697e-08 0)
(0 -7.01947e-08 0)
(0 -7.00097e-08 0)
(0 -6.98142e-08 0)
(0 -6.9608e-08 0)
(0 -6.93905e-08 0)
(0 -6.91614e-08 0)
(0 -6.89199e-08 0)
(0 -6.86657e-08 0)
(0 -6.83978e-08 0)
(0 -6.81157e-08 0)
(0 -6.98143e-08 0)
(0 -6.98103e-08 0)
(0 -6.98024e-08 0)
(0 -6.97904e-08 0)
(0 -6.97745e-08 0)
(0 -6.97545e-08 0)
(0 -6.97306e-08 0)
(0 -6.97026e-08 0)
(0 -6.96705e-08 0)
(0 -6.96343e-08 0)
(0 -6.9594e-08 0)
(0 -6.95494e-08 0)
(0 -6.95006e-08 0)
(0 -6.94473e-08 0)
(0 -6.93895e-08 0)
(0 -6.93271e-08 0)
(0 -6.92598e-08 0)
(0 -6.91875e-08 0)
(0 -6.91099e-08 0)
(0 -6.90268e-08 0)
(0 -6.8938e-08 0)
(0 -6.88431e-08 0)
(0 -6.87418e-08 0)
(0 -6.86339e-08 0)
(0 -6.85188e-08 0)
(0 -6.83964e-08 0)
(0 -6.82662e-08 0)
(0 -6.81278e-08 0)
(0 -6.79809e-08 0)
(0 -6.7825e-08 0)
(0 -6.76599e-08 0)
(0 -6.7485e-08 0)
(0 -6.73e-08 0)
(0 -6.71045e-08 0)
(0 -6.68979e-08 0)
(0 -6.66798e-08 0)
(0 -6.64497e-08 0)
(0 -6.62069e-08 0)
(0 -6.59509e-08 0)
(0 -6.56811e-08 0)
(0 -6.72118e-08 0)
(0 -6.7208e-08 0)
(0 -6.72003e-08 0)
(0 -6.71888e-08 0)
(0 -6.71734e-08 0)
(0 -6.71542e-08 0)
(0 -6.71312e-08 0)
(0 -6.71043e-08 0)
(0 -6.70735e-08 0)
(0 -6.70388e-08 0)
(0 -6.70002e-08 0)
(0 -6.69576e-08 0)
(0 -6.69109e-08 0)
(0 -6.68601e-08 0)
(0 -6.68051e-08 0)
(0 -6.67458e-08 0)
(0 -6.6682e-08 0)
(0 -6.66136e-08 0)
(0 -6.65403e-08 0)
(0 -6.6462e-08 0)
(0 -6.63784e-08 0)
(0 -6.62892e-08 0)
(0 -6.61942e-08 0)
(0 -6.6093e-08 0)
(0 -6.59853e-08 0)
(0 -6.58708e-08 0)
(0 -6.5749e-08 0)
(0 -6.56197e-08 0)
(0 -6.54823e-08 0)
(0 -6.53366e-08 0)
(0 -6.5182e-08 0)
(0 -6.50183e-08 0)
(0 -6.48449e-08 0)
(0 -6.46615e-08 0)
(0 -6.44675e-08 0)
(0 -6.42625e-08 0)
(0 -6.40459e-08 0)
(0 -6.38174e-08 0)
(0 -6.35762e-08 0)
(0 -6.3322e-08 0)
(0 -6.47013e-08 0)
(0 -6.46976e-08 0)
(0 -6.46902e-08 0)
(0 -6.46791e-08 0)
(0 -6.46643e-08 0)
(0 -6.46459e-08 0)
(0 -6.46237e-08 0)
(0 -6.45979e-08 0)
(0 -6.45684e-08 0)
(0 -6.45352e-08 0)
(0 -6.44982e-08 0)
(0 -6.44576e-08 0)
(0 -6.44131e-08 0)
(0 -6.43648e-08 0)
(0 -6.43126e-08 0)
(0 -6.42563e-08 0)
(0 -6.4196e-08 0)
(0 -6.41314e-08 0)
(0 -6.40624e-08 0)
(0 -6.39888e-08 0)
(0 -6.39104e-08 0)
(0 -6.38269e-08 0)
(0 -6.37381e-08 0)
(0 -6.36437e-08 0)
(0 -6.35434e-08 0)
(0 -6.34368e-08 0)
(0 -6.33236e-08 0)
(0 -6.32034e-08 0)
(0 -6.30759e-08 0)
(0 -6.29407e-08 0)
(0 -6.27973e-08 0)
(0 -6.26453e-08 0)
(0 -6.24844e-08 0)
(0 -6.2314e-08 0)
(0 -6.21339e-08 0)
(0 -6.19434e-08 0)
(0 -6.17422e-08 0)
(0 -6.15298e-08 0)
(0 -6.13058e-08 0)
(0 -6.10697e-08 0)
(0 -6.23155e-08 0)
(0 -6.23119e-08 0)
(0 -6.23048e-08 0)
(0 -6.22942e-08 0)
(0 -6.228e-08 0)
(0 -6.22623e-08 0)
(0 -6.2241e-08 0)
(0 -6.22163e-08 0)
(0 -6.2188e-08 0)
(0 -6.21562e-08 0)
(0 -6.21209e-08 0)
(0 -6.20822e-08 0)
(0 -6.20398e-08 0)
(0 -6.19939e-08 0)
(0 -6.19444e-08 0)
(0 -6.18912e-08 0)
(0 -6.18342e-08 0)
(0 -6.17733e-08 0)
(0 -6.17085e-08 0)
(0 -6.16395e-08 0)
(0 -6.15661e-08 0)
(0 -6.14882e-08 0)
(0 -6.14055e-08 0)
(0 -6.13177e-08 0)
(0 -6.12246e-08 0)
(0 -6.11259e-08 0)
(0 -6.10213e-08 0)
(0 -6.09103e-08 0)
(0 -6.07927e-08 0)
(0 -6.06681e-08 0)
(0 -6.0536e-08 0)
(0 -6.03962e-08 0)
(0 -6.02482e-08 0)
(0 -6.00915e-08 0)
(0 -5.99259e-08 0)
(0 -5.97509e-08 0)
(0 -5.95662e-08 0)
(0 -5.93713e-08 0)
(0 -5.91659e-08 0)
(0 -5.89496e-08 0)
(0 -6.00808e-08 0)
(0 -6.00774e-08 0)
(0 -6.00706e-08 0)
(0 -6.00604e-08 0)
(0 -6.00467e-08 0)
(0 -6.00297e-08 0)
(0 -6.00094e-08 0)
(0 -5.99856e-08 0)
(0 -5.99586e-08 0)
(0 -5.99282e-08 0)
(0 -5.98946e-08 0)
(0 -5.98576e-08 0)
(0 -5.98173e-08 0)
(0 -5.97737e-08 0)
(0 -5.97268e-08 0)
(0 -5.96765e-08 0)
(0 -5.96227e-08 0)
(0 -5.95654e-08 0)
(0 -5.95045e-08 0)
(0 -5.94399e-08 0)
(0 -5.93714e-08 0)
(0 -5.92988e-08 0)
(0 -5.92219e-08 0)
(0 -5.91406e-08 0)
(0 -5.90546e-08 0)
(0 -5.89635e-08 0)
(0 -5.88671e-08 0)
(0 -5.87652e-08 0)
(0 -5.86573e-08 0)
(0 -5.85432e-08 0)
(0 -5.84224e-08 0)
(0 -5.82947e-08 0)
(0 -5.81597e-08 0)
(0 -5.80169e-08 0)
(0 -5.78662e-08 0)
(0 -5.77071e-08 0)
(0 -5.75393e-08 0)
(0 -5.73625e-08 0)
(0 -5.71765e-08 0)
(0 -5.6981e-08 0)
(0 -5.80168e-08 0)
(0 -5.80135e-08 0)
(0 -5.8007e-08 0)
(0 -5.79972e-08 0)
(0 -5.79841e-08 0)
(0 -5.79678e-08 0)
(0 -5.79483e-08 0)
(0 -5.79256e-08 0)
(0 -5.78997e-08 0)
(0 -5.78707e-08 0)
(0 -5.78385e-08 0)
(0 -5.78033e-08 0)
(0 -5.7765e-08 0)
(0 -5.77236e-08 0)
(0 -5.76791e-08 0)
(0 -5.76315e-08 0)
(0 -5.75808e-08 0)
(0 -5.75269e-08 0)
(0 -5.74697e-08 0)
(0 -5.74092e-08 0)
(0 -5.73452e-08 0)
(0 -5.72777e-08 0)
(0 -5.72064e-08 0)
(0 -5.71311e-08 0)
(0 -5.70517e-08 0)
(0 -5.69679e-08 0)
(0 -5.68795e-08 0)
(0 -5.67861e-08 0)
(0 -5.66876e-08 0)
(0 -5.65836e-08 0)
(0 -5.64738e-08 0)
(0 -5.63579e-08 0)
(0 -5.62356e-08 0)
(0 -5.61066e-08 0)
(0 -5.59706e-08 0)
(0 -5.58273e-08 0)
(0 -5.56764e-08 0)
(0 -5.55178e-08 0)
(0 -5.53512e-08 0)
(0 -5.51764e-08 0)
(0 -5.61359e-08 0)
(0 -5.61327e-08 0)
(0 -5.61265e-08 0)
(0 -5.6117e-08 0)
(0 -5.61045e-08 0)
(0 -5.60888e-08 0)
(0 -5.60701e-08 0)
(0 -5.60484e-08 0)
(0 -5.60236e-08 0)
(0 -5.59959e-08 0)
(0 -5.59652e-08 0)
(0 -5.59316e-08 0)
(0 -5.58951e-08 0)
(0 -5.58557e-08 0)
(0 -5.58135e-08 0)
(0 -5.57685e-08 0)
(0 -5.57206e-08 0)
(0 -5.56698e-08 0)
(0 -5.56161e-08 0)
(0 -5.55594e-08 0)
(0 -5.54997e-08 0)
(0 -5.54367e-08 0)
(0 -5.53705e-08 0)
(0 -5.53009e-08 0)
(0 -5.52277e-08 0)
(0 -5.51507e-08 0)
(0 -5.50696e-08 0)
(0 -5.49844e-08 0)
(0 -5.48947e-08 0)
(0 -5.48003e-08 0)
(0 -5.47008e-08 0)
(0 -5.45962e-08 0)
(0 -5.44861e-08 0)
(0 -5.43702e-08 0)
(0 -5.42483e-08 0)
(0 -5.41203e-08 0)
(0 -5.39858e-08 0)
(0 -5.38448e-08 0)
(0 -5.3697e-08 0)
(0 -5.35425e-08 0)
(0 -5.44437e-08 0)
(0 -5.44406e-08 0)
(0 -5.44346e-08 0)
(0 -5.44255e-08 0)
(0 -5.44135e-08 0)
(0 -5.43985e-08 0)
(0 -5.43805e-08 0)
(0 -5.43596e-08 0)
(0 -5.43359e-08 0)
(0 -5.43094e-08 0)
(0 -5.428e-08 0)
(0 -5.42479e-08 0)
(0 -5.42131e-08 0)
(0 -5.41757e-08 0)
(0 -5.41356e-08 0)
(0 -5.40929e-08 0)
(0 -5.40475e-08 0)
(0 -5.39996e-08 0)
(0 -5.3949e-08 0)
(0 -5.38958e-08 0)
(0 -5.38399e-08 0)
(0 -5.37812e-08 0)
(0 -5.37197e-08 0)
(0 -5.36552e-08 0)
(0 -5.35876e-08 0)
(0 -5.35167e-08 0)
(0 -5.34425e-08 0)
(0 -5.33647e-08 0)
(0 -5.32831e-08 0)
(0 -5.31975e-08 0)
(0 -5.31077e-08 0)
(0 -5.30135e-08 0)
(0 -5.29147e-08 0)
(0 -5.28111e-08 0)
(0 -5.27025e-08 0)
(0 -5.25887e-08 0)
(0 -5.24697e-08 0)
(0 -5.23452e-08 0)
(0 -5.22153e-08 0)
(0 -5.20798e-08 0)
(0 -5.29394e-08 0)
(0 -5.29365e-08 0)
(0 -5.29306e-08 0)
(0 -5.29219e-08 0)
(0 -5.29104e-08 0)
(0 -5.28959e-08 0)
(0 -5.28787e-08 0)
(0 -5.28586e-08 0)
(0 -5.28359e-08 0)
(0 -5.28104e-08 0)
(0 -5.27823e-08 0)
(0 -5.27516e-08 0)
(0 -5.27183e-08 0)
(0 -5.26826e-08 0)
(0 -5.26444e-08 0)
(0 -5.26038e-08 0)
(0 -5.25607e-08 0)
(0 -5.25154e-08 0)
(0 -5.24676e-08 0)
(0 -5.24175e-08 0)
(0 -5.2365e-08 0)
(0 -5.23101e-08 0)
(0 -5.22527e-08 0)
(0 -5.21928e-08 0)
(0 -5.21302e-08 0)
(0 -5.20649e-08 0)
(0 -5.19967e-08 0)
(0 -5.19256e-08 0)
(0 -5.18512e-08 0)
(0 -5.17736e-08 0)
(0 -5.16925e-08 0)
(0 -5.16078e-08 0)
(0 -5.15193e-08 0)
(0 -5.14269e-08 0)
(0 -5.13304e-08 0)
(0 -5.12297e-08 0)
(0 -5.11248e-08 0)
(0 -5.10156e-08 0)
(0 -5.0902e-08 0)
(0 -5.0784e-08 0)
(0 -5.16168e-08 0)
(0 -5.1614e-08 0)
(0 -5.16084e-08 0)
(0 -5.16e-08 0)
(0 -5.15888e-08 0)
(0 -5.15749e-08 0)
(0 -5.15583e-08 0)
(0 -5.15391e-08 0)
(0 -5.15172e-08 0)
(0 -5.14927e-08 0)
(0 -5.14657e-08 0)
(0 -5.14363e-08 0)
(0 -5.14044e-08 0)
(0 -5.13702e-08 0)
(0 -5.13337e-08 0)
(0 -5.12949e-08 0)
(0 -5.12539e-08 0)
(0 -5.12108e-08 0)
(0 -5.11655e-08 0)
(0 -5.11181e-08 0)
(0 -5.10686e-08 0)
(0 -5.1017e-08 0)
(0 -5.09632e-08 0)
(0 -5.09073e-08 0)
(0 -5.08491e-08 0)
(0 -5.07887e-08 0)
(0 -5.07258e-08 0)
(0 -5.06605e-08 0)
(0 -5.05925e-08 0)
(0 -5.05219e-08 0)
(0 -5.04485e-08 0)
(0 -5.03722e-08 0)
(0 -5.02928e-08 0)
(0 -5.02103e-08 0)
(0 -5.01246e-08 0)
(0 -5.00356e-08 0)
(0 -4.99433e-08 0)
(0 -4.98477e-08 0)
(0 -4.97487e-08 0)
(0 -4.96463e-08 0)
(0 -4.86547e-08 0)
(0 -4.77949e-08 0)
(0 -4.70512e-08 0)
(0 -4.64077e-08 0)
(0 -4.58487e-08 0)
(0 -4.53596e-08 0)
(0 -4.4927e-08 0)
(0 -4.45395e-08 0)
(0 -4.41873e-08 0)
(0 -4.38626e-08 0)
(0 -4.35594e-08 0)
(0 -4.3273e-08 0)
(0 -4.30006e-08 0)
(0 -4.27403e-08 0)
(0 -4.24912e-08 0)
(0 -4.22535e-08 0)
(0 -4.20275e-08 0)
(0 -4.18142e-08 0)
(0 -4.16149e-08 0)
(0 -4.14307e-08 0)
(0 -4.12631e-08 0)
(0 -4.11133e-08 0)
(0 -4.09825e-08 0)
(0 -4.08719e-08 0)
(0 -4.07822e-08 0)
(0 -4.07144e-08 0)
(0 -4.06688e-08 0)
(0 -4.06459e-08 0)
(0 -4.87434e-08 0)
(0 -4.78721e-08 0)
(0 -4.71191e-08 0)
(0 -4.64681e-08 0)
(0 -4.59035e-08 0)
(0 -4.54102e-08 0)
(0 -4.49749e-08 0)
(0 -4.45857e-08 0)
(0 -4.42327e-08 0)
(0 -4.39079e-08 0)
(0 -4.36049e-08 0)
(0 -4.33192e-08 0)
(0 -4.30475e-08 0)
(0 -4.2788e-08 0)
(0 -4.25399e-08 0)
(0 -4.23029e-08 0)
(0 -4.20777e-08 0)
(0 -4.1865e-08 0)
(0 -4.16661e-08 0)
(0 -4.14823e-08 0)
(0 -4.1315e-08 0)
(0 -4.11654e-08 0)
(0 -4.10348e-08 0)
(0 -4.09243e-08 0)
(0 -4.08347e-08 0)
(0 -4.07668e-08 0)
(0 -4.07213e-08 0)
(0 -4.06984e-08 0)
(0 -4.88298e-08 0)
(0 -4.79478e-08 0)
(0 -4.71859e-08 0)
(0 -4.6528e-08 0)
(0 -4.59581e-08 0)
(0 -4.5461e-08 0)
(0 -4.50231e-08 0)
(0 -4.46323e-08 0)
(0 -4.42786e-08 0)
(0 -4.39536e-08 0)
(0 -4.36509e-08 0)
(0 -4.33657e-08 0)
(0 -4.30948e-08 0)
(0 -4.28361e-08 0)
(0 -4.25887e-08 0)
(0 -4.23525e-08 0)
(0 -4.21279e-08 0)
(0 -4.19158e-08 0)
(0 -4.17174e-08 0)
(0 -4.15339e-08 0)
(0 -4.13669e-08 0)
(0 -4.12175e-08 0)
(0 -4.1087e-08 0)
(0 -4.09765e-08 0)
(0 -4.08869e-08 0)
(0 -4.08191e-08 0)
(0 -4.07736e-08 0)
(0 -4.07507e-08 0)
(0 -4.89137e-08 0)
(0 -4.80217e-08 0)
(0 -4.72517e-08 0)
(0 -4.65873e-08 0)
(0 -4.60124e-08 0)
(0 -4.55118e-08 0)
(0 -4.50715e-08 0)
(0 -4.46793e-08 0)
(0 -4.43248e-08 0)
(0 -4.39996e-08 0)
(0 -4.36972e-08 0)
(0 -4.34125e-08 0)
(0 -4.31422e-08 0)
(0 -4.28843e-08 0)
(0 -4.26377e-08 0)
(0 -4.24021e-08 0)
(0 -4.21781e-08 0)
(0 -4.19665e-08 0)
(0 -4.17685e-08 0)
(0 -4.15854e-08 0)
(0 -4.14185e-08 0)
(0 -4.12693e-08 0)
(0 -4.11389e-08 0)
(0 -4.10285e-08 0)
(0 -4.0939e-08 0)
(0 -4.08711e-08 0)
(0 -4.08256e-08 0)
(0 -4.08027e-08 0)
(0 -4.8995e-08 0)
(0 -4.80938e-08 0)
(0 -4.73162e-08 0)
(0 -4.66459e-08 0)
(0 -4.60664e-08 0)
(0 -4.55625e-08 0)
(0 -4.512e-08 0)
(0 -4.47264e-08 0)
(0 -4.43713e-08 0)
(0 -4.4046e-08 0)
(0 -4.37437e-08 0)
(0 -4.34595e-08 0)
(0 -4.31899e-08 0)
(0 -4.29326e-08 0)
(0 -4.26866e-08 0)
(0 -4.24517e-08 0)
(0 -4.22282e-08 0)
(0 -4.20171e-08 0)
(0 -4.18194e-08 0)
(0 -4.16366e-08 0)
(0 -4.14699e-08 0)
(0 -4.13208e-08 0)
(0 -4.11905e-08 0)
(0 -4.10801e-08 0)
(0 -4.09906e-08 0)
(0 -4.09228e-08 0)
(0 -4.08773e-08 0)
(0 -4.08544e-08 0)
(0 -4.90739e-08 0)
(0 -4.81641e-08 0)
(0 -4.73796e-08 0)
(0 -4.67037e-08 0)
(0 -4.612e-08 0)
(0 -4.56131e-08 0)
(0 -4.51684e-08 0)
(0 -4.47736e-08 0)
(0 -4.44179e-08 0)
(0 -4.40925e-08 0)
(0 -4.37904e-08 0)
(0 -4.35067e-08 0)
(0 -4.32376e-08 0)
(0 -4.29809e-08 0)
(0 -4.27355e-08 0)
(0 -4.25012e-08 0)
(0 -4.22782e-08 0)
(0 -4.20674e-08 0)
(0 -4.18701e-08 0)
(0 -4.16875e-08 0)
(0 -4.1521e-08 0)
(0 -4.1372e-08 0)
(0 -4.12417e-08 0)
(0 -4.11314e-08 0)
(0 -4.10419e-08 0)
(0 -4.09741e-08 0)
(0 -4.09285e-08 0)
(0 -4.09056e-08 0)
(0 -4.91503e-08 0)
(0 -4.82326e-08 0)
(0 -4.74416e-08 0)
(0 -4.67606e-08 0)
(0 -4.61731e-08 0)
(0 -4.56634e-08 0)
(0 -4.52169e-08 0)
(0 -4.48209e-08 0)
(0 -4.44646e-08 0)
(0 -4.4139e-08 0)
(0 -4.38372e-08 0)
(0 -4.35538e-08 0)
(0 -4.32852e-08 0)
(0 -4.30291e-08 0)
(0 -4.27843e-08 0)
(0 -4.25504e-08 0)
(0 -4.23279e-08 0)
(0 -4.21175e-08 0)
(0 -4.19204e-08 0)
(0 -4.1738e-08 0)
(0 -4.15717e-08 0)
(0 -4.14227e-08 0)
(0 -4.12925e-08 0)
(0 -4.11822e-08 0)
(0 -4.10927e-08 0)
(0 -4.10248e-08 0)
(0 -4.09792e-08 0)
(0 -4.09563e-08 0)
(0 -4.92242e-08 0)
(0 -4.82993e-08 0)
(0 -4.75024e-08 0)
(0 -4.68167e-08 0)
(0 -4.62257e-08 0)
(0 -4.57133e-08 0)
(0 -4.52651e-08 0)
(0 -4.48681e-08 0)
(0 -4.45113e-08 0)
(0 -4.41856e-08 0)
(0 -4.38839e-08 0)
(0 -4.36009e-08 0)
(0 -4.33328e-08 0)
(0 -4.30772e-08 0)
(0 -4.28328e-08 0)
(0 -4.25994e-08 0)
(0 -4.23772e-08 0)
(0 -4.21671e-08 0)
(0 -4.19703e-08 0)
(0 -4.17881e-08 0)
(0 -4.16218e-08 0)
(0 -4.14729e-08 0)
(0 -4.13427e-08 0)
(0 -4.12324e-08 0)
(0 -4.11429e-08 0)
(0 -4.1075e-08 0)
(0 -4.10294e-08 0)
(0 -4.10065e-08 0)
(0 -4.92956e-08 0)
(0 -4.83641e-08 0)
(0 -4.75618e-08 0)
(0 -4.68719e-08 0)
(0 -4.62776e-08 0)
(0 -4.57629e-08 0)
(0 -4.53131e-08 0)
(0 -4.49151e-08 0)
(0 -4.45579e-08 0)
(0 -4.42321e-08 0)
(0 -4.39306e-08 0)
(0 -4.36479e-08 0)
(0 -4.33801e-08 0)
(0 -4.31249e-08 0)
(0 -4.2881e-08 0)
(0 -4.2648e-08 0)
(0 -4.24261e-08 0)
(0 -4.22163e-08 0)
(0 -4.20197e-08 0)
(0 -4.18376e-08 0)
(0 -4.16714e-08 0)
(0 -4.15225e-08 0)
(0 -4.13923e-08 0)
(0 -4.1282e-08 0)
(0 -4.11924e-08 0)
(0 -4.11245e-08 0)
(0 -4.10789e-08 0)
(0 -4.1056e-08 0)
(0 -4.93647e-08 0)
(0 -4.84272e-08 0)
(0 -4.76199e-08 0)
(0 -4.69261e-08 0)
(0 -4.63289e-08 0)
(0 -4.5812e-08 0)
(0 -4.53608e-08 0)
(0 -4.4962e-08 0)
(0 -4.46042e-08 0)
(0 -4.42784e-08 0)
(0 -4.3977e-08 0)
(0 -4.36945e-08 0)
(0 -4.34272e-08 0)
(0 -4.31724e-08 0)
(0 -4.29288e-08 0)
(0 -4.26961e-08 0)
(0 -4.24745e-08 0)
(0 -4.22649e-08 0)
(0 -4.20684e-08 0)
(0 -4.18864e-08 0)
(0 -4.17203e-08 0)
(0 -4.15715e-08 0)
(0 -4.14413e-08 0)
(0 -4.13308e-08 0)
(0 -4.12412e-08 0)
(0 -4.11733e-08 0)
(0 -4.11277e-08 0)
(0 -4.11047e-08 0)
(0 -4.94315e-08 0)
(0 -4.84885e-08 0)
(0 -4.76767e-08 0)
(0 -4.69793e-08 0)
(0 -4.63794e-08 0)
(0 -4.58606e-08 0)
(0 -4.54081e-08 0)
(0 -4.50084e-08 0)
(0 -4.46503e-08 0)
(0 -4.43243e-08 0)
(0 -4.40231e-08 0)
(0 -4.37409e-08 0)
(0 -4.34738e-08 0)
(0 -4.32193e-08 0)
(0 -4.29761e-08 0)
(0 -4.27436e-08 0)
(0 -4.25223e-08 0)
(0 -4.23129e-08 0)
(0 -4.21165e-08 0)
(0 -4.19346e-08 0)
(0 -4.17685e-08 0)
(0 -4.16196e-08 0)
(0 -4.14894e-08 0)
(0 -4.13789e-08 0)
(0 -4.12893e-08 0)
(0 -4.12213e-08 0)
(0 -4.11756e-08 0)
(0 -4.11527e-08 0)
(0 -4.94961e-08 0)
(0 -4.8548e-08 0)
(0 -4.77321e-08 0)
(0 -4.70315e-08 0)
(0 -4.64292e-08 0)
(0 -4.59086e-08 0)
(0 -4.54549e-08 0)
(0 -4.50545e-08 0)
(0 -4.4696e-08 0)
(0 -4.43699e-08 0)
(0 -4.40687e-08 0)
(0 -4.37867e-08 0)
(0 -4.35199e-08 0)
(0 -4.32657e-08 0)
(0 -4.30228e-08 0)
(0 -4.27905e-08 0)
(0 -4.25694e-08 0)
(0 -4.23601e-08 0)
(0 -4.21638e-08 0)
(0 -4.19819e-08 0)
(0 -4.18158e-08 0)
(0 -4.1667e-08 0)
(0 -4.15367e-08 0)
(0 -4.14262e-08 0)
(0 -4.13365e-08 0)
(0 -4.12684e-08 0)
(0 -4.12227e-08 0)
(0 -4.11998e-08 0)
(0 -4.95586e-08 0)
(0 -4.86058e-08 0)
(0 -4.77862e-08 0)
(0 -4.70827e-08 0)
(0 -4.64781e-08 0)
(0 -4.5956e-08 0)
(0 -4.55012e-08 0)
(0 -4.51001e-08 0)
(0 -4.47413e-08 0)
(0 -4.44151e-08 0)
(0 -4.41139e-08 0)
(0 -4.38321e-08 0)
(0 -4.35655e-08 0)
(0 -4.33115e-08 0)
(0 -4.30688e-08 0)
(0 -4.28367e-08 0)
(0 -4.26157e-08 0)
(0 -4.24065e-08 0)
(0 -4.22103e-08 0)
(0 -4.20284e-08 0)
(0 -4.18623e-08 0)
(0 -4.17134e-08 0)
(0 -4.15831e-08 0)
(0 -4.14725e-08 0)
(0 -4.13827e-08 0)
(0 -4.13146e-08 0)
(0 -4.12689e-08 0)
(0 -4.12459e-08 0)
(0 -4.96189e-08 0)
(0 -4.8662e-08 0)
(0 -4.7839e-08 0)
(0 -4.71328e-08 0)
(0 -4.65262e-08 0)
(0 -4.60026e-08 0)
(0 -4.55468e-08 0)
(0 -4.51451e-08 0)
(0 -4.4786e-08 0)
(0 -4.44596e-08 0)
(0 -4.41585e-08 0)
(0 -4.38768e-08 0)
(0 -4.36104e-08 0)
(0 -4.33566e-08 0)
(0 -4.3114e-08 0)
(0 -4.28821e-08 0)
(0 -4.26612e-08 0)
(0 -4.24521e-08 0)
(0 -4.22559e-08 0)
(0 -4.2074e-08 0)
(0 -4.19078e-08 0)
(0 -4.17589e-08 0)
(0 -4.16284e-08 0)
(0 -4.15178e-08 0)
(0 -4.14279e-08 0)
(0 -4.13598e-08 0)
(0 -4.1314e-08 0)
(0 -4.1291e-08 0)
(0 -4.96772e-08 0)
(0 -4.87165e-08 0)
(0 -4.78904e-08 0)
(0 -4.71818e-08 0)
(0 -4.65734e-08 0)
(0 -4.60485e-08 0)
(0 -4.55917e-08 0)
(0 -4.51895e-08 0)
(0 -4.483e-08 0)
(0 -4.45035e-08 0)
(0 -4.42024e-08 0)
(0 -4.39208e-08 0)
(0 -4.36545e-08 0)
(0 -4.34009e-08 0)
(0 -4.31584e-08 0)
(0 -4.29266e-08 0)
(0 -4.27058e-08 0)
(0 -4.24967e-08 0)
(0 -4.23005e-08 0)
(0 -4.21185e-08 0)
(0 -4.19523e-08 0)
(0 -4.18033e-08 0)
(0 -4.16728e-08 0)
(0 -4.1562e-08 0)
(0 -4.14721e-08 0)
(0 -4.14039e-08 0)
(0 -4.13581e-08 0)
(0 -4.1335e-08 0)
(0 -4.97335e-08 0)
(0 -4.87694e-08 0)
(0 -4.79405e-08 0)
(0 -4.72297e-08 0)
(0 -4.66196e-08 0)
(0 -4.60934e-08 0)
(0 -4.56358e-08 0)
(0 -4.52331e-08 0)
(0 -4.48733e-08 0)
(0 -4.45467e-08 0)
(0 -4.42456e-08 0)
(0 -4.3964e-08 0)
(0 -4.36978e-08 0)
(0 -4.34442e-08 0)
(0 -4.32018e-08 0)
(0 -4.29701e-08 0)
(0 -4.27493e-08 0)
(0 -4.25402e-08 0)
(0 -4.2344e-08 0)
(0 -4.2162e-08 0)
(0 -4.19957e-08 0)
(0 -4.18466e-08 0)
(0 -4.1716e-08 0)
(0 -4.16051e-08 0)
(0 -4.15151e-08 0)
(0 -4.14469e-08 0)
(0 -4.1401e-08 0)
(0 -4.13779e-08 0)
(0 -4.9788e-08 0)
(0 -4.88207e-08 0)
(0 -4.79893e-08 0)
(0 -4.72764e-08 0)
(0 -4.66648e-08 0)
(0 -4.61375e-08 0)
(0 -4.56791e-08 0)
(0 -4.52758e-08 0)
(0 -4.49157e-08 0)
(0 -4.4589e-08 0)
(0 -4.42878e-08 0)
(0 -4.40062e-08 0)
(0 -4.37401e-08 0)
(0 -4.34866e-08 0)
(0 -4.32442e-08 0)
(0 -4.30126e-08 0)
(0 -4.27917e-08 0)
(0 -4.25826e-08 0)
(0 -4.23863e-08 0)
(0 -4.22043e-08 0)
(0 -4.20379e-08 0)
(0 -4.18887e-08 0)
(0 -4.1758e-08 0)
(0 -4.1647e-08 0)
(0 -4.1557e-08 0)
(0 -4.14886e-08 0)
(0 -4.14427e-08 0)
(0 -4.14196e-08 0)
(0 -4.98405e-08 0)
(0 -4.88704e-08 0)
(0 -4.80366e-08 0)
(0 -4.7322e-08 0)
(0 -4.67089e-08 0)
(0 -4.61806e-08 0)
(0 -4.57214e-08 0)
(0 -4.53176e-08 0)
(0 -4.49572e-08 0)
(0 -4.46303e-08 0)
(0 -4.43291e-08 0)
(0 -4.40475e-08 0)
(0 -4.37814e-08 0)
(0 -4.35279e-08 0)
(0 -4.32856e-08 0)
(0 -4.30539e-08 0)
(0 -4.2833e-08 0)
(0 -4.26238e-08 0)
(0 -4.24275e-08 0)
(0 -4.22453e-08 0)
(0 -4.20788e-08 0)
(0 -4.19295e-08 0)
(0 -4.17987e-08 0)
(0 -4.16877e-08 0)
(0 -4.15975e-08 0)
(0 -4.15291e-08 0)
(0 -4.14831e-08 0)
(0 -4.146e-08 0)
(0 -4.98911e-08 0)
(0 -4.89184e-08 0)
(0 -4.80826e-08 0)
(0 -4.73662e-08 0)
(0 -4.67518e-08 0)
(0 -4.62226e-08 0)
(0 -4.57627e-08 0)
(0 -4.53585e-08 0)
(0 -4.49977e-08 0)
(0 -4.46706e-08 0)
(0 -4.43693e-08 0)
(0 -4.40877e-08 0)
(0 -4.38215e-08 0)
(0 -4.3568e-08 0)
(0 -4.33257e-08 0)
(0 -4.30939e-08 0)
(0 -4.2873e-08 0)
(0 -4.26638e-08 0)
(0 -4.24674e-08 0)
(0 -4.22851e-08 0)
(0 -4.21185e-08 0)
(0 -4.1969e-08 0)
(0 -4.18381e-08 0)
(0 -4.1727e-08 0)
(0 -4.16367e-08 0)
(0 -4.15683e-08 0)
(0 -4.15222e-08 0)
(0 -4.14991e-08 0)
(0 -4.99399e-08 0)
(0 -4.89649e-08 0)
(0 -4.81271e-08 0)
(0 -4.74092e-08 0)
(0 -4.67936e-08 0)
(0 -4.62634e-08 0)
(0 -4.58029e-08 0)
(0 -4.53982e-08 0)
(0 -4.50371e-08 0)
(0 -4.47098e-08 0)
(0 -4.44083e-08 0)
(0 -4.41266e-08 0)
(0 -4.38604e-08 0)
(0 -4.36069e-08 0)
(0 -4.33645e-08 0)
(0 -4.31327e-08 0)
(0 -4.29118e-08 0)
(0 -4.27024e-08 0)
(0 -4.25059e-08 0)
(0 -4.23235e-08 0)
(0 -4.21568e-08 0)
(0 -4.20072e-08 0)
(0 -4.18762e-08 0)
(0 -4.17649e-08 0)
(0 -4.16746e-08 0)
(0 -4.1606e-08 0)
(0 -4.156e-08 0)
(0 -4.15368e-08 0)
(0 -4.99869e-08 0)
(0 -4.90096e-08 0)
(0 -4.81701e-08 0)
(0 -4.74507e-08 0)
(0 -4.6834e-08 0)
(0 -4.6303e-08 0)
(0 -4.58419e-08 0)
(0 -4.54367e-08 0)
(0 -4.50753e-08 0)
(0 -4.47478e-08 0)
(0 -4.44462e-08 0)
(0 -4.41644e-08 0)
(0 -4.38981e-08 0)
(0 -4.36445e-08 0)
(0 -4.3402e-08 0)
(0 -4.31701e-08 0)
(0 -4.29491e-08 0)
(0 -4.27396e-08 0)
(0 -4.2543e-08 0)
(0 -4.23605e-08 0)
(0 -4.21936e-08 0)
(0 -4.20439e-08 0)
(0 -4.19128e-08 0)
(0 -4.18014e-08 0)
(0 -4.1711e-08 0)
(0 -4.16424e-08 0)
(0 -4.15962e-08 0)
(0 -4.15731e-08 0)
(0 -5.00319e-08 0)
(0 -4.90527e-08 0)
(0 -4.82115e-08 0)
(0 -4.74909e-08 0)
(0 -4.68731e-08 0)
(0 -4.63413e-08 0)
(0 -4.58795e-08 0)
(0 -4.54739e-08 0)
(0 -4.51122e-08 0)
(0 -4.47845e-08 0)
(0 -4.44827e-08 0)
(0 -4.42007e-08 0)
(0 -4.39343e-08 0)
(0 -4.36806e-08 0)
(0 -4.34381e-08 0)
(0 -4.32061e-08 0)
(0 -4.2985e-08 0)
(0 -4.27754e-08 0)
(0 -4.25786e-08 0)
(0 -4.2396e-08 0)
(0 -4.2229e-08 0)
(0 -4.20792e-08 0)
(0 -4.19479e-08 0)
(0 -4.18365e-08 0)
(0 -4.17459e-08 0)
(0 -4.16772e-08 0)
(0 -4.1631e-08 0)
(0 -4.16078e-08 0)
(0 -5.0075e-08 0)
(0 -4.9094e-08 0)
(0 -4.82513e-08 0)
(0 -4.75295e-08 0)
(0 -4.69107e-08 0)
(0 -4.63781e-08 0)
(0 -4.59158e-08 0)
(0 -4.55097e-08 0)
(0 -4.51477e-08 0)
(0 -4.48197e-08 0)
(0 -4.45177e-08 0)
(0 -4.42357e-08 0)
(0 -4.39691e-08 0)
(0 -4.37153e-08 0)
(0 -4.34727e-08 0)
(0 -4.32406e-08 0)
(0 -4.30193e-08 0)
(0 -4.28096e-08 0)
(0 -4.26127e-08 0)
(0 -4.24299e-08 0)
(0 -4.22628e-08 0)
(0 -4.21129e-08 0)
(0 -4.19815e-08 0)
(0 -4.18699e-08 0)
(0 -4.17793e-08 0)
(0 -4.17105e-08 0)
(0 -4.16643e-08 0)
(0 -4.16411e-08 0)
(0 -5.01162e-08 0)
(0 -4.91336e-08 0)
(0 -4.82895e-08 0)
(0 -4.75665e-08 0)
(0 -4.69468e-08 0)
(0 -4.64135e-08 0)
(0 -4.59506e-08 0)
(0 -4.55441e-08 0)
(0 -4.51817e-08 0)
(0 -4.48535e-08 0)
(0 -4.45513e-08 0)
(0 -4.42691e-08 0)
(0 -4.40024e-08 0)
(0 -4.37485e-08 0)
(0 -4.35057e-08 0)
(0 -4.32735e-08 0)
(0 -4.30521e-08 0)
(0 -4.28423e-08 0)
(0 -4.26452e-08 0)
(0 -4.24623e-08 0)
(0 -4.22951e-08 0)
(0 -4.2145e-08 0)
(0 -4.20135e-08 0)
(0 -4.19018e-08 0)
(0 -4.18111e-08 0)
(0 -4.17423e-08 0)
(0 -4.1696e-08 0)
(0 -4.16727e-08 0)
(0 -5.01554e-08 0)
(0 -4.91712e-08 0)
(0 -4.83259e-08 0)
(0 -4.76018e-08 0)
(0 -4.69813e-08 0)
(0 -4.64473e-08 0)
(0 -4.59839e-08 0)
(0 -4.55769e-08 0)
(0 -4.52142e-08 0)
(0 -4.48857e-08 0)
(0 -4.45833e-08 0)
(0 -4.43009e-08 0)
(0 -4.40341e-08 0)
(0 -4.37801e-08 0)
(0 -4.35371e-08 0)
(0 -4.33048e-08 0)
(0 -4.30832e-08 0)
(0 -4.28733e-08 0)
(0 -4.26761e-08 0)
(0 -4.2493e-08 0)
(0 -4.23257e-08 0)
(0 -4.21754e-08 0)
(0 -4.20438e-08 0)
(0 -4.1932e-08 0)
(0 -4.18412e-08 0)
(0 -4.17723e-08 0)
(0 -4.1726e-08 0)
(0 -4.17027e-08 0)
(0 -5.01926e-08 0)
(0 -4.9207e-08 0)
(0 -4.83604e-08 0)
(0 -4.76354e-08 0)
(0 -4.70141e-08 0)
(0 -4.64794e-08 0)
(0 -4.60155e-08 0)
(0 -4.56081e-08 0)
(0 -4.52451e-08 0)
(0 -4.49163e-08 0)
(0 -4.46137e-08 0)
(0 -4.43311e-08 0)
(0 -4.40642e-08 0)
(0 -4.38099e-08 0)
(0 -4.35669e-08 0)
(0 -4.33344e-08 0)
(0 -4.31127e-08 0)
(0 -4.29026e-08 0)
(0 -4.27053e-08 0)
(0 -4.25221e-08 0)
(0 -4.23546e-08 0)
(0 -4.22042e-08 0)
(0 -4.20725e-08 0)
(0 -4.19606e-08 0)
(0 -4.18697e-08 0)
(0 -4.18008e-08 0)
(0 -4.17544e-08 0)
(0 -4.17311e-08 0)
(0 -5.02276e-08 0)
(0 -4.92407e-08 0)
(0 -4.83931e-08 0)
(0 -4.76672e-08 0)
(0 -4.70451e-08 0)
(0 -4.65098e-08 0)
(0 -4.60453e-08 0)
(0 -4.56376e-08 0)
(0 -4.52742e-08 0)
(0 -4.49452e-08 0)
(0 -4.46424e-08 0)
(0 -4.43596e-08 0)
(0 -4.40925e-08 0)
(0 -4.38381e-08 0)
(0 -4.35949e-08 0)
(0 -4.33622e-08 0)
(0 -4.31404e-08 0)
(0 -4.29302e-08 0)
(0 -4.27327e-08 0)
(0 -4.25494e-08 0)
(0 -4.23817e-08 0)
(0 -4.22313e-08 0)
(0 -4.20994e-08 0)
(0 -4.19874e-08 0)
(0 -4.18965e-08 0)
(0 -4.18275e-08 0)
(0 -4.1781e-08 0)
(0 -4.17577e-08 0)
(0 -5.02605e-08 0)
(0 -4.92724e-08 0)
(0 -4.84238e-08 0)
(0 -4.7697e-08 0)
(0 -4.70742e-08 0)
(0 -4.65383e-08 0)
(0 -4.60734e-08 0)
(0 -4.56653e-08 0)
(0 -4.53016e-08 0)
(0 -4.49723e-08 0)
(0 -4.46693e-08 0)
(0 -4.43863e-08 0)
(0 -4.4119e-08 0)
(0 -4.38644e-08 0)
(0 -4.36211e-08 0)
(0 -4.33883e-08 0)
(0 -4.31663e-08 0)
(0 -4.2956e-08 0)
(0 -4.27583e-08 0)
(0 -4.25749e-08 0)
(0 -4.24071e-08 0)
(0 -4.22566e-08 0)
(0 -4.21246e-08 0)
(0 -4.20125e-08 0)
(0 -4.19215e-08 0)
(0 -4.18524e-08 0)
(0 -4.18059e-08 0)
(0 -4.17826e-08 0)
(0 -5.02911e-08 0)
(0 -4.9302e-08 0)
(0 -4.84525e-08 0)
(0 -4.77249e-08 0)
(0 -4.71014e-08 0)
(0 -4.6565e-08 0)
(0 -4.60996e-08 0)
(0 -4.56911e-08 0)
(0 -4.53271e-08 0)
(0 -4.49976e-08 0)
(0 -4.46943e-08 0)
(0 -4.44111e-08 0)
(0 -4.41437e-08 0)
(0 -4.3889e-08 0)
(0 -4.36455e-08 0)
(0 -4.34125e-08 0)
(0 -4.31904e-08 0)
(0 -4.29799e-08 0)
(0 -4.27822e-08 0)
(0 -4.25986e-08 0)
(0 -4.24307e-08 0)
(0 -4.228e-08 0)
(0 -4.2148e-08 0)
(0 -4.20358e-08 0)
(0 -4.19447e-08 0)
(0 -4.18756e-08 0)
(0 -4.18291e-08 0)
(0 -4.18057e-08 0)
(0 -5.03195e-08 0)
(0 -4.93294e-08 0)
(0 -4.8479e-08 0)
(0 -4.77507e-08 0)
(0 -4.71266e-08 0)
(0 -4.65897e-08 0)
(0 -4.61239e-08 0)
(0 -4.5715e-08 0)
(0 -4.53507e-08 0)
(0 -4.50209e-08 0)
(0 -4.47174e-08 0)
(0 -4.44341e-08 0)
(0 -4.41665e-08 0)
(0 -4.39116e-08 0)
(0 -4.3668e-08 0)
(0 -4.34349e-08 0)
(0 -4.32127e-08 0)
(0 -4.3002e-08 0)
(0 -4.28041e-08 0)
(0 -4.26205e-08 0)
(0 -4.24525e-08 0)
(0 -4.23017e-08 0)
(0 -4.21695e-08 0)
(0 -4.20573e-08 0)
(0 -4.19661e-08 0)
(0 -4.18969e-08 0)
(0 -4.18504e-08 0)
(0 -4.1827e-08 0)
(0 -5.03455e-08 0)
(0 -4.93545e-08 0)
(0 -4.85033e-08 0)
(0 -4.77744e-08 0)
(0 -4.71498e-08 0)
(0 -4.66123e-08 0)
(0 -4.61461e-08 0)
(0 -4.57369e-08 0)
(0 -4.53724e-08 0)
(0 -4.50423e-08 0)
(0 -4.47386e-08 0)
(0 -4.44551e-08 0)
(0 -4.41873e-08 0)
(0 -4.39323e-08 0)
(0 -4.36885e-08 0)
(0 -4.34554e-08 0)
(0 -4.3233e-08 0)
(0 -4.30222e-08 0)
(0 -4.28242e-08 0)
(0 -4.26404e-08 0)
(0 -4.24723e-08 0)
(0 -4.23214e-08 0)
(0 -4.21892e-08 0)
(0 -4.20769e-08 0)
(0 -4.19856e-08 0)
(0 -4.19164e-08 0)
(0 -4.18698e-08 0)
(0 -4.18464e-08 0)
(0 -5.0369e-08 0)
(0 -4.93773e-08 0)
(0 -4.85254e-08 0)
(0 -4.77959e-08 0)
(0 -4.71708e-08 0)
(0 -4.66329e-08 0)
(0 -4.61663e-08 0)
(0 -4.57568e-08 0)
(0 -4.5392e-08 0)
(0 -4.50617e-08 0)
(0 -4.47579e-08 0)
(0 -4.44742e-08 0)
(0 -4.42062e-08 0)
(0 -4.39511e-08 0)
(0 -4.37072e-08 0)
(0 -4.34739e-08 0)
(0 -4.32514e-08 0)
(0 -4.30405e-08 0)
(0 -4.28424e-08 0)
(0 -4.26585e-08 0)
(0 -4.24903e-08 0)
(0 -4.23393e-08 0)
(0 -4.2207e-08 0)
(0 -4.20946e-08 0)
(0 -4.20033e-08 0)
(0 -4.1934e-08 0)
(0 -4.18874e-08 0)
(0 -4.1864e-08 0)
(0 -5.03902e-08 0)
(0 -4.93977e-08 0)
(0 -4.85452e-08 0)
(0 -4.78151e-08 0)
(0 -4.71896e-08 0)
(0 -4.66513e-08 0)
(0 -4.61844e-08 0)
(0 -4.57746e-08 0)
(0 -4.54096e-08 0)
(0 -4.50791e-08 0)
(0 -4.4775e-08 0)
(0 -4.44912e-08 0)
(0 -4.42231e-08 0)
(0 -4.39678e-08 0)
(0 -4.37238e-08 0)
(0 -4.34904e-08 0)
(0 -4.32678e-08 0)
(0 -4.30568e-08 0)
(0 -4.28586e-08 0)
(0 -4.26746e-08 0)
(0 -4.25063e-08 0)
(0 -4.23552e-08 0)
(0 -4.22229e-08 0)
(0 -4.21104e-08 0)
(0 -4.20191e-08 0)
(0 -4.19497e-08 0)
(0 -4.19031e-08 0)
(0 -4.18797e-08 0)
(0 -5.04087e-08 0)
(0 -4.94157e-08 0)
(0 -4.85627e-08 0)
(0 -4.78321e-08 0)
(0 -4.72061e-08 0)
(0 -4.66675e-08 0)
(0 -4.62003e-08 0)
(0 -4.57903e-08 0)
(0 -4.5425e-08 0)
(0 -4.50944e-08 0)
(0 -4.47901e-08 0)
(0 -4.45062e-08 0)
(0 -4.42379e-08 0)
(0 -4.39826e-08 0)
(0 -4.37384e-08 0)
(0 -4.35049e-08 0)
(0 -4.32822e-08 0)
(0 -4.30711e-08 0)
(0 -4.28728e-08 0)
(0 -4.26887e-08 0)
(0 -4.25204e-08 0)
(0 -4.23692e-08 0)
(0 -4.22368e-08 0)
(0 -4.21243e-08 0)
(0 -4.20329e-08 0)
(0 -4.19635e-08 0)
(0 -4.19169e-08 0)
(0 -4.18935e-08 0)
(0 -5.04248e-08 0)
(0 -4.94312e-08 0)
(0 -4.85777e-08 0)
(0 -4.78467e-08 0)
(0 -4.72204e-08 0)
(0 -4.66815e-08 0)
(0 -4.6214e-08 0)
(0 -4.58038e-08 0)
(0 -4.54383e-08 0)
(0 -4.51075e-08 0)
(0 -4.48032e-08 0)
(0 -4.4519e-08 0)
(0 -4.42507e-08 0)
(0 -4.39952e-08 0)
(0 -4.3751e-08 0)
(0 -4.35174e-08 0)
(0 -4.32946e-08 0)
(0 -4.30834e-08 0)
(0 -4.28851e-08 0)
(0 -4.27009e-08 0)
(0 -4.25325e-08 0)
(0 -4.23813e-08 0)
(0 -4.22488e-08 0)
(0 -4.21362e-08 0)
(0 -4.20448e-08 0)
(0 -4.19754e-08 0)
(0 -4.19287e-08 0)
(0 -4.19053e-08 0)
(0 -5.04382e-08 0)
(0 -4.94441e-08 0)
(0 -4.85903e-08 0)
(0 -4.7859e-08 0)
(0 -4.72324e-08 0)
(0 -4.66932e-08 0)
(0 -4.62255e-08 0)
(0 -4.5815e-08 0)
(0 -4.54495e-08 0)
(0 -4.51185e-08 0)
(0 -4.4814e-08 0)
(0 -4.45298e-08 0)
(0 -4.42614e-08 0)
(0 -4.40058e-08 0)
(0 -4.37615e-08 0)
(0 -4.35278e-08 0)
(0 -4.3305e-08 0)
(0 -4.30937e-08 0)
(0 -4.28953e-08 0)
(0 -4.27111e-08 0)
(0 -4.25426e-08 0)
(0 -4.23913e-08 0)
(0 -4.22588e-08 0)
(0 -4.21462e-08 0)
(0 -4.20547e-08 0)
(0 -4.19853e-08 0)
(0 -4.19386e-08 0)
(0 -4.19152e-08 0)
(0 -5.04489e-08 0)
(0 -4.94546e-08 0)
(0 -4.86004e-08 0)
(0 -4.78688e-08 0)
(0 -4.7242e-08 0)
(0 -4.67026e-08 0)
(0 -4.62347e-08 0)
(0 -4.58241e-08 0)
(0 -4.54584e-08 0)
(0 -4.51273e-08 0)
(0 -4.48228e-08 0)
(0 -4.45384e-08 0)
(0 -4.42699e-08 0)
(0 -4.40143e-08 0)
(0 -4.37699e-08 0)
(0 -4.35362e-08 0)
(0 -4.33133e-08 0)
(0 -4.3102e-08 0)
(0 -4.29035e-08 0)
(0 -4.27192e-08 0)
(0 -4.25507e-08 0)
(0 -4.23994e-08 0)
(0 -4.22668e-08 0)
(0 -4.21542e-08 0)
(0 -4.20627e-08 0)
(0 -4.19933e-08 0)
(0 -4.19466e-08 0)
(0 -4.19231e-08 0)
(0 -5.0457e-08 0)
(0 -4.94624e-08 0)
(0 -4.8608e-08 0)
(0 -4.78762e-08 0)
(0 -4.72492e-08 0)
(0 -4.67097e-08 0)
(0 -4.62417e-08 0)
(0 -4.58309e-08 0)
(0 -4.54651e-08 0)
(0 -4.5134e-08 0)
(0 -4.48293e-08 0)
(0 -4.45449e-08 0)
(0 -4.42764e-08 0)
(0 -4.40207e-08 0)
(0 -4.37763e-08 0)
(0 -4.35425e-08 0)
(0 -4.33195e-08 0)
(0 -4.31082e-08 0)
(0 -4.29097e-08 0)
(0 -4.27253e-08 0)
(0 -4.25568e-08 0)
(0 -4.24055e-08 0)
(0 -4.22728e-08 0)
(0 -4.21602e-08 0)
(0 -4.20687e-08 0)
(0 -4.19992e-08 0)
(0 -4.19525e-08 0)
(0 -4.19291e-08 0)
(0 -5.04625e-08 0)
(0 -4.94676e-08 0)
(0 -4.86131e-08 0)
(0 -4.78812e-08 0)
(0 -4.7254e-08 0)
(0 -4.67144e-08 0)
(0 -4.62463e-08 0)
(0 -4.58355e-08 0)
(0 -4.54696e-08 0)
(0 -4.51384e-08 0)
(0 -4.48337e-08 0)
(0 -4.45493e-08 0)
(0 -4.42807e-08 0)
(0 -4.4025e-08 0)
(0 -4.37805e-08 0)
(0 -4.35467e-08 0)
(0 -4.33237e-08 0)
(0 -4.31123e-08 0)
(0 -4.29138e-08 0)
(0 -4.27294e-08 0)
(0 -4.25608e-08 0)
(0 -4.24095e-08 0)
(0 -4.22769e-08 0)
(0 -4.21642e-08 0)
(0 -4.20727e-08 0)
(0 -4.20032e-08 0)
(0 -4.19565e-08 0)
(0 -4.1933e-08 0)
(0 -5.04652e-08 0)
(0 -4.94703e-08 0)
(0 -4.86156e-08 0)
(0 -4.78836e-08 0)
(0 -4.72564e-08 0)
(0 -4.67168e-08 0)
(0 -4.62486e-08 0)
(0 -4.58378e-08 0)
(0 -4.54719e-08 0)
(0 -4.51406e-08 0)
(0 -4.48359e-08 0)
(0 -4.45515e-08 0)
(0 -4.42828e-08 0)
(0 -4.40271e-08 0)
(0 -4.37826e-08 0)
(0 -4.35487e-08 0)
(0 -4.33258e-08 0)
(0 -4.31144e-08 0)
(0 -4.29158e-08 0)
(0 -4.27315e-08 0)
(0 -4.25629e-08 0)
(0 -4.24115e-08 0)
(0 -4.22789e-08 0)
(0 -4.21662e-08 0)
(0 -4.20747e-08 0)
(0 -4.20052e-08 0)
(0 -4.19585e-08 0)
(0 -4.1935e-08 0)
)
;

boundaryField
{
    bc-2
    {
        type            empty;
    }
    bc-3
    {
        type            empty;
    }
    bottom
    {
        type            zeroGradient;
    }
    leftSide
    {
        type            zeroGradient;
    }
    naturalSurface
    {
        type            zeroGradient;
    }
    rightSide
    {
        type            zeroGradient;
    }
    slopesurface
    {
        type            zeroGradient;
    }
    subGradeSurface
    {
        type            zeroGradient;
    }
}


// ************************************************************************* //
