# Supplementary material for: A finite volume-based model for the hydrothermal behavior of soil under freeze–thaw cycles
Source: PLoS One. 2021 Jun 3;16(6):e0252680. doi: 10.1371/journal.pone.0252680 (PMC8174737; doi:10.1371/journal.pone.0252680)
Supplement: S1 Data — (ZIP) [file pone.0252680.s001.zip › Data at equal time interval/3.47328e+08/solidTemperature]

/*--------------------------------*- C++ -*----------------------------------*\
| =========                 |                                                 |
| \\      /  F ield         | OpenFOAM: The Open Source CFD Toolbox           |
|  \\    /   O peration     | Version:  2.4.0                                 |
|   \\  /    A nd           | Web:      www.OpenFOAM.org                      |
|    \\/     M anipulation  |                                                 |
\*---------------------------------------------------------------------------*/
FoamFile
{
    version     2.0;
    format      ascii;
    class       volScalarField;
    location    "3.47328e+08";
    object      solidTemperature;
}
// * * * * * * * * * * * * * * * * * * * * * * * * * * * * * * * * * * * * * //

dimensions      [0 0 0 1 0 0 0];

internalField   nonuniform List<scalar> 
9554
(
292.699
289.144
286.053
283.567
281.704
280.407
279.582
279.123
278.928
278.91
278.999
279.141
279.3
279.453
279.587
279.696
279.78
279.841
279.883
279.91
279.927
279.937
292.699
289.144
286.053
283.567
281.704
280.407
279.582
279.123
278.928
278.91
278.999
279.141
279.3
279.453
279.587
279.696
279.78
279.841
279.883
279.91
279.927
279.937
292.699
289.144
286.053
283.567
281.704
280.407
279.582
279.123
278.928
278.91
278.999
279.141
279.3
279.453
279.587
279.696
279.78
279.841
279.883
279.911
279.927
279.937
292.699
289.144
286.053
283.567
281.704
280.407
279.582
279.123
278.928
278.91
278.999
279.141
279.3
279.453
279.587
279.696
279.78
279.841
279.883
279.911
279.928
279.938
292.699
289.144
286.053
283.567
281.704
280.407
279.582
279.123
278.928
278.911
278.999
279.141
279.3
279.453
279.587
279.696
279.78
279.841
279.884
279.911
279.928
279.938
292.699
289.144
286.053
283.567
281.705
280.408
279.582
279.123
278.929
278.911
278.999
279.141
279.301
279.454
279.587
279.697
279.781
279.842
279.884
279.911
279.928
279.938
292.699
289.144
286.053
283.568
281.705
280.408
279.583
279.123
278.929
278.911
279
279.142
279.301
279.454
279.588
279.697
279.781
279.842
279.884
279.912
279.929
279.939
292.699
289.144
286.053
283.568
281.705
280.408
279.583
279.124
278.929
278.911
279
279.142
279.301
279.454
279.588
279.697
279.781
279.843
279.885
279.912
279.929
279.939
292.699
289.144
286.053
283.568
281.705
280.408
279.583
279.124
278.93
278.912
279
279.143
279.302
279.455
279.589
279.698
279.782
279.843
279.885
279.913
279.93
279.94
292.699
289.144
286.054
283.568
281.705
280.409
279.583
279.124
278.93
278.912
279.001
279.143
279.302
279.455
279.589
279.699
279.783
279.844
279.886
279.914
279.931
279.941
292.699
289.144
286.054
283.568
281.706
280.409
279.584
279.125
278.93
278.913
279.001
279.144
279.303
279.456
279.59
279.699
279.783
279.845
279.887
279.914
279.931
279.941
292.699
289.144
286.054
283.569
281.706
280.409
279.584
279.125
278.931
278.913
279.002
279.144
279.304
279.457
279.591
279.7
279.784
279.845
279.888
279.915
279.932
279.942
292.7
289.145
286.054
283.569
281.706
280.41
279.585
279.126
278.931
278.914
279.003
279.145
279.304
279.457
279.591
279.701
279.785
279.846
279.888
279.916
279.933
279.943
292.7
289.145
286.054
283.569
281.707
280.41
279.585
279.126
278.932
278.914
279.003
279.146
279.305
279.458
279.592
279.702
279.786
279.847
279.889
279.917
279.934
279.944
292.7
289.145
286.055
283.57
281.707
280.41
279.586
279.127
278.933
278.915
279.004
279.146
279.306
279.459
279.593
279.703
279.787
279.848
279.89
279.918
279.935
279.945
292.7
289.145
286.055
283.57
281.707
280.411
279.586
279.127
278.933
278.916
279.005
279.147
279.307
279.46
279.594
279.704
279.788
279.849
279.891
279.919
279.936
279.946
292.7
289.145
286.055
283.57
281.708
280.411
279.587
279.128
278.934
278.916
279.005
279.148
279.307
279.461
279.595
279.705
279.789
279.85
279.893
279.92
279.937
279.947
292.7
289.145
286.055
283.571
281.708
280.412
279.587
279.129
278.934
278.917
279.006
279.149
279.308
279.462
279.596
279.706
279.79
279.851
279.894
279.922
279.939
279.949
292.7
289.146
286.056
283.571
281.709
280.412
279.588
279.129
278.935
278.918
279.007
279.15
279.309
279.463
279.597
279.707
279.791
279.853
279.895
279.923
279.94
279.95
292.7
289.146
286.056
283.571
281.709
280.413
279.589
279.13
278.936
278.919
279.008
279.151
279.31
279.464
279.598
279.708
279.792
279.854
279.897
279.924
279.942
279.952
292.7
289.146
286.056
283.572
281.71
280.414
279.589
279.131
278.937
278.92
279.009
279.152
279.311
279.465
279.599
279.709
279.794
279.855
279.898
279.926
279.943
279.953
292.7
289.146
286.057
283.573
281.711
280.415
279.59
279.132
278.938
278.921
279.01
279.153
279.313
279.466
279.601
279.71
279.795
279.857
279.899
279.927
279.945
279.955
292.7
289.147
286.058
283.573
281.712
280.416
279.591
279.133
278.939
278.922
279.011
279.154
279.314
279.467
279.602
279.712
279.796
279.858
279.901
279.929
279.946
279.956
292.7
289.147
286.058
283.574
281.713
280.417
279.593
279.134
278.94
278.923
279.012
279.155
279.315
279.469
279.603
279.713
279.798
279.86
279.902
279.93
279.948
279.958
292.701
289.148
286.059
283.576
281.714
280.419
279.594
279.136
278.942
278.925
279.014
279.157
279.317
279.47
279.605
279.715
279.799
279.861
279.904
279.932
279.95
279.96
292.701
289.149
286.061
283.577
281.716
280.421
279.597
279.138
278.945
278.927
279.016
279.159
279.319
279.472
279.607
279.716
279.801
279.863
279.906
279.934
279.951
279.962
292.701
289.15
286.062
283.58
281.719
280.424
279.6
279.141
278.947
278.93
279.019
279.161
279.321
279.474
279.609
279.718
279.803
279.865
279.908
279.936
279.953
279.964
292.702
289.151
286.064
283.582
281.722
280.427
279.604
279.145
278.951
278.934
279.022
279.164
279.324
279.477
279.611
279.72
279.805
279.867
279.909
279.938
279.955
279.966
292.702
289.152
286.067
283.585
281.726
280.432
279.608
279.15
278.956
278.938
279.026
279.168
279.327
279.48
279.613
279.723
279.807
279.869
279.911
279.94
279.957
279.968
292.703
289.154
286.069
283.589
281.73
280.437
279.614
279.156
278.962
278.944
279.032
279.173
279.331
279.483
279.617
279.726
279.81
279.871
279.914
279.942
279.959
279.97
292.703
289.155
286.072
283.593
281.735
280.443
279.621
279.163
278.969
278.951
279.038
279.179
279.336
279.488
279.62
279.729
279.812
279.873
279.916
279.944
279.961
279.972
292.703
289.156
286.073
283.595
281.739
280.448
279.628
279.171
278.977
278.959
279.046
279.186
279.342
279.493
279.625
279.733
279.816
279.876
279.918
279.946
279.964
279.974
292.703
289.155
286.072
283.595
281.742
280.453
279.634
279.179
278.987
278.969
279.055
279.194
279.35
279.499
279.63
279.737
279.819
279.879
279.921
279.949
279.966
279.976
292.701
289.149
286.065
283.59
281.739
280.454
279.639
279.187
278.996
278.979
279.066
279.204
279.359
279.507
279.637
279.742
279.824
279.883
279.924
279.951
279.968
279.979
292.696
289.136
286.049
283.575
281.729
280.45
279.641
279.194
279.006
278.99
279.077
279.215
279.369
279.516
279.644
279.748
279.828
279.887
279.928
279.954
279.971
279.981
292.685
289.108
286.014
283.543
281.704
280.435
279.636
279.197
279.014
279.002
279.09
279.228
279.38
279.526
279.652
279.755
279.834
279.891
279.931
279.957
279.974
279.984
292.662
289.054
285.949
283.482
281.657
280.405
279.621
279.194
279.021
279.013
279.104
279.242
279.393
279.537
279.662
279.763
279.84
279.896
279.935
279.961
279.977
279.986
292.615
288.95
285.831
283.378
281.579
280.354
279.594
279.185
279.024
279.024
279.118
279.257
279.407
279.549
279.672
279.771
279.847
279.902
279.939
279.964
279.98
279.989
292.506
288.751
285.629
283.211
281.458
280.276
279.55
279.167
279.023
279.033
279.132
279.273
279.423
279.563
279.684
279.78
279.854
279.907
279.944
279.968
279.983
279.992
292.213
288.375
285.302
282.964
281.287
280.168
279.491
279.141
279.019
279.042
279.147
279.29
279.44
279.578
279.696
279.79
279.862
279.913
279.949
279.972
279.986
279.995
293.932
293.79
293.821
292.615
293.35
292.584
292.748
290.477
293.505
289.523
292.2
290.493
293.833
290.456
293.215
291.755
292.775
292.709
289.886
293.287
293.942
289.74
293.099
290.907
291.131
292.499
293.282
291.567
292.014
294.095
290.936
293.742
293.954
291.239
279.709
288.763
280.297
278.951
289.64
288.926
289.447
288.99
291.077
289.592
291.005
288.777
290.227
285.56
287.86
282.905
292.516
285.727
287.243
281.489
278.988
278.983
279.174
278.919
288.666
292.682
288.401
283.94
284.115
281.616
289.562
279.778
285.037
281.479
283.174
279.998
283.299
279.378
282.413
281.071
280.687
278.982
281.71
278.842
279.956
279.409
279.663
278.739
279.807
279.179
279.116
278.748
280.31
279.035
279.281
278.78
278.826
278.813
279.681
279.066
278.803
278.827
279.388
278.865
279.691
279.1
279.132
278.888
279.398
279.094
279.726
279.693
280.058
279.929
278.913
278.888
280.253
280.417
278.909
282.689
293.569
286.33
280.098
285.792
279.668
278.806
281.635
280.382
278.778
278.752
280.311
292.648
283.725
280.228
278.861
279.084
279.976
279.074
280.09
286.036
291.352
287.128
281.534
279.068
278.765
278.79
278.758
283.808
279.733
280.739
279.179
278.993
278.783
279.073
280.518
280.605
278.973
278.944
279.044
278.899
279.002
282.296
279.446
284.882
280.486
282.088
287.375
287.51
293.027
289.831
291.175
278.908
278.901
279.041
280.02
278.949
278.963
279.296
280.012
278.909
278.915
278.776
278.89
280.592
279.356
283.902
284.311
292.637
286.099
279.693
280.927
279.695
279.236
280.828
282.933
279.819
278.881
282.131
279.763
278.858
278.869
279.219
280.353
279.146
278.743
283.826
282.216
279.192
278.965
282.942
288.489
280.097
279.238
292.298
286.306
278.959
278.895
278.892
279.123
278.847
279.065
279.09
278.773
279.214
278.761
280.484
278.904
290.51
292.364
279.416
280.272
283.946
289.209
281.562
284.251
283.015
287.587
279.588
280.136
282.015
280.858
278.825
278.763
280.571
282.36
278.879
278.844
279.817
280.999
278.812
279.448
280.382
279.33
278.991
278.908
278.88
278.963
290.098
292.876
279.351
280.339
280.271
279.457
285.211
285.023
278.748
278.787
279.588
279.886
282.041
284.931
280.242
279.329
279.522
279.689
278.907
278.915
289.733
286.329
287.904
291.329
279.537
280.066
280.605
279.463
280.384
279.357
288.84
293.828
278.92
279.331
285.512
289.375
279.003
279.707
279.237
279.159
278.867
279.313
284.516
287.292
278.746
278.764
278.839
278.863
282.895
281.316
280.49
281.859
278.922
278.994
285.146
283.819
281.146
282.835
279.021
279.433
281.709
280.063
283.335
285.851
278.757
278.888
279.456
278.86
282.329
281.557
280.218
280.48
278.824
278.762
278.753
278.813
278.922
278.918
279.493
279.029
292.375
287.246
282.146
283.571
279.426
279.689
288.639
286.312
279.022
279.582
279.323
279.192
278.91
278.939
278.987
278.852
283.877
286.012
278.966
279.391
278.891
278.871
280.08
280.93
290.447
293.653
278.996
279.404
279.005
278.928
281.485
283.871
278.828
278.815
279.086
278.879
287.297
290.069
283.101
284.749
279.379
279.015
280.961
280.101
279.276
279.786
279.277
278.891
279.05
279.434
278.967
278.885
278.915
278.897
280.045
280.056
283.017
285.074
280.04
279.701
278.878
279.059
278.941
278.873
280.033
279.371
279.78
280.533
278.799
278.817
278.844
278.772
286.192
288.331
278.848
278.799
280.886
280.13
280.209
281.238
278.871
278.86
291.357
293.873
280.883
282.351
288.742
287.017
280.717
280.05
285.176
287.108
279.598
280.043
281.151
282.262
293.106
290.814
288.159
290.882
278.934
278.899
283.912
284.848
278.753
278.759
285.012
282.888
289.336
287.772
278.909
278.981
279.717
280.334
278.954
278.962
278.916
278.934
278.744
278.798
282.277
281.328
279.207
279.605
280.124
280.102
286.01
286.969
281.123
281.475
279.19
279.514
288.551
287.387
281.244
280.204
283.732
282.874
281.359
280.605
281.34
282.301
279.24
279.665
280.466
280.306
291.497
293.843
293.791
290.403
278.92
278.912
279.493
279.557
278.992
279.098
290.746
294.072
289.681
280.881
294.055
293.007
293.783
292.99
293.758
290.735
293.573
288.865
292.756
288.435
292.634
289.821
290.724
289.551
292.889
285.149
292.609
289.049
283.752
281.202
283.663
292.224
291.758
283.475
290.467
283.9
288.101
282.255
288.359
283.718
283.879
283.626
288.351
281.194
289.556
281.414
286.045
285.786
289.542
281.307
283.679
283.586
287.383
280.812
287.398
282.271
288.076
285.464
290.389
281.325
282.134
284.161
281.218
289.87
290.49
283.287
281.347
286.142
281.209
288.25
288.606
281.413
287.566
282.376
290.038
283.939
285.006
290.091
281.199
287.913
289.834
283.536
282.951
281.948
281.484
286.297
286.016
287.011
286.987
292.496
288.571
289.989
286.025
290.319
283.398
281.372
289.617
284.212
289.443
284.018
293.192
286.919
284.415
284.796
282.991
281.475
282.903
285.559
287.941
287.765
284.946
281.293
283.164
282.325
290.656
284.988
282.121
280.864
290.762
285.246
284.19
280.851
284.108
280.956
289.115
293.005
293.493
287.756
290.92
285.805
283.928
286.077
289.822
291.402
283.952
282.045
284.994
289.526
286.595
286.057
287.47
290.807
285.318
287.667
283.656
286.999
285.017
282.516
282.916
281.83
283.635
286.748
287.455
283.646
292.893
290.205
284.486
285.623
289.35
290.794
289.776
292.259
280.91
282.307
293.738
289.534
289.841
290.021
282.495
280.871
288.622
290.71
291.416
288.153
291.067
287.46
288.07
287.076
283.029
286.113
286.981
283.975
290.75
287.811
288.488
286.051
286.88
288.377
282.028
281.348
280.849
282.356
281.864
280.852
280.86
282.172
281.278
282.611
280.817
282.095
285.367
282.559
289.072
291.175
281.365
281.98
290.729
287.433
292.278
289.736
286.032
285.51
287.49
286.652
293.816
291.166
285.668
282.971
282.356
282.119
290.866
287.912
284.148
285.646
282.257
284.789
284.133
283.792
291.266
292.782
288.267
289.608
290.853
293.738
288.167
289.538
285.183
287.773
282.547
282.866
282.821
283.476
288.161
286.197
287.817
285.098
281.579
281.649
288.381
290.345
289.63
289.929
285.919
285.916
287.485
285.588
285.815
286.763
293.868
291.286
282.782
283.161
287.5
285.851
284.345
285.285
288.087
289.184
284.626
285.499
284.017
282.194
285.339
287.703
284.139
284.725
286.537
284.856
291.47
292.75
286.675
287.429
286.98
285.98
285.648
286.748
291.91
291.17
282.792
284.158
282.204
283.214
290.153
290.123
284.168
282.319
283.993
284.307
282.869
284.491
280.99
282.229
282.635
283.049
291.455
293.925
285.269
284.623
294.193
294.122
293.594
292.599
293.572
292.597
293.573
292.601
293.578
292.615
293.578
292.605
293.577
292.61
293.578
292.609
293.58
292.619
293.587
292.636
293.593
292.644
293.602
292.672
293.621
292.725
293.654
292.813
293.715
292.984
293.867
293.491
294.197
294.144
293.594
292.6
293.576
292.609
293.577
292.609
293.579
292.613
293.577
292.605
293.579
292.617
293.581
292.615
293.582
292.621
293.588
292.637
293.596
292.655
293.608
292.684
293.625
292.729
293.657
292.817
293.718
292.997
293.872
293.5
281.181
293.993
289.667
280.863
294.015
292.89
293.783
292.837
292.408
291.067
290.509
290.712
293.506
289.95
293.145
288.003
293.606
289.827
292.944
284.26
293.291
287.389
283.715
291.153
291.397
282.132
286.392
282.818
286.732
282.875
289.887
281.801
283.86
285.916
287.568
281.514
287.384
281.821
285.693
285.492
288.754
281.434
283.544
281.852
287.544
285.595
287.856
282.218
285.788
285.556
281.111
289.837
286.825
283.949
282.103
282.119
281.273
288.977
290.734
282.947
282.126
290.494
281.829
288.757
289.729
281.012
289.941
281.578
285.218
290.48
282.307
287.108
283.411
281.009
282.344
281.282
289.803
282.041
285.545
289.43
290.735
286.686
283.547
291.303
286.546
290.041
293.888
286.274
285.395
283.478
280.84
285.022
280.902
285.016
283.503
290.845
287.873
287.587
284.174
280.843
291.3
289.408
284.429
281.57
285.655
282.809
290.196
292.064
289.483
286.732
280.993
282.738
280.977
283.88
287.999
290.977
284.878
290.744
280.542
283.722
284.992
290.191
280.776
282.634
286.406
290.125
293.029
287.673
285.623
285.915
283.276
285.257
289.823
293.721
286.754
284.686
287.779
285.95
285.63
282.558
289.15
290.584
293.582
288.844
290.266
291.73
282.275
285.188
282.316
285.542
286.735
283.539
280.65
283.21
280.672
283.226
280.906
282.503
287.834
286.796
285.995
288.724
287.416
291.064
280.647
282.417
290.759
289.318
280.639
282.132
287.233
290.745
293.595
290.251
281.546
283.292
293.665
289.479
287.689
283.932
282.387
280.754
290.742
287.158
288.14
289.193
288.068
290.134
288.369
290.732
282.331
281.284
281.9
281.242
282.016
281.042
283.623
287.027
290.732
286.348
285.064
284.153
288.01
290.676
290.701
287.023
290.277
288.242
283.349
281.841
281.856
280.908
285.701
283.821
285.093
282.463
285.132
283.018
283.913
287.051
284.264
282.335
290.409
292.633
290.121
287.607
288.118
284.894
282.685
284.382
285.691
286.218
282.171
283.355
287.14
286.75
283.264
283.584
292.896
291.427
289.092
288.03
287.251
285.455
289.205
288.008
292.764
291.908
282.84
282.284
287.398
284.703
286.737
284.4
289.231
291.402
291.202
292.674
284.078
285.199
284.643
283.753
283.742
282.156
288.403
286.788
283.077
283.34
285.467
287.907
287.447
285.532
280.869
281.388
287.626
284.796
288.766
289.201
284.013
282.078
280.586
281.573
284.725
284.235
284.942
287.579
292.535
292.659
282.758
283.26
285.625
286.778
282.898
283.314
291.052
288.751
284.931
283.801
281.016
281.089
281.923
281.049
283.944
283.579
285.256
284.245
285.486
287.812
290.059
288.736
291.064
288.906
291.829
293.996
281.583
280.633
285.015
284.608
278.92
288.783
280.005
278.982
289.671
288.971
291.11
290.861
292.369
288.914
292.99
287.428
293.127
287.68
288.512
288.739
291.647
288.641
293.012
279.049
279.489
278.931
280.047
278.953
278.949
287.912
293.25
285.809
290.49
285.037
286.596
282.054
286.844
283.252
285.102
280.564
281.687
279.923
283.184
280.023
280.738
279.147
280.718
279.62
281.135
279.002
279.099
279.883
279.758
278.807
280.026
278.726
278.822
278.871
279.72
278.736
278.83
278.798
279.342
278.818
279.529
278.826
279.285
278.87
279.344
278.86
279.89
278.857
278.905
278.923
279.396
278.965
278.924
278.905
279.688
278.897
279.626
279.875
278.79
278.729
279.85
279.897
278.74
280.773
279.096
282.845
279.483
281.881
284.524
283.731
288.868
279.348
279.989
280.088
278.852
282.507
288.204
285.532
290.001
278.775
279.052
279.553
279.439
279.647
280.864
279.118
281.181
278.855
278.906
286.998
282.613
282.428
279.588
279.732
282.185
278.898
278.934
278.851
278.837
279.884
278.924
279.376
278.736
292.951
287.81
281.817
281.627
279.024
278.951
279.333
279.428
280.63
283.274
278.898
278.957
291.582
287.075
278.795
278.811
282.878
282.628
280.022
279.025
278.737
278.749
279.424
280.203
293.064
286.438
284.433
284.098
280.133
278.937
278.866
278.904
278.953
279.162
284.094
285.392
278.967
280.216
280.319
279.39
281.223
283.273
278.97
279.349
281.058
280.559
288.644
291.497
280.879
280.219
280.122
279.231
280.117
278.986
278.753
278.815
282.803
281.669
278.904
279.313
289.533
286.151
290.428
293.527
291.653
291.296
278.868
279.274
278.746
279.157
278.801
278.925
278.876
278.9
278.76
278.782
286.068
285.55
279.496
278.973
280.322
279.565
278.871
278.794
282.973
280.772
283.383
286.052
278.935
278.878
278.919
278.98
284.741
284.934
281.488
280.167
279.495
280.164
279.277
280.057
278.73
278.73
280.092
279.401
280.136
279.291
278.77
278.956
278.961
278.907
279.669
280.269
279.438
279.938
278.799
278.765
278.821
278.863
279.026
279.03
288.239
292.257
280.259
279.417
284.406
282.957
279.439
279.697
279.165
279.089
286.795
288.927
280.858
281.048
286.726
284.203
278.954
278.806
281.453
281.97
292.858
290.088
279.595
280.277
284.838
287.347
279.304
278.955
279.764
280.188
280.488
280.242
279.035
279.2
278.9
279.005
278.975
279.002
283.173
283.629
279.144
279.798
280.077
281.3
279.4
279.004
279.871
279.364
278.857
278.831
278.934
278.81
279.533
279.143
282.398
284.28
279.899
280.819
278.911
278.914
279.342
279.278
282.261
281.342
281.082
280.359
284.116
285.823
286.651
289.932
278.858
278.981
279.256
278.895
279.194
279.051
278.741
278.753
278.838
279.035
289.026
289.485
278.888
279.075
289.485
293.659
289.504
287.78
279.059
278.754
279.103
279.255
279.958
279.615
280.825
281.661
278.941
278.884
284.512
283.146
286.718
288.355
283.279
281.776
278.753
278.775
278.774
278.853
279.476
279.815
279.251
279.115
278.871
278.939
279.824
279.568
289.784
289.94
278.757
278.868
278.841
279.142
278.887
278.837
293.745
290.677
278.997
279.138
280.349
279.582
278.897
278.904
284.53
283.604
282.416
281.662
286.079
284.478
278.763
278.744
279.894
280.007
279.129
279.182
278.94
278.911
285.962
286.66
280.701
281.798
283.719
284.915
278.977
278.8
278.99
278.915
278.804
278.853
282.195
283.558
279.667
280.295
280.349
279.696
278.819
278.75
281.721
280.678
282.119
281.066
280.056
280.6
282.544
281.427
286.463
285.402
280.074
280.494
278.747
278.761
281.813
281.318
287.432
289.627
278.901
278.963
279.606
280.321
287.587
285.608
280.051
279.999
290.96
293.835
291.979
291.817
291.803
293.989
293.858
291.454
279.678
279.306
278.907
278.91
279.05
278.956
292.651
293.841
293.789
293.93
292.695
293.777
292.601
293.92
291.364
292.355
290.891
292.488
290.55
292.463
290.45
292.748
290.958
293.367
294.215
290.336
293.463
289.483
293.575
289.826
293.745
289.898
293.443
291.081
293.262
292.948
292.598
291.143
292.526
294.191
279.943
279.947
279.95
279.953
279.957
279.963
279.969
279.976
279.984
279.992
280.001
280.01
280.019
280.028
280.037
280.046
280.055
280.064
280.072
280.081
280.089
280.097
280.106
280.114
280.122
280.13
280.138
280.146
279.943
279.947
279.95
279.953
279.957
279.963
279.969
279.976
279.984
279.992
280.001
280.01
280.019
280.028
280.037
280.046
280.055
280.064
280.072
280.081
280.089
280.097
280.106
280.114
280.122
280.13
280.138
280.146
279.943
279.947
279.95
279.953
279.958
279.963
279.969
279.976
279.984
279.992
280.001
280.01
280.019
280.028
280.037
280.046
280.055
280.064
280.072
280.081
280.089
280.097
280.106
280.114
280.122
280.13
280.138
280.146
279.943
279.947
279.95
279.954
279.958
279.963
279.969
279.976
279.984
279.993
280.001
280.01
280.019
280.028
280.037
280.046
280.055
280.064
280.072
280.081
280.089
280.097
280.106
280.114
280.122
280.13
280.138
280.146
279.944
279.947
279.95
279.954
279.958
279.963
279.969
279.977
279.984
279.993
280.002
280.011
280.02
280.029
280.038
280.047
280.055
280.064
280.073
280.081
280.089
280.098
280.106
280.114
280.122
280.13
280.138
280.146
279.944
279.948
279.951
279.954
279.958
279.964
279.97
279.977
279.985
279.993
280.002
280.011
280.02
280.029
280.038
280.047
280.056
280.064
280.073
280.081
280.089
280.098
280.106
280.114
280.122
280.13
280.138
280.146
279.944
279.948
279.951
279.955
279.959
279.964
279.97
279.977
279.985
279.994
280.002
280.011
280.02
280.029
280.038
280.047
280.056
280.064
280.073
280.081
280.09
280.098
280.106
280.114
280.122
280.13
280.138
280.146
279.945
279.949
279.952
279.955
279.959
279.965
279.971
279.978
279.986
279.994
280.003
280.012
280.021
280.03
280.039
280.047
280.056
280.065
280.073
280.082
280.09
280.098
280.106
280.114
280.122
280.13
280.138
280.146
279.946
279.949
279.952
279.956
279.96
279.965
279.971
279.978
279.986
279.995
280.003
280.012
280.021
280.03
280.039
280.048
280.057
280.065
280.074
280.082
280.09
280.098
280.106
280.114
280.122
280.13
280.138
280.146
279.946
279.95
279.953
279.956
279.961
279.966
279.972
279.979
279.987
279.995
280.004
280.013
280.022
280.031
280.04
280.048
280.057
280.066
280.074
280.082
280.09
280.099
280.107
280.115
280.122
280.13
280.138
280.146
279.947
279.951
279.954
279.957
279.961
279.967
279.973
279.98
279.987
279.996
280.004
280.013
280.022
280.031
280.04
280.049
280.057
280.066
280.074
280.083
280.091
280.099
280.107
280.115
280.123
280.13
280.138
280.146
279.948
279.952
279.955
279.958
279.962
279.967
279.973
279.981
279.988
279.997
280.005
280.014
280.023
280.032
280.041
280.049
280.058
280.066
280.075
280.083
280.091
280.099
280.107
280.115
280.123
280.131
280.138
280.146
279.949
279.953
279.956
279.959
279.963
279.968
279.974
279.981
279.989
279.997
280.006
280.015
280.024
280.032
280.041
280.05
280.058
280.067
280.075
280.083
280.091
280.099
280.107
280.115
280.123
280.131
280.138
280.146
279.95
279.954
279.957
279.96
279.964
279.969
279.975
279.982
279.99
279.998
280.007
280.016
280.024
280.033
280.042
280.051
280.059
280.067
280.076
280.084
280.092
280.1
280.108
280.115
280.123
280.131
280.139
280.146
279.951
279.955
279.958
279.961
279.965
279.97
279.976
279.983
279.991
279.999
280.008
280.016
280.025
280.034
280.043
280.051
280.06
280.068
280.076
280.084
280.092
280.1
280.108
280.116
280.123
280.131
280.139
280.146
279.952
279.956
279.959
279.962
279.966
279.971
279.977
279.984
279.992
280
280.009
280.017
280.026
280.035
280.044
280.052
280.06
280.069
280.077
280.085
280.093
280.101
280.108
280.116
280.124
280.131
280.139
280.146
279.953
279.957
279.96
279.963
279.967
279.973
279.979
279.986
279.993
280.001
280.01
280.018
280.027
280.036
280.044
280.053
280.061
280.069
280.078
280.085
280.093
280.101
280.109
280.116
280.124
280.131
280.139
280.146
279.955
279.958
279.961
279.965
279.969
279.974
279.98
279.987
279.994
280.002
280.011
280.019
280.028
280.037
280.045
280.054
280.062
280.07
280.078
280.086
280.094
280.102
280.109
280.117
280.124
280.132
280.139
280.146
279.956
279.96
279.963
279.966
279.97
279.975
279.981
279.988
279.996
280.004
280.012
280.021
280.029
280.038
280.046
280.055
280.063
280.071
280.079
280.087
280.094
280.102
280.11
280.117
280.124
280.132
280.139
280.146
279.957
279.961
279.964
279.968
279.972
279.977
279.983
279.989
279.997
280.005
280.013
280.022
280.03
280.039
280.047
280.056
280.064
280.072
280.08
280.087
280.095
280.103
280.11
280.117
280.125
280.132
280.139
280.146
279.959
279.963
279.966
279.969
279.973
279.978
279.984
279.991
279.998
280.006
280.015
280.023
280.032
280.04
280.048
280.057
280.065
280.073
280.081
280.088
280.096
280.103
280.11
280.118
280.125
280.132
280.139
280.146
279.961
279.964
279.967
279.971
279.975
279.98
279.986
279.992
280
280.008
280.016
280.024
280.033
280.041
280.05
280.058
280.066
280.074
280.081
280.089
280.096
280.104
280.111
280.118
280.125
280.132
280.139
280.146
279.962
279.966
279.969
279.973
279.977
279.981
279.987
279.994
280.001
280.009
280.018
280.026
280.034
280.043
280.051
280.059
280.067
280.075
280.082
280.09
280.097
280.104
280.112
280.119
280.126
280.133
280.14
280.147
279.964
279.968
279.971
279.974
279.978
279.983
279.989
279.996
280.003
280.011
280.019
280.027
280.036
280.044
280.052
280.06
280.068
280.076
280.083
280.091
280.098
280.105
280.112
280.119
280.126
280.133
280.14
280.147
279.966
279.97
279.973
279.976
279.98
279.985
279.991
279.998
280.005
280.013
280.021
280.029
280.037
280.045
280.053
280.061
280.069
280.077
280.084
280.091
280.099
280.106
280.113
280.12
280.126
280.133
280.14
280.147
279.968
279.972
279.975
279.978
279.982
279.987
279.993
279.999
280.007
280.014
280.022
280.031
280.039
280.047
280.055
280.063
280.07
280.078
280.085
280.092
280.099
280.106
280.113
280.12
280.127
280.133
280.14
280.147
279.97
279.974
279.977
279.98
279.984
279.989
279.995
280.001
280.009
280.016
280.024
280.032
280.04
280.048
280.056
280.064
280.072
280.079
280.086
280.093
280.1
280.107
280.114
280.121
280.127
280.134
280.14
280.147
279.972
279.976
279.979
279.982
279.986
279.991
279.997
280.003
280.011
280.018
280.026
280.034
280.042
280.05
280.058
280.065
280.073
280.08
280.087
280.094
280.101
280.108
280.115
280.121
280.128
280.134
280.14
280.147
279.974
279.978
279.981
279.984
279.988
279.993
279.999
280.006
280.013
280.02
280.028
280.036
280.044
280.052
280.059
280.067
280.074
280.081
280.089
280.095
280.102
280.109
280.115
280.122
280.128
280.134
280.141
280.147
279.976
279.98
279.983
279.987
279.991
279.996
280.001
280.008
280.015
280.022
280.03
280.038
280.046
280.053
280.061
280.068
280.076
280.083
280.09
280.096
280.103
280.11
280.116
280.122
280.129
280.135
280.141
280.147
279.978
279.982
279.985
279.989
279.993
279.998
280.004
280.01
280.017
280.024
280.032
280.04
280.048
280.055
280.063
280.07
280.077
280.084
280.091
280.098
280.104
280.11
280.117
280.123
280.129
280.135
280.141
280.147
279.98
279.984
279.988
279.991
279.995
280
280.006
280.012
280.019
280.027
280.034
280.042
280.049
280.057
280.064
280.072
280.079
280.086
280.092
280.099
280.105
280.111
280.117
280.123
280.129
280.135
280.141
280.147
279.983
279.987
279.99
279.994
279.998
280.003
280.008
280.015
280.022
280.029
280.036
280.044
280.051
280.059
280.066
280.073
280.08
280.087
280.094
280.1
280.106
280.112
280.118
280.124
280.13
280.136
280.141
280.147
279.985
279.989
279.993
279.996
280
280.005
280.011
280.017
280.024
280.031
280.039
280.046
280.054
280.061
280.068
280.075
280.082
280.088
280.095
280.101
280.107
280.113
280.119
280.125
280.13
280.136
280.142
280.147
279.987
279.992
279.995
279.999
280.003
280.008
280.013
280.02
280.026
280.034
280.041
280.048
280.056
280.063
280.07
280.077
280.083
280.09
280.096
280.102
280.108
280.114
280.12
280.125
280.131
280.136
280.142
280.147
279.99
279.994
279.998
280.001
280.005
280.01
280.016
280.022
280.029
280.036
280.043
280.051
280.058
280.065
280.072
280.079
280.085
280.092
280.098
280.104
280.109
280.115
280.121
280.126
280.132
280.137
280.142
280.147
279.992
279.997
280
280.004
280.008
280.013
280.019
280.025
280.032
280.039
280.046
280.053
280.06
280.067
280.074
280.081
280.087
280.093
280.099
280.105
280.111
280.116
280.122
280.127
280.132
280.137
280.142
280.147
279.995
279.999
280.003
280.006
280.011
280.016
280.021
280.027
280.034
280.041
280.048
280.055
280.062
280.069
280.076
280.082
280.089
280.095
280.101
280.106
280.112
280.117
280.122
280.128
280.133
280.138
280.143
280.148
279.998
280.002
280.005
280.009
280.013
280.018
280.024
280.03
280.037
280.044
280.051
280.058
280.065
280.071
280.078
280.084
280.091
280.096
280.102
280.108
280.113
280.118
280.123
280.128
280.133
280.138
280.143
280.148
280.001
280.004
280.008
280.012
280.016
280.021
280.027
280.033
280.04
280.046
280.053
280.06
280.067
280.074
280.08
280.086
280.092
280.098
280.104
280.109
280.114
280.119
280.124
280.129
280.134
280.138
280.143
280.148
287.054
287.473
288.073
288.919
290.02
291.255
284.47
284.869
285.391
286.065
286.87
287.703
282.455
282.782
283.19
283.69
284.257
284.825
280.988
281.228
281.521
281.869
282.253
282.634
280.001
280.158
280.35
280.577
280.825
281.07
279.401
279.49
279.603
279.738
279.887
280.035
279.095
279.133
279.188
279.258
279.337
279.417
278.995
278.999
279.015
279.041
279.073
279.108
279.028
279.012
279.003
279.002
279.005
279.012
279.138
279.111
279.089
279.073
279.06
279.05
279.283
279.252
279.225
279.202
279.181
279.163
279.434
279.404
279.376
279.352
279.329
279.309
279.574
279.547
279.522
279.499
279.478
279.458
279.693
279.671
279.65
279.631
279.612
279.594
279.79
279.773
279.756
279.74
279.724
279.71
279.864
279.851
279.838
279.825
279.813
279.801
279.918
279.908
279.898
279.889
279.879
279.87
279.956
279.948
279.941
279.934
279.927
279.92
279.981
279.975
279.97
279.964
279.959
279.954
279.997
279.992
279.988
279.984
279.98
279.976
280.006
280.003
280
279.996
279.993
279.989
280.013
280.01
280.007
280.004
280.001
279.998
280.003
280.007
280.011
280.015
280.019
280.024
280.03
280.036
280.042
280.049
280.056
280.063
280.07
280.076
280.082
280.088
280.094
280.1
280.105
280.11
280.115
280.12
280.125
280.13
280.134
280.139
280.143
280.148
280.006
280.01
280.013
280.017
280.022
280.027
280.033
280.039
280.045
280.052
280.059
280.065
280.072
280.078
280.085
280.09
280.096
280.102
280.107
280.112
280.117
280.121
280.126
280.131
280.135
280.139
280.144
280.148
280.009
280.013
280.016
280.02
280.025
280.03
280.035
280.042
280.048
280.055
280.061
280.068
280.074
280.081
280.087
280.093
280.098
280.103
280.108
280.113
280.118
280.123
280.127
280.131
280.136
280.14
280.144
280.148
280.012
280.015
280.019
280.023
280.028
280.033
280.038
280.045
280.051
280.058
280.064
280.071
280.077
280.083
280.089
280.095
280.1
280.105
280.11
280.115
280.119
280.124
280.128
280.132
280.136
280.14
280.144
280.148
280.014
280.018
280.022
280.026
280.03
280.036
280.041
280.048
280.054
280.061
280.067
280.073
280.08
280.086
280.091
280.097
280.102
280.107
280.112
280.116
280.121
280.125
280.129
280.133
280.137
280.141
280.144
280.148
280.017
280.021
280.025
280.029
280.033
280.039
280.044
280.051
280.057
280.063
280.07
280.076
280.082
280.088
280.094
280.099
280.104
280.109
280.113
280.118
280.122
280.126
280.13
280.134
280.137
280.141
280.145
280.148
286.712
284.138
282.18
280.788
279.872
279.332
279.071
279.001
279.052
279.171
279.317
279.466
279.601
279.716
279.808
279.878
279.928
279.963
279.986
280.001
280.01
280.016
286.354
283.808
281.918
280.604
279.76
279.278
279.059
279.016
279.083
279.207
279.354
279.499
279.63
279.739
279.826
279.891
279.938
279.97
279.991
280.004
280.013
280.018
285.885
283.422
281.635
280.417
279.653
279.232
279.054
279.037
279.118
279.247
279.393
279.534
279.659
279.763
279.844
279.904
279.947
279.977
279.996
280.008
280.016
280.021
285.226
282.944
281.309
280.214
279.543
279.188
279.054
279.064
279.157
279.29
279.434
279.571
279.689
279.786
279.862
279.917
279.957
279.983
280.001
280.012
280.019
280.024
284.405
282.383
280.945
279.996
279.43
279.147
279.058
279.094
279.199
279.335
279.476
279.607
279.719
279.81
279.879
279.93
279.966
279.99
280.005
280.015
280.022
280.026
283.514
281.781
280.562
279.773
279.319
279.109
279.067
279.127
279.243
279.381
279.519
279.644
279.749
279.833
279.896
279.942
279.974
279.996
280.01
280.018
280.024
280.029
282.632
281.188
280.189
279.56
279.216
279.08
279.08
279.164
279.29
279.429
279.562
279.68
279.778
279.855
279.912
279.954
279.982
280.001
280.014
280.021
280.027
280.031
281.822
280.642
279.848
279.37
279.13
279.061
279.102
279.206
279.339
279.477
279.605
279.716
279.806
279.876
279.928
279.965
279.99
280.006
280.017
280.024
280.029
280.033
281.114
280.168
279.557
279.213
279.067
279.056
279.132
279.252
279.39
279.526
279.648
279.751
279.833
279.896
279.943
279.975
279.997
280.011
280.021
280.027
280.032
280.036
280.522
279.777
279.324
279.095
279.028
279.067
279.17
279.303
279.443
279.574
279.689
279.785
279.859
279.915
279.956
279.984
280.003
280.015
280.024
280.029
280.034
280.038
280.037
279.465
279.147
279.016
279.014
279.093
279.217
279.358
279.497
279.623
279.73
279.816
279.883
279.933
279.968
279.993
280.009
280.019
280.026
280.032
280.036
280.04
279.65
279.228
279.023
278.972
279.022
279.132
279.271
279.415
279.55
279.669
279.768
279.847
279.906
279.949
279.98
280
280.014
280.023
280.029
280.034
280.038
280.042
279.351
279.057
278.946
278.959
279.05
279.182
279.329
279.473
279.603
279.714
279.804
279.874
279.926
279.964
279.989
280.007
280.018
280.026
280.031
280.036
280.04
280.044
279.13
278.943
278.908
278.972
279.092
279.239
279.39
279.531
279.654
279.757
279.838
279.9
279.945
279.976
279.998
280.012
280.022
280.028
280.033
280.037
280.042
280.046
278.975
278.875
278.901
279.003
279.145
279.301
279.452
279.587
279.702
279.796
279.868
279.922
279.961
279.987
280.005
280.017
280.025
280.03
280.035
280.039
280.043
280.048
278.872
278.844
278.917
279.048
279.204
279.364
279.512
279.64
279.747
279.831
279.895
279.942
279.975
279.997
280.011
280.021
280.027
280.032
280.036
280.04
280.045
280.05
278.81
278.84
278.95
279.101
279.266
279.426
279.569
279.69
279.787
279.863
279.919
279.959
279.986
280.005
280.016
280.024
280.03
280.034
280.038
280.042
280.047
280.052
278.781
278.856
278.993
279.159
279.328
279.485
279.621
279.734
279.823
279.89
279.939
279.973
279.996
280.011
280.02
280.027
280.031
280.035
280.039
280.043
280.048
280.054
278.777
278.886
279.043
279.217
279.387
279.539
279.669
279.773
279.854
279.914
279.956
279.985
280.004
280.016
280.023
280.029
280.032
280.036
280.04
280.045
280.05
280.055
278.792
278.925
279.095
279.273
279.441
279.589
279.711
279.807
279.88
279.933
279.97
279.994
280.01
280.02
280.026
280.03
280.033
280.037
280.041
280.046
280.051
280.057
278.817
278.968
279.146
279.326
279.491
279.632
279.747
279.836
279.902
279.949
279.981
280.002
280.015
280.022
280.027
280.031
280.034
280.038
280.042
280.047
280.053
280.059
278.85
279.012
279.195
279.373
279.534
279.669
279.778
279.86
279.92
279.962
279.99
280.007
280.018
280.024
280.028
280.032
280.035
280.038
280.043
280.048
280.054
280.061
278.887
279.056
279.239
279.416
279.571
279.701
279.803
279.88
279.935
279.972
279.997
280.012
280.02
280.026
280.029
280.032
280.035
280.039
280.044
280.049
280.055
280.062
278.923
279.095
279.279
279.452
279.603
279.727
279.824
279.895
279.946
279.98
280.001
280.014
280.022
280.026
280.029
280.032
280.035
280.04
280.045
280.05
280.057
280.064
278.958
279.131
279.313
279.482
279.629
279.748
279.84
279.907
279.954
279.985
280.005
280.016
280.023
280.027
280.029
280.032
280.036
280.04
280.045
280.051
280.058
280.065
278.989
279.162
279.341
279.507
279.65
279.765
279.853
279.916
279.96
279.989
280.007
280.017
280.023
280.027
280.029
280.032
280.036
280.041
280.046
280.052
280.059
280.066
279.015
279.187
279.364
279.527
279.666
279.778
279.862
279.923
279.965
279.992
280.008
280.018
280.023
280.027
280.029
280.032
280.036
280.041
280.047
280.053
280.06
280.068
279.037
279.208
279.383
279.543
279.679
279.787
279.869
279.928
279.968
279.993
280.009
280.018
280.023
280.026
280.029
280.032
280.036
280.041
280.047
280.054
280.061
280.069
279.055
279.224
279.397
279.555
279.688
279.794
279.874
279.931
279.97
279.994
280.009
280.018
280.023
280.026
280.029
280.032
280.037
280.042
280.048
280.055
280.062
280.07
279.068
279.236
279.407
279.563
279.695
279.799
279.878
279.933
279.971
279.995
280.009
280.018
280.023
280.026
280.029
280.032
280.037
280.042
280.048
280.055
280.063
280.07
279.077
279.245
279.415
279.569
279.699
279.803
279.88
279.935
279.972
279.995
280.009
280.018
280.022
280.026
280.029
280.032
280.037
280.042
280.049
280.056
280.063
280.071
279.083
279.25
279.419
279.573
279.702
279.805
279.881
279.936
279.972
279.995
280.009
280.017
280.022
280.026
280.029
280.032
280.037
280.043
280.049
280.056
280.063
280.071
279.085
279.252
279.421
279.575
279.704
279.806
279.882
279.936
279.972
279.996
280.009
280.017
280.022
280.026
280.029
280.032
280.037
280.043
280.049
280.056
280.064
280.071
280.02
280.024
280.027
280.032
280.036
280.042
280.048
280.054
280.06
280.066
280.073
280.079
280.085
280.09
280.096
280.101
280.106
280.111
280.115
280.119
280.123
280.127
280.131
280.135
280.138
280.142
280.145
280.148
280.023
280.026
280.03
280.034
280.039
280.045
280.051
280.057
280.063
280.069
280.076
280.082
280.087
280.093
280.098
280.103
280.108
280.112
280.117
280.121
280.125
280.128
280.132
280.135
280.139
280.142
280.145
280.148
280.025
280.029
280.033
280.037
280.042
280.048
280.054
280.06
280.066
280.072
280.078
280.084
280.09
280.095
280.101
280.105
280.11
280.114
280.118
280.122
280.126
280.129
280.133
280.136
280.139
280.142
280.145
280.148
280.028
280.031
280.036
280.04
280.045
280.051
280.057
280.063
280.069
280.075
280.081
280.087
280.093
280.098
280.103
280.108
280.112
280.116
280.12
280.124
280.127
280.131
280.134
280.137
280.14
280.143
280.146
280.149
280.03
280.034
280.038
280.043
280.048
280.054
280.06
280.066
280.072
280.078
280.084
280.09
280.095
280.1
280.105
280.11
280.114
280.118
280.122
280.125
280.129
280.132
280.135
280.138
280.141
280.143
280.146
280.149
280.033
280.037
280.041
280.046
280.051
280.057
280.063
280.069
280.075
280.081
280.087
280.093
280.098
280.103
280.107
280.112
280.116
280.12
280.123
280.127
280.13
280.133
280.136
280.139
280.141
280.144
280.146
280.149
280.035
280.039
280.044
280.049
280.054
280.06
280.066
280.072
280.078
280.084
280.09
280.095
280.1
280.105
280.11
280.114
280.118
280.122
280.125
280.128
280.131
280.134
280.137
280.139
280.142
280.144
280.147
280.149
280.037
280.042
280.046
280.052
280.057
280.063
280.069
280.075
280.081
280.087
280.093
280.098
280.103
280.108
280.112
280.116
280.12
280.123
280.127
280.13
280.132
280.135
280.138
280.14
280.142
280.145
280.147
280.149
280.04
280.044
280.049
280.054
280.06
280.066
280.072
280.078
280.084
280.09
280.095
280.101
280.105
280.11
280.114
280.118
280.122
280.125
280.128
280.131
280.134
280.136
280.139
280.141
280.143
280.145
280.147
280.149
280.042
280.047
280.052
280.057
280.063
280.069
280.075
280.081
280.087
280.093
280.098
280.103
280.108
280.112
280.116
280.12
280.124
280.127
280.13
280.132
280.135
280.137
280.14
280.142
280.144
280.145
280.147
280.149
280.044
280.049
280.054
280.06
280.066
280.072
280.078
280.084
280.09
280.096
280.101
280.106
280.11
280.115
280.119
280.122
280.125
280.128
280.131
280.134
280.136
280.138
280.14
280.142
280.144
280.146
280.148
280.149
280.047
280.052
280.057
280.063
280.069
280.075
280.081
280.087
280.093
280.098
280.104
280.108
280.113
280.117
280.121
280.124
280.127
280.13
280.133
280.135
280.137
280.139
280.141
280.143
280.145
280.146
280.148
280.149
280.049
280.054
280.06
280.066
280.072
280.078
280.084
280.09
280.096
280.101
280.106
280.111
280.115
280.119
280.123
280.126
280.129
280.132
280.134
280.137
280.139
280.14
280.142
280.144
280.145
280.147
280.148
280.149
280.051
280.057
280.062
280.068
280.075
280.081
280.087
280.093
280.098
280.104
280.109
280.113
280.117
280.121
280.125
280.128
280.131
280.133
280.136
280.138
280.14
280.141
280.143
280.144
280.146
280.147
280.148
280.149
280.053
280.059
280.065
280.071
280.077
280.084
280.09
280.096
280.101
280.106
280.111
280.116
280.12
280.123
280.127
280.13
280.132
280.135
280.137
280.139
280.141
280.142
280.144
280.145
280.146
280.147
280.148
280.149
280.055
280.061
280.067
280.074
280.08
280.086
280.093
280.098
280.104
280.109
280.113
280.118
280.122
280.125
280.129
280.131
280.134
280.136
280.138
280.14
280.142
280.143
280.145
280.146
280.147
280.148
280.149
280.15
280.057
280.064
280.07
280.076
280.083
280.089
280.095
280.101
280.106
280.111
280.116
280.12
280.124
280.127
280.13
280.133
280.136
280.138
280.14
280.141
280.143
280.144
280.145
280.146
280.147
280.148
280.149
280.15
280.06
280.066
280.072
280.079
280.085
280.092
280.098
280.103
280.109
280.114
280.118
280.122
280.126
280.129
280.132
280.135
280.137
280.139
280.141
280.142
280.144
280.145
280.146
280.147
280.148
280.148
280.149
280.15
280.062
280.068
280.075
280.081
280.088
280.094
280.1
280.106
280.111
280.116
280.12
280.124
280.128
280.131
280.134
280.136
280.138
280.14
280.142
280.144
280.145
280.146
280.147
280.148
280.148
280.149
280.149
280.15
280.064
280.07
280.077
280.084
280.09
280.097
280.102
280.108
280.113
280.118
280.122
280.126
280.129
280.132
280.135
280.138
280.14
280.142
280.143
280.145
280.146
280.147
280.147
280.148
280.149
280.149
280.149
280.15
280.066
280.072
280.079
280.086
280.093
280.099
280.105
280.11
280.115
280.12
280.124
280.128
280.131
280.134
280.137
280.139
280.141
280.143
280.144
280.145
280.146
280.147
280.148
280.149
280.149
280.149
280.15
280.15
280.067
280.074
280.081
280.088
280.095
280.101
280.107
280.112
280.117
280.122
280.126
280.129
280.133
280.135
280.138
280.14
280.142
280.144
280.145
280.146
280.147
280.148
280.149
280.149
280.149
280.15
280.15
280.15
280.069
280.076
280.083
280.09
280.097
280.103
280.109
280.114
280.119
280.123
280.127
280.131
280.134
280.137
280.139
280.141
280.143
280.145
280.146
280.147
280.148
280.149
280.149
280.149
280.15
280.15
280.15
280.15
280.071
280.078
280.085
280.092
280.099
280.105
280.11
280.116
280.12
280.125
280.129
280.132
280.135
280.138
280.14
280.142
280.144
280.146
280.147
280.148
280.149
280.149
280.15
280.15
280.15
280.15
280.15
280.15
280.072
280.08
280.087
280.094
280.1
280.106
280.112
280.117
280.122
280.126
280.13
280.134
280.137
280.139
280.141
280.143
280.145
280.147
280.148
280.149
280.149
280.15
280.15
280.15
280.15
280.15
280.15
280.15
280.074
280.081
280.088
280.095
280.102
280.108
280.113
280.119
280.123
280.127
280.131
280.135
280.138
280.14
280.142
280.144
280.146
280.147
280.148
280.149
280.15
280.15
280.15
280.151
280.151
280.15
280.15
280.15
280.075
280.082
280.09
280.097
280.103
280.109
280.115
280.12
280.124
280.129
280.132
280.136
280.139
280.141
280.143
280.145
280.147
280.148
280.149
280.15
280.15
280.151
280.151
280.151
280.151
280.151
280.15
280.15
280.076
280.084
280.091
280.098
280.104
280.11
280.116
280.121
280.125
280.13
280.133
280.136
280.139
280.142
280.144
280.146
280.147
280.148
280.149
280.15
280.151
280.151
280.151
280.151
280.151
280.151
280.15
280.15
280.077
280.085
280.092
280.099
280.105
280.111
280.117
280.122
280.126
280.13
280.134
280.137
280.14
280.142
280.145
280.146
280.148
280.149
280.15
280.15
280.151
280.151
280.151
280.151
280.151
280.151
280.151
280.15
280.078
280.085
280.093
280.1
280.106
280.112
280.117
280.122
280.127
280.131
280.135
280.138
280.141
280.143
280.145
280.147
280.148
280.149
280.15
280.151
280.151
280.151
280.151
280.151
280.151
280.151
280.151
280.15
280.078
280.086
280.093
280.1
280.107
280.113
280.118
280.123
280.127
280.131
280.135
280.138
280.141
280.143
280.145
280.147
280.148
280.15
280.15
280.151
280.151
280.152
280.152
280.152
280.151
280.151
280.151
280.15
280.079
280.086
280.094
280.101
280.107
280.113
280.118
280.123
280.128
280.132
280.135
280.138
280.141
280.144
280.146
280.147
280.149
280.15
280.151
280.151
280.152
280.152
280.152
280.152
280.151
280.151
280.151
280.15
280.079
280.087
280.094
280.101
280.107
280.113
280.118
280.123
280.128
280.132
280.135
280.139
280.141
280.144
280.146
280.147
280.149
280.15
280.151
280.151
280.152
280.152
280.152
280.152
280.151
280.151
280.151
280.15
280.015
280.009
280
279.985
279.962
279.926
279.875
279.805
279.712
279.596
279.459
279.308
279.16
279.041
278.989
279.06
279.324
279.868
280.79
282.19
284.154
286.731
280.017
280.012
280.003
279.99
279.968
279.936
279.889
279.822
279.735
279.624
279.491
279.344
279.195
279.069
279.003
279.048
279.272
279.762
280.618
281.946
283.85
286.405
280.02
280.015
280.007
279.995
279.975
279.945
279.901
279.84
279.757
279.652
279.525
279.381
279.234
279.103
279.024
279.044
279.229
279.663
280.445
281.687
283.502
285.988
280.023
280.018
280.011
280
279.982
279.955
279.914
279.857
279.78
279.681
279.56
279.421
279.275
279.141
279.049
279.045
279.189
279.562
280.26
281.392
283.071
285.399
280.025
280.021
280.014
280.004
279.988
279.963
279.927
279.874
279.803
279.71
279.595
279.462
279.318
279.181
279.078
279.05
279.152
279.458
280.059
281.059
282.563
284.669
280.028
280.023
280.017
280.008
279.994
279.972
279.939
279.891
279.825
279.739
279.631
279.503
279.363
279.224
279.111
279.058
279.117
279.354
279.851
280.704
282.01
283.856
280.03
280.026
280.02
280.012
280
279.98
279.95
279.907
279.847
279.767
279.666
279.545
279.409
279.269
279.146
279.071
279.087
279.255
279.647
280.349
281.452
283.038
280.033
280.028
280.023
280.016
280.005
279.987
279.961
279.922
279.868
279.795
279.701
279.587
279.456
279.317
279.186
279.09
279.067
279.168
279.458
280.014
280.92
282.256
280.035
280.031
280.026
280.019
280.009
279.994
279.971
279.937
279.888
279.822
279.736
279.629
279.504
279.366
279.23
279.117
279.059
279.099
279.295
279.715
280.435
281.527
280.037
280.033
280.028
280.023
280.014
280.001
279.98
279.95
279.907
279.848
279.769
279.67
279.551
279.418
279.279
279.152
279.064
279.052
279.165
279.463
280.016
280.895
280.039
280.035
280.031
280.025
280.018
280.006
279.989
279.963
279.925
279.872
279.801
279.71
279.599
279.47
279.331
279.195
279.083
279.027
279.069
279.262
279.669
280.362
280.041
280.037
280.033
280.028
280.021
280.012
279.997
279.974
279.942
279.895
279.832
279.749
279.646
279.523
279.386
279.245
279.116
279.025
279.008
279.111
279.391
279.912
280.043
280.039
280.035
280.03
280.024
280.016
280.004
279.985
279.957
279.916
279.86
279.786
279.691
279.576
279.443
279.3
279.16
279.042
278.978
279.008
279.181
279.559
280.045
280.041
280.037
280.032
280.027
280.02
280.01
279.994
279.97
279.935
279.886
279.82
279.735
279.628
279.501
279.359
279.212
279.076
278.975
278.945
279.03
279.287
280.047
280.043
280.038
280.034
280.03
280.023
280.015
280.002
279.982
279.952
279.91
279.852
279.775
279.677
279.558
279.42
279.271
279.122
278.994
278.917
278.93
279.085
280.049
280.044
280.04
280.036
280.031
280.026
280.019
280.008
279.992
279.967
279.931
279.881
279.812
279.724
279.613
279.481
279.332
279.176
279.03
278.916
278.871
278.94
280.051
280.046
280.041
280.037
280.033
280.029
280.023
280.014
280.001
279.98
279.95
279.906
279.846
279.766
279.664
279.539
279.394
279.236
279.077
278.937
278.847
278.846
280.053
280.048
280.043
280.039
280.035
280.03
280.026
280.018
280.008
279.991
279.966
279.928
279.876
279.804
279.711
279.594
279.455
279.297
279.131
278.973
278.848
278.794
280.055
280.049
280.044
280.04
280.036
280.032
280.028
280.022
280.013
280
279.979
279.947
279.902
279.838
279.753
279.645
279.512
279.357
279.188
279.018
278.869
278.774
280.057
280.051
280.045
280.041
280.037
280.033
280.029
280.025
280.018
280.007
279.99
279.963
279.923
279.867
279.79
279.69
279.564
279.415
279.246
279.069
278.903
278.777
280.058
280.052
280.047
280.042
280.038
280.034
280.031
280.027
280.021
280.012
279.998
279.976
279.942
279.892
279.822
279.73
279.611
279.467
279.301
279.121
278.944
278.798
280.06
280.054
280.048
280.043
280.038
280.035
280.031
280.028
280.024
280.017
280.005
279.986
279.956
279.912
279.849
279.764
279.653
279.514
279.352
279.172
278.99
278.829
280.062
280.055
280.049
280.044
280.039
280.035
280.032
280.029
280.025
280.019
280.01
279.994
279.968
279.929
279.871
279.792
279.688
279.556
279.398
279.22
279.035
278.867
280.063
280.056
280.05
280.044
280.04
280.036
280.032
280.029
280.026
280.021
280.013
280
279.977
279.941
279.889
279.816
279.717
279.591
279.438
279.263
279.078
278.906
280.065
280.058
280.051
280.045
280.04
280.036
280.032
280.03
280.027
280.023
280.016
280.004
279.983
279.951
279.903
279.834
279.741
279.62
279.472
279.3
279.118
278.944
280.066
280.059
280.052
280.046
280.041
280.036
280.033
280.03
280.027
280.023
280.017
280.006
279.988
279.959
279.914
279.849
279.76
279.643
279.499
279.332
279.151
278.977
280.067
280.06
280.053
280.047
280.041
280.036
280.033
280.03
280.027
280.023
280.018
280.008
279.991
279.964
279.921
279.86
279.774
279.662
279.522
279.358
279.18
279.007
280.068
280.061
280.054
280.047
280.041
280.037
280.033
280.029
280.027
280.023
280.018
280.009
279.993
279.967
279.927
279.868
279.785
279.676
279.539
279.378
279.203
279.031
280.069
280.062
280.054
280.048
280.042
280.037
280.033
280.029
280.026
280.023
280.018
280.01
279.995
279.97
279.931
279.873
279.793
279.686
279.552
279.394
279.221
279.05
280.07
280.062
280.055
280.048
280.042
280.037
280.033
280.029
280.026
280.023
280.018
280.01
279.995
279.971
279.933
279.877
279.799
279.694
279.562
279.406
279.234
279.065
280.071
280.063
280.056
280.049
280.042
280.037
280.033
280.029
280.026
280.023
280.018
280.01
279.996
279.972
279.935
279.88
279.802
279.699
279.568
279.414
279.243
279.076
280.071
280.063
280.056
280.049
280.043
280.037
280.033
280.029
280.026
280.022
280.018
280.01
279.996
279.972
279.936
279.881
279.805
279.702
279.573
279.419
279.249
279.082
280.071
280.064
280.056
280.049
280.043
280.037
280.032
280.029
280.026
280.022
280.018
280.009
279.996
279.973
279.936
279.882
279.806
279.704
279.574
279.421
279.252
279.085
280.148
280.145
280.141
280.138
280.134
280.131
280.127
280.123
280.119
280.114
280.11
280.105
280.1
280.095
280.089
280.084
280.078
280.071
280.065
280.059
280.052
280.046
280.04
280.035
280.03
280.026
280.022
280.019
280.148
280.145
280.142
280.138
280.135
280.131
280.128
280.124
280.12
280.116
280.112
280.107
280.102
280.097
280.092
280.086
280.08
280.074
280.068
280.062
280.055
280.049
280.043
280.038
280.033
280.029
280.025
280.021
280.148
280.145
280.142
280.139
280.136
280.132
280.129
280.125
280.122
280.118
280.113
280.109
280.104
280.1
280.094
280.089
280.083
280.077
280.071
280.065
280.058
280.052
280.046
280.041
280.036
280.032
280.028
280.024
280.149
280.146
280.143
280.14
280.137
280.133
280.13
280.127
280.123
280.119
280.115
280.111
280.107
280.102
280.097
280.091
280.086
280.08
280.074
280.068
280.062
280.055
280.049
280.044
280.039
280.034
280.03
280.027
280.149
280.146
280.143
280.14
280.137
280.134
280.131
280.128
280.125
280.121
280.117
280.113
280.109
280.104
280.099
280.094
280.089
280.083
280.077
280.071
280.065
280.059
280.053
280.047
280.042
280.037
280.033
280.029
280.149
280.146
280.144
280.141
280.138
280.135
280.132
280.129
280.126
280.123
280.119
280.115
280.111
280.106
280.102
280.097
280.091
280.086
280.08
280.074
280.068
280.062
280.056
280.05
280.045
280.04
280.035
280.032
280.149
280.146
280.144
280.142
280.139
280.136
280.134
280.131
280.128
280.124
280.121
280.117
280.113
280.109
280.104
280.099
280.094
280.089
280.083
280.077
280.071
280.065
280.059
280.053
280.047
280.043
280.038
280.034
280.149
280.147
280.144
280.142
280.14
280.137
280.135
280.132
280.129
280.126
280.123
280.119
280.115
280.111
280.107
280.102
280.097
280.091
280.086
280.08
280.074
280.068
280.062
280.056
280.05
280.045
280.041
280.036
280.149
280.147
280.145
280.143
280.141
280.138
280.136
280.133
280.13
280.127
280.124
280.121
280.117
280.113
280.109
280.104
280.099
280.094
280.089
280.083
280.077
280.071
280.065
280.059
280.053
280.048
280.043
280.039
280.149
280.147
280.145
280.143
280.141
280.139
280.137
280.134
280.132
280.129
280.126
280.123
280.119
280.115
280.111
280.107
280.102
280.097
280.092
280.086
280.08
280.074
280.068
280.062
280.056
280.051
280.046
280.041
280.149
280.147
280.146
280.144
280.142
280.14
280.138
280.136
280.133
280.131
280.128
280.125
280.121
280.118
280.114
280.109
280.105
280.1
280.094
280.089
280.083
280.077
280.071
280.065
280.059
280.053
280.048
280.043
280.149
280.148
280.146
280.144
280.143
280.141
280.139
280.137
280.135
280.132
280.129
280.126
280.123
280.12
280.116
280.112
280.107
280.102
280.097
280.092
280.086
280.08
280.074
280.068
280.062
280.056
280.051
280.046
280.149
280.148
280.147
280.145
280.143
280.142
280.14
280.138
280.136
280.134
280.131
280.128
280.125
280.122
280.118
280.114
280.11
280.105
280.1
280.095
280.089
280.083
280.077
280.071
280.065
280.059
280.053
280.048
280.149
280.148
280.147
280.146
280.144
280.143
280.141
280.139
280.137
280.135
280.133
280.13
280.127
280.124
280.12
280.116
280.112
280.108
280.103
280.097
280.092
280.086
280.08
280.074
280.067
280.061
280.056
280.05
280.149
280.148
280.147
280.146
280.145
280.143
280.142
280.14
280.138
280.136
280.134
280.132
280.129
280.126
280.122
280.119
280.115
280.11
280.105
280.1
280.094
280.089
280.083
280.076
280.07
280.064
280.058
280.052
280.15
280.149
280.148
280.147
280.145
280.144
280.143
280.141
280.14
280.138
280.136
280.133
280.131
280.128
280.124
280.121
280.117
280.113
280.108
280.103
280.097
280.091
280.085
280.079
280.073
280.066
280.06
280.055
280.15
280.149
280.148
280.147
280.146
280.145
280.144
280.142
280.141
280.139
280.137
280.135
280.132
280.13
280.126
280.123
280.119
280.115
280.11
280.105
280.1
280.094
280.088
280.082
280.075
280.069
280.063
280.057
280.15
280.149
280.148
280.148
280.147
280.146
280.145
280.143
280.142
280.14
280.139
280.136
280.134
280.131
280.128
280.125
280.121
280.117
280.113
280.108
280.102
280.097
280.091
280.084
280.078
280.071
280.065
280.059
280.15
280.149
280.149
280.148
280.147
280.146
280.146
280.144
280.143
280.142
280.14
280.138
280.136
280.133
280.13
280.127
280.123
280.119
280.115
280.11
280.105
280.099
280.093
280.087
280.08
280.074
280.067
280.061
280.15
280.149
280.149
280.148
280.148
280.147
280.146
280.145
280.144
280.143
280.141
280.139
280.137
280.135
280.132
280.129
280.125
280.121
280.117
280.112
280.107
280.101
280.096
280.089
280.083
280.076
280.069
280.063
280.15
280.15
280.149
280.149
280.148
280.148
280.147
280.146
280.145
280.144
280.142
280.14
280.138
280.136
280.133
280.13
280.127
280.123
280.119
280.114
280.109
280.104
280.098
280.092
280.085
280.078
280.072
280.065
280.15
280.15
280.149
280.149
280.149
280.148
280.148
280.147
280.146
280.145
280.143
280.142
280.14
280.137
280.135
280.132
280.129
280.125
280.121
280.116
280.111
280.106
280.1
280.094
280.087
280.08
280.074
280.067
280.15
280.15
280.15
280.15
280.149
280.149
280.148
280.148
280.147
280.146
280.144
280.143
280.141
280.139
280.136
280.133
280.13
280.127
280.123
280.118
280.113
280.108
280.102
280.096
280.089
280.083
280.076
280.068
280.15
280.15
280.15
280.15
280.15
280.149
280.149
280.148
280.148
280.147
280.145
280.144
280.142
280.14
280.138
280.135
280.132
280.128
280.124
280.12
280.115
280.11
280.104
280.098
280.091
280.084
280.077
280.07
280.15
280.15
280.15
280.15
280.15
280.15
280.149
280.149
280.148
280.147
280.146
280.145
280.143
280.141
280.139
280.136
280.133
280.13
280.126
280.121
280.117
280.111
280.106
280.1
280.093
280.086
280.079
280.072
280.15
280.15
280.15
280.15
280.15
280.15
280.15
280.15
280.149
280.148
280.147
280.146
280.144
280.142
280.14
280.137
280.134
280.131
280.127
280.123
280.118
280.113
280.107
280.101
280.095
280.088
280.081
280.073
280.15
280.15
280.151
280.151
280.151
280.151
280.15
280.15
280.149
280.149
280.148
280.146
280.145
280.143
280.141
280.138
280.135
280.132
280.128
280.124
280.119
280.114
280.109
280.103
280.096
280.089
280.082
280.075
280.15
280.15
280.151
280.151
280.151
280.151
280.151
280.15
280.15
280.149
280.148
280.147
280.145
280.144
280.142
280.139
280.136
280.133
280.129
280.125
280.12
280.115
280.11
280.104
280.097
280.09
280.083
280.076
280.15
280.151
280.151
280.151
280.151
280.151
280.151
280.151
280.15
280.15
280.149
280.148
280.146
280.144
280.142
280.14
280.137
280.134
280.13
280.126
280.121
280.116
280.111
280.105
280.098
280.091
280.084
280.077
280.15
280.151
280.151
280.151
280.151
280.151
280.151
280.151
280.151
280.15
280.149
280.148
280.147
280.145
280.143
280.14
280.138
280.134
280.131
280.127
280.122
280.117
280.112
280.106
280.099
280.092
280.085
280.078
280.15
280.151
280.151
280.151
280.151
280.152
280.152
280.151
280.151
280.15
280.149
280.148
280.147
280.145
280.143
280.141
280.138
280.135
280.131
280.127
280.123
280.118
280.112
280.106
280.1
280.093
280.086
280.078
280.15
280.151
280.151
280.151
280.152
280.152
280.152
280.151
280.151
280.15
280.15
280.149
280.147
280.145
280.143
280.141
280.138
280.135
280.132
280.128
280.123
280.118
280.113
280.107
280.1
280.094
280.086
280.079
280.15
280.151
280.151
280.151
280.152
280.152
280.152
280.152
280.151
280.151
280.15
280.149
280.147
280.146
280.144
280.141
280.139
280.135
280.132
280.128
280.123
280.118
280.113
280.107
280.101
280.094
280.087
280.079
291.25
290.007
288.899
288.044
287.453
287.05
287.696
286.858
286.049
285.372
284.855
284.468
284.818
284.247
283.677
283.176
282.771
282.452
282.627
282.244
281.858
281.509
281.217
280.983
281.064
280.816
280.567
280.339
280.147
279.992
280.029
279.879
279.729
279.593
279.48
279.391
279.412
279.331
279.25
279.179
279.123
279.083
279.104
279.068
279.034
279.006
278.989
278.984
279.009
279.001
278.996
278.996
279.003
279.018
279.047
279.056
279.068
279.083
279.104
279.129
279.161
279.178
279.198
279.22
279.246
279.275
279.307
279.327
279.348
279.372
279.399
279.428
279.456
279.476
279.497
279.519
279.543
279.569
279.593
279.61
279.629
279.648
279.669
279.69
279.709
279.723
279.738
279.754
279.771
279.788
279.8
279.812
279.824
279.836
279.849
279.862
279.869
279.878
279.888
279.897
279.907
279.917
279.919
279.926
279.933
279.94
279.947
279.954
279.953
279.958
279.963
279.969
279.974
279.979
279.975
279.979
279.983
279.987
279.991
279.995
279.988
279.992
279.995
279.999
280.002
280.005
279.997
280
280.003
280.006
280.009
280.012
280.016
280.02
280.023
280.027
280.032
280.037
280.043
280.049
280.056
280.062
280.069
280.075
280.081
280.087
280.093
280.098
280.103
280.108
280.113
280.117
280.121
280.126
280.13
280.133
280.137
280.141
280.145
280.148
280.013
280.017
280.02
280.024
280.029
280.034
280.04
280.046
280.053
280.059
280.066
280.072
280.079
280.085
280.09
280.096
280.101
280.106
280.111
280.116
280.12
280.124
280.129
280.133
280.137
280.14
280.144
280.148
280.01
280.014
280.018
280.022
280.026
280.031
280.037
280.043
280.05
280.056
280.063
280.07
280.076
280.082
280.088
280.094
280.099
280.104
280.109
280.114
280.119
280.123
280.128
280.132
280.136
280.14
280.144
280.148
280.008
280.011
280.015
280.019
280.023
280.028
280.034
280.04
280.047
280.054
280.06
280.067
280.073
280.08
280.086
280.092
280.097
280.103
280.108
280.113
280.118
280.122
280.127
280.131
280.135
280.14
280.144
280.148
280.005
280.009
280.012
280.016
280.02
280.026
280.031
280.037
280.044
280.051
280.058
280.064
280.071
280.077
280.084
280.09
280.095
280.101
280.106
280.111
280.116
280.121
280.126
280.13
280.135
280.139
280.144
280.148
280.002
280.006
280.009
280.013
280.018
280.023
280.028
280.035
280.041
280.048
280.055
280.062
280.069
280.075
280.081
280.088
280.093
280.099
280.105
280.11
280.115
280.12
280.125
280.129
280.134
280.139
280.143
280.148
292.699
292.699
292.699
292.699
292.699
292.699
292.699
292.699
292.699
292.699
292.699
292.699
292.699
292.7
292.7
292.7
292.7
292.7
292.7
292.7
292.7
292.7
292.7
292.7
292.701
292.701
292.701
292.702
292.702
292.703
292.703
292.703
292.703
292.701
292.695
292.685
292.662
292.615
292.505
292.211
289.144
289.144
289.144
289.144
289.144
289.144
289.144
289.144
289.144
289.144
289.144
289.144
289.144
289.145
289.145
289.145
289.145
289.145
289.145
289.146
289.146
289.146
289.147
289.147
289.148
289.149
289.15
289.151
289.152
289.154
289.155
289.156
289.154
289.149
289.136
289.108
289.053
288.949
288.749
288.371
286.053
286.053
286.053
286.053
286.053
286.053
286.053
286.053
286.053
286.053
286.054
286.054
286.054
286.054
286.054
286.055
286.055
286.055
286.056
286.056
286.056
286.057
286.057
286.058
286.059
286.06
286.062
286.064
286.067
286.069
286.072
286.073
286.072
286.065
286.048
286.014
285.947
285.829
285.626
285.297
283.567
283.567
283.567
283.567
283.567
283.567
283.567
283.568
283.568
283.568
283.568
283.568
283.569
283.569
283.569
283.57
283.57
283.57
283.571
283.571
283.572
283.572
283.573
283.574
283.575
283.577
283.579
283.582
283.585
283.589
283.592
283.595
283.595
283.59
283.574
283.542
283.48
283.375
283.207
282.959
281.704
281.704
281.704
281.704
281.704
281.704
281.705
281.705
281.705
281.705
281.705
281.706
281.706
281.706
281.707
281.707
281.708
281.708
281.709
281.709
281.71
281.71
281.711
281.713
281.714
281.716
281.719
281.722
281.726
281.73
281.735
281.739
281.741
281.739
281.728
281.703
281.656
281.577
281.454
281.282
280.407
280.407
280.407
280.407
280.407
280.407
280.408
280.408
280.408
280.408
280.409
280.409
280.409
280.41
280.41
280.411
280.411
280.412
280.412
280.413
280.413
280.414
280.415
280.417
280.418
280.42
280.423
280.427
280.431
280.436
280.442
280.448
280.453
280.454
280.449
280.434
280.404
280.352
280.273
280.164
279.582
279.582
279.582
279.582
279.582
279.582
279.582
279.583
279.583
279.583
279.584
279.584
279.584
279.585
279.585
279.586
279.586
279.587
279.588
279.588
279.589
279.59
279.591
279.592
279.594
279.596
279.599
279.603
279.608
279.614
279.62
279.627
279.634
279.639
279.64
279.635
279.62
279.592
279.548
279.487
279.122
279.122
279.123
279.123
279.123
279.123
279.123
279.123
279.124
279.124
279.125
279.125
279.125
279.126
279.126
279.127
279.128
279.128
279.129
279.13
279.13
279.131
279.132
279.134
279.136
279.138
279.141
279.145
279.15
279.156
279.163
279.171
279.179
279.187
279.193
279.196
279.193
279.183
279.165
279.138
278.928
278.928
278.928
278.928
278.928
278.928
278.929
278.929
278.929
278.93
278.93
278.931
278.931
278.932
278.932
278.933
278.933
278.934
278.935
278.936
278.936
278.937
278.939
278.94
278.942
278.944
278.947
278.951
278.956
278.961
278.969
278.977
278.986
278.996
279.006
279.014
279.02
279.022
279.021
279.016
278.91
278.91
278.91
278.91
278.91
278.911
278.911
278.911
278.912
278.912
278.912
278.913
278.913
278.914
278.915
278.915
278.916
278.917
278.918
278.918
278.919
278.92
278.921
278.923
278.925
278.927
278.93
278.933
278.938
278.943
278.95
278.959
278.968
278.979
278.99
279.001
279.012
279.023
279.032
279.04
278.998
278.998
278.998
278.999
278.999
278.999
278.999
279
279
279.001
279.001
279.002
279.002
279.003
279.003
279.004
279.005
279.006
279.007
279.007
279.008
279.009
279.011
279.012
279.014
279.016
279.018
279.022
279.026
279.031
279.038
279.045
279.055
279.065
279.077
279.089
279.103
279.117
279.131
279.146
279.14
279.14
279.141
279.141
279.141
279.141
279.141
279.142
279.142
279.143
279.143
279.144
279.144
279.145
279.146
279.147
279.147
279.148
279.149
279.15
279.151
279.152
279.153
279.155
279.156
279.158
279.161
279.164
279.168
279.172
279.178
279.185
279.194
279.203
279.215
279.227
279.241
279.256
279.272
279.289
279.299
279.3
279.3
279.3
279.3
279.3
279.301
279.301
279.301
279.302
279.303
279.303
279.304
279.305
279.305
279.306
279.307
279.308
279.309
279.31
279.311
279.312
279.313
279.315
279.316
279.318
279.32
279.323
279.326
279.33
279.336
279.342
279.349
279.358
279.368
279.38
279.392
279.406
279.422
279.438
279.452
279.452
279.453
279.453
279.453
279.453
279.454
279.454
279.454
279.455
279.456
279.456
279.457
279.458
279.459
279.459
279.46
279.461
279.462
279.463
279.464
279.466
279.467
279.468
279.47
279.471
279.473
279.476
279.479
279.483
279.487
279.492
279.499
279.506
279.515
279.525
279.536
279.549
279.562
279.577
279.586
279.586
279.586
279.587
279.587
279.587
279.587
279.588
279.588
279.589
279.59
279.59
279.591
279.592
279.593
279.594
279.594
279.596
279.597
279.598
279.599
279.6
279.601
279.603
279.604
279.606
279.608
279.61
279.613
279.616
279.62
279.624
279.629
279.636
279.643
279.651
279.661
279.671
279.683
279.695
279.695
279.695
279.695
279.696
279.696
279.696
279.697
279.697
279.698
279.698
279.699
279.7
279.7
279.701
279.702
279.703
279.704
279.705
279.706
279.707
279.709
279.71
279.711
279.713
279.714
279.716
279.717
279.72
279.722
279.725
279.728
279.732
279.736
279.741
279.747
279.754
279.762
279.77
279.78
279.79
279.779
279.779
279.779
279.78
279.78
279.78
279.781
279.781
279.782
279.782
279.783
279.784
279.784
279.785
279.786
279.787
279.788
279.789
279.791
279.792
279.793
279.794
279.796
279.797
279.799
279.8
279.802
279.804
279.806
279.809
279.811
279.815
279.818
279.823
279.827
279.833
279.839
279.846
279.853
279.861
279.84
279.84
279.84
279.841
279.841
279.841
279.842
279.842
279.843
279.843
279.844
279.845
279.846
279.847
279.848
279.849
279.85
279.851
279.852
279.853
279.855
279.856
279.857
279.859
279.86
279.862
279.864
279.866
279.868
279.87
279.873
279.875
279.878
279.882
279.886
279.89
279.895
279.901
279.906
279.912
279.882
279.883
279.883
279.883
279.883
279.883
279.884
279.884
279.885
279.886
279.886
279.887
279.888
279.889
279.89
279.891
279.892
279.893
279.895
279.896
279.897
279.899
279.9
279.902
279.903
279.905
279.907
279.909
279.91
279.913
279.915
279.917
279.92
279.923
279.926
279.93
279.934
279.938
279.943
279.948
279.91
279.91
279.91
279.91
279.911
279.911
279.911
279.912
279.912
279.913
279.914
279.915
279.916
279.916
279.917
279.919
279.92
279.921
279.922
279.924
279.925
279.927
279.928
279.93
279.931
279.933
279.935
279.937
279.939
279.941
279.943
279.945
279.948
279.95
279.953
279.956
279.96
279.963
279.967
279.971
279.927
279.927
279.927
279.927
279.928
279.928
279.928
279.929
279.929
279.93
279.931
279.932
279.933
279.933
279.935
279.936
279.937
279.938
279.939
279.941
279.942
279.944
279.945
279.947
279.949
279.95
279.952
279.954
279.956
279.958
279.96
279.963
279.965
279.967
279.97
279.973
279.976
279.979
279.982
279.985
279.937
279.937
279.937
279.937
279.937
279.938
279.938
279.939
279.939
279.94
279.941
279.942
279.942
279.943
279.945
279.946
279.947
279.948
279.949
279.951
279.952
279.954
279.956
279.957
279.959
279.961
279.963
279.965
279.967
279.969
279.971
279.973
279.975
279.978
279.98
279.983
279.985
279.988
279.991
279.994
279.999
280.003
280.007
280.01
280.015
280.02
280.026
280.032
280.038
280.045
280.052
280.059
280.066
280.073
280.079
280.086
280.092
280.097
280.103
280.108
280.114
280.119
280.124
280.129
280.134
280.138
280.143
280.148
279.997
280.001
280.004
280.008
280.012
280.017
280.023
280.029
280.036
280.043
280.05
280.057
280.064
280.071
280.077
280.084
280.09
280.096
280.101
280.107
280.112
280.118
280.123
280.128
280.133
280.138
280.143
280.148
279.994
279.998
280.001
280.005
280.009
280.014
280.02
280.026
280.033
280.04
280.047
280.054
280.061
280.068
280.075
280.082
280.088
280.094
280.1
280.106
280.111
280.117
280.122
280.127
280.132
280.137
280.143
280.148
279.991
279.995
279.999
280.002
280.007
280.012
280.017
280.024
280.03
280.037
280.045
280.052
280.059
280.066
280.073
280.08
280.086
280.092
280.099
280.104
280.11
280.116
280.121
280.127
280.132
280.137
280.142
280.147
279.989
279.993
279.996
280
280.004
280.009
280.015
280.021
280.028
280.035
280.042
280.05
280.057
280.064
280.071
280.078
280.084
280.091
280.097
280.103
280.109
280.115
280.12
280.126
280.131
280.137
280.142
280.147
279.986
279.99
279.994
279.997
280.002
280.006
280.012
280.019
280.025
280.033
280.04
280.047
280.055
280.062
280.069
280.076
280.083
280.089
280.096
280.102
280.108
280.114
280.119
280.125
280.131
280.136
280.142
280.147
279.984
279.988
279.991
279.995
279.999
280.004
280.01
280.016
280.023
280.03
280.038
280.045
280.053
280.06
280.067
280.074
280.081
280.088
280.094
280.101
280.107
280.113
280.119
280.125
280.13
280.136
280.142
280.147
279.982
279.986
279.989
279.992
279.997
280.001
280.007
280.014
280.021
280.028
280.035
280.043
280.051
280.058
280.065
280.073
280.08
280.086
280.093
280.099
280.106
280.112
280.118
280.124
280.13
280.136
280.141
280.147
279.979
279.983
279.987
279.99
279.994
279.999
280.005
280.011
280.018
280.026
280.033
280.041
280.049
280.056
280.064
280.071
280.078
280.085
280.092
280.098
280.105
280.111
280.117
280.123
280.129
280.135
280.141
280.147
279.977
279.981
279.984
279.988
279.992
279.997
280.003
280.009
280.016
280.023
280.031
280.039
280.047
280.054
280.062
280.069
280.077
280.084
280.09
280.097
280.104
280.11
280.116
280.123
280.129
280.135
280.141
280.147
279.975
279.979
279.982
279.986
279.99
279.995
280
280.007
280.014
280.021
280.029
280.037
280.045
280.053
280.06
280.068
280.075
280.082
280.089
280.096
280.103
280.109
280.116
280.122
280.128
280.135
280.141
280.147
279.973
279.977
279.98
279.983
279.987
279.992
279.998
280.005
280.012
280.019
280.027
280.035
280.043
280.051
280.059
280.066
280.074
280.081
280.088
280.095
280.102
280.108
280.115
280.121
280.128
280.134
280.141
280.147
279.971
279.975
279.978
279.981
279.985
279.99
279.996
280.003
280.01
280.017
280.025
280.033
280.041
280.049
280.057
280.065
280.072
280.08
280.087
280.094
280.101
280.108
280.114
280.121
280.127
280.134
280.14
280.147
279.969
279.973
279.976
279.979
279.983
279.988
279.994
280.001
280.008
280.015
280.023
280.032
280.04
280.048
280.056
280.063
280.071
280.078
280.086
280.093
280.1
280.107
280.114
280.12
280.127
280.134
280.14
280.147
279.967
279.971
279.974
279.977
279.981
279.986
279.992
279.999
280.006
280.014
280.022
280.03
280.038
280.046
280.054
280.062
280.07
280.077
280.085
280.092
280.099
280.106
280.113
280.12
280.127
280.133
280.14
280.147
279.965
279.969
279.972
279.975
279.979
279.984
279.99
279.997
280.004
280.012
280.02
280.028
280.037
280.045
280.053
280.061
280.069
280.076
280.084
280.091
280.098
280.105
280.112
280.119
280.126
280.133
280.14
280.147
279.963
279.967
279.97
279.973
279.978
279.982
279.988
279.995
280.002
280.01
280.018
280.027
280.035
280.043
280.052
280.06
280.067
280.075
280.083
280.09
280.098
280.105
280.112
280.119
280.126
280.133
280.14
280.147
279.962
279.965
279.968
279.972
279.976
279.981
279.987
279.993
280.001
280.009
280.017
280.025
280.034
280.042
280.05
280.058
280.066
280.074
280.082
280.089
280.097
280.104
280.111
280.118
280.126
280.133
280.14
280.147
279.96
279.964
279.967
279.97
279.974
279.979
279.985
279.992
279.999
280.007
280.015
280.024
280.032
280.041
280.049
280.057
280.065
280.073
280.081
280.089
280.096
280.103
280.111
280.118
280.125
280.132
280.139
280.146
279.958
279.962
279.965
279.968
279.972
279.977
279.983
279.99
279.998
280.006
280.014
280.022
280.031
280.04
280.048
280.056
280.064
280.072
280.08
280.088
280.095
280.103
280.11
280.118
280.125
280.132
280.139
280.146
279.957
279.961
279.964
279.967
279.971
279.976
279.982
279.989
279.996
280.004
280.013
280.021
280.03
280.038
280.047
280.055
280.063
280.071
280.079
280.087
280.095
280.102
280.11
280.117
280.125
280.132
280.139
280.146
279.955
279.959
279.962
279.965
279.969
279.975
279.981
279.987
279.995
280.003
280.011
280.02
280.029
280.037
280.046
280.054
280.062
280.071
280.079
280.086
280.094
280.102
280.109
280.117
280.124
280.132
280.139
280.146
279.954
279.958
279.961
279.964
279.968
279.973
279.979
279.986
279.994
280.002
280.01
280.019
280.028
280.036
280.045
280.053
280.062
280.07
280.078
280.086
280.094
280.101
280.109
280.116
280.124
280.131
280.139
280.146
279.953
279.956
279.959
279.963
279.967
279.972
279.978
279.985
279.993
280.001
280.009
280.018
280.027
280.035
280.044
280.052
280.061
280.069
280.077
280.085
280.093
280.101
280.109
280.116
280.124
280.131
280.139
280.146
279.951
279.955
279.958
279.962
279.966
279.971
279.977
279.984
279.991
280
280.008
280.017
280.026
280.034
280.043
280.052
280.06
280.068
280.077
280.085
280.093
280.1
280.108
280.116
280.123
280.131
280.139
280.146
279.95
279.954
279.957
279.96
279.965
279.97
279.976
279.983
279.99
279.999
280.007
280.016
280.025
280.034
280.042
280.051
280.059
280.068
280.076
280.084
280.092
280.1
280.108
280.116
280.123
280.131
280.139
280.146
279.949
279.953
279.956
279.959
279.963
279.969
279.975
279.982
279.989
279.998
280.006
280.015
280.024
280.033
280.042
280.05
280.059
280.067
280.075
280.084
280.092
280.1
280.107
280.115
280.123
280.131
280.138
280.146
279.948
279.952
279.955
279.958
279.963
279.968
279.974
279.981
279.989
279.997
280.005
280.014
280.023
280.032
280.041
280.05
280.058
280.067
280.075
280.083
280.091
280.099
280.107
280.115
280.123
280.131
280.138
280.146
279.947
279.951
279.954
279.957
279.962
279.967
279.973
279.98
279.988
279.996
280.005
280.014
280.022
280.031
280.04
280.049
280.058
280.066
280.074
280.083
280.091
280.099
280.107
280.115
280.123
280.131
280.138
280.146
279.947
279.95
279.953
279.957
279.961
279.966
279.972
279.979
279.987
279.995
280.004
280.013
280.022
280.031
280.04
280.048
280.057
280.066
280.074
280.082
280.091
280.099
280.107
280.115
280.123
280.13
280.138
280.146
279.946
279.949
279.953
279.956
279.96
279.965
279.971
279.979
279.986
279.995
280.003
280.012
280.021
280.03
280.039
280.048
280.057
280.065
280.074
280.082
280.09
280.098
280.106
280.114
280.122
280.13
280.138
280.146
279.945
279.949
279.952
279.955
279.959
279.965
279.971
279.978
279.986
279.994
280.003
280.012
280.021
280.03
280.039
280.048
280.056
280.065
280.073
280.082
280.09
280.098
280.106
280.114
280.122
280.13
280.138
280.146
279.945
279.948
279.951
279.955
279.959
279.964
279.97
279.977
279.985
279.994
280.002
280.011
280.02
280.029
280.038
280.047
280.056
280.064
280.073
280.081
280.09
280.098
280.106
280.114
280.122
280.13
280.138
280.146
279.944
279.948
279.951
279.954
279.958
279.964
279.97
279.977
279.985
279.993
280.002
280.011
280.02
280.029
280.038
280.047
280.056
280.064
280.073
280.081
280.089
280.098
280.106
280.114
280.122
280.13
280.138
280.146
279.944
279.947
279.95
279.954
279.958
279.963
279.969
279.976
279.984
279.993
280.001
280.01
280.02
280.029
280.038
280.046
280.055
280.064
280.072
280.081
280.089
280.098
280.106
280.114
280.122
280.13
280.138
280.146
279.943
279.947
279.95
279.953
279.958
279.963
279.969
279.976
279.984
279.992
280.001
280.01
280.019
280.028
280.037
280.046
280.055
280.064
280.072
280.081
280.089
280.097
280.106
280.114
280.122
280.13
280.138
280.146
279.943
279.947
279.95
279.953
279.957
279.963
279.969
279.976
279.984
279.992
280.001
280.01
280.019
280.028
280.037
280.046
280.055
280.064
280.072
280.081
280.089
280.097
280.106
280.114
280.122
280.13
280.138
280.146
279.943
279.946
279.949
279.953
279.957
279.962
279.969
279.976
279.984
279.992
280.001
280.01
280.019
280.028
280.037
280.046
280.055
280.063
280.072
280.081
280.089
280.097
280.105
280.114
280.122
280.13
280.138
280.146
279.943
279.946
279.949
279.953
279.957
279.962
279.968
279.976
279.983
279.992
280.001
280.01
280.019
280.028
280.037
280.046
280.055
280.063
280.072
280.08
280.089
280.097
280.105
280.114
280.122
280.13
280.138
280.146
279.943
279.946
279.949
279.953
279.957
279.962
279.968
279.975
279.983
279.992
280.001
280.01
280.019
280.028
280.037
280.046
280.055
280.063
280.072
280.08
280.089
280.097
280.105
280.114
280.122
280.13
280.138
280.146
)
;

boundaryField
{
    bc-2
    {
        type            empty;
    }
    bc-3
    {
        type            empty;
    }
    bottom
    {
        type            fixedValue;
        value           uniform 280.15;
    }
    leftSide
    {
        type            zeroGradient;
    }
    naturalSurface
    {
        type            codedFixedValue;
        value           uniform 294.537;
        redirectType    seasonalFixedValue;
        code            #{
             scalar  t = this->db().time().value()/365/24/60/60;
             scalar  T0 = 6.5+273.15  ;  // average temperature
             scalar  A  = 14.5 ;          // ampitude
             scalar  p  = 8760/24/365 ;    //cycle
             scalar  R0 = 0.04;
             operator==(T0+A*Foam::sin(2*3.1415926/p*t+3.1415926/2)+R0*t); 
        #};
    }
    rightSide
    {
        type            zeroGradient;
    }
    slopesurface
    {
        type            codedFixedValue;
        value           uniform 294.537;
        redirectType    seasonalFixedValue;
        code            #{
             scalar  t = this->db().time().value()/365/24/60/60;
             scalar  T0 = 6.5+273.15  ;  // average temperature
             scalar  A  = 14.5 ;          // ampitude
             scalar  p  = 8760/24/365 ;    //cycle
             scalar  R0 = 0.04;
             operator==(T0+A*Foam::sin(2*3.1415926/p*t+3.1415926/2)+R0*t); 
        #};
    }
    subGradeSurface
    {
        type            codedFixedValue;
        value           uniform 294.537;
        redirectType    seasonalFixedValue;
        code            #{
             scalar  t = this->db().time().value()/365/24/60/60;
             scalar  T0 = 6.5+273.15  ;  // average temperature
             scalar  A  = 14.5 ;          // ampitude
             scalar  p  = 8760/24/365 ;    //cycle
             scalar  R0 = 0.04;
             operator==(T0+A*Foam::sin(2*3.1415926/p*t+3.1415926/2)+R0*t); 
        #};
    }
}


// ************************************************************************* //
