# Supplementary material for: A finite volume-based model for the hydrothermal behavior of soil under freeze–thaw cycles
Source: PLoS One. 2021 Jun 3;16(6):e0252680. doi: 10.1371/journal.pone.0252680 (PMC8174737; doi:10.1371/journal.pone.0252680)
Supplement: S1 Data — (ZIP) [file pone.0252680.s001.zip › Data at equal time interval/3.47328e+08/volContOfUnfrozenWater]

/*--------------------------------*- C++ -*----------------------------------*\
| =========                 |                                                 |
| \\      /  F ield         | OpenFOAM: The Open Source CFD Toolbox           |
|  \\    /   O peration     | Version:  2.4.0                                 |
|   \\  /    A nd           | Web:      www.OpenFOAM.org                      |
|    \\/     M anipulation  |                                                 |
\*---------------------------------------------------------------------------*/
FoamFile
{
    version     2.0;
    format      ascii;
    class       volScalarField;
    location    "3.47328e+08";
    object      volContOfUnfrozenWater;
}
// * * * * * * * * * * * * * * * * * * * * * * * * * * * * * * * * * * * * * //

dimensions      [0 0 0 0 0 0 0];

internalField   nonuniform List<scalar> 
9554
(
0.10997
0.109906
0.109779
0.109589
0.10934
0.109034
0.108674
0.108266
0.107813
0.107323
0.106801
0.106256
0.105696
0.105129
0.104563
0.104007
0.103469
0.102957
0.102476
0.10203
0.101624
0.101258
0.109969
0.109905
0.109778
0.109588
0.109339
0.109033
0.108673
0.108265
0.107812
0.107322
0.1068
0.106256
0.105695
0.105128
0.104562
0.104006
0.103469
0.102956
0.102475
0.102029
0.101623
0.101257
0.109968
0.109904
0.109776
0.109587
0.109338
0.109031
0.108672
0.108263
0.10781
0.10732
0.106799
0.106254
0.105694
0.105126
0.10456
0.104005
0.103467
0.102954
0.102473
0.102028
0.101621
0.101256
0.109965
0.109901
0.109774
0.109584
0.109335
0.109029
0.108669
0.10826
0.107808
0.107317
0.106796
0.106251
0.105691
0.105124
0.104558
0.104002
0.103464
0.102952
0.102471
0.102025
0.101619
0.101253
0.109962
0.109897
0.10977
0.109581
0.109332
0.109025
0.108666
0.108257
0.107804
0.107314
0.106793
0.106248
0.105687
0.10512
0.104554
0.103999
0.103461
0.102949
0.102467
0.102022
0.101616
0.10125
0.109957
0.109893
0.109766
0.109576
0.109327
0.109021
0.108661
0.108253
0.1078
0.10731
0.106788
0.106243
0.105683
0.105116
0.10455
0.103994
0.103457
0.102944
0.102463
0.102018
0.101612
0.101246
0.109952
0.109888
0.109761
0.109571
0.109322
0.109016
0.108656
0.108247
0.107795
0.107304
0.106783
0.106238
0.105678
0.105111
0.104545
0.103989
0.103452
0.102939
0.102458
0.102013
0.101607
0.101241
0.109946
0.109882
0.109754
0.109565
0.109316
0.10901
0.10865
0.108241
0.107789
0.107298
0.106777
0.106232
0.105672
0.105105
0.104539
0.103983
0.103446
0.102934
0.102453
0.102008
0.101602
0.101236
0.109939
0.109875
0.109747
0.109558
0.109309
0.109002
0.108643
0.108234
0.107782
0.107291
0.10677
0.106225
0.105665
0.105098
0.104532
0.103977
0.103439
0.102927
0.102446
0.102001
0.101595
0.10123
0.109931
0.109867
0.109739
0.10955
0.109301
0.108994
0.108635
0.108226
0.107774
0.107283
0.106762
0.106217
0.105657
0.10509
0.104525
0.103969
0.103432
0.10292
0.102439
0.101994
0.101588
0.101223
0.109921
0.109857
0.10973
0.109541
0.109292
0.108985
0.108626
0.108217
0.107765
0.107274
0.106753
0.106209
0.105648
0.105081
0.104516
0.103961
0.103423
0.102912
0.102431
0.101986
0.101581
0.101215
0.109911
0.109847
0.10972
0.109531
0.109281
0.108975
0.108616
0.108207
0.107755
0.107264
0.106743
0.106199
0.105639
0.105072
0.104507
0.103951
0.103414
0.102903
0.102422
0.101978
0.101572
0.101207
0.1099
0.109836
0.109709
0.109519
0.10927
0.108964
0.108604
0.108196
0.107744
0.107254
0.106733
0.106188
0.105628
0.105061
0.104496
0.103941
0.103404
0.102893
0.102413
0.101968
0.101563
0.101198
0.109888
0.109824
0.109696
0.109507
0.109258
0.108952
0.108592
0.108184
0.107732
0.107242
0.106721
0.106176
0.105617
0.10505
0.104485
0.10393
0.103394
0.102882
0.102402
0.101958
0.101553
0.101188
0.109874
0.10981
0.109683
0.109494
0.109244
0.108938
0.108579
0.108171
0.107718
0.107229
0.106708
0.106164
0.105604
0.105038
0.104473
0.103918
0.103382
0.102871
0.102391
0.101947
0.101543
0.101178
0.109859
0.109795
0.109668
0.109479
0.10923
0.108924
0.108564
0.108156
0.107704
0.107214
0.106694
0.10615
0.105591
0.105024
0.10446
0.103906
0.10337
0.102859
0.102379
0.101936
0.101531
0.101167
0.109843
0.109779
0.109652
0.109463
0.109214
0.108908
0.108549
0.10814
0.107689
0.107199
0.106679
0.106135
0.105576
0.10501
0.104446
0.103892
0.103356
0.102846
0.102367
0.101924
0.10152
0.101156
0.109826
0.109762
0.109634
0.109445
0.109196
0.108891
0.108531
0.108123
0.107672
0.107182
0.106662
0.106119
0.10556
0.104995
0.104431
0.103877
0.103342
0.102832
0.102354
0.101911
0.101507
0.101144
0.109807
0.109743
0.109616
0.109426
0.109178
0.108872
0.108513
0.108105
0.107654
0.107165
0.106645
0.106102
0.105543
0.104978
0.104415
0.103862
0.103327
0.102818
0.102339
0.101897
0.101494
0.101131
0.109786
0.109722
0.109595
0.109406
0.109157
0.108852
0.108493
0.108085
0.107634
0.107145
0.106626
0.106083
0.105525
0.104961
0.104398
0.103845
0.103311
0.102802
0.102325
0.101883
0.10148
0.101117
0.109764
0.1097
0.109573
0.109384
0.109136
0.10883
0.108472
0.108064
0.107613
0.107125
0.106606
0.106063
0.105506
0.104942
0.10438
0.103828
0.103294
0.102786
0.102309
0.101868
0.101465
0.101103
0.109741
0.109677
0.10955
0.109361
0.109112
0.108807
0.108448
0.108041
0.107591
0.107102
0.106584
0.106042
0.105485
0.104922
0.10436
0.103809
0.103276
0.102769
0.102292
0.101852
0.10145
0.101089
0.109715
0.109651
0.109524
0.109336
0.109087
0.108782
0.108424
0.108017
0.107566
0.107079
0.10656
0.106019
0.105463
0.1049
0.104339
0.103789
0.103257
0.10275
0.102275
0.101835
0.101434
0.101074
0.109688
0.109624
0.109497
0.109309
0.10906
0.108755
0.108397
0.107991
0.107541
0.107053
0.106536
0.105995
0.105439
0.104877
0.104317
0.103768
0.103237
0.102731
0.102257
0.101818
0.101418
0.101058
0.109659
0.109596
0.109469
0.10928
0.109032
0.108727
0.108369
0.107963
0.107513
0.107026
0.106509
0.105969
0.105414
0.104853
0.104294
0.103745
0.103215
0.102711
0.102237
0.1018
0.1014
0.101041
0.109629
0.109565
0.109438
0.10925
0.109001
0.108697
0.108339
0.107933
0.107483
0.106997
0.10648
0.105941
0.105387
0.104827
0.104269
0.103721
0.103193
0.102689
0.102217
0.10178
0.101382
0.101024
0.109597
0.109533
0.109406
0.109217
0.108969
0.108665
0.108307
0.107901
0.107452
0.106966
0.10645
0.105911
0.105358
0.104799
0.104242
0.103696
0.103168
0.102666
0.102195
0.10176
0.101363
0.101006
0.109563
0.109499
0.109372
0.109184
0.108935
0.108631
0.108273
0.107867
0.107419
0.106933
0.106418
0.10588
0.105328
0.104769
0.104214
0.103669
0.103143
0.102642
0.102173
0.101739
0.101344
0.100988
0.109528
0.109464
0.109337
0.109148
0.1089
0.108595
0.108238
0.107832
0.107383
0.106898
0.106383
0.105846
0.105295
0.104738
0.104184
0.10364
0.103116
0.102617
0.102149
0.101717
0.101323
0.100968
0.109491
0.109427
0.1093
0.109111
0.108863
0.108558
0.1082
0.107794
0.107346
0.106861
0.106347
0.10581
0.10526
0.104704
0.104152
0.10361
0.103087
0.10259
0.102124
0.101693
0.101301
0.100948
0.109454
0.10939
0.109262
0.109073
0.108824
0.108519
0.108161
0.107755
0.107307
0.106822
0.106308
0.105773
0.105223
0.104669
0.104117
0.103577
0.103056
0.102561
0.102097
0.101669
0.101278
0.100927
0.109415
0.109351
0.109223
0.109033
0.108784
0.108478
0.10812
0.107714
0.107265
0.106781
0.106267
0.105732
0.105184
0.104631
0.104081
0.103543
0.103024
0.102531
0.102069
0.101643
0.101255
0.100906
0.109377
0.109312
0.109184
0.108993
0.108743
0.108436
0.108077
0.10767
0.107221
0.106737
0.106224
0.105689
0.105142
0.10459
0.104042
0.103506
0.10299
0.102499
0.10204
0.101616
0.10123
0.100883
0.109338
0.109273
0.109144
0.108952
0.108701
0.108393
0.108033
0.107625
0.107176
0.106691
0.106178
0.105644
0.105098
0.104548
0.104001
0.103467
0.102953
0.102465
0.102008
0.101587
0.101204
0.100859
0.109301
0.109235
0.109105
0.108911
0.108658
0.108349
0.107987
0.107578
0.107128
0.106642
0.106129
0.105596
0.105051
0.104502
0.103958
0.103426
0.102914
0.102429
0.101975
0.101557
0.101176
0.100834
0.109265
0.109198
0.109066
0.108871
0.108616
0.108304
0.10794
0.107529
0.107078
0.106592
0.106078
0.105546
0.105001
0.104454
0.103912
0.103382
0.102873
0.102391
0.101941
0.101525
0.101148
0.100808
0.109232
0.109164
0.10903
0.108832
0.108573
0.108258
0.107892
0.107479
0.107025
0.106538
0.106024
0.105492
0.104948
0.104403
0.103862
0.103336
0.10283
0.102351
0.101904
0.101492
0.101118
0.100782
0.109204
0.109134
0.108996
0.108794
0.108531
0.108212
0.107842
0.107426
0.10697
0.106482
0.105967
0.105435
0.104893
0.104348
0.10381
0.103287
0.102784
0.102309
0.101865
0.101457
0.101087
0.100754
0.109184
0.10911
0.108966
0.108758
0.108489
0.108165
0.107791
0.107371
0.106913
0.106423
0.105907
0.105375
0.104833
0.104291
0.103755
0.103235
0.102735
0.102264
0.101825
0.101421
0.101054
0.100725
0.109176
0.109093
0.10894
0.108724
0.108448
0.108118
0.107738
0.107315
0.106853
0.10636
0.105844
0.105311
0.104771
0.10423
0.103697
0.103179
0.102684
0.102217
0.101782
0.101382
0.10102
0.100695
0.109246
0.109216
0.109418
0.109388
0.109382
0.109366
0.109357
0.109317
0.109358
0.109289
0.109336
0.109311
0.109347
0.10929
0.109334
0.109294
0.109277
0.109254
0.109306
0.109347
0.10933
0.109286
0.109352
0.109311
0.109336
0.109352
0.10931
0.109306
0.109338
0.109353
0.109337
0.109367
0.109298
0.109269
0.110099
0.109272
0.11034
0.108428
0.109308
0.109296
0.109325
0.109351
0.109368
0.109434
0.109482
0.109514
0.109579
0.109474
0.109626
0.109403
0.109783
0.109621
0.109794
0.109485
0.10936
0.10827
0.109677
0.108624
0.110002
0.110001
0.11026
0.109975
0.109692
0.109833
0.1104
0.109427
0.110369
0.110002
0.110423
0.109679
0.110539
0.109576
0.110431
0.110234
0.110245
0.109392
0.110661
0.109457
0.110175
0.110121
0.110189
0.108991
0.110353
0.11005
0.109977
0.109286
0.110572
0.109808
0.110129
0.109095
0.109582
0.108857
0.110293
0.109793
0.109043
0.108923
0.110105
0.108743
0.110169
0.109687
0.109692
0.108828
0.109994
0.10957
0.110106
0.110081
0.110271
0.110254
0.108645
0.108729
0.110474
0.110603
0.108447
0.109592
0.110194
0.110449
0.109417
0.110569
0.109534
0.109181
0.110552
0.110517
0.109254
0.109054
0.110585
0.109933
0.109594
0.110376
0.108938
0.109768
0.11036
0.109905
0.110508
0.110329
0.110326
0.110596
0.10995
0.109556
0.109002
0.109414
0.108881
0.110698
0.109675
0.11051
0.109758
0.109831
0.108829
0.109954
0.11061
0.110166
0.109241
0.108421
0.109588
0.10853
0.109683
0.109947
0.109377
0.109885
0.109406
0.109477
0.109987
0.109506
0.109598
0.110163
0.110005
0.108959
0.108834
0.109504
0.11024
0.108415
0.109358
0.10983
0.110272
0.108522
0.109418
0.108828
0.109719
0.110658
0.110168
0.109912
0.10959
0.110239
0.110046
0.110272
0.110647
0.110191
0.109873
0.110446
0.110715
0.109985
0.109097
0.109789
0.109334
0.109534
0.108516
0.109992
0.110535
0.109884
0.109006
0.110531
0.110336
0.109712
0.109304
0.110126
0.110477
0.109785
0.109343
0.10948
0.109358
0.108316
0.109217
0.109024
0.109646
0.109121
0.109684
0.109955
0.109205
0.110017
0.109381
0.110409
0.109536
0.109863
0.109716
0.109674
0.110237
0.109415
0.109743
0.110143
0.110357
0.109989
0.110188
0.110281
0.110532
0.109703
0.109526
0.108636
0.10928
0.110503
0.11074
0.108524
0.10933
0.110401
0.110714
0.109087
0.11
0.110577
0.110119
0.108232
0.109055
0.108781
0.108318
0.110274
0.110125
0.109909
0.110433
0.110343
0.109958
0.109659
0.109497
0.108877
0.109446
0.110291
0.110441
0.110493
0.110696
0.110438
0.110003
0.110043
0.110108
0.108814
0.108646
0.110468
0.11028
0.110319
0.110387
0.110155
0.110427
0.109686
0.109313
0.110369
0.109857
0.109872
0.109909
0.109355
0.109928
0.109801
0.109952
0.109192
0.109724
0.109592
0.109347
0.109466
0.110033
0.110453
0.110535
0.109264
0.108798
0.108945
0.108637
0.110636
0.110408
0.109998
0.110399
0.109758
0.109767
0.110101
0.11017
0.10947
0.109773
0.109483
0.109933
0.110737
0.110367
0.110382
0.110644
0.109062
0.109423
0.110239
0.109649
0.110166
0.110212
0.109634
0.109565
0.10869
0.109105
0.109233
0.109512
0.109206
0.109105
0.109872
0.109585
0.109433
0.109322
0.109418
0.109689
0.109901
0.110157
0.109449
0.109417
0.109837
0.110272
0.109827
0.109709
0.108758
0.109204
0.109852
0.10959
0.109784
0.109894
0.109743
0.110142
0.109293
0.108984
0.109907
0.109999
0.109665
0.109665
0.109609
0.110036
0.10956
0.109323
0.109741
0.110102
0.10939
0.109094
0.109778
0.109583
0.110068
0.110097
0.110219
0.110273
0.110192
0.109889
0.110141
0.10998
0.109697
0.109893
0.110087
0.109687
0.109554
0.109958
0.109677
0.109431
0.109236
0.109006
0.110323
0.110354
0.10992
0.110162
0.110451
0.11028
0.109201
0.109409
0.108361
0.108747
0.11039
0.110058
0.110398
0.110646
0.109197
0.109456
0.109631
0.109398
0.110124
0.110145
0.108644
0.10888
0.109607
0.109344
0.110153
0.110446
0.109329
0.109109
0.110086
0.110067
0.109921
0.110229
0.110547
0.110418
0.110365
0.110265
0.109382
0.109555
0.110299
0.110464
0.10982
0.110016
0.110299
0.110221
0.109297
0.10939
0.109235
0.108816
0.110645
0.110623
0.108892
0.109225
0.109959
0.10972
0.109678
0.109691
0.108646
0.108261
0.110113
0.110379
0.108397
0.108369
0.108506
0.108444
0.109083
0.108684
0.110663
0.110548
0.109843
0.110028
0.110279
0.110276
0.109768
0.109698
0.110652
0.110659
0.109228
0.109519
0.109364
0.109381
0.110732
0.110494
0.109474
0.109475
0.109572
0.109361
0.109394
0.109605
0.11009
0.110344
0.109926
0.109744
0.109561
0.109542
0.10982
0.109801
0.108655
0.109002
0.109964
0.110004
0.109382
0.109577
0.111276
0.110328
0.111254
0.110507
0.110409
0.110436
0.110553
0.110606
0.110664
0.110679
0.11078
0.11075
0.11093
0.110785
0.110983
0.110878
0.111043
0.111041
0.111245
0.1109
0.111363
0.111159
0.110941
0.110582
0.110939
0.111389
0.111292
0.110986
0.111449
0.111069
0.111385
0.1109
0.111397
0.111091
0.111146
0.111116
0.111391
0.11079
0.111404
0.110815
0.11124
0.111258
0.111348
0.110735
0.110982
0.110992
0.111256
0.110632
0.111206
0.110814
0.111218
0.1111
0.111279
0.11062
0.110748
0.110979
0.11062
0.111258
0.111403
0.110902
0.11068
0.111145
0.110752
0.11128
0.111345
0.110826
0.111367
0.110981
0.11141
0.111139
0.110829
0.111137
0.110671
0.111286
0.111282
0.110942
0.110986
0.110873
0.110852
0.11131
0.111252
0.111258
0.110814
0.111106
0.111373
0.111445
0.11125
0.11136
0.110916
0.110673
0.111415
0.111171
0.111299
0.111043
0.111312
0.111182
0.111056
0.110981
0.111058
0.110818
0.110902
0.111175
0.1112
0.111198
0.111043
0.110601
0.110995
0.110883
0.111309
0.111096
0.110752
0.110532
0.111423
0.111233
0.111021
0.110579
0.111131
0.11074
0.111311
0.111418
0.111207
0.111025
0.11146
0.11128
0.110958
0.111114
0.110705
0.110823
0.111153
0.110937
0.111056
0.111255
0.111004
0.110856
0.111298
0.111354
0.111193
0.111276
0.110967
0.111172
0.111172
0.110962
0.11103
0.11082
0.111017
0.111203
0.111354
0.111101
0.110829
0.110604
0.111193
0.111248
0.111286
0.111295
0.111216
0.11116
0.110706
0.110946
0.111018
0.110927
0.111441
0.111437
0.110824
0.110554
0.111355
0.11138
0.111461
0.111372
0.111406
0.111321
0.1109
0.110748
0.110837
0.111116
0.111078
0.110849
0.111333
0.111252
0.111227
0.111064
0.111156
0.111215
0.110764
0.110634
0.110504
0.110781
0.110705
0.110509
0.110609
0.110823
0.110809
0.111008
0.110656
0.110877
0.11116
0.110902
0.111411
0.111468
0.110733
0.11081
0.111278
0.111182
0.111449
0.111368
0.111112
0.111087
0.111316
0.111312
0.111353
0.111315
0.111276
0.111056
0.11097
0.110907
0.111447
0.111364
0.111005
0.111132
0.11077
0.111036
0.111083
0.111082
0.110515
0.110714
0.111233
0.111265
0.11099
0.111087
0.111321
0.111292
0.11121
0.111343
0.110844
0.110898
0.111016
0.111065
0.111391
0.111303
0.1113
0.111165
0.110867
0.110862
0.110675
0.110776
0.11134
0.111327
0.111184
0.111204
0.111182
0.111084
0.111115
0.111156
0.110893
0.110886
0.110838
0.11088
0.110931
0.110782
0.111088
0.111137
0.110988
0.11108
0.111207
0.11126
0.11098
0.110776
0.111105
0.111226
0.111112
0.111107
0.111211
0.111054
0.110581
0.110502
0.111323
0.111363
0.111318
0.111284
0.11115
0.111192
0.111427
0.111444
0.1109
0.111033
0.110829
0.110993
0.111399
0.11138
0.111155
0.110965
0.110897
0.110985
0.111008
0.111173
0.110754
0.110965
0.110827
0.110871
0.11125
0.111285
0.111063
0.111018
0.11146
0.11143
0.111309
0.111302
0.111309
0.111304
0.111314
0.111311
0.111324
0.111323
0.111338
0.111338
0.111356
0.111358
0.111376
0.11138
0.111399
0.111403
0.111422
0.111427
0.111445
0.111449
0.111465
0.111469
0.111482
0.111483
0.111492
0.111488
0.111493
0.111484
0.111484
0.111468
0.111491
0.111456
0.111311
0.111306
0.111317
0.111314
0.111327
0.111326
0.111342
0.111343
0.111361
0.111363
0.111383
0.111387
0.111407
0.111412
0.111432
0.111438
0.111458
0.111465
0.111483
0.111488
0.111504
0.111507
0.11152
0.11152
0.111529
0.111524
0.111528
0.111518
0.111517
0.111499
0.110585
0.110182
0.111255
0.110506
0.110276
0.110305
0.110442
0.110499
0.110616
0.110392
0.110729
0.110685
0.110863
0.110808
0.111042
0.110667
0.111202
0.110971
0.111249
0.110783
0.111442
0.111122
0.11094
0.111394
0.111306
0.110816
0.111299
0.110877
0.111363
0.11105
0.111474
0.110942
0.111184
0.111327
0.111393
0.110877
0.111333
0.110901
0.111282
0.111251
0.111374
0.1108
0.111001
0.110823
0.111273
0.111188
0.111232
0.110833
0.111151
0.11116
0.110619
0.111265
0.111154
0.110964
0.110747
0.110765
0.110617
0.111262
0.111421
0.110847
0.110953
0.111491
0.110945
0.111423
0.111359
0.110756
0.111308
0.110745
0.110748
0.111147
0.110883
0.111315
0.110948
0.110619
0.111018
0.110831
0.11143
0.110907
0.111207
0.111329
0.110931
0.110729
0.11106
0.111496
0.111359
0.111471
0.111298
0.111169
0.111154
0.110763
0.110654
0.111161
0.110757
0.111232
0.110975
0.111317
0.1112
0.111199
0.110992
0.110512
0.110796
0.110603
0.111226
0.110851
0.111099
0.111002
0.111309
0.111478
0.111319
0.111225
0.110642
0.11091
0.110788
0.111162
0.1114
0.111499
0.111256
0.111462
0.110593
0.111077
0.111072
0.111282
0.110529
0.110842
0.111277
0.11139
0.111147
0.110992
0.110933
0.110829
0.110904
0.111069
0.110488
0.110729
0.110996
0.110925
0.111284
0.111309
0.111308
0.111045
0.111428
0.111489
0.111382
0.111337
0.111204
0.111125
0.110898
0.111209
0.110985
0.111291
0.111179
0.110945
0.110659
0.111069
0.110719
0.111121
0.110766
0.11103
0.110825
0.110652
0.111072
0.111245
0.1114
0.111485
0.11059
0.110893
0.111473
0.111406
0.110687
0.110969
0.111227
0.111336
0.110571
0.110565
0.110795
0.111079
0.110982
0.110854
0.111257
0.111007
0.110827
0.110549
0.111439
0.111355
0.111425
0.11146
0.11138
0.111413
0.111223
0.11128
0.110783
0.110601
0.110764
0.110627
0.110873
0.110671
0.111098
0.11133
0.111288
0.11114
0.111214
0.111195
0.111312
0.111363
0.111389
0.111286
0.111297
0.111258
0.111012
0.110873
0.110711
0.110545
0.111205
0.110996
0.111117
0.110857
0.11128
0.111092
0.111049
0.111263
0.111007
0.110791
0.111029
0.110932
0.111353
0.111235
0.111418
0.111239
0.110776
0.111013
0.111113
0.111128
0.110846
0.111005
0.111382
0.111352
0.111107
0.111157
0.111337
0.111249
0.11105
0.110941
0.110875
0.110694
0.110734
0.110577
0.111407
0.111451
0.111007
0.110957
0.111312
0.111162
0.111337
0.111182
0.111457
0.111506
0.110465
0.11038
0.111038
0.111105
0.111183
0.111133
0.111166
0.110987
0.111361
0.111267
0.111092
0.111102
0.111299
0.111419
0.111186
0.111082
0.110693
0.110773
0.111084
0.110974
0.111198
0.111102
0.110997
0.110774
0.110691
0.110896
0.111165
0.111067
0.111245
0.11138
0.110683
0.110807
0.110836
0.110899
0.111123
0.111173
0.111
0.111022
0.111417
0.11136
0.111132
0.111061
0.110799
0.110811
0.11094
0.110762
0.110938
0.110825
0.110855
0.110714
0.111095
0.111213
0.111456
0.111431
0.111303
0.111252
0.111059
0.11109
0.110732
0.110544
0.11105
0.111018
0.108658
0.109284
0.110235
0.108277
0.109316
0.109302
0.109366
0.10938
0.109416
0.109423
0.109537
0.109503
0.109636
0.109365
0.109642
0.109589
0.10972
0.109794
0.110077
0.109497
0.109962
0.109162
0.110267
0.108403
0.108422
0.110001
0.110148
0.109708
0.10995
0.10979
0.110129
0.109542
0.110501
0.10993
0.110364
0.109571
0.110104
0.109657
0.110387
0.109329
0.110192
0.109542
0.110367
0.109631
0.110489
0.109515
0.109782
0.110118
0.110317
0.10919
0.110515
0.10924
0.109645
0.109727
0.110411
0.109082
0.109467
0.109461
0.110177
0.109625
0.110246
0.109051
0.110082
0.109437
0.110022
0.108649
0.110256
0.109168
0.109227
0.109335
0.10995
0.109306
0.109219
0.108674
0.110109
0.108534
0.110162
0.110348
0.10893
0.109107
0.110453
0.110422
0.109182
0.110582
0.109307
0.110529
0.109431
0.10973
0.110389
0.109398
0.110179
0.109984
0.110268
0.110417
0.109314
0.109462
0.110329
0.109456
0.1098
0.108817
0.109985
0.110277
0.110274
0.110126
0.110651
0.10923
0.11018
0.109476
0.109282
0.110395
0.109876
0.110642
0.109826
0.109343
0.110156
0.109136
0.108418
0.109198
0.108682
0.110436
0.109796
0.110231
0.109
0.109747
0.10947
0.109847
0.109439
0.109485
0.108432
0.109842
0.10995
0.109718
0.11052
0.108819
0.108347
0.110246
0.110036
0.109272
0.108739
0.109734
0.109404
0.110262
0.10953
0.109239
0.108833
0.110171
0.11055
0.109958
0.109794
0.109386
0.109649
0.110507
0.109747
0.108996
0.10847
0.109275
0.109681
0.110127
0.110542
0.109598
0.110421
0.109974
0.10929
0.110115
0.110625
0.109308
0.109876
0.109873
0.109383
0.10935
0.109508
0.110491
0.110257
0.110463
0.110006
0.110558
0.109912
0.109081
0.109497
0.109643
0.109613
0.109337
0.109901
0.110327
0.110173
0.109599
0.109807
0.109927
0.110132
0.109525
0.109991
0.109252
0.110024
0.109595
0.109755
0.10884
0.10859
0.109025
0.108724
0.109613
0.109355
0.110103
0.109547
0.110177
0.109667
0.108548
0.109091
0.110175
0.109982
0.11017
0.110292
0.10844
0.108964
0.108629
0.108273
0.110005
0.110238
0.109843
0.109614
0.110048
0.110348
0.110167
0.110517
0.108982
0.109291
0.110274
0.10992
0.110367
0.109919
0.109044
0.109653
0.108376
0.108946
0.110088
0.110335
0.110145
0.110339
0.108759
0.109215
0.10893
0.108742
0.109584
0.10967
0.109295
0.10945
0.110601
0.110226
0.110589
0.110295
0.11026
0.110401
0.109691
0.109619
0.109703
0.109879
0.109574
0.109449
0.109585
0.109493
0.109707
0.109131
0.11043
0.110675
0.109855
0.109728
0.110338
0.110611
0.109891
0.109924
0.109619
0.109172
0.109433
0.109709
0.110583
0.110424
0.10995
0.110013
0.10883
0.109468
0.109681
0.109809
0.10958
0.109499
0.109924
0.110295
0.110316
0.110658
0.110251
0.109921
0.109923
0.109812
0.109396
0.109101
0.109841
0.109554
0.109993
0.109644
0.110382
0.110512
0.110064
0.110336
0.108984
0.109089
0.109408
0.109515
0.110567
0.110345
0.109945
0.109912
0.110062
0.109983
0.109342
0.109496
0.10894
0.109547
0.109955
0.109665
0.109863
0.109761
0.108882
0.109351
0.109373
0.109796
0.109341
0.109326
0.109225
0.10968
0.109522
0.10959
0.110041
0.109871
0.109921
0.1094
0.109674
0.109811
0.110314
0.110179
0.109692
0.109953
0.109333
0.108885
0.110278
0.110068
0.110255
0.110418
0.109662
0.109391
0.109416
0.10946
0.10914
0.109581
0.110148
0.110358
0.110152
0.110038
0.108749
0.108372
0.110382
0.110289
0.110256
0.110123
0.109452
0.109737
0.109644
0.110031
0.109396
0.10896
0.110029
0.110009
0.109869
0.109974
0.11036
0.110029
0.109089
0.109047
0.109809
0.109841
0.110327
0.110298
0.109842
0.109623
0.108856
0.108905
0.109862
0.109766
0.109751
0.109654
0.108448
0.108656
0.109433
0.109392
0.110111
0.110382
0.109913
0.110089
0.109739
0.109396
0.108239
0.10865
0.108899
0.108566
0.110078
0.110313
0.11011
0.110366
0.110366
0.110097
0.108633
0.109058
0.110178
0.109884
0.109638
0.109372
0.110449
0.110648
0.109952
0.109694
0.110429
0.11048
0.109422
0.109439
0.108928
0.109235
0.110602
0.110608
0.109311
0.109408
0.108624
0.108309
0.109909
0.110118
0.11013
0.110033
0.11054
0.110522
0.109447
0.109495
0.110186
0.110063
0.109646
0.109692
0.109913
0.10986
0.110074
0.109814
0.108812
0.108761
0.109509
0.109269
0.109385
0.109407
0.10924
0.109271
0.109279
0.109324
0.109303
0.109362
0.109319
0.109355
0.109331
0.109365
0.109332
0.109365
0.109332
0.109368
0.109345
0.109383
0.109368
0.109308
0.109373
0.109306
0.109374
0.10931
0.109376
0.109319
0.10934
0.109293
0.109368
0.109355
0.109371
0.109346
0.10934
0.109355
0.100932
0.100646
0.100395
0.100177
0.0999882
0.0998237
0.0996796
0.0995521
0.0994378
0.0993337
0.0992374
0.0991471
0.0990615
0.0989796
0.098901
0.0988255
0.0987533
0.0986845
0.0986197
0.0985592
0.0985038
0.0984539
0.09841
0.0983726
0.0983422
0.0983191
0.0983035
0.0982957
0.100932
0.100645
0.100394
0.100176
0.0999874
0.0998229
0.0996789
0.0995514
0.0994371
0.099333
0.0992367
0.0991465
0.0990608
0.0989789
0.0989003
0.0988248
0.0987526
0.0986838
0.098619
0.0985586
0.0985031
0.0984532
0.0984093
0.098372
0.0983416
0.0983184
0.0983029
0.098295
0.10093
0.100643
0.100393
0.100175
0.099986
0.0998215
0.0996775
0.09955
0.0994357
0.0993316
0.0992354
0.0991451
0.0990594
0.0989775
0.098899
0.0988235
0.0987512
0.0986825
0.0986176
0.0985572
0.0985018
0.0984519
0.098408
0.0983706
0.0983402
0.0983171
0.0983015
0.0982937
0.100928
0.100641
0.100391
0.100173
0.0999838
0.0998193
0.0996753
0.0995479
0.0994336
0.0993295
0.0992333
0.099143
0.0990574
0.0989755
0.0988969
0.0988214
0.0987492
0.0986804
0.0986156
0.0985552
0.0984998
0.0984498
0.098406
0.0983686
0.0983382
0.0983151
0.0982995
0.0982917
0.100925
0.100638
0.100388
0.10017
0.0999809
0.0998165
0.0996725
0.0995451
0.0994308
0.0993267
0.0992305
0.0991402
0.0990546
0.0989728
0.0988942
0.0988187
0.0987465
0.0986777
0.0986129
0.0985525
0.0984971
0.0984472
0.0984033
0.098366
0.0983355
0.0983124
0.0982969
0.098289
0.100921
0.100634
0.100384
0.100166
0.0999772
0.0998129
0.0996689
0.0995415
0.0994273
0.0993233
0.099227
0.0991368
0.0990512
0.0989693
0.0988908
0.0988153
0.0987431
0.0986743
0.0986095
0.0985491
0.0984937
0.0984438
0.0984
0.0983626
0.0983322
0.0983091
0.0982936
0.0982857
0.100916
0.10063
0.100379
0.100162
0.0999729
0.0998086
0.0996647
0.0995373
0.0994231
0.0993191
0.0992229
0.0991327
0.0990471
0.0989653
0.0988867
0.0988113
0.098739
0.0986703
0.0986055
0.0985451
0.0984897
0.0984398
0.098396
0.0983586
0.0983282
0.0983051
0.0982896
0.0982818
0.100911
0.100624
0.100374
0.100157
0.0999679
0.0998036
0.0996598
0.0995325
0.0994183
0.0993143
0.0992181
0.0991279
0.0990423
0.0989605
0.098882
0.0988065
0.0987343
0.0986656
0.0986008
0.0985404
0.098485
0.0984352
0.0983913
0.098354
0.0983236
0.0983005
0.098285
0.0982771
0.100905
0.100618
0.100368
0.100151
0.0999622
0.099798
0.0996542
0.0995269
0.0994128
0.0993088
0.0992127
0.0991225
0.0990369
0.0989551
0.0988766
0.0988012
0.098729
0.0986603
0.0985955
0.0985351
0.0984797
0.0984298
0.098386
0.0983487
0.0983183
0.0982952
0.0982797
0.0982719
0.100898
0.100612
0.100362
0.100144
0.0999558
0.0997917
0.0996479
0.0995207
0.0994066
0.0993027
0.0992066
0.0991164
0.0990308
0.0989491
0.0988705
0.0987951
0.0987229
0.0986543
0.0985895
0.0985291
0.0984738
0.0984239
0.0983801
0.0983428
0.0983124
0.0982893
0.0982738
0.098266
0.100891
0.100604
0.100355
0.100137
0.0999488
0.0997847
0.099641
0.0995139
0.0993998
0.0992959
0.0991998
0.0991097
0.0990241
0.0989424
0.0988639
0.0987885
0.0987163
0.0986476
0.0985829
0.0985225
0.0984672
0.0984173
0.0983735
0.0983362
0.0983059
0.0982828
0.0982672
0.0982594
0.100882
0.100596
0.100347
0.10013
0.0999411
0.0997771
0.0996335
0.0995064
0.0993924
0.0992885
0.0991925
0.0991023
0.0990168
0.0989351
0.0988566
0.0987812
0.098709
0.0986404
0.0985756
0.0985153
0.0984599
0.0984101
0.0983663
0.098329
0.0982987
0.0982756
0.0982601
0.0982523
0.100874
0.100588
0.100338
0.100121
0.0999328
0.0997689
0.0996254
0.0994983
0.0993844
0.0992805
0.0991845
0.0990944
0.0990089
0.0989271
0.0988487
0.0987733
0.0987011
0.0986325
0.0985678
0.0985074
0.0984521
0.0984023
0.0983585
0.0983212
0.0982909
0.0982678
0.0982523
0.0982445
0.100864
0.100579
0.100329
0.100112
0.099924
0.0997602
0.0996167
0.0994897
0.0993758
0.099272
0.0991759
0.0990858
0.0990004
0.0989186
0.0988402
0.0987648
0.0986926
0.098624
0.0985593
0.098499
0.0984437
0.0983939
0.0983501
0.0983128
0.0982825
0.0982594
0.0982439
0.0982361
0.100854
0.100569
0.100319
0.100103
0.0999145
0.0997508
0.0996074
0.0994805
0.0993666
0.0992628
0.0991668
0.0990767
0.0989913
0.0989095
0.0988311
0.0987557
0.0986836
0.0986149
0.0985502
0.0984899
0.0984346
0.0983848
0.0983411
0.0983038
0.0982735
0.0982505
0.0982349
0.0982271
0.100843
0.100558
0.100309
0.100093
0.0999045
0.099741
0.0995976
0.0994708
0.0993569
0.0992531
0.0991571
0.0990671
0.0989816
0.0988999
0.0988214
0.098746
0.0986739
0.0986053
0.0985406
0.0984803
0.098425
0.0983752
0.0983315
0.0982942
0.0982639
0.0982409
0.0982254
0.0982176
0.100832
0.100547
0.100298
0.100082
0.0998941
0.0997306
0.0995873
0.0994605
0.0993467
0.0992429
0.099147
0.0990569
0.0989714
0.0988897
0.0988112
0.0987358
0.0986637
0.0985951
0.0985304
0.0984701
0.0984148
0.0983651
0.0983213
0.0982841
0.0982538
0.0982308
0.0982153
0.0982075
0.10082
0.100536
0.100287
0.100071
0.0998831
0.0997197
0.0995765
0.0994497
0.0993359
0.0992322
0.0991362
0.0990462
0.0989607
0.0988789
0.0988004
0.0987251
0.0986529
0.0985843
0.0985196
0.0984594
0.0984041
0.0983543
0.0983106
0.0982734
0.0982431
0.0982201
0.0982046
0.0981968
0.100808
0.100524
0.100275
0.100059
0.0998716
0.0997083
0.0995653
0.0994385
0.0993248
0.0992211
0.0991251
0.099035
0.0989495
0.0988677
0.0987892
0.0987138
0.0986417
0.098573
0.0985083
0.0984481
0.0983928
0.0983431
0.0982994
0.0982621
0.0982319
0.0982089
0.0981934
0.0981856
0.100795
0.100511
0.100263
0.100047
0.0998597
0.0996966
0.0995536
0.0994269
0.0993131
0.0992094
0.0991134
0.0990233
0.0989378
0.098856
0.0987774
0.098702
0.0986299
0.0985612
0.0984965
0.0984363
0.098381
0.0983313
0.0982876
0.0982504
0.0982201
0.0981971
0.0981816
0.0981738
0.100781
0.100498
0.10025
0.100035
0.0998474
0.0996844
0.0995415
0.0994148
0.0993011
0.0991974
0.0991014
0.0990112
0.0989256
0.0988438
0.0987652
0.0986898
0.0986176
0.0985489
0.0984842
0.098424
0.0983687
0.098319
0.0982753
0.0982381
0.0982078
0.0981848
0.0981694
0.0981616
0.100767
0.100484
0.100237
0.100022
0.0998346
0.0996718
0.099529
0.0994024
0.0992887
0.0991849
0.0990889
0.0989987
0.0989131
0.0988312
0.0987526
0.0986771
0.0986049
0.0985362
0.0984715
0.0984112
0.0983559
0.0983062
0.0982625
0.0982253
0.0981951
0.0981721
0.0981566
0.0981488
0.100753
0.10047
0.100223
0.100008
0.0998215
0.0996589
0.0995161
0.0993896
0.0992759
0.0991721
0.099076
0.0989858
0.0989001
0.0988181
0.0987395
0.098664
0.0985917
0.098523
0.0984582
0.098398
0.0983427
0.0982929
0.0982493
0.0982121
0.0981818
0.0981588
0.0981434
0.0981356
0.100738
0.100456
0.100209
0.0999945
0.0998081
0.0996456
0.099503
0.0993765
0.0992628
0.099159
0.0990628
0.0989725
0.0988868
0.0988047
0.098726
0.0986504
0.0985781
0.0985093
0.0984446
0.0983843
0.098329
0.0982792
0.0982356
0.0981984
0.0981681
0.0981452
0.0981297
0.0981219
0.100722
0.10044
0.100194
0.0999804
0.0997943
0.099632
0.0994895
0.0993631
0.0992494
0.0991456
0.0990493
0.0989589
0.0988731
0.098791
0.0987122
0.0986365
0.0985641
0.0984953
0.0984305
0.0983702
0.0983149
0.0982651
0.0982214
0.0981843
0.098154
0.098131
0.0981156
0.0981078
0.100706
0.100425
0.10018
0.0999659
0.0997802
0.0996181
0.0994758
0.0993494
0.0992357
0.0991319
0.0990355
0.098945
0.0988591
0.0987769
0.098698
0.0986222
0.0985498
0.0984809
0.098416
0.0983557
0.0983003
0.0982506
0.0982069
0.0981697
0.0981395
0.0981165
0.098101
0.0980932
0.100689
0.100409
0.100164
0.0999511
0.0997657
0.099604
0.0994618
0.0993355
0.0992218
0.0991179
0.0990215
0.0989309
0.0988448
0.0987625
0.0986835
0.0986076
0.0985351
0.0984661
0.0984012
0.0983408
0.0982854
0.0982356
0.0981919
0.0981548
0.0981245
0.0981015
0.0980861
0.0980783
0.100671
0.100392
0.100148
0.099936
0.0997511
0.0995896
0.0994476
0.0993214
0.0992077
0.0991037
0.0990072
0.0989165
0.0988303
0.0987478
0.0986687
0.0985927
0.0985201
0.098451
0.098386
0.0983256
0.0982702
0.0982204
0.0981766
0.0981394
0.0981092
0.0980862
0.0980708
0.098063
0.100653
0.100375
0.100132
0.0999205
0.0997361
0.099575
0.0994332
0.0993071
0.0991934
0.0990894
0.0989928
0.0989019
0.0988155
0.0987329
0.0986536
0.0985775
0.0985047
0.0984356
0.0983706
0.09831
0.0982546
0.0982047
0.098161
0.0981238
0.0980935
0.0980705
0.0980551
0.0980473
0.100634
0.100358
0.100116
0.0999047
0.0997209
0.0995601
0.0994186
0.0992926
0.0991789
0.0990748
0.0989781
0.0988871
0.0988006
0.0987178
0.0986383
0.0985621
0.0984892
0.0984199
0.0983548
0.0982942
0.0982387
0.0981888
0.098145
0.0981078
0.0980775
0.0980545
0.0980391
0.0980313
0.100615
0.10034
0.100099
0.0998886
0.0997054
0.0995451
0.0994039
0.099278
0.0991644
0.0990602
0.0989633
0.0988722
0.0987855
0.0987025
0.0986228
0.0985464
0.0984734
0.098404
0.0983387
0.0982781
0.0982225
0.0981725
0.0981287
0.0980915
0.0980612
0.0980382
0.0980227
0.098015
0.100595
0.100321
0.100081
0.0998721
0.0996897
0.0995299
0.099389
0.0992633
0.0991497
0.0990454
0.0989485
0.0988571
0.0987702
0.098687
0.0986072
0.0985306
0.0984574
0.0983878
0.0983225
0.0982617
0.098206
0.098156
0.0981122
0.0980749
0.0980446
0.0980216
0.0980061
0.0979984
0.100574
0.100302
0.100063
0.0998554
0.0996737
0.0995146
0.099374
0.0992485
0.0991349
0.0990306
0.0989335
0.098842
0.0987548
0.0986714
0.0985914
0.0985146
0.0984412
0.0983715
0.098306
0.0982451
0.0981894
0.0981393
0.0980954
0.0980581
0.0980278
0.0980048
0.0979893
0.0979815
0.100552
0.100282
0.100045
0.0998383
0.0996576
0.0994991
0.0993589
0.0992336
0.0991201
0.0990158
0.0989185
0.0988268
0.0987394
0.0986558
0.0985754
0.0984984
0.0984248
0.098355
0.0982893
0.0982283
0.0981725
0.0981223
0.0980784
0.098041
0.0980107
0.0979877
0.0979722
0.0979644
0.10053
0.100262
0.100026
0.0998209
0.0996412
0.0994835
0.0993438
0.0992188
0.0991053
0.0990009
0.0989035
0.0988115
0.0987239
0.09864
0.0985594
0.0984822
0.0984083
0.0983383
0.0982725
0.0982113
0.0981554
0.0981052
0.0980612
0.0980238
0.0979934
0.0979704
0.0979548
0.0979471
0.100507
0.100241
0.100007
0.0998033
0.0996247
0.0994677
0.0993286
0.0992039
0.0990905
0.0989861
0.0988885
0.0987963
0.0987084
0.0986242
0.0985434
0.0984658
0.0983918
0.0983215
0.0982555
0.0981942
0.0981382
0.0980879
0.0980438
0.0980064
0.0979759
0.0979529
0.0979373
0.0979295
0.100483
0.100219
0.0999877
0.0997853
0.099608
0.099452
0.0993134
0.099189
0.0990758
0.0989713
0.0988735
0.0987811
0.098693
0.0986084
0.0985273
0.0984495
0.0983751
0.0983047
0.0982385
0.098177
0.0981208
0.0980704
0.0980263
0.0979888
0.0979583
0.0979352
0.0979197
0.0979119
0.100458
0.100197
0.0999677
0.0997671
0.0995912
0.0994361
0.0992982
0.0991742
0.0990611
0.0989566
0.0988587
0.098766
0.0986775
0.0985927
0.0985112
0.0984331
0.0983585
0.0982878
0.0982213
0.0981597
0.0981034
0.0980529
0.0980086
0.0979711
0.0979406
0.0979174
0.0979019
0.0978941
0.100432
0.100174
0.0999474
0.0997487
0.0995743
0.0994203
0.0992831
0.0991594
0.0990465
0.0989419
0.0988439
0.0987509
0.0986621
0.098577
0.0984951
0.0984167
0.0983418
0.0982708
0.0982042
0.0981423
0.0980859
0.0980352
0.0979909
0.0979533
0.0979227
0.0978996
0.097884
0.0978762
0.100406
0.100151
0.0999266
0.0997301
0.0995572
0.0994044
0.099268
0.0991448
0.0990321
0.0989275
0.0988292
0.098736
0.0986469
0.0985613
0.0984791
0.0984003
0.0983251
0.0982538
0.098187
0.0981249
0.0980683
0.0980175
0.0979731
0.0979354
0.0979048
0.0978816
0.097866
0.0978582
0.109199
0.109207
0.109212
0.10921
0.109202
0.109188
0.109025
0.109044
0.10906
0.109072
0.109079
0.109085
0.108794
0.108824
0.108852
0.108877
0.108898
0.108919
0.108508
0.10855
0.108589
0.108625
0.108659
0.108691
0.108171
0.108224
0.108274
0.108321
0.108365
0.108407
0.107789
0.107852
0.107911
0.107966
0.108019
0.108069
0.107365
0.107436
0.107503
0.107567
0.107627
0.107684
0.106906
0.106984
0.107057
0.107127
0.107193
0.107255
0.106417
0.1065
0.106579
0.106653
0.106723
0.10679
0.105906
0.105993
0.106075
0.106152
0.106225
0.106295
0.10538
0.105468
0.105552
0.105631
0.105706
0.105777
0.104846
0.104934
0.105018
0.105098
0.105173
0.105244
0.104312
0.104399
0.104481
0.10456
0.104634
0.104704
0.103786
0.103869
0.103949
0.104025
0.104097
0.104165
0.103274
0.103353
0.103429
0.103501
0.10357
0.103635
0.102783
0.102857
0.102928
0.102995
0.10306
0.103121
0.102318
0.102386
0.102451
0.102514
0.102573
0.10263
0.101883
0.101945
0.102004
0.102061
0.102115
0.102167
0.101483
0.101538
0.10159
0.101641
0.10169
0.101737
0.101118
0.101166
0.101212
0.101257
0.101301
0.101342
0.100788
0.10083
0.10087
0.10091
0.100948
0.100984
0.100494
0.100529
0.100564
0.100598
0.100631
0.100664
0.100378
0.100127
0.0999055
0.0997112
0.0995402
0.0993886
0.099253
0.0991303
0.0990178
0.0989131
0.0988147
0.0987212
0.0986317
0.0985458
0.0984632
0.098384
0.0983085
0.0982369
0.0981698
0.0981075
0.0980507
0.0979998
0.0979553
0.0979175
0.0978869
0.0978636
0.097848
0.0978402
0.10035
0.100102
0.0998841
0.0996923
0.0995231
0.0993728
0.0992382
0.099116
0.0990037
0.098899
0.0988004
0.0987066
0.0986167
0.0985304
0.0984474
0.0983678
0.0982919
0.09822
0.0981526
0.0980902
0.0980332
0.0979821
0.0979375
0.0978996
0.0978689
0.0978456
0.09783
0.0978221
0.100322
0.100077
0.0998625
0.0996732
0.099506
0.0993572
0.0992235
0.0991019
0.0989898
0.0988851
0.0987863
0.0986921
0.0986019
0.0985151
0.0984317
0.0983517
0.0982754
0.0982032
0.0981355
0.0980728
0.0980156
0.0979644
0.0979196
0.0978817
0.0978509
0.0978276
0.0978119
0.097804
0.100292
0.100052
0.0998406
0.0996541
0.099489
0.0993417
0.099209
0.099088
0.0989761
0.0988714
0.0987724
0.0986779
0.0985873
0.0985
0.0984162
0.0983358
0.0982591
0.0981865
0.0981185
0.0980555
0.0979981
0.0979468
0.0979019
0.0978638
0.097833
0.0978096
0.0977939
0.097786
0.100262
0.100027
0.0998187
0.099635
0.0994721
0.0993264
0.0991948
0.0990743
0.0989627
0.098858
0.0987588
0.0986639
0.0985728
0.0984852
0.0984008
0.0983199
0.0982428
0.0981699
0.0981016
0.0980384
0.0979808
0.0979292
0.0978842
0.097846
0.0978151
0.0977917
0.097776
0.0977681
0.100232
0.100001
0.0997966
0.099616
0.0994553
0.0993113
0.0991808
0.099061
0.0989496
0.0988449
0.0987454
0.0986502
0.0985587
0.0984705
0.0983857
0.0983043
0.0982268
0.0981535
0.0980848
0.0980213
0.0979635
0.0979118
0.0978666
0.0978284
0.0977974
0.0977739
0.0977581
0.0977502
0.109191
0.109006
0.108761
0.108463
0.108115
0.107722
0.10729
0.106824
0.10633
0.105815
0.105288
0.104754
0.104222
0.103699
0.103191
0.102706
0.102247
0.10182
0.101427
0.101069
0.100746
0.100458
0.109187
0.108987
0.108728
0.108417
0.108056
0.107653
0.107211
0.106737
0.106238
0.10572
0.105191
0.104658
0.104128
0.103608
0.103106
0.102626
0.102175
0.101755
0.101369
0.101019
0.100703
0.100421
0.109188
0.10897
0.108695
0.108368
0.107995
0.107579
0.107128
0.106647
0.106142
0.105621
0.10509
0.104557
0.104029
0.103514
0.103017
0.102544
0.1021
0.101688
0.10131
0.100968
0.100659
0.100384
0.109195
0.108954
0.108661
0.108317
0.107929
0.107502
0.107041
0.106552
0.106041
0.105516
0.104984
0.104452
0.103928
0.103417
0.102926
0.10246
0.102024
0.10162
0.101251
0.100916
0.100615
0.100347
0.109203
0.108939
0.108624
0.108263
0.107861
0.10742
0.106949
0.106452
0.105936
0.105408
0.104875
0.104344
0.103822
0.103316
0.102832
0.102374
0.101946
0.101551
0.10119
0.100864
0.100571
0.10031
0.109209
0.10892
0.108585
0.108206
0.107788
0.107335
0.106853
0.106348
0.105826
0.105295
0.104761
0.104232
0.103714
0.103213
0.102736
0.102285
0.101866
0.101481
0.101129
0.100812
0.100527
0.100274
0.109209
0.108897
0.108541
0.108144
0.10771
0.107244
0.106752
0.106239
0.105712
0.105178
0.104644
0.104117
0.103603
0.103108
0.102638
0.102196
0.101786
0.10141
0.101068
0.100759
0.100483
0.100237
0.109201
0.108867
0.108491
0.108076
0.107627
0.107149
0.106646
0.106126
0.105594
0.105058
0.104524
0.103999
0.10349
0.103001
0.102539
0.102106
0.101706
0.101339
0.101007
0.100708
0.10044
0.100202
0.109185
0.10883
0.108435
0.108004
0.10754
0.107049
0.106536
0.106009
0.105472
0.104934
0.104401
0.103879
0.103374
0.102893
0.102439
0.102015
0.101625
0.101269
0.100946
0.100657
0.100398
0.100167
0.109162
0.108787
0.108373
0.107925
0.107447
0.106944
0.106422
0.105888
0.105347
0.104808
0.104276
0.103757
0.103258
0.102784
0.102339
0.101925
0.101545
0.101199
0.100887
0.100606
0.100356
0.100133
0.109132
0.108736
0.108304
0.10784
0.107349
0.106834
0.106304
0.105763
0.10522
0.104679
0.104149
0.103634
0.103142
0.102675
0.102239
0.101836
0.101466
0.101131
0.100828
0.100558
0.100316
0.1001
0.109091
0.108678
0.108229
0.10775
0.107246
0.106721
0.106183
0.105637
0.10509
0.104549
0.104021
0.103512
0.103025
0.102567
0.102141
0.101748
0.101389
0.101064
0.100772
0.100511
0.100278
0.100069
0.109043
0.108612
0.108148
0.107655
0.107139
0.106604
0.106058
0.105508
0.104959
0.104419
0.103894
0.103389
0.10291
0.102461
0.102044
0.101661
0.101313
0.100999
0.100717
0.100466
0.100241
0.10004
0.108987
0.108541
0.108062
0.107556
0.107028
0.106485
0.105933
0.105378
0.104828
0.104289
0.103767
0.103268
0.102797
0.102356
0.10195
0.101578
0.10124
0.100937
0.100665
0.100423
0.100206
0.100012
0.108926
0.108464
0.107971
0.107453
0.106915
0.106364
0.105806
0.105248
0.104697
0.10416
0.103642
0.103149
0.102686
0.102255
0.101858
0.101497
0.101171
0.100878
0.100616
0.100382
0.100174
0.0999866
0.108858
0.108382
0.107876
0.107347
0.1068
0.106241
0.105678
0.105118
0.104567
0.104032
0.103519
0.103033
0.102578
0.102157
0.10177
0.10142
0.101104
0.100822
0.100569
0.100344
0.100143
0.0999629
0.108786
0.108296
0.107779
0.107239
0.106684
0.106119
0.105552
0.10499
0.10444
0.103908
0.1034
0.102921
0.102474
0.102062
0.101687
0.101347
0.101042
0.100769
0.100526
0.100309
0.100116
0.0999413
0.108709
0.108208
0.10768
0.107131
0.106568
0.105998
0.105428
0.104865
0.104316
0.103788
0.103285
0.102813
0.102375
0.101973
0.101607
0.101278
0.100983
0.10072
0.100486
0.100277
0.100091
0.0999219
0.108629
0.108117
0.10758
0.107023
0.106454
0.105879
0.105307
0.104744
0.104197
0.103672
0.103176
0.102711
0.102282
0.101889
0.101533
0.101214
0.100929
0.100675
0.100449
0.100248
0.100068
0.0999045
0.108548
0.108026
0.10748
0.106916
0.106342
0.105764
0.10519
0.104627
0.104082
0.103562
0.103071
0.102614
0.102194
0.10181
0.101464
0.101155
0.100879
0.100634
0.100416
0.100222
0.100048
0.0998893
0.108467
0.107936
0.107383
0.106813
0.106233
0.105652
0.105077
0.104515
0.103974
0.103458
0.102974
0.102524
0.102112
0.101737
0.101401
0.1011
0.100834
0.100597
0.100387
0.100199
0.10003
0.099876
0.108386
0.107848
0.107288
0.106712
0.106129
0.105546
0.104971
0.10441
0.103872
0.103361
0.102883
0.102441
0.102036
0.101671
0.101343
0.101051
0.100793
0.100564
0.10036
0.100178
0.100015
0.0998647
0.108306
0.107762
0.107196
0.106617
0.106031
0.105446
0.104871
0.104312
0.103777
0.103271
0.102799
0.102364
0.101968
0.101611
0.101291
0.101008
0.100757
0.100534
0.100337
0.100161
0.100001
0.0998552
0.108231
0.107681
0.10711
0.106527
0.105939
0.105353
0.104779
0.104222
0.10369
0.103189
0.102723
0.102295
0.101906
0.101556
0.101245
0.100969
0.100725
0.100509
0.100317
0.100146
0.0999903
0.0998472
0.10816
0.107605
0.10703
0.106444
0.105854
0.105268
0.104694
0.10414
0.103612
0.103115
0.102655
0.102233
0.101851
0.101509
0.101204
0.100935
0.100697
0.100487
0.1003
0.100133
0.0999811
0.0998408
0.108092
0.107534
0.106957
0.106369
0.105777
0.105191
0.104619
0.104067
0.103542
0.10305
0.102595
0.102179
0.101803
0.101467
0.101169
0.100906
0.100673
0.100468
0.100286
0.100123
0.0999736
0.0998357
0.108032
0.107471
0.106891
0.106301
0.105709
0.105123
0.104552
0.104002
0.103481
0.102993
0.102542
0.102132
0.101762
0.101431
0.101139
0.100881
0.100654
0.100453
0.100274
0.100114
0.0999676
0.0998317
0.107981
0.107416
0.106834
0.106243
0.10565
0.105065
0.104495
0.103947
0.103428
0.102944
0.102498
0.102092
0.101727
0.101402
0.101114
0.10086
0.100637
0.10044
0.100265
0.100107
0.0999629
0.0998287
0.107935
0.107369
0.106786
0.106194
0.105601
0.105016
0.104447
0.103901
0.103385
0.102904
0.102462
0.10206
0.101699
0.101377
0.101094
0.100844
0.100624
0.10043
0.100258
0.100102
0.0999594
0.0998265
0.107899
0.107332
0.106748
0.106155
0.105562
0.104977
0.104409
0.103865
0.103351
0.102873
0.102433
0.102034
0.101677
0.101359
0.101078
0.100831
0.100614
0.100423
0.100252
0.100098
0.0999568
0.0998249
0.107873
0.107305
0.10672
0.106126
0.105533
0.104949
0.104382
0.103839
0.103326
0.10285
0.102412
0.102016
0.101661
0.101345
0.101067
0.100822
0.100607
0.100417
0.100248
0.100095
0.0999551
0.099824
0.107858
0.107288
0.106702
0.106108
0.105515
0.104931
0.104364
0.103822
0.103311
0.102835
0.102399
0.102004
0.101651
0.101337
0.10106
0.100817
0.100603
0.100414
0.100246
0.100094
0.0999541
0.0998234
0.107853
0.107282
0.106695
0.106101
0.105508
0.104924
0.104357
0.103815
0.103304
0.102829
0.102394
0.102
0.101647
0.101333
0.101057
0.100814
0.100601
0.100413
0.100245
0.100093
0.0999539
0.0998234
0.100201
0.0999749
0.0997746
0.0995971
0.0994389
0.0992966
0.0991672
0.099048
0.0989369
0.0988322
0.0987324
0.0986368
0.0985448
0.0984561
0.0983708
0.098289
0.098211
0.0981373
0.0980683
0.0980045
0.0979464
0.0978945
0.0978492
0.0978109
0.0977798
0.0977563
0.0977405
0.0977325
0.100171
0.0999491
0.0997528
0.0995786
0.0994228
0.0992822
0.0991539
0.0990354
0.0989246
0.0988198
0.0987198
0.0986238
0.0985313
0.0984421
0.0983562
0.0982739
0.0981954
0.0981213
0.098052
0.0979879
0.0979296
0.0978775
0.097832
0.0977936
0.0977624
0.0977389
0.097723
0.0977151
0.10014
0.0999233
0.0997312
0.0995603
0.099407
0.0992682
0.0991411
0.0990232
0.0989127
0.0988078
0.0987075
0.0986111
0.098518
0.0984283
0.0983419
0.098259
0.0981801
0.0981056
0.0980359
0.0979715
0.0979129
0.0978607
0.0978151
0.0977765
0.0977453
0.0977216
0.0977058
0.0976978
0.100109
0.0998976
0.0997099
0.0995423
0.0993916
0.0992546
0.0991286
0.0990114
0.0989011
0.0987961
0.0986956
0.0985987
0.0985051
0.0984148
0.0983278
0.0982444
0.098165
0.09809
0.09802
0.0979553
0.0978965
0.097844
0.0977983
0.0977596
0.0977283
0.0977046
0.0976887
0.0976807
0.100078
0.0998723
0.0996889
0.0995248
0.0993766
0.0992414
0.0991166
0.0990001
0.0988899
0.0987849
0.098684
0.0985866
0.0984925
0.0984016
0.098314
0.0982301
0.0981502
0.0980748
0.0980044
0.0979394
0.0978803
0.0978277
0.0977817
0.0977429
0.0977115
0.0976878
0.0976719
0.0976639
0.100048
0.0998474
0.0996684
0.0995077
0.0993621
0.0992288
0.0991051
0.0989891
0.0988792
0.098774
0.0986727
0.0985749
0.0984802
0.0983887
0.0983005
0.0982161
0.0981357
0.0980598
0.097989
0.0979237
0.0978644
0.0978115
0.0977655
0.0977265
0.0976951
0.0976713
0.0976553
0.0976473
0.100018
0.0998231
0.0996485
0.0994913
0.0993482
0.0992166
0.0990941
0.0989787
0.0988689
0.0987636
0.0986619
0.0985635
0.0984683
0.0983761
0.0982874
0.0982023
0.0981214
0.0980451
0.0979739
0.0979083
0.0978488
0.0977957
0.0977495
0.0977104
0.0976789
0.097655
0.097639
0.097631
0.0999891
0.0997994
0.0996293
0.0994755
0.0993349
0.0992051
0.0990836
0.0989688
0.0988591
0.0987535
0.0986515
0.0985526
0.0984567
0.0983639
0.0982746
0.098189
0.0981075
0.0980308
0.0979592
0.0978933
0.0978335
0.0977802
0.0977338
0.0976946
0.097663
0.0976391
0.097623
0.097615
0.0999608
0.0997766
0.0996109
0.0994604
0.0993223
0.0991941
0.0990737
0.0989593
0.0988497
0.0987439
0.0986415
0.098542
0.0984455
0.0983521
0.0982621
0.0981759
0.098094
0.0980168
0.0979448
0.0978786
0.0978185
0.097765
0.0977185
0.0976792
0.0976475
0.0976235
0.0976074
0.0975994
0.0999335
0.0997548
0.0995933
0.0994461
0.0993105
0.0991839
0.0990644
0.0989504
0.0988408
0.0987348
0.0986319
0.0985318
0.0984347
0.0983406
0.09825
0.0981632
0.0980807
0.0980031
0.0979307
0.0978642
0.0978039
0.0977502
0.0977035
0.0976641
0.0976323
0.0976083
0.0975922
0.0975841
0.0999075
0.099734
0.0995767
0.0994327
0.0992993
0.0991742
0.0990556
0.098942
0.0988324
0.0987261
0.0986227
0.098522
0.0984242
0.0983295
0.0982383
0.0981509
0.0980679
0.0979898
0.0979171
0.0978502
0.0977896
0.0977357
0.0976889
0.0976494
0.0976175
0.0975935
0.0975773
0.0975692
0.0998827
0.0997144
0.0995612
0.0994203
0.099289
0.0991653
0.0990475
0.0989342
0.0988245
0.0987179
0.0986139
0.0985127
0.0984142
0.0983188
0.0982269
0.098139
0.0980555
0.0979769
0.0979038
0.0978366
0.0977758
0.0977217
0.0976748
0.0976352
0.0976032
0.0975791
0.0975629
0.0975548
0.0998594
0.0996961
0.0995468
0.0994087
0.0992795
0.0991571
0.09904
0.0989269
0.0988171
0.0987101
0.0986056
0.0985037
0.0984045
0.0983085
0.098216
0.0981275
0.0980434
0.0979644
0.097891
0.0978235
0.0977624
0.0977082
0.097661
0.0976213
0.0975893
0.0975651
0.0975489
0.0975408
0.0998377
0.0996791
0.0995335
0.0993982
0.0992708
0.0991496
0.0990331
0.0989202
0.0988102
0.0987028
0.0985977
0.0984951
0.0983953
0.0982986
0.0982055
0.0981164
0.0980318
0.0979524
0.0978786
0.0978108
0.0977495
0.0976951
0.0976478
0.097608
0.0975759
0.0975517
0.0975354
0.0975273
0.0998176
0.0996636
0.0995214
0.0993887
0.099263
0.0991429
0.0990269
0.098914
0.0988038
0.0986959
0.0985903
0.098487
0.0983865
0.0982891
0.0981954
0.0981057
0.0980207
0.0979408
0.0978667
0.0977986
0.0977371
0.0976824
0.097635
0.0975951
0.097563
0.0975387
0.0975224
0.0975143
0.0997993
0.0996495
0.0995106
0.0993801
0.0992561
0.0991369
0.0990212
0.0989084
0.0987979
0.0986895
0.0985832
0.0984793
0.0983781
0.0982801
0.0981857
0.0980955
0.09801
0.0979297
0.0978552
0.0977869
0.0977251
0.0976703
0.0976228
0.0975828
0.0975506
0.0975263
0.09751
0.0975018
0.0997828
0.0996369
0.099501
0.0993726
0.09925
0.0991315
0.0990162
0.0989033
0.0987924
0.0986835
0.0985766
0.0984721
0.0983702
0.0982715
0.0981765
0.0980858
0.0979998
0.0979191
0.0978443
0.0977757
0.0977137
0.0976588
0.0976111
0.097571
0.0975387
0.0975144
0.0974981
0.0974899
0.099768
0.0996258
0.0994926
0.0993661
0.0992447
0.0991269
0.0990117
0.0988987
0.0987875
0.098678
0.0985705
0.0984652
0.0983627
0.0982634
0.0981678
0.0980765
0.0979901
0.097909
0.0978339
0.097765
0.0977029
0.0976477
0.0976
0.0975598
0.0975275
0.0975031
0.0974867
0.0974786
0.0997549
0.0996161
0.0994853
0.0993606
0.0992402
0.0991229
0.0990078
0.0988946
0.0987829
0.0986729
0.0985647
0.0984588
0.0983556
0.0982557
0.0981595
0.0980677
0.0979809
0.0978995
0.097824
0.0977549
0.0976926
0.0976373
0.0975895
0.0975492
0.0975168
0.0974924
0.097476
0.0974678
0.0997436
0.0996077
0.0994792
0.0993559
0.0992364
0.0991195
0.0990044
0.0988909
0.0987788
0.0986682
0.0985594
0.0984529
0.098349
0.0982485
0.0981518
0.0980595
0.0979722
0.0978905
0.0978147
0.0977454
0.0976829
0.0976275
0.0975795
0.0975392
0.0975068
0.0974823
0.0974659
0.0974577
0.0997339
0.0996007
0.0994741
0.0993521
0.0992333
0.0991166
0.0990016
0.0988877
0.0987752
0.098664
0.0985546
0.0984473
0.0983429
0.0982417
0.0981445
0.0980518
0.0979641
0.0978821
0.097806
0.0977365
0.0976738
0.0976183
0.0975702
0.0975299
0.0974973
0.0974728
0.0974565
0.0974482
0.0997258
0.099595
0.09947
0.099349
0.0992308
0.0991143
0.0989991
0.098885
0.0987719
0.0986601
0.0985501
0.0984423
0.0983372
0.0982355
0.0981378
0.0980446
0.0979566
0.0978742
0.0977979
0.0977282
0.0976653
0.0976097
0.0975616
0.0975211
0.0974886
0.0974641
0.0974477
0.0974394
0.099719
0.0995903
0.0994667
0.0993467
0.0992288
0.0991125
0.0989971
0.0988826
0.098769
0.0986567
0.098546
0.0984376
0.098332
0.0982298
0.0981316
0.098038
0.0979496
0.097867
0.0977905
0.0977205
0.0976575
0.0976018
0.0975536
0.0975131
0.0974805
0.097456
0.0974395
0.0974313
0.0997136
0.0995866
0.0994642
0.0993449
0.0992274
0.099111
0.0989954
0.0988805
0.0987665
0.0986536
0.0985424
0.0984334
0.0983272
0.0982245
0.0981259
0.098032
0.0979433
0.0978604
0.0977836
0.0977135
0.0976504
0.0975946
0.0975463
0.0975058
0.0974731
0.0974486
0.0974321
0.0974239
0.0997092
0.0995838
0.0994624
0.0993436
0.0992264
0.09911
0.0989941
0.0988788
0.0987643
0.0986509
0.0985391
0.0984296
0.098323
0.0982198
0.0981208
0.0980265
0.0979376
0.0978544
0.0977775
0.0977072
0.097644
0.0975881
0.0975397
0.0974991
0.0974665
0.0974419
0.0974254
0.0974172
0.0997059
0.0995817
0.0994612
0.0993428
0.0992257
0.0991092
0.0989931
0.0988774
0.0987624
0.0986485
0.0985363
0.0984263
0.0983192
0.0982156
0.0981163
0.0980217
0.0979324
0.0978491
0.097772
0.0977016
0.0976382
0.0975822
0.0975338
0.0974932
0.0974605
0.0974359
0.0974195
0.0974112
0.0997034
0.0995803
0.0994604
0.0993423
0.0992253
0.0991086
0.0989923
0.0988762
0.0987608
0.0986465
0.0985338
0.0984234
0.0983159
0.098212
0.0981123
0.0980174
0.097928
0.0978444
0.0977671
0.0976966
0.0976332
0.0975772
0.0975287
0.097488
0.0974553
0.0974307
0.0974143
0.097406
0.0997016
0.0995793
0.0994599
0.0993421
0.0992251
0.0991083
0.0989917
0.0988753
0.0987595
0.0986448
0.0985317
0.0984209
0.0983131
0.0982089
0.0981089
0.0980138
0.0979241
0.0978404
0.097763
0.0976924
0.0976289
0.0975728
0.0975243
0.0974836
0.0974509
0.0974263
0.0974098
0.0974015
0.0997003
0.0995787
0.0994597
0.0993421
0.099225
0.0991081
0.0989912
0.0988746
0.0987585
0.0986434
0.09853
0.0984189
0.0983108
0.0982063
0.0981061
0.0980108
0.097921
0.0978371
0.0977596
0.0976889
0.0976254
0.0975692
0.0975207
0.0974799
0.0974472
0.0974226
0.0974061
0.0973978
0.0996995
0.0995784
0.0994596
0.0993421
0.099225
0.099108
0.098991
0.098874
0.0987577
0.0986423
0.0985287
0.0984173
0.0983089
0.0982042
0.0981039
0.0980084
0.0979185
0.0978345
0.0977569
0.0976862
0.0976225
0.0975663
0.0975178
0.097477
0.0974443
0.0974196
0.0974032
0.0973949
0.0996991
0.0995782
0.0994597
0.0993422
0.0992251
0.099108
0.0989908
0.0988737
0.0987571
0.0986416
0.0985277
0.0984161
0.0983076
0.0982028
0.0981023
0.0980067
0.0979166
0.0978326
0.0977549
0.0976841
0.0976205
0.0975642
0.0975157
0.0974749
0.0974422
0.0974175
0.097401
0.0973928
0.0996989
0.0995782
0.0994598
0.0993424
0.0992253
0.0991081
0.0989907
0.0988735
0.0987568
0.0986411
0.0985271
0.0984154
0.0983068
0.0982018
0.0981012
0.0980056
0.0979155
0.0978314
0.0977537
0.0976829
0.0976192
0.0975629
0.0975143
0.0974736
0.0974408
0.0974161
0.0973997
0.0973914
0.0996989
0.0995784
0.09946
0.0993425
0.0992254
0.0991081
0.0989908
0.0988735
0.0987567
0.098641
0.0985269
0.0984152
0.0983065
0.0982015
0.0981008
0.0980052
0.097915
0.0978309
0.0977532
0.0976823
0.0976186
0.0975624
0.0975138
0.097473
0.0974402
0.0974156
0.0973991
0.0973908
0.100473
0.100764
0.101089
0.10145
0.101846
0.102277
0.102738
0.103226
0.103735
0.104261
0.104794
0.105328
0.105856
0.10637
0.106863
0.107327
0.107757
0.108147
0.108491
0.108785
0.109025
0.109206
0.100438
0.100722
0.101041
0.101394
0.101783
0.102206
0.102661
0.103143
0.103648
0.104169
0.104701
0.105235
0.105764
0.106281
0.106779
0.10725
0.107688
0.108088
0.108444
0.10875
0.109003
0.109197
0.100402
0.10068
0.100991
0.101337
0.101718
0.102134
0.102581
0.103057
0.103556
0.104074
0.104603
0.105137
0.105667
0.106187
0.10669
0.107169
0.107616
0.108026
0.108394
0.108714
0.108982
0.109192
0.100366
0.100637
0.100941
0.101279
0.101652
0.102059
0.102499
0.102968
0.103462
0.103975
0.104501
0.105034
0.105566
0.106089
0.106597
0.107083
0.10754
0.107962
0.108343
0.108678
0.108963
0.109193
0.100329
0.100594
0.10089
0.10122
0.101584
0.101983
0.102415
0.102877
0.103364
0.103873
0.104396
0.104928
0.10546
0.105987
0.1065
0.106994
0.10746
0.107894
0.10829
0.108641
0.108945
0.109196
0.100293
0.10055
0.100838
0.10116
0.101516
0.101906
0.102329
0.102783
0.103264
0.103767
0.104287
0.104817
0.10535
0.10588
0.106399
0.1069
0.107377
0.107823
0.108233
0.108602
0.108926
0.109201
0.100258
0.100507
0.100787
0.1011
0.101446
0.101827
0.102242
0.102687
0.103161
0.103659
0.104175
0.104703
0.105237
0.105769
0.106293
0.106802
0.107289
0.107748
0.108173
0.10856
0.108904
0.109202
0.100222
0.100465
0.100736
0.10104
0.101377
0.101748
0.102153
0.10259
0.103057
0.103548
0.10406
0.104585
0.105119
0.105654
0.106183
0.106699
0.107196
0.107668
0.108108
0.108513
0.108877
0.109199
0.100188
0.100422
0.100686
0.10098
0.101308
0.101669
0.102064
0.102492
0.10295
0.103435
0.103942
0.104465
0.104998
0.105535
0.106069
0.106592
0.107099
0.107583
0.108039
0.108461
0.108844
0.109187
0.100154
0.100381
0.100636
0.100921
0.101239
0.10159
0.101975
0.102394
0.102843
0.103321
0.103822
0.104342
0.104875
0.105413
0.105951
0.106481
0.106998
0.107494
0.107964
0.108402
0.108805
0.109168
0.100122
0.100341
0.100588
0.100863
0.101171
0.101512
0.101887
0.102295
0.102736
0.103206
0.103702
0.104218
0.104749
0.105288
0.10583
0.106367
0.106892
0.1074
0.107883
0.108338
0.108759
0.109143
0.10009
0.100303
0.10054
0.100807
0.101104
0.101434
0.101799
0.102197
0.102629
0.103091
0.10358
0.104092
0.104621
0.105161
0.105706
0.106248
0.106782
0.107301
0.107798
0.108268
0.108707
0.109109
0.10006
0.100265
0.100495
0.100752
0.101039
0.101359
0.101713
0.102101
0.102523
0.102976
0.103459
0.103965
0.104492
0.105032
0.105579
0.106127
0.106668
0.107197
0.107707
0.108192
0.108648
0.109068
0.100032
0.10023
0.100451
0.100699
0.100976
0.101285
0.101628
0.102006
0.102418
0.102863
0.103338
0.103839
0.104363
0.104902
0.105451
0.106003
0.106552
0.10709
0.107612
0.108111
0.108583
0.109022
0.100006
0.100197
0.10041
0.100649
0.100916
0.101214
0.101547
0.101914
0.102315
0.102751
0.103219
0.103714
0.104234
0.104772
0.105322
0.105878
0.106433
0.10698
0.107512
0.108025
0.108511
0.108966
0.0999812
0.100166
0.100371
0.100601
0.100858
0.101147
0.101468
0.101824
0.102216
0.102642
0.103102
0.103591
0.104106
0.104642
0.105193
0.105752
0.106312
0.106867
0.107409
0.107933
0.108433
0.108904
0.0999585
0.100137
0.100335
0.100556
0.100804
0.101082
0.101393
0.101739
0.10212
0.102537
0.102988
0.103471
0.103981
0.104514
0.105065
0.105626
0.10619
0.106752
0.107304
0.107839
0.108351
0.108835
0.0999379
0.10011
0.100301
0.100514
0.100753
0.101022
0.101322
0.101657
0.102028
0.102436
0.102878
0.103354
0.103859
0.104389
0.104938
0.105501
0.106069
0.106637
0.107196
0.107741
0.108265
0.108761
0.0999193
0.100086
0.10027
0.100476
0.100706
0.100965
0.101255
0.10158
0.101941
0.102339
0.102773
0.103241
0.103741
0.104267
0.104815
0.105378
0.105949
0.106522
0.107088
0.107642
0.108176
0.108685
0.0999028
0.100064
0.100242
0.10044
0.100663
0.100912
0.101193
0.101508
0.101859
0.102248
0.102673
0.103134
0.103628
0.10415
0.104696
0.105259
0.105832
0.106409
0.106981
0.107542
0.108085
0.108603
0.0998882
0.100045
0.100217
0.100409
0.100623
0.100864
0.101136
0.101442
0.101783
0.102162
0.102579
0.103032
0.10352
0.104038
0.104581
0.105143
0.105718
0.106298
0.106875
0.107443
0.107993
0.10852
0.0998755
0.100028
0.100195
0.10038
0.100587
0.100821
0.101084
0.10138
0.101713
0.102083
0.102491
0.102937
0.103419
0.103932
0.104472
0.105033
0.105609
0.106191
0.106772
0.107346
0.107903
0.108438
0.0998647
0.100013
0.100175
0.100355
0.100556
0.100782
0.101037
0.101325
0.101649
0.10201
0.10241
0.102849
0.103324
0.103833
0.10437
0.104929
0.105505
0.106089
0.106674
0.107252
0.107815
0.108357
0.0998555
0.100001
0.100158
0.100333
0.100528
0.100747
0.100995
0.101275
0.101591
0.101944
0.102337
0.102768
0.103238
0.103741
0.104274
0.104832
0.105407
0.105992
0.10658
0.107162
0.10773
0.108279
0.0998479
0.0999899
0.100144
0.100314
0.100503
0.100716
0.100958
0.10123
0.101539
0.101885
0.10227
0.102695
0.103159
0.103657
0.104187
0.104743
0.105317
0.105903
0.106492
0.107077
0.10765
0.108202
0.0998416
0.099981
0.100132
0.100298
0.100482
0.10069
0.100925
0.101192
0.101493
0.101832
0.102211
0.10263
0.103088
0.103582
0.104108
0.104662
0.105235
0.105821
0.106412
0.106999
0.107575
0.108131
0.0998366
0.0999737
0.100122
0.100284
0.100465
0.100668
0.100897
0.101158
0.101454
0.101787
0.10216
0.102573
0.103026
0.103515
0.104038
0.104589
0.105161
0.105747
0.106339
0.106928
0.107507
0.108067
0.0998326
0.0999679
0.100113
0.100273
0.10045
0.100649
0.100874
0.10113
0.10142
0.101748
0.102115
0.102524
0.102972
0.103458
0.103978
0.104526
0.105097
0.105683
0.106275
0.106866
0.107447
0.10801
0.0998295
0.0999633
0.100107
0.100264
0.100438
0.100633
0.100855
0.101106
0.101392
0.101715
0.102078
0.102482
0.102927
0.103409
0.103926
0.104473
0.105043
0.105628
0.106221
0.106813
0.107396
0.107962
0.0998272
0.0999597
0.100102
0.100257
0.100428
0.100621
0.10084
0.101088
0.10137
0.101689
0.102049
0.102449
0.10289
0.10337
0.103885
0.10443
0.104998
0.105583
0.106176
0.106769
0.107353
0.107919
0.0998255
0.0999571
0.100098
0.100251
0.100421
0.100612
0.100828
0.101074
0.101353
0.10167
0.102026
0.102424
0.102862
0.10334
0.103853
0.104396
0.104964
0.105548
0.106142
0.106735
0.10732
0.107888
0.0998244
0.0999553
0.100095
0.100248
0.100416
0.100606
0.10082
0.101064
0.101341
0.101656
0.10201
0.102406
0.102843
0.103319
0.10383
0.104373
0.10494
0.105524
0.106117
0.106711
0.107297
0.107867
0.0998237
0.0999543
0.100094
0.100246
0.100414
0.100602
0.100816
0.101058
0.101335
0.101648
0.102002
0.102396
0.102832
0.103307
0.103818
0.10436
0.104926
0.105511
0.106104
0.106698
0.107285
0.107856
0.0977421
0.09775
0.0977658
0.0977893
0.0978204
0.0978588
0.0979041
0.0979559
0.098014
0.0980777
0.0981466
0.0982202
0.0982981
0.0983798
0.098465
0.0985535
0.0986454
0.0987409
0.0988405
0.0989452
0.0990563
0.0991757
0.0993054
0.0994482
0.0996072
0.0997857
0.0999873
0.100215
0.0977245
0.0977325
0.0977483
0.0977719
0.097803
0.0978415
0.0978869
0.097939
0.0979973
0.0980613
0.0981305
0.0982046
0.0982829
0.0983651
0.0984508
0.0985399
0.0986322
0.0987281
0.098828
0.0989328
0.0990437
0.0991624
0.099291
0.0994322
0.0995888
0.0997642
0.0999619
0.100185
0.0977071
0.0977151
0.097731
0.0977546
0.0977858
0.0978244
0.09787
0.0979222
0.0979808
0.0980451
0.0981147
0.0981891
0.0982679
0.0983506
0.0984369
0.0985265
0.0986194
0.0987157
0.0988159
0.0989207
0.0990314
0.0991495
0.099277
0.0994165
0.0995707
0.0997429
0.0999365
0.100155
0.0976899
0.0976979
0.0977138
0.0977375
0.0977688
0.0978075
0.0978532
0.0979057
0.0979644
0.0980291
0.098099
0.0981739
0.0982532
0.0983364
0.0984233
0.0985134
0.0986068
0.0987036
0.0988041
0.0989091
0.0990195
0.099137
0.0992634
0.0994011
0.0995529
0.0997218
0.0999113
0.100125
0.097673
0.097681
0.0976969
0.0977206
0.097752
0.0977908
0.0978367
0.0978894
0.0979484
0.0980133
0.0980836
0.0981589
0.0982387
0.0983225
0.0984099
0.0985007
0.0985946
0.0986919
0.0987927
0.0988978
0.0990081
0.099125
0.0992503
0.0993862
0.0995355
0.0997011
0.0998864
0.100095
0.0976562
0.0976642
0.0976802
0.097704
0.0977355
0.0977744
0.0978204
0.0978733
0.0979326
0.0979978
0.0980685
0.0981443
0.0982245
0.0983089
0.0983969
0.0984882
0.0985827
0.0986805
0.0987817
0.0988869
0.098997
0.0991134
0.0992376
0.0993718
0.0995186
0.0996809
0.0998618
0.100065
0.0976398
0.0976478
0.0976638
0.0976877
0.0977192
0.0977582
0.0978045
0.0978575
0.097917
0.0979826
0.0980537
0.0981299
0.0982106
0.0982955
0.0983841
0.0984761
0.0985712
0.0986695
0.0987711
0.0988765
0.0989865
0.0991022
0.0992254
0.0993579
0.0995022
0.0996611
0.0998378
0.100035
0.0976236
0.0976317
0.0976477
0.0976716
0.0977033
0.0977424
0.0977888
0.097842
0.0979018
0.0979676
0.0980391
0.0981158
0.0981971
0.0982825
0.0983717
0.0984643
0.0985601
0.0986589
0.0987609
0.0988665
0.0989764
0.0990916
0.0992137
0.0993445
0.0994864
0.099642
0.0998143
0.100007
0.0976078
0.0976159
0.0976319
0.0976559
0.0976876
0.0977269
0.0977734
0.0978268
0.0978869
0.097953
0.0980249
0.098102
0.0981838
0.0982699
0.0983597
0.0984529
0.0985493
0.0986487
0.0987511
0.0988569
0.0989668
0.0990816
0.0992027
0.0993318
0.0994713
0.0996235
0.0997916
0.0999785
0.0975923
0.0976004
0.0976165
0.0976405
0.0976723
0.0977117
0.0977584
0.097812
0.0978723
0.0979388
0.0980111
0.0980886
0.0981709
0.0982576
0.098348
0.0984419
0.0985389
0.0986389
0.0987418
0.0988479
0.0989577
0.099072
0.0991922
0.0993198
0.0994569
0.0996059
0.0997697
0.0999513
0.0975773
0.0975853
0.0976015
0.0976256
0.0976575
0.0976969
0.0977437
0.0977976
0.0978581
0.0979249
0.0979976
0.0980755
0.0981584
0.0982456
0.0983367
0.0984313
0.0985289
0.0986295
0.0987329
0.0988392
0.0989491
0.0990631
0.0991824
0.0993085
0.0994433
0.0995892
0.0997488
0.0999251
0.0975626
0.0975707
0.0975869
0.097611
0.097643
0.0976825
0.0977295
0.0977835
0.0978443
0.0979114
0.0979844
0.0980629
0.0981462
0.098234
0.0983258
0.098421
0.0985193
0.0986205
0.0987244
0.0988311
0.098941
0.0990547
0.0991732
0.0992979
0.0994305
0.0995734
0.0997289
0.0999002
0.0975484
0.0975565
0.0975727
0.0975969
0.0976289
0.0976686
0.0977157
0.0977699
0.0978309
0.0978983
0.0979717
0.0980506
0.0981345
0.0982229
0.0983152
0.0984111
0.0985101
0.0986119
0.0987163
0.0988234
0.0989335
0.0990469
0.0991647
0.0992881
0.0994187
0.0995586
0.0997102
0.0998765
0.0975346
0.0975427
0.097559
0.0975832
0.0976153
0.0976551
0.0977023
0.0977567
0.097818
0.0978857
0.0979594
0.0980388
0.0981231
0.0982121
0.0983051
0.0984016
0.0985013
0.0986038
0.0987088
0.0988163
0.0989264
0.0990397
0.0991569
0.0992791
0.0994077
0.0995449
0.0996928
0.0998542
0.0975213
0.0975295
0.0975457
0.09757
0.0976022
0.0976421
0.0976894
0.097744
0.0978055
0.0978735
0.0979476
0.0980273
0.0981122
0.0982017
0.0982953
0.0983926
0.0984929
0.098596
0.0987016
0.0988096
0.09892
0.0990331
0.0991498
0.0992708
0.0993977
0.0995323
0.0996766
0.0998335
0.0975086
0.0975167
0.097533
0.0975573
0.0975896
0.0976296
0.0976771
0.0977318
0.0977935
0.0978618
0.0979362
0.0980164
0.0981017
0.0981918
0.098286
0.0983839
0.098485
0.0985887
0.0986949
0.0988033
0.098914
0.0990271
0.0991433
0.0992634
0.0993887
0.0995208
0.0996619
0.0998143
0.0974964
0.0975045
0.0975208
0.0975452
0.0975775
0.0976176
0.0976652
0.0977201
0.097782
0.0978506
0.0979253
0.0980059
0.0980917
0.0981823
0.0982772
0.0983757
0.0984774
0.0985818
0.0986886
0.0987976
0.0989085
0.0990217
0.0991376
0.0992568
0.0993806
0.0995105
0.0996485
0.0997969
0.0974847
0.0974929
0.0975092
0.0975336
0.097566
0.0976061
0.0976539
0.0977089
0.0977711
0.0978399
0.0979149
0.0979959
0.0980822
0.0981733
0.0982687
0.0983679
0.0984703
0.0985754
0.0986828
0.0987922
0.0989036
0.0990169
0.0991325
0.099251
0.0993735
0.0995014
0.0996365
0.0997811
0.0974736
0.0974818
0.0974982
0.0975226
0.097555
0.0975953
0.0976431
0.0976983
0.0977606
0.0978297
0.0979051
0.0979864
0.0980731
0.0981648
0.0982607
0.0983605
0.0984636
0.0985693
0.0986774
0.0987874
0.0988991
0.0990126
0.099128
0.099246
0.0993673
0.0994934
0.0996259
0.099767
0.0974632
0.0974714
0.0974878
0.0975122
0.0975447
0.097585
0.0976329
0.0976883
0.0977508
0.0978201
0.0978957
0.0979774
0.0980646
0.0981567
0.0982532
0.0983536
0.0984573
0.0985637
0.0986724
0.098783
0.0988951
0.0990088
0.0991241
0.0992416
0.099362
0.0994865
0.0996167
0.0997546
0.0974534
0.0974616
0.097478
0.0975025
0.097535
0.0975754
0.0976234
0.0976789
0.0977415
0.097811
0.097887
0.097969
0.0980565
0.0981491
0.0982462
0.0983472
0.0984515
0.0985585
0.0986678
0.0987789
0.0988915
0.0990055
0.0991208
0.099238
0.0993576
0.0994806
0.0996087
0.0997438
0.0974442
0.0974524
0.0974688
0.0974934
0.0975259
0.0975663
0.0976145
0.0976701
0.0977329
0.0978026
0.0978788
0.0979611
0.098049
0.098142
0.0982396
0.0983412
0.0984461
0.0985537
0.0986637
0.0987753
0.0988884
0.0990026
0.0991181
0.099235
0.0993539
0.0994758
0.099602
0.0997345
0.0974357
0.0974439
0.0974604
0.0974849
0.0975175
0.097558
0.0976062
0.0976619
0.0977249
0.0977947
0.0978712
0.0979538
0.0980421
0.0981355
0.0982336
0.0983356
0.0984411
0.0985494
0.0986599
0.0987721
0.0988856
0.0990002
0.0991158
0.0992325
0.0993509
0.0994718
0.0995965
0.0997267
0.0974279
0.0974362
0.0974526
0.0974772
0.0975098
0.0975503
0.0975986
0.0976544
0.0977175
0.0977875
0.0978642
0.0979471
0.0980357
0.0981295
0.098228
0.0983305
0.0984365
0.0985454
0.0986565
0.0987692
0.0988833
0.0989982
0.0991139
0.0992306
0.0993486
0.0994686
0.0995919
0.0997202
0.0974208
0.0974291
0.0974455
0.0974701
0.0975028
0.0975433
0.0975917
0.0976476
0.0977108
0.097781
0.0978579
0.097941
0.0980299
0.098124
0.0982229
0.0983259
0.0984324
0.0985418
0.0986534
0.0987667
0.0988812
0.0989965
0.0991125
0.0992291
0.0993468
0.0994661
0.0995883
0.0997149
0.0974144
0.0974227
0.0974391
0.0974638
0.0974964
0.0975371
0.0975855
0.0976414
0.0977047
0.0977751
0.0978521
0.0979355
0.0980246
0.0981191
0.0982184
0.0983218
0.0984288
0.0985386
0.0986507
0.0987645
0.0988794
0.0989951
0.0991113
0.099228
0.0993454
0.0994643
0.0995855
0.0997106
0.0974088
0.0974171
0.0974335
0.0974581
0.0974908
0.0975315
0.09758
0.097636
0.0976994
0.0977699
0.0978471
0.0979306
0.09802
0.0981148
0.0982144
0.0983182
0.0984255
0.0985358
0.0986484
0.0987626
0.098878
0.098994
0.0991104
0.0992272
0.0993445
0.0994629
0.0995834
0.0997073
0.0974039
0.0974122
0.0974286
0.0974533
0.097486
0.0975267
0.0975752
0.0976313
0.0976948
0.0977654
0.0978427
0.0979264
0.098016
0.098111
0.0982109
0.098315
0.0984227
0.0985334
0.0986464
0.098761
0.0988767
0.0989931
0.0991097
0.0992266
0.0993438
0.0994619
0.0995818
0.0997047
0.0973998
0.0974081
0.0974245
0.0974492
0.0974819
0.0975226
0.0975711
0.0976273
0.0976909
0.0977615
0.097839
0.0979228
0.0980126
0.0981078
0.0982079
0.0983123
0.0984204
0.0985314
0.0986447
0.0987597
0.0988757
0.0989924
0.0991092
0.0992262
0.0993434
0.0994613
0.0995806
0.0997028
0.0973964
0.0974047
0.0974212
0.0974458
0.0974786
0.0975193
0.0975679
0.0976241
0.0976877
0.0977584
0.0978359
0.0979199
0.0980098
0.0981052
0.0982055
0.0983102
0.0984185
0.0985297
0.0986434
0.0987586
0.0988749
0.0989918
0.0991089
0.099226
0.0993431
0.0994608
0.0995798
0.0997014
0.0973939
0.0974021
0.0974186
0.0974433
0.097476
0.0975168
0.0975653
0.0976216
0.0976852
0.097756
0.0978336
0.0979177
0.0980077
0.0981032
0.0982037
0.0983085
0.098417
0.0985285
0.0986423
0.0987578
0.0988743
0.0989914
0.0991086
0.0992258
0.0993429
0.0994605
0.0995792
0.0997003
0.0973921
0.0974003
0.0974168
0.0974415
0.0974742
0.097515
0.0975636
0.0976198
0.0976835
0.0977543
0.097832
0.0979161
0.0980062
0.0981018
0.0982024
0.0983073
0.0984159
0.0985276
0.0986416
0.0987572
0.0988739
0.0989911
0.0991084
0.0992256
0.0993428
0.0994603
0.0995788
0.0996996
0.0973911
0.0973993
0.0974158
0.0974405
0.0974732
0.097514
0.0975626
0.0976188
0.0976825
0.0977534
0.0978311
0.0979152
0.0980054
0.098101
0.0982017
0.0983066
0.0984153
0.0985271
0.0986411
0.0987568
0.0988736
0.0989909
0.0991083
0.0992255
0.0993427
0.0994601
0.0995786
0.0996992
0.109212
0.109226
0.109235
0.109235
0.109228
0.109218
0.10911
0.109105
0.109097
0.109085
0.109067
0.109047
0.108944
0.108924
0.108903
0.108878
0.10885
0.108819
0.108717
0.108686
0.108653
0.108617
0.108578
0.108536
0.108433
0.108392
0.108349
0.108304
0.108255
0.108202
0.108096
0.108047
0.107996
0.107942
0.107884
0.107822
0.10771
0.107655
0.107597
0.107535
0.10747
0.1074
0.107282
0.107221
0.107158
0.10709
0.107018
0.106942
0.106817
0.106752
0.106684
0.106612
0.106536
0.106455
0.106321
0.106254
0.106183
0.106108
0.106028
0.105944
0.105803
0.105734
0.105661
0.105585
0.105504
0.105418
0.105269
0.1052
0.105127
0.10505
0.104969
0.104883
0.104728
0.10466
0.104588
0.104512
0.104432
0.104348
0.104188
0.104122
0.104052
0.103978
0.103901
0.10382
0.103656
0.103593
0.103526
0.103456
0.103383
0.103306
0.103141
0.103081
0.103019
0.102953
0.102884
0.102812
0.102648
0.102593
0.102535
0.102474
0.102411
0.102345
0.102184
0.102133
0.10208
0.102025
0.101968
0.101908
0.101752
0.101707
0.101659
0.101609
0.101558
0.101505
0.101356
0.101315
0.101273
0.101229
0.101184
0.101137
0.100997
0.100961
0.100924
0.100885
0.100846
0.100805
0.100675
0.100644
0.100611
0.100578
0.100544
0.100509
0.100245
0.100013
0.0998073
0.0996258
0.0994645
0.0993201
0.0991893
0.0990694
0.098958
0.0988534
0.098754
0.0986589
0.0985675
0.0984795
0.0983948
0.0983136
0.0982362
0.0981629
0.0980943
0.0980309
0.0979731
0.0979214
0.0978762
0.097838
0.097807
0.0977835
0.0977678
0.0977598
0.100275
0.100038
0.0998291
0.0996447
0.0994812
0.0993352
0.0992033
0.0990828
0.0989712
0.0988666
0.0987675
0.0986728
0.0985818
0.0984943
0.0984101
0.0983293
0.0982523
0.0981795
0.0981112
0.098048
0.0979904
0.0979389
0.0978939
0.0978558
0.0978248
0.0978014
0.0977857
0.0977778
0.100305
0.100063
0.0998508
0.0996636
0.099498
0.0993504
0.0992176
0.0990965
0.0989847
0.0988801
0.0987812
0.0986868
0.0985963
0.0985093
0.0984255
0.0983452
0.0982686
0.0981961
0.0981282
0.0980653
0.0980079
0.0979565
0.0979117
0.0978736
0.0978428
0.0978194
0.0978037
0.0977958
0.100333
0.100088
0.0998724
0.0996826
0.099515
0.0993659
0.0992321
0.0991105
0.0989984
0.0988939
0.0987952
0.0987012
0.0986111
0.0985244
0.0984411
0.0983613
0.0982851
0.0982129
0.0981453
0.0980826
0.0980254
0.0979742
0.0979295
0.0978915
0.0978607
0.0978374
0.0978217
0.0978139
0.100362
0.100113
0.0998939
0.0997015
0.099532
0.0993816
0.0992468
0.0991247
0.0990124
0.0989079
0.0988094
0.0987157
0.098626
0.0985398
0.0984569
0.0983774
0.0983016
0.0982298
0.0981624
0.0981
0.098043
0.097992
0.0979473
0.0979095
0.0978788
0.0978555
0.0978398
0.097832
0.100389
0.100137
0.0999151
0.0997204
0.0995491
0.0993974
0.0992617
0.0991391
0.0990266
0.0989221
0.0988238
0.0987304
0.0986411
0.0985553
0.0984728
0.0983937
0.0983182
0.0982467
0.0981796
0.0981174
0.0980606
0.0980097
0.0979652
0.0979274
0.0978968
0.0978735
0.0978579
0.0978501
0.109978
0.109978
0.109976
0.109973
0.10997
0.109965
0.10996
0.109954
0.109947
0.109939
0.10993
0.10992
0.109909
0.109896
0.109883
0.109868
0.109852
0.109834
0.109815
0.109795
0.109773
0.10975
0.109725
0.109698
0.109669
0.109639
0.109608
0.109575
0.10954
0.109504
0.109467
0.10943
0.109392
0.109355
0.109319
0.109284
0.109253
0.109226
0.109207
0.1092
0.109914
0.109914
0.109912
0.109909
0.109906
0.109901
0.109896
0.10989
0.109883
0.109875
0.109866
0.109856
0.109845
0.109832
0.109819
0.109804
0.109788
0.10977
0.109752
0.109731
0.109709
0.109686
0.109661
0.109634
0.109606
0.109576
0.109544
0.109511
0.109476
0.10944
0.109403
0.109366
0.109328
0.10929
0.109253
0.109218
0.109185
0.109156
0.109133
0.109117
0.109787
0.109786
0.109784
0.109782
0.109778
0.109774
0.109769
0.109763
0.109756
0.109748
0.109739
0.109728
0.109717
0.109705
0.109691
0.109677
0.109661
0.109643
0.109624
0.109604
0.109582
0.109559
0.109534
0.109507
0.109479
0.109449
0.109417
0.109384
0.109349
0.109313
0.109276
0.109238
0.109199
0.109161
0.109123
0.109085
0.10905
0.109018
0.108989
0.108965
0.109598
0.109597
0.109595
0.109593
0.109589
0.109585
0.10958
0.109573
0.109566
0.109558
0.109549
0.109539
0.109528
0.109516
0.109502
0.109487
0.109471
0.109454
0.109435
0.109415
0.109393
0.10937
0.109345
0.109318
0.10929
0.10926
0.109228
0.109195
0.10916
0.109124
0.109086
0.109048
0.109009
0.108969
0.108929
0.10889
0.108852
0.108816
0.108781
0.108748
0.109349
0.109348
0.109346
0.109343
0.10934
0.109336
0.10933
0.109324
0.109317
0.109309
0.1093
0.10929
0.109279
0.109267
0.109253
0.109238
0.109223
0.109205
0.109187
0.109166
0.109145
0.109122
0.109097
0.10907
0.109042
0.109012
0.10898
0.108947
0.108912
0.108875
0.108837
0.108798
0.108758
0.108717
0.108676
0.108635
0.108594
0.108553
0.108513
0.108473
0.109042
0.109042
0.10904
0.109037
0.109034
0.109029
0.109024
0.109018
0.109011
0.109003
0.108994
0.108984
0.108973
0.108961
0.108947
0.108933
0.108917
0.1089
0.108881
0.108861
0.108839
0.108816
0.108792
0.108765
0.108737
0.108707
0.108675
0.108642
0.108607
0.10857
0.108532
0.108492
0.108451
0.108409
0.108366
0.108323
0.108279
0.108234
0.108189
0.108143
0.108683
0.108682
0.10868
0.108678
0.108674
0.10867
0.108665
0.108659
0.108651
0.108643
0.108634
0.108624
0.108613
0.108601
0.108588
0.108573
0.108558
0.10854
0.108522
0.108502
0.108481
0.108458
0.108433
0.108407
0.108379
0.108349
0.108318
0.108284
0.108249
0.108213
0.108174
0.108134
0.108092
0.108049
0.108004
0.107959
0.107912
0.107864
0.107814
0.107763
0.108274
0.108273
0.108272
0.108269
0.108266
0.108261
0.108256
0.10825
0.108243
0.108235
0.108226
0.108216
0.108205
0.108193
0.10818
0.108165
0.108149
0.108133
0.108114
0.108095
0.108073
0.108051
0.108026
0.108
0.107973
0.107943
0.107912
0.107879
0.107844
0.107807
0.107768
0.107727
0.107685
0.107641
0.107595
0.107548
0.107499
0.107448
0.107395
0.10734
0.107822
0.107821
0.107819
0.107817
0.107813
0.107809
0.107804
0.107798
0.10779
0.107782
0.107774
0.107764
0.107753
0.107741
0.107727
0.107713
0.107698
0.107681
0.107663
0.107643
0.107623
0.1076
0.107576
0.10755
0.107523
0.107494
0.107463
0.10743
0.107395
0.107358
0.107319
0.107279
0.107236
0.107191
0.107145
0.107096
0.107045
0.106992
0.106936
0.106878
0.107332
0.107331
0.107329
0.107326
0.107323
0.107319
0.107313
0.107307
0.1073
0.107292
0.107283
0.107274
0.107263
0.107251
0.107238
0.107224
0.107208
0.107192
0.107174
0.107155
0.107134
0.107112
0.107088
0.107063
0.107036
0.107007
0.106977
0.106944
0.10691
0.106873
0.106835
0.106794
0.106751
0.106706
0.106659
0.106609
0.106557
0.106503
0.106445
0.106385
0.10681
0.10681
0.106808
0.106805
0.106802
0.106797
0.106792
0.106786
0.106779
0.106771
0.106762
0.106753
0.106742
0.10673
0.106717
0.106703
0.106688
0.106672
0.106654
0.106635
0.106615
0.106593
0.10657
0.106545
0.106519
0.106491
0.106461
0.106429
0.106395
0.106359
0.10632
0.10628
0.106238
0.106193
0.106145
0.106096
0.106043
0.105988
0.105929
0.105868
0.106266
0.106265
0.106263
0.10626
0.106257
0.106253
0.106248
0.106241
0.106234
0.106227
0.106218
0.106208
0.106197
0.106186
0.106173
0.106159
0.106144
0.106128
0.106111
0.106093
0.106073
0.106052
0.106029
0.106005
0.105979
0.105951
0.105922
0.105891
0.105857
0.105822
0.105785
0.105745
0.105703
0.105659
0.105612
0.105562
0.10551
0.105454
0.105396
0.105334
0.105705
0.105704
0.105703
0.1057
0.105697
0.105692
0.105687
0.105681
0.105674
0.105667
0.105658
0.105648
0.105638
0.105626
0.105614
0.1056
0.105585
0.10557
0.105553
0.105535
0.105516
0.105495
0.105473
0.105449
0.105424
0.105397
0.105369
0.105338
0.105306
0.105272
0.105235
0.105196
0.105155
0.105112
0.105066
0.105017
0.104966
0.104911
0.104854
0.104793
0.105138
0.105137
0.105135
0.105133
0.10513
0.105125
0.10512
0.105114
0.105107
0.105099
0.105091
0.105081
0.105071
0.10506
0.105047
0.105034
0.10502
0.105004
0.104988
0.10497
0.104952
0.104931
0.10491
0.104887
0.104863
0.104837
0.104809
0.10478
0.104749
0.104716
0.10468
0.104643
0.104603
0.104561
0.104516
0.104469
0.104419
0.104366
0.10431
0.104251
0.104572
0.104571
0.10457
0.104567
0.104564
0.10456
0.104554
0.104549
0.104542
0.104534
0.104526
0.104516
0.104506
0.104495
0.104483
0.10447
0.104456
0.104441
0.104425
0.104408
0.104389
0.10437
0.104349
0.104327
0.104304
0.104279
0.104252
0.104224
0.104194
0.104162
0.104129
0.104093
0.104055
0.104014
0.103971
0.103926
0.103878
0.103827
0.103773
0.103717
0.104017
0.104016
0.104014
0.104012
0.104008
0.104004
0.103999
0.103993
0.103986
0.103979
0.10397
0.103961
0.103951
0.10394
0.103928
0.103915
0.103902
0.103887
0.103872
0.103855
0.103838
0.103819
0.103799
0.103778
0.103755
0.103731
0.103706
0.103679
0.103651
0.10362
0.103588
0.103554
0.103518
0.10348
0.103439
0.103396
0.103351
0.103302
0.103251
0.103198
0.103479
0.103478
0.103476
0.103474
0.103471
0.103466
0.103461
0.103456
0.103449
0.103441
0.103433
0.103424
0.103414
0.103403
0.103392
0.103379
0.103366
0.103352
0.103337
0.103321
0.103304
0.103286
0.103267
0.103247
0.103225
0.103203
0.103178
0.103153
0.103126
0.103097
0.103067
0.103035
0.103001
0.102965
0.102927
0.102886
0.102844
0.102799
0.102751
0.102701
0.102966
0.102966
0.102964
0.102961
0.102958
0.102954
0.102949
0.102943
0.102937
0.102929
0.102921
0.102912
0.102903
0.102892
0.102881
0.102869
0.102856
0.102842
0.102827
0.102812
0.102796
0.102778
0.10276
0.102741
0.102721
0.102699
0.102676
0.102652
0.102627
0.1026
0.102571
0.102541
0.10251
0.102476
0.102441
0.102403
0.102364
0.102322
0.102278
0.102232
0.102485
0.102484
0.102483
0.10248
0.102477
0.102473
0.102468
0.102462
0.102456
0.102449
0.102441
0.102432
0.102422
0.102412
0.102401
0.102389
0.102377
0.102363
0.102349
0.102334
0.102319
0.102302
0.102285
0.102266
0.102247
0.102227
0.102205
0.102183
0.102159
0.102134
0.102107
0.102079
0.10205
0.102019
0.101986
0.101952
0.101916
0.101878
0.101838
0.101796
0.10204
0.102039
0.102037
0.102035
0.102032
0.102028
0.102023
0.102017
0.102011
0.102004
0.101996
0.101987
0.101978
0.101968
0.101957
0.101946
0.101934
0.101921
0.101907
0.101893
0.101878
0.101862
0.101845
0.101828
0.101809
0.10179
0.10177
0.101749
0.101727
0.101703
0.101679
0.101653
0.101626
0.101597
0.101568
0.101536
0.101503
0.101469
0.101433
0.101395
0.101633
0.101632
0.101631
0.101628
0.101625
0.101621
0.101617
0.101611
0.101605
0.101598
0.10159
0.101582
0.101573
0.101563
0.101552
0.101541
0.101529
0.101517
0.101504
0.10149
0.101475
0.10146
0.101444
0.101428
0.10141
0.101392
0.101373
0.101353
0.101333
0.101311
0.101288
0.101264
0.10124
0.101214
0.101187
0.101158
0.101129
0.101098
0.101065
0.101032
0.101267
0.101266
0.101265
0.101263
0.101259
0.101256
0.101251
0.101245
0.101239
0.101232
0.101225
0.101217
0.101208
0.101198
0.101188
0.101177
0.101165
0.101153
0.101141
0.101127
0.101113
0.101099
0.101083
0.101068
0.101051
0.101034
0.101016
0.100997
0.100978
0.100958
0.100937
0.100915
0.100892
0.100869
0.100844
0.100818
0.100792
0.100764
0.100736
0.100706
0.100416
0.100161
0.099936
0.0997391
0.0995661
0.0994132
0.0992768
0.0991536
0.099041
0.0989365
0.0988384
0.0987453
0.0986563
0.0985709
0.0984888
0.0984101
0.0983349
0.0982637
0.0981968
0.0981349
0.0980782
0.0980275
0.0979831
0.0979454
0.0979148
0.0978915
0.0978759
0.0978681
0.100442
0.100184
0.0999567
0.0997577
0.0995832
0.0994291
0.0992919
0.0991683
0.0990555
0.0989511
0.0988531
0.0987603
0.0986716
0.0985866
0.0985048
0.0984265
0.0983516
0.0982807
0.0982141
0.0981523
0.0980958
0.0980452
0.0980009
0.0979632
0.0979327
0.0979095
0.0978939
0.0978861
0.100468
0.100206
0.099977
0.0997762
0.0996001
0.099445
0.0993071
0.0991832
0.0990702
0.0989658
0.098868
0.0987754
0.0986871
0.0986023
0.0985209
0.0984429
0.0983683
0.0982977
0.0982313
0.0981697
0.0981134
0.0980629
0.0980186
0.097981
0.0979505
0.0979274
0.0979118
0.097904
0.100492
0.100228
0.0999969
0.0997944
0.099617
0.0994609
0.0993224
0.0991981
0.0990849
0.0989806
0.0988829
0.0987906
0.0987026
0.0986181
0.0985371
0.0984593
0.098385
0.0983146
0.0982484
0.098187
0.0981308
0.0980804
0.0980363
0.0979988
0.0979683
0.0979452
0.0979296
0.0979218
0.100516
0.10025
0.100016
0.0998123
0.0996337
0.0994768
0.0993377
0.099213
0.0990998
0.0989954
0.098898
0.0988059
0.0987181
0.098634
0.0985532
0.0984757
0.0984017
0.0983315
0.0982655
0.0982042
0.0981482
0.0980979
0.0980538
0.0980163
0.0979859
0.0979628
0.0979473
0.0979395
0.100539
0.100271
0.100036
0.09983
0.0996503
0.0994925
0.0993529
0.099228
0.0991146
0.0990103
0.098913
0.0988211
0.0987336
0.0986498
0.0985693
0.098492
0.0984183
0.0983483
0.0982824
0.0982213
0.0981654
0.0981152
0.0980711
0.0980338
0.0980034
0.0979803
0.0979648
0.097957
0.100562
0.100291
0.100054
0.0998474
0.0996667
0.0995082
0.0993681
0.0992429
0.0991295
0.0990253
0.0989281
0.0988364
0.0987491
0.0986655
0.0985853
0.0985083
0.0984347
0.0983649
0.0982993
0.0982383
0.0981824
0.0981323
0.0980883
0.098051
0.0980206
0.0979976
0.0979821
0.0979743
0.100583
0.100311
0.100073
0.0998646
0.0996829
0.0995238
0.0993833
0.0992579
0.0991444
0.0990402
0.0989431
0.0988516
0.0987646
0.0986812
0.0986012
0.0985244
0.0984511
0.0983814
0.0983159
0.098255
0.0981993
0.0981492
0.0981053
0.098068
0.0980377
0.0980147
0.0979992
0.0979914
0.100604
0.10033
0.100091
0.0998814
0.0996989
0.0995392
0.0993983
0.0992727
0.0991592
0.099055
0.0989581
0.0988668
0.09878
0.0986968
0.098617
0.0985404
0.0984672
0.0983978
0.0983324
0.0982716
0.098216
0.098166
0.0981221
0.0980848
0.0980545
0.0980315
0.098016
0.0980082
0.100624
0.100349
0.100108
0.0998979
0.0997147
0.0995545
0.0994133
0.0992875
0.0991739
0.0990698
0.098973
0.0988819
0.0987952
0.0987123
0.0986327
0.0985563
0.0984832
0.0984139
0.0983486
0.098288
0.0982324
0.0981824
0.0981386
0.0981014
0.0980711
0.0980481
0.0980326
0.0980248
0.100644
0.100367
0.100125
0.0999141
0.0997303
0.0995696
0.0994281
0.0993021
0.0991885
0.0990844
0.0989878
0.0988968
0.0988103
0.0987276
0.0986481
0.0985719
0.098499
0.0984298
0.0983646
0.098304
0.0982485
0.0981986
0.0981549
0.0981176
0.0980874
0.0980644
0.0980489
0.0980411
0.100663
0.100385
0.100142
0.09993
0.0997455
0.0995844
0.0994427
0.0993166
0.099203
0.099099
0.0990024
0.0989116
0.0988253
0.0987427
0.0986634
0.0985873
0.0985146
0.0984454
0.0983804
0.0983199
0.0982644
0.0982146
0.0981708
0.0981336
0.0981033
0.0980803
0.0980649
0.0980571
0.100681
0.100402
0.100158
0.0999455
0.0997606
0.0995991
0.0994571
0.099331
0.0992173
0.0991133
0.0990169
0.0989262
0.09884
0.0987575
0.0986784
0.0986025
0.0985298
0.0984608
0.0983958
0.0983354
0.09828
0.0982301
0.0981864
0.0981492
0.098119
0.098096
0.0980805
0.0980727
0.100698
0.100418
0.100174
0.0999607
0.0997753
0.0996135
0.0994714
0.0993451
0.0992314
0.0991275
0.0990311
0.0989406
0.0988545
0.0987722
0.0986932
0.0986173
0.0985448
0.0984759
0.098411
0.0983505
0.0982952
0.0982454
0.0982017
0.0981645
0.0981342
0.0981113
0.0980958
0.098088
0.100715
0.100435
0.100189
0.0999755
0.0997897
0.0996277
0.0994854
0.099359
0.0992453
0.0991415
0.0990452
0.0989547
0.0988687
0.0987865
0.0987076
0.0986319
0.0985595
0.0984906
0.0984257
0.0983654
0.09831
0.0982603
0.0982166
0.0981794
0.0981491
0.0981262
0.0981107
0.0981029
0.100732
0.10045
0.100204
0.09999
0.0998039
0.0996416
0.0994991
0.0993727
0.099259
0.0991552
0.0990589
0.0989685
0.0988827
0.0988006
0.0987218
0.0986461
0.0985738
0.098505
0.0984402
0.0983798
0.0983245
0.0982748
0.0982311
0.0981939
0.0981637
0.0981407
0.0981252
0.0981174
0.100747
0.100465
0.100219
0.100004
0.0998177
0.0996552
0.0995125
0.0993861
0.0992724
0.0991686
0.0990724
0.0989821
0.0988963
0.0988143
0.0987356
0.09866
0.0985877
0.098519
0.0984542
0.0983939
0.0983386
0.0982889
0.0982452
0.098208
0.0981777
0.0981548
0.0981393
0.0981315
0.100762
0.10048
0.100233
0.100018
0.0998311
0.0996684
0.0995257
0.0993992
0.0992854
0.0991817
0.0990856
0.0989953
0.0989096
0.0988277
0.098749
0.0986735
0.0986013
0.0985325
0.0984678
0.0984075
0.0983523
0.0983025
0.0982588
0.0982216
0.0981914
0.0981684
0.0981529
0.0981452
0.100777
0.100494
0.100246
0.100031
0.0998442
0.0996813
0.0995385
0.0994119
0.0992982
0.0991944
0.0990984
0.0990082
0.0989225
0.0988407
0.0987621
0.0986866
0.0986144
0.0985457
0.098481
0.0984207
0.0983655
0.0983157
0.098272
0.0982348
0.0982046
0.0981816
0.0981661
0.0981583
0.100791
0.100508
0.10026
0.100044
0.0998569
0.0996939
0.099551
0.0994243
0.0993106
0.0992068
0.0991108
0.0990206
0.0989351
0.0988532
0.0987747
0.0986993
0.0986271
0.0985584
0.0984937
0.0984335
0.0983782
0.0983285
0.0982848
0.0982476
0.0982173
0.0981943
0.0981788
0.098171
0.100805
0.100521
0.100272
0.100057
0.0998692
0.0997061
0.099563
0.0994363
0.0993226
0.0992188
0.0991228
0.0990327
0.0989472
0.0988654
0.0987868
0.0987114
0.0986393
0.0985707
0.098506
0.0984457
0.0983904
0.0983407
0.098297
0.0982598
0.0982295
0.0982065
0.098191
0.0981833
0.100818
0.100533
0.100285
0.100069
0.0998811
0.0997178
0.0995747
0.0994479
0.0993341
0.0992304
0.0991344
0.0990443
0.0989588
0.098877
0.0987985
0.0987232
0.098651
0.0985824
0.0985177
0.0984575
0.0984022
0.0983524
0.0983087
0.0982715
0.0982413
0.0982182
0.0982027
0.098195
0.10083
0.100545
0.100297
0.10008
0.0998925
0.0997291
0.0995859
0.0994591
0.0993453
0.0992415
0.0991455
0.0990555
0.09897
0.0988882
0.0988097
0.0987344
0.0986623
0.0985936
0.098529
0.0984687
0.0984134
0.0983637
0.0983199
0.0982827
0.0982524
0.0982294
0.0982139
0.0982061
0.100842
0.100557
0.100308
0.100091
0.0999035
0.09974
0.0995967
0.0994698
0.099356
0.0992522
0.0991562
0.0990661
0.0989806
0.0988989
0.0988204
0.0987451
0.098673
0.0986043
0.0985397
0.0984794
0.0984241
0.0983744
0.0983306
0.0982934
0.0982631
0.0982401
0.0982246
0.0982168
0.100853
0.100568
0.100319
0.100102
0.099914
0.0997503
0.0996069
0.09948
0.0993661
0.0992624
0.0991664
0.0990763
0.0989908
0.0989091
0.0988306
0.0987553
0.0986831
0.0986145
0.0985498
0.0984896
0.0984343
0.0983845
0.0983407
0.0983035
0.0982732
0.0982502
0.0982347
0.0982269
0.100864
0.100578
0.100329
0.100112
0.0999239
0.0997601
0.0996167
0.0994897
0.0993758
0.099272
0.099176
0.0990859
0.0990004
0.0989187
0.0988402
0.0987649
0.0986927
0.0986241
0.0985594
0.0984991
0.0984438
0.0983941
0.0983503
0.0983131
0.0982827
0.0982597
0.0982442
0.0982364
0.100874
0.100588
0.100339
0.100122
0.0999333
0.0997694
0.0996259
0.0994989
0.0993849
0.0992811
0.0991851
0.099095
0.0990095
0.0989277
0.0988493
0.0987739
0.0987018
0.0986332
0.0985684
0.0985082
0.0984528
0.098403
0.0983593
0.098322
0.0982917
0.0982686
0.0982531
0.0982453
0.100883
0.100597
0.100348
0.100131
0.0999421
0.0997781
0.0996346
0.0995075
0.0993935
0.0992896
0.0991936
0.0991034
0.099018
0.0989362
0.0988577
0.0987824
0.0987102
0.0986416
0.0985769
0.0985166
0.0984612
0.0984114
0.0983677
0.0983304
0.0983
0.098277
0.0982615
0.0982536
0.100892
0.100606
0.100356
0.100139
0.0999503
0.0997863
0.0996426
0.0995155
0.0994014
0.0992976
0.0992015
0.0991114
0.0990258
0.0989441
0.0988656
0.0987902
0.0987181
0.0986494
0.0985847
0.0985244
0.0984691
0.0984192
0.0983754
0.0983382
0.0983078
0.0982847
0.0982692
0.0982614
0.1009
0.100614
0.100364
0.100147
0.0999579
0.0997938
0.0996501
0.0995229
0.0994088
0.0993049
0.0992088
0.0991187
0.0990331
0.0989514
0.0988729
0.0987975
0.0987253
0.0986567
0.0985919
0.0985316
0.0984762
0.0984264
0.0983826
0.0983453
0.0983149
0.0982919
0.0982763
0.0982685
0.100907
0.100621
0.100371
0.100154
0.0999649
0.0998007
0.099657
0.0995297
0.0994156
0.0993116
0.0992155
0.0991253
0.0990398
0.098958
0.0988795
0.0988041
0.0987319
0.0986633
0.0985985
0.0985382
0.0984828
0.098433
0.0983891
0.0983518
0.0983215
0.0982984
0.0982828
0.098275
0.100914
0.100628
0.100378
0.10016
0.0999713
0.099807
0.0996632
0.0995359
0.0994217
0.0993177
0.0992216
0.0991314
0.0990458
0.098964
0.0988855
0.0988101
0.0987379
0.0986692
0.0986045
0.0985441
0.0984887
0.0984389
0.0983951
0.0983577
0.0983274
0.0983043
0.0982887
0.0982809
0.10092
0.100634
0.100383
0.100166
0.099977
0.0998126
0.0996687
0.0995414
0.0994272
0.0993232
0.099227
0.0991368
0.0990512
0.0989694
0.0988909
0.0988155
0.0987433
0.0986746
0.0986098
0.0985494
0.098494
0.0984442
0.0984003
0.098363
0.0983326
0.0983095
0.098294
0.0982862
0.100925
0.100639
0.100389
0.100171
0.0999819
0.0998176
0.0996736
0.0995462
0.099432
0.099328
0.0992318
0.0991415
0.099056
0.0989741
0.0988956
0.0988202
0.0987479
0.0986792
0.0986144
0.0985541
0.0984987
0.0984488
0.098405
0.0983676
0.0983372
0.0983141
0.0982986
0.0982908
0.10093
0.100643
0.100393
0.100175
0.0999863
0.0998218
0.0996778
0.0995504
0.0994362
0.0993321
0.0992359
0.0991456
0.09906
0.0989782
0.0988996
0.0988242
0.098752
0.0986833
0.0986185
0.0985581
0.0985027
0.0984528
0.0984089
0.0983716
0.0983412
0.0983181
0.0983026
0.0982947
0.100934
0.100647
0.100397
0.100179
0.0999899
0.0998254
0.0996814
0.0995539
0.0994396
0.0993356
0.0992393
0.099149
0.0990634
0.0989816
0.098903
0.0988276
0.0987553
0.0986866
0.0986218
0.0985614
0.098506
0.0984561
0.0984123
0.0983749
0.0983445
0.0983214
0.0983059
0.098298
0.100937
0.10065
0.1004
0.100182
0.0999928
0.0998283
0.0996842
0.0995567
0.0994424
0.0993383
0.0992421
0.0991518
0.0990662
0.0989843
0.0989057
0.0988303
0.098758
0.0986893
0.0986245
0.0985641
0.0985087
0.0984588
0.0984149
0.0983776
0.0983472
0.0983241
0.0983085
0.0983007
0.100939
0.100652
0.100402
0.100184
0.0999949
0.0998304
0.0996863
0.0995588
0.0994445
0.0993404
0.0992441
0.0991539
0.0990682
0.0989864
0.0989078
0.0988323
0.0987601
0.0986913
0.0986265
0.0985661
0.0985107
0.0984608
0.0984169
0.0983796
0.0983492
0.0983261
0.0983105
0.0983027
0.100941
0.100654
0.100403
0.100186
0.0999964
0.0998319
0.0996878
0.0995603
0.0994459
0.0993418
0.0992455
0.0991552
0.0990696
0.0989877
0.0989091
0.0988337
0.0987614
0.0986927
0.0986279
0.0985675
0.098512
0.0984621
0.0984183
0.0983809
0.0983505
0.0983274
0.0983118
0.098304
0.100942
0.100655
0.100404
0.100186
0.0999971
0.0998326
0.0996885
0.099561
0.0994466
0.0993425
0.0992462
0.0991559
0.0990703
0.0989884
0.0989098
0.0988344
0.0987621
0.0986934
0.0986285
0.0985681
0.0985127
0.0984628
0.0984189
0.0983816
0.0983512
0.0983281
0.0983125
0.0983047
)
;

boundaryField
{
    bc-2
    {
        type            empty;
    }
    bc-3
    {
        type            empty;
    }
    bottom
    {
        type            zeroGradient;
    }
    leftSide
    {
        type            zeroGradient;
    }
    naturalSurface
    {
        type            zeroGradient;
    }
    rightSide
    {
        type            zeroGradient;
    }
    slopesurface
    {
        type            zeroGradient;
    }
    subGradeSurface
    {
        type            zeroGradient;
    }
}


// ************************************************************************* //
