# Supplementary material for: A finite volume-based model for the hydrothermal behavior of soil under freeze–thaw cycles
Source: PLoS One. 2021 Jun 3;16(6):e0252680. doi: 10.1371/journal.pone.0252680 (PMC8174737; doi:10.1371/journal.pone.0252680)
Supplement: S1 Data — (ZIP) [file pone.0252680.s001.zip › Data at equal time interval/3.47328e+08/volContOfWater]

/*--------------------------------*- C++ -*----------------------------------*\
| =========                 |                                                 |
| \\      /  F ield         | OpenFOAM: The Open Source CFD Toolbox           |
|  \\    /   O peration     | Version:  2.4.0                                 |
|   \\  /    A nd           | Web:      www.OpenFOAM.org                      |
|    \\/     M anipulation  |                                                 |
\*---------------------------------------------------------------------------*/
FoamFile
{
    version     2.0;
    format      ascii;
    class       volScalarField;
    location    "3.47328e+08";
    object      volContOfWater;
}
// * * * * * * * * * * * * * * * * * * * * * * * * * * * * * * * * * * * * * //

dimensions      [0 0 0 0 0 0 0];

internalField   nonuniform List<scalar> 
9554
(
0.109991
0.109927
0.109799
0.109608
0.109358
0.10905
0.108688
0.108277
0.107822
0.107329
0.106805
0.106258
0.105695
0.105125
0.104557
0.104
0.10346
0.102947
0.102465
0.102019
0.101613
0.101247
0.10999
0.109926
0.109798
0.109607
0.109357
0.109049
0.108687
0.108276
0.107821
0.107329
0.106805
0.106257
0.105694
0.105124
0.104556
0.103999
0.10346
0.102946
0.102464
0.102018
0.101612
0.101247
0.109989
0.109924
0.109796
0.109606
0.109355
0.109047
0.108686
0.108275
0.10782
0.107327
0.106803
0.106255
0.105692
0.105123
0.104555
0.103997
0.103458
0.102944
0.102462
0.102017
0.101611
0.101245
0.109986
0.109922
0.109794
0.109603
0.109353
0.109045
0.108683
0.108272
0.107817
0.107324
0.1068
0.106253
0.10569
0.10512
0.104552
0.103995
0.103455
0.102942
0.10246
0.102014
0.101608
0.101243
0.109983
0.109918
0.10979
0.1096
0.109349
0.109041
0.108679
0.108269
0.107814
0.107321
0.106797
0.106249
0.105686
0.105117
0.104549
0.103991
0.103452
0.102939
0.102457
0.102011
0.101605
0.10124
0.109978
0.109914
0.109786
0.109595
0.109345
0.109037
0.108675
0.108264
0.107809
0.107316
0.106792
0.106245
0.105682
0.105112
0.104545
0.103987
0.103448
0.102934
0.102453
0.102007
0.101601
0.101236
0.109973
0.109909
0.109781
0.10959
0.10934
0.109032
0.10867
0.108259
0.107804
0.107311
0.106787
0.10624
0.105677
0.105107
0.104539
0.103982
0.103443
0.102929
0.102448
0.102002
0.101596
0.101231
0.109967
0.109903
0.109774
0.109584
0.109333
0.109025
0.108664
0.108253
0.107798
0.107305
0.106781
0.106234
0.105671
0.105101
0.104533
0.103976
0.103437
0.102924
0.102442
0.101997
0.101591
0.101226
0.10996
0.109895
0.109767
0.109577
0.109326
0.109018
0.108657
0.108246
0.107791
0.107298
0.106774
0.106227
0.105664
0.105094
0.104527
0.103969
0.10343
0.102917
0.102435
0.10199
0.101584
0.101219
0.109952
0.109887
0.109759
0.109569
0.109318
0.10901
0.108649
0.108238
0.107783
0.10729
0.106766
0.106219
0.105656
0.105087
0.104519
0.103962
0.103423
0.10291
0.102428
0.101983
0.101577
0.101213
0.109943
0.109878
0.10975
0.10956
0.109309
0.109001
0.10864
0.108229
0.107774
0.107281
0.106757
0.10621
0.105647
0.105078
0.10451
0.103953
0.103415
0.102902
0.10242
0.101975
0.10157
0.101205
0.109932
0.109868
0.10974
0.10955
0.109299
0.108991
0.108629
0.108219
0.107764
0.107271
0.106747
0.1062
0.105638
0.105068
0.104501
0.103944
0.103405
0.102893
0.102411
0.101967
0.101561
0.101197
0.109921
0.109857
0.109729
0.109538
0.109288
0.10898
0.108618
0.108208
0.107753
0.10726
0.106737
0.10619
0.105627
0.105058
0.104491
0.103934
0.103395
0.102883
0.102402
0.101957
0.101552
0.101188
0.109909
0.109844
0.109716
0.109526
0.109276
0.108968
0.108606
0.108195
0.107741
0.107248
0.106725
0.106178
0.105616
0.105047
0.10448
0.103923
0.103385
0.102872
0.102392
0.101947
0.101542
0.101178
0.109895
0.109831
0.109703
0.109513
0.109262
0.108954
0.108593
0.108182
0.107728
0.107235
0.106712
0.106165
0.105603
0.105034
0.104467
0.103911
0.103373
0.102861
0.102381
0.101936
0.101532
0.101168
0.10988
0.109816
0.109688
0.109498
0.109247
0.10894
0.108578
0.108168
0.107713
0.107221
0.106698
0.106151
0.10559
0.105021
0.104454
0.103898
0.103361
0.102849
0.102369
0.101925
0.101521
0.101157
0.109864
0.1098
0.109672
0.109482
0.109231
0.108924
0.108563
0.108152
0.107698
0.107206
0.106683
0.106136
0.105575
0.105007
0.10444
0.103885
0.103347
0.102836
0.102356
0.101913
0.101509
0.101145
0.109847
0.109782
0.109655
0.109464
0.109214
0.108907
0.108545
0.108135
0.107681
0.107189
0.106666
0.10612
0.105559
0.104991
0.104425
0.10387
0.103333
0.102822
0.102343
0.1019
0.101496
0.101133
0.109828
0.109764
0.109636
0.109445
0.109195
0.108888
0.108527
0.108117
0.107663
0.107171
0.106649
0.106103
0.105542
0.104975
0.104409
0.103855
0.103318
0.102808
0.102329
0.101886
0.101483
0.10112
0.109807
0.109743
0.109615
0.109425
0.109175
0.108868
0.108507
0.108097
0.107643
0.107152
0.10663
0.106085
0.105524
0.104957
0.104392
0.103838
0.103302
0.102792
0.102314
0.101872
0.101469
0.101107
0.109785
0.109721
0.109593
0.109403
0.109153
0.108846
0.108485
0.108076
0.107622
0.107131
0.10661
0.106065
0.105505
0.104938
0.104374
0.10382
0.103285
0.102776
0.102298
0.101857
0.101455
0.101093
0.109762
0.109697
0.10957
0.10938
0.10913
0.108823
0.108462
0.108053
0.1076
0.107109
0.106588
0.106044
0.105484
0.104918
0.104355
0.103802
0.103267
0.102759
0.102282
0.101841
0.10144
0.101079
0.109736
0.109672
0.109544
0.109355
0.109105
0.108798
0.108438
0.108028
0.107576
0.107085
0.106565
0.106021
0.105462
0.104897
0.104334
0.103782
0.103248
0.10274
0.102264
0.101824
0.101424
0.101063
0.109709
0.109645
0.109517
0.109328
0.109078
0.108771
0.108411
0.108002
0.10755
0.10706
0.10654
0.105996
0.105438
0.104874
0.104312
0.103761
0.103228
0.102721
0.102246
0.101807
0.101407
0.101048
0.109681
0.109616
0.109489
0.109299
0.109049
0.108743
0.108383
0.107974
0.107522
0.107033
0.106513
0.10597
0.105413
0.10485
0.104288
0.103738
0.103207
0.102701
0.102227
0.101789
0.10139
0.101031
0.10965
0.109586
0.109458
0.109269
0.109019
0.108713
0.108353
0.107944
0.107493
0.107004
0.106485
0.105943
0.105386
0.104823
0.104263
0.103714
0.103184
0.102679
0.102206
0.10177
0.101372
0.101014
0.109618
0.109554
0.109426
0.109236
0.108987
0.10868
0.108321
0.107913
0.107461
0.106973
0.106454
0.105913
0.105357
0.104796
0.104237
0.103689
0.10316
0.102657
0.102185
0.10175
0.101353
0.100996
0.109584
0.10952
0.109392
0.109202
0.108953
0.108647
0.108287
0.107879
0.107428
0.10694
0.106422
0.105881
0.105327
0.104766
0.104208
0.103662
0.103134
0.102633
0.102162
0.101728
0.101333
0.100978
0.109549
0.109485
0.109357
0.109167
0.108917
0.108611
0.108251
0.107843
0.107393
0.106905
0.106387
0.105848
0.105294
0.104735
0.104178
0.103633
0.103107
0.102607
0.102139
0.101706
0.101312
0.100958
0.109512
0.109448
0.10932
0.10913
0.10888
0.108573
0.108214
0.107806
0.107355
0.106868
0.106351
0.105812
0.105259
0.104701
0.104146
0.103603
0.103078
0.10258
0.102114
0.101683
0.101291
0.100938
0.109474
0.10941
0.109282
0.109091
0.108841
0.108534
0.108174
0.107766
0.107316
0.106829
0.106312
0.105774
0.105222
0.104665
0.104112
0.10357
0.103048
0.102552
0.102087
0.101658
0.101268
0.100918
0.109436
0.109371
0.109243
0.109052
0.108801
0.108494
0.108133
0.107725
0.107274
0.106787
0.106271
0.105734
0.105183
0.104627
0.104076
0.103536
0.103015
0.102521
0.102059
0.101633
0.101245
0.100896
0.109397
0.109332
0.109203
0.109011
0.10876
0.108451
0.10809
0.107681
0.10723
0.106743
0.106228
0.105691
0.105141
0.104587
0.104037
0.103499
0.102981
0.102489
0.10203
0.101605
0.10122
0.100873
0.109359
0.109293
0.109163
0.108971
0.108718
0.108408
0.108046
0.107636
0.107184
0.106697
0.106182
0.105645
0.105097
0.104544
0.103996
0.10346
0.102945
0.102456
0.101998
0.101577
0.101194
0.100849
0.109321
0.109255
0.109124
0.10893
0.108675
0.108364
0.108
0.107589
0.107136
0.106649
0.106133
0.105597
0.10505
0.104499
0.103952
0.103419
0.102906
0.10242
0.101965
0.101547
0.101166
0.100825
0.109285
0.109218
0.109085
0.108889
0.108632
0.108319
0.107953
0.10754
0.107086
0.106598
0.106082
0.105547
0.105
0.10445
0.103906
0.103375
0.102865
0.102382
0.101931
0.101515
0.101138
0.100799
0.109252
0.109184
0.109049
0.108849
0.108589
0.108273
0.107904
0.107489
0.107033
0.106544
0.106028
0.105493
0.104947
0.104399
0.103857
0.103329
0.102822
0.102342
0.101894
0.101482
0.101108
0.100772
0.109224
0.109154
0.109015
0.108811
0.108547
0.108226
0.107854
0.107436
0.106979
0.106487
0.105971
0.105436
0.104891
0.104345
0.103805
0.103279
0.102776
0.102299
0.101855
0.101447
0.101077
0.100745
0.109204
0.109129
0.108985
0.108775
0.108505
0.10818
0.107803
0.107382
0.106921
0.106428
0.10591
0.105375
0.104832
0.104287
0.10375
0.103227
0.102727
0.102255
0.101815
0.101411
0.101044
0.100716
0.109195
0.109112
0.108959
0.108741
0.108464
0.108132
0.10775
0.107324
0.106861
0.106366
0.105847
0.105312
0.104769
0.104226
0.103691
0.103172
0.102676
0.102208
0.101772
0.101373
0.10101
0.100686
0.109266
0.109236
0.109437
0.109407
0.109401
0.109385
0.109377
0.109337
0.109378
0.109309
0.109356
0.109331
0.109367
0.10931
0.109354
0.109313
0.109297
0.109274
0.109325
0.109367
0.10935
0.109306
0.109372
0.109331
0.109355
0.109371
0.10933
0.109326
0.109358
0.109373
0.109356
0.109386
0.109318
0.109289
0.110111
0.10929
0.110354
0.108432
0.109327
0.109314
0.109344
0.10937
0.109387
0.109452
0.1095
0.109532
0.109598
0.109491
0.109645
0.109419
0.109802
0.109639
0.109812
0.109501
0.109368
0.108273
0.109687
0.108629
0.110021
0.110021
0.11028
0.109993
0.109709
0.10985
0.11042
0.109441
0.110389
0.110019
0.110442
0.109694
0.110558
0.10959
0.11045
0.110251
0.110262
0.109404
0.11068
0.109468
0.110191
0.110136
0.110205
0.108999
0.110369
0.110064
0.109991
0.109296
0.110589
0.10982
0.110143
0.109103
0.109594
0.108863
0.110307
0.109805
0.109051
0.10893
0.110118
0.108749
0.110182
0.109698
0.109703
0.108834
0.110006
0.10958
0.110118
0.110093
0.110284
0.110268
0.10865
0.108734
0.110489
0.11062
0.108452
0.109609
0.110214
0.110469
0.109432
0.110589
0.109548
0.109191
0.11057
0.110534
0.109264
0.109062
0.110601
0.109952
0.109611
0.11039
0.108945
0.109779
0.110375
0.109917
0.110524
0.110348
0.110346
0.110616
0.109966
0.109569
0.109011
0.109425
0.108889
0.110717
0.109689
0.110527
0.109772
0.109844
0.108836
0.109967
0.110627
0.110183
0.109253
0.108425
0.109598
0.108535
0.109694
0.109964
0.10939
0.109903
0.109421
0.109493
0.110006
0.109524
0.109616
0.110182
0.110025
0.108965
0.10884
0.109513
0.110253
0.108418
0.109367
0.109842
0.110286
0.108526
0.109427
0.108835
0.109731
0.110676
0.110183
0.10993
0.109608
0.110259
0.110065
0.110288
0.110665
0.110205
0.109885
0.110464
0.110734
0.110001
0.109108
0.109806
0.109347
0.109545
0.108521
0.110005
0.110551
0.109898
0.109014
0.11055
0.110354
0.109722
0.109312
0.110144
0.110497
0.1098
0.109356
0.109498
0.109376
0.108319
0.109225
0.109031
0.109656
0.109129
0.109695
0.109968
0.109214
0.110032
0.109392
0.110426
0.109548
0.109882
0.109735
0.109688
0.110254
0.109432
0.109762
0.110161
0.110376
0.110006
0.110207
0.110296
0.110549
0.10972
0.109541
0.108642
0.109289
0.11052
0.110759
0.108528
0.10934
0.110417
0.110732
0.109097
0.110015
0.110594
0.110133
0.108235
0.109062
0.108787
0.108321
0.110294
0.110145
0.109921
0.110448
0.110357
0.10997
0.109677
0.109514
0.108885
0.109457
0.110306
0.110457
0.110511
0.110716
0.110453
0.110016
0.110056
0.110121
0.108819
0.10865
0.110488
0.1103
0.110339
0.110407
0.110169
0.110443
0.109702
0.109326
0.110383
0.109868
0.10989
0.109928
0.109364
0.10994
0.109819
0.109971
0.109204
0.109739
0.109605
0.109359
0.109475
0.110046
0.110472
0.110555
0.109274
0.108806
0.108952
0.108643
0.110656
0.110426
0.110014
0.110417
0.109771
0.10978
0.11012
0.110188
0.109485
0.10979
0.109492
0.109945
0.110756
0.110384
0.1104
0.110664
0.109071
0.109435
0.110254
0.109661
0.110183
0.11023
0.109649
0.10958
0.108696
0.109113
0.109242
0.109523
0.109213
0.109112
0.109887
0.109598
0.109451
0.10934
0.109434
0.109707
0.109915
0.110173
0.109467
0.109435
0.10985
0.110287
0.109838
0.109719
0.108763
0.109211
0.109864
0.109601
0.109802
0.109912
0.109755
0.110156
0.109302
0.108991
0.109923
0.110015
0.109683
0.109684
0.109619
0.110048
0.10957
0.109332
0.109757
0.11012
0.109399
0.109102
0.109792
0.109595
0.110087
0.110117
0.110237
0.110292
0.110206
0.109902
0.110158
0.109995
0.10971
0.109908
0.110102
0.109699
0.109564
0.10997
0.109688
0.109441
0.109244
0.109013
0.110337
0.110369
0.109938
0.11018
0.110467
0.110295
0.109212
0.109422
0.108364
0.108752
0.110407
0.110073
0.110414
0.110663
0.109205
0.109466
0.109643
0.109408
0.110143
0.110164
0.108649
0.108887
0.109622
0.109358
0.110169
0.110463
0.109338
0.109116
0.110106
0.110086
0.109938
0.110247
0.110567
0.110438
0.110383
0.110282
0.109399
0.109573
0.110314
0.110479
0.109836
0.110033
0.110319
0.110241
0.109315
0.109409
0.109243
0.108822
0.110665
0.110643
0.1089
0.109235
0.109977
0.109737
0.109696
0.109709
0.108651
0.108264
0.110125
0.110394
0.108401
0.108372
0.10851
0.108448
0.109092
0.10869
0.110682
0.110566
0.109857
0.110043
0.110293
0.11029
0.109786
0.109716
0.11067
0.110677
0.109241
0.109532
0.109382
0.109399
0.110751
0.110511
0.109491
0.109492
0.109588
0.109376
0.10941
0.109622
0.110104
0.11036
0.109942
0.109759
0.109579
0.109561
0.109839
0.10982
0.10866
0.109008
0.109976
0.110016
0.109391
0.109587
0.111296
0.110348
0.111273
0.110522
0.110429
0.110456
0.110574
0.110626
0.110685
0.110699
0.110801
0.110771
0.110951
0.110806
0.111004
0.110899
0.111064
0.111062
0.111267
0.11092
0.111386
0.11118
0.110959
0.110598
0.110956
0.111411
0.111314
0.111006
0.111471
0.111089
0.111406
0.110919
0.111419
0.111112
0.111166
0.111135
0.111412
0.110808
0.111425
0.110833
0.11126
0.111278
0.111369
0.110752
0.111
0.11101
0.111276
0.110649
0.111225
0.110831
0.111237
0.111118
0.111298
0.110636
0.110765
0.110997
0.110636
0.111278
0.111425
0.110922
0.110697
0.111164
0.110769
0.1113
0.111365
0.110844
0.111388
0.111
0.111432
0.111159
0.110849
0.111159
0.110687
0.111305
0.111301
0.110959
0.111004
0.110891
0.11087
0.111331
0.111272
0.111278
0.110835
0.111127
0.111395
0.111467
0.111272
0.111382
0.110933
0.110689
0.111436
0.111191
0.111319
0.111061
0.111334
0.111203
0.111076
0.111001
0.111077
0.110837
0.110921
0.111196
0.111219
0.111216
0.111061
0.110617
0.111013
0.110901
0.111328
0.111115
0.110769
0.110548
0.111444
0.111253
0.111039
0.110595
0.11115
0.110757
0.111333
0.111441
0.111228
0.111046
0.111481
0.111301
0.110975
0.111132
0.110726
0.110844
0.111173
0.110956
0.111074
0.111274
0.111024
0.110877
0.111318
0.111375
0.111214
0.111298
0.110985
0.111191
0.111192
0.11098
0.11105
0.110839
0.111036
0.111222
0.111375
0.11112
0.11085
0.110625
0.111214
0.111269
0.111306
0.111315
0.111238
0.111182
0.110723
0.110964
0.11104
0.110948
0.111463
0.111458
0.110841
0.110569
0.111376
0.111401
0.111483
0.111394
0.111427
0.111342
0.110921
0.110768
0.110857
0.111137
0.111099
0.110869
0.111353
0.111272
0.111249
0.111085
0.111174
0.111234
0.11078
0.110649
0.110519
0.110798
0.110721
0.110524
0.110625
0.11084
0.110827
0.111027
0.110673
0.110894
0.111179
0.110919
0.111433
0.11149
0.110749
0.110827
0.111297
0.1112
0.111472
0.11139
0.11113
0.111105
0.111338
0.111334
0.111375
0.111337
0.111297
0.111076
0.110989
0.110926
0.111468
0.111385
0.111022
0.11115
0.110786
0.111054
0.111102
0.111101
0.110536
0.110735
0.111252
0.111284
0.111011
0.111108
0.111343
0.111313
0.11123
0.111364
0.110861
0.110915
0.111035
0.111084
0.111412
0.111324
0.11132
0.111185
0.110885
0.110881
0.110695
0.110797
0.11136
0.111347
0.111203
0.111224
0.111201
0.111102
0.111133
0.111175
0.110914
0.110907
0.110855
0.110897
0.110952
0.110802
0.111107
0.111156
0.111009
0.111102
0.111227
0.111281
0.110998
0.110792
0.111123
0.111246
0.111133
0.111128
0.111233
0.111075
0.110602
0.110523
0.111344
0.111384
0.111339
0.111304
0.111169
0.111211
0.11145
0.111466
0.110918
0.111051
0.110848
0.111013
0.11142
0.111401
0.111175
0.110983
0.110918
0.111005
0.111028
0.111193
0.110772
0.110984
0.110844
0.110888
0.111272
0.111307
0.111081
0.111036
0.111483
0.111452
0.111329
0.111322
0.111329
0.111323
0.111334
0.11133
0.111344
0.111342
0.111358
0.111358
0.111376
0.111378
0.111396
0.1114
0.111419
0.111424
0.111443
0.111448
0.111466
0.111471
0.111487
0.11149
0.111504
0.111505
0.111514
0.111511
0.111516
0.111507
0.111506
0.11149
0.111514
0.111479
0.111331
0.111326
0.111337
0.111333
0.111347
0.111346
0.111362
0.111363
0.111381
0.111383
0.111403
0.111407
0.111427
0.111432
0.111453
0.111459
0.111479
0.111486
0.111504
0.11151
0.111526
0.111529
0.111542
0.111542
0.111551
0.111547
0.111551
0.111541
0.11154
0.111522
0.1106
0.110202
0.111275
0.110521
0.110295
0.110325
0.110462
0.110519
0.110636
0.110412
0.11075
0.110705
0.110884
0.110829
0.111064
0.110687
0.111224
0.110993
0.111271
0.110802
0.111464
0.111143
0.110957
0.111416
0.111328
0.110836
0.111321
0.110896
0.111384
0.11107
0.111496
0.110961
0.111204
0.111348
0.111414
0.110895
0.111353
0.110919
0.111302
0.111271
0.111394
0.110817
0.111019
0.11084
0.111292
0.111207
0.111251
0.11085
0.11117
0.111179
0.110634
0.111284
0.111173
0.110982
0.110763
0.110782
0.110633
0.111281
0.111444
0.110867
0.110972
0.111513
0.110964
0.111444
0.111379
0.110773
0.111328
0.110762
0.110768
0.111168
0.110902
0.111337
0.110966
0.110635
0.111037
0.11085
0.111452
0.110924
0.111226
0.111349
0.110952
0.11075
0.111081
0.111519
0.11138
0.111492
0.11132
0.11119
0.111175
0.110782
0.11067
0.11118
0.110775
0.111252
0.110993
0.111337
0.111219
0.111218
0.11101
0.110527
0.110817
0.110624
0.111247
0.11087
0.11112
0.111022
0.111331
0.1115
0.111339
0.111244
0.110658
0.110927
0.110806
0.111182
0.111422
0.111521
0.111276
0.111484
0.110609
0.111095
0.11109
0.111302
0.110544
0.110859
0.111297
0.111411
0.111169
0.111013
0.110953
0.110849
0.110921
0.111087
0.110508
0.11075
0.111017
0.110945
0.111306
0.11133
0.111328
0.111064
0.11145
0.111511
0.111404
0.111359
0.111226
0.111146
0.110915
0.111228
0.111003
0.111311
0.111198
0.110963
0.110675
0.111088
0.110737
0.111141
0.110784
0.11105
0.110846
0.110672
0.111093
0.111267
0.111421
0.111507
0.110606
0.11091
0.111495
0.111428
0.110704
0.110988
0.111246
0.111356
0.110591
0.110585
0.110814
0.1111
0.111004
0.110875
0.111277
0.111025
0.110844
0.110564
0.11146
0.111376
0.111446
0.111482
0.1114
0.111434
0.111242
0.111299
0.1108
0.110616
0.11078
0.110643
0.11089
0.110687
0.111117
0.11135
0.111307
0.111159
0.111235
0.111215
0.111332
0.111383
0.111409
0.111305
0.111316
0.111277
0.111033
0.110892
0.110727
0.11056
0.111226
0.111017
0.111136
0.110874
0.111301
0.111112
0.111067
0.111283
0.111025
0.110808
0.111051
0.110953
0.111375
0.111257
0.11144
0.11126
0.110796
0.111033
0.111132
0.111146
0.110863
0.111023
0.111403
0.111372
0.111128
0.111177
0.111359
0.111271
0.111072
0.110962
0.110895
0.110714
0.110755
0.110597
0.11143
0.111474
0.111025
0.110975
0.111332
0.111181
0.111359
0.111203
0.111479
0.111528
0.110485
0.1104
0.111056
0.111124
0.111202
0.111152
0.111186
0.111006
0.111383
0.111289
0.111111
0.111121
0.11132
0.111441
0.111205
0.1111
0.11071
0.11079
0.111106
0.110995
0.11122
0.111124
0.111015
0.11079
0.110708
0.110914
0.111185
0.111088
0.111265
0.111401
0.110704
0.110828
0.110853
0.110916
0.111142
0.111191
0.111018
0.11104
0.111438
0.111381
0.11115
0.111079
0.110817
0.110829
0.110959
0.11078
0.110958
0.110845
0.110875
0.110734
0.111114
0.111232
0.111478
0.111452
0.111323
0.111271
0.11108
0.111112
0.110749
0.110559
0.111068
0.111035
0.108663
0.109303
0.110248
0.10828
0.109335
0.10932
0.109385
0.109399
0.109435
0.109441
0.109556
0.109521
0.109655
0.109383
0.10966
0.109608
0.109739
0.109813
0.110096
0.109506
0.109974
0.109169
0.110281
0.108407
0.108426
0.110019
0.110168
0.109726
0.109969
0.109807
0.110147
0.109558
0.11052
0.109948
0.110383
0.109586
0.110121
0.109672
0.110405
0.109343
0.110209
0.109555
0.110384
0.109645
0.110507
0.109527
0.109795
0.110134
0.110333
0.1092
0.110532
0.109249
0.109657
0.10974
0.110427
0.109091
0.109477
0.109471
0.110192
0.109637
0.11026
0.109059
0.110095
0.109447
0.110035
0.108654
0.11027
0.109176
0.109235
0.109343
0.109962
0.109314
0.109227
0.108679
0.110121
0.108539
0.110175
0.110363
0.108937
0.109116
0.110469
0.110438
0.109192
0.1106
0.109319
0.110548
0.109444
0.109746
0.110408
0.109414
0.110198
0.109996
0.110281
0.110432
0.109323
0.109478
0.110348
0.109474
0.109818
0.108824
0.109998
0.110293
0.110289
0.110141
0.110669
0.109242
0.110197
0.109488
0.109293
0.110415
0.109894
0.110661
0.109841
0.109357
0.110174
0.109143
0.108422
0.109206
0.108688
0.110452
0.109808
0.110246
0.109009
0.109766
0.109488
0.109864
0.109455
0.109494
0.108436
0.109854
0.109962
0.109734
0.110539
0.108825
0.108351
0.110266
0.110055
0.109281
0.108745
0.109751
0.10942
0.110276
0.109539
0.109248
0.10884
0.110186
0.110567
0.109977
0.109812
0.109403
0.109666
0.110522
0.109759
0.109003
0.108474
0.109283
0.109692
0.110145
0.110562
0.109608
0.110435
0.10999
0.109302
0.110132
0.110644
0.109319
0.10989
0.109889
0.109397
0.109368
0.109527
0.110509
0.110274
0.110478
0.110019
0.110574
0.109925
0.109091
0.109509
0.109659
0.109629
0.109346
0.109912
0.110346
0.110192
0.109618
0.109826
0.109946
0.110152
0.109535
0.110003
0.109261
0.110037
0.109607
0.109767
0.108846
0.108594
0.109033
0.108731
0.10963
0.109373
0.110118
0.10956
0.110193
0.109681
0.108553
0.109099
0.110193
0.109998
0.110188
0.110311
0.108444
0.108971
0.108634
0.108276
0.110024
0.110257
0.10986
0.109629
0.110061
0.110362
0.110181
0.110533
0.10899
0.109301
0.110287
0.109932
0.110382
0.109931
0.109053
0.109665
0.10838
0.108952
0.1101
0.110349
0.110158
0.110353
0.108765
0.109224
0.108936
0.108748
0.109594
0.10968
0.109313
0.109468
0.110618
0.110241
0.110609
0.110313
0.110274
0.110417
0.109701
0.109629
0.109721
0.109898
0.10959
0.109465
0.109603
0.10951
0.109718
0.109139
0.110448
0.110694
0.109874
0.109746
0.110353
0.110628
0.109909
0.109942
0.109632
0.109183
0.109447
0.109724
0.110601
0.110441
0.109964
0.110027
0.108836
0.109477
0.109692
0.10982
0.109597
0.109515
0.109938
0.110312
0.110332
0.110676
0.110266
0.109933
0.109938
0.109826
0.109408
0.109111
0.109853
0.109564
0.110006
0.109654
0.1104
0.110532
0.110079
0.110353
0.108991
0.109097
0.109421
0.109528
0.110585
0.110363
0.109962
0.109928
0.11008
0.110001
0.10936
0.109514
0.108947
0.109557
0.109969
0.109677
0.109875
0.109772
0.10889
0.109362
0.109382
0.109807
0.10936
0.109344
0.109233
0.109691
0.109541
0.109608
0.11006
0.109889
0.109935
0.109411
0.109685
0.109822
0.110328
0.110192
0.109708
0.10997
0.109342
0.108891
0.110297
0.110086
0.110274
0.110438
0.109679
0.109407
0.109426
0.10947
0.109148
0.109591
0.110161
0.110372
0.110166
0.110052
0.108755
0.108375
0.110397
0.110304
0.110276
0.110142
0.109463
0.109749
0.109656
0.110045
0.109405
0.108967
0.110048
0.110028
0.109882
0.109987
0.110377
0.110044
0.109096
0.109054
0.109827
0.109858
0.110345
0.110315
0.10986
0.10964
0.108863
0.108912
0.109877
0.109781
0.109764
0.109667
0.108452
0.108661
0.109451
0.10941
0.110128
0.1104
0.109931
0.110107
0.109752
0.109407
0.108241
0.108654
0.108906
0.108571
0.110095
0.110332
0.110123
0.11038
0.11038
0.11011
0.108639
0.109066
0.110195
0.1099
0.109654
0.109387
0.110466
0.110666
0.109969
0.10971
0.110449
0.110499
0.109436
0.109454
0.108937
0.109245
0.110621
0.110626
0.109329
0.109426
0.108629
0.108312
0.109924
0.110134
0.110149
0.110052
0.110556
0.110538
0.109465
0.109513
0.110205
0.110082
0.109664
0.10971
0.109932
0.109879
0.110087
0.109825
0.108818
0.108767
0.109518
0.109277
0.109404
0.109426
0.10926
0.109291
0.109299
0.109344
0.109323
0.109382
0.109339
0.109375
0.109351
0.109385
0.109352
0.109385
0.109351
0.109388
0.109364
0.109403
0.109388
0.109328
0.109393
0.109325
0.109394
0.10933
0.109395
0.109338
0.10936
0.109313
0.109388
0.109375
0.109391
0.109366
0.10936
0.109375
0.100923
0.100637
0.100387
0.100171
0.0999825
0.099819
0.0996759
0.0995493
0.0994356
0.0993321
0.0992362
0.0991462
0.0990608
0.098979
0.0989004
0.0988249
0.0987526
0.0986838
0.0986188
0.0985583
0.0985027
0.0984527
0.0984087
0.0983713
0.0983408
0.0983176
0.098302
0.0982942
0.100922
0.100636
0.100386
0.10017
0.0999818
0.0998183
0.0996752
0.0995485
0.0994349
0.0993314
0.0992355
0.0991455
0.0990601
0.0989783
0.0988997
0.0988243
0.0987519
0.0986831
0.0986181
0.0985576
0.0985021
0.098452
0.0984081
0.0983706
0.0983401
0.098317
0.0983014
0.0982935
0.10092
0.100634
0.100385
0.100168
0.0999803
0.0998169
0.0996738
0.0995471
0.0994335
0.09933
0.0992341
0.0991441
0.0990587
0.0989769
0.0988984
0.0988229
0.0987506
0.0986817
0.0986168
0.0985563
0.0985007
0.0984507
0.0984067
0.0983693
0.0983388
0.0983156
0.0983
0.0982922
0.100918
0.100632
0.100383
0.100166
0.0999781
0.0998147
0.0996716
0.099545
0.0994314
0.0993279
0.099232
0.0991421
0.0990566
0.0989749
0.0988963
0.0988208
0.0987485
0.0986797
0.0986148
0.0985542
0.0984987
0.0984487
0.0984047
0.0983673
0.0983368
0.0983136
0.098298
0.0982902
0.100915
0.100629
0.10038
0.100163
0.0999752
0.0998118
0.0996688
0.0995422
0.0994286
0.0993251
0.0992293
0.0991393
0.0990539
0.0989721
0.0988936
0.0988181
0.0987458
0.098677
0.0986121
0.0985516
0.098496
0.098446
0.098402
0.0983646
0.0983341
0.098311
0.0982954
0.0982875
0.100911
0.100625
0.100376
0.100159
0.0999716
0.0998082
0.0996652
0.0995387
0.0994251
0.0993216
0.0992258
0.0991359
0.0990505
0.0989687
0.0988902
0.0988147
0.0987424
0.0986736
0.0986087
0.0985482
0.0984927
0.0984427
0.0983987
0.0983613
0.0983308
0.0983076
0.0982921
0.0982842
0.100906
0.100621
0.100372
0.100155
0.0999672
0.099804
0.099661
0.0995345
0.0994209
0.0993175
0.0992217
0.0991318
0.0990464
0.0989646
0.0988861
0.0988107
0.0987384
0.0986696
0.0986047
0.0985442
0.0984886
0.0984387
0.0983947
0.0983573
0.0983268
0.0983037
0.0982881
0.0982802
0.100901
0.100616
0.100366
0.10015
0.0999622
0.099799
0.0996561
0.0995296
0.0994161
0.0993126
0.0992169
0.099127
0.0990416
0.0989599
0.0988814
0.0988059
0.0987337
0.0986649
0.0986
0.0985395
0.098484
0.098434
0.0983901
0.0983526
0.0983222
0.098299
0.0982835
0.0982756
0.100895
0.10061
0.100361
0.100144
0.0999565
0.0997933
0.0996505
0.099524
0.0994106
0.0993072
0.0992114
0.0991215
0.0990362
0.0989545
0.098876
0.0988006
0.0987283
0.0986595
0.0985946
0.0985342
0.0984787
0.0984287
0.0983848
0.0983474
0.0983169
0.0982938
0.0982782
0.0982703
0.100888
0.100603
0.100354
0.100138
0.0999501
0.099787
0.0996442
0.0995178
0.0994044
0.099301
0.0992053
0.0991155
0.0990301
0.0989484
0.09887
0.0987945
0.0987223
0.0986535
0.0985886
0.0985282
0.0984727
0.0984227
0.0983788
0.0983414
0.098311
0.0982878
0.0982723
0.0982644
0.100881
0.100596
0.100347
0.100131
0.0999431
0.0997801
0.0996373
0.099511
0.0993976
0.0992943
0.0991986
0.0991087
0.0990234
0.0989417
0.0988633
0.0987879
0.0987156
0.0986469
0.098582
0.0985216
0.0984661
0.0984161
0.0983722
0.0983349
0.0983044
0.0982813
0.0982657
0.0982579
0.100873
0.100588
0.100339
0.100123
0.0999354
0.0997725
0.0996298
0.0995035
0.0993902
0.0992869
0.0991912
0.0991014
0.0990161
0.0989344
0.098856
0.0987806
0.0987084
0.0986396
0.0985748
0.0985143
0.0984589
0.0984089
0.098365
0.0983277
0.0982973
0.0982741
0.0982586
0.0982507
0.100864
0.100579
0.10033
0.100114
0.0999272
0.0997643
0.0996217
0.0994955
0.0993822
0.0992789
0.0991833
0.0990934
0.0990081
0.0989265
0.0988481
0.0987727
0.0987005
0.0986317
0.0985669
0.0985065
0.098451
0.0984011
0.0983572
0.0983199
0.0982895
0.0982663
0.0982508
0.098243
0.100854
0.10057
0.100321
0.100105
0.0999183
0.0997555
0.099613
0.0994868
0.0993736
0.0992703
0.0991747
0.0990849
0.0989996
0.098918
0.0988396
0.0987642
0.098692
0.0986232
0.0985584
0.098498
0.0984426
0.0983927
0.0983488
0.0983115
0.0982811
0.098258
0.0982424
0.0982346
0.100844
0.10056
0.100312
0.100096
0.0999089
0.0997462
0.0996037
0.0994776
0.0993644
0.0992612
0.0991656
0.0990758
0.0989905
0.0989089
0.0988305
0.0987551
0.0986829
0.0986142
0.0985494
0.098489
0.0984336
0.0983837
0.0983398
0.0983025
0.0982721
0.098249
0.0982334
0.0982256
0.100834
0.100549
0.100301
0.100086
0.0998989
0.0997363
0.0995939
0.0994679
0.0993547
0.0992515
0.0991559
0.0990661
0.0989808
0.0988992
0.0988208
0.0987454
0.0986732
0.0986045
0.0985397
0.0984793
0.0984239
0.0983741
0.0983302
0.0982929
0.0982625
0.0982394
0.0982239
0.0982161
0.100822
0.100538
0.100291
0.100075
0.0998884
0.0997259
0.0995836
0.0994576
0.0993445
0.0992413
0.0991457
0.0990559
0.0989706
0.098889
0.0988106
0.0987352
0.098663
0.0985943
0.0985295
0.0984691
0.0984137
0.0983639
0.09832
0.0982827
0.0982524
0.0982293
0.0982138
0.0982059
0.100811
0.100527
0.100279
0.100064
0.0998774
0.0997151
0.0995728
0.0994469
0.0993337
0.0992306
0.099135
0.0990452
0.0989599
0.0988783
0.0987998
0.0987244
0.0986523
0.0985835
0.0985188
0.0984584
0.098403
0.0983531
0.0983093
0.098272
0.0982417
0.0982186
0.0982031
0.0981953
0.100798
0.100515
0.100267
0.100052
0.099866
0.0997037
0.0995616
0.0994356
0.0993225
0.0992194
0.0991238
0.099034
0.0989487
0.098867
0.0987886
0.0987132
0.098641
0.0985723
0.0985075
0.0984471
0.0983917
0.0983419
0.0982981
0.0982608
0.0982304
0.0982074
0.0981918
0.098184
0.100785
0.100502
0.100255
0.10004
0.0998541
0.099692
0.0995499
0.099424
0.0993109
0.0992078
0.0991122
0.0990223
0.098937
0.0988553
0.0987768
0.0987014
0.0986292
0.0985605
0.0984957
0.0984353
0.0983799
0.0983301
0.0982863
0.098249
0.0982187
0.0981956
0.0981801
0.0981723
0.100772
0.100489
0.100242
0.100028
0.0998418
0.0996798
0.0995378
0.0994119
0.0992989
0.0991957
0.0991001
0.0990102
0.0989248
0.0988431
0.0987646
0.0986891
0.0986169
0.0985482
0.0984834
0.098423
0.0983676
0.0983178
0.098274
0.0982367
0.0982064
0.0981834
0.0981678
0.09816
0.100758
0.100475
0.100229
0.100015
0.099829
0.0996672
0.0995253
0.0993995
0.0992865
0.0991833
0.0990876
0.0989977
0.0989123
0.0988305
0.0987519
0.0986764
0.0986042
0.0985354
0.0984706
0.0984102
0.0983548
0.098305
0.0982612
0.098224
0.0981936
0.0981706
0.0981551
0.0981473
0.100743
0.100461
0.100215
0.100002
0.0998159
0.0996543
0.0995125
0.0993867
0.0992737
0.0991705
0.0990748
0.0989848
0.0988993
0.0988175
0.0987388
0.0986633
0.098591
0.0985222
0.0984573
0.098397
0.0983416
0.0982917
0.098248
0.0982107
0.0981804
0.0981574
0.0981419
0.0981341
0.100728
0.100447
0.100201
0.0999879
0.0998025
0.099641
0.0994993
0.0993736
0.0992606
0.0991573
0.0990616
0.0989715
0.098886
0.098804
0.0987253
0.0986498
0.0985774
0.0985085
0.0984437
0.0983833
0.0983279
0.098278
0.0982343
0.098197
0.0981667
0.0981437
0.0981282
0.0981204
0.100712
0.100432
0.100187
0.0999738
0.0997887
0.0996274
0.0994859
0.0993602
0.0992472
0.0991439
0.0990481
0.0989579
0.0988723
0.0987903
0.0987115
0.0986358
0.0985634
0.0984945
0.0984296
0.0983692
0.0983138
0.0982639
0.0982201
0.0981829
0.0981526
0.0981295
0.098114
0.0981062
0.100696
0.100416
0.100172
0.0999594
0.0997746
0.0996136
0.0994722
0.0993466
0.0992335
0.0991302
0.0990343
0.098944
0.0988583
0.0987762
0.0986973
0.0986215
0.098549
0.0984801
0.0984151
0.0983547
0.0982992
0.0982494
0.0982056
0.0981683
0.098138
0.098115
0.0980995
0.0980917
0.100679
0.1004
0.100157
0.0999446
0.0997603
0.0995995
0.0994582
0.0993327
0.0992196
0.0991162
0.0990202
0.0989299
0.098844
0.0987618
0.0986828
0.0986069
0.0985343
0.0984653
0.0984003
0.0983398
0.0982843
0.0982344
0.0981906
0.0981534
0.0981231
0.0981
0.0980845
0.0980767
0.100662
0.100384
0.100141
0.0999295
0.0997456
0.0995851
0.099444
0.0993186
0.0992055
0.099102
0.0990059
0.0989155
0.0988295
0.0987471
0.098668
0.098592
0.0985193
0.0984502
0.0983851
0.0983245
0.098269
0.0982191
0.0981753
0.098138
0.0981077
0.0980847
0.0980692
0.0980614
0.100644
0.100367
0.100125
0.0999141
0.0997307
0.0995705
0.0994296
0.0993043
0.0991912
0.0990877
0.0989915
0.0989009
0.0988147
0.0987322
0.0986529
0.0985768
0.098504
0.0984348
0.0983696
0.098309
0.0982534
0.0982035
0.0981597
0.0981224
0.0980921
0.098069
0.0980535
0.0980457
0.100625
0.100349
0.100108
0.0998983
0.0997155
0.0995557
0.0994151
0.0992898
0.0991768
0.0990732
0.0989768
0.0988861
0.0987997
0.0987171
0.0986376
0.0985614
0.0984884
0.0984191
0.0983538
0.0982931
0.0982375
0.0981875
0.0981437
0.0981064
0.098076
0.098053
0.0980375
0.0980297
0.100606
0.100331
0.100091
0.0998822
0.0997001
0.0995407
0.0994003
0.0992752
0.0991622
0.0990585
0.0989621
0.0988712
0.0987846
0.0987017
0.0986221
0.0985457
0.0984726
0.0984031
0.0983378
0.098277
0.0982213
0.0981713
0.0981274
0.0980901
0.0980597
0.0980367
0.0980212
0.0980134
0.100586
0.100313
0.100074
0.0998659
0.0996844
0.0995256
0.0993855
0.0992605
0.0991475
0.0990438
0.0989472
0.0988561
0.0987694
0.0986863
0.0986065
0.0985298
0.0984566
0.098387
0.0983215
0.0982606
0.0982049
0.0981548
0.0981108
0.0980735
0.0980431
0.0980201
0.0980046
0.0979968
0.100565
0.100294
0.100056
0.0998492
0.0996685
0.0995103
0.0993705
0.0992458
0.0991328
0.099029
0.0989322
0.098841
0.098754
0.0986707
0.0985906
0.0985138
0.0984404
0.0983706
0.098305
0.098244
0.0981882
0.098138
0.098094
0.0980567
0.0980263
0.0980032
0.0979877
0.0979799
0.100543
0.100274
0.100038
0.0998322
0.0996524
0.0994948
0.0993555
0.0992309
0.099118
0.0990142
0.0989173
0.0988258
0.0987386
0.098655
0.0985747
0.0984977
0.098424
0.0983541
0.0982883
0.0982272
0.0981713
0.0981211
0.098077
0.0980396
0.0980092
0.0979861
0.0979706
0.0979628
0.100521
0.100254
0.100019
0.0998149
0.0996362
0.0994793
0.0993404
0.0992161
0.0991032
0.0989993
0.0989022
0.0988105
0.0987231
0.0986392
0.0985587
0.0984814
0.0984075
0.0983374
0.0982715
0.0982102
0.0981542
0.0981039
0.0980598
0.0980223
0.0979919
0.0979688
0.0979533
0.0979455
0.100498
0.100233
0.1
0.0997973
0.0996197
0.0994636
0.0993253
0.0992012
0.0990885
0.0989845
0.0988873
0.0987953
0.0987076
0.0986235
0.0985426
0.0984651
0.0983909
0.0983206
0.0982545
0.0981931
0.098137
0.0980866
0.0980424
0.0980049
0.0979744
0.0979513
0.0979358
0.0979279
0.100474
0.100211
0.0999809
0.0997795
0.0996031
0.0994479
0.0993101
0.0991864
0.0990738
0.0989697
0.0988723
0.0987801
0.0986921
0.0986077
0.0985265
0.0984487
0.0983743
0.0983037
0.0982374
0.0981759
0.0981196
0.0980691
0.0980249
0.0979873
0.0979568
0.0979337
0.0979181
0.0979103
0.100449
0.100189
0.099961
0.0997614
0.0995864
0.0994321
0.099295
0.0991716
0.0990591
0.098955
0.0988574
0.098765
0.0986767
0.0985919
0.0985104
0.0984323
0.0983576
0.0982868
0.0982203
0.0981586
0.0981022
0.0980516
0.0980072
0.0979696
0.0979391
0.0979159
0.0979003
0.0978925
0.100424
0.100166
0.0999408
0.099743
0.0995695
0.0994164
0.0992799
0.0991569
0.0990446
0.0989404
0.0988427
0.0987499
0.0986613
0.0985762
0.0984944
0.0984159
0.0983409
0.0982698
0.0982031
0.0981412
0.0980846
0.0980339
0.0979895
0.0979518
0.0979212
0.097898
0.0978824
0.0978746
0.100397
0.100143
0.0999201
0.0997245
0.0995526
0.0994006
0.0992649
0.0991424
0.0990301
0.098926
0.098828
0.098735
0.098646
0.0985605
0.0984783
0.0983995
0.0983242
0.0982529
0.0981859
0.0981238
0.0980671
0.0980162
0.0979717
0.0979339
0.0979033
0.09788
0.0978644
0.0978566
0.109218
0.109226
0.109231
0.10923
0.109221
0.109208
0.109043
0.109062
0.109078
0.109091
0.109098
0.109104
0.108811
0.108841
0.10887
0.108894
0.108916
0.108937
0.108523
0.108566
0.108605
0.108642
0.108676
0.108708
0.108185
0.108239
0.108289
0.108336
0.10838
0.108422
0.1078
0.107864
0.107923
0.107979
0.108033
0.108083
0.107375
0.107446
0.107514
0.107578
0.107638
0.107695
0.106913
0.106991
0.107066
0.107136
0.107202
0.107265
0.106422
0.106506
0.106585
0.10666
0.10673
0.106797
0.105909
0.105996
0.106078
0.106156
0.10623
0.1063
0.105381
0.105469
0.105553
0.105633
0.105708
0.105779
0.104845
0.104933
0.105017
0.105097
0.105173
0.105244
0.104309
0.104396
0.104478
0.104557
0.104632
0.104702
0.10378
0.103864
0.103944
0.10402
0.104093
0.104161
0.103267
0.103346
0.103423
0.103495
0.103564
0.103629
0.102774
0.102849
0.10292
0.102988
0.103052
0.103114
0.102309
0.102377
0.102442
0.102505
0.102565
0.102622
0.101874
0.101936
0.101995
0.102052
0.102106
0.102158
0.101473
0.101528
0.101581
0.101632
0.101681
0.101727
0.101108
0.101156
0.101203
0.101248
0.101291
0.101333
0.100779
0.100821
0.100861
0.1009
0.100938
0.100975
0.100486
0.100521
0.100556
0.10059
0.100623
0.100655
0.10037
0.100119
0.0998992
0.0997058
0.0995356
0.0993849
0.09925
0.0991279
0.0990159
0.0989117
0.0988135
0.0987202
0.0986309
0.098545
0.0984624
0.0983832
0.0983076
0.0982359
0.0981687
0.0981064
0.0980495
0.0979985
0.0979539
0.097916
0.0978853
0.097862
0.0978464
0.0978385
0.100342
0.100095
0.0998779
0.099687
0.0995186
0.0993692
0.0992353
0.0991137
0.0990018
0.0988976
0.0987992
0.0987056
0.0986159
0.0985296
0.0984466
0.098367
0.098291
0.098219
0.0981515
0.098089
0.0980319
0.0979807
0.097936
0.0978981
0.0978673
0.097844
0.0978283
0.0978205
0.100314
0.10007
0.0998564
0.099668
0.0995017
0.0993537
0.0992207
0.0990996
0.098988
0.0988837
0.0987851
0.0986912
0.098601
0.0985143
0.0984309
0.0983509
0.0982745
0.0982022
0.0981344
0.0980716
0.0980143
0.097963
0.0979182
0.0978802
0.0978494
0.097826
0.0978103
0.0978024
0.100285
0.100045
0.0998347
0.0996491
0.0994848
0.0993383
0.0992063
0.0990858
0.0989744
0.0988701
0.0987713
0.098677
0.0985864
0.0984992
0.0984153
0.0983349
0.0982581
0.0981855
0.0981174
0.0980543
0.0979968
0.0979454
0.0979004
0.0978623
0.0978314
0.097808
0.0977923
0.0977844
0.100255
0.10002
0.0998129
0.0996301
0.099468
0.0993231
0.0991921
0.0990722
0.0989611
0.0988567
0.0987577
0.098663
0.098572
0.0984843
0.0984
0.0983191
0.0982419
0.0981689
0.0981004
0.0980371
0.0979794
0.0979278
0.0978827
0.0978445
0.0978135
0.0977901
0.0977743
0.0977664
0.100225
0.0999943
0.099791
0.0996112
0.0994514
0.0993081
0.0991782
0.099059
0.098948
0.0988436
0.0987444
0.0986493
0.0985578
0.0984697
0.0983848
0.0983034
0.0982258
0.0981524
0.0980837
0.0980201
0.0979622
0.0979104
0.0978651
0.0978268
0.0977958
0.0977723
0.0977565
0.0977485
0.10921
0.109023
0.108778
0.108478
0.108128
0.107734
0.107299
0.10683
0.106334
0.105818
0.105288
0.104752
0.104218
0.103693
0.103184
0.102697
0.102238
0.101811
0.101417
0.101059
0.100737
0.10045
0.109205
0.109004
0.108744
0.108431
0.108069
0.107663
0.10722
0.106744
0.106242
0.105722
0.10519
0.104655
0.104123
0.103602
0.103098
0.102618
0.102166
0.101746
0.10136
0.10101
0.100694
0.100413
0.109206
0.108987
0.10871
0.108382
0.108006
0.107589
0.107136
0.106652
0.106145
0.105622
0.105089
0.104554
0.104024
0.103508
0.103009
0.102536
0.102091
0.101679
0.101301
0.100959
0.100651
0.100377
0.109212
0.108971
0.108675
0.10833
0.107941
0.107511
0.107048
0.106556
0.106044
0.105517
0.104983
0.104449
0.103922
0.10341
0.102918
0.102451
0.102015
0.101611
0.101241
0.100907
0.100607
0.10034
0.10922
0.108954
0.108638
0.108276
0.107871
0.107429
0.106955
0.106456
0.105938
0.105407
0.104872
0.10434
0.103816
0.103309
0.102823
0.102365
0.101936
0.101541
0.101181
0.100855
0.100563
0.100303
0.109226
0.108935
0.108598
0.108218
0.107797
0.107342
0.106858
0.106351
0.105827
0.105294
0.104758
0.104227
0.103708
0.103206
0.102727
0.102276
0.101857
0.101471
0.10112
0.100803
0.100519
0.100266
0.109225
0.108911
0.108554
0.108155
0.107719
0.107251
0.106756
0.106241
0.105712
0.105176
0.10464
0.104111
0.103596
0.1031
0.102629
0.102187
0.101777
0.101401
0.101059
0.100751
0.100476
0.10023
0.109216
0.108881
0.108503
0.108087
0.107635
0.107155
0.10665
0.106127
0.105593
0.105055
0.104519
0.103993
0.103482
0.102993
0.102529
0.102096
0.101696
0.10133
0.100998
0.100699
0.100433
0.100195
0.1092
0.108844
0.108447
0.108013
0.107547
0.107054
0.106539
0.106009
0.105471
0.10493
0.104395
0.103872
0.103366
0.102884
0.102429
0.102006
0.101615
0.101259
0.100937
0.100648
0.10039
0.10016
0.109177
0.108799
0.108384
0.107933
0.107453
0.106948
0.106424
0.105887
0.105345
0.104803
0.104269
0.10375
0.10325
0.102775
0.102329
0.101915
0.101535
0.10119
0.100878
0.100599
0.100349
0.100127
0.109146
0.108748
0.108314
0.107848
0.107354
0.106837
0.106305
0.105762
0.105216
0.104674
0.104142
0.103626
0.103133
0.102666
0.102229
0.101826
0.101456
0.101121
0.10082
0.10055
0.100309
0.100095
0.109104
0.108689
0.108238
0.107757
0.10725
0.106723
0.106182
0.105634
0.105086
0.104543
0.104014
0.103503
0.103016
0.102557
0.102131
0.101737
0.101379
0.101055
0.100764
0.100503
0.100271
0.100064
0.109055
0.108622
0.108156
0.107661
0.107142
0.106605
0.106057
0.105504
0.104954
0.104412
0.103885
0.10338
0.1029
0.10245
0.102034
0.101651
0.101304
0.10099
0.100709
0.100458
0.100235
0.100035
0.108999
0.10855
0.108069
0.10756
0.10703
0.106485
0.10593
0.105373
0.104821
0.104281
0.103758
0.103258
0.102786
0.102346
0.101939
0.101567
0.101231
0.100928
0.100657
0.100416
0.1002
0.100007
0.108936
0.108472
0.107977
0.107456
0.106916
0.106362
0.105802
0.105242
0.10469
0.104151
0.103632
0.103139
0.102675
0.102244
0.101847
0.101487
0.101161
0.100869
0.100608
0.100375
0.100168
0.0999817
0.108868
0.108389
0.107881
0.10735
0.1068
0.106239
0.105674
0.105112
0.104559
0.104023
0.103509
0.103022
0.102567
0.102145
0.101759
0.10141
0.101095
0.100813
0.100562
0.100338
0.100138
0.0999583
0.108795
0.108303
0.107783
0.107241
0.106683
0.106116
0.105547
0.104983
0.104431
0.103898
0.103389
0.10291
0.102463
0.102051
0.101676
0.101336
0.101032
0.10076
0.100519
0.100303
0.10011
0.099937
0.108717
0.108213
0.107683
0.107132
0.106566
0.105994
0.105422
0.104857
0.104307
0.103777
0.103274
0.102802
0.102363
0.101961
0.101596
0.101268
0.100974
0.100712
0.100479
0.100271
0.100086
0.0999178
0.108636
0.108122
0.107582
0.107023
0.106451
0.105874
0.1053
0.104735
0.104186
0.103661
0.103164
0.102699
0.102269
0.101877
0.101522
0.101204
0.10092
0.100667
0.100442
0.100242
0.100063
0.0999007
0.108555
0.10803
0.107482
0.106915
0.106338
0.105758
0.105182
0.104617
0.104071
0.10355
0.103059
0.102602
0.102181
0.101798
0.101453
0.101145
0.10087
0.100626
0.10041
0.100217
0.100043
0.0998857
0.108473
0.10794
0.107383
0.106811
0.106229
0.105646
0.105069
0.104505
0.103962
0.103446
0.102961
0.102511
0.102099
0.101726
0.10139
0.101091
0.100825
0.100589
0.10038
0.100194
0.100026
0.0998727
0.108391
0.10785
0.107287
0.10671
0.106124
0.105539
0.104962
0.1044
0.10386
0.103348
0.10287
0.102428
0.102024
0.101659
0.101332
0.101042
0.100784
0.100556
0.100354
0.100174
0.100011
0.0998617
0.108311
0.107764
0.107196
0.106613
0.106025
0.105438
0.104861
0.104301
0.103765
0.103258
0.102786
0.102351
0.101955
0.101599
0.10128
0.100998
0.100748
0.100527
0.100331
0.100156
0.0999977
0.0998523
0.108234
0.107682
0.107109
0.106523
0.105932
0.105345
0.104768
0.10421
0.103678
0.103176
0.10271
0.102282
0.101893
0.101545
0.101234
0.100959
0.100717
0.100502
0.100312
0.100141
0.0999868
0.0998446
0.108163
0.107605
0.107028
0.106439
0.105847
0.105259
0.104683
0.104128
0.103599
0.103102
0.102641
0.10222
0.101839
0.101497
0.101194
0.100926
0.100689
0.100481
0.100295
0.100129
0.0999779
0.0998384
0.108095
0.107534
0.106954
0.106363
0.10577
0.105182
0.104607
0.104054
0.103529
0.103036
0.102581
0.102166
0.101791
0.101456
0.101159
0.100897
0.100666
0.100462
0.100281
0.100119
0.0999706
0.0998335
0.108034
0.10747
0.106888
0.106296
0.105701
0.105113
0.10454
0.103989
0.103467
0.102979
0.102529
0.102119
0.101749
0.10142
0.101129
0.100872
0.100646
0.100447
0.10027
0.10011
0.0999647
0.0998296
0.107982
0.107415
0.106831
0.106237
0.105642
0.105055
0.104483
0.103934
0.103415
0.10293
0.102484
0.102079
0.101715
0.10139
0.101104
0.100852
0.10063
0.100434
0.10026
0.100104
0.0999602
0.0998267
0.107936
0.107368
0.106782
0.106188
0.105593
0.105006
0.104435
0.103888
0.103372
0.10289
0.102448
0.102047
0.101686
0.101366
0.101084
0.100835
0.100617
0.100425
0.100253
0.100098
0.0999568
0.0998247
0.1079
0.107331
0.106744
0.106148
0.105553
0.104967
0.104397
0.103852
0.103338
0.102859
0.102419
0.102021
0.101664
0.101348
0.101068
0.100823
0.100607
0.100417
0.100248
0.100095
0.0999543
0.0998232
0.107874
0.107303
0.106715
0.10612
0.105524
0.104938
0.104369
0.103825
0.103313
0.102836
0.102399
0.102003
0.101648
0.101334
0.101057
0.100814
0.1006
0.100412
0.100244
0.100092
0.0999527
0.0998223
0.107859
0.107286
0.106698
0.106101
0.105506
0.10492
0.104352
0.103809
0.103297
0.102821
0.102386
0.101991
0.101639
0.101326
0.10105
0.100808
0.100596
0.100409
0.100242
0.100091
0.0999518
0.0998218
0.107854
0.10728
0.106691
0.106094
0.105498
0.104913
0.104345
0.103802
0.10329
0.102815
0.10238
0.101987
0.101634
0.101322
0.101048
0.100806
0.100594
0.100407
0.100241
0.10009
0.0999516
0.0998218
0.100194
0.0999686
0.0997692
0.0995926
0.0994351
0.0992935
0.0991647
0.0990461
0.0989354
0.0988309
0.0987314
0.0986359
0.098544
0.0984553
0.0983699
0.098288
0.09821
0.0981362
0.0980671
0.0980032
0.0979451
0.0978931
0.0978477
0.0978093
0.0977782
0.0977546
0.0977388
0.0977309
0.100164
0.0999429
0.0997476
0.0995741
0.0994191
0.0992793
0.0991516
0.0990336
0.0989231
0.0988186
0.0987188
0.0986229
0.0985304
0.0984412
0.0983553
0.0982729
0.0981944
0.0981202
0.0980508
0.0979866
0.0979282
0.0978761
0.0978305
0.097792
0.0977608
0.0977372
0.0977214
0.0977134
0.100133
0.0999173
0.0997262
0.099556
0.0994035
0.0992654
0.0991388
0.0990215
0.0989112
0.0988066
0.0987065
0.0986102
0.0985172
0.0984274
0.098341
0.0982581
0.0981791
0.0981044
0.0980347
0.0979702
0.0979116
0.0978592
0.0978135
0.0977749
0.0977436
0.09772
0.0977041
0.0976961
0.100102
0.0998919
0.099705
0.0995382
0.0993882
0.0992519
0.0991265
0.0990097
0.0988997
0.098795
0.0986946
0.0985978
0.0985043
0.0984139
0.0983269
0.0982435
0.098164
0.0980889
0.0980188
0.097954
0.0978951
0.0978426
0.0977967
0.097758
0.0977267
0.0977029
0.097687
0.097679
0.100072
0.0998668
0.0996843
0.0995209
0.0993734
0.0992389
0.0991146
0.0989985
0.0988886
0.0987838
0.098683
0.0985857
0.0984917
0.0984007
0.0983131
0.0982291
0.0981491
0.0980736
0.0980031
0.0979381
0.0978789
0.0978262
0.0977802
0.0977413
0.0977099
0.0976861
0.0976702
0.0976622
0.100042
0.0998421
0.099664
0.099504
0.0993591
0.0992264
0.0991032
0.0989876
0.098878
0.098773
0.0986718
0.0985741
0.0984794
0.0983878
0.0982996
0.0982151
0.0981346
0.0980587
0.0979877
0.0979224
0.097863
0.09781
0.0977639
0.0977249
0.0976934
0.0976696
0.0976536
0.0976456
0.100012
0.099818
0.0996443
0.0994878
0.0993454
0.0992144
0.0990923
0.0989773
0.0988677
0.0987626
0.0986611
0.0985627
0.0984675
0.0983753
0.0982865
0.0982013
0.0981203
0.098044
0.0979727
0.097907
0.0978473
0.0977942
0.0977479
0.0977088
0.0976772
0.0976533
0.0976373
0.0976293
0.0999834
0.0997946
0.0996253
0.0994722
0.0993323
0.099203
0.0990819
0.0989674
0.098858
0.0987526
0.0986506
0.0985518
0.0984559
0.0983631
0.0982736
0.0981879
0.0981064
0.0980296
0.0979579
0.0978919
0.097832
0.0977786
0.0977322
0.097693
0.0976613
0.0976374
0.0976213
0.0976133
0.0999553
0.099772
0.0996071
0.0994573
0.0993199
0.0991922
0.0990721
0.0989581
0.0988487
0.0987431
0.0986407
0.0985412
0.0984447
0.0983512
0.0982612
0.0981749
0.0980928
0.0980155
0.0979435
0.0978772
0.097817
0.0977634
0.0977169
0.0976775
0.0976458
0.0976218
0.0976057
0.0975976
0.0999283
0.0997504
0.0995897
0.0994432
0.0993081
0.099182
0.0990629
0.0989492
0.0988398
0.0987339
0.0986311
0.098531
0.0984338
0.0983397
0.098249
0.0981622
0.0980796
0.0980019
0.0979294
0.0978628
0.0978024
0.0977486
0.0977019
0.0976625
0.0976306
0.0976065
0.0975904
0.0975823
0.0999025
0.0997299
0.0995734
0.09943
0.0992972
0.0991725
0.0990543
0.0989409
0.0988315
0.0987253
0.0986219
0.0985213
0.0984234
0.0983286
0.0982373
0.0981498
0.0980668
0.0979886
0.0979157
0.0978488
0.0977881
0.0977342
0.0976873
0.0976478
0.0976158
0.0975917
0.0975756
0.0975675
0.099878
0.0997105
0.099558
0.0994177
0.099287
0.0991638
0.0990463
0.0989332
0.0988237
0.0987171
0.0986132
0.0985119
0.0984134
0.0983179
0.0982259
0.0981379
0.0980543
0.0979756
0.0979025
0.0978352
0.0977743
0.0977202
0.0976731
0.0976335
0.0976015
0.0975773
0.0975611
0.097553
0.099855
0.0996924
0.0995438
0.0994064
0.0992777
0.0991557
0.0990389
0.098926
0.0988163
0.0987093
0.0986049
0.0985029
0.0984037
0.0983076
0.098215
0.0981264
0.0980422
0.0979632
0.0978896
0.097822
0.0977609
0.0977066
0.0976594
0.0976197
0.0975876
0.0975634
0.0975472
0.097539
0.0998335
0.0996757
0.0995308
0.099396
0.0992692
0.0991483
0.0990321
0.0989193
0.0988095
0.0987021
0.098597
0.0984944
0.0983945
0.0982977
0.0982044
0.0981152
0.0980306
0.0979511
0.0978772
0.0978093
0.097748
0.0976934
0.0976461
0.0976063
0.0975742
0.0975499
0.0975337
0.0975255
0.0998137
0.0996604
0.0995189
0.0993867
0.0992615
0.0991417
0.0990259
0.0989132
0.0988031
0.0986952
0.0985895
0.0984863
0.0983857
0.0982882
0.0981943
0.0981046
0.0980194
0.0979395
0.0978652
0.0977971
0.0977355
0.0976808
0.0976334
0.0975934
0.0975612
0.0975369
0.0975207
0.0975125
0.0997956
0.0996466
0.0995083
0.0993784
0.0992547
0.0991358
0.0990204
0.0989077
0.0987972
0.0986888
0.0985825
0.0984786
0.0983773
0.0982792
0.0981847
0.0980943
0.0980087
0.0979284
0.0978538
0.0977854
0.0977235
0.0976687
0.0976211
0.0975811
0.0975488
0.0975245
0.0975082
0.0975
0.0997793
0.0996342
0.0994989
0.099371
0.0992488
0.0991306
0.0990154
0.0989026
0.0987918
0.0986829
0.098576
0.0984713
0.0983693
0.0982705
0.0981754
0.0980846
0.0979985
0.0979178
0.0978428
0.0977741
0.0977121
0.0976571
0.0976094
0.0975693
0.097537
0.0975126
0.0974963
0.0974881
0.0997648
0.0996233
0.0994907
0.0993647
0.0992436
0.099126
0.099011
0.0988981
0.0987869
0.0986774
0.0985698
0.0984645
0.0983618
0.0982624
0.0981667
0.0980753
0.0979888
0.0979077
0.0978324
0.0977635
0.0977012
0.0976461
0.0975983
0.0975581
0.0975257
0.0975013
0.0974849
0.0974768
0.099752
0.0996138
0.0994836
0.0993593
0.0992392
0.0991221
0.0990072
0.098894
0.0987824
0.0986723
0.0985641
0.0984581
0.0983548
0.0982547
0.0981584
0.0980665
0.0979796
0.0978981
0.0978225
0.0977534
0.0976909
0.0976356
0.0975877
0.0975475
0.097515
0.0974906
0.0974742
0.097466
0.0997409
0.0996057
0.0994776
0.0993548
0.0992355
0.0991188
0.0990039
0.0988904
0.0987783
0.0986677
0.0985588
0.0984521
0.0983481
0.0982475
0.0981507
0.0980583
0.0979709
0.0978891
0.0978132
0.0977438
0.0976812
0.0976258
0.0975778
0.0975375
0.097505
0.0974805
0.0974641
0.0974559
0.0997314
0.0995989
0.0994727
0.0993511
0.0992325
0.0991161
0.0990011
0.0988873
0.0987747
0.0986634
0.0985539
0.0984466
0.098342
0.0982407
0.0981434
0.0980506
0.0979628
0.0978806
0.0978045
0.0977349
0.0976721
0.0976166
0.0975685
0.0975281
0.0974956
0.097471
0.0974546
0.0974464
0.0997235
0.0995933
0.0994688
0.0993482
0.0992301
0.0991138
0.0989987
0.0988845
0.0987714
0.0986596
0.0985494
0.0984415
0.0983363
0.0982345
0.0981366
0.0980434
0.0979552
0.0978728
0.0977964
0.0977266
0.0976637
0.097608
0.0975598
0.0975194
0.0974868
0.0974623
0.0974458
0.0974376
0.0997169
0.0995888
0.0994657
0.0993459
0.0992283
0.0991121
0.0989967
0.0988822
0.0987685
0.0986561
0.0985454
0.0984368
0.0983311
0.0982287
0.0981304
0.0980368
0.0979483
0.0978655
0.0977889
0.0977189
0.0976559
0.0976001
0.0975518
0.0975113
0.0974787
0.0974542
0.0974377
0.0974295
0.0997117
0.0995852
0.0994633
0.0993443
0.0992269
0.0991107
0.0989951
0.0988802
0.098766
0.098653
0.0985417
0.0984326
0.0983263
0.0982235
0.0981247
0.0980307
0.0979419
0.0978589
0.0977821
0.0977119
0.0976487
0.0975929
0.0975445
0.097504
0.0974713
0.0974468
0.0974303
0.0974221
0.0997075
0.0995826
0.0994616
0.0993431
0.099226
0.0991097
0.0989938
0.0988785
0.0987638
0.0986503
0.0985385
0.0984288
0.098322
0.0982188
0.0981196
0.0980252
0.0979362
0.0978529
0.0977759
0.0977056
0.0976423
0.0975863
0.097538
0.0974973
0.0974647
0.0974401
0.0974236
0.0974154
0.0997043
0.0995806
0.0994605
0.0993424
0.0992254
0.0991089
0.0989928
0.0988771
0.098762
0.098648
0.0985356
0.0984255
0.0983182
0.0982146
0.0981151
0.0980204
0.097931
0.0978475
0.0977704
0.0976999
0.0976365
0.0975805
0.0975321
0.0974914
0.0974587
0.0974341
0.0974176
0.0974094
0.099702
0.0995793
0.0994597
0.0993419
0.099225
0.0991084
0.098992
0.0988759
0.0987604
0.0986459
0.0985331
0.0984226
0.0983149
0.0982109
0.0981111
0.0980161
0.0979265
0.0978429
0.0977656
0.097695
0.0976315
0.0975754
0.0975269
0.0974862
0.0974535
0.0974289
0.0974124
0.0974042
0.0997003
0.0995784
0.0994594
0.0993418
0.0992249
0.0991081
0.0989914
0.098875
0.0987591
0.0986442
0.098531
0.0984201
0.0983121
0.0982078
0.0981077
0.0980125
0.0979227
0.0978389
0.0977614
0.0976908
0.0976272
0.0975711
0.0975225
0.0974818
0.0974491
0.0974244
0.0974079
0.0973997
0.0996991
0.0995779
0.0994592
0.0993418
0.0992248
0.0991079
0.098991
0.0988743
0.0987581
0.0986429
0.0985293
0.0984181
0.0983098
0.0982052
0.0981049
0.0980095
0.0979195
0.0978356
0.097758
0.0976873
0.0976236
0.0975674
0.0975189
0.0974781
0.0974454
0.0974207
0.0974042
0.097396
0.0996984
0.0995776
0.0994592
0.0993419
0.0992249
0.0991079
0.0989908
0.0988738
0.0987573
0.0986418
0.098528
0.0984165
0.098308
0.0982031
0.0981026
0.0980071
0.097917
0.0978329
0.0977553
0.0976845
0.0976208
0.0975646
0.097516
0.0974752
0.0974425
0.0974178
0.0974013
0.0973931
0.099698
0.0995776
0.0994593
0.099342
0.099225
0.0991079
0.0989906
0.0988734
0.0987567
0.098641
0.098527
0.0984153
0.0983066
0.0982016
0.098101
0.0980053
0.0979152
0.097831
0.0977533
0.0976825
0.0976188
0.0975625
0.0975139
0.0974731
0.0974403
0.0974157
0.0973992
0.0973909
0.0996978
0.0995776
0.0994595
0.0993422
0.0992252
0.099108
0.0989906
0.0988733
0.0987564
0.0986406
0.0985264
0.0984146
0.0983058
0.0982007
0.0981
0.0980042
0.097914
0.0978298
0.0977521
0.0976812
0.0976175
0.0975612
0.0975125
0.0974718
0.097439
0.0974143
0.0973978
0.0973896
0.0996979
0.0995777
0.0994596
0.0993424
0.0992253
0.099108
0.0989906
0.0988732
0.0987563
0.0986404
0.0985262
0.0984143
0.0983055
0.0982003
0.0980996
0.0980038
0.0979135
0.0978293
0.0977516
0.0976806
0.0976169
0.0975606
0.097512
0.0974712
0.0974384
0.0974137
0.0973972
0.097389
0.100465
0.100755
0.10108
0.101441
0.101837
0.102268
0.10273
0.103219
0.10373
0.104257
0.104792
0.105328
0.105859
0.106375
0.10687
0.107336
0.107768
0.10816
0.108506
0.108801
0.109042
0.109225
0.10043
0.100714
0.101031
0.101385
0.101774
0.102197
0.102652
0.103136
0.103642
0.104165
0.104698
0.105234
0.105766
0.106285
0.106785
0.107258
0.107699
0.108101
0.108458
0.108766
0.10902
0.109215
0.100394
0.100671
0.100982
0.101328
0.101709
0.102125
0.102573
0.103049
0.10355
0.104069
0.1046
0.105136
0.105668
0.106191
0.106696
0.107177
0.107626
0.108039
0.108408
0.10873
0.108999
0.10921
0.100358
0.100628
0.100932
0.10127
0.101643
0.10205
0.10249
0.10296
0.103455
0.10397
0.104498
0.105033
0.105566
0.106092
0.106603
0.107091
0.10755
0.107973
0.108356
0.108693
0.10898
0.10921
0.100322
0.100585
0.100881
0.10121
0.101575
0.101974
0.102406
0.102868
0.103357
0.103867
0.104392
0.104925
0.10546
0.105989
0.106505
0.107
0.107469
0.107905
0.108302
0.108656
0.108961
0.109213
0.100286
0.100542
0.10083
0.101151
0.101506
0.101896
0.10232
0.102774
0.103256
0.103761
0.104282
0.104814
0.10535
0.105881
0.106402
0.106906
0.107385
0.107833
0.108245
0.108616
0.108941
0.109217
0.100251
0.100499
0.100779
0.101091
0.101437
0.101818
0.102232
0.102679
0.103153
0.103652
0.104169
0.104699
0.105235
0.10577
0.106296
0.106807
0.107296
0.107757
0.108184
0.108573
0.108919
0.109219
0.100216
0.100457
0.100728
0.101031
0.101368
0.101739
0.102144
0.102581
0.103048
0.103541
0.104054
0.104581
0.105117
0.105654
0.106185
0.106703
0.107202
0.107676
0.108119
0.108525
0.108892
0.109214
0.100181
0.100415
0.100678
0.100971
0.101298
0.101659
0.102055
0.102483
0.102942
0.103427
0.103935
0.10446
0.104995
0.105534
0.10607
0.106596
0.107105
0.107591
0.108048
0.108472
0.108858
0.109202
0.100148
0.100374
0.100628
0.100912
0.101229
0.10158
0.101965
0.102384
0.102834
0.103313
0.103815
0.104337
0.104871
0.105411
0.105951
0.106484
0.107002
0.1075
0.107973
0.108413
0.108818
0.109183
0.100116
0.100334
0.10058
0.100855
0.101161
0.101502
0.101877
0.102285
0.102726
0.103197
0.103694
0.104211
0.104744
0.105285
0.105829
0.106368
0.106895
0.107405
0.107891
0.108348
0.108772
0.109157
0.100085
0.100296
0.100533
0.100798
0.101095
0.101425
0.101789
0.102187
0.102619
0.103082
0.103572
0.104085
0.104615
0.105157
0.105704
0.106248
0.106784
0.107305
0.107805
0.108277
0.108718
0.109122
0.100055
0.100259
0.100487
0.100743
0.10103
0.101349
0.101702
0.10209
0.102512
0.102966
0.10345
0.103958
0.104485
0.105027
0.105576
0.106126
0.10667
0.107201
0.107713
0.108201
0.108658
0.109081
0.100027
0.100224
0.100444
0.100691
0.100967
0.101276
0.101618
0.101995
0.102407
0.102852
0.103328
0.103831
0.104355
0.104896
0.105447
0.106001
0.106552
0.107093
0.107617
0.108118
0.108592
0.109034
0.100001
0.100191
0.100403
0.100641
0.100907
0.101205
0.101536
0.101903
0.102305
0.10274
0.103208
0.103705
0.104226
0.104765
0.105317
0.105875
0.106432
0.106981
0.107516
0.108031
0.10852
0.108977
0.0999765
0.10016
0.100364
0.100593
0.10085
0.101137
0.101458
0.101814
0.102205
0.102631
0.103091
0.103581
0.104097
0.104635
0.105187
0.105748
0.10631
0.106867
0.107412
0.107939
0.108441
0.108914
0.0999541
0.100131
0.100328
0.100548
0.100796
0.101073
0.101383
0.101728
0.102109
0.102525
0.102977
0.10346
0.103971
0.104506
0.105058
0.105621
0.106188
0.106752
0.107306
0.107843
0.108358
0.108844
0.0999338
0.100105
0.100295
0.100507
0.100745
0.101012
0.101312
0.101646
0.102017
0.102424
0.102866
0.103343
0.103849
0.10438
0.104931
0.105495
0.106066
0.106635
0.107197
0.107745
0.108271
0.108769
0.0999154
0.100081
0.100264
0.100469
0.100698
0.100956
0.101245
0.101569
0.10193
0.102327
0.102761
0.10323
0.10373
0.104257
0.104807
0.105371
0.105945
0.10652
0.107089
0.107645
0.108181
0.108692
0.0998991
0.10006
0.100237
0.100434
0.100655
0.100903
0.101183
0.101497
0.101848
0.102236
0.102661
0.103122
0.103616
0.104139
0.104686
0.105251
0.105827
0.106405
0.10698
0.107544
0.108089
0.10861
0.0998848
0.100041
0.100212
0.100402
0.100615
0.100856
0.101126
0.101431
0.101771
0.10215
0.102566
0.10302
0.103508
0.104027
0.104571
0.105135
0.105712
0.106294
0.106874
0.107444
0.107997
0.108527
0.0998724
0.100024
0.10019
0.100374
0.10058
0.100812
0.101074
0.10137
0.101701
0.102071
0.102479
0.102924
0.103406
0.10392
0.104462
0.105024
0.105602
0.106186
0.10677
0.107346
0.107906
0.108443
0.0998617
0.100009
0.100171
0.100349
0.100549
0.100773
0.101027
0.101314
0.101637
0.101998
0.102398
0.102836
0.103312
0.103821
0.104359
0.10492
0.105497
0.106083
0.10667
0.107251
0.107817
0.108362
0.0998528
0.099997
0.100154
0.100327
0.100521
0.100739
0.100985
0.101264
0.101579
0.101932
0.102324
0.102755
0.103224
0.103728
0.104263
0.104822
0.105399
0.105986
0.106576
0.10716
0.107732
0.108283
0.0998453
0.0999865
0.10014
0.100308
0.100497
0.100709
0.100948
0.10122
0.101527
0.101872
0.102257
0.102682
0.103145
0.103644
0.104175
0.104732
0.105308
0.105896
0.106488
0.107075
0.10765
0.108206
0.0998393
0.0999779
0.100128
0.100292
0.100476
0.100682
0.100916
0.101181
0.101482
0.10182
0.102198
0.102616
0.103074
0.103569
0.104096
0.104651
0.105226
0.105814
0.106407
0.106997
0.107575
0.108134
0.0998344
0.0999708
0.100118
0.100279
0.100458
0.10066
0.100889
0.101148
0.101442
0.101774
0.102146
0.102559
0.103012
0.103502
0.104026
0.104578
0.105152
0.10574
0.106334
0.106925
0.107507
0.108069
0.0998306
0.0999651
0.10011
0.100268
0.100444
0.100641
0.100865
0.10112
0.101409
0.101735
0.102102
0.10251
0.102958
0.103444
0.103965
0.104515
0.105087
0.105675
0.106269
0.106863
0.107446
0.108012
0.0998277
0.0999606
0.100103
0.100259
0.100432
0.100626
0.100846
0.101097
0.101381
0.101703
0.102065
0.102469
0.102913
0.103396
0.103913
0.104461
0.105032
0.10562
0.106215
0.106809
0.107395
0.107964
0.0998255
0.0999572
0.100098
0.100252
0.100423
0.100614
0.100831
0.101078
0.101359
0.101677
0.102036
0.102435
0.102876
0.103356
0.103872
0.104418
0.104988
0.105574
0.10617
0.106765
0.107351
0.107921
0.0998238
0.0999547
0.100095
0.100247
0.100416
0.100605
0.10082
0.101064
0.101342
0.101658
0.102013
0.10241
0.102848
0.103326
0.103839
0.104384
0.104953
0.105539
0.106135
0.106731
0.107318
0.107889
0.0998227
0.099953
0.100092
0.100243
0.100411
0.100599
0.100812
0.101054
0.10133
0.101644
0.101997
0.102392
0.102829
0.103305
0.103817
0.104361
0.104929
0.105515
0.106111
0.106707
0.107295
0.107868
0.0998221
0.099952
0.100091
0.100241
0.100408
0.100595
0.100807
0.101049
0.101324
0.101636
0.101989
0.102383
0.102818
0.103293
0.103804
0.104347
0.104916
0.105501
0.106097
0.106694
0.107283
0.107857
0.0977404
0.0977484
0.0977642
0.0977877
0.0978189
0.0978573
0.0979026
0.0979546
0.0980127
0.0980765
0.0981455
0.0982193
0.0982972
0.098379
0.0984642
0.0985527
0.0986445
0.0987398
0.0988393
0.0989437
0.0990544
0.0991732
0.0993023
0.0994444
0.0996025
0.0997802
0.0999809
0.100208
0.0977229
0.0977308
0.0977467
0.0977703
0.0978015
0.09784
0.0978855
0.0979376
0.097996
0.0980601
0.0981295
0.0982036
0.098282
0.0983642
0.09845
0.098539
0.0986314
0.0987271
0.0988268
0.0989313
0.0990418
0.09916
0.099288
0.0994285
0.0995843
0.0997589
0.0999557
0.100178
0.0977055
0.0977134
0.0977293
0.097753
0.0977843
0.0978229
0.0978685
0.0979209
0.0979795
0.0980439
0.0981136
0.0981881
0.098267
0.0983498
0.0984361
0.0985257
0.0986185
0.0987147
0.0988147
0.0989193
0.0990296
0.0991472
0.0992742
0.0994129
0.0995664
0.0997377
0.0999305
0.100148
0.0976882
0.0976962
0.0977122
0.0977359
0.0977672
0.097806
0.0978518
0.0979043
0.0979631
0.0980278
0.0980979
0.0981729
0.0982522
0.0983355
0.0984224
0.0985126
0.098606
0.0987026
0.098803
0.0989077
0.0990178
0.0991348
0.0992607
0.0993977
0.0995488
0.0997169
0.0999055
0.100118
0.0976713
0.0976793
0.0976952
0.097719
0.0977504
0.0977893
0.0978352
0.097888
0.0979471
0.0980121
0.0980825
0.0981579
0.0982377
0.0983216
0.0984091
0.0984998
0.0985938
0.0986909
0.0987916
0.0988965
0.0990064
0.0991229
0.0992477
0.099383
0.0995315
0.0996964
0.0998808
0.100088
0.0976545
0.0976625
0.0976785
0.0977024
0.0977339
0.0977728
0.097819
0.0978719
0.0979312
0.0979965
0.0980674
0.0981432
0.0982235
0.098308
0.098396
0.0984874
0.0985819
0.0986796
0.0987807
0.0988857
0.0989955
0.0991114
0.0992351
0.0993687
0.0995148
0.0996763
0.0998564
0.100059
0.0976381
0.0976461
0.0976621
0.097686
0.0977176
0.0977567
0.0978029
0.0978561
0.0979157
0.0979813
0.0980525
0.0981288
0.0982096
0.0982946
0.0983833
0.0984753
0.0985704
0.0986686
0.0987701
0.0988753
0.098985
0.0991004
0.0992231
0.099355
0.0994986
0.0996568
0.0998326
0.100029
0.0976219
0.0976299
0.097646
0.09767
0.0977016
0.0977408
0.0977872
0.0978406
0.0979004
0.0979664
0.0980379
0.0981147
0.0981961
0.0982816
0.0983709
0.0984635
0.0985593
0.098658
0.0987599
0.0988654
0.098975
0.0990899
0.0992116
0.0993418
0.099483
0.0996378
0.0998094
0.100001
0.0976061
0.0976141
0.0976302
0.0976542
0.097686
0.0977253
0.0977719
0.0978254
0.0978855
0.0979517
0.0980237
0.0981009
0.0981828
0.0982689
0.0983588
0.0984521
0.0985485
0.0986478
0.0987502
0.0988559
0.0989655
0.0990799
0.0992006
0.0993293
0.0994681
0.0996196
0.0997869
0.099973
0.0975906
0.0975987
0.0976148
0.0976389
0.0976707
0.0977101
0.0977568
0.0978105
0.0978709
0.0979375
0.0980098
0.0980875
0.0981699
0.0982566
0.0983471
0.0984411
0.0985381
0.0986381
0.0987409
0.0988469
0.0989564
0.0990705
0.0991903
0.0993174
0.0994539
0.0996022
0.0997652
0.099946
0.0975755
0.0975836
0.0975998
0.0976239
0.0976558
0.0976953
0.0977422
0.0977961
0.0978567
0.0979236
0.0979963
0.0980744
0.0981573
0.0982446
0.0983358
0.0984304
0.0985281
0.0986287
0.098732
0.0988383
0.0989479
0.0990617
0.0991806
0.0993063
0.0994405
0.0995857
0.0997445
0.0999201
0.0975608
0.0975689
0.0975851
0.0976093
0.0976413
0.0976809
0.0977279
0.097782
0.0978429
0.0979101
0.0979832
0.0980617
0.0981452
0.0982331
0.0983249
0.0984202
0.0985185
0.0986197
0.0987236
0.0988302
0.09894
0.0990534
0.0991716
0.0992958
0.0994279
0.0995701
0.0997249
0.0998953
0.0975466
0.0975547
0.0975709
0.0975951
0.0976272
0.0976669
0.0977141
0.0977684
0.0978295
0.097897
0.0979704
0.0980494
0.0981334
0.0982219
0.0983143
0.0984103
0.0985093
0.0986112
0.0987156
0.0988226
0.0989325
0.0990457
0.0991632
0.0992862
0.0994163
0.0995555
0.0997065
0.0998719
0.0975328
0.097541
0.0975572
0.0975815
0.0976136
0.0976534
0.0977007
0.0977552
0.0978165
0.0978843
0.0979581
0.0980375
0.098122
0.0982111
0.0983042
0.0984008
0.0985005
0.098603
0.098708
0.0988155
0.0989255
0.0990387
0.0991555
0.0992773
0.0994055
0.099542
0.0996892
0.0998499
0.0975195
0.0975277
0.097544
0.0975683
0.0976005
0.0976404
0.0976878
0.0977425
0.097804
0.0978721
0.0979463
0.0980261
0.0981111
0.0982007
0.0982944
0.0983917
0.0984922
0.0985953
0.0987009
0.0988088
0.0989191
0.0990322
0.0991485
0.0992693
0.0993957
0.0995297
0.0996733
0.0998294
0.0975068
0.0975149
0.0975312
0.0975556
0.0975879
0.0976279
0.0976754
0.0977302
0.097792
0.0978604
0.0979349
0.0980151
0.0981006
0.0981908
0.0982851
0.0983831
0.0984842
0.098588
0.0986942
0.0988026
0.0989132
0.0990262
0.0991422
0.099262
0.0993868
0.0995184
0.0996588
0.0998105
0.0974946
0.0975027
0.0975191
0.0975434
0.0975758
0.0976159
0.0976635
0.0977185
0.0977805
0.0978491
0.097924
0.0980046
0.0980906
0.0981813
0.0982762
0.0983748
0.0984766
0.0985812
0.098688
0.0987969
0.0989078
0.0990209
0.0991366
0.0992555
0.0993789
0.0995083
0.0996456
0.0997933
0.0974829
0.0974911
0.0975074
0.0975319
0.0975642
0.0976044
0.0976522
0.0977073
0.0977695
0.0978384
0.0979136
0.0979946
0.098081
0.0981722
0.0982678
0.098367
0.0984695
0.0985747
0.0986822
0.0987916
0.0989029
0.0990161
0.0991316
0.0992499
0.099372
0.0994994
0.0996339
0.0997778
0.0974718
0.09748
0.0974964
0.0975209
0.0975533
0.0975936
0.0976414
0.0976967
0.0977591
0.0978282
0.0979037
0.0979851
0.0980719
0.0981637
0.0982598
0.0983597
0.0984628
0.0985687
0.0986768
0.0987868
0.0988985
0.0990119
0.0991272
0.0992449
0.099366
0.0994916
0.0996235
0.0997639
0.0974614
0.0974696
0.097486
0.0975105
0.097543
0.0975833
0.0976313
0.0976867
0.0977492
0.0978186
0.0978943
0.0979761
0.0980633
0.0981556
0.0982522
0.0983527
0.0984565
0.0985631
0.0986718
0.0987824
0.0988946
0.0990082
0.0991234
0.0992407
0.0993608
0.0994849
0.0996145
0.0997517
0.0974516
0.0974598
0.0974762
0.0975007
0.0975332
0.0975736
0.0976217
0.0976772
0.0977399
0.0978095
0.0978855
0.0979676
0.0980553
0.098148
0.0982452
0.0983463
0.0984507
0.0985579
0.0986673
0.0987784
0.0988911
0.099005
0.0991202
0.0992372
0.0993565
0.0994792
0.0996068
0.0997411
0.0974424
0.0974506
0.097467
0.0974916
0.0975241
0.0975646
0.0976128
0.0976684
0.0977313
0.0978011
0.0978773
0.0979597
0.0980478
0.0981409
0.0982386
0.0983403
0.0984453
0.0985531
0.0986631
0.0987748
0.0988879
0.0990022
0.0991175
0.0992343
0.0993529
0.0994745
0.0996002
0.0997321
0.0974339
0.0974421
0.0974586
0.0974831
0.0975157
0.0975562
0.0976045
0.0976602
0.0977233
0.0977932
0.0978697
0.0979524
0.0980408
0.0981344
0.0982325
0.0983347
0.0984403
0.0985487
0.0986593
0.0987716
0.0988852
0.0989998
0.0991153
0.0992319
0.0993501
0.0994706
0.0995949
0.0997245
0.0974261
0.0974343
0.0974508
0.0974754
0.097508
0.0975486
0.0975969
0.0976527
0.0977159
0.097786
0.0978627
0.0979457
0.0980344
0.0981283
0.0982269
0.0983296
0.0984358
0.0985447
0.0986559
0.0987688
0.0988829
0.0989978
0.0991135
0.0992301
0.0993478
0.0994676
0.0995905
0.0997182
0.097419
0.0974272
0.0974437
0.0974683
0.097501
0.0975416
0.0975899
0.0976459
0.0977092
0.0977794
0.0978564
0.0979396
0.0980286
0.0981228
0.0982219
0.098325
0.0984316
0.0985411
0.0986529
0.0987663
0.0988808
0.0989962
0.0991121
0.0992287
0.0993462
0.0994652
0.099587
0.099713
0.0974126
0.0974209
0.0974373
0.0974619
0.0974946
0.0975353
0.0975837
0.0976397
0.0977031
0.0977735
0.0978506
0.0979341
0.0980233
0.0981179
0.0982173
0.0983209
0.098428
0.098538
0.0986502
0.0987641
0.0988791
0.0989948
0.099111
0.0992276
0.0993449
0.0994635
0.0995843
0.099709
0.097407
0.0974152
0.0974317
0.0974563
0.0974891
0.0975297
0.0975782
0.0976343
0.0976978
0.0977683
0.0978456
0.0979292
0.0980187
0.0981136
0.0982133
0.0983172
0.0984247
0.0985352
0.0986479
0.0987622
0.0988777
0.0989937
0.0991102
0.0992269
0.0993441
0.0994622
0.0995823
0.0997058
0.0974021
0.0974103
0.0974268
0.0974515
0.0974842
0.0975249
0.0975734
0.0976296
0.0976931
0.0977638
0.0978412
0.097925
0.0980147
0.0981098
0.0982098
0.098314
0.0984219
0.0985327
0.0986459
0.0987606
0.0988764
0.0989929
0.0991095
0.0992264
0.0993435
0.0994613
0.0995808
0.0997033
0.097398
0.0974062
0.0974227
0.0974474
0.0974801
0.0975208
0.0975694
0.0976256
0.0976892
0.0977599
0.0978374
0.0979214
0.0980113
0.0981066
0.0982068
0.0983114
0.0984196
0.0985307
0.0986442
0.0987593
0.0988755
0.0989922
0.0991091
0.099226
0.0993431
0.0994608
0.0995798
0.0997015
0.0973946
0.0974029
0.0974193
0.097444
0.0974768
0.0975175
0.0975661
0.0976223
0.097686
0.0977568
0.0978344
0.0979185
0.0980085
0.098104
0.0982044
0.0983092
0.0984176
0.0985291
0.0986428
0.0987582
0.0988747
0.0989916
0.0991087
0.0992258
0.0993429
0.0994604
0.0995791
0.0997002
0.097392
0.0974003
0.0974168
0.0974414
0.0974742
0.097515
0.0975636
0.0976198
0.0976835
0.0977544
0.0978321
0.0979162
0.0980063
0.098102
0.0982026
0.0983075
0.0984161
0.0985278
0.0986418
0.0987574
0.0988741
0.0989912
0.0991085
0.0992256
0.0993427
0.0994601
0.0995785
0.0996992
0.0973902
0.0973985
0.097415
0.0974396
0.0974724
0.0975132
0.0975618
0.0976181
0.0976818
0.0977527
0.0978305
0.0979146
0.0980048
0.0981006
0.0982013
0.0983063
0.0984151
0.0985269
0.098641
0.0987568
0.0988736
0.0989909
0.0991083
0.0992255
0.0993426
0.0994599
0.0995782
0.0996986
0.0973892
0.0973975
0.097414
0.0974386
0.0974714
0.0975122
0.0975608
0.0976171
0.0976809
0.0977518
0.0978295
0.0979138
0.098004
0.0980998
0.0982005
0.0983057
0.0984145
0.0985264
0.0986406
0.0987565
0.0988734
0.0989907
0.0991082
0.0992254
0.0993425
0.0994598
0.0995779
0.0996981
0.109232
0.109246
0.109254
0.109254
0.109248
0.109237
0.109129
0.109124
0.109116
0.109103
0.109086
0.109065
0.108962
0.108942
0.108921
0.108896
0.108867
0.108836
0.108734
0.108703
0.10867
0.108633
0.108594
0.108551
0.108449
0.108408
0.108364
0.108318
0.108269
0.108216
0.10811
0.108061
0.108009
0.107954
0.107896
0.107834
0.107722
0.107667
0.107608
0.107546
0.10748
0.10741
0.107292
0.107231
0.107167
0.107099
0.107026
0.10695
0.106824
0.106759
0.106691
0.106618
0.106541
0.10646
0.106326
0.106258
0.106187
0.106112
0.106032
0.105947
0.105805
0.105736
0.105663
0.105586
0.105505
0.105419
0.105269
0.1052
0.105127
0.105049
0.104968
0.104882
0.104726
0.104658
0.104585
0.104509
0.104429
0.104345
0.104184
0.104117
0.104047
0.103974
0.103896
0.103815
0.103651
0.103587
0.10352
0.10345
0.103376
0.103299
0.103134
0.103074
0.103011
0.102945
0.102876
0.102804
0.10264
0.102584
0.102526
0.102466
0.102402
0.102336
0.102175
0.102124
0.102071
0.102016
0.101958
0.101899
0.101743
0.101697
0.101649
0.1016
0.101548
0.101495
0.101347
0.101306
0.101264
0.10122
0.101174
0.101128
0.100988
0.100952
0.100915
0.100876
0.100837
0.100796
0.100666
0.100635
0.100602
0.100569
0.100535
0.100501
0.100238
0.100006
0.0998017
0.099621
0.0994606
0.0993169
0.0991867
0.0990673
0.0989564
0.0988521
0.0987529
0.098658
0.0985667
0.0984787
0.098394
0.0983127
0.0982352
0.0981619
0.0980932
0.0980297
0.0979718
0.09792
0.0978748
0.0978365
0.0978054
0.0977819
0.0977661
0.0977582
0.100268
0.100031
0.0998233
0.0996397
0.0994771
0.0993318
0.0992006
0.0990807
0.0989695
0.0988652
0.0987664
0.0986718
0.098581
0.0984935
0.0984092
0.0983284
0.0982514
0.0981784
0.0981101
0.0980468
0.0979891
0.0979375
0.0978924
0.0978542
0.0978233
0.0977998
0.097784
0.0977761
0.100297
0.100056
0.0998448
0.0996585
0.0994938
0.099347
0.0992148
0.0990943
0.0989829
0.0988787
0.0987801
0.0986859
0.0985955
0.0985084
0.0984247
0.0983443
0.0982677
0.0981951
0.0981271
0.0980641
0.0980066
0.0979552
0.0979102
0.0978721
0.0978412
0.0978178
0.097802
0.0977941
0.100325
0.100081
0.0998663
0.0996774
0.0995106
0.0993624
0.0992293
0.0991082
0.0989966
0.0988925
0.098794
0.0987002
0.0986102
0.0985236
0.0984403
0.0983604
0.0982841
0.0982119
0.0981442
0.0980814
0.0980241
0.0979729
0.097928
0.09789
0.0978592
0.0978358
0.0978201
0.0978122
0.100354
0.100106
0.0998876
0.0996962
0.0995275
0.0993779
0.0992439
0.0991223
0.0990106
0.0989064
0.0988082
0.0987147
0.0986251
0.098539
0.0984561
0.0983766
0.0983007
0.0982288
0.0981613
0.0980988
0.0980417
0.0979906
0.0979459
0.097908
0.0978772
0.0978539
0.0978382
0.0978303
0.100381
0.100129
0.0999087
0.0997149
0.0995445
0.0993936
0.0992587
0.0991367
0.0990247
0.0989206
0.0988226
0.0987294
0.0986402
0.0985545
0.098472
0.0983929
0.0983173
0.0982457
0.0981785
0.0981163
0.0980594
0.0980084
0.0979638
0.0979259
0.0978952
0.0978719
0.0978563
0.0978484
0.109999
0.109999
0.109997
0.109994
0.109991
0.109987
0.109981
0.109975
0.109968
0.10996
0.109951
0.109941
0.10993
0.109917
0.109904
0.109889
0.109873
0.109856
0.109837
0.109816
0.109794
0.109771
0.109746
0.109719
0.109691
0.10966
0.109629
0.109596
0.109561
0.109525
0.109488
0.109451
0.109413
0.109375
0.109339
0.109304
0.109273
0.109246
0.109227
0.109219
0.109935
0.109934
0.109933
0.10993
0.109927
0.109922
0.109917
0.109911
0.109904
0.109896
0.109887
0.109877
0.109865
0.109853
0.109839
0.109825
0.109809
0.109791
0.109772
0.109752
0.10973
0.109707
0.109682
0.109655
0.109626
0.109596
0.109565
0.109531
0.109497
0.109461
0.109424
0.109386
0.109348
0.10931
0.109273
0.109237
0.109204
0.109176
0.109152
0.109137
0.109807
0.109806
0.109804
0.109802
0.109798
0.109794
0.109789
0.109783
0.109776
0.109768
0.109759
0.109748
0.109737
0.109725
0.109711
0.109697
0.109681
0.109663
0.109644
0.109624
0.109602
0.109579
0.109554
0.109527
0.109499
0.109469
0.109437
0.109404
0.109369
0.109333
0.109295
0.109257
0.109219
0.10918
0.109142
0.109105
0.109069
0.109037
0.109008
0.108983
0.109617
0.109616
0.109614
0.109612
0.109608
0.109604
0.109599
0.109592
0.109585
0.109577
0.109568
0.109558
0.109547
0.109535
0.109521
0.109506
0.10949
0.109473
0.109454
0.109434
0.109412
0.109389
0.109364
0.109337
0.109309
0.109279
0.109247
0.109214
0.109179
0.109143
0.109105
0.109066
0.109027
0.108987
0.108947
0.108908
0.10887
0.108833
0.108798
0.108766
0.109366
0.109365
0.109364
0.109361
0.109358
0.109353
0.109348
0.109342
0.109335
0.109327
0.109318
0.109308
0.109296
0.109284
0.109271
0.109256
0.10924
0.109223
0.109204
0.109184
0.109162
0.109139
0.109114
0.109088
0.109059
0.109029
0.108998
0.108964
0.108929
0.108893
0.108855
0.108815
0.108775
0.108734
0.108693
0.108651
0.10861
0.108569
0.108529
0.108489
0.109058
0.109057
0.109056
0.109053
0.10905
0.109045
0.10904
0.109034
0.109027
0.109019
0.10901
0.109
0.108989
0.108976
0.108963
0.108948
0.108933
0.108915
0.108897
0.108877
0.108855
0.108832
0.108807
0.108781
0.108753
0.108723
0.108691
0.108658
0.108623
0.108586
0.108548
0.108508
0.108467
0.108425
0.108381
0.108338
0.108293
0.108248
0.108203
0.108157
0.108697
0.108696
0.108694
0.108692
0.108688
0.108684
0.108679
0.108672
0.108665
0.108657
0.108648
0.108638
0.108627
0.108615
0.108602
0.108587
0.108571
0.108554
0.108536
0.108516
0.108495
0.108472
0.108447
0.108421
0.108393
0.108363
0.108332
0.108298
0.108263
0.108226
0.108188
0.108147
0.108105
0.108062
0.108018
0.107972
0.107925
0.107876
0.107827
0.107775
0.108286
0.108285
0.108283
0.108281
0.108277
0.108273
0.108268
0.108262
0.108255
0.108247
0.108238
0.108228
0.108217
0.108204
0.108191
0.108177
0.108161
0.108144
0.108126
0.108106
0.108085
0.108062
0.108038
0.108012
0.107984
0.107955
0.107923
0.10789
0.107855
0.107818
0.107779
0.107739
0.107696
0.107652
0.107606
0.107559
0.107509
0.107458
0.107405
0.10735
0.107831
0.10783
0.107829
0.107826
0.107822
0.107818
0.107813
0.107807
0.1078
0.107792
0.107783
0.107773
0.107762
0.10775
0.107737
0.107722
0.107707
0.10769
0.107672
0.107653
0.107632
0.107609
0.107585
0.10756
0.107532
0.107503
0.107472
0.107439
0.107404
0.107367
0.107328
0.107288
0.107245
0.1072
0.107153
0.107104
0.107053
0.107
0.106944
0.106885
0.107338
0.107337
0.107336
0.107333
0.10733
0.107325
0.10732
0.107314
0.107307
0.107299
0.10729
0.10728
0.107269
0.107257
0.107244
0.10723
0.107215
0.107199
0.107181
0.107162
0.107141
0.107119
0.107095
0.10707
0.107043
0.107014
0.106983
0.106951
0.106916
0.10688
0.106841
0.1068
0.106758
0.106712
0.106665
0.106615
0.106563
0.106508
0.106451
0.10639
0.106814
0.106814
0.106812
0.106809
0.106806
0.106802
0.106796
0.10679
0.106783
0.106775
0.106766
0.106757
0.106746
0.106734
0.106721
0.106707
0.106692
0.106676
0.106658
0.106639
0.106619
0.106598
0.106574
0.10655
0.106523
0.106495
0.106465
0.106433
0.106399
0.106363
0.106324
0.106284
0.106241
0.106196
0.106149
0.106099
0.106046
0.105991
0.105932
0.10587
0.106267
0.106266
0.106265
0.106262
0.106259
0.106254
0.106249
0.106243
0.106236
0.106228
0.106219
0.10621
0.106199
0.106187
0.106175
0.106161
0.106146
0.10613
0.106113
0.106094
0.106074
0.106053
0.106031
0.106006
0.10598
0.105953
0.105923
0.105892
0.105859
0.105824
0.105786
0.105746
0.105704
0.10566
0.105613
0.105563
0.105511
0.105455
0.105397
0.105335
0.105704
0.105703
0.105702
0.105699
0.105696
0.105691
0.105686
0.10568
0.105673
0.105666
0.105657
0.105647
0.105637
0.105625
0.105613
0.105599
0.105584
0.105569
0.105552
0.105534
0.105515
0.105494
0.105472
0.105448
0.105423
0.105396
0.105368
0.105337
0.105305
0.105271
0.105234
0.105195
0.105154
0.105111
0.105065
0.105016
0.104964
0.10491
0.104852
0.104791
0.105135
0.105134
0.105132
0.10513
0.105126
0.105122
0.105117
0.105111
0.105104
0.105096
0.105087
0.105078
0.105068
0.105056
0.105044
0.105031
0.105016
0.105001
0.104985
0.104967
0.104948
0.104928
0.104907
0.104884
0.10486
0.104834
0.104806
0.104777
0.104745
0.104712
0.104677
0.104639
0.1046
0.104558
0.104513
0.104466
0.104415
0.104362
0.104306
0.104247
0.104567
0.104566
0.104564
0.104562
0.104558
0.104554
0.104549
0.104543
0.104536
0.104529
0.10452
0.104511
0.1045
0.104489
0.104477
0.104464
0.10445
0.104435
0.104419
0.104402
0.104384
0.104364
0.104344
0.104322
0.104298
0.104273
0.104247
0.104219
0.104189
0.104157
0.104123
0.104087
0.104049
0.104009
0.103966
0.103921
0.103872
0.103822
0.103768
0.103711
0.104009
0.104008
0.104007
0.104004
0.104001
0.103997
0.103991
0.103986
0.103979
0.103971
0.103963
0.103954
0.103944
0.103933
0.103921
0.103908
0.103894
0.10388
0.103864
0.103848
0.10383
0.103812
0.103792
0.103771
0.103748
0.103724
0.103699
0.103672
0.103644
0.103613
0.103581
0.103547
0.103511
0.103473
0.103432
0.103389
0.103343
0.103295
0.103244
0.10319
0.10347
0.103469
0.103467
0.103465
0.103462
0.103457
0.103452
0.103447
0.10344
0.103433
0.103424
0.103415
0.103405
0.103395
0.103383
0.103371
0.103357
0.103343
0.103328
0.103312
0.103295
0.103277
0.103258
0.103238
0.103217
0.103194
0.10317
0.103144
0.103117
0.103089
0.103058
0.103026
0.102992
0.102956
0.102918
0.102878
0.102835
0.10279
0.102743
0.102693
0.102956
0.102955
0.102954
0.102951
0.102948
0.102944
0.102939
0.102933
0.102927
0.102919
0.102911
0.102902
0.102893
0.102882
0.102871
0.102859
0.102846
0.102832
0.102818
0.102802
0.102786
0.102769
0.10275
0.102731
0.102711
0.102689
0.102667
0.102643
0.102617
0.10259
0.102562
0.102532
0.1025
0.102467
0.102431
0.102394
0.102354
0.102313
0.102269
0.102223
0.102474
0.102474
0.102472
0.102469
0.102466
0.102462
0.102457
0.102452
0.102445
0.102438
0.10243
0.102421
0.102412
0.102401
0.10239
0.102379
0.102366
0.102353
0.102339
0.102324
0.102308
0.102292
0.102274
0.102256
0.102237
0.102216
0.102195
0.102172
0.102149
0.102124
0.102097
0.102069
0.10204
0.102009
0.101976
0.101942
0.101906
0.101868
0.101828
0.101786
0.102029
0.102028
0.102026
0.102024
0.102021
0.102017
0.102012
0.102006
0.102
0.101993
0.101985
0.101976
0.101967
0.101957
0.101946
0.101935
0.101923
0.10191
0.101896
0.101882
0.101867
0.101851
0.101834
0.101817
0.101799
0.101779
0.101759
0.101738
0.101716
0.101693
0.101668
0.101643
0.101616
0.101587
0.101557
0.101526
0.101493
0.101459
0.101423
0.101386
0.101622
0.101622
0.10162
0.101618
0.101614
0.10161
0.101606
0.1016
0.101594
0.101587
0.101579
0.101571
0.101562
0.101552
0.101541
0.10153
0.101518
0.101506
0.101493
0.101479
0.101465
0.101449
0.101434
0.101417
0.1014
0.101382
0.101363
0.101343
0.101322
0.101301
0.101278
0.101254
0.101229
0.101204
0.101177
0.101148
0.101119
0.101088
0.101056
0.101022
0.101257
0.101256
0.101254
0.101252
0.101249
0.101245
0.10124
0.101235
0.101229
0.101222
0.101214
0.101206
0.101197
0.101188
0.101177
0.101167
0.101155
0.101143
0.10113
0.101117
0.101103
0.101088
0.101073
0.101057
0.101041
0.101024
0.101006
0.100987
0.100968
0.100948
0.100927
0.100905
0.100883
0.100859
0.100835
0.100809
0.100782
0.100755
0.100726
0.100697
0.100408
0.100153
0.0999295
0.0997335
0.0995614
0.0994094
0.0992737
0.0991512
0.0990391
0.098935
0.0988372
0.0987443
0.0986554
0.0985701
0.098488
0.0984092
0.098334
0.0982627
0.0981958
0.0981337
0.098077
0.0980262
0.0979816
0.0979439
0.0979132
0.09789
0.0978743
0.0978665
0.100434
0.100176
0.09995
0.099752
0.0995784
0.0994252
0.0992888
0.0991659
0.0990536
0.0989495
0.0988519
0.0987593
0.0986708
0.0985858
0.0985041
0.0984256
0.0983508
0.0982797
0.098213
0.0981511
0.0980946
0.0980439
0.0979995
0.0979618
0.0979312
0.0979079
0.0978923
0.0978845
0.100459
0.100199
0.0999702
0.0997704
0.0995953
0.099441
0.0993039
0.0991806
0.0990682
0.0989642
0.0988668
0.0987744
0.0986862
0.0986016
0.0985202
0.0984421
0.0983675
0.0982967
0.0982302
0.0981685
0.0981121
0.0980615
0.0980172
0.0979796
0.097949
0.0979258
0.0979103
0.0979024
0.100484
0.100221
0.09999
0.0997885
0.099612
0.0994568
0.0993191
0.0991955
0.0990829
0.098979
0.0988817
0.0987896
0.0987017
0.0986174
0.0985363
0.0984585
0.0983842
0.0983137
0.0982474
0.0981859
0.0981296
0.0980791
0.0980349
0.0979973
0.0979668
0.0979436
0.0979281
0.0979202
0.100508
0.100242
0.100009
0.0998063
0.0996287
0.0994726
0.0993344
0.0992104
0.0990977
0.0989938
0.0988967
0.0988049
0.0987172
0.0986332
0.0985524
0.0984749
0.0984009
0.0983306
0.0982645
0.0982031
0.098147
0.0980966
0.0980524
0.0980149
0.0979844
0.0979613
0.0979457
0.0979379
0.100531
0.100263
0.100029
0.099824
0.0996452
0.0994884
0.0993496
0.0992253
0.0991126
0.0990087
0.0989118
0.0988201
0.0987328
0.098649
0.0985685
0.0984913
0.0984174
0.0983473
0.0982814
0.0982202
0.0981642
0.0981139
0.0980698
0.0980323
0.0980019
0.0979788
0.0979632
0.0979554
0.100553
0.100283
0.100047
0.0998413
0.0996616
0.099504
0.0993647
0.0992402
0.0991274
0.0990236
0.0989268
0.0988354
0.0987483
0.0986648
0.0985845
0.0985075
0.0984339
0.098364
0.0982983
0.0982372
0.0981813
0.098131
0.098087
0.0980496
0.0980191
0.097996
0.0979805
0.0979727
0.100574
0.100303
0.100065
0.0998584
0.0996777
0.0995195
0.0993798
0.0992551
0.0991422
0.0990385
0.0989418
0.0988506
0.0987637
0.0986805
0.0986005
0.0985237
0.0984503
0.0983805
0.0983149
0.098254
0.0981981
0.098148
0.098104
0.0980666
0.0980362
0.0980131
0.0979976
0.0979898
0.100595
0.100322
0.100083
0.0998751
0.0996937
0.0995349
0.0993949
0.09927
0.099157
0.0990534
0.0989568
0.0988658
0.0987791
0.0986961
0.0986163
0.0985397
0.0984665
0.0983969
0.0983314
0.0982705
0.0982148
0.0981647
0.0981208
0.0980834
0.098053
0.09803
0.0980145
0.0980067
0.100615
0.100341
0.100101
0.0998916
0.0997094
0.0995501
0.0994098
0.0992847
0.0991717
0.0990681
0.0989717
0.0988809
0.0987944
0.0987115
0.0986319
0.0985555
0.0984825
0.098413
0.0983477
0.0982869
0.0982312
0.0981812
0.0981373
0.0981
0.0980696
0.0980466
0.098031
0.0980232
0.100635
0.100359
0.100118
0.0999077
0.0997249
0.0995651
0.0994245
0.0992993
0.0991863
0.0990828
0.0989865
0.0988958
0.0988095
0.0987268
0.0986474
0.0985712
0.0984983
0.0984289
0.0983637
0.098303
0.0982474
0.0981974
0.0981535
0.0981162
0.0980859
0.0980628
0.0980473
0.0980395
0.100653
0.100376
0.100134
0.0999235
0.0997401
0.09958
0.0994391
0.0993138
0.0992008
0.0990973
0.0990011
0.0989106
0.0988244
0.0987419
0.0986627
0.0985866
0.0985138
0.0984446
0.0983794
0.0983188
0.0982633
0.0982133
0.0981695
0.0981322
0.0981019
0.0980788
0.0980633
0.0980555
0.100671
0.100393
0.10015
0.099939
0.0997551
0.0995946
0.0994535
0.0993281
0.0992151
0.0991117
0.0990156
0.0989252
0.0988392
0.0987568
0.0986777
0.0986018
0.0985291
0.09846
0.0983949
0.0983343
0.0982788
0.0982289
0.0981851
0.0981478
0.0981175
0.0980945
0.098079
0.0980712
0.100689
0.10041
0.100166
0.0999542
0.0997698
0.099609
0.0994677
0.0993422
0.0992292
0.0991258
0.0990299
0.0989396
0.0988537
0.0987715
0.0986925
0.0986167
0.0985441
0.0984751
0.09841
0.0983495
0.0982941
0.0982442
0.0982004
0.0981631
0.0981328
0.0981098
0.0980943
0.0980865
0.100706
0.100426
0.100182
0.099969
0.0997842
0.0996232
0.0994817
0.0993561
0.0992431
0.0991398
0.0990439
0.0989537
0.0988679
0.0987858
0.098707
0.0986312
0.0985587
0.0984898
0.0984248
0.0983644
0.0983089
0.0982591
0.0982153
0.098178
0.0981477
0.0981247
0.0981092
0.0981014
0.100722
0.100441
0.100196
0.0999834
0.0997983
0.099637
0.0994954
0.0993698
0.0992568
0.0991535
0.0990577
0.0989675
0.0988819
0.0987999
0.0987211
0.0986455
0.098573
0.0985042
0.0984393
0.0983788
0.0983234
0.0982736
0.0982298
0.0981925
0.0981622
0.0981392
0.0981237
0.0981159
0.100738
0.100457
0.100211
0.0999975
0.0998121
0.0996506
0.0995089
0.0993832
0.0992701
0.0991669
0.0990711
0.0989811
0.0988955
0.0988136
0.0987349
0.0986594
0.098587
0.0985182
0.0984533
0.0983929
0.0983375
0.0982876
0.0982439
0.0982066
0.0981763
0.0981533
0.0981378
0.09813
0.100753
0.100471
0.100225
0.100011
0.0998255
0.0996638
0.099522
0.0993963
0.0992832
0.09918
0.0990843
0.0989943
0.0989088
0.098827
0.0987484
0.0986729
0.0986005
0.0985318
0.0984669
0.0984065
0.0983511
0.0983013
0.0982575
0.0982203
0.09819
0.0981669
0.0981514
0.0981436
0.100767
0.100485
0.100239
0.100025
0.0998386
0.0996768
0.0995348
0.099409
0.099296
0.0991928
0.0990971
0.0990072
0.0989218
0.09884
0.0987614
0.0986859
0.0986137
0.0985449
0.0984801
0.0984197
0.0983644
0.0983145
0.0982707
0.0982335
0.0982032
0.0981801
0.0981646
0.0981568
0.100781
0.100499
0.100252
0.100037
0.0998513
0.0996893
0.0995473
0.0994214
0.0993083
0.0992052
0.0991095
0.0990197
0.0989343
0.0988526
0.098774
0.0986986
0.0986264
0.0985576
0.0984928
0.0984325
0.0983771
0.0983273
0.0982835
0.0982462
0.0982159
0.0981928
0.0981773
0.0981695
0.100795
0.100512
0.100265
0.10005
0.0998636
0.0997015
0.0995593
0.0994334
0.0993203
0.0992172
0.0991216
0.0990317
0.0989464
0.0988647
0.0987862
0.0987108
0.0986386
0.0985699
0.0985051
0.0984447
0.0983894
0.0983395
0.0982957
0.0982584
0.0982281
0.098205
0.0981895
0.0981817
0.100808
0.100524
0.100277
0.100062
0.0998755
0.0997132
0.099571
0.099445
0.0993319
0.0992287
0.0991331
0.0990433
0.098958
0.0988764
0.0987979
0.0987225
0.0986503
0.0985816
0.0985168
0.0984565
0.0984011
0.0983513
0.0983075
0.0982702
0.0982398
0.0982168
0.0982012
0.0981934
0.10082
0.100536
0.100289
0.100074
0.0998869
0.0997245
0.0995822
0.0994562
0.0993431
0.0992399
0.0991443
0.0990545
0.0989692
0.0988876
0.0988091
0.0987338
0.0986616
0.0985929
0.0985281
0.0984677
0.0984123
0.0983625
0.0983187
0.0982814
0.098251
0.0982279
0.0982124
0.0982046
0.100832
0.100548
0.1003
0.100085
0.0998979
0.0997353
0.099593
0.0994669
0.0993537
0.0992505
0.0991549
0.0990652
0.0989799
0.0988983
0.0988198
0.0987445
0.0986723
0.0986036
0.0985388
0.0984784
0.098423
0.0983732
0.0983293
0.098292
0.0982617
0.0982386
0.0982231
0.0982152
0.100843
0.100559
0.100311
0.100095
0.0999083
0.0997457
0.0996032
0.0994771
0.0993639
0.0992607
0.0991651
0.0990753
0.09899
0.0989084
0.09883
0.0987546
0.0986825
0.0986138
0.098549
0.0984886
0.0984332
0.0983833
0.0983395
0.0983022
0.0982718
0.0982487
0.0982331
0.0982253
0.100854
0.100569
0.100321
0.100105
0.0999182
0.0997555
0.099613
0.0994868
0.0993736
0.0992703
0.0991747
0.0990849
0.0989997
0.098918
0.0988396
0.0987643
0.0986921
0.0986234
0.0985586
0.0984982
0.0984428
0.0983929
0.098349
0.0983117
0.0982813
0.0982582
0.0982427
0.0982348
0.100864
0.100579
0.100331
0.100115
0.0999276
0.0997648
0.0996222
0.099496
0.0993827
0.0992794
0.0991838
0.099094
0.0990087
0.0989271
0.0988487
0.0987733
0.0987011
0.0986324
0.0985676
0.0985072
0.0984518
0.0984019
0.098358
0.0983207
0.0982903
0.0982672
0.0982516
0.0982438
0.100873
0.100588
0.10034
0.100124
0.0999364
0.0997735
0.0996309
0.0995046
0.0993913
0.099288
0.0991923
0.0991025
0.0990172
0.0989356
0.0988571
0.0987818
0.0987096
0.0986408
0.098576
0.0985156
0.0984602
0.0984103
0.0983664
0.098329
0.0982986
0.0982755
0.0982599
0.0982521
0.100882
0.100597
0.100348
0.100132
0.0999447
0.0997817
0.0996389
0.0995126
0.0993992
0.0992959
0.0992002
0.0991104
0.0990251
0.0989435
0.098865
0.0987896
0.0987174
0.0986487
0.0985839
0.0985234
0.098468
0.0984181
0.0983742
0.0983368
0.0983064
0.0982833
0.0982677
0.0982599
0.10089
0.100605
0.100356
0.10014
0.0999523
0.0997892
0.0996464
0.09952
0.0994066
0.0993032
0.0992076
0.0991177
0.0990324
0.0989507
0.0988723
0.0987969
0.0987247
0.0986559
0.0985911
0.0985306
0.0984752
0.0984252
0.0983813
0.098344
0.0983135
0.0982904
0.0982748
0.098267
0.100898
0.100612
0.100363
0.100147
0.0999593
0.0997961
0.0996532
0.0995268
0.0994134
0.09931
0.0992143
0.0991244
0.0990391
0.0989574
0.0988789
0.0988035
0.0987313
0.0986625
0.0985977
0.0985372
0.0984817
0.0984318
0.0983879
0.0983505
0.0983201
0.0982969
0.0982813
0.0982735
0.100904
0.100619
0.10037
0.100153
0.0999656
0.0998024
0.0996595
0.099533
0.0994195
0.0993161
0.0992203
0.0991304
0.0990451
0.0989634
0.0988849
0.0988095
0.0987373
0.0986685
0.0986036
0.0985432
0.0984877
0.0984377
0.0983938
0.0983564
0.098326
0.0983028
0.0982872
0.0982794
0.10091
0.100625
0.100376
0.100159
0.0999713
0.099808
0.099665
0.0995385
0.099425
0.0993215
0.0992258
0.0991359
0.0990505
0.0989688
0.0988903
0.0988149
0.0987426
0.0986738
0.0986089
0.0985485
0.098493
0.098443
0.0983991
0.0983617
0.0983312
0.0983081
0.0982925
0.0982846
0.100916
0.10063
0.100381
0.100164
0.0999763
0.0998129
0.0996699
0.0995434
0.0994298
0.0993263
0.0992305
0.0991406
0.0990552
0.0989735
0.098895
0.0988196
0.0987473
0.0986785
0.0986136
0.0985531
0.0984976
0.0984476
0.0984037
0.0983663
0.0983358
0.0983127
0.0982971
0.0982893
0.10092
0.100635
0.100385
0.100169
0.0999806
0.0998172
0.0996741
0.0995475
0.0994339
0.0993304
0.0992346
0.0991447
0.0990593
0.0989776
0.0988991
0.0988236
0.0987513
0.0986825
0.0986176
0.0985571
0.0985016
0.0984516
0.0984077
0.0983703
0.0983398
0.0983166
0.0983011
0.0982932
0.100924
0.100638
0.100389
0.100172
0.0999842
0.0998208
0.0996777
0.099551
0.0994374
0.0993339
0.0992381
0.0991481
0.0990627
0.098981
0.0989024
0.098827
0.0987547
0.0986859
0.098621
0.0985605
0.098505
0.098455
0.098411
0.0983736
0.0983431
0.0983199
0.0983044
0.0982965
0.100927
0.100641
0.100392
0.100175
0.0999871
0.0998236
0.0996805
0.0995538
0.0994402
0.0993367
0.0992408
0.0991509
0.0990654
0.0989837
0.0989052
0.0988297
0.0987574
0.0986886
0.0986237
0.0985632
0.0985076
0.0984576
0.0984137
0.0983762
0.0983458
0.0983226
0.098307
0.0982992
0.100929
0.100644
0.100394
0.100177
0.0999893
0.0998258
0.0996826
0.099556
0.0994423
0.0993387
0.0992429
0.0991529
0.0990675
0.0989857
0.0989072
0.0988317
0.0987594
0.0986906
0.0986257
0.0985652
0.0985096
0.0984596
0.0984157
0.0983782
0.0983478
0.0983246
0.098309
0.0983012
0.100931
0.100645
0.100396
0.100179
0.0999907
0.0998272
0.0996841
0.0995574
0.0994437
0.0993401
0.0992443
0.0991543
0.0990689
0.0989871
0.0989086
0.0988331
0.0987608
0.0986919
0.098627
0.0985665
0.098511
0.098461
0.098417
0.0983796
0.0983491
0.0983259
0.0983103
0.0983025
0.100932
0.100646
0.100396
0.10018
0.0999915
0.0998279
0.0996848
0.0995581
0.0994444
0.0993408
0.099245
0.099155
0.0990695
0.0989878
0.0989092
0.0988338
0.0987615
0.0986926
0.0986277
0.0985672
0.0985117
0.0984616
0.0984177
0.0983802
0.0983498
0.0983266
0.098311
0.0983031
)
;

boundaryField
{
    bc-2
    {
        type            empty;
    }
    bc-3
    {
        type            empty;
    }
    bottom
    {
        type            zeroGradient;
    }
    leftSide
    {
        type            zeroGradient;
    }
    naturalSurface
    {
        type            zeroGradient;
    }
    rightSide
    {
        type            zeroGradient;
    }
    slopesurface
    {
        type            zeroGradient;
    }
    subGradeSurface
    {
        type            zeroGradient;
    }
}


// ************************************************************************* //
