# Supplementary material for: A finite volume-based model for the hydrothermal behavior of soil under freeze–thaw cycles
Source: PLoS One. 2021 Jun 3;16(6):e0252680. doi: 10.1371/journal.pone.0252680 (PMC8174737; doi:10.1371/journal.pone.0252680)
Supplement: S1 Data — (ZIP) [file pone.0252680.s001.zip › Data at equal time interval/3.4992e+08/K]

/*--------------------------------*- C++ -*----------------------------------*\
| =========                 |                                                 |
| \\      /  F ield         | OpenFOAM: The Open Source CFD Toolbox           |
|  \\    /   O peration     | Version:  2.4.0                                 |
|   \\  /    A nd           | Web:      www.OpenFOAM.org                      |
|    \\/     M anipulation  |                                                 |
\*---------------------------------------------------------------------------*/
FoamFile
{
    version     2.0;
    format      ascii;
    class       volScalarField;
    location    "3.4992e+08";
    object      K;
}
// * * * * * * * * * * * * * * * * * * * * * * * * * * * * * * * * * * * * * //

dimensions      [0 1 -1 0 0 0 0];

internalField   nonuniform List<scalar> 
9554
(
8.61918e-08
8.59272e-08
8.54026e-08
8.46271e-08
8.36139e-08
8.23803e-08
8.09471e-08
7.93382e-08
7.758e-08
7.57007e-08
7.37297e-08
7.16969e-08
6.9632e-08
6.75634e-08
6.55181e-08
6.35206e-08
6.15926e-08
5.97524e-08
5.80148e-08
5.63907e-08
5.48876e-08
5.35089e-08
8.61869e-08
8.59223e-08
8.53978e-08
8.46223e-08
8.36091e-08
8.23756e-08
8.09425e-08
7.93337e-08
7.75755e-08
7.56963e-08
7.37255e-08
7.16928e-08
6.9628e-08
6.75596e-08
6.55144e-08
6.3517e-08
6.15891e-08
5.9749e-08
5.80115e-08
5.63876e-08
5.48846e-08
5.3506e-08
8.6177e-08
8.59125e-08
8.5388e-08
8.46126e-08
8.35996e-08
8.23662e-08
8.09332e-08
7.93246e-08
7.75666e-08
7.56876e-08
7.3717e-08
7.16846e-08
6.962e-08
6.75518e-08
6.55069e-08
6.35098e-08
6.15822e-08
5.97423e-08
5.80051e-08
5.63814e-08
5.48786e-08
5.35002e-08
8.61622e-08
8.58977e-08
8.53733e-08
8.4598e-08
8.35852e-08
8.2352e-08
8.09192e-08
7.93109e-08
7.75532e-08
7.56746e-08
7.37043e-08
7.16722e-08
6.9608e-08
6.75402e-08
6.54957e-08
6.3499e-08
6.15717e-08
5.97323e-08
5.79954e-08
5.63721e-08
5.48696e-08
5.34915e-08
8.61424e-08
8.5878e-08
8.53537e-08
8.45786e-08
8.35659e-08
8.2333e-08
8.09006e-08
7.92926e-08
7.75353e-08
7.56571e-08
7.36873e-08
7.16557e-08
6.9592e-08
6.75247e-08
6.54807e-08
6.34845e-08
6.15578e-08
5.97188e-08
5.79825e-08
5.63596e-08
5.48576e-08
5.34799e-08
8.61175e-08
8.58532e-08
8.5329e-08
8.45541e-08
8.35417e-08
8.23092e-08
8.08772e-08
7.92696e-08
7.75129e-08
7.56352e-08
7.3666e-08
7.1635e-08
6.9572e-08
6.75053e-08
6.5462e-08
6.34665e-08
6.15404e-08
5.97021e-08
5.79663e-08
5.63441e-08
5.48426e-08
5.34655e-08
8.60875e-08
8.58232e-08
8.52992e-08
8.45246e-08
8.35126e-08
8.22804e-08
8.08489e-08
7.92419e-08
7.74858e-08
7.56088e-08
7.36403e-08
7.16101e-08
6.95478e-08
6.7482e-08
6.54395e-08
6.34448e-08
6.15195e-08
5.9682e-08
5.7947e-08
5.63255e-08
5.48247e-08
5.34483e-08
8.60522e-08
8.5788e-08
8.52642e-08
8.44899e-08
8.34783e-08
8.22466e-08
8.08157e-08
7.92094e-08
7.7454e-08
7.55778e-08
7.36102e-08
7.15809e-08
6.95196e-08
6.74547e-08
6.54131e-08
6.34194e-08
6.14951e-08
5.96585e-08
5.79244e-08
5.63038e-08
5.48038e-08
5.34282e-08
8.60115e-08
8.57474e-08
8.52239e-08
8.445e-08
8.34388e-08
8.22077e-08
8.07775e-08
7.9172e-08
7.74175e-08
7.55422e-08
7.35756e-08
7.15474e-08
6.94871e-08
6.74234e-08
6.5383e-08
6.33904e-08
6.14671e-08
5.96317e-08
5.78986e-08
5.6279e-08
5.478e-08
5.34053e-08
8.59653e-08
8.57014e-08
8.51781e-08
8.44046e-08
8.3394e-08
8.21636e-08
8.07342e-08
7.91296e-08
7.73761e-08
7.55019e-08
7.35364e-08
7.15094e-08
6.94505e-08
6.7388e-08
6.53489e-08
6.33576e-08
6.14357e-08
5.96015e-08
5.78697e-08
5.62512e-08
5.47533e-08
5.33796e-08
8.59134e-08
8.56497e-08
8.51268e-08
8.43537e-08
8.33438e-08
8.21141e-08
8.06856e-08
7.9082e-08
7.73297e-08
7.54568e-08
7.34926e-08
7.1467e-08
6.94095e-08
6.73486e-08
6.53109e-08
6.33211e-08
6.14007e-08
5.95679e-08
5.78375e-08
5.62204e-08
5.47237e-08
5.33512e-08
8.58557e-08
8.55922e-08
8.50696e-08
8.42971e-08
8.32879e-08
8.20591e-08
8.06317e-08
7.90292e-08
7.72782e-08
7.54067e-08
7.34441e-08
7.14201e-08
6.93642e-08
6.73049e-08
6.5269e-08
6.32809e-08
6.13621e-08
5.9531e-08
5.78021e-08
5.61865e-08
5.46912e-08
5.332e-08
8.5792e-08
8.55287e-08
8.50066e-08
8.42346e-08
8.32262e-08
8.19985e-08
8.05721e-08
7.89711e-08
7.72215e-08
7.53516e-08
7.33906e-08
7.13684e-08
6.93144e-08
6.7257e-08
6.5223e-08
6.32368e-08
6.13199e-08
5.94906e-08
5.77635e-08
5.61495e-08
5.46559e-08
5.32861e-08
8.57222e-08
8.5459e-08
8.49374e-08
8.41661e-08
8.31586e-08
8.19319e-08
8.05069e-08
7.89073e-08
7.71594e-08
7.52912e-08
7.33322e-08
7.1312e-08
6.926e-08
6.72048e-08
6.51729e-08
6.31888e-08
6.1274e-08
5.94468e-08
5.77216e-08
5.61095e-08
5.46177e-08
5.32495e-08
8.56459e-08
8.5383e-08
8.48618e-08
8.40914e-08
8.30848e-08
8.18594e-08
8.04358e-08
7.88378e-08
7.70917e-08
7.52255e-08
7.32686e-08
7.12506e-08
6.9201e-08
6.71481e-08
6.51186e-08
6.31369e-08
6.12244e-08
5.93994e-08
5.76765e-08
5.60665e-08
5.45766e-08
5.32102e-08
8.5563e-08
8.53004e-08
8.47798e-08
8.40101e-08
8.30047e-08
8.17806e-08
8.03586e-08
7.87624e-08
7.70183e-08
7.51543e-08
7.31997e-08
7.11842e-08
6.91371e-08
6.70868e-08
6.50599e-08
6.30809e-08
6.1171e-08
5.93486e-08
5.76281e-08
5.60204e-08
5.45326e-08
5.31683e-08
8.54734e-08
8.52111e-08
8.46911e-08
8.39223e-08
8.2918e-08
8.16954e-08
8.02751e-08
7.86809e-08
7.69389e-08
7.50774e-08
7.31253e-08
7.11125e-08
6.90682e-08
6.70208e-08
6.49969e-08
6.30207e-08
6.11137e-08
5.92941e-08
5.75763e-08
5.59711e-08
5.44857e-08
5.31237e-08
8.53768e-08
8.51148e-08
8.45954e-08
8.38276e-08
8.28246e-08
8.16036e-08
8.01851e-08
7.8593e-08
7.68535e-08
7.49945e-08
7.30453e-08
7.10354e-08
6.89942e-08
6.695e-08
6.49293e-08
6.29563e-08
6.10525e-08
5.92359e-08
5.75211e-08
5.59187e-08
5.4436e-08
5.30763e-08
8.5273e-08
8.50114e-08
8.44927e-08
8.37259e-08
8.27243e-08
8.15049e-08
8.00885e-08
7.84987e-08
7.67618e-08
7.49056e-08
7.29595e-08
7.09528e-08
6.8915e-08
6.68742e-08
6.4857e-08
6.28875e-08
6.09872e-08
5.9174e-08
5.74624e-08
5.58631e-08
5.43833e-08
5.30263e-08
8.5162e-08
8.49007e-08
8.43828e-08
8.36171e-08
8.26169e-08
8.13994e-08
7.99851e-08
7.83978e-08
7.66636e-08
7.48105e-08
7.28676e-08
7.08644e-08
6.88302e-08
6.67932e-08
6.47798e-08
6.28142e-08
6.09177e-08
5.91082e-08
5.74002e-08
5.58043e-08
5.43276e-08
5.29736e-08
8.50435e-08
8.47827e-08
8.42655e-08
8.3501e-08
8.25023e-08
8.12866e-08
7.98746e-08
7.829e-08
7.65587e-08
7.47089e-08
7.27695e-08
7.07701e-08
6.87399e-08
6.67069e-08
6.46977e-08
6.27363e-08
6.08439e-08
5.90384e-08
5.73343e-08
5.57421e-08
5.42689e-08
5.29181e-08
8.49176e-08
8.46572e-08
8.41408e-08
8.33774e-08
8.23804e-08
8.11667e-08
7.97571e-08
7.81751e-08
7.6447e-08
7.46006e-08
7.2665e-08
7.06696e-08
6.86437e-08
6.66151e-08
6.46104e-08
6.26535e-08
6.07656e-08
5.89645e-08
5.72646e-08
5.56765e-08
5.42071e-08
5.28598e-08
8.47843e-08
8.45242e-08
8.40086e-08
8.32465e-08
8.22511e-08
8.10394e-08
7.96323e-08
7.80532e-08
7.63283e-08
7.44856e-08
7.2554e-08
7.05629e-08
6.85414e-08
6.65176e-08
6.45177e-08
6.25657e-08
6.06827e-08
5.88864e-08
5.71911e-08
5.56074e-08
5.41421e-08
5.27986e-08
8.46435e-08
8.43839e-08
8.38691e-08
8.31082e-08
8.21144e-08
8.09048e-08
7.95001e-08
7.7924e-08
7.62025e-08
7.43636e-08
7.24362e-08
7.04496e-08
6.84329e-08
6.64142e-08
6.44195e-08
6.24727e-08
6.05949e-08
5.88038e-08
5.71136e-08
5.55347e-08
5.40739e-08
5.27346e-08
8.44956e-08
8.42363e-08
8.37223e-08
8.29626e-08
8.19704e-08
8.07629e-08
7.93607e-08
7.77876e-08
7.60696e-08
7.42345e-08
7.23114e-08
7.03296e-08
6.83181e-08
6.63046e-08
6.43155e-08
6.23744e-08
6.05023e-08
5.87167e-08
5.70319e-08
5.54582e-08
5.40023e-08
5.26675e-08
8.43408e-08
8.40819e-08
8.35686e-08
8.28099e-08
8.18193e-08
8.06137e-08
7.9214e-08
7.76439e-08
7.59293e-08
7.40983e-08
7.21797e-08
7.02028e-08
6.81966e-08
6.61888e-08
6.42055e-08
6.22705e-08
6.04044e-08
5.86249e-08
5.6946e-08
5.53779e-08
5.39273e-08
5.25974e-08
8.41795e-08
8.39209e-08
8.34082e-08
8.26506e-08
8.16613e-08
8.04576e-08
7.90602e-08
7.7493e-08
7.57819e-08
7.39548e-08
7.20408e-08
7.0069e-08
6.80683e-08
6.60665e-08
6.40894e-08
6.21608e-08
6.03012e-08
5.85282e-08
5.68555e-08
5.52935e-08
5.38487e-08
5.25242e-08
8.40125e-08
8.37541e-08
8.32419e-08
8.2485e-08
8.14969e-08
8.02948e-08
7.88995e-08
7.73349e-08
7.56272e-08
7.38041e-08
7.18947e-08
6.99281e-08
6.79331e-08
6.59374e-08
6.3967e-08
6.20451e-08
6.01925e-08
5.84263e-08
5.67605e-08
5.5205e-08
5.37664e-08
5.24477e-08
8.38404e-08
8.35821e-08
8.30702e-08
8.23139e-08
8.13265e-08
8.01257e-08
7.87322e-08
7.717e-08
7.54654e-08
7.36461e-08
7.17412e-08
6.97798e-08
6.77908e-08
6.58015e-08
6.38379e-08
6.19232e-08
6.0078e-08
5.83192e-08
5.66606e-08
5.51122e-08
5.36803e-08
5.23678e-08
8.36645e-08
8.34061e-08
8.28942e-08
8.21379e-08
8.1151e-08
7.99509e-08
7.85587e-08
7.69985e-08
7.52966e-08
7.34809e-08
7.15804e-08
6.96243e-08
6.76412e-08
6.56586e-08
6.37021e-08
6.1795e-08
5.99575e-08
5.82066e-08
5.65558e-08
5.50149e-08
5.35902e-08
5.22845e-08
8.3486e-08
8.32274e-08
8.2715e-08
8.19583e-08
8.09711e-08
7.97711e-08
7.83796e-08
7.68208e-08
7.51211e-08
7.33086e-08
7.14123e-08
6.94612e-08
6.74841e-08
6.55083e-08
6.35593e-08
6.16601e-08
5.98308e-08
5.80883e-08
5.64458e-08
5.4913e-08
5.34961e-08
5.21976e-08
8.33067e-08
8.30476e-08
8.25342e-08
8.17763e-08
8.07879e-08
7.95871e-08
7.81954e-08
7.66372e-08
7.49391e-08
7.31293e-08
7.12368e-08
6.92907e-08
6.73195e-08
6.53506e-08
6.34093e-08
6.15183e-08
5.96977e-08
5.7964e-08
5.63304e-08
5.48063e-08
5.33977e-08
5.2107e-08
8.31288e-08
8.28687e-08
8.23536e-08
8.15934e-08
8.06027e-08
7.93999e-08
7.80069e-08
7.64483e-08
7.47509e-08
7.29431e-08
7.10539e-08
6.91125e-08
6.71472e-08
6.51853e-08
6.32518e-08
6.13695e-08
5.9558e-08
5.78337e-08
5.62095e-08
5.46947e-08
5.32949e-08
5.20127e-08
8.29549e-08
8.26933e-08
8.21753e-08
8.14116e-08
8.04171e-08
7.92107e-08
7.78148e-08
7.62545e-08
7.45568e-08
7.27502e-08
7.08638e-08
6.89266e-08
6.69671e-08
6.50121e-08
6.30868e-08
6.12134e-08
5.94114e-08
5.76971e-08
5.60829e-08
5.45779e-08
5.31877e-08
5.19145e-08
8.27885e-08
8.25245e-08
8.20022e-08
8.1233e-08
8.02326e-08
7.90206e-08
7.76201e-08
7.60565e-08
7.43572e-08
7.25507e-08
7.06663e-08
6.87329e-08
6.67789e-08
6.48309e-08
6.29138e-08
6.10497e-08
5.92578e-08
5.75539e-08
5.59504e-08
5.44559e-08
5.30759e-08
5.18123e-08
8.2634e-08
8.23663e-08
8.18375e-08
8.10601e-08
8.0051e-08
7.8831e-08
7.74236e-08
7.58548e-08
7.41522e-08
7.23447e-08
7.04614e-08
6.85313e-08
6.65824e-08
6.46415e-08
6.27328e-08
6.08784e-08
5.90969e-08
5.74041e-08
5.58118e-08
5.43285e-08
5.29594e-08
5.17061e-08
8.24971e-08
8.22235e-08
8.16848e-08
8.08955e-08
7.98742e-08
7.86429e-08
7.72258e-08
7.56496e-08
7.3942e-08
7.21321e-08
7.02489e-08
6.83215e-08
6.63775e-08
6.44435e-08
6.25435e-08
6.0699e-08
5.89286e-08
5.72474e-08
5.5667e-08
5.41957e-08
5.28381e-08
5.15958e-08
8.23855e-08
8.21024e-08
8.15485e-08
8.07421e-08
7.97039e-08
7.84573e-08
7.70275e-08
7.54412e-08
7.37267e-08
7.19128e-08
7.00288e-08
6.81033e-08
6.6164e-08
6.42368e-08
6.23456e-08
6.05115e-08
5.87526e-08
5.70836e-08
5.55159e-08
5.40572e-08
5.27119e-08
5.14814e-08
8.2311e-08
8.20105e-08
8.14329e-08
8.0602e-08
7.95411e-08
7.82748e-08
7.68285e-08
7.52295e-08
7.35059e-08
7.16866e-08
6.98007e-08
6.78765e-08
6.59414e-08
6.40211e-08
6.21389e-08
6.03156e-08
5.85688e-08
5.69128e-08
5.53584e-08
5.39131e-08
5.25809e-08
5.13628e-08
8.22925e-08
8.19566e-08
8.13411e-08
8.04761e-08
7.93859e-08
7.80949e-08
7.66286e-08
7.50141e-08
7.32794e-08
7.14532e-08
6.95642e-08
6.76407e-08
6.57096e-08
6.37961e-08
6.19233e-08
6.01112e-08
5.83771e-08
5.67347e-08
5.51944e-08
5.37633e-08
5.2445e-08
5.12401e-08
8.26337e-08
8.24908e-08
8.38307e-08
8.36408e-08
8.35729e-08
8.34633e-08
8.3358e-08
8.31489e-08
8.32939e-08
8.3001e-08
8.31202e-08
8.30595e-08
8.31369e-08
8.28925e-08
8.30658e-08
8.28753e-08
8.27844e-08
8.2675e-08
8.31352e-08
8.31604e-08
8.30369e-08
8.29268e-08
8.32344e-08
8.30051e-08
8.32857e-08
8.32952e-08
8.29396e-08
8.29437e-08
8.31629e-08
8.32108e-08
8.3329e-08
8.34228e-08
8.28776e-08
8.27633e-08
8.90721e-08
8.30118e-08
9.01177e-08
8.21026e-08
8.32118e-08
8.31964e-08
8.33683e-08
8.35718e-08
8.35659e-08
8.40213e-08
8.42388e-08
8.44726e-08
8.47676e-08
8.44197e-08
8.50791e-08
8.42887e-08
8.57677e-08
8.51534e-08
8.59452e-08
8.48758e-08
8.5952e-08
8.14585e-08
8.72854e-08
8.28983e-08
8.69389e-08
8.68636e-08
8.82478e-08
8.70309e-08
8.56087e-08
8.65689e-08
8.89278e-08
8.49831e-08
8.89488e-08
8.74286e-08
8.93565e-08
8.61407e-08
8.99405e-08
8.58676e-08
8.9476e-08
8.86596e-08
8.87855e-08
8.52438e-08
9.07518e-08
8.57123e-08
8.86172e-08
8.85759e-08
8.87944e-08
8.39265e-08
8.9614e-08
8.84269e-08
8.80625e-08
8.52147e-08
9.063e-08
8.76215e-08
8.88141e-08
8.45852e-08
8.64918e-08
8.364e-08
8.96821e-08
8.76078e-08
8.44212e-08
8.39727e-08
8.89117e-08
8.32749e-08
8.92938e-08
8.72641e-08
8.73084e-08
8.37009e-08
8.8551e-08
8.6834e-08
8.91058e-08
8.90025e-08
8.97947e-08
8.96935e-08
8.29685e-08
8.32812e-08
9.05235e-08
9.09351e-08
8.20434e-08
8.5247e-08
8.78299e-08
8.92909e-08
8.48375e-08
8.993e-08
8.55445e-08
8.44706e-08
9.01954e-08
9.02774e-08
8.48783e-08
8.42979e-08
9.07506e-08
8.65201e-08
8.51528e-08
9.02086e-08
8.41076e-08
8.75361e-08
9.0054e-08
8.79795e-08
9.05059e-08
8.86874e-08
8.85182e-08
9.00108e-08
8.71592e-08
8.59544e-08
8.37777e-08
8.56069e-08
8.35494e-08
9.07172e-08
8.62025e-08
9.01342e-08
8.68673e-08
8.76398e-08
8.34273e-08
8.80713e-08
9.07571e-08
8.84037e-08
8.4539e-08
8.20409e-08
8.68568e-08
8.23992e-08
8.71603e-08
8.70496e-08
8.48751e-08
8.65158e-08
8.46854e-08
8.47498e-08
8.69043e-08
8.44828e-08
8.48208e-08
8.77165e-08
8.69015e-08
8.42798e-08
8.37555e-08
8.65487e-08
8.96867e-08
8.20313e-08
8.59129e-08
8.79116e-08
8.9785e-08
8.24001e-08
8.6079e-08
8.33912e-08
8.70345e-08
9.1038e-08
8.90456e-08
8.672e-08
8.50914e-08
8.80612e-08
8.72564e-08
8.92272e-08
9.0827e-08
8.93712e-08
8.80206e-08
8.97872e-08
9.08839e-08
8.77049e-08
8.39815e-08
8.62819e-08
8.45388e-08
8.6432e-08
8.22271e-08
8.84046e-08
9.07422e-08
8.75193e-08
8.39128e-08
8.98555e-08
8.90153e-08
8.74264e-08
8.57136e-08
8.78771e-08
8.93517e-08
8.66332e-08
8.48244e-08
8.42002e-08
8.37799e-08
8.15803e-08
8.52908e-08
8.45162e-08
8.71322e-08
8.48284e-08
8.72206e-08
8.81371e-08
8.50186e-08
8.81704e-08
8.55829e-08
8.96678e-08
8.60064e-08
8.61952e-08
8.54294e-08
8.63221e-08
8.884e-08
8.42474e-08
8.56241e-08
8.8125e-08
8.89335e-08
8.71782e-08
8.7907e-08
8.95772e-08
9.05814e-08
8.58708e-08
8.51853e-08
8.26615e-08
8.52763e-08
9.01391e-08
9.10786e-08
8.23081e-08
8.56525e-08
8.99014e-08
9.11972e-08
8.40335e-08
8.79254e-08
9.08631e-08
8.88993e-08
8.12974e-08
8.46707e-08
8.34851e-08
8.16129e-08
8.82749e-08
8.74845e-08
8.82288e-08
9.04263e-08
9.01148e-08
8.84619e-08
8.53721e-08
8.45735e-08
8.34229e-08
8.57817e-08
8.941e-08
9.01343e-08
8.98346e-08
9.06335e-08
9.04111e-08
8.85397e-08
8.87883e-08
8.90888e-08
8.36834e-08
8.29834e-08
8.92742e-08
8.84257e-08
8.85629e-08
8.88284e-08
8.91716e-08
9.02984e-08
8.60232e-08
8.45605e-08
9.02347e-08
8.80476e-08
8.6277e-08
8.63944e-08
8.58523e-08
8.82835e-08
8.60565e-08
8.66658e-08
8.42822e-08
8.64526e-08
8.60165e-08
8.48909e-08
8.61982e-08
8.86265e-08
8.94059e-08
8.96903e-08
8.50532e-08
8.3181e-08
8.40897e-08
8.27964e-08
9.04795e-08
8.9503e-08
8.75905e-08
8.93773e-08
8.71349e-08
8.70644e-08
8.75807e-08
8.80185e-08
8.48561e-08
8.61237e-08
8.6454e-08
8.8363e-08
9.11532e-08
8.95737e-08
8.91317e-08
9.03129e-08
8.40687e-08
8.54864e-08
8.93149e-08
8.68067e-08
8.81381e-08
8.84738e-08
8.58574e-08
8.54558e-08
8.29116e-08
8.45733e-08
8.50506e-08
8.62571e-08
8.52853e-08
8.48828e-08
8.72633e-08
8.61251e-08
8.39325e-08
8.35218e-08
8.4453e-08
8.564e-08
8.74367e-08
8.8615e-08
8.41356e-08
8.40884e-08
8.74008e-08
8.92941e-08
8.79207e-08
8.74172e-08
8.34506e-08
8.53006e-08
8.7668e-08
8.66134e-08
8.60871e-08
8.6496e-08
8.73197e-08
8.90237e-08
8.55742e-08
8.43168e-08
8.72389e-08
8.75038e-08
8.51982e-08
8.51612e-08
8.68816e-08
8.86971e-08
8.67149e-08
8.57466e-08
8.61322e-08
8.7673e-08
8.58492e-08
8.46601e-08
8.703e-08
8.62844e-08
8.73113e-08
8.73833e-08
8.83294e-08
8.84786e-08
8.90511e-08
8.77616e-08
8.82111e-08
8.75943e-08
8.65082e-08
8.72576e-08
8.85004e-08
8.67991e-08
8.67363e-08
8.84446e-08
8.70938e-08
8.60962e-08
8.53923e-08
8.44534e-08
8.99625e-08
9.00679e-08
8.68379e-08
8.78905e-08
9.03555e-08
8.96563e-08
8.44599e-08
8.52624e-08
8.17285e-08
8.33099e-08
8.97068e-08
8.82681e-08
8.99851e-08
9.10487e-08
8.50374e-08
8.60734e-08
8.66303e-08
8.57116e-08
8.76447e-08
8.76664e-08
8.27745e-08
8.37048e-08
8.55759e-08
8.44725e-08
8.84292e-08
8.97057e-08
8.56872e-08
8.48001e-08
8.73062e-08
8.71871e-08
8.71276e-08
8.84574e-08
8.97064e-08
8.91028e-08
8.93954e-08
8.90483e-08
8.39812e-08
8.47467e-08
8.96249e-08
9.03843e-08
8.65787e-08
8.73956e-08
8.83616e-08
8.79959e-08
8.32956e-08
8.37165e-08
8.54145e-08
8.36743e-08
9.04366e-08
9.02593e-08
8.34104e-08
8.48045e-08
8.68768e-08
8.58541e-08
8.52905e-08
8.54078e-08
8.29621e-08
8.14024e-08
8.91166e-08
9.02529e-08
8.19654e-08
8.18574e-08
8.23478e-08
8.21146e-08
8.43852e-08
8.278e-08
9.06871e-08
9.02229e-08
8.72672e-08
8.79946e-08
8.98529e-08
8.98327e-08
8.58701e-08
8.54737e-08
9.08077e-08
9.07754e-08
8.43105e-08
8.5531e-08
8.36739e-08
8.3834e-08
9.12253e-08
9.02189e-08
8.45582e-08
8.46489e-08
8.53233e-08
8.44369e-08
8.44554e-08
8.5355e-08
8.8567e-08
8.96944e-08
8.72381e-08
8.6371e-08
8.46469e-08
8.45282e-08
8.5945e-08
8.58871e-08
8.30301e-08
8.44604e-08
8.85042e-08
8.8672e-08
8.60436e-08
8.68648e-08
9.42177e-08
8.851e-08
9.41201e-08
9.08385e-08
8.89244e-08
8.9066e-08
8.96661e-08
8.99395e-08
9.02393e-08
9.03403e-08
9.08403e-08
9.07522e-08
9.16244e-08
9.09468e-08
9.19028e-08
9.13926e-08
9.2242e-08
9.22539e-08
9.32883e-08
9.16784e-08
9.39273e-08
9.28886e-08
9.27359e-08
9.11626e-08
9.27132e-08
9.4072e-08
9.35516e-08
9.22714e-08
9.44891e-08
9.26849e-08
9.42199e-08
9.19584e-08
9.42989e-08
9.28423e-08
9.32539e-08
9.3163e-08
9.43656e-08
9.16095e-08
9.44977e-08
9.18977e-08
9.38391e-08
9.38433e-08
9.43684e-08
9.16597e-08
9.28434e-08
9.28603e-08
9.39981e-08
9.12025e-08
9.38532e-08
9.2113e-08
9.39295e-08
9.33951e-08
9.42098e-08
9.13113e-08
9.18902e-08
9.29027e-08
9.12854e-08
9.41346e-08
9.41908e-08
9.18303e-08
9.15082e-08
9.35852e-08
9.16709e-08
9.41178e-08
9.43067e-08
9.19162e-08
9.4233e-08
9.2455e-08
9.42481e-08
9.31073e-08
9.13167e-08
9.27518e-08
9.14383e-08
9.41124e-08
9.41951e-08
9.2703e-08
9.2738e-08
9.22104e-08
9.19325e-08
9.39342e-08
9.38666e-08
9.39725e-08
9.1146e-08
9.25507e-08
9.409e-08
9.45261e-08
9.35294e-08
9.39495e-08
9.26067e-08
9.14917e-08
9.45218e-08
9.33887e-08
9.42314e-08
9.30677e-08
9.36462e-08
9.30875e-08
9.25609e-08
9.21295e-08
9.28136e-08
9.16657e-08
9.18738e-08
9.313e-08
9.38788e-08
9.38549e-08
9.31797e-08
9.12486e-08
9.2804e-08
9.23311e-08
9.43004e-08
9.33334e-08
9.18924e-08
9.09132e-08
9.45973e-08
9.37103e-08
9.30257e-08
9.10571e-08
9.33097e-08
9.15182e-08
9.3709e-08
9.42283e-08
9.30788e-08
9.22198e-08
9.46438e-08
9.37712e-08
9.28065e-08
9.34948e-08
9.04971e-08
9.10841e-08
9.32296e-08
9.23539e-08
9.32165e-08
9.41089e-08
9.21502e-08
9.14045e-08
9.41125e-08
9.4431e-08
9.32527e-08
9.35744e-08
9.2798e-08
9.37289e-08
9.35505e-08
9.25789e-08
9.26191e-08
9.15866e-08
9.29421e-08
9.37991e-08
9.42205e-08
9.31499e-08
9.11e-08
8.99656e-08
9.33804e-08
9.35552e-08
9.41914e-08
9.42661e-08
9.31772e-08
9.28411e-08
9.14383e-08
9.24827e-08
9.2084e-08
9.16565e-08
9.45371e-08
9.45687e-08
9.21854e-08
9.0984e-08
9.43338e-08
9.44967e-08
9.45223e-08
9.41137e-08
9.45704e-08
9.41672e-08
9.1556e-08
9.07984e-08
9.1516e-08
9.27734e-08
9.25277e-08
9.14892e-08
9.43713e-08
9.40121e-08
9.32727e-08
9.24939e-08
9.36837e-08
9.39401e-08
9.19127e-08
9.13619e-08
9.08192e-08
9.20311e-08
9.16961e-08
9.08317e-08
9.11524e-08
9.21185e-08
9.17938e-08
9.26875e-08
9.12736e-08
9.22549e-08
9.35564e-08
9.24319e-08
9.43116e-08
9.46089e-08
9.16715e-08
9.20421e-08
9.42181e-08
9.37894e-08
9.44196e-08
9.40097e-08
9.34814e-08
9.33608e-08
9.38102e-08
9.386e-08
9.3862e-08
9.3685e-08
9.38066e-08
9.28439e-08
9.23717e-08
9.20251e-08
9.46399e-08
9.42905e-08
9.29724e-08
9.35028e-08
9.19757e-08
9.31414e-08
9.31934e-08
9.31404e-08
8.94913e-08
9.04999e-08
9.39839e-08
9.41399e-08
9.19606e-08
9.24443e-08
9.38017e-08
9.35897e-08
9.36606e-08
9.42407e-08
9.22542e-08
9.24695e-08
9.27724e-08
9.30424e-08
9.43174e-08
9.39521e-08
9.4143e-08
9.35431e-08
9.19707e-08
9.18927e-08
9.03757e-08
9.08528e-08
9.43498e-08
9.43257e-08
9.36766e-08
9.3731e-08
9.37968e-08
9.33639e-08
9.34695e-08
9.36675e-08
9.14276e-08
9.14115e-08
9.22819e-08
9.24645e-08
9.17364e-08
9.10253e-08
9.32386e-08
9.34841e-08
9.20151e-08
9.2471e-08
9.34987e-08
9.37845e-08
9.28806e-08
9.19813e-08
9.33966e-08
9.39308e-08
9.29067e-08
9.28185e-08
9.32706e-08
9.25187e-08
8.98274e-08
8.94076e-08
9.39367e-08
9.4168e-08
9.41076e-08
9.39085e-08
9.35554e-08
9.37675e-08
9.42964e-08
9.44149e-08
9.24628e-08
9.30532e-08
9.15758e-08
9.23436e-08
9.45187e-08
9.44735e-08
9.33638e-08
9.25185e-08
9.17445e-08
9.21856e-08
9.24866e-08
9.32305e-08
9.15228e-08
9.24514e-08
9.22132e-08
9.24202e-08
9.33283e-08
9.34968e-08
9.32724e-08
9.30743e-08
9.44645e-08
9.42881e-08
9.43651e-08
9.43321e-08
9.43605e-08
9.4333e-08
9.43706e-08
9.43493e-08
9.43976e-08
9.43834e-08
9.44368e-08
9.4427e-08
9.44866e-08
9.4482e-08
9.45434e-08
9.45419e-08
9.46038e-08
9.46038e-08
9.46636e-08
9.46632e-08
9.47163e-08
9.47108e-08
9.47554e-08
9.4742e-08
9.47736e-08
9.4746e-08
9.47614e-08
9.47134e-08
9.47106e-08
9.46372e-08
9.46145e-08
9.45116e-08
9.45886e-08
9.43933e-08
9.43736e-08
9.43492e-08
9.43939e-08
9.43758e-08
9.44282e-08
9.4416e-08
9.44775e-08
9.44715e-08
9.45371e-08
9.45355e-08
9.46051e-08
9.46073e-08
9.46767e-08
9.46809e-08
9.47493e-08
9.47546e-08
9.48193e-08
9.48228e-08
9.48784e-08
9.48746e-08
9.49184e-08
9.49033e-08
9.49328e-08
9.49018e-08
9.4914e-08
9.48614e-08
9.48553e-08
9.47775e-08
9.4751e-08
9.46414e-08
9.1173e-08
8.78198e-08
9.4125e-08
9.08331e-08
8.82947e-08
8.8447e-08
8.91402e-08
8.94325e-08
9.00314e-08
8.89081e-08
9.06338e-08
9.04052e-08
9.12918e-08
9.1047e-08
9.22152e-08
9.03736e-08
9.30406e-08
9.18874e-08
9.32875e-08
9.11235e-08
9.43147e-08
9.27262e-08
9.27293e-08
9.40788e-08
9.36065e-08
9.14838e-08
9.37345e-08
9.17223e-08
9.41097e-08
9.26746e-08
9.47143e-08
9.2336e-08
9.3396e-08
9.40238e-08
9.43957e-08
9.21392e-08
9.42609e-08
9.231e-08
9.39676e-08
9.38728e-08
9.44525e-08
9.19243e-08
9.29137e-08
9.20929e-08
9.40969e-08
9.37039e-08
9.39846e-08
9.21903e-08
9.36042e-08
9.36152e-08
9.12753e-08
9.41625e-08
9.36773e-08
9.28359e-08
9.18823e-08
9.19493e-08
9.1304e-08
9.4126e-08
9.42395e-08
9.15522e-08
9.22472e-08
9.47354e-08
9.23208e-08
9.45604e-08
9.44556e-08
9.16728e-08
9.4306e-08
9.17854e-08
9.08909e-08
9.27828e-08
9.18141e-08
9.37782e-08
9.27288e-08
9.12528e-08
9.2689e-08
9.17508e-08
9.46495e-08
9.23821e-08
9.37561e-08
9.43562e-08
9.1662e-08
9.07327e-08
9.26311e-08
9.46742e-08
9.4121e-08
9.47283e-08
9.35441e-08
9.30186e-08
9.29914e-08
9.1074e-08
9.1318e-08
9.35728e-08
9.16188e-08
9.37642e-08
9.28293e-08
9.43581e-08
9.38801e-08
9.38636e-08
9.29534e-08
9.08511e-08
9.09657e-08
9.00132e-08
9.35301e-08
9.17769e-08
9.26786e-08
9.24041e-08
9.36381e-08
9.45331e-08
9.4328e-08
9.38995e-08
9.13245e-08
9.25151e-08
9.17014e-08
9.34115e-08
9.42295e-08
9.48005e-08
9.37735e-08
9.47618e-08
9.10312e-08
9.31694e-08
9.32863e-08
9.42296e-08
9.08961e-08
9.22793e-08
9.40301e-08
9.45591e-08
9.27576e-08
9.20429e-08
9.18199e-08
9.12731e-08
9.25638e-08
9.32947e-08
8.9417e-08
9.06043e-08
9.21001e-08
9.18275e-08
9.3574e-08
9.38362e-08
9.39838e-08
9.27408e-08
9.43341e-08
9.46712e-08
9.3988e-08
9.38264e-08
9.30878e-08
9.26526e-08
9.24058e-08
9.3727e-08
9.2654e-08
9.3958e-08
9.3755e-08
9.27325e-08
9.12729e-08
9.30652e-08
9.13509e-08
9.31422e-08
9.14936e-08
9.26459e-08
9.11855e-08
9.03367e-08
9.25235e-08
9.33364e-08
9.43539e-08
9.48091e-08
9.10626e-08
9.24147e-08
9.45414e-08
9.41911e-08
9.13386e-08
9.25613e-08
9.39397e-08
9.44156e-08
8.97961e-08
8.9799e-08
9.14625e-08
9.27753e-08
9.19032e-08
9.12923e-08
9.40579e-08
9.29801e-08
9.2198e-08
9.09589e-08
9.47093e-08
9.42924e-08
9.44888e-08
9.45847e-08
9.4425e-08
9.46203e-08
9.39735e-08
9.42319e-08
9.20404e-08
9.12472e-08
9.1911e-08
9.13318e-08
9.22794e-08
9.14312e-08
9.32127e-08
9.42239e-08
9.42597e-08
9.36052e-08
9.33465e-08
9.33544e-08
9.424e-08
9.44976e-08
9.45729e-08
9.41045e-08
9.4278e-08
9.40861e-08
9.23901e-08
9.18375e-08
9.17223e-08
9.09831e-08
9.32474e-08
9.22612e-08
9.34421e-08
9.23085e-08
9.38325e-08
9.3064e-08
9.31087e-08
9.40391e-08
9.30124e-08
9.20672e-08
9.21763e-08
9.16476e-08
9.38776e-08
9.33177e-08
9.43462e-08
9.35203e-08
9.12127e-08
9.23049e-08
9.34748e-08
9.35545e-08
9.22232e-08
9.29029e-08
9.43201e-08
9.4232e-08
9.29618e-08
9.32495e-08
9.37512e-08
9.3303e-08
9.23098e-08
9.17739e-08
9.1456e-08
9.06051e-08
9.06852e-08
8.99131e-08
9.41309e-08
9.43846e-08
9.28323e-08
9.2576e-08
9.42039e-08
9.35398e-08
9.39356e-08
9.32335e-08
9.45393e-08
9.47748e-08
8.92783e-08
8.8829e-08
9.30933e-08
9.34131e-08
9.35903e-08
9.33249e-08
9.33731e-08
9.2582e-08
9.39744e-08
9.35289e-08
9.30859e-08
9.31699e-08
9.38672e-08
9.44147e-08
9.38143e-08
9.3357e-08
9.14481e-08
9.18311e-08
9.25237e-08
9.20757e-08
9.30875e-08
9.25766e-08
9.29527e-08
9.19718e-08
9.12949e-08
9.21891e-08
9.30973e-08
9.26043e-08
9.37769e-08
9.43823e-08
9.03739e-08
9.10095e-08
9.22747e-08
9.25475e-08
9.35025e-08
9.37361e-08
9.28226e-08
9.29479e-08
9.46599e-08
9.44148e-08
9.34721e-08
9.31319e-08
9.17225e-08
9.17232e-08
9.22285e-08
9.14026e-08
9.1944e-08
9.13881e-08
9.14377e-08
9.07756e-08
9.34012e-08
9.39191e-08
9.47129e-08
9.45678e-08
9.43159e-08
9.40897e-08
9.23112e-08
9.24616e-08
9.17447e-08
9.09046e-08
9.32153e-08
9.30728e-08
8.30415e-08
8.30392e-08
8.96655e-08
8.14835e-08
8.32181e-08
8.3191e-08
8.35244e-08
8.36402e-08
8.38236e-08
8.3989e-08
8.45081e-08
8.44841e-08
8.50311e-08
8.37327e-08
8.51518e-08
8.4874e-08
8.54818e-08
8.59306e-08
8.72873e-08
8.65275e-08
8.84959e-08
8.51238e-08
8.9791e-08
8.19878e-08
8.20599e-08
8.69994e-08
8.76501e-08
8.56149e-08
8.66734e-08
8.60717e-08
8.76964e-08
8.51184e-08
8.95655e-08
8.69104e-08
8.89557e-08
8.5509e-08
8.79396e-08
8.60854e-08
8.91951e-08
8.44776e-08
8.85197e-08
8.58396e-08
8.93926e-08
8.60523e-08
8.99406e-08
8.5805e-08
8.7019e-08
8.83437e-08
8.93914e-08
8.45069e-08
9.03742e-08
8.49454e-08
8.66859e-08
8.7003e-08
9.00001e-08
8.44085e-08
8.6174e-08
8.60957e-08
8.91345e-08
8.67033e-08
8.94886e-08
8.45221e-08
8.87976e-08
8.61193e-08
8.86369e-08
8.28402e-08
8.97027e-08
8.50559e-08
8.53508e-08
8.57906e-08
8.84129e-08
8.57253e-08
8.53465e-08
8.30735e-08
8.91005e-08
8.24132e-08
8.92615e-08
9.00023e-08
8.39166e-08
8.44697e-08
9.0288e-08
8.99049e-08
8.46239e-08
9.04833e-08
8.47645e-08
8.9941e-08
8.5145e-08
8.60644e-08
8.91151e-08
8.42006e-08
8.78708e-08
8.85075e-08
8.97738e-08
9.03175e-08
8.56166e-08
8.46602e-08
8.86484e-08
8.4353e-08
8.59196e-08
8.33624e-08
8.81931e-08
8.92869e-08
8.9399e-08
8.84587e-08
9.08289e-08
8.43939e-08
8.83865e-08
8.57627e-08
8.4804e-08
8.9025e-08
8.6706e-08
9.05488e-08
8.70084e-08
8.46323e-08
8.81428e-08
8.49881e-08
8.19739e-08
8.51632e-08
8.29278e-08
9.02731e-08
8.7478e-08
8.91852e-08
8.38713e-08
8.56075e-08
8.429e-08
8.66516e-08
8.46728e-08
8.64664e-08
8.21191e-08
8.79847e-08
8.84252e-08
8.62135e-08
8.98578e-08
8.36844e-08
8.17292e-08
8.81635e-08
8.72093e-08
8.53569e-08
8.31112e-08
8.59733e-08
8.43569e-08
8.9764e-08
8.66323e-08
8.50692e-08
8.32991e-08
8.8793e-08
9.0485e-08
8.66836e-08
8.60159e-08
8.4081e-08
8.54364e-08
9.06065e-08
8.73294e-08
8.43665e-08
8.21276e-08
8.55908e-08
8.73009e-08
8.78238e-08
8.98377e-08
8.68334e-08
9.03687e-08
8.75283e-08
8.45188e-08
8.80608e-08
9.03874e-08
8.48613e-08
8.73453e-08
8.68919e-08
8.45921e-08
8.35772e-08
8.43741e-08
8.99937e-08
8.89503e-08
9.04732e-08
8.8504e-08
9.07132e-08
8.78529e-08
8.41349e-08
8.59268e-08
8.55246e-08
8.55188e-08
8.57762e-08
8.81922e-08
8.86031e-08
8.79382e-08
8.48787e-08
8.59071e-08
8.65376e-08
8.75892e-08
8.64449e-08
8.84857e-08
8.51602e-08
8.84897e-08
8.65459e-08
8.70511e-08
8.37336e-08
8.26795e-08
8.42609e-08
8.29279e-08
8.51147e-08
8.3827e-08
8.84047e-08
8.59799e-08
8.85237e-08
8.62462e-08
8.24005e-08
8.46273e-08
8.81553e-08
8.74749e-08
8.80924e-08
8.85443e-08
8.20951e-08
8.42577e-08
8.29194e-08
8.1447e-08
8.71745e-08
8.83308e-08
8.66772e-08
8.58104e-08
8.88087e-08
9.01111e-08
8.9029e-08
9.05973e-08
8.38746e-08
8.52051e-08
8.98278e-08
8.83052e-08
9.01674e-08
8.82454e-08
8.39305e-08
8.65049e-08
8.18852e-08
8.42255e-08
8.90245e-08
9.00935e-08
8.91067e-08
8.99974e-08
8.31693e-08
8.5071e-08
8.39988e-08
8.32715e-08
8.68405e-08
8.71566e-08
8.32547e-08
8.4028e-08
9.07751e-08
8.91e-08
9.01302e-08
8.87546e-08
8.94531e-08
8.99919e-08
8.73377e-08
8.70159e-08
8.55359e-08
8.63518e-08
8.54642e-08
8.48196e-08
8.49401e-08
8.46395e-08
8.72135e-08
8.4816e-08
8.95939e-08
9.07727e-08
8.61574e-08
8.5549e-08
8.96134e-08
9.08799e-08
8.65913e-08
8.6631e-08
8.6122e-08
8.42495e-08
8.50519e-08
8.62625e-08
9.05639e-08
8.97891e-08
8.79515e-08
8.81142e-08
8.3739e-08
8.63887e-08
8.71504e-08
8.76182e-08
8.51735e-08
8.47195e-08
8.7694e-08
8.92618e-08
8.9279e-08
9.07791e-08
8.93601e-08
8.79806e-08
8.7388e-08
8.7028e-08
8.53851e-08
8.40746e-08
8.76148e-08
8.64581e-08
8.86276e-08
8.71463e-08
8.92423e-08
8.97493e-08
8.80717e-08
8.92191e-08
8.43867e-08
8.48182e-08
8.51013e-08
8.56423e-08
9.01856e-08
8.91856e-08
8.72442e-08
8.72145e-08
8.74987e-08
8.69976e-08
8.36744e-08
8.43414e-08
8.41159e-08
8.6655e-08
8.77839e-08
8.66321e-08
8.79769e-08
8.75058e-08
8.3425e-08
8.53465e-08
8.58269e-08
8.76154e-08
8.34961e-08
8.33392e-08
8.53207e-08
8.72335e-08
8.44973e-08
8.47812e-08
8.7161e-08
8.63468e-08
8.77608e-08
8.55869e-08
8.72318e-08
8.78283e-08
8.99211e-08
8.93163e-08
8.60462e-08
8.71976e-08
8.58044e-08
8.39399e-08
8.85577e-08
8.76074e-08
8.83252e-08
8.90965e-08
8.55728e-08
8.4411e-08
8.57843e-08
8.6037e-08
8.47831e-08
8.6627e-08
8.91419e-08
9.00055e-08
8.89042e-08
8.8357e-08
8.3321e-08
8.17682e-08
9.00879e-08
8.96408e-08
8.82422e-08
8.75658e-08
8.58935e-08
8.71109e-08
8.66167e-08
8.82661e-08
8.59808e-08
8.41628e-08
8.70401e-08
8.69721e-08
8.78177e-08
8.83163e-08
8.94374e-08
8.80036e-08
8.48014e-08
8.46351e-08
8.62035e-08
8.64322e-08
8.8966e-08
8.89072e-08
8.62783e-08
8.52723e-08
8.34932e-08
8.36304e-08
8.7086e-08
8.65877e-08
8.68497e-08
8.63543e-08
8.21484e-08
8.30113e-08
8.42032e-08
8.39407e-08
8.81268e-08
8.93124e-08
8.67837e-08
8.75821e-08
8.69089e-08
8.5466e-08
8.13224e-08
8.2999e-08
8.38169e-08
8.24209e-08
8.77509e-08
8.87982e-08
8.90985e-08
9.02059e-08
9.02225e-08
8.90677e-08
8.26298e-08
8.43702e-08
8.83031e-08
8.70136e-08
8.5583e-08
8.44399e-08
8.99843e-08
9.08914e-08
8.7085e-08
8.59541e-08
8.92178e-08
8.95206e-08
8.49076e-08
8.48832e-08
8.35307e-08
8.48013e-08
9.04185e-08
9.05179e-08
8.3438e-08
8.38711e-08
8.28386e-08
8.15462e-08
8.74036e-08
8.8234e-08
8.76635e-08
8.72633e-08
9.05427e-08
9.0523e-08
8.40447e-08
8.42732e-08
8.78501e-08
8.72296e-08
8.50955e-08
8.53156e-08
8.6449e-08
8.62043e-08
8.89753e-08
8.78672e-08
8.3678e-08
8.34644e-08
8.65754e-08
8.55735e-08
8.35941e-08
8.37445e-08
8.25916e-08
8.27309e-08
8.27703e-08
8.29822e-08
8.28873e-08
8.3173e-08
8.29817e-08
8.31673e-08
8.30723e-08
8.32689e-08
8.31276e-08
8.33296e-08
8.31865e-08
8.33789e-08
8.33323e-08
8.35466e-08
8.32107e-08
8.29539e-08
8.33379e-08
8.30499e-08
8.32783e-08
8.301e-08
8.34331e-08
8.3165e-08
8.30607e-08
8.28586e-08
8.32313e-08
8.31454e-08
8.34567e-08
8.3303e-08
8.30686e-08
8.31317e-08
5.2255e-08
5.11232e-08
5.01085e-08
4.92036e-08
4.84002e-08
4.76886e-08
4.70592e-08
4.6502e-08
4.60076e-08
4.55672e-08
4.51729e-08
4.48177e-08
4.44959e-08
4.42025e-08
4.39337e-08
4.36867e-08
4.34594e-08
4.32506e-08
4.30594e-08
4.28855e-08
4.27292e-08
4.25907e-08
4.24706e-08
4.23693e-08
4.22874e-08
4.22255e-08
4.2184e-08
4.21631e-08
5.22522e-08
5.11205e-08
5.01059e-08
4.92011e-08
4.83977e-08
4.76862e-08
4.70568e-08
4.64997e-08
4.60053e-08
4.5565e-08
4.51707e-08
4.48156e-08
4.44937e-08
4.42003e-08
4.39316e-08
4.36846e-08
4.34574e-08
4.32485e-08
4.30573e-08
4.28835e-08
4.27272e-08
4.25887e-08
4.24686e-08
4.23673e-08
4.22854e-08
4.22235e-08
4.2182e-08
4.21612e-08
5.22466e-08
5.11151e-08
5.01006e-08
4.9196e-08
4.83927e-08
4.76814e-08
4.70521e-08
4.6495e-08
4.60008e-08
4.55605e-08
4.51663e-08
4.48112e-08
4.44894e-08
4.41961e-08
4.39274e-08
4.36804e-08
4.34532e-08
4.32444e-08
4.30532e-08
4.28794e-08
4.27232e-08
4.25847e-08
4.24645e-08
4.23633e-08
4.22814e-08
4.22195e-08
4.2178e-08
4.21572e-08
5.22382e-08
5.1107e-08
5.00928e-08
4.91884e-08
4.83853e-08
4.76741e-08
4.7045e-08
4.64881e-08
4.5994e-08
4.55538e-08
4.51597e-08
4.48047e-08
4.4483e-08
4.41897e-08
4.39211e-08
4.36742e-08
4.3447e-08
4.32382e-08
4.30471e-08
4.28734e-08
4.27171e-08
4.25787e-08
4.24585e-08
4.23573e-08
4.22754e-08
4.22136e-08
4.21721e-08
4.21512e-08
5.2227e-08
5.10962e-08
5.00823e-08
4.91782e-08
4.83754e-08
4.76645e-08
4.70356e-08
4.64789e-08
4.59849e-08
4.55449e-08
4.5151e-08
4.47961e-08
4.44745e-08
4.41813e-08
4.39127e-08
4.36659e-08
4.34388e-08
4.323e-08
4.3039e-08
4.28653e-08
4.2709e-08
4.25706e-08
4.24505e-08
4.23493e-08
4.22675e-08
4.22056e-08
4.21641e-08
4.21433e-08
5.22131e-08
5.10828e-08
5.00693e-08
4.91656e-08
4.83631e-08
4.76525e-08
4.70239e-08
4.64674e-08
4.59737e-08
4.55339e-08
4.514e-08
4.47853e-08
4.44638e-08
4.41707e-08
4.39023e-08
4.36555e-08
4.34285e-08
4.32198e-08
4.30288e-08
4.28552e-08
4.2699e-08
4.25606e-08
4.24406e-08
4.23394e-08
4.22576e-08
4.21957e-08
4.21542e-08
4.21334e-08
5.21965e-08
5.10667e-08
5.00537e-08
4.91505e-08
4.83485e-08
4.76382e-08
4.70099e-08
4.64537e-08
4.59602e-08
4.55206e-08
4.5127e-08
4.47724e-08
4.44511e-08
4.41581e-08
4.38898e-08
4.36431e-08
4.34162e-08
4.32076e-08
4.30166e-08
4.28431e-08
4.2687e-08
4.25486e-08
4.24286e-08
4.23274e-08
4.22457e-08
4.21839e-08
4.21424e-08
4.21216e-08
5.21771e-08
5.1048e-08
5.00356e-08
4.91329e-08
4.83314e-08
4.76216e-08
4.69937e-08
4.64378e-08
4.59446e-08
4.55053e-08
4.51119e-08
4.47575e-08
4.44363e-08
4.41435e-08
4.38753e-08
4.36287e-08
4.34019e-08
4.31934e-08
4.30025e-08
4.2829e-08
4.2673e-08
4.25347e-08
4.24147e-08
4.23136e-08
4.22319e-08
4.21701e-08
4.21286e-08
4.21078e-08
5.2155e-08
5.10267e-08
5.0015e-08
4.9113e-08
4.8312e-08
4.76027e-08
4.69752e-08
4.64197e-08
4.59269e-08
4.54878e-08
4.50946e-08
4.47405e-08
4.44195e-08
4.41268e-08
4.38588e-08
4.36123e-08
4.33856e-08
4.31772e-08
4.29864e-08
4.2813e-08
4.2657e-08
4.25188e-08
4.23989e-08
4.22978e-08
4.22162e-08
4.21544e-08
4.2113e-08
4.20922e-08
5.21303e-08
5.10028e-08
4.9992e-08
4.90906e-08
4.82903e-08
4.75815e-08
4.69545e-08
4.63995e-08
4.5907e-08
4.54683e-08
4.50754e-08
4.47215e-08
4.44007e-08
4.41082e-08
4.38403e-08
4.3594e-08
4.33674e-08
4.31591e-08
4.29684e-08
4.27951e-08
4.26392e-08
4.25011e-08
4.23812e-08
4.22802e-08
4.21985e-08
4.21368e-08
4.20954e-08
4.20746e-08
5.2103e-08
5.09765e-08
4.99665e-08
4.90659e-08
4.82663e-08
4.75582e-08
4.69318e-08
4.63772e-08
4.58851e-08
4.54467e-08
4.50541e-08
4.47005e-08
4.43799e-08
4.40876e-08
4.38199e-08
4.35738e-08
4.33473e-08
4.31391e-08
4.29485e-08
4.27753e-08
4.26195e-08
4.24814e-08
4.23616e-08
4.22607e-08
4.21791e-08
4.21174e-08
4.2076e-08
4.20552e-08
5.2073e-08
5.09476e-08
4.99386e-08
4.9039e-08
4.82402e-08
4.75327e-08
4.69069e-08
4.63529e-08
4.58612e-08
4.54232e-08
4.5031e-08
4.46776e-08
4.43573e-08
4.40652e-08
4.37976e-08
4.35516e-08
4.33253e-08
4.31172e-08
4.29268e-08
4.27536e-08
4.25979e-08
4.24599e-08
4.23402e-08
4.22393e-08
4.21577e-08
4.20961e-08
4.20547e-08
4.2034e-08
5.20405e-08
5.09163e-08
4.99084e-08
4.90098e-08
4.82118e-08
4.75052e-08
4.688e-08
4.63265e-08
4.58354e-08
4.53978e-08
4.50059e-08
4.46528e-08
4.43327e-08
4.40409e-08
4.37734e-08
4.35276e-08
4.33014e-08
4.30935e-08
4.29032e-08
4.27301e-08
4.25745e-08
4.24366e-08
4.2317e-08
4.22161e-08
4.21346e-08
4.2073e-08
4.20317e-08
4.20109e-08
5.20054e-08
5.08826e-08
4.98759e-08
4.89784e-08
4.81814e-08
4.74756e-08
4.68511e-08
4.62982e-08
4.58076e-08
4.53704e-08
4.49789e-08
4.46262e-08
4.43063e-08
4.40147e-08
4.37475e-08
4.35019e-08
4.32758e-08
4.3068e-08
4.28778e-08
4.27049e-08
4.25493e-08
4.24115e-08
4.2292e-08
4.21912e-08
4.21097e-08
4.20481e-08
4.20068e-08
4.19861e-08
5.19678e-08
5.08465e-08
4.98412e-08
4.89448e-08
4.81489e-08
4.7444e-08
4.68203e-08
4.62681e-08
4.5778e-08
4.53413e-08
4.49502e-08
4.45978e-08
4.42782e-08
4.39868e-08
4.37198e-08
4.34743e-08
4.32484e-08
4.30408e-08
4.28507e-08
4.26779e-08
4.25224e-08
4.23847e-08
4.22652e-08
4.21645e-08
4.20831e-08
4.20215e-08
4.19802e-08
4.19595e-08
5.19277e-08
5.0808e-08
4.98042e-08
4.89092e-08
4.81144e-08
4.74104e-08
4.67876e-08
4.62361e-08
4.57466e-08
4.53104e-08
4.49197e-08
4.45676e-08
4.42484e-08
4.39572e-08
4.36904e-08
4.34451e-08
4.32194e-08
4.30119e-08
4.28219e-08
4.26491e-08
4.24938e-08
4.23562e-08
4.22367e-08
4.21361e-08
4.20547e-08
4.19932e-08
4.1952e-08
4.19313e-08
5.18851e-08
5.07672e-08
4.97651e-08
4.88714e-08
4.80779e-08
4.7375e-08
4.67531e-08
4.62024e-08
4.57135e-08
4.52779e-08
4.48876e-08
4.45359e-08
4.42169e-08
4.3926e-08
4.36594e-08
4.34143e-08
4.31887e-08
4.29813e-08
4.27914e-08
4.26188e-08
4.24635e-08
4.2326e-08
4.22066e-08
4.2106e-08
4.20247e-08
4.19633e-08
4.19221e-08
4.19014e-08
5.184e-08
5.07241e-08
4.97238e-08
4.88317e-08
4.80395e-08
4.73378e-08
4.67169e-08
4.6167e-08
4.56788e-08
4.52437e-08
4.48539e-08
4.45025e-08
4.41838e-08
4.38932e-08
4.36268e-08
4.33818e-08
4.31564e-08
4.29491e-08
4.27593e-08
4.25868e-08
4.24317e-08
4.22942e-08
4.21749e-08
4.20744e-08
4.19931e-08
4.19317e-08
4.18905e-08
4.18699e-08
5.17924e-08
5.06788e-08
4.96803e-08
4.879e-08
4.79992e-08
4.72988e-08
4.66789e-08
4.61299e-08
4.56425e-08
4.5208e-08
4.48186e-08
4.44676e-08
4.41493e-08
4.38588e-08
4.35926e-08
4.33478e-08
4.31225e-08
4.29154e-08
4.27257e-08
4.25533e-08
4.23982e-08
4.22609e-08
4.21416e-08
4.20412e-08
4.196e-08
4.18986e-08
4.18574e-08
4.18368e-08
5.17423e-08
5.06311e-08
4.96348e-08
4.87463e-08
4.79572e-08
4.72581e-08
4.66394e-08
4.60913e-08
4.56046e-08
4.51707e-08
4.47819e-08
4.44313e-08
4.41132e-08
4.3823e-08
4.3557e-08
4.33124e-08
4.30872e-08
4.28802e-08
4.26906e-08
4.25183e-08
4.23633e-08
4.2226e-08
4.21069e-08
4.20065e-08
4.19253e-08
4.1864e-08
4.18228e-08
4.18022e-08
5.16897e-08
5.05811e-08
4.95872e-08
4.87007e-08
4.79133e-08
4.72157e-08
4.65982e-08
4.60512e-08
4.55653e-08
4.51321e-08
4.47437e-08
4.43936e-08
4.40758e-08
4.37859e-08
4.35201e-08
4.32756e-08
4.30505e-08
4.28436e-08
4.26541e-08
4.24819e-08
4.2327e-08
4.21897e-08
4.20706e-08
4.19703e-08
4.18892e-08
4.18279e-08
4.17868e-08
4.17661e-08
5.16346e-08
5.05289e-08
4.95375e-08
4.86532e-08
4.78677e-08
4.71717e-08
4.65556e-08
4.60096e-08
4.55246e-08
4.50921e-08
4.47043e-08
4.43545e-08
4.40371e-08
4.37474e-08
4.34818e-08
4.32374e-08
4.30125e-08
4.28057e-08
4.26163e-08
4.24441e-08
4.22892e-08
4.21521e-08
4.2033e-08
4.19327e-08
4.18517e-08
4.17904e-08
4.17493e-08
4.17287e-08
5.1577e-08
5.04744e-08
4.94857e-08
4.86039e-08
4.78205e-08
4.71262e-08
4.65115e-08
4.59667e-08
4.54826e-08
4.50508e-08
4.46636e-08
4.43143e-08
4.39972e-08
4.37077e-08
4.34422e-08
4.3198e-08
4.29732e-08
4.27664e-08
4.25771e-08
4.2405e-08
4.22502e-08
4.21131e-08
4.19941e-08
4.18938e-08
4.18128e-08
4.17515e-08
4.17105e-08
4.16899e-08
5.15167e-08
5.04175e-08
4.94319e-08
4.85527e-08
4.77715e-08
4.70791e-08
4.64659e-08
4.59224e-08
4.54394e-08
4.50083e-08
4.46217e-08
4.42728e-08
4.39561e-08
4.36668e-08
4.34015e-08
4.31575e-08
4.29327e-08
4.2726e-08
4.25367e-08
4.23647e-08
4.22099e-08
4.20728e-08
4.19539e-08
4.18536e-08
4.17726e-08
4.17114e-08
4.16704e-08
4.16498e-08
5.14538e-08
5.03584e-08
4.9376e-08
4.84996e-08
4.77209e-08
4.70306e-08
4.64191e-08
4.58769e-08
4.53949e-08
4.49647e-08
4.45787e-08
4.42303e-08
4.39139e-08
4.36249e-08
4.33597e-08
4.31158e-08
4.28911e-08
4.26844e-08
4.24952e-08
4.23232e-08
4.21684e-08
4.20314e-08
4.19124e-08
4.18122e-08
4.17313e-08
4.16701e-08
4.1629e-08
4.16084e-08
5.13882e-08
5.02968e-08
4.9318e-08
4.84448e-08
4.76687e-08
4.69806e-08
4.63709e-08
4.58302e-08
4.53494e-08
4.49201e-08
4.45347e-08
4.41868e-08
4.38707e-08
4.35819e-08
4.33169e-08
4.3073e-08
4.28484e-08
4.26418e-08
4.24526e-08
4.22805e-08
4.21258e-08
4.19888e-08
4.18699e-08
4.17697e-08
4.16887e-08
4.16275e-08
4.15865e-08
4.15659e-08
5.13198e-08
5.02328e-08
4.92579e-08
4.83881e-08
4.76148e-08
4.69291e-08
4.63215e-08
4.57823e-08
4.53028e-08
4.48744e-08
4.44898e-08
4.41423e-08
4.38266e-08
4.35381e-08
4.32732e-08
4.30294e-08
4.28048e-08
4.25982e-08
4.2409e-08
4.22369e-08
4.20822e-08
4.19451e-08
4.18262e-08
4.17261e-08
4.16451e-08
4.15839e-08
4.15429e-08
4.15223e-08
5.12486e-08
5.01664e-08
4.91957e-08
4.83295e-08
4.75594e-08
4.68764e-08
4.62708e-08
4.57334e-08
4.52552e-08
4.48278e-08
4.4444e-08
4.4097e-08
4.37816e-08
4.34933e-08
4.32286e-08
4.29848e-08
4.27602e-08
4.25536e-08
4.23644e-08
4.21923e-08
4.20376e-08
4.19005e-08
4.17816e-08
4.16814e-08
4.16005e-08
4.15393e-08
4.14983e-08
4.14777e-08
5.11745e-08
5.00975e-08
4.91314e-08
4.82691e-08
4.75025e-08
4.68222e-08
4.6219e-08
4.56834e-08
4.52067e-08
4.47804e-08
4.43973e-08
4.4051e-08
4.37359e-08
4.34478e-08
4.31832e-08
4.29395e-08
4.27149e-08
4.25083e-08
4.2319e-08
4.21469e-08
4.19921e-08
4.1855e-08
4.17361e-08
4.16358e-08
4.15549e-08
4.14937e-08
4.14527e-08
4.14321e-08
5.10974e-08
5.0026e-08
4.90648e-08
4.82069e-08
4.74439e-08
4.67668e-08
4.6166e-08
4.56325e-08
4.51573e-08
4.47322e-08
4.435e-08
4.40042e-08
4.36896e-08
4.34017e-08
4.31372e-08
4.28935e-08
4.26689e-08
4.24622e-08
4.22728e-08
4.21006e-08
4.19458e-08
4.18086e-08
4.16896e-08
4.15894e-08
4.15084e-08
4.14472e-08
4.14062e-08
4.13856e-08
5.10172e-08
4.99518e-08
4.89961e-08
4.81428e-08
4.73838e-08
4.671e-08
4.6112e-08
4.55807e-08
4.51071e-08
4.46833e-08
4.4302e-08
4.39568e-08
4.36426e-08
4.33549e-08
4.30905e-08
4.28468e-08
4.26221e-08
4.24154e-08
4.22259e-08
4.20536e-08
4.18987e-08
4.17615e-08
4.16424e-08
4.15422e-08
4.14612e-08
4.13999e-08
4.13589e-08
4.13383e-08
5.09339e-08
4.9875e-08
4.89251e-08
4.80769e-08
4.73222e-08
4.6652e-08
4.6057e-08
4.55279e-08
4.50562e-08
4.46338e-08
4.42534e-08
4.39089e-08
4.35951e-08
4.33076e-08
4.30433e-08
4.27996e-08
4.25749e-08
4.2368e-08
4.21784e-08
4.2006e-08
4.1851e-08
4.17137e-08
4.15945e-08
4.14942e-08
4.14131e-08
4.13519e-08
4.13108e-08
4.12902e-08
5.08473e-08
4.97955e-08
4.88518e-08
4.80091e-08
4.72591e-08
4.65928e-08
4.60009e-08
4.54744e-08
4.50047e-08
4.45837e-08
4.42043e-08
4.38605e-08
4.35471e-08
4.32599e-08
4.29957e-08
4.27519e-08
4.25271e-08
4.23201e-08
4.21304e-08
4.19578e-08
4.18027e-08
4.16652e-08
4.1546e-08
4.14456e-08
4.13645e-08
4.13032e-08
4.12621e-08
4.12415e-08
5.07575e-08
4.97132e-08
4.87763e-08
4.79395e-08
4.71945e-08
4.65323e-08
4.59439e-08
4.54201e-08
4.49525e-08
4.45331e-08
4.41548e-08
4.38118e-08
4.34988e-08
4.32119e-08
4.29477e-08
4.27039e-08
4.24789e-08
4.22717e-08
4.20819e-08
4.19092e-08
4.17538e-08
4.16163e-08
4.14969e-08
4.13964e-08
4.13152e-08
4.12539e-08
4.12128e-08
4.11921e-08
5.06642e-08
4.96281e-08
4.86984e-08
4.78679e-08
4.71284e-08
4.64708e-08
4.5886e-08
4.53652e-08
4.48998e-08
4.4482e-08
4.4105e-08
4.37628e-08
4.34503e-08
4.31635e-08
4.28994e-08
4.26555e-08
4.24304e-08
4.22231e-08
4.2033e-08
4.18601e-08
4.17046e-08
4.15668e-08
4.14474e-08
4.13468e-08
4.12655e-08
4.12041e-08
4.11629e-08
4.11423e-08
5.05676e-08
4.95402e-08
4.86183e-08
4.77946e-08
4.70608e-08
4.64081e-08
4.58273e-08
4.53096e-08
4.48466e-08
4.44307e-08
4.40549e-08
4.37135e-08
4.34015e-08
4.3115e-08
4.28509e-08
4.2607e-08
4.23817e-08
4.21741e-08
4.19838e-08
4.18107e-08
4.1655e-08
4.15171e-08
4.13974e-08
4.12967e-08
4.12153e-08
4.11539e-08
4.11127e-08
4.1092e-08
5.04675e-08
4.94495e-08
4.85359e-08
4.77195e-08
4.69919e-08
4.63443e-08
4.57678e-08
4.52535e-08
4.47931e-08
4.4379e-08
4.40046e-08
4.36641e-08
4.33526e-08
4.30664e-08
4.28023e-08
4.25583e-08
4.23328e-08
4.2125e-08
4.19344e-08
4.17611e-08
4.16051e-08
4.1467e-08
4.13472e-08
4.12463e-08
4.11648e-08
4.11033e-08
4.1062e-08
4.10413e-08
5.0364e-08
4.93559e-08
4.84512e-08
4.76425e-08
4.69216e-08
4.62796e-08
4.57076e-08
4.51969e-08
4.47392e-08
4.43272e-08
4.39543e-08
4.36147e-08
4.33038e-08
4.30177e-08
4.27537e-08
4.25096e-08
4.22839e-08
4.20758e-08
4.18849e-08
4.17113e-08
4.1555e-08
4.14167e-08
4.12967e-08
4.11956e-08
4.11141e-08
4.10524e-08
4.10111e-08
4.09904e-08
5.02571e-08
4.92596e-08
4.83643e-08
4.75639e-08
4.68501e-08
4.6214e-08
4.56468e-08
4.51399e-08
4.46851e-08
4.42753e-08
4.39039e-08
4.35653e-08
4.32549e-08
4.29692e-08
4.27051e-08
4.24609e-08
4.22349e-08
4.20265e-08
4.18354e-08
4.16614e-08
4.15049e-08
4.13662e-08
4.1246e-08
4.11448e-08
4.10631e-08
4.10013e-08
4.096e-08
4.09392e-08
5.01467e-08
4.91605e-08
4.82753e-08
4.74837e-08
4.67773e-08
4.61475e-08
4.55854e-08
4.50825e-08
4.46309e-08
4.42234e-08
4.38535e-08
4.3516e-08
4.32062e-08
4.29207e-08
4.26567e-08
4.24123e-08
4.21861e-08
4.19773e-08
4.17858e-08
4.16115e-08
4.14547e-08
4.13158e-08
4.11953e-08
4.10939e-08
4.1012e-08
4.09502e-08
4.09087e-08
4.08879e-08
8.26271e-08
8.25966e-08
8.25651e-08
8.25187e-08
8.24504e-08
8.23671e-08
8.19124e-08
8.19279e-08
8.19424e-08
8.19496e-08
8.1948e-08
8.19447e-08
8.09701e-08
8.10352e-08
8.10986e-08
8.1158e-08
8.12139e-08
8.12717e-08
7.98195e-08
7.99332e-08
8.00439e-08
8.01511e-08
8.02561e-08
8.03625e-08
7.84821e-08
7.86405e-08
7.87944e-08
7.89439e-08
7.90905e-08
7.92367e-08
7.69815e-08
7.71792e-08
7.73707e-08
7.75564e-08
7.77378e-08
7.79165e-08
7.53429e-08
7.55736e-08
7.57965e-08
7.60122e-08
7.62219e-08
7.64269e-08
7.35929e-08
7.38498e-08
7.40976e-08
7.43371e-08
7.45689e-08
7.47942e-08
7.17584e-08
7.20348e-08
7.23012e-08
7.25581e-08
7.28063e-08
7.30464e-08
6.98668e-08
7.0156e-08
7.04347e-08
7.07032e-08
7.0962e-08
7.12118e-08
6.79447e-08
6.82405e-08
6.85255e-08
6.88e-08
6.90644e-08
6.93189e-08
6.60175e-08
6.63142e-08
6.66002e-08
6.68756e-08
6.71406e-08
6.73955e-08
6.41092e-08
6.44017e-08
6.46838e-08
6.49555e-08
6.52169e-08
6.54682e-08
6.22415e-08
6.25254e-08
6.27994e-08
6.30634e-08
6.33175e-08
6.35617e-08
6.04335e-08
6.07051e-08
6.09675e-08
6.12206e-08
6.14642e-08
6.16984e-08
5.87016e-08
5.8958e-08
5.92061e-08
5.94455e-08
5.96762e-08
5.98981e-08
5.7059e-08
5.72981e-08
5.75297e-08
5.77535e-08
5.79694e-08
5.81773e-08
5.55155e-08
5.57359e-08
5.59497e-08
5.61567e-08
5.63566e-08
5.65493e-08
5.4078e-08
5.4279e-08
5.44744e-08
5.46638e-08
5.48471e-08
5.5024e-08
5.27502e-08
5.29317e-08
5.31086e-08
5.32803e-08
5.34468e-08
5.36079e-08
5.15329e-08
5.16954e-08
5.18541e-08
5.20086e-08
5.21587e-08
5.23042e-08
5.04243e-08
5.05687e-08
5.07102e-08
5.08483e-08
5.09827e-08
5.11134e-08
5.00331e-08
4.90588e-08
4.81842e-08
4.74019e-08
4.67035e-08
4.60803e-08
4.55236e-08
4.5025e-08
4.45767e-08
4.41715e-08
4.38034e-08
4.34669e-08
4.31578e-08
4.28725e-08
4.26085e-08
4.23639e-08
4.21374e-08
4.19283e-08
4.17364e-08
4.15617e-08
4.14045e-08
4.12653e-08
4.11446e-08
4.1043e-08
4.09609e-08
4.08989e-08
4.08574e-08
4.08366e-08
4.99162e-08
4.89545e-08
4.80912e-08
4.73187e-08
4.66287e-08
4.60125e-08
4.54615e-08
4.49674e-08
4.45225e-08
4.41199e-08
4.37535e-08
4.34181e-08
4.31096e-08
4.28246e-08
4.25606e-08
4.23157e-08
4.20889e-08
4.18795e-08
4.16871e-08
4.1512e-08
4.13545e-08
4.1215e-08
4.1094e-08
4.09921e-08
4.09099e-08
4.08478e-08
4.08061e-08
4.07853e-08
4.97963e-08
4.88479e-08
4.79964e-08
4.72342e-08
4.6553e-08
4.59442e-08
4.53991e-08
4.49097e-08
4.44684e-08
4.40684e-08
4.37039e-08
4.33697e-08
4.30618e-08
4.27771e-08
4.2513e-08
4.2268e-08
4.20408e-08
4.18309e-08
4.16381e-08
4.14626e-08
4.13047e-08
4.11648e-08
4.10435e-08
4.09414e-08
4.0859e-08
4.07967e-08
4.0755e-08
4.07341e-08
4.96736e-08
4.87391e-08
4.79e-08
4.71486e-08
4.64767e-08
4.58755e-08
4.53367e-08
4.48522e-08
4.44146e-08
4.40174e-08
4.36547e-08
4.33217e-08
4.30146e-08
4.27301e-08
4.2466e-08
4.22206e-08
4.19931e-08
4.17827e-08
4.15895e-08
4.14135e-08
4.12551e-08
4.11149e-08
4.09933e-08
4.08909e-08
4.08083e-08
4.07459e-08
4.0704e-08
4.06831e-08
4.95482e-08
4.86283e-08
4.78022e-08
4.70621e-08
4.63998e-08
4.58066e-08
4.52743e-08
4.47949e-08
4.43612e-08
4.39668e-08
4.36061e-08
4.32743e-08
4.29678e-08
4.26836e-08
4.24194e-08
4.21738e-08
4.19458e-08
4.1735e-08
4.15412e-08
4.13648e-08
4.12059e-08
4.10653e-08
4.09433e-08
4.08407e-08
4.07578e-08
4.06953e-08
4.06534e-08
4.06323e-08
4.94204e-08
4.85158e-08
4.77032e-08
4.69749e-08
4.63226e-08
4.57377e-08
4.52121e-08
4.47379e-08
4.43083e-08
4.39168e-08
4.3558e-08
4.32276e-08
4.29217e-08
4.26377e-08
4.23734e-08
4.21275e-08
4.18991e-08
4.16877e-08
4.14935e-08
4.13165e-08
4.11572e-08
4.10161e-08
4.08938e-08
4.07909e-08
4.07078e-08
4.06451e-08
4.0603e-08
4.05819e-08
8.26698e-08
8.19034e-08
8.09073e-08
7.97047e-08
7.83199e-08
7.6778e-08
7.51049e-08
7.33275e-08
7.14729e-08
6.9568e-08
6.76391e-08
6.57112e-08
6.38075e-08
6.1949e-08
6.01541e-08
5.84382e-08
5.68137e-08
5.52898e-08
5.38726e-08
5.25651e-08
5.13675e-08
5.02777e-08
8.27366e-08
8.19075e-08
8.08496e-08
7.959e-08
7.81543e-08
7.65685e-08
7.48592e-08
7.30534e-08
7.1178e-08
6.92596e-08
6.73241e-08
6.53958e-08
6.34972e-08
6.16485e-08
5.98673e-08
5.81683e-08
5.65629e-08
5.50595e-08
5.36634e-08
5.23769e-08
5.11998e-08
5.01294e-08
8.28375e-08
8.1928e-08
8.07981e-08
7.94748e-08
7.7984e-08
7.63518e-08
7.46046e-08
7.27692e-08
7.08724e-08
6.89405e-08
6.69985e-08
6.50702e-08
6.31773e-08
6.13393e-08
5.95728e-08
5.78915e-08
5.63061e-08
5.48241e-08
5.34501e-08
5.21856e-08
5.10297e-08
4.99793e-08
8.29691e-08
8.19617e-08
8.07501e-08
7.93574e-08
7.78078e-08
7.61267e-08
7.43402e-08
7.24746e-08
7.05562e-08
6.86106e-08
6.66625e-08
6.47349e-08
6.28485e-08
6.1022e-08
5.92711e-08
5.76086e-08
5.60442e-08
5.45845e-08
5.32333e-08
5.19916e-08
5.08577e-08
4.9828e-08
8.31094e-08
8.19983e-08
8.06999e-08
7.92341e-08
7.76234e-08
7.5892e-08
7.40653e-08
7.2169e-08
7.0229e-08
6.82703e-08
6.63167e-08
6.43904e-08
6.25115e-08
6.06975e-08
5.89631e-08
5.73203e-08
5.57779e-08
5.43414e-08
5.3014e-08
5.17957e-08
5.06844e-08
4.96761e-08
8.32422e-08
8.20266e-08
8.06405e-08
7.91007e-08
7.7428e-08
7.56458e-08
7.37788e-08
7.18522e-08
6.98911e-08
6.79198e-08
6.59615e-08
6.40375e-08
6.2167e-08
6.03664e-08
5.86497e-08
5.70277e-08
5.55081e-08
5.40957e-08
5.27928e-08
5.15987e-08
5.05106e-08
4.9524e-08
8.33479e-08
8.20361e-08
8.05655e-08
7.89529e-08
7.72191e-08
7.53868e-08
7.34801e-08
7.15238e-08
6.95424e-08
6.75596e-08
6.55976e-08
6.3677e-08
6.1816e-08
6.003e-08
5.8332e-08
5.67316e-08
5.52358e-08
5.38484e-08
5.25707e-08
5.14013e-08
5.0337e-08
4.93725e-08
8.34218e-08
8.20214e-08
8.04705e-08
7.87878e-08
7.69946e-08
7.51136e-08
7.31686e-08
7.11839e-08
6.91835e-08
6.71904e-08
6.5226e-08
6.331e-08
6.14596e-08
5.96894e-08
5.80111e-08
5.64334e-08
5.49622e-08
5.36005e-08
5.23485e-08
5.12045e-08
5.01643e-08
4.92223e-08
8.34674e-08
8.19811e-08
8.03532e-08
7.86034e-08
7.67532e-08
7.48255e-08
7.28441e-08
7.08328e-08
6.88149e-08
6.6813e-08
6.48477e-08
6.29377e-08
6.10992e-08
5.93459e-08
5.76883e-08
5.61342e-08
5.46884e-08
5.3353e-08
5.21274e-08
5.1009e-08
4.99932e-08
4.9074e-08
8.34818e-08
8.19134e-08
8.02121e-08
7.83984e-08
7.64942e-08
7.45225e-08
7.25069e-08
7.0471e-08
6.84377e-08
6.64287e-08
6.4464e-08
6.25614e-08
6.07362e-08
5.90009e-08
5.73651e-08
5.58354e-08
5.44157e-08
5.31071e-08
5.19084e-08
5.0816e-08
4.98248e-08
4.89282e-08
8.34671e-08
8.18176e-08
8.00465e-08
7.81726e-08
7.62177e-08
7.42049e-08
7.21578e-08
7.00996e-08
6.8053e-08
6.60388e-08
6.40765e-08
6.21828e-08
6.03722e-08
5.8656e-08
5.70428e-08
5.55384e-08
5.41454e-08
5.28641e-08
5.16924e-08
5.06261e-08
4.96596e-08
4.87858e-08
8.34074e-08
8.16903e-08
7.98558e-08
7.79262e-08
7.59244e-08
7.38738e-08
7.1798e-08
6.97201e-08
6.76623e-08
6.56451e-08
6.36868e-08
6.18036e-08
6.00088e-08
5.83128e-08
5.67232e-08
5.52446e-08
5.38788e-08
5.26251e-08
5.14806e-08
5.04405e-08
4.94985e-08
4.86473e-08
8.332e-08
8.15358e-08
7.96418e-08
7.76606e-08
7.56156e-08
7.35305e-08
7.14291e-08
6.93342e-08
6.72677e-08
6.52493e-08
6.32969e-08
6.14257e-08
5.96479e-08
5.79731e-08
5.64077e-08
5.49555e-08
5.36171e-08
5.23912e-08
5.12739e-08
5.02599e-08
4.93423e-08
4.85134e-08
8.32015e-08
8.13554e-08
7.94063e-08
7.73776e-08
7.52931e-08
7.3177e-08
7.10531e-08
6.8944e-08
6.6871e-08
6.48537e-08
6.29088e-08
6.10509e-08
5.92913e-08
5.76385e-08
5.60981e-08
5.46725e-08
5.33618e-08
5.21636e-08
5.10734e-08
5.00852e-08
4.91916e-08
4.83847e-08
8.30555e-08
8.11516e-08
7.91516e-08
7.70794e-08
7.49594e-08
7.28157e-08
7.06723e-08
6.85517e-08
6.64747e-08
6.44603e-08
6.25247e-08
6.06814e-08
5.8941e-08
5.73109e-08
5.57957e-08
5.43971e-08
5.31141e-08
5.19434e-08
5.088e-08
4.99172e-08
4.90472e-08
4.82616e-08
8.2884e-08
8.09268e-08
7.88803e-08
7.67688e-08
7.46169e-08
7.24492e-08
7.02894e-08
6.81599e-08
6.60812e-08
6.40716e-08
6.21467e-08
6.03192e-08
5.85988e-08
5.6992e-08
5.55024e-08
5.41307e-08
5.28752e-08
5.17317e-08
5.06946e-08
4.97566e-08
4.89096e-08
4.81448e-08
8.26899e-08
8.06837e-08
7.85953e-08
7.64487e-08
7.42688e-08
7.20804e-08
6.99072e-08
6.77713e-08
6.5693e-08
6.36899e-08
6.17771e-08
5.99664e-08
5.82666e-08
5.66834e-08
5.52194e-08
5.38745e-08
5.26461e-08
5.15294e-08
5.0518e-08
4.96042e-08
4.87794e-08
4.80346e-08
8.24726e-08
8.04251e-08
7.82998e-08
7.61223e-08
7.39182e-08
7.17123e-08
6.95285e-08
6.73886e-08
6.53126e-08
6.33177e-08
6.14181e-08
5.96249e-08
5.79463e-08
5.63868e-08
5.49483e-08
5.36299e-08
5.2428e-08
5.13374e-08
5.03509e-08
4.94603e-08
4.86569e-08
4.79313e-08
8.22405e-08
8.01556e-08
7.79977e-08
7.57933e-08
7.35684e-08
7.13482e-08
6.91564e-08
6.70148e-08
6.49429e-08
6.29574e-08
6.10719e-08
5.92969e-08
5.76395e-08
5.61036e-08
5.46903e-08
5.33977e-08
5.22217e-08
5.11563e-08
5.01938e-08
4.93256e-08
4.85425e-08
4.78351e-08
8.19997e-08
7.98802e-08
7.76932e-08
7.54654e-08
7.3223e-08
7.09913e-08
6.87939e-08
6.66525e-08
6.45862e-08
6.26112e-08
6.07406e-08
5.8984e-08
5.73479e-08
5.58354e-08
5.44466e-08
5.31791e-08
5.20281e-08
5.09868e-08
5.00472e-08
4.92003e-08
4.84365e-08
4.77463e-08
8.17535e-08
7.96023e-08
7.739e-08
7.51423e-08
7.28855e-08
7.06449e-08
6.84441e-08
6.63046e-08
6.42452e-08
6.22815e-08
6.04261e-08
5.8688e-08
5.70729e-08
5.55831e-08
5.42182e-08
5.29749e-08
5.18477e-08
5.08294e-08
4.99115e-08
4.90846e-08
4.8339e-08
4.7665e-08
8.1499e-08
7.93247e-08
7.70918e-08
7.48277e-08
7.25593e-08
7.03122e-08
6.81099e-08
6.59737e-08
6.39221e-08
6.19703e-08
6.01303e-08
5.84105e-08
5.68158e-08
5.53481e-08
5.40059e-08
5.27856e-08
5.1681e-08
5.06844e-08
4.97869e-08
4.89788e-08
4.82501e-08
4.7591e-08
8.12481e-08
7.90534e-08
7.68029e-08
7.45254e-08
7.22479e-08
6.99963e-08
6.7794e-08
6.56623e-08
6.36191e-08
6.16795e-08
5.98548e-08
5.81528e-08
5.65779e-08
5.51311e-08
5.38106e-08
5.26119e-08
5.15285e-08
5.05521e-08
4.96736e-08
4.88828e-08
4.81698e-08
4.75244e-08
8.10077e-08
7.87934e-08
7.65277e-08
7.4239e-08
7.19546e-08
6.97001e-08
6.74992e-08
6.53727e-08
6.33384e-08
6.14109e-08
5.96011e-08
5.79161e-08
5.63599e-08
5.49329e-08
5.36326e-08
5.24541e-08
5.13903e-08
5.04327e-08
4.95715e-08
4.87967e-08
4.80979e-08
4.7465e-08
8.07801e-08
7.85478e-08
7.62695e-08
7.3972e-08
7.16825e-08
6.94266e-08
6.72279e-08
6.51071e-08
6.30818e-08
6.11661e-08
5.93704e-08
5.77016e-08
5.61628e-08
5.47542e-08
5.34725e-08
5.23126e-08
5.12667e-08
5.03261e-08
4.94808e-08
4.87204e-08
4.80344e-08
4.74127e-08
8.05595e-08
7.83185e-08
7.60313e-08
7.37273e-08
7.14343e-08
6.91781e-08
6.69823e-08
6.48674e-08
6.28509e-08
6.09464e-08
5.91639e-08
5.751e-08
5.59873e-08
5.45953e-08
5.33306e-08
5.21874e-08
5.11577e-08
5.02323e-08
4.94012e-08
4.86536e-08
4.7979e-08
4.73673e-08
8.03622e-08
7.81117e-08
7.58171e-08
7.35081e-08
7.12128e-08
6.89571e-08
6.67645e-08
6.46554e-08
6.26471e-08
6.07529e-08
5.89826e-08
5.73421e-08
5.58338e-08
5.44567e-08
5.32071e-08
5.20787e-08
5.10632e-08
5.01513e-08
4.93325e-08
4.85962e-08
4.79316e-08
4.73285e-08
8.01921e-08
7.79309e-08
7.56298e-08
7.33171e-08
7.10203e-08
6.87655e-08
6.65761e-08
6.44725e-08
6.24717e-08
6.05867e-08
5.88271e-08
5.71984e-08
5.57027e-08
5.43386e-08
5.3102e-08
5.19864e-08
5.09833e-08
5.00829e-08
4.92747e-08
4.85479e-08
4.78918e-08
4.72961e-08
8.00408e-08
7.77766e-08
7.54718e-08
7.31565e-08
7.08589e-08
6.86052e-08
6.64188e-08
6.43201e-08
6.23257e-08
6.04487e-08
5.86981e-08
5.70795e-08
5.55943e-08
5.42412e-08
5.30155e-08
5.19106e-08
5.09177e-08
5.00269e-08
4.92275e-08
4.85087e-08
4.78595e-08
4.72699e-08
7.99221e-08
7.76538e-08
7.53457e-08
7.30283e-08
7.07302e-08
6.84775e-08
6.62937e-08
6.4199e-08
6.22099e-08
6.03393e-08
5.85962e-08
5.69855e-08
5.55089e-08
5.41645e-08
5.29475e-08
5.18511e-08
5.08663e-08
4.99831e-08
4.91907e-08
4.84781e-08
4.78345e-08
4.72496e-08
7.98371e-08
7.75646e-08
7.52534e-08
7.29342e-08
7.06356e-08
6.83837e-08
6.62018e-08
6.41101e-08
6.2125e-08
6.02592e-08
5.85215e-08
5.69169e-08
5.54465e-08
5.41085e-08
5.2898e-08
5.18078e-08
5.0829e-08
4.99514e-08
4.91641e-08
4.84561e-08
4.78165e-08
4.72351e-08
7.97888e-08
7.75104e-08
7.51959e-08
7.28751e-08
7.05759e-08
6.83244e-08
6.61437e-08
6.40539e-08
6.20714e-08
6.02087e-08
5.84745e-08
5.68737e-08
5.54073e-08
5.40734e-08
5.2867e-08
5.17808e-08
5.08058e-08
4.99317e-08
4.91476e-08
4.84425e-08
4.78055e-08
4.72262e-08
7.97735e-08
7.749e-08
7.51732e-08
7.28512e-08
7.05516e-08
6.83001e-08
6.61199e-08
6.40308e-08
6.20493e-08
6.01879e-08
5.84552e-08
5.6856e-08
5.53913e-08
5.40592e-08
5.28545e-08
5.17699e-08
5.07965e-08
4.99239e-08
4.91412e-08
4.84372e-08
4.78012e-08
4.72228e-08
4.92912e-08
4.84023e-08
4.76037e-08
4.68876e-08
4.62455e-08
4.56692e-08
4.51505e-08
4.46817e-08
4.42562e-08
4.38676e-08
4.35109e-08
4.31817e-08
4.28765e-08
4.25927e-08
4.23283e-08
4.2082e-08
4.18531e-08
4.16413e-08
4.14465e-08
4.12689e-08
4.11091e-08
4.09676e-08
4.08449e-08
4.07417e-08
4.06584e-08
4.05955e-08
4.05533e-08
4.05322e-08
4.91609e-08
4.82882e-08
4.75041e-08
4.68004e-08
4.61689e-08
4.56013e-08
4.50896e-08
4.46264e-08
4.4205e-08
4.38194e-08
4.34648e-08
4.31368e-08
4.28323e-08
4.25486e-08
4.22841e-08
4.20375e-08
4.18081e-08
4.15956e-08
4.14002e-08
4.12221e-08
4.10618e-08
4.09199e-08
4.07968e-08
4.06932e-08
4.06097e-08
4.05466e-08
4.05043e-08
4.04831e-08
4.90294e-08
4.81735e-08
4.74042e-08
4.67133e-08
4.60926e-08
4.5534e-08
4.50294e-08
4.45718e-08
4.41546e-08
4.37721e-08
4.34195e-08
4.30928e-08
4.27889e-08
4.25054e-08
4.22407e-08
4.19937e-08
4.17637e-08
4.15507e-08
4.13547e-08
4.1176e-08
4.10152e-08
4.08727e-08
4.07492e-08
4.06453e-08
4.05615e-08
4.04982e-08
4.04559e-08
4.04346e-08
4.88972e-08
4.80585e-08
4.73044e-08
4.66266e-08
4.6017e-08
4.54674e-08
4.49702e-08
4.45182e-08
4.41053e-08
4.37258e-08
4.33752e-08
4.30497e-08
4.27464e-08
4.24631e-08
4.21981e-08
4.19507e-08
4.17202e-08
4.15065e-08
4.13099e-08
4.11306e-08
4.09692e-08
4.08263e-08
4.07024e-08
4.05981e-08
4.05141e-08
4.04506e-08
4.04081e-08
4.03867e-08
4.87648e-08
4.79437e-08
4.7205e-08
4.65406e-08
4.59422e-08
4.54018e-08
4.49119e-08
4.44657e-08
4.4057e-08
4.36805e-08
4.3332e-08
4.30077e-08
4.27049e-08
4.24217e-08
4.21565e-08
4.19086e-08
4.16775e-08
4.14632e-08
4.12659e-08
4.1086e-08
4.0924e-08
4.07806e-08
4.06563e-08
4.05517e-08
4.04673e-08
4.04037e-08
4.0361e-08
4.03396e-08
4.86327e-08
4.78295e-08
4.71065e-08
4.64556e-08
4.58685e-08
4.53374e-08
4.48549e-08
4.44144e-08
4.40099e-08
4.36365e-08
4.32899e-08
4.29668e-08
4.26646e-08
4.23814e-08
4.21159e-08
4.18675e-08
4.16358e-08
4.14208e-08
4.12228e-08
4.10423e-08
4.08797e-08
4.07357e-08
4.0611e-08
4.0506e-08
4.04214e-08
4.03575e-08
4.03148e-08
4.02933e-08
4.85015e-08
4.77164e-08
4.70093e-08
4.6372e-08
4.57962e-08
4.52744e-08
4.47993e-08
4.43645e-08
4.39642e-08
4.35937e-08
4.32491e-08
4.29271e-08
4.26253e-08
4.23421e-08
4.20764e-08
4.18274e-08
4.1595e-08
4.13793e-08
4.11806e-08
4.09994e-08
4.08363e-08
4.06918e-08
4.05666e-08
4.04613e-08
4.03764e-08
4.03123e-08
4.02694e-08
4.02479e-08
4.83717e-08
4.76049e-08
4.69138e-08
4.629e-08
4.57257e-08
4.52131e-08
4.47454e-08
4.43161e-08
4.392e-08
4.35524e-08
4.32096e-08
4.28886e-08
4.25873e-08
4.2304e-08
4.20379e-08
4.17884e-08
4.15553e-08
4.13389e-08
4.11395e-08
4.09576e-08
4.07938e-08
4.06488e-08
4.05232e-08
4.04175e-08
4.03323e-08
4.0268e-08
4.0225e-08
4.02034e-08
4.8244e-08
4.74955e-08
4.68203e-08
4.62102e-08
4.56571e-08
4.51537e-08
4.46932e-08
4.42694e-08
4.38773e-08
4.35125e-08
4.31715e-08
4.28515e-08
4.25505e-08
4.22671e-08
4.20006e-08
4.17505e-08
4.15167e-08
4.12995e-08
4.10994e-08
4.09168e-08
4.07524e-08
4.06069e-08
4.04808e-08
4.03747e-08
4.02892e-08
4.02247e-08
4.01816e-08
4.01599e-08
4.81189e-08
4.73887e-08
4.67293e-08
4.61326e-08
4.55908e-08
4.50964e-08
4.46429e-08
4.42245e-08
4.38363e-08
4.34742e-08
4.31348e-08
4.28157e-08
4.2515e-08
4.22315e-08
4.19645e-08
4.17137e-08
4.14792e-08
4.12613e-08
4.10604e-08
4.08771e-08
4.07121e-08
4.0566e-08
4.04395e-08
4.0333e-08
4.02473e-08
4.01826e-08
4.01392e-08
4.01175e-08
4.7997e-08
4.72849e-08
4.66412e-08
4.60578e-08
4.55269e-08
4.50413e-08
4.45947e-08
4.41816e-08
4.37971e-08
4.34375e-08
4.30997e-08
4.27814e-08
4.24809e-08
4.21972e-08
4.19297e-08
4.16782e-08
4.1443e-08
4.12242e-08
4.10226e-08
4.08386e-08
4.0673e-08
4.05263e-08
4.03993e-08
4.02925e-08
4.02065e-08
4.01416e-08
4.00981e-08
4.00763e-08
4.78788e-08
4.71846e-08
4.65564e-08
4.59859e-08
4.54657e-08
4.49887e-08
4.45488e-08
4.41407e-08
4.37598e-08
4.34026e-08
4.30662e-08
4.27486e-08
4.24482e-08
4.21642e-08
4.18962e-08
4.1644e-08
4.1408e-08
4.11884e-08
4.0986e-08
4.08013e-08
4.0635e-08
4.04878e-08
4.03604e-08
4.02532e-08
4.01669e-08
4.01018e-08
4.00582e-08
4.00364e-08
4.77649e-08
4.70883e-08
4.64751e-08
4.59173e-08
4.54074e-08
4.49387e-08
4.45052e-08
4.41019e-08
4.37244e-08
4.33694e-08
4.30343e-08
4.27173e-08
4.24169e-08
4.21326e-08
4.1864e-08
4.16111e-08
4.13742e-08
4.11539e-08
4.09507e-08
4.07653e-08
4.05984e-08
4.04507e-08
4.03228e-08
4.02153e-08
4.01286e-08
4.00633e-08
4.00196e-08
3.99977e-08
4.76557e-08
4.69962e-08
4.63977e-08
4.58521e-08
4.53523e-08
4.48915e-08
4.44641e-08
4.40653e-08
4.36909e-08
4.3338e-08
4.30041e-08
4.26875e-08
4.23872e-08
4.21025e-08
4.18332e-08
4.15796e-08
4.13419e-08
4.11207e-08
4.09167e-08
4.07306e-08
4.05631e-08
4.04148e-08
4.02865e-08
4.01786e-08
4.00917e-08
4.00262e-08
3.99824e-08
3.99604e-08
4.75518e-08
4.69088e-08
4.63244e-08
4.57907e-08
4.53004e-08
4.48472e-08
4.44256e-08
4.40309e-08
4.36595e-08
4.33085e-08
4.29756e-08
4.26594e-08
4.23589e-08
4.20738e-08
4.18038e-08
4.15494e-08
4.13109e-08
4.10889e-08
4.08841e-08
4.06973e-08
4.05292e-08
4.03804e-08
4.02516e-08
4.01434e-08
4.00563e-08
3.99905e-08
3.99466e-08
3.99245e-08
4.74533e-08
4.68264e-08
4.62555e-08
4.5733e-08
4.52518e-08
4.48058e-08
4.43896e-08
4.39989e-08
4.36302e-08
4.32808e-08
4.29488e-08
4.26329e-08
4.23322e-08
4.20465e-08
4.17759e-08
4.15207e-08
4.12813e-08
4.10585e-08
4.0853e-08
4.06655e-08
4.04967e-08
4.03474e-08
4.02182e-08
4.01097e-08
4.00223e-08
3.99564e-08
3.99123e-08
3.98902e-08
4.73608e-08
4.67491e-08
4.61911e-08
4.56793e-08
4.52067e-08
4.47674e-08
4.43562e-08
4.39692e-08
4.36029e-08
4.32551e-08
4.29238e-08
4.2608e-08
4.2307e-08
4.20208e-08
4.17495e-08
4.14934e-08
4.12532e-08
4.10296e-08
4.08233e-08
4.06351e-08
4.04658e-08
4.0316e-08
4.01864e-08
4.00775e-08
3.99898e-08
3.99237e-08
3.98795e-08
3.98574e-08
4.72743e-08
4.66771e-08
4.61314e-08
4.56296e-08
4.51651e-08
4.4732e-08
4.43255e-08
4.39418e-08
4.35778e-08
4.32312e-08
4.29005e-08
4.25847e-08
4.22834e-08
4.19966e-08
4.17245e-08
4.14677e-08
4.12266e-08
4.10022e-08
4.07952e-08
4.06063e-08
4.04364e-08
4.02861e-08
4.01561e-08
4.00469e-08
3.9959e-08
3.98927e-08
3.98484e-08
3.98262e-08
4.71941e-08
4.66106e-08
4.60764e-08
4.5584e-08
4.51269e-08
4.46996e-08
4.42974e-08
4.39167e-08
4.35546e-08
4.32091e-08
4.28789e-08
4.25631e-08
4.22614e-08
4.1974e-08
4.17011e-08
4.14434e-08
4.12016e-08
4.09764e-08
4.07686e-08
4.05791e-08
4.04086e-08
4.02579e-08
4.01275e-08
4.0018e-08
3.99298e-08
3.98634e-08
3.9819e-08
3.97967e-08
4.71203e-08
4.65497e-08
4.60261e-08
4.55424e-08
4.50923e-08
4.46702e-08
4.42719e-08
4.38939e-08
4.35335e-08
4.3189e-08
4.2859e-08
4.25431e-08
4.2241e-08
4.19529e-08
4.16793e-08
4.14207e-08
4.11781e-08
4.09521e-08
4.07436e-08
4.05535e-08
4.03825e-08
4.02313e-08
4.01005e-08
3.99908e-08
3.99024e-08
3.98358e-08
3.97913e-08
3.97689e-08
4.7053e-08
4.64942e-08
4.59805e-08
4.55049e-08
4.5061e-08
4.46437e-08
4.42489e-08
4.38733e-08
4.35144e-08
4.31706e-08
4.28409e-08
4.25247e-08
4.22221e-08
4.19334e-08
4.1659e-08
4.13996e-08
4.11562e-08
4.09295e-08
4.07203e-08
4.05296e-08
4.03581e-08
4.02065e-08
4.00754e-08
3.99653e-08
3.98767e-08
3.981e-08
3.97653e-08
3.9743e-08
4.69919e-08
4.64441e-08
4.59395e-08
4.54712e-08
4.5033e-08
4.46201e-08
4.42284e-08
4.38548e-08
4.34972e-08
4.3154e-08
4.28243e-08
4.25079e-08
4.22048e-08
4.19154e-08
4.16402e-08
4.13801e-08
4.11359e-08
4.09085e-08
4.06987e-08
4.05074e-08
4.03354e-08
4.01834e-08
4.0052e-08
3.99416e-08
3.98529e-08
3.9786e-08
3.97412e-08
3.97188e-08
4.69372e-08
4.63993e-08
4.5903e-08
4.54412e-08
4.50082e-08
4.45991e-08
4.42101e-08
4.38384e-08
4.34818e-08
4.31391e-08
4.28095e-08
4.24927e-08
4.21891e-08
4.1899e-08
4.16231e-08
4.13622e-08
4.11173e-08
4.08892e-08
4.06788e-08
4.0487e-08
4.03145e-08
4.01621e-08
4.00304e-08
3.99198e-08
3.98309e-08
3.97639e-08
3.97191e-08
3.96966e-08
4.68885e-08
4.63597e-08
4.58708e-08
4.54149e-08
4.49865e-08
4.45808e-08
4.41942e-08
4.3824e-08
4.34683e-08
4.31259e-08
4.27962e-08
4.24791e-08
4.21749e-08
4.18841e-08
4.16075e-08
4.1346e-08
4.11003e-08
4.08716e-08
4.06607e-08
4.04684e-08
4.02955e-08
4.01427e-08
4.00107e-08
3.98999e-08
3.98108e-08
3.97437e-08
3.96988e-08
3.96763e-08
4.68459e-08
4.63251e-08
4.58427e-08
4.53921e-08
4.49676e-08
4.45649e-08
4.41803e-08
4.38114e-08
4.34564e-08
4.31142e-08
4.27844e-08
4.2467e-08
4.21622e-08
4.18708e-08
4.15936e-08
4.13313e-08
4.10851e-08
4.08558e-08
4.06443e-08
4.04516e-08
4.02783e-08
4.01252e-08
3.99929e-08
3.98819e-08
3.97927e-08
3.97254e-08
3.96805e-08
3.9658e-08
4.68089e-08
4.62952e-08
4.58186e-08
4.53725e-08
4.49515e-08
4.45513e-08
4.41685e-08
4.38006e-08
4.34462e-08
4.31041e-08
4.27742e-08
4.24564e-08
4.21511e-08
4.18591e-08
4.15812e-08
4.13184e-08
4.10715e-08
4.08417e-08
4.06298e-08
4.04366e-08
4.0263e-08
4.01096e-08
3.99771e-08
3.98659e-08
3.97765e-08
3.97092e-08
3.96642e-08
3.96416e-08
4.67775e-08
4.62699e-08
4.57982e-08
4.5356e-08
4.4938e-08
4.45399e-08
4.41585e-08
4.37915e-08
4.34375e-08
4.30955e-08
4.27654e-08
4.24472e-08
4.21415e-08
4.18489e-08
4.15705e-08
4.13071e-08
4.10597e-08
4.08294e-08
4.0617e-08
4.04235e-08
4.02496e-08
4.0096e-08
3.99633e-08
3.9852e-08
3.97624e-08
3.9695e-08
3.96499e-08
3.96274e-08
4.67513e-08
4.62489e-08
4.57814e-08
4.53424e-08
4.49268e-08
4.45305e-08
4.41503e-08
4.3784e-08
4.34303e-08
4.30884e-08
4.2758e-08
4.24395e-08
4.21333e-08
4.18403e-08
4.15614e-08
4.12975e-08
4.10497e-08
4.08189e-08
4.06062e-08
4.04124e-08
4.02382e-08
4.00843e-08
3.99515e-08
3.984e-08
3.97504e-08
3.96829e-08
3.96377e-08
3.96151e-08
4.67302e-08
4.6232e-08
4.57679e-08
4.53316e-08
4.49179e-08
4.4523e-08
4.41438e-08
4.3778e-08
4.34245e-08
4.30826e-08
4.2752e-08
4.24332e-08
4.21267e-08
4.18332e-08
4.15538e-08
4.12895e-08
4.10413e-08
4.08103e-08
4.05972e-08
4.04031e-08
4.02287e-08
4.00747e-08
3.99417e-08
3.98301e-08
3.97404e-08
3.96728e-08
3.96277e-08
3.9605e-08
4.67139e-08
4.6219e-08
4.57575e-08
4.53233e-08
4.49112e-08
4.45173e-08
4.41388e-08
4.37735e-08
4.34201e-08
4.30781e-08
4.27474e-08
4.24283e-08
4.21214e-08
4.18277e-08
4.15479e-08
4.12833e-08
4.10348e-08
4.08034e-08
4.05901e-08
4.03958e-08
4.02212e-08
4.00671e-08
3.99339e-08
3.98223e-08
3.97325e-08
3.96649e-08
3.96197e-08
3.9597e-08
4.67023e-08
4.62098e-08
4.57502e-08
4.53174e-08
4.49065e-08
4.45134e-08
4.41353e-08
4.37702e-08
4.3417e-08
4.30749e-08
4.27441e-08
4.24248e-08
4.21177e-08
4.18236e-08
4.15437e-08
4.12788e-08
4.103e-08
4.07984e-08
4.0585e-08
4.03905e-08
4.02158e-08
4.00615e-08
3.99283e-08
3.98165e-08
3.97267e-08
3.9659e-08
3.96138e-08
3.95912e-08
4.66952e-08
4.62042e-08
4.57458e-08
4.5314e-08
4.49037e-08
4.4511e-08
4.41332e-08
4.37683e-08
4.34151e-08
4.3073e-08
4.27421e-08
4.24226e-08
4.21154e-08
4.18211e-08
4.1541e-08
4.12759e-08
4.1027e-08
4.07953e-08
4.05817e-08
4.03871e-08
4.02123e-08
4.0058e-08
3.99247e-08
3.98129e-08
3.9723e-08
3.96554e-08
3.96101e-08
3.95875e-08
4.66926e-08
4.62022e-08
4.57443e-08
4.53128e-08
4.49027e-08
4.45103e-08
4.41326e-08
4.37677e-08
4.34145e-08
4.30724e-08
4.27413e-08
4.24218e-08
4.21145e-08
4.18202e-08
4.15399e-08
4.12748e-08
4.10258e-08
4.0794e-08
4.05804e-08
4.03857e-08
4.02109e-08
4.00565e-08
3.99232e-08
3.98114e-08
3.97215e-08
3.96538e-08
3.96086e-08
3.95859e-08
5.03456e-08
5.14433e-08
5.26493e-08
5.39657e-08
5.53919e-08
5.69248e-08
5.85579e-08
6.02819e-08
6.20839e-08
6.39482e-08
6.58561e-08
6.77863e-08
6.97152e-08
7.16176e-08
7.34672e-08
7.52368e-08
7.68993e-08
7.8428e-08
7.97972e-08
8.09823e-08
8.19602e-08
8.2709e-08
5.02001e-08
5.12789e-08
5.2465e-08
5.37608e-08
5.51665e-08
5.66794e-08
5.8294e-08
6.00015e-08
6.17901e-08
6.36447e-08
6.55475e-08
6.74778e-08
6.94128e-08
7.13279e-08
7.31969e-08
7.49932e-08
7.66896e-08
7.82592e-08
7.96755e-08
8.09128e-08
8.19463e-08
8.27504e-08
5.00526e-08
5.11119e-08
5.22773e-08
5.35518e-08
5.4936e-08
5.64281e-08
5.80232e-08
5.97133e-08
6.14876e-08
6.33317e-08
6.52287e-08
6.71588e-08
6.90998e-08
7.10277e-08
7.29169e-08
7.47411e-08
7.64731e-08
7.80861e-08
7.95535e-08
8.08491e-08
8.19472e-08
8.28218e-08
4.99038e-08
5.09429e-08
5.20869e-08
5.33392e-08
5.47011e-08
5.61714e-08
5.7746e-08
5.94179e-08
6.11769e-08
6.30097e-08
6.49003e-08
6.68296e-08
6.87763e-08
7.07171e-08
7.26269e-08
7.44799e-08
7.62492e-08
7.79083e-08
7.94306e-08
8.07904e-08
8.19626e-08
8.29227e-08
4.97541e-08
5.07724e-08
5.18943e-08
5.31236e-08
5.44624e-08
5.591e-08
5.74632e-08
5.91158e-08
6.08586e-08
6.26793e-08
6.45627e-08
6.64906e-08
6.84426e-08
7.03961e-08
7.23267e-08
7.4209e-08
7.60169e-08
7.77241e-08
7.93046e-08
8.07333e-08
8.19864e-08
8.30417e-08
4.96041e-08
5.06011e-08
5.17002e-08
5.2906e-08
5.42208e-08
5.56448e-08
5.71757e-08
5.88081e-08
6.05337e-08
6.23413e-08
6.42165e-08
6.61422e-08
6.80989e-08
7.00647e-08
7.2016e-08
7.39279e-08
7.5775e-08
7.75315e-08
7.9172e-08
8.06723e-08
8.201e-08
8.31652e-08
4.94543e-08
5.04296e-08
5.15055e-08
5.26869e-08
5.3977e-08
5.53767e-08
5.68843e-08
5.84955e-08
6.0203e-08
6.19964e-08
6.38625e-08
6.57852e-08
6.77456e-08
6.9723e-08
7.16944e-08
7.36357e-08
7.5522e-08
7.7328e-08
7.9029e-08
8.06015e-08
8.20241e-08
8.32785e-08
4.93054e-08
5.02586e-08
5.13107e-08
5.24674e-08
5.37322e-08
5.51067e-08
5.65902e-08
5.81793e-08
5.98676e-08
6.16458e-08
6.35017e-08
6.54201e-08
6.73834e-08
6.93713e-08
7.1362e-08
7.33318e-08
7.52565e-08
7.71113e-08
7.88721e-08
8.05156e-08
8.20209e-08
8.33709e-08
4.9158e-08
5.00888e-08
5.11169e-08
5.22483e-08
5.34872e-08
5.48359e-08
5.62945e-08
5.78605e-08
5.95286e-08
6.12905e-08
6.31351e-08
6.50481e-08
6.70128e-08
6.90101e-08
7.10187e-08
7.30158e-08
7.49776e-08
7.68799e-08
7.86985e-08
8.04104e-08
8.19941e-08
8.343e-08
4.90127e-08
4.9921e-08
5.09249e-08
5.20306e-08
5.32431e-08
5.45654e-08
5.59984e-08
5.75405e-08
5.91875e-08
6.09319e-08
6.27639e-08
6.46702e-08
6.6635e-08
6.86401e-08
7.06651e-08
7.26878e-08
7.46849e-08
7.66325e-08
7.85067e-08
8.02843e-08
8.19432e-08
8.34626e-08
4.88702e-08
4.9756e-08
5.07354e-08
5.18153e-08
5.30011e-08
5.42965e-08
5.57032e-08
5.72207e-08
5.88455e-08
6.05715e-08
6.23895e-08
6.42877e-08
6.62511e-08
6.82624e-08
7.03018e-08
7.2348e-08
7.43782e-08
7.63687e-08
7.82957e-08
8.01359e-08
8.18672e-08
8.34702e-08
4.87312e-08
4.95945e-08
5.05495e-08
5.16034e-08
5.27622e-08
5.40303e-08
5.54103e-08
5.69024e-08
5.85042e-08
6.02106e-08
6.20136e-08
6.39022e-08
6.58625e-08
6.7878e-08
6.993e-08
7.19974e-08
7.40581e-08
7.60886e-08
7.80653e-08
7.99645e-08
8.17632e-08
8.34387e-08
4.85962e-08
4.94372e-08
5.03679e-08
5.13959e-08
5.25276e-08
5.37683e-08
5.51211e-08
5.65872e-08
5.81653e-08
5.98511e-08
6.16378e-08
6.35153e-08
6.54708e-08
6.74887e-08
6.95509e-08
7.16371e-08
7.37255e-08
7.5793e-08
7.7816e-08
7.97707e-08
8.16338e-08
8.33822e-08
4.84658e-08
4.92849e-08
5.01915e-08
5.11937e-08
5.22985e-08
5.35115e-08
5.48369e-08
5.62767e-08
5.78303e-08
5.94947e-08
6.12639e-08
6.3129e-08
6.5078e-08
6.70962e-08
6.91663e-08
7.12686e-08
7.33818e-08
7.5483e-08
7.75487e-08
7.95551e-08
8.14794e-08
8.33004e-08
4.83407e-08
4.91382e-08
5.00212e-08
5.09979e-08
5.20759e-08
5.32614e-08
5.45593e-08
5.59723e-08
5.7501e-08
5.91432e-08
6.08939e-08
6.27452e-08
6.4686e-08
6.67026e-08
6.87782e-08
7.0894e-08
7.30288e-08
7.51601e-08
7.72645e-08
7.93181e-08
8.12973e-08
8.31793e-08
4.82212e-08
4.89977e-08
4.98576e-08
5.08093e-08
5.18608e-08
5.30191e-08
5.42895e-08
5.56757e-08
5.71791e-08
5.87984e-08
6.05297e-08
6.23659e-08
6.42971e-08
6.631e-08
6.83889e-08
7.05153e-08
7.26686e-08
7.48265e-08
7.69655e-08
7.90616e-08
8.10906e-08
8.30295e-08
4.81079e-08
4.88641e-08
4.97014e-08
5.06287e-08
5.16543e-08
5.27857e-08
5.40289e-08
5.53883e-08
5.68662e-08
5.84623e-08
6.01734e-08
6.19935e-08
6.39134e-08
6.59209e-08
6.80008e-08
7.01352e-08
7.23039e-08
7.44848e-08
7.66543e-08
7.87882e-08
8.08618e-08
8.28508e-08
4.80011e-08
4.87377e-08
4.95533e-08
5.04569e-08
5.14573e-08
5.25623e-08
5.37787e-08
5.51117e-08
5.65641e-08
5.81365e-08
5.98269e-08
6.163e-08
6.35374e-08
6.55378e-08
6.76166e-08
6.97564e-08
7.19375e-08
7.41378e-08
7.63339e-08
7.85012e-08
8.06145e-08
8.26479e-08
4.79011e-08
4.8619e-08
4.94137e-08
5.02945e-08
5.12705e-08
5.23499e-08
5.35402e-08
5.4847e-08
5.62741e-08
5.7823e-08
5.94922e-08
6.12776e-08
6.31715e-08
6.51632e-08
6.72389e-08
6.93818e-08
7.15724e-08
7.37889e-08
7.60078e-08
7.82044e-08
8.03537e-08
8.24319e-08
4.78081e-08
4.85083e-08
4.92832e-08
5.01421e-08
5.10946e-08
5.21494e-08
5.33143e-08
5.45956e-08
5.59979e-08
5.75233e-08
5.91713e-08
6.09384e-08
6.28179e-08
6.47998e-08
6.68708e-08
6.90145e-08
7.12119e-08
7.34414e-08
7.56793e-08
7.79009e-08
8.00802e-08
8.21915e-08
4.77223e-08
4.84058e-08
4.91619e-08
5.00002e-08
5.09303e-08
5.19614e-08
5.31019e-08
5.43586e-08
5.57367e-08
5.72391e-08
5.8866e-08
6.06146e-08
6.24791e-08
6.445e-08
6.65148e-08
6.86575e-08
7.08594e-08
7.30989e-08
7.53526e-08
7.75952e-08
7.98003e-08
8.19407e-08
4.76437e-08
4.83116e-08
4.90501e-08
4.98689e-08
5.0778e-08
5.17867e-08
5.29039e-08
5.4137e-08
5.54917e-08
5.69717e-08
5.85778e-08
6.03081e-08
6.21572e-08
6.41165e-08
6.61739e-08
6.83139e-08
7.05181e-08
7.27652e-08
7.50316e-08
7.72919e-08
7.95194e-08
8.16862e-08
4.75724e-08
4.82259e-08
4.8948e-08
4.97487e-08
5.0638e-08
5.16256e-08
5.27209e-08
5.39315e-08
5.5264e-08
5.67224e-08
5.83084e-08
6.00206e-08
6.18543e-08
6.38015e-08
6.58506e-08
6.79867e-08
7.01914e-08
7.24438e-08
7.47202e-08
7.69953e-08
7.92422e-08
8.14337e-08
4.75082e-08
4.81485e-08
4.88556e-08
4.96395e-08
5.05105e-08
5.14786e-08
5.25533e-08
5.3743e-08
5.50544e-08
5.64924e-08
5.80591e-08
5.97537e-08
6.15723e-08
6.35072e-08
6.55475e-08
6.76786e-08
6.98824e-08
7.21382e-08
7.44222e-08
7.67091e-08
7.89721e-08
8.11848e-08
4.74511e-08
4.80794e-08
4.87729e-08
4.95415e-08
5.03958e-08
5.13459e-08
5.24017e-08
5.35719e-08
5.48638e-08
5.62826e-08
5.78311e-08
5.9509e-08
6.13129e-08
6.32358e-08
6.5267e-08
6.73924e-08
6.95942e-08
7.18517e-08
7.41412e-08
7.64371e-08
7.87119e-08
8.09367e-08
4.74009e-08
4.80185e-08
4.86997e-08
4.94546e-08
5.02937e-08
5.12276e-08
5.22662e-08
5.34187e-08
5.46926e-08
5.60938e-08
5.76254e-08
5.92877e-08
6.10777e-08
6.2989e-08
6.50112e-08
6.71305e-08
6.93295e-08
7.15875e-08
7.38809e-08
7.61837e-08
7.84683e-08
8.07053e-08
4.73574e-08
4.79655e-08
4.86359e-08
4.93787e-08
5.02044e-08
5.11238e-08
5.2147e-08
5.32836e-08
5.45414e-08
5.59266e-08
5.74429e-08
5.90909e-08
6.08681e-08
6.27684e-08
6.47819e-08
6.68952e-08
6.90909e-08
7.13485e-08
7.36445e-08
7.59529e-08
7.82456e-08
8.04934e-08
4.73203e-08
4.79204e-08
4.85814e-08
4.93136e-08
5.01276e-08
5.10344e-08
5.20442e-08
5.31668e-08
5.44105e-08
5.57816e-08
5.72842e-08
5.89194e-08
6.06851e-08
6.25754e-08
6.4581e-08
6.66884e-08
6.88806e-08
7.11373e-08
7.3435e-08
7.57477e-08
7.80472e-08
8.03034e-08
4.72895e-08
4.78827e-08
4.85358e-08
4.92591e-08
5.00634e-08
5.09594e-08
5.19578e-08
5.30685e-08
5.43001e-08
5.56591e-08
5.71499e-08
5.87741e-08
6.05297e-08
6.24113e-08
6.44097e-08
6.65117e-08
6.87007e-08
7.09562e-08
7.32549e-08
7.55708e-08
7.78765e-08
8.01448e-08
4.72648e-08
4.78524e-08
4.84991e-08
4.92152e-08
5.00114e-08
5.08987e-08
5.18878e-08
5.29888e-08
5.42103e-08
5.55594e-08
5.70405e-08
5.86555e-08
6.04027e-08
6.22769e-08
6.42692e-08
6.63667e-08
6.85526e-08
7.08069e-08
7.3106e-08
7.54239e-08
7.77321e-08
7.99992e-08
4.72458e-08
4.78292e-08
4.84711e-08
4.91816e-08
4.99716e-08
5.08521e-08
5.1834e-08
5.29275e-08
5.41413e-08
5.54826e-08
5.69562e-08
5.8564e-08
6.03046e-08
6.21731e-08
6.41605e-08
6.62543e-08
6.84377e-08
7.06909e-08
7.29903e-08
7.53099e-08
7.76212e-08
7.98933e-08
4.72326e-08
4.78131e-08
4.84515e-08
4.91581e-08
4.99438e-08
5.08196e-08
5.17965e-08
5.28847e-08
5.40931e-08
5.5429e-08
5.68973e-08
5.85e-08
6.0236e-08
6.21003e-08
6.40843e-08
6.61753e-08
6.8357e-08
7.06093e-08
7.2909e-08
7.52301e-08
7.75446e-08
7.98229e-08
4.7225e-08
4.78037e-08
4.84402e-08
4.91446e-08
4.99279e-08
5.08011e-08
5.17751e-08
5.28603e-08
5.40657e-08
5.53986e-08
5.68639e-08
5.84637e-08
6.0197e-08
6.2059e-08
6.4041e-08
6.61304e-08
6.8311e-08
7.05628e-08
7.28626e-08
7.51847e-08
7.75017e-08
7.97856e-08
4.05596e-08
4.05807e-08
4.06228e-08
4.06858e-08
4.07691e-08
4.08723e-08
4.09949e-08
4.11364e-08
4.12962e-08
4.14736e-08
4.16684e-08
4.18802e-08
4.21091e-08
4.23554e-08
4.26199e-08
4.29039e-08
4.32094e-08
4.35392e-08
4.38968e-08
4.42865e-08
4.47137e-08
4.51845e-08
4.57059e-08
4.62855e-08
4.69316e-08
4.76526e-08
4.84567e-08
4.9352e-08
4.05102e-08
4.05314e-08
4.05736e-08
4.06367e-08
4.07203e-08
4.08238e-08
4.09468e-08
4.10888e-08
4.1249e-08
4.14271e-08
4.16224e-08
4.18348e-08
4.20642e-08
4.23108e-08
4.25755e-08
4.28593e-08
4.31643e-08
4.34928e-08
4.38484e-08
4.42353e-08
4.46584e-08
4.51239e-08
4.56385e-08
4.62096e-08
4.68455e-08
4.75543e-08
4.83445e-08
4.9224e-08
4.04613e-08
4.04826e-08
4.05249e-08
4.05882e-08
4.0672e-08
4.07759e-08
4.08993e-08
4.10417e-08
4.12025e-08
4.13811e-08
4.15771e-08
4.17901e-08
4.202e-08
4.22671e-08
4.25319e-08
4.28156e-08
4.312e-08
4.34473e-08
4.3801e-08
4.41848e-08
4.46039e-08
4.50639e-08
4.55715e-08
4.6134e-08
4.67593e-08
4.74557e-08
4.82314e-08
4.90946e-08
4.04131e-08
4.04344e-08
4.04769e-08
4.05404e-08
4.06244e-08
4.07286e-08
4.08525e-08
4.09954e-08
4.11567e-08
4.13359e-08
4.15325e-08
4.17461e-08
4.19766e-08
4.22241e-08
4.24892e-08
4.27728e-08
4.30766e-08
4.34028e-08
4.37544e-08
4.41354e-08
4.45503e-08
4.50048e-08
4.55053e-08
4.6059e-08
4.66735e-08
4.73571e-08
4.8118e-08
4.89644e-08
4.03655e-08
4.03869e-08
4.04295e-08
4.04932e-08
4.05775e-08
4.06821e-08
4.08064e-08
4.09498e-08
4.11117e-08
4.12915e-08
4.14887e-08
4.1703e-08
4.19341e-08
4.21821e-08
4.24474e-08
4.27309e-08
4.30342e-08
4.33592e-08
4.37089e-08
4.40869e-08
4.44977e-08
4.49467e-08
4.544e-08
4.59847e-08
4.65882e-08
4.72588e-08
4.80046e-08
4.88338e-08
4.03187e-08
4.03402e-08
4.0383e-08
4.04468e-08
4.05314e-08
4.06363e-08
4.0761e-08
4.09049e-08
4.10674e-08
4.12479e-08
4.14458e-08
4.16608e-08
4.18925e-08
4.2141e-08
4.24066e-08
4.26901e-08
4.29928e-08
4.33168e-08
4.36646e-08
4.40397e-08
4.44463e-08
4.48897e-08
4.53758e-08
4.59114e-08
4.65039e-08
4.71612e-08
4.78917e-08
4.87033e-08
4.02728e-08
4.02943e-08
4.03372e-08
4.04013e-08
4.04862e-08
4.05915e-08
4.07166e-08
4.0861e-08
4.10241e-08
4.12052e-08
4.14039e-08
4.16195e-08
4.18519e-08
4.21009e-08
4.23668e-08
4.26504e-08
4.29527e-08
4.32755e-08
4.36215e-08
4.39936e-08
4.43962e-08
4.4834e-08
4.53129e-08
4.58393e-08
4.64207e-08
4.70647e-08
4.77795e-08
4.85734e-08
4.02278e-08
4.02494e-08
4.02924e-08
4.03567e-08
4.04418e-08
4.05475e-08
4.06731e-08
4.0818e-08
4.09817e-08
4.11635e-08
4.13629e-08
4.15793e-08
4.18123e-08
4.20619e-08
4.23282e-08
4.26118e-08
4.29137e-08
4.32356e-08
4.35797e-08
4.3949e-08
4.43475e-08
4.47798e-08
4.52515e-08
4.57688e-08
4.6339e-08
4.69696e-08
4.76687e-08
4.84447e-08
4.01838e-08
4.02054e-08
4.02486e-08
4.03131e-08
4.03985e-08
4.05045e-08
4.06305e-08
4.0776e-08
4.09404e-08
4.11229e-08
4.13229e-08
4.15401e-08
4.17738e-08
4.2024e-08
4.22907e-08
4.25744e-08
4.2876e-08
4.31969e-08
4.35393e-08
4.39059e-08
4.43004e-08
4.47273e-08
4.51918e-08
4.57001e-08
4.62591e-08
4.68763e-08
4.75597e-08
4.83176e-08
4.01408e-08
4.01625e-08
4.02058e-08
4.02705e-08
4.03562e-08
4.04626e-08
4.05891e-08
4.07351e-08
4.09001e-08
4.10833e-08
4.12841e-08
4.1502e-08
4.17365e-08
4.19873e-08
4.22545e-08
4.25383e-08
4.28396e-08
4.31597e-08
4.35004e-08
4.38644e-08
4.4255e-08
4.46765e-08
4.5134e-08
4.56334e-08
4.61813e-08
4.67852e-08
4.74529e-08
4.81927e-08
4.00989e-08
4.01207e-08
4.01642e-08
4.02291e-08
4.03151e-08
4.04218e-08
4.05488e-08
4.06953e-08
4.08609e-08
4.10448e-08
4.12464e-08
4.1465e-08
4.17003e-08
4.19518e-08
4.22195e-08
4.25036e-08
4.28046e-08
4.31239e-08
4.3463e-08
4.38245e-08
4.42114e-08
4.46277e-08
4.50784e-08
4.5569e-08
4.6106e-08
4.66967e-08
4.73488e-08
4.80706e-08
4.00583e-08
4.00801e-08
4.01237e-08
4.01888e-08
4.02751e-08
4.03822e-08
4.05096e-08
4.06567e-08
4.08229e-08
4.10075e-08
4.12099e-08
4.14293e-08
4.16654e-08
4.19176e-08
4.21858e-08
4.24701e-08
4.27711e-08
4.30896e-08
4.34273e-08
4.37864e-08
4.41697e-08
4.4581e-08
4.5025e-08
4.5507e-08
4.60334e-08
4.66111e-08
4.72478e-08
4.79517e-08
4.00189e-08
4.00408e-08
4.00845e-08
4.01498e-08
4.02364e-08
4.03439e-08
4.04717e-08
4.06194e-08
4.07862e-08
4.09715e-08
4.11746e-08
4.13949e-08
4.16317e-08
4.18847e-08
4.21535e-08
4.24381e-08
4.2739e-08
4.3057e-08
4.33933e-08
4.37501e-08
4.413e-08
4.45366e-08
4.49741e-08
4.54478e-08
4.59637e-08
4.65287e-08
4.71504e-08
4.78367e-08
3.99809e-08
4.00028e-08
4.00467e-08
4.01122e-08
4.0199e-08
4.03068e-08
4.04351e-08
4.05833e-08
4.07508e-08
4.09368e-08
4.11407e-08
4.13618e-08
4.15994e-08
4.18531e-08
4.21225e-08
4.24075e-08
4.27084e-08
4.30259e-08
4.33611e-08
4.37157e-08
4.40924e-08
4.44944e-08
4.49257e-08
4.53914e-08
4.58972e-08
4.64499e-08
4.70568e-08
4.7726e-08
3.99442e-08
3.99662e-08
4.00102e-08
4.00759e-08
4.0163e-08
4.02712e-08
4.03999e-08
4.05486e-08
4.07167e-08
4.09034e-08
4.11081e-08
4.133e-08
4.15684e-08
4.18229e-08
4.2093e-08
4.23784e-08
4.26794e-08
4.29965e-08
4.33306e-08
4.36833e-08
4.4057e-08
4.44546e-08
4.48801e-08
4.53381e-08
4.58342e-08
4.6375e-08
4.69676e-08
4.762e-08
3.9909e-08
3.99311e-08
3.99752e-08
4.00411e-08
4.01285e-08
4.0237e-08
4.03661e-08
4.05154e-08
4.0684e-08
4.08714e-08
4.10769e-08
4.12996e-08
4.15389e-08
4.17941e-08
4.20649e-08
4.23508e-08
4.2652e-08
4.29687e-08
4.33019e-08
4.36529e-08
4.40238e-08
4.44173e-08
4.48372e-08
4.52879e-08
4.57748e-08
4.63041e-08
4.6883e-08
4.75192e-08
3.98754e-08
3.98975e-08
3.99417e-08
4.00078e-08
4.00954e-08
4.02043e-08
4.03338e-08
4.04836e-08
4.06528e-08
4.08409e-08
4.10471e-08
4.12706e-08
4.15107e-08
4.17668e-08
4.20383e-08
4.23247e-08
4.26261e-08
4.29426e-08
4.3275e-08
4.36244e-08
4.39927e-08
4.43826e-08
4.47972e-08
4.5241e-08
4.57191e-08
4.62375e-08
4.68032e-08
4.74239e-08
3.98433e-08
3.98655e-08
3.99098e-08
3.99761e-08
4.0064e-08
4.01731e-08
4.03031e-08
4.04533e-08
4.06231e-08
4.08119e-08
4.10188e-08
4.12431e-08
4.14841e-08
4.1741e-08
4.20131e-08
4.23002e-08
4.26018e-08
4.29183e-08
4.325e-08
4.3598e-08
4.3964e-08
4.43503e-08
4.47602e-08
4.51975e-08
4.56673e-08
4.61753e-08
4.67285e-08
4.73343e-08
3.98129e-08
3.98352e-08
3.98796e-08
3.9946e-08
4.00341e-08
4.01436e-08
4.02739e-08
4.04246e-08
4.0595e-08
4.07844e-08
4.0992e-08
4.12171e-08
4.14589e-08
4.17166e-08
4.19895e-08
4.22771e-08
4.25792e-08
4.28956e-08
4.32267e-08
4.35736e-08
4.39375e-08
4.43206e-08
4.4726e-08
4.51573e-08
4.56193e-08
4.61177e-08
4.6659e-08
4.72507e-08
3.97842e-08
3.98065e-08
3.9851e-08
3.99176e-08
4.00059e-08
4.01157e-08
4.02464e-08
4.03975e-08
4.05684e-08
4.07585e-08
4.09668e-08
4.11927e-08
4.14353e-08
4.16938e-08
4.19674e-08
4.22557e-08
4.25581e-08
4.28746e-08
4.32053e-08
4.35511e-08
4.39132e-08
4.42935e-08
4.46947e-08
4.51205e-08
4.55753e-08
4.60646e-08
4.65947e-08
4.71732e-08
3.97572e-08
3.97796e-08
3.98242e-08
3.98909e-08
3.99795e-08
4.00895e-08
4.02206e-08
4.03721e-08
4.05436e-08
4.07342e-08
4.09432e-08
4.11698e-08
4.14132e-08
4.16725e-08
4.19469e-08
4.22358e-08
4.25386e-08
4.28552e-08
4.31857e-08
4.35306e-08
4.38911e-08
4.42688e-08
4.46663e-08
4.5087e-08
4.55351e-08
4.6016e-08
4.65359e-08
4.71019e-08
3.97321e-08
3.97545e-08
3.97992e-08
3.98661e-08
3.99548e-08
4.00651e-08
4.01965e-08
4.03484e-08
4.05204e-08
4.07115e-08
4.09212e-08
4.11485e-08
4.13927e-08
4.16527e-08
4.19279e-08
4.22174e-08
4.25207e-08
4.28376e-08
4.31679e-08
4.3512e-08
4.38711e-08
4.42465e-08
4.46407e-08
4.50568e-08
4.54989e-08
4.5972e-08
4.64823e-08
4.70369e-08
3.97088e-08
3.97312e-08
3.9776e-08
3.9843e-08
3.99319e-08
4.00425e-08
4.01742e-08
4.03265e-08
4.04989e-08
4.06906e-08
4.09009e-08
4.11289e-08
4.13737e-08
4.16345e-08
4.19104e-08
4.22006e-08
4.25044e-08
4.28215e-08
4.31517e-08
4.34953e-08
4.38531e-08
4.42266e-08
4.46178e-08
4.50297e-08
4.54663e-08
4.59324e-08
4.6434e-08
4.6978e-08
3.96874e-08
3.97099e-08
3.97548e-08
3.98219e-08
3.9911e-08
4.00217e-08
4.01537e-08
4.03064e-08
4.04792e-08
4.06714e-08
4.08823e-08
4.11109e-08
4.13564e-08
4.16179e-08
4.18945e-08
4.21853e-08
4.24896e-08
4.2807e-08
4.31372e-08
4.34804e-08
4.38372e-08
4.42089e-08
4.45975e-08
4.50057e-08
4.54374e-08
4.58972e-08
4.63909e-08
4.69253e-08
3.9668e-08
3.96905e-08
3.97354e-08
3.98027e-08
3.98919e-08
4.00029e-08
4.01351e-08
4.02881e-08
4.04613e-08
4.0654e-08
4.08653e-08
4.10946e-08
4.13407e-08
4.16029e-08
4.18801e-08
4.21715e-08
4.24764e-08
4.27941e-08
4.31243e-08
4.34671e-08
4.38231e-08
4.41933e-08
4.45796e-08
4.49846e-08
4.54119e-08
4.58661e-08
4.63527e-08
4.68784e-08
3.96505e-08
3.96731e-08
3.97181e-08
3.97854e-08
3.98748e-08
3.99859e-08
4.01184e-08
4.02717e-08
4.04452e-08
4.06383e-08
4.08502e-08
4.10799e-08
4.13267e-08
4.15895e-08
4.18673e-08
4.21593e-08
4.24646e-08
4.27827e-08
4.3113e-08
4.34556e-08
4.38108e-08
4.41798e-08
4.45641e-08
4.49663e-08
4.53898e-08
4.5839e-08
4.63193e-08
4.68374e-08
3.96351e-08
3.96577e-08
3.97027e-08
3.97701e-08
3.98597e-08
3.9971e-08
4.01036e-08
4.02572e-08
4.04311e-08
4.06245e-08
4.08368e-08
4.1067e-08
4.13143e-08
4.15776e-08
4.18561e-08
4.21486e-08
4.24544e-08
4.27727e-08
4.31032e-08
4.34456e-08
4.38003e-08
4.41682e-08
4.45509e-08
4.49506e-08
4.53708e-08
4.58156e-08
4.62905e-08
4.68019e-08
3.96217e-08
3.96443e-08
3.96894e-08
3.97569e-08
3.98465e-08
3.9958e-08
4.00908e-08
4.02446e-08
4.04188e-08
4.06125e-08
4.08252e-08
4.10559e-08
4.13036e-08
4.15674e-08
4.18463e-08
4.21393e-08
4.24455e-08
4.27642e-08
4.30948e-08
4.34371e-08
4.37914e-08
4.41584e-08
4.45397e-08
4.49374e-08
4.53548e-08
4.57959e-08
4.62661e-08
4.67718e-08
3.96104e-08
3.96331e-08
3.96782e-08
3.97458e-08
3.98355e-08
3.9947e-08
4.008e-08
4.0234e-08
4.04084e-08
4.06024e-08
4.08154e-08
4.10464e-08
4.12946e-08
4.15588e-08
4.18381e-08
4.21316e-08
4.24381e-08
4.27571e-08
4.30878e-08
4.343e-08
4.3784e-08
4.41503e-08
4.45305e-08
4.49265e-08
4.53416e-08
4.57797e-08
4.6246e-08
4.67468e-08
3.96013e-08
3.96239e-08
3.96691e-08
3.97367e-08
3.98265e-08
3.99381e-08
4.00712e-08
4.02254e-08
4.03999e-08
4.05942e-08
4.08074e-08
4.10388e-08
4.12872e-08
4.15518e-08
4.18315e-08
4.21253e-08
4.24321e-08
4.27513e-08
4.30821e-08
4.34244e-08
4.3778e-08
4.41439e-08
4.45231e-08
4.49178e-08
4.5331e-08
4.57666e-08
4.62298e-08
4.67267e-08
3.95942e-08
3.96169e-08
3.96621e-08
3.97297e-08
3.98195e-08
3.99313e-08
4.00645e-08
4.02187e-08
4.03934e-08
4.05879e-08
4.08013e-08
4.10329e-08
4.12816e-08
4.15464e-08
4.18264e-08
4.21204e-08
4.24275e-08
4.27469e-08
4.30778e-08
4.342e-08
4.37735e-08
4.41389e-08
4.45174e-08
4.49111e-08
4.53229e-08
4.57567e-08
4.62174e-08
4.67114e-08
3.95893e-08
3.96119e-08
3.96572e-08
3.97248e-08
3.98147e-08
3.99265e-08
4.00598e-08
4.02141e-08
4.03889e-08
4.05835e-08
4.0797e-08
4.10287e-08
4.12776e-08
4.15426e-08
4.18228e-08
4.2117e-08
4.24243e-08
4.27437e-08
4.30747e-08
4.34169e-08
4.37703e-08
4.41354e-08
4.45135e-08
4.49064e-08
4.53172e-08
4.57497e-08
4.62088e-08
4.67007e-08
3.95865e-08
3.96092e-08
3.96544e-08
3.97221e-08
3.9812e-08
3.99238e-08
4.00571e-08
4.02115e-08
4.03863e-08
4.0581e-08
4.07946e-08
4.10264e-08
4.12753e-08
4.15405e-08
4.18207e-08
4.2115e-08
4.24224e-08
4.27419e-08
4.30729e-08
4.34151e-08
4.37684e-08
4.41333e-08
4.45111e-08
4.49037e-08
4.53139e-08
4.57456e-08
4.62037e-08
4.66944e-08
8.24699e-08
8.25494e-08
8.26125e-08
8.26508e-08
8.26716e-08
8.26867e-08
8.20501e-08
8.2051e-08
8.20485e-08
8.20351e-08
8.20118e-08
8.19844e-08
8.13797e-08
8.13208e-08
8.12624e-08
8.11988e-08
8.11291e-08
8.10556e-08
8.0473e-08
8.03669e-08
8.0261e-08
8.01515e-08
8.00371e-08
7.99183e-08
7.93494e-08
7.92047e-08
7.90588e-08
7.89089e-08
7.87538e-08
7.85931e-08
7.80309e-08
7.78548e-08
7.76756e-08
7.74912e-08
7.73005e-08
7.7103e-08
7.65421e-08
7.63409e-08
7.61345e-08
7.59216e-08
7.57013e-08
7.54728e-08
7.49096e-08
7.46888e-08
7.44613e-08
7.42259e-08
7.3982e-08
7.37289e-08
7.31609e-08
7.29259e-08
7.26829e-08
7.2431e-08
7.21696e-08
7.18982e-08
7.13245e-08
7.10803e-08
7.08272e-08
7.05644e-08
7.02915e-08
7.00081e-08
6.94288e-08
6.91802e-08
6.89219e-08
6.86536e-08
6.83748e-08
6.80854e-08
6.75018e-08
6.72529e-08
6.69942e-08
6.67252e-08
6.64457e-08
6.61557e-08
6.55701e-08
6.53248e-08
6.50697e-08
6.48044e-08
6.45289e-08
6.42431e-08
6.36586e-08
6.34202e-08
6.31723e-08
6.29145e-08
6.2647e-08
6.23697e-08
6.17898e-08
6.15612e-08
6.13234e-08
6.10764e-08
6.08202e-08
6.05549e-08
5.99837e-08
5.9767e-08
5.95418e-08
5.9308e-08
5.90658e-08
5.88154e-08
5.8257e-08
5.80539e-08
5.7843e-08
5.76243e-08
5.73981e-08
5.71645e-08
5.6623e-08
5.64346e-08
5.62392e-08
5.6037e-08
5.5828e-08
5.56126e-08
5.50918e-08
5.49187e-08
5.47395e-08
5.45543e-08
5.43632e-08
5.41667e-08
5.36701e-08
5.35124e-08
5.33494e-08
5.31813e-08
5.30083e-08
5.28306e-08
5.23613e-08
5.22186e-08
5.20715e-08
5.19201e-08
5.17646e-08
5.16054e-08
5.11656e-08
5.10373e-08
5.09054e-08
5.07699e-08
5.06312e-08
5.04895e-08
4.9479e-08
4.85684e-08
4.77506e-08
4.70179e-08
4.63618e-08
4.57739e-08
4.52458e-08
4.47697e-08
4.43386e-08
4.3946e-08
4.35865e-08
4.32556e-08
4.29494e-08
4.26652e-08
4.24008e-08
4.21549e-08
4.19265e-08
4.17152e-08
4.1521e-08
4.13441e-08
4.11848e-08
4.10438e-08
4.09215e-08
4.08185e-08
4.07355e-08
4.06727e-08
4.06307e-08
4.06096e-08
4.96044e-08
4.8679e-08
4.78482e-08
4.7104e-08
4.64382e-08
4.58423e-08
4.53077e-08
4.48265e-08
4.43915e-08
4.39961e-08
4.36347e-08
4.33025e-08
4.29957e-08
4.27113e-08
4.24471e-08
4.22015e-08
4.19735e-08
4.17628e-08
4.15691e-08
4.13926e-08
4.12338e-08
4.10932e-08
4.09713e-08
4.08686e-08
4.07858e-08
4.07232e-08
4.06813e-08
4.06603e-08
4.97276e-08
4.8788e-08
4.79446e-08
4.71895e-08
4.65144e-08
4.59106e-08
4.53698e-08
4.48837e-08
4.44449e-08
4.40468e-08
4.36835e-08
4.33502e-08
4.30427e-08
4.27581e-08
4.24939e-08
4.22486e-08
4.20211e-08
4.18108e-08
4.16176e-08
4.14416e-08
4.12833e-08
4.1143e-08
4.10215e-08
4.09191e-08
4.08365e-08
4.0774e-08
4.07322e-08
4.07112e-08
4.98482e-08
4.88951e-08
4.80396e-08
4.7274e-08
4.659e-08
4.59788e-08
4.54319e-08
4.49411e-08
4.44987e-08
4.40979e-08
4.37328e-08
4.33983e-08
4.30902e-08
4.28054e-08
4.25413e-08
4.22962e-08
4.2069e-08
4.18592e-08
4.16665e-08
4.1491e-08
4.13331e-08
4.11932e-08
4.10719e-08
4.09698e-08
4.08874e-08
4.08251e-08
4.07834e-08
4.07625e-08
4.99661e-08
4.90001e-08
4.81332e-08
4.73576e-08
4.6665e-08
4.60467e-08
4.5494e-08
4.49986e-08
4.45527e-08
4.41494e-08
4.37825e-08
4.34469e-08
4.31382e-08
4.28531e-08
4.25891e-08
4.23442e-08
4.21174e-08
4.1908e-08
4.17157e-08
4.15406e-08
4.13831e-08
4.12436e-08
4.11226e-08
4.10207e-08
4.09385e-08
4.08764e-08
4.08347e-08
4.08138e-08
5.0081e-08
4.91028e-08
4.8225e-08
4.74399e-08
4.67391e-08
4.61141e-08
4.55559e-08
4.50561e-08
4.46069e-08
4.42012e-08
4.38326e-08
4.34959e-08
4.31866e-08
4.29012e-08
4.26372e-08
4.23926e-08
4.21661e-08
4.1957e-08
4.17651e-08
4.15905e-08
4.14333e-08
4.12941e-08
4.11734e-08
4.10717e-08
4.09897e-08
4.09277e-08
4.08861e-08
4.08653e-08
8.6238e-08
8.62331e-08
8.62233e-08
8.62086e-08
8.61888e-08
8.6164e-08
8.6134e-08
8.60988e-08
8.60582e-08
8.60122e-08
8.59605e-08
8.5903e-08
8.58395e-08
8.57699e-08
8.5694e-08
8.56116e-08
8.55225e-08
8.54265e-08
8.53235e-08
8.52133e-08
8.5096e-08
8.49713e-08
8.48394e-08
8.47004e-08
8.45545e-08
8.4402e-08
8.42433e-08
8.40791e-08
8.39102e-08
8.37377e-08
8.3563e-08
8.33876e-08
8.32138e-08
8.30441e-08
8.28818e-08
8.27311e-08
8.25976e-08
8.24888e-08
8.2416e-08
8.23976e-08
8.59734e-08
8.59685e-08
8.59587e-08
8.5944e-08
8.59243e-08
8.58996e-08
8.58697e-08
8.58346e-08
8.57941e-08
8.57482e-08
8.56967e-08
8.56394e-08
8.55761e-08
8.55068e-08
8.54311e-08
8.53489e-08
8.52601e-08
8.51644e-08
8.50618e-08
8.4952e-08
8.4835e-08
8.47107e-08
8.45793e-08
8.44406e-08
8.42951e-08
8.41429e-08
8.39845e-08
8.38205e-08
8.36517e-08
8.34792e-08
8.33041e-08
8.31282e-08
8.29534e-08
8.27822e-08
8.26176e-08
8.24633e-08
8.2324e-08
8.22058e-08
8.2116e-08
8.20628e-08
8.54487e-08
8.54439e-08
8.54342e-08
8.54195e-08
8.53999e-08
8.53753e-08
8.53456e-08
8.53107e-08
8.52705e-08
8.52249e-08
8.51737e-08
8.51167e-08
8.50539e-08
8.49849e-08
8.49098e-08
8.48282e-08
8.47399e-08
8.46449e-08
8.45429e-08
8.44338e-08
8.43176e-08
8.41941e-08
8.40634e-08
8.39256e-08
8.37807e-08
8.36292e-08
8.34714e-08
8.33079e-08
8.31393e-08
8.29667e-08
8.27913e-08
8.26144e-08
8.24378e-08
8.22638e-08
8.20949e-08
8.19342e-08
8.17853e-08
8.16522e-08
8.15391e-08
8.14488e-08
8.46731e-08
8.46682e-08
8.46586e-08
8.46441e-08
8.46246e-08
8.46003e-08
8.45708e-08
8.45362e-08
8.44964e-08
8.44512e-08
8.44004e-08
8.4344e-08
8.42818e-08
8.42135e-08
8.41391e-08
8.40583e-08
8.39709e-08
8.38769e-08
8.37759e-08
8.36679e-08
8.35528e-08
8.34304e-08
8.33009e-08
8.31642e-08
8.30205e-08
8.28701e-08
8.27132e-08
8.25504e-08
8.23823e-08
8.22098e-08
8.20338e-08
8.18557e-08
8.1677e-08
8.14994e-08
8.1325e-08
8.11563e-08
8.09957e-08
8.08459e-08
8.07088e-08
8.05852e-08
8.36597e-08
8.36549e-08
8.36453e-08
8.3631e-08
8.36118e-08
8.35877e-08
8.35586e-08
8.35244e-08
8.3485e-08
8.34404e-08
8.33902e-08
8.33346e-08
8.32731e-08
8.32057e-08
8.31323e-08
8.30526e-08
8.29664e-08
8.28735e-08
8.27739e-08
8.26673e-08
8.25537e-08
8.24329e-08
8.2305e-08
8.21699e-08
8.20277e-08
8.18787e-08
8.17232e-08
8.15614e-08
8.13941e-08
8.12219e-08
8.10456e-08
8.08663e-08
8.06852e-08
8.05038e-08
8.03237e-08
8.01465e-08
7.9974e-08
7.98077e-08
7.96484e-08
7.94962e-08
8.24258e-08
8.24211e-08
8.24117e-08
8.23975e-08
8.23786e-08
8.23548e-08
8.23261e-08
8.22925e-08
8.22537e-08
8.22097e-08
8.21604e-08
8.21055e-08
8.20451e-08
8.19788e-08
8.19065e-08
8.18281e-08
8.17434e-08
8.16521e-08
8.15541e-08
8.14493e-08
8.13375e-08
8.12187e-08
8.10927e-08
8.09596e-08
8.08194e-08
8.06723e-08
8.05185e-08
8.03583e-08
8.01922e-08
8.00206e-08
7.98444e-08
7.96642e-08
7.94811e-08
7.92962e-08
7.91106e-08
7.89254e-08
7.87418e-08
7.85606e-08
7.83821e-08
7.8206e-08
8.09923e-08
8.09877e-08
8.09784e-08
8.09645e-08
8.09459e-08
8.09225e-08
8.08943e-08
8.08612e-08
8.08231e-08
8.07799e-08
8.07315e-08
8.06777e-08
8.06184e-08
8.05534e-08
8.04826e-08
8.04057e-08
8.03226e-08
8.02332e-08
8.01372e-08
8.00345e-08
7.99249e-08
7.98084e-08
7.96848e-08
7.95541e-08
7.94164e-08
7.92716e-08
7.91201e-08
7.89619e-08
7.87974e-08
7.86271e-08
7.84514e-08
7.82709e-08
7.80865e-08
7.78987e-08
7.77085e-08
7.75165e-08
7.73235e-08
7.71298e-08
7.69354e-08
7.67398e-08
7.9383e-08
7.93785e-08
7.93694e-08
7.93558e-08
7.93375e-08
7.93146e-08
7.9287e-08
7.92545e-08
7.92172e-08
7.91749e-08
7.91275e-08
7.90749e-08
7.90169e-08
7.89534e-08
7.88841e-08
7.8809e-08
7.87279e-08
7.86406e-08
7.85468e-08
7.84465e-08
7.83395e-08
7.82257e-08
7.81049e-08
7.79771e-08
7.78422e-08
7.77004e-08
7.75515e-08
7.73959e-08
7.72337e-08
7.70653e-08
7.68909e-08
7.67109e-08
7.6526e-08
7.63365e-08
7.6143e-08
7.59459e-08
7.57455e-08
7.5542e-08
7.53352e-08
7.51247e-08
7.76244e-08
7.76199e-08
7.76111e-08
7.75977e-08
7.75798e-08
7.75574e-08
7.75304e-08
7.74987e-08
7.74623e-08
7.7421e-08
7.73748e-08
7.73234e-08
7.72669e-08
7.72049e-08
7.71375e-08
7.70644e-08
7.69854e-08
7.69004e-08
7.68092e-08
7.67116e-08
7.66075e-08
7.64967e-08
7.63791e-08
7.62546e-08
7.61231e-08
7.59846e-08
7.58391e-08
7.56867e-08
7.55274e-08
7.53615e-08
7.51893e-08
7.50108e-08
7.48265e-08
7.46366e-08
7.44414e-08
7.42411e-08
7.40358e-08
7.38255e-08
7.36099e-08
7.33886e-08
7.57446e-08
7.57402e-08
7.57316e-08
7.57185e-08
7.57011e-08
7.56793e-08
7.56529e-08
7.56221e-08
7.55865e-08
7.55463e-08
7.55013e-08
7.54514e-08
7.53964e-08
7.53363e-08
7.52708e-08
7.51998e-08
7.51232e-08
7.50408e-08
7.49524e-08
7.48578e-08
7.47568e-08
7.46494e-08
7.45354e-08
7.44145e-08
7.42868e-08
7.41522e-08
7.40106e-08
7.38619e-08
7.37064e-08
7.35439e-08
7.33746e-08
7.31987e-08
7.30163e-08
7.28274e-08
7.26323e-08
7.24309e-08
7.22232e-08
7.20091e-08
7.17882e-08
7.15602e-08
7.37731e-08
7.37688e-08
7.37604e-08
7.37477e-08
7.37308e-08
7.37095e-08
7.36839e-08
7.36538e-08
7.36194e-08
7.35803e-08
7.35366e-08
7.34882e-08
7.34349e-08
7.33766e-08
7.33133e-08
7.32446e-08
7.31705e-08
7.30908e-08
7.30054e-08
7.2914e-08
7.28166e-08
7.27128e-08
7.26027e-08
7.24859e-08
7.23624e-08
7.22321e-08
7.20949e-08
7.19508e-08
7.17996e-08
7.16413e-08
7.1476e-08
7.13038e-08
7.11245e-08
7.09382e-08
7.07449e-08
7.05445e-08
7.0337e-08
7.0122e-08
6.98992e-08
6.96683e-08
7.17397e-08
7.17356e-08
7.17274e-08
7.17151e-08
7.16986e-08
7.1678e-08
7.16531e-08
7.1624e-08
7.15905e-08
7.15527e-08
7.15104e-08
7.14636e-08
7.14121e-08
7.13558e-08
7.12946e-08
7.12284e-08
7.1157e-08
7.10802e-08
7.0998e-08
7.091e-08
7.08162e-08
7.07164e-08
7.06105e-08
7.04981e-08
7.03793e-08
7.02538e-08
7.01215e-08
6.99823e-08
6.98362e-08
6.9683e-08
6.95226e-08
6.93551e-08
6.91802e-08
6.8998e-08
6.88083e-08
6.86111e-08
6.8406e-08
6.81928e-08
6.79714e-08
6.77411e-08
6.96741e-08
6.96701e-08
6.96622e-08
6.96502e-08
6.96343e-08
6.96142e-08
6.95902e-08
6.9562e-08
6.95296e-08
6.94931e-08
6.94522e-08
6.9407e-08
6.93573e-08
6.93031e-08
6.92442e-08
6.91805e-08
6.91119e-08
6.90382e-08
6.89593e-08
6.88749e-08
6.8785e-08
6.86894e-08
6.85878e-08
6.84802e-08
6.83663e-08
6.8246e-08
6.81191e-08
6.79855e-08
6.7845e-08
6.76976e-08
6.7543e-08
6.73812e-08
6.7212e-08
6.70353e-08
6.68509e-08
6.66586e-08
6.64582e-08
6.62495e-08
6.60321e-08
6.58057e-08
6.76048e-08
6.7601e-08
6.75933e-08
6.75817e-08
6.75663e-08
6.75469e-08
6.75236e-08
6.74964e-08
6.74652e-08
6.74299e-08
6.73906e-08
6.7347e-08
6.72992e-08
6.72471e-08
6.71905e-08
6.71294e-08
6.70637e-08
6.69931e-08
6.69176e-08
6.68369e-08
6.67511e-08
6.66597e-08
6.65628e-08
6.64601e-08
6.63514e-08
6.62366e-08
6.61155e-08
6.59879e-08
6.58537e-08
6.57127e-08
6.55646e-08
6.54095e-08
6.5247e-08
6.5077e-08
6.48994e-08
6.47138e-08
6.45201e-08
6.4318e-08
6.41072e-08
6.38875e-08
6.55588e-08
6.55551e-08
6.55476e-08
6.55364e-08
6.55215e-08
6.55028e-08
6.54804e-08
6.54541e-08
6.5424e-08
6.53901e-08
6.53522e-08
6.53103e-08
6.52644e-08
6.52145e-08
6.51603e-08
6.51018e-08
6.50389e-08
6.49715e-08
6.48994e-08
6.48226e-08
6.47408e-08
6.46539e-08
6.45617e-08
6.44641e-08
6.43608e-08
6.42518e-08
6.41367e-08
6.40155e-08
6.3888e-08
6.37539e-08
6.3613e-08
6.34653e-08
6.33104e-08
6.31483e-08
6.29786e-08
6.28012e-08
6.26158e-08
6.24222e-08
6.22201e-08
6.20094e-08
6.35605e-08
6.35569e-08
6.35497e-08
6.35389e-08
6.35245e-08
6.35065e-08
6.34849e-08
6.34596e-08
6.34306e-08
6.3398e-08
6.33616e-08
6.33214e-08
6.32774e-08
6.32295e-08
6.31777e-08
6.31219e-08
6.30619e-08
6.29976e-08
6.29291e-08
6.2856e-08
6.27783e-08
6.26959e-08
6.26085e-08
6.2516e-08
6.24183e-08
6.23152e-08
6.22064e-08
6.20918e-08
6.19712e-08
6.18444e-08
6.17113e-08
6.15715e-08
6.1425e-08
6.12715e-08
6.11108e-08
6.09427e-08
6.07669e-08
6.05834e-08
6.03917e-08
6.01919e-08
6.16316e-08
6.16282e-08
6.16212e-08
6.16108e-08
6.1597e-08
6.15796e-08
6.15588e-08
6.15344e-08
6.15066e-08
6.14752e-08
6.14403e-08
6.14018e-08
6.13597e-08
6.13139e-08
6.12644e-08
6.12111e-08
6.1154e-08
6.10929e-08
6.10278e-08
6.09585e-08
6.08849e-08
6.08068e-08
6.07243e-08
6.0637e-08
6.05448e-08
6.04476e-08
6.03452e-08
6.02373e-08
6.01239e-08
6.00047e-08
5.98795e-08
5.97482e-08
5.96105e-08
5.94663e-08
5.93152e-08
5.91573e-08
5.89922e-08
5.88197e-08
5.86398e-08
5.84522e-08
5.97906e-08
5.97873e-08
5.97806e-08
5.97705e-08
5.97572e-08
5.97405e-08
5.97204e-08
5.9697e-08
5.96703e-08
5.96402e-08
5.96067e-08
5.95698e-08
5.95295e-08
5.94858e-08
5.94386e-08
5.93878e-08
5.93334e-08
5.92754e-08
5.92136e-08
5.9148e-08
5.90784e-08
5.90047e-08
5.89268e-08
5.88446e-08
5.8758e-08
5.86666e-08
5.85705e-08
5.84695e-08
5.83632e-08
5.82517e-08
5.81346e-08
5.80119e-08
5.78833e-08
5.77487e-08
5.76078e-08
5.74605e-08
5.73067e-08
5.71461e-08
5.69787e-08
5.68043e-08
5.80521e-08
5.80489e-08
5.80425e-08
5.80328e-08
5.80199e-08
5.80038e-08
5.79846e-08
5.79621e-08
5.79364e-08
5.79075e-08
5.78754e-08
5.78401e-08
5.78016e-08
5.77598e-08
5.77148e-08
5.76664e-08
5.76147e-08
5.75596e-08
5.75011e-08
5.7439e-08
5.73732e-08
5.73037e-08
5.72304e-08
5.71532e-08
5.70719e-08
5.69863e-08
5.68964e-08
5.68019e-08
5.67028e-08
5.65989e-08
5.64899e-08
5.63758e-08
5.62564e-08
5.61315e-08
5.60009e-08
5.58645e-08
5.57222e-08
5.55739e-08
5.54194e-08
5.52587e-08
5.64272e-08
5.64241e-08
5.64179e-08
5.64086e-08
5.63962e-08
5.63807e-08
5.63622e-08
5.63406e-08
5.63159e-08
5.62882e-08
5.62574e-08
5.62236e-08
5.61867e-08
5.61468e-08
5.61039e-08
5.60578e-08
5.60087e-08
5.59564e-08
5.59009e-08
5.58421e-08
5.57801e-08
5.57146e-08
5.56457e-08
5.55731e-08
5.54969e-08
5.54169e-08
5.53329e-08
5.52449e-08
5.51527e-08
5.50561e-08
5.49551e-08
5.48494e-08
5.4739e-08
5.46237e-08
5.45033e-08
5.43778e-08
5.4247e-08
5.41109e-08
5.39694e-08
5.38225e-08
5.49232e-08
5.49202e-08
5.49142e-08
5.49053e-08
5.48933e-08
5.48784e-08
5.48606e-08
5.48398e-08
5.4816e-08
5.47894e-08
5.47599e-08
5.47275e-08
5.46922e-08
5.46541e-08
5.46131e-08
5.45692e-08
5.45224e-08
5.44728e-08
5.44201e-08
5.43645e-08
5.43059e-08
5.42442e-08
5.41794e-08
5.41113e-08
5.40399e-08
5.39651e-08
5.38868e-08
5.38049e-08
5.37192e-08
5.36297e-08
5.35362e-08
5.34387e-08
5.33369e-08
5.32309e-08
5.31204e-08
5.30054e-08
5.28859e-08
5.27617e-08
5.26329e-08
5.24994e-08
5.35437e-08
5.35408e-08
5.3535e-08
5.35264e-08
5.35149e-08
5.35005e-08
5.34833e-08
5.34633e-08
5.34405e-08
5.34149e-08
5.33865e-08
5.33554e-08
5.33216e-08
5.32851e-08
5.32459e-08
5.32041e-08
5.31595e-08
5.31122e-08
5.30623e-08
5.30096e-08
5.29542e-08
5.2896e-08
5.28349e-08
5.2771e-08
5.2704e-08
5.26341e-08
5.25611e-08
5.24848e-08
5.24053e-08
5.23224e-08
5.2236e-08
5.21461e-08
5.20526e-08
5.19553e-08
5.18542e-08
5.17493e-08
5.16404e-08
5.15276e-08
5.14109e-08
5.12902e-08
5.01929e-08
4.92032e-08
4.8315e-08
4.75208e-08
4.68124e-08
4.61809e-08
4.56175e-08
4.51136e-08
4.46612e-08
4.42531e-08
4.38829e-08
4.35451e-08
4.32352e-08
4.29496e-08
4.26856e-08
4.24411e-08
4.22149e-08
4.20063e-08
4.18147e-08
4.16404e-08
4.14836e-08
4.13447e-08
4.12242e-08
4.11228e-08
4.10409e-08
4.0979e-08
4.09376e-08
4.09168e-08
5.03016e-08
4.93009e-08
4.8403e-08
4.76003e-08
4.68846e-08
4.6247e-08
4.56786e-08
4.51708e-08
4.47154e-08
4.43051e-08
4.39333e-08
4.35945e-08
4.32841e-08
4.29982e-08
4.27342e-08
4.24899e-08
4.2264e-08
4.20556e-08
4.18644e-08
4.16905e-08
4.15339e-08
4.13953e-08
4.12751e-08
4.11738e-08
4.10921e-08
4.10303e-08
4.09889e-08
4.09682e-08
5.0407e-08
4.93961e-08
4.8489e-08
4.76783e-08
4.69557e-08
4.63124e-08
4.57393e-08
4.52278e-08
4.47695e-08
4.43571e-08
4.39838e-08
4.36441e-08
4.3333e-08
4.3047e-08
4.27829e-08
4.25388e-08
4.23131e-08
4.2105e-08
4.19141e-08
4.17404e-08
4.15842e-08
4.14458e-08
4.13258e-08
4.12248e-08
4.11431e-08
4.10815e-08
4.10401e-08
4.10194e-08
5.05092e-08
4.94887e-08
4.85729e-08
4.77547e-08
4.70256e-08
4.63769e-08
4.57994e-08
4.52843e-08
4.48234e-08
4.4409e-08
4.40343e-08
4.36936e-08
4.33821e-08
4.30957e-08
4.28317e-08
4.25876e-08
4.23621e-08
4.21543e-08
4.19637e-08
4.17903e-08
4.16344e-08
4.14962e-08
4.13764e-08
4.12755e-08
4.1194e-08
4.11324e-08
4.10911e-08
4.10704e-08
5.06082e-08
4.95785e-08
4.86547e-08
4.78294e-08
4.70942e-08
4.64404e-08
4.58588e-08
4.53405e-08
4.4877e-08
4.44607e-08
4.40847e-08
4.37431e-08
4.34311e-08
4.31445e-08
4.28804e-08
4.26364e-08
4.24111e-08
4.22035e-08
4.20132e-08
4.18401e-08
4.16843e-08
4.15464e-08
4.14267e-08
4.13259e-08
4.12445e-08
4.11831e-08
4.11418e-08
4.11211e-08
5.07038e-08
4.96657e-08
4.87342e-08
4.79023e-08
4.71615e-08
4.6503e-08
4.59175e-08
4.53961e-08
4.49302e-08
4.45122e-08
4.41349e-08
4.37925e-08
4.34799e-08
4.31931e-08
4.29289e-08
4.26851e-08
4.24599e-08
4.22525e-08
4.20624e-08
4.18895e-08
4.1734e-08
4.15962e-08
4.14767e-08
4.1376e-08
4.12947e-08
4.12333e-08
4.11921e-08
4.11715e-08
5.07962e-08
4.97501e-08
4.88116e-08
4.79735e-08
4.72274e-08
4.65644e-08
4.59753e-08
4.5451e-08
4.4983e-08
4.45633e-08
4.41848e-08
4.38416e-08
4.35286e-08
4.32415e-08
4.29773e-08
4.27335e-08
4.25085e-08
4.23013e-08
4.21113e-08
4.19386e-08
4.17832e-08
4.16456e-08
4.15263e-08
4.14257e-08
4.13445e-08
4.12831e-08
4.1242e-08
4.12213e-08
5.08853e-08
4.98319e-08
4.88868e-08
4.80429e-08
4.72919e-08
4.66248e-08
4.60323e-08
4.55053e-08
4.50352e-08
4.46139e-08
4.42344e-08
4.38905e-08
4.3577e-08
4.32897e-08
4.30254e-08
4.27816e-08
4.25567e-08
4.23496e-08
4.21599e-08
4.19873e-08
4.18321e-08
4.16946e-08
4.15753e-08
4.14749e-08
4.13937e-08
4.13324e-08
4.12913e-08
4.12707e-08
5.09713e-08
4.9911e-08
4.89597e-08
4.81105e-08
4.73549e-08
4.6684e-08
4.60884e-08
4.55589e-08
4.50868e-08
4.46641e-08
4.42836e-08
4.39389e-08
4.3625e-08
4.33374e-08
4.3073e-08
4.28293e-08
4.26045e-08
4.23975e-08
4.22079e-08
4.20355e-08
4.18804e-08
4.1743e-08
4.16239e-08
4.15235e-08
4.14424e-08
4.13811e-08
4.134e-08
4.13194e-08
5.10541e-08
4.99874e-08
4.90305e-08
4.81763e-08
4.74165e-08
4.6742e-08
4.61435e-08
4.56117e-08
4.51378e-08
4.47137e-08
4.43322e-08
4.39869e-08
4.36725e-08
4.33848e-08
4.31203e-08
4.28765e-08
4.26518e-08
4.24449e-08
4.22554e-08
4.20831e-08
4.19281e-08
4.17908e-08
4.16717e-08
4.15714e-08
4.14903e-08
4.14291e-08
4.1388e-08
4.13674e-08
5.11339e-08
5.00613e-08
4.90991e-08
4.82403e-08
4.74765e-08
4.67987e-08
4.61975e-08
4.56636e-08
4.5188e-08
4.47627e-08
4.43803e-08
4.40343e-08
4.37195e-08
4.34316e-08
4.31669e-08
4.29232e-08
4.26985e-08
4.24917e-08
4.23023e-08
4.213e-08
4.19751e-08
4.18379e-08
4.17189e-08
4.16186e-08
4.15376e-08
4.14763e-08
4.14353e-08
4.14147e-08
5.12107e-08
5.01326e-08
4.91655e-08
4.83024e-08
4.7535e-08
4.68542e-08
4.62505e-08
4.57145e-08
4.52374e-08
4.48109e-08
4.44276e-08
4.40811e-08
4.37659e-08
4.34777e-08
4.3213e-08
4.29692e-08
4.27445e-08
4.25378e-08
4.23484e-08
4.21763e-08
4.20214e-08
4.18842e-08
4.17652e-08
4.1665e-08
4.1584e-08
4.15228e-08
4.14817e-08
4.14611e-08
5.12846e-08
5.02014e-08
4.92298e-08
4.83628e-08
4.7592e-08
4.69084e-08
4.63023e-08
4.57645e-08
4.5286e-08
4.48584e-08
4.44743e-08
4.41272e-08
4.38116e-08
4.35232e-08
4.32584e-08
4.30145e-08
4.27898e-08
4.25831e-08
4.23938e-08
4.22217e-08
4.20668e-08
4.19297e-08
4.18107e-08
4.17105e-08
4.16295e-08
4.15683e-08
4.15272e-08
4.15066e-08
5.13556e-08
5.02677e-08
4.92919e-08
4.84213e-08
4.76474e-08
4.69612e-08
4.6353e-08
4.58135e-08
4.53336e-08
4.4905e-08
4.45201e-08
4.41725e-08
4.38566e-08
4.35679e-08
4.33029e-08
4.3059e-08
4.28343e-08
4.26276e-08
4.24383e-08
4.22662e-08
4.21114e-08
4.19743e-08
4.18553e-08
4.17551e-08
4.16741e-08
4.16129e-08
4.15718e-08
4.15512e-08
5.14239e-08
5.03315e-08
4.93519e-08
4.8478e-08
4.77012e-08
4.70126e-08
4.64025e-08
4.58614e-08
4.53802e-08
4.49506e-08
4.45651e-08
4.42169e-08
4.39007e-08
4.36117e-08
4.33466e-08
4.31026e-08
4.28779e-08
4.26711e-08
4.24818e-08
4.23097e-08
4.21549e-08
4.20178e-08
4.18989e-08
4.17986e-08
4.17176e-08
4.16564e-08
4.16153e-08
4.15947e-08
5.14894e-08
5.0393e-08
4.94099e-08
4.85328e-08
4.77535e-08
4.70626e-08
4.64506e-08
4.59081e-08
4.54258e-08
4.49953e-08
4.4609e-08
4.42604e-08
4.39438e-08
4.36546e-08
4.33894e-08
4.31453e-08
4.29204e-08
4.27137e-08
4.25244e-08
4.23523e-08
4.21974e-08
4.20603e-08
4.19413e-08
4.18411e-08
4.17601e-08
4.16988e-08
4.16577e-08
4.16371e-08
5.15522e-08
5.04522e-08
4.94657e-08
4.85858e-08
4.78041e-08
4.71112e-08
4.64975e-08
4.59536e-08
4.54702e-08
4.50389e-08
4.4652e-08
4.43029e-08
4.39859e-08
4.36965e-08
4.34311e-08
4.31869e-08
4.2962e-08
4.27552e-08
4.25658e-08
4.23937e-08
4.22388e-08
4.21017e-08
4.19827e-08
4.18824e-08
4.18013e-08
4.17401e-08
4.1699e-08
4.16784e-08
5.16124e-08
5.0509e-08
4.95195e-08
4.8637e-08
4.7853e-08
4.71582e-08
4.6543e-08
4.59978e-08
4.55134e-08
4.50813e-08
4.46938e-08
4.43442e-08
4.4027e-08
4.37373e-08
4.34717e-08
4.32274e-08
4.30024e-08
4.27955e-08
4.26061e-08
4.24339e-08
4.2279e-08
4.21418e-08
4.20228e-08
4.19225e-08
4.18414e-08
4.17801e-08
4.1739e-08
4.17184e-08
5.167e-08
5.05634e-08
4.95713e-08
4.86864e-08
4.79003e-08
4.72037e-08
4.65871e-08
4.60407e-08
4.55554e-08
4.51225e-08
4.47345e-08
4.43844e-08
4.40668e-08
4.37769e-08
4.35112e-08
4.32667e-08
4.30416e-08
4.28347e-08
4.26452e-08
4.24729e-08
4.2318e-08
4.21807e-08
4.20616e-08
4.19613e-08
4.18802e-08
4.18189e-08
4.17777e-08
4.17571e-08
5.1725e-08
5.06156e-08
4.96209e-08
4.87338e-08
4.79458e-08
4.72477e-08
4.66297e-08
4.60822e-08
4.5596e-08
4.51625e-08
4.47738e-08
4.44234e-08
4.41055e-08
4.38153e-08
4.35493e-08
4.33047e-08
4.30795e-08
4.28725e-08
4.26829e-08
4.25106e-08
4.23556e-08
4.22183e-08
4.20991e-08
4.19987e-08
4.19176e-08
4.18562e-08
4.18151e-08
4.17945e-08
5.17775e-08
5.06655e-08
4.96685e-08
4.87794e-08
4.79896e-08
4.729e-08
4.66708e-08
4.61223e-08
4.56352e-08
4.5201e-08
4.48119e-08
4.4461e-08
4.41428e-08
4.38524e-08
4.35862e-08
4.33415e-08
4.31161e-08
4.2909e-08
4.27193e-08
4.25469e-08
4.23919e-08
4.22545e-08
4.21353e-08
4.20348e-08
4.19536e-08
4.18922e-08
4.18511e-08
4.18304e-08
5.18275e-08
5.07131e-08
4.9714e-08
4.8823e-08
4.80316e-08
4.73307e-08
4.67103e-08
4.61608e-08
4.5673e-08
4.52382e-08
4.48485e-08
4.44973e-08
4.41787e-08
4.38881e-08
4.36217e-08
4.33768e-08
4.31513e-08
4.29441e-08
4.27543e-08
4.25818e-08
4.24267e-08
4.22892e-08
4.21699e-08
4.20694e-08
4.19882e-08
4.19268e-08
4.18856e-08
4.18649e-08
5.18751e-08
5.07585e-08
4.97574e-08
4.88646e-08
4.80718e-08
4.73696e-08
4.67482e-08
4.61978e-08
4.57093e-08
4.52738e-08
4.48837e-08
4.45321e-08
4.42132e-08
4.39223e-08
4.36557e-08
4.34106e-08
4.31851e-08
4.29777e-08
4.27878e-08
4.26152e-08
4.246e-08
4.23224e-08
4.22031e-08
4.21025e-08
4.20212e-08
4.19598e-08
4.19186e-08
4.18979e-08
5.19201e-08
5.08015e-08
4.97986e-08
4.89043e-08
4.81102e-08
4.74067e-08
4.67843e-08
4.62332e-08
4.57439e-08
4.53079e-08
4.49173e-08
4.45653e-08
4.42461e-08
4.3955e-08
4.36883e-08
4.3443e-08
4.32173e-08
4.30098e-08
4.28198e-08
4.26471e-08
4.24917e-08
4.23541e-08
4.22347e-08
4.21341e-08
4.20527e-08
4.19913e-08
4.195e-08
4.19293e-08
5.19626e-08
5.08422e-08
4.98377e-08
4.8942e-08
4.81466e-08
4.74421e-08
4.68187e-08
4.62668e-08
4.57769e-08
4.53404e-08
4.49494e-08
4.4597e-08
4.42775e-08
4.39862e-08
4.37192e-08
4.34737e-08
4.32479e-08
4.30402e-08
4.28501e-08
4.26773e-08
4.25219e-08
4.23842e-08
4.22647e-08
4.2164e-08
4.20826e-08
4.20211e-08
4.19798e-08
4.19591e-08
5.20027e-08
5.08806e-08
4.98746e-08
4.89776e-08
4.8181e-08
4.74755e-08
4.68513e-08
4.62987e-08
4.58082e-08
4.53711e-08
4.49797e-08
4.4627e-08
4.43072e-08
4.40157e-08
4.37485e-08
4.35029e-08
4.32768e-08
4.30691e-08
4.28789e-08
4.27059e-08
4.25504e-08
4.24126e-08
4.22931e-08
4.21923e-08
4.21109e-08
4.20493e-08
4.2008e-08
4.19873e-08
5.20402e-08
5.09166e-08
4.99093e-08
4.9011e-08
4.82134e-08
4.7507e-08
4.6882e-08
4.63287e-08
4.58377e-08
4.54002e-08
4.50083e-08
4.46553e-08
4.43353e-08
4.40434e-08
4.37761e-08
4.35303e-08
4.33041e-08
4.30962e-08
4.29059e-08
4.27329e-08
4.25773e-08
4.24394e-08
4.23198e-08
4.22189e-08
4.21374e-08
4.20758e-08
4.20345e-08
4.20138e-08
5.20752e-08
5.09502e-08
4.99417e-08
4.90423e-08
4.82437e-08
4.75365e-08
4.69108e-08
4.63569e-08
4.58653e-08
4.54274e-08
4.50352e-08
4.46818e-08
4.43615e-08
4.40695e-08
4.38019e-08
4.3556e-08
4.33296e-08
4.31216e-08
4.29312e-08
4.2758e-08
4.26023e-08
4.24644e-08
4.23447e-08
4.22438e-08
4.21623e-08
4.21006e-08
4.20593e-08
4.20385e-08
5.21076e-08
5.09815e-08
4.99718e-08
4.90714e-08
4.8272e-08
4.7564e-08
4.69376e-08
4.63831e-08
4.58911e-08
4.54527e-08
4.50602e-08
4.47065e-08
4.4386e-08
4.40937e-08
4.38259e-08
4.35798e-08
4.33534e-08
4.31452e-08
4.29547e-08
4.27814e-08
4.26256e-08
4.24876e-08
4.23678e-08
4.22669e-08
4.21853e-08
4.21236e-08
4.20822e-08
4.20615e-08
5.21375e-08
5.10102e-08
4.99995e-08
4.90983e-08
4.82981e-08
4.75894e-08
4.69624e-08
4.64074e-08
4.59149e-08
4.54761e-08
4.50833e-08
4.47294e-08
4.44086e-08
4.41161e-08
4.38481e-08
4.36019e-08
4.33753e-08
4.3167e-08
4.29763e-08
4.2803e-08
4.26471e-08
4.2509e-08
4.23892e-08
4.22882e-08
4.22066e-08
4.21448e-08
4.21034e-08
4.20827e-08
5.21648e-08
5.10365e-08
5.00249e-08
4.91229e-08
4.83219e-08
4.76126e-08
4.69851e-08
4.64296e-08
4.59367e-08
4.54976e-08
4.51044e-08
4.47502e-08
4.44292e-08
4.41366e-08
4.38685e-08
4.36221e-08
4.33953e-08
4.31869e-08
4.29962e-08
4.28228e-08
4.26668e-08
4.25286e-08
4.24087e-08
4.23076e-08
4.2226e-08
4.21642e-08
4.21228e-08
4.2102e-08
5.21894e-08
5.10603e-08
5.00479e-08
4.91451e-08
4.83435e-08
4.76337e-08
4.70057e-08
4.64497e-08
4.59565e-08
4.5517e-08
4.51236e-08
4.47692e-08
4.4448e-08
4.41551e-08
4.38869e-08
4.36403e-08
4.34135e-08
4.3205e-08
4.30141e-08
4.28406e-08
4.26846e-08
4.25463e-08
4.24264e-08
4.23252e-08
4.22435e-08
4.21817e-08
4.21403e-08
4.21195e-08
5.22114e-08
5.10815e-08
5.00684e-08
4.9165e-08
4.83629e-08
4.76525e-08
4.70241e-08
4.64677e-08
4.59741e-08
4.55344e-08
4.51407e-08
4.47861e-08
4.44647e-08
4.41717e-08
4.39033e-08
4.36566e-08
4.34297e-08
4.32211e-08
4.30301e-08
4.28565e-08
4.27004e-08
4.25621e-08
4.24421e-08
4.23409e-08
4.22592e-08
4.21974e-08
4.21559e-08
4.21351e-08
5.22307e-08
5.11001e-08
5.00864e-08
4.91825e-08
4.83799e-08
4.7669e-08
4.70402e-08
4.64836e-08
4.59897e-08
4.55497e-08
4.51558e-08
4.4801e-08
4.44794e-08
4.41863e-08
4.39177e-08
4.3671e-08
4.34439e-08
4.32352e-08
4.30442e-08
4.28705e-08
4.27144e-08
4.2576e-08
4.24559e-08
4.23547e-08
4.22729e-08
4.22111e-08
4.21696e-08
4.21488e-08
5.22473e-08
5.11161e-08
5.01019e-08
4.91976e-08
4.83945e-08
4.76833e-08
4.70542e-08
4.64972e-08
4.60031e-08
4.55629e-08
4.51688e-08
4.48138e-08
4.44921e-08
4.41988e-08
4.39302e-08
4.36833e-08
4.34561e-08
4.32474e-08
4.30563e-08
4.28826e-08
4.27263e-08
4.25879e-08
4.24678e-08
4.23666e-08
4.22848e-08
4.22229e-08
4.21814e-08
4.21606e-08
5.22611e-08
5.11295e-08
5.01149e-08
4.92101e-08
4.84067e-08
4.76952e-08
4.70658e-08
4.65086e-08
4.60143e-08
4.55739e-08
4.51796e-08
4.48245e-08
4.45027e-08
4.42093e-08
4.39406e-08
4.36936e-08
4.34664e-08
4.32576e-08
4.30664e-08
4.28926e-08
4.27364e-08
4.25979e-08
4.24778e-08
4.23765e-08
4.22947e-08
4.22328e-08
4.21913e-08
4.21704e-08
5.22723e-08
5.11403e-08
5.01253e-08
4.92202e-08
4.84165e-08
4.77048e-08
4.70752e-08
4.65178e-08
4.60233e-08
4.55828e-08
4.51884e-08
4.48331e-08
4.45112e-08
4.42177e-08
4.39489e-08
4.37019e-08
4.34746e-08
4.32657e-08
4.30745e-08
4.29007e-08
4.27444e-08
4.26059e-08
4.24857e-08
4.23844e-08
4.23026e-08
4.22407e-08
4.21992e-08
4.21783e-08
5.22806e-08
5.11484e-08
5.01331e-08
4.92278e-08
4.84239e-08
4.7712e-08
4.70822e-08
4.65247e-08
4.603e-08
4.55894e-08
4.51949e-08
4.48396e-08
4.45176e-08
4.4224e-08
4.39552e-08
4.37081e-08
4.34808e-08
4.32719e-08
4.30806e-08
4.29068e-08
4.27504e-08
4.26119e-08
4.24917e-08
4.23904e-08
4.23085e-08
4.22466e-08
4.22051e-08
4.21843e-08
5.22862e-08
5.11537e-08
5.01383e-08
4.92329e-08
4.84289e-08
4.77168e-08
4.70869e-08
4.65293e-08
4.60345e-08
4.55939e-08
4.51993e-08
4.48439e-08
4.45219e-08
4.42283e-08
4.39594e-08
4.37123e-08
4.34849e-08
4.32759e-08
4.30847e-08
4.29108e-08
4.27545e-08
4.26159e-08
4.24957e-08
4.23944e-08
4.23125e-08
4.22506e-08
4.22091e-08
4.21882e-08
5.2289e-08
5.11564e-08
5.0141e-08
4.92354e-08
4.84313e-08
4.77192e-08
4.70893e-08
4.65316e-08
4.60368e-08
4.55961e-08
4.52015e-08
4.48461e-08
4.4524e-08
4.42304e-08
4.39615e-08
4.37143e-08
4.3487e-08
4.3278e-08
4.30867e-08
4.29128e-08
4.27565e-08
4.26179e-08
4.24977e-08
4.23964e-08
4.23145e-08
4.22526e-08
4.2211e-08
4.21902e-08
)
;

boundaryField
{
    bc-2
    {
        type            empty;
    }
    bc-3
    {
        type            empty;
    }
    bottom
    {
        type            zeroGradient;
    }
    leftSide
    {
        type            zeroGradient;
    }
    naturalSurface
    {
        type            zeroGradient;
    }
    rightSide
    {
        type            zeroGradient;
    }
    slopesurface
    {
        type            zeroGradient;
    }
    subGradeSurface
    {
        type            zeroGradient;
    }
}


// ************************************************************************* //
