# Supplementary material for: A finite volume-based model for the hydrothermal behavior of soil under freeze–thaw cycles
Source: PLoS One. 2021 Jun 3;16(6):e0252680. doi: 10.1371/journal.pone.0252680 (PMC8174737; doi:10.1371/journal.pone.0252680)
Supplement: S1 Data — (ZIP) [file pone.0252680.s001.zip › Data at equal time interval/3.4992e+08/Kg]

/*--------------------------------*- C++ -*----------------------------------*\
| =========                 |                                                 |
| \\      /  F ield         | OpenFOAM: The Open Source CFD Toolbox           |
|  \\    /   O peration     | Version:  2.4.0                                 |
|   \\  /    A nd           | Web:      www.OpenFOAM.org                      |
|    \\/     M anipulation  |                                                 |
\*---------------------------------------------------------------------------*/
FoamFile
{
    version     2.0;
    format      ascii;
    class       volVectorField;
    location    "3.4992e+08";
    object      Kg;
}
// * * * * * * * * * * * * * * * * * * * * * * * * * * * * * * * * * * * * * //

dimensions      [0 1 -1 0 0 0 0];

internalField   nonuniform List<vector> 
9554
(
(0 -8.61918e-08 0)
(0 -8.59272e-08 0)
(0 -8.54026e-08 0)
(0 -8.46271e-08 0)
(0 -8.36139e-08 0)
(0 -8.23803e-08 0)
(0 -8.09471e-08 0)
(0 -7.93382e-08 0)
(0 -7.758e-08 0)
(0 -7.57007e-08 0)
(0 -7.37297e-08 0)
(0 -7.16969e-08 0)
(0 -6.9632e-08 0)
(0 -6.75634e-08 0)
(0 -6.55181e-08 0)
(0 -6.35206e-08 0)
(0 -6.15926e-08 0)
(0 -5.97524e-08 0)
(0 -5.80148e-08 0)
(0 -5.63907e-08 0)
(0 -5.48876e-08 0)
(0 -5.35089e-08 0)
(0 -8.61869e-08 0)
(0 -8.59223e-08 0)
(0 -8.53978e-08 0)
(0 -8.46223e-08 0)
(0 -8.36091e-08 0)
(0 -8.23756e-08 0)
(0 -8.09425e-08 0)
(0 -7.93337e-08 0)
(0 -7.75755e-08 0)
(0 -7.56963e-08 0)
(0 -7.37255e-08 0)
(0 -7.16928e-08 0)
(0 -6.9628e-08 0)
(0 -6.75596e-08 0)
(0 -6.55144e-08 0)
(0 -6.3517e-08 0)
(0 -6.15891e-08 0)
(0 -5.9749e-08 0)
(0 -5.80115e-08 0)
(0 -5.63876e-08 0)
(0 -5.48846e-08 0)
(0 -5.3506e-08 0)
(0 -8.6177e-08 0)
(0 -8.59125e-08 0)
(0 -8.5388e-08 0)
(0 -8.46126e-08 0)
(0 -8.35996e-08 0)
(0 -8.23662e-08 0)
(0 -8.09332e-08 0)
(0 -7.93246e-08 0)
(0 -7.75666e-08 0)
(0 -7.56876e-08 0)
(0 -7.3717e-08 0)
(0 -7.16846e-08 0)
(0 -6.962e-08 0)
(0 -6.75518e-08 0)
(0 -6.55069e-08 0)
(0 -6.35098e-08 0)
(0 -6.15822e-08 0)
(0 -5.97423e-08 0)
(0 -5.80051e-08 0)
(0 -5.63814e-08 0)
(0 -5.48786e-08 0)
(0 -5.35002e-08 0)
(0 -8.61622e-08 0)
(0 -8.58977e-08 0)
(0 -8.53733e-08 0)
(0 -8.4598e-08 0)
(0 -8.35852e-08 0)
(0 -8.2352e-08 0)
(0 -8.09192e-08 0)
(0 -7.93109e-08 0)
(0 -7.75532e-08 0)
(0 -7.56746e-08 0)
(0 -7.37043e-08 0)
(0 -7.16722e-08 0)
(0 -6.9608e-08 0)
(0 -6.75402e-08 0)
(0 -6.54957e-08 0)
(0 -6.3499e-08 0)
(0 -6.15717e-08 0)
(0 -5.97323e-08 0)
(0 -5.79954e-08 0)
(0 -5.63721e-08 0)
(0 -5.48696e-08 0)
(0 -5.34915e-08 0)
(0 -8.61424e-08 0)
(0 -8.5878e-08 0)
(0 -8.53537e-08 0)
(0 -8.45786e-08 0)
(0 -8.35659e-08 0)
(0 -8.2333e-08 0)
(0 -8.09006e-08 0)
(0 -7.92926e-08 0)
(0 -7.75353e-08 0)
(0 -7.56571e-08 0)
(0 -7.36873e-08 0)
(0 -7.16557e-08 0)
(0 -6.9592e-08 0)
(0 -6.75247e-08 0)
(0 -6.54807e-08 0)
(0 -6.34845e-08 0)
(0 -6.15578e-08 0)
(0 -5.97188e-08 0)
(0 -5.79825e-08 0)
(0 -5.63596e-08 0)
(0 -5.48576e-08 0)
(0 -5.34799e-08 0)
(0 -8.61175e-08 0)
(0 -8.58532e-08 0)
(0 -8.5329e-08 0)
(0 -8.45541e-08 0)
(0 -8.35417e-08 0)
(0 -8.23092e-08 0)
(0 -8.08772e-08 0)
(0 -7.92696e-08 0)
(0 -7.75129e-08 0)
(0 -7.56352e-08 0)
(0 -7.3666e-08 0)
(0 -7.1635e-08 0)
(0 -6.9572e-08 0)
(0 -6.75053e-08 0)
(0 -6.5462e-08 0)
(0 -6.34665e-08 0)
(0 -6.15404e-08 0)
(0 -5.97021e-08 0)
(0 -5.79663e-08 0)
(0 -5.63441e-08 0)
(0 -5.48426e-08 0)
(0 -5.34655e-08 0)
(0 -8.60875e-08 0)
(0 -8.58232e-08 0)
(0 -8.52992e-08 0)
(0 -8.45246e-08 0)
(0 -8.35126e-08 0)
(0 -8.22804e-08 0)
(0 -8.08489e-08 0)
(0 -7.92419e-08 0)
(0 -7.74858e-08 0)
(0 -7.56088e-08 0)
(0 -7.36403e-08 0)
(0 -7.16101e-08 0)
(0 -6.95478e-08 0)
(0 -6.7482e-08 0)
(0 -6.54395e-08 0)
(0 -6.34448e-08 0)
(0 -6.15195e-08 0)
(0 -5.9682e-08 0)
(0 -5.7947e-08 0)
(0 -5.63255e-08 0)
(0 -5.48247e-08 0)
(0 -5.34483e-08 0)
(0 -8.60522e-08 0)
(0 -8.5788e-08 0)
(0 -8.52642e-08 0)
(0 -8.44899e-08 0)
(0 -8.34783e-08 0)
(0 -8.22466e-08 0)
(0 -8.08157e-08 0)
(0 -7.92094e-08 0)
(0 -7.7454e-08 0)
(0 -7.55778e-08 0)
(0 -7.36102e-08 0)
(0 -7.15809e-08 0)
(0 -6.95196e-08 0)
(0 -6.74547e-08 0)
(0 -6.54131e-08 0)
(0 -6.34194e-08 0)
(0 -6.14951e-08 0)
(0 -5.96585e-08 0)
(0 -5.79244e-08 0)
(0 -5.63038e-08 0)
(0 -5.48038e-08 0)
(0 -5.34282e-08 0)
(0 -8.60115e-08 0)
(0 -8.57474e-08 0)
(0 -8.52239e-08 0)
(0 -8.445e-08 0)
(0 -8.34388e-08 0)
(0 -8.22077e-08 0)
(0 -8.07775e-08 0)
(0 -7.9172e-08 0)
(0 -7.74175e-08 0)
(0 -7.55422e-08 0)
(0 -7.35756e-08 0)
(0 -7.15474e-08 0)
(0 -6.94871e-08 0)
(0 -6.74234e-08 0)
(0 -6.5383e-08 0)
(0 -6.33904e-08 0)
(0 -6.14671e-08 0)
(0 -5.96317e-08 0)
(0 -5.78986e-08 0)
(0 -5.6279e-08 0)
(0 -5.478e-08 0)
(0 -5.34053e-08 0)
(0 -8.59653e-08 0)
(0 -8.57014e-08 0)
(0 -8.51781e-08 0)
(0 -8.44046e-08 0)
(0 -8.3394e-08 0)
(0 -8.21636e-08 0)
(0 -8.07342e-08 0)
(0 -7.91296e-08 0)
(0 -7.73761e-08 0)
(0 -7.55019e-08 0)
(0 -7.35364e-08 0)
(0 -7.15094e-08 0)
(0 -6.94505e-08 0)
(0 -6.7388e-08 0)
(0 -6.53489e-08 0)
(0 -6.33576e-08 0)
(0 -6.14357e-08 0)
(0 -5.96015e-08 0)
(0 -5.78697e-08 0)
(0 -5.62512e-08 0)
(0 -5.47533e-08 0)
(0 -5.33796e-08 0)
(0 -8.59134e-08 0)
(0 -8.56497e-08 0)
(0 -8.51268e-08 0)
(0 -8.43537e-08 0)
(0 -8.33438e-08 0)
(0 -8.21141e-08 0)
(0 -8.06856e-08 0)
(0 -7.9082e-08 0)
(0 -7.73297e-08 0)
(0 -7.54568e-08 0)
(0 -7.34926e-08 0)
(0 -7.1467e-08 0)
(0 -6.94095e-08 0)
(0 -6.73486e-08 0)
(0 -6.53109e-08 0)
(0 -6.33211e-08 0)
(0 -6.14007e-08 0)
(0 -5.95679e-08 0)
(0 -5.78375e-08 0)
(0 -5.62204e-08 0)
(0 -5.47237e-08 0)
(0 -5.33512e-08 0)
(0 -8.58557e-08 0)
(0 -8.55922e-08 0)
(0 -8.50696e-08 0)
(0 -8.42971e-08 0)
(0 -8.32879e-08 0)
(0 -8.20591e-08 0)
(0 -8.06317e-08 0)
(0 -7.90292e-08 0)
(0 -7.72782e-08 0)
(0 -7.54067e-08 0)
(0 -7.34441e-08 0)
(0 -7.14201e-08 0)
(0 -6.93642e-08 0)
(0 -6.73049e-08 0)
(0 -6.5269e-08 0)
(0 -6.32809e-08 0)
(0 -6.13621e-08 0)
(0 -5.9531e-08 0)
(0 -5.78021e-08 0)
(0 -5.61865e-08 0)
(0 -5.46912e-08 0)
(0 -5.332e-08 0)
(0 -8.5792e-08 0)
(0 -8.55287e-08 0)
(0 -8.50066e-08 0)
(0 -8.42346e-08 0)
(0 -8.32262e-08 0)
(0 -8.19985e-08 0)
(0 -8.05721e-08 0)
(0 -7.89711e-08 0)
(0 -7.72215e-08 0)
(0 -7.53516e-08 0)
(0 -7.33906e-08 0)
(0 -7.13684e-08 0)
(0 -6.93144e-08 0)
(0 -6.7257e-08 0)
(0 -6.5223e-08 0)
(0 -6.32368e-08 0)
(0 -6.13199e-08 0)
(0 -5.94906e-08 0)
(0 -5.77635e-08 0)
(0 -5.61495e-08 0)
(0 -5.46559e-08 0)
(0 -5.32861e-08 0)
(0 -8.57222e-08 0)
(0 -8.5459e-08 0)
(0 -8.49374e-08 0)
(0 -8.41661e-08 0)
(0 -8.31586e-08 0)
(0 -8.19319e-08 0)
(0 -8.05069e-08 0)
(0 -7.89073e-08 0)
(0 -7.71594e-08 0)
(0 -7.52912e-08 0)
(0 -7.33322e-08 0)
(0 -7.1312e-08 0)
(0 -6.926e-08 0)
(0 -6.72048e-08 0)
(0 -6.51729e-08 0)
(0 -6.31888e-08 0)
(0 -6.1274e-08 0)
(0 -5.94468e-08 0)
(0 -5.77216e-08 0)
(0 -5.61095e-08 0)
(0 -5.46177e-08 0)
(0 -5.32495e-08 0)
(0 -8.56459e-08 0)
(0 -8.5383e-08 0)
(0 -8.48618e-08 0)
(0 -8.40914e-08 0)
(0 -8.30848e-08 0)
(0 -8.18594e-08 0)
(0 -8.04358e-08 0)
(0 -7.88378e-08 0)
(0 -7.70917e-08 0)
(0 -7.52255e-08 0)
(0 -7.32686e-08 0)
(0 -7.12506e-08 0)
(0 -6.9201e-08 0)
(0 -6.71481e-08 0)
(0 -6.51186e-08 0)
(0 -6.31369e-08 0)
(0 -6.12244e-08 0)
(0 -5.93994e-08 0)
(0 -5.76765e-08 0)
(0 -5.60665e-08 0)
(0 -5.45766e-08 0)
(0 -5.32102e-08 0)
(0 -8.5563e-08 0)
(0 -8.53004e-08 0)
(0 -8.47798e-08 0)
(0 -8.40101e-08 0)
(0 -8.30047e-08 0)
(0 -8.17806e-08 0)
(0 -8.03586e-08 0)
(0 -7.87624e-08 0)
(0 -7.70183e-08 0)
(0 -7.51543e-08 0)
(0 -7.31997e-08 0)
(0 -7.11842e-08 0)
(0 -6.91371e-08 0)
(0 -6.70868e-08 0)
(0 -6.50599e-08 0)
(0 -6.30809e-08 0)
(0 -6.1171e-08 0)
(0 -5.93486e-08 0)
(0 -5.76281e-08 0)
(0 -5.60204e-08 0)
(0 -5.45326e-08 0)
(0 -5.31683e-08 0)
(0 -8.54734e-08 0)
(0 -8.52111e-08 0)
(0 -8.46911e-08 0)
(0 -8.39223e-08 0)
(0 -8.2918e-08 0)
(0 -8.16954e-08 0)
(0 -8.02751e-08 0)
(0 -7.86809e-08 0)
(0 -7.69389e-08 0)
(0 -7.50774e-08 0)
(0 -7.31253e-08 0)
(0 -7.11125e-08 0)
(0 -6.90682e-08 0)
(0 -6.70208e-08 0)
(0 -6.49969e-08 0)
(0 -6.30207e-08 0)
(0 -6.11137e-08 0)
(0 -5.92941e-08 0)
(0 -5.75763e-08 0)
(0 -5.59711e-08 0)
(0 -5.44857e-08 0)
(0 -5.31237e-08 0)
(0 -8.53768e-08 0)
(0 -8.51148e-08 0)
(0 -8.45954e-08 0)
(0 -8.38276e-08 0)
(0 -8.28246e-08 0)
(0 -8.16036e-08 0)
(0 -8.01851e-08 0)
(0 -7.8593e-08 0)
(0 -7.68535e-08 0)
(0 -7.49945e-08 0)
(0 -7.30453e-08 0)
(0 -7.10354e-08 0)
(0 -6.89942e-08 0)
(0 -6.695e-08 0)
(0 -6.49293e-08 0)
(0 -6.29563e-08 0)
(0 -6.10525e-08 0)
(0 -5.92359e-08 0)
(0 -5.75211e-08 0)
(0 -5.59187e-08 0)
(0 -5.4436e-08 0)
(0 -5.30763e-08 0)
(0 -8.5273e-08 0)
(0 -8.50114e-08 0)
(0 -8.44927e-08 0)
(0 -8.37259e-08 0)
(0 -8.27243e-08 0)
(0 -8.15049e-08 0)
(0 -8.00885e-08 0)
(0 -7.84987e-08 0)
(0 -7.67618e-08 0)
(0 -7.49056e-08 0)
(0 -7.29595e-08 0)
(0 -7.09528e-08 0)
(0 -6.8915e-08 0)
(0 -6.68742e-08 0)
(0 -6.4857e-08 0)
(0 -6.28875e-08 0)
(0 -6.09872e-08 0)
(0 -5.9174e-08 0)
(0 -5.74624e-08 0)
(0 -5.58631e-08 0)
(0 -5.43833e-08 0)
(0 -5.30263e-08 0)
(0 -8.5162e-08 0)
(0 -8.49007e-08 0)
(0 -8.43828e-08 0)
(0 -8.36171e-08 0)
(0 -8.26169e-08 0)
(0 -8.13994e-08 0)
(0 -7.99851e-08 0)
(0 -7.83978e-08 0)
(0 -7.66636e-08 0)
(0 -7.48105e-08 0)
(0 -7.28676e-08 0)
(0 -7.08644e-08 0)
(0 -6.88302e-08 0)
(0 -6.67932e-08 0)
(0 -6.47798e-08 0)
(0 -6.28142e-08 0)
(0 -6.09177e-08 0)
(0 -5.91082e-08 0)
(0 -5.74002e-08 0)
(0 -5.58043e-08 0)
(0 -5.43276e-08 0)
(0 -5.29736e-08 0)
(0 -8.50435e-08 0)
(0 -8.47827e-08 0)
(0 -8.42655e-08 0)
(0 -8.3501e-08 0)
(0 -8.25023e-08 0)
(0 -8.12866e-08 0)
(0 -7.98746e-08 0)
(0 -7.829e-08 0)
(0 -7.65587e-08 0)
(0 -7.47089e-08 0)
(0 -7.27695e-08 0)
(0 -7.07701e-08 0)
(0 -6.87399e-08 0)
(0 -6.67069e-08 0)
(0 -6.46977e-08 0)
(0 -6.27363e-08 0)
(0 -6.08439e-08 0)
(0 -5.90384e-08 0)
(0 -5.73343e-08 0)
(0 -5.57421e-08 0)
(0 -5.42689e-08 0)
(0 -5.29181e-08 0)
(0 -8.49176e-08 0)
(0 -8.46572e-08 0)
(0 -8.41408e-08 0)
(0 -8.33774e-08 0)
(0 -8.23804e-08 0)
(0 -8.11667e-08 0)
(0 -7.97571e-08 0)
(0 -7.81751e-08 0)
(0 -7.6447e-08 0)
(0 -7.46006e-08 0)
(0 -7.2665e-08 0)
(0 -7.06696e-08 0)
(0 -6.86437e-08 0)
(0 -6.66151e-08 0)
(0 -6.46104e-08 0)
(0 -6.26535e-08 0)
(0 -6.07656e-08 0)
(0 -5.89645e-08 0)
(0 -5.72646e-08 0)
(0 -5.56765e-08 0)
(0 -5.42071e-08 0)
(0 -5.28598e-08 0)
(0 -8.47843e-08 0)
(0 -8.45242e-08 0)
(0 -8.40086e-08 0)
(0 -8.32465e-08 0)
(0 -8.22511e-08 0)
(0 -8.10394e-08 0)
(0 -7.96323e-08 0)
(0 -7.80532e-08 0)
(0 -7.63283e-08 0)
(0 -7.44856e-08 0)
(0 -7.2554e-08 0)
(0 -7.05629e-08 0)
(0 -6.85414e-08 0)
(0 -6.65176e-08 0)
(0 -6.45177e-08 0)
(0 -6.25657e-08 0)
(0 -6.06827e-08 0)
(0 -5.88864e-08 0)
(0 -5.71911e-08 0)
(0 -5.56074e-08 0)
(0 -5.41421e-08 0)
(0 -5.27986e-08 0)
(0 -8.46435e-08 0)
(0 -8.43839e-08 0)
(0 -8.38691e-08 0)
(0 -8.31082e-08 0)
(0 -8.21144e-08 0)
(0 -8.09048e-08 0)
(0 -7.95001e-08 0)
(0 -7.7924e-08 0)
(0 -7.62025e-08 0)
(0 -7.43636e-08 0)
(0 -7.24362e-08 0)
(0 -7.04496e-08 0)
(0 -6.84329e-08 0)
(0 -6.64142e-08 0)
(0 -6.44195e-08 0)
(0 -6.24727e-08 0)
(0 -6.05949e-08 0)
(0 -5.88038e-08 0)
(0 -5.71136e-08 0)
(0 -5.55347e-08 0)
(0 -5.40739e-08 0)
(0 -5.27346e-08 0)
(0 -8.44956e-08 0)
(0 -8.42363e-08 0)
(0 -8.37223e-08 0)
(0 -8.29626e-08 0)
(0 -8.19704e-08 0)
(0 -8.07629e-08 0)
(0 -7.93607e-08 0)
(0 -7.77876e-08 0)
(0 -7.60696e-08 0)
(0 -7.42345e-08 0)
(0 -7.23114e-08 0)
(0 -7.03296e-08 0)
(0 -6.83181e-08 0)
(0 -6.63046e-08 0)
(0 -6.43155e-08 0)
(0 -6.23744e-08 0)
(0 -6.05023e-08 0)
(0 -5.87167e-08 0)
(0 -5.70319e-08 0)
(0 -5.54582e-08 0)
(0 -5.40023e-08 0)
(0 -5.26675e-08 0)
(0 -8.43408e-08 0)
(0 -8.40819e-08 0)
(0 -8.35686e-08 0)
(0 -8.28099e-08 0)
(0 -8.18193e-08 0)
(0 -8.06137e-08 0)
(0 -7.9214e-08 0)
(0 -7.76439e-08 0)
(0 -7.59293e-08 0)
(0 -7.40983e-08 0)
(0 -7.21797e-08 0)
(0 -7.02028e-08 0)
(0 -6.81966e-08 0)
(0 -6.61888e-08 0)
(0 -6.42055e-08 0)
(0 -6.22705e-08 0)
(0 -6.04044e-08 0)
(0 -5.86249e-08 0)
(0 -5.6946e-08 0)
(0 -5.53779e-08 0)
(0 -5.39273e-08 0)
(0 -5.25974e-08 0)
(0 -8.41795e-08 0)
(0 -8.39209e-08 0)
(0 -8.34082e-08 0)
(0 -8.26506e-08 0)
(0 -8.16613e-08 0)
(0 -8.04576e-08 0)
(0 -7.90602e-08 0)
(0 -7.7493e-08 0)
(0 -7.57819e-08 0)
(0 -7.39548e-08 0)
(0 -7.20408e-08 0)
(0 -7.0069e-08 0)
(0 -6.80683e-08 0)
(0 -6.60665e-08 0)
(0 -6.40894e-08 0)
(0 -6.21608e-08 0)
(0 -6.03012e-08 0)
(0 -5.85282e-08 0)
(0 -5.68555e-08 0)
(0 -5.52935e-08 0)
(0 -5.38487e-08 0)
(0 -5.25242e-08 0)
(0 -8.40125e-08 0)
(0 -8.37541e-08 0)
(0 -8.32419e-08 0)
(0 -8.2485e-08 0)
(0 -8.14969e-08 0)
(0 -8.02948e-08 0)
(0 -7.88995e-08 0)
(0 -7.73349e-08 0)
(0 -7.56272e-08 0)
(0 -7.38041e-08 0)
(0 -7.18947e-08 0)
(0 -6.99281e-08 0)
(0 -6.79331e-08 0)
(0 -6.59374e-08 0)
(0 -6.3967e-08 0)
(0 -6.20451e-08 0)
(0 -6.01925e-08 0)
(0 -5.84263e-08 0)
(0 -5.67605e-08 0)
(0 -5.5205e-08 0)
(0 -5.37664e-08 0)
(0 -5.24477e-08 0)
(0 -8.38404e-08 0)
(0 -8.35821e-08 0)
(0 -8.30702e-08 0)
(0 -8.23139e-08 0)
(0 -8.13265e-08 0)
(0 -8.01257e-08 0)
(0 -7.87322e-08 0)
(0 -7.717e-08 0)
(0 -7.54654e-08 0)
(0 -7.36461e-08 0)
(0 -7.17412e-08 0)
(0 -6.97798e-08 0)
(0 -6.77908e-08 0)
(0 -6.58015e-08 0)
(0 -6.38379e-08 0)
(0 -6.19232e-08 0)
(0 -6.0078e-08 0)
(0 -5.83192e-08 0)
(0 -5.66606e-08 0)
(0 -5.51122e-08 0)
(0 -5.36803e-08 0)
(0 -5.23678e-08 0)
(0 -8.36645e-08 0)
(0 -8.34061e-08 0)
(0 -8.28942e-08 0)
(0 -8.21379e-08 0)
(0 -8.1151e-08 0)
(0 -7.99509e-08 0)
(0 -7.85587e-08 0)
(0 -7.69985e-08 0)
(0 -7.52966e-08 0)
(0 -7.34809e-08 0)
(0 -7.15804e-08 0)
(0 -6.96243e-08 0)
(0 -6.76412e-08 0)
(0 -6.56586e-08 0)
(0 -6.37021e-08 0)
(0 -6.1795e-08 0)
(0 -5.99575e-08 0)
(0 -5.82066e-08 0)
(0 -5.65558e-08 0)
(0 -5.50149e-08 0)
(0 -5.35902e-08 0)
(0 -5.22845e-08 0)
(0 -8.3486e-08 0)
(0 -8.32274e-08 0)
(0 -8.2715e-08 0)
(0 -8.19583e-08 0)
(0 -8.09711e-08 0)
(0 -7.97711e-08 0)
(0 -7.83796e-08 0)
(0 -7.68208e-08 0)
(0 -7.51211e-08 0)
(0 -7.33086e-08 0)
(0 -7.14123e-08 0)
(0 -6.94612e-08 0)
(0 -6.74841e-08 0)
(0 -6.55083e-08 0)
(0 -6.35593e-08 0)
(0 -6.16601e-08 0)
(0 -5.98308e-08 0)
(0 -5.80883e-08 0)
(0 -5.64458e-08 0)
(0 -5.4913e-08 0)
(0 -5.34961e-08 0)
(0 -5.21976e-08 0)
(0 -8.33067e-08 0)
(0 -8.30476e-08 0)
(0 -8.25342e-08 0)
(0 -8.17763e-08 0)
(0 -8.07879e-08 0)
(0 -7.95871e-08 0)
(0 -7.81954e-08 0)
(0 -7.66372e-08 0)
(0 -7.49391e-08 0)
(0 -7.31293e-08 0)
(0 -7.12368e-08 0)
(0 -6.92907e-08 0)
(0 -6.73195e-08 0)
(0 -6.53506e-08 0)
(0 -6.34093e-08 0)
(0 -6.15183e-08 0)
(0 -5.96977e-08 0)
(0 -5.7964e-08 0)
(0 -5.63304e-08 0)
(0 -5.48063e-08 0)
(0 -5.33977e-08 0)
(0 -5.2107e-08 0)
(0 -8.31288e-08 0)
(0 -8.28687e-08 0)
(0 -8.23536e-08 0)
(0 -8.15934e-08 0)
(0 -8.06027e-08 0)
(0 -7.93999e-08 0)
(0 -7.80069e-08 0)
(0 -7.64483e-08 0)
(0 -7.47509e-08 0)
(0 -7.29431e-08 0)
(0 -7.10539e-08 0)
(0 -6.91125e-08 0)
(0 -6.71472e-08 0)
(0 -6.51853e-08 0)
(0 -6.32518e-08 0)
(0 -6.13695e-08 0)
(0 -5.9558e-08 0)
(0 -5.78337e-08 0)
(0 -5.62095e-08 0)
(0 -5.46947e-08 0)
(0 -5.32949e-08 0)
(0 -5.20127e-08 0)
(0 -8.29549e-08 0)
(0 -8.26933e-08 0)
(0 -8.21753e-08 0)
(0 -8.14116e-08 0)
(0 -8.04171e-08 0)
(0 -7.92107e-08 0)
(0 -7.78148e-08 0)
(0 -7.62545e-08 0)
(0 -7.45568e-08 0)
(0 -7.27502e-08 0)
(0 -7.08638e-08 0)
(0 -6.89266e-08 0)
(0 -6.69671e-08 0)
(0 -6.50121e-08 0)
(0 -6.30868e-08 0)
(0 -6.12134e-08 0)
(0 -5.94114e-08 0)
(0 -5.76971e-08 0)
(0 -5.60829e-08 0)
(0 -5.45779e-08 0)
(0 -5.31877e-08 0)
(0 -5.19145e-08 0)
(0 -8.27885e-08 0)
(0 -8.25245e-08 0)
(0 -8.20022e-08 0)
(0 -8.1233e-08 0)
(0 -8.02326e-08 0)
(0 -7.90206e-08 0)
(0 -7.76201e-08 0)
(0 -7.60565e-08 0)
(0 -7.43572e-08 0)
(0 -7.25507e-08 0)
(0 -7.06663e-08 0)
(0 -6.87329e-08 0)
(0 -6.67789e-08 0)
(0 -6.48309e-08 0)
(0 -6.29138e-08 0)
(0 -6.10497e-08 0)
(0 -5.92578e-08 0)
(0 -5.75539e-08 0)
(0 -5.59504e-08 0)
(0 -5.44559e-08 0)
(0 -5.30759e-08 0)
(0 -5.18123e-08 0)
(0 -8.2634e-08 0)
(0 -8.23663e-08 0)
(0 -8.18375e-08 0)
(0 -8.10601e-08 0)
(0 -8.0051e-08 0)
(0 -7.8831e-08 0)
(0 -7.74236e-08 0)
(0 -7.58548e-08 0)
(0 -7.41522e-08 0)
(0 -7.23447e-08 0)
(0 -7.04614e-08 0)
(0 -6.85313e-08 0)
(0 -6.65824e-08 0)
(0 -6.46415e-08 0)
(0 -6.27328e-08 0)
(0 -6.08784e-08 0)
(0 -5.90969e-08 0)
(0 -5.74041e-08 0)
(0 -5.58118e-08 0)
(0 -5.43285e-08 0)
(0 -5.29594e-08 0)
(0 -5.17061e-08 0)
(0 -8.24971e-08 0)
(0 -8.22235e-08 0)
(0 -8.16848e-08 0)
(0 -8.08955e-08 0)
(0 -7.98742e-08 0)
(0 -7.86429e-08 0)
(0 -7.72258e-08 0)
(0 -7.56496e-08 0)
(0 -7.3942e-08 0)
(0 -7.21321e-08 0)
(0 -7.02489e-08 0)
(0 -6.83215e-08 0)
(0 -6.63775e-08 0)
(0 -6.44435e-08 0)
(0 -6.25435e-08 0)
(0 -6.0699e-08 0)
(0 -5.89286e-08 0)
(0 -5.72474e-08 0)
(0 -5.5667e-08 0)
(0 -5.41957e-08 0)
(0 -5.28381e-08 0)
(0 -5.15958e-08 0)
(0 -8.23855e-08 0)
(0 -8.21024e-08 0)
(0 -8.15485e-08 0)
(0 -8.07421e-08 0)
(0 -7.97039e-08 0)
(0 -7.84573e-08 0)
(0 -7.70275e-08 0)
(0 -7.54412e-08 0)
(0 -7.37267e-08 0)
(0 -7.19128e-08 0)
(0 -7.00288e-08 0)
(0 -6.81033e-08 0)
(0 -6.6164e-08 0)
(0 -6.42368e-08 0)
(0 -6.23456e-08 0)
(0 -6.05115e-08 0)
(0 -5.87526e-08 0)
(0 -5.70836e-08 0)
(0 -5.55159e-08 0)
(0 -5.40572e-08 0)
(0 -5.27119e-08 0)
(0 -5.14814e-08 0)
(0 -8.2311e-08 0)
(0 -8.20105e-08 0)
(0 -8.14329e-08 0)
(0 -8.0602e-08 0)
(0 -7.95411e-08 0)
(0 -7.82748e-08 0)
(0 -7.68285e-08 0)
(0 -7.52295e-08 0)
(0 -7.35059e-08 0)
(0 -7.16866e-08 0)
(0 -6.98007e-08 0)
(0 -6.78765e-08 0)
(0 -6.59414e-08 0)
(0 -6.40211e-08 0)
(0 -6.21389e-08 0)
(0 -6.03156e-08 0)
(0 -5.85688e-08 0)
(0 -5.69128e-08 0)
(0 -5.53584e-08 0)
(0 -5.39131e-08 0)
(0 -5.25809e-08 0)
(0 -5.13628e-08 0)
(0 -8.22925e-08 0)
(0 -8.19566e-08 0)
(0 -8.13411e-08 0)
(0 -8.04761e-08 0)
(0 -7.93859e-08 0)
(0 -7.80949e-08 0)
(0 -7.66286e-08 0)
(0 -7.50141e-08 0)
(0 -7.32794e-08 0)
(0 -7.14532e-08 0)
(0 -6.95642e-08 0)
(0 -6.76407e-08 0)
(0 -6.57096e-08 0)
(0 -6.37961e-08 0)
(0 -6.19233e-08 0)
(0 -6.01112e-08 0)
(0 -5.83771e-08 0)
(0 -5.67347e-08 0)
(0 -5.51944e-08 0)
(0 -5.37633e-08 0)
(0 -5.2445e-08 0)
(0 -5.12401e-08 0)
(0 -8.26337e-08 0)
(0 -8.24908e-08 0)
(0 -8.38307e-08 0)
(0 -8.36408e-08 0)
(0 -8.35729e-08 0)
(0 -8.34633e-08 0)
(0 -8.3358e-08 0)
(0 -8.31489e-08 0)
(0 -8.32939e-08 0)
(0 -8.3001e-08 0)
(0 -8.31202e-08 0)
(0 -8.30595e-08 0)
(0 -8.31369e-08 0)
(0 -8.28925e-08 0)
(0 -8.30658e-08 0)
(0 -8.28753e-08 0)
(0 -8.27844e-08 0)
(0 -8.2675e-08 0)
(0 -8.31352e-08 0)
(0 -8.31604e-08 0)
(0 -8.30369e-08 0)
(0 -8.29268e-08 0)
(0 -8.32344e-08 0)
(0 -8.30051e-08 0)
(0 -8.32857e-08 0)
(0 -8.32952e-08 0)
(0 -8.29396e-08 0)
(0 -8.29437e-08 0)
(0 -8.31629e-08 0)
(0 -8.32108e-08 0)
(0 -8.3329e-08 0)
(0 -8.34228e-08 0)
(0 -8.28776e-08 0)
(0 -8.27633e-08 0)
(0 -8.90721e-08 0)
(0 -8.30118e-08 0)
(0 -9.01177e-08 0)
(0 -8.21026e-08 0)
(0 -8.32118e-08 0)
(0 -8.31964e-08 0)
(0 -8.33683e-08 0)
(0 -8.35718e-08 0)
(0 -8.35659e-08 0)
(0 -8.40213e-08 0)
(0 -8.42388e-08 0)
(0 -8.44726e-08 0)
(0 -8.47676e-08 0)
(0 -8.44197e-08 0)
(0 -8.50791e-08 0)
(0 -8.42887e-08 0)
(0 -8.57677e-08 0)
(0 -8.51534e-08 0)
(0 -8.59452e-08 0)
(0 -8.48758e-08 0)
(0 -8.5952e-08 0)
(0 -8.14585e-08 0)
(0 -8.72854e-08 0)
(0 -8.28983e-08 0)
(0 -8.69389e-08 0)
(0 -8.68636e-08 0)
(0 -8.82478e-08 0)
(0 -8.70309e-08 0)
(0 -8.56087e-08 0)
(0 -8.65689e-08 0)
(0 -8.89278e-08 0)
(0 -8.49831e-08 0)
(0 -8.89488e-08 0)
(0 -8.74286e-08 0)
(0 -8.93565e-08 0)
(0 -8.61407e-08 0)
(0 -8.99405e-08 0)
(0 -8.58676e-08 0)
(0 -8.9476e-08 0)
(0 -8.86596e-08 0)
(0 -8.87855e-08 0)
(0 -8.52438e-08 0)
(0 -9.07518e-08 0)
(0 -8.57123e-08 0)
(0 -8.86172e-08 0)
(0 -8.85759e-08 0)
(0 -8.87944e-08 0)
(0 -8.39265e-08 0)
(0 -8.9614e-08 0)
(0 -8.84269e-08 0)
(0 -8.80625e-08 0)
(0 -8.52147e-08 0)
(0 -9.063e-08 0)
(0 -8.76215e-08 0)
(0 -8.88141e-08 0)
(0 -8.45852e-08 0)
(0 -8.64918e-08 0)
(0 -8.364e-08 0)
(0 -8.96821e-08 0)
(0 -8.76078e-08 0)
(0 -8.44212e-08 0)
(0 -8.39727e-08 0)
(0 -8.89117e-08 0)
(0 -8.32749e-08 0)
(0 -8.92938e-08 0)
(0 -8.72641e-08 0)
(0 -8.73084e-08 0)
(0 -8.37009e-08 0)
(0 -8.8551e-08 0)
(0 -8.6834e-08 0)
(0 -8.91058e-08 0)
(0 -8.90025e-08 0)
(0 -8.97947e-08 0)
(0 -8.96935e-08 0)
(0 -8.29685e-08 0)
(0 -8.32812e-08 0)
(0 -9.05235e-08 0)
(0 -9.09351e-08 0)
(0 -8.20434e-08 0)
(0 -8.5247e-08 0)
(0 -8.78299e-08 0)
(0 -8.92909e-08 0)
(0 -8.48375e-08 0)
(0 -8.993e-08 0)
(0 -8.55445e-08 0)
(0 -8.44706e-08 0)
(0 -9.01954e-08 0)
(0 -9.02774e-08 0)
(0 -8.48783e-08 0)
(0 -8.42979e-08 0)
(0 -9.07506e-08 0)
(0 -8.65201e-08 0)
(0 -8.51528e-08 0)
(0 -9.02086e-08 0)
(0 -8.41076e-08 0)
(0 -8.75361e-08 0)
(0 -9.0054e-08 0)
(0 -8.79795e-08 0)
(0 -9.05059e-08 0)
(0 -8.86874e-08 0)
(0 -8.85182e-08 0)
(0 -9.00108e-08 0)
(0 -8.71592e-08 0)
(0 -8.59544e-08 0)
(0 -8.37777e-08 0)
(0 -8.56069e-08 0)
(0 -8.35494e-08 0)
(0 -9.07172e-08 0)
(0 -8.62025e-08 0)
(0 -9.01342e-08 0)
(0 -8.68673e-08 0)
(0 -8.76398e-08 0)
(0 -8.34273e-08 0)
(0 -8.80713e-08 0)
(0 -9.07571e-08 0)
(0 -8.84037e-08 0)
(0 -8.4539e-08 0)
(0 -8.20409e-08 0)
(0 -8.68568e-08 0)
(0 -8.23992e-08 0)
(0 -8.71603e-08 0)
(0 -8.70496e-08 0)
(0 -8.48751e-08 0)
(0 -8.65158e-08 0)
(0 -8.46854e-08 0)
(0 -8.47498e-08 0)
(0 -8.69043e-08 0)
(0 -8.44828e-08 0)
(0 -8.48208e-08 0)
(0 -8.77165e-08 0)
(0 -8.69015e-08 0)
(0 -8.42798e-08 0)
(0 -8.37555e-08 0)
(0 -8.65487e-08 0)
(0 -8.96867e-08 0)
(0 -8.20313e-08 0)
(0 -8.59129e-08 0)
(0 -8.79116e-08 0)
(0 -8.9785e-08 0)
(0 -8.24001e-08 0)
(0 -8.6079e-08 0)
(0 -8.33912e-08 0)
(0 -8.70345e-08 0)
(0 -9.1038e-08 0)
(0 -8.90456e-08 0)
(0 -8.672e-08 0)
(0 -8.50914e-08 0)
(0 -8.80612e-08 0)
(0 -8.72564e-08 0)
(0 -8.92272e-08 0)
(0 -9.0827e-08 0)
(0 -8.93712e-08 0)
(0 -8.80206e-08 0)
(0 -8.97872e-08 0)
(0 -9.08839e-08 0)
(0 -8.77049e-08 0)
(0 -8.39815e-08 0)
(0 -8.62819e-08 0)
(0 -8.45388e-08 0)
(0 -8.6432e-08 0)
(0 -8.22271e-08 0)
(0 -8.84046e-08 0)
(0 -9.07422e-08 0)
(0 -8.75193e-08 0)
(0 -8.39128e-08 0)
(0 -8.98555e-08 0)
(0 -8.90153e-08 0)
(0 -8.74264e-08 0)
(0 -8.57136e-08 0)
(0 -8.78771e-08 0)
(0 -8.93517e-08 0)
(0 -8.66332e-08 0)
(0 -8.48244e-08 0)
(0 -8.42002e-08 0)
(0 -8.37799e-08 0)
(0 -8.15803e-08 0)
(0 -8.52908e-08 0)
(0 -8.45162e-08 0)
(0 -8.71322e-08 0)
(0 -8.48284e-08 0)
(0 -8.72206e-08 0)
(0 -8.81371e-08 0)
(0 -8.50186e-08 0)
(0 -8.81704e-08 0)
(0 -8.55829e-08 0)
(0 -8.96678e-08 0)
(0 -8.60064e-08 0)
(0 -8.61952e-08 0)
(0 -8.54294e-08 0)
(0 -8.63221e-08 0)
(0 -8.884e-08 0)
(0 -8.42474e-08 0)
(0 -8.56241e-08 0)
(0 -8.8125e-08 0)
(0 -8.89335e-08 0)
(0 -8.71782e-08 0)
(0 -8.7907e-08 0)
(0 -8.95772e-08 0)
(0 -9.05814e-08 0)
(0 -8.58708e-08 0)
(0 -8.51853e-08 0)
(0 -8.26615e-08 0)
(0 -8.52763e-08 0)
(0 -9.01391e-08 0)
(0 -9.10786e-08 0)
(0 -8.23081e-08 0)
(0 -8.56525e-08 0)
(0 -8.99014e-08 0)
(0 -9.11972e-08 0)
(0 -8.40335e-08 0)
(0 -8.79254e-08 0)
(0 -9.08631e-08 0)
(0 -8.88993e-08 0)
(0 -8.12974e-08 0)
(0 -8.46707e-08 0)
(0 -8.34851e-08 0)
(0 -8.16129e-08 0)
(0 -8.82749e-08 0)
(0 -8.74845e-08 0)
(0 -8.82288e-08 0)
(0 -9.04263e-08 0)
(0 -9.01148e-08 0)
(0 -8.84619e-08 0)
(0 -8.53721e-08 0)
(0 -8.45735e-08 0)
(0 -8.34229e-08 0)
(0 -8.57817e-08 0)
(0 -8.941e-08 0)
(0 -9.01343e-08 0)
(0 -8.98346e-08 0)
(0 -9.06335e-08 0)
(0 -9.04111e-08 0)
(0 -8.85397e-08 0)
(0 -8.87883e-08 0)
(0 -8.90888e-08 0)
(0 -8.36834e-08 0)
(0 -8.29834e-08 0)
(0 -8.92742e-08 0)
(0 -8.84257e-08 0)
(0 -8.85629e-08 0)
(0 -8.88284e-08 0)
(0 -8.91716e-08 0)
(0 -9.02984e-08 0)
(0 -8.60232e-08 0)
(0 -8.45605e-08 0)
(0 -9.02347e-08 0)
(0 -8.80476e-08 0)
(0 -8.6277e-08 0)
(0 -8.63944e-08 0)
(0 -8.58523e-08 0)
(0 -8.82835e-08 0)
(0 -8.60565e-08 0)
(0 -8.66658e-08 0)
(0 -8.42822e-08 0)
(0 -8.64526e-08 0)
(0 -8.60165e-08 0)
(0 -8.48909e-08 0)
(0 -8.61982e-08 0)
(0 -8.86265e-08 0)
(0 -8.94059e-08 0)
(0 -8.96903e-08 0)
(0 -8.50532e-08 0)
(0 -8.3181e-08 0)
(0 -8.40897e-08 0)
(0 -8.27964e-08 0)
(0 -9.04795e-08 0)
(0 -8.9503e-08 0)
(0 -8.75905e-08 0)
(0 -8.93773e-08 0)
(0 -8.71349e-08 0)
(0 -8.70644e-08 0)
(0 -8.75807e-08 0)
(0 -8.80185e-08 0)
(0 -8.48561e-08 0)
(0 -8.61237e-08 0)
(0 -8.6454e-08 0)
(0 -8.8363e-08 0)
(0 -9.11532e-08 0)
(0 -8.95737e-08 0)
(0 -8.91317e-08 0)
(0 -9.03129e-08 0)
(0 -8.40687e-08 0)
(0 -8.54864e-08 0)
(0 -8.93149e-08 0)
(0 -8.68067e-08 0)
(0 -8.81381e-08 0)
(0 -8.84738e-08 0)
(0 -8.58574e-08 0)
(0 -8.54558e-08 0)
(0 -8.29116e-08 0)
(0 -8.45733e-08 0)
(0 -8.50506e-08 0)
(0 -8.62571e-08 0)
(0 -8.52853e-08 0)
(0 -8.48828e-08 0)
(0 -8.72633e-08 0)
(0 -8.61251e-08 0)
(0 -8.39325e-08 0)
(0 -8.35218e-08 0)
(0 -8.4453e-08 0)
(0 -8.564e-08 0)
(0 -8.74367e-08 0)
(0 -8.8615e-08 0)
(0 -8.41356e-08 0)
(0 -8.40884e-08 0)
(0 -8.74008e-08 0)
(0 -8.92941e-08 0)
(0 -8.79207e-08 0)
(0 -8.74172e-08 0)
(0 -8.34506e-08 0)
(0 -8.53006e-08 0)
(0 -8.7668e-08 0)
(0 -8.66134e-08 0)
(0 -8.60871e-08 0)
(0 -8.6496e-08 0)
(0 -8.73197e-08 0)
(0 -8.90237e-08 0)
(0 -8.55742e-08 0)
(0 -8.43168e-08 0)
(0 -8.72389e-08 0)
(0 -8.75038e-08 0)
(0 -8.51982e-08 0)
(0 -8.51612e-08 0)
(0 -8.68816e-08 0)
(0 -8.86971e-08 0)
(0 -8.67149e-08 0)
(0 -8.57466e-08 0)
(0 -8.61322e-08 0)
(0 -8.7673e-08 0)
(0 -8.58492e-08 0)
(0 -8.46601e-08 0)
(0 -8.703e-08 0)
(0 -8.62844e-08 0)
(0 -8.73113e-08 0)
(0 -8.73833e-08 0)
(0 -8.83294e-08 0)
(0 -8.84786e-08 0)
(0 -8.90511e-08 0)
(0 -8.77616e-08 0)
(0 -8.82111e-08 0)
(0 -8.75943e-08 0)
(0 -8.65082e-08 0)
(0 -8.72576e-08 0)
(0 -8.85004e-08 0)
(0 -8.67991e-08 0)
(0 -8.67363e-08 0)
(0 -8.84446e-08 0)
(0 -8.70938e-08 0)
(0 -8.60962e-08 0)
(0 -8.53923e-08 0)
(0 -8.44534e-08 0)
(0 -8.99625e-08 0)
(0 -9.00679e-08 0)
(0 -8.68379e-08 0)
(0 -8.78905e-08 0)
(0 -9.03555e-08 0)
(0 -8.96563e-08 0)
(0 -8.44599e-08 0)
(0 -8.52624e-08 0)
(0 -8.17285e-08 0)
(0 -8.33099e-08 0)
(0 -8.97068e-08 0)
(0 -8.82681e-08 0)
(0 -8.99851e-08 0)
(0 -9.10487e-08 0)
(0 -8.50374e-08 0)
(0 -8.60734e-08 0)
(0 -8.66303e-08 0)
(0 -8.57116e-08 0)
(0 -8.76447e-08 0)
(0 -8.76664e-08 0)
(0 -8.27745e-08 0)
(0 -8.37048e-08 0)
(0 -8.55759e-08 0)
(0 -8.44725e-08 0)
(0 -8.84292e-08 0)
(0 -8.97057e-08 0)
(0 -8.56872e-08 0)
(0 -8.48001e-08 0)
(0 -8.73062e-08 0)
(0 -8.71871e-08 0)
(0 -8.71276e-08 0)
(0 -8.84574e-08 0)
(0 -8.97064e-08 0)
(0 -8.91028e-08 0)
(0 -8.93954e-08 0)
(0 -8.90483e-08 0)
(0 -8.39812e-08 0)
(0 -8.47467e-08 0)
(0 -8.96249e-08 0)
(0 -9.03843e-08 0)
(0 -8.65787e-08 0)
(0 -8.73956e-08 0)
(0 -8.83616e-08 0)
(0 -8.79959e-08 0)
(0 -8.32956e-08 0)
(0 -8.37165e-08 0)
(0 -8.54145e-08 0)
(0 -8.36743e-08 0)
(0 -9.04366e-08 0)
(0 -9.02593e-08 0)
(0 -8.34104e-08 0)
(0 -8.48045e-08 0)
(0 -8.68768e-08 0)
(0 -8.58541e-08 0)
(0 -8.52905e-08 0)
(0 -8.54078e-08 0)
(0 -8.29621e-08 0)
(0 -8.14024e-08 0)
(0 -8.91166e-08 0)
(0 -9.02529e-08 0)
(0 -8.19654e-08 0)
(0 -8.18574e-08 0)
(0 -8.23478e-08 0)
(0 -8.21146e-08 0)
(0 -8.43852e-08 0)
(0 -8.278e-08 0)
(0 -9.06871e-08 0)
(0 -9.02229e-08 0)
(0 -8.72672e-08 0)
(0 -8.79946e-08 0)
(0 -8.98529e-08 0)
(0 -8.98327e-08 0)
(0 -8.58701e-08 0)
(0 -8.54737e-08 0)
(0 -9.08077e-08 0)
(0 -9.07754e-08 0)
(0 -8.43105e-08 0)
(0 -8.5531e-08 0)
(0 -8.36739e-08 0)
(0 -8.3834e-08 0)
(0 -9.12253e-08 0)
(0 -9.02189e-08 0)
(0 -8.45582e-08 0)
(0 -8.46489e-08 0)
(0 -8.53233e-08 0)
(0 -8.44369e-08 0)
(0 -8.44554e-08 0)
(0 -8.5355e-08 0)
(0 -8.8567e-08 0)
(0 -8.96944e-08 0)
(0 -8.72381e-08 0)
(0 -8.6371e-08 0)
(0 -8.46469e-08 0)
(0 -8.45282e-08 0)
(0 -8.5945e-08 0)
(0 -8.58871e-08 0)
(0 -8.30301e-08 0)
(0 -8.44604e-08 0)
(0 -8.85042e-08 0)
(0 -8.8672e-08 0)
(0 -8.60436e-08 0)
(0 -8.68648e-08 0)
(0 -9.42177e-08 0)
(0 -8.851e-08 0)
(0 -9.41201e-08 0)
(0 -9.08385e-08 0)
(0 -8.89244e-08 0)
(0 -8.9066e-08 0)
(0 -8.96661e-08 0)
(0 -8.99395e-08 0)
(0 -9.02393e-08 0)
(0 -9.03403e-08 0)
(0 -9.08403e-08 0)
(0 -9.07522e-08 0)
(0 -9.16244e-08 0)
(0 -9.09468e-08 0)
(0 -9.19028e-08 0)
(0 -9.13926e-08 0)
(0 -9.2242e-08 0)
(0 -9.22539e-08 0)
(0 -9.32883e-08 0)
(0 -9.16784e-08 0)
(0 -9.39273e-08 0)
(0 -9.28886e-08 0)
(0 -9.27359e-08 0)
(0 -9.11626e-08 0)
(0 -9.27132e-08 0)
(0 -9.4072e-08 0)
(0 -9.35516e-08 0)
(0 -9.22714e-08 0)
(0 -9.44891e-08 0)
(0 -9.26849e-08 0)
(0 -9.42199e-08 0)
(0 -9.19584e-08 0)
(0 -9.42989e-08 0)
(0 -9.28423e-08 0)
(0 -9.32539e-08 0)
(0 -9.3163e-08 0)
(0 -9.43656e-08 0)
(0 -9.16095e-08 0)
(0 -9.44977e-08 0)
(0 -9.18977e-08 0)
(0 -9.38391e-08 0)
(0 -9.38433e-08 0)
(0 -9.43684e-08 0)
(0 -9.16597e-08 0)
(0 -9.28434e-08 0)
(0 -9.28603e-08 0)
(0 -9.39981e-08 0)
(0 -9.12025e-08 0)
(0 -9.38532e-08 0)
(0 -9.2113e-08 0)
(0 -9.39295e-08 0)
(0 -9.33951e-08 0)
(0 -9.42098e-08 0)
(0 -9.13113e-08 0)
(0 -9.18902e-08 0)
(0 -9.29027e-08 0)
(0 -9.12854e-08 0)
(0 -9.41346e-08 0)
(0 -9.41908e-08 0)
(0 -9.18303e-08 0)
(0 -9.15082e-08 0)
(0 -9.35852e-08 0)
(0 -9.16709e-08 0)
(0 -9.41178e-08 0)
(0 -9.43067e-08 0)
(0 -9.19162e-08 0)
(0 -9.4233e-08 0)
(0 -9.2455e-08 0)
(0 -9.42481e-08 0)
(0 -9.31073e-08 0)
(0 -9.13167e-08 0)
(0 -9.27518e-08 0)
(0 -9.14383e-08 0)
(0 -9.41124e-08 0)
(0 -9.41951e-08 0)
(0 -9.2703e-08 0)
(0 -9.2738e-08 0)
(0 -9.22104e-08 0)
(0 -9.19325e-08 0)
(0 -9.39342e-08 0)
(0 -9.38666e-08 0)
(0 -9.39725e-08 0)
(0 -9.1146e-08 0)
(0 -9.25507e-08 0)
(0 -9.409e-08 0)
(0 -9.45261e-08 0)
(0 -9.35294e-08 0)
(0 -9.39495e-08 0)
(0 -9.26067e-08 0)
(0 -9.14917e-08 0)
(0 -9.45218e-08 0)
(0 -9.33887e-08 0)
(0 -9.42314e-08 0)
(0 -9.30677e-08 0)
(0 -9.36462e-08 0)
(0 -9.30875e-08 0)
(0 -9.25609e-08 0)
(0 -9.21295e-08 0)
(0 -9.28136e-08 0)
(0 -9.16657e-08 0)
(0 -9.18738e-08 0)
(0 -9.313e-08 0)
(0 -9.38788e-08 0)
(0 -9.38549e-08 0)
(0 -9.31797e-08 0)
(0 -9.12486e-08 0)
(0 -9.2804e-08 0)
(0 -9.23311e-08 0)
(0 -9.43004e-08 0)
(0 -9.33334e-08 0)
(0 -9.18924e-08 0)
(0 -9.09132e-08 0)
(0 -9.45973e-08 0)
(0 -9.37103e-08 0)
(0 -9.30257e-08 0)
(0 -9.10571e-08 0)
(0 -9.33097e-08 0)
(0 -9.15182e-08 0)
(0 -9.3709e-08 0)
(0 -9.42283e-08 0)
(0 -9.30788e-08 0)
(0 -9.22198e-08 0)
(0 -9.46438e-08 0)
(0 -9.37712e-08 0)
(0 -9.28065e-08 0)
(0 -9.34948e-08 0)
(0 -9.04971e-08 0)
(0 -9.10841e-08 0)
(0 -9.32296e-08 0)
(0 -9.23539e-08 0)
(0 -9.32165e-08 0)
(0 -9.41089e-08 0)
(0 -9.21502e-08 0)
(0 -9.14045e-08 0)
(0 -9.41125e-08 0)
(0 -9.4431e-08 0)
(0 -9.32527e-08 0)
(0 -9.35744e-08 0)
(0 -9.2798e-08 0)
(0 -9.37289e-08 0)
(0 -9.35505e-08 0)
(0 -9.25789e-08 0)
(0 -9.26191e-08 0)
(0 -9.15866e-08 0)
(0 -9.29421e-08 0)
(0 -9.37991e-08 0)
(0 -9.42205e-08 0)
(0 -9.31499e-08 0)
(0 -9.11e-08 0)
(0 -8.99656e-08 0)
(0 -9.33804e-08 0)
(0 -9.35552e-08 0)
(0 -9.41914e-08 0)
(0 -9.42661e-08 0)
(0 -9.31772e-08 0)
(0 -9.28411e-08 0)
(0 -9.14383e-08 0)
(0 -9.24827e-08 0)
(0 -9.2084e-08 0)
(0 -9.16565e-08 0)
(0 -9.45371e-08 0)
(0 -9.45687e-08 0)
(0 -9.21854e-08 0)
(0 -9.0984e-08 0)
(0 -9.43338e-08 0)
(0 -9.44967e-08 0)
(0 -9.45223e-08 0)
(0 -9.41137e-08 0)
(0 -9.45704e-08 0)
(0 -9.41672e-08 0)
(0 -9.1556e-08 0)
(0 -9.07984e-08 0)
(0 -9.1516e-08 0)
(0 -9.27734e-08 0)
(0 -9.25277e-08 0)
(0 -9.14892e-08 0)
(0 -9.43713e-08 0)
(0 -9.40121e-08 0)
(0 -9.32727e-08 0)
(0 -9.24939e-08 0)
(0 -9.36837e-08 0)
(0 -9.39401e-08 0)
(0 -9.19127e-08 0)
(0 -9.13619e-08 0)
(0 -9.08192e-08 0)
(0 -9.20311e-08 0)
(0 -9.16961e-08 0)
(0 -9.08317e-08 0)
(0 -9.11524e-08 0)
(0 -9.21185e-08 0)
(0 -9.17938e-08 0)
(0 -9.26875e-08 0)
(0 -9.12736e-08 0)
(0 -9.22549e-08 0)
(0 -9.35564e-08 0)
(0 -9.24319e-08 0)
(0 -9.43116e-08 0)
(0 -9.46089e-08 0)
(0 -9.16715e-08 0)
(0 -9.20421e-08 0)
(0 -9.42181e-08 0)
(0 -9.37894e-08 0)
(0 -9.44196e-08 0)
(0 -9.40097e-08 0)
(0 -9.34814e-08 0)
(0 -9.33608e-08 0)
(0 -9.38102e-08 0)
(0 -9.386e-08 0)
(0 -9.3862e-08 0)
(0 -9.3685e-08 0)
(0 -9.38066e-08 0)
(0 -9.28439e-08 0)
(0 -9.23717e-08 0)
(0 -9.20251e-08 0)
(0 -9.46399e-08 0)
(0 -9.42905e-08 0)
(0 -9.29724e-08 0)
(0 -9.35028e-08 0)
(0 -9.19757e-08 0)
(0 -9.31414e-08 0)
(0 -9.31934e-08 0)
(0 -9.31404e-08 0)
(0 -8.94913e-08 0)
(0 -9.04999e-08 0)
(0 -9.39839e-08 0)
(0 -9.41399e-08 0)
(0 -9.19606e-08 0)
(0 -9.24443e-08 0)
(0 -9.38017e-08 0)
(0 -9.35897e-08 0)
(0 -9.36606e-08 0)
(0 -9.42407e-08 0)
(0 -9.22542e-08 0)
(0 -9.24695e-08 0)
(0 -9.27724e-08 0)
(0 -9.30424e-08 0)
(0 -9.43174e-08 0)
(0 -9.39521e-08 0)
(0 -9.4143e-08 0)
(0 -9.35431e-08 0)
(0 -9.19707e-08 0)
(0 -9.18927e-08 0)
(0 -9.03757e-08 0)
(0 -9.08528e-08 0)
(0 -9.43498e-08 0)
(0 -9.43257e-08 0)
(0 -9.36766e-08 0)
(0 -9.3731e-08 0)
(0 -9.37968e-08 0)
(0 -9.33639e-08 0)
(0 -9.34695e-08 0)
(0 -9.36675e-08 0)
(0 -9.14276e-08 0)
(0 -9.14115e-08 0)
(0 -9.22819e-08 0)
(0 -9.24645e-08 0)
(0 -9.17364e-08 0)
(0 -9.10253e-08 0)
(0 -9.32386e-08 0)
(0 -9.34841e-08 0)
(0 -9.20151e-08 0)
(0 -9.2471e-08 0)
(0 -9.34987e-08 0)
(0 -9.37845e-08 0)
(0 -9.28806e-08 0)
(0 -9.19813e-08 0)
(0 -9.33966e-08 0)
(0 -9.39308e-08 0)
(0 -9.29067e-08 0)
(0 -9.28185e-08 0)
(0 -9.32706e-08 0)
(0 -9.25187e-08 0)
(0 -8.98274e-08 0)
(0 -8.94076e-08 0)
(0 -9.39367e-08 0)
(0 -9.4168e-08 0)
(0 -9.41076e-08 0)
(0 -9.39085e-08 0)
(0 -9.35554e-08 0)
(0 -9.37675e-08 0)
(0 -9.42964e-08 0)
(0 -9.44149e-08 0)
(0 -9.24628e-08 0)
(0 -9.30532e-08 0)
(0 -9.15758e-08 0)
(0 -9.23436e-08 0)
(0 -9.45187e-08 0)
(0 -9.44735e-08 0)
(0 -9.33638e-08 0)
(0 -9.25185e-08 0)
(0 -9.17445e-08 0)
(0 -9.21856e-08 0)
(0 -9.24866e-08 0)
(0 -9.32305e-08 0)
(0 -9.15228e-08 0)
(0 -9.24514e-08 0)
(0 -9.22132e-08 0)
(0 -9.24202e-08 0)
(0 -9.33283e-08 0)
(0 -9.34968e-08 0)
(0 -9.32724e-08 0)
(0 -9.30743e-08 0)
(0 -9.44645e-08 0)
(0 -9.42881e-08 0)
(0 -9.43651e-08 0)
(0 -9.43321e-08 0)
(0 -9.43605e-08 0)
(0 -9.4333e-08 0)
(0 -9.43706e-08 0)
(0 -9.43493e-08 0)
(0 -9.43976e-08 0)
(0 -9.43834e-08 0)
(0 -9.44368e-08 0)
(0 -9.4427e-08 0)
(0 -9.44866e-08 0)
(0 -9.4482e-08 0)
(0 -9.45434e-08 0)
(0 -9.45419e-08 0)
(0 -9.46038e-08 0)
(0 -9.46038e-08 0)
(0 -9.46636e-08 0)
(0 -9.46632e-08 0)
(0 -9.47163e-08 0)
(0 -9.47108e-08 0)
(0 -9.47554e-08 0)
(0 -9.4742e-08 0)
(0 -9.47736e-08 0)
(0 -9.4746e-08 0)
(0 -9.47614e-08 0)
(0 -9.47134e-08 0)
(0 -9.47106e-08 0)
(0 -9.46372e-08 0)
(0 -9.46145e-08 0)
(0 -9.45116e-08 0)
(0 -9.45886e-08 0)
(0 -9.43933e-08 0)
(0 -9.43736e-08 0)
(0 -9.43492e-08 0)
(0 -9.43939e-08 0)
(0 -9.43758e-08 0)
(0 -9.44282e-08 0)
(0 -9.4416e-08 0)
(0 -9.44775e-08 0)
(0 -9.44715e-08 0)
(0 -9.45371e-08 0)
(0 -9.45355e-08 0)
(0 -9.46051e-08 0)
(0 -9.46073e-08 0)
(0 -9.46767e-08 0)
(0 -9.46809e-08 0)
(0 -9.47493e-08 0)
(0 -9.47546e-08 0)
(0 -9.48193e-08 0)
(0 -9.48228e-08 0)
(0 -9.48784e-08 0)
(0 -9.48746e-08 0)
(0 -9.49184e-08 0)
(0 -9.49033e-08 0)
(0 -9.49328e-08 0)
(0 -9.49018e-08 0)
(0 -9.4914e-08 0)
(0 -9.48614e-08 0)
(0 -9.48553e-08 0)
(0 -9.47775e-08 0)
(0 -9.4751e-08 0)
(0 -9.46414e-08 0)
(0 -9.1173e-08 0)
(0 -8.78198e-08 0)
(0 -9.4125e-08 0)
(0 -9.08331e-08 0)
(0 -8.82947e-08 0)
(0 -8.8447e-08 0)
(0 -8.91402e-08 0)
(0 -8.94325e-08 0)
(0 -9.00314e-08 0)
(0 -8.89081e-08 0)
(0 -9.06338e-08 0)
(0 -9.04052e-08 0)
(0 -9.12918e-08 0)
(0 -9.1047e-08 0)
(0 -9.22152e-08 0)
(0 -9.03736e-08 0)
(0 -9.30406e-08 0)
(0 -9.18874e-08 0)
(0 -9.32875e-08 0)
(0 -9.11235e-08 0)
(0 -9.43147e-08 0)
(0 -9.27262e-08 0)
(0 -9.27293e-08 0)
(0 -9.40788e-08 0)
(0 -9.36065e-08 0)
(0 -9.14838e-08 0)
(0 -9.37345e-08 0)
(0 -9.17223e-08 0)
(0 -9.41097e-08 0)
(0 -9.26746e-08 0)
(0 -9.47143e-08 0)
(0 -9.2336e-08 0)
(0 -9.3396e-08 0)
(0 -9.40238e-08 0)
(0 -9.43957e-08 0)
(0 -9.21392e-08 0)
(0 -9.42609e-08 0)
(0 -9.231e-08 0)
(0 -9.39676e-08 0)
(0 -9.38728e-08 0)
(0 -9.44525e-08 0)
(0 -9.19243e-08 0)
(0 -9.29137e-08 0)
(0 -9.20929e-08 0)
(0 -9.40969e-08 0)
(0 -9.37039e-08 0)
(0 -9.39846e-08 0)
(0 -9.21903e-08 0)
(0 -9.36042e-08 0)
(0 -9.36152e-08 0)
(0 -9.12753e-08 0)
(0 -9.41625e-08 0)
(0 -9.36773e-08 0)
(0 -9.28359e-08 0)
(0 -9.18823e-08 0)
(0 -9.19493e-08 0)
(0 -9.1304e-08 0)
(0 -9.4126e-08 0)
(0 -9.42395e-08 0)
(0 -9.15522e-08 0)
(0 -9.22472e-08 0)
(0 -9.47354e-08 0)
(0 -9.23208e-08 0)
(0 -9.45604e-08 0)
(0 -9.44556e-08 0)
(0 -9.16728e-08 0)
(0 -9.4306e-08 0)
(0 -9.17854e-08 0)
(0 -9.08909e-08 0)
(0 -9.27828e-08 0)
(0 -9.18141e-08 0)
(0 -9.37782e-08 0)
(0 -9.27288e-08 0)
(0 -9.12528e-08 0)
(0 -9.2689e-08 0)
(0 -9.17508e-08 0)
(0 -9.46495e-08 0)
(0 -9.23821e-08 0)
(0 -9.37561e-08 0)
(0 -9.43562e-08 0)
(0 -9.1662e-08 0)
(0 -9.07327e-08 0)
(0 -9.26311e-08 0)
(0 -9.46742e-08 0)
(0 -9.4121e-08 0)
(0 -9.47283e-08 0)
(0 -9.35441e-08 0)
(0 -9.30186e-08 0)
(0 -9.29914e-08 0)
(0 -9.1074e-08 0)
(0 -9.1318e-08 0)
(0 -9.35728e-08 0)
(0 -9.16188e-08 0)
(0 -9.37642e-08 0)
(0 -9.28293e-08 0)
(0 -9.43581e-08 0)
(0 -9.38801e-08 0)
(0 -9.38636e-08 0)
(0 -9.29534e-08 0)
(0 -9.08511e-08 0)
(0 -9.09657e-08 0)
(0 -9.00132e-08 0)
(0 -9.35301e-08 0)
(0 -9.17769e-08 0)
(0 -9.26786e-08 0)
(0 -9.24041e-08 0)
(0 -9.36381e-08 0)
(0 -9.45331e-08 0)
(0 -9.4328e-08 0)
(0 -9.38995e-08 0)
(0 -9.13245e-08 0)
(0 -9.25151e-08 0)
(0 -9.17014e-08 0)
(0 -9.34115e-08 0)
(0 -9.42295e-08 0)
(0 -9.48005e-08 0)
(0 -9.37735e-08 0)
(0 -9.47618e-08 0)
(0 -9.10312e-08 0)
(0 -9.31694e-08 0)
(0 -9.32863e-08 0)
(0 -9.42296e-08 0)
(0 -9.08961e-08 0)
(0 -9.22793e-08 0)
(0 -9.40301e-08 0)
(0 -9.45591e-08 0)
(0 -9.27576e-08 0)
(0 -9.20429e-08 0)
(0 -9.18199e-08 0)
(0 -9.12731e-08 0)
(0 -9.25638e-08 0)
(0 -9.32947e-08 0)
(0 -8.9417e-08 0)
(0 -9.06043e-08 0)
(0 -9.21001e-08 0)
(0 -9.18275e-08 0)
(0 -9.3574e-08 0)
(0 -9.38362e-08 0)
(0 -9.39838e-08 0)
(0 -9.27408e-08 0)
(0 -9.43341e-08 0)
(0 -9.46712e-08 0)
(0 -9.3988e-08 0)
(0 -9.38264e-08 0)
(0 -9.30878e-08 0)
(0 -9.26526e-08 0)
(0 -9.24058e-08 0)
(0 -9.3727e-08 0)
(0 -9.2654e-08 0)
(0 -9.3958e-08 0)
(0 -9.3755e-08 0)
(0 -9.27325e-08 0)
(0 -9.12729e-08 0)
(0 -9.30652e-08 0)
(0 -9.13509e-08 0)
(0 -9.31422e-08 0)
(0 -9.14936e-08 0)
(0 -9.26459e-08 0)
(0 -9.11855e-08 0)
(0 -9.03367e-08 0)
(0 -9.25235e-08 0)
(0 -9.33364e-08 0)
(0 -9.43539e-08 0)
(0 -9.48091e-08 0)
(0 -9.10626e-08 0)
(0 -9.24147e-08 0)
(0 -9.45414e-08 0)
(0 -9.41911e-08 0)
(0 -9.13386e-08 0)
(0 -9.25613e-08 0)
(0 -9.39397e-08 0)
(0 -9.44156e-08 0)
(0 -8.97961e-08 0)
(0 -8.9799e-08 0)
(0 -9.14625e-08 0)
(0 -9.27753e-08 0)
(0 -9.19032e-08 0)
(0 -9.12923e-08 0)
(0 -9.40579e-08 0)
(0 -9.29801e-08 0)
(0 -9.2198e-08 0)
(0 -9.09589e-08 0)
(0 -9.47093e-08 0)
(0 -9.42924e-08 0)
(0 -9.44888e-08 0)
(0 -9.45847e-08 0)
(0 -9.4425e-08 0)
(0 -9.46203e-08 0)
(0 -9.39735e-08 0)
(0 -9.42319e-08 0)
(0 -9.20404e-08 0)
(0 -9.12472e-08 0)
(0 -9.1911e-08 0)
(0 -9.13318e-08 0)
(0 -9.22794e-08 0)
(0 -9.14312e-08 0)
(0 -9.32127e-08 0)
(0 -9.42239e-08 0)
(0 -9.42597e-08 0)
(0 -9.36052e-08 0)
(0 -9.33465e-08 0)
(0 -9.33544e-08 0)
(0 -9.424e-08 0)
(0 -9.44976e-08 0)
(0 -9.45729e-08 0)
(0 -9.41045e-08 0)
(0 -9.4278e-08 0)
(0 -9.40861e-08 0)
(0 -9.23901e-08 0)
(0 -9.18375e-08 0)
(0 -9.17223e-08 0)
(0 -9.09831e-08 0)
(0 -9.32474e-08 0)
(0 -9.22612e-08 0)
(0 -9.34421e-08 0)
(0 -9.23085e-08 0)
(0 -9.38325e-08 0)
(0 -9.3064e-08 0)
(0 -9.31087e-08 0)
(0 -9.40391e-08 0)
(0 -9.30124e-08 0)
(0 -9.20672e-08 0)
(0 -9.21763e-08 0)
(0 -9.16476e-08 0)
(0 -9.38776e-08 0)
(0 -9.33177e-08 0)
(0 -9.43462e-08 0)
(0 -9.35203e-08 0)
(0 -9.12127e-08 0)
(0 -9.23049e-08 0)
(0 -9.34748e-08 0)
(0 -9.35545e-08 0)
(0 -9.22232e-08 0)
(0 -9.29029e-08 0)
(0 -9.43201e-08 0)
(0 -9.4232e-08 0)
(0 -9.29618e-08 0)
(0 -9.32495e-08 0)
(0 -9.37512e-08 0)
(0 -9.3303e-08 0)
(0 -9.23098e-08 0)
(0 -9.17739e-08 0)
(0 -9.1456e-08 0)
(0 -9.06051e-08 0)
(0 -9.06852e-08 0)
(0 -8.99131e-08 0)
(0 -9.41309e-08 0)
(0 -9.43846e-08 0)
(0 -9.28323e-08 0)
(0 -9.2576e-08 0)
(0 -9.42039e-08 0)
(0 -9.35398e-08 0)
(0 -9.39356e-08 0)
(0 -9.32335e-08 0)
(0 -9.45393e-08 0)
(0 -9.47748e-08 0)
(0 -8.92783e-08 0)
(0 -8.8829e-08 0)
(0 -9.30933e-08 0)
(0 -9.34131e-08 0)
(0 -9.35903e-08 0)
(0 -9.33249e-08 0)
(0 -9.33731e-08 0)
(0 -9.2582e-08 0)
(0 -9.39744e-08 0)
(0 -9.35289e-08 0)
(0 -9.30859e-08 0)
(0 -9.31699e-08 0)
(0 -9.38672e-08 0)
(0 -9.44147e-08 0)
(0 -9.38143e-08 0)
(0 -9.3357e-08 0)
(0 -9.14481e-08 0)
(0 -9.18311e-08 0)
(0 -9.25237e-08 0)
(0 -9.20757e-08 0)
(0 -9.30875e-08 0)
(0 -9.25766e-08 0)
(0 -9.29527e-08 0)
(0 -9.19718e-08 0)
(0 -9.12949e-08 0)
(0 -9.21891e-08 0)
(0 -9.30973e-08 0)
(0 -9.26043e-08 0)
(0 -9.37769e-08 0)
(0 -9.43823e-08 0)
(0 -9.03739e-08 0)
(0 -9.10095e-08 0)
(0 -9.22747e-08 0)
(0 -9.25475e-08 0)
(0 -9.35025e-08 0)
(0 -9.37361e-08 0)
(0 -9.28226e-08 0)
(0 -9.29479e-08 0)
(0 -9.46599e-08 0)
(0 -9.44148e-08 0)
(0 -9.34721e-08 0)
(0 -9.31319e-08 0)
(0 -9.17225e-08 0)
(0 -9.17232e-08 0)
(0 -9.22285e-08 0)
(0 -9.14026e-08 0)
(0 -9.1944e-08 0)
(0 -9.13881e-08 0)
(0 -9.14377e-08 0)
(0 -9.07756e-08 0)
(0 -9.34012e-08 0)
(0 -9.39191e-08 0)
(0 -9.47129e-08 0)
(0 -9.45678e-08 0)
(0 -9.43159e-08 0)
(0 -9.40897e-08 0)
(0 -9.23112e-08 0)
(0 -9.24616e-08 0)
(0 -9.17447e-08 0)
(0 -9.09046e-08 0)
(0 -9.32153e-08 0)
(0 -9.30728e-08 0)
(0 -8.30415e-08 0)
(0 -8.30392e-08 0)
(0 -8.96655e-08 0)
(0 -8.14835e-08 0)
(0 -8.32181e-08 0)
(0 -8.3191e-08 0)
(0 -8.35244e-08 0)
(0 -8.36402e-08 0)
(0 -8.38236e-08 0)
(0 -8.3989e-08 0)
(0 -8.45081e-08 0)
(0 -8.44841e-08 0)
(0 -8.50311e-08 0)
(0 -8.37327e-08 0)
(0 -8.51518e-08 0)
(0 -8.4874e-08 0)
(0 -8.54818e-08 0)
(0 -8.59306e-08 0)
(0 -8.72873e-08 0)
(0 -8.65275e-08 0)
(0 -8.84959e-08 0)
(0 -8.51238e-08 0)
(0 -8.9791e-08 0)
(0 -8.19878e-08 0)
(0 -8.20599e-08 0)
(0 -8.69994e-08 0)
(0 -8.76501e-08 0)
(0 -8.56149e-08 0)
(0 -8.66734e-08 0)
(0 -8.60717e-08 0)
(0 -8.76964e-08 0)
(0 -8.51184e-08 0)
(0 -8.95655e-08 0)
(0 -8.69104e-08 0)
(0 -8.89557e-08 0)
(0 -8.5509e-08 0)
(0 -8.79396e-08 0)
(0 -8.60854e-08 0)
(0 -8.91951e-08 0)
(0 -8.44776e-08 0)
(0 -8.85197e-08 0)
(0 -8.58396e-08 0)
(0 -8.93926e-08 0)
(0 -8.60523e-08 0)
(0 -8.99406e-08 0)
(0 -8.5805e-08 0)
(0 -8.7019e-08 0)
(0 -8.83437e-08 0)
(0 -8.93914e-08 0)
(0 -8.45069e-08 0)
(0 -9.03742e-08 0)
(0 -8.49454e-08 0)
(0 -8.66859e-08 0)
(0 -8.7003e-08 0)
(0 -9.00001e-08 0)
(0 -8.44085e-08 0)
(0 -8.6174e-08 0)
(0 -8.60957e-08 0)
(0 -8.91345e-08 0)
(0 -8.67033e-08 0)
(0 -8.94886e-08 0)
(0 -8.45221e-08 0)
(0 -8.87976e-08 0)
(0 -8.61193e-08 0)
(0 -8.86369e-08 0)
(0 -8.28402e-08 0)
(0 -8.97027e-08 0)
(0 -8.50559e-08 0)
(0 -8.53508e-08 0)
(0 -8.57906e-08 0)
(0 -8.84129e-08 0)
(0 -8.57253e-08 0)
(0 -8.53465e-08 0)
(0 -8.30735e-08 0)
(0 -8.91005e-08 0)
(0 -8.24132e-08 0)
(0 -8.92615e-08 0)
(0 -9.00023e-08 0)
(0 -8.39166e-08 0)
(0 -8.44697e-08 0)
(0 -9.0288e-08 0)
(0 -8.99049e-08 0)
(0 -8.46239e-08 0)
(0 -9.04833e-08 0)
(0 -8.47645e-08 0)
(0 -8.9941e-08 0)
(0 -8.5145e-08 0)
(0 -8.60644e-08 0)
(0 -8.91151e-08 0)
(0 -8.42006e-08 0)
(0 -8.78708e-08 0)
(0 -8.85075e-08 0)
(0 -8.97738e-08 0)
(0 -9.03175e-08 0)
(0 -8.56166e-08 0)
(0 -8.46602e-08 0)
(0 -8.86484e-08 0)
(0 -8.4353e-08 0)
(0 -8.59196e-08 0)
(0 -8.33624e-08 0)
(0 -8.81931e-08 0)
(0 -8.92869e-08 0)
(0 -8.9399e-08 0)
(0 -8.84587e-08 0)
(0 -9.08289e-08 0)
(0 -8.43939e-08 0)
(0 -8.83865e-08 0)
(0 -8.57627e-08 0)
(0 -8.4804e-08 0)
(0 -8.9025e-08 0)
(0 -8.6706e-08 0)
(0 -9.05488e-08 0)
(0 -8.70084e-08 0)
(0 -8.46323e-08 0)
(0 -8.81428e-08 0)
(0 -8.49881e-08 0)
(0 -8.19739e-08 0)
(0 -8.51632e-08 0)
(0 -8.29278e-08 0)
(0 -9.02731e-08 0)
(0 -8.7478e-08 0)
(0 -8.91852e-08 0)
(0 -8.38713e-08 0)
(0 -8.56075e-08 0)
(0 -8.429e-08 0)
(0 -8.66516e-08 0)
(0 -8.46728e-08 0)
(0 -8.64664e-08 0)
(0 -8.21191e-08 0)
(0 -8.79847e-08 0)
(0 -8.84252e-08 0)
(0 -8.62135e-08 0)
(0 -8.98578e-08 0)
(0 -8.36844e-08 0)
(0 -8.17292e-08 0)
(0 -8.81635e-08 0)
(0 -8.72093e-08 0)
(0 -8.53569e-08 0)
(0 -8.31112e-08 0)
(0 -8.59733e-08 0)
(0 -8.43569e-08 0)
(0 -8.9764e-08 0)
(0 -8.66323e-08 0)
(0 -8.50692e-08 0)
(0 -8.32991e-08 0)
(0 -8.8793e-08 0)
(0 -9.0485e-08 0)
(0 -8.66836e-08 0)
(0 -8.60159e-08 0)
(0 -8.4081e-08 0)
(0 -8.54364e-08 0)
(0 -9.06065e-08 0)
(0 -8.73294e-08 0)
(0 -8.43665e-08 0)
(0 -8.21276e-08 0)
(0 -8.55908e-08 0)
(0 -8.73009e-08 0)
(0 -8.78238e-08 0)
(0 -8.98377e-08 0)
(0 -8.68334e-08 0)
(0 -9.03687e-08 0)
(0 -8.75283e-08 0)
(0 -8.45188e-08 0)
(0 -8.80608e-08 0)
(0 -9.03874e-08 0)
(0 -8.48613e-08 0)
(0 -8.73453e-08 0)
(0 -8.68919e-08 0)
(0 -8.45921e-08 0)
(0 -8.35772e-08 0)
(0 -8.43741e-08 0)
(0 -8.99937e-08 0)
(0 -8.89503e-08 0)
(0 -9.04732e-08 0)
(0 -8.8504e-08 0)
(0 -9.07132e-08 0)
(0 -8.78529e-08 0)
(0 -8.41349e-08 0)
(0 -8.59268e-08 0)
(0 -8.55246e-08 0)
(0 -8.55188e-08 0)
(0 -8.57762e-08 0)
(0 -8.81922e-08 0)
(0 -8.86031e-08 0)
(0 -8.79382e-08 0)
(0 -8.48787e-08 0)
(0 -8.59071e-08 0)
(0 -8.65376e-08 0)
(0 -8.75892e-08 0)
(0 -8.64449e-08 0)
(0 -8.84857e-08 0)
(0 -8.51602e-08 0)
(0 -8.84897e-08 0)
(0 -8.65459e-08 0)
(0 -8.70511e-08 0)
(0 -8.37336e-08 0)
(0 -8.26795e-08 0)
(0 -8.42609e-08 0)
(0 -8.29279e-08 0)
(0 -8.51147e-08 0)
(0 -8.3827e-08 0)
(0 -8.84047e-08 0)
(0 -8.59799e-08 0)
(0 -8.85237e-08 0)
(0 -8.62462e-08 0)
(0 -8.24005e-08 0)
(0 -8.46273e-08 0)
(0 -8.81553e-08 0)
(0 -8.74749e-08 0)
(0 -8.80924e-08 0)
(0 -8.85443e-08 0)
(0 -8.20951e-08 0)
(0 -8.42577e-08 0)
(0 -8.29194e-08 0)
(0 -8.1447e-08 0)
(0 -8.71745e-08 0)
(0 -8.83308e-08 0)
(0 -8.66772e-08 0)
(0 -8.58104e-08 0)
(0 -8.88087e-08 0)
(0 -9.01111e-08 0)
(0 -8.9029e-08 0)
(0 -9.05973e-08 0)
(0 -8.38746e-08 0)
(0 -8.52051e-08 0)
(0 -8.98278e-08 0)
(0 -8.83052e-08 0)
(0 -9.01674e-08 0)
(0 -8.82454e-08 0)
(0 -8.39305e-08 0)
(0 -8.65049e-08 0)
(0 -8.18852e-08 0)
(0 -8.42255e-08 0)
(0 -8.90245e-08 0)
(0 -9.00935e-08 0)
(0 -8.91067e-08 0)
(0 -8.99974e-08 0)
(0 -8.31693e-08 0)
(0 -8.5071e-08 0)
(0 -8.39988e-08 0)
(0 -8.32715e-08 0)
(0 -8.68405e-08 0)
(0 -8.71566e-08 0)
(0 -8.32547e-08 0)
(0 -8.4028e-08 0)
(0 -9.07751e-08 0)
(0 -8.91e-08 0)
(0 -9.01302e-08 0)
(0 -8.87546e-08 0)
(0 -8.94531e-08 0)
(0 -8.99919e-08 0)
(0 -8.73377e-08 0)
(0 -8.70159e-08 0)
(0 -8.55359e-08 0)
(0 -8.63518e-08 0)
(0 -8.54642e-08 0)
(0 -8.48196e-08 0)
(0 -8.49401e-08 0)
(0 -8.46395e-08 0)
(0 -8.72135e-08 0)
(0 -8.4816e-08 0)
(0 -8.95939e-08 0)
(0 -9.07727e-08 0)
(0 -8.61574e-08 0)
(0 -8.5549e-08 0)
(0 -8.96134e-08 0)
(0 -9.08799e-08 0)
(0 -8.65913e-08 0)
(0 -8.6631e-08 0)
(0 -8.6122e-08 0)
(0 -8.42495e-08 0)
(0 -8.50519e-08 0)
(0 -8.62625e-08 0)
(0 -9.05639e-08 0)
(0 -8.97891e-08 0)
(0 -8.79515e-08 0)
(0 -8.81142e-08 0)
(0 -8.3739e-08 0)
(0 -8.63887e-08 0)
(0 -8.71504e-08 0)
(0 -8.76182e-08 0)
(0 -8.51735e-08 0)
(0 -8.47195e-08 0)
(0 -8.7694e-08 0)
(0 -8.92618e-08 0)
(0 -8.9279e-08 0)
(0 -9.07791e-08 0)
(0 -8.93601e-08 0)
(0 -8.79806e-08 0)
(0 -8.7388e-08 0)
(0 -8.7028e-08 0)
(0 -8.53851e-08 0)
(0 -8.40746e-08 0)
(0 -8.76148e-08 0)
(0 -8.64581e-08 0)
(0 -8.86276e-08 0)
(0 -8.71463e-08 0)
(0 -8.92423e-08 0)
(0 -8.97493e-08 0)
(0 -8.80717e-08 0)
(0 -8.92191e-08 0)
(0 -8.43867e-08 0)
(0 -8.48182e-08 0)
(0 -8.51013e-08 0)
(0 -8.56423e-08 0)
(0 -9.01856e-08 0)
(0 -8.91856e-08 0)
(0 -8.72442e-08 0)
(0 -8.72145e-08 0)
(0 -8.74987e-08 0)
(0 -8.69976e-08 0)
(0 -8.36744e-08 0)
(0 -8.43414e-08 0)
(0 -8.41159e-08 0)
(0 -8.6655e-08 0)
(0 -8.77839e-08 0)
(0 -8.66321e-08 0)
(0 -8.79769e-08 0)
(0 -8.75058e-08 0)
(0 -8.3425e-08 0)
(0 -8.53465e-08 0)
(0 -8.58269e-08 0)
(0 -8.76154e-08 0)
(0 -8.34961e-08 0)
(0 -8.33392e-08 0)
(0 -8.53207e-08 0)
(0 -8.72335e-08 0)
(0 -8.44973e-08 0)
(0 -8.47812e-08 0)
(0 -8.7161e-08 0)
(0 -8.63468e-08 0)
(0 -8.77608e-08 0)
(0 -8.55869e-08 0)
(0 -8.72318e-08 0)
(0 -8.78283e-08 0)
(0 -8.99211e-08 0)
(0 -8.93163e-08 0)
(0 -8.60462e-08 0)
(0 -8.71976e-08 0)
(0 -8.58044e-08 0)
(0 -8.39399e-08 0)
(0 -8.85577e-08 0)
(0 -8.76074e-08 0)
(0 -8.83252e-08 0)
(0 -8.90965e-08 0)
(0 -8.55728e-08 0)
(0 -8.4411e-08 0)
(0 -8.57843e-08 0)
(0 -8.6037e-08 0)
(0 -8.47831e-08 0)
(0 -8.6627e-08 0)
(0 -8.91419e-08 0)
(0 -9.00055e-08 0)
(0 -8.89042e-08 0)
(0 -8.8357e-08 0)
(0 -8.3321e-08 0)
(0 -8.17682e-08 0)
(0 -9.00879e-08 0)
(0 -8.96408e-08 0)
(0 -8.82422e-08 0)
(0 -8.75658e-08 0)
(0 -8.58935e-08 0)
(0 -8.71109e-08 0)
(0 -8.66167e-08 0)
(0 -8.82661e-08 0)
(0 -8.59808e-08 0)
(0 -8.41628e-08 0)
(0 -8.70401e-08 0)
(0 -8.69721e-08 0)
(0 -8.78177e-08 0)
(0 -8.83163e-08 0)
(0 -8.94374e-08 0)
(0 -8.80036e-08 0)
(0 -8.48014e-08 0)
(0 -8.46351e-08 0)
(0 -8.62035e-08 0)
(0 -8.64322e-08 0)
(0 -8.8966e-08 0)
(0 -8.89072e-08 0)
(0 -8.62783e-08 0)
(0 -8.52723e-08 0)
(0 -8.34932e-08 0)
(0 -8.36304e-08 0)
(0 -8.7086e-08 0)
(0 -8.65877e-08 0)
(0 -8.68497e-08 0)
(0 -8.63543e-08 0)
(0 -8.21484e-08 0)
(0 -8.30113e-08 0)
(0 -8.42032e-08 0)
(0 -8.39407e-08 0)
(0 -8.81268e-08 0)
(0 -8.93124e-08 0)
(0 -8.67837e-08 0)
(0 -8.75821e-08 0)
(0 -8.69089e-08 0)
(0 -8.5466e-08 0)
(0 -8.13224e-08 0)
(0 -8.2999e-08 0)
(0 -8.38169e-08 0)
(0 -8.24209e-08 0)
(0 -8.77509e-08 0)
(0 -8.87982e-08 0)
(0 -8.90985e-08 0)
(0 -9.02059e-08 0)
(0 -9.02225e-08 0)
(0 -8.90677e-08 0)
(0 -8.26298e-08 0)
(0 -8.43702e-08 0)
(0 -8.83031e-08 0)
(0 -8.70136e-08 0)
(0 -8.5583e-08 0)
(0 -8.44399e-08 0)
(0 -8.99843e-08 0)
(0 -9.08914e-08 0)
(0 -8.7085e-08 0)
(0 -8.59541e-08 0)
(0 -8.92178e-08 0)
(0 -8.95206e-08 0)
(0 -8.49076e-08 0)
(0 -8.48832e-08 0)
(0 -8.35307e-08 0)
(0 -8.48013e-08 0)
(0 -9.04185e-08 0)
(0 -9.05179e-08 0)
(0 -8.3438e-08 0)
(0 -8.38711e-08 0)
(0 -8.28386e-08 0)
(0 -8.15462e-08 0)
(0 -8.74036e-08 0)
(0 -8.8234e-08 0)
(0 -8.76635e-08 0)
(0 -8.72633e-08 0)
(0 -9.05427e-08 0)
(0 -9.0523e-08 0)
(0 -8.40447e-08 0)
(0 -8.42732e-08 0)
(0 -8.78501e-08 0)
(0 -8.72296e-08 0)
(0 -8.50955e-08 0)
(0 -8.53156e-08 0)
(0 -8.6449e-08 0)
(0 -8.62043e-08 0)
(0 -8.89753e-08 0)
(0 -8.78672e-08 0)
(0 -8.3678e-08 0)
(0 -8.34644e-08 0)
(0 -8.65754e-08 0)
(0 -8.55735e-08 0)
(0 -8.35941e-08 0)
(0 -8.37445e-08 0)
(0 -8.25916e-08 0)
(0 -8.27309e-08 0)
(0 -8.27703e-08 0)
(0 -8.29822e-08 0)
(0 -8.28873e-08 0)
(0 -8.3173e-08 0)
(0 -8.29817e-08 0)
(0 -8.31673e-08 0)
(0 -8.30723e-08 0)
(0 -8.32689e-08 0)
(0 -8.31276e-08 0)
(0 -8.33296e-08 0)
(0 -8.31865e-08 0)
(0 -8.33789e-08 0)
(0 -8.33323e-08 0)
(0 -8.35466e-08 0)
(0 -8.32107e-08 0)
(0 -8.29539e-08 0)
(0 -8.33379e-08 0)
(0 -8.30499e-08 0)
(0 -8.32783e-08 0)
(0 -8.301e-08 0)
(0 -8.34331e-08 0)
(0 -8.3165e-08 0)
(0 -8.30607e-08 0)
(0 -8.28586e-08 0)
(0 -8.32313e-08 0)
(0 -8.31454e-08 0)
(0 -8.34567e-08 0)
(0 -8.3303e-08 0)
(0 -8.30686e-08 0)
(0 -8.31317e-08 0)
(0 -5.2255e-08 0)
(0 -5.11232e-08 0)
(0 -5.01085e-08 0)
(0 -4.92036e-08 0)
(0 -4.84002e-08 0)
(0 -4.76886e-08 0)
(0 -4.70592e-08 0)
(0 -4.6502e-08 0)
(0 -4.60076e-08 0)
(0 -4.55672e-08 0)
(0 -4.51729e-08 0)
(0 -4.48177e-08 0)
(0 -4.44959e-08 0)
(0 -4.42025e-08 0)
(0 -4.39337e-08 0)
(0 -4.36867e-08 0)
(0 -4.34594e-08 0)
(0 -4.32506e-08 0)
(0 -4.30594e-08 0)
(0 -4.28855e-08 0)
(0 -4.27292e-08 0)
(0 -4.25907e-08 0)
(0 -4.24706e-08 0)
(0 -4.23693e-08 0)
(0 -4.22874e-08 0)
(0 -4.22255e-08 0)
(0 -4.2184e-08 0)
(0 -4.21631e-08 0)
(0 -5.22522e-08 0)
(0 -5.11205e-08 0)
(0 -5.01059e-08 0)
(0 -4.92011e-08 0)
(0 -4.83977e-08 0)
(0 -4.76862e-08 0)
(0 -4.70568e-08 0)
(0 -4.64997e-08 0)
(0 -4.60053e-08 0)
(0 -4.5565e-08 0)
(0 -4.51707e-08 0)
(0 -4.48156e-08 0)
(0 -4.44937e-08 0)
(0 -4.42003e-08 0)
(0 -4.39316e-08 0)
(0 -4.36846e-08 0)
(0 -4.34574e-08 0)
(0 -4.32485e-08 0)
(0 -4.30573e-08 0)
(0 -4.28835e-08 0)
(0 -4.27272e-08 0)
(0 -4.25887e-08 0)
(0 -4.24686e-08 0)
(0 -4.23673e-08 0)
(0 -4.22854e-08 0)
(0 -4.22235e-08 0)
(0 -4.2182e-08 0)
(0 -4.21612e-08 0)
(0 -5.22466e-08 0)
(0 -5.11151e-08 0)
(0 -5.01006e-08 0)
(0 -4.9196e-08 0)
(0 -4.83927e-08 0)
(0 -4.76814e-08 0)
(0 -4.70521e-08 0)
(0 -4.6495e-08 0)
(0 -4.60008e-08 0)
(0 -4.55605e-08 0)
(0 -4.51663e-08 0)
(0 -4.48112e-08 0)
(0 -4.44894e-08 0)
(0 -4.41961e-08 0)
(0 -4.39274e-08 0)
(0 -4.36804e-08 0)
(0 -4.34532e-08 0)
(0 -4.32444e-08 0)
(0 -4.30532e-08 0)
(0 -4.28794e-08 0)
(0 -4.27232e-08 0)
(0 -4.25847e-08 0)
(0 -4.24645e-08 0)
(0 -4.23633e-08 0)
(0 -4.22814e-08 0)
(0 -4.22195e-08 0)
(0 -4.2178e-08 0)
(0 -4.21572e-08 0)
(0 -5.22382e-08 0)
(0 -5.1107e-08 0)
(0 -5.00928e-08 0)
(0 -4.91884e-08 0)
(0 -4.83853e-08 0)
(0 -4.76741e-08 0)
(0 -4.7045e-08 0)
(0 -4.64881e-08 0)
(0 -4.5994e-08 0)
(0 -4.55538e-08 0)
(0 -4.51597e-08 0)
(0 -4.48047e-08 0)
(0 -4.4483e-08 0)
(0 -4.41897e-08 0)
(0 -4.39211e-08 0)
(0 -4.36742e-08 0)
(0 -4.3447e-08 0)
(0 -4.32382e-08 0)
(0 -4.30471e-08 0)
(0 -4.28734e-08 0)
(0 -4.27171e-08 0)
(0 -4.25787e-08 0)
(0 -4.24585e-08 0)
(0 -4.23573e-08 0)
(0 -4.22754e-08 0)
(0 -4.22136e-08 0)
(0 -4.21721e-08 0)
(0 -4.21512e-08 0)
(0 -5.2227e-08 0)
(0 -5.10962e-08 0)
(0 -5.00823e-08 0)
(0 -4.91782e-08 0)
(0 -4.83754e-08 0)
(0 -4.76645e-08 0)
(0 -4.70356e-08 0)
(0 -4.64789e-08 0)
(0 -4.59849e-08 0)
(0 -4.55449e-08 0)
(0 -4.5151e-08 0)
(0 -4.47961e-08 0)
(0 -4.44745e-08 0)
(0 -4.41813e-08 0)
(0 -4.39127e-08 0)
(0 -4.36659e-08 0)
(0 -4.34388e-08 0)
(0 -4.323e-08 0)
(0 -4.3039e-08 0)
(0 -4.28653e-08 0)
(0 -4.2709e-08 0)
(0 -4.25706e-08 0)
(0 -4.24505e-08 0)
(0 -4.23493e-08 0)
(0 -4.22675e-08 0)
(0 -4.22056e-08 0)
(0 -4.21641e-08 0)
(0 -4.21433e-08 0)
(0 -5.22131e-08 0)
(0 -5.10828e-08 0)
(0 -5.00693e-08 0)
(0 -4.91656e-08 0)
(0 -4.83631e-08 0)
(0 -4.76525e-08 0)
(0 -4.70239e-08 0)
(0 -4.64674e-08 0)
(0 -4.59737e-08 0)
(0 -4.55339e-08 0)
(0 -4.514e-08 0)
(0 -4.47853e-08 0)
(0 -4.44638e-08 0)
(0 -4.41707e-08 0)
(0 -4.39023e-08 0)
(0 -4.36555e-08 0)
(0 -4.34285e-08 0)
(0 -4.32198e-08 0)
(0 -4.30288e-08 0)
(0 -4.28552e-08 0)
(0 -4.2699e-08 0)
(0 -4.25606e-08 0)
(0 -4.24406e-08 0)
(0 -4.23394e-08 0)
(0 -4.22576e-08 0)
(0 -4.21957e-08 0)
(0 -4.21542e-08 0)
(0 -4.21334e-08 0)
(0 -5.21965e-08 0)
(0 -5.10667e-08 0)
(0 -5.00537e-08 0)
(0 -4.91505e-08 0)
(0 -4.83485e-08 0)
(0 -4.76382e-08 0)
(0 -4.70099e-08 0)
(0 -4.64537e-08 0)
(0 -4.59602e-08 0)
(0 -4.55206e-08 0)
(0 -4.5127e-08 0)
(0 -4.47724e-08 0)
(0 -4.44511e-08 0)
(0 -4.41581e-08 0)
(0 -4.38898e-08 0)
(0 -4.36431e-08 0)
(0 -4.34162e-08 0)
(0 -4.32076e-08 0)
(0 -4.30166e-08 0)
(0 -4.28431e-08 0)
(0 -4.2687e-08 0)
(0 -4.25486e-08 0)
(0 -4.24286e-08 0)
(0 -4.23274e-08 0)
(0 -4.22457e-08 0)
(0 -4.21839e-08 0)
(0 -4.21424e-08 0)
(0 -4.21216e-08 0)
(0 -5.21771e-08 0)
(0 -5.1048e-08 0)
(0 -5.00356e-08 0)
(0 -4.91329e-08 0)
(0 -4.83314e-08 0)
(0 -4.76216e-08 0)
(0 -4.69937e-08 0)
(0 -4.64378e-08 0)
(0 -4.59446e-08 0)
(0 -4.55053e-08 0)
(0 -4.51119e-08 0)
(0 -4.47575e-08 0)
(0 -4.44363e-08 0)
(0 -4.41435e-08 0)
(0 -4.38753e-08 0)
(0 -4.36287e-08 0)
(0 -4.34019e-08 0)
(0 -4.31934e-08 0)
(0 -4.30025e-08 0)
(0 -4.2829e-08 0)
(0 -4.2673e-08 0)
(0 -4.25347e-08 0)
(0 -4.24147e-08 0)
(0 -4.23136e-08 0)
(0 -4.22319e-08 0)
(0 -4.21701e-08 0)
(0 -4.21286e-08 0)
(0 -4.21078e-08 0)
(0 -5.2155e-08 0)
(0 -5.10267e-08 0)
(0 -5.0015e-08 0)
(0 -4.9113e-08 0)
(0 -4.8312e-08 0)
(0 -4.76027e-08 0)
(0 -4.69752e-08 0)
(0 -4.64197e-08 0)
(0 -4.59269e-08 0)
(0 -4.54878e-08 0)
(0 -4.50946e-08 0)
(0 -4.47405e-08 0)
(0 -4.44195e-08 0)
(0 -4.41268e-08 0)
(0 -4.38588e-08 0)
(0 -4.36123e-08 0)
(0 -4.33856e-08 0)
(0 -4.31772e-08 0)
(0 -4.29864e-08 0)
(0 -4.2813e-08 0)
(0 -4.2657e-08 0)
(0 -4.25188e-08 0)
(0 -4.23989e-08 0)
(0 -4.22978e-08 0)
(0 -4.22162e-08 0)
(0 -4.21544e-08 0)
(0 -4.2113e-08 0)
(0 -4.20922e-08 0)
(0 -5.21303e-08 0)
(0 -5.10028e-08 0)
(0 -4.9992e-08 0)
(0 -4.90906e-08 0)
(0 -4.82903e-08 0)
(0 -4.75815e-08 0)
(0 -4.69545e-08 0)
(0 -4.63995e-08 0)
(0 -4.5907e-08 0)
(0 -4.54683e-08 0)
(0 -4.50754e-08 0)
(0 -4.47215e-08 0)
(0 -4.44007e-08 0)
(0 -4.41082e-08 0)
(0 -4.38403e-08 0)
(0 -4.3594e-08 0)
(0 -4.33674e-08 0)
(0 -4.31591e-08 0)
(0 -4.29684e-08 0)
(0 -4.27951e-08 0)
(0 -4.26392e-08 0)
(0 -4.25011e-08 0)
(0 -4.23812e-08 0)
(0 -4.22802e-08 0)
(0 -4.21985e-08 0)
(0 -4.21368e-08 0)
(0 -4.20954e-08 0)
(0 -4.20746e-08 0)
(0 -5.2103e-08 0)
(0 -5.09765e-08 0)
(0 -4.99665e-08 0)
(0 -4.90659e-08 0)
(0 -4.82663e-08 0)
(0 -4.75582e-08 0)
(0 -4.69318e-08 0)
(0 -4.63772e-08 0)
(0 -4.58851e-08 0)
(0 -4.54467e-08 0)
(0 -4.50541e-08 0)
(0 -4.47005e-08 0)
(0 -4.43799e-08 0)
(0 -4.40876e-08 0)
(0 -4.38199e-08 0)
(0 -4.35738e-08 0)
(0 -4.33473e-08 0)
(0 -4.31391e-08 0)
(0 -4.29485e-08 0)
(0 -4.27753e-08 0)
(0 -4.26195e-08 0)
(0 -4.24814e-08 0)
(0 -4.23616e-08 0)
(0 -4.22607e-08 0)
(0 -4.21791e-08 0)
(0 -4.21174e-08 0)
(0 -4.2076e-08 0)
(0 -4.20552e-08 0)
(0 -5.2073e-08 0)
(0 -5.09476e-08 0)
(0 -4.99386e-08 0)
(0 -4.9039e-08 0)
(0 -4.82402e-08 0)
(0 -4.75327e-08 0)
(0 -4.69069e-08 0)
(0 -4.63529e-08 0)
(0 -4.58612e-08 0)
(0 -4.54232e-08 0)
(0 -4.5031e-08 0)
(0 -4.46776e-08 0)
(0 -4.43573e-08 0)
(0 -4.40652e-08 0)
(0 -4.37976e-08 0)
(0 -4.35516e-08 0)
(0 -4.33253e-08 0)
(0 -4.31172e-08 0)
(0 -4.29268e-08 0)
(0 -4.27536e-08 0)
(0 -4.25979e-08 0)
(0 -4.24599e-08 0)
(0 -4.23402e-08 0)
(0 -4.22393e-08 0)
(0 -4.21577e-08 0)
(0 -4.20961e-08 0)
(0 -4.20547e-08 0)
(0 -4.2034e-08 0)
(0 -5.20405e-08 0)
(0 -5.09163e-08 0)
(0 -4.99084e-08 0)
(0 -4.90098e-08 0)
(0 -4.82118e-08 0)
(0 -4.75052e-08 0)
(0 -4.688e-08 0)
(0 -4.63265e-08 0)
(0 -4.58354e-08 0)
(0 -4.53978e-08 0)
(0 -4.50059e-08 0)
(0 -4.46528e-08 0)
(0 -4.43327e-08 0)
(0 -4.40409e-08 0)
(0 -4.37734e-08 0)
(0 -4.35276e-08 0)
(0 -4.33014e-08 0)
(0 -4.30935e-08 0)
(0 -4.29032e-08 0)
(0 -4.27301e-08 0)
(0 -4.25745e-08 0)
(0 -4.24366e-08 0)
(0 -4.2317e-08 0)
(0 -4.22161e-08 0)
(0 -4.21346e-08 0)
(0 -4.2073e-08 0)
(0 -4.20317e-08 0)
(0 -4.20109e-08 0)
(0 -5.20054e-08 0)
(0 -5.08826e-08 0)
(0 -4.98759e-08 0)
(0 -4.89784e-08 0)
(0 -4.81814e-08 0)
(0 -4.74756e-08 0)
(0 -4.68511e-08 0)
(0 -4.62982e-08 0)
(0 -4.58076e-08 0)
(0 -4.53704e-08 0)
(0 -4.49789e-08 0)
(0 -4.46262e-08 0)
(0 -4.43063e-08 0)
(0 -4.40147e-08 0)
(0 -4.37475e-08 0)
(0 -4.35019e-08 0)
(0 -4.32758e-08 0)
(0 -4.3068e-08 0)
(0 -4.28778e-08 0)
(0 -4.27049e-08 0)
(0 -4.25493e-08 0)
(0 -4.24115e-08 0)
(0 -4.2292e-08 0)
(0 -4.21912e-08 0)
(0 -4.21097e-08 0)
(0 -4.20481e-08 0)
(0 -4.20068e-08 0)
(0 -4.19861e-08 0)
(0 -5.19678e-08 0)
(0 -5.08465e-08 0)
(0 -4.98412e-08 0)
(0 -4.89448e-08 0)
(0 -4.81489e-08 0)
(0 -4.7444e-08 0)
(0 -4.68203e-08 0)
(0 -4.62681e-08 0)
(0 -4.5778e-08 0)
(0 -4.53413e-08 0)
(0 -4.49502e-08 0)
(0 -4.45978e-08 0)
(0 -4.42782e-08 0)
(0 -4.39868e-08 0)
(0 -4.37198e-08 0)
(0 -4.34743e-08 0)
(0 -4.32484e-08 0)
(0 -4.30408e-08 0)
(0 -4.28507e-08 0)
(0 -4.26779e-08 0)
(0 -4.25224e-08 0)
(0 -4.23847e-08 0)
(0 -4.22652e-08 0)
(0 -4.21645e-08 0)
(0 -4.20831e-08 0)
(0 -4.20215e-08 0)
(0 -4.19802e-08 0)
(0 -4.19595e-08 0)
(0 -5.19277e-08 0)
(0 -5.0808e-08 0)
(0 -4.98042e-08 0)
(0 -4.89092e-08 0)
(0 -4.81144e-08 0)
(0 -4.74104e-08 0)
(0 -4.67876e-08 0)
(0 -4.62361e-08 0)
(0 -4.57466e-08 0)
(0 -4.53104e-08 0)
(0 -4.49197e-08 0)
(0 -4.45676e-08 0)
(0 -4.42484e-08 0)
(0 -4.39572e-08 0)
(0 -4.36904e-08 0)
(0 -4.34451e-08 0)
(0 -4.32194e-08 0)
(0 -4.30119e-08 0)
(0 -4.28219e-08 0)
(0 -4.26491e-08 0)
(0 -4.24938e-08 0)
(0 -4.23562e-08 0)
(0 -4.22367e-08 0)
(0 -4.21361e-08 0)
(0 -4.20547e-08 0)
(0 -4.19932e-08 0)
(0 -4.1952e-08 0)
(0 -4.19313e-08 0)
(0 -5.18851e-08 0)
(0 -5.07672e-08 0)
(0 -4.97651e-08 0)
(0 -4.88714e-08 0)
(0 -4.80779e-08 0)
(0 -4.7375e-08 0)
(0 -4.67531e-08 0)
(0 -4.62024e-08 0)
(0 -4.57135e-08 0)
(0 -4.52779e-08 0)
(0 -4.48876e-08 0)
(0 -4.45359e-08 0)
(0 -4.42169e-08 0)
(0 -4.3926e-08 0)
(0 -4.36594e-08 0)
(0 -4.34143e-08 0)
(0 -4.31887e-08 0)
(0 -4.29813e-08 0)
(0 -4.27914e-08 0)
(0 -4.26188e-08 0)
(0 -4.24635e-08 0)
(0 -4.2326e-08 0)
(0 -4.22066e-08 0)
(0 -4.2106e-08 0)
(0 -4.20247e-08 0)
(0 -4.19633e-08 0)
(0 -4.19221e-08 0)
(0 -4.19014e-08 0)
(0 -5.184e-08 0)
(0 -5.07241e-08 0)
(0 -4.97238e-08 0)
(0 -4.88317e-08 0)
(0 -4.80395e-08 0)
(0 -4.73378e-08 0)
(0 -4.67169e-08 0)
(0 -4.6167e-08 0)
(0 -4.56788e-08 0)
(0 -4.52437e-08 0)
(0 -4.48539e-08 0)
(0 -4.45025e-08 0)
(0 -4.41838e-08 0)
(0 -4.38932e-08 0)
(0 -4.36268e-08 0)
(0 -4.33818e-08 0)
(0 -4.31564e-08 0)
(0 -4.29491e-08 0)
(0 -4.27593e-08 0)
(0 -4.25868e-08 0)
(0 -4.24317e-08 0)
(0 -4.22942e-08 0)
(0 -4.21749e-08 0)
(0 -4.20744e-08 0)
(0 -4.19931e-08 0)
(0 -4.19317e-08 0)
(0 -4.18905e-08 0)
(0 -4.18699e-08 0)
(0 -5.17924e-08 0)
(0 -5.06788e-08 0)
(0 -4.96803e-08 0)
(0 -4.879e-08 0)
(0 -4.79992e-08 0)
(0 -4.72988e-08 0)
(0 -4.66789e-08 0)
(0 -4.61299e-08 0)
(0 -4.56425e-08 0)
(0 -4.5208e-08 0)
(0 -4.48186e-08 0)
(0 -4.44676e-08 0)
(0 -4.41493e-08 0)
(0 -4.38588e-08 0)
(0 -4.35926e-08 0)
(0 -4.33478e-08 0)
(0 -4.31225e-08 0)
(0 -4.29154e-08 0)
(0 -4.27257e-08 0)
(0 -4.25533e-08 0)
(0 -4.23982e-08 0)
(0 -4.22609e-08 0)
(0 -4.21416e-08 0)
(0 -4.20412e-08 0)
(0 -4.196e-08 0)
(0 -4.18986e-08 0)
(0 -4.18574e-08 0)
(0 -4.18368e-08 0)
(0 -5.17423e-08 0)
(0 -5.06311e-08 0)
(0 -4.96348e-08 0)
(0 -4.87463e-08 0)
(0 -4.79572e-08 0)
(0 -4.72581e-08 0)
(0 -4.66394e-08 0)
(0 -4.60913e-08 0)
(0 -4.56046e-08 0)
(0 -4.51707e-08 0)
(0 -4.47819e-08 0)
(0 -4.44313e-08 0)
(0 -4.41132e-08 0)
(0 -4.3823e-08 0)
(0 -4.3557e-08 0)
(0 -4.33124e-08 0)
(0 -4.30872e-08 0)
(0 -4.28802e-08 0)
(0 -4.26906e-08 0)
(0 -4.25183e-08 0)
(0 -4.23633e-08 0)
(0 -4.2226e-08 0)
(0 -4.21069e-08 0)
(0 -4.20065e-08 0)
(0 -4.19253e-08 0)
(0 -4.1864e-08 0)
(0 -4.18228e-08 0)
(0 -4.18022e-08 0)
(0 -5.16897e-08 0)
(0 -5.05811e-08 0)
(0 -4.95872e-08 0)
(0 -4.87007e-08 0)
(0 -4.79133e-08 0)
(0 -4.72157e-08 0)
(0 -4.65982e-08 0)
(0 -4.60512e-08 0)
(0 -4.55653e-08 0)
(0 -4.51321e-08 0)
(0 -4.47437e-08 0)
(0 -4.43936e-08 0)
(0 -4.40758e-08 0)
(0 -4.37859e-08 0)
(0 -4.35201e-08 0)
(0 -4.32756e-08 0)
(0 -4.30505e-08 0)
(0 -4.28436e-08 0)
(0 -4.26541e-08 0)
(0 -4.24819e-08 0)
(0 -4.2327e-08 0)
(0 -4.21897e-08 0)
(0 -4.20706e-08 0)
(0 -4.19703e-08 0)
(0 -4.18892e-08 0)
(0 -4.18279e-08 0)
(0 -4.17868e-08 0)
(0 -4.17661e-08 0)
(0 -5.16346e-08 0)
(0 -5.05289e-08 0)
(0 -4.95375e-08 0)
(0 -4.86532e-08 0)
(0 -4.78677e-08 0)
(0 -4.71717e-08 0)
(0 -4.65556e-08 0)
(0 -4.60096e-08 0)
(0 -4.55246e-08 0)
(0 -4.50921e-08 0)
(0 -4.47043e-08 0)
(0 -4.43545e-08 0)
(0 -4.40371e-08 0)
(0 -4.37474e-08 0)
(0 -4.34818e-08 0)
(0 -4.32374e-08 0)
(0 -4.30125e-08 0)
(0 -4.28057e-08 0)
(0 -4.26163e-08 0)
(0 -4.24441e-08 0)
(0 -4.22892e-08 0)
(0 -4.21521e-08 0)
(0 -4.2033e-08 0)
(0 -4.19327e-08 0)
(0 -4.18517e-08 0)
(0 -4.17904e-08 0)
(0 -4.17493e-08 0)
(0 -4.17287e-08 0)
(0 -5.1577e-08 0)
(0 -5.04744e-08 0)
(0 -4.94857e-08 0)
(0 -4.86039e-08 0)
(0 -4.78205e-08 0)
(0 -4.71262e-08 0)
(0 -4.65115e-08 0)
(0 -4.59667e-08 0)
(0 -4.54826e-08 0)
(0 -4.50508e-08 0)
(0 -4.46636e-08 0)
(0 -4.43143e-08 0)
(0 -4.39972e-08 0)
(0 -4.37077e-08 0)
(0 -4.34422e-08 0)
(0 -4.3198e-08 0)
(0 -4.29732e-08 0)
(0 -4.27664e-08 0)
(0 -4.25771e-08 0)
(0 -4.2405e-08 0)
(0 -4.22502e-08 0)
(0 -4.21131e-08 0)
(0 -4.19941e-08 0)
(0 -4.18938e-08 0)
(0 -4.18128e-08 0)
(0 -4.17515e-08 0)
(0 -4.17105e-08 0)
(0 -4.16899e-08 0)
(0 -5.15167e-08 0)
(0 -5.04175e-08 0)
(0 -4.94319e-08 0)
(0 -4.85527e-08 0)
(0 -4.77715e-08 0)
(0 -4.70791e-08 0)
(0 -4.64659e-08 0)
(0 -4.59224e-08 0)
(0 -4.54394e-08 0)
(0 -4.50083e-08 0)
(0 -4.46217e-08 0)
(0 -4.42728e-08 0)
(0 -4.39561e-08 0)
(0 -4.36668e-08 0)
(0 -4.34015e-08 0)
(0 -4.31575e-08 0)
(0 -4.29327e-08 0)
(0 -4.2726e-08 0)
(0 -4.25367e-08 0)
(0 -4.23647e-08 0)
(0 -4.22099e-08 0)
(0 -4.20728e-08 0)
(0 -4.19539e-08 0)
(0 -4.18536e-08 0)
(0 -4.17726e-08 0)
(0 -4.17114e-08 0)
(0 -4.16704e-08 0)
(0 -4.16498e-08 0)
(0 -5.14538e-08 0)
(0 -5.03584e-08 0)
(0 -4.9376e-08 0)
(0 -4.84996e-08 0)
(0 -4.77209e-08 0)
(0 -4.70306e-08 0)
(0 -4.64191e-08 0)
(0 -4.58769e-08 0)
(0 -4.53949e-08 0)
(0 -4.49647e-08 0)
(0 -4.45787e-08 0)
(0 -4.42303e-08 0)
(0 -4.39139e-08 0)
(0 -4.36249e-08 0)
(0 -4.33597e-08 0)
(0 -4.31158e-08 0)
(0 -4.28911e-08 0)
(0 -4.26844e-08 0)
(0 -4.24952e-08 0)
(0 -4.23232e-08 0)
(0 -4.21684e-08 0)
(0 -4.20314e-08 0)
(0 -4.19124e-08 0)
(0 -4.18122e-08 0)
(0 -4.17313e-08 0)
(0 -4.16701e-08 0)
(0 -4.1629e-08 0)
(0 -4.16084e-08 0)
(0 -5.13882e-08 0)
(0 -5.02968e-08 0)
(0 -4.9318e-08 0)
(0 -4.84448e-08 0)
(0 -4.76687e-08 0)
(0 -4.69806e-08 0)
(0 -4.63709e-08 0)
(0 -4.58302e-08 0)
(0 -4.53494e-08 0)
(0 -4.49201e-08 0)
(0 -4.45347e-08 0)
(0 -4.41868e-08 0)
(0 -4.38707e-08 0)
(0 -4.35819e-08 0)
(0 -4.33169e-08 0)
(0 -4.3073e-08 0)
(0 -4.28484e-08 0)
(0 -4.26418e-08 0)
(0 -4.24526e-08 0)
(0 -4.22805e-08 0)
(0 -4.21258e-08 0)
(0 -4.19888e-08 0)
(0 -4.18699e-08 0)
(0 -4.17697e-08 0)
(0 -4.16887e-08 0)
(0 -4.16275e-08 0)
(0 -4.15865e-08 0)
(0 -4.15659e-08 0)
(0 -5.13198e-08 0)
(0 -5.02328e-08 0)
(0 -4.92579e-08 0)
(0 -4.83881e-08 0)
(0 -4.76148e-08 0)
(0 -4.69291e-08 0)
(0 -4.63215e-08 0)
(0 -4.57823e-08 0)
(0 -4.53028e-08 0)
(0 -4.48744e-08 0)
(0 -4.44898e-08 0)
(0 -4.41423e-08 0)
(0 -4.38266e-08 0)
(0 -4.35381e-08 0)
(0 -4.32732e-08 0)
(0 -4.30294e-08 0)
(0 -4.28048e-08 0)
(0 -4.25982e-08 0)
(0 -4.2409e-08 0)
(0 -4.22369e-08 0)
(0 -4.20822e-08 0)
(0 -4.19451e-08 0)
(0 -4.18262e-08 0)
(0 -4.17261e-08 0)
(0 -4.16451e-08 0)
(0 -4.15839e-08 0)
(0 -4.15429e-08 0)
(0 -4.15223e-08 0)
(0 -5.12486e-08 0)
(0 -5.01664e-08 0)
(0 -4.91957e-08 0)
(0 -4.83295e-08 0)
(0 -4.75594e-08 0)
(0 -4.68764e-08 0)
(0 -4.62708e-08 0)
(0 -4.57334e-08 0)
(0 -4.52552e-08 0)
(0 -4.48278e-08 0)
(0 -4.4444e-08 0)
(0 -4.4097e-08 0)
(0 -4.37816e-08 0)
(0 -4.34933e-08 0)
(0 -4.32286e-08 0)
(0 -4.29848e-08 0)
(0 -4.27602e-08 0)
(0 -4.25536e-08 0)
(0 -4.23644e-08 0)
(0 -4.21923e-08 0)
(0 -4.20376e-08 0)
(0 -4.19005e-08 0)
(0 -4.17816e-08 0)
(0 -4.16814e-08 0)
(0 -4.16005e-08 0)
(0 -4.15393e-08 0)
(0 -4.14983e-08 0)
(0 -4.14777e-08 0)
(0 -5.11745e-08 0)
(0 -5.00975e-08 0)
(0 -4.91314e-08 0)
(0 -4.82691e-08 0)
(0 -4.75025e-08 0)
(0 -4.68222e-08 0)
(0 -4.6219e-08 0)
(0 -4.56834e-08 0)
(0 -4.52067e-08 0)
(0 -4.47804e-08 0)
(0 -4.43973e-08 0)
(0 -4.4051e-08 0)
(0 -4.37359e-08 0)
(0 -4.34478e-08 0)
(0 -4.31832e-08 0)
(0 -4.29395e-08 0)
(0 -4.27149e-08 0)
(0 -4.25083e-08 0)
(0 -4.2319e-08 0)
(0 -4.21469e-08 0)
(0 -4.19921e-08 0)
(0 -4.1855e-08 0)
(0 -4.17361e-08 0)
(0 -4.16358e-08 0)
(0 -4.15549e-08 0)
(0 -4.14937e-08 0)
(0 -4.14527e-08 0)
(0 -4.14321e-08 0)
(0 -5.10974e-08 0)
(0 -5.0026e-08 0)
(0 -4.90648e-08 0)
(0 -4.82069e-08 0)
(0 -4.74439e-08 0)
(0 -4.67668e-08 0)
(0 -4.6166e-08 0)
(0 -4.56325e-08 0)
(0 -4.51573e-08 0)
(0 -4.47322e-08 0)
(0 -4.435e-08 0)
(0 -4.40042e-08 0)
(0 -4.36896e-08 0)
(0 -4.34017e-08 0)
(0 -4.31372e-08 0)
(0 -4.28935e-08 0)
(0 -4.26689e-08 0)
(0 -4.24622e-08 0)
(0 -4.22728e-08 0)
(0 -4.21006e-08 0)
(0 -4.19458e-08 0)
(0 -4.18086e-08 0)
(0 -4.16896e-08 0)
(0 -4.15894e-08 0)
(0 -4.15084e-08 0)
(0 -4.14472e-08 0)
(0 -4.14062e-08 0)
(0 -4.13856e-08 0)
(0 -5.10172e-08 0)
(0 -4.99518e-08 0)
(0 -4.89961e-08 0)
(0 -4.81428e-08 0)
(0 -4.73838e-08 0)
(0 -4.671e-08 0)
(0 -4.6112e-08 0)
(0 -4.55807e-08 0)
(0 -4.51071e-08 0)
(0 -4.46833e-08 0)
(0 -4.4302e-08 0)
(0 -4.39568e-08 0)
(0 -4.36426e-08 0)
(0 -4.33549e-08 0)
(0 -4.30905e-08 0)
(0 -4.28468e-08 0)
(0 -4.26221e-08 0)
(0 -4.24154e-08 0)
(0 -4.22259e-08 0)
(0 -4.20536e-08 0)
(0 -4.18987e-08 0)
(0 -4.17615e-08 0)
(0 -4.16424e-08 0)
(0 -4.15422e-08 0)
(0 -4.14612e-08 0)
(0 -4.13999e-08 0)
(0 -4.13589e-08 0)
(0 -4.13383e-08 0)
(0 -5.09339e-08 0)
(0 -4.9875e-08 0)
(0 -4.89251e-08 0)
(0 -4.80769e-08 0)
(0 -4.73222e-08 0)
(0 -4.6652e-08 0)
(0 -4.6057e-08 0)
(0 -4.55279e-08 0)
(0 -4.50562e-08 0)
(0 -4.46338e-08 0)
(0 -4.42534e-08 0)
(0 -4.39089e-08 0)
(0 -4.35951e-08 0)
(0 -4.33076e-08 0)
(0 -4.30433e-08 0)
(0 -4.27996e-08 0)
(0 -4.25749e-08 0)
(0 -4.2368e-08 0)
(0 -4.21784e-08 0)
(0 -4.2006e-08 0)
(0 -4.1851e-08 0)
(0 -4.17137e-08 0)
(0 -4.15945e-08 0)
(0 -4.14942e-08 0)
(0 -4.14131e-08 0)
(0 -4.13519e-08 0)
(0 -4.13108e-08 0)
(0 -4.12902e-08 0)
(0 -5.08473e-08 0)
(0 -4.97955e-08 0)
(0 -4.88518e-08 0)
(0 -4.80091e-08 0)
(0 -4.72591e-08 0)
(0 -4.65928e-08 0)
(0 -4.60009e-08 0)
(0 -4.54744e-08 0)
(0 -4.50047e-08 0)
(0 -4.45837e-08 0)
(0 -4.42043e-08 0)
(0 -4.38605e-08 0)
(0 -4.35471e-08 0)
(0 -4.32599e-08 0)
(0 -4.29957e-08 0)
(0 -4.27519e-08 0)
(0 -4.25271e-08 0)
(0 -4.23201e-08 0)
(0 -4.21304e-08 0)
(0 -4.19578e-08 0)
(0 -4.18027e-08 0)
(0 -4.16652e-08 0)
(0 -4.1546e-08 0)
(0 -4.14456e-08 0)
(0 -4.13645e-08 0)
(0 -4.13032e-08 0)
(0 -4.12621e-08 0)
(0 -4.12415e-08 0)
(0 -5.07575e-08 0)
(0 -4.97132e-08 0)
(0 -4.87763e-08 0)
(0 -4.79395e-08 0)
(0 -4.71945e-08 0)
(0 -4.65323e-08 0)
(0 -4.59439e-08 0)
(0 -4.54201e-08 0)
(0 -4.49525e-08 0)
(0 -4.45331e-08 0)
(0 -4.41548e-08 0)
(0 -4.38118e-08 0)
(0 -4.34988e-08 0)
(0 -4.32119e-08 0)
(0 -4.29477e-08 0)
(0 -4.27039e-08 0)
(0 -4.24789e-08 0)
(0 -4.22717e-08 0)
(0 -4.20819e-08 0)
(0 -4.19092e-08 0)
(0 -4.17538e-08 0)
(0 -4.16163e-08 0)
(0 -4.14969e-08 0)
(0 -4.13964e-08 0)
(0 -4.13152e-08 0)
(0 -4.12539e-08 0)
(0 -4.12128e-08 0)
(0 -4.11921e-08 0)
(0 -5.06642e-08 0)
(0 -4.96281e-08 0)
(0 -4.86984e-08 0)
(0 -4.78679e-08 0)
(0 -4.71284e-08 0)
(0 -4.64708e-08 0)
(0 -4.5886e-08 0)
(0 -4.53652e-08 0)
(0 -4.48998e-08 0)
(0 -4.4482e-08 0)
(0 -4.4105e-08 0)
(0 -4.37628e-08 0)
(0 -4.34503e-08 0)
(0 -4.31635e-08 0)
(0 -4.28994e-08 0)
(0 -4.26555e-08 0)
(0 -4.24304e-08 0)
(0 -4.22231e-08 0)
(0 -4.2033e-08 0)
(0 -4.18601e-08 0)
(0 -4.17046e-08 0)
(0 -4.15668e-08 0)
(0 -4.14474e-08 0)
(0 -4.13468e-08 0)
(0 -4.12655e-08 0)
(0 -4.12041e-08 0)
(0 -4.11629e-08 0)
(0 -4.11423e-08 0)
(0 -5.05676e-08 0)
(0 -4.95402e-08 0)
(0 -4.86183e-08 0)
(0 -4.77946e-08 0)
(0 -4.70608e-08 0)
(0 -4.64081e-08 0)
(0 -4.58273e-08 0)
(0 -4.53096e-08 0)
(0 -4.48466e-08 0)
(0 -4.44307e-08 0)
(0 -4.40549e-08 0)
(0 -4.37135e-08 0)
(0 -4.34015e-08 0)
(0 -4.3115e-08 0)
(0 -4.28509e-08 0)
(0 -4.2607e-08 0)
(0 -4.23817e-08 0)
(0 -4.21741e-08 0)
(0 -4.19838e-08 0)
(0 -4.18107e-08 0)
(0 -4.1655e-08 0)
(0 -4.15171e-08 0)
(0 -4.13974e-08 0)
(0 -4.12967e-08 0)
(0 -4.12153e-08 0)
(0 -4.11539e-08 0)
(0 -4.11127e-08 0)
(0 -4.1092e-08 0)
(0 -5.04675e-08 0)
(0 -4.94495e-08 0)
(0 -4.85359e-08 0)
(0 -4.77195e-08 0)
(0 -4.69919e-08 0)
(0 -4.63443e-08 0)
(0 -4.57678e-08 0)
(0 -4.52535e-08 0)
(0 -4.47931e-08 0)
(0 -4.4379e-08 0)
(0 -4.40046e-08 0)
(0 -4.36641e-08 0)
(0 -4.33526e-08 0)
(0 -4.30664e-08 0)
(0 -4.28023e-08 0)
(0 -4.25583e-08 0)
(0 -4.23328e-08 0)
(0 -4.2125e-08 0)
(0 -4.19344e-08 0)
(0 -4.17611e-08 0)
(0 -4.16051e-08 0)
(0 -4.1467e-08 0)
(0 -4.13472e-08 0)
(0 -4.12463e-08 0)
(0 -4.11648e-08 0)
(0 -4.11033e-08 0)
(0 -4.1062e-08 0)
(0 -4.10413e-08 0)
(0 -5.0364e-08 0)
(0 -4.93559e-08 0)
(0 -4.84512e-08 0)
(0 -4.76425e-08 0)
(0 -4.69216e-08 0)
(0 -4.62796e-08 0)
(0 -4.57076e-08 0)
(0 -4.51969e-08 0)
(0 -4.47392e-08 0)
(0 -4.43272e-08 0)
(0 -4.39543e-08 0)
(0 -4.36147e-08 0)
(0 -4.33038e-08 0)
(0 -4.30177e-08 0)
(0 -4.27537e-08 0)
(0 -4.25096e-08 0)
(0 -4.22839e-08 0)
(0 -4.20758e-08 0)
(0 -4.18849e-08 0)
(0 -4.17113e-08 0)
(0 -4.1555e-08 0)
(0 -4.14167e-08 0)
(0 -4.12967e-08 0)
(0 -4.11956e-08 0)
(0 -4.11141e-08 0)
(0 -4.10524e-08 0)
(0 -4.10111e-08 0)
(0 -4.09904e-08 0)
(0 -5.02571e-08 0)
(0 -4.92596e-08 0)
(0 -4.83643e-08 0)
(0 -4.75639e-08 0)
(0 -4.68501e-08 0)
(0 -4.6214e-08 0)
(0 -4.56468e-08 0)
(0 -4.51399e-08 0)
(0 -4.46851e-08 0)
(0 -4.42753e-08 0)
(0 -4.39039e-08 0)
(0 -4.35653e-08 0)
(0 -4.32549e-08 0)
(0 -4.29692e-08 0)
(0 -4.27051e-08 0)
(0 -4.24609e-08 0)
(0 -4.22349e-08 0)
(0 -4.20265e-08 0)
(0 -4.18354e-08 0)
(0 -4.16614e-08 0)
(0 -4.15049e-08 0)
(0 -4.13662e-08 0)
(0 -4.1246e-08 0)
(0 -4.11448e-08 0)
(0 -4.10631e-08 0)
(0 -4.10013e-08 0)
(0 -4.096e-08 0)
(0 -4.09392e-08 0)
(0 -5.01467e-08 0)
(0 -4.91605e-08 0)
(0 -4.82753e-08 0)
(0 -4.74837e-08 0)
(0 -4.67773e-08 0)
(0 -4.61475e-08 0)
(0 -4.55854e-08 0)
(0 -4.50825e-08 0)
(0 -4.46309e-08 0)
(0 -4.42234e-08 0)
(0 -4.38535e-08 0)
(0 -4.3516e-08 0)
(0 -4.32062e-08 0)
(0 -4.29207e-08 0)
(0 -4.26567e-08 0)
(0 -4.24123e-08 0)
(0 -4.21861e-08 0)
(0 -4.19773e-08 0)
(0 -4.17858e-08 0)
(0 -4.16115e-08 0)
(0 -4.14547e-08 0)
(0 -4.13158e-08 0)
(0 -4.11953e-08 0)
(0 -4.10939e-08 0)
(0 -4.1012e-08 0)
(0 -4.09502e-08 0)
(0 -4.09087e-08 0)
(0 -4.08879e-08 0)
(0 -8.26271e-08 0)
(0 -8.25966e-08 0)
(0 -8.25651e-08 0)
(0 -8.25187e-08 0)
(0 -8.24504e-08 0)
(0 -8.23671e-08 0)
(0 -8.19124e-08 0)
(0 -8.19279e-08 0)
(0 -8.19424e-08 0)
(0 -8.19496e-08 0)
(0 -8.1948e-08 0)
(0 -8.19447e-08 0)
(0 -8.09701e-08 0)
(0 -8.10352e-08 0)
(0 -8.10986e-08 0)
(0 -8.1158e-08 0)
(0 -8.12139e-08 0)
(0 -8.12717e-08 0)
(0 -7.98195e-08 0)
(0 -7.99332e-08 0)
(0 -8.00439e-08 0)
(0 -8.01511e-08 0)
(0 -8.02561e-08 0)
(0 -8.03625e-08 0)
(0 -7.84821e-08 0)
(0 -7.86405e-08 0)
(0 -7.87944e-08 0)
(0 -7.89439e-08 0)
(0 -7.90905e-08 0)
(0 -7.92367e-08 0)
(0 -7.69815e-08 0)
(0 -7.71792e-08 0)
(0 -7.73707e-08 0)
(0 -7.75564e-08 0)
(0 -7.77378e-08 0)
(0 -7.79165e-08 0)
(0 -7.53429e-08 0)
(0 -7.55736e-08 0)
(0 -7.57965e-08 0)
(0 -7.60122e-08 0)
(0 -7.62219e-08 0)
(0 -7.64269e-08 0)
(0 -7.35929e-08 0)
(0 -7.38498e-08 0)
(0 -7.40976e-08 0)
(0 -7.43371e-08 0)
(0 -7.45689e-08 0)
(0 -7.47942e-08 0)
(0 -7.17584e-08 0)
(0 -7.20348e-08 0)
(0 -7.23012e-08 0)
(0 -7.25581e-08 0)
(0 -7.28063e-08 0)
(0 -7.30464e-08 0)
(0 -6.98668e-08 0)
(0 -7.0156e-08 0)
(0 -7.04347e-08 0)
(0 -7.07032e-08 0)
(0 -7.0962e-08 0)
(0 -7.12118e-08 0)
(0 -6.79447e-08 0)
(0 -6.82405e-08 0)
(0 -6.85255e-08 0)
(0 -6.88e-08 0)
(0 -6.90644e-08 0)
(0 -6.93189e-08 0)
(0 -6.60175e-08 0)
(0 -6.63142e-08 0)
(0 -6.66002e-08 0)
(0 -6.68756e-08 0)
(0 -6.71406e-08 0)
(0 -6.73955e-08 0)
(0 -6.41092e-08 0)
(0 -6.44017e-08 0)
(0 -6.46838e-08 0)
(0 -6.49555e-08 0)
(0 -6.52169e-08 0)
(0 -6.54682e-08 0)
(0 -6.22415e-08 0)
(0 -6.25254e-08 0)
(0 -6.27994e-08 0)
(0 -6.30634e-08 0)
(0 -6.33175e-08 0)
(0 -6.35617e-08 0)
(0 -6.04335e-08 0)
(0 -6.07051e-08 0)
(0 -6.09675e-08 0)
(0 -6.12206e-08 0)
(0 -6.14642e-08 0)
(0 -6.16984e-08 0)
(0 -5.87016e-08 0)
(0 -5.8958e-08 0)
(0 -5.92061e-08 0)
(0 -5.94455e-08 0)
(0 -5.96762e-08 0)
(0 -5.98981e-08 0)
(0 -5.7059e-08 0)
(0 -5.72981e-08 0)
(0 -5.75297e-08 0)
(0 -5.77535e-08 0)
(0 -5.79694e-08 0)
(0 -5.81773e-08 0)
(0 -5.55155e-08 0)
(0 -5.57359e-08 0)
(0 -5.59497e-08 0)
(0 -5.61567e-08 0)
(0 -5.63566e-08 0)
(0 -5.65493e-08 0)
(0 -5.4078e-08 0)
(0 -5.4279e-08 0)
(0 -5.44744e-08 0)
(0 -5.46638e-08 0)
(0 -5.48471e-08 0)
(0 -5.5024e-08 0)
(0 -5.27502e-08 0)
(0 -5.29317e-08 0)
(0 -5.31086e-08 0)
(0 -5.32803e-08 0)
(0 -5.34468e-08 0)
(0 -5.36079e-08 0)
(0 -5.15329e-08 0)
(0 -5.16954e-08 0)
(0 -5.18541e-08 0)
(0 -5.20086e-08 0)
(0 -5.21587e-08 0)
(0 -5.23042e-08 0)
(0 -5.04243e-08 0)
(0 -5.05687e-08 0)
(0 -5.07102e-08 0)
(0 -5.08483e-08 0)
(0 -5.09827e-08 0)
(0 -5.11134e-08 0)
(0 -5.00331e-08 0)
(0 -4.90588e-08 0)
(0 -4.81842e-08 0)
(0 -4.74019e-08 0)
(0 -4.67035e-08 0)
(0 -4.60803e-08 0)
(0 -4.55236e-08 0)
(0 -4.5025e-08 0)
(0 -4.45767e-08 0)
(0 -4.41715e-08 0)
(0 -4.38034e-08 0)
(0 -4.34669e-08 0)
(0 -4.31578e-08 0)
(0 -4.28725e-08 0)
(0 -4.26085e-08 0)
(0 -4.23639e-08 0)
(0 -4.21374e-08 0)
(0 -4.19283e-08 0)
(0 -4.17364e-08 0)
(0 -4.15617e-08 0)
(0 -4.14045e-08 0)
(0 -4.12653e-08 0)
(0 -4.11446e-08 0)
(0 -4.1043e-08 0)
(0 -4.09609e-08 0)
(0 -4.08989e-08 0)
(0 -4.08574e-08 0)
(0 -4.08366e-08 0)
(0 -4.99162e-08 0)
(0 -4.89545e-08 0)
(0 -4.80912e-08 0)
(0 -4.73187e-08 0)
(0 -4.66287e-08 0)
(0 -4.60125e-08 0)
(0 -4.54615e-08 0)
(0 -4.49674e-08 0)
(0 -4.45225e-08 0)
(0 -4.41199e-08 0)
(0 -4.37535e-08 0)
(0 -4.34181e-08 0)
(0 -4.31096e-08 0)
(0 -4.28246e-08 0)
(0 -4.25606e-08 0)
(0 -4.23157e-08 0)
(0 -4.20889e-08 0)
(0 -4.18795e-08 0)
(0 -4.16871e-08 0)
(0 -4.1512e-08 0)
(0 -4.13545e-08 0)
(0 -4.1215e-08 0)
(0 -4.1094e-08 0)
(0 -4.09921e-08 0)
(0 -4.09099e-08 0)
(0 -4.08478e-08 0)
(0 -4.08061e-08 0)
(0 -4.07853e-08 0)
(0 -4.97963e-08 0)
(0 -4.88479e-08 0)
(0 -4.79964e-08 0)
(0 -4.72342e-08 0)
(0 -4.6553e-08 0)
(0 -4.59442e-08 0)
(0 -4.53991e-08 0)
(0 -4.49097e-08 0)
(0 -4.44684e-08 0)
(0 -4.40684e-08 0)
(0 -4.37039e-08 0)
(0 -4.33697e-08 0)
(0 -4.30618e-08 0)
(0 -4.27771e-08 0)
(0 -4.2513e-08 0)
(0 -4.2268e-08 0)
(0 -4.20408e-08 0)
(0 -4.18309e-08 0)
(0 -4.16381e-08 0)
(0 -4.14626e-08 0)
(0 -4.13047e-08 0)
(0 -4.11648e-08 0)
(0 -4.10435e-08 0)
(0 -4.09414e-08 0)
(0 -4.0859e-08 0)
(0 -4.07967e-08 0)
(0 -4.0755e-08 0)
(0 -4.07341e-08 0)
(0 -4.96736e-08 0)
(0 -4.87391e-08 0)
(0 -4.79e-08 0)
(0 -4.71486e-08 0)
(0 -4.64767e-08 0)
(0 -4.58755e-08 0)
(0 -4.53367e-08 0)
(0 -4.48522e-08 0)
(0 -4.44146e-08 0)
(0 -4.40174e-08 0)
(0 -4.36547e-08 0)
(0 -4.33217e-08 0)
(0 -4.30146e-08 0)
(0 -4.27301e-08 0)
(0 -4.2466e-08 0)
(0 -4.22206e-08 0)
(0 -4.19931e-08 0)
(0 -4.17827e-08 0)
(0 -4.15895e-08 0)
(0 -4.14135e-08 0)
(0 -4.12551e-08 0)
(0 -4.11149e-08 0)
(0 -4.09933e-08 0)
(0 -4.08909e-08 0)
(0 -4.08083e-08 0)
(0 -4.07459e-08 0)
(0 -4.0704e-08 0)
(0 -4.06831e-08 0)
(0 -4.95482e-08 0)
(0 -4.86283e-08 0)
(0 -4.78022e-08 0)
(0 -4.70621e-08 0)
(0 -4.63998e-08 0)
(0 -4.58066e-08 0)
(0 -4.52743e-08 0)
(0 -4.47949e-08 0)
(0 -4.43612e-08 0)
(0 -4.39668e-08 0)
(0 -4.36061e-08 0)
(0 -4.32743e-08 0)
(0 -4.29678e-08 0)
(0 -4.26836e-08 0)
(0 -4.24194e-08 0)
(0 -4.21738e-08 0)
(0 -4.19458e-08 0)
(0 -4.1735e-08 0)
(0 -4.15412e-08 0)
(0 -4.13648e-08 0)
(0 -4.12059e-08 0)
(0 -4.10653e-08 0)
(0 -4.09433e-08 0)
(0 -4.08407e-08 0)
(0 -4.07578e-08 0)
(0 -4.06953e-08 0)
(0 -4.06534e-08 0)
(0 -4.06323e-08 0)
(0 -4.94204e-08 0)
(0 -4.85158e-08 0)
(0 -4.77032e-08 0)
(0 -4.69749e-08 0)
(0 -4.63226e-08 0)
(0 -4.57377e-08 0)
(0 -4.52121e-08 0)
(0 -4.47379e-08 0)
(0 -4.43083e-08 0)
(0 -4.39168e-08 0)
(0 -4.3558e-08 0)
(0 -4.32276e-08 0)
(0 -4.29217e-08 0)
(0 -4.26377e-08 0)
(0 -4.23734e-08 0)
(0 -4.21275e-08 0)
(0 -4.18991e-08 0)
(0 -4.16877e-08 0)
(0 -4.14935e-08 0)
(0 -4.13165e-08 0)
(0 -4.11572e-08 0)
(0 -4.10161e-08 0)
(0 -4.08938e-08 0)
(0 -4.07909e-08 0)
(0 -4.07078e-08 0)
(0 -4.06451e-08 0)
(0 -4.0603e-08 0)
(0 -4.05819e-08 0)
(0 -8.26698e-08 0)
(0 -8.19034e-08 0)
(0 -8.09073e-08 0)
(0 -7.97047e-08 0)
(0 -7.83199e-08 0)
(0 -7.6778e-08 0)
(0 -7.51049e-08 0)
(0 -7.33275e-08 0)
(0 -7.14729e-08 0)
(0 -6.9568e-08 0)
(0 -6.76391e-08 0)
(0 -6.57112e-08 0)
(0 -6.38075e-08 0)
(0 -6.1949e-08 0)
(0 -6.01541e-08 0)
(0 -5.84382e-08 0)
(0 -5.68137e-08 0)
(0 -5.52898e-08 0)
(0 -5.38726e-08 0)
(0 -5.25651e-08 0)
(0 -5.13675e-08 0)
(0 -5.02777e-08 0)
(0 -8.27366e-08 0)
(0 -8.19075e-08 0)
(0 -8.08496e-08 0)
(0 -7.959e-08 0)
(0 -7.81543e-08 0)
(0 -7.65685e-08 0)
(0 -7.48592e-08 0)
(0 -7.30534e-08 0)
(0 -7.1178e-08 0)
(0 -6.92596e-08 0)
(0 -6.73241e-08 0)
(0 -6.53958e-08 0)
(0 -6.34972e-08 0)
(0 -6.16485e-08 0)
(0 -5.98673e-08 0)
(0 -5.81683e-08 0)
(0 -5.65629e-08 0)
(0 -5.50595e-08 0)
(0 -5.36634e-08 0)
(0 -5.23769e-08 0)
(0 -5.11998e-08 0)
(0 -5.01294e-08 0)
(0 -8.28375e-08 0)
(0 -8.1928e-08 0)
(0 -8.07981e-08 0)
(0 -7.94748e-08 0)
(0 -7.7984e-08 0)
(0 -7.63518e-08 0)
(0 -7.46046e-08 0)
(0 -7.27692e-08 0)
(0 -7.08724e-08 0)
(0 -6.89405e-08 0)
(0 -6.69985e-08 0)
(0 -6.50702e-08 0)
(0 -6.31773e-08 0)
(0 -6.13393e-08 0)
(0 -5.95728e-08 0)
(0 -5.78915e-08 0)
(0 -5.63061e-08 0)
(0 -5.48241e-08 0)
(0 -5.34501e-08 0)
(0 -5.21856e-08 0)
(0 -5.10297e-08 0)
(0 -4.99793e-08 0)
(0 -8.29691e-08 0)
(0 -8.19617e-08 0)
(0 -8.07501e-08 0)
(0 -7.93574e-08 0)
(0 -7.78078e-08 0)
(0 -7.61267e-08 0)
(0 -7.43402e-08 0)
(0 -7.24746e-08 0)
(0 -7.05562e-08 0)
(0 -6.86106e-08 0)
(0 -6.66625e-08 0)
(0 -6.47349e-08 0)
(0 -6.28485e-08 0)
(0 -6.1022e-08 0)
(0 -5.92711e-08 0)
(0 -5.76086e-08 0)
(0 -5.60442e-08 0)
(0 -5.45845e-08 0)
(0 -5.32333e-08 0)
(0 -5.19916e-08 0)
(0 -5.08577e-08 0)
(0 -4.9828e-08 0)
(0 -8.31094e-08 0)
(0 -8.19983e-08 0)
(0 -8.06999e-08 0)
(0 -7.92341e-08 0)
(0 -7.76234e-08 0)
(0 -7.5892e-08 0)
(0 -7.40653e-08 0)
(0 -7.2169e-08 0)
(0 -7.0229e-08 0)
(0 -6.82703e-08 0)
(0 -6.63167e-08 0)
(0 -6.43904e-08 0)
(0 -6.25115e-08 0)
(0 -6.06975e-08 0)
(0 -5.89631e-08 0)
(0 -5.73203e-08 0)
(0 -5.57779e-08 0)
(0 -5.43414e-08 0)
(0 -5.3014e-08 0)
(0 -5.17957e-08 0)
(0 -5.06844e-08 0)
(0 -4.96761e-08 0)
(0 -8.32422e-08 0)
(0 -8.20266e-08 0)
(0 -8.06405e-08 0)
(0 -7.91007e-08 0)
(0 -7.7428e-08 0)
(0 -7.56458e-08 0)
(0 -7.37788e-08 0)
(0 -7.18522e-08 0)
(0 -6.98911e-08 0)
(0 -6.79198e-08 0)
(0 -6.59615e-08 0)
(0 -6.40375e-08 0)
(0 -6.2167e-08 0)
(0 -6.03664e-08 0)
(0 -5.86497e-08 0)
(0 -5.70277e-08 0)
(0 -5.55081e-08 0)
(0 -5.40957e-08 0)
(0 -5.27928e-08 0)
(0 -5.15987e-08 0)
(0 -5.05106e-08 0)
(0 -4.9524e-08 0)
(0 -8.33479e-08 0)
(0 -8.20361e-08 0)
(0 -8.05655e-08 0)
(0 -7.89529e-08 0)
(0 -7.72191e-08 0)
(0 -7.53868e-08 0)
(0 -7.34801e-08 0)
(0 -7.15238e-08 0)
(0 -6.95424e-08 0)
(0 -6.75596e-08 0)
(0 -6.55976e-08 0)
(0 -6.3677e-08 0)
(0 -6.1816e-08 0)
(0 -6.003e-08 0)
(0 -5.8332e-08 0)
(0 -5.67316e-08 0)
(0 -5.52358e-08 0)
(0 -5.38484e-08 0)
(0 -5.25707e-08 0)
(0 -5.14013e-08 0)
(0 -5.0337e-08 0)
(0 -4.93725e-08 0)
(0 -8.34218e-08 0)
(0 -8.20214e-08 0)
(0 -8.04705e-08 0)
(0 -7.87878e-08 0)
(0 -7.69946e-08 0)
(0 -7.51136e-08 0)
(0 -7.31686e-08 0)
(0 -7.11839e-08 0)
(0 -6.91835e-08 0)
(0 -6.71904e-08 0)
(0 -6.5226e-08 0)
(0 -6.331e-08 0)
(0 -6.14596e-08 0)
(0 -5.96894e-08 0)
(0 -5.80111e-08 0)
(0 -5.64334e-08 0)
(0 -5.49622e-08 0)
(0 -5.36005e-08 0)
(0 -5.23485e-08 0)
(0 -5.12045e-08 0)
(0 -5.01643e-08 0)
(0 -4.92223e-08 0)
(0 -8.34674e-08 0)
(0 -8.19811e-08 0)
(0 -8.03532e-08 0)
(0 -7.86034e-08 0)
(0 -7.67532e-08 0)
(0 -7.48255e-08 0)
(0 -7.28441e-08 0)
(0 -7.08328e-08 0)
(0 -6.88149e-08 0)
(0 -6.6813e-08 0)
(0 -6.48477e-08 0)
(0 -6.29377e-08 0)
(0 -6.10992e-08 0)
(0 -5.93459e-08 0)
(0 -5.76883e-08 0)
(0 -5.61342e-08 0)
(0 -5.46884e-08 0)
(0 -5.3353e-08 0)
(0 -5.21274e-08 0)
(0 -5.1009e-08 0)
(0 -4.99932e-08 0)
(0 -4.9074e-08 0)
(0 -8.34818e-08 0)
(0 -8.19134e-08 0)
(0 -8.02121e-08 0)
(0 -7.83984e-08 0)
(0 -7.64942e-08 0)
(0 -7.45225e-08 0)
(0 -7.25069e-08 0)
(0 -7.0471e-08 0)
(0 -6.84377e-08 0)
(0 -6.64287e-08 0)
(0 -6.4464e-08 0)
(0 -6.25614e-08 0)
(0 -6.07362e-08 0)
(0 -5.90009e-08 0)
(0 -5.73651e-08 0)
(0 -5.58354e-08 0)
(0 -5.44157e-08 0)
(0 -5.31071e-08 0)
(0 -5.19084e-08 0)
(0 -5.0816e-08 0)
(0 -4.98248e-08 0)
(0 -4.89282e-08 0)
(0 -8.34671e-08 0)
(0 -8.18176e-08 0)
(0 -8.00465e-08 0)
(0 -7.81726e-08 0)
(0 -7.62177e-08 0)
(0 -7.42049e-08 0)
(0 -7.21578e-08 0)
(0 -7.00996e-08 0)
(0 -6.8053e-08 0)
(0 -6.60388e-08 0)
(0 -6.40765e-08 0)
(0 -6.21828e-08 0)
(0 -6.03722e-08 0)
(0 -5.8656e-08 0)
(0 -5.70428e-08 0)
(0 -5.55384e-08 0)
(0 -5.41454e-08 0)
(0 -5.28641e-08 0)
(0 -5.16924e-08 0)
(0 -5.06261e-08 0)
(0 -4.96596e-08 0)
(0 -4.87858e-08 0)
(0 -8.34074e-08 0)
(0 -8.16903e-08 0)
(0 -7.98558e-08 0)
(0 -7.79262e-08 0)
(0 -7.59244e-08 0)
(0 -7.38738e-08 0)
(0 -7.1798e-08 0)
(0 -6.97201e-08 0)
(0 -6.76623e-08 0)
(0 -6.56451e-08 0)
(0 -6.36868e-08 0)
(0 -6.18036e-08 0)
(0 -6.00088e-08 0)
(0 -5.83128e-08 0)
(0 -5.67232e-08 0)
(0 -5.52446e-08 0)
(0 -5.38788e-08 0)
(0 -5.26251e-08 0)
(0 -5.14806e-08 0)
(0 -5.04405e-08 0)
(0 -4.94985e-08 0)
(0 -4.86473e-08 0)
(0 -8.332e-08 0)
(0 -8.15358e-08 0)
(0 -7.96418e-08 0)
(0 -7.76606e-08 0)
(0 -7.56156e-08 0)
(0 -7.35305e-08 0)
(0 -7.14291e-08 0)
(0 -6.93342e-08 0)
(0 -6.72677e-08 0)
(0 -6.52493e-08 0)
(0 -6.32969e-08 0)
(0 -6.14257e-08 0)
(0 -5.96479e-08 0)
(0 -5.79731e-08 0)
(0 -5.64077e-08 0)
(0 -5.49555e-08 0)
(0 -5.36171e-08 0)
(0 -5.23912e-08 0)
(0 -5.12739e-08 0)
(0 -5.02599e-08 0)
(0 -4.93423e-08 0)
(0 -4.85134e-08 0)
(0 -8.32015e-08 0)
(0 -8.13554e-08 0)
(0 -7.94063e-08 0)
(0 -7.73776e-08 0)
(0 -7.52931e-08 0)
(0 -7.3177e-08 0)
(0 -7.10531e-08 0)
(0 -6.8944e-08 0)
(0 -6.6871e-08 0)
(0 -6.48537e-08 0)
(0 -6.29088e-08 0)
(0 -6.10509e-08 0)
(0 -5.92913e-08 0)
(0 -5.76385e-08 0)
(0 -5.60981e-08 0)
(0 -5.46725e-08 0)
(0 -5.33618e-08 0)
(0 -5.21636e-08 0)
(0 -5.10734e-08 0)
(0 -5.00852e-08 0)
(0 -4.91916e-08 0)
(0 -4.83847e-08 0)
(0 -8.30555e-08 0)
(0 -8.11516e-08 0)
(0 -7.91516e-08 0)
(0 -7.70794e-08 0)
(0 -7.49594e-08 0)
(0 -7.28157e-08 0)
(0 -7.06723e-08 0)
(0 -6.85517e-08 0)
(0 -6.64747e-08 0)
(0 -6.44603e-08 0)
(0 -6.25247e-08 0)
(0 -6.06814e-08 0)
(0 -5.8941e-08 0)
(0 -5.73109e-08 0)
(0 -5.57957e-08 0)
(0 -5.43971e-08 0)
(0 -5.31141e-08 0)
(0 -5.19434e-08 0)
(0 -5.088e-08 0)
(0 -4.99172e-08 0)
(0 -4.90472e-08 0)
(0 -4.82616e-08 0)
(0 -8.2884e-08 0)
(0 -8.09268e-08 0)
(0 -7.88803e-08 0)
(0 -7.67688e-08 0)
(0 -7.46169e-08 0)
(0 -7.24492e-08 0)
(0 -7.02894e-08 0)
(0 -6.81599e-08 0)
(0 -6.60812e-08 0)
(0 -6.40716e-08 0)
(0 -6.21467e-08 0)
(0 -6.03192e-08 0)
(0 -5.85988e-08 0)
(0 -5.6992e-08 0)
(0 -5.55024e-08 0)
(0 -5.41307e-08 0)
(0 -5.28752e-08 0)
(0 -5.17317e-08 0)
(0 -5.06946e-08 0)
(0 -4.97566e-08 0)
(0 -4.89096e-08 0)
(0 -4.81448e-08 0)
(0 -8.26899e-08 0)
(0 -8.06837e-08 0)
(0 -7.85953e-08 0)
(0 -7.64487e-08 0)
(0 -7.42688e-08 0)
(0 -7.20804e-08 0)
(0 -6.99072e-08 0)
(0 -6.77713e-08 0)
(0 -6.5693e-08 0)
(0 -6.36899e-08 0)
(0 -6.17771e-08 0)
(0 -5.99664e-08 0)
(0 -5.82666e-08 0)
(0 -5.66834e-08 0)
(0 -5.52194e-08 0)
(0 -5.38745e-08 0)
(0 -5.26461e-08 0)
(0 -5.15294e-08 0)
(0 -5.0518e-08 0)
(0 -4.96042e-08 0)
(0 -4.87794e-08 0)
(0 -4.80346e-08 0)
(0 -8.24726e-08 0)
(0 -8.04251e-08 0)
(0 -7.82998e-08 0)
(0 -7.61223e-08 0)
(0 -7.39182e-08 0)
(0 -7.17123e-08 0)
(0 -6.95285e-08 0)
(0 -6.73886e-08 0)
(0 -6.53126e-08 0)
(0 -6.33177e-08 0)
(0 -6.14181e-08 0)
(0 -5.96249e-08 0)
(0 -5.79463e-08 0)
(0 -5.63868e-08 0)
(0 -5.49483e-08 0)
(0 -5.36299e-08 0)
(0 -5.2428e-08 0)
(0 -5.13374e-08 0)
(0 -5.03509e-08 0)
(0 -4.94603e-08 0)
(0 -4.86569e-08 0)
(0 -4.79313e-08 0)
(0 -8.22405e-08 0)
(0 -8.01556e-08 0)
(0 -7.79977e-08 0)
(0 -7.57933e-08 0)
(0 -7.35684e-08 0)
(0 -7.13482e-08 0)
(0 -6.91564e-08 0)
(0 -6.70148e-08 0)
(0 -6.49429e-08 0)
(0 -6.29574e-08 0)
(0 -6.10719e-08 0)
(0 -5.92969e-08 0)
(0 -5.76395e-08 0)
(0 -5.61036e-08 0)
(0 -5.46903e-08 0)
(0 -5.33977e-08 0)
(0 -5.22217e-08 0)
(0 -5.11563e-08 0)
(0 -5.01938e-08 0)
(0 -4.93256e-08 0)
(0 -4.85425e-08 0)
(0 -4.78351e-08 0)
(0 -8.19997e-08 0)
(0 -7.98802e-08 0)
(0 -7.76932e-08 0)
(0 -7.54654e-08 0)
(0 -7.3223e-08 0)
(0 -7.09913e-08 0)
(0 -6.87939e-08 0)
(0 -6.66525e-08 0)
(0 -6.45862e-08 0)
(0 -6.26112e-08 0)
(0 -6.07406e-08 0)
(0 -5.8984e-08 0)
(0 -5.73479e-08 0)
(0 -5.58354e-08 0)
(0 -5.44466e-08 0)
(0 -5.31791e-08 0)
(0 -5.20281e-08 0)
(0 -5.09868e-08 0)
(0 -5.00472e-08 0)
(0 -4.92003e-08 0)
(0 -4.84365e-08 0)
(0 -4.77463e-08 0)
(0 -8.17535e-08 0)
(0 -7.96023e-08 0)
(0 -7.739e-08 0)
(0 -7.51423e-08 0)
(0 -7.28855e-08 0)
(0 -7.06449e-08 0)
(0 -6.84441e-08 0)
(0 -6.63046e-08 0)
(0 -6.42452e-08 0)
(0 -6.22815e-08 0)
(0 -6.04261e-08 0)
(0 -5.8688e-08 0)
(0 -5.70729e-08 0)
(0 -5.55831e-08 0)
(0 -5.42182e-08 0)
(0 -5.29749e-08 0)
(0 -5.18477e-08 0)
(0 -5.08294e-08 0)
(0 -4.99115e-08 0)
(0 -4.90846e-08 0)
(0 -4.8339e-08 0)
(0 -4.7665e-08 0)
(0 -8.1499e-08 0)
(0 -7.93247e-08 0)
(0 -7.70918e-08 0)
(0 -7.48277e-08 0)
(0 -7.25593e-08 0)
(0 -7.03122e-08 0)
(0 -6.81099e-08 0)
(0 -6.59737e-08 0)
(0 -6.39221e-08 0)
(0 -6.19703e-08 0)
(0 -6.01303e-08 0)
(0 -5.84105e-08 0)
(0 -5.68158e-08 0)
(0 -5.53481e-08 0)
(0 -5.40059e-08 0)
(0 -5.27856e-08 0)
(0 -5.1681e-08 0)
(0 -5.06844e-08 0)
(0 -4.97869e-08 0)
(0 -4.89788e-08 0)
(0 -4.82501e-08 0)
(0 -4.7591e-08 0)
(0 -8.12481e-08 0)
(0 -7.90534e-08 0)
(0 -7.68029e-08 0)
(0 -7.45254e-08 0)
(0 -7.22479e-08 0)
(0 -6.99963e-08 0)
(0 -6.7794e-08 0)
(0 -6.56623e-08 0)
(0 -6.36191e-08 0)
(0 -6.16795e-08 0)
(0 -5.98548e-08 0)
(0 -5.81528e-08 0)
(0 -5.65779e-08 0)
(0 -5.51311e-08 0)
(0 -5.38106e-08 0)
(0 -5.26119e-08 0)
(0 -5.15285e-08 0)
(0 -5.05521e-08 0)
(0 -4.96736e-08 0)
(0 -4.88828e-08 0)
(0 -4.81698e-08 0)
(0 -4.75244e-08 0)
(0 -8.10077e-08 0)
(0 -7.87934e-08 0)
(0 -7.65277e-08 0)
(0 -7.4239e-08 0)
(0 -7.19546e-08 0)
(0 -6.97001e-08 0)
(0 -6.74992e-08 0)
(0 -6.53727e-08 0)
(0 -6.33384e-08 0)
(0 -6.14109e-08 0)
(0 -5.96011e-08 0)
(0 -5.79161e-08 0)
(0 -5.63599e-08 0)
(0 -5.49329e-08 0)
(0 -5.36326e-08 0)
(0 -5.24541e-08 0)
(0 -5.13903e-08 0)
(0 -5.04327e-08 0)
(0 -4.95715e-08 0)
(0 -4.87967e-08 0)
(0 -4.80979e-08 0)
(0 -4.7465e-08 0)
(0 -8.07801e-08 0)
(0 -7.85478e-08 0)
(0 -7.62695e-08 0)
(0 -7.3972e-08 0)
(0 -7.16825e-08 0)
(0 -6.94266e-08 0)
(0 -6.72279e-08 0)
(0 -6.51071e-08 0)
(0 -6.30818e-08 0)
(0 -6.11661e-08 0)
(0 -5.93704e-08 0)
(0 -5.77016e-08 0)
(0 -5.61628e-08 0)
(0 -5.47542e-08 0)
(0 -5.34725e-08 0)
(0 -5.23126e-08 0)
(0 -5.12667e-08 0)
(0 -5.03261e-08 0)
(0 -4.94808e-08 0)
(0 -4.87204e-08 0)
(0 -4.80344e-08 0)
(0 -4.74127e-08 0)
(0 -8.05595e-08 0)
(0 -7.83185e-08 0)
(0 -7.60313e-08 0)
(0 -7.37273e-08 0)
(0 -7.14343e-08 0)
(0 -6.91781e-08 0)
(0 -6.69823e-08 0)
(0 -6.48674e-08 0)
(0 -6.28509e-08 0)
(0 -6.09464e-08 0)
(0 -5.91639e-08 0)
(0 -5.751e-08 0)
(0 -5.59873e-08 0)
(0 -5.45953e-08 0)
(0 -5.33306e-08 0)
(0 -5.21874e-08 0)
(0 -5.11577e-08 0)
(0 -5.02323e-08 0)
(0 -4.94012e-08 0)
(0 -4.86536e-08 0)
(0 -4.7979e-08 0)
(0 -4.73673e-08 0)
(0 -8.03622e-08 0)
(0 -7.81117e-08 0)
(0 -7.58171e-08 0)
(0 -7.35081e-08 0)
(0 -7.12128e-08 0)
(0 -6.89571e-08 0)
(0 -6.67645e-08 0)
(0 -6.46554e-08 0)
(0 -6.26471e-08 0)
(0 -6.07529e-08 0)
(0 -5.89826e-08 0)
(0 -5.73421e-08 0)
(0 -5.58338e-08 0)
(0 -5.44567e-08 0)
(0 -5.32071e-08 0)
(0 -5.20787e-08 0)
(0 -5.10632e-08 0)
(0 -5.01513e-08 0)
(0 -4.93325e-08 0)
(0 -4.85962e-08 0)
(0 -4.79316e-08 0)
(0 -4.73285e-08 0)
(0 -8.01921e-08 0)
(0 -7.79309e-08 0)
(0 -7.56298e-08 0)
(0 -7.33171e-08 0)
(0 -7.10203e-08 0)
(0 -6.87655e-08 0)
(0 -6.65761e-08 0)
(0 -6.44725e-08 0)
(0 -6.24717e-08 0)
(0 -6.05867e-08 0)
(0 -5.88271e-08 0)
(0 -5.71984e-08 0)
(0 -5.57027e-08 0)
(0 -5.43386e-08 0)
(0 -5.3102e-08 0)
(0 -5.19864e-08 0)
(0 -5.09833e-08 0)
(0 -5.00829e-08 0)
(0 -4.92747e-08 0)
(0 -4.85479e-08 0)
(0 -4.78918e-08 0)
(0 -4.72961e-08 0)
(0 -8.00408e-08 0)
(0 -7.77766e-08 0)
(0 -7.54718e-08 0)
(0 -7.31565e-08 0)
(0 -7.08589e-08 0)
(0 -6.86052e-08 0)
(0 -6.64188e-08 0)
(0 -6.43201e-08 0)
(0 -6.23257e-08 0)
(0 -6.04487e-08 0)
(0 -5.86981e-08 0)
(0 -5.70795e-08 0)
(0 -5.55943e-08 0)
(0 -5.42412e-08 0)
(0 -5.30155e-08 0)
(0 -5.19106e-08 0)
(0 -5.09177e-08 0)
(0 -5.00269e-08 0)
(0 -4.92275e-08 0)
(0 -4.85087e-08 0)
(0 -4.78595e-08 0)
(0 -4.72699e-08 0)
(0 -7.99221e-08 0)
(0 -7.76538e-08 0)
(0 -7.53457e-08 0)
(0 -7.30283e-08 0)
(0 -7.07302e-08 0)
(0 -6.84775e-08 0)
(0 -6.62937e-08 0)
(0 -6.4199e-08 0)
(0 -6.22099e-08 0)
(0 -6.03393e-08 0)
(0 -5.85962e-08 0)
(0 -5.69855e-08 0)
(0 -5.55089e-08 0)
(0 -5.41645e-08 0)
(0 -5.29475e-08 0)
(0 -5.18511e-08 0)
(0 -5.08663e-08 0)
(0 -4.99831e-08 0)
(0 -4.91907e-08 0)
(0 -4.84781e-08 0)
(0 -4.78345e-08 0)
(0 -4.72496e-08 0)
(0 -7.98371e-08 0)
(0 -7.75646e-08 0)
(0 -7.52534e-08 0)
(0 -7.29342e-08 0)
(0 -7.06356e-08 0)
(0 -6.83837e-08 0)
(0 -6.62018e-08 0)
(0 -6.41101e-08 0)
(0 -6.2125e-08 0)
(0 -6.02592e-08 0)
(0 -5.85215e-08 0)
(0 -5.69169e-08 0)
(0 -5.54465e-08 0)
(0 -5.41085e-08 0)
(0 -5.2898e-08 0)
(0 -5.18078e-08 0)
(0 -5.0829e-08 0)
(0 -4.99514e-08 0)
(0 -4.91641e-08 0)
(0 -4.84561e-08 0)
(0 -4.78165e-08 0)
(0 -4.72351e-08 0)
(0 -7.97888e-08 0)
(0 -7.75104e-08 0)
(0 -7.51959e-08 0)
(0 -7.28751e-08 0)
(0 -7.05759e-08 0)
(0 -6.83244e-08 0)
(0 -6.61437e-08 0)
(0 -6.40539e-08 0)
(0 -6.20714e-08 0)
(0 -6.02087e-08 0)
(0 -5.84745e-08 0)
(0 -5.68737e-08 0)
(0 -5.54073e-08 0)
(0 -5.40734e-08 0)
(0 -5.2867e-08 0)
(0 -5.17808e-08 0)
(0 -5.08058e-08 0)
(0 -4.99317e-08 0)
(0 -4.91476e-08 0)
(0 -4.84425e-08 0)
(0 -4.78055e-08 0)
(0 -4.72262e-08 0)
(0 -7.97735e-08 0)
(0 -7.749e-08 0)
(0 -7.51732e-08 0)
(0 -7.28512e-08 0)
(0 -7.05516e-08 0)
(0 -6.83001e-08 0)
(0 -6.61199e-08 0)
(0 -6.40308e-08 0)
(0 -6.20493e-08 0)
(0 -6.01879e-08 0)
(0 -5.84552e-08 0)
(0 -5.6856e-08 0)
(0 -5.53913e-08 0)
(0 -5.40592e-08 0)
(0 -5.28545e-08 0)
(0 -5.17699e-08 0)
(0 -5.07965e-08 0)
(0 -4.99239e-08 0)
(0 -4.91412e-08 0)
(0 -4.84372e-08 0)
(0 -4.78012e-08 0)
(0 -4.72228e-08 0)
(0 -4.92912e-08 0)
(0 -4.84023e-08 0)
(0 -4.76037e-08 0)
(0 -4.68876e-08 0)
(0 -4.62455e-08 0)
(0 -4.56692e-08 0)
(0 -4.51505e-08 0)
(0 -4.46817e-08 0)
(0 -4.42562e-08 0)
(0 -4.38676e-08 0)
(0 -4.35109e-08 0)
(0 -4.31817e-08 0)
(0 -4.28765e-08 0)
(0 -4.25927e-08 0)
(0 -4.23283e-08 0)
(0 -4.2082e-08 0)
(0 -4.18531e-08 0)
(0 -4.16413e-08 0)
(0 -4.14465e-08 0)
(0 -4.12689e-08 0)
(0 -4.11091e-08 0)
(0 -4.09676e-08 0)
(0 -4.08449e-08 0)
(0 -4.07417e-08 0)
(0 -4.06584e-08 0)
(0 -4.05955e-08 0)
(0 -4.05533e-08 0)
(0 -4.05322e-08 0)
(0 -4.91609e-08 0)
(0 -4.82882e-08 0)
(0 -4.75041e-08 0)
(0 -4.68004e-08 0)
(0 -4.61689e-08 0)
(0 -4.56013e-08 0)
(0 -4.50896e-08 0)
(0 -4.46264e-08 0)
(0 -4.4205e-08 0)
(0 -4.38194e-08 0)
(0 -4.34648e-08 0)
(0 -4.31368e-08 0)
(0 -4.28323e-08 0)
(0 -4.25486e-08 0)
(0 -4.22841e-08 0)
(0 -4.20375e-08 0)
(0 -4.18081e-08 0)
(0 -4.15956e-08 0)
(0 -4.14002e-08 0)
(0 -4.12221e-08 0)
(0 -4.10618e-08 0)
(0 -4.09199e-08 0)
(0 -4.07968e-08 0)
(0 -4.06932e-08 0)
(0 -4.06097e-08 0)
(0 -4.05466e-08 0)
(0 -4.05043e-08 0)
(0 -4.04831e-08 0)
(0 -4.90294e-08 0)
(0 -4.81735e-08 0)
(0 -4.74042e-08 0)
(0 -4.67133e-08 0)
(0 -4.60926e-08 0)
(0 -4.5534e-08 0)
(0 -4.50294e-08 0)
(0 -4.45718e-08 0)
(0 -4.41546e-08 0)
(0 -4.37721e-08 0)
(0 -4.34195e-08 0)
(0 -4.30928e-08 0)
(0 -4.27889e-08 0)
(0 -4.25054e-08 0)
(0 -4.22407e-08 0)
(0 -4.19937e-08 0)
(0 -4.17637e-08 0)
(0 -4.15507e-08 0)
(0 -4.13547e-08 0)
(0 -4.1176e-08 0)
(0 -4.10152e-08 0)
(0 -4.08727e-08 0)
(0 -4.07492e-08 0)
(0 -4.06453e-08 0)
(0 -4.05615e-08 0)
(0 -4.04982e-08 0)
(0 -4.04559e-08 0)
(0 -4.04346e-08 0)
(0 -4.88972e-08 0)
(0 -4.80585e-08 0)
(0 -4.73044e-08 0)
(0 -4.66266e-08 0)
(0 -4.6017e-08 0)
(0 -4.54674e-08 0)
(0 -4.49702e-08 0)
(0 -4.45182e-08 0)
(0 -4.41053e-08 0)
(0 -4.37258e-08 0)
(0 -4.33752e-08 0)
(0 -4.30497e-08 0)
(0 -4.27464e-08 0)
(0 -4.24631e-08 0)
(0 -4.21981e-08 0)
(0 -4.19507e-08 0)
(0 -4.17202e-08 0)
(0 -4.15065e-08 0)
(0 -4.13099e-08 0)
(0 -4.11306e-08 0)
(0 -4.09692e-08 0)
(0 -4.08263e-08 0)
(0 -4.07024e-08 0)
(0 -4.05981e-08 0)
(0 -4.05141e-08 0)
(0 -4.04506e-08 0)
(0 -4.04081e-08 0)
(0 -4.03867e-08 0)
(0 -4.87648e-08 0)
(0 -4.79437e-08 0)
(0 -4.7205e-08 0)
(0 -4.65406e-08 0)
(0 -4.59422e-08 0)
(0 -4.54018e-08 0)
(0 -4.49119e-08 0)
(0 -4.44657e-08 0)
(0 -4.4057e-08 0)
(0 -4.36805e-08 0)
(0 -4.3332e-08 0)
(0 -4.30077e-08 0)
(0 -4.27049e-08 0)
(0 -4.24217e-08 0)
(0 -4.21565e-08 0)
(0 -4.19086e-08 0)
(0 -4.16775e-08 0)
(0 -4.14632e-08 0)
(0 -4.12659e-08 0)
(0 -4.1086e-08 0)
(0 -4.0924e-08 0)
(0 -4.07806e-08 0)
(0 -4.06563e-08 0)
(0 -4.05517e-08 0)
(0 -4.04673e-08 0)
(0 -4.04037e-08 0)
(0 -4.0361e-08 0)
(0 -4.03396e-08 0)
(0 -4.86327e-08 0)
(0 -4.78295e-08 0)
(0 -4.71065e-08 0)
(0 -4.64556e-08 0)
(0 -4.58685e-08 0)
(0 -4.53374e-08 0)
(0 -4.48549e-08 0)
(0 -4.44144e-08 0)
(0 -4.40099e-08 0)
(0 -4.36365e-08 0)
(0 -4.32899e-08 0)
(0 -4.29668e-08 0)
(0 -4.26646e-08 0)
(0 -4.23814e-08 0)
(0 -4.21159e-08 0)
(0 -4.18675e-08 0)
(0 -4.16358e-08 0)
(0 -4.14208e-08 0)
(0 -4.12228e-08 0)
(0 -4.10423e-08 0)
(0 -4.08797e-08 0)
(0 -4.07357e-08 0)
(0 -4.0611e-08 0)
(0 -4.0506e-08 0)
(0 -4.04214e-08 0)
(0 -4.03575e-08 0)
(0 -4.03148e-08 0)
(0 -4.02933e-08 0)
(0 -4.85015e-08 0)
(0 -4.77164e-08 0)
(0 -4.70093e-08 0)
(0 -4.6372e-08 0)
(0 -4.57962e-08 0)
(0 -4.52744e-08 0)
(0 -4.47993e-08 0)
(0 -4.43645e-08 0)
(0 -4.39642e-08 0)
(0 -4.35937e-08 0)
(0 -4.32491e-08 0)
(0 -4.29271e-08 0)
(0 -4.26253e-08 0)
(0 -4.23421e-08 0)
(0 -4.20764e-08 0)
(0 -4.18274e-08 0)
(0 -4.1595e-08 0)
(0 -4.13793e-08 0)
(0 -4.11806e-08 0)
(0 -4.09994e-08 0)
(0 -4.08363e-08 0)
(0 -4.06918e-08 0)
(0 -4.05666e-08 0)
(0 -4.04613e-08 0)
(0 -4.03764e-08 0)
(0 -4.03123e-08 0)
(0 -4.02694e-08 0)
(0 -4.02479e-08 0)
(0 -4.83717e-08 0)
(0 -4.76049e-08 0)
(0 -4.69138e-08 0)
(0 -4.629e-08 0)
(0 -4.57257e-08 0)
(0 -4.52131e-08 0)
(0 -4.47454e-08 0)
(0 -4.43161e-08 0)
(0 -4.392e-08 0)
(0 -4.35524e-08 0)
(0 -4.32096e-08 0)
(0 -4.28886e-08 0)
(0 -4.25873e-08 0)
(0 -4.2304e-08 0)
(0 -4.20379e-08 0)
(0 -4.17884e-08 0)
(0 -4.15553e-08 0)
(0 -4.13389e-08 0)
(0 -4.11395e-08 0)
(0 -4.09576e-08 0)
(0 -4.07938e-08 0)
(0 -4.06488e-08 0)
(0 -4.05232e-08 0)
(0 -4.04175e-08 0)
(0 -4.03323e-08 0)
(0 -4.0268e-08 0)
(0 -4.0225e-08 0)
(0 -4.02034e-08 0)
(0 -4.8244e-08 0)
(0 -4.74955e-08 0)
(0 -4.68203e-08 0)
(0 -4.62102e-08 0)
(0 -4.56571e-08 0)
(0 -4.51537e-08 0)
(0 -4.46932e-08 0)
(0 -4.42694e-08 0)
(0 -4.38773e-08 0)
(0 -4.35125e-08 0)
(0 -4.31715e-08 0)
(0 -4.28515e-08 0)
(0 -4.25505e-08 0)
(0 -4.22671e-08 0)
(0 -4.20006e-08 0)
(0 -4.17505e-08 0)
(0 -4.15167e-08 0)
(0 -4.12995e-08 0)
(0 -4.10994e-08 0)
(0 -4.09168e-08 0)
(0 -4.07524e-08 0)
(0 -4.06069e-08 0)
(0 -4.04808e-08 0)
(0 -4.03747e-08 0)
(0 -4.02892e-08 0)
(0 -4.02247e-08 0)
(0 -4.01816e-08 0)
(0 -4.01599e-08 0)
(0 -4.81189e-08 0)
(0 -4.73887e-08 0)
(0 -4.67293e-08 0)
(0 -4.61326e-08 0)
(0 -4.55908e-08 0)
(0 -4.50964e-08 0)
(0 -4.46429e-08 0)
(0 -4.42245e-08 0)
(0 -4.38363e-08 0)
(0 -4.34742e-08 0)
(0 -4.31348e-08 0)
(0 -4.28157e-08 0)
(0 -4.2515e-08 0)
(0 -4.22315e-08 0)
(0 -4.19645e-08 0)
(0 -4.17137e-08 0)
(0 -4.14792e-08 0)
(0 -4.12613e-08 0)
(0 -4.10604e-08 0)
(0 -4.08771e-08 0)
(0 -4.07121e-08 0)
(0 -4.0566e-08 0)
(0 -4.04395e-08 0)
(0 -4.0333e-08 0)
(0 -4.02473e-08 0)
(0 -4.01826e-08 0)
(0 -4.01392e-08 0)
(0 -4.01175e-08 0)
(0 -4.7997e-08 0)
(0 -4.72849e-08 0)
(0 -4.66412e-08 0)
(0 -4.60578e-08 0)
(0 -4.55269e-08 0)
(0 -4.50413e-08 0)
(0 -4.45947e-08 0)
(0 -4.41816e-08 0)
(0 -4.37971e-08 0)
(0 -4.34375e-08 0)
(0 -4.30997e-08 0)
(0 -4.27814e-08 0)
(0 -4.24809e-08 0)
(0 -4.21972e-08 0)
(0 -4.19297e-08 0)
(0 -4.16782e-08 0)
(0 -4.1443e-08 0)
(0 -4.12242e-08 0)
(0 -4.10226e-08 0)
(0 -4.08386e-08 0)
(0 -4.0673e-08 0)
(0 -4.05263e-08 0)
(0 -4.03993e-08 0)
(0 -4.02925e-08 0)
(0 -4.02065e-08 0)
(0 -4.01416e-08 0)
(0 -4.00981e-08 0)
(0 -4.00763e-08 0)
(0 -4.78788e-08 0)
(0 -4.71846e-08 0)
(0 -4.65564e-08 0)
(0 -4.59859e-08 0)
(0 -4.54657e-08 0)
(0 -4.49887e-08 0)
(0 -4.45488e-08 0)
(0 -4.41407e-08 0)
(0 -4.37598e-08 0)
(0 -4.34026e-08 0)
(0 -4.30662e-08 0)
(0 -4.27486e-08 0)
(0 -4.24482e-08 0)
(0 -4.21642e-08 0)
(0 -4.18962e-08 0)
(0 -4.1644e-08 0)
(0 -4.1408e-08 0)
(0 -4.11884e-08 0)
(0 -4.0986e-08 0)
(0 -4.08013e-08 0)
(0 -4.0635e-08 0)
(0 -4.04878e-08 0)
(0 -4.03604e-08 0)
(0 -4.02532e-08 0)
(0 -4.01669e-08 0)
(0 -4.01018e-08 0)
(0 -4.00582e-08 0)
(0 -4.00364e-08 0)
(0 -4.77649e-08 0)
(0 -4.70883e-08 0)
(0 -4.64751e-08 0)
(0 -4.59173e-08 0)
(0 -4.54074e-08 0)
(0 -4.49387e-08 0)
(0 -4.45052e-08 0)
(0 -4.41019e-08 0)
(0 -4.37244e-08 0)
(0 -4.33694e-08 0)
(0 -4.30343e-08 0)
(0 -4.27173e-08 0)
(0 -4.24169e-08 0)
(0 -4.21326e-08 0)
(0 -4.1864e-08 0)
(0 -4.16111e-08 0)
(0 -4.13742e-08 0)
(0 -4.11539e-08 0)
(0 -4.09507e-08 0)
(0 -4.07653e-08 0)
(0 -4.05984e-08 0)
(0 -4.04507e-08 0)
(0 -4.03228e-08 0)
(0 -4.02153e-08 0)
(0 -4.01286e-08 0)
(0 -4.00633e-08 0)
(0 -4.00196e-08 0)
(0 -3.99977e-08 0)
(0 -4.76557e-08 0)
(0 -4.69962e-08 0)
(0 -4.63977e-08 0)
(0 -4.58521e-08 0)
(0 -4.53523e-08 0)
(0 -4.48915e-08 0)
(0 -4.44641e-08 0)
(0 -4.40653e-08 0)
(0 -4.36909e-08 0)
(0 -4.3338e-08 0)
(0 -4.30041e-08 0)
(0 -4.26875e-08 0)
(0 -4.23872e-08 0)
(0 -4.21025e-08 0)
(0 -4.18332e-08 0)
(0 -4.15796e-08 0)
(0 -4.13419e-08 0)
(0 -4.11207e-08 0)
(0 -4.09167e-08 0)
(0 -4.07306e-08 0)
(0 -4.05631e-08 0)
(0 -4.04148e-08 0)
(0 -4.02865e-08 0)
(0 -4.01786e-08 0)
(0 -4.00917e-08 0)
(0 -4.00262e-08 0)
(0 -3.99824e-08 0)
(0 -3.99604e-08 0)
(0 -4.75518e-08 0)
(0 -4.69088e-08 0)
(0 -4.63244e-08 0)
(0 -4.57907e-08 0)
(0 -4.53004e-08 0)
(0 -4.48472e-08 0)
(0 -4.44256e-08 0)
(0 -4.40309e-08 0)
(0 -4.36595e-08 0)
(0 -4.33085e-08 0)
(0 -4.29756e-08 0)
(0 -4.26594e-08 0)
(0 -4.23589e-08 0)
(0 -4.20738e-08 0)
(0 -4.18038e-08 0)
(0 -4.15494e-08 0)
(0 -4.13109e-08 0)
(0 -4.10889e-08 0)
(0 -4.08841e-08 0)
(0 -4.06973e-08 0)
(0 -4.05292e-08 0)
(0 -4.03804e-08 0)
(0 -4.02516e-08 0)
(0 -4.01434e-08 0)
(0 -4.00563e-08 0)
(0 -3.99905e-08 0)
(0 -3.99466e-08 0)
(0 -3.99245e-08 0)
(0 -4.74533e-08 0)
(0 -4.68264e-08 0)
(0 -4.62555e-08 0)
(0 -4.5733e-08 0)
(0 -4.52518e-08 0)
(0 -4.48058e-08 0)
(0 -4.43896e-08 0)
(0 -4.39989e-08 0)
(0 -4.36302e-08 0)
(0 -4.32808e-08 0)
(0 -4.29488e-08 0)
(0 -4.26329e-08 0)
(0 -4.23322e-08 0)
(0 -4.20465e-08 0)
(0 -4.17759e-08 0)
(0 -4.15207e-08 0)
(0 -4.12813e-08 0)
(0 -4.10585e-08 0)
(0 -4.0853e-08 0)
(0 -4.06655e-08 0)
(0 -4.04967e-08 0)
(0 -4.03474e-08 0)
(0 -4.02182e-08 0)
(0 -4.01097e-08 0)
(0 -4.00223e-08 0)
(0 -3.99564e-08 0)
(0 -3.99123e-08 0)
(0 -3.98902e-08 0)
(0 -4.73608e-08 0)
(0 -4.67491e-08 0)
(0 -4.61911e-08 0)
(0 -4.56793e-08 0)
(0 -4.52067e-08 0)
(0 -4.47674e-08 0)
(0 -4.43562e-08 0)
(0 -4.39692e-08 0)
(0 -4.36029e-08 0)
(0 -4.32551e-08 0)
(0 -4.29238e-08 0)
(0 -4.2608e-08 0)
(0 -4.2307e-08 0)
(0 -4.20208e-08 0)
(0 -4.17495e-08 0)
(0 -4.14934e-08 0)
(0 -4.12532e-08 0)
(0 -4.10296e-08 0)
(0 -4.08233e-08 0)
(0 -4.06351e-08 0)
(0 -4.04658e-08 0)
(0 -4.0316e-08 0)
(0 -4.01864e-08 0)
(0 -4.00775e-08 0)
(0 -3.99898e-08 0)
(0 -3.99237e-08 0)
(0 -3.98795e-08 0)
(0 -3.98574e-08 0)
(0 -4.72743e-08 0)
(0 -4.66771e-08 0)
(0 -4.61314e-08 0)
(0 -4.56296e-08 0)
(0 -4.51651e-08 0)
(0 -4.4732e-08 0)
(0 -4.43255e-08 0)
(0 -4.39418e-08 0)
(0 -4.35778e-08 0)
(0 -4.32312e-08 0)
(0 -4.29005e-08 0)
(0 -4.25847e-08 0)
(0 -4.22834e-08 0)
(0 -4.19966e-08 0)
(0 -4.17245e-08 0)
(0 -4.14677e-08 0)
(0 -4.12266e-08 0)
(0 -4.10022e-08 0)
(0 -4.07952e-08 0)
(0 -4.06063e-08 0)
(0 -4.04364e-08 0)
(0 -4.02861e-08 0)
(0 -4.01561e-08 0)
(0 -4.00469e-08 0)
(0 -3.9959e-08 0)
(0 -3.98927e-08 0)
(0 -3.98484e-08 0)
(0 -3.98262e-08 0)
(0 -4.71941e-08 0)
(0 -4.66106e-08 0)
(0 -4.60764e-08 0)
(0 -4.5584e-08 0)
(0 -4.51269e-08 0)
(0 -4.46996e-08 0)
(0 -4.42974e-08 0)
(0 -4.39167e-08 0)
(0 -4.35546e-08 0)
(0 -4.32091e-08 0)
(0 -4.28789e-08 0)
(0 -4.25631e-08 0)
(0 -4.22614e-08 0)
(0 -4.1974e-08 0)
(0 -4.17011e-08 0)
(0 -4.14434e-08 0)
(0 -4.12016e-08 0)
(0 -4.09764e-08 0)
(0 -4.07686e-08 0)
(0 -4.05791e-08 0)
(0 -4.04086e-08 0)
(0 -4.02579e-08 0)
(0 -4.01275e-08 0)
(0 -4.0018e-08 0)
(0 -3.99298e-08 0)
(0 -3.98634e-08 0)
(0 -3.9819e-08 0)
(0 -3.97967e-08 0)
(0 -4.71203e-08 0)
(0 -4.65497e-08 0)
(0 -4.60261e-08 0)
(0 -4.55424e-08 0)
(0 -4.50923e-08 0)
(0 -4.46702e-08 0)
(0 -4.42719e-08 0)
(0 -4.38939e-08 0)
(0 -4.35335e-08 0)
(0 -4.3189e-08 0)
(0 -4.2859e-08 0)
(0 -4.25431e-08 0)
(0 -4.2241e-08 0)
(0 -4.19529e-08 0)
(0 -4.16793e-08 0)
(0 -4.14207e-08 0)
(0 -4.11781e-08 0)
(0 -4.09521e-08 0)
(0 -4.07436e-08 0)
(0 -4.05535e-08 0)
(0 -4.03825e-08 0)
(0 -4.02313e-08 0)
(0 -4.01005e-08 0)
(0 -3.99908e-08 0)
(0 -3.99024e-08 0)
(0 -3.98358e-08 0)
(0 -3.97913e-08 0)
(0 -3.97689e-08 0)
(0 -4.7053e-08 0)
(0 -4.64942e-08 0)
(0 -4.59805e-08 0)
(0 -4.55049e-08 0)
(0 -4.5061e-08 0)
(0 -4.46437e-08 0)
(0 -4.42489e-08 0)
(0 -4.38733e-08 0)
(0 -4.35144e-08 0)
(0 -4.31706e-08 0)
(0 -4.28409e-08 0)
(0 -4.25247e-08 0)
(0 -4.22221e-08 0)
(0 -4.19334e-08 0)
(0 -4.1659e-08 0)
(0 -4.13996e-08 0)
(0 -4.11562e-08 0)
(0 -4.09295e-08 0)
(0 -4.07203e-08 0)
(0 -4.05296e-08 0)
(0 -4.03581e-08 0)
(0 -4.02065e-08 0)
(0 -4.00754e-08 0)
(0 -3.99653e-08 0)
(0 -3.98767e-08 0)
(0 -3.981e-08 0)
(0 -3.97653e-08 0)
(0 -3.9743e-08 0)
(0 -4.69919e-08 0)
(0 -4.64441e-08 0)
(0 -4.59395e-08 0)
(0 -4.54712e-08 0)
(0 -4.5033e-08 0)
(0 -4.46201e-08 0)
(0 -4.42284e-08 0)
(0 -4.38548e-08 0)
(0 -4.34972e-08 0)
(0 -4.3154e-08 0)
(0 -4.28243e-08 0)
(0 -4.25079e-08 0)
(0 -4.22048e-08 0)
(0 -4.19154e-08 0)
(0 -4.16402e-08 0)
(0 -4.13801e-08 0)
(0 -4.11359e-08 0)
(0 -4.09085e-08 0)
(0 -4.06987e-08 0)
(0 -4.05074e-08 0)
(0 -4.03354e-08 0)
(0 -4.01834e-08 0)
(0 -4.0052e-08 0)
(0 -3.99416e-08 0)
(0 -3.98529e-08 0)
(0 -3.9786e-08 0)
(0 -3.97412e-08 0)
(0 -3.97188e-08 0)
(0 -4.69372e-08 0)
(0 -4.63993e-08 0)
(0 -4.5903e-08 0)
(0 -4.54412e-08 0)
(0 -4.50082e-08 0)
(0 -4.45991e-08 0)
(0 -4.42101e-08 0)
(0 -4.38384e-08 0)
(0 -4.34818e-08 0)
(0 -4.31391e-08 0)
(0 -4.28095e-08 0)
(0 -4.24927e-08 0)
(0 -4.21891e-08 0)
(0 -4.1899e-08 0)
(0 -4.16231e-08 0)
(0 -4.13622e-08 0)
(0 -4.11173e-08 0)
(0 -4.08892e-08 0)
(0 -4.06788e-08 0)
(0 -4.0487e-08 0)
(0 -4.03145e-08 0)
(0 -4.01621e-08 0)
(0 -4.00304e-08 0)
(0 -3.99198e-08 0)
(0 -3.98309e-08 0)
(0 -3.97639e-08 0)
(0 -3.97191e-08 0)
(0 -3.96966e-08 0)
(0 -4.68885e-08 0)
(0 -4.63597e-08 0)
(0 -4.58708e-08 0)
(0 -4.54149e-08 0)
(0 -4.49865e-08 0)
(0 -4.45808e-08 0)
(0 -4.41942e-08 0)
(0 -4.3824e-08 0)
(0 -4.34683e-08 0)
(0 -4.31259e-08 0)
(0 -4.27962e-08 0)
(0 -4.24791e-08 0)
(0 -4.21749e-08 0)
(0 -4.18841e-08 0)
(0 -4.16075e-08 0)
(0 -4.1346e-08 0)
(0 -4.11003e-08 0)
(0 -4.08716e-08 0)
(0 -4.06607e-08 0)
(0 -4.04684e-08 0)
(0 -4.02955e-08 0)
(0 -4.01427e-08 0)
(0 -4.00107e-08 0)
(0 -3.98999e-08 0)
(0 -3.98108e-08 0)
(0 -3.97437e-08 0)
(0 -3.96988e-08 0)
(0 -3.96763e-08 0)
(0 -4.68459e-08 0)
(0 -4.63251e-08 0)
(0 -4.58427e-08 0)
(0 -4.53921e-08 0)
(0 -4.49676e-08 0)
(0 -4.45649e-08 0)
(0 -4.41803e-08 0)
(0 -4.38114e-08 0)
(0 -4.34564e-08 0)
(0 -4.31142e-08 0)
(0 -4.27844e-08 0)
(0 -4.2467e-08 0)
(0 -4.21622e-08 0)
(0 -4.18708e-08 0)
(0 -4.15936e-08 0)
(0 -4.13313e-08 0)
(0 -4.10851e-08 0)
(0 -4.08558e-08 0)
(0 -4.06443e-08 0)
(0 -4.04516e-08 0)
(0 -4.02783e-08 0)
(0 -4.01252e-08 0)
(0 -3.99929e-08 0)
(0 -3.98819e-08 0)
(0 -3.97927e-08 0)
(0 -3.97254e-08 0)
(0 -3.96805e-08 0)
(0 -3.9658e-08 0)
(0 -4.68089e-08 0)
(0 -4.62952e-08 0)
(0 -4.58186e-08 0)
(0 -4.53725e-08 0)
(0 -4.49515e-08 0)
(0 -4.45513e-08 0)
(0 -4.41685e-08 0)
(0 -4.38006e-08 0)
(0 -4.34462e-08 0)
(0 -4.31041e-08 0)
(0 -4.27742e-08 0)
(0 -4.24564e-08 0)
(0 -4.21511e-08 0)
(0 -4.18591e-08 0)
(0 -4.15812e-08 0)
(0 -4.13184e-08 0)
(0 -4.10715e-08 0)
(0 -4.08417e-08 0)
(0 -4.06298e-08 0)
(0 -4.04366e-08 0)
(0 -4.0263e-08 0)
(0 -4.01096e-08 0)
(0 -3.99771e-08 0)
(0 -3.98659e-08 0)
(0 -3.97765e-08 0)
(0 -3.97092e-08 0)
(0 -3.96642e-08 0)
(0 -3.96416e-08 0)
(0 -4.67775e-08 0)
(0 -4.62699e-08 0)
(0 -4.57982e-08 0)
(0 -4.5356e-08 0)
(0 -4.4938e-08 0)
(0 -4.45399e-08 0)
(0 -4.41585e-08 0)
(0 -4.37915e-08 0)
(0 -4.34375e-08 0)
(0 -4.30955e-08 0)
(0 -4.27654e-08 0)
(0 -4.24472e-08 0)
(0 -4.21415e-08 0)
(0 -4.18489e-08 0)
(0 -4.15705e-08 0)
(0 -4.13071e-08 0)
(0 -4.10597e-08 0)
(0 -4.08294e-08 0)
(0 -4.0617e-08 0)
(0 -4.04235e-08 0)
(0 -4.02496e-08 0)
(0 -4.0096e-08 0)
(0 -3.99633e-08 0)
(0 -3.9852e-08 0)
(0 -3.97624e-08 0)
(0 -3.9695e-08 0)
(0 -3.96499e-08 0)
(0 -3.96274e-08 0)
(0 -4.67513e-08 0)
(0 -4.62489e-08 0)
(0 -4.57814e-08 0)
(0 -4.53424e-08 0)
(0 -4.49268e-08 0)
(0 -4.45305e-08 0)
(0 -4.41503e-08 0)
(0 -4.3784e-08 0)
(0 -4.34303e-08 0)
(0 -4.30884e-08 0)
(0 -4.2758e-08 0)
(0 -4.24395e-08 0)
(0 -4.21333e-08 0)
(0 -4.18403e-08 0)
(0 -4.15614e-08 0)
(0 -4.12975e-08 0)
(0 -4.10497e-08 0)
(0 -4.08189e-08 0)
(0 -4.06062e-08 0)
(0 -4.04124e-08 0)
(0 -4.02382e-08 0)
(0 -4.00843e-08 0)
(0 -3.99515e-08 0)
(0 -3.984e-08 0)
(0 -3.97504e-08 0)
(0 -3.96829e-08 0)
(0 -3.96377e-08 0)
(0 -3.96151e-08 0)
(0 -4.67302e-08 0)
(0 -4.6232e-08 0)
(0 -4.57679e-08 0)
(0 -4.53316e-08 0)
(0 -4.49179e-08 0)
(0 -4.4523e-08 0)
(0 -4.41438e-08 0)
(0 -4.3778e-08 0)
(0 -4.34245e-08 0)
(0 -4.30826e-08 0)
(0 -4.2752e-08 0)
(0 -4.24332e-08 0)
(0 -4.21267e-08 0)
(0 -4.18332e-08 0)
(0 -4.15538e-08 0)
(0 -4.12895e-08 0)
(0 -4.10413e-08 0)
(0 -4.08103e-08 0)
(0 -4.05972e-08 0)
(0 -4.04031e-08 0)
(0 -4.02287e-08 0)
(0 -4.00747e-08 0)
(0 -3.99417e-08 0)
(0 -3.98301e-08 0)
(0 -3.97404e-08 0)
(0 -3.96728e-08 0)
(0 -3.96277e-08 0)
(0 -3.9605e-08 0)
(0 -4.67139e-08 0)
(0 -4.6219e-08 0)
(0 -4.57575e-08 0)
(0 -4.53233e-08 0)
(0 -4.49112e-08 0)
(0 -4.45173e-08 0)
(0 -4.41388e-08 0)
(0 -4.37735e-08 0)
(0 -4.34201e-08 0)
(0 -4.30781e-08 0)
(0 -4.27474e-08 0)
(0 -4.24283e-08 0)
(0 -4.21214e-08 0)
(0 -4.18277e-08 0)
(0 -4.15479e-08 0)
(0 -4.12833e-08 0)
(0 -4.10348e-08 0)
(0 -4.08034e-08 0)
(0 -4.05901e-08 0)
(0 -4.03958e-08 0)
(0 -4.02212e-08 0)
(0 -4.00671e-08 0)
(0 -3.99339e-08 0)
(0 -3.98223e-08 0)
(0 -3.97325e-08 0)
(0 -3.96649e-08 0)
(0 -3.96197e-08 0)
(0 -3.9597e-08 0)
(0 -4.67023e-08 0)
(0 -4.62098e-08 0)
(0 -4.57502e-08 0)
(0 -4.53174e-08 0)
(0 -4.49065e-08 0)
(0 -4.45134e-08 0)
(0 -4.41353e-08 0)
(0 -4.37702e-08 0)
(0 -4.3417e-08 0)
(0 -4.30749e-08 0)
(0 -4.27441e-08 0)
(0 -4.24248e-08 0)
(0 -4.21177e-08 0)
(0 -4.18236e-08 0)
(0 -4.15437e-08 0)
(0 -4.12788e-08 0)
(0 -4.103e-08 0)
(0 -4.07984e-08 0)
(0 -4.0585e-08 0)
(0 -4.03905e-08 0)
(0 -4.02158e-08 0)
(0 -4.00615e-08 0)
(0 -3.99283e-08 0)
(0 -3.98165e-08 0)
(0 -3.97267e-08 0)
(0 -3.9659e-08 0)
(0 -3.96138e-08 0)
(0 -3.95912e-08 0)
(0 -4.66952e-08 0)
(0 -4.62042e-08 0)
(0 -4.57458e-08 0)
(0 -4.5314e-08 0)
(0 -4.49037e-08 0)
(0 -4.4511e-08 0)
(0 -4.41332e-08 0)
(0 -4.37683e-08 0)
(0 -4.34151e-08 0)
(0 -4.3073e-08 0)
(0 -4.27421e-08 0)
(0 -4.24226e-08 0)
(0 -4.21154e-08 0)
(0 -4.18211e-08 0)
(0 -4.1541e-08 0)
(0 -4.12759e-08 0)
(0 -4.1027e-08 0)
(0 -4.07953e-08 0)
(0 -4.05817e-08 0)
(0 -4.03871e-08 0)
(0 -4.02123e-08 0)
(0 -4.0058e-08 0)
(0 -3.99247e-08 0)
(0 -3.98129e-08 0)
(0 -3.9723e-08 0)
(0 -3.96554e-08 0)
(0 -3.96101e-08 0)
(0 -3.95875e-08 0)
(0 -4.66926e-08 0)
(0 -4.62022e-08 0)
(0 -4.57443e-08 0)
(0 -4.53128e-08 0)
(0 -4.49027e-08 0)
(0 -4.45103e-08 0)
(0 -4.41326e-08 0)
(0 -4.37677e-08 0)
(0 -4.34145e-08 0)
(0 -4.30724e-08 0)
(0 -4.27413e-08 0)
(0 -4.24218e-08 0)
(0 -4.21145e-08 0)
(0 -4.18202e-08 0)
(0 -4.15399e-08 0)
(0 -4.12748e-08 0)
(0 -4.10258e-08 0)
(0 -4.0794e-08 0)
(0 -4.05804e-08 0)
(0 -4.03857e-08 0)
(0 -4.02109e-08 0)
(0 -4.00565e-08 0)
(0 -3.99232e-08 0)
(0 -3.98114e-08 0)
(0 -3.97215e-08 0)
(0 -3.96538e-08 0)
(0 -3.96086e-08 0)
(0 -3.95859e-08 0)
(0 -5.03456e-08 0)
(0 -5.14433e-08 0)
(0 -5.26493e-08 0)
(0 -5.39657e-08 0)
(0 -5.53919e-08 0)
(0 -5.69248e-08 0)
(0 -5.85579e-08 0)
(0 -6.02819e-08 0)
(0 -6.20839e-08 0)
(0 -6.39482e-08 0)
(0 -6.58561e-08 0)
(0 -6.77863e-08 0)
(0 -6.97152e-08 0)
(0 -7.16176e-08 0)
(0 -7.34672e-08 0)
(0 -7.52368e-08 0)
(0 -7.68993e-08 0)
(0 -7.8428e-08 0)
(0 -7.97972e-08 0)
(0 -8.09823e-08 0)
(0 -8.19602e-08 0)
(0 -8.2709e-08 0)
(0 -5.02001e-08 0)
(0 -5.12789e-08 0)
(0 -5.2465e-08 0)
(0 -5.37608e-08 0)
(0 -5.51665e-08 0)
(0 -5.66794e-08 0)
(0 -5.8294e-08 0)
(0 -6.00015e-08 0)
(0 -6.17901e-08 0)
(0 -6.36447e-08 0)
(0 -6.55475e-08 0)
(0 -6.74778e-08 0)
(0 -6.94128e-08 0)
(0 -7.13279e-08 0)
(0 -7.31969e-08 0)
(0 -7.49932e-08 0)
(0 -7.66896e-08 0)
(0 -7.82592e-08 0)
(0 -7.96755e-08 0)
(0 -8.09128e-08 0)
(0 -8.19463e-08 0)
(0 -8.27504e-08 0)
(0 -5.00526e-08 0)
(0 -5.11119e-08 0)
(0 -5.22773e-08 0)
(0 -5.35518e-08 0)
(0 -5.4936e-08 0)
(0 -5.64281e-08 0)
(0 -5.80232e-08 0)
(0 -5.97133e-08 0)
(0 -6.14876e-08 0)
(0 -6.33317e-08 0)
(0 -6.52287e-08 0)
(0 -6.71588e-08 0)
(0 -6.90998e-08 0)
(0 -7.10277e-08 0)
(0 -7.29169e-08 0)
(0 -7.47411e-08 0)
(0 -7.64731e-08 0)
(0 -7.80861e-08 0)
(0 -7.95535e-08 0)
(0 -8.08491e-08 0)
(0 -8.19472e-08 0)
(0 -8.28218e-08 0)
(0 -4.99038e-08 0)
(0 -5.09429e-08 0)
(0 -5.20869e-08 0)
(0 -5.33392e-08 0)
(0 -5.47011e-08 0)
(0 -5.61714e-08 0)
(0 -5.7746e-08 0)
(0 -5.94179e-08 0)
(0 -6.11769e-08 0)
(0 -6.30097e-08 0)
(0 -6.49003e-08 0)
(0 -6.68296e-08 0)
(0 -6.87763e-08 0)
(0 -7.07171e-08 0)
(0 -7.26269e-08 0)
(0 -7.44799e-08 0)
(0 -7.62492e-08 0)
(0 -7.79083e-08 0)
(0 -7.94306e-08 0)
(0 -8.07904e-08 0)
(0 -8.19626e-08 0)
(0 -8.29227e-08 0)
(0 -4.97541e-08 0)
(0 -5.07724e-08 0)
(0 -5.18943e-08 0)
(0 -5.31236e-08 0)
(0 -5.44624e-08 0)
(0 -5.591e-08 0)
(0 -5.74632e-08 0)
(0 -5.91158e-08 0)
(0 -6.08586e-08 0)
(0 -6.26793e-08 0)
(0 -6.45627e-08 0)
(0 -6.64906e-08 0)
(0 -6.84426e-08 0)
(0 -7.03961e-08 0)
(0 -7.23267e-08 0)
(0 -7.4209e-08 0)
(0 -7.60169e-08 0)
(0 -7.77241e-08 0)
(0 -7.93046e-08 0)
(0 -8.07333e-08 0)
(0 -8.19864e-08 0)
(0 -8.30417e-08 0)
(0 -4.96041e-08 0)
(0 -5.06011e-08 0)
(0 -5.17002e-08 0)
(0 -5.2906e-08 0)
(0 -5.42208e-08 0)
(0 -5.56448e-08 0)
(0 -5.71757e-08 0)
(0 -5.88081e-08 0)
(0 -6.05337e-08 0)
(0 -6.23413e-08 0)
(0 -6.42165e-08 0)
(0 -6.61422e-08 0)
(0 -6.80989e-08 0)
(0 -7.00647e-08 0)
(0 -7.2016e-08 0)
(0 -7.39279e-08 0)
(0 -7.5775e-08 0)
(0 -7.75315e-08 0)
(0 -7.9172e-08 0)
(0 -8.06723e-08 0)
(0 -8.201e-08 0)
(0 -8.31652e-08 0)
(0 -4.94543e-08 0)
(0 -5.04296e-08 0)
(0 -5.15055e-08 0)
(0 -5.26869e-08 0)
(0 -5.3977e-08 0)
(0 -5.53767e-08 0)
(0 -5.68843e-08 0)
(0 -5.84955e-08 0)
(0 -6.0203e-08 0)
(0 -6.19964e-08 0)
(0 -6.38625e-08 0)
(0 -6.57852e-08 0)
(0 -6.77456e-08 0)
(0 -6.9723e-08 0)
(0 -7.16944e-08 0)
(0 -7.36357e-08 0)
(0 -7.5522e-08 0)
(0 -7.7328e-08 0)
(0 -7.9029e-08 0)
(0 -8.06015e-08 0)
(0 -8.20241e-08 0)
(0 -8.32785e-08 0)
(0 -4.93054e-08 0)
(0 -5.02586e-08 0)
(0 -5.13107e-08 0)
(0 -5.24674e-08 0)
(0 -5.37322e-08 0)
(0 -5.51067e-08 0)
(0 -5.65902e-08 0)
(0 -5.81793e-08 0)
(0 -5.98676e-08 0)
(0 -6.16458e-08 0)
(0 -6.35017e-08 0)
(0 -6.54201e-08 0)
(0 -6.73834e-08 0)
(0 -6.93713e-08 0)
(0 -7.1362e-08 0)
(0 -7.33318e-08 0)
(0 -7.52565e-08 0)
(0 -7.71113e-08 0)
(0 -7.88721e-08 0)
(0 -8.05156e-08 0)
(0 -8.20209e-08 0)
(0 -8.33709e-08 0)
(0 -4.9158e-08 0)
(0 -5.00888e-08 0)
(0 -5.11169e-08 0)
(0 -5.22483e-08 0)
(0 -5.34872e-08 0)
(0 -5.48359e-08 0)
(0 -5.62945e-08 0)
(0 -5.78605e-08 0)
(0 -5.95286e-08 0)
(0 -6.12905e-08 0)
(0 -6.31351e-08 0)
(0 -6.50481e-08 0)
(0 -6.70128e-08 0)
(0 -6.90101e-08 0)
(0 -7.10187e-08 0)
(0 -7.30158e-08 0)
(0 -7.49776e-08 0)
(0 -7.68799e-08 0)
(0 -7.86985e-08 0)
(0 -8.04104e-08 0)
(0 -8.19941e-08 0)
(0 -8.343e-08 0)
(0 -4.90127e-08 0)
(0 -4.9921e-08 0)
(0 -5.09249e-08 0)
(0 -5.20306e-08 0)
(0 -5.32431e-08 0)
(0 -5.45654e-08 0)
(0 -5.59984e-08 0)
(0 -5.75405e-08 0)
(0 -5.91875e-08 0)
(0 -6.09319e-08 0)
(0 -6.27639e-08 0)
(0 -6.46702e-08 0)
(0 -6.6635e-08 0)
(0 -6.86401e-08 0)
(0 -7.06651e-08 0)
(0 -7.26878e-08 0)
(0 -7.46849e-08 0)
(0 -7.66325e-08 0)
(0 -7.85067e-08 0)
(0 -8.02843e-08 0)
(0 -8.19432e-08 0)
(0 -8.34626e-08 0)
(0 -4.88702e-08 0)
(0 -4.9756e-08 0)
(0 -5.07354e-08 0)
(0 -5.18153e-08 0)
(0 -5.30011e-08 0)
(0 -5.42965e-08 0)
(0 -5.57032e-08 0)
(0 -5.72207e-08 0)
(0 -5.88455e-08 0)
(0 -6.05715e-08 0)
(0 -6.23895e-08 0)
(0 -6.42877e-08 0)
(0 -6.62511e-08 0)
(0 -6.82624e-08 0)
(0 -7.03018e-08 0)
(0 -7.2348e-08 0)
(0 -7.43782e-08 0)
(0 -7.63687e-08 0)
(0 -7.82957e-08 0)
(0 -8.01359e-08 0)
(0 -8.18672e-08 0)
(0 -8.34702e-08 0)
(0 -4.87312e-08 0)
(0 -4.95945e-08 0)
(0 -5.05495e-08 0)
(0 -5.16034e-08 0)
(0 -5.27622e-08 0)
(0 -5.40303e-08 0)
(0 -5.54103e-08 0)
(0 -5.69024e-08 0)
(0 -5.85042e-08 0)
(0 -6.02106e-08 0)
(0 -6.20136e-08 0)
(0 -6.39022e-08 0)
(0 -6.58625e-08 0)
(0 -6.7878e-08 0)
(0 -6.993e-08 0)
(0 -7.19974e-08 0)
(0 -7.40581e-08 0)
(0 -7.60886e-08 0)
(0 -7.80653e-08 0)
(0 -7.99645e-08 0)
(0 -8.17632e-08 0)
(0 -8.34387e-08 0)
(0 -4.85962e-08 0)
(0 -4.94372e-08 0)
(0 -5.03679e-08 0)
(0 -5.13959e-08 0)
(0 -5.25276e-08 0)
(0 -5.37683e-08 0)
(0 -5.51211e-08 0)
(0 -5.65872e-08 0)
(0 -5.81653e-08 0)
(0 -5.98511e-08 0)
(0 -6.16378e-08 0)
(0 -6.35153e-08 0)
(0 -6.54708e-08 0)
(0 -6.74887e-08 0)
(0 -6.95509e-08 0)
(0 -7.16371e-08 0)
(0 -7.37255e-08 0)
(0 -7.5793e-08 0)
(0 -7.7816e-08 0)
(0 -7.97707e-08 0)
(0 -8.16338e-08 0)
(0 -8.33822e-08 0)
(0 -4.84658e-08 0)
(0 -4.92849e-08 0)
(0 -5.01915e-08 0)
(0 -5.11937e-08 0)
(0 -5.22985e-08 0)
(0 -5.35115e-08 0)
(0 -5.48369e-08 0)
(0 -5.62767e-08 0)
(0 -5.78303e-08 0)
(0 -5.94947e-08 0)
(0 -6.12639e-08 0)
(0 -6.3129e-08 0)
(0 -6.5078e-08 0)
(0 -6.70962e-08 0)
(0 -6.91663e-08 0)
(0 -7.12686e-08 0)
(0 -7.33818e-08 0)
(0 -7.5483e-08 0)
(0 -7.75487e-08 0)
(0 -7.95551e-08 0)
(0 -8.14794e-08 0)
(0 -8.33004e-08 0)
(0 -4.83407e-08 0)
(0 -4.91382e-08 0)
(0 -5.00212e-08 0)
(0 -5.09979e-08 0)
(0 -5.20759e-08 0)
(0 -5.32614e-08 0)
(0 -5.45593e-08 0)
(0 -5.59723e-08 0)
(0 -5.7501e-08 0)
(0 -5.91432e-08 0)
(0 -6.08939e-08 0)
(0 -6.27452e-08 0)
(0 -6.4686e-08 0)
(0 -6.67026e-08 0)
(0 -6.87782e-08 0)
(0 -7.0894e-08 0)
(0 -7.30288e-08 0)
(0 -7.51601e-08 0)
(0 -7.72645e-08 0)
(0 -7.93181e-08 0)
(0 -8.12973e-08 0)
(0 -8.31793e-08 0)
(0 -4.82212e-08 0)
(0 -4.89977e-08 0)
(0 -4.98576e-08 0)
(0 -5.08093e-08 0)
(0 -5.18608e-08 0)
(0 -5.30191e-08 0)
(0 -5.42895e-08 0)
(0 -5.56757e-08 0)
(0 -5.71791e-08 0)
(0 -5.87984e-08 0)
(0 -6.05297e-08 0)
(0 -6.23659e-08 0)
(0 -6.42971e-08 0)
(0 -6.631e-08 0)
(0 -6.83889e-08 0)
(0 -7.05153e-08 0)
(0 -7.26686e-08 0)
(0 -7.48265e-08 0)
(0 -7.69655e-08 0)
(0 -7.90616e-08 0)
(0 -8.10906e-08 0)
(0 -8.30295e-08 0)
(0 -4.81079e-08 0)
(0 -4.88641e-08 0)
(0 -4.97014e-08 0)
(0 -5.06287e-08 0)
(0 -5.16543e-08 0)
(0 -5.27857e-08 0)
(0 -5.40289e-08 0)
(0 -5.53883e-08 0)
(0 -5.68662e-08 0)
(0 -5.84623e-08 0)
(0 -6.01734e-08 0)
(0 -6.19935e-08 0)
(0 -6.39134e-08 0)
(0 -6.59209e-08 0)
(0 -6.80008e-08 0)
(0 -7.01352e-08 0)
(0 -7.23039e-08 0)
(0 -7.44848e-08 0)
(0 -7.66543e-08 0)
(0 -7.87882e-08 0)
(0 -8.08618e-08 0)
(0 -8.28508e-08 0)
(0 -4.80011e-08 0)
(0 -4.87377e-08 0)
(0 -4.95533e-08 0)
(0 -5.04569e-08 0)
(0 -5.14573e-08 0)
(0 -5.25623e-08 0)
(0 -5.37787e-08 0)
(0 -5.51117e-08 0)
(0 -5.65641e-08 0)
(0 -5.81365e-08 0)
(0 -5.98269e-08 0)
(0 -6.163e-08 0)
(0 -6.35374e-08 0)
(0 -6.55378e-08 0)
(0 -6.76166e-08 0)
(0 -6.97564e-08 0)
(0 -7.19375e-08 0)
(0 -7.41378e-08 0)
(0 -7.63339e-08 0)
(0 -7.85012e-08 0)
(0 -8.06145e-08 0)
(0 -8.26479e-08 0)
(0 -4.79011e-08 0)
(0 -4.8619e-08 0)
(0 -4.94137e-08 0)
(0 -5.02945e-08 0)
(0 -5.12705e-08 0)
(0 -5.23499e-08 0)
(0 -5.35402e-08 0)
(0 -5.4847e-08 0)
(0 -5.62741e-08 0)
(0 -5.7823e-08 0)
(0 -5.94922e-08 0)
(0 -6.12776e-08 0)
(0 -6.31715e-08 0)
(0 -6.51632e-08 0)
(0 -6.72389e-08 0)
(0 -6.93818e-08 0)
(0 -7.15724e-08 0)
(0 -7.37889e-08 0)
(0 -7.60078e-08 0)
(0 -7.82044e-08 0)
(0 -8.03537e-08 0)
(0 -8.24319e-08 0)
(0 -4.78081e-08 0)
(0 -4.85083e-08 0)
(0 -4.92832e-08 0)
(0 -5.01421e-08 0)
(0 -5.10946e-08 0)
(0 -5.21494e-08 0)
(0 -5.33143e-08 0)
(0 -5.45956e-08 0)
(0 -5.59979e-08 0)
(0 -5.75233e-08 0)
(0 -5.91713e-08 0)
(0 -6.09384e-08 0)
(0 -6.28179e-08 0)
(0 -6.47998e-08 0)
(0 -6.68708e-08 0)
(0 -6.90145e-08 0)
(0 -7.12119e-08 0)
(0 -7.34414e-08 0)
(0 -7.56793e-08 0)
(0 -7.79009e-08 0)
(0 -8.00802e-08 0)
(0 -8.21915e-08 0)
(0 -4.77223e-08 0)
(0 -4.84058e-08 0)
(0 -4.91619e-08 0)
(0 -5.00002e-08 0)
(0 -5.09303e-08 0)
(0 -5.19614e-08 0)
(0 -5.31019e-08 0)
(0 -5.43586e-08 0)
(0 -5.57367e-08 0)
(0 -5.72391e-08 0)
(0 -5.8866e-08 0)
(0 -6.06146e-08 0)
(0 -6.24791e-08 0)
(0 -6.445e-08 0)
(0 -6.65148e-08 0)
(0 -6.86575e-08 0)
(0 -7.08594e-08 0)
(0 -7.30989e-08 0)
(0 -7.53526e-08 0)
(0 -7.75952e-08 0)
(0 -7.98003e-08 0)
(0 -8.19407e-08 0)
(0 -4.76437e-08 0)
(0 -4.83116e-08 0)
(0 -4.90501e-08 0)
(0 -4.98689e-08 0)
(0 -5.0778e-08 0)
(0 -5.17867e-08 0)
(0 -5.29039e-08 0)
(0 -5.4137e-08 0)
(0 -5.54917e-08 0)
(0 -5.69717e-08 0)
(0 -5.85778e-08 0)
(0 -6.03081e-08 0)
(0 -6.21572e-08 0)
(0 -6.41165e-08 0)
(0 -6.61739e-08 0)
(0 -6.83139e-08 0)
(0 -7.05181e-08 0)
(0 -7.27652e-08 0)
(0 -7.50316e-08 0)
(0 -7.72919e-08 0)
(0 -7.95194e-08 0)
(0 -8.16862e-08 0)
(0 -4.75724e-08 0)
(0 -4.82259e-08 0)
(0 -4.8948e-08 0)
(0 -4.97487e-08 0)
(0 -5.0638e-08 0)
(0 -5.16256e-08 0)
(0 -5.27209e-08 0)
(0 -5.39315e-08 0)
(0 -5.5264e-08 0)
(0 -5.67224e-08 0)
(0 -5.83084e-08 0)
(0 -6.00206e-08 0)
(0 -6.18543e-08 0)
(0 -6.38015e-08 0)
(0 -6.58506e-08 0)
(0 -6.79867e-08 0)
(0 -7.01914e-08 0)
(0 -7.24438e-08 0)
(0 -7.47202e-08 0)
(0 -7.69953e-08 0)
(0 -7.92422e-08 0)
(0 -8.14337e-08 0)
(0 -4.75082e-08 0)
(0 -4.81485e-08 0)
(0 -4.88556e-08 0)
(0 -4.96395e-08 0)
(0 -5.05105e-08 0)
(0 -5.14786e-08 0)
(0 -5.25533e-08 0)
(0 -5.3743e-08 0)
(0 -5.50544e-08 0)
(0 -5.64924e-08 0)
(0 -5.80591e-08 0)
(0 -5.97537e-08 0)
(0 -6.15723e-08 0)
(0 -6.35072e-08 0)
(0 -6.55475e-08 0)
(0 -6.76786e-08 0)
(0 -6.98824e-08 0)
(0 -7.21382e-08 0)
(0 -7.44222e-08 0)
(0 -7.67091e-08 0)
(0 -7.89721e-08 0)
(0 -8.11848e-08 0)
(0 -4.74511e-08 0)
(0 -4.80794e-08 0)
(0 -4.87729e-08 0)
(0 -4.95415e-08 0)
(0 -5.03958e-08 0)
(0 -5.13459e-08 0)
(0 -5.24017e-08 0)
(0 -5.35719e-08 0)
(0 -5.48638e-08 0)
(0 -5.62826e-08 0)
(0 -5.78311e-08 0)
(0 -5.9509e-08 0)
(0 -6.13129e-08 0)
(0 -6.32358e-08 0)
(0 -6.5267e-08 0)
(0 -6.73924e-08 0)
(0 -6.95942e-08 0)
(0 -7.18517e-08 0)
(0 -7.41412e-08 0)
(0 -7.64371e-08 0)
(0 -7.87119e-08 0)
(0 -8.09367e-08 0)
(0 -4.74009e-08 0)
(0 -4.80185e-08 0)
(0 -4.86997e-08 0)
(0 -4.94546e-08 0)
(0 -5.02937e-08 0)
(0 -5.12276e-08 0)
(0 -5.22662e-08 0)
(0 -5.34187e-08 0)
(0 -5.46926e-08 0)
(0 -5.60938e-08 0)
(0 -5.76254e-08 0)
(0 -5.92877e-08 0)
(0 -6.10777e-08 0)
(0 -6.2989e-08 0)
(0 -6.50112e-08 0)
(0 -6.71305e-08 0)
(0 -6.93295e-08 0)
(0 -7.15875e-08 0)
(0 -7.38809e-08 0)
(0 -7.61837e-08 0)
(0 -7.84683e-08 0)
(0 -8.07053e-08 0)
(0 -4.73574e-08 0)
(0 -4.79655e-08 0)
(0 -4.86359e-08 0)
(0 -4.93787e-08 0)
(0 -5.02044e-08 0)
(0 -5.11238e-08 0)
(0 -5.2147e-08 0)
(0 -5.32836e-08 0)
(0 -5.45414e-08 0)
(0 -5.59266e-08 0)
(0 -5.74429e-08 0)
(0 -5.90909e-08 0)
(0 -6.08681e-08 0)
(0 -6.27684e-08 0)
(0 -6.47819e-08 0)
(0 -6.68952e-08 0)
(0 -6.90909e-08 0)
(0 -7.13485e-08 0)
(0 -7.36445e-08 0)
(0 -7.59529e-08 0)
(0 -7.82456e-08 0)
(0 -8.04934e-08 0)
(0 -4.73203e-08 0)
(0 -4.79204e-08 0)
(0 -4.85814e-08 0)
(0 -4.93136e-08 0)
(0 -5.01276e-08 0)
(0 -5.10344e-08 0)
(0 -5.20442e-08 0)
(0 -5.31668e-08 0)
(0 -5.44105e-08 0)
(0 -5.57816e-08 0)
(0 -5.72842e-08 0)
(0 -5.89194e-08 0)
(0 -6.06851e-08 0)
(0 -6.25754e-08 0)
(0 -6.4581e-08 0)
(0 -6.66884e-08 0)
(0 -6.88806e-08 0)
(0 -7.11373e-08 0)
(0 -7.3435e-08 0)
(0 -7.57477e-08 0)
(0 -7.80472e-08 0)
(0 -8.03034e-08 0)
(0 -4.72895e-08 0)
(0 -4.78827e-08 0)
(0 -4.85358e-08 0)
(0 -4.92591e-08 0)
(0 -5.00634e-08 0)
(0 -5.09594e-08 0)
(0 -5.19578e-08 0)
(0 -5.30685e-08 0)
(0 -5.43001e-08 0)
(0 -5.56591e-08 0)
(0 -5.71499e-08 0)
(0 -5.87741e-08 0)
(0 -6.05297e-08 0)
(0 -6.24113e-08 0)
(0 -6.44097e-08 0)
(0 -6.65117e-08 0)
(0 -6.87007e-08 0)
(0 -7.09562e-08 0)
(0 -7.32549e-08 0)
(0 -7.55708e-08 0)
(0 -7.78765e-08 0)
(0 -8.01448e-08 0)
(0 -4.72648e-08 0)
(0 -4.78524e-08 0)
(0 -4.84991e-08 0)
(0 -4.92152e-08 0)
(0 -5.00114e-08 0)
(0 -5.08987e-08 0)
(0 -5.18878e-08 0)
(0 -5.29888e-08 0)
(0 -5.42103e-08 0)
(0 -5.55594e-08 0)
(0 -5.70405e-08 0)
(0 -5.86555e-08 0)
(0 -6.04027e-08 0)
(0 -6.22769e-08 0)
(0 -6.42692e-08 0)
(0 -6.63667e-08 0)
(0 -6.85526e-08 0)
(0 -7.08069e-08 0)
(0 -7.3106e-08 0)
(0 -7.54239e-08 0)
(0 -7.77321e-08 0)
(0 -7.99992e-08 0)
(0 -4.72458e-08 0)
(0 -4.78292e-08 0)
(0 -4.84711e-08 0)
(0 -4.91816e-08 0)
(0 -4.99716e-08 0)
(0 -5.08521e-08 0)
(0 -5.1834e-08 0)
(0 -5.29275e-08 0)
(0 -5.41413e-08 0)
(0 -5.54826e-08 0)
(0 -5.69562e-08 0)
(0 -5.8564e-08 0)
(0 -6.03046e-08 0)
(0 -6.21731e-08 0)
(0 -6.41605e-08 0)
(0 -6.62543e-08 0)
(0 -6.84377e-08 0)
(0 -7.06909e-08 0)
(0 -7.29903e-08 0)
(0 -7.53099e-08 0)
(0 -7.76212e-08 0)
(0 -7.98933e-08 0)
(0 -4.72326e-08 0)
(0 -4.78131e-08 0)
(0 -4.84515e-08 0)
(0 -4.91581e-08 0)
(0 -4.99438e-08 0)
(0 -5.08196e-08 0)
(0 -5.17965e-08 0)
(0 -5.28847e-08 0)
(0 -5.40931e-08 0)
(0 -5.5429e-08 0)
(0 -5.68973e-08 0)
(0 -5.85e-08 0)
(0 -6.0236e-08 0)
(0 -6.21003e-08 0)
(0 -6.40843e-08 0)
(0 -6.61753e-08 0)
(0 -6.8357e-08 0)
(0 -7.06093e-08 0)
(0 -7.2909e-08 0)
(0 -7.52301e-08 0)
(0 -7.75446e-08 0)
(0 -7.98229e-08 0)
(0 -4.7225e-08 0)
(0 -4.78037e-08 0)
(0 -4.84402e-08 0)
(0 -4.91446e-08 0)
(0 -4.99279e-08 0)
(0 -5.08011e-08 0)
(0 -5.17751e-08 0)
(0 -5.28603e-08 0)
(0 -5.40657e-08 0)
(0 -5.53986e-08 0)
(0 -5.68639e-08 0)
(0 -5.84637e-08 0)
(0 -6.0197e-08 0)
(0 -6.2059e-08 0)
(0 -6.4041e-08 0)
(0 -6.61304e-08 0)
(0 -6.8311e-08 0)
(0 -7.05628e-08 0)
(0 -7.28626e-08 0)
(0 -7.51847e-08 0)
(0 -7.75017e-08 0)
(0 -7.97856e-08 0)
(0 -4.05596e-08 0)
(0 -4.05807e-08 0)
(0 -4.06228e-08 0)
(0 -4.06858e-08 0)
(0 -4.07691e-08 0)
(0 -4.08723e-08 0)
(0 -4.09949e-08 0)
(0 -4.11364e-08 0)
(0 -4.12962e-08 0)
(0 -4.14736e-08 0)
(0 -4.16684e-08 0)
(0 -4.18802e-08 0)
(0 -4.21091e-08 0)
(0 -4.23554e-08 0)
(0 -4.26199e-08 0)
(0 -4.29039e-08 0)
(0 -4.32094e-08 0)
(0 -4.35392e-08 0)
(0 -4.38968e-08 0)
(0 -4.42865e-08 0)
(0 -4.47137e-08 0)
(0 -4.51845e-08 0)
(0 -4.57059e-08 0)
(0 -4.62855e-08 0)
(0 -4.69316e-08 0)
(0 -4.76526e-08 0)
(0 -4.84567e-08 0)
(0 -4.9352e-08 0)
(0 -4.05102e-08 0)
(0 -4.05314e-08 0)
(0 -4.05736e-08 0)
(0 -4.06367e-08 0)
(0 -4.07203e-08 0)
(0 -4.08238e-08 0)
(0 -4.09468e-08 0)
(0 -4.10888e-08 0)
(0 -4.1249e-08 0)
(0 -4.14271e-08 0)
(0 -4.16224e-08 0)
(0 -4.18348e-08 0)
(0 -4.20642e-08 0)
(0 -4.23108e-08 0)
(0 -4.25755e-08 0)
(0 -4.28593e-08 0)
(0 -4.31643e-08 0)
(0 -4.34928e-08 0)
(0 -4.38484e-08 0)
(0 -4.42353e-08 0)
(0 -4.46584e-08 0)
(0 -4.51239e-08 0)
(0 -4.56385e-08 0)
(0 -4.62096e-08 0)
(0 -4.68455e-08 0)
(0 -4.75543e-08 0)
(0 -4.83445e-08 0)
(0 -4.9224e-08 0)
(0 -4.04613e-08 0)
(0 -4.04826e-08 0)
(0 -4.05249e-08 0)
(0 -4.05882e-08 0)
(0 -4.0672e-08 0)
(0 -4.07759e-08 0)
(0 -4.08993e-08 0)
(0 -4.10417e-08 0)
(0 -4.12025e-08 0)
(0 -4.13811e-08 0)
(0 -4.15771e-08 0)
(0 -4.17901e-08 0)
(0 -4.202e-08 0)
(0 -4.22671e-08 0)
(0 -4.25319e-08 0)
(0 -4.28156e-08 0)
(0 -4.312e-08 0)
(0 -4.34473e-08 0)
(0 -4.3801e-08 0)
(0 -4.41848e-08 0)
(0 -4.46039e-08 0)
(0 -4.50639e-08 0)
(0 -4.55715e-08 0)
(0 -4.6134e-08 0)
(0 -4.67593e-08 0)
(0 -4.74557e-08 0)
(0 -4.82314e-08 0)
(0 -4.90946e-08 0)
(0 -4.04131e-08 0)
(0 -4.04344e-08 0)
(0 -4.04769e-08 0)
(0 -4.05404e-08 0)
(0 -4.06244e-08 0)
(0 -4.07286e-08 0)
(0 -4.08525e-08 0)
(0 -4.09954e-08 0)
(0 -4.11567e-08 0)
(0 -4.13359e-08 0)
(0 -4.15325e-08 0)
(0 -4.17461e-08 0)
(0 -4.19766e-08 0)
(0 -4.22241e-08 0)
(0 -4.24892e-08 0)
(0 -4.27728e-08 0)
(0 -4.30766e-08 0)
(0 -4.34028e-08 0)
(0 -4.37544e-08 0)
(0 -4.41354e-08 0)
(0 -4.45503e-08 0)
(0 -4.50048e-08 0)
(0 -4.55053e-08 0)
(0 -4.6059e-08 0)
(0 -4.66735e-08 0)
(0 -4.73571e-08 0)
(0 -4.8118e-08 0)
(0 -4.89644e-08 0)
(0 -4.03655e-08 0)
(0 -4.03869e-08 0)
(0 -4.04295e-08 0)
(0 -4.04932e-08 0)
(0 -4.05775e-08 0)
(0 -4.06821e-08 0)
(0 -4.08064e-08 0)
(0 -4.09498e-08 0)
(0 -4.11117e-08 0)
(0 -4.12915e-08 0)
(0 -4.14887e-08 0)
(0 -4.1703e-08 0)
(0 -4.19341e-08 0)
(0 -4.21821e-08 0)
(0 -4.24474e-08 0)
(0 -4.27309e-08 0)
(0 -4.30342e-08 0)
(0 -4.33592e-08 0)
(0 -4.37089e-08 0)
(0 -4.40869e-08 0)
(0 -4.44977e-08 0)
(0 -4.49467e-08 0)
(0 -4.544e-08 0)
(0 -4.59847e-08 0)
(0 -4.65882e-08 0)
(0 -4.72588e-08 0)
(0 -4.80046e-08 0)
(0 -4.88338e-08 0)
(0 -4.03187e-08 0)
(0 -4.03402e-08 0)
(0 -4.0383e-08 0)
(0 -4.04468e-08 0)
(0 -4.05314e-08 0)
(0 -4.06363e-08 0)
(0 -4.0761e-08 0)
(0 -4.09049e-08 0)
(0 -4.10674e-08 0)
(0 -4.12479e-08 0)
(0 -4.14458e-08 0)
(0 -4.16608e-08 0)
(0 -4.18925e-08 0)
(0 -4.2141e-08 0)
(0 -4.24066e-08 0)
(0 -4.26901e-08 0)
(0 -4.29928e-08 0)
(0 -4.33168e-08 0)
(0 -4.36646e-08 0)
(0 -4.40397e-08 0)
(0 -4.44463e-08 0)
(0 -4.48897e-08 0)
(0 -4.53758e-08 0)
(0 -4.59114e-08 0)
(0 -4.65039e-08 0)
(0 -4.71612e-08 0)
(0 -4.78917e-08 0)
(0 -4.87033e-08 0)
(0 -4.02728e-08 0)
(0 -4.02943e-08 0)
(0 -4.03372e-08 0)
(0 -4.04013e-08 0)
(0 -4.04862e-08 0)
(0 -4.05915e-08 0)
(0 -4.07166e-08 0)
(0 -4.0861e-08 0)
(0 -4.10241e-08 0)
(0 -4.12052e-08 0)
(0 -4.14039e-08 0)
(0 -4.16195e-08 0)
(0 -4.18519e-08 0)
(0 -4.21009e-08 0)
(0 -4.23668e-08 0)
(0 -4.26504e-08 0)
(0 -4.29527e-08 0)
(0 -4.32755e-08 0)
(0 -4.36215e-08 0)
(0 -4.39936e-08 0)
(0 -4.43962e-08 0)
(0 -4.4834e-08 0)
(0 -4.53129e-08 0)
(0 -4.58393e-08 0)
(0 -4.64207e-08 0)
(0 -4.70647e-08 0)
(0 -4.77795e-08 0)
(0 -4.85734e-08 0)
(0 -4.02278e-08 0)
(0 -4.02494e-08 0)
(0 -4.02924e-08 0)
(0 -4.03567e-08 0)
(0 -4.04418e-08 0)
(0 -4.05475e-08 0)
(0 -4.06731e-08 0)
(0 -4.0818e-08 0)
(0 -4.09817e-08 0)
(0 -4.11635e-08 0)
(0 -4.13629e-08 0)
(0 -4.15793e-08 0)
(0 -4.18123e-08 0)
(0 -4.20619e-08 0)
(0 -4.23282e-08 0)
(0 -4.26118e-08 0)
(0 -4.29137e-08 0)
(0 -4.32356e-08 0)
(0 -4.35797e-08 0)
(0 -4.3949e-08 0)
(0 -4.43475e-08 0)
(0 -4.47798e-08 0)
(0 -4.52515e-08 0)
(0 -4.57688e-08 0)
(0 -4.6339e-08 0)
(0 -4.69696e-08 0)
(0 -4.76687e-08 0)
(0 -4.84447e-08 0)
(0 -4.01838e-08 0)
(0 -4.02054e-08 0)
(0 -4.02486e-08 0)
(0 -4.03131e-08 0)
(0 -4.03985e-08 0)
(0 -4.05045e-08 0)
(0 -4.06305e-08 0)
(0 -4.0776e-08 0)
(0 -4.09404e-08 0)
(0 -4.11229e-08 0)
(0 -4.13229e-08 0)
(0 -4.15401e-08 0)
(0 -4.17738e-08 0)
(0 -4.2024e-08 0)
(0 -4.22907e-08 0)
(0 -4.25744e-08 0)
(0 -4.2876e-08 0)
(0 -4.31969e-08 0)
(0 -4.35393e-08 0)
(0 -4.39059e-08 0)
(0 -4.43004e-08 0)
(0 -4.47273e-08 0)
(0 -4.51918e-08 0)
(0 -4.57001e-08 0)
(0 -4.62591e-08 0)
(0 -4.68763e-08 0)
(0 -4.75597e-08 0)
(0 -4.83176e-08 0)
(0 -4.01408e-08 0)
(0 -4.01625e-08 0)
(0 -4.02058e-08 0)
(0 -4.02705e-08 0)
(0 -4.03562e-08 0)
(0 -4.04626e-08 0)
(0 -4.05891e-08 0)
(0 -4.07351e-08 0)
(0 -4.09001e-08 0)
(0 -4.10833e-08 0)
(0 -4.12841e-08 0)
(0 -4.1502e-08 0)
(0 -4.17365e-08 0)
(0 -4.19873e-08 0)
(0 -4.22545e-08 0)
(0 -4.25383e-08 0)
(0 -4.28396e-08 0)
(0 -4.31597e-08 0)
(0 -4.35004e-08 0)
(0 -4.38644e-08 0)
(0 -4.4255e-08 0)
(0 -4.46765e-08 0)
(0 -4.5134e-08 0)
(0 -4.56334e-08 0)
(0 -4.61813e-08 0)
(0 -4.67852e-08 0)
(0 -4.74529e-08 0)
(0 -4.81927e-08 0)
(0 -4.00989e-08 0)
(0 -4.01207e-08 0)
(0 -4.01642e-08 0)
(0 -4.02291e-08 0)
(0 -4.03151e-08 0)
(0 -4.04218e-08 0)
(0 -4.05488e-08 0)
(0 -4.06953e-08 0)
(0 -4.08609e-08 0)
(0 -4.10448e-08 0)
(0 -4.12464e-08 0)
(0 -4.1465e-08 0)
(0 -4.17003e-08 0)
(0 -4.19518e-08 0)
(0 -4.22195e-08 0)
(0 -4.25036e-08 0)
(0 -4.28046e-08 0)
(0 -4.31239e-08 0)
(0 -4.3463e-08 0)
(0 -4.38245e-08 0)
(0 -4.42114e-08 0)
(0 -4.46277e-08 0)
(0 -4.50784e-08 0)
(0 -4.5569e-08 0)
(0 -4.6106e-08 0)
(0 -4.66967e-08 0)
(0 -4.73488e-08 0)
(0 -4.80706e-08 0)
(0 -4.00583e-08 0)
(0 -4.00801e-08 0)
(0 -4.01237e-08 0)
(0 -4.01888e-08 0)
(0 -4.02751e-08 0)
(0 -4.03822e-08 0)
(0 -4.05096e-08 0)
(0 -4.06567e-08 0)
(0 -4.08229e-08 0)
(0 -4.10075e-08 0)
(0 -4.12099e-08 0)
(0 -4.14293e-08 0)
(0 -4.16654e-08 0)
(0 -4.19176e-08 0)
(0 -4.21858e-08 0)
(0 -4.24701e-08 0)
(0 -4.27711e-08 0)
(0 -4.30896e-08 0)
(0 -4.34273e-08 0)
(0 -4.37864e-08 0)
(0 -4.41697e-08 0)
(0 -4.4581e-08 0)
(0 -4.5025e-08 0)
(0 -4.5507e-08 0)
(0 -4.60334e-08 0)
(0 -4.66111e-08 0)
(0 -4.72478e-08 0)
(0 -4.79517e-08 0)
(0 -4.00189e-08 0)
(0 -4.00408e-08 0)
(0 -4.00845e-08 0)
(0 -4.01498e-08 0)
(0 -4.02364e-08 0)
(0 -4.03439e-08 0)
(0 -4.04717e-08 0)
(0 -4.06194e-08 0)
(0 -4.07862e-08 0)
(0 -4.09715e-08 0)
(0 -4.11746e-08 0)
(0 -4.13949e-08 0)
(0 -4.16317e-08 0)
(0 -4.18847e-08 0)
(0 -4.21535e-08 0)
(0 -4.24381e-08 0)
(0 -4.2739e-08 0)
(0 -4.3057e-08 0)
(0 -4.33933e-08 0)
(0 -4.37501e-08 0)
(0 -4.413e-08 0)
(0 -4.45366e-08 0)
(0 -4.49741e-08 0)
(0 -4.54478e-08 0)
(0 -4.59637e-08 0)
(0 -4.65287e-08 0)
(0 -4.71504e-08 0)
(0 -4.78367e-08 0)
(0 -3.99809e-08 0)
(0 -4.00028e-08 0)
(0 -4.00467e-08 0)
(0 -4.01122e-08 0)
(0 -4.0199e-08 0)
(0 -4.03068e-08 0)
(0 -4.04351e-08 0)
(0 -4.05833e-08 0)
(0 -4.07508e-08 0)
(0 -4.09368e-08 0)
(0 -4.11407e-08 0)
(0 -4.13618e-08 0)
(0 -4.15994e-08 0)
(0 -4.18531e-08 0)
(0 -4.21225e-08 0)
(0 -4.24075e-08 0)
(0 -4.27084e-08 0)
(0 -4.30259e-08 0)
(0 -4.33611e-08 0)
(0 -4.37157e-08 0)
(0 -4.40924e-08 0)
(0 -4.44944e-08 0)
(0 -4.49257e-08 0)
(0 -4.53914e-08 0)
(0 -4.58972e-08 0)
(0 -4.64499e-08 0)
(0 -4.70568e-08 0)
(0 -4.7726e-08 0)
(0 -3.99442e-08 0)
(0 -3.99662e-08 0)
(0 -4.00102e-08 0)
(0 -4.00759e-08 0)
(0 -4.0163e-08 0)
(0 -4.02712e-08 0)
(0 -4.03999e-08 0)
(0 -4.05486e-08 0)
(0 -4.07167e-08 0)
(0 -4.09034e-08 0)
(0 -4.11081e-08 0)
(0 -4.133e-08 0)
(0 -4.15684e-08 0)
(0 -4.18229e-08 0)
(0 -4.2093e-08 0)
(0 -4.23784e-08 0)
(0 -4.26794e-08 0)
(0 -4.29965e-08 0)
(0 -4.33306e-08 0)
(0 -4.36833e-08 0)
(0 -4.4057e-08 0)
(0 -4.44546e-08 0)
(0 -4.48801e-08 0)
(0 -4.53381e-08 0)
(0 -4.58342e-08 0)
(0 -4.6375e-08 0)
(0 -4.69676e-08 0)
(0 -4.762e-08 0)
(0 -3.9909e-08 0)
(0 -3.99311e-08 0)
(0 -3.99752e-08 0)
(0 -4.00411e-08 0)
(0 -4.01285e-08 0)
(0 -4.0237e-08 0)
(0 -4.03661e-08 0)
(0 -4.05154e-08 0)
(0 -4.0684e-08 0)
(0 -4.08714e-08 0)
(0 -4.10769e-08 0)
(0 -4.12996e-08 0)
(0 -4.15389e-08 0)
(0 -4.17941e-08 0)
(0 -4.20649e-08 0)
(0 -4.23508e-08 0)
(0 -4.2652e-08 0)
(0 -4.29687e-08 0)
(0 -4.33019e-08 0)
(0 -4.36529e-08 0)
(0 -4.40238e-08 0)
(0 -4.44173e-08 0)
(0 -4.48372e-08 0)
(0 -4.52879e-08 0)
(0 -4.57748e-08 0)
(0 -4.63041e-08 0)
(0 -4.6883e-08 0)
(0 -4.75192e-08 0)
(0 -3.98754e-08 0)
(0 -3.98975e-08 0)
(0 -3.99417e-08 0)
(0 -4.00078e-08 0)
(0 -4.00954e-08 0)
(0 -4.02043e-08 0)
(0 -4.03338e-08 0)
(0 -4.04836e-08 0)
(0 -4.06528e-08 0)
(0 -4.08409e-08 0)
(0 -4.10471e-08 0)
(0 -4.12706e-08 0)
(0 -4.15107e-08 0)
(0 -4.17668e-08 0)
(0 -4.20383e-08 0)
(0 -4.23247e-08 0)
(0 -4.26261e-08 0)
(0 -4.29426e-08 0)
(0 -4.3275e-08 0)
(0 -4.36244e-08 0)
(0 -4.39927e-08 0)
(0 -4.43826e-08 0)
(0 -4.47972e-08 0)
(0 -4.5241e-08 0)
(0 -4.57191e-08 0)
(0 -4.62375e-08 0)
(0 -4.68032e-08 0)
(0 -4.74239e-08 0)
(0 -3.98433e-08 0)
(0 -3.98655e-08 0)
(0 -3.99098e-08 0)
(0 -3.99761e-08 0)
(0 -4.0064e-08 0)
(0 -4.01731e-08 0)
(0 -4.03031e-08 0)
(0 -4.04533e-08 0)
(0 -4.06231e-08 0)
(0 -4.08119e-08 0)
(0 -4.10188e-08 0)
(0 -4.12431e-08 0)
(0 -4.14841e-08 0)
(0 -4.1741e-08 0)
(0 -4.20131e-08 0)
(0 -4.23002e-08 0)
(0 -4.26018e-08 0)
(0 -4.29183e-08 0)
(0 -4.325e-08 0)
(0 -4.3598e-08 0)
(0 -4.3964e-08 0)
(0 -4.43503e-08 0)
(0 -4.47602e-08 0)
(0 -4.51975e-08 0)
(0 -4.56673e-08 0)
(0 -4.61753e-08 0)
(0 -4.67285e-08 0)
(0 -4.73343e-08 0)
(0 -3.98129e-08 0)
(0 -3.98352e-08 0)
(0 -3.98796e-08 0)
(0 -3.9946e-08 0)
(0 -4.00341e-08 0)
(0 -4.01436e-08 0)
(0 -4.02739e-08 0)
(0 -4.04246e-08 0)
(0 -4.0595e-08 0)
(0 -4.07844e-08 0)
(0 -4.0992e-08 0)
(0 -4.12171e-08 0)
(0 -4.14589e-08 0)
(0 -4.17166e-08 0)
(0 -4.19895e-08 0)
(0 -4.22771e-08 0)
(0 -4.25792e-08 0)
(0 -4.28956e-08 0)
(0 -4.32267e-08 0)
(0 -4.35736e-08 0)
(0 -4.39375e-08 0)
(0 -4.43206e-08 0)
(0 -4.4726e-08 0)
(0 -4.51573e-08 0)
(0 -4.56193e-08 0)
(0 -4.61177e-08 0)
(0 -4.6659e-08 0)
(0 -4.72507e-08 0)
(0 -3.97842e-08 0)
(0 -3.98065e-08 0)
(0 -3.9851e-08 0)
(0 -3.99176e-08 0)
(0 -4.00059e-08 0)
(0 -4.01157e-08 0)
(0 -4.02464e-08 0)
(0 -4.03975e-08 0)
(0 -4.05684e-08 0)
(0 -4.07585e-08 0)
(0 -4.09668e-08 0)
(0 -4.11927e-08 0)
(0 -4.14353e-08 0)
(0 -4.16938e-08 0)
(0 -4.19674e-08 0)
(0 -4.22557e-08 0)
(0 -4.25581e-08 0)
(0 -4.28746e-08 0)
(0 -4.32053e-08 0)
(0 -4.35511e-08 0)
(0 -4.39132e-08 0)
(0 -4.42935e-08 0)
(0 -4.46947e-08 0)
(0 -4.51205e-08 0)
(0 -4.55753e-08 0)
(0 -4.60646e-08 0)
(0 -4.65947e-08 0)
(0 -4.71732e-08 0)
(0 -3.97572e-08 0)
(0 -3.97796e-08 0)
(0 -3.98242e-08 0)
(0 -3.98909e-08 0)
(0 -3.99795e-08 0)
(0 -4.00895e-08 0)
(0 -4.02206e-08 0)
(0 -4.03721e-08 0)
(0 -4.05436e-08 0)
(0 -4.07342e-08 0)
(0 -4.09432e-08 0)
(0 -4.11698e-08 0)
(0 -4.14132e-08 0)
(0 -4.16725e-08 0)
(0 -4.19469e-08 0)
(0 -4.22358e-08 0)
(0 -4.25386e-08 0)
(0 -4.28552e-08 0)
(0 -4.31857e-08 0)
(0 -4.35306e-08 0)
(0 -4.38911e-08 0)
(0 -4.42688e-08 0)
(0 -4.46663e-08 0)
(0 -4.5087e-08 0)
(0 -4.55351e-08 0)
(0 -4.6016e-08 0)
(0 -4.65359e-08 0)
(0 -4.71019e-08 0)
(0 -3.97321e-08 0)
(0 -3.97545e-08 0)
(0 -3.97992e-08 0)
(0 -3.98661e-08 0)
(0 -3.99548e-08 0)
(0 -4.00651e-08 0)
(0 -4.01965e-08 0)
(0 -4.03484e-08 0)
(0 -4.05204e-08 0)
(0 -4.07115e-08 0)
(0 -4.09212e-08 0)
(0 -4.11485e-08 0)
(0 -4.13927e-08 0)
(0 -4.16527e-08 0)
(0 -4.19279e-08 0)
(0 -4.22174e-08 0)
(0 -4.25207e-08 0)
(0 -4.28376e-08 0)
(0 -4.31679e-08 0)
(0 -4.3512e-08 0)
(0 -4.38711e-08 0)
(0 -4.42465e-08 0)
(0 -4.46407e-08 0)
(0 -4.50568e-08 0)
(0 -4.54989e-08 0)
(0 -4.5972e-08 0)
(0 -4.64823e-08 0)
(0 -4.70369e-08 0)
(0 -3.97088e-08 0)
(0 -3.97312e-08 0)
(0 -3.9776e-08 0)
(0 -3.9843e-08 0)
(0 -3.99319e-08 0)
(0 -4.00425e-08 0)
(0 -4.01742e-08 0)
(0 -4.03265e-08 0)
(0 -4.04989e-08 0)
(0 -4.06906e-08 0)
(0 -4.09009e-08 0)
(0 -4.11289e-08 0)
(0 -4.13737e-08 0)
(0 -4.16345e-08 0)
(0 -4.19104e-08 0)
(0 -4.22006e-08 0)
(0 -4.25044e-08 0)
(0 -4.28215e-08 0)
(0 -4.31517e-08 0)
(0 -4.34953e-08 0)
(0 -4.38531e-08 0)
(0 -4.42266e-08 0)
(0 -4.46178e-08 0)
(0 -4.50297e-08 0)
(0 -4.54663e-08 0)
(0 -4.59324e-08 0)
(0 -4.6434e-08 0)
(0 -4.6978e-08 0)
(0 -3.96874e-08 0)
(0 -3.97099e-08 0)
(0 -3.97548e-08 0)
(0 -3.98219e-08 0)
(0 -3.9911e-08 0)
(0 -4.00217e-08 0)
(0 -4.01537e-08 0)
(0 -4.03064e-08 0)
(0 -4.04792e-08 0)
(0 -4.06714e-08 0)
(0 -4.08823e-08 0)
(0 -4.11109e-08 0)
(0 -4.13564e-08 0)
(0 -4.16179e-08 0)
(0 -4.18945e-08 0)
(0 -4.21853e-08 0)
(0 -4.24896e-08 0)
(0 -4.2807e-08 0)
(0 -4.31372e-08 0)
(0 -4.34804e-08 0)
(0 -4.38372e-08 0)
(0 -4.42089e-08 0)
(0 -4.45975e-08 0)
(0 -4.50057e-08 0)
(0 -4.54374e-08 0)
(0 -4.58972e-08 0)
(0 -4.63909e-08 0)
(0 -4.69253e-08 0)
(0 -3.9668e-08 0)
(0 -3.96905e-08 0)
(0 -3.97354e-08 0)
(0 -3.98027e-08 0)
(0 -3.98919e-08 0)
(0 -4.00029e-08 0)
(0 -4.01351e-08 0)
(0 -4.02881e-08 0)
(0 -4.04613e-08 0)
(0 -4.0654e-08 0)
(0 -4.08653e-08 0)
(0 -4.10946e-08 0)
(0 -4.13407e-08 0)
(0 -4.16029e-08 0)
(0 -4.18801e-08 0)
(0 -4.21715e-08 0)
(0 -4.24764e-08 0)
(0 -4.27941e-08 0)
(0 -4.31243e-08 0)
(0 -4.34671e-08 0)
(0 -4.38231e-08 0)
(0 -4.41933e-08 0)
(0 -4.45796e-08 0)
(0 -4.49846e-08 0)
(0 -4.54119e-08 0)
(0 -4.58661e-08 0)
(0 -4.63527e-08 0)
(0 -4.68784e-08 0)
(0 -3.96505e-08 0)
(0 -3.96731e-08 0)
(0 -3.97181e-08 0)
(0 -3.97854e-08 0)
(0 -3.98748e-08 0)
(0 -3.99859e-08 0)
(0 -4.01184e-08 0)
(0 -4.02717e-08 0)
(0 -4.04452e-08 0)
(0 -4.06383e-08 0)
(0 -4.08502e-08 0)
(0 -4.10799e-08 0)
(0 -4.13267e-08 0)
(0 -4.15895e-08 0)
(0 -4.18673e-08 0)
(0 -4.21593e-08 0)
(0 -4.24646e-08 0)
(0 -4.27827e-08 0)
(0 -4.3113e-08 0)
(0 -4.34556e-08 0)
(0 -4.38108e-08 0)
(0 -4.41798e-08 0)
(0 -4.45641e-08 0)
(0 -4.49663e-08 0)
(0 -4.53898e-08 0)
(0 -4.5839e-08 0)
(0 -4.63193e-08 0)
(0 -4.68374e-08 0)
(0 -3.96351e-08 0)
(0 -3.96577e-08 0)
(0 -3.97027e-08 0)
(0 -3.97701e-08 0)
(0 -3.98597e-08 0)
(0 -3.9971e-08 0)
(0 -4.01036e-08 0)
(0 -4.02572e-08 0)
(0 -4.04311e-08 0)
(0 -4.06245e-08 0)
(0 -4.08368e-08 0)
(0 -4.1067e-08 0)
(0 -4.13143e-08 0)
(0 -4.15776e-08 0)
(0 -4.18561e-08 0)
(0 -4.21486e-08 0)
(0 -4.24544e-08 0)
(0 -4.27727e-08 0)
(0 -4.31032e-08 0)
(0 -4.34456e-08 0)
(0 -4.38003e-08 0)
(0 -4.41682e-08 0)
(0 -4.45509e-08 0)
(0 -4.49506e-08 0)
(0 -4.53708e-08 0)
(0 -4.58156e-08 0)
(0 -4.62905e-08 0)
(0 -4.68019e-08 0)
(0 -3.96217e-08 0)
(0 -3.96443e-08 0)
(0 -3.96894e-08 0)
(0 -3.97569e-08 0)
(0 -3.98465e-08 0)
(0 -3.9958e-08 0)
(0 -4.00908e-08 0)
(0 -4.02446e-08 0)
(0 -4.04188e-08 0)
(0 -4.06125e-08 0)
(0 -4.08252e-08 0)
(0 -4.10559e-08 0)
(0 -4.13036e-08 0)
(0 -4.15674e-08 0)
(0 -4.18463e-08 0)
(0 -4.21393e-08 0)
(0 -4.24455e-08 0)
(0 -4.27642e-08 0)
(0 -4.30948e-08 0)
(0 -4.34371e-08 0)
(0 -4.37914e-08 0)
(0 -4.41584e-08 0)
(0 -4.45397e-08 0)
(0 -4.49374e-08 0)
(0 -4.53548e-08 0)
(0 -4.57959e-08 0)
(0 -4.62661e-08 0)
(0 -4.67718e-08 0)
(0 -3.96104e-08 0)
(0 -3.96331e-08 0)
(0 -3.96782e-08 0)
(0 -3.97458e-08 0)
(0 -3.98355e-08 0)
(0 -3.9947e-08 0)
(0 -4.008e-08 0)
(0 -4.0234e-08 0)
(0 -4.04084e-08 0)
(0 -4.06024e-08 0)
(0 -4.08154e-08 0)
(0 -4.10464e-08 0)
(0 -4.12946e-08 0)
(0 -4.15588e-08 0)
(0 -4.18381e-08 0)
(0 -4.21316e-08 0)
(0 -4.24381e-08 0)
(0 -4.27571e-08 0)
(0 -4.30878e-08 0)
(0 -4.343e-08 0)
(0 -4.3784e-08 0)
(0 -4.41503e-08 0)
(0 -4.45305e-08 0)
(0 -4.49265e-08 0)
(0 -4.53416e-08 0)
(0 -4.57797e-08 0)
(0 -4.6246e-08 0)
(0 -4.67468e-08 0)
(0 -3.96013e-08 0)
(0 -3.96239e-08 0)
(0 -3.96691e-08 0)
(0 -3.97367e-08 0)
(0 -3.98265e-08 0)
(0 -3.99381e-08 0)
(0 -4.00712e-08 0)
(0 -4.02254e-08 0)
(0 -4.03999e-08 0)
(0 -4.05942e-08 0)
(0 -4.08074e-08 0)
(0 -4.10388e-08 0)
(0 -4.12872e-08 0)
(0 -4.15518e-08 0)
(0 -4.18315e-08 0)
(0 -4.21253e-08 0)
(0 -4.24321e-08 0)
(0 -4.27513e-08 0)
(0 -4.30821e-08 0)
(0 -4.34244e-08 0)
(0 -4.3778e-08 0)
(0 -4.41439e-08 0)
(0 -4.45231e-08 0)
(0 -4.49178e-08 0)
(0 -4.5331e-08 0)
(0 -4.57666e-08 0)
(0 -4.62298e-08 0)
(0 -4.67267e-08 0)
(0 -3.95942e-08 0)
(0 -3.96169e-08 0)
(0 -3.96621e-08 0)
(0 -3.97297e-08 0)
(0 -3.98195e-08 0)
(0 -3.99313e-08 0)
(0 -4.00645e-08 0)
(0 -4.02187e-08 0)
(0 -4.03934e-08 0)
(0 -4.05879e-08 0)
(0 -4.08013e-08 0)
(0 -4.10329e-08 0)
(0 -4.12816e-08 0)
(0 -4.15464e-08 0)
(0 -4.18264e-08 0)
(0 -4.21204e-08 0)
(0 -4.24275e-08 0)
(0 -4.27469e-08 0)
(0 -4.30778e-08 0)
(0 -4.342e-08 0)
(0 -4.37735e-08 0)
(0 -4.41389e-08 0)
(0 -4.45174e-08 0)
(0 -4.49111e-08 0)
(0 -4.53229e-08 0)
(0 -4.57567e-08 0)
(0 -4.62174e-08 0)
(0 -4.67114e-08 0)
(0 -3.95893e-08 0)
(0 -3.96119e-08 0)
(0 -3.96572e-08 0)
(0 -3.97248e-08 0)
(0 -3.98147e-08 0)
(0 -3.99265e-08 0)
(0 -4.00598e-08 0)
(0 -4.02141e-08 0)
(0 -4.03889e-08 0)
(0 -4.05835e-08 0)
(0 -4.0797e-08 0)
(0 -4.10287e-08 0)
(0 -4.12776e-08 0)
(0 -4.15426e-08 0)
(0 -4.18228e-08 0)
(0 -4.2117e-08 0)
(0 -4.24243e-08 0)
(0 -4.27437e-08 0)
(0 -4.30747e-08 0)
(0 -4.34169e-08 0)
(0 -4.37703e-08 0)
(0 -4.41354e-08 0)
(0 -4.45135e-08 0)
(0 -4.49064e-08 0)
(0 -4.53172e-08 0)
(0 -4.57497e-08 0)
(0 -4.62088e-08 0)
(0 -4.67007e-08 0)
(0 -3.95865e-08 0)
(0 -3.96092e-08 0)
(0 -3.96544e-08 0)
(0 -3.97221e-08 0)
(0 -3.9812e-08 0)
(0 -3.99238e-08 0)
(0 -4.00571e-08 0)
(0 -4.02115e-08 0)
(0 -4.03863e-08 0)
(0 -4.0581e-08 0)
(0 -4.07946e-08 0)
(0 -4.10264e-08 0)
(0 -4.12753e-08 0)
(0 -4.15405e-08 0)
(0 -4.18207e-08 0)
(0 -4.2115e-08 0)
(0 -4.24224e-08 0)
(0 -4.27419e-08 0)
(0 -4.30729e-08 0)
(0 -4.34151e-08 0)
(0 -4.37684e-08 0)
(0 -4.41333e-08 0)
(0 -4.45111e-08 0)
(0 -4.49037e-08 0)
(0 -4.53139e-08 0)
(0 -4.57456e-08 0)
(0 -4.62037e-08 0)
(0 -4.66944e-08 0)
(0 -8.24699e-08 0)
(0 -8.25494e-08 0)
(0 -8.26125e-08 0)
(0 -8.26508e-08 0)
(0 -8.26716e-08 0)
(0 -8.26867e-08 0)
(0 -8.20501e-08 0)
(0 -8.2051e-08 0)
(0 -8.20485e-08 0)
(0 -8.20351e-08 0)
(0 -8.20118e-08 0)
(0 -8.19844e-08 0)
(0 -8.13797e-08 0)
(0 -8.13208e-08 0)
(0 -8.12624e-08 0)
(0 -8.11988e-08 0)
(0 -8.11291e-08 0)
(0 -8.10556e-08 0)
(0 -8.0473e-08 0)
(0 -8.03669e-08 0)
(0 -8.0261e-08 0)
(0 -8.01515e-08 0)
(0 -8.00371e-08 0)
(0 -7.99183e-08 0)
(0 -7.93494e-08 0)
(0 -7.92047e-08 0)
(0 -7.90588e-08 0)
(0 -7.89089e-08 0)
(0 -7.87538e-08 0)
(0 -7.85931e-08 0)
(0 -7.80309e-08 0)
(0 -7.78548e-08 0)
(0 -7.76756e-08 0)
(0 -7.74912e-08 0)
(0 -7.73005e-08 0)
(0 -7.7103e-08 0)
(0 -7.65421e-08 0)
(0 -7.63409e-08 0)
(0 -7.61345e-08 0)
(0 -7.59216e-08 0)
(0 -7.57013e-08 0)
(0 -7.54728e-08 0)
(0 -7.49096e-08 0)
(0 -7.46888e-08 0)
(0 -7.44613e-08 0)
(0 -7.42259e-08 0)
(0 -7.3982e-08 0)
(0 -7.37289e-08 0)
(0 -7.31609e-08 0)
(0 -7.29259e-08 0)
(0 -7.26829e-08 0)
(0 -7.2431e-08 0)
(0 -7.21696e-08 0)
(0 -7.18982e-08 0)
(0 -7.13245e-08 0)
(0 -7.10803e-08 0)
(0 -7.08272e-08 0)
(0 -7.05644e-08 0)
(0 -7.02915e-08 0)
(0 -7.00081e-08 0)
(0 -6.94288e-08 0)
(0 -6.91802e-08 0)
(0 -6.89219e-08 0)
(0 -6.86536e-08 0)
(0 -6.83748e-08 0)
(0 -6.80854e-08 0)
(0 -6.75018e-08 0)
(0 -6.72529e-08 0)
(0 -6.69942e-08 0)
(0 -6.67252e-08 0)
(0 -6.64457e-08 0)
(0 -6.61557e-08 0)
(0 -6.55701e-08 0)
(0 -6.53248e-08 0)
(0 -6.50697e-08 0)
(0 -6.48044e-08 0)
(0 -6.45289e-08 0)
(0 -6.42431e-08 0)
(0 -6.36586e-08 0)
(0 -6.34202e-08 0)
(0 -6.31723e-08 0)
(0 -6.29145e-08 0)
(0 -6.2647e-08 0)
(0 -6.23697e-08 0)
(0 -6.17898e-08 0)
(0 -6.15612e-08 0)
(0 -6.13234e-08 0)
(0 -6.10764e-08 0)
(0 -6.08202e-08 0)
(0 -6.05549e-08 0)
(0 -5.99837e-08 0)
(0 -5.9767e-08 0)
(0 -5.95418e-08 0)
(0 -5.9308e-08 0)
(0 -5.90658e-08 0)
(0 -5.88154e-08 0)
(0 -5.8257e-08 0)
(0 -5.80539e-08 0)
(0 -5.7843e-08 0)
(0 -5.76243e-08 0)
(0 -5.73981e-08 0)
(0 -5.71645e-08 0)
(0 -5.6623e-08 0)
(0 -5.64346e-08 0)
(0 -5.62392e-08 0)
(0 -5.6037e-08 0)
(0 -5.5828e-08 0)
(0 -5.56126e-08 0)
(0 -5.50918e-08 0)
(0 -5.49187e-08 0)
(0 -5.47395e-08 0)
(0 -5.45543e-08 0)
(0 -5.43632e-08 0)
(0 -5.41667e-08 0)
(0 -5.36701e-08 0)
(0 -5.35124e-08 0)
(0 -5.33494e-08 0)
(0 -5.31813e-08 0)
(0 -5.30083e-08 0)
(0 -5.28306e-08 0)
(0 -5.23613e-08 0)
(0 -5.22186e-08 0)
(0 -5.20715e-08 0)
(0 -5.19201e-08 0)
(0 -5.17646e-08 0)
(0 -5.16054e-08 0)
(0 -5.11656e-08 0)
(0 -5.10373e-08 0)
(0 -5.09054e-08 0)
(0 -5.07699e-08 0)
(0 -5.06312e-08 0)
(0 -5.04895e-08 0)
(0 -4.9479e-08 0)
(0 -4.85684e-08 0)
(0 -4.77506e-08 0)
(0 -4.70179e-08 0)
(0 -4.63618e-08 0)
(0 -4.57739e-08 0)
(0 -4.52458e-08 0)
(0 -4.47697e-08 0)
(0 -4.43386e-08 0)
(0 -4.3946e-08 0)
(0 -4.35865e-08 0)
(0 -4.32556e-08 0)
(0 -4.29494e-08 0)
(0 -4.26652e-08 0)
(0 -4.24008e-08 0)
(0 -4.21549e-08 0)
(0 -4.19265e-08 0)
(0 -4.17152e-08 0)
(0 -4.1521e-08 0)
(0 -4.13441e-08 0)
(0 -4.11848e-08 0)
(0 -4.10438e-08 0)
(0 -4.09215e-08 0)
(0 -4.08185e-08 0)
(0 -4.07355e-08 0)
(0 -4.06727e-08 0)
(0 -4.06307e-08 0)
(0 -4.06096e-08 0)
(0 -4.96044e-08 0)
(0 -4.8679e-08 0)
(0 -4.78482e-08 0)
(0 -4.7104e-08 0)
(0 -4.64382e-08 0)
(0 -4.58423e-08 0)
(0 -4.53077e-08 0)
(0 -4.48265e-08 0)
(0 -4.43915e-08 0)
(0 -4.39961e-08 0)
(0 -4.36347e-08 0)
(0 -4.33025e-08 0)
(0 -4.29957e-08 0)
(0 -4.27113e-08 0)
(0 -4.24471e-08 0)
(0 -4.22015e-08 0)
(0 -4.19735e-08 0)
(0 -4.17628e-08 0)
(0 -4.15691e-08 0)
(0 -4.13926e-08 0)
(0 -4.12338e-08 0)
(0 -4.10932e-08 0)
(0 -4.09713e-08 0)
(0 -4.08686e-08 0)
(0 -4.07858e-08 0)
(0 -4.07232e-08 0)
(0 -4.06813e-08 0)
(0 -4.06603e-08 0)
(0 -4.97276e-08 0)
(0 -4.8788e-08 0)
(0 -4.79446e-08 0)
(0 -4.71895e-08 0)
(0 -4.65144e-08 0)
(0 -4.59106e-08 0)
(0 -4.53698e-08 0)
(0 -4.48837e-08 0)
(0 -4.44449e-08 0)
(0 -4.40468e-08 0)
(0 -4.36835e-08 0)
(0 -4.33502e-08 0)
(0 -4.30427e-08 0)
(0 -4.27581e-08 0)
(0 -4.24939e-08 0)
(0 -4.22486e-08 0)
(0 -4.20211e-08 0)
(0 -4.18108e-08 0)
(0 -4.16176e-08 0)
(0 -4.14416e-08 0)
(0 -4.12833e-08 0)
(0 -4.1143e-08 0)
(0 -4.10215e-08 0)
(0 -4.09191e-08 0)
(0 -4.08365e-08 0)
(0 -4.0774e-08 0)
(0 -4.07322e-08 0)
(0 -4.07112e-08 0)
(0 -4.98482e-08 0)
(0 -4.88951e-08 0)
(0 -4.80396e-08 0)
(0 -4.7274e-08 0)
(0 -4.659e-08 0)
(0 -4.59788e-08 0)
(0 -4.54319e-08 0)
(0 -4.49411e-08 0)
(0 -4.44987e-08 0)
(0 -4.40979e-08 0)
(0 -4.37328e-08 0)
(0 -4.33983e-08 0)
(0 -4.30902e-08 0)
(0 -4.28054e-08 0)
(0 -4.25413e-08 0)
(0 -4.22962e-08 0)
(0 -4.2069e-08 0)
(0 -4.18592e-08 0)
(0 -4.16665e-08 0)
(0 -4.1491e-08 0)
(0 -4.13331e-08 0)
(0 -4.11932e-08 0)
(0 -4.10719e-08 0)
(0 -4.09698e-08 0)
(0 -4.08874e-08 0)
(0 -4.08251e-08 0)
(0 -4.07834e-08 0)
(0 -4.07625e-08 0)
(0 -4.99661e-08 0)
(0 -4.90001e-08 0)
(0 -4.81332e-08 0)
(0 -4.73576e-08 0)
(0 -4.6665e-08 0)
(0 -4.60467e-08 0)
(0 -4.5494e-08 0)
(0 -4.49986e-08 0)
(0 -4.45527e-08 0)
(0 -4.41494e-08 0)
(0 -4.37825e-08 0)
(0 -4.34469e-08 0)
(0 -4.31382e-08 0)
(0 -4.28531e-08 0)
(0 -4.25891e-08 0)
(0 -4.23442e-08 0)
(0 -4.21174e-08 0)
(0 -4.1908e-08 0)
(0 -4.17157e-08 0)
(0 -4.15406e-08 0)
(0 -4.13831e-08 0)
(0 -4.12436e-08 0)
(0 -4.11226e-08 0)
(0 -4.10207e-08 0)
(0 -4.09385e-08 0)
(0 -4.08764e-08 0)
(0 -4.08347e-08 0)
(0 -4.08138e-08 0)
(0 -5.0081e-08 0)
(0 -4.91028e-08 0)
(0 -4.8225e-08 0)
(0 -4.74399e-08 0)
(0 -4.67391e-08 0)
(0 -4.61141e-08 0)
(0 -4.55559e-08 0)
(0 -4.50561e-08 0)
(0 -4.46069e-08 0)
(0 -4.42012e-08 0)
(0 -4.38326e-08 0)
(0 -4.34959e-08 0)
(0 -4.31866e-08 0)
(0 -4.29012e-08 0)
(0 -4.26372e-08 0)
(0 -4.23926e-08 0)
(0 -4.21661e-08 0)
(0 -4.1957e-08 0)
(0 -4.17651e-08 0)
(0 -4.15905e-08 0)
(0 -4.14333e-08 0)
(0 -4.12941e-08 0)
(0 -4.11734e-08 0)
(0 -4.10717e-08 0)
(0 -4.09897e-08 0)
(0 -4.09277e-08 0)
(0 -4.08861e-08 0)
(0 -4.08653e-08 0)
(0 -8.6238e-08 0)
(0 -8.62331e-08 0)
(0 -8.62233e-08 0)
(0 -8.62086e-08 0)
(0 -8.61888e-08 0)
(0 -8.6164e-08 0)
(0 -8.6134e-08 0)
(0 -8.60988e-08 0)
(0 -8.60582e-08 0)
(0 -8.60122e-08 0)
(0 -8.59605e-08 0)
(0 -8.5903e-08 0)
(0 -8.58395e-08 0)
(0 -8.57699e-08 0)
(0 -8.5694e-08 0)
(0 -8.56116e-08 0)
(0 -8.55225e-08 0)
(0 -8.54265e-08 0)
(0 -8.53235e-08 0)
(0 -8.52133e-08 0)
(0 -8.5096e-08 0)
(0 -8.49713e-08 0)
(0 -8.48394e-08 0)
(0 -8.47004e-08 0)
(0 -8.45545e-08 0)
(0 -8.4402e-08 0)
(0 -8.42433e-08 0)
(0 -8.40791e-08 0)
(0 -8.39102e-08 0)
(0 -8.37377e-08 0)
(0 -8.3563e-08 0)
(0 -8.33876e-08 0)
(0 -8.32138e-08 0)
(0 -8.30441e-08 0)
(0 -8.28818e-08 0)
(0 -8.27311e-08 0)
(0 -8.25976e-08 0)
(0 -8.24888e-08 0)
(0 -8.2416e-08 0)
(0 -8.23976e-08 0)
(0 -8.59734e-08 0)
(0 -8.59685e-08 0)
(0 -8.59587e-08 0)
(0 -8.5944e-08 0)
(0 -8.59243e-08 0)
(0 -8.58996e-08 0)
(0 -8.58697e-08 0)
(0 -8.58346e-08 0)
(0 -8.57941e-08 0)
(0 -8.57482e-08 0)
(0 -8.56967e-08 0)
(0 -8.56394e-08 0)
(0 -8.55761e-08 0)
(0 -8.55068e-08 0)
(0 -8.54311e-08 0)
(0 -8.53489e-08 0)
(0 -8.52601e-08 0)
(0 -8.51644e-08 0)
(0 -8.50618e-08 0)
(0 -8.4952e-08 0)
(0 -8.4835e-08 0)
(0 -8.47107e-08 0)
(0 -8.45793e-08 0)
(0 -8.44406e-08 0)
(0 -8.42951e-08 0)
(0 -8.41429e-08 0)
(0 -8.39845e-08 0)
(0 -8.38205e-08 0)
(0 -8.36517e-08 0)
(0 -8.34792e-08 0)
(0 -8.33041e-08 0)
(0 -8.31282e-08 0)
(0 -8.29534e-08 0)
(0 -8.27822e-08 0)
(0 -8.26176e-08 0)
(0 -8.24633e-08 0)
(0 -8.2324e-08 0)
(0 -8.22058e-08 0)
(0 -8.2116e-08 0)
(0 -8.20628e-08 0)
(0 -8.54487e-08 0)
(0 -8.54439e-08 0)
(0 -8.54342e-08 0)
(0 -8.54195e-08 0)
(0 -8.53999e-08 0)
(0 -8.53753e-08 0)
(0 -8.53456e-08 0)
(0 -8.53107e-08 0)
(0 -8.52705e-08 0)
(0 -8.52249e-08 0)
(0 -8.51737e-08 0)
(0 -8.51167e-08 0)
(0 -8.50539e-08 0)
(0 -8.49849e-08 0)
(0 -8.49098e-08 0)
(0 -8.48282e-08 0)
(0 -8.47399e-08 0)
(0 -8.46449e-08 0)
(0 -8.45429e-08 0)
(0 -8.44338e-08 0)
(0 -8.43176e-08 0)
(0 -8.41941e-08 0)
(0 -8.40634e-08 0)
(0 -8.39256e-08 0)
(0 -8.37807e-08 0)
(0 -8.36292e-08 0)
(0 -8.34714e-08 0)
(0 -8.33079e-08 0)
(0 -8.31393e-08 0)
(0 -8.29667e-08 0)
(0 -8.27913e-08 0)
(0 -8.26144e-08 0)
(0 -8.24378e-08 0)
(0 -8.22638e-08 0)
(0 -8.20949e-08 0)
(0 -8.19342e-08 0)
(0 -8.17853e-08 0)
(0 -8.16522e-08 0)
(0 -8.15391e-08 0)
(0 -8.14488e-08 0)
(0 -8.46731e-08 0)
(0 -8.46682e-08 0)
(0 -8.46586e-08 0)
(0 -8.46441e-08 0)
(0 -8.46246e-08 0)
(0 -8.46003e-08 0)
(0 -8.45708e-08 0)
(0 -8.45362e-08 0)
(0 -8.44964e-08 0)
(0 -8.44512e-08 0)
(0 -8.44004e-08 0)
(0 -8.4344e-08 0)
(0 -8.42818e-08 0)
(0 -8.42135e-08 0)
(0 -8.41391e-08 0)
(0 -8.40583e-08 0)
(0 -8.39709e-08 0)
(0 -8.38769e-08 0)
(0 -8.37759e-08 0)
(0 -8.36679e-08 0)
(0 -8.35528e-08 0)
(0 -8.34304e-08 0)
(0 -8.33009e-08 0)
(0 -8.31642e-08 0)
(0 -8.30205e-08 0)
(0 -8.28701e-08 0)
(0 -8.27132e-08 0)
(0 -8.25504e-08 0)
(0 -8.23823e-08 0)
(0 -8.22098e-08 0)
(0 -8.20338e-08 0)
(0 -8.18557e-08 0)
(0 -8.1677e-08 0)
(0 -8.14994e-08 0)
(0 -8.1325e-08 0)
(0 -8.11563e-08 0)
(0 -8.09957e-08 0)
(0 -8.08459e-08 0)
(0 -8.07088e-08 0)
(0 -8.05852e-08 0)
(0 -8.36597e-08 0)
(0 -8.36549e-08 0)
(0 -8.36453e-08 0)
(0 -8.3631e-08 0)
(0 -8.36118e-08 0)
(0 -8.35877e-08 0)
(0 -8.35586e-08 0)
(0 -8.35244e-08 0)
(0 -8.3485e-08 0)
(0 -8.34404e-08 0)
(0 -8.33902e-08 0)
(0 -8.33346e-08 0)
(0 -8.32731e-08 0)
(0 -8.32057e-08 0)
(0 -8.31323e-08 0)
(0 -8.30526e-08 0)
(0 -8.29664e-08 0)
(0 -8.28735e-08 0)
(0 -8.27739e-08 0)
(0 -8.26673e-08 0)
(0 -8.25537e-08 0)
(0 -8.24329e-08 0)
(0 -8.2305e-08 0)
(0 -8.21699e-08 0)
(0 -8.20277e-08 0)
(0 -8.18787e-08 0)
(0 -8.17232e-08 0)
(0 -8.15614e-08 0)
(0 -8.13941e-08 0)
(0 -8.12219e-08 0)
(0 -8.10456e-08 0)
(0 -8.08663e-08 0)
(0 -8.06852e-08 0)
(0 -8.05038e-08 0)
(0 -8.03237e-08 0)
(0 -8.01465e-08 0)
(0 -7.9974e-08 0)
(0 -7.98077e-08 0)
(0 -7.96484e-08 0)
(0 -7.94962e-08 0)
(0 -8.24258e-08 0)
(0 -8.24211e-08 0)
(0 -8.24117e-08 0)
(0 -8.23975e-08 0)
(0 -8.23786e-08 0)
(0 -8.23548e-08 0)
(0 -8.23261e-08 0)
(0 -8.22925e-08 0)
(0 -8.22537e-08 0)
(0 -8.22097e-08 0)
(0 -8.21604e-08 0)
(0 -8.21055e-08 0)
(0 -8.20451e-08 0)
(0 -8.19788e-08 0)
(0 -8.19065e-08 0)
(0 -8.18281e-08 0)
(0 -8.17434e-08 0)
(0 -8.16521e-08 0)
(0 -8.15541e-08 0)
(0 -8.14493e-08 0)
(0 -8.13375e-08 0)
(0 -8.12187e-08 0)
(0 -8.10927e-08 0)
(0 -8.09596e-08 0)
(0 -8.08194e-08 0)
(0 -8.06723e-08 0)
(0 -8.05185e-08 0)
(0 -8.03583e-08 0)
(0 -8.01922e-08 0)
(0 -8.00206e-08 0)
(0 -7.98444e-08 0)
(0 -7.96642e-08 0)
(0 -7.94811e-08 0)
(0 -7.92962e-08 0)
(0 -7.91106e-08 0)
(0 -7.89254e-08 0)
(0 -7.87418e-08 0)
(0 -7.85606e-08 0)
(0 -7.83821e-08 0)
(0 -7.8206e-08 0)
(0 -8.09923e-08 0)
(0 -8.09877e-08 0)
(0 -8.09784e-08 0)
(0 -8.09645e-08 0)
(0 -8.09459e-08 0)
(0 -8.09225e-08 0)
(0 -8.08943e-08 0)
(0 -8.08612e-08 0)
(0 -8.08231e-08 0)
(0 -8.07799e-08 0)
(0 -8.07315e-08 0)
(0 -8.06777e-08 0)
(0 -8.06184e-08 0)
(0 -8.05534e-08 0)
(0 -8.04826e-08 0)
(0 -8.04057e-08 0)
(0 -8.03226e-08 0)
(0 -8.02332e-08 0)
(0 -8.01372e-08 0)
(0 -8.00345e-08 0)
(0 -7.99249e-08 0)
(0 -7.98084e-08 0)
(0 -7.96848e-08 0)
(0 -7.95541e-08 0)
(0 -7.94164e-08 0)
(0 -7.92716e-08 0)
(0 -7.91201e-08 0)
(0 -7.89619e-08 0)
(0 -7.87974e-08 0)
(0 -7.86271e-08 0)
(0 -7.84514e-08 0)
(0 -7.82709e-08 0)
(0 -7.80865e-08 0)
(0 -7.78987e-08 0)
(0 -7.77085e-08 0)
(0 -7.75165e-08 0)
(0 -7.73235e-08 0)
(0 -7.71298e-08 0)
(0 -7.69354e-08 0)
(0 -7.67398e-08 0)
(0 -7.9383e-08 0)
(0 -7.93785e-08 0)
(0 -7.93694e-08 0)
(0 -7.93558e-08 0)
(0 -7.93375e-08 0)
(0 -7.93146e-08 0)
(0 -7.9287e-08 0)
(0 -7.92545e-08 0)
(0 -7.92172e-08 0)
(0 -7.91749e-08 0)
(0 -7.91275e-08 0)
(0 -7.90749e-08 0)
(0 -7.90169e-08 0)
(0 -7.89534e-08 0)
(0 -7.88841e-08 0)
(0 -7.8809e-08 0)
(0 -7.87279e-08 0)
(0 -7.86406e-08 0)
(0 -7.85468e-08 0)
(0 -7.84465e-08 0)
(0 -7.83395e-08 0)
(0 -7.82257e-08 0)
(0 -7.81049e-08 0)
(0 -7.79771e-08 0)
(0 -7.78422e-08 0)
(0 -7.77004e-08 0)
(0 -7.75515e-08 0)
(0 -7.73959e-08 0)
(0 -7.72337e-08 0)
(0 -7.70653e-08 0)
(0 -7.68909e-08 0)
(0 -7.67109e-08 0)
(0 -7.6526e-08 0)
(0 -7.63365e-08 0)
(0 -7.6143e-08 0)
(0 -7.59459e-08 0)
(0 -7.57455e-08 0)
(0 -7.5542e-08 0)
(0 -7.53352e-08 0)
(0 -7.51247e-08 0)
(0 -7.76244e-08 0)
(0 -7.76199e-08 0)
(0 -7.76111e-08 0)
(0 -7.75977e-08 0)
(0 -7.75798e-08 0)
(0 -7.75574e-08 0)
(0 -7.75304e-08 0)
(0 -7.74987e-08 0)
(0 -7.74623e-08 0)
(0 -7.7421e-08 0)
(0 -7.73748e-08 0)
(0 -7.73234e-08 0)
(0 -7.72669e-08 0)
(0 -7.72049e-08 0)
(0 -7.71375e-08 0)
(0 -7.70644e-08 0)
(0 -7.69854e-08 0)
(0 -7.69004e-08 0)
(0 -7.68092e-08 0)
(0 -7.67116e-08 0)
(0 -7.66075e-08 0)
(0 -7.64967e-08 0)
(0 -7.63791e-08 0)
(0 -7.62546e-08 0)
(0 -7.61231e-08 0)
(0 -7.59846e-08 0)
(0 -7.58391e-08 0)
(0 -7.56867e-08 0)
(0 -7.55274e-08 0)
(0 -7.53615e-08 0)
(0 -7.51893e-08 0)
(0 -7.50108e-08 0)
(0 -7.48265e-08 0)
(0 -7.46366e-08 0)
(0 -7.44414e-08 0)
(0 -7.42411e-08 0)
(0 -7.40358e-08 0)
(0 -7.38255e-08 0)
(0 -7.36099e-08 0)
(0 -7.33886e-08 0)
(0 -7.57446e-08 0)
(0 -7.57402e-08 0)
(0 -7.57316e-08 0)
(0 -7.57185e-08 0)
(0 -7.57011e-08 0)
(0 -7.56793e-08 0)
(0 -7.56529e-08 0)
(0 -7.56221e-08 0)
(0 -7.55865e-08 0)
(0 -7.55463e-08 0)
(0 -7.55013e-08 0)
(0 -7.54514e-08 0)
(0 -7.53964e-08 0)
(0 -7.53363e-08 0)
(0 -7.52708e-08 0)
(0 -7.51998e-08 0)
(0 -7.51232e-08 0)
(0 -7.50408e-08 0)
(0 -7.49524e-08 0)
(0 -7.48578e-08 0)
(0 -7.47568e-08 0)
(0 -7.46494e-08 0)
(0 -7.45354e-08 0)
(0 -7.44145e-08 0)
(0 -7.42868e-08 0)
(0 -7.41522e-08 0)
(0 -7.40106e-08 0)
(0 -7.38619e-08 0)
(0 -7.37064e-08 0)
(0 -7.35439e-08 0)
(0 -7.33746e-08 0)
(0 -7.31987e-08 0)
(0 -7.30163e-08 0)
(0 -7.28274e-08 0)
(0 -7.26323e-08 0)
(0 -7.24309e-08 0)
(0 -7.22232e-08 0)
(0 -7.20091e-08 0)
(0 -7.17882e-08 0)
(0 -7.15602e-08 0)
(0 -7.37731e-08 0)
(0 -7.37688e-08 0)
(0 -7.37604e-08 0)
(0 -7.37477e-08 0)
(0 -7.37308e-08 0)
(0 -7.37095e-08 0)
(0 -7.36839e-08 0)
(0 -7.36538e-08 0)
(0 -7.36194e-08 0)
(0 -7.35803e-08 0)
(0 -7.35366e-08 0)
(0 -7.34882e-08 0)
(0 -7.34349e-08 0)
(0 -7.33766e-08 0)
(0 -7.33133e-08 0)
(0 -7.32446e-08 0)
(0 -7.31705e-08 0)
(0 -7.30908e-08 0)
(0 -7.30054e-08 0)
(0 -7.2914e-08 0)
(0 -7.28166e-08 0)
(0 -7.27128e-08 0)
(0 -7.26027e-08 0)
(0 -7.24859e-08 0)
(0 -7.23624e-08 0)
(0 -7.22321e-08 0)
(0 -7.20949e-08 0)
(0 -7.19508e-08 0)
(0 -7.17996e-08 0)
(0 -7.16413e-08 0)
(0 -7.1476e-08 0)
(0 -7.13038e-08 0)
(0 -7.11245e-08 0)
(0 -7.09382e-08 0)
(0 -7.07449e-08 0)
(0 -7.05445e-08 0)
(0 -7.0337e-08 0)
(0 -7.0122e-08 0)
(0 -6.98992e-08 0)
(0 -6.96683e-08 0)
(0 -7.17397e-08 0)
(0 -7.17356e-08 0)
(0 -7.17274e-08 0)
(0 -7.17151e-08 0)
(0 -7.16986e-08 0)
(0 -7.1678e-08 0)
(0 -7.16531e-08 0)
(0 -7.1624e-08 0)
(0 -7.15905e-08 0)
(0 -7.15527e-08 0)
(0 -7.15104e-08 0)
(0 -7.14636e-08 0)
(0 -7.14121e-08 0)
(0 -7.13558e-08 0)
(0 -7.12946e-08 0)
(0 -7.12284e-08 0)
(0 -7.1157e-08 0)
(0 -7.10802e-08 0)
(0 -7.0998e-08 0)
(0 -7.091e-08 0)
(0 -7.08162e-08 0)
(0 -7.07164e-08 0)
(0 -7.06105e-08 0)
(0 -7.04981e-08 0)
(0 -7.03793e-08 0)
(0 -7.02538e-08 0)
(0 -7.01215e-08 0)
(0 -6.99823e-08 0)
(0 -6.98362e-08 0)
(0 -6.9683e-08 0)
(0 -6.95226e-08 0)
(0 -6.93551e-08 0)
(0 -6.91802e-08 0)
(0 -6.8998e-08 0)
(0 -6.88083e-08 0)
(0 -6.86111e-08 0)
(0 -6.8406e-08 0)
(0 -6.81928e-08 0)
(0 -6.79714e-08 0)
(0 -6.77411e-08 0)
(0 -6.96741e-08 0)
(0 -6.96701e-08 0)
(0 -6.96622e-08 0)
(0 -6.96502e-08 0)
(0 -6.96343e-08 0)
(0 -6.96142e-08 0)
(0 -6.95902e-08 0)
(0 -6.9562e-08 0)
(0 -6.95296e-08 0)
(0 -6.94931e-08 0)
(0 -6.94522e-08 0)
(0 -6.9407e-08 0)
(0 -6.93573e-08 0)
(0 -6.93031e-08 0)
(0 -6.92442e-08 0)
(0 -6.91805e-08 0)
(0 -6.91119e-08 0)
(0 -6.90382e-08 0)
(0 -6.89593e-08 0)
(0 -6.88749e-08 0)
(0 -6.8785e-08 0)
(0 -6.86894e-08 0)
(0 -6.85878e-08 0)
(0 -6.84802e-08 0)
(0 -6.83663e-08 0)
(0 -6.8246e-08 0)
(0 -6.81191e-08 0)
(0 -6.79855e-08 0)
(0 -6.7845e-08 0)
(0 -6.76976e-08 0)
(0 -6.7543e-08 0)
(0 -6.73812e-08 0)
(0 -6.7212e-08 0)
(0 -6.70353e-08 0)
(0 -6.68509e-08 0)
(0 -6.66586e-08 0)
(0 -6.64582e-08 0)
(0 -6.62495e-08 0)
(0 -6.60321e-08 0)
(0 -6.58057e-08 0)
(0 -6.76048e-08 0)
(0 -6.7601e-08 0)
(0 -6.75933e-08 0)
(0 -6.75817e-08 0)
(0 -6.75663e-08 0)
(0 -6.75469e-08 0)
(0 -6.75236e-08 0)
(0 -6.74964e-08 0)
(0 -6.74652e-08 0)
(0 -6.74299e-08 0)
(0 -6.73906e-08 0)
(0 -6.7347e-08 0)
(0 -6.72992e-08 0)
(0 -6.72471e-08 0)
(0 -6.71905e-08 0)
(0 -6.71294e-08 0)
(0 -6.70637e-08 0)
(0 -6.69931e-08 0)
(0 -6.69176e-08 0)
(0 -6.68369e-08 0)
(0 -6.67511e-08 0)
(0 -6.66597e-08 0)
(0 -6.65628e-08 0)
(0 -6.64601e-08 0)
(0 -6.63514e-08 0)
(0 -6.62366e-08 0)
(0 -6.61155e-08 0)
(0 -6.59879e-08 0)
(0 -6.58537e-08 0)
(0 -6.57127e-08 0)
(0 -6.55646e-08 0)
(0 -6.54095e-08 0)
(0 -6.5247e-08 0)
(0 -6.5077e-08 0)
(0 -6.48994e-08 0)
(0 -6.47138e-08 0)
(0 -6.45201e-08 0)
(0 -6.4318e-08 0)
(0 -6.41072e-08 0)
(0 -6.38875e-08 0)
(0 -6.55588e-08 0)
(0 -6.55551e-08 0)
(0 -6.55476e-08 0)
(0 -6.55364e-08 0)
(0 -6.55215e-08 0)
(0 -6.55028e-08 0)
(0 -6.54804e-08 0)
(0 -6.54541e-08 0)
(0 -6.5424e-08 0)
(0 -6.53901e-08 0)
(0 -6.53522e-08 0)
(0 -6.53103e-08 0)
(0 -6.52644e-08 0)
(0 -6.52145e-08 0)
(0 -6.51603e-08 0)
(0 -6.51018e-08 0)
(0 -6.50389e-08 0)
(0 -6.49715e-08 0)
(0 -6.48994e-08 0)
(0 -6.48226e-08 0)
(0 -6.47408e-08 0)
(0 -6.46539e-08 0)
(0 -6.45617e-08 0)
(0 -6.44641e-08 0)
(0 -6.43608e-08 0)
(0 -6.42518e-08 0)
(0 -6.41367e-08 0)
(0 -6.40155e-08 0)
(0 -6.3888e-08 0)
(0 -6.37539e-08 0)
(0 -6.3613e-08 0)
(0 -6.34653e-08 0)
(0 -6.33104e-08 0)
(0 -6.31483e-08 0)
(0 -6.29786e-08 0)
(0 -6.28012e-08 0)
(0 -6.26158e-08 0)
(0 -6.24222e-08 0)
(0 -6.22201e-08 0)
(0 -6.20094e-08 0)
(0 -6.35605e-08 0)
(0 -6.35569e-08 0)
(0 -6.35497e-08 0)
(0 -6.35389e-08 0)
(0 -6.35245e-08 0)
(0 -6.35065e-08 0)
(0 -6.34849e-08 0)
(0 -6.34596e-08 0)
(0 -6.34306e-08 0)
(0 -6.3398e-08 0)
(0 -6.33616e-08 0)
(0 -6.33214e-08 0)
(0 -6.32774e-08 0)
(0 -6.32295e-08 0)
(0 -6.31777e-08 0)
(0 -6.31219e-08 0)
(0 -6.30619e-08 0)
(0 -6.29976e-08 0)
(0 -6.29291e-08 0)
(0 -6.2856e-08 0)
(0 -6.27783e-08 0)
(0 -6.26959e-08 0)
(0 -6.26085e-08 0)
(0 -6.2516e-08 0)
(0 -6.24183e-08 0)
(0 -6.23152e-08 0)
(0 -6.22064e-08 0)
(0 -6.20918e-08 0)
(0 -6.19712e-08 0)
(0 -6.18444e-08 0)
(0 -6.17113e-08 0)
(0 -6.15715e-08 0)
(0 -6.1425e-08 0)
(0 -6.12715e-08 0)
(0 -6.11108e-08 0)
(0 -6.09427e-08 0)
(0 -6.07669e-08 0)
(0 -6.05834e-08 0)
(0 -6.03917e-08 0)
(0 -6.01919e-08 0)
(0 -6.16316e-08 0)
(0 -6.16282e-08 0)
(0 -6.16212e-08 0)
(0 -6.16108e-08 0)
(0 -6.1597e-08 0)
(0 -6.15796e-08 0)
(0 -6.15588e-08 0)
(0 -6.15344e-08 0)
(0 -6.15066e-08 0)
(0 -6.14752e-08 0)
(0 -6.14403e-08 0)
(0 -6.14018e-08 0)
(0 -6.13597e-08 0)
(0 -6.13139e-08 0)
(0 -6.12644e-08 0)
(0 -6.12111e-08 0)
(0 -6.1154e-08 0)
(0 -6.10929e-08 0)
(0 -6.10278e-08 0)
(0 -6.09585e-08 0)
(0 -6.08849e-08 0)
(0 -6.08068e-08 0)
(0 -6.07243e-08 0)
(0 -6.0637e-08 0)
(0 -6.05448e-08 0)
(0 -6.04476e-08 0)
(0 -6.03452e-08 0)
(0 -6.02373e-08 0)
(0 -6.01239e-08 0)
(0 -6.00047e-08 0)
(0 -5.98795e-08 0)
(0 -5.97482e-08 0)
(0 -5.96105e-08 0)
(0 -5.94663e-08 0)
(0 -5.93152e-08 0)
(0 -5.91573e-08 0)
(0 -5.89922e-08 0)
(0 -5.88197e-08 0)
(0 -5.86398e-08 0)
(0 -5.84522e-08 0)
(0 -5.97906e-08 0)
(0 -5.97873e-08 0)
(0 -5.97806e-08 0)
(0 -5.97705e-08 0)
(0 -5.97572e-08 0)
(0 -5.97405e-08 0)
(0 -5.97204e-08 0)
(0 -5.9697e-08 0)
(0 -5.96703e-08 0)
(0 -5.96402e-08 0)
(0 -5.96067e-08 0)
(0 -5.95698e-08 0)
(0 -5.95295e-08 0)
(0 -5.94858e-08 0)
(0 -5.94386e-08 0)
(0 -5.93878e-08 0)
(0 -5.93334e-08 0)
(0 -5.92754e-08 0)
(0 -5.92136e-08 0)
(0 -5.9148e-08 0)
(0 -5.90784e-08 0)
(0 -5.90047e-08 0)
(0 -5.89268e-08 0)
(0 -5.88446e-08 0)
(0 -5.8758e-08 0)
(0 -5.86666e-08 0)
(0 -5.85705e-08 0)
(0 -5.84695e-08 0)
(0 -5.83632e-08 0)
(0 -5.82517e-08 0)
(0 -5.81346e-08 0)
(0 -5.80119e-08 0)
(0 -5.78833e-08 0)
(0 -5.77487e-08 0)
(0 -5.76078e-08 0)
(0 -5.74605e-08 0)
(0 -5.73067e-08 0)
(0 -5.71461e-08 0)
(0 -5.69787e-08 0)
(0 -5.68043e-08 0)
(0 -5.80521e-08 0)
(0 -5.80489e-08 0)
(0 -5.80425e-08 0)
(0 -5.80328e-08 0)
(0 -5.80199e-08 0)
(0 -5.80038e-08 0)
(0 -5.79846e-08 0)
(0 -5.79621e-08 0)
(0 -5.79364e-08 0)
(0 -5.79075e-08 0)
(0 -5.78754e-08 0)
(0 -5.78401e-08 0)
(0 -5.78016e-08 0)
(0 -5.77598e-08 0)
(0 -5.77148e-08 0)
(0 -5.76664e-08 0)
(0 -5.76147e-08 0)
(0 -5.75596e-08 0)
(0 -5.75011e-08 0)
(0 -5.7439e-08 0)
(0 -5.73732e-08 0)
(0 -5.73037e-08 0)
(0 -5.72304e-08 0)
(0 -5.71532e-08 0)
(0 -5.70719e-08 0)
(0 -5.69863e-08 0)
(0 -5.68964e-08 0)
(0 -5.68019e-08 0)
(0 -5.67028e-08 0)
(0 -5.65989e-08 0)
(0 -5.64899e-08 0)
(0 -5.63758e-08 0)
(0 -5.62564e-08 0)
(0 -5.61315e-08 0)
(0 -5.60009e-08 0)
(0 -5.58645e-08 0)
(0 -5.57222e-08 0)
(0 -5.55739e-08 0)
(0 -5.54194e-08 0)
(0 -5.52587e-08 0)
(0 -5.64272e-08 0)
(0 -5.64241e-08 0)
(0 -5.64179e-08 0)
(0 -5.64086e-08 0)
(0 -5.63962e-08 0)
(0 -5.63807e-08 0)
(0 -5.63622e-08 0)
(0 -5.63406e-08 0)
(0 -5.63159e-08 0)
(0 -5.62882e-08 0)
(0 -5.62574e-08 0)
(0 -5.62236e-08 0)
(0 -5.61867e-08 0)
(0 -5.61468e-08 0)
(0 -5.61039e-08 0)
(0 -5.60578e-08 0)
(0 -5.60087e-08 0)
(0 -5.59564e-08 0)
(0 -5.59009e-08 0)
(0 -5.58421e-08 0)
(0 -5.57801e-08 0)
(0 -5.57146e-08 0)
(0 -5.56457e-08 0)
(0 -5.55731e-08 0)
(0 -5.54969e-08 0)
(0 -5.54169e-08 0)
(0 -5.53329e-08 0)
(0 -5.52449e-08 0)
(0 -5.51527e-08 0)
(0 -5.50561e-08 0)
(0 -5.49551e-08 0)
(0 -5.48494e-08 0)
(0 -5.4739e-08 0)
(0 -5.46237e-08 0)
(0 -5.45033e-08 0)
(0 -5.43778e-08 0)
(0 -5.4247e-08 0)
(0 -5.41109e-08 0)
(0 -5.39694e-08 0)
(0 -5.38225e-08 0)
(0 -5.49232e-08 0)
(0 -5.49202e-08 0)
(0 -5.49142e-08 0)
(0 -5.49053e-08 0)
(0 -5.48933e-08 0)
(0 -5.48784e-08 0)
(0 -5.48606e-08 0)
(0 -5.48398e-08 0)
(0 -5.4816e-08 0)
(0 -5.47894e-08 0)
(0 -5.47599e-08 0)
(0 -5.47275e-08 0)
(0 -5.46922e-08 0)
(0 -5.46541e-08 0)
(0 -5.46131e-08 0)
(0 -5.45692e-08 0)
(0 -5.45224e-08 0)
(0 -5.44728e-08 0)
(0 -5.44201e-08 0)
(0 -5.43645e-08 0)
(0 -5.43059e-08 0)
(0 -5.42442e-08 0)
(0 -5.41794e-08 0)
(0 -5.41113e-08 0)
(0 -5.40399e-08 0)
(0 -5.39651e-08 0)
(0 -5.38868e-08 0)
(0 -5.38049e-08 0)
(0 -5.37192e-08 0)
(0 -5.36297e-08 0)
(0 -5.35362e-08 0)
(0 -5.34387e-08 0)
(0 -5.33369e-08 0)
(0 -5.32309e-08 0)
(0 -5.31204e-08 0)
(0 -5.30054e-08 0)
(0 -5.28859e-08 0)
(0 -5.27617e-08 0)
(0 -5.26329e-08 0)
(0 -5.24994e-08 0)
(0 -5.35437e-08 0)
(0 -5.35408e-08 0)
(0 -5.3535e-08 0)
(0 -5.35264e-08 0)
(0 -5.35149e-08 0)
(0 -5.35005e-08 0)
(0 -5.34833e-08 0)
(0 -5.34633e-08 0)
(0 -5.34405e-08 0)
(0 -5.34149e-08 0)
(0 -5.33865e-08 0)
(0 -5.33554e-08 0)
(0 -5.33216e-08 0)
(0 -5.32851e-08 0)
(0 -5.32459e-08 0)
(0 -5.32041e-08 0)
(0 -5.31595e-08 0)
(0 -5.31122e-08 0)
(0 -5.30623e-08 0)
(0 -5.30096e-08 0)
(0 -5.29542e-08 0)
(0 -5.2896e-08 0)
(0 -5.28349e-08 0)
(0 -5.2771e-08 0)
(0 -5.2704e-08 0)
(0 -5.26341e-08 0)
(0 -5.25611e-08 0)
(0 -5.24848e-08 0)
(0 -5.24053e-08 0)
(0 -5.23224e-08 0)
(0 -5.2236e-08 0)
(0 -5.21461e-08 0)
(0 -5.20526e-08 0)
(0 -5.19553e-08 0)
(0 -5.18542e-08 0)
(0 -5.17493e-08 0)
(0 -5.16404e-08 0)
(0 -5.15276e-08 0)
(0 -5.14109e-08 0)
(0 -5.12902e-08 0)
(0 -5.01929e-08 0)
(0 -4.92032e-08 0)
(0 -4.8315e-08 0)
(0 -4.75208e-08 0)
(0 -4.68124e-08 0)
(0 -4.61809e-08 0)
(0 -4.56175e-08 0)
(0 -4.51136e-08 0)
(0 -4.46612e-08 0)
(0 -4.42531e-08 0)
(0 -4.38829e-08 0)
(0 -4.35451e-08 0)
(0 -4.32352e-08 0)
(0 -4.29496e-08 0)
(0 -4.26856e-08 0)
(0 -4.24411e-08 0)
(0 -4.22149e-08 0)
(0 -4.20063e-08 0)
(0 -4.18147e-08 0)
(0 -4.16404e-08 0)
(0 -4.14836e-08 0)
(0 -4.13447e-08 0)
(0 -4.12242e-08 0)
(0 -4.11228e-08 0)
(0 -4.10409e-08 0)
(0 -4.0979e-08 0)
(0 -4.09376e-08 0)
(0 -4.09168e-08 0)
(0 -5.03016e-08 0)
(0 -4.93009e-08 0)
(0 -4.8403e-08 0)
(0 -4.76003e-08 0)
(0 -4.68846e-08 0)
(0 -4.6247e-08 0)
(0 -4.56786e-08 0)
(0 -4.51708e-08 0)
(0 -4.47154e-08 0)
(0 -4.43051e-08 0)
(0 -4.39333e-08 0)
(0 -4.35945e-08 0)
(0 -4.32841e-08 0)
(0 -4.29982e-08 0)
(0 -4.27342e-08 0)
(0 -4.24899e-08 0)
(0 -4.2264e-08 0)
(0 -4.20556e-08 0)
(0 -4.18644e-08 0)
(0 -4.16905e-08 0)
(0 -4.15339e-08 0)
(0 -4.13953e-08 0)
(0 -4.12751e-08 0)
(0 -4.11738e-08 0)
(0 -4.10921e-08 0)
(0 -4.10303e-08 0)
(0 -4.09889e-08 0)
(0 -4.09682e-08 0)
(0 -5.0407e-08 0)
(0 -4.93961e-08 0)
(0 -4.8489e-08 0)
(0 -4.76783e-08 0)
(0 -4.69557e-08 0)
(0 -4.63124e-08 0)
(0 -4.57393e-08 0)
(0 -4.52278e-08 0)
(0 -4.47695e-08 0)
(0 -4.43571e-08 0)
(0 -4.39838e-08 0)
(0 -4.36441e-08 0)
(0 -4.3333e-08 0)
(0 -4.3047e-08 0)
(0 -4.27829e-08 0)
(0 -4.25388e-08 0)
(0 -4.23131e-08 0)
(0 -4.2105e-08 0)
(0 -4.19141e-08 0)
(0 -4.17404e-08 0)
(0 -4.15842e-08 0)
(0 -4.14458e-08 0)
(0 -4.13258e-08 0)
(0 -4.12248e-08 0)
(0 -4.11431e-08 0)
(0 -4.10815e-08 0)
(0 -4.10401e-08 0)
(0 -4.10194e-08 0)
(0 -5.05092e-08 0)
(0 -4.94887e-08 0)
(0 -4.85729e-08 0)
(0 -4.77547e-08 0)
(0 -4.70256e-08 0)
(0 -4.63769e-08 0)
(0 -4.57994e-08 0)
(0 -4.52843e-08 0)
(0 -4.48234e-08 0)
(0 -4.4409e-08 0)
(0 -4.40343e-08 0)
(0 -4.36936e-08 0)
(0 -4.33821e-08 0)
(0 -4.30957e-08 0)
(0 -4.28317e-08 0)
(0 -4.25876e-08 0)
(0 -4.23621e-08 0)
(0 -4.21543e-08 0)
(0 -4.19637e-08 0)
(0 -4.17903e-08 0)
(0 -4.16344e-08 0)
(0 -4.14962e-08 0)
(0 -4.13764e-08 0)
(0 -4.12755e-08 0)
(0 -4.1194e-08 0)
(0 -4.11324e-08 0)
(0 -4.10911e-08 0)
(0 -4.10704e-08 0)
(0 -5.06082e-08 0)
(0 -4.95785e-08 0)
(0 -4.86547e-08 0)
(0 -4.78294e-08 0)
(0 -4.70942e-08 0)
(0 -4.64404e-08 0)
(0 -4.58588e-08 0)
(0 -4.53405e-08 0)
(0 -4.4877e-08 0)
(0 -4.44607e-08 0)
(0 -4.40847e-08 0)
(0 -4.37431e-08 0)
(0 -4.34311e-08 0)
(0 -4.31445e-08 0)
(0 -4.28804e-08 0)
(0 -4.26364e-08 0)
(0 -4.24111e-08 0)
(0 -4.22035e-08 0)
(0 -4.20132e-08 0)
(0 -4.18401e-08 0)
(0 -4.16843e-08 0)
(0 -4.15464e-08 0)
(0 -4.14267e-08 0)
(0 -4.13259e-08 0)
(0 -4.12445e-08 0)
(0 -4.11831e-08 0)
(0 -4.11418e-08 0)
(0 -4.11211e-08 0)
(0 -5.07038e-08 0)
(0 -4.96657e-08 0)
(0 -4.87342e-08 0)
(0 -4.79023e-08 0)
(0 -4.71615e-08 0)
(0 -4.6503e-08 0)
(0 -4.59175e-08 0)
(0 -4.53961e-08 0)
(0 -4.49302e-08 0)
(0 -4.45122e-08 0)
(0 -4.41349e-08 0)
(0 -4.37925e-08 0)
(0 -4.34799e-08 0)
(0 -4.31931e-08 0)
(0 -4.29289e-08 0)
(0 -4.26851e-08 0)
(0 -4.24599e-08 0)
(0 -4.22525e-08 0)
(0 -4.20624e-08 0)
(0 -4.18895e-08 0)
(0 -4.1734e-08 0)
(0 -4.15962e-08 0)
(0 -4.14767e-08 0)
(0 -4.1376e-08 0)
(0 -4.12947e-08 0)
(0 -4.12333e-08 0)
(0 -4.11921e-08 0)
(0 -4.11715e-08 0)
(0 -5.07962e-08 0)
(0 -4.97501e-08 0)
(0 -4.88116e-08 0)
(0 -4.79735e-08 0)
(0 -4.72274e-08 0)
(0 -4.65644e-08 0)
(0 -4.59753e-08 0)
(0 -4.5451e-08 0)
(0 -4.4983e-08 0)
(0 -4.45633e-08 0)
(0 -4.41848e-08 0)
(0 -4.38416e-08 0)
(0 -4.35286e-08 0)
(0 -4.32415e-08 0)
(0 -4.29773e-08 0)
(0 -4.27335e-08 0)
(0 -4.25085e-08 0)
(0 -4.23013e-08 0)
(0 -4.21113e-08 0)
(0 -4.19386e-08 0)
(0 -4.17832e-08 0)
(0 -4.16456e-08 0)
(0 -4.15263e-08 0)
(0 -4.14257e-08 0)
(0 -4.13445e-08 0)
(0 -4.12831e-08 0)
(0 -4.1242e-08 0)
(0 -4.12213e-08 0)
(0 -5.08853e-08 0)
(0 -4.98319e-08 0)
(0 -4.88868e-08 0)
(0 -4.80429e-08 0)
(0 -4.72919e-08 0)
(0 -4.66248e-08 0)
(0 -4.60323e-08 0)
(0 -4.55053e-08 0)
(0 -4.50352e-08 0)
(0 -4.46139e-08 0)
(0 -4.42344e-08 0)
(0 -4.38905e-08 0)
(0 -4.3577e-08 0)
(0 -4.32897e-08 0)
(0 -4.30254e-08 0)
(0 -4.27816e-08 0)
(0 -4.25567e-08 0)
(0 -4.23496e-08 0)
(0 -4.21599e-08 0)
(0 -4.19873e-08 0)
(0 -4.18321e-08 0)
(0 -4.16946e-08 0)
(0 -4.15753e-08 0)
(0 -4.14749e-08 0)
(0 -4.13937e-08 0)
(0 -4.13324e-08 0)
(0 -4.12913e-08 0)
(0 -4.12707e-08 0)
(0 -5.09713e-08 0)
(0 -4.9911e-08 0)
(0 -4.89597e-08 0)
(0 -4.81105e-08 0)
(0 -4.73549e-08 0)
(0 -4.6684e-08 0)
(0 -4.60884e-08 0)
(0 -4.55589e-08 0)
(0 -4.50868e-08 0)
(0 -4.46641e-08 0)
(0 -4.42836e-08 0)
(0 -4.39389e-08 0)
(0 -4.3625e-08 0)
(0 -4.33374e-08 0)
(0 -4.3073e-08 0)
(0 -4.28293e-08 0)
(0 -4.26045e-08 0)
(0 -4.23975e-08 0)
(0 -4.22079e-08 0)
(0 -4.20355e-08 0)
(0 -4.18804e-08 0)
(0 -4.1743e-08 0)
(0 -4.16239e-08 0)
(0 -4.15235e-08 0)
(0 -4.14424e-08 0)
(0 -4.13811e-08 0)
(0 -4.134e-08 0)
(0 -4.13194e-08 0)
(0 -5.10541e-08 0)
(0 -4.99874e-08 0)
(0 -4.90305e-08 0)
(0 -4.81763e-08 0)
(0 -4.74165e-08 0)
(0 -4.6742e-08 0)
(0 -4.61435e-08 0)
(0 -4.56117e-08 0)
(0 -4.51378e-08 0)
(0 -4.47137e-08 0)
(0 -4.43322e-08 0)
(0 -4.39869e-08 0)
(0 -4.36725e-08 0)
(0 -4.33848e-08 0)
(0 -4.31203e-08 0)
(0 -4.28765e-08 0)
(0 -4.26518e-08 0)
(0 -4.24449e-08 0)
(0 -4.22554e-08 0)
(0 -4.20831e-08 0)
(0 -4.19281e-08 0)
(0 -4.17908e-08 0)
(0 -4.16717e-08 0)
(0 -4.15714e-08 0)
(0 -4.14903e-08 0)
(0 -4.14291e-08 0)
(0 -4.1388e-08 0)
(0 -4.13674e-08 0)
(0 -5.11339e-08 0)
(0 -5.00613e-08 0)
(0 -4.90991e-08 0)
(0 -4.82403e-08 0)
(0 -4.74765e-08 0)
(0 -4.67987e-08 0)
(0 -4.61975e-08 0)
(0 -4.56636e-08 0)
(0 -4.5188e-08 0)
(0 -4.47627e-08 0)
(0 -4.43803e-08 0)
(0 -4.40343e-08 0)
(0 -4.37195e-08 0)
(0 -4.34316e-08 0)
(0 -4.31669e-08 0)
(0 -4.29232e-08 0)
(0 -4.26985e-08 0)
(0 -4.24917e-08 0)
(0 -4.23023e-08 0)
(0 -4.213e-08 0)
(0 -4.19751e-08 0)
(0 -4.18379e-08 0)
(0 -4.17189e-08 0)
(0 -4.16186e-08 0)
(0 -4.15376e-08 0)
(0 -4.14763e-08 0)
(0 -4.14353e-08 0)
(0 -4.14147e-08 0)
(0 -5.12107e-08 0)
(0 -5.01326e-08 0)
(0 -4.91655e-08 0)
(0 -4.83024e-08 0)
(0 -4.7535e-08 0)
(0 -4.68542e-08 0)
(0 -4.62505e-08 0)
(0 -4.57145e-08 0)
(0 -4.52374e-08 0)
(0 -4.48109e-08 0)
(0 -4.44276e-08 0)
(0 -4.40811e-08 0)
(0 -4.37659e-08 0)
(0 -4.34777e-08 0)
(0 -4.3213e-08 0)
(0 -4.29692e-08 0)
(0 -4.27445e-08 0)
(0 -4.25378e-08 0)
(0 -4.23484e-08 0)
(0 -4.21763e-08 0)
(0 -4.20214e-08 0)
(0 -4.18842e-08 0)
(0 -4.17652e-08 0)
(0 -4.1665e-08 0)
(0 -4.1584e-08 0)
(0 -4.15228e-08 0)
(0 -4.14817e-08 0)
(0 -4.14611e-08 0)
(0 -5.12846e-08 0)
(0 -5.02014e-08 0)
(0 -4.92298e-08 0)
(0 -4.83628e-08 0)
(0 -4.7592e-08 0)
(0 -4.69084e-08 0)
(0 -4.63023e-08 0)
(0 -4.57645e-08 0)
(0 -4.5286e-08 0)
(0 -4.48584e-08 0)
(0 -4.44743e-08 0)
(0 -4.41272e-08 0)
(0 -4.38116e-08 0)
(0 -4.35232e-08 0)
(0 -4.32584e-08 0)
(0 -4.30145e-08 0)
(0 -4.27898e-08 0)
(0 -4.25831e-08 0)
(0 -4.23938e-08 0)
(0 -4.22217e-08 0)
(0 -4.20668e-08 0)
(0 -4.19297e-08 0)
(0 -4.18107e-08 0)
(0 -4.17105e-08 0)
(0 -4.16295e-08 0)
(0 -4.15683e-08 0)
(0 -4.15272e-08 0)
(0 -4.15066e-08 0)
(0 -5.13556e-08 0)
(0 -5.02677e-08 0)
(0 -4.92919e-08 0)
(0 -4.84213e-08 0)
(0 -4.76474e-08 0)
(0 -4.69612e-08 0)
(0 -4.6353e-08 0)
(0 -4.58135e-08 0)
(0 -4.53336e-08 0)
(0 -4.4905e-08 0)
(0 -4.45201e-08 0)
(0 -4.41725e-08 0)
(0 -4.38566e-08 0)
(0 -4.35679e-08 0)
(0 -4.33029e-08 0)
(0 -4.3059e-08 0)
(0 -4.28343e-08 0)
(0 -4.26276e-08 0)
(0 -4.24383e-08 0)
(0 -4.22662e-08 0)
(0 -4.21114e-08 0)
(0 -4.19743e-08 0)
(0 -4.18553e-08 0)
(0 -4.17551e-08 0)
(0 -4.16741e-08 0)
(0 -4.16129e-08 0)
(0 -4.15718e-08 0)
(0 -4.15512e-08 0)
(0 -5.14239e-08 0)
(0 -5.03315e-08 0)
(0 -4.93519e-08 0)
(0 -4.8478e-08 0)
(0 -4.77012e-08 0)
(0 -4.70126e-08 0)
(0 -4.64025e-08 0)
(0 -4.58614e-08 0)
(0 -4.53802e-08 0)
(0 -4.49506e-08 0)
(0 -4.45651e-08 0)
(0 -4.42169e-08 0)
(0 -4.39007e-08 0)
(0 -4.36117e-08 0)
(0 -4.33466e-08 0)
(0 -4.31026e-08 0)
(0 -4.28779e-08 0)
(0 -4.26711e-08 0)
(0 -4.24818e-08 0)
(0 -4.23097e-08 0)
(0 -4.21549e-08 0)
(0 -4.20178e-08 0)
(0 -4.18989e-08 0)
(0 -4.17986e-08 0)
(0 -4.17176e-08 0)
(0 -4.16564e-08 0)
(0 -4.16153e-08 0)
(0 -4.15947e-08 0)
(0 -5.14894e-08 0)
(0 -5.0393e-08 0)
(0 -4.94099e-08 0)
(0 -4.85328e-08 0)
(0 -4.77535e-08 0)
(0 -4.70626e-08 0)
(0 -4.64506e-08 0)
(0 -4.59081e-08 0)
(0 -4.54258e-08 0)
(0 -4.49953e-08 0)
(0 -4.4609e-08 0)
(0 -4.42604e-08 0)
(0 -4.39438e-08 0)
(0 -4.36546e-08 0)
(0 -4.33894e-08 0)
(0 -4.31453e-08 0)
(0 -4.29204e-08 0)
(0 -4.27137e-08 0)
(0 -4.25244e-08 0)
(0 -4.23523e-08 0)
(0 -4.21974e-08 0)
(0 -4.20603e-08 0)
(0 -4.19413e-08 0)
(0 -4.18411e-08 0)
(0 -4.17601e-08 0)
(0 -4.16988e-08 0)
(0 -4.16577e-08 0)
(0 -4.16371e-08 0)
(0 -5.15522e-08 0)
(0 -5.04522e-08 0)
(0 -4.94657e-08 0)
(0 -4.85858e-08 0)
(0 -4.78041e-08 0)
(0 -4.71112e-08 0)
(0 -4.64975e-08 0)
(0 -4.59536e-08 0)
(0 -4.54702e-08 0)
(0 -4.50389e-08 0)
(0 -4.4652e-08 0)
(0 -4.43029e-08 0)
(0 -4.39859e-08 0)
(0 -4.36965e-08 0)
(0 -4.34311e-08 0)
(0 -4.31869e-08 0)
(0 -4.2962e-08 0)
(0 -4.27552e-08 0)
(0 -4.25658e-08 0)
(0 -4.23937e-08 0)
(0 -4.22388e-08 0)
(0 -4.21017e-08 0)
(0 -4.19827e-08 0)
(0 -4.18824e-08 0)
(0 -4.18013e-08 0)
(0 -4.17401e-08 0)
(0 -4.1699e-08 0)
(0 -4.16784e-08 0)
(0 -5.16124e-08 0)
(0 -5.0509e-08 0)
(0 -4.95195e-08 0)
(0 -4.8637e-08 0)
(0 -4.7853e-08 0)
(0 -4.71582e-08 0)
(0 -4.6543e-08 0)
(0 -4.59978e-08 0)
(0 -4.55134e-08 0)
(0 -4.50813e-08 0)
(0 -4.46938e-08 0)
(0 -4.43442e-08 0)
(0 -4.4027e-08 0)
(0 -4.37373e-08 0)
(0 -4.34717e-08 0)
(0 -4.32274e-08 0)
(0 -4.30024e-08 0)
(0 -4.27955e-08 0)
(0 -4.26061e-08 0)
(0 -4.24339e-08 0)
(0 -4.2279e-08 0)
(0 -4.21418e-08 0)
(0 -4.20228e-08 0)
(0 -4.19225e-08 0)
(0 -4.18414e-08 0)
(0 -4.17801e-08 0)
(0 -4.1739e-08 0)
(0 -4.17184e-08 0)
(0 -5.167e-08 0)
(0 -5.05634e-08 0)
(0 -4.95713e-08 0)
(0 -4.86864e-08 0)
(0 -4.79003e-08 0)
(0 -4.72037e-08 0)
(0 -4.65871e-08 0)
(0 -4.60407e-08 0)
(0 -4.55554e-08 0)
(0 -4.51225e-08 0)
(0 -4.47345e-08 0)
(0 -4.43844e-08 0)
(0 -4.40668e-08 0)
(0 -4.37769e-08 0)
(0 -4.35112e-08 0)
(0 -4.32667e-08 0)
(0 -4.30416e-08 0)
(0 -4.28347e-08 0)
(0 -4.26452e-08 0)
(0 -4.24729e-08 0)
(0 -4.2318e-08 0)
(0 -4.21807e-08 0)
(0 -4.20616e-08 0)
(0 -4.19613e-08 0)
(0 -4.18802e-08 0)
(0 -4.18189e-08 0)
(0 -4.17777e-08 0)
(0 -4.17571e-08 0)
(0 -5.1725e-08 0)
(0 -5.06156e-08 0)
(0 -4.96209e-08 0)
(0 -4.87338e-08 0)
(0 -4.79458e-08 0)
(0 -4.72477e-08 0)
(0 -4.66297e-08 0)
(0 -4.60822e-08 0)
(0 -4.5596e-08 0)
(0 -4.51625e-08 0)
(0 -4.47738e-08 0)
(0 -4.44234e-08 0)
(0 -4.41055e-08 0)
(0 -4.38153e-08 0)
(0 -4.35493e-08 0)
(0 -4.33047e-08 0)
(0 -4.30795e-08 0)
(0 -4.28725e-08 0)
(0 -4.26829e-08 0)
(0 -4.25106e-08 0)
(0 -4.23556e-08 0)
(0 -4.22183e-08 0)
(0 -4.20991e-08 0)
(0 -4.19987e-08 0)
(0 -4.19176e-08 0)
(0 -4.18562e-08 0)
(0 -4.18151e-08 0)
(0 -4.17945e-08 0)
(0 -5.17775e-08 0)
(0 -5.06655e-08 0)
(0 -4.96685e-08 0)
(0 -4.87794e-08 0)
(0 -4.79896e-08 0)
(0 -4.729e-08 0)
(0 -4.66708e-08 0)
(0 -4.61223e-08 0)
(0 -4.56352e-08 0)
(0 -4.5201e-08 0)
(0 -4.48119e-08 0)
(0 -4.4461e-08 0)
(0 -4.41428e-08 0)
(0 -4.38524e-08 0)
(0 -4.35862e-08 0)
(0 -4.33415e-08 0)
(0 -4.31161e-08 0)
(0 -4.2909e-08 0)
(0 -4.27193e-08 0)
(0 -4.25469e-08 0)
(0 -4.23919e-08 0)
(0 -4.22545e-08 0)
(0 -4.21353e-08 0)
(0 -4.20348e-08 0)
(0 -4.19536e-08 0)
(0 -4.18922e-08 0)
(0 -4.18511e-08 0)
(0 -4.18304e-08 0)
(0 -5.18275e-08 0)
(0 -5.07131e-08 0)
(0 -4.9714e-08 0)
(0 -4.8823e-08 0)
(0 -4.80316e-08 0)
(0 -4.73307e-08 0)
(0 -4.67103e-08 0)
(0 -4.61608e-08 0)
(0 -4.5673e-08 0)
(0 -4.52382e-08 0)
(0 -4.48485e-08 0)
(0 -4.44973e-08 0)
(0 -4.41787e-08 0)
(0 -4.38881e-08 0)
(0 -4.36217e-08 0)
(0 -4.33768e-08 0)
(0 -4.31513e-08 0)
(0 -4.29441e-08 0)
(0 -4.27543e-08 0)
(0 -4.25818e-08 0)
(0 -4.24267e-08 0)
(0 -4.22892e-08 0)
(0 -4.21699e-08 0)
(0 -4.20694e-08 0)
(0 -4.19882e-08 0)
(0 -4.19268e-08 0)
(0 -4.18856e-08 0)
(0 -4.18649e-08 0)
(0 -5.18751e-08 0)
(0 -5.07585e-08 0)
(0 -4.97574e-08 0)
(0 -4.88646e-08 0)
(0 -4.80718e-08 0)
(0 -4.73696e-08 0)
(0 -4.67482e-08 0)
(0 -4.61978e-08 0)
(0 -4.57093e-08 0)
(0 -4.52738e-08 0)
(0 -4.48837e-08 0)
(0 -4.45321e-08 0)
(0 -4.42132e-08 0)
(0 -4.39223e-08 0)
(0 -4.36557e-08 0)
(0 -4.34106e-08 0)
(0 -4.31851e-08 0)
(0 -4.29777e-08 0)
(0 -4.27878e-08 0)
(0 -4.26152e-08 0)
(0 -4.246e-08 0)
(0 -4.23224e-08 0)
(0 -4.22031e-08 0)
(0 -4.21025e-08 0)
(0 -4.20212e-08 0)
(0 -4.19598e-08 0)
(0 -4.19186e-08 0)
(0 -4.18979e-08 0)
(0 -5.19201e-08 0)
(0 -5.08015e-08 0)
(0 -4.97986e-08 0)
(0 -4.89043e-08 0)
(0 -4.81102e-08 0)
(0 -4.74067e-08 0)
(0 -4.67843e-08 0)
(0 -4.62332e-08 0)
(0 -4.57439e-08 0)
(0 -4.53079e-08 0)
(0 -4.49173e-08 0)
(0 -4.45653e-08 0)
(0 -4.42461e-08 0)
(0 -4.3955e-08 0)
(0 -4.36883e-08 0)
(0 -4.3443e-08 0)
(0 -4.32173e-08 0)
(0 -4.30098e-08 0)
(0 -4.28198e-08 0)
(0 -4.26471e-08 0)
(0 -4.24917e-08 0)
(0 -4.23541e-08 0)
(0 -4.22347e-08 0)
(0 -4.21341e-08 0)
(0 -4.20527e-08 0)
(0 -4.19913e-08 0)
(0 -4.195e-08 0)
(0 -4.19293e-08 0)
(0 -5.19626e-08 0)
(0 -5.08422e-08 0)
(0 -4.98377e-08 0)
(0 -4.8942e-08 0)
(0 -4.81466e-08 0)
(0 -4.74421e-08 0)
(0 -4.68187e-08 0)
(0 -4.62668e-08 0)
(0 -4.57769e-08 0)
(0 -4.53404e-08 0)
(0 -4.49494e-08 0)
(0 -4.4597e-08 0)
(0 -4.42775e-08 0)
(0 -4.39862e-08 0)
(0 -4.37192e-08 0)
(0 -4.34737e-08 0)
(0 -4.32479e-08 0)
(0 -4.30402e-08 0)
(0 -4.28501e-08 0)
(0 -4.26773e-08 0)
(0 -4.25219e-08 0)
(0 -4.23842e-08 0)
(0 -4.22647e-08 0)
(0 -4.2164e-08 0)
(0 -4.20826e-08 0)
(0 -4.20211e-08 0)
(0 -4.19798e-08 0)
(0 -4.19591e-08 0)
(0 -5.20027e-08 0)
(0 -5.08806e-08 0)
(0 -4.98746e-08 0)
(0 -4.89776e-08 0)
(0 -4.8181e-08 0)
(0 -4.74755e-08 0)
(0 -4.68513e-08 0)
(0 -4.62987e-08 0)
(0 -4.58082e-08 0)
(0 -4.53711e-08 0)
(0 -4.49797e-08 0)
(0 -4.4627e-08 0)
(0 -4.43072e-08 0)
(0 -4.40157e-08 0)
(0 -4.37485e-08 0)
(0 -4.35029e-08 0)
(0 -4.32768e-08 0)
(0 -4.30691e-08 0)
(0 -4.28789e-08 0)
(0 -4.27059e-08 0)
(0 -4.25504e-08 0)
(0 -4.24126e-08 0)
(0 -4.22931e-08 0)
(0 -4.21923e-08 0)
(0 -4.21109e-08 0)
(0 -4.20493e-08 0)
(0 -4.2008e-08 0)
(0 -4.19873e-08 0)
(0 -5.20402e-08 0)
(0 -5.09166e-08 0)
(0 -4.99093e-08 0)
(0 -4.9011e-08 0)
(0 -4.82134e-08 0)
(0 -4.7507e-08 0)
(0 -4.6882e-08 0)
(0 -4.63287e-08 0)
(0 -4.58377e-08 0)
(0 -4.54002e-08 0)
(0 -4.50083e-08 0)
(0 -4.46553e-08 0)
(0 -4.43353e-08 0)
(0 -4.40434e-08 0)
(0 -4.37761e-08 0)
(0 -4.35303e-08 0)
(0 -4.33041e-08 0)
(0 -4.30962e-08 0)
(0 -4.29059e-08 0)
(0 -4.27329e-08 0)
(0 -4.25773e-08 0)
(0 -4.24394e-08 0)
(0 -4.23198e-08 0)
(0 -4.22189e-08 0)
(0 -4.21374e-08 0)
(0 -4.20758e-08 0)
(0 -4.20345e-08 0)
(0 -4.20138e-08 0)
(0 -5.20752e-08 0)
(0 -5.09502e-08 0)
(0 -4.99417e-08 0)
(0 -4.90423e-08 0)
(0 -4.82437e-08 0)
(0 -4.75365e-08 0)
(0 -4.69108e-08 0)
(0 -4.63569e-08 0)
(0 -4.58653e-08 0)
(0 -4.54274e-08 0)
(0 -4.50352e-08 0)
(0 -4.46818e-08 0)
(0 -4.43615e-08 0)
(0 -4.40695e-08 0)
(0 -4.38019e-08 0)
(0 -4.3556e-08 0)
(0 -4.33296e-08 0)
(0 -4.31216e-08 0)
(0 -4.29312e-08 0)
(0 -4.2758e-08 0)
(0 -4.26023e-08 0)
(0 -4.24644e-08 0)
(0 -4.23447e-08 0)
(0 -4.22438e-08 0)
(0 -4.21623e-08 0)
(0 -4.21006e-08 0)
(0 -4.20593e-08 0)
(0 -4.20385e-08 0)
(0 -5.21076e-08 0)
(0 -5.09815e-08 0)
(0 -4.99718e-08 0)
(0 -4.90714e-08 0)
(0 -4.8272e-08 0)
(0 -4.7564e-08 0)
(0 -4.69376e-08 0)
(0 -4.63831e-08 0)
(0 -4.58911e-08 0)
(0 -4.54527e-08 0)
(0 -4.50602e-08 0)
(0 -4.47065e-08 0)
(0 -4.4386e-08 0)
(0 -4.40937e-08 0)
(0 -4.38259e-08 0)
(0 -4.35798e-08 0)
(0 -4.33534e-08 0)
(0 -4.31452e-08 0)
(0 -4.29547e-08 0)
(0 -4.27814e-08 0)
(0 -4.26256e-08 0)
(0 -4.24876e-08 0)
(0 -4.23678e-08 0)
(0 -4.22669e-08 0)
(0 -4.21853e-08 0)
(0 -4.21236e-08 0)
(0 -4.20822e-08 0)
(0 -4.20615e-08 0)
(0 -5.21375e-08 0)
(0 -5.10102e-08 0)
(0 -4.99995e-08 0)
(0 -4.90983e-08 0)
(0 -4.82981e-08 0)
(0 -4.75894e-08 0)
(0 -4.69624e-08 0)
(0 -4.64074e-08 0)
(0 -4.59149e-08 0)
(0 -4.54761e-08 0)
(0 -4.50833e-08 0)
(0 -4.47294e-08 0)
(0 -4.44086e-08 0)
(0 -4.41161e-08 0)
(0 -4.38481e-08 0)
(0 -4.36019e-08 0)
(0 -4.33753e-08 0)
(0 -4.3167e-08 0)
(0 -4.29763e-08 0)
(0 -4.2803e-08 0)
(0 -4.26471e-08 0)
(0 -4.2509e-08 0)
(0 -4.23892e-08 0)
(0 -4.22882e-08 0)
(0 -4.22066e-08 0)
(0 -4.21448e-08 0)
(0 -4.21034e-08 0)
(0 -4.20827e-08 0)
(0 -5.21648e-08 0)
(0 -5.10365e-08 0)
(0 -5.00249e-08 0)
(0 -4.91229e-08 0)
(0 -4.83219e-08 0)
(0 -4.76126e-08 0)
(0 -4.69851e-08 0)
(0 -4.64296e-08 0)
(0 -4.59367e-08 0)
(0 -4.54976e-08 0)
(0 -4.51044e-08 0)
(0 -4.47502e-08 0)
(0 -4.44292e-08 0)
(0 -4.41366e-08 0)
(0 -4.38685e-08 0)
(0 -4.36221e-08 0)
(0 -4.33953e-08 0)
(0 -4.31869e-08 0)
(0 -4.29962e-08 0)
(0 -4.28228e-08 0)
(0 -4.26668e-08 0)
(0 -4.25286e-08 0)
(0 -4.24087e-08 0)
(0 -4.23076e-08 0)
(0 -4.2226e-08 0)
(0 -4.21642e-08 0)
(0 -4.21228e-08 0)
(0 -4.2102e-08 0)
(0 -5.21894e-08 0)
(0 -5.10603e-08 0)
(0 -5.00479e-08 0)
(0 -4.91451e-08 0)
(0 -4.83435e-08 0)
(0 -4.76337e-08 0)
(0 -4.70057e-08 0)
(0 -4.64497e-08 0)
(0 -4.59565e-08 0)
(0 -4.5517e-08 0)
(0 -4.51236e-08 0)
(0 -4.47692e-08 0)
(0 -4.4448e-08 0)
(0 -4.41551e-08 0)
(0 -4.38869e-08 0)
(0 -4.36403e-08 0)
(0 -4.34135e-08 0)
(0 -4.3205e-08 0)
(0 -4.30141e-08 0)
(0 -4.28406e-08 0)
(0 -4.26846e-08 0)
(0 -4.25463e-08 0)
(0 -4.24264e-08 0)
(0 -4.23252e-08 0)
(0 -4.22435e-08 0)
(0 -4.21817e-08 0)
(0 -4.21403e-08 0)
(0 -4.21195e-08 0)
(0 -5.22114e-08 0)
(0 -5.10815e-08 0)
(0 -5.00684e-08 0)
(0 -4.9165e-08 0)
(0 -4.83629e-08 0)
(0 -4.76525e-08 0)
(0 -4.70241e-08 0)
(0 -4.64677e-08 0)
(0 -4.59741e-08 0)
(0 -4.55344e-08 0)
(0 -4.51407e-08 0)
(0 -4.47861e-08 0)
(0 -4.44647e-08 0)
(0 -4.41717e-08 0)
(0 -4.39033e-08 0)
(0 -4.36566e-08 0)
(0 -4.34297e-08 0)
(0 -4.32211e-08 0)
(0 -4.30301e-08 0)
(0 -4.28565e-08 0)
(0 -4.27004e-08 0)
(0 -4.25621e-08 0)
(0 -4.24421e-08 0)
(0 -4.23409e-08 0)
(0 -4.22592e-08 0)
(0 -4.21974e-08 0)
(0 -4.21559e-08 0)
(0 -4.21351e-08 0)
(0 -5.22307e-08 0)
(0 -5.11001e-08 0)
(0 -5.00864e-08 0)
(0 -4.91825e-08 0)
(0 -4.83799e-08 0)
(0 -4.7669e-08 0)
(0 -4.70402e-08 0)
(0 -4.64836e-08 0)
(0 -4.59897e-08 0)
(0 -4.55497e-08 0)
(0 -4.51558e-08 0)
(0 -4.4801e-08 0)
(0 -4.44794e-08 0)
(0 -4.41863e-08 0)
(0 -4.39177e-08 0)
(0 -4.3671e-08 0)
(0 -4.34439e-08 0)
(0 -4.32352e-08 0)
(0 -4.30442e-08 0)
(0 -4.28705e-08 0)
(0 -4.27144e-08 0)
(0 -4.2576e-08 0)
(0 -4.24559e-08 0)
(0 -4.23547e-08 0)
(0 -4.22729e-08 0)
(0 -4.22111e-08 0)
(0 -4.21696e-08 0)
(0 -4.21488e-08 0)
(0 -5.22473e-08 0)
(0 -5.11161e-08 0)
(0 -5.01019e-08 0)
(0 -4.91976e-08 0)
(0 -4.83945e-08 0)
(0 -4.76833e-08 0)
(0 -4.70542e-08 0)
(0 -4.64972e-08 0)
(0 -4.60031e-08 0)
(0 -4.55629e-08 0)
(0 -4.51688e-08 0)
(0 -4.48138e-08 0)
(0 -4.44921e-08 0)
(0 -4.41988e-08 0)
(0 -4.39302e-08 0)
(0 -4.36833e-08 0)
(0 -4.34561e-08 0)
(0 -4.32474e-08 0)
(0 -4.30563e-08 0)
(0 -4.28826e-08 0)
(0 -4.27263e-08 0)
(0 -4.25879e-08 0)
(0 -4.24678e-08 0)
(0 -4.23666e-08 0)
(0 -4.22848e-08 0)
(0 -4.22229e-08 0)
(0 -4.21814e-08 0)
(0 -4.21606e-08 0)
(0 -5.22611e-08 0)
(0 -5.11295e-08 0)
(0 -5.01149e-08 0)
(0 -4.92101e-08 0)
(0 -4.84067e-08 0)
(0 -4.76952e-08 0)
(0 -4.70658e-08 0)
(0 -4.65086e-08 0)
(0 -4.60143e-08 0)
(0 -4.55739e-08 0)
(0 -4.51796e-08 0)
(0 -4.48245e-08 0)
(0 -4.45027e-08 0)
(0 -4.42093e-08 0)
(0 -4.39406e-08 0)
(0 -4.36936e-08 0)
(0 -4.34664e-08 0)
(0 -4.32576e-08 0)
(0 -4.30664e-08 0)
(0 -4.28926e-08 0)
(0 -4.27364e-08 0)
(0 -4.25979e-08 0)
(0 -4.24778e-08 0)
(0 -4.23765e-08 0)
(0 -4.22947e-08 0)
(0 -4.22328e-08 0)
(0 -4.21913e-08 0)
(0 -4.21704e-08 0)
(0 -5.22723e-08 0)
(0 -5.11403e-08 0)
(0 -5.01253e-08 0)
(0 -4.92202e-08 0)
(0 -4.84165e-08 0)
(0 -4.77048e-08 0)
(0 -4.70752e-08 0)
(0 -4.65178e-08 0)
(0 -4.60233e-08 0)
(0 -4.55828e-08 0)
(0 -4.51884e-08 0)
(0 -4.48331e-08 0)
(0 -4.45112e-08 0)
(0 -4.42177e-08 0)
(0 -4.39489e-08 0)
(0 -4.37019e-08 0)
(0 -4.34746e-08 0)
(0 -4.32657e-08 0)
(0 -4.30745e-08 0)
(0 -4.29007e-08 0)
(0 -4.27444e-08 0)
(0 -4.26059e-08 0)
(0 -4.24857e-08 0)
(0 -4.23844e-08 0)
(0 -4.23026e-08 0)
(0 -4.22407e-08 0)
(0 -4.21992e-08 0)
(0 -4.21783e-08 0)
(0 -5.22806e-08 0)
(0 -5.11484e-08 0)
(0 -5.01331e-08 0)
(0 -4.92278e-08 0)
(0 -4.84239e-08 0)
(0 -4.7712e-08 0)
(0 -4.70822e-08 0)
(0 -4.65247e-08 0)
(0 -4.603e-08 0)
(0 -4.55894e-08 0)
(0 -4.51949e-08 0)
(0 -4.48396e-08 0)
(0 -4.45176e-08 0)
(0 -4.4224e-08 0)
(0 -4.39552e-08 0)
(0 -4.37081e-08 0)
(0 -4.34808e-08 0)
(0 -4.32719e-08 0)
(0 -4.30806e-08 0)
(0 -4.29068e-08 0)
(0 -4.27504e-08 0)
(0 -4.26119e-08 0)
(0 -4.24917e-08 0)
(0 -4.23904e-08 0)
(0 -4.23085e-08 0)
(0 -4.22466e-08 0)
(0 -4.22051e-08 0)
(0 -4.21843e-08 0)
(0 -5.22862e-08 0)
(0 -5.11537e-08 0)
(0 -5.01383e-08 0)
(0 -4.92329e-08 0)
(0 -4.84289e-08 0)
(0 -4.77168e-08 0)
(0 -4.70869e-08 0)
(0 -4.65293e-08 0)
(0 -4.60345e-08 0)
(0 -4.55939e-08 0)
(0 -4.51993e-08 0)
(0 -4.48439e-08 0)
(0 -4.45219e-08 0)
(0 -4.42283e-08 0)
(0 -4.39594e-08 0)
(0 -4.37123e-08 0)
(0 -4.34849e-08 0)
(0 -4.32759e-08 0)
(0 -4.30847e-08 0)
(0 -4.29108e-08 0)
(0 -4.27545e-08 0)
(0 -4.26159e-08 0)
(0 -4.24957e-08 0)
(0 -4.23944e-08 0)
(0 -4.23125e-08 0)
(0 -4.22506e-08 0)
(0 -4.22091e-08 0)
(0 -4.21882e-08 0)
(0 -5.2289e-08 0)
(0 -5.11564e-08 0)
(0 -5.0141e-08 0)
(0 -4.92354e-08 0)
(0 -4.84313e-08 0)
(0 -4.77192e-08 0)
(0 -4.70893e-08 0)
(0 -4.65316e-08 0)
(0 -4.60368e-08 0)
(0 -4.55961e-08 0)
(0 -4.52015e-08 0)
(0 -4.48461e-08 0)
(0 -4.4524e-08 0)
(0 -4.42304e-08 0)
(0 -4.39615e-08 0)
(0 -4.37143e-08 0)
(0 -4.3487e-08 0)
(0 -4.3278e-08 0)
(0 -4.30867e-08 0)
(0 -4.29128e-08 0)
(0 -4.27565e-08 0)
(0 -4.26179e-08 0)
(0 -4.24977e-08 0)
(0 -4.23964e-08 0)
(0 -4.23145e-08 0)
(0 -4.22526e-08 0)
(0 -4.2211e-08 0)
(0 -4.21902e-08 0)
)
;

boundaryField
{
    bc-2
    {
        type            empty;
    }
    bc-3
    {
        type            empty;
    }
    bottom
    {
        type            zeroGradient;
    }
    leftSide
    {
        type            zeroGradient;
    }
    naturalSurface
    {
        type            zeroGradient;
    }
    rightSide
    {
        type            zeroGradient;
    }
    slopesurface
    {
        type            zeroGradient;
    }
    subGradeSurface
    {
        type            zeroGradient;
    }
}


// ************************************************************************* //
