# Supplementary material for: A finite volume-based model for the hydrothermal behavior of soil under freeze–thaw cycles
Source: PLoS One. 2021 Jun 3;16(6):e0252680. doi: 10.1371/journal.pone.0252680 (PMC8174737; doi:10.1371/journal.pone.0252680)
Supplement: S1 Data — (ZIP) [file pone.0252680.s001.zip › Data at equal time interval/3.4992e+08/solidTemperature]

/*--------------------------------*- C++ -*----------------------------------*\
| =========                 |                                                 |
| \\      /  F ield         | OpenFOAM: The Open Source CFD Toolbox           |
|  \\    /   O peration     | Version:  2.4.0                                 |
|   \\  /    A nd           | Web:      www.OpenFOAM.org                      |
|    \\/     M anipulation  |                                                 |
\*---------------------------------------------------------------------------*/
FoamFile
{
    version     2.0;
    format      ascii;
    class       volScalarField;
    location    "3.4992e+08";
    object      solidTemperature;
}
// * * * * * * * * * * * * * * * * * * * * * * * * * * * * * * * * * * * * * //

dimensions      [0 0 0 1 0 0 0];

internalField   nonuniform List<scalar> 
9554
(
291.51
289.547
287.347
285.246
283.428
281.973
280.887
280.134
279.66
279.399
279.293
279.289
279.347
279.436
279.534
279.628
279.71
279.778
279.83
279.87
279.898
279.918
291.51
289.547
287.347
285.246
283.428
281.973
280.887
280.135
279.66
279.399
279.293
279.289
279.347
279.436
279.534
279.628
279.71
279.778
279.831
279.87
279.898
279.918
291.51
289.547
287.347
285.246
283.428
281.973
280.887
280.135
279.66
279.399
279.293
279.289
279.347
279.436
279.534
279.628
279.71
279.778
279.831
279.87
279.898
279.918
291.51
289.547
287.347
285.246
283.428
281.973
280.887
280.135
279.66
279.399
279.293
279.29
279.347
279.436
279.534
279.628
279.71
279.778
279.831
279.87
279.899
279.918
291.51
289.547
287.347
285.246
283.428
281.973
280.887
280.135
279.66
279.399
279.293
279.29
279.348
279.436
279.534
279.628
279.711
279.778
279.831
279.871
279.899
279.919
291.51
289.547
287.347
285.246
283.429
281.973
280.887
280.135
279.66
279.4
279.293
279.29
279.348
279.437
279.535
279.629
279.711
279.779
279.832
279.871
279.899
279.919
291.51
289.547
287.348
285.246
283.429
281.973
280.887
280.135
279.66
279.4
279.294
279.29
279.348
279.437
279.535
279.629
279.711
279.779
279.832
279.871
279.9
279.92
291.51
289.547
287.348
285.246
283.429
281.974
280.888
280.136
279.661
279.4
279.294
279.291
279.349
279.437
279.535
279.629
279.712
279.78
279.832
279.872
279.9
279.92
291.51
289.547
287.348
285.247
283.429
281.974
280.888
280.136
279.661
279.401
279.295
279.291
279.349
279.438
279.536
279.63
279.712
279.78
279.833
279.872
279.901
279.921
291.51
289.547
287.348
285.247
283.429
281.974
280.888
280.136
279.662
279.401
279.295
279.292
279.35
279.438
279.536
279.63
279.713
279.781
279.834
279.873
279.902
279.921
291.51
289.547
287.348
285.247
283.43
281.974
280.889
280.137
279.662
279.402
279.295
279.292
279.35
279.439
279.537
279.631
279.714
279.781
279.834
279.874
279.902
279.922
291.51
289.547
287.348
285.247
283.43
281.975
280.889
280.137
279.662
279.402
279.296
279.293
279.351
279.44
279.538
279.632
279.714
279.782
279.835
279.875
279.903
279.923
291.51
289.547
287.348
285.248
283.43
281.975
280.889
280.138
279.663
279.403
279.297
279.293
279.352
279.44
279.539
279.633
279.715
279.783
279.836
279.876
279.904
279.924
291.51
289.548
287.349
285.248
283.431
281.976
280.89
280.138
279.663
279.403
279.297
279.294
279.352
279.441
279.539
279.633
279.716
279.784
279.837
279.876
279.905
279.925
291.511
289.548
287.349
285.248
283.431
281.976
280.89
280.139
279.664
279.404
279.298
279.295
279.353
279.442
279.54
279.634
279.717
279.785
279.838
279.877
279.906
279.926
291.511
289.548
287.349
285.248
283.431
281.976
280.891
280.139
279.665
279.404
279.299
279.296
279.354
279.443
279.541
279.635
279.718
279.786
279.839
279.879
279.907
279.927
291.511
289.548
287.349
285.249
283.432
281.977
280.891
280.14
279.665
279.405
279.299
279.296
279.355
279.444
279.542
279.636
279.719
279.787
279.84
279.88
279.908
279.928
291.511
289.548
287.35
285.249
283.432
281.978
280.892
280.141
279.666
279.406
279.3
279.297
279.356
279.445
279.543
279.637
279.72
279.788
279.841
279.881
279.909
279.929
291.511
289.548
287.35
285.25
283.433
281.978
280.893
280.141
279.667
279.407
279.301
279.298
279.357
279.446
279.544
279.639
279.721
279.789
279.843
279.882
279.911
279.931
291.511
289.549
287.35
285.25
283.433
281.979
280.894
280.142
279.668
279.408
279.302
279.299
279.358
279.447
279.545
279.64
279.723
279.791
279.844
279.884
279.912
279.932
291.511
289.549
287.351
285.251
283.434
281.98
280.895
280.143
279.669
279.409
279.303
279.3
279.359
279.448
279.547
279.641
279.724
279.792
279.845
279.885
279.914
279.934
291.511
289.549
287.351
285.251
283.435
281.981
280.896
280.144
279.67
279.41
279.304
279.302
279.36
279.449
279.548
279.642
279.725
279.793
279.847
279.887
279.915
279.935
291.511
289.55
287.352
285.252
283.436
281.982
280.897
280.146
279.671
279.412
279.306
279.303
279.362
279.451
279.549
279.644
279.727
279.795
279.848
279.888
279.917
279.937
291.511
289.55
287.353
285.253
283.437
281.983
280.898
280.147
279.673
279.413
279.308
279.305
279.363
279.452
279.551
279.645
279.728
279.797
279.85
279.89
279.918
279.939
291.511
289.551
287.354
285.255
283.439
281.985
280.9
280.149
279.675
279.415
279.31
279.307
279.365
279.454
279.553
279.647
279.73
279.798
279.852
279.891
279.92
279.94
291.512
289.551
287.355
285.256
283.441
281.987
280.903
280.152
279.678
279.418
279.312
279.309
279.367
279.456
279.555
279.649
279.732
279.8
279.853
279.893
279.922
279.942
291.512
289.552
287.356
285.258
283.443
281.99
280.906
280.155
279.681
279.421
279.315
279.312
279.37
279.459
279.557
279.651
279.734
279.802
279.855
279.895
279.924
279.944
291.512
289.553
287.358
285.26
283.446
281.993
280.909
280.158
279.685
279.425
279.319
279.315
279.373
279.462
279.56
279.654
279.736
279.804
279.857
279.897
279.926
279.946
291.513
289.554
287.359
285.262
283.448
281.996
280.913
280.163
279.689
279.429
279.323
279.319
279.377
279.465
279.563
279.657
279.739
279.807
279.86
279.899
279.928
279.948
291.513
289.554
287.36
285.264
283.451
281.999
280.917
280.167
279.694
279.434
279.328
279.324
279.381
279.469
279.567
279.66
279.742
279.809
279.862
279.902
279.93
279.95
291.512
289.554
287.36
285.264
283.452
282.002
280.92
280.171
279.699
279.44
279.334
279.33
279.387
279.474
279.571
279.664
279.745
279.812
279.865
279.904
279.933
279.953
291.512
289.552
287.357
285.262
283.451
282.002
280.922
280.175
279.704
279.445
279.34
279.336
279.393
279.48
279.576
279.668
279.749
279.816
279.868
279.907
279.935
279.955
291.51
289.547
287.351
285.255
283.445
281.999
280.922
280.177
279.708
279.451
279.347
279.343
279.4
279.486
279.582
279.673
279.753
279.82
279.871
279.91
279.938
279.958
291.506
289.537
287.337
285.24
283.433
281.99
280.917
280.177
279.711
279.456
279.353
279.35
279.407
279.493
279.588
279.679
279.758
279.824
279.875
279.913
279.941
279.96
291.499
289.519
287.311
285.213
283.408
281.971
280.905
280.171
279.711
279.46
279.36
279.358
279.415
279.501
279.595
279.685
279.764
279.829
279.879
279.917
279.944
279.963
291.487
289.486
287.267
285.167
283.367
281.939
280.883
280.159
279.706
279.462
279.365
279.366
279.424
279.51
279.603
279.692
279.77
279.834
279.883
279.921
279.947
279.966
291.465
289.43
287.194
285.092
283.301
281.888
280.847
280.137
279.697
279.461
279.37
279.374
279.433
279.519
279.612
279.7
279.777
279.839
279.888
279.925
279.951
279.969
291.426
289.335
287.076
284.977
283.203
281.812
280.795
280.105
279.68
279.456
279.373
279.381
279.442
279.529
279.622
279.709
279.784
279.846
279.893
279.929
279.955
279.973
291.348
289.174
286.893
284.808
283.064
281.708
280.723
280.06
279.657
279.447
279.374
279.388
279.452
279.54
279.632
279.718
279.792
279.852
279.899
279.934
279.958
279.976
291.173
288.902
286.621
284.573
282.88
281.573
280.632
280.004
279.626
279.435
279.374
279.395
279.463
279.551
279.643
279.728
279.801
279.859
279.905
279.938
279.963
279.98
291.91
291.823
291.817
291.307
291.68
291.352
291.461
290.34
291.809
289.801
291.298
290.4
291.975
290.424
291.766
291.09
291.509
291.443
289.96
291.757
291.991
289.979
291.661
290.672
290.64
291.374
291.745
291.016
291.189
291.999
290.499
291.852
291.951
290.79
281.076
289.219
281.844
279.342
289.743
289.272
289.561
289.215
290.503
289.56
290.399
289.079
290.003
286.79
288.528
284.523
291.307
286.969
288.161
283.169
279.84
279.316
280.235
279.387
289.206
291.439
289.074
285.593
285.685
283.358
289.824
281.198
286.555
283.234
284.941
281.515
285.058
280.685
284.219
282.829
282.414
280.038
283.58
279.809
281.555
280.845
281.199
279.358
281.41
280.485
280.385
279.513
282.056
280.12
280.633
279.415
279.769
279.331
281.139
280.146
279.413
279.382
280.7
279.349
281.077
280.137
280.183
279.434
280.652
280.082
281.1
281.05
281.546
281.393
279.385
279.383
281.848
282.123
279.268
284.375
291.829
287.583
281.598
287.173
281.069
279.65
283.474
282.133
279.608
279.377
282.039
291.4
285.318
281.776
279.443
280.154
281.491
280.229
281.73
287.364
290.835
288.183
283.286
280.221
279.477
279.688
279.303
285.539
281.179
282.533
280.436
280.095
279.288
280.285
282.306
282.308
279.984
279.322
280.018
279.293
280.008
284.055
280.743
286.381
282.056
283.771
288.32
288.231
291.472
289.971
290.687
279.534
279.461
279.981
281.497
279.33
279.801
280.456
281.495
279.307
279.757
279.285
279.938
282.386
280.725
285.549
285.815
291.456
287.38
281.25
282.772
281.091
280.395
282.61
284.763
281.345
279.771
283.877
281.162
279.753
279.244
280.442
281.992
280.42
279.4
285.531
284.015
280.275
279.782
284.695
289.125
281.651
280.433
291.089
287.312
279.289
279.633
279.537
280.151
279.512
280.088
280.289
279.467
280.547
279.592
282.226
279.947
290.289
291.228
280.758
281.942
285.446
289.457
283.335
285.895
284.753
288.505
281.039
281.805
283.748
282.5
279.245
279.505
282.347
284.233
279.258
279.617
281.422
282.856
279.63
280.871
282.06
280.651
279.311
279.58
279.395
279.3
290.132
291.535
280.559
281.918
281.813
280.713
286.578
286.372
279.321
279.689
281.111
281.501
283.868
286.487
281.817
280.574
280.825
281.052
279.462
279.391
289.924
287.589
288.737
290.821
280.894
281.627
282.238
280.755
281.948
280.548
289.289
291.874
279.734
280.542
286.873
289.653
280.024
281.154
280.484
280.313
279.72
280.572
286.126
288.3
279.52
279.277
279.411
279.291
284.709
283.12
282.147
283.673
280.023
280.156
286.635
285.502
282.806
284.554
279.944
280.675
283.602
281.732
285.084
287.224
279.48
279.885
280.891
279.842
284.113
283.337
281.78
282.077
279.266
279.403
279.473
279.698
279.672
279.62
280.903
280.167
291.139
287.998
283.813
285.208
280.819
281.225
288.967
287.336
280.214
281.105
280.492
280.274
279.439
279.698
280.114
279.785
285.499
287.285
280.003
280.729
279.663
279.482
281.65
282.644
290.176
291.783
279.962
280.679
279.951
279.733
283.21
285.544
279.632
279.454
280.305
279.91
288.281
290.098
284.851
286.311
280.794
280.188
282.696
281.688
280.563
281.284
280.649
279.955
280.012
280.683
279.962
279.724
279.674
279.538
281.549
281.575
284.748
286.583
281.622
281.149
279.799
280.168
279.278
279.364
281.701
280.781
281.348
282.291
279.49
279.661
279.842
279.597
287.463
289.01
279.273
279.327
282.544
281.624
281.851
283.048
279.652
279.526
290.802
291.906
282.584
284.141
289.285
288.097
282.469
281.689
286.45
287.974
281.068
281.637
282.861
284.027
291.644
290.536
288.678
290.357
279.704
279.448
285.623
286.412
279.366
279.548
286.501
284.594
289.512
288.491
279.377
279.306
281.087
281.895
279.329
279.33
279.312
279.314
279.393
279.248
284.131
283.161
280.5
281.084
281.628
281.6
287.247
287.931
282.981
283.346
280.335
280.858
288.913
288.1
283.126
281.92
285.285
284.515
283.049
282.185
282.993
284.006
280.589
281.209
282.11
281.9
290.695
291.822
291.851
290.207
279.404
279.562
280.762
280.856
279.857
280.09
290.475
291.98
289.865
282.534
291.966
291.588
291.881
291.574
291.873
290.496
291.817
289.37
291.488
289.089
291.431
289.965
290.492
289.817
291.57
286.711
291.511
289.563
285.41
282.893
285.33
291.367
291.078
285.332
290.496
285.729
289.028
284.183
289.185
285.577
285.673
285.419
289.114
283.065
289.836
283.228
287.369
287.205
289.783
283.057
285.347
285.269
288.343
282.51
288.337
284.016
288.807
286.869
290.278
283.03
283.875
285.775
282.918
289.971
290.51
285.139
283.07
287.401
282.979
288.939
289.195
283.244
288.596
284.291
290.258
285.777
286.579
290.169
282.916
288.716
289.944
285.214
284.715
283.75
283.364
287.693
287.363
288.072
288.088
291.388
289.364
290.195
287.521
290.388
285.087
283.093
289.892
285.952
289.719
285.66
291.694
288.148
286.164
286.445
284.88
283.38
284.791
287.128
288.73
288.6
286.445
282.994
284.905
284.096
290.42
286.477
283.857
282.522
290.515
286.79
285.801
282.523
285.797
282.753
289.671
291.685
291.802
288.662
290.665
287.326
285.566
287.358
289.966
290.829
285.767
283.924
286.478
289.763
287.846
287.403
288.416
290.501
286.948
288.714
285.328
288.044
286.543
284.325
284.829
283.744
285.323
287.863
288.489
285.404
291.533
290.197
286.248
287.203
289.66
290.491
290.015
291.298
282.667
284.133
291.867
289.798
290.09
290.149
284.234
282.535
289.215
290.458
291.006
289.083
290.65
288.433
288.854
288.144
284.884
287.534
288.149
285.724
290.469
288.631
289.231
287.465
287.974
289.016
283.77
283.058
282.499
284.095
283.594
282.501
282.546
283.922
283.12
284.471
282.535
283.881
286.803
284.319
289.669
290.843
283.113
283.738
290.462
288.368
291.396
290.068
287.319
286.904
288.618
288.002
291.924
290.794
287.188
284.844
284.282
284.052
290.6
288.79
285.763
287.014
283.996
286.316
285.772
285.495
290.763
291.49
288.94
289.812
290.556
291.868
289.076
289.912
286.707
288.663
284.287
284.594
284.64
285.226
289.017
287.585
288.651
286.602
283.476
283.561
289.049
290.258
289.835
290.001
287.239
287.243
288.409
286.969
287.146
287.874
291.905
290.773
284.513
284.866
288.473
287.233
285.95
286.732
288.883
289.609
286.332
287.024
285.643
283.934
286.767
288.55
285.951
286.433
287.884
286.524
290.87
291.482
288.011
288.526
288.109
287.389
287.019
287.862
291.232
290.884
284.527
285.77
284.111
285.099
290.161
290.13
285.88
284.172
285.753
286.045
284.785
286.26
282.814
284.12
284.362
284.763
290.91
291.941
286.712
286.176
292.046
292.016
291.822
291.41
291.807
291.403
291.805
291.4
291.808
291.41
291.807
291.402
291.807
291.406
291.808
291.406
291.81
291.413
291.816
291.429
291.822
291.44
291.832
291.47
291.85
291.516
291.876
291.582
291.916
291.683
291.982
291.864
292.05
292.029
291.822
291.411
291.81
291.411
291.809
291.409
291.81
291.411
291.808
291.405
291.808
291.409
291.809
291.409
291.811
291.416
291.817
291.431
291.825
291.45
291.837
291.479
291.854
291.522
291.88
291.589
291.92
291.697
291.988
291.875
282.871
291.938
289.856
282.514
291.941
291.516
291.872
291.501
291.326
290.63
290.347
290.456
291.789
290.035
291.642
288.777
291.847
289.983
291.593
285.949
291.781
288.466
285.377
290.85
290.921
284.059
287.826
284.719
288.072
284.817
290.092
283.706
285.679
287.397
288.563
283.354
288.369
283.64
287.128
286.948
289.284
283.203
285.231
283.614
288.45
286.987
288.665
283.969
287.13
286.946
282.803
289.953
287.933
285.588
283.844
283.859
282.975
289.407
290.65
284.831
284.074
290.467
283.748
289.33
289.888
282.778
290.009
283.312
286.729
290.383
284.248
288.353
285.104
282.694
284.242
283.186
289.966
283.838
286.957
289.706
290.491
287.858
285.44
290.969
287.916
290.155
291.936
287.685
287.011
285.275
282.536
286.527
282.687
286.574
285.192
290.522
288.684
288.48
285.788
282.494
290.759
289.688
286.206
283.503
287.19
284.751
290.3
291.331
289.746
287.855
282.686
284.476
282.801
285.624
288.992
290.704
286.517
290.512
282.2
285.415
286.479
290.156
282.423
284.367
287.636
290.123
291.6
288.613
287.095
287.291
284.977
286.7
289.943
291.854
287.963
286.352
288.804
287.477
287.143
284.487
289.754
290.565
291.878
289.52
290.284
291.015
284.046
286.683
284.152
287.038
287.853
285.22
282.357
284.982
282.474
285.087
282.766
284.445
288.687
287.926
287.433
289.4
288.516
290.697
282.307
284.174
290.695
289.851
282.376
283.983
288.23
290.469
291.814
290.2
283.472
285.211
291.846
289.763
288.554
285.577
284.131
282.404
290.492
288.237
288.995
289.713
288.857
290.137
289.013
290.468
284.073
282.985
283.643
282.944
283.793
282.749
285.347
288.123
290.466
287.565
286.768
285.98
288.779
290.432
290.448
288.092
290.2
288.932
285.249
283.787
283.588
282.574
287.268
285.653
286.569
284.21
286.761
284.869
285.565
288.101
285.869
284.075
290.322
291.434
290.287
288.663
289.057
286.622
284.565
286.132
287.052
287.464
283.926
285.065
288.28
287.956
285.175
285.448
291.603
290.909
289.555
288.841
288.293
286.908
289.567
288.773
291.592
291.246
284.62
284.094
288.364
286.271
288.088
286.206
289.765
290.95
290.707
291.431
285.704
286.658
286.239
285.488
285.539
284.036
289.255
288.102
284.91
285.124
287.063
288.873
288.384
286.925
282.592
283.141
288.614
286.459
289.402
289.63
285.644
283.82
282.341
283.433
286.476
286.032
286.536
288.544
291.379
291.43
284.49
284.965
286.998
287.887
284.664
285.036
290.631
289.275
286.441
285.474
282.857
282.96
283.863
282.933
285.735
285.382
286.787
285.917
286.89
288.633
290.134
289.335
290.63
289.364
291.054
291.949
283.313
282.27
286.505
286.163
279.404
289.246
281.476
279.316
289.778
289.321
290.542
290.369
291.158
289.164
291.46
288.2
291.55
288.328
288.994
289.126
290.846
289.112
291.556
279.987
280.756
279.665
281.533
279.327
279.327
288.661
291.646
287.065
290.283
286.458
287.724
283.725
287.945
284.927
286.58
282.148
283.438
281.4
284.928
281.465
282.455
280.336
282.481
281.013
282.957
280.108
280.333
281.459
281.362
279.656
281.72
279.476
279.815
279.935
281.294
279.364
279.663
279.626
280.689
279.765
280.928
279.434
280.555
279.695
280.589
279.279
281.342
279.541
279.646
279.722
280.628
279.781
279.677
279.377
281.047
279.281
280.989
281.361
279.328
279.379
281.424
281.549
279.497
282.601
280.196
284.648
280.788
283.584
286.103
285.27
289.316
280.578
281.461
281.63
279.606
284.158
288.891
286.775
289.965
279.265
280.271
281.083
280.903
281.171
282.717
280.211
282.929
279.849
279.874
288.051
284.321
284.286
281.014
281.105
283.943
279.596
279.285
279.546
279.266
281.434
279.98
280.818
279.391
291.49
288.451
283.536
283.278
279.945
279.342
280.509
280.67
282.247
285.038
279.443
279.296
290.887
288.068
279.511
279.261
284.554
284.262
281.499
279.96
279.447
279.273
280.888
281.943
291.57
287.563
285.86
285.64
281.734
279.956
279.471
279.258
279.749
280.22
285.708
286.842
279.907
281.769
281.937
280.629
282.96
285.056
279.993
280.712
282.745
282.116
288.996
290.703
282.686
281.892
281.691
280.447
281.779
280.16
279.489
279.775
284.47
283.352
279.693
280.502
289.757
287.396
290.154
291.765
290.898
290.73
279.74
280.489
279.456
280.382
279.736
280.045
279.41
279.318
279.344
279.24
287.244
286.756
280.969
280.072
281.991
280.949
279.247
279.412
284.703
282.45
285.081
287.328
279.303
279.477
279.386
279.303
286.239
286.429
283.198
281.691
280.787
281.69
280.625
281.674
279.341
279.493
281.587
280.626
281.663
280.479
279.514
280.073
279.329
279.524
281.022
281.81
280.762
281.427
279.258
279.447
279.365
279.334
279.985
280.025
288.754
291.093
282.006
280.887
286.034
284.705
280.856
281.249
280.226
280.089
287.811
289.321
282.48
282.669
287.727
285.702
279.948
279.448
283.269
283.851
291.48
289.999
281.14
282.002
286.312
288.253
280.583
279.927
281.162
281.733
282.283
281.966
280.265
280.539
279.453
279.909
279.96
280.066
284.803
285.205
280.438
281.407
281.745
283.179
280.824
280.157
281.395
280.715
279.825
279.671
280.034
279.699
280.821
280.18
284.195
285.916
281.464
282.582
279.55
279.604
280.588
280.52
284.107
283.134
282.782
281.972
285.719
287.112
287.59
289.833
279.428
279.901
280.605
279.972
280.327
280.096
279.317
279.6
279.619
280.096
289.26
289.604
279.618
280.092
289.575
291.786
289.701
288.548
280.303
279.615
280.129
280.391
281.438
280.983
282.461
283.391
279.751
279.45
286.081
284.851
287.832
288.999
284.914
283.423
279.574
279.609
279.416
279.758
280.807
281.304
280.603
280.401
279.351
279.269
281.33
281.001
289.902
289.971
279.615
279.912
279.862
280.452
279.696
279.405
291.855
290.397
280.105
280.324
282.069
281.06
279.573
279.566
286.044
285.24
284.201
283.449
287.289
285.961
279.274
279.293
281.409
281.525
280.369
280.417
279.32
279.382
287.104
287.61
282.397
283.602
285.353
286.394
280.131
279.715
279.309
279.388
279.328
279.234
283.943
285.253
281.021
281.843
281.907
281.059
279.229
279.353
283.486
282.328
283.807
282.673
281.751
282.419
284.267
283.11
287.66
286.841
281.545
282.049
279.386
279.573
283.678
283.181
288.155
289.603
279.339
279.281
281.06
281.975
288.439
286.949
281.735
281.645
290.396
291.824
291.083
290.989
290.912
291.915
291.886
290.78
281.029
280.464
279.461
279.438
279.994
279.753
291.339
291.833
291.822
291.909
291.437
291.902
291.438
291.971
290.897
291.388
290.669
291.428
290.447
291.364
290.332
291.467
290.525
291.695
292.047
290.352
291.796
289.785
291.869
290.046
291.856
289.978
291.807
290.705
291.763
291.635
291.369
290.657
291.447
292.043
279.932
279.941
279.948
279.954
279.96
279.966
279.972
279.979
279.986
279.994
280.002
280.011
280.019
280.028
280.037
280.046
280.055
280.063
280.072
280.08
280.089
280.097
280.105
280.114
280.122
280.13
280.138
280.146
279.932
279.941
279.948
279.954
279.96
279.966
279.972
279.979
279.986
279.994
280.002
280.011
280.019
280.028
280.037
280.046
280.055
280.063
280.072
280.08
280.089
280.097
280.105
280.114
280.122
280.13
280.138
280.146
279.932
279.941
279.948
279.954
279.96
279.966
279.972
279.979
279.986
279.994
280.002
280.011
280.02
280.028
280.037
280.046
280.055
280.063
280.072
280.081
280.089
280.097
280.105
280.114
280.122
280.13
280.138
280.146
279.932
279.942
279.949
279.955
279.96
279.966
279.972
279.979
279.986
279.994
280.003
280.011
280.02
280.029
280.037
280.046
280.055
280.064
280.072
280.081
280.089
280.097
280.106
280.114
280.122
280.13
280.138
280.146
279.932
279.942
279.949
279.955
279.961
279.966
279.972
279.979
279.987
279.995
280.003
280.011
280.02
280.029
280.038
280.046
280.055
280.064
280.072
280.081
280.089
280.097
280.106
280.114
280.122
280.13
280.138
280.146
279.933
279.942
279.949
279.955
279.961
279.967
279.973
279.98
279.987
279.995
280.003
280.012
280.02
280.029
280.038
280.047
280.055
280.064
280.073
280.081
280.089
280.098
280.106
280.114
280.122
280.13
280.138
280.146
279.933
279.943
279.95
279.956
279.961
279.967
279.973
279.98
279.987
279.995
280.003
280.012
280.021
280.029
280.038
280.047
280.056
280.064
280.073
280.081
280.089
280.098
280.106
280.114
280.122
280.13
280.138
280.146
279.934
279.943
279.95
279.956
279.962
279.968
279.974
279.981
279.988
279.996
280.004
280.012
280.021
280.03
280.039
280.047
280.056
280.065
280.073
280.081
280.09
280.098
280.106
280.114
280.122
280.13
280.138
280.146
279.934
279.944
279.951
279.957
279.962
279.968
279.974
279.981
279.988
279.996
280.004
280.013
280.022
280.03
280.039
280.048
280.056
280.065
280.073
280.082
280.09
280.098
280.106
280.114
280.122
280.13
280.138
280.146
279.935
279.944
279.952
279.958
279.963
279.969
279.975
279.982
279.989
279.997
280.005
280.013
280.022
280.031
280.039
280.048
280.057
280.065
280.074
280.082
280.09
280.098
280.106
280.114
280.122
280.13
280.138
280.146
279.936
279.945
279.952
279.958
279.964
279.97
279.976
279.982
279.99
279.997
280.006
280.014
280.023
280.031
280.04
280.049
280.057
280.066
280.074
280.082
280.091
280.099
280.107
280.115
280.123
280.13
280.138
280.146
279.937
279.946
279.953
279.959
279.965
279.97
279.976
279.983
279.99
279.998
280.006
280.015
280.023
280.032
280.041
280.049
280.058
280.066
280.074
280.083
280.091
280.099
280.107
280.115
280.123
280.131
280.138
280.146
279.937
279.947
279.954
279.96
279.966
279.971
279.977
279.984
279.991
279.999
280.007
280.015
280.024
280.033
280.041
280.05
280.058
280.067
280.075
280.083
280.091
280.099
280.107
280.115
280.123
280.131
280.138
280.146
279.938
279.948
279.955
279.961
279.966
279.972
279.978
279.985
279.992
280
280.008
280.016
280.025
280.033
280.042
280.05
280.059
280.067
280.075
280.084
280.092
280.1
280.108
280.115
280.123
280.131
280.138
280.146
279.939
279.949
279.956
279.962
279.968
279.973
279.979
279.986
279.993
280.001
280.009
280.017
280.026
280.034
280.043
280.051
280.06
280.068
280.076
280.084
280.092
280.1
280.108
280.116
280.123
280.131
280.139
280.146
279.941
279.95
279.957
279.963
279.969
279.974
279.98
279.987
279.994
280.002
280.01
280.018
280.026
280.035
280.043
280.052
280.06
280.068
280.077
280.085
280.093
280.1
280.108
280.116
280.124
280.131
280.139
280.146
279.942
279.951
279.958
279.964
279.97
279.975
279.982
279.988
279.995
280.003
280.011
280.019
280.027
280.036
280.044
280.053
280.061
280.069
280.077
280.085
280.093
280.101
280.109
280.116
280.124
280.131
280.139
280.146
279.943
279.953
279.96
279.966
279.971
279.977
279.983
279.989
279.996
280.004
280.012
280.02
280.028
280.037
280.045
280.054
280.062
280.07
280.078
280.086
280.094
280.101
280.109
280.117
280.124
280.131
280.139
280.146
279.944
279.954
279.961
279.967
279.972
279.978
279.984
279.991
279.998
280.005
280.013
280.021
280.03
280.038
280.046
280.054
280.063
280.071
280.079
280.086
280.094
280.102
280.109
280.117
280.124
280.132
280.139
280.146
279.946
279.955
279.963
279.968
279.974
279.98
279.986
279.992
279.999
280.007
280.014
280.022
280.031
280.039
280.047
280.055
280.064
280.072
280.079
280.087
280.095
280.102
280.11
280.117
280.125
280.132
280.139
280.146
279.947
279.957
279.964
279.97
279.975
279.981
279.987
279.993
280
280.008
280.016
280.024
280.032
280.04
280.048
280.056
280.064
280.072
280.08
280.088
280.095
280.103
280.11
280.118
280.125
280.132
280.139
280.146
279.949
279.959
279.966
279.972
279.977
279.983
279.989
279.995
280.002
280.009
280.017
280.025
280.033
280.041
280.049
280.058
280.065
280.073
280.081
280.089
280.096
280.104
280.111
280.118
280.125
280.132
280.139
280.146
279.951
279.96
279.967
279.973
279.979
279.984
279.99
279.997
280.004
280.011
280.019
280.026
280.035
280.043
280.051
280.059
280.067
280.074
280.082
280.089
280.097
280.104
280.111
280.118
280.126
280.133
280.14
280.147
279.952
279.962
279.969
279.975
279.98
279.986
279.992
279.998
280.005
280.012
280.02
280.028
280.036
280.044
280.052
280.06
280.068
280.075
280.083
280.09
280.098
280.105
280.112
280.119
280.126
280.133
280.14
280.147
279.954
279.964
279.971
279.977
279.982
279.988
279.994
280
280.007
280.014
280.022
280.029
280.037
280.045
280.053
280.061
280.069
280.076
280.084
280.091
280.098
280.105
280.112
280.119
280.126
280.133
280.14
280.147
279.956
279.966
279.973
279.979
279.984
279.99
279.996
280.002
280.009
280.016
280.023
280.031
280.039
280.047
280.055
280.062
280.07
280.077
280.085
280.092
280.099
280.106
280.113
280.12
280.127
280.133
280.14
280.147
279.958
279.968
279.975
279.981
279.986
279.992
279.997
280.004
280.011
280.018
280.025
280.033
280.041
280.048
280.056
280.064
280.071
280.079
280.086
280.093
280.1
280.107
280.114
280.12
280.127
280.134
280.14
280.147
279.96
279.97
279.977
279.983
279.988
279.994
279.999
280.006
280.012
280.02
280.027
280.035
280.042
280.05
280.058
280.065
280.073
280.08
280.087
280.094
280.101
280.108
280.114
280.121
280.127
280.134
280.14
280.147
279.962
279.972
279.979
279.985
279.99
279.996
280.002
280.008
280.014
280.021
280.029
280.036
280.044
280.052
280.059
280.067
280.074
280.081
280.088
280.095
280.102
280.108
280.115
280.122
280.128
280.134
280.141
280.147
279.964
279.974
279.981
279.987
279.992
279.998
280.004
280.01
280.017
280.023
280.031
280.038
280.046
280.053
280.061
280.068
280.075
280.082
280.089
280.096
280.103
280.109
280.116
280.122
280.128
280.135
280.141
280.147
279.966
279.976
279.983
279.989
279.995
280
280.006
280.012
280.019
280.026
280.033
280.04
280.048
280.055
280.062
280.07
280.077
280.084
280.091
280.097
280.104
280.11
280.116
280.123
280.129
280.135
280.141
280.147
279.969
279.979
279.986
279.992
279.997
280.002
280.008
280.014
280.021
280.028
280.035
280.042
280.049
280.057
280.064
280.071
280.078
280.085
280.092
280.098
280.105
280.111
280.117
280.123
280.129
280.135
280.141
280.147
279.971
279.981
279.988
279.994
279.999
280.005
280.011
280.017
280.023
280.03
280.037
280.044
280.051
280.059
280.066
280.073
280.08
280.086
280.093
280.099
280.106
280.112
280.118
280.124
280.13
280.136
280.141
280.147
279.974
279.983
279.991
279.996
280.002
280.007
280.013
280.019
280.025
280.032
280.039
280.046
280.053
280.061
280.068
280.075
280.081
280.088
280.094
280.101
280.107
280.113
280.119
280.125
280.13
280.136
280.142
280.147
279.977
279.986
279.993
279.999
280.004
280.01
280.015
280.021
280.028
280.035
280.041
280.049
280.056
280.063
280.07
280.076
280.083
280.089
280.096
280.102
280.108
280.114
280.12
280.125
280.131
280.136
280.142
280.147
279.979
279.989
279.996
280.002
280.007
280.012
280.018
280.024
280.03
280.037
280.044
280.051
280.058
280.065
280.071
280.078
280.085
280.091
280.097
280.103
280.109
280.115
280.12
280.126
280.131
280.137
280.142
280.147
279.982
279.991
279.998
280.004
280.01
280.015
280.021
280.027
280.033
280.039
280.046
280.053
280.06
280.067
280.073
280.08
280.086
280.093
280.099
280.104
280.11
280.116
280.121
280.127
280.132
280.137
280.142
280.147
279.985
279.994
280.001
280.007
280.012
280.018
280.023
280.029
280.035
280.042
280.049
280.055
280.062
280.069
280.075
280.082
280.088
280.094
280.1
280.106
280.111
280.117
280.122
280.127
280.132
280.138
280.143
280.148
279.988
279.997
280.004
280.01
280.015
280.02
280.026
280.032
280.038
280.044
280.051
280.058
280.064
280.071
280.077
280.084
280.09
280.096
280.102
280.107
280.113
280.118
280.123
280.128
280.133
280.138
280.143
280.148
279.991
280
280.007
280.012
280.018
280.023
280.029
280.034
280.041
280.047
280.054
280.06
280.067
280.073
280.08
280.086
280.092
280.097
280.103
280.109
280.114
280.119
280.124
280.129
280.134
280.138
280.143
280.148
288.152
288.501
288.928
289.452
290.057
290.686
286.073
286.444
286.874
287.374
287.923
288.463
284.199
284.538
284.921
285.35
285.806
286.247
282.64
282.92
283.231
283.573
283.93
284.274
281.43
281.643
281.878
282.134
282.398
282.653
280.553
280.702
280.867
281.047
281.232
281.411
279.965
280.06
280.167
280.284
280.405
280.524
279.609
279.662
279.724
279.793
279.866
279.938
279.429
279.451
279.48
279.515
279.553
279.591
279.372
279.374
279.381
279.392
279.406
279.421
279.395
279.384
279.377
279.374
279.372
279.373
279.462
279.445
279.431
279.42
279.41
279.402
279.55
279.531
279.514
279.499
279.486
279.474
279.643
279.624
279.607
279.591
279.577
279.563
279.728
279.712
279.696
279.681
279.668
279.655
279.802
279.788
279.775
279.762
279.75
279.739
279.863
279.851
279.84
279.83
279.819
279.81
279.91
279.901
279.892
279.883
279.875
279.867
279.945
279.938
279.931
279.924
279.917
279.911
279.971
279.965
279.96
279.954
279.949
279.943
279.989
279.985
279.98
279.976
279.971
279.967
280.002
279.998
279.995
279.991
279.987
279.983
279.995
280.003
280.01
280.015
280.02
280.026
280.031
280.037
280.043
280.05
280.056
280.063
280.069
280.076
280.082
280.088
280.094
280.099
280.105
280.11
280.115
280.12
280.125
280.13
280.134
280.139
280.143
280.148
279.998
280.006
280.012
280.018
280.023
280.029
280.034
280.04
280.046
280.052
280.059
280.065
280.072
280.078
280.084
280.09
280.095
280.101
280.106
280.111
280.116
280.121
280.126
280.13
280.135
280.139
280.144
280.148
280.001
280.009
280.015
280.021
280.026
280.031
280.037
280.043
280.049
280.055
280.061
280.068
280.074
280.08
280.086
280.092
280.097
280.103
280.108
280.113
280.118
280.122
280.127
280.131
280.135
280.14
280.144
280.148
280.005
280.012
280.018
280.024
280.029
280.034
280.04
280.046
280.052
280.058
280.064
280.07
280.076
280.082
280.088
280.094
280.099
280.104
280.109
280.114
280.119
280.123
280.128
280.132
280.136
280.14
280.144
280.148
280.008
280.015
280.021
280.027
280.032
280.037
280.043
280.049
280.055
280.061
280.067
280.073
280.079
280.085
280.091
280.096
280.101
280.106
280.111
280.116
280.12
280.124
280.129
280.133
280.137
280.14
280.144
280.148
280.011
280.019
280.024
280.03
280.035
280.04
280.046
280.051
280.057
280.064
280.07
280.076
280.082
280.087
280.093
280.098
280.103
280.108
280.113
280.117
280.121
280.126
280.13
280.133
280.137
280.141
280.145
280.148
287.831
285.732
283.886
282.381
281.235
280.418
279.881
279.566
279.414
279.376
279.409
279.482
279.571
279.662
279.746
279.817
279.875
279.919
279.953
279.977
279.994
280.006
287.488
285.38
283.574
282.13
281.049
280.293
279.807
279.53
279.405
279.384
279.427
279.504
279.594
279.683
279.764
279.832
279.886
279.929
279.96
279.982
279.998
280.01
287.058
284.979
283.236
281.87
280.864
280.173
279.738
279.499
279.401
279.396
279.448
279.528
279.618
279.705
279.782
279.847
279.898
279.938
279.967
279.988
280.003
280.013
286.493
284.5
282.858
281.59
280.672
280.052
279.673
279.473
279.401
279.412
279.471
279.554
279.642
279.727
279.801
279.862
279.91
279.947
279.974
279.993
280.007
280.017
285.801
283.947
282.44
281.292
280.473
279.932
279.61
279.451
279.404
279.43
279.496
279.581
279.668
279.749
279.819
279.877
279.922
279.956
279.981
279.998
280.011
280.02
285.031
283.346
281.997
280.983
280.273
279.814
279.551
279.432
279.411
279.45
279.523
279.609
279.694
279.772
279.838
279.892
279.933
279.964
279.987
280.003
280.015
280.024
284.231
282.731
281.549
280.677
280.077
279.701
279.498
279.418
279.421
279.474
279.551
279.637
279.721
279.794
279.856
279.906
279.944
279.973
279.993
280.008
280.019
280.027
283.45
282.135
281.119
280.386
279.895
279.6
279.453
279.41
279.435
279.499
279.581
279.667
279.747
279.817
279.874
279.92
279.955
279.981
279.999
280.013
280.023
280.03
282.721
281.582
280.724
280.122
279.733
279.513
279.418
279.409
279.453
279.527
279.612
279.696
279.773
279.838
279.892
279.933
279.965
279.988
280.005
280.017
280.026
280.033
282.065
281.088
280.376
279.893
279.597
279.445
279.396
279.415
279.476
279.557
279.643
279.726
279.798
279.859
279.908
279.946
279.974
279.995
280.01
280.021
280.029
280.036
281.485
280.659
280.078
279.702
279.488
279.395
279.386
279.43
279.503
279.589
279.675
279.755
279.823
279.879
279.924
279.958
279.983
280.001
280.015
280.025
280.032
280.039
280.981
280.295
279.832
279.55
279.407
279.364
279.387
279.451
279.534
279.623
279.708
279.783
279.847
279.898
279.938
279.969
279.991
280.007
280.019
280.028
280.035
280.041
280.554
279.994
279.636
279.435
279.352
279.35
279.4
279.478
279.568
279.657
279.739
279.811
279.869
279.916
279.952
279.979
279.998
280.013
280.023
280.031
280.038
280.044
280.202
279.753
279.485
279.354
279.32
279.352
279.422
279.51
279.603
279.692
279.77
279.837
279.89
279.932
279.964
279.988
280.005
280.017
280.027
280.034
280.041
280.046
279.919
279.566
279.375
279.301
279.308
279.365
279.45
279.545
279.639
279.725
279.8
279.861
279.91
279.947
279.975
279.996
280.011
280.022
280.03
280.037
280.043
280.049
279.694
279.425
279.298
279.271
279.31
279.388
279.483
279.582
279.675
279.758
279.827
279.883
279.927
279.96
279.985
280.003
280.016
280.025
280.033
280.039
280.045
280.051
279.521
279.323
279.25
279.261
279.325
279.417
279.519
279.619
279.71
279.788
279.853
279.904
279.943
279.972
279.993
280.009
280.02
280.029
280.036
280.042
280.047
280.053
279.391
279.254
279.224
279.265
279.348
279.45
279.555
279.655
279.743
279.816
279.876
279.922
279.957
279.982
280.001
280.014
280.024
280.031
280.038
280.044
280.049
280.055
279.3
279.211
279.216
279.28
279.376
279.484
279.591
279.689
279.773
279.841
279.896
279.937
279.968
279.991
280.007
280.018
280.027
280.034
280.04
280.045
280.051
280.056
279.241
279.189
279.221
279.302
279.407
279.519
279.625
279.72
279.8
279.864
279.914
279.951
279.978
279.998
280.012
280.022
280.03
280.036
280.041
280.047
280.052
280.058
279.205
279.183
279.234
279.328
279.439
279.552
279.657
279.748
279.823
279.883
279.929
279.962
279.987
280.004
280.016
280.025
280.032
280.038
280.043
280.048
280.054
280.06
279.189
279.188
279.254
279.355
279.47
279.583
279.685
279.773
279.844
279.899
279.941
279.972
279.993
280.008
280.019
280.027
280.033
280.039
280.044
280.05
280.055
280.061
279.186
279.201
279.277
279.383
279.499
279.611
279.71
279.794
279.861
279.913
279.952
279.979
279.999
280.012
280.022
280.029
280.035
280.04
280.045
280.051
280.057
280.063
279.192
279.218
279.3
279.409
279.525
279.635
279.732
279.812
279.876
279.924
279.96
279.985
280.003
280.015
280.024
280.03
280.036
280.041
280.046
280.052
280.058
280.064
279.204
279.238
279.323
279.434
279.549
279.657
279.75
279.827
279.888
279.933
279.966
279.99
280.006
280.017
280.025
280.031
280.037
280.042
280.047
280.053
280.059
280.066
279.219
279.257
279.345
279.455
279.569
279.674
279.765
279.839
279.897
279.94
279.971
279.993
280.008
280.019
280.026
280.032
280.037
280.043
280.048
280.054
280.06
280.067
279.234
279.275
279.364
279.474
279.586
279.689
279.777
279.849
279.905
279.946
279.975
279.996
280.01
280.02
280.027
280.033
280.038
280.043
280.049
280.055
280.061
280.068
279.249
279.291
279.38
279.489
279.599
279.7
279.787
279.856
279.91
279.95
279.978
279.998
280.011
280.02
280.027
280.033
280.038
280.044
280.049
280.055
280.062
280.069
279.261
279.304
279.393
279.501
279.61
279.709
279.794
279.862
279.914
279.953
279.98
279.999
280.012
280.021
280.028
280.033
280.039
280.044
280.05
280.056
280.063
280.069
279.271
279.315
279.403
279.51
279.618
279.716
279.799
279.866
279.917
279.955
279.981
280
280.012
280.021
280.028
280.033
280.039
280.044
280.05
280.056
280.063
280.07
279.279
279.323
279.411
279.517
279.624
279.721
279.803
279.869
279.919
279.956
279.982
280
280.013
280.021
280.028
280.034
280.039
280.044
280.05
280.057
280.063
280.07
279.285
279.328
279.416
279.521
279.628
279.724
279.806
279.871
279.921
279.957
279.983
280.001
280.013
280.021
280.028
280.034
280.039
280.045
280.051
280.057
280.064
280.071
279.288
279.331
279.418
279.523
279.629
279.725
279.807
279.872
279.921
279.957
279.983
280.001
280.013
280.021
280.028
280.034
280.039
280.045
280.051
280.057
280.064
280.071
280.015
280.022
280.027
280.033
280.038
280.043
280.049
280.054
280.06
280.066
280.072
280.078
280.084
280.09
280.095
280.1
280.105
280.11
280.114
280.119
280.123
280.127
280.13
280.134
280.138
280.141
280.145
280.148
280.018
280.025
280.03
280.035
280.041
280.046
280.052
280.057
280.063
280.069
280.075
280.081
280.087
280.092
280.097
280.102
280.107
280.112
280.116
280.12
280.124
280.128
280.131
280.135
280.138
280.142
280.145
280.148
280.021
280.028
280.033
280.038
280.044
280.049
280.055
280.06
280.066
280.072
280.078
280.084
280.089
280.094
280.1
280.104
280.109
280.113
280.118
280.122
280.125
280.129
280.132
280.136
280.139
280.142
280.145
280.148
280.024
280.031
280.036
280.041
280.046
280.052
280.057
280.063
280.069
280.075
280.081
280.086
280.092
280.097
280.102
280.107
280.111
280.115
280.119
280.123
280.127
280.13
280.133
280.137
280.14
280.143
280.146
280.149
280.028
280.034
280.039
280.044
280.049
280.055
280.06
280.066
280.072
280.078
280.083
280.089
280.094
280.099
280.104
280.109
280.113
280.117
280.121
280.124
280.128
280.131
280.134
280.137
280.14
280.143
280.146
280.149
280.031
280.036
280.042
280.047
280.052
280.058
280.063
280.069
280.075
280.081
280.086
280.092
280.097
280.102
280.106
280.111
280.115
280.119
280.122
280.126
280.129
280.132
280.135
280.138
280.141
280.144
280.146
280.149
280.034
280.039
280.045
280.05
280.055
280.061
280.066
280.072
280.078
280.083
280.089
280.094
280.099
280.104
280.109
280.113
280.117
280.121
280.124
280.127
280.131
280.133
280.136
280.139
280.141
280.144
280.146
280.149
280.036
280.042
280.047
280.053
280.058
280.064
280.069
280.075
280.081
280.086
280.092
280.097
280.102
280.106
280.111
280.115
280.119
280.122
280.126
280.129
280.132
280.135
280.137
280.14
280.142
280.144
280.147
280.149
280.039
280.045
280.05
280.055
280.061
280.066
280.072
280.078
280.083
280.089
280.094
280.099
280.104
280.109
280.113
280.117
280.121
280.124
280.127
280.13
280.133
280.136
280.138
280.14
280.143
280.145
280.147
280.149
280.042
280.047
280.053
280.058
280.064
280.069
280.075
280.081
280.086
280.092
280.097
280.102
280.107
280.111
280.115
280.119
280.122
280.126
280.129
280.132
280.134
280.137
280.139
280.141
280.143
280.145
280.147
280.149
280.045
280.05
280.055
280.061
280.066
280.072
280.078
280.084
280.089
280.094
280.1
280.104
280.109
280.113
280.117
280.121
280.124
280.127
280.13
280.133
280.135
280.138
280.14
280.142
280.144
280.146
280.147
280.149
280.047
280.052
280.058
280.063
280.069
280.075
280.081
280.086
280.092
280.097
280.102
280.107
280.111
280.115
280.119
280.123
280.126
280.129
280.132
280.134
280.137
280.139
280.141
280.143
280.144
280.146
280.148
280.149
280.049
280.055
280.06
280.066
280.072
280.078
280.083
280.089
280.095
280.1
280.105
280.109
280.114
280.118
280.121
280.125
280.128
280.131
280.133
280.136
280.138
280.14
280.142
280.143
280.145
280.146
280.148
280.149
280.052
280.057
280.063
280.069
280.075
280.08
280.086
280.092
280.097
280.102
280.107
280.112
280.116
280.12
280.123
280.127
280.13
280.132
280.135
280.137
280.139
280.141
280.142
280.144
280.145
280.147
280.148
280.149
280.054
280.06
280.065
280.071
280.077
280.083
280.089
280.094
280.1
280.105
280.11
280.114
280.118
280.122
280.125
280.128
280.131
280.134
280.136
280.138
280.14
280.142
280.143
280.145
280.146
280.147
280.148
280.149
280.056
280.062
280.068
280.074
280.08
280.086
280.091
280.097
280.102
280.107
280.112
280.116
280.12
280.124
280.127
280.13
280.133
280.135
280.137
280.139
280.141
280.143
280.144
280.145
280.146
280.148
280.149
280.15
280.058
280.064
280.07
280.076
280.082
280.088
280.094
280.099
280.105
280.109
280.114
280.118
280.122
280.126
280.129
280.132
280.134
280.137
280.139
280.14
280.142
280.143
280.145
280.146
280.147
280.148
280.149
280.15
280.06
280.066
280.072
280.078
280.085
280.09
280.096
280.102
280.107
280.112
280.116
280.12
280.124
280.127
280.131
280.133
280.136
280.138
280.14
280.142
280.143
280.144
280.145
280.146
280.147
280.148
280.149
280.15
280.062
280.068
280.075
280.081
280.087
280.093
280.099
280.104
280.109
280.114
280.118
280.122
280.126
280.129
280.132
280.135
280.137
280.139
280.141
280.143
280.144
280.145
280.146
280.147
280.148
280.148
280.149
280.15
280.064
280.07
280.077
280.083
280.089
280.095
280.101
280.106
280.111
280.116
280.12
280.124
280.128
280.131
280.134
280.136
280.138
280.14
280.142
280.144
280.145
280.146
280.147
280.148
280.148
280.149
280.149
280.15
280.066
280.072
280.079
280.085
280.091
280.097
280.103
280.108
280.113
280.118
280.122
280.126
280.129
280.132
280.135
280.138
280.14
280.141
280.143
280.144
280.146
280.147
280.147
280.148
280.149
280.149
280.149
280.15
280.068
280.074
280.081
280.087
280.093
280.099
280.105
280.11
280.115
280.12
280.124
280.127
280.131
280.134
280.136
280.139
280.141
280.143
280.144
280.145
280.146
280.147
280.148
280.148
280.149
280.149
280.15
280.15
280.069
280.076
280.082
280.089
280.095
280.101
280.107
280.112
280.117
280.121
280.125
280.129
280.132
280.135
280.138
280.14
280.142
280.144
280.145
280.146
280.147
280.148
280.148
280.149
280.149
280.15
280.15
280.15
280.071
280.077
280.084
280.09
280.097
280.103
280.108
280.113
280.118
280.123
280.127
280.13
280.134
280.136
280.139
280.141
280.143
280.144
280.146
280.147
280.148
280.148
280.149
280.149
280.15
280.15
280.15
280.15
280.072
280.079
280.086
280.092
280.098
280.104
280.11
280.115
280.12
280.124
280.128
280.132
280.135
280.137
280.14
280.142
280.144
280.145
280.146
280.147
280.148
280.149
280.149
280.15
280.15
280.15
280.15
280.15
280.073
280.08
280.087
280.093
280.1
280.106
280.111
280.116
280.121
280.125
280.129
280.133
280.136
280.138
280.141
280.143
280.145
280.146
280.147
280.148
280.149
280.149
280.15
280.15
280.15
280.15
280.15
280.15
280.075
280.081
280.088
280.095
280.101
280.107
280.112
280.118
280.122
280.126
280.13
280.134
280.137
280.139
280.142
280.144
280.145
280.147
280.148
280.149
280.149
280.15
280.15
280.15
280.15
280.15
280.15
280.15
280.075
280.082
280.089
280.096
280.102
280.108
280.113
280.119
280.123
280.127
280.131
280.134
280.137
280.14
280.142
280.144
280.146
280.147
280.148
280.149
280.15
280.15
280.15
280.15
280.15
280.15
280.15
280.15
280.076
280.083
280.09
280.097
280.103
280.109
280.114
280.119
280.124
280.128
280.132
280.135
280.138
280.141
280.143
280.145
280.146
280.148
280.149
280.149
280.15
280.15
280.151
280.151
280.151
280.151
280.15
280.15
280.077
280.084
280.091
280.097
280.104
280.11
280.115
280.12
280.125
280.129
280.132
280.136
280.139
280.141
280.143
280.145
280.147
280.148
280.149
280.15
280.15
280.151
280.151
280.151
280.151
280.151
280.15
280.15
280.077
280.085
280.091
280.098
280.104
280.11
280.116
280.121
280.125
280.129
280.133
280.136
280.139
280.142
280.144
280.145
280.147
280.148
280.149
280.15
280.15
280.151
280.151
280.151
280.151
280.151
280.15
280.15
280.078
280.085
280.092
280.098
280.105
280.11
280.116
280.121
280.125
280.129
280.133
280.136
280.139
280.142
280.144
280.146
280.147
280.148
280.149
280.15
280.151
280.151
280.151
280.151
280.151
280.151
280.15
280.15
280.078
280.085
280.092
280.098
280.105
280.111
280.116
280.121
280.126
280.13
280.133
280.137
280.139
280.142
280.144
280.146
280.147
280.148
280.149
280.15
280.151
280.151
280.151
280.151
280.151
280.151
280.15
280.15
280.005
279.993
279.975
279.951
279.917
279.872
279.814
279.742
279.657
279.565
279.475
279.401
279.368
279.407
279.56
279.879
280.421
281.245
282.399
283.911
285.762
287.861
280.009
279.997
279.981
279.958
279.926
279.884
279.828
279.759
279.678
279.587
279.496
279.418
279.376
279.398
279.526
279.808
280.303
281.069
282.163
283.62
285.437
287.547
280.012
280.001
279.986
279.965
279.935
279.895
279.843
279.777
279.698
279.61
279.519
279.438
279.387
279.394
279.497
279.743
280.19
280.896
281.922
283.31
285.072
287.163
280.016
280.006
279.992
279.972
279.944
279.907
279.858
279.795
279.72
279.634
279.544
279.461
279.402
279.395
279.473
279.682
280.078
280.719
281.665
282.965
284.639
286.656
280.019
280.01
279.997
279.979
279.953
279.918
279.872
279.814
279.742
279.659
279.57
279.486
279.42
279.398
279.452
279.624
279.965
280.534
281.39
282.582
284.14
286.043
280.023
280.014
280.002
279.985
279.962
279.93
279.887
279.832
279.764
279.685
279.598
279.512
279.44
279.405
279.435
279.568
279.854
280.346
281.102
282.172
283.59
285.348
280.026
280.018
280.007
279.991
279.97
279.94
279.901
279.85
279.786
279.71
279.626
279.539
279.463
279.415
279.421
279.517
279.746
280.159
280.81
281.751
283.017
284.616
280.029
280.021
280.011
279.997
279.978
279.951
279.915
279.868
279.808
279.736
279.654
279.568
279.487
279.428
279.412
279.472
279.646
279.98
280.527
281.335
282.446
283.878
280.032
280.025
280.015
280.003
279.985
279.961
279.928
279.885
279.829
279.762
279.683
279.598
279.514
279.445
279.41
279.435
279.557
279.817
280.262
280.94
281.893
283.147
280.035
280.028
280.02
280.008
279.992
279.97
279.941
279.901
279.85
279.787
279.712
279.629
279.543
279.466
279.414
279.409
279.483
279.674
280.024
280.579
281.384
282.469
280.038
280.031
280.023
280.013
279.999
279.979
279.953
279.917
279.87
279.812
279.741
279.66
279.574
279.491
279.425
279.394
279.426
279.555
279.818
280.261
280.928
281.858
280.04
280.034
280.027
280.017
280.005
279.987
279.964
279.932
279.889
279.836
279.77
279.692
279.607
279.52
279.443
279.391
279.387
279.461
279.648
279.99
280.528
281.304
280.043
280.037
280.03
280.022
280.01
279.995
279.974
279.945
279.907
279.858
279.797
279.724
279.641
279.552
279.467
279.398
279.365
279.393
279.513
279.766
280.191
280.832
280.045
280.04
280.033
280.025
280.015
280.002
279.983
279.958
279.924
279.88
279.824
279.755
279.675
279.586
279.496
279.414
279.358
279.347
279.412
279.587
279.913
280.433
280.048
280.042
280.036
280.029
280.02
280.008
279.992
279.97
279.94
279.9
279.849
279.785
279.709
279.622
279.529
279.439
279.364
279.323
279.341
279.45
279.689
280.102
280.05
280.044
280.038
280.032
280.024
280.013
279.999
279.98
279.954
279.918
279.872
279.813
279.742
279.658
279.564
279.468
279.38
279.315
279.296
279.35
279.514
279.83
280.052
280.046
280.041
280.035
280.027
280.018
280.006
279.989
279.966
279.935
279.893
279.84
279.773
279.693
279.601
279.502
279.405
279.322
279.272
279.282
279.383
279.616
280.054
280.048
280.043
280.037
280.03
280.022
280.012
279.997
279.977
279.95
279.913
279.864
279.802
279.726
279.637
279.538
279.435
279.339
279.266
279.24
279.29
279.454
280.056
280.05
280.045
280.039
280.033
280.026
280.016
280.004
279.986
279.962
279.93
279.886
279.829
279.758
279.672
279.574
279.468
279.363
279.273
279.22
279.23
279.339
280.058
280.052
280.046
280.041
280.035
280.028
280.02
280.009
279.994
279.973
279.944
279.905
279.853
279.786
279.705
279.609
279.502
279.392
279.291
279.216
279.194
279.259
280.059
280.053
280.048
280.042
280.037
280.031
280.024
280.014
280.001
279.983
279.957
279.921
279.874
279.812
279.735
279.642
279.536
279.423
279.314
279.225
279.179
279.21
280.061
280.055
280.049
280.044
280.038
280.033
280.026
280.018
280.006
279.99
279.967
279.935
279.892
279.834
279.761
279.672
279.569
279.455
279.341
279.242
279.179
279.184
280.062
280.056
280.05
280.045
280.04
280.034
280.028
280.021
280.011
279.996
279.976
279.947
279.907
279.854
279.785
279.699
279.598
279.486
279.369
279.264
279.19
279.177
280.064
280.058
280.052
280.046
280.041
280.035
280.03
280.023
280.014
280.001
279.983
279.956
279.92
279.87
279.805
279.723
279.625
279.514
279.397
279.288
279.206
279.182
280.065
280.059
280.053
280.047
280.042
280.036
280.031
280.025
280.016
280.005
279.988
279.964
279.93
279.883
279.821
279.743
279.648
279.539
279.423
279.312
279.226
279.193
280.066
280.06
280.054
280.048
280.042
280.037
280.032
280.026
280.018
280.007
279.992
279.97
279.938
279.894
279.835
279.76
279.668
279.561
279.447
279.335
279.247
279.208
280.067
280.061
280.054
280.049
280.043
280.038
280.033
280.027
280.019
280.009
279.995
279.974
279.944
279.902
279.846
279.773
279.684
279.58
279.467
279.356
279.267
279.225
280.068
280.062
280.055
280.049
280.043
280.038
280.033
280.027
280.02
280.011
279.997
279.977
279.949
279.909
279.854
279.784
279.697
279.595
279.484
279.374
279.284
279.241
280.069
280.062
280.056
280.05
280.044
280.039
280.033
280.028
280.021
280.012
279.999
279.98
279.952
279.913
279.861
279.792
279.707
279.607
279.497
279.389
279.3
279.256
280.07
280.063
280.056
280.05
280.044
280.039
280.033
280.028
280.021
280.012
280
279.981
279.954
279.917
279.865
279.798
279.715
279.616
279.508
279.4
279.312
279.267
280.07
280.063
280.057
280.05
280.044
280.039
280.034
280.028
280.021
280.013
280
279.982
279.956
279.919
279.869
279.802
279.72
279.623
279.515
279.409
279.321
279.277
280.071
280.064
280.057
280.051
280.045
280.039
280.034
280.028
280.021
280.013
280.001
279.983
279.957
279.92
279.871
279.805
279.723
279.627
279.52
279.415
279.327
279.284
280.071
280.064
280.057
280.051
280.045
280.039
280.034
280.028
280.022
280.013
280.001
279.983
279.957
279.921
279.872
279.806
279.725
279.629
279.523
279.418
279.33
279.287
280.148
280.145
280.141
280.138
280.134
280.13
280.126
280.122
280.118
280.114
280.109
280.104
280.099
280.094
280.089
280.083
280.077
280.071
280.065
280.059
280.053
280.047
280.042
280.036
280.031
280.026
280.02
280.014
280.148
280.145
280.142
280.138
280.135
280.131
280.127
280.123
280.119
280.115
280.111
280.106
280.101
280.096
280.091
280.086
280.08
280.074
280.068
280.062
280.056
280.05
280.045
280.039
280.034
280.029
280.023
280.017
280.148
280.145
280.142
280.139
280.135
280.132
280.128
280.125
280.121
280.117
280.113
280.108
280.104
280.099
280.093
280.088
280.082
280.077
280.071
280.065
280.059
280.053
280.048
280.042
280.037
280.032
280.026
280.02
280.149
280.146
280.142
280.139
280.136
280.133
280.13
280.126
280.122
280.119
280.114
280.11
280.106
280.101
280.096
280.091
280.085
280.079
280.074
280.068
280.062
280.056
280.051
280.045
280.04
280.035
280.029
280.023
280.149
280.146
280.143
280.14
280.137
280.134
280.131
280.127
280.124
280.12
280.116
280.112
280.108
280.103
280.098
280.093
280.088
280.082
280.077
280.071
280.065
280.059
280.054
280.048
280.043
280.038
280.032
280.026
280.149
280.146
280.143
280.141
280.138
280.135
280.132
280.129
280.125
280.122
280.118
280.114
280.11
280.105
280.101
280.096
280.09
280.085
280.079
280.074
280.068
280.062
280.056
280.051
280.046
280.041
280.035
280.029
280.149
280.146
280.144
280.141
280.139
280.136
280.133
280.13
280.127
280.123
280.12
280.116
280.112
280.108
280.103
280.098
280.093
280.088
280.082
280.077
280.071
280.065
280.059
280.054
280.049
280.043
280.038
280.032
280.149
280.147
280.144
280.142
280.139
280.137
280.134
280.131
280.128
280.125
280.122
280.118
280.114
280.11
280.105
280.101
280.096
280.09
280.085
280.079
280.074
280.068
280.062
280.057
280.051
280.046
280.041
280.035
280.149
280.147
280.145
280.142
280.14
280.138
280.135
280.132
280.13
280.127
280.123
280.12
280.116
280.112
280.108
280.103
280.098
280.093
280.088
280.082
280.077
280.071
280.065
280.06
280.054
280.049
280.044
280.038
280.149
280.147
280.145
280.143
280.141
280.139
280.136
280.134
280.131
280.128
280.125
280.122
280.118
280.114
280.11
280.106
280.101
280.096
280.091
280.085
280.079
280.074
280.068
280.062
280.057
280.052
280.046
280.041
280.149
280.147
280.145
280.144
280.142
280.14
280.137
280.135
280.132
280.13
280.127
280.124
280.12
280.116
280.112
280.108
280.103
280.098
280.093
280.088
280.082
280.077
280.071
280.065
280.06
280.054
280.049
280.043
280.149
280.148
280.146
280.144
280.142
280.14
280.138
280.136
280.134
280.131
280.128
280.125
280.122
280.118
280.115
280.11
280.106
280.101
280.096
280.091
280.085
280.079
280.074
280.068
280.062
280.057
280.051
280.046
280.149
280.148
280.146
280.145
280.143
280.141
280.139
280.137
280.135
280.133
280.13
280.127
280.124
280.12
280.117
280.113
280.108
280.104
280.099
280.093
280.088
280.082
280.077
280.071
280.065
280.059
280.054
280.048
280.149
280.148
280.147
280.145
280.144
280.142
280.14
280.138
280.136
280.134
280.132
280.129
280.126
280.122
280.119
280.115
280.111
280.106
280.101
280.096
280.091
280.085
280.079
280.073
280.068
280.062
280.056
280.051
280.149
280.148
280.147
280.146
280.144
280.143
280.141
280.14
280.138
280.135
280.133
280.13
280.128
280.124
280.121
280.117
280.113
280.109
280.104
280.099
280.093
280.088
280.082
280.076
280.07
280.064
280.059
280.053
280.149
280.148
280.147
280.146
280.145
280.144
280.142
280.141
280.139
280.137
280.135
280.132
280.129
280.126
280.123
280.119
280.115
280.111
280.106
280.101
280.096
280.09
280.085
280.079
280.073
280.067
280.061
280.055
280.15
280.149
280.148
280.147
280.146
280.144
280.143
280.142
280.14
280.138
280.136
280.134
280.131
280.128
280.125
280.121
280.117
280.113
280.109
280.104
280.098
280.093
280.087
280.081
280.075
280.069
280.063
280.058
280.15
280.149
280.148
280.147
280.146
280.145
280.144
280.143
280.141
280.139
280.137
280.135
280.133
280.13
280.127
280.123
280.119
280.115
280.111
280.106
280.101
280.095
280.089
280.084
280.078
280.071
280.065
280.06
280.15
280.149
280.148
280.148
280.147
280.146
280.145
280.144
280.142
280.14
280.139
280.137
280.134
280.131
280.128
280.125
280.121
280.117
280.113
280.108
280.103
280.098
280.092
280.086
280.08
280.074
280.068
280.062
280.15
280.149
280.149
280.148
280.147
280.146
280.146
280.144
280.143
280.142
280.14
280.138
280.136
280.133
280.13
280.127
280.123
280.119
280.115
280.11
280.105
280.1
280.094
280.088
280.082
280.076
280.07
280.063
280.15
280.149
280.149
280.148
280.148
280.147
280.146
280.145
280.144
280.143
280.141
280.139
280.137
280.135
280.132
280.129
280.125
280.121
280.117
280.112
280.107
280.102
280.096
280.09
280.084
280.078
280.072
280.065
280.15
280.15
280.149
280.149
280.148
280.148
280.147
280.146
280.145
280.144
280.142
280.14
280.138
280.136
280.133
280.13
280.127
280.123
280.119
280.114
280.109
280.104
280.098
280.092
280.086
280.08
280.073
280.067
280.15
280.15
280.149
280.149
280.149
280.148
280.148
280.147
280.146
280.145
280.143
280.141
280.139
280.137
280.135
280.132
280.128
280.125
280.121
280.116
280.111
280.106
280.1
280.094
280.088
280.082
280.075
280.069
280.15
280.15
280.15
280.149
280.149
280.149
280.148
280.147
280.147
280.145
280.144
280.142
280.141
280.138
280.136
280.133
280.13
280.126
280.122
280.118
280.113
280.108
280.102
280.096
280.09
280.083
280.077
280.07
280.15
280.15
280.15
280.15
280.149
280.149
280.149
280.148
280.147
280.146
280.145
280.143
280.142
280.139
280.137
280.134
280.131
280.127
280.124
280.119
280.114
280.109
280.104
280.098
280.091
280.085
280.078
280.072
280.15
280.15
280.15
280.15
280.15
280.15
280.149
280.149
280.148
280.147
280.146
280.144
280.142
280.14
280.138
280.135
280.132
280.129
280.125
280.121
280.116
280.111
280.105
280.099
280.093
280.086
280.08
280.073
280.15
280.15
280.15
280.15
280.15
280.15
280.15
280.149
280.148
280.147
280.146
280.145
280.143
280.141
280.139
280.136
280.133
280.13
280.126
280.122
280.117
280.112
280.106
280.1
280.094
280.088
280.081
280.074
280.15
280.15
280.15
280.15
280.15
280.15
280.15
280.149
280.149
280.148
280.147
280.146
280.144
280.142
280.14
280.137
280.134
280.131
280.127
280.123
280.118
280.113
280.108
280.102
280.095
280.089
280.082
280.075
280.15
280.15
280.15
280.151
280.151
280.15
280.15
280.15
280.149
280.148
280.147
280.146
280.145
280.143
280.14
280.138
280.135
280.132
280.128
280.124
280.119
280.114
280.108
280.103
280.096
280.09
280.083
280.076
280.15
280.15
280.151
280.151
280.151
280.151
280.15
280.15
280.15
280.149
280.148
280.147
280.145
280.143
280.141
280.138
280.136
280.132
280.129
280.124
280.12
280.115
280.109
280.103
280.097
280.091
280.084
280.077
280.15
280.15
280.151
280.151
280.151
280.151
280.151
280.15
280.15
280.149
280.148
280.147
280.145
280.144
280.141
280.139
280.136
280.133
280.129
280.125
280.12
280.115
280.11
280.104
280.098
280.091
280.084
280.077
280.15
280.15
280.151
280.151
280.151
280.151
280.151
280.151
280.15
280.149
280.148
280.147
280.146
280.144
280.142
280.139
280.136
280.133
280.129
280.125
280.121
280.116
280.11
280.104
280.098
280.092
280.085
280.078
280.15
280.15
280.151
280.151
280.151
280.151
280.151
280.151
280.15
280.149
280.148
280.147
280.146
280.144
280.142
280.139
280.136
280.133
280.13
280.126
280.121
280.116
280.111
280.105
280.098
280.092
280.085
280.078
290.682
290.049
289.438
288.913
288.496
288.161
288.458
287.915
287.364
286.865
286.442
286.084
286.241
285.798
285.341
284.914
284.537
284.208
284.268
283.923
283.566
283.226
282.918
282.646
282.647
282.391
282.126
281.872
281.64
281.432
281.406
281.225
281.04
280.861
280.697
280.551
280.519
280.399
280.277
280.16
280.054
279.96
279.933
279.86
279.787
279.717
279.655
279.603
279.587
279.548
279.509
279.474
279.444
279.422
279.417
279.401
279.387
279.375
279.367
279.365
279.37
279.369
279.369
279.372
279.378
279.388
279.399
279.407
279.416
279.427
279.44
279.456
279.471
279.483
279.496
279.511
279.527
279.545
279.561
279.574
279.588
279.604
279.62
279.638
279.653
279.666
279.679
279.694
279.709
279.725
279.737
279.748
279.76
279.773
279.786
279.8
279.808
279.818
279.828
279.839
279.85
279.861
279.866
279.874
279.882
279.891
279.899
279.908
279.91
279.916
279.923
279.93
279.937
279.944
279.942
279.948
279.953
279.959
279.964
279.97
279.966
279.97
279.974
279.979
279.984
279.988
279.982
279.986
279.99
279.993
279.997
280.001
280.01
280.017
280.023
280.028
280.034
280.039
280.044
280.05
280.056
280.062
280.068
280.075
280.08
280.086
280.092
280.097
280.102
280.107
280.112
280.117
280.121
280.125
280.129
280.133
280.137
280.141
280.144
280.148
280.007
280.014
280.02
280.025
280.031
280.036
280.041
280.047
280.053
280.06
280.066
280.072
280.078
280.084
280.09
280.095
280.1
280.105
280.11
280.115
280.12
280.124
280.128
280.132
280.136
280.14
280.144
280.148
280.004
280.011
280.017
280.023
280.028
280.033
280.039
280.044
280.051
280.057
280.063
280.069
280.075
280.081
280.087
280.093
280.098
280.104
280.109
280.114
280.118
280.123
280.127
280.132
280.136
280.14
280.144
280.148
280
280.008
280.014
280.02
280.025
280.03
280.036
280.042
280.048
280.054
280.06
280.067
280.073
280.079
280.085
280.091
280.097
280.102
280.107
280.112
280.117
280.122
280.126
280.131
280.135
280.139
280.144
280.148
279.997
280.005
280.011
280.017
280.022
280.027
280.033
280.039
280.045
280.051
280.058
280.064
280.071
280.077
280.083
280.089
280.095
280.1
280.106
280.111
280.116
280.121
280.125
280.13
280.135
280.139
280.143
280.148
279.994
280.002
280.008
280.014
280.019
280.025
280.03
280.036
280.042
280.049
280.055
280.062
280.068
280.075
280.081
280.087
280.093
280.098
280.104
280.109
280.114
280.12
280.124
280.129
280.134
280.139
280.143
280.148
291.51
291.51
291.51
291.51
291.51
291.51
291.51
291.51
291.51
291.51
291.51
291.51
291.51
291.51
291.51
291.511
291.511
291.511
291.511
291.511
291.511
291.511
291.511
291.511
291.511
291.512
291.512
291.512
291.512
291.513
291.512
291.512
291.51
291.506
291.499
291.487
291.465
291.425
291.347
291.171
289.547
289.547
289.547
289.547
289.547
289.547
289.547
289.547
289.547
289.547
289.547
289.547
289.547
289.548
289.548
289.548
289.548
289.548
289.548
289.549
289.549
289.549
289.55
289.55
289.551
289.551
289.552
289.553
289.554
289.554
289.554
289.552
289.547
289.537
289.518
289.485
289.429
289.333
289.171
288.898
287.347
287.347
287.347
287.347
287.347
287.347
287.347
287.348
287.348
287.348
287.348
287.348
287.348
287.349
287.349
287.349
287.349
287.35
287.35
287.35
287.351
287.351
287.352
287.353
287.354
287.355
287.356
287.358
287.359
287.36
287.36
287.357
287.35
287.336
287.311
287.266
287.192
287.074
286.89
286.616
285.246
285.246
285.246
285.246
285.246
285.246
285.246
285.246
285.246
285.247
285.247
285.247
285.247
285.248
285.248
285.248
285.249
285.249
285.249
285.25
285.251
285.251
285.252
285.253
285.254
285.256
285.258
285.26
285.262
285.263
285.264
285.261
285.254
285.24
285.213
285.166
285.091
284.974
284.804
284.569
283.428
283.428
283.428
283.428
283.428
283.428
283.429
283.429
283.429
283.429
283.429
283.43
283.43
283.43
283.431
283.431
283.432
283.432
283.433
283.433
283.434
283.435
283.436
283.437
283.439
283.441
283.443
283.445
283.448
283.45
283.451
283.45
283.445
283.432
283.407
283.366
283.3
283.2
283.06
282.875
281.972
281.973
281.973
281.973
281.973
281.973
281.973
281.973
281.974
281.974
281.974
281.975
281.975
281.975
281.976
281.976
281.977
281.977
281.978
281.979
281.979
281.98
281.982
281.983
281.985
281.987
281.99
281.993
281.996
281.999
282.001
282.002
281.998
281.989
281.97
281.938
281.886
281.809
281.704
281.568
280.886
280.886
280.887
280.887
280.887
280.887
280.887
280.887
280.888
280.888
280.888
280.889
280.889
280.89
280.89
280.891
280.891
280.892
280.892
280.893
280.894
280.895
280.897
280.898
280.9
280.902
280.905
280.909
280.912
280.916
280.92
280.922
280.921
280.916
280.904
280.882
280.845
280.792
280.72
280.627
280.134
280.134
280.134
280.134
280.135
280.135
280.135
280.135
280.136
280.136
280.136
280.137
280.137
280.138
280.138
280.139
280.139
280.14
280.141
280.142
280.143
280.144
280.145
280.147
280.149
280.151
280.154
280.158
280.162
280.167
280.171
280.175
280.177
280.176
280.17
280.157
280.136
280.103
280.057
280
279.659
279.659
279.659
279.66
279.66
279.66
279.66
279.66
279.661
279.661
279.662
279.662
279.663
279.663
279.664
279.664
279.665
279.666
279.667
279.667
279.668
279.67
279.671
279.673
279.675
279.677
279.68
279.684
279.688
279.693
279.698
279.703
279.708
279.71
279.71
279.705
279.695
279.678
279.654
279.623
279.399
279.399
279.399
279.399
279.399
279.399
279.4
279.4
279.4
279.401
279.401
279.402
279.402
279.403
279.403
279.404
279.405
279.406
279.406
279.407
279.408
279.41
279.411
279.413
279.415
279.417
279.42
279.424
279.428
279.433
279.439
279.445
279.451
279.456
279.459
279.461
279.459
279.454
279.445
279.432
279.292
279.292
279.293
279.293
279.293
279.293
279.293
279.294
279.294
279.295
279.295
279.296
279.296
279.297
279.298
279.298
279.299
279.3
279.301
279.302
279.303
279.304
279.305
279.307
279.309
279.312
279.315
279.318
279.322
279.327
279.333
279.339
279.346
279.353
279.359
279.364
279.369
279.371
279.372
279.371
279.289
279.289
279.289
279.289
279.289
279.29
279.29
279.29
279.291
279.291
279.292
279.292
279.293
279.294
279.294
279.295
279.296
279.297
279.298
279.299
279.3
279.301
279.302
279.304
279.306
279.308
279.311
279.315
279.319
279.324
279.329
279.335
279.342
279.35
279.357
279.365
279.373
279.38
279.386
279.393
279.347
279.347
279.347
279.347
279.347
279.348
279.348
279.348
279.349
279.349
279.35
279.35
279.351
279.352
279.353
279.353
279.354
279.355
279.356
279.357
279.358
279.36
279.361
279.363
279.364
279.367
279.369
279.373
279.376
279.381
279.386
279.392
279.399
279.406
279.414
279.423
279.432
279.441
279.451
279.461
279.435
279.435
279.436
279.436
279.436
279.436
279.437
279.437
279.437
279.438
279.439
279.439
279.44
279.441
279.441
279.442
279.443
279.444
279.445
279.446
279.447
279.449
279.45
279.452
279.454
279.456
279.458
279.461
279.465
279.469
279.473
279.479
279.485
279.492
279.5
279.509
279.518
279.528
279.538
279.55
279.533
279.533
279.534
279.534
279.534
279.534
279.535
279.535
279.536
279.536
279.537
279.537
279.538
279.539
279.54
279.541
279.542
279.543
279.544
279.545
279.546
279.547
279.549
279.55
279.552
279.554
279.556
279.559
279.562
279.566
279.57
279.575
279.581
279.587
279.594
279.602
279.611
279.621
279.631
279.642
279.627
279.627
279.627
279.628
279.628
279.628
279.629
279.629
279.629
279.63
279.631
279.631
279.632
279.633
279.634
279.635
279.636
279.637
279.638
279.639
279.64
279.642
279.643
279.645
279.646
279.648
279.65
279.653
279.656
279.659
279.663
279.667
279.672
279.678
279.684
279.691
279.699
279.708
279.717
279.727
279.71
279.71
279.71
279.71
279.71
279.711
279.711
279.711
279.712
279.712
279.713
279.714
279.715
279.715
279.716
279.717
279.718
279.72
279.721
279.722
279.723
279.725
279.726
279.728
279.729
279.731
279.733
279.735
279.738
279.741
279.744
279.748
279.753
279.758
279.763
279.769
279.776
279.783
279.791
279.799
279.777
279.777
279.777
279.778
279.778
279.778
279.779
279.779
279.78
279.78
279.781
279.782
279.783
279.783
279.784
279.785
279.786
279.788
279.789
279.79
279.791
279.793
279.794
279.796
279.797
279.799
279.801
279.803
279.806
279.808
279.811
279.815
279.819
279.823
279.828
279.833
279.838
279.845
279.851
279.858
279.83
279.83
279.83
279.83
279.831
279.831
279.832
279.832
279.833
279.833
279.834
279.835
279.835
279.836
279.837
279.838
279.839
279.841
279.842
279.843
279.845
279.846
279.848
279.849
279.851
279.853
279.854
279.857
279.859
279.861
279.864
279.867
279.87
279.874
279.878
279.882
279.887
279.892
279.898
279.904
279.869
279.87
279.87
279.87
279.87
279.871
279.871
279.871
279.872
279.873
279.873
279.874
279.875
279.876
279.877
279.878
279.879
279.88
279.882
279.883
279.884
279.886
279.887
279.889
279.891
279.892
279.894
279.896
279.898
279.901
279.903
279.906
279.909
279.912
279.916
279.919
279.924
279.928
279.932
279.937
279.898
279.898
279.898
279.898
279.899
279.899
279.899
279.9
279.9
279.901
279.902
279.903
279.903
279.904
279.905
279.906
279.908
279.909
279.91
279.912
279.913
279.914
279.916
279.918
279.919
279.921
279.923
279.925
279.927
279.929
279.932
279.934
279.937
279.94
279.943
279.946
279.95
279.953
279.957
279.961
279.918
279.918
279.918
279.918
279.918
279.919
279.919
279.92
279.92
279.921
279.922
279.922
279.923
279.924
279.925
279.926
279.927
279.929
279.93
279.931
279.933
279.934
279.936
279.938
279.939
279.941
279.943
279.945
279.947
279.949
279.952
279.954
279.957
279.959
279.962
279.965
279.968
279.971
279.975
279.978
279.99
279.999
280.005
280.011
280.016
280.022
280.027
280.033
280.04
280.046
280.053
280.059
280.066
280.072
280.079
280.085
280.091
280.097
280.102
280.108
280.113
280.118
280.124
280.128
280.133
280.138
280.143
280.148
279.987
279.996
280.003
280.008
280.014
280.019
280.025
280.031
280.037
280.043
280.05
280.057
280.063
280.07
280.077
280.083
280.089
280.095
280.101
280.107
280.112
280.117
280.123
280.128
280.133
280.138
280.143
280.148
279.984
279.993
280
280.006
280.011
280.016
280.022
280.028
280.034
280.041
280.048
280.054
280.061
280.068
280.075
280.081
280.087
280.094
280.099
280.105
280.111
280.116
280.122
280.127
280.132
280.137
280.142
280.147
279.981
279.99
279.997
280.003
280.008
280.014
280.019
280.025
280.032
280.038
280.045
280.052
280.059
280.066
280.073
280.079
280.086
280.092
280.098
280.104
280.11
280.115
280.121
280.126
280.132
280.137
280.142
280.147
279.978
279.988
279.995
280
280.006
280.011
280.017
280.023
280.029
280.036
280.043
280.05
280.057
280.064
280.071
280.077
280.084
280.09
280.097
280.103
280.109
280.114
280.12
280.126
280.131
280.137
280.142
280.147
279.975
279.985
279.992
279.998
280.003
280.009
280.014
280.02
280.027
280.034
280.041
280.048
280.055
280.062
280.069
280.076
280.082
280.089
280.095
280.101
280.107
280.113
280.119
280.125
280.131
280.136
280.142
280.147
279.973
279.982
279.989
279.995
280.001
280.006
280.012
280.018
280.024
280.031
280.038
280.045
280.053
280.06
280.067
280.074
280.081
280.087
280.094
280.1
280.106
280.112
280.118
280.124
280.13
280.136
280.142
280.147
279.97
279.98
279.987
279.993
279.998
280.004
280.01
280.016
280.022
280.029
280.036
280.043
280.051
280.058
280.065
280.072
280.079
280.086
280.093
280.099
280.105
280.112
280.118
280.124
280.13
280.135
280.141
280.147
279.968
279.977
279.985
279.991
279.996
280.001
280.007
280.013
280.02
280.027
280.034
280.041
280.049
280.056
280.063
280.071
280.078
280.084
280.091
280.098
280.104
280.111
280.117
280.123
280.129
280.135
280.141
280.147
279.965
279.975
279.982
279.988
279.994
279.999
280.005
280.011
280.018
280.025
280.032
280.039
280.047
280.054
280.062
280.069
280.076
280.083
280.09
280.097
280.103
280.11
280.116
280.122
280.129
280.135
280.141
280.147
279.963
279.973
279.98
279.986
279.992
279.997
280.003
280.009
280.016
280.023
280.03
280.037
280.045
280.053
280.06
280.067
280.075
280.082
280.089
280.096
280.102
280.109
280.115
280.122
280.128
280.134
280.141
280.147
279.961
279.971
279.978
279.984
279.989
279.995
280.001
280.007
280.014
280.021
280.028
280.036
280.043
280.051
280.058
280.066
280.073
280.081
280.088
280.095
280.101
280.108
280.115
280.121
280.128
280.134
280.14
280.147
279.959
279.969
279.976
279.982
279.987
279.993
279.999
280.005
280.012
280.019
280.026
280.034
280.041
280.049
280.057
280.064
280.072
280.079
280.087
280.094
280.101
280.107
280.114
280.121
280.127
280.134
280.14
280.147
279.957
279.967
279.974
279.98
279.985
279.991
279.997
280.003
280.01
280.017
280.024
280.032
280.04
280.048
280.055
280.063
280.071
280.078
280.085
280.093
280.1
280.107
280.113
280.12
280.127
280.134
280.14
280.147
279.955
279.965
279.972
279.978
279.983
279.989
279.995
280.001
280.008
280.015
280.023
280.03
280.038
280.046
280.054
280.062
280.069
280.077
280.084
280.092
280.099
280.106
280.113
280.12
280.126
280.133
280.14
280.147
279.953
279.963
279.97
279.976
279.981
279.987
279.993
279.999
280.006
280.013
280.021
280.029
280.037
280.045
280.053
280.061
280.068
280.076
280.083
280.091
280.098
280.105
280.112
280.119
280.126
280.133
280.14
280.147
279.952
279.961
279.968
279.974
279.98
279.985
279.991
279.998
280.004
280.012
280.019
280.027
280.035
280.043
280.051
280.059
280.067
280.075
280.082
280.09
280.097
280.104
280.112
280.119
280.126
280.133
280.14
280.147
279.95
279.96
279.967
279.973
279.978
279.984
279.989
279.996
280.003
280.01
280.018
280.026
280.034
280.042
280.05
280.058
280.066
280.074
280.082
280.089
280.097
280.104
280.111
280.118
280.125
280.132
280.139
280.146
279.948
279.958
279.965
279.971
279.976
279.982
279.988
279.994
280.001
280.009
280.016
280.024
280.033
280.041
280.049
280.057
280.065
280.073
280.081
280.088
280.096
280.103
280.111
280.118
280.125
280.132
280.139
280.146
279.947
279.956
279.963
279.969
279.975
279.98
279.986
279.993
280
280.007
280.015
280.023
280.031
280.04
280.048
280.056
280.064
280.072
280.08
280.088
280.095
280.103
280.11
280.117
280.125
280.132
280.139
280.146
279.945
279.955
279.962
279.968
279.973
279.979
279.985
279.991
279.998
280.006
280.014
280.022
280.03
280.038
280.047
280.055
280.063
280.071
280.079
280.087
280.095
280.102
280.11
280.117
280.124
280.132
280.139
280.146
279.944
279.953
279.96
279.966
279.972
279.977
279.983
279.99
279.997
280.005
280.013
280.021
280.029
280.037
280.046
280.054
280.062
280.07
280.078
280.086
280.094
280.102
280.109
280.117
280.124
280.132
280.139
280.146
279.942
279.952
279.959
279.965
279.97
279.976
279.982
279.989
279.996
280.003
280.011
280.02
280.028
280.036
280.045
280.053
280.061
280.07
280.078
280.086
280.093
280.101
280.109
280.116
280.124
280.131
280.139
280.146
279.941
279.951
279.958
279.964
279.969
279.975
279.981
279.988
279.995
280.002
280.01
280.019
280.027
280.035
280.044
280.052
280.061
280.069
280.077
280.085
280.093
280.101
280.108
280.116
280.124
280.131
280.139
280.146
279.94
279.95
279.957
279.963
279.968
279.974
279.98
279.986
279.994
280.001
280.009
280.018
280.026
280.034
280.043
280.051
280.06
280.068
280.076
280.084
280.092
280.1
280.108
280.116
280.123
280.131
280.139
280.146
279.939
279.948
279.956
279.961
279.967
279.973
279.979
279.985
279.993
280
280.008
280.017
280.025
280.034
280.042
280.051
280.059
280.067
280.076
280.084
280.092
280.1
280.108
280.115
280.123
280.131
280.139
280.146
279.938
279.947
279.954
279.96
279.966
279.972
279.978
279.984
279.992
279.999
280.007
280.016
280.024
280.033
280.041
280.05
280.059
280.067
280.075
280.083
280.091
280.099
280.107
280.115
280.123
280.131
280.138
280.146
279.937
279.946
279.954
279.959
279.965
279.971
279.977
279.983
279.991
279.998
280.007
280.015
280.024
280.032
280.041
280.049
280.058
280.066
280.075
280.083
280.091
280.099
280.107
280.115
280.123
280.131
280.138
280.146
279.936
279.946
279.953
279.959
279.964
279.97
279.976
279.983
279.99
279.998
280.006
280.014
280.023
280.032
280.04
280.049
280.057
280.066
280.074
280.082
280.091
280.099
280.107
280.115
280.123
280.13
280.138
280.146
279.935
279.945
279.952
279.958
279.963
279.969
279.975
279.982
279.989
279.997
280.005
280.014
280.022
280.031
280.04
280.048
280.057
280.065
280.074
280.082
280.09
280.098
280.106
280.114
280.122
280.13
280.138
280.146
279.934
279.944
279.951
279.957
279.963
279.968
279.974
279.981
279.989
279.996
280.005
280.013
280.022
280.03
280.039
280.048
280.056
280.065
280.073
280.082
280.09
280.098
280.106
280.114
280.122
280.13
280.138
280.146
279.934
279.943
279.95
279.956
279.962
279.968
279.974
279.981
279.988
279.996
280.004
280.012
280.021
280.03
280.039
280.047
280.056
280.065
280.073
280.081
280.09
280.098
280.106
280.114
280.122
280.13
280.138
280.146
279.933
279.943
279.95
279.956
279.961
279.967
279.973
279.98
279.987
279.995
280.003
280.012
280.021
280.029
280.038
280.047
280.056
280.064
280.073
280.081
280.089
280.098
280.106
280.114
280.122
280.13
280.138
280.146
279.933
279.942
279.949
279.955
279.961
279.967
279.973
279.98
279.987
279.995
280.003
280.012
280.02
280.029
280.038
280.047
280.055
280.064
280.072
280.081
280.089
280.098
280.106
280.114
280.122
280.13
280.138
280.146
279.932
279.942
279.949
279.955
279.96
279.966
279.972
279.979
279.987
279.994
280.003
280.011
280.02
280.029
280.038
280.046
280.055
280.064
280.072
280.081
280.089
280.097
280.106
280.114
280.122
280.13
280.138
280.146
279.932
279.941
279.949
279.954
279.96
279.966
279.972
279.979
279.986
279.994
280.002
280.011
280.02
280.028
280.037
280.046
280.055
280.064
280.072
280.081
280.089
280.097
280.105
280.114
280.122
280.13
280.138
280.146
279.932
279.941
279.948
279.954
279.96
279.966
279.972
279.979
279.986
279.994
280.002
280.011
280.019
280.028
280.037
280.046
280.055
280.063
280.072
280.08
280.089
280.097
280.105
280.114
280.122
280.13
280.138
280.146
279.931
279.941
279.948
279.954
279.96
279.965
279.972
279.978
279.986
279.994
280.002
280.01
280.019
280.028
280.037
280.046
280.055
280.063
280.072
280.08
280.089
280.097
280.105
280.114
280.122
280.13
280.138
280.146
279.931
279.941
279.948
279.954
279.959
279.965
279.971
279.978
279.986
279.994
280.002
280.01
280.019
280.028
280.037
280.046
280.054
280.063
280.072
280.08
280.089
280.097
280.105
280.113
280.122
280.13
280.138
280.146
279.931
279.941
279.948
279.954
279.959
279.965
279.971
279.978
279.986
279.993
280.002
280.01
280.019
280.028
280.037
280.046
280.054
280.063
280.072
280.08
280.089
280.097
280.105
280.113
280.122
280.13
280.138
280.146
)
;

boundaryField
{
    bc-2
    {
        type            empty;
    }
    bc-3
    {
        type            empty;
    }
    bottom
    {
        type            fixedValue;
        value           uniform 280.15;
    }
    leftSide
    {
        type            zeroGradient;
    }
    naturalSurface
    {
        type            codedFixedValue;
        value           uniform 292.041;
        redirectType    seasonalFixedValue;
        code            #{
             scalar  t = this->db().time().value()/365/24/60/60;
             scalar  T0 = 6.5+273.15  ;  // average temperature
             scalar  A  = 14.5 ;          // ampitude
             scalar  p  = 8760/24/365 ;    //cycle
             scalar  R0 = 0.04;
             operator==(T0+A*Foam::sin(2*3.1415926/p*t+3.1415926/2)+R0*t); 
        #};
    }
    rightSide
    {
        type            zeroGradient;
    }
    slopesurface
    {
        type            codedFixedValue;
        value           uniform 292.041;
        redirectType    seasonalFixedValue;
        code            #{
             scalar  t = this->db().time().value()/365/24/60/60;
             scalar  T0 = 6.5+273.15  ;  // average temperature
             scalar  A  = 14.5 ;          // ampitude
             scalar  p  = 8760/24/365 ;    //cycle
             scalar  R0 = 0.04;
             operator==(T0+A*Foam::sin(2*3.1415926/p*t+3.1415926/2)+R0*t); 
        #};
    }
    subGradeSurface
    {
        type            codedFixedValue;
        value           uniform 292.041;
        redirectType    seasonalFixedValue;
        code            #{
             scalar  t = this->db().time().value()/365/24/60/60;
             scalar  T0 = 6.5+273.15  ;  // average temperature
             scalar  A  = 14.5 ;          // ampitude
             scalar  p  = 8760/24/365 ;    //cycle
             scalar  R0 = 0.04;
             operator==(T0+A*Foam::sin(2*3.1415926/p*t+3.1415926/2)+R0*t); 
        #};
    }
}


// ************************************************************************* //
