# Supplementary material for: A finite volume-based model for the hydrothermal behavior of soil under freeze–thaw cycles
Source: PLoS One. 2021 Jun 3;16(6):e0252680. doi: 10.1371/journal.pone.0252680 (PMC8174737; doi:10.1371/journal.pone.0252680)
Supplement: S1 Data — (ZIP) [file pone.0252680.s001.zip › Data at equal time interval/3.4992e+08/volContOfUnfrozenWater]

/*--------------------------------*- C++ -*----------------------------------*\
| =========                 |                                                 |
| \\      /  F ield         | OpenFOAM: The Open Source CFD Toolbox           |
|  \\    /   O peration     | Version:  2.4.0                                 |
|   \\  /    A nd           | Web:      www.OpenFOAM.org                      |
|    \\/     M anipulation  |                                                 |
\*---------------------------------------------------------------------------*/
FoamFile
{
    version     2.0;
    format      ascii;
    class       volScalarField;
    location    "3.4992e+08";
    object      volContOfUnfrozenWater;
}
// * * * * * * * * * * * * * * * * * * * * * * * * * * * * * * * * * * * * * //

dimensions      [0 0 0 0 0 0 0];

internalField   nonuniform List<scalar> 
9554
(
0.108904
0.108856
0.108762
0.108622
0.108437
0.108209
0.107941
0.107634
0.107293
0.106922
0.106523
0.106102
0.105663
0.105213
0.104755
0.104296
0.103841
0.103394
0.102962
0.102547
0.102154
0.101785
0.108903
0.108855
0.108761
0.108621
0.108436
0.108208
0.10794
0.107633
0.107293
0.106921
0.106522
0.106101
0.105662
0.105212
0.104754
0.104295
0.10384
0.103394
0.102961
0.102546
0.102153
0.101784
0.108901
0.108854
0.108759
0.108619
0.108434
0.108206
0.107938
0.107632
0.107291
0.106919
0.10652
0.106099
0.105661
0.10521
0.104752
0.104293
0.103838
0.103392
0.102959
0.102545
0.102151
0.101782
0.108898
0.108851
0.108757
0.108616
0.108432
0.108204
0.107935
0.107629
0.107288
0.106916
0.106518
0.106097
0.105658
0.105208
0.10475
0.104291
0.103836
0.103389
0.102957
0.102542
0.102149
0.10178
0.108895
0.108847
0.108753
0.108613
0.108428
0.1082
0.107932
0.107626
0.107285
0.106913
0.106514
0.106093
0.105655
0.105204
0.104747
0.104287
0.103832
0.103386
0.102954
0.102539
0.102146
0.101777
0.10889
0.108843
0.108749
0.108608
0.108424
0.108196
0.107927
0.107621
0.10728
0.106908
0.10651
0.106089
0.10565
0.1052
0.104742
0.104283
0.103828
0.103382
0.10295
0.102535
0.102142
0.101773
0.108885
0.108838
0.108743
0.108603
0.108418
0.10819
0.107922
0.107616
0.107275
0.106903
0.106504
0.106084
0.105645
0.105195
0.104737
0.104278
0.103823
0.103377
0.102945
0.10253
0.102137
0.101768
0.108879
0.108831
0.108737
0.108597
0.108412
0.108184
0.107916
0.107609
0.107269
0.106897
0.106498
0.106077
0.105639
0.105189
0.104731
0.104272
0.103817
0.103371
0.102939
0.102525
0.102132
0.101763
0.108871
0.108824
0.10873
0.108589
0.108405
0.108177
0.107908
0.107602
0.107261
0.10689
0.106491
0.10607
0.105632
0.105182
0.104724
0.104265
0.103811
0.103365
0.102932
0.102518
0.102125
0.101756
0.108863
0.108816
0.108721
0.108581
0.108396
0.108169
0.1079
0.107594
0.107253
0.106882
0.106483
0.106062
0.105624
0.105174
0.104716
0.104258
0.103803
0.103357
0.102925
0.102511
0.102118
0.10175
0.108854
0.108806
0.108712
0.108572
0.108387
0.108159
0.107891
0.107585
0.107244
0.106873
0.106474
0.106053
0.105615
0.105165
0.104708
0.104249
0.103795
0.103349
0.102917
0.102503
0.10211
0.101742
0.108843
0.108796
0.108702
0.108561
0.108377
0.108149
0.107881
0.107575
0.107234
0.106862
0.106464
0.106043
0.105605
0.105155
0.104698
0.10424
0.103785
0.10334
0.102908
0.102494
0.102102
0.101733
0.108832
0.108784
0.10869
0.10855
0.108365
0.108138
0.107869
0.107563
0.107223
0.106851
0.106453
0.106033
0.105595
0.105145
0.104688
0.104229
0.103775
0.10333
0.102898
0.102485
0.102092
0.101724
0.108819
0.108772
0.108678
0.108537
0.108353
0.108125
0.107857
0.107551
0.107211
0.106839
0.106441
0.106021
0.105583
0.105133
0.104676
0.104218
0.103764
0.103319
0.102888
0.102474
0.102082
0.101714
0.108805
0.108758
0.108664
0.108524
0.108339
0.108111
0.107843
0.107538
0.107197
0.106826
0.106428
0.106008
0.10557
0.10512
0.104664
0.104206
0.103752
0.103307
0.102876
0.102463
0.102071
0.101703
0.10879
0.108743
0.108649
0.108509
0.108324
0.108097
0.107829
0.107523
0.107183
0.106811
0.106414
0.105994
0.105556
0.105107
0.10465
0.104193
0.103739
0.103295
0.102864
0.102451
0.102059
0.101692
0.108774
0.108727
0.108633
0.108493
0.108308
0.108081
0.107813
0.107507
0.107167
0.106796
0.106398
0.105978
0.105541
0.105092
0.104636
0.104179
0.103725
0.103281
0.102851
0.102438
0.102047
0.10168
0.108757
0.108709
0.108615
0.108475
0.108291
0.108063
0.107796
0.10749
0.10715
0.106779
0.106382
0.105962
0.105525
0.105076
0.104621
0.104164
0.103711
0.103267
0.102837
0.102424
0.102034
0.101667
0.108738
0.108691
0.108597
0.108457
0.108272
0.108045
0.107777
0.107472
0.107132
0.106761
0.106364
0.105944
0.105508
0.105059
0.104604
0.104147
0.103695
0.103251
0.102822
0.10241
0.10202
0.101653
0.108718
0.108671
0.108577
0.108437
0.108252
0.108025
0.107757
0.107452
0.107112
0.106742
0.106345
0.105926
0.105489
0.105041
0.104586
0.10413
0.103678
0.103235
0.102806
0.102394
0.102005
0.101639
0.108696
0.108649
0.108555
0.108415
0.108231
0.108004
0.107736
0.107431
0.107091
0.106721
0.106324
0.105906
0.10547
0.105022
0.104567
0.104112
0.10366
0.103218
0.102789
0.102378
0.101989
0.101624
0.108673
0.108626
0.108532
0.108392
0.108208
0.107981
0.107714
0.107409
0.107069
0.106699
0.106303
0.105884
0.105449
0.105001
0.104547
0.104092
0.103641
0.103199
0.102771
0.102361
0.101972
0.101608
0.108649
0.108602
0.108508
0.108368
0.108184
0.107957
0.10769
0.107385
0.107046
0.106676
0.10628
0.105861
0.105426
0.104979
0.104526
0.104071
0.103621
0.10318
0.102752
0.102343
0.101955
0.101591
0.108624
0.108576
0.108482
0.108343
0.108158
0.107931
0.107664
0.10736
0.107021
0.106651
0.106255
0.105837
0.105403
0.104956
0.104503
0.104049
0.1036
0.103159
0.102732
0.102324
0.101937
0.101573
0.108597
0.108549
0.108455
0.108316
0.108131
0.107905
0.107637
0.107333
0.106994
0.106625
0.106229
0.105812
0.105377
0.104931
0.104479
0.104026
0.103577
0.103137
0.102712
0.102304
0.101917
0.101555
0.108568
0.108521
0.108427
0.108287
0.108103
0.107876
0.107609
0.107305
0.106966
0.106597
0.106202
0.105785
0.105351
0.104905
0.104454
0.104001
0.103553
0.103114
0.102689
0.102283
0.101897
0.101536
0.108539
0.108492
0.108398
0.108258
0.108073
0.107847
0.107579
0.107275
0.106936
0.106568
0.106172
0.105756
0.105323
0.104878
0.104427
0.103975
0.103528
0.10309
0.102666
0.10226
0.101876
0.101515
0.108508
0.108461
0.108367
0.108227
0.108043
0.107816
0.107548
0.107244
0.106905
0.106537
0.106142
0.105726
0.105293
0.104849
0.104398
0.103948
0.103501
0.103064
0.102642
0.102237
0.101854
0.101494
0.108477
0.108429
0.108335
0.108195
0.10801
0.107783
0.107516
0.107211
0.106873
0.106504
0.10611
0.105694
0.105261
0.104818
0.104368
0.103918
0.103473
0.103038
0.102616
0.102213
0.10183
0.101472
0.108444
0.108397
0.108303
0.108162
0.107977
0.10775
0.107482
0.107178
0.106839
0.10647
0.106076
0.10566
0.105228
0.104785
0.104337
0.103888
0.103444
0.103009
0.102589
0.102187
0.101806
0.101449
0.108412
0.108364
0.108269
0.108129
0.107943
0.107716
0.107448
0.107142
0.106804
0.106435
0.10604
0.105625
0.105194
0.104751
0.104304
0.103856
0.103413
0.102979
0.10256
0.10216
0.101781
0.101425
0.108379
0.108331
0.108236
0.108095
0.107909
0.10768
0.107412
0.107106
0.106767
0.106398
0.106003
0.105588
0.105157
0.104715
0.104269
0.103822
0.10338
0.102948
0.102531
0.102131
0.101754
0.1014
0.108346
0.108298
0.108202
0.10806
0.107874
0.107644
0.107375
0.107069
0.106729
0.106359
0.105965
0.10555
0.105119
0.104678
0.104232
0.103786
0.103345
0.102915
0.102499
0.102102
0.101726
0.101374
0.108314
0.108265
0.108169
0.108026
0.107838
0.107608
0.107337
0.10703
0.106689
0.106319
0.105924
0.105509
0.105079
0.104638
0.104193
0.103748
0.103309
0.10288
0.102466
0.102071
0.101697
0.101347
0.108283
0.108234
0.108137
0.107992
0.107803
0.107571
0.107299
0.106991
0.106649
0.106278
0.105882
0.105467
0.105037
0.104597
0.104152
0.103709
0.103271
0.102844
0.102432
0.102038
0.101666
0.101318
0.108254
0.108204
0.108106
0.10796
0.107769
0.107535
0.107261
0.10695
0.106607
0.106235
0.105839
0.105423
0.104993
0.104553
0.10411
0.103667
0.103231
0.102806
0.102396
0.102004
0.101634
0.101288
0.108229
0.108178
0.108077
0.107929
0.107735
0.107498
0.107222
0.106909
0.106564
0.106191
0.105794
0.105377
0.104947
0.104508
0.104065
0.103624
0.103189
0.102766
0.102358
0.101969
0.101601
0.101258
0.108208
0.108155
0.108052
0.1079
0.107702
0.107462
0.107183
0.106868
0.10652
0.106145
0.105746
0.105329
0.104899
0.10446
0.104018
0.103578
0.103145
0.102724
0.102318
0.101931
0.101567
0.101225
0.108194
0.108138
0.10803
0.107873
0.107671
0.107427
0.107144
0.106825
0.106475
0.106098
0.105698
0.10528
0.104849
0.10441
0.103969
0.103531
0.103099
0.10268
0.102277
0.101893
0.101531
0.101192
0.108191
0.108128
0.108013
0.10785
0.107642
0.107392
0.107104
0.106782
0.106428
0.106049
0.105647
0.105228
0.104796
0.104358
0.103918
0.103481
0.103051
0.102634
0.102234
0.101852
0.101493
0.101158
0.108254
0.108228
0.108476
0.108441
0.108429
0.108409
0.108389
0.10835
0.108377
0.108323
0.108345
0.108334
0.108348
0.108303
0.108335
0.108299
0.108282
0.108262
0.108348
0.108352
0.108329
0.108309
0.108366
0.108323
0.108376
0.108377
0.108311
0.108312
0.108353
0.108362
0.108384
0.108401
0.1083
0.108279
0.109418
0.108325
0.109599
0.108164
0.108362
0.10836
0.108391
0.108429
0.108428
0.108512
0.108552
0.108594
0.108648
0.108585
0.108705
0.108562
0.108829
0.108718
0.108861
0.108669
0.108868
0.108044
0.109105
0.108312
0.109039
0.109025
0.10927
0.109056
0.108801
0.108974
0.109389
0.10869
0.109393
0.109127
0.109464
0.108898
0.109565
0.10885
0.109485
0.109344
0.109366
0.108738
0.109706
0.108823
0.109337
0.10933
0.109368
0.1085
0.10951
0.109304
0.109241
0.108734
0.109685
0.109164
0.109372
0.10862
0.108963
0.108448
0.109523
0.109162
0.108591
0.108509
0.10939
0.108381
0.109457
0.109101
0.109109
0.10846
0.109327
0.109025
0.109424
0.109406
0.109543
0.109526
0.108325
0.108383
0.109668
0.109738
0.108153
0.108736
0.109196
0.109452
0.108663
0.109563
0.108791
0.108598
0.10961
0.109625
0.108672
0.108568
0.109706
0.108964
0.108719
0.109614
0.108534
0.109149
0.109588
0.109227
0.109665
0.109347
0.109317
0.109577
0.109079
0.108866
0.108472
0.108804
0.108431
0.109699
0.108909
0.1096
0.109029
0.109167
0.108409
0.109242
0.109707
0.109299
0.10861
0.108153
0.109029
0.108219
0.109083
0.109059
0.10867
0.108964
0.108635
0.108646
0.109033
0.108596
0.108658
0.109176
0.109032
0.108566
0.10847
0.108974
0.109525
0.108151
0.108861
0.109215
0.109542
0.108219
0.10889
0.108402
0.109059
0.109755
0.109413
0.109
0.108707
0.109237
0.109095
0.109443
0.109719
0.10947
0.109234
0.10954
0.109728
0.109176
0.108508
0.108922
0.108609
0.108953
0.108187
0.109301
0.109705
0.109144
0.108497
0.109551
0.109405
0.10913
0.108825
0.109206
0.109463
0.108986
0.108661
0.108544
0.108468
0.108066
0.108749
0.108609
0.109078
0.108665
0.109093
0.109254
0.108699
0.109259
0.1088
0.109519
0.108875
0.108906
0.108768
0.108931
0.109375
0.108554
0.108803
0.10925
0.10939
0.109082
0.10921
0.109505
0.109677
0.108849
0.108725
0.108267
0.108745
0.109601
0.109761
0.108202
0.108814
0.10956
0.109782
0.108518
0.109216
0.109726
0.109387
0.108013
0.108637
0.10842
0.108073
0.109275
0.109135
0.109271
0.109652
0.109599
0.109312
0.108758
0.108613
0.108407
0.108836
0.109475
0.109601
0.109547
0.109685
0.109649
0.109325
0.109369
0.109421
0.108457
0.108328
0.109449
0.109301
0.109325
0.109372
0.109435
0.109629
0.108877
0.108613
0.109619
0.109239
0.108921
0.108941
0.10885
0.109281
0.108881
0.10899
0.108563
0.108954
0.108877
0.108674
0.108911
0.10934
0.109473
0.109522
0.108704
0.108363
0.108531
0.108293
0.109658
0.10949
0.109156
0.109468
0.109077
0.109064
0.109153
0.10923
0.108666
0.108894
0.108958
0.109295
0.109774
0.109503
0.109425
0.109629
0.108525
0.108782
0.109459
0.109019
0.109252
0.109311
0.108847
0.108775
0.108314
0.108618
0.108704
0.108921
0.108748
0.108675
0.109099
0.108896
0.108495
0.10842
0.108592
0.108807
0.109129
0.109337
0.108533
0.108524
0.109124
0.109455
0.109217
0.109128
0.108414
0.108751
0.109172
0.108985
0.108887
0.10896
0.10911
0.109409
0.1088
0.108572
0.109094
0.10914
0.108726
0.108719
0.109033
0.109353
0.109004
0.108831
0.108896
0.109169
0.108849
0.108634
0.109058
0.108925
0.109105
0.109117
0.109285
0.109311
0.109413
0.109188
0.109265
0.109157
0.108965
0.109097
0.109317
0.109017
0.109008
0.109309
0.109071
0.108893
0.108767
0.108597
0.109572
0.10959
0.109021
0.109208
0.109639
0.109519
0.108596
0.108741
0.108094
0.108388
0.109526
0.109276
0.109575
0.109757
0.108702
0.108889
0.108987
0.108823
0.109164
0.109168
0.108288
0.10846
0.108796
0.108596
0.109304
0.109525
0.10882
0.10866
0.109104
0.109083
0.109074
0.109308
0.109524
0.10942
0.109472
0.109412
0.108505
0.108644
0.109513
0.109644
0.108976
0.109121
0.10929
0.109226
0.108378
0.108456
0.108771
0.108455
0.109651
0.10962
0.108405
0.108659
0.109028
0.108845
0.108743
0.108764
0.108324
0.108033
0.109426
0.109622
0.108139
0.108118
0.10821
0.108166
0.108583
0.108289
0.109694
0.109615
0.1091
0.109228
0.109553
0.10955
0.108848
0.108776
0.109715
0.10971
0.108568
0.108789
0.108448
0.108478
0.109787
0.109615
0.108611
0.108627
0.10875
0.10859
0.108593
0.108756
0.109329
0.109525
0.109093
0.108939
0.108626
0.108604
0.108861
0.10885
0.108336
0.108599
0.109319
0.109349
0.108884
0.109031
0.110291
0.109316
0.110275
0.109723
0.109388
0.109413
0.109517
0.109564
0.109616
0.109634
0.109719
0.109704
0.109853
0.109738
0.1099
0.109814
0.109958
0.10996
0.110134
0.109863
0.110241
0.110067
0.110044
0.109778
0.11004
0.110265
0.110178
0.109964
0.110334
0.110033
0.11029
0.109911
0.110303
0.11006
0.110129
0.110114
0.110314
0.109852
0.110336
0.109902
0.110227
0.110228
0.110315
0.109862
0.110062
0.110064
0.110254
0.109784
0.11023
0.109939
0.110243
0.110154
0.110289
0.109803
0.109901
0.110072
0.109799
0.110277
0.110284
0.109889
0.109836
0.110186
0.109863
0.110274
0.110305
0.109905
0.110292
0.109995
0.110294
0.110104
0.109801
0.110044
0.109824
0.110273
0.110287
0.110038
0.110044
0.109955
0.109907
0.110242
0.110232
0.11025
0.109772
0.11001
0.110268
0.11034
0.110175
0.110244
0.110022
0.109834
0.11034
0.110152
0.110293
0.110099
0.110194
0.110101
0.110012
0.109939
0.110055
0.109862
0.109896
0.110108
0.110234
0.11023
0.110118
0.109792
0.110055
0.109975
0.110304
0.110143
0.109902
0.109735
0.110353
0.110206
0.110092
0.10976
0.110139
0.109837
0.110204
0.110291
0.110099
0.109954
0.11036
0.110215
0.110056
0.110171
0.109661
0.109761
0.110125
0.109978
0.110124
0.110273
0.109943
0.109816
0.110273
0.110326
0.110129
0.110182
0.110054
0.11021
0.110179
0.110017
0.110023
0.109848
0.110078
0.110221
0.11029
0.110112
0.109764
0.109569
0.11015
0.110179
0.110286
0.110299
0.110115
0.110059
0.109824
0.11
0.109931
0.109859
0.110342
0.110348
0.109951
0.109747
0.110309
0.110336
0.110339
0.110272
0.110348
0.110282
0.109842
0.109713
0.109836
0.110048
0.110006
0.109831
0.110316
0.110256
0.110131
0.110001
0.110202
0.110245
0.109905
0.109812
0.109719
0.109925
0.109868
0.109721
0.109776
0.10994
0.109884
0.110035
0.109796
0.109962
0.11018
0.109992
0.110305
0.110354
0.109864
0.109927
0.110291
0.11022
0.110322
0.110254
0.110168
0.110148
0.110221
0.11023
0.11023
0.1102
0.110221
0.110061
0.109981
0.109922
0.110359
0.110302
0.110083
0.110172
0.109916
0.110112
0.11012
0.110111
0.109487
0.109661
0.110252
0.110278
0.10991
0.109992
0.11022
0.110184
0.110197
0.110294
0.109963
0.109999
0.110049
0.110094
0.110306
0.110245
0.110278
0.110178
0.109914
0.1099
0.10964
0.109722
0.110312
0.110308
0.110201
0.110209
0.110221
0.110149
0.110166
0.110199
0.10982
0.109817
0.109967
0.109998
0.109872
0.109751
0.110127
0.110169
0.10992
0.109997
0.11017
0.110218
0.110068
0.109917
0.110154
0.110243
0.110071
0.110056
0.110131
0.110005
0.109545
0.109472
0.110243
0.110281
0.110272
0.110238
0.11018
0.110216
0.110302
0.110322
0.109998
0.110097
0.109846
0.109976
0.11034
0.110332
0.110148
0.110006
0.109874
0.109949
0.11
0.110125
0.109838
0.109995
0.109956
0.109991
0.110141
0.110169
0.110134
0.1101
0.11033
0.1103
0.110315
0.11031
0.110314
0.11031
0.110316
0.110312
0.11032
0.110318
0.110327
0.110325
0.110335
0.110334
0.110344
0.110344
0.110354
0.110354
0.110364
0.110364
0.110372
0.110371
0.110379
0.110376
0.110381
0.110377
0.110379
0.110371
0.110371
0.110358
0.110355
0.110338
0.11035
0.110318
0.110316
0.110312
0.11032
0.110317
0.110325
0.110323
0.110333
0.110332
0.110343
0.110343
0.110354
0.110355
0.110366
0.110367
0.110378
0.110379
0.110389
0.11039
0.110399
0.110398
0.110405
0.110403
0.110407
0.110402
0.110404
0.110395
0.110394
0.110382
0.110377
0.110359
0.10978
0.109195
0.110275
0.109722
0.109278
0.109305
0.109426
0.109477
0.10958
0.109386
0.109684
0.109645
0.109797
0.109755
0.109953
0.10964
0.110092
0.109898
0.110134
0.109768
0.110305
0.11004
0.110043
0.110266
0.110187
0.10983
0.110209
0.109871
0.110271
0.110032
0.110371
0.109975
0.110153
0.110257
0.110319
0.109942
0.110297
0.109971
0.110248
0.110233
0.110329
0.109906
0.110073
0.109935
0.11027
0.110205
0.110252
0.109952
0.110189
0.11019
0.109797
0.110282
0.110201
0.110061
0.1099
0.109911
0.109802
0.110275
0.110292
0.109842
0.10996
0.110375
0.109973
0.110346
0.11033
0.109864
0.110305
0.109883
0.109729
0.110049
0.109886
0.110216
0.110042
0.109793
0.110035
0.109876
0.110361
0.109984
0.110214
0.110313
0.10986
0.109701
0.110024
0.110364
0.110273
0.110374
0.110177
0.110089
0.110085
0.10976
0.109804
0.110183
0.109854
0.110215
0.110059
0.110314
0.110235
0.110232
0.11008
0.109725
0.109741
0.109577
0.110175
0.10988
0.110032
0.109986
0.110192
0.110341
0.110309
0.110238
0.109805
0.110006
0.109868
0.110156
0.110291
0.110386
0.110216
0.11038
0.109755
0.110116
0.110136
0.110293
0.109732
0.109967
0.110259
0.110347
0.110045
0.109924
0.109887
0.109794
0.110015
0.110137
0.109474
0.109679
0.109934
0.109888
0.110182
0.110226
0.110251
0.110043
0.110308
0.110364
0.110251
0.110224
0.1101
0.110027
0.109988
0.110209
0.110029
0.110247
0.110214
0.110043
0.109796
0.110098
0.109809
0.110111
0.109833
0.110027
0.109779
0.109633
0.110006
0.110142
0.110312
0.110387
0.10976
0.109989
0.110342
0.110284
0.109807
0.110014
0.110244
0.110323
0.10954
0.10954
0.109827
0.110049
0.109901
0.109797
0.110264
0.110085
0.109953
0.109743
0.110371
0.110302
0.110334
0.11035
0.110324
0.110357
0.11025
0.110293
0.109927
0.109792
0.109905
0.109807
0.109967
0.109823
0.110123
0.110291
0.110298
0.110189
0.110144
0.110146
0.110294
0.110337
0.110349
0.110271
0.110301
0.110269
0.109984
0.109891
0.109873
0.109747
0.110127
0.109962
0.110162
0.109972
0.110226
0.110098
0.110106
0.110261
0.11009
0.109931
0.109947
0.109857
0.110232
0.110139
0.11031
0.110173
0.109784
0.109969
0.110167
0.110181
0.109957
0.110071
0.110306
0.110292
0.11008
0.110128
0.110211
0.110136
0.109969
0.109879
0.109825
0.10968
0.109693
0.10956
0.110274
0.110316
0.110059
0.110016
0.110288
0.110178
0.110242
0.110125
0.110342
0.110381
0.10945
0.109372
0.110103
0.110157
0.110186
0.110142
0.110149
0.110017
0.110249
0.110174
0.110101
0.110116
0.110231
0.110322
0.110224
0.110148
0.109826
0.109891
0.110006
0.10993
0.1101
0.110014
0.11008
0.109915
0.109799
0.109951
0.110102
0.11002
0.110217
0.110317
0.109639
0.109748
0.109966
0.110012
0.110172
0.110211
0.110058
0.110079
0.110363
0.110323
0.110167
0.11011
0.109872
0.109872
0.109957
0.109817
0.109908
0.109814
0.109822
0.109709
0.110155
0.110241
0.110371
0.110347
0.110307
0.110269
0.10997
0.109995
0.109876
0.109734
0.110124
0.1101
0.108338
0.10833
0.109521
0.108048
0.108363
0.108358
0.10842
0.108441
0.108475
0.108506
0.108601
0.108597
0.108696
0.108459
0.108718
0.108668
0.108777
0.108858
0.1091
0.108971
0.109318
0.108719
0.109543
0.108143
0.108156
0.10905
0.109165
0.108802
0.108991
0.108884
0.109173
0.108713
0.1095
0.109034
0.109394
0.108784
0.109217
0.108888
0.109436
0.108598
0.109319
0.108845
0.109471
0.108883
0.109566
0.108839
0.109056
0.109289
0.109472
0.108605
0.109642
0.108685
0.108997
0.109054
0.109577
0.108588
0.108907
0.108893
0.109428
0.109001
0.10949
0.108609
0.10937
0.108897
0.109342
0.108301
0.109527
0.108706
0.10876
0.108839
0.109303
0.108827
0.108759
0.108344
0.109423
0.108222
0.109451
0.109579
0.108498
0.108599
0.109627
0.109561
0.108626
0.10966
0.108651
0.109566
0.108719
0.108884
0.109422
0.108545
0.109204
0.10932
0.10954
0.109633
0.108807
0.10863
0.10934
0.108573
0.108856
0.108397
0.109264
0.109454
0.109474
0.109309
0.109719
0.108583
0.109296
0.108832
0.108658
0.109406
0.108998
0.10967
0.109053
0.108626
0.109253
0.108694
0.10814
0.108726
0.108317
0.109625
0.109138
0.109437
0.108489
0.1088
0.108561
0.108989
0.108632
0.10896
0.108167
0.109228
0.109306
0.108911
0.109551
0.108457
0.108094
0.109255
0.109087
0.10876
0.10835
0.108867
0.108574
0.109538
0.108989
0.108708
0.108384
0.109368
0.10966
0.108993
0.108874
0.108523
0.10877
0.109682
0.109112
0.108581
0.108168
0.108803
0.109108
0.109196
0.109547
0.109025
0.109642
0.109145
0.108606
0.109238
0.109643
0.108669
0.109113
0.109032
0.108618
0.10843
0.108576
0.109575
0.109395
0.10966
0.109319
0.1097
0.109204
0.108537
0.108861
0.108786
0.108786
0.108836
0.109265
0.109332
0.109216
0.108668
0.108854
0.108967
0.109154
0.108955
0.109316
0.108724
0.109316
0.108973
0.109062
0.108466
0.108271
0.108561
0.108316
0.108711
0.108477
0.1093
0.10887
0.10932
0.108917
0.108219
0.108628
0.109255
0.109135
0.109243
0.109322
0.108163
0.108561
0.108316
0.108042
0.109081
0.109285
0.108993
0.108839
0.109372
0.109598
0.10941
0.10968
0.10849
0.108732
0.109549
0.109285
0.109607
0.109274
0.1085
0.108965
0.108124
0.108556
0.10941
0.109595
0.109424
0.109578
0.108361
0.108708
0.108514
0.10838
0.109026
0.109082
0.108371
0.108513
0.10971
0.109422
0.109598
0.10936
0.109483
0.109576
0.109114
0.109057
0.108788
0.108934
0.108776
0.108659
0.10868
0.108625
0.109092
0.108662
0.109506
0.109709
0.108899
0.10879
0.109511
0.109728
0.108977
0.108984
0.108895
0.108557
0.108702
0.10892
0.109674
0.10954
0.109221
0.109249
0.108467
0.108946
0.109081
0.109163
0.108723
0.10864
0.109175
0.109449
0.109452
0.10971
0.109467
0.109227
0.10912
0.109057
0.108764
0.108526
0.109162
0.108957
0.109341
0.109081
0.109445
0.109532
0.109241
0.109441
0.108585
0.108663
0.108712
0.108809
0.109608
0.109435
0.109094
0.109089
0.109139
0.10905
0.108448
0.10857
0.108535
0.108993
0.109191
0.108987
0.109227
0.109144
0.108407
0.108757
0.108845
0.109163
0.108415
0.108386
0.108754
0.109096
0.108599
0.10865
0.109078
0.108933
0.109187
0.108801
0.109096
0.109201
0.109565
0.10946
0.108881
0.109086
0.108841
0.108503
0.109325
0.109158
0.109284
0.109419
0.108795
0.108584
0.108836
0.108882
0.108656
0.108988
0.10943
0.109579
0.109388
0.109292
0.10839
0.108101
0.109593
0.109516
0.109269
0.10915
0.108856
0.109073
0.108985
0.109276
0.108873
0.108544
0.109057
0.109045
0.109198
0.109286
0.109479
0.109229
0.10866
0.10863
0.108908
0.108949
0.109397
0.109387
0.108921
0.10874
0.10842
0.108445
0.109067
0.108978
0.109026
0.108937
0.108173
0.108333
0.108545
0.108497
0.10925
0.109457
0.109012
0.109153
0.109036
0.108779
0.108018
0.108331
0.10848
0.108223
0.109184
0.109367
0.109423
0.109614
0.109617
0.109418
0.108261
0.108581
0.109281
0.109054
0.108797
0.10859
0.109574
0.10973
0.109066
0.108864
0.10944
0.109493
0.108676
0.108671
0.108427
0.108658
0.109648
0.109665
0.108405
0.108484
0.108301
0.10806
0.109123
0.109269
0.109167
0.109097
0.109671
0.109667
0.108516
0.108558
0.1092
0.10909
0.108708
0.108747
0.108951
0.108907
0.109401
0.109208
0.108456
0.108416
0.108979
0.1088
0.108433
0.108461
0.108247
0.108272
0.10828
0.108319
0.108301
0.108354
0.108319
0.108353
0.108336
0.108372
0.108346
0.108384
0.108357
0.108393
0.108384
0.108424
0.108361
0.108314
0.108385
0.108332
0.108374
0.108324
0.108403
0.108353
0.108334
0.108296
0.108365
0.108349
0.108407
0.108379
0.108335
0.108347
0.101441
0.101125
0.100837
0.100575
0.100339
0.100126
0.0999365
0.0997664
0.099614
0.099477
0.0993535
0.0992414
0.0991391
0.0990454
0.0989592
0.0988795
0.098806
0.0987381
0.0986757
0.0986189
0.0985676
0.098522
0.0984823
0.0984489
0.0984218
0.0984012
0.0983875
0.0983805
0.101441
0.101125
0.100836
0.100574
0.100338
0.100126
0.0999358
0.0997657
0.0996133
0.0994764
0.0993528
0.0992407
0.0991385
0.0990448
0.0989585
0.0988789
0.0988053
0.0987374
0.0986751
0.0986182
0.0985669
0.0985213
0.0984817
0.0984482
0.0984211
0.0984006
0.0983868
0.0983799
0.101439
0.101123
0.100834
0.100573
0.100336
0.100124
0.0999343
0.0997643
0.0996119
0.099475
0.0993514
0.0992393
0.0991371
0.0990434
0.0989571
0.0988775
0.0988039
0.0987361
0.0986737
0.0986169
0.0985656
0.09852
0.0984804
0.0984469
0.0984198
0.0983993
0.0983855
0.0983786
0.101437
0.101121
0.100832
0.10057
0.100334
0.100122
0.0999322
0.0997622
0.0996098
0.0994729
0.0993493
0.0992373
0.0991351
0.0990414
0.0989551
0.0988755
0.0988019
0.0987341
0.0986717
0.0986149
0.0985636
0.098518
0.0984784
0.0984449
0.0984178
0.0983973
0.0983835
0.0983766
0.101434
0.101118
0.100829
0.100567
0.100331
0.100119
0.0999294
0.0997594
0.099607
0.0994701
0.0993466
0.0992345
0.0991323
0.0990387
0.0989524
0.0988728
0.0987993
0.0987314
0.0986691
0.0986122
0.0985609
0.0985154
0.0984757
0.0984422
0.0984152
0.0983946
0.0983809
0.0983739
0.10143
0.101114
0.100825
0.100564
0.100328
0.100116
0.0999258
0.0997559
0.0996035
0.0994667
0.0993432
0.0992311
0.099129
0.0990353
0.0989491
0.0988695
0.0987959
0.0987281
0.0986657
0.0986089
0.0985576
0.098512
0.0984724
0.098439
0.0984119
0.0983913
0.0983776
0.0983707
0.101425
0.101109
0.100821
0.100559
0.100323
0.100111
0.0999216
0.0997517
0.0995994
0.0994626
0.0993391
0.0992271
0.0991249
0.0990313
0.0989451
0.0988655
0.0987919
0.0987241
0.0986618
0.0986049
0.0985536
0.0985081
0.0984685
0.098435
0.0984079
0.0983874
0.0983736
0.0983667
0.10142
0.101104
0.100816
0.100554
0.100318
0.100106
0.0999167
0.0997468
0.0995946
0.0994578
0.0993343
0.0992223
0.0991202
0.0990266
0.0989404
0.0988608
0.0987873
0.0987195
0.0986571
0.0986003
0.098549
0.0985035
0.0984639
0.0984304
0.0984033
0.0983828
0.0983691
0.0983621
0.101414
0.101098
0.10081
0.100548
0.100313
0.100101
0.0999111
0.0997413
0.0995891
0.0994523
0.0993289
0.099217
0.0991149
0.0990213
0.0989351
0.0988555
0.098782
0.0987142
0.0986519
0.0985951
0.0985438
0.0984983
0.0984587
0.0984252
0.0983981
0.0983776
0.0983638
0.0983569
0.101407
0.101091
0.100803
0.100542
0.100306
0.100094
0.0999048
0.0997351
0.0995829
0.0994462
0.0993229
0.099211
0.0991089
0.0990153
0.0989292
0.0988496
0.0987761
0.0987083
0.098646
0.0985892
0.0985379
0.0984924
0.0984528
0.0984193
0.0983923
0.0983718
0.098358
0.0983511
0.101399
0.101084
0.100796
0.100535
0.100299
0.100087
0.0998979
0.0997282
0.0995762
0.0994395
0.0993162
0.0992043
0.0991023
0.0990087
0.0989226
0.0988431
0.0987696
0.0987018
0.0986395
0.0985827
0.0985314
0.0984859
0.0984463
0.0984129
0.0983858
0.0983653
0.0983515
0.0983446
0.101391
0.101076
0.100788
0.100527
0.100291
0.10008
0.0998903
0.0997208
0.0995688
0.0994322
0.0993089
0.0991971
0.0990951
0.0990015
0.0989154
0.0988359
0.0987624
0.0986946
0.0986324
0.0985756
0.0985243
0.0984788
0.0984392
0.0984058
0.0983787
0.0983582
0.0983444
0.0983375
0.101382
0.101067
0.100779
0.100518
0.100283
0.100071
0.0998822
0.0997127
0.0995608
0.0994242
0.099301
0.0991892
0.0990872
0.0989937
0.0989077
0.0988282
0.0987547
0.0986869
0.0986246
0.0985678
0.0985166
0.0984711
0.0984315
0.0983981
0.098371
0.0983505
0.0983367
0.0983298
0.101372
0.101057
0.10077
0.100509
0.100274
0.100063
0.0998734
0.099704
0.0995522
0.0994157
0.0992925
0.0991808
0.0990788
0.0989854
0.0988993
0.0988198
0.0987464
0.0986786
0.0986163
0.0985595
0.0985083
0.0984628
0.0984232
0.0983898
0.0983627
0.0983422
0.0983285
0.0983215
0.101362
0.101047
0.10076
0.100499
0.100264
0.100053
0.099864
0.0996948
0.099543
0.0994066
0.0992835
0.0991718
0.0990699
0.0989764
0.0988904
0.0988109
0.0987375
0.0986697
0.0986074
0.0985506
0.0984994
0.0984539
0.0984143
0.0983809
0.0983538
0.0983333
0.0983196
0.0983127
0.101351
0.101036
0.100749
0.100489
0.100254
0.100043
0.0998541
0.0996849
0.0995333
0.099397
0.0992739
0.0991622
0.0990604
0.0989669
0.0988809
0.0988014
0.098728
0.0986602
0.098598
0.0985412
0.09849
0.0984445
0.0984049
0.0983714
0.0983444
0.0983239
0.0983101
0.0983032
0.101339
0.101025
0.100738
0.100478
0.100243
0.100032
0.0998436
0.0996746
0.099523
0.0993868
0.0992638
0.0991522
0.0990503
0.0989569
0.0988709
0.0987914
0.098718
0.0986502
0.098588
0.0985312
0.09848
0.0984345
0.0983949
0.0983614
0.0983344
0.0983139
0.0983002
0.0982932
0.101326
0.101012
0.100726
0.100466
0.100232
0.100021
0.0998326
0.0996637
0.0995122
0.0993761
0.0992531
0.0991416
0.0990398
0.0989464
0.0988604
0.0987809
0.0987075
0.0986397
0.0985774
0.0985207
0.0984694
0.0984239
0.0983843
0.0983509
0.0983238
0.0983034
0.0982896
0.0982827
0.101313
0.101
0.100713
0.100454
0.10022
0.100009
0.099821
0.0996523
0.0995009
0.0993649
0.099242
0.0991305
0.0990287
0.0989353
0.0988493
0.0987699
0.0986964
0.0986287
0.0985664
0.0985096
0.0984584
0.0984129
0.0983733
0.0983398
0.0983128
0.0982923
0.0982785
0.0982716
0.101299
0.100986
0.1007
0.100441
0.100207
0.0999971
0.0998089
0.0996404
0.0994892
0.0993532
0.0992304
0.0991189
0.0990172
0.0989238
0.0988378
0.0987584
0.0986849
0.0986171
0.0985549
0.098498
0.0984468
0.0984013
0.0983617
0.0983283
0.0983012
0.0982807
0.098267
0.09826
0.101284
0.100972
0.100686
0.100428
0.100194
0.0999843
0.0997964
0.099628
0.099477
0.0993411
0.0992184
0.0991069
0.0990052
0.0989119
0.0988259
0.0987464
0.0986729
0.0986051
0.0985428
0.098486
0.0984348
0.0983892
0.0983496
0.0983162
0.0982891
0.0982686
0.0982549
0.098248
0.101269
0.100957
0.100672
0.100414
0.10018
0.099971
0.0997833
0.0996151
0.0994643
0.0993285
0.0992059
0.0990945
0.0989928
0.0988995
0.0988135
0.098734
0.0986605
0.0985927
0.0985304
0.0984735
0.0984223
0.0983767
0.0983371
0.0983036
0.0982766
0.0982561
0.0982423
0.0982354
0.101253
0.100941
0.100657
0.100399
0.100166
0.0999573
0.0997698
0.0996019
0.0994512
0.0993156
0.099193
0.0990817
0.09898
0.0988867
0.0988006
0.0987212
0.0986477
0.0985798
0.0985175
0.0984606
0.0984093
0.0983637
0.0983241
0.0982906
0.0982635
0.098243
0.0982293
0.0982224
0.101236
0.100925
0.100641
0.100384
0.100152
0.099943
0.0997559
0.0995882
0.0994377
0.0993022
0.0991797
0.0990685
0.0989668
0.0988735
0.0987874
0.0987079
0.0986344
0.0985665
0.0985041
0.0984472
0.0983959
0.0983503
0.0983107
0.0982772
0.0982501
0.0982296
0.0982158
0.0982089
0.101218
0.100908
0.100625
0.100368
0.100137
0.0999283
0.0997415
0.0995741
0.0994238
0.0992885
0.0991661
0.0990549
0.0989533
0.0988599
0.0987739
0.0986943
0.0986208
0.0985528
0.0984904
0.0984335
0.0983821
0.0983365
0.0982968
0.0982633
0.0982362
0.0982157
0.0982019
0.098195
0.1012
0.100891
0.100608
0.100352
0.100121
0.0999131
0.0997268
0.0995596
0.0994096
0.0992744
0.0991522
0.099041
0.0989394
0.0988461
0.09876
0.0986804
0.0986068
0.0985388
0.0984763
0.0984194
0.098368
0.0983223
0.0982826
0.0982491
0.0982219
0.0982014
0.0981876
0.0981807
0.101181
0.100872
0.100591
0.100335
0.100105
0.0998975
0.0997116
0.0995448
0.099395
0.09926
0.0991379
0.0990268
0.0989252
0.0988319
0.0987458
0.0986661
0.0985925
0.0985244
0.0984619
0.0984049
0.0983534
0.0983077
0.098268
0.0982344
0.0982073
0.0981867
0.0981729
0.098166
0.101161
0.100853
0.100573
0.100318
0.100088
0.0998815
0.099696
0.0995296
0.0993801
0.0992453
0.0991233
0.0990123
0.0989107
0.0988174
0.0987312
0.0986516
0.0985778
0.0985098
0.0984472
0.0983901
0.0983386
0.0982928
0.098253
0.0982195
0.0981923
0.0981717
0.0981579
0.098151
0.10114
0.100833
0.100554
0.1003
0.100071
0.099865
0.0996801
0.0995141
0.0993649
0.0992303
0.0991085
0.0989975
0.098896
0.0988026
0.0987165
0.0986367
0.0985629
0.0984948
0.0984321
0.098375
0.0983234
0.0982776
0.0982378
0.0982041
0.0981769
0.0981563
0.0981425
0.0981356
0.101118
0.100813
0.100534
0.100282
0.100053
0.0998481
0.0996638
0.0994982
0.0993494
0.0992151
0.0990934
0.0989825
0.098881
0.0987877
0.0987015
0.0986217
0.0985478
0.0984795
0.0984168
0.0983596
0.0983079
0.0982621
0.0982222
0.0981885
0.0981613
0.0981407
0.0981268
0.0981199
0.101095
0.100792
0.100514
0.100263
0.100035
0.0998308
0.0996471
0.0994821
0.0993336
0.0991996
0.0990781
0.0989673
0.0988659
0.0987725
0.0986862
0.0986064
0.0985324
0.0984641
0.0984012
0.0983439
0.0982922
0.0982463
0.0982063
0.0981726
0.0981453
0.0981247
0.0981108
0.0981039
0.101072
0.100769
0.100493
0.100243
0.100017
0.0998131
0.0996301
0.0994657
0.0993176
0.0991839
0.0990626
0.0989519
0.0988505
0.0987571
0.0986708
0.0985909
0.0985168
0.0984484
0.0983855
0.098328
0.0982762
0.0982302
0.0981902
0.0981565
0.0981291
0.0981085
0.0980946
0.0980876
0.101047
0.100747
0.100472
0.100223
0.0999976
0.099795
0.0996128
0.099449
0.0993014
0.099168
0.0990469
0.0989364
0.098835
0.0987416
0.0986552
0.0985752
0.098501
0.0984325
0.0983695
0.098312
0.0982601
0.098214
0.0981739
0.0981401
0.0981127
0.098092
0.0980781
0.0980711
0.101022
0.100723
0.10045
0.100202
0.0999781
0.0997765
0.0995951
0.099432
0.0992849
0.0991519
0.099031
0.0989207
0.0988194
0.0987259
0.0986395
0.0985594
0.0984851
0.0984165
0.0983533
0.0982957
0.0982437
0.0981975
0.0981574
0.0981235
0.098096
0.0980753
0.0980614
0.0980544
0.100995
0.100698
0.100427
0.100181
0.0999581
0.0997576
0.0995772
0.0994148
0.0992683
0.0991357
0.0990151
0.0989049
0.0988036
0.0987102
0.0986237
0.0985435
0.0984691
0.0984003
0.098337
0.0982793
0.0982272
0.0981809
0.0981406
0.0981067
0.0980792
0.0980584
0.0980445
0.0980374
0.100968
0.100673
0.100403
0.100159
0.0999376
0.0997383
0.099559
0.0993974
0.0992515
0.0991193
0.098999
0.098889
0.0987878
0.0986944
0.0986078
0.0985275
0.098453
0.0983841
0.0983206
0.0982627
0.0982105
0.0981641
0.0981238
0.0980897
0.0980622
0.0980414
0.0980274
0.0980204
0.100939
0.100646
0.100379
0.100136
0.0999167
0.0997188
0.0995405
0.0993798
0.0992346
0.0991029
0.0989829
0.098873
0.0987719
0.0986785
0.0985918
0.0985114
0.0984368
0.0983677
0.0983041
0.0982461
0.0981937
0.0981472
0.0981068
0.0980727
0.0980451
0.0980242
0.0980102
0.0980031
0.10091
0.100619
0.100354
0.100113
0.0998953
0.0996988
0.0995218
0.099362
0.0992175
0.0990863
0.0989667
0.098857
0.098756
0.0986626
0.0985759
0.0984953
0.0984205
0.0983513
0.0982876
0.0982294
0.0981769
0.0981303
0.0980897
0.0980555
0.0980278
0.0980069
0.0979928
0.0979858
0.100879
0.100591
0.100328
0.100089
0.0998735
0.0996786
0.0995028
0.0993441
0.0992004
0.0990698
0.0989505
0.098841
0.0987401
0.0986467
0.0985599
0.0984792
0.0984043
0.0983349
0.098271
0.0982127
0.09816
0.0981132
0.0980726
0.0980382
0.0980105
0.0979895
0.0979754
0.0979683
0.100847
0.100562
0.100302
0.100065
0.0998513
0.0996581
0.0994837
0.099326
0.0991832
0.0990531
0.0989343
0.0988251
0.0987242
0.0986308
0.098544
0.0984632
0.0983881
0.0983185
0.0982544
0.0981959
0.0981431
0.0980962
0.0980554
0.0980209
0.0979931
0.0979721
0.0979579
0.0979508
0.108254
0.108248
0.108242
0.108233
0.10822
0.108205
0.108121
0.108123
0.108126
0.108127
0.108127
0.108126
0.107944
0.107956
0.107968
0.107979
0.107989
0.108
0.107725
0.107747
0.107768
0.107788
0.107808
0.107828
0.107468
0.107498
0.107528
0.107557
0.107585
0.107613
0.107174
0.107213
0.107251
0.107287
0.107322
0.107357
0.106848
0.106895
0.106939
0.106982
0.107024
0.107064
0.106493
0.106546
0.106596
0.106645
0.106692
0.106737
0.106113
0.106171
0.106226
0.10628
0.106331
0.10638
0.105712
0.105774
0.105833
0.10589
0.105945
0.105998
0.105295
0.10536
0.105422
0.105482
0.105539
0.105594
0.104866
0.104933
0.104997
0.105058
0.105117
0.105174
0.104431
0.104498
0.104563
0.104625
0.104685
0.104742
0.103994
0.104061
0.104125
0.104187
0.104247
0.104304
0.103559
0.103625
0.103689
0.10375
0.103808
0.103864
0.103133
0.103196
0.103258
0.103317
0.103374
0.103428
0.102718
0.102779
0.102837
0.102894
0.102949
0.103001
0.102318
0.102376
0.102431
0.102485
0.102537
0.102587
0.101937
0.101991
0.102043
0.102093
0.102142
0.102189
0.101577
0.101627
0.101675
0.101722
0.101767
0.10181
0.10124
0.101285
0.101329
0.101372
0.101414
0.101454
0.100926
0.100968
0.101008
0.101047
0.101085
0.101122
0.100815
0.100532
0.100275
0.100041
0.0998288
0.0996373
0.0994644
0.0993079
0.0991659
0.0990365
0.0989181
0.0988091
0.0987084
0.098615
0.0985281
0.0984471
0.0983719
0.0983021
0.0982378
0.0981791
0.0981261
0.0980791
0.0980382
0.0980036
0.0979757
0.0979546
0.0979404
0.0979333
0.100781
0.100502
0.100247
0.100016
0.0998059
0.0996163
0.0994449
0.0992897
0.0991487
0.09902
0.098902
0.0987933
0.0986927
0.0985993
0.0985122
0.0984312
0.0983557
0.0982858
0.0982213
0.0981624
0.0981092
0.098062
0.098021
0.0979863
0.0979583
0.0979371
0.0979229
0.0979157
0.100746
0.100471
0.100219
0.09999
0.0997827
0.0995952
0.0994254
0.0992715
0.0991314
0.0990035
0.098886
0.0987776
0.0986771
0.0985836
0.0984965
0.0984153
0.0983397
0.0982695
0.0982048
0.0981457
0.0980924
0.098045
0.0980038
0.097969
0.0979409
0.0979196
0.0979054
0.0978982
0.100711
0.100439
0.10019
0.099964
0.0997593
0.0995739
0.0994058
0.0992533
0.0991143
0.0989871
0.0988701
0.098762
0.0986616
0.0985682
0.098481
0.0983996
0.0983238
0.0982534
0.0981885
0.0981292
0.0980756
0.098028
0.0979867
0.0979518
0.0979236
0.0979022
0.0978879
0.0978807
0.100675
0.100406
0.100161
0.0999378
0.0997357
0.0995524
0.0993863
0.0992351
0.0990972
0.0989708
0.0988543
0.0987465
0.0986463
0.0985529
0.0984656
0.098384
0.098308
0.0982374
0.0981722
0.0981127
0.0980589
0.0980112
0.0979697
0.0979346
0.0979063
0.0978849
0.0978705
0.0978633
0.100638
0.100373
0.100131
0.0999113
0.0997119
0.099531
0.0993667
0.0992171
0.0990803
0.0989547
0.0988387
0.0987313
0.0986312
0.0985377
0.0984503
0.0983686
0.0982924
0.0982215
0.0981562
0.0980964
0.0980424
0.0979945
0.0979528
0.0979176
0.0978892
0.0978677
0.0978533
0.097846
0.108262
0.108119
0.107932
0.107704
0.107437
0.107134
0.106801
0.106439
0.106053
0.105648
0.105228
0.104797
0.104361
0.103924
0.103491
0.103067
0.102655
0.102259
0.101882
0.101526
0.101193
0.100885
0.108275
0.10812
0.107921
0.107682
0.107405
0.107093
0.106751
0.106383
0.105991
0.105582
0.105158
0.104726
0.104289
0.103853
0.103421
0.102999
0.10259
0.102198
0.101825
0.101474
0.101146
0.100842
0.108294
0.108124
0.107912
0.10766
0.107372
0.10705
0.1067
0.106324
0.105927
0.105513
0.105086
0.104652
0.104214
0.103779
0.103349
0.102929
0.102524
0.102136
0.101768
0.101421
0.101098
0.100799
0.108318
0.108131
0.107903
0.107638
0.107338
0.107006
0.106647
0.106263
0.10586
0.105441
0.105011
0.104575
0.104137
0.103702
0.103274
0.102858
0.102456
0.102072
0.101709
0.101368
0.10105
0.100755
0.108344
0.108138
0.107894
0.107614
0.107302
0.106959
0.106591
0.1062
0.105791
0.105367
0.104934
0.104496
0.104058
0.103624
0.103198
0.102785
0.102387
0.102007
0.101649
0.101313
0.101
0.100712
0.108369
0.108144
0.107883
0.107589
0.107264
0.106911
0.106533
0.106134
0.105718
0.105291
0.104855
0.104415
0.103977
0.103544
0.10312
0.10271
0.102316
0.101942
0.101589
0.101258
0.100951
0.100667
0.108389
0.108146
0.107869
0.107561
0.107223
0.106859
0.106472
0.106065
0.105644
0.105211
0.104773
0.104332
0.103893
0.103462
0.103041
0.102634
0.102245
0.101875
0.101528
0.101203
0.100902
0.100624
0.108403
0.108143
0.107851
0.107529
0.107179
0.106804
0.106408
0.105994
0.105567
0.10513
0.104688
0.104246
0.103808
0.103378
0.10296
0.102557
0.102173
0.101809
0.101467
0.101148
0.100852
0.10058
0.108412
0.108136
0.10783
0.107494
0.107132
0.106746
0.106341
0.10592
0.105487
0.105046
0.104602
0.104159
0.103722
0.103294
0.102879
0.10248
0.1021
0.101742
0.101405
0.101093
0.100803
0.100536
0.108415
0.108124
0.107803
0.107454
0.107081
0.106685
0.106272
0.105844
0.105405
0.104961
0.104514
0.104071
0.103634
0.103208
0.102797
0.102402
0.102028
0.101675
0.101345
0.101038
0.100754
0.100494
0.108412
0.108106
0.107772
0.107411
0.107026
0.106621
0.106199
0.105765
0.105321
0.104873
0.104425
0.103982
0.103546
0.103123
0.102715
0.102325
0.101956
0.101609
0.101285
0.100984
0.100707
0.100452
0.108402
0.108083
0.107736
0.107363
0.106968
0.106554
0.106124
0.105684
0.105236
0.104785
0.104335
0.103892
0.103458
0.103037
0.102633
0.102248
0.101884
0.101543
0.101225
0.100931
0.10066
0.100411
0.108386
0.108054
0.107695
0.107312
0.106907
0.106484
0.106047
0.105601
0.105149
0.104695
0.104245
0.103801
0.103369
0.102952
0.102552
0.102172
0.101814
0.101479
0.101167
0.10088
0.100615
0.100372
0.108364
0.108021
0.10765
0.107257
0.106842
0.106412
0.105968
0.105517
0.105061
0.104605
0.104154
0.103711
0.103281
0.102867
0.102472
0.102097
0.101745
0.101416
0.101111
0.10083
0.100571
0.100334
0.108338
0.107983
0.107602
0.107198
0.106776
0.106337
0.105888
0.105432
0.104973
0.104515
0.104064
0.103622
0.103195
0.102784
0.102393
0.102024
0.101677
0.101355
0.101056
0.100781
0.100529
0.100297
0.108306
0.107941
0.10755
0.107137
0.106707
0.106262
0.105807
0.105346
0.104884
0.104426
0.103974
0.103534
0.10311
0.102703
0.102316
0.101952
0.101612
0.101296
0.101004
0.100735
0.100488
0.100262
0.108271
0.107895
0.107495
0.107074
0.106636
0.106185
0.105725
0.105261
0.104797
0.104337
0.103887
0.103448
0.103026
0.102624
0.102242
0.101884
0.101549
0.101239
0.100954
0.100691
0.10045
0.10023
0.108231
0.107846
0.107438
0.10701
0.106565
0.106109
0.105644
0.105177
0.104711
0.104251
0.103801
0.103365
0.102946
0.102547
0.102171
0.101818
0.101489
0.101186
0.100906
0.100649
0.100414
0.100199
0.108188
0.107795
0.107379
0.106944
0.106494
0.106032
0.105564
0.105094
0.104627
0.104167
0.103718
0.103284
0.102868
0.102474
0.102102
0.101755
0.101433
0.101135
0.100861
0.10061
0.10038
0.10017
0.108143
0.107743
0.10732
0.106879
0.106423
0.105957
0.105486
0.105014
0.104546
0.104086
0.103638
0.103207
0.102795
0.102404
0.102038
0.101696
0.101379
0.101087
0.100819
0.100573
0.100349
0.100143
0.108097
0.10769
0.107261
0.106814
0.106354
0.105884
0.10541
0.104936
0.104467
0.104008
0.103562
0.103133
0.102724
0.102338
0.101977
0.10164
0.101329
0.101042
0.10078
0.10054
0.10032
0.100119
0.10805
0.107637
0.107203
0.106751
0.106286
0.105814
0.105337
0.104862
0.104393
0.103934
0.10349
0.103064
0.102659
0.102277
0.10192
0.101588
0.101282
0.101001
0.100744
0.100509
0.100293
0.100096
0.108003
0.107585
0.107146
0.10669
0.106222
0.105746
0.105268
0.104792
0.104323
0.103865
0.103422
0.102999
0.102597
0.10222
0.101867
0.101541
0.10124
0.100964
0.100711
0.10048
0.10027
0.100076
0.107958
0.107535
0.107092
0.106632
0.106161
0.105683
0.105203
0.104726
0.104257
0.103801
0.10336
0.10294
0.102541
0.102167
0.101819
0.101497
0.101201
0.100929
0.100681
0.100455
0.100248
0.100058
0.107915
0.107488
0.107041
0.106578
0.106104
0.105624
0.105143
0.104666
0.104197
0.103742
0.103303
0.102885
0.10249
0.10212
0.101776
0.101458
0.101166
0.100899
0.100655
0.100433
0.100229
0.100043
0.107874
0.107444
0.106993
0.106528
0.106052
0.105571
0.105089
0.104611
0.104143
0.103689
0.103252
0.102837
0.102445
0.102078
0.101738
0.101424
0.101135
0.100872
0.100632
0.100413
0.100213
0.100029
0.107836
0.107403
0.106951
0.106483
0.106006
0.105523
0.10504
0.104563
0.104095
0.103642
0.103207
0.102794
0.102405
0.102041
0.101704
0.101393
0.101109
0.100849
0.100612
0.100396
0.100198
0.100017
0.107804
0.107368
0.106914
0.106444
0.105965
0.105481
0.104998
0.104521
0.104054
0.103602
0.103169
0.102757
0.102371
0.10201
0.101675
0.101368
0.101086
0.100829
0.100595
0.100382
0.100186
0.100007
0.107775
0.107338
0.106882
0.106411
0.105931
0.105447
0.104963
0.104486
0.10402
0.103569
0.103137
0.102727
0.102342
0.101984
0.101652
0.101347
0.101068
0.100813
0.100581
0.10037
0.100177
0.0999992
0.107753
0.107314
0.106857
0.106385
0.105904
0.105419
0.104935
0.104458
0.103992
0.103542
0.103111
0.102703
0.10232
0.101963
0.101633
0.10133
0.101053
0.1008
0.10057
0.100361
0.100169
0.099993
0.107737
0.107297
0.106838
0.106365
0.105884
0.105398
0.104915
0.104438
0.103972
0.103522
0.103093
0.102686
0.102304
0.101948
0.10162
0.101318
0.101042
0.100791
0.100563
0.100354
0.100164
0.0999886
0.107727
0.107286
0.106827
0.106353
0.105871
0.105385
0.104902
0.104425
0.103959
0.10351
0.103081
0.102674
0.102293
0.101939
0.101611
0.101311
0.101036
0.100786
0.100558
0.10035
0.10016
0.0999859
0.107725
0.107282
0.106822
0.106348
0.105866
0.10538
0.104896
0.104419
0.103954
0.103505
0.103076
0.10267
0.102289
0.101935
0.101608
0.101307
0.101033
0.100783
0.100556
0.100349
0.100159
0.0999849
0.1006
0.100339
0.100101
0.0998847
0.0996881
0.0995097
0.0993473
0.0991992
0.0990636
0.0989388
0.0988234
0.0987163
0.0986163
0.0985229
0.0984354
0.0983535
0.098277
0.0982059
0.0981403
0.0980803
0.0980261
0.0979779
0.0979361
0.0979008
0.0978722
0.0978507
0.0978362
0.0978289
0.100562
0.100305
0.100071
0.0998581
0.0996645
0.0994885
0.0993281
0.0991816
0.0990472
0.0989233
0.0988084
0.0987016
0.0986018
0.0985083
0.0984207
0.0983386
0.0982619
0.0981906
0.0981247
0.0980644
0.09801
0.0979616
0.0979196
0.0978842
0.0978555
0.0978339
0.0978193
0.097812
0.100524
0.100271
0.100041
0.0998315
0.0996409
0.0994674
0.0993091
0.0991642
0.099031
0.098908
0.0987937
0.0986872
0.0985875
0.098494
0.0984063
0.098324
0.098247
0.0981754
0.0981093
0.0980488
0.0979941
0.0979456
0.0979034
0.0978678
0.097839
0.0978172
0.0978027
0.0977953
0.100485
0.100237
0.100011
0.099805
0.0996175
0.0994466
0.0992904
0.0991471
0.0990152
0.098893
0.0987793
0.0986731
0.0985735
0.09848
0.0983921
0.0983096
0.0982324
0.0981606
0.0980941
0.0980334
0.0979785
0.0979297
0.0978873
0.0978516
0.0978227
0.0978008
0.0977862
0.0977788
0.100446
0.100203
0.0999808
0.0997786
0.0995943
0.099426
0.0992719
0.0991304
0.0989996
0.0988783
0.0987652
0.0986593
0.0985599
0.0984663
0.0983783
0.0982956
0.0982181
0.0981459
0.0980792
0.0980182
0.0979631
0.0979141
0.0978715
0.0978356
0.0978066
0.0977847
0.0977699
0.0977626
0.100407
0.100169
0.099951
0.0997525
0.0995714
0.0994058
0.0992539
0.099114
0.0989845
0.098864
0.0987515
0.0986459
0.0985466
0.0984529
0.0983647
0.0982818
0.0982041
0.0981316
0.0980646
0.0980033
0.0979479
0.0978987
0.097856
0.0978199
0.0977908
0.0977687
0.097754
0.0977466
0.100368
0.100135
0.0999215
0.0997268
0.0995489
0.099386
0.0992362
0.099098
0.0989697
0.0988502
0.0987382
0.0986328
0.0985336
0.0984399
0.0983516
0.0982684
0.0981904
0.0981176
0.0980503
0.0979887
0.0979331
0.0978837
0.0978407
0.0978045
0.0977752
0.0977531
0.0977383
0.0977308
0.10033
0.100101
0.0998924
0.0997015
0.0995269
0.0993667
0.0992191
0.0990825
0.0989555
0.0988367
0.0987252
0.0986202
0.098521
0.0984273
0.0983387
0.0982553
0.098177
0.0981039
0.0980364
0.0979745
0.0979186
0.0978689
0.0978258
0.0977894
0.09776
0.0977378
0.0977229
0.0977154
0.100292
0.100068
0.0998639
0.0996769
0.0995055
0.0993479
0.0992025
0.0990675
0.0989417
0.0988238
0.0987128
0.098608
0.0985089
0.098415
0.0983263
0.0982426
0.098164
0.0980906
0.0980227
0.0979606
0.0979044
0.0978545
0.0978112
0.0977746
0.0977451
0.0977228
0.0977079
0.0977004
0.100255
0.100036
0.0998361
0.0996529
0.0994847
0.0993298
0.0991865
0.0990531
0.0989284
0.0988113
0.0987008
0.0985962
0.0984971
0.0984032
0.0983142
0.0982302
0.0981513
0.0980777
0.0980095
0.097947
0.0978906
0.0978405
0.097797
0.0977603
0.0977306
0.0977082
0.0976932
0.0976857
0.100218
0.100005
0.0998091
0.0996297
0.0994647
0.0993124
0.0991711
0.0990393
0.0989157
0.0987993
0.0986893
0.0985849
0.0984858
0.0983917
0.0983026
0.0982183
0.0981391
0.0980651
0.0979966
0.0979339
0.0978772
0.0978268
0.0977831
0.0977463
0.0977165
0.097694
0.0976789
0.0976714
0.100183
0.0999744
0.0997831
0.0996074
0.0994456
0.0992958
0.0991564
0.0990261
0.0989036
0.0987879
0.0986783
0.0985741
0.098475
0.0983808
0.0982913
0.0982068
0.0981273
0.098053
0.0979842
0.0979211
0.0978642
0.0978136
0.0977697
0.0977327
0.0977028
0.0976802
0.0976651
0.0976575
0.100149
0.0999451
0.0997581
0.0995861
0.0994273
0.0992799
0.0991425
0.0990136
0.0988921
0.0987771
0.0986678
0.0985638
0.0984646
0.0983702
0.0982806
0.0981957
0.0981159
0.0980413
0.0979721
0.0979088
0.0978516
0.0978008
0.0977567
0.0977195
0.0976895
0.0976669
0.0976517
0.097644
0.100116
0.0999171
0.0997343
0.0995658
0.0994099
0.0992649
0.0991293
0.0990018
0.0988813
0.0987669
0.0986579
0.0985539
0.0984547
0.0983602
0.0982703
0.0981851
0.0981049
0.09803
0.0979606
0.0978969
0.0978395
0.0977885
0.0977442
0.0977068
0.0976767
0.097654
0.0976387
0.0976311
0.100085
0.0998905
0.0997117
0.0995466
0.0993936
0.0992508
0.099117
0.0989907
0.0988711
0.0987572
0.0986485
0.0985446
0.0984454
0.0983506
0.0982604
0.098175
0.0980944
0.0980192
0.0979494
0.0978855
0.0978278
0.0977766
0.0977321
0.0976946
0.0976644
0.0976416
0.0976263
0.0976186
0.100055
0.0998653
0.0996904
0.0995286
0.0993783
0.0992377
0.0991054
0.0989804
0.0988615
0.0987482
0.0986397
0.0985359
0.0984365
0.0983415
0.098251
0.0981653
0.0980844
0.0980088
0.0979388
0.0978746
0.0978167
0.0977652
0.0977206
0.0976829
0.0976526
0.0976297
0.0976143
0.0976066
0.100027
0.0998417
0.0996705
0.0995118
0.099364
0.0992254
0.0990947
0.0989708
0.0988527
0.0987397
0.0986315
0.0985276
0.0984281
0.0983329
0.0982422
0.0981561
0.0980749
0.097999
0.0979287
0.0978642
0.097806
0.0977544
0.0977095
0.0976718
0.0976413
0.0976183
0.0976029
0.0975952
0.100001
0.0998196
0.0996519
0.0994963
0.0993508
0.0992141
0.0990849
0.0989619
0.0988445
0.0987319
0.0986238
0.0985199
0.0984203
0.0983248
0.0982338
0.0981474
0.0980659
0.0979897
0.097919
0.0978543
0.0977959
0.097744
0.097699
0.0976611
0.0976306
0.0976075
0.097592
0.0975843
0.0999769
0.0997992
0.0996349
0.099482
0.0993388
0.0992038
0.0990758
0.0989538
0.0988369
0.0987247
0.0986167
0.0985128
0.098413
0.0983173
0.0982259
0.0981392
0.0980574
0.0979809
0.09791
0.097845
0.0977863
0.0977343
0.0976891
0.0976511
0.0976204
0.0975973
0.0975818
0.097574
0.0999544
0.0997805
0.0996192
0.0994689
0.0993278
0.0991944
0.0990676
0.0989464
0.09883
0.098718
0.0986101
0.0985062
0.0984061
0.0983102
0.0982186
0.0981316
0.0980494
0.0979726
0.0979014
0.0978362
0.0977773
0.0977251
0.0976798
0.0976416
0.0976109
0.0975876
0.0975721
0.0975643
0.0999339
0.0997634
0.099605
0.0994571
0.0993178
0.0991859
0.0990602
0.0989397
0.0988238
0.098712
0.0986041
0.0985001
0.0983999
0.0983037
0.0982118
0.0981244
0.098042
0.0979649
0.0978934
0.097828
0.0977689
0.0977165
0.097671
0.0976328
0.0976019
0.0975786
0.097563
0.0975552
0.0999153
0.0997479
0.0995922
0.0994465
0.0993089
0.0991783
0.0990535
0.0989337
0.0988182
0.0987066
0.0985987
0.0984945
0.0983941
0.0982977
0.0982055
0.0981178
0.0980351
0.0979577
0.097886
0.0978204
0.0977611
0.0977085
0.0976629
0.0976245
0.0975936
0.0975702
0.0975546
0.0975468
0.0998986
0.0997341
0.0995808
0.099437
0.0993011
0.0991716
0.0990476
0.0989283
0.0988131
0.0987017
0.0985938
0.0984895
0.0983889
0.0982922
0.0981997
0.0981118
0.0980288
0.0979512
0.0978792
0.0978133
0.0977539
0.0977011
0.0976554
0.0976169
0.0975859
0.0975625
0.0975468
0.097539
0.0998837
0.0997218
0.0995708
0.0994287
0.0992941
0.0991657
0.0990425
0.0989236
0.0988087
0.0986973
0.0985894
0.098485
0.0983841
0.0982872
0.0981945
0.0981063
0.0980231
0.0979452
0.097873
0.0978069
0.0977473
0.0976944
0.0976486
0.09761
0.0975789
0.0975554
0.0975397
0.0975319
0.0998706
0.0997111
0.099562
0.0994215
0.0992881
0.0991606
0.099038
0.0989196
0.0988048
0.0986935
0.0985855
0.0984809
0.0983799
0.0982828
0.0981898
0.0981013
0.0980179
0.0979397
0.0978674
0.0978011
0.0977413
0.0976883
0.0976424
0.0976037
0.0975726
0.0975491
0.0975333
0.0975254
0.0998593
0.0997018
0.0995544
0.0994153
0.099283
0.0991562
0.0990342
0.098916
0.0988015
0.0986902
0.0985821
0.0984774
0.0983762
0.0982788
0.0981856
0.098097
0.0980133
0.0979349
0.0978624
0.097796
0.097736
0.0976829
0.0976369
0.0975982
0.0975669
0.0975434
0.0975276
0.0975197
0.0998496
0.099694
0.099548
0.0994101
0.0992786
0.0991526
0.0990309
0.0989131
0.0987986
0.0986874
0.0985792
0.0984744
0.098373
0.0982754
0.098182
0.0980931
0.0980092
0.0979307
0.097858
0.0977915
0.0977314
0.0976782
0.0976321
0.0975933
0.097562
0.0975384
0.0975226
0.0975147
0.0998416
0.0996874
0.0995427
0.0994057
0.0992751
0.0991495
0.0990283
0.0989106
0.0987963
0.098685
0.0985768
0.0984718
0.0983703
0.0982725
0.0981789
0.0980899
0.0980058
0.0979272
0.0978543
0.0977876
0.0977275
0.0976742
0.097628
0.0975891
0.0975578
0.0975342
0.0975184
0.0975104
0.0998351
0.0996822
0.0995385
0.0994023
0.0992722
0.0991471
0.0990261
0.0989087
0.0987944
0.0986831
0.0985748
0.0984697
0.0983681
0.0982702
0.0981764
0.0980872
0.098003
0.0979242
0.0978512
0.0977844
0.0977242
0.0976708
0.0976245
0.0975856
0.0975543
0.0975306
0.0975148
0.0975069
0.0998301
0.0996781
0.0995352
0.0993997
0.0992701
0.0991453
0.0990245
0.0989072
0.0987929
0.0986816
0.0985733
0.0984681
0.0983663
0.0982683
0.0981744
0.0980851
0.0980008
0.0979219
0.0978488
0.0977819
0.0977216
0.0976682
0.0976219
0.0975829
0.0975515
0.0975279
0.097512
0.0975041
0.0998265
0.0996753
0.0995329
0.0993978
0.0992685
0.099144
0.0990234
0.0989061
0.0987919
0.0986806
0.0985722
0.0984669
0.0983651
0.0982669
0.098173
0.0980836
0.0979991
0.0979202
0.097847
0.0977801
0.0977197
0.0976662
0.0976199
0.0975809
0.0975495
0.0975258
0.09751
0.097502
0.0998243
0.0996735
0.0995315
0.0993967
0.0992676
0.0991432
0.0990227
0.0989055
0.0987913
0.0986799
0.0985715
0.0984662
0.0983643
0.0982661
0.0981721
0.0980826
0.0979981
0.0979191
0.0978459
0.0977789
0.0977185
0.097665
0.0976186
0.0975796
0.0975482
0.0975245
0.0975087
0.0975007
0.0998235
0.0996729
0.0995311
0.0993963
0.0992673
0.099143
0.0990225
0.0989053
0.0987911
0.0986797
0.0985713
0.0984659
0.098364
0.0982658
0.0981717
0.0980822
0.0979977
0.0979187
0.0978454
0.0977784
0.097718
0.0976645
0.0976181
0.0975791
0.0975477
0.097524
0.0975081
0.0975002
0.100904
0.101215
0.101549
0.101907
0.102286
0.102683
0.103097
0.103522
0.103956
0.104394
0.10483
0.10526
0.10568
0.106084
0.106468
0.106827
0.107158
0.107458
0.107721
0.107946
0.10813
0.108269
0.100862
0.101168
0.101498
0.101852
0.102226
0.10262
0.103031
0.103454
0.103886
0.104323
0.10476
0.105192
0.105615
0.106023
0.106412
0.106778
0.107117
0.107425
0.107698
0.107933
0.108127
0.108277
0.10082
0.101121
0.101447
0.101795
0.102165
0.102555
0.102963
0.103383
0.103814
0.10425
0.104688
0.105122
0.105547
0.10596
0.106355
0.106728
0.107074
0.107391
0.107675
0.107922
0.108128
0.108291
0.100777
0.101074
0.101394
0.101738
0.102103
0.102489
0.102893
0.103311
0.10374
0.104175
0.104613
0.105049
0.105477
0.105894
0.106295
0.106675
0.10703
0.107357
0.107652
0.107911
0.108131
0.108309
0.100734
0.101025
0.101341
0.101679
0.10204
0.102421
0.102821
0.103236
0.103663
0.104098
0.104536
0.104973
0.105405
0.105826
0.106233
0.10662
0.106984
0.107321
0.107628
0.1079
0.108136
0.108332
0.100691
0.100977
0.101286
0.10162
0.101975
0.102352
0.102748
0.10316
0.103584
0.104018
0.104456
0.104895
0.10533
0.105756
0.106168
0.106563
0.106936
0.107284
0.107603
0.107889
0.10814
0.108355
0.100647
0.100928
0.101232
0.10156
0.10191
0.102282
0.102673
0.103082
0.103504
0.103936
0.104375
0.104815
0.105252
0.105683
0.106101
0.106504
0.106886
0.107244
0.107575
0.107876
0.108143
0.108376
0.100604
0.100879
0.101177
0.101499
0.101844
0.102211
0.102598
0.103002
0.103422
0.103853
0.104291
0.104732
0.105173
0.105607
0.106031
0.106441
0.106833
0.107202
0.107545
0.10786
0.108143
0.108393
0.100561
0.10083
0.101123
0.101439
0.101778
0.102139
0.102522
0.102922
0.103339
0.103768
0.104206
0.104648
0.105091
0.105529
0.105959
0.106377
0.106777
0.107157
0.107512
0.10784
0.108138
0.108405
0.100519
0.100782
0.101069
0.101379
0.101712
0.102068
0.102445
0.102841
0.103255
0.103682
0.104119
0.104562
0.105007
0.105449
0.105885
0.106309
0.106718
0.107108
0.107475
0.107817
0.108129
0.108411
0.100477
0.100735
0.101015
0.101319
0.101646
0.101996
0.102368
0.10276
0.10317
0.103594
0.10403
0.104474
0.104921
0.105367
0.105808
0.106239
0.106656
0.107056
0.107435
0.107789
0.108115
0.108413
0.100436
0.100688
0.100962
0.10126
0.101581
0.101925
0.102291
0.102679
0.103085
0.103507
0.103941
0.104385
0.104834
0.105283
0.105728
0.106166
0.106591
0.107001
0.10739
0.107756
0.108096
0.108407
0.100396
0.100642
0.10091
0.101202
0.101516
0.101854
0.102215
0.102598
0.103
0.103419
0.103852
0.104295
0.104745
0.105197
0.105647
0.106091
0.106524
0.106942
0.107342
0.10772
0.108072
0.108397
0.100358
0.100598
0.10086
0.101145
0.101453
0.101785
0.10214
0.102518
0.102916
0.103332
0.103763
0.104205
0.104656
0.105111
0.105565
0.106014
0.106454
0.10688
0.10729
0.107679
0.108044
0.108382
0.100321
0.100555
0.100811
0.10109
0.101392
0.101717
0.102067
0.102439
0.102832
0.103245
0.103674
0.104116
0.104567
0.105023
0.105481
0.105935
0.106381
0.106816
0.107234
0.107634
0.10801
0.10836
0.100285
0.100514
0.100764
0.101036
0.101332
0.101651
0.101995
0.102362
0.10275
0.103159
0.103586
0.104026
0.104478
0.104936
0.105396
0.105855
0.106307
0.106749
0.107176
0.107585
0.107971
0.108333
0.100251
0.100475
0.100719
0.100985
0.101274
0.101588
0.101925
0.102286
0.10267
0.103075
0.103499
0.103938
0.104389
0.104848
0.105312
0.105774
0.106232
0.10668
0.107115
0.107532
0.107928
0.1083
0.100219
0.100438
0.100676
0.100936
0.101219
0.101526
0.101858
0.102214
0.102593
0.102994
0.103414
0.103852
0.104302
0.104762
0.105227
0.105693
0.106156
0.10661
0.107052
0.107477
0.107882
0.108263
0.10019
0.100403
0.100636
0.10089
0.101167
0.101468
0.101794
0.102144
0.102518
0.102915
0.103332
0.103767
0.104217
0.104677
0.105144
0.105613
0.106079
0.106539
0.106987
0.10742
0.107833
0.108223
0.100162
0.10037
0.100598
0.100846
0.101117
0.101412
0.101732
0.102077
0.102446
0.102839
0.103253
0.103686
0.104134
0.104594
0.105062
0.105534
0.106004
0.106468
0.106922
0.107361
0.107781
0.108179
0.100136
0.10034
0.100562
0.100805
0.101071
0.10136
0.101675
0.102014
0.102379
0.102767
0.103177
0.103608
0.104054
0.104514
0.104983
0.105456
0.105929
0.106398
0.106856
0.107301
0.107728
0.108132
0.100112
0.100312
0.100529
0.100768
0.101028
0.101312
0.101621
0.101955
0.102314
0.102699
0.103106
0.103533
0.103978
0.104438
0.104907
0.105382
0.105857
0.106329
0.106792
0.107242
0.107674
0.108085
0.100091
0.100286
0.1005
0.100733
0.100988
0.101267
0.101571
0.1019
0.102255
0.102635
0.103038
0.103463
0.103906
0.104365
0.104834
0.10531
0.105788
0.106263
0.106729
0.107184
0.107621
0.108038
0.100071
0.100263
0.100472
0.100701
0.100952
0.101226
0.101525
0.101849
0.1022
0.102575
0.102976
0.103398
0.103839
0.104297
0.104766
0.105243
0.105722
0.106199
0.106669
0.107128
0.10757
0.107991
0.100054
0.100243
0.100448
0.100673
0.100919
0.101188
0.101483
0.101803
0.102149
0.102521
0.102918
0.103338
0.103777
0.104233
0.104702
0.105179
0.10566
0.106139
0.106612
0.107074
0.10752
0.107945
0.100039
0.100224
0.100426
0.100647
0.10089
0.101155
0.101445
0.101761
0.102104
0.102472
0.102866
0.103283
0.103721
0.104176
0.104644
0.105122
0.105603
0.106084
0.106559
0.107024
0.107473
0.107901
0.100026
0.100208
0.100408
0.100625
0.100864
0.101126
0.101412
0.101725
0.102064
0.102429
0.10282
0.103234
0.10367
0.104124
0.104592
0.105069
0.105552
0.106034
0.106511
0.106978
0.107429
0.107861
0.100015
0.100195
0.100391
0.100606
0.100842
0.101101
0.101384
0.101693
0.102029
0.102391
0.102779
0.103192
0.103626
0.104079
0.104546
0.105023
0.105506
0.10599
0.106468
0.106937
0.107391
0.107825
0.100005
0.100184
0.100378
0.10059
0.100824
0.101079
0.10136
0.101666
0.101999
0.102359
0.102745
0.103156
0.103588
0.10404
0.104507
0.104984
0.105467
0.105952
0.106431
0.106902
0.107358
0.107795
0.0999976
0.100175
0.100367
0.100578
0.100809
0.101062
0.10134
0.101644
0.101975
0.102333
0.102717
0.103126
0.103557
0.104008
0.104474
0.104952
0.105435
0.10592
0.106401
0.106872
0.10733
0.107767
0.0999919
0.100168
0.100359
0.100568
0.100797
0.101049
0.101325
0.101628
0.101957
0.102313
0.102696
0.103103
0.103534
0.103983
0.104449
0.104926
0.10541
0.105895
0.106377
0.10685
0.107308
0.107747
0.0999879
0.100163
0.100353
0.100561
0.100789
0.10104
0.101315
0.101616
0.101944
0.102299
0.10268
0.103087
0.103517
0.103966
0.104432
0.104909
0.105393
0.105878
0.10636
0.106834
0.107293
0.107734
0.0999855
0.10016
0.10035
0.100557
0.100785
0.101035
0.101309
0.101609
0.101937
0.102291
0.102672
0.103078
0.103507
0.103956
0.104422
0.104899
0.105383
0.105868
0.106351
0.106825
0.107285
0.107727
0.0978383
0.0978456
0.0978601
0.0978816
0.0979102
0.0979454
0.0979872
0.0980354
0.0980895
0.0981495
0.098215
0.0982861
0.0983625
0.0984443
0.0985318
0.0986253
0.0987253
0.0988326
0.0989482
0.0990733
0.0992093
0.099358
0.0995211
0.0997005
0.0998981
0.100116
0.100355
0.100618
0.0978214
0.0978286
0.0978432
0.0978648
0.0978934
0.0979289
0.0979709
0.0980192
0.0980735
0.0981337
0.0981996
0.0982708
0.0983475
0.0984296
0.0985172
0.0986107
0.0987106
0.0988176
0.0989326
0.0990569
0.0991918
0.0993389
0.0995
0.0996771
0.0998719
0.100086
0.100322
0.10058
0.0978045
0.0978119
0.0978264
0.0978482
0.0978769
0.0979125
0.0979546
0.0980032
0.0980578
0.0981182
0.0981843
0.0982559
0.0983328
0.098415
0.0985028
0.0985963
0.0986961
0.0988028
0.0989173
0.0990407
0.0991744
0.09932
0.0994791
0.0996537
0.0998456
0.100057
0.100288
0.100543
0.0977879
0.0977953
0.0978099
0.0978317
0.0978606
0.0978963
0.0979387
0.0979874
0.0980422
0.0981029
0.0981693
0.0982411
0.0983183
0.0984008
0.0984886
0.0985822
0.0986819
0.0987883
0.0989022
0.0990248
0.0991574
0.0993013
0.0994584
0.0996305
0.0998193
0.100027
0.100255
0.100504
0.0977715
0.0977789
0.0977936
0.0978155
0.0978445
0.0978804
0.0979229
0.0979718
0.0980269
0.0980879
0.0981546
0.0982267
0.0983041
0.0983868
0.0984748
0.0985684
0.098668
0.0987741
0.0988875
0.0990093
0.0991406
0.0992829
0.099438
0.0996074
0.0997932
0.0999971
0.100221
0.100466
0.0977554
0.0977628
0.0977775
0.0977995
0.0978286
0.0978647
0.0979074
0.0979565
0.0980119
0.0980732
0.0981401
0.0982125
0.0982902
0.0983731
0.0984613
0.098555
0.0986544
0.0987602
0.0988731
0.098994
0.0991242
0.0992649
0.0994178
0.0995847
0.0997673
0.0999676
0.100187
0.100428
0.0977395
0.0977469
0.0977617
0.0977838
0.0978131
0.0978493
0.0978922
0.0979416
0.0979971
0.0980587
0.0981259
0.0981986
0.0982766
0.0983597
0.0984481
0.0985419
0.0986413
0.0987468
0.0988591
0.0989792
0.0991081
0.0992472
0.0993981
0.0995623
0.0997417
0.0999383
0.100154
0.10039
0.0977239
0.0977314
0.0977462
0.0977684
0.0977978
0.0978341
0.0978772
0.0979269
0.0979827
0.0980445
0.0981121
0.098185
0.0982633
0.0983467
0.0984353
0.0985291
0.0986285
0.0987337
0.0988456
0.0989648
0.0990925
0.09923
0.0993787
0.0995403
0.0997166
0.0999093
0.10012
0.100351
0.0977087
0.0977161
0.0977311
0.0977534
0.0977829
0.0978194
0.0978627
0.0979125
0.0979686
0.0980307
0.0980985
0.0981718
0.0982504
0.0983341
0.0984229
0.0985168
0.0986161
0.0987211
0.0988324
0.0989509
0.0990774
0.0992133
0.0993599
0.0995189
0.099692
0.0998809
0.100088
0.100314
0.0976938
0.0977013
0.0977163
0.0977387
0.0977683
0.0978049
0.0978484
0.0978985
0.0979549
0.0980173
0.0980854
0.098159
0.0982379
0.0983218
0.0984108
0.0985048
0.0986041
0.0987089
0.0988198
0.0989375
0.0990629
0.0991972
0.0993417
0.0994981
0.0996679
0.0998531
0.100055
0.100277
0.0976792
0.0976868
0.0977018
0.0977243
0.0977541
0.0977909
0.0978346
0.0978849
0.0979415
0.0980042
0.0980726
0.0981465
0.0982257
0.09831
0.0983992
0.0984933
0.0985926
0.0986972
0.0988076
0.0989246
0.0990489
0.0991816
0.0993241
0.0994779
0.0996446
0.099826
0.100024
0.10024
0.0976651
0.0976727
0.0976878
0.0977104
0.0977402
0.0977772
0.0978211
0.0978716
0.0979285
0.0979915
0.0980602
0.0981345
0.098214
0.0982985
0.098388
0.0984823
0.0985815
0.098686
0.098796
0.0989122
0.0990355
0.0991667
0.0993072
0.0994585
0.0996221
0.0997998
0.0999935
0.100205
0.0976514
0.097659
0.0976742
0.0976969
0.0977269
0.097764
0.0978081
0.0978588
0.097916
0.0979792
0.0980483
0.0981229
0.0982027
0.0982875
0.0983772
0.0984716
0.0985709
0.0986752
0.0987849
0.0989005
0.0990227
0.0991525
0.0992911
0.0994399
0.0996005
0.0997745
0.0999639
0.100171
0.0976382
0.0976458
0.0976611
0.0976838
0.0977139
0.0977512
0.0977955
0.0978464
0.0979038
0.0979674
0.0980368
0.0981117
0.0981918
0.0982769
0.0983669
0.0984615
0.0985608
0.098665
0.0987744
0.0988893
0.0990106
0.099139
0.0992758
0.0994222
0.0995798
0.0997503
0.0999355
0.100137
0.0976254
0.0976331
0.0976484
0.0976712
0.0977014
0.0977389
0.0977833
0.0978345
0.0978922
0.097956
0.0980257
0.0981009
0.0981814
0.0982668
0.098357
0.0984518
0.0985513
0.0986554
0.0987644
0.0988788
0.0989991
0.0991263
0.0992613
0.0994054
0.0995602
0.0997272
0.0999084
0.100106
0.0976132
0.0976209
0.0976362
0.0976591
0.0976895
0.097727
0.0977717
0.0978231
0.097881
0.0979451
0.0980151
0.0980906
0.0981714
0.0982572
0.0983476
0.0984427
0.0985422
0.0986462
0.098755
0.0988689
0.0989884
0.0991143
0.0992476
0.0993896
0.0995416
0.0997054
0.0998826
0.100075
0.0976014
0.0976092
0.0976246
0.0976476
0.097678
0.0977157
0.0977605
0.0978121
0.0978703
0.0979347
0.098005
0.0980808
0.0981619
0.098248
0.0983387
0.098434
0.0985336
0.0986377
0.0987462
0.0988596
0.0989784
0.0991032
0.0992349
0.0993748
0.0995242
0.0996848
0.0998582
0.100046
0.0975903
0.097598
0.0976135
0.0976365
0.0976671
0.0977049
0.0977499
0.0978017
0.0978601
0.0979247
0.0979953
0.0980715
0.0981529
0.0982393
0.0983304
0.0984258
0.0985256
0.0986296
0.098738
0.098851
0.0989691
0.0990928
0.0992231
0.0993611
0.099508
0.0996655
0.0998353
0.100019
0.0975796
0.0975874
0.0976029
0.097626
0.0976567
0.0976947
0.0977398
0.0977918
0.0978504
0.0979153
0.0979862
0.0980627
0.0981444
0.0982311
0.0983225
0.0984182
0.0985181
0.0986222
0.0987304
0.0988431
0.0989605
0.0990833
0.0992122
0.0993483
0.099493
0.0996476
0.099814
0.099994
0.0975696
0.0975774
0.0975929
0.0976162
0.0976469
0.097685
0.0977303
0.0977825
0.0978413
0.0979065
0.0979776
0.0980544
0.0981365
0.0982235
0.0983151
0.098411
0.0985111
0.0986153
0.0987234
0.0988357
0.0989526
0.0990745
0.0992022
0.0993367
0.0994792
0.0996311
0.0997943
0.0999705
0.0975602
0.097568
0.0975836
0.0976069
0.0976377
0.0976759
0.0977214
0.0977737
0.0978328
0.0978982
0.0979696
0.0980466
0.098129
0.0982163
0.0983082
0.0984044
0.0985047
0.0986089
0.098717
0.0988291
0.0989454
0.0990665
0.0991931
0.0993261
0.0994666
0.099616
0.0997762
0.0999488
0.0975514
0.0975592
0.0975749
0.0975982
0.0976291
0.0976675
0.097713
0.0977656
0.0978248
0.0978904
0.0979621
0.0980394
0.0981221
0.0982097
0.0983018
0.0983983
0.0984988
0.0986031
0.0987111
0.098823
0.0989389
0.0990594
0.0991849
0.0993165
0.0994551
0.0996023
0.0997597
0.099929
0.0975432
0.0975511
0.0975668
0.0975902
0.0976212
0.0976596
0.0977053
0.097758
0.0978174
0.0978832
0.0979551
0.0980327
0.0981157
0.0982035
0.098296
0.0983927
0.0984933
0.0985978
0.0987058
0.0988175
0.0989331
0.0990529
0.0991776
0.0993079
0.0994449
0.09959
0.0997448
0.099911
0.0975358
0.0975436
0.0975593
0.0975828
0.0976139
0.0976524
0.0976982
0.097751
0.0978106
0.0978767
0.0979488
0.0980266
0.0981098
0.098198
0.0982907
0.0983876
0.0984884
0.098593
0.098701
0.0988126
0.0989279
0.0990472
0.099171
0.0993002
0.0994358
0.099579
0.0997314
0.0998949
0.097529
0.0975368
0.0975526
0.0975761
0.0976072
0.0976458
0.0976918
0.0977447
0.0978045
0.0978707
0.097943
0.0980211
0.0981045
0.0981929
0.0982859
0.098383
0.0984841
0.0985887
0.0986968
0.0988083
0.0989233
0.0990422
0.0991653
0.0992935
0.0994277
0.0995693
0.0997196
0.0998806
0.0975228
0.0975307
0.0975465
0.09757
0.0976012
0.0976399
0.097686
0.0977391
0.097799
0.0978653
0.0979378
0.0980161
0.0980998
0.0981884
0.0982816
0.0983789
0.0984802
0.0985849
0.0986931
0.0988045
0.0989194
0.0990378
0.0991603
0.0992877
0.0994207
0.0995608
0.0997093
0.099868
0.0975174
0.0975253
0.0975411
0.0975647
0.097596
0.0976347
0.0976808
0.097734
0.0977941
0.0978606
0.0979333
0.0980117
0.0980956
0.0981844
0.0982778
0.0983754
0.0984767
0.0985816
0.0986899
0.0988013
0.0989159
0.0990341
0.0991561
0.0992827
0.0994147
0.0995535
0.0997003
0.0998571
0.0975127
0.0975207
0.0975365
0.0975601
0.0975914
0.0976302
0.0976764
0.0977297
0.0977898
0.0978565
0.0979293
0.0980079
0.098092
0.098181
0.0982745
0.0983723
0.0984738
0.0985788
0.0986871
0.0987985
0.098913
0.0990309
0.0991525
0.0992784
0.0994096
0.0995473
0.0996928
0.0998479
0.0975088
0.0975167
0.0975325
0.0975562
0.0975875
0.0976264
0.0976727
0.097726
0.0977863
0.097853
0.097926
0.0980047
0.0980889
0.0981781
0.0982718
0.0983697
0.0984714
0.0985765
0.0986848
0.0987962
0.0989106
0.0990283
0.0991495
0.0992749
0.0994055
0.0995422
0.0996865
0.0998402
0.0975056
0.0975135
0.0975293
0.097553
0.0975844
0.0976233
0.0976696
0.097723
0.0977833
0.0978502
0.0979232
0.0980021
0.0980864
0.0981757
0.0982696
0.0983676
0.0984694
0.0985746
0.0986829
0.0987943
0.0989087
0.0990262
0.0991471
0.0992722
0.0994021
0.0995381
0.0996815
0.099834
0.0975031
0.097511
0.0975269
0.0975506
0.097582
0.0976209
0.0976673
0.0977207
0.0977811
0.097848
0.0979211
0.0980001
0.0980845
0.0981739
0.0982679
0.098366
0.0984678
0.0985731
0.0986815
0.0987929
0.0989072
0.0990245
0.0991453
0.09927
0.0993995
0.0995349
0.0996776
0.0998293
0.0975014
0.0975093
0.0975252
0.0975489
0.0975803
0.0976193
0.0976656
0.0977191
0.0977795
0.0978465
0.0979197
0.0979987
0.0980832
0.0981726
0.0982667
0.0983648
0.0984668
0.0985721
0.0986805
0.0987919
0.0989061
0.0990234
0.099144
0.0992685
0.0993977
0.0995327
0.0996749
0.099826
0.0975004
0.0975083
0.0975242
0.0975479
0.0975793
0.0976183
0.0976647
0.0977182
0.0977786
0.0978456
0.0979188
0.0979979
0.0980824
0.0981719
0.098266
0.0983642
0.0984661
0.0985715
0.0986799
0.0987913
0.0989055
0.0990227
0.0991433
0.0992676
0.0993967
0.0995315
0.0996734
0.0998241
0.108224
0.108239
0.108251
0.108258
0.108262
0.108265
0.108146
0.108146
0.108146
0.108143
0.108139
0.108134
0.10802
0.108009
0.107998
0.107986
0.107974
0.10796
0.107849
0.107829
0.107809
0.107788
0.107767
0.107744
0.107635
0.107607
0.107579
0.10755
0.10752
0.107489
0.10738
0.107345
0.10731
0.107274
0.107237
0.107198
0.107087
0.107047
0.107006
0.106964
0.10692
0.106874
0.106761
0.106716
0.10667
0.106622
0.106573
0.106521
0.106404
0.106356
0.106305
0.106253
0.106199
0.106142
0.106022
0.10597
0.105917
0.105861
0.105803
0.105742
0.105618
0.105564
0.105508
0.10545
0.105389
0.105326
0.105197
0.105142
0.105085
0.105025
0.104962
0.104897
0.104765
0.104709
0.104651
0.104591
0.104527
0.104462
0.104326
0.104271
0.104213
0.104152
0.104089
0.104024
0.103886
0.103831
0.103774
0.103715
0.103653
0.103589
0.10345
0.103396
0.103341
0.103283
0.103223
0.103161
0.103021
0.10297
0.102917
0.102862
0.102804
0.102745
0.102606
0.102557
0.102506
0.102454
0.1024
0.102343
0.102207
0.102161
0.102113
0.102064
0.102013
0.101961
0.101827
0.101785
0.10174
0.101695
0.101647
0.101599
0.10147
0.101431
0.10139
0.101348
0.101304
0.10126
0.101137
0.101101
0.101063
0.101025
0.100985
0.100945
0.100655
0.100388
0.100145
0.0999244
0.099724
0.0995423
0.0993773
0.0992271
0.09909
0.0989641
0.098848
0.0987404
0.0986402
0.0985468
0.0984594
0.0983777
0.0983015
0.0982307
0.0981654
0.0981057
0.0980518
0.0980039
0.0979622
0.0979271
0.0978987
0.0978772
0.0978628
0.0978555
0.100691
0.100421
0.100174
0.0999505
0.0997475
0.0995635
0.0993967
0.0992451
0.0991069
0.0989802
0.0988636
0.0987557
0.0986554
0.098562
0.0984747
0.0983932
0.0983172
0.0982467
0.0981816
0.0981221
0.0980684
0.0980207
0.0979792
0.0979442
0.0979159
0.0978945
0.0978801
0.0978729
0.100727
0.100453
0.100203
0.0999764
0.0997708
0.0995848
0.0994162
0.0992632
0.0991239
0.0989965
0.0988794
0.0987712
0.0986708
0.0985774
0.0984902
0.0984089
0.0983331
0.0982628
0.0981979
0.0981387
0.0980851
0.0980376
0.0979963
0.0979614
0.0979332
0.0979119
0.0978976
0.0978904
0.100761
0.100484
0.100232
0.100002
0.099794
0.0996059
0.0994357
0.0992814
0.0991411
0.0990129
0.0988953
0.0987869
0.0986864
0.0985929
0.0985059
0.0984247
0.0983491
0.098279
0.0982144
0.0981553
0.098102
0.0980546
0.0980135
0.0979787
0.0979506
0.0979294
0.0979151
0.0979079
0.100795
0.100515
0.100259
0.100027
0.099817
0.0996269
0.0994551
0.0992996
0.0991583
0.0990294
0.0989114
0.0988026
0.098702
0.0986086
0.0985216
0.0984406
0.0983652
0.0982953
0.0982309
0.098172
0.0981189
0.0980717
0.0980307
0.0979961
0.0979681
0.0979469
0.0979327
0.0979255
0.100828
0.100545
0.100287
0.100052
0.0998396
0.0996478
0.0994744
0.0993177
0.0991755
0.099046
0.0989275
0.0988185
0.0987178
0.0986244
0.0985375
0.0984566
0.0983814
0.0983117
0.0982475
0.0981888
0.0981359
0.0980888
0.0980479
0.0980134
0.0979855
0.0979644
0.0979502
0.0979431
0.108912
0.108911
0.108909
0.108907
0.108903
0.108899
0.108893
0.108887
0.10888
0.108871
0.108862
0.108852
0.10884
0.108828
0.108814
0.108799
0.108783
0.108766
0.108747
0.108727
0.108706
0.108683
0.108659
0.108634
0.108607
0.10858
0.108551
0.10852
0.10849
0.108458
0.108426
0.108393
0.108361
0.10833
0.1083
0.108272
0.108247
0.108227
0.108214
0.10821
0.108865
0.108864
0.108862
0.108859
0.108856
0.108851
0.108846
0.10884
0.108832
0.108824
0.108815
0.108804
0.108793
0.10878
0.108767
0.108752
0.108736
0.108718
0.1087
0.10868
0.108659
0.108636
0.108612
0.108587
0.10856
0.108532
0.108503
0.108473
0.108442
0.10841
0.108378
0.108346
0.108313
0.108282
0.108251
0.108222
0.108197
0.108175
0.108158
0.108148
0.10877
0.108769
0.108768
0.108765
0.108762
0.108757
0.108752
0.108745
0.108738
0.10873
0.108721
0.10871
0.108699
0.108686
0.108673
0.108658
0.108642
0.108624
0.108606
0.108586
0.108565
0.108542
0.108518
0.108493
0.108466
0.108438
0.108409
0.108379
0.108348
0.108316
0.108284
0.108251
0.108218
0.108185
0.108154
0.108124
0.108096
0.108071
0.10805
0.108033
0.10863
0.108629
0.108628
0.108625
0.108621
0.108617
0.108611
0.108605
0.108598
0.10859
0.10858
0.10857
0.108559
0.108546
0.108533
0.108518
0.108502
0.108484
0.108466
0.108446
0.108425
0.108402
0.108378
0.108353
0.108326
0.108299
0.108269
0.108239
0.108208
0.108176
0.108143
0.108109
0.108076
0.108043
0.10801
0.107978
0.107948
0.10792
0.107894
0.10787
0.108445
0.108444
0.108443
0.10844
0.108436
0.108432
0.108427
0.10842
0.108413
0.108405
0.108396
0.108385
0.108374
0.108361
0.108348
0.108333
0.108317
0.1083
0.108281
0.108262
0.10824
0.108218
0.108194
0.108169
0.108142
0.108114
0.108085
0.108055
0.108023
0.107991
0.107957
0.107924
0.107889
0.107855
0.107821
0.107787
0.107754
0.107722
0.107692
0.107663
0.108218
0.108217
0.108215
0.108212
0.108209
0.108204
0.108199
0.108193
0.108185
0.108177
0.108168
0.108158
0.108146
0.108134
0.10812
0.108106
0.10809
0.108073
0.108054
0.108034
0.108013
0.107991
0.107967
0.107942
0.107915
0.107887
0.107858
0.107828
0.107796
0.107763
0.10773
0.107695
0.10766
0.107624
0.107589
0.107553
0.107517
0.107482
0.107448
0.107414
0.107949
0.107948
0.107947
0.107944
0.10794
0.107936
0.107931
0.107924
0.107917
0.107909
0.1079
0.107889
0.107878
0.107866
0.107852
0.107838
0.107822
0.107805
0.107786
0.107767
0.107746
0.107723
0.1077
0.107675
0.107648
0.10762
0.107591
0.107561
0.107529
0.107496
0.107462
0.107426
0.107391
0.107354
0.107317
0.107279
0.107241
0.107203
0.107165
0.107126
0.107643
0.107642
0.10764
0.107638
0.107634
0.10763
0.107624
0.107618
0.107611
0.107603
0.107594
0.107583
0.107572
0.10756
0.107547
0.107532
0.107516
0.107499
0.107481
0.107462
0.107441
0.107419
0.107395
0.10737
0.107344
0.107316
0.107287
0.107256
0.107224
0.107191
0.107156
0.107121
0.107084
0.107046
0.107008
0.106969
0.106929
0.106888
0.106846
0.106804
0.107302
0.107301
0.1073
0.107297
0.107293
0.107289
0.107284
0.107277
0.10727
0.107262
0.107253
0.107243
0.107232
0.10722
0.107206
0.107192
0.107176
0.107159
0.107141
0.107122
0.107101
0.107079
0.107056
0.107031
0.107005
0.106977
0.106948
0.106917
0.106885
0.106852
0.106817
0.106781
0.106744
0.106706
0.106666
0.106625
0.106583
0.10654
0.106496
0.106451
0.10693
0.10693
0.106928
0.106925
0.106922
0.106917
0.106912
0.106906
0.106899
0.106891
0.106881
0.106871
0.10686
0.106848
0.106835
0.106821
0.106805
0.106789
0.106771
0.106751
0.106731
0.106709
0.106686
0.106661
0.106635
0.106608
0.106579
0.106549
0.106517
0.106483
0.106448
0.106412
0.106374
0.106335
0.106295
0.106253
0.10621
0.106165
0.106119
0.106071
0.106532
0.106531
0.106529
0.106527
0.106523
0.106519
0.106513
0.106507
0.1065
0.106492
0.106483
0.106473
0.106462
0.10645
0.106437
0.106423
0.106408
0.106391
0.106373
0.106354
0.106334
0.106313
0.10629
0.106265
0.10624
0.106213
0.106184
0.106154
0.106122
0.106089
0.106054
0.106018
0.10598
0.10594
0.105899
0.105857
0.105812
0.105766
0.105719
0.105669
0.106111
0.10611
0.106108
0.106106
0.106102
0.106098
0.106093
0.106086
0.106079
0.106071
0.106063
0.106053
0.106042
0.10603
0.106017
0.106003
0.105988
0.105972
0.105954
0.105935
0.105915
0.105894
0.105872
0.105848
0.105822
0.105795
0.105767
0.105737
0.105706
0.105673
0.105638
0.105602
0.105564
0.105525
0.105484
0.105441
0.105396
0.105349
0.105301
0.10525
0.105672
0.105672
0.10567
0.105667
0.105664
0.10566
0.105654
0.105648
0.105641
0.105633
0.105625
0.105615
0.105604
0.105592
0.105579
0.105566
0.105551
0.105535
0.105518
0.105499
0.10548
0.105459
0.105436
0.105413
0.105388
0.105362
0.105334
0.105304
0.105273
0.105241
0.105207
0.105171
0.105133
0.105094
0.105053
0.10501
0.104965
0.104918
0.104869
0.104818
0.105222
0.105221
0.105219
0.105217
0.105213
0.105209
0.105204
0.105198
0.105191
0.105183
0.105174
0.105165
0.105154
0.105142
0.10513
0.105116
0.105102
0.105086
0.105069
0.105051
0.105032
0.105011
0.104989
0.104966
0.104942
0.104916
0.104889
0.10486
0.10483
0.104798
0.104764
0.104729
0.104692
0.104653
0.104612
0.10457
0.104525
0.104479
0.10443
0.104379
0.104764
0.104763
0.104762
0.104759
0.104756
0.104752
0.104746
0.10474
0.104734
0.104726
0.104717
0.104708
0.104697
0.104686
0.104673
0.10466
0.104646
0.10463
0.104614
0.104596
0.104577
0.104557
0.104536
0.104514
0.10449
0.104464
0.104438
0.10441
0.10438
0.104349
0.104316
0.104282
0.104245
0.104207
0.104168
0.104126
0.104082
0.104036
0.103988
0.103938
0.104305
0.104304
0.104303
0.1043
0.104297
0.104293
0.104288
0.104282
0.104275
0.104267
0.104259
0.104249
0.104239
0.104228
0.104216
0.104202
0.104188
0.104173
0.104157
0.10414
0.104122
0.104102
0.104081
0.10406
0.104036
0.104012
0.103986
0.103959
0.10393
0.1039
0.103868
0.103834
0.103799
0.103762
0.103724
0.103683
0.10364
0.103596
0.103549
0.1035
0.10385
0.103849
0.103848
0.103845
0.103842
0.103838
0.103833
0.103827
0.10382
0.103812
0.103804
0.103795
0.103785
0.103774
0.103762
0.103749
0.103735
0.10372
0.103705
0.103688
0.10367
0.103651
0.103631
0.10361
0.103587
0.103564
0.103539
0.103512
0.103484
0.103455
0.103425
0.103392
0.103358
0.103323
0.103285
0.103246
0.103205
0.103162
0.103117
0.10307
0.103404
0.103403
0.103401
0.103399
0.103396
0.103391
0.103387
0.103381
0.103374
0.103367
0.103358
0.103349
0.103339
0.103329
0.103317
0.103304
0.103291
0.103276
0.103261
0.103245
0.103227
0.103209
0.10319
0.103169
0.103148
0.103125
0.103101
0.103075
0.103049
0.103021
0.102991
0.10296
0.102928
0.102893
0.102858
0.10282
0.102781
0.10274
0.102697
0.102652
0.102971
0.10297
0.102969
0.102966
0.102963
0.102959
0.102954
0.102948
0.102942
0.102935
0.102927
0.102918
0.102908
0.102897
0.102886
0.102874
0.10286
0.102846
0.102831
0.102816
0.102799
0.102781
0.102762
0.102743
0.102722
0.1027
0.102677
0.102652
0.102627
0.1026
0.102572
0.102542
0.102511
0.102479
0.102445
0.102409
0.102372
0.102333
0.102293
0.102251
0.102557
0.102556
0.102554
0.102552
0.102549
0.102544
0.10254
0.102534
0.102528
0.102521
0.102513
0.102504
0.102494
0.102484
0.102473
0.102461
0.102448
0.102434
0.10242
0.102404
0.102388
0.102371
0.102353
0.102334
0.102314
0.102293
0.102271
0.102248
0.102223
0.102198
0.102171
0.102143
0.102114
0.102083
0.102051
0.102017
0.101982
0.101946
0.101908
0.101868
0.102163
0.102162
0.102161
0.102158
0.102155
0.102151
0.102147
0.102141
0.102135
0.102128
0.10212
0.102111
0.102102
0.102092
0.102081
0.102069
0.102057
0.102043
0.102029
0.102014
0.101999
0.101982
0.101965
0.101947
0.101927
0.101907
0.101886
0.101864
0.101841
0.101817
0.101791
0.101765
0.101737
0.101708
0.101678
0.101647
0.101614
0.10158
0.101545
0.101508
0.101794
0.101793
0.101792
0.101789
0.101786
0.101782
0.101778
0.101772
0.101766
0.101759
0.101751
0.101743
0.101734
0.101724
0.101713
0.101702
0.10169
0.101677
0.101663
0.101649
0.101634
0.101618
0.101601
0.101583
0.101565
0.101546
0.101526
0.101505
0.101483
0.10146
0.101436
0.101411
0.101385
0.101358
0.10133
0.1013
0.10127
0.101238
0.101206
0.101172
0.100861
0.100575
0.100314
0.100076
0.099862
0.0996684
0.0994937
0.0993358
0.0991927
0.0990626
0.0989437
0.0988345
0.0987337
0.0986403
0.0985535
0.0984727
0.0983977
0.0983281
0.0982641
0.0982056
0.0981528
0.0981059
0.0980652
0.0980308
0.098003
0.0979819
0.0979678
0.0979607
0.100892
0.100603
0.10034
0.1001
0.099884
0.0996888
0.0995127
0.0993538
0.09921
0.0990793
0.09896
0.0988505
0.0987496
0.0986562
0.0985695
0.0984888
0.0984139
0.0983446
0.0982807
0.0982224
0.0981698
0.098123
0.0980824
0.0980481
0.0980204
0.0979994
0.0979853
0.0979782
0.100922
0.100631
0.100365
0.100124
0.0999057
0.0997089
0.0995316
0.0993717
0.0992271
0.0990959
0.0989762
0.0988665
0.0987655
0.0986721
0.0985855
0.098505
0.0984302
0.098361
0.0982974
0.0982392
0.0981867
0.0981401
0.0980996
0.0980654
0.0980377
0.0980168
0.0980027
0.0979957
0.100951
0.100658
0.10039
0.100147
0.0999269
0.0997287
0.0995503
0.0993895
0.0992442
0.0991124
0.0989924
0.0988826
0.0987815
0.0986881
0.0986015
0.0985211
0.0984465
0.0983775
0.0983139
0.0982559
0.0982036
0.0981571
0.0981167
0.0980826
0.098055
0.0980341
0.0980201
0.098013
0.100979
0.100684
0.100414
0.100169
0.0999477
0.0997483
0.0995687
0.099407
0.0992611
0.0991289
0.0990086
0.0988985
0.0987974
0.098704
0.0986175
0.0985372
0.0984627
0.0983938
0.0983304
0.0982726
0.0982204
0.098174
0.0981337
0.0980996
0.0980721
0.0980513
0.0980373
0.0980303
0.101006
0.100709
0.100437
0.100191
0.0999681
0.0997675
0.0995869
0.0994244
0.0992779
0.0991453
0.0990247
0.0989145
0.0988132
0.0987198
0.0986334
0.0985532
0.0984789
0.0984101
0.0983469
0.0982891
0.098237
0.0981908
0.0981505
0.0981166
0.0980891
0.0980683
0.0980544
0.0980474
0.101033
0.100733
0.10046
0.100212
0.0999881
0.0997863
0.0996048
0.0994416
0.0992945
0.0991615
0.0990406
0.0989303
0.098829
0.0987356
0.0986492
0.0985691
0.0984949
0.0984263
0.0983631
0.0983055
0.0982536
0.0982074
0.0981672
0.0981334
0.0981059
0.0980852
0.0980713
0.0980643
0.101058
0.100757
0.100482
0.100233
0.100008
0.0998047
0.0996225
0.0994586
0.099311
0.0991776
0.0990565
0.098946
0.0988447
0.0987513
0.0986649
0.0985849
0.0985108
0.0984423
0.0983793
0.0983218
0.0982699
0.0982238
0.0981838
0.0981499
0.0981226
0.0981019
0.098088
0.098081
0.101082
0.10078
0.100504
0.100253
0.100027
0.0998228
0.0996398
0.0994753
0.0993272
0.0991935
0.0990722
0.0989616
0.0988602
0.0987668
0.0986805
0.0986006
0.0985266
0.0984582
0.0983953
0.0983379
0.0982861
0.0982401
0.0982001
0.0981663
0.098139
0.0981183
0.0981045
0.0980975
0.101106
0.100802
0.100524
0.100272
0.100045
0.0998405
0.0996568
0.0994917
0.0993433
0.0992092
0.0990877
0.098977
0.0988755
0.0987822
0.0986959
0.0986161
0.0985422
0.0984738
0.098411
0.0983537
0.098302
0.0982561
0.0982162
0.0981825
0.0981552
0.0981345
0.0981207
0.0981137
0.101128
0.100823
0.100544
0.100291
0.100063
0.0998578
0.0996734
0.0995079
0.099359
0.0992247
0.099103
0.0989922
0.0988907
0.0987974
0.0987112
0.0986314
0.0985575
0.0984893
0.0984266
0.0983694
0.0983177
0.0982719
0.098232
0.0981983
0.0981711
0.0981505
0.0981366
0.0981297
0.10115
0.100844
0.100564
0.10031
0.100081
0.0998747
0.0996898
0.0995237
0.0993745
0.09924
0.0991181
0.0990072
0.0989057
0.0988123
0.0987262
0.0986464
0.0985727
0.0985045
0.0984419
0.0983847
0.0983332
0.0982874
0.0982476
0.0982139
0.0981867
0.0981661
0.0981523
0.0981454
0.101171
0.100863
0.100583
0.100328
0.100098
0.0998912
0.0997057
0.0995393
0.0993897
0.099255
0.0991329
0.0990219
0.0989204
0.0988271
0.0987409
0.0986613
0.0985876
0.0985195
0.0984569
0.0983998
0.0983483
0.0983026
0.0982628
0.0982292
0.098202
0.0981815
0.0981677
0.0981607
0.101191
0.100882
0.100601
0.100345
0.100115
0.0999072
0.0997213
0.0995545
0.0994046
0.0992697
0.0991475
0.0990364
0.0989349
0.0988415
0.0987554
0.0986758
0.0986021
0.0985341
0.0984716
0.0984146
0.0983632
0.0983175
0.0982777
0.0982442
0.098217
0.0981965
0.0981827
0.0981757
0.10121
0.100901
0.100618
0.100362
0.100131
0.0999228
0.0997364
0.0995693
0.0994192
0.099284
0.0991618
0.0990506
0.098949
0.0988557
0.0987696
0.09869
0.0986164
0.0985485
0.098486
0.098429
0.0983776
0.098332
0.0982923
0.0982588
0.0982316
0.0982111
0.0981973
0.0981904
0.101228
0.100918
0.100635
0.100378
0.100146
0.099938
0.0997512
0.0995838
0.0994334
0.0992981
0.0991757
0.0990645
0.0989629
0.0988696
0.0987835
0.098704
0.0986304
0.0985625
0.0985001
0.0984431
0.0983918
0.0983462
0.0983065
0.098273
0.0982459
0.0982254
0.0982116
0.0982047
0.101246
0.100935
0.100651
0.100394
0.100161
0.0999527
0.0997656
0.0995978
0.0994473
0.0993118
0.0991893
0.0990781
0.0989764
0.0988831
0.098797
0.0987175
0.098644
0.0985761
0.0985137
0.0984568
0.0984055
0.0983599
0.0983203
0.0982868
0.0982597
0.0982392
0.0982254
0.0982185
0.101263
0.100951
0.100667
0.100409
0.100176
0.0999669
0.0997795
0.0996115
0.0994608
0.0993252
0.0992026
0.0990912
0.0989896
0.0988962
0.0988102
0.0987307
0.0986572
0.0985894
0.098527
0.0984702
0.0984189
0.0983733
0.0983337
0.0983002
0.0982731
0.0982526
0.0982389
0.0982319
0.101279
0.100967
0.100682
0.100423
0.10019
0.0999807
0.099793
0.0996247
0.0994739
0.0993381
0.0992154
0.099104
0.0990023
0.098909
0.098823
0.0987435
0.09867
0.0986022
0.0985399
0.0984831
0.0984318
0.0983862
0.0983466
0.0983132
0.0982861
0.0982656
0.0982518
0.0982449
0.101294
0.100982
0.100696
0.100437
0.100204
0.099994
0.099806
0.0996376
0.0994865
0.0993506
0.0992279
0.0991164
0.0990147
0.0989213
0.0988353
0.0987559
0.0986824
0.0986146
0.0985523
0.0984955
0.0984443
0.0983987
0.0983591
0.0983257
0.0982986
0.0982781
0.0982644
0.0982575
0.101309
0.100996
0.10071
0.100451
0.100217
0.100007
0.0998185
0.0996499
0.0994987
0.0993627
0.0992399
0.0991284
0.0990266
0.0989333
0.0988473
0.0987678
0.0986944
0.0986266
0.0985643
0.0985075
0.0984563
0.0984107
0.0983712
0.0983377
0.0983107
0.0982902
0.0982764
0.0982695
0.101323
0.101009
0.100723
0.100463
0.100229
0.100019
0.0998305
0.0996618
0.0995104
0.0993744
0.0992515
0.0991399
0.0990381
0.0989447
0.0988587
0.0987793
0.0987058
0.0986381
0.0985758
0.098519
0.0984678
0.0984223
0.0983827
0.0983493
0.0983222
0.0983017
0.098288
0.0982811
0.101336
0.101022
0.100736
0.100476
0.100241
0.100031
0.0998421
0.0996732
0.0995217
0.0993855
0.0992626
0.099151
0.0990491
0.0989557
0.0988697
0.0987903
0.0987168
0.0986491
0.0985868
0.09853
0.0984788
0.0984333
0.0983937
0.0983603
0.0983332
0.0983127
0.098299
0.0982921
0.101349
0.101034
0.100748
0.100487
0.100253
0.100042
0.0998531
0.099684
0.0995324
0.0993962
0.0992732
0.0991615
0.0990597
0.0989662
0.0988802
0.0988007
0.0987273
0.0986595
0.0985973
0.0985405
0.0984893
0.0984438
0.0984042
0.0983708
0.0983437
0.0983232
0.0983095
0.0983026
0.10136
0.101046
0.100759
0.100498
0.100263
0.100053
0.0998636
0.0996944
0.0995427
0.0994063
0.0992832
0.0991716
0.0990697
0.0989762
0.0988902
0.0988107
0.0987373
0.0986695
0.0986073
0.0985505
0.0984993
0.0984538
0.0984142
0.0983807
0.0983537
0.0983332
0.0983195
0.0983125
0.101371
0.101057
0.100769
0.100509
0.100274
0.100063
0.0998735
0.0997041
0.0995524
0.0994159
0.0992928
0.0991811
0.0990791
0.0989857
0.0988996
0.0988201
0.0987467
0.0986789
0.0986167
0.0985599
0.0985087
0.0984632
0.0984236
0.0983902
0.0983631
0.0983426
0.0983289
0.098322
0.101382
0.101067
0.100779
0.100519
0.100283
0.100072
0.0998828
0.0997134
0.0995615
0.099425
0.0993018
0.09919
0.0990881
0.0989946
0.0989085
0.098829
0.0987556
0.0986878
0.0986255
0.0985687
0.0985175
0.098472
0.0984324
0.098399
0.0983719
0.0983514
0.0983377
0.0983308
0.101392
0.101077
0.100789
0.100528
0.100292
0.100081
0.0998915
0.099722
0.0995701
0.0994335
0.0993102
0.0991984
0.0990964
0.0990029
0.0989168
0.0988373
0.0987639
0.0986961
0.0986338
0.098577
0.0985258
0.0984803
0.0984407
0.0984073
0.0983802
0.0983597
0.0983459
0.098339
0.101401
0.101085
0.100797
0.100536
0.100301
0.100089
0.0998997
0.0997301
0.099578
0.0994414
0.0993181
0.0992062
0.0991042
0.0990107
0.0989246
0.098845
0.0987716
0.0987038
0.0986415
0.0985847
0.0985335
0.0984879
0.0984484
0.0984149
0.0983879
0.0983674
0.0983536
0.0983467
0.101409
0.101093
0.100805
0.100544
0.100308
0.100097
0.0999072
0.0997375
0.0995854
0.0994487
0.0993253
0.0992134
0.0991114
0.0990178
0.0989317
0.0988522
0.0987787
0.0987109
0.0986486
0.0985918
0.0985405
0.098495
0.0984554
0.098422
0.0983949
0.0983744
0.0983607
0.0983538
0.101416
0.101101
0.100813
0.100551
0.100315
0.100104
0.0999141
0.0997443
0.0995921
0.0994554
0.099332
0.09922
0.099118
0.0990244
0.0989382
0.0988587
0.0987852
0.0987174
0.0986551
0.0985983
0.098547
0.0985015
0.0984619
0.0984284
0.0984014
0.0983809
0.0983671
0.0983602
0.101423
0.101108
0.100819
0.100558
0.100322
0.10011
0.0999203
0.0997504
0.0995982
0.0994614
0.099338
0.099226
0.0991239
0.0990303
0.0989441
0.0988646
0.0987911
0.0987232
0.0986609
0.0986041
0.0985529
0.0985073
0.0984677
0.0984343
0.0984072
0.0983867
0.0983729
0.098366
0.101429
0.101114
0.100825
0.100563
0.100328
0.100116
0.0999259
0.099756
0.0996037
0.0994669
0.0993434
0.0992314
0.0991292
0.0990356
0.0989494
0.0988698
0.0987963
0.0987285
0.0986662
0.0986093
0.0985581
0.0985125
0.0984729
0.0984395
0.0984124
0.0983919
0.0983781
0.0983712
0.101435
0.101119
0.10083
0.100569
0.100333
0.100121
0.0999308
0.0997608
0.0996085
0.0994716
0.0993481
0.0992361
0.0991339
0.0990403
0.0989541
0.0988745
0.0988009
0.0987331
0.0986708
0.0986139
0.0985627
0.0985171
0.0984775
0.0984441
0.098417
0.0983965
0.0983827
0.0983758
0.101439
0.101123
0.100835
0.100573
0.100337
0.100125
0.099935
0.099765
0.0996126
0.0994757
0.0993522
0.0992401
0.0991379
0.0990443
0.0989581
0.0988784
0.0988049
0.0987371
0.0986747
0.0986179
0.0985666
0.0985211
0.0984814
0.098448
0.0984209
0.0984004
0.0983866
0.0983797
0.101443
0.101127
0.100838
0.100577
0.100341
0.100128
0.0999385
0.0997685
0.0996161
0.0994791
0.0993556
0.0992435
0.0991413
0.0990476
0.0989614
0.0988818
0.0988082
0.0987404
0.098678
0.0986212
0.0985699
0.0985243
0.0984847
0.0984513
0.0984242
0.0984037
0.0983899
0.098383
0.101446
0.10113
0.100841
0.10058
0.100343
0.100131
0.0999413
0.0997713
0.0996189
0.0994819
0.0993583
0.0992462
0.099144
0.0990503
0.0989641
0.0988844
0.0988109
0.098743
0.0986807
0.0986238
0.0985725
0.098527
0.0984874
0.0984539
0.0984268
0.0984063
0.0983925
0.0983856
0.101448
0.101132
0.100844
0.100582
0.100346
0.100133
0.0999435
0.0997734
0.0996209
0.099484
0.0993604
0.0992483
0.099146
0.0990523
0.0989661
0.0988864
0.0988129
0.098745
0.0986827
0.0986258
0.0985745
0.098529
0.0984893
0.0984559
0.0984288
0.0984083
0.0983945
0.0983876
0.10145
0.101134
0.100845
0.100583
0.100347
0.100135
0.0999449
0.0997748
0.0996223
0.0994853
0.0993617
0.0992496
0.0991474
0.0990537
0.0989674
0.0988878
0.0988142
0.0987463
0.098684
0.0986271
0.0985758
0.0985303
0.0984907
0.0984572
0.0984301
0.0984096
0.0983958
0.0983889
0.101451
0.101135
0.100846
0.100584
0.100348
0.100136
0.0999456
0.0997755
0.099623
0.099486
0.0993624
0.0992503
0.0991481
0.0990544
0.0989681
0.0988885
0.0988149
0.098747
0.0986847
0.0986278
0.0985765
0.0985309
0.0984913
0.0984578
0.0984307
0.0984102
0.0983965
0.0983895
)
;

boundaryField
{
    bc-2
    {
        type            empty;
    }
    bc-3
    {
        type            empty;
    }
    bottom
    {
        type            zeroGradient;
    }
    leftSide
    {
        type            zeroGradient;
    }
    naturalSurface
    {
        type            zeroGradient;
    }
    rightSide
    {
        type            zeroGradient;
    }
    slopesurface
    {
        type            zeroGradient;
    }
    subGradeSurface
    {
        type            zeroGradient;
    }
}


// ************************************************************************* //
