# Supplementary material for: A finite volume-based model for the hydrothermal behavior of soil under freeze–thaw cycles
Source: PLoS One. 2021 Jun 3;16(6):e0252680. doi: 10.1371/journal.pone.0252680 (PMC8174737; doi:10.1371/journal.pone.0252680)
Supplement: S1 Data — (ZIP) [file pone.0252680.s001.zip › Data at equal time interval/3.4992e+08/volContOfWater]

/*--------------------------------*- C++ -*----------------------------------*\
| =========                 |                                                 |
| \\      /  F ield         | OpenFOAM: The Open Source CFD Toolbox           |
|  \\    /   O peration     | Version:  2.4.0                                 |
|   \\  /    A nd           | Web:      www.OpenFOAM.org                      |
|    \\/     M anipulation  |                                                 |
\*---------------------------------------------------------------------------*/
FoamFile
{
    version     2.0;
    format      ascii;
    class       volScalarField;
    location    "3.4992e+08";
    object      volContOfWater;
}
// * * * * * * * * * * * * * * * * * * * * * * * * * * * * * * * * * * * * * //

dimensions      [0 0 0 0 0 0 0];

internalField   nonuniform List<scalar> 
9554
(
0.108919
0.108871
0.108777
0.108636
0.10845
0.108221
0.107951
0.107644
0.107302
0.106928
0.106528
0.106105
0.105665
0.105213
0.104754
0.104293
0.103837
0.103389
0.102956
0.10254
0.102147
0.101777
0.108918
0.10887
0.108776
0.108635
0.108449
0.10822
0.107951
0.107643
0.107301
0.106927
0.106527
0.106104
0.105664
0.105212
0.104753
0.104292
0.103836
0.103388
0.102955
0.10254
0.102146
0.101777
0.108916
0.108869
0.108774
0.108633
0.108447
0.108218
0.107949
0.107641
0.107299
0.106925
0.106525
0.106103
0.105662
0.10521
0.104751
0.104291
0.103834
0.103387
0.102953
0.102538
0.102144
0.101775
0.108913
0.108866
0.108771
0.10863
0.108445
0.108216
0.107946
0.107639
0.107296
0.106923
0.106523
0.1061
0.10566
0.105208
0.104748
0.104288
0.103832
0.103384
0.102951
0.102536
0.102142
0.101773
0.10891
0.108862
0.108768
0.108627
0.108441
0.108212
0.107943
0.107635
0.107293
0.106919
0.106519
0.106096
0.105656
0.105204
0.104745
0.104285
0.103828
0.103381
0.102948
0.102532
0.102139
0.101769
0.108905
0.108858
0.108763
0.108622
0.108437
0.108208
0.107938
0.107631
0.107288
0.106915
0.106515
0.106092
0.105652
0.1052
0.104741
0.10428
0.103824
0.103377
0.102944
0.102528
0.102135
0.101766
0.1089
0.108852
0.108758
0.108617
0.108431
0.108202
0.107933
0.107625
0.107283
0.10691
0.106509
0.106087
0.105647
0.105195
0.104736
0.104275
0.103819
0.103372
0.102939
0.102524
0.10213
0.101761
0.108894
0.108846
0.108751
0.108611
0.108425
0.108196
0.107927
0.107619
0.107277
0.106903
0.106503
0.106081
0.105641
0.105189
0.10473
0.104269
0.103813
0.103366
0.102933
0.102518
0.102124
0.101755
0.108886
0.108839
0.108744
0.108603
0.108418
0.108189
0.107919
0.107612
0.10727
0.106896
0.106496
0.106074
0.105634
0.105182
0.104723
0.104263
0.103806
0.103359
0.102926
0.102511
0.102118
0.101749
0.108878
0.10883
0.108736
0.108595
0.108409
0.108181
0.107911
0.107604
0.107261
0.106888
0.106488
0.106066
0.105626
0.105174
0.104715
0.104255
0.103799
0.103352
0.102919
0.102504
0.102111
0.101742
0.108869
0.108821
0.108727
0.108586
0.1084
0.108171
0.107902
0.107594
0.107252
0.106879
0.106479
0.106057
0.105617
0.105165
0.104706
0.104246
0.10379
0.103344
0.102911
0.102496
0.102103
0.101735
0.108858
0.108811
0.108716
0.108575
0.10839
0.108161
0.107892
0.107584
0.107242
0.106869
0.106469
0.106047
0.105607
0.105155
0.104697
0.104237
0.103781
0.103335
0.102902
0.102487
0.102095
0.101726
0.108847
0.108799
0.108705
0.108564
0.108378
0.10815
0.10788
0.107573
0.107231
0.106858
0.106458
0.106036
0.105596
0.105145
0.104686
0.104227
0.103771
0.103325
0.102892
0.102478
0.102085
0.101717
0.108834
0.108787
0.108692
0.108551
0.108366
0.108137
0.107868
0.107561
0.107219
0.106846
0.106446
0.106024
0.105585
0.105133
0.104675
0.104215
0.10376
0.103314
0.102882
0.102467
0.102075
0.101707
0.10882
0.108773
0.108678
0.108538
0.108352
0.108124
0.107854
0.107547
0.107205
0.106832
0.106433
0.106011
0.105572
0.10512
0.104662
0.104203
0.103748
0.103302
0.10287
0.102456
0.102064
0.101696
0.108806
0.108758
0.108663
0.108523
0.108337
0.108109
0.10784
0.107532
0.107191
0.106818
0.106419
0.105997
0.105558
0.105107
0.104649
0.10419
0.103735
0.103289
0.102858
0.102444
0.102052
0.101685
0.108789
0.108742
0.108647
0.108507
0.108321
0.108093
0.107824
0.107517
0.107175
0.106802
0.106403
0.105982
0.105543
0.105092
0.104635
0.104176
0.103721
0.103276
0.102845
0.102431
0.10204
0.101673
0.108772
0.108724
0.10863
0.108489
0.108304
0.108075
0.107806
0.1075
0.107158
0.106786
0.106387
0.105965
0.105527
0.105076
0.104619
0.104161
0.103707
0.103262
0.102831
0.102418
0.102027
0.10166
0.108753
0.108706
0.108611
0.10847
0.108285
0.108057
0.107788
0.107481
0.10714
0.106768
0.106369
0.105948
0.10551
0.105059
0.104603
0.104145
0.103691
0.103246
0.102816
0.102403
0.102013
0.101646
0.108733
0.108685
0.108591
0.10845
0.108265
0.108037
0.107768
0.107462
0.10712
0.106748
0.10635
0.105929
0.105491
0.105041
0.104585
0.104127
0.103674
0.10323
0.1028
0.102388
0.101998
0.101632
0.108711
0.108664
0.10857
0.108429
0.108244
0.108016
0.107747
0.107441
0.1071
0.106728
0.106329
0.105909
0.105471
0.105022
0.104566
0.104109
0.103656
0.103212
0.102783
0.102372
0.101982
0.101616
0.108689
0.108641
0.108547
0.108406
0.108221
0.107993
0.107724
0.107418
0.107077
0.106706
0.106308
0.105888
0.10545
0.105001
0.104546
0.104089
0.103637
0.103194
0.102765
0.102355
0.101965
0.101601
0.108664
0.108617
0.108522
0.108382
0.108197
0.107969
0.1077
0.107394
0.107054
0.106682
0.106285
0.105865
0.105428
0.104979
0.104524
0.104068
0.103617
0.103175
0.102746
0.102336
0.101948
0.101584
0.108639
0.108591
0.108497
0.108356
0.108171
0.107943
0.107675
0.107369
0.107029
0.106658
0.10626
0.105841
0.105404
0.104956
0.104502
0.104046
0.103596
0.103154
0.102727
0.102317
0.10193
0.101566
0.108612
0.108564
0.10847
0.108329
0.108144
0.107917
0.107648
0.107342
0.107002
0.106631
0.106234
0.105815
0.105379
0.104932
0.104478
0.104023
0.103573
0.103132
0.102706
0.102297
0.10191
0.101548
0.108583
0.108536
0.108441
0.108301
0.108116
0.107888
0.10762
0.107314
0.106974
0.106603
0.106206
0.105788
0.105352
0.104905
0.104452
0.103998
0.103549
0.103109
0.102684
0.102276
0.10189
0.101529
0.108554
0.108506
0.108412
0.108271
0.108086
0.107858
0.10759
0.107284
0.106944
0.106574
0.106177
0.105759
0.105324
0.104878
0.104425
0.103972
0.103524
0.103085
0.10266
0.102254
0.101869
0.101508
0.108523
0.108476
0.108381
0.108241
0.108055
0.107827
0.107559
0.107253
0.106913
0.106543
0.106147
0.105729
0.105294
0.104849
0.104397
0.103945
0.103497
0.103059
0.102636
0.102231
0.101847
0.101487
0.108492
0.108444
0.108349
0.108209
0.108023
0.107795
0.107527
0.107221
0.106881
0.106511
0.106114
0.105697
0.105263
0.104818
0.104367
0.103916
0.103469
0.103033
0.10261
0.102206
0.101824
0.101465
0.108459
0.108412
0.108317
0.108176
0.10799
0.107762
0.107493
0.107187
0.106847
0.106477
0.106081
0.105663
0.10523
0.104785
0.104335
0.103885
0.10344
0.103004
0.102583
0.10218
0.101799
0.101442
0.108426
0.108378
0.108283
0.108142
0.107956
0.107727
0.107458
0.107152
0.106811
0.106441
0.106045
0.105628
0.105195
0.104751
0.104302
0.103853
0.103409
0.102974
0.102555
0.102153
0.101774
0.101418
0.108393
0.108345
0.10825
0.108108
0.107921
0.107692
0.107422
0.107115
0.106775
0.106404
0.106008
0.105591
0.105159
0.104715
0.104267
0.103819
0.103376
0.102943
0.102525
0.102125
0.101747
0.101393
0.10836
0.108312
0.108216
0.108074
0.107886
0.107656
0.107385
0.107078
0.106736
0.106365
0.105969
0.105553
0.10512
0.104678
0.10423
0.103783
0.103341
0.10291
0.102493
0.102096
0.101719
0.101367
0.108328
0.108279
0.108183
0.108039
0.107851
0.107619
0.107348
0.107039
0.106697
0.106325
0.105929
0.105512
0.10508
0.104638
0.104191
0.103745
0.103305
0.102875
0.102461
0.102064
0.10169
0.10134
0.108297
0.108248
0.10815
0.108006
0.107816
0.107583
0.107309
0.106999
0.106656
0.106284
0.105887
0.10547
0.105038
0.104597
0.104151
0.103706
0.103267
0.102839
0.102426
0.102032
0.10166
0.101311
0.108268
0.108218
0.108119
0.107973
0.107781
0.107546
0.107271
0.106959
0.106614
0.106241
0.105843
0.105426
0.104994
0.104553
0.104108
0.103664
0.103227
0.102801
0.10239
0.101998
0.101628
0.101282
0.108243
0.108192
0.108091
0.107942
0.107747
0.107509
0.107232
0.106918
0.106571
0.106196
0.105798
0.10538
0.104948
0.104507
0.104063
0.103621
0.103185
0.102761
0.102352
0.101962
0.101595
0.101251
0.108222
0.108169
0.108065
0.107913
0.107714
0.107473
0.107193
0.106876
0.106527
0.10615
0.10575
0.105332
0.1049
0.10446
0.104016
0.103575
0.103141
0.102719
0.102312
0.101925
0.10156
0.101219
0.108208
0.108152
0.108043
0.107886
0.107683
0.107438
0.107153
0.106833
0.106482
0.106103
0.105701
0.105282
0.10485
0.10441
0.103967
0.103527
0.103095
0.102675
0.102271
0.101886
0.101524
0.101186
0.108205
0.108142
0.108026
0.107862
0.107653
0.107402
0.107113
0.10679
0.106435
0.106054
0.10565
0.10523
0.104797
0.104357
0.103916
0.103477
0.103047
0.102629
0.102228
0.101846
0.101487
0.101151
0.108268
0.108242
0.10849
0.108455
0.108442
0.108422
0.108403
0.108364
0.108391
0.108337
0.108359
0.108347
0.108362
0.108316
0.108349
0.108313
0.108296
0.108276
0.108361
0.108366
0.108343
0.108323
0.10838
0.108337
0.108389
0.108391
0.108325
0.108326
0.108367
0.108375
0.108397
0.108415
0.108314
0.108292
0.109429
0.108339
0.10961
0.108169
0.108376
0.108373
0.108405
0.108442
0.108441
0.108525
0.108565
0.108607
0.108661
0.108598
0.108718
0.108574
0.108842
0.108731
0.108874
0.108681
0.108876
0.108048
0.109114
0.108317
0.109052
0.109039
0.109284
0.109069
0.108814
0.108986
0.109403
0.1087
0.109407
0.109139
0.109478
0.10891
0.109579
0.10886
0.109499
0.109356
0.109378
0.108748
0.109719
0.108832
0.109349
0.109342
0.10938
0.108507
0.109523
0.109316
0.109251
0.108742
0.109698
0.109174
0.109383
0.108628
0.108973
0.108455
0.109535
0.109171
0.108598
0.108516
0.109401
0.108387
0.109467
0.10911
0.109118
0.108466
0.109337
0.109034
0.109434
0.109416
0.109554
0.109537
0.108331
0.108388
0.10968
0.109751
0.108158
0.108748
0.10921
0.109467
0.108674
0.109578
0.108802
0.108607
0.109623
0.109638
0.108681
0.108575
0.109719
0.108978
0.108731
0.109626
0.108541
0.109158
0.109599
0.109237
0.109677
0.109361
0.109332
0.109592
0.109092
0.108876
0.10848
0.108813
0.108438
0.109713
0.108921
0.109613
0.10904
0.109177
0.108415
0.109253
0.10972
0.109312
0.10862
0.108158
0.109038
0.108225
0.109092
0.109072
0.108681
0.108977
0.108646
0.108658
0.109046
0.108609
0.108671
0.10919
0.109046
0.108572
0.108476
0.108983
0.109535
0.108156
0.108869
0.109225
0.109553
0.108225
0.108898
0.108409
0.109069
0.109768
0.109424
0.109013
0.10872
0.109251
0.109109
0.109456
0.109732
0.109481
0.109244
0.109553
0.109742
0.109188
0.108517
0.108935
0.10862
0.108962
0.108192
0.109312
0.109718
0.109155
0.108505
0.109565
0.109419
0.109139
0.108833
0.109219
0.109477
0.108998
0.108672
0.108558
0.10848
0.108071
0.108756
0.108615
0.109087
0.108672
0.109102
0.109265
0.108707
0.10927
0.108809
0.109532
0.108885
0.108919
0.108781
0.108942
0.109388
0.108566
0.108817
0.109262
0.109404
0.109095
0.109224
0.109516
0.10969
0.108861
0.108737
0.108273
0.108754
0.109614
0.109775
0.108208
0.108822
0.109573
0.109796
0.108527
0.109227
0.109738
0.109398
0.108018
0.108644
0.108426
0.108077
0.109289
0.109149
0.109281
0.109663
0.10961
0.109322
0.108771
0.108626
0.108415
0.108845
0.109487
0.109613
0.109561
0.109699
0.109661
0.109335
0.109379
0.109431
0.108463
0.108333
0.109464
0.109315
0.109339
0.109386
0.109446
0.109641
0.108888
0.108623
0.10963
0.109249
0.108934
0.108955
0.108858
0.10929
0.108894
0.109004
0.108573
0.108966
0.108887
0.108684
0.10892
0.109351
0.109487
0.109536
0.108713
0.10837
0.108537
0.108299
0.109672
0.109504
0.109168
0.109482
0.109087
0.109075
0.109166
0.109244
0.108677
0.108907
0.108966
0.109304
0.109788
0.109516
0.109439
0.109644
0.108533
0.108792
0.109471
0.109029
0.109265
0.109324
0.108859
0.108786
0.10832
0.108626
0.108713
0.10893
0.108755
0.108682
0.10911
0.108907
0.108508
0.108433
0.108604
0.108819
0.109141
0.109349
0.108546
0.108537
0.109134
0.109467
0.109226
0.109137
0.10842
0.108758
0.109182
0.108994
0.1089
0.108973
0.10912
0.10942
0.108808
0.108579
0.109106
0.109153
0.108739
0.108733
0.109042
0.109363
0.109012
0.108839
0.108908
0.109183
0.108857
0.108642
0.109069
0.108935
0.109119
0.109131
0.109298
0.109325
0.109425
0.109198
0.109278
0.109169
0.108975
0.109109
0.109328
0.109027
0.109016
0.109319
0.10908
0.108902
0.108775
0.108604
0.109583
0.109601
0.109034
0.109221
0.109651
0.10953
0.108605
0.108751
0.108099
0.108394
0.109539
0.109288
0.109587
0.10977
0.10871
0.108897
0.108997
0.108832
0.109178
0.109182
0.108294
0.108467
0.108808
0.108607
0.109316
0.109539
0.108828
0.108667
0.109118
0.109097
0.109086
0.109321
0.109539
0.109434
0.109485
0.109424
0.108517
0.108657
0.109525
0.109656
0.108988
0.109134
0.109304
0.10924
0.108391
0.108469
0.108779
0.108461
0.109665
0.109635
0.108412
0.108668
0.109041
0.108858
0.108756
0.108777
0.108329
0.108038
0.109436
0.109633
0.108143
0.108123
0.108215
0.108171
0.108591
0.108295
0.109708
0.109628
0.109111
0.10924
0.109564
0.109561
0.108861
0.108789
0.109729
0.109723
0.108578
0.1088
0.108461
0.10849
0.1098
0.109628
0.108623
0.10864
0.108762
0.108601
0.108604
0.108768
0.10934
0.109537
0.109106
0.108951
0.108639
0.108618
0.108874
0.108864
0.108342
0.108605
0.109329
0.109359
0.108892
0.109039
0.110305
0.10933
0.110289
0.109734
0.109403
0.109427
0.109532
0.109579
0.109631
0.109648
0.109734
0.109719
0.109868
0.109753
0.109916
0.109829
0.109973
0.109975
0.11015
0.109878
0.110256
0.110083
0.110057
0.10979
0.110053
0.110281
0.110194
0.109978
0.11035
0.110048
0.110305
0.109925
0.110318
0.110075
0.110144
0.110129
0.110329
0.109866
0.110351
0.109915
0.110242
0.110242
0.11033
0.109874
0.110075
0.110078
0.110268
0.109796
0.110244
0.109951
0.110257
0.110168
0.110303
0.109815
0.109914
0.110085
0.109811
0.110291
0.1103
0.109904
0.109849
0.110199
0.109876
0.110288
0.11032
0.109918
0.110307
0.110009
0.11031
0.110119
0.109816
0.110059
0.109837
0.110287
0.110301
0.110051
0.110057
0.109968
0.109921
0.110258
0.110246
0.110264
0.109787
0.110026
0.110284
0.110356
0.11019
0.11026
0.110035
0.109846
0.110355
0.110166
0.110307
0.110113
0.11021
0.110116
0.110027
0.109954
0.11007
0.109876
0.109911
0.110123
0.110248
0.110244
0.110131
0.109804
0.110068
0.109988
0.110319
0.110157
0.109914
0.109747
0.110368
0.11022
0.110106
0.109772
0.110153
0.10985
0.11022
0.110307
0.110114
0.10997
0.110375
0.11023
0.110069
0.110184
0.109675
0.109776
0.11014
0.109992
0.110138
0.110287
0.109958
0.109831
0.110287
0.11034
0.110144
0.110198
0.110067
0.110223
0.110194
0.11003
0.110037
0.109862
0.110091
0.110235
0.110305
0.110126
0.109779
0.109584
0.110165
0.110194
0.1103
0.110313
0.110131
0.110074
0.109837
0.110014
0.109947
0.109874
0.110358
0.110363
0.109964
0.109759
0.110324
0.110351
0.110355
0.110287
0.110363
0.110296
0.109857
0.109727
0.10985
0.110063
0.110022
0.109845
0.11033
0.110271
0.110147
0.110016
0.110216
0.110259
0.109918
0.109824
0.109731
0.109938
0.109881
0.109733
0.109788
0.109952
0.109897
0.110049
0.109809
0.109976
0.110195
0.110005
0.11032
0.11037
0.109876
0.109939
0.110305
0.110233
0.110338
0.11027
0.110182
0.110162
0.110237
0.110245
0.110246
0.110216
0.110236
0.110075
0.109995
0.109937
0.110375
0.110317
0.110097
0.110186
0.109928
0.110125
0.110134
0.110125
0.109502
0.109676
0.110266
0.110292
0.109926
0.110008
0.110236
0.1102
0.110212
0.110309
0.109975
0.110012
0.110063
0.110108
0.110321
0.110261
0.110292
0.110192
0.109927
0.109914
0.109655
0.109737
0.110327
0.110323
0.110215
0.110224
0.110235
0.110162
0.11018
0.110213
0.109835
0.109832
0.10998
0.110011
0.109888
0.109766
0.110141
0.110182
0.109935
0.110012
0.110185
0.110233
0.110081
0.109929
0.110168
0.110257
0.110086
0.110071
0.110147
0.11002
0.10956
0.109487
0.110258
0.110297
0.110286
0.110253
0.110194
0.11023
0.110318
0.110338
0.110011
0.11011
0.10986
0.109991
0.110355
0.110347
0.110162
0.11002
0.109889
0.109964
0.110015
0.11014
0.109851
0.110009
0.109968
0.110003
0.110156
0.110185
0.110147
0.110114
0.110346
0.110316
0.110329
0.110324
0.110329
0.110324
0.11033
0.110327
0.110335
0.110332
0.110341
0.11034
0.110349
0.110349
0.110359
0.110359
0.110369
0.110369
0.110379
0.110379
0.110387
0.110387
0.110394
0.110392
0.110397
0.110392
0.110395
0.110387
0.110387
0.110374
0.110371
0.110354
0.110366
0.110334
0.110331
0.110327
0.110334
0.110331
0.11034
0.110338
0.110348
0.110347
0.110358
0.110358
0.110369
0.110369
0.110381
0.110382
0.110393
0.110394
0.110405
0.110405
0.110414
0.110414
0.110421
0.110418
0.110423
0.110418
0.11042
0.110411
0.11041
0.110398
0.110393
0.110375
0.109791
0.109209
0.110289
0.109733
0.109292
0.109319
0.10944
0.109491
0.109595
0.1094
0.109699
0.10966
0.109812
0.10977
0.109969
0.109654
0.110108
0.109913
0.11015
0.109783
0.110321
0.110055
0.110056
0.110282
0.110203
0.109845
0.110224
0.109885
0.110287
0.110046
0.110387
0.109989
0.110168
0.110273
0.110334
0.109956
0.110312
0.109985
0.110263
0.110247
0.110344
0.109919
0.110087
0.109948
0.110285
0.110219
0.110266
0.109965
0.110203
0.110204
0.109809
0.110296
0.110215
0.110074
0.109912
0.109924
0.109814
0.11029
0.110308
0.109856
0.109974
0.110391
0.109987
0.110362
0.110344
0.109877
0.110319
0.109896
0.109743
0.110065
0.109901
0.110232
0.110056
0.109805
0.110049
0.10989
0.110376
0.109997
0.110228
0.110328
0.109875
0.109716
0.110039
0.110381
0.110289
0.110389
0.110192
0.110104
0.1101
0.109775
0.109816
0.110197
0.109868
0.110229
0.110073
0.110328
0.110249
0.110246
0.110093
0.109736
0.109756
0.109592
0.11019
0.109894
0.110047
0.110001
0.110208
0.110357
0.110323
0.110252
0.109817
0.11002
0.109882
0.11017
0.110307
0.110401
0.110231
0.110395
0.109767
0.11013
0.110149
0.110307
0.109744
0.10998
0.110274
0.110361
0.11006
0.10994
0.109902
0.109809
0.110028
0.110151
0.109489
0.109694
0.109949
0.109903
0.110197
0.110241
0.110266
0.110058
0.110324
0.11038
0.110267
0.11024
0.110116
0.110043
0.110001
0.110223
0.110043
0.110262
0.110228
0.110056
0.109809
0.110112
0.109822
0.110125
0.109846
0.110042
0.109794
0.109648
0.110021
0.110158
0.110327
0.110403
0.109773
0.110003
0.110359
0.1103
0.10982
0.110027
0.110259
0.110338
0.109554
0.109555
0.109841
0.110063
0.109916
0.109812
0.110278
0.110098
0.109966
0.109755
0.110386
0.110317
0.11035
0.110366
0.110339
0.110372
0.110264
0.110307
0.109939
0.109804
0.109917
0.109819
0.10998
0.109836
0.110137
0.110306
0.110312
0.110203
0.110159
0.110161
0.110308
0.110351
0.110364
0.110286
0.110315
0.110283
0.109998
0.109905
0.109885
0.109759
0.110143
0.109977
0.110175
0.109985
0.110241
0.110112
0.11012
0.110275
0.110103
0.109944
0.109962
0.109872
0.110248
0.110155
0.110326
0.110188
0.109798
0.109984
0.110181
0.110194
0.10997
0.110085
0.110322
0.110307
0.110095
0.110143
0.110227
0.110152
0.109985
0.109894
0.10984
0.109694
0.109708
0.109575
0.11029
0.110333
0.110073
0.11003
0.110303
0.110192
0.110258
0.11014
0.110358
0.110397
0.109464
0.109386
0.110117
0.110171
0.1102
0.110156
0.110164
0.110031
0.110264
0.11019
0.110116
0.11013
0.110246
0.110338
0.110238
0.110161
0.109838
0.109904
0.110021
0.109945
0.110116
0.11003
0.110093
0.109928
0.109812
0.109964
0.110118
0.110035
0.110231
0.110332
0.109654
0.109763
0.109979
0.110025
0.110186
0.110225
0.110071
0.110092
0.110378
0.110338
0.11018
0.110123
0.109885
0.109885
0.109971
0.109831
0.109923
0.109828
0.109837
0.109723
0.110169
0.110255
0.110387
0.110363
0.110321
0.110284
0.109985
0.11001
0.109889
0.109745
0.110137
0.110113
0.108344
0.108344
0.109532
0.108053
0.108377
0.108372
0.108433
0.108455
0.108488
0.108519
0.108614
0.10861
0.108709
0.108472
0.108731
0.108681
0.108791
0.108872
0.109114
0.108979
0.109328
0.108726
0.109554
0.108148
0.108161
0.109063
0.109179
0.108815
0.109005
0.108897
0.109187
0.108725
0.109514
0.109047
0.109408
0.108796
0.10923
0.1089
0.10945
0.108608
0.109332
0.108855
0.109484
0.108894
0.109579
0.108849
0.109067
0.109301
0.109484
0.108614
0.109654
0.108694
0.109007
0.109064
0.10959
0.108596
0.108916
0.108901
0.109439
0.10901
0.109501
0.108616
0.109381
0.108906
0.109352
0.108307
0.109538
0.108714
0.108767
0.108847
0.109313
0.108835
0.108766
0.10835
0.109433
0.108227
0.109462
0.10959
0.108506
0.108607
0.109639
0.109573
0.108635
0.109673
0.108661
0.10958
0.10873
0.108896
0.109436
0.108558
0.109218
0.10933
0.109551
0.109645
0.108815
0.108642
0.109354
0.108586
0.10887
0.108403
0.109274
0.109466
0.109485
0.109321
0.109732
0.108593
0.109308
0.108842
0.108668
0.10942
0.109011
0.109684
0.109065
0.108637
0.109266
0.108701
0.108145
0.108733
0.108323
0.109637
0.109148
0.109448
0.108497
0.108814
0.108574
0.109001
0.108644
0.108968
0.108172
0.109238
0.109315
0.108923
0.109565
0.108463
0.108099
0.109269
0.1091
0.108768
0.108357
0.108879
0.108586
0.109549
0.108998
0.108716
0.108392
0.10938
0.109673
0.109007
0.108887
0.108536
0.108783
0.109694
0.109122
0.108588
0.108174
0.108811
0.109117
0.109209
0.109562
0.109034
0.109653
0.109157
0.108616
0.109251
0.109657
0.108678
0.109125
0.109044
0.108629
0.108443
0.108589
0.109589
0.109407
0.109671
0.109329
0.109713
0.109215
0.108546
0.108871
0.108799
0.108798
0.108844
0.109274
0.109346
0.10923
0.108681
0.108868
0.108981
0.109168
0.108964
0.109326
0.108733
0.109327
0.108982
0.109072
0.108472
0.108277
0.108569
0.108323
0.108724
0.108489
0.109312
0.108881
0.109333
0.108928
0.108225
0.108636
0.109268
0.109148
0.109257
0.109336
0.108168
0.108568
0.108321
0.108046
0.109094
0.109299
0.109006
0.10885
0.109383
0.109609
0.109421
0.109693
0.108498
0.108741
0.10956
0.109294
0.109619
0.109284
0.108508
0.108975
0.108128
0.108562
0.10942
0.109606
0.109435
0.109589
0.108368
0.108716
0.108521
0.108387
0.109035
0.109091
0.108384
0.108526
0.109723
0.109433
0.109612
0.109373
0.109495
0.109588
0.109123
0.109066
0.108801
0.108947
0.108788
0.108671
0.108693
0.108638
0.109101
0.10867
0.109519
0.109723
0.108913
0.108803
0.109523
0.109741
0.10899
0.108997
0.108906
0.108567
0.108713
0.108931
0.109687
0.109553
0.109232
0.109261
0.108473
0.108954
0.10909
0.109173
0.108735
0.108652
0.109186
0.109462
0.109465
0.109724
0.109479
0.109237
0.109132
0.109068
0.108773
0.108535
0.109172
0.108966
0.109351
0.109089
0.109458
0.109546
0.109253
0.109454
0.108592
0.10867
0.108722
0.10882
0.109622
0.109448
0.109107
0.109101
0.109152
0.109063
0.108461
0.108583
0.108542
0.109002
0.109202
0.108998
0.109236
0.109153
0.108415
0.108766
0.108853
0.109173
0.108428
0.108399
0.108762
0.109105
0.108612
0.108664
0.109092
0.108947
0.109198
0.10881
0.109104
0.10921
0.109576
0.109471
0.108893
0.109098
0.108849
0.10851
0.109339
0.109171
0.109298
0.109433
0.108807
0.108596
0.108845
0.108891
0.108664
0.108997
0.109441
0.109591
0.109399
0.109303
0.108396
0.108106
0.109605
0.109527
0.109283
0.109164
0.108865
0.109083
0.108995
0.109287
0.108881
0.108551
0.10907
0.109058
0.109208
0.109296
0.109492
0.109241
0.108667
0.108637
0.108921
0.108962
0.10941
0.1094
0.108934
0.108753
0.108428
0.108453
0.109079
0.10899
0.109036
0.108948
0.108178
0.108338
0.108558
0.10851
0.109263
0.10947
0.109025
0.109167
0.109047
0.108788
0.108022
0.108336
0.108487
0.108229
0.109196
0.109381
0.109433
0.109625
0.109628
0.109428
0.108268
0.108589
0.109294
0.109066
0.108809
0.108601
0.109587
0.109743
0.109078
0.108876
0.109454
0.109507
0.108687
0.108682
0.108435
0.108667
0.109662
0.109679
0.108417
0.108497
0.108306
0.108065
0.109135
0.109282
0.109181
0.10911
0.109683
0.10968
0.108529
0.108571
0.109214
0.109104
0.108721
0.108761
0.108965
0.108921
0.109412
0.109217
0.108462
0.108422
0.108987
0.108807
0.108446
0.108474
0.10826
0.108286
0.108294
0.108333
0.108315
0.108368
0.108333
0.108367
0.10835
0.108386
0.10836
0.108397
0.108371
0.108406
0.108398
0.108437
0.108375
0.108328
0.108399
0.108346
0.108388
0.108338
0.108416
0.108367
0.108348
0.10831
0.108379
0.108363
0.108421
0.108392
0.108349
0.108361
0.101434
0.101118
0.10083
0.100568
0.100333
0.100121
0.0999319
0.0997624
0.0996105
0.0994741
0.099351
0.0992392
0.0991373
0.0990439
0.0989578
0.0988783
0.0988048
0.098737
0.0986747
0.0986178
0.0985664
0.0985208
0.0984812
0.0984476
0.0984205
0.0983999
0.0983861
0.0983792
0.101433
0.101118
0.100829
0.100568
0.100332
0.100121
0.0999312
0.0997617
0.0996098
0.0994734
0.0993503
0.0992386
0.0991367
0.0990432
0.0989571
0.0988777
0.0988042
0.0987363
0.098674
0.0986171
0.0985658
0.0985202
0.0984805
0.098447
0.0984198
0.0983993
0.0983855
0.0983786
0.101432
0.101116
0.100828
0.100566
0.100331
0.100119
0.0999297
0.0997603
0.0996084
0.099472
0.0993489
0.0992372
0.0991353
0.0990419
0.0989558
0.0988763
0.0988028
0.098735
0.0986727
0.0986158
0.0985645
0.0985188
0.0984792
0.0984456
0.0984185
0.098398
0.0983842
0.0983772
0.10143
0.101114
0.100825
0.100564
0.100328
0.100117
0.0999276
0.0997582
0.0996063
0.0994699
0.0993468
0.0992351
0.0991333
0.0990398
0.0989538
0.0988743
0.0988008
0.098733
0.0986707
0.0986138
0.0985625
0.0985169
0.0984772
0.0984437
0.0984165
0.098396
0.0983822
0.0983753
0.101426
0.101111
0.100822
0.100561
0.100325
0.100114
0.0999248
0.0997553
0.0996036
0.0994672
0.0993441
0.0992324
0.0991305
0.0990371
0.0989511
0.0988716
0.0987981
0.0987303
0.098668
0.0986111
0.0985598
0.0985142
0.0984745
0.098441
0.0984139
0.0983933
0.0983795
0.0983726
0.101423
0.101107
0.100819
0.100557
0.100322
0.10011
0.0999212
0.0997518
0.0996001
0.0994637
0.0993407
0.099229
0.0991272
0.0990338
0.0989477
0.0988683
0.0987948
0.098727
0.0986647
0.0986078
0.0985565
0.0985109
0.0984712
0.0984377
0.0984106
0.09839
0.0983763
0.0983693
0.101418
0.101102
0.100814
0.100553
0.100318
0.100106
0.099917
0.0997476
0.0995959
0.0994596
0.0993366
0.0992249
0.0991231
0.0990297
0.0989437
0.0988643
0.0987908
0.098723
0.0986607
0.0986038
0.0985525
0.098507
0.0984673
0.0984338
0.0984067
0.0983861
0.0983723
0.0983654
0.101413
0.101097
0.100809
0.100548
0.100312
0.100101
0.099912
0.0997428
0.0995911
0.0994548
0.0993318
0.0992202
0.0991184
0.0990251
0.0989391
0.0988596
0.0987862
0.0987184
0.0986561
0.0985992
0.0985479
0.0985024
0.0984627
0.0984292
0.0984021
0.0983815
0.0983677
0.0983608
0.101406
0.101091
0.100803
0.100542
0.100307
0.100096
0.0999065
0.0997372
0.0995856
0.0994494
0.0993264
0.0992148
0.0991131
0.0990197
0.0989337
0.0988543
0.0987809
0.0987131
0.0986508
0.098594
0.0985427
0.0984971
0.0984575
0.098424
0.0983968
0.0983763
0.0983625
0.0983556
0.1014
0.101084
0.100796
0.100535
0.1003
0.100089
0.0999002
0.099731
0.0995795
0.0994433
0.0993204
0.0992088
0.0991071
0.0990138
0.0989278
0.0988484
0.098775
0.0987072
0.0986449
0.0985881
0.0985368
0.0984912
0.0984516
0.0984181
0.098391
0.0983705
0.0983567
0.0983497
0.101392
0.101077
0.100789
0.100528
0.100293
0.100082
0.0998933
0.0997242
0.0995727
0.0994366
0.0993137
0.0992022
0.0991005
0.0990072
0.0989212
0.0988418
0.0987684
0.0987007
0.0986384
0.0985816
0.0985303
0.0984848
0.0984451
0.0984116
0.0983845
0.098364
0.0983502
0.0983433
0.101384
0.101069
0.100781
0.10052
0.100285
0.100075
0.0998857
0.0997167
0.0995653
0.0994292
0.0993064
0.0991949
0.0990933
0.099
0.0989141
0.0988347
0.0987613
0.0986936
0.0986313
0.0985745
0.0985232
0.0984776
0.098438
0.0984045
0.0983774
0.0983569
0.0983431
0.0983362
0.101375
0.10106
0.100772
0.100512
0.100277
0.100066
0.0998776
0.0997087
0.0995573
0.0994213
0.0992985
0.0991871
0.0990854
0.0989922
0.0989063
0.0988269
0.0987536
0.0986858
0.0986236
0.0985667
0.0985155
0.0984699
0.0984303
0.0983968
0.0983697
0.0983492
0.0983354
0.0983285
0.101365
0.10105
0.100763
0.100503
0.100268
0.100057
0.0998688
0.0997
0.0995487
0.0994128
0.09929
0.0991787
0.099077
0.0989838
0.0988979
0.0988186
0.0987452
0.0986775
0.0986152
0.0985584
0.0985072
0.0984616
0.098422
0.0983885
0.0983614
0.0983409
0.0983271
0.0983202
0.101355
0.10104
0.100753
0.100493
0.100258
0.100048
0.0998594
0.0996907
0.0995396
0.0994037
0.099281
0.0991697
0.0990681
0.0989749
0.098889
0.0988097
0.0987363
0.0986686
0.0986063
0.0985495
0.0984983
0.0984528
0.0984131
0.0983797
0.0983526
0.098332
0.0983183
0.0983113
0.101343
0.101029
0.100742
0.100482
0.100248
0.100038
0.0998495
0.0996809
0.0995298
0.099394
0.0992714
0.0991601
0.0990586
0.0989654
0.0988795
0.0988002
0.0987268
0.0986591
0.0985969
0.0985401
0.0984888
0.0984433
0.0984037
0.0983702
0.0983431
0.0983226
0.0983088
0.0983019
0.101332
0.101018
0.100731
0.100471
0.100237
0.100027
0.099839
0.0996706
0.0995196
0.0993838
0.0992613
0.09915
0.0990485
0.0989554
0.0988695
0.0987902
0.0987168
0.0986491
0.0985869
0.0985301
0.0984788
0.0984333
0.0983937
0.0983602
0.0983331
0.0983126
0.0982988
0.0982919
0.101319
0.101005
0.100719
0.10046
0.100226
0.100016
0.099828
0.0996597
0.0995088
0.0993731
0.0992506
0.0991394
0.0990379
0.0989448
0.098859
0.0987797
0.0987063
0.0986386
0.0985763
0.0985195
0.0984683
0.0984228
0.0983831
0.0983497
0.0983226
0.098302
0.0982883
0.0982814
0.101306
0.100993
0.100707
0.100448
0.100214
0.100004
0.0998164
0.0996483
0.0994975
0.0993619
0.0992395
0.0991284
0.0990269
0.0989338
0.0988479
0.0987686
0.0986953
0.0986276
0.0985653
0.0985085
0.0984572
0.0984117
0.0983721
0.0983386
0.0983115
0.098291
0.0982772
0.0982703
0.101292
0.100979
0.100694
0.100435
0.100201
0.099992
0.0998044
0.0996364
0.0994857
0.0993503
0.0992279
0.0991168
0.0990154
0.0989223
0.0988364
0.0987571
0.0986838
0.098616
0.0985538
0.0984969
0.0984457
0.0984001
0.0983605
0.098327
0.0982999
0.0982794
0.0982656
0.0982587
0.101277
0.100965
0.10068
0.100421
0.100188
0.0999792
0.0997918
0.099624
0.0994735
0.0993382
0.0992159
0.0991048
0.0990034
0.0989103
0.0988245
0.0987451
0.0986718
0.098604
0.0985417
0.0984849
0.0984336
0.0983881
0.0983484
0.0983149
0.0982878
0.0982673
0.0982535
0.0982466
0.101262
0.10095
0.100665
0.100407
0.100175
0.0999659
0.0997788
0.0996112
0.0994608
0.0993256
0.0992034
0.0990924
0.098991
0.0988979
0.0988121
0.0987327
0.0986593
0.0985916
0.0985293
0.0984724
0.0984211
0.0983755
0.0983359
0.0983024
0.0982753
0.0982547
0.098241
0.098234
0.101246
0.100934
0.10065
0.100393
0.100161
0.0999522
0.0997653
0.0995979
0.0994478
0.0993126
0.0991905
0.0990796
0.0989782
0.0988851
0.0987993
0.0987199
0.0986465
0.0985787
0.0985163
0.0984595
0.0984081
0.0983625
0.0983229
0.0982894
0.0982622
0.0982417
0.0982279
0.098221
0.101229
0.100918
0.100635
0.100378
0.100146
0.0999379
0.0997514
0.0995842
0.0994343
0.0992993
0.0991773
0.0990664
0.098965
0.0988719
0.0987861
0.0987067
0.0986332
0.0985654
0.098503
0.0984461
0.0983948
0.0983491
0.0983094
0.0982759
0.0982488
0.0982282
0.0982144
0.0982075
0.101211
0.100901
0.100619
0.100362
0.100131
0.0999232
0.099737
0.0995702
0.0994204
0.0992856
0.0991636
0.0990528
0.0989515
0.0988584
0.0987725
0.0986931
0.0986196
0.0985517
0.0984893
0.0984324
0.098381
0.0983353
0.0982956
0.0982621
0.0982349
0.0982143
0.0982006
0.0981936
0.101193
0.100884
0.100602
0.100346
0.100115
0.0999081
0.0997223
0.0995557
0.0994062
0.0992715
0.0991497
0.0990389
0.0989376
0.0988445
0.0987586
0.0986791
0.0986056
0.0985377
0.0984752
0.0984182
0.0983668
0.0983211
0.0982814
0.0982478
0.0982206
0.0982001
0.0981862
0.0981793
0.101174
0.100865
0.100584
0.100329
0.100099
0.0998925
0.0997071
0.0995409
0.0993916
0.0992571
0.0991354
0.0990247
0.0989234
0.0988303
0.0987444
0.0986649
0.0985913
0.0985233
0.0984608
0.0984037
0.0983523
0.0983065
0.0982668
0.0982332
0.098206
0.0981854
0.0981716
0.0981646
0.101154
0.100846
0.100566
0.100312
0.100083
0.0998765
0.0996916
0.0995257
0.0993767
0.0992424
0.0991208
0.0990102
0.0989089
0.0988158
0.0987299
0.0986503
0.0985766
0.0985086
0.098446
0.0983889
0.0983374
0.0982916
0.0982518
0.0982182
0.098191
0.0981703
0.0981565
0.0981496
0.101133
0.100827
0.100547
0.100294
0.100065
0.09986
0.0996757
0.0995102
0.0993615
0.0992275
0.099106
0.0989954
0.0988942
0.0988011
0.0987151
0.0986355
0.0985617
0.0984936
0.098431
0.0983738
0.0983222
0.0982764
0.0982365
0.0982028
0.0981756
0.098155
0.0981411
0.0981342
0.101111
0.100806
0.100528
0.100276
0.100048
0.0998432
0.0996594
0.0994944
0.0993461
0.0992122
0.0990909
0.0989805
0.0988793
0.0987861
0.0987001
0.0986204
0.0985466
0.0984784
0.0984157
0.0983584
0.0983067
0.0982608
0.0982209
0.0981872
0.0981599
0.0981393
0.0981254
0.0981185
0.101088
0.100785
0.100508
0.100257
0.10003
0.0998259
0.0996427
0.0994783
0.0993303
0.0991968
0.0990757
0.0989653
0.0988641
0.0987709
0.0986848
0.0986051
0.0985312
0.0984629
0.0984001
0.0983427
0.098291
0.098245
0.0982051
0.0981713
0.098144
0.0981233
0.0981094
0.0981025
0.101065
0.100763
0.100487
0.100237
0.100011
0.0998082
0.0996258
0.0994619
0.0993143
0.0991811
0.0990602
0.0989499
0.0988487
0.0987556
0.0986694
0.0985896
0.0985156
0.0984472
0.0983843
0.0983269
0.098275
0.098229
0.098189
0.0981551
0.0981278
0.0981071
0.0980932
0.0980862
0.10104
0.10074
0.100466
0.100217
0.0999923
0.0997901
0.0996085
0.0994452
0.0992981
0.0991652
0.0990445
0.0989343
0.0988332
0.09874
0.0986538
0.0985739
0.0984998
0.0984313
0.0983683
0.0983108
0.0982588
0.0982127
0.0981726
0.0981387
0.0981113
0.0980906
0.0980767
0.0980697
0.101015
0.100716
0.100444
0.100196
0.0999728
0.0997717
0.0995909
0.0994283
0.0992817
0.0991491
0.0990287
0.0989186
0.0988176
0.0987244
0.0986381
0.0985581
0.0984839
0.0984153
0.0983522
0.0982945
0.0982425
0.0981963
0.0981561
0.0981221
0.0980947
0.0980739
0.0980599
0.0980529
0.100988
0.100692
0.100421
0.100175
0.0999528
0.0997529
0.099573
0.0994111
0.0992651
0.0991329
0.0990127
0.0989028
0.0988019
0.0987086
0.0986223
0.0985422
0.0984679
0.0983991
0.0983359
0.0982781
0.0982259
0.0981796
0.0981393
0.0981053
0.0980778
0.098057
0.098043
0.098036
0.100961
0.100666
0.100397
0.100153
0.0999324
0.0997337
0.0995548
0.0993938
0.0992484
0.0991166
0.0989967
0.098887
0.0987861
0.0986928
0.0986064
0.0985262
0.0984518
0.0983829
0.0983195
0.0982615
0.0982093
0.0981628
0.0981225
0.0980884
0.0980608
0.0980399
0.0980259
0.0980189
0.100932
0.10064
0.100373
0.10013
0.0999115
0.0997141
0.0995364
0.0993762
0.0992315
0.0991002
0.0989806
0.098871
0.0987702
0.0986769
0.0985905
0.0985101
0.0984356
0.0983665
0.098303
0.0982449
0.0981925
0.098146
0.0981055
0.0980713
0.0980437
0.0980228
0.0980087
0.0980017
0.100903
0.100613
0.100348
0.100107
0.0998902
0.0996943
0.0995177
0.0993585
0.0992144
0.0990837
0.0989644
0.0988551
0.0987543
0.0986611
0.0985745
0.098494
0.0984193
0.0983501
0.0982864
0.0982282
0.0981757
0.098129
0.0980884
0.0980541
0.0980264
0.0980054
0.0979914
0.0979843
0.100872
0.100585
0.100322
0.100084
0.0998685
0.0996741
0.0994988
0.0993406
0.0991973
0.0990671
0.0989482
0.0988391
0.0987384
0.0986452
0.0985585
0.098478
0.0984031
0.0983337
0.0982698
0.0982114
0.0981587
0.0981119
0.0980712
0.0980369
0.0980091
0.0979881
0.0979739
0.0979669
0.100841
0.100556
0.100296
0.10006
0.0998464
0.0996537
0.0994798
0.0993226
0.0991802
0.0990506
0.0989321
0.0988232
0.0987226
0.0986293
0.0985426
0.0984619
0.0983868
0.0983173
0.0982532
0.0981947
0.0981418
0.0980948
0.098054
0.0980196
0.0979917
0.0979706
0.0979565
0.0979494
0.108267
0.108261
0.108256
0.108247
0.108234
0.108219
0.108133
0.108136
0.108139
0.10814
0.10814
0.10814
0.107956
0.107968
0.10798
0.107991
0.108002
0.108013
0.107736
0.107758
0.107779
0.1078
0.10782
0.10784
0.107478
0.107509
0.107539
0.107568
0.107596
0.107624
0.107183
0.107223
0.10726
0.107297
0.107333
0.107368
0.106856
0.106903
0.106947
0.106991
0.107032
0.107073
0.1065
0.106552
0.106603
0.106652
0.106699
0.106745
0.106118
0.106176
0.106232
0.106285
0.106337
0.106387
0.105716
0.105778
0.105837
0.105895
0.10595
0.106003
0.105297
0.105362
0.105425
0.105485
0.105542
0.105597
0.104867
0.104934
0.104998
0.10506
0.105119
0.105175
0.10443
0.104498
0.104563
0.104625
0.104685
0.104742
0.103992
0.104059
0.104124
0.104186
0.104246
0.104303
0.103556
0.103622
0.103686
0.103747
0.103806
0.103862
0.103128
0.103192
0.103254
0.103313
0.10337
0.103425
0.102713
0.102774
0.102833
0.10289
0.102944
0.102997
0.102312
0.10237
0.102426
0.10248
0.102532
0.102581
0.101931
0.101985
0.102037
0.102087
0.102136
0.102183
0.101571
0.10162
0.101669
0.101715
0.10176
0.101804
0.101233
0.101279
0.101323
0.101366
0.101408
0.101448
0.10092
0.100961
0.101001
0.101041
0.101079
0.101116
0.100808
0.100526
0.100269
0.100035
0.0998239
0.099633
0.0994605
0.0993045
0.099163
0.099034
0.0989159
0.0988073
0.0987068
0.0986135
0.0985267
0.0984459
0.0983706
0.0983009
0.0982366
0.0981779
0.0981249
0.0980778
0.0980368
0.0980022
0.0979743
0.0979531
0.0979389
0.0979318
0.100775
0.100496
0.100241
0.10001
0.0998011
0.0996121
0.0994412
0.0992864
0.0991458
0.0990175
0.0988999
0.0987914
0.0986911
0.0985978
0.0985109
0.0984299
0.0983545
0.0982846
0.0982201
0.0981612
0.098108
0.0980607
0.0980196
0.0979849
0.0979569
0.0979356
0.0979214
0.0979143
0.10074
0.100465
0.100213
0.0999848
0.099778
0.099591
0.0994217
0.0992682
0.0991286
0.099001
0.0988839
0.0987757
0.0986755
0.0985822
0.0984952
0.098414
0.0983385
0.0982683
0.0982036
0.0981445
0.0980911
0.0980437
0.0980024
0.0979676
0.0979395
0.0979182
0.0979039
0.0978967
0.100705
0.100433
0.100184
0.0999589
0.0997547
0.0995697
0.0994022
0.0992501
0.0991115
0.0989847
0.098868
0.0987602
0.09866
0.0985667
0.0984796
0.0983983
0.0983225
0.0982522
0.0981872
0.0981279
0.0980743
0.0980267
0.0979853
0.0979504
0.0979221
0.0979008
0.0978864
0.0978792
0.100668
0.1004
0.100155
0.0999328
0.0997311
0.0995484
0.0993827
0.099232
0.0990945
0.0989685
0.0988523
0.0987447
0.0986447
0.0985514
0.0984642
0.0983827
0.0983067
0.0982362
0.098171
0.0981114
0.0980576
0.0980098
0.0979683
0.0979332
0.0979049
0.0978834
0.097869
0.0978618
0.100631
0.100367
0.100126
0.0999064
0.0997075
0.0995271
0.0993632
0.099214
0.0990777
0.0989524
0.0988368
0.0987295
0.0986296
0.0985363
0.098449
0.0983674
0.0982911
0.0982203
0.0981549
0.0980951
0.0980411
0.0979931
0.0979514
0.0979162
0.0978877
0.0978662
0.0978517
0.0978445
0.108275
0.108132
0.107944
0.107714
0.107446
0.107143
0.106808
0.106445
0.106058
0.105651
0.105229
0.104797
0.10436
0.103922
0.103488
0.103062
0.10265
0.102253
0.101876
0.10152
0.101187
0.100878
0.108287
0.108133
0.107933
0.107692
0.107414
0.107102
0.106758
0.106388
0.105996
0.105584
0.10516
0.104726
0.104288
0.10385
0.103418
0.102995
0.102585
0.102192
0.101819
0.101468
0.10114
0.100836
0.108306
0.108136
0.107923
0.10767
0.107381
0.107058
0.106707
0.106329
0.105931
0.105515
0.105087
0.104651
0.104213
0.103776
0.103345
0.102925
0.102519
0.10213
0.101761
0.101415
0.101092
0.100793
0.108331
0.108143
0.107914
0.107648
0.107346
0.107013
0.106653
0.106268
0.105863
0.105443
0.105012
0.104574
0.104135
0.103699
0.10327
0.102853
0.10245
0.102066
0.101703
0.101361
0.101043
0.100749
0.108357
0.10815
0.107905
0.107624
0.10731
0.106966
0.106597
0.106204
0.105793
0.105369
0.104934
0.104495
0.104056
0.10362
0.103194
0.102779
0.102381
0.102001
0.101643
0.101307
0.100994
0.100705
0.108381
0.108155
0.107893
0.107598
0.107272
0.106917
0.106538
0.106138
0.105721
0.105291
0.104854
0.104413
0.103974
0.10354
0.103115
0.102705
0.10231
0.101936
0.101582
0.101252
0.100945
0.100661
0.108401
0.108157
0.107879
0.107569
0.10723
0.106865
0.106476
0.106069
0.105646
0.105212
0.104772
0.10433
0.10389
0.103457
0.103036
0.102628
0.102239
0.101869
0.101521
0.101196
0.100895
0.100618
0.108414
0.108154
0.107861
0.107537
0.107186
0.10681
0.106412
0.105997
0.105568
0.10513
0.104687
0.104244
0.103805
0.103374
0.102955
0.102551
0.102166
0.101802
0.10146
0.101141
0.100846
0.100574
0.108423
0.108146
0.107839
0.107502
0.107138
0.106751
0.106345
0.105922
0.105488
0.105046
0.1046
0.104156
0.103718
0.103289
0.102873
0.102474
0.102094
0.101735
0.101399
0.101086
0.100797
0.100531
0.108425
0.108134
0.107812
0.107462
0.107087
0.10669
0.106275
0.105845
0.105405
0.104959
0.104512
0.104067
0.10363
0.103203
0.102791
0.102396
0.102021
0.101668
0.101338
0.101031
0.100748
0.100488
0.108423
0.108116
0.10778
0.107418
0.107032
0.106625
0.106202
0.105766
0.105321
0.104872
0.104422
0.103978
0.103541
0.103117
0.102708
0.102318
0.101949
0.101602
0.101278
0.100978
0.100701
0.100446
0.108412
0.108092
0.107743
0.107369
0.106973
0.106557
0.106126
0.105684
0.105235
0.104782
0.104332
0.103887
0.103452
0.103031
0.102626
0.102241
0.101877
0.101536
0.101219
0.100925
0.100654
0.100406
0.108396
0.108063
0.107702
0.107317
0.106911
0.106487
0.106049
0.105601
0.105147
0.104692
0.104241
0.103796
0.103363
0.102945
0.102545
0.102165
0.101807
0.101472
0.101161
0.100873
0.100609
0.100366
0.108374
0.108029
0.107657
0.107262
0.106846
0.106414
0.105969
0.105516
0.105059
0.104602
0.10415
0.103706
0.103275
0.10286
0.102464
0.10209
0.101737
0.101409
0.101104
0.100823
0.100565
0.100328
0.108347
0.10799
0.107608
0.107203
0.106779
0.106339
0.105888
0.10543
0.10497
0.104511
0.104059
0.103617
0.103188
0.102777
0.102386
0.102016
0.10167
0.101348
0.10105
0.100775
0.100523
0.100292
0.108315
0.107948
0.107555
0.107141
0.106709
0.106263
0.105806
0.105344
0.104881
0.104421
0.103969
0.103528
0.103103
0.102695
0.102309
0.101945
0.101605
0.101289
0.100997
0.100729
0.100483
0.100257
0.108279
0.107901
0.1075
0.107078
0.106638
0.106186
0.105724
0.105259
0.104793
0.104333
0.103881
0.103442
0.103019
0.102616
0.102234
0.101876
0.101542
0.101232
0.100947
0.100685
0.100444
0.100224
0.108238
0.107852
0.107442
0.107013
0.106566
0.106108
0.105643
0.105174
0.104707
0.104246
0.103795
0.103358
0.102938
0.102539
0.102163
0.10181
0.101482
0.101178
0.100899
0.100643
0.100408
0.100194
0.108195
0.107801
0.107383
0.106947
0.106495
0.106032
0.105562
0.105091
0.104622
0.104161
0.103711
0.103277
0.102861
0.102466
0.102094
0.101747
0.101425
0.101128
0.100854
0.100604
0.100375
0.100165
0.10815
0.107748
0.107324
0.106881
0.106423
0.105956
0.105483
0.10501
0.10454
0.104079
0.103631
0.103199
0.102786
0.102396
0.102029
0.101688
0.101371
0.10108
0.100812
0.100567
0.100344
0.100139
0.108104
0.107695
0.107264
0.106816
0.106353
0.105882
0.105407
0.104932
0.104462
0.104001
0.103554
0.103125
0.102716
0.10233
0.101968
0.101632
0.101321
0.101035
0.100773
0.100534
0.100315
0.100114
0.108056
0.107641
0.107205
0.106752
0.106286
0.105811
0.105333
0.104857
0.104387
0.103927
0.103482
0.103055
0.10265
0.102268
0.101911
0.10158
0.101275
0.100994
0.100737
0.100503
0.100288
0.100092
0.108008
0.107589
0.107148
0.10669
0.106221
0.105743
0.105264
0.104786
0.104316
0.103857
0.103414
0.102991
0.102589
0.102211
0.101859
0.101533
0.101232
0.100957
0.100705
0.100475
0.100265
0.100072
0.107963
0.107538
0.107093
0.106632
0.106159
0.10568
0.105198
0.10472
0.10425
0.103793
0.103352
0.102931
0.102532
0.102159
0.101811
0.101489
0.101193
0.100923
0.100675
0.10045
0.100243
0.100054
0.10792
0.107491
0.107042
0.106577
0.106102
0.105621
0.105138
0.10466
0.10419
0.103734
0.103295
0.102876
0.102481
0.102111
0.101767
0.10145
0.101159
0.100892
0.100649
0.100427
0.100224
0.100039
0.107878
0.107446
0.106994
0.106527
0.10605
0.105567
0.105083
0.104605
0.104136
0.103681
0.103244
0.102828
0.102436
0.102069
0.101729
0.101415
0.101128
0.100865
0.100626
0.100407
0.100208
0.100025
0.10784
0.107406
0.106951
0.106482
0.106003
0.105519
0.105035
0.104556
0.104088
0.103634
0.103199
0.102785
0.102396
0.102032
0.101695
0.101385
0.101101
0.100842
0.100606
0.100391
0.100194
0.100013
0.107808
0.10737
0.106914
0.106443
0.105962
0.105477
0.104993
0.104514
0.104046
0.103594
0.10316
0.102748
0.102361
0.102001
0.101667
0.10136
0.101079
0.100823
0.100589
0.100376
0.100182
0.100003
0.107779
0.10734
0.106882
0.10641
0.105928
0.105442
0.104957
0.104479
0.104012
0.10356
0.103128
0.102718
0.102333
0.101975
0.101643
0.101339
0.10106
0.100806
0.100575
0.100365
0.100172
0.0999955
0.107756
0.107316
0.106857
0.106383
0.1059
0.105414
0.104929
0.104451
0.103984
0.103533
0.103102
0.102694
0.102311
0.101954
0.101625
0.101322
0.101046
0.100794
0.100565
0.100356
0.100165
0.0999894
0.10774
0.107298
0.106838
0.106364
0.10588
0.105393
0.104908
0.10443
0.103964
0.103514
0.103083
0.102676
0.102294
0.101939
0.101611
0.10131
0.101035
0.100785
0.100557
0.100349
0.100159
0.099985
0.107731
0.107288
0.106826
0.106351
0.105868
0.10538
0.104895
0.104417
0.103951
0.103501
0.103072
0.102665
0.102284
0.10193
0.101603
0.101303
0.101029
0.100779
0.100552
0.100345
0.100156
0.0999823
0.107728
0.107284
0.106822
0.106346
0.105862
0.105375
0.10489
0.104412
0.103946
0.103496
0.103067
0.10266
0.10228
0.101926
0.101599
0.101299
0.101026
0.100777
0.10055
0.100344
0.100155
0.0999813
0.100594
0.100333
0.100096
0.0998799
0.0996838
0.0995058
0.0993439
0.0991963
0.099061
0.0989366
0.0988215
0.0987146
0.0986148
0.0985215
0.0984341
0.0983522
0.0982758
0.0982047
0.098139
0.098079
0.0980247
0.0979766
0.0979347
0.0978993
0.0978708
0.0978491
0.0978347
0.0978274
0.100556
0.1003
0.100066
0.0998534
0.0996603
0.0994847
0.0993248
0.0991787
0.0990447
0.0989211
0.0988066
0.0986999
0.0986003
0.0985069
0.0984194
0.0983374
0.0982607
0.0981893
0.0981234
0.0980631
0.0980087
0.0979603
0.0979182
0.0978827
0.097854
0.0978323
0.0978178
0.0978105
0.100518
0.100266
0.100036
0.0998269
0.0996368
0.0994638
0.0993059
0.0991614
0.0990286
0.0989059
0.0987919
0.0986856
0.098586
0.0984927
0.098405
0.0983227
0.0982458
0.0981742
0.098108
0.0980475
0.0979928
0.0979442
0.0979019
0.0978663
0.0978375
0.0978157
0.0978011
0.0977938
0.100479
0.100232
0.100006
0.0998005
0.0996134
0.099443
0.0992873
0.0991444
0.0990128
0.0988909
0.0987775
0.0986715
0.0985721
0.0984787
0.0983909
0.0983084
0.0982312
0.0981593
0.0980929
0.098032
0.0979771
0.0979283
0.0978859
0.0978501
0.0978211
0.0977993
0.0977846
0.0977773
0.10044
0.100197
0.099976
0.0997742
0.0995903
0.0994225
0.0992689
0.0991278
0.0989974
0.0988763
0.0987635
0.0986578
0.0985585
0.098465
0.098377
0.0982943
0.0982169
0.0981447
0.098078
0.0980169
0.0979617
0.0979127
0.09787
0.0978341
0.0978051
0.0977831
0.0977684
0.097761
0.100401
0.100163
0.0999462
0.0997482
0.0995676
0.0994024
0.099251
0.0991114
0.0989823
0.0988621
0.0987498
0.0986444
0.0985452
0.0984516
0.0983635
0.0982806
0.0982028
0.0981304
0.0980633
0.098002
0.0979465
0.0978973
0.0978545
0.0978184
0.0977892
0.0977672
0.0977524
0.097745
0.100363
0.10013
0.0999168
0.0997226
0.0995452
0.0993828
0.0992334
0.0990956
0.0989676
0.0988483
0.0987365
0.0986314
0.0985322
0.0984386
0.0983503
0.0982671
0.0981891
0.0981164
0.098049
0.0979874
0.0979317
0.0978822
0.0978392
0.097803
0.0977737
0.0977515
0.0977367
0.0977292
0.100324
0.100096
0.0998878
0.0996975
0.0995233
0.0993636
0.0992164
0.0990802
0.0989534
0.0988349
0.0987237
0.0986188
0.0985197
0.098426
0.0983375
0.0982541
0.0981757
0.0981027
0.0980351
0.0979731
0.0979172
0.0978675
0.0978243
0.0977879
0.0977584
0.0977362
0.0977213
0.0977138
0.100287
0.100063
0.0998594
0.0996729
0.099502
0.0993449
0.0991999
0.0990653
0.0989397
0.098822
0.0987112
0.0986066
0.0985076
0.0984138
0.0983251
0.0982413
0.0981627
0.0980894
0.0980214
0.0979592
0.097903
0.0978531
0.0978097
0.0977731
0.0977436
0.0977212
0.0977063
0.0976988
0.10025
0.100031
0.0998318
0.0996491
0.0994814
0.0993269
0.099184
0.0990509
0.0989265
0.0988096
0.0986993
0.0985949
0.0984958
0.0984019
0.098313
0.098229
0.0981501
0.0980764
0.0980082
0.0979457
0.0978892
0.097839
0.0977954
0.0977587
0.097729
0.0977066
0.0976916
0.097684
0.100213
0.1
0.0998049
0.099626
0.0994615
0.0993097
0.0991687
0.0990372
0.0989139
0.0987977
0.0986878
0.0985836
0.0984846
0.0983905
0.0983014
0.0982171
0.0981379
0.0980638
0.0979953
0.0979325
0.0978758
0.0978254
0.0977816
0.0977447
0.0977149
0.0976924
0.0976773
0.0976697
0.100178
0.0999698
0.099779
0.0996039
0.0994425
0.0992931
0.0991541
0.0990241
0.0989019
0.0987864
0.0986769
0.0985728
0.0984738
0.0983796
0.0982902
0.0982056
0.098126
0.0980517
0.0979828
0.0979197
0.0978627
0.0978121
0.0977682
0.0977311
0.0977012
0.0976786
0.0976634
0.0976558
0.100144
0.0999407
0.0997542
0.0995827
0.0994243
0.0992774
0.0991403
0.0990117
0.0988905
0.0987756
0.0986665
0.0985625
0.0984634
0.0983691
0.0982794
0.0981945
0.0981146
0.09804
0.0979708
0.0979074
0.0978502
0.0977993
0.0977552
0.0977179
0.0976879
0.0976652
0.09765
0.0976424
0.100111
0.0999128
0.0997305
0.0995625
0.0994071
0.0992625
0.0991273
0.099
0.0988797
0.0987654
0.0986566
0.0985527
0.0984536
0.098359
0.0982691
0.0981839
0.0981037
0.0980287
0.0979592
0.0978955
0.097838
0.0977869
0.0977426
0.0977052
0.0976751
0.0976523
0.097637
0.0976294
0.10008
0.0998863
0.099708
0.0995435
0.0993909
0.0992485
0.099115
0.098989
0.0988696
0.0987558
0.0986473
0.0985435
0.0984442
0.0983495
0.0982592
0.0981738
0.0980932
0.0980179
0.0979481
0.0978841
0.0978264
0.0977751
0.0977305
0.097693
0.0976628
0.0976399
0.0976246
0.0976169
0.100051
0.0998613
0.0996869
0.0995256
0.0993757
0.0992355
0.0991036
0.0989787
0.0988601
0.0987469
0.0986385
0.0985347
0.0984354
0.0983404
0.0982499
0.0981641
0.0980832
0.0980075
0.0979374
0.0978732
0.0978152
0.0977637
0.097719
0.0976813
0.0976509
0.097628
0.0976126
0.0976049
0.100023
0.0998378
0.0996671
0.0995089
0.0993616
0.0992233
0.0990929
0.0989692
0.0988513
0.0987385
0.0986303
0.0985265
0.098427
0.0983318
0.098241
0.0981549
0.0980737
0.0979977
0.0979273
0.0978628
0.0978045
0.0977528
0.0977079
0.0976701
0.0976396
0.0976166
0.0976012
0.0975935
0.0999969
0.0998159
0.0996487
0.0994935
0.0993485
0.0992122
0.0990832
0.0989604
0.0988431
0.0987307
0.0986227
0.0985189
0.0984192
0.0983237
0.0982326
0.0981462
0.0980646
0.0979884
0.0979177
0.0978529
0.0977944
0.0977425
0.0976974
0.0976595
0.0976289
0.0976058
0.0975903
0.0975826
0.0999727
0.0997956
0.0996318
0.0994793
0.0993365
0.0992019
0.0990742
0.0989524
0.0988357
0.0987235
0.0986156
0.0985117
0.0984119
0.0983162
0.0982248
0.098138
0.0980561
0.0979795
0.0979086
0.0978435
0.0977848
0.0977327
0.0976875
0.0976494
0.0976187
0.0975956
0.09758
0.0975723
0.0999504
0.099777
0.0996163
0.0994664
0.0993257
0.0991926
0.0990661
0.098945
0.0988288
0.0987169
0.0986091
0.0985051
0.0984051
0.0983091
0.0982174
0.0981303
0.0980482
0.0979713
0.0979
0.0978347
0.0977758
0.0977235
0.0976781
0.09764
0.0976092
0.0975859
0.0975704
0.0975625
0.09993
0.09976
0.0996022
0.0994547
0.0993158
0.0991842
0.0990587
0.0989384
0.0988226
0.098711
0.0986031
0.0984991
0.0983988
0.0983026
0.0982106
0.0981232
0.0980407
0.0979635
0.097892
0.0978265
0.0977674
0.0977149
0.0976694
0.0976311
0.0976002
0.0975769
0.0975613
0.0975535
0.0999115
0.0997447
0.0995895
0.0994442
0.099307
0.0991767
0.0990522
0.0989325
0.0988171
0.0987055
0.0985977
0.0984935
0.0983931
0.0982966
0.0982043
0.0981166
0.0980338
0.0979564
0.0978846
0.0978189
0.0977595
0.0977069
0.0976613
0.0976229
0.0975919
0.0975685
0.0975529
0.097545
0.0998949
0.099731
0.0995782
0.0994349
0.0992993
0.0991701
0.0990464
0.0989272
0.0988121
0.0987007
0.0985928
0.0984885
0.0983878
0.0982911
0.0981986
0.0981106
0.0980275
0.0979498
0.0978778
0.0978118
0.0977523
0.0976995
0.0976538
0.0976153
0.0975842
0.0975608
0.0975451
0.0975372
0.0998802
0.0997189
0.0995683
0.0994267
0.0992924
0.0991643
0.0990412
0.0989226
0.0988077
0.0986964
0.0985884
0.098484
0.0983831
0.0982861
0.0981933
0.0981051
0.0980218
0.0979438
0.0978715
0.0978054
0.0977457
0.0976928
0.0976469
0.0976083
0.0975772
0.0975537
0.097538
0.0975301
0.0998672
0.0997082
0.0995596
0.0994195
0.0992865
0.0991592
0.0990368
0.0989185
0.0988039
0.0986926
0.0985846
0.09848
0.0983789
0.0982817
0.0981886
0.0981001
0.0980166
0.0979384
0.0978659
0.0977996
0.0977398
0.0976867
0.0976407
0.097602
0.0975708
0.0975473
0.0975316
0.0975237
0.099856
0.0996991
0.0995521
0.0994134
0.0992814
0.0991549
0.099033
0.098915
0.0988005
0.0986893
0.0985812
0.0984765
0.0983752
0.0982778
0.0981845
0.0980957
0.098012
0.0979336
0.0978609
0.0977945
0.0977345
0.0976813
0.0976352
0.0975965
0.0975652
0.0975416
0.0975259
0.097518
0.0998464
0.0996913
0.0995458
0.0994083
0.0992771
0.0991513
0.0990298
0.0989121
0.0987977
0.0986865
0.0985783
0.0984734
0.098372
0.0982744
0.0981809
0.0980919
0.0980079
0.0979294
0.0978566
0.0977899
0.0977298
0.0976766
0.0976304
0.0975916
0.0975603
0.0975367
0.0975209
0.0975129
0.0998385
0.0996848
0.0995406
0.099404
0.0992736
0.0991483
0.0990272
0.0989097
0.0987954
0.0986841
0.0985759
0.0984709
0.0983693
0.0982715
0.0981778
0.0980887
0.0980045
0.0979258
0.0978528
0.0977861
0.0977259
0.0976725
0.0976263
0.0975874
0.097556
0.0975324
0.0975166
0.0975087
0.099832
0.0996796
0.0995364
0.0994006
0.0992708
0.099146
0.0990251
0.0989078
0.0987935
0.0986822
0.0985739
0.0984688
0.0983671
0.0982691
0.0981752
0.098086
0.0980017
0.0979228
0.0978498
0.0977829
0.0977226
0.0976692
0.0976229
0.0975839
0.0975525
0.0975289
0.097513
0.0975051
0.0998271
0.0996757
0.0995332
0.099398
0.0992687
0.0991442
0.0990235
0.0989063
0.0987921
0.0986808
0.0985724
0.0984672
0.0983653
0.0982672
0.0981733
0.0980839
0.0979995
0.0979205
0.0978473
0.0977804
0.09772
0.0976665
0.0976202
0.0975812
0.0975498
0.0975261
0.0975102
0.0975023
0.0998235
0.0996728
0.0995309
0.0993962
0.0992672
0.0991429
0.0990224
0.0989053
0.0987911
0.0986797
0.0985713
0.098466
0.0983641
0.0982659
0.0981718
0.0980823
0.0979978
0.0979188
0.0978455
0.0977785
0.0977181
0.0976646
0.0976182
0.0975792
0.0975478
0.0975241
0.0975082
0.0975002
0.0998214
0.0996711
0.0995296
0.0993951
0.0992663
0.0991422
0.0990218
0.0989046
0.0987905
0.0986791
0.0985707
0.0984653
0.0983633
0.098265
0.0981709
0.0980814
0.0979968
0.0979177
0.0978444
0.0977774
0.0977169
0.0976634
0.0976169
0.0975779
0.0975465
0.0975228
0.0975069
0.0974989
0.0998206
0.0996705
0.0995291
0.0993948
0.099266
0.0991419
0.0990216
0.0989044
0.0987903
0.0986789
0.0985704
0.098465
0.098363
0.0982647
0.0981706
0.098081
0.0979964
0.0979173
0.097844
0.0977769
0.0977164
0.0976628
0.0976164
0.0975774
0.0975459
0.0975222
0.0975064
0.0974984
0.100898
0.101208
0.101543
0.101901
0.10228
0.102678
0.103092
0.103519
0.103954
0.104393
0.10483
0.105262
0.105683
0.106088
0.106474
0.106835
0.107167
0.107467
0.107732
0.107958
0.108142
0.108282
0.100856
0.101162
0.101492
0.101845
0.10222
0.102615
0.103026
0.103451
0.103884
0.104322
0.10476
0.105194
0.105618
0.106027
0.106418
0.106785
0.107126
0.107435
0.107709
0.107945
0.10814
0.10829
0.100814
0.101115
0.10144
0.101789
0.10216
0.10255
0.102958
0.10338
0.103811
0.104249
0.104688
0.105123
0.10555
0.105964
0.10636
0.106734
0.107083
0.107401
0.107685
0.107933
0.10814
0.108303
0.100771
0.101067
0.101388
0.101731
0.102097
0.102484
0.102888
0.103307
0.103737
0.104173
0.104612
0.105049
0.105479
0.105898
0.1063
0.106681
0.107038
0.107366
0.107662
0.107922
0.108143
0.108322
0.100728
0.101019
0.101334
0.101673
0.102034
0.102416
0.102816
0.103232
0.10366
0.104095
0.104535
0.104973
0.105406
0.105829
0.106237
0.106626
0.106992
0.10733
0.107637
0.107911
0.108147
0.108344
0.100685
0.10097
0.10128
0.101613
0.101969
0.102346
0.102742
0.103155
0.103581
0.104015
0.104455
0.104895
0.105331
0.105758
0.106172
0.106568
0.106943
0.107292
0.107612
0.107899
0.108152
0.108367
0.100641
0.100922
0.101226
0.101553
0.101904
0.102276
0.102668
0.103077
0.1035
0.103933
0.104373
0.104814
0.105253
0.105685
0.106105
0.106508
0.106892
0.107252
0.107584
0.107886
0.108154
0.108388
0.100598
0.100873
0.101171
0.101493
0.101838
0.102205
0.102592
0.102997
0.103418
0.103849
0.104289
0.104731
0.105173
0.105609
0.106034
0.106446
0.106839
0.107209
0.107554
0.107869
0.108154
0.108405
0.100555
0.100824
0.101116
0.101432
0.101771
0.102133
0.102516
0.102917
0.103334
0.103764
0.104203
0.104646
0.10509
0.10553
0.105962
0.106381
0.106782
0.107163
0.10752
0.107849
0.108149
0.108416
0.100513
0.100776
0.101062
0.101372
0.101705
0.102061
0.102439
0.102836
0.10325
0.103677
0.104115
0.10456
0.105006
0.10545
0.105887
0.106312
0.106723
0.107114
0.107483
0.107825
0.108139
0.108422
0.100471
0.100729
0.101009
0.101312
0.101639
0.101989
0.102361
0.102754
0.103164
0.10359
0.104027
0.104471
0.10492
0.105367
0.105809
0.106242
0.106661
0.107062
0.107442
0.107797
0.108125
0.108423
0.10043
0.100682
0.100956
0.101253
0.101574
0.101918
0.102285
0.102672
0.103079
0.103502
0.103937
0.104382
0.104832
0.105282
0.105729
0.106168
0.106595
0.107006
0.107397
0.107764
0.108105
0.108418
0.100391
0.100636
0.100904
0.101195
0.101509
0.101847
0.102208
0.102591
0.102994
0.103414
0.103847
0.104292
0.104743
0.105196
0.105647
0.106093
0.106527
0.106947
0.107348
0.107727
0.108081
0.108407
0.100352
0.100592
0.100854
0.101138
0.101446
0.101778
0.102133
0.102511
0.102909
0.103326
0.103758
0.104201
0.104653
0.105109
0.105564
0.106015
0.106456
0.106884
0.107295
0.107686
0.108052
0.108392
0.100315
0.100549
0.100805
0.101083
0.101385
0.10171
0.102059
0.102432
0.102826
0.103239
0.103668
0.104111
0.104563
0.105021
0.10548
0.105935
0.106383
0.106819
0.107239
0.10764
0.108018
0.10837
0.10028
0.100508
0.100758
0.10103
0.101325
0.101644
0.101987
0.102354
0.102743
0.103153
0.10358
0.104021
0.104474
0.104933
0.105395
0.105855
0.106308
0.106752
0.10718
0.10759
0.107979
0.108342
0.100246
0.100469
0.100713
0.100978
0.101267
0.10158
0.101918
0.102279
0.102663
0.103068
0.103493
0.103933
0.104385
0.104845
0.105309
0.105773
0.106232
0.106682
0.107119
0.107537
0.107935
0.108309
0.100214
0.100432
0.10067
0.100929
0.101212
0.101519
0.10185
0.102206
0.102585
0.102987
0.103408
0.103846
0.104297
0.104758
0.105224
0.105692
0.106156
0.106611
0.107055
0.107482
0.107888
0.108271
0.100185
0.100397
0.10063
0.100883
0.10116
0.10146
0.101786
0.102136
0.10251
0.102907
0.103325
0.103761
0.104211
0.104673
0.105141
0.105611
0.106079
0.10654
0.10699
0.107424
0.107839
0.108231
0.100157
0.100365
0.100592
0.10084
0.10111
0.101405
0.101725
0.102069
0.102438
0.102831
0.103246
0.103679
0.104128
0.104589
0.105059
0.105531
0.106003
0.106468
0.106924
0.107365
0.107786
0.108186
0.100131
0.100334
0.100556
0.100799
0.101064
0.101353
0.101667
0.102006
0.10237
0.102759
0.10317
0.1036
0.104048
0.104509
0.104979
0.105453
0.105928
0.106398
0.106858
0.107305
0.107733
0.108139
0.100108
0.100307
0.100524
0.100761
0.101021
0.101304
0.101613
0.101947
0.102306
0.10269
0.103097
0.103526
0.103972
0.104432
0.104902
0.105378
0.105855
0.106328
0.106793
0.107245
0.107679
0.108091
0.100086
0.100281
0.100494
0.100726
0.100981
0.101259
0.101562
0.101891
0.102246
0.102626
0.10303
0.103455
0.103899
0.104359
0.104829
0.105306
0.105785
0.106262
0.10673
0.107186
0.107625
0.108043
0.100067
0.100258
0.100467
0.100695
0.100945
0.101218
0.101516
0.101841
0.102191
0.102567
0.102967
0.10339
0.103832
0.10429
0.10476
0.105238
0.105719
0.106198
0.106669
0.107129
0.107573
0.107996
0.10005
0.100238
0.100443
0.100667
0.100912
0.101181
0.101475
0.101794
0.10214
0.102512
0.102909
0.103329
0.103769
0.104226
0.104696
0.105175
0.105657
0.106138
0.106612
0.107075
0.107523
0.107949
0.100035
0.10022
0.100421
0.100641
0.100883
0.101148
0.101437
0.101753
0.102095
0.102463
0.102857
0.103274
0.103713
0.104168
0.104638
0.105117
0.1056
0.106082
0.106559
0.107025
0.107475
0.107906
0.100022
0.100204
0.100402
0.100619
0.100857
0.101118
0.101404
0.101716
0.102055
0.10242
0.102811
0.103226
0.103662
0.104116
0.104585
0.105064
0.105548
0.106032
0.10651
0.106979
0.107432
0.107865
0.100011
0.10019
0.100386
0.1006
0.100835
0.101093
0.101376
0.101684
0.10202
0.102382
0.10277
0.103183
0.103617
0.104071
0.104539
0.105018
0.105502
0.105987
0.106467
0.106938
0.107393
0.107829
0.100001
0.100179
0.100373
0.100585
0.100817
0.101072
0.101352
0.101658
0.10199
0.10235
0.102736
0.103147
0.10358
0.104032
0.1045
0.104978
0.105463
0.105949
0.10643
0.106902
0.10736
0.107799
0.099994
0.10017
0.100362
0.100572
0.100802
0.101055
0.101332
0.101636
0.101966
0.102324
0.102708
0.103117
0.103549
0.104
0.104467
0.104946
0.10543
0.105917
0.106399
0.106872
0.107331
0.107771
0.0999883
0.100163
0.100354
0.100562
0.100791
0.101042
0.101317
0.101619
0.101948
0.102304
0.102686
0.103094
0.103525
0.103975
0.104442
0.10492
0.105405
0.105892
0.106375
0.106849
0.10731
0.107751
0.0999843
0.100158
0.100348
0.100555
0.100783
0.101032
0.101307
0.101607
0.101935
0.10229
0.102671
0.103078
0.103508
0.103958
0.104424
0.104902
0.105388
0.105875
0.106358
0.106833
0.107295
0.107737
0.099982
0.100156
0.100345
0.100551
0.100778
0.101027
0.101301
0.101601
0.101927
0.102282
0.102663
0.103069
0.103498
0.103948
0.104414
0.104892
0.105378
0.105865
0.106349
0.106824
0.107286
0.10773
0.0978368
0.0978441
0.0978586
0.0978802
0.0979087
0.097944
0.0979859
0.098034
0.0980882
0.0981482
0.0982138
0.0982848
0.0983612
0.098443
0.0985304
0.0986238
0.0987236
0.0988307
0.098946
0.0990707
0.0992064
0.0993546
0.0995172
0.0996961
0.0998932
0.10011
0.100349
0.100612
0.0978198
0.0978271
0.0978416
0.0978633
0.097892
0.0979274
0.0979695
0.0980178
0.0980722
0.0981325
0.0981983
0.0982696
0.0983463
0.0984283
0.0985158
0.0986092
0.0987089
0.0988157
0.0989304
0.0990544
0.0991889
0.0993356
0.0994963
0.0996728
0.0998671
0.100081
0.100316
0.100574
0.097803
0.0978103
0.0978249
0.0978467
0.0978754
0.097911
0.0979533
0.0980018
0.0980565
0.098117
0.0981831
0.0982546
0.0983315
0.0984137
0.0985014
0.0985948
0.0986944
0.0988009
0.0989152
0.0990383
0.0991716
0.0993168
0.0994754
0.0996495
0.0998409
0.100051
0.100283
0.100537
0.0977863
0.0977937
0.0978083
0.0978302
0.0978591
0.0978949
0.0979372
0.097986
0.0980409
0.0981017
0.0981681
0.0982399
0.098317
0.0983995
0.0984873
0.0985808
0.0986803
0.0987865
0.0989002
0.0990225
0.0991546
0.0992982
0.0994548
0.0996264
0.0998148
0.100022
0.100249
0.100499
0.0977699
0.0977773
0.097792
0.097814
0.097843
0.0978789
0.0979215
0.0979705
0.0980256
0.0980866
0.0981533
0.0982254
0.0983028
0.0983855
0.0984735
0.098567
0.0986664
0.0987723
0.0988855
0.099007
0.0991379
0.0992799
0.0994345
0.0996035
0.0997888
0.0999922
0.100216
0.10046
0.0977538
0.0977612
0.0977759
0.097798
0.0978271
0.0978632
0.097906
0.0979552
0.0980106
0.0980719
0.0981388
0.0982112
0.0982889
0.0983718
0.09846
0.0985536
0.0986529
0.0987585
0.0988712
0.0989918
0.0991216
0.0992619
0.0994144
0.0995808
0.099763
0.0999627
0.100182
0.100422
0.0977379
0.0977453
0.0977601
0.0977823
0.0978115
0.0978478
0.0978907
0.0979402
0.0979958
0.0980574
0.0981246
0.0981974
0.0982753
0.0983585
0.0984468
0.0985405
0.0986398
0.0987451
0.0988573
0.0989771
0.0991057
0.0992444
0.0993948
0.0995586
0.0997375
0.0999336
0.100148
0.100384
0.0977223
0.0977298
0.0977447
0.0977669
0.0977963
0.0978327
0.0978758
0.0979255
0.0979814
0.0980432
0.0981108
0.0981838
0.0982621
0.0983455
0.098434
0.0985278
0.098627
0.0987321
0.0988438
0.0989627
0.0990902
0.0992273
0.0993756
0.0995367
0.0997125
0.0999048
0.100115
0.100346
0.097707
0.0977145
0.0977295
0.0977518
0.0977813
0.0978179
0.0978612
0.0979111
0.0979673
0.0980294
0.0980973
0.0981706
0.0982492
0.0983329
0.0984216
0.0985155
0.0986146
0.0987195
0.0988307
0.0989489
0.0990752
0.0992107
0.0993569
0.0995154
0.099688
0.0998765
0.100083
0.100308
0.0976921
0.0976996
0.0977147
0.0977371
0.0977667
0.0978034
0.097847
0.0978971
0.0979535
0.0980159
0.0980841
0.0981578
0.0982367
0.0983206
0.0984096
0.0985036
0.0986027
0.0987074
0.0988181
0.0989355
0.0990607
0.0991946
0.0993388
0.0994947
0.0996641
0.0998488
0.100051
0.100271
0.0976776
0.0976851
0.0977002
0.0977227
0.0977525
0.0977894
0.0978331
0.0978834
0.0979401
0.0980029
0.0980713
0.0981453
0.0982245
0.0983088
0.0983979
0.0984921
0.0985912
0.0986957
0.098806
0.0989227
0.0990467
0.0991792
0.0993213
0.0994746
0.0996409
0.0998218
0.100019
0.100235
0.0976635
0.0976711
0.0976862
0.0977088
0.0977387
0.0977757
0.0978196
0.0978702
0.0979271
0.0979902
0.098059
0.0981333
0.0982128
0.0982973
0.0983868
0.098481
0.0985802
0.0986845
0.0987944
0.0989105
0.0990334
0.0991644
0.0993045
0.0994554
0.0996185
0.0997957
0.0999889
0.1002
0.0976498
0.0976574
0.0976726
0.0976953
0.0977253
0.0977624
0.0978066
0.0978574
0.0979146
0.0979779
0.098047
0.0981216
0.0982015
0.0982863
0.098376
0.0984704
0.0985697
0.0986739
0.0987834
0.0988988
0.0990207
0.0991503
0.0992885
0.0994369
0.099597
0.0997706
0.0999595
0.100166
0.0976365
0.0976442
0.0976594
0.0976822
0.0977123
0.0977496
0.097794
0.097845
0.0979024
0.097966
0.0980355
0.0981104
0.0981906
0.0982757
0.0983657
0.0984603
0.0985596
0.0986637
0.0987729
0.0988877
0.0990087
0.0991369
0.0992733
0.0994193
0.0995765
0.0997465
0.0999312
0.100132
0.0976238
0.0976314
0.0976467
0.0976696
0.0976998
0.0977373
0.0977818
0.097833
0.0978908
0.0979546
0.0980244
0.0980997
0.0981802
0.0982656
0.0983559
0.0984507
0.0985501
0.0986541
0.098763
0.0988772
0.0989974
0.0991242
0.0992589
0.0994027
0.099557
0.0997235
0.0999042
0.100101
0.0976115
0.0976192
0.0976346
0.0976575
0.0976878
0.0977255
0.0977701
0.0978216
0.0978796
0.0979437
0.0980138
0.0980894
0.0981702
0.098256
0.0983465
0.0984415
0.098541
0.098645
0.0987537
0.0988674
0.0989867
0.0991124
0.0992454
0.099387
0.0995386
0.0997018
0.0998785
0.100071
0.0975997
0.0976075
0.0976229
0.0976459
0.0976764
0.0977141
0.097759
0.0978106
0.0978688
0.0979333
0.0980036
0.0980796
0.0981607
0.0982468
0.0983376
0.0984329
0.0985325
0.0986365
0.098745
0.0988582
0.0989768
0.0991013
0.0992328
0.0993723
0.0995213
0.0996813
0.0998542
0.100042
0.0975885
0.0975963
0.0976118
0.0976349
0.0976654
0.0977033
0.0977483
0.0978002
0.0978587
0.0979234
0.097994
0.0980702
0.0981517
0.0982382
0.0983292
0.0984247
0.0985245
0.0986285
0.0987368
0.0988497
0.0989676
0.0990911
0.0992211
0.0993587
0.0995052
0.0996622
0.0998315
0.100015
0.0975779
0.0975857
0.0976012
0.0976244
0.0976551
0.0976931
0.0977383
0.0977903
0.097849
0.097914
0.0979849
0.0980614
0.0981432
0.09823
0.0983214
0.0984171
0.098517
0.0986211
0.0987292
0.0988418
0.098959
0.0990816
0.0992103
0.0993461
0.0994903
0.0996445
0.0998103
0.0999897
0.0975679
0.0975757
0.0975912
0.0976145
0.0976452
0.0976834
0.0977287
0.097781
0.0978399
0.0979051
0.0979763
0.0980531
0.0981353
0.0982223
0.098314
0.09841
0.0985101
0.0986142
0.0987223
0.0988345
0.0989512
0.0990729
0.0992004
0.0993345
0.0994766
0.0996281
0.0997907
0.0999664
0.0975584
0.0975663
0.0975819
0.0976052
0.097636
0.0976743
0.0977198
0.0977722
0.0978313
0.0978968
0.0979682
0.0980454
0.0981278
0.0982152
0.0983071
0.0984034
0.0985036
0.0986078
0.0987159
0.0988279
0.0989441
0.0990651
0.0991914
0.099324
0.0994641
0.0996132
0.0997728
0.0999448
0.0975496
0.0975575
0.0975731
0.0975965
0.0976274
0.0976658
0.0977114
0.097764
0.0978233
0.097889
0.0979607
0.0980381
0.0981209
0.0982085
0.0983008
0.0983972
0.0984977
0.098602
0.0987101
0.0988219
0.0989377
0.099058
0.0991833
0.0993145
0.0994528
0.0995996
0.0997564
0.0999251
0.0975415
0.0975494
0.097565
0.0975884
0.0976195
0.097658
0.0977037
0.0977564
0.0978159
0.0978818
0.0979538
0.0980315
0.0981145
0.0982024
0.0982949
0.0983917
0.0984923
0.0985968
0.0987048
0.0988165
0.0989319
0.0990516
0.099176
0.099306
0.0994427
0.0995873
0.0997416
0.0999073
0.097534
0.0975419
0.0975576
0.0975811
0.0976122
0.0976507
0.0976966
0.0977495
0.0978091
0.0978752
0.0979474
0.0980253
0.0981086
0.0981968
0.0982896
0.0983866
0.0984875
0.098592
0.0987001
0.0988116
0.0989268
0.0990459
0.0991696
0.0992985
0.0994337
0.0995764
0.0997284
0.0998913
0.0975272
0.0975351
0.0975508
0.0975743
0.0976055
0.0976442
0.0976901
0.0977432
0.097803
0.0978692
0.0979416
0.0980198
0.0981033
0.0981918
0.0982848
0.098382
0.0984831
0.0985878
0.0986959
0.0988073
0.0989223
0.099041
0.0991639
0.0992918
0.0994257
0.0995668
0.0997167
0.0998771
0.0975211
0.097529
0.0975447
0.0975683
0.0975995
0.0976383
0.0976843
0.0977375
0.0977974
0.0978639
0.0979365
0.0980148
0.0980985
0.0981872
0.0982805
0.0983779
0.0984792
0.098584
0.0986922
0.0988036
0.0989183
0.0990367
0.099159
0.0992861
0.0994188
0.0995584
0.0997065
0.0998646
0.0975157
0.0975236
0.0975394
0.097563
0.0975943
0.0976331
0.0976792
0.0977325
0.0977925
0.0978591
0.0979319
0.0980104
0.0980944
0.0981833
0.0982767
0.0983744
0.0984758
0.0985807
0.098689
0.0988003
0.0989149
0.099033
0.0991548
0.0992811
0.0994129
0.0995512
0.0996976
0.0998538
0.097511
0.0975189
0.0975347
0.0975583
0.0975897
0.0976285
0.0976748
0.0977281
0.0977883
0.097855
0.0979279
0.0980066
0.0980907
0.0981798
0.0982735
0.0983713
0.0984729
0.0985779
0.0986862
0.0987976
0.0989121
0.0990298
0.0991513
0.099277
0.0994079
0.0995451
0.0996901
0.0998447
0.097507
0.0975149
0.0975308
0.0975544
0.0975858
0.0976247
0.097671
0.0977244
0.0977847
0.0978515
0.0979246
0.0980034
0.0980877
0.0981769
0.0982707
0.0983687
0.0984704
0.0985756
0.0986839
0.0987953
0.0989097
0.0990272
0.0991483
0.0992735
0.0994037
0.0995401
0.0996839
0.0998371
0.0975038
0.0975117
0.0975276
0.0975513
0.0975827
0.0976216
0.097668
0.0977215
0.0977818
0.0978487
0.0979218
0.0980008
0.0980852
0.0981746
0.0982685
0.0983666
0.0984685
0.0985737
0.0986821
0.0987935
0.0989078
0.0990252
0.099146
0.0992708
0.0994004
0.099536
0.099679
0.099831
0.0975013
0.0975093
0.0975251
0.0975488
0.0975802
0.0976192
0.0976656
0.0977191
0.0977796
0.0978465
0.0979197
0.0979988
0.0980833
0.0981727
0.0982668
0.098365
0.0984669
0.0985722
0.0986807
0.098792
0.0989063
0.0990236
0.0991442
0.0992687
0.0993979
0.0995329
0.0996752
0.0998263
0.0974996
0.0975075
0.0975234
0.0975471
0.0975786
0.0976176
0.097664
0.0977175
0.097778
0.097845
0.0979183
0.0979974
0.0980819
0.0981715
0.0982656
0.0983639
0.0984658
0.0985712
0.0986797
0.0987911
0.0989053
0.0990225
0.0991429
0.0992672
0.0993961
0.0995308
0.0996725
0.099823
0.0974986
0.0975066
0.0975224
0.0975462
0.0975776
0.0976166
0.0976631
0.0977166
0.0977771
0.0978442
0.0979174
0.0979966
0.0980812
0.0981707
0.0982649
0.0983632
0.0984652
0.0985706
0.0986791
0.0987905
0.0989047
0.0990218
0.0991422
0.0992663
0.0993951
0.0995295
0.099671
0.0998211
0.108238
0.108253
0.108264
0.108271
0.108275
0.108278
0.108159
0.108159
0.108159
0.108156
0.108152
0.108147
0.108033
0.108022
0.108011
0.107999
0.107986
0.107972
0.107861
0.107841
0.107821
0.1078
0.107778
0.107755
0.107646
0.107618
0.10759
0.107561
0.107531
0.1075
0.10739
0.107355
0.10732
0.107284
0.107246
0.107207
0.107096
0.107056
0.107015
0.106972
0.106928
0.106882
0.106769
0.106724
0.106677
0.106629
0.10658
0.106528
0.106411
0.106362
0.106311
0.106259
0.106204
0.106147
0.106027
0.105975
0.105921
0.105865
0.105807
0.105746
0.105621
0.105567
0.105511
0.105453
0.105392
0.105328
0.105199
0.105144
0.105086
0.105026
0.104963
0.104898
0.104765
0.10471
0.104651
0.10459
0.104527
0.104461
0.104325
0.10427
0.104211
0.104151
0.104088
0.104022
0.103884
0.103829
0.103772
0.103712
0.10365
0.103586
0.103446
0.103393
0.103337
0.103279
0.103219
0.103157
0.103017
0.102966
0.102912
0.102857
0.102799
0.10274
0.1026
0.102552
0.102501
0.102449
0.102394
0.102338
0.102201
0.102155
0.102107
0.102058
0.102007
0.101955
0.101821
0.101778
0.101734
0.101688
0.101641
0.101593
0.101464
0.101424
0.101383
0.101341
0.101298
0.101254
0.10113
0.101094
0.101057
0.101018
0.100979
0.100939
0.100648
0.100382
0.10014
0.0999194
0.0997195
0.0995383
0.0993738
0.0992241
0.0990873
0.0989618
0.098846
0.0987386
0.0986387
0.0985454
0.0984581
0.0983765
0.0983003
0.0982295
0.0981642
0.0981044
0.0980505
0.0980025
0.0979608
0.0979256
0.0978972
0.0978757
0.0978613
0.097854
0.100685
0.100415
0.100169
0.0999455
0.0997429
0.0995595
0.0993931
0.099242
0.0991042
0.0989779
0.0988616
0.0987539
0.0986539
0.0985606
0.0984734
0.098392
0.098316
0.0982455
0.0981804
0.0981209
0.0980671
0.0980193
0.0979778
0.0979428
0.0979144
0.097893
0.0978786
0.0978714
0.10072
0.100447
0.100198
0.0999713
0.0997662
0.0995806
0.0994126
0.09926
0.0991212
0.0989941
0.0988773
0.0987694
0.0986692
0.0985759
0.0984889
0.0984076
0.0983319
0.0982616
0.0981967
0.0981374
0.0980839
0.0980363
0.0979949
0.09796
0.0979318
0.0979104
0.0978961
0.0978889
0.100755
0.100478
0.100226
0.0999968
0.0997893
0.0996017
0.0994319
0.0992781
0.0991382
0.0990105
0.0988932
0.098785
0.0986847
0.0985915
0.0985045
0.0984234
0.0983479
0.0982778
0.0982131
0.0981541
0.0981007
0.0980533
0.0980121
0.0979773
0.0979492
0.0979279
0.0979136
0.0979064
0.100789
0.100509
0.100254
0.100022
0.0998122
0.0996226
0.0994513
0.0992962
0.0991554
0.0990269
0.0989092
0.0988008
0.0987004
0.0986071
0.0985203
0.0984393
0.098364
0.0982941
0.0982297
0.0981708
0.0981176
0.0980704
0.0980293
0.0979947
0.0979666
0.0979454
0.0979312
0.097924
0.100822
0.100539
0.100281
0.100047
0.0998348
0.0996434
0.0994706
0.0993143
0.0991726
0.0990435
0.0989253
0.0988166
0.0987162
0.0986229
0.0985362
0.0984554
0.0983802
0.0983105
0.0982463
0.0981876
0.0981346
0.0980875
0.0980466
0.098012
0.0979841
0.0979629
0.0979488
0.0979416
0.108927
0.108926
0.108924
0.108922
0.108918
0.108914
0.108908
0.108902
0.108895
0.108886
0.108877
0.108867
0.108855
0.108843
0.108829
0.108814
0.108798
0.108781
0.108762
0.108742
0.108721
0.108698
0.108674
0.108649
0.108622
0.108595
0.108565
0.108535
0.108504
0.108473
0.10844
0.108408
0.108376
0.108345
0.108314
0.108286
0.108262
0.108241
0.108228
0.108224
0.108879
0.108879
0.108877
0.108874
0.108871
0.108866
0.108861
0.108854
0.108847
0.108839
0.10883
0.108819
0.108808
0.108795
0.108782
0.108767
0.108751
0.108733
0.108715
0.108695
0.108673
0.108651
0.108627
0.108602
0.108575
0.108547
0.108518
0.108488
0.108457
0.108425
0.108393
0.10836
0.108328
0.108296
0.108265
0.108237
0.108211
0.108188
0.108172
0.108162
0.108785
0.108784
0.108782
0.10878
0.108776
0.108772
0.108766
0.10876
0.108753
0.108744
0.108735
0.108725
0.108713
0.108701
0.108687
0.108672
0.108656
0.108639
0.10862
0.1086
0.108579
0.108556
0.108533
0.108507
0.108481
0.108453
0.108424
0.108393
0.108362
0.10833
0.108298
0.108265
0.108232
0.108199
0.108168
0.108138
0.10811
0.108085
0.108063
0.108046
0.108644
0.108643
0.108641
0.108639
0.108635
0.108631
0.108625
0.108619
0.108612
0.108603
0.108594
0.108584
0.108573
0.10856
0.108546
0.108532
0.108516
0.108498
0.10848
0.10846
0.108439
0.108416
0.108392
0.108367
0.10834
0.108312
0.108283
0.108253
0.108221
0.108189
0.108156
0.108123
0.108089
0.108056
0.108023
0.107991
0.107961
0.107932
0.107906
0.107883
0.108458
0.108457
0.108456
0.108453
0.108449
0.108445
0.10844
0.108433
0.108426
0.108418
0.108409
0.108398
0.108387
0.108374
0.108361
0.108346
0.10833
0.108313
0.108294
0.108275
0.108253
0.108231
0.108207
0.108182
0.108155
0.108127
0.108098
0.108068
0.108036
0.108003
0.10797
0.107936
0.107902
0.107867
0.107833
0.107799
0.107766
0.107734
0.107704
0.107674
0.10823
0.108229
0.108227
0.108224
0.108221
0.108216
0.108211
0.108205
0.108197
0.108189
0.10818
0.10817
0.108158
0.108146
0.108132
0.108118
0.108102
0.108085
0.108066
0.108046
0.108025
0.108003
0.107979
0.107954
0.107927
0.107899
0.10787
0.10784
0.107808
0.107775
0.107741
0.107707
0.107671
0.107636
0.1076
0.107564
0.107528
0.107493
0.107459
0.107424
0.10796
0.107959
0.107957
0.107955
0.107951
0.107947
0.107941
0.107935
0.107928
0.10792
0.107911
0.1079
0.107889
0.107877
0.107863
0.107849
0.107833
0.107816
0.107797
0.107778
0.107757
0.107734
0.107711
0.107685
0.107659
0.107631
0.107602
0.107571
0.107539
0.107506
0.107472
0.107437
0.107401
0.107364
0.107327
0.107289
0.107251
0.107213
0.107174
0.107136
0.107653
0.107652
0.10765
0.107647
0.107644
0.107639
0.107634
0.107628
0.107621
0.107612
0.107603
0.107593
0.107582
0.10757
0.107556
0.107542
0.107526
0.107509
0.107491
0.107471
0.10745
0.107428
0.107404
0.107379
0.107353
0.107325
0.107296
0.107265
0.107233
0.1072
0.107166
0.10713
0.107093
0.107055
0.107017
0.106977
0.106937
0.106896
0.106855
0.106812
0.10731
0.107309
0.107308
0.107305
0.107301
0.107297
0.107292
0.107286
0.107278
0.10727
0.107261
0.107251
0.10724
0.107228
0.107214
0.1072
0.107184
0.107167
0.107149
0.10713
0.107109
0.107087
0.107064
0.107039
0.107013
0.106985
0.106956
0.106925
0.106893
0.10686
0.106825
0.106789
0.106752
0.106713
0.106673
0.106633
0.106591
0.106547
0.106503
0.106458
0.106937
0.106936
0.106934
0.106932
0.106928
0.106924
0.106919
0.106912
0.106905
0.106897
0.106888
0.106878
0.106867
0.106855
0.106842
0.106827
0.106812
0.106795
0.106777
0.106758
0.106738
0.106716
0.106693
0.106668
0.106642
0.106614
0.106585
0.106555
0.106523
0.10649
0.106455
0.106418
0.106381
0.106341
0.106301
0.106259
0.106216
0.106171
0.106124
0.106076
0.106537
0.106536
0.106534
0.106531
0.106528
0.106524
0.106518
0.106512
0.106505
0.106497
0.106488
0.106478
0.106467
0.106455
0.106442
0.106428
0.106413
0.106396
0.106378
0.106359
0.106339
0.106318
0.106295
0.10627
0.106245
0.106217
0.106189
0.106158
0.106127
0.106093
0.106059
0.106022
0.105984
0.105945
0.105904
0.105861
0.105817
0.10577
0.105723
0.105673
0.106114
0.106113
0.106112
0.106109
0.106105
0.106101
0.106096
0.10609
0.106083
0.106075
0.106066
0.106056
0.106045
0.106033
0.10602
0.106006
0.105991
0.105975
0.105957
0.105939
0.105919
0.105898
0.105875
0.105851
0.105826
0.105799
0.10577
0.10574
0.105709
0.105676
0.105641
0.105605
0.105567
0.105528
0.105486
0.105443
0.105398
0.105352
0.105303
0.105252
0.105674
0.105673
0.105672
0.105669
0.105665
0.105661
0.105656
0.10565
0.105643
0.105635
0.105626
0.105616
0.105606
0.105594
0.105581
0.105567
0.105552
0.105536
0.105519
0.105501
0.105481
0.10546
0.105438
0.105415
0.10539
0.105363
0.105335
0.105306
0.105275
0.105242
0.105208
0.105172
0.105135
0.105095
0.105054
0.105011
0.104966
0.104919
0.10487
0.104819
0.105222
0.105221
0.105219
0.105217
0.105213
0.105209
0.105204
0.105198
0.105191
0.105183
0.105174
0.105165
0.105154
0.105142
0.10513
0.105116
0.105102
0.105086
0.105069
0.105051
0.105032
0.105011
0.10499
0.104967
0.104942
0.104916
0.104889
0.10486
0.10483
0.104798
0.104764
0.104729
0.104692
0.104653
0.104612
0.10457
0.104525
0.104478
0.10443
0.104379
0.104763
0.104762
0.10476
0.104758
0.104754
0.10475
0.104745
0.104739
0.104732
0.104724
0.104716
0.104706
0.104696
0.104684
0.104672
0.104659
0.104644
0.104629
0.104612
0.104595
0.104576
0.104556
0.104535
0.104512
0.104488
0.104463
0.104436
0.104408
0.104379
0.104347
0.104315
0.10428
0.104244
0.104206
0.104166
0.104124
0.10408
0.104034
0.103987
0.103936
0.104302
0.104302
0.1043
0.104297
0.104294
0.10429
0.104285
0.104279
0.104272
0.104264
0.104256
0.104246
0.104236
0.104225
0.104213
0.1042
0.104186
0.10417
0.104154
0.104137
0.104119
0.104099
0.104079
0.104057
0.104034
0.104009
0.103983
0.103956
0.103927
0.103897
0.103865
0.103832
0.103796
0.103759
0.103721
0.10368
0.103637
0.103593
0.103546
0.103497
0.103846
0.103845
0.103843
0.103841
0.103838
0.103833
0.103828
0.103823
0.103816
0.103808
0.1038
0.103791
0.103781
0.10377
0.103758
0.103745
0.103731
0.103716
0.103701
0.103684
0.103666
0.103647
0.103627
0.103606
0.103583
0.10356
0.103535
0.103508
0.103481
0.103451
0.103421
0.103388
0.103354
0.103319
0.103281
0.103242
0.103201
0.103158
0.103113
0.103066
0.103399
0.103398
0.103396
0.103394
0.10339
0.103386
0.103381
0.103376
0.103369
0.103362
0.103353
0.103344
0.103334
0.103323
0.103312
0.103299
0.103286
0.103271
0.103256
0.10324
0.103222
0.103204
0.103185
0.103164
0.103143
0.10312
0.103096
0.10307
0.103044
0.103016
0.102986
0.102955
0.102923
0.102888
0.102853
0.102815
0.102776
0.102735
0.102692
0.102647
0.102965
0.102964
0.102963
0.10296
0.102957
0.102953
0.102948
0.102942
0.102936
0.102929
0.102921
0.102912
0.102902
0.102891
0.10288
0.102868
0.102854
0.10284
0.102826
0.10281
0.102793
0.102775
0.102756
0.102737
0.102716
0.102694
0.102671
0.102647
0.102621
0.102594
0.102566
0.102537
0.102506
0.102473
0.102439
0.102404
0.102366
0.102328
0.102287
0.102245
0.10255
0.102549
0.102547
0.102545
0.102542
0.102538
0.102533
0.102527
0.102521
0.102514
0.102506
0.102497
0.102488
0.102477
0.102466
0.102454
0.102441
0.102428
0.102413
0.102398
0.102382
0.102364
0.102346
0.102327
0.102307
0.102286
0.102264
0.102241
0.102217
0.102191
0.102165
0.102137
0.102107
0.102077
0.102045
0.102011
0.101976
0.10194
0.101902
0.101862
0.102156
0.102155
0.102154
0.102151
0.102148
0.102144
0.10214
0.102134
0.102128
0.102121
0.102113
0.102104
0.102095
0.102085
0.102074
0.102062
0.10205
0.102036
0.102022
0.102008
0.101992
0.101975
0.101958
0.10194
0.101921
0.1019
0.101879
0.101857
0.101834
0.10181
0.101785
0.101758
0.101731
0.101702
0.101672
0.10164
0.101608
0.101574
0.101538
0.101502
0.101787
0.101786
0.101784
0.101782
0.101779
0.101775
0.10177
0.101765
0.101759
0.101752
0.101744
0.101736
0.101727
0.101717
0.101706
0.101695
0.101682
0.10167
0.101656
0.101642
0.101626
0.10161
0.101594
0.101576
0.101558
0.101539
0.101519
0.101498
0.101476
0.101453
0.101429
0.101404
0.101378
0.101351
0.101323
0.101294
0.101263
0.101232
0.101199
0.101165
0.100854
0.100568
0.100308
0.100071
0.099857
0.0996639
0.0994897
0.0993323
0.0991898
0.0990601
0.0989415
0.0988326
0.098732
0.0986388
0.0985521
0.0984714
0.0983964
0.0983269
0.0982629
0.0982044
0.0981516
0.0981046
0.0980638
0.0980294
0.0980015
0.0979805
0.0979663
0.0979592
0.100885
0.100597
0.100334
0.100095
0.099879
0.0996843
0.0995087
0.0993503
0.0992069
0.0990766
0.0989577
0.0988486
0.0987479
0.0986547
0.0985681
0.0984876
0.0984127
0.0983434
0.0982795
0.0982212
0.0981685
0.0981218
0.0980811
0.0980467
0.098019
0.0979979
0.0979838
0.0979767
0.100915
0.100624
0.100359
0.100118
0.0999006
0.0997043
0.0995276
0.0993681
0.099224
0.0990932
0.0989739
0.0988646
0.0987638
0.0986706
0.0985841
0.0985037
0.098429
0.0983599
0.0982962
0.098238
0.0981855
0.0981388
0.0980983
0.098064
0.0980363
0.0980153
0.0980013
0.0979942
0.100944
0.100651
0.100384
0.100141
0.0999217
0.0997241
0.0995462
0.0993859
0.099241
0.0991097
0.0989901
0.0988806
0.0987797
0.0986865
0.0986001
0.0985198
0.0984453
0.0983763
0.0983127
0.0982547
0.0982023
0.0981558
0.0981154
0.0980812
0.0980536
0.0980327
0.0980186
0.0980116
0.100973
0.100677
0.100408
0.100163
0.0999425
0.0997436
0.0995646
0.0994034
0.0992579
0.0991262
0.0990062
0.0988965
0.0987956
0.0987024
0.0986161
0.0985359
0.0984615
0.0983926
0.0983293
0.0982714
0.0982191
0.0981727
0.0981324
0.0980983
0.0980707
0.0980499
0.0980359
0.0980288
0.101
0.100702
0.100431
0.100185
0.0999628
0.0997627
0.0995827
0.0994208
0.0992747
0.0991425
0.0990223
0.0989124
0.0988115
0.0987183
0.098632
0.0985519
0.0984776
0.0984089
0.0983457
0.0982879
0.0982358
0.0981895
0.0981492
0.0981152
0.0980877
0.0980669
0.0980529
0.0980459
0.101026
0.100727
0.100454
0.100206
0.0999827
0.0997815
0.0996006
0.0994379
0.0992913
0.0991587
0.0990383
0.0989282
0.0988272
0.0987341
0.0986478
0.0985678
0.0984937
0.0984251
0.098362
0.0983043
0.0982523
0.0982061
0.098166
0.098132
0.0981046
0.0980838
0.0980699
0.0980629
0.101051
0.10075
0.100476
0.100227
0.100002
0.0997999
0.0996182
0.0994548
0.0993077
0.0991748
0.0990541
0.0989439
0.0988429
0.0987497
0.0986635
0.0985837
0.0985096
0.0984411
0.0983781
0.0983206
0.0982687
0.0982226
0.0981825
0.0981486
0.0981212
0.0981005
0.0980866
0.0980796
0.101075
0.100773
0.100497
0.100247
0.100021
0.099818
0.0996355
0.0994715
0.099324
0.0991907
0.0990698
0.0989595
0.0988584
0.0987653
0.0986791
0.0985993
0.0985254
0.098457
0.0983941
0.0983367
0.0982849
0.0982388
0.0981988
0.098165
0.0981377
0.0981169
0.0981031
0.0980961
0.101099
0.100795
0.100518
0.100267
0.10004
0.0998356
0.0996524
0.0994879
0.09934
0.0992064
0.0990853
0.0989749
0.0988738
0.0987806
0.0986945
0.0986148
0.098541
0.0984727
0.0984099
0.0983526
0.0983008
0.0982549
0.0982149
0.0981812
0.0981538
0.0981332
0.0981193
0.0981123
0.101121
0.100816
0.100538
0.100285
0.100058
0.0998529
0.0996691
0.0995041
0.0993557
0.0992219
0.0991006
0.0989901
0.0988889
0.0987958
0.0987098
0.0986301
0.0985563
0.0984881
0.0984254
0.0983682
0.0983165
0.0982707
0.0982307
0.098197
0.0981698
0.0981491
0.0981353
0.0981283
0.101143
0.100837
0.100557
0.100304
0.100075
0.0998697
0.0996853
0.0995199
0.0993712
0.0992371
0.0991157
0.0990051
0.0989039
0.0988108
0.0987248
0.0986452
0.0985715
0.0985034
0.0984407
0.0983836
0.098332
0.0982862
0.0982463
0.0982126
0.0981854
0.0981648
0.0981509
0.098144
0.101164
0.100856
0.100576
0.100322
0.100092
0.0998862
0.0997013
0.0995354
0.0993864
0.0992521
0.0991305
0.0990198
0.0989186
0.0988255
0.0987395
0.09866
0.0985864
0.0985183
0.0984558
0.0983987
0.0983471
0.0983014
0.0982616
0.0982279
0.0982007
0.0981801
0.0981663
0.0981593
0.101184
0.100875
0.100594
0.100339
0.100109
0.0999022
0.0997168
0.0995506
0.0994013
0.0992668
0.099145
0.0990343
0.098933
0.09884
0.098754
0.0986745
0.098601
0.098533
0.0984705
0.0984135
0.098362
0.0983163
0.0982765
0.0982429
0.0982157
0.0981951
0.0981813
0.0981744
0.101203
0.100894
0.100612
0.100356
0.100125
0.0999178
0.0997319
0.0995654
0.0994158
0.0992811
0.0991593
0.0990485
0.0989472
0.0988541
0.0987682
0.0986888
0.0986153
0.0985473
0.0984849
0.0984279
0.0983765
0.0983308
0.0982911
0.0982575
0.0982303
0.0982098
0.0981959
0.098189
0.101221
0.100911
0.100628
0.100372
0.100141
0.0999329
0.0997467
0.0995798
0.09943
0.0992952
0.0991732
0.0990624
0.0989611
0.098868
0.0987821
0.0987027
0.0986292
0.0985613
0.0984989
0.098442
0.0983906
0.098345
0.0983053
0.0982717
0.0982446
0.098224
0.0982102
0.0982033
0.101239
0.100928
0.100645
0.100388
0.100156
0.0999476
0.099761
0.0995939
0.0994439
0.0993089
0.0991868
0.0990759
0.0989746
0.0988815
0.0987956
0.0987163
0.0986428
0.098575
0.0985126
0.0984557
0.0984044
0.0983587
0.0983191
0.0982855
0.0982584
0.0982379
0.0982241
0.0982171
0.101256
0.100944
0.10066
0.100403
0.10017
0.0999618
0.0997749
0.0996075
0.0994574
0.0993222
0.0992001
0.0990891
0.0989877
0.0988947
0.0988088
0.0987295
0.098656
0.0985882
0.0985259
0.098469
0.0984177
0.0983721
0.0983325
0.0982989
0.0982718
0.0982513
0.0982375
0.0982306
0.101272
0.10096
0.100675
0.100417
0.100184
0.0999756
0.0997884
0.0996208
0.0994704
0.0993352
0.0992129
0.0991019
0.0990005
0.0989074
0.0988216
0.0987422
0.0986689
0.0986011
0.0985388
0.0984819
0.0984306
0.0983851
0.0983454
0.0983119
0.0982848
0.0982643
0.0982505
0.0982436
0.101287
0.100975
0.10069
0.100431
0.100198
0.0999888
0.0998014
0.0996336
0.0994831
0.0993477
0.0992254
0.0991143
0.0990129
0.0989198
0.098834
0.0987546
0.0986812
0.0986135
0.0985512
0.0984944
0.0984431
0.0983975
0.0983579
0.0983244
0.0982973
0.0982768
0.098263
0.0982561
0.101302
0.100989
0.100703
0.100444
0.100211
0.100002
0.0998139
0.0996459
0.0994953
0.0993598
0.0992374
0.0991263
0.0990248
0.0989317
0.0988459
0.0987666
0.0986932
0.0986255
0.0985632
0.0985064
0.0984551
0.0984096
0.0983699
0.0983365
0.0983094
0.0982888
0.0982751
0.0982681
0.101316
0.101002
0.100716
0.100457
0.100224
0.100014
0.099826
0.0996578
0.099507
0.0993714
0.099249
0.0991378
0.0990363
0.0989432
0.0988573
0.098778
0.0987047
0.098637
0.0985747
0.0985179
0.0984666
0.0984211
0.0983815
0.098348
0.0983209
0.0983004
0.0982866
0.0982797
0.101329
0.101015
0.100729
0.100469
0.100236
0.100026
0.0998375
0.0996691
0.0995182
0.0993826
0.09926
0.0991488
0.0990473
0.0989542
0.0988683
0.098789
0.0987157
0.098648
0.0985857
0.0985289
0.0984777
0.0984321
0.0983925
0.098359
0.0983319
0.0983114
0.0982977
0.0982907
0.101341
0.101027
0.100741
0.100481
0.100247
0.100037
0.0998485
0.09968
0.099529
0.0993932
0.0992706
0.0991594
0.0990578
0.0989647
0.0988788
0.0987995
0.0987262
0.0986584
0.0985962
0.0985394
0.0984882
0.0984426
0.098403
0.0983695
0.0983424
0.0983219
0.0983082
0.0983012
0.101353
0.101039
0.100752
0.100492
0.100258
0.100047
0.099859
0.0996903
0.0995392
0.0994034
0.0992807
0.0991694
0.0990679
0.0989747
0.0988888
0.0988095
0.0987361
0.0986684
0.0986062
0.0985494
0.0984981
0.0984526
0.098413
0.0983795
0.0983524
0.0983319
0.0983181
0.0983112
0.101364
0.10105
0.100763
0.100502
0.100268
0.100057
0.0998689
0.0997001
0.0995489
0.099413
0.0992903
0.0991789
0.0990773
0.0989841
0.0988982
0.0988189
0.0987455
0.0986778
0.0986156
0.0985588
0.0985075
0.098462
0.0984224
0.0983889
0.0983618
0.0983413
0.0983275
0.0983206
0.101375
0.10106
0.100773
0.100512
0.100278
0.100067
0.0998782
0.0997093
0.099558
0.099422
0.0992993
0.0991879
0.0990863
0.098993
0.0989071
0.0988278
0.0987544
0.0986867
0.0986244
0.0985676
0.0985164
0.0984709
0.0984312
0.0983978
0.0983707
0.0983501
0.0983364
0.0983294
0.101384
0.101069
0.100782
0.100521
0.100287
0.100076
0.0998869
0.099718
0.0995666
0.0994305
0.0993077
0.0991963
0.0990946
0.0990014
0.0989155
0.0988361
0.0987627
0.098695
0.0986327
0.0985759
0.0985247
0.0984791
0.0984395
0.098406
0.0983789
0.0983584
0.0983446
0.0983377
0.101393
0.101078
0.100791
0.10053
0.100295
0.100084
0.0998951
0.099726
0.0995746
0.0994384
0.0993156
0.0992041
0.0991024
0.0990091
0.0989232
0.0988438
0.0987704
0.0987027
0.0986404
0.0985836
0.0985324
0.0984868
0.0984472
0.0984137
0.0983866
0.0983661
0.0983523
0.0983454
0.101402
0.101086
0.100799
0.100538
0.100303
0.100092
0.0999026
0.0997335
0.0995819
0.0994457
0.0993228
0.0992113
0.0991096
0.0990163
0.0989303
0.0988509
0.0987775
0.0987098
0.0986475
0.0985907
0.0985394
0.0984939
0.0984542
0.0984208
0.0983936
0.0983731
0.0983593
0.0983524
0.101409
0.101094
0.100806
0.100545
0.10031
0.100099
0.0999095
0.0997403
0.0995887
0.0994524
0.0993295
0.0992179
0.0991162
0.0990228
0.0989369
0.0988575
0.098784
0.0987163
0.098654
0.0985972
0.0985459
0.0985003
0.0984607
0.0984272
0.0984001
0.0983796
0.0983658
0.0983589
0.101416
0.101101
0.100812
0.100551
0.100316
0.100105
0.0999157
0.0997464
0.0995948
0.0994585
0.0993355
0.0992239
0.0991221
0.0990288
0.0989428
0.0988634
0.0987899
0.0987222
0.0986599
0.098603
0.0985518
0.0985062
0.0984665
0.098433
0.0984059
0.0983854
0.0983716
0.0983647
0.101422
0.101106
0.100818
0.100557
0.100322
0.10011
0.0999213
0.0997519
0.0996002
0.0994639
0.0993409
0.0992293
0.0991274
0.0990341
0.0989481
0.0988686
0.0987952
0.0987274
0.0986651
0.0986083
0.098557
0.0985114
0.0984717
0.0984383
0.0984111
0.0983906
0.0983768
0.0983699
0.101427
0.101112
0.100824
0.100562
0.100327
0.100115
0.0999262
0.0997568
0.099605
0.0994687
0.0993456
0.099234
0.0991321
0.0990387
0.0989527
0.0988733
0.0987998
0.098732
0.0986697
0.0986129
0.0985616
0.098516
0.0984763
0.0984428
0.0984157
0.0983952
0.0983814
0.0983744
0.101432
0.101116
0.100828
0.100567
0.100331
0.10012
0.0999304
0.099761
0.0996092
0.0994728
0.0993497
0.099238
0.0991361
0.0990427
0.0989567
0.0988772
0.0988038
0.098736
0.0986737
0.0986168
0.0985655
0.0985199
0.0984803
0.0984468
0.0984196
0.0983991
0.0983853
0.0983784
0.101436
0.10112
0.100832
0.10057
0.100335
0.100123
0.0999339
0.0997644
0.0996126
0.0994762
0.0993531
0.0992414
0.0991395
0.0990461
0.09896
0.0988806
0.0988071
0.0987393
0.098677
0.0986201
0.0985688
0.0985232
0.0984835
0.09845
0.0984229
0.0984024
0.0983886
0.0983816
0.101439
0.101123
0.100835
0.100573
0.100338
0.100126
0.0999367
0.0997672
0.0996154
0.0994789
0.0993558
0.0992441
0.0991422
0.0990488
0.0989627
0.0988832
0.0988098
0.0987419
0.0986796
0.0986227
0.0985714
0.0985258
0.0984862
0.0984527
0.0984255
0.098405
0.0983912
0.0983843
0.101441
0.101125
0.100837
0.100575
0.10034
0.100128
0.0999389
0.0997693
0.0996175
0.099481
0.0993579
0.0992461
0.0991442
0.0990508
0.0989647
0.0988852
0.0988118
0.0987439
0.0986816
0.0986247
0.0985734
0.0985278
0.0984882
0.0984546
0.0984275
0.098407
0.0983932
0.0983862
0.101443
0.101127
0.100838
0.100577
0.100341
0.10013
0.0999403
0.0997708
0.0996189
0.0994824
0.0993592
0.0992475
0.0991456
0.0990521
0.0989661
0.0988866
0.0988131
0.0987453
0.0986829
0.0986261
0.0985747
0.0985291
0.0984895
0.098456
0.0984288
0.0984083
0.0983945
0.0983876
0.101444
0.101128
0.100839
0.100578
0.100342
0.10013
0.099941
0.0997715
0.0996196
0.0994831
0.0993599
0.0992482
0.0991463
0.0990528
0.0989667
0.0988872
0.0988138
0.0987459
0.0986836
0.0986267
0.0985754
0.0985298
0.0984901
0.0984566
0.0984295
0.0984089
0.0983951
0.0983882
)
;

boundaryField
{
    bc-2
    {
        type            empty;
    }
    bc-3
    {
        type            empty;
    }
    bottom
    {
        type            zeroGradient;
    }
    leftSide
    {
        type            zeroGradient;
    }
    naturalSurface
    {
        type            zeroGradient;
    }
    rightSide
    {
        type            zeroGradient;
    }
    slopesurface
    {
        type            zeroGradient;
    }
    subGradeSurface
    {
        type            zeroGradient;
    }
}


// ************************************************************************* //
