# Supplementary material for: A finite volume-based model for the hydrothermal behavior of soil under freeze–thaw cycles
Source: PLoS One. 2021 Jun 3;16(6):e0252680. doi: 10.1371/journal.pone.0252680 (PMC8174737; doi:10.1371/journal.pone.0252680)
Supplement: S1 Data — (ZIP) [file pone.0252680.s001.zip › Data at equal time interval/3.52512e+08/Kg]

/*--------------------------------*- C++ -*----------------------------------*\
| =========                 |                                                 |
| \\      /  F ield         | OpenFOAM: The Open Source CFD Toolbox           |
|  \\    /   O peration     | Version:  2.4.0                                 |
|   \\  /    A nd           | Web:      www.OpenFOAM.org                      |
|    \\/     M anipulation  |                                                 |
\*---------------------------------------------------------------------------*/
FoamFile
{
    version     2.0;
    format      ascii;
    class       volVectorField;
    location    "3.52512e+08";
    object      Kg;
}
// * * * * * * * * * * * * * * * * * * * * * * * * * * * * * * * * * * * * * //

dimensions      [0 1 -1 0 0 0 0];

internalField   nonuniform List<vector> 
9554
(
(0 -8.18659e-08 0)
(0 -8.16679e-08 0)
(0 -8.12747e-08 0)
(0 -8.06921e-08 0)
(0 -7.99284e-08 0)
(0 -7.89944e-08 0)
(0 -7.79034e-08 0)
(0 -7.66707e-08 0)
(0 -7.53133e-08 0)
(0 -7.38495e-08 0)
(0 -7.22986e-08 0)
(0 -7.06808e-08 0)
(0 -6.90162e-08 0)
(0 -6.73247e-08 0)
(0 -6.56257e-08 0)
(0 -6.39375e-08 0)
(0 -6.2277e-08 0)
(0 -6.06595e-08 0)
(0 -5.90982e-08 0)
(0 -5.76045e-08 0)
(0 -5.61872e-08 0)
(0 -5.48531e-08 0)
(0 -8.18611e-08 0)
(0 -8.16631e-08 0)
(0 -8.127e-08 0)
(0 -8.06874e-08 0)
(0 -7.99237e-08 0)
(0 -7.89898e-08 0)
(0 -7.78989e-08 0)
(0 -7.66662e-08 0)
(0 -7.53089e-08 0)
(0 -7.38451e-08 0)
(0 -7.22944e-08 0)
(0 -7.06767e-08 0)
(0 -6.90122e-08 0)
(0 -6.73208e-08 0)
(0 -6.5622e-08 0)
(0 -6.39339e-08 0)
(0 -6.22735e-08 0)
(0 -6.06561e-08 0)
(0 -5.90949e-08 0)
(0 -5.76013e-08 0)
(0 -5.61841e-08 0)
(0 -5.48502e-08 0)
(0 -8.18515e-08 0)
(0 -8.16535e-08 0)
(0 -8.12604e-08 0)
(0 -8.06779e-08 0)
(0 -7.99142e-08 0)
(0 -7.89805e-08 0)
(0 -7.78897e-08 0)
(0 -7.66572e-08 0)
(0 -7.53e-08 0)
(0 -7.38365e-08 0)
(0 -7.2286e-08 0)
(0 -7.06685e-08 0)
(0 -6.90042e-08 0)
(0 -6.73131e-08 0)
(0 -6.56144e-08 0)
(0 -6.39266e-08 0)
(0 -6.22664e-08 0)
(0 -6.06492e-08 0)
(0 -5.90883e-08 0)
(0 -5.75949e-08 0)
(0 -5.6178e-08 0)
(0 -5.48442e-08 0)
(0 -8.1837e-08 0)
(0 -8.1639e-08 0)
(0 -8.1246e-08 0)
(0 -8.06636e-08 0)
(0 -7.99001e-08 0)
(0 -7.89665e-08 0)
(0 -7.78759e-08 0)
(0 -7.66437e-08 0)
(0 -7.52867e-08 0)
(0 -7.38235e-08 0)
(0 -7.22733e-08 0)
(0 -7.06561e-08 0)
(0 -6.89921e-08 0)
(0 -6.73014e-08 0)
(0 -6.56031e-08 0)
(0 -6.39156e-08 0)
(0 -6.22558e-08 0)
(0 -6.0639e-08 0)
(0 -5.90784e-08 0)
(0 -5.75853e-08 0)
(0 -5.61687e-08 0)
(0 -5.48353e-08 0)
(0 -8.18176e-08 0)
(0 -8.16197e-08 0)
(0 -8.12267e-08 0)
(0 -8.06444e-08 0)
(0 -7.98812e-08 0)
(0 -7.89478e-08 0)
(0 -7.78575e-08 0)
(0 -7.66256e-08 0)
(0 -7.5269e-08 0)
(0 -7.38061e-08 0)
(0 -7.22563e-08 0)
(0 -7.06396e-08 0)
(0 -6.89761e-08 0)
(0 -6.72857e-08 0)
(0 -6.55879e-08 0)
(0 -6.39009e-08 0)
(0 -6.22416e-08 0)
(0 -6.06253e-08 0)
(0 -5.90652e-08 0)
(0 -5.75726e-08 0)
(0 -5.61564e-08 0)
(0 -5.48234e-08 0)
(0 -8.17932e-08 0)
(0 -8.15954e-08 0)
(0 -8.12026e-08 0)
(0 -8.06205e-08 0)
(0 -7.98574e-08 0)
(0 -7.89243e-08 0)
(0 -7.78344e-08 0)
(0 -7.66029e-08 0)
(0 -7.52467e-08 0)
(0 -7.37843e-08 0)
(0 -7.2235e-08 0)
(0 -7.06188e-08 0)
(0 -6.89559e-08 0)
(0 -6.72662e-08 0)
(0 -6.5569e-08 0)
(0 -6.38826e-08 0)
(0 -6.22239e-08 0)
(0 -6.06081e-08 0)
(0 -5.90486e-08 0)
(0 -5.75566e-08 0)
(0 -5.6141e-08 0)
(0 -5.48085e-08 0)
(0 -8.17638e-08 0)
(0 -8.15661e-08 0)
(0 -8.11734e-08 0)
(0 -8.05915e-08 0)
(0 -7.98288e-08 0)
(0 -7.8896e-08 0)
(0 -7.78065e-08 0)
(0 -7.65755e-08 0)
(0 -7.52199e-08 0)
(0 -7.3758e-08 0)
(0 -7.22094e-08 0)
(0 -7.05939e-08 0)
(0 -6.89316e-08 0)
(0 -6.72426e-08 0)
(0 -6.55461e-08 0)
(0 -6.38605e-08 0)
(0 -6.22025e-08 0)
(0 -6.05875e-08 0)
(0 -5.90288e-08 0)
(0 -5.75375e-08 0)
(0 -5.61225e-08 0)
(0 -5.47907e-08 0)
(0 -8.17294e-08 0)
(0 -8.15317e-08 0)
(0 -8.11392e-08 0)
(0 -8.05576e-08 0)
(0 -7.97952e-08 0)
(0 -7.88629e-08 0)
(0 -7.77739e-08 0)
(0 -7.65434e-08 0)
(0 -7.51884e-08 0)
(0 -7.37273e-08 0)
(0 -7.21794e-08 0)
(0 -7.05646e-08 0)
(0 -6.89032e-08 0)
(0 -6.72151e-08 0)
(0 -6.55195e-08 0)
(0 -6.38347e-08 0)
(0 -6.21776e-08 0)
(0 -6.05635e-08 0)
(0 -5.90056e-08 0)
(0 -5.75151e-08 0)
(0 -5.6101e-08 0)
(0 -5.47699e-08 0)
(0 -8.16897e-08 0)
(0 -8.14922e-08 0)
(0 -8.10999e-08 0)
(0 -8.05186e-08 0)
(0 -7.97566e-08 0)
(0 -7.88247e-08 0)
(0 -7.77363e-08 0)
(0 -7.65065e-08 0)
(0 -7.51522e-08 0)
(0 -7.36919e-08 0)
(0 -7.21449e-08 0)
(0 -7.0531e-08 0)
(0 -6.88706e-08 0)
(0 -6.71834e-08 0)
(0 -6.54888e-08 0)
(0 -6.38051e-08 0)
(0 -6.2149e-08 0)
(0 -6.05359e-08 0)
(0 -5.8979e-08 0)
(0 -5.74895e-08 0)
(0 -5.60764e-08 0)
(0 -5.47462e-08 0)
(0 -8.16449e-08 0)
(0 -8.14474e-08 0)
(0 -8.10553e-08 0)
(0 -8.04744e-08 0)
(0 -7.97128e-08 0)
(0 -7.87815e-08 0)
(0 -7.76938e-08 0)
(0 -7.64647e-08 0)
(0 -7.51113e-08 0)
(0 -7.36519e-08 0)
(0 -7.21058e-08 0)
(0 -7.04931e-08 0)
(0 -6.88337e-08 0)
(0 -6.71477e-08 0)
(0 -6.54543e-08 0)
(0 -6.37717e-08 0)
(0 -6.21168e-08 0)
(0 -6.05049e-08 0)
(0 -5.89491e-08 0)
(0 -5.74607e-08 0)
(0 -5.60487e-08 0)
(0 -5.47195e-08 0)
(0 -8.15946e-08 0)
(0 -8.13973e-08 0)
(0 -8.10055e-08 0)
(0 -8.04249e-08 0)
(0 -7.96638e-08 0)
(0 -7.87332e-08 0)
(0 -7.76462e-08 0)
(0 -7.6418e-08 0)
(0 -7.50655e-08 0)
(0 -7.36071e-08 0)
(0 -7.20622e-08 0)
(0 -7.04506e-08 0)
(0 -6.87925e-08 0)
(0 -6.71078e-08 0)
(0 -6.54157e-08 0)
(0 -6.37344e-08 0)
(0 -6.20809e-08 0)
(0 -6.04703e-08 0)
(0 -5.89159e-08 0)
(0 -5.74287e-08 0)
(0 -5.60179e-08 0)
(0 -5.46899e-08 0)
(0 -8.15388e-08 0)
(0 -8.13416e-08 0)
(0 -8.09502e-08 0)
(0 -8.037e-08 0)
(0 -7.96095e-08 0)
(0 -7.86796e-08 0)
(0 -7.75934e-08 0)
(0 -7.63661e-08 0)
(0 -7.50148e-08 0)
(0 -7.35576e-08 0)
(0 -7.20139e-08 0)
(0 -7.04036e-08 0)
(0 -6.87469e-08 0)
(0 -6.70636e-08 0)
(0 -6.5373e-08 0)
(0 -6.36933e-08 0)
(0 -6.20413e-08 0)
(0 -6.04321e-08 0)
(0 -5.88792e-08 0)
(0 -5.73935e-08 0)
(0 -5.5984e-08 0)
(0 -5.46574e-08 0)
(0 -8.14775e-08 0)
(0 -8.12805e-08 0)
(0 -8.08893e-08 0)
(0 -8.03096e-08 0)
(0 -7.95498e-08 0)
(0 -7.86206e-08 0)
(0 -7.75354e-08 0)
(0 -7.63092e-08 0)
(0 -7.4959e-08 0)
(0 -7.35031e-08 0)
(0 -7.19608e-08 0)
(0 -7.0352e-08 0)
(0 -6.86969e-08 0)
(0 -6.70152e-08 0)
(0 -6.53262e-08 0)
(0 -6.36482e-08 0)
(0 -6.19978e-08 0)
(0 -6.03904e-08 0)
(0 -5.8839e-08 0)
(0 -5.73549e-08 0)
(0 -5.5947e-08 0)
(0 -5.46218e-08 0)
(0 -8.14104e-08 0)
(0 -8.12136e-08 0)
(0 -8.08228e-08 0)
(0 -8.02436e-08 0)
(0 -7.94845e-08 0)
(0 -7.85562e-08 0)
(0 -7.74719e-08 0)
(0 -7.62469e-08 0)
(0 -7.4898e-08 0)
(0 -7.34435e-08 0)
(0 -7.19028e-08 0)
(0 -7.02957e-08 0)
(0 -6.86423e-08 0)
(0 -6.69624e-08 0)
(0 -6.52753e-08 0)
(0 -6.35991e-08 0)
(0 -6.19506e-08 0)
(0 -6.0345e-08 0)
(0 -5.87955e-08 0)
(0 -5.73131e-08 0)
(0 -5.59069e-08 0)
(0 -5.45834e-08 0)
(0 -8.13376e-08 0)
(0 -8.11409e-08 0)
(0 -8.07505e-08 0)
(0 -8.01719e-08 0)
(0 -7.94135e-08 0)
(0 -7.84862e-08 0)
(0 -7.7403e-08 0)
(0 -7.61793e-08 0)
(0 -7.48318e-08 0)
(0 -7.33789e-08 0)
(0 -7.18399e-08 0)
(0 -7.02345e-08 0)
(0 -6.8583e-08 0)
(0 -6.69051e-08 0)
(0 -6.522e-08 0)
(0 -6.35458e-08 0)
(0 -6.18994e-08 0)
(0 -6.02959e-08 0)
(0 -5.87484e-08 0)
(0 -5.7268e-08 0)
(0 -5.58637e-08 0)
(0 -5.45419e-08 0)
(0 -8.12588e-08 0)
(0 -8.10623e-08 0)
(0 -8.06723e-08 0)
(0 -8.00944e-08 0)
(0 -7.93368e-08 0)
(0 -7.84105e-08 0)
(0 -7.73285e-08 0)
(0 -7.61061e-08 0)
(0 -7.47602e-08 0)
(0 -7.3309e-08 0)
(0 -7.17718e-08 0)
(0 -7.01685e-08 0)
(0 -6.8519e-08 0)
(0 -6.68433e-08 0)
(0 -6.51604e-08 0)
(0 -6.34885e-08 0)
(0 -6.18443e-08 0)
(0 -6.0243e-08 0)
(0 -5.86978e-08 0)
(0 -5.72195e-08 0)
(0 -5.58173e-08 0)
(0 -5.44975e-08 0)
(0 -8.1174e-08 0)
(0 -8.09778e-08 0)
(0 -8.05882e-08 0)
(0 -8.00109e-08 0)
(0 -7.92542e-08 0)
(0 -7.8329e-08 0)
(0 -7.72483e-08 0)
(0 -7.60274e-08 0)
(0 -7.46832e-08 0)
(0 -7.32338e-08 0)
(0 -7.16986e-08 0)
(0 -7.00974e-08 0)
(0 -6.84502e-08 0)
(0 -6.67768e-08 0)
(0 -6.50963e-08 0)
(0 -6.34269e-08 0)
(0 -6.17852e-08 0)
(0 -6.01864e-08 0)
(0 -5.86435e-08 0)
(0 -5.71677e-08 0)
(0 -5.57677e-08 0)
(0 -5.44501e-08 0)
(0 -8.10831e-08 0)
(0 -8.08872e-08 0)
(0 -8.0498e-08 0)
(0 -7.99214e-08 0)
(0 -7.91657e-08 0)
(0 -7.82416e-08 0)
(0 -7.71623e-08 0)
(0 -7.5943e-08 0)
(0 -7.46005e-08 0)
(0 -7.31532e-08 0)
(0 -7.16201e-08 0)
(0 -7.00212e-08 0)
(0 -6.83765e-08 0)
(0 -6.67056e-08 0)
(0 -6.50278e-08 0)
(0 -6.3361e-08 0)
(0 -6.1722e-08 0)
(0 -6.01259e-08 0)
(0 -5.85857e-08 0)
(0 -5.71124e-08 0)
(0 -5.57149e-08 0)
(0 -5.43997e-08 0)
(0 -8.09862e-08 0)
(0 -8.07904e-08 0)
(0 -8.04018e-08 0)
(0 -7.98259e-08 0)
(0 -7.90711e-08 0)
(0 -7.81483e-08 0)
(0 -7.70704e-08 0)
(0 -7.58528e-08 0)
(0 -7.45123e-08 0)
(0 -7.3067e-08 0)
(0 -7.15363e-08 0)
(0 -6.99398e-08 0)
(0 -6.82977e-08 0)
(0 -6.66296e-08 0)
(0 -6.49546e-08 0)
(0 -6.32907e-08 0)
(0 -6.16546e-08 0)
(0 -6.00614e-08 0)
(0 -5.85241e-08 0)
(0 -5.70536e-08 0)
(0 -5.56588e-08 0)
(0 -5.43462e-08 0)
(0 -8.08831e-08 0)
(0 -8.06876e-08 0)
(0 -8.02995e-08 0)
(0 -7.97244e-08 0)
(0 -7.89706e-08 0)
(0 -7.8049e-08 0)
(0 -7.69727e-08 0)
(0 -7.57568e-08 0)
(0 -7.44183e-08 0)
(0 -7.29752e-08 0)
(0 -7.14469e-08 0)
(0 -6.98531e-08 0)
(0 -6.82138e-08 0)
(0 -6.65486e-08 0)
(0 -6.48766e-08 0)
(0 -6.32159e-08 0)
(0 -6.1583e-08 0)
(0 -5.99929e-08 0)
(0 -5.84587e-08 0)
(0 -5.69913e-08 0)
(0 -5.55995e-08 0)
(0 -5.42897e-08 0)
(0 -8.07739e-08 0)
(0 -8.05787e-08 0)
(0 -8.01911e-08 0)
(0 -7.96167e-08 0)
(0 -7.8864e-08 0)
(0 -7.79437e-08 0)
(0 -7.6869e-08 0)
(0 -7.56549e-08 0)
(0 -7.43185e-08 0)
(0 -7.28778e-08 0)
(0 -7.1352e-08 0)
(0 -6.9761e-08 0)
(0 -6.81247e-08 0)
(0 -6.64626e-08 0)
(0 -6.47939e-08 0)
(0 -6.31365e-08 0)
(0 -6.1507e-08 0)
(0 -5.99203e-08 0)
(0 -5.83895e-08 0)
(0 -5.69254e-08 0)
(0 -5.55368e-08 0)
(0 -5.423e-08 0)
(0 -8.06587e-08 0)
(0 -8.04638e-08 0)
(0 -8.00767e-08 0)
(0 -7.95031e-08 0)
(0 -7.87514e-08 0)
(0 -7.78324e-08 0)
(0 -7.67593e-08 0)
(0 -7.55471e-08 0)
(0 -7.42128e-08 0)
(0 -7.27746e-08 0)
(0 -7.12515e-08 0)
(0 -6.96634e-08 0)
(0 -6.80302e-08 0)
(0 -6.63715e-08 0)
(0 -6.47063e-08 0)
(0 -6.30524e-08 0)
(0 -6.14266e-08 0)
(0 -5.98436e-08 0)
(0 -5.83164e-08 0)
(0 -5.68559e-08 0)
(0 -5.54707e-08 0)
(0 -5.41672e-08 0)
(0 -8.05377e-08 0)
(0 -8.0343e-08 0)
(0 -7.99564e-08 0)
(0 -7.93836e-08 0)
(0 -7.86329e-08 0)
(0 -7.77153e-08 0)
(0 -7.66437e-08 0)
(0 -7.54335e-08 0)
(0 -7.41014e-08 0)
(0 -7.26656e-08 0)
(0 -7.11453e-08 0)
(0 -6.95603e-08 0)
(0 -6.79304e-08 0)
(0 -6.62752e-08 0)
(0 -6.46136e-08 0)
(0 -6.29636e-08 0)
(0 -6.13416e-08 0)
(0 -5.97625e-08 0)
(0 -5.82392e-08 0)
(0 -5.67826e-08 0)
(0 -5.54011e-08 0)
(0 -5.41012e-08 0)
(0 -8.04111e-08 0)
(0 -8.02166e-08 0)
(0 -7.98305e-08 0)
(0 -7.92584e-08 0)
(0 -7.85087e-08 0)
(0 -7.75923e-08 0)
(0 -7.65224e-08 0)
(0 -7.5314e-08 0)
(0 -7.39841e-08 0)
(0 -7.25509e-08 0)
(0 -7.10335e-08 0)
(0 -6.94516e-08 0)
(0 -6.78251e-08 0)
(0 -6.61735e-08 0)
(0 -6.45159e-08 0)
(0 -6.28699e-08 0)
(0 -6.1252e-08 0)
(0 -5.96771e-08 0)
(0 -5.8158e-08 0)
(0 -5.67054e-08 0)
(0 -5.5328e-08 0)
(0 -5.4032e-08 0)
(0 -8.02791e-08 0)
(0 -8.00848e-08 0)
(0 -7.96991e-08 0)
(0 -7.91277e-08 0)
(0 -7.8379e-08 0)
(0 -7.74638e-08 0)
(0 -7.63954e-08 0)
(0 -7.51889e-08 0)
(0 -7.38611e-08 0)
(0 -7.24304e-08 0)
(0 -7.09159e-08 0)
(0 -6.93373e-08 0)
(0 -6.77143e-08 0)
(0 -6.60666e-08 0)
(0 -6.44129e-08 0)
(0 -6.27712e-08 0)
(0 -6.11577e-08 0)
(0 -5.95873e-08 0)
(0 -5.80726e-08 0)
(0 -5.66244e-08 0)
(0 -5.52513e-08 0)
(0 -5.39594e-08 0)
(0 -8.01423e-08 0)
(0 -7.99482e-08 0)
(0 -7.95629e-08 0)
(0 -7.8992e-08 0)
(0 -7.82441e-08 0)
(0 -7.733e-08 0)
(0 -7.62629e-08 0)
(0 -7.50581e-08 0)
(0 -7.37325e-08 0)
(0 -7.23043e-08 0)
(0 -7.07927e-08 0)
(0 -6.92173e-08 0)
(0 -6.75979e-08 0)
(0 -6.59541e-08 0)
(0 -6.43047e-08 0)
(0 -6.26674e-08 0)
(0 -6.10586e-08 0)
(0 -5.94929e-08 0)
(0 -5.79829e-08 0)
(0 -5.65395e-08 0)
(0 -5.51709e-08 0)
(0 -5.38835e-08 0)
(0 -8.00012e-08 0)
(0 -7.98072e-08 0)
(0 -7.94221e-08 0)
(0 -7.88517e-08 0)
(0 -7.81044e-08 0)
(0 -7.71912e-08 0)
(0 -7.61253e-08 0)
(0 -7.49221e-08 0)
(0 -7.35985e-08 0)
(0 -7.21726e-08 0)
(0 -7.06638e-08 0)
(0 -6.90917e-08 0)
(0 -6.7476e-08 0)
(0 -6.58362e-08 0)
(0 -6.41912e-08 0)
(0 -6.25586e-08 0)
(0 -6.09546e-08 0)
(0 -5.93938e-08 0)
(0 -5.78889e-08 0)
(0 -5.64505e-08 0)
(0 -5.50868e-08 0)
(0 -5.38041e-08 0)
(0 -7.98564e-08 0)
(0 -7.96625e-08 0)
(0 -7.92775e-08 0)
(0 -7.87073e-08 0)
(0 -7.79604e-08 0)
(0 -7.70478e-08 0)
(0 -7.59829e-08 0)
(0 -7.4781e-08 0)
(0 -7.34591e-08 0)
(0 -7.20355e-08 0)
(0 -7.05294e-08 0)
(0 -6.89605e-08 0)
(0 -6.73484e-08 0)
(0 -6.57128e-08 0)
(0 -6.40723e-08 0)
(0 -6.24444e-08 0)
(0 -6.08455e-08 0)
(0 -5.929e-08 0)
(0 -5.77904e-08 0)
(0 -5.63573e-08 0)
(0 -5.49989e-08 0)
(0 -5.37213e-08 0)
(0 -7.9709e-08 0)
(0 -7.9515e-08 0)
(0 -7.91299e-08 0)
(0 -7.85597e-08 0)
(0 -7.78128e-08 0)
(0 -7.69005e-08 0)
(0 -7.58362e-08 0)
(0 -7.46353e-08 0)
(0 -7.33148e-08 0)
(0 -7.18932e-08 0)
(0 -7.03896e-08 0)
(0 -6.88237e-08 0)
(0 -6.72153e-08 0)
(0 -6.55838e-08 0)
(0 -6.39479e-08 0)
(0 -6.2325e-08 0)
(0 -6.07314e-08 0)
(0 -5.91814e-08 0)
(0 -5.76874e-08 0)
(0 -5.62599e-08 0)
(0 -5.49071e-08 0)
(0 -5.36349e-08 0)
(0 -7.95599e-08 0)
(0 -7.93657e-08 0)
(0 -7.89803e-08 0)
(0 -7.84096e-08 0)
(0 -7.76624e-08 0)
(0 -7.67499e-08 0)
(0 -7.56857e-08 0)
(0 -7.44853e-08 0)
(0 -7.31659e-08 0)
(0 -7.17459e-08 0)
(0 -7.02445e-08 0)
(0 -6.86815e-08 0)
(0 -6.70767e-08 0)
(0 -6.54493e-08 0)
(0 -6.3818e-08 0)
(0 -6.22003e-08 0)
(0 -6.06121e-08 0)
(0 -5.90678e-08 0)
(0 -5.75798e-08 0)
(0 -5.61582e-08 0)
(0 -5.48113e-08 0)
(0 -5.35448e-08 0)
(0 -7.94105e-08 0)
(0 -7.92159e-08 0)
(0 -7.88298e-08 0)
(0 -7.82582e-08 0)
(0 -7.75101e-08 0)
(0 -7.65968e-08 0)
(0 -7.5532e-08 0)
(0 -7.43316e-08 0)
(0 -7.30127e-08 0)
(0 -7.15938e-08 0)
(0 -7.00943e-08 0)
(0 -6.8534e-08 0)
(0 -6.69325e-08 0)
(0 -6.53091e-08 0)
(0 -6.36825e-08 0)
(0 -6.207e-08 0)
(0 -6.04875e-08 0)
(0 -5.89493e-08 0)
(0 -5.74674e-08 0)
(0 -5.60521e-08 0)
(0 -5.47114e-08 0)
(0 -5.34511e-08 0)
(0 -7.92624e-08 0)
(0 -7.90672e-08 0)
(0 -7.86799e-08 0)
(0 -7.81068e-08 0)
(0 -7.7357e-08 0)
(0 -7.6442e-08 0)
(0 -7.5376e-08 0)
(0 -7.41747e-08 0)
(0 -7.28556e-08 0)
(0 -7.14373e-08 0)
(0 -6.99392e-08 0)
(0 -6.83812e-08 0)
(0 -6.67828e-08 0)
(0 -6.51634e-08 0)
(0 -6.35415e-08 0)
(0 -6.19343e-08 0)
(0 -6.03576e-08 0)
(0 -5.88256e-08 0)
(0 -5.73502e-08 0)
(0 -5.59416e-08 0)
(0 -5.46075e-08 0)
(0 -5.33537e-08 0)
(0 -7.91177e-08 0)
(0 -7.89215e-08 0)
(0 -7.85324e-08 0)
(0 -7.79568e-08 0)
(0 -7.72043e-08 0)
(0 -7.62867e-08 0)
(0 -7.52183e-08 0)
(0 -7.40152e-08 0)
(0 -7.26951e-08 0)
(0 -7.12767e-08 0)
(0 -6.97795e-08 0)
(0 -6.82232e-08 0)
(0 -6.66277e-08 0)
(0 -6.50121e-08 0)
(0 -6.33948e-08 0)
(0 -6.1793e-08 0)
(0 -6.02223e-08 0)
(0 -5.86967e-08 0)
(0 -5.72281e-08 0)
(0 -5.58265e-08 0)
(0 -5.44994e-08 0)
(0 -5.32524e-08 0)
(0 -7.89786e-08 0)
(0 -7.87809e-08 0)
(0 -7.83891e-08 0)
(0 -7.78101e-08 0)
(0 -7.70535e-08 0)
(0 -7.61319e-08 0)
(0 -7.50599e-08 0)
(0 -7.38539e-08 0)
(0 -7.25317e-08 0)
(0 -7.11123e-08 0)
(0 -6.96152e-08 0)
(0 -6.80603e-08 0)
(0 -6.64673e-08 0)
(0 -6.48552e-08 0)
(0 -6.32425e-08 0)
(0 -6.16461e-08 0)
(0 -6.00815e-08 0)
(0 -5.85626e-08 0)
(0 -5.71011e-08 0)
(0 -5.57067e-08 0)
(0 -5.4387e-08 0)
(0 -5.31473e-08 0)
(0 -7.88483e-08 0)
(0 -7.86484e-08 0)
(0 -7.82527e-08 0)
(0 -7.76685e-08 0)
(0 -7.69062e-08 0)
(0 -7.59789e-08 0)
(0 -7.49017e-08 0)
(0 -7.36913e-08 0)
(0 -7.23658e-08 0)
(0 -7.09444e-08 0)
(0 -6.94467e-08 0)
(0 -6.78925e-08 0)
(0 -6.63015e-08 0)
(0 -6.46927e-08 0)
(0 -6.30844e-08 0)
(0 -6.14934e-08 0)
(0 -5.99352e-08 0)
(0 -5.84232e-08 0)
(0 -5.6969e-08 0)
(0 -5.55823e-08 0)
(0 -5.42703e-08 0)
(0 -5.30383e-08 0)
(0 -7.87304e-08 0)
(0 -7.85273e-08 0)
(0 -7.81258e-08 0)
(0 -7.75343e-08 0)
(0 -7.67641e-08 0)
(0 -7.5829e-08 0)
(0 -7.47446e-08 0)
(0 -7.35282e-08 0)
(0 -7.2198e-08 0)
(0 -7.07734e-08 0)
(0 -6.9274e-08 0)
(0 -6.77198e-08 0)
(0 -6.61303e-08 0)
(0 -6.45246e-08 0)
(0 -6.29206e-08 0)
(0 -6.1335e-08 0)
(0 -5.97832e-08 0)
(0 -5.82783e-08 0)
(0 -5.68318e-08 0)
(0 -5.54531e-08 0)
(0 -5.41493e-08 0)
(0 -5.29254e-08 0)
(0 -7.86297e-08 0)
(0 -7.84217e-08 0)
(0 -7.80118e-08 0)
(0 -7.741e-08 0)
(0 -7.66289e-08 0)
(0 -7.56833e-08 0)
(0 -7.45895e-08 0)
(0 -7.3365e-08 0)
(0 -7.20285e-08 0)
(0 -7.05994e-08 0)
(0 -6.90974e-08 0)
(0 -6.75424e-08 0)
(0 -6.59539e-08 0)
(0 -6.43508e-08 0)
(0 -6.27509e-08 0)
(0 -6.11708e-08 0)
(0 -5.96255e-08 0)
(0 -5.8128e-08 0)
(0 -5.66895e-08 0)
(0 -5.53191e-08 0)
(0 -5.40239e-08 0)
(0 -5.28085e-08 0)
(0 -7.85528e-08 0)
(0 -7.83369e-08 0)
(0 -7.79143e-08 0)
(0 -7.72979e-08 0)
(0 -7.65022e-08 0)
(0 -7.55429e-08 0)
(0 -7.4437e-08 0)
(0 -7.32023e-08 0)
(0 -7.18576e-08 0)
(0 -7.04225e-08 0)
(0 -6.89168e-08 0)
(0 -6.73602e-08 0)
(0 -6.57721e-08 0)
(0 -6.41713e-08 0)
(0 -6.25754e-08 0)
(0 -6.10007e-08 0)
(0 -5.9462e-08 0)
(0 -5.79721e-08 0)
(0 -5.6542e-08 0)
(0 -5.51804e-08 0)
(0 -5.38941e-08 0)
(0 -5.26877e-08 0)
(0 -7.85093e-08 0)
(0 -7.82792e-08 0)
(0 -7.7837e-08 0)
(0 -7.72001e-08 0)
(0 -7.63851e-08 0)
(0 -7.54084e-08 0)
(0 -7.42873e-08 0)
(0 -7.304e-08 0)
(0 -7.16854e-08 0)
(0 -7.02429e-08 0)
(0 -6.87322e-08 0)
(0 -6.71731e-08 0)
(0 -6.55849e-08 0)
(0 -6.3986e-08 0)
(0 -6.23939e-08 0)
(0 -6.08246e-08 0)
(0 -5.92927e-08 0)
(0 -5.78107e-08 0)
(0 -5.63892e-08 0)
(0 -5.50368e-08 0)
(0 -5.37599e-08 0)
(0 -5.2563e-08 0)
(0 -7.85149e-08 0)
(0 -7.82556e-08 0)
(0 -7.77825e-08 0)
(0 -7.71175e-08 0)
(0 -7.62778e-08 0)
(0 -7.52797e-08 0)
(0 -7.41406e-08 0)
(0 -7.28783e-08 0)
(0 -7.15117e-08 0)
(0 -7.00602e-08 0)
(0 -6.85435e-08 0)
(0 -6.69811e-08 0)
(0 -6.53921e-08 0)
(0 -6.37948e-08 0)
(0 -6.22064e-08 0)
(0 -6.06426e-08 0)
(0 -5.91176e-08 0)
(0 -5.76437e-08 0)
(0 -5.62312e-08 0)
(0 -5.48884e-08 0)
(0 -5.36214e-08 0)
(0 -5.24344e-08 0)
(0 -7.88325e-08 0)
(0 -7.87051e-08 0)
(0 -8.01306e-08 0)
(0 -7.99372e-08 0)
(0 -7.98533e-08 0)
(0 -7.97375e-08 0)
(0 -7.96054e-08 0)
(0 -7.94105e-08 0)
(0 -7.95059e-08 0)
(0 -7.9272e-08 0)
(0 -7.93087e-08 0)
(0 -7.92934e-08 0)
(0 -7.92986e-08 0)
(0 -7.91023e-08 0)
(0 -7.923e-08 0)
(0 -7.9062e-08 0)
(0 -7.89705e-08 0)
(0 -7.88724e-08 0)
(0 -7.94255e-08 0)
(0 -7.93348e-08 0)
(0 -7.91974e-08 0)
(0 -7.91674e-08 0)
(0 -7.94334e-08 0)
(0 -7.92102e-08 0)
(0 -7.95617e-08 0)
(0 -7.95278e-08 0)
(0 -7.91099e-08 0)
(0 -7.91306e-08 0)
(0 -7.93684e-08 0)
(0 -7.93945e-08 0)
(0 -7.96233e-08 0)
(0 -7.96746e-08 0)
(0 -7.90512e-08 0)
(0 -7.89646e-08 0)
(0 -8.59022e-08 0)
(0 -7.93434e-08 0)
(0 -8.67038e-08 0)
(0 -8.05191e-08 0)
(0 -7.95343e-08 0)
(0 -7.95489e-08 0)
(0 -7.97182e-08 0)
(0 -7.99437e-08 0)
(0 -7.98843e-08 0)
(0 -8.03666e-08 0)
(0 -8.05472e-08 0)
(0 -8.07992e-08 0)
(0 -8.10417e-08 0)
(0 -8.08399e-08 0)
(0 -8.13621e-08 0)
(0 -8.08545e-08 0)
(0 -8.1912e-08 0)
(0 -8.1487e-08 0)
(0 -8.21405e-08 0)
(0 -8.1477e-08 0)
(0 -8.35158e-08 0)
(0 -8.00116e-08 0)
(0 -8.45422e-08 0)
(0 -8.11394e-08 0)
(0 -8.298e-08 0)
(0 -8.28726e-08 0)
(0 -8.41239e-08 0)
(0 -8.31958e-08 0)
(0 -8.19478e-08 0)
(0 -8.29402e-08 0)
(0 -8.46977e-08 0)
(0 -8.18059e-08 0)
(0 -8.48209e-08 0)
(0 -8.36995e-08 0)
(0 -8.5256e-08 0)
(0 -8.2768e-08 0)
(0 -8.57595e-08 0)
(0 -8.26713e-08 0)
(0 -8.54073e-08 0)
(0 -8.48097e-08 0)
(0 -8.49627e-08 0)
(0 -8.22982e-08 0)
(0 -8.65784e-08 0)
(0 -8.28067e-08 0)
(0 -8.49303e-08 0)
(0 -8.5043e-08 0)
(0 -8.51526e-08 0)
(0 -8.15413e-08 0)
(0 -8.58649e-08 0)
(0 -8.50475e-08 0)
(0 -8.47291e-08 0)
(0 -8.25893e-08 0)
(0 -8.66898e-08 0)
(0 -8.46139e-08 0)
(0 -8.53842e-08 0)
(0 -8.22343e-08 0)
(0 -8.36024e-08 0)
(0 -8.15331e-08 0)
(0 -8.61775e-08 0)
(0 -8.46435e-08 0)
(0 -8.21504e-08 0)
(0 -8.18413e-08 0)
(0 -8.56227e-08 0)
(0 -8.13347e-08 0)
(0 -8.60048e-08 0)
(0 -8.44698e-08 0)
(0 -8.45233e-08 0)
(0 -8.17355e-08 0)
(0 -8.54418e-08 0)
(0 -8.41943e-08 0)
(0 -8.59314e-08 0)
(0 -8.58557e-08 0)
(0 -8.64397e-08 0)
(0 -8.63372e-08 0)
(0 -8.11799e-08 0)
(0 -8.13976e-08 0)
(0 -8.68663e-08 0)
(0 -8.70553e-08 0)
(0 -8.03527e-08 0)
(0 -8.17093e-08 0)
(0 -8.37107e-08 0)
(0 -8.50786e-08 0)
(0 -8.16194e-08 0)
(0 -8.5649e-08 0)
(0 -8.23179e-08 0)
(0 -8.17789e-08 0)
(0 -8.60962e-08 0)
(0 -8.63341e-08 0)
(0 -8.21722e-08 0)
(0 -8.19175e-08 0)
(0 -8.68323e-08 0)
(0 -8.2573e-08 0)
(0 -8.15673e-08 0)
(0 -8.67191e-08 0)
(0 -8.20082e-08 0)
(0 -8.46198e-08 0)
(0 -8.65284e-08 0)
(0 -8.48436e-08 0)
(0 -8.67182e-08 0)
(0 -8.45605e-08 0)
(0 -8.4322e-08 0)
(0 -8.56842e-08 0)
(0 -8.34604e-08 0)
(0 -8.28637e-08 0)
(0 -8.12768e-08 0)
(0 -8.27818e-08 0)
(0 -8.13065e-08 0)
(0 -8.64095e-08 0)
(0 -8.28724e-08 0)
(0 -8.61403e-08 0)
(0 -8.36113e-08 0)
(0 -8.45612e-08 0)
(0 -8.12859e-08 0)
(0 -8.48204e-08 0)
(0 -8.67559e-08 0)
(0 -8.46408e-08 0)
(0 -8.16982e-08 0)
(0 -8.0444e-08 0)
(0 -8.41677e-08 0)
(0 -8.06483e-08 0)
(0 -8.43159e-08 0)
(0 -8.33062e-08 0)
(0 -8.17938e-08 0)
(0 -8.27082e-08 0)
(0 -8.14273e-08 0)
(0 -8.13163e-08 0)
(0 -8.2975e-08 0)
(0 -8.0837e-08 0)
(0 -8.10655e-08 0)
(0 -8.36401e-08 0)
(0 -8.29164e-08 0)
(0 -8.22188e-08 0)
(0 -8.18029e-08 0)
(0 -8.39688e-08 0)
(0 -8.63768e-08 0)
(0 -8.04495e-08 0)
(0 -8.34592e-08 0)
(0 -8.5002e-08 0)
(0 -8.64179e-08 0)
(0 -8.0678e-08 0)
(0 -8.35142e-08 0)
(0 -8.12309e-08 0)
(0 -8.39947e-08 0)
(0 -8.70238e-08 0)
(0 -8.56101e-08 0)
(0 -8.2927e-08 0)
(0 -8.14866e-08 0)
(0 -8.39156e-08 0)
(0 -8.33143e-08 0)
(0 -8.55413e-08 0)
(0 -8.67382e-08 0)
(0 -8.60469e-08 0)
(0 -8.50226e-08 0)
(0 -8.58233e-08 0)
(0 -8.66018e-08 0)
(0 -8.41597e-08 0)
(0 -8.1294e-08 0)
(0 -8.26488e-08 0)
(0 -8.14242e-08 0)
(0 -8.36722e-08 0)
(0 -8.0415e-08 0)
(0 -8.52146e-08 0)
(0 -8.69923e-08 0)
(0 -8.42006e-08 0)
(0 -8.14725e-08 0)
(0 -8.56585e-08 0)
(0 -8.50208e-08 0)
(0 -8.46447e-08 0)
(0 -8.33284e-08 0)
(0 -8.39843e-08 0)
(0 -8.50842e-08 0)
(0 -8.31786e-08 0)
(0 -8.18181e-08 0)
(0 -8.04965e-08 0)
(0 -8.02335e-08 0)
(0 -8.00532e-08 0)
(0 -8.29479e-08 0)
(0 -8.23731e-08 0)
(0 -8.44052e-08 0)
(0 -8.25356e-08 0)
(0 -8.44092e-08 0)
(0 -8.49202e-08 0)
(0 -8.25505e-08 0)
(0 -8.47613e-08 0)
(0 -8.28494e-08 0)
(0 -8.57641e-08 0)
(0 -8.30056e-08 0)
(0 -8.23042e-08 0)
(0 -8.16126e-08 0)
(0 -8.30534e-08 0)
(0 -8.50692e-08 0)
(0 -8.07587e-08 0)
(0 -8.18199e-08 0)
(0 -8.42978e-08 0)
(0 -8.48373e-08 0)
(0 -8.33718e-08 0)
(0 -8.38433e-08 0)
(0 -8.60534e-08 0)
(0 -8.67506e-08 0)
(0 -8.22998e-08 0)
(0 -8.18137e-08 0)
(0 -8.0709e-08 0)
(0 -8.27069e-08 0)
(0 -8.61705e-08 0)
(0 -8.68126e-08 0)
(0 -8.05212e-08 0)
(0 -8.31332e-08 0)
(0 -8.61468e-08 0)
(0 -8.70777e-08 0)
(0 -8.14035e-08 0)
(0 -8.44452e-08 0)
(0 -8.70332e-08 0)
(0 -8.55512e-08 0)
(0 -7.98796e-08 0)
(0 -8.25157e-08 0)
(0 -8.15464e-08 0)
(0 -8.00996e-08 0)
(0 -8.41232e-08 0)
(0 -8.3413e-08 0)
(0 -8.52282e-08 0)
(0 -8.68599e-08 0)
(0 -8.66882e-08 0)
(0 -8.54283e-08 0)
(0 -8.16971e-08 0)
(0 -8.09986e-08 0)
(0 -8.11237e-08 0)
(0 -8.29462e-08 0)
(0 -8.576e-08 0)
(0 -8.637e-08 0)
(0 -8.57458e-08 0)
(0 -8.62902e-08 0)
(0 -8.68173e-08 0)
(0 -8.53899e-08 0)
(0 -8.56458e-08 0)
(0 -8.58942e-08 0)
(0 -8.17562e-08 0)
(0 -8.12027e-08 0)
(0 -8.4997e-08 0)
(0 -8.43245e-08 0)
(0 -8.44076e-08 0)
(0 -8.45922e-08 0)
(0 -8.58565e-08 0)
(0 -8.66757e-08 0)
(0 -8.25732e-08 0)
(0 -8.15162e-08 0)
(0 -8.67881e-08 0)
(0 -8.51251e-08 0)
(0 -8.23982e-08 0)
(0 -8.24598e-08 0)
(0 -8.33697e-08 0)
(0 -8.52496e-08 0)
(0 -8.22846e-08 0)
(0 -8.27297e-08 0)
(0 -8.14606e-08 0)
(0 -8.30949e-08 0)
(0 -8.28477e-08 0)
(0 -8.19067e-08 0)
(0 -8.35371e-08 0)
(0 -8.5423e-08 0)
(0 -8.52372e-08 0)
(0 -8.54019e-08 0)
(0 -8.24103e-08 0)
(0 -8.09971e-08 0)
(0 -8.19546e-08 0)
(0 -8.09225e-08 0)
(0 -8.62509e-08 0)
(0 -8.55191e-08 0)
(0 -8.39502e-08 0)
(0 -8.53615e-08 0)
(0 -8.40192e-08 0)
(0 -8.3882e-08 0)
(0 -8.36258e-08 0)
(0 -8.40612e-08 0)
(0 -8.14938e-08 0)
(0 -8.24639e-08 0)
(0 -8.38903e-08 0)
(0 -8.53587e-08 0)
(0 -8.69355e-08 0)
(0 -8.57562e-08 0)
(0 -8.5052e-08 0)
(0 -8.59802e-08 0)
(0 -8.15358e-08 0)
(0 -8.25685e-08 0)
(0 -8.57862e-08 0)
(0 -8.38718e-08 0)
(0 -8.4249e-08 0)
(0 -8.46015e-08 0)
(0 -8.24831e-08 0)
(0 -8.20971e-08 0)
(0 -8.09297e-08 0)
(0 -8.21823e-08 0)
(0 -8.2508e-08 0)
(0 -8.34695e-08 0)
(0 -8.29814e-08 0)
(0 -8.26848e-08 0)
(0 -8.38504e-08 0)
(0 -8.30314e-08 0)
(0 -8.02383e-08 0)
(0 -7.9956e-08 0)
(0 -8.10514e-08 0)
(0 -8.20015e-08 0)
(0 -8.40212e-08 0)
(0 -8.49855e-08 0)
(0 -8.04929e-08 0)
(0 -8.05155e-08 0)
(0 -8.4171e-08 0)
(0 -8.56448e-08 0)
(0 -8.50292e-08 0)
(0 -8.4641e-08 0)
(0 -8.15728e-08 0)
(0 -8.30126e-08 0)
(0 -8.45355e-08 0)
(0 -8.37682e-08 0)
(0 -8.23775e-08 0)
(0 -8.26535e-08 0)
(0 -8.43591e-08 0)
(0 -8.56684e-08 0)
(0 -8.31394e-08 0)
(0 -8.21882e-08 0)
(0 -8.37066e-08 0)
(0 -8.38199e-08 0)
(0 -8.14245e-08 0)
(0 -8.13688e-08 0)
(0 -8.41327e-08 0)
(0 -8.55256e-08 0)
(0 -8.40354e-08 0)
(0 -8.33119e-08 0)
(0 -8.25718e-08 0)
(0 -8.37581e-08 0)
(0 -8.32423e-08 0)
(0 -8.2359e-08 0)
(0 -8.37938e-08 0)
(0 -8.32787e-08 0)
(0 -8.33312e-08 0)
(0 -8.33472e-08 0)
(0 -8.43683e-08 0)
(0 -8.44227e-08 0)
(0 -8.55383e-08 0)
(0 -8.45554e-08 0)
(0 -8.44316e-08 0)
(0 -8.40121e-08 0)
(0 -8.32613e-08 0)
(0 -8.3778e-08 0)
(0 -8.50384e-08 0)
(0 -8.37349e-08 0)
(0 -8.4093e-08 0)
(0 -8.54014e-08 0)
(0 -8.42298e-08 0)
(0 -8.34946e-08 0)
(0 -8.30476e-08 0)
(0 -8.23348e-08 0)
(0 -8.65192e-08 0)
(0 -8.65728e-08 0)
(0 -8.30754e-08 0)
(0 -8.38979e-08 0)
(0 -8.66808e-08 0)
(0 -8.61821e-08 0)
(0 -8.17003e-08 0)
(0 -8.22735e-08 0)
(0 -8.01392e-08 0)
(0 -8.13806e-08 0)
(0 -8.58846e-08 0)
(0 -8.47766e-08 0)
(0 -8.62862e-08 0)
(0 -8.70829e-08 0)
(0 -8.26091e-08 0)
(0 -8.33701e-08 0)
(0 -8.36561e-08 0)
(0 -8.29976e-08 0)
(0 -8.36496e-08 0)
(0 -8.36196e-08 0)
(0 -8.08651e-08 0)
(0 -8.15565e-08 0)
(0 -8.21501e-08 0)
(0 -8.12968e-08 0)
(0 -8.47202e-08 0)
(0 -8.57036e-08 0)
(0 -8.3194e-08 0)
(0 -8.25352e-08 0)
(0 -8.32675e-08 0)
(0 -8.31517e-08 0)
(0 -8.34981e-08 0)
(0 -8.45249e-08 0)
(0 -8.5389e-08 0)
(0 -8.48973e-08 0)
(0 -8.54938e-08 0)
(0 -8.52919e-08 0)
(0 -8.04621e-08 0)
(0 -8.1084e-08 0)
(0 -8.60666e-08 0)
(0 -8.66814e-08 0)
(0 -8.29937e-08 0)
(0 -8.36099e-08 0)
(0 -8.41753e-08 0)
(0 -8.38726e-08 0)
(0 -7.9695e-08 0)
(0 -8.00443e-08 0)
(0 -8.30876e-08 0)
(0 -8.17334e-08 0)
(0 -8.61599e-08 0)
(0 -8.59675e-08 0)
(0 -8.1056e-08 0)
(0 -8.21505e-08 0)
(0 -8.30182e-08 0)
(0 -8.22256e-08 0)
(0 -8.15225e-08 0)
(0 -8.16558e-08 0)
(0 -8.11665e-08 0)
(0 -7.99503e-08 0)
(0 -8.59239e-08 0)
(0 -8.67781e-08 0)
(0 -8.04026e-08 0)
(0 -8.03235e-08 0)
(0 -8.06486e-08 0)
(0 -8.04842e-08 0)
(0 -8.19566e-08 0)
(0 -8.07393e-08 0)
(0 -8.64747e-08 0)
(0 -8.61505e-08 0)
(0 -8.39487e-08 0)
(0 -8.44617e-08 0)
(0 -8.65006e-08 0)
(0 -8.64792e-08 0)
(0 -8.21065e-08 0)
(0 -8.17328e-08 0)
(0 -8.66923e-08 0)
(0 -8.66219e-08 0)
(0 -8.13956e-08 0)
(0 -8.23451e-08 0)
(0 -8.00575e-08 0)
(0 -8.02466e-08 0)
(0 -8.70599e-08 0)
(0 -8.63217e-08 0)
(0 -8.10442e-08 0)
(0 -8.11736e-08 0)
(0 -8.18805e-08 0)
(0 -8.11943e-08 0)
(0 -8.11251e-08 0)
(0 -8.18301e-08 0)
(0 -8.51325e-08 0)
(0 -8.60194e-08 0)
(0 -8.36469e-08 0)
(0 -8.29156e-08 0)
(0 -8.09179e-08 0)
(0 -8.07973e-08 0)
(0 -8.20647e-08 0)
(0 -8.20347e-08 0)
(0 -8.12457e-08 0)
(0 -8.23606e-08 0)
(0 -8.54757e-08 0)
(0 -8.56022e-08 0)
(0 -8.35855e-08 0)
(0 -8.42193e-08 0)
(0 -8.97933e-08 0)
(0 -8.43028e-08 0)
(0 -8.97208e-08 0)
(0 -8.72503e-08 0)
(0 -8.46644e-08 0)
(0 -8.47897e-08 0)
(0 -8.53107e-08 0)
(0 -8.5551e-08 0)
(0 -8.58096e-08 0)
(0 -8.59136e-08 0)
(0 -8.63322e-08 0)
(0 -8.62961e-08 0)
(0 -8.7017e-08 0)
(0 -8.64727e-08 0)
(0 -8.72597e-08 0)
(0 -8.68398e-08 0)
(0 -8.75688e-08 0)
(0 -8.75931e-08 0)
(0 -8.84663e-08 0)
(0 -8.71916e-08 0)
(0 -8.90299e-08 0)
(0 -8.81533e-08 0)
(0 -8.86823e-08 0)
(0 -8.74928e-08 0)
(0 -8.86555e-08 0)
(0 -8.91615e-08 0)
(0 -8.87044e-08 0)
(0 -8.77975e-08 0)
(0 -8.95883e-08 0)
(0 -8.81473e-08 0)
(0 -8.94006e-08 0)
(0 -8.7613e-08 0)
(0 -8.94786e-08 0)
(0 -8.83095e-08 0)
(0 -8.87514e-08 0)
(0 -8.87194e-08 0)
(0 -8.96036e-08 0)
(0 -8.74532e-08 0)
(0 -8.97634e-08 0)
(0 -8.78131e-08 0)
(0 -8.93288e-08 0)
(0 -8.92701e-08 0)
(0 -8.97642e-08 0)
(0 -8.77261e-08 0)
(0 -8.87014e-08 0)
(0 -8.86916e-08 0)
(0 -8.95194e-08 0)
(0 -8.73731e-08 0)
(0 -8.9478e-08 0)
(0 -8.81588e-08 0)
(0 -8.95527e-08 0)
(0 -8.91438e-08 0)
(0 -8.9772e-08 0)
(0 -8.75928e-08 0)
(0 -8.80453e-08 0)
(0 -8.8807e-08 0)
(0 -8.75506e-08 0)
(0 -8.97287e-08 0)
(0 -8.92922e-08 0)
(0 -8.74133e-08 0)
(0 -8.7685e-08 0)
(0 -8.92784e-08 0)
(0 -8.7684e-08 0)
(0 -8.96207e-08 0)
(0 -8.96805e-08 0)
(0 -8.78029e-08 0)
(0 -8.94857e-08 0)
(0 -8.8097e-08 0)
(0 -8.93557e-08 0)
(0 -8.85518e-08 0)
(0 -8.68813e-08 0)
(0 -8.80194e-08 0)
(0 -8.76077e-08 0)
(0 -8.95919e-08 0)
(0 -8.97384e-08 0)
(0 -8.86288e-08 0)
(0 -8.85213e-08 0)
(0 -8.80979e-08 0)
(0 -8.77377e-08 0)
(0 -8.92232e-08 0)
(0 -8.93274e-08 0)
(0 -8.9472e-08 0)
(0 -8.66754e-08 0)
(0 -8.78239e-08 0)
(0 -8.92429e-08 0)
(0 -8.96585e-08 0)
(0 -8.8812e-08 0)
(0 -8.90744e-08 0)
(0 -8.85697e-08 0)
(0 -8.76863e-08 0)
(0 -8.97594e-08 0)
(0 -8.88719e-08 0)
(0 -8.97304e-08 0)
(0 -8.88355e-08 0)
(0 -8.87795e-08 0)
(0 -8.83753e-08 0)
(0 -8.80026e-08 0)
(0 -8.76022e-08 0)
(0 -8.83813e-08 0)
(0 -8.74435e-08 0)
(0 -8.74785e-08 0)
(0 -8.84635e-08 0)
(0 -8.95399e-08 0)
(0 -8.95115e-08 0)
(0 -8.90105e-08 0)
(0 -8.75611e-08 0)
(0 -8.85911e-08 0)
(0 -8.82521e-08 0)
(0 -8.98045e-08 0)
(0 -8.9059e-08 0)
(0 -8.80352e-08 0)
(0 -8.7277e-08 0)
(0 -8.98505e-08 0)
(0 -8.9151e-08 0)
(0 -8.88485e-08 0)
(0 -8.73354e-08 0)
(0 -8.88934e-08 0)
(0 -8.74856e-08 0)
(0 -8.88782e-08 0)
(0 -8.92975e-08 0)
(0 -8.82806e-08 0)
(0 -8.75939e-08 0)
(0 -8.97884e-08 0)
(0 -8.9078e-08 0)
(0 -8.87329e-08 0)
(0 -8.92504e-08 0)
(0 -8.60607e-08 0)
(0 -8.65559e-08 0)
(0 -8.86903e-08 0)
(0 -8.8092e-08 0)
(0 -8.90238e-08 0)
(0 -8.97016e-08 0)
(0 -8.75594e-08 0)
(0 -8.69247e-08 0)
(0 -8.95451e-08 0)
(0 -8.98412e-08 0)
(0 -8.85886e-08 0)
(0 -8.87916e-08 0)
(0 -8.86853e-08 0)
(0 -8.94054e-08 0)
(0 -8.91217e-08 0)
(0 -8.83578e-08 0)
(0 -8.81774e-08 0)
(0 -8.73171e-08 0)
(0 -8.87284e-08 0)
(0 -8.94023e-08 0)
(0 -8.95127e-08 0)
(0 -8.87508e-08 0)
(0 -8.65606e-08 0)
(0 -8.55935e-08 0)
(0 -8.87811e-08 0)
(0 -8.88609e-08 0)
(0 -8.97144e-08 0)
(0 -8.97994e-08 0)
(0 -8.83957e-08 0)
(0 -8.8078e-08 0)
(0 -8.74805e-08 0)
(0 -8.8264e-08 0)
(0 -8.7414e-08 0)
(0 -8.70729e-08 0)
(0 -8.96905e-08 0)
(0 -8.97554e-08 0)
(0 -8.82383e-08 0)
(0 -8.73111e-08 0)
(0 -8.96832e-08 0)
(0 -8.98487e-08 0)
(0 -8.95959e-08 0)
(0 -8.9283e-08 0)
(0 -8.98684e-08 0)
(0 -8.95469e-08 0)
(0 -8.70093e-08 0)
(0 -8.63711e-08 0)
(0 -8.71518e-08 0)
(0 -8.81209e-08 0)
(0 -8.78796e-08 0)
(0 -8.7075e-08 0)
(0 -8.98256e-08 0)
(0 -8.95567e-08 0)
(0 -8.85019e-08 0)
(0 -8.78763e-08 0)
(0 -8.9394e-08 0)
(0 -8.95826e-08 0)
(0 -8.80254e-08 0)
(0 -8.76236e-08 0)
(0 -8.72301e-08 0)
(0 -8.81501e-08 0)
(0 -8.78952e-08 0)
(0 -8.72329e-08 0)
(0 -8.73782e-08 0)
(0 -8.81351e-08 0)
(0 -8.76706e-08 0)
(0 -8.83607e-08 0)
(0 -8.73998e-08 0)
(0 -8.81551e-08 0)
(0 -8.91759e-08 0)
(0 -8.83436e-08 0)
(0 -8.945e-08 0)
(0 -8.97068e-08 0)
(0 -8.77542e-08 0)
(0 -8.80624e-08 0)
(0 -8.97884e-08 0)
(0 -8.94666e-08 0)
(0 -8.94806e-08 0)
(0 -8.91392e-08 0)
(0 -8.92378e-08 0)
(0 -8.91378e-08 0)
(0 -8.9014e-08 0)
(0 -8.9103e-08 0)
(0 -8.89677e-08 0)
(0 -8.8828e-08 0)
(0 -8.91485e-08 0)
(0 -8.84332e-08 0)
(0 -8.80071e-08 0)
(0 -8.76922e-08 0)
(0 -8.98298e-08 0)
(0 -8.95832e-08 0)
(0 -8.8825e-08 0)
(0 -8.91973e-08 0)
(0 -8.81027e-08 0)
(0 -8.89775e-08 0)
(0 -8.88857e-08 0)
(0 -8.88045e-08 0)
(0 -8.51712e-08 0)
(0 -8.6039e-08 0)
(0 -8.95836e-08 0)
(0 -8.9713e-08 0)
(0 -8.73226e-08 0)
(0 -8.77276e-08 0)
(0 -8.89846e-08 0)
(0 -8.87636e-08 0)
(0 -8.9156e-08 0)
(0 -8.95821e-08 0)
(0 -8.82749e-08 0)
(0 -8.84181e-08 0)
(0 -8.84644e-08 0)
(0 -8.8711e-08 0)
(0 -8.95305e-08 0)
(0 -8.92763e-08 0)
(0 -8.95861e-08 0)
(0 -8.91362e-08 0)
(0 -8.77452e-08 0)
(0 -8.76408e-08 0)
(0 -8.59771e-08 0)
(0 -8.63646e-08 0)
(0 -8.97674e-08 0)
(0 -8.97764e-08 0)
(0 -8.92797e-08 0)
(0 -8.92904e-08 0)
(0 -8.94771e-08 0)
(0 -8.9154e-08 0)
(0 -8.92073e-08 0)
(0 -8.9367e-08 0)
(0 -8.68432e-08 0)
(0 -8.68416e-08 0)
(0 -8.83408e-08 0)
(0 -8.84751e-08 0)
(0 -8.71773e-08 0)
(0 -8.66006e-08 0)
(0 -8.89372e-08 0)
(0 -8.91478e-08 0)
(0 -8.74083e-08 0)
(0 -8.77873e-08 0)
(0 -8.89168e-08 0)
(0 -8.9169e-08 0)
(0 -8.87701e-08 0)
(0 -8.80909e-08 0)
(0 -8.91276e-08 0)
(0 -8.95243e-08 0)
(0 -8.83367e-08 0)
(0 -8.82208e-08 0)
(0 -8.85522e-08 0)
(0 -8.79437e-08 0)
(0 -8.5462e-08 0)
(0 -8.50884e-08 0)
(0 -8.91837e-08 0)
(0 -8.93987e-08 0)
(0 -8.94655e-08 0)
(0 -8.92787e-08 0)
(0 -8.92134e-08 0)
(0 -8.93934e-08 0)
(0 -8.93695e-08 0)
(0 -8.94929e-08 0)
(0 -8.83991e-08 0)
(0 -8.88485e-08 0)
(0 -8.72689e-08 0)
(0 -8.78834e-08 0)
(0 -8.9814e-08 0)
(0 -8.98117e-08 0)
(0 -8.88913e-08 0)
(0 -8.82518e-08 0)
(0 -8.72984e-08 0)
(0 -8.76735e-08 0)
(0 -8.80503e-08 0)
(0 -8.86232e-08 0)
(0 -8.74441e-08 0)
(0 -8.81448e-08 0)
(0 -8.82722e-08 0)
(0 -8.84383e-08 0)
(0 -8.85109e-08 0)
(0 -8.86464e-08 0)
(0 -8.90847e-08 0)
(0 -8.89367e-08 0)
(0 -8.9511e-08 0)
(0 -8.93488e-08 0)
(0 -8.9904e-08 0)
(0 -8.98787e-08 0)
(0 -8.98971e-08 0)
(0 -8.98739e-08 0)
(0 -8.98959e-08 0)
(0 -8.98751e-08 0)
(0 -8.9902e-08 0)
(0 -8.98842e-08 0)
(0 -8.99118e-08 0)
(0 -8.98948e-08 0)
(0 -8.99244e-08 0)
(0 -8.99089e-08 0)
(0 -8.99378e-08 0)
(0 -8.9922e-08 0)
(0 -8.99493e-08 0)
(0 -8.99323e-08 0)
(0 -8.99567e-08 0)
(0 -8.99371e-08 0)
(0 -8.99556e-08 0)
(0 -8.99299e-08 0)
(0 -8.99416e-08 0)
(0 -8.99079e-08 0)
(0 -8.99101e-08 0)
(0 -8.98644e-08 0)
(0 -8.98552e-08 0)
(0 -8.97933e-08 0)
(0 -8.97718e-08 0)
(0 -8.96914e-08 0)
(0 -8.96577e-08 0)
(0 -8.95573e-08 0)
(0 -8.95894e-08 0)
(0 -8.94126e-08 0)
(0 -8.99098e-08 0)
(0 -8.98903e-08 0)
(0 -8.99199e-08 0)
(0 -8.99032e-08 0)
(0 -8.99352e-08 0)
(0 -8.99206e-08 0)
(0 -8.99562e-08 0)
(0 -8.99438e-08 0)
(0 -8.99795e-08 0)
(0 -8.9968e-08 0)
(0 -9.00041e-08 0)
(0 -8.9993e-08 0)
(0 -9.00273e-08 0)
(0 -9.00154e-08 0)
(0 -9.0047e-08 0)
(0 -9.00333e-08 0)
(0 -9.00607e-08 0)
(0 -9.00433e-08 0)
(0 -9.00632e-08 0)
(0 -9.00382e-08 0)
(0 -9.00491e-08 0)
(0 -9.0014e-08 0)
(0 -9.00143e-08 0)
(0 -8.99657e-08 0)
(0 -8.99538e-08 0)
(0 -8.98884e-08 0)
(0 -8.98646e-08 0)
(0 -8.9781e-08 0)
(0 -8.97449e-08 0)
(0 -8.96399e-08 0)
(0 -8.74987e-08 0)
(0 -8.37338e-08 0)
(0 -8.9724e-08 0)
(0 -8.72451e-08 0)
(0 -8.41478e-08 0)
(0 -8.42824e-08 0)
(0 -8.48814e-08 0)
(0 -8.51367e-08 0)
(0 -8.56551e-08 0)
(0 -8.46941e-08 0)
(0 -8.61879e-08 0)
(0 -8.59894e-08 0)
(0 -8.67358e-08 0)
(0 -8.65484e-08 0)
(0 -8.75297e-08 0)
(0 -8.59978e-08 0)
(0 -8.82363e-08 0)
(0 -8.72714e-08 0)
(0 -8.84512e-08 0)
(0 -8.67417e-08 0)
(0 -8.93443e-08 0)
(0 -8.80306e-08 0)
(0 -8.86767e-08 0)
(0 -8.91513e-08 0)
(0 -8.87361e-08 0)
(0 -8.71698e-08 0)
(0 -8.89514e-08 0)
(0 -8.73308e-08 0)
(0 -8.93042e-08 0)
(0 -8.81902e-08 0)
(0 -8.98405e-08 0)
(0 -8.80419e-08 0)
(0 -8.88339e-08 0)
(0 -8.92967e-08 0)
(0 -8.96359e-08 0)
(0 -8.79658e-08 0)
(0 -8.96441e-08 0)
(0 -8.81469e-08 0)
(0 -8.93702e-08 0)
(0 -8.93331e-08 0)
(0 -8.97953e-08 0)
(0 -8.79042e-08 0)
(0 -8.87402e-08 0)
(0 -8.80881e-08 0)
(0 -8.961e-08 0)
(0 -8.9302e-08 0)
(0 -8.95859e-08 0)
(0 -8.82084e-08 0)
(0 -8.9282e-08 0)
(0 -8.92637e-08 0)
(0 -8.75357e-08 0)
(0 -8.97473e-08 0)
(0 -8.93888e-08 0)
(0 -8.87554e-08 0)
(0 -8.80385e-08 0)
(0 -8.80751e-08 0)
(0 -8.75881e-08 0)
(0 -8.96988e-08 0)
(0 -8.93e-08 0)
(0 -8.71731e-08 0)
(0 -8.78705e-08 0)
(0 -8.98122e-08 0)
(0 -8.80077e-08 0)
(0 -8.97868e-08 0)
(0 -8.98565e-08 0)
(0 -8.76651e-08 0)
(0 -8.9812e-08 0)
(0 -8.7884e-08 0)
(0 -8.6508e-08 0)
(0 -8.80337e-08 0)
(0 -8.74485e-08 0)
(0 -8.89643e-08 0)
(0 -8.86425e-08 0)
(0 -8.74957e-08 0)
(0 -8.83226e-08 0)
(0 -8.75235e-08 0)
(0 -8.98969e-08 0)
(0 -8.82404e-08 0)
(0 -8.93139e-08 0)
(0 -8.98108e-08 0)
(0 -8.70688e-08 0)
(0 -8.63323e-08 0)
(0 -8.80904e-08 0)
(0 -8.97011e-08 0)
(0 -8.93344e-08 0)
(0 -8.98739e-08 0)
(0 -8.86703e-08 0)
(0 -8.83132e-08 0)
(0 -8.83192e-08 0)
(0 -8.67319e-08 0)
(0 -8.7473e-08 0)
(0 -8.91914e-08 0)
(0 -8.75762e-08 0)
(0 -8.92339e-08 0)
(0 -8.87005e-08 0)
(0 -8.98612e-08 0)
(0 -8.954e-08 0)
(0 -8.95185e-08 0)
(0 -8.88374e-08 0)
(0 -8.72516e-08 0)
(0 -8.64673e-08 0)
(0 -8.56661e-08 0)
(0 -8.88916e-08 0)
(0 -8.74961e-08 0)
(0 -8.80353e-08 0)
(0 -8.79407e-08 0)
(0 -8.87758e-08 0)
(0 -8.95505e-08 0)
(0 -8.98049e-08 0)
(0 -8.94758e-08 0)
(0 -8.75257e-08 0)
(0 -8.84424e-08 0)
(0 -8.7595e-08 0)
(0 -8.89343e-08 0)
(0 -8.93581e-08 0)
(0 -8.98855e-08 0)
(0 -8.9163e-08 0)
(0 -8.99563e-08 0)
(0 -8.72385e-08 0)
(0 -8.88645e-08 0)
(0 -8.90706e-08 0)
(0 -8.9788e-08 0)
(0 -8.72579e-08 0)
(0 -8.83183e-08 0)
(0 -8.94867e-08 0)
(0 -8.99026e-08 0)
(0 -8.79954e-08 0)
(0 -8.7437e-08 0)
(0 -8.72944e-08 0)
(0 -8.68163e-08 0)
(0 -8.85457e-08 0)
(0 -8.90976e-08 0)
(0 -8.5146e-08 0)
(0 -8.61448e-08 0)
(0 -8.75058e-08 0)
(0 -8.73311e-08 0)
(0 -8.8762e-08 0)
(0 -8.90743e-08 0)
(0 -8.93036e-08 0)
(0 -8.831e-08 0)
(0 -8.94191e-08 0)
(0 -8.97217e-08 0)
(0 -8.90551e-08 0)
(0 -8.89626e-08 0)
(0 -8.82985e-08 0)
(0 -8.79119e-08 0)
(0 -8.83106e-08 0)
(0 -8.92595e-08 0)
(0 -8.83856e-08 0)
(0 -8.93242e-08 0)
(0 -8.9418e-08 0)
(0 -8.86602e-08 0)
(0 -8.73829e-08 0)
(0 -8.87274e-08 0)
(0 -8.72916e-08 0)
(0 -8.86623e-08 0)
(0 -8.73509e-08 0)
(0 -8.82136e-08 0)
(0 -8.6698e-08 0)
(0 -8.59896e-08 0)
(0 -8.78907e-08 0)
(0 -8.85343e-08 0)
(0 -8.95479e-08 0)
(0 -8.99468e-08 0)
(0 -8.72979e-08 0)
(0 -8.83428e-08 0)
(0 -8.95793e-08 0)
(0 -8.92807e-08 0)
(0 -8.73863e-08 0)
(0 -8.82959e-08 0)
(0 -8.9531e-08 0)
(0 -8.98814e-08 0)
(0 -8.54483e-08 0)
(0 -8.54709e-08 0)
(0 -8.72077e-08 0)
(0 -8.82441e-08 0)
(0 -8.72604e-08 0)
(0 -8.67644e-08 0)
(0 -8.96063e-08 0)
(0 -8.88236e-08 0)
(0 -8.82425e-08 0)
(0 -8.72837e-08 0)
(0 -8.99609e-08 0)
(0 -8.96132e-08 0)
(0 -8.96679e-08 0)
(0 -8.96919e-08 0)
(0 -8.9731e-08 0)
(0 -8.99152e-08 0)
(0 -8.9605e-08 0)
(0 -8.98029e-08 0)
(0 -8.81554e-08 0)
(0 -8.75596e-08 0)
(0 -8.80173e-08 0)
(0 -8.75961e-08 0)
(0 -8.82009e-08 0)
(0 -8.75909e-08 0)
(0 -8.88557e-08 0)
(0 -8.95984e-08 0)
(0 -8.98165e-08 0)
(0 -8.93256e-08 0)
(0 -8.86546e-08 0)
(0 -8.87325e-08 0)
(0 -8.96902e-08 0)
(0 -8.99081e-08 0)
(0 -8.99319e-08 0)
(0 -8.95731e-08 0)
(0 -8.98106e-08 0)
(0 -8.96497e-08 0)
(0 -8.78865e-08 0)
(0 -8.75155e-08 0)
(0 -8.79128e-08 0)
(0 -8.73399e-08 0)
(0 -8.85353e-08 0)
(0 -8.77461e-08 0)
(0 -8.91483e-08 0)
(0 -8.83076e-08 0)
(0 -8.91681e-08 0)
(0 -8.86418e-08 0)
(0 -8.88721e-08 0)
(0 -8.95536e-08 0)
(0 -8.88766e-08 0)
(0 -8.81689e-08 0)
(0 -8.75133e-08 0)
(0 -8.70441e-08 0)
(0 -8.89862e-08 0)
(0 -8.85403e-08 0)
(0 -8.94738e-08 0)
(0 -8.88332e-08 0)
(0 -8.68947e-08 0)
(0 -8.77579e-08 0)
(0 -8.92184e-08 0)
(0 -8.92917e-08 0)
(0 -8.82112e-08 0)
(0 -8.87068e-08 0)
(0 -8.95598e-08 0)
(0 -8.95318e-08 0)
(0 -8.84321e-08 0)
(0 -8.87005e-08 0)
(0 -8.8852e-08 0)
(0 -8.84735e-08 0)
(0 -8.76432e-08 0)
(0 -8.71997e-08 0)
(0 -8.69412e-08 0)
(0 -8.62552e-08 0)
(0 -8.62474e-08 0)
(0 -8.56014e-08 0)
(0 -8.91838e-08 0)
(0 -8.94165e-08 0)
(0 -8.85869e-08 0)
(0 -8.83647e-08 0)
(0 -8.96328e-08 0)
(0 -8.91371e-08 0)
(0 -8.91269e-08 0)
(0 -8.85906e-08 0)
(0 -8.9631e-08 0)
(0 -8.98203e-08 0)
(0 -8.50132e-08 0)
(0 -8.46147e-08 0)
(0 -8.88872e-08 0)
(0 -8.9149e-08 0)
(0 -8.91392e-08 0)
(0 -8.89047e-08 0)
(0 -8.88593e-08 0)
(0 -8.82665e-08 0)
(0 -8.91049e-08 0)
(0 -8.87496e-08 0)
(0 -8.8677e-08 0)
(0 -8.87733e-08 0)
(0 -8.91533e-08 0)
(0 -8.95738e-08 0)
(0 -8.94885e-08 0)
(0 -8.91481e-08 0)
(0 -8.75366e-08 0)
(0 -8.78554e-08 0)
(0 -8.78511e-08 0)
(0 -8.75418e-08 0)
(0 -8.83177e-08 0)
(0 -8.78713e-08 0)
(0 -8.88191e-08 0)
(0 -8.80793e-08 0)
(0 -8.73045e-08 0)
(0 -8.79771e-08 0)
(0 -8.84444e-08 0)
(0 -8.80275e-08 0)
(0 -8.92073e-08 0)
(0 -8.96628e-08 0)
(0 -8.59498e-08 0)
(0 -8.64963e-08 0)
(0 -8.8335e-08 0)
(0 -8.85368e-08 0)
(0 -8.92248e-08 0)
(0 -8.94129e-08 0)
(0 -8.85963e-08 0)
(0 -8.87162e-08 0)
(0 -8.99633e-08 0)
(0 -8.9787e-08 0)
(0 -8.91423e-08 0)
(0 -8.88642e-08 0)
(0 -8.75898e-08 0)
(0 -8.75498e-08 0)
(0 -8.7884e-08 0)
(0 -8.72272e-08 0)
(0 -8.74633e-08 0)
(0 -8.69982e-08 0)
(0 -8.69766e-08 0)
(0 -8.64436e-08 0)
(0 -8.91685e-08 0)
(0 -8.95547e-08 0)
(0 -8.99014e-08 0)
(0 -8.97694e-08 0)
(0 -8.98472e-08 0)
(0 -8.96803e-08 0)
(0 -8.76184e-08 0)
(0 -8.77398e-08 0)
(0 -8.78671e-08 0)
(0 -8.72159e-08 0)
(0 -8.90404e-08 0)
(0 -8.89353e-08 0)
(0 -8.12536e-08 0)
(0 -7.93451e-08 0)
(0 -8.63602e-08 0)
(0 -8.00301e-08 0)
(0 -7.95178e-08 0)
(0 -7.95223e-08 0)
(0 -7.98287e-08 0)
(0 -7.99607e-08 0)
(0 -8.01259e-08 0)
(0 -8.03515e-08 0)
(0 -8.07831e-08 0)
(0 -8.08484e-08 0)
(0 -8.12624e-08 0)
(0 -8.01424e-08 0)
(0 -8.14256e-08 0)
(0 -8.117e-08 0)
(0 -8.16796e-08 0)
(0 -8.21194e-08 0)
(0 -8.32698e-08 0)
(0 -8.39587e-08 0)
(0 -8.5469e-08 0)
(0 -8.28744e-08 0)
(0 -8.64444e-08 0)
(0 -8.04166e-08 0)
(0 -8.04677e-08 0)
(0 -8.30748e-08 0)
(0 -8.35871e-08 0)
(0 -8.191e-08 0)
(0 -8.27485e-08 0)
(0 -8.23411e-08 0)
(0 -8.37134e-08 0)
(0 -8.1669e-08 0)
(0 -8.53249e-08 0)
(0 -8.31542e-08 0)
(0 -8.48469e-08 0)
(0 -8.21583e-08 0)
(0 -8.41456e-08 0)
(0 -8.27525e-08 0)
(0 -8.51308e-08 0)
(0 -8.13476e-08 0)
(0 -8.47319e-08 0)
(0 -8.27348e-08 0)
(0 -8.54844e-08 0)
(0 -8.27818e-08 0)
(0 -8.59146e-08 0)
(0 -8.27653e-08 0)
(0 -8.37642e-08 0)
(0 -8.47001e-08 0)
(0 -8.56409e-08 0)
(0 -8.18055e-08 0)
(0 -8.64835e-08 0)
(0 -8.23182e-08 0)
(0 -8.36937e-08 0)
(0 -8.39133e-08 0)
(0 -8.62592e-08 0)
(0 -8.19923e-08 0)
(0 -8.34888e-08 0)
(0 -8.3385e-08 0)
(0 -8.57126e-08 0)
(0 -8.37843e-08 0)
(0 -8.60309e-08 0)
(0 -8.22785e-08 0)
(0 -8.5514e-08 0)
(0 -8.35043e-08 0)
(0 -8.54728e-08 0)
(0 -8.09489e-08 0)
(0 -8.63383e-08 0)
(0 -8.2734e-08 0)
(0 -8.3007e-08 0)
(0 -8.3339e-08 0)
(0 -8.53734e-08 0)
(0 -8.33378e-08 0)
(0 -8.30309e-08 0)
(0 -8.1248e-08 0)
(0 -8.59093e-08 0)
(0 -8.06513e-08 0)
(0 -8.59728e-08 0)
(0 -8.64828e-08 0)
(0 -8.17219e-08 0)
(0 -8.20083e-08 0)
(0 -8.65613e-08 0)
(0 -8.60778e-08 0)
(0 -8.20061e-08 0)
(0 -8.64294e-08 0)
(0 -8.18387e-08 0)
(0 -8.57888e-08 0)
(0 -8.20355e-08 0)
(0 -8.25069e-08 0)
(0 -8.50044e-08 0)
(0 -8.07413e-08 0)
(0 -8.38192e-08 0)
(0 -8.54023e-08 0)
(0 -8.64124e-08 0)
(0 -8.67361e-08 0)
(0 -8.31285e-08 0)
(0 -8.12303e-08 0)
(0 -8.45055e-08 0)
(0 -8.07935e-08 0)
(0 -8.20878e-08 0)
(0 -8.12175e-08 0)
(0 -8.49007e-08 0)
(0 -8.56126e-08 0)
(0 -8.57957e-08 0)
(0 -8.48473e-08 0)
(0 -8.6725e-08 0)
(0 -8.15144e-08 0)
(0 -8.45727e-08 0)
(0 -8.282e-08 0)
(0 -8.19722e-08 0)
(0 -8.48549e-08 0)
(0 -8.3014e-08 0)
(0 -8.6336e-08 0)
(0 -8.36108e-08 0)
(0 -8.15351e-08 0)
(0 -8.42844e-08 0)
(0 -8.27413e-08 0)
(0 -8.0338e-08 0)
(0 -8.28033e-08 0)
(0 -8.09764e-08 0)
(0 -8.65976e-08 0)
(0 -8.44235e-08 0)
(0 -8.56091e-08 0)
(0 -8.14247e-08 0)
(0 -8.17835e-08 0)
(0 -8.06603e-08 0)
(0 -8.30218e-08 0)
(0 -8.13143e-08 0)
(0 -8.39022e-08 0)
(0 -8.05314e-08 0)
(0 -8.50752e-08 0)
(0 -8.53967e-08 0)
(0 -8.27592e-08 0)
(0 -8.56951e-08 0)
(0 -8.17373e-08 0)
(0 -8.01837e-08 0)
(0 -8.40436e-08 0)
(0 -8.32771e-08 0)
(0 -8.28564e-08 0)
(0 -8.10796e-08 0)
(0 -8.23593e-08 0)
(0 -8.0953e-08 0)
(0 -8.64186e-08 0)
(0 -8.40082e-08 0)
(0 -8.25128e-08 0)
(0 -8.10689e-08 0)
(0 -8.52083e-08 0)
(0 -8.65374e-08 0)
(0 -8.27388e-08 0)
(0 -8.22453e-08 0)
(0 -8.05978e-08 0)
(0 -8.18219e-08 0)
(0 -8.68745e-08 0)
(0 -8.43552e-08 0)
(0 -8.22206e-08 0)
(0 -8.04081e-08 0)
(0 -8.32309e-08 0)
(0 -8.45497e-08 0)
(0 -8.39055e-08 0)
(0 -8.55964e-08 0)
(0 -8.40887e-08 0)
(0 -8.68068e-08 0)
(0 -8.39313e-08 0)
(0 -8.15249e-08 0)
(0 -8.42888e-08 0)
(0 -8.61506e-08 0)
(0 -8.19804e-08 0)
(0 -8.39604e-08 0)
(0 -8.32967e-08 0)
(0 -8.1361e-08 0)
(0 -7.99569e-08 0)
(0 -8.06701e-08 0)
(0 -8.59881e-08 0)
(0 -8.51692e-08 0)
(0 -8.682e-08 0)
(0 -8.53157e-08 0)
(0 -8.6861e-08 0)
(0 -8.46158e-08 0)
(0 -8.15749e-08 0)
(0 -8.30041e-08 0)
(0 -8.19712e-08 0)
(0 -8.20492e-08 0)
(0 -8.33047e-08 0)
(0 -8.51961e-08 0)
(0 -8.44452e-08 0)
(0 -8.39347e-08 0)
(0 -8.11471e-08 0)
(0 -8.20483e-08 0)
(0 -8.26182e-08 0)
(0 -8.35451e-08 0)
(0 -8.37191e-08 0)
(0 -8.53416e-08 0)
(0 -8.26122e-08 0)
(0 -8.52301e-08 0)
(0 -8.36387e-08 0)
(0 -8.38984e-08 0)
(0 -8.17385e-08 0)
(0 -8.08943e-08 0)
(0 -8.19494e-08 0)
(0 -8.08377e-08 0)
(0 -8.14567e-08 0)
(0 -8.03126e-08 0)
(0 -8.48393e-08 0)
(0 -8.29287e-08 0)
(0 -8.47854e-08 0)
(0 -8.29604e-08 0)
(0 -8.05823e-08 0)
(0 -8.23086e-08 0)
(0 -8.42464e-08 0)
(0 -8.38298e-08 0)
(0 -8.41705e-08 0)
(0 -8.44631e-08 0)
(0 -8.04592e-08 0)
(0 -8.2158e-08 0)
(0 -8.11534e-08 0)
(0 -7.99804e-08 0)
(0 -8.33171e-08 0)
(0 -8.43128e-08 0)
(0 -8.30708e-08 0)
(0 -8.24746e-08 0)
(0 -8.56561e-08 0)
(0 -8.66609e-08 0)
(0 -8.55834e-08 0)
(0 -8.68212e-08 0)
(0 -8.14862e-08 0)
(0 -8.2553e-08 0)
(0 -8.64794e-08 0)
(0 -8.53112e-08 0)
(0 -8.66804e-08 0)
(0 -8.52146e-08 0)
(0 -8.13801e-08 0)
(0 -8.33925e-08 0)
(0 -8.03431e-08 0)
(0 -8.21746e-08 0)
(0 -8.5863e-08 0)
(0 -8.66843e-08 0)
(0 -8.5785e-08 0)
(0 -8.65102e-08 0)
(0 -8.11043e-08 0)
(0 -8.2595e-08 0)
(0 -8.18554e-08 0)
(0 -8.13272e-08 0)
(0 -8.41491e-08 0)
(0 -8.43533e-08 0)
(0 -7.96394e-08 0)
(0 -8.03307e-08 0)
(0 -8.6809e-08 0)
(0 -8.5495e-08 0)
(0 -8.58816e-08 0)
(0 -8.47637e-08 0)
(0 -8.59271e-08 0)
(0 -8.62811e-08 0)
(0 -8.45737e-08 0)
(0 -8.43119e-08 0)
(0 -8.18098e-08 0)
(0 -8.24865e-08 0)
(0 -8.20833e-08 0)
(0 -8.1501e-08 0)
(0 -8.12802e-08 0)
(0 -8.11082e-08 0)
(0 -8.43118e-08 0)
(0 -8.24738e-08 0)
(0 -8.55861e-08 0)
(0 -8.65633e-08 0)
(0 -8.22738e-08 0)
(0 -8.17558e-08 0)
(0 -8.59113e-08 0)
(0 -8.69365e-08 0)
(0 -8.28035e-08 0)
(0 -8.27639e-08 0)
(0 -8.2923e-08 0)
(0 -8.14732e-08 0)
(0 -8.18907e-08 0)
(0 -8.28608e-08 0)
(0 -8.65476e-08 0)
(0 -8.58956e-08 0)
(0 -8.46427e-08 0)
(0 -8.46868e-08 0)
(0 -8.17866e-08 0)
(0 -8.38359e-08 0)
(0 -8.43009e-08 0)
(0 -8.46007e-08 0)
(0 -8.16395e-08 0)
(0 -8.12099e-08 0)
(0 -8.43355e-08 0)
(0 -8.55152e-08 0)
(0 -8.54762e-08 0)
(0 -8.66275e-08 0)
(0 -8.5812e-08 0)
(0 -8.47857e-08 0)
(0 -8.38798e-08 0)
(0 -8.36831e-08 0)
(0 -8.24976e-08 0)
(0 -8.14227e-08 0)
(0 -8.44839e-08 0)
(0 -8.36414e-08 0)
(0 -8.55664e-08 0)
(0 -8.44352e-08 0)
(0 -8.52149e-08 0)
(0 -8.5559e-08 0)
(0 -8.44627e-08 0)
(0 -8.53234e-08 0)
(0 -8.23024e-08 0)
(0 -8.26319e-08 0)
(0 -8.20372e-08 0)
(0 -8.25209e-08 0)
(0 -8.6034e-08 0)
(0 -8.52446e-08 0)
(0 -8.35985e-08 0)
(0 -8.36558e-08 0)
(0 -8.36231e-08 0)
(0 -8.31261e-08 0)
(0 -8.01241e-08 0)
(0 -8.06595e-08 0)
(0 -8.20104e-08 0)
(0 -8.39827e-08 0)
(0 -8.43716e-08 0)
(0 -8.35463e-08 0)
(0 -8.49827e-08 0)
(0 -8.45897e-08 0)
(0 -8.11072e-08 0)
(0 -8.25801e-08 0)
(0 -8.326e-08 0)
(0 -8.4641e-08 0)
(0 -7.98607e-08 0)
(0 -7.9673e-08 0)
(0 -8.29643e-08 0)
(0 -8.44402e-08 0)
(0 -8.08115e-08 0)
(0 -8.10315e-08 0)
(0 -8.31901e-08 0)
(0 -8.25043e-08 0)
(0 -8.44448e-08 0)
(0 -8.27912e-08 0)
(0 -8.44597e-08 0)
(0 -8.49343e-08 0)
(0 -8.64798e-08 0)
(0 -8.59972e-08 0)
(0 -8.25914e-08 0)
(0 -8.35065e-08 0)
(0 -8.33682e-08 0)
(0 -8.192e-08 0)
(0 -8.45241e-08 0)
(0 -8.37633e-08 0)
(0 -8.42558e-08 0)
(0 -8.48906e-08 0)
(0 -8.19847e-08 0)
(0 -8.10702e-08 0)
(0 -8.30461e-08 0)
(0 -8.32941e-08 0)
(0 -8.2392e-08 0)
(0 -8.38161e-08 0)
(0 -8.58295e-08 0)
(0 -8.64546e-08 0)
(0 -8.54419e-08 0)
(0 -8.49755e-08 0)
(0 -8.13847e-08 0)
(0 -8.01608e-08 0)
(0 -8.64983e-08 0)
(0 -8.61199e-08 0)
(0 -8.41287e-08 0)
(0 -8.35384e-08 0)
(0 -8.30961e-08 0)
(0 -8.40483e-08 0)
(0 -8.35905e-08 0)
(0 -8.48596e-08 0)
(0 -8.34281e-08 0)
(0 -8.20142e-08 0)
(0 -8.30505e-08 0)
(0 -8.30092e-08 0)
(0 -8.47059e-08 0)
(0 -8.51297e-08 0)
(0 -8.55717e-08 0)
(0 -8.44683e-08 0)
(0 -8.26034e-08 0)
(0 -8.24847e-08 0)
(0 -8.2476e-08 0)
(0 -8.27186e-08 0)
(0 -8.49766e-08 0)
(0 -8.49794e-08 0)
(0 -8.24886e-08 0)
(0 -8.16588e-08 0)
(0 -8.12974e-08 0)
(0 -8.13534e-08 0)
(0 -8.36161e-08 0)
(0 -8.31697e-08 0)
(0 -8.36055e-08 0)
(0 -8.31627e-08 0)
(0 -8.05221e-08 0)
(0 -8.1209e-08 0)
(0 -8.06395e-08 0)
(0 -8.0373e-08 0)
(0 -8.43983e-08 0)
(0 -8.53174e-08 0)
(0 -8.30189e-08 0)
(0 -8.3665e-08 0)
(0 -8.3732e-08 0)
(0 -8.26212e-08 0)
(0 -7.98963e-08 0)
(0 -8.12116e-08 0)
(0 -8.16682e-08 0)
(0 -8.05533e-08 0)
(0 -8.39454e-08 0)
(0 -8.47717e-08 0)
(0 -8.58994e-08 0)
(0 -8.675e-08 0)
(0 -8.67761e-08 0)
(0 -8.58999e-08 0)
(0 -8.06629e-08 0)
(0 -8.20133e-08 0)
(0 -8.44555e-08 0)
(0 -8.34436e-08 0)
(0 -8.20699e-08 0)
(0 -8.11678e-08 0)
(0 -8.61077e-08 0)
(0 -8.68297e-08 0)
(0 -8.33466e-08 0)
(0 -8.24504e-08 0)
(0 -8.50336e-08 0)
(0 -8.53234e-08 0)
(0 -8.17101e-08 0)
(0 -8.16238e-08 0)
(0 -8.11267e-08 0)
(0 -8.21119e-08 0)
(0 -8.62679e-08 0)
(0 -8.63974e-08 0)
(0 -7.98645e-08 0)
(0 -8.02221e-08 0)
(0 -8.10357e-08 0)
(0 -8.00154e-08 0)
(0 -8.39455e-08 0)
(0 -8.45366e-08 0)
(0 -8.36625e-08 0)
(0 -8.33644e-08 0)
(0 -8.66597e-08 0)
(0 -8.66906e-08 0)
(0 -8.03644e-08 0)
(0 -8.05609e-08 0)
(0 -8.37677e-08 0)
(0 -8.32262e-08 0)
(0 -8.13297e-08 0)
(0 -8.15185e-08 0)
(0 -8.25295e-08 0)
(0 -8.23254e-08 0)
(0 -8.5834e-08 0)
(0 -8.49874e-08 0)
(0 -8.17516e-08 0)
(0 -8.15816e-08 0)
(0 -8.39936e-08 0)
(0 -8.32233e-08 0)
(0 -7.9876e-08 0)
(0 -8.00361e-08 0)
(0 -7.87792e-08 0)
(0 -7.89018e-08 0)
(0 -7.89394e-08 0)
(0 -7.91249e-08 0)
(0 -7.90441e-08 0)
(0 -7.93038e-08 0)
(0 -7.91431e-08 0)
(0 -7.93162e-08 0)
(0 -7.92457e-08 0)
(0 -7.94426e-08 0)
(0 -7.93302e-08 0)
(0 -7.95367e-08 0)
(0 -7.94223e-08 0)
(0 -7.96019e-08 0)
(0 -7.96043e-08 0)
(0 -7.98094e-08 0)
(0 -7.93434e-08 0)
(0 -7.91361e-08 0)
(0 -7.9523e-08 0)
(0 -7.92938e-08 0)
(0 -7.94301e-08 0)
(0 -7.9217e-08 0)
(0 -7.96619e-08 0)
(0 -7.94295e-08 0)
(0 -7.9198e-08 0)
(0 -7.90322e-08 0)
(0 -7.93742e-08 0)
(0 -7.92838e-08 0)
(0 -7.97103e-08 0)
(0 -7.95549e-08 0)
(0 -7.92124e-08 0)
(0 -7.92622e-08 0)
(0 -5.36068e-08 0)
(0 -5.24505e-08 0)
(0 -5.13848e-08 0)
(0 -5.04082e-08 0)
(0 -4.95181e-08 0)
(0 -4.87104e-08 0)
(0 -4.79802e-08 0)
(0 -4.73221e-08 0)
(0 -4.67301e-08 0)
(0 -4.61983e-08 0)
(0 -4.57209e-08 0)
(0 -4.52922e-08 0)
(0 -4.4907e-08 0)
(0 -4.45606e-08 0)
(0 -4.42489e-08 0)
(0 -4.39684e-08 0)
(0 -4.3716e-08 0)
(0 -4.34893e-08 0)
(0 -4.32865e-08 0)
(0 -4.31061e-08 0)
(0 -4.2947e-08 0)
(0 -4.28085e-08 0)
(0 -4.26901e-08 0)
(0 -4.25916e-08 0)
(0 -4.25128e-08 0)
(0 -4.24537e-08 0)
(0 -4.24143e-08 0)
(0 -4.23945e-08 0)
(0 -5.36039e-08 0)
(0 -5.24477e-08 0)
(0 -5.13821e-08 0)
(0 -5.04056e-08 0)
(0 -4.95155e-08 0)
(0 -4.87079e-08 0)
(0 -4.79778e-08 0)
(0 -4.73197e-08 0)
(0 -4.67278e-08 0)
(0 -4.61961e-08 0)
(0 -4.57187e-08 0)
(0 -4.529e-08 0)
(0 -4.49048e-08 0)
(0 -4.45585e-08 0)
(0 -4.42468e-08 0)
(0 -4.39663e-08 0)
(0 -4.37139e-08 0)
(0 -4.34873e-08 0)
(0 -4.32845e-08 0)
(0 -4.31041e-08 0)
(0 -4.2945e-08 0)
(0 -4.28065e-08 0)
(0 -4.26881e-08 0)
(0 -4.25896e-08 0)
(0 -4.25108e-08 0)
(0 -4.24517e-08 0)
(0 -4.24123e-08 0)
(0 -4.23926e-08 0)
(0 -5.35982e-08 0)
(0 -5.24422e-08 0)
(0 -5.13767e-08 0)
(0 -5.04004e-08 0)
(0 -4.95105e-08 0)
(0 -4.8703e-08 0)
(0 -4.7973e-08 0)
(0 -4.7315e-08 0)
(0 -4.67232e-08 0)
(0 -4.61916e-08 0)
(0 -4.57143e-08 0)
(0 -4.52856e-08 0)
(0 -4.49005e-08 0)
(0 -4.45542e-08 0)
(0 -4.42426e-08 0)
(0 -4.39621e-08 0)
(0 -4.37098e-08 0)
(0 -4.34832e-08 0)
(0 -4.32804e-08 0)
(0 -4.31e-08 0)
(0 -4.2941e-08 0)
(0 -4.28025e-08 0)
(0 -4.26841e-08 0)
(0 -4.25856e-08 0)
(0 -4.25069e-08 0)
(0 -4.24478e-08 0)
(0 -4.24083e-08 0)
(0 -4.23886e-08 0)
(0 -5.35895e-08 0)
(0 -5.24338e-08 0)
(0 -5.13686e-08 0)
(0 -5.03925e-08 0)
(0 -4.95029e-08 0)
(0 -4.86956e-08 0)
(0 -4.79658e-08 0)
(0 -4.7308e-08 0)
(0 -4.67163e-08 0)
(0 -4.61848e-08 0)
(0 -4.57076e-08 0)
(0 -4.52791e-08 0)
(0 -4.48941e-08 0)
(0 -4.45479e-08 0)
(0 -4.42364e-08 0)
(0 -4.39559e-08 0)
(0 -4.37036e-08 0)
(0 -4.34771e-08 0)
(0 -4.32743e-08 0)
(0 -4.3094e-08 0)
(0 -4.29349e-08 0)
(0 -4.27965e-08 0)
(0 -4.26782e-08 0)
(0 -4.25797e-08 0)
(0 -4.25009e-08 0)
(0 -4.24418e-08 0)
(0 -4.24024e-08 0)
(0 -4.23827e-08 0)
(0 -5.35781e-08 0)
(0 -5.24227e-08 0)
(0 -5.13579e-08 0)
(0 -5.03821e-08 0)
(0 -4.94927e-08 0)
(0 -4.86857e-08 0)
(0 -4.79562e-08 0)
(0 -4.72986e-08 0)
(0 -4.67072e-08 0)
(0 -4.61759e-08 0)
(0 -4.56988e-08 0)
(0 -4.52705e-08 0)
(0 -4.48856e-08 0)
(0 -4.45395e-08 0)
(0 -4.4228e-08 0)
(0 -4.39477e-08 0)
(0 -4.36954e-08 0)
(0 -4.34689e-08 0)
(0 -4.32663e-08 0)
(0 -4.3086e-08 0)
(0 -4.2927e-08 0)
(0 -4.27885e-08 0)
(0 -4.26702e-08 0)
(0 -4.25718e-08 0)
(0 -4.2493e-08 0)
(0 -4.2434e-08 0)
(0 -4.23946e-08 0)
(0 -4.23749e-08 0)
(0 -5.35637e-08 0)
(0 -5.24089e-08 0)
(0 -5.13444e-08 0)
(0 -5.03691e-08 0)
(0 -4.94801e-08 0)
(0 -4.86735e-08 0)
(0 -4.79442e-08 0)
(0 -4.7287e-08 0)
(0 -4.66958e-08 0)
(0 -4.61647e-08 0)
(0 -4.56878e-08 0)
(0 -4.52596e-08 0)
(0 -4.48749e-08 0)
(0 -4.45289e-08 0)
(0 -4.42176e-08 0)
(0 -4.39374e-08 0)
(0 -4.36852e-08 0)
(0 -4.34588e-08 0)
(0 -4.32562e-08 0)
(0 -4.30759e-08 0)
(0 -4.2917e-08 0)
(0 -4.27786e-08 0)
(0 -4.26604e-08 0)
(0 -4.25619e-08 0)
(0 -4.24832e-08 0)
(0 -4.24241e-08 0)
(0 -4.23848e-08 0)
(0 -4.23651e-08 0)
(0 -5.35465e-08 0)
(0 -5.23923e-08 0)
(0 -5.13284e-08 0)
(0 -5.03536e-08 0)
(0 -4.9465e-08 0)
(0 -4.86588e-08 0)
(0 -4.79299e-08 0)
(0 -4.7273e-08 0)
(0 -4.66821e-08 0)
(0 -4.61513e-08 0)
(0 -4.56747e-08 0)
(0 -4.52467e-08 0)
(0 -4.48622e-08 0)
(0 -4.45164e-08 0)
(0 -4.42052e-08 0)
(0 -4.3925e-08 0)
(0 -4.3673e-08 0)
(0 -4.34467e-08 0)
(0 -4.32442e-08 0)
(0 -4.3064e-08 0)
(0 -4.29051e-08 0)
(0 -4.27667e-08 0)
(0 -4.26485e-08 0)
(0 -4.25501e-08 0)
(0 -4.24714e-08 0)
(0 -4.24124e-08 0)
(0 -4.2373e-08 0)
(0 -4.23533e-08 0)
(0 -5.35265e-08 0)
(0 -5.23729e-08 0)
(0 -5.13097e-08 0)
(0 -5.03354e-08 0)
(0 -4.94475e-08 0)
(0 -4.86417e-08 0)
(0 -4.79133e-08 0)
(0 -4.72568e-08 0)
(0 -4.66663e-08 0)
(0 -4.61358e-08 0)
(0 -4.56594e-08 0)
(0 -4.52317e-08 0)
(0 -4.48474e-08 0)
(0 -4.45017e-08 0)
(0 -4.41907e-08 0)
(0 -4.39107e-08 0)
(0 -4.36588e-08 0)
(0 -4.34326e-08 0)
(0 -4.32301e-08 0)
(0 -4.305e-08 0)
(0 -4.28912e-08 0)
(0 -4.27529e-08 0)
(0 -4.26348e-08 0)
(0 -4.25364e-08 0)
(0 -4.24577e-08 0)
(0 -4.23987e-08 0)
(0 -4.23594e-08 0)
(0 -4.23397e-08 0)
(0 -5.35036e-08 0)
(0 -5.23508e-08 0)
(0 -5.12883e-08 0)
(0 -5.03148e-08 0)
(0 -4.94274e-08 0)
(0 -4.86223e-08 0)
(0 -4.78944e-08 0)
(0 -4.72383e-08 0)
(0 -4.66482e-08 0)
(0 -4.61181e-08 0)
(0 -4.56421e-08 0)
(0 -4.52146e-08 0)
(0 -4.48305e-08 0)
(0 -4.44851e-08 0)
(0 -4.41743e-08 0)
(0 -4.38944e-08 0)
(0 -4.36427e-08 0)
(0 -4.34166e-08 0)
(0 -4.32142e-08 0)
(0 -4.30342e-08 0)
(0 -4.28754e-08 0)
(0 -4.27372e-08 0)
(0 -4.26191e-08 0)
(0 -4.25208e-08 0)
(0 -4.24422e-08 0)
(0 -4.23832e-08 0)
(0 -4.23438e-08 0)
(0 -4.23241e-08 0)
(0 -5.34779e-08 0)
(0 -5.2326e-08 0)
(0 -5.12644e-08 0)
(0 -5.02917e-08 0)
(0 -4.9405e-08 0)
(0 -4.86005e-08 0)
(0 -4.78732e-08 0)
(0 -4.72177e-08 0)
(0 -4.6628e-08 0)
(0 -4.60983e-08 0)
(0 -4.56227e-08 0)
(0 -4.51955e-08 0)
(0 -4.48117e-08 0)
(0 -4.44665e-08 0)
(0 -4.41559e-08 0)
(0 -4.38762e-08 0)
(0 -4.36246e-08 0)
(0 -4.33986e-08 0)
(0 -4.31964e-08 0)
(0 -4.30164e-08 0)
(0 -4.28578e-08 0)
(0 -4.27196e-08 0)
(0 -4.26016e-08 0)
(0 -4.25033e-08 0)
(0 -4.24247e-08 0)
(0 -4.23657e-08 0)
(0 -4.23264e-08 0)
(0 -4.23067e-08 0)
(0 -5.34494e-08 0)
(0 -5.22986e-08 0)
(0 -5.12379e-08 0)
(0 -5.0266e-08 0)
(0 -4.93802e-08 0)
(0 -4.85764e-08 0)
(0 -4.78498e-08 0)
(0 -4.71948e-08 0)
(0 -4.66057e-08 0)
(0 -4.60764e-08 0)
(0 -4.56012e-08 0)
(0 -4.51744e-08 0)
(0 -4.47909e-08 0)
(0 -4.4446e-08 0)
(0 -4.41355e-08 0)
(0 -4.38561e-08 0)
(0 -4.36046e-08 0)
(0 -4.33788e-08 0)
(0 -4.31767e-08 0)
(0 -4.29968e-08 0)
(0 -4.28382e-08 0)
(0 -4.27002e-08 0)
(0 -4.25822e-08 0)
(0 -4.2484e-08 0)
(0 -4.24054e-08 0)
(0 -4.23465e-08 0)
(0 -4.23071e-08 0)
(0 -4.22875e-08 0)
(0 -5.3418e-08 0)
(0 -5.22684e-08 0)
(0 -5.12088e-08 0)
(0 -5.02379e-08 0)
(0 -4.9353e-08 0)
(0 -4.85501e-08 0)
(0 -4.78242e-08 0)
(0 -4.71699e-08 0)
(0 -4.65813e-08 0)
(0 -4.60526e-08 0)
(0 -4.55777e-08 0)
(0 -4.51513e-08 0)
(0 -4.47681e-08 0)
(0 -4.44235e-08 0)
(0 -4.41133e-08 0)
(0 -4.38341e-08 0)
(0 -4.35828e-08 0)
(0 -4.33571e-08 0)
(0 -4.31551e-08 0)
(0 -4.29754e-08 0)
(0 -4.28169e-08 0)
(0 -4.26789e-08 0)
(0 -4.2561e-08 0)
(0 -4.24628e-08 0)
(0 -4.23843e-08 0)
(0 -4.23254e-08 0)
(0 -4.22861e-08 0)
(0 -4.22664e-08 0)
(0 -5.33839e-08 0)
(0 -5.22356e-08 0)
(0 -5.11772e-08 0)
(0 -5.02074e-08 0)
(0 -4.93235e-08 0)
(0 -4.85214e-08 0)
(0 -4.77964e-08 0)
(0 -4.71428e-08 0)
(0 -4.65549e-08 0)
(0 -4.60267e-08 0)
(0 -4.55523e-08 0)
(0 -4.51263e-08 0)
(0 -4.47435e-08 0)
(0 -4.43992e-08 0)
(0 -4.40892e-08 0)
(0 -4.38102e-08 0)
(0 -4.35591e-08 0)
(0 -4.33336e-08 0)
(0 -4.31318e-08 0)
(0 -4.29521e-08 0)
(0 -4.27937e-08 0)
(0 -4.26558e-08 0)
(0 -4.2538e-08 0)
(0 -4.24399e-08 0)
(0 -4.23614e-08 0)
(0 -4.23025e-08 0)
(0 -4.22632e-08 0)
(0 -4.22436e-08 0)
(0 -5.3347e-08 0)
(0 -5.22001e-08 0)
(0 -5.1143e-08 0)
(0 -5.01745e-08 0)
(0 -4.92917e-08 0)
(0 -4.84906e-08 0)
(0 -4.77664e-08 0)
(0 -4.71136e-08 0)
(0 -4.65264e-08 0)
(0 -4.59988e-08 0)
(0 -4.5525e-08 0)
(0 -4.50995e-08 0)
(0 -4.4717e-08 0)
(0 -4.4373e-08 0)
(0 -4.40634e-08 0)
(0 -4.37846e-08 0)
(0 -4.35337e-08 0)
(0 -4.33083e-08 0)
(0 -4.31066e-08 0)
(0 -4.29271e-08 0)
(0 -4.27688e-08 0)
(0 -4.2631e-08 0)
(0 -4.25132e-08 0)
(0 -4.24152e-08 0)
(0 -4.23367e-08 0)
(0 -4.22779e-08 0)
(0 -4.22386e-08 0)
(0 -4.2219e-08 0)
(0 -5.33072e-08 0)
(0 -5.21619e-08 0)
(0 -5.11063e-08 0)
(0 -5.01391e-08 0)
(0 -4.92576e-08 0)
(0 -4.84576e-08 0)
(0 -4.77344e-08 0)
(0 -4.70825e-08 0)
(0 -4.6496e-08 0)
(0 -4.59691e-08 0)
(0 -4.54959e-08 0)
(0 -4.50708e-08 0)
(0 -4.46888e-08 0)
(0 -4.43451e-08 0)
(0 -4.40358e-08 0)
(0 -4.37572e-08 0)
(0 -4.35065e-08 0)
(0 -4.32814e-08 0)
(0 -4.30798e-08 0)
(0 -4.29004e-08 0)
(0 -4.27422e-08 0)
(0 -4.26045e-08 0)
(0 -4.24868e-08 0)
(0 -4.23888e-08 0)
(0 -4.23104e-08 0)
(0 -4.22516e-08 0)
(0 -4.22123e-08 0)
(0 -4.21927e-08 0)
(0 -5.32647e-08 0)
(0 -5.21211e-08 0)
(0 -5.10672e-08 0)
(0 -5.01014e-08 0)
(0 -4.92212e-08 0)
(0 -4.84225e-08 0)
(0 -4.77003e-08 0)
(0 -4.70494e-08 0)
(0 -4.64637e-08 0)
(0 -4.59375e-08 0)
(0 -4.54649e-08 0)
(0 -4.50403e-08 0)
(0 -4.46587e-08 0)
(0 -4.43155e-08 0)
(0 -4.40064e-08 0)
(0 -4.37281e-08 0)
(0 -4.34777e-08 0)
(0 -4.32527e-08 0)
(0 -4.30513e-08 0)
(0 -4.2872e-08 0)
(0 -4.2714e-08 0)
(0 -4.25763e-08 0)
(0 -4.24586e-08 0)
(0 -4.23607e-08 0)
(0 -4.22824e-08 0)
(0 -4.22236e-08 0)
(0 -4.21844e-08 0)
(0 -4.21648e-08 0)
(0 -5.32193e-08 0)
(0 -5.20777e-08 0)
(0 -5.10255e-08 0)
(0 -5.00614e-08 0)
(0 -4.91826e-08 0)
(0 -4.83852e-08 0)
(0 -4.76642e-08 0)
(0 -4.70143e-08 0)
(0 -4.64295e-08 0)
(0 -4.59041e-08 0)
(0 -4.54321e-08 0)
(0 -4.50081e-08 0)
(0 -4.4627e-08 0)
(0 -4.42841e-08 0)
(0 -4.39754e-08 0)
(0 -4.36974e-08 0)
(0 -4.34472e-08 0)
(0 -4.32224e-08 0)
(0 -4.30211e-08 0)
(0 -4.2842e-08 0)
(0 -4.2684e-08 0)
(0 -4.25465e-08 0)
(0 -4.24289e-08 0)
(0 -4.2331e-08 0)
(0 -4.22527e-08 0)
(0 -4.2194e-08 0)
(0 -4.21548e-08 0)
(0 -4.21352e-08 0)
(0 -5.31712e-08 0)
(0 -5.20316e-08 0)
(0 -5.09813e-08 0)
(0 -5.0019e-08 0)
(0 -4.91418e-08 0)
(0 -4.83458e-08 0)
(0 -4.76262e-08 0)
(0 -4.69773e-08 0)
(0 -4.63935e-08 0)
(0 -4.58689e-08 0)
(0 -4.53977e-08 0)
(0 -4.49743e-08 0)
(0 -4.45937e-08 0)
(0 -4.42512e-08 0)
(0 -4.39429e-08 0)
(0 -4.36651e-08 0)
(0 -4.34151e-08 0)
(0 -4.31905e-08 0)
(0 -4.29894e-08 0)
(0 -4.28104e-08 0)
(0 -4.26526e-08 0)
(0 -4.25151e-08 0)
(0 -4.23976e-08 0)
(0 -4.22997e-08 0)
(0 -4.22215e-08 0)
(0 -4.21628e-08 0)
(0 -4.21236e-08 0)
(0 -4.2104e-08 0)
(0 -5.31201e-08 0)
(0 -5.19829e-08 0)
(0 -5.09347e-08 0)
(0 -4.99743e-08 0)
(0 -4.90989e-08 0)
(0 -4.83044e-08 0)
(0 -4.75861e-08 0)
(0 -4.69385e-08 0)
(0 -4.63558e-08 0)
(0 -4.5832e-08 0)
(0 -4.53616e-08 0)
(0 -4.49388e-08 0)
(0 -4.45587e-08 0)
(0 -4.42167e-08 0)
(0 -4.39087e-08 0)
(0 -4.36313e-08 0)
(0 -4.33815e-08 0)
(0 -4.31571e-08 0)
(0 -4.29562e-08 0)
(0 -4.27773e-08 0)
(0 -4.26196e-08 0)
(0 -4.24822e-08 0)
(0 -4.23647e-08 0)
(0 -4.2267e-08 0)
(0 -4.21887e-08 0)
(0 -4.21301e-08 0)
(0 -4.20909e-08 0)
(0 -4.20713e-08 0)
(0 -5.30663e-08 0)
(0 -5.19315e-08 0)
(0 -5.08856e-08 0)
(0 -4.99273e-08 0)
(0 -4.90538e-08 0)
(0 -4.8261e-08 0)
(0 -4.75442e-08 0)
(0 -4.68979e-08 0)
(0 -4.63163e-08 0)
(0 -4.57935e-08 0)
(0 -4.53238e-08 0)
(0 -4.49018e-08 0)
(0 -4.45223e-08 0)
(0 -4.41807e-08 0)
(0 -4.38731e-08 0)
(0 -4.3596e-08 0)
(0 -4.33465e-08 0)
(0 -4.31223e-08 0)
(0 -4.29215e-08 0)
(0 -4.27428e-08 0)
(0 -4.25851e-08 0)
(0 -4.24478e-08 0)
(0 -4.23304e-08 0)
(0 -4.22327e-08 0)
(0 -4.21545e-08 0)
(0 -4.20959e-08 0)
(0 -4.20567e-08 0)
(0 -4.20372e-08 0)
(0 -5.30095e-08 0)
(0 -5.18774e-08 0)
(0 -5.08341e-08 0)
(0 -4.9878e-08 0)
(0 -4.90066e-08 0)
(0 -4.82156e-08 0)
(0 -4.75004e-08 0)
(0 -4.68555e-08 0)
(0 -4.62751e-08 0)
(0 -4.57534e-08 0)
(0 -4.52846e-08 0)
(0 -4.48633e-08 0)
(0 -4.44843e-08 0)
(0 -4.41433e-08 0)
(0 -4.38361e-08 0)
(0 -4.35593e-08 0)
(0 -4.331e-08 0)
(0 -4.3086e-08 0)
(0 -4.28854e-08 0)
(0 -4.27068e-08 0)
(0 -4.25492e-08 0)
(0 -4.2412e-08 0)
(0 -4.22947e-08 0)
(0 -4.2197e-08 0)
(0 -4.21189e-08 0)
(0 -4.20602e-08 0)
(0 -4.20211e-08 0)
(0 -4.20016e-08 0)
(0 -5.29498e-08 0)
(0 -5.18207e-08 0)
(0 -5.078e-08 0)
(0 -4.98265e-08 0)
(0 -4.89572e-08 0)
(0 -4.81683e-08 0)
(0 -4.74548e-08 0)
(0 -4.68114e-08 0)
(0 -4.62323e-08 0)
(0 -4.57117e-08 0)
(0 -4.52438e-08 0)
(0 -4.48233e-08 0)
(0 -4.4445e-08 0)
(0 -4.41045e-08 0)
(0 -4.37977e-08 0)
(0 -4.35212e-08 0)
(0 -4.32722e-08 0)
(0 -4.30484e-08 0)
(0 -4.2848e-08 0)
(0 -4.26695e-08 0)
(0 -4.2512e-08 0)
(0 -4.23749e-08 0)
(0 -4.22576e-08 0)
(0 -4.216e-08 0)
(0 -4.20819e-08 0)
(0 -4.20233e-08 0)
(0 -4.19842e-08 0)
(0 -4.19646e-08 0)
(0 -5.28872e-08 0)
(0 -5.17612e-08 0)
(0 -5.07235e-08 0)
(0 -4.97726e-08 0)
(0 -4.89058e-08 0)
(0 -4.8119e-08 0)
(0 -4.74074e-08 0)
(0 -4.67656e-08 0)
(0 -4.6188e-08 0)
(0 -4.56685e-08 0)
(0 -4.52017e-08 0)
(0 -4.47819e-08 0)
(0 -4.44043e-08 0)
(0 -4.40643e-08 0)
(0 -4.3758e-08 0)
(0 -4.34819e-08 0)
(0 -4.32331e-08 0)
(0 -4.30095e-08 0)
(0 -4.28092e-08 0)
(0 -4.26309e-08 0)
(0 -4.24735e-08 0)
(0 -4.23364e-08 0)
(0 -4.22192e-08 0)
(0 -4.21216e-08 0)
(0 -4.20436e-08 0)
(0 -4.1985e-08 0)
(0 -4.19459e-08 0)
(0 -4.19263e-08 0)
(0 -5.28216e-08 0)
(0 -5.1699e-08 0)
(0 -5.06645e-08 0)
(0 -4.97165e-08 0)
(0 -4.88522e-08 0)
(0 -4.80677e-08 0)
(0 -4.73582e-08 0)
(0 -4.67182e-08 0)
(0 -4.61421e-08 0)
(0 -4.56239e-08 0)
(0 -4.51581e-08 0)
(0 -4.47393e-08 0)
(0 -4.43624e-08 0)
(0 -4.4023e-08 0)
(0 -4.37171e-08 0)
(0 -4.34413e-08 0)
(0 -4.31928e-08 0)
(0 -4.29695e-08 0)
(0 -4.27693e-08 0)
(0 -4.25911e-08 0)
(0 -4.24338e-08 0)
(0 -4.22968e-08 0)
(0 -4.21796e-08 0)
(0 -4.20821e-08 0)
(0 -4.2004e-08 0)
(0 -4.19454e-08 0)
(0 -4.19064e-08 0)
(0 -4.18868e-08 0)
(0 -5.2753e-08 0)
(0 -5.16341e-08 0)
(0 -5.06029e-08 0)
(0 -4.9658e-08 0)
(0 -4.87966e-08 0)
(0 -4.80146e-08 0)
(0 -4.73073e-08 0)
(0 -4.66692e-08 0)
(0 -4.60947e-08 0)
(0 -4.55779e-08 0)
(0 -4.51133e-08 0)
(0 -4.46953e-08 0)
(0 -4.43192e-08 0)
(0 -4.39804e-08 0)
(0 -4.3675e-08 0)
(0 -4.33996e-08 0)
(0 -4.31514e-08 0)
(0 -4.29282e-08 0)
(0 -4.27282e-08 0)
(0 -4.25501e-08 0)
(0 -4.23929e-08 0)
(0 -4.2256e-08 0)
(0 -4.21388e-08 0)
(0 -4.20413e-08 0)
(0 -4.19633e-08 0)
(0 -4.19047e-08 0)
(0 -4.18656e-08 0)
(0 -4.18461e-08 0)
(0 -5.26813e-08 0)
(0 -5.15663e-08 0)
(0 -5.05389e-08 0)
(0 -4.95973e-08 0)
(0 -4.87389e-08 0)
(0 -4.79596e-08 0)
(0 -4.72547e-08 0)
(0 -4.66186e-08 0)
(0 -4.60459e-08 0)
(0 -4.55306e-08 0)
(0 -4.50671e-08 0)
(0 -4.46502e-08 0)
(0 -4.42749e-08 0)
(0 -4.39367e-08 0)
(0 -4.36318e-08 0)
(0 -4.33568e-08 0)
(0 -4.31089e-08 0)
(0 -4.28859e-08 0)
(0 -4.26861e-08 0)
(0 -4.25081e-08 0)
(0 -4.2351e-08 0)
(0 -4.2214e-08 0)
(0 -4.20969e-08 0)
(0 -4.19994e-08 0)
(0 -4.19214e-08 0)
(0 -4.18629e-08 0)
(0 -4.18238e-08 0)
(0 -4.18043e-08 0)
(0 -5.26065e-08 0)
(0 -5.14958e-08 0)
(0 -5.04722e-08 0)
(0 -4.95343e-08 0)
(0 -4.86792e-08 0)
(0 -4.79028e-08 0)
(0 -4.72004e-08 0)
(0 -4.65665e-08 0)
(0 -4.59956e-08 0)
(0 -4.54819e-08 0)
(0 -4.50198e-08 0)
(0 -4.4604e-08 0)
(0 -4.42295e-08 0)
(0 -4.3892e-08 0)
(0 -4.35876e-08 0)
(0 -4.3313e-08 0)
(0 -4.30654e-08 0)
(0 -4.28426e-08 0)
(0 -4.26429e-08 0)
(0 -4.2465e-08 0)
(0 -4.2308e-08 0)
(0 -4.21711e-08 0)
(0 -4.2054e-08 0)
(0 -4.19565e-08 0)
(0 -4.18785e-08 0)
(0 -4.182e-08 0)
(0 -4.17809e-08 0)
(0 -4.17614e-08 0)
(0 -5.25285e-08 0)
(0 -5.14223e-08 0)
(0 -5.0403e-08 0)
(0 -4.9469e-08 0)
(0 -4.86174e-08 0)
(0 -4.78441e-08 0)
(0 -4.71444e-08 0)
(0 -4.6513e-08 0)
(0 -4.59441e-08 0)
(0 -4.54321e-08 0)
(0 -4.49714e-08 0)
(0 -4.45567e-08 0)
(0 -4.41831e-08 0)
(0 -4.38463e-08 0)
(0 -4.35424e-08 0)
(0 -4.32682e-08 0)
(0 -4.30209e-08 0)
(0 -4.27984e-08 0)
(0 -4.25989e-08 0)
(0 -4.24211e-08 0)
(0 -4.2264e-08 0)
(0 -4.21272e-08 0)
(0 -4.20102e-08 0)
(0 -4.19127e-08 0)
(0 -4.18347e-08 0)
(0 -4.17761e-08 0)
(0 -4.1737e-08 0)
(0 -4.17175e-08 0)
(0 -5.24472e-08 0)
(0 -5.1346e-08 0)
(0 -5.03313e-08 0)
(0 -4.94014e-08 0)
(0 -4.85535e-08 0)
(0 -4.77836e-08 0)
(0 -4.70869e-08 0)
(0 -4.6458e-08 0)
(0 -4.58912e-08 0)
(0 -4.5381e-08 0)
(0 -4.49218e-08 0)
(0 -4.45083e-08 0)
(0 -4.41357e-08 0)
(0 -4.37997e-08 0)
(0 -4.34964e-08 0)
(0 -4.32226e-08 0)
(0 -4.29756e-08 0)
(0 -4.27533e-08 0)
(0 -4.25539e-08 0)
(0 -4.23762e-08 0)
(0 -4.22192e-08 0)
(0 -4.20824e-08 0)
(0 -4.19654e-08 0)
(0 -4.18679e-08 0)
(0 -4.17899e-08 0)
(0 -4.17313e-08 0)
(0 -4.16922e-08 0)
(0 -4.16727e-08 0)
(0 -5.23627e-08 0)
(0 -5.12667e-08 0)
(0 -5.02568e-08 0)
(0 -4.93315e-08 0)
(0 -4.84876e-08 0)
(0 -4.77213e-08 0)
(0 -4.70277e-08 0)
(0 -4.64015e-08 0)
(0 -4.58371e-08 0)
(0 -4.53289e-08 0)
(0 -4.48713e-08 0)
(0 -4.44591e-08 0)
(0 -4.40875e-08 0)
(0 -4.37523e-08 0)
(0 -4.34496e-08 0)
(0 -4.31762e-08 0)
(0 -4.29296e-08 0)
(0 -4.27074e-08 0)
(0 -4.25082e-08 0)
(0 -4.23305e-08 0)
(0 -4.21736e-08 0)
(0 -4.20368e-08 0)
(0 -4.19198e-08 0)
(0 -4.18223e-08 0)
(0 -4.17442e-08 0)
(0 -4.16857e-08 0)
(0 -4.16466e-08 0)
(0 -4.1627e-08 0)
(0 -5.22749e-08 0)
(0 -5.11845e-08 0)
(0 -5.01798e-08 0)
(0 -4.92592e-08 0)
(0 -4.84197e-08 0)
(0 -4.76572e-08 0)
(0 -4.6967e-08 0)
(0 -4.63438e-08 0)
(0 -4.57818e-08 0)
(0 -4.52757e-08 0)
(0 -4.48198e-08 0)
(0 -4.44089e-08 0)
(0 -4.40385e-08 0)
(0 -4.3704e-08 0)
(0 -4.3402e-08 0)
(0 -4.31291e-08 0)
(0 -4.28828e-08 0)
(0 -4.26609e-08 0)
(0 -4.24617e-08 0)
(0 -4.22842e-08 0)
(0 -4.21273e-08 0)
(0 -4.19905e-08 0)
(0 -4.18734e-08 0)
(0 -4.17759e-08 0)
(0 -4.16979e-08 0)
(0 -4.16393e-08 0)
(0 -4.16002e-08 0)
(0 -4.15806e-08 0)
(0 -5.21837e-08 0)
(0 -5.10992e-08 0)
(0 -5.01001e-08 0)
(0 -4.91846e-08 0)
(0 -4.83497e-08 0)
(0 -4.75914e-08 0)
(0 -4.69048e-08 0)
(0 -4.62846e-08 0)
(0 -4.57254e-08 0)
(0 -4.52214e-08 0)
(0 -4.47673e-08 0)
(0 -4.4358e-08 0)
(0 -4.39887e-08 0)
(0 -4.36551e-08 0)
(0 -4.33538e-08 0)
(0 -4.30814e-08 0)
(0 -4.28353e-08 0)
(0 -4.26137e-08 0)
(0 -4.24147e-08 0)
(0 -4.22372e-08 0)
(0 -4.20803e-08 0)
(0 -4.19435e-08 0)
(0 -4.18264e-08 0)
(0 -4.17289e-08 0)
(0 -4.16508e-08 0)
(0 -4.15922e-08 0)
(0 -4.15531e-08 0)
(0 -4.15335e-08 0)
(0 -5.20891e-08 0)
(0 -5.10109e-08 0)
(0 -5.00177e-08 0)
(0 -4.91077e-08 0)
(0 -4.82777e-08 0)
(0 -4.75238e-08 0)
(0 -4.68411e-08 0)
(0 -4.62243e-08 0)
(0 -4.56678e-08 0)
(0 -4.51663e-08 0)
(0 -4.47141e-08 0)
(0 -4.43063e-08 0)
(0 -4.39382e-08 0)
(0 -4.36056e-08 0)
(0 -4.33049e-08 0)
(0 -4.3033e-08 0)
(0 -4.27874e-08 0)
(0 -4.25659e-08 0)
(0 -4.23671e-08 0)
(0 -4.21896e-08 0)
(0 -4.20328e-08 0)
(0 -4.1896e-08 0)
(0 -4.17788e-08 0)
(0 -4.16812e-08 0)
(0 -4.16031e-08 0)
(0 -4.15444e-08 0)
(0 -4.15053e-08 0)
(0 -4.14857e-08 0)
(0 -5.1991e-08 0)
(0 -5.09196e-08 0)
(0 -4.99327e-08 0)
(0 -4.90284e-08 0)
(0 -4.82037e-08 0)
(0 -4.74545e-08 0)
(0 -4.67759e-08 0)
(0 -4.61627e-08 0)
(0 -4.56093e-08 0)
(0 -4.51102e-08 0)
(0 -4.46601e-08 0)
(0 -4.4254e-08 0)
(0 -4.38872e-08 0)
(0 -4.35556e-08 0)
(0 -4.32556e-08 0)
(0 -4.29842e-08 0)
(0 -4.27389e-08 0)
(0 -4.25177e-08 0)
(0 -4.23189e-08 0)
(0 -4.21416e-08 0)
(0 -4.19847e-08 0)
(0 -4.18479e-08 0)
(0 -4.17307e-08 0)
(0 -4.16331e-08 0)
(0 -4.15549e-08 0)
(0 -4.14962e-08 0)
(0 -4.1457e-08 0)
(0 -4.14374e-08 0)
(0 -5.18895e-08 0)
(0 -5.08252e-08 0)
(0 -4.9845e-08 0)
(0 -4.89469e-08 0)
(0 -4.81278e-08 0)
(0 -4.73835e-08 0)
(0 -4.67093e-08 0)
(0 -4.60999e-08 0)
(0 -4.55497e-08 0)
(0 -4.50533e-08 0)
(0 -4.46054e-08 0)
(0 -4.4201e-08 0)
(0 -4.38356e-08 0)
(0 -4.35051e-08 0)
(0 -4.32059e-08 0)
(0 -4.2935e-08 0)
(0 -4.26901e-08 0)
(0 -4.24691e-08 0)
(0 -4.22704e-08 0)
(0 -4.20931e-08 0)
(0 -4.19362e-08 0)
(0 -4.17994e-08 0)
(0 -4.16821e-08 0)
(0 -4.15844e-08 0)
(0 -4.15062e-08 0)
(0 -4.14474e-08 0)
(0 -4.14082e-08 0)
(0 -4.13886e-08 0)
(0 -5.17845e-08 0)
(0 -5.07277e-08 0)
(0 -4.97546e-08 0)
(0 -4.8863e-08 0)
(0 -4.80499e-08 0)
(0 -4.73109e-08 0)
(0 -4.66414e-08 0)
(0 -4.6036e-08 0)
(0 -4.54892e-08 0)
(0 -4.49957e-08 0)
(0 -4.45501e-08 0)
(0 -4.41476e-08 0)
(0 -4.37836e-08 0)
(0 -4.34541e-08 0)
(0 -4.31558e-08 0)
(0 -4.28855e-08 0)
(0 -4.26409e-08 0)
(0 -4.24201e-08 0)
(0 -4.22216e-08 0)
(0 -4.20443e-08 0)
(0 -4.18874e-08 0)
(0 -4.17505e-08 0)
(0 -4.16332e-08 0)
(0 -4.15354e-08 0)
(0 -4.14571e-08 0)
(0 -4.13983e-08 0)
(0 -4.13591e-08 0)
(0 -4.13394e-08 0)
(0 -5.1676e-08 0)
(0 -5.06272e-08 0)
(0 -4.96615e-08 0)
(0 -4.87769e-08 0)
(0 -4.79701e-08 0)
(0 -4.72368e-08 0)
(0 -4.65722e-08 0)
(0 -4.5971e-08 0)
(0 -4.54279e-08 0)
(0 -4.49373e-08 0)
(0 -4.44942e-08 0)
(0 -4.40937e-08 0)
(0 -4.37312e-08 0)
(0 -4.34029e-08 0)
(0 -4.31054e-08 0)
(0 -4.28357e-08 0)
(0 -4.25915e-08 0)
(0 -4.2371e-08 0)
(0 -4.21726e-08 0)
(0 -4.19953e-08 0)
(0 -4.18384e-08 0)
(0 -4.17014e-08 0)
(0 -4.1584e-08 0)
(0 -4.14861e-08 0)
(0 -4.14077e-08 0)
(0 -4.13489e-08 0)
(0 -4.13096e-08 0)
(0 -4.12899e-08 0)
(0 -5.1564e-08 0)
(0 -5.05236e-08 0)
(0 -4.95659e-08 0)
(0 -4.86886e-08 0)
(0 -4.78884e-08 0)
(0 -4.71611e-08 0)
(0 -4.65017e-08 0)
(0 -4.59051e-08 0)
(0 -4.53657e-08 0)
(0 -4.48784e-08 0)
(0 -4.44379e-08 0)
(0 -4.40394e-08 0)
(0 -4.36785e-08 0)
(0 -4.33515e-08 0)
(0 -4.30548e-08 0)
(0 -4.27857e-08 0)
(0 -4.2542e-08 0)
(0 -4.23216e-08 0)
(0 -4.21233e-08 0)
(0 -4.19461e-08 0)
(0 -4.17891e-08 0)
(0 -4.1652e-08 0)
(0 -4.15346e-08 0)
(0 -4.14366e-08 0)
(0 -4.13581e-08 0)
(0 -4.12992e-08 0)
(0 -4.12599e-08 0)
(0 -4.12402e-08 0)
(0 -5.14485e-08 0)
(0 -5.04171e-08 0)
(0 -4.94677e-08 0)
(0 -4.85982e-08 0)
(0 -4.7805e-08 0)
(0 -4.7084e-08 0)
(0 -4.64301e-08 0)
(0 -4.58382e-08 0)
(0 -4.53029e-08 0)
(0 -4.48189e-08 0)
(0 -4.43812e-08 0)
(0 -4.39848e-08 0)
(0 -4.36257e-08 0)
(0 -4.32999e-08 0)
(0 -4.30041e-08 0)
(0 -4.27357e-08 0)
(0 -4.24923e-08 0)
(0 -4.22722e-08 0)
(0 -4.2074e-08 0)
(0 -4.18968e-08 0)
(0 -4.17398e-08 0)
(0 -4.16026e-08 0)
(0 -4.1485e-08 0)
(0 -4.13869e-08 0)
(0 -4.13084e-08 0)
(0 -4.12494e-08 0)
(0 -4.121e-08 0)
(0 -4.11902e-08 0)
(0 -5.13297e-08 0)
(0 -5.03076e-08 0)
(0 -4.93671e-08 0)
(0 -4.85057e-08 0)
(0 -4.77199e-08 0)
(0 -4.70055e-08 0)
(0 -4.63574e-08 0)
(0 -4.57706e-08 0)
(0 -4.52395e-08 0)
(0 -4.47591e-08 0)
(0 -4.43241e-08 0)
(0 -4.39301e-08 0)
(0 -4.35727e-08 0)
(0 -4.32482e-08 0)
(0 -4.29534e-08 0)
(0 -4.26857e-08 0)
(0 -4.24427e-08 0)
(0 -4.22228e-08 0)
(0 -4.20247e-08 0)
(0 -4.18475e-08 0)
(0 -4.16904e-08 0)
(0 -4.15531e-08 0)
(0 -4.14354e-08 0)
(0 -4.13372e-08 0)
(0 -4.12585e-08 0)
(0 -4.11994e-08 0)
(0 -4.116e-08 0)
(0 -4.11402e-08 0)
(0 -7.89815e-08 0)
(0 -7.89092e-08 0)
(0 -7.88438e-08 0)
(0 -7.87732e-08 0)
(0 -7.86908e-08 0)
(0 -7.85997e-08 0)
(0 -7.84255e-08 0)
(0 -7.83897e-08 0)
(0 -7.83597e-08 0)
(0 -7.833e-08 0)
(0 -7.82985e-08 0)
(0 -7.82697e-08 0)
(0 -7.76922e-08 0)
(0 -7.76964e-08 0)
(0 -7.77053e-08 0)
(0 -7.77165e-08 0)
(0 -7.77302e-08 0)
(0 -7.77498e-08 0)
(0 -7.67953e-08 0)
(0 -7.68395e-08 0)
(0 -7.68869e-08 0)
(0 -7.69368e-08 0)
(0 -7.69899e-08 0)
(0 -7.70488e-08 0)
(0 -7.57498e-08 0)
(0 -7.58317e-08 0)
(0 -7.59151e-08 0)
(0 -7.60001e-08 0)
(0 -7.60876e-08 0)
(0 -7.61793e-08 0)
(0 -7.45716e-08 0)
(0 -7.46876e-08 0)
(0 -7.48034e-08 0)
(0 -7.49195e-08 0)
(0 -7.50367e-08 0)
(0 -7.51563e-08 0)
(0 -7.32778e-08 0)
(0 -7.34237e-08 0)
(0 -7.35678e-08 0)
(0 -7.37107e-08 0)
(0 -7.38532e-08 0)
(0 -7.39961e-08 0)
(0 -7.18864e-08 0)
(0 -7.20574e-08 0)
(0 -7.22254e-08 0)
(0 -7.23908e-08 0)
(0 -7.25543e-08 0)
(0 -7.27165e-08 0)
(0 -7.04157e-08 0)
(0 -7.06072e-08 0)
(0 -7.07946e-08 0)
(0 -7.09782e-08 0)
(0 -7.11586e-08 0)
(0 -7.13362e-08 0)
(0 -6.88846e-08 0)
(0 -6.90919e-08 0)
(0 -6.92942e-08 0)
(0 -6.94918e-08 0)
(0 -6.9685e-08 0)
(0 -6.98744e-08 0)
(0 -6.73117e-08 0)
(0 -6.75302e-08 0)
(0 -6.77431e-08 0)
(0 -6.79506e-08 0)
(0 -6.8153e-08 0)
(0 -6.83506e-08 0)
(0 -6.57151e-08 0)
(0 -6.59406e-08 0)
(0 -6.61601e-08 0)
(0 -6.63737e-08 0)
(0 -6.65816e-08 0)
(0 -6.6784e-08 0)
(0 -6.41123e-08 0)
(0 -6.43408e-08 0)
(0 -6.45632e-08 0)
(0 -6.47794e-08 0)
(0 -6.49895e-08 0)
(0 -6.51937e-08 0)
(0 -6.25196e-08 0)
(0 -6.27477e-08 0)
(0 -6.29695e-08 0)
(0 -6.31851e-08 0)
(0 -6.33944e-08 0)
(0 -6.35977e-08 0)
(0 -6.09522e-08 0)
(0 -6.11766e-08 0)
(0 -6.13949e-08 0)
(0 -6.1607e-08 0)
(0 -6.1813e-08 0)
(0 -6.20127e-08 0)
(0 -5.94235e-08 0)
(0 -5.96415e-08 0)
(0 -5.98537e-08 0)
(0 -6.006e-08 0)
(0 -6.02603e-08 0)
(0 -6.04544e-08 0)
(0 -5.79453e-08 0)
(0 -5.81547e-08 0)
(0 -5.83587e-08 0)
(0 -5.85571e-08 0)
(0 -5.87497e-08 0)
(0 -5.89366e-08 0)
(0 -5.65273e-08 0)
(0 -5.67264e-08 0)
(0 -5.69205e-08 0)
(0 -5.71094e-08 0)
(0 -5.7293e-08 0)
(0 -5.74711e-08 0)
(0 -5.51776e-08 0)
(0 -5.53651e-08 0)
(0 -5.55481e-08 0)
(0 -5.57263e-08 0)
(0 -5.58997e-08 0)
(0 -5.6068e-08 0)
(0 -5.39021e-08 0)
(0 -5.40771e-08 0)
(0 -5.42482e-08 0)
(0 -5.4415e-08 0)
(0 -5.45774e-08 0)
(0 -5.47352e-08 0)
(0 -5.27048e-08 0)
(0 -5.28669e-08 0)
(0 -5.30256e-08 0)
(0 -5.31806e-08 0)
(0 -5.33316e-08 0)
(0 -5.34786e-08 0)
(0 -5.1588e-08 0)
(0 -5.17371e-08 0)
(0 -5.18833e-08 0)
(0 -5.20263e-08 0)
(0 -5.2166e-08 0)
(0 -5.23021e-08 0)
(0 -5.12075e-08 0)
(0 -5.01953e-08 0)
(0 -4.9264e-08 0)
(0 -4.84112e-08 0)
(0 -4.76332e-08 0)
(0 -4.69257e-08 0)
(0 -4.62838e-08 0)
(0 -4.57022e-08 0)
(0 -4.51756e-08 0)
(0 -4.46988e-08 0)
(0 -4.42669e-08 0)
(0 -4.38752e-08 0)
(0 -4.35197e-08 0)
(0 -4.31966e-08 0)
(0 -4.29028e-08 0)
(0 -4.26357e-08 0)
(0 -4.23931e-08 0)
(0 -4.21735e-08 0)
(0 -4.19755e-08 0)
(0 -4.17982e-08 0)
(0 -4.16411e-08 0)
(0 -4.15037e-08 0)
(0 -4.13858e-08 0)
(0 -4.12875e-08 0)
(0 -4.12087e-08 0)
(0 -4.11495e-08 0)
(0 -4.111e-08 0)
(0 -4.10902e-08 0)
(0 -5.10822e-08 0)
(0 -5.00802e-08 0)
(0 -4.91587e-08 0)
(0 -4.83149e-08 0)
(0 -4.75451e-08 0)
(0 -4.68449e-08 0)
(0 -4.62093e-08 0)
(0 -4.56332e-08 0)
(0 -4.51113e-08 0)
(0 -4.46383e-08 0)
(0 -4.42096e-08 0)
(0 -4.38204e-08 0)
(0 -4.34667e-08 0)
(0 -4.31451e-08 0)
(0 -4.28523e-08 0)
(0 -4.25859e-08 0)
(0 -4.23438e-08 0)
(0 -4.21243e-08 0)
(0 -4.19264e-08 0)
(0 -4.17491e-08 0)
(0 -4.15919e-08 0)
(0 -4.14544e-08 0)
(0 -4.13364e-08 0)
(0 -4.12379e-08 0)
(0 -4.1159e-08 0)
(0 -4.10997e-08 0)
(0 -4.10601e-08 0)
(0 -4.10403e-08 0)
(0 -5.09538e-08 0)
(0 -4.99626e-08 0)
(0 -4.90512e-08 0)
(0 -4.82168e-08 0)
(0 -4.74556e-08 0)
(0 -4.6763e-08 0)
(0 -4.61341e-08 0)
(0 -4.55637e-08 0)
(0 -4.50466e-08 0)
(0 -4.45777e-08 0)
(0 -4.41522e-08 0)
(0 -4.37656e-08 0)
(0 -4.34139e-08 0)
(0 -4.30937e-08 0)
(0 -4.2802e-08 0)
(0 -4.25363e-08 0)
(0 -4.22946e-08 0)
(0 -4.20754e-08 0)
(0 -4.18776e-08 0)
(0 -4.17002e-08 0)
(0 -4.15429e-08 0)
(0 -4.14052e-08 0)
(0 -4.12871e-08 0)
(0 -4.11885e-08 0)
(0 -4.11094e-08 0)
(0 -4.105e-08 0)
(0 -4.10103e-08 0)
(0 -4.09905e-08 0)
(0 -5.08225e-08 0)
(0 -4.98426e-08 0)
(0 -4.89418e-08 0)
(0 -4.81172e-08 0)
(0 -4.73649e-08 0)
(0 -4.66802e-08 0)
(0 -4.60583e-08 0)
(0 -4.54939e-08 0)
(0 -4.49818e-08 0)
(0 -4.45171e-08 0)
(0 -4.40949e-08 0)
(0 -4.3711e-08 0)
(0 -4.33614e-08 0)
(0 -4.30427e-08 0)
(0 -4.2752e-08 0)
(0 -4.2487e-08 0)
(0 -4.22458e-08 0)
(0 -4.20269e-08 0)
(0 -4.18291e-08 0)
(0 -4.16517e-08 0)
(0 -4.14942e-08 0)
(0 -4.13564e-08 0)
(0 -4.12381e-08 0)
(0 -4.11393e-08 0)
(0 -4.10601e-08 0)
(0 -4.10005e-08 0)
(0 -4.09608e-08 0)
(0 -4.09409e-08 0)
(0 -5.06885e-08 0)
(0 -4.97203e-08 0)
(0 -4.88306e-08 0)
(0 -4.80162e-08 0)
(0 -4.72731e-08 0)
(0 -4.65967e-08 0)
(0 -4.5982e-08 0)
(0 -4.54238e-08 0)
(0 -4.4917e-08 0)
(0 -4.44565e-08 0)
(0 -4.40378e-08 0)
(0 -4.36566e-08 0)
(0 -4.33091e-08 0)
(0 -4.2992e-08 0)
(0 -4.27025e-08 0)
(0 -4.24382e-08 0)
(0 -4.21974e-08 0)
(0 -4.19787e-08 0)
(0 -4.17809e-08 0)
(0 -4.16035e-08 0)
(0 -4.14459e-08 0)
(0 -4.13079e-08 0)
(0 -4.11894e-08 0)
(0 -4.10904e-08 0)
(0 -4.10111e-08 0)
(0 -4.09514e-08 0)
(0 -4.09115e-08 0)
(0 -4.08916e-08 0)
(0 -5.05521e-08 0)
(0 -4.95961e-08 0)
(0 -4.87179e-08 0)
(0 -4.79141e-08 0)
(0 -4.71806e-08 0)
(0 -4.65127e-08 0)
(0 -4.59055e-08 0)
(0 -4.53536e-08 0)
(0 -4.48522e-08 0)
(0 -4.43962e-08 0)
(0 -4.39811e-08 0)
(0 -4.36027e-08 0)
(0 -4.32573e-08 0)
(0 -4.29418e-08 0)
(0 -4.26534e-08 0)
(0 -4.23899e-08 0)
(0 -4.21495e-08 0)
(0 -4.1931e-08 0)
(0 -4.17333e-08 0)
(0 -4.15558e-08 0)
(0 -4.1398e-08 0)
(0 -4.12598e-08 0)
(0 -4.11411e-08 0)
(0 -4.1042e-08 0)
(0 -4.09624e-08 0)
(0 -4.09026e-08 0)
(0 -4.08627e-08 0)
(0 -4.08427e-08 0)
(0 -7.9071e-08 0)
(0 -7.84729e-08 0)
(0 -7.76954e-08 0)
(0 -7.67555e-08 0)
(0 -7.56698e-08 0)
(0 -7.44555e-08 0)
(0 -7.31303e-08 0)
(0 -7.17124e-08 0)
(0 -7.02204e-08 0)
(0 -6.86728e-08 0)
(0 -6.70882e-08 0)
(0 -6.54843e-08 0)
(0 -6.38784e-08 0)
(0 -6.22864e-08 0)
(0 -6.07228e-08 0)
(0 -5.92008e-08 0)
(0 -5.77315e-08 0)
(0 -5.63243e-08 0)
(0 -5.49867e-08 0)
(0 -5.37241e-08 0)
(0 -5.25402e-08 0)
(0 -5.14368e-08 0)
(0 -7.91857e-08 0)
(0 -7.85363e-08 0)
(0 -7.77081e-08 0)
(0 -7.67206e-08 0)
(0 -7.55916e-08 0)
(0 -7.4339e-08 0)
(0 -7.29807e-08 0)
(0 -7.15352e-08 0)
(0 -7.00209e-08 0)
(0 -6.84563e-08 0)
(0 -6.68596e-08 0)
(0 -6.52484e-08 0)
(0 -6.36394e-08 0)
(0 -6.20481e-08 0)
(0 -6.04887e-08 0)
(0 -5.89737e-08 0)
(0 -5.75137e-08 0)
(0 -5.61178e-08 0)
(0 -5.47927e-08 0)
(0 -5.35436e-08 0)
(0 -5.23735e-08 0)
(0 -5.12839e-08 0)
(0 -7.93338e-08 0)
(0 -7.8618e-08 0)
(0 -7.77304e-08 0)
(0 -7.66898e-08 0)
(0 -7.55141e-08 0)
(0 -7.42207e-08 0)
(0 -7.28278e-08 0)
(0 -7.13535e-08 0)
(0 -6.98161e-08 0)
(0 -6.8234e-08 0)
(0 -6.6625e-08 0)
(0 -6.50064e-08 0)
(0 -6.33945e-08 0)
(0 -6.18042e-08 0)
(0 -6.02493e-08 0)
(0 -5.87417e-08 0)
(0 -5.72916e-08 0)
(0 -5.59073e-08 0)
(0 -5.45953e-08 0)
(0 -5.33601e-08 0)
(0 -5.22044e-08 0)
(0 -5.11292e-08 0)
(0 -7.95104e-08 0)
(0 -7.87143e-08 0)
(0 -7.77595e-08 0)
(0 -7.66613e-08 0)
(0 -7.54356e-08 0)
(0 -7.40996e-08 0)
(0 -7.26706e-08 0)
(0 -7.11666e-08 0)
(0 -6.96057e-08 0)
(0 -6.80058e-08 0)
(0 -6.63844e-08 0)
(0 -6.47585e-08 0)
(0 -6.31438e-08 0)
(0 -6.15549e-08 0)
(0 -6.00049e-08 0)
(0 -5.85052e-08 0)
(0 -5.70655e-08 0)
(0 -5.56935e-08 0)
(0 -5.43951e-08 0)
(0 -5.31743e-08 0)
(0 -5.20334e-08 0)
(0 -5.0973e-08 0)
(0 -7.9695e-08 0)
(0 -7.88153e-08 0)
(0 -7.77899e-08 0)
(0 -7.66313e-08 0)
(0 -7.53539e-08 0)
(0 -7.39738e-08 0)
(0 -7.2508e-08 0)
(0 -7.09738e-08 0)
(0 -6.9389e-08 0)
(0 -6.77713e-08 0)
(0 -6.61378e-08 0)
(0 -6.45048e-08 0)
(0 -6.28877e-08 0)
(0 -6.13006e-08 0)
(0 -5.9756e-08 0)
(0 -5.82647e-08 0)
(0 -5.68359e-08 0)
(0 -5.54767e-08 0)
(0 -5.41924e-08 0)
(0 -5.29866e-08 0)
(0 -5.1861e-08 0)
(0 -5.08158e-08 0)
(0 -7.9874e-08 0)
(0 -7.89113e-08 0)
(0 -7.78152e-08 0)
(0 -7.65958e-08 0)
(0 -7.52663e-08 0)
(0 -7.38418e-08 0)
(0 -7.23388e-08 0)
(0 -7.07744e-08 0)
(0 -6.91659e-08 0)
(0 -6.75306e-08 0)
(0 -6.58852e-08 0)
(0 -6.42455e-08 0)
(0 -6.26266e-08 0)
(0 -6.10418e-08 0)
(0 -5.95031e-08 0)
(0 -5.80209e-08 0)
(0 -5.66035e-08 0)
(0 -5.52576e-08 0)
(0 -5.39879e-08 0)
(0 -5.27975e-08 0)
(0 -5.16877e-08 0)
(0 -5.06581e-08 0)
(0 -8.00318e-08 0)
(0 -7.89935e-08 0)
(0 -7.78299e-08 0)
(0 -7.65511e-08 0)
(0 -7.51701e-08 0)
(0 -7.37016e-08 0)
(0 -7.21619e-08 0)
(0 -7.05676e-08 0)
(0 -6.89359e-08 0)
(0 -6.72835e-08 0)
(0 -6.56267e-08 0)
(0 -6.3981e-08 0)
(0 -6.23608e-08 0)
(0 -6.07789e-08 0)
(0 -5.92468e-08 0)
(0 -5.77742e-08 0)
(0 -5.63688e-08 0)
(0 -5.50368e-08 0)
(0 -5.37823e-08 0)
(0 -5.26078e-08 0)
(0 -5.1514e-08 0)
(0 -5.05004e-08 0)
(0 -8.01645e-08 0)
(0 -7.90576e-08 0)
(0 -7.78303e-08 0)
(0 -7.64943e-08 0)
(0 -7.50632e-08 0)
(0 -7.35519e-08 0)
(0 -7.19764e-08 0)
(0 -7.03532e-08 0)
(0 -6.86989e-08 0)
(0 -6.70302e-08 0)
(0 -6.53628e-08 0)
(0 -6.37118e-08 0)
(0 -6.2091e-08 0)
(0 -6.05127e-08 0)
(0 -5.89878e-08 0)
(0 -5.75254e-08 0)
(0 -5.61327e-08 0)
(0 -5.4815e-08 0)
(0 -5.35761e-08 0)
(0 -5.24179e-08 0)
(0 -5.13406e-08 0)
(0 -5.03433e-08 0)
(0 -8.02762e-08 0)
(0 -7.91026e-08 0)
(0 -7.78142e-08 0)
(0 -7.64235e-08 0)
(0 -7.49443e-08 0)
(0 -7.33917e-08 0)
(0 -7.17817e-08 0)
(0 -7.01307e-08 0)
(0 -6.8455e-08 0)
(0 -6.67709e-08 0)
(0 -6.50938e-08 0)
(0 -6.34384e-08 0)
(0 -6.18178e-08 0)
(0 -6.02439e-08 0)
(0 -5.8727e-08 0)
(0 -5.72754e-08 0)
(0 -5.58958e-08 0)
(0 -5.45931e-08 0)
(0 -5.33702e-08 0)
(0 -5.22286e-08 0)
(0 -5.11682e-08 0)
(0 -5.01874e-08 0)
(0 -8.0364e-08 0)
(0 -7.9127e-08 0)
(0 -7.77803e-08 0)
(0 -7.63374e-08 0)
(0 -7.48123e-08 0)
(0 -7.32204e-08 0)
(0 -7.15776e-08 0)
(0 -6.99002e-08 0)
(0 -6.82044e-08 0)
(0 -6.65061e-08 0)
(0 -6.48204e-08 0)
(0 -6.31615e-08 0)
(0 -6.1542e-08 0)
(0 -5.99733e-08 0)
(0 -5.84651e-08 0)
(0 -5.7025e-08 0)
(0 -5.56591e-08 0)
(0 -5.43718e-08 0)
(0 -5.31653e-08 0)
(0 -5.20407e-08 0)
(0 -5.09973e-08 0)
(0 -5.00331e-08 0)
(0 -8.04303e-08 0)
(0 -7.91299e-08 0)
(0 -7.77277e-08 0)
(0 -7.62353e-08 0)
(0 -7.46669e-08 0)
(0 -7.30379e-08 0)
(0 -7.13641e-08 0)
(0 -6.9662e-08 0)
(0 -6.79476e-08 0)
(0 -6.62365e-08 0)
(0 -6.45434e-08 0)
(0 -6.2882e-08 0)
(0 -6.12647e-08 0)
(0 -5.9702e-08 0)
(0 -5.82031e-08 0)
(0 -5.67751e-08 0)
(0 -5.54235e-08 0)
(0 -5.41519e-08 0)
(0 -5.29622e-08 0)
(0 -5.18548e-08 0)
(0 -5.08286e-08 0)
(0 -4.98812e-08 0)
(0 -8.04611e-08 0)
(0 -7.91084e-08 0)
(0 -7.76556e-08 0)
(0 -7.61172e-08 0)
(0 -7.45081e-08 0)
(0 -7.28443e-08 0)
(0 -7.11417e-08 0)
(0 -6.94168e-08 0)
(0 -6.76854e-08 0)
(0 -6.59629e-08 0)
(0 -6.42637e-08 0)
(0 -6.2601e-08 0)
(0 -6.09867e-08 0)
(0 -5.94309e-08 0)
(0 -5.7942e-08 0)
(0 -5.65267e-08 0)
(0 -5.51899e-08 0)
(0 -5.39344e-08 0)
(0 -5.27618e-08 0)
(0 -5.16717e-08 0)
(0 -5.06628e-08 0)
(0 -4.97322e-08 0)
(0 -8.04708e-08 0)
(0 -7.90656e-08 0)
(0 -7.75649e-08 0)
(0 -7.59834e-08 0)
(0 -7.43365e-08 0)
(0 -7.26404e-08 0)
(0 -7.09112e-08 0)
(0 -6.91654e-08 0)
(0 -6.74188e-08 0)
(0 -6.56864e-08 0)
(0 -6.39824e-08 0)
(0 -6.23196e-08 0)
(0 -6.07093e-08 0)
(0 -5.91611e-08 0)
(0 -5.7683e-08 0)
(0 -5.6281e-08 0)
(0 -5.49592e-08 0)
(0 -5.37202e-08 0)
(0 -5.25647e-08 0)
(0 -5.14922e-08 0)
(0 -5.05006e-08 0)
(0 -4.95868e-08 0)
(0 -8.04559e-08 0)
(0 -7.9002e-08 0)
(0 -7.74567e-08 0)
(0 -7.58351e-08 0)
(0 -7.41531e-08 0)
(0 -7.24272e-08 0)
(0 -7.06737e-08 0)
(0 -6.89091e-08 0)
(0 -6.71489e-08 0)
(0 -6.54082e-08 0)
(0 -6.37008e-08 0)
(0 -6.20389e-08 0)
(0 -6.04336e-08 0)
(0 -5.88939e-08 0)
(0 -5.74272e-08 0)
(0 -5.60388e-08 0)
(0 -5.47325e-08 0)
(0 -5.35101e-08 0)
(0 -5.2372e-08 0)
(0 -5.13169e-08 0)
(0 -5.03426e-08 0)
(0 -4.94454e-08 0)
(0 -8.04184e-08 0)
(0 -7.89191e-08 0)
(0 -7.73322e-08 0)
(0 -7.56735e-08 0)
(0 -7.39593e-08 0)
(0 -7.22061e-08 0)
(0 -7.04306e-08 0)
(0 -6.86491e-08 0)
(0 -6.68773e-08 0)
(0 -6.51298e-08 0)
(0 -6.34202e-08 0)
(0 -6.17605e-08 0)
(0 -6.01611e-08 0)
(0 -5.86305e-08 0)
(0 -5.71757e-08 0)
(0 -5.58014e-08 0)
(0 -5.45107e-08 0)
(0 -5.33051e-08 0)
(0 -5.21843e-08 0)
(0 -5.11467e-08 0)
(0 -5.01894e-08 0)
(0 -4.93087e-08 0)
(0 -8.03604e-08 0)
(0 -7.88185e-08 0)
(0 -7.71931e-08 0)
(0 -7.55003e-08 0)
(0 -7.37565e-08 0)
(0 -7.19787e-08 0)
(0 -7.01835e-08 0)
(0 -6.83872e-08 0)
(0 -6.66054e-08 0)
(0 -6.48527e-08 0)
(0 -6.31422e-08 0)
(0 -6.14857e-08 0)
(0 -5.98929e-08 0)
(0 -5.83722e-08 0)
(0 -5.69297e-08 0)
(0 -5.55698e-08 0)
(0 -5.4295e-08 0)
(0 -5.31061e-08 0)
(0 -5.20026e-08 0)
(0 -5.09822e-08 0)
(0 -5.00417e-08 0)
(0 -4.91772e-08 0)
(0 -8.02829e-08 0)
(0 -7.87017e-08 0)
(0 -7.70412e-08 0)
(0 -7.53173e-08 0)
(0 -7.35469e-08 0)
(0 -7.17468e-08 0)
(0 -6.99341e-08 0)
(0 -6.8125e-08 0)
(0 -6.63351e-08 0)
(0 -6.45785e-08 0)
(0 -6.28684e-08 0)
(0 -6.12159e-08 0)
(0 -5.96307e-08 0)
(0 -5.81203e-08 0)
(0 -5.66905e-08 0)
(0 -5.53451e-08 0)
(0 -5.40861e-08 0)
(0 -5.2914e-08 0)
(0 -5.18274e-08 0)
(0 -5.0824e-08 0)
(0 -4.99001e-08 0)
(0 -4.90513e-08 0)
(0 -8.01854e-08 0)
(0 -7.85704e-08 0)
(0 -7.68785e-08 0)
(0 -7.51267e-08 0)
(0 -7.33323e-08 0)
(0 -7.15126e-08 0)
(0 -6.96845e-08 0)
(0 -6.78645e-08 0)
(0 -6.6068e-08 0)
(0 -6.4309e-08 0)
(0 -6.26003e-08 0)
(0 -6.09528e-08 0)
(0 -5.93757e-08 0)
(0 -5.7876e-08 0)
(0 -5.64591e-08 0)
(0 -5.51283e-08 0)
(0 -5.38852e-08 0)
(0 -5.27295e-08 0)
(0 -5.16597e-08 0)
(0 -5.06728e-08 0)
(0 -4.9765e-08 0)
(0 -4.89315e-08 0)
(0 -8.00738e-08 0)
(0 -7.84279e-08 0)
(0 -7.67077e-08 0)
(0 -7.49309e-08 0)
(0 -7.31152e-08 0)
(0 -7.12781e-08 0)
(0 -6.94368e-08 0)
(0 -6.76077e-08 0)
(0 -6.58061e-08 0)
(0 -6.4046e-08 0)
(0 -6.23397e-08 0)
(0 -6.06979e-08 0)
(0 -5.91293e-08 0)
(0 -5.76407e-08 0)
(0 -5.62369e-08 0)
(0 -5.49206e-08 0)
(0 -5.3693e-08 0)
(0 -5.25535e-08 0)
(0 -5.15e-08 0)
(0 -5.05293e-08 0)
(0 -4.9637e-08 0)
(0 -4.88182e-08 0)
(0 -7.99523e-08 0)
(0 -7.82775e-08 0)
(0 -7.65316e-08 0)
(0 -7.47324e-08 0)
(0 -7.28979e-08 0)
(0 -7.10457e-08 0)
(0 -6.91932e-08 0)
(0 -6.73566e-08 0)
(0 -6.55514e-08 0)
(0 -6.37911e-08 0)
(0 -6.20881e-08 0)
(0 -6.04526e-08 0)
(0 -5.8893e-08 0)
(0 -5.74156e-08 0)
(0 -5.60248e-08 0)
(0 -5.47229e-08 0)
(0 -5.35105e-08 0)
(0 -5.23867e-08 0)
(0 -5.1349e-08 0)
(0 -5.03938e-08 0)
(0 -4.95164e-08 0)
(0 -4.87117e-08 0)
(0 -7.98234e-08 0)
(0 -7.81217e-08 0)
(0 -7.63529e-08 0)
(0 -7.4534e-08 0)
(0 -7.2683e-08 0)
(0 -7.08178e-08 0)
(0 -6.89558e-08 0)
(0 -6.71134e-08 0)
(0 -6.53057e-08 0)
(0 -6.35464e-08 0)
(0 -6.18473e-08 0)
(0 -6.02186e-08 0)
(0 -5.86681e-08 0)
(0 -5.72019e-08 0)
(0 -5.58239e-08 0)
(0 -5.4536e-08 0)
(0 -5.33385e-08 0)
(0 -5.22298e-08 0)
(0 -5.12072e-08 0)
(0 -5.02668e-08 0)
(0 -4.94037e-08 0)
(0 -4.86124e-08 0)
(0 -7.9684e-08 0)
(0 -7.79622e-08 0)
(0 -7.6174e-08 0)
(0 -7.43381e-08 0)
(0 -7.2473e-08 0)
(0 -7.05968e-08 0)
(0 -6.87271e-08 0)
(0 -6.68801e-08 0)
(0 -6.5071e-08 0)
(0 -6.33134e-08 0)
(0 -6.16188e-08 0)
(0 -5.99971e-08 0)
(0 -5.84559e-08 0)
(0 -5.70008e-08 0)
(0 -5.56353e-08 0)
(0 -5.43609e-08 0)
(0 -5.31776e-08 0)
(0 -5.20834e-08 0)
(0 -5.10752e-08 0)
(0 -5.01488e-08 0)
(0 -4.92991e-08 0)
(0 -4.85204e-08 0)
(0 -7.95434e-08 0)
(0 -7.78034e-08 0)
(0 -7.59983e-08 0)
(0 -7.41477e-08 0)
(0 -7.22705e-08 0)
(0 -7.03851e-08 0)
(0 -6.8509e-08 0)
(0 -6.66587e-08 0)
(0 -6.48492e-08 0)
(0 -6.30939e-08 0)
(0 -6.14042e-08 0)
(0 -5.97897e-08 0)
(0 -5.82576e-08 0)
(0 -5.68133e-08 0)
(0 -5.54598e-08 0)
(0 -5.41984e-08 0)
(0 -5.30285e-08 0)
(0 -5.1948e-08 0)
(0 -5.09534e-08 0)
(0 -5.00401e-08 0)
(0 -4.9203e-08 0)
(0 -4.8436e-08 0)
(0 -7.94073e-08 0)
(0 -7.76492e-08 0)
(0 -7.58289e-08 0)
(0 -7.39655e-08 0)
(0 -7.20781e-08 0)
(0 -7.0185e-08 0)
(0 -6.83039e-08 0)
(0 -6.64513e-08 0)
(0 -6.46421e-08 0)
(0 -6.28896e-08 0)
(0 -6.1205e-08 0)
(0 -5.95975e-08 0)
(0 -5.80743e-08 0)
(0 -5.66403e-08 0)
(0 -5.52982e-08 0)
(0 -5.4049e-08 0)
(0 -5.28918e-08 0)
(0 -5.1824e-08 0)
(0 -5.0842e-08 0)
(0 -4.9941e-08 0)
(0 -4.91155e-08 0)
(0 -4.83593e-08 0)
(0 -7.92764e-08 0)
(0 -7.75018e-08 0)
(0 -7.56683e-08 0)
(0 -7.37941e-08 0)
(0 -7.18981e-08 0)
(0 -6.99987e-08 0)
(0 -6.81138e-08 0)
(0 -6.62597e-08 0)
(0 -6.44514e-08 0)
(0 -6.27019e-08 0)
(0 -6.10224e-08 0)
(0 -5.94219e-08 0)
(0 -5.79071e-08 0)
(0 -5.64828e-08 0)
(0 -5.51514e-08 0)
(0 -5.39135e-08 0)
(0 -5.2768e-08 0)
(0 -5.1712e-08 0)
(0 -5.07416e-08 0)
(0 -4.98517e-08 0)
(0 -4.90368e-08 0)
(0 -4.82905e-08 0)
(0 -7.91461e-08 0)
(0 -7.73622e-08 0)
(0 -7.55188e-08 0)
(0 -7.36358e-08 0)
(0 -7.17328e-08 0)
(0 -6.98284e-08 0)
(0 -6.79406e-08 0)
(0 -6.60857e-08 0)
(0 -6.42786e-08 0)
(0 -6.25323e-08 0)
(0 -6.08578e-08 0)
(0 -5.92638e-08 0)
(0 -5.77569e-08 0)
(0 -5.63416e-08 0)
(0 -5.502e-08 0)
(0 -5.37924e-08 0)
(0 -5.26575e-08 0)
(0 -5.16122e-08 0)
(0 -5.06522e-08 0)
(0 -4.97725e-08 0)
(0 -4.8967e-08 0)
(0 -4.82296e-08 0)
(0 -7.90289e-08 0)
(0 -7.72354e-08 0)
(0 -7.53833e-08 0)
(0 -7.3493e-08 0)
(0 -7.15843e-08 0)
(0 -6.9676e-08 0)
(0 -6.7786e-08 0)
(0 -6.59308e-08 0)
(0 -6.41252e-08 0)
(0 -6.2382e-08 0)
(0 -6.07122e-08 0)
(0 -5.91242e-08 0)
(0 -5.76246e-08 0)
(0 -5.62173e-08 0)
(0 -5.49045e-08 0)
(0 -5.36862e-08 0)
(0 -5.25607e-08 0)
(0 -5.15249e-08 0)
(0 -5.05742e-08 0)
(0 -4.97033e-08 0)
(0 -4.89063e-08 0)
(0 -4.81767e-08 0)
(0 -7.89278e-08 0)
(0 -7.71238e-08 0)
(0 -7.52642e-08 0)
(0 -7.3368e-08 0)
(0 -7.14547e-08 0)
(0 -6.95433e-08 0)
(0 -6.76518e-08 0)
(0 -6.57966e-08 0)
(0 -6.39924e-08 0)
(0 -6.22522e-08 0)
(0 -6.05866e-08 0)
(0 -5.9004e-08 0)
(0 -5.75107e-08 0)
(0 -5.61106e-08 0)
(0 -5.48055e-08 0)
(0 -5.35953e-08 0)
(0 -5.2478e-08 0)
(0 -5.14503e-08 0)
(0 -5.05076e-08 0)
(0 -4.96445e-08 0)
(0 -4.88546e-08 0)
(0 -4.81317e-08 0)
(0 -7.88362e-08 0)
(0 -7.70281e-08 0)
(0 -7.51633e-08 0)
(0 -7.32624e-08 0)
(0 -7.13456e-08 0)
(0 -6.94318e-08 0)
(0 -6.75392e-08 0)
(0 -6.56842e-08 0)
(0 -6.38815e-08 0)
(0 -6.21438e-08 0)
(0 -6.04819e-08 0)
(0 -5.8904e-08 0)
(0 -5.74161e-08 0)
(0 -5.6022e-08 0)
(0 -5.47234e-08 0)
(0 -5.35199e-08 0)
(0 -5.24095e-08 0)
(0 -5.13887e-08 0)
(0 -5.04527e-08 0)
(0 -4.95959e-08 0)
(0 -4.88121e-08 0)
(0 -4.80947e-08 0)
(0 -7.87646e-08 0)
(0 -7.69517e-08 0)
(0 -7.50826e-08 0)
(0 -7.31781e-08 0)
(0 -7.12584e-08 0)
(0 -6.93429e-08 0)
(0 -6.74494e-08 0)
(0 -6.55946e-08 0)
(0 -6.37932e-08 0)
(0 -6.20577e-08 0)
(0 -6.03988e-08 0)
(0 -5.88246e-08 0)
(0 -5.73411e-08 0)
(0 -5.59519e-08 0)
(0 -5.46584e-08 0)
(0 -5.34604e-08 0)
(0 -5.23555e-08 0)
(0 -5.13401e-08 0)
(0 -5.04094e-08 0)
(0 -4.95577e-08 0)
(0 -4.87787e-08 0)
(0 -4.80657e-08 0)
(0 -7.87138e-08 0)
(0 -7.68966e-08 0)
(0 -7.50237e-08 0)
(0 -7.31162e-08 0)
(0 -7.11943e-08 0)
(0 -6.92774e-08 0)
(0 -6.73834e-08 0)
(0 -6.55289e-08 0)
(0 -6.37283e-08 0)
(0 -6.19945e-08 0)
(0 -6.03379e-08 0)
(0 -5.87665e-08 0)
(0 -5.72862e-08 0)
(0 -5.59005e-08 0)
(0 -5.46109e-08 0)
(0 -5.34169e-08 0)
(0 -5.2316e-08 0)
(0 -5.13047e-08 0)
(0 -5.03779e-08 0)
(0 -4.95299e-08 0)
(0 -4.87544e-08 0)
(0 -4.80446e-08 0)
(0 -7.86863e-08 0)
(0 -7.68638e-08 0)
(0 -7.49874e-08 0)
(0 -7.30775e-08 0)
(0 -7.11541e-08 0)
(0 -6.92362e-08 0)
(0 -6.73419e-08 0)
(0 -6.54874e-08 0)
(0 -6.36875e-08 0)
(0 -6.19547e-08 0)
(0 -6.02994e-08 0)
(0 -5.87298e-08 0)
(0 -5.72516e-08 0)
(0 -5.58682e-08 0)
(0 -5.45811e-08 0)
(0 -5.33895e-08 0)
(0 -5.22913e-08 0)
(0 -5.12825e-08 0)
(0 -5.03582e-08 0)
(0 -4.95126e-08 0)
(0 -4.87392e-08 0)
(0 -4.80315e-08 0)
(0 -7.86792e-08 0)
(0 -7.68523e-08 0)
(0 -7.49736e-08 0)
(0 -7.30624e-08 0)
(0 -7.11381e-08 0)
(0 -6.92197e-08 0)
(0 -6.73251e-08 0)
(0 -6.54706e-08 0)
(0 -6.36708e-08 0)
(0 -6.19385e-08 0)
(0 -6.02838e-08 0)
(0 -5.87149e-08 0)
(0 -5.72375e-08 0)
(0 -5.58551e-08 0)
(0 -5.45689e-08 0)
(0 -5.33785e-08 0)
(0 -5.22813e-08 0)
(0 -5.12735e-08 0)
(0 -5.03503e-08 0)
(0 -4.95056e-08 0)
(0 -4.87332e-08 0)
(0 -4.80263e-08 0)
(0 -5.04141e-08 0)
(0 -4.94707e-08 0)
(0 -4.86044e-08 0)
(0 -4.78115e-08 0)
(0 -4.70878e-08 0)
(0 -4.64287e-08 0)
(0 -4.58291e-08 0)
(0 -4.52838e-08 0)
(0 -4.47879e-08 0)
(0 -4.43364e-08 0)
(0 -4.3925e-08 0)
(0 -4.35495e-08 0)
(0 -4.32063e-08 0)
(0 -4.28924e-08 0)
(0 -4.26051e-08 0)
(0 -4.23423e-08 0)
(0 -4.21024e-08 0)
(0 -4.1884e-08 0)
(0 -4.16863e-08 0)
(0 -4.15087e-08 0)
(0 -4.13508e-08 0)
(0 -4.12124e-08 0)
(0 -4.10935e-08 0)
(0 -4.09942e-08 0)
(0 -4.09145e-08 0)
(0 -4.08545e-08 0)
(0 -4.08145e-08 0)
(0 -4.07944e-08 0)
(0 -5.02748e-08 0)
(0 -4.93444e-08 0)
(0 -4.84902e-08 0)
(0 -4.77085e-08 0)
(0 -4.6995e-08 0)
(0 -4.63449e-08 0)
(0 -4.57531e-08 0)
(0 -4.52145e-08 0)
(0 -4.47242e-08 0)
(0 -4.42774e-08 0)
(0 -4.38696e-08 0)
(0 -4.3497e-08 0)
(0 -4.31561e-08 0)
(0 -4.28437e-08 0)
(0 -4.25576e-08 0)
(0 -4.22955e-08 0)
(0 -4.2056e-08 0)
(0 -4.18379e-08 0)
(0 -4.16402e-08 0)
(0 -4.14625e-08 0)
(0 -4.13044e-08 0)
(0 -4.11658e-08 0)
(0 -4.10467e-08 0)
(0 -4.09471e-08 0)
(0 -4.08672e-08 0)
(0 -4.08071e-08 0)
(0 -4.0767e-08 0)
(0 -4.07469e-08 0)
(0 -5.0134e-08 0)
(0 -4.92171e-08 0)
(0 -4.83754e-08 0)
(0 -4.76053e-08 0)
(0 -4.69021e-08 0)
(0 -4.62612e-08 0)
(0 -4.56774e-08 0)
(0 -4.51457e-08 0)
(0 -4.46611e-08 0)
(0 -4.42189e-08 0)
(0 -4.3815e-08 0)
(0 -4.34453e-08 0)
(0 -4.31066e-08 0)
(0 -4.27959e-08 0)
(0 -4.25108e-08 0)
(0 -4.22495e-08 0)
(0 -4.20104e-08 0)
(0 -4.17924e-08 0)
(0 -4.15947e-08 0)
(0 -4.14169e-08 0)
(0 -4.12586e-08 0)
(0 -4.11198e-08 0)
(0 -4.10004e-08 0)
(0 -4.09006e-08 0)
(0 -4.08205e-08 0)
(0 -4.07603e-08 0)
(0 -4.07201e-08 0)
(0 -4.06999e-08 0)
(0 -4.99923e-08 0)
(0 -4.90891e-08 0)
(0 -4.82603e-08 0)
(0 -4.75019e-08 0)
(0 -4.68094e-08 0)
(0 -4.61778e-08 0)
(0 -4.56022e-08 0)
(0 -4.50774e-08 0)
(0 -4.45986e-08 0)
(0 -4.41613e-08 0)
(0 -4.37611e-08 0)
(0 -4.33944e-08 0)
(0 -4.30579e-08 0)
(0 -4.27488e-08 0)
(0 -4.24649e-08 0)
(0 -4.22043e-08 0)
(0 -4.19656e-08 0)
(0 -4.17477e-08 0)
(0 -4.155e-08 0)
(0 -4.13721e-08 0)
(0 -4.12136e-08 0)
(0 -4.10745e-08 0)
(0 -4.09549e-08 0)
(0 -4.08549e-08 0)
(0 -4.07746e-08 0)
(0 -4.07142e-08 0)
(0 -4.06738e-08 0)
(0 -4.06536e-08 0)
(0 -4.98499e-08 0)
(0 -4.89608e-08 0)
(0 -4.81451e-08 0)
(0 -4.73987e-08 0)
(0 -4.6717e-08 0)
(0 -4.6095e-08 0)
(0 -4.55277e-08 0)
(0 -4.501e-08 0)
(0 -4.4537e-08 0)
(0 -4.41045e-08 0)
(0 -4.37081e-08 0)
(0 -4.33444e-08 0)
(0 -4.30101e-08 0)
(0 -4.27027e-08 0)
(0 -4.24198e-08 0)
(0 -4.21599e-08 0)
(0 -4.19216e-08 0)
(0 -4.17039e-08 0)
(0 -4.15062e-08 0)
(0 -4.13281e-08 0)
(0 -4.11693e-08 0)
(0 -4.103e-08 0)
(0 -4.09101e-08 0)
(0 -4.08099e-08 0)
(0 -4.07294e-08 0)
(0 -4.06688e-08 0)
(0 -4.06283e-08 0)
(0 -4.06081e-08 0)
(0 -4.97073e-08 0)
(0 -4.88326e-08 0)
(0 -4.80303e-08 0)
(0 -4.72962e-08 0)
(0 -4.66254e-08 0)
(0 -4.60131e-08 0)
(0 -4.54541e-08 0)
(0 -4.49435e-08 0)
(0 -4.44765e-08 0)
(0 -4.40487e-08 0)
(0 -4.36562e-08 0)
(0 -4.32954e-08 0)
(0 -4.29634e-08 0)
(0 -4.26575e-08 0)
(0 -4.23758e-08 0)
(0 -4.21165e-08 0)
(0 -4.18786e-08 0)
(0 -4.1661e-08 0)
(0 -4.14632e-08 0)
(0 -4.12849e-08 0)
(0 -4.1126e-08 0)
(0 -4.09864e-08 0)
(0 -4.08662e-08 0)
(0 -4.07657e-08 0)
(0 -4.0685e-08 0)
(0 -4.06243e-08 0)
(0 -4.05837e-08 0)
(0 -4.05633e-08 0)
(0 -4.95651e-08 0)
(0 -4.8705e-08 0)
(0 -4.79162e-08 0)
(0 -4.71945e-08 0)
(0 -4.65348e-08 0)
(0 -4.59322e-08 0)
(0 -4.53816e-08 0)
(0 -4.48781e-08 0)
(0 -4.44171e-08 0)
(0 -4.39941e-08 0)
(0 -4.36054e-08 0)
(0 -4.32476e-08 0)
(0 -4.29178e-08 0)
(0 -4.26135e-08 0)
(0 -4.23328e-08 0)
(0 -4.20742e-08 0)
(0 -4.18365e-08 0)
(0 -4.1619e-08 0)
(0 -4.14212e-08 0)
(0 -4.12427e-08 0)
(0 -4.10835e-08 0)
(0 -4.09436e-08 0)
(0 -4.08232e-08 0)
(0 -4.07224e-08 0)
(0 -4.06415e-08 0)
(0 -4.05806e-08 0)
(0 -4.05399e-08 0)
(0 -4.05195e-08 0)
(0 -4.94236e-08 0)
(0 -4.85783e-08 0)
(0 -4.78033e-08 0)
(0 -4.7094e-08 0)
(0 -4.64455e-08 0)
(0 -4.58527e-08 0)
(0 -4.53106e-08 0)
(0 -4.48142e-08 0)
(0 -4.4359e-08 0)
(0 -4.39408e-08 0)
(0 -4.35559e-08 0)
(0 -4.3201e-08 0)
(0 -4.28734e-08 0)
(0 -4.25706e-08 0)
(0 -4.22909e-08 0)
(0 -4.2033e-08 0)
(0 -4.17956e-08 0)
(0 -4.15782e-08 0)
(0 -4.13802e-08 0)
(0 -4.12015e-08 0)
(0 -4.10421e-08 0)
(0 -4.09019e-08 0)
(0 -4.07812e-08 0)
(0 -4.06801e-08 0)
(0 -4.05989e-08 0)
(0 -4.05379e-08 0)
(0 -4.0497e-08 0)
(0 -4.04766e-08 0)
(0 -4.92835e-08 0)
(0 -4.84532e-08 0)
(0 -4.7692e-08 0)
(0 -4.69952e-08 0)
(0 -4.63579e-08 0)
(0 -4.57748e-08 0)
(0 -4.52411e-08 0)
(0 -4.47518e-08 0)
(0 -4.43025e-08 0)
(0 -4.3889e-08 0)
(0 -4.35079e-08 0)
(0 -4.31558e-08 0)
(0 -4.28303e-08 0)
(0 -4.2529e-08 0)
(0 -4.22503e-08 0)
(0 -4.19929e-08 0)
(0 -4.17558e-08 0)
(0 -4.15384e-08 0)
(0 -4.13403e-08 0)
(0 -4.11614e-08 0)
(0 -4.10017e-08 0)
(0 -4.08612e-08 0)
(0 -4.07402e-08 0)
(0 -4.06388e-08 0)
(0 -4.05574e-08 0)
(0 -4.04962e-08 0)
(0 -4.04552e-08 0)
(0 -4.04347e-08 0)
(0 -4.91453e-08 0)
(0 -4.83299e-08 0)
(0 -4.75825e-08 0)
(0 -4.68983e-08 0)
(0 -4.62721e-08 0)
(0 -4.56988e-08 0)
(0 -4.51734e-08 0)
(0 -4.46911e-08 0)
(0 -4.42476e-08 0)
(0 -4.38388e-08 0)
(0 -4.34613e-08 0)
(0 -4.3112e-08 0)
(0 -4.27885e-08 0)
(0 -4.24887e-08 0)
(0 -4.22109e-08 0)
(0 -4.19541e-08 0)
(0 -4.17172e-08 0)
(0 -4.14998e-08 0)
(0 -4.13016e-08 0)
(0 -4.11224e-08 0)
(0 -4.09624e-08 0)
(0 -4.08216e-08 0)
(0 -4.07003e-08 0)
(0 -4.05987e-08 0)
(0 -4.0517e-08 0)
(0 -4.04556e-08 0)
(0 -4.04145e-08 0)
(0 -4.03939e-08 0)
(0 -4.90094e-08 0)
(0 -4.82091e-08 0)
(0 -4.74755e-08 0)
(0 -4.68037e-08 0)
(0 -4.61886e-08 0)
(0 -4.56249e-08 0)
(0 -4.51077e-08 0)
(0 -4.46324e-08 0)
(0 -4.41945e-08 0)
(0 -4.37903e-08 0)
(0 -4.34164e-08 0)
(0 -4.30698e-08 0)
(0 -4.27483e-08 0)
(0 -4.24498e-08 0)
(0 -4.21729e-08 0)
(0 -4.19165e-08 0)
(0 -4.16799e-08 0)
(0 -4.14625e-08 0)
(0 -4.12641e-08 0)
(0 -4.10847e-08 0)
(0 -4.09243e-08 0)
(0 -4.07832e-08 0)
(0 -4.06615e-08 0)
(0 -4.05597e-08 0)
(0 -4.04778e-08 0)
(0 -4.04161e-08 0)
(0 -4.03749e-08 0)
(0 -4.03543e-08 0)
(0 -4.88764e-08 0)
(0 -4.8091e-08 0)
(0 -4.73712e-08 0)
(0 -4.67118e-08 0)
(0 -4.61075e-08 0)
(0 -4.55533e-08 0)
(0 -4.50443e-08 0)
(0 -4.45757e-08 0)
(0 -4.41434e-08 0)
(0 -4.37436e-08 0)
(0 -4.33731e-08 0)
(0 -4.30292e-08 0)
(0 -4.27095e-08 0)
(0 -4.24124e-08 0)
(0 -4.21363e-08 0)
(0 -4.18804e-08 0)
(0 -4.16439e-08 0)
(0 -4.14264e-08 0)
(0 -4.12278e-08 0)
(0 -4.10481e-08 0)
(0 -4.08875e-08 0)
(0 -4.0746e-08 0)
(0 -4.0624e-08 0)
(0 -4.05219e-08 0)
(0 -4.04397e-08 0)
(0 -4.03779e-08 0)
(0 -4.03366e-08 0)
(0 -4.03159e-08 0)
(0 -4.87469e-08 0)
(0 -4.79763e-08 0)
(0 -4.727e-08 0)
(0 -4.66228e-08 0)
(0 -4.60293e-08 0)
(0 -4.54844e-08 0)
(0 -4.49832e-08 0)
(0 -4.45212e-08 0)
(0 -4.40943e-08 0)
(0 -4.36988e-08 0)
(0 -4.33317e-08 0)
(0 -4.29903e-08 0)
(0 -4.26724e-08 0)
(0 -4.23765e-08 0)
(0 -4.21012e-08 0)
(0 -4.18456e-08 0)
(0 -4.16093e-08 0)
(0 -4.13917e-08 0)
(0 -4.11929e-08 0)
(0 -4.10129e-08 0)
(0 -4.08519e-08 0)
(0 -4.07101e-08 0)
(0 -4.05878e-08 0)
(0 -4.04854e-08 0)
(0 -4.0403e-08 0)
(0 -4.0341e-08 0)
(0 -4.02995e-08 0)
(0 -4.02787e-08 0)
(0 -4.86213e-08 0)
(0 -4.78653e-08 0)
(0 -4.71723e-08 0)
(0 -4.6537e-08 0)
(0 -4.5954e-08 0)
(0 -4.54182e-08 0)
(0 -4.49247e-08 0)
(0 -4.44691e-08 0)
(0 -4.40474e-08 0)
(0 -4.36561e-08 0)
(0 -4.32921e-08 0)
(0 -4.29531e-08 0)
(0 -4.2637e-08 0)
(0 -4.23422e-08 0)
(0 -4.20676e-08 0)
(0 -4.18124e-08 0)
(0 -4.15761e-08 0)
(0 -4.13584e-08 0)
(0 -4.11594e-08 0)
(0 -4.09791e-08 0)
(0 -4.08177e-08 0)
(0 -4.06756e-08 0)
(0 -4.0553e-08 0)
(0 -4.04502e-08 0)
(0 -4.03676e-08 0)
(0 -4.03054e-08 0)
(0 -4.02638e-08 0)
(0 -4.02429e-08 0)
(0 -4.85001e-08 0)
(0 -4.77584e-08 0)
(0 -4.70785e-08 0)
(0 -4.64548e-08 0)
(0 -4.5882e-08 0)
(0 -4.5355e-08 0)
(0 -4.48689e-08 0)
(0 -4.44195e-08 0)
(0 -4.40028e-08 0)
(0 -4.36154e-08 0)
(0 -4.32546e-08 0)
(0 -4.29178e-08 0)
(0 -4.26032e-08 0)
(0 -4.23095e-08 0)
(0 -4.20355e-08 0)
(0 -4.17806e-08 0)
(0 -4.15443e-08 0)
(0 -4.13266e-08 0)
(0 -4.11273e-08 0)
(0 -4.09467e-08 0)
(0 -4.07849e-08 0)
(0 -4.06424e-08 0)
(0 -4.05195e-08 0)
(0 -4.04164e-08 0)
(0 -4.03336e-08 0)
(0 -4.02712e-08 0)
(0 -4.02294e-08 0)
(0 -4.02085e-08 0)
(0 -4.83837e-08 0)
(0 -4.7656e-08 0)
(0 -4.69888e-08 0)
(0 -4.63763e-08 0)
(0 -4.58134e-08 0)
(0 -4.52949e-08 0)
(0 -4.4816e-08 0)
(0 -4.43725e-08 0)
(0 -4.39606e-08 0)
(0 -4.3577e-08 0)
(0 -4.3219e-08 0)
(0 -4.28843e-08 0)
(0 -4.25713e-08 0)
(0 -4.22785e-08 0)
(0 -4.20051e-08 0)
(0 -4.17504e-08 0)
(0 -4.15141e-08 0)
(0 -4.12962e-08 0)
(0 -4.10966e-08 0)
(0 -4.09157e-08 0)
(0 -4.07536e-08 0)
(0 -4.06108e-08 0)
(0 -4.04875e-08 0)
(0 -4.03841e-08 0)
(0 -4.0301e-08 0)
(0 -4.02384e-08 0)
(0 -4.01966e-08 0)
(0 -4.01756e-08 0)
(0 -4.82726e-08 0)
(0 -4.75585e-08 0)
(0 -4.69034e-08 0)
(0 -4.63019e-08 0)
(0 -4.57485e-08 0)
(0 -4.52381e-08 0)
(0 -4.47661e-08 0)
(0 -4.43282e-08 0)
(0 -4.39208e-08 0)
(0 -4.35408e-08 0)
(0 -4.31855e-08 0)
(0 -4.28528e-08 0)
(0 -4.25411e-08 0)
(0 -4.22492e-08 0)
(0 -4.19763e-08 0)
(0 -4.17218e-08 0)
(0 -4.14855e-08 0)
(0 -4.12674e-08 0)
(0 -4.10675e-08 0)
(0 -4.08862e-08 0)
(0 -4.07238e-08 0)
(0 -4.05806e-08 0)
(0 -4.0457e-08 0)
(0 -4.03533e-08 0)
(0 -4.027e-08 0)
(0 -4.02072e-08 0)
(0 -4.01652e-08 0)
(0 -4.01442e-08 0)
(0 -4.8167e-08 0)
(0 -4.7466e-08 0)
(0 -4.68228e-08 0)
(0 -4.62317e-08 0)
(0 -4.56873e-08 0)
(0 -4.51847e-08 0)
(0 -4.47192e-08 0)
(0 -4.42866e-08 0)
(0 -4.38835e-08 0)
(0 -4.35068e-08 0)
(0 -4.3154e-08 0)
(0 -4.28232e-08 0)
(0 -4.25128e-08 0)
(0 -4.22216e-08 0)
(0 -4.19491e-08 0)
(0 -4.16948e-08 0)
(0 -4.14584e-08 0)
(0 -4.12401e-08 0)
(0 -4.104e-08 0)
(0 -4.08583e-08 0)
(0 -4.06955e-08 0)
(0 -4.0552e-08 0)
(0 -4.0428e-08 0)
(0 -4.03241e-08 0)
(0 -4.02405e-08 0)
(0 -4.01776e-08 0)
(0 -4.01355e-08 0)
(0 -4.01144e-08 0)
(0 -4.80674e-08 0)
(0 -4.73789e-08 0)
(0 -4.67469e-08 0)
(0 -4.61658e-08 0)
(0 -4.56301e-08 0)
(0 -4.51348e-08 0)
(0 -4.46754e-08 0)
(0 -4.42478e-08 0)
(0 -4.38487e-08 0)
(0 -4.34752e-08 0)
(0 -4.31247e-08 0)
(0 -4.27956e-08 0)
(0 -4.24863e-08 0)
(0 -4.21959e-08 0)
(0 -4.19237e-08 0)
(0 -4.16694e-08 0)
(0 -4.1433e-08 0)
(0 -4.12144e-08 0)
(0 -4.1014e-08 0)
(0 -4.0832e-08 0)
(0 -4.06688e-08 0)
(0 -4.05249e-08 0)
(0 -4.04007e-08 0)
(0 -4.02965e-08 0)
(0 -4.02127e-08 0)
(0 -4.01496e-08 0)
(0 -4.01073e-08 0)
(0 -4.00862e-08 0)
(0 -4.7974e-08 0)
(0 -4.72974e-08 0)
(0 -4.66761e-08 0)
(0 -4.61044e-08 0)
(0 -4.55768e-08 0)
(0 -4.50884e-08 0)
(0 -4.46347e-08 0)
(0 -4.42119e-08 0)
(0 -4.38165e-08 0)
(0 -4.34458e-08 0)
(0 -4.30975e-08 0)
(0 -4.27699e-08 0)
(0 -4.24616e-08 0)
(0 -4.21719e-08 0)
(0 -4.19e-08 0)
(0 -4.16458e-08 0)
(0 -4.14092e-08 0)
(0 -4.11904e-08 0)
(0 -4.09896e-08 0)
(0 -4.08073e-08 0)
(0 -4.06438e-08 0)
(0 -4.04995e-08 0)
(0 -4.0375e-08 0)
(0 -4.02705e-08 0)
(0 -4.01865e-08 0)
(0 -4.01232e-08 0)
(0 -4.00809e-08 0)
(0 -4.00597e-08 0)
(0 -4.7887e-08 0)
(0 -4.72217e-08 0)
(0 -4.66105e-08 0)
(0 -4.60475e-08 0)
(0 -4.55276e-08 0)
(0 -4.50456e-08 0)
(0 -4.45973e-08 0)
(0 -4.41788e-08 0)
(0 -4.37869e-08 0)
(0 -4.34188e-08 0)
(0 -4.30725e-08 0)
(0 -4.27462e-08 0)
(0 -4.24389e-08 0)
(0 -4.21496e-08 0)
(0 -4.1878e-08 0)
(0 -4.16238e-08 0)
(0 -4.13871e-08 0)
(0 -4.1168e-08 0)
(0 -4.0967e-08 0)
(0 -4.07843e-08 0)
(0 -4.06204e-08 0)
(0 -4.04758e-08 0)
(0 -4.0351e-08 0)
(0 -4.02463e-08 0)
(0 -4.0162e-08 0)
(0 -4.00986e-08 0)
(0 -4.00561e-08 0)
(0 -4.00349e-08 0)
(0 -4.78067e-08 0)
(0 -4.71519e-08 0)
(0 -4.655e-08 0)
(0 -4.59953e-08 0)
(0 -4.54824e-08 0)
(0 -4.50064e-08 0)
(0 -4.45631e-08 0)
(0 -4.41486e-08 0)
(0 -4.37598e-08 0)
(0 -4.33941e-08 0)
(0 -4.30496e-08 0)
(0 -4.27246e-08 0)
(0 -4.2418e-08 0)
(0 -4.21292e-08 0)
(0 -4.18578e-08 0)
(0 -4.16035e-08 0)
(0 -4.13667e-08 0)
(0 -4.11473e-08 0)
(0 -4.0946e-08 0)
(0 -4.07629e-08 0)
(0 -4.05988e-08 0)
(0 -4.04539e-08 0)
(0 -4.03287e-08 0)
(0 -4.02238e-08 0)
(0 -4.01393e-08 0)
(0 -4.00757e-08 0)
(0 -4.00332e-08 0)
(0 -4.00119e-08 0)
(0 -4.77331e-08 0)
(0 -4.70881e-08 0)
(0 -4.64949e-08 0)
(0 -4.59478e-08 0)
(0 -4.54414e-08 0)
(0 -4.49709e-08 0)
(0 -4.4532e-08 0)
(0 -4.41211e-08 0)
(0 -4.37352e-08 0)
(0 -4.33717e-08 0)
(0 -4.30288e-08 0)
(0 -4.27049e-08 0)
(0 -4.2399e-08 0)
(0 -4.21106e-08 0)
(0 -4.18393e-08 0)
(0 -4.1585e-08 0)
(0 -4.13479e-08 0)
(0 -4.11284e-08 0)
(0 -4.09267e-08 0)
(0 -4.07433e-08 0)
(0 -4.05788e-08 0)
(0 -4.04336e-08 0)
(0 -4.03082e-08 0)
(0 -4.0203e-08 0)
(0 -4.01184e-08 0)
(0 -4.00546e-08 0)
(0 -4.0012e-08 0)
(0 -3.99907e-08 0)
(0 -4.76664e-08 0)
(0 -4.70303e-08 0)
(0 -4.64451e-08 0)
(0 -4.59049e-08 0)
(0 -4.54044e-08 0)
(0 -4.49389e-08 0)
(0 -4.45041e-08 0)
(0 -4.40965e-08 0)
(0 -4.37132e-08 0)
(0 -4.33516e-08 0)
(0 -4.30101e-08 0)
(0 -4.26871e-08 0)
(0 -4.23819e-08 0)
(0 -4.20938e-08 0)
(0 -4.18225e-08 0)
(0 -4.15682e-08 0)
(0 -4.1331e-08 0)
(0 -4.11111e-08 0)
(0 -4.09091e-08 0)
(0 -4.07255e-08 0)
(0 -4.05607e-08 0)
(0 -4.04152e-08 0)
(0 -4.02895e-08 0)
(0 -4.01841e-08 0)
(0 -4.00993e-08 0)
(0 -4.00354e-08 0)
(0 -3.99927e-08 0)
(0 -3.99713e-08 0)
(0 -4.76066e-08 0)
(0 -4.69786e-08 0)
(0 -4.64006e-08 0)
(0 -4.58666e-08 0)
(0 -4.53715e-08 0)
(0 -4.49104e-08 0)
(0 -4.44793e-08 0)
(0 -4.40747e-08 0)
(0 -4.36936e-08 0)
(0 -4.33338e-08 0)
(0 -4.29934e-08 0)
(0 -4.26713e-08 0)
(0 -4.23666e-08 0)
(0 -4.20787e-08 0)
(0 -4.18075e-08 0)
(0 -4.15531e-08 0)
(0 -4.13157e-08 0)
(0 -4.10956e-08 0)
(0 -4.08934e-08 0)
(0 -4.07094e-08 0)
(0 -4.05443e-08 0)
(0 -4.03986e-08 0)
(0 -4.02727e-08 0)
(0 -4.01671e-08 0)
(0 -4.00821e-08 0)
(0 -4.00181e-08 0)
(0 -3.99753e-08 0)
(0 -3.99538e-08 0)
(0 -4.75537e-08 0)
(0 -4.69331e-08 0)
(0 -4.63614e-08 0)
(0 -4.5833e-08 0)
(0 -4.53426e-08 0)
(0 -4.48854e-08 0)
(0 -4.44576e-08 0)
(0 -4.40555e-08 0)
(0 -4.36764e-08 0)
(0 -4.33181e-08 0)
(0 -4.29788e-08 0)
(0 -4.26574e-08 0)
(0 -4.23531e-08 0)
(0 -4.20655e-08 0)
(0 -4.17943e-08 0)
(0 -4.15398e-08 0)
(0 -4.13022e-08 0)
(0 -4.10819e-08 0)
(0 -4.08794e-08 0)
(0 -4.06951e-08 0)
(0 -4.05298e-08 0)
(0 -4.03838e-08 0)
(0 -4.02577e-08 0)
(0 -4.01519e-08 0)
(0 -4.00668e-08 0)
(0 -4.00026e-08 0)
(0 -3.99598e-08 0)
(0 -3.99383e-08 0)
(0 -4.75079e-08 0)
(0 -4.68936e-08 0)
(0 -4.63275e-08 0)
(0 -4.58039e-08 0)
(0 -4.53176e-08 0)
(0 -4.48639e-08 0)
(0 -4.44389e-08 0)
(0 -4.4039e-08 0)
(0 -4.36616e-08 0)
(0 -4.33046e-08 0)
(0 -4.29662e-08 0)
(0 -4.26454e-08 0)
(0 -4.23415e-08 0)
(0 -4.2054e-08 0)
(0 -4.17828e-08 0)
(0 -4.15282e-08 0)
(0 -4.12904e-08 0)
(0 -4.10699e-08 0)
(0 -4.08671e-08 0)
(0 -4.06827e-08 0)
(0 -4.05171e-08 0)
(0 -4.03709e-08 0)
(0 -4.02446e-08 0)
(0 -4.01386e-08 0)
(0 -4.00534e-08 0)
(0 -3.99892e-08 0)
(0 -3.99462e-08 0)
(0 -3.99247e-08 0)
(0 -4.7469e-08 0)
(0 -4.68601e-08 0)
(0 -4.62988e-08 0)
(0 -4.57794e-08 0)
(0 -4.52966e-08 0)
(0 -4.48458e-08 0)
(0 -4.44231e-08 0)
(0 -4.40251e-08 0)
(0 -4.36492e-08 0)
(0 -4.32932e-08 0)
(0 -4.29556e-08 0)
(0 -4.26353e-08 0)
(0 -4.23316e-08 0)
(0 -4.20442e-08 0)
(0 -4.17731e-08 0)
(0 -4.15184e-08 0)
(0 -4.12804e-08 0)
(0 -4.10597e-08 0)
(0 -4.08567e-08 0)
(0 -4.06721e-08 0)
(0 -4.05063e-08 0)
(0 -4.03599e-08 0)
(0 -4.02334e-08 0)
(0 -4.01273e-08 0)
(0 -4.00419e-08 0)
(0 -3.99776e-08 0)
(0 -3.99346e-08 0)
(0 -3.99131e-08 0)
(0 -4.7437e-08 0)
(0 -4.68327e-08 0)
(0 -4.62753e-08 0)
(0 -4.57593e-08 0)
(0 -4.52794e-08 0)
(0 -4.4831e-08 0)
(0 -4.44102e-08 0)
(0 -4.40138e-08 0)
(0 -4.3639e-08 0)
(0 -4.32839e-08 0)
(0 -4.29469e-08 0)
(0 -4.2627e-08 0)
(0 -4.23235e-08 0)
(0 -4.20362e-08 0)
(0 -4.17651e-08 0)
(0 -4.15103e-08 0)
(0 -4.12722e-08 0)
(0 -4.10513e-08 0)
(0 -4.08481e-08 0)
(0 -4.06633e-08 0)
(0 -4.04973e-08 0)
(0 -4.03508e-08 0)
(0 -4.02242e-08 0)
(0 -4.01179e-08 0)
(0 -4.00325e-08 0)
(0 -3.99681e-08 0)
(0 -3.9925e-08 0)
(0 -3.99035e-08 0)
(0 -4.7412e-08 0)
(0 -4.68112e-08 0)
(0 -4.6257e-08 0)
(0 -4.57436e-08 0)
(0 -4.5266e-08 0)
(0 -4.48195e-08 0)
(0 -4.44002e-08 0)
(0 -4.4005e-08 0)
(0 -4.36312e-08 0)
(0 -4.32767e-08 0)
(0 -4.29402e-08 0)
(0 -4.26205e-08 0)
(0 -4.23172e-08 0)
(0 -4.203e-08 0)
(0 -4.17588e-08 0)
(0 -4.15039e-08 0)
(0 -4.12657e-08 0)
(0 -4.10447e-08 0)
(0 -4.08414e-08 0)
(0 -4.06564e-08 0)
(0 -4.04903e-08 0)
(0 -4.03436e-08 0)
(0 -4.02169e-08 0)
(0 -4.01105e-08 0)
(0 -4.0025e-08 0)
(0 -3.99605e-08 0)
(0 -3.99174e-08 0)
(0 -3.98959e-08 0)
(0 -4.73939e-08 0)
(0 -4.67957e-08 0)
(0 -4.62437e-08 0)
(0 -4.57323e-08 0)
(0 -4.52563e-08 0)
(0 -4.48112e-08 0)
(0 -4.4393e-08 0)
(0 -4.39987e-08 0)
(0 -4.36255e-08 0)
(0 -4.32715e-08 0)
(0 -4.29353e-08 0)
(0 -4.26159e-08 0)
(0 -4.23127e-08 0)
(0 -4.20254e-08 0)
(0 -4.17542e-08 0)
(0 -4.14993e-08 0)
(0 -4.1261e-08 0)
(0 -4.10398e-08 0)
(0 -4.08364e-08 0)
(0 -4.06513e-08 0)
(0 -4.04851e-08 0)
(0 -4.03383e-08 0)
(0 -4.02115e-08 0)
(0 -4.01051e-08 0)
(0 -4.00195e-08 0)
(0 -3.9955e-08 0)
(0 -3.99119e-08 0)
(0 -3.98903e-08 0)
(0 -4.73826e-08 0)
(0 -4.6786e-08 0)
(0 -4.62355e-08 0)
(0 -4.57254e-08 0)
(0 -4.52504e-08 0)
(0 -4.48061e-08 0)
(0 -4.43886e-08 0)
(0 -4.39948e-08 0)
(0 -4.3622e-08 0)
(0 -4.32683e-08 0)
(0 -4.29323e-08 0)
(0 -4.2613e-08 0)
(0 -4.23099e-08 0)
(0 -4.20226e-08 0)
(0 -4.17514e-08 0)
(0 -4.14964e-08 0)
(0 -4.1258e-08 0)
(0 -4.10368e-08 0)
(0 -4.08333e-08 0)
(0 -4.06481e-08 0)
(0 -4.04818e-08 0)
(0 -4.0335e-08 0)
(0 -4.02081e-08 0)
(0 -4.01017e-08 0)
(0 -4.0016e-08 0)
(0 -3.99515e-08 0)
(0 -3.99084e-08 0)
(0 -3.98868e-08 0)
(0 -4.73782e-08 0)
(0 -4.67823e-08 0)
(0 -4.62323e-08 0)
(0 -4.57227e-08 0)
(0 -4.52481e-08 0)
(0 -4.48042e-08 0)
(0 -4.4387e-08 0)
(0 -4.39933e-08 0)
(0 -4.36207e-08 0)
(0 -4.32671e-08 0)
(0 -4.29312e-08 0)
(0 -4.26119e-08 0)
(0 -4.23088e-08 0)
(0 -4.20215e-08 0)
(0 -4.17503e-08 0)
(0 -4.14952e-08 0)
(0 -4.12568e-08 0)
(0 -4.10356e-08 0)
(0 -4.08321e-08 0)
(0 -4.06468e-08 0)
(0 -4.04805e-08 0)
(0 -4.03336e-08 0)
(0 -4.02067e-08 0)
(0 -4.01003e-08 0)
(0 -4.00146e-08 0)
(0 -3.99501e-08 0)
(0 -3.99069e-08 0)
(0 -3.98853e-08 0)
(0 -5.15099e-08 0)
(0 -5.26194e-08 0)
(0 -5.38095e-08 0)
(0 -5.50782e-08 0)
(0 -5.64218e-08 0)
(0 -5.78345e-08 0)
(0 -5.93087e-08 0)
(0 -6.08349e-08 0)
(0 -6.24016e-08 0)
(0 -6.39955e-08 0)
(0 -6.56019e-08 0)
(0 -6.72047e-08 0)
(0 -6.87866e-08 0)
(0 -7.03295e-08 0)
(0 -7.1815e-08 0)
(0 -7.32244e-08 0)
(0 -7.45391e-08 0)
(0 -7.5741e-08 0)
(0 -7.68127e-08 0)
(0 -7.77375e-08 0)
(0 -7.84993e-08 0)
(0 -7.90826e-08 0)
(0 -5.13594e-08 0)
(0 -5.24553e-08 0)
(0 -5.36319e-08 0)
(0 -5.48875e-08 0)
(0 -5.62188e-08 0)
(0 -5.76206e-08 0)
(0 -5.90856e-08 0)
(0 -6.06049e-08 0)
(0 -6.21675e-08 0)
(0 -6.37605e-08 0)
(0 -6.53698e-08 0)
(0 -6.69796e-08 0)
(0 -6.85729e-08 0)
(0 -7.0132e-08 0)
(0 -7.16386e-08 0)
(0 -7.30741e-08 0)
(0 -7.442e-08 0)
(0 -7.56579e-08 0)
(0 -7.67698e-08 0)
(0 -7.77384e-08 0)
(0 -7.85461e-08 0)
(0 -7.91749e-08 0)
(0 -5.12069e-08 0)
(0 -5.22888e-08 0)
(0 -5.34514e-08 0)
(0 -5.46934e-08 0)
(0 -5.60119e-08 0)
(0 -5.74022e-08 0)
(0 -5.88576e-08 0)
(0 -6.03696e-08 0)
(0 -6.19277e-08 0)
(0 -6.35197e-08 0)
(0 -6.51317e-08 0)
(0 -6.67485e-08 0)
(0 -6.83536e-08 0)
(0 -6.99294e-08 0)
(0 -7.1458e-08 0)
(0 -7.29209e-08 0)
(0 -7.42997e-08 0)
(0 -7.55759e-08 0)
(0 -7.67315e-08 0)
(0 -7.77489e-08 0)
(0 -7.86103e-08 0)
(0 -7.92974e-08 0)
(0 -5.10527e-08 0)
(0 -5.21202e-08 0)
(0 -5.32683e-08 0)
(0 -5.44961e-08 0)
(0 -5.58013e-08 0)
(0 -5.71797e-08 0)
(0 -5.86249e-08 0)
(0 -6.01292e-08 0)
(0 -6.16825e-08 0)
(0 -6.32731e-08 0)
(0 -6.48878e-08 0)
(0 -6.65116e-08 0)
(0 -6.81285e-08 0)
(0 -6.97215e-08 0)
(0 -7.12727e-08 0)
(0 -7.27641e-08 0)
(0 -7.41772e-08 0)
(0 -7.5494e-08 0)
(0 -7.66966e-08 0)
(0 -7.77676e-08 0)
(0 -7.86901e-08 0)
(0 -7.94479e-08 0)
(0 -5.08975e-08 0)
(0 -5.195e-08 0)
(0 -5.30831e-08 0)
(0 -5.42963e-08 0)
(0 -5.55877e-08 0)
(0 -5.69535e-08 0)
(0 -5.83882e-08 0)
(0 -5.98841e-08 0)
(0 -6.14322e-08 0)
(0 -6.30211e-08 0)
(0 -6.4638e-08 0)
(0 -6.62687e-08 0)
(0 -6.78976e-08 0)
(0 -6.95079e-08 0)
(0 -7.10822e-08 0)
(0 -7.26028e-08 0)
(0 -7.40515e-08 0)
(0 -7.54106e-08 0)
(0 -7.66626e-08 0)
(0 -7.77908e-08 0)
(0 -7.87795e-08 0)
(0 -7.96143e-08 0)
(0 -5.07414e-08 0)
(0 -5.17787e-08 0)
(0 -5.28963e-08 0)
(0 -5.40945e-08 0)
(0 -5.53715e-08 0)
(0 -5.67243e-08 0)
(0 -5.81477e-08 0)
(0 -5.9635e-08 0)
(0 -6.11772e-08 0)
(0 -6.27639e-08 0)
(0 -6.43828e-08 0)
(0 -6.60201e-08 0)
(0 -6.76606e-08 0)
(0 -6.92882e-08 0)
(0 -7.08858e-08 0)
(0 -7.2436e-08 0)
(0 -7.3921e-08 0)
(0 -7.53234e-08 0)
(0 -7.66262e-08 0)
(0 -7.78135e-08 0)
(0 -7.88707e-08 0)
(0 -7.97854e-08 0)
(0 -5.05852e-08 0)
(0 -5.16067e-08 0)
(0 -5.27086e-08 0)
(0 -5.38911e-08 0)
(0 -5.51533e-08 0)
(0 -5.64925e-08 0)
(0 -5.79043e-08 0)
(0 -5.93821e-08 0)
(0 -6.09181e-08 0)
(0 -6.2502e-08 0)
(0 -6.41223e-08 0)
(0 -6.57658e-08 0)
(0 -6.74177e-08 0)
(0 -6.90623e-08 0)
(0 -7.0683e-08 0)
(0 -7.22627e-08 0)
(0 -7.37841e-08 0)
(0 -7.523e-08 0)
(0 -7.65839e-08 0)
(0 -7.78305e-08 0)
(0 -7.89559e-08 0)
(0 -7.99489e-08 0)
(0 -5.04292e-08 0)
(0 -5.14348e-08 0)
(0 -5.25204e-08 0)
(0 -5.36869e-08 0)
(0 -5.49339e-08 0)
(0 -5.6259e-08 0)
(0 -5.76584e-08 0)
(0 -5.91263e-08 0)
(0 -6.06553e-08 0)
(0 -6.22359e-08 0)
(0 -6.3857e-08 0)
(0 -6.5506e-08 0)
(0 -6.71687e-08 0)
(0 -6.88298e-08 0)
(0 -7.04731e-08 0)
(0 -7.20819e-08 0)
(0 -7.36392e-08 0)
(0 -7.51281e-08 0)
(0 -7.65325e-08 0)
(0 -7.78371e-08 0)
(0 -7.90286e-08 0)
(0 -8.00964e-08 0)
(0 -5.0274e-08 0)
(0 -5.12633e-08 0)
(0 -5.23324e-08 0)
(0 -5.34826e-08 0)
(0 -5.47138e-08 0)
(0 -5.60243e-08 0)
(0 -5.74108e-08 0)
(0 -5.88683e-08 0)
(0 -6.03896e-08 0)
(0 -6.19662e-08 0)
(0 -6.35874e-08 0)
(0 -6.52412e-08 0)
(0 -6.69139e-08 0)
(0 -6.85907e-08 0)
(0 -7.02558e-08 0)
(0 -7.18929e-08 0)
(0 -7.34852e-08 0)
(0 -7.5016e-08 0)
(0 -7.64694e-08 0)
(0 -7.78299e-08 0)
(0 -7.90838e-08 0)
(0 -8.02187e-08 0)
(0 -5.01202e-08 0)
(0 -5.1093e-08 0)
(0 -5.21453e-08 0)
(0 -5.32788e-08 0)
(0 -5.44938e-08 0)
(0 -5.57893e-08 0)
(0 -5.71624e-08 0)
(0 -5.86087e-08 0)
(0 -6.01218e-08 0)
(0 -6.16936e-08 0)
(0 -6.33141e-08 0)
(0 -6.49718e-08 0)
(0 -6.66536e-08 0)
(0 -6.83451e-08 0)
(0 -7.0031e-08 0)
(0 -7.16951e-08 0)
(0 -7.33211e-08 0)
(0 -7.48924e-08 0)
(0 -7.63929e-08 0)
(0 -7.78072e-08 0)
(0 -7.9121e-08 0)
(0 -8.03208e-08 0)
(0 -4.99683e-08 0)
(0 -5.09246e-08 0)
(0 -5.19599e-08 0)
(0 -5.30763e-08 0)
(0 -5.42749e-08 0)
(0 -5.55548e-08 0)
(0 -5.6914e-08 0)
(0 -5.83486e-08 0)
(0 -5.98527e-08 0)
(0 -6.14189e-08 0)
(0 -6.30378e-08 0)
(0 -6.46984e-08 0)
(0 -6.63883e-08 0)
(0 -6.80933e-08 0)
(0 -6.97987e-08 0)
(0 -7.14885e-08 0)
(0 -7.31466e-08 0)
(0 -7.47564e-08 0)
(0 -7.6302e-08 0)
(0 -7.77677e-08 0)
(0 -7.91391e-08 0)
(0 -8.04039e-08 0)
(0 -4.9819e-08 0)
(0 -5.07585e-08 0)
(0 -5.17767e-08 0)
(0 -5.28759e-08 0)
(0 -5.40577e-08 0)
(0 -5.53217e-08 0)
(0 -5.66665e-08 0)
(0 -5.80887e-08 0)
(0 -5.95832e-08 0)
(0 -6.1143e-08 0)
(0 -6.27594e-08 0)
(0 -6.4422e-08 0)
(0 -6.61187e-08 0)
(0 -6.7836e-08 0)
(0 -6.95593e-08 0)
(0 -7.12731e-08 0)
(0 -7.29614e-08 0)
(0 -7.46078e-08 0)
(0 -7.6196e-08 0)
(0 -7.77103e-08 0)
(0 -7.91356e-08 0)
(0 -8.04571e-08 0)
(0 -4.96727e-08 0)
(0 -5.05956e-08 0)
(0 -5.15965e-08 0)
(0 -5.26784e-08 0)
(0 -5.38431e-08 0)
(0 -5.5091e-08 0)
(0 -5.6421e-08 0)
(0 -5.78303e-08 0)
(0 -5.93144e-08 0)
(0 -6.0867e-08 0)
(0 -6.248e-08 0)
(0 -6.41434e-08 0)
(0 -6.58457e-08 0)
(0 -6.75738e-08 0)
(0 -6.93135e-08 0)
(0 -7.10495e-08 0)
(0 -7.27659e-08 0)
(0 -7.44465e-08 0)
(0 -7.6075e-08 0)
(0 -7.76354e-08 0)
(0 -7.91122e-08 0)
(0 -8.04904e-08 0)
(0 -4.95301e-08 0)
(0 -5.04363e-08 0)
(0 -5.14201e-08 0)
(0 -5.24846e-08 0)
(0 -5.36321e-08 0)
(0 -5.48635e-08 0)
(0 -5.61783e-08 0)
(0 -5.75743e-08 0)
(0 -5.90474e-08 0)
(0 -6.05921e-08 0)
(0 -6.22007e-08 0)
(0 -6.38638e-08 0)
(0 -6.55703e-08 0)
(0 -6.73077e-08 0)
(0 -6.90621e-08 0)
(0 -7.08183e-08 0)
(0 -7.25608e-08 0)
(0 -7.42731e-08 0)
(0 -7.59392e-08 0)
(0 -7.75428e-08 0)
(0 -7.90687e-08 0)
(0 -8.05036e-08 0)
(0 -4.93917e-08 0)
(0 -5.02815e-08 0)
(0 -5.12481e-08 0)
(0 -5.22953e-08 0)
(0 -5.34256e-08 0)
(0 -5.46404e-08 0)
(0 -5.59396e-08 0)
(0 -5.73218e-08 0)
(0 -5.87834e-08 0)
(0 -6.03194e-08 0)
(0 -6.19226e-08 0)
(0 -6.35843e-08 0)
(0 -6.52938e-08 0)
(0 -6.7039e-08 0)
(0 -6.88062e-08 0)
(0 -7.05807e-08 0)
(0 -7.23468e-08 0)
(0 -7.40884e-08 0)
(0 -7.5789e-08 0)
(0 -7.74324e-08 0)
(0 -7.90029e-08 0)
(0 -8.04855e-08 0)
(0 -4.9258e-08 0)
(0 -5.01316e-08 0)
(0 -5.10813e-08 0)
(0 -5.21112e-08 0)
(0 -5.32243e-08 0)
(0 -5.44224e-08 0)
(0 -5.5706e-08 0)
(0 -5.7074e-08 0)
(0 -5.85236e-08 0)
(0 -6.00502e-08 0)
(0 -6.16472e-08 0)
(0 -6.33064e-08 0)
(0 -6.50176e-08 0)
(0 -6.6769e-08 0)
(0 -6.85473e-08 0)
(0 -7.03379e-08 0)
(0 -7.21254e-08 0)
(0 -7.38935e-08 0)
(0 -7.56257e-08 0)
(0 -7.73056e-08 0)
(0 -7.8917e-08 0)
(0 -8.0445e-08 0)
(0 -4.91296e-08 0)
(0 -4.99872e-08 0)
(0 -5.09203e-08 0)
(0 -5.19332e-08 0)
(0 -5.30292e-08 0)
(0 -5.42106e-08 0)
(0 -5.54784e-08 0)
(0 -5.68321e-08 0)
(0 -5.82692e-08 0)
(0 -5.97858e-08 0)
(0 -6.13759e-08 0)
(0 -6.30316e-08 0)
(0 -6.47432e-08 0)
(0 -6.64993e-08 0)
(0 -6.82869e-08 0)
(0 -7.00916e-08 0)
(0 -7.1898e-08 0)
(0 -7.36899e-08 0)
(0 -7.54507e-08 0)
(0 -7.71636e-08 0)
(0 -7.88121e-08 0)
(0 -8.03802e-08 0)
(0 -4.90068e-08 0)
(0 -4.98489e-08 0)
(0 -5.07658e-08 0)
(0 -5.17619e-08 0)
(0 -5.28411e-08 0)
(0 -5.4006e-08 0)
(0 -5.52581e-08 0)
(0 -5.65972e-08 0)
(0 -5.80216e-08 0)
(0 -5.95277e-08 0)
(0 -6.11101e-08 0)
(0 -6.27613e-08 0)
(0 -6.44722e-08 0)
(0 -6.62315e-08 0)
(0 -6.80267e-08 0)
(0 -6.98435e-08 0)
(0 -7.16665e-08 0)
(0 -7.34797e-08 0)
(0 -7.52661e-08 0)
(0 -7.70088e-08 0)
(0 -7.86908e-08 0)
(0 -8.02949e-08 0)
(0 -4.88901e-08 0)
(0 -4.97173e-08 0)
(0 -5.06184e-08 0)
(0 -5.15982e-08 0)
(0 -5.26609e-08 0)
(0 -5.38095e-08 0)
(0 -5.50459e-08 0)
(0 -5.63705e-08 0)
(0 -5.77819e-08 0)
(0 -5.92772e-08 0)
(0 -6.08513e-08 0)
(0 -6.24973e-08 0)
(0 -6.42063e-08 0)
(0 -6.59676e-08 0)
(0 -6.77686e-08 0)
(0 -6.95956e-08 0)
(0 -7.1433e-08 0)
(0 -7.32648e-08 0)
(0 -7.5074e-08 0)
(0 -7.68435e-08 0)
(0 -7.85562e-08 0)
(0 -8.01964e-08 0)
(0 -4.87799e-08 0)
(0 -4.95927e-08 0)
(0 -5.04785e-08 0)
(0 -5.14426e-08 0)
(0 -5.24892e-08 0)
(0 -5.36219e-08 0)
(0 -5.48429e-08 0)
(0 -5.61531e-08 0)
(0 -5.75515e-08 0)
(0 -5.90357e-08 0)
(0 -6.06011e-08 0)
(0 -6.22411e-08 0)
(0 -6.39473e-08 0)
(0 -6.57093e-08 0)
(0 -6.75148e-08 0)
(0 -6.935e-08 0)
(0 -7.11998e-08 0)
(0 -7.30478e-08 0)
(0 -7.48769e-08 0)
(0 -7.66698e-08 0)
(0 -7.84087e-08 0)
(0 -8.00763e-08 0)
(0 -4.86766e-08 0)
(0 -4.94756e-08 0)
(0 -5.03468e-08 0)
(0 -5.12957e-08 0)
(0 -5.23268e-08 0)
(0 -5.34441e-08 0)
(0 -5.46501e-08 0)
(0 -5.59461e-08 0)
(0 -5.73316e-08 0)
(0 -5.88046e-08 0)
(0 -6.03609e-08 0)
(0 -6.19944e-08 0)
(0 -6.3697e-08 0)
(0 -6.54586e-08 0)
(0 -6.72671e-08 0)
(0 -6.9109e-08 0)
(0 -7.09691e-08 0)
(0 -7.2831e-08 0)
(0 -7.46775e-08 0)
(0 -7.64909e-08 0)
(0 -7.82529e-08 0)
(0 -7.99453e-08 0)
(0 -4.85803e-08 0)
(0 -4.93662e-08 0)
(0 -5.02236e-08 0)
(0 -5.11581e-08 0)
(0 -5.21744e-08 0)
(0 -5.32768e-08 0)
(0 -5.44683e-08 0)
(0 -5.57505e-08 0)
(0 -5.71234e-08 0)
(0 -5.85852e-08 0)
(0 -6.01323e-08 0)
(0 -6.17589e-08 0)
(0 -6.34572e-08 0)
(0 -6.52175e-08 0)
(0 -6.70279e-08 0)
(0 -6.88749e-08 0)
(0 -7.07434e-08 0)
(0 -7.26172e-08 0)
(0 -7.44787e-08 0)
(0 -7.63101e-08 0)
(0 -7.80928e-08 0)
(0 -7.9808e-08 0)
(0 -4.84913e-08 0)
(0 -4.92651e-08 0)
(0 -5.01094e-08 0)
(0 -5.10302e-08 0)
(0 -5.20325e-08 0)
(0 -5.31208e-08 0)
(0 -5.42985e-08 0)
(0 -5.55673e-08 0)
(0 -5.69279e-08 0)
(0 -5.83788e-08 0)
(0 -5.99167e-08 0)
(0 -6.15361e-08 0)
(0 -6.32297e-08 0)
(0 -6.49879e-08 0)
(0 -6.6799e-08 0)
(0 -6.86499e-08 0)
(0 -7.05253e-08 0)
(0 -7.24089e-08 0)
(0 -7.42834e-08 0)
(0 -7.61304e-08 0)
(0 -7.79316e-08 0)
(0 -7.96683e-08 0)
(0 -4.84098e-08 0)
(0 -4.91723e-08 0)
(0 -5.00045e-08 0)
(0 -5.09125e-08 0)
(0 -5.19017e-08 0)
(0 -5.29767e-08 0)
(0 -5.41412e-08 0)
(0 -5.53975e-08 0)
(0 -5.67463e-08 0)
(0 -5.81866e-08 0)
(0 -5.97153e-08 0)
(0 -6.13276e-08 0)
(0 -6.30161e-08 0)
(0 -6.47716e-08 0)
(0 -6.65827e-08 0)
(0 -6.84362e-08 0)
(0 -7.03171e-08 0)
(0 -7.22089e-08 0)
(0 -7.40942e-08 0)
(0 -7.59546e-08 0)
(0 -7.77716e-08 0)
(0 -7.95275e-08 0)
(0 -4.83361e-08 0)
(0 -4.90881e-08 0)
(0 -4.99091e-08 0)
(0 -5.08053e-08 0)
(0 -5.17824e-08 0)
(0 -5.28451e-08 0)
(0 -5.39973e-08 0)
(0 -5.52418e-08 0)
(0 -5.65794e-08 0)
(0 -5.80096e-08 0)
(0 -5.95296e-08 0)
(0 -6.11348e-08 0)
(0 -6.28181e-08 0)
(0 -6.45706e-08 0)
(0 -6.63809e-08 0)
(0 -6.82361e-08 0)
(0 -7.01212e-08 0)
(0 -7.20197e-08 0)
(0 -7.39139e-08 0)
(0 -7.57853e-08 0)
(0 -7.76148e-08 0)
(0 -7.93826e-08 0)
(0 -4.827e-08 0)
(0 -4.90126e-08 0)
(0 -4.98235e-08 0)
(0 -5.0709e-08 0)
(0 -5.1675e-08 0)
(0 -5.27264e-08 0)
(0 -5.38674e-08 0)
(0 -5.51009e-08 0)
(0 -5.64282e-08 0)
(0 -5.78489e-08 0)
(0 -5.93607e-08 0)
(0 -6.0959e-08 0)
(0 -6.26372e-08 0)
(0 -6.43864e-08 0)
(0 -6.61955e-08 0)
(0 -6.80517e-08 0)
(0 -6.99399e-08 0)
(0 -7.18437e-08 0)
(0 -7.37453e-08 0)
(0 -7.56259e-08 0)
(0 -7.74661e-08 0)
(0 -7.92458e-08 0)
(0 -4.82119e-08 0)
(0 -4.8946e-08 0)
(0 -4.97479e-08 0)
(0 -5.06238e-08 0)
(0 -5.15798e-08 0)
(0 -5.2621e-08 0)
(0 -5.37519e-08 0)
(0 -5.49755e-08 0)
(0 -5.62934e-08 0)
(0 -5.77055e-08 0)
(0 -5.92096e-08 0)
(0 -6.08015e-08 0)
(0 -6.24747e-08 0)
(0 -6.42206e-08 0)
(0 -6.60282e-08 0)
(0 -6.78847e-08 0)
(0 -6.97752e-08 0)
(0 -7.16833e-08 0)
(0 -7.35909e-08 0)
(0 -7.54794e-08 0)
(0 -7.73289e-08 0)
(0 -7.91194e-08 0)
(0 -4.81616e-08 0)
(0 -4.88884e-08 0)
(0 -4.96824e-08 0)
(0 -5.05499e-08 0)
(0 -5.14971e-08 0)
(0 -5.25294e-08 0)
(0 -5.36514e-08 0)
(0 -5.48662e-08 0)
(0 -5.61758e-08 0)
(0 -5.75801e-08 0)
(0 -5.90773e-08 0)
(0 -6.06633e-08 0)
(0 -6.23319e-08 0)
(0 -6.40746e-08 0)
(0 -6.58806e-08 0)
(0 -6.77371e-08 0)
(0 -6.96292e-08 0)
(0 -7.15405e-08 0)
(0 -7.34532e-08 0)
(0 -7.53481e-08 0)
(0 -7.72055e-08 0)
(0 -7.90047e-08 0)
(0 -4.81192e-08 0)
(0 -4.88398e-08 0)
(0 -4.96271e-08 0)
(0 -5.04875e-08 0)
(0 -5.14272e-08 0)
(0 -5.24519e-08 0)
(0 -5.35661e-08 0)
(0 -5.47735e-08 0)
(0 -5.60758e-08 0)
(0 -5.74734e-08 0)
(0 -5.89646e-08 0)
(0 -6.05455e-08 0)
(0 -6.221e-08 0)
(0 -6.39497e-08 0)
(0 -6.5754e-08 0)
(0 -6.76102e-08 0)
(0 -6.95035e-08 0)
(0 -7.14173e-08 0)
(0 -7.33339e-08 0)
(0 -7.52341e-08 0)
(0 -7.70987e-08 0)
(0 -7.89092e-08 0)
(0 -4.80848e-08 0)
(0 -4.88003e-08 0)
(0 -4.9582e-08 0)
(0 -5.04366e-08 0)
(0 -5.13702e-08 0)
(0 -5.23886e-08 0)
(0 -5.34965e-08 0)
(0 -5.46976e-08 0)
(0 -5.5994e-08 0)
(0 -5.73861e-08 0)
(0 -5.88722e-08 0)
(0 -6.04487e-08 0)
(0 -6.21097e-08 0)
(0 -6.38469e-08 0)
(0 -6.56497e-08 0)
(0 -6.75054e-08 0)
(0 -6.93994e-08 0)
(0 -7.13152e-08 0)
(0 -7.32347e-08 0)
(0 -7.51388e-08 0)
(0 -7.70073e-08 0)
(0 -7.88186e-08 0)
(0 -4.80583e-08 0)
(0 -4.87699e-08 0)
(0 -4.95473e-08 0)
(0 -5.03974e-08 0)
(0 -5.13263e-08 0)
(0 -5.23398e-08 0)
(0 -5.34428e-08 0)
(0 -5.46391e-08 0)
(0 -5.59308e-08 0)
(0 -5.73185e-08 0)
(0 -5.88007e-08 0)
(0 -6.03738e-08 0)
(0 -6.2032e-08 0)
(0 -6.3767e-08 0)
(0 -6.55685e-08 0)
(0 -6.74239e-08 0)
(0 -6.93183e-08 0)
(0 -7.12354e-08 0)
(0 -7.31572e-08 0)
(0 -7.50644e-08 0)
(0 -7.69369e-08 0)
(0 -7.87533e-08 0)
(0 -4.80397e-08 0)
(0 -4.87485e-08 0)
(0 -4.9523e-08 0)
(0 -5.03699e-08 0)
(0 -5.12955e-08 0)
(0 -5.23056e-08 0)
(0 -5.34052e-08 0)
(0 -5.4598e-08 0)
(0 -5.58864e-08 0)
(0 -5.7271e-08 0)
(0 -5.87504e-08 0)
(0 -6.03211e-08 0)
(0 -6.19772e-08 0)
(0 -6.37108e-08 0)
(0 -6.55113e-08 0)
(0 -6.73663e-08 0)
(0 -6.92609e-08 0)
(0 -7.1179e-08 0)
(0 -7.31024e-08 0)
(0 -7.50121e-08 0)
(0 -7.68882e-08 0)
(0 -7.87104e-08 0)
(0 -4.80291e-08 0)
(0 -4.87363e-08 0)
(0 -4.95091e-08 0)
(0 -5.03542e-08 0)
(0 -5.12779e-08 0)
(0 -5.2286e-08 0)
(0 -5.33837e-08 0)
(0 -5.45746e-08 0)
(0 -5.58611e-08 0)
(0 -5.7244e-08 0)
(0 -5.87218e-08 0)
(0 -6.0291e-08 0)
(0 -6.1946e-08 0)
(0 -6.36786e-08 0)
(0 -6.54786e-08 0)
(0 -6.73332e-08 0)
(0 -6.9228e-08 0)
(0 -7.11464e-08 0)
(0 -7.30707e-08 0)
(0 -7.49819e-08 0)
(0 -7.68606e-08 0)
(0 -7.86877e-08 0)
(0 -4.08215e-08 0)
(0 -4.08415e-08 0)
(0 -4.08816e-08 0)
(0 -4.09415e-08 0)
(0 -4.10212e-08 0)
(0 -4.11206e-08 0)
(0 -4.12395e-08 0)
(0 -4.13779e-08 0)
(0 -4.15359e-08 0)
(0 -4.17136e-08 0)
(0 -4.19114e-08 0)
(0 -4.21299e-08 0)
(0 -4.23702e-08 0)
(0 -4.26334e-08 0)
(0 -4.29213e-08 0)
(0 -4.3236e-08 0)
(0 -4.35801e-08 0)
(0 -4.39569e-08 0)
(0 -4.437e-08 0)
(0 -4.48234e-08 0)
(0 -4.53216e-08 0)
(0 -4.58697e-08 0)
(0 -4.64725e-08 0)
(0 -4.71354e-08 0)
(0 -4.78633e-08 0)
(0 -4.86609e-08 0)
(0 -4.95324e-08 0)
(0 -5.04813e-08 0)
(0 -4.07736e-08 0)
(0 -4.07937e-08 0)
(0 -4.08338e-08 0)
(0 -4.08939e-08 0)
(0 -4.09738e-08 0)
(0 -4.10734e-08 0)
(0 -4.11925e-08 0)
(0 -4.13311e-08 0)
(0 -4.14893e-08 0)
(0 -4.16671e-08 0)
(0 -4.18649e-08 0)
(0 -4.20833e-08 0)
(0 -4.23231e-08 0)
(0 -4.25856e-08 0)
(0 -4.28724e-08 0)
(0 -4.31855e-08 0)
(0 -4.35276e-08 0)
(0 -4.39015e-08 0)
(0 -4.4311e-08 0)
(0 -4.47598e-08 0)
(0 -4.52527e-08 0)
(0 -4.57942e-08 0)
(0 -4.63894e-08 0)
(0 -4.70435e-08 0)
(0 -4.77615e-08 0)
(0 -4.85481e-08 0)
(0 -4.94078e-08 0)
(0 -5.0344e-08 0)
(0 -4.07263e-08 0)
(0 -4.07464e-08 0)
(0 -4.07866e-08 0)
(0 -4.08469e-08 0)
(0 -4.0927e-08 0)
(0 -4.10268e-08 0)
(0 -4.11461e-08 0)
(0 -4.1285e-08 0)
(0 -4.14433e-08 0)
(0 -4.16213e-08 0)
(0 -4.18191e-08 0)
(0 -4.20373e-08 0)
(0 -4.22768e-08 0)
(0 -4.25386e-08 0)
(0 -4.28243e-08 0)
(0 -4.31358e-08 0)
(0 -4.34757e-08 0)
(0 -4.38468e-08 0)
(0 -4.42525e-08 0)
(0 -4.46968e-08 0)
(0 -4.5184e-08 0)
(0 -4.57189e-08 0)
(0 -4.63063e-08 0)
(0 -4.69514e-08 0)
(0 -4.76592e-08 0)
(0 -4.84346e-08 0)
(0 -4.9282e-08 0)
(0 -5.02052e-08 0)
(0 -4.06796e-08 0)
(0 -4.06998e-08 0)
(0 -4.07401e-08 0)
(0 -4.08005e-08 0)
(0 -4.08808e-08 0)
(0 -4.09808e-08 0)
(0 -4.11004e-08 0)
(0 -4.12396e-08 0)
(0 -4.13981e-08 0)
(0 -4.15762e-08 0)
(0 -4.1774e-08 0)
(0 -4.19921e-08 0)
(0 -4.22312e-08 0)
(0 -4.24923e-08 0)
(0 -4.27769e-08 0)
(0 -4.30869e-08 0)
(0 -4.34245e-08 0)
(0 -4.37927e-08 0)
(0 -4.41948e-08 0)
(0 -4.46344e-08 0)
(0 -4.5116e-08 0)
(0 -4.5644e-08 0)
(0 -4.62234e-08 0)
(0 -4.68594e-08 0)
(0 -4.75568e-08 0)
(0 -4.83207e-08 0)
(0 -4.91555e-08 0)
(0 -5.00652e-08 0)
(0 -4.06336e-08 0)
(0 -4.06538e-08 0)
(0 -4.06943e-08 0)
(0 -4.07549e-08 0)
(0 -4.08353e-08 0)
(0 -4.09356e-08 0)
(0 -4.10555e-08 0)
(0 -4.11949e-08 0)
(0 -4.13536e-08 0)
(0 -4.15319e-08 0)
(0 -4.17297e-08 0)
(0 -4.19477e-08 0)
(0 -4.21864e-08 0)
(0 -4.24469e-08 0)
(0 -4.27304e-08 0)
(0 -4.30388e-08 0)
(0 -4.33743e-08 0)
(0 -4.37396e-08 0)
(0 -4.41379e-08 0)
(0 -4.45728e-08 0)
(0 -4.50486e-08 0)
(0 -4.55697e-08 0)
(0 -4.61411e-08 0)
(0 -4.67676e-08 0)
(0 -4.74545e-08 0)
(0 -4.82066e-08 0)
(0 -4.90285e-08 0)
(0 -4.99244e-08 0)
(0 -4.05884e-08 0)
(0 -4.06087e-08 0)
(0 -4.06493e-08 0)
(0 -4.071e-08 0)
(0 -4.07907e-08 0)
(0 -4.08912e-08 0)
(0 -4.10114e-08 0)
(0 -4.1151e-08 0)
(0 -4.131e-08 0)
(0 -4.14884e-08 0)
(0 -4.16864e-08 0)
(0 -4.19042e-08 0)
(0 -4.21426e-08 0)
(0 -4.24024e-08 0)
(0 -4.26849e-08 0)
(0 -4.29917e-08 0)
(0 -4.3325e-08 0)
(0 -4.36874e-08 0)
(0 -4.40819e-08 0)
(0 -4.45122e-08 0)
(0 -4.49821e-08 0)
(0 -4.54963e-08 0)
(0 -4.60594e-08 0)
(0 -4.66765e-08 0)
(0 -4.73526e-08 0)
(0 -4.80927e-08 0)
(0 -4.89015e-08 0)
(0 -4.97832e-08 0)
(0 -4.0544e-08 0)
(0 -4.05644e-08 0)
(0 -4.06051e-08 0)
(0 -4.0666e-08 0)
(0 -4.07469e-08 0)
(0 -4.08477e-08 0)
(0 -4.09681e-08 0)
(0 -4.1108e-08 0)
(0 -4.12673e-08 0)
(0 -4.14459e-08 0)
(0 -4.16439e-08 0)
(0 -4.18617e-08 0)
(0 -4.20998e-08 0)
(0 -4.23589e-08 0)
(0 -4.26404e-08 0)
(0 -4.29457e-08 0)
(0 -4.32768e-08 0)
(0 -4.36363e-08 0)
(0 -4.40271e-08 0)
(0 -4.44526e-08 0)
(0 -4.49167e-08 0)
(0 -4.54239e-08 0)
(0 -4.59787e-08 0)
(0 -4.65862e-08 0)
(0 -4.72514e-08 0)
(0 -4.79793e-08 0)
(0 -4.87747e-08 0)
(0 -4.96421e-08 0)
(0 -4.05006e-08 0)
(0 -4.0521e-08 0)
(0 -4.05618e-08 0)
(0 -4.06229e-08 0)
(0 -4.07041e-08 0)
(0 -4.08051e-08 0)
(0 -4.09258e-08 0)
(0 -4.1066e-08 0)
(0 -4.12256e-08 0)
(0 -4.14044e-08 0)
(0 -4.16025e-08 0)
(0 -4.18202e-08 0)
(0 -4.2058e-08 0)
(0 -4.23166e-08 0)
(0 -4.2597e-08 0)
(0 -4.29008e-08 0)
(0 -4.32298e-08 0)
(0 -4.35864e-08 0)
(0 -4.39735e-08 0)
(0 -4.43942e-08 0)
(0 -4.48526e-08 0)
(0 -4.53527e-08 0)
(0 -4.58992e-08 0)
(0 -4.6497e-08 0)
(0 -4.71512e-08 0)
(0 -4.78668e-08 0)
(0 -4.86488e-08 0)
(0 -4.95016e-08 0)
(0 -4.04581e-08 0)
(0 -4.04786e-08 0)
(0 -4.05196e-08 0)
(0 -4.05808e-08 0)
(0 -4.06622e-08 0)
(0 -4.07635e-08 0)
(0 -4.08846e-08 0)
(0 -4.10251e-08 0)
(0 -4.11849e-08 0)
(0 -4.13639e-08 0)
(0 -4.15622e-08 0)
(0 -4.17799e-08 0)
(0 -4.20174e-08 0)
(0 -4.22754e-08 0)
(0 -4.25548e-08 0)
(0 -4.28572e-08 0)
(0 -4.31841e-08 0)
(0 -4.35379e-08 0)
(0 -4.39212e-08 0)
(0 -4.43373e-08 0)
(0 -4.47898e-08 0)
(0 -4.52829e-08 0)
(0 -4.58212e-08 0)
(0 -4.64093e-08 0)
(0 -4.70525e-08 0)
(0 -4.77557e-08 0)
(0 -4.8524e-08 0)
(0 -4.93621e-08 0)
(0 -4.04167e-08 0)
(0 -4.04373e-08 0)
(0 -4.04784e-08 0)
(0 -4.05398e-08 0)
(0 -4.06214e-08 0)
(0 -4.0723e-08 0)
(0 -4.08444e-08 0)
(0 -4.09852e-08 0)
(0 -4.11453e-08 0)
(0 -4.13246e-08 0)
(0 -4.1523e-08 0)
(0 -4.17407e-08 0)
(0 -4.19779e-08 0)
(0 -4.22354e-08 0)
(0 -4.2514e-08 0)
(0 -4.28149e-08 0)
(0 -4.31398e-08 0)
(0 -4.34908e-08 0)
(0 -4.38705e-08 0)
(0 -4.42819e-08 0)
(0 -4.47287e-08 0)
(0 -4.52149e-08 0)
(0 -4.57448e-08 0)
(0 -4.63233e-08 0)
(0 -4.69554e-08 0)
(0 -4.76462e-08 0)
(0 -4.84008e-08 0)
(0 -4.9224e-08 0)
(0 -4.03764e-08 0)
(0 -4.03971e-08 0)
(0 -4.04383e-08 0)
(0 -4.04999e-08 0)
(0 -4.05818e-08 0)
(0 -4.06837e-08 0)
(0 -4.08053e-08 0)
(0 -4.09464e-08 0)
(0 -4.11069e-08 0)
(0 -4.12864e-08 0)
(0 -4.1485e-08 0)
(0 -4.17027e-08 0)
(0 -4.19398e-08 0)
(0 -4.21967e-08 0)
(0 -4.24744e-08 0)
(0 -4.27739e-08 0)
(0 -4.30969e-08 0)
(0 -4.34452e-08 0)
(0 -4.38213e-08 0)
(0 -4.42282e-08 0)
(0 -4.46694e-08 0)
(0 -4.51486e-08 0)
(0 -4.56704e-08 0)
(0 -4.62393e-08 0)
(0 -4.68604e-08 0)
(0 -4.75389e-08 0)
(0 -4.82798e-08 0)
(0 -4.90881e-08 0)
(0 -4.03373e-08 0)
(0 -4.0358e-08 0)
(0 -4.03994e-08 0)
(0 -4.04612e-08 0)
(0 -4.05433e-08 0)
(0 -4.06455e-08 0)
(0 -4.07674e-08 0)
(0 -4.09089e-08 0)
(0 -4.10697e-08 0)
(0 -4.12495e-08 0)
(0 -4.14482e-08 0)
(0 -4.1666e-08 0)
(0 -4.19029e-08 0)
(0 -4.21594e-08 0)
(0 -4.24363e-08 0)
(0 -4.27345e-08 0)
(0 -4.30555e-08 0)
(0 -4.34012e-08 0)
(0 -4.37739e-08 0)
(0 -4.41764e-08 0)
(0 -4.46119e-08 0)
(0 -4.50844e-08 0)
(0 -4.55981e-08 0)
(0 -4.61576e-08 0)
(0 -4.67678e-08 0)
(0 -4.74339e-08 0)
(0 -4.81612e-08 0)
(0 -4.89546e-08 0)
(0 -4.02995e-08 0)
(0 -4.03202e-08 0)
(0 -4.03617e-08 0)
(0 -4.04237e-08 0)
(0 -4.05061e-08 0)
(0 -4.06085e-08 0)
(0 -4.07308e-08 0)
(0 -4.08726e-08 0)
(0 -4.10337e-08 0)
(0 -4.12138e-08 0)
(0 -4.14128e-08 0)
(0 -4.16306e-08 0)
(0 -4.18674e-08 0)
(0 -4.21235e-08 0)
(0 -4.23996e-08 0)
(0 -4.26966e-08 0)
(0 -4.30158e-08 0)
(0 -4.3359e-08 0)
(0 -4.37283e-08 0)
(0 -4.41264e-08 0)
(0 -4.45566e-08 0)
(0 -4.50225e-08 0)
(0 -4.55282e-08 0)
(0 -4.60784e-08 0)
(0 -4.66779e-08 0)
(0 -4.73319e-08 0)
(0 -4.80456e-08 0)
(0 -4.88242e-08 0)
(0 -4.02629e-08 0)
(0 -4.02838e-08 0)
(0 -4.03254e-08 0)
(0 -4.03876e-08 0)
(0 -4.04702e-08 0)
(0 -4.05729e-08 0)
(0 -4.06955e-08 0)
(0 -4.08377e-08 0)
(0 -4.09991e-08 0)
(0 -4.11795e-08 0)
(0 -4.13787e-08 0)
(0 -4.15966e-08 0)
(0 -4.18333e-08 0)
(0 -4.20891e-08 0)
(0 -4.23645e-08 0)
(0 -4.26603e-08 0)
(0 -4.29778e-08 0)
(0 -4.33185e-08 0)
(0 -4.36846e-08 0)
(0 -4.40786e-08 0)
(0 -4.45035e-08 0)
(0 -4.49629e-08 0)
(0 -4.54609e-08 0)
(0 -4.6002e-08 0)
(0 -4.65909e-08 0)
(0 -4.7233e-08 0)
(0 -4.79333e-08 0)
(0 -4.86974e-08 0)
(0 -4.02278e-08 0)
(0 -4.02487e-08 0)
(0 -4.02904e-08 0)
(0 -4.03528e-08 0)
(0 -4.04356e-08 0)
(0 -4.05387e-08 0)
(0 -4.06616e-08 0)
(0 -4.08041e-08 0)
(0 -4.09659e-08 0)
(0 -4.11466e-08 0)
(0 -4.1346e-08 0)
(0 -4.15641e-08 0)
(0 -4.18007e-08 0)
(0 -4.20562e-08 0)
(0 -4.23309e-08 0)
(0 -4.26256e-08 0)
(0 -4.29415e-08 0)
(0 -4.32799e-08 0)
(0 -4.36429e-08 0)
(0 -4.40329e-08 0)
(0 -4.44528e-08 0)
(0 -4.4906e-08 0)
(0 -4.53964e-08 0)
(0 -4.59286e-08 0)
(0 -4.65073e-08 0)
(0 -4.71376e-08 0)
(0 -4.78249e-08 0)
(0 -4.85745e-08 0)
(0 -4.0194e-08 0)
(0 -4.0215e-08 0)
(0 -4.02568e-08 0)
(0 -4.03194e-08 0)
(0 -4.04025e-08 0)
(0 -4.05058e-08 0)
(0 -4.06291e-08 0)
(0 -4.0772e-08 0)
(0 -4.09341e-08 0)
(0 -4.11151e-08 0)
(0 -4.13148e-08 0)
(0 -4.1533e-08 0)
(0 -4.17696e-08 0)
(0 -4.20248e-08 0)
(0 -4.2299e-08 0)
(0 -4.25927e-08 0)
(0 -4.2907e-08 0)
(0 -4.32433e-08 0)
(0 -4.36034e-08 0)
(0 -4.39895e-08 0)
(0 -4.44045e-08 0)
(0 -4.48517e-08 0)
(0 -4.53349e-08 0)
(0 -4.58585e-08 0)
(0 -4.64271e-08 0)
(0 -4.70461e-08 0)
(0 -4.77205e-08 0)
(0 -4.84561e-08 0)
(0 -4.01618e-08 0)
(0 -4.01828e-08 0)
(0 -4.02248e-08 0)
(0 -4.02875e-08 0)
(0 -4.03708e-08 0)
(0 -4.04745e-08 0)
(0 -4.05981e-08 0)
(0 -4.07413e-08 0)
(0 -4.09038e-08 0)
(0 -4.10851e-08 0)
(0 -4.12851e-08 0)
(0 -4.15035e-08 0)
(0 -4.17401e-08 0)
(0 -4.19951e-08 0)
(0 -4.22687e-08 0)
(0 -4.25615e-08 0)
(0 -4.28744e-08 0)
(0 -4.32087e-08 0)
(0 -4.35659e-08 0)
(0 -4.39484e-08 0)
(0 -4.43588e-08 0)
(0 -4.48002e-08 0)
(0 -4.52765e-08 0)
(0 -4.57918e-08 0)
(0 -4.63508e-08 0)
(0 -4.69587e-08 0)
(0 -4.76207e-08 0)
(0 -4.83425e-08 0)
(0 -4.01311e-08 0)
(0 -4.01522e-08 0)
(0 -4.01942e-08 0)
(0 -4.02572e-08 0)
(0 -4.03407e-08 0)
(0 -4.04446e-08 0)
(0 -4.05686e-08 0)
(0 -4.07121e-08 0)
(0 -4.08749e-08 0)
(0 -4.10567e-08 0)
(0 -4.12569e-08 0)
(0 -4.14755e-08 0)
(0 -4.17122e-08 0)
(0 -4.1967e-08 0)
(0 -4.22401e-08 0)
(0 -4.25321e-08 0)
(0 -4.28437e-08 0)
(0 -4.3176e-08 0)
(0 -4.35307e-08 0)
(0 -4.39097e-08 0)
(0 -4.43157e-08 0)
(0 -4.47517e-08 0)
(0 -4.52213e-08 0)
(0 -4.57286e-08 0)
(0 -4.62784e-08 0)
(0 -4.68756e-08 0)
(0 -4.75257e-08 0)
(0 -4.82342e-08 0)
(0 -4.0102e-08 0)
(0 -4.01231e-08 0)
(0 -4.01653e-08 0)
(0 -4.02284e-08 0)
(0 -4.03122e-08 0)
(0 -4.04164e-08 0)
(0 -4.05406e-08 0)
(0 -4.06845e-08 0)
(0 -4.08477e-08 0)
(0 -4.10298e-08 0)
(0 -4.12303e-08 0)
(0 -4.14491e-08 0)
(0 -4.16858e-08 0)
(0 -4.19405e-08 0)
(0 -4.22133e-08 0)
(0 -4.25045e-08 0)
(0 -4.28149e-08 0)
(0 -4.31455e-08 0)
(0 -4.34977e-08 0)
(0 -4.38735e-08 0)
(0 -4.42753e-08 0)
(0 -4.47061e-08 0)
(0 -4.51694e-08 0)
(0 -4.56692e-08 0)
(0 -4.62102e-08 0)
(0 -4.67972e-08 0)
(0 -4.74358e-08 0)
(0 -4.81315e-08 0)
(0 -4.00745e-08 0)
(0 -4.00957e-08 0)
(0 -4.0138e-08 0)
(0 -4.02013e-08 0)
(0 -4.02853e-08 0)
(0 -4.03897e-08 0)
(0 -4.05143e-08 0)
(0 -4.06585e-08 0)
(0 -4.08221e-08 0)
(0 -4.10044e-08 0)
(0 -4.12053e-08 0)
(0 -4.14243e-08 0)
(0 -4.16611e-08 0)
(0 -4.19157e-08 0)
(0 -4.21882e-08 0)
(0 -4.24787e-08 0)
(0 -4.2788e-08 0)
(0 -4.3117e-08 0)
(0 -4.3467e-08 0)
(0 -4.38398e-08 0)
(0 -4.42377e-08 0)
(0 -4.46637e-08 0)
(0 -4.5121e-08 0)
(0 -4.56137e-08 0)
(0 -4.61462e-08 0)
(0 -4.67236e-08 0)
(0 -4.73512e-08 0)
(0 -4.80347e-08 0)
(0 -4.00487e-08 0)
(0 -4.007e-08 0)
(0 -4.01124e-08 0)
(0 -4.01758e-08 0)
(0 -4.02601e-08 0)
(0 -4.03648e-08 0)
(0 -4.04896e-08 0)
(0 -4.06342e-08 0)
(0 -4.0798e-08 0)
(0 -4.09808e-08 0)
(0 -4.11819e-08 0)
(0 -4.14011e-08 0)
(0 -4.16381e-08 0)
(0 -4.18927e-08 0)
(0 -4.21648e-08 0)
(0 -4.24548e-08 0)
(0 -4.27631e-08 0)
(0 -4.30906e-08 0)
(0 -4.34385e-08 0)
(0 -4.38085e-08 0)
(0 -4.42029e-08 0)
(0 -4.46243e-08 0)
(0 -4.5076e-08 0)
(0 -4.5562e-08 0)
(0 -4.60867e-08 0)
(0 -4.66549e-08 0)
(0 -4.72722e-08 0)
(0 -4.79441e-08 0)
(0 -4.00247e-08 0)
(0 -4.0046e-08 0)
(0 -4.00885e-08 0)
(0 -4.01521e-08 0)
(0 -4.02365e-08 0)
(0 -4.03415e-08 0)
(0 -4.04666e-08 0)
(0 -4.06115e-08 0)
(0 -4.07757e-08 0)
(0 -4.09588e-08 0)
(0 -4.11602e-08 0)
(0 -4.13797e-08 0)
(0 -4.16168e-08 0)
(0 -4.18713e-08 0)
(0 -4.21433e-08 0)
(0 -4.24327e-08 0)
(0 -4.27402e-08 0)
(0 -4.30663e-08 0)
(0 -4.34123e-08 0)
(0 -4.37798e-08 0)
(0 -4.41708e-08 0)
(0 -4.4588e-08 0)
(0 -4.50346e-08 0)
(0 -4.55144e-08 0)
(0 -4.60316e-08 0)
(0 -4.65913e-08 0)
(0 -4.71988e-08 0)
(0 -4.78598e-08 0)
(0 -4.00025e-08 0)
(0 -4.00238e-08 0)
(0 -4.00664e-08 0)
(0 -4.01302e-08 0)
(0 -4.02148e-08 0)
(0 -4.032e-08 0)
(0 -4.04454e-08 0)
(0 -4.05906e-08 0)
(0 -4.07551e-08 0)
(0 -4.09384e-08 0)
(0 -4.11402e-08 0)
(0 -4.13599e-08 0)
(0 -4.15972e-08 0)
(0 -4.18517e-08 0)
(0 -4.21235e-08 0)
(0 -4.24125e-08 0)
(0 -4.27191e-08 0)
(0 -4.30441e-08 0)
(0 -4.33884e-08 0)
(0 -4.37535e-08 0)
(0 -4.41415e-08 0)
(0 -4.45549e-08 0)
(0 -4.49967e-08 0)
(0 -4.54707e-08 0)
(0 -4.59811e-08 0)
(0 -4.65329e-08 0)
(0 -4.71313e-08 0)
(0 -4.77821e-08 0)
(0 -3.99821e-08 0)
(0 -4.00035e-08 0)
(0 -4.00462e-08 0)
(0 -4.011e-08 0)
(0 -4.01948e-08 0)
(0 -4.03002e-08 0)
(0 -4.04259e-08 0)
(0 -4.05713e-08 0)
(0 -4.07362e-08 0)
(0 -4.09198e-08 0)
(0 -4.11219e-08 0)
(0 -4.13418e-08 0)
(0 -4.15792e-08 0)
(0 -4.18338e-08 0)
(0 -4.21054e-08 0)
(0 -4.23941e-08 0)
(0 -4.27001e-08 0)
(0 -4.30239e-08 0)
(0 -4.33667e-08 0)
(0 -4.37298e-08 0)
(0 -4.4115e-08 0)
(0 -4.45248e-08 0)
(0 -4.49623e-08 0)
(0 -4.5431e-08 0)
(0 -4.59352e-08 0)
(0 -4.64797e-08 0)
(0 -4.70697e-08 0)
(0 -4.77111e-08 0)
(0 -3.99635e-08 0)
(0 -3.9985e-08 0)
(0 -4.00278e-08 0)
(0 -4.00918e-08 0)
(0 -4.01767e-08 0)
(0 -4.02823e-08 0)
(0 -4.04082e-08 0)
(0 -4.05539e-08 0)
(0 -4.0719e-08 0)
(0 -4.0903e-08 0)
(0 -4.11053e-08 0)
(0 -4.13255e-08 0)
(0 -4.1563e-08 0)
(0 -4.18177e-08 0)
(0 -4.20892e-08 0)
(0 -4.23775e-08 0)
(0 -4.26829e-08 0)
(0 -4.30059e-08 0)
(0 -4.33473e-08 0)
(0 -4.37084e-08 0)
(0 -4.40912e-08 0)
(0 -4.44979e-08 0)
(0 -4.49314e-08 0)
(0 -4.53954e-08 0)
(0 -4.58939e-08 0)
(0 -4.64317e-08 0)
(0 -4.70141e-08 0)
(0 -4.76468e-08 0)
(0 -3.99469e-08 0)
(0 -3.99684e-08 0)
(0 -4.00112e-08 0)
(0 -4.00753e-08 0)
(0 -4.01604e-08 0)
(0 -4.02662e-08 0)
(0 -4.03923e-08 0)
(0 -4.05383e-08 0)
(0 -4.07037e-08 0)
(0 -4.08879e-08 0)
(0 -4.10904e-08 0)
(0 -4.13108e-08 0)
(0 -4.15486e-08 0)
(0 -4.18033e-08 0)
(0 -4.20747e-08 0)
(0 -4.23628e-08 0)
(0 -4.26677e-08 0)
(0 -4.29898e-08 0)
(0 -4.333e-08 0)
(0 -4.36895e-08 0)
(0 -4.40701e-08 0)
(0 -4.4474e-08 0)
(0 -4.4904e-08 0)
(0 -4.53637e-08 0)
(0 -4.58571e-08 0)
(0 -4.63889e-08 0)
(0 -4.69645e-08 0)
(0 -4.75895e-08 0)
(0 -3.99322e-08 0)
(0 -3.99537e-08 0)
(0 -3.99966e-08 0)
(0 -4.00608e-08 0)
(0 -4.01461e-08 0)
(0 -4.0252e-08 0)
(0 -4.03783e-08 0)
(0 -4.05245e-08 0)
(0 -4.06901e-08 0)
(0 -4.08746e-08 0)
(0 -4.10773e-08 0)
(0 -4.12979e-08 0)
(0 -4.15358e-08 0)
(0 -4.17906e-08 0)
(0 -4.2062e-08 0)
(0 -4.23499e-08 0)
(0 -4.26543e-08 0)
(0 -4.29757e-08 0)
(0 -4.33149e-08 0)
(0 -4.3673e-08 0)
(0 -4.40516e-08 0)
(0 -4.44531e-08 0)
(0 -4.488e-08 0)
(0 -4.53359e-08 0)
(0 -4.58248e-08 0)
(0 -4.63514e-08 0)
(0 -4.69209e-08 0)
(0 -4.7539e-08 0)
(0 -3.99194e-08 0)
(0 -3.9941e-08 0)
(0 -3.9984e-08 0)
(0 -4.00483e-08 0)
(0 -4.01336e-08 0)
(0 -4.02397e-08 0)
(0 -4.03662e-08 0)
(0 -4.05126e-08 0)
(0 -4.06784e-08 0)
(0 -4.0863e-08 0)
(0 -4.1066e-08 0)
(0 -4.12868e-08 0)
(0 -4.15248e-08 0)
(0 -4.17797e-08 0)
(0 -4.2051e-08 0)
(0 -4.23387e-08 0)
(0 -4.26428e-08 0)
(0 -4.29636e-08 0)
(0 -4.33019e-08 0)
(0 -4.36588e-08 0)
(0 -4.40358e-08 0)
(0 -4.44351e-08 0)
(0 -4.48594e-08 0)
(0 -4.53121e-08 0)
(0 -4.57971e-08 0)
(0 -4.63191e-08 0)
(0 -4.68832e-08 0)
(0 -4.74954e-08 0)
(0 -3.99087e-08 0)
(0 -3.99303e-08 0)
(0 -3.99733e-08 0)
(0 -4.00377e-08 0)
(0 -4.01231e-08 0)
(0 -4.02293e-08 0)
(0 -4.03559e-08 0)
(0 -4.05025e-08 0)
(0 -4.06684e-08 0)
(0 -4.08533e-08 0)
(0 -4.10565e-08 0)
(0 -4.12774e-08 0)
(0 -4.15156e-08 0)
(0 -4.17705e-08 0)
(0 -4.20418e-08 0)
(0 -4.23293e-08 0)
(0 -4.26331e-08 0)
(0 -4.29535e-08 0)
(0 -4.32911e-08 0)
(0 -4.36469e-08 0)
(0 -4.40225e-08 0)
(0 -4.44201e-08 0)
(0 -4.48421e-08 0)
(0 -4.52921e-08 0)
(0 -4.57738e-08 0)
(0 -4.62919e-08 0)
(0 -4.68516e-08 0)
(0 -4.74587e-08 0)
(0 -3.98999e-08 0)
(0 -3.99215e-08 0)
(0 -3.99646e-08 0)
(0 -4.0029e-08 0)
(0 -4.01146e-08 0)
(0 -4.02209e-08 0)
(0 -4.03476e-08 0)
(0 -4.04943e-08 0)
(0 -4.06604e-08 0)
(0 -4.08454e-08 0)
(0 -4.10487e-08 0)
(0 -4.12698e-08 0)
(0 -4.1508e-08 0)
(0 -4.1763e-08 0)
(0 -4.20343e-08 0)
(0 -4.23218e-08 0)
(0 -4.26253e-08 0)
(0 -4.29453e-08 0)
(0 -4.32823e-08 0)
(0 -4.36373e-08 0)
(0 -4.40118e-08 0)
(0 -4.44079e-08 0)
(0 -4.48281e-08 0)
(0 -4.52759e-08 0)
(0 -4.57549e-08 0)
(0 -4.62699e-08 0)
(0 -4.6826e-08 0)
(0 -4.74289e-08 0)
(0 -3.98932e-08 0)
(0 -3.99148e-08 0)
(0 -3.99579e-08 0)
(0 -4.00224e-08 0)
(0 -4.0108e-08 0)
(0 -4.02144e-08 0)
(0 -4.03412e-08 0)
(0 -4.0488e-08 0)
(0 -4.06542e-08 0)
(0 -4.08393e-08 0)
(0 -4.10427e-08 0)
(0 -4.12639e-08 0)
(0 -4.15022e-08 0)
(0 -4.17572e-08 0)
(0 -4.20285e-08 0)
(0 -4.23159e-08 0)
(0 -4.26193e-08 0)
(0 -4.2939e-08 0)
(0 -4.32755e-08 0)
(0 -4.36298e-08 0)
(0 -4.40035e-08 0)
(0 -4.43985e-08 0)
(0 -4.48174e-08 0)
(0 -4.52634e-08 0)
(0 -4.57404e-08 0)
(0 -4.62529e-08 0)
(0 -4.68062e-08 0)
(0 -4.74059e-08 0)
(0 -3.98885e-08 0)
(0 -3.99101e-08 0)
(0 -3.99533e-08 0)
(0 -4.00178e-08 0)
(0 -4.01034e-08 0)
(0 -4.02099e-08 0)
(0 -4.03367e-08 0)
(0 -4.04836e-08 0)
(0 -4.06499e-08 0)
(0 -4.08351e-08 0)
(0 -4.10386e-08 0)
(0 -4.12598e-08 0)
(0 -4.14982e-08 0)
(0 -4.17532e-08 0)
(0 -4.20245e-08 0)
(0 -4.23118e-08 0)
(0 -4.26151e-08 0)
(0 -4.29345e-08 0)
(0 -4.32707e-08 0)
(0 -4.36246e-08 0)
(0 -4.39977e-08 0)
(0 -4.43919e-08 0)
(0 -4.48098e-08 0)
(0 -4.52546e-08 0)
(0 -4.57302e-08 0)
(0 -4.62411e-08 0)
(0 -4.67924e-08 0)
(0 -4.73898e-08 0)
(0 -3.98859e-08 0)
(0 -3.99075e-08 0)
(0 -3.99507e-08 0)
(0 -4.00152e-08 0)
(0 -4.01008e-08 0)
(0 -4.02073e-08 0)
(0 -4.03342e-08 0)
(0 -4.04811e-08 0)
(0 -4.06474e-08 0)
(0 -4.08326e-08 0)
(0 -4.10362e-08 0)
(0 -4.12574e-08 0)
(0 -4.14958e-08 0)
(0 -4.17509e-08 0)
(0 -4.20222e-08 0)
(0 -4.23094e-08 0)
(0 -4.26126e-08 0)
(0 -4.29319e-08 0)
(0 -4.32679e-08 0)
(0 -4.36216e-08 0)
(0 -4.39943e-08 0)
(0 -4.43881e-08 0)
(0 -4.48054e-08 0)
(0 -4.52495e-08 0)
(0 -4.57243e-08 0)
(0 -4.62342e-08 0)
(0 -4.67844e-08 0)
(0 -4.73806e-08 0)
(0 -7.86767e-08 0)
(0 -7.8762e-08 0)
(0 -7.8838e-08 0)
(0 -7.88995e-08 0)
(0 -7.89541e-08 0)
(0 -7.90118e-08 0)
(0 -7.83498e-08 0)
(0 -7.83741e-08 0)
(0 -7.83998e-08 0)
(0 -7.8422e-08 0)
(0 -7.84425e-08 0)
(0 -7.84664e-08 0)
(0 -7.78331e-08 0)
(0 -7.78101e-08 0)
(0 -7.77919e-08 0)
(0 -7.77747e-08 0)
(0 -7.77583e-08 0)
(0 -7.77449e-08 0)
(0 -7.71353e-08 0)
(0 -7.70742e-08 0)
(0 -7.70178e-08 0)
(0 -7.69636e-08 0)
(0 -7.69108e-08 0)
(0 -7.686e-08 0)
(0 -7.62688e-08 0)
(0 -7.6176e-08 0)
(0 -7.60866e-08 0)
(0 -7.59988e-08 0)
(0 -7.59119e-08 0)
(0 -7.58257e-08 0)
(0 -7.52485e-08 0)
(0 -7.51288e-08 0)
(0 -7.5011e-08 0)
(0 -7.48936e-08 0)
(0 -7.4776e-08 0)
(0 -7.46577e-08 0)
(0 -7.40905e-08 0)
(0 -7.39484e-08 0)
(0 -7.38064e-08 0)
(0 -7.36635e-08 0)
(0 -7.35191e-08 0)
(0 -7.33726e-08 0)
(0 -7.28125e-08 0)
(0 -7.2652e-08 0)
(0 -7.249e-08 0)
(0 -7.23257e-08 0)
(0 -7.21586e-08 0)
(0 -7.19882e-08 0)
(0 -7.14332e-08 0)
(0 -7.12579e-08 0)
(0 -7.10798e-08 0)
(0 -7.08982e-08 0)
(0 -7.07127e-08 0)
(0 -7.0523e-08 0)
(0 -6.99715e-08 0)
(0 -6.97851e-08 0)
(0 -6.95947e-08 0)
(0 -6.93999e-08 0)
(0 -6.92003e-08 0)
(0 -6.89957e-08 0)
(0 -6.84472e-08 0)
(0 -6.8253e-08 0)
(0 -6.8054e-08 0)
(0 -6.78498e-08 0)
(0 -6.76402e-08 0)
(0 -6.74249e-08 0)
(0 -6.68794e-08 0)
(0 -6.66806e-08 0)
(0 -6.64764e-08 0)
(0 -6.62665e-08 0)
(0 -6.60507e-08 0)
(0 -6.58289e-08 0)
(0 -6.52871e-08 0)
(0 -6.50867e-08 0)
(0 -6.48805e-08 0)
(0 -6.46682e-08 0)
(0 -6.44499e-08 0)
(0 -6.42253e-08 0)
(0 -6.36884e-08 0)
(0 -6.34891e-08 0)
(0 -6.32838e-08 0)
(0 -6.30722e-08 0)
(0 -6.28545e-08 0)
(0 -6.26307e-08 0)
(0 -6.21004e-08 0)
(0 -6.19045e-08 0)
(0 -6.17025e-08 0)
(0 -6.14945e-08 0)
(0 -6.12803e-08 0)
(0 -6.10601e-08 0)
(0 -6.05385e-08 0)
(0 -6.03481e-08 0)
(0 -6.01517e-08 0)
(0 -5.99494e-08 0)
(0 -5.97413e-08 0)
(0 -5.95274e-08 0)
(0 -5.90167e-08 0)
(0 -5.88335e-08 0)
(0 -5.86445e-08 0)
(0 -5.845e-08 0)
(0 -5.82498e-08 0)
(0 -5.80443e-08 0)
(0 -5.7547e-08 0)
(0 -5.73723e-08 0)
(0 -5.71923e-08 0)
(0 -5.7007e-08 0)
(0 -5.68165e-08 0)
(0 -5.66211e-08 0)
(0 -5.61396e-08 0)
(0 -5.59745e-08 0)
(0 -5.58044e-08 0)
(0 -5.56294e-08 0)
(0 -5.54498e-08 0)
(0 -5.52658e-08 0)
(0 -5.48025e-08 0)
(0 -5.46475e-08 0)
(0 -5.44881e-08 0)
(0 -5.43243e-08 0)
(0 -5.41563e-08 0)
(0 -5.39844e-08 0)
(0 -5.35416e-08 0)
(0 -5.33971e-08 0)
(0 -5.32488e-08 0)
(0 -5.30965e-08 0)
(0 -5.29406e-08 0)
(0 -5.27813e-08 0)
(0 -5.23608e-08 0)
(0 -5.2227e-08 0)
(0 -5.20897e-08 0)
(0 -5.19491e-08 0)
(0 -5.18054e-08 0)
(0 -5.16587e-08 0)
(0 -5.06172e-08 0)
(0 -4.9656e-08 0)
(0 -4.8773e-08 0)
(0 -4.79647e-08 0)
(0 -4.72272e-08 0)
(0 -4.65558e-08 0)
(0 -4.59455e-08 0)
(0 -4.53911e-08 0)
(0 -4.48874e-08 0)
(0 -4.44296e-08 0)
(0 -4.4013e-08 0)
(0 -4.36335e-08 0)
(0 -4.32872e-08 0)
(0 -4.29709e-08 0)
(0 -4.26819e-08 0)
(0 -4.2418e-08 0)
(0 -4.21774e-08 0)
(0 -4.19586e-08 0)
(0 -4.17608e-08 0)
(0 -4.15832e-08 0)
(0 -4.14254e-08 0)
(0 -4.12872e-08 0)
(0 -4.11685e-08 0)
(0 -4.10693e-08 0)
(0 -4.09898e-08 0)
(0 -4.093e-08 0)
(0 -4.08901e-08 0)
(0 -4.08701e-08 0)
(0 -5.07515e-08 0)
(0 -4.97784e-08 0)
(0 -4.88842e-08 0)
(0 -4.80656e-08 0)
(0 -4.73188e-08 0)
(0 -4.66391e-08 0)
(0 -4.60215e-08 0)
(0 -4.54609e-08 0)
(0 -4.4952e-08 0)
(0 -4.44898e-08 0)
(0 -4.40698e-08 0)
(0 -4.36875e-08 0)
(0 -4.33391e-08 0)
(0 -4.30213e-08 0)
(0 -4.27312e-08 0)
(0 -4.24666e-08 0)
(0 -4.22256e-08 0)
(0 -4.20066e-08 0)
(0 -4.18088e-08 0)
(0 -4.16312e-08 0)
(0 -4.14736e-08 0)
(0 -4.13356e-08 0)
(0 -4.12171e-08 0)
(0 -4.11181e-08 0)
(0 -4.10387e-08 0)
(0 -4.09791e-08 0)
(0 -4.09392e-08 0)
(0 -4.09193e-08 0)
(0 -5.08834e-08 0)
(0 -4.98989e-08 0)
(0 -4.89938e-08 0)
(0 -4.81654e-08 0)
(0 -4.74095e-08 0)
(0 -4.67218e-08 0)
(0 -4.60972e-08 0)
(0 -4.55305e-08 0)
(0 -4.50166e-08 0)
(0 -4.45503e-08 0)
(0 -4.41268e-08 0)
(0 -4.37418e-08 0)
(0 -4.33914e-08 0)
(0 -4.30721e-08 0)
(0 -4.2781e-08 0)
(0 -4.25157e-08 0)
(0 -4.22742e-08 0)
(0 -4.20551e-08 0)
(0 -4.18571e-08 0)
(0 -4.16797e-08 0)
(0 -4.15222e-08 0)
(0 -4.13843e-08 0)
(0 -4.1266e-08 0)
(0 -4.11672e-08 0)
(0 -4.1088e-08 0)
(0 -4.10285e-08 0)
(0 -4.09887e-08 0)
(0 -4.09688e-08 0)
(0 -5.10126e-08 0)
(0 -5.00171e-08 0)
(0 -4.91018e-08 0)
(0 -4.82637e-08 0)
(0 -4.74992e-08 0)
(0 -4.68038e-08 0)
(0 -4.61725e-08 0)
(0 -4.56e-08 0)
(0 -4.50811e-08 0)
(0 -4.46108e-08 0)
(0 -4.4184e-08 0)
(0 -4.37965e-08 0)
(0 -4.34441e-08 0)
(0 -4.31233e-08 0)
(0 -4.28311e-08 0)
(0 -4.25651e-08 0)
(0 -4.23232e-08 0)
(0 -4.21039e-08 0)
(0 -4.19059e-08 0)
(0 -4.17285e-08 0)
(0 -4.15711e-08 0)
(0 -4.14334e-08 0)
(0 -4.13153e-08 0)
(0 -4.12166e-08 0)
(0 -4.11376e-08 0)
(0 -4.10781e-08 0)
(0 -4.10385e-08 0)
(0 -4.10186e-08 0)
(0 -5.11389e-08 0)
(0 -5.0133e-08 0)
(0 -4.92077e-08 0)
(0 -4.83606e-08 0)
(0 -4.75878e-08 0)
(0 -4.6885e-08 0)
(0 -4.62471e-08 0)
(0 -4.56691e-08 0)
(0 -4.51455e-08 0)
(0 -4.46712e-08 0)
(0 -4.42413e-08 0)
(0 -4.38513e-08 0)
(0 -4.34969e-08 0)
(0 -4.31747e-08 0)
(0 -4.28816e-08 0)
(0 -4.26149e-08 0)
(0 -4.23725e-08 0)
(0 -4.2153e-08 0)
(0 -4.19549e-08 0)
(0 -4.17776e-08 0)
(0 -4.16203e-08 0)
(0 -4.14827e-08 0)
(0 -4.13648e-08 0)
(0 -4.12663e-08 0)
(0 -4.11873e-08 0)
(0 -4.1128e-08 0)
(0 -4.10884e-08 0)
(0 -4.10686e-08 0)
(0 -5.12623e-08 0)
(0 -5.02463e-08 0)
(0 -4.93117e-08 0)
(0 -4.84557e-08 0)
(0 -4.7675e-08 0)
(0 -4.69651e-08 0)
(0 -4.63211e-08 0)
(0 -4.57377e-08 0)
(0 -4.52096e-08 0)
(0 -4.47315e-08 0)
(0 -4.42986e-08 0)
(0 -4.39061e-08 0)
(0 -4.355e-08 0)
(0 -4.32264e-08 0)
(0 -4.29322e-08 0)
(0 -4.26648e-08 0)
(0 -4.24221e-08 0)
(0 -4.22023e-08 0)
(0 -4.20042e-08 0)
(0 -4.18269e-08 0)
(0 -4.16697e-08 0)
(0 -4.15323e-08 0)
(0 -4.14144e-08 0)
(0 -4.13161e-08 0)
(0 -4.12373e-08 0)
(0 -4.11781e-08 0)
(0 -4.11385e-08 0)
(0 -4.11188e-08 0)
(0 -8.19104e-08 0)
(0 -8.19056e-08 0)
(0 -8.1896e-08 0)
(0 -8.18815e-08 0)
(0 -8.18622e-08 0)
(0 -8.18379e-08 0)
(0 -8.18087e-08 0)
(0 -8.17743e-08 0)
(0 -8.17349e-08 0)
(0 -8.16902e-08 0)
(0 -8.16402e-08 0)
(0 -8.15847e-08 0)
(0 -8.15238e-08 0)
(0 -8.14571e-08 0)
(0 -8.13848e-08 0)
(0 -8.13066e-08 0)
(0 -8.12225e-08 0)
(0 -8.11324e-08 0)
(0 -8.10364e-08 0)
(0 -8.09343e-08 0)
(0 -8.08264e-08 0)
(0 -8.07125e-08 0)
(0 -8.0593e-08 0)
(0 -8.04681e-08 0)
(0 -8.0338e-08 0)
(0 -8.02032e-08 0)
(0 -8.00643e-08 0)
(0 -7.99219e-08 0)
(0 -7.9777e-08 0)
(0 -7.96305e-08 0)
(0 -7.94838e-08 0)
(0 -7.93383e-08 0)
(0 -7.91962e-08 0)
(0 -7.90595e-08 0)
(0 -7.89313e-08 0)
(0 -7.8815e-08 0)
(0 -7.87154e-08 0)
(0 -7.86387e-08 0)
(0 -7.85941e-08 0)
(0 -7.8597e-08 0)
(0 -8.17123e-08 0)
(0 -8.17075e-08 0)
(0 -8.16979e-08 0)
(0 -8.16835e-08 0)
(0 -8.16642e-08 0)
(0 -8.164e-08 0)
(0 -8.16109e-08 0)
(0 -8.15766e-08 0)
(0 -8.15373e-08 0)
(0 -8.14927e-08 0)
(0 -8.14428e-08 0)
(0 -8.13875e-08 0)
(0 -8.13267e-08 0)
(0 -8.12602e-08 0)
(0 -8.11881e-08 0)
(0 -8.11101e-08 0)
(0 -8.10262e-08 0)
(0 -8.09364e-08 0)
(0 -8.08406e-08 0)
(0 -8.07388e-08 0)
(0 -8.0631e-08 0)
(0 -8.05175e-08 0)
(0 -8.03982e-08 0)
(0 -8.02735e-08 0)
(0 -8.01436e-08 0)
(0 -8.0009e-08 0)
(0 -7.98702e-08 0)
(0 -7.97278e-08 0)
(0 -7.95828e-08 0)
(0 -7.94361e-08 0)
(0 -7.9289e-08 0)
(0 -7.9143e-08 0)
(0 -7.89998e-08 0)
(0 -7.88618e-08 0)
(0 -7.87314e-08 0)
(0 -7.8612e-08 0)
(0 -7.85076e-08 0)
(0 -7.84231e-08 0)
(0 -7.83648e-08 0)
(0 -7.83393e-08 0)
(0 -8.13191e-08 0)
(0 -8.13143e-08 0)
(0 -8.13048e-08 0)
(0 -8.12904e-08 0)
(0 -8.12712e-08 0)
(0 -8.12472e-08 0)
(0 -8.12181e-08 0)
(0 -8.11841e-08 0)
(0 -8.11449e-08 0)
(0 -8.11006e-08 0)
(0 -8.10509e-08 0)
(0 -8.09959e-08 0)
(0 -8.09354e-08 0)
(0 -8.08693e-08 0)
(0 -8.07975e-08 0)
(0 -8.07199e-08 0)
(0 -8.06365e-08 0)
(0 -8.05471e-08 0)
(0 -8.04518e-08 0)
(0 -8.03505e-08 0)
(0 -8.02432e-08 0)
(0 -8.01302e-08 0)
(0 -8.00114e-08 0)
(0 -7.98871e-08 0)
(0 -7.97577e-08 0)
(0 -7.96234e-08 0)
(0 -7.94848e-08 0)
(0 -7.93426e-08 0)
(0 -7.91975e-08 0)
(0 -7.90505e-08 0)
(0 -7.89026e-08 0)
(0 -7.87555e-08 0)
(0 -7.86105e-08 0)
(0 -7.84698e-08 0)
(0 -7.83356e-08 0)
(0 -7.82106e-08 0)
(0 -7.8098e-08 0)
(0 -7.80012e-08 0)
(0 -7.79237e-08 0)
(0 -7.78681e-08 0)
(0 -8.07363e-08 0)
(0 -8.07316e-08 0)
(0 -8.07221e-08 0)
(0 -8.07079e-08 0)
(0 -8.06888e-08 0)
(0 -8.06649e-08 0)
(0 -8.06361e-08 0)
(0 -8.06023e-08 0)
(0 -8.05635e-08 0)
(0 -8.05195e-08 0)
(0 -8.04702e-08 0)
(0 -8.04156e-08 0)
(0 -8.03556e-08 0)
(0 -8.029e-08 0)
(0 -8.02188e-08 0)
(0 -8.01418e-08 0)
(0 -8.0059e-08 0)
(0 -7.99703e-08 0)
(0 -7.98757e-08 0)
(0 -7.97751e-08 0)
(0 -7.96686e-08 0)
(0 -7.95563e-08 0)
(0 -7.94383e-08 0)
(0 -7.93147e-08 0)
(0 -7.91859e-08 0)
(0 -7.90522e-08 0)
(0 -7.8914e-08 0)
(0 -7.8772e-08 0)
(0 -7.86268e-08 0)
(0 -7.84794e-08 0)
(0 -7.83307e-08 0)
(0 -7.81819e-08 0)
(0 -7.80347e-08 0)
(0 -7.78905e-08 0)
(0 -7.77513e-08 0)
(0 -7.76192e-08 0)
(0 -7.74965e-08 0)
(0 -7.73856e-08 0)
(0 -7.72882e-08 0)
(0 -7.72052e-08 0)
(0 -7.99724e-08 0)
(0 -7.99677e-08 0)
(0 -7.99584e-08 0)
(0 -7.99442e-08 0)
(0 -7.99254e-08 0)
(0 -7.99017e-08 0)
(0 -7.98732e-08 0)
(0 -7.98397e-08 0)
(0 -7.98013e-08 0)
(0 -7.97577e-08 0)
(0 -7.9709e-08 0)
(0 -7.9655e-08 0)
(0 -7.95955e-08 0)
(0 -7.95306e-08 0)
(0 -7.94601e-08 0)
(0 -7.9384e-08 0)
(0 -7.9302e-08 0)
(0 -7.92142e-08 0)
(0 -7.91206e-08 0)
(0 -7.9021e-08 0)
(0 -7.89155e-08 0)
(0 -7.88042e-08 0)
(0 -7.86872e-08 0)
(0 -7.85646e-08 0)
(0 -7.84367e-08 0)
(0 -7.83037e-08 0)
(0 -7.81662e-08 0)
(0 -7.80245e-08 0)
(0 -7.78794e-08 0)
(0 -7.77316e-08 0)
(0 -7.75819e-08 0)
(0 -7.74315e-08 0)
(0 -7.72816e-08 0)
(0 -7.71335e-08 0)
(0 -7.69888e-08 0)
(0 -7.6849e-08 0)
(0 -7.67158e-08 0)
(0 -7.65906e-08 0)
(0 -7.64745e-08 0)
(0 -7.63676e-08 0)
(0 -7.90383e-08 0)
(0 -7.90336e-08 0)
(0 -7.90244e-08 0)
(0 -7.90104e-08 0)
(0 -7.89918e-08 0)
(0 -7.89684e-08 0)
(0 -7.89403e-08 0)
(0 -7.89072e-08 0)
(0 -7.88693e-08 0)
(0 -7.88263e-08 0)
(0 -7.87781e-08 0)
(0 -7.87248e-08 0)
(0 -7.86662e-08 0)
(0 -7.86021e-08 0)
(0 -7.85325e-08 0)
(0 -7.84573e-08 0)
(0 -7.83765e-08 0)
(0 -7.82898e-08 0)
(0 -7.81973e-08 0)
(0 -7.8099e-08 0)
(0 -7.79948e-08 0)
(0 -7.78848e-08 0)
(0 -7.7769e-08 0)
(0 -7.76476e-08 0)
(0 -7.75209e-08 0)
(0 -7.7389e-08 0)
(0 -7.72523e-08 0)
(0 -7.71112e-08 0)
(0 -7.69663e-08 0)
(0 -7.68183e-08 0)
(0 -7.66679e-08 0)
(0 -7.65159e-08 0)
(0 -7.63634e-08 0)
(0 -7.62114e-08 0)
(0 -7.60611e-08 0)
(0 -7.59137e-08 0)
(0 -7.57703e-08 0)
(0 -7.56319e-08 0)
(0 -7.54989e-08 0)
(0 -7.53714e-08 0)
(0 -7.79471e-08 0)
(0 -7.79425e-08 0)
(0 -7.79334e-08 0)
(0 -7.79196e-08 0)
(0 -7.79013e-08 0)
(0 -7.78783e-08 0)
(0 -7.78505e-08 0)
(0 -7.7818e-08 0)
(0 -7.77806e-08 0)
(0 -7.77382e-08 0)
(0 -7.76908e-08 0)
(0 -7.76383e-08 0)
(0 -7.75806e-08 0)
(0 -7.75175e-08 0)
(0 -7.74491e-08 0)
(0 -7.7375e-08 0)
(0 -7.72954e-08 0)
(0 -7.72101e-08 0)
(0 -7.71191e-08 0)
(0 -7.70222e-08 0)
(0 -7.69195e-08 0)
(0 -7.68111e-08 0)
(0 -7.66969e-08 0)
(0 -7.6577e-08 0)
(0 -7.64517e-08 0)
(0 -7.63211e-08 0)
(0 -7.61856e-08 0)
(0 -7.60454e-08 0)
(0 -7.59011e-08 0)
(0 -7.57532e-08 0)
(0 -7.56022e-08 0)
(0 -7.54489e-08 0)
(0 -7.52941e-08 0)
(0 -7.51386e-08 0)
(0 -7.49832e-08 0)
(0 -7.48289e-08 0)
(0 -7.46764e-08 0)
(0 -7.45262e-08 0)
(0 -7.43787e-08 0)
(0 -7.42336e-08 0)
(0 -7.67141e-08 0)
(0 -7.67096e-08 0)
(0 -7.67006e-08 0)
(0 -7.66871e-08 0)
(0 -7.66691e-08 0)
(0 -7.66464e-08 0)
(0 -7.66192e-08 0)
(0 -7.65872e-08 0)
(0 -7.65504e-08 0)
(0 -7.65088e-08 0)
(0 -7.64623e-08 0)
(0 -7.64107e-08 0)
(0 -7.6354e-08 0)
(0 -7.62921e-08 0)
(0 -7.62249e-08 0)
(0 -7.61523e-08 0)
(0 -7.60741e-08 0)
(0 -7.59903e-08 0)
(0 -7.59009e-08 0)
(0 -7.58058e-08 0)
(0 -7.57049e-08 0)
(0 -7.55983e-08 0)
(0 -7.54859e-08 0)
(0 -7.53679e-08 0)
(0 -7.52444e-08 0)
(0 -7.51155e-08 0)
(0 -7.49814e-08 0)
(0 -7.48426e-08 0)
(0 -7.46992e-08 0)
(0 -7.45517e-08 0)
(0 -7.44006e-08 0)
(0 -7.42465e-08 0)
(0 -7.40899e-08 0)
(0 -7.39316e-08 0)
(0 -7.3772e-08 0)
(0 -7.36118e-08 0)
(0 -7.34515e-08 0)
(0 -7.32914e-08 0)
(0 -7.31317e-08 0)
(0 -7.29722e-08 0)
(0 -7.53563e-08 0)
(0 -7.53519e-08 0)
(0 -7.53431e-08 0)
(0 -7.53299e-08 0)
(0 -7.53122e-08 0)
(0 -7.529e-08 0)
(0 -7.52632e-08 0)
(0 -7.52319e-08 0)
(0 -7.51958e-08 0)
(0 -7.51551e-08 0)
(0 -7.51095e-08 0)
(0 -7.5059e-08 0)
(0 -7.50035e-08 0)
(0 -7.49428e-08 0)
(0 -7.4877e-08 0)
(0 -7.48059e-08 0)
(0 -7.47294e-08 0)
(0 -7.46474e-08 0)
(0 -7.45598e-08 0)
(0 -7.44666e-08 0)
(0 -7.43678e-08 0)
(0 -7.42632e-08 0)
(0 -7.4153e-08 0)
(0 -7.40372e-08 0)
(0 -7.39157e-08 0)
(0 -7.37889e-08 0)
(0 -7.36567e-08 0)
(0 -7.35195e-08 0)
(0 -7.33775e-08 0)
(0 -7.3231e-08 0)
(0 -7.30804e-08 0)
(0 -7.29261e-08 0)
(0 -7.27685e-08 0)
(0 -7.26081e-08 0)
(0 -7.24454e-08 0)
(0 -7.22806e-08 0)
(0 -7.21142e-08 0)
(0 -7.19463e-08 0)
(0 -7.1777e-08 0)
(0 -7.1606e-08 0)
(0 -7.38921e-08 0)
(0 -7.38878e-08 0)
(0 -7.38792e-08 0)
(0 -7.38662e-08 0)
(0 -7.38489e-08 0)
(0 -7.38272e-08 0)
(0 -7.3801e-08 0)
(0 -7.37704e-08 0)
(0 -7.37351e-08 0)
(0 -7.36953e-08 0)
(0 -7.36507e-08 0)
(0 -7.36014e-08 0)
(0 -7.35471e-08 0)
(0 -7.34879e-08 0)
(0 -7.34236e-08 0)
(0 -7.33542e-08 0)
(0 -7.32795e-08 0)
(0 -7.31994e-08 0)
(0 -7.31139e-08 0)
(0 -7.30229e-08 0)
(0 -7.29263e-08 0)
(0 -7.28242e-08 0)
(0 -7.27164e-08 0)
(0 -7.2603e-08 0)
(0 -7.2484e-08 0)
(0 -7.23596e-08 0)
(0 -7.22297e-08 0)
(0 -7.20947e-08 0)
(0 -7.19545e-08 0)
(0 -7.18096e-08 0)
(0 -7.16601e-08 0)
(0 -7.15064e-08 0)
(0 -7.13486e-08 0)
(0 -7.11873e-08 0)
(0 -7.10225e-08 0)
(0 -7.08547e-08 0)
(0 -7.06839e-08 0)
(0 -7.05103e-08 0)
(0 -7.03338e-08 0)
(0 -7.01543e-08 0)
(0 -7.23409e-08 0)
(0 -7.23367e-08 0)
(0 -7.23283e-08 0)
(0 -7.23156e-08 0)
(0 -7.22987e-08 0)
(0 -7.22775e-08 0)
(0 -7.22519e-08 0)
(0 -7.2222e-08 0)
(0 -7.21877e-08 0)
(0 -7.21488e-08 0)
(0 -7.21053e-08 0)
(0 -7.20572e-08 0)
(0 -7.20044e-08 0)
(0 -7.19467e-08 0)
(0 -7.18841e-08 0)
(0 -7.18164e-08 0)
(0 -7.17437e-08 0)
(0 -7.16657e-08 0)
(0 -7.15825e-08 0)
(0 -7.14939e-08 0)
(0 -7.13998e-08 0)
(0 -7.13003e-08 0)
(0 -7.11952e-08 0)
(0 -7.10846e-08 0)
(0 -7.09684e-08 0)
(0 -7.08467e-08 0)
(0 -7.07196e-08 0)
(0 -7.05872e-08 0)
(0 -7.04495e-08 0)
(0 -7.03067e-08 0)
(0 -7.0159e-08 0)
(0 -7.00066e-08 0)
(0 -6.98497e-08 0)
(0 -6.96885e-08 0)
(0 -6.95231e-08 0)
(0 -6.93537e-08 0)
(0 -6.91804e-08 0)
(0 -6.90032e-08 0)
(0 -6.8822e-08 0)
(0 -6.86367e-08 0)
(0 -7.07227e-08 0)
(0 -7.07186e-08 0)
(0 -7.07103e-08 0)
(0 -7.0698e-08 0)
(0 -7.06815e-08 0)
(0 -7.06608e-08 0)
(0 -7.0636e-08 0)
(0 -7.06068e-08 0)
(0 -7.05734e-08 0)
(0 -7.05355e-08 0)
(0 -7.04932e-08 0)
(0 -7.04465e-08 0)
(0 -7.03951e-08 0)
(0 -7.0339e-08 0)
(0 -7.02782e-08 0)
(0 -7.02125e-08 0)
(0 -7.01418e-08 0)
(0 -7.00661e-08 0)
(0 -6.99853e-08 0)
(0 -6.98993e-08 0)
(0 -6.9808e-08 0)
(0 -6.97113e-08 0)
(0 -6.96092e-08 0)
(0 -6.95016e-08 0)
(0 -6.93886e-08 0)
(0 -6.92701e-08 0)
(0 -6.91461e-08 0)
(0 -6.90168e-08 0)
(0 -6.8882e-08 0)
(0 -6.87421e-08 0)
(0 -6.85969e-08 0)
(0 -6.84467e-08 0)
(0 -6.82916e-08 0)
(0 -6.81316e-08 0)
(0 -6.79669e-08 0)
(0 -6.77975e-08 0)
(0 -6.76234e-08 0)
(0 -6.74447e-08 0)
(0 -6.72612e-08 0)
(0 -6.70728e-08 0)
(0 -6.90575e-08 0)
(0 -6.90536e-08 0)
(0 -6.90456e-08 0)
(0 -6.90336e-08 0)
(0 -6.90175e-08 0)
(0 -6.89974e-08 0)
(0 -6.89732e-08 0)
(0 -6.89449e-08 0)
(0 -6.89124e-08 0)
(0 -6.88757e-08 0)
(0 -6.88346e-08 0)
(0 -6.87892e-08 0)
(0 -6.87394e-08 0)
(0 -6.8685e-08 0)
(0 -6.8626e-08 0)
(0 -6.85624e-08 0)
(0 -6.8494e-08 0)
(0 -6.84207e-08 0)
(0 -6.83424e-08 0)
(0 -6.82591e-08 0)
(0 -6.81707e-08 0)
(0 -6.80771e-08 0)
(0 -6.79782e-08 0)
(0 -6.7874e-08 0)
(0 -6.77644e-08 0)
(0 -6.76494e-08 0)
(0 -6.7529e-08 0)
(0 -6.74032e-08 0)
(0 -6.7272e-08 0)
(0 -6.71354e-08 0)
(0 -6.69935e-08 0)
(0 -6.68464e-08 0)
(0 -6.6694e-08 0)
(0 -6.65364e-08 0)
(0 -6.63736e-08 0)
(0 -6.62057e-08 0)
(0 -6.60327e-08 0)
(0 -6.58544e-08 0)
(0 -6.56707e-08 0)
(0 -6.54817e-08 0)
(0 -6.73655e-08 0)
(0 -6.73617e-08 0)
(0 -6.73539e-08 0)
(0 -6.73422e-08 0)
(0 -6.73267e-08 0)
(0 -6.73072e-08 0)
(0 -6.72837e-08 0)
(0 -6.72562e-08 0)
(0 -6.72247e-08 0)
(0 -6.71891e-08 0)
(0 -6.71493e-08 0)
(0 -6.71053e-08 0)
(0 -6.70571e-08 0)
(0 -6.70045e-08 0)
(0 -6.69475e-08 0)
(0 -6.6886e-08 0)
(0 -6.68198e-08 0)
(0 -6.67491e-08 0)
(0 -6.66735e-08 0)
(0 -6.65931e-08 0)
(0 -6.65077e-08 0)
(0 -6.64174e-08 0)
(0 -6.63219e-08 0)
(0 -6.62213e-08 0)
(0 -6.61154e-08 0)
(0 -6.60043e-08 0)
(0 -6.58878e-08 0)
(0 -6.5766e-08 0)
(0 -6.56388e-08 0)
(0 -6.55062e-08 0)
(0 -6.53682e-08 0)
(0 -6.52249e-08 0)
(0 -6.50761e-08 0)
(0 -6.4922e-08 0)
(0 -6.47624e-08 0)
(0 -6.45974e-08 0)
(0 -6.44269e-08 0)
(0 -6.42509e-08 0)
(0 -6.40692e-08 0)
(0 -6.38817e-08 0)
(0 -6.5666e-08 0)
(0 -6.56622e-08 0)
(0 -6.56547e-08 0)
(0 -6.56434e-08 0)
(0 -6.56283e-08 0)
(0 -6.56094e-08 0)
(0 -6.55866e-08 0)
(0 -6.556e-08 0)
(0 -6.55295e-08 0)
(0 -6.5495e-08 0)
(0 -6.54566e-08 0)
(0 -6.54141e-08 0)
(0 -6.53675e-08 0)
(0 -6.53167e-08 0)
(0 -6.52617e-08 0)
(0 -6.52024e-08 0)
(0 -6.51386e-08 0)
(0 -6.50704e-08 0)
(0 -6.49976e-08 0)
(0 -6.49202e-08 0)
(0 -6.48381e-08 0)
(0 -6.47511e-08 0)
(0 -6.46592e-08 0)
(0 -6.45624e-08 0)
(0 -6.44605e-08 0)
(0 -6.43534e-08 0)
(0 -6.42412e-08 0)
(0 -6.41238e-08 0)
(0 -6.4001e-08 0)
(0 -6.3873e-08 0)
(0 -6.37396e-08 0)
(0 -6.36007e-08 0)
(0 -6.34565e-08 0)
(0 -6.33067e-08 0)
(0 -6.31515e-08 0)
(0 -6.29907e-08 0)
(0 -6.28242e-08 0)
(0 -6.2652e-08 0)
(0 -6.2474e-08 0)
(0 -6.22902e-08 0)
(0 -6.39772e-08 0)
(0 -6.39735e-08 0)
(0 -6.39662e-08 0)
(0 -6.39553e-08 0)
(0 -6.39407e-08 0)
(0 -6.39224e-08 0)
(0 -6.39004e-08 0)
(0 -6.38746e-08 0)
(0 -6.38451e-08 0)
(0 -6.38118e-08 0)
(0 -6.37747e-08 0)
(0 -6.37337e-08 0)
(0 -6.36887e-08 0)
(0 -6.36398e-08 0)
(0 -6.35868e-08 0)
(0 -6.35297e-08 0)
(0 -6.34684e-08 0)
(0 -6.34028e-08 0)
(0 -6.33329e-08 0)
(0 -6.32586e-08 0)
(0 -6.31797e-08 0)
(0 -6.30962e-08 0)
(0 -6.30081e-08 0)
(0 -6.29152e-08 0)
(0 -6.28174e-08 0)
(0 -6.27147e-08 0)
(0 -6.2607e-08 0)
(0 -6.24943e-08 0)
(0 -6.23764e-08 0)
(0 -6.22533e-08 0)
(0 -6.21249e-08 0)
(0 -6.19913e-08 0)
(0 -6.18522e-08 0)
(0 -6.17077e-08 0)
(0 -6.15578e-08 0)
(0 -6.14022e-08 0)
(0 -6.1241e-08 0)
(0 -6.10741e-08 0)
(0 -6.09014e-08 0)
(0 -6.07229e-08 0)
(0 -6.2316e-08 0)
(0 -6.23125e-08 0)
(0 -6.23054e-08 0)
(0 -6.22949e-08 0)
(0 -6.22807e-08 0)
(0 -6.2263e-08 0)
(0 -6.22418e-08 0)
(0 -6.22169e-08 0)
(0 -6.21884e-08 0)
(0 -6.21563e-08 0)
(0 -6.21205e-08 0)
(0 -6.2081e-08 0)
(0 -6.20377e-08 0)
(0 -6.19906e-08 0)
(0 -6.19397e-08 0)
(0 -6.18848e-08 0)
(0 -6.1826e-08 0)
(0 -6.1763e-08 0)
(0 -6.1696e-08 0)
(0 -6.16248e-08 0)
(0 -6.15492e-08 0)
(0 -6.14693e-08 0)
(0 -6.1385e-08 0)
(0 -6.12961e-08 0)
(0 -6.12026e-08 0)
(0 -6.11044e-08 0)
(0 -6.10015e-08 0)
(0 -6.08937e-08 0)
(0 -6.07809e-08 0)
(0 -6.06631e-08 0)
(0 -6.05403e-08 0)
(0 -6.04123e-08 0)
(0 -6.02791e-08 0)
(0 -6.01405e-08 0)
(0 -5.99966e-08 0)
(0 -5.98473e-08 0)
(0 -5.96924e-08 0)
(0 -5.9532e-08 0)
(0 -5.93659e-08 0)
(0 -5.91942e-08 0)
(0 -6.06978e-08 0)
(0 -6.06944e-08 0)
(0 -6.06876e-08 0)
(0 -6.06774e-08 0)
(0 -6.06637e-08 0)
(0 -6.06466e-08 0)
(0 -6.06261e-08 0)
(0 -6.06021e-08 0)
(0 -6.05747e-08 0)
(0 -6.05437e-08 0)
(0 -6.05092e-08 0)
(0 -6.04712e-08 0)
(0 -6.04296e-08 0)
(0 -6.03843e-08 0)
(0 -6.03354e-08 0)
(0 -6.02827e-08 0)
(0 -6.02263e-08 0)
(0 -6.01661e-08 0)
(0 -6.01019e-08 0)
(0 -6.00338e-08 0)
(0 -5.99616e-08 0)
(0 -5.98853e-08 0)
(0 -5.98048e-08 0)
(0 -5.972e-08 0)
(0 -5.96309e-08 0)
(0 -5.95373e-08 0)
(0 -5.94392e-08 0)
(0 -5.93365e-08 0)
(0 -5.92291e-08 0)
(0 -5.91169e-08 0)
(0 -5.89999e-08 0)
(0 -5.88779e-08 0)
(0 -5.8751e-08 0)
(0 -5.86189e-08 0)
(0 -5.84817e-08 0)
(0 -5.83393e-08 0)
(0 -5.81916e-08 0)
(0 -5.80386e-08 0)
(0 -5.78802e-08 0)
(0 -5.77163e-08 0)
(0 -5.91359e-08 0)
(0 -5.91326e-08 0)
(0 -5.9126e-08 0)
(0 -5.91161e-08 0)
(0 -5.91029e-08 0)
(0 -5.90865e-08 0)
(0 -5.90667e-08 0)
(0 -5.90435e-08 0)
(0 -5.90171e-08 0)
(0 -5.89872e-08 0)
(0 -5.89541e-08 0)
(0 -5.89175e-08 0)
(0 -5.88775e-08 0)
(0 -5.88341e-08 0)
(0 -5.87871e-08 0)
(0 -5.87367e-08 0)
(0 -5.86826e-08 0)
(0 -5.8625e-08 0)
(0 -5.85637e-08 0)
(0 -5.84986e-08 0)
(0 -5.84298e-08 0)
(0 -5.8357e-08 0)
(0 -5.82804e-08 0)
(0 -5.81997e-08 0)
(0 -5.81149e-08 0)
(0 -5.8026e-08 0)
(0 -5.79328e-08 0)
(0 -5.78353e-08 0)
(0 -5.77333e-08 0)
(0 -5.76269e-08 0)
(0 -5.75159e-08 0)
(0 -5.74003e-08 0)
(0 -5.72799e-08 0)
(0 -5.71547e-08 0)
(0 -5.70247e-08 0)
(0 -5.68898e-08 0)
(0 -5.67498e-08 0)
(0 -5.66049e-08 0)
(0 -5.64548e-08 0)
(0 -5.62998e-08 0)
(0 -5.76415e-08 0)
(0 -5.76383e-08 0)
(0 -5.76319e-08 0)
(0 -5.76224e-08 0)
(0 -5.76096e-08 0)
(0 -5.75937e-08 0)
(0 -5.75746e-08 0)
(0 -5.75523e-08 0)
(0 -5.75268e-08 0)
(0 -5.74981e-08 0)
(0 -5.74662e-08 0)
(0 -5.74311e-08 0)
(0 -5.73927e-08 0)
(0 -5.7351e-08 0)
(0 -5.7306e-08 0)
(0 -5.72577e-08 0)
(0 -5.7206e-08 0)
(0 -5.71509e-08 0)
(0 -5.70924e-08 0)
(0 -5.70303e-08 0)
(0 -5.69647e-08 0)
(0 -5.68955e-08 0)
(0 -5.68226e-08 0)
(0 -5.6746e-08 0)
(0 -5.66655e-08 0)
(0 -5.65812e-08 0)
(0 -5.64929e-08 0)
(0 -5.64006e-08 0)
(0 -5.63041e-08 0)
(0 -5.62035e-08 0)
(0 -5.60986e-08 0)
(0 -5.59894e-08 0)
(0 -5.58758e-08 0)
(0 -5.57577e-08 0)
(0 -5.56351e-08 0)
(0 -5.5508e-08 0)
(0 -5.53762e-08 0)
(0 -5.52397e-08 0)
(0 -5.50986e-08 0)
(0 -5.49529e-08 0)
(0 -5.62235e-08 0)
(0 -5.62204e-08 0)
(0 -5.62143e-08 0)
(0 -5.62051e-08 0)
(0 -5.61928e-08 0)
(0 -5.61774e-08 0)
(0 -5.6159e-08 0)
(0 -5.61375e-08 0)
(0 -5.6113e-08 0)
(0 -5.60853e-08 0)
(0 -5.60546e-08 0)
(0 -5.60209e-08 0)
(0 -5.5984e-08 0)
(0 -5.5944e-08 0)
(0 -5.59009e-08 0)
(0 -5.58546e-08 0)
(0 -5.58052e-08 0)
(0 -5.57526e-08 0)
(0 -5.56967e-08 0)
(0 -5.56376e-08 0)
(0 -5.55751e-08 0)
(0 -5.55093e-08 0)
(0 -5.54401e-08 0)
(0 -5.53674e-08 0)
(0 -5.52912e-08 0)
(0 -5.52113e-08 0)
(0 -5.51278e-08 0)
(0 -5.50406e-08 0)
(0 -5.49496e-08 0)
(0 -5.48548e-08 0)
(0 -5.4756e-08 0)
(0 -5.46532e-08 0)
(0 -5.45464e-08 0)
(0 -5.44355e-08 0)
(0 -5.43204e-08 0)
(0 -5.42012e-08 0)
(0 -5.40777e-08 0)
(0 -5.395e-08 0)
(0 -5.3818e-08 0)
(0 -5.36819e-08 0)
(0 -5.48887e-08 0)
(0 -5.48858e-08 0)
(0 -5.48798e-08 0)
(0 -5.48709e-08 0)
(0 -5.48591e-08 0)
(0 -5.48443e-08 0)
(0 -5.48265e-08 0)
(0 -5.48058e-08 0)
(0 -5.47821e-08 0)
(0 -5.47555e-08 0)
(0 -5.4726e-08 0)
(0 -5.46935e-08 0)
(0 -5.46581e-08 0)
(0 -5.46197e-08 0)
(0 -5.45784e-08 0)
(0 -5.45341e-08 0)
(0 -5.44868e-08 0)
(0 -5.44366e-08 0)
(0 -5.43833e-08 0)
(0 -5.43269e-08 0)
(0 -5.42675e-08 0)
(0 -5.42049e-08 0)
(0 -5.41392e-08 0)
(0 -5.40703e-08 0)
(0 -5.39981e-08 0)
(0 -5.39227e-08 0)
(0 -5.38438e-08 0)
(0 -5.37616e-08 0)
(0 -5.36759e-08 0)
(0 -5.35866e-08 0)
(0 -5.34938e-08 0)
(0 -5.33974e-08 0)
(0 -5.32973e-08 0)
(0 -5.31934e-08 0)
(0 -5.30858e-08 0)
(0 -5.29744e-08 0)
(0 -5.28593e-08 0)
(0 -5.27403e-08 0)
(0 -5.26175e-08 0)
(0 -5.2491e-08 0)
(0 -5.13826e-08 0)
(0 -5.0357e-08 0)
(0 -4.94134e-08 0)
(0 -4.85491e-08 0)
(0 -4.77608e-08 0)
(0 -4.70442e-08 0)
(0 -4.63942e-08 0)
(0 -4.58056e-08 0)
(0 -4.52732e-08 0)
(0 -4.47916e-08 0)
(0 -4.43558e-08 0)
(0 -4.3961e-08 0)
(0 -4.3603e-08 0)
(0 -4.32781e-08 0)
(0 -4.2983e-08 0)
(0 -4.27149e-08 0)
(0 -4.24718e-08 0)
(0 -4.22518e-08 0)
(0 -4.20536e-08 0)
(0 -4.18763e-08 0)
(0 -4.17192e-08 0)
(0 -4.15819e-08 0)
(0 -4.14641e-08 0)
(0 -4.13659e-08 0)
(0 -4.12872e-08 0)
(0 -4.12281e-08 0)
(0 -4.11887e-08 0)
(0 -4.11689e-08 0)
(0 -5.14996e-08 0)
(0 -5.0465e-08 0)
(0 -4.95127e-08 0)
(0 -4.86406e-08 0)
(0 -4.78451e-08 0)
(0 -4.7122e-08 0)
(0 -4.64663e-08 0)
(0 -4.5873e-08 0)
(0 -4.53364e-08 0)
(0 -4.48514e-08 0)
(0 -4.44127e-08 0)
(0 -4.40157e-08 0)
(0 -4.3656e-08 0)
(0 -4.33298e-08 0)
(0 -4.30338e-08 0)
(0 -4.27651e-08 0)
(0 -4.25216e-08 0)
(0 -4.23013e-08 0)
(0 -4.2103e-08 0)
(0 -4.19257e-08 0)
(0 -4.17687e-08 0)
(0 -4.16315e-08 0)
(0 -4.15139e-08 0)
(0 -4.14158e-08 0)
(0 -4.13372e-08 0)
(0 -4.12782e-08 0)
(0 -4.12388e-08 0)
(0 -4.12191e-08 0)
(0 -5.16134e-08 0)
(0 -5.05701e-08 0)
(0 -4.96097e-08 0)
(0 -4.87301e-08 0)
(0 -4.79277e-08 0)
(0 -4.71985e-08 0)
(0 -4.65375e-08 0)
(0 -4.59395e-08 0)
(0 -4.5399e-08 0)
(0 -4.49107e-08 0)
(0 -4.44694e-08 0)
(0 -4.40703e-08 0)
(0 -4.37089e-08 0)
(0 -4.33815e-08 0)
(0 -4.30845e-08 0)
(0 -4.28153e-08 0)
(0 -4.25713e-08 0)
(0 -4.23509e-08 0)
(0 -4.21525e-08 0)
(0 -4.19752e-08 0)
(0 -4.18182e-08 0)
(0 -4.1681e-08 0)
(0 -4.15635e-08 0)
(0 -4.14656e-08 0)
(0 -4.13871e-08 0)
(0 -4.13281e-08 0)
(0 -4.12888e-08 0)
(0 -4.12691e-08 0)
(0 -5.17238e-08 0)
(0 -5.06724e-08 0)
(0 -4.97043e-08 0)
(0 -4.88175e-08 0)
(0 -4.80086e-08 0)
(0 -4.72736e-08 0)
(0 -4.66075e-08 0)
(0 -4.60051e-08 0)
(0 -4.54609e-08 0)
(0 -4.49695e-08 0)
(0 -4.45257e-08 0)
(0 -4.41245e-08 0)
(0 -4.37616e-08 0)
(0 -4.3433e-08 0)
(0 -4.31352e-08 0)
(0 -4.28653e-08 0)
(0 -4.2621e-08 0)
(0 -4.24003e-08 0)
(0 -4.22018e-08 0)
(0 -4.20245e-08 0)
(0 -4.18675e-08 0)
(0 -4.17305e-08 0)
(0 -4.16131e-08 0)
(0 -4.15152e-08 0)
(0 -4.14368e-08 0)
(0 -4.13779e-08 0)
(0 -4.13386e-08 0)
(0 -4.13189e-08 0)
(0 -5.18309e-08 0)
(0 -5.07717e-08 0)
(0 -4.97963e-08 0)
(0 -4.89027e-08 0)
(0 -4.80878e-08 0)
(0 -4.73473e-08 0)
(0 -4.66764e-08 0)
(0 -4.60698e-08 0)
(0 -4.5522e-08 0)
(0 -4.50277e-08 0)
(0 -4.45815e-08 0)
(0 -4.41784e-08 0)
(0 -4.3814e-08 0)
(0 -4.34843e-08 0)
(0 -4.31856e-08 0)
(0 -4.29152e-08 0)
(0 -4.26704e-08 0)
(0 -4.24495e-08 0)
(0 -4.2251e-08 0)
(0 -4.20736e-08 0)
(0 -4.19167e-08 0)
(0 -4.17797e-08 0)
(0 -4.16624e-08 0)
(0 -4.15646e-08 0)
(0 -4.14862e-08 0)
(0 -4.14274e-08 0)
(0 -4.13882e-08 0)
(0 -4.13685e-08 0)
(0 -5.19346e-08 0)
(0 -5.0868e-08 0)
(0 -4.98857e-08 0)
(0 -4.89858e-08 0)
(0 -4.81651e-08 0)
(0 -4.74194e-08 0)
(0 -4.67439e-08 0)
(0 -4.61334e-08 0)
(0 -4.55824e-08 0)
(0 -4.50852e-08 0)
(0 -4.46367e-08 0)
(0 -4.42319e-08 0)
(0 -4.38661e-08 0)
(0 -4.35352e-08 0)
(0 -4.32358e-08 0)
(0 -4.29648e-08 0)
(0 -4.27197e-08 0)
(0 -4.24985e-08 0)
(0 -4.22998e-08 0)
(0 -4.21224e-08 0)
(0 -4.19655e-08 0)
(0 -4.18286e-08 0)
(0 -4.17113e-08 0)
(0 -4.16136e-08 0)
(0 -4.15354e-08 0)
(0 -4.14766e-08 0)
(0 -4.14374e-08 0)
(0 -4.14178e-08 0)
(0 -5.20349e-08 0)
(0 -5.09614e-08 0)
(0 -4.99726e-08 0)
(0 -4.90667e-08 0)
(0 -4.82405e-08 0)
(0 -4.74899e-08 0)
(0 -4.68102e-08 0)
(0 -4.6196e-08 0)
(0 -4.56418e-08 0)
(0 -4.5142e-08 0)
(0 -4.46914e-08 0)
(0 -4.42848e-08 0)
(0 -4.39176e-08 0)
(0 -4.35858e-08 0)
(0 -4.32856e-08 0)
(0 -4.3014e-08 0)
(0 -4.27686e-08 0)
(0 -4.25472e-08 0)
(0 -4.23484e-08 0)
(0 -4.21709e-08 0)
(0 -4.2014e-08 0)
(0 -4.18772e-08 0)
(0 -4.176e-08 0)
(0 -4.16623e-08 0)
(0 -4.15841e-08 0)
(0 -4.15254e-08 0)
(0 -4.14862e-08 0)
(0 -4.14666e-08 0)
(0 -5.21319e-08 0)
(0 -5.10519e-08 0)
(0 -5.00569e-08 0)
(0 -4.91453e-08 0)
(0 -4.8314e-08 0)
(0 -4.75589e-08 0)
(0 -4.68751e-08 0)
(0 -4.62574e-08 0)
(0 -4.57002e-08 0)
(0 -4.5198e-08 0)
(0 -4.47454e-08 0)
(0 -4.43371e-08 0)
(0 -4.39687e-08 0)
(0 -4.36358e-08 0)
(0 -4.33349e-08 0)
(0 -4.30629e-08 0)
(0 -4.28171e-08 0)
(0 -4.25955e-08 0)
(0 -4.23965e-08 0)
(0 -4.2219e-08 0)
(0 -4.20621e-08 0)
(0 -4.19253e-08 0)
(0 -4.18081e-08 0)
(0 -4.17105e-08 0)
(0 -4.16323e-08 0)
(0 -4.15737e-08 0)
(0 -4.15345e-08 0)
(0 -4.15149e-08 0)
(0 -5.22255e-08 0)
(0 -5.11393e-08 0)
(0 -5.01386e-08 0)
(0 -4.92217e-08 0)
(0 -4.83856e-08 0)
(0 -4.76261e-08 0)
(0 -4.69386e-08 0)
(0 -4.63176e-08 0)
(0 -4.57577e-08 0)
(0 -4.52531e-08 0)
(0 -4.47986e-08 0)
(0 -4.43888e-08 0)
(0 -4.40192e-08 0)
(0 -4.36854e-08 0)
(0 -4.33838e-08 0)
(0 -4.31112e-08 0)
(0 -4.28651e-08 0)
(0 -4.26433e-08 0)
(0 -4.24442e-08 0)
(0 -4.22666e-08 0)
(0 -4.21097e-08 0)
(0 -4.19729e-08 0)
(0 -4.18557e-08 0)
(0 -4.17581e-08 0)
(0 -4.168e-08 0)
(0 -4.16214e-08 0)
(0 -4.15823e-08 0)
(0 -4.15627e-08 0)
(0 -5.23159e-08 0)
(0 -5.12239e-08 0)
(0 -5.02177e-08 0)
(0 -4.92958e-08 0)
(0 -4.84552e-08 0)
(0 -4.76917e-08 0)
(0 -4.70006e-08 0)
(0 -4.63766e-08 0)
(0 -4.5814e-08 0)
(0 -4.53073e-08 0)
(0 -4.48509e-08 0)
(0 -4.44397e-08 0)
(0 -4.40689e-08 0)
(0 -4.37343e-08 0)
(0 -4.3432e-08 0)
(0 -4.3159e-08 0)
(0 -4.29125e-08 0)
(0 -4.26905e-08 0)
(0 -4.24913e-08 0)
(0 -4.23136e-08 0)
(0 -4.21567e-08 0)
(0 -4.20198e-08 0)
(0 -4.19027e-08 0)
(0 -4.18052e-08 0)
(0 -4.17271e-08 0)
(0 -4.16685e-08 0)
(0 -4.16294e-08 0)
(0 -4.16098e-08 0)
(0 -5.24029e-08 0)
(0 -5.13055e-08 0)
(0 -5.02943e-08 0)
(0 -4.93677e-08 0)
(0 -4.85228e-08 0)
(0 -4.77555e-08 0)
(0 -4.70611e-08 0)
(0 -4.64342e-08 0)
(0 -4.58692e-08 0)
(0 -4.53605e-08 0)
(0 -4.49024e-08 0)
(0 -4.44899e-08 0)
(0 -4.4118e-08 0)
(0 -4.37825e-08 0)
(0 -4.34796e-08 0)
(0 -4.32061e-08 0)
(0 -4.29593e-08 0)
(0 -4.2737e-08 0)
(0 -4.25377e-08 0)
(0 -4.236e-08 0)
(0 -4.2203e-08 0)
(0 -4.20661e-08 0)
(0 -4.1949e-08 0)
(0 -4.18515e-08 0)
(0 -4.17734e-08 0)
(0 -4.17148e-08 0)
(0 -4.16758e-08 0)
(0 -4.16562e-08 0)
(0 -5.24868e-08 0)
(0 -5.13842e-08 0)
(0 -5.03682e-08 0)
(0 -4.94373e-08 0)
(0 -4.85884e-08 0)
(0 -4.78176e-08 0)
(0 -4.71201e-08 0)
(0 -4.64905e-08 0)
(0 -4.59232e-08 0)
(0 -4.54126e-08 0)
(0 -4.49529e-08 0)
(0 -4.45391e-08 0)
(0 -4.41662e-08 0)
(0 -4.38299e-08 0)
(0 -4.35264e-08 0)
(0 -4.32525e-08 0)
(0 -4.30054e-08 0)
(0 -4.27829e-08 0)
(0 -4.25834e-08 0)
(0 -4.24056e-08 0)
(0 -4.22486e-08 0)
(0 -4.21117e-08 0)
(0 -4.19946e-08 0)
(0 -4.18971e-08 0)
(0 -4.1819e-08 0)
(0 -4.17604e-08 0)
(0 -4.17214e-08 0)
(0 -4.17018e-08 0)
(0 -5.25674e-08 0)
(0 -5.14601e-08 0)
(0 -5.04396e-08 0)
(0 -4.95046e-08 0)
(0 -4.8652e-08 0)
(0 -4.78779e-08 0)
(0 -4.71775e-08 0)
(0 -4.65455e-08 0)
(0 -4.5976e-08 0)
(0 -4.54635e-08 0)
(0 -4.50024e-08 0)
(0 -4.45874e-08 0)
(0 -4.42135e-08 0)
(0 -4.38765e-08 0)
(0 -4.35724e-08 0)
(0 -4.32981e-08 0)
(0 -4.30506e-08 0)
(0 -4.2828e-08 0)
(0 -4.26283e-08 0)
(0 -4.24504e-08 0)
(0 -4.22934e-08 0)
(0 -4.21565e-08 0)
(0 -4.20393e-08 0)
(0 -4.19418e-08 0)
(0 -4.18638e-08 0)
(0 -4.18052e-08 0)
(0 -4.17661e-08 0)
(0 -4.17466e-08 0)
(0 -5.26449e-08 0)
(0 -5.15331e-08 0)
(0 -5.05085e-08 0)
(0 -4.95696e-08 0)
(0 -4.87136e-08 0)
(0 -4.79365e-08 0)
(0 -4.72334e-08 0)
(0 -4.65989e-08 0)
(0 -4.60275e-08 0)
(0 -4.55134e-08 0)
(0 -4.50508e-08 0)
(0 -4.46347e-08 0)
(0 -4.42599e-08 0)
(0 -4.39222e-08 0)
(0 -4.36176e-08 0)
(0 -4.33428e-08 0)
(0 -4.3095e-08 0)
(0 -4.28722e-08 0)
(0 -4.26724e-08 0)
(0 -4.24944e-08 0)
(0 -4.23372e-08 0)
(0 -4.22003e-08 0)
(0 -4.20832e-08 0)
(0 -4.19856e-08 0)
(0 -4.19076e-08 0)
(0 -4.1849e-08 0)
(0 -4.18099e-08 0)
(0 -4.17904e-08 0)
(0 -5.27193e-08 0)
(0 -5.16033e-08 0)
(0 -5.05748e-08 0)
(0 -4.96324e-08 0)
(0 -4.87732e-08 0)
(0 -4.79932e-08 0)
(0 -4.72876e-08 0)
(0 -4.66509e-08 0)
(0 -4.60777e-08 0)
(0 -4.55619e-08 0)
(0 -4.50981e-08 0)
(0 -4.46809e-08 0)
(0 -4.43053e-08 0)
(0 -4.39669e-08 0)
(0 -4.36617e-08 0)
(0 -4.33865e-08 0)
(0 -4.31385e-08 0)
(0 -4.29154e-08 0)
(0 -4.27155e-08 0)
(0 -4.25374e-08 0)
(0 -4.23802e-08 0)
(0 -4.22432e-08 0)
(0 -4.2126e-08 0)
(0 -4.20285e-08 0)
(0 -4.19504e-08 0)
(0 -4.18918e-08 0)
(0 -4.18528e-08 0)
(0 -4.18332e-08 0)
(0 -5.27906e-08 0)
(0 -5.16707e-08 0)
(0 -5.06386e-08 0)
(0 -4.96929e-08 0)
(0 -4.88307e-08 0)
(0 -4.8048e-08 0)
(0 -4.73401e-08 0)
(0 -4.67014e-08 0)
(0 -4.61264e-08 0)
(0 -4.56092e-08 0)
(0 -4.51442e-08 0)
(0 -4.4726e-08 0)
(0 -4.43496e-08 0)
(0 -4.40105e-08 0)
(0 -4.37049e-08 0)
(0 -4.34293e-08 0)
(0 -4.3181e-08 0)
(0 -4.29577e-08 0)
(0 -4.27576e-08 0)
(0 -4.25794e-08 0)
(0 -4.24221e-08 0)
(0 -4.2285e-08 0)
(0 -4.21678e-08 0)
(0 -4.20703e-08 0)
(0 -4.19922e-08 0)
(0 -4.19336e-08 0)
(0 -4.18945e-08 0)
(0 -4.1875e-08 0)
(0 -5.2859e-08 0)
(0 -5.17354e-08 0)
(0 -5.07e-08 0)
(0 -4.97512e-08 0)
(0 -4.88862e-08 0)
(0 -4.8101e-08 0)
(0 -4.73909e-08 0)
(0 -4.67504e-08 0)
(0 -4.61737e-08 0)
(0 -4.56552e-08 0)
(0 -4.5189e-08 0)
(0 -4.47698e-08 0)
(0 -4.43927e-08 0)
(0 -4.4053e-08 0)
(0 -4.37469e-08 0)
(0 -4.34709e-08 0)
(0 -4.32224e-08 0)
(0 -4.29988e-08 0)
(0 -4.27986e-08 0)
(0 -4.26203e-08 0)
(0 -4.24629e-08 0)
(0 -4.23258e-08 0)
(0 -4.22086e-08 0)
(0 -4.21109e-08 0)
(0 -4.20329e-08 0)
(0 -4.19743e-08 0)
(0 -4.19352e-08 0)
(0 -4.19156e-08 0)
(0 -5.29243e-08 0)
(0 -5.17974e-08 0)
(0 -5.07588e-08 0)
(0 -4.98072e-08 0)
(0 -4.89396e-08 0)
(0 -4.81522e-08 0)
(0 -4.744e-08 0)
(0 -4.67977e-08 0)
(0 -4.62196e-08 0)
(0 -4.56997e-08 0)
(0 -4.52325e-08 0)
(0 -4.48125e-08 0)
(0 -4.44346e-08 0)
(0 -4.40943e-08 0)
(0 -4.37878e-08 0)
(0 -4.35115e-08 0)
(0 -4.32626e-08 0)
(0 -4.30388e-08 0)
(0 -4.28384e-08 0)
(0 -4.266e-08 0)
(0 -4.25025e-08 0)
(0 -4.23654e-08 0)
(0 -4.22481e-08 0)
(0 -4.21504e-08 0)
(0 -4.20723e-08 0)
(0 -4.20137e-08 0)
(0 -4.19746e-08 0)
(0 -4.19551e-08 0)
(0 -5.29867e-08 0)
(0 -5.18566e-08 0)
(0 -5.08152e-08 0)
(0 -4.98609e-08 0)
(0 -4.89909e-08 0)
(0 -4.82014e-08 0)
(0 -4.74873e-08 0)
(0 -4.68434e-08 0)
(0 -4.62639e-08 0)
(0 -4.57428e-08 0)
(0 -4.52746e-08 0)
(0 -4.48537e-08 0)
(0 -4.44752e-08 0)
(0 -4.41344e-08 0)
(0 -4.38274e-08 0)
(0 -4.35507e-08 0)
(0 -4.33016e-08 0)
(0 -4.30776e-08 0)
(0 -4.28771e-08 0)
(0 -4.26985e-08 0)
(0 -4.25409e-08 0)
(0 -4.24037e-08 0)
(0 -4.22864e-08 0)
(0 -4.21887e-08 0)
(0 -4.21106e-08 0)
(0 -4.20519e-08 0)
(0 -4.20128e-08 0)
(0 -4.19932e-08 0)
(0 -5.30461e-08 0)
(0 -5.19132e-08 0)
(0 -5.08691e-08 0)
(0 -4.99123e-08 0)
(0 -4.90402e-08 0)
(0 -4.82486e-08 0)
(0 -4.75329e-08 0)
(0 -4.68874e-08 0)
(0 -4.63066e-08 0)
(0 -4.57845e-08 0)
(0 -4.53153e-08 0)
(0 -4.48936e-08 0)
(0 -4.45144e-08 0)
(0 -4.41731e-08 0)
(0 -4.38657e-08 0)
(0 -4.35887e-08 0)
(0 -4.33393e-08 0)
(0 -4.31152e-08 0)
(0 -4.29144e-08 0)
(0 -4.27357e-08 0)
(0 -4.25781e-08 0)
(0 -4.24408e-08 0)
(0 -4.23234e-08 0)
(0 -4.22257e-08 0)
(0 -4.21475e-08 0)
(0 -4.20888e-08 0)
(0 -4.20497e-08 0)
(0 -4.20301e-08 0)
(0 -5.31027e-08 0)
(0 -5.19671e-08 0)
(0 -5.09205e-08 0)
(0 -4.99615e-08 0)
(0 -4.90873e-08 0)
(0 -4.8294e-08 0)
(0 -4.75766e-08 0)
(0 -4.69298e-08 0)
(0 -4.63477e-08 0)
(0 -4.58245e-08 0)
(0 -4.53545e-08 0)
(0 -4.49321e-08 0)
(0 -4.45523e-08 0)
(0 -4.42105e-08 0)
(0 -4.39027e-08 0)
(0 -4.36254e-08 0)
(0 -4.33757e-08 0)
(0 -4.31513e-08 0)
(0 -4.29504e-08 0)
(0 -4.27716e-08 0)
(0 -4.26139e-08 0)
(0 -4.24765e-08 0)
(0 -4.2359e-08 0)
(0 -4.22612e-08 0)
(0 -4.2183e-08 0)
(0 -4.21243e-08 0)
(0 -4.20852e-08 0)
(0 -4.20656e-08 0)
(0 -5.31564e-08 0)
(0 -5.20184e-08 0)
(0 -5.09695e-08 0)
(0 -5.00084e-08 0)
(0 -4.91323e-08 0)
(0 -4.83373e-08 0)
(0 -4.76184e-08 0)
(0 -4.69703e-08 0)
(0 -4.63871e-08 0)
(0 -4.5863e-08 0)
(0 -4.53921e-08 0)
(0 -4.49691e-08 0)
(0 -4.45887e-08 0)
(0 -4.42464e-08 0)
(0 -4.39382e-08 0)
(0 -4.36606e-08 0)
(0 -4.34107e-08 0)
(0 -4.31861e-08 0)
(0 -4.2985e-08 0)
(0 -4.28061e-08 0)
(0 -4.26482e-08 0)
(0 -4.25108e-08 0)
(0 -4.23932e-08 0)
(0 -4.22954e-08 0)
(0 -4.22172e-08 0)
(0 -4.21584e-08 0)
(0 -4.21193e-08 0)
(0 -4.20997e-08 0)
(0 -5.32073e-08 0)
(0 -5.2067e-08 0)
(0 -5.1016e-08 0)
(0 -5.0053e-08 0)
(0 -4.91752e-08 0)
(0 -4.83786e-08 0)
(0 -4.76584e-08 0)
(0 -4.7009e-08 0)
(0 -4.64248e-08 0)
(0 -4.58998e-08 0)
(0 -4.54282e-08 0)
(0 -4.50044e-08 0)
(0 -4.46235e-08 0)
(0 -4.42808e-08 0)
(0 -4.39722e-08 0)
(0 -4.36943e-08 0)
(0 -4.34442e-08 0)
(0 -4.32194e-08 0)
(0 -4.30182e-08 0)
(0 -4.28391e-08 0)
(0 -4.26811e-08 0)
(0 -4.25436e-08 0)
(0 -4.2426e-08 0)
(0 -4.23281e-08 0)
(0 -4.22498e-08 0)
(0 -4.21911e-08 0)
(0 -4.21519e-08 0)
(0 -4.21323e-08 0)
(0 -5.32553e-08 0)
(0 -5.21129e-08 0)
(0 -5.106e-08 0)
(0 -5.00953e-08 0)
(0 -4.92159e-08 0)
(0 -4.84179e-08 0)
(0 -4.76964e-08 0)
(0 -4.70459e-08 0)
(0 -4.64607e-08 0)
(0 -4.59349e-08 0)
(0 -4.54625e-08 0)
(0 -4.50382e-08 0)
(0 -4.46568e-08 0)
(0 -4.43137e-08 0)
(0 -4.40047e-08 0)
(0 -4.37265e-08 0)
(0 -4.34761e-08 0)
(0 -4.32512e-08 0)
(0 -4.30498e-08 0)
(0 -4.28706e-08 0)
(0 -4.27125e-08 0)
(0 -4.25749e-08 0)
(0 -4.24572e-08 0)
(0 -4.23593e-08 0)
(0 -4.22809e-08 0)
(0 -4.22222e-08 0)
(0 -4.2183e-08 0)
(0 -4.21634e-08 0)
(0 -5.33005e-08 0)
(0 -5.21563e-08 0)
(0 -5.11016e-08 0)
(0 -5.01352e-08 0)
(0 -4.92544e-08 0)
(0 -4.8455e-08 0)
(0 -4.77324e-08 0)
(0 -4.70809e-08 0)
(0 -4.64948e-08 0)
(0 -4.59682e-08 0)
(0 -4.54952e-08 0)
(0 -4.50703e-08 0)
(0 -4.46884e-08 0)
(0 -4.43449e-08 0)
(0 -4.40356e-08 0)
(0 -4.37572e-08 0)
(0 -4.35065e-08 0)
(0 -4.32814e-08 0)
(0 -4.30799e-08 0)
(0 -4.29005e-08 0)
(0 -4.27423e-08 0)
(0 -4.26046e-08 0)
(0 -4.24869e-08 0)
(0 -4.23889e-08 0)
(0 -4.23105e-08 0)
(0 -4.22517e-08 0)
(0 -4.22125e-08 0)
(0 -4.21928e-08 0)
(0 -5.3343e-08 0)
(0 -5.21969e-08 0)
(0 -5.11407e-08 0)
(0 -5.01728e-08 0)
(0 -4.92906e-08 0)
(0 -4.84901e-08 0)
(0 -4.77664e-08 0)
(0 -4.7114e-08 0)
(0 -4.6527e-08 0)
(0 -4.59997e-08 0)
(0 -4.55261e-08 0)
(0 -4.51007e-08 0)
(0 -4.47184e-08 0)
(0 -4.43745e-08 0)
(0 -4.40649e-08 0)
(0 -4.37861e-08 0)
(0 -4.35353e-08 0)
(0 -4.331e-08 0)
(0 -4.31083e-08 0)
(0 -4.29288e-08 0)
(0 -4.27705e-08 0)
(0 -4.26327e-08 0)
(0 -4.25149e-08 0)
(0 -4.24169e-08 0)
(0 -4.23384e-08 0)
(0 -4.22796e-08 0)
(0 -4.22404e-08 0)
(0 -4.22207e-08 0)
(0 -5.33826e-08 0)
(0 -5.2235e-08 0)
(0 -5.11773e-08 0)
(0 -5.02081e-08 0)
(0 -4.93247e-08 0)
(0 -4.8523e-08 0)
(0 -4.77983e-08 0)
(0 -4.7145e-08 0)
(0 -4.65574e-08 0)
(0 -4.60293e-08 0)
(0 -4.55552e-08 0)
(0 -4.51293e-08 0)
(0 -4.47466e-08 0)
(0 -4.44023e-08 0)
(0 -4.40924e-08 0)
(0 -4.38134e-08 0)
(0 -4.35624e-08 0)
(0 -4.33369e-08 0)
(0 -4.3135e-08 0)
(0 -4.29554e-08 0)
(0 -4.27971e-08 0)
(0 -4.26592e-08 0)
(0 -4.25413e-08 0)
(0 -4.24432e-08 0)
(0 -4.23647e-08 0)
(0 -4.23058e-08 0)
(0 -4.22666e-08 0)
(0 -4.22469e-08 0)
(0 -5.34194e-08 0)
(0 -5.22704e-08 0)
(0 -5.12113e-08 0)
(0 -5.02409e-08 0)
(0 -4.93564e-08 0)
(0 -4.85538e-08 0)
(0 -4.78282e-08 0)
(0 -4.71741e-08 0)
(0 -4.65857e-08 0)
(0 -4.60571e-08 0)
(0 -4.55824e-08 0)
(0 -4.51561e-08 0)
(0 -4.47729e-08 0)
(0 -4.44284e-08 0)
(0 -4.41182e-08 0)
(0 -4.3839e-08 0)
(0 -4.35877e-08 0)
(0 -4.3362e-08 0)
(0 -4.31601e-08 0)
(0 -4.29804e-08 0)
(0 -4.28219e-08 0)
(0 -4.26839e-08 0)
(0 -4.2566e-08 0)
(0 -4.24678e-08 0)
(0 -4.23893e-08 0)
(0 -4.23304e-08 0)
(0 -4.22911e-08 0)
(0 -4.22714e-08 0)
(0 -5.34535e-08 0)
(0 -5.23031e-08 0)
(0 -5.12429e-08 0)
(0 -5.02714e-08 0)
(0 -4.93858e-08 0)
(0 -4.85823e-08 0)
(0 -4.78559e-08 0)
(0 -4.72011e-08 0)
(0 -4.66121e-08 0)
(0 -4.60829e-08 0)
(0 -4.56077e-08 0)
(0 -4.5181e-08 0)
(0 -4.47975e-08 0)
(0 -4.44526e-08 0)
(0 -4.41422e-08 0)
(0 -4.38627e-08 0)
(0 -4.36113e-08 0)
(0 -4.33855e-08 0)
(0 -4.31833e-08 0)
(0 -4.30035e-08 0)
(0 -4.28449e-08 0)
(0 -4.27069e-08 0)
(0 -4.25889e-08 0)
(0 -4.24907e-08 0)
(0 -4.24121e-08 0)
(0 -4.23532e-08 0)
(0 -4.23139e-08 0)
(0 -4.22942e-08 0)
(0 -5.34847e-08 0)
(0 -5.23332e-08 0)
(0 -5.12719e-08 0)
(0 -5.02994e-08 0)
(0 -4.94129e-08 0)
(0 -4.86086e-08 0)
(0 -4.78814e-08 0)
(0 -4.7226e-08 0)
(0 -4.66364e-08 0)
(0 -4.61067e-08 0)
(0 -4.56311e-08 0)
(0 -4.5204e-08 0)
(0 -4.48202e-08 0)
(0 -4.4475e-08 0)
(0 -4.41643e-08 0)
(0 -4.38847e-08 0)
(0 -4.3633e-08 0)
(0 -4.34071e-08 0)
(0 -4.32048e-08 0)
(0 -4.30249e-08 0)
(0 -4.28662e-08 0)
(0 -4.27281e-08 0)
(0 -4.261e-08 0)
(0 -4.25117e-08 0)
(0 -4.24331e-08 0)
(0 -4.23742e-08 0)
(0 -4.23349e-08 0)
(0 -4.23152e-08 0)
(0 -5.35132e-08 0)
(0 -5.23606e-08 0)
(0 -5.12983e-08 0)
(0 -5.03249e-08 0)
(0 -4.94377e-08 0)
(0 -4.86326e-08 0)
(0 -4.79048e-08 0)
(0 -4.72487e-08 0)
(0 -4.66586e-08 0)
(0 -4.61285e-08 0)
(0 -4.56525e-08 0)
(0 -4.5225e-08 0)
(0 -4.48409e-08 0)
(0 -4.44955e-08 0)
(0 -4.41846e-08 0)
(0 -4.39047e-08 0)
(0 -4.36529e-08 0)
(0 -4.34268e-08 0)
(0 -4.32245e-08 0)
(0 -4.30444e-08 0)
(0 -4.28857e-08 0)
(0 -4.27475e-08 0)
(0 -4.26293e-08 0)
(0 -4.2531e-08 0)
(0 -4.24524e-08 0)
(0 -4.23934e-08 0)
(0 -4.2354e-08 0)
(0 -4.23344e-08 0)
(0 -5.35388e-08 0)
(0 -5.23853e-08 0)
(0 -5.13222e-08 0)
(0 -5.0348e-08 0)
(0 -4.946e-08 0)
(0 -4.86543e-08 0)
(0 -4.79259e-08 0)
(0 -4.72693e-08 0)
(0 -4.66788e-08 0)
(0 -4.61482e-08 0)
(0 -4.56718e-08 0)
(0 -4.52441e-08 0)
(0 -4.48597e-08 0)
(0 -4.4514e-08 0)
(0 -4.42029e-08 0)
(0 -4.39229e-08 0)
(0 -4.3671e-08 0)
(0 -4.34447e-08 0)
(0 -4.32422e-08 0)
(0 -4.30621e-08 0)
(0 -4.29033e-08 0)
(0 -4.2765e-08 0)
(0 -4.26468e-08 0)
(0 -4.25484e-08 0)
(0 -4.24698e-08 0)
(0 -4.24108e-08 0)
(0 -4.23714e-08 0)
(0 -4.23517e-08 0)
(0 -5.35616e-08 0)
(0 -5.24073e-08 0)
(0 -5.13434e-08 0)
(0 -5.03686e-08 0)
(0 -4.948e-08 0)
(0 -4.86737e-08 0)
(0 -4.79448e-08 0)
(0 -4.72877e-08 0)
(0 -4.66967e-08 0)
(0 -4.61658e-08 0)
(0 -4.56891e-08 0)
(0 -4.52611e-08 0)
(0 -4.48764e-08 0)
(0 -4.45306e-08 0)
(0 -4.42193e-08 0)
(0 -4.39391e-08 0)
(0 -4.36871e-08 0)
(0 -4.34607e-08 0)
(0 -4.32581e-08 0)
(0 -4.30779e-08 0)
(0 -4.2919e-08 0)
(0 -4.27806e-08 0)
(0 -4.26624e-08 0)
(0 -4.2564e-08 0)
(0 -4.24853e-08 0)
(0 -4.24263e-08 0)
(0 -4.23869e-08 0)
(0 -4.23672e-08 0)
(0 -5.35816e-08 0)
(0 -5.24266e-08 0)
(0 -5.13621e-08 0)
(0 -5.03866e-08 0)
(0 -4.94975e-08 0)
(0 -4.86907e-08 0)
(0 -4.79613e-08 0)
(0 -4.73039e-08 0)
(0 -4.67125e-08 0)
(0 -4.61813e-08 0)
(0 -4.57043e-08 0)
(0 -4.5276e-08 0)
(0 -4.48912e-08 0)
(0 -4.45451e-08 0)
(0 -4.42337e-08 0)
(0 -4.39534e-08 0)
(0 -4.37012e-08 0)
(0 -4.34747e-08 0)
(0 -4.32721e-08 0)
(0 -4.30918e-08 0)
(0 -4.29328e-08 0)
(0 -4.27944e-08 0)
(0 -4.26761e-08 0)
(0 -4.25777e-08 0)
(0 -4.2499e-08 0)
(0 -4.24399e-08 0)
(0 -4.24005e-08 0)
(0 -4.23808e-08 0)
(0 -5.35987e-08 0)
(0 -5.24432e-08 0)
(0 -5.13781e-08 0)
(0 -5.04022e-08 0)
(0 -4.95125e-08 0)
(0 -4.87053e-08 0)
(0 -4.79756e-08 0)
(0 -4.73178e-08 0)
(0 -4.67261e-08 0)
(0 -4.61946e-08 0)
(0 -4.57174e-08 0)
(0 -4.52889e-08 0)
(0 -4.49039e-08 0)
(0 -4.45577e-08 0)
(0 -4.42461e-08 0)
(0 -4.39657e-08 0)
(0 -4.37134e-08 0)
(0 -4.34868e-08 0)
(0 -4.32841e-08 0)
(0 -4.31037e-08 0)
(0 -4.29447e-08 0)
(0 -4.28062e-08 0)
(0 -4.26879e-08 0)
(0 -4.25894e-08 0)
(0 -4.25107e-08 0)
(0 -4.24516e-08 0)
(0 -4.24122e-08 0)
(0 -4.23925e-08 0)
(0 -5.3613e-08 0)
(0 -5.2457e-08 0)
(0 -5.13915e-08 0)
(0 -5.04151e-08 0)
(0 -4.95251e-08 0)
(0 -4.87175e-08 0)
(0 -4.79875e-08 0)
(0 -4.73294e-08 0)
(0 -4.67375e-08 0)
(0 -4.62058e-08 0)
(0 -4.57284e-08 0)
(0 -4.52997e-08 0)
(0 -4.49145e-08 0)
(0 -4.45681e-08 0)
(0 -4.42565e-08 0)
(0 -4.39759e-08 0)
(0 -4.37235e-08 0)
(0 -4.34969e-08 0)
(0 -4.32941e-08 0)
(0 -4.31137e-08 0)
(0 -4.29546e-08 0)
(0 -4.28161e-08 0)
(0 -4.26978e-08 0)
(0 -4.25993e-08 0)
(0 -4.25205e-08 0)
(0 -4.24614e-08 0)
(0 -4.2422e-08 0)
(0 -4.24022e-08 0)
(0 -5.36245e-08 0)
(0 -5.24681e-08 0)
(0 -5.14022e-08 0)
(0 -5.04255e-08 0)
(0 -4.95352e-08 0)
(0 -4.87273e-08 0)
(0 -4.7997e-08 0)
(0 -4.73387e-08 0)
(0 -4.67466e-08 0)
(0 -4.62147e-08 0)
(0 -4.57372e-08 0)
(0 -4.53083e-08 0)
(0 -4.4923e-08 0)
(0 -4.45765e-08 0)
(0 -4.42648e-08 0)
(0 -4.39841e-08 0)
(0 -4.37317e-08 0)
(0 -4.3505e-08 0)
(0 -4.33021e-08 0)
(0 -4.31217e-08 0)
(0 -4.29626e-08 0)
(0 -4.2824e-08 0)
(0 -4.27057e-08 0)
(0 -4.26071e-08 0)
(0 -4.25283e-08 0)
(0 -4.24692e-08 0)
(0 -4.24298e-08 0)
(0 -4.24101e-08 0)
(0 -5.36331e-08 0)
(0 -5.24764e-08 0)
(0 -5.14102e-08 0)
(0 -5.04333e-08 0)
(0 -4.95428e-08 0)
(0 -4.87347e-08 0)
(0 -4.80042e-08 0)
(0 -4.73457e-08 0)
(0 -4.67535e-08 0)
(0 -4.62214e-08 0)
(0 -4.57437e-08 0)
(0 -4.53148e-08 0)
(0 -4.49294e-08 0)
(0 -4.45829e-08 0)
(0 -4.4271e-08 0)
(0 -4.39903e-08 0)
(0 -4.37378e-08 0)
(0 -4.35111e-08 0)
(0 -4.33082e-08 0)
(0 -4.31277e-08 0)
(0 -4.29685e-08 0)
(0 -4.283e-08 0)
(0 -4.27116e-08 0)
(0 -4.26131e-08 0)
(0 -4.25343e-08 0)
(0 -4.24751e-08 0)
(0 -4.24357e-08 0)
(0 -4.2416e-08 0)
(0 -5.36388e-08 0)
(0 -5.24819e-08 0)
(0 -5.14156e-08 0)
(0 -5.04385e-08 0)
(0 -4.95478e-08 0)
(0 -4.87396e-08 0)
(0 -4.8009e-08 0)
(0 -4.73504e-08 0)
(0 -4.6758e-08 0)
(0 -4.62259e-08 0)
(0 -4.57482e-08 0)
(0 -4.53191e-08 0)
(0 -4.49337e-08 0)
(0 -4.45871e-08 0)
(0 -4.42752e-08 0)
(0 -4.39945e-08 0)
(0 -4.37419e-08 0)
(0 -4.35151e-08 0)
(0 -4.33122e-08 0)
(0 -4.31317e-08 0)
(0 -4.29725e-08 0)
(0 -4.2834e-08 0)
(0 -4.27156e-08 0)
(0 -4.2617e-08 0)
(0 -4.25382e-08 0)
(0 -4.24791e-08 0)
(0 -4.24396e-08 0)
(0 -4.24199e-08 0)
(0 -5.36417e-08 0)
(0 -5.24847e-08 0)
(0 -5.14183e-08 0)
(0 -5.04411e-08 0)
(0 -4.95503e-08 0)
(0 -4.87421e-08 0)
(0 -4.80114e-08 0)
(0 -4.73527e-08 0)
(0 -4.67603e-08 0)
(0 -4.62282e-08 0)
(0 -4.57504e-08 0)
(0 -4.53213e-08 0)
(0 -4.49358e-08 0)
(0 -4.45892e-08 0)
(0 -4.42773e-08 0)
(0 -4.39965e-08 0)
(0 -4.3744e-08 0)
(0 -4.35172e-08 0)
(0 -4.33142e-08 0)
(0 -4.31337e-08 0)
(0 -4.29745e-08 0)
(0 -4.2836e-08 0)
(0 -4.27175e-08 0)
(0 -4.2619e-08 0)
(0 -4.25402e-08 0)
(0 -4.2481e-08 0)
(0 -4.24416e-08 0)
(0 -4.24219e-08 0)
)
;

boundaryField
{
    bc-2
    {
        type            empty;
    }
    bc-3
    {
        type            empty;
    }
    bottom
    {
        type            zeroGradient;
    }
    leftSide
    {
        type            zeroGradient;
    }
    naturalSurface
    {
        type            zeroGradient;
    }
    rightSide
    {
        type            zeroGradient;
    }
    slopesurface
    {
        type            zeroGradient;
    }
    subGradeSurface
    {
        type            zeroGradient;
    }
}


// ************************************************************************* //
