# Supplementary material for: A finite volume-based model for the hydrothermal behavior of soil under freeze–thaw cycles
Source: PLoS One. 2021 Jun 3;16(6):e0252680. doi: 10.1371/journal.pone.0252680 (PMC8174737; doi:10.1371/journal.pone.0252680)
Supplement: S1 Data — (ZIP) [file pone.0252680.s001.zip › Data at equal time interval/3.52512e+08/solidTemperature]

/*--------------------------------*- C++ -*----------------------------------*\
| =========                 |                                                 |
| \\      /  F ield         | OpenFOAM: The Open Source CFD Toolbox           |
|  \\    /   O peration     | Version:  2.4.0                                 |
|   \\  /    A nd           | Web:      www.OpenFOAM.org                      |
|    \\/     M anipulation  |                                                 |
\*---------------------------------------------------------------------------*/
FoamFile
{
    version     2.0;
    format      ascii;
    class       volScalarField;
    location    "3.52512e+08";
    object      solidTemperature;
}
// * * * * * * * * * * * * * * * * * * * * * * * * * * * * * * * * * * * * * //

dimensions      [0 0 0 1 0 0 0];

internalField   nonuniform List<scalar> 
9554
(
287.334
287.456
286.707
285.526
284.219
282.978
281.911
281.06
280.427
279.992
279.72
279.574
279.518
279.521
279.56
279.616
279.678
279.737
279.789
279.833
279.868
279.894
287.334
287.456
286.707
285.526
284.219
282.978
281.911
281.06
280.428
279.993
279.72
279.574
279.518
279.521
279.56
279.617
279.678
279.737
279.79
279.833
279.868
279.895
287.334
287.456
286.707
285.526
284.219
282.978
281.911
281.06
280.428
279.993
279.721
279.574
279.518
279.521
279.56
279.617
279.678
279.738
279.79
279.833
279.868
279.895
287.334
287.456
286.707
285.526
284.219
282.978
281.911
281.06
280.428
279.993
279.721
279.574
279.518
279.521
279.56
279.617
279.679
279.738
279.79
279.833
279.868
279.895
287.334
287.457
286.707
285.526
284.219
282.979
281.911
281.06
280.428
279.993
279.721
279.574
279.518
279.522
279.561
279.617
279.679
279.738
279.79
279.834
279.868
279.895
287.334
287.457
286.707
285.526
284.219
282.979
281.911
281.06
280.428
279.993
279.721
279.575
279.518
279.522
279.561
279.617
279.679
279.738
279.79
279.834
279.869
279.896
287.334
287.457
286.707
285.526
284.219
282.979
281.911
281.06
280.428
279.993
279.721
279.575
279.519
279.522
279.561
279.618
279.68
279.739
279.791
279.834
279.869
279.896
287.334
287.457
286.707
285.527
284.219
282.979
281.912
281.061
280.429
279.994
279.722
279.575
279.519
279.523
279.562
279.618
279.68
279.739
279.791
279.835
279.87
279.897
287.334
287.457
286.707
285.527
284.22
282.979
281.912
281.061
280.429
279.994
279.722
279.576
279.52
279.523
279.562
279.619
279.681
279.74
279.792
279.835
279.87
279.897
287.334
287.457
286.708
285.527
284.22
282.98
281.912
281.061
280.429
279.995
279.723
279.576
279.52
279.524
279.563
279.619
279.681
279.74
279.793
279.836
279.871
279.898
287.334
287.457
286.708
285.527
284.22
282.98
281.913
281.062
280.43
279.995
279.723
279.577
279.521
279.524
279.563
279.62
279.682
279.741
279.793
279.837
279.872
279.898
287.334
287.457
286.708
285.527
284.22
282.98
281.913
281.062
280.43
279.996
279.724
279.577
279.521
279.525
279.564
279.621
279.683
279.742
279.794
279.838
279.872
279.899
287.334
287.457
286.708
285.528
284.221
282.981
281.913
281.063
280.431
279.996
279.724
279.578
279.522
279.526
279.565
279.621
279.683
279.743
279.795
279.838
279.873
279.9
287.334
287.457
286.708
285.528
284.221
282.981
281.914
281.063
280.431
279.997
279.725
279.579
279.523
279.526
279.565
279.622
279.684
279.743
279.796
279.839
279.874
279.901
287.334
287.457
286.708
285.528
284.221
282.981
281.914
281.064
280.432
279.997
279.726
279.579
279.523
279.527
279.566
279.623
279.685
279.744
279.797
279.84
279.875
279.902
287.334
287.457
286.709
285.528
284.222
282.982
281.915
281.064
280.433
279.998
279.726
279.58
279.524
279.528
279.567
279.624
279.686
279.745
279.798
279.841
279.876
279.903
287.334
287.458
286.709
285.529
284.222
282.983
281.915
281.065
280.433
279.999
279.727
279.581
279.525
279.529
279.568
279.625
279.687
279.747
279.799
279.843
279.877
279.904
287.334
287.458
286.709
285.529
284.223
282.983
281.916
281.066
280.434
280
279.728
279.582
279.526
279.53
279.569
279.626
279.688
279.748
279.8
279.844
279.879
279.906
287.334
287.458
286.71
285.53
284.223
282.984
281.917
281.066
280.435
280.001
279.729
279.583
279.527
279.531
279.57
279.627
279.689
279.749
279.801
279.845
279.88
279.907
287.334
287.458
286.71
285.53
284.224
282.985
281.918
281.067
280.436
280.002
279.73
279.584
279.528
279.532
279.572
279.629
279.691
279.75
279.803
279.846
279.881
279.908
287.334
287.458
286.71
285.531
284.225
282.985
281.919
281.069
280.437
280.003
279.731
279.585
279.53
279.533
279.573
279.63
279.692
279.752
279.804
279.848
279.883
279.91
287.334
287.459
286.711
285.531
284.226
282.986
281.92
281.07
280.439
280.004
279.733
279.587
279.531
279.535
279.574
279.631
279.694
279.753
279.806
279.849
279.884
279.911
287.334
287.459
286.711
285.532
284.227
282.988
281.921
281.071
280.44
280.006
279.734
279.588
279.533
279.536
279.576
279.633
279.695
279.755
279.807
279.851
279.886
279.913
287.334
287.459
286.712
285.533
284.228
282.989
281.923
281.073
280.442
280.008
279.736
279.59
279.534
279.538
279.578
279.635
279.697
279.756
279.809
279.853
279.888
279.915
287.335
287.46
286.713
285.534
284.229
282.991
281.925
281.075
280.444
280.01
279.738
279.592
279.537
279.54
279.58
279.637
279.699
279.758
279.811
279.854
279.889
279.917
287.335
287.46
286.714
285.536
284.231
282.993
281.927
281.077
280.446
280.012
279.741
279.595
279.539
279.543
279.582
279.639
279.701
279.76
279.813
279.856
279.891
279.918
287.335
287.461
286.715
285.537
284.233
282.995
281.929
281.08
280.449
280.015
279.744
279.598
279.542
279.545
279.585
279.641
279.703
279.762
279.815
279.858
279.893
279.92
287.335
287.461
286.715
285.538
284.234
282.997
281.932
281.083
280.452
280.018
279.747
279.601
279.545
279.549
279.587
279.644
279.706
279.765
279.817
279.861
279.896
279.923
287.335
287.461
286.715
285.538
284.235
282.998
281.934
281.085
280.455
280.022
279.751
279.605
279.549
279.552
279.591
279.647
279.709
279.768
279.82
279.863
279.898
279.925
287.335
287.46
286.714
285.537
284.235
282.998
281.935
281.087
280.458
280.025
279.755
279.609
279.553
279.556
279.595
279.651
279.712
279.771
279.822
279.866
279.9
279.927
287.334
287.459
286.712
285.535
284.232
282.997
281.934
281.088
280.46
280.029
279.759
279.613
279.557
279.561
279.599
279.655
279.716
279.774
279.825
279.869
279.903
279.93
287.332
287.455
286.706
285.528
284.226
282.992
281.931
281.087
280.461
280.031
279.762
279.618
279.562
279.565
279.604
279.659
279.72
279.778
279.829
279.872
279.906
279.932
287.33
287.447
286.696
285.516
284.215
282.982
281.924
281.083
280.46
280.032
279.765
279.622
279.567
279.571
279.609
279.664
279.724
279.782
279.833
279.875
279.909
279.935
287.326
287.436
286.678
285.497
284.195
282.965
281.911
281.074
280.455
280.031
279.767
279.626
279.572
279.576
279.614
279.669
279.729
279.786
279.837
279.879
279.912
279.938
287.319
287.416
286.651
285.465
284.164
282.938
281.889
281.059
280.446
280.027
279.767
279.629
279.577
279.582
279.62
279.675
279.735
279.791
279.841
279.883
279.916
279.941
287.308
287.387
286.608
285.417
284.117
282.896
281.856
281.034
280.43
280.019
279.764
279.63
279.581
279.588
279.627
279.682
279.741
279.797
279.846
279.887
279.919
279.945
287.293
287.344
286.546
285.347
284.049
282.837
281.809
281
280.407
280.006
279.759
279.63
279.585
279.593
279.633
279.688
279.747
279.802
279.851
279.891
279.923
279.948
287.271
287.282
286.459
285.251
283.956
282.757
281.745
280.953
280.376
279.987
279.751
279.629
279.588
279.599
279.64
279.695
279.754
279.809
279.857
279.896
279.928
279.952
287.244
287.2
286.342
285.122
283.835
282.654
281.664
280.894
280.336
279.963
279.739
279.625
279.59
279.604
279.647
279.703
279.761
279.815
279.862
279.901
279.932
279.956
287.231
287.102
286.194
284.961
283.685
282.527
281.565
280.822
280.288
279.934
279.724
279.621
279.592
279.61
279.655
279.711
279.769
279.822
279.869
279.907
279.937
279.96
286.803
286.793
286.751
287.066
286.981
287.175
287.199
287.51
287.052
287.523
287.461
287.599
287.015
287.678
287.265
287.542
287.256
287.208
287.438
287.178
286.935
287.616
287.199
287.66
287.381
287.298
287.162
287.601
287.457
286.795
287.331
286.89
286.853
287.536
282.119
287.268
282.868
279.86
287.306
287.198
287.18
287.034
287.197
287.035
287.089
287.009
287.174
286.232
286.964
284.932
287.163
286.377
286.942
283.988
280.689
279.785
281.19
279.97
287.342
287.227
287.374
285.761
285.748
284.189
287.525
282.262
286.342
284.11
285.39
282.593
285.47
281.768
284.893
283.81
283.471
281.037
284.48
280.778
282.704
282.015
282.378
280.098
282.601
281.618
281.506
280.357
283.222
281.126
281.773
280.155
280.725
279.978
282.255
281.141
280.13
280.053
281.782
279.957
282.137
281.092
281.14
280.081
281.691
281.003
282.144
282.089
282.588
282.451
279.973
279.993
282.919
283.233
279.772
284.889
287.024
286.842
282.639
286.667
282.148
280.538
284.37
283.285
280.493
280.118
283.193
287.194
285.498
282.819
280.124
281.137
282.574
281.278
282.876
286.755
287.5
287.093
284.145
281.27
280.279
280.62
279.983
285.799
282.274
283.627
281.533
281.125
279.933
281.375
283.45
283.368
280.953
279.833
280.941
279.827
280.965
284.725
281.801
286.195
283.051
284.438
287.085
286.797
286.942
287.512
287.42
280.236
280.117
280.879
282.54
279.841
280.644
281.451
282.544
279.842
280.616
279.935
280.954
283.515
281.858
285.723
285.781
287.302
286.721
282.437
283.854
282.158
281.405
283.671
285.319
282.477
280.675
284.579
282.215
280.664
279.771
281.502
283.07
281.537
280.166
285.767
284.733
281.239
280.61
285.194
287.377
282.732
281.47
287.001
286.397
279.761
280.421
280.257
281.094
280.259
281.041
281.365
280.253
281.69
280.483
283.346
280.956
287.39
287.177
281.856
283.064
285.503
287.237
284.202
285.976
285.223
287.196
282.175
282.96
284.47
283.451
279.817
280.329
283.469
284.968
279.785
280.443
282.612
283.928
280.498
282.021
283.159
281.756
279.768
280.316
280.022
279.776
287.527
287.202
281.576
282.954
282.841
281.739
286.211
286.04
280.025
280.624
282.298
282.679
284.652
286.33
282.876
281.623
281.868
282.096
280.112
279.981
287.529
286.855
287.284
287.499
281.972
282.721
283.248
281.807
282.962
281.55
287.312
286.844
280.572
281.565
286.424
287.414
280.992
282.256
281.56
281.34
280.6
281.635
286.115
287.132
280.371
279.932
280.091
279.858
285.263
284.073
283.203
284.494
281.07
281.229
286.374
285.725
283.698
285.057
280.834
281.696
284.519
282.905
285.479
286.696
280.291
280.864
282.047
280.817
284.792
284.211
282.836
283.092
279.855
280.153
280.283
280.614
280.462
280.375
282.032
281.214
287.011
286.654
284.454
285.461
281.954
282.396
286.953
286.433
281.302
282.294
281.487
281.239
280.069
280.49
281.163
280.726
285.661
286.643
280.992
281.831
280.476
280.182
282.747
283.63
287.256
286.859
280.89
281.731
280.863
280.562
284.063
285.746
280.484
280.189
281.398
280.917
287.095
287.496
285.307
286.204
281.955
281.265
283.688
282.791
281.658
282.404
281.805
280.982
280.925
281.708
280.919
280.588
280.472
280.254
282.607
282.639
285.211
286.354
282.737
282.252
280.725
281.187
279.759
279.975
282.881
281.941
282.519
283.411
280.268
280.547
280.833
280.479
286.772
287.334
279.843
279.984
283.5
282.654
282.968
284.025
280.478
280.269
287.439
286.855
283.571
284.818
287.403
287.054
283.536
282.844
286.024
286.749
282.214
282.759
283.788
284.709
287.161
287.517
286.928
287.139
280.505
280.096
285.84
286.282
280.098
280.407
286.275
285.072
287.207
286.987
279.963
279.769
282.13
282.919
279.836
279.829
279.843
279.828
280.153
279.847
284.875
284.131
281.616
282.235
282.664
282.638
286.578
286.813
284.023
284.306
281.347
281.935
286.946
286.692
284.153
283.092
285.434
284.95
283.909
283.157
283.83
284.635
281.737
282.392
283.163
282.957
287.113
286.74
286.841
287.352
279.999
280.28
281.788
281.887
280.714
281.014
287.478
286.786
287.476
283.487
286.777
287.163
286.901
287.155
286.912
287.526
286.998
287.428
287.238
287.367
287.261
287.51
287.529
287.523
287.248
286.501
287.424
287.58
285.63
283.791
285.579
287.557
287.519
285.77
287.792
286.038
287.592
284.986
287.609
285.954
285.961
285.77
287.493
284.098
287.551
284.162
286.753
286.727
287.471
283.972
285.593
285.551
287.117
283.513
287.091
284.68
287.234
286.464
287.489
283.907
284.571
285.858
283.819
287.473
287.792
285.621
283.955
286.715
283.934
287.29
287.381
284.191
287.374
285.054
287.805
286.081
286.414
287.598
283.834
287.237
287.463
285.505
285.22
284.538
284.33
287.066
286.773
287.016
287.068
287.324
287.709
287.743
287.038
287.751
285.422
283.971
287.587
286.114
287.458
285.801
287.163
287.24
286.282
286.39
285.466
284.366
285.399
286.819
287.235
287.184
286.242
283.877
285.336
284.765
287.472
286.254
284.553
283.483
287.53
286.541
285.874
283.497
285.949
283.792
287.701
287.334
287.052
287.299
287.633
286.918
285.726
286.703
287.512
287.44
286.051
284.745
286.252
287.453
287.036
286.801
287.157
287.462
286.746
287.478
285.583
286.979
286.341
284.972
285.45
284.646
285.595
286.913
287.298
285.724
287.18
287.533
286.355
286.885
287.449
287.456
287.642
287.403
283.689
284.847
286.922
287.506
287.709
287.633
284.837
283.499
287.4
287.484
287.733
287.636
287.461
287.196
287.322
287.077
285.435
286.973
287.18
285.954
287.463
287.192
287.56
286.914
286.976
287.297
284.495
283.933
283.458
284.734
284.352
283.458
283.528
284.616
284.109
285.133
283.551
284.619
286.445
284.921
287.742
287.689
284.011
284.487
287.471
287.11
287.555
287.774
286.68
286.477
287.487
287.25
286.943
287.614
286.814
285.423
285.057
284.893
287.574
287.367
285.851
286.534
284.659
286.174
285.88
285.738
287.461
287.217
287.276
287.457
287.511
286.923
287.61
287.7
286.46
287.285
284.876
285.094
285.217
285.584
287.515
286.979
287.221
286.363
284.428
284.507
287.351
287.499
287.476
287.465
286.654
286.664
287.129
286.515
286.596
286.918
286.859
287.457
285.035
285.272
287.226
286.711
285.979
286.403
287.355
287.525
286.362
286.697
285.772
284.615
286.411
287.159
286.185
286.441
287.16
286.468
287.443
287.235
287.243
287.388
287.109
286.854
286.541
286.912
287.635
287.767
285.049
285.853
284.911
285.624
287.521
287.498
286.034
284.903
285.987
286.182
285.422
286.373
283.865
284.903
284.921
285.205
287.528
286.865
286.384
286.095
286.78
286.798
286.986
287.261
286.982
287.249
286.977
287.24
286.977
287.243
286.977
287.24
286.977
287.241
286.978
287.242
286.978
287.245
286.982
287.255
286.987
287.268
286.996
287.291
287.007
287.317
287.02
287.345
287.029
287.35
286.992
287.161
286.783
286.799
286.986
287.261
286.983
287.252
286.98
287.248
286.98
287.246
286.979
287.244
286.977
287.24
286.977
287.242
286.979
287.248
286.983
287.258
286.989
287.273
286.998
287.295
287.01
287.324
287.024
287.353
287.033
287.362
286.997
287.17
283.775
286.791
287.475
283.47
286.775
287.155
286.885
287.18
287.303
287.428
287.491
287.478
287.016
287.505
287.12
287.255
287.016
287.536
287.235
286.061
287.216
287.325
285.61
287.724
287.605
284.892
287.204
285.358
287.292
285.47
287.665
284.608
285.99
286.93
287.315
284.281
287.16
284.472
286.686
286.573
287.389
284.098
285.526
284.397
287.142
286.538
287.205
284.652
286.595
286.506
283.725
287.474
286.959
285.744
284.549
284.559
283.863
287.381
287.794
285.424
284.925
287.713
284.654
287.466
287.468
283.781
287.467
284.145
286.466
287.582
285.046
287.407
285.438
283.638
285
284.221
287.531
284.599
286.535
287.45
287.517
286.968
285.885
287.781
287.206
287.622
286.892
287.076
286.778
285.668
283.53
286.31
283.731
286.396
285.499
287.461
287.223
287.151
285.867
283.455
287.42
287.441
286.34
284.485
286.831
285.422
287.719
287.655
287.467
286.916
283.639
285.016
283.855
285.875
287.631
287.645
286.435
287.543
283.243
285.668
286.255
287.475
283.399
284.929
286.86
287.484
287.163
287.296
286.697
286.748
285.351
286.376
287.472
286.914
287.081
286.339
287.523
287.036
286.774
285.213
287.811
287.795
287.095
287.71
287.623
287.437
284.728
286.413
284.872
286.678
286.91
285.512
283.408
285.425
283.59
285.592
283.864
285.195
287.267
286.976
286.915
287.62
287.385
287.548
283.325
284.81
287.846
287.812
283.451
284.761
287.069
287.468
286.971
287.492
284.455
285.742
286.957
287.5
287.178
285.742
284.765
283.388
287.511
287.155
287.497
287.697
287.329
287.499
287.3
287.479
284.72
283.87
284.4
283.841
284.546
283.701
285.648
287.088
287.475
286.795
286.685
286.222
287.25
287.472
287.476
287.038
287.466
287.286
285.751
284.71
284.349
283.529
286.921
285.983
286.311
284.827
286.605
285.419
285.74
287.026
285.919
284.719
287.546
287.267
287.771
287.451
287.626
286.6
285.223
286.259
286.557
286.747
284.623
285.426
287.249
287.074
285.706
285.863
287.3
287.555
287.524
287.339
287.16
286.54
287.433
287.242
287.411
287.661
285.163
284.803
287.138
286.181
287.315
286.368
287.75
287.649
287.428
287.222
285.816
286.361
286.183
285.763
285.863
284.828
287.687
287.29
285.432
285.543
286.797
287.516
287.125
286.492
283.598
284.037
287.346
286.415
287.582
287.544
285.778
284.532
283.444
284.361
286.514
286.231
286.404
287.272
287.269
287.235
285.02
285.347
286.528
286.926
285.183
285.415
287.444
287.376
286.249
285.692
283.914
284.019
284.76
284.013
286.003
285.755
286.527
286.02
286.478
287.194
287.568
287.495
287.43
287.376
287.407
286.808
284.143
283.274
286.278
286.088
279.999
287.295
282.52
279.786
287.337
287.238
287.232
287.179
287.05
287.021
286.957
286.824
286.978
286.797
287.127
287.131
287.226
287.202
287.104
280.883
281.782
280.441
282.575
279.832
279.837
287.144
287.023
286.463
287.399
286.175
286.825
284.393
286.96
285.29
286.321
283.133
284.256
282.47
285.359
282.484
283.493
281.391
283.558
282.098
283.969
281.139
281.434
282.61
282.566
280.548
282.921
280.315
280.807
280.968
282.485
280.111
280.536
280.503
281.809
280.726
282.039
280.144
281.634
280.552
281.634
279.842
282.4
280.299
280.433
280.548
281.65
280.609
280.468
279.968
282.089
279.808
282.049
282.449
279.994
280.145
282.581
282.752
280.338
283.709
281.2
285.208
281.845
284.319
286.068
285.409
287.331
281.611
282.509
282.703
280.416
284.694
287.253
286.234
287.333
279.9
281.371
282.284
282.085
282.344
283.822
281.203
283.875
280.835
280.829
286.992
284.871
284.993
282.132
282.147
284.64
280.353
279.779
280.314
279.84
282.566
280.993
282
280.157
287.049
286.881
284.298
284.04
280.834
279.861
281.507
281.691
283.238
285.458
280.088
279.774
287.362
286.946
280.307
279.859
285.013
284.755
282.543
280.859
280.254
279.94
282.075
283.132
287.075
286.703
285.737
285.687
282.838
280.939
280.168
279.762
280.564
281.175
285.809
286.487
280.823
282.818
283.009
281.66
283.888
285.493
280.973
281.844
283.679
283.082
286.999
287.128
283.754
283.029
282.775
281.5
282.934
281.244
280.312
280.747
284.941
284.127
280.515
281.514
287.437
286.697
287.236
286.954
287.311
287.375
280.633
281.53
280.261
281.46
280.692
281.105
280.052
279.869
280.052
279.851
286.515
286.184
282.144
281.106
283.098
282.042
279.775
280.137
285.177
283.45
285.425
286.676
279.809
280.166
279.968
279.765
286.089
286.226
284.039
282.733
281.829
282.732
281.763
282.81
280.077
280.342
282.626
281.642
282.713
281.496
280.338
281.124
279.828
280.22
282.064
282.838
281.842
282.499
279.866
280.227
280.029
279.933
280.901
280.967
286.982
287.048
283.186
282.079
286.064
285.197
282.004
282.429
281.183
281.02
286.778
287.281
283.417
283.556
286.701
285.691
280.909
280.187
284.196
284.693
287.123
287.306
282.342
283.162
286.12
286.997
281.664
280.871
282.214
282.785
283.441
283.134
281.379
281.691
280.104
280.791
280.908
281.066
285.153
285.398
281.571
282.604
282.914
284.19
281.987
281.222
282.511
281.834
280.792
280.55
281.077
280.619
281.85
281.125
284.865
285.985
282.603
283.632
280.261
280.351
281.636
281.581
284.848
284.071
283.719
283.029
285.805
286.531
286.536
287.171
280.102
280.801
281.749
281.009
281.329
281.07
280.025
280.503
280.452
281.085
287.078
287.219
280.401
281.039
287.168
286.859
287.369
287.08
281.421
280.528
281.075
281.379
282.501
282.05
283.417
284.202
280.579
280.113
286.041
285.262
286.89
287.29
285.24
284.143
280.459
280.497
280.163
280.679
281.882
282.408
281.752
281.535
279.955
279.746
282.445
282.128
287.44
287.404
280.525
280.931
280.872
281.597
280.537
280.082
286.894
287.411
281.138
281.379
283.207
282.217
280.315
280.296
285.959
285.483
284.858
284.301
286.584
285.868
279.928
279.979
282.513
282.603
281.467
281.497
279.833
279.969
286.378
286.564
283.428
284.432
285.566
286.186
281.204
280.657
279.765
279.976
279.981
279.77
284.629
285.551
282.065
282.869
282.925
282.102
279.795
280.077
284.306
283.331
284.469
283.547
282.946
283.566
284.845
283.946
286.846
286.476
282.572
283.03
280.138
280.448
284.549
284.177
286.741
287.076
279.905
279.744
282.193
283.071
287.082
286.461
282.922
282.817
287.127
286.751
287.308
287.306
287.186
286.754
286.835
287.305
282.067
281.456
280.11
280.068
280.894
280.568
287.084
286.759
286.793
286.803
287.211
286.943
287.306
286.921
287.596
287.464
287.671
287.401
287.623
287.314
287.524
287.21
287.354
286.991
286.76
287.672
287.071
287.535
287.087
287.648
286.896
287.458
287.11
287.545
287.213
287.304
287.189
287.399
287.396
286.775
279.915
279.93
279.942
279.951
279.959
279.966
279.973
279.98
279.988
279.995
280.003
280.012
280.02
280.029
280.037
280.046
280.055
280.063
280.072
280.08
280.089
280.097
280.105
280.113
280.122
280.13
280.138
280.146
279.915
279.93
279.942
279.951
279.959
279.966
279.973
279.98
279.988
279.995
280.003
280.012
280.02
280.029
280.037
280.046
280.055
280.063
280.072
280.08
280.089
280.097
280.105
280.113
280.122
280.13
280.138
280.146
279.915
279.93
279.942
279.951
279.959
279.966
279.974
279.981
279.988
279.996
280.004
280.012
280.02
280.029
280.037
280.046
280.055
280.063
280.072
280.08
280.089
280.097
280.105
280.114
280.122
280.13
280.138
280.146
279.915
279.931
279.942
279.952
279.959
279.967
279.974
279.981
279.988
279.996
280.004
280.012
280.02
280.029
280.038
280.046
280.055
280.063
280.072
280.08
280.089
280.097
280.105
280.114
280.122
280.13
280.138
280.146
279.916
279.931
279.943
279.952
279.96
279.967
279.974
279.981
279.988
279.996
280.004
280.012
280.021
280.029
280.038
280.046
280.055
280.064
280.072
280.081
280.089
280.097
280.105
280.114
280.122
280.13
280.138
280.146
279.916
279.931
279.943
279.952
279.96
279.967
279.974
279.981
279.989
279.996
280.004
280.013
280.021
280.029
280.038
280.047
280.055
280.064
280.072
280.081
280.089
280.097
280.106
280.114
280.122
280.13
280.138
280.146
279.916
279.932
279.943
279.953
279.961
279.968
279.975
279.982
279.989
279.997
280.005
280.013
280.021
280.03
280.038
280.047
280.056
280.064
280.073
280.081
280.089
280.098
280.106
280.114
280.122
280.13
280.138
280.146
279.917
279.932
279.944
279.953
279.961
279.968
279.975
279.982
279.99
279.997
280.005
280.013
280.022
280.03
280.039
280.047
280.056
280.064
280.073
280.081
280.09
280.098
280.106
280.114
280.122
280.13
280.138
280.146
279.917
279.933
279.944
279.954
279.962
279.969
279.976
279.983
279.99
279.998
280.006
280.014
280.022
280.031
280.039
280.048
280.056
280.065
280.073
280.081
280.09
280.098
280.106
280.114
280.122
280.13
280.138
280.146
279.918
279.933
279.945
279.954
279.962
279.969
279.976
279.983
279.991
279.998
280.006
280.014
280.023
280.031
280.04
280.048
280.057
280.065
280.073
280.082
280.09
280.098
280.106
280.114
280.122
280.13
280.138
280.146
279.919
279.934
279.946
279.955
279.963
279.97
279.977
279.984
279.991
279.999
280.007
280.015
280.023
280.032
280.04
280.049
280.057
280.066
280.074
280.082
280.09
280.098
280.107
280.115
280.122
280.13
280.138
280.146
279.92
279.935
279.947
279.956
279.964
279.971
279.978
279.985
279.992
280
280.008
280.016
280.024
280.032
280.041
280.049
280.058
280.066
280.074
280.083
280.091
280.099
280.107
280.115
280.123
280.13
280.138
280.146
279.921
279.936
279.948
279.957
279.965
279.972
279.979
279.986
279.993
280
280.008
280.016
280.025
280.033
280.041
280.05
280.058
280.067
280.075
280.083
280.091
280.099
280.107
280.115
280.123
280.131
280.138
280.146
279.921
279.937
279.949
279.958
279.966
279.973
279.98
279.987
279.994
280.001
280.009
280.017
280.025
280.034
280.042
280.05
280.059
280.067
280.075
280.083
280.091
280.099
280.107
280.115
280.123
280.131
280.138
280.146
279.923
279.938
279.95
279.959
279.967
279.974
279.981
279.988
279.995
280.002
280.01
280.018
280.026
280.034
280.043
280.051
280.059
280.068
280.076
280.084
280.092
280.1
280.108
280.115
280.123
280.131
280.139
280.146
279.924
279.939
279.951
279.96
279.968
279.975
279.982
279.989
279.996
280.003
280.011
280.019
280.027
280.035
280.044
280.052
280.06
280.068
280.076
280.084
280.092
280.1
280.108
280.116
280.123
280.131
280.139
280.146
279.925
279.94
279.952
279.961
279.969
279.976
279.983
279.99
279.997
280.004
280.012
280.02
280.028
280.036
280.044
280.053
280.061
280.069
280.077
280.085
280.093
280.101
280.108
280.116
280.124
280.131
280.139
280.146
279.926
279.941
279.953
279.962
279.97
279.977
279.984
279.991
279.998
280.005
280.013
280.021
280.029
280.037
280.045
280.053
280.062
280.07
280.078
280.086
280.093
280.101
280.109
280.116
280.124
280.131
280.139
280.146
279.927
279.943
279.954
279.964
279.972
279.979
279.985
279.992
279.999
280.007
280.014
280.022
280.03
280.038
280.046
280.054
280.062
280.07
280.078
280.086
280.094
280.102
280.109
280.117
280.124
280.132
280.139
280.146
279.929
279.944
279.956
279.965
279.973
279.98
279.987
279.994
280.001
280.008
280.016
280.023
280.031
280.039
280.047
280.055
280.063
280.071
280.079
280.087
280.095
280.102
280.11
280.117
280.124
280.132
280.139
280.146
279.93
279.946
279.957
279.967
279.975
279.982
279.988
279.995
280.002
280.009
280.017
280.025
280.032
280.04
280.048
280.056
280.064
280.072
280.08
280.088
280.095
280.103
280.11
280.117
280.125
280.132
280.139
280.146
279.932
279.947
279.959
279.968
279.976
279.983
279.99
279.997
280.004
280.011
280.018
280.026
280.034
280.042
280.05
280.057
280.065
280.073
280.081
280.088
280.096
280.103
280.111
280.118
280.125
280.132
280.139
280.146
279.934
279.949
279.961
279.97
279.978
279.985
279.991
279.998
280.005
280.012
280.02
280.027
280.035
280.043
280.051
280.059
280.066
280.074
280.082
280.089
280.097
280.104
280.111
280.118
280.125
280.132
280.14
280.147
279.935
279.951
279.962
279.972
279.979
279.986
279.993
280
280.007
280.014
280.021
280.029
280.036
280.044
280.052
280.06
280.067
280.075
280.083
280.09
280.097
280.105
280.112
280.119
280.126
280.133
280.14
280.147
279.937
279.952
279.964
279.973
279.981
279.988
279.995
280.002
280.008
280.015
280.023
280.03
280.038
280.046
280.053
280.061
280.069
280.076
280.084
280.091
280.098
280.105
280.112
280.119
280.126
280.133
280.14
280.147
279.939
279.954
279.966
279.975
279.983
279.99
279.997
280.003
280.01
280.017
280.024
280.032
280.039
280.047
280.055
280.062
280.07
280.077
280.085
280.092
280.099
280.106
280.113
280.12
280.127
280.133
280.14
280.147
279.941
279.956
279.968
279.977
279.985
279.992
279.999
280.005
280.012
280.019
280.026
280.033
280.041
280.048
280.056
280.064
280.071
280.078
280.086
280.093
280.1
280.107
280.113
280.12
280.127
280.134
280.14
280.147
279.943
279.958
279.97
279.979
279.987
279.994
280.001
280.007
280.014
280.021
280.028
280.035
280.043
280.05
280.058
280.065
280.072
280.08
280.087
280.094
280.101
280.107
280.114
280.121
280.127
280.134
280.14
280.147
279.945
279.96
279.972
279.981
279.989
279.996
280.003
280.009
280.016
280.023
280.03
280.037
280.044
280.052
280.059
280.066
280.074
280.081
280.088
280.095
280.102
280.108
280.115
280.121
280.128
280.134
280.141
280.147
279.947
279.963
279.974
279.984
279.991
279.998
280.005
280.011
280.018
280.025
280.032
280.039
280.046
280.053
280.061
280.068
280.075
280.082
280.089
280.096
280.102
280.109
280.115
280.122
280.128
280.134
280.141
280.147
279.95
279.965
279.977
279.986
279.993
280
280.007
280.013
280.02
280.027
280.034
280.041
280.048
280.055
280.062
280.069
280.076
280.083
280.09
280.097
280.103
280.11
280.116
280.122
280.129
280.135
280.141
280.147
279.952
279.967
279.979
279.988
279.996
280.003
280.009
280.016
280.022
280.029
280.036
280.043
280.05
280.057
280.064
280.071
280.078
280.085
280.091
280.098
280.104
280.111
280.117
280.123
280.129
280.135
280.141
280.147
279.955
279.97
279.981
279.991
279.998
280.005
280.011
280.018
280.024
280.031
280.038
280.045
280.052
280.059
280.066
280.073
280.079
280.086
280.093
280.099
280.105
280.112
280.118
280.124
280.13
280.135
280.141
280.147
279.958
279.973
279.984
279.993
280.001
280.007
280.014
280.02
280.027
280.033
280.04
280.047
280.054
280.061
280.067
280.074
280.081
280.088
280.094
280.1
280.106
280.113
280.118
280.124
280.13
280.136
280.142
280.147
279.961
279.975
279.987
279.996
280.003
280.01
280.016
280.023
280.029
280.035
280.042
280.049
280.056
280.063
280.069
280.076
280.083
280.089
280.095
280.102
280.108
280.113
280.119
280.125
280.131
280.136
280.142
280.147
279.964
279.978
279.989
279.998
280.006
280.012
280.019
280.025
280.031
280.038
280.044
280.051
280.058
280.065
280.071
280.078
280.084
280.091
280.097
280.103
280.109
280.114
280.12
280.126
280.131
280.137
280.142
280.147
279.967
279.981
279.992
280.001
280.008
280.015
280.021
280.027
280.034
280.04
280.047
280.053
280.06
280.067
280.073
280.08
280.086
280.092
280.098
280.104
280.11
280.115
280.121
280.126
280.132
280.137
280.142
280.147
279.97
279.984
279.995
280.004
280.011
280.018
280.024
280.03
280.036
280.043
280.049
280.056
280.062
280.069
280.075
280.081
280.088
280.094
280.1
280.105
280.111
280.116
280.122
280.127
280.132
280.137
280.142
280.147
279.974
279.988
279.998
280.007
280.014
280.02
280.027
280.033
280.039
280.045
280.052
280.058
280.064
280.071
280.077
280.083
280.089
280.095
280.101
280.107
280.112
280.117
280.123
280.128
280.133
280.138
280.143
280.148
279.978
279.991
280.001
280.01
280.017
280.023
280.029
280.035
280.041
280.048
280.054
280.06
280.067
280.073
280.079
280.085
280.091
280.097
280.103
280.108
280.113
280.119
280.124
280.129
280.133
280.138
280.143
280.148
287.113
287.302
287.448
287.516
287.473
287.338
286.07
286.317
286.546
286.744
286.897
287.008
284.816
285.08
285.339
285.588
285.817
286.019
283.565
283.814
284.064
284.312
284.549
284.768
282.445
282.659
282.876
283.095
283.308
283.507
281.518
281.688
281.863
282.04
282.214
282.378
280.801
280.928
281.059
281.192
281.324
281.45
280.284
280.371
280.462
280.556
280.65
280.74
279.939
279.994
280.052
280.113
280.174
280.234
279.733
279.762
279.794
279.83
279.866
279.901
279.63
279.641
279.655
279.672
279.689
279.707
279.599
279.599
279.601
279.604
279.61
279.615
279.616
279.608
279.603
279.598
279.596
279.594
279.659
279.648
279.638
279.63
279.622
279.616
279.715
279.702
279.691
279.681
279.671
279.663
279.773
279.76
279.749
279.738
279.729
279.719
279.827
279.816
279.805
279.795
279.786
279.777
279.874
279.864
279.855
279.846
279.838
279.83
279.913
279.905
279.897
279.889
279.882
279.875
279.944
279.938
279.931
279.925
279.918
279.912
279.968
279.963
279.957
279.952
279.947
279.942
279.987
279.982
279.978
279.973
279.969
279.964
279.981
279.994
280.004
280.013
280.02
280.026
280.032
280.038
280.044
280.05
280.056
280.063
280.069
280.075
280.081
280.087
280.093
280.099
280.104
280.109
280.115
280.12
280.124
280.129
280.134
280.139
280.143
280.148
279.985
279.998
280.008
280.016
280.022
280.029
280.035
280.041
280.047
280.053
280.059
280.065
280.071
280.077
280.083
280.089
280.095
280.1
280.106
280.111
280.116
280.121
280.125
280.13
280.135
280.139
280.143
280.148
279.989
280.001
280.011
280.019
280.025
280.032
280.038
280.043
280.049
280.056
280.062
280.068
280.074
280.08
280.086
280.091
280.097
280.102
280.107
280.112
280.117
280.122
280.126
280.131
280.135
280.139
280.144
280.148
279.993
280.005
280.014
280.022
280.028
280.034
280.04
280.046
280.052
280.058
280.064
280.07
280.076
280.082
280.088
280.093
280.099
280.104
280.109
280.114
280.118
280.123
280.127
280.132
280.136
280.14
280.144
280.148
279.997
280.008
280.017
280.025
280.031
280.037
280.043
280.049
280.055
280.061
280.067
280.073
280.079
280.084
280.09
280.095
280.101
280.106
280.11
280.115
280.12
280.124
280.128
280.132
280.136
280.14
280.144
280.148
280.001
280.012
280.021
280.028
280.034
280.04
280.046
280.052
280.058
280.064
280.069
280.075
280.081
280.087
280.092
280.097
280.102
280.107
280.112
280.117
280.121
280.125
280.129
280.133
280.137
280.141
280.144
280.148
286.896
285.807
284.546
283.316
282.234
281.352
280.68
280.203
279.89
279.707
279.621
279.602
279.625
279.672
279.728
279.785
279.838
279.884
279.921
279.951
279.974
279.992
286.655
285.525
284.264
283.063
282.024
281.19
280.564
280.126
279.845
279.686
279.616
279.608
279.637
279.686
279.742
279.799
279.85
279.894
279.929
279.958
279.98
279.996
286.375
285.21
283.96
282.796
281.808
281.027
280.449
280.052
279.803
279.668
279.614
279.615
279.65
279.701
279.757
279.812
279.862
279.904
279.938
279.965
279.985
280.001
286.048
284.854
283.626
282.513
281.584
280.862
280.336
279.981
279.765
279.653
279.615
279.625
279.664
279.717
279.773
279.827
279.874
279.914
279.946
279.971
279.991
280.006
285.662
284.451
283.263
282.212
281.352
280.694
280.224
279.913
279.729
279.64
279.618
279.637
279.68
279.734
279.789
279.841
279.886
279.924
279.954
279.978
279.996
280.01
285.211
284.006
282.873
281.897
281.114
280.526
280.113
279.848
279.697
279.631
279.623
279.65
279.697
279.751
279.806
279.856
279.899
279.934
279.962
279.984
280.001
280.014
284.696
283.527
282.467
281.576
280.876
280.361
280.007
279.787
279.669
279.625
279.63
279.665
279.715
279.769
279.822
279.87
279.911
279.944
279.97
279.991
280.007
280.019
284.145
283.033
282.058
281.26
280.645
280.203
279.908
279.732
279.646
279.622
279.64
279.681
279.733
279.788
279.839
279.885
279.923
279.954
279.978
279.997
280.011
280.023
283.582
282.544
281.661
280.957
280.428
280.058
279.819
279.685
279.628
279.623
279.652
279.698
279.752
279.806
279.856
279.899
279.934
279.963
279.985
280.003
280.016
280.027
283.03
282.075
281.288
280.676
280.23
279.928
279.742
279.647
279.616
279.628
279.666
279.717
279.772
279.825
279.872
279.912
279.945
279.972
279.992
280.008
280.021
280.031
282.505
281.638
280.946
280.424
280.056
279.816
279.679
279.618
279.61
279.637
279.682
279.737
279.792
279.843
279.888
279.925
279.956
279.98
279.999
280.013
280.025
280.034
282.014
281.24
280.641
280.204
279.907
279.724
279.629
279.599
279.611
279.649
279.701
279.757
279.812
279.861
279.903
279.938
279.966
279.988
280.005
280.018
280.029
280.038
281.569
280.888
280.377
280.017
279.784
279.651
279.594
279.589
279.617
279.665
279.721
279.778
279.831
279.878
279.917
279.95
279.975
279.995
280.011
280.023
280.033
280.041
281.176
280.583
280.153
279.863
279.686
279.597
279.571
279.587
279.629
279.684
279.742
279.799
279.851
279.895
279.931
279.961
279.984
280.002
280.016
280.027
280.036
280.044
280.838
280.326
279.968
279.74
279.612
279.56
279.56
279.593
279.645
279.704
279.764
279.82
279.869
279.91
279.944
279.971
279.992
280.008
280.021
280.031
280.039
280.047
280.55
280.112
279.82
279.645
279.559
279.537
279.558
279.605
279.664
279.726
279.786
279.84
279.887
279.925
279.956
279.98
279.999
280.014
280.025
280.034
280.042
280.049
280.31
279.939
279.704
279.574
279.523
279.527
279.564
279.621
279.685
279.749
279.808
279.859
279.903
279.938
279.966
279.988
280.005
280.018
280.029
280.038
280.045
280.052
280.114
279.802
279.616
279.525
279.503
279.526
279.576
279.64
279.707
279.771
279.828
279.877
279.918
279.95
279.976
279.996
280.011
280.023
280.032
280.04
280.047
280.054
279.96
279.698
279.552
279.493
279.494
279.532
279.592
279.66
279.729
279.792
279.847
279.894
279.931
279.961
279.984
280.002
280.016
280.027
280.035
280.043
280.05
280.056
279.843
279.622
279.509
279.475
279.494
279.544
279.61
279.681
279.75
279.812
279.865
279.908
279.943
279.971
279.992
280.008
280.02
280.03
280.038
280.045
280.052
280.058
279.756
279.568
279.482
279.468
279.5
279.559
279.63
279.702
279.77
279.83
279.881
279.921
279.954
279.979
279.998
280.012
280.024
280.033
280.04
280.047
280.054
280.06
279.694
279.533
279.468
279.469
279.511
279.576
279.649
279.722
279.789
279.847
279.894
279.933
279.963
279.986
280.003
280.016
280.027
280.035
280.042
280.049
280.055
280.061
279.653
279.513
279.464
279.476
279.525
279.594
279.668
279.74
279.805
279.861
279.906
279.942
279.97
279.991
280.007
280.02
280.029
280.037
280.044
280.051
280.057
280.063
279.628
279.504
279.466
279.486
279.54
279.611
279.686
279.757
279.82
279.873
279.917
279.951
279.977
279.996
280.011
280.022
280.031
280.039
280.046
280.052
280.058
280.064
279.615
279.502
279.473
279.499
279.556
279.627
279.701
279.771
279.833
279.884
279.925
279.957
279.982
280
280.014
280.024
280.033
280.04
280.047
280.053
280.059
280.066
279.609
279.506
279.482
279.511
279.57
279.642
279.715
279.784
279.843
279.893
279.932
279.963
279.986
280.003
280.016
280.026
280.034
280.041
280.048
280.054
280.06
280.067
279.61
279.512
279.493
279.524
279.583
279.655
279.727
279.794
279.852
279.9
279.938
279.967
279.989
280.005
280.018
280.027
280.035
280.042
280.049
280.055
280.061
280.068
279.614
279.519
279.503
279.535
279.595
279.666
279.737
279.803
279.859
279.906
279.942
279.97
279.991
280.007
280.019
280.028
280.036
280.043
280.049
280.056
280.062
280.069
279.618
279.527
279.512
279.545
279.604
279.675
279.745
279.81
279.865
279.91
279.946
279.973
279.993
280.009
280.02
280.029
280.037
280.044
280.05
280.056
280.063
280.069
279.623
279.534
279.519
279.553
279.612
279.682
279.751
279.815
279.869
279.913
279.948
279.975
279.995
280.01
280.021
280.03
280.037
280.044
280.05
280.057
280.063
280.07
279.628
279.539
279.525
279.559
279.618
279.687
279.756
279.818
279.872
279.916
279.95
279.976
279.996
280.01
280.021
280.03
280.038
280.044
280.051
280.057
280.064
280.07
279.632
279.543
279.529
279.563
279.621
279.69
279.758
279.821
279.874
279.917
279.951
279.977
279.996
280.011
280.022
280.03
280.038
280.045
280.051
280.057
280.064
280.07
279.634
279.545
279.531
279.564
279.623
279.691
279.76
279.822
279.875
279.918
279.952
279.977
279.996
280.011
280.022
280.031
280.038
280.045
280.051
280.057
280.064
280.071
280.005
280.016
280.024
280.031
280.037
280.043
280.049
280.055
280.061
280.066
280.072
280.078
280.084
280.089
280.094
280.099
280.104
280.109
280.114
280.118
280.122
280.126
280.13
280.134
280.138
280.141
280.145
280.148
280.009
280.019
280.027
280.034
280.04
280.046
280.052
280.058
280.063
280.069
280.075
280.08
280.086
280.091
280.097
280.102
280.106
280.111
280.115
280.119
280.123
280.127
280.131
280.135
280.138
280.142
280.145
280.148
280.013
280.023
280.03
280.037
280.043
280.049
280.055
280.061
280.066
280.072
280.078
280.083
280.088
280.094
280.099
280.104
280.108
280.113
280.117
280.121
280.125
280.128
280.132
280.135
280.139
280.142
280.145
280.148
280.017
280.026
280.034
280.04
280.046
280.052
280.058
280.063
280.069
280.075
280.08
280.086
280.091
280.096
280.101
280.106
280.11
280.114
280.118
280.122
280.126
280.13
280.133
280.136
280.139
280.142
280.145
280.149
280.021
280.03
280.037
280.043
280.049
280.055
280.061
280.066
280.072
280.077
280.083
280.088
280.093
280.098
280.103
280.108
280.112
280.116
280.12
280.124
280.127
280.131
280.134
280.137
280.14
280.143
280.146
280.149
280.025
280.033
280.04
280.046
280.052
280.058
280.063
280.069
280.075
280.08
280.086
280.091
280.096
280.101
280.105
280.11
280.114
280.118
280.122
280.125
280.129
280.132
280.135
280.138
280.141
280.143
280.146
280.149
280.028
280.036
280.043
280.049
280.055
280.061
280.066
280.072
280.077
280.083
280.088
280.093
280.098
280.103
280.108
280.112
280.116
280.12
280.123
280.127
280.13
280.133
280.136
280.139
280.141
280.144
280.146
280.149
280.032
280.039
280.046
280.052
280.058
280.064
280.069
280.075
280.08
280.086
280.091
280.096
280.101
280.105
280.11
280.114
280.118
280.121
280.125
280.128
280.131
280.134
280.137
280.139
280.142
280.144
280.147
280.149
280.035
280.043
280.049
280.055
280.061
280.066
280.072
280.077
280.083
280.088
280.093
280.098
280.103
280.108
280.112
280.116
280.12
280.123
280.126
280.129
280.132
280.135
280.138
280.14
280.142
280.145
280.147
280.149
280.039
280.046
280.052
280.058
280.064
280.069
280.075
280.08
280.086
280.091
280.096
280.101
280.105
280.11
280.114
280.118
280.121
280.125
280.128
280.131
280.134
280.136
280.138
280.141
280.143
280.145
280.147
280.149
280.042
280.049
280.055
280.061
280.066
280.072
280.077
280.083
280.088
280.094
280.099
280.103
280.108
280.112
280.116
280.12
280.123
280.126
280.129
280.132
280.135
280.137
280.139
280.141
280.143
280.145
280.147
280.149
280.045
280.051
280.057
280.063
280.069
280.075
280.08
280.086
280.091
280.096
280.101
280.106
280.11
280.114
280.118
280.122
280.125
280.128
280.131
280.133
280.136
280.138
280.14
280.142
280.144
280.146
280.147
280.149
280.048
280.054
280.06
280.066
280.072
280.077
280.083
280.088
280.094
280.099
280.103
280.108
280.112
280.116
280.12
280.124
280.127
280.13
280.132
280.135
280.137
280.139
280.141
280.143
280.145
280.146
280.148
280.149
280.05
280.057
280.063
280.068
280.074
280.08
280.085
280.091
280.096
280.101
280.106
280.11
280.114
280.118
280.122
280.125
280.128
280.131
280.134
280.136
280.138
280.14
280.142
280.144
280.145
280.147
280.148
280.149
280.053
280.059
280.065
280.071
280.077
280.082
280.088
280.093
280.098
280.103
280.108
280.113
280.117
280.12
280.124
280.127
280.13
280.133
280.135
280.137
280.139
280.141
280.143
280.144
280.146
280.147
280.148
280.149
280.056
280.062
280.068
280.073
280.079
280.085
280.09
280.096
280.101
280.106
280.11
280.115
280.119
280.122
280.126
280.129
280.132
280.134
280.136
280.138
280.14
280.142
280.143
280.145
280.146
280.147
280.148
280.149
280.058
280.064
280.07
280.076
280.082
280.087
280.093
280.098
280.103
280.108
280.112
280.117
280.121
280.124
280.127
280.13
280.133
280.135
280.138
280.139
280.141
280.143
280.144
280.145
280.147
280.148
280.149
280.15
280.06
280.066
280.072
280.078
280.084
280.089
280.095
280.1
280.105
280.11
280.115
280.119
280.122
280.126
280.129
280.132
280.134
280.137
280.139
280.141
280.142
280.144
280.145
280.146
280.147
280.148
280.149
280.15
280.062
280.068
280.074
280.08
280.086
280.092
280.097
280.102
280.107
280.112
280.117
280.121
280.124
280.128
280.131
280.133
280.136
280.138
280.14
280.142
280.143
280.144
280.145
280.146
280.147
280.148
280.149
280.15
280.064
280.07
280.076
280.082
280.088
280.094
280.099
280.105
280.109
280.114
280.118
280.122
280.126
280.129
280.132
280.135
280.137
280.139
280.141
280.143
280.144
280.145
280.146
280.147
280.148
280.148
280.149
280.15
280.066
280.072
280.078
280.084
280.09
280.096
280.101
280.106
280.111
280.116
280.12
280.124
280.128
280.131
280.134
280.136
280.138
280.14
280.142
280.143
280.145
280.146
280.147
280.147
280.148
280.149
280.149
280.15
280.068
280.074
280.08
280.086
280.092
280.098
280.103
280.108
280.113
280.118
280.122
280.126
280.129
280.132
280.135
280.137
280.139
280.141
280.143
280.144
280.145
280.146
280.147
280.148
280.149
280.149
280.149
280.15
280.069
280.075
280.082
280.088
280.094
280.099
280.105
280.11
280.115
280.119
280.123
280.127
280.13
280.133
280.136
280.138
280.141
280.142
280.144
280.145
280.146
280.147
280.148
280.148
280.149
280.149
280.15
280.15
280.071
280.077
280.083
280.089
280.095
280.101
280.106
280.112
280.116
280.121
280.125
280.128
280.132
280.135
280.137
280.14
280.141
280.143
280.145
280.146
280.147
280.148
280.148
280.149
280.149
280.149
280.15
280.15
280.072
280.078
280.085
280.091
280.097
280.102
280.108
280.113
280.118
280.122
280.126
280.13
280.133
280.136
280.138
280.14
280.142
280.144
280.145
280.146
280.147
280.148
280.149
280.149
280.149
280.15
280.15
280.15
280.073
280.079
280.086
280.092
280.098
280.104
280.109
280.114
280.119
280.123
280.127
280.131
280.134
280.137
280.139
280.141
280.143
280.145
280.146
280.147
280.148
280.149
280.149
280.149
280.15
280.15
280.15
280.15
280.074
280.081
280.087
280.093
280.099
280.105
280.11
280.115
280.12
280.124
280.128
280.132
280.135
280.138
280.14
280.142
280.144
280.145
280.147
280.148
280.148
280.149
280.149
280.15
280.15
280.15
280.15
280.15
280.075
280.081
280.088
280.094
280.1
280.106
280.111
280.116
280.121
280.125
280.129
280.133
280.136
280.138
280.141
280.143
280.144
280.146
280.147
280.148
280.149
280.149
280.15
280.15
280.15
280.15
280.15
280.15
280.076
280.082
280.089
280.095
280.101
280.107
280.112
280.117
280.122
280.126
280.13
280.133
280.136
280.139
280.141
280.143
280.145
280.146
280.147
280.148
280.149
280.15
280.15
280.15
280.15
280.15
280.15
280.15
280.076
280.083
280.089
280.096
280.102
280.107
280.113
280.118
280.122
280.127
280.13
280.134
280.137
280.139
280.142
280.144
280.145
280.147
280.148
280.149
280.149
280.15
280.15
280.15
280.15
280.15
280.15
280.15
280.077
280.083
280.09
280.096
280.102
280.108
280.113
280.118
280.123
280.127
280.131
280.134
280.137
280.14
280.142
280.144
280.146
280.147
280.148
280.149
280.149
280.15
280.15
280.15
280.15
280.15
280.15
280.15
280.077
280.084
280.09
280.097
280.103
280.108
280.114
280.119
280.123
280.127
280.131
280.134
280.137
280.14
280.142
280.144
280.146
280.147
280.148
280.149
280.15
280.15
280.15
280.15
280.15
280.15
280.15
280.15
280.077
280.084
280.09
280.097
280.103
280.108
280.114
280.119
280.123
280.127
280.131
280.135
280.137
280.14
280.142
280.144
280.146
280.147
280.148
280.149
280.15
280.15
280.15
280.15
280.15
280.15
280.15
280.15
279.99
279.973
279.949
279.919
279.881
279.835
279.782
279.724
279.667
279.62
279.597
279.617
279.704
279.888
280.205
280.688
281.366
282.256
283.345
284.58
285.843
286.929
279.995
279.978
279.956
279.927
279.891
279.847
279.795
279.738
279.68
279.631
279.602
279.612
279.683
279.845
280.131
280.577
281.212
282.057
283.106
284.316
285.581
286.707
280
279.984
279.963
279.935
279.901
279.858
279.808
279.752
279.695
279.644
279.61
279.61
279.666
279.806
280.062
280.469
281.059
281.855
282.859
284.036
285.293
286.453
280.004
279.989
279.969
279.944
279.911
279.87
279.822
279.768
279.711
279.658
279.619
279.61
279.652
279.769
279.995
280.362
280.904
281.646
282.597
283.73
284.97
286.16
280.009
279.994
279.976
279.952
279.921
279.882
279.836
279.784
279.727
279.673
279.631
279.613
279.64
279.736
279.93
280.256
280.747
281.43
282.318
283.397
284.607
285.82
280.013
280
279.982
279.96
279.931
279.895
279.851
279.8
279.745
279.69
279.644
279.618
279.632
279.706
279.868
280.152
280.588
281.206
282.025
283.037
284.202
285.42
280.017
280.005
279.989
279.968
279.941
279.906
279.865
279.816
279.762
279.707
279.658
279.626
279.626
279.678
279.81
280.05
280.43
280.98
281.722
282.658
283.762
284.962
280.021
280.01
279.995
279.975
279.95
279.918
279.879
279.833
279.78
279.725
279.674
279.635
279.622
279.655
279.756
279.953
280.276
280.756
281.417
282.268
283.297
284.457
280.025
280.014
280
279.982
279.959
279.93
279.893
279.849
279.798
279.744
279.691
279.646
279.623
279.636
279.708
279.863
280.131
280.541
281.118
281.878
282.82
283.911
280.029
280.019
280.006
279.989
279.968
279.941
279.906
279.865
279.817
279.763
279.709
279.66
279.626
279.623
279.667
279.784
279.998
280.34
280.834
281.502
282.351
283.362
280.033
280.023
280.011
279.996
279.977
279.951
279.92
279.881
279.835
279.783
279.728
279.675
279.634
279.615
279.635
279.716
279.881
280.157
280.573
281.15
281.903
282.83
280.036
280.027
280.016
280.002
279.984
279.961
279.932
279.896
279.853
279.802
279.748
279.693
279.645
279.613
279.612
279.661
279.781
279.998
280.338
280.828
281.485
282.314
280.039
280.031
280.021
280.008
279.992
279.971
279.944
279.911
279.87
279.822
279.768
279.712
279.659
279.617
279.598
279.618
279.698
279.862
280.134
280.542
281.107
281.844
280.042
280.035
280.025
280.014
279.999
279.98
279.955
279.925
279.887
279.841
279.789
279.733
279.676
279.626
279.592
279.589
279.634
279.75
279.961
280.294
280.775
281.423
280.045
280.038
280.029
280.019
280.005
279.988
279.966
279.938
279.903
279.86
279.81
279.754
279.695
279.639
279.594
279.571
279.587
279.662
279.819
280.084
280.486
281.048
280.048
280.041
280.033
280.023
280.011
279.995
279.976
279.95
279.918
279.878
279.83
279.776
279.716
279.656
279.602
279.563
279.555
279.595
279.705
279.911
280.24
280.719
280.051
280.044
280.036
280.027
280.016
280.002
279.984
279.961
279.932
279.895
279.85
279.797
279.738
279.675
279.615
279.564
279.537
279.548
279.618
279.772
280.037
280.441
280.053
280.046
280.039
280.031
280.021
280.008
279.992
279.971
279.944
279.91
279.869
279.818
279.76
279.697
279.632
279.572
279.529
279.517
279.554
279.664
279.874
280.211
280.055
280.049
280.042
280.034
280.025
280.013
279.999
279.98
279.956
279.925
279.886
279.838
279.782
279.718
279.651
279.585
279.531
279.5
279.51
279.584
279.748
280.031
280.057
280.051
280.044
280.037
280.028
280.018
280.005
279.988
279.966
279.938
279.901
279.856
279.802
279.74
279.671
279.602
279.539
279.494
279.483
279.527
279.653
279.889
280.059
280.053
280.046
280.039
280.032
280.022
280.01
279.995
279.975
279.949
279.915
279.873
279.821
279.761
279.692
279.62
279.552
279.496
279.469
279.491
279.585
279.782
280.061
280.055
280.048
280.042
280.034
280.025
280.015
280.001
279.982
279.959
279.928
279.888
279.839
279.78
279.713
279.64
279.567
279.505
279.466
279.47
279.54
279.707
280.062
280.056
280.05
280.043
280.036
280.028
280.018
280.005
279.989
279.967
279.938
279.901
279.854
279.798
279.732
279.659
279.585
279.517
279.47
279.461
279.514
279.658
280.064
280.058
280.051
280.045
280.038
280.03
280.021
280.009
279.994
279.974
279.947
279.912
279.868
279.814
279.75
279.678
279.603
279.532
279.479
279.461
279.5
279.627
280.065
280.059
280.053
280.046
280.04
280.032
280.024
280.013
279.998
279.98
279.955
279.922
279.88
279.827
279.765
279.695
279.62
279.548
279.491
279.466
279.496
279.61
280.066
280.06
280.054
280.047
280.041
280.034
280.026
280.015
280.002
279.984
279.961
279.929
279.889
279.839
279.779
279.71
279.635
279.563
279.504
279.475
279.498
279.603
280.067
280.061
280.055
280.048
280.042
280.035
280.027
280.017
280.005
279.988
279.965
279.936
279.897
279.849
279.79
279.723
279.649
279.577
279.517
279.486
279.505
279.603
280.068
280.062
280.055
280.049
280.043
280.036
280.028
280.019
280.007
279.991
279.969
279.941
279.904
279.857
279.8
279.734
279.661
279.59
279.53
279.497
279.513
279.607
280.069
280.063
280.056
280.05
280.043
280.037
280.029
280.02
280.008
279.993
279.972
279.945
279.909
279.863
279.807
279.742
279.671
279.601
279.541
279.507
279.522
279.614
280.07
280.063
280.057
280.05
280.044
280.037
280.03
280.021
280.009
279.994
279.974
279.948
279.912
279.868
279.813
279.749
279.679
279.609
279.55
279.516
279.53
279.619
280.07
280.064
280.057
280.051
280.044
280.038
280.03
280.021
280.01
279.995
279.976
279.95
279.915
279.871
279.817
279.754
279.685
279.616
279.557
279.523
279.537
279.626
280.07
280.064
280.057
280.051
280.044
280.038
280.03
280.022
280.011
279.996
279.977
279.951
279.917
279.873
279.82
279.758
279.689
279.62
279.561
279.528
279.542
279.631
280.071
280.064
280.057
280.051
280.045
280.038
280.03
280.022
280.011
279.996
279.977
279.951
279.918
279.875
279.822
279.759
279.691
279.623
279.564
279.531
279.545
279.634
280.148
280.145
280.141
280.137
280.134
280.13
280.126
280.122
280.117
280.113
280.108
280.104
280.099
280.093
280.088
280.082
280.077
280.071
280.065
280.059
280.054
280.048
280.042
280.036
280.03
280.023
280.014
280.004
280.148
280.145
280.141
280.138
280.134
280.131
280.127
280.123
280.119
280.115
280.11
280.105
280.101
280.096
280.09
280.085
280.079
280.074
280.068
280.062
280.056
280.051
280.045
280.039
280.033
280.026
280.018
280.008
280.148
280.145
280.142
280.139
280.135
280.132
280.128
280.124
280.12
280.116
280.112
280.107
280.103
280.098
280.093
280.087
280.082
280.076
280.071
280.065
280.059
280.054
280.048
280.042
280.036
280.029
280.021
280.012
280.148
280.145
280.142
280.139
280.136
280.133
280.129
280.125
280.122
280.118
280.114
280.109
280.105
280.1
280.095
280.09
280.085
280.079
280.073
280.068
280.062
280.056
280.051
280.045
280.039
280.032
280.025
280.016
280.149
280.146
280.143
280.14
280.137
280.133
280.13
280.127
280.123
280.119
280.115
280.111
280.107
280.102
280.097
280.092
280.087
280.082
280.076
280.071
280.065
280.059
280.054
280.048
280.042
280.036
280.028
280.02
280.149
280.146
280.143
280.14
280.137
280.134
280.131
280.128
280.125
280.121
280.117
280.113
280.109
280.104
280.1
280.095
280.09
280.084
280.079
280.073
280.068
280.062
280.057
280.051
280.045
280.039
280.032
280.023
280.149
280.146
280.144
280.141
280.138
280.135
280.132
280.129
280.126
280.123
280.119
280.115
280.111
280.107
280.102
280.097
280.092
280.087
280.082
280.076
280.071
280.065
280.06
280.054
280.048
280.042
280.035
280.027
280.149
280.146
280.144
280.142
280.139
280.136
280.133
280.131
280.127
280.124
280.121
280.117
280.113
280.109
280.104
280.1
280.095
280.09
280.084
280.079
280.074
280.068
280.062
280.057
280.051
280.045
280.038
280.031
280.149
280.147
280.144
280.142
280.14
280.137
280.135
280.132
280.129
280.126
280.122
280.119
280.115
280.111
280.107
280.102
280.097
280.092
280.087
280.082
280.076
280.071
280.065
280.06
280.054
280.048
280.041
280.034
280.149
280.147
280.145
280.143
280.14
280.138
280.136
280.133
280.13
280.127
280.124
280.121
280.117
280.113
280.109
280.104
280.1
280.095
280.09
280.084
280.079
280.074
280.068
280.062
280.057
280.051
280.044
280.037
280.149
280.147
280.145
280.143
280.141
280.139
280.137
280.134
280.132
280.129
280.126
280.122
280.119
280.115
280.111
280.107
280.102
280.097
280.092
280.087
280.082
280.076
280.071
280.065
280.059
280.054
280.047
280.041
280.149
280.147
280.146
280.144
280.142
280.14
280.138
280.135
280.133
280.13
280.127
280.124
280.121
280.117
280.113
280.109
280.105
280.1
280.095
280.09
280.085
280.079
280.073
280.068
280.062
280.056
280.05
280.044
280.149
280.148
280.146
280.144
280.143
280.141
280.139
280.137
280.134
280.132
280.129
280.126
280.123
280.119
280.115
280.111
280.107
280.102
280.098
280.092
280.087
280.082
280.076
280.071
280.065
280.059
280.053
280.047
280.149
280.148
280.146
280.145
280.143
280.142
280.14
280.138
280.135
280.133
280.13
280.128
280.125
280.121
280.118
280.114
280.109
280.105
280.1
280.095
280.09
280.084
280.079
280.073
280.067
280.062
280.056
280.049
280.149
280.148
280.147
280.145
280.144
280.142
280.141
280.139
280.137
280.134
280.132
280.129
280.126
280.123
280.12
280.116
280.112
280.107
280.102
280.097
280.092
280.087
280.081
280.076
280.07
280.064
280.058
280.052
280.149
280.148
280.147
280.146
280.145
280.143
280.142
280.14
280.138
280.136
280.133
280.131
280.128
280.125
280.121
280.118
280.114
280.109
280.105
280.1
280.095
280.089
280.084
280.078
280.072
280.067
280.061
280.055
280.149
280.148
280.147
280.146
280.145
280.144
280.142
280.141
280.139
280.137
280.135
280.132
280.13
280.127
280.123
280.12
280.116
280.112
280.107
280.102
280.097
280.092
280.086
280.081
280.075
280.069
280.063
280.057
280.15
280.149
280.148
280.147
280.146
280.145
280.143
280.142
280.14
280.138
280.136
280.134
280.131
280.128
280.125
280.122
280.118
280.114
280.109
280.104
280.099
280.094
280.089
280.083
280.077
280.071
280.065
280.059
280.15
280.149
280.148
280.147
280.146
280.145
280.144
280.143
280.141
280.139
280.137
280.135
280.133
280.13
280.127
280.124
280.12
280.116
280.111
280.107
280.102
280.096
280.091
280.085
280.079
280.073
280.067
280.061
280.15
280.149
280.148
280.148
280.147
280.146
280.145
280.144
280.142
280.141
280.139
280.137
280.134
280.132
280.129
280.125
280.122
280.118
280.113
280.109
280.104
280.098
280.093
280.087
280.081
280.075
280.069
280.063
280.15
280.149
280.149
280.148
280.147
280.146
280.145
280.144
280.143
280.142
280.14
280.138
280.136
280.133
280.13
280.127
280.123
280.119
280.115
280.111
280.106
280.1
280.095
280.089
280.083
280.077
280.071
280.065
280.15
280.149
280.149
280.148
280.148
280.147
280.146
280.145
280.144
280.143
280.141
280.139
280.137
280.134
280.132
280.128
280.125
280.121
280.117
280.112
280.108
280.102
280.097
280.091
280.085
280.079
280.073
280.067
280.15
280.15
280.149
280.149
280.148
280.148
280.147
280.146
280.145
280.143
280.142
280.14
280.138
280.136
280.133
280.13
280.126
280.123
280.119
280.114
280.109
280.104
280.099
280.093
280.087
280.081
280.075
280.069
280.15
280.15
280.149
280.149
280.149
280.148
280.147
280.147
280.145
280.144
280.143
280.141
280.139
280.137
280.134
280.131
280.128
280.124
280.12
280.116
280.111
280.106
280.1
280.095
280.089
280.082
280.076
280.07
280.15
280.15
280.15
280.149
280.149
280.148
280.148
280.147
280.146
280.145
280.144
280.142
280.14
280.138
280.135
280.132
280.129
280.126
280.122
280.117
280.112
280.107
280.102
280.096
280.09
280.084
280.078
280.071
280.15
280.15
280.15
280.15
280.149
280.149
280.148
280.148
280.147
280.146
280.144
280.143
280.141
280.139
280.136
280.133
280.13
280.127
280.123
280.118
280.114
280.109
280.103
280.097
280.091
280.085
280.079
280.073
280.15
280.15
280.15
280.15
280.15
280.149
280.149
280.148
280.147
280.146
280.145
280.144
280.142
280.14
280.137
280.134
280.131
280.128
280.124
280.12
280.115
280.11
280.104
280.099
280.093
280.086
280.08
280.074
280.15
280.15
280.15
280.15
280.15
280.15
280.149
280.149
280.148
280.147
280.146
280.144
280.142
280.14
280.138
280.135
280.132
280.129
280.125
280.121
280.116
280.111
280.106
280.1
280.094
280.088
280.081
280.075
280.15
280.15
280.15
280.15
280.15
280.15
280.149
280.149
280.148
280.147
280.146
280.145
280.143
280.141
280.139
280.136
280.133
280.13
280.126
280.121
280.117
280.112
280.106
280.101
280.095
280.088
280.082
280.075
280.15
280.15
280.15
280.15
280.15
280.15
280.15
280.149
280.149
280.148
280.146
280.145
280.143
280.141
280.139
280.137
280.134
280.13
280.126
280.122
280.118
280.113
280.107
280.101
280.095
280.089
280.083
280.076
280.15
280.15
280.15
280.15
280.15
280.15
280.15
280.149
280.149
280.148
280.147
280.145
280.144
280.142
280.14
280.137
280.134
280.131
280.127
280.123
280.118
280.113
280.108
280.102
280.096
280.09
280.083
280.077
280.15
280.15
280.15
280.15
280.15
280.15
280.15
280.15
280.149
280.148
280.147
280.146
280.144
280.142
280.14
280.137
280.134
280.131
280.127
280.123
280.119
280.114
280.108
280.102
280.096
280.09
280.084
280.077
280.15
280.15
280.15
280.15
280.15
280.15
280.15
280.15
280.149
280.148
280.147
280.146
280.144
280.142
280.14
280.137
280.135
280.131
280.127
280.123
280.119
280.114
280.108
280.103
280.097
280.09
280.084
280.077
287.337
287.472
287.512
287.451
287.314
287.133
287.005
286.895
286.742
286.549
286.327
286.091
286.015
285.813
285.586
285.342
285.09
284.835
284.764
284.546
284.31
284.066
283.822
283.581
283.503
283.304
283.092
282.877
282.664
282.457
282.374
282.21
282.037
281.862
281.69
281.525
281.446
281.32
281.188
281.056
280.927
280.804
280.736
280.646
280.552
280.459
280.369
280.284
280.23
280.17
280.108
280.047
279.99
279.937
279.898
279.862
279.825
279.79
279.757
279.728
279.704
279.686
279.667
279.651
279.636
279.625
279.612
279.606
279.601
279.596
279.594
279.594
279.591
279.593
279.595
279.599
279.604
279.611
279.614
279.62
279.627
279.635
279.644
279.655
279.661
279.669
279.678
279.688
279.699
279.711
279.718
279.727
279.736
279.747
279.758
279.769
279.776
279.784
279.793
279.803
279.813
279.824
279.829
279.836
279.845
279.853
279.862
279.872
279.874
279.881
279.888
279.895
279.903
279.911
279.911
279.917
279.923
279.929
279.936
279.943
279.94
279.946
279.951
279.956
279.962
279.967
279.963
279.967
279.972
279.976
279.981
279.986
280
280.011
280.019
280.027
280.033
280.039
280.045
280.051
280.057
280.062
280.068
280.074
280.08
280.086
280.091
280.096
280.102
280.107
280.111
280.116
280.12
280.125
280.129
280.133
280.137
280.141
280.144
280.148
279.996
280.007
280.016
280.024
280.03
280.036
280.042
280.048
280.054
280.06
280.066
280.072
280.078
280.083
280.089
280.094
280.1
280.105
280.11
280.114
280.119
280.123
280.128
280.132
280.136
280.14
280.144
280.148
279.992
280.004
280.013
280.02
280.027
280.033
280.039
280.045
280.051
280.057
280.063
280.069
280.075
280.081
280.087
280.092
280.098
280.103
280.108
280.113
280.118
280.122
280.127
280.131
280.135
280.14
280.144
280.148
279.988
280
280.01
280.017
280.024
280.03
280.036
280.042
280.048
280.054
280.06
280.067
280.073
280.079
280.085
280.09
280.096
280.101
280.107
280.112
280.117
280.121
280.126
280.13
280.135
280.139
280.144
280.148
279.984
279.997
280.006
280.014
280.021
280.027
280.034
280.04
280.046
280.052
280.058
280.064
280.07
280.076
280.082
280.088
280.094
280.1
280.105
280.11
280.115
280.12
280.125
280.13
280.134
280.139
280.143
280.148
279.98
279.993
280.003
280.011
280.018
280.025
280.031
280.037
280.043
280.049
280.055
280.062
280.068
280.074
280.08
280.086
280.092
280.098
280.103
280.109
280.114
280.119
280.124
280.129
280.134
280.138
280.143
280.148
287.334
287.334
287.334
287.334
287.334
287.334
287.334
287.334
287.334
287.334
287.334
287.334
287.334
287.334
287.334
287.334
287.334
287.334
287.334
287.334
287.334
287.334
287.334
287.334
287.335
287.335
287.335
287.335
287.335
287.335
287.334
287.332
287.33
287.326
287.319
287.308
287.292
287.27
287.244
287.23
287.456
287.456
287.456
287.456
287.456
287.456
287.457
287.457
287.457
287.457
287.457
287.457
287.457
287.457
287.457
287.457
287.457
287.458
287.458
287.458
287.458
287.459
287.459
287.459
287.46
287.46
287.461
287.461
287.461
287.46
287.458
287.454
287.447
287.435
287.416
287.386
287.343
287.281
287.198
287.1
286.707
286.707
286.707
286.707
286.707
286.707
286.707
286.707
286.707
286.707
286.708
286.708
286.708
286.708
286.708
286.709
286.709
286.709
286.709
286.71
286.71
286.711
286.711
286.712
286.713
286.714
286.715
286.715
286.715
286.714
286.712
286.706
286.695
286.678
286.65
286.607
286.545
286.457
286.339
286.191
285.526
285.526
285.526
285.526
285.526
285.526
285.526
285.526
285.527
285.527
285.527
285.527
285.527
285.528
285.528
285.528
285.529
285.529
285.529
285.53
285.531
285.531
285.532
285.533
285.534
285.535
285.537
285.538
285.538
285.537
285.534
285.528
285.516
285.496
285.464
285.416
285.346
285.248
285.12
284.957
284.219
284.219
284.219
284.219
284.219
284.219
284.219
284.219
284.219
284.22
284.22
284.22
284.221
284.221
284.221
284.222
284.222
284.223
284.223
284.224
284.225
284.225
284.227
284.228
284.229
284.231
284.232
284.234
284.235
284.234
284.232
284.226
284.214
284.194
284.163
284.115
284.047
283.954
283.832
283.681
282.978
282.978
282.978
282.978
282.978
282.979
282.979
282.979
282.979
282.979
282.98
282.98
282.98
282.981
282.981
282.982
282.982
282.983
282.983
282.984
282.985
282.986
282.987
282.989
282.991
282.992
282.994
282.996
282.998
282.998
282.996
282.992
282.982
282.964
282.936
282.895
282.835
282.754
282.65
282.523
281.91
281.91
281.91
281.911
281.911
281.911
281.911
281.911
281.912
281.912
281.912
281.913
281.913
281.914
281.914
281.915
281.915
281.916
281.917
281.917
281.918
281.92
281.921
281.923
281.924
281.927
281.929
281.931
281.933
281.934
281.934
281.931
281.924
281.91
281.888
281.854
281.807
281.742
281.66
281.561
281.059
281.059
281.059
281.059
281.06
281.06
281.06
281.06
281.061
281.061
281.061
281.062
281.062
281.063
281.063
281.064
281.065
281.065
281.066
281.067
281.068
281.069
281.071
281.073
281.075
281.077
281.079
281.082
281.085
281.087
281.088
281.087
281.082
281.073
281.057
281.033
280.998
280.951
280.891
280.819
280.427
280.427
280.427
280.427
280.428
280.428
280.428
280.428
280.429
280.429
280.43
280.43
280.431
280.431
280.432
280.432
280.433
280.434
280.435
280.436
280.437
280.438
280.44
280.441
280.444
280.446
280.449
280.452
280.455
280.458
280.46
280.461
280.459
280.454
280.445
280.429
280.406
280.374
280.334
280.285
279.992
279.992
279.992
279.992
279.993
279.993
279.993
279.993
279.994
279.994
279.995
279.995
279.996
279.996
279.997
279.998
279.998
279.999
280
280.001
280.002
280.004
280.005
280.007
280.009
280.012
280.015
280.018
280.021
280.025
280.028
280.03
280.031
280.03
280.026
280.017
280.004
279.985
279.961
279.931
279.72
279.72
279.72
279.72
279.721
279.721
279.721
279.721
279.722
279.722
279.723
279.723
279.724
279.725
279.725
279.726
279.727
279.728
279.729
279.73
279.731
279.732
279.734
279.736
279.738
279.74
279.743
279.747
279.75
279.754
279.758
279.762
279.764
279.766
279.766
279.763
279.758
279.749
279.737
279.721
279.574
279.574
279.574
279.574
279.574
279.574
279.575
279.575
279.575
279.576
279.576
279.577
279.578
279.578
279.579
279.58
279.581
279.582
279.583
279.584
279.585
279.586
279.588
279.59
279.592
279.594
279.597
279.601
279.604
279.608
279.613
279.617
279.621
279.625
279.628
279.629
279.629
279.627
279.623
279.618
279.517
279.517
279.517
279.518
279.518
279.518
279.518
279.519
279.519
279.52
279.52
279.521
279.521
279.522
279.523
279.524
279.525
279.526
279.527
279.528
279.529
279.53
279.532
279.534
279.536
279.538
279.541
279.544
279.548
279.552
279.557
279.561
279.566
279.571
279.576
279.58
279.583
279.586
279.588
279.59
279.521
279.521
279.521
279.521
279.521
279.521
279.522
279.522
279.523
279.523
279.524
279.524
279.525
279.526
279.527
279.527
279.528
279.529
279.53
279.532
279.533
279.534
279.536
279.538
279.54
279.542
279.545
279.548
279.551
279.555
279.56
279.565
279.57
279.575
279.581
279.586
279.592
279.597
279.603
279.608
279.56
279.56
279.56
279.56
279.56
279.56
279.561
279.561
279.562
279.562
279.563
279.564
279.564
279.565
279.566
279.567
279.568
279.569
279.57
279.571
279.572
279.574
279.575
279.577
279.579
279.581
279.584
279.587
279.59
279.594
279.598
279.603
279.608
279.614
279.619
279.626
279.632
279.639
279.646
279.653
279.616
279.616
279.616
279.616
279.617
279.617
279.617
279.618
279.618
279.619
279.62
279.62
279.621
279.622
279.623
279.624
279.625
279.626
279.627
279.628
279.629
279.631
279.632
279.634
279.636
279.638
279.64
279.643
279.646
279.65
279.654
279.658
279.663
279.669
279.674
279.681
279.687
279.694
279.702
279.709
279.678
279.678
279.678
279.678
279.678
279.679
279.679
279.68
279.68
279.681
279.681
279.682
279.683
279.684
279.685
279.686
279.687
279.688
279.689
279.69
279.691
279.693
279.694
279.696
279.698
279.7
279.702
279.705
279.708
279.711
279.715
279.719
279.723
279.728
279.734
279.74
279.746
279.753
279.76
279.767
279.737
279.737
279.737
279.737
279.738
279.738
279.738
279.739
279.739
279.74
279.741
279.741
279.742
279.743
279.744
279.745
279.746
279.747
279.748
279.75
279.751
279.752
279.754
279.756
279.757
279.759
279.762
279.764
279.767
279.77
279.773
279.777
279.781
279.785
279.79
279.796
279.801
279.808
279.814
279.821
279.789
279.789
279.789
279.789
279.79
279.79
279.79
279.791
279.791
279.792
279.793
279.794
279.794
279.795
279.796
279.797
279.798
279.799
279.801
279.802
279.803
279.805
279.806
279.808
279.81
279.812
279.814
279.816
279.819
279.822
279.825
279.828
279.832
279.836
279.84
279.845
279.85
279.855
279.861
279.867
279.833
279.833
279.833
279.833
279.833
279.834
279.834
279.834
279.835
279.836
279.836
279.837
279.838
279.839
279.84
279.841
279.842
279.843
279.844
279.846
279.847
279.849
279.85
279.852
279.854
279.856
279.858
279.86
279.862
279.865
279.868
279.871
279.874
279.878
279.882
279.886
279.89
279.895
279.9
279.906
279.867
279.867
279.867
279.868
279.868
279.868
279.869
279.869
279.87
279.87
279.871
279.872
279.873
279.874
279.875
279.876
279.877
279.878
279.879
279.881
279.882
279.884
279.885
279.887
279.889
279.891
279.893
279.895
279.897
279.899
279.902
279.905
279.908
279.911
279.915
279.918
279.922
279.927
279.931
279.936
279.894
279.894
279.894
279.894
279.895
279.895
279.896
279.896
279.897
279.897
279.898
279.899
279.9
279.901
279.902
279.903
279.904
279.905
279.906
279.908
279.909
279.911
279.912
279.914
279.916
279.918
279.92
279.922
279.924
279.926
279.929
279.931
279.934
279.937
279.94
279.944
279.947
279.951
279.955
279.959
279.976
279.99
280
280.008
280.015
280.022
280.028
280.034
280.04
280.047
280.053
280.059
280.066
280.072
280.078
280.084
280.09
280.096
280.102
280.107
280.113
280.118
280.123
280.128
280.133
280.138
280.143
280.148
279.973
279.986
279.997
280.005
280.013
280.019
280.025
280.032
280.038
280.044
280.05
280.057
280.063
280.07
280.076
280.083
280.089
280.095
280.1
280.106
280.112
280.117
280.122
280.127
280.133
280.138
280.143
280.148
279.969
279.983
279.994
280.003
280.01
280.016
280.023
280.029
280.035
280.042
280.048
280.055
280.061
280.068
280.074
280.081
280.087
280.093
280.099
280.105
280.11
280.116
280.121
280.127
280.132
280.137
280.142
280.147
279.966
279.98
279.991
280
280.007
280.014
280.02
280.026
280.033
280.039
280.046
280.052
280.059
280.066
280.072
280.079
280.085
280.091
280.098
280.104
280.109
280.115
280.121
280.126
280.131
280.137
280.142
280.147
279.963
279.977
279.988
279.997
280.005
280.011
280.018
280.024
280.03
280.037
280.043
280.05
280.057
280.064
280.07
280.077
280.084
280.09
280.096
280.102
280.108
280.114
280.12
280.125
280.131
280.136
280.142
280.147
279.96
279.974
279.986
279.995
280.002
280.009
280.015
280.021
280.028
280.034
280.041
280.048
280.055
280.062
280.069
280.075
280.082
280.088
280.095
280.101
280.107
280.113
280.119
280.125
280.13
280.136
280.142
280.147
279.957
279.972
279.983
279.992
280
280.006
280.013
280.019
280.026
280.032
280.039
280.046
280.053
280.06
280.067
280.074
280.08
280.087
280.093
280.1
280.106
280.112
280.118
280.124
280.13
280.136
280.141
280.147
279.954
279.969
279.98
279.99
279.997
280.004
280.01
280.017
280.023
280.03
280.037
280.044
280.051
280.058
280.065
280.072
280.079
280.086
280.092
280.099
280.105
280.111
280.117
280.123
280.129
280.135
280.141
280.147
279.951
279.966
279.978
279.987
279.995
280.002
280.008
280.015
280.021
280.028
280.035
280.042
280.049
280.056
280.063
280.07
280.077
280.084
280.091
280.097
280.104
280.11
280.117
280.123
280.129
280.135
280.141
280.147
279.949
279.964
279.976
279.985
279.992
279.999
280.006
280.012
280.019
280.026
280.033
280.04
280.047
280.054
280.062
280.069
280.076
280.083
280.09
280.096
280.103
280.109
280.116
280.122
280.128
280.135
280.141
280.147
279.946
279.962
279.973
279.983
279.99
279.997
280.004
280.01
280.017
280.024
280.031
280.038
280.045
280.053
280.06
280.067
280.074
280.081
280.088
280.095
280.102
280.109
280.115
280.122
280.128
280.134
280.141
280.147
279.944
279.96
279.971
279.98
279.988
279.995
280.002
280.008
280.015
280.022
280.029
280.036
280.044
280.051
280.058
280.066
280.073
280.08
280.087
280.094
280.101
280.108
280.115
280.121
280.128
280.134
280.14
280.147
279.942
279.957
279.969
279.978
279.986
279.993
280
280.006
280.013
280.02
280.027
280.034
280.042
280.049
280.057
280.064
280.072
280.079
280.086
280.093
280.1
280.107
280.114
280.121
280.127
280.134
280.14
280.147
279.94
279.955
279.967
279.976
279.984
279.991
279.998
280.004
280.011
280.018
280.025
280.033
280.04
280.048
280.055
280.063
280.07
280.078
280.085
280.092
280.099
280.106
280.113
280.12
280.127
280.133
280.14
280.147
279.938
279.953
279.965
279.974
279.982
279.989
279.996
280.003
280.009
280.016
280.024
280.031
280.039
280.046
280.054
280.062
280.069
280.077
280.084
280.091
280.099
280.106
280.113
280.12
280.126
280.133
280.14
280.147
279.936
279.952
279.963
279.973
279.98
279.987
279.994
280.001
280.008
280.015
280.022
280.03
280.037
280.045
280.053
280.06
280.068
280.076
280.083
280.09
280.098
280.105
280.112
280.119
280.126
280.133
280.14
280.147
279.934
279.95
279.962
279.971
279.979
279.986
279.992
279.999
280.006
280.013
280.02
280.028
280.036
280.044
280.051
280.059
280.067
280.075
280.082
280.09
280.097
280.104
280.111
280.119
280.126
280.133
280.14
280.147
279.933
279.948
279.96
279.969
279.977
279.984
279.991
279.997
280.004
280.012
280.019
280.027
280.034
280.042
280.05
280.058
280.066
280.074
280.081
280.089
280.096
280.104
280.111
280.118
280.125
280.132
280.139
280.146
279.931
279.947
279.958
279.968
279.975
279.982
279.989
279.996
280.003
280.01
280.018
280.025
280.033
280.041
280.049
280.057
280.065
280.073
280.08
280.088
280.096
280.103
280.11
280.118
280.125
280.132
280.139
280.146
279.93
279.945
279.957
279.966
279.974
279.981
279.988
279.994
280.001
280.009
280.016
280.024
280.032
280.04
280.048
280.056
280.064
280.072
280.08
280.087
280.095
280.102
280.11
280.117
280.125
280.132
280.139
280.146
279.928
279.944
279.955
279.965
279.972
279.979
279.986
279.993
280
280.007
280.015
280.023
280.031
280.039
280.047
280.055
280.063
280.071
280.079
280.087
280.094
280.102
280.109
280.117
280.124
280.132
280.139
280.146
279.927
279.942
279.954
279.963
279.971
279.978
279.985
279.992
279.999
280.006
280.014
280.022
280.03
280.038
280.046
280.054
280.062
280.07
280.078
280.086
280.094
280.101
280.109
280.117
280.124
280.131
280.139
280.146
279.925
279.941
279.952
279.962
279.97
279.977
279.984
279.99
279.998
280.005
280.013
280.02
280.028
280.037
280.045
280.053
280.061
280.069
280.077
280.085
280.093
280.101
280.109
280.116
280.124
280.131
280.139
280.146
279.924
279.94
279.951
279.961
279.968
279.975
279.982
279.989
279.996
280.004
280.011
280.019
280.027
280.036
280.044
280.052
280.06
280.069
280.077
280.085
280.093
280.1
280.108
280.116
280.124
280.131
280.139
280.146
279.923
279.938
279.95
279.959
279.967
279.974
279.981
279.988
279.995
280.003
280.01
280.018
280.027
280.035
280.043
280.051
280.06
280.068
280.076
280.084
280.092
280.1
280.108
280.116
280.123
280.131
280.139
280.146
279.922
279.937
279.949
279.958
279.966
279.973
279.98
279.987
279.994
280.002
280.01
280.018
280.026
280.034
280.042
280.051
280.059
280.067
280.076
280.084
280.092
280.1
280.107
280.115
280.123
280.131
280.138
280.146
279.921
279.936
279.948
279.957
279.965
279.972
279.979
279.986
279.993
280.001
280.009
280.017
280.025
280.033
280.042
280.05
280.058
280.067
280.075
280.083
280.091
280.099
280.107
280.115
280.123
280.131
280.138
280.146
279.92
279.935
279.947
279.956
279.964
279.971
279.978
279.985
279.992
280
280.008
280.016
280.024
280.033
280.041
280.049
280.058
280.066
280.074
280.083
280.091
280.099
280.107
280.115
280.123
280.131
280.138
280.146
279.919
279.934
279.946
279.955
279.963
279.97
279.977
279.984
279.992
279.999
280.007
280.015
280.023
280.032
280.04
280.049
280.057
280.066
280.074
280.082
280.09
280.099
280.107
280.115
280.123
280.13
280.138
280.146
279.918
279.934
279.945
279.955
279.963
279.97
279.977
279.984
279.991
279.999
280.006
280.015
280.023
280.031
280.04
280.048
280.057
280.065
280.074
280.082
280.09
280.098
280.106
280.114
280.122
280.13
280.138
280.146
279.918
279.933
279.945
279.954
279.962
279.969
279.976
279.983
279.99
279.998
280.006
280.014
280.022
280.031
280.039
280.048
280.056
280.065
280.073
280.082
280.09
280.098
280.106
280.114
280.122
280.13
280.138
280.146
279.917
279.932
279.944
279.953
279.961
279.968
279.975
279.982
279.99
279.997
280.005
280.013
280.022
280.03
280.039
280.047
280.056
280.064
280.073
280.081
280.09
280.098
280.106
280.114
280.122
280.13
280.138
280.146
279.916
279.932
279.943
279.953
279.961
279.968
279.975
279.982
279.989
279.997
280.005
280.013
280.021
280.03
280.038
280.047
280.056
280.064
280.073
280.081
280.089
280.098
280.106
280.114
280.122
280.13
280.138
280.146
279.916
279.931
279.943
279.952
279.96
279.967
279.974
279.981
279.989
279.996
280.004
280.013
280.021
280.029
280.038
280.047
280.055
280.064
280.072
280.081
280.089
280.097
280.106
280.114
280.122
280.13
280.138
280.146
279.915
279.931
279.942
279.952
279.96
279.967
279.974
279.981
279.988
279.996
280.004
280.012
280.021
280.029
280.038
280.046
280.055
280.064
280.072
280.081
280.089
280.097
280.105
280.114
280.122
280.13
280.138
280.146
279.915
279.93
279.942
279.951
279.959
279.967
279.974
279.981
279.988
279.996
280.004
280.012
280.02
280.029
280.037
280.046
280.055
280.063
280.072
280.08
280.089
280.097
280.105
280.114
280.122
280.13
280.138
280.146
279.915
279.93
279.942
279.951
279.959
279.966
279.973
279.98
279.988
279.995
280.003
280.012
280.02
280.029
280.037
280.046
280.055
280.063
280.072
280.08
280.089
280.097
280.105
280.113
280.122
280.13
280.138
280.146
279.915
279.93
279.942
279.951
279.959
279.966
279.973
279.98
279.988
279.995
280.003
280.011
280.02
280.028
280.037
280.046
280.054
280.063
280.072
280.08
280.089
280.097
280.105
280.113
280.122
280.13
280.138
280.146
279.914
279.93
279.941
279.951
279.959
279.966
279.973
279.98
279.987
279.995
280.003
280.011
280.02
280.028
280.037
280.046
280.054
280.063
280.072
280.08
280.088
280.097
280.105
280.113
280.122
280.13
280.138
280.146
279.914
279.93
279.941
279.951
279.959
279.966
279.973
279.98
279.987
279.995
280.003
280.011
280.02
280.028
280.037
280.046
280.054
280.063
280.072
280.08
280.088
280.097
280.105
280.113
280.122
280.13
280.138
280.146
)
;

boundaryField
{
    bc-2
    {
        type            empty;
    }
    bc-3
    {
        type            empty;
    }
    bottom
    {
        type            fixedValue;
        value           uniform 280.15;
    }
    leftSide
    {
        type            zeroGradient;
    }
    naturalSurface
    {
        type            codedFixedValue;
        value           uniform 286.429;
        redirectType    seasonalFixedValue;
        code            #{
             scalar  t = this->db().time().value()/365/24/60/60;
             scalar  T0 = 6.5+273.15  ;  // average temperature
             scalar  A  = 14.5 ;          // ampitude
             scalar  p  = 8760/24/365 ;    //cycle
             scalar  R0 = 0.04;
             operator==(T0+A*Foam::sin(2*3.1415926/p*t+3.1415926/2)+R0*t); 
        #};
    }
    rightSide
    {
        type            zeroGradient;
    }
    slopesurface
    {
        type            codedFixedValue;
        value           uniform 286.429;
        redirectType    seasonalFixedValue;
        code            #{
             scalar  t = this->db().time().value()/365/24/60/60;
             scalar  T0 = 6.5+273.15  ;  // average temperature
             scalar  A  = 14.5 ;          // ampitude
             scalar  p  = 8760/24/365 ;    //cycle
             scalar  R0 = 0.04;
             operator==(T0+A*Foam::sin(2*3.1415926/p*t+3.1415926/2)+R0*t); 
        #};
    }
    subGradeSurface
    {
        type            codedFixedValue;
        value           uniform 286.429;
        redirectType    seasonalFixedValue;
        code            #{
             scalar  t = this->db().time().value()/365/24/60/60;
             scalar  T0 = 6.5+273.15  ;  // average temperature
             scalar  A  = 14.5 ;          // ampitude
             scalar  p  = 8760/24/365 ;    //cycle
             scalar  R0 = 0.04;
             operator==(T0+A*Foam::sin(2*3.1415926/p*t+3.1415926/2)+R0*t); 
        #};
    }
}


// ************************************************************************* //
