# Supplementary material for: A finite volume-based model for the hydrothermal behavior of soil under freeze–thaw cycles
Source: PLoS One. 2021 Jun 3;16(6):e0252680. doi: 10.1371/journal.pone.0252680 (PMC8174737; doi:10.1371/journal.pone.0252680)
Supplement: S1 Data — (ZIP) [file pone.0252680.s001.zip › Data at equal time interval/3.52512e+08/volContOfUnfrozenWater]

/*--------------------------------*- C++ -*----------------------------------*\
| =========                 |                                                 |
| \\      /  F ield         | OpenFOAM: The Open Source CFD Toolbox           |
|  \\    /   O peration     | Version:  2.4.0                                 |
|   \\  /    A nd           | Web:      www.OpenFOAM.org                      |
|    \\/     M anipulation  |                                                 |
\*---------------------------------------------------------------------------*/
FoamFile
{
    version     2.0;
    format      ascii;
    class       volScalarField;
    location    "3.52512e+08";
    object      volContOfUnfrozenWater;
}
// * * * * * * * * * * * * * * * * * * * * * * * * * * * * * * * * * * * * * //

dimensions      [0 0 0 0 0 0 0];

internalField   nonuniform List<scalar> 
9554
(
0.108113
0.108076
0.108002
0.107892
0.107747
0.107568
0.107356
0.107114
0.106843
0.106546
0.106226
0.105886
0.105529
0.105158
0.104778
0.104391
0.104002
0.103614
0.103231
0.102856
0.102492
0.102142
0.108112
0.108075
0.108001
0.107891
0.107746
0.107567
0.107355
0.107113
0.106842
0.106546
0.106226
0.105885
0.105528
0.105157
0.104777
0.10439
0.104001
0.103613
0.10323
0.102855
0.102491
0.102142
0.10811
0.108073
0.108
0.10789
0.107744
0.107565
0.107354
0.107111
0.10684
0.106544
0.106224
0.105884
0.105526
0.105156
0.104775
0.104388
0.103999
0.103611
0.103228
0.102853
0.10249
0.10214
0.108108
0.108071
0.107997
0.107887
0.107742
0.107562
0.107351
0.107109
0.106838
0.106541
0.106221
0.105881
0.105524
0.105153
0.104772
0.104386
0.103997
0.103609
0.103226
0.102851
0.102487
0.102138
0.108104
0.108067
0.107993
0.107883
0.107738
0.107559
0.107347
0.107105
0.106834
0.106537
0.106218
0.105877
0.10552
0.10515
0.104769
0.104382
0.103993
0.103605
0.103222
0.102848
0.102484
0.102135
0.1081
0.108062
0.107989
0.107879
0.107733
0.107554
0.107343
0.1071
0.10683
0.106533
0.106213
0.105873
0.105516
0.105145
0.104765
0.104378
0.103989
0.103601
0.103218
0.102844
0.10248
0.102131
0.108094
0.108057
0.107983
0.107873
0.107728
0.107549
0.107337
0.107095
0.106824
0.106528
0.106208
0.105868
0.105511
0.10514
0.10476
0.104373
0.103984
0.103596
0.103213
0.102839
0.102475
0.102126
0.108088
0.10805
0.107977
0.107867
0.107722
0.107542
0.107331
0.107089
0.106818
0.106521
0.106201
0.105861
0.105504
0.105134
0.104753
0.104367
0.103978
0.10359
0.103208
0.102833
0.10247
0.10212
0.10808
0.108043
0.107969
0.107859
0.107714
0.107535
0.107323
0.107081
0.106811
0.106514
0.106194
0.105854
0.105497
0.105127
0.104746
0.10436
0.103971
0.103584
0.103201
0.102826
0.102463
0.102114
0.108072
0.108035
0.107961
0.107851
0.107706
0.107527
0.107315
0.107073
0.106802
0.106506
0.106186
0.105846
0.105489
0.105119
0.104739
0.104352
0.103963
0.103576
0.103193
0.102819
0.102456
0.102107
0.108062
0.108025
0.107951
0.107841
0.107696
0.107517
0.107306
0.107064
0.106793
0.106497
0.106177
0.105837
0.10548
0.10511
0.10473
0.104344
0.103955
0.103568
0.103185
0.102811
0.102448
0.102099
0.108052
0.108015
0.107941
0.107831
0.107686
0.107507
0.107295
0.107053
0.106783
0.106486
0.106167
0.105827
0.10547
0.1051
0.10472
0.104334
0.103945
0.103558
0.103176
0.102802
0.102439
0.10209
0.10804
0.108003
0.107929
0.107819
0.107674
0.107495
0.107284
0.107042
0.106772
0.106475
0.106156
0.105816
0.105459
0.105089
0.104709
0.104323
0.103935
0.103548
0.103166
0.102792
0.10243
0.102081
0.108027
0.10799
0.107917
0.107807
0.107662
0.107483
0.107271
0.10703
0.106759
0.106463
0.106143
0.105804
0.105447
0.105077
0.104698
0.104312
0.103924
0.103537
0.103155
0.102781
0.102419
0.102071
0.108014
0.107977
0.107903
0.107793
0.107648
0.107469
0.107258
0.107016
0.106746
0.10645
0.10613
0.105791
0.105434
0.105065
0.104685
0.1043
0.103912
0.103525
0.103143
0.10277
0.102408
0.10206
0.107999
0.107962
0.107888
0.107778
0.107633
0.107454
0.107243
0.107001
0.106731
0.106435
0.106116
0.105777
0.10542
0.105051
0.104672
0.104286
0.103898
0.103512
0.103131
0.102758
0.102396
0.102048
0.107983
0.107946
0.107872
0.107762
0.107617
0.107439
0.107227
0.106986
0.106716
0.10642
0.106101
0.105761
0.105405
0.105036
0.104657
0.104272
0.103884
0.103498
0.103117
0.102744
0.102383
0.102035
0.107966
0.107929
0.107855
0.107745
0.1076
0.107422
0.10721
0.106969
0.106699
0.106403
0.106084
0.105745
0.105389
0.10502
0.104641
0.104256
0.103869
0.103483
0.103103
0.10273
0.102369
0.102022
0.107947
0.10791
0.107837
0.107727
0.107582
0.107403
0.107192
0.106951
0.106681
0.106385
0.106066
0.105728
0.105372
0.105003
0.104624
0.10424
0.103853
0.103468
0.103087
0.102715
0.102354
0.102007
0.107928
0.107891
0.107817
0.107707
0.107563
0.107384
0.107173
0.106931
0.106662
0.106366
0.106048
0.105709
0.105354
0.104985
0.104607
0.104222
0.103836
0.103451
0.103071
0.102699
0.102339
0.101992
0.107907
0.10787
0.107796
0.107687
0.107542
0.107363
0.107152
0.106911
0.106641
0.106346
0.106027
0.105689
0.105334
0.104966
0.104588
0.104204
0.103818
0.103433
0.103053
0.102682
0.102322
0.101976
0.107885
0.107848
0.107775
0.107665
0.10752
0.107342
0.107131
0.106889
0.10662
0.106325
0.106006
0.105668
0.105313
0.104945
0.104567
0.104184
0.103798
0.103414
0.103035
0.102664
0.102305
0.101959
0.107862
0.107825
0.107752
0.107642
0.107497
0.107319
0.107108
0.106866
0.106597
0.106302
0.105984
0.105646
0.105291
0.104923
0.104546
0.104163
0.103778
0.103394
0.103016
0.102645
0.102287
0.101942
0.107838
0.107801
0.107727
0.107618
0.107473
0.107294
0.107084
0.106842
0.106573
0.106278
0.10596
0.105622
0.105268
0.104901
0.104524
0.104141
0.103756
0.103373
0.102995
0.102626
0.102267
0.101923
0.107813
0.107776
0.107702
0.107593
0.107448
0.107269
0.107058
0.106817
0.106548
0.106253
0.105935
0.105598
0.105243
0.104876
0.1045
0.104118
0.103733
0.103351
0.102974
0.102605
0.102247
0.101904
0.107787
0.10775
0.107676
0.107566
0.107422
0.107243
0.107032
0.106791
0.106521
0.106227
0.105909
0.105572
0.105218
0.104851
0.104475
0.104093
0.10371
0.103328
0.102951
0.102583
0.102226
0.101883
0.10776
0.107723
0.107649
0.107539
0.107394
0.107216
0.107005
0.106763
0.106494
0.106199
0.105882
0.105544
0.105191
0.104824
0.104449
0.104067
0.103684
0.103303
0.102927
0.10256
0.102204
0.101862
0.107732
0.107695
0.107621
0.107511
0.107366
0.107187
0.106976
0.106735
0.106465
0.10617
0.105853
0.105516
0.105162
0.104796
0.104421
0.10404
0.103658
0.103277
0.102902
0.102536
0.10218
0.101839
0.107704
0.107667
0.107593
0.107483
0.107337
0.107158
0.106947
0.106705
0.106436
0.106141
0.105823
0.105486
0.105133
0.104767
0.104392
0.104012
0.10363
0.10325
0.102876
0.10251
0.102156
0.101816
0.107675
0.107638
0.107564
0.107454
0.107308
0.107128
0.106917
0.106675
0.106405
0.10611
0.105792
0.105455
0.105102
0.104737
0.104362
0.103982
0.103601
0.103222
0.102849
0.102484
0.102131
0.101792
0.107647
0.107609
0.107535
0.107424
0.107278
0.107098
0.106886
0.106643
0.106373
0.106078
0.10576
0.105423
0.10507
0.104705
0.104331
0.103951
0.103571
0.103193
0.10282
0.102456
0.102104
0.101766
0.107618
0.107581
0.107506
0.107395
0.107248
0.107067
0.106854
0.106611
0.106341
0.106045
0.105727
0.105389
0.105037
0.104671
0.104298
0.103919
0.103539
0.103162
0.10279
0.102428
0.102077
0.10174
0.10759
0.107552
0.107477
0.107365
0.107218
0.107036
0.106823
0.106579
0.106307
0.106011
0.105692
0.105355
0.105002
0.104637
0.104263
0.103885
0.103506
0.10313
0.102759
0.102398
0.102048
0.101712
0.107563
0.107525
0.107449
0.107337
0.107188
0.107006
0.106791
0.106546
0.106274
0.105976
0.105657
0.105319
0.104966
0.104601
0.104228
0.10385
0.103472
0.103096
0.102727
0.102366
0.102018
0.101684
0.107538
0.1075
0.107423
0.107309
0.107159
0.106975
0.106759
0.106513
0.106239
0.105941
0.105621
0.105282
0.104929
0.104564
0.104191
0.103814
0.103436
0.103061
0.102693
0.102334
0.101987
0.101654
0.107516
0.107476
0.107398
0.107283
0.107131
0.106945
0.106727
0.106479
0.106204
0.105904
0.105583
0.105244
0.10489
0.104525
0.104152
0.103776
0.103399
0.103025
0.102658
0.1023
0.101954
0.101623
0.107496
0.107456
0.107376
0.107258
0.107104
0.106916
0.106696
0.106446
0.106169
0.105867
0.105545
0.105205
0.10485
0.104485
0.104112
0.103736
0.10336
0.102987
0.102621
0.102265
0.101921
0.101591
0.107481
0.107439
0.107357
0.107236
0.107079
0.106888
0.106665
0.106412
0.106133
0.10583
0.105506
0.105165
0.104809
0.104444
0.104071
0.103695
0.103319
0.102948
0.102583
0.102228
0.101886
0.101558
0.107473
0.107428
0.107342
0.107217
0.107056
0.106861
0.106634
0.106379
0.106097
0.105792
0.105466
0.105123
0.104767
0.104401
0.104028
0.103652
0.103278
0.102907
0.102543
0.10219
0.101849
0.101524
0.107474
0.107424
0.107331
0.107201
0.107035
0.106835
0.106605
0.106345
0.10606
0.105752
0.105425
0.105081
0.104723
0.104356
0.103984
0.103608
0.103234
0.102865
0.102503
0.102151
0.101812
0.101488
0.107536
0.107511
0.107786
0.107749
0.107733
0.107711
0.107685
0.107648
0.107666
0.107621
0.107628
0.107625
0.107626
0.107588
0.107613
0.10758
0.107562
0.107543
0.107651
0.107633
0.107606
0.107601
0.107652
0.107609
0.107677
0.10767
0.107589
0.107593
0.107639
0.107644
0.107689
0.107698
0.107578
0.107561
0.108858
0.107635
0.109001
0.107865
0.107672
0.107674
0.107707
0.10775
0.107739
0.107831
0.107865
0.107913
0.107959
0.107921
0.10802
0.107924
0.108123
0.108044
0.108166
0.108042
0.108425
0.107769
0.108612
0.107982
0.108322
0.108302
0.108533
0.108362
0.10813
0.108315
0.108637
0.108105
0.10866
0.108456
0.108739
0.108284
0.10883
0.108266
0.108767
0.108659
0.108687
0.108197
0.108977
0.108292
0.108681
0.108702
0.108722
0.108057
0.10885
0.108703
0.108645
0.108253
0.108998
0.108625
0.108764
0.108187
0.10844
0.108056
0.108907
0.10863
0.108171
0.108114
0.108807
0.108019
0.108876
0.108599
0.108609
0.108094
0.108775
0.108549
0.108863
0.10885
0.108954
0.108936
0.10799
0.108031
0.10903
0.109063
0.107833
0.108086
0.108457
0.108707
0.10807
0.10881
0.108201
0.108101
0.108891
0.108934
0.108174
0.108127
0.109023
0.108246
0.108059
0.109004
0.108145
0.108626
0.10897
0.108667
0.109003
0.108613
0.108569
0.108816
0.108412
0.108302
0.108007
0.108288
0.108013
0.108947
0.108304
0.108899
0.10844
0.108615
0.108009
0.108662
0.109009
0.108628
0.108085
0.107851
0.108544
0.107889
0.108571
0.108383
0.108103
0.108272
0.108033
0.108012
0.108321
0.107921
0.107964
0.108444
0.10831
0.108185
0.108107
0.108508
0.108943
0.107852
0.108414
0.108696
0.10895
0.107895
0.108424
0.107999
0.108512
0.109057
0.108805
0.108313
0.108044
0.108495
0.108384
0.108792
0.109006
0.108884
0.108699
0.108842
0.108981
0.108541
0.108009
0.108261
0.108033
0.108453
0.107845
0.108734
0.109052
0.108549
0.108044
0.108812
0.108697
0.108631
0.10839
0.108508
0.108708
0.10836
0.108107
0.107856
0.107806
0.107776
0.10832
0.108213
0.108587
0.108243
0.108588
0.10868
0.108246
0.108651
0.108301
0.108832
0.108329
0.108196
0.108067
0.108337
0.108706
0.107906
0.108106
0.108565
0.108663
0.108395
0.108481
0.108885
0.109009
0.108196
0.108106
0.1079
0.108275
0.108905
0.109019
0.107865
0.108354
0.108901
0.109066
0.10803
0.108593
0.109059
0.108794
0.107743
0.10824
0.108059
0.107785
0.108533
0.108402
0.108737
0.109029
0.108999
0.108773
0.108083
0.107951
0.107978
0.108318
0.108831
0.108941
0.108828
0.108925
0.109021
0.108766
0.108812
0.108857
0.108098
0.107994
0.108692
0.10857
0.108585
0.108618
0.10885
0.108996
0.108248
0.108051
0.109016
0.108718
0.108214
0.108225
0.108398
0.10874
0.108193
0.108276
0.108041
0.108345
0.108299
0.108124
0.108428
0.108772
0.108736
0.108765
0.108219
0.107954
0.108135
0.107941
0.108918
0.108787
0.108502
0.108759
0.108516
0.10849
0.108442
0.108522
0.108046
0.108227
0.108493
0.10876
0.109041
0.10883
0.108702
0.10887
0.108055
0.108248
0.108836
0.108489
0.108556
0.108621
0.108231
0.108159
0.107942
0.108177
0.108238
0.108415
0.108326
0.108271
0.108484
0.108334
0.107807
0.107753
0.107962
0.10814
0.108516
0.108691
0.107855
0.10786
0.108543
0.108811
0.108701
0.10863
0.108064
0.108332
0.10861
0.10847
0.108211
0.108262
0.108578
0.108816
0.108355
0.108179
0.108457
0.108478
0.108032
0.108021
0.108538
0.10879
0.10852
0.108387
0.108247
0.108466
0.108374
0.10821
0.108474
0.10838
0.108387
0.10839
0.108578
0.108588
0.108792
0.108614
0.10859
0.108513
0.108376
0.108471
0.108701
0.108464
0.10853
0.108768
0.108555
0.10842
0.108338
0.108206
0.108968
0.108978
0.10834
0.108492
0.108997
0.108908
0.108086
0.108193
0.107793
0.108028
0.108853
0.108653
0.108926
0.109068
0.108257
0.108397
0.108449
0.108328
0.108446
0.10844
0.10793
0.10806
0.108169
0.108009
0.108643
0.10882
0.108365
0.108243
0.108375
0.108354
0.108419
0.108607
0.108763
0.108674
0.108783
0.108747
0.10785
0.107967
0.108887
0.108997
0.108326
0.108439
0.108542
0.108487
0.107703
0.10777
0.108346
0.108094
0.108902
0.108867
0.107965
0.108171
0.108329
0.108182
0.10805
0.108075
0.107987
0.107757
0.108862
0.109014
0.107843
0.107828
0.107889
0.107858
0.108135
0.107906
0.108959
0.108901
0.108502
0.108596
0.108965
0.108961
0.10816
0.10809
0.108998
0.108985
0.108028
0.108206
0.107772
0.107808
0.109063
0.108932
0.10796
0.107985
0.108118
0.107989
0.107976
0.108108
0.108718
0.108878
0.108446
0.108311
0.107936
0.107913
0.108152
0.108146
0.108002
0.108211
0.108781
0.108804
0.108438
0.108554
0.109543
0.108565
0.10953
0.109098
0.108631
0.108654
0.108749
0.108792
0.108839
0.108857
0.108932
0.108926
0.109055
0.108958
0.109098
0.109023
0.109152
0.109157
0.10931
0.109086
0.109409
0.109256
0.10935
0.109141
0.109345
0.109432
0.109352
0.109193
0.109506
0.109255
0.109474
0.109161
0.109487
0.109284
0.109361
0.109356
0.109509
0.109133
0.109537
0.109197
0.109462
0.109452
0.109537
0.109182
0.109353
0.109351
0.109495
0.10912
0.109488
0.109258
0.109501
0.10943
0.109539
0.109159
0.109238
0.109372
0.109151
0.109532
0.109455
0.109125
0.109175
0.109454
0.109174
0.109513
0.109523
0.109195
0.109489
0.109246
0.109466
0.109326
0.109031
0.109232
0.109161
0.109508
0.109533
0.109341
0.109321
0.109247
0.109183
0.109443
0.109462
0.109487
0.108994
0.109197
0.109446
0.109519
0.109371
0.109417
0.10933
0.109175
0.109536
0.109382
0.109532
0.109376
0.109365
0.109295
0.109229
0.109159
0.109296
0.109131
0.109137
0.10931
0.109499
0.109494
0.109407
0.109153
0.109334
0.109274
0.109545
0.109415
0.109237
0.109103
0.109552
0.109431
0.109379
0.109113
0.109386
0.109139
0.109383
0.109456
0.109278
0.109157
0.109541
0.109418
0.109359
0.109449
0.108884
0.108972
0.10935
0.109246
0.109409
0.109527
0.109151
0.109038
0.109499
0.109551
0.109332
0.109368
0.10935
0.109476
0.109426
0.109293
0.10926
0.109109
0.109358
0.109475
0.109494
0.109361
0.108973
0.1088
0.109366
0.10938
0.109529
0.109544
0.109298
0.109242
0.109138
0.109276
0.109125
0.109065
0.109524
0.109535
0.109272
0.109109
0.109523
0.109552
0.109508
0.109453
0.109555
0.1095
0.109053
0.10894
0.109079
0.10925
0.109208
0.109065
0.109548
0.109502
0.109317
0.109207
0.109474
0.109506
0.109235
0.109164
0.109095
0.109257
0.109212
0.109095
0.109121
0.109254
0.109172
0.109293
0.109124
0.109257
0.109436
0.10929
0.109482
0.109527
0.109187
0.109241
0.109542
0.109486
0.109487
0.109428
0.109447
0.109429
0.109406
0.109422
0.109398
0.109374
0.10943
0.109306
0.109231
0.109175
0.109548
0.109506
0.109375
0.109439
0.109249
0.109401
0.109385
0.109371
0.108723
0.10888
0.109507
0.109529
0.109109
0.10918
0.109401
0.109363
0.109432
0.109506
0.109279
0.109304
0.109311
0.109354
0.109496
0.109452
0.109507
0.109429
0.109185
0.109166
0.108869
0.108938
0.109538
0.10954
0.109454
0.109455
0.109488
0.109432
0.109441
0.109469
0.109024
0.109023
0.10929
0.109314
0.109083
0.108981
0.109394
0.109431
0.109124
0.109191
0.10939
0.109434
0.109365
0.109246
0.109427
0.109496
0.109288
0.109268
0.109326
0.109219
0.108776
0.108708
0.109436
0.109474
0.109485
0.109453
0.109442
0.109473
0.109468
0.10949
0.1093
0.109379
0.1091
0.109209
0.109546
0.109546
0.109386
0.109274
0.109105
0.109171
0.109238
0.109338
0.109132
0.109255
0.109278
0.109307
0.109318
0.109342
0.10942
0.109394
0.109493
0.109465
0.109562
0.109558
0.109561
0.109557
0.109561
0.109557
0.109562
0.109558
0.109563
0.10956
0.109565
0.109563
0.109567
0.109565
0.109569
0.109566
0.109571
0.109567
0.10957
0.109566
0.109568
0.109562
0.109562
0.109554
0.109553
0.109542
0.109538
0.109524
0.109518
0.109501
0.109506
0.109476
0.109563
0.10956
0.109565
0.109562
0.109567
0.109565
0.109571
0.109569
0.109575
0.109573
0.109579
0.109577
0.109583
0.109581
0.109586
0.109584
0.109588
0.109585
0.109589
0.109584
0.109586
0.10958
0.10958
0.109572
0.109569
0.109558
0.109554
0.109539
0.109533
0.109515
0.109142
0.108461
0.109531
0.109097
0.108537
0.108562
0.108671
0.108717
0.108811
0.108637
0.108907
0.108871
0.109005
0.108971
0.109146
0.108873
0.10927
0.1091
0.109308
0.109006
0.109464
0.109234
0.109349
0.10943
0.109358
0.109082
0.109396
0.109111
0.109457
0.109263
0.10955
0.109237
0.109375
0.109456
0.109515
0.109224
0.109517
0.109256
0.109469
0.109463
0.109543
0.109213
0.10936
0.109246
0.109511
0.109458
0.109507
0.109267
0.109454
0.109451
0.109149
0.109535
0.109473
0.109363
0.109237
0.109244
0.109158
0.109526
0.109456
0.109083
0.109206
0.109545
0.109231
0.109541
0.109553
0.109171
0.109546
0.10921
0.108964
0.109234
0.109132
0.109398
0.109343
0.109142
0.109286
0.109145
0.10956
0.109272
0.10946
0.109546
0.109064
0.108933
0.109245
0.109526
0.109462
0.109556
0.109346
0.109284
0.109285
0.109004
0.109137
0.109438
0.109155
0.109445
0.109353
0.109554
0.109499
0.109495
0.109377
0.109099
0.108957
0.108813
0.109385
0.10914
0.109235
0.109219
0.109365
0.109499
0.109545
0.109488
0.109147
0.109308
0.109158
0.109393
0.109466
0.109558
0.109433
0.10957
0.109096
0.109381
0.109418
0.109542
0.1091
0.109286
0.109489
0.109561
0.109228
0.109129
0.109104
0.109019
0.109326
0.109422
0.108719
0.108899
0.109141
0.109111
0.109362
0.109417
0.109457
0.109284
0.109477
0.109529
0.109413
0.109397
0.109281
0.109213
0.109285
0.10945
0.109297
0.109461
0.109478
0.109346
0.109121
0.109357
0.109105
0.109346
0.109115
0.109267
0.108998
0.108871
0.109209
0.109322
0.109499
0.109568
0.109106
0.10929
0.109505
0.109453
0.109122
0.109282
0.109497
0.109558
0.108774
0.108778
0.109089
0.109272
0.109098
0.10901
0.10951
0.109375
0.109273
0.109104
0.109571
0.109511
0.10952
0.109524
0.109531
0.109563
0.10951
0.109545
0.109258
0.109153
0.109233
0.109159
0.109265
0.109158
0.10938
0.109509
0.109547
0.109462
0.109344
0.109358
0.109525
0.109562
0.109566
0.109504
0.109546
0.109518
0.109209
0.109144
0.109215
0.109114
0.109323
0.109184
0.109431
0.109284
0.109434
0.109342
0.109383
0.109501
0.109384
0.10926
0.109143
0.109059
0.109401
0.109324
0.109486
0.109375
0.109033
0.109186
0.109443
0.109456
0.109267
0.109354
0.109502
0.109497
0.109305
0.109352
0.109378
0.109312
0.109166
0.109087
0.109041
0.108919
0.108917
0.108801
0.109436
0.109476
0.109333
0.109294
0.109515
0.109429
0.109426
0.109333
0.109514
0.109546
0.108695
0.108622
0.109386
0.109431
0.109429
0.109388
0.10938
0.109276
0.109422
0.10936
0.109348
0.109365
0.109431
0.109504
0.10949
0.109431
0.109148
0.109205
0.109202
0.109148
0.109284
0.109206
0.109374
0.109244
0.109107
0.109226
0.109307
0.109234
0.109441
0.10952
0.108864
0.108962
0.109289
0.109325
0.109444
0.109477
0.109335
0.109356
0.109572
0.109541
0.10943
0.109381
0.109157
0.10915
0.109209
0.109093
0.109134
0.109052
0.109048
0.108953
0.109435
0.109502
0.109561
0.109538
0.109552
0.109523
0.109161
0.109183
0.109207
0.109092
0.109412
0.109394
0.108004
0.107635
0.10894
0.107772
0.107668
0.107669
0.107728
0.107753
0.107785
0.107828
0.10791
0.107923
0.108001
0.107788
0.108032
0.107984
0.10808
0.108162
0.108376
0.108506
0.10878
0.108306
0.108955
0.107846
0.107855
0.10834
0.108434
0.108123
0.108279
0.108204
0.108458
0.108078
0.108751
0.108355
0.108665
0.10817
0.108537
0.108281
0.108717
0.108019
0.108645
0.108279
0.108781
0.108287
0.108858
0.108284
0.108469
0.108639
0.10881
0.108106
0.108961
0.108202
0.108456
0.108496
0.108921
0.108141
0.108419
0.1084
0.108823
0.108473
0.108881
0.108195
0.108788
0.108422
0.108781
0.107946
0.108936
0.10828
0.108331
0.108392
0.108763
0.108392
0.108335
0.108003
0.108859
0.10789
0.108871
0.108962
0.108091
0.108144
0.108975
0.108888
0.108144
0.108951
0.108111
0.108835
0.108148
0.108235
0.108694
0.107903
0.108477
0.108768
0.108949
0.109007
0.108353
0.107996
0.108603
0.107913
0.108156
0.107996
0.108677
0.108805
0.108838
0.108666
0.109004
0.108051
0.108616
0.108295
0.108137
0.108666
0.108329
0.108934
0.10844
0.108054
0.108563
0.108282
0.10783
0.108293
0.107951
0.108982
0.10859
0.108804
0.108035
0.108099
0.107887
0.108331
0.108012
0.108496
0.107867
0.108709
0.108767
0.108282
0.108819
0.108095
0.107801
0.108518
0.108377
0.108303
0.10797
0.108207
0.107943
0.10895
0.108515
0.108238
0.107968
0.108732
0.10897
0.108277
0.108186
0.107876
0.108107
0.109031
0.108578
0.108185
0.107844
0.108372
0.108614
0.108493
0.108801
0.108529
0.109019
0.108499
0.108052
0.108564
0.1089
0.108138
0.108504
0.108382
0.108021
0.107753
0.107889
0.108872
0.108724
0.109022
0.108752
0.109028
0.108625
0.108063
0.108329
0.108135
0.10815
0.108386
0.108731
0.108592
0.108498
0.107979
0.108149
0.108255
0.108427
0.108462
0.108757
0.108257
0.108736
0.108446
0.108494
0.108095
0.107936
0.108134
0.107924
0.108038
0.107821
0.108665
0.108315
0.108655
0.10832
0.107877
0.108201
0.108556
0.10848
0.108542
0.108595
0.107854
0.108173
0.107985
0.107763
0.108385
0.108568
0.10834
0.10823
0.108814
0.108994
0.1088
0.109021
0.108046
0.108246
0.108961
0.108752
0.108997
0.108734
0.108026
0.1084
0.107832
0.108176
0.108851
0.108998
0.108837
0.108967
0.107975
0.108254
0.108116
0.108017
0.108541
0.108578
0.107692
0.107824
0.109019
0.108784
0.108852
0.10865
0.108862
0.108925
0.108618
0.10857
0.108104
0.108231
0.108156
0.108047
0.108005
0.107972
0.10857
0.108232
0.108799
0.108974
0.108191
0.108094
0.108859
0.109042
0.10829
0.108282
0.108313
0.108043
0.108121
0.108301
0.108972
0.108855
0.108629
0.108637
0.108104
0.108483
0.108568
0.108623
0.108073
0.107992
0.108573
0.108787
0.10878
0.108986
0.108841
0.108656
0.108489
0.108454
0.108235
0.108034
0.108601
0.108447
0.108798
0.108593
0.108732
0.108794
0.108596
0.108752
0.1082
0.108262
0.108148
0.108239
0.10888
0.108738
0.108437
0.108448
0.108441
0.108349
0.107785
0.107887
0.108146
0.10851
0.10858
0.108429
0.108692
0.108621
0.107975
0.10825
0.108377
0.10863
0.107734
0.107698
0.108323
0.108594
0.107916
0.107957
0.108361
0.108234
0.108593
0.10829
0.108597
0.108684
0.108961
0.108875
0.108251
0.10842
0.108398
0.108129
0.108606
0.108467
0.108557
0.108673
0.108137
0.107966
0.108337
0.108383
0.108216
0.108479
0.108845
0.108956
0.108774
0.10869
0.108028
0.107797
0.108964
0.108896
0.108534
0.108425
0.108346
0.108521
0.108437
0.108669
0.108408
0.108146
0.108335
0.108328
0.108641
0.108718
0.108797
0.108597
0.108256
0.108234
0.108229
0.108274
0.108689
0.108689
0.108231
0.108076
0.108011
0.108022
0.108441
0.108359
0.108439
0.108358
0.107866
0.107995
0.107883
0.107833
0.108584
0.108751
0.10833
0.108449
0.108463
0.108258
0.107747
0.107996
0.108081
0.107871
0.108501
0.108651
0.108858
0.109009
0.109014
0.108858
0.107892
0.108146
0.108594
0.108409
0.108153
0.107984
0.108893
0.109022
0.108391
0.108225
0.108699
0.108751
0.108087
0.10807
0.107978
0.108163
0.108922
0.108945
0.107735
0.107804
0.107963
0.107769
0.108502
0.108609
0.108448
0.108393
0.108992
0.108998
0.107831
0.107868
0.108467
0.108368
0.108014
0.108049
0.108238
0.1082
0.108846
0.108693
0.108097
0.108066
0.108512
0.108371
0.107737
0.107768
0.107525
0.107549
0.107556
0.107592
0.107577
0.107627
0.107596
0.107629
0.107616
0.107654
0.107632
0.107672
0.10765
0.107684
0.107685
0.107724
0.107634
0.107594
0.107669
0.107625
0.107651
0.10761
0.107696
0.107651
0.107606
0.107574
0.10764
0.107623
0.107705
0.107675
0.107609
0.107619
0.101809
0.101493
0.101197
0.100921
0.100665
0.100429
0.100213
0.100015
0.0998358
0.0996728
0.099525
0.0993911
0.0992699
0.0991601
0.0990607
0.0989707
0.0988894
0.098816
0.0987501
0.0986913
0.0986392
0.0985938
0.0985548
0.0985224
0.0984964
0.0984768
0.0984638
0.0984573
0.101808
0.101493
0.101196
0.10092
0.100664
0.100428
0.100212
0.100015
0.0998351
0.0996721
0.0995243
0.0993904
0.0992692
0.0991594
0.09906
0.0989701
0.0988887
0.0988154
0.0987494
0.0986906
0.0986385
0.0985931
0.0985542
0.0985217
0.0984957
0.0984762
0.0984631
0.0984566
0.101807
0.101491
0.101195
0.100919
0.100663
0.100427
0.100211
0.100013
0.0998337
0.0996707
0.0995229
0.099389
0.0992678
0.0991581
0.0990587
0.0989687
0.0988874
0.098814
0.0987481
0.0986893
0.0986372
0.0985918
0.0985529
0.0985204
0.0984944
0.0984749
0.0984618
0.0984553
0.101804
0.101489
0.101193
0.100916
0.10066
0.100425
0.100208
0.100011
0.0998316
0.0996686
0.0995208
0.099387
0.0992658
0.0991561
0.0990567
0.0989668
0.0988854
0.0988121
0.0987462
0.0986873
0.0986353
0.0985898
0.0985509
0.0985184
0.0984924
0.0984729
0.0984599
0.0984533
0.101801
0.101486
0.10119
0.100913
0.100657
0.100422
0.100206
0.100008
0.0998288
0.0996659
0.0995181
0.0993843
0.0992631
0.0991534
0.099054
0.0989641
0.0988828
0.0988094
0.0987435
0.0986847
0.0986326
0.0985872
0.0985483
0.0985158
0.0984898
0.0984703
0.0984573
0.0984507
0.101797
0.101482
0.101186
0.10091
0.100654
0.100418
0.100202
0.100005
0.0998254
0.0996624
0.0995147
0.0993809
0.0992598
0.0991501
0.0990507
0.0989608
0.0988795
0.0988061
0.0987403
0.0986814
0.0986294
0.098584
0.098545
0.0985126
0.0984866
0.0984671
0.098454
0.0984475
0.101793
0.101477
0.101181
0.100905
0.100649
0.100414
0.100198
0.100001
0.0998212
0.0996583
0.0995106
0.0993769
0.0992557
0.0991461
0.0990467
0.0989568
0.0988755
0.0988022
0.0987363
0.0986775
0.0986255
0.0985801
0.0985411
0.0985087
0.0984827
0.0984632
0.0984501
0.0984436
0.101787
0.101472
0.101176
0.1009
0.100644
0.100409
0.100193
0.0999957
0.0998164
0.0996535
0.0995059
0.0993722
0.0992511
0.0991414
0.0990421
0.0989522
0.098871
0.0987976
0.0987318
0.098673
0.0986209
0.0985755
0.0985366
0.0985042
0.0984782
0.0984586
0.0984456
0.0984391
0.101781
0.101466
0.10117
0.100894
0.100639
0.100403
0.100187
0.0999902
0.0998109
0.0996481
0.0995005
0.0993668
0.0992458
0.0991361
0.0990369
0.098947
0.0988658
0.0987924
0.0987266
0.0986678
0.0986158
0.0985704
0.0985315
0.098499
0.098473
0.0984535
0.0984405
0.0984339
0.101774
0.101459
0.101163
0.100888
0.100632
0.100397
0.100181
0.0999839
0.0998047
0.099642
0.0994945
0.0993608
0.0992398
0.0991302
0.099031
0.0989412
0.0988599
0.0987866
0.0987208
0.098662
0.09861
0.0985646
0.0985257
0.0984932
0.0984672
0.0984477
0.0984347
0.0984282
0.101766
0.101451
0.101156
0.10088
0.100625
0.10039
0.100174
0.099977
0.0997979
0.0996352
0.0994878
0.0993542
0.0992332
0.0991237
0.0990245
0.0989347
0.0988535
0.0987802
0.0987144
0.0986556
0.0986036
0.0985582
0.0985193
0.0984868
0.0984609
0.0984413
0.0984283
0.0984218
0.101758
0.101443
0.101148
0.100872
0.100617
0.100382
0.100166
0.0999695
0.0997904
0.0996279
0.0994805
0.099347
0.0992261
0.0991166
0.0990174
0.0989276
0.0988464
0.0987732
0.0987073
0.0986486
0.0985966
0.0985512
0.0985123
0.0984798
0.0984539
0.0984343
0.0984213
0.0984148
0.101749
0.101434
0.101139
0.100863
0.100608
0.100373
0.100158
0.0999613
0.0997824
0.0996199
0.0994726
0.0993391
0.0992183
0.0991088
0.0990097
0.0989199
0.0988388
0.0987655
0.0986997
0.0986409
0.098589
0.0985436
0.0985047
0.0984723
0.0984463
0.0984268
0.0984137
0.0984072
0.101738
0.101424
0.101129
0.100854
0.100599
0.100364
0.100149
0.0999525
0.0997737
0.0996113
0.0994641
0.0993307
0.0992099
0.0991005
0.0990014
0.0989117
0.0988305
0.0987573
0.0986915
0.0986328
0.0985808
0.0985354
0.0984965
0.0984641
0.0984381
0.0984186
0.0984056
0.0983991
0.101728
0.101414
0.101119
0.100844
0.100589
0.100355
0.100139
0.0999431
0.0997644
0.0996021
0.099455
0.0993217
0.099201
0.0990916
0.0989926
0.0989029
0.0988217
0.0987485
0.0986828
0.098624
0.098572
0.0985267
0.0984878
0.0984554
0.0984294
0.0984099
0.0983968
0.0983903
0.101716
0.101402
0.101108
0.100833
0.100579
0.100344
0.100129
0.0999331
0.0997545
0.0995924
0.0994453
0.0993121
0.0991915
0.0990822
0.0989832
0.0988935
0.0988124
0.0987392
0.0986734
0.0986147
0.0985627
0.0985174
0.0984785
0.0984461
0.0984201
0.0984006
0.0983875
0.098381
0.101704
0.10139
0.101096
0.100822
0.100567
0.100333
0.100118
0.0999224
0.099744
0.099582
0.0994351
0.099302
0.0991814
0.0990722
0.0989732
0.0988836
0.0988025
0.0987294
0.0986636
0.0986049
0.0985529
0.0985075
0.0984687
0.0984362
0.0984102
0.0983907
0.0983777
0.0983712
0.101691
0.101377
0.101083
0.100809
0.100555
0.100321
0.100107
0.0999112
0.099733
0.0995711
0.0994244
0.0992914
0.0991709
0.0990617
0.0989628
0.0988732
0.0987921
0.098719
0.0986532
0.0985945
0.0985425
0.0984972
0.0984583
0.0984259
0.0983999
0.0983804
0.0983673
0.0983608
0.101677
0.101364
0.10107
0.100797
0.100543
0.100309
0.100095
0.0998995
0.0997214
0.0995597
0.0994131
0.0992802
0.0991598
0.0990507
0.0989518
0.0988622
0.0987812
0.0987081
0.0986424
0.0985836
0.0985317
0.0984863
0.0984474
0.098415
0.098389
0.0983695
0.0983564
0.0983499
0.101662
0.10135
0.101056
0.100783
0.10053
0.100296
0.100082
0.0998871
0.0997093
0.0995478
0.0994013
0.0992685
0.0991482
0.0990392
0.0989404
0.0988508
0.0987698
0.0986967
0.098631
0.0985723
0.0985203
0.0984749
0.098436
0.0984036
0.0983776
0.0983581
0.0983451
0.0983385
0.101647
0.101335
0.101042
0.100769
0.100516
0.100283
0.100069
0.0998742
0.0996967
0.0995353
0.099389
0.0992564
0.0991362
0.0990272
0.0989284
0.098839
0.098758
0.0986849
0.0986192
0.0985604
0.0985085
0.0984631
0.0984242
0.0983918
0.0983658
0.0983462
0.0983332
0.0983267
0.10163
0.101319
0.101026
0.100754
0.100501
0.100269
0.100056
0.0998608
0.0996835
0.0995224
0.0993763
0.0992438
0.0991237
0.0990148
0.0989161
0.0988266
0.0987457
0.0986726
0.0986069
0.0985482
0.0984962
0.0984508
0.0984119
0.0983794
0.0983534
0.0983339
0.0983209
0.0983143
0.101613
0.101302
0.10101
0.100738
0.100486
0.100254
0.100041
0.0998469
0.0996699
0.099509
0.099363
0.0992307
0.0991107
0.0990019
0.0989033
0.0988139
0.098733
0.0986599
0.0985942
0.0985355
0.0984835
0.0984381
0.0983992
0.0983667
0.0983407
0.0983211
0.0983081
0.0983015
0.101595
0.101285
0.100994
0.100722
0.100471
0.100239
0.100027
0.0998325
0.0996557
0.0994951
0.0993494
0.0992172
0.0990974
0.0989887
0.0988901
0.0988008
0.0987199
0.0986468
0.0985811
0.0985223
0.0984703
0.0984249
0.098386
0.0983535
0.0983275
0.0983079
0.0982949
0.0982883
0.101576
0.101267
0.100976
0.100705
0.100454
0.100223
0.100011
0.0998175
0.0996411
0.0994808
0.0993353
0.0992033
0.0990836
0.098975
0.0988765
0.0987872
0.0987064
0.0986333
0.0985676
0.0985088
0.0984568
0.0984114
0.0983724
0.0983399
0.0983139
0.0982943
0.0982812
0.0982747
0.101557
0.101248
0.100958
0.100688
0.100437
0.100207
0.0999953
0.0998021
0.0996261
0.0994661
0.0993208
0.099189
0.0990695
0.098961
0.0988626
0.0987733
0.0986925
0.0986194
0.0985537
0.098495
0.0984429
0.0983975
0.0983585
0.098326
0.0982999
0.0982803
0.0982672
0.0982607
0.101536
0.101228
0.100939
0.100669
0.10042
0.10019
0.0999789
0.0997862
0.0996106
0.0994509
0.0993059
0.0991744
0.099055
0.0989466
0.0988483
0.0987591
0.0986783
0.0986052
0.0985395
0.0984807
0.0984287
0.0983832
0.0983442
0.0983116
0.0982856
0.098266
0.0982529
0.0982463
0.101515
0.101207
0.100919
0.100651
0.100402
0.100172
0.099962
0.0997698
0.0995946
0.0994353
0.0992907
0.0991593
0.0990401
0.0989319
0.0988337
0.0987445
0.0986638
0.0985907
0.098525
0.0984662
0.0984141
0.0983686
0.0983296
0.098297
0.0982709
0.0982513
0.0982382
0.0982316
0.101492
0.101186
0.100899
0.100631
0.100383
0.100154
0.0999446
0.0997529
0.0995783
0.0994194
0.0992751
0.099144
0.099025
0.0989169
0.0988188
0.0987297
0.0986489
0.0985759
0.0985101
0.0984513
0.0983992
0.0983537
0.0983146
0.098282
0.0982559
0.0982362
0.0982231
0.0982166
0.101469
0.101164
0.100877
0.100611
0.100363
0.100136
0.0999266
0.0997356
0.0995615
0.0994031
0.0992591
0.0991283
0.0990096
0.0989016
0.0988036
0.0987146
0.0986338
0.0985608
0.0984951
0.0984362
0.0983841
0.0983385
0.0982994
0.0982667
0.0982406
0.0982209
0.0982078
0.0982012
0.101445
0.101141
0.100855
0.10059
0.100343
0.100116
0.0999082
0.0997179
0.0995444
0.0993864
0.0992429
0.0991124
0.0989938
0.0988861
0.0987882
0.0986992
0.0986185
0.0985455
0.0984797
0.0984208
0.0983687
0.098323
0.0982839
0.0982512
0.098225
0.0982053
0.0981922
0.0981856
0.101419
0.101116
0.100832
0.100568
0.100323
0.100097
0.0998893
0.0996997
0.0995268
0.0993694
0.0992263
0.0990962
0.0989779
0.0988703
0.0987725
0.0986836
0.098603
0.0985299
0.0984641
0.0984052
0.098353
0.0983073
0.0982682
0.0982354
0.0982092
0.0981895
0.0981763
0.0981697
0.101393
0.101092
0.100809
0.100545
0.100301
0.100076
0.0998699
0.0996812
0.099509
0.0993521
0.0992094
0.0990797
0.0989617
0.0988543
0.0987566
0.0986678
0.0985872
0.0985142
0.0984484
0.0983894
0.0983372
0.0982914
0.0982522
0.0982194
0.0981932
0.0981734
0.0981602
0.0981536
0.101366
0.101066
0.100784
0.100522
0.100279
0.100056
0.0998501
0.0996622
0.0994907
0.0993345
0.0991923
0.099063
0.0989452
0.0988381
0.0987406
0.0986519
0.0985713
0.0984983
0.0984324
0.0983734
0.0983211
0.0982753
0.0982361
0.0982033
0.0981769
0.0981572
0.098144
0.0981373
0.101338
0.101039
0.100759
0.100498
0.100257
0.100034
0.0998298
0.0996428
0.0994722
0.0993166
0.099175
0.099046
0.0989286
0.0988217
0.0987244
0.0986358
0.0985552
0.0984822
0.0984163
0.0983573
0.0983049
0.0982591
0.0982198
0.0981869
0.0981605
0.0981407
0.0981275
0.0981209
0.101308
0.101011
0.100733
0.100474
0.100234
0.100012
0.0998091
0.0996231
0.0994533
0.0992985
0.0991574
0.0990289
0.0989119
0.0988052
0.098708
0.0986195
0.098539
0.098466
0.0984001
0.0983411
0.0982886
0.0982427
0.0982033
0.0981704
0.098144
0.0981241
0.0981109
0.0981042
0.101278
0.100983
0.100706
0.100448
0.10021
0.0999899
0.0997879
0.099603
0.0994341
0.0992801
0.0991397
0.0990117
0.098895
0.0987886
0.0986916
0.0986032
0.0985227
0.0984497
0.0983838
0.0983247
0.0982722
0.0982262
0.0981868
0.0981538
0.0981273
0.0981074
0.0980941
0.0980875
0.101247
0.100953
0.100678
0.100423
0.100185
0.099967
0.0997663
0.0995826
0.0994147
0.0992615
0.0991217
0.0989943
0.098878
0.0987719
0.0986751
0.0985868
0.0985064
0.0984334
0.0983674
0.0983083
0.0982557
0.0982097
0.0981701
0.0981371
0.0981106
0.0980906
0.0980773
0.0980706
0.101214
0.100923
0.10065
0.100396
0.100161
0.0999436
0.0997444
0.0995619
0.099395
0.0992427
0.0991036
0.0989767
0.0988609
0.0987551
0.0986585
0.0985703
0.09849
0.098417
0.098351
0.0982918
0.0982392
0.098193
0.0981534
0.0981203
0.0980937
0.0980737
0.0980604
0.0980537
0.101181
0.100892
0.100621
0.100369
0.100135
0.0999198
0.0997221
0.0995409
0.0993752
0.0992237
0.0990855
0.0989592
0.0988437
0.0987383
0.0986419
0.0985538
0.0984736
0.0984006
0.0983346
0.0982753
0.0982226
0.0981764
0.0981367
0.0981035
0.0980769
0.0980568
0.0980434
0.0980367
0.107565
0.107551
0.107538
0.107524
0.107508
0.107491
0.107457
0.10745
0.107444
0.107438
0.107432
0.107426
0.107314
0.107315
0.107317
0.107319
0.107321
0.107325
0.107138
0.107147
0.107156
0.107165
0.107176
0.107187
0.10693
0.106946
0.106963
0.10698
0.106997
0.107015
0.106693
0.106716
0.106739
0.106763
0.106786
0.10681
0.106428
0.106458
0.106488
0.106517
0.106546
0.106575
0.106139
0.106175
0.10621
0.106244
0.106278
0.106312
0.105829
0.105869
0.105909
0.105948
0.105986
0.106023
0.105499
0.105544
0.105588
0.105631
0.105672
0.105713
0.105154
0.105203
0.105249
0.105295
0.105339
0.105383
0.104797
0.104848
0.104897
0.104945
0.104991
0.105037
0.10443
0.104483
0.104534
0.104584
0.104632
0.104678
0.104058
0.104112
0.104164
0.104214
0.104263
0.104311
0.103683
0.103738
0.10379
0.103841
0.10389
0.103938
0.10331
0.103364
0.103416
0.103466
0.103515
0.103563
0.102941
0.102994
0.103045
0.103095
0.103143
0.103189
0.102579
0.10263
0.10268
0.102729
0.102775
0.102821
0.102227
0.102277
0.102325
0.102371
0.102416
0.10246
0.101888
0.101935
0.101981
0.102025
0.102068
0.10211
0.101563
0.101607
0.10165
0.101693
0.101734
0.101773
0.101253
0.101295
0.101336
0.101375
0.101414
0.101452
0.101147
0.10086
0.100591
0.100341
0.100109
0.0998956
0.0996995
0.0995196
0.0993551
0.0992047
0.0990672
0.0989415
0.0988266
0.0987214
0.0986253
0.0985374
0.0984571
0.0983842
0.0983181
0.0982588
0.098206
0.0981597
0.0981199
0.0980867
0.09806
0.0980399
0.0980264
0.0980197
0.101111
0.100827
0.10056
0.100312
0.100083
0.099871
0.0996765
0.0994982
0.0993349
0.0991855
0.0990488
0.0989238
0.0988094
0.0987046
0.0986087
0.0985209
0.0984408
0.0983678
0.0983017
0.0982423
0.0981895
0.0981431
0.0981032
0.0980699
0.0980431
0.0980229
0.0980095
0.0980027
0.101075
0.100793
0.100529
0.100283
0.100056
0.0998461
0.0996533
0.0994765
0.0993145
0.0991662
0.0990305
0.0989061
0.0987922
0.0986879
0.0985922
0.0985046
0.0984245
0.0983515
0.0982854
0.0982259
0.098173
0.0981265
0.0980865
0.0980531
0.0980263
0.098006
0.0979925
0.0979858
0.101038
0.100758
0.100497
0.100254
0.100028
0.0998208
0.0996299
0.0994547
0.0992941
0.0991469
0.0990121
0.0988885
0.0987752
0.0986712
0.0985757
0.0984883
0.0984083
0.0983353
0.0982692
0.0982096
0.0981566
0.09811
0.0980699
0.0980364
0.0980095
0.0979892
0.0979757
0.0979689
0.101
0.100723
0.100464
0.100223
0.100001
0.0997953
0.0996063
0.0994328
0.0992736
0.0991277
0.0989938
0.0988709
0.0987582
0.0986546
0.0985594
0.0984721
0.0983922
0.0983192
0.098253
0.0981934
0.0981403
0.0980936
0.0980534
0.0980198
0.0979928
0.0979725
0.0979589
0.0979521
0.100961
0.100687
0.100431
0.100193
0.0999728
0.0997696
0.0995826
0.0994109
0.0992532
0.0991084
0.0989756
0.0988535
0.0987413
0.0986381
0.0985432
0.0984561
0.0983762
0.0983033
0.098237
0.0981773
0.0981241
0.0980773
0.098037
0.0980033
0.0979762
0.0979558
0.0979422
0.0979354
0.107582
0.107467
0.107315
0.10713
0.106914
0.106669
0.106398
0.106103
0.105787
0.105453
0.105105
0.104745
0.104376
0.104003
0.103628
0.103255
0.102887
0.102527
0.102177
0.10184
0.101517
0.101211
0.107605
0.107479
0.107318
0.107123
0.106899
0.106646
0.106367
0.106066
0.105745
0.105406
0.105054
0.104691
0.104321
0.103946
0.103571
0.103199
0.102832
0.102473
0.102126
0.101791
0.101471
0.101168
0.107633
0.107495
0.107322
0.107118
0.106883
0.106622
0.106336
0.106028
0.105701
0.105358
0.105002
0.104636
0.104264
0.103888
0.103513
0.103141
0.102775
0.102419
0.102073
0.101741
0.101425
0.101125
0.107668
0.107514
0.107328
0.107112
0.106868
0.106597
0.106303
0.105989
0.105656
0.105308
0.104948
0.104579
0.104205
0.103829
0.103453
0.103082
0.102718
0.102363
0.10202
0.101691
0.101377
0.101081
0.107703
0.107534
0.107334
0.107106
0.106852
0.106572
0.10627
0.105948
0.105609
0.105257
0.104893
0.104521
0.104145
0.103768
0.103392
0.103022
0.102659
0.102306
0.101966
0.10164
0.10133
0.101036
0.107738
0.107553
0.10734
0.1071
0.106834
0.106545
0.106235
0.105906
0.105561
0.105204
0.104836
0.104462
0.104084
0.103706
0.10333
0.102961
0.102599
0.102249
0.101911
0.101588
0.101281
0.100992
0.107768
0.107569
0.107343
0.107091
0.106815
0.106517
0.106198
0.105862
0.105512
0.105149
0.104778
0.104401
0.104021
0.103642
0.103267
0.102898
0.102539
0.102191
0.101856
0.101536
0.101233
0.100947
0.107793
0.107581
0.107343
0.10708
0.106794
0.106486
0.10616
0.105817
0.10546
0.105093
0.104718
0.104338
0.103957
0.103578
0.103203
0.102835
0.102478
0.102132
0.1018
0.101484
0.101184
0.100902
0.107815
0.10759
0.10734
0.107066
0.10677
0.106453
0.106119
0.10577
0.105407
0.105035
0.104657
0.104275
0.103892
0.103513
0.103138
0.102772
0.102416
0.102073
0.101745
0.101432
0.101136
0.100857
0.107832
0.107595
0.107334
0.107049
0.106743
0.106418
0.106077
0.10572
0.105353
0.104976
0.104595
0.10421
0.103827
0.103447
0.103073
0.102708
0.102354
0.102014
0.101689
0.10138
0.101088
0.100813
0.107845
0.107596
0.107324
0.107029
0.106714
0.106381
0.106032
0.105669
0.105297
0.104916
0.104531
0.104145
0.10376
0.10338
0.103007
0.102644
0.102293
0.101955
0.101634
0.101328
0.10104
0.100769
0.107851
0.107592
0.10731
0.107006
0.106682
0.106341
0.105985
0.105617
0.105239
0.104855
0.104467
0.104079
0.103693
0.103313
0.102941
0.10258
0.102231
0.101897
0.101579
0.101277
0.100993
0.100727
0.107853
0.107584
0.107292
0.106979
0.106648
0.106299
0.105937
0.105563
0.10518
0.104793
0.104402
0.104013
0.103626
0.103247
0.102876
0.102517
0.102171
0.10184
0.101525
0.101227
0.100947
0.100685
0.10785
0.107572
0.107271
0.10695
0.106611
0.106255
0.105887
0.105507
0.105121
0.10473
0.104337
0.103946
0.10356
0.103181
0.102811
0.102454
0.102111
0.101783
0.101472
0.101178
0.100902
0.100644
0.107843
0.107556
0.107247
0.106918
0.106571
0.106209
0.105835
0.105451
0.105061
0.104666
0.104272
0.10388
0.103493
0.103115
0.102747
0.102392
0.102052
0.101727
0.10142
0.10113
0.100858
0.100604
0.107833
0.107537
0.10722
0.106884
0.10653
0.106162
0.105783
0.105394
0.105
0.104603
0.104207
0.103814
0.103428
0.10305
0.102684
0.102332
0.101994
0.101673
0.10137
0.101084
0.100816
0.100566
0.107818
0.107515
0.10719
0.106847
0.106487
0.106114
0.105729
0.105337
0.10494
0.104541
0.104143
0.10375
0.103364
0.102987
0.102623
0.102273
0.101939
0.101621
0.101321
0.101039
0.100775
0.100529
0.1078
0.107489
0.107158
0.106809
0.106443
0.106065
0.105676
0.10528
0.10488
0.104479
0.10408
0.103686
0.103301
0.102926
0.102564
0.102216
0.101885
0.101571
0.101274
0.100996
0.100736
0.100494
0.107779
0.107462
0.107125
0.10677
0.106399
0.106016
0.105623
0.105224
0.104821
0.104418
0.104019
0.103625
0.10324
0.102866
0.102506
0.102161
0.101833
0.101522
0.10123
0.100955
0.100699
0.100461
0.107756
0.107433
0.10709
0.10673
0.106354
0.105967
0.10557
0.105168
0.104763
0.104359
0.103959
0.103565
0.103181
0.102809
0.102451
0.102109
0.101784
0.101476
0.101187
0.100917
0.100664
0.100429
0.107731
0.107403
0.107055
0.10669
0.10631
0.105919
0.105519
0.105114
0.104708
0.104303
0.103902
0.103509
0.103125
0.102755
0.102399
0.102059
0.101737
0.101433
0.101148
0.100881
0.100632
0.1004
0.107705
0.107372
0.107019
0.10665
0.106267
0.105872
0.10547
0.105063
0.104655
0.104248
0.103847
0.103455
0.103072
0.102704
0.10235
0.102013
0.101693
0.101393
0.10111
0.100847
0.100601
0.100373
0.107678
0.107341
0.106985
0.106611
0.106225
0.105827
0.105422
0.105013
0.104604
0.104197
0.103796
0.103404
0.103023
0.102656
0.102304
0.101969
0.101653
0.101355
0.101076
0.100816
0.100573
0.100348
0.107652
0.107311
0.106951
0.106574
0.106185
0.105785
0.105378
0.104967
0.104557
0.104149
0.103748
0.103357
0.102977
0.102611
0.102262
0.101929
0.101616
0.101321
0.101045
0.100787
0.100548
0.100325
0.107627
0.107282
0.106919
0.10654
0.106147
0.105745
0.105336
0.104924
0.104513
0.104105
0.103704
0.103313
0.102935
0.102571
0.102223
0.101893
0.101582
0.101289
0.101016
0.100761
0.100525
0.100305
0.107602
0.107255
0.106889
0.106507
0.106113
0.105708
0.105298
0.104885
0.104473
0.104065
0.103665
0.103274
0.102897
0.102534
0.102188
0.10186
0.101551
0.101262
0.100991
0.100739
0.100504
0.100287
0.10758
0.10723
0.106862
0.106478
0.106082
0.105676
0.105264
0.10485
0.104438
0.10403
0.10363
0.10324
0.102863
0.102502
0.102158
0.101832
0.101525
0.101237
0.100969
0.100719
0.100487
0.100271
0.10756
0.107208
0.106838
0.106453
0.106054
0.105647
0.105235
0.10482
0.104407
0.103999
0.103599
0.10321
0.102834
0.102474
0.102132
0.101807
0.101502
0.101216
0.10095
0.100702
0.100471
0.100258
0.107543
0.10719
0.106818
0.106431
0.106032
0.105623
0.10521
0.104795
0.104382
0.103974
0.103574
0.103185
0.10281
0.102451
0.10211
0.101787
0.101483
0.101199
0.100934
0.100688
0.100459
0.100247
0.107529
0.107175
0.106802
0.106414
0.106013
0.105604
0.10519
0.104775
0.104361
0.103953
0.103554
0.103165
0.102791
0.102433
0.102093
0.101771
0.101468
0.101185
0.100922
0.100677
0.100449
0.100238
0.107519
0.107164
0.10679
0.106401
0.106
0.10559
0.105176
0.10476
0.104346
0.103938
0.103539
0.103151
0.102777
0.10242
0.10208
0.101759
0.101457
0.101175
0.100913
0.100668
0.100442
0.100232
0.107514
0.107157
0.106783
0.106393
0.105991
0.105581
0.105166
0.10475
0.104337
0.103929
0.103529
0.103142
0.102769
0.102411
0.102072
0.101752
0.101451
0.101169
0.100907
0.100663
0.100437
0.100228
0.107512
0.107155
0.10678
0.10639
0.105988
0.105578
0.105163
0.104747
0.104333
0.103925
0.103526
0.103138
0.102765
0.102408
0.102069
0.101749
0.101448
0.101167
0.100905
0.100661
0.100436
0.100226
0.100922
0.100651
0.100398
0.100162
0.0999447
0.0997439
0.099559
0.099389
0.0992328
0.0990894
0.0989575
0.0988362
0.0987246
0.0986219
0.0985273
0.0984403
0.0983605
0.0982876
0.0982213
0.0981615
0.0981081
0.0980612
0.0980209
0.097987
0.0979599
0.0979394
0.0979257
0.0979189
0.100882
0.100614
0.100364
0.100132
0.0999166
0.0997181
0.0995354
0.0993672
0.0992126
0.0990705
0.0989397
0.0988192
0.0987082
0.0986059
0.0985116
0.0984248
0.0983451
0.0982721
0.0982058
0.0981459
0.0980924
0.0980454
0.0980049
0.097971
0.0979437
0.0979232
0.0979095
0.0979026
0.100842
0.100577
0.10033
0.100101
0.0998883
0.0996924
0.0995118
0.0993456
0.0991926
0.0990518
0.098922
0.0988024
0.098692
0.0985902
0.0984962
0.0984095
0.0983298
0.0982569
0.0981905
0.0981305
0.0980769
0.0980298
0.0979892
0.0979552
0.0979278
0.0979072
0.0978934
0.0978865
0.100801
0.10054
0.100296
0.10007
0.0998601
0.0996667
0.0994884
0.0993241
0.0991728
0.0990333
0.0989046
0.0987859
0.0986761
0.0985747
0.098481
0.0983945
0.0983149
0.0982419
0.0981754
0.0981153
0.0980617
0.0980144
0.0979737
0.0979395
0.0979121
0.0978914
0.0978776
0.0978706
0.10076
0.100502
0.100262
0.100039
0.099832
0.0996412
0.0994651
0.0993028
0.0991532
0.0990151
0.0988875
0.0987696
0.0986605
0.0985595
0.098466
0.0983797
0.0983002
0.0982272
0.0981606
0.0981004
0.0980466
0.0979993
0.0979584
0.0979241
0.0978966
0.0978758
0.0978619
0.097855
0.100719
0.100465
0.100228
0.100008
0.099804
0.0996158
0.0994421
0.0992819
0.0991339
0.0989972
0.0988707
0.0987536
0.0986451
0.0985446
0.0984514
0.0983653
0.0982858
0.0982128
0.0981461
0.0980858
0.0980319
0.0979844
0.0979434
0.097909
0.0978814
0.0978605
0.0978466
0.0978396
0.100678
0.100427
0.100194
0.0999769
0.0997762
0.0995908
0.0994195
0.0992612
0.0991149
0.0989796
0.0988543
0.098738
0.0986302
0.09853
0.0984372
0.0983511
0.0982717
0.0981986
0.0981319
0.0980715
0.0980175
0.0979698
0.0979287
0.0978942
0.0978665
0.0978455
0.0978316
0.0978245
0.100637
0.10039
0.10016
0.0999465
0.0997489
0.0995661
0.0993972
0.099241
0.0990964
0.0989625
0.0988382
0.0987228
0.0986156
0.0985159
0.0984233
0.0983374
0.098258
0.0981849
0.0981181
0.0980576
0.0980034
0.0979556
0.0979143
0.0978797
0.0978519
0.0978309
0.0978168
0.0978098
0.100596
0.100353
0.100127
0.0999165
0.099722
0.0995419
0.0993754
0.0992212
0.0990783
0.0989458
0.0988226
0.098708
0.0986014
0.0985021
0.0984097
0.098324
0.0982446
0.0981715
0.0981046
0.0980439
0.0979896
0.0979417
0.0979003
0.0978656
0.0978376
0.0978165
0.0978024
0.0977954
0.100556
0.100317
0.100094
0.0998871
0.0996956
0.0995183
0.0993541
0.0992019
0.0990608
0.0989296
0.0988075
0.0986937
0.0985877
0.0984888
0.0983966
0.098311
0.0982316
0.0981585
0.0980915
0.0980307
0.0979762
0.0979282
0.0978866
0.0978518
0.0978237
0.0978025
0.0977884
0.0977813
0.100516
0.100281
0.100062
0.0998583
0.0996698
0.0994953
0.0993334
0.0991833
0.0990437
0.0989139
0.0987928
0.0986799
0.0985744
0.0984759
0.098384
0.0982984
0.0982191
0.0981459
0.0980788
0.0980179
0.0979632
0.097915
0.0978733
0.0978384
0.0978102
0.0977889
0.0977747
0.0977676
0.100478
0.100246
0.10003
0.0998302
0.0996448
0.0994729
0.0993134
0.0991652
0.0990273
0.0988988
0.0987788
0.0986666
0.0985616
0.0984635
0.0983718
0.0982863
0.098207
0.0981337
0.0980665
0.0980054
0.0979507
0.0979023
0.0978605
0.0978254
0.0977971
0.0977758
0.0977615
0.0977543
0.10044
0.100211
0.0999996
0.099803
0.0996206
0.0994514
0.0992942
0.0991479
0.0990116
0.0988843
0.0987653
0.0986538
0.0985494
0.0984516
0.0983601
0.0982747
0.0981953
0.098122
0.0980546
0.0979934
0.0979385
0.09789
0.097848
0.0978128
0.0977844
0.097763
0.0977487
0.0977415
0.100403
0.100178
0.0999701
0.0997768
0.0995973
0.0994307
0.0992757
0.0991313
0.0989965
0.0988704
0.0987524
0.0986416
0.0985377
0.0984402
0.0983488
0.0982635
0.0981841
0.0981107
0.0980432
0.0979819
0.0979268
0.0978781
0.097836
0.0978007
0.0977722
0.0977507
0.0977363
0.0977291
0.100367
0.100146
0.0999417
0.0997515
0.099575
0.0994109
0.099258
0.0991154
0.0989821
0.0988573
0.0987401
0.09863
0.0985265
0.0984293
0.0983381
0.0982529
0.0981734
0.0980999
0.0980323
0.0979708
0.0979156
0.0978668
0.0978245
0.097789
0.0977605
0.0977389
0.0977245
0.0977172
0.100332
0.100116
0.0999144
0.0997275
0.0995537
0.099392
0.0992413
0.0991004
0.0989685
0.0988448
0.0987284
0.098619
0.0985159
0.098419
0.098328
0.0982427
0.0981633
0.0980896
0.0980219
0.0979603
0.0979049
0.0978559
0.0978135
0.0977779
0.0977492
0.0977276
0.0977131
0.0977058
0.1003
0.100086
0.0998885
0.0997046
0.0995335
0.0993742
0.0992254
0.0990862
0.0989557
0.098833
0.0987175
0.0986086
0.0985059
0.0984092
0.0983183
0.0982331
0.0981536
0.0980798
0.098012
0.0979502
0.0978947
0.0978455
0.097803
0.0977673
0.0977385
0.0977168
0.0977022
0.0976949
0.100268
0.100059
0.0998639
0.0996829
0.0995145
0.0993574
0.0992105
0.0990729
0.0989437
0.098822
0.0987072
0.0985988
0.0984966
0.0984001
0.0983092
0.098224
0.0981444
0.0980706
0.0980026
0.0979407
0.097885
0.0978357
0.097793
0.0977572
0.0977283
0.0977065
0.0976919
0.0976846
0.100239
0.100032
0.0998408
0.0996626
0.0994966
0.0993416
0.0991966
0.0990605
0.0989324
0.0988117
0.0986976
0.0985897
0.0984878
0.0983915
0.0983007
0.0982155
0.0981358
0.0980619
0.0979938
0.0979317
0.0978758
0.0978264
0.0977836
0.0977476
0.0977186
0.0976968
0.0976821
0.0976748
0.100211
0.100008
0.0998191
0.0996436
0.0994799
0.099327
0.0991837
0.0990489
0.098922
0.0988021
0.0986887
0.0985813
0.0984796
0.0983835
0.0982928
0.0982075
0.0981278
0.0980537
0.0979855
0.0979232
0.0978672
0.0978177
0.0977747
0.0977387
0.0977096
0.0976876
0.097673
0.0976656
0.100185
0.0999849
0.0997991
0.099626
0.0994646
0.0993135
0.0991717
0.0990383
0.0989124
0.0987933
0.0986805
0.0985735
0.0984721
0.0983761
0.0982854
0.0982001
0.0981203
0.0980461
0.0979777
0.0979154
0.0978592
0.0978095
0.0977665
0.0977303
0.0977011
0.0976791
0.0976644
0.097657
0.100161
0.0999638
0.0997805
0.0996098
0.0994504
0.0993011
0.0991608
0.0990286
0.0989036
0.0987852
0.0986729
0.0985663
0.0984651
0.0983692
0.0982786
0.0981933
0.0981134
0.0980391
0.0979706
0.0979081
0.0978518
0.0978019
0.0977588
0.0977225
0.0976932
0.0976712
0.0976564
0.097649
0.100139
0.0999444
0.0997636
0.0995951
0.0994376
0.0992898
0.0991509
0.0990198
0.0988957
0.0987779
0.0986661
0.0985598
0.0984588
0.098363
0.0982724
0.0981871
0.0981071
0.0980327
0.097964
0.0979014
0.0978449
0.097795
0.0977517
0.0977153
0.097686
0.0976638
0.097649
0.0976416
0.100119
0.0999269
0.0997483
0.0995818
0.099426
0.0992797
0.099142
0.0990118
0.0988885
0.0987714
0.09866
0.0985539
0.0984531
0.0983574
0.0982668
0.0981814
0.0981013
0.0980268
0.097958
0.0978952
0.0978387
0.0977886
0.0977452
0.0977088
0.0976793
0.0976572
0.0976423
0.0976349
0.100101
0.0999112
0.0997346
0.0995699
0.0994156
0.0992707
0.0991341
0.0990048
0.0988821
0.0987655
0.0986545
0.0985487
0.098448
0.0983524
0.0982618
0.0981763
0.0980962
0.0980215
0.0979526
0.0978897
0.0978331
0.0977829
0.0977394
0.0977028
0.0976734
0.0976511
0.0976362
0.0976288
0.100085
0.0998973
0.0997226
0.0995594
0.0994065
0.0992628
0.0991271
0.0989986
0.0988766
0.0987604
0.0986497
0.0985441
0.0984436
0.0983479
0.0982573
0.0981718
0.0980916
0.0980168
0.0979478
0.0978848
0.0978281
0.0977778
0.0977342
0.0976976
0.0976681
0.0976458
0.0976308
0.0976234
0.100071
0.0998853
0.0997121
0.0995504
0.0993987
0.099256
0.0991211
0.0989933
0.0988718
0.098756
0.0986455
0.0985401
0.0984397
0.0983441
0.0982535
0.0981679
0.0980876
0.0980128
0.0979437
0.0978806
0.0978237
0.0977733
0.0977297
0.097693
0.0976634
0.0976411
0.0976261
0.0976186
0.100059
0.0998751
0.0997033
0.0995427
0.0993921
0.0992502
0.0991161
0.0989888
0.0988677
0.0987523
0.098642
0.0985368
0.0984364
0.0983408
0.0982502
0.0981646
0.0980842
0.0980093
0.0979401
0.0978769
0.09782
0.0977695
0.0977258
0.0976891
0.0976594
0.0976371
0.0976221
0.0976146
0.10005
0.0998667
0.099696
0.0995364
0.0993867
0.0992455
0.0991119
0.0989852
0.0988644
0.0987492
0.0986392
0.098534
0.0984337
0.0983382
0.0982475
0.0981618
0.0980814
0.0980064
0.0979372
0.0978739
0.0978169
0.0977664
0.0977226
0.0976858
0.0976561
0.0976337
0.0976188
0.0976112
0.100042
0.0998601
0.0996904
0.0995316
0.0993824
0.0992418
0.0991087
0.0989823
0.0988619
0.0987469
0.0986369
0.0985319
0.0984316
0.0983361
0.0982454
0.0981597
0.0980792
0.0980042
0.0979349
0.0978715
0.0978145
0.0977639
0.0977201
0.0976832
0.0976535
0.0976311
0.0976161
0.0976086
0.100037
0.0998554
0.0996863
0.099528
0.0993794
0.0992392
0.0991064
0.0989803
0.09886
0.0987452
0.0986353
0.0985304
0.0984301
0.0983346
0.0982439
0.0981581
0.0980776
0.0980025
0.0979332
0.0978698
0.0978127
0.0977621
0.0977182
0.0976814
0.0976516
0.0976292
0.0976142
0.0976067
0.100033
0.0998524
0.0996837
0.0995259
0.0993775
0.0992376
0.099105
0.098979
0.0988589
0.0987441
0.0986344
0.0985294
0.0984292
0.0983336
0.0982429
0.0981572
0.0980766
0.0980015
0.0979321
0.0978687
0.0978116
0.0977609
0.0977171
0.0976802
0.0976504
0.097628
0.097613
0.0976054
0.100032
0.0998513
0.0996827
0.099525
0.0993768
0.099237
0.0991045
0.0989785
0.0988585
0.0987437
0.098634
0.098529
0.0984288
0.0983333
0.0982425
0.0981568
0.0980762
0.0980011
0.0979317
0.0978683
0.0978111
0.0977605
0.0977166
0.0976797
0.0976499
0.0976275
0.0976124
0.0976049
0.101232
0.101539
0.101863
0.102201
0.102552
0.102913
0.103282
0.103655
0.10403
0.104403
0.104771
0.105131
0.105478
0.105811
0.106125
0.106417
0.106686
0.106928
0.107141
0.107323
0.107472
0.107585
0.101189
0.101494
0.101815
0.102151
0.102499
0.102859
0.103227
0.1036
0.103975
0.104349
0.104719
0.105081
0.105432
0.105768
0.106088
0.106387
0.106662
0.106912
0.107133
0.107324
0.107481
0.107603
0.101147
0.101448
0.101766
0.102099
0.102446
0.102803
0.10317
0.103542
0.103918
0.104293
0.104665
0.105029
0.105384
0.105725
0.10605
0.106355
0.106638
0.106896
0.107126
0.107326
0.107494
0.107626
0.101103
0.101402
0.101717
0.102047
0.102391
0.102747
0.103112
0.103484
0.103859
0.104235
0.104609
0.104977
0.105335
0.105681
0.106011
0.106323
0.106613
0.106879
0.107119
0.10733
0.107509
0.107655
0.101059
0.101354
0.101666
0.101994
0.102335
0.102689
0.103053
0.103424
0.103799
0.104177
0.104552
0.104922
0.105284
0.105635
0.105971
0.10629
0.106588
0.106863
0.107113
0.107335
0.107527
0.107688
0.101015
0.101307
0.101615
0.10194
0.102279
0.10263
0.102992
0.103363
0.103738
0.104116
0.104493
0.104866
0.105232
0.105588
0.10593
0.106255
0.106561
0.106846
0.107106
0.107339
0.107545
0.107721
0.100971
0.101259
0.101564
0.101885
0.102221
0.102571
0.102931
0.1033
0.103676
0.104055
0.104433
0.104809
0.105179
0.105539
0.105887
0.106219
0.106533
0.106827
0.107097
0.107343
0.107561
0.107752
0.100926
0.101211
0.101512
0.10183
0.102163
0.10251
0.102869
0.103237
0.103612
0.103992
0.104372
0.10475
0.105124
0.105489
0.105842
0.106182
0.106504
0.106807
0.107087
0.107344
0.107576
0.10778
0.100882
0.101163
0.10146
0.101775
0.102105
0.102449
0.102806
0.103173
0.103548
0.103928
0.10431
0.10469
0.105067
0.105437
0.105796
0.106142
0.106473
0.106784
0.107075
0.107343
0.107586
0.107804
0.100838
0.101115
0.101409
0.10172
0.102047
0.102388
0.102743
0.103109
0.103483
0.103863
0.104246
0.104629
0.105009
0.105383
0.105748
0.106101
0.106439
0.10676
0.10706
0.107339
0.107594
0.107824
0.100795
0.101067
0.101357
0.101665
0.101988
0.102327
0.10268
0.103044
0.103417
0.103797
0.104181
0.104567
0.10495
0.105329
0.105699
0.106058
0.106403
0.106732
0.107042
0.107331
0.107598
0.10784
0.100752
0.10102
0.101306
0.10161
0.10193
0.102266
0.102616
0.102978
0.103351
0.103731
0.104116
0.104503
0.10489
0.105272
0.105648
0.106013
0.106365
0.106702
0.107022
0.10732
0.107597
0.10785
0.100709
0.100974
0.101256
0.101556
0.101873
0.102205
0.102553
0.102913
0.103285
0.103665
0.10405
0.104439
0.104828
0.105215
0.105595
0.105966
0.106325
0.10667
0.106998
0.107306
0.107593
0.107857
0.100668
0.100929
0.101207
0.101503
0.101816
0.102145
0.10249
0.102849
0.103219
0.103598
0.103984
0.104375
0.104766
0.105156
0.105541
0.105917
0.106283
0.106635
0.106971
0.107288
0.107585
0.107859
0.100628
0.100884
0.101159
0.101451
0.10176
0.102086
0.102428
0.102784
0.103153
0.103532
0.103919
0.10431
0.104704
0.105096
0.105485
0.105867
0.106239
0.106598
0.106941
0.107267
0.107572
0.107856
0.100589
0.100842
0.101112
0.1014
0.101705
0.102028
0.102367
0.102721
0.103088
0.103466
0.103853
0.104245
0.104641
0.105037
0.105429
0.105815
0.106193
0.106558
0.106909
0.107242
0.107556
0.107849
0.100552
0.1008
0.101066
0.10135
0.101652
0.101972
0.102308
0.102659
0.103025
0.103402
0.103788
0.104181
0.104578
0.104976
0.105372
0.105763
0.106145
0.106517
0.106874
0.107214
0.107536
0.107837
0.100516
0.10076
0.101023
0.101303
0.101601
0.101917
0.10225
0.102599
0.102962
0.103338
0.103724
0.104118
0.104516
0.104917
0.105315
0.10571
0.106097
0.106474
0.106837
0.107184
0.107513
0.107821
0.100482
0.100722
0.100981
0.101257
0.101552
0.101864
0.102194
0.102541
0.102902
0.103277
0.103662
0.104056
0.104455
0.104857
0.105259
0.105657
0.106048
0.10643
0.106798
0.107152
0.107487
0.107802
0.100449
0.100686
0.100941
0.101214
0.101505
0.101814
0.102141
0.102484
0.102844
0.103217
0.103601
0.103995
0.104395
0.104799
0.105203
0.105604
0.105999
0.106385
0.106759
0.107117
0.107458
0.107779
0.100419
0.100653
0.100903
0.101172
0.10146
0.101766
0.10209
0.102431
0.102788
0.103159
0.103543
0.103937
0.104338
0.104743
0.105148
0.105552
0.105951
0.106341
0.106719
0.107082
0.107428
0.107754
0.100391
0.100621
0.100868
0.101134
0.101418
0.10172
0.102041
0.10238
0.102735
0.103105
0.103488
0.103881
0.104282
0.104688
0.105096
0.105502
0.105903
0.106296
0.106679
0.107046
0.107397
0.107728
0.100364
0.100591
0.100836
0.101098
0.101378
0.101678
0.101996
0.102332
0.102685
0.103053
0.103435
0.103828
0.104229
0.104636
0.105045
0.105453
0.105857
0.106253
0.106639
0.107011
0.107366
0.107702
0.10034
0.100564
0.100805
0.101065
0.101342
0.101639
0.101954
0.102288
0.102638
0.103005
0.103386
0.103778
0.104179
0.104586
0.104997
0.105406
0.105813
0.106212
0.106601
0.106976
0.107335
0.107675
0.100318
0.10054
0.100778
0.101034
0.101309
0.101603
0.101915
0.102247
0.102595
0.10296
0.10334
0.103731
0.104133
0.10454
0.104951
0.105363
0.105771
0.106172
0.106564
0.106942
0.107304
0.107647
0.100299
0.100518
0.100753
0.101007
0.101279
0.10157
0.101881
0.10221
0.102557
0.10292
0.103298
0.103689
0.10409
0.104498
0.10491
0.105323
0.105732
0.106136
0.10653
0.106911
0.107275
0.107621
0.100282
0.100498
0.100732
0.100983
0.101252
0.101541
0.10185
0.102177
0.102522
0.102884
0.103261
0.103651
0.104052
0.10446
0.104872
0.105286
0.105697
0.106102
0.106498
0.106881
0.107249
0.107597
0.100267
0.100481
0.100713
0.100962
0.101229
0.101516
0.101822
0.102148
0.102491
0.102852
0.103228
0.103618
0.104018
0.104426
0.104839
0.105254
0.105666
0.106072
0.10647
0.106855
0.107225
0.107575
0.100254
0.100467
0.100697
0.100944
0.10121
0.101495
0.101799
0.102123
0.102465
0.102825
0.1032
0.103589
0.103989
0.104397
0.104811
0.105226
0.105639
0.106047
0.106446
0.106832
0.107204
0.107557
0.100244
0.100455
0.100684
0.100929
0.101194
0.101477
0.101781
0.102103
0.102444
0.102803
0.103177
0.103566
0.103965
0.104374
0.104787
0.105203
0.105616
0.106025
0.106425
0.106813
0.107186
0.107539
0.100236
0.100446
0.100674
0.100918
0.101181
0.101464
0.101766
0.102087
0.102428
0.102786
0.10316
0.103547
0.103947
0.104355
0.104769
0.105185
0.105599
0.106008
0.106409
0.106798
0.107172
0.107527
0.10023
0.10044
0.100666
0.10091
0.101173
0.101455
0.101756
0.102077
0.102416
0.102773
0.103147
0.103535
0.103934
0.104342
0.104756
0.105172
0.105587
0.105997
0.106398
0.106788
0.107162
0.107518
0.100227
0.100437
0.100662
0.100906
0.101168
0.101449
0.10175
0.10207
0.10241
0.102767
0.10314
0.103527
0.103927
0.104335
0.104748
0.105165
0.105579
0.10599
0.106392
0.106782
0.107157
0.107514
0.0979281
0.097935
0.0979486
0.0979691
0.0979963
0.0980301
0.0980704
0.0981173
0.0981706
0.0982304
0.0982967
0.0983697
0.0984496
0.0985366
0.0986314
0.0987343
0.0988462
0.0989678
0.0991001
0.099244
0.0994008
0.0995716
0.0997573
0.0999591
0.100178
0.100414
0.100669
0.100941
0.0979117
0.0979186
0.0979323
0.0979529
0.0979801
0.098014
0.0980545
0.0981015
0.0981549
0.0982148
0.0982812
0.0983542
0.098434
0.0985209
0.0986153
0.0987179
0.0988291
0.0989499
0.0990812
0.0992239
0.0993792
0.0995481
0.0997318
0.0999313
0.100147
0.100381
0.100632
0.100902
0.0978955
0.0979024
0.0979162
0.0979368
0.0979641
0.0979982
0.0980388
0.0980859
0.0981394
0.0981994
0.0982658
0.0983388
0.0984186
0.0985053
0.0985995
0.0987016
0.0988123
0.0989323
0.0990625
0.099204
0.0993577
0.0995247
0.0997063
0.0999033
0.100117
0.100347
0.100596
0.100862
0.0978795
0.0978864
0.0979003
0.0979209
0.0979484
0.0979825
0.0980232
0.0980705
0.0981241
0.0981842
0.0982507
0.0983237
0.0984034
0.09849
0.0985839
0.0986856
0.0987957
0.0989149
0.099044
0.0991841
0.0993362
0.0995014
0.0996808
0.0998753
0.100086
0.100314
0.100559
0.100822
0.0978637
0.0978707
0.0978846
0.0979053
0.0979329
0.0979671
0.0980079
0.0980553
0.0981091
0.0981693
0.0982359
0.0983089
0.0983885
0.098475
0.0985686
0.0986699
0.0987793
0.0988977
0.0990258
0.0991646
0.099315
0.0994783
0.0996554
0.0998474
0.100055
0.10028
0.100522
0.100782
0.0978482
0.0978552
0.0978691
0.09789
0.0979176
0.0979519
0.0979929
0.0980404
0.0980943
0.0981546
0.0982213
0.0982943
0.0983739
0.0984602
0.0985536
0.0986544
0.0987633
0.0988808
0.0990078
0.0991453
0.0992941
0.0994553
0.0996301
0.0998196
0.100025
0.100246
0.100485
0.100741
0.097833
0.09784
0.097854
0.0978749
0.0979026
0.0979371
0.0979782
0.0980258
0.0980799
0.0981403
0.098207
0.0982801
0.0983597
0.0984458
0.0985389
0.0986393
0.0987476
0.0988643
0.0989902
0.0991263
0.0992734
0.0994327
0.0996052
0.099792
0.0999941
0.100212
0.100448
0.1007
0.097818
0.0978251
0.0978391
0.0978601
0.0978879
0.0979225
0.0979638
0.0980115
0.0980657
0.0981263
0.0981931
0.0982662
0.0983457
0.0984318
0.0985246
0.0986246
0.0987322
0.0988481
0.098973
0.0991077
0.0992531
0.0994104
0.0995805
0.0997647
0.0999638
0.100179
0.100411
0.10066
0.0978034
0.0978105
0.0978246
0.0978456
0.0978736
0.0979083
0.0979497
0.0979976
0.0980519
0.0981126
0.0981795
0.0982527
0.0983322
0.0984181
0.0985107
0.0986102
0.0987173
0.0988323
0.0989561
0.0990895
0.0992333
0.0993885
0.0995563
0.0997378
0.0999339
0.100146
0.100374
0.100619
0.0977891
0.0977962
0.0978104
0.0978315
0.0978596
0.0978944
0.0979359
0.097984
0.0980385
0.0980993
0.0981663
0.0982395
0.098319
0.0984048
0.0984971
0.0985963
0.0987028
0.098817
0.0989398
0.0990717
0.0992139
0.0993671
0.0995326
0.0997113
0.0999044
0.100113
0.100337
0.100579
0.0977753
0.0977824
0.0977966
0.0978178
0.097846
0.0978809
0.0979226
0.0979708
0.0980254
0.0980863
0.0981535
0.0982267
0.0983062
0.0983919
0.098484
0.0985829
0.0986887
0.0988022
0.0989239
0.0990545
0.099195
0.0993463
0.0995094
0.0996855
0.0998755
0.100081
0.100302
0.100539
0.0977618
0.0977689
0.0977832
0.0978045
0.0978327
0.0978678
0.0979096
0.097958
0.0980128
0.0980738
0.0981411
0.0982144
0.0982939
0.0983795
0.0984714
0.0985698
0.0986752
0.0987879
0.0989086
0.0990379
0.0991768
0.0993261
0.0994869
0.0996603
0.0998473
0.100049
0.100266
0.1005
0.0977487
0.0977559
0.0977702
0.0977916
0.0978199
0.0978551
0.0978971
0.0979456
0.0980005
0.0980617
0.0981291
0.0982025
0.098282
0.0983675
0.0984592
0.0985573
0.0986622
0.0987741
0.0988938
0.0990219
0.0991592
0.0993066
0.0994651
0.0996358
0.0998198
0.100018
0.100232
0.100462
0.097736
0.0977432
0.0977576
0.0977791
0.0978076
0.0978429
0.097885
0.0979337
0.0979887
0.0980501
0.0981176
0.0981911
0.0982705
0.098356
0.0984476
0.0985454
0.0986497
0.098761
0.0988797
0.0990065
0.0991422
0.0992878
0.099444
0.0996122
0.0997933
0.0999884
0.100199
0.100425
0.0977239
0.0977311
0.0977455
0.0977671
0.0977957
0.0978311
0.0978734
0.0979222
0.0979774
0.0980389
0.0981065
0.0981801
0.0982596
0.098345
0.0984364
0.0985339
0.0986378
0.0987484
0.0988662
0.0989918
0.099126
0.0992697
0.0994238
0.0995894
0.0997676
0.0999595
0.100166
0.100389
0.0977122
0.0977195
0.0977339
0.0977556
0.0977842
0.0978198
0.0978622
0.0979112
0.0979666
0.0980282
0.0980959
0.0981696
0.0982492
0.0983346
0.0984258
0.098523
0.0986264
0.0987364
0.0988533
0.0989778
0.0991106
0.0992525
0.0994045
0.0995677
0.099743
0.0999318
0.100135
0.100354
0.097701
0.0977083
0.0977228
0.0977445
0.0977733
0.097809
0.0978515
0.0979007
0.0979562
0.098018
0.0980859
0.0981597
0.0982393
0.0983246
0.0984157
0.0985127
0.0986157
0.0987251
0.0988412
0.0989646
0.099096
0.0992362
0.0993862
0.0995469
0.0997196
0.0999053
0.100105
0.10032
0.0976904
0.0976977
0.0977123
0.097734
0.0977629
0.0977988
0.0978414
0.0978907
0.0979464
0.0980083
0.0980763
0.0981502
0.0982299
0.0983152
0.0984062
0.098503
0.0986056
0.0987144
0.0988297
0.0989521
0.0990822
0.0992208
0.0993688
0.0995273
0.0996973
0.09988
0.100077
0.100288
0.0976803
0.0976876
0.0977022
0.0977241
0.0977531
0.097789
0.0978318
0.0978812
0.0979371
0.0979991
0.0980673
0.0981413
0.098221
0.0983064
0.0983973
0.0984938
0.0985961
0.0987044
0.098819
0.0989404
0.0990693
0.0992064
0.0993525
0.0995088
0.0996763
0.0998561
0.10005
0.100258
0.0976707
0.0976781
0.0976928
0.0977147
0.0977438
0.0977798
0.0978227
0.0978723
0.0979283
0.0979905
0.0980588
0.0981329
0.0982127
0.0982981
0.0983889
0.0984853
0.0985873
0.098695
0.098809
0.0989295
0.0990572
0.0991928
0.0993373
0.0994915
0.0996565
0.0998336
0.100024
0.100229
0.0976618
0.0976692
0.0976839
0.0977059
0.097735
0.0977712
0.0978142
0.0978639
0.0979201
0.0979825
0.0980509
0.0981251
0.098205
0.0982903
0.0983811
0.0984773
0.098579
0.0986864
0.0987997
0.0989194
0.099046
0.0991803
0.0993231
0.0994753
0.0996381
0.0998126
0.1
0.100202
0.0976534
0.0976608
0.0976756
0.0976977
0.0977269
0.0977632
0.0978063
0.0978562
0.0979124
0.097975
0.0980435
0.0981178
0.0981978
0.0982832
0.0983739
0.09847
0.0985715
0.0986784
0.0987912
0.0989101
0.0990357
0.0991688
0.09931
0.0994604
0.0996211
0.0997932
0.099978
0.100177
0.0976457
0.0976531
0.0976679
0.0976901
0.0977194
0.0977558
0.097799
0.097849
0.0979054
0.097968
0.0980367
0.0981111
0.0981912
0.0982766
0.0983673
0.0984633
0.0985645
0.0986711
0.0987834
0.0989016
0.0990263
0.0991582
0.099298
0.0994467
0.0996054
0.0997753
0.0999575
0.100153
0.0976386
0.0976461
0.0976609
0.0976831
0.0977125
0.0977489
0.0977923
0.0978424
0.0978989
0.0979617
0.0980305
0.098105
0.0981851
0.0982706
0.0983613
0.0984572
0.0985582
0.0986645
0.0987763
0.0988939
0.0990178
0.0991486
0.0992871
0.0994343
0.0995912
0.0997589
0.0999388
0.100132
0.0976322
0.0976396
0.0976545
0.0976767
0.0977062
0.0977427
0.0977862
0.0978364
0.097893
0.0979559
0.0980248
0.0980995
0.0981796
0.0982652
0.0983559
0.0984517
0.0985525
0.0986586
0.0987699
0.098887
0.0990101
0.09914
0.0992773
0.0994231
0.0995783
0.0997442
0.0999219
0.100113
0.0976264
0.0976338
0.0976488
0.097671
0.0977006
0.0977372
0.0977807
0.097831
0.0978878
0.0979508
0.0980198
0.0980945
0.0981748
0.0982603
0.098351
0.0984468
0.0985475
0.0986533
0.0987643
0.0988808
0.0990033
0.0991323
0.0992687
0.0994132
0.0995669
0.099731
0.0999068
0.100096
0.0976212
0.0976287
0.0976437
0.097666
0.0976956
0.0977323
0.0977759
0.0978263
0.0978831
0.0979462
0.0980153
0.0980901
0.0981705
0.0982561
0.0983468
0.0984425
0.0985431
0.0986487
0.0987594
0.0988754
0.0989974
0.0991257
0.0992611
0.0994044
0.0995569
0.0997195
0.0998936
0.10008
0.0976168
0.0976243
0.0976393
0.0976616
0.0976913
0.097728
0.0977717
0.0978221
0.0978791
0.0979423
0.0980115
0.0980864
0.0981668
0.0982524
0.0983431
0.0984388
0.0985393
0.0986447
0.0987551
0.0988708
0.0989922
0.0991199
0.0992545
0.0993969
0.0995482
0.0997095
0.0998821
0.100067
0.0976131
0.0976206
0.0976356
0.0976579
0.0976876
0.0977244
0.0977682
0.0978187
0.0978757
0.0979389
0.0980082
0.0980832
0.0981636
0.0982493
0.09834
0.0984356
0.0985361
0.0986413
0.0987516
0.098867
0.098988
0.0991151
0.099249
0.0993906
0.099541
0.0997011
0.0998725
0.100056
0.09761
0.0976175
0.0976325
0.0976549
0.0976846
0.0977215
0.0977653
0.0978159
0.0978729
0.0979362
0.0980056
0.0980806
0.0981611
0.0982468
0.0983375
0.0984331
0.0985335
0.0986386
0.0987487
0.0988638
0.0989845
0.0991112
0.0992446
0.0993855
0.0995351
0.0996943
0.0998646
0.100047
0.0976077
0.0976152
0.0976302
0.0976526
0.0976824
0.0977192
0.0977631
0.0978137
0.0978708
0.0979342
0.0980035
0.0980786
0.0981591
0.0982449
0.0983356
0.0984312
0.0985315
0.0986365
0.0987464
0.0988614
0.0989818
0.0991082
0.0992412
0.0993816
0.0995305
0.0996891
0.0998586
0.10004
0.097606
0.0976136
0.0976286
0.097651
0.0976808
0.0977177
0.0977615
0.0978122
0.0978693
0.0979327
0.0980021
0.0980772
0.0981578
0.0982435
0.0983342
0.0984298
0.0985301
0.0986351
0.0987449
0.0988597
0.0989799
0.0991061
0.0992387
0.0993788
0.0995274
0.0996854
0.0998544
0.100036
0.0976051
0.0976127
0.0976277
0.0976501
0.0976799
0.0977168
0.0977607
0.0978113
0.0978685
0.0979319
0.0980013
0.0980764
0.098157
0.0982427
0.0983335
0.098429
0.0985293
0.0986342
0.098744
0.0988587
0.0989789
0.0991048
0.0992374
0.0993772
0.0995255
0.0996833
0.0998519
0.100033
0.107505
0.107522
0.107537
0.107549
0.107559
0.107571
0.107442
0.107447
0.107452
0.107456
0.10746
0.107465
0.107341
0.107337
0.107333
0.10733
0.107327
0.107325
0.107204
0.107192
0.107181
0.107171
0.107161
0.107151
0.107033
0.107015
0.106997
0.106979
0.106962
0.106945
0.106829
0.106805
0.106781
0.106758
0.106734
0.10671
0.106594
0.106565
0.106536
0.106507
0.106478
0.106448
0.106332
0.106299
0.106265
0.106231
0.106196
0.106161
0.106044
0.106007
0.105969
0.105931
0.105892
0.105852
0.105734
0.105694
0.105653
0.105611
0.105568
0.105524
0.105404
0.105361
0.105318
0.105273
0.105227
0.105179
0.105058
0.105014
0.104968
0.104921
0.104872
0.104823
0.104699
0.104654
0.104607
0.104558
0.104508
0.104456
0.104332
0.104285
0.104237
0.104188
0.104137
0.104084
0.103958
0.103912
0.103864
0.103814
0.103763
0.10371
0.103583
0.103537
0.103489
0.103439
0.103388
0.103336
0.103209
0.103164
0.103117
0.103068
0.103018
0.102966
0.10284
0.102796
0.10275
0.102702
0.102654
0.102603
0.102479
0.102436
0.102392
0.102346
0.102299
0.10225
0.102128
0.102087
0.102045
0.102001
0.101956
0.10191
0.101791
0.101751
0.101711
0.10167
0.101627
0.101584
0.101468
0.101431
0.101393
0.101354
0.101314
0.101273
0.10098
0.100704
0.100447
0.100208
0.0999869
0.0997828
0.0995951
0.0994226
0.0992643
0.0991191
0.0989858
0.0988634
0.098751
0.0986476
0.0985527
0.0984654
0.0983855
0.0983125
0.0982463
0.0981866
0.0981333
0.0980866
0.0980463
0.0980126
0.0979856
0.0979652
0.0979515
0.0979447
0.101018
0.10074
0.10048
0.100238
0.100015
0.0998083
0.0996186
0.0994444
0.0992847
0.0991383
0.099004
0.0988809
0.0987679
0.0986642
0.0985689
0.0984815
0.0984015
0.0983286
0.0982623
0.0982027
0.0981496
0.098103
0.0980628
0.0980292
0.0980022
0.0979819
0.0979683
0.0979615
0.101055
0.100774
0.100512
0.100268
0.100042
0.0998335
0.099642
0.0994662
0.0993051
0.0991575
0.0990223
0.0988985
0.0987849
0.0986808
0.0985853
0.0984977
0.0984177
0.0983447
0.0982786
0.098219
0.098166
0.0981194
0.0980794
0.0980459
0.098019
0.0979987
0.0979852
0.0979784
0.101092
0.100808
0.100543
0.100297
0.100069
0.0998585
0.0996652
0.0994878
0.0993254
0.0991767
0.0990407
0.0989161
0.098802
0.0986975
0.0986018
0.0985141
0.098434
0.098361
0.0982949
0.0982354
0.0981825
0.098136
0.0980961
0.0980627
0.0980358
0.0980156
0.0980021
0.0979954
0.101127
0.100842
0.100574
0.100326
0.100095
0.0998832
0.0996882
0.0995093
0.0993456
0.0991959
0.099059
0.0989338
0.0988192
0.0987143
0.0986183
0.0985305
0.0984503
0.0983773
0.0983113
0.0982519
0.098199
0.0981527
0.0981128
0.0980795
0.0980527
0.0980326
0.0980191
0.0980124
0.101162
0.100874
0.100605
0.100354
0.100122
0.0999076
0.0997109
0.0995307
0.0993658
0.099215
0.0990773
0.0989514
0.0988364
0.0987312
0.0986349
0.098547
0.0984667
0.0983938
0.0983277
0.0982684
0.0982156
0.0981694
0.0981296
0.0980963
0.0980696
0.0980496
0.0980361
0.0980294
0.108122
0.108121
0.108119
0.108116
0.108112
0.108108
0.108102
0.108096
0.108089
0.10808
0.108071
0.10806
0.108049
0.108036
0.108023
0.108008
0.107992
0.107975
0.107957
0.107938
0.107917
0.107895
0.107873
0.107849
0.107824
0.107799
0.107772
0.107745
0.107717
0.107689
0.107661
0.107633
0.107605
0.107579
0.107554
0.107532
0.107513
0.107498
0.107489
0.10749
0.108084
0.108084
0.108082
0.108079
0.108075
0.108071
0.108065
0.108059
0.108052
0.108043
0.108034
0.108023
0.108012
0.107999
0.107986
0.107971
0.107955
0.107938
0.10792
0.107901
0.10788
0.107858
0.107836
0.107812
0.107787
0.107762
0.107735
0.107708
0.10768
0.107652
0.107623
0.107595
0.107568
0.107541
0.107516
0.107493
0.107472
0.107456
0.107445
0.10744
0.108011
0.10801
0.108008
0.108005
0.108002
0.107997
0.107992
0.107985
0.107978
0.107969
0.10796
0.10795
0.107938
0.107926
0.107912
0.107897
0.107881
0.107864
0.107846
0.107827
0.107806
0.107785
0.107762
0.107738
0.107714
0.107688
0.107661
0.107634
0.107606
0.107578
0.107549
0.10752
0.107492
0.107465
0.107439
0.107415
0.107393
0.107374
0.107359
0.107348
0.107901
0.1079
0.107898
0.107895
0.107892
0.107887
0.107882
0.107875
0.107868
0.107859
0.10785
0.10784
0.107828
0.107816
0.107802
0.107787
0.107772
0.107755
0.107736
0.107717
0.107697
0.107675
0.107652
0.107629
0.107604
0.107578
0.107551
0.107524
0.107496
0.107467
0.107438
0.107409
0.107381
0.107352
0.107325
0.107299
0.107275
0.107254
0.107234
0.107218
0.107756
0.107755
0.107753
0.10775
0.107747
0.107742
0.107737
0.10773
0.107723
0.107714
0.107705
0.107695
0.107683
0.107671
0.107657
0.107642
0.107627
0.10761
0.107592
0.107572
0.107552
0.10753
0.107508
0.107484
0.107459
0.107433
0.107406
0.107379
0.10735
0.107321
0.107292
0.107263
0.107233
0.107204
0.107175
0.107148
0.107121
0.107097
0.107074
0.107053
0.107576
0.107575
0.107574
0.107571
0.107567
0.107563
0.107557
0.107551
0.107544
0.107535
0.107526
0.107516
0.107504
0.107492
0.107478
0.107464
0.107448
0.107431
0.107413
0.107394
0.107373
0.107352
0.107329
0.107305
0.10728
0.107255
0.107228
0.1072
0.107171
0.107142
0.107112
0.107082
0.107052
0.107021
0.106991
0.106962
0.106933
0.106906
0.106879
0.106854
0.107365
0.107364
0.107362
0.107359
0.107356
0.107351
0.107346
0.107339
0.107332
0.107324
0.107314
0.107304
0.107293
0.10728
0.107267
0.107252
0.107237
0.10722
0.107202
0.107183
0.107162
0.107141
0.107118
0.107095
0.10707
0.107044
0.107017
0.106989
0.10696
0.10693
0.1069
0.106869
0.106838
0.106807
0.106775
0.106744
0.106713
0.106683
0.106653
0.106623
0.107123
0.107122
0.10712
0.107117
0.107114
0.107109
0.107104
0.107097
0.10709
0.107082
0.107072
0.107062
0.107051
0.107039
0.107025
0.107011
0.106995
0.106978
0.10696
0.106941
0.106921
0.1069
0.106877
0.106853
0.106828
0.106802
0.106775
0.106747
0.106718
0.106688
0.106658
0.106626
0.106594
0.106562
0.106529
0.106496
0.106463
0.106431
0.106398
0.106365
0.106852
0.106851
0.106849
0.106846
0.106843
0.106838
0.106833
0.106827
0.106819
0.106811
0.106802
0.106792
0.106781
0.106768
0.106755
0.106741
0.106725
0.106708
0.106691
0.106672
0.106651
0.10663
0.106608
0.106584
0.106559
0.106533
0.106506
0.106478
0.106449
0.106418
0.106387
0.106355
0.106323
0.106289
0.106256
0.106221
0.106187
0.106152
0.106116
0.10608
0.106555
0.106554
0.106552
0.10655
0.106546
0.106542
0.106536
0.10653
0.106523
0.106515
0.106506
0.106495
0.106484
0.106472
0.106459
0.106444
0.106429
0.106413
0.106395
0.106376
0.106356
0.106335
0.106312
0.106289
0.106264
0.106238
0.106211
0.106183
0.106153
0.106123
0.106092
0.106059
0.106026
0.105992
0.105957
0.105922
0.105885
0.105849
0.105811
0.105773
0.106235
0.106234
0.106233
0.10623
0.106226
0.106222
0.106217
0.10621
0.106203
0.106195
0.106186
0.106176
0.106165
0.106153
0.10614
0.106125
0.10611
0.106094
0.106076
0.106057
0.106038
0.106017
0.105994
0.105971
0.105946
0.10592
0.105893
0.105865
0.105836
0.105805
0.105774
0.105741
0.105707
0.105673
0.105637
0.105601
0.105563
0.105525
0.105485
0.105445
0.105895
0.105894
0.105892
0.10589
0.105886
0.105882
0.105877
0.10587
0.105863
0.105855
0.105846
0.105836
0.105825
0.105813
0.1058
0.105786
0.105771
0.105755
0.105737
0.105719
0.105699
0.105678
0.105656
0.105633
0.105609
0.105583
0.105556
0.105528
0.105499
0.105468
0.105437
0.105404
0.10537
0.105335
0.105299
0.105261
0.105223
0.105183
0.105143
0.105101
0.105538
0.105537
0.105535
0.105533
0.105529
0.105525
0.10552
0.105513
0.105506
0.105498
0.105489
0.105479
0.105469
0.105457
0.105444
0.10543
0.105415
0.105399
0.105382
0.105363
0.105344
0.105323
0.105302
0.105279
0.105255
0.105229
0.105203
0.105175
0.105146
0.105115
0.105084
0.105051
0.105017
0.104981
0.104945
0.104907
0.104868
0.104828
0.104786
0.104744
0.105167
0.105166
0.105165
0.105162
0.105159
0.105154
0.105149
0.105143
0.105136
0.105128
0.105119
0.105109
0.105099
0.105087
0.105074
0.10506
0.105046
0.10503
0.105013
0.104995
0.104976
0.104955
0.104934
0.104911
0.104887
0.104862
0.104836
0.104808
0.10478
0.104749
0.104718
0.104685
0.104651
0.104616
0.10458
0.104542
0.104503
0.104462
0.10442
0.104377
0.104787
0.104786
0.104784
0.104782
0.104778
0.104774
0.104769
0.104763
0.104756
0.104748
0.104739
0.104729
0.104719
0.104707
0.104695
0.104681
0.104667
0.104651
0.104634
0.104617
0.104598
0.104578
0.104557
0.104534
0.104511
0.104486
0.10446
0.104433
0.104405
0.104375
0.104344
0.104312
0.104278
0.104243
0.104207
0.104169
0.10413
0.104089
0.104047
0.104003
0.1044
0.104399
0.104397
0.104395
0.104392
0.104387
0.104382
0.104376
0.104369
0.104362
0.104353
0.104343
0.104333
0.104321
0.104309
0.104296
0.104281
0.104266
0.10425
0.104232
0.104214
0.104194
0.104173
0.104152
0.104129
0.104104
0.104079
0.104052
0.104024
0.103995
0.103965
0.103933
0.1039
0.103865
0.103829
0.103792
0.103753
0.103713
0.103671
0.103628
0.104011
0.10401
0.104008
0.104006
0.104002
0.103998
0.103993
0.103987
0.103981
0.103973
0.103964
0.103955
0.103945
0.103933
0.103921
0.103908
0.103894
0.103879
0.103863
0.103846
0.103828
0.103809
0.103788
0.103767
0.103744
0.103721
0.103696
0.10367
0.103642
0.103614
0.103584
0.103553
0.10352
0.103486
0.103451
0.103414
0.103376
0.103337
0.103296
0.103253
0.103623
0.103622
0.103621
0.103618
0.103615
0.103611
0.103606
0.1036
0.103593
0.103586
0.103577
0.103568
0.103558
0.103547
0.103535
0.103522
0.103508
0.103493
0.103478
0.103461
0.103443
0.103424
0.103405
0.103384
0.103362
0.103339
0.103314
0.103289
0.103262
0.103234
0.103205
0.103175
0.103143
0.10311
0.103076
0.10304
0.103003
0.102965
0.102924
0.102883
0.10324
0.103239
0.103238
0.103235
0.103232
0.103228
0.103223
0.103217
0.10321
0.103203
0.103195
0.103186
0.103176
0.103165
0.103153
0.10314
0.103127
0.103112
0.103097
0.103081
0.103064
0.103045
0.103026
0.103006
0.102984
0.102962
0.102938
0.102914
0.102888
0.102861
0.102832
0.102803
0.102772
0.10274
0.102707
0.102672
0.102636
0.102599
0.10256
0.10252
0.102865
0.102864
0.102863
0.10286
0.102857
0.102853
0.102848
0.102842
0.102836
0.102829
0.102821
0.102812
0.102802
0.102791
0.10278
0.102767
0.102754
0.10274
0.102725
0.102709
0.102692
0.102674
0.102656
0.102636
0.102615
0.102594
0.102571
0.102547
0.102522
0.102496
0.102468
0.10244
0.10241
0.10238
0.102348
0.102314
0.10228
0.102244
0.102206
0.102168
0.102502
0.102501
0.102499
0.102497
0.102494
0.10249
0.102485
0.102479
0.102473
0.102466
0.102458
0.102449
0.102439
0.102429
0.102418
0.102405
0.102393
0.102379
0.102364
0.102349
0.102332
0.102315
0.102297
0.102278
0.102258
0.102237
0.102215
0.102192
0.102167
0.102142
0.102116
0.102089
0.10206
0.102031
0.102
0.101968
0.101935
0.101901
0.101865
0.101828
0.102152
0.102151
0.102149
0.102147
0.102144
0.10214
0.102135
0.10213
0.102124
0.102117
0.102109
0.1021
0.102091
0.10208
0.102069
0.102058
0.102045
0.102032
0.102017
0.102002
0.101986
0.10197
0.101952
0.101933
0.101914
0.101894
0.101873
0.10185
0.101827
0.101803
0.101778
0.101752
0.101725
0.101696
0.101667
0.101637
0.101605
0.101572
0.101539
0.101504
0.101196
0.100906
0.100634
0.100381
0.100147
0.0999316
0.0997334
0.0995518
0.0993857
0.099234
0.0990955
0.0989691
0.0988536
0.098748
0.0986516
0.0985635
0.0984832
0.0984102
0.0983442
0.0982849
0.0982322
0.0981861
0.0981464
0.0981132
0.0980866
0.0980666
0.0980532
0.0980465
0.101229
0.100937
0.100663
0.100408
0.100173
0.0999552
0.0997555
0.0995727
0.0994055
0.0992529
0.0991137
0.0989867
0.0988707
0.0987648
0.0986682
0.09858
0.0984996
0.0984266
0.0983607
0.0983015
0.0982489
0.0982028
0.0981632
0.0981301
0.0981035
0.0980835
0.0980702
0.0980635
0.101261
0.100967
0.100691
0.100435
0.100197
0.0999783
0.0997773
0.0995933
0.0994251
0.0992717
0.0991317
0.0990042
0.0988878
0.0987816
0.0986848
0.0985965
0.0985161
0.0984431
0.0983771
0.098318
0.0982654
0.0982194
0.0981799
0.0981469
0.0981203
0.0981004
0.0980871
0.0980804
0.101291
0.100996
0.100718
0.10046
0.100221
0.100001
0.0997987
0.0996136
0.0994444
0.0992902
0.0991496
0.0990216
0.0989048
0.0987984
0.0987013
0.0986129
0.0985324
0.0984594
0.0983935
0.0983344
0.098282
0.098236
0.0981965
0.0981636
0.0981371
0.0981172
0.098104
0.0980973
0.101321
0.101024
0.100745
0.100485
0.100245
0.100023
0.0998197
0.0996335
0.0994635
0.0993086
0.0991674
0.0990388
0.0989217
0.098815
0.0987178
0.0986292
0.0985487
0.0984757
0.0984099
0.0983508
0.0982984
0.0982525
0.0982131
0.0981802
0.0981538
0.098134
0.0981207
0.0981141
0.10135
0.101051
0.100771
0.10051
0.100268
0.100045
0.0998404
0.0996532
0.0994823
0.0993267
0.0991849
0.0990559
0.0989384
0.0988315
0.0987341
0.0986455
0.0985649
0.0984919
0.0984261
0.0983671
0.0983147
0.0982689
0.0982296
0.0981967
0.0981704
0.0981506
0.0981373
0.0981307
0.101378
0.101078
0.100796
0.100533
0.10029
0.100066
0.0998606
0.0996725
0.0995008
0.0993445
0.0992022
0.0990728
0.098955
0.0988479
0.0987503
0.0986616
0.098581
0.098508
0.0984422
0.0983832
0.0983309
0.0982852
0.0982459
0.0982131
0.0981868
0.098167
0.0981538
0.0981472
0.101405
0.101103
0.10082
0.100556
0.100312
0.100087
0.0998803
0.0996914
0.099519
0.0993621
0.0992193
0.0990895
0.0989714
0.0988641
0.0987664
0.0986776
0.098597
0.0985239
0.0984581
0.0983992
0.0983469
0.0983012
0.098262
0.0982293
0.098203
0.0981833
0.0981701
0.0981635
0.101431
0.101128
0.100844
0.100579
0.100333
0.100107
0.0998996
0.0997099
0.0995369
0.0993794
0.0992361
0.099106
0.0989876
0.0988801
0.0987823
0.0986934
0.0986127
0.0985397
0.0984739
0.098415
0.0983628
0.0983171
0.098278
0.0982453
0.098219
0.0981993
0.0981862
0.0981796
0.101456
0.101152
0.100866
0.1006
0.100354
0.100127
0.0999184
0.099728
0.0995543
0.0993963
0.0992527
0.0991222
0.0990036
0.0988958
0.0987979
0.098709
0.0986283
0.0985552
0.0984895
0.0984306
0.0983784
0.0983328
0.0982937
0.098261
0.0982348
0.0982151
0.098202
0.0981954
0.10148
0.101175
0.100888
0.100621
0.100374
0.100146
0.0999368
0.0997457
0.0995714
0.099413
0.0992689
0.0991381
0.0990193
0.0989114
0.0988133
0.0987243
0.0986436
0.0985706
0.0985048
0.098446
0.0983938
0.0983483
0.0983092
0.0982765
0.0982504
0.0982307
0.0982176
0.098211
0.101503
0.101197
0.100909
0.100641
0.100393
0.100164
0.0999546
0.0997629
0.0995882
0.0994292
0.0992849
0.0991538
0.0990347
0.0989267
0.0988285
0.0987394
0.0986587
0.0985856
0.0985199
0.0984611
0.098409
0.0983634
0.0983244
0.0982918
0.0982656
0.098246
0.0982329
0.0982263
0.101525
0.101218
0.10093
0.100661
0.100412
0.100182
0.099972
0.0997797
0.0996045
0.0994452
0.0993005
0.0991691
0.0990499
0.0989416
0.0988434
0.0987543
0.0986735
0.0986004
0.0985347
0.0984759
0.0984238
0.0983783
0.0983393
0.0983067
0.0982806
0.098261
0.0982479
0.0982414
0.101547
0.101238
0.100949
0.10068
0.10043
0.1002
0.0999889
0.0997961
0.0996204
0.0994607
0.0993157
0.0991841
0.0990647
0.0989563
0.098858
0.0987688
0.098688
0.0986149
0.0985492
0.0984904
0.0984384
0.0983929
0.0983539
0.0983214
0.0982953
0.0982757
0.0982626
0.098256
0.101567
0.101258
0.100968
0.100698
0.100448
0.100217
0.100005
0.0998119
0.0996359
0.0994758
0.0993305
0.0991987
0.0990792
0.0989707
0.0988723
0.098783
0.0987022
0.0986291
0.0985634
0.0985046
0.0984526
0.0984071
0.0983682
0.0983357
0.0983096
0.09829
0.0982769
0.0982704
0.101587
0.101277
0.100986
0.100715
0.100464
0.100233
0.100021
0.0998273
0.0996509
0.0994906
0.099345
0.099213
0.0990933
0.0989847
0.0988862
0.0987969
0.098716
0.0986429
0.0985772
0.0985185
0.0984665
0.098421
0.0983821
0.0983496
0.0983235
0.098304
0.0982909
0.0982844
0.101605
0.101295
0.101004
0.100732
0.100481
0.100249
0.100036
0.0998423
0.0996655
0.0995048
0.0993591
0.0992269
0.099107
0.0989983
0.0988997
0.0988104
0.0987295
0.0986564
0.0985907
0.098532
0.09848
0.0984345
0.0983956
0.0983631
0.0983371
0.0983175
0.0983045
0.098298
0.101623
0.101312
0.10102
0.100748
0.100496
0.100264
0.100051
0.0998567
0.0996796
0.0995187
0.0993727
0.0992403
0.0991203
0.0990115
0.0989129
0.0988235
0.0987426
0.0986695
0.0986038
0.098545
0.0984931
0.0984477
0.0984087
0.0983763
0.0983503
0.0983307
0.0983177
0.0983111
0.10164
0.101329
0.101036
0.100764
0.100511
0.100279
0.100065
0.0998706
0.0996932
0.0995321
0.0993859
0.0992534
0.0991332
0.0990244
0.0989256
0.0988362
0.0987553
0.0986822
0.0986164
0.0985577
0.0985057
0.0984604
0.0984214
0.098389
0.098363
0.0983435
0.0983304
0.0983239
0.101657
0.101345
0.101052
0.100779
0.100526
0.100293
0.100079
0.0998839
0.0997063
0.099545
0.0993986
0.099266
0.0991457
0.0990367
0.098938
0.0988485
0.0987675
0.0986944
0.0986287
0.09857
0.098518
0.0984726
0.0984337
0.0984013
0.0983753
0.0983557
0.0983427
0.0983362
0.101672
0.10136
0.101066
0.100793
0.10054
0.100306
0.100092
0.0998968
0.0997189
0.0995574
0.0994109
0.0992781
0.0991577
0.0990487
0.0989499
0.0988603
0.0987793
0.0987062
0.0986405
0.0985818
0.0985298
0.0984844
0.0984455
0.0984131
0.0983871
0.0983676
0.0983545
0.098348
0.101687
0.101374
0.10108
0.100806
0.100553
0.100319
0.100105
0.0999091
0.099731
0.0995693
0.0994226
0.0992897
0.0991693
0.0990601
0.0989613
0.0988717
0.0987907
0.0987175
0.0986518
0.0985931
0.0985411
0.0984957
0.0984569
0.0984244
0.0983984
0.0983789
0.0983659
0.0983594
0.1017
0.101387
0.101093
0.100819
0.100565
0.100331
0.100117
0.0999208
0.0997426
0.0995807
0.0994339
0.0993008
0.0991803
0.0990711
0.0989722
0.0988826
0.0988015
0.0987284
0.0986626
0.0986039
0.0985519
0.0985066
0.0984677
0.0984353
0.0984093
0.0983898
0.0983767
0.0983702
0.101714
0.1014
0.101106
0.100831
0.100577
0.100343
0.100128
0.099932
0.0997536
0.0995915
0.0994446
0.0993115
0.0991909
0.0990816
0.0989826
0.098893
0.0988119
0.0987387
0.098673
0.0986142
0.0985623
0.0985169
0.098478
0.0984456
0.0984196
0.0984001
0.0983871
0.0983806
0.101726
0.101412
0.101117
0.100843
0.100588
0.100354
0.100139
0.0999426
0.099764
0.0996018
0.0994548
0.0993216
0.0992009
0.0990915
0.0989925
0.0989028
0.0988217
0.0987486
0.0986828
0.098624
0.0985721
0.0985267
0.0984878
0.0984554
0.0984294
0.0984099
0.0983969
0.0983904
0.101737
0.101423
0.101128
0.100853
0.100599
0.100364
0.100149
0.0999526
0.0997739
0.0996116
0.0994644
0.0993311
0.0992103
0.099101
0.0990019
0.0989122
0.0988311
0.0987578
0.0986921
0.0986333
0.0985813
0.098536
0.0984971
0.0984647
0.0984387
0.0984192
0.0984061
0.0983996
0.101748
0.101434
0.101139
0.100864
0.100609
0.100374
0.100159
0.099962
0.0997831
0.0996207
0.0994735
0.0993401
0.0992192
0.0991098
0.0990107
0.098921
0.0988398
0.0987666
0.0987008
0.098642
0.0985901
0.0985447
0.0985058
0.0984734
0.0984474
0.0984279
0.0984148
0.0984083
0.101758
0.101444
0.101148
0.100873
0.100618
0.100383
0.100167
0.0999708
0.0997918
0.0996293
0.0994819
0.0993485
0.0992276
0.0991181
0.099019
0.0989292
0.098848
0.0987748
0.098709
0.0986502
0.0985982
0.0985528
0.0985139
0.0984815
0.0984555
0.098436
0.098423
0.0984165
0.101767
0.101453
0.101157
0.100882
0.100626
0.100391
0.100176
0.0999789
0.0997998
0.0996372
0.0994898
0.0993563
0.0992353
0.0991258
0.0990266
0.0989368
0.0988556
0.0987824
0.0987165
0.0986578
0.0986058
0.0985604
0.0985215
0.0984891
0.0984631
0.0984436
0.0984305
0.098424
0.101776
0.101461
0.101165
0.10089
0.100634
0.100399
0.100183
0.0999864
0.0998073
0.0996446
0.0994971
0.0993635
0.0992425
0.0991329
0.0990337
0.0989439
0.0988626
0.0987894
0.0987235
0.0986647
0.0986127
0.0985673
0.0985285
0.098496
0.09847
0.0984505
0.0984375
0.098431
0.101784
0.101469
0.101173
0.100897
0.100641
0.100406
0.10019
0.0999933
0.099814
0.0996513
0.0995037
0.0993701
0.099249
0.0991394
0.0990402
0.0989503
0.0988691
0.0987958
0.0987299
0.0986711
0.0986191
0.0985737
0.0985348
0.0985024
0.0984764
0.0984569
0.0984439
0.0984373
0.101791
0.101475
0.10118
0.100904
0.100648
0.100412
0.100197
0.0999995
0.0998202
0.0996573
0.0995097
0.099376
0.099255
0.0991453
0.099046
0.0989562
0.0988749
0.0988016
0.0987357
0.0986769
0.0986249
0.0985795
0.0985406
0.0985081
0.0984822
0.0984626
0.0984496
0.0984431
0.101797
0.101481
0.101185
0.100909
0.100654
0.100418
0.100202
0.100005
0.0998257
0.0996628
0.0995151
0.0993814
0.0992602
0.0991506
0.0990513
0.0989614
0.0988801
0.0988068
0.0987409
0.0986821
0.09863
0.0985846
0.0985457
0.0985133
0.0984873
0.0984678
0.0984547
0.0984482
0.101802
0.101487
0.101191
0.100915
0.100659
0.100423
0.100207
0.10001
0.0998305
0.0996675
0.0995198
0.099386
0.0992649
0.0991552
0.0990559
0.0989659
0.0988846
0.0988113
0.0987454
0.0986866
0.0986346
0.0985891
0.0985502
0.0985178
0.0984918
0.0984723
0.0984592
0.0984527
0.101807
0.101491
0.101195
0.100919
0.100663
0.100427
0.100211
0.100014
0.0998346
0.0996716
0.0995239
0.0993901
0.0992689
0.0991592
0.0990598
0.0989699
0.0988886
0.0988152
0.0987493
0.0986905
0.0986384
0.098593
0.0985541
0.0985217
0.0984957
0.0984761
0.0984631
0.0984566
0.101811
0.101495
0.101199
0.100923
0.100667
0.100431
0.100215
0.100018
0.0998381
0.0996751
0.0995273
0.0993934
0.0992722
0.0991625
0.0990631
0.0989732
0.0988918
0.0988185
0.0987526
0.0986937
0.0986417
0.0985963
0.0985574
0.0985249
0.0984989
0.0984794
0.0984663
0.0984598
0.101814
0.101498
0.101202
0.100926
0.10067
0.100434
0.100218
0.10002
0.0998408
0.0996778
0.09953
0.0993961
0.0992749
0.0991652
0.0990658
0.0989758
0.0988945
0.0988211
0.0987552
0.0986964
0.0986443
0.0985989
0.09856
0.0985275
0.0985015
0.098482
0.0984689
0.0984624
0.101816
0.101501
0.101204
0.100928
0.100672
0.100436
0.10022
0.100023
0.0998429
0.0996799
0.099532
0.0993982
0.0992769
0.0991672
0.0990678
0.0989778
0.0988964
0.0988231
0.0987572
0.0986983
0.0986463
0.0986008
0.0985619
0.0985294
0.0985034
0.0984839
0.0984709
0.0984644
0.101818
0.101502
0.101206
0.100929
0.100673
0.100438
0.100221
0.100024
0.0998443
0.0996812
0.0995334
0.0993995
0.0992783
0.0991685
0.0990691
0.0989791
0.0988978
0.0988244
0.0987585
0.0986996
0.0986476
0.0986021
0.0985632
0.0985308
0.0985047
0.0984852
0.0984722
0.0984657
0.101818
0.101503
0.101206
0.10093
0.100674
0.100438
0.100222
0.100025
0.099845
0.0996819
0.0995341
0.0994002
0.099279
0.0991692
0.0990698
0.0989798
0.0988984
0.0988251
0.0987591
0.0987003
0.0986482
0.0986028
0.0985639
0.0985314
0.0985054
0.0984859
0.0984728
0.0984663
)
;

boundaryField
{
    bc-2
    {
        type            empty;
    }
    bc-3
    {
        type            empty;
    }
    bottom
    {
        type            zeroGradient;
    }
    leftSide
    {
        type            zeroGradient;
    }
    naturalSurface
    {
        type            zeroGradient;
    }
    rightSide
    {
        type            zeroGradient;
    }
    slopesurface
    {
        type            zeroGradient;
    }
    subGradeSurface
    {
        type            zeroGradient;
    }
}


// ************************************************************************* //
