# Supplementary material for: A finite volume-based model for the hydrothermal behavior of soil under freeze–thaw cycles
Source: PLoS One. 2021 Jun 3;16(6):e0252680. doi: 10.1371/journal.pone.0252680 (PMC8174737; doi:10.1371/journal.pone.0252680)
Supplement: S1 Data — (ZIP) [file pone.0252680.s001.zip › Data at equal time interval/3.52512e+08/volContOfWater]

/*--------------------------------*- C++ -*----------------------------------*\
| =========                 |                                                 |
| \\      /  F ield         | OpenFOAM: The Open Source CFD Toolbox           |
|  \\    /   O peration     | Version:  2.4.0                                 |
|   \\  /    A nd           | Web:      www.OpenFOAM.org                      |
|    \\/     M anipulation  |                                                 |
\*---------------------------------------------------------------------------*/
FoamFile
{
    version     2.0;
    format      ascii;
    class       volScalarField;
    location    "3.52512e+08";
    object      volContOfWater;
}
// * * * * * * * * * * * * * * * * * * * * * * * * * * * * * * * * * * * * * //

dimensions      [0 0 0 0 0 0 0];

internalField   nonuniform List<scalar> 
9554
(
0.108125
0.108088
0.108013
0.107903
0.107757
0.107577
0.107365
0.107122
0.10685
0.106552
0.106231
0.10589
0.105532
0.10516
0.104778
0.10439
0.104
0.103611
0.103227
0.102852
0.102488
0.102138
0.108124
0.108087
0.108013
0.107902
0.107756
0.107577
0.107364
0.107121
0.106849
0.106551
0.10623
0.105889
0.105531
0.105159
0.104777
0.104389
0.103999
0.10361
0.103227
0.102851
0.102487
0.102137
0.108122
0.108085
0.108011
0.1079
0.107755
0.107575
0.107362
0.107119
0.106847
0.10655
0.106229
0.105887
0.105529
0.105157
0.104775
0.104388
0.103998
0.103609
0.103225
0.102849
0.102485
0.102135
0.108119
0.108082
0.108008
0.107898
0.107752
0.107572
0.10736
0.107116
0.106845
0.106547
0.106226
0.105885
0.105526
0.105155
0.104773
0.104385
0.103995
0.103606
0.103222
0.102847
0.102483
0.102133
0.108116
0.108078
0.108004
0.107894
0.107748
0.107568
0.107356
0.107113
0.106841
0.106543
0.106222
0.105881
0.105523
0.105151
0.104769
0.104382
0.103992
0.103603
0.103219
0.102844
0.10248
0.10213
0.108111
0.108074
0.108
0.107889
0.107744
0.107564
0.107351
0.107108
0.106837
0.106539
0.106218
0.105877
0.105518
0.105147
0.104765
0.104377
0.103987
0.103599
0.103215
0.10284
0.102476
0.102126
0.108106
0.108068
0.107994
0.107884
0.107738
0.107558
0.107346
0.107103
0.106831
0.106534
0.106213
0.105871
0.105513
0.105141
0.10476
0.104372
0.103982
0.103594
0.10321
0.102835
0.102471
0.102121
0.108099
0.108062
0.107988
0.107877
0.107732
0.107552
0.10734
0.107097
0.106825
0.106527
0.106206
0.105865
0.105507
0.105135
0.104754
0.104366
0.103976
0.103588
0.103204
0.102829
0.102465
0.102116
0.108092
0.108054
0.10798
0.10787
0.107724
0.107545
0.107332
0.107089
0.106818
0.10652
0.106199
0.105858
0.1055
0.105128
0.104747
0.104359
0.10397
0.103581
0.103198
0.102823
0.102459
0.102109
0.108083
0.108046
0.107972
0.107862
0.107716
0.107536
0.107324
0.107081
0.106809
0.106512
0.106191
0.10585
0.105492
0.10512
0.104739
0.104352
0.103962
0.103574
0.10319
0.102815
0.102452
0.102102
0.108074
0.108037
0.107963
0.107852
0.107707
0.107527
0.107315
0.107072
0.1068
0.106503
0.106182
0.105841
0.105483
0.105111
0.10473
0.104343
0.103953
0.103565
0.103182
0.102807
0.102444
0.102094
0.108063
0.108026
0.107952
0.107842
0.107696
0.107516
0.107304
0.107061
0.10679
0.106492
0.106172
0.105831
0.105473
0.105102
0.104721
0.104333
0.103944
0.103556
0.103173
0.102798
0.102435
0.102086
0.108052
0.108015
0.10794
0.10783
0.107685
0.107505
0.107293
0.10705
0.106779
0.106481
0.106161
0.10582
0.105462
0.105091
0.10471
0.104323
0.103934
0.103546
0.103163
0.102788
0.102425
0.102076
0.108039
0.108002
0.107928
0.107818
0.107672
0.107492
0.10728
0.107037
0.106766
0.106469
0.106148
0.105808
0.10545
0.105079
0.104698
0.104311
0.103922
0.103535
0.103152
0.102778
0.102415
0.102066
0.108025
0.107988
0.107914
0.107804
0.107658
0.107479
0.107267
0.107024
0.106753
0.106456
0.106135
0.105795
0.105437
0.105066
0.104686
0.104299
0.10391
0.103523
0.10314
0.102766
0.102403
0.102055
0.10801
0.107973
0.107899
0.107789
0.107644
0.107464
0.107252
0.107009
0.106738
0.106441
0.106121
0.10578
0.105423
0.105052
0.104672
0.104286
0.103897
0.10351
0.103127
0.102754
0.102391
0.102043
0.107994
0.107957
0.107883
0.107773
0.107628
0.107448
0.107236
0.106994
0.106723
0.106426
0.106105
0.105765
0.105408
0.105038
0.104657
0.104271
0.103883
0.103496
0.103114
0.10274
0.102378
0.10203
0.107977
0.10794
0.107866
0.107756
0.107611
0.107431
0.107219
0.106977
0.106706
0.106409
0.106089
0.105749
0.105392
0.105022
0.104642
0.104256
0.103868
0.103481
0.103099
0.102726
0.102365
0.102017
0.107959
0.107922
0.107848
0.107738
0.107592
0.107413
0.107201
0.106959
0.106688
0.106391
0.106071
0.105731
0.105375
0.105005
0.104625
0.104239
0.103851
0.103465
0.103084
0.102711
0.10235
0.102003
0.107939
0.107902
0.107828
0.107718
0.107573
0.107393
0.107182
0.106939
0.106669
0.106372
0.106052
0.105713
0.105356
0.104986
0.104607
0.104222
0.103834
0.103448
0.103068
0.102695
0.102334
0.101988
0.107919
0.107881
0.107808
0.107698
0.107552
0.107373
0.107161
0.106919
0.106648
0.106352
0.106032
0.105693
0.105337
0.104967
0.104588
0.104203
0.103816
0.103431
0.10305
0.102678
0.102318
0.101972
0.107897
0.10786
0.107786
0.107676
0.10753
0.107351
0.107139
0.106897
0.106627
0.10633
0.106011
0.105672
0.105316
0.104947
0.104568
0.104183
0.103797
0.103412
0.103032
0.10266
0.102301
0.101955
0.107874
0.107837
0.107763
0.107653
0.107507
0.107328
0.107116
0.106874
0.106604
0.106308
0.105989
0.10565
0.105294
0.104925
0.104547
0.104162
0.103776
0.103392
0.103012
0.102642
0.102282
0.101937
0.10785
0.107812
0.107739
0.107628
0.107483
0.107304
0.107092
0.10685
0.10658
0.106284
0.105965
0.105626
0.105271
0.104902
0.104524
0.10414
0.103755
0.103371
0.102992
0.102622
0.102263
0.101918
0.107824
0.107787
0.107713
0.107603
0.107458
0.107279
0.107067
0.106825
0.106555
0.106259
0.10594
0.105601
0.105246
0.104878
0.1045
0.104117
0.103732
0.103349
0.10297
0.102601
0.102243
0.101899
0.107798
0.107761
0.107687
0.107577
0.107432
0.107252
0.107041
0.106799
0.106528
0.106232
0.105914
0.105575
0.10522
0.104852
0.104475
0.104093
0.103708
0.103325
0.102948
0.102579
0.102222
0.101878
0.107771
0.107734
0.10766
0.10755
0.107404
0.107225
0.107013
0.106771
0.106501
0.106205
0.105886
0.105548
0.105193
0.104826
0.104449
0.104067
0.103683
0.103301
0.102924
0.102556
0.102199
0.101857
0.107744
0.107706
0.107632
0.107522
0.107376
0.107197
0.106985
0.106742
0.106472
0.106176
0.105858
0.105519
0.105165
0.104798
0.104421
0.10404
0.103656
0.103275
0.102899
0.102532
0.102176
0.101835
0.107715
0.107678
0.107604
0.107493
0.107347
0.107167
0.106955
0.106713
0.106442
0.106146
0.105828
0.10549
0.105135
0.104769
0.104393
0.104011
0.103629
0.103248
0.102873
0.102507
0.102152
0.101811
0.107687
0.107649
0.107575
0.107464
0.107318
0.107138
0.106925
0.106682
0.106412
0.106115
0.105797
0.105459
0.105105
0.104738
0.104362
0.103982
0.1036
0.10322
0.102846
0.10248
0.102126
0.101787
0.107658
0.10762
0.107546
0.107434
0.107288
0.107107
0.106894
0.106651
0.10638
0.106083
0.105765
0.105426
0.105072
0.104706
0.104331
0.103951
0.103569
0.10319
0.102817
0.102453
0.1021
0.101762
0.107629
0.107592
0.107516
0.107405
0.107258
0.107076
0.106863
0.106619
0.106347
0.10605
0.105731
0.105393
0.105039
0.104673
0.104298
0.103918
0.103538
0.103159
0.102787
0.102424
0.102072
0.101735
0.107601
0.107563
0.107488
0.107375
0.107228
0.107045
0.106831
0.106586
0.106314
0.106016
0.105697
0.105358
0.105004
0.104638
0.104264
0.103885
0.103505
0.103127
0.102756
0.102394
0.102044
0.101708
0.107574
0.107536
0.10746
0.107347
0.107198
0.107014
0.106799
0.106553
0.10628
0.105982
0.105661
0.105322
0.104968
0.104602
0.104228
0.103849
0.10347
0.103094
0.102723
0.102362
0.102014
0.101679
0.107549
0.10751
0.107433
0.107319
0.107169
0.106984
0.106767
0.10652
0.106245
0.105946
0.105625
0.105285
0.104931
0.104565
0.104191
0.103813
0.103434
0.103059
0.10269
0.10233
0.101982
0.101649
0.107526
0.107487
0.107409
0.107293
0.10714
0.106954
0.106735
0.106486
0.10621
0.10591
0.105588
0.105247
0.104892
0.104526
0.104152
0.103775
0.103397
0.103022
0.102654
0.102296
0.10195
0.101618
0.107507
0.107466
0.107386
0.107268
0.107114
0.106925
0.106704
0.106453
0.106175
0.105873
0.105549
0.105208
0.104852
0.104486
0.104112
0.103735
0.103358
0.102984
0.102618
0.102261
0.101916
0.101587
0.107492
0.10745
0.107367
0.107246
0.107088
0.106896
0.106672
0.106419
0.106139
0.105835
0.10551
0.105168
0.104811
0.104444
0.104071
0.103694
0.103318
0.102945
0.10258
0.102224
0.101881
0.101553
0.107483
0.107438
0.107352
0.107227
0.107065
0.106869
0.106642
0.106386
0.106103
0.105796
0.10547
0.105126
0.104769
0.104401
0.104028
0.103651
0.103276
0.102904
0.10254
0.102186
0.101845
0.101519
0.107484
0.107434
0.107341
0.10721
0.107044
0.106843
0.106612
0.106352
0.106066
0.105757
0.105428
0.105083
0.104725
0.104357
0.103983
0.103607
0.103232
0.102862
0.102499
0.102147
0.101808
0.101484
0.107546
0.107521
0.107796
0.107759
0.107743
0.107721
0.107695
0.107658
0.107676
0.107631
0.107638
0.107635
0.107636
0.107598
0.107623
0.107591
0.107573
0.107554
0.107661
0.107643
0.107617
0.107611
0.107662
0.107619
0.107687
0.10768
0.1076
0.107604
0.10765
0.107655
0.107699
0.107709
0.107588
0.107572
0.108867
0.107645
0.10901
0.10787
0.107682
0.107684
0.107717
0.10776
0.107749
0.107841
0.107876
0.107923
0.107969
0.107931
0.10803
0.107934
0.108133
0.108054
0.108176
0.108052
0.108432
0.107773
0.10862
0.107988
0.108333
0.108313
0.108544
0.108373
0.10814
0.108325
0.108648
0.108113
0.108671
0.108466
0.10875
0.108293
0.108841
0.108275
0.108777
0.108669
0.108697
0.108206
0.108988
0.1083
0.108691
0.108711
0.108731
0.108064
0.10886
0.108712
0.108654
0.10826
0.109008
0.108633
0.108773
0.108194
0.108448
0.108062
0.108916
0.108639
0.108178
0.10812
0.108816
0.108025
0.108885
0.108607
0.108617
0.1081
0.108784
0.108557
0.108872
0.108858
0.108963
0.108945
0.107996
0.108037
0.109039
0.109073
0.107838
0.108095
0.108468
0.108718
0.108078
0.108821
0.108209
0.108108
0.108902
0.108944
0.108182
0.108134
0.109033
0.108257
0.108069
0.109013
0.108151
0.108634
0.108979
0.108675
0.109013
0.108623
0.10858
0.108827
0.108422
0.108311
0.108014
0.108296
0.108019
0.108958
0.108313
0.108909
0.108449
0.108624
0.108016
0.108671
0.10902
0.108638
0.108093
0.107856
0.108552
0.107895
0.108579
0.108393
0.108111
0.108282
0.108042
0.108021
0.108332
0.107931
0.107974
0.108455
0.108321
0.108191
0.108113
0.108515
0.108952
0.107857
0.108421
0.108704
0.108959
0.1079
0.108431
0.108005
0.10852
0.109067
0.108814
0.108323
0.108053
0.108505
0.108395
0.108802
0.109017
0.108893
0.108708
0.108852
0.108992
0.10855
0.108017
0.108271
0.108042
0.108461
0.10785
0.108742
0.109062
0.108558
0.108051
0.108823
0.108707
0.108639
0.108397
0.108518
0.108719
0.108369
0.108116
0.107866
0.107816
0.107781
0.108327
0.10822
0.108595
0.10825
0.108596
0.108689
0.108253
0.10866
0.108308
0.108842
0.108337
0.108207
0.108077
0.108346
0.108716
0.107916
0.108116
0.108575
0.108674
0.108405
0.108492
0.108894
0.109019
0.108206
0.108115
0.107906
0.108282
0.108915
0.10903
0.107871
0.108361
0.108911
0.109077
0.108038
0.108602
0.109069
0.108803
0.107748
0.108246
0.108065
0.10779
0.108543
0.108413
0.108745
0.109038
0.109008
0.108781
0.108093
0.107961
0.107985
0.108326
0.108841
0.108951
0.108838
0.108936
0.109031
0.108774
0.10882
0.108865
0.108104
0.108
0.108703
0.10858
0.108596
0.108629
0.108858
0.109005
0.108257
0.108059
0.109025
0.108726
0.108224
0.108236
0.108405
0.108749
0.108203
0.108286
0.108049
0.108354
0.108308
0.108132
0.108436
0.10878
0.108747
0.108776
0.108227
0.107961
0.108141
0.107947
0.108929
0.108798
0.108512
0.108769
0.108524
0.108499
0.108452
0.108532
0.108055
0.108237
0.108501
0.108769
0.109052
0.10884
0.108713
0.108881
0.108063
0.108256
0.108846
0.108497
0.108567
0.108631
0.10824
0.108168
0.107948
0.108184
0.108245
0.108423
0.108333
0.108278
0.108493
0.108342
0.107817
0.107763
0.107971
0.10815
0.108525
0.108701
0.107865
0.107869
0.108552
0.10882
0.108709
0.108638
0.10807
0.108339
0.108619
0.108478
0.108221
0.108272
0.108587
0.108825
0.108362
0.108185
0.108467
0.108488
0.108042
0.108031
0.108545
0.108799
0.108527
0.108394
0.108257
0.108476
0.108381
0.108217
0.108483
0.108388
0.108398
0.108401
0.108588
0.108598
0.108801
0.108623
0.1086
0.108523
0.108385
0.10848
0.10871
0.108472
0.108538
0.108776
0.108563
0.108428
0.108345
0.108213
0.108977
0.108987
0.10835
0.108502
0.109006
0.108917
0.108094
0.108201
0.107798
0.108033
0.108864
0.108663
0.108936
0.109078
0.108264
0.108405
0.108458
0.108336
0.108456
0.108451
0.107936
0.108067
0.108178
0.108018
0.108653
0.108831
0.108372
0.10825
0.108386
0.108364
0.108428
0.108617
0.108774
0.108685
0.108793
0.108756
0.107859
0.107977
0.108896
0.109006
0.108335
0.108449
0.108553
0.108497
0.107713
0.10778
0.108353
0.1081
0.108913
0.108878
0.107972
0.108178
0.10834
0.108192
0.10806
0.108085
0.107993
0.107762
0.108871
0.109024
0.107848
0.107833
0.107895
0.107864
0.108142
0.107912
0.108969
0.108911
0.108511
0.108605
0.108974
0.10897
0.10817
0.1081
0.109008
0.108996
0.108036
0.108214
0.107782
0.107818
0.109074
0.108942
0.10797
0.107994
0.108127
0.107998
0.107985
0.108118
0.108728
0.108888
0.108456
0.108321
0.107946
0.107923
0.108162
0.108156
0.108008
0.108217
0.10879
0.108813
0.108445
0.108561
0.109554
0.108576
0.109541
0.109108
0.108642
0.108665
0.10876
0.108803
0.10885
0.108869
0.108944
0.108937
0.109066
0.108969
0.109109
0.109035
0.109164
0.109169
0.109322
0.109097
0.109421
0.109267
0.10936
0.109151
0.109356
0.109444
0.109364
0.109205
0.109518
0.109266
0.109486
0.109172
0.109499
0.109295
0.109372
0.109367
0.109521
0.109144
0.109549
0.109207
0.109473
0.109463
0.109549
0.109192
0.109364
0.109362
0.109506
0.10913
0.109499
0.109268
0.109512
0.109441
0.10955
0.109169
0.109248
0.109382
0.109161
0.109543
0.109467
0.109137
0.109185
0.109464
0.109185
0.109524
0.109534
0.109206
0.109501
0.109258
0.109478
0.109337
0.109042
0.109244
0.109171
0.109519
0.109544
0.109351
0.109332
0.109258
0.109194
0.109455
0.109473
0.109498
0.109005
0.109209
0.109458
0.109531
0.109383
0.109429
0.109341
0.109185
0.109548
0.109394
0.109543
0.109387
0.109377
0.109307
0.109241
0.10917
0.109308
0.109142
0.109148
0.109322
0.10951
0.109505
0.109418
0.109163
0.109344
0.109285
0.109556
0.109426
0.109247
0.109113
0.109564
0.109442
0.109389
0.109123
0.109397
0.10915
0.109395
0.109468
0.10929
0.109169
0.109553
0.10943
0.109369
0.10946
0.108895
0.108984
0.109362
0.109257
0.10942
0.109538
0.109163
0.10905
0.109511
0.109562
0.109344
0.10938
0.109361
0.109487
0.109437
0.109303
0.109272
0.10912
0.109368
0.109486
0.109505
0.109372
0.108985
0.108811
0.109378
0.109392
0.10954
0.109555
0.10931
0.109254
0.109149
0.109287
0.109137
0.109076
0.109536
0.109547
0.109282
0.109119
0.109535
0.109564
0.10952
0.109465
0.109567
0.109511
0.109065
0.108951
0.10909
0.109262
0.109219
0.109077
0.10956
0.109513
0.109329
0.109219
0.109485
0.109517
0.109245
0.109174
0.109104
0.109267
0.109222
0.109105
0.10913
0.109264
0.109182
0.109304
0.109134
0.109268
0.109447
0.109301
0.109494
0.109539
0.109197
0.109251
0.109553
0.109497
0.1095
0.10944
0.109457
0.10944
0.109418
0.109434
0.10941
0.109386
0.109442
0.109317
0.109242
0.109186
0.10956
0.109517
0.109385
0.10945
0.109259
0.109412
0.109396
0.109382
0.108735
0.108891
0.109518
0.10954
0.109121
0.109192
0.109413
0.109375
0.109443
0.109517
0.109289
0.109314
0.109322
0.109365
0.109508
0.109464
0.109518
0.10944
0.109195
0.109177
0.10888
0.10895
0.109549
0.109551
0.109465
0.109467
0.109499
0.109443
0.109452
0.10948
0.109035
0.109035
0.1093
0.109324
0.109095
0.108992
0.109405
0.109442
0.109136
0.109203
0.109401
0.109445
0.109376
0.109256
0.109438
0.109507
0.1093
0.109279
0.109338
0.109231
0.108787
0.10872
0.109448
0.109485
0.109497
0.109465
0.109453
0.109484
0.10948
0.109502
0.109311
0.109389
0.109111
0.10922
0.109558
0.109557
0.109397
0.109285
0.109116
0.109183
0.109249
0.10935
0.109142
0.109266
0.109288
0.109318
0.10933
0.109354
0.109431
0.109405
0.109505
0.109477
0.109573
0.109569
0.109572
0.109568
0.109572
0.109568
0.109573
0.10957
0.109574
0.109572
0.109577
0.109574
0.109579
0.109576
0.109581
0.109578
0.109582
0.109579
0.109582
0.109578
0.10958
0.109574
0.109574
0.109566
0.109565
0.109554
0.10955
0.109536
0.10953
0.109513
0.109519
0.109488
0.109574
0.109571
0.109576
0.109573
0.109579
0.109576
0.109582
0.10958
0.109586
0.109584
0.10959
0.109589
0.109594
0.109592
0.109598
0.109595
0.1096
0.109597
0.109601
0.109596
0.109598
0.109592
0.109592
0.109584
0.109582
0.10957
0.109566
0.109552
0.109546
0.109527
0.109152
0.108472
0.109542
0.109107
0.108548
0.108573
0.108682
0.108728
0.108822
0.108648
0.108918
0.108882
0.109016
0.108983
0.109157
0.108884
0.109282
0.109112
0.10932
0.109017
0.109476
0.109246
0.109359
0.109442
0.10937
0.109093
0.109407
0.109122
0.109469
0.109274
0.109562
0.109248
0.109387
0.109468
0.109527
0.109234
0.109528
0.109266
0.10948
0.109474
0.109554
0.109224
0.109371
0.109256
0.109522
0.109469
0.109518
0.109277
0.109465
0.109462
0.109158
0.109546
0.109484
0.109373
0.109247
0.109254
0.109168
0.109538
0.109468
0.109094
0.109218
0.109557
0.109242
0.109553
0.109565
0.109181
0.109557
0.10922
0.108975
0.109246
0.109143
0.10941
0.109353
0.109151
0.109297
0.109156
0.109572
0.109283
0.109471
0.109557
0.109075
0.108944
0.109256
0.109538
0.109474
0.109568
0.109358
0.109296
0.109297
0.109015
0.109147
0.109449
0.109166
0.109457
0.109364
0.109566
0.10951
0.109506
0.109388
0.109108
0.108968
0.108824
0.109397
0.109151
0.109247
0.10923
0.109377
0.109512
0.109556
0.109499
0.109157
0.109318
0.109169
0.109404
0.109478
0.10957
0.109444
0.109582
0.109106
0.109392
0.109428
0.109553
0.109109
0.109296
0.109501
0.109573
0.10924
0.109141
0.109116
0.109031
0.109336
0.109433
0.10873
0.10891
0.109153
0.109122
0.109374
0.109429
0.109469
0.109295
0.109489
0.109542
0.109426
0.109409
0.109293
0.109225
0.109295
0.109461
0.109308
0.109472
0.109489
0.109357
0.109131
0.109368
0.109115
0.109357
0.109126
0.109278
0.109009
0.108882
0.109221
0.109334
0.109511
0.109581
0.109116
0.109301
0.109517
0.109465
0.109132
0.109293
0.109508
0.109569
0.108785
0.108789
0.1091
0.109283
0.10911
0.109021
0.109521
0.109385
0.109283
0.109114
0.109583
0.109523
0.109532
0.109536
0.109543
0.109575
0.109521
0.109556
0.109268
0.109163
0.109244
0.109169
0.109276
0.109168
0.109391
0.10952
0.109558
0.109473
0.109356
0.109369
0.109536
0.109574
0.109578
0.109516
0.109557
0.109529
0.10922
0.109155
0.109225
0.109124
0.109335
0.109196
0.109442
0.109295
0.109445
0.109353
0.109394
0.109512
0.109394
0.10927
0.109154
0.109071
0.109414
0.109335
0.109498
0.109387
0.109044
0.109198
0.109454
0.109467
0.109278
0.109365
0.109513
0.109509
0.109316
0.109364
0.10939
0.109324
0.109177
0.109099
0.109053
0.10893
0.108929
0.108812
0.109448
0.109489
0.109344
0.109305
0.109526
0.10944
0.109438
0.109344
0.109526
0.109559
0.108706
0.108633
0.109396
0.109442
0.10944
0.109399
0.109391
0.109287
0.109434
0.109372
0.109359
0.109376
0.109443
0.109516
0.109501
0.109442
0.109159
0.109215
0.109214
0.109159
0.109296
0.109218
0.109384
0.109254
0.109117
0.109236
0.109319
0.109245
0.109452
0.109531
0.108875
0.108973
0.109299
0.109335
0.109455
0.109488
0.109345
0.109366
0.109583
0.109553
0.109441
0.109392
0.109168
0.109161
0.10922
0.109104
0.109146
0.109063
0.109059
0.108964
0.109445
0.109513
0.109573
0.10955
0.109563
0.109534
0.109173
0.109195
0.109217
0.109102
0.109423
0.109405
0.108009
0.107645
0.108949
0.107777
0.107678
0.107679
0.107738
0.107764
0.107795
0.107838
0.10792
0.107933
0.108011
0.107798
0.108042
0.107994
0.10809
0.108172
0.108386
0.108513
0.108789
0.108313
0.108964
0.107851
0.10786
0.10835
0.108445
0.108133
0.10829
0.108214
0.108468
0.108088
0.108762
0.108365
0.108676
0.10818
0.108548
0.10829
0.108727
0.108027
0.108655
0.108287
0.108791
0.108296
0.108869
0.108293
0.108478
0.108649
0.10882
0.108113
0.108971
0.108209
0.108465
0.108505
0.108931
0.108148
0.108427
0.108408
0.108833
0.108481
0.10889
0.108202
0.108797
0.10843
0.108789
0.107952
0.108945
0.108287
0.108338
0.108399
0.108771
0.108399
0.108342
0.108008
0.108868
0.107895
0.108879
0.108971
0.108098
0.108151
0.108985
0.108898
0.108151
0.108961
0.10812
0.108846
0.108157
0.108245
0.108704
0.107912
0.108488
0.108776
0.108958
0.109016
0.10836
0.108005
0.108613
0.107922
0.108166
0.108003
0.108685
0.108814
0.108847
0.108676
0.109014
0.108059
0.108626
0.108303
0.108145
0.108677
0.108339
0.108945
0.108449
0.108063
0.108573
0.108288
0.107836
0.1083
0.107957
0.108991
0.108598
0.108814
0.108042
0.108109
0.107897
0.10834
0.108021
0.108503
0.107872
0.108717
0.108775
0.108292
0.108829
0.108101
0.107806
0.108529
0.108388
0.10831
0.107977
0.108217
0.107953
0.108959
0.108522
0.108246
0.107975
0.108741
0.108981
0.108288
0.108196
0.107885
0.108116
0.109041
0.108586
0.108191
0.107849
0.108379
0.108621
0.108504
0.108812
0.108537
0.109029
0.108508
0.108061
0.108574
0.108911
0.108146
0.108514
0.108391
0.10803
0.107763
0.107899
0.108882
0.108734
0.109031
0.108761
0.109038
0.108634
0.10807
0.108337
0.108145
0.108159
0.108393
0.108739
0.108602
0.108509
0.107989
0.108159
0.108265
0.108437
0.108469
0.108765
0.108264
0.108745
0.108454
0.108502
0.108101
0.107941
0.10814
0.107931
0.108048
0.107831
0.108674
0.108323
0.108664
0.108329
0.107882
0.108208
0.108566
0.10849
0.108552
0.108606
0.107859
0.108179
0.107991
0.107767
0.108395
0.108578
0.108349
0.108239
0.108822
0.109003
0.108809
0.109031
0.108053
0.108253
0.10897
0.10876
0.109006
0.108742
0.108033
0.108409
0.107837
0.108183
0.10886
0.109007
0.108846
0.108976
0.107981
0.108261
0.108123
0.108023
0.108548
0.108586
0.107702
0.107834
0.109029
0.108793
0.108863
0.108661
0.108871
0.108935
0.108626
0.108578
0.108114
0.108241
0.108166
0.108056
0.108014
0.107982
0.108578
0.108238
0.10881
0.108985
0.108201
0.108104
0.108868
0.109052
0.1083
0.108292
0.108322
0.108051
0.108129
0.108311
0.108983
0.108865
0.108638
0.108646
0.10811
0.108491
0.108576
0.108631
0.108082
0.108001
0.108582
0.108797
0.10879
0.108997
0.10885
0.108665
0.108499
0.108463
0.108243
0.108041
0.108609
0.108455
0.108806
0.108601
0.108742
0.108805
0.108606
0.108762
0.108206
0.108268
0.108157
0.108247
0.10889
0.108748
0.108447
0.108458
0.108452
0.10836
0.107795
0.107897
0.108152
0.108518
0.108589
0.108437
0.1087
0.108629
0.107982
0.108258
0.108385
0.108638
0.107744
0.107708
0.10833
0.108601
0.107926
0.107967
0.108372
0.108244
0.108602
0.108298
0.108605
0.108692
0.10897
0.108884
0.10826
0.10843
0.108405
0.108135
0.108617
0.108477
0.108568
0.108684
0.108147
0.107975
0.108345
0.108391
0.108223
0.108487
0.108854
0.108966
0.108784
0.108699
0.108034
0.107802
0.108974
0.108906
0.108544
0.108436
0.108354
0.10853
0.108446
0.108678
0.108416
0.108153
0.108346
0.108338
0.10865
0.108727
0.108807
0.108607
0.108263
0.108241
0.108239
0.108284
0.108699
0.1087
0.108241
0.108086
0.108018
0.108028
0.10845
0.108368
0.108448
0.108366
0.107871
0.108001
0.107893
0.107842
0.108594
0.108761
0.10834
0.108459
0.108472
0.108266
0.107751
0.108002
0.108088
0.107877
0.108511
0.108662
0.108866
0.109019
0.109023
0.108866
0.107898
0.108152
0.108604
0.108418
0.108163
0.107993
0.108904
0.109033
0.108401
0.108234
0.10871
0.108762
0.108095
0.108079
0.107985
0.108171
0.108932
0.108956
0.107745
0.107814
0.107968
0.107774
0.108511
0.108619
0.108459
0.108404
0.109003
0.109008
0.107841
0.107878
0.108478
0.108378
0.108024
0.108059
0.108249
0.108211
0.108854
0.108701
0.108103
0.108071
0.10852
0.108378
0.107747
0.107778
0.107536
0.10756
0.107567
0.107603
0.107587
0.107637
0.107606
0.10764
0.107626
0.107664
0.107642
0.107682
0.10766
0.107695
0.107695
0.107735
0.107645
0.107605
0.107679
0.107635
0.107662
0.10762
0.107706
0.107661
0.107617
0.107585
0.107651
0.107633
0.107715
0.107686
0.10762
0.107629
0.101804
0.101488
0.101192
0.100916
0.10066
0.100424
0.100208
0.100011
0.099832
0.0996693
0.0995219
0.0993883
0.0992674
0.0991579
0.0990587
0.098969
0.0988878
0.0988145
0.0987487
0.0986899
0.0986379
0.0985925
0.0985536
0.0985211
0.0984951
0.0984756
0.0984625
0.098456
0.101803
0.101487
0.101191
0.100915
0.100659
0.100423
0.100208
0.100011
0.0998313
0.0996686
0.0995212
0.0993876
0.0992667
0.0991572
0.0990581
0.0989683
0.0988871
0.0988139
0.098748
0.0986893
0.0986372
0.0985918
0.0985529
0.0985205
0.0984945
0.0984749
0.0984619
0.0984554
0.101801
0.101486
0.10119
0.100913
0.100658
0.100422
0.100206
0.100009
0.0998299
0.0996672
0.0995198
0.0993863
0.0992654
0.0991559
0.0990567
0.098967
0.0988858
0.0988125
0.0987467
0.0986879
0.0986359
0.0985905
0.0985516
0.0985192
0.0984932
0.0984736
0.0984606
0.0984541
0.101799
0.101484
0.101187
0.100911
0.100655
0.10042
0.100204
0.100007
0.0998278
0.0996652
0.0995177
0.0993842
0.0992633
0.0991539
0.0990547
0.098965
0.0988838
0.0988106
0.0987447
0.098686
0.098634
0.0985886
0.0985497
0.0985172
0.0984912
0.0984717
0.0984586
0.0984521
0.101796
0.10148
0.101184
0.100908
0.100652
0.100417
0.100201
0.100004
0.099825
0.0996624
0.099515
0.0993815
0.0992606
0.0991512
0.0990521
0.0989623
0.0988811
0.0988079
0.0987421
0.0986833
0.0986313
0.0985859
0.098547
0.0985146
0.0984886
0.0984691
0.098456
0.0984495
0.101792
0.101477
0.10118
0.100904
0.100649
0.100413
0.100198
0.100001
0.0998215
0.099659
0.0995116
0.0993781
0.0992573
0.0991478
0.0990487
0.098959
0.0988779
0.0988046
0.0987388
0.0986801
0.0986281
0.0985827
0.0985438
0.0985113
0.0984853
0.0984658
0.0984528
0.0984462
0.101787
0.101472
0.101176
0.1009
0.100644
0.100409
0.100193
0.0999965
0.0998174
0.0996548
0.0995075
0.0993741
0.0992533
0.0991438
0.0990448
0.098955
0.0988739
0.0988007
0.0987349
0.0986762
0.0986242
0.0985788
0.0985399
0.0985074
0.0984814
0.0984619
0.0984489
0.0984424
0.101782
0.101467
0.101171
0.100895
0.100639
0.100404
0.100188
0.0999916
0.0998126
0.0996501
0.0995028
0.0993694
0.0992486
0.0991392
0.0990401
0.0989504
0.0988693
0.0987961
0.0987304
0.0986716
0.0986196
0.0985742
0.0985354
0.0985029
0.0984769
0.0984574
0.0984444
0.0984378
0.101776
0.101461
0.101165
0.100889
0.100633
0.100398
0.100183
0.099986
0.0998071
0.0996446
0.0994974
0.099364
0.0992433
0.0991339
0.0990349
0.0989452
0.0988641
0.0987909
0.0987252
0.0986664
0.0986145
0.0985691
0.0985302
0.0984978
0.0984718
0.0984522
0.0984392
0.0984327
0.101769
0.101454
0.101158
0.100882
0.100627
0.100392
0.100176
0.0999798
0.0998009
0.0996385
0.0994913
0.099358
0.0992373
0.099128
0.099029
0.0989394
0.0988583
0.0987851
0.0987194
0.0986606
0.0986087
0.0985633
0.0985244
0.098492
0.098466
0.0984465
0.0984334
0.0984269
0.101761
0.101446
0.101151
0.100875
0.10062
0.100385
0.100169
0.0999729
0.0997941
0.0996318
0.0994847
0.0993514
0.0992308
0.0991215
0.0990225
0.0989329
0.0988518
0.0987787
0.0987129
0.0986542
0.0986023
0.0985569
0.098518
0.0984856
0.0984596
0.0984401
0.098427
0.0984205
0.101753
0.101438
0.101142
0.100867
0.100612
0.100377
0.100162
0.0999653
0.0997866
0.0996244
0.0994774
0.0993442
0.0992236
0.0991143
0.0990154
0.0989258
0.0988448
0.0987716
0.0987059
0.0986472
0.0985953
0.0985499
0.098511
0.0984786
0.0984526
0.0984331
0.0984201
0.0984135
0.101743
0.101429
0.101133
0.100858
0.100603
0.100369
0.100153
0.0999572
0.0997786
0.0996164
0.0994695
0.0993364
0.0992158
0.0991066
0.0990077
0.0989181
0.0988371
0.098764
0.0986983
0.0986396
0.0985877
0.0985423
0.0985034
0.098471
0.098445
0.0984255
0.0984125
0.098406
0.101733
0.101419
0.101124
0.100849
0.100594
0.100359
0.100145
0.0999484
0.0997699
0.0996078
0.099461
0.0993279
0.0992074
0.0990983
0.0989994
0.0989099
0.0988289
0.0987558
0.0986901
0.0986314
0.0985795
0.0985341
0.0984953
0.0984628
0.0984369
0.0984173
0.0984043
0.0983978
0.101723
0.101408
0.101114
0.100839
0.100584
0.10035
0.100135
0.0999389
0.0997606
0.0995987
0.0994519
0.0993189
0.0991985
0.0990894
0.0989906
0.0989011
0.0988201
0.098747
0.0986813
0.0986227
0.0985707
0.0985254
0.0984865
0.0984541
0.0984281
0.0984086
0.0983956
0.098389
0.101711
0.101397
0.101102
0.100828
0.100574
0.100339
0.100125
0.0999289
0.0997507
0.0995889
0.0994422
0.0993093
0.099189
0.0990799
0.0989812
0.0988917
0.0988108
0.0987377
0.098672
0.0986133
0.0985614
0.0985161
0.0984772
0.0984448
0.0984188
0.0983993
0.0983863
0.0983797
0.101699
0.101385
0.101091
0.100816
0.100562
0.100328
0.100114
0.0999183
0.0997402
0.0995786
0.099432
0.0992992
0.0991789
0.09907
0.0989712
0.0988818
0.0988009
0.0987278
0.0986622
0.0986035
0.0985516
0.0985062
0.0984674
0.098435
0.098409
0.0983895
0.0983764
0.0983699
0.101686
0.101372
0.101078
0.100804
0.10055
0.100317
0.100103
0.0999071
0.0997292
0.0995677
0.0994213
0.0992886
0.0991684
0.0990595
0.0989608
0.0988714
0.0987905
0.0987174
0.0986518
0.0985931
0.0985412
0.0984959
0.098457
0.0984246
0.0983986
0.0983791
0.0983661
0.0983595
0.101672
0.101359
0.101065
0.100791
0.100538
0.100304
0.100091
0.0998953
0.0997176
0.0995563
0.09941
0.0992774
0.0991573
0.0990484
0.0989498
0.0988604
0.0987796
0.0987066
0.0986409
0.0985823
0.0985303
0.098485
0.0984461
0.0984137
0.0983877
0.0983682
0.0983552
0.0983486
0.101657
0.101344
0.101051
0.100778
0.100525
0.100292
0.100078
0.099883
0.0997055
0.0995444
0.0993982
0.0992658
0.0991457
0.0990369
0.0989384
0.098849
0.0987682
0.0986952
0.0986296
0.0985709
0.098519
0.0984736
0.0984348
0.0984023
0.0983763
0.0983568
0.0983438
0.0983372
0.101641
0.101329
0.101037
0.100764
0.100511
0.100278
0.100065
0.0998701
0.0996929
0.0995319
0.0993859
0.0992536
0.0991337
0.099025
0.0989265
0.0988372
0.0987563
0.0986834
0.0986177
0.0985591
0.0985072
0.0984618
0.0984229
0.0983905
0.0983645
0.0983449
0.0983319
0.0983254
0.101625
0.101314
0.101021
0.100749
0.100497
0.100264
0.100051
0.0998567
0.0996798
0.099519
0.0993732
0.099241
0.0991212
0.0990126
0.0989141
0.0988248
0.098744
0.0986711
0.0986054
0.0985468
0.0984949
0.0984495
0.0984106
0.0983782
0.0983522
0.0983326
0.0983196
0.098313
0.101608
0.101297
0.101005
0.100733
0.100481
0.10025
0.100037
0.0998428
0.0996661
0.0995056
0.09936
0.0992279
0.0991082
0.0989997
0.0989013
0.0988121
0.0987313
0.0986584
0.0985927
0.0985341
0.0984821
0.0984368
0.0983979
0.0983654
0.0983394
0.0983198
0.0983068
0.0983002
0.10159
0.10128
0.100988
0.100717
0.100466
0.100234
0.100022
0.0998284
0.099652
0.0994917
0.0993463
0.0992145
0.0990949
0.0989865
0.0988881
0.098799
0.0987182
0.0986453
0.0985796
0.098521
0.098469
0.0984236
0.0983847
0.0983522
0.0983262
0.0983066
0.0982936
0.098287
0.101571
0.101262
0.100971
0.1007
0.100449
0.100219
0.100007
0.0998135
0.0996374
0.0994774
0.0993323
0.0992006
0.0990811
0.0989728
0.0988745
0.0987854
0.0987047
0.0986318
0.0985661
0.0985074
0.0984555
0.0984101
0.0983711
0.0983386
0.0983126
0.098293
0.0982799
0.0982734
0.101552
0.101243
0.100953
0.100683
0.100433
0.100202
0.0999909
0.099798
0.0996224
0.0994627
0.0993178
0.0991863
0.099067
0.0989588
0.0988606
0.0987715
0.0986908
0.0986179
0.0985523
0.0984936
0.0984416
0.0983961
0.0983572
0.0983247
0.0982986
0.098279
0.0982659
0.0982594
0.101531
0.101223
0.100934
0.100664
0.100415
0.100185
0.0999746
0.0997821
0.0996069
0.0994475
0.0993029
0.0991716
0.0990525
0.0989444
0.0988463
0.0987573
0.0986766
0.0986037
0.098538
0.0984793
0.0984273
0.0983819
0.0983429
0.0983103
0.0982843
0.0982647
0.0982516
0.098245
0.10151
0.101202
0.100914
0.100646
0.100397
0.100168
0.0999577
0.0997658
0.0995909
0.099432
0.0992877
0.0991566
0.0990377
0.0989297
0.0988317
0.0987427
0.0986621
0.0985892
0.0985235
0.0984648
0.0984127
0.0983673
0.0983282
0.0982957
0.0982696
0.0982499
0.0982368
0.0982303
0.101487
0.101181
0.100894
0.100626
0.100378
0.10015
0.0999403
0.0997489
0.0995746
0.0994161
0.0992721
0.0991413
0.0990226
0.0989147
0.0988168
0.0987279
0.0986473
0.0985744
0.0985087
0.0984499
0.0983979
0.0983523
0.0983133
0.0982807
0.0982546
0.0982349
0.0982218
0.0982152
0.101464
0.101159
0.100872
0.100606
0.100359
0.100131
0.0999224
0.0997317
0.0995579
0.0993998
0.0992561
0.0991257
0.0990071
0.0988995
0.0988016
0.0987128
0.0986322
0.0985593
0.0984936
0.0984348
0.0983827
0.0983371
0.0982981
0.0982654
0.0982393
0.0982196
0.0982065
0.0981999
0.10144
0.101136
0.10085
0.100585
0.100339
0.100112
0.099904
0.099714
0.0995407
0.0993831
0.0992399
0.0991097
0.0989914
0.0988839
0.0987862
0.0986974
0.0986169
0.098544
0.0984782
0.0984194
0.0983673
0.0983217
0.0982826
0.0982499
0.0982237
0.098204
0.0981908
0.0981843
0.101414
0.101112
0.100827
0.100563
0.100318
0.100092
0.0998851
0.0996958
0.0995232
0.0993662
0.0992233
0.0990935
0.0989755
0.0988681
0.0987706
0.0986818
0.0986013
0.0985284
0.0984627
0.0984038
0.0983516
0.098306
0.0982668
0.0982341
0.0982079
0.0981882
0.098175
0.0981684
0.101388
0.101087
0.100804
0.10054
0.100297
0.100072
0.0998657
0.0996773
0.0995054
0.0993489
0.0992065
0.099077
0.0989593
0.0988522
0.0987547
0.0986661
0.0985856
0.0985127
0.0984469
0.098388
0.0983358
0.0982901
0.0982509
0.0982181
0.0981918
0.0981721
0.0981589
0.0981523
0.101361
0.101061
0.100779
0.100517
0.100275
0.100051
0.0998459
0.0996583
0.0994872
0.0993313
0.0991894
0.0990603
0.0989429
0.098836
0.0987386
0.0986501
0.0985696
0.0984967
0.098431
0.098372
0.0983197
0.098274
0.0982347
0.0982019
0.0981756
0.0981558
0.0981426
0.098136
0.101333
0.101034
0.100754
0.100493
0.100252
0.10003
0.0998257
0.099639
0.0994686
0.0993134
0.0991721
0.0990434
0.0989263
0.0988196
0.0987224
0.098634
0.0985536
0.0984807
0.0984149
0.0983559
0.0983036
0.0982577
0.0982184
0.0981855
0.0981592
0.0981394
0.0981261
0.0981195
0.101304
0.101006
0.100728
0.100469
0.100229
0.100008
0.099805
0.0996193
0.0994498
0.0992953
0.0991546
0.0990264
0.0989096
0.0988031
0.0987061
0.0986178
0.0985374
0.0984645
0.0983987
0.0983396
0.0982872
0.0982414
0.098202
0.098169
0.0981426
0.0981228
0.0981095
0.0981029
0.101273
0.100978
0.100701
0.100444
0.100205
0.0999855
0.0997838
0.0995993
0.0994307
0.0992769
0.0991368
0.0990091
0.0988927
0.0987865
0.0986897
0.0986014
0.0985211
0.0984482
0.0983823
0.0983233
0.0982708
0.0982249
0.0981854
0.0981524
0.098126
0.0981061
0.0980928
0.0980861
0.101242
0.100948
0.100674
0.100418
0.100181
0.0999627
0.0997623
0.0995789
0.0994113
0.0992584
0.0991189
0.0989917
0.0988757
0.0987698
0.0986732
0.098585
0.0985047
0.0984318
0.098366
0.0983068
0.0982543
0.0982083
0.0981688
0.0981357
0.0981092
0.0980892
0.0980759
0.0980692
0.10121
0.100918
0.100645
0.100391
0.100156
0.0999394
0.0997404
0.0995582
0.0993917
0.0992396
0.0991009
0.0989742
0.0988586
0.098753
0.0986566
0.0985686
0.0984884
0.0984155
0.0983495
0.0982904
0.0982378
0.0981917
0.098152
0.0981189
0.0980923
0.0980724
0.098059
0.0980523
0.101176
0.100887
0.100616
0.100364
0.100131
0.0999156
0.0997182
0.0995373
0.0993718
0.0992207
0.0990827
0.0989567
0.0988415
0.0987362
0.09864
0.0985521
0.0984719
0.0983991
0.0983331
0.0982739
0.0982212
0.098175
0.0981353
0.0981021
0.0980755
0.0980554
0.098042
0.0980353
0.107575
0.107561
0.107548
0.107535
0.107519
0.107501
0.107467
0.10746
0.107454
0.107448
0.107442
0.107437
0.107324
0.107324
0.107326
0.107328
0.107331
0.107335
0.107147
0.107155
0.107165
0.107175
0.107185
0.107197
0.106938
0.106954
0.106971
0.106988
0.107006
0.107024
0.1067
0.106723
0.106747
0.106771
0.106794
0.106818
0.106435
0.106465
0.106494
0.106524
0.106553
0.106582
0.106145
0.106181
0.106216
0.106251
0.106285
0.106318
0.105833
0.105874
0.105914
0.105953
0.105991
0.106029
0.105503
0.105548
0.105592
0.105635
0.105676
0.105717
0.105157
0.105205
0.105252
0.105298
0.105343
0.105386
0.104798
0.104849
0.104899
0.104947
0.104994
0.105039
0.104431
0.104484
0.104535
0.104585
0.104633
0.10468
0.104058
0.104112
0.104164
0.104214
0.104264
0.104311
0.103682
0.103736
0.103789
0.10384
0.103889
0.103937
0.103308
0.103362
0.103414
0.103465
0.103514
0.103561
0.102938
0.102991
0.103042
0.103092
0.10314
0.103187
0.102576
0.102627
0.102677
0.102726
0.102772
0.102818
0.102223
0.102273
0.102321
0.102368
0.102413
0.102457
0.101883
0.101931
0.101976
0.102021
0.102064
0.102106
0.101558
0.101603
0.101646
0.101688
0.101729
0.101769
0.101249
0.10129
0.101331
0.101371
0.10141
0.101447
0.101142
0.100855
0.100586
0.100336
0.100105
0.0998915
0.0996956
0.099516
0.0993518
0.0992017
0.0990645
0.098939
0.0988244
0.0987194
0.0986234
0.0985357
0.0984555
0.0983827
0.0983167
0.0982574
0.0982046
0.0981583
0.0981186
0.0980853
0.0980586
0.0980385
0.098025
0.0980183
0.101107
0.100822
0.100555
0.100308
0.100078
0.0998669
0.0996727
0.0994946
0.0993316
0.0991825
0.0990462
0.0989214
0.0988072
0.0987026
0.0986069
0.0985192
0.0984392
0.0983663
0.0983003
0.0982409
0.0981881
0.0981417
0.0981018
0.0980685
0.0980417
0.0980215
0.0980081
0.0980013
0.10107
0.100788
0.100524
0.100279
0.100051
0.099842
0.0996495
0.099473
0.0993113
0.0991633
0.0990278
0.0989038
0.0987901
0.0986859
0.0985904
0.0985029
0.0984229
0.09835
0.0982839
0.0982245
0.0981716
0.0981251
0.0980851
0.0980517
0.0980248
0.0980046
0.0979911
0.0979843
0.101033
0.100753
0.100492
0.100249
0.100024
0.0998168
0.0996262
0.0994513
0.0992909
0.0991441
0.0990095
0.0988862
0.098773
0.0986692
0.0985739
0.0984866
0.0984067
0.0983338
0.0982677
0.0982082
0.0981551
0.0981086
0.0980685
0.098035
0.0980081
0.0979878
0.0979742
0.0979674
0.100995
0.100718
0.100459
0.100219
0.0999965
0.0997913
0.0996027
0.0994294
0.0992705
0.0991248
0.0989912
0.0988686
0.0987561
0.0986526
0.0985576
0.0984705
0.0983906
0.0983177
0.0982516
0.098192
0.0981388
0.0980922
0.098052
0.0980184
0.0979914
0.097971
0.0979574
0.0979506
0.100957
0.100682
0.100426
0.100189
0.0999686
0.0997657
0.099579
0.0994075
0.0992501
0.0991057
0.098973
0.0988512
0.0987392
0.0986362
0.0985415
0.0984545
0.0983747
0.0983018
0.0982356
0.0981759
0.0981227
0.0980759
0.0980356
0.0980019
0.0979748
0.0979544
0.0979407
0.0979339
0.107592
0.107476
0.107324
0.107139
0.106922
0.106676
0.106404
0.106108
0.105792
0.105457
0.105107
0.104746
0.104376
0.104002
0.103627
0.103253
0.102884
0.102523
0.102173
0.101836
0.101513
0.101206
0.107614
0.107489
0.107327
0.107132
0.106906
0.106653
0.106373
0.106071
0.105749
0.105409
0.105056
0.104692
0.104321
0.103946
0.10357
0.103196
0.102829
0.10247
0.102122
0.101787
0.101467
0.101163
0.107643
0.107504
0.107331
0.107126
0.106891
0.106628
0.106342
0.106033
0.105705
0.105361
0.105004
0.104637
0.104264
0.103887
0.103511
0.103138
0.102772
0.102415
0.102069
0.101737
0.10142
0.10112
0.107677
0.107523
0.107337
0.10712
0.106875
0.106604
0.106309
0.105993
0.105659
0.10531
0.10495
0.10458
0.104205
0.103828
0.103451
0.103079
0.102714
0.102359
0.102016
0.101686
0.101373
0.101076
0.107713
0.107543
0.107343
0.107114
0.106858
0.106578
0.106275
0.105952
0.105612
0.105259
0.104894
0.104522
0.104145
0.103766
0.10339
0.103019
0.102655
0.102302
0.101961
0.101635
0.101325
0.101031
0.107747
0.107561
0.107348
0.107107
0.106841
0.106551
0.10624
0.10591
0.105564
0.105205
0.104837
0.104462
0.104083
0.103704
0.103328
0.102957
0.102595
0.102244
0.101907
0.101583
0.101277
0.100987
0.107777
0.107577
0.107351
0.107098
0.106821
0.106522
0.106203
0.105866
0.105514
0.105151
0.104778
0.1044
0.10402
0.10364
0.103264
0.102895
0.102535
0.102186
0.101851
0.101531
0.101228
0.100942
0.107803
0.10759
0.107351
0.107087
0.1068
0.106491
0.106164
0.10582
0.105462
0.105094
0.104718
0.104338
0.103956
0.103575
0.1032
0.102832
0.102473
0.102127
0.101796
0.101479
0.101179
0.100897
0.107824
0.107598
0.107348
0.107073
0.106776
0.106458
0.106123
0.105772
0.105409
0.105036
0.104657
0.104274
0.103891
0.10351
0.103135
0.102768
0.102412
0.102068
0.10174
0.101427
0.101131
0.100852
0.107841
0.107603
0.107341
0.107056
0.106749
0.106423
0.10608
0.105723
0.105354
0.104977
0.104594
0.104209
0.103824
0.103444
0.103069
0.102704
0.10235
0.102009
0.101684
0.101375
0.101083
0.100808
0.107853
0.107604
0.107331
0.107035
0.106719
0.106385
0.106035
0.105671
0.105298
0.104916
0.10453
0.104143
0.103758
0.103377
0.103003
0.10264
0.102288
0.101951
0.101629
0.101323
0.101035
0.100765
0.107859
0.1076
0.107316
0.107012
0.106687
0.106345
0.105988
0.105618
0.10524
0.104854
0.104466
0.104077
0.103691
0.10331
0.102937
0.102576
0.102227
0.101892
0.101574
0.101272
0.100988
0.100722
0.107861
0.107591
0.107299
0.106985
0.106652
0.106303
0.105939
0.105564
0.105181
0.104792
0.104401
0.10401
0.103623
0.103243
0.102872
0.102512
0.102166
0.101834
0.10152
0.101222
0.100942
0.10068
0.107858
0.107579
0.107277
0.106955
0.106615
0.106258
0.105888
0.105508
0.105121
0.104729
0.104335
0.103943
0.103556
0.103176
0.102807
0.102449
0.102106
0.101778
0.101466
0.101173
0.100897
0.100639
0.107851
0.107563
0.107253
0.106923
0.106575
0.106212
0.105837
0.105452
0.10506
0.104665
0.10427
0.103877
0.10349
0.103111
0.102742
0.102387
0.102047
0.101722
0.101415
0.101125
0.100853
0.100599
0.10784
0.107543
0.107225
0.106888
0.106533
0.106164
0.105784
0.105394
0.104999
0.104602
0.104204
0.103811
0.103424
0.103046
0.102679
0.102327
0.101989
0.101668
0.101364
0.101078
0.100811
0.100561
0.107825
0.107521
0.107195
0.106851
0.10649
0.106116
0.10573
0.105337
0.104938
0.104538
0.10414
0.103746
0.103359
0.102982
0.102618
0.102268
0.101933
0.101615
0.101316
0.101034
0.10077
0.100524
0.107807
0.107495
0.107163
0.106812
0.106446
0.106066
0.105676
0.105279
0.104878
0.104476
0.104077
0.103682
0.103296
0.102921
0.102558
0.10221
0.101879
0.101565
0.101269
0.100991
0.100731
0.100489
0.107785
0.107467
0.107129
0.106773
0.106401
0.106017
0.105623
0.105223
0.104819
0.104415
0.104015
0.103621
0.103235
0.102861
0.102501
0.102155
0.101827
0.101516
0.101224
0.10095
0.100694
0.100456
0.107762
0.107438
0.107094
0.106733
0.106356
0.105968
0.10557
0.105167
0.104761
0.104356
0.103955
0.103561
0.103176
0.102804
0.102445
0.102103
0.101778
0.101471
0.101182
0.100911
0.100659
0.100425
0.107737
0.107408
0.107059
0.106692
0.106311
0.105919
0.105518
0.105113
0.104705
0.104299
0.103898
0.103504
0.10312
0.102749
0.102393
0.102053
0.101731
0.101427
0.101142
0.100875
0.100627
0.100395
0.10771
0.107377
0.107023
0.106652
0.106268
0.105872
0.105469
0.105061
0.104652
0.104245
0.103843
0.103449
0.103067
0.102698
0.102344
0.102007
0.101687
0.101387
0.101105
0.100841
0.100596
0.100368
0.107683
0.107345
0.106988
0.106613
0.106225
0.105827
0.105421
0.105011
0.104601
0.104193
0.103791
0.103398
0.103017
0.102649
0.102298
0.101963
0.101647
0.101349
0.10107
0.10081
0.100568
0.100343
0.107657
0.107315
0.106954
0.106576
0.106185
0.105784
0.105376
0.104965
0.104553
0.104145
0.103743
0.103351
0.102971
0.102605
0.102255
0.101923
0.101609
0.101315
0.101039
0.100782
0.100543
0.100321
0.107632
0.107286
0.106922
0.106541
0.106147
0.105744
0.105334
0.104921
0.104509
0.104101
0.103699
0.103308
0.102929
0.102564
0.102216
0.101887
0.101575
0.101283
0.10101
0.100756
0.10052
0.1003
0.107607
0.107259
0.106892
0.106508
0.106113
0.105707
0.105296
0.104882
0.104469
0.104061
0.103659
0.103268
0.102891
0.102528
0.102182
0.101854
0.101545
0.101255
0.100985
0.100733
0.100499
0.100282
0.107584
0.107234
0.106864
0.106479
0.106081
0.105675
0.105262
0.104847
0.104434
0.104025
0.103624
0.103234
0.102857
0.102495
0.102151
0.101825
0.101518
0.101231
0.100963
0.100713
0.100482
0.100267
0.107565
0.107212
0.10684
0.106453
0.106054
0.105646
0.105232
0.104817
0.104403
0.103994
0.103593
0.103204
0.102828
0.102468
0.102125
0.101801
0.101496
0.10121
0.100944
0.100696
0.100466
0.100253
0.107547
0.107193
0.10682
0.106432
0.106031
0.105622
0.105207
0.104791
0.104377
0.103968
0.103568
0.103179
0.102804
0.102445
0.102103
0.10178
0.101477
0.101193
0.100928
0.100682
0.100454
0.100242
0.107533
0.107178
0.106804
0.106414
0.106013
0.105602
0.105187
0.104771
0.104357
0.103948
0.103548
0.103159
0.102785
0.102426
0.102086
0.101764
0.101462
0.101179
0.100916
0.100671
0.100444
0.100234
0.107523
0.107167
0.106792
0.106401
0.105999
0.105588
0.105173
0.104756
0.104342
0.103933
0.103533
0.103145
0.102771
0.102413
0.102073
0.101752
0.101451
0.101169
0.100907
0.100663
0.100437
0.100227
0.107518
0.10716
0.106784
0.106393
0.10599
0.105579
0.105164
0.104747
0.104332
0.103923
0.103523
0.103136
0.102762
0.102405
0.102065
0.101745
0.101444
0.101163
0.100901
0.100658
0.100433
0.100224
0.107516
0.107158
0.106781
0.10639
0.105987
0.105576
0.10516
0.104743
0.104328
0.103919
0.10352
0.103132
0.102758
0.102401
0.102062
0.101742
0.101441
0.101161
0.100899
0.100656
0.100431
0.100222
0.100917
0.100646
0.100393
0.100158
0.0999406
0.09974
0.0995554
0.0993857
0.0992298
0.0990866
0.098955
0.098834
0.0987226
0.09862
0.0985256
0.0984387
0.098359
0.0982861
0.0982198
0.09816
0.0981067
0.0980598
0.0980194
0.0979856
0.0979584
0.0979379
0.0979243
0.0979174
0.100877
0.100609
0.100359
0.100127
0.0999125
0.0997143
0.0995318
0.099364
0.0992097
0.0990678
0.0989372
0.098817
0.0987062
0.0986041
0.0985099
0.0984232
0.0983435
0.0982706
0.0982043
0.0981444
0.098091
0.098044
0.0980035
0.0979696
0.0979423
0.0979217
0.097908
0.0979011
0.100837
0.100572
0.100325
0.100096
0.0998843
0.0996886
0.0995084
0.0993424
0.0991897
0.0990492
0.0989197
0.0988003
0.0986901
0.0985883
0.0984945
0.0984079
0.0983283
0.0982554
0.098189
0.0981291
0.0980755
0.0980284
0.0979877
0.0979537
0.0979263
0.0979057
0.0978919
0.097885
0.100797
0.100535
0.100291
0.100065
0.0998561
0.099663
0.099485
0.099321
0.0991699
0.0990307
0.0989023
0.0987837
0.0986742
0.0985729
0.0984793
0.0983929
0.0983133
0.0982404
0.098174
0.0981139
0.0980602
0.098013
0.0979722
0.0979381
0.0979106
0.0978899
0.0978761
0.0978691
0.100756
0.100498
0.100257
0.100034
0.099828
0.0996375
0.0994618
0.0992998
0.0991504
0.0990126
0.0988852
0.0987675
0.0986586
0.0985577
0.0984644
0.0983781
0.0982987
0.0982257
0.0981592
0.098099
0.0980452
0.0979978
0.097957
0.0979227
0.0978951
0.0978743
0.0978604
0.0978535
0.100714
0.10046
0.100223
0.100003
0.0998001
0.0996123
0.0994389
0.0992789
0.0991312
0.0989947
0.0988685
0.0987516
0.0986433
0.0985429
0.0984498
0.0983637
0.0982843
0.0982113
0.0981447
0.0980844
0.0980305
0.097983
0.0979419
0.0979076
0.0978799
0.097859
0.0978451
0.0978381
0.100673
0.100423
0.100189
0.0999728
0.0997724
0.0995873
0.0994163
0.0992583
0.0991123
0.0989772
0.0988521
0.098736
0.0986283
0.0985283
0.0984356
0.0983496
0.0982702
0.0981972
0.0981305
0.0980701
0.098016
0.0979684
0.0979272
0.0978927
0.097865
0.097844
0.09783
0.097823
0.100632
0.100385
0.100156
0.0999424
0.0997451
0.0995627
0.0993941
0.0992381
0.0990938
0.0989601
0.0988361
0.0987209
0.0986138
0.0985142
0.0984217
0.0983358
0.0982565
0.0981834
0.0981167
0.0980561
0.0980019
0.0979541
0.0979129
0.0978782
0.0978503
0.0978293
0.0978153
0.0978082
0.100592
0.100348
0.100122
0.0999125
0.0997183
0.0995386
0.0993723
0.0992184
0.0990758
0.0989435
0.0988205
0.0987061
0.0985996
0.0985005
0.0984082
0.0983225
0.0982431
0.09817
0.0981032
0.0980425
0.0979882
0.0979402
0.0978988
0.0978641
0.0978361
0.097815
0.0978009
0.0977938
0.100551
0.100312
0.10009
0.0998831
0.099692
0.099515
0.0993511
0.0991992
0.0990583
0.0989273
0.0988054
0.0986919
0.0985859
0.0984872
0.0983951
0.0983095
0.0982302
0.098157
0.0980901
0.0980293
0.0979748
0.0979267
0.0978851
0.0978503
0.0978222
0.097801
0.0977868
0.0977797
0.100512
0.100276
0.100057
0.0998544
0.0996663
0.099492
0.0993305
0.0991806
0.0990413
0.0989117
0.0987909
0.0986781
0.0985727
0.0984743
0.0983825
0.098297
0.0982176
0.0981444
0.0980773
0.0980164
0.0979618
0.0979135
0.0978718
0.0978368
0.0978086
0.0977874
0.0977732
0.097766
0.100473
0.100241
0.100026
0.0998264
0.0996414
0.0994698
0.0993106
0.0991627
0.099025
0.0988967
0.0987768
0.0986648
0.09856
0.0984619
0.0983703
0.0982849
0.0982055
0.0981323
0.0980651
0.098004
0.0979492
0.0979008
0.097859
0.0978238
0.0977955
0.0977742
0.0977599
0.0977528
0.100435
0.100207
0.0999956
0.0997993
0.0996172
0.0994483
0.0992914
0.0991454
0.0990093
0.0988822
0.0987634
0.0986521
0.0985478
0.09845
0.0983586
0.0982732
0.0981939
0.0981205
0.0980532
0.097992
0.0979371
0.0978885
0.0978465
0.0978113
0.0977829
0.0977614
0.0977471
0.0977399
0.100398
0.100174
0.0999661
0.0997731
0.099594
0.0994277
0.099273
0.0991288
0.0989943
0.0988684
0.0987505
0.0986399
0.0985361
0.0984387
0.0983474
0.0982621
0.0981827
0.0981093
0.0980418
0.0979805
0.0979254
0.0978767
0.0978345
0.0977991
0.0977706
0.0977491
0.0977347
0.0977275
0.100362
0.100142
0.0999377
0.099748
0.0995718
0.0994079
0.0992554
0.0991131
0.09898
0.0988553
0.0987383
0.0986283
0.098525
0.0984278
0.0983367
0.0982515
0.098172
0.0980985
0.0980309
0.0979694
0.0979141
0.0978653
0.097823
0.0977875
0.0977589
0.0977373
0.0977229
0.0977156
0.100328
0.100112
0.0999106
0.0997239
0.0995505
0.0993892
0.0992387
0.0990981
0.0989665
0.0988429
0.0987267
0.0986174
0.0985144
0.0984175
0.0983265
0.0982413
0.0981619
0.0980882
0.0980205
0.0979588
0.0979034
0.0978544
0.097812
0.0977764
0.0977476
0.097726
0.0977115
0.0977042
0.100295
0.100082
0.0998847
0.0997011
0.0995304
0.0993714
0.0992229
0.099084
0.0989537
0.0988312
0.0987158
0.098607
0.0985045
0.0984078
0.0983169
0.0982317
0.0981522
0.0980785
0.0980106
0.0979488
0.0978932
0.097844
0.0978015
0.0977657
0.0977369
0.0977152
0.0977006
0.0976933
0.100264
0.100055
0.0998602
0.0996796
0.0995114
0.0993547
0.0992081
0.0990708
0.0989417
0.0988202
0.0987056
0.0985973
0.0984951
0.0983987
0.0983079
0.0982227
0.0981431
0.0980692
0.0980012
0.0979392
0.0978835
0.0978342
0.0977915
0.0977556
0.0977267
0.0977049
0.0976903
0.097683
0.100234
0.100028
0.0998371
0.0996593
0.0994936
0.099339
0.0991942
0.0990584
0.0989305
0.0988099
0.098696
0.0985882
0.0984864
0.0983901
0.0982994
0.0982141
0.0981345
0.0980605
0.0979924
0.0979302
0.0978744
0.0978249
0.0977821
0.0977461
0.097717
0.0976952
0.0976805
0.0976732
0.100206
0.100004
0.0998156
0.0996404
0.0994771
0.0993244
0.0991814
0.0990469
0.0989202
0.0988004
0.0986871
0.0985798
0.0984782
0.0983821
0.0982914
0.0982062
0.0981264
0.0980524
0.0979841
0.0979218
0.0978658
0.0978162
0.0977732
0.0977371
0.097708
0.097686
0.0976713
0.0976639
0.100181
0.099981
0.0997955
0.0996229
0.0994618
0.099311
0.0991695
0.0990363
0.0989106
0.0987917
0.0986789
0.098572
0.0984707
0.0983747
0.0982841
0.0981988
0.098119
0.0980448
0.0979763
0.0979139
0.0978577
0.097808
0.0977649
0.0977287
0.0976995
0.0976775
0.0976627
0.0976553
0.100157
0.0999599
0.0997771
0.0996068
0.0994477
0.0992987
0.0991587
0.0990267
0.0989019
0.0987837
0.0986715
0.0985649
0.0984638
0.0983679
0.0982773
0.098192
0.0981121
0.0980377
0.0979692
0.0979066
0.0978503
0.0978004
0.0977572
0.0977209
0.0976916
0.0976695
0.0976547
0.0976473
0.100135
0.0999406
0.0997602
0.0995921
0.0994349
0.0992875
0.0991488
0.0990179
0.098894
0.0987764
0.0986647
0.0985584
0.0984575
0.0983617
0.0982711
0.0981857
0.0981057
0.0980313
0.0979626
0.0978999
0.0978434
0.0977934
0.0977501
0.0977137
0.0976843
0.0976622
0.0976474
0.0976399
0.100115
0.0999232
0.099745
0.0995788
0.0994234
0.0992774
0.09914
0.09901
0.0988869
0.0987699
0.0986585
0.0985526
0.0984518
0.0983561
0.0982655
0.0981801
0.0981
0.0980254
0.0979566
0.0978938
0.0978372
0.0977871
0.0977437
0.0977071
0.0976777
0.0976555
0.0976406
0.0976332
0.100097
0.0999075
0.0997314
0.099567
0.0994131
0.0992685
0.0991321
0.099003
0.0988805
0.0987641
0.0986531
0.0985474
0.0984467
0.0983511
0.0982605
0.098175
0.0980948
0.0980202
0.0979512
0.0978883
0.0978316
0.0977813
0.0977378
0.0977012
0.0976717
0.0976495
0.0976346
0.0976271
0.100081
0.0998937
0.0997194
0.0995566
0.0994041
0.0992606
0.0991252
0.0989969
0.098875
0.098759
0.0986483
0.0985428
0.0984423
0.0983467
0.0982561
0.0981705
0.0980903
0.0980155
0.0979464
0.0978834
0.0978266
0.0977762
0.0977326
0.097696
0.0976664
0.0976441
0.0976292
0.0976217
0.100067
0.0998817
0.099709
0.0995476
0.0993963
0.0992538
0.0991192
0.0989916
0.0988702
0.0987546
0.0986442
0.0985389
0.0984384
0.0983428
0.0982522
0.0981666
0.0980863
0.0980114
0.0979423
0.0978791
0.0978222
0.0977718
0.0977281
0.0976914
0.0976618
0.0976394
0.0976244
0.0976169
0.100055
0.0998715
0.0997002
0.09954
0.0993897
0.0992481
0.0991142
0.0989872
0.0988662
0.0987509
0.0986407
0.0985355
0.0984352
0.0983396
0.0982489
0.0981633
0.0980829
0.0980079
0.0979387
0.0978755
0.0978185
0.097768
0.0977242
0.0976874
0.0976578
0.0976354
0.0976204
0.0976129
0.100046
0.0998632
0.099693
0.0995338
0.0993843
0.0992434
0.0991101
0.0989835
0.0988629
0.0987479
0.0986379
0.0985328
0.0984325
0.0983369
0.0982462
0.0981606
0.0980801
0.0980051
0.0979358
0.0978724
0.0978154
0.0977648
0.097721
0.0976842
0.0976545
0.0976321
0.0976171
0.0976095
0.100038
0.0998567
0.0996873
0.0995289
0.0993801
0.0992398
0.0991069
0.0989807
0.0988604
0.0987455
0.0986357
0.0985307
0.0984304
0.0983349
0.0982441
0.0981584
0.0980779
0.0980028
0.0979334
0.0978701
0.097813
0.0977623
0.0977185
0.0976816
0.0976519
0.0976294
0.0976144
0.0976069
0.100033
0.0998519
0.0996833
0.0995254
0.0993771
0.0992372
0.0991047
0.0989787
0.0988586
0.0987438
0.0986341
0.0985291
0.0984289
0.0983333
0.0982426
0.0981569
0.0980763
0.0980012
0.0979318
0.0978683
0.0978112
0.0977605
0.0977166
0.0976797
0.09765
0.0976275
0.0976125
0.097605
0.100029
0.099849
0.0996807
0.0995232
0.0993752
0.0992356
0.0991033
0.0989774
0.0988574
0.0987428
0.0986331
0.0985282
0.0984279
0.0983324
0.0982417
0.0981559
0.0980753
0.0980001
0.0979307
0.0978672
0.0978101
0.0977594
0.0977155
0.0976785
0.0976488
0.0976263
0.0976113
0.0976037
0.100028
0.0998479
0.0996798
0.0995224
0.0993745
0.099235
0.0991027
0.098977
0.098857
0.0987424
0.0986327
0.0985278
0.0984276
0.098332
0.0982413
0.0981555
0.0980749
0.0979997
0.0979303
0.0978668
0.0978096
0.0977589
0.097715
0.097678
0.0976483
0.0976258
0.0976108
0.0976032
0.101227
0.101535
0.101859
0.102197
0.102548
0.10291
0.10328
0.103654
0.10403
0.104404
0.104773
0.105133
0.105482
0.105815
0.10613
0.106424
0.106693
0.106936
0.10715
0.107332
0.107481
0.107595
0.101185
0.101489
0.101811
0.102147
0.102496
0.102856
0.103224
0.103598
0.103974
0.104349
0.10472
0.105083
0.105435
0.105773
0.106093
0.106393
0.106669
0.10692
0.107142
0.107333
0.10749
0.107612
0.101142
0.101443
0.101762
0.102095
0.102442
0.1028
0.103167
0.103541
0.103917
0.104293
0.104665
0.105031
0.105387
0.105729
0.106055
0.106361
0.106644
0.106903
0.107134
0.107335
0.107503
0.107636
0.101098
0.101397
0.101712
0.102043
0.102387
0.102743
0.103109
0.103482
0.103858
0.104235
0.10461
0.104978
0.105337
0.105684
0.106016
0.106328
0.106619
0.106887
0.107127
0.107338
0.107518
0.107665
0.101055
0.10135
0.101662
0.101989
0.102331
0.102686
0.10305
0.103422
0.103798
0.104176
0.104552
0.104923
0.105287
0.105638
0.105975
0.106295
0.106594
0.10687
0.10712
0.107343
0.107536
0.107697
0.10101
0.101302
0.101611
0.101935
0.102274
0.102627
0.102989
0.10336
0.103737
0.104115
0.104493
0.104867
0.105234
0.105591
0.105934
0.10626
0.106567
0.106852
0.107113
0.107347
0.107553
0.10773
0.100966
0.101254
0.101559
0.101881
0.102217
0.102567
0.102928
0.103298
0.103674
0.104053
0.104433
0.10481
0.10518
0.105542
0.10589
0.106224
0.106539
0.106833
0.107105
0.107351
0.10757
0.107761
0.100922
0.101206
0.101507
0.101825
0.102159
0.102506
0.102866
0.103234
0.10361
0.10399
0.104371
0.104751
0.105125
0.105491
0.105846
0.106186
0.106509
0.106813
0.107094
0.107352
0.107584
0.107789
0.100877
0.101158
0.101456
0.10177
0.102101
0.102445
0.102803
0.10317
0.103545
0.103926
0.104309
0.10469
0.105068
0.105439
0.105799
0.106146
0.106477
0.10679
0.107082
0.107351
0.107595
0.107813
0.100833
0.10111
0.101404
0.101715
0.102042
0.102384
0.102739
0.103105
0.10348
0.103861
0.104245
0.104629
0.10501
0.105385
0.105751
0.106105
0.106444
0.106765
0.107067
0.107346
0.107602
0.107832
0.10079
0.101062
0.101352
0.10166
0.101984
0.102323
0.102675
0.10304
0.103414
0.103795
0.10418
0.104566
0.10495
0.10533
0.105701
0.106061
0.106408
0.106737
0.107048
0.107338
0.107605
0.107848
0.100747
0.101015
0.101301
0.101605
0.101925
0.102261
0.102612
0.102974
0.103348
0.103728
0.104114
0.104502
0.10489
0.105273
0.105649
0.106016
0.106369
0.106707
0.107027
0.107327
0.107605
0.107858
0.100704
0.100969
0.101251
0.101551
0.101868
0.102201
0.102548
0.102909
0.103281
0.103662
0.104048
0.104438
0.104828
0.105215
0.105596
0.105968
0.106329
0.106674
0.107003
0.107312
0.1076
0.107865
0.100663
0.100924
0.101202
0.101498
0.101811
0.10214
0.102485
0.102844
0.103215
0.103595
0.103982
0.104373
0.104765
0.105156
0.105542
0.105919
0.106286
0.106639
0.106976
0.107294
0.107592
0.107867
0.100623
0.100879
0.101153
0.101445
0.101755
0.102081
0.102423
0.10278
0.103149
0.103528
0.103916
0.104308
0.104702
0.105096
0.105486
0.105869
0.106241
0.106601
0.106946
0.107272
0.107579
0.107864
0.100584
0.100836
0.101106
0.101394
0.1017
0.102023
0.102362
0.102716
0.103084
0.103462
0.10385
0.104243
0.104639
0.105036
0.105429
0.105817
0.106195
0.106561
0.106913
0.107247
0.107562
0.107856
0.100547
0.100795
0.101061
0.101345
0.101647
0.101966
0.102303
0.102654
0.10302
0.103397
0.103785
0.104178
0.104576
0.104975
0.105372
0.105764
0.106147
0.10652
0.106878
0.107219
0.107542
0.107844
0.100511
0.100755
0.101017
0.101297
0.101595
0.101911
0.102245
0.102594
0.102958
0.103334
0.10372
0.104115
0.104514
0.104915
0.105315
0.105711
0.106099
0.106476
0.106841
0.107189
0.107519
0.107827
0.100477
0.100717
0.100975
0.101252
0.101546
0.101859
0.102189
0.102535
0.102897
0.103272
0.103658
0.104052
0.104453
0.104856
0.105258
0.105657
0.106049
0.106432
0.106802
0.107156
0.107492
0.107809
0.100445
0.100681
0.100936
0.101208
0.101499
0.101808
0.102135
0.102479
0.102838
0.103212
0.103597
0.103991
0.104392
0.104797
0.105202
0.105604
0.106
0.106387
0.106762
0.107122
0.107464
0.107786
0.100414
0.100647
0.100898
0.101167
0.101454
0.10176
0.102084
0.102425
0.102782
0.103154
0.103538
0.103933
0.104334
0.10474
0.105147
0.105552
0.105951
0.106342
0.106721
0.107086
0.107433
0.107761
0.100386
0.100616
0.100863
0.101128
0.101412
0.101714
0.102035
0.102374
0.102729
0.103099
0.103483
0.103876
0.104278
0.104685
0.105094
0.105501
0.105903
0.106298
0.106681
0.10705
0.107402
0.107734
0.10036
0.100586
0.10083
0.101092
0.101373
0.101672
0.10199
0.102326
0.102679
0.103048
0.10343
0.103823
0.104225
0.104633
0.105043
0.105452
0.105857
0.106254
0.106641
0.107014
0.107371
0.107707
0.100336
0.100559
0.1008
0.101059
0.101336
0.101633
0.101948
0.102281
0.102632
0.102999
0.10338
0.103773
0.104175
0.104583
0.104994
0.105405
0.105812
0.106213
0.106603
0.106979
0.107339
0.10768
0.100314
0.100535
0.100773
0.101028
0.101303
0.101597
0.101909
0.10224
0.102589
0.102954
0.103334
0.103726
0.104128
0.104537
0.104949
0.105361
0.10577
0.106173
0.106566
0.106945
0.107308
0.107652
0.100294
0.100513
0.100748
0.101001
0.101273
0.101564
0.101874
0.102203
0.10255
0.102914
0.103293
0.103684
0.104085
0.104494
0.104907
0.105321
0.105731
0.106136
0.106531
0.106913
0.107279
0.107626
0.100277
0.100493
0.100726
0.100977
0.101246
0.101535
0.101843
0.10217
0.102515
0.102877
0.103255
0.103646
0.104047
0.104456
0.104869
0.105284
0.105696
0.106102
0.106499
0.106884
0.107252
0.107602
0.100262
0.100476
0.100707
0.100956
0.101223
0.10151
0.101816
0.102141
0.102485
0.102846
0.103222
0.103612
0.104013
0.104422
0.104836
0.105251
0.105664
0.106072
0.106471
0.106857
0.107228
0.107579
0.10025
0.100462
0.100691
0.100938
0.101204
0.101489
0.101793
0.102116
0.102459
0.102818
0.103194
0.103583
0.103984
0.104393
0.104807
0.105223
0.105637
0.106046
0.106446
0.106834
0.107207
0.107561
0.100239
0.100451
0.100678
0.100924
0.101188
0.101471
0.101774
0.102096
0.102437
0.102796
0.103171
0.10356
0.10396
0.104369
0.104783
0.1052
0.105615
0.106025
0.106426
0.106815
0.107189
0.107543
0.100232
0.100442
0.100668
0.100912
0.101175
0.101458
0.101759
0.102081
0.102421
0.102779
0.103153
0.103542
0.103942
0.104351
0.104765
0.105182
0.105597
0.106008
0.10641
0.1068
0.107175
0.107531
0.100226
0.100435
0.100661
0.100905
0.101167
0.101448
0.101749
0.10207
0.102409
0.102767
0.103141
0.103529
0.103929
0.104337
0.104752
0.105169
0.105585
0.105996
0.106398
0.106789
0.107165
0.107522
0.100223
0.100432
0.100657
0.1009
0.101162
0.101443
0.101743
0.102064
0.102403
0.10276
0.103133
0.103521
0.103921
0.10433
0.104745
0.105162
0.105578
0.105989
0.106392
0.106783
0.10716
0.107518
0.0979267
0.0979335
0.0979472
0.0979677
0.0979948
0.0980286
0.098069
0.0981159
0.0981692
0.098229
0.0982952
0.0983682
0.0984479
0.0985349
0.0986295
0.0987322
0.0988439
0.0989653
0.0990973
0.099241
0.0993975
0.0995679
0.0997534
0.0999549
0.100173
0.10041
0.100664
0.100936
0.0979103
0.0979171
0.0979309
0.0979514
0.0979787
0.0980126
0.0980531
0.0981001
0.0981535
0.0982134
0.0982797
0.0983526
0.0984323
0.0985192
0.0986135
0.0987158
0.0988269
0.0989475
0.0990785
0.099221
0.0993759
0.0995446
0.0997279
0.0999271
0.100143
0.100376
0.100628
0.100897
0.097894
0.0979009
0.0979147
0.0979353
0.0979627
0.0979967
0.0980373
0.0980844
0.098138
0.0981979
0.0982644
0.0983373
0.098417
0.0985036
0.0985977
0.0986996
0.0988101
0.0989299
0.0990599
0.099201
0.0993545
0.0995212
0.0997025
0.0998992
0.100112
0.100343
0.100591
0.100858
0.097878
0.097885
0.0978988
0.0979195
0.0979469
0.0979811
0.0980218
0.098069
0.0981227
0.0981828
0.0982492
0.0983222
0.0984018
0.0984883
0.0985821
0.0986836
0.0987935
0.0989125
0.0990414
0.0991813
0.0993331
0.099498
0.099677
0.0998713
0.100082
0.100309
0.100554
0.100817
0.0978622
0.0978692
0.0978831
0.0979038
0.0979314
0.0979656
0.0980065
0.0980539
0.0981077
0.0981678
0.0982344
0.0983074
0.098387
0.0984733
0.0985668
0.0986679
0.0987772
0.0988954
0.0990233
0.0991618
0.099312
0.0994749
0.0996517
0.0998434
0.100051
0.100276
0.100517
0.100777
0.0978467
0.0978537
0.0978676
0.0978885
0.0979161
0.0979505
0.0979915
0.098039
0.0980929
0.0981532
0.0982198
0.0982929
0.0983724
0.0984586
0.0985519
0.0986525
0.0987612
0.0988786
0.0990054
0.0991425
0.099291
0.099452
0.0996265
0.0998157
0.10002
0.100242
0.10048
0.100736
0.0978315
0.0978385
0.0978525
0.0978734
0.0979011
0.0979356
0.0979767
0.0980244
0.0980784
0.0981388
0.0982056
0.0982786
0.0983581
0.0984442
0.0985372
0.0986375
0.0987456
0.0988621
0.0989878
0.0991236
0.0992705
0.0994294
0.0996016
0.0997881
0.0999899
0.100208
0.100443
0.100696
0.0978165
0.0978235
0.0978376
0.0978586
0.0978864
0.0979211
0.0979623
0.0980101
0.0980643
0.0981248
0.0981916
0.0982647
0.0983442
0.0984302
0.0985229
0.0986228
0.0987303
0.0988459
0.0989706
0.099105
0.0992502
0.0994072
0.0995771
0.0997609
0.0999597
0.100175
0.100406
0.100655
0.0978019
0.0978089
0.097823
0.0978441
0.0978721
0.0979068
0.0979482
0.0979961
0.0980505
0.0981111
0.0981781
0.0982512
0.0983306
0.0984165
0.098509
0.0986085
0.0987154
0.0988302
0.0989538
0.0990869
0.0992304
0.0993854
0.0995529
0.099734
0.0999299
0.100141
0.100369
0.100615
0.0977876
0.0977947
0.0978088
0.09783
0.0978581
0.0978929
0.0979345
0.0979825
0.098037
0.0980978
0.0981648
0.0982381
0.0983175
0.0984032
0.0984955
0.0985946
0.0987009
0.098815
0.0989375
0.0990693
0.0992111
0.0993641
0.0995293
0.0997077
0.0999005
0.100109
0.100333
0.100574
0.0977737
0.0977808
0.097795
0.0978163
0.0978444
0.0978794
0.0979211
0.0979693
0.098024
0.0980849
0.098152
0.0982253
0.0983047
0.0983904
0.0984824
0.0985811
0.0986869
0.0988002
0.0989217
0.0990521
0.0991923
0.0993433
0.0995062
0.0996819
0.0998716
0.100076
0.100297
0.100535
0.0977602
0.0977673
0.0977816
0.0978029
0.0978312
0.0978663
0.0979082
0.0979565
0.0980113
0.0980724
0.0981396
0.098213
0.0982924
0.098378
0.0984698
0.0985682
0.0986734
0.098786
0.0989064
0.0990356
0.0991742
0.0993232
0.0994837
0.0996568
0.0998435
0.100045
0.100262
0.100496
0.0977471
0.0977543
0.0977686
0.09779
0.0978184
0.0978536
0.0978956
0.0979441
0.0979991
0.0980603
0.0981277
0.0982011
0.0982805
0.098366
0.0984577
0.0985557
0.0986604
0.0987722
0.0988917
0.0990196
0.0991566
0.0993037
0.099462
0.0996324
0.0998161
0.100014
0.100228
0.100458
0.0977345
0.0977417
0.097756
0.0977775
0.097806
0.0978414
0.0978835
0.0979322
0.0979873
0.0980487
0.0981161
0.0981897
0.0982691
0.0983546
0.098446
0.0985438
0.098648
0.0987591
0.0988777
0.0990043
0.0991398
0.099285
0.099441
0.0996088
0.0997896
0.0999844
0.100194
0.10042
0.0977223
0.0977295
0.097744
0.0977655
0.0977941
0.0978296
0.0978719
0.0979207
0.097976
0.0980375
0.0981051
0.0981787
0.0982582
0.0983436
0.0984349
0.0985323
0.0986361
0.0987466
0.0988642
0.0989897
0.0991236
0.0992671
0.0994209
0.0995862
0.099764
0.0999556
0.100162
0.100384
0.0977106
0.0977179
0.0977323
0.097754
0.0977827
0.0978183
0.0978607
0.0979097
0.0979651
0.0980268
0.0980945
0.0981682
0.0982478
0.0983331
0.0984243
0.0985215
0.0986248
0.0987346
0.0988514
0.0989757
0.0991083
0.09925
0.0994017
0.0995645
0.0997395
0.0999279
0.100131
0.100349
0.0976994
0.0977067
0.0977212
0.097743
0.0977718
0.0978075
0.09785
0.0978992
0.0979548
0.0980166
0.0980845
0.0981583
0.0982379
0.0983232
0.0984143
0.0985112
0.0986141
0.0987234
0.0988393
0.0989626
0.0990937
0.0992337
0.0993834
0.0995438
0.0997161
0.0999014
0.100101
0.100316
0.0976887
0.0976961
0.0977107
0.0977325
0.0977614
0.0977972
0.0978399
0.0978892
0.0979449
0.0980069
0.0980749
0.0981488
0.0982285
0.0983138
0.0984048
0.0985015
0.0986041
0.0987127
0.0988279
0.0989501
0.09908
0.0992184
0.0993661
0.0995243
0.0996939
0.0998762
0.100072
0.100284
0.0976786
0.097686
0.0977006
0.0977225
0.0977515
0.0977875
0.0978303
0.0978797
0.0979356
0.0979977
0.0980659
0.0981399
0.0982196
0.098305
0.0983959
0.0984924
0.0985946
0.0987028
0.0988172
0.0989385
0.0990672
0.099204
0.0993499
0.0995058
0.0996729
0.0998524
0.100045
0.100253
0.0976691
0.0976765
0.0976912
0.0977131
0.0977422
0.0977783
0.0978212
0.0978708
0.0979268
0.0979891
0.0980574
0.0981315
0.0982114
0.0982967
0.0983875
0.0984839
0.0985858
0.0986935
0.0988073
0.0989276
0.0990552
0.0991905
0.0993347
0.0994886
0.0996533
0.09983
0.10002
0.100224
0.0976601
0.0976675
0.0976823
0.0977043
0.0977335
0.0977697
0.0978127
0.0978624
0.0979186
0.097981
0.0980495
0.0981237
0.0982036
0.098289
0.0983798
0.098476
0.0985776
0.0986849
0.0987981
0.0989176
0.099044
0.0991781
0.0993206
0.0994725
0.0996349
0.0998091
0.0999962
0.100198
0.0976518
0.0976592
0.097674
0.0976961
0.0977253
0.0977616
0.0978048
0.0978547
0.097911
0.0979735
0.0980421
0.0981165
0.0981964
0.0982818
0.0983726
0.0984686
0.09857
0.0986769
0.0987896
0.0989083
0.0990338
0.0991666
0.0993075
0.0994576
0.099618
0.0997897
0.0999741
0.100172
0.097644
0.0976515
0.0976663
0.0976884
0.0977178
0.0977542
0.0977975
0.0978475
0.0979039
0.0979666
0.0980353
0.0981098
0.0981898
0.0982753
0.098366
0.098462
0.0985631
0.0986697
0.0987818
0.0988999
0.0990244
0.0991561
0.0992956
0.099444
0.0996024
0.0997719
0.0999537
0.100149
0.0976369
0.0976444
0.0976592
0.0976814
0.0977109
0.0977474
0.0977908
0.0978409
0.0978974
0.0979603
0.0980291
0.0981037
0.0981838
0.0982693
0.09836
0.0984559
0.0985569
0.0986631
0.0987748
0.0988922
0.0990159
0.0991465
0.0992848
0.0994317
0.0995882
0.0997556
0.0999351
0.100128
0.0976305
0.0976379
0.0976528
0.0976751
0.0977046
0.0977412
0.0977847
0.0978349
0.0978916
0.0979545
0.0980234
0.0980981
0.0981783
0.0982639
0.0983546
0.0984504
0.0985512
0.0986572
0.0987684
0.0988853
0.0990083
0.099138
0.0992751
0.0994205
0.0995754
0.0997409
0.0999182
0.100109
0.0976247
0.0976322
0.0976471
0.0976694
0.0976989
0.0977356
0.0977792
0.0978295
0.0978863
0.0979493
0.0980184
0.0980932
0.0981735
0.0982591
0.0983498
0.0984455
0.0985462
0.0986519
0.0987628
0.0988792
0.0990016
0.0991304
0.0992665
0.0994107
0.099564
0.0997278
0.0999032
0.100092
0.0976196
0.0976271
0.097642
0.0976643
0.097694
0.0977307
0.0977743
0.0978247
0.0978816
0.0979448
0.0980139
0.0980888
0.0981692
0.0982548
0.0983455
0.0984412
0.0985418
0.0986473
0.0987579
0.0988739
0.0989957
0.0991237
0.0992589
0.099402
0.0995541
0.0997163
0.09989
0.100076
0.0976151
0.0976226
0.0976376
0.09766
0.0976896
0.0977264
0.0977702
0.0978206
0.0978776
0.0979409
0.0980101
0.098085
0.0981655
0.0982511
0.0983419
0.0984375
0.098538
0.0986434
0.0987537
0.0988693
0.0989906
0.099118
0.0992524
0.0993945
0.0995455
0.0997064
0.0998786
0.100063
0.0976114
0.0976189
0.0976339
0.0976563
0.097686
0.0977228
0.0977666
0.0978172
0.0978742
0.0979375
0.0980068
0.0980819
0.0981623
0.0982481
0.0983388
0.0984344
0.0985348
0.09864
0.0987502
0.0988655
0.0989863
0.0991132
0.0992469
0.0993883
0.0995383
0.0996981
0.099869
0.100052
0.0976083
0.0976158
0.0976309
0.0976533
0.097683
0.0977199
0.0977637
0.0978143
0.0978715
0.0979348
0.0980042
0.0980793
0.0981598
0.0982455
0.0983363
0.0984319
0.0985322
0.0986373
0.0987473
0.0988624
0.0989829
0.0991094
0.0992425
0.0993832
0.0995324
0.0996913
0.0998612
0.100043
0.097606
0.0976135
0.0976285
0.097651
0.0976807
0.0977176
0.0977615
0.0978122
0.0978693
0.0979327
0.0980022
0.0980773
0.0981578
0.0982436
0.0983344
0.09843
0.0985303
0.0986353
0.0987451
0.09886
0.0989802
0.0991064
0.0992391
0.0993793
0.0995279
0.0996861
0.0998552
0.100036
0.0976043
0.0976119
0.0976269
0.0976494
0.0976791
0.0977161
0.09776
0.0978106
0.0978678
0.0979313
0.0980007
0.0980759
0.0981565
0.0982423
0.098333
0.0984286
0.0985289
0.0986338
0.0987436
0.0988583
0.0989784
0.0991043
0.0992367
0.0993766
0.0995247
0.0996824
0.0998509
0.100032
0.0976034
0.097611
0.097626
0.0976485
0.0976782
0.0977152
0.0977591
0.0978098
0.097867
0.0979305
0.0979999
0.0980751
0.0981557
0.0982415
0.0983322
0.0984278
0.098528
0.098633
0.0987427
0.0988573
0.0989773
0.0991031
0.0992354
0.099375
0.0995229
0.0996803
0.0998485
0.100029
0.107516
0.107532
0.107547
0.107559
0.10757
0.107581
0.107452
0.107457
0.107462
0.107466
0.10747
0.107475
0.107351
0.107347
0.107343
0.10734
0.107337
0.107334
0.107214
0.107202
0.107191
0.10718
0.107169
0.107159
0.107042
0.107023
0.107005
0.106988
0.10697
0.106953
0.106837
0.106813
0.106789
0.106765
0.106741
0.106717
0.106602
0.106573
0.106544
0.106514
0.106484
0.106454
0.106338
0.106305
0.106271
0.106237
0.106202
0.106166
0.106049
0.106012
0.105975
0.105936
0.105897
0.105856
0.105738
0.105698
0.105657
0.105615
0.105572
0.105527
0.105407
0.105365
0.105321
0.105276
0.10523
0.105182
0.10506
0.105016
0.10497
0.104923
0.104874
0.104824
0.104701
0.104655
0.104608
0.104559
0.104509
0.104457
0.104332
0.104286
0.104238
0.104188
0.104137
0.104084
0.103958
0.103911
0.103863
0.103813
0.103761
0.103708
0.103582
0.103535
0.103487
0.103438
0.103387
0.103334
0.103207
0.103161
0.103114
0.103065
0.103015
0.102963
0.102837
0.102793
0.102747
0.102699
0.10265
0.1026
0.102475
0.102432
0.102388
0.102342
0.102295
0.102247
0.102124
0.102083
0.10204
0.101997
0.101952
0.101906
0.101786
0.101747
0.101707
0.101665
0.101623
0.101579
0.101463
0.101426
0.101388
0.101349
0.101309
0.101268
0.100975
0.1007
0.100443
0.100204
0.0999827
0.0997789
0.0995914
0.0994192
0.0992612
0.0991163
0.0989833
0.0988611
0.0987489
0.0986457
0.0985509
0.0984638
0.098384
0.098311
0.0982448
0.0981851
0.0981319
0.0980852
0.0980449
0.0980112
0.0979841
0.0979637
0.0979501
0.0979433
0.101013
0.100735
0.100475
0.100234
0.10001
0.0998043
0.0996148
0.099441
0.0992816
0.0991354
0.0990015
0.0988786
0.0987658
0.0986622
0.0985671
0.0984799
0.0984
0.0983271
0.0982609
0.0982013
0.0981482
0.0981016
0.0980614
0.0980278
0.0980008
0.0979805
0.0979669
0.0979601
0.101051
0.10077
0.100507
0.100263
0.100038
0.0998295
0.0996382
0.0994627
0.0993019
0.0991546
0.0990197
0.0988961
0.0987828
0.0986788
0.0985835
0.0984961
0.0984161
0.0983432
0.0982771
0.0982176
0.0981646
0.098118
0.098078
0.0980445
0.0980176
0.0979973
0.0979837
0.097977
0.101087
0.100804
0.100539
0.100292
0.100065
0.0998544
0.0996613
0.0994843
0.0993222
0.0991738
0.099038
0.0989137
0.0987999
0.0986955
0.0985999
0.0985124
0.0984324
0.0983595
0.0982934
0.098234
0.0981811
0.0981346
0.0980947
0.0980613
0.0980344
0.0980142
0.0980007
0.0979939
0.101123
0.100837
0.10057
0.100321
0.100091
0.0998791
0.0996843
0.0995058
0.0993424
0.0991929
0.0990563
0.0989313
0.098817
0.0987123
0.0986165
0.0985288
0.0984487
0.0983758
0.0983098
0.0982504
0.0981976
0.0981513
0.0981114
0.0980781
0.0980513
0.0980312
0.0980177
0.098011
0.101157
0.100869
0.1006
0.100349
0.100117
0.0999034
0.099707
0.099527
0.0993624
0.099212
0.0990746
0.098949
0.0988342
0.0987291
0.0986331
0.0985453
0.0984651
0.0983922
0.0983263
0.098267
0.0982142
0.098168
0.0981282
0.098095
0.0980683
0.0980482
0.0980347
0.098028
0.108133
0.108132
0.10813
0.108128
0.108124
0.108119
0.108114
0.108108
0.1081
0.108092
0.108082
0.108072
0.10806
0.108048
0.108034
0.108019
0.108004
0.107987
0.107968
0.107949
0.107929
0.107907
0.107884
0.10786
0.107836
0.10781
0.107783
0.107756
0.107728
0.1077
0.107672
0.107644
0.107616
0.10759
0.107565
0.107543
0.107523
0.107508
0.1075
0.1075
0.108096
0.108095
0.108093
0.10809
0.108087
0.108082
0.108077
0.10807
0.108063
0.108055
0.108045
0.108035
0.108023
0.108011
0.107997
0.107982
0.107966
0.107949
0.107931
0.107912
0.107891
0.10787
0.107847
0.107823
0.107799
0.107773
0.107746
0.107719
0.107691
0.107663
0.107634
0.107606
0.107579
0.107552
0.107526
0.107503
0.107483
0.107467
0.107455
0.10745
0.108022
0.108021
0.108019
0.108016
0.108013
0.108008
0.108003
0.107996
0.107989
0.107981
0.107971
0.107961
0.107949
0.107937
0.107923
0.107908
0.107892
0.107875
0.107857
0.107838
0.107818
0.107796
0.107773
0.107749
0.107725
0.107699
0.107672
0.107645
0.107617
0.107588
0.10756
0.107531
0.107503
0.107476
0.107449
0.107425
0.107403
0.107384
0.107369
0.107358
0.107911
0.107911
0.107909
0.107906
0.107902
0.107898
0.107892
0.107886
0.107879
0.10787
0.107861
0.10785
0.107839
0.107826
0.107813
0.107798
0.107782
0.107765
0.107747
0.107728
0.107707
0.107686
0.107663
0.107639
0.107614
0.107589
0.107562
0.107534
0.107506
0.107477
0.107449
0.107419
0.107391
0.107362
0.107335
0.107309
0.107285
0.107263
0.107244
0.107228
0.107766
0.107765
0.107763
0.10776
0.107757
0.107752
0.107747
0.10774
0.107733
0.107725
0.107715
0.107705
0.107693
0.107681
0.107667
0.107653
0.107637
0.10762
0.107602
0.107583
0.107562
0.107541
0.107518
0.107494
0.107469
0.107443
0.107416
0.107389
0.10736
0.107331
0.107302
0.107272
0.107243
0.107214
0.107185
0.107157
0.107131
0.107106
0.107083
0.107062
0.107586
0.107585
0.107583
0.107581
0.107577
0.107572
0.107567
0.107561
0.107553
0.107545
0.107536
0.107525
0.107514
0.107501
0.107488
0.107473
0.107457
0.107441
0.107422
0.107403
0.107383
0.107361
0.107339
0.107315
0.10729
0.107264
0.107237
0.107209
0.10718
0.107151
0.107121
0.107091
0.107061
0.10703
0.107
0.106971
0.106942
0.106914
0.106888
0.106862
0.107374
0.107373
0.107371
0.107368
0.107365
0.10736
0.107355
0.107348
0.107341
0.107333
0.107323
0.107313
0.107302
0.107289
0.107276
0.107261
0.107245
0.107229
0.107211
0.107192
0.107171
0.10715
0.107127
0.107103
0.107078
0.107052
0.107025
0.106997
0.106968
0.106939
0.106908
0.106877
0.106846
0.106815
0.106783
0.106752
0.106721
0.106691
0.106661
0.106631
0.10713
0.10713
0.107128
0.107125
0.107122
0.107117
0.107112
0.107105
0.107098
0.10709
0.10708
0.10707
0.107059
0.107046
0.107033
0.107019
0.107003
0.106986
0.106968
0.106949
0.106929
0.106908
0.106885
0.106861
0.106836
0.10681
0.106783
0.106755
0.106726
0.106696
0.106665
0.106634
0.106602
0.106569
0.106536
0.106504
0.106471
0.106438
0.106404
0.106371
0.106859
0.106858
0.106856
0.106853
0.10685
0.106845
0.10684
0.106834
0.106826
0.106818
0.106809
0.106799
0.106788
0.106775
0.106762
0.106747
0.106732
0.106715
0.106697
0.106679
0.106658
0.106637
0.106615
0.106591
0.106566
0.10654
0.106513
0.106485
0.106455
0.106425
0.106394
0.106362
0.106329
0.106296
0.106262
0.106228
0.106193
0.106158
0.106122
0.106086
0.106561
0.10656
0.106558
0.106556
0.106552
0.106548
0.106542
0.106536
0.106529
0.106521
0.106512
0.106501
0.10649
0.106478
0.106465
0.10645
0.106435
0.106418
0.106401
0.106382
0.106362
0.106341
0.106318
0.106295
0.10627
0.106244
0.106217
0.106189
0.106159
0.106129
0.106097
0.106065
0.106032
0.105998
0.105963
0.105927
0.105891
0.105854
0.105816
0.105777
0.10624
0.106239
0.106237
0.106235
0.106231
0.106227
0.106222
0.106215
0.106208
0.1062
0.106191
0.106181
0.10617
0.106158
0.106144
0.10613
0.106115
0.106099
0.106081
0.106062
0.106042
0.106021
0.105999
0.105976
0.105951
0.105925
0.105898
0.10587
0.105841
0.10581
0.105778
0.105746
0.105712
0.105677
0.105641
0.105605
0.105567
0.105529
0.105489
0.105449
0.105899
0.105898
0.105896
0.105894
0.10589
0.105886
0.10588
0.105874
0.105867
0.105859
0.10585
0.10584
0.105829
0.105817
0.105804
0.10579
0.105775
0.105758
0.105741
0.105723
0.105703
0.105682
0.10566
0.105637
0.105612
0.105587
0.10556
0.105532
0.105502
0.105472
0.10544
0.105407
0.105373
0.105338
0.105302
0.105264
0.105226
0.105186
0.105146
0.105104
0.105541
0.10554
0.105538
0.105535
0.105532
0.105527
0.105522
0.105516
0.105509
0.105501
0.105492
0.105482
0.105471
0.105459
0.105447
0.105433
0.105418
0.105402
0.105384
0.105366
0.105347
0.105326
0.105304
0.105281
0.105257
0.105232
0.105205
0.105177
0.105148
0.105118
0.105086
0.105053
0.105019
0.104984
0.104947
0.104909
0.10487
0.10483
0.104788
0.104745
0.105169
0.105168
0.105166
0.105164
0.10516
0.105156
0.105151
0.105145
0.105137
0.10513
0.105121
0.105111
0.1051
0.105088
0.105076
0.105062
0.105047
0.105031
0.105014
0.104996
0.104977
0.104957
0.104935
0.104913
0.104889
0.104864
0.104837
0.10481
0.104781
0.104751
0.104719
0.104687
0.104653
0.104617
0.104581
0.104543
0.104504
0.104463
0.104421
0.104377
0.104787
0.104786
0.104785
0.104782
0.104779
0.104774
0.104769
0.104763
0.104756
0.104748
0.10474
0.10473
0.104719
0.104708
0.104695
0.104682
0.104667
0.104651
0.104635
0.104617
0.104598
0.104578
0.104557
0.104535
0.104511
0.104487
0.104461
0.104433
0.104405
0.104375
0.104344
0.104312
0.104278
0.104243
0.104207
0.104169
0.10413
0.104089
0.104047
0.104003
0.104399
0.104399
0.104397
0.104394
0.104391
0.104387
0.104382
0.104376
0.104369
0.104361
0.104352
0.104343
0.104332
0.104321
0.104309
0.104295
0.104281
0.104266
0.104249
0.104232
0.104213
0.104194
0.104173
0.104151
0.104128
0.104104
0.104078
0.104052
0.104024
0.103994
0.103964
0.103932
0.103899
0.103864
0.103828
0.103791
0.103752
0.103712
0.10367
0.103627
0.104009
0.104008
0.104007
0.104004
0.104001
0.103997
0.103992
0.103986
0.103979
0.103971
0.103963
0.103953
0.103943
0.103932
0.10392
0.103907
0.103892
0.103877
0.103861
0.103844
0.103826
0.103807
0.103787
0.103765
0.103743
0.103719
0.103694
0.103668
0.103641
0.103612
0.103582
0.103551
0.103518
0.103485
0.103449
0.103413
0.103374
0.103335
0.103294
0.103251
0.103621
0.10362
0.103618
0.103616
0.103612
0.103608
0.103603
0.103597
0.103591
0.103583
0.103575
0.103565
0.103555
0.103544
0.103532
0.103519
0.103506
0.103491
0.103475
0.103458
0.103441
0.103422
0.103402
0.103381
0.103359
0.103336
0.103312
0.103286
0.10326
0.103232
0.103203
0.103172
0.103141
0.103108
0.103073
0.103038
0.103
0.102962
0.102922
0.10288
0.103237
0.103236
0.103234
0.103232
0.103229
0.103224
0.10322
0.103214
0.103207
0.1032
0.103191
0.103182
0.103172
0.103162
0.10315
0.103137
0.103124
0.103109
0.103094
0.103078
0.10306
0.103042
0.103023
0.103002
0.102981
0.102959
0.102935
0.10291
0.102885
0.102858
0.102829
0.1028
0.102769
0.102737
0.102704
0.102669
0.102633
0.102596
0.102557
0.102517
0.102861
0.10286
0.102859
0.102856
0.102853
0.102849
0.102844
0.102839
0.102832
0.102825
0.102817
0.102808
0.102798
0.102787
0.102776
0.102763
0.10275
0.102736
0.102721
0.102705
0.102688
0.102671
0.102652
0.102632
0.102611
0.10259
0.102567
0.102543
0.102518
0.102492
0.102465
0.102436
0.102407
0.102376
0.102344
0.10231
0.102276
0.10224
0.102203
0.102164
0.102497
0.102496
0.102495
0.102492
0.102489
0.102485
0.10248
0.102475
0.102468
0.102461
0.102453
0.102444
0.102435
0.102424
0.102413
0.102401
0.102388
0.102374
0.10236
0.102344
0.102328
0.102311
0.102293
0.102273
0.102253
0.102232
0.10221
0.102187
0.102163
0.102138
0.102112
0.102084
0.102056
0.102026
0.101996
0.101964
0.101931
0.101896
0.101861
0.101824
0.102147
0.102146
0.102145
0.102142
0.102139
0.102135
0.102131
0.102125
0.102119
0.102112
0.102104
0.102095
0.102086
0.102076
0.102065
0.102053
0.10204
0.102027
0.102013
0.101997
0.101982
0.101965
0.101947
0.101929
0.101909
0.101889
0.101868
0.101846
0.101822
0.101798
0.101773
0.101747
0.10172
0.101692
0.101662
0.101632
0.1016
0.101568
0.101534
0.101499
0.101191
0.100901
0.100629
0.100377
0.100143
0.0999273
0.0997294
0.0995481
0.0993824
0.099231
0.0990928
0.0989666
0.0988513
0.098746
0.0986497
0.0985617
0.0984816
0.0984087
0.0983427
0.0982835
0.0982308
0.0981847
0.098145
0.0981118
0.0980852
0.0980652
0.0980518
0.0980451
0.101224
0.100932
0.100658
0.100404
0.100168
0.0999509
0.0997515
0.099569
0.0994021
0.0992499
0.0991109
0.0989841
0.0988684
0.0987628
0.0986663
0.0985782
0.098498
0.0984251
0.0983592
0.0983
0.0982475
0.0982014
0.0981618
0.0981287
0.0981021
0.0980821
0.0980688
0.0980621
0.101256
0.100962
0.100686
0.10043
0.100193
0.099974
0.0997733
0.0995895
0.0994217
0.0992686
0.0991289
0.0990016
0.0988855
0.0987796
0.0986829
0.0985947
0.0985144
0.0984415
0.0983757
0.0983166
0.098264
0.098218
0.0981785
0.0981455
0.098119
0.098099
0.0980857
0.098079
0.101287
0.100991
0.100714
0.100456
0.100217
0.0999966
0.0997946
0.0996098
0.099441
0.0992871
0.0991468
0.099019
0.0989025
0.0987963
0.0986994
0.0986111
0.0985308
0.0984579
0.0983921
0.098333
0.0982806
0.0982346
0.0981952
0.0981622
0.0981358
0.0981159
0.0981026
0.0980959
0.101316
0.101019
0.10074
0.100481
0.10024
0.100019
0.0998156
0.0996297
0.09946
0.0993054
0.0991645
0.0990362
0.0989194
0.0988129
0.0987159
0.0986275
0.0985471
0.0984742
0.0984084
0.0983494
0.098297
0.0982511
0.0982118
0.0981789
0.0981525
0.0981326
0.0981193
0.0981127
0.101345
0.101046
0.100766
0.100505
0.100263
0.100041
0.0998362
0.0996493
0.0994788
0.0993235
0.099182
0.0990533
0.0989361
0.0988294
0.0987322
0.0986437
0.0985633
0.0984904
0.0984246
0.0983657
0.0983133
0.0982675
0.0982282
0.0981954
0.098169
0.0981492
0.098136
0.0981293
0.101373
0.101073
0.100791
0.100529
0.100286
0.100062
0.0998564
0.0996686
0.0994973
0.0993413
0.0991993
0.0990702
0.0989527
0.0988457
0.0987484
0.0986598
0.0985794
0.0985065
0.0984407
0.0983818
0.0983295
0.0982838
0.0982445
0.0982117
0.0981854
0.0981657
0.0981524
0.0981458
0.1014
0.101098
0.100815
0.100551
0.100307
0.100082
0.0998761
0.0996875
0.0995154
0.0993588
0.0992164
0.0990869
0.0989691
0.0988619
0.0987644
0.0986758
0.0985953
0.0985224
0.0984567
0.0983978
0.0983456
0.0982999
0.0982607
0.0982279
0.0982017
0.0981819
0.0981687
0.0981621
0.101426
0.101123
0.100839
0.100574
0.100328
0.100103
0.0998954
0.0997059
0.0995333
0.0993761
0.0992332
0.0991033
0.0989852
0.0988779
0.0987803
0.0986916
0.0986111
0.0985382
0.0984724
0.0984136
0.0983614
0.0983158
0.0982766
0.0982439
0.0982177
0.098198
0.0981848
0.0981782
0.101451
0.101147
0.100861
0.100595
0.100349
0.100122
0.0999142
0.099724
0.0995507
0.099393
0.0992497
0.0991195
0.0990012
0.0988937
0.0987959
0.0987072
0.0986266
0.0985537
0.098488
0.0984292
0.0983771
0.0983315
0.0982924
0.0982597
0.0982335
0.0982138
0.0982007
0.0981941
0.101475
0.10117
0.100883
0.100616
0.100369
0.100141
0.0999325
0.0997417
0.0995678
0.0994096
0.0992659
0.0991354
0.0990169
0.0989092
0.0988114
0.0987225
0.0986419
0.098569
0.0985033
0.0984446
0.0983925
0.0983469
0.0983078
0.0982752
0.0982491
0.0982294
0.0982163
0.0982097
0.101498
0.101192
0.100904
0.100636
0.100388
0.10016
0.0999503
0.0997589
0.0995845
0.0994259
0.0992819
0.0991511
0.0990323
0.0989245
0.0988265
0.0987376
0.098657
0.0985841
0.0985184
0.0984597
0.0984076
0.0983621
0.0983231
0.0982905
0.0982643
0.0982447
0.0982316
0.098225
0.10152
0.101213
0.100925
0.100656
0.100407
0.100178
0.0999677
0.0997757
0.0996008
0.0994418
0.0992974
0.0991664
0.0990474
0.0989395
0.0988414
0.0987525
0.0986718
0.0985989
0.0985332
0.0984745
0.0984225
0.098377
0.098338
0.0983054
0.0982793
0.0982597
0.0982466
0.09824
0.101542
0.101233
0.100944
0.100675
0.100425
0.100195
0.0999845
0.099792
0.0996167
0.0994573
0.0993127
0.0991814
0.0990622
0.0989541
0.098856
0.098767
0.0986863
0.0986134
0.0985477
0.098489
0.098437
0.0983916
0.0983526
0.0983201
0.098294
0.0982744
0.0982613
0.0982547
0.101562
0.101253
0.100963
0.100693
0.100443
0.100212
0.100001
0.0998079
0.0996322
0.0994725
0.0993275
0.099196
0.0990767
0.0989685
0.0988703
0.0987812
0.0987005
0.0986276
0.0985619
0.0985032
0.0984512
0.0984058
0.0983669
0.0983344
0.0983083
0.0982887
0.0982756
0.0982691
0.101582
0.101272
0.100981
0.10071
0.100459
0.100228
0.100017
0.0998233
0.0996472
0.0994872
0.099342
0.0992103
0.0990908
0.0989825
0.0988842
0.0987951
0.0987143
0.0986414
0.0985758
0.0985171
0.0984651
0.0984197
0.0983808
0.0983483
0.0983222
0.0983027
0.0982896
0.0982831
0.1016
0.10129
0.100999
0.100727
0.100476
0.100244
0.100032
0.0998382
0.0996617
0.0995014
0.099356
0.0992241
0.0991045
0.0989961
0.0988977
0.0988086
0.0987278
0.0986549
0.0985892
0.0985306
0.0984786
0.0984332
0.0983943
0.0983618
0.0983358
0.0983163
0.0983032
0.0982967
0.101618
0.101307
0.101015
0.100743
0.100491
0.100259
0.100047
0.0998526
0.0996758
0.0995153
0.0993696
0.0992376
0.0991179
0.0990093
0.0989109
0.0988217
0.0987409
0.098668
0.0986023
0.0985437
0.0984917
0.0984463
0.0984074
0.098375
0.098349
0.0983294
0.0983164
0.0983098
0.101635
0.101324
0.101031
0.100759
0.100506
0.100274
0.100061
0.0998665
0.0996894
0.0995287
0.0993828
0.0992506
0.0991308
0.0990221
0.0989237
0.0988344
0.0987536
0.0986806
0.098615
0.0985563
0.0985044
0.098459
0.0984202
0.0983877
0.0983617
0.0983422
0.0983291
0.0983226
0.101651
0.101339
0.101046
0.100774
0.100521
0.100288
0.100075
0.0998798
0.0997026
0.0995416
0.0993955
0.0992632
0.0991432
0.0990345
0.098936
0.0988467
0.0987659
0.0986929
0.0986272
0.0985686
0.0985167
0.0984713
0.0984324
0.0984
0.098374
0.0983545
0.0983414
0.0983349
0.101667
0.101354
0.101061
0.100788
0.100535
0.100301
0.100088
0.0998927
0.0997152
0.099554
0.0994078
0.0992753
0.0991553
0.0990465
0.0989479
0.0988585
0.0987777
0.0987047
0.098639
0.0985804
0.0985285
0.0984831
0.0984442
0.0984118
0.0983858
0.0983663
0.0983533
0.0983467
0.101682
0.101369
0.101075
0.100801
0.100548
0.100314
0.1001
0.099905
0.0997272
0.0995659
0.0994195
0.0992869
0.0991668
0.0990579
0.0989593
0.0988699
0.098789
0.098716
0.0986504
0.0985917
0.0985398
0.0984944
0.0984556
0.0984232
0.0983972
0.0983776
0.0983646
0.0983581
0.101695
0.101382
0.101088
0.100814
0.10056
0.100326
0.100112
0.0999167
0.0997388
0.0995772
0.0994308
0.0992981
0.0991778
0.0990689
0.0989702
0.0988808
0.0987999
0.0987269
0.0986612
0.0986025
0.0985506
0.0985053
0.0984664
0.098434
0.098408
0.0983885
0.0983755
0.0983689
0.101708
0.101395
0.1011
0.100826
0.100572
0.100338
0.100124
0.0999279
0.0997498
0.0995881
0.0994415
0.0993087
0.0991884
0.0990794
0.0989806
0.0988912
0.0988103
0.0987372
0.0986715
0.0986129
0.098561
0.0985156
0.0984767
0.0984443
0.0984184
0.0983988
0.0983858
0.0983793
0.101721
0.101407
0.101112
0.100838
0.100583
0.100349
0.100134
0.0999385
0.0997602
0.0995984
0.0994517
0.0993188
0.0991984
0.0990893
0.0989905
0.098901
0.0988201
0.098747
0.0986814
0.0986227
0.0985708
0.0985254
0.0984866
0.0984541
0.0984282
0.0984086
0.0983956
0.0983891
0.101732
0.101418
0.101123
0.100848
0.100594
0.100359
0.100145
0.0999485
0.0997701
0.0996081
0.0994613
0.0993283
0.0992079
0.0990987
0.0989999
0.0989104
0.0988294
0.0987563
0.0986906
0.098632
0.09858
0.0985347
0.0984958
0.0984634
0.0984374
0.0984179
0.0984049
0.0983984
0.101743
0.101429
0.101133
0.100858
0.100604
0.100369
0.100154
0.0999578
0.0997793
0.0996173
0.0994704
0.0993373
0.0992168
0.0991076
0.0990087
0.0989192
0.0988382
0.0987651
0.0986994
0.0986407
0.0985887
0.0985434
0.0985045
0.0984721
0.0984461
0.0984266
0.0984136
0.0984071
0.101753
0.101438
0.101143
0.100868
0.100613
0.100378
0.100163
0.0999666
0.099788
0.0996258
0.0994788
0.0993457
0.0992251
0.0991159
0.099017
0.0989274
0.0988464
0.0987732
0.0987075
0.0986488
0.0985969
0.0985515
0.0985127
0.0984802
0.0984543
0.0984347
0.0984217
0.0984152
0.101762
0.101447
0.101152
0.100877
0.100621
0.100387
0.100171
0.0999748
0.099796
0.0996338
0.0994867
0.0993535
0.0992329
0.0991236
0.0990246
0.098935
0.098854
0.0987808
0.0987151
0.0986564
0.0986045
0.0985591
0.0985202
0.0984878
0.0984618
0.0984423
0.0984293
0.0984228
0.101771
0.101456
0.10116
0.100885
0.100629
0.100394
0.100179
0.0999823
0.0998034
0.0996411
0.099494
0.0993607
0.09924
0.0991307
0.0990317
0.0989421
0.098861
0.0987879
0.0987221
0.0986634
0.0986114
0.0985661
0.0985272
0.0984948
0.0984688
0.0984493
0.0984362
0.0984297
0.101778
0.101463
0.101168
0.100892
0.100636
0.100401
0.100186
0.0999892
0.0998102
0.0996478
0.0995006
0.0993673
0.0992466
0.0991372
0.0990382
0.0989485
0.0988674
0.0987943
0.0987285
0.0986698
0.0986178
0.0985724
0.0985336
0.0985011
0.0984751
0.0984556
0.0984426
0.0984361
0.101785
0.10147
0.101174
0.100898
0.100643
0.100408
0.100192
0.0999954
0.0998164
0.0996539
0.0995066
0.0993732
0.0992525
0.0991431
0.099044
0.0989544
0.0988732
0.0988001
0.0987343
0.0986756
0.0986236
0.0985782
0.0985393
0.0985069
0.0984809
0.0984614
0.0984483
0.0984418
0.101792
0.101476
0.10118
0.100904
0.100649
0.100413
0.100198
0.100001
0.0998218
0.0996593
0.099512
0.0993786
0.0992578
0.0991484
0.0990493
0.0989596
0.0988784
0.0988052
0.0987395
0.0986807
0.0986287
0.0985834
0.0985445
0.098512
0.098486
0.0984665
0.0984535
0.0984469
0.101797
0.101482
0.101185
0.100909
0.100654
0.100418
0.100203
0.100006
0.0998267
0.0996641
0.0995167
0.0993833
0.0992624
0.099153
0.0990539
0.0989641
0.098883
0.0988098
0.098744
0.0986852
0.0986333
0.0985879
0.098549
0.0985165
0.0984905
0.098471
0.098458
0.0984515
0.101802
0.101486
0.10119
0.100914
0.100658
0.100423
0.100207
0.10001
0.0998308
0.0996682
0.0995208
0.0993873
0.0992664
0.099157
0.0990578
0.0989681
0.0988869
0.0988137
0.0987479
0.0986891
0.0986371
0.0985918
0.0985529
0.0985204
0.0984944
0.0984749
0.0984619
0.0984553
0.101805
0.10149
0.101194
0.100918
0.100662
0.100426
0.10021
0.100013
0.0998343
0.0996716
0.0995242
0.0993906
0.0992698
0.0991603
0.0990611
0.0989714
0.0988902
0.098817
0.0987512
0.0986924
0.0986404
0.098595
0.0985561
0.0985237
0.0984977
0.0984781
0.0984651
0.0984586
0.101809
0.101493
0.101197
0.100921
0.100665
0.100429
0.100213
0.100016
0.099837
0.0996743
0.0995269
0.0993934
0.0992724
0.0991629
0.0990638
0.098974
0.0988928
0.0988196
0.0987538
0.098695
0.098643
0.0985976
0.0985587
0.0985263
0.0985003
0.0984807
0.0984677
0.0984612
0.101811
0.101495
0.101199
0.100923
0.100667
0.100431
0.100215
0.100018
0.0998391
0.0996764
0.0995289
0.0993954
0.0992744
0.0991649
0.0990658
0.098976
0.0988948
0.0988216
0.0987557
0.098697
0.098645
0.0985996
0.0985607
0.0985282
0.0985022
0.0984827
0.0984696
0.0984631
0.101812
0.101497
0.1012
0.100924
0.100668
0.100433
0.100217
0.10002
0.0998405
0.0996778
0.0995303
0.0993967
0.0992758
0.0991663
0.0990671
0.0989773
0.0988961
0.0988229
0.0987571
0.0986983
0.0986463
0.0986009
0.098562
0.0985295
0.0985035
0.098484
0.0984709
0.0984644
0.101813
0.101498
0.101201
0.100925
0.100669
0.100433
0.100218
0.10002
0.0998412
0.0996785
0.099531
0.0993974
0.0992765
0.0991669
0.0990678
0.098978
0.0988968
0.0988235
0.0987577
0.0986989
0.0986469
0.0986015
0.0985626
0.0985302
0.0985042
0.0984846
0.0984716
0.0984651
)
;

boundaryField
{
    bc-2
    {
        type            empty;
    }
    bc-3
    {
        type            empty;
    }
    bottom
    {
        type            zeroGradient;
    }
    leftSide
    {
        type            zeroGradient;
    }
    naturalSurface
    {
        type            zeroGradient;
    }
    rightSide
    {
        type            zeroGradient;
    }
    slopesurface
    {
        type            zeroGradient;
    }
    subGradeSurface
    {
        type            zeroGradient;
    }
}


// ************************************************************************* //
