# Supplementary material for: A finite volume-based model for the hydrothermal behavior of soil under freeze–thaw cycles
Source: PLoS One. 2021 Jun 3;16(6):e0252680. doi: 10.1371/journal.pone.0252680 (PMC8174737; doi:10.1371/journal.pone.0252680)
Supplement: S1 Data — (ZIP) [file pone.0252680.s001.zip › Data at equal time interval/3.55104e+08/K]

/*--------------------------------*- C++ -*----------------------------------*\
| =========                 |                                                 |
| \\      /  F ield         | OpenFOAM: The Open Source CFD Toolbox           |
|  \\    /   O peration     | Version:  2.4.0                                 |
|   \\  /    A nd           | Web:      www.OpenFOAM.org                      |
|    \\/     M anipulation  |                                                 |
\*---------------------------------------------------------------------------*/
FoamFile
{
    version     2.0;
    format      ascii;
    class       volScalarField;
    location    "3.55104e+08";
    object      K;
}
// * * * * * * * * * * * * * * * * * * * * * * * * * * * * * * * * * * * * * //

dimensions      [0 1 -1 0 0 0 0];

internalField   nonuniform List<scalar> 
9554
(
7.86091e-08
7.84533e-08
7.81438e-08
7.76842e-08
7.70803e-08
7.63395e-08
7.54708e-08
7.44846e-08
7.33927e-08
7.22077e-08
7.09433e-08
6.96136e-08
6.82332e-08
6.68165e-08
6.5378e-08
6.39315e-08
6.24905e-08
6.10671e-08
5.96727e-08
5.83174e-08
5.701e-08
5.57576e-08
7.86043e-08
7.84486e-08
7.81391e-08
7.76795e-08
7.70757e-08
7.6335e-08
7.54663e-08
7.44802e-08
7.33883e-08
7.22034e-08
7.09391e-08
6.96095e-08
6.82292e-08
6.68126e-08
6.53742e-08
6.39279e-08
6.24869e-08
6.10636e-08
5.96694e-08
5.83142e-08
5.70068e-08
5.57545e-08
7.85949e-08
7.84392e-08
7.81297e-08
7.76702e-08
7.70665e-08
7.63258e-08
7.54573e-08
7.44713e-08
7.33796e-08
7.21948e-08
7.09307e-08
6.96013e-08
6.82211e-08
6.68048e-08
6.53666e-08
6.39205e-08
6.24797e-08
6.10567e-08
5.96626e-08
5.83077e-08
5.70005e-08
5.57484e-08
7.85807e-08
7.8425e-08
7.81156e-08
7.76562e-08
7.70526e-08
7.63121e-08
7.54437e-08
7.44579e-08
7.33664e-08
7.21819e-08
7.09181e-08
6.95889e-08
6.82091e-08
6.6793e-08
6.53551e-08
6.39094e-08
6.24689e-08
6.10462e-08
5.96525e-08
5.82979e-08
5.6991e-08
5.57393e-08
7.85617e-08
7.84061e-08
7.80967e-08
7.76375e-08
7.7034e-08
7.62937e-08
7.54256e-08
7.44401e-08
7.33488e-08
7.21647e-08
7.09012e-08
6.95724e-08
6.8193e-08
6.67773e-08
6.53399e-08
6.38945e-08
6.24546e-08
6.10323e-08
5.9639e-08
5.82848e-08
5.69784e-08
5.57271e-08
7.85379e-08
7.83823e-08
7.80731e-08
7.7614e-08
7.70107e-08
7.62707e-08
7.54028e-08
7.44177e-08
7.33268e-08
7.21431e-08
7.088e-08
6.95518e-08
6.81728e-08
6.67577e-08
6.53208e-08
6.3876e-08
6.24366e-08
6.10149e-08
5.96222e-08
5.82685e-08
5.69626e-08
5.57118e-08
7.85093e-08
7.83538e-08
7.80446e-08
7.75857e-08
7.69827e-08
7.6243e-08
7.53755e-08
7.43907e-08
7.33003e-08
7.21171e-08
7.08546e-08
6.95269e-08
6.81485e-08
6.67341e-08
6.52978e-08
6.38537e-08
6.24149e-08
6.09939e-08
5.96019e-08
5.82489e-08
5.69437e-08
5.56935e-08
7.84758e-08
7.83203e-08
7.80113e-08
7.75526e-08
7.69499e-08
7.62105e-08
7.53434e-08
7.43591e-08
7.32693e-08
7.20866e-08
7.08248e-08
6.94978e-08
6.81201e-08
6.67064e-08
6.52709e-08
6.38276e-08
6.23896e-08
6.09694e-08
5.95782e-08
5.8226e-08
5.69216e-08
5.56721e-08
7.84373e-08
7.82819e-08
7.79731e-08
7.75146e-08
7.69122e-08
7.61732e-08
7.53067e-08
7.43229e-08
7.32337e-08
7.20517e-08
7.07906e-08
6.94644e-08
6.80876e-08
6.66747e-08
6.52401e-08
6.37977e-08
6.23607e-08
6.09414e-08
5.95511e-08
5.81998e-08
5.68963e-08
5.56477e-08
7.83938e-08
7.82385e-08
7.79299e-08
7.74717e-08
7.68697e-08
7.61311e-08
7.52651e-08
7.4282e-08
7.31935e-08
7.20123e-08
7.07519e-08
6.94266e-08
6.80508e-08
6.66389e-08
6.52053e-08
6.3764e-08
6.2328e-08
6.09098e-08
5.95205e-08
5.81703e-08
5.68678e-08
5.56202e-08
7.83452e-08
7.819e-08
7.78816e-08
7.74238e-08
7.68221e-08
7.60841e-08
7.52187e-08
7.42363e-08
7.31485e-08
7.19682e-08
7.07088e-08
6.93845e-08
6.80097e-08
6.6599e-08
6.51665e-08
6.37263e-08
6.22916e-08
6.08745e-08
5.94865e-08
5.81375e-08
5.68361e-08
5.55896e-08
7.82915e-08
7.81364e-08
7.78282e-08
7.73707e-08
7.67696e-08
7.60321e-08
7.51674e-08
7.41857e-08
7.30989e-08
7.19195e-08
7.06612e-08
6.9338e-08
6.79644e-08
6.65549e-08
6.51237e-08
6.36848e-08
6.22514e-08
6.08357e-08
5.9449e-08
5.81013e-08
5.68012e-08
5.5556e-08
7.82326e-08
7.80777e-08
7.77697e-08
7.73126e-08
7.6712e-08
7.59751e-08
7.51111e-08
7.41303e-08
7.30444e-08
7.18661e-08
7.06089e-08
6.9287e-08
6.79147e-08
6.65065e-08
6.50768e-08
6.36393e-08
6.22074e-08
6.07932e-08
5.94079e-08
5.80617e-08
5.6763e-08
5.55192e-08
7.81685e-08
7.80137e-08
7.7706e-08
7.72493e-08
7.66492e-08
7.5913e-08
7.50498e-08
7.407e-08
7.29851e-08
7.18079e-08
7.0552e-08
6.92314e-08
6.78605e-08
6.64539e-08
6.50257e-08
6.35898e-08
6.21595e-08
6.07469e-08
5.93633e-08
5.80187e-08
5.67216e-08
5.54794e-08
7.80991e-08
7.79445e-08
7.76371e-08
7.71808e-08
7.65813e-08
7.58458e-08
7.49835e-08
7.40046e-08
7.29209e-08
7.1745e-08
7.04904e-08
6.91712e-08
6.78019e-08
6.63969e-08
6.49704e-08
6.35363e-08
6.21077e-08
6.0697e-08
5.93152e-08
5.79723e-08
5.6677e-08
5.54364e-08
7.80244e-08
7.78699e-08
7.75629e-08
7.71071e-08
7.65081e-08
7.57735e-08
7.49121e-08
7.39342e-08
7.28517e-08
7.16771e-08
7.0424e-08
6.91064e-08
6.77388e-08
6.63355e-08
6.49109e-08
6.34787e-08
6.2052e-08
6.06432e-08
5.92634e-08
5.79224e-08
5.6629e-08
5.53903e-08
7.79445e-08
7.77901e-08
7.74834e-08
7.70281e-08
7.64298e-08
7.56959e-08
7.48355e-08
7.38588e-08
7.27775e-08
7.16044e-08
7.03528e-08
6.90369e-08
6.76711e-08
6.62697e-08
6.48471e-08
6.34169e-08
6.19923e-08
6.05856e-08
5.92079e-08
5.78691e-08
5.65778e-08
5.53411e-08
7.78592e-08
7.7705e-08
7.73986e-08
7.69438e-08
7.63462e-08
7.56132e-08
7.47538e-08
7.37783e-08
7.26984e-08
7.15267e-08
7.02768e-08
6.89627e-08
6.75988e-08
6.61994e-08
6.47789e-08
6.33509e-08
6.19286e-08
6.05242e-08
5.91488e-08
5.78122e-08
5.65232e-08
5.52886e-08
7.77687e-08
7.76147e-08
7.73087e-08
7.68544e-08
7.62575e-08
7.55254e-08
7.4667e-08
7.36927e-08
7.26142e-08
7.14441e-08
7.01959e-08
6.88837e-08
6.75218e-08
6.61246e-08
6.47063e-08
6.32807e-08
6.18608e-08
6.04589e-08
5.90859e-08
5.77518e-08
5.64652e-08
5.5233e-08
7.76731e-08
7.75193e-08
7.72136e-08
7.67598e-08
7.61636e-08
7.54324e-08
7.4575e-08
7.3602e-08
7.2525e-08
7.13565e-08
7.01102e-08
6.87999e-08
6.74402e-08
6.60452e-08
6.46294e-08
6.32062e-08
6.17889e-08
6.03896e-08
5.90193e-08
5.76878e-08
5.64038e-08
5.51742e-08
7.75725e-08
7.74188e-08
7.71134e-08
7.66602e-08
7.60647e-08
7.53344e-08
7.44781e-08
7.35064e-08
7.24308e-08
7.1264e-08
7.00195e-08
6.87113e-08
6.73538e-08
6.59613e-08
6.45479e-08
6.31275e-08
6.17129e-08
6.03163e-08
5.89488e-08
5.76202e-08
5.6339e-08
5.51121e-08
7.7467e-08
7.73135e-08
7.70085e-08
7.65557e-08
7.59609e-08
7.52314e-08
7.43763e-08
7.34058e-08
7.23317e-08
7.11666e-08
6.9924e-08
6.8618e-08
6.72627e-08
6.58727e-08
6.4462e-08
6.30443e-08
6.16326e-08
6.0239e-08
5.88745e-08
5.7549e-08
5.62707e-08
5.50468e-08
7.7357e-08
7.72036e-08
7.68989e-08
7.64466e-08
7.58525e-08
7.51238e-08
7.42697e-08
7.33004e-08
7.22278e-08
7.10644e-08
6.98237e-08
6.85198e-08
6.7167e-08
6.57795e-08
6.43716e-08
6.29568e-08
6.15481e-08
6.01577e-08
5.87964e-08
5.7474e-08
5.61989e-08
5.49782e-08
7.72427e-08
7.70895e-08
7.6785e-08
7.63331e-08
7.57396e-08
7.50117e-08
7.41585e-08
7.31904e-08
7.21192e-08
7.09575e-08
6.97187e-08
6.8417e-08
6.70665e-08
6.56817e-08
6.42766e-08
6.28648e-08
6.14594e-08
6.00722e-08
5.87143e-08
5.73953e-08
5.61236e-08
5.49062e-08
7.71245e-08
7.69714e-08
7.66672e-08
7.62157e-08
7.56225e-08
7.48953e-08
7.4043e-08
7.3076e-08
7.20061e-08
7.0846e-08
6.96091e-08
6.83095e-08
6.69614e-08
6.55793e-08
6.41771e-08
6.27685e-08
6.13663e-08
5.99826e-08
5.86282e-08
5.73128e-08
5.60448e-08
5.48309e-08
7.70031e-08
7.685e-08
7.65459e-08
7.60946e-08
7.55018e-08
7.47751e-08
7.39234e-08
7.29574e-08
7.18887e-08
7.073e-08
6.94949e-08
6.81974e-08
6.68518e-08
6.54723e-08
6.40731e-08
6.26677e-08
6.1269e-08
5.98889e-08
5.85382e-08
5.72266e-08
5.59623e-08
5.47522e-08
7.68789e-08
7.67258e-08
7.64217e-08
7.59705e-08
7.53779e-08
7.46515e-08
7.38003e-08
7.2835e-08
7.17673e-08
7.06099e-08
6.93765e-08
6.80809e-08
6.67376e-08
6.53609e-08
6.39647e-08
6.25626e-08
6.11674e-08
5.9791e-08
5.84442e-08
5.71365e-08
5.58763e-08
5.46702e-08
7.67527e-08
7.65996e-08
7.62954e-08
7.5844e-08
7.52513e-08
7.45249e-08
7.3674e-08
7.27091e-08
7.16421e-08
7.04858e-08
6.92538e-08
6.79602e-08
6.66191e-08
6.5245e-08
6.38518e-08
6.2453e-08
6.10614e-08
5.96889e-08
5.83461e-08
5.70426e-08
5.57865e-08
5.45847e-08
7.66254e-08
7.64722e-08
7.61676e-08
7.57159e-08
7.51228e-08
7.43961e-08
7.3545e-08
7.25802e-08
7.15136e-08
7.03581e-08
6.91273e-08
6.78353e-08
6.64963e-08
6.51247e-08
6.37345e-08
6.2339e-08
6.09511e-08
5.95826e-08
5.8244e-08
5.69448e-08
5.56932e-08
5.44957e-08
7.64981e-08
7.63446e-08
7.60395e-08
7.55871e-08
7.49932e-08
7.42657e-08
7.3414e-08
7.24488e-08
7.13822e-08
7.02271e-08
6.89971e-08
6.77065e-08
6.63694e-08
6.50002e-08
6.36128e-08
6.22207e-08
6.08365e-08
5.9472e-08
5.81378e-08
5.68431e-08
5.55961e-08
5.44033e-08
7.63721e-08
7.62181e-08
7.59122e-08
7.54586e-08
7.48634e-08
7.41346e-08
7.32816e-08
7.23155e-08
7.12483e-08
7.00931e-08
6.88636e-08
6.75739e-08
6.62385e-08
6.48715e-08
6.34869e-08
6.20981e-08
6.07177e-08
5.93573e-08
5.80275e-08
5.67375e-08
5.54953e-08
5.43074e-08
7.62489e-08
7.60942e-08
7.57871e-08
7.53317e-08
7.47345e-08
7.40036e-08
7.31487e-08
7.21809e-08
7.11125e-08
6.99566e-08
6.8727e-08
6.74379e-08
6.61038e-08
6.47388e-08
6.33568e-08
6.19712e-08
6.05945e-08
5.92384e-08
5.79131e-08
5.6628e-08
5.53908e-08
5.4208e-08
7.61303e-08
7.59746e-08
7.56656e-08
7.52078e-08
7.46077e-08
7.38738e-08
7.30161e-08
7.20457e-08
7.09752e-08
6.98179e-08
6.85877e-08
6.72987e-08
6.59654e-08
6.46021e-08
6.32225e-08
6.18401e-08
6.04671e-08
5.91152e-08
5.77947e-08
5.65145e-08
5.52826e-08
5.41051e-08
7.60185e-08
7.58614e-08
7.55498e-08
7.50885e-08
7.44845e-08
7.37464e-08
7.28846e-08
7.19106e-08
7.08372e-08
6.96776e-08
6.84459e-08
6.71565e-08
6.58236e-08
6.44616e-08
6.30843e-08
6.17048e-08
6.03355e-08
5.89879e-08
5.76721e-08
5.63971e-08
5.51706e-08
5.39986e-08
7.59161e-08
7.5757e-08
7.54418e-08
7.49757e-08
7.43661e-08
7.36224e-08
7.27552e-08
7.17764e-08
7.06988e-08
6.9536e-08
6.83021e-08
6.70115e-08
6.56785e-08
6.43174e-08
6.2942e-08
6.15653e-08
6.01997e-08
5.88564e-08
5.75455e-08
5.62758e-08
5.50549e-08
5.38887e-08
7.58263e-08
7.56644e-08
7.5344e-08
7.48713e-08
7.42544e-08
7.35032e-08
7.26289e-08
7.16437e-08
7.05606e-08
6.93935e-08
6.81564e-08
6.68639e-08
6.55302e-08
6.41696e-08
6.27958e-08
6.14218e-08
6.00597e-08
5.87207e-08
5.74148e-08
5.61506e-08
5.49354e-08
5.37753e-08
7.57535e-08
7.55873e-08
7.52594e-08
7.47775e-08
7.41507e-08
7.33898e-08
7.25064e-08
7.15131e-08
7.04231e-08
6.92504e-08
6.80091e-08
6.67139e-08
6.53789e-08
6.40183e-08
6.26458e-08
6.12742e-08
5.99155e-08
5.85809e-08
5.728e-08
5.60214e-08
5.48123e-08
5.36585e-08
7.57032e-08
7.553e-08
7.51912e-08
7.46964e-08
7.40566e-08
7.32832e-08
7.23884e-08
7.1385e-08
7.02866e-08
6.91069e-08
6.78605e-08
6.65616e-08
6.52246e-08
6.38635e-08
6.24919e-08
6.11225e-08
5.97673e-08
5.84369e-08
5.71412e-08
5.58884e-08
5.46855e-08
5.35382e-08
7.56835e-08
7.54982e-08
7.51424e-08
7.46299e-08
7.39731e-08
7.31841e-08
7.22754e-08
7.12599e-08
7.01512e-08
6.89633e-08
6.77104e-08
6.6407e-08
6.50674e-08
6.37053e-08
6.23343e-08
6.09669e-08
5.96149e-08
5.82889e-08
5.69984e-08
5.57515e-08
5.45551e-08
5.34145e-08
7.5708e-08
7.54977e-08
7.51154e-08
7.45788e-08
7.39006e-08
7.30927e-08
7.21674e-08
7.11377e-08
7.00171e-08
6.88194e-08
6.75591e-08
6.62503e-08
6.49072e-08
6.35436e-08
6.21728e-08
6.08072e-08
5.94584e-08
5.81368e-08
5.68516e-08
5.56108e-08
5.44211e-08
5.32876e-08
7.60157e-08
7.58971e-08
7.73544e-08
7.71635e-08
7.70724e-08
7.69555e-08
7.68107e-08
7.66276e-08
7.66922e-08
7.6497e-08
7.6484e-08
7.64961e-08
7.64579e-08
7.62926e-08
7.63914e-08
7.62382e-08
7.61462e-08
7.6055e-08
7.66592e-08
7.65014e-08
7.63568e-08
7.63758e-08
7.66134e-08
7.63966e-08
7.67843e-08
7.67259e-08
7.62756e-08
7.63065e-08
7.65531e-08
7.65658e-08
7.68553e-08
7.6881e-08
7.62189e-08
7.61501e-08
8.32882e-08
7.66026e-08
8.3931e-08
7.89587e-08
7.67844e-08
7.6816e-08
7.69801e-08
7.7213e-08
7.71244e-08
7.76105e-08
7.77658e-08
7.80218e-08
7.82284e-08
7.81141e-08
7.85455e-08
7.82101e-08
7.90032e-08
7.86955e-08
7.92541e-08
7.88352e-08
8.13829e-08
7.85448e-08
8.22066e-08
7.94604e-08
7.99847e-08
7.98625e-08
8.10054e-08
8.02632e-08
7.91467e-08
8.01295e-08
8.15045e-08
7.92792e-08
8.16809e-08
8.0812e-08
8.21195e-08
8.01052e-08
8.25648e-08
8.01106e-08
8.22845e-08
8.1825e-08
8.19894e-08
7.98898e-08
8.33675e-08
8.04092e-08
8.20347e-08
8.22327e-08
8.22774e-08
7.94762e-08
8.29122e-08
8.23259e-08
8.2041e-08
8.03603e-08
8.36095e-08
8.21193e-08
8.26264e-08
8.01757e-08
8.11971e-08
7.96347e-08
8.33608e-08
8.21742e-08
8.01417e-08
7.99225e-08
8.29431e-08
7.95413e-08
8.33184e-08
8.21051e-08
8.21631e-08
7.99197e-08
8.28721e-08
8.1927e-08
8.33142e-08
8.32561e-08
8.37066e-08
8.36051e-08
7.9482e-08
7.96378e-08
8.39473e-08
8.40026e-08
7.87293e-08
7.89836e-08
8.06064e-08
8.18847e-08
7.90748e-08
8.24016e-08
7.97496e-08
7.95294e-08
8.29389e-08
8.32598e-08
7.99052e-08
7.98475e-08
8.37617e-08
7.95955e-08
7.88188e-08
8.39016e-08
8.01059e-08
8.21795e-08
8.36929e-08
8.22689e-08
8.37256e-08
8.14283e-08
8.11579e-08
8.24105e-08
8.05963e-08
8.03582e-08
7.91499e-08
8.04316e-08
7.93307e-08
8.31273e-08
8.02308e-08
8.30415e-08
8.09931e-08
8.20255e-08
7.93713e-08
8.21784e-08
8.36391e-08
8.17094e-08
7.9365e-08
7.88769e-08
8.18713e-08
7.89827e-08
8.19238e-08
8.04216e-08
7.93215e-08
7.98045e-08
7.88656e-08
7.86595e-08
7.99962e-08
7.80741e-08
7.82351e-08
8.05614e-08
7.99083e-08
8.03362e-08
7.99938e-08
8.17414e-08
8.36713e-08
7.88917e-08
8.13168e-08
8.25589e-08
8.36779e-08
7.90297e-08
8.1304e-08
7.93059e-08
8.14931e-08
8.38939e-08
8.28446e-08
8.00253e-08
7.87295e-08
8.07909e-08
8.03191e-08
8.2632e-08
8.35718e-08
8.33388e-08
8.25265e-08
8.2749e-08
8.33291e-08
8.13634e-08
7.90589e-08
7.98438e-08
7.89431e-08
8.13423e-08
7.87163e-08
8.2601e-08
8.40166e-08
8.15326e-08
7.93765e-08
8.24576e-08
8.19496e-08
8.22844e-08
8.12296e-08
8.09977e-08
8.18597e-08
8.04588e-08
7.93875e-08
7.77094e-08
7.75421e-08
7.8536e-08
8.08814e-08
8.04379e-08
8.20819e-08
8.05067e-08
8.20353e-08
8.22962e-08
8.04157e-08
8.20287e-08
8.05514e-08
8.27255e-08
8.05485e-08
7.93651e-08
7.87334e-08
8.04419e-08
8.21226e-08
7.80862e-08
7.89424e-08
8.13393e-08
8.17144e-08
8.04502e-08
8.0766e-08
8.32276e-08
8.37322e-08
7.9539e-08
7.91777e-08
7.89195e-08
8.05087e-08
8.30853e-08
8.35438e-08
7.88359e-08
8.0957e-08
8.31848e-08
8.38863e-08
7.91987e-08
8.16789e-08
8.401e-08
8.2838e-08
7.84333e-08
8.05708e-08
7.97502e-08
7.85902e-08
8.09894e-08
8.03433e-08
8.2727e-08
8.39946e-08
8.39082e-08
8.29039e-08
7.88951e-08
7.82714e-08
7.91184e-08
8.05863e-08
8.28667e-08
8.33978e-08
8.26031e-08
8.29912e-08
8.39365e-08
8.27969e-08
8.30528e-08
8.32659e-08
7.99631e-08
7.95092e-08
8.17696e-08
8.12129e-08
8.12638e-08
8.13986e-08
8.31572e-08
8.37805e-08
7.98724e-08
7.90722e-08
8.39945e-08
8.2672e-08
7.94635e-08
7.94922e-08
8.12115e-08
8.27281e-08
7.94125e-08
7.9754e-08
7.91444e-08
8.0432e-08
8.02982e-08
7.94863e-08
8.12687e-08
8.27976e-08
8.20632e-08
8.21571e-08
8.01748e-08
7.9063e-08
8.00315e-08
7.91767e-08
8.30169e-08
8.2441e-08
8.11057e-08
8.22695e-08
8.14727e-08
8.13e-08
8.06148e-08
8.10367e-08
7.88719e-08
7.96491e-08
8.16741e-08
8.28529e-08
8.36913e-08
8.27667e-08
8.19325e-08
8.26952e-08
7.93842e-08
8.01694e-08
8.29628e-08
8.14342e-08
8.12573e-08
8.16098e-08
7.98272e-08
7.94605e-08
7.91181e-08
8.01006e-08
8.03297e-08
8.11269e-08
8.0938e-08
8.07107e-08
8.11369e-08
8.05202e-08
7.74629e-08
7.72605e-08
7.84199e-08
7.92114e-08
8.13021e-08
8.21212e-08
7.77405e-08
7.7802e-08
8.15551e-08
8.27543e-08
8.25963e-08
8.2284e-08
7.98132e-08
8.09781e-08
8.19686e-08
8.13857e-08
7.95373e-08
7.97319e-08
8.18971e-08
8.29489e-08
8.1014e-08
8.0265e-08
8.09293e-08
8.09543e-08
7.85744e-08
7.85097e-08
8.18011e-08
8.29174e-08
8.17471e-08
8.11837e-08
7.98095e-08
8.07656e-08
8.10117e-08
8.0328e-08
8.11826e-08
8.08125e-08
8.03144e-08
8.0299e-08
8.13333e-08
8.13336e-08
8.27291e-08
8.1945e-08
8.14963e-08
8.11986e-08
8.06569e-08
8.10286e-08
8.22691e-08
8.12245e-08
8.18255e-08
8.28717e-08
8.18276e-08
8.12626e-08
8.09784e-08
8.04151e-08
8.37325e-08
8.37545e-08
8.01865e-08
8.08584e-08
8.3755e-08
8.33831e-08
7.94136e-08
7.98411e-08
7.85821e-08
7.9593e-08
8.28895e-08
8.19961e-08
8.33536e-08
8.39798e-08
8.04971e-08
8.10795e-08
8.11999e-08
8.07079e-08
8.06156e-08
8.05579e-08
7.90987e-08
7.96325e-08
7.94745e-08
7.8785e-08
8.18173e-08
8.26107e-08
8.10325e-08
8.05232e-08
8.022e-08
8.01093e-08
8.06717e-08
8.15016e-08
8.21285e-08
8.17122e-08
8.24629e-08
8.2348e-08
7.77802e-08
7.83052e-08
8.32204e-08
8.3739e-08
8.02059e-08
8.06933e-08
8.1021e-08
8.07614e-08
7.69857e-08
7.72861e-08
8.10284e-08
7.99326e-08
8.29015e-08
8.27056e-08
7.90198e-08
7.99143e-08
8.00775e-08
7.9435e-08
7.86731e-08
7.88118e-08
7.94646e-08
7.84815e-08
8.32961e-08
8.39681e-08
7.88572e-08
7.87974e-08
7.90149e-08
7.88958e-08
7.98572e-08
7.88959e-08
8.32443e-08
8.3007e-08
8.12867e-08
8.1665e-08
8.37679e-08
8.37462e-08
7.92438e-08
7.8893e-08
8.35117e-08
8.34213e-08
7.9028e-08
7.97989e-08
7.73307e-08
7.75317e-08
8.38425e-08
8.32739e-08
7.83499e-08
7.84975e-08
7.92028e-08
7.86478e-08
7.85313e-08
7.91081e-08
8.23772e-08
8.31061e-08
8.0838e-08
8.02024e-08
7.8106e-08
7.79875e-08
7.91381e-08
7.91245e-08
7.9549e-08
8.04518e-08
8.29531e-08
8.3053e-08
8.14381e-08
8.1948e-08
8.63733e-08
8.11333e-08
8.63166e-08
8.43649e-08
8.14556e-08
8.15684e-08
8.20313e-08
8.22466e-08
8.24755e-08
8.25783e-08
8.29405e-08
8.29342e-08
8.3552e-08
8.30961e-08
8.37687e-08
8.34099e-08
8.40531e-08
8.40838e-08
8.48454e-08
8.37896e-08
8.53535e-08
8.45885e-08
8.54982e-08
8.45552e-08
8.54696e-08
8.54747e-08
8.50638e-08
8.43883e-08
8.58978e-08
8.46941e-08
8.57604e-08
8.42809e-08
8.58362e-08
8.48555e-08
8.53057e-08
8.53082e-08
8.59921e-08
8.42327e-08
8.61647e-08
8.46269e-08
8.58676e-08
8.57736e-08
8.62407e-08
8.46296e-08
8.54657e-08
8.54405e-08
8.60731e-08
8.43439e-08
8.60925e-08
8.50425e-08
8.6165e-08
8.58365e-08
8.63449e-08
8.46248e-08
8.49948e-08
8.55961e-08
8.45738e-08
8.63207e-08
8.56092e-08
8.40451e-08
8.4654e-08
8.59363e-08
8.45572e-08
8.6162e-08
8.61458e-08
8.46002e-08
8.5885e-08
8.47473e-08
8.56749e-08
8.50797e-08
8.35157e-08
8.44595e-08
8.45736e-08
8.61201e-08
8.6301e-08
8.54339e-08
8.52452e-08
8.48903e-08
8.44891e-08
8.56484e-08
8.58495e-08
8.60139e-08
8.32955e-08
8.4272e-08
8.55903e-08
8.59855e-08
8.52422e-08
8.54095e-08
8.53977e-08
8.46657e-08
8.61447e-08
8.54156e-08
8.62675e-08
8.55448e-08
8.51261e-08
8.48183e-08
8.4541e-08
8.41673e-08
8.49832e-08
8.41853e-08
8.41211e-08
8.49303e-08
8.61741e-08
8.61439e-08
8.57532e-08
8.46115e-08
8.5316e-08
8.50612e-08
8.63432e-08
8.57397e-08
8.49779e-08
8.43631e-08
8.62431e-08
8.56648e-08
8.55897e-08
8.43701e-08
8.54947e-08
8.43359e-08
8.52428e-08
8.55962e-08
8.46775e-08
8.41041e-08
8.61199e-08
8.55165e-08
8.55364e-08
8.59449e-08
8.2716e-08
8.31471e-08
8.52246e-08
8.47978e-08
8.57527e-08
8.62934e-08
8.40899e-08
8.35333e-08
8.6047e-08
8.63246e-08
8.5054e-08
8.51852e-08
8.54669e-08
8.60514e-08
8.57114e-08
8.50822e-08
8.47782e-08
8.40348e-08
8.54504e-08
8.60056e-08
8.59341e-08
8.53647e-08
8.31455e-08
8.22971e-08
8.52792e-08
8.53031e-08
8.62657e-08
8.6355e-08
8.47992e-08
8.44995e-08
8.43743e-08
8.49915e-08
8.39041e-08
8.36198e-08
8.60288e-08
8.61116e-08
8.51248e-08
8.4375e-08
8.61344e-08
8.62984e-08
8.58907e-08
8.56387e-08
8.62865e-08
8.60181e-08
8.35784e-08
8.30232e-08
8.38196e-08
8.46034e-08
8.43703e-08
8.37166e-08
8.6335e-08
8.61232e-08
8.49089e-08
8.43842e-08
8.60594e-08
8.62054e-08
8.49506e-08
8.46435e-08
8.43447e-08
8.50766e-08
8.48733e-08
8.43417e-08
8.43814e-08
8.50022e-08
8.44647e-08
8.50238e-08
8.43442e-08
8.49538e-08
8.57929e-08
8.51456e-08
8.57848e-08
8.60132e-08
8.46667e-08
8.49329e-08
8.63655e-08
8.61117e-08
8.57708e-08
8.54755e-08
8.59331e-08
8.5847e-08
8.53952e-08
8.55045e-08
8.52945e-08
8.5179e-08
8.56057e-08
8.50465e-08
8.46556e-08
8.43654e-08
8.61864e-08
8.60035e-08
8.55839e-08
8.58574e-08
8.50349e-08
8.57239e-08
8.55501e-08
8.5454e-08
8.19151e-08
8.26814e-08
8.61817e-08
8.62933e-08
8.38328e-08
8.41836e-08
8.53545e-08
8.51334e-08
8.57012e-08
8.60305e-08
8.51419e-08
8.52403e-08
8.51364e-08
8.53649e-08
8.59063e-08
8.57207e-08
8.60933e-08
8.57384e-08
8.44789e-08
8.43614e-08
8.26555e-08
8.29831e-08
8.62565e-08
8.62845e-08
8.58852e-08
8.58703e-08
8.61238e-08
8.58702e-08
8.58924e-08
8.60269e-08
8.33956e-08
8.34021e-08
8.52286e-08
8.53323e-08
8.37352e-08
8.32482e-08
8.56044e-08
8.57909e-08
8.39337e-08
8.42603e-08
8.54222e-08
8.565e-08
8.55515e-08
8.50132e-08
8.58102e-08
8.61199e-08
8.4861e-08
8.47319e-08
8.49875e-08
8.4474e-08
8.21729e-08
8.18351e-08
8.55857e-08
8.57871e-08
8.59257e-08
8.57494e-08
8.5852e-08
8.60101e-08
8.56689e-08
8.57925e-08
8.52145e-08
8.55736e-08
8.39665e-08
8.44801e-08
8.62316e-08
8.62541e-08
8.54602e-08
8.49518e-08
8.39166e-08
8.42455e-08
8.46568e-08
8.51201e-08
8.42685e-08
8.48238e-08
8.51617e-08
8.53007e-08
8.48916e-08
8.50053e-08
8.58151e-08
8.56989e-08
8.57922e-08
8.56417e-08
8.64606e-08
8.64403e-08
8.64526e-08
8.64324e-08
8.6445e-08
8.6425e-08
8.6439e-08
8.64195e-08
8.64316e-08
8.64107e-08
8.64223e-08
8.64008e-08
8.64104e-08
8.63867e-08
8.63934e-08
8.63668e-08
8.63704e-08
8.63399e-08
8.63383e-08
8.63014e-08
8.62939e-08
8.62492e-08
8.62344e-08
8.61794e-08
8.61562e-08
8.60876e-08
8.60559e-08
8.59732e-08
8.59339e-08
8.58371e-08
8.58408e-08
8.56786e-08
8.64645e-08
8.64483e-08
8.64683e-08
8.64526e-08
8.6472e-08
8.64562e-08
8.64759e-08
8.64599e-08
8.64775e-08
8.64603e-08
8.64761e-08
8.64575e-08
8.64707e-08
8.64496e-08
8.64593e-08
8.64348e-08
8.64401e-08
8.64108e-08
8.64097e-08
8.6373e-08
8.63648e-08
8.6319e-08
8.63025e-08
8.62449e-08
8.62194e-08
8.61483e-08
8.61148e-08
8.60298e-08
8.59891e-08
8.5889e-08
8.45577e-08
8.06472e-08
8.63186e-08
8.43596e-08
8.1016e-08
8.11369e-08
8.16671e-08
8.18948e-08
8.23544e-08
8.15097e-08
8.2834e-08
8.26576e-08
8.33061e-08
8.31556e-08
8.40071e-08
8.26879e-08
8.46295e-08
8.37942e-08
8.48211e-08
8.34086e-08
8.56176e-08
8.44896e-08
8.54931e-08
8.54533e-08
8.508e-08
8.38639e-08
8.53392e-08
8.39774e-08
8.56716e-08
8.47643e-08
8.61578e-08
8.47278e-08
8.53499e-08
8.57088e-08
8.60224e-08
8.47228e-08
8.61129e-08
8.49064e-08
8.58553e-08
8.58522e-08
8.62381e-08
8.47515e-08
8.54836e-08
8.49412e-08
8.61552e-08
8.59019e-08
8.61835e-08
8.50733e-08
8.59292e-08
8.58938e-08
8.45548e-08
8.6333e-08
8.60549e-08
8.55541e-08
8.49885e-08
8.50061e-08
8.46208e-08
8.62779e-08
8.55918e-08
8.38306e-08
8.45129e-08
8.61019e-08
8.46834e-08
8.61625e-08
8.6332e-08
8.45239e-08
8.63498e-08
8.48016e-08
8.31805e-08
8.44628e-08
8.41069e-08
8.53345e-08
8.54389e-08
8.4505e-08
8.49612e-08
8.42587e-08
8.62826e-08
8.50106e-08
8.58902e-08
8.63186e-08
8.36096e-08
8.29997e-08
8.4635e-08
8.59649e-08
8.57119e-08
8.62016e-08
8.5014e-08
8.47597e-08
8.47843e-08
8.34212e-08
8.44306e-08
8.58053e-08
8.44165e-08
8.57603e-08
8.54709e-08
8.63967e-08
8.61733e-08
8.61489e-08
8.56137e-08
8.43589e-08
8.30768e-08
8.23813e-08
8.53628e-08
8.42013e-08
8.45235e-08
8.45323e-08
8.51232e-08
8.58122e-08
8.63257e-08
8.60602e-08
8.45097e-08
8.52498e-08
8.4398e-08
8.54971e-08
8.56869e-08
8.61783e-08
8.56446e-08
8.63105e-08
8.4231e-08
8.55286e-08
8.5784e-08
8.63573e-08
8.43418e-08
8.51941e-08
8.6001e-08
8.63439e-08
8.44182e-08
8.39611e-08
8.38669e-08
8.34395e-08
8.53843e-08
8.5822e-08
8.19177e-08
8.27845e-08
8.40346e-08
8.3919e-08
8.5138e-08
8.54714e-08
8.57424e-08
8.49119e-08
8.57219e-08
8.59984e-08
8.53563e-08
8.53047e-08
8.46986e-08
8.43488e-08
8.51069e-08
8.58218e-08
8.50794e-08
8.57892e-08
8.60545e-08
8.54648e-08
8.43157e-08
8.53747e-08
8.4128e-08
8.52289e-08
8.41382e-08
8.48168e-08
8.33072e-08
8.26959e-08
8.43882e-08
8.49213e-08
8.59098e-08
8.62685e-08
8.43058e-08
8.51523e-08
8.5852e-08
8.55893e-08
8.42826e-08
8.49933e-08
8.61234e-08
8.63946e-08
8.2169e-08
8.2202e-08
8.39344e-08
8.47904e-08
8.37686e-08
8.33495e-08
8.61722e-08
8.55757e-08
8.51226e-08
8.43449e-08
8.63478e-08
8.60465e-08
8.60189e-08
8.60014e-08
8.61537e-08
8.63281e-08
8.62204e-08
8.63798e-08
8.50791e-08
8.46099e-08
8.49374e-08
8.46168e-08
8.50088e-08
8.45492e-08
8.54895e-08
8.60631e-08
8.63846e-08
8.59976e-08
8.51008e-08
8.52165e-08
8.61972e-08
8.63885e-08
8.63817e-08
8.60929e-08
8.63643e-08
8.6224e-08
8.44567e-08
8.4197e-08
8.48849e-08
8.44197e-08
8.49728e-08
8.43132e-08
8.58142e-08
8.51596e-08
8.56187e-08
8.52419e-08
8.55761e-08
8.61005e-08
8.56404e-08
8.50843e-08
8.40037e-08
8.35798e-08
8.53124e-08
8.4941e-08
8.57996e-08
8.5278e-08
8.35934e-08
8.43069e-08
8.59056e-08
8.59742e-08
8.50581e-08
8.54372e-08
8.59476e-08
8.59546e-08
8.49751e-08
8.52267e-08
8.51769e-08
8.48466e-08
8.41282e-08
8.37475e-08
8.35289e-08
8.29527e-08
8.28963e-08
8.23379e-08
8.5474e-08
8.56894e-08
8.52905e-08
8.50922e-08
8.61285e-08
8.57394e-08
8.54963e-08
8.50658e-08
8.59329e-08
8.6092e-08
8.17918e-08
8.14325e-08
8.5609e-08
8.58325e-08
8.57132e-08
8.5501e-08
8.54024e-08
8.49356e-08
8.54405e-08
8.51442e-08
8.52842e-08
8.53856e-08
8.55759e-08
8.59152e-08
8.61308e-08
8.58649e-08
8.4454e-08
8.47296e-08
8.43275e-08
8.41033e-08
8.47282e-08
8.43289e-08
8.5585e-08
8.49993e-08
8.41804e-08
8.47116e-08
8.49174e-08
8.45531e-08
8.57115e-08
8.6072e-08
8.26146e-08
8.30968e-08
8.52235e-08
8.53801e-08
8.58992e-08
8.60578e-08
8.53109e-08
8.54256e-08
8.63803e-08
8.6247e-08
8.57872e-08
8.555e-08
8.43778e-08
8.43153e-08
8.45445e-08
8.39986e-08
8.40566e-08
8.36541e-08
8.35931e-08
8.3146e-08
8.58705e-08
8.6173e-08
8.62532e-08
8.61312e-08
8.63997e-08
8.62701e-08
8.40894e-08
8.41916e-08
8.47991e-08
8.42701e-08
8.57788e-08
8.56975e-08
7.95545e-08
7.65889e-08
8.36575e-08
7.85586e-08
7.67547e-08
7.67775e-08
7.70619e-08
7.72002e-08
7.73512e-08
7.76058e-08
7.7977e-08
7.80911e-08
7.84197e-08
7.74286e-08
7.86024e-08
7.8366e-08
7.88071e-08
7.92301e-08
8.0234e-08
8.17378e-08
8.29474e-08
8.08655e-08
8.37153e-08
7.88651e-08
7.89022e-08
8.00961e-08
8.05173e-08
7.90858e-08
7.97785e-08
7.94906e-08
8.06843e-08
7.89939e-08
8.21084e-08
8.02667e-08
8.17166e-08
7.95247e-08
8.12095e-08
8.01125e-08
8.20173e-08
7.88602e-08
8.17834e-08
8.02239e-08
8.24488e-08
8.01761e-08
8.28018e-08
8.02908e-08
8.1142e-08
8.18336e-08
8.26907e-08
7.95489e-08
8.34341e-08
8.00924e-08
8.12245e-08
8.13826e-08
8.33007e-08
7.98977e-08
8.12047e-08
8.10877e-08
8.29508e-08
8.13559e-08
8.3242e-08
8.02818e-08
8.28373e-08
8.1262e-08
8.28678e-08
7.91901e-08
8.35998e-08
8.06822e-08
8.09375e-08
8.11985e-08
8.28451e-08
8.12371e-08
8.09786e-08
7.95252e-08
8.32816e-08
7.89771e-08
8.32854e-08
8.36495e-08
7.9765e-08
7.98867e-08
8.36049e-08
8.30739e-08
7.9793e-08
8.32882e-08
7.94531e-08
8.26087e-08
7.95406e-08
7.9748e-08
8.18687e-08
7.80862e-08
8.07493e-08
8.28339e-08
8.36748e-08
8.38618e-08
8.09691e-08
7.85784e-08
8.13657e-08
7.80806e-08
7.91879e-08
7.93003e-08
8.22309e-08
8.27067e-08
8.29265e-08
8.19954e-08
8.35485e-08
7.91636e-08
8.1614e-08
8.03997e-08
7.96366e-08
8.16903e-08
8.01661e-08
8.31078e-08
8.09113e-08
7.90609e-08
8.13086e-08
8.07356e-08
7.87471e-08
8.07272e-08
7.91806e-08
8.36705e-08
8.19026e-08
8.27598e-08
7.9325e-08
7.8896e-08
7.79112e-08
8.02083e-08
7.86999e-08
8.16848e-08
7.89682e-08
8.26305e-08
8.28748e-08
8.00509e-08
8.25117e-08
7.99318e-08
7.86517e-08
8.09296e-08
8.02885e-08
8.06944e-08
7.92332e-08
7.95732e-08
7.83233e-08
8.36906e-08
8.17526e-08
8.03245e-08
7.91043e-08
8.2363e-08
8.34542e-08
7.9758e-08
7.93751e-08
7.79331e-08
7.90505e-08
8.39091e-08
8.18831e-08
8.02847e-08
7.87642e-08
8.11486e-08
8.22088e-08
8.0907e-08
8.2372e-08
8.17583e-08
8.39431e-08
8.11111e-08
7.91092e-08
8.13611e-08
8.29139e-08
7.96166e-08
8.12593e-08
8.04949e-08
7.88166e-08
7.72304e-08
7.78788e-08
8.28851e-08
8.22132e-08
8.39019e-08
8.2699e-08
8.38257e-08
8.19842e-08
7.94057e-08
8.05909e-08
7.92297e-08
7.93523e-08
8.11525e-08
8.26967e-08
8.12989e-08
8.08881e-08
7.83281e-08
7.91343e-08
7.9655e-08
8.04869e-08
8.14065e-08
8.27508e-08
8.04267e-08
8.25729e-08
8.12203e-08
8.13315e-08
7.9903e-08
7.92018e-08
7.99179e-08
7.89611e-08
7.8671e-08
7.76376e-08
8.20138e-08
8.04435e-08
8.18634e-08
8.03412e-08
7.88747e-08
8.02659e-08
8.12435e-08
8.09854e-08
8.11625e-08
8.13587e-08
7.88664e-08
8.02515e-08
7.94693e-08
7.85011e-08
8.03688e-08
8.12476e-08
8.02689e-08
7.98405e-08
8.30552e-08
8.38662e-08
8.28102e-08
8.38309e-08
7.9419e-08
8.03075e-08
8.37488e-08
8.28116e-08
8.38632e-08
8.26938e-08
7.92212e-08
8.08608e-08
7.88111e-08
8.02985e-08
8.3254e-08
8.39142e-08
8.30809e-08
8.36957e-08
7.92373e-08
8.04527e-08
7.9927e-08
7.95295e-08
8.18501e-08
8.19834e-08
7.6923e-08
7.75515e-08
8.37092e-08
8.26316e-08
8.26455e-08
8.17011e-08
8.31001e-08
8.33396e-08
8.22245e-08
8.2003e-08
7.89764e-08
7.9557e-08
7.94349e-08
7.89037e-08
7.84981e-08
7.84029e-08
8.18835e-08
8.04141e-08
8.2492e-08
8.33312e-08
7.93398e-08
7.88864e-08
8.29826e-08
8.3847e-08
7.99082e-08
7.98256e-08
8.03538e-08
7.91823e-08
7.93708e-08
8.01792e-08
8.3425e-08
8.28581e-08
8.19689e-08
8.19436e-08
7.9977e-08
8.16263e-08
8.1904e-08
8.20984e-08
7.89181e-08
7.85138e-08
8.16402e-08
8.25703e-08
8.25003e-08
8.34264e-08
8.29746e-08
8.21752e-08
8.11109e-08
8.10117e-08
8.01169e-08
7.92042e-08
8.1917e-08
8.12763e-08
8.30226e-08
8.21205e-08
8.21197e-08
8.23638e-08
8.16219e-08
8.2299e-08
8.04039e-08
8.06652e-08
7.95679e-08
8.00063e-08
8.28479e-08
8.21969e-08
8.07602e-08
8.08645e-08
8.06561e-08
8.01753e-08
7.74334e-08
7.7881e-08
8.01025e-08
8.1698e-08
8.16447e-08
8.10262e-08
8.24876e-08
8.21479e-08
7.90902e-08
8.02672e-08
8.10509e-08
8.21635e-08
7.71277e-08
7.69265e-08
8.08878e-08
8.2075e-08
7.8027e-08
7.82054e-08
8.01824e-08
7.95869e-08
8.17713e-08
8.04565e-08
8.21071e-08
8.25008e-08
8.36931e-08
8.32912e-08
7.98874e-08
8.06454e-08
8.12368e-08
8.00664e-08
8.14444e-08
8.081e-08
8.11638e-08
8.17054e-08
7.92234e-08
7.84724e-08
8.07394e-08
8.09795e-08
8.03043e-08
8.1451e-08
8.31302e-08
8.36031e-08
8.2662e-08
8.22523e-08
7.95909e-08
7.85905e-08
8.36232e-08
8.32923e-08
8.10158e-08
8.04897e-08
8.07536e-08
8.15304e-08
8.11039e-08
8.21246e-08
8.12247e-08
8.008e-08
8.00363e-08
8.00109e-08
8.21457e-08
8.25174e-08
8.25579e-08
8.1669e-08
8.06298e-08
8.05423e-08
7.96235e-08
7.9867e-08
8.1909e-08
8.1946e-08
7.9601e-08
7.88924e-08
7.93482e-08
7.93548e-08
8.08758e-08
8.04705e-08
8.09933e-08
8.05915e-08
7.89343e-08
7.95012e-08
7.79283e-08
7.76662e-08
8.14919e-08
8.22376e-08
8.01303e-08
8.06739e-08
8.11551e-08
8.0262e-08
7.8444e-08
7.95132e-08
7.974e-08
7.88162e-08
8.10084e-08
8.1689e-08
8.3267e-08
8.39506e-08
8.39822e-08
8.32866e-08
7.88638e-08
7.99535e-08
8.14811e-08
8.06518e-08
7.93481e-08
7.86058e-08
8.30749e-08
8.36748e-08
8.04635e-08
7.97232e-08
8.18563e-08
8.21309e-08
7.91747e-08
7.90562e-08
7.9059e-08
7.98548e-08
8.30763e-08
8.32195e-08
7.71669e-08
7.7473e-08
7.933e-08
7.8495e-08
8.12031e-08
8.1644e-08
8.0625e-08
8.03919e-08
8.36108e-08
8.36703e-08
7.75939e-08
7.77674e-08
8.06821e-08
8.01995e-08
7.84868e-08
7.86531e-08
7.95685e-08
7.93928e-08
8.32379e-08
8.2562e-08
7.9959e-08
7.98186e-08
8.17643e-08
8.11472e-08
7.70952e-08
7.72574e-08
7.59522e-08
7.60655e-08
7.61023e-08
7.62719e-08
7.61997e-08
7.64432e-08
7.63021e-08
7.64667e-08
7.64117e-08
7.66066e-08
7.6513e-08
7.67191e-08
7.66235e-08
7.67926e-08
7.68236e-08
7.70191e-08
7.64837e-08
7.63081e-08
7.66927e-08
7.65018e-08
7.65812e-08
7.64037e-08
7.68548e-08
7.66476e-08
7.63416e-08
7.61988e-08
7.65204e-08
7.64279e-08
7.69167e-08
7.67633e-08
7.63602e-08
7.64015e-08
5.45661e-08
5.34398e-08
5.23818e-08
5.13935e-08
5.04755e-08
4.96268e-08
4.88459e-08
4.81304e-08
4.74773e-08
4.6883e-08
4.63438e-08
4.5856e-08
4.54156e-08
4.5019e-08
4.46625e-08
4.4343e-08
4.40575e-08
4.38032e-08
4.35779e-08
4.33797e-08
4.32069e-08
4.30581e-08
4.29323e-08
4.28285e-08
4.27463e-08
4.26849e-08
4.26442e-08
4.26239e-08
5.45631e-08
5.3437e-08
5.2379e-08
5.13909e-08
5.04729e-08
4.96243e-08
4.88435e-08
4.8128e-08
4.74749e-08
4.68807e-08
4.63416e-08
4.58538e-08
4.54135e-08
4.50169e-08
4.46604e-08
4.4341e-08
4.40554e-08
4.38012e-08
4.35759e-08
4.33777e-08
4.32049e-08
4.30561e-08
4.29303e-08
4.28266e-08
4.27443e-08
4.2683e-08
4.26423e-08
4.26219e-08
5.45572e-08
5.34313e-08
5.23735e-08
5.13855e-08
5.04677e-08
4.96192e-08
4.88386e-08
4.81232e-08
4.74702e-08
4.68761e-08
4.63371e-08
4.58494e-08
4.54091e-08
4.50126e-08
4.46562e-08
4.43368e-08
4.40513e-08
4.37971e-08
4.35719e-08
4.33737e-08
4.32009e-08
4.30522e-08
4.29264e-08
4.28226e-08
4.27404e-08
4.2679e-08
4.26383e-08
4.2618e-08
5.45484e-08
5.34227e-08
5.23652e-08
5.13775e-08
5.04599e-08
4.96117e-08
4.88312e-08
4.81161e-08
4.74632e-08
4.68692e-08
4.63304e-08
4.58428e-08
4.54027e-08
4.50062e-08
4.465e-08
4.43306e-08
4.40452e-08
4.3791e-08
4.35658e-08
4.33677e-08
4.3195e-08
4.30462e-08
4.29204e-08
4.28168e-08
4.27345e-08
4.26732e-08
4.26325e-08
4.26122e-08
5.45366e-08
5.34113e-08
5.23542e-08
5.13668e-08
5.04495e-08
4.96016e-08
4.88214e-08
4.81065e-08
4.74539e-08
4.68601e-08
4.63215e-08
4.5834e-08
4.5394e-08
4.49977e-08
4.46416e-08
4.43223e-08
4.4037e-08
4.37829e-08
4.35578e-08
4.33597e-08
4.3187e-08
4.30383e-08
4.29126e-08
4.28089e-08
4.27267e-08
4.26654e-08
4.26247e-08
4.26044e-08
5.45218e-08
5.3397e-08
5.23403e-08
5.13534e-08
5.04365e-08
4.9589e-08
4.88092e-08
4.80946e-08
4.74423e-08
4.68488e-08
4.63103e-08
4.58231e-08
4.53833e-08
4.49872e-08
4.46312e-08
4.4312e-08
4.40268e-08
4.37728e-08
4.35478e-08
4.33498e-08
4.31771e-08
4.30285e-08
4.29028e-08
4.27991e-08
4.27169e-08
4.26556e-08
4.2615e-08
4.25947e-08
5.45041e-08
5.33799e-08
5.23238e-08
5.13374e-08
5.0421e-08
4.95739e-08
4.87945e-08
4.80803e-08
4.74283e-08
4.68351e-08
4.6297e-08
4.581e-08
4.53704e-08
4.49745e-08
4.46187e-08
4.42997e-08
4.40146e-08
4.37607e-08
4.35358e-08
4.33379e-08
4.31653e-08
4.30167e-08
4.2891e-08
4.27874e-08
4.27052e-08
4.2644e-08
4.26033e-08
4.2583e-08
5.44835e-08
5.336e-08
5.23045e-08
5.13187e-08
5.04029e-08
4.95563e-08
4.87774e-08
4.80637e-08
4.74121e-08
4.68193e-08
4.62815e-08
4.57948e-08
4.53555e-08
4.49598e-08
4.46042e-08
4.42853e-08
4.40004e-08
4.37466e-08
4.35218e-08
4.3324e-08
4.31515e-08
4.3003e-08
4.28774e-08
4.27738e-08
4.26917e-08
4.26304e-08
4.25898e-08
4.25695e-08
5.44599e-08
5.33372e-08
5.22825e-08
5.12974e-08
5.03822e-08
4.95363e-08
4.8758e-08
4.80448e-08
4.73937e-08
4.68013e-08
4.62638e-08
4.57775e-08
4.53385e-08
4.4943e-08
4.45876e-08
4.4269e-08
4.39842e-08
4.37307e-08
4.3506e-08
4.33082e-08
4.31358e-08
4.29874e-08
4.28619e-08
4.27583e-08
4.26762e-08
4.2615e-08
4.25744e-08
4.25541e-08
5.44333e-08
5.33116e-08
5.22577e-08
5.12734e-08
5.03591e-08
4.95139e-08
4.87362e-08
4.80235e-08
4.7373e-08
4.67811e-08
4.62441e-08
4.57581e-08
4.53195e-08
4.49243e-08
4.45692e-08
4.42508e-08
4.39662e-08
4.37127e-08
4.34882e-08
4.32906e-08
4.31183e-08
4.29699e-08
4.28445e-08
4.2741e-08
4.26589e-08
4.25978e-08
4.25572e-08
4.25369e-08
5.44039e-08
5.32831e-08
5.22302e-08
5.12469e-08
5.03334e-08
4.9489e-08
4.8712e-08
4.80001e-08
4.73501e-08
4.67587e-08
4.62222e-08
4.57367e-08
4.52984e-08
4.49036e-08
4.45487e-08
4.42306e-08
4.39462e-08
4.3693e-08
4.34686e-08
4.32711e-08
4.30989e-08
4.29506e-08
4.28252e-08
4.27218e-08
4.26398e-08
4.25787e-08
4.25381e-08
4.25178e-08
5.43714e-08
5.32518e-08
5.22001e-08
5.12177e-08
5.03052e-08
4.94617e-08
4.86855e-08
4.79743e-08
4.7325e-08
4.67343e-08
4.61983e-08
4.57133e-08
4.52754e-08
4.48809e-08
4.45264e-08
4.42085e-08
4.39244e-08
4.36713e-08
4.34471e-08
4.32498e-08
4.30777e-08
4.29295e-08
4.28042e-08
4.27009e-08
4.26189e-08
4.25578e-08
4.25172e-08
4.2497e-08
5.4336e-08
5.32177e-08
5.21672e-08
5.1186e-08
5.02745e-08
4.9432e-08
4.86567e-08
4.79464e-08
4.72978e-08
4.67077e-08
4.61723e-08
4.56878e-08
4.52504e-08
4.48563e-08
4.45022e-08
4.41846e-08
4.39007e-08
4.36479e-08
4.34238e-08
4.32267e-08
4.30547e-08
4.29067e-08
4.27814e-08
4.26782e-08
4.25962e-08
4.25352e-08
4.24946e-08
4.24744e-08
5.42977e-08
5.31808e-08
5.21316e-08
5.11517e-08
5.02414e-08
4.93999e-08
4.86257e-08
4.79162e-08
4.72685e-08
4.66791e-08
4.61444e-08
4.56605e-08
4.52235e-08
4.48299e-08
4.44761e-08
4.41589e-08
4.38752e-08
4.36227e-08
4.33988e-08
4.32018e-08
4.303e-08
4.2882e-08
4.27569e-08
4.26537e-08
4.25718e-08
4.25108e-08
4.24703e-08
4.24501e-08
5.42563e-08
5.3141e-08
5.20933e-08
5.11148e-08
5.02058e-08
4.93655e-08
4.85924e-08
4.78839e-08
4.72371e-08
4.66485e-08
4.61145e-08
4.56312e-08
4.51948e-08
4.48017e-08
4.44483e-08
4.41314e-08
4.3848e-08
4.35957e-08
4.33721e-08
4.31752e-08
4.30036e-08
4.28557e-08
4.27307e-08
4.26276e-08
4.25458e-08
4.24848e-08
4.24443e-08
4.24241e-08
5.4212e-08
5.30984e-08
5.20523e-08
5.10753e-08
5.01677e-08
4.93288e-08
4.85568e-08
4.78494e-08
4.72036e-08
4.66159e-08
4.60827e-08
4.56e-08
4.51642e-08
4.47716e-08
4.44186e-08
4.41021e-08
4.38191e-08
4.35671e-08
4.33437e-08
4.3147e-08
4.29755e-08
4.28278e-08
4.27028e-08
4.25998e-08
4.2518e-08
4.24571e-08
4.24166e-08
4.23964e-08
5.41647e-08
5.3053e-08
5.20086e-08
5.10333e-08
5.01273e-08
4.92897e-08
4.85191e-08
4.78129e-08
4.71681e-08
4.65814e-08
4.6049e-08
4.55671e-08
4.51319e-08
4.47398e-08
4.43873e-08
4.40712e-08
4.37886e-08
4.35368e-08
4.33136e-08
4.31171e-08
4.29458e-08
4.27982e-08
4.26734e-08
4.25704e-08
4.24887e-08
4.24278e-08
4.23874e-08
4.23672e-08
5.41144e-08
5.30047e-08
5.19623e-08
5.09887e-08
5.00844e-08
4.92484e-08
4.84792e-08
4.77743e-08
4.71307e-08
4.65449e-08
4.60134e-08
4.55323e-08
4.50979e-08
4.47064e-08
4.43544e-08
4.40387e-08
4.37564e-08
4.35049e-08
4.3282e-08
4.30857e-08
4.29145e-08
4.27671e-08
4.26423e-08
4.25395e-08
4.24578e-08
4.2397e-08
4.23566e-08
4.23364e-08
5.40611e-08
5.29535e-08
5.19132e-08
5.09417e-08
5.00391e-08
4.92048e-08
4.84371e-08
4.77336e-08
4.70912e-08
4.65066e-08
4.59761e-08
4.54958e-08
4.50621e-08
4.46713e-08
4.43198e-08
4.40046e-08
4.37227e-08
4.34715e-08
4.32488e-08
4.30528e-08
4.28818e-08
4.27345e-08
4.26098e-08
4.2507e-08
4.24255e-08
4.23646e-08
4.23243e-08
4.23041e-08
5.40047e-08
5.28996e-08
5.18615e-08
5.0892e-08
4.99915e-08
4.9159e-08
4.8393e-08
4.76909e-08
4.70499e-08
4.64665e-08
4.5937e-08
4.54577e-08
4.50247e-08
4.46346e-08
4.42837e-08
4.39689e-08
4.36874e-08
4.34366e-08
4.32142e-08
4.30184e-08
4.28475e-08
4.27004e-08
4.25758e-08
4.24731e-08
4.23916e-08
4.23309e-08
4.22905e-08
4.22704e-08
5.39453e-08
5.28427e-08
5.18071e-08
5.08399e-08
4.99414e-08
4.91109e-08
4.83467e-08
4.76463e-08
4.70067e-08
4.64246e-08
4.58962e-08
4.54179e-08
4.49858e-08
4.45963e-08
4.42461e-08
4.39318e-08
4.36507e-08
4.34002e-08
4.31782e-08
4.29826e-08
4.28119e-08
4.26649e-08
4.25405e-08
4.24379e-08
4.23564e-08
4.22957e-08
4.22554e-08
4.22353e-08
5.38828e-08
5.2783e-08
5.17499e-08
5.07852e-08
4.98891e-08
4.90607e-08
4.82983e-08
4.75997e-08
4.69617e-08
4.63809e-08
4.58538e-08
4.53765e-08
4.49453e-08
4.45566e-08
4.4207e-08
4.38933e-08
4.36127e-08
4.33625e-08
4.31407e-08
4.29454e-08
4.27749e-08
4.26281e-08
4.25038e-08
4.24012e-08
4.23199e-08
4.22592e-08
4.22189e-08
4.21988e-08
5.38173e-08
5.27203e-08
5.16901e-08
5.0728e-08
4.98343e-08
4.90082e-08
4.8248e-08
4.75512e-08
4.69148e-08
4.63355e-08
4.58097e-08
4.53335e-08
4.49033e-08
4.45155e-08
4.41665e-08
4.38534e-08
4.35733e-08
4.33235e-08
4.3102e-08
4.29069e-08
4.27367e-08
4.259e-08
4.24658e-08
4.23633e-08
4.2282e-08
4.22214e-08
4.21812e-08
4.21611e-08
5.37486e-08
5.26548e-08
5.16276e-08
5.06683e-08
4.97772e-08
4.89536e-08
4.81955e-08
4.75008e-08
4.68662e-08
4.62885e-08
4.57641e-08
4.52891e-08
4.48599e-08
4.44729e-08
4.41248e-08
4.38123e-08
4.35326e-08
4.32833e-08
4.30621e-08
4.28673e-08
4.26972e-08
4.25506e-08
4.24266e-08
4.23242e-08
4.2243e-08
4.21824e-08
4.21422e-08
4.21221e-08
5.36768e-08
5.25863e-08
5.15623e-08
5.06061e-08
4.97178e-08
4.88968e-08
4.81411e-08
4.74485e-08
4.68159e-08
4.62399e-08
4.57169e-08
4.52432e-08
4.48152e-08
4.44291e-08
4.40817e-08
4.37698e-08
4.34907e-08
4.32418e-08
4.3021e-08
4.28264e-08
4.26566e-08
4.25102e-08
4.23862e-08
4.2284e-08
4.22028e-08
4.21422e-08
4.2102e-08
4.2082e-08
5.36018e-08
5.25149e-08
5.14943e-08
5.05413e-08
4.96561e-08
4.88378e-08
4.80847e-08
4.73944e-08
4.67638e-08
4.61897e-08
4.56683e-08
4.5196e-08
4.47691e-08
4.4384e-08
4.40374e-08
4.37263e-08
4.34477e-08
4.31992e-08
4.29788e-08
4.27845e-08
4.26148e-08
4.24686e-08
4.23448e-08
4.22426e-08
4.21615e-08
4.2101e-08
4.20608e-08
4.20408e-08
5.35236e-08
5.24406e-08
5.14236e-08
5.0474e-08
4.9592e-08
4.87767e-08
4.80264e-08
4.73385e-08
4.67101e-08
4.61379e-08
4.56182e-08
4.51474e-08
4.47218e-08
4.43377e-08
4.3992e-08
4.36816e-08
4.34036e-08
4.31556e-08
4.29355e-08
4.27415e-08
4.25721e-08
4.2426e-08
4.23023e-08
4.22002e-08
4.21192e-08
4.20587e-08
4.20186e-08
4.19985e-08
5.34422e-08
5.23632e-08
5.13501e-08
5.04042e-08
4.95257e-08
4.87136e-08
4.79661e-08
4.72809e-08
4.66548e-08
4.60847e-08
4.55668e-08
4.50975e-08
4.46732e-08
4.42903e-08
4.39455e-08
4.36358e-08
4.33585e-08
4.3111e-08
4.28913e-08
4.26976e-08
4.25284e-08
4.23825e-08
4.22589e-08
4.21569e-08
4.20759e-08
4.20155e-08
4.19754e-08
4.19554e-08
5.33577e-08
5.22829e-08
5.12739e-08
5.03319e-08
4.9457e-08
4.86483e-08
4.79039e-08
4.72215e-08
4.6598e-08
4.603e-08
4.55141e-08
4.50465e-08
4.46235e-08
4.42418e-08
4.3898e-08
4.35891e-08
4.33124e-08
4.30654e-08
4.28461e-08
4.26527e-08
4.24838e-08
4.2338e-08
4.22146e-08
4.21127e-08
4.20318e-08
4.19714e-08
4.19313e-08
4.19113e-08
5.32699e-08
5.21996e-08
5.1195e-08
5.02571e-08
4.93861e-08
4.85809e-08
4.78399e-08
4.71604e-08
4.65396e-08
4.5974e-08
4.54601e-08
4.49942e-08
4.45728e-08
4.41923e-08
4.38496e-08
4.35415e-08
4.32655e-08
4.3019e-08
4.28001e-08
4.26071e-08
4.24383e-08
4.22928e-08
4.21695e-08
4.20677e-08
4.19868e-08
4.19264e-08
4.18864e-08
4.18664e-08
5.31788e-08
5.21133e-08
5.11133e-08
5.01798e-08
4.93129e-08
4.85115e-08
4.7774e-08
4.70977e-08
4.64797e-08
4.59166e-08
4.54048e-08
4.49408e-08
4.4521e-08
4.41419e-08
4.38002e-08
4.34931e-08
4.32177e-08
4.29719e-08
4.27534e-08
4.25607e-08
4.23922e-08
4.22468e-08
4.21236e-08
4.20219e-08
4.19411e-08
4.18808e-08
4.18407e-08
4.18207e-08
5.30845e-08
5.2024e-08
5.10288e-08
5.01e-08
4.92374e-08
4.84401e-08
4.77063e-08
4.70333e-08
4.64183e-08
4.58579e-08
4.53484e-08
4.48864e-08
4.44683e-08
4.40906e-08
4.37501e-08
4.34438e-08
4.31693e-08
4.2924e-08
4.2706e-08
4.25136e-08
4.23453e-08
4.22002e-08
4.20771e-08
4.19755e-08
4.18947e-08
4.18344e-08
4.17944e-08
4.17744e-08
5.29869e-08
5.19317e-08
5.09416e-08
5.00177e-08
4.91597e-08
4.83667e-08
4.76368e-08
4.69674e-08
4.63556e-08
4.57979e-08
4.5291e-08
4.4831e-08
4.44147e-08
4.40384e-08
4.36992e-08
4.33939e-08
4.31201e-08
4.28755e-08
4.26579e-08
4.24659e-08
4.22979e-08
4.21529e-08
4.203e-08
4.19284e-08
4.18477e-08
4.17875e-08
4.17475e-08
4.17275e-08
5.28861e-08
5.18364e-08
5.08517e-08
4.99329e-08
4.90798e-08
4.82914e-08
4.75656e-08
4.69e-08
4.62915e-08
4.57368e-08
4.52324e-08
4.47747e-08
4.43602e-08
4.39856e-08
4.36476e-08
4.33434e-08
4.30704e-08
4.28264e-08
4.26093e-08
4.24177e-08
4.225e-08
4.21052e-08
4.19823e-08
4.18809e-08
4.18002e-08
4.174e-08
4.17e-08
4.168e-08
5.2782e-08
5.17382e-08
5.07591e-08
4.98458e-08
4.89978e-08
4.82141e-08
4.74927e-08
4.68311e-08
4.62262e-08
4.56746e-08
4.51729e-08
4.47176e-08
4.43051e-08
4.3932e-08
4.35954e-08
4.32923e-08
4.30202e-08
4.27768e-08
4.25603e-08
4.2369e-08
4.22016e-08
4.2057e-08
4.19343e-08
4.18329e-08
4.17523e-08
4.16921e-08
4.16521e-08
4.16322e-08
5.26748e-08
5.1637e-08
5.06639e-08
4.97562e-08
4.89137e-08
4.8135e-08
4.74182e-08
4.67608e-08
4.61596e-08
4.56114e-08
4.51126e-08
4.46597e-08
4.42492e-08
4.38779e-08
4.35427e-08
4.32407e-08
4.29695e-08
4.27269e-08
4.25109e-08
4.232e-08
4.21528e-08
4.20084e-08
4.18858e-08
4.17845e-08
4.1704e-08
4.16438e-08
4.16038e-08
4.15839e-08
5.25643e-08
5.15329e-08
5.0566e-08
4.96643e-08
4.88274e-08
4.80541e-08
4.73422e-08
4.66891e-08
4.60919e-08
4.55471e-08
4.50513e-08
4.4601e-08
4.41928e-08
4.38233e-08
4.34895e-08
4.31888e-08
4.29185e-08
4.26766e-08
4.24611e-08
4.22706e-08
4.21038e-08
4.19595e-08
4.18371e-08
4.17359e-08
4.16554e-08
4.15952e-08
4.15553e-08
4.15353e-08
5.24507e-08
5.14259e-08
5.04655e-08
4.95701e-08
4.87392e-08
4.79714e-08
4.72646e-08
4.66162e-08
4.60231e-08
4.5482e-08
4.49894e-08
4.45418e-08
4.41358e-08
4.37682e-08
4.3436e-08
4.31365e-08
4.28672e-08
4.2626e-08
4.24112e-08
4.22211e-08
4.20545e-08
4.19105e-08
4.17882e-08
4.1687e-08
4.16066e-08
4.15465e-08
4.15065e-08
4.14866e-08
5.2334e-08
5.13161e-08
5.03626e-08
4.94738e-08
4.86491e-08
4.78871e-08
4.71857e-08
4.65421e-08
4.59533e-08
4.5416e-08
4.49267e-08
4.4482e-08
4.40784e-08
4.37128e-08
4.33822e-08
4.3084e-08
4.28157e-08
4.25753e-08
4.2361e-08
4.21714e-08
4.20051e-08
4.18613e-08
4.17391e-08
4.1638e-08
4.15576e-08
4.14975e-08
4.14576e-08
4.14376e-08
5.22142e-08
5.12036e-08
5.02572e-08
4.93753e-08
4.85571e-08
4.78012e-08
4.71054e-08
4.64669e-08
4.58827e-08
4.53494e-08
4.48635e-08
4.44217e-08
4.40206e-08
4.36571e-08
4.33282e-08
4.30313e-08
4.27641e-08
4.25245e-08
4.23108e-08
4.21216e-08
4.19556e-08
4.1812e-08
4.169e-08
4.1589e-08
4.15086e-08
4.14485e-08
4.14086e-08
4.13887e-08
7.62603e-08
7.61641e-08
7.60783e-08
7.59927e-08
7.59005e-08
7.58026e-08
7.58071e-08
7.57407e-08
7.56833e-08
7.563e-08
7.55784e-08
7.55312e-08
7.52095e-08
7.51764e-08
7.5151e-08
7.51311e-08
7.51164e-08
7.51092e-08
7.44782e-08
7.44788e-08
7.44856e-08
7.44979e-08
7.45161e-08
7.4542e-08
7.3624e-08
7.3657e-08
7.36945e-08
7.37367e-08
7.37841e-08
7.38381e-08
7.26587e-08
7.27216e-08
7.27874e-08
7.28567e-08
7.293e-08
7.30083e-08
7.15947e-08
7.16843e-08
7.17756e-08
7.18689e-08
7.19648e-08
7.20641e-08
7.04448e-08
7.05579e-08
7.06713e-08
7.07855e-08
7.0901e-08
7.10182e-08
6.92225e-08
6.93556e-08
6.94878e-08
6.96197e-08
6.97517e-08
6.9884e-08
6.79414e-08
6.80909e-08
6.82388e-08
6.83852e-08
6.85307e-08
6.86753e-08
6.66152e-08
6.67778e-08
6.6938e-08
6.7096e-08
6.7252e-08
6.74063e-08
6.52575e-08
6.54299e-08
6.55993e-08
6.57659e-08
6.59298e-08
6.60912e-08
6.38815e-08
6.40606e-08
6.42363e-08
6.44087e-08
6.4578e-08
6.47441e-08
6.25e-08
6.26828e-08
6.28621e-08
6.30378e-08
6.32099e-08
6.33785e-08
6.11247e-08
6.13088e-08
6.14892e-08
6.16658e-08
6.18386e-08
6.20076e-08
5.97669e-08
5.99499e-08
6.01291e-08
6.03045e-08
6.04761e-08
6.06436e-08
5.84365e-08
5.86164e-08
5.87925e-08
5.89649e-08
5.91334e-08
5.92979e-08
5.71424e-08
5.73174e-08
5.74888e-08
5.76566e-08
5.78206e-08
5.79807e-08
5.58923e-08
5.60609e-08
5.62263e-08
5.63882e-08
5.65464e-08
5.67009e-08
5.46924e-08
5.48537e-08
5.50119e-08
5.51668e-08
5.53184e-08
5.54664e-08
5.35479e-08
5.3701e-08
5.38512e-08
5.39985e-08
5.41427e-08
5.42836e-08
5.24626e-08
5.26068e-08
5.27486e-08
5.28878e-08
5.30241e-08
5.31574e-08
5.20915e-08
5.10885e-08
5.01495e-08
4.92748e-08
4.84634e-08
4.77139e-08
4.70239e-08
4.63907e-08
4.58112e-08
4.5282e-08
4.47998e-08
4.43611e-08
4.39626e-08
4.36012e-08
4.32741e-08
4.29786e-08
4.27125e-08
4.24737e-08
4.22607e-08
4.20719e-08
4.19062e-08
4.17628e-08
4.16409e-08
4.154e-08
4.14596e-08
4.13996e-08
4.13596e-08
4.13397e-08
5.19661e-08
5.09709e-08
5.00396e-08
4.91723e-08
4.83681e-08
4.76252e-08
4.69413e-08
4.63136e-08
4.5739e-08
4.52142e-08
4.47358e-08
4.43002e-08
4.39044e-08
4.35453e-08
4.322e-08
4.29259e-08
4.26609e-08
4.2423e-08
4.22106e-08
4.20222e-08
4.18569e-08
4.17137e-08
4.15919e-08
4.1491e-08
4.14107e-08
4.13507e-08
4.13107e-08
4.12908e-08
5.18379e-08
5.08509e-08
4.99277e-08
4.90681e-08
4.82713e-08
4.75352e-08
4.68577e-08
4.62357e-08
4.56663e-08
4.5146e-08
4.46714e-08
4.42392e-08
4.38462e-08
4.34894e-08
4.31659e-08
4.28733e-08
4.26095e-08
4.23725e-08
4.21607e-08
4.19728e-08
4.18078e-08
4.16648e-08
4.15431e-08
4.14423e-08
4.1362e-08
4.1302e-08
4.1262e-08
4.12421e-08
5.17072e-08
5.07287e-08
4.98138e-08
4.89623e-08
4.81731e-08
4.74442e-08
4.67732e-08
4.61573e-08
4.55931e-08
4.50774e-08
4.46069e-08
4.41781e-08
4.3788e-08
4.34335e-08
4.3112e-08
4.28209e-08
4.25583e-08
4.23221e-08
4.2111e-08
4.19236e-08
4.17589e-08
4.16161e-08
4.14945e-08
4.13938e-08
4.13135e-08
4.12535e-08
4.12136e-08
4.11936e-08
5.15741e-08
5.06044e-08
4.96982e-08
4.88551e-08
4.80738e-08
4.73523e-08
4.66881e-08
4.60783e-08
4.55196e-08
4.50087e-08
4.45423e-08
4.41171e-08
4.37299e-08
4.33779e-08
4.30583e-08
4.27688e-08
4.25074e-08
4.22722e-08
4.20617e-08
4.18748e-08
4.17104e-08
4.15678e-08
4.14463e-08
4.13456e-08
4.12654e-08
4.12054e-08
4.11654e-08
4.11455e-08
5.14389e-08
5.04783e-08
4.95811e-08
4.87466e-08
4.79735e-08
4.72597e-08
4.66025e-08
4.5999e-08
4.54459e-08
4.494e-08
4.44779e-08
4.40563e-08
4.36721e-08
4.33226e-08
4.3005e-08
4.27171e-08
4.24569e-08
4.22226e-08
4.20128e-08
4.18264e-08
4.16623e-08
4.15198e-08
4.13985e-08
4.12979e-08
4.12177e-08
4.11576e-08
4.11177e-08
4.10977e-08
7.63758e-08
7.58872e-08
7.52525e-08
7.44845e-08
7.35957e-08
7.25988e-08
7.15065e-08
7.03319e-08
6.90887e-08
6.77904e-08
6.64505e-08
6.50826e-08
6.36997e-08
6.23142e-08
6.09377e-08
5.9581e-08
5.82539e-08
5.69648e-08
5.57212e-08
5.4529e-08
5.3393e-08
5.23167e-08
7.65163e-08
7.59843e-08
7.53065e-08
7.4498e-08
7.35719e-08
7.25412e-08
7.14192e-08
7.02189e-08
6.89538e-08
6.76376e-08
6.62837e-08
6.49052e-08
6.35151e-08
6.21255e-08
6.07478e-08
5.93924e-08
5.80687e-08
5.67849e-08
5.55479e-08
5.43637e-08
5.32364e-08
5.21694e-08
7.66883e-08
7.60999e-08
7.53717e-08
7.45179e-08
7.35514e-08
7.2485e-08
7.13316e-08
7.01045e-08
6.88168e-08
6.74821e-08
6.61137e-08
6.47245e-08
6.33271e-08
6.19334e-08
6.05545e-08
5.92005e-08
5.78804e-08
5.66021e-08
5.53722e-08
5.41961e-08
5.30779e-08
5.20205e-08
7.68866e-08
7.62301e-08
7.5445e-08
7.45421e-08
7.35327e-08
7.24288e-08
7.12429e-08
6.9988e-08
6.86772e-08
6.73236e-08
6.59404e-08
6.45404e-08
6.31357e-08
6.1738e-08
6.0358e-08
5.90056e-08
5.76893e-08
5.64168e-08
5.51942e-08
5.40266e-08
5.29178e-08
5.18703e-08
7.70919e-08
7.63655e-08
7.55212e-08
7.45672e-08
7.35134e-08
7.23709e-08
7.11518e-08
6.98686e-08
6.85343e-08
6.71617e-08
6.57636e-08
6.43527e-08
6.29408e-08
6.15393e-08
6.01585e-08
5.88079e-08
5.74958e-08
5.62293e-08
5.50144e-08
5.38556e-08
5.27565e-08
5.17192e-08
7.72926e-08
7.64977e-08
7.55947e-08
7.45894e-08
7.34909e-08
7.23096e-08
7.1057e-08
6.97455e-08
6.83875e-08
6.69959e-08
6.55832e-08
6.41616e-08
6.27427e-08
6.13376e-08
5.99563e-08
5.86079e-08
5.73002e-08
5.60402e-08
5.48331e-08
5.36835e-08
5.25943e-08
5.15675e-08
7.74757e-08
7.66192e-08
7.56604e-08
7.46054e-08
7.34629e-08
7.22431e-08
7.09574e-08
6.96177e-08
6.82365e-08
6.68261e-08
6.5399e-08
6.3967e-08
6.25415e-08
6.11332e-08
5.97517e-08
5.84058e-08
5.7103e-08
5.58496e-08
5.46509e-08
5.35107e-08
5.24318e-08
5.14157e-08
7.7638e-08
7.67263e-08
7.57152e-08
7.46125e-08
7.34273e-08
7.217e-08
7.08519e-08
6.94847e-08
6.80807e-08
6.66521e-08
6.5211e-08
6.37691e-08
6.23375e-08
6.09264e-08
5.95452e-08
5.82022e-08
5.69045e-08
5.56583e-08
5.44682e-08
5.33377e-08
5.22693e-08
5.12643e-08
7.77837e-08
7.68183e-08
7.57572e-08
7.46089e-08
7.33827e-08
7.20892e-08
7.07397e-08
6.93459e-08
6.79199e-08
6.64738e-08
6.50194e-08
6.35682e-08
6.21309e-08
6.07175e-08
5.93371e-08
5.79974e-08
5.67054e-08
5.54666e-08
5.42854e-08
5.3165e-08
5.21074e-08
5.11135e-08
7.79104e-08
7.6894e-08
7.57853e-08
7.45934e-08
7.33281e-08
7.19999e-08
7.06203e-08
6.9201e-08
6.7754e-08
6.62912e-08
6.48244e-08
6.33646e-08
6.19223e-08
6.05072e-08
5.9128e-08
5.77922e-08
5.65062e-08
5.52753e-08
5.41033e-08
5.29932e-08
5.19466e-08
5.09641e-08
7.80203e-08
7.69528e-08
7.57986e-08
7.45653e-08
7.32628e-08
7.19017e-08
7.04935e-08
6.90501e-08
6.75832e-08
6.61048e-08
6.46263e-08
6.31587e-08
6.17122e-08
6.0296e-08
5.89186e-08
5.75871e-08
5.63076e-08
5.50848e-08
5.39224e-08
5.28228e-08
5.17873e-08
5.08163e-08
7.81012e-08
7.69918e-08
7.57961e-08
7.45243e-08
7.31867e-08
7.17946e-08
7.03595e-08
6.88933e-08
6.74079e-08
6.59149e-08
6.44258e-08
6.29512e-08
6.15012e-08
6.00846e-08
5.87096e-08
5.73829e-08
5.61102e-08
5.48959e-08
5.37433e-08
5.26544e-08
5.16303e-08
5.06709e-08
7.81654e-08
7.70136e-08
7.57785e-08
7.44704e-08
7.31001e-08
7.16789e-08
7.02186e-08
6.87311e-08
6.72284e-08
6.57222e-08
6.42235e-08
6.27428e-08
6.129e-08
5.98737e-08
5.85016e-08
5.71802e-08
5.59147e-08
5.47092e-08
5.35666e-08
5.24886e-08
5.14759e-08
5.05282e-08
7.82095e-08
7.70183e-08
7.57464e-08
7.44044e-08
7.30034e-08
7.1555e-08
7.00713e-08
6.85642e-08
6.70457e-08
6.55273e-08
6.40201e-08
6.25344e-08
6.10796e-08
5.96642e-08
5.82956e-08
5.69798e-08
5.57219e-08
5.45255e-08
5.33931e-08
5.23261e-08
5.13249e-08
5.03888e-08
7.82348e-08
7.70069e-08
7.57006e-08
7.43269e-08
7.28974e-08
7.1424e-08
6.99186e-08
6.83935e-08
6.68605e-08
6.53313e-08
6.38166e-08
6.23267e-08
6.08708e-08
5.9457e-08
5.80923e-08
5.67827e-08
5.55326e-08
5.43454e-08
5.32234e-08
5.21675e-08
5.11777e-08
5.02532e-08
7.82431e-08
7.69804e-08
7.56421e-08
7.42391e-08
7.27833e-08
7.12866e-08
6.97615e-08
6.82199e-08
6.6674e-08
6.51351e-08
6.36141e-08
6.21209e-08
6.06645e-08
5.92529e-08
5.78927e-08
5.65896e-08
5.53476e-08
5.41698e-08
5.30582e-08
5.20133e-08
5.10349e-08
5.01219e-08
7.82347e-08
7.69399e-08
7.5572e-08
7.41421e-08
7.26621e-08
7.11444e-08
6.96012e-08
6.80448e-08
6.64873e-08
6.494e-08
6.34136e-08
6.1918e-08
6.04619e-08
5.9053e-08
5.76978e-08
5.64013e-08
5.51677e-08
5.39994e-08
5.28982e-08
5.18642e-08
5.08971e-08
4.99954e-08
7.8209e-08
7.68863e-08
7.54918e-08
7.40374e-08
7.25355e-08
7.09985e-08
6.9439e-08
6.78694e-08
6.63016e-08
6.47471e-08
6.32164e-08
6.17192e-08
6.0264e-08
5.88584e-08
5.75084e-08
5.62189e-08
5.49937e-08
5.38349e-08
5.2744e-08
5.17209e-08
5.07648e-08
4.98741e-08
7.81703e-08
7.6822e-08
7.54033e-08
7.39267e-08
7.24049e-08
7.08506e-08
6.92765e-08
6.76951e-08
6.61185e-08
6.45578e-08
6.30237e-08
6.15256e-08
6.00719e-08
5.86699e-08
5.73255e-08
5.60432e-08
5.48264e-08
5.36771e-08
5.25963e-08
5.15838e-08
5.06386e-08
4.97586e-08
7.81219e-08
7.67494e-08
7.53085e-08
7.38118e-08
7.22721e-08
7.07023e-08
6.91153e-08
6.75236e-08
6.59392e-08
6.43734e-08
6.28367e-08
6.13385e-08
5.98868e-08
5.84888e-08
5.71501e-08
5.5875e-08
5.46666e-08
5.35266e-08
5.24558e-08
5.14536e-08
5.05188e-08
4.96492e-08
7.80654e-08
7.66702e-08
7.52093e-08
7.36946e-08
7.21389e-08
7.05554e-08
6.89569e-08
6.73562e-08
6.57653e-08
6.41954e-08
6.26569e-08
6.1159e-08
5.97098e-08
5.83161e-08
5.69832e-08
5.57152e-08
5.45151e-08
5.33842e-08
5.2323e-08
5.13308e-08
5.0406e-08
4.95463e-08
7.79978e-08
7.65855e-08
7.51075e-08
7.35769e-08
7.20072e-08
7.04116e-08
6.88032e-08
6.71947e-08
6.55983e-08
6.40251e-08
6.24855e-08
6.09885e-08
5.9542e-08
5.81526e-08
5.68256e-08
5.55647e-08
5.43726e-08
5.32505e-08
5.21985e-08
5.12158e-08
5.03005e-08
4.94502e-08
7.79265e-08
7.64987e-08
7.50055e-08
7.3461e-08
7.18788e-08
7.02727e-08
6.86557e-08
6.70406e-08
6.54396e-08
6.38639e-08
6.23237e-08
6.08279e-08
5.93844e-08
5.79995e-08
5.66782e-08
5.54242e-08
5.42398e-08
5.3126e-08
5.20829e-08
5.11091e-08
5.02029e-08
4.93614e-08
7.78564e-08
7.64127e-08
7.49056e-08
7.33487e-08
7.17558e-08
7.01404e-08
6.8516e-08
6.68954e-08
6.52908e-08
6.37132e-08
6.21728e-08
6.06786e-08
5.92381e-08
5.78576e-08
5.65419e-08
5.52945e-08
5.41174e-08
5.30115e-08
5.19765e-08
5.10112e-08
5.01133e-08
4.92801e-08
7.77872e-08
7.6329e-08
7.48096e-08
7.3242e-08
7.16398e-08
7.00166e-08
6.83859e-08
6.67607e-08
6.51531e-08
6.35741e-08
6.2034e-08
6.05415e-08
5.91041e-08
5.77278e-08
5.64174e-08
5.51762e-08
5.40059e-08
5.29073e-08
5.188e-08
5.09224e-08
5.00322e-08
4.92065e-08
7.7715e-08
7.62481e-08
7.47193e-08
7.31427e-08
7.15325e-08
6.99028e-08
6.82669e-08
6.66378e-08
6.50278e-08
6.3448e-08
6.19083e-08
6.04176e-08
5.89832e-08
5.7611e-08
5.63055e-08
5.50699e-08
5.39059e-08
5.28141e-08
5.17936e-08
5.08431e-08
4.99599e-08
4.91409e-08
7.76495e-08
7.61739e-08
7.46367e-08
7.30525e-08
7.14358e-08
6.98004e-08
6.81602e-08
6.65281e-08
6.49163e-08
6.33359e-08
6.17969e-08
6.03079e-08
5.88762e-08
5.75078e-08
5.62068e-08
5.49763e-08
5.3818e-08
5.27321e-08
5.17178e-08
5.07735e-08
4.98964e-08
4.90835e-08
7.75932e-08
7.61082e-08
7.45637e-08
7.29732e-08
7.13509e-08
6.9711e-08
6.80673e-08
6.64327e-08
6.48195e-08
6.32388e-08
6.17004e-08
6.02131e-08
5.8784e-08
5.74188e-08
5.61218e-08
5.48959e-08
5.37424e-08
5.26617e-08
5.16528e-08
5.07139e-08
4.98422e-08
4.90344e-08
7.75405e-08
7.60513e-08
7.45015e-08
7.2906e-08
7.12793e-08
6.96358e-08
6.79892e-08
6.63527e-08
6.47384e-08
6.31575e-08
6.16199e-08
6.0134e-08
5.87071e-08
5.73448e-08
5.60511e-08
5.4829e-08
5.36797e-08
5.26033e-08
5.15989e-08
5.06645e-08
4.97972e-08
4.89938e-08
7.74996e-08
7.60059e-08
7.44518e-08
7.28522e-08
7.1222e-08
6.95756e-08
6.79269e-08
6.62889e-08
6.46738e-08
6.30929e-08
6.15558e-08
6.00712e-08
5.86461e-08
5.7286e-08
5.59951e-08
5.4776e-08
5.363e-08
5.25571e-08
5.15563e-08
5.06255e-08
4.97618e-08
4.89618e-08
7.74712e-08
7.59735e-08
7.44156e-08
7.28129e-08
7.118e-08
6.95314e-08
6.7881e-08
6.6242e-08
6.46264e-08
6.30454e-08
6.15088e-08
6.00251e-08
5.86013e-08
5.72429e-08
5.5954e-08
5.47372e-08
5.35936e-08
5.25233e-08
5.15252e-08
5.0597e-08
4.97359e-08
4.89384e-08
7.74572e-08
7.59548e-08
7.43937e-08
7.27885e-08
7.11538e-08
6.95037e-08
6.78523e-08
6.62125e-08
6.45965e-08
6.30155e-08
6.14792e-08
5.99961e-08
5.85731e-08
5.72158e-08
5.59282e-08
5.47128e-08
5.35708e-08
5.25021e-08
5.15056e-08
5.05791e-08
4.97197e-08
4.89238e-08
7.74551e-08
7.59491e-08
7.43859e-08
7.27794e-08
7.11437e-08
6.94929e-08
6.78409e-08
6.62007e-08
6.45846e-08
6.30035e-08
6.14672e-08
5.99843e-08
5.85617e-08
5.72048e-08
5.59177e-08
5.47029e-08
5.35615e-08
5.24935e-08
5.14977e-08
5.05719e-08
4.97131e-08
4.89179e-08
5.13023e-08
5.03511e-08
4.94631e-08
4.86375e-08
4.78728e-08
4.71668e-08
4.65168e-08
4.59198e-08
4.53725e-08
4.48716e-08
4.44139e-08
4.3996e-08
4.36149e-08
4.32679e-08
4.29524e-08
4.26661e-08
4.24071e-08
4.21737e-08
4.19646e-08
4.17786e-08
4.16149e-08
4.14726e-08
4.13514e-08
4.12508e-08
4.11706e-08
4.11106e-08
4.10706e-08
4.10506e-08
5.11646e-08
5.0223e-08
4.93445e-08
4.8528e-08
4.7772e-08
4.7074e-08
4.64313e-08
4.58409e-08
4.52995e-08
4.48038e-08
4.43504e-08
4.39363e-08
4.35584e-08
4.32139e-08
4.29005e-08
4.26158e-08
4.23581e-08
4.21256e-08
4.19172e-08
4.17316e-08
4.15682e-08
4.14261e-08
4.1305e-08
4.12045e-08
4.11243e-08
4.10642e-08
4.10242e-08
4.10043e-08
5.10257e-08
5.0094e-08
4.92251e-08
4.8418e-08
4.76708e-08
4.6981e-08
4.63459e-08
4.57622e-08
4.52268e-08
4.47363e-08
4.42875e-08
4.38772e-08
4.35024e-08
4.31606e-08
4.28492e-08
4.25662e-08
4.23097e-08
4.20782e-08
4.18704e-08
4.16853e-08
4.15222e-08
4.13803e-08
4.12593e-08
4.11587e-08
4.10785e-08
4.10185e-08
4.09785e-08
4.09585e-08
5.08856e-08
4.99641e-08
4.91053e-08
4.83078e-08
4.75695e-08
4.68882e-08
4.62607e-08
4.56839e-08
4.51546e-08
4.46694e-08
4.42252e-08
4.38187e-08
4.34472e-08
4.31079e-08
4.27987e-08
4.25173e-08
4.2262e-08
4.20315e-08
4.18244e-08
4.16397e-08
4.14769e-08
4.13352e-08
4.12142e-08
4.11137e-08
4.10335e-08
4.09734e-08
4.09334e-08
4.09134e-08
5.0745e-08
4.98339e-08
4.89852e-08
4.81975e-08
4.74685e-08
4.67956e-08
4.61759e-08
4.56061e-08
4.5083e-08
4.46032e-08
4.41636e-08
4.3761e-08
4.33927e-08
4.30561e-08
4.2749e-08
4.24692e-08
4.22152e-08
4.19856e-08
4.17791e-08
4.1595e-08
4.14324e-08
4.12908e-08
4.11699e-08
4.10695e-08
4.09892e-08
4.09291e-08
4.08891e-08
4.08691e-08
5.0604e-08
4.97036e-08
4.88653e-08
4.80875e-08
4.73679e-08
4.67037e-08
4.60919e-08
4.55292e-08
4.50123e-08
4.45379e-08
4.41029e-08
4.37043e-08
4.33392e-08
4.30053e-08
4.27002e-08
4.24221e-08
4.21693e-08
4.19406e-08
4.17348e-08
4.15511e-08
4.13887e-08
4.12473e-08
4.11265e-08
4.10261e-08
4.09458e-08
4.08857e-08
4.08456e-08
4.08256e-08
5.04631e-08
4.95736e-08
4.87459e-08
4.79782e-08
4.7268e-08
4.66126e-08
4.60087e-08
4.54531e-08
4.49425e-08
4.44736e-08
4.40433e-08
4.36486e-08
4.32868e-08
4.29554e-08
4.26525e-08
4.2376e-08
4.21245e-08
4.18966e-08
4.16914e-08
4.15081e-08
4.1346e-08
4.12048e-08
4.1084e-08
4.09836e-08
4.09033e-08
4.08431e-08
4.0803e-08
4.07829e-08
5.03228e-08
4.94443e-08
4.86273e-08
4.78698e-08
4.71692e-08
4.65226e-08
4.59267e-08
4.53783e-08
4.4874e-08
4.44106e-08
4.39849e-08
4.35941e-08
4.32355e-08
4.29068e-08
4.26058e-08
4.2331e-08
4.20807e-08
4.18537e-08
4.16491e-08
4.14662e-08
4.13044e-08
4.11632e-08
4.10425e-08
4.0942e-08
4.08617e-08
4.08015e-08
4.07614e-08
4.07413e-08
5.01834e-08
4.93161e-08
4.85099e-08
4.77627e-08
4.70718e-08
4.6434e-08
4.58461e-08
4.53049e-08
4.48068e-08
4.43488e-08
4.39278e-08
4.35409e-08
4.31855e-08
4.28593e-08
4.25604e-08
4.22871e-08
4.2038e-08
4.18119e-08
4.16079e-08
4.14254e-08
4.12637e-08
4.11227e-08
4.1002e-08
4.09015e-08
4.08212e-08
4.07609e-08
4.07207e-08
4.07007e-08
5.00454e-08
4.91893e-08
4.83941e-08
4.76572e-08
4.69759e-08
4.6347e-08
4.57671e-08
4.5233e-08
4.47412e-08
4.42886e-08
4.38722e-08
4.34891e-08
4.31368e-08
4.28132e-08
4.25163e-08
4.22446e-08
4.19966e-08
4.17713e-08
4.15679e-08
4.13857e-08
4.12243e-08
4.10833e-08
4.09627e-08
4.08622e-08
4.07818e-08
4.07214e-08
4.06812e-08
4.06611e-08
4.99092e-08
4.90645e-08
4.82802e-08
4.75537e-08
4.6882e-08
4.62619e-08
4.569e-08
4.51629e-08
4.46774e-08
4.42301e-08
4.38182e-08
4.34388e-08
4.30897e-08
4.27686e-08
4.24736e-08
4.22034e-08
4.19565e-08
4.1732e-08
4.15291e-08
4.13472e-08
4.1186e-08
4.10452e-08
4.09245e-08
4.0824e-08
4.07435e-08
4.06831e-08
4.06429e-08
4.06227e-08
4.97753e-08
4.8942e-08
4.81686e-08
4.74524e-08
4.67903e-08
4.61789e-08
4.56149e-08
4.50948e-08
4.46154e-08
4.41734e-08
4.37659e-08
4.33903e-08
4.30441e-08
4.27254e-08
4.24324e-08
4.21636e-08
4.19177e-08
4.1694e-08
4.14916e-08
4.13101e-08
4.1149e-08
4.10082e-08
4.08876e-08
4.0787e-08
4.07065e-08
4.0646e-08
4.06057e-08
4.05856e-08
4.96443e-08
4.88223e-08
4.80597e-08
4.73537e-08
4.67011e-08
4.60984e-08
4.55421e-08
4.50289e-08
4.45555e-08
4.41186e-08
4.37155e-08
4.33435e-08
4.30003e-08
4.26839e-08
4.23927e-08
4.21253e-08
4.18805e-08
4.16574e-08
4.14555e-08
4.12743e-08
4.11134e-08
4.09726e-08
4.08519e-08
4.07513e-08
4.06707e-08
4.06102e-08
4.05698e-08
4.05497e-08
4.95164e-08
4.87057e-08
4.79539e-08
4.7258e-08
4.66147e-08
4.60205e-08
4.54719e-08
4.49654e-08
4.44978e-08
4.40659e-08
4.3667e-08
4.32985e-08
4.29582e-08
4.26441e-08
4.23546e-08
4.20885e-08
4.18447e-08
4.16223e-08
4.14208e-08
4.12399e-08
4.10791e-08
4.09384e-08
4.08176e-08
4.07169e-08
4.06363e-08
4.05757e-08
4.05353e-08
4.05151e-08
4.93923e-08
4.85927e-08
4.78515e-08
4.71655e-08
4.65313e-08
4.59454e-08
4.54043e-08
4.49044e-08
4.44424e-08
4.40155e-08
4.36206e-08
4.32555e-08
4.29179e-08
4.2606e-08
4.23182e-08
4.20534e-08
4.18104e-08
4.15887e-08
4.13877e-08
4.12069e-08
4.10462e-08
4.09055e-08
4.07848e-08
4.0684e-08
4.06033e-08
4.05426e-08
4.05022e-08
4.04819e-08
4.92723e-08
4.84836e-08
4.77528e-08
4.70765e-08
4.64513e-08
4.58735e-08
4.53396e-08
4.4846e-08
4.43896e-08
4.39673e-08
4.35764e-08
4.32146e-08
4.28796e-08
4.25697e-08
4.22836e-08
4.20199e-08
4.17778e-08
4.15567e-08
4.1356e-08
4.11754e-08
4.10149e-08
4.08742e-08
4.07534e-08
4.06525e-08
4.05717e-08
4.0511e-08
4.04704e-08
4.04502e-08
4.91569e-08
4.83789e-08
4.76582e-08
4.69913e-08
4.63748e-08
4.58048e-08
4.52779e-08
4.47905e-08
4.43394e-08
4.39216e-08
4.35345e-08
4.31757e-08
4.28432e-08
4.25353e-08
4.22507e-08
4.19881e-08
4.17469e-08
4.15263e-08
4.13259e-08
4.11456e-08
4.0985e-08
4.08443e-08
4.07235e-08
4.06225e-08
4.05416e-08
4.04808e-08
4.04402e-08
4.04199e-08
4.90464e-08
4.82788e-08
4.75679e-08
4.69102e-08
4.63021e-08
4.57397e-08
4.52194e-08
4.47379e-08
4.42918e-08
4.38784e-08
4.34949e-08
4.3139e-08
4.28089e-08
4.25029e-08
4.22196e-08
4.19581e-08
4.17176e-08
4.14975e-08
4.12975e-08
4.11172e-08
4.09568e-08
4.0816e-08
4.06951e-08
4.05941e-08
4.05131e-08
4.04522e-08
4.04116e-08
4.03912e-08
4.89414e-08
4.81838e-08
4.74823e-08
4.68334e-08
4.62333e-08
4.56781e-08
4.51643e-08
4.46883e-08
4.42471e-08
4.38377e-08
4.34576e-08
4.31046e-08
4.27767e-08
4.24724e-08
4.21905e-08
4.19299e-08
4.16901e-08
4.14705e-08
4.12707e-08
4.10906e-08
4.09301e-08
4.07894e-08
4.06684e-08
4.05672e-08
4.04861e-08
4.04252e-08
4.03845e-08
4.03641e-08
4.8842e-08
4.8094e-08
4.74017e-08
4.67611e-08
4.61686e-08
4.56203e-08
4.51126e-08
4.46419e-08
4.42053e-08
4.37998e-08
4.34228e-08
4.30724e-08
4.27466e-08
4.24439e-08
4.21632e-08
4.19036e-08
4.16644e-08
4.14451e-08
4.12456e-08
4.10656e-08
4.09052e-08
4.07643e-08
4.06433e-08
4.0542e-08
4.04608e-08
4.03998e-08
4.0359e-08
4.03386e-08
4.87487e-08
4.80099e-08
4.73261e-08
4.66935e-08
4.61083e-08
4.55664e-08
4.50644e-08
4.45988e-08
4.41664e-08
4.37645e-08
4.33905e-08
4.30425e-08
4.27186e-08
4.24175e-08
4.21379e-08
4.18791e-08
4.16404e-08
4.14215e-08
4.12222e-08
4.10423e-08
4.08819e-08
4.0741e-08
4.06198e-08
4.05185e-08
4.04372e-08
4.03761e-08
4.03353e-08
4.03148e-08
4.86618e-08
4.79316e-08
4.72559e-08
4.66308e-08
4.60523e-08
4.55166e-08
4.50199e-08
4.45589e-08
4.41305e-08
4.37319e-08
4.33608e-08
4.3015e-08
4.26929e-08
4.23931e-08
4.21145e-08
4.18565e-08
4.16183e-08
4.13998e-08
4.12006e-08
4.10207e-08
4.08603e-08
4.07194e-08
4.05981e-08
4.04967e-08
4.04153e-08
4.03541e-08
4.03132e-08
4.02928e-08
4.85815e-08
4.78594e-08
4.71913e-08
4.65731e-08
4.60009e-08
4.54708e-08
4.49791e-08
4.45224e-08
4.40977e-08
4.37022e-08
4.33335e-08
4.29898e-08
4.26693e-08
4.23708e-08
4.20932e-08
4.18358e-08
4.15981e-08
4.13798e-08
4.11807e-08
4.10009e-08
4.08405e-08
4.06995e-08
4.05781e-08
4.04766e-08
4.03951e-08
4.03339e-08
4.02929e-08
4.02724e-08
4.8508e-08
4.77934e-08
4.71323e-08
4.65205e-08
4.59541e-08
4.54292e-08
4.4942e-08
4.44892e-08
4.40679e-08
4.36752e-08
4.33089e-08
4.2967e-08
4.2648e-08
4.23505e-08
4.20738e-08
4.1817e-08
4.15797e-08
4.13616e-08
4.11627e-08
4.09829e-08
4.08224e-08
4.06814e-08
4.05599e-08
4.04583e-08
4.03768e-08
4.03154e-08
4.02744e-08
4.02539e-08
4.84417e-08
4.77339e-08
4.70791e-08
4.64732e-08
4.5912e-08
4.53918e-08
4.49087e-08
4.44595e-08
4.40412e-08
4.3651e-08
4.32868e-08
4.29466e-08
4.26288e-08
4.23324e-08
4.20564e-08
4.18001e-08
4.15631e-08
4.13453e-08
4.11465e-08
4.09667e-08
4.08062e-08
4.06651e-08
4.05435e-08
4.04419e-08
4.03602e-08
4.02988e-08
4.02578e-08
4.02372e-08
4.83826e-08
4.76809e-08
4.70319e-08
4.64312e-08
4.58747e-08
4.53586e-08
4.48793e-08
4.44332e-08
4.40176e-08
4.36296e-08
4.32672e-08
4.29285e-08
4.26119e-08
4.23164e-08
4.2041e-08
4.17852e-08
4.15485e-08
4.13308e-08
4.11321e-08
4.09524e-08
4.07918e-08
4.06506e-08
4.0529e-08
4.04272e-08
4.03455e-08
4.0284e-08
4.02429e-08
4.02223e-08
4.83309e-08
4.76347e-08
4.69906e-08
4.63945e-08
4.58422e-08
4.53298e-08
4.48537e-08
4.44104e-08
4.39971e-08
4.36111e-08
4.32503e-08
4.29128e-08
4.25973e-08
4.23025e-08
4.20277e-08
4.17722e-08
4.15358e-08
4.13182e-08
4.11196e-08
4.09398e-08
4.07792e-08
4.0638e-08
4.05163e-08
4.04144e-08
4.03326e-08
4.02711e-08
4.023e-08
4.02094e-08
4.82868e-08
4.75952e-08
4.69555e-08
4.63633e-08
4.58146e-08
4.53053e-08
4.48319e-08
4.4391e-08
4.39797e-08
4.35954e-08
4.32359e-08
4.28995e-08
4.25848e-08
4.22907e-08
4.20163e-08
4.17612e-08
4.1525e-08
4.13075e-08
4.11089e-08
4.09292e-08
4.07685e-08
4.06272e-08
4.05054e-08
4.04035e-08
4.03216e-08
4.026e-08
4.02189e-08
4.01983e-08
4.82503e-08
4.75626e-08
4.69265e-08
4.63376e-08
4.57918e-08
4.52851e-08
4.4814e-08
4.4375e-08
4.39654e-08
4.35824e-08
4.32241e-08
4.28886e-08
4.25746e-08
4.2281e-08
4.2007e-08
4.17521e-08
4.1516e-08
4.12987e-08
4.11001e-08
4.09203e-08
4.07596e-08
4.06183e-08
4.04964e-08
4.03945e-08
4.03125e-08
4.02509e-08
4.02097e-08
4.01891e-08
4.82216e-08
4.7537e-08
4.69037e-08
4.63174e-08
4.57739e-08
4.52693e-08
4.47999e-08
4.43625e-08
4.39542e-08
4.35723e-08
4.32148e-08
4.288e-08
4.25666e-08
4.22733e-08
4.19996e-08
4.17449e-08
4.1509e-08
4.12917e-08
4.10931e-08
4.09134e-08
4.07527e-08
4.06112e-08
4.04894e-08
4.03873e-08
4.03054e-08
4.02437e-08
4.02025e-08
4.01819e-08
4.82006e-08
4.75183e-08
4.68871e-08
4.63027e-08
4.57609e-08
4.52578e-08
4.47898e-08
4.43535e-08
4.3946e-08
4.35649e-08
4.32081e-08
4.28738e-08
4.25607e-08
4.22678e-08
4.19943e-08
4.17398e-08
4.15039e-08
4.12867e-08
4.10881e-08
4.09083e-08
4.07476e-08
4.06061e-08
4.04842e-08
4.03821e-08
4.03001e-08
4.02384e-08
4.01972e-08
4.01766e-08
4.81875e-08
4.75066e-08
4.68767e-08
4.62935e-08
4.57528e-08
4.52506e-08
4.47834e-08
4.43478e-08
4.3941e-08
4.35604e-08
4.3204e-08
4.287e-08
4.25571e-08
4.22644e-08
4.1991e-08
4.17365e-08
4.15007e-08
4.12835e-08
4.10849e-08
4.09051e-08
4.07444e-08
4.06029e-08
4.04809e-08
4.03788e-08
4.02968e-08
4.02351e-08
4.01939e-08
4.01732e-08
4.81823e-08
4.75019e-08
4.68726e-08
4.62899e-08
4.57496e-08
4.52478e-08
4.47809e-08
4.43456e-08
4.3939e-08
4.35586e-08
4.32023e-08
4.28685e-08
4.25557e-08
4.2263e-08
4.19897e-08
4.17352e-08
4.14994e-08
4.12822e-08
4.10836e-08
4.09038e-08
4.07431e-08
4.06016e-08
4.04796e-08
4.03775e-08
4.02955e-08
4.02337e-08
4.01925e-08
4.01718e-08
5.23898e-08
5.34705e-08
5.46108e-08
5.58071e-08
5.70544e-08
5.83465e-08
5.96761e-08
6.10345e-08
6.24118e-08
6.3797e-08
6.51785e-08
6.65437e-08
6.78794e-08
6.91723e-08
7.04085e-08
7.15746e-08
7.2657e-08
7.36426e-08
7.45189e-08
7.52736e-08
7.58948e-08
7.63706e-08
5.22443e-08
5.3316e-08
5.44477e-08
5.56362e-08
5.68769e-08
5.81639e-08
5.94901e-08
6.08472e-08
6.22256e-08
6.36148e-08
6.50031e-08
6.63784e-08
6.77277e-08
6.90376e-08
7.02947e-08
7.14853e-08
7.25959e-08
7.36133e-08
7.45244e-08
7.53165e-08
7.59768e-08
7.64912e-08
5.20972e-08
5.31594e-08
5.42823e-08
5.54627e-08
5.66965e-08
5.79781e-08
5.93008e-08
6.06565e-08
6.2036e-08
6.34291e-08
6.48245e-08
6.62101e-08
6.75734e-08
6.89011e-08
7.01798e-08
7.13961e-08
7.25365e-08
7.35877e-08
7.45367e-08
7.53706e-08
7.60766e-08
7.66407e-08
5.19487e-08
5.30011e-08
5.41148e-08
5.52869e-08
5.65136e-08
5.77895e-08
5.91084e-08
6.04626e-08
6.18431e-08
6.324e-08
6.46425e-08
6.60387e-08
6.74163e-08
6.87622e-08
7.00634e-08
7.13064e-08
7.2478e-08
7.35649e-08
7.45545e-08
7.54342e-08
7.61921e-08
7.68164e-08
5.1799e-08
5.28415e-08
5.39457e-08
5.51091e-08
5.63283e-08
5.75984e-08
5.89132e-08
6.02656e-08
6.16469e-08
6.30476e-08
6.44571e-08
6.5864e-08
6.7256e-08
6.86206e-08
6.99447e-08
7.12152e-08
7.24189e-08
7.3543e-08
7.45752e-08
7.55036e-08
7.63171e-08
7.7006e-08
5.16486e-08
5.26808e-08
5.37752e-08
5.49298e-08
5.61411e-08
5.7405e-08
5.87155e-08
6.00657e-08
6.14477e-08
6.2852e-08
6.42684e-08
6.56858e-08
6.70924e-08
6.84757e-08
6.9823e-08
7.11213e-08
7.23578e-08
7.352e-08
7.45958e-08
7.55741e-08
7.64449e-08
7.72e-08
5.14979e-08
5.25196e-08
5.36039e-08
5.47492e-08
5.59525e-08
5.72097e-08
5.85155e-08
5.98634e-08
6.12456e-08
6.26532e-08
6.40763e-08
6.55041e-08
6.6925e-08
6.8327e-08
6.96974e-08
7.10236e-08
7.2293e-08
7.34934e-08
7.46129e-08
7.56411e-08
7.65684e-08
7.73877e-08
5.13473e-08
5.23581e-08
5.34321e-08
5.45678e-08
5.57627e-08
5.7013e-08
5.83138e-08
5.9659e-08
6.10411e-08
6.24516e-08
6.3881e-08
6.53188e-08
6.67537e-08
6.8174e-08
6.95672e-08
7.09211e-08
7.2223e-08
7.34611e-08
7.46238e-08
7.57005e-08
7.66823e-08
7.75624e-08
5.11972e-08
5.2197e-08
5.32604e-08
5.43862e-08
5.55724e-08
5.68154e-08
5.81108e-08
5.94528e-08
6.08344e-08
6.22474e-08
6.36826e-08
6.51299e-08
6.65784e-08
6.80164e-08
6.9432e-08
7.08128e-08
7.21466e-08
7.34215e-08
7.4626e-08
7.57495e-08
7.67826e-08
7.7717e-08
5.1048e-08
5.20366e-08
5.30892e-08
5.42049e-08
5.5382e-08
5.66174e-08
5.7907e-08
5.92454e-08
6.0626e-08
6.20409e-08
6.34814e-08
6.49377e-08
6.63991e-08
6.78541e-08
6.92912e-08
7.0698e-08
7.20627e-08
7.33731e-08
7.46179e-08
7.57864e-08
7.68686e-08
7.78554e-08
5.09003e-08
5.18775e-08
5.2919e-08
5.40244e-08
5.51921e-08
5.64196e-08
5.7703e-08
5.90373e-08
6.04164e-08
6.18327e-08
6.32779e-08
6.47424e-08
6.62158e-08
6.76871e-08
6.91446e-08
7.05765e-08
7.19706e-08
7.33152e-08
7.45986e-08
7.581e-08
7.69394e-08
7.79787e-08
5.07545e-08
5.17202e-08
5.27505e-08
5.38453e-08
5.50035e-08
5.62226e-08
5.74994e-08
5.88292e-08
6.02062e-08
6.16233e-08
6.30724e-08
6.45443e-08
6.6029e-08
6.75155e-08
6.89924e-08
7.04479e-08
7.18701e-08
7.32471e-08
7.45672e-08
7.58193e-08
7.69929e-08
7.80778e-08
5.06111e-08
5.15653e-08
5.25843e-08
5.36683e-08
5.48166e-08
5.60271e-08
5.7297e-08
5.86218e-08
5.99962e-08
6.14134e-08
6.28657e-08
6.43442e-08
6.5839e-08
6.73396e-08
6.88346e-08
7.03124e-08
7.17611e-08
7.31687e-08
7.45235e-08
7.58143e-08
7.70302e-08
7.81608e-08
5.04707e-08
5.14132e-08
5.24208e-08
5.3494e-08
5.46322e-08
5.58339e-08
5.70963e-08
5.84157e-08
5.97869e-08
6.12037e-08
6.26584e-08
6.41425e-08
6.56465e-08
6.716e-08
6.86718e-08
7.01704e-08
7.16438e-08
7.30801e-08
7.44675e-08
7.57947e-08
7.7051e-08
7.82273e-08
5.03337e-08
5.12646e-08
5.22608e-08
5.3323e-08
5.4451e-08
5.56435e-08
5.68983e-08
5.82119e-08
5.95794e-08
6.09949e-08
6.24513e-08
6.39402e-08
6.54523e-08
6.69775e-08
6.85046e-08
7.00223e-08
7.15187e-08
7.29817e-08
7.43994e-08
7.57603e-08
7.70533e-08
7.8268e-08
5.02006e-08
5.11201e-08
5.21049e-08
5.3156e-08
5.42737e-08
5.54569e-08
5.67038e-08
5.80111e-08
5.93744e-08
6.07882e-08
6.22454e-08
6.37382e-08
6.52573e-08
6.67928e-08
6.83339e-08
6.98691e-08
7.13865e-08
7.28741e-08
7.43198e-08
7.57118e-08
7.70389e-08
7.82906e-08
5.00719e-08
5.098e-08
5.19535e-08
5.29937e-08
5.4101e-08
5.52748e-08
5.65135e-08
5.78143e-08
5.9173e-08
6.05843e-08
6.20417e-08
6.35374e-08
6.50625e-08
6.66072e-08
6.81607e-08
6.97117e-08
7.12483e-08
7.27584e-08
7.42297e-08
7.56502e-08
7.70082e-08
7.82927e-08
4.99481e-08
5.08451e-08
5.18074e-08
5.28368e-08
5.39337e-08
5.50981e-08
5.63285e-08
5.76224e-08
5.8976e-08
6.03844e-08
6.18412e-08
6.3339e-08
6.4869e-08
6.64216e-08
6.79862e-08
6.95514e-08
7.11053e-08
7.26358e-08
7.41303e-08
7.55768e-08
7.69631e-08
7.82773e-08
4.98296e-08
5.07157e-08
5.16672e-08
5.26858e-08
5.37725e-08
5.49274e-08
5.61494e-08
5.74363e-08
5.87846e-08
6.01895e-08
6.16452e-08
6.31442e-08
6.46782e-08
6.62375e-08
6.78118e-08
6.93895e-08
7.0959e-08
7.25078e-08
7.40233e-08
7.54933e-08
7.69055e-08
7.82492e-08
4.97169e-08
5.05925e-08
5.15333e-08
5.25415e-08
5.36182e-08
5.47637e-08
5.59773e-08
5.7257e-08
5.85996e-08
6.00008e-08
6.14547e-08
6.29543e-08
6.44912e-08
6.60562e-08
6.76388e-08
6.92276e-08
7.08109e-08
7.2376e-08
7.39103e-08
7.54011e-08
7.68359e-08
7.82022e-08
4.96104e-08
5.04758e-08
5.14064e-08
5.24044e-08
5.34713e-08
5.46076e-08
5.58129e-08
5.70854e-08
5.84223e-08
5.98193e-08
6.1271e-08
6.27704e-08
6.43096e-08
6.58792e-08
6.74689e-08
6.90673e-08
7.06626e-08
7.22423e-08
7.37933e-08
7.53027e-08
7.67575e-08
7.81447e-08
4.95104e-08
5.03662e-08
5.1287e-08
5.22752e-08
5.33327e-08
5.446e-08
5.56571e-08
5.69225e-08
5.82535e-08
5.96462e-08
6.10953e-08
6.25941e-08
6.41347e-08
6.57079e-08
6.73035e-08
6.89103e-08
7.05162e-08
7.21085e-08
7.36744e-08
7.52004e-08
7.66734e-08
7.808e-08
4.94173e-08
5.02639e-08
5.11754e-08
5.21544e-08
5.32028e-08
5.43216e-08
5.55107e-08
5.67691e-08
5.80943e-08
5.94825e-08
6.09287e-08
6.24264e-08
6.39678e-08
6.55439e-08
6.71444e-08
6.87582e-08
7.03732e-08
7.19767e-08
7.35556e-08
7.50964e-08
7.65858e-08
7.80108e-08
4.93315e-08
5.01695e-08
5.10723e-08
5.20426e-08
5.30824e-08
5.4193e-08
5.53746e-08
5.66262e-08
5.79456e-08
5.93294e-08
6.07725e-08
6.22687e-08
6.38104e-08
6.53886e-08
6.69932e-08
6.86129e-08
7.02357e-08
7.18488e-08
7.34389e-08
7.49926e-08
7.64965e-08
7.7938e-08
4.92531e-08
5.00833e-08
5.09779e-08
5.19401e-08
5.29719e-08
5.40749e-08
5.52493e-08
5.64945e-08
5.78085e-08
5.91878e-08
6.06278e-08
6.21223e-08
6.36638e-08
6.52435e-08
6.68512e-08
6.84759e-08
7.01053e-08
7.17266e-08
7.33264e-08
7.4891e-08
7.64065e-08
7.78588e-08
4.91826e-08
5.00055e-08
5.08928e-08
5.18475e-08
5.2872e-08
5.39679e-08
5.51357e-08
5.63749e-08
5.76836e-08
5.90587e-08
6.04955e-08
6.19882e-08
6.35293e-08
6.51099e-08
6.67202e-08
6.83489e-08
6.99838e-08
7.16121e-08
7.32202e-08
7.47941e-08
7.63197e-08
7.77827e-08
4.912e-08
4.99364e-08
5.08171e-08
5.17651e-08
5.2783e-08
5.38724e-08
5.50342e-08
5.62679e-08
5.75718e-08
5.89429e-08
6.03768e-08
6.18676e-08
6.3408e-08
6.49892e-08
6.66014e-08
6.82333e-08
6.98729e-08
7.1507e-08
7.31221e-08
7.47041e-08
7.62386e-08
7.77113e-08
4.90655e-08
4.98763e-08
5.07511e-08
5.16932e-08
5.27053e-08
5.37891e-08
5.49455e-08
5.61743e-08
5.74739e-08
5.88414e-08
6.02725e-08
6.17614e-08
6.3301e-08
6.48825e-08
6.64961e-08
6.81307e-08
6.97739e-08
7.14129e-08
7.30339e-08
7.46227e-08
7.61649e-08
7.76457e-08
4.90195e-08
4.98254e-08
5.06952e-08
5.16323e-08
5.26393e-08
5.37182e-08
5.48701e-08
5.60946e-08
5.73904e-08
5.87547e-08
6.01833e-08
6.16705e-08
6.32092e-08
6.47909e-08
6.64055e-08
6.80421e-08
6.96883e-08
7.13312e-08
7.2957e-08
7.45516e-08
7.61007e-08
7.75914e-08
4.89819e-08
4.97838e-08
5.06495e-08
5.15824e-08
5.25853e-08
5.36602e-08
5.48082e-08
5.60292e-08
5.73218e-08
5.86835e-08
6.01099e-08
6.15957e-08
6.31336e-08
6.47152e-08
6.63306e-08
6.79687e-08
6.96172e-08
7.12632e-08
7.28928e-08
7.44916e-08
7.60448e-08
7.7537e-08
4.89528e-08
4.97517e-08
5.06143e-08
5.15439e-08
5.25436e-08
5.36154e-08
5.47604e-08
5.59786e-08
5.72687e-08
5.86282e-08
6.0053e-08
6.15375e-08
6.30748e-08
6.46562e-08
6.62721e-08
6.79113e-08
6.95615e-08
7.12098e-08
7.28423e-08
7.44445e-08
7.60018e-08
7.74986e-08
4.89325e-08
4.97292e-08
5.05895e-08
5.15169e-08
5.25143e-08
5.35839e-08
5.47268e-08
5.5943e-08
5.72314e-08
5.85893e-08
6.00129e-08
6.14965e-08
6.30332e-08
6.46146e-08
6.62307e-08
6.78706e-08
6.9522e-08
7.11718e-08
7.28064e-08
7.44113e-08
7.5972e-08
7.74739e-08
4.89208e-08
4.97163e-08
5.05753e-08
5.15015e-08
5.24976e-08
5.35659e-08
5.47076e-08
5.59227e-08
5.721e-08
5.85671e-08
5.99899e-08
6.1473e-08
6.30094e-08
6.45906e-08
6.62068e-08
6.7847e-08
6.9499e-08
7.11497e-08
7.27854e-08
7.43918e-08
7.59549e-08
7.74611e-08
4.10775e-08
4.10974e-08
4.11374e-08
4.11975e-08
4.12778e-08
4.13784e-08
4.14998e-08
4.16422e-08
4.18062e-08
4.19925e-08
4.2202e-08
4.24359e-08
4.26955e-08
4.29826e-08
4.32991e-08
4.36473e-08
4.40298e-08
4.44493e-08
4.49091e-08
4.54122e-08
4.59621e-08
4.6562e-08
4.72153e-08
4.79248e-08
4.86934e-08
4.9523e-08
5.04153e-08
5.13709e-08
4.10307e-08
4.10507e-08
4.10907e-08
4.11508e-08
4.12311e-08
4.13317e-08
4.1453e-08
4.15952e-08
4.17589e-08
4.19447e-08
4.21536e-08
4.23866e-08
4.2645e-08
4.29305e-08
4.32449e-08
4.35906e-08
4.39701e-08
4.4386e-08
4.48414e-08
4.53395e-08
4.58836e-08
4.64771e-08
4.71231e-08
4.78248e-08
4.85849e-08
4.94057e-08
5.02887e-08
5.12349e-08
4.09846e-08
4.10046e-08
4.10446e-08
4.11047e-08
4.1185e-08
4.12856e-08
4.14067e-08
4.15488e-08
4.17122e-08
4.18976e-08
4.21058e-08
4.23379e-08
4.25951e-08
4.2879e-08
4.31914e-08
4.35346e-08
4.39109e-08
4.4323e-08
4.4774e-08
4.5267e-08
4.58052e-08
4.63921e-08
4.70308e-08
4.77244e-08
4.84759e-08
4.92874e-08
5.0161e-08
5.10975e-08
4.09391e-08
4.09591e-08
4.09991e-08
4.10593e-08
4.11395e-08
4.12401e-08
4.13612e-08
4.15031e-08
4.16662e-08
4.18512e-08
4.20588e-08
4.22899e-08
4.25459e-08
4.28281e-08
4.31385e-08
4.34791e-08
4.38523e-08
4.42606e-08
4.47072e-08
4.51949e-08
4.57272e-08
4.63073e-08
4.69384e-08
4.76239e-08
4.83665e-08
4.91686e-08
5.00324e-08
5.09589e-08
4.08943e-08
4.09143e-08
4.09544e-08
4.10145e-08
4.10948e-08
4.11954e-08
4.13164e-08
4.14582e-08
4.1621e-08
4.18056e-08
4.20125e-08
4.22427e-08
4.24974e-08
4.27781e-08
4.30864e-08
4.34244e-08
4.37944e-08
4.4199e-08
4.46409e-08
4.51234e-08
4.56496e-08
4.62228e-08
4.68463e-08
4.75234e-08
4.82569e-08
4.90495e-08
4.99032e-08
5.08195e-08
4.08503e-08
4.08703e-08
4.09104e-08
4.09706e-08
4.1051e-08
4.11515e-08
4.12725e-08
4.14141e-08
4.15767e-08
4.17608e-08
4.19671e-08
4.21964e-08
4.24499e-08
4.2729e-08
4.30352e-08
4.33706e-08
4.37374e-08
4.41381e-08
4.45755e-08
4.50526e-08
4.55727e-08
4.61389e-08
4.67547e-08
4.74232e-08
4.81476e-08
4.89304e-08
4.97738e-08
5.06796e-08
4.08072e-08
4.08272e-08
4.08674e-08
4.09276e-08
4.10079e-08
4.11085e-08
4.12294e-08
4.13709e-08
4.15332e-08
4.17169e-08
4.19226e-08
4.2151e-08
4.24034e-08
4.26808e-08
4.2985e-08
4.33178e-08
4.36814e-08
4.40782e-08
4.4511e-08
4.49828e-08
4.54966e-08
4.60558e-08
4.66638e-08
4.73237e-08
4.80387e-08
4.88115e-08
4.96446e-08
5.05397e-08
4.0765e-08
4.0785e-08
4.08252e-08
4.08855e-08
4.09659e-08
4.10664e-08
4.11873e-08
4.13286e-08
4.14908e-08
4.16741e-08
4.18791e-08
4.21067e-08
4.23578e-08
4.26337e-08
4.29359e-08
4.32661e-08
4.36265e-08
4.40195e-08
4.44477e-08
4.4914e-08
4.54216e-08
4.59738e-08
4.65738e-08
4.7225e-08
4.79305e-08
4.86933e-08
4.95158e-08
5.04e-08
4.07237e-08
4.07439e-08
4.07841e-08
4.08444e-08
4.09248e-08
4.10254e-08
4.11462e-08
4.12875e-08
4.14494e-08
4.16323e-08
4.18368e-08
4.20635e-08
4.23135e-08
4.25878e-08
4.28879e-08
4.32156e-08
4.35728e-08
4.39619e-08
4.43855e-08
4.48465e-08
4.53479e-08
4.5893e-08
4.6485e-08
4.71275e-08
4.78235e-08
4.85761e-08
4.93879e-08
5.02611e-08
4.06836e-08
4.07037e-08
4.0744e-08
4.08043e-08
4.08848e-08
4.09854e-08
4.11062e-08
4.12474e-08
4.14091e-08
4.15916e-08
4.17956e-08
4.20215e-08
4.22703e-08
4.25431e-08
4.28413e-08
4.31664e-08
4.35205e-08
4.39058e-08
4.43248e-08
4.47804e-08
4.52756e-08
4.58136e-08
4.63977e-08
4.70314e-08
4.77178e-08
4.84602e-08
4.92612e-08
5.01232e-08
4.06446e-08
4.06647e-08
4.0705e-08
4.07654e-08
4.08459e-08
4.09466e-08
4.10674e-08
4.12085e-08
4.137e-08
4.15522e-08
4.17556e-08
4.19807e-08
4.22284e-08
4.24997e-08
4.27959e-08
4.31186e-08
4.34696e-08
4.38512e-08
4.42657e-08
4.4716e-08
4.5205e-08
4.57359e-08
4.63122e-08
4.6937e-08
4.76139e-08
4.8346e-08
4.91362e-08
4.99869e-08
4.06067e-08
4.06269e-08
4.06672e-08
4.07277e-08
4.08083e-08
4.0909e-08
4.10298e-08
4.11708e-08
4.13321e-08
4.1514e-08
4.17169e-08
4.19413e-08
4.21879e-08
4.24578e-08
4.27521e-08
4.30723e-08
4.34203e-08
4.37982e-08
4.42083e-08
4.46533e-08
4.51362e-08
4.56602e-08
4.62285e-08
4.68447e-08
4.7512e-08
4.82339e-08
4.90132e-08
4.98527e-08
4.05701e-08
4.05903e-08
4.06307e-08
4.06912e-08
4.07719e-08
4.08726e-08
4.09934e-08
4.11344e-08
4.12956e-08
4.14772e-08
4.16796e-08
4.19033e-08
4.21489e-08
4.24173e-08
4.27098e-08
4.30277e-08
4.33727e-08
4.37469e-08
4.41527e-08
4.45925e-08
4.50694e-08
4.55865e-08
4.61471e-08
4.67546e-08
4.74125e-08
4.81241e-08
4.88926e-08
4.97208e-08
4.05348e-08
4.0555e-08
4.05954e-08
4.0656e-08
4.07368e-08
4.08376e-08
4.09584e-08
4.10993e-08
4.12604e-08
4.14417e-08
4.16437e-08
4.18667e-08
4.21113e-08
4.23784e-08
4.26691e-08
4.29847e-08
4.33269e-08
4.36976e-08
4.40991e-08
4.45339e-08
4.50049e-08
4.55152e-08
4.60682e-08
4.66672e-08
4.73157e-08
4.80172e-08
4.8775e-08
4.95919e-08
4.05008e-08
4.05211e-08
4.05616e-08
4.06222e-08
4.0703e-08
4.08039e-08
4.09248e-08
4.10657e-08
4.12266e-08
4.14077e-08
4.16093e-08
4.18316e-08
4.20753e-08
4.23411e-08
4.26301e-08
4.29435e-08
4.32829e-08
4.36502e-08
4.40475e-08
4.44774e-08
4.49427e-08
4.54465e-08
4.59919e-08
4.65825e-08
4.72219e-08
4.79134e-08
4.86605e-08
4.94664e-08
4.04682e-08
4.04885e-08
4.05291e-08
4.05898e-08
4.06707e-08
4.07717e-08
4.08926e-08
4.10335e-08
4.11943e-08
4.13752e-08
4.15764e-08
4.17981e-08
4.20409e-08
4.23055e-08
4.25929e-08
4.29042e-08
4.32409e-08
4.36049e-08
4.39982e-08
4.44234e-08
4.48831e-08
4.53804e-08
4.59185e-08
4.6501e-08
4.71313e-08
4.78131e-08
4.85498e-08
4.93446e-08
4.04372e-08
4.04575e-08
4.04981e-08
4.05589e-08
4.06399e-08
4.07409e-08
4.08619e-08
4.10028e-08
4.11635e-08
4.13442e-08
4.1545e-08
4.17662e-08
4.20082e-08
4.22716e-08
4.25575e-08
4.28667e-08
4.32009e-08
4.35617e-08
4.39512e-08
4.43718e-08
4.48261e-08
4.53172e-08
4.58483e-08
4.64228e-08
4.70443e-08
4.77166e-08
4.8443e-08
4.92271e-08
4.04076e-08
4.04279e-08
4.04686e-08
4.05295e-08
4.06106e-08
4.07117e-08
4.08327e-08
4.09736e-08
4.11343e-08
4.13149e-08
4.15153e-08
4.1736e-08
4.19772e-08
4.22396e-08
4.25239e-08
4.28313e-08
4.3163e-08
4.35208e-08
4.39067e-08
4.43228e-08
4.4772e-08
4.52571e-08
4.57813e-08
4.63481e-08
4.69612e-08
4.76241e-08
4.83406e-08
4.91142e-08
4.03796e-08
4.03999e-08
4.04407e-08
4.05016e-08
4.05828e-08
4.0684e-08
4.08051e-08
4.0946e-08
4.11067e-08
4.12871e-08
4.14873e-08
4.17074e-08
4.19479e-08
4.22093e-08
4.24923e-08
4.27979e-08
4.31273e-08
4.34823e-08
4.38646e-08
4.42766e-08
4.47208e-08
4.52001e-08
4.57178e-08
4.62772e-08
4.68821e-08
4.75361e-08
4.8243e-08
4.90064e-08
4.03532e-08
4.03736e-08
4.04143e-08
4.04754e-08
4.05567e-08
4.06579e-08
4.07791e-08
4.09201e-08
4.10807e-08
4.1261e-08
4.14609e-08
4.16807e-08
4.19205e-08
4.21809e-08
4.24626e-08
4.27665e-08
4.30938e-08
4.3446e-08
4.38251e-08
4.42331e-08
4.46726e-08
4.51465e-08
4.56579e-08
4.62103e-08
4.68073e-08
4.74528e-08
4.81504e-08
4.89039e-08
4.03284e-08
4.03488e-08
4.03897e-08
4.04508e-08
4.05322e-08
4.06335e-08
4.07548e-08
4.08958e-08
4.10564e-08
4.12366e-08
4.14363e-08
4.16556e-08
4.18949e-08
4.21544e-08
4.24349e-08
4.27372e-08
4.30625e-08
4.34122e-08
4.37882e-08
4.41924e-08
4.46275e-08
4.50962e-08
4.56018e-08
4.61475e-08
4.67371e-08
4.73743e-08
4.80631e-08
4.88072e-08
4.03053e-08
4.03258e-08
4.03667e-08
4.04279e-08
4.05093e-08
4.06108e-08
4.07322e-08
4.08732e-08
4.10338e-08
4.12139e-08
4.14134e-08
4.16324e-08
4.18711e-08
4.21299e-08
4.24093e-08
4.27101e-08
4.30336e-08
4.33809e-08
4.37539e-08
4.41547e-08
4.45857e-08
4.50495e-08
4.55495e-08
4.60889e-08
4.66715e-08
4.7301e-08
4.79814e-08
4.87166e-08
4.0284e-08
4.03045e-08
4.03454e-08
4.04067e-08
4.04883e-08
4.05898e-08
4.07112e-08
4.08524e-08
4.1013e-08
4.1193e-08
4.13923e-08
4.1611e-08
4.18492e-08
4.21072e-08
4.23856e-08
4.26852e-08
4.30069e-08
4.33521e-08
4.37224e-08
4.412e-08
4.45471e-08
4.50064e-08
4.55012e-08
4.60347e-08
4.66107e-08
4.7233e-08
4.79056e-08
4.86324e-08
4.02644e-08
4.0285e-08
4.0326e-08
4.03873e-08
4.04689e-08
4.05706e-08
4.06921e-08
4.08333e-08
4.09939e-08
4.11738e-08
4.1373e-08
4.15914e-08
4.18292e-08
4.20866e-08
4.23641e-08
4.26624e-08
4.29825e-08
4.33258e-08
4.36937e-08
4.40882e-08
4.45118e-08
4.4967e-08
4.5457e-08
4.59851e-08
4.6555e-08
4.71706e-08
4.78358e-08
4.85548e-08
4.02467e-08
4.02672e-08
4.03083e-08
4.03697e-08
4.04514e-08
4.05531e-08
4.06747e-08
4.08159e-08
4.09766e-08
4.11565e-08
4.13556e-08
4.15737e-08
4.18111e-08
4.20679e-08
4.23446e-08
4.26418e-08
4.29605e-08
4.3302e-08
4.36676e-08
4.40595e-08
4.44798e-08
4.49313e-08
4.54169e-08
4.594e-08
4.65043e-08
4.71137e-08
4.77723e-08
4.84841e-08
4.02308e-08
4.02513e-08
4.02924e-08
4.03539e-08
4.04357e-08
4.05375e-08
4.06591e-08
4.08004e-08
4.09611e-08
4.1141e-08
4.13399e-08
4.15579e-08
4.17949e-08
4.20512e-08
4.23272e-08
4.26235e-08
4.29409e-08
4.32807e-08
4.36444e-08
4.40338e-08
4.44513e-08
4.48993e-08
4.5381e-08
4.58996e-08
4.64589e-08
4.70627e-08
4.77152e-08
4.84204e-08
4.02167e-08
4.02373e-08
4.02784e-08
4.03399e-08
4.04218e-08
4.05237e-08
4.06454e-08
4.07867e-08
4.09474e-08
4.11273e-08
4.13262e-08
4.15439e-08
4.17807e-08
4.20365e-08
4.23119e-08
4.26073e-08
4.29236e-08
4.3262e-08
4.36239e-08
4.40112e-08
4.44261e-08
4.48711e-08
4.53493e-08
4.58639e-08
4.64187e-08
4.70176e-08
4.76646e-08
4.8364e-08
4.02045e-08
4.02251e-08
4.02663e-08
4.03279e-08
4.04097e-08
4.05117e-08
4.06335e-08
4.07749e-08
4.09356e-08
4.11155e-08
4.13142e-08
4.15319e-08
4.17684e-08
4.20238e-08
4.22986e-08
4.25933e-08
4.29087e-08
4.32459e-08
4.36063e-08
4.39917e-08
4.44043e-08
4.48467e-08
4.53219e-08
4.58331e-08
4.63839e-08
4.69785e-08
4.76208e-08
4.8315e-08
4.01942e-08
4.02148e-08
4.0256e-08
4.03177e-08
4.03996e-08
4.05016e-08
4.06234e-08
4.07649e-08
4.09256e-08
4.11055e-08
4.13042e-08
4.15217e-08
4.1758e-08
4.20131e-08
4.22875e-08
4.25815e-08
4.28961e-08
4.32323e-08
4.35914e-08
4.39752e-08
4.4386e-08
4.48262e-08
4.52987e-08
4.5807e-08
4.63546e-08
4.69454e-08
4.75837e-08
4.82736e-08
4.01858e-08
4.02065e-08
4.02477e-08
4.03094e-08
4.03913e-08
4.04934e-08
4.06153e-08
4.07567e-08
4.09175e-08
4.10973e-08
4.1296e-08
4.15134e-08
4.17495e-08
4.20044e-08
4.22784e-08
4.2572e-08
4.28859e-08
4.32212e-08
4.35793e-08
4.39618e-08
4.43711e-08
4.48095e-08
4.52799e-08
4.57857e-08
4.63306e-08
4.69184e-08
4.75534e-08
4.82398e-08
4.01794e-08
4.02001e-08
4.02413e-08
4.0303e-08
4.0385e-08
4.04871e-08
4.0609e-08
4.07505e-08
4.09113e-08
4.10911e-08
4.12897e-08
4.15071e-08
4.1743e-08
4.19977e-08
4.22714e-08
4.25646e-08
4.2878e-08
4.32127e-08
4.35699e-08
4.39515e-08
4.43596e-08
4.47966e-08
4.52654e-08
4.57694e-08
4.63122e-08
4.68977e-08
4.75301e-08
4.82137e-08
4.01749e-08
4.01956e-08
4.02368e-08
4.02985e-08
4.03806e-08
4.04827e-08
4.06046e-08
4.07461e-08
4.09069e-08
4.10867e-08
4.12853e-08
4.15026e-08
4.17385e-08
4.1993e-08
4.22665e-08
4.25595e-08
4.28725e-08
4.32067e-08
4.35634e-08
4.39443e-08
4.43515e-08
4.47875e-08
4.52552e-08
4.57579e-08
4.62992e-08
4.68831e-08
4.75137e-08
4.81954e-08
4.01724e-08
4.01931e-08
4.02343e-08
4.0296e-08
4.03781e-08
4.04802e-08
4.06021e-08
4.07436e-08
4.09044e-08
4.10842e-08
4.12828e-08
4.15001e-08
4.17359e-08
4.19904e-08
4.22637e-08
4.25565e-08
4.28693e-08
4.32032e-08
4.35596e-08
4.39401e-08
4.43469e-08
4.47823e-08
4.52494e-08
4.57513e-08
4.62918e-08
4.68747e-08
4.75043e-08
4.81849e-08
7.5861e-08
7.59522e-08
7.60375e-08
7.61141e-08
7.61893e-08
7.6272e-08
7.55929e-08
7.56346e-08
7.56797e-08
7.57251e-08
7.57731e-08
7.58281e-08
7.51743e-08
7.51769e-08
7.51861e-08
7.51994e-08
7.5217e-08
7.5241e-08
7.46104e-08
7.4581e-08
7.45584e-08
7.45409e-08
7.4528e-08
7.45203e-08
7.39099e-08
7.38534e-08
7.38027e-08
7.37566e-08
7.37145e-08
7.36764e-08
7.30831e-08
7.30033e-08
7.29278e-08
7.28559e-08
7.27869e-08
7.27206e-08
7.21417e-08
7.20417e-08
7.19447e-08
7.18498e-08
7.17567e-08
7.16649e-08
7.10982e-08
7.0981e-08
7.08653e-08
7.07505e-08
7.06363e-08
7.05223e-08
6.99659e-08
6.98343e-08
6.97028e-08
6.95712e-08
6.9439e-08
6.9306e-08
6.87585e-08
6.86151e-08
6.84708e-08
6.83253e-08
6.81783e-08
6.80296e-08
6.74903e-08
6.73377e-08
6.71832e-08
6.70267e-08
6.6868e-08
6.67069e-08
6.61753e-08
6.6016e-08
6.5854e-08
6.56894e-08
6.55219e-08
6.53514e-08
6.48277e-08
6.46639e-08
6.4497e-08
6.43268e-08
6.41534e-08
6.39766e-08
6.34611e-08
6.3295e-08
6.31254e-08
6.29522e-08
6.27755e-08
6.25951e-08
6.20887e-08
6.19223e-08
6.17521e-08
6.15781e-08
6.14004e-08
6.12189e-08
6.07227e-08
6.05578e-08
6.03889e-08
6.02162e-08
6.00397e-08
5.98594e-08
5.93746e-08
5.92127e-08
5.90468e-08
5.88772e-08
5.87037e-08
5.85265e-08
5.80546e-08
5.78971e-08
5.77357e-08
5.75705e-08
5.74017e-08
5.72294e-08
5.67719e-08
5.66198e-08
5.64641e-08
5.63047e-08
5.61419e-08
5.59757e-08
5.55342e-08
5.53885e-08
5.52393e-08
5.50867e-08
5.49309e-08
5.4772e-08
5.43481e-08
5.42094e-08
5.40674e-08
5.39223e-08
5.37742e-08
5.36234e-08
5.32186e-08
5.30873e-08
5.2953e-08
5.28158e-08
5.2676e-08
5.25338e-08
5.15058e-08
5.0541e-08
4.96397e-08
4.88013e-08
4.80246e-08
4.73074e-08
4.66471e-08
4.60408e-08
4.54853e-08
4.49773e-08
4.45133e-08
4.40901e-08
4.37046e-08
4.33539e-08
4.30354e-08
4.27467e-08
4.24859e-08
4.22511e-08
4.2041e-08
4.18542e-08
4.16899e-08
4.15473e-08
4.14259e-08
4.13252e-08
4.12449e-08
4.11848e-08
4.11448e-08
4.11249e-08
5.16392e-08
5.06655e-08
4.97555e-08
4.89087e-08
4.81239e-08
4.73992e-08
4.67321e-08
4.61197e-08
4.55587e-08
4.50458e-08
4.45776e-08
4.41509e-08
4.37624e-08
4.34093e-08
4.30888e-08
4.27986e-08
4.25366e-08
4.23009e-08
4.20901e-08
4.19029e-08
4.17383e-08
4.15955e-08
4.1474e-08
4.13732e-08
4.12929e-08
4.12329e-08
4.11929e-08
4.11729e-08
5.17705e-08
5.07882e-08
4.98697e-08
4.90147e-08
4.82222e-08
4.74903e-08
4.68166e-08
4.61981e-08
4.56318e-08
4.51142e-08
4.4642e-08
4.42118e-08
4.38205e-08
4.3465e-08
4.31426e-08
4.28509e-08
4.25877e-08
4.23511e-08
4.21396e-08
4.1952e-08
4.17871e-08
4.16441e-08
4.15225e-08
4.14216e-08
4.13413e-08
4.12813e-08
4.12413e-08
4.12213e-08
5.18994e-08
5.09088e-08
4.99821e-08
4.91193e-08
4.83194e-08
4.75805e-08
4.69003e-08
4.62761e-08
4.57046e-08
4.51824e-08
4.47063e-08
4.42728e-08
4.38786e-08
4.35208e-08
4.31966e-08
4.29034e-08
4.2639e-08
4.24016e-08
4.21895e-08
4.20014e-08
4.18362e-08
4.1693e-08
4.15712e-08
4.14704e-08
4.139e-08
4.133e-08
4.129e-08
4.12701e-08
5.20258e-08
5.10272e-08
5.00927e-08
4.92223e-08
4.84151e-08
4.76696e-08
4.69832e-08
4.63534e-08
4.57769e-08
4.52504e-08
4.47704e-08
4.43337e-08
4.39368e-08
4.35768e-08
4.32507e-08
4.29561e-08
4.26906e-08
4.24523e-08
4.22396e-08
4.2051e-08
4.18855e-08
4.17422e-08
4.16203e-08
4.15193e-08
4.1439e-08
4.13789e-08
4.13389e-08
4.1319e-08
5.21495e-08
5.11433e-08
5.02012e-08
4.93235e-08
4.85095e-08
4.77574e-08
4.70652e-08
4.64299e-08
4.58486e-08
4.53179e-08
4.48343e-08
4.43944e-08
4.39949e-08
4.36327e-08
4.33049e-08
4.30089e-08
4.27423e-08
4.25032e-08
4.22898e-08
4.21008e-08
4.1935e-08
4.17915e-08
4.16694e-08
4.15684e-08
4.14881e-08
4.1428e-08
4.1388e-08
4.13681e-08
7.86523e-08
7.86476e-08
7.86382e-08
7.86241e-08
7.86052e-08
7.85815e-08
7.85531e-08
7.85197e-08
7.84815e-08
7.84383e-08
7.839e-08
7.83367e-08
7.82783e-08
7.82146e-08
7.81459e-08
7.80718e-08
7.79926e-08
7.79082e-08
7.78187e-08
7.77241e-08
7.76247e-08
7.75205e-08
7.74119e-08
7.72991e-08
7.71826e-08
7.70628e-08
7.69404e-08
7.6816e-08
7.66906e-08
7.65651e-08
7.64408e-08
7.63192e-08
7.6202e-08
7.60912e-08
7.59895e-08
7.59e-08
7.58266e-08
7.57749e-08
7.57527e-08
7.5773e-08
7.84965e-08
7.84918e-08
7.84824e-08
7.84683e-08
7.84495e-08
7.84259e-08
7.83975e-08
7.83642e-08
7.83261e-08
7.82829e-08
7.82348e-08
7.81816e-08
7.81233e-08
7.80598e-08
7.79912e-08
7.79173e-08
7.78382e-08
7.7754e-08
7.76646e-08
7.75703e-08
7.7471e-08
7.7367e-08
7.72585e-08
7.71458e-08
7.70294e-08
7.69097e-08
7.67872e-08
7.66628e-08
7.65372e-08
7.64115e-08
7.62867e-08
7.61645e-08
7.60463e-08
7.59342e-08
7.58306e-08
7.57382e-08
7.56607e-08
7.56023e-08
7.55682e-08
7.55642e-08
7.81869e-08
7.81822e-08
7.81729e-08
7.81588e-08
7.81401e-08
7.81166e-08
7.80883e-08
7.80552e-08
7.80172e-08
7.79742e-08
7.79263e-08
7.78733e-08
7.78152e-08
7.7752e-08
7.76837e-08
7.76101e-08
7.75314e-08
7.74475e-08
7.73585e-08
7.72644e-08
7.71655e-08
7.70618e-08
7.69536e-08
7.68412e-08
7.6725e-08
7.66054e-08
7.64829e-08
7.63584e-08
7.62325e-08
7.61062e-08
7.59807e-08
7.58572e-08
7.57372e-08
7.56226e-08
7.55155e-08
7.54182e-08
7.53334e-08
7.52643e-08
7.52138e-08
7.51842e-08
7.77272e-08
7.77226e-08
7.77133e-08
7.76994e-08
7.76807e-08
7.76574e-08
7.76293e-08
7.75964e-08
7.75586e-08
7.75159e-08
7.74683e-08
7.74157e-08
7.7358e-08
7.72952e-08
7.72273e-08
7.71542e-08
7.70759e-08
7.69925e-08
7.6904e-08
7.68104e-08
7.6712e-08
7.66088e-08
7.6501e-08
7.6389e-08
7.62731e-08
7.61538e-08
7.60314e-08
7.59068e-08
7.57805e-08
7.56535e-08
7.55269e-08
7.54017e-08
7.52793e-08
7.51614e-08
7.50496e-08
7.49458e-08
7.48521e-08
7.47706e-08
7.4703e-08
7.465e-08
7.71232e-08
7.71186e-08
7.71094e-08
7.70956e-08
7.70771e-08
7.7054e-08
7.70261e-08
7.69935e-08
7.69561e-08
7.69138e-08
7.68665e-08
7.68144e-08
7.67572e-08
7.66949e-08
7.66275e-08
7.6555e-08
7.64774e-08
7.63947e-08
7.63068e-08
7.6214e-08
7.61162e-08
7.60137e-08
7.59065e-08
7.57951e-08
7.56797e-08
7.55606e-08
7.54384e-08
7.53137e-08
7.51871e-08
7.50593e-08
7.49314e-08
7.48042e-08
7.46791e-08
7.45573e-08
7.44402e-08
7.43293e-08
7.42261e-08
7.4132e-08
7.40479e-08
7.39742e-08
7.63823e-08
7.63777e-08
7.63686e-08
7.6355e-08
7.63367e-08
7.63138e-08
7.62862e-08
7.62539e-08
7.62169e-08
7.6175e-08
7.61283e-08
7.60767e-08
7.60201e-08
7.59585e-08
7.58918e-08
7.58201e-08
7.57433e-08
7.56614e-08
7.55744e-08
7.54824e-08
7.53855e-08
7.52838e-08
7.51775e-08
7.50668e-08
7.4952e-08
7.48334e-08
7.47115e-08
7.45868e-08
7.44599e-08
7.43314e-08
7.42021e-08
7.4073e-08
7.3945e-08
7.38191e-08
7.36966e-08
7.35785e-08
7.34659e-08
7.33597e-08
7.32606e-08
7.31686e-08
7.55134e-08
7.55089e-08
7.54999e-08
7.54864e-08
7.54684e-08
7.54457e-08
7.54185e-08
7.53866e-08
7.53501e-08
7.53088e-08
7.52627e-08
7.52117e-08
7.51558e-08
7.5095e-08
7.50292e-08
7.49584e-08
7.48825e-08
7.48015e-08
7.47156e-08
7.46247e-08
7.45288e-08
7.44281e-08
7.43228e-08
7.42131e-08
7.40991e-08
7.39812e-08
7.38598e-08
7.37353e-08
7.36082e-08
7.34791e-08
7.33486e-08
7.32176e-08
7.30868e-08
7.29571e-08
7.28293e-08
7.27044e-08
7.2583e-08
7.24659e-08
7.23533e-08
7.22454e-08
7.4527e-08
7.45226e-08
7.45137e-08
7.45004e-08
7.44826e-08
7.44603e-08
7.44335e-08
7.44021e-08
7.43661e-08
7.43254e-08
7.428e-08
7.42298e-08
7.41747e-08
7.41148e-08
7.405e-08
7.39802e-08
7.39054e-08
7.38256e-08
7.37409e-08
7.36512e-08
7.35566e-08
7.34571e-08
7.3353e-08
7.32444e-08
7.31315e-08
7.30145e-08
7.28938e-08
7.27697e-08
7.26427e-08
7.25132e-08
7.23819e-08
7.22492e-08
7.2116e-08
7.19828e-08
7.18503e-08
7.17192e-08
7.159e-08
7.14632e-08
7.1339e-08
7.12174e-08
7.34348e-08
7.34304e-08
7.34217e-08
7.34086e-08
7.33911e-08
7.33692e-08
7.33428e-08
7.3312e-08
7.32766e-08
7.32366e-08
7.31919e-08
7.31426e-08
7.30885e-08
7.30296e-08
7.29659e-08
7.28972e-08
7.28237e-08
7.27453e-08
7.26619e-08
7.25736e-08
7.24804e-08
7.23824e-08
7.22797e-08
7.21725e-08
7.20609e-08
7.1945e-08
7.18253e-08
7.17019e-08
7.15753e-08
7.14458e-08
7.13139e-08
7.11801e-08
7.10449e-08
7.09088e-08
7.07723e-08
7.06359e-08
7.05001e-08
7.03651e-08
7.02311e-08
7.00981e-08
7.22495e-08
7.22452e-08
7.22367e-08
7.22238e-08
7.22067e-08
7.21852e-08
7.21593e-08
7.2129e-08
7.20943e-08
7.2055e-08
7.20112e-08
7.19628e-08
7.19098e-08
7.1852e-08
7.17895e-08
7.17222e-08
7.16501e-08
7.15731e-08
7.14912e-08
7.14045e-08
7.1313e-08
7.12167e-08
7.11156e-08
7.101e-08
7.08999e-08
7.07855e-08
7.0667e-08
7.05447e-08
7.04188e-08
7.02897e-08
7.01577e-08
7.00233e-08
6.98867e-08
6.97484e-08
6.96089e-08
6.94684e-08
6.93272e-08
6.91856e-08
6.90436e-08
6.89013e-08
7.09848e-08
7.09806e-08
7.09722e-08
7.09596e-08
7.09428e-08
7.09218e-08
7.08964e-08
7.08668e-08
7.08328e-08
7.07943e-08
7.07515e-08
7.07041e-08
7.06522e-08
7.05957e-08
7.05345e-08
7.04686e-08
7.0398e-08
7.03226e-08
7.02425e-08
7.01575e-08
7.00678e-08
6.99734e-08
6.98742e-08
6.97704e-08
6.96622e-08
6.95495e-08
6.94326e-08
6.93117e-08
6.9187e-08
6.90587e-08
6.89272e-08
6.87926e-08
6.86554e-08
6.85158e-08
6.83741e-08
6.82306e-08
6.80854e-08
6.79388e-08
6.77907e-08
6.76413e-08
6.96547e-08
6.96506e-08
6.96425e-08
6.96302e-08
6.96137e-08
6.95931e-08
6.95684e-08
6.95394e-08
6.95062e-08
6.94686e-08
6.94267e-08
6.93805e-08
6.93298e-08
6.92746e-08
6.92148e-08
6.91505e-08
6.90815e-08
6.90079e-08
6.89296e-08
6.88466e-08
6.87589e-08
6.86665e-08
6.85694e-08
6.84678e-08
6.83616e-08
6.8251e-08
6.8136e-08
6.80169e-08
6.78938e-08
6.77668e-08
6.76363e-08
6.75023e-08
6.73652e-08
6.72252e-08
6.70824e-08
6.69371e-08
6.67893e-08
6.66392e-08
6.64869e-08
6.63323e-08
6.82739e-08
6.82699e-08
6.82619e-08
6.82499e-08
6.82339e-08
6.82138e-08
6.81896e-08
6.81613e-08
6.81289e-08
6.80923e-08
6.80515e-08
6.80064e-08
6.7957e-08
6.79032e-08
6.7845e-08
6.77823e-08
6.77151e-08
6.76433e-08
6.7567e-08
6.74861e-08
6.74006e-08
6.73104e-08
6.72157e-08
6.71164e-08
6.70125e-08
6.69043e-08
6.67916e-08
6.66746e-08
6.65536e-08
6.64285e-08
6.62995e-08
6.61668e-08
6.60306e-08
6.5891e-08
6.57481e-08
6.56021e-08
6.54531e-08
6.53012e-08
6.51463e-08
6.49885e-08
6.68568e-08
6.68529e-08
6.68451e-08
6.68334e-08
6.68178e-08
6.67982e-08
6.67747e-08
6.67472e-08
6.67156e-08
6.668e-08
6.66402e-08
6.65964e-08
6.65483e-08
6.6496e-08
6.64393e-08
6.63784e-08
6.63131e-08
6.62433e-08
6.61691e-08
6.60904e-08
6.60072e-08
6.59195e-08
6.58273e-08
6.57305e-08
6.56293e-08
6.55237e-08
6.54136e-08
6.52992e-08
6.51806e-08
6.50578e-08
6.4931e-08
6.48003e-08
6.46657e-08
6.45274e-08
6.43855e-08
6.424e-08
6.40911e-08
6.39387e-08
6.3783e-08
6.36238e-08
6.54178e-08
6.5414e-08
6.54065e-08
6.53951e-08
6.53799e-08
6.53608e-08
6.5338e-08
6.53112e-08
6.52805e-08
6.52459e-08
6.52073e-08
6.51647e-08
6.5118e-08
6.50672e-08
6.50123e-08
6.49531e-08
6.48897e-08
6.48221e-08
6.47501e-08
6.46737e-08
6.4593e-08
6.45079e-08
6.44183e-08
6.43244e-08
6.4226e-08
6.41233e-08
6.40161e-08
6.39047e-08
6.37889e-08
6.3669e-08
6.35449e-08
6.34167e-08
6.32845e-08
6.31483e-08
6.30083e-08
6.28644e-08
6.27168e-08
6.25654e-08
6.24102e-08
6.22513e-08
6.39709e-08
6.39672e-08
6.39599e-08
6.39488e-08
6.3934e-08
6.39156e-08
6.38933e-08
6.38674e-08
6.38376e-08
6.3804e-08
6.37666e-08
6.37252e-08
6.368e-08
6.36307e-08
6.35775e-08
6.35202e-08
6.34589e-08
6.33934e-08
6.33237e-08
6.32498e-08
6.31717e-08
6.30892e-08
6.30026e-08
6.29116e-08
6.28162e-08
6.27166e-08
6.26127e-08
6.25045e-08
6.2392e-08
6.22753e-08
6.21544e-08
6.20293e-08
6.19002e-08
6.17669e-08
6.16297e-08
6.14884e-08
6.13431e-08
6.11939e-08
6.10408e-08
6.08837e-08
6.25293e-08
6.25257e-08
6.25186e-08
6.25078e-08
6.24935e-08
6.24756e-08
6.24541e-08
6.24289e-08
6.24e-08
6.23675e-08
6.23312e-08
6.22912e-08
6.22474e-08
6.21998e-08
6.21483e-08
6.20929e-08
6.20336e-08
6.19703e-08
6.1903e-08
6.18316e-08
6.17562e-08
6.16766e-08
6.15929e-08
6.1505e-08
6.14129e-08
6.13166e-08
6.12161e-08
6.11115e-08
6.10026e-08
6.08895e-08
6.07722e-08
6.06508e-08
6.05253e-08
6.03957e-08
6.02619e-08
6.01241e-08
5.99823e-08
5.98364e-08
5.96864e-08
5.95325e-08
6.11054e-08
6.11019e-08
6.1095e-08
6.10846e-08
6.10707e-08
6.10533e-08
6.10325e-08
6.10081e-08
6.09802e-08
6.09487e-08
6.09136e-08
6.08749e-08
6.08326e-08
6.07866e-08
6.07369e-08
6.06834e-08
6.06262e-08
6.05651e-08
6.05002e-08
6.04314e-08
6.03587e-08
6.0282e-08
6.02014e-08
6.01167e-08
6.0028e-08
5.99352e-08
5.98384e-08
5.97374e-08
5.96324e-08
5.95233e-08
5.94101e-08
5.92928e-08
5.91714e-08
5.9046e-08
5.89164e-08
5.87828e-08
5.86452e-08
5.85036e-08
5.83579e-08
5.82082e-08
5.97105e-08
5.97071e-08
5.97004e-08
5.96903e-08
5.96769e-08
5.96601e-08
5.96399e-08
5.96163e-08
5.95893e-08
5.95588e-08
5.95249e-08
5.94876e-08
5.94467e-08
5.94023e-08
5.93544e-08
5.93028e-08
5.92477e-08
5.91889e-08
5.91264e-08
5.90602e-08
5.89903e-08
5.89166e-08
5.8839e-08
5.87577e-08
5.86724e-08
5.85833e-08
5.84902e-08
5.83932e-08
5.82923e-08
5.81874e-08
5.80785e-08
5.79656e-08
5.78488e-08
5.7728e-08
5.76033e-08
5.74745e-08
5.73418e-08
5.72052e-08
5.70646e-08
5.69202e-08
5.83546e-08
5.83514e-08
5.83449e-08
5.83351e-08
5.83221e-08
5.83059e-08
5.82863e-08
5.82635e-08
5.82374e-08
5.8208e-08
5.81753e-08
5.81392e-08
5.80998e-08
5.8057e-08
5.80108e-08
5.79612e-08
5.79081e-08
5.78516e-08
5.77915e-08
5.77279e-08
5.76608e-08
5.759e-08
5.75156e-08
5.74376e-08
5.73558e-08
5.72704e-08
5.71812e-08
5.70883e-08
5.69915e-08
5.6891e-08
5.67867e-08
5.66786e-08
5.65666e-08
5.64509e-08
5.63313e-08
5.62079e-08
5.60806e-08
5.59496e-08
5.58149e-08
5.56764e-08
5.70465e-08
5.70434e-08
5.70371e-08
5.70277e-08
5.70151e-08
5.69994e-08
5.69805e-08
5.69585e-08
5.69333e-08
5.69049e-08
5.68733e-08
5.68385e-08
5.68005e-08
5.67593e-08
5.67148e-08
5.66671e-08
5.66161e-08
5.65617e-08
5.65041e-08
5.6443e-08
5.63786e-08
5.63108e-08
5.62395e-08
5.61648e-08
5.60866e-08
5.60049e-08
5.59196e-08
5.58308e-08
5.57383e-08
5.56423e-08
5.55427e-08
5.54395e-08
5.53326e-08
5.52221e-08
5.5108e-08
5.49903e-08
5.48689e-08
5.4744e-08
5.46155e-08
5.44835e-08
5.57936e-08
5.57905e-08
5.57844e-08
5.57753e-08
5.57632e-08
5.57479e-08
5.57297e-08
5.57084e-08
5.56841e-08
5.56567e-08
5.56262e-08
5.55927e-08
5.55561e-08
5.55164e-08
5.54736e-08
5.54277e-08
5.53786e-08
5.53265e-08
5.52711e-08
5.52126e-08
5.51509e-08
5.5086e-08
5.50178e-08
5.49463e-08
5.48716e-08
5.47936e-08
5.47122e-08
5.46275e-08
5.45394e-08
5.44479e-08
5.43531e-08
5.42548e-08
5.41531e-08
5.4048e-08
5.39396e-08
5.38277e-08
5.37124e-08
5.35939e-08
5.3472e-08
5.33469e-08
5.22704e-08
5.12569e-08
5.03076e-08
4.94229e-08
4.86022e-08
4.78439e-08
4.7146e-08
4.65056e-08
4.59197e-08
4.53849e-08
4.48978e-08
4.44549e-08
4.40529e-08
4.36886e-08
4.33591e-08
4.30617e-08
4.2794e-08
4.25541e-08
4.23401e-08
4.21507e-08
4.19846e-08
4.18408e-08
4.17187e-08
4.16176e-08
4.15372e-08
4.14771e-08
4.14372e-08
4.14172e-08
5.23885e-08
5.13679e-08
5.04116e-08
4.95203e-08
4.86932e-08
4.7929e-08
4.72256e-08
4.65803e-08
4.599e-08
4.54513e-08
4.49608e-08
4.4515e-08
4.41106e-08
4.37442e-08
4.34131e-08
4.31144e-08
4.28457e-08
4.2605e-08
4.23904e-08
4.22006e-08
4.20342e-08
4.18902e-08
4.1768e-08
4.16668e-08
4.15864e-08
4.15263e-08
4.14863e-08
4.14663e-08
5.25036e-08
5.14762e-08
5.05133e-08
4.96156e-08
4.87824e-08
4.80126e-08
4.7304e-08
4.66539e-08
4.60593e-08
4.55169e-08
4.50232e-08
4.45747e-08
4.41679e-08
4.37996e-08
4.34669e-08
4.31669e-08
4.28972e-08
4.26558e-08
4.24407e-08
4.22504e-08
4.20837e-08
4.19395e-08
4.18172e-08
4.17159e-08
4.16354e-08
4.15753e-08
4.15353e-08
4.15154e-08
5.26157e-08
5.15818e-08
5.06126e-08
4.97087e-08
4.88698e-08
4.80945e-08
4.73809e-08
4.67263e-08
4.61277e-08
4.55818e-08
4.5085e-08
4.46338e-08
4.42248e-08
4.38547e-08
4.35204e-08
4.32192e-08
4.29486e-08
4.27064e-08
4.24907e-08
4.23e-08
4.2133e-08
4.19887e-08
4.18662e-08
4.17649e-08
4.16844e-08
4.16242e-08
4.15842e-08
4.15643e-08
5.27247e-08
5.16846e-08
5.07093e-08
4.97996e-08
4.89552e-08
4.81748e-08
4.74564e-08
4.67975e-08
4.61951e-08
4.56458e-08
4.5146e-08
4.46923e-08
4.42811e-08
4.39093e-08
4.35735e-08
4.32712e-08
4.29996e-08
4.27567e-08
4.25405e-08
4.23494e-08
4.21822e-08
4.20376e-08
4.1915e-08
4.18136e-08
4.1733e-08
4.16729e-08
4.16329e-08
4.16129e-08
5.28306e-08
5.17846e-08
5.08035e-08
4.98883e-08
4.90385e-08
4.82532e-08
4.75304e-08
4.68674e-08
4.62613e-08
4.57088e-08
4.52062e-08
4.47501e-08
4.43369e-08
4.39633e-08
4.36262e-08
4.33228e-08
4.30503e-08
4.28067e-08
4.259e-08
4.23985e-08
4.2231e-08
4.20863e-08
4.19635e-08
4.18621e-08
4.17814e-08
4.17212e-08
4.16812e-08
4.16612e-08
5.29334e-08
5.18817e-08
5.08952e-08
4.99746e-08
4.91199e-08
4.83299e-08
4.76028e-08
4.69359e-08
4.63264e-08
4.57707e-08
4.52655e-08
4.48071e-08
4.4392e-08
4.40168e-08
4.36784e-08
4.33738e-08
4.31006e-08
4.28563e-08
4.26391e-08
4.24473e-08
4.22794e-08
4.21345e-08
4.20116e-08
4.19101e-08
4.18294e-08
4.17692e-08
4.17292e-08
4.17092e-08
5.3033e-08
5.1976e-08
5.09841e-08
5.00585e-08
4.91991e-08
4.84047e-08
4.76735e-08
4.7003e-08
4.63901e-08
4.58316e-08
4.53239e-08
4.48633e-08
4.44463e-08
4.40696e-08
4.37299e-08
4.34244e-08
4.31503e-08
4.29054e-08
4.26877e-08
4.24955e-08
4.23274e-08
4.21823e-08
4.20593e-08
4.19577e-08
4.18769e-08
4.18167e-08
4.17766e-08
4.17567e-08
5.31295e-08
5.20673e-08
5.10705e-08
5.01401e-08
4.92761e-08
4.84776e-08
4.77425e-08
4.70685e-08
4.64526e-08
4.58913e-08
4.53812e-08
4.49186e-08
4.44999e-08
4.41217e-08
4.37808e-08
4.34743e-08
4.31994e-08
4.29539e-08
4.27358e-08
4.25432e-08
4.23749e-08
4.22296e-08
4.21065e-08
4.20048e-08
4.19239e-08
4.18637e-08
4.18236e-08
4.18036e-08
5.32228e-08
5.21557e-08
5.11541e-08
5.02192e-08
4.9351e-08
4.85485e-08
4.78098e-08
4.71326e-08
4.65137e-08
4.59498e-08
4.54374e-08
4.49728e-08
4.45525e-08
4.4173e-08
4.38309e-08
4.35235e-08
4.32479e-08
4.30018e-08
4.27832e-08
4.25903e-08
4.24217e-08
4.22762e-08
4.2153e-08
4.20512e-08
4.19703e-08
4.191e-08
4.18699e-08
4.18499e-08
5.33129e-08
5.22412e-08
5.12351e-08
5.0296e-08
4.94237e-08
4.86175e-08
4.78754e-08
4.7195e-08
4.65734e-08
4.6007e-08
4.54925e-08
4.50261e-08
4.46042e-08
4.42233e-08
4.38803e-08
4.35719e-08
4.32956e-08
4.3049e-08
4.28299e-08
4.26367e-08
4.24679e-08
4.23222e-08
4.21988e-08
4.2097e-08
4.2016e-08
4.19557e-08
4.19156e-08
4.18956e-08
5.33999e-08
5.23238e-08
5.13135e-08
5.03702e-08
4.94942e-08
4.86844e-08
4.79391e-08
4.72558e-08
4.66315e-08
4.60629e-08
4.55464e-08
4.50782e-08
4.46549e-08
4.42728e-08
4.39287e-08
4.36195e-08
4.33425e-08
4.30953e-08
4.28759e-08
4.26823e-08
4.25133e-08
4.23675e-08
4.22439e-08
4.2142e-08
4.2061e-08
4.20006e-08
4.19605e-08
4.19404e-08
5.34837e-08
5.24034e-08
5.13891e-08
5.04421e-08
4.95624e-08
4.87493e-08
4.8001e-08
4.7315e-08
4.66882e-08
4.61174e-08
4.5599e-08
4.51292e-08
4.47045e-08
4.43212e-08
4.39761e-08
4.36662e-08
4.33885e-08
4.31409e-08
4.2921e-08
4.27272e-08
4.25578e-08
4.24119e-08
4.22882e-08
4.21862e-08
4.21051e-08
4.20447e-08
4.20045e-08
4.19845e-08
5.35644e-08
5.24801e-08
5.1462e-08
5.05114e-08
4.96284e-08
4.88122e-08
4.8061e-08
4.73724e-08
4.67434e-08
4.61705e-08
4.56503e-08
4.5179e-08
4.47529e-08
4.43686e-08
4.40226e-08
4.37118e-08
4.34336e-08
4.31854e-08
4.29652e-08
4.27711e-08
4.26015e-08
4.24554e-08
4.23316e-08
4.22295e-08
4.21484e-08
4.20879e-08
4.20477e-08
4.20277e-08
5.36419e-08
5.25539e-08
5.15323e-08
5.05783e-08
4.96921e-08
4.8873e-08
4.81191e-08
4.74281e-08
4.67969e-08
4.62221e-08
4.57003e-08
4.52275e-08
4.48002e-08
4.44148e-08
4.40679e-08
4.37565e-08
4.34777e-08
4.3229e-08
4.30084e-08
4.2814e-08
4.26442e-08
4.24979e-08
4.2374e-08
4.22718e-08
4.21906e-08
4.21301e-08
4.20899e-08
4.20698e-08
5.37163e-08
5.26249e-08
5.15998e-08
5.06427e-08
4.97536e-08
4.89317e-08
4.81753e-08
4.7482e-08
4.68488e-08
4.62722e-08
4.57488e-08
4.52747e-08
4.48462e-08
4.44598e-08
4.41121e-08
4.38e-08
4.35207e-08
4.32716e-08
4.30506e-08
4.28559e-08
4.26859e-08
4.25394e-08
4.24154e-08
4.23131e-08
4.22319e-08
4.21713e-08
4.21311e-08
4.2111e-08
5.37877e-08
5.26929e-08
5.16647e-08
5.07046e-08
4.98127e-08
4.89883e-08
4.82295e-08
4.75341e-08
4.6899e-08
4.63208e-08
4.57958e-08
4.53204e-08
4.48909e-08
4.45036e-08
4.41551e-08
4.38424e-08
4.35625e-08
4.3313e-08
4.30917e-08
4.28967e-08
4.27265e-08
4.25798e-08
4.24557e-08
4.23533e-08
4.2272e-08
4.22114e-08
4.21711e-08
4.21511e-08
5.38559e-08
5.2758e-08
5.17269e-08
5.0764e-08
4.98695e-08
4.90427e-08
4.82818e-08
4.75844e-08
4.69474e-08
4.63677e-08
4.58414e-08
4.53648e-08
4.49342e-08
4.4546e-08
4.41968e-08
4.38835e-08
4.36031e-08
4.33532e-08
4.31315e-08
4.29363e-08
4.27659e-08
4.26191e-08
4.24949e-08
4.23923e-08
4.2311e-08
4.22503e-08
4.221e-08
4.219e-08
5.39211e-08
5.28203e-08
5.17865e-08
5.0821e-08
4.9924e-08
4.9095e-08
4.8332e-08
4.76327e-08
4.69942e-08
4.64129e-08
4.58853e-08
4.54076e-08
4.49761e-08
4.45871e-08
4.42372e-08
4.39233e-08
4.36424e-08
4.33921e-08
4.31702e-08
4.29747e-08
4.28041e-08
4.26571e-08
4.25328e-08
4.24302e-08
4.23487e-08
4.2288e-08
4.22477e-08
4.22276e-08
5.39832e-08
5.28798e-08
5.18433e-08
5.08754e-08
4.99762e-08
4.91451e-08
4.83802e-08
4.76792e-08
4.70391e-08
4.64565e-08
4.59277e-08
4.54489e-08
4.50165e-08
4.46267e-08
4.42762e-08
4.39617e-08
4.36804e-08
4.34298e-08
4.32075e-08
4.30118e-08
4.2841e-08
4.26939e-08
4.25694e-08
4.24667e-08
4.23852e-08
4.23245e-08
4.22841e-08
4.2264e-08
5.40423e-08
5.29363e-08
5.18975e-08
5.09273e-08
5.00261e-08
4.9193e-08
4.84263e-08
4.77237e-08
4.70822e-08
4.64983e-08
4.59684e-08
4.54887e-08
4.50554e-08
4.46649e-08
4.43138e-08
4.39988e-08
4.3717e-08
4.3466e-08
4.32435e-08
4.30475e-08
4.28766e-08
4.27293e-08
4.26047e-08
4.25019e-08
4.24204e-08
4.23596e-08
4.23192e-08
4.22991e-08
5.40984e-08
5.29901e-08
5.1949e-08
5.09768e-08
5.00736e-08
4.92386e-08
4.84704e-08
4.77663e-08
4.71234e-08
4.65383e-08
4.60074e-08
4.55267e-08
4.50927e-08
4.47015e-08
4.43498e-08
4.40343e-08
4.37522e-08
4.35008e-08
4.3278e-08
4.30818e-08
4.29107e-08
4.27633e-08
4.26386e-08
4.25357e-08
4.24541e-08
4.23933e-08
4.23529e-08
4.23327e-08
5.41515e-08
5.3041e-08
5.19979e-08
5.10237e-08
5.01187e-08
4.92821e-08
4.85123e-08
4.78068e-08
4.71627e-08
4.65766e-08
4.60446e-08
4.55631e-08
4.51283e-08
4.47366e-08
4.43843e-08
4.40684e-08
4.37858e-08
4.35342e-08
4.33111e-08
4.31147e-08
4.29434e-08
4.27959e-08
4.2671e-08
4.25681e-08
4.24864e-08
4.24255e-08
4.23851e-08
4.23649e-08
5.42015e-08
5.30891e-08
5.20441e-08
5.10681e-08
5.01614e-08
4.93233e-08
4.85521e-08
4.78454e-08
4.72001e-08
4.66129e-08
4.60801e-08
4.55978e-08
4.51623e-08
4.47699e-08
4.44172e-08
4.41008e-08
4.38179e-08
4.3566e-08
4.33426e-08
4.31461e-08
4.29746e-08
4.28269e-08
4.2702e-08
4.25989e-08
4.25172e-08
4.24563e-08
4.24158e-08
4.23956e-08
5.42487e-08
5.31343e-08
5.20876e-08
5.111e-08
5.02017e-08
4.93622e-08
4.85897e-08
4.78818e-08
4.72355e-08
4.66474e-08
4.61137e-08
4.56307e-08
4.51946e-08
4.48016e-08
4.44484e-08
4.41316e-08
4.38484e-08
4.35962e-08
4.33726e-08
4.31758e-08
4.30042e-08
4.28564e-08
4.27313e-08
4.26282e-08
4.25464e-08
4.24855e-08
4.2445e-08
4.24248e-08
5.42928e-08
5.31768e-08
5.21284e-08
5.11493e-08
5.02397e-08
4.93988e-08
4.86251e-08
4.79162e-08
4.72689e-08
4.66799e-08
4.61454e-08
4.56618e-08
4.5225e-08
4.48316e-08
4.44779e-08
4.41608e-08
4.38773e-08
4.36247e-08
4.3401e-08
4.3204e-08
4.30322e-08
4.28843e-08
4.27591e-08
4.26559e-08
4.25741e-08
4.25131e-08
4.24725e-08
4.24523e-08
5.4334e-08
5.32164e-08
5.21666e-08
5.11861e-08
5.02752e-08
4.94331e-08
4.86584e-08
4.79484e-08
4.73002e-08
4.67104e-08
4.61753e-08
4.5691e-08
4.52537e-08
4.48598e-08
4.45057e-08
4.41882e-08
4.39044e-08
4.36516e-08
4.34276e-08
4.32305e-08
4.30585e-08
4.29105e-08
4.27853e-08
4.2682e-08
4.26001e-08
4.2539e-08
4.24985e-08
4.24783e-08
5.43722e-08
5.32532e-08
5.22021e-08
5.12203e-08
5.03082e-08
4.94651e-08
4.86893e-08
4.79785e-08
4.73295e-08
4.67389e-08
4.62031e-08
4.57183e-08
4.52805e-08
4.48861e-08
4.45317e-08
4.42139e-08
4.39298e-08
4.36768e-08
4.34526e-08
4.32553e-08
4.30832e-08
4.2935e-08
4.28097e-08
4.27064e-08
4.26244e-08
4.25633e-08
4.25227e-08
4.25025e-08
5.44075e-08
5.32872e-08
5.22349e-08
5.12519e-08
5.03388e-08
4.94947e-08
4.8718e-08
4.80063e-08
4.73566e-08
4.67654e-08
4.6229e-08
4.57436e-08
4.53054e-08
4.49106e-08
4.45558e-08
4.42377e-08
4.39534e-08
4.37001e-08
4.34758e-08
4.32783e-08
4.31061e-08
4.29578e-08
4.28324e-08
4.2729e-08
4.2647e-08
4.25859e-08
4.25453e-08
4.2525e-08
5.44398e-08
5.33184e-08
5.22649e-08
5.1281e-08
5.03669e-08
4.95219e-08
4.87444e-08
4.8032e-08
4.73816e-08
4.67898e-08
4.62529e-08
4.5767e-08
4.53284e-08
4.49332e-08
4.45781e-08
4.42597e-08
4.39751e-08
4.37217e-08
4.34972e-08
4.32996e-08
4.31272e-08
4.29789e-08
4.28534e-08
4.27499e-08
4.26679e-08
4.26067e-08
4.25661e-08
4.25458e-08
5.44692e-08
5.33468e-08
5.22923e-08
5.13075e-08
5.03925e-08
4.95468e-08
4.87685e-08
4.80554e-08
4.74044e-08
4.68121e-08
4.62747e-08
4.57884e-08
4.53493e-08
4.49539e-08
4.45985e-08
4.42799e-08
4.3995e-08
4.37414e-08
4.35167e-08
4.3319e-08
4.31466e-08
4.29981e-08
4.28726e-08
4.2769e-08
4.26869e-08
4.26257e-08
4.25851e-08
4.25648e-08
5.44956e-08
5.33723e-08
5.2317e-08
5.13313e-08
5.04156e-08
4.95692e-08
4.87903e-08
4.80766e-08
4.7425e-08
4.68322e-08
4.62944e-08
4.58077e-08
4.53683e-08
4.49726e-08
4.46169e-08
4.42981e-08
4.40131e-08
4.37593e-08
4.35344e-08
4.33366e-08
4.31641e-08
4.30155e-08
4.28899e-08
4.27863e-08
4.27042e-08
4.26429e-08
4.26023e-08
4.2582e-08
5.45191e-08
5.3395e-08
5.2339e-08
5.13526e-08
5.04362e-08
4.95891e-08
4.88097e-08
4.80955e-08
4.74434e-08
4.68502e-08
4.6312e-08
4.58249e-08
4.53853e-08
4.49893e-08
4.46334e-08
4.43143e-08
4.40291e-08
4.37752e-08
4.35503e-08
4.33523e-08
4.31797e-08
4.30311e-08
4.29054e-08
4.28018e-08
4.27196e-08
4.26583e-08
4.26176e-08
4.25973e-08
5.45397e-08
5.34149e-08
5.23582e-08
5.13712e-08
5.04542e-08
4.96066e-08
4.88267e-08
4.8112e-08
4.74596e-08
4.6866e-08
4.63274e-08
4.58401e-08
4.54002e-08
4.50039e-08
4.46478e-08
4.43286e-08
4.40433e-08
4.37892e-08
4.35641e-08
4.33661e-08
4.31934e-08
4.30447e-08
4.2919e-08
4.28153e-08
4.27331e-08
4.26718e-08
4.26311e-08
4.26108e-08
5.45574e-08
5.3432e-08
5.23747e-08
5.13872e-08
5.04697e-08
4.96216e-08
4.88413e-08
4.81262e-08
4.74735e-08
4.68795e-08
4.63407e-08
4.58531e-08
4.5413e-08
4.50165e-08
4.46603e-08
4.43409e-08
4.40554e-08
4.38013e-08
4.35761e-08
4.3378e-08
4.32052e-08
4.30565e-08
4.29307e-08
4.2827e-08
4.27447e-08
4.26834e-08
4.26427e-08
4.26224e-08
5.45721e-08
5.34462e-08
5.23885e-08
5.14005e-08
5.04826e-08
4.96342e-08
4.88535e-08
4.81381e-08
4.74851e-08
4.68909e-08
4.63518e-08
4.5864e-08
4.54237e-08
4.50271e-08
4.46707e-08
4.43512e-08
4.40656e-08
4.38113e-08
4.35861e-08
4.33879e-08
4.32151e-08
4.30663e-08
4.29404e-08
4.28367e-08
4.27544e-08
4.26931e-08
4.26524e-08
4.26321e-08
5.45838e-08
5.34576e-08
5.23995e-08
5.14112e-08
5.0493e-08
4.96442e-08
4.88633e-08
4.81477e-08
4.74944e-08
4.68999e-08
4.63607e-08
4.58727e-08
4.54323e-08
4.50355e-08
4.4679e-08
4.43594e-08
4.40738e-08
4.38194e-08
4.35941e-08
4.33958e-08
4.3223e-08
4.30741e-08
4.29483e-08
4.28445e-08
4.27622e-08
4.27009e-08
4.26601e-08
4.26398e-08
5.45926e-08
5.34661e-08
5.24077e-08
5.14192e-08
5.05008e-08
4.96518e-08
4.88706e-08
4.81548e-08
4.75013e-08
4.69068e-08
4.63674e-08
4.58793e-08
4.54387e-08
4.50419e-08
4.46853e-08
4.43656e-08
4.40799e-08
4.38255e-08
4.36001e-08
4.34018e-08
4.32289e-08
4.30801e-08
4.29542e-08
4.28504e-08
4.27681e-08
4.27067e-08
4.2666e-08
4.26457e-08
5.45985e-08
5.34718e-08
5.24133e-08
5.14245e-08
5.05059e-08
4.96568e-08
4.88755e-08
4.81596e-08
4.7506e-08
4.69113e-08
4.63718e-08
4.58837e-08
4.5443e-08
4.50461e-08
4.46895e-08
4.43697e-08
4.4084e-08
4.38295e-08
4.36041e-08
4.34058e-08
4.32329e-08
4.3084e-08
4.29581e-08
4.28543e-08
4.2772e-08
4.27106e-08
4.26699e-08
4.26496e-08
5.46015e-08
5.34746e-08
5.2416e-08
5.14272e-08
5.05085e-08
4.96594e-08
4.8878e-08
4.8162e-08
4.75083e-08
4.69136e-08
4.63741e-08
4.58859e-08
4.54452e-08
4.50483e-08
4.46916e-08
4.43718e-08
4.4086e-08
4.38316e-08
4.36062e-08
4.34078e-08
4.32349e-08
4.3086e-08
4.29601e-08
4.28563e-08
4.27739e-08
4.27126e-08
4.26718e-08
4.26515e-08
)
;

boundaryField
{
    bc-2
    {
        type            empty;
    }
    bc-3
    {
        type            empty;
    }
    bottom
    {
        type            zeroGradient;
    }
    leftSide
    {
        type            zeroGradient;
    }
    naturalSurface
    {
        type            zeroGradient;
    }
    rightSide
    {
        type            zeroGradient;
    }
    slopesurface
    {
        type            zeroGradient;
    }
    subGradeSurface
    {
        type            zeroGradient;
    }
}


// ************************************************************************* //
