# Supplementary material for: A finite volume-based model for the hydrothermal behavior of soil under freeze–thaw cycles
Source: PLoS One. 2021 Jun 3;16(6):e0252680. doi: 10.1371/journal.pone.0252680 (PMC8174737; doi:10.1371/journal.pone.0252680)
Supplement: S1 Data — (ZIP) [file pone.0252680.s001.zip › Data at equal time interval/3.55104e+08/Kg]

/*--------------------------------*- C++ -*----------------------------------*\
| =========                 |                                                 |
| \\      /  F ield         | OpenFOAM: The Open Source CFD Toolbox           |
|  \\    /   O peration     | Version:  2.4.0                                 |
|   \\  /    A nd           | Web:      www.OpenFOAM.org                      |
|    \\/     M anipulation  |                                                 |
\*---------------------------------------------------------------------------*/
FoamFile
{
    version     2.0;
    format      ascii;
    class       volVectorField;
    location    "3.55104e+08";
    object      Kg;
}
// * * * * * * * * * * * * * * * * * * * * * * * * * * * * * * * * * * * * * //

dimensions      [0 1 -1 0 0 0 0];

internalField   nonuniform List<vector> 
9554
(
(0 -7.86091e-08 0)
(0 -7.84533e-08 0)
(0 -7.81438e-08 0)
(0 -7.76842e-08 0)
(0 -7.70803e-08 0)
(0 -7.63395e-08 0)
(0 -7.54708e-08 0)
(0 -7.44846e-08 0)
(0 -7.33927e-08 0)
(0 -7.22077e-08 0)
(0 -7.09433e-08 0)
(0 -6.96136e-08 0)
(0 -6.82332e-08 0)
(0 -6.68165e-08 0)
(0 -6.5378e-08 0)
(0 -6.39315e-08 0)
(0 -6.24905e-08 0)
(0 -6.10671e-08 0)
(0 -5.96727e-08 0)
(0 -5.83174e-08 0)
(0 -5.701e-08 0)
(0 -5.57576e-08 0)
(0 -7.86043e-08 0)
(0 -7.84486e-08 0)
(0 -7.81391e-08 0)
(0 -7.76795e-08 0)
(0 -7.70757e-08 0)
(0 -7.6335e-08 0)
(0 -7.54663e-08 0)
(0 -7.44802e-08 0)
(0 -7.33883e-08 0)
(0 -7.22034e-08 0)
(0 -7.09391e-08 0)
(0 -6.96095e-08 0)
(0 -6.82292e-08 0)
(0 -6.68126e-08 0)
(0 -6.53742e-08 0)
(0 -6.39279e-08 0)
(0 -6.24869e-08 0)
(0 -6.10636e-08 0)
(0 -5.96694e-08 0)
(0 -5.83142e-08 0)
(0 -5.70068e-08 0)
(0 -5.57545e-08 0)
(0 -7.85949e-08 0)
(0 -7.84392e-08 0)
(0 -7.81297e-08 0)
(0 -7.76702e-08 0)
(0 -7.70665e-08 0)
(0 -7.63258e-08 0)
(0 -7.54573e-08 0)
(0 -7.44713e-08 0)
(0 -7.33796e-08 0)
(0 -7.21948e-08 0)
(0 -7.09307e-08 0)
(0 -6.96013e-08 0)
(0 -6.82211e-08 0)
(0 -6.68048e-08 0)
(0 -6.53666e-08 0)
(0 -6.39205e-08 0)
(0 -6.24797e-08 0)
(0 -6.10567e-08 0)
(0 -5.96626e-08 0)
(0 -5.83077e-08 0)
(0 -5.70005e-08 0)
(0 -5.57484e-08 0)
(0 -7.85807e-08 0)
(0 -7.8425e-08 0)
(0 -7.81156e-08 0)
(0 -7.76562e-08 0)
(0 -7.70526e-08 0)
(0 -7.63121e-08 0)
(0 -7.54437e-08 0)
(0 -7.44579e-08 0)
(0 -7.33664e-08 0)
(0 -7.21819e-08 0)
(0 -7.09181e-08 0)
(0 -6.95889e-08 0)
(0 -6.82091e-08 0)
(0 -6.6793e-08 0)
(0 -6.53551e-08 0)
(0 -6.39094e-08 0)
(0 -6.24689e-08 0)
(0 -6.10462e-08 0)
(0 -5.96525e-08 0)
(0 -5.82979e-08 0)
(0 -5.6991e-08 0)
(0 -5.57393e-08 0)
(0 -7.85617e-08 0)
(0 -7.84061e-08 0)
(0 -7.80967e-08 0)
(0 -7.76375e-08 0)
(0 -7.7034e-08 0)
(0 -7.62937e-08 0)
(0 -7.54256e-08 0)
(0 -7.44401e-08 0)
(0 -7.33488e-08 0)
(0 -7.21647e-08 0)
(0 -7.09012e-08 0)
(0 -6.95724e-08 0)
(0 -6.8193e-08 0)
(0 -6.67773e-08 0)
(0 -6.53399e-08 0)
(0 -6.38945e-08 0)
(0 -6.24546e-08 0)
(0 -6.10323e-08 0)
(0 -5.9639e-08 0)
(0 -5.82848e-08 0)
(0 -5.69784e-08 0)
(0 -5.57271e-08 0)
(0 -7.85379e-08 0)
(0 -7.83823e-08 0)
(0 -7.80731e-08 0)
(0 -7.7614e-08 0)
(0 -7.70107e-08 0)
(0 -7.62707e-08 0)
(0 -7.54028e-08 0)
(0 -7.44177e-08 0)
(0 -7.33268e-08 0)
(0 -7.21431e-08 0)
(0 -7.088e-08 0)
(0 -6.95518e-08 0)
(0 -6.81728e-08 0)
(0 -6.67577e-08 0)
(0 -6.53208e-08 0)
(0 -6.3876e-08 0)
(0 -6.24366e-08 0)
(0 -6.10149e-08 0)
(0 -5.96222e-08 0)
(0 -5.82685e-08 0)
(0 -5.69626e-08 0)
(0 -5.57118e-08 0)
(0 -7.85093e-08 0)
(0 -7.83538e-08 0)
(0 -7.80446e-08 0)
(0 -7.75857e-08 0)
(0 -7.69827e-08 0)
(0 -7.6243e-08 0)
(0 -7.53755e-08 0)
(0 -7.43907e-08 0)
(0 -7.33003e-08 0)
(0 -7.21171e-08 0)
(0 -7.08546e-08 0)
(0 -6.95269e-08 0)
(0 -6.81485e-08 0)
(0 -6.67341e-08 0)
(0 -6.52978e-08 0)
(0 -6.38537e-08 0)
(0 -6.24149e-08 0)
(0 -6.09939e-08 0)
(0 -5.96019e-08 0)
(0 -5.82489e-08 0)
(0 -5.69437e-08 0)
(0 -5.56935e-08 0)
(0 -7.84758e-08 0)
(0 -7.83203e-08 0)
(0 -7.80113e-08 0)
(0 -7.75526e-08 0)
(0 -7.69499e-08 0)
(0 -7.62105e-08 0)
(0 -7.53434e-08 0)
(0 -7.43591e-08 0)
(0 -7.32693e-08 0)
(0 -7.20866e-08 0)
(0 -7.08248e-08 0)
(0 -6.94978e-08 0)
(0 -6.81201e-08 0)
(0 -6.67064e-08 0)
(0 -6.52709e-08 0)
(0 -6.38276e-08 0)
(0 -6.23896e-08 0)
(0 -6.09694e-08 0)
(0 -5.95782e-08 0)
(0 -5.8226e-08 0)
(0 -5.69216e-08 0)
(0 -5.56721e-08 0)
(0 -7.84373e-08 0)
(0 -7.82819e-08 0)
(0 -7.79731e-08 0)
(0 -7.75146e-08 0)
(0 -7.69122e-08 0)
(0 -7.61732e-08 0)
(0 -7.53067e-08 0)
(0 -7.43229e-08 0)
(0 -7.32337e-08 0)
(0 -7.20517e-08 0)
(0 -7.07906e-08 0)
(0 -6.94644e-08 0)
(0 -6.80876e-08 0)
(0 -6.66747e-08 0)
(0 -6.52401e-08 0)
(0 -6.37977e-08 0)
(0 -6.23607e-08 0)
(0 -6.09414e-08 0)
(0 -5.95511e-08 0)
(0 -5.81998e-08 0)
(0 -5.68963e-08 0)
(0 -5.56477e-08 0)
(0 -7.83938e-08 0)
(0 -7.82385e-08 0)
(0 -7.79299e-08 0)
(0 -7.74717e-08 0)
(0 -7.68697e-08 0)
(0 -7.61311e-08 0)
(0 -7.52651e-08 0)
(0 -7.4282e-08 0)
(0 -7.31935e-08 0)
(0 -7.20123e-08 0)
(0 -7.07519e-08 0)
(0 -6.94266e-08 0)
(0 -6.80508e-08 0)
(0 -6.66389e-08 0)
(0 -6.52053e-08 0)
(0 -6.3764e-08 0)
(0 -6.2328e-08 0)
(0 -6.09098e-08 0)
(0 -5.95205e-08 0)
(0 -5.81703e-08 0)
(0 -5.68678e-08 0)
(0 -5.56202e-08 0)
(0 -7.83452e-08 0)
(0 -7.819e-08 0)
(0 -7.78816e-08 0)
(0 -7.74238e-08 0)
(0 -7.68221e-08 0)
(0 -7.60841e-08 0)
(0 -7.52187e-08 0)
(0 -7.42363e-08 0)
(0 -7.31485e-08 0)
(0 -7.19682e-08 0)
(0 -7.07088e-08 0)
(0 -6.93845e-08 0)
(0 -6.80097e-08 0)
(0 -6.6599e-08 0)
(0 -6.51665e-08 0)
(0 -6.37263e-08 0)
(0 -6.22916e-08 0)
(0 -6.08745e-08 0)
(0 -5.94865e-08 0)
(0 -5.81375e-08 0)
(0 -5.68361e-08 0)
(0 -5.55896e-08 0)
(0 -7.82915e-08 0)
(0 -7.81364e-08 0)
(0 -7.78282e-08 0)
(0 -7.73707e-08 0)
(0 -7.67696e-08 0)
(0 -7.60321e-08 0)
(0 -7.51674e-08 0)
(0 -7.41857e-08 0)
(0 -7.30989e-08 0)
(0 -7.19195e-08 0)
(0 -7.06612e-08 0)
(0 -6.9338e-08 0)
(0 -6.79644e-08 0)
(0 -6.65549e-08 0)
(0 -6.51237e-08 0)
(0 -6.36848e-08 0)
(0 -6.22514e-08 0)
(0 -6.08357e-08 0)
(0 -5.9449e-08 0)
(0 -5.81013e-08 0)
(0 -5.68012e-08 0)
(0 -5.5556e-08 0)
(0 -7.82326e-08 0)
(0 -7.80777e-08 0)
(0 -7.77697e-08 0)
(0 -7.73126e-08 0)
(0 -7.6712e-08 0)
(0 -7.59751e-08 0)
(0 -7.51111e-08 0)
(0 -7.41303e-08 0)
(0 -7.30444e-08 0)
(0 -7.18661e-08 0)
(0 -7.06089e-08 0)
(0 -6.9287e-08 0)
(0 -6.79147e-08 0)
(0 -6.65065e-08 0)
(0 -6.50768e-08 0)
(0 -6.36393e-08 0)
(0 -6.22074e-08 0)
(0 -6.07932e-08 0)
(0 -5.94079e-08 0)
(0 -5.80617e-08 0)
(0 -5.6763e-08 0)
(0 -5.55192e-08 0)
(0 -7.81685e-08 0)
(0 -7.80137e-08 0)
(0 -7.7706e-08 0)
(0 -7.72493e-08 0)
(0 -7.66492e-08 0)
(0 -7.5913e-08 0)
(0 -7.50498e-08 0)
(0 -7.407e-08 0)
(0 -7.29851e-08 0)
(0 -7.18079e-08 0)
(0 -7.0552e-08 0)
(0 -6.92314e-08 0)
(0 -6.78605e-08 0)
(0 -6.64539e-08 0)
(0 -6.50257e-08 0)
(0 -6.35898e-08 0)
(0 -6.21595e-08 0)
(0 -6.07469e-08 0)
(0 -5.93633e-08 0)
(0 -5.80187e-08 0)
(0 -5.67216e-08 0)
(0 -5.54794e-08 0)
(0 -7.80991e-08 0)
(0 -7.79445e-08 0)
(0 -7.76371e-08 0)
(0 -7.71808e-08 0)
(0 -7.65813e-08 0)
(0 -7.58458e-08 0)
(0 -7.49835e-08 0)
(0 -7.40046e-08 0)
(0 -7.29209e-08 0)
(0 -7.1745e-08 0)
(0 -7.04904e-08 0)
(0 -6.91712e-08 0)
(0 -6.78019e-08 0)
(0 -6.63969e-08 0)
(0 -6.49704e-08 0)
(0 -6.35363e-08 0)
(0 -6.21077e-08 0)
(0 -6.0697e-08 0)
(0 -5.93152e-08 0)
(0 -5.79723e-08 0)
(0 -5.6677e-08 0)
(0 -5.54364e-08 0)
(0 -7.80244e-08 0)
(0 -7.78699e-08 0)
(0 -7.75629e-08 0)
(0 -7.71071e-08 0)
(0 -7.65081e-08 0)
(0 -7.57735e-08 0)
(0 -7.49121e-08 0)
(0 -7.39342e-08 0)
(0 -7.28517e-08 0)
(0 -7.16771e-08 0)
(0 -7.0424e-08 0)
(0 -6.91064e-08 0)
(0 -6.77388e-08 0)
(0 -6.63355e-08 0)
(0 -6.49109e-08 0)
(0 -6.34787e-08 0)
(0 -6.2052e-08 0)
(0 -6.06432e-08 0)
(0 -5.92634e-08 0)
(0 -5.79224e-08 0)
(0 -5.6629e-08 0)
(0 -5.53903e-08 0)
(0 -7.79445e-08 0)
(0 -7.77901e-08 0)
(0 -7.74834e-08 0)
(0 -7.70281e-08 0)
(0 -7.64298e-08 0)
(0 -7.56959e-08 0)
(0 -7.48355e-08 0)
(0 -7.38588e-08 0)
(0 -7.27775e-08 0)
(0 -7.16044e-08 0)
(0 -7.03528e-08 0)
(0 -6.90369e-08 0)
(0 -6.76711e-08 0)
(0 -6.62697e-08 0)
(0 -6.48471e-08 0)
(0 -6.34169e-08 0)
(0 -6.19923e-08 0)
(0 -6.05856e-08 0)
(0 -5.92079e-08 0)
(0 -5.78691e-08 0)
(0 -5.65778e-08 0)
(0 -5.53411e-08 0)
(0 -7.78592e-08 0)
(0 -7.7705e-08 0)
(0 -7.73986e-08 0)
(0 -7.69438e-08 0)
(0 -7.63462e-08 0)
(0 -7.56132e-08 0)
(0 -7.47538e-08 0)
(0 -7.37783e-08 0)
(0 -7.26984e-08 0)
(0 -7.15267e-08 0)
(0 -7.02768e-08 0)
(0 -6.89627e-08 0)
(0 -6.75988e-08 0)
(0 -6.61994e-08 0)
(0 -6.47789e-08 0)
(0 -6.33509e-08 0)
(0 -6.19286e-08 0)
(0 -6.05242e-08 0)
(0 -5.91488e-08 0)
(0 -5.78122e-08 0)
(0 -5.65232e-08 0)
(0 -5.52886e-08 0)
(0 -7.77687e-08 0)
(0 -7.76147e-08 0)
(0 -7.73087e-08 0)
(0 -7.68544e-08 0)
(0 -7.62575e-08 0)
(0 -7.55254e-08 0)
(0 -7.4667e-08 0)
(0 -7.36927e-08 0)
(0 -7.26142e-08 0)
(0 -7.14441e-08 0)
(0 -7.01959e-08 0)
(0 -6.88837e-08 0)
(0 -6.75218e-08 0)
(0 -6.61246e-08 0)
(0 -6.47063e-08 0)
(0 -6.32807e-08 0)
(0 -6.18608e-08 0)
(0 -6.04589e-08 0)
(0 -5.90859e-08 0)
(0 -5.77518e-08 0)
(0 -5.64652e-08 0)
(0 -5.5233e-08 0)
(0 -7.76731e-08 0)
(0 -7.75193e-08 0)
(0 -7.72136e-08 0)
(0 -7.67598e-08 0)
(0 -7.61636e-08 0)
(0 -7.54324e-08 0)
(0 -7.4575e-08 0)
(0 -7.3602e-08 0)
(0 -7.2525e-08 0)
(0 -7.13565e-08 0)
(0 -7.01102e-08 0)
(0 -6.87999e-08 0)
(0 -6.74402e-08 0)
(0 -6.60452e-08 0)
(0 -6.46294e-08 0)
(0 -6.32062e-08 0)
(0 -6.17889e-08 0)
(0 -6.03896e-08 0)
(0 -5.90193e-08 0)
(0 -5.76878e-08 0)
(0 -5.64038e-08 0)
(0 -5.51742e-08 0)
(0 -7.75725e-08 0)
(0 -7.74188e-08 0)
(0 -7.71134e-08 0)
(0 -7.66602e-08 0)
(0 -7.60647e-08 0)
(0 -7.53344e-08 0)
(0 -7.44781e-08 0)
(0 -7.35064e-08 0)
(0 -7.24308e-08 0)
(0 -7.1264e-08 0)
(0 -7.00195e-08 0)
(0 -6.87113e-08 0)
(0 -6.73538e-08 0)
(0 -6.59613e-08 0)
(0 -6.45479e-08 0)
(0 -6.31275e-08 0)
(0 -6.17129e-08 0)
(0 -6.03163e-08 0)
(0 -5.89488e-08 0)
(0 -5.76202e-08 0)
(0 -5.6339e-08 0)
(0 -5.51121e-08 0)
(0 -7.7467e-08 0)
(0 -7.73135e-08 0)
(0 -7.70085e-08 0)
(0 -7.65557e-08 0)
(0 -7.59609e-08 0)
(0 -7.52314e-08 0)
(0 -7.43763e-08 0)
(0 -7.34058e-08 0)
(0 -7.23317e-08 0)
(0 -7.11666e-08 0)
(0 -6.9924e-08 0)
(0 -6.8618e-08 0)
(0 -6.72627e-08 0)
(0 -6.58727e-08 0)
(0 -6.4462e-08 0)
(0 -6.30443e-08 0)
(0 -6.16326e-08 0)
(0 -6.0239e-08 0)
(0 -5.88745e-08 0)
(0 -5.7549e-08 0)
(0 -5.62707e-08 0)
(0 -5.50468e-08 0)
(0 -7.7357e-08 0)
(0 -7.72036e-08 0)
(0 -7.68989e-08 0)
(0 -7.64466e-08 0)
(0 -7.58525e-08 0)
(0 -7.51238e-08 0)
(0 -7.42697e-08 0)
(0 -7.33004e-08 0)
(0 -7.22278e-08 0)
(0 -7.10644e-08 0)
(0 -6.98237e-08 0)
(0 -6.85198e-08 0)
(0 -6.7167e-08 0)
(0 -6.57795e-08 0)
(0 -6.43716e-08 0)
(0 -6.29568e-08 0)
(0 -6.15481e-08 0)
(0 -6.01577e-08 0)
(0 -5.87964e-08 0)
(0 -5.7474e-08 0)
(0 -5.61989e-08 0)
(0 -5.49782e-08 0)
(0 -7.72427e-08 0)
(0 -7.70895e-08 0)
(0 -7.6785e-08 0)
(0 -7.63331e-08 0)
(0 -7.57396e-08 0)
(0 -7.50117e-08 0)
(0 -7.41585e-08 0)
(0 -7.31904e-08 0)
(0 -7.21192e-08 0)
(0 -7.09575e-08 0)
(0 -6.97187e-08 0)
(0 -6.8417e-08 0)
(0 -6.70665e-08 0)
(0 -6.56817e-08 0)
(0 -6.42766e-08 0)
(0 -6.28648e-08 0)
(0 -6.14594e-08 0)
(0 -6.00722e-08 0)
(0 -5.87143e-08 0)
(0 -5.73953e-08 0)
(0 -5.61236e-08 0)
(0 -5.49062e-08 0)
(0 -7.71245e-08 0)
(0 -7.69714e-08 0)
(0 -7.66672e-08 0)
(0 -7.62157e-08 0)
(0 -7.56225e-08 0)
(0 -7.48953e-08 0)
(0 -7.4043e-08 0)
(0 -7.3076e-08 0)
(0 -7.20061e-08 0)
(0 -7.0846e-08 0)
(0 -6.96091e-08 0)
(0 -6.83095e-08 0)
(0 -6.69614e-08 0)
(0 -6.55793e-08 0)
(0 -6.41771e-08 0)
(0 -6.27685e-08 0)
(0 -6.13663e-08 0)
(0 -5.99826e-08 0)
(0 -5.86282e-08 0)
(0 -5.73128e-08 0)
(0 -5.60448e-08 0)
(0 -5.48309e-08 0)
(0 -7.70031e-08 0)
(0 -7.685e-08 0)
(0 -7.65459e-08 0)
(0 -7.60946e-08 0)
(0 -7.55018e-08 0)
(0 -7.47751e-08 0)
(0 -7.39234e-08 0)
(0 -7.29574e-08 0)
(0 -7.18887e-08 0)
(0 -7.073e-08 0)
(0 -6.94949e-08 0)
(0 -6.81974e-08 0)
(0 -6.68518e-08 0)
(0 -6.54723e-08 0)
(0 -6.40731e-08 0)
(0 -6.26677e-08 0)
(0 -6.1269e-08 0)
(0 -5.98889e-08 0)
(0 -5.85382e-08 0)
(0 -5.72266e-08 0)
(0 -5.59623e-08 0)
(0 -5.47522e-08 0)
(0 -7.68789e-08 0)
(0 -7.67258e-08 0)
(0 -7.64217e-08 0)
(0 -7.59705e-08 0)
(0 -7.53779e-08 0)
(0 -7.46515e-08 0)
(0 -7.38003e-08 0)
(0 -7.2835e-08 0)
(0 -7.17673e-08 0)
(0 -7.06099e-08 0)
(0 -6.93765e-08 0)
(0 -6.80809e-08 0)
(0 -6.67376e-08 0)
(0 -6.53609e-08 0)
(0 -6.39647e-08 0)
(0 -6.25626e-08 0)
(0 -6.11674e-08 0)
(0 -5.9791e-08 0)
(0 -5.84442e-08 0)
(0 -5.71365e-08 0)
(0 -5.58763e-08 0)
(0 -5.46702e-08 0)
(0 -7.67527e-08 0)
(0 -7.65996e-08 0)
(0 -7.62954e-08 0)
(0 -7.5844e-08 0)
(0 -7.52513e-08 0)
(0 -7.45249e-08 0)
(0 -7.3674e-08 0)
(0 -7.27091e-08 0)
(0 -7.16421e-08 0)
(0 -7.04858e-08 0)
(0 -6.92538e-08 0)
(0 -6.79602e-08 0)
(0 -6.66191e-08 0)
(0 -6.5245e-08 0)
(0 -6.38518e-08 0)
(0 -6.2453e-08 0)
(0 -6.10614e-08 0)
(0 -5.96889e-08 0)
(0 -5.83461e-08 0)
(0 -5.70426e-08 0)
(0 -5.57865e-08 0)
(0 -5.45847e-08 0)
(0 -7.66254e-08 0)
(0 -7.64722e-08 0)
(0 -7.61676e-08 0)
(0 -7.57159e-08 0)
(0 -7.51228e-08 0)
(0 -7.43961e-08 0)
(0 -7.3545e-08 0)
(0 -7.25802e-08 0)
(0 -7.15136e-08 0)
(0 -7.03581e-08 0)
(0 -6.91273e-08 0)
(0 -6.78353e-08 0)
(0 -6.64963e-08 0)
(0 -6.51247e-08 0)
(0 -6.37345e-08 0)
(0 -6.2339e-08 0)
(0 -6.09511e-08 0)
(0 -5.95826e-08 0)
(0 -5.8244e-08 0)
(0 -5.69448e-08 0)
(0 -5.56932e-08 0)
(0 -5.44957e-08 0)
(0 -7.64981e-08 0)
(0 -7.63446e-08 0)
(0 -7.60395e-08 0)
(0 -7.55871e-08 0)
(0 -7.49932e-08 0)
(0 -7.42657e-08 0)
(0 -7.3414e-08 0)
(0 -7.24488e-08 0)
(0 -7.13822e-08 0)
(0 -7.02271e-08 0)
(0 -6.89971e-08 0)
(0 -6.77065e-08 0)
(0 -6.63694e-08 0)
(0 -6.50002e-08 0)
(0 -6.36128e-08 0)
(0 -6.22207e-08 0)
(0 -6.08365e-08 0)
(0 -5.9472e-08 0)
(0 -5.81378e-08 0)
(0 -5.68431e-08 0)
(0 -5.55961e-08 0)
(0 -5.44033e-08 0)
(0 -7.63721e-08 0)
(0 -7.62181e-08 0)
(0 -7.59122e-08 0)
(0 -7.54586e-08 0)
(0 -7.48634e-08 0)
(0 -7.41346e-08 0)
(0 -7.32816e-08 0)
(0 -7.23155e-08 0)
(0 -7.12483e-08 0)
(0 -7.00931e-08 0)
(0 -6.88636e-08 0)
(0 -6.75739e-08 0)
(0 -6.62385e-08 0)
(0 -6.48715e-08 0)
(0 -6.34869e-08 0)
(0 -6.20981e-08 0)
(0 -6.07177e-08 0)
(0 -5.93573e-08 0)
(0 -5.80275e-08 0)
(0 -5.67375e-08 0)
(0 -5.54953e-08 0)
(0 -5.43074e-08 0)
(0 -7.62489e-08 0)
(0 -7.60942e-08 0)
(0 -7.57871e-08 0)
(0 -7.53317e-08 0)
(0 -7.47345e-08 0)
(0 -7.40036e-08 0)
(0 -7.31487e-08 0)
(0 -7.21809e-08 0)
(0 -7.11125e-08 0)
(0 -6.99566e-08 0)
(0 -6.8727e-08 0)
(0 -6.74379e-08 0)
(0 -6.61038e-08 0)
(0 -6.47388e-08 0)
(0 -6.33568e-08 0)
(0 -6.19712e-08 0)
(0 -6.05945e-08 0)
(0 -5.92384e-08 0)
(0 -5.79131e-08 0)
(0 -5.6628e-08 0)
(0 -5.53908e-08 0)
(0 -5.4208e-08 0)
(0 -7.61303e-08 0)
(0 -7.59746e-08 0)
(0 -7.56656e-08 0)
(0 -7.52078e-08 0)
(0 -7.46077e-08 0)
(0 -7.38738e-08 0)
(0 -7.30161e-08 0)
(0 -7.20457e-08 0)
(0 -7.09752e-08 0)
(0 -6.98179e-08 0)
(0 -6.85877e-08 0)
(0 -6.72987e-08 0)
(0 -6.59654e-08 0)
(0 -6.46021e-08 0)
(0 -6.32225e-08 0)
(0 -6.18401e-08 0)
(0 -6.04671e-08 0)
(0 -5.91152e-08 0)
(0 -5.77947e-08 0)
(0 -5.65145e-08 0)
(0 -5.52826e-08 0)
(0 -5.41051e-08 0)
(0 -7.60185e-08 0)
(0 -7.58614e-08 0)
(0 -7.55498e-08 0)
(0 -7.50885e-08 0)
(0 -7.44845e-08 0)
(0 -7.37464e-08 0)
(0 -7.28846e-08 0)
(0 -7.19106e-08 0)
(0 -7.08372e-08 0)
(0 -6.96776e-08 0)
(0 -6.84459e-08 0)
(0 -6.71565e-08 0)
(0 -6.58236e-08 0)
(0 -6.44616e-08 0)
(0 -6.30843e-08 0)
(0 -6.17048e-08 0)
(0 -6.03355e-08 0)
(0 -5.89879e-08 0)
(0 -5.76721e-08 0)
(0 -5.63971e-08 0)
(0 -5.51706e-08 0)
(0 -5.39986e-08 0)
(0 -7.59161e-08 0)
(0 -7.5757e-08 0)
(0 -7.54418e-08 0)
(0 -7.49757e-08 0)
(0 -7.43661e-08 0)
(0 -7.36224e-08 0)
(0 -7.27552e-08 0)
(0 -7.17764e-08 0)
(0 -7.06988e-08 0)
(0 -6.9536e-08 0)
(0 -6.83021e-08 0)
(0 -6.70115e-08 0)
(0 -6.56785e-08 0)
(0 -6.43174e-08 0)
(0 -6.2942e-08 0)
(0 -6.15653e-08 0)
(0 -6.01997e-08 0)
(0 -5.88564e-08 0)
(0 -5.75455e-08 0)
(0 -5.62758e-08 0)
(0 -5.50549e-08 0)
(0 -5.38887e-08 0)
(0 -7.58263e-08 0)
(0 -7.56644e-08 0)
(0 -7.5344e-08 0)
(0 -7.48713e-08 0)
(0 -7.42544e-08 0)
(0 -7.35032e-08 0)
(0 -7.26289e-08 0)
(0 -7.16437e-08 0)
(0 -7.05606e-08 0)
(0 -6.93935e-08 0)
(0 -6.81564e-08 0)
(0 -6.68639e-08 0)
(0 -6.55302e-08 0)
(0 -6.41696e-08 0)
(0 -6.27958e-08 0)
(0 -6.14218e-08 0)
(0 -6.00597e-08 0)
(0 -5.87207e-08 0)
(0 -5.74148e-08 0)
(0 -5.61506e-08 0)
(0 -5.49354e-08 0)
(0 -5.37753e-08 0)
(0 -7.57535e-08 0)
(0 -7.55873e-08 0)
(0 -7.52594e-08 0)
(0 -7.47775e-08 0)
(0 -7.41507e-08 0)
(0 -7.33898e-08 0)
(0 -7.25064e-08 0)
(0 -7.15131e-08 0)
(0 -7.04231e-08 0)
(0 -6.92504e-08 0)
(0 -6.80091e-08 0)
(0 -6.67139e-08 0)
(0 -6.53789e-08 0)
(0 -6.40183e-08 0)
(0 -6.26458e-08 0)
(0 -6.12742e-08 0)
(0 -5.99155e-08 0)
(0 -5.85809e-08 0)
(0 -5.728e-08 0)
(0 -5.60214e-08 0)
(0 -5.48123e-08 0)
(0 -5.36585e-08 0)
(0 -7.57032e-08 0)
(0 -7.553e-08 0)
(0 -7.51912e-08 0)
(0 -7.46964e-08 0)
(0 -7.40566e-08 0)
(0 -7.32832e-08 0)
(0 -7.23884e-08 0)
(0 -7.1385e-08 0)
(0 -7.02866e-08 0)
(0 -6.91069e-08 0)
(0 -6.78605e-08 0)
(0 -6.65616e-08 0)
(0 -6.52246e-08 0)
(0 -6.38635e-08 0)
(0 -6.24919e-08 0)
(0 -6.11225e-08 0)
(0 -5.97673e-08 0)
(0 -5.84369e-08 0)
(0 -5.71412e-08 0)
(0 -5.58884e-08 0)
(0 -5.46855e-08 0)
(0 -5.35382e-08 0)
(0 -7.56835e-08 0)
(0 -7.54982e-08 0)
(0 -7.51424e-08 0)
(0 -7.46299e-08 0)
(0 -7.39731e-08 0)
(0 -7.31841e-08 0)
(0 -7.22754e-08 0)
(0 -7.12599e-08 0)
(0 -7.01512e-08 0)
(0 -6.89633e-08 0)
(0 -6.77104e-08 0)
(0 -6.6407e-08 0)
(0 -6.50674e-08 0)
(0 -6.37053e-08 0)
(0 -6.23343e-08 0)
(0 -6.09669e-08 0)
(0 -5.96149e-08 0)
(0 -5.82889e-08 0)
(0 -5.69984e-08 0)
(0 -5.57515e-08 0)
(0 -5.45551e-08 0)
(0 -5.34145e-08 0)
(0 -7.5708e-08 0)
(0 -7.54977e-08 0)
(0 -7.51154e-08 0)
(0 -7.45788e-08 0)
(0 -7.39006e-08 0)
(0 -7.30927e-08 0)
(0 -7.21674e-08 0)
(0 -7.11377e-08 0)
(0 -7.00171e-08 0)
(0 -6.88194e-08 0)
(0 -6.75591e-08 0)
(0 -6.62503e-08 0)
(0 -6.49072e-08 0)
(0 -6.35436e-08 0)
(0 -6.21728e-08 0)
(0 -6.08072e-08 0)
(0 -5.94584e-08 0)
(0 -5.81368e-08 0)
(0 -5.68516e-08 0)
(0 -5.56108e-08 0)
(0 -5.44211e-08 0)
(0 -5.32876e-08 0)
(0 -7.60157e-08 0)
(0 -7.58971e-08 0)
(0 -7.73544e-08 0)
(0 -7.71635e-08 0)
(0 -7.70724e-08 0)
(0 -7.69555e-08 0)
(0 -7.68107e-08 0)
(0 -7.66276e-08 0)
(0 -7.66922e-08 0)
(0 -7.6497e-08 0)
(0 -7.6484e-08 0)
(0 -7.64961e-08 0)
(0 -7.64579e-08 0)
(0 -7.62926e-08 0)
(0 -7.63914e-08 0)
(0 -7.62382e-08 0)
(0 -7.61462e-08 0)
(0 -7.6055e-08 0)
(0 -7.66592e-08 0)
(0 -7.65014e-08 0)
(0 -7.63568e-08 0)
(0 -7.63758e-08 0)
(0 -7.66134e-08 0)
(0 -7.63966e-08 0)
(0 -7.67843e-08 0)
(0 -7.67259e-08 0)
(0 -7.62756e-08 0)
(0 -7.63065e-08 0)
(0 -7.65531e-08 0)
(0 -7.65658e-08 0)
(0 -7.68553e-08 0)
(0 -7.6881e-08 0)
(0 -7.62189e-08 0)
(0 -7.61501e-08 0)
(0 -8.32882e-08 0)
(0 -7.66026e-08 0)
(0 -8.3931e-08 0)
(0 -7.89587e-08 0)
(0 -7.67844e-08 0)
(0 -7.6816e-08 0)
(0 -7.69801e-08 0)
(0 -7.7213e-08 0)
(0 -7.71244e-08 0)
(0 -7.76105e-08 0)
(0 -7.77658e-08 0)
(0 -7.80218e-08 0)
(0 -7.82284e-08 0)
(0 -7.81141e-08 0)
(0 -7.85455e-08 0)
(0 -7.82101e-08 0)
(0 -7.90032e-08 0)
(0 -7.86955e-08 0)
(0 -7.92541e-08 0)
(0 -7.88352e-08 0)
(0 -8.13829e-08 0)
(0 -7.85448e-08 0)
(0 -8.22066e-08 0)
(0 -7.94604e-08 0)
(0 -7.99847e-08 0)
(0 -7.98625e-08 0)
(0 -8.10054e-08 0)
(0 -8.02632e-08 0)
(0 -7.91467e-08 0)
(0 -8.01295e-08 0)
(0 -8.15045e-08 0)
(0 -7.92792e-08 0)
(0 -8.16809e-08 0)
(0 -8.0812e-08 0)
(0 -8.21195e-08 0)
(0 -8.01052e-08 0)
(0 -8.25648e-08 0)
(0 -8.01106e-08 0)
(0 -8.22845e-08 0)
(0 -8.1825e-08 0)
(0 -8.19894e-08 0)
(0 -7.98898e-08 0)
(0 -8.33675e-08 0)
(0 -8.04092e-08 0)
(0 -8.20347e-08 0)
(0 -8.22327e-08 0)
(0 -8.22774e-08 0)
(0 -7.94762e-08 0)
(0 -8.29122e-08 0)
(0 -8.23259e-08 0)
(0 -8.2041e-08 0)
(0 -8.03603e-08 0)
(0 -8.36095e-08 0)
(0 -8.21193e-08 0)
(0 -8.26264e-08 0)
(0 -8.01757e-08 0)
(0 -8.11971e-08 0)
(0 -7.96347e-08 0)
(0 -8.33608e-08 0)
(0 -8.21742e-08 0)
(0 -8.01417e-08 0)
(0 -7.99225e-08 0)
(0 -8.29431e-08 0)
(0 -7.95413e-08 0)
(0 -8.33184e-08 0)
(0 -8.21051e-08 0)
(0 -8.21631e-08 0)
(0 -7.99197e-08 0)
(0 -8.28721e-08 0)
(0 -8.1927e-08 0)
(0 -8.33142e-08 0)
(0 -8.32561e-08 0)
(0 -8.37066e-08 0)
(0 -8.36051e-08 0)
(0 -7.9482e-08 0)
(0 -7.96378e-08 0)
(0 -8.39473e-08 0)
(0 -8.40026e-08 0)
(0 -7.87293e-08 0)
(0 -7.89836e-08 0)
(0 -8.06064e-08 0)
(0 -8.18847e-08 0)
(0 -7.90748e-08 0)
(0 -8.24016e-08 0)
(0 -7.97496e-08 0)
(0 -7.95294e-08 0)
(0 -8.29389e-08 0)
(0 -8.32598e-08 0)
(0 -7.99052e-08 0)
(0 -7.98475e-08 0)
(0 -8.37617e-08 0)
(0 -7.95955e-08 0)
(0 -7.88188e-08 0)
(0 -8.39016e-08 0)
(0 -8.01059e-08 0)
(0 -8.21795e-08 0)
(0 -8.36929e-08 0)
(0 -8.22689e-08 0)
(0 -8.37256e-08 0)
(0 -8.14283e-08 0)
(0 -8.11579e-08 0)
(0 -8.24105e-08 0)
(0 -8.05963e-08 0)
(0 -8.03582e-08 0)
(0 -7.91499e-08 0)
(0 -8.04316e-08 0)
(0 -7.93307e-08 0)
(0 -8.31273e-08 0)
(0 -8.02308e-08 0)
(0 -8.30415e-08 0)
(0 -8.09931e-08 0)
(0 -8.20255e-08 0)
(0 -7.93713e-08 0)
(0 -8.21784e-08 0)
(0 -8.36391e-08 0)
(0 -8.17094e-08 0)
(0 -7.9365e-08 0)
(0 -7.88769e-08 0)
(0 -8.18713e-08 0)
(0 -7.89827e-08 0)
(0 -8.19238e-08 0)
(0 -8.04216e-08 0)
(0 -7.93215e-08 0)
(0 -7.98045e-08 0)
(0 -7.88656e-08 0)
(0 -7.86595e-08 0)
(0 -7.99962e-08 0)
(0 -7.80741e-08 0)
(0 -7.82351e-08 0)
(0 -8.05614e-08 0)
(0 -7.99083e-08 0)
(0 -8.03362e-08 0)
(0 -7.99938e-08 0)
(0 -8.17414e-08 0)
(0 -8.36713e-08 0)
(0 -7.88917e-08 0)
(0 -8.13168e-08 0)
(0 -8.25589e-08 0)
(0 -8.36779e-08 0)
(0 -7.90297e-08 0)
(0 -8.1304e-08 0)
(0 -7.93059e-08 0)
(0 -8.14931e-08 0)
(0 -8.38939e-08 0)
(0 -8.28446e-08 0)
(0 -8.00253e-08 0)
(0 -7.87295e-08 0)
(0 -8.07909e-08 0)
(0 -8.03191e-08 0)
(0 -8.2632e-08 0)
(0 -8.35718e-08 0)
(0 -8.33388e-08 0)
(0 -8.25265e-08 0)
(0 -8.2749e-08 0)
(0 -8.33291e-08 0)
(0 -8.13634e-08 0)
(0 -7.90589e-08 0)
(0 -7.98438e-08 0)
(0 -7.89431e-08 0)
(0 -8.13423e-08 0)
(0 -7.87163e-08 0)
(0 -8.2601e-08 0)
(0 -8.40166e-08 0)
(0 -8.15326e-08 0)
(0 -7.93765e-08 0)
(0 -8.24576e-08 0)
(0 -8.19496e-08 0)
(0 -8.22844e-08 0)
(0 -8.12296e-08 0)
(0 -8.09977e-08 0)
(0 -8.18597e-08 0)
(0 -8.04588e-08 0)
(0 -7.93875e-08 0)
(0 -7.77094e-08 0)
(0 -7.75421e-08 0)
(0 -7.8536e-08 0)
(0 -8.08814e-08 0)
(0 -8.04379e-08 0)
(0 -8.20819e-08 0)
(0 -8.05067e-08 0)
(0 -8.20353e-08 0)
(0 -8.22962e-08 0)
(0 -8.04157e-08 0)
(0 -8.20287e-08 0)
(0 -8.05514e-08 0)
(0 -8.27255e-08 0)
(0 -8.05485e-08 0)
(0 -7.93651e-08 0)
(0 -7.87334e-08 0)
(0 -8.04419e-08 0)
(0 -8.21226e-08 0)
(0 -7.80862e-08 0)
(0 -7.89424e-08 0)
(0 -8.13393e-08 0)
(0 -8.17144e-08 0)
(0 -8.04502e-08 0)
(0 -8.0766e-08 0)
(0 -8.32276e-08 0)
(0 -8.37322e-08 0)
(0 -7.9539e-08 0)
(0 -7.91777e-08 0)
(0 -7.89195e-08 0)
(0 -8.05087e-08 0)
(0 -8.30853e-08 0)
(0 -8.35438e-08 0)
(0 -7.88359e-08 0)
(0 -8.0957e-08 0)
(0 -8.31848e-08 0)
(0 -8.38863e-08 0)
(0 -7.91987e-08 0)
(0 -8.16789e-08 0)
(0 -8.401e-08 0)
(0 -8.2838e-08 0)
(0 -7.84333e-08 0)
(0 -8.05708e-08 0)
(0 -7.97502e-08 0)
(0 -7.85902e-08 0)
(0 -8.09894e-08 0)
(0 -8.03433e-08 0)
(0 -8.2727e-08 0)
(0 -8.39946e-08 0)
(0 -8.39082e-08 0)
(0 -8.29039e-08 0)
(0 -7.88951e-08 0)
(0 -7.82714e-08 0)
(0 -7.91184e-08 0)
(0 -8.05863e-08 0)
(0 -8.28667e-08 0)
(0 -8.33978e-08 0)
(0 -8.26031e-08 0)
(0 -8.29912e-08 0)
(0 -8.39365e-08 0)
(0 -8.27969e-08 0)
(0 -8.30528e-08 0)
(0 -8.32659e-08 0)
(0 -7.99631e-08 0)
(0 -7.95092e-08 0)
(0 -8.17696e-08 0)
(0 -8.12129e-08 0)
(0 -8.12638e-08 0)
(0 -8.13986e-08 0)
(0 -8.31572e-08 0)
(0 -8.37805e-08 0)
(0 -7.98724e-08 0)
(0 -7.90722e-08 0)
(0 -8.39945e-08 0)
(0 -8.2672e-08 0)
(0 -7.94635e-08 0)
(0 -7.94922e-08 0)
(0 -8.12115e-08 0)
(0 -8.27281e-08 0)
(0 -7.94125e-08 0)
(0 -7.9754e-08 0)
(0 -7.91444e-08 0)
(0 -8.0432e-08 0)
(0 -8.02982e-08 0)
(0 -7.94863e-08 0)
(0 -8.12687e-08 0)
(0 -8.27976e-08 0)
(0 -8.20632e-08 0)
(0 -8.21571e-08 0)
(0 -8.01748e-08 0)
(0 -7.9063e-08 0)
(0 -8.00315e-08 0)
(0 -7.91767e-08 0)
(0 -8.30169e-08 0)
(0 -8.2441e-08 0)
(0 -8.11057e-08 0)
(0 -8.22695e-08 0)
(0 -8.14727e-08 0)
(0 -8.13e-08 0)
(0 -8.06148e-08 0)
(0 -8.10367e-08 0)
(0 -7.88719e-08 0)
(0 -7.96491e-08 0)
(0 -8.16741e-08 0)
(0 -8.28529e-08 0)
(0 -8.36913e-08 0)
(0 -8.27667e-08 0)
(0 -8.19325e-08 0)
(0 -8.26952e-08 0)
(0 -7.93842e-08 0)
(0 -8.01694e-08 0)
(0 -8.29628e-08 0)
(0 -8.14342e-08 0)
(0 -8.12573e-08 0)
(0 -8.16098e-08 0)
(0 -7.98272e-08 0)
(0 -7.94605e-08 0)
(0 -7.91181e-08 0)
(0 -8.01006e-08 0)
(0 -8.03297e-08 0)
(0 -8.11269e-08 0)
(0 -8.0938e-08 0)
(0 -8.07107e-08 0)
(0 -8.11369e-08 0)
(0 -8.05202e-08 0)
(0 -7.74629e-08 0)
(0 -7.72605e-08 0)
(0 -7.84199e-08 0)
(0 -7.92114e-08 0)
(0 -8.13021e-08 0)
(0 -8.21212e-08 0)
(0 -7.77405e-08 0)
(0 -7.7802e-08 0)
(0 -8.15551e-08 0)
(0 -8.27543e-08 0)
(0 -8.25963e-08 0)
(0 -8.2284e-08 0)
(0 -7.98132e-08 0)
(0 -8.09781e-08 0)
(0 -8.19686e-08 0)
(0 -8.13857e-08 0)
(0 -7.95373e-08 0)
(0 -7.97319e-08 0)
(0 -8.18971e-08 0)
(0 -8.29489e-08 0)
(0 -8.1014e-08 0)
(0 -8.0265e-08 0)
(0 -8.09293e-08 0)
(0 -8.09543e-08 0)
(0 -7.85744e-08 0)
(0 -7.85097e-08 0)
(0 -8.18011e-08 0)
(0 -8.29174e-08 0)
(0 -8.17471e-08 0)
(0 -8.11837e-08 0)
(0 -7.98095e-08 0)
(0 -8.07656e-08 0)
(0 -8.10117e-08 0)
(0 -8.0328e-08 0)
(0 -8.11826e-08 0)
(0 -8.08125e-08 0)
(0 -8.03144e-08 0)
(0 -8.0299e-08 0)
(0 -8.13333e-08 0)
(0 -8.13336e-08 0)
(0 -8.27291e-08 0)
(0 -8.1945e-08 0)
(0 -8.14963e-08 0)
(0 -8.11986e-08 0)
(0 -8.06569e-08 0)
(0 -8.10286e-08 0)
(0 -8.22691e-08 0)
(0 -8.12245e-08 0)
(0 -8.18255e-08 0)
(0 -8.28717e-08 0)
(0 -8.18276e-08 0)
(0 -8.12626e-08 0)
(0 -8.09784e-08 0)
(0 -8.04151e-08 0)
(0 -8.37325e-08 0)
(0 -8.37545e-08 0)
(0 -8.01865e-08 0)
(0 -8.08584e-08 0)
(0 -8.3755e-08 0)
(0 -8.33831e-08 0)
(0 -7.94136e-08 0)
(0 -7.98411e-08 0)
(0 -7.85821e-08 0)
(0 -7.9593e-08 0)
(0 -8.28895e-08 0)
(0 -8.19961e-08 0)
(0 -8.33536e-08 0)
(0 -8.39798e-08 0)
(0 -8.04971e-08 0)
(0 -8.10795e-08 0)
(0 -8.11999e-08 0)
(0 -8.07079e-08 0)
(0 -8.06156e-08 0)
(0 -8.05579e-08 0)
(0 -7.90987e-08 0)
(0 -7.96325e-08 0)
(0 -7.94745e-08 0)
(0 -7.8785e-08 0)
(0 -8.18173e-08 0)
(0 -8.26107e-08 0)
(0 -8.10325e-08 0)
(0 -8.05232e-08 0)
(0 -8.022e-08 0)
(0 -8.01093e-08 0)
(0 -8.06717e-08 0)
(0 -8.15016e-08 0)
(0 -8.21285e-08 0)
(0 -8.17122e-08 0)
(0 -8.24629e-08 0)
(0 -8.2348e-08 0)
(0 -7.77802e-08 0)
(0 -7.83052e-08 0)
(0 -8.32204e-08 0)
(0 -8.3739e-08 0)
(0 -8.02059e-08 0)
(0 -8.06933e-08 0)
(0 -8.1021e-08 0)
(0 -8.07614e-08 0)
(0 -7.69857e-08 0)
(0 -7.72861e-08 0)
(0 -8.10284e-08 0)
(0 -7.99326e-08 0)
(0 -8.29015e-08 0)
(0 -8.27056e-08 0)
(0 -7.90198e-08 0)
(0 -7.99143e-08 0)
(0 -8.00775e-08 0)
(0 -7.9435e-08 0)
(0 -7.86731e-08 0)
(0 -7.88118e-08 0)
(0 -7.94646e-08 0)
(0 -7.84815e-08 0)
(0 -8.32961e-08 0)
(0 -8.39681e-08 0)
(0 -7.88572e-08 0)
(0 -7.87974e-08 0)
(0 -7.90149e-08 0)
(0 -7.88958e-08 0)
(0 -7.98572e-08 0)
(0 -7.88959e-08 0)
(0 -8.32443e-08 0)
(0 -8.3007e-08 0)
(0 -8.12867e-08 0)
(0 -8.1665e-08 0)
(0 -8.37679e-08 0)
(0 -8.37462e-08 0)
(0 -7.92438e-08 0)
(0 -7.8893e-08 0)
(0 -8.35117e-08 0)
(0 -8.34213e-08 0)
(0 -7.9028e-08 0)
(0 -7.97989e-08 0)
(0 -7.73307e-08 0)
(0 -7.75317e-08 0)
(0 -8.38425e-08 0)
(0 -8.32739e-08 0)
(0 -7.83499e-08 0)
(0 -7.84975e-08 0)
(0 -7.92028e-08 0)
(0 -7.86478e-08 0)
(0 -7.85313e-08 0)
(0 -7.91081e-08 0)
(0 -8.23772e-08 0)
(0 -8.31061e-08 0)
(0 -8.0838e-08 0)
(0 -8.02024e-08 0)
(0 -7.8106e-08 0)
(0 -7.79875e-08 0)
(0 -7.91381e-08 0)
(0 -7.91245e-08 0)
(0 -7.9549e-08 0)
(0 -8.04518e-08 0)
(0 -8.29531e-08 0)
(0 -8.3053e-08 0)
(0 -8.14381e-08 0)
(0 -8.1948e-08 0)
(0 -8.63733e-08 0)
(0 -8.11333e-08 0)
(0 -8.63166e-08 0)
(0 -8.43649e-08 0)
(0 -8.14556e-08 0)
(0 -8.15684e-08 0)
(0 -8.20313e-08 0)
(0 -8.22466e-08 0)
(0 -8.24755e-08 0)
(0 -8.25783e-08 0)
(0 -8.29405e-08 0)
(0 -8.29342e-08 0)
(0 -8.3552e-08 0)
(0 -8.30961e-08 0)
(0 -8.37687e-08 0)
(0 -8.34099e-08 0)
(0 -8.40531e-08 0)
(0 -8.40838e-08 0)
(0 -8.48454e-08 0)
(0 -8.37896e-08 0)
(0 -8.53535e-08 0)
(0 -8.45885e-08 0)
(0 -8.54982e-08 0)
(0 -8.45552e-08 0)
(0 -8.54696e-08 0)
(0 -8.54747e-08 0)
(0 -8.50638e-08 0)
(0 -8.43883e-08 0)
(0 -8.58978e-08 0)
(0 -8.46941e-08 0)
(0 -8.57604e-08 0)
(0 -8.42809e-08 0)
(0 -8.58362e-08 0)
(0 -8.48555e-08 0)
(0 -8.53057e-08 0)
(0 -8.53082e-08 0)
(0 -8.59921e-08 0)
(0 -8.42327e-08 0)
(0 -8.61647e-08 0)
(0 -8.46269e-08 0)
(0 -8.58676e-08 0)
(0 -8.57736e-08 0)
(0 -8.62407e-08 0)
(0 -8.46296e-08 0)
(0 -8.54657e-08 0)
(0 -8.54405e-08 0)
(0 -8.60731e-08 0)
(0 -8.43439e-08 0)
(0 -8.60925e-08 0)
(0 -8.50425e-08 0)
(0 -8.6165e-08 0)
(0 -8.58365e-08 0)
(0 -8.63449e-08 0)
(0 -8.46248e-08 0)
(0 -8.49948e-08 0)
(0 -8.55961e-08 0)
(0 -8.45738e-08 0)
(0 -8.63207e-08 0)
(0 -8.56092e-08 0)
(0 -8.40451e-08 0)
(0 -8.4654e-08 0)
(0 -8.59363e-08 0)
(0 -8.45572e-08 0)
(0 -8.6162e-08 0)
(0 -8.61458e-08 0)
(0 -8.46002e-08 0)
(0 -8.5885e-08 0)
(0 -8.47473e-08 0)
(0 -8.56749e-08 0)
(0 -8.50797e-08 0)
(0 -8.35157e-08 0)
(0 -8.44595e-08 0)
(0 -8.45736e-08 0)
(0 -8.61201e-08 0)
(0 -8.6301e-08 0)
(0 -8.54339e-08 0)
(0 -8.52452e-08 0)
(0 -8.48903e-08 0)
(0 -8.44891e-08 0)
(0 -8.56484e-08 0)
(0 -8.58495e-08 0)
(0 -8.60139e-08 0)
(0 -8.32955e-08 0)
(0 -8.4272e-08 0)
(0 -8.55903e-08 0)
(0 -8.59855e-08 0)
(0 -8.52422e-08 0)
(0 -8.54095e-08 0)
(0 -8.53977e-08 0)
(0 -8.46657e-08 0)
(0 -8.61447e-08 0)
(0 -8.54156e-08 0)
(0 -8.62675e-08 0)
(0 -8.55448e-08 0)
(0 -8.51261e-08 0)
(0 -8.48183e-08 0)
(0 -8.4541e-08 0)
(0 -8.41673e-08 0)
(0 -8.49832e-08 0)
(0 -8.41853e-08 0)
(0 -8.41211e-08 0)
(0 -8.49303e-08 0)
(0 -8.61741e-08 0)
(0 -8.61439e-08 0)
(0 -8.57532e-08 0)
(0 -8.46115e-08 0)
(0 -8.5316e-08 0)
(0 -8.50612e-08 0)
(0 -8.63432e-08 0)
(0 -8.57397e-08 0)
(0 -8.49779e-08 0)
(0 -8.43631e-08 0)
(0 -8.62431e-08 0)
(0 -8.56648e-08 0)
(0 -8.55897e-08 0)
(0 -8.43701e-08 0)
(0 -8.54947e-08 0)
(0 -8.43359e-08 0)
(0 -8.52428e-08 0)
(0 -8.55962e-08 0)
(0 -8.46775e-08 0)
(0 -8.41041e-08 0)
(0 -8.61199e-08 0)
(0 -8.55165e-08 0)
(0 -8.55364e-08 0)
(0 -8.59449e-08 0)
(0 -8.2716e-08 0)
(0 -8.31471e-08 0)
(0 -8.52246e-08 0)
(0 -8.47978e-08 0)
(0 -8.57527e-08 0)
(0 -8.62934e-08 0)
(0 -8.40899e-08 0)
(0 -8.35333e-08 0)
(0 -8.6047e-08 0)
(0 -8.63246e-08 0)
(0 -8.5054e-08 0)
(0 -8.51852e-08 0)
(0 -8.54669e-08 0)
(0 -8.60514e-08 0)
(0 -8.57114e-08 0)
(0 -8.50822e-08 0)
(0 -8.47782e-08 0)
(0 -8.40348e-08 0)
(0 -8.54504e-08 0)
(0 -8.60056e-08 0)
(0 -8.59341e-08 0)
(0 -8.53647e-08 0)
(0 -8.31455e-08 0)
(0 -8.22971e-08 0)
(0 -8.52792e-08 0)
(0 -8.53031e-08 0)
(0 -8.62657e-08 0)
(0 -8.6355e-08 0)
(0 -8.47992e-08 0)
(0 -8.44995e-08 0)
(0 -8.43743e-08 0)
(0 -8.49915e-08 0)
(0 -8.39041e-08 0)
(0 -8.36198e-08 0)
(0 -8.60288e-08 0)
(0 -8.61116e-08 0)
(0 -8.51248e-08 0)
(0 -8.4375e-08 0)
(0 -8.61344e-08 0)
(0 -8.62984e-08 0)
(0 -8.58907e-08 0)
(0 -8.56387e-08 0)
(0 -8.62865e-08 0)
(0 -8.60181e-08 0)
(0 -8.35784e-08 0)
(0 -8.30232e-08 0)
(0 -8.38196e-08 0)
(0 -8.46034e-08 0)
(0 -8.43703e-08 0)
(0 -8.37166e-08 0)
(0 -8.6335e-08 0)
(0 -8.61232e-08 0)
(0 -8.49089e-08 0)
(0 -8.43842e-08 0)
(0 -8.60594e-08 0)
(0 -8.62054e-08 0)
(0 -8.49506e-08 0)
(0 -8.46435e-08 0)
(0 -8.43447e-08 0)
(0 -8.50766e-08 0)
(0 -8.48733e-08 0)
(0 -8.43417e-08 0)
(0 -8.43814e-08 0)
(0 -8.50022e-08 0)
(0 -8.44647e-08 0)
(0 -8.50238e-08 0)
(0 -8.43442e-08 0)
(0 -8.49538e-08 0)
(0 -8.57929e-08 0)
(0 -8.51456e-08 0)
(0 -8.57848e-08 0)
(0 -8.60132e-08 0)
(0 -8.46667e-08 0)
(0 -8.49329e-08 0)
(0 -8.63655e-08 0)
(0 -8.61117e-08 0)
(0 -8.57708e-08 0)
(0 -8.54755e-08 0)
(0 -8.59331e-08 0)
(0 -8.5847e-08 0)
(0 -8.53952e-08 0)
(0 -8.55045e-08 0)
(0 -8.52945e-08 0)
(0 -8.5179e-08 0)
(0 -8.56057e-08 0)
(0 -8.50465e-08 0)
(0 -8.46556e-08 0)
(0 -8.43654e-08 0)
(0 -8.61864e-08 0)
(0 -8.60035e-08 0)
(0 -8.55839e-08 0)
(0 -8.58574e-08 0)
(0 -8.50349e-08 0)
(0 -8.57239e-08 0)
(0 -8.55501e-08 0)
(0 -8.5454e-08 0)
(0 -8.19151e-08 0)
(0 -8.26814e-08 0)
(0 -8.61817e-08 0)
(0 -8.62933e-08 0)
(0 -8.38328e-08 0)
(0 -8.41836e-08 0)
(0 -8.53545e-08 0)
(0 -8.51334e-08 0)
(0 -8.57012e-08 0)
(0 -8.60305e-08 0)
(0 -8.51419e-08 0)
(0 -8.52403e-08 0)
(0 -8.51364e-08 0)
(0 -8.53649e-08 0)
(0 -8.59063e-08 0)
(0 -8.57207e-08 0)
(0 -8.60933e-08 0)
(0 -8.57384e-08 0)
(0 -8.44789e-08 0)
(0 -8.43614e-08 0)
(0 -8.26555e-08 0)
(0 -8.29831e-08 0)
(0 -8.62565e-08 0)
(0 -8.62845e-08 0)
(0 -8.58852e-08 0)
(0 -8.58703e-08 0)
(0 -8.61238e-08 0)
(0 -8.58702e-08 0)
(0 -8.58924e-08 0)
(0 -8.60269e-08 0)
(0 -8.33956e-08 0)
(0 -8.34021e-08 0)
(0 -8.52286e-08 0)
(0 -8.53323e-08 0)
(0 -8.37352e-08 0)
(0 -8.32482e-08 0)
(0 -8.56044e-08 0)
(0 -8.57909e-08 0)
(0 -8.39337e-08 0)
(0 -8.42603e-08 0)
(0 -8.54222e-08 0)
(0 -8.565e-08 0)
(0 -8.55515e-08 0)
(0 -8.50132e-08 0)
(0 -8.58102e-08 0)
(0 -8.61199e-08 0)
(0 -8.4861e-08 0)
(0 -8.47319e-08 0)
(0 -8.49875e-08 0)
(0 -8.4474e-08 0)
(0 -8.21729e-08 0)
(0 -8.18351e-08 0)
(0 -8.55857e-08 0)
(0 -8.57871e-08 0)
(0 -8.59257e-08 0)
(0 -8.57494e-08 0)
(0 -8.5852e-08 0)
(0 -8.60101e-08 0)
(0 -8.56689e-08 0)
(0 -8.57925e-08 0)
(0 -8.52145e-08 0)
(0 -8.55736e-08 0)
(0 -8.39665e-08 0)
(0 -8.44801e-08 0)
(0 -8.62316e-08 0)
(0 -8.62541e-08 0)
(0 -8.54602e-08 0)
(0 -8.49518e-08 0)
(0 -8.39166e-08 0)
(0 -8.42455e-08 0)
(0 -8.46568e-08 0)
(0 -8.51201e-08 0)
(0 -8.42685e-08 0)
(0 -8.48238e-08 0)
(0 -8.51617e-08 0)
(0 -8.53007e-08 0)
(0 -8.48916e-08 0)
(0 -8.50053e-08 0)
(0 -8.58151e-08 0)
(0 -8.56989e-08 0)
(0 -8.57922e-08 0)
(0 -8.56417e-08 0)
(0 -8.64606e-08 0)
(0 -8.64403e-08 0)
(0 -8.64526e-08 0)
(0 -8.64324e-08 0)
(0 -8.6445e-08 0)
(0 -8.6425e-08 0)
(0 -8.6439e-08 0)
(0 -8.64195e-08 0)
(0 -8.64316e-08 0)
(0 -8.64107e-08 0)
(0 -8.64223e-08 0)
(0 -8.64008e-08 0)
(0 -8.64104e-08 0)
(0 -8.63867e-08 0)
(0 -8.63934e-08 0)
(0 -8.63668e-08 0)
(0 -8.63704e-08 0)
(0 -8.63399e-08 0)
(0 -8.63383e-08 0)
(0 -8.63014e-08 0)
(0 -8.62939e-08 0)
(0 -8.62492e-08 0)
(0 -8.62344e-08 0)
(0 -8.61794e-08 0)
(0 -8.61562e-08 0)
(0 -8.60876e-08 0)
(0 -8.60559e-08 0)
(0 -8.59732e-08 0)
(0 -8.59339e-08 0)
(0 -8.58371e-08 0)
(0 -8.58408e-08 0)
(0 -8.56786e-08 0)
(0 -8.64645e-08 0)
(0 -8.64483e-08 0)
(0 -8.64683e-08 0)
(0 -8.64526e-08 0)
(0 -8.6472e-08 0)
(0 -8.64562e-08 0)
(0 -8.64759e-08 0)
(0 -8.64599e-08 0)
(0 -8.64775e-08 0)
(0 -8.64603e-08 0)
(0 -8.64761e-08 0)
(0 -8.64575e-08 0)
(0 -8.64707e-08 0)
(0 -8.64496e-08 0)
(0 -8.64593e-08 0)
(0 -8.64348e-08 0)
(0 -8.64401e-08 0)
(0 -8.64108e-08 0)
(0 -8.64097e-08 0)
(0 -8.6373e-08 0)
(0 -8.63648e-08 0)
(0 -8.6319e-08 0)
(0 -8.63025e-08 0)
(0 -8.62449e-08 0)
(0 -8.62194e-08 0)
(0 -8.61483e-08 0)
(0 -8.61148e-08 0)
(0 -8.60298e-08 0)
(0 -8.59891e-08 0)
(0 -8.5889e-08 0)
(0 -8.45577e-08 0)
(0 -8.06472e-08 0)
(0 -8.63186e-08 0)
(0 -8.43596e-08 0)
(0 -8.1016e-08 0)
(0 -8.11369e-08 0)
(0 -8.16671e-08 0)
(0 -8.18948e-08 0)
(0 -8.23544e-08 0)
(0 -8.15097e-08 0)
(0 -8.2834e-08 0)
(0 -8.26576e-08 0)
(0 -8.33061e-08 0)
(0 -8.31556e-08 0)
(0 -8.40071e-08 0)
(0 -8.26879e-08 0)
(0 -8.46295e-08 0)
(0 -8.37942e-08 0)
(0 -8.48211e-08 0)
(0 -8.34086e-08 0)
(0 -8.56176e-08 0)
(0 -8.44896e-08 0)
(0 -8.54931e-08 0)
(0 -8.54533e-08 0)
(0 -8.508e-08 0)
(0 -8.38639e-08 0)
(0 -8.53392e-08 0)
(0 -8.39774e-08 0)
(0 -8.56716e-08 0)
(0 -8.47643e-08 0)
(0 -8.61578e-08 0)
(0 -8.47278e-08 0)
(0 -8.53499e-08 0)
(0 -8.57088e-08 0)
(0 -8.60224e-08 0)
(0 -8.47228e-08 0)
(0 -8.61129e-08 0)
(0 -8.49064e-08 0)
(0 -8.58553e-08 0)
(0 -8.58522e-08 0)
(0 -8.62381e-08 0)
(0 -8.47515e-08 0)
(0 -8.54836e-08 0)
(0 -8.49412e-08 0)
(0 -8.61552e-08 0)
(0 -8.59019e-08 0)
(0 -8.61835e-08 0)
(0 -8.50733e-08 0)
(0 -8.59292e-08 0)
(0 -8.58938e-08 0)
(0 -8.45548e-08 0)
(0 -8.6333e-08 0)
(0 -8.60549e-08 0)
(0 -8.55541e-08 0)
(0 -8.49885e-08 0)
(0 -8.50061e-08 0)
(0 -8.46208e-08 0)
(0 -8.62779e-08 0)
(0 -8.55918e-08 0)
(0 -8.38306e-08 0)
(0 -8.45129e-08 0)
(0 -8.61019e-08 0)
(0 -8.46834e-08 0)
(0 -8.61625e-08 0)
(0 -8.6332e-08 0)
(0 -8.45239e-08 0)
(0 -8.63498e-08 0)
(0 -8.48016e-08 0)
(0 -8.31805e-08 0)
(0 -8.44628e-08 0)
(0 -8.41069e-08 0)
(0 -8.53345e-08 0)
(0 -8.54389e-08 0)
(0 -8.4505e-08 0)
(0 -8.49612e-08 0)
(0 -8.42587e-08 0)
(0 -8.62826e-08 0)
(0 -8.50106e-08 0)
(0 -8.58902e-08 0)
(0 -8.63186e-08 0)
(0 -8.36096e-08 0)
(0 -8.29997e-08 0)
(0 -8.4635e-08 0)
(0 -8.59649e-08 0)
(0 -8.57119e-08 0)
(0 -8.62016e-08 0)
(0 -8.5014e-08 0)
(0 -8.47597e-08 0)
(0 -8.47843e-08 0)
(0 -8.34212e-08 0)
(0 -8.44306e-08 0)
(0 -8.58053e-08 0)
(0 -8.44165e-08 0)
(0 -8.57603e-08 0)
(0 -8.54709e-08 0)
(0 -8.63967e-08 0)
(0 -8.61733e-08 0)
(0 -8.61489e-08 0)
(0 -8.56137e-08 0)
(0 -8.43589e-08 0)
(0 -8.30768e-08 0)
(0 -8.23813e-08 0)
(0 -8.53628e-08 0)
(0 -8.42013e-08 0)
(0 -8.45235e-08 0)
(0 -8.45323e-08 0)
(0 -8.51232e-08 0)
(0 -8.58122e-08 0)
(0 -8.63257e-08 0)
(0 -8.60602e-08 0)
(0 -8.45097e-08 0)
(0 -8.52498e-08 0)
(0 -8.4398e-08 0)
(0 -8.54971e-08 0)
(0 -8.56869e-08 0)
(0 -8.61783e-08 0)
(0 -8.56446e-08 0)
(0 -8.63105e-08 0)
(0 -8.4231e-08 0)
(0 -8.55286e-08 0)
(0 -8.5784e-08 0)
(0 -8.63573e-08 0)
(0 -8.43418e-08 0)
(0 -8.51941e-08 0)
(0 -8.6001e-08 0)
(0 -8.63439e-08 0)
(0 -8.44182e-08 0)
(0 -8.39611e-08 0)
(0 -8.38669e-08 0)
(0 -8.34395e-08 0)
(0 -8.53843e-08 0)
(0 -8.5822e-08 0)
(0 -8.19177e-08 0)
(0 -8.27845e-08 0)
(0 -8.40346e-08 0)
(0 -8.3919e-08 0)
(0 -8.5138e-08 0)
(0 -8.54714e-08 0)
(0 -8.57424e-08 0)
(0 -8.49119e-08 0)
(0 -8.57219e-08 0)
(0 -8.59984e-08 0)
(0 -8.53563e-08 0)
(0 -8.53047e-08 0)
(0 -8.46986e-08 0)
(0 -8.43488e-08 0)
(0 -8.51069e-08 0)
(0 -8.58218e-08 0)
(0 -8.50794e-08 0)
(0 -8.57892e-08 0)
(0 -8.60545e-08 0)
(0 -8.54648e-08 0)
(0 -8.43157e-08 0)
(0 -8.53747e-08 0)
(0 -8.4128e-08 0)
(0 -8.52289e-08 0)
(0 -8.41382e-08 0)
(0 -8.48168e-08 0)
(0 -8.33072e-08 0)
(0 -8.26959e-08 0)
(0 -8.43882e-08 0)
(0 -8.49213e-08 0)
(0 -8.59098e-08 0)
(0 -8.62685e-08 0)
(0 -8.43058e-08 0)
(0 -8.51523e-08 0)
(0 -8.5852e-08 0)
(0 -8.55893e-08 0)
(0 -8.42826e-08 0)
(0 -8.49933e-08 0)
(0 -8.61234e-08 0)
(0 -8.63946e-08 0)
(0 -8.2169e-08 0)
(0 -8.2202e-08 0)
(0 -8.39344e-08 0)
(0 -8.47904e-08 0)
(0 -8.37686e-08 0)
(0 -8.33495e-08 0)
(0 -8.61722e-08 0)
(0 -8.55757e-08 0)
(0 -8.51226e-08 0)
(0 -8.43449e-08 0)
(0 -8.63478e-08 0)
(0 -8.60465e-08 0)
(0 -8.60189e-08 0)
(0 -8.60014e-08 0)
(0 -8.61537e-08 0)
(0 -8.63281e-08 0)
(0 -8.62204e-08 0)
(0 -8.63798e-08 0)
(0 -8.50791e-08 0)
(0 -8.46099e-08 0)
(0 -8.49374e-08 0)
(0 -8.46168e-08 0)
(0 -8.50088e-08 0)
(0 -8.45492e-08 0)
(0 -8.54895e-08 0)
(0 -8.60631e-08 0)
(0 -8.63846e-08 0)
(0 -8.59976e-08 0)
(0 -8.51008e-08 0)
(0 -8.52165e-08 0)
(0 -8.61972e-08 0)
(0 -8.63885e-08 0)
(0 -8.63817e-08 0)
(0 -8.60929e-08 0)
(0 -8.63643e-08 0)
(0 -8.6224e-08 0)
(0 -8.44567e-08 0)
(0 -8.4197e-08 0)
(0 -8.48849e-08 0)
(0 -8.44197e-08 0)
(0 -8.49728e-08 0)
(0 -8.43132e-08 0)
(0 -8.58142e-08 0)
(0 -8.51596e-08 0)
(0 -8.56187e-08 0)
(0 -8.52419e-08 0)
(0 -8.55761e-08 0)
(0 -8.61005e-08 0)
(0 -8.56404e-08 0)
(0 -8.50843e-08 0)
(0 -8.40037e-08 0)
(0 -8.35798e-08 0)
(0 -8.53124e-08 0)
(0 -8.4941e-08 0)
(0 -8.57996e-08 0)
(0 -8.5278e-08 0)
(0 -8.35934e-08 0)
(0 -8.43069e-08 0)
(0 -8.59056e-08 0)
(0 -8.59742e-08 0)
(0 -8.50581e-08 0)
(0 -8.54372e-08 0)
(0 -8.59476e-08 0)
(0 -8.59546e-08 0)
(0 -8.49751e-08 0)
(0 -8.52267e-08 0)
(0 -8.51769e-08 0)
(0 -8.48466e-08 0)
(0 -8.41282e-08 0)
(0 -8.37475e-08 0)
(0 -8.35289e-08 0)
(0 -8.29527e-08 0)
(0 -8.28963e-08 0)
(0 -8.23379e-08 0)
(0 -8.5474e-08 0)
(0 -8.56894e-08 0)
(0 -8.52905e-08 0)
(0 -8.50922e-08 0)
(0 -8.61285e-08 0)
(0 -8.57394e-08 0)
(0 -8.54963e-08 0)
(0 -8.50658e-08 0)
(0 -8.59329e-08 0)
(0 -8.6092e-08 0)
(0 -8.17918e-08 0)
(0 -8.14325e-08 0)
(0 -8.5609e-08 0)
(0 -8.58325e-08 0)
(0 -8.57132e-08 0)
(0 -8.5501e-08 0)
(0 -8.54024e-08 0)
(0 -8.49356e-08 0)
(0 -8.54405e-08 0)
(0 -8.51442e-08 0)
(0 -8.52842e-08 0)
(0 -8.53856e-08 0)
(0 -8.55759e-08 0)
(0 -8.59152e-08 0)
(0 -8.61308e-08 0)
(0 -8.58649e-08 0)
(0 -8.4454e-08 0)
(0 -8.47296e-08 0)
(0 -8.43275e-08 0)
(0 -8.41033e-08 0)
(0 -8.47282e-08 0)
(0 -8.43289e-08 0)
(0 -8.5585e-08 0)
(0 -8.49993e-08 0)
(0 -8.41804e-08 0)
(0 -8.47116e-08 0)
(0 -8.49174e-08 0)
(0 -8.45531e-08 0)
(0 -8.57115e-08 0)
(0 -8.6072e-08 0)
(0 -8.26146e-08 0)
(0 -8.30968e-08 0)
(0 -8.52235e-08 0)
(0 -8.53801e-08 0)
(0 -8.58992e-08 0)
(0 -8.60578e-08 0)
(0 -8.53109e-08 0)
(0 -8.54256e-08 0)
(0 -8.63803e-08 0)
(0 -8.6247e-08 0)
(0 -8.57872e-08 0)
(0 -8.555e-08 0)
(0 -8.43778e-08 0)
(0 -8.43153e-08 0)
(0 -8.45445e-08 0)
(0 -8.39986e-08 0)
(0 -8.40566e-08 0)
(0 -8.36541e-08 0)
(0 -8.35931e-08 0)
(0 -8.3146e-08 0)
(0 -8.58705e-08 0)
(0 -8.6173e-08 0)
(0 -8.62532e-08 0)
(0 -8.61312e-08 0)
(0 -8.63997e-08 0)
(0 -8.62701e-08 0)
(0 -8.40894e-08 0)
(0 -8.41916e-08 0)
(0 -8.47991e-08 0)
(0 -8.42701e-08 0)
(0 -8.57788e-08 0)
(0 -8.56975e-08 0)
(0 -7.95545e-08 0)
(0 -7.65889e-08 0)
(0 -8.36575e-08 0)
(0 -7.85586e-08 0)
(0 -7.67547e-08 0)
(0 -7.67775e-08 0)
(0 -7.70619e-08 0)
(0 -7.72002e-08 0)
(0 -7.73512e-08 0)
(0 -7.76058e-08 0)
(0 -7.7977e-08 0)
(0 -7.80911e-08 0)
(0 -7.84197e-08 0)
(0 -7.74286e-08 0)
(0 -7.86024e-08 0)
(0 -7.8366e-08 0)
(0 -7.88071e-08 0)
(0 -7.92301e-08 0)
(0 -8.0234e-08 0)
(0 -8.17378e-08 0)
(0 -8.29474e-08 0)
(0 -8.08655e-08 0)
(0 -8.37153e-08 0)
(0 -7.88651e-08 0)
(0 -7.89022e-08 0)
(0 -8.00961e-08 0)
(0 -8.05173e-08 0)
(0 -7.90858e-08 0)
(0 -7.97785e-08 0)
(0 -7.94906e-08 0)
(0 -8.06843e-08 0)
(0 -7.89939e-08 0)
(0 -8.21084e-08 0)
(0 -8.02667e-08 0)
(0 -8.17166e-08 0)
(0 -7.95247e-08 0)
(0 -8.12095e-08 0)
(0 -8.01125e-08 0)
(0 -8.20173e-08 0)
(0 -7.88602e-08 0)
(0 -8.17834e-08 0)
(0 -8.02239e-08 0)
(0 -8.24488e-08 0)
(0 -8.01761e-08 0)
(0 -8.28018e-08 0)
(0 -8.02908e-08 0)
(0 -8.1142e-08 0)
(0 -8.18336e-08 0)
(0 -8.26907e-08 0)
(0 -7.95489e-08 0)
(0 -8.34341e-08 0)
(0 -8.00924e-08 0)
(0 -8.12245e-08 0)
(0 -8.13826e-08 0)
(0 -8.33007e-08 0)
(0 -7.98977e-08 0)
(0 -8.12047e-08 0)
(0 -8.10877e-08 0)
(0 -8.29508e-08 0)
(0 -8.13559e-08 0)
(0 -8.3242e-08 0)
(0 -8.02818e-08 0)
(0 -8.28373e-08 0)
(0 -8.1262e-08 0)
(0 -8.28678e-08 0)
(0 -7.91901e-08 0)
(0 -8.35998e-08 0)
(0 -8.06822e-08 0)
(0 -8.09375e-08 0)
(0 -8.11985e-08 0)
(0 -8.28451e-08 0)
(0 -8.12371e-08 0)
(0 -8.09786e-08 0)
(0 -7.95252e-08 0)
(0 -8.32816e-08 0)
(0 -7.89771e-08 0)
(0 -8.32854e-08 0)
(0 -8.36495e-08 0)
(0 -7.9765e-08 0)
(0 -7.98867e-08 0)
(0 -8.36049e-08 0)
(0 -8.30739e-08 0)
(0 -7.9793e-08 0)
(0 -8.32882e-08 0)
(0 -7.94531e-08 0)
(0 -8.26087e-08 0)
(0 -7.95406e-08 0)
(0 -7.9748e-08 0)
(0 -8.18687e-08 0)
(0 -7.80862e-08 0)
(0 -8.07493e-08 0)
(0 -8.28339e-08 0)
(0 -8.36748e-08 0)
(0 -8.38618e-08 0)
(0 -8.09691e-08 0)
(0 -7.85784e-08 0)
(0 -8.13657e-08 0)
(0 -7.80806e-08 0)
(0 -7.91879e-08 0)
(0 -7.93003e-08 0)
(0 -8.22309e-08 0)
(0 -8.27067e-08 0)
(0 -8.29265e-08 0)
(0 -8.19954e-08 0)
(0 -8.35485e-08 0)
(0 -7.91636e-08 0)
(0 -8.1614e-08 0)
(0 -8.03997e-08 0)
(0 -7.96366e-08 0)
(0 -8.16903e-08 0)
(0 -8.01661e-08 0)
(0 -8.31078e-08 0)
(0 -8.09113e-08 0)
(0 -7.90609e-08 0)
(0 -8.13086e-08 0)
(0 -8.07356e-08 0)
(0 -7.87471e-08 0)
(0 -8.07272e-08 0)
(0 -7.91806e-08 0)
(0 -8.36705e-08 0)
(0 -8.19026e-08 0)
(0 -8.27598e-08 0)
(0 -7.9325e-08 0)
(0 -7.8896e-08 0)
(0 -7.79112e-08 0)
(0 -8.02083e-08 0)
(0 -7.86999e-08 0)
(0 -8.16848e-08 0)
(0 -7.89682e-08 0)
(0 -8.26305e-08 0)
(0 -8.28748e-08 0)
(0 -8.00509e-08 0)
(0 -8.25117e-08 0)
(0 -7.99318e-08 0)
(0 -7.86517e-08 0)
(0 -8.09296e-08 0)
(0 -8.02885e-08 0)
(0 -8.06944e-08 0)
(0 -7.92332e-08 0)
(0 -7.95732e-08 0)
(0 -7.83233e-08 0)
(0 -8.36906e-08 0)
(0 -8.17526e-08 0)
(0 -8.03245e-08 0)
(0 -7.91043e-08 0)
(0 -8.2363e-08 0)
(0 -8.34542e-08 0)
(0 -7.9758e-08 0)
(0 -7.93751e-08 0)
(0 -7.79331e-08 0)
(0 -7.90505e-08 0)
(0 -8.39091e-08 0)
(0 -8.18831e-08 0)
(0 -8.02847e-08 0)
(0 -7.87642e-08 0)
(0 -8.11486e-08 0)
(0 -8.22088e-08 0)
(0 -8.0907e-08 0)
(0 -8.2372e-08 0)
(0 -8.17583e-08 0)
(0 -8.39431e-08 0)
(0 -8.11111e-08 0)
(0 -7.91092e-08 0)
(0 -8.13611e-08 0)
(0 -8.29139e-08 0)
(0 -7.96166e-08 0)
(0 -8.12593e-08 0)
(0 -8.04949e-08 0)
(0 -7.88166e-08 0)
(0 -7.72304e-08 0)
(0 -7.78788e-08 0)
(0 -8.28851e-08 0)
(0 -8.22132e-08 0)
(0 -8.39019e-08 0)
(0 -8.2699e-08 0)
(0 -8.38257e-08 0)
(0 -8.19842e-08 0)
(0 -7.94057e-08 0)
(0 -8.05909e-08 0)
(0 -7.92297e-08 0)
(0 -7.93523e-08 0)
(0 -8.11525e-08 0)
(0 -8.26967e-08 0)
(0 -8.12989e-08 0)
(0 -8.08881e-08 0)
(0 -7.83281e-08 0)
(0 -7.91343e-08 0)
(0 -7.9655e-08 0)
(0 -8.04869e-08 0)
(0 -8.14065e-08 0)
(0 -8.27508e-08 0)
(0 -8.04267e-08 0)
(0 -8.25729e-08 0)
(0 -8.12203e-08 0)
(0 -8.13315e-08 0)
(0 -7.9903e-08 0)
(0 -7.92018e-08 0)
(0 -7.99179e-08 0)
(0 -7.89611e-08 0)
(0 -7.8671e-08 0)
(0 -7.76376e-08 0)
(0 -8.20138e-08 0)
(0 -8.04435e-08 0)
(0 -8.18634e-08 0)
(0 -8.03412e-08 0)
(0 -7.88747e-08 0)
(0 -8.02659e-08 0)
(0 -8.12435e-08 0)
(0 -8.09854e-08 0)
(0 -8.11625e-08 0)
(0 -8.13587e-08 0)
(0 -7.88664e-08 0)
(0 -8.02515e-08 0)
(0 -7.94693e-08 0)
(0 -7.85011e-08 0)
(0 -8.03688e-08 0)
(0 -8.12476e-08 0)
(0 -8.02689e-08 0)
(0 -7.98405e-08 0)
(0 -8.30552e-08 0)
(0 -8.38662e-08 0)
(0 -8.28102e-08 0)
(0 -8.38309e-08 0)
(0 -7.9419e-08 0)
(0 -8.03075e-08 0)
(0 -8.37488e-08 0)
(0 -8.28116e-08 0)
(0 -8.38632e-08 0)
(0 -8.26938e-08 0)
(0 -7.92212e-08 0)
(0 -8.08608e-08 0)
(0 -7.88111e-08 0)
(0 -8.02985e-08 0)
(0 -8.3254e-08 0)
(0 -8.39142e-08 0)
(0 -8.30809e-08 0)
(0 -8.36957e-08 0)
(0 -7.92373e-08 0)
(0 -8.04527e-08 0)
(0 -7.9927e-08 0)
(0 -7.95295e-08 0)
(0 -8.18501e-08 0)
(0 -8.19834e-08 0)
(0 -7.6923e-08 0)
(0 -7.75515e-08 0)
(0 -8.37092e-08 0)
(0 -8.26316e-08 0)
(0 -8.26455e-08 0)
(0 -8.17011e-08 0)
(0 -8.31001e-08 0)
(0 -8.33396e-08 0)
(0 -8.22245e-08 0)
(0 -8.2003e-08 0)
(0 -7.89764e-08 0)
(0 -7.9557e-08 0)
(0 -7.94349e-08 0)
(0 -7.89037e-08 0)
(0 -7.84981e-08 0)
(0 -7.84029e-08 0)
(0 -8.18835e-08 0)
(0 -8.04141e-08 0)
(0 -8.2492e-08 0)
(0 -8.33312e-08 0)
(0 -7.93398e-08 0)
(0 -7.88864e-08 0)
(0 -8.29826e-08 0)
(0 -8.3847e-08 0)
(0 -7.99082e-08 0)
(0 -7.98256e-08 0)
(0 -8.03538e-08 0)
(0 -7.91823e-08 0)
(0 -7.93708e-08 0)
(0 -8.01792e-08 0)
(0 -8.3425e-08 0)
(0 -8.28581e-08 0)
(0 -8.19689e-08 0)
(0 -8.19436e-08 0)
(0 -7.9977e-08 0)
(0 -8.16263e-08 0)
(0 -8.1904e-08 0)
(0 -8.20984e-08 0)
(0 -7.89181e-08 0)
(0 -7.85138e-08 0)
(0 -8.16402e-08 0)
(0 -8.25703e-08 0)
(0 -8.25003e-08 0)
(0 -8.34264e-08 0)
(0 -8.29746e-08 0)
(0 -8.21752e-08 0)
(0 -8.11109e-08 0)
(0 -8.10117e-08 0)
(0 -8.01169e-08 0)
(0 -7.92042e-08 0)
(0 -8.1917e-08 0)
(0 -8.12763e-08 0)
(0 -8.30226e-08 0)
(0 -8.21205e-08 0)
(0 -8.21197e-08 0)
(0 -8.23638e-08 0)
(0 -8.16219e-08 0)
(0 -8.2299e-08 0)
(0 -8.04039e-08 0)
(0 -8.06652e-08 0)
(0 -7.95679e-08 0)
(0 -8.00063e-08 0)
(0 -8.28479e-08 0)
(0 -8.21969e-08 0)
(0 -8.07602e-08 0)
(0 -8.08645e-08 0)
(0 -8.06561e-08 0)
(0 -8.01753e-08 0)
(0 -7.74334e-08 0)
(0 -7.7881e-08 0)
(0 -8.01025e-08 0)
(0 -8.1698e-08 0)
(0 -8.16447e-08 0)
(0 -8.10262e-08 0)
(0 -8.24876e-08 0)
(0 -8.21479e-08 0)
(0 -7.90902e-08 0)
(0 -8.02672e-08 0)
(0 -8.10509e-08 0)
(0 -8.21635e-08 0)
(0 -7.71277e-08 0)
(0 -7.69265e-08 0)
(0 -8.08878e-08 0)
(0 -8.2075e-08 0)
(0 -7.8027e-08 0)
(0 -7.82054e-08 0)
(0 -8.01824e-08 0)
(0 -7.95869e-08 0)
(0 -8.17713e-08 0)
(0 -8.04565e-08 0)
(0 -8.21071e-08 0)
(0 -8.25008e-08 0)
(0 -8.36931e-08 0)
(0 -8.32912e-08 0)
(0 -7.98874e-08 0)
(0 -8.06454e-08 0)
(0 -8.12368e-08 0)
(0 -8.00664e-08 0)
(0 -8.14444e-08 0)
(0 -8.081e-08 0)
(0 -8.11638e-08 0)
(0 -8.17054e-08 0)
(0 -7.92234e-08 0)
(0 -7.84724e-08 0)
(0 -8.07394e-08 0)
(0 -8.09795e-08 0)
(0 -8.03043e-08 0)
(0 -8.1451e-08 0)
(0 -8.31302e-08 0)
(0 -8.36031e-08 0)
(0 -8.2662e-08 0)
(0 -8.22523e-08 0)
(0 -7.95909e-08 0)
(0 -7.85905e-08 0)
(0 -8.36232e-08 0)
(0 -8.32923e-08 0)
(0 -8.10158e-08 0)
(0 -8.04897e-08 0)
(0 -8.07536e-08 0)
(0 -8.15304e-08 0)
(0 -8.11039e-08 0)
(0 -8.21246e-08 0)
(0 -8.12247e-08 0)
(0 -8.008e-08 0)
(0 -8.00363e-08 0)
(0 -8.00109e-08 0)
(0 -8.21457e-08 0)
(0 -8.25174e-08 0)
(0 -8.25579e-08 0)
(0 -8.1669e-08 0)
(0 -8.06298e-08 0)
(0 -8.05423e-08 0)
(0 -7.96235e-08 0)
(0 -7.9867e-08 0)
(0 -8.1909e-08 0)
(0 -8.1946e-08 0)
(0 -7.9601e-08 0)
(0 -7.88924e-08 0)
(0 -7.93482e-08 0)
(0 -7.93548e-08 0)
(0 -8.08758e-08 0)
(0 -8.04705e-08 0)
(0 -8.09933e-08 0)
(0 -8.05915e-08 0)
(0 -7.89343e-08 0)
(0 -7.95012e-08 0)
(0 -7.79283e-08 0)
(0 -7.76662e-08 0)
(0 -8.14919e-08 0)
(0 -8.22376e-08 0)
(0 -8.01303e-08 0)
(0 -8.06739e-08 0)
(0 -8.11551e-08 0)
(0 -8.0262e-08 0)
(0 -7.8444e-08 0)
(0 -7.95132e-08 0)
(0 -7.974e-08 0)
(0 -7.88162e-08 0)
(0 -8.10084e-08 0)
(0 -8.1689e-08 0)
(0 -8.3267e-08 0)
(0 -8.39506e-08 0)
(0 -8.39822e-08 0)
(0 -8.32866e-08 0)
(0 -7.88638e-08 0)
(0 -7.99535e-08 0)
(0 -8.14811e-08 0)
(0 -8.06518e-08 0)
(0 -7.93481e-08 0)
(0 -7.86058e-08 0)
(0 -8.30749e-08 0)
(0 -8.36748e-08 0)
(0 -8.04635e-08 0)
(0 -7.97232e-08 0)
(0 -8.18563e-08 0)
(0 -8.21309e-08 0)
(0 -7.91747e-08 0)
(0 -7.90562e-08 0)
(0 -7.9059e-08 0)
(0 -7.98548e-08 0)
(0 -8.30763e-08 0)
(0 -8.32195e-08 0)
(0 -7.71669e-08 0)
(0 -7.7473e-08 0)
(0 -7.933e-08 0)
(0 -7.8495e-08 0)
(0 -8.12031e-08 0)
(0 -8.1644e-08 0)
(0 -8.0625e-08 0)
(0 -8.03919e-08 0)
(0 -8.36108e-08 0)
(0 -8.36703e-08 0)
(0 -7.75939e-08 0)
(0 -7.77674e-08 0)
(0 -8.06821e-08 0)
(0 -8.01995e-08 0)
(0 -7.84868e-08 0)
(0 -7.86531e-08 0)
(0 -7.95685e-08 0)
(0 -7.93928e-08 0)
(0 -8.32379e-08 0)
(0 -8.2562e-08 0)
(0 -7.9959e-08 0)
(0 -7.98186e-08 0)
(0 -8.17643e-08 0)
(0 -8.11472e-08 0)
(0 -7.70952e-08 0)
(0 -7.72574e-08 0)
(0 -7.59522e-08 0)
(0 -7.60655e-08 0)
(0 -7.61023e-08 0)
(0 -7.62719e-08 0)
(0 -7.61997e-08 0)
(0 -7.64432e-08 0)
(0 -7.63021e-08 0)
(0 -7.64667e-08 0)
(0 -7.64117e-08 0)
(0 -7.66066e-08 0)
(0 -7.6513e-08 0)
(0 -7.67191e-08 0)
(0 -7.66235e-08 0)
(0 -7.67926e-08 0)
(0 -7.68236e-08 0)
(0 -7.70191e-08 0)
(0 -7.64837e-08 0)
(0 -7.63081e-08 0)
(0 -7.66927e-08 0)
(0 -7.65018e-08 0)
(0 -7.65812e-08 0)
(0 -7.64037e-08 0)
(0 -7.68548e-08 0)
(0 -7.66476e-08 0)
(0 -7.63416e-08 0)
(0 -7.61988e-08 0)
(0 -7.65204e-08 0)
(0 -7.64279e-08 0)
(0 -7.69167e-08 0)
(0 -7.67633e-08 0)
(0 -7.63602e-08 0)
(0 -7.64015e-08 0)
(0 -5.45661e-08 0)
(0 -5.34398e-08 0)
(0 -5.23818e-08 0)
(0 -5.13935e-08 0)
(0 -5.04755e-08 0)
(0 -4.96268e-08 0)
(0 -4.88459e-08 0)
(0 -4.81304e-08 0)
(0 -4.74773e-08 0)
(0 -4.6883e-08 0)
(0 -4.63438e-08 0)
(0 -4.5856e-08 0)
(0 -4.54156e-08 0)
(0 -4.5019e-08 0)
(0 -4.46625e-08 0)
(0 -4.4343e-08 0)
(0 -4.40575e-08 0)
(0 -4.38032e-08 0)
(0 -4.35779e-08 0)
(0 -4.33797e-08 0)
(0 -4.32069e-08 0)
(0 -4.30581e-08 0)
(0 -4.29323e-08 0)
(0 -4.28285e-08 0)
(0 -4.27463e-08 0)
(0 -4.26849e-08 0)
(0 -4.26442e-08 0)
(0 -4.26239e-08 0)
(0 -5.45631e-08 0)
(0 -5.3437e-08 0)
(0 -5.2379e-08 0)
(0 -5.13909e-08 0)
(0 -5.04729e-08 0)
(0 -4.96243e-08 0)
(0 -4.88435e-08 0)
(0 -4.8128e-08 0)
(0 -4.74749e-08 0)
(0 -4.68807e-08 0)
(0 -4.63416e-08 0)
(0 -4.58538e-08 0)
(0 -4.54135e-08 0)
(0 -4.50169e-08 0)
(0 -4.46604e-08 0)
(0 -4.4341e-08 0)
(0 -4.40554e-08 0)
(0 -4.38012e-08 0)
(0 -4.35759e-08 0)
(0 -4.33777e-08 0)
(0 -4.32049e-08 0)
(0 -4.30561e-08 0)
(0 -4.29303e-08 0)
(0 -4.28266e-08 0)
(0 -4.27443e-08 0)
(0 -4.2683e-08 0)
(0 -4.26423e-08 0)
(0 -4.26219e-08 0)
(0 -5.45572e-08 0)
(0 -5.34313e-08 0)
(0 -5.23735e-08 0)
(0 -5.13855e-08 0)
(0 -5.04677e-08 0)
(0 -4.96192e-08 0)
(0 -4.88386e-08 0)
(0 -4.81232e-08 0)
(0 -4.74702e-08 0)
(0 -4.68761e-08 0)
(0 -4.63371e-08 0)
(0 -4.58494e-08 0)
(0 -4.54091e-08 0)
(0 -4.50126e-08 0)
(0 -4.46562e-08 0)
(0 -4.43368e-08 0)
(0 -4.40513e-08 0)
(0 -4.37971e-08 0)
(0 -4.35719e-08 0)
(0 -4.33737e-08 0)
(0 -4.32009e-08 0)
(0 -4.30522e-08 0)
(0 -4.29264e-08 0)
(0 -4.28226e-08 0)
(0 -4.27404e-08 0)
(0 -4.2679e-08 0)
(0 -4.26383e-08 0)
(0 -4.2618e-08 0)
(0 -5.45484e-08 0)
(0 -5.34227e-08 0)
(0 -5.23652e-08 0)
(0 -5.13775e-08 0)
(0 -5.04599e-08 0)
(0 -4.96117e-08 0)
(0 -4.88312e-08 0)
(0 -4.81161e-08 0)
(0 -4.74632e-08 0)
(0 -4.68692e-08 0)
(0 -4.63304e-08 0)
(0 -4.58428e-08 0)
(0 -4.54027e-08 0)
(0 -4.50062e-08 0)
(0 -4.465e-08 0)
(0 -4.43306e-08 0)
(0 -4.40452e-08 0)
(0 -4.3791e-08 0)
(0 -4.35658e-08 0)
(0 -4.33677e-08 0)
(0 -4.3195e-08 0)
(0 -4.30462e-08 0)
(0 -4.29204e-08 0)
(0 -4.28168e-08 0)
(0 -4.27345e-08 0)
(0 -4.26732e-08 0)
(0 -4.26325e-08 0)
(0 -4.26122e-08 0)
(0 -5.45366e-08 0)
(0 -5.34113e-08 0)
(0 -5.23542e-08 0)
(0 -5.13668e-08 0)
(0 -5.04495e-08 0)
(0 -4.96016e-08 0)
(0 -4.88214e-08 0)
(0 -4.81065e-08 0)
(0 -4.74539e-08 0)
(0 -4.68601e-08 0)
(0 -4.63215e-08 0)
(0 -4.5834e-08 0)
(0 -4.5394e-08 0)
(0 -4.49977e-08 0)
(0 -4.46416e-08 0)
(0 -4.43223e-08 0)
(0 -4.4037e-08 0)
(0 -4.37829e-08 0)
(0 -4.35578e-08 0)
(0 -4.33597e-08 0)
(0 -4.3187e-08 0)
(0 -4.30383e-08 0)
(0 -4.29126e-08 0)
(0 -4.28089e-08 0)
(0 -4.27267e-08 0)
(0 -4.26654e-08 0)
(0 -4.26247e-08 0)
(0 -4.26044e-08 0)
(0 -5.45218e-08 0)
(0 -5.3397e-08 0)
(0 -5.23403e-08 0)
(0 -5.13534e-08 0)
(0 -5.04365e-08 0)
(0 -4.9589e-08 0)
(0 -4.88092e-08 0)
(0 -4.80946e-08 0)
(0 -4.74423e-08 0)
(0 -4.68488e-08 0)
(0 -4.63103e-08 0)
(0 -4.58231e-08 0)
(0 -4.53833e-08 0)
(0 -4.49872e-08 0)
(0 -4.46312e-08 0)
(0 -4.4312e-08 0)
(0 -4.40268e-08 0)
(0 -4.37728e-08 0)
(0 -4.35478e-08 0)
(0 -4.33498e-08 0)
(0 -4.31771e-08 0)
(0 -4.30285e-08 0)
(0 -4.29028e-08 0)
(0 -4.27991e-08 0)
(0 -4.27169e-08 0)
(0 -4.26556e-08 0)
(0 -4.2615e-08 0)
(0 -4.25947e-08 0)
(0 -5.45041e-08 0)
(0 -5.33799e-08 0)
(0 -5.23238e-08 0)
(0 -5.13374e-08 0)
(0 -5.0421e-08 0)
(0 -4.95739e-08 0)
(0 -4.87945e-08 0)
(0 -4.80803e-08 0)
(0 -4.74283e-08 0)
(0 -4.68351e-08 0)
(0 -4.6297e-08 0)
(0 -4.581e-08 0)
(0 -4.53704e-08 0)
(0 -4.49745e-08 0)
(0 -4.46187e-08 0)
(0 -4.42997e-08 0)
(0 -4.40146e-08 0)
(0 -4.37607e-08 0)
(0 -4.35358e-08 0)
(0 -4.33379e-08 0)
(0 -4.31653e-08 0)
(0 -4.30167e-08 0)
(0 -4.2891e-08 0)
(0 -4.27874e-08 0)
(0 -4.27052e-08 0)
(0 -4.2644e-08 0)
(0 -4.26033e-08 0)
(0 -4.2583e-08 0)
(0 -5.44835e-08 0)
(0 -5.336e-08 0)
(0 -5.23045e-08 0)
(0 -5.13187e-08 0)
(0 -5.04029e-08 0)
(0 -4.95563e-08 0)
(0 -4.87774e-08 0)
(0 -4.80637e-08 0)
(0 -4.74121e-08 0)
(0 -4.68193e-08 0)
(0 -4.62815e-08 0)
(0 -4.57948e-08 0)
(0 -4.53555e-08 0)
(0 -4.49598e-08 0)
(0 -4.46042e-08 0)
(0 -4.42853e-08 0)
(0 -4.40004e-08 0)
(0 -4.37466e-08 0)
(0 -4.35218e-08 0)
(0 -4.3324e-08 0)
(0 -4.31515e-08 0)
(0 -4.3003e-08 0)
(0 -4.28774e-08 0)
(0 -4.27738e-08 0)
(0 -4.26917e-08 0)
(0 -4.26304e-08 0)
(0 -4.25898e-08 0)
(0 -4.25695e-08 0)
(0 -5.44599e-08 0)
(0 -5.33372e-08 0)
(0 -5.22825e-08 0)
(0 -5.12974e-08 0)
(0 -5.03822e-08 0)
(0 -4.95363e-08 0)
(0 -4.8758e-08 0)
(0 -4.80448e-08 0)
(0 -4.73937e-08 0)
(0 -4.68013e-08 0)
(0 -4.62638e-08 0)
(0 -4.57775e-08 0)
(0 -4.53385e-08 0)
(0 -4.4943e-08 0)
(0 -4.45876e-08 0)
(0 -4.4269e-08 0)
(0 -4.39842e-08 0)
(0 -4.37307e-08 0)
(0 -4.3506e-08 0)
(0 -4.33082e-08 0)
(0 -4.31358e-08 0)
(0 -4.29874e-08 0)
(0 -4.28619e-08 0)
(0 -4.27583e-08 0)
(0 -4.26762e-08 0)
(0 -4.2615e-08 0)
(0 -4.25744e-08 0)
(0 -4.25541e-08 0)
(0 -5.44333e-08 0)
(0 -5.33116e-08 0)
(0 -5.22577e-08 0)
(0 -5.12734e-08 0)
(0 -5.03591e-08 0)
(0 -4.95139e-08 0)
(0 -4.87362e-08 0)
(0 -4.80235e-08 0)
(0 -4.7373e-08 0)
(0 -4.67811e-08 0)
(0 -4.62441e-08 0)
(0 -4.57581e-08 0)
(0 -4.53195e-08 0)
(0 -4.49243e-08 0)
(0 -4.45692e-08 0)
(0 -4.42508e-08 0)
(0 -4.39662e-08 0)
(0 -4.37127e-08 0)
(0 -4.34882e-08 0)
(0 -4.32906e-08 0)
(0 -4.31183e-08 0)
(0 -4.29699e-08 0)
(0 -4.28445e-08 0)
(0 -4.2741e-08 0)
(0 -4.26589e-08 0)
(0 -4.25978e-08 0)
(0 -4.25572e-08 0)
(0 -4.25369e-08 0)
(0 -5.44039e-08 0)
(0 -5.32831e-08 0)
(0 -5.22302e-08 0)
(0 -5.12469e-08 0)
(0 -5.03334e-08 0)
(0 -4.9489e-08 0)
(0 -4.8712e-08 0)
(0 -4.80001e-08 0)
(0 -4.73501e-08 0)
(0 -4.67587e-08 0)
(0 -4.62222e-08 0)
(0 -4.57367e-08 0)
(0 -4.52984e-08 0)
(0 -4.49036e-08 0)
(0 -4.45487e-08 0)
(0 -4.42306e-08 0)
(0 -4.39462e-08 0)
(0 -4.3693e-08 0)
(0 -4.34686e-08 0)
(0 -4.32711e-08 0)
(0 -4.30989e-08 0)
(0 -4.29506e-08 0)
(0 -4.28252e-08 0)
(0 -4.27218e-08 0)
(0 -4.26398e-08 0)
(0 -4.25787e-08 0)
(0 -4.25381e-08 0)
(0 -4.25178e-08 0)
(0 -5.43714e-08 0)
(0 -5.32518e-08 0)
(0 -5.22001e-08 0)
(0 -5.12177e-08 0)
(0 -5.03052e-08 0)
(0 -4.94617e-08 0)
(0 -4.86855e-08 0)
(0 -4.79743e-08 0)
(0 -4.7325e-08 0)
(0 -4.67343e-08 0)
(0 -4.61983e-08 0)
(0 -4.57133e-08 0)
(0 -4.52754e-08 0)
(0 -4.48809e-08 0)
(0 -4.45264e-08 0)
(0 -4.42085e-08 0)
(0 -4.39244e-08 0)
(0 -4.36713e-08 0)
(0 -4.34471e-08 0)
(0 -4.32498e-08 0)
(0 -4.30777e-08 0)
(0 -4.29295e-08 0)
(0 -4.28042e-08 0)
(0 -4.27009e-08 0)
(0 -4.26189e-08 0)
(0 -4.25578e-08 0)
(0 -4.25172e-08 0)
(0 -4.2497e-08 0)
(0 -5.4336e-08 0)
(0 -5.32177e-08 0)
(0 -5.21672e-08 0)
(0 -5.1186e-08 0)
(0 -5.02745e-08 0)
(0 -4.9432e-08 0)
(0 -4.86567e-08 0)
(0 -4.79464e-08 0)
(0 -4.72978e-08 0)
(0 -4.67077e-08 0)
(0 -4.61723e-08 0)
(0 -4.56878e-08 0)
(0 -4.52504e-08 0)
(0 -4.48563e-08 0)
(0 -4.45022e-08 0)
(0 -4.41846e-08 0)
(0 -4.39007e-08 0)
(0 -4.36479e-08 0)
(0 -4.34238e-08 0)
(0 -4.32267e-08 0)
(0 -4.30547e-08 0)
(0 -4.29067e-08 0)
(0 -4.27814e-08 0)
(0 -4.26782e-08 0)
(0 -4.25962e-08 0)
(0 -4.25352e-08 0)
(0 -4.24946e-08 0)
(0 -4.24744e-08 0)
(0 -5.42977e-08 0)
(0 -5.31808e-08 0)
(0 -5.21316e-08 0)
(0 -5.11517e-08 0)
(0 -5.02414e-08 0)
(0 -4.93999e-08 0)
(0 -4.86257e-08 0)
(0 -4.79162e-08 0)
(0 -4.72685e-08 0)
(0 -4.66791e-08 0)
(0 -4.61444e-08 0)
(0 -4.56605e-08 0)
(0 -4.52235e-08 0)
(0 -4.48299e-08 0)
(0 -4.44761e-08 0)
(0 -4.41589e-08 0)
(0 -4.38752e-08 0)
(0 -4.36227e-08 0)
(0 -4.33988e-08 0)
(0 -4.32018e-08 0)
(0 -4.303e-08 0)
(0 -4.2882e-08 0)
(0 -4.27569e-08 0)
(0 -4.26537e-08 0)
(0 -4.25718e-08 0)
(0 -4.25108e-08 0)
(0 -4.24703e-08 0)
(0 -4.24501e-08 0)
(0 -5.42563e-08 0)
(0 -5.3141e-08 0)
(0 -5.20933e-08 0)
(0 -5.11148e-08 0)
(0 -5.02058e-08 0)
(0 -4.93655e-08 0)
(0 -4.85924e-08 0)
(0 -4.78839e-08 0)
(0 -4.72371e-08 0)
(0 -4.66485e-08 0)
(0 -4.61145e-08 0)
(0 -4.56312e-08 0)
(0 -4.51948e-08 0)
(0 -4.48017e-08 0)
(0 -4.44483e-08 0)
(0 -4.41314e-08 0)
(0 -4.3848e-08 0)
(0 -4.35957e-08 0)
(0 -4.33721e-08 0)
(0 -4.31752e-08 0)
(0 -4.30036e-08 0)
(0 -4.28557e-08 0)
(0 -4.27307e-08 0)
(0 -4.26276e-08 0)
(0 -4.25458e-08 0)
(0 -4.24848e-08 0)
(0 -4.24443e-08 0)
(0 -4.24241e-08 0)
(0 -5.4212e-08 0)
(0 -5.30984e-08 0)
(0 -5.20523e-08 0)
(0 -5.10753e-08 0)
(0 -5.01677e-08 0)
(0 -4.93288e-08 0)
(0 -4.85568e-08 0)
(0 -4.78494e-08 0)
(0 -4.72036e-08 0)
(0 -4.66159e-08 0)
(0 -4.60827e-08 0)
(0 -4.56e-08 0)
(0 -4.51642e-08 0)
(0 -4.47716e-08 0)
(0 -4.44186e-08 0)
(0 -4.41021e-08 0)
(0 -4.38191e-08 0)
(0 -4.35671e-08 0)
(0 -4.33437e-08 0)
(0 -4.3147e-08 0)
(0 -4.29755e-08 0)
(0 -4.28278e-08 0)
(0 -4.27028e-08 0)
(0 -4.25998e-08 0)
(0 -4.2518e-08 0)
(0 -4.24571e-08 0)
(0 -4.24166e-08 0)
(0 -4.23964e-08 0)
(0 -5.41647e-08 0)
(0 -5.3053e-08 0)
(0 -5.20086e-08 0)
(0 -5.10333e-08 0)
(0 -5.01273e-08 0)
(0 -4.92897e-08 0)
(0 -4.85191e-08 0)
(0 -4.78129e-08 0)
(0 -4.71681e-08 0)
(0 -4.65814e-08 0)
(0 -4.6049e-08 0)
(0 -4.55671e-08 0)
(0 -4.51319e-08 0)
(0 -4.47398e-08 0)
(0 -4.43873e-08 0)
(0 -4.40712e-08 0)
(0 -4.37886e-08 0)
(0 -4.35368e-08 0)
(0 -4.33136e-08 0)
(0 -4.31171e-08 0)
(0 -4.29458e-08 0)
(0 -4.27982e-08 0)
(0 -4.26734e-08 0)
(0 -4.25704e-08 0)
(0 -4.24887e-08 0)
(0 -4.24278e-08 0)
(0 -4.23874e-08 0)
(0 -4.23672e-08 0)
(0 -5.41144e-08 0)
(0 -5.30047e-08 0)
(0 -5.19623e-08 0)
(0 -5.09887e-08 0)
(0 -5.00844e-08 0)
(0 -4.92484e-08 0)
(0 -4.84792e-08 0)
(0 -4.77743e-08 0)
(0 -4.71307e-08 0)
(0 -4.65449e-08 0)
(0 -4.60134e-08 0)
(0 -4.55323e-08 0)
(0 -4.50979e-08 0)
(0 -4.47064e-08 0)
(0 -4.43544e-08 0)
(0 -4.40387e-08 0)
(0 -4.37564e-08 0)
(0 -4.35049e-08 0)
(0 -4.3282e-08 0)
(0 -4.30857e-08 0)
(0 -4.29145e-08 0)
(0 -4.27671e-08 0)
(0 -4.26423e-08 0)
(0 -4.25395e-08 0)
(0 -4.24578e-08 0)
(0 -4.2397e-08 0)
(0 -4.23566e-08 0)
(0 -4.23364e-08 0)
(0 -5.40611e-08 0)
(0 -5.29535e-08 0)
(0 -5.19132e-08 0)
(0 -5.09417e-08 0)
(0 -5.00391e-08 0)
(0 -4.92048e-08 0)
(0 -4.84371e-08 0)
(0 -4.77336e-08 0)
(0 -4.70912e-08 0)
(0 -4.65066e-08 0)
(0 -4.59761e-08 0)
(0 -4.54958e-08 0)
(0 -4.50621e-08 0)
(0 -4.46713e-08 0)
(0 -4.43198e-08 0)
(0 -4.40046e-08 0)
(0 -4.37227e-08 0)
(0 -4.34715e-08 0)
(0 -4.32488e-08 0)
(0 -4.30528e-08 0)
(0 -4.28818e-08 0)
(0 -4.27345e-08 0)
(0 -4.26098e-08 0)
(0 -4.2507e-08 0)
(0 -4.24255e-08 0)
(0 -4.23646e-08 0)
(0 -4.23243e-08 0)
(0 -4.23041e-08 0)
(0 -5.40047e-08 0)
(0 -5.28996e-08 0)
(0 -5.18615e-08 0)
(0 -5.0892e-08 0)
(0 -4.99915e-08 0)
(0 -4.9159e-08 0)
(0 -4.8393e-08 0)
(0 -4.76909e-08 0)
(0 -4.70499e-08 0)
(0 -4.64665e-08 0)
(0 -4.5937e-08 0)
(0 -4.54577e-08 0)
(0 -4.50247e-08 0)
(0 -4.46346e-08 0)
(0 -4.42837e-08 0)
(0 -4.39689e-08 0)
(0 -4.36874e-08 0)
(0 -4.34366e-08 0)
(0 -4.32142e-08 0)
(0 -4.30184e-08 0)
(0 -4.28475e-08 0)
(0 -4.27004e-08 0)
(0 -4.25758e-08 0)
(0 -4.24731e-08 0)
(0 -4.23916e-08 0)
(0 -4.23309e-08 0)
(0 -4.22905e-08 0)
(0 -4.22704e-08 0)
(0 -5.39453e-08 0)
(0 -5.28427e-08 0)
(0 -5.18071e-08 0)
(0 -5.08399e-08 0)
(0 -4.99414e-08 0)
(0 -4.91109e-08 0)
(0 -4.83467e-08 0)
(0 -4.76463e-08 0)
(0 -4.70067e-08 0)
(0 -4.64246e-08 0)
(0 -4.58962e-08 0)
(0 -4.54179e-08 0)
(0 -4.49858e-08 0)
(0 -4.45963e-08 0)
(0 -4.42461e-08 0)
(0 -4.39318e-08 0)
(0 -4.36507e-08 0)
(0 -4.34002e-08 0)
(0 -4.31782e-08 0)
(0 -4.29826e-08 0)
(0 -4.28119e-08 0)
(0 -4.26649e-08 0)
(0 -4.25405e-08 0)
(0 -4.24379e-08 0)
(0 -4.23564e-08 0)
(0 -4.22957e-08 0)
(0 -4.22554e-08 0)
(0 -4.22353e-08 0)
(0 -5.38828e-08 0)
(0 -5.2783e-08 0)
(0 -5.17499e-08 0)
(0 -5.07852e-08 0)
(0 -4.98891e-08 0)
(0 -4.90607e-08 0)
(0 -4.82983e-08 0)
(0 -4.75997e-08 0)
(0 -4.69617e-08 0)
(0 -4.63809e-08 0)
(0 -4.58538e-08 0)
(0 -4.53765e-08 0)
(0 -4.49453e-08 0)
(0 -4.45566e-08 0)
(0 -4.4207e-08 0)
(0 -4.38933e-08 0)
(0 -4.36127e-08 0)
(0 -4.33625e-08 0)
(0 -4.31407e-08 0)
(0 -4.29454e-08 0)
(0 -4.27749e-08 0)
(0 -4.26281e-08 0)
(0 -4.25038e-08 0)
(0 -4.24012e-08 0)
(0 -4.23199e-08 0)
(0 -4.22592e-08 0)
(0 -4.22189e-08 0)
(0 -4.21988e-08 0)
(0 -5.38173e-08 0)
(0 -5.27203e-08 0)
(0 -5.16901e-08 0)
(0 -5.0728e-08 0)
(0 -4.98343e-08 0)
(0 -4.90082e-08 0)
(0 -4.8248e-08 0)
(0 -4.75512e-08 0)
(0 -4.69148e-08 0)
(0 -4.63355e-08 0)
(0 -4.58097e-08 0)
(0 -4.53335e-08 0)
(0 -4.49033e-08 0)
(0 -4.45155e-08 0)
(0 -4.41665e-08 0)
(0 -4.38534e-08 0)
(0 -4.35733e-08 0)
(0 -4.33235e-08 0)
(0 -4.3102e-08 0)
(0 -4.29069e-08 0)
(0 -4.27367e-08 0)
(0 -4.259e-08 0)
(0 -4.24658e-08 0)
(0 -4.23633e-08 0)
(0 -4.2282e-08 0)
(0 -4.22214e-08 0)
(0 -4.21812e-08 0)
(0 -4.21611e-08 0)
(0 -5.37486e-08 0)
(0 -5.26548e-08 0)
(0 -5.16276e-08 0)
(0 -5.06683e-08 0)
(0 -4.97772e-08 0)
(0 -4.89536e-08 0)
(0 -4.81955e-08 0)
(0 -4.75008e-08 0)
(0 -4.68662e-08 0)
(0 -4.62885e-08 0)
(0 -4.57641e-08 0)
(0 -4.52891e-08 0)
(0 -4.48599e-08 0)
(0 -4.44729e-08 0)
(0 -4.41248e-08 0)
(0 -4.38123e-08 0)
(0 -4.35326e-08 0)
(0 -4.32833e-08 0)
(0 -4.30621e-08 0)
(0 -4.28673e-08 0)
(0 -4.26972e-08 0)
(0 -4.25506e-08 0)
(0 -4.24266e-08 0)
(0 -4.23242e-08 0)
(0 -4.2243e-08 0)
(0 -4.21824e-08 0)
(0 -4.21422e-08 0)
(0 -4.21221e-08 0)
(0 -5.36768e-08 0)
(0 -5.25863e-08 0)
(0 -5.15623e-08 0)
(0 -5.06061e-08 0)
(0 -4.97178e-08 0)
(0 -4.88968e-08 0)
(0 -4.81411e-08 0)
(0 -4.74485e-08 0)
(0 -4.68159e-08 0)
(0 -4.62399e-08 0)
(0 -4.57169e-08 0)
(0 -4.52432e-08 0)
(0 -4.48152e-08 0)
(0 -4.44291e-08 0)
(0 -4.40817e-08 0)
(0 -4.37698e-08 0)
(0 -4.34907e-08 0)
(0 -4.32418e-08 0)
(0 -4.3021e-08 0)
(0 -4.28264e-08 0)
(0 -4.26566e-08 0)
(0 -4.25102e-08 0)
(0 -4.23862e-08 0)
(0 -4.2284e-08 0)
(0 -4.22028e-08 0)
(0 -4.21422e-08 0)
(0 -4.2102e-08 0)
(0 -4.2082e-08 0)
(0 -5.36018e-08 0)
(0 -5.25149e-08 0)
(0 -5.14943e-08 0)
(0 -5.05413e-08 0)
(0 -4.96561e-08 0)
(0 -4.88378e-08 0)
(0 -4.80847e-08 0)
(0 -4.73944e-08 0)
(0 -4.67638e-08 0)
(0 -4.61897e-08 0)
(0 -4.56683e-08 0)
(0 -4.5196e-08 0)
(0 -4.47691e-08 0)
(0 -4.4384e-08 0)
(0 -4.40374e-08 0)
(0 -4.37263e-08 0)
(0 -4.34477e-08 0)
(0 -4.31992e-08 0)
(0 -4.29788e-08 0)
(0 -4.27845e-08 0)
(0 -4.26148e-08 0)
(0 -4.24686e-08 0)
(0 -4.23448e-08 0)
(0 -4.22426e-08 0)
(0 -4.21615e-08 0)
(0 -4.2101e-08 0)
(0 -4.20608e-08 0)
(0 -4.20408e-08 0)
(0 -5.35236e-08 0)
(0 -5.24406e-08 0)
(0 -5.14236e-08 0)
(0 -5.0474e-08 0)
(0 -4.9592e-08 0)
(0 -4.87767e-08 0)
(0 -4.80264e-08 0)
(0 -4.73385e-08 0)
(0 -4.67101e-08 0)
(0 -4.61379e-08 0)
(0 -4.56182e-08 0)
(0 -4.51474e-08 0)
(0 -4.47218e-08 0)
(0 -4.43377e-08 0)
(0 -4.3992e-08 0)
(0 -4.36816e-08 0)
(0 -4.34036e-08 0)
(0 -4.31556e-08 0)
(0 -4.29355e-08 0)
(0 -4.27415e-08 0)
(0 -4.25721e-08 0)
(0 -4.2426e-08 0)
(0 -4.23023e-08 0)
(0 -4.22002e-08 0)
(0 -4.21192e-08 0)
(0 -4.20587e-08 0)
(0 -4.20186e-08 0)
(0 -4.19985e-08 0)
(0 -5.34422e-08 0)
(0 -5.23632e-08 0)
(0 -5.13501e-08 0)
(0 -5.04042e-08 0)
(0 -4.95257e-08 0)
(0 -4.87136e-08 0)
(0 -4.79661e-08 0)
(0 -4.72809e-08 0)
(0 -4.66548e-08 0)
(0 -4.60847e-08 0)
(0 -4.55668e-08 0)
(0 -4.50975e-08 0)
(0 -4.46732e-08 0)
(0 -4.42903e-08 0)
(0 -4.39455e-08 0)
(0 -4.36358e-08 0)
(0 -4.33585e-08 0)
(0 -4.3111e-08 0)
(0 -4.28913e-08 0)
(0 -4.26976e-08 0)
(0 -4.25284e-08 0)
(0 -4.23825e-08 0)
(0 -4.22589e-08 0)
(0 -4.21569e-08 0)
(0 -4.20759e-08 0)
(0 -4.20155e-08 0)
(0 -4.19754e-08 0)
(0 -4.19554e-08 0)
(0 -5.33577e-08 0)
(0 -5.22829e-08 0)
(0 -5.12739e-08 0)
(0 -5.03319e-08 0)
(0 -4.9457e-08 0)
(0 -4.86483e-08 0)
(0 -4.79039e-08 0)
(0 -4.72215e-08 0)
(0 -4.6598e-08 0)
(0 -4.603e-08 0)
(0 -4.55141e-08 0)
(0 -4.50465e-08 0)
(0 -4.46235e-08 0)
(0 -4.42418e-08 0)
(0 -4.3898e-08 0)
(0 -4.35891e-08 0)
(0 -4.33124e-08 0)
(0 -4.30654e-08 0)
(0 -4.28461e-08 0)
(0 -4.26527e-08 0)
(0 -4.24838e-08 0)
(0 -4.2338e-08 0)
(0 -4.22146e-08 0)
(0 -4.21127e-08 0)
(0 -4.20318e-08 0)
(0 -4.19714e-08 0)
(0 -4.19313e-08 0)
(0 -4.19113e-08 0)
(0 -5.32699e-08 0)
(0 -5.21996e-08 0)
(0 -5.1195e-08 0)
(0 -5.02571e-08 0)
(0 -4.93861e-08 0)
(0 -4.85809e-08 0)
(0 -4.78399e-08 0)
(0 -4.71604e-08 0)
(0 -4.65396e-08 0)
(0 -4.5974e-08 0)
(0 -4.54601e-08 0)
(0 -4.49942e-08 0)
(0 -4.45728e-08 0)
(0 -4.41923e-08 0)
(0 -4.38496e-08 0)
(0 -4.35415e-08 0)
(0 -4.32655e-08 0)
(0 -4.3019e-08 0)
(0 -4.28001e-08 0)
(0 -4.26071e-08 0)
(0 -4.24383e-08 0)
(0 -4.22928e-08 0)
(0 -4.21695e-08 0)
(0 -4.20677e-08 0)
(0 -4.19868e-08 0)
(0 -4.19264e-08 0)
(0 -4.18864e-08 0)
(0 -4.18664e-08 0)
(0 -5.31788e-08 0)
(0 -5.21133e-08 0)
(0 -5.11133e-08 0)
(0 -5.01798e-08 0)
(0 -4.93129e-08 0)
(0 -4.85115e-08 0)
(0 -4.7774e-08 0)
(0 -4.70977e-08 0)
(0 -4.64797e-08 0)
(0 -4.59166e-08 0)
(0 -4.54048e-08 0)
(0 -4.49408e-08 0)
(0 -4.4521e-08 0)
(0 -4.41419e-08 0)
(0 -4.38002e-08 0)
(0 -4.34931e-08 0)
(0 -4.32177e-08 0)
(0 -4.29719e-08 0)
(0 -4.27534e-08 0)
(0 -4.25607e-08 0)
(0 -4.23922e-08 0)
(0 -4.22468e-08 0)
(0 -4.21236e-08 0)
(0 -4.20219e-08 0)
(0 -4.19411e-08 0)
(0 -4.18808e-08 0)
(0 -4.18407e-08 0)
(0 -4.18207e-08 0)
(0 -5.30845e-08 0)
(0 -5.2024e-08 0)
(0 -5.10288e-08 0)
(0 -5.01e-08 0)
(0 -4.92374e-08 0)
(0 -4.84401e-08 0)
(0 -4.77063e-08 0)
(0 -4.70333e-08 0)
(0 -4.64183e-08 0)
(0 -4.58579e-08 0)
(0 -4.53484e-08 0)
(0 -4.48864e-08 0)
(0 -4.44683e-08 0)
(0 -4.40906e-08 0)
(0 -4.37501e-08 0)
(0 -4.34438e-08 0)
(0 -4.31693e-08 0)
(0 -4.2924e-08 0)
(0 -4.2706e-08 0)
(0 -4.25136e-08 0)
(0 -4.23453e-08 0)
(0 -4.22002e-08 0)
(0 -4.20771e-08 0)
(0 -4.19755e-08 0)
(0 -4.18947e-08 0)
(0 -4.18344e-08 0)
(0 -4.17944e-08 0)
(0 -4.17744e-08 0)
(0 -5.29869e-08 0)
(0 -5.19317e-08 0)
(0 -5.09416e-08 0)
(0 -5.00177e-08 0)
(0 -4.91597e-08 0)
(0 -4.83667e-08 0)
(0 -4.76368e-08 0)
(0 -4.69674e-08 0)
(0 -4.63556e-08 0)
(0 -4.57979e-08 0)
(0 -4.5291e-08 0)
(0 -4.4831e-08 0)
(0 -4.44147e-08 0)
(0 -4.40384e-08 0)
(0 -4.36992e-08 0)
(0 -4.33939e-08 0)
(0 -4.31201e-08 0)
(0 -4.28755e-08 0)
(0 -4.26579e-08 0)
(0 -4.24659e-08 0)
(0 -4.22979e-08 0)
(0 -4.21529e-08 0)
(0 -4.203e-08 0)
(0 -4.19284e-08 0)
(0 -4.18477e-08 0)
(0 -4.17875e-08 0)
(0 -4.17475e-08 0)
(0 -4.17275e-08 0)
(0 -5.28861e-08 0)
(0 -5.18364e-08 0)
(0 -5.08517e-08 0)
(0 -4.99329e-08 0)
(0 -4.90798e-08 0)
(0 -4.82914e-08 0)
(0 -4.75656e-08 0)
(0 -4.69e-08 0)
(0 -4.62915e-08 0)
(0 -4.57368e-08 0)
(0 -4.52324e-08 0)
(0 -4.47747e-08 0)
(0 -4.43602e-08 0)
(0 -4.39856e-08 0)
(0 -4.36476e-08 0)
(0 -4.33434e-08 0)
(0 -4.30704e-08 0)
(0 -4.28264e-08 0)
(0 -4.26093e-08 0)
(0 -4.24177e-08 0)
(0 -4.225e-08 0)
(0 -4.21052e-08 0)
(0 -4.19823e-08 0)
(0 -4.18809e-08 0)
(0 -4.18002e-08 0)
(0 -4.174e-08 0)
(0 -4.17e-08 0)
(0 -4.168e-08 0)
(0 -5.2782e-08 0)
(0 -5.17382e-08 0)
(0 -5.07591e-08 0)
(0 -4.98458e-08 0)
(0 -4.89978e-08 0)
(0 -4.82141e-08 0)
(0 -4.74927e-08 0)
(0 -4.68311e-08 0)
(0 -4.62262e-08 0)
(0 -4.56746e-08 0)
(0 -4.51729e-08 0)
(0 -4.47176e-08 0)
(0 -4.43051e-08 0)
(0 -4.3932e-08 0)
(0 -4.35954e-08 0)
(0 -4.32923e-08 0)
(0 -4.30202e-08 0)
(0 -4.27768e-08 0)
(0 -4.25603e-08 0)
(0 -4.2369e-08 0)
(0 -4.22016e-08 0)
(0 -4.2057e-08 0)
(0 -4.19343e-08 0)
(0 -4.18329e-08 0)
(0 -4.17523e-08 0)
(0 -4.16921e-08 0)
(0 -4.16521e-08 0)
(0 -4.16322e-08 0)
(0 -5.26748e-08 0)
(0 -5.1637e-08 0)
(0 -5.06639e-08 0)
(0 -4.97562e-08 0)
(0 -4.89137e-08 0)
(0 -4.8135e-08 0)
(0 -4.74182e-08 0)
(0 -4.67608e-08 0)
(0 -4.61596e-08 0)
(0 -4.56114e-08 0)
(0 -4.51126e-08 0)
(0 -4.46597e-08 0)
(0 -4.42492e-08 0)
(0 -4.38779e-08 0)
(0 -4.35427e-08 0)
(0 -4.32407e-08 0)
(0 -4.29695e-08 0)
(0 -4.27269e-08 0)
(0 -4.25109e-08 0)
(0 -4.232e-08 0)
(0 -4.21528e-08 0)
(0 -4.20084e-08 0)
(0 -4.18858e-08 0)
(0 -4.17845e-08 0)
(0 -4.1704e-08 0)
(0 -4.16438e-08 0)
(0 -4.16038e-08 0)
(0 -4.15839e-08 0)
(0 -5.25643e-08 0)
(0 -5.15329e-08 0)
(0 -5.0566e-08 0)
(0 -4.96643e-08 0)
(0 -4.88274e-08 0)
(0 -4.80541e-08 0)
(0 -4.73422e-08 0)
(0 -4.66891e-08 0)
(0 -4.60919e-08 0)
(0 -4.55471e-08 0)
(0 -4.50513e-08 0)
(0 -4.4601e-08 0)
(0 -4.41928e-08 0)
(0 -4.38233e-08 0)
(0 -4.34895e-08 0)
(0 -4.31888e-08 0)
(0 -4.29185e-08 0)
(0 -4.26766e-08 0)
(0 -4.24611e-08 0)
(0 -4.22706e-08 0)
(0 -4.21038e-08 0)
(0 -4.19595e-08 0)
(0 -4.18371e-08 0)
(0 -4.17359e-08 0)
(0 -4.16554e-08 0)
(0 -4.15952e-08 0)
(0 -4.15553e-08 0)
(0 -4.15353e-08 0)
(0 -5.24507e-08 0)
(0 -5.14259e-08 0)
(0 -5.04655e-08 0)
(0 -4.95701e-08 0)
(0 -4.87392e-08 0)
(0 -4.79714e-08 0)
(0 -4.72646e-08 0)
(0 -4.66162e-08 0)
(0 -4.60231e-08 0)
(0 -4.5482e-08 0)
(0 -4.49894e-08 0)
(0 -4.45418e-08 0)
(0 -4.41358e-08 0)
(0 -4.37682e-08 0)
(0 -4.3436e-08 0)
(0 -4.31365e-08 0)
(0 -4.28672e-08 0)
(0 -4.2626e-08 0)
(0 -4.24112e-08 0)
(0 -4.22211e-08 0)
(0 -4.20545e-08 0)
(0 -4.19105e-08 0)
(0 -4.17882e-08 0)
(0 -4.1687e-08 0)
(0 -4.16066e-08 0)
(0 -4.15465e-08 0)
(0 -4.15065e-08 0)
(0 -4.14866e-08 0)
(0 -5.2334e-08 0)
(0 -5.13161e-08 0)
(0 -5.03626e-08 0)
(0 -4.94738e-08 0)
(0 -4.86491e-08 0)
(0 -4.78871e-08 0)
(0 -4.71857e-08 0)
(0 -4.65421e-08 0)
(0 -4.59533e-08 0)
(0 -4.5416e-08 0)
(0 -4.49267e-08 0)
(0 -4.4482e-08 0)
(0 -4.40784e-08 0)
(0 -4.37128e-08 0)
(0 -4.33822e-08 0)
(0 -4.3084e-08 0)
(0 -4.28157e-08 0)
(0 -4.25753e-08 0)
(0 -4.2361e-08 0)
(0 -4.21714e-08 0)
(0 -4.20051e-08 0)
(0 -4.18613e-08 0)
(0 -4.17391e-08 0)
(0 -4.1638e-08 0)
(0 -4.15576e-08 0)
(0 -4.14975e-08 0)
(0 -4.14576e-08 0)
(0 -4.14376e-08 0)
(0 -5.22142e-08 0)
(0 -5.12036e-08 0)
(0 -5.02572e-08 0)
(0 -4.93753e-08 0)
(0 -4.85571e-08 0)
(0 -4.78012e-08 0)
(0 -4.71054e-08 0)
(0 -4.64669e-08 0)
(0 -4.58827e-08 0)
(0 -4.53494e-08 0)
(0 -4.48635e-08 0)
(0 -4.44217e-08 0)
(0 -4.40206e-08 0)
(0 -4.36571e-08 0)
(0 -4.33282e-08 0)
(0 -4.30313e-08 0)
(0 -4.27641e-08 0)
(0 -4.25245e-08 0)
(0 -4.23108e-08 0)
(0 -4.21216e-08 0)
(0 -4.19556e-08 0)
(0 -4.1812e-08 0)
(0 -4.169e-08 0)
(0 -4.1589e-08 0)
(0 -4.15086e-08 0)
(0 -4.14485e-08 0)
(0 -4.14086e-08 0)
(0 -4.13887e-08 0)
(0 -7.62603e-08 0)
(0 -7.61641e-08 0)
(0 -7.60783e-08 0)
(0 -7.59927e-08 0)
(0 -7.59005e-08 0)
(0 -7.58026e-08 0)
(0 -7.58071e-08 0)
(0 -7.57407e-08 0)
(0 -7.56833e-08 0)
(0 -7.563e-08 0)
(0 -7.55784e-08 0)
(0 -7.55312e-08 0)
(0 -7.52095e-08 0)
(0 -7.51764e-08 0)
(0 -7.5151e-08 0)
(0 -7.51311e-08 0)
(0 -7.51164e-08 0)
(0 -7.51092e-08 0)
(0 -7.44782e-08 0)
(0 -7.44788e-08 0)
(0 -7.44856e-08 0)
(0 -7.44979e-08 0)
(0 -7.45161e-08 0)
(0 -7.4542e-08 0)
(0 -7.3624e-08 0)
(0 -7.3657e-08 0)
(0 -7.36945e-08 0)
(0 -7.37367e-08 0)
(0 -7.37841e-08 0)
(0 -7.38381e-08 0)
(0 -7.26587e-08 0)
(0 -7.27216e-08 0)
(0 -7.27874e-08 0)
(0 -7.28567e-08 0)
(0 -7.293e-08 0)
(0 -7.30083e-08 0)
(0 -7.15947e-08 0)
(0 -7.16843e-08 0)
(0 -7.17756e-08 0)
(0 -7.18689e-08 0)
(0 -7.19648e-08 0)
(0 -7.20641e-08 0)
(0 -7.04448e-08 0)
(0 -7.05579e-08 0)
(0 -7.06713e-08 0)
(0 -7.07855e-08 0)
(0 -7.0901e-08 0)
(0 -7.10182e-08 0)
(0 -6.92225e-08 0)
(0 -6.93556e-08 0)
(0 -6.94878e-08 0)
(0 -6.96197e-08 0)
(0 -6.97517e-08 0)
(0 -6.9884e-08 0)
(0 -6.79414e-08 0)
(0 -6.80909e-08 0)
(0 -6.82388e-08 0)
(0 -6.83852e-08 0)
(0 -6.85307e-08 0)
(0 -6.86753e-08 0)
(0 -6.66152e-08 0)
(0 -6.67778e-08 0)
(0 -6.6938e-08 0)
(0 -6.7096e-08 0)
(0 -6.7252e-08 0)
(0 -6.74063e-08 0)
(0 -6.52575e-08 0)
(0 -6.54299e-08 0)
(0 -6.55993e-08 0)
(0 -6.57659e-08 0)
(0 -6.59298e-08 0)
(0 -6.60912e-08 0)
(0 -6.38815e-08 0)
(0 -6.40606e-08 0)
(0 -6.42363e-08 0)
(0 -6.44087e-08 0)
(0 -6.4578e-08 0)
(0 -6.47441e-08 0)
(0 -6.25e-08 0)
(0 -6.26828e-08 0)
(0 -6.28621e-08 0)
(0 -6.30378e-08 0)
(0 -6.32099e-08 0)
(0 -6.33785e-08 0)
(0 -6.11247e-08 0)
(0 -6.13088e-08 0)
(0 -6.14892e-08 0)
(0 -6.16658e-08 0)
(0 -6.18386e-08 0)
(0 -6.20076e-08 0)
(0 -5.97669e-08 0)
(0 -5.99499e-08 0)
(0 -6.01291e-08 0)
(0 -6.03045e-08 0)
(0 -6.04761e-08 0)
(0 -6.06436e-08 0)
(0 -5.84365e-08 0)
(0 -5.86164e-08 0)
(0 -5.87925e-08 0)
(0 -5.89649e-08 0)
(0 -5.91334e-08 0)
(0 -5.92979e-08 0)
(0 -5.71424e-08 0)
(0 -5.73174e-08 0)
(0 -5.74888e-08 0)
(0 -5.76566e-08 0)
(0 -5.78206e-08 0)
(0 -5.79807e-08 0)
(0 -5.58923e-08 0)
(0 -5.60609e-08 0)
(0 -5.62263e-08 0)
(0 -5.63882e-08 0)
(0 -5.65464e-08 0)
(0 -5.67009e-08 0)
(0 -5.46924e-08 0)
(0 -5.48537e-08 0)
(0 -5.50119e-08 0)
(0 -5.51668e-08 0)
(0 -5.53184e-08 0)
(0 -5.54664e-08 0)
(0 -5.35479e-08 0)
(0 -5.3701e-08 0)
(0 -5.38512e-08 0)
(0 -5.39985e-08 0)
(0 -5.41427e-08 0)
(0 -5.42836e-08 0)
(0 -5.24626e-08 0)
(0 -5.26068e-08 0)
(0 -5.27486e-08 0)
(0 -5.28878e-08 0)
(0 -5.30241e-08 0)
(0 -5.31574e-08 0)
(0 -5.20915e-08 0)
(0 -5.10885e-08 0)
(0 -5.01495e-08 0)
(0 -4.92748e-08 0)
(0 -4.84634e-08 0)
(0 -4.77139e-08 0)
(0 -4.70239e-08 0)
(0 -4.63907e-08 0)
(0 -4.58112e-08 0)
(0 -4.5282e-08 0)
(0 -4.47998e-08 0)
(0 -4.43611e-08 0)
(0 -4.39626e-08 0)
(0 -4.36012e-08 0)
(0 -4.32741e-08 0)
(0 -4.29786e-08 0)
(0 -4.27125e-08 0)
(0 -4.24737e-08 0)
(0 -4.22607e-08 0)
(0 -4.20719e-08 0)
(0 -4.19062e-08 0)
(0 -4.17628e-08 0)
(0 -4.16409e-08 0)
(0 -4.154e-08 0)
(0 -4.14596e-08 0)
(0 -4.13996e-08 0)
(0 -4.13596e-08 0)
(0 -4.13397e-08 0)
(0 -5.19661e-08 0)
(0 -5.09709e-08 0)
(0 -5.00396e-08 0)
(0 -4.91723e-08 0)
(0 -4.83681e-08 0)
(0 -4.76252e-08 0)
(0 -4.69413e-08 0)
(0 -4.63136e-08 0)
(0 -4.5739e-08 0)
(0 -4.52142e-08 0)
(0 -4.47358e-08 0)
(0 -4.43002e-08 0)
(0 -4.39044e-08 0)
(0 -4.35453e-08 0)
(0 -4.322e-08 0)
(0 -4.29259e-08 0)
(0 -4.26609e-08 0)
(0 -4.2423e-08 0)
(0 -4.22106e-08 0)
(0 -4.20222e-08 0)
(0 -4.18569e-08 0)
(0 -4.17137e-08 0)
(0 -4.15919e-08 0)
(0 -4.1491e-08 0)
(0 -4.14107e-08 0)
(0 -4.13507e-08 0)
(0 -4.13107e-08 0)
(0 -4.12908e-08 0)
(0 -5.18379e-08 0)
(0 -5.08509e-08 0)
(0 -4.99277e-08 0)
(0 -4.90681e-08 0)
(0 -4.82713e-08 0)
(0 -4.75352e-08 0)
(0 -4.68577e-08 0)
(0 -4.62357e-08 0)
(0 -4.56663e-08 0)
(0 -4.5146e-08 0)
(0 -4.46714e-08 0)
(0 -4.42392e-08 0)
(0 -4.38462e-08 0)
(0 -4.34894e-08 0)
(0 -4.31659e-08 0)
(0 -4.28733e-08 0)
(0 -4.26095e-08 0)
(0 -4.23725e-08 0)
(0 -4.21607e-08 0)
(0 -4.19728e-08 0)
(0 -4.18078e-08 0)
(0 -4.16648e-08 0)
(0 -4.15431e-08 0)
(0 -4.14423e-08 0)
(0 -4.1362e-08 0)
(0 -4.1302e-08 0)
(0 -4.1262e-08 0)
(0 -4.12421e-08 0)
(0 -5.17072e-08 0)
(0 -5.07287e-08 0)
(0 -4.98138e-08 0)
(0 -4.89623e-08 0)
(0 -4.81731e-08 0)
(0 -4.74442e-08 0)
(0 -4.67732e-08 0)
(0 -4.61573e-08 0)
(0 -4.55931e-08 0)
(0 -4.50774e-08 0)
(0 -4.46069e-08 0)
(0 -4.41781e-08 0)
(0 -4.3788e-08 0)
(0 -4.34335e-08 0)
(0 -4.3112e-08 0)
(0 -4.28209e-08 0)
(0 -4.25583e-08 0)
(0 -4.23221e-08 0)
(0 -4.2111e-08 0)
(0 -4.19236e-08 0)
(0 -4.17589e-08 0)
(0 -4.16161e-08 0)
(0 -4.14945e-08 0)
(0 -4.13938e-08 0)
(0 -4.13135e-08 0)
(0 -4.12535e-08 0)
(0 -4.12136e-08 0)
(0 -4.11936e-08 0)
(0 -5.15741e-08 0)
(0 -5.06044e-08 0)
(0 -4.96982e-08 0)
(0 -4.88551e-08 0)
(0 -4.80738e-08 0)
(0 -4.73523e-08 0)
(0 -4.66881e-08 0)
(0 -4.60783e-08 0)
(0 -4.55196e-08 0)
(0 -4.50087e-08 0)
(0 -4.45423e-08 0)
(0 -4.41171e-08 0)
(0 -4.37299e-08 0)
(0 -4.33779e-08 0)
(0 -4.30583e-08 0)
(0 -4.27688e-08 0)
(0 -4.25074e-08 0)
(0 -4.22722e-08 0)
(0 -4.20617e-08 0)
(0 -4.18748e-08 0)
(0 -4.17104e-08 0)
(0 -4.15678e-08 0)
(0 -4.14463e-08 0)
(0 -4.13456e-08 0)
(0 -4.12654e-08 0)
(0 -4.12054e-08 0)
(0 -4.11654e-08 0)
(0 -4.11455e-08 0)
(0 -5.14389e-08 0)
(0 -5.04783e-08 0)
(0 -4.95811e-08 0)
(0 -4.87466e-08 0)
(0 -4.79735e-08 0)
(0 -4.72597e-08 0)
(0 -4.66025e-08 0)
(0 -4.5999e-08 0)
(0 -4.54459e-08 0)
(0 -4.494e-08 0)
(0 -4.44779e-08 0)
(0 -4.40563e-08 0)
(0 -4.36721e-08 0)
(0 -4.33226e-08 0)
(0 -4.3005e-08 0)
(0 -4.27171e-08 0)
(0 -4.24569e-08 0)
(0 -4.22226e-08 0)
(0 -4.20128e-08 0)
(0 -4.18264e-08 0)
(0 -4.16623e-08 0)
(0 -4.15198e-08 0)
(0 -4.13985e-08 0)
(0 -4.12979e-08 0)
(0 -4.12177e-08 0)
(0 -4.11576e-08 0)
(0 -4.11177e-08 0)
(0 -4.10977e-08 0)
(0 -7.63758e-08 0)
(0 -7.58872e-08 0)
(0 -7.52525e-08 0)
(0 -7.44845e-08 0)
(0 -7.35957e-08 0)
(0 -7.25988e-08 0)
(0 -7.15065e-08 0)
(0 -7.03319e-08 0)
(0 -6.90887e-08 0)
(0 -6.77904e-08 0)
(0 -6.64505e-08 0)
(0 -6.50826e-08 0)
(0 -6.36997e-08 0)
(0 -6.23142e-08 0)
(0 -6.09377e-08 0)
(0 -5.9581e-08 0)
(0 -5.82539e-08 0)
(0 -5.69648e-08 0)
(0 -5.57212e-08 0)
(0 -5.4529e-08 0)
(0 -5.3393e-08 0)
(0 -5.23167e-08 0)
(0 -7.65163e-08 0)
(0 -7.59843e-08 0)
(0 -7.53065e-08 0)
(0 -7.4498e-08 0)
(0 -7.35719e-08 0)
(0 -7.25412e-08 0)
(0 -7.14192e-08 0)
(0 -7.02189e-08 0)
(0 -6.89538e-08 0)
(0 -6.76376e-08 0)
(0 -6.62837e-08 0)
(0 -6.49052e-08 0)
(0 -6.35151e-08 0)
(0 -6.21255e-08 0)
(0 -6.07478e-08 0)
(0 -5.93924e-08 0)
(0 -5.80687e-08 0)
(0 -5.67849e-08 0)
(0 -5.55479e-08 0)
(0 -5.43637e-08 0)
(0 -5.32364e-08 0)
(0 -5.21694e-08 0)
(0 -7.66883e-08 0)
(0 -7.60999e-08 0)
(0 -7.53717e-08 0)
(0 -7.45179e-08 0)
(0 -7.35514e-08 0)
(0 -7.2485e-08 0)
(0 -7.13316e-08 0)
(0 -7.01045e-08 0)
(0 -6.88168e-08 0)
(0 -6.74821e-08 0)
(0 -6.61137e-08 0)
(0 -6.47245e-08 0)
(0 -6.33271e-08 0)
(0 -6.19334e-08 0)
(0 -6.05545e-08 0)
(0 -5.92005e-08 0)
(0 -5.78804e-08 0)
(0 -5.66021e-08 0)
(0 -5.53722e-08 0)
(0 -5.41961e-08 0)
(0 -5.30779e-08 0)
(0 -5.20205e-08 0)
(0 -7.68866e-08 0)
(0 -7.62301e-08 0)
(0 -7.5445e-08 0)
(0 -7.45421e-08 0)
(0 -7.35327e-08 0)
(0 -7.24288e-08 0)
(0 -7.12429e-08 0)
(0 -6.9988e-08 0)
(0 -6.86772e-08 0)
(0 -6.73236e-08 0)
(0 -6.59404e-08 0)
(0 -6.45404e-08 0)
(0 -6.31357e-08 0)
(0 -6.1738e-08 0)
(0 -6.0358e-08 0)
(0 -5.90056e-08 0)
(0 -5.76893e-08 0)
(0 -5.64168e-08 0)
(0 -5.51942e-08 0)
(0 -5.40266e-08 0)
(0 -5.29178e-08 0)
(0 -5.18703e-08 0)
(0 -7.70919e-08 0)
(0 -7.63655e-08 0)
(0 -7.55212e-08 0)
(0 -7.45672e-08 0)
(0 -7.35134e-08 0)
(0 -7.23709e-08 0)
(0 -7.11518e-08 0)
(0 -6.98686e-08 0)
(0 -6.85343e-08 0)
(0 -6.71617e-08 0)
(0 -6.57636e-08 0)
(0 -6.43527e-08 0)
(0 -6.29408e-08 0)
(0 -6.15393e-08 0)
(0 -6.01585e-08 0)
(0 -5.88079e-08 0)
(0 -5.74958e-08 0)
(0 -5.62293e-08 0)
(0 -5.50144e-08 0)
(0 -5.38556e-08 0)
(0 -5.27565e-08 0)
(0 -5.17192e-08 0)
(0 -7.72926e-08 0)
(0 -7.64977e-08 0)
(0 -7.55947e-08 0)
(0 -7.45894e-08 0)
(0 -7.34909e-08 0)
(0 -7.23096e-08 0)
(0 -7.1057e-08 0)
(0 -6.97455e-08 0)
(0 -6.83875e-08 0)
(0 -6.69959e-08 0)
(0 -6.55832e-08 0)
(0 -6.41616e-08 0)
(0 -6.27427e-08 0)
(0 -6.13376e-08 0)
(0 -5.99563e-08 0)
(0 -5.86079e-08 0)
(0 -5.73002e-08 0)
(0 -5.60402e-08 0)
(0 -5.48331e-08 0)
(0 -5.36835e-08 0)
(0 -5.25943e-08 0)
(0 -5.15675e-08 0)
(0 -7.74757e-08 0)
(0 -7.66192e-08 0)
(0 -7.56604e-08 0)
(0 -7.46054e-08 0)
(0 -7.34629e-08 0)
(0 -7.22431e-08 0)
(0 -7.09574e-08 0)
(0 -6.96177e-08 0)
(0 -6.82365e-08 0)
(0 -6.68261e-08 0)
(0 -6.5399e-08 0)
(0 -6.3967e-08 0)
(0 -6.25415e-08 0)
(0 -6.11332e-08 0)
(0 -5.97517e-08 0)
(0 -5.84058e-08 0)
(0 -5.7103e-08 0)
(0 -5.58496e-08 0)
(0 -5.46509e-08 0)
(0 -5.35107e-08 0)
(0 -5.24318e-08 0)
(0 -5.14157e-08 0)
(0 -7.7638e-08 0)
(0 -7.67263e-08 0)
(0 -7.57152e-08 0)
(0 -7.46125e-08 0)
(0 -7.34273e-08 0)
(0 -7.217e-08 0)
(0 -7.08519e-08 0)
(0 -6.94847e-08 0)
(0 -6.80807e-08 0)
(0 -6.66521e-08 0)
(0 -6.5211e-08 0)
(0 -6.37691e-08 0)
(0 -6.23375e-08 0)
(0 -6.09264e-08 0)
(0 -5.95452e-08 0)
(0 -5.82022e-08 0)
(0 -5.69045e-08 0)
(0 -5.56583e-08 0)
(0 -5.44682e-08 0)
(0 -5.33377e-08 0)
(0 -5.22693e-08 0)
(0 -5.12643e-08 0)
(0 -7.77837e-08 0)
(0 -7.68183e-08 0)
(0 -7.57572e-08 0)
(0 -7.46089e-08 0)
(0 -7.33827e-08 0)
(0 -7.20892e-08 0)
(0 -7.07397e-08 0)
(0 -6.93459e-08 0)
(0 -6.79199e-08 0)
(0 -6.64738e-08 0)
(0 -6.50194e-08 0)
(0 -6.35682e-08 0)
(0 -6.21309e-08 0)
(0 -6.07175e-08 0)
(0 -5.93371e-08 0)
(0 -5.79974e-08 0)
(0 -5.67054e-08 0)
(0 -5.54666e-08 0)
(0 -5.42854e-08 0)
(0 -5.3165e-08 0)
(0 -5.21074e-08 0)
(0 -5.11135e-08 0)
(0 -7.79104e-08 0)
(0 -7.6894e-08 0)
(0 -7.57853e-08 0)
(0 -7.45934e-08 0)
(0 -7.33281e-08 0)
(0 -7.19999e-08 0)
(0 -7.06203e-08 0)
(0 -6.9201e-08 0)
(0 -6.7754e-08 0)
(0 -6.62912e-08 0)
(0 -6.48244e-08 0)
(0 -6.33646e-08 0)
(0 -6.19223e-08 0)
(0 -6.05072e-08 0)
(0 -5.9128e-08 0)
(0 -5.77922e-08 0)
(0 -5.65062e-08 0)
(0 -5.52753e-08 0)
(0 -5.41033e-08 0)
(0 -5.29932e-08 0)
(0 -5.19466e-08 0)
(0 -5.09641e-08 0)
(0 -7.80203e-08 0)
(0 -7.69528e-08 0)
(0 -7.57986e-08 0)
(0 -7.45653e-08 0)
(0 -7.32628e-08 0)
(0 -7.19017e-08 0)
(0 -7.04935e-08 0)
(0 -6.90501e-08 0)
(0 -6.75832e-08 0)
(0 -6.61048e-08 0)
(0 -6.46263e-08 0)
(0 -6.31587e-08 0)
(0 -6.17122e-08 0)
(0 -6.0296e-08 0)
(0 -5.89186e-08 0)
(0 -5.75871e-08 0)
(0 -5.63076e-08 0)
(0 -5.50848e-08 0)
(0 -5.39224e-08 0)
(0 -5.28228e-08 0)
(0 -5.17873e-08 0)
(0 -5.08163e-08 0)
(0 -7.81012e-08 0)
(0 -7.69918e-08 0)
(0 -7.57961e-08 0)
(0 -7.45243e-08 0)
(0 -7.31867e-08 0)
(0 -7.17946e-08 0)
(0 -7.03595e-08 0)
(0 -6.88933e-08 0)
(0 -6.74079e-08 0)
(0 -6.59149e-08 0)
(0 -6.44258e-08 0)
(0 -6.29512e-08 0)
(0 -6.15012e-08 0)
(0 -6.00846e-08 0)
(0 -5.87096e-08 0)
(0 -5.73829e-08 0)
(0 -5.61102e-08 0)
(0 -5.48959e-08 0)
(0 -5.37433e-08 0)
(0 -5.26544e-08 0)
(0 -5.16303e-08 0)
(0 -5.06709e-08 0)
(0 -7.81654e-08 0)
(0 -7.70136e-08 0)
(0 -7.57785e-08 0)
(0 -7.44704e-08 0)
(0 -7.31001e-08 0)
(0 -7.16789e-08 0)
(0 -7.02186e-08 0)
(0 -6.87311e-08 0)
(0 -6.72284e-08 0)
(0 -6.57222e-08 0)
(0 -6.42235e-08 0)
(0 -6.27428e-08 0)
(0 -6.129e-08 0)
(0 -5.98737e-08 0)
(0 -5.85016e-08 0)
(0 -5.71802e-08 0)
(0 -5.59147e-08 0)
(0 -5.47092e-08 0)
(0 -5.35666e-08 0)
(0 -5.24886e-08 0)
(0 -5.14759e-08 0)
(0 -5.05282e-08 0)
(0 -7.82095e-08 0)
(0 -7.70183e-08 0)
(0 -7.57464e-08 0)
(0 -7.44044e-08 0)
(0 -7.30034e-08 0)
(0 -7.1555e-08 0)
(0 -7.00713e-08 0)
(0 -6.85642e-08 0)
(0 -6.70457e-08 0)
(0 -6.55273e-08 0)
(0 -6.40201e-08 0)
(0 -6.25344e-08 0)
(0 -6.10796e-08 0)
(0 -5.96642e-08 0)
(0 -5.82956e-08 0)
(0 -5.69798e-08 0)
(0 -5.57219e-08 0)
(0 -5.45255e-08 0)
(0 -5.33931e-08 0)
(0 -5.23261e-08 0)
(0 -5.13249e-08 0)
(0 -5.03888e-08 0)
(0 -7.82348e-08 0)
(0 -7.70069e-08 0)
(0 -7.57006e-08 0)
(0 -7.43269e-08 0)
(0 -7.28974e-08 0)
(0 -7.1424e-08 0)
(0 -6.99186e-08 0)
(0 -6.83935e-08 0)
(0 -6.68605e-08 0)
(0 -6.53313e-08 0)
(0 -6.38166e-08 0)
(0 -6.23267e-08 0)
(0 -6.08708e-08 0)
(0 -5.9457e-08 0)
(0 -5.80923e-08 0)
(0 -5.67827e-08 0)
(0 -5.55326e-08 0)
(0 -5.43454e-08 0)
(0 -5.32234e-08 0)
(0 -5.21675e-08 0)
(0 -5.11777e-08 0)
(0 -5.02532e-08 0)
(0 -7.82431e-08 0)
(0 -7.69804e-08 0)
(0 -7.56421e-08 0)
(0 -7.42391e-08 0)
(0 -7.27833e-08 0)
(0 -7.12866e-08 0)
(0 -6.97615e-08 0)
(0 -6.82199e-08 0)
(0 -6.6674e-08 0)
(0 -6.51351e-08 0)
(0 -6.36141e-08 0)
(0 -6.21209e-08 0)
(0 -6.06645e-08 0)
(0 -5.92529e-08 0)
(0 -5.78927e-08 0)
(0 -5.65896e-08 0)
(0 -5.53476e-08 0)
(0 -5.41698e-08 0)
(0 -5.30582e-08 0)
(0 -5.20133e-08 0)
(0 -5.10349e-08 0)
(0 -5.01219e-08 0)
(0 -7.82347e-08 0)
(0 -7.69399e-08 0)
(0 -7.5572e-08 0)
(0 -7.41421e-08 0)
(0 -7.26621e-08 0)
(0 -7.11444e-08 0)
(0 -6.96012e-08 0)
(0 -6.80448e-08 0)
(0 -6.64873e-08 0)
(0 -6.494e-08 0)
(0 -6.34136e-08 0)
(0 -6.1918e-08 0)
(0 -6.04619e-08 0)
(0 -5.9053e-08 0)
(0 -5.76978e-08 0)
(0 -5.64013e-08 0)
(0 -5.51677e-08 0)
(0 -5.39994e-08 0)
(0 -5.28982e-08 0)
(0 -5.18642e-08 0)
(0 -5.08971e-08 0)
(0 -4.99954e-08 0)
(0 -7.8209e-08 0)
(0 -7.68863e-08 0)
(0 -7.54918e-08 0)
(0 -7.40374e-08 0)
(0 -7.25355e-08 0)
(0 -7.09985e-08 0)
(0 -6.9439e-08 0)
(0 -6.78694e-08 0)
(0 -6.63016e-08 0)
(0 -6.47471e-08 0)
(0 -6.32164e-08 0)
(0 -6.17192e-08 0)
(0 -6.0264e-08 0)
(0 -5.88584e-08 0)
(0 -5.75084e-08 0)
(0 -5.62189e-08 0)
(0 -5.49937e-08 0)
(0 -5.38349e-08 0)
(0 -5.2744e-08 0)
(0 -5.17209e-08 0)
(0 -5.07648e-08 0)
(0 -4.98741e-08 0)
(0 -7.81703e-08 0)
(0 -7.6822e-08 0)
(0 -7.54033e-08 0)
(0 -7.39267e-08 0)
(0 -7.24049e-08 0)
(0 -7.08506e-08 0)
(0 -6.92765e-08 0)
(0 -6.76951e-08 0)
(0 -6.61185e-08 0)
(0 -6.45578e-08 0)
(0 -6.30237e-08 0)
(0 -6.15256e-08 0)
(0 -6.00719e-08 0)
(0 -5.86699e-08 0)
(0 -5.73255e-08 0)
(0 -5.60432e-08 0)
(0 -5.48264e-08 0)
(0 -5.36771e-08 0)
(0 -5.25963e-08 0)
(0 -5.15838e-08 0)
(0 -5.06386e-08 0)
(0 -4.97586e-08 0)
(0 -7.81219e-08 0)
(0 -7.67494e-08 0)
(0 -7.53085e-08 0)
(0 -7.38118e-08 0)
(0 -7.22721e-08 0)
(0 -7.07023e-08 0)
(0 -6.91153e-08 0)
(0 -6.75236e-08 0)
(0 -6.59392e-08 0)
(0 -6.43734e-08 0)
(0 -6.28367e-08 0)
(0 -6.13385e-08 0)
(0 -5.98868e-08 0)
(0 -5.84888e-08 0)
(0 -5.71501e-08 0)
(0 -5.5875e-08 0)
(0 -5.46666e-08 0)
(0 -5.35266e-08 0)
(0 -5.24558e-08 0)
(0 -5.14536e-08 0)
(0 -5.05188e-08 0)
(0 -4.96492e-08 0)
(0 -7.80654e-08 0)
(0 -7.66702e-08 0)
(0 -7.52093e-08 0)
(0 -7.36946e-08 0)
(0 -7.21389e-08 0)
(0 -7.05554e-08 0)
(0 -6.89569e-08 0)
(0 -6.73562e-08 0)
(0 -6.57653e-08 0)
(0 -6.41954e-08 0)
(0 -6.26569e-08 0)
(0 -6.1159e-08 0)
(0 -5.97098e-08 0)
(0 -5.83161e-08 0)
(0 -5.69832e-08 0)
(0 -5.57152e-08 0)
(0 -5.45151e-08 0)
(0 -5.33842e-08 0)
(0 -5.2323e-08 0)
(0 -5.13308e-08 0)
(0 -5.0406e-08 0)
(0 -4.95463e-08 0)
(0 -7.79978e-08 0)
(0 -7.65855e-08 0)
(0 -7.51075e-08 0)
(0 -7.35769e-08 0)
(0 -7.20072e-08 0)
(0 -7.04116e-08 0)
(0 -6.88032e-08 0)
(0 -6.71947e-08 0)
(0 -6.55983e-08 0)
(0 -6.40251e-08 0)
(0 -6.24855e-08 0)
(0 -6.09885e-08 0)
(0 -5.9542e-08 0)
(0 -5.81526e-08 0)
(0 -5.68256e-08 0)
(0 -5.55647e-08 0)
(0 -5.43726e-08 0)
(0 -5.32505e-08 0)
(0 -5.21985e-08 0)
(0 -5.12158e-08 0)
(0 -5.03005e-08 0)
(0 -4.94502e-08 0)
(0 -7.79265e-08 0)
(0 -7.64987e-08 0)
(0 -7.50055e-08 0)
(0 -7.3461e-08 0)
(0 -7.18788e-08 0)
(0 -7.02727e-08 0)
(0 -6.86557e-08 0)
(0 -6.70406e-08 0)
(0 -6.54396e-08 0)
(0 -6.38639e-08 0)
(0 -6.23237e-08 0)
(0 -6.08279e-08 0)
(0 -5.93844e-08 0)
(0 -5.79995e-08 0)
(0 -5.66782e-08 0)
(0 -5.54242e-08 0)
(0 -5.42398e-08 0)
(0 -5.3126e-08 0)
(0 -5.20829e-08 0)
(0 -5.11091e-08 0)
(0 -5.02029e-08 0)
(0 -4.93614e-08 0)
(0 -7.78564e-08 0)
(0 -7.64127e-08 0)
(0 -7.49056e-08 0)
(0 -7.33487e-08 0)
(0 -7.17558e-08 0)
(0 -7.01404e-08 0)
(0 -6.8516e-08 0)
(0 -6.68954e-08 0)
(0 -6.52908e-08 0)
(0 -6.37132e-08 0)
(0 -6.21728e-08 0)
(0 -6.06786e-08 0)
(0 -5.92381e-08 0)
(0 -5.78576e-08 0)
(0 -5.65419e-08 0)
(0 -5.52945e-08 0)
(0 -5.41174e-08 0)
(0 -5.30115e-08 0)
(0 -5.19765e-08 0)
(0 -5.10112e-08 0)
(0 -5.01133e-08 0)
(0 -4.92801e-08 0)
(0 -7.77872e-08 0)
(0 -7.6329e-08 0)
(0 -7.48096e-08 0)
(0 -7.3242e-08 0)
(0 -7.16398e-08 0)
(0 -7.00166e-08 0)
(0 -6.83859e-08 0)
(0 -6.67607e-08 0)
(0 -6.51531e-08 0)
(0 -6.35741e-08 0)
(0 -6.2034e-08 0)
(0 -6.05415e-08 0)
(0 -5.91041e-08 0)
(0 -5.77278e-08 0)
(0 -5.64174e-08 0)
(0 -5.51762e-08 0)
(0 -5.40059e-08 0)
(0 -5.29073e-08 0)
(0 -5.188e-08 0)
(0 -5.09224e-08 0)
(0 -5.00322e-08 0)
(0 -4.92065e-08 0)
(0 -7.7715e-08 0)
(0 -7.62481e-08 0)
(0 -7.47193e-08 0)
(0 -7.31427e-08 0)
(0 -7.15325e-08 0)
(0 -6.99028e-08 0)
(0 -6.82669e-08 0)
(0 -6.66378e-08 0)
(0 -6.50278e-08 0)
(0 -6.3448e-08 0)
(0 -6.19083e-08 0)
(0 -6.04176e-08 0)
(0 -5.89832e-08 0)
(0 -5.7611e-08 0)
(0 -5.63055e-08 0)
(0 -5.50699e-08 0)
(0 -5.39059e-08 0)
(0 -5.28141e-08 0)
(0 -5.17936e-08 0)
(0 -5.08431e-08 0)
(0 -4.99599e-08 0)
(0 -4.91409e-08 0)
(0 -7.76495e-08 0)
(0 -7.61739e-08 0)
(0 -7.46367e-08 0)
(0 -7.30525e-08 0)
(0 -7.14358e-08 0)
(0 -6.98004e-08 0)
(0 -6.81602e-08 0)
(0 -6.65281e-08 0)
(0 -6.49163e-08 0)
(0 -6.33359e-08 0)
(0 -6.17969e-08 0)
(0 -6.03079e-08 0)
(0 -5.88762e-08 0)
(0 -5.75078e-08 0)
(0 -5.62068e-08 0)
(0 -5.49763e-08 0)
(0 -5.3818e-08 0)
(0 -5.27321e-08 0)
(0 -5.17178e-08 0)
(0 -5.07735e-08 0)
(0 -4.98964e-08 0)
(0 -4.90835e-08 0)
(0 -7.75932e-08 0)
(0 -7.61082e-08 0)
(0 -7.45637e-08 0)
(0 -7.29732e-08 0)
(0 -7.13509e-08 0)
(0 -6.9711e-08 0)
(0 -6.80673e-08 0)
(0 -6.64327e-08 0)
(0 -6.48195e-08 0)
(0 -6.32388e-08 0)
(0 -6.17004e-08 0)
(0 -6.02131e-08 0)
(0 -5.8784e-08 0)
(0 -5.74188e-08 0)
(0 -5.61218e-08 0)
(0 -5.48959e-08 0)
(0 -5.37424e-08 0)
(0 -5.26617e-08 0)
(0 -5.16528e-08 0)
(0 -5.07139e-08 0)
(0 -4.98422e-08 0)
(0 -4.90344e-08 0)
(0 -7.75405e-08 0)
(0 -7.60513e-08 0)
(0 -7.45015e-08 0)
(0 -7.2906e-08 0)
(0 -7.12793e-08 0)
(0 -6.96358e-08 0)
(0 -6.79892e-08 0)
(0 -6.63527e-08 0)
(0 -6.47384e-08 0)
(0 -6.31575e-08 0)
(0 -6.16199e-08 0)
(0 -6.0134e-08 0)
(0 -5.87071e-08 0)
(0 -5.73448e-08 0)
(0 -5.60511e-08 0)
(0 -5.4829e-08 0)
(0 -5.36797e-08 0)
(0 -5.26033e-08 0)
(0 -5.15989e-08 0)
(0 -5.06645e-08 0)
(0 -4.97972e-08 0)
(0 -4.89938e-08 0)
(0 -7.74996e-08 0)
(0 -7.60059e-08 0)
(0 -7.44518e-08 0)
(0 -7.28522e-08 0)
(0 -7.1222e-08 0)
(0 -6.95756e-08 0)
(0 -6.79269e-08 0)
(0 -6.62889e-08 0)
(0 -6.46738e-08 0)
(0 -6.30929e-08 0)
(0 -6.15558e-08 0)
(0 -6.00712e-08 0)
(0 -5.86461e-08 0)
(0 -5.7286e-08 0)
(0 -5.59951e-08 0)
(0 -5.4776e-08 0)
(0 -5.363e-08 0)
(0 -5.25571e-08 0)
(0 -5.15563e-08 0)
(0 -5.06255e-08 0)
(0 -4.97618e-08 0)
(0 -4.89618e-08 0)
(0 -7.74712e-08 0)
(0 -7.59735e-08 0)
(0 -7.44156e-08 0)
(0 -7.28129e-08 0)
(0 -7.118e-08 0)
(0 -6.95314e-08 0)
(0 -6.7881e-08 0)
(0 -6.6242e-08 0)
(0 -6.46264e-08 0)
(0 -6.30454e-08 0)
(0 -6.15088e-08 0)
(0 -6.00251e-08 0)
(0 -5.86013e-08 0)
(0 -5.72429e-08 0)
(0 -5.5954e-08 0)
(0 -5.47372e-08 0)
(0 -5.35936e-08 0)
(0 -5.25233e-08 0)
(0 -5.15252e-08 0)
(0 -5.0597e-08 0)
(0 -4.97359e-08 0)
(0 -4.89384e-08 0)
(0 -7.74572e-08 0)
(0 -7.59548e-08 0)
(0 -7.43937e-08 0)
(0 -7.27885e-08 0)
(0 -7.11538e-08 0)
(0 -6.95037e-08 0)
(0 -6.78523e-08 0)
(0 -6.62125e-08 0)
(0 -6.45965e-08 0)
(0 -6.30155e-08 0)
(0 -6.14792e-08 0)
(0 -5.99961e-08 0)
(0 -5.85731e-08 0)
(0 -5.72158e-08 0)
(0 -5.59282e-08 0)
(0 -5.47128e-08 0)
(0 -5.35708e-08 0)
(0 -5.25021e-08 0)
(0 -5.15056e-08 0)
(0 -5.05791e-08 0)
(0 -4.97197e-08 0)
(0 -4.89238e-08 0)
(0 -7.74551e-08 0)
(0 -7.59491e-08 0)
(0 -7.43859e-08 0)
(0 -7.27794e-08 0)
(0 -7.11437e-08 0)
(0 -6.94929e-08 0)
(0 -6.78409e-08 0)
(0 -6.62007e-08 0)
(0 -6.45846e-08 0)
(0 -6.30035e-08 0)
(0 -6.14672e-08 0)
(0 -5.99843e-08 0)
(0 -5.85617e-08 0)
(0 -5.72048e-08 0)
(0 -5.59177e-08 0)
(0 -5.47029e-08 0)
(0 -5.35615e-08 0)
(0 -5.24935e-08 0)
(0 -5.14977e-08 0)
(0 -5.05719e-08 0)
(0 -4.97131e-08 0)
(0 -4.89179e-08 0)
(0 -5.13023e-08 0)
(0 -5.03511e-08 0)
(0 -4.94631e-08 0)
(0 -4.86375e-08 0)
(0 -4.78728e-08 0)
(0 -4.71668e-08 0)
(0 -4.65168e-08 0)
(0 -4.59198e-08 0)
(0 -4.53725e-08 0)
(0 -4.48716e-08 0)
(0 -4.44139e-08 0)
(0 -4.3996e-08 0)
(0 -4.36149e-08 0)
(0 -4.32679e-08 0)
(0 -4.29524e-08 0)
(0 -4.26661e-08 0)
(0 -4.24071e-08 0)
(0 -4.21737e-08 0)
(0 -4.19646e-08 0)
(0 -4.17786e-08 0)
(0 -4.16149e-08 0)
(0 -4.14726e-08 0)
(0 -4.13514e-08 0)
(0 -4.12508e-08 0)
(0 -4.11706e-08 0)
(0 -4.11106e-08 0)
(0 -4.10706e-08 0)
(0 -4.10506e-08 0)
(0 -5.11646e-08 0)
(0 -5.0223e-08 0)
(0 -4.93445e-08 0)
(0 -4.8528e-08 0)
(0 -4.7772e-08 0)
(0 -4.7074e-08 0)
(0 -4.64313e-08 0)
(0 -4.58409e-08 0)
(0 -4.52995e-08 0)
(0 -4.48038e-08 0)
(0 -4.43504e-08 0)
(0 -4.39363e-08 0)
(0 -4.35584e-08 0)
(0 -4.32139e-08 0)
(0 -4.29005e-08 0)
(0 -4.26158e-08 0)
(0 -4.23581e-08 0)
(0 -4.21256e-08 0)
(0 -4.19172e-08 0)
(0 -4.17316e-08 0)
(0 -4.15682e-08 0)
(0 -4.14261e-08 0)
(0 -4.1305e-08 0)
(0 -4.12045e-08 0)
(0 -4.11243e-08 0)
(0 -4.10642e-08 0)
(0 -4.10242e-08 0)
(0 -4.10043e-08 0)
(0 -5.10257e-08 0)
(0 -5.0094e-08 0)
(0 -4.92251e-08 0)
(0 -4.8418e-08 0)
(0 -4.76708e-08 0)
(0 -4.6981e-08 0)
(0 -4.63459e-08 0)
(0 -4.57622e-08 0)
(0 -4.52268e-08 0)
(0 -4.47363e-08 0)
(0 -4.42875e-08 0)
(0 -4.38772e-08 0)
(0 -4.35024e-08 0)
(0 -4.31606e-08 0)
(0 -4.28492e-08 0)
(0 -4.25662e-08 0)
(0 -4.23097e-08 0)
(0 -4.20782e-08 0)
(0 -4.18704e-08 0)
(0 -4.16853e-08 0)
(0 -4.15222e-08 0)
(0 -4.13803e-08 0)
(0 -4.12593e-08 0)
(0 -4.11587e-08 0)
(0 -4.10785e-08 0)
(0 -4.10185e-08 0)
(0 -4.09785e-08 0)
(0 -4.09585e-08 0)
(0 -5.08856e-08 0)
(0 -4.99641e-08 0)
(0 -4.91053e-08 0)
(0 -4.83078e-08 0)
(0 -4.75695e-08 0)
(0 -4.68882e-08 0)
(0 -4.62607e-08 0)
(0 -4.56839e-08 0)
(0 -4.51546e-08 0)
(0 -4.46694e-08 0)
(0 -4.42252e-08 0)
(0 -4.38187e-08 0)
(0 -4.34472e-08 0)
(0 -4.31079e-08 0)
(0 -4.27987e-08 0)
(0 -4.25173e-08 0)
(0 -4.2262e-08 0)
(0 -4.20315e-08 0)
(0 -4.18244e-08 0)
(0 -4.16397e-08 0)
(0 -4.14769e-08 0)
(0 -4.13352e-08 0)
(0 -4.12142e-08 0)
(0 -4.11137e-08 0)
(0 -4.10335e-08 0)
(0 -4.09734e-08 0)
(0 -4.09334e-08 0)
(0 -4.09134e-08 0)
(0 -5.0745e-08 0)
(0 -4.98339e-08 0)
(0 -4.89852e-08 0)
(0 -4.81975e-08 0)
(0 -4.74685e-08 0)
(0 -4.67956e-08 0)
(0 -4.61759e-08 0)
(0 -4.56061e-08 0)
(0 -4.5083e-08 0)
(0 -4.46032e-08 0)
(0 -4.41636e-08 0)
(0 -4.3761e-08 0)
(0 -4.33927e-08 0)
(0 -4.30561e-08 0)
(0 -4.2749e-08 0)
(0 -4.24692e-08 0)
(0 -4.22152e-08 0)
(0 -4.19856e-08 0)
(0 -4.17791e-08 0)
(0 -4.1595e-08 0)
(0 -4.14324e-08 0)
(0 -4.12908e-08 0)
(0 -4.11699e-08 0)
(0 -4.10695e-08 0)
(0 -4.09892e-08 0)
(0 -4.09291e-08 0)
(0 -4.08891e-08 0)
(0 -4.08691e-08 0)
(0 -5.0604e-08 0)
(0 -4.97036e-08 0)
(0 -4.88653e-08 0)
(0 -4.80875e-08 0)
(0 -4.73679e-08 0)
(0 -4.67037e-08 0)
(0 -4.60919e-08 0)
(0 -4.55292e-08 0)
(0 -4.50123e-08 0)
(0 -4.45379e-08 0)
(0 -4.41029e-08 0)
(0 -4.37043e-08 0)
(0 -4.33392e-08 0)
(0 -4.30053e-08 0)
(0 -4.27002e-08 0)
(0 -4.24221e-08 0)
(0 -4.21693e-08 0)
(0 -4.19406e-08 0)
(0 -4.17348e-08 0)
(0 -4.15511e-08 0)
(0 -4.13887e-08 0)
(0 -4.12473e-08 0)
(0 -4.11265e-08 0)
(0 -4.10261e-08 0)
(0 -4.09458e-08 0)
(0 -4.08857e-08 0)
(0 -4.08456e-08 0)
(0 -4.08256e-08 0)
(0 -5.04631e-08 0)
(0 -4.95736e-08 0)
(0 -4.87459e-08 0)
(0 -4.79782e-08 0)
(0 -4.7268e-08 0)
(0 -4.66126e-08 0)
(0 -4.60087e-08 0)
(0 -4.54531e-08 0)
(0 -4.49425e-08 0)
(0 -4.44736e-08 0)
(0 -4.40433e-08 0)
(0 -4.36486e-08 0)
(0 -4.32868e-08 0)
(0 -4.29554e-08 0)
(0 -4.26525e-08 0)
(0 -4.2376e-08 0)
(0 -4.21245e-08 0)
(0 -4.18966e-08 0)
(0 -4.16914e-08 0)
(0 -4.15081e-08 0)
(0 -4.1346e-08 0)
(0 -4.12048e-08 0)
(0 -4.1084e-08 0)
(0 -4.09836e-08 0)
(0 -4.09033e-08 0)
(0 -4.08431e-08 0)
(0 -4.0803e-08 0)
(0 -4.07829e-08 0)
(0 -5.03228e-08 0)
(0 -4.94443e-08 0)
(0 -4.86273e-08 0)
(0 -4.78698e-08 0)
(0 -4.71692e-08 0)
(0 -4.65226e-08 0)
(0 -4.59267e-08 0)
(0 -4.53783e-08 0)
(0 -4.4874e-08 0)
(0 -4.44106e-08 0)
(0 -4.39849e-08 0)
(0 -4.35941e-08 0)
(0 -4.32355e-08 0)
(0 -4.29068e-08 0)
(0 -4.26058e-08 0)
(0 -4.2331e-08 0)
(0 -4.20807e-08 0)
(0 -4.18537e-08 0)
(0 -4.16491e-08 0)
(0 -4.14662e-08 0)
(0 -4.13044e-08 0)
(0 -4.11632e-08 0)
(0 -4.10425e-08 0)
(0 -4.0942e-08 0)
(0 -4.08617e-08 0)
(0 -4.08015e-08 0)
(0 -4.07614e-08 0)
(0 -4.07413e-08 0)
(0 -5.01834e-08 0)
(0 -4.93161e-08 0)
(0 -4.85099e-08 0)
(0 -4.77627e-08 0)
(0 -4.70718e-08 0)
(0 -4.6434e-08 0)
(0 -4.58461e-08 0)
(0 -4.53049e-08 0)
(0 -4.48068e-08 0)
(0 -4.43488e-08 0)
(0 -4.39278e-08 0)
(0 -4.35409e-08 0)
(0 -4.31855e-08 0)
(0 -4.28593e-08 0)
(0 -4.25604e-08 0)
(0 -4.22871e-08 0)
(0 -4.2038e-08 0)
(0 -4.18119e-08 0)
(0 -4.16079e-08 0)
(0 -4.14254e-08 0)
(0 -4.12637e-08 0)
(0 -4.11227e-08 0)
(0 -4.1002e-08 0)
(0 -4.09015e-08 0)
(0 -4.08212e-08 0)
(0 -4.07609e-08 0)
(0 -4.07207e-08 0)
(0 -4.07007e-08 0)
(0 -5.00454e-08 0)
(0 -4.91893e-08 0)
(0 -4.83941e-08 0)
(0 -4.76572e-08 0)
(0 -4.69759e-08 0)
(0 -4.6347e-08 0)
(0 -4.57671e-08 0)
(0 -4.5233e-08 0)
(0 -4.47412e-08 0)
(0 -4.42886e-08 0)
(0 -4.38722e-08 0)
(0 -4.34891e-08 0)
(0 -4.31368e-08 0)
(0 -4.28132e-08 0)
(0 -4.25163e-08 0)
(0 -4.22446e-08 0)
(0 -4.19966e-08 0)
(0 -4.17713e-08 0)
(0 -4.15679e-08 0)
(0 -4.13857e-08 0)
(0 -4.12243e-08 0)
(0 -4.10833e-08 0)
(0 -4.09627e-08 0)
(0 -4.08622e-08 0)
(0 -4.07818e-08 0)
(0 -4.07214e-08 0)
(0 -4.06812e-08 0)
(0 -4.06611e-08 0)
(0 -4.99092e-08 0)
(0 -4.90645e-08 0)
(0 -4.82802e-08 0)
(0 -4.75537e-08 0)
(0 -4.6882e-08 0)
(0 -4.62619e-08 0)
(0 -4.569e-08 0)
(0 -4.51629e-08 0)
(0 -4.46774e-08 0)
(0 -4.42301e-08 0)
(0 -4.38182e-08 0)
(0 -4.34388e-08 0)
(0 -4.30897e-08 0)
(0 -4.27686e-08 0)
(0 -4.24736e-08 0)
(0 -4.22034e-08 0)
(0 -4.19565e-08 0)
(0 -4.1732e-08 0)
(0 -4.15291e-08 0)
(0 -4.13472e-08 0)
(0 -4.1186e-08 0)
(0 -4.10452e-08 0)
(0 -4.09245e-08 0)
(0 -4.0824e-08 0)
(0 -4.07435e-08 0)
(0 -4.06831e-08 0)
(0 -4.06429e-08 0)
(0 -4.06227e-08 0)
(0 -4.97753e-08 0)
(0 -4.8942e-08 0)
(0 -4.81686e-08 0)
(0 -4.74524e-08 0)
(0 -4.67903e-08 0)
(0 -4.61789e-08 0)
(0 -4.56149e-08 0)
(0 -4.50948e-08 0)
(0 -4.46154e-08 0)
(0 -4.41734e-08 0)
(0 -4.37659e-08 0)
(0 -4.33903e-08 0)
(0 -4.30441e-08 0)
(0 -4.27254e-08 0)
(0 -4.24324e-08 0)
(0 -4.21636e-08 0)
(0 -4.19177e-08 0)
(0 -4.1694e-08 0)
(0 -4.14916e-08 0)
(0 -4.13101e-08 0)
(0 -4.1149e-08 0)
(0 -4.10082e-08 0)
(0 -4.08876e-08 0)
(0 -4.0787e-08 0)
(0 -4.07065e-08 0)
(0 -4.0646e-08 0)
(0 -4.06057e-08 0)
(0 -4.05856e-08 0)
(0 -4.96443e-08 0)
(0 -4.88223e-08 0)
(0 -4.80597e-08 0)
(0 -4.73537e-08 0)
(0 -4.67011e-08 0)
(0 -4.60984e-08 0)
(0 -4.55421e-08 0)
(0 -4.50289e-08 0)
(0 -4.45555e-08 0)
(0 -4.41186e-08 0)
(0 -4.37155e-08 0)
(0 -4.33435e-08 0)
(0 -4.30003e-08 0)
(0 -4.26839e-08 0)
(0 -4.23927e-08 0)
(0 -4.21253e-08 0)
(0 -4.18805e-08 0)
(0 -4.16574e-08 0)
(0 -4.14555e-08 0)
(0 -4.12743e-08 0)
(0 -4.11134e-08 0)
(0 -4.09726e-08 0)
(0 -4.08519e-08 0)
(0 -4.07513e-08 0)
(0 -4.06707e-08 0)
(0 -4.06102e-08 0)
(0 -4.05698e-08 0)
(0 -4.05497e-08 0)
(0 -4.95164e-08 0)
(0 -4.87057e-08 0)
(0 -4.79539e-08 0)
(0 -4.7258e-08 0)
(0 -4.66147e-08 0)
(0 -4.60205e-08 0)
(0 -4.54719e-08 0)
(0 -4.49654e-08 0)
(0 -4.44978e-08 0)
(0 -4.40659e-08 0)
(0 -4.3667e-08 0)
(0 -4.32985e-08 0)
(0 -4.29582e-08 0)
(0 -4.26441e-08 0)
(0 -4.23546e-08 0)
(0 -4.20885e-08 0)
(0 -4.18447e-08 0)
(0 -4.16223e-08 0)
(0 -4.14208e-08 0)
(0 -4.12399e-08 0)
(0 -4.10791e-08 0)
(0 -4.09384e-08 0)
(0 -4.08176e-08 0)
(0 -4.07169e-08 0)
(0 -4.06363e-08 0)
(0 -4.05757e-08 0)
(0 -4.05353e-08 0)
(0 -4.05151e-08 0)
(0 -4.93923e-08 0)
(0 -4.85927e-08 0)
(0 -4.78515e-08 0)
(0 -4.71655e-08 0)
(0 -4.65313e-08 0)
(0 -4.59454e-08 0)
(0 -4.54043e-08 0)
(0 -4.49044e-08 0)
(0 -4.44424e-08 0)
(0 -4.40155e-08 0)
(0 -4.36206e-08 0)
(0 -4.32555e-08 0)
(0 -4.29179e-08 0)
(0 -4.2606e-08 0)
(0 -4.23182e-08 0)
(0 -4.20534e-08 0)
(0 -4.18104e-08 0)
(0 -4.15887e-08 0)
(0 -4.13877e-08 0)
(0 -4.12069e-08 0)
(0 -4.10462e-08 0)
(0 -4.09055e-08 0)
(0 -4.07848e-08 0)
(0 -4.0684e-08 0)
(0 -4.06033e-08 0)
(0 -4.05426e-08 0)
(0 -4.05022e-08 0)
(0 -4.04819e-08 0)
(0 -4.92723e-08 0)
(0 -4.84836e-08 0)
(0 -4.77528e-08 0)
(0 -4.70765e-08 0)
(0 -4.64513e-08 0)
(0 -4.58735e-08 0)
(0 -4.53396e-08 0)
(0 -4.4846e-08 0)
(0 -4.43896e-08 0)
(0 -4.39673e-08 0)
(0 -4.35764e-08 0)
(0 -4.32146e-08 0)
(0 -4.28796e-08 0)
(0 -4.25697e-08 0)
(0 -4.22836e-08 0)
(0 -4.20199e-08 0)
(0 -4.17778e-08 0)
(0 -4.15567e-08 0)
(0 -4.1356e-08 0)
(0 -4.11754e-08 0)
(0 -4.10149e-08 0)
(0 -4.08742e-08 0)
(0 -4.07534e-08 0)
(0 -4.06525e-08 0)
(0 -4.05717e-08 0)
(0 -4.0511e-08 0)
(0 -4.04704e-08 0)
(0 -4.04502e-08 0)
(0 -4.91569e-08 0)
(0 -4.83789e-08 0)
(0 -4.76582e-08 0)
(0 -4.69913e-08 0)
(0 -4.63748e-08 0)
(0 -4.58048e-08 0)
(0 -4.52779e-08 0)
(0 -4.47905e-08 0)
(0 -4.43394e-08 0)
(0 -4.39216e-08 0)
(0 -4.35345e-08 0)
(0 -4.31757e-08 0)
(0 -4.28432e-08 0)
(0 -4.25353e-08 0)
(0 -4.22507e-08 0)
(0 -4.19881e-08 0)
(0 -4.17469e-08 0)
(0 -4.15263e-08 0)
(0 -4.13259e-08 0)
(0 -4.11456e-08 0)
(0 -4.0985e-08 0)
(0 -4.08443e-08 0)
(0 -4.07235e-08 0)
(0 -4.06225e-08 0)
(0 -4.05416e-08 0)
(0 -4.04808e-08 0)
(0 -4.04402e-08 0)
(0 -4.04199e-08 0)
(0 -4.90464e-08 0)
(0 -4.82788e-08 0)
(0 -4.75679e-08 0)
(0 -4.69102e-08 0)
(0 -4.63021e-08 0)
(0 -4.57397e-08 0)
(0 -4.52194e-08 0)
(0 -4.47379e-08 0)
(0 -4.42918e-08 0)
(0 -4.38784e-08 0)
(0 -4.34949e-08 0)
(0 -4.3139e-08 0)
(0 -4.28089e-08 0)
(0 -4.25029e-08 0)
(0 -4.22196e-08 0)
(0 -4.19581e-08 0)
(0 -4.17176e-08 0)
(0 -4.14975e-08 0)
(0 -4.12975e-08 0)
(0 -4.11172e-08 0)
(0 -4.09568e-08 0)
(0 -4.0816e-08 0)
(0 -4.06951e-08 0)
(0 -4.05941e-08 0)
(0 -4.05131e-08 0)
(0 -4.04522e-08 0)
(0 -4.04116e-08 0)
(0 -4.03912e-08 0)
(0 -4.89414e-08 0)
(0 -4.81838e-08 0)
(0 -4.74823e-08 0)
(0 -4.68334e-08 0)
(0 -4.62333e-08 0)
(0 -4.56781e-08 0)
(0 -4.51643e-08 0)
(0 -4.46883e-08 0)
(0 -4.42471e-08 0)
(0 -4.38377e-08 0)
(0 -4.34576e-08 0)
(0 -4.31046e-08 0)
(0 -4.27767e-08 0)
(0 -4.24724e-08 0)
(0 -4.21905e-08 0)
(0 -4.19299e-08 0)
(0 -4.16901e-08 0)
(0 -4.14705e-08 0)
(0 -4.12707e-08 0)
(0 -4.10906e-08 0)
(0 -4.09301e-08 0)
(0 -4.07894e-08 0)
(0 -4.06684e-08 0)
(0 -4.05672e-08 0)
(0 -4.04861e-08 0)
(0 -4.04252e-08 0)
(0 -4.03845e-08 0)
(0 -4.03641e-08 0)
(0 -4.8842e-08 0)
(0 -4.8094e-08 0)
(0 -4.74017e-08 0)
(0 -4.67611e-08 0)
(0 -4.61686e-08 0)
(0 -4.56203e-08 0)
(0 -4.51126e-08 0)
(0 -4.46419e-08 0)
(0 -4.42053e-08 0)
(0 -4.37998e-08 0)
(0 -4.34228e-08 0)
(0 -4.30724e-08 0)
(0 -4.27466e-08 0)
(0 -4.24439e-08 0)
(0 -4.21632e-08 0)
(0 -4.19036e-08 0)
(0 -4.16644e-08 0)
(0 -4.14451e-08 0)
(0 -4.12456e-08 0)
(0 -4.10656e-08 0)
(0 -4.09052e-08 0)
(0 -4.07643e-08 0)
(0 -4.06433e-08 0)
(0 -4.0542e-08 0)
(0 -4.04608e-08 0)
(0 -4.03998e-08 0)
(0 -4.0359e-08 0)
(0 -4.03386e-08 0)
(0 -4.87487e-08 0)
(0 -4.80099e-08 0)
(0 -4.73261e-08 0)
(0 -4.66935e-08 0)
(0 -4.61083e-08 0)
(0 -4.55664e-08 0)
(0 -4.50644e-08 0)
(0 -4.45988e-08 0)
(0 -4.41664e-08 0)
(0 -4.37645e-08 0)
(0 -4.33905e-08 0)
(0 -4.30425e-08 0)
(0 -4.27186e-08 0)
(0 -4.24175e-08 0)
(0 -4.21379e-08 0)
(0 -4.18791e-08 0)
(0 -4.16404e-08 0)
(0 -4.14215e-08 0)
(0 -4.12222e-08 0)
(0 -4.10423e-08 0)
(0 -4.08819e-08 0)
(0 -4.0741e-08 0)
(0 -4.06198e-08 0)
(0 -4.05185e-08 0)
(0 -4.04372e-08 0)
(0 -4.03761e-08 0)
(0 -4.03353e-08 0)
(0 -4.03148e-08 0)
(0 -4.86618e-08 0)
(0 -4.79316e-08 0)
(0 -4.72559e-08 0)
(0 -4.66308e-08 0)
(0 -4.60523e-08 0)
(0 -4.55166e-08 0)
(0 -4.50199e-08 0)
(0 -4.45589e-08 0)
(0 -4.41305e-08 0)
(0 -4.37319e-08 0)
(0 -4.33608e-08 0)
(0 -4.3015e-08 0)
(0 -4.26929e-08 0)
(0 -4.23931e-08 0)
(0 -4.21145e-08 0)
(0 -4.18565e-08 0)
(0 -4.16183e-08 0)
(0 -4.13998e-08 0)
(0 -4.12006e-08 0)
(0 -4.10207e-08 0)
(0 -4.08603e-08 0)
(0 -4.07194e-08 0)
(0 -4.05981e-08 0)
(0 -4.04967e-08 0)
(0 -4.04153e-08 0)
(0 -4.03541e-08 0)
(0 -4.03132e-08 0)
(0 -4.02928e-08 0)
(0 -4.85815e-08 0)
(0 -4.78594e-08 0)
(0 -4.71913e-08 0)
(0 -4.65731e-08 0)
(0 -4.60009e-08 0)
(0 -4.54708e-08 0)
(0 -4.49791e-08 0)
(0 -4.45224e-08 0)
(0 -4.40977e-08 0)
(0 -4.37022e-08 0)
(0 -4.33335e-08 0)
(0 -4.29898e-08 0)
(0 -4.26693e-08 0)
(0 -4.23708e-08 0)
(0 -4.20932e-08 0)
(0 -4.18358e-08 0)
(0 -4.15981e-08 0)
(0 -4.13798e-08 0)
(0 -4.11807e-08 0)
(0 -4.10009e-08 0)
(0 -4.08405e-08 0)
(0 -4.06995e-08 0)
(0 -4.05781e-08 0)
(0 -4.04766e-08 0)
(0 -4.03951e-08 0)
(0 -4.03339e-08 0)
(0 -4.02929e-08 0)
(0 -4.02724e-08 0)
(0 -4.8508e-08 0)
(0 -4.77934e-08 0)
(0 -4.71323e-08 0)
(0 -4.65205e-08 0)
(0 -4.59541e-08 0)
(0 -4.54292e-08 0)
(0 -4.4942e-08 0)
(0 -4.44892e-08 0)
(0 -4.40679e-08 0)
(0 -4.36752e-08 0)
(0 -4.33089e-08 0)
(0 -4.2967e-08 0)
(0 -4.2648e-08 0)
(0 -4.23505e-08 0)
(0 -4.20738e-08 0)
(0 -4.1817e-08 0)
(0 -4.15797e-08 0)
(0 -4.13616e-08 0)
(0 -4.11627e-08 0)
(0 -4.09829e-08 0)
(0 -4.08224e-08 0)
(0 -4.06814e-08 0)
(0 -4.05599e-08 0)
(0 -4.04583e-08 0)
(0 -4.03768e-08 0)
(0 -4.03154e-08 0)
(0 -4.02744e-08 0)
(0 -4.02539e-08 0)
(0 -4.84417e-08 0)
(0 -4.77339e-08 0)
(0 -4.70791e-08 0)
(0 -4.64732e-08 0)
(0 -4.5912e-08 0)
(0 -4.53918e-08 0)
(0 -4.49087e-08 0)
(0 -4.44595e-08 0)
(0 -4.40412e-08 0)
(0 -4.3651e-08 0)
(0 -4.32868e-08 0)
(0 -4.29466e-08 0)
(0 -4.26288e-08 0)
(0 -4.23324e-08 0)
(0 -4.20564e-08 0)
(0 -4.18001e-08 0)
(0 -4.15631e-08 0)
(0 -4.13453e-08 0)
(0 -4.11465e-08 0)
(0 -4.09667e-08 0)
(0 -4.08062e-08 0)
(0 -4.06651e-08 0)
(0 -4.05435e-08 0)
(0 -4.04419e-08 0)
(0 -4.03602e-08 0)
(0 -4.02988e-08 0)
(0 -4.02578e-08 0)
(0 -4.02372e-08 0)
(0 -4.83826e-08 0)
(0 -4.76809e-08 0)
(0 -4.70319e-08 0)
(0 -4.64312e-08 0)
(0 -4.58747e-08 0)
(0 -4.53586e-08 0)
(0 -4.48793e-08 0)
(0 -4.44332e-08 0)
(0 -4.40176e-08 0)
(0 -4.36296e-08 0)
(0 -4.32672e-08 0)
(0 -4.29285e-08 0)
(0 -4.26119e-08 0)
(0 -4.23164e-08 0)
(0 -4.2041e-08 0)
(0 -4.17852e-08 0)
(0 -4.15485e-08 0)
(0 -4.13308e-08 0)
(0 -4.11321e-08 0)
(0 -4.09524e-08 0)
(0 -4.07918e-08 0)
(0 -4.06506e-08 0)
(0 -4.0529e-08 0)
(0 -4.04272e-08 0)
(0 -4.03455e-08 0)
(0 -4.0284e-08 0)
(0 -4.02429e-08 0)
(0 -4.02223e-08 0)
(0 -4.83309e-08 0)
(0 -4.76347e-08 0)
(0 -4.69906e-08 0)
(0 -4.63945e-08 0)
(0 -4.58422e-08 0)
(0 -4.53298e-08 0)
(0 -4.48537e-08 0)
(0 -4.44104e-08 0)
(0 -4.39971e-08 0)
(0 -4.36111e-08 0)
(0 -4.32503e-08 0)
(0 -4.29128e-08 0)
(0 -4.25973e-08 0)
(0 -4.23025e-08 0)
(0 -4.20277e-08 0)
(0 -4.17722e-08 0)
(0 -4.15358e-08 0)
(0 -4.13182e-08 0)
(0 -4.11196e-08 0)
(0 -4.09398e-08 0)
(0 -4.07792e-08 0)
(0 -4.0638e-08 0)
(0 -4.05163e-08 0)
(0 -4.04144e-08 0)
(0 -4.03326e-08 0)
(0 -4.02711e-08 0)
(0 -4.023e-08 0)
(0 -4.02094e-08 0)
(0 -4.82868e-08 0)
(0 -4.75952e-08 0)
(0 -4.69555e-08 0)
(0 -4.63633e-08 0)
(0 -4.58146e-08 0)
(0 -4.53053e-08 0)
(0 -4.48319e-08 0)
(0 -4.4391e-08 0)
(0 -4.39797e-08 0)
(0 -4.35954e-08 0)
(0 -4.32359e-08 0)
(0 -4.28995e-08 0)
(0 -4.25848e-08 0)
(0 -4.22907e-08 0)
(0 -4.20163e-08 0)
(0 -4.17612e-08 0)
(0 -4.1525e-08 0)
(0 -4.13075e-08 0)
(0 -4.11089e-08 0)
(0 -4.09292e-08 0)
(0 -4.07685e-08 0)
(0 -4.06272e-08 0)
(0 -4.05054e-08 0)
(0 -4.04035e-08 0)
(0 -4.03216e-08 0)
(0 -4.026e-08 0)
(0 -4.02189e-08 0)
(0 -4.01983e-08 0)
(0 -4.82503e-08 0)
(0 -4.75626e-08 0)
(0 -4.69265e-08 0)
(0 -4.63376e-08 0)
(0 -4.57918e-08 0)
(0 -4.52851e-08 0)
(0 -4.4814e-08 0)
(0 -4.4375e-08 0)
(0 -4.39654e-08 0)
(0 -4.35824e-08 0)
(0 -4.32241e-08 0)
(0 -4.28886e-08 0)
(0 -4.25746e-08 0)
(0 -4.2281e-08 0)
(0 -4.2007e-08 0)
(0 -4.17521e-08 0)
(0 -4.1516e-08 0)
(0 -4.12987e-08 0)
(0 -4.11001e-08 0)
(0 -4.09203e-08 0)
(0 -4.07596e-08 0)
(0 -4.06183e-08 0)
(0 -4.04964e-08 0)
(0 -4.03945e-08 0)
(0 -4.03125e-08 0)
(0 -4.02509e-08 0)
(0 -4.02097e-08 0)
(0 -4.01891e-08 0)
(0 -4.82216e-08 0)
(0 -4.7537e-08 0)
(0 -4.69037e-08 0)
(0 -4.63174e-08 0)
(0 -4.57739e-08 0)
(0 -4.52693e-08 0)
(0 -4.47999e-08 0)
(0 -4.43625e-08 0)
(0 -4.39542e-08 0)
(0 -4.35723e-08 0)
(0 -4.32148e-08 0)
(0 -4.288e-08 0)
(0 -4.25666e-08 0)
(0 -4.22733e-08 0)
(0 -4.19996e-08 0)
(0 -4.17449e-08 0)
(0 -4.1509e-08 0)
(0 -4.12917e-08 0)
(0 -4.10931e-08 0)
(0 -4.09134e-08 0)
(0 -4.07527e-08 0)
(0 -4.06112e-08 0)
(0 -4.04894e-08 0)
(0 -4.03873e-08 0)
(0 -4.03054e-08 0)
(0 -4.02437e-08 0)
(0 -4.02025e-08 0)
(0 -4.01819e-08 0)
(0 -4.82006e-08 0)
(0 -4.75183e-08 0)
(0 -4.68871e-08 0)
(0 -4.63027e-08 0)
(0 -4.57609e-08 0)
(0 -4.52578e-08 0)
(0 -4.47898e-08 0)
(0 -4.43535e-08 0)
(0 -4.3946e-08 0)
(0 -4.35649e-08 0)
(0 -4.32081e-08 0)
(0 -4.28738e-08 0)
(0 -4.25607e-08 0)
(0 -4.22678e-08 0)
(0 -4.19943e-08 0)
(0 -4.17398e-08 0)
(0 -4.15039e-08 0)
(0 -4.12867e-08 0)
(0 -4.10881e-08 0)
(0 -4.09083e-08 0)
(0 -4.07476e-08 0)
(0 -4.06061e-08 0)
(0 -4.04842e-08 0)
(0 -4.03821e-08 0)
(0 -4.03001e-08 0)
(0 -4.02384e-08 0)
(0 -4.01972e-08 0)
(0 -4.01766e-08 0)
(0 -4.81875e-08 0)
(0 -4.75066e-08 0)
(0 -4.68767e-08 0)
(0 -4.62935e-08 0)
(0 -4.57528e-08 0)
(0 -4.52506e-08 0)
(0 -4.47834e-08 0)
(0 -4.43478e-08 0)
(0 -4.3941e-08 0)
(0 -4.35604e-08 0)
(0 -4.3204e-08 0)
(0 -4.287e-08 0)
(0 -4.25571e-08 0)
(0 -4.22644e-08 0)
(0 -4.1991e-08 0)
(0 -4.17365e-08 0)
(0 -4.15007e-08 0)
(0 -4.12835e-08 0)
(0 -4.10849e-08 0)
(0 -4.09051e-08 0)
(0 -4.07444e-08 0)
(0 -4.06029e-08 0)
(0 -4.04809e-08 0)
(0 -4.03788e-08 0)
(0 -4.02968e-08 0)
(0 -4.02351e-08 0)
(0 -4.01939e-08 0)
(0 -4.01732e-08 0)
(0 -4.81823e-08 0)
(0 -4.75019e-08 0)
(0 -4.68726e-08 0)
(0 -4.62899e-08 0)
(0 -4.57496e-08 0)
(0 -4.52478e-08 0)
(0 -4.47809e-08 0)
(0 -4.43456e-08 0)
(0 -4.3939e-08 0)
(0 -4.35586e-08 0)
(0 -4.32023e-08 0)
(0 -4.28685e-08 0)
(0 -4.25557e-08 0)
(0 -4.2263e-08 0)
(0 -4.19897e-08 0)
(0 -4.17352e-08 0)
(0 -4.14994e-08 0)
(0 -4.12822e-08 0)
(0 -4.10836e-08 0)
(0 -4.09038e-08 0)
(0 -4.07431e-08 0)
(0 -4.06016e-08 0)
(0 -4.04796e-08 0)
(0 -4.03775e-08 0)
(0 -4.02955e-08 0)
(0 -4.02337e-08 0)
(0 -4.01925e-08 0)
(0 -4.01718e-08 0)
(0 -5.23898e-08 0)
(0 -5.34705e-08 0)
(0 -5.46108e-08 0)
(0 -5.58071e-08 0)
(0 -5.70544e-08 0)
(0 -5.83465e-08 0)
(0 -5.96761e-08 0)
(0 -6.10345e-08 0)
(0 -6.24118e-08 0)
(0 -6.3797e-08 0)
(0 -6.51785e-08 0)
(0 -6.65437e-08 0)
(0 -6.78794e-08 0)
(0 -6.91723e-08 0)
(0 -7.04085e-08 0)
(0 -7.15746e-08 0)
(0 -7.2657e-08 0)
(0 -7.36426e-08 0)
(0 -7.45189e-08 0)
(0 -7.52736e-08 0)
(0 -7.58948e-08 0)
(0 -7.63706e-08 0)
(0 -5.22443e-08 0)
(0 -5.3316e-08 0)
(0 -5.44477e-08 0)
(0 -5.56362e-08 0)
(0 -5.68769e-08 0)
(0 -5.81639e-08 0)
(0 -5.94901e-08 0)
(0 -6.08472e-08 0)
(0 -6.22256e-08 0)
(0 -6.36148e-08 0)
(0 -6.50031e-08 0)
(0 -6.63784e-08 0)
(0 -6.77277e-08 0)
(0 -6.90376e-08 0)
(0 -7.02947e-08 0)
(0 -7.14853e-08 0)
(0 -7.25959e-08 0)
(0 -7.36133e-08 0)
(0 -7.45244e-08 0)
(0 -7.53165e-08 0)
(0 -7.59768e-08 0)
(0 -7.64912e-08 0)
(0 -5.20972e-08 0)
(0 -5.31594e-08 0)
(0 -5.42823e-08 0)
(0 -5.54627e-08 0)
(0 -5.66965e-08 0)
(0 -5.79781e-08 0)
(0 -5.93008e-08 0)
(0 -6.06565e-08 0)
(0 -6.2036e-08 0)
(0 -6.34291e-08 0)
(0 -6.48245e-08 0)
(0 -6.62101e-08 0)
(0 -6.75734e-08 0)
(0 -6.89011e-08 0)
(0 -7.01798e-08 0)
(0 -7.13961e-08 0)
(0 -7.25365e-08 0)
(0 -7.35877e-08 0)
(0 -7.45367e-08 0)
(0 -7.53706e-08 0)
(0 -7.60766e-08 0)
(0 -7.66407e-08 0)
(0 -5.19487e-08 0)
(0 -5.30011e-08 0)
(0 -5.41148e-08 0)
(0 -5.52869e-08 0)
(0 -5.65136e-08 0)
(0 -5.77895e-08 0)
(0 -5.91084e-08 0)
(0 -6.04626e-08 0)
(0 -6.18431e-08 0)
(0 -6.324e-08 0)
(0 -6.46425e-08 0)
(0 -6.60387e-08 0)
(0 -6.74163e-08 0)
(0 -6.87622e-08 0)
(0 -7.00634e-08 0)
(0 -7.13064e-08 0)
(0 -7.2478e-08 0)
(0 -7.35649e-08 0)
(0 -7.45545e-08 0)
(0 -7.54342e-08 0)
(0 -7.61921e-08 0)
(0 -7.68164e-08 0)
(0 -5.1799e-08 0)
(0 -5.28415e-08 0)
(0 -5.39457e-08 0)
(0 -5.51091e-08 0)
(0 -5.63283e-08 0)
(0 -5.75984e-08 0)
(0 -5.89132e-08 0)
(0 -6.02656e-08 0)
(0 -6.16469e-08 0)
(0 -6.30476e-08 0)
(0 -6.44571e-08 0)
(0 -6.5864e-08 0)
(0 -6.7256e-08 0)
(0 -6.86206e-08 0)
(0 -6.99447e-08 0)
(0 -7.12152e-08 0)
(0 -7.24189e-08 0)
(0 -7.3543e-08 0)
(0 -7.45752e-08 0)
(0 -7.55036e-08 0)
(0 -7.63171e-08 0)
(0 -7.7006e-08 0)
(0 -5.16486e-08 0)
(0 -5.26808e-08 0)
(0 -5.37752e-08 0)
(0 -5.49298e-08 0)
(0 -5.61411e-08 0)
(0 -5.7405e-08 0)
(0 -5.87155e-08 0)
(0 -6.00657e-08 0)
(0 -6.14477e-08 0)
(0 -6.2852e-08 0)
(0 -6.42684e-08 0)
(0 -6.56858e-08 0)
(0 -6.70924e-08 0)
(0 -6.84757e-08 0)
(0 -6.9823e-08 0)
(0 -7.11213e-08 0)
(0 -7.23578e-08 0)
(0 -7.352e-08 0)
(0 -7.45958e-08 0)
(0 -7.55741e-08 0)
(0 -7.64449e-08 0)
(0 -7.72e-08 0)
(0 -5.14979e-08 0)
(0 -5.25196e-08 0)
(0 -5.36039e-08 0)
(0 -5.47492e-08 0)
(0 -5.59525e-08 0)
(0 -5.72097e-08 0)
(0 -5.85155e-08 0)
(0 -5.98634e-08 0)
(0 -6.12456e-08 0)
(0 -6.26532e-08 0)
(0 -6.40763e-08 0)
(0 -6.55041e-08 0)
(0 -6.6925e-08 0)
(0 -6.8327e-08 0)
(0 -6.96974e-08 0)
(0 -7.10236e-08 0)
(0 -7.2293e-08 0)
(0 -7.34934e-08 0)
(0 -7.46129e-08 0)
(0 -7.56411e-08 0)
(0 -7.65684e-08 0)
(0 -7.73877e-08 0)
(0 -5.13473e-08 0)
(0 -5.23581e-08 0)
(0 -5.34321e-08 0)
(0 -5.45678e-08 0)
(0 -5.57627e-08 0)
(0 -5.7013e-08 0)
(0 -5.83138e-08 0)
(0 -5.9659e-08 0)
(0 -6.10411e-08 0)
(0 -6.24516e-08 0)
(0 -6.3881e-08 0)
(0 -6.53188e-08 0)
(0 -6.67537e-08 0)
(0 -6.8174e-08 0)
(0 -6.95672e-08 0)
(0 -7.09211e-08 0)
(0 -7.2223e-08 0)
(0 -7.34611e-08 0)
(0 -7.46238e-08 0)
(0 -7.57005e-08 0)
(0 -7.66823e-08 0)
(0 -7.75624e-08 0)
(0 -5.11972e-08 0)
(0 -5.2197e-08 0)
(0 -5.32604e-08 0)
(0 -5.43862e-08 0)
(0 -5.55724e-08 0)
(0 -5.68154e-08 0)
(0 -5.81108e-08 0)
(0 -5.94528e-08 0)
(0 -6.08344e-08 0)
(0 -6.22474e-08 0)
(0 -6.36826e-08 0)
(0 -6.51299e-08 0)
(0 -6.65784e-08 0)
(0 -6.80164e-08 0)
(0 -6.9432e-08 0)
(0 -7.08128e-08 0)
(0 -7.21466e-08 0)
(0 -7.34215e-08 0)
(0 -7.4626e-08 0)
(0 -7.57495e-08 0)
(0 -7.67826e-08 0)
(0 -7.7717e-08 0)
(0 -5.1048e-08 0)
(0 -5.20366e-08 0)
(0 -5.30892e-08 0)
(0 -5.42049e-08 0)
(0 -5.5382e-08 0)
(0 -5.66174e-08 0)
(0 -5.7907e-08 0)
(0 -5.92454e-08 0)
(0 -6.0626e-08 0)
(0 -6.20409e-08 0)
(0 -6.34814e-08 0)
(0 -6.49377e-08 0)
(0 -6.63991e-08 0)
(0 -6.78541e-08 0)
(0 -6.92912e-08 0)
(0 -7.0698e-08 0)
(0 -7.20627e-08 0)
(0 -7.33731e-08 0)
(0 -7.46179e-08 0)
(0 -7.57864e-08 0)
(0 -7.68686e-08 0)
(0 -7.78554e-08 0)
(0 -5.09003e-08 0)
(0 -5.18775e-08 0)
(0 -5.2919e-08 0)
(0 -5.40244e-08 0)
(0 -5.51921e-08 0)
(0 -5.64196e-08 0)
(0 -5.7703e-08 0)
(0 -5.90373e-08 0)
(0 -6.04164e-08 0)
(0 -6.18327e-08 0)
(0 -6.32779e-08 0)
(0 -6.47424e-08 0)
(0 -6.62158e-08 0)
(0 -6.76871e-08 0)
(0 -6.91446e-08 0)
(0 -7.05765e-08 0)
(0 -7.19706e-08 0)
(0 -7.33152e-08 0)
(0 -7.45986e-08 0)
(0 -7.581e-08 0)
(0 -7.69394e-08 0)
(0 -7.79787e-08 0)
(0 -5.07545e-08 0)
(0 -5.17202e-08 0)
(0 -5.27505e-08 0)
(0 -5.38453e-08 0)
(0 -5.50035e-08 0)
(0 -5.62226e-08 0)
(0 -5.74994e-08 0)
(0 -5.88292e-08 0)
(0 -6.02062e-08 0)
(0 -6.16233e-08 0)
(0 -6.30724e-08 0)
(0 -6.45443e-08 0)
(0 -6.6029e-08 0)
(0 -6.75155e-08 0)
(0 -6.89924e-08 0)
(0 -7.04479e-08 0)
(0 -7.18701e-08 0)
(0 -7.32471e-08 0)
(0 -7.45672e-08 0)
(0 -7.58193e-08 0)
(0 -7.69929e-08 0)
(0 -7.80778e-08 0)
(0 -5.06111e-08 0)
(0 -5.15653e-08 0)
(0 -5.25843e-08 0)
(0 -5.36683e-08 0)
(0 -5.48166e-08 0)
(0 -5.60271e-08 0)
(0 -5.7297e-08 0)
(0 -5.86218e-08 0)
(0 -5.99962e-08 0)
(0 -6.14134e-08 0)
(0 -6.28657e-08 0)
(0 -6.43442e-08 0)
(0 -6.5839e-08 0)
(0 -6.73396e-08 0)
(0 -6.88346e-08 0)
(0 -7.03124e-08 0)
(0 -7.17611e-08 0)
(0 -7.31687e-08 0)
(0 -7.45235e-08 0)
(0 -7.58143e-08 0)
(0 -7.70302e-08 0)
(0 -7.81608e-08 0)
(0 -5.04707e-08 0)
(0 -5.14132e-08 0)
(0 -5.24208e-08 0)
(0 -5.3494e-08 0)
(0 -5.46322e-08 0)
(0 -5.58339e-08 0)
(0 -5.70963e-08 0)
(0 -5.84157e-08 0)
(0 -5.97869e-08 0)
(0 -6.12037e-08 0)
(0 -6.26584e-08 0)
(0 -6.41425e-08 0)
(0 -6.56465e-08 0)
(0 -6.716e-08 0)
(0 -6.86718e-08 0)
(0 -7.01704e-08 0)
(0 -7.16438e-08 0)
(0 -7.30801e-08 0)
(0 -7.44675e-08 0)
(0 -7.57947e-08 0)
(0 -7.7051e-08 0)
(0 -7.82273e-08 0)
(0 -5.03337e-08 0)
(0 -5.12646e-08 0)
(0 -5.22608e-08 0)
(0 -5.3323e-08 0)
(0 -5.4451e-08 0)
(0 -5.56435e-08 0)
(0 -5.68983e-08 0)
(0 -5.82119e-08 0)
(0 -5.95794e-08 0)
(0 -6.09949e-08 0)
(0 -6.24513e-08 0)
(0 -6.39402e-08 0)
(0 -6.54523e-08 0)
(0 -6.69775e-08 0)
(0 -6.85046e-08 0)
(0 -7.00223e-08 0)
(0 -7.15187e-08 0)
(0 -7.29817e-08 0)
(0 -7.43994e-08 0)
(0 -7.57603e-08 0)
(0 -7.70533e-08 0)
(0 -7.8268e-08 0)
(0 -5.02006e-08 0)
(0 -5.11201e-08 0)
(0 -5.21049e-08 0)
(0 -5.3156e-08 0)
(0 -5.42737e-08 0)
(0 -5.54569e-08 0)
(0 -5.67038e-08 0)
(0 -5.80111e-08 0)
(0 -5.93744e-08 0)
(0 -6.07882e-08 0)
(0 -6.22454e-08 0)
(0 -6.37382e-08 0)
(0 -6.52573e-08 0)
(0 -6.67928e-08 0)
(0 -6.83339e-08 0)
(0 -6.98691e-08 0)
(0 -7.13865e-08 0)
(0 -7.28741e-08 0)
(0 -7.43198e-08 0)
(0 -7.57118e-08 0)
(0 -7.70389e-08 0)
(0 -7.82906e-08 0)
(0 -5.00719e-08 0)
(0 -5.098e-08 0)
(0 -5.19535e-08 0)
(0 -5.29937e-08 0)
(0 -5.4101e-08 0)
(0 -5.52748e-08 0)
(0 -5.65135e-08 0)
(0 -5.78143e-08 0)
(0 -5.9173e-08 0)
(0 -6.05843e-08 0)
(0 -6.20417e-08 0)
(0 -6.35374e-08 0)
(0 -6.50625e-08 0)
(0 -6.66072e-08 0)
(0 -6.81607e-08 0)
(0 -6.97117e-08 0)
(0 -7.12483e-08 0)
(0 -7.27584e-08 0)
(0 -7.42297e-08 0)
(0 -7.56502e-08 0)
(0 -7.70082e-08 0)
(0 -7.82927e-08 0)
(0 -4.99481e-08 0)
(0 -5.08451e-08 0)
(0 -5.18074e-08 0)
(0 -5.28368e-08 0)
(0 -5.39337e-08 0)
(0 -5.50981e-08 0)
(0 -5.63285e-08 0)
(0 -5.76224e-08 0)
(0 -5.8976e-08 0)
(0 -6.03844e-08 0)
(0 -6.18412e-08 0)
(0 -6.3339e-08 0)
(0 -6.4869e-08 0)
(0 -6.64216e-08 0)
(0 -6.79862e-08 0)
(0 -6.95514e-08 0)
(0 -7.11053e-08 0)
(0 -7.26358e-08 0)
(0 -7.41303e-08 0)
(0 -7.55768e-08 0)
(0 -7.69631e-08 0)
(0 -7.82773e-08 0)
(0 -4.98296e-08 0)
(0 -5.07157e-08 0)
(0 -5.16672e-08 0)
(0 -5.26858e-08 0)
(0 -5.37725e-08 0)
(0 -5.49274e-08 0)
(0 -5.61494e-08 0)
(0 -5.74363e-08 0)
(0 -5.87846e-08 0)
(0 -6.01895e-08 0)
(0 -6.16452e-08 0)
(0 -6.31442e-08 0)
(0 -6.46782e-08 0)
(0 -6.62375e-08 0)
(0 -6.78118e-08 0)
(0 -6.93895e-08 0)
(0 -7.0959e-08 0)
(0 -7.25078e-08 0)
(0 -7.40233e-08 0)
(0 -7.54933e-08 0)
(0 -7.69055e-08 0)
(0 -7.82492e-08 0)
(0 -4.97169e-08 0)
(0 -5.05925e-08 0)
(0 -5.15333e-08 0)
(0 -5.25415e-08 0)
(0 -5.36182e-08 0)
(0 -5.47637e-08 0)
(0 -5.59773e-08 0)
(0 -5.7257e-08 0)
(0 -5.85996e-08 0)
(0 -6.00008e-08 0)
(0 -6.14547e-08 0)
(0 -6.29543e-08 0)
(0 -6.44912e-08 0)
(0 -6.60562e-08 0)
(0 -6.76388e-08 0)
(0 -6.92276e-08 0)
(0 -7.08109e-08 0)
(0 -7.2376e-08 0)
(0 -7.39103e-08 0)
(0 -7.54011e-08 0)
(0 -7.68359e-08 0)
(0 -7.82022e-08 0)
(0 -4.96104e-08 0)
(0 -5.04758e-08 0)
(0 -5.14064e-08 0)
(0 -5.24044e-08 0)
(0 -5.34713e-08 0)
(0 -5.46076e-08 0)
(0 -5.58129e-08 0)
(0 -5.70854e-08 0)
(0 -5.84223e-08 0)
(0 -5.98193e-08 0)
(0 -6.1271e-08 0)
(0 -6.27704e-08 0)
(0 -6.43096e-08 0)
(0 -6.58792e-08 0)
(0 -6.74689e-08 0)
(0 -6.90673e-08 0)
(0 -7.06626e-08 0)
(0 -7.22423e-08 0)
(0 -7.37933e-08 0)
(0 -7.53027e-08 0)
(0 -7.67575e-08 0)
(0 -7.81447e-08 0)
(0 -4.95104e-08 0)
(0 -5.03662e-08 0)
(0 -5.1287e-08 0)
(0 -5.22752e-08 0)
(0 -5.33327e-08 0)
(0 -5.446e-08 0)
(0 -5.56571e-08 0)
(0 -5.69225e-08 0)
(0 -5.82535e-08 0)
(0 -5.96462e-08 0)
(0 -6.10953e-08 0)
(0 -6.25941e-08 0)
(0 -6.41347e-08 0)
(0 -6.57079e-08 0)
(0 -6.73035e-08 0)
(0 -6.89103e-08 0)
(0 -7.05162e-08 0)
(0 -7.21085e-08 0)
(0 -7.36744e-08 0)
(0 -7.52004e-08 0)
(0 -7.66734e-08 0)
(0 -7.808e-08 0)
(0 -4.94173e-08 0)
(0 -5.02639e-08 0)
(0 -5.11754e-08 0)
(0 -5.21544e-08 0)
(0 -5.32028e-08 0)
(0 -5.43216e-08 0)
(0 -5.55107e-08 0)
(0 -5.67691e-08 0)
(0 -5.80943e-08 0)
(0 -5.94825e-08 0)
(0 -6.09287e-08 0)
(0 -6.24264e-08 0)
(0 -6.39678e-08 0)
(0 -6.55439e-08 0)
(0 -6.71444e-08 0)
(0 -6.87582e-08 0)
(0 -7.03732e-08 0)
(0 -7.19767e-08 0)
(0 -7.35556e-08 0)
(0 -7.50964e-08 0)
(0 -7.65858e-08 0)
(0 -7.80108e-08 0)
(0 -4.93315e-08 0)
(0 -5.01695e-08 0)
(0 -5.10723e-08 0)
(0 -5.20426e-08 0)
(0 -5.30824e-08 0)
(0 -5.4193e-08 0)
(0 -5.53746e-08 0)
(0 -5.66262e-08 0)
(0 -5.79456e-08 0)
(0 -5.93294e-08 0)
(0 -6.07725e-08 0)
(0 -6.22687e-08 0)
(0 -6.38104e-08 0)
(0 -6.53886e-08 0)
(0 -6.69932e-08 0)
(0 -6.86129e-08 0)
(0 -7.02357e-08 0)
(0 -7.18488e-08 0)
(0 -7.34389e-08 0)
(0 -7.49926e-08 0)
(0 -7.64965e-08 0)
(0 -7.7938e-08 0)
(0 -4.92531e-08 0)
(0 -5.00833e-08 0)
(0 -5.09779e-08 0)
(0 -5.19401e-08 0)
(0 -5.29719e-08 0)
(0 -5.40749e-08 0)
(0 -5.52493e-08 0)
(0 -5.64945e-08 0)
(0 -5.78085e-08 0)
(0 -5.91878e-08 0)
(0 -6.06278e-08 0)
(0 -6.21223e-08 0)
(0 -6.36638e-08 0)
(0 -6.52435e-08 0)
(0 -6.68512e-08 0)
(0 -6.84759e-08 0)
(0 -7.01053e-08 0)
(0 -7.17266e-08 0)
(0 -7.33264e-08 0)
(0 -7.4891e-08 0)
(0 -7.64065e-08 0)
(0 -7.78588e-08 0)
(0 -4.91826e-08 0)
(0 -5.00055e-08 0)
(0 -5.08928e-08 0)
(0 -5.18475e-08 0)
(0 -5.2872e-08 0)
(0 -5.39679e-08 0)
(0 -5.51357e-08 0)
(0 -5.63749e-08 0)
(0 -5.76836e-08 0)
(0 -5.90587e-08 0)
(0 -6.04955e-08 0)
(0 -6.19882e-08 0)
(0 -6.35293e-08 0)
(0 -6.51099e-08 0)
(0 -6.67202e-08 0)
(0 -6.83489e-08 0)
(0 -6.99838e-08 0)
(0 -7.16121e-08 0)
(0 -7.32202e-08 0)
(0 -7.47941e-08 0)
(0 -7.63197e-08 0)
(0 -7.77827e-08 0)
(0 -4.912e-08 0)
(0 -4.99364e-08 0)
(0 -5.08171e-08 0)
(0 -5.17651e-08 0)
(0 -5.2783e-08 0)
(0 -5.38724e-08 0)
(0 -5.50342e-08 0)
(0 -5.62679e-08 0)
(0 -5.75718e-08 0)
(0 -5.89429e-08 0)
(0 -6.03768e-08 0)
(0 -6.18676e-08 0)
(0 -6.3408e-08 0)
(0 -6.49892e-08 0)
(0 -6.66014e-08 0)
(0 -6.82333e-08 0)
(0 -6.98729e-08 0)
(0 -7.1507e-08 0)
(0 -7.31221e-08 0)
(0 -7.47041e-08 0)
(0 -7.62386e-08 0)
(0 -7.77113e-08 0)
(0 -4.90655e-08 0)
(0 -4.98763e-08 0)
(0 -5.07511e-08 0)
(0 -5.16932e-08 0)
(0 -5.27053e-08 0)
(0 -5.37891e-08 0)
(0 -5.49455e-08 0)
(0 -5.61743e-08 0)
(0 -5.74739e-08 0)
(0 -5.88414e-08 0)
(0 -6.02725e-08 0)
(0 -6.17614e-08 0)
(0 -6.3301e-08 0)
(0 -6.48825e-08 0)
(0 -6.64961e-08 0)
(0 -6.81307e-08 0)
(0 -6.97739e-08 0)
(0 -7.14129e-08 0)
(0 -7.30339e-08 0)
(0 -7.46227e-08 0)
(0 -7.61649e-08 0)
(0 -7.76457e-08 0)
(0 -4.90195e-08 0)
(0 -4.98254e-08 0)
(0 -5.06952e-08 0)
(0 -5.16323e-08 0)
(0 -5.26393e-08 0)
(0 -5.37182e-08 0)
(0 -5.48701e-08 0)
(0 -5.60946e-08 0)
(0 -5.73904e-08 0)
(0 -5.87547e-08 0)
(0 -6.01833e-08 0)
(0 -6.16705e-08 0)
(0 -6.32092e-08 0)
(0 -6.47909e-08 0)
(0 -6.64055e-08 0)
(0 -6.80421e-08 0)
(0 -6.96883e-08 0)
(0 -7.13312e-08 0)
(0 -7.2957e-08 0)
(0 -7.45516e-08 0)
(0 -7.61007e-08 0)
(0 -7.75914e-08 0)
(0 -4.89819e-08 0)
(0 -4.97838e-08 0)
(0 -5.06495e-08 0)
(0 -5.15824e-08 0)
(0 -5.25853e-08 0)
(0 -5.36602e-08 0)
(0 -5.48082e-08 0)
(0 -5.60292e-08 0)
(0 -5.73218e-08 0)
(0 -5.86835e-08 0)
(0 -6.01099e-08 0)
(0 -6.15957e-08 0)
(0 -6.31336e-08 0)
(0 -6.47152e-08 0)
(0 -6.63306e-08 0)
(0 -6.79687e-08 0)
(0 -6.96172e-08 0)
(0 -7.12632e-08 0)
(0 -7.28928e-08 0)
(0 -7.44916e-08 0)
(0 -7.60448e-08 0)
(0 -7.7537e-08 0)
(0 -4.89528e-08 0)
(0 -4.97517e-08 0)
(0 -5.06143e-08 0)
(0 -5.15439e-08 0)
(0 -5.25436e-08 0)
(0 -5.36154e-08 0)
(0 -5.47604e-08 0)
(0 -5.59786e-08 0)
(0 -5.72687e-08 0)
(0 -5.86282e-08 0)
(0 -6.0053e-08 0)
(0 -6.15375e-08 0)
(0 -6.30748e-08 0)
(0 -6.46562e-08 0)
(0 -6.62721e-08 0)
(0 -6.79113e-08 0)
(0 -6.95615e-08 0)
(0 -7.12098e-08 0)
(0 -7.28423e-08 0)
(0 -7.44445e-08 0)
(0 -7.60018e-08 0)
(0 -7.74986e-08 0)
(0 -4.89325e-08 0)
(0 -4.97292e-08 0)
(0 -5.05895e-08 0)
(0 -5.15169e-08 0)
(0 -5.25143e-08 0)
(0 -5.35839e-08 0)
(0 -5.47268e-08 0)
(0 -5.5943e-08 0)
(0 -5.72314e-08 0)
(0 -5.85893e-08 0)
(0 -6.00129e-08 0)
(0 -6.14965e-08 0)
(0 -6.30332e-08 0)
(0 -6.46146e-08 0)
(0 -6.62307e-08 0)
(0 -6.78706e-08 0)
(0 -6.9522e-08 0)
(0 -7.11718e-08 0)
(0 -7.28064e-08 0)
(0 -7.44113e-08 0)
(0 -7.5972e-08 0)
(0 -7.74739e-08 0)
(0 -4.89208e-08 0)
(0 -4.97163e-08 0)
(0 -5.05753e-08 0)
(0 -5.15015e-08 0)
(0 -5.24976e-08 0)
(0 -5.35659e-08 0)
(0 -5.47076e-08 0)
(0 -5.59227e-08 0)
(0 -5.721e-08 0)
(0 -5.85671e-08 0)
(0 -5.99899e-08 0)
(0 -6.1473e-08 0)
(0 -6.30094e-08 0)
(0 -6.45906e-08 0)
(0 -6.62068e-08 0)
(0 -6.7847e-08 0)
(0 -6.9499e-08 0)
(0 -7.11497e-08 0)
(0 -7.27854e-08 0)
(0 -7.43918e-08 0)
(0 -7.59549e-08 0)
(0 -7.74611e-08 0)
(0 -4.10775e-08 0)
(0 -4.10974e-08 0)
(0 -4.11374e-08 0)
(0 -4.11975e-08 0)
(0 -4.12778e-08 0)
(0 -4.13784e-08 0)
(0 -4.14998e-08 0)
(0 -4.16422e-08 0)
(0 -4.18062e-08 0)
(0 -4.19925e-08 0)
(0 -4.2202e-08 0)
(0 -4.24359e-08 0)
(0 -4.26955e-08 0)
(0 -4.29826e-08 0)
(0 -4.32991e-08 0)
(0 -4.36473e-08 0)
(0 -4.40298e-08 0)
(0 -4.44493e-08 0)
(0 -4.49091e-08 0)
(0 -4.54122e-08 0)
(0 -4.59621e-08 0)
(0 -4.6562e-08 0)
(0 -4.72153e-08 0)
(0 -4.79248e-08 0)
(0 -4.86934e-08 0)
(0 -4.9523e-08 0)
(0 -5.04153e-08 0)
(0 -5.13709e-08 0)
(0 -4.10307e-08 0)
(0 -4.10507e-08 0)
(0 -4.10907e-08 0)
(0 -4.11508e-08 0)
(0 -4.12311e-08 0)
(0 -4.13317e-08 0)
(0 -4.1453e-08 0)
(0 -4.15952e-08 0)
(0 -4.17589e-08 0)
(0 -4.19447e-08 0)
(0 -4.21536e-08 0)
(0 -4.23866e-08 0)
(0 -4.2645e-08 0)
(0 -4.29305e-08 0)
(0 -4.32449e-08 0)
(0 -4.35906e-08 0)
(0 -4.39701e-08 0)
(0 -4.4386e-08 0)
(0 -4.48414e-08 0)
(0 -4.53395e-08 0)
(0 -4.58836e-08 0)
(0 -4.64771e-08 0)
(0 -4.71231e-08 0)
(0 -4.78248e-08 0)
(0 -4.85849e-08 0)
(0 -4.94057e-08 0)
(0 -5.02887e-08 0)
(0 -5.12349e-08 0)
(0 -4.09846e-08 0)
(0 -4.10046e-08 0)
(0 -4.10446e-08 0)
(0 -4.11047e-08 0)
(0 -4.1185e-08 0)
(0 -4.12856e-08 0)
(0 -4.14067e-08 0)
(0 -4.15488e-08 0)
(0 -4.17122e-08 0)
(0 -4.18976e-08 0)
(0 -4.21058e-08 0)
(0 -4.23379e-08 0)
(0 -4.25951e-08 0)
(0 -4.2879e-08 0)
(0 -4.31914e-08 0)
(0 -4.35346e-08 0)
(0 -4.39109e-08 0)
(0 -4.4323e-08 0)
(0 -4.4774e-08 0)
(0 -4.5267e-08 0)
(0 -4.58052e-08 0)
(0 -4.63921e-08 0)
(0 -4.70308e-08 0)
(0 -4.77244e-08 0)
(0 -4.84759e-08 0)
(0 -4.92874e-08 0)
(0 -5.0161e-08 0)
(0 -5.10975e-08 0)
(0 -4.09391e-08 0)
(0 -4.09591e-08 0)
(0 -4.09991e-08 0)
(0 -4.10593e-08 0)
(0 -4.11395e-08 0)
(0 -4.12401e-08 0)
(0 -4.13612e-08 0)
(0 -4.15031e-08 0)
(0 -4.16662e-08 0)
(0 -4.18512e-08 0)
(0 -4.20588e-08 0)
(0 -4.22899e-08 0)
(0 -4.25459e-08 0)
(0 -4.28281e-08 0)
(0 -4.31385e-08 0)
(0 -4.34791e-08 0)
(0 -4.38523e-08 0)
(0 -4.42606e-08 0)
(0 -4.47072e-08 0)
(0 -4.51949e-08 0)
(0 -4.57272e-08 0)
(0 -4.63073e-08 0)
(0 -4.69384e-08 0)
(0 -4.76239e-08 0)
(0 -4.83665e-08 0)
(0 -4.91686e-08 0)
(0 -5.00324e-08 0)
(0 -5.09589e-08 0)
(0 -4.08943e-08 0)
(0 -4.09143e-08 0)
(0 -4.09544e-08 0)
(0 -4.10145e-08 0)
(0 -4.10948e-08 0)
(0 -4.11954e-08 0)
(0 -4.13164e-08 0)
(0 -4.14582e-08 0)
(0 -4.1621e-08 0)
(0 -4.18056e-08 0)
(0 -4.20125e-08 0)
(0 -4.22427e-08 0)
(0 -4.24974e-08 0)
(0 -4.27781e-08 0)
(0 -4.30864e-08 0)
(0 -4.34244e-08 0)
(0 -4.37944e-08 0)
(0 -4.4199e-08 0)
(0 -4.46409e-08 0)
(0 -4.51234e-08 0)
(0 -4.56496e-08 0)
(0 -4.62228e-08 0)
(0 -4.68463e-08 0)
(0 -4.75234e-08 0)
(0 -4.82569e-08 0)
(0 -4.90495e-08 0)
(0 -4.99032e-08 0)
(0 -5.08195e-08 0)
(0 -4.08503e-08 0)
(0 -4.08703e-08 0)
(0 -4.09104e-08 0)
(0 -4.09706e-08 0)
(0 -4.1051e-08 0)
(0 -4.11515e-08 0)
(0 -4.12725e-08 0)
(0 -4.14141e-08 0)
(0 -4.15767e-08 0)
(0 -4.17608e-08 0)
(0 -4.19671e-08 0)
(0 -4.21964e-08 0)
(0 -4.24499e-08 0)
(0 -4.2729e-08 0)
(0 -4.30352e-08 0)
(0 -4.33706e-08 0)
(0 -4.37374e-08 0)
(0 -4.41381e-08 0)
(0 -4.45755e-08 0)
(0 -4.50526e-08 0)
(0 -4.55727e-08 0)
(0 -4.61389e-08 0)
(0 -4.67547e-08 0)
(0 -4.74232e-08 0)
(0 -4.81476e-08 0)
(0 -4.89304e-08 0)
(0 -4.97738e-08 0)
(0 -5.06796e-08 0)
(0 -4.08072e-08 0)
(0 -4.08272e-08 0)
(0 -4.08674e-08 0)
(0 -4.09276e-08 0)
(0 -4.10079e-08 0)
(0 -4.11085e-08 0)
(0 -4.12294e-08 0)
(0 -4.13709e-08 0)
(0 -4.15332e-08 0)
(0 -4.17169e-08 0)
(0 -4.19226e-08 0)
(0 -4.2151e-08 0)
(0 -4.24034e-08 0)
(0 -4.26808e-08 0)
(0 -4.2985e-08 0)
(0 -4.33178e-08 0)
(0 -4.36814e-08 0)
(0 -4.40782e-08 0)
(0 -4.4511e-08 0)
(0 -4.49828e-08 0)
(0 -4.54966e-08 0)
(0 -4.60558e-08 0)
(0 -4.66638e-08 0)
(0 -4.73237e-08 0)
(0 -4.80387e-08 0)
(0 -4.88115e-08 0)
(0 -4.96446e-08 0)
(0 -5.05397e-08 0)
(0 -4.0765e-08 0)
(0 -4.0785e-08 0)
(0 -4.08252e-08 0)
(0 -4.08855e-08 0)
(0 -4.09659e-08 0)
(0 -4.10664e-08 0)
(0 -4.11873e-08 0)
(0 -4.13286e-08 0)
(0 -4.14908e-08 0)
(0 -4.16741e-08 0)
(0 -4.18791e-08 0)
(0 -4.21067e-08 0)
(0 -4.23578e-08 0)
(0 -4.26337e-08 0)
(0 -4.29359e-08 0)
(0 -4.32661e-08 0)
(0 -4.36265e-08 0)
(0 -4.40195e-08 0)
(0 -4.44477e-08 0)
(0 -4.4914e-08 0)
(0 -4.54216e-08 0)
(0 -4.59738e-08 0)
(0 -4.65738e-08 0)
(0 -4.7225e-08 0)
(0 -4.79305e-08 0)
(0 -4.86933e-08 0)
(0 -4.95158e-08 0)
(0 -5.04e-08 0)
(0 -4.07237e-08 0)
(0 -4.07439e-08 0)
(0 -4.07841e-08 0)
(0 -4.08444e-08 0)
(0 -4.09248e-08 0)
(0 -4.10254e-08 0)
(0 -4.11462e-08 0)
(0 -4.12875e-08 0)
(0 -4.14494e-08 0)
(0 -4.16323e-08 0)
(0 -4.18368e-08 0)
(0 -4.20635e-08 0)
(0 -4.23135e-08 0)
(0 -4.25878e-08 0)
(0 -4.28879e-08 0)
(0 -4.32156e-08 0)
(0 -4.35728e-08 0)
(0 -4.39619e-08 0)
(0 -4.43855e-08 0)
(0 -4.48465e-08 0)
(0 -4.53479e-08 0)
(0 -4.5893e-08 0)
(0 -4.6485e-08 0)
(0 -4.71275e-08 0)
(0 -4.78235e-08 0)
(0 -4.85761e-08 0)
(0 -4.93879e-08 0)
(0 -5.02611e-08 0)
(0 -4.06836e-08 0)
(0 -4.07037e-08 0)
(0 -4.0744e-08 0)
(0 -4.08043e-08 0)
(0 -4.08848e-08 0)
(0 -4.09854e-08 0)
(0 -4.11062e-08 0)
(0 -4.12474e-08 0)
(0 -4.14091e-08 0)
(0 -4.15916e-08 0)
(0 -4.17956e-08 0)
(0 -4.20215e-08 0)
(0 -4.22703e-08 0)
(0 -4.25431e-08 0)
(0 -4.28413e-08 0)
(0 -4.31664e-08 0)
(0 -4.35205e-08 0)
(0 -4.39058e-08 0)
(0 -4.43248e-08 0)
(0 -4.47804e-08 0)
(0 -4.52756e-08 0)
(0 -4.58136e-08 0)
(0 -4.63977e-08 0)
(0 -4.70314e-08 0)
(0 -4.77178e-08 0)
(0 -4.84602e-08 0)
(0 -4.92612e-08 0)
(0 -5.01232e-08 0)
(0 -4.06446e-08 0)
(0 -4.06647e-08 0)
(0 -4.0705e-08 0)
(0 -4.07654e-08 0)
(0 -4.08459e-08 0)
(0 -4.09466e-08 0)
(0 -4.10674e-08 0)
(0 -4.12085e-08 0)
(0 -4.137e-08 0)
(0 -4.15522e-08 0)
(0 -4.17556e-08 0)
(0 -4.19807e-08 0)
(0 -4.22284e-08 0)
(0 -4.24997e-08 0)
(0 -4.27959e-08 0)
(0 -4.31186e-08 0)
(0 -4.34696e-08 0)
(0 -4.38512e-08 0)
(0 -4.42657e-08 0)
(0 -4.4716e-08 0)
(0 -4.5205e-08 0)
(0 -4.57359e-08 0)
(0 -4.63122e-08 0)
(0 -4.6937e-08 0)
(0 -4.76139e-08 0)
(0 -4.8346e-08 0)
(0 -4.91362e-08 0)
(0 -4.99869e-08 0)
(0 -4.06067e-08 0)
(0 -4.06269e-08 0)
(0 -4.06672e-08 0)
(0 -4.07277e-08 0)
(0 -4.08083e-08 0)
(0 -4.0909e-08 0)
(0 -4.10298e-08 0)
(0 -4.11708e-08 0)
(0 -4.13321e-08 0)
(0 -4.1514e-08 0)
(0 -4.17169e-08 0)
(0 -4.19413e-08 0)
(0 -4.21879e-08 0)
(0 -4.24578e-08 0)
(0 -4.27521e-08 0)
(0 -4.30723e-08 0)
(0 -4.34203e-08 0)
(0 -4.37982e-08 0)
(0 -4.42083e-08 0)
(0 -4.46533e-08 0)
(0 -4.51362e-08 0)
(0 -4.56602e-08 0)
(0 -4.62285e-08 0)
(0 -4.68447e-08 0)
(0 -4.7512e-08 0)
(0 -4.82339e-08 0)
(0 -4.90132e-08 0)
(0 -4.98527e-08 0)
(0 -4.05701e-08 0)
(0 -4.05903e-08 0)
(0 -4.06307e-08 0)
(0 -4.06912e-08 0)
(0 -4.07719e-08 0)
(0 -4.08726e-08 0)
(0 -4.09934e-08 0)
(0 -4.11344e-08 0)
(0 -4.12956e-08 0)
(0 -4.14772e-08 0)
(0 -4.16796e-08 0)
(0 -4.19033e-08 0)
(0 -4.21489e-08 0)
(0 -4.24173e-08 0)
(0 -4.27098e-08 0)
(0 -4.30277e-08 0)
(0 -4.33727e-08 0)
(0 -4.37469e-08 0)
(0 -4.41527e-08 0)
(0 -4.45925e-08 0)
(0 -4.50694e-08 0)
(0 -4.55865e-08 0)
(0 -4.61471e-08 0)
(0 -4.67546e-08 0)
(0 -4.74125e-08 0)
(0 -4.81241e-08 0)
(0 -4.88926e-08 0)
(0 -4.97208e-08 0)
(0 -4.05348e-08 0)
(0 -4.0555e-08 0)
(0 -4.05954e-08 0)
(0 -4.0656e-08 0)
(0 -4.07368e-08 0)
(0 -4.08376e-08 0)
(0 -4.09584e-08 0)
(0 -4.10993e-08 0)
(0 -4.12604e-08 0)
(0 -4.14417e-08 0)
(0 -4.16437e-08 0)
(0 -4.18667e-08 0)
(0 -4.21113e-08 0)
(0 -4.23784e-08 0)
(0 -4.26691e-08 0)
(0 -4.29847e-08 0)
(0 -4.33269e-08 0)
(0 -4.36976e-08 0)
(0 -4.40991e-08 0)
(0 -4.45339e-08 0)
(0 -4.50049e-08 0)
(0 -4.55152e-08 0)
(0 -4.60682e-08 0)
(0 -4.66672e-08 0)
(0 -4.73157e-08 0)
(0 -4.80172e-08 0)
(0 -4.8775e-08 0)
(0 -4.95919e-08 0)
(0 -4.05008e-08 0)
(0 -4.05211e-08 0)
(0 -4.05616e-08 0)
(0 -4.06222e-08 0)
(0 -4.0703e-08 0)
(0 -4.08039e-08 0)
(0 -4.09248e-08 0)
(0 -4.10657e-08 0)
(0 -4.12266e-08 0)
(0 -4.14077e-08 0)
(0 -4.16093e-08 0)
(0 -4.18316e-08 0)
(0 -4.20753e-08 0)
(0 -4.23411e-08 0)
(0 -4.26301e-08 0)
(0 -4.29435e-08 0)
(0 -4.32829e-08 0)
(0 -4.36502e-08 0)
(0 -4.40475e-08 0)
(0 -4.44774e-08 0)
(0 -4.49427e-08 0)
(0 -4.54465e-08 0)
(0 -4.59919e-08 0)
(0 -4.65825e-08 0)
(0 -4.72219e-08 0)
(0 -4.79134e-08 0)
(0 -4.86605e-08 0)
(0 -4.94664e-08 0)
(0 -4.04682e-08 0)
(0 -4.04885e-08 0)
(0 -4.05291e-08 0)
(0 -4.05898e-08 0)
(0 -4.06707e-08 0)
(0 -4.07717e-08 0)
(0 -4.08926e-08 0)
(0 -4.10335e-08 0)
(0 -4.11943e-08 0)
(0 -4.13752e-08 0)
(0 -4.15764e-08 0)
(0 -4.17981e-08 0)
(0 -4.20409e-08 0)
(0 -4.23055e-08 0)
(0 -4.25929e-08 0)
(0 -4.29042e-08 0)
(0 -4.32409e-08 0)
(0 -4.36049e-08 0)
(0 -4.39982e-08 0)
(0 -4.44234e-08 0)
(0 -4.48831e-08 0)
(0 -4.53804e-08 0)
(0 -4.59185e-08 0)
(0 -4.6501e-08 0)
(0 -4.71313e-08 0)
(0 -4.78131e-08 0)
(0 -4.85498e-08 0)
(0 -4.93446e-08 0)
(0 -4.04372e-08 0)
(0 -4.04575e-08 0)
(0 -4.04981e-08 0)
(0 -4.05589e-08 0)
(0 -4.06399e-08 0)
(0 -4.07409e-08 0)
(0 -4.08619e-08 0)
(0 -4.10028e-08 0)
(0 -4.11635e-08 0)
(0 -4.13442e-08 0)
(0 -4.1545e-08 0)
(0 -4.17662e-08 0)
(0 -4.20082e-08 0)
(0 -4.22716e-08 0)
(0 -4.25575e-08 0)
(0 -4.28667e-08 0)
(0 -4.32009e-08 0)
(0 -4.35617e-08 0)
(0 -4.39512e-08 0)
(0 -4.43718e-08 0)
(0 -4.48261e-08 0)
(0 -4.53172e-08 0)
(0 -4.58483e-08 0)
(0 -4.64228e-08 0)
(0 -4.70443e-08 0)
(0 -4.77166e-08 0)
(0 -4.8443e-08 0)
(0 -4.92271e-08 0)
(0 -4.04076e-08 0)
(0 -4.04279e-08 0)
(0 -4.04686e-08 0)
(0 -4.05295e-08 0)
(0 -4.06106e-08 0)
(0 -4.07117e-08 0)
(0 -4.08327e-08 0)
(0 -4.09736e-08 0)
(0 -4.11343e-08 0)
(0 -4.13149e-08 0)
(0 -4.15153e-08 0)
(0 -4.1736e-08 0)
(0 -4.19772e-08 0)
(0 -4.22396e-08 0)
(0 -4.25239e-08 0)
(0 -4.28313e-08 0)
(0 -4.3163e-08 0)
(0 -4.35208e-08 0)
(0 -4.39067e-08 0)
(0 -4.43228e-08 0)
(0 -4.4772e-08 0)
(0 -4.52571e-08 0)
(0 -4.57813e-08 0)
(0 -4.63481e-08 0)
(0 -4.69612e-08 0)
(0 -4.76241e-08 0)
(0 -4.83406e-08 0)
(0 -4.91142e-08 0)
(0 -4.03796e-08 0)
(0 -4.03999e-08 0)
(0 -4.04407e-08 0)
(0 -4.05016e-08 0)
(0 -4.05828e-08 0)
(0 -4.0684e-08 0)
(0 -4.08051e-08 0)
(0 -4.0946e-08 0)
(0 -4.11067e-08 0)
(0 -4.12871e-08 0)
(0 -4.14873e-08 0)
(0 -4.17074e-08 0)
(0 -4.19479e-08 0)
(0 -4.22093e-08 0)
(0 -4.24923e-08 0)
(0 -4.27979e-08 0)
(0 -4.31273e-08 0)
(0 -4.34823e-08 0)
(0 -4.38646e-08 0)
(0 -4.42766e-08 0)
(0 -4.47208e-08 0)
(0 -4.52001e-08 0)
(0 -4.57178e-08 0)
(0 -4.62772e-08 0)
(0 -4.68821e-08 0)
(0 -4.75361e-08 0)
(0 -4.8243e-08 0)
(0 -4.90064e-08 0)
(0 -4.03532e-08 0)
(0 -4.03736e-08 0)
(0 -4.04143e-08 0)
(0 -4.04754e-08 0)
(0 -4.05567e-08 0)
(0 -4.06579e-08 0)
(0 -4.07791e-08 0)
(0 -4.09201e-08 0)
(0 -4.10807e-08 0)
(0 -4.1261e-08 0)
(0 -4.14609e-08 0)
(0 -4.16807e-08 0)
(0 -4.19205e-08 0)
(0 -4.21809e-08 0)
(0 -4.24626e-08 0)
(0 -4.27665e-08 0)
(0 -4.30938e-08 0)
(0 -4.3446e-08 0)
(0 -4.38251e-08 0)
(0 -4.42331e-08 0)
(0 -4.46726e-08 0)
(0 -4.51465e-08 0)
(0 -4.56579e-08 0)
(0 -4.62103e-08 0)
(0 -4.68073e-08 0)
(0 -4.74528e-08 0)
(0 -4.81504e-08 0)
(0 -4.89039e-08 0)
(0 -4.03284e-08 0)
(0 -4.03488e-08 0)
(0 -4.03897e-08 0)
(0 -4.04508e-08 0)
(0 -4.05322e-08 0)
(0 -4.06335e-08 0)
(0 -4.07548e-08 0)
(0 -4.08958e-08 0)
(0 -4.10564e-08 0)
(0 -4.12366e-08 0)
(0 -4.14363e-08 0)
(0 -4.16556e-08 0)
(0 -4.18949e-08 0)
(0 -4.21544e-08 0)
(0 -4.24349e-08 0)
(0 -4.27372e-08 0)
(0 -4.30625e-08 0)
(0 -4.34122e-08 0)
(0 -4.37882e-08 0)
(0 -4.41924e-08 0)
(0 -4.46275e-08 0)
(0 -4.50962e-08 0)
(0 -4.56018e-08 0)
(0 -4.61475e-08 0)
(0 -4.67371e-08 0)
(0 -4.73743e-08 0)
(0 -4.80631e-08 0)
(0 -4.88072e-08 0)
(0 -4.03053e-08 0)
(0 -4.03258e-08 0)
(0 -4.03667e-08 0)
(0 -4.04279e-08 0)
(0 -4.05093e-08 0)
(0 -4.06108e-08 0)
(0 -4.07322e-08 0)
(0 -4.08732e-08 0)
(0 -4.10338e-08 0)
(0 -4.12139e-08 0)
(0 -4.14134e-08 0)
(0 -4.16324e-08 0)
(0 -4.18711e-08 0)
(0 -4.21299e-08 0)
(0 -4.24093e-08 0)
(0 -4.27101e-08 0)
(0 -4.30336e-08 0)
(0 -4.33809e-08 0)
(0 -4.37539e-08 0)
(0 -4.41547e-08 0)
(0 -4.45857e-08 0)
(0 -4.50495e-08 0)
(0 -4.55495e-08 0)
(0 -4.60889e-08 0)
(0 -4.66715e-08 0)
(0 -4.7301e-08 0)
(0 -4.79814e-08 0)
(0 -4.87166e-08 0)
(0 -4.0284e-08 0)
(0 -4.03045e-08 0)
(0 -4.03454e-08 0)
(0 -4.04067e-08 0)
(0 -4.04883e-08 0)
(0 -4.05898e-08 0)
(0 -4.07112e-08 0)
(0 -4.08524e-08 0)
(0 -4.1013e-08 0)
(0 -4.1193e-08 0)
(0 -4.13923e-08 0)
(0 -4.1611e-08 0)
(0 -4.18492e-08 0)
(0 -4.21072e-08 0)
(0 -4.23856e-08 0)
(0 -4.26852e-08 0)
(0 -4.30069e-08 0)
(0 -4.33521e-08 0)
(0 -4.37224e-08 0)
(0 -4.412e-08 0)
(0 -4.45471e-08 0)
(0 -4.50064e-08 0)
(0 -4.55012e-08 0)
(0 -4.60347e-08 0)
(0 -4.66107e-08 0)
(0 -4.7233e-08 0)
(0 -4.79056e-08 0)
(0 -4.86324e-08 0)
(0 -4.02644e-08 0)
(0 -4.0285e-08 0)
(0 -4.0326e-08 0)
(0 -4.03873e-08 0)
(0 -4.04689e-08 0)
(0 -4.05706e-08 0)
(0 -4.06921e-08 0)
(0 -4.08333e-08 0)
(0 -4.09939e-08 0)
(0 -4.11738e-08 0)
(0 -4.1373e-08 0)
(0 -4.15914e-08 0)
(0 -4.18292e-08 0)
(0 -4.20866e-08 0)
(0 -4.23641e-08 0)
(0 -4.26624e-08 0)
(0 -4.29825e-08 0)
(0 -4.33258e-08 0)
(0 -4.36937e-08 0)
(0 -4.40882e-08 0)
(0 -4.45118e-08 0)
(0 -4.4967e-08 0)
(0 -4.5457e-08 0)
(0 -4.59851e-08 0)
(0 -4.6555e-08 0)
(0 -4.71706e-08 0)
(0 -4.78358e-08 0)
(0 -4.85548e-08 0)
(0 -4.02467e-08 0)
(0 -4.02672e-08 0)
(0 -4.03083e-08 0)
(0 -4.03697e-08 0)
(0 -4.04514e-08 0)
(0 -4.05531e-08 0)
(0 -4.06747e-08 0)
(0 -4.08159e-08 0)
(0 -4.09766e-08 0)
(0 -4.11565e-08 0)
(0 -4.13556e-08 0)
(0 -4.15737e-08 0)
(0 -4.18111e-08 0)
(0 -4.20679e-08 0)
(0 -4.23446e-08 0)
(0 -4.26418e-08 0)
(0 -4.29605e-08 0)
(0 -4.3302e-08 0)
(0 -4.36676e-08 0)
(0 -4.40595e-08 0)
(0 -4.44798e-08 0)
(0 -4.49313e-08 0)
(0 -4.54169e-08 0)
(0 -4.594e-08 0)
(0 -4.65043e-08 0)
(0 -4.71137e-08 0)
(0 -4.77723e-08 0)
(0 -4.84841e-08 0)
(0 -4.02308e-08 0)
(0 -4.02513e-08 0)
(0 -4.02924e-08 0)
(0 -4.03539e-08 0)
(0 -4.04357e-08 0)
(0 -4.05375e-08 0)
(0 -4.06591e-08 0)
(0 -4.08004e-08 0)
(0 -4.09611e-08 0)
(0 -4.1141e-08 0)
(0 -4.13399e-08 0)
(0 -4.15579e-08 0)
(0 -4.17949e-08 0)
(0 -4.20512e-08 0)
(0 -4.23272e-08 0)
(0 -4.26235e-08 0)
(0 -4.29409e-08 0)
(0 -4.32807e-08 0)
(0 -4.36444e-08 0)
(0 -4.40338e-08 0)
(0 -4.44513e-08 0)
(0 -4.48993e-08 0)
(0 -4.5381e-08 0)
(0 -4.58996e-08 0)
(0 -4.64589e-08 0)
(0 -4.70627e-08 0)
(0 -4.77152e-08 0)
(0 -4.84204e-08 0)
(0 -4.02167e-08 0)
(0 -4.02373e-08 0)
(0 -4.02784e-08 0)
(0 -4.03399e-08 0)
(0 -4.04218e-08 0)
(0 -4.05237e-08 0)
(0 -4.06454e-08 0)
(0 -4.07867e-08 0)
(0 -4.09474e-08 0)
(0 -4.11273e-08 0)
(0 -4.13262e-08 0)
(0 -4.15439e-08 0)
(0 -4.17807e-08 0)
(0 -4.20365e-08 0)
(0 -4.23119e-08 0)
(0 -4.26073e-08 0)
(0 -4.29236e-08 0)
(0 -4.3262e-08 0)
(0 -4.36239e-08 0)
(0 -4.40112e-08 0)
(0 -4.44261e-08 0)
(0 -4.48711e-08 0)
(0 -4.53493e-08 0)
(0 -4.58639e-08 0)
(0 -4.64187e-08 0)
(0 -4.70176e-08 0)
(0 -4.76646e-08 0)
(0 -4.8364e-08 0)
(0 -4.02045e-08 0)
(0 -4.02251e-08 0)
(0 -4.02663e-08 0)
(0 -4.03279e-08 0)
(0 -4.04097e-08 0)
(0 -4.05117e-08 0)
(0 -4.06335e-08 0)
(0 -4.07749e-08 0)
(0 -4.09356e-08 0)
(0 -4.11155e-08 0)
(0 -4.13142e-08 0)
(0 -4.15319e-08 0)
(0 -4.17684e-08 0)
(0 -4.20238e-08 0)
(0 -4.22986e-08 0)
(0 -4.25933e-08 0)
(0 -4.29087e-08 0)
(0 -4.32459e-08 0)
(0 -4.36063e-08 0)
(0 -4.39917e-08 0)
(0 -4.44043e-08 0)
(0 -4.48467e-08 0)
(0 -4.53219e-08 0)
(0 -4.58331e-08 0)
(0 -4.63839e-08 0)
(0 -4.69785e-08 0)
(0 -4.76208e-08 0)
(0 -4.8315e-08 0)
(0 -4.01942e-08 0)
(0 -4.02148e-08 0)
(0 -4.0256e-08 0)
(0 -4.03177e-08 0)
(0 -4.03996e-08 0)
(0 -4.05016e-08 0)
(0 -4.06234e-08 0)
(0 -4.07649e-08 0)
(0 -4.09256e-08 0)
(0 -4.11055e-08 0)
(0 -4.13042e-08 0)
(0 -4.15217e-08 0)
(0 -4.1758e-08 0)
(0 -4.20131e-08 0)
(0 -4.22875e-08 0)
(0 -4.25815e-08 0)
(0 -4.28961e-08 0)
(0 -4.32323e-08 0)
(0 -4.35914e-08 0)
(0 -4.39752e-08 0)
(0 -4.4386e-08 0)
(0 -4.48262e-08 0)
(0 -4.52987e-08 0)
(0 -4.5807e-08 0)
(0 -4.63546e-08 0)
(0 -4.69454e-08 0)
(0 -4.75837e-08 0)
(0 -4.82736e-08 0)
(0 -4.01858e-08 0)
(0 -4.02065e-08 0)
(0 -4.02477e-08 0)
(0 -4.03094e-08 0)
(0 -4.03913e-08 0)
(0 -4.04934e-08 0)
(0 -4.06153e-08 0)
(0 -4.07567e-08 0)
(0 -4.09175e-08 0)
(0 -4.10973e-08 0)
(0 -4.1296e-08 0)
(0 -4.15134e-08 0)
(0 -4.17495e-08 0)
(0 -4.20044e-08 0)
(0 -4.22784e-08 0)
(0 -4.2572e-08 0)
(0 -4.28859e-08 0)
(0 -4.32212e-08 0)
(0 -4.35793e-08 0)
(0 -4.39618e-08 0)
(0 -4.43711e-08 0)
(0 -4.48095e-08 0)
(0 -4.52799e-08 0)
(0 -4.57857e-08 0)
(0 -4.63306e-08 0)
(0 -4.69184e-08 0)
(0 -4.75534e-08 0)
(0 -4.82398e-08 0)
(0 -4.01794e-08 0)
(0 -4.02001e-08 0)
(0 -4.02413e-08 0)
(0 -4.0303e-08 0)
(0 -4.0385e-08 0)
(0 -4.04871e-08 0)
(0 -4.0609e-08 0)
(0 -4.07505e-08 0)
(0 -4.09113e-08 0)
(0 -4.10911e-08 0)
(0 -4.12897e-08 0)
(0 -4.15071e-08 0)
(0 -4.1743e-08 0)
(0 -4.19977e-08 0)
(0 -4.22714e-08 0)
(0 -4.25646e-08 0)
(0 -4.2878e-08 0)
(0 -4.32127e-08 0)
(0 -4.35699e-08 0)
(0 -4.39515e-08 0)
(0 -4.43596e-08 0)
(0 -4.47966e-08 0)
(0 -4.52654e-08 0)
(0 -4.57694e-08 0)
(0 -4.63122e-08 0)
(0 -4.68977e-08 0)
(0 -4.75301e-08 0)
(0 -4.82137e-08 0)
(0 -4.01749e-08 0)
(0 -4.01956e-08 0)
(0 -4.02368e-08 0)
(0 -4.02985e-08 0)
(0 -4.03806e-08 0)
(0 -4.04827e-08 0)
(0 -4.06046e-08 0)
(0 -4.07461e-08 0)
(0 -4.09069e-08 0)
(0 -4.10867e-08 0)
(0 -4.12853e-08 0)
(0 -4.15026e-08 0)
(0 -4.17385e-08 0)
(0 -4.1993e-08 0)
(0 -4.22665e-08 0)
(0 -4.25595e-08 0)
(0 -4.28725e-08 0)
(0 -4.32067e-08 0)
(0 -4.35634e-08 0)
(0 -4.39443e-08 0)
(0 -4.43515e-08 0)
(0 -4.47875e-08 0)
(0 -4.52552e-08 0)
(0 -4.57579e-08 0)
(0 -4.62992e-08 0)
(0 -4.68831e-08 0)
(0 -4.75137e-08 0)
(0 -4.81954e-08 0)
(0 -4.01724e-08 0)
(0 -4.01931e-08 0)
(0 -4.02343e-08 0)
(0 -4.0296e-08 0)
(0 -4.03781e-08 0)
(0 -4.04802e-08 0)
(0 -4.06021e-08 0)
(0 -4.07436e-08 0)
(0 -4.09044e-08 0)
(0 -4.10842e-08 0)
(0 -4.12828e-08 0)
(0 -4.15001e-08 0)
(0 -4.17359e-08 0)
(0 -4.19904e-08 0)
(0 -4.22637e-08 0)
(0 -4.25565e-08 0)
(0 -4.28693e-08 0)
(0 -4.32032e-08 0)
(0 -4.35596e-08 0)
(0 -4.39401e-08 0)
(0 -4.43469e-08 0)
(0 -4.47823e-08 0)
(0 -4.52494e-08 0)
(0 -4.57513e-08 0)
(0 -4.62918e-08 0)
(0 -4.68747e-08 0)
(0 -4.75043e-08 0)
(0 -4.81849e-08 0)
(0 -7.5861e-08 0)
(0 -7.59522e-08 0)
(0 -7.60375e-08 0)
(0 -7.61141e-08 0)
(0 -7.61893e-08 0)
(0 -7.6272e-08 0)
(0 -7.55929e-08 0)
(0 -7.56346e-08 0)
(0 -7.56797e-08 0)
(0 -7.57251e-08 0)
(0 -7.57731e-08 0)
(0 -7.58281e-08 0)
(0 -7.51743e-08 0)
(0 -7.51769e-08 0)
(0 -7.51861e-08 0)
(0 -7.51994e-08 0)
(0 -7.5217e-08 0)
(0 -7.5241e-08 0)
(0 -7.46104e-08 0)
(0 -7.4581e-08 0)
(0 -7.45584e-08 0)
(0 -7.45409e-08 0)
(0 -7.4528e-08 0)
(0 -7.45203e-08 0)
(0 -7.39099e-08 0)
(0 -7.38534e-08 0)
(0 -7.38027e-08 0)
(0 -7.37566e-08 0)
(0 -7.37145e-08 0)
(0 -7.36764e-08 0)
(0 -7.30831e-08 0)
(0 -7.30033e-08 0)
(0 -7.29278e-08 0)
(0 -7.28559e-08 0)
(0 -7.27869e-08 0)
(0 -7.27206e-08 0)
(0 -7.21417e-08 0)
(0 -7.20417e-08 0)
(0 -7.19447e-08 0)
(0 -7.18498e-08 0)
(0 -7.17567e-08 0)
(0 -7.16649e-08 0)
(0 -7.10982e-08 0)
(0 -7.0981e-08 0)
(0 -7.08653e-08 0)
(0 -7.07505e-08 0)
(0 -7.06363e-08 0)
(0 -7.05223e-08 0)
(0 -6.99659e-08 0)
(0 -6.98343e-08 0)
(0 -6.97028e-08 0)
(0 -6.95712e-08 0)
(0 -6.9439e-08 0)
(0 -6.9306e-08 0)
(0 -6.87585e-08 0)
(0 -6.86151e-08 0)
(0 -6.84708e-08 0)
(0 -6.83253e-08 0)
(0 -6.81783e-08 0)
(0 -6.80296e-08 0)
(0 -6.74903e-08 0)
(0 -6.73377e-08 0)
(0 -6.71832e-08 0)
(0 -6.70267e-08 0)
(0 -6.6868e-08 0)
(0 -6.67069e-08 0)
(0 -6.61753e-08 0)
(0 -6.6016e-08 0)
(0 -6.5854e-08 0)
(0 -6.56894e-08 0)
(0 -6.55219e-08 0)
(0 -6.53514e-08 0)
(0 -6.48277e-08 0)
(0 -6.46639e-08 0)
(0 -6.4497e-08 0)
(0 -6.43268e-08 0)
(0 -6.41534e-08 0)
(0 -6.39766e-08 0)
(0 -6.34611e-08 0)
(0 -6.3295e-08 0)
(0 -6.31254e-08 0)
(0 -6.29522e-08 0)
(0 -6.27755e-08 0)
(0 -6.25951e-08 0)
(0 -6.20887e-08 0)
(0 -6.19223e-08 0)
(0 -6.17521e-08 0)
(0 -6.15781e-08 0)
(0 -6.14004e-08 0)
(0 -6.12189e-08 0)
(0 -6.07227e-08 0)
(0 -6.05578e-08 0)
(0 -6.03889e-08 0)
(0 -6.02162e-08 0)
(0 -6.00397e-08 0)
(0 -5.98594e-08 0)
(0 -5.93746e-08 0)
(0 -5.92127e-08 0)
(0 -5.90468e-08 0)
(0 -5.88772e-08 0)
(0 -5.87037e-08 0)
(0 -5.85265e-08 0)
(0 -5.80546e-08 0)
(0 -5.78971e-08 0)
(0 -5.77357e-08 0)
(0 -5.75705e-08 0)
(0 -5.74017e-08 0)
(0 -5.72294e-08 0)
(0 -5.67719e-08 0)
(0 -5.66198e-08 0)
(0 -5.64641e-08 0)
(0 -5.63047e-08 0)
(0 -5.61419e-08 0)
(0 -5.59757e-08 0)
(0 -5.55342e-08 0)
(0 -5.53885e-08 0)
(0 -5.52393e-08 0)
(0 -5.50867e-08 0)
(0 -5.49309e-08 0)
(0 -5.4772e-08 0)
(0 -5.43481e-08 0)
(0 -5.42094e-08 0)
(0 -5.40674e-08 0)
(0 -5.39223e-08 0)
(0 -5.37742e-08 0)
(0 -5.36234e-08 0)
(0 -5.32186e-08 0)
(0 -5.30873e-08 0)
(0 -5.2953e-08 0)
(0 -5.28158e-08 0)
(0 -5.2676e-08 0)
(0 -5.25338e-08 0)
(0 -5.15058e-08 0)
(0 -5.0541e-08 0)
(0 -4.96397e-08 0)
(0 -4.88013e-08 0)
(0 -4.80246e-08 0)
(0 -4.73074e-08 0)
(0 -4.66471e-08 0)
(0 -4.60408e-08 0)
(0 -4.54853e-08 0)
(0 -4.49773e-08 0)
(0 -4.45133e-08 0)
(0 -4.40901e-08 0)
(0 -4.37046e-08 0)
(0 -4.33539e-08 0)
(0 -4.30354e-08 0)
(0 -4.27467e-08 0)
(0 -4.24859e-08 0)
(0 -4.22511e-08 0)
(0 -4.2041e-08 0)
(0 -4.18542e-08 0)
(0 -4.16899e-08 0)
(0 -4.15473e-08 0)
(0 -4.14259e-08 0)
(0 -4.13252e-08 0)
(0 -4.12449e-08 0)
(0 -4.11848e-08 0)
(0 -4.11448e-08 0)
(0 -4.11249e-08 0)
(0 -5.16392e-08 0)
(0 -5.06655e-08 0)
(0 -4.97555e-08 0)
(0 -4.89087e-08 0)
(0 -4.81239e-08 0)
(0 -4.73992e-08 0)
(0 -4.67321e-08 0)
(0 -4.61197e-08 0)
(0 -4.55587e-08 0)
(0 -4.50458e-08 0)
(0 -4.45776e-08 0)
(0 -4.41509e-08 0)
(0 -4.37624e-08 0)
(0 -4.34093e-08 0)
(0 -4.30888e-08 0)
(0 -4.27986e-08 0)
(0 -4.25366e-08 0)
(0 -4.23009e-08 0)
(0 -4.20901e-08 0)
(0 -4.19029e-08 0)
(0 -4.17383e-08 0)
(0 -4.15955e-08 0)
(0 -4.1474e-08 0)
(0 -4.13732e-08 0)
(0 -4.12929e-08 0)
(0 -4.12329e-08 0)
(0 -4.11929e-08 0)
(0 -4.11729e-08 0)
(0 -5.17705e-08 0)
(0 -5.07882e-08 0)
(0 -4.98697e-08 0)
(0 -4.90147e-08 0)
(0 -4.82222e-08 0)
(0 -4.74903e-08 0)
(0 -4.68166e-08 0)
(0 -4.61981e-08 0)
(0 -4.56318e-08 0)
(0 -4.51142e-08 0)
(0 -4.4642e-08 0)
(0 -4.42118e-08 0)
(0 -4.38205e-08 0)
(0 -4.3465e-08 0)
(0 -4.31426e-08 0)
(0 -4.28509e-08 0)
(0 -4.25877e-08 0)
(0 -4.23511e-08 0)
(0 -4.21396e-08 0)
(0 -4.1952e-08 0)
(0 -4.17871e-08 0)
(0 -4.16441e-08 0)
(0 -4.15225e-08 0)
(0 -4.14216e-08 0)
(0 -4.13413e-08 0)
(0 -4.12813e-08 0)
(0 -4.12413e-08 0)
(0 -4.12213e-08 0)
(0 -5.18994e-08 0)
(0 -5.09088e-08 0)
(0 -4.99821e-08 0)
(0 -4.91193e-08 0)
(0 -4.83194e-08 0)
(0 -4.75805e-08 0)
(0 -4.69003e-08 0)
(0 -4.62761e-08 0)
(0 -4.57046e-08 0)
(0 -4.51824e-08 0)
(0 -4.47063e-08 0)
(0 -4.42728e-08 0)
(0 -4.38786e-08 0)
(0 -4.35208e-08 0)
(0 -4.31966e-08 0)
(0 -4.29034e-08 0)
(0 -4.2639e-08 0)
(0 -4.24016e-08 0)
(0 -4.21895e-08 0)
(0 -4.20014e-08 0)
(0 -4.18362e-08 0)
(0 -4.1693e-08 0)
(0 -4.15712e-08 0)
(0 -4.14704e-08 0)
(0 -4.139e-08 0)
(0 -4.133e-08 0)
(0 -4.129e-08 0)
(0 -4.12701e-08 0)
(0 -5.20258e-08 0)
(0 -5.10272e-08 0)
(0 -5.00927e-08 0)
(0 -4.92223e-08 0)
(0 -4.84151e-08 0)
(0 -4.76696e-08 0)
(0 -4.69832e-08 0)
(0 -4.63534e-08 0)
(0 -4.57769e-08 0)
(0 -4.52504e-08 0)
(0 -4.47704e-08 0)
(0 -4.43337e-08 0)
(0 -4.39368e-08 0)
(0 -4.35768e-08 0)
(0 -4.32507e-08 0)
(0 -4.29561e-08 0)
(0 -4.26906e-08 0)
(0 -4.24523e-08 0)
(0 -4.22396e-08 0)
(0 -4.2051e-08 0)
(0 -4.18855e-08 0)
(0 -4.17422e-08 0)
(0 -4.16203e-08 0)
(0 -4.15193e-08 0)
(0 -4.1439e-08 0)
(0 -4.13789e-08 0)
(0 -4.13389e-08 0)
(0 -4.1319e-08 0)
(0 -5.21495e-08 0)
(0 -5.11433e-08 0)
(0 -5.02012e-08 0)
(0 -4.93235e-08 0)
(0 -4.85095e-08 0)
(0 -4.77574e-08 0)
(0 -4.70652e-08 0)
(0 -4.64299e-08 0)
(0 -4.58486e-08 0)
(0 -4.53179e-08 0)
(0 -4.48343e-08 0)
(0 -4.43944e-08 0)
(0 -4.39949e-08 0)
(0 -4.36327e-08 0)
(0 -4.33049e-08 0)
(0 -4.30089e-08 0)
(0 -4.27423e-08 0)
(0 -4.25032e-08 0)
(0 -4.22898e-08 0)
(0 -4.21008e-08 0)
(0 -4.1935e-08 0)
(0 -4.17915e-08 0)
(0 -4.16694e-08 0)
(0 -4.15684e-08 0)
(0 -4.14881e-08 0)
(0 -4.1428e-08 0)
(0 -4.1388e-08 0)
(0 -4.13681e-08 0)
(0 -7.86523e-08 0)
(0 -7.86476e-08 0)
(0 -7.86382e-08 0)
(0 -7.86241e-08 0)
(0 -7.86052e-08 0)
(0 -7.85815e-08 0)
(0 -7.85531e-08 0)
(0 -7.85197e-08 0)
(0 -7.84815e-08 0)
(0 -7.84383e-08 0)
(0 -7.839e-08 0)
(0 -7.83367e-08 0)
(0 -7.82783e-08 0)
(0 -7.82146e-08 0)
(0 -7.81459e-08 0)
(0 -7.80718e-08 0)
(0 -7.79926e-08 0)
(0 -7.79082e-08 0)
(0 -7.78187e-08 0)
(0 -7.77241e-08 0)
(0 -7.76247e-08 0)
(0 -7.75205e-08 0)
(0 -7.74119e-08 0)
(0 -7.72991e-08 0)
(0 -7.71826e-08 0)
(0 -7.70628e-08 0)
(0 -7.69404e-08 0)
(0 -7.6816e-08 0)
(0 -7.66906e-08 0)
(0 -7.65651e-08 0)
(0 -7.64408e-08 0)
(0 -7.63192e-08 0)
(0 -7.6202e-08 0)
(0 -7.60912e-08 0)
(0 -7.59895e-08 0)
(0 -7.59e-08 0)
(0 -7.58266e-08 0)
(0 -7.57749e-08 0)
(0 -7.57527e-08 0)
(0 -7.5773e-08 0)
(0 -7.84965e-08 0)
(0 -7.84918e-08 0)
(0 -7.84824e-08 0)
(0 -7.84683e-08 0)
(0 -7.84495e-08 0)
(0 -7.84259e-08 0)
(0 -7.83975e-08 0)
(0 -7.83642e-08 0)
(0 -7.83261e-08 0)
(0 -7.82829e-08 0)
(0 -7.82348e-08 0)
(0 -7.81816e-08 0)
(0 -7.81233e-08 0)
(0 -7.80598e-08 0)
(0 -7.79912e-08 0)
(0 -7.79173e-08 0)
(0 -7.78382e-08 0)
(0 -7.7754e-08 0)
(0 -7.76646e-08 0)
(0 -7.75703e-08 0)
(0 -7.7471e-08 0)
(0 -7.7367e-08 0)
(0 -7.72585e-08 0)
(0 -7.71458e-08 0)
(0 -7.70294e-08 0)
(0 -7.69097e-08 0)
(0 -7.67872e-08 0)
(0 -7.66628e-08 0)
(0 -7.65372e-08 0)
(0 -7.64115e-08 0)
(0 -7.62867e-08 0)
(0 -7.61645e-08 0)
(0 -7.60463e-08 0)
(0 -7.59342e-08 0)
(0 -7.58306e-08 0)
(0 -7.57382e-08 0)
(0 -7.56607e-08 0)
(0 -7.56023e-08 0)
(0 -7.55682e-08 0)
(0 -7.55642e-08 0)
(0 -7.81869e-08 0)
(0 -7.81822e-08 0)
(0 -7.81729e-08 0)
(0 -7.81588e-08 0)
(0 -7.81401e-08 0)
(0 -7.81166e-08 0)
(0 -7.80883e-08 0)
(0 -7.80552e-08 0)
(0 -7.80172e-08 0)
(0 -7.79742e-08 0)
(0 -7.79263e-08 0)
(0 -7.78733e-08 0)
(0 -7.78152e-08 0)
(0 -7.7752e-08 0)
(0 -7.76837e-08 0)
(0 -7.76101e-08 0)
(0 -7.75314e-08 0)
(0 -7.74475e-08 0)
(0 -7.73585e-08 0)
(0 -7.72644e-08 0)
(0 -7.71655e-08 0)
(0 -7.70618e-08 0)
(0 -7.69536e-08 0)
(0 -7.68412e-08 0)
(0 -7.6725e-08 0)
(0 -7.66054e-08 0)
(0 -7.64829e-08 0)
(0 -7.63584e-08 0)
(0 -7.62325e-08 0)
(0 -7.61062e-08 0)
(0 -7.59807e-08 0)
(0 -7.58572e-08 0)
(0 -7.57372e-08 0)
(0 -7.56226e-08 0)
(0 -7.55155e-08 0)
(0 -7.54182e-08 0)
(0 -7.53334e-08 0)
(0 -7.52643e-08 0)
(0 -7.52138e-08 0)
(0 -7.51842e-08 0)
(0 -7.77272e-08 0)
(0 -7.77226e-08 0)
(0 -7.77133e-08 0)
(0 -7.76994e-08 0)
(0 -7.76807e-08 0)
(0 -7.76574e-08 0)
(0 -7.76293e-08 0)
(0 -7.75964e-08 0)
(0 -7.75586e-08 0)
(0 -7.75159e-08 0)
(0 -7.74683e-08 0)
(0 -7.74157e-08 0)
(0 -7.7358e-08 0)
(0 -7.72952e-08 0)
(0 -7.72273e-08 0)
(0 -7.71542e-08 0)
(0 -7.70759e-08 0)
(0 -7.69925e-08 0)
(0 -7.6904e-08 0)
(0 -7.68104e-08 0)
(0 -7.6712e-08 0)
(0 -7.66088e-08 0)
(0 -7.6501e-08 0)
(0 -7.6389e-08 0)
(0 -7.62731e-08 0)
(0 -7.61538e-08 0)
(0 -7.60314e-08 0)
(0 -7.59068e-08 0)
(0 -7.57805e-08 0)
(0 -7.56535e-08 0)
(0 -7.55269e-08 0)
(0 -7.54017e-08 0)
(0 -7.52793e-08 0)
(0 -7.51614e-08 0)
(0 -7.50496e-08 0)
(0 -7.49458e-08 0)
(0 -7.48521e-08 0)
(0 -7.47706e-08 0)
(0 -7.4703e-08 0)
(0 -7.465e-08 0)
(0 -7.71232e-08 0)
(0 -7.71186e-08 0)
(0 -7.71094e-08 0)
(0 -7.70956e-08 0)
(0 -7.70771e-08 0)
(0 -7.7054e-08 0)
(0 -7.70261e-08 0)
(0 -7.69935e-08 0)
(0 -7.69561e-08 0)
(0 -7.69138e-08 0)
(0 -7.68665e-08 0)
(0 -7.68144e-08 0)
(0 -7.67572e-08 0)
(0 -7.66949e-08 0)
(0 -7.66275e-08 0)
(0 -7.6555e-08 0)
(0 -7.64774e-08 0)
(0 -7.63947e-08 0)
(0 -7.63068e-08 0)
(0 -7.6214e-08 0)
(0 -7.61162e-08 0)
(0 -7.60137e-08 0)
(0 -7.59065e-08 0)
(0 -7.57951e-08 0)
(0 -7.56797e-08 0)
(0 -7.55606e-08 0)
(0 -7.54384e-08 0)
(0 -7.53137e-08 0)
(0 -7.51871e-08 0)
(0 -7.50593e-08 0)
(0 -7.49314e-08 0)
(0 -7.48042e-08 0)
(0 -7.46791e-08 0)
(0 -7.45573e-08 0)
(0 -7.44402e-08 0)
(0 -7.43293e-08 0)
(0 -7.42261e-08 0)
(0 -7.4132e-08 0)
(0 -7.40479e-08 0)
(0 -7.39742e-08 0)
(0 -7.63823e-08 0)
(0 -7.63777e-08 0)
(0 -7.63686e-08 0)
(0 -7.6355e-08 0)
(0 -7.63367e-08 0)
(0 -7.63138e-08 0)
(0 -7.62862e-08 0)
(0 -7.62539e-08 0)
(0 -7.62169e-08 0)
(0 -7.6175e-08 0)
(0 -7.61283e-08 0)
(0 -7.60767e-08 0)
(0 -7.60201e-08 0)
(0 -7.59585e-08 0)
(0 -7.58918e-08 0)
(0 -7.58201e-08 0)
(0 -7.57433e-08 0)
(0 -7.56614e-08 0)
(0 -7.55744e-08 0)
(0 -7.54824e-08 0)
(0 -7.53855e-08 0)
(0 -7.52838e-08 0)
(0 -7.51775e-08 0)
(0 -7.50668e-08 0)
(0 -7.4952e-08 0)
(0 -7.48334e-08 0)
(0 -7.47115e-08 0)
(0 -7.45868e-08 0)
(0 -7.44599e-08 0)
(0 -7.43314e-08 0)
(0 -7.42021e-08 0)
(0 -7.4073e-08 0)
(0 -7.3945e-08 0)
(0 -7.38191e-08 0)
(0 -7.36966e-08 0)
(0 -7.35785e-08 0)
(0 -7.34659e-08 0)
(0 -7.33597e-08 0)
(0 -7.32606e-08 0)
(0 -7.31686e-08 0)
(0 -7.55134e-08 0)
(0 -7.55089e-08 0)
(0 -7.54999e-08 0)
(0 -7.54864e-08 0)
(0 -7.54684e-08 0)
(0 -7.54457e-08 0)
(0 -7.54185e-08 0)
(0 -7.53866e-08 0)
(0 -7.53501e-08 0)
(0 -7.53088e-08 0)
(0 -7.52627e-08 0)
(0 -7.52117e-08 0)
(0 -7.51558e-08 0)
(0 -7.5095e-08 0)
(0 -7.50292e-08 0)
(0 -7.49584e-08 0)
(0 -7.48825e-08 0)
(0 -7.48015e-08 0)
(0 -7.47156e-08 0)
(0 -7.46247e-08 0)
(0 -7.45288e-08 0)
(0 -7.44281e-08 0)
(0 -7.43228e-08 0)
(0 -7.42131e-08 0)
(0 -7.40991e-08 0)
(0 -7.39812e-08 0)
(0 -7.38598e-08 0)
(0 -7.37353e-08 0)
(0 -7.36082e-08 0)
(0 -7.34791e-08 0)
(0 -7.33486e-08 0)
(0 -7.32176e-08 0)
(0 -7.30868e-08 0)
(0 -7.29571e-08 0)
(0 -7.28293e-08 0)
(0 -7.27044e-08 0)
(0 -7.2583e-08 0)
(0 -7.24659e-08 0)
(0 -7.23533e-08 0)
(0 -7.22454e-08 0)
(0 -7.4527e-08 0)
(0 -7.45226e-08 0)
(0 -7.45137e-08 0)
(0 -7.45004e-08 0)
(0 -7.44826e-08 0)
(0 -7.44603e-08 0)
(0 -7.44335e-08 0)
(0 -7.44021e-08 0)
(0 -7.43661e-08 0)
(0 -7.43254e-08 0)
(0 -7.428e-08 0)
(0 -7.42298e-08 0)
(0 -7.41747e-08 0)
(0 -7.41148e-08 0)
(0 -7.405e-08 0)
(0 -7.39802e-08 0)
(0 -7.39054e-08 0)
(0 -7.38256e-08 0)
(0 -7.37409e-08 0)
(0 -7.36512e-08 0)
(0 -7.35566e-08 0)
(0 -7.34571e-08 0)
(0 -7.3353e-08 0)
(0 -7.32444e-08 0)
(0 -7.31315e-08 0)
(0 -7.30145e-08 0)
(0 -7.28938e-08 0)
(0 -7.27697e-08 0)
(0 -7.26427e-08 0)
(0 -7.25132e-08 0)
(0 -7.23819e-08 0)
(0 -7.22492e-08 0)
(0 -7.2116e-08 0)
(0 -7.19828e-08 0)
(0 -7.18503e-08 0)
(0 -7.17192e-08 0)
(0 -7.159e-08 0)
(0 -7.14632e-08 0)
(0 -7.1339e-08 0)
(0 -7.12174e-08 0)
(0 -7.34348e-08 0)
(0 -7.34304e-08 0)
(0 -7.34217e-08 0)
(0 -7.34086e-08 0)
(0 -7.33911e-08 0)
(0 -7.33692e-08 0)
(0 -7.33428e-08 0)
(0 -7.3312e-08 0)
(0 -7.32766e-08 0)
(0 -7.32366e-08 0)
(0 -7.31919e-08 0)
(0 -7.31426e-08 0)
(0 -7.30885e-08 0)
(0 -7.30296e-08 0)
(0 -7.29659e-08 0)
(0 -7.28972e-08 0)
(0 -7.28237e-08 0)
(0 -7.27453e-08 0)
(0 -7.26619e-08 0)
(0 -7.25736e-08 0)
(0 -7.24804e-08 0)
(0 -7.23824e-08 0)
(0 -7.22797e-08 0)
(0 -7.21725e-08 0)
(0 -7.20609e-08 0)
(0 -7.1945e-08 0)
(0 -7.18253e-08 0)
(0 -7.17019e-08 0)
(0 -7.15753e-08 0)
(0 -7.14458e-08 0)
(0 -7.13139e-08 0)
(0 -7.11801e-08 0)
(0 -7.10449e-08 0)
(0 -7.09088e-08 0)
(0 -7.07723e-08 0)
(0 -7.06359e-08 0)
(0 -7.05001e-08 0)
(0 -7.03651e-08 0)
(0 -7.02311e-08 0)
(0 -7.00981e-08 0)
(0 -7.22495e-08 0)
(0 -7.22452e-08 0)
(0 -7.22367e-08 0)
(0 -7.22238e-08 0)
(0 -7.22067e-08 0)
(0 -7.21852e-08 0)
(0 -7.21593e-08 0)
(0 -7.2129e-08 0)
(0 -7.20943e-08 0)
(0 -7.2055e-08 0)
(0 -7.20112e-08 0)
(0 -7.19628e-08 0)
(0 -7.19098e-08 0)
(0 -7.1852e-08 0)
(0 -7.17895e-08 0)
(0 -7.17222e-08 0)
(0 -7.16501e-08 0)
(0 -7.15731e-08 0)
(0 -7.14912e-08 0)
(0 -7.14045e-08 0)
(0 -7.1313e-08 0)
(0 -7.12167e-08 0)
(0 -7.11156e-08 0)
(0 -7.101e-08 0)
(0 -7.08999e-08 0)
(0 -7.07855e-08 0)
(0 -7.0667e-08 0)
(0 -7.05447e-08 0)
(0 -7.04188e-08 0)
(0 -7.02897e-08 0)
(0 -7.01577e-08 0)
(0 -7.00233e-08 0)
(0 -6.98867e-08 0)
(0 -6.97484e-08 0)
(0 -6.96089e-08 0)
(0 -6.94684e-08 0)
(0 -6.93272e-08 0)
(0 -6.91856e-08 0)
(0 -6.90436e-08 0)
(0 -6.89013e-08 0)
(0 -7.09848e-08 0)
(0 -7.09806e-08 0)
(0 -7.09722e-08 0)
(0 -7.09596e-08 0)
(0 -7.09428e-08 0)
(0 -7.09218e-08 0)
(0 -7.08964e-08 0)
(0 -7.08668e-08 0)
(0 -7.08328e-08 0)
(0 -7.07943e-08 0)
(0 -7.07515e-08 0)
(0 -7.07041e-08 0)
(0 -7.06522e-08 0)
(0 -7.05957e-08 0)
(0 -7.05345e-08 0)
(0 -7.04686e-08 0)
(0 -7.0398e-08 0)
(0 -7.03226e-08 0)
(0 -7.02425e-08 0)
(0 -7.01575e-08 0)
(0 -7.00678e-08 0)
(0 -6.99734e-08 0)
(0 -6.98742e-08 0)
(0 -6.97704e-08 0)
(0 -6.96622e-08 0)
(0 -6.95495e-08 0)
(0 -6.94326e-08 0)
(0 -6.93117e-08 0)
(0 -6.9187e-08 0)
(0 -6.90587e-08 0)
(0 -6.89272e-08 0)
(0 -6.87926e-08 0)
(0 -6.86554e-08 0)
(0 -6.85158e-08 0)
(0 -6.83741e-08 0)
(0 -6.82306e-08 0)
(0 -6.80854e-08 0)
(0 -6.79388e-08 0)
(0 -6.77907e-08 0)
(0 -6.76413e-08 0)
(0 -6.96547e-08 0)
(0 -6.96506e-08 0)
(0 -6.96425e-08 0)
(0 -6.96302e-08 0)
(0 -6.96137e-08 0)
(0 -6.95931e-08 0)
(0 -6.95684e-08 0)
(0 -6.95394e-08 0)
(0 -6.95062e-08 0)
(0 -6.94686e-08 0)
(0 -6.94267e-08 0)
(0 -6.93805e-08 0)
(0 -6.93298e-08 0)
(0 -6.92746e-08 0)
(0 -6.92148e-08 0)
(0 -6.91505e-08 0)
(0 -6.90815e-08 0)
(0 -6.90079e-08 0)
(0 -6.89296e-08 0)
(0 -6.88466e-08 0)
(0 -6.87589e-08 0)
(0 -6.86665e-08 0)
(0 -6.85694e-08 0)
(0 -6.84678e-08 0)
(0 -6.83616e-08 0)
(0 -6.8251e-08 0)
(0 -6.8136e-08 0)
(0 -6.80169e-08 0)
(0 -6.78938e-08 0)
(0 -6.77668e-08 0)
(0 -6.76363e-08 0)
(0 -6.75023e-08 0)
(0 -6.73652e-08 0)
(0 -6.72252e-08 0)
(0 -6.70824e-08 0)
(0 -6.69371e-08 0)
(0 -6.67893e-08 0)
(0 -6.66392e-08 0)
(0 -6.64869e-08 0)
(0 -6.63323e-08 0)
(0 -6.82739e-08 0)
(0 -6.82699e-08 0)
(0 -6.82619e-08 0)
(0 -6.82499e-08 0)
(0 -6.82339e-08 0)
(0 -6.82138e-08 0)
(0 -6.81896e-08 0)
(0 -6.81613e-08 0)
(0 -6.81289e-08 0)
(0 -6.80923e-08 0)
(0 -6.80515e-08 0)
(0 -6.80064e-08 0)
(0 -6.7957e-08 0)
(0 -6.79032e-08 0)
(0 -6.7845e-08 0)
(0 -6.77823e-08 0)
(0 -6.77151e-08 0)
(0 -6.76433e-08 0)
(0 -6.7567e-08 0)
(0 -6.74861e-08 0)
(0 -6.74006e-08 0)
(0 -6.73104e-08 0)
(0 -6.72157e-08 0)
(0 -6.71164e-08 0)
(0 -6.70125e-08 0)
(0 -6.69043e-08 0)
(0 -6.67916e-08 0)
(0 -6.66746e-08 0)
(0 -6.65536e-08 0)
(0 -6.64285e-08 0)
(0 -6.62995e-08 0)
(0 -6.61668e-08 0)
(0 -6.60306e-08 0)
(0 -6.5891e-08 0)
(0 -6.57481e-08 0)
(0 -6.56021e-08 0)
(0 -6.54531e-08 0)
(0 -6.53012e-08 0)
(0 -6.51463e-08 0)
(0 -6.49885e-08 0)
(0 -6.68568e-08 0)
(0 -6.68529e-08 0)
(0 -6.68451e-08 0)
(0 -6.68334e-08 0)
(0 -6.68178e-08 0)
(0 -6.67982e-08 0)
(0 -6.67747e-08 0)
(0 -6.67472e-08 0)
(0 -6.67156e-08 0)
(0 -6.668e-08 0)
(0 -6.66402e-08 0)
(0 -6.65964e-08 0)
(0 -6.65483e-08 0)
(0 -6.6496e-08 0)
(0 -6.64393e-08 0)
(0 -6.63784e-08 0)
(0 -6.63131e-08 0)
(0 -6.62433e-08 0)
(0 -6.61691e-08 0)
(0 -6.60904e-08 0)
(0 -6.60072e-08 0)
(0 -6.59195e-08 0)
(0 -6.58273e-08 0)
(0 -6.57305e-08 0)
(0 -6.56293e-08 0)
(0 -6.55237e-08 0)
(0 -6.54136e-08 0)
(0 -6.52992e-08 0)
(0 -6.51806e-08 0)
(0 -6.50578e-08 0)
(0 -6.4931e-08 0)
(0 -6.48003e-08 0)
(0 -6.46657e-08 0)
(0 -6.45274e-08 0)
(0 -6.43855e-08 0)
(0 -6.424e-08 0)
(0 -6.40911e-08 0)
(0 -6.39387e-08 0)
(0 -6.3783e-08 0)
(0 -6.36238e-08 0)
(0 -6.54178e-08 0)
(0 -6.5414e-08 0)
(0 -6.54065e-08 0)
(0 -6.53951e-08 0)
(0 -6.53799e-08 0)
(0 -6.53608e-08 0)
(0 -6.5338e-08 0)
(0 -6.53112e-08 0)
(0 -6.52805e-08 0)
(0 -6.52459e-08 0)
(0 -6.52073e-08 0)
(0 -6.51647e-08 0)
(0 -6.5118e-08 0)
(0 -6.50672e-08 0)
(0 -6.50123e-08 0)
(0 -6.49531e-08 0)
(0 -6.48897e-08 0)
(0 -6.48221e-08 0)
(0 -6.47501e-08 0)
(0 -6.46737e-08 0)
(0 -6.4593e-08 0)
(0 -6.45079e-08 0)
(0 -6.44183e-08 0)
(0 -6.43244e-08 0)
(0 -6.4226e-08 0)
(0 -6.41233e-08 0)
(0 -6.40161e-08 0)
(0 -6.39047e-08 0)
(0 -6.37889e-08 0)
(0 -6.3669e-08 0)
(0 -6.35449e-08 0)
(0 -6.34167e-08 0)
(0 -6.32845e-08 0)
(0 -6.31483e-08 0)
(0 -6.30083e-08 0)
(0 -6.28644e-08 0)
(0 -6.27168e-08 0)
(0 -6.25654e-08 0)
(0 -6.24102e-08 0)
(0 -6.22513e-08 0)
(0 -6.39709e-08 0)
(0 -6.39672e-08 0)
(0 -6.39599e-08 0)
(0 -6.39488e-08 0)
(0 -6.3934e-08 0)
(0 -6.39156e-08 0)
(0 -6.38933e-08 0)
(0 -6.38674e-08 0)
(0 -6.38376e-08 0)
(0 -6.3804e-08 0)
(0 -6.37666e-08 0)
(0 -6.37252e-08 0)
(0 -6.368e-08 0)
(0 -6.36307e-08 0)
(0 -6.35775e-08 0)
(0 -6.35202e-08 0)
(0 -6.34589e-08 0)
(0 -6.33934e-08 0)
(0 -6.33237e-08 0)
(0 -6.32498e-08 0)
(0 -6.31717e-08 0)
(0 -6.30892e-08 0)
(0 -6.30026e-08 0)
(0 -6.29116e-08 0)
(0 -6.28162e-08 0)
(0 -6.27166e-08 0)
(0 -6.26127e-08 0)
(0 -6.25045e-08 0)
(0 -6.2392e-08 0)
(0 -6.22753e-08 0)
(0 -6.21544e-08 0)
(0 -6.20293e-08 0)
(0 -6.19002e-08 0)
(0 -6.17669e-08 0)
(0 -6.16297e-08 0)
(0 -6.14884e-08 0)
(0 -6.13431e-08 0)
(0 -6.11939e-08 0)
(0 -6.10408e-08 0)
(0 -6.08837e-08 0)
(0 -6.25293e-08 0)
(0 -6.25257e-08 0)
(0 -6.25186e-08 0)
(0 -6.25078e-08 0)
(0 -6.24935e-08 0)
(0 -6.24756e-08 0)
(0 -6.24541e-08 0)
(0 -6.24289e-08 0)
(0 -6.24e-08 0)
(0 -6.23675e-08 0)
(0 -6.23312e-08 0)
(0 -6.22912e-08 0)
(0 -6.22474e-08 0)
(0 -6.21998e-08 0)
(0 -6.21483e-08 0)
(0 -6.20929e-08 0)
(0 -6.20336e-08 0)
(0 -6.19703e-08 0)
(0 -6.1903e-08 0)
(0 -6.18316e-08 0)
(0 -6.17562e-08 0)
(0 -6.16766e-08 0)
(0 -6.15929e-08 0)
(0 -6.1505e-08 0)
(0 -6.14129e-08 0)
(0 -6.13166e-08 0)
(0 -6.12161e-08 0)
(0 -6.11115e-08 0)
(0 -6.10026e-08 0)
(0 -6.08895e-08 0)
(0 -6.07722e-08 0)
(0 -6.06508e-08 0)
(0 -6.05253e-08 0)
(0 -6.03957e-08 0)
(0 -6.02619e-08 0)
(0 -6.01241e-08 0)
(0 -5.99823e-08 0)
(0 -5.98364e-08 0)
(0 -5.96864e-08 0)
(0 -5.95325e-08 0)
(0 -6.11054e-08 0)
(0 -6.11019e-08 0)
(0 -6.1095e-08 0)
(0 -6.10846e-08 0)
(0 -6.10707e-08 0)
(0 -6.10533e-08 0)
(0 -6.10325e-08 0)
(0 -6.10081e-08 0)
(0 -6.09802e-08 0)
(0 -6.09487e-08 0)
(0 -6.09136e-08 0)
(0 -6.08749e-08 0)
(0 -6.08326e-08 0)
(0 -6.07866e-08 0)
(0 -6.07369e-08 0)
(0 -6.06834e-08 0)
(0 -6.06262e-08 0)
(0 -6.05651e-08 0)
(0 -6.05002e-08 0)
(0 -6.04314e-08 0)
(0 -6.03587e-08 0)
(0 -6.0282e-08 0)
(0 -6.02014e-08 0)
(0 -6.01167e-08 0)
(0 -6.0028e-08 0)
(0 -5.99352e-08 0)
(0 -5.98384e-08 0)
(0 -5.97374e-08 0)
(0 -5.96324e-08 0)
(0 -5.95233e-08 0)
(0 -5.94101e-08 0)
(0 -5.92928e-08 0)
(0 -5.91714e-08 0)
(0 -5.9046e-08 0)
(0 -5.89164e-08 0)
(0 -5.87828e-08 0)
(0 -5.86452e-08 0)
(0 -5.85036e-08 0)
(0 -5.83579e-08 0)
(0 -5.82082e-08 0)
(0 -5.97105e-08 0)
(0 -5.97071e-08 0)
(0 -5.97004e-08 0)
(0 -5.96903e-08 0)
(0 -5.96769e-08 0)
(0 -5.96601e-08 0)
(0 -5.96399e-08 0)
(0 -5.96163e-08 0)
(0 -5.95893e-08 0)
(0 -5.95588e-08 0)
(0 -5.95249e-08 0)
(0 -5.94876e-08 0)
(0 -5.94467e-08 0)
(0 -5.94023e-08 0)
(0 -5.93544e-08 0)
(0 -5.93028e-08 0)
(0 -5.92477e-08 0)
(0 -5.91889e-08 0)
(0 -5.91264e-08 0)
(0 -5.90602e-08 0)
(0 -5.89903e-08 0)
(0 -5.89166e-08 0)
(0 -5.8839e-08 0)
(0 -5.87577e-08 0)
(0 -5.86724e-08 0)
(0 -5.85833e-08 0)
(0 -5.84902e-08 0)
(0 -5.83932e-08 0)
(0 -5.82923e-08 0)
(0 -5.81874e-08 0)
(0 -5.80785e-08 0)
(0 -5.79656e-08 0)
(0 -5.78488e-08 0)
(0 -5.7728e-08 0)
(0 -5.76033e-08 0)
(0 -5.74745e-08 0)
(0 -5.73418e-08 0)
(0 -5.72052e-08 0)
(0 -5.70646e-08 0)
(0 -5.69202e-08 0)
(0 -5.83546e-08 0)
(0 -5.83514e-08 0)
(0 -5.83449e-08 0)
(0 -5.83351e-08 0)
(0 -5.83221e-08 0)
(0 -5.83059e-08 0)
(0 -5.82863e-08 0)
(0 -5.82635e-08 0)
(0 -5.82374e-08 0)
(0 -5.8208e-08 0)
(0 -5.81753e-08 0)
(0 -5.81392e-08 0)
(0 -5.80998e-08 0)
(0 -5.8057e-08 0)
(0 -5.80108e-08 0)
(0 -5.79612e-08 0)
(0 -5.79081e-08 0)
(0 -5.78516e-08 0)
(0 -5.77915e-08 0)
(0 -5.77279e-08 0)
(0 -5.76608e-08 0)
(0 -5.759e-08 0)
(0 -5.75156e-08 0)
(0 -5.74376e-08 0)
(0 -5.73558e-08 0)
(0 -5.72704e-08 0)
(0 -5.71812e-08 0)
(0 -5.70883e-08 0)
(0 -5.69915e-08 0)
(0 -5.6891e-08 0)
(0 -5.67867e-08 0)
(0 -5.66786e-08 0)
(0 -5.65666e-08 0)
(0 -5.64509e-08 0)
(0 -5.63313e-08 0)
(0 -5.62079e-08 0)
(0 -5.60806e-08 0)
(0 -5.59496e-08 0)
(0 -5.58149e-08 0)
(0 -5.56764e-08 0)
(0 -5.70465e-08 0)
(0 -5.70434e-08 0)
(0 -5.70371e-08 0)
(0 -5.70277e-08 0)
(0 -5.70151e-08 0)
(0 -5.69994e-08 0)
(0 -5.69805e-08 0)
(0 -5.69585e-08 0)
(0 -5.69333e-08 0)
(0 -5.69049e-08 0)
(0 -5.68733e-08 0)
(0 -5.68385e-08 0)
(0 -5.68005e-08 0)
(0 -5.67593e-08 0)
(0 -5.67148e-08 0)
(0 -5.66671e-08 0)
(0 -5.66161e-08 0)
(0 -5.65617e-08 0)
(0 -5.65041e-08 0)
(0 -5.6443e-08 0)
(0 -5.63786e-08 0)
(0 -5.63108e-08 0)
(0 -5.62395e-08 0)
(0 -5.61648e-08 0)
(0 -5.60866e-08 0)
(0 -5.60049e-08 0)
(0 -5.59196e-08 0)
(0 -5.58308e-08 0)
(0 -5.57383e-08 0)
(0 -5.56423e-08 0)
(0 -5.55427e-08 0)
(0 -5.54395e-08 0)
(0 -5.53326e-08 0)
(0 -5.52221e-08 0)
(0 -5.5108e-08 0)
(0 -5.49903e-08 0)
(0 -5.48689e-08 0)
(0 -5.4744e-08 0)
(0 -5.46155e-08 0)
(0 -5.44835e-08 0)
(0 -5.57936e-08 0)
(0 -5.57905e-08 0)
(0 -5.57844e-08 0)
(0 -5.57753e-08 0)
(0 -5.57632e-08 0)
(0 -5.57479e-08 0)
(0 -5.57297e-08 0)
(0 -5.57084e-08 0)
(0 -5.56841e-08 0)
(0 -5.56567e-08 0)
(0 -5.56262e-08 0)
(0 -5.55927e-08 0)
(0 -5.55561e-08 0)
(0 -5.55164e-08 0)
(0 -5.54736e-08 0)
(0 -5.54277e-08 0)
(0 -5.53786e-08 0)
(0 -5.53265e-08 0)
(0 -5.52711e-08 0)
(0 -5.52126e-08 0)
(0 -5.51509e-08 0)
(0 -5.5086e-08 0)
(0 -5.50178e-08 0)
(0 -5.49463e-08 0)
(0 -5.48716e-08 0)
(0 -5.47936e-08 0)
(0 -5.47122e-08 0)
(0 -5.46275e-08 0)
(0 -5.45394e-08 0)
(0 -5.44479e-08 0)
(0 -5.43531e-08 0)
(0 -5.42548e-08 0)
(0 -5.41531e-08 0)
(0 -5.4048e-08 0)
(0 -5.39396e-08 0)
(0 -5.38277e-08 0)
(0 -5.37124e-08 0)
(0 -5.35939e-08 0)
(0 -5.3472e-08 0)
(0 -5.33469e-08 0)
(0 -5.22704e-08 0)
(0 -5.12569e-08 0)
(0 -5.03076e-08 0)
(0 -4.94229e-08 0)
(0 -4.86022e-08 0)
(0 -4.78439e-08 0)
(0 -4.7146e-08 0)
(0 -4.65056e-08 0)
(0 -4.59197e-08 0)
(0 -4.53849e-08 0)
(0 -4.48978e-08 0)
(0 -4.44549e-08 0)
(0 -4.40529e-08 0)
(0 -4.36886e-08 0)
(0 -4.33591e-08 0)
(0 -4.30617e-08 0)
(0 -4.2794e-08 0)
(0 -4.25541e-08 0)
(0 -4.23401e-08 0)
(0 -4.21507e-08 0)
(0 -4.19846e-08 0)
(0 -4.18408e-08 0)
(0 -4.17187e-08 0)
(0 -4.16176e-08 0)
(0 -4.15372e-08 0)
(0 -4.14771e-08 0)
(0 -4.14372e-08 0)
(0 -4.14172e-08 0)
(0 -5.23885e-08 0)
(0 -5.13679e-08 0)
(0 -5.04116e-08 0)
(0 -4.95203e-08 0)
(0 -4.86932e-08 0)
(0 -4.7929e-08 0)
(0 -4.72256e-08 0)
(0 -4.65803e-08 0)
(0 -4.599e-08 0)
(0 -4.54513e-08 0)
(0 -4.49608e-08 0)
(0 -4.4515e-08 0)
(0 -4.41106e-08 0)
(0 -4.37442e-08 0)
(0 -4.34131e-08 0)
(0 -4.31144e-08 0)
(0 -4.28457e-08 0)
(0 -4.2605e-08 0)
(0 -4.23904e-08 0)
(0 -4.22006e-08 0)
(0 -4.20342e-08 0)
(0 -4.18902e-08 0)
(0 -4.1768e-08 0)
(0 -4.16668e-08 0)
(0 -4.15864e-08 0)
(0 -4.15263e-08 0)
(0 -4.14863e-08 0)
(0 -4.14663e-08 0)
(0 -5.25036e-08 0)
(0 -5.14762e-08 0)
(0 -5.05133e-08 0)
(0 -4.96156e-08 0)
(0 -4.87824e-08 0)
(0 -4.80126e-08 0)
(0 -4.7304e-08 0)
(0 -4.66539e-08 0)
(0 -4.60593e-08 0)
(0 -4.55169e-08 0)
(0 -4.50232e-08 0)
(0 -4.45747e-08 0)
(0 -4.41679e-08 0)
(0 -4.37996e-08 0)
(0 -4.34669e-08 0)
(0 -4.31669e-08 0)
(0 -4.28972e-08 0)
(0 -4.26558e-08 0)
(0 -4.24407e-08 0)
(0 -4.22504e-08 0)
(0 -4.20837e-08 0)
(0 -4.19395e-08 0)
(0 -4.18172e-08 0)
(0 -4.17159e-08 0)
(0 -4.16354e-08 0)
(0 -4.15753e-08 0)
(0 -4.15353e-08 0)
(0 -4.15154e-08 0)
(0 -5.26157e-08 0)
(0 -5.15818e-08 0)
(0 -5.06126e-08 0)
(0 -4.97087e-08 0)
(0 -4.88698e-08 0)
(0 -4.80945e-08 0)
(0 -4.73809e-08 0)
(0 -4.67263e-08 0)
(0 -4.61277e-08 0)
(0 -4.55818e-08 0)
(0 -4.5085e-08 0)
(0 -4.46338e-08 0)
(0 -4.42248e-08 0)
(0 -4.38547e-08 0)
(0 -4.35204e-08 0)
(0 -4.32192e-08 0)
(0 -4.29486e-08 0)
(0 -4.27064e-08 0)
(0 -4.24907e-08 0)
(0 -4.23e-08 0)
(0 -4.2133e-08 0)
(0 -4.19887e-08 0)
(0 -4.18662e-08 0)
(0 -4.17649e-08 0)
(0 -4.16844e-08 0)
(0 -4.16242e-08 0)
(0 -4.15842e-08 0)
(0 -4.15643e-08 0)
(0 -5.27247e-08 0)
(0 -5.16846e-08 0)
(0 -5.07093e-08 0)
(0 -4.97996e-08 0)
(0 -4.89552e-08 0)
(0 -4.81748e-08 0)
(0 -4.74564e-08 0)
(0 -4.67975e-08 0)
(0 -4.61951e-08 0)
(0 -4.56458e-08 0)
(0 -4.5146e-08 0)
(0 -4.46923e-08 0)
(0 -4.42811e-08 0)
(0 -4.39093e-08 0)
(0 -4.35735e-08 0)
(0 -4.32712e-08 0)
(0 -4.29996e-08 0)
(0 -4.27567e-08 0)
(0 -4.25405e-08 0)
(0 -4.23494e-08 0)
(0 -4.21822e-08 0)
(0 -4.20376e-08 0)
(0 -4.1915e-08 0)
(0 -4.18136e-08 0)
(0 -4.1733e-08 0)
(0 -4.16729e-08 0)
(0 -4.16329e-08 0)
(0 -4.16129e-08 0)
(0 -5.28306e-08 0)
(0 -5.17846e-08 0)
(0 -5.08035e-08 0)
(0 -4.98883e-08 0)
(0 -4.90385e-08 0)
(0 -4.82532e-08 0)
(0 -4.75304e-08 0)
(0 -4.68674e-08 0)
(0 -4.62613e-08 0)
(0 -4.57088e-08 0)
(0 -4.52062e-08 0)
(0 -4.47501e-08 0)
(0 -4.43369e-08 0)
(0 -4.39633e-08 0)
(0 -4.36262e-08 0)
(0 -4.33228e-08 0)
(0 -4.30503e-08 0)
(0 -4.28067e-08 0)
(0 -4.259e-08 0)
(0 -4.23985e-08 0)
(0 -4.2231e-08 0)
(0 -4.20863e-08 0)
(0 -4.19635e-08 0)
(0 -4.18621e-08 0)
(0 -4.17814e-08 0)
(0 -4.17212e-08 0)
(0 -4.16812e-08 0)
(0 -4.16612e-08 0)
(0 -5.29334e-08 0)
(0 -5.18817e-08 0)
(0 -5.08952e-08 0)
(0 -4.99746e-08 0)
(0 -4.91199e-08 0)
(0 -4.83299e-08 0)
(0 -4.76028e-08 0)
(0 -4.69359e-08 0)
(0 -4.63264e-08 0)
(0 -4.57707e-08 0)
(0 -4.52655e-08 0)
(0 -4.48071e-08 0)
(0 -4.4392e-08 0)
(0 -4.40168e-08 0)
(0 -4.36784e-08 0)
(0 -4.33738e-08 0)
(0 -4.31006e-08 0)
(0 -4.28563e-08 0)
(0 -4.26391e-08 0)
(0 -4.24473e-08 0)
(0 -4.22794e-08 0)
(0 -4.21345e-08 0)
(0 -4.20116e-08 0)
(0 -4.19101e-08 0)
(0 -4.18294e-08 0)
(0 -4.17692e-08 0)
(0 -4.17292e-08 0)
(0 -4.17092e-08 0)
(0 -5.3033e-08 0)
(0 -5.1976e-08 0)
(0 -5.09841e-08 0)
(0 -5.00585e-08 0)
(0 -4.91991e-08 0)
(0 -4.84047e-08 0)
(0 -4.76735e-08 0)
(0 -4.7003e-08 0)
(0 -4.63901e-08 0)
(0 -4.58316e-08 0)
(0 -4.53239e-08 0)
(0 -4.48633e-08 0)
(0 -4.44463e-08 0)
(0 -4.40696e-08 0)
(0 -4.37299e-08 0)
(0 -4.34244e-08 0)
(0 -4.31503e-08 0)
(0 -4.29054e-08 0)
(0 -4.26877e-08 0)
(0 -4.24955e-08 0)
(0 -4.23274e-08 0)
(0 -4.21823e-08 0)
(0 -4.20593e-08 0)
(0 -4.19577e-08 0)
(0 -4.18769e-08 0)
(0 -4.18167e-08 0)
(0 -4.17766e-08 0)
(0 -4.17567e-08 0)
(0 -5.31295e-08 0)
(0 -5.20673e-08 0)
(0 -5.10705e-08 0)
(0 -5.01401e-08 0)
(0 -4.92761e-08 0)
(0 -4.84776e-08 0)
(0 -4.77425e-08 0)
(0 -4.70685e-08 0)
(0 -4.64526e-08 0)
(0 -4.58913e-08 0)
(0 -4.53812e-08 0)
(0 -4.49186e-08 0)
(0 -4.44999e-08 0)
(0 -4.41217e-08 0)
(0 -4.37808e-08 0)
(0 -4.34743e-08 0)
(0 -4.31994e-08 0)
(0 -4.29539e-08 0)
(0 -4.27358e-08 0)
(0 -4.25432e-08 0)
(0 -4.23749e-08 0)
(0 -4.22296e-08 0)
(0 -4.21065e-08 0)
(0 -4.20048e-08 0)
(0 -4.19239e-08 0)
(0 -4.18637e-08 0)
(0 -4.18236e-08 0)
(0 -4.18036e-08 0)
(0 -5.32228e-08 0)
(0 -5.21557e-08 0)
(0 -5.11541e-08 0)
(0 -5.02192e-08 0)
(0 -4.9351e-08 0)
(0 -4.85485e-08 0)
(0 -4.78098e-08 0)
(0 -4.71326e-08 0)
(0 -4.65137e-08 0)
(0 -4.59498e-08 0)
(0 -4.54374e-08 0)
(0 -4.49728e-08 0)
(0 -4.45525e-08 0)
(0 -4.4173e-08 0)
(0 -4.38309e-08 0)
(0 -4.35235e-08 0)
(0 -4.32479e-08 0)
(0 -4.30018e-08 0)
(0 -4.27832e-08 0)
(0 -4.25903e-08 0)
(0 -4.24217e-08 0)
(0 -4.22762e-08 0)
(0 -4.2153e-08 0)
(0 -4.20512e-08 0)
(0 -4.19703e-08 0)
(0 -4.191e-08 0)
(0 -4.18699e-08 0)
(0 -4.18499e-08 0)
(0 -5.33129e-08 0)
(0 -5.22412e-08 0)
(0 -5.12351e-08 0)
(0 -5.0296e-08 0)
(0 -4.94237e-08 0)
(0 -4.86175e-08 0)
(0 -4.78754e-08 0)
(0 -4.7195e-08 0)
(0 -4.65734e-08 0)
(0 -4.6007e-08 0)
(0 -4.54925e-08 0)
(0 -4.50261e-08 0)
(0 -4.46042e-08 0)
(0 -4.42233e-08 0)
(0 -4.38803e-08 0)
(0 -4.35719e-08 0)
(0 -4.32956e-08 0)
(0 -4.3049e-08 0)
(0 -4.28299e-08 0)
(0 -4.26367e-08 0)
(0 -4.24679e-08 0)
(0 -4.23222e-08 0)
(0 -4.21988e-08 0)
(0 -4.2097e-08 0)
(0 -4.2016e-08 0)
(0 -4.19557e-08 0)
(0 -4.19156e-08 0)
(0 -4.18956e-08 0)
(0 -5.33999e-08 0)
(0 -5.23238e-08 0)
(0 -5.13135e-08 0)
(0 -5.03702e-08 0)
(0 -4.94942e-08 0)
(0 -4.86844e-08 0)
(0 -4.79391e-08 0)
(0 -4.72558e-08 0)
(0 -4.66315e-08 0)
(0 -4.60629e-08 0)
(0 -4.55464e-08 0)
(0 -4.50782e-08 0)
(0 -4.46549e-08 0)
(0 -4.42728e-08 0)
(0 -4.39287e-08 0)
(0 -4.36195e-08 0)
(0 -4.33425e-08 0)
(0 -4.30953e-08 0)
(0 -4.28759e-08 0)
(0 -4.26823e-08 0)
(0 -4.25133e-08 0)
(0 -4.23675e-08 0)
(0 -4.22439e-08 0)
(0 -4.2142e-08 0)
(0 -4.2061e-08 0)
(0 -4.20006e-08 0)
(0 -4.19605e-08 0)
(0 -4.19404e-08 0)
(0 -5.34837e-08 0)
(0 -5.24034e-08 0)
(0 -5.13891e-08 0)
(0 -5.04421e-08 0)
(0 -4.95624e-08 0)
(0 -4.87493e-08 0)
(0 -4.8001e-08 0)
(0 -4.7315e-08 0)
(0 -4.66882e-08 0)
(0 -4.61174e-08 0)
(0 -4.5599e-08 0)
(0 -4.51292e-08 0)
(0 -4.47045e-08 0)
(0 -4.43212e-08 0)
(0 -4.39761e-08 0)
(0 -4.36662e-08 0)
(0 -4.33885e-08 0)
(0 -4.31409e-08 0)
(0 -4.2921e-08 0)
(0 -4.27272e-08 0)
(0 -4.25578e-08 0)
(0 -4.24119e-08 0)
(0 -4.22882e-08 0)
(0 -4.21862e-08 0)
(0 -4.21051e-08 0)
(0 -4.20447e-08 0)
(0 -4.20045e-08 0)
(0 -4.19845e-08 0)
(0 -5.35644e-08 0)
(0 -5.24801e-08 0)
(0 -5.1462e-08 0)
(0 -5.05114e-08 0)
(0 -4.96284e-08 0)
(0 -4.88122e-08 0)
(0 -4.8061e-08 0)
(0 -4.73724e-08 0)
(0 -4.67434e-08 0)
(0 -4.61705e-08 0)
(0 -4.56503e-08 0)
(0 -4.5179e-08 0)
(0 -4.47529e-08 0)
(0 -4.43686e-08 0)
(0 -4.40226e-08 0)
(0 -4.37118e-08 0)
(0 -4.34336e-08 0)
(0 -4.31854e-08 0)
(0 -4.29652e-08 0)
(0 -4.27711e-08 0)
(0 -4.26015e-08 0)
(0 -4.24554e-08 0)
(0 -4.23316e-08 0)
(0 -4.22295e-08 0)
(0 -4.21484e-08 0)
(0 -4.20879e-08 0)
(0 -4.20477e-08 0)
(0 -4.20277e-08 0)
(0 -5.36419e-08 0)
(0 -5.25539e-08 0)
(0 -5.15323e-08 0)
(0 -5.05783e-08 0)
(0 -4.96921e-08 0)
(0 -4.8873e-08 0)
(0 -4.81191e-08 0)
(0 -4.74281e-08 0)
(0 -4.67969e-08 0)
(0 -4.62221e-08 0)
(0 -4.57003e-08 0)
(0 -4.52275e-08 0)
(0 -4.48002e-08 0)
(0 -4.44148e-08 0)
(0 -4.40679e-08 0)
(0 -4.37565e-08 0)
(0 -4.34777e-08 0)
(0 -4.3229e-08 0)
(0 -4.30084e-08 0)
(0 -4.2814e-08 0)
(0 -4.26442e-08 0)
(0 -4.24979e-08 0)
(0 -4.2374e-08 0)
(0 -4.22718e-08 0)
(0 -4.21906e-08 0)
(0 -4.21301e-08 0)
(0 -4.20899e-08 0)
(0 -4.20698e-08 0)
(0 -5.37163e-08 0)
(0 -5.26249e-08 0)
(0 -5.15998e-08 0)
(0 -5.06427e-08 0)
(0 -4.97536e-08 0)
(0 -4.89317e-08 0)
(0 -4.81753e-08 0)
(0 -4.7482e-08 0)
(0 -4.68488e-08 0)
(0 -4.62722e-08 0)
(0 -4.57488e-08 0)
(0 -4.52747e-08 0)
(0 -4.48462e-08 0)
(0 -4.44598e-08 0)
(0 -4.41121e-08 0)
(0 -4.38e-08 0)
(0 -4.35207e-08 0)
(0 -4.32716e-08 0)
(0 -4.30506e-08 0)
(0 -4.28559e-08 0)
(0 -4.26859e-08 0)
(0 -4.25394e-08 0)
(0 -4.24154e-08 0)
(0 -4.23131e-08 0)
(0 -4.22319e-08 0)
(0 -4.21713e-08 0)
(0 -4.21311e-08 0)
(0 -4.2111e-08 0)
(0 -5.37877e-08 0)
(0 -5.26929e-08 0)
(0 -5.16647e-08 0)
(0 -5.07046e-08 0)
(0 -4.98127e-08 0)
(0 -4.89883e-08 0)
(0 -4.82295e-08 0)
(0 -4.75341e-08 0)
(0 -4.6899e-08 0)
(0 -4.63208e-08 0)
(0 -4.57958e-08 0)
(0 -4.53204e-08 0)
(0 -4.48909e-08 0)
(0 -4.45036e-08 0)
(0 -4.41551e-08 0)
(0 -4.38424e-08 0)
(0 -4.35625e-08 0)
(0 -4.3313e-08 0)
(0 -4.30917e-08 0)
(0 -4.28967e-08 0)
(0 -4.27265e-08 0)
(0 -4.25798e-08 0)
(0 -4.24557e-08 0)
(0 -4.23533e-08 0)
(0 -4.2272e-08 0)
(0 -4.22114e-08 0)
(0 -4.21711e-08 0)
(0 -4.21511e-08 0)
(0 -5.38559e-08 0)
(0 -5.2758e-08 0)
(0 -5.17269e-08 0)
(0 -5.0764e-08 0)
(0 -4.98695e-08 0)
(0 -4.90427e-08 0)
(0 -4.82818e-08 0)
(0 -4.75844e-08 0)
(0 -4.69474e-08 0)
(0 -4.63677e-08 0)
(0 -4.58414e-08 0)
(0 -4.53648e-08 0)
(0 -4.49342e-08 0)
(0 -4.4546e-08 0)
(0 -4.41968e-08 0)
(0 -4.38835e-08 0)
(0 -4.36031e-08 0)
(0 -4.33532e-08 0)
(0 -4.31315e-08 0)
(0 -4.29363e-08 0)
(0 -4.27659e-08 0)
(0 -4.26191e-08 0)
(0 -4.24949e-08 0)
(0 -4.23923e-08 0)
(0 -4.2311e-08 0)
(0 -4.22503e-08 0)
(0 -4.221e-08 0)
(0 -4.219e-08 0)
(0 -5.39211e-08 0)
(0 -5.28203e-08 0)
(0 -5.17865e-08 0)
(0 -5.0821e-08 0)
(0 -4.9924e-08 0)
(0 -4.9095e-08 0)
(0 -4.8332e-08 0)
(0 -4.76327e-08 0)
(0 -4.69942e-08 0)
(0 -4.64129e-08 0)
(0 -4.58853e-08 0)
(0 -4.54076e-08 0)
(0 -4.49761e-08 0)
(0 -4.45871e-08 0)
(0 -4.42372e-08 0)
(0 -4.39233e-08 0)
(0 -4.36424e-08 0)
(0 -4.33921e-08 0)
(0 -4.31702e-08 0)
(0 -4.29747e-08 0)
(0 -4.28041e-08 0)
(0 -4.26571e-08 0)
(0 -4.25328e-08 0)
(0 -4.24302e-08 0)
(0 -4.23487e-08 0)
(0 -4.2288e-08 0)
(0 -4.22477e-08 0)
(0 -4.22276e-08 0)
(0 -5.39832e-08 0)
(0 -5.28798e-08 0)
(0 -5.18433e-08 0)
(0 -5.08754e-08 0)
(0 -4.99762e-08 0)
(0 -4.91451e-08 0)
(0 -4.83802e-08 0)
(0 -4.76792e-08 0)
(0 -4.70391e-08 0)
(0 -4.64565e-08 0)
(0 -4.59277e-08 0)
(0 -4.54489e-08 0)
(0 -4.50165e-08 0)
(0 -4.46267e-08 0)
(0 -4.42762e-08 0)
(0 -4.39617e-08 0)
(0 -4.36804e-08 0)
(0 -4.34298e-08 0)
(0 -4.32075e-08 0)
(0 -4.30118e-08 0)
(0 -4.2841e-08 0)
(0 -4.26939e-08 0)
(0 -4.25694e-08 0)
(0 -4.24667e-08 0)
(0 -4.23852e-08 0)
(0 -4.23245e-08 0)
(0 -4.22841e-08 0)
(0 -4.2264e-08 0)
(0 -5.40423e-08 0)
(0 -5.29363e-08 0)
(0 -5.18975e-08 0)
(0 -5.09273e-08 0)
(0 -5.00261e-08 0)
(0 -4.9193e-08 0)
(0 -4.84263e-08 0)
(0 -4.77237e-08 0)
(0 -4.70822e-08 0)
(0 -4.64983e-08 0)
(0 -4.59684e-08 0)
(0 -4.54887e-08 0)
(0 -4.50554e-08 0)
(0 -4.46649e-08 0)
(0 -4.43138e-08 0)
(0 -4.39988e-08 0)
(0 -4.3717e-08 0)
(0 -4.3466e-08 0)
(0 -4.32435e-08 0)
(0 -4.30475e-08 0)
(0 -4.28766e-08 0)
(0 -4.27293e-08 0)
(0 -4.26047e-08 0)
(0 -4.25019e-08 0)
(0 -4.24204e-08 0)
(0 -4.23596e-08 0)
(0 -4.23192e-08 0)
(0 -4.22991e-08 0)
(0 -5.40984e-08 0)
(0 -5.29901e-08 0)
(0 -5.1949e-08 0)
(0 -5.09768e-08 0)
(0 -5.00736e-08 0)
(0 -4.92386e-08 0)
(0 -4.84704e-08 0)
(0 -4.77663e-08 0)
(0 -4.71234e-08 0)
(0 -4.65383e-08 0)
(0 -4.60074e-08 0)
(0 -4.55267e-08 0)
(0 -4.50927e-08 0)
(0 -4.47015e-08 0)
(0 -4.43498e-08 0)
(0 -4.40343e-08 0)
(0 -4.37522e-08 0)
(0 -4.35008e-08 0)
(0 -4.3278e-08 0)
(0 -4.30818e-08 0)
(0 -4.29107e-08 0)
(0 -4.27633e-08 0)
(0 -4.26386e-08 0)
(0 -4.25357e-08 0)
(0 -4.24541e-08 0)
(0 -4.23933e-08 0)
(0 -4.23529e-08 0)
(0 -4.23327e-08 0)
(0 -5.41515e-08 0)
(0 -5.3041e-08 0)
(0 -5.19979e-08 0)
(0 -5.10237e-08 0)
(0 -5.01187e-08 0)
(0 -4.92821e-08 0)
(0 -4.85123e-08 0)
(0 -4.78068e-08 0)
(0 -4.71627e-08 0)
(0 -4.65766e-08 0)
(0 -4.60446e-08 0)
(0 -4.55631e-08 0)
(0 -4.51283e-08 0)
(0 -4.47366e-08 0)
(0 -4.43843e-08 0)
(0 -4.40684e-08 0)
(0 -4.37858e-08 0)
(0 -4.35342e-08 0)
(0 -4.33111e-08 0)
(0 -4.31147e-08 0)
(0 -4.29434e-08 0)
(0 -4.27959e-08 0)
(0 -4.2671e-08 0)
(0 -4.25681e-08 0)
(0 -4.24864e-08 0)
(0 -4.24255e-08 0)
(0 -4.23851e-08 0)
(0 -4.23649e-08 0)
(0 -5.42015e-08 0)
(0 -5.30891e-08 0)
(0 -5.20441e-08 0)
(0 -5.10681e-08 0)
(0 -5.01614e-08 0)
(0 -4.93233e-08 0)
(0 -4.85521e-08 0)
(0 -4.78454e-08 0)
(0 -4.72001e-08 0)
(0 -4.66129e-08 0)
(0 -4.60801e-08 0)
(0 -4.55978e-08 0)
(0 -4.51623e-08 0)
(0 -4.47699e-08 0)
(0 -4.44172e-08 0)
(0 -4.41008e-08 0)
(0 -4.38179e-08 0)
(0 -4.3566e-08 0)
(0 -4.33426e-08 0)
(0 -4.31461e-08 0)
(0 -4.29746e-08 0)
(0 -4.28269e-08 0)
(0 -4.2702e-08 0)
(0 -4.25989e-08 0)
(0 -4.25172e-08 0)
(0 -4.24563e-08 0)
(0 -4.24158e-08 0)
(0 -4.23956e-08 0)
(0 -5.42487e-08 0)
(0 -5.31343e-08 0)
(0 -5.20876e-08 0)
(0 -5.111e-08 0)
(0 -5.02017e-08 0)
(0 -4.93622e-08 0)
(0 -4.85897e-08 0)
(0 -4.78818e-08 0)
(0 -4.72355e-08 0)
(0 -4.66474e-08 0)
(0 -4.61137e-08 0)
(0 -4.56307e-08 0)
(0 -4.51946e-08 0)
(0 -4.48016e-08 0)
(0 -4.44484e-08 0)
(0 -4.41316e-08 0)
(0 -4.38484e-08 0)
(0 -4.35962e-08 0)
(0 -4.33726e-08 0)
(0 -4.31758e-08 0)
(0 -4.30042e-08 0)
(0 -4.28564e-08 0)
(0 -4.27313e-08 0)
(0 -4.26282e-08 0)
(0 -4.25464e-08 0)
(0 -4.24855e-08 0)
(0 -4.2445e-08 0)
(0 -4.24248e-08 0)
(0 -5.42928e-08 0)
(0 -5.31768e-08 0)
(0 -5.21284e-08 0)
(0 -5.11493e-08 0)
(0 -5.02397e-08 0)
(0 -4.93988e-08 0)
(0 -4.86251e-08 0)
(0 -4.79162e-08 0)
(0 -4.72689e-08 0)
(0 -4.66799e-08 0)
(0 -4.61454e-08 0)
(0 -4.56618e-08 0)
(0 -4.5225e-08 0)
(0 -4.48316e-08 0)
(0 -4.44779e-08 0)
(0 -4.41608e-08 0)
(0 -4.38773e-08 0)
(0 -4.36247e-08 0)
(0 -4.3401e-08 0)
(0 -4.3204e-08 0)
(0 -4.30322e-08 0)
(0 -4.28843e-08 0)
(0 -4.27591e-08 0)
(0 -4.26559e-08 0)
(0 -4.25741e-08 0)
(0 -4.25131e-08 0)
(0 -4.24725e-08 0)
(0 -4.24523e-08 0)
(0 -5.4334e-08 0)
(0 -5.32164e-08 0)
(0 -5.21666e-08 0)
(0 -5.11861e-08 0)
(0 -5.02752e-08 0)
(0 -4.94331e-08 0)
(0 -4.86584e-08 0)
(0 -4.79484e-08 0)
(0 -4.73002e-08 0)
(0 -4.67104e-08 0)
(0 -4.61753e-08 0)
(0 -4.5691e-08 0)
(0 -4.52537e-08 0)
(0 -4.48598e-08 0)
(0 -4.45057e-08 0)
(0 -4.41882e-08 0)
(0 -4.39044e-08 0)
(0 -4.36516e-08 0)
(0 -4.34276e-08 0)
(0 -4.32305e-08 0)
(0 -4.30585e-08 0)
(0 -4.29105e-08 0)
(0 -4.27853e-08 0)
(0 -4.2682e-08 0)
(0 -4.26001e-08 0)
(0 -4.2539e-08 0)
(0 -4.24985e-08 0)
(0 -4.24783e-08 0)
(0 -5.43722e-08 0)
(0 -5.32532e-08 0)
(0 -5.22021e-08 0)
(0 -5.12203e-08 0)
(0 -5.03082e-08 0)
(0 -4.94651e-08 0)
(0 -4.86893e-08 0)
(0 -4.79785e-08 0)
(0 -4.73295e-08 0)
(0 -4.67389e-08 0)
(0 -4.62031e-08 0)
(0 -4.57183e-08 0)
(0 -4.52805e-08 0)
(0 -4.48861e-08 0)
(0 -4.45317e-08 0)
(0 -4.42139e-08 0)
(0 -4.39298e-08 0)
(0 -4.36768e-08 0)
(0 -4.34526e-08 0)
(0 -4.32553e-08 0)
(0 -4.30832e-08 0)
(0 -4.2935e-08 0)
(0 -4.28097e-08 0)
(0 -4.27064e-08 0)
(0 -4.26244e-08 0)
(0 -4.25633e-08 0)
(0 -4.25227e-08 0)
(0 -4.25025e-08 0)
(0 -5.44075e-08 0)
(0 -5.32872e-08 0)
(0 -5.22349e-08 0)
(0 -5.12519e-08 0)
(0 -5.03388e-08 0)
(0 -4.94947e-08 0)
(0 -4.8718e-08 0)
(0 -4.80063e-08 0)
(0 -4.73566e-08 0)
(0 -4.67654e-08 0)
(0 -4.6229e-08 0)
(0 -4.57436e-08 0)
(0 -4.53054e-08 0)
(0 -4.49106e-08 0)
(0 -4.45558e-08 0)
(0 -4.42377e-08 0)
(0 -4.39534e-08 0)
(0 -4.37001e-08 0)
(0 -4.34758e-08 0)
(0 -4.32783e-08 0)
(0 -4.31061e-08 0)
(0 -4.29578e-08 0)
(0 -4.28324e-08 0)
(0 -4.2729e-08 0)
(0 -4.2647e-08 0)
(0 -4.25859e-08 0)
(0 -4.25453e-08 0)
(0 -4.2525e-08 0)
(0 -5.44398e-08 0)
(0 -5.33184e-08 0)
(0 -5.22649e-08 0)
(0 -5.1281e-08 0)
(0 -5.03669e-08 0)
(0 -4.95219e-08 0)
(0 -4.87444e-08 0)
(0 -4.8032e-08 0)
(0 -4.73816e-08 0)
(0 -4.67898e-08 0)
(0 -4.62529e-08 0)
(0 -4.5767e-08 0)
(0 -4.53284e-08 0)
(0 -4.49332e-08 0)
(0 -4.45781e-08 0)
(0 -4.42597e-08 0)
(0 -4.39751e-08 0)
(0 -4.37217e-08 0)
(0 -4.34972e-08 0)
(0 -4.32996e-08 0)
(0 -4.31272e-08 0)
(0 -4.29789e-08 0)
(0 -4.28534e-08 0)
(0 -4.27499e-08 0)
(0 -4.26679e-08 0)
(0 -4.26067e-08 0)
(0 -4.25661e-08 0)
(0 -4.25458e-08 0)
(0 -5.44692e-08 0)
(0 -5.33468e-08 0)
(0 -5.22923e-08 0)
(0 -5.13075e-08 0)
(0 -5.03925e-08 0)
(0 -4.95468e-08 0)
(0 -4.87685e-08 0)
(0 -4.80554e-08 0)
(0 -4.74044e-08 0)
(0 -4.68121e-08 0)
(0 -4.62747e-08 0)
(0 -4.57884e-08 0)
(0 -4.53493e-08 0)
(0 -4.49539e-08 0)
(0 -4.45985e-08 0)
(0 -4.42799e-08 0)
(0 -4.3995e-08 0)
(0 -4.37414e-08 0)
(0 -4.35167e-08 0)
(0 -4.3319e-08 0)
(0 -4.31466e-08 0)
(0 -4.29981e-08 0)
(0 -4.28726e-08 0)
(0 -4.2769e-08 0)
(0 -4.26869e-08 0)
(0 -4.26257e-08 0)
(0 -4.25851e-08 0)
(0 -4.25648e-08 0)
(0 -5.44956e-08 0)
(0 -5.33723e-08 0)
(0 -5.2317e-08 0)
(0 -5.13313e-08 0)
(0 -5.04156e-08 0)
(0 -4.95692e-08 0)
(0 -4.87903e-08 0)
(0 -4.80766e-08 0)
(0 -4.7425e-08 0)
(0 -4.68322e-08 0)
(0 -4.62944e-08 0)
(0 -4.58077e-08 0)
(0 -4.53683e-08 0)
(0 -4.49726e-08 0)
(0 -4.46169e-08 0)
(0 -4.42981e-08 0)
(0 -4.40131e-08 0)
(0 -4.37593e-08 0)
(0 -4.35344e-08 0)
(0 -4.33366e-08 0)
(0 -4.31641e-08 0)
(0 -4.30155e-08 0)
(0 -4.28899e-08 0)
(0 -4.27863e-08 0)
(0 -4.27042e-08 0)
(0 -4.26429e-08 0)
(0 -4.26023e-08 0)
(0 -4.2582e-08 0)
(0 -5.45191e-08 0)
(0 -5.3395e-08 0)
(0 -5.2339e-08 0)
(0 -5.13526e-08 0)
(0 -5.04362e-08 0)
(0 -4.95891e-08 0)
(0 -4.88097e-08 0)
(0 -4.80955e-08 0)
(0 -4.74434e-08 0)
(0 -4.68502e-08 0)
(0 -4.6312e-08 0)
(0 -4.58249e-08 0)
(0 -4.53853e-08 0)
(0 -4.49893e-08 0)
(0 -4.46334e-08 0)
(0 -4.43143e-08 0)
(0 -4.40291e-08 0)
(0 -4.37752e-08 0)
(0 -4.35503e-08 0)
(0 -4.33523e-08 0)
(0 -4.31797e-08 0)
(0 -4.30311e-08 0)
(0 -4.29054e-08 0)
(0 -4.28018e-08 0)
(0 -4.27196e-08 0)
(0 -4.26583e-08 0)
(0 -4.26176e-08 0)
(0 -4.25973e-08 0)
(0 -5.45397e-08 0)
(0 -5.34149e-08 0)
(0 -5.23582e-08 0)
(0 -5.13712e-08 0)
(0 -5.04542e-08 0)
(0 -4.96066e-08 0)
(0 -4.88267e-08 0)
(0 -4.8112e-08 0)
(0 -4.74596e-08 0)
(0 -4.6866e-08 0)
(0 -4.63274e-08 0)
(0 -4.58401e-08 0)
(0 -4.54002e-08 0)
(0 -4.50039e-08 0)
(0 -4.46478e-08 0)
(0 -4.43286e-08 0)
(0 -4.40433e-08 0)
(0 -4.37892e-08 0)
(0 -4.35641e-08 0)
(0 -4.33661e-08 0)
(0 -4.31934e-08 0)
(0 -4.30447e-08 0)
(0 -4.2919e-08 0)
(0 -4.28153e-08 0)
(0 -4.27331e-08 0)
(0 -4.26718e-08 0)
(0 -4.26311e-08 0)
(0 -4.26108e-08 0)
(0 -5.45574e-08 0)
(0 -5.3432e-08 0)
(0 -5.23747e-08 0)
(0 -5.13872e-08 0)
(0 -5.04697e-08 0)
(0 -4.96216e-08 0)
(0 -4.88413e-08 0)
(0 -4.81262e-08 0)
(0 -4.74735e-08 0)
(0 -4.68795e-08 0)
(0 -4.63407e-08 0)
(0 -4.58531e-08 0)
(0 -4.5413e-08 0)
(0 -4.50165e-08 0)
(0 -4.46603e-08 0)
(0 -4.43409e-08 0)
(0 -4.40554e-08 0)
(0 -4.38013e-08 0)
(0 -4.35761e-08 0)
(0 -4.3378e-08 0)
(0 -4.32052e-08 0)
(0 -4.30565e-08 0)
(0 -4.29307e-08 0)
(0 -4.2827e-08 0)
(0 -4.27447e-08 0)
(0 -4.26834e-08 0)
(0 -4.26427e-08 0)
(0 -4.26224e-08 0)
(0 -5.45721e-08 0)
(0 -5.34462e-08 0)
(0 -5.23885e-08 0)
(0 -5.14005e-08 0)
(0 -5.04826e-08 0)
(0 -4.96342e-08 0)
(0 -4.88535e-08 0)
(0 -4.81381e-08 0)
(0 -4.74851e-08 0)
(0 -4.68909e-08 0)
(0 -4.63518e-08 0)
(0 -4.5864e-08 0)
(0 -4.54237e-08 0)
(0 -4.50271e-08 0)
(0 -4.46707e-08 0)
(0 -4.43512e-08 0)
(0 -4.40656e-08 0)
(0 -4.38113e-08 0)
(0 -4.35861e-08 0)
(0 -4.33879e-08 0)
(0 -4.32151e-08 0)
(0 -4.30663e-08 0)
(0 -4.29404e-08 0)
(0 -4.28367e-08 0)
(0 -4.27544e-08 0)
(0 -4.26931e-08 0)
(0 -4.26524e-08 0)
(0 -4.26321e-08 0)
(0 -5.45838e-08 0)
(0 -5.34576e-08 0)
(0 -5.23995e-08 0)
(0 -5.14112e-08 0)
(0 -5.0493e-08 0)
(0 -4.96442e-08 0)
(0 -4.88633e-08 0)
(0 -4.81477e-08 0)
(0 -4.74944e-08 0)
(0 -4.68999e-08 0)
(0 -4.63607e-08 0)
(0 -4.58727e-08 0)
(0 -4.54323e-08 0)
(0 -4.50355e-08 0)
(0 -4.4679e-08 0)
(0 -4.43594e-08 0)
(0 -4.40738e-08 0)
(0 -4.38194e-08 0)
(0 -4.35941e-08 0)
(0 -4.33958e-08 0)
(0 -4.3223e-08 0)
(0 -4.30741e-08 0)
(0 -4.29483e-08 0)
(0 -4.28445e-08 0)
(0 -4.27622e-08 0)
(0 -4.27009e-08 0)
(0 -4.26601e-08 0)
(0 -4.26398e-08 0)
(0 -5.45926e-08 0)
(0 -5.34661e-08 0)
(0 -5.24077e-08 0)
(0 -5.14192e-08 0)
(0 -5.05008e-08 0)
(0 -4.96518e-08 0)
(0 -4.88706e-08 0)
(0 -4.81548e-08 0)
(0 -4.75013e-08 0)
(0 -4.69068e-08 0)
(0 -4.63674e-08 0)
(0 -4.58793e-08 0)
(0 -4.54387e-08 0)
(0 -4.50419e-08 0)
(0 -4.46853e-08 0)
(0 -4.43656e-08 0)
(0 -4.40799e-08 0)
(0 -4.38255e-08 0)
(0 -4.36001e-08 0)
(0 -4.34018e-08 0)
(0 -4.32289e-08 0)
(0 -4.30801e-08 0)
(0 -4.29542e-08 0)
(0 -4.28504e-08 0)
(0 -4.27681e-08 0)
(0 -4.27067e-08 0)
(0 -4.2666e-08 0)
(0 -4.26457e-08 0)
(0 -5.45985e-08 0)
(0 -5.34718e-08 0)
(0 -5.24133e-08 0)
(0 -5.14245e-08 0)
(0 -5.05059e-08 0)
(0 -4.96568e-08 0)
(0 -4.88755e-08 0)
(0 -4.81596e-08 0)
(0 -4.7506e-08 0)
(0 -4.69113e-08 0)
(0 -4.63718e-08 0)
(0 -4.58837e-08 0)
(0 -4.5443e-08 0)
(0 -4.50461e-08 0)
(0 -4.46895e-08 0)
(0 -4.43697e-08 0)
(0 -4.4084e-08 0)
(0 -4.38295e-08 0)
(0 -4.36041e-08 0)
(0 -4.34058e-08 0)
(0 -4.32329e-08 0)
(0 -4.3084e-08 0)
(0 -4.29581e-08 0)
(0 -4.28543e-08 0)
(0 -4.2772e-08 0)
(0 -4.27106e-08 0)
(0 -4.26699e-08 0)
(0 -4.26496e-08 0)
(0 -5.46015e-08 0)
(0 -5.34746e-08 0)
(0 -5.2416e-08 0)
(0 -5.14272e-08 0)
(0 -5.05085e-08 0)
(0 -4.96594e-08 0)
(0 -4.8878e-08 0)
(0 -4.8162e-08 0)
(0 -4.75083e-08 0)
(0 -4.69136e-08 0)
(0 -4.63741e-08 0)
(0 -4.58859e-08 0)
(0 -4.54452e-08 0)
(0 -4.50483e-08 0)
(0 -4.46916e-08 0)
(0 -4.43718e-08 0)
(0 -4.4086e-08 0)
(0 -4.38316e-08 0)
(0 -4.36062e-08 0)
(0 -4.34078e-08 0)
(0 -4.32349e-08 0)
(0 -4.3086e-08 0)
(0 -4.29601e-08 0)
(0 -4.28563e-08 0)
(0 -4.27739e-08 0)
(0 -4.27126e-08 0)
(0 -4.26718e-08 0)
(0 -4.26515e-08 0)
)
;

boundaryField
{
    bc-2
    {
        type            empty;
    }
    bc-3
    {
        type            empty;
    }
    bottom
    {
        type            zeroGradient;
    }
    leftSide
    {
        type            zeroGradient;
    }
    naturalSurface
    {
        type            zeroGradient;
    }
    rightSide
    {
        type            zeroGradient;
    }
    slopesurface
    {
        type            zeroGradient;
    }
    subGradeSurface
    {
        type            zeroGradient;
    }
}


// ************************************************************************* //
