# Supplementary material for: A finite volume-based model for the hydrothermal behavior of soil under freeze–thaw cycles
Source: PLoS One. 2021 Jun 3;16(6):e0252680. doi: 10.1371/journal.pone.0252680 (PMC8174737; doi:10.1371/journal.pone.0252680)
Supplement: S1 Data — (ZIP) [file pone.0252680.s001.zip › Data at equal time interval/3.55104e+08/solidTemperature]

/*--------------------------------*- C++ -*----------------------------------*\
| =========                 |                                                 |
| \\      /  F ield         | OpenFOAM: The Open Source CFD Toolbox           |
|  \\    /   O peration     | Version:  2.4.0                                 |
|   \\  /    A nd           | Web:      www.OpenFOAM.org                      |
|    \\/     M anipulation  |                                                 |
\*---------------------------------------------------------------------------*/
FoamFile
{
    version     2.0;
    format      ascii;
    class       volScalarField;
    location    "3.55104e+08";
    object      solidTemperature;
}
// * * * * * * * * * * * * * * * * * * * * * * * * * * * * * * * * * * * * * //

dimensions      [0 0 0 1 0 0 0];

internalField   nonuniform List<scalar> 
9554
(
281.261
283.423
284.305
284.342
283.877
283.168
282.393
281.661
281.036
280.539
280.172
279.922
279.768
279.687
279.659
279.666
279.693
279.73
279.771
279.809
279.844
279.873
281.261
283.423
284.305
284.342
283.877
283.168
282.393
281.661
281.036
280.539
280.173
279.922
279.768
279.687
279.659
279.666
279.693
279.73
279.771
279.809
279.844
279.873
281.261
283.423
284.305
284.342
283.877
283.168
282.393
281.662
281.036
280.539
280.173
279.922
279.768
279.687
279.659
279.666
279.693
279.73
279.771
279.809
279.844
279.873
281.261
283.423
284.305
284.342
283.877
283.168
282.393
281.662
281.036
280.539
280.173
279.923
279.768
279.687
279.659
279.666
279.693
279.731
279.771
279.81
279.844
279.873
281.261
283.423
284.306
284.342
283.877
283.168
282.393
281.662
281.036
280.54
280.173
279.923
279.768
279.688
279.659
279.666
279.694
279.731
279.771
279.81
279.844
279.874
281.261
283.423
284.306
284.342
283.877
283.168
282.393
281.662
281.036
280.54
280.173
279.923
279.769
279.688
279.66
279.666
279.694
279.731
279.772
279.81
279.845
279.874
281.261
283.423
284.306
284.342
283.877
283.169
282.393
281.662
281.036
280.54
280.174
279.923
279.769
279.688
279.66
279.667
279.694
279.732
279.772
279.811
279.845
279.874
281.261
283.423
284.306
284.342
283.877
283.169
282.393
281.663
281.037
280.54
280.174
279.924
279.769
279.689
279.661
279.667
279.695
279.732
279.772
279.811
279.846
279.875
281.261
283.423
284.306
284.342
283.878
283.169
282.394
281.663
281.037
280.541
280.174
279.924
279.77
279.689
279.661
279.668
279.695
279.733
279.773
279.812
279.846
279.875
281.261
283.423
284.306
284.342
283.878
283.169
282.394
281.663
281.037
280.541
280.175
279.925
279.77
279.69
279.662
279.668
279.696
279.733
279.774
279.812
279.847
279.876
281.261
283.423
284.306
284.343
283.878
283.17
282.394
281.664
281.038
280.542
280.175
279.925
279.771
279.69
279.662
279.669
279.696
279.734
279.774
279.813
279.847
279.877
281.261
283.423
284.306
284.343
283.878
283.17
282.395
281.664
281.038
280.542
280.176
279.926
279.771
279.691
279.663
279.67
279.697
279.735
279.775
279.814
279.848
279.878
281.261
283.423
284.306
284.343
283.879
283.17
282.395
281.664
281.039
280.543
280.176
279.926
279.772
279.692
279.664
279.67
279.698
279.735
279.776
279.815
279.849
279.878
281.261
283.423
284.307
284.343
283.879
283.171
282.396
281.665
281.039
280.543
280.177
279.927
279.773
279.692
279.664
279.671
279.699
279.736
279.777
279.815
279.85
279.879
281.261
283.424
284.307
284.343
283.879
283.171
282.396
281.666
281.04
280.544
280.178
279.928
279.774
279.693
279.665
279.672
279.7
279.737
279.778
279.816
279.851
279.88
281.261
283.424
284.307
284.344
283.88
283.172
282.397
281.666
281.041
280.545
280.178
279.929
279.774
279.694
279.666
279.673
279.701
279.738
279.779
279.818
279.852
279.881
281.261
283.424
284.307
284.344
283.88
283.172
282.397
281.667
281.041
280.545
280.179
279.929
279.775
279.695
279.667
279.674
279.702
279.739
279.78
279.819
279.853
279.883
281.261
283.424
284.307
284.345
283.881
283.173
282.398
281.668
281.042
280.546
280.18
279.93
279.776
279.696
279.668
279.675
279.703
279.741
279.781
279.82
279.854
279.884
281.261
283.424
284.308
284.345
283.881
283.173
282.399
281.669
281.043
280.547
280.181
279.932
279.778
279.697
279.669
279.676
279.704
279.742
279.782
279.821
279.856
279.885
281.262
283.424
284.308
284.345
283.882
283.174
282.4
281.669
281.044
280.548
280.182
279.933
279.779
279.698
279.671
279.678
279.705
279.743
279.784
279.822
279.857
279.887
281.262
283.425
284.308
284.346
283.883
283.175
282.401
281.671
281.045
280.55
280.184
279.934
279.78
279.7
279.672
279.679
279.707
279.745
279.785
279.824
279.859
279.888
281.262
283.425
284.309
284.347
283.883
283.176
282.402
281.672
281.047
280.551
280.185
279.936
279.782
279.701
279.674
279.681
279.708
279.746
279.787
279.825
279.86
279.89
281.262
283.425
284.309
284.347
283.884
283.177
282.403
281.673
281.048
280.553
280.187
279.937
279.783
279.703
279.675
279.682
279.71
279.748
279.788
279.827
279.862
279.891
281.262
283.425
284.31
284.348
283.885
283.179
282.405
281.675
281.05
280.555
280.189
279.939
279.785
279.705
279.677
279.684
279.712
279.75
279.79
279.829
279.864
279.893
281.262
283.426
284.311
284.349
283.887
283.18
282.406
281.677
281.052
280.557
280.191
279.941
279.787
279.707
279.679
279.686
279.714
279.751
279.792
279.831
279.865
279.895
281.262
283.426
284.311
284.35
283.887
283.181
282.408
281.678
281.054
280.559
280.193
279.944
279.79
279.709
279.682
279.689
279.716
279.754
279.794
279.833
279.867
279.897
281.262
283.426
284.311
284.35
283.888
283.182
282.409
281.68
281.056
280.561
280.196
279.946
279.793
279.712
279.684
279.691
279.719
279.756
279.796
279.835
279.869
279.899
281.262
283.426
284.311
284.35
283.888
283.183
282.41
281.682
281.058
280.563
280.198
279.949
279.796
279.715
279.687
279.694
279.721
279.759
279.799
279.837
279.872
279.901
281.262
283.425
284.31
284.349
283.887
283.182
282.41
281.682
281.059
280.565
280.201
279.952
279.799
279.718
279.69
279.697
279.724
279.761
279.802
279.84
279.874
279.903
281.261
283.423
284.307
284.346
283.885
283.18
282.409
281.682
281.06
280.567
280.203
279.955
279.802
279.722
279.694
279.701
279.728
279.765
279.805
279.843
279.877
279.906
281.26
283.42
284.303
284.341
283.88
283.175
282.405
281.68
281.059
280.567
280.205
279.957
279.805
279.725
279.698
279.704
279.731
279.768
279.808
279.846
279.88
279.909
281.258
283.416
284.296
284.332
283.871
283.167
282.398
281.674
281.056
280.566
280.205
279.959
279.808
279.729
279.701
279.708
279.735
279.772
279.811
279.849
279.883
279.911
281.256
283.408
284.285
284.319
283.856
283.153
282.386
281.665
281.049
280.563
280.204
279.96
279.81
279.732
279.705
279.712
279.739
279.776
279.815
279.853
279.886
279.914
281.252
283.398
284.268
284.299
283.835
283.133
282.368
281.651
281.039
280.556
280.201
279.96
279.812
279.735
279.709
279.717
279.744
279.78
279.819
279.856
279.89
279.918
281.247
283.383
284.246
284.271
283.805
283.104
282.342
281.63
281.023
280.545
280.195
279.957
279.812
279.738
279.713
279.721
279.748
279.785
279.823
279.86
279.893
279.921
281.241
283.364
284.216
284.234
283.764
283.064
282.307
281.6
281.001
280.53
280.185
279.953
279.812
279.74
279.717
279.726
279.753
279.79
279.828
279.865
279.897
279.925
281.235
283.345
284.181
284.187
283.712
283.012
282.261
281.562
280.971
280.509
280.172
279.946
279.81
279.741
279.72
279.73
279.758
279.795
279.833
279.869
279.901
279.929
281.236
283.332
284.147
284.134
283.649
282.949
282.203
281.513
280.934
280.482
280.155
279.937
279.806
279.741
279.723
279.735
279.763
279.8
279.838
279.874
279.906
279.933
281.268
283.35
284.125
284.08
283.577
282.873
282.133
281.455
280.889
280.45
280.134
279.925
279.801
279.741
279.726
279.739
279.769
279.806
279.844
279.879
279.911
279.937
281.419
283.45
284.138
284.032
283.499
282.787
282.052
281.387
280.836
280.412
280.109
279.91
279.794
279.74
279.729
279.744
279.775
279.812
279.85
279.885
279.915
279.941
279.944
280.014
279.947
280.999
280.483
281.143
281.078
282.731
280.477
283.289
281.695
282.825
280.247
282.937
280.889
282.041
281.129
281.11
282.982
280.747
280.092
283.273
280.879
282.66
282.209
281.334
280.731
282.216
281.795
279.842
282.261
280.154
279.991
282.327
282.57
283.422
283.109
280.374
282.969
283.248
282.932
283.022
282.025
282.68
281.94
283.114
282.482
284.037
283.582
284.033
281.167
284.111
283.907
283.739
281.316
280.27
281.793
280.52
283.564
281.149
283.752
284.41
284.296
283.899
283.267
282.7
284.462
283.884
284.412
282.96
284.433
282.351
284.265
283.766
283.59
281.724
284.182
281.502
283.112
282.619
282.898
280.769
283.076
282.288
282.193
281.064
283.513
281.796
282.41
280.811
281.449
280.588
282.744
281.797
280.769
280.667
282.36
280.534
282.602
281.721
281.759
280.666
282.249
281.621
282.59
282.545
282.919
282.832
280.526
280.563
283.192
283.465
280.295
284.106
280.407
284.309
282.958
284.411
282.629
281.243
284.098
283.546
281.206
280.785
283.478
281.129
284.225
283.09
280.73
281.782
282.948
281.951
283.236
284.374
282.222
284.147
283.894
281.946
280.966
281.347
280.625
284.527
282.739
283.741
282.19
281.82
280.552
282.065
283.66
283.516
281.632
280.346
281.578
280.364
281.628
284.137
282.351
284.38
283.217
283.922
283.998
283.587
280.621
283.1
282.229
280.835
280.7
281.507
282.884
280.353
281.278
282.028
282.894
280.376
281.272
280.558
281.678
283.694
282.466
284.387
284.222
281.26
284.3
282.95
283.899
282.624
282.008
283.741
284.465
282.925
281.361
284.061
282.655
281.359
280.316
282.13
283.311
282.213
280.846
284.48
284.19
281.84
281.237
284.316
283.705
283.065
282.084
281.104
283.805
280.254
281.056
280.868
281.711
280.895
281.682
282.044
280.93
282.351
281.203
283.558
281.673
282.572
281.271
282.432
283.351
284.106
283.134
283.945
284.482
284.308
284.007
282.703
283.307
284
283.472
280.394
281.024
283.653
284.382
280.327
281.111
283.082
283.944
281.194
282.605
283.398
282.363
280.244
280.928
280.602
280.27
282.965
281.009
282.141
283.184
283.092
282.271
284.211
284.119
280.68
281.353
282.846
283.121
284.196
284.507
283.149
282.208
282.384
282.555
280.692
280.534
283.175
284.325
283.929
282.233
282.497
283.067
283.378
282.349
283.169
282.108
283.43
280.051
281.218
282.141
284.289
283.246
281.66
282.732
282.188
281.977
281.28
282.232
284.493
284.099
281.083
280.562
280.704
280.42
284.421
283.933
283.39
284.115
281.795
281.939
284.438
284.435
283.595
284.218
281.466
282.235
284.229
283.284
284.424
284.41
280.984
281.577
282.63
281.536
284.195
283.957
283.118
283.268
280.438
280.82
280.977
281.327
281.089
280.991
282.593
281.903
281.072
283.571
283.908
284.271
282.539
282.904
283.127
283.844
282.009
282.846
282.055
281.839
280.64
281.113
281.867
281.435
284.328
284.259
281.679
282.416
281.123
280.792
283.092
283.637
282.453
280.168
281.545
282.292
281.508
281.202
283.827
284.431
281.168
280.832
282.085
281.642
284.055
282.946
284.356
284.465
282.566
281.969
283.687
283.131
282.28
282.859
282.45
281.711
281.555
282.249
281.595
281.256
281.104
280.861
282.947
282.979
284.293
284.455
283.101
282.729
281.42
281.855
280.262
280.55
283.273
282.555
282.995
283.606
280.932
281.246
281.563
281.193
284.306
283.745
280.411
280.603
283.513
282.957
283.275
283.921
281.136
280.899
282.147
280.038
283.596
284.214
283.591
284.166
283.648
283.22
284.014
283.76
282.744
283.126
283.696
284.138
280.831
282.546
283.371
282.068
281.133
280.677
284.516
284.499
280.762
281.118
284.399
284.205
283.027
283.659
280.517
280.251
282.579
283.147
280.345
280.332
280.374
280.346
280.829
280.444
284.321
283.993
282.27
282.764
282.969
282.952
284.185
283.912
283.984
284.114
281.968
282.468
283.169
283.535
284.066
283.421
284.147
284.071
283.719
283.273
283.639
284.03
282.392
282.912
283.357
283.209
281.689
279.921
280.068
282.589
280.553
280.883
282.308
282.387
281.342
281.632
282.54
279.845
283.142
283.498
279.844
280.889
280.144
280.889
280.17
282.602
280.375
283.551
281.118
283.724
281.215
283.102
282.612
283.271
281.055
284.582
281.418
283.622
284.363
283.67
284.354
281.792
282.012
284.682
283.063
284.752
284.174
284.462
284.048
284.758
284.675
284.596
283.918
284.031
283.3
283.981
284.367
284.483
283.215
283.82
284.36
284.364
284.03
283.567
283.991
284.097
283.773
284.361
282.756
283.735
284.048
284.395
283.693
283.031
283.05
284.616
283.778
284.267
283.831
283.739
283.642
284.014
284.224
284.472
283.321
284.78
284.562
283.051
283.722
283.868
283.04
284.339
284.339
284.115
284.136
284.587
284.405
284.124
284.198
281.366
284.044
283.277
284.708
283.099
284.321
283.782
283.308
284.663
283.257
284.41
280.784
284.436
284.744
284.653
284.602
284.183
284.575
284.72
283.85
283.891
284.396
283.718
284.354
284.165
282.583
284.386
284.035
283.503
282.591
284.573
284.397
283.526
284.531
283.81
283.725
281.088
280.484
284.03
282.621
284.694
284.374
284.291
283.105
282.123
284.738
284.301
284.381
283.204
284.383
284.415
284.027
282.486
284.771
284.289
284.362
284.088
284.47
284.298
284.627
284.307
284.387
284.153
284.2
284.531
280.973
282.911
284.789
284.76
283.299
282.487
283.281
281.593
283.716
284.271
280.193
283.261
283.322
283.131
284.153
283.517
283.655
282.567
282.456
284.196
282.337
284.078
283.878
284.158
284.545
284.583
284.332
284.612
282.52
283.874
283.917
284.551
284.151
283.676
284.02
283.753
283.483
284.112
283.947
283.481
283.557
284.078
283.996
284.431
283.607
284.126
284.392
284.214
283.798
282.541
283.833
284.037
282.542
283.994
281.759
283.457
284.289
284.349
284.399
284.6
280.173
282.46
284.651
284.564
284.487
284.431
282.583
284.02
284.394
284.338
284.08
284.407
284.436
284.465
282.225
281.08
283.712
283.161
282.518
280.195
284.158
283.484
284.515
284.003
284.169
284.241
284.409
284.465
284.051
284.543
283.904
284.45
284.197
284.248
283.735
282.792
283.171
282.989
284.323
284.337
283.986
284.349
284.315
284.151
280.046
282.209
284.221
284.281
284.091
284.427
284.431
284.391
283.907
283.482
284.717
284.612
284.377
284.066
284.369
283.897
284.787
284.753
284.56
284.71
282.088
281.119
284.578
284.32
284.249
284.521
284.345
284.152
282.061
282.635
284.231
284.39
284.404
284.66
282.927
282.916
284.595
284.329
284.641
284.689
284.62
284.806
283.875
284.38
284.171
284.267
282.194
280.02
284.378
284.409
279.769
279.831
280.349
281.234
280.357
281.222
280.351
281.209
280.348
281.205
280.348
281.206
280.348
281.204
280.348
281.207
280.348
281.204
280.348
281.206
280.351
281.216
280.356
281.228
280.358
281.228
280.354
281.21
280.33
281.119
280.201
280.612
279.77
279.819
280.349
281.234
280.356
281.218
280.352
281.213
280.35
281.209
280.35
281.21
280.347
281.199
280.346
281.203
280.348
281.206
280.349
281.209
280.352
281.216
280.355
281.225
280.359
281.233
280.357
281.218
280.334
281.126
280.204
280.617
283.663
279.895
283.149
283.489
279.865
280.946
280.125
281.006
281.391
282.3
282.689
282.559
280.435
283.024
280.76
283.839
280.377
283.13
281.008
284.576
280.789
284.269
284.36
282.594
282.317
284.423
284.694
284.576
284.603
284.673
283.244
284.28
284.719
284.646
284.155
284.062
284.079
284.11
284.488
284.47
283.567
283.895
284.359
284.006
283.968
284.372
283.863
284.095
284.328
284.357
283.645
283.051
284.164
284.383
284.04
284.044
283.713
283.431
282.914
284.579
284.464
282.956
284.317
283.656
283.105
283.765
282.984
283.868
284.502
282.812
284.502
284.523
284.333
283.6
284.427
284.124
283.136
284.133
284.396
283.255
282.591
284.253
284.775
282.576
284.609
283.108
280.072
284.612
284.764
284.562
283.571
284.431
283.769
284.535
284.351
282.463
283.875
283.954
284.399
283.483
282.157
283.258
284.803
284.268
284.678
284.655
283.133
281.996
283.244
284.166
283.611
284.223
283.871
284.574
284.278
282.603
284.659
282.617
283.405
284.423
284.385
282.852
283.454
284.181
284.285
282.899
280.876
284.074
284.541
284.434
284.308
284.376
283.057
280.194
284.345
284.656
284.277
284.75
284.626
284.554
283.834
283
280.483
283.89
282.98
281.933
284.15
284.457
284.295
284.565
284.157
284.346
283.537
284.431
283.735
284.615
283.923
284.564
283.948
284.199
284.583
283.854
284.323
282.44
283.441
284.166
282.96
283.739
283.592
284.27
284.059
282.529
280.331
282.838
284.246
284.753
280.274
283.285
283.927
284.39
284.13
283.455
282.579
284.202
284.042
283.676
283.888
282.911
283.683
282.549
284.109
283.715
283.982
283.705
284.086
283.655
284.456
284.198
282.545
284.243
284.845
284.823
283.828
282.572
282.563
284.143
282.792
283.738
284.731
284.376
283.948
283.531
284.757
284.734
284.393
284.16
284.713
284.533
284.398
284.113
284.408
284.106
282.81
281.222
283.236
284.291
284.205
284.842
284.494
284.736
284.34
284.261
284.087
284.349
284.321
284.339
284.727
284.728
281.112
282.242
283.532
283.921
284.155
284.454
283.362
283.821
281.315
282.092
284.336
284.232
284.046
284.463
284.627
284.853
283.717
282.366
282.222
281.146
284.394
284.39
284.499
284.516
284.638
284.335
284.113
284.569
284.514
284.495
284.745
284.197
284.003
284.355
283.634
283.85
284.158
284.683
283.785
283.494
284.386
284.034
283.615
284.121
284.838
284.787
284.586
284.098
281.28
281.17
284.217
284.312
284.343
284.152
284.327
284.36
282.327
283.554
284.412
284.406
283.918
283.998
284.387
284.014
284.687
284.605
284.552
284.536
284.364
283.876
283.035
283.701
282.303
283.466
281.842
279.913
283.863
283.39
284.398
284.409
280.553
283.443
282.87
280.271
282.987
283.27
282.047
282.127
281.12
283.05
280.66
283.665
280.605
283.49
283.402
283.277
281.736
283.415
280.817
281.507
282.303
281.06
282.91
280.341
280.348
283.762
280.587
284.165
282.593
284.268
284.138
283.889
284.154
284.252
284.4
283.268
283.937
282.86
284.37
282.82
283.587
282.043
283.673
282.599
283.915
281.832
282.12
283.044
283.062
281.254
283.324
281.029
281.547
281.707
282.989
280.785
281.226
281.207
282.417
281.454
282.579
280.773
282.246
281.223
282.213
280.404
282.794
280.936
281.065
281.188
282.202
281.236
281.095
280.524
282.548
280.343
282.536
282.86
280.62
280.829
283.028
283.2
281.047
283.818
281.85
284.387
282.381
283.901
284.435
284.119
283.436
282.184
282.866
283.035
281.075
283.982
283.723
284.056
282.795
280.519
282.072
282.851
282.684
282.867
283.897
281.841
283.779
281.561
281.526
284.105
284.126
284.373
282.655
282.593
284.101
280.976
280.29
280.957
280.414
282.991
281.705
282.621
280.84
280.788
283.514
283.912
283.72
281.464
280.376
282.072
282.233
283.353
284.434
280.668
280.271
281.93
284.007
280.981
280.45
284.142
283.985
282.886
281.493
280.951
280.58
282.681
283.469
280.754
284.087
284.102
284.235
283.167
281.635
280.779
280.286
281.19
281.783
284.378
284.429
281.483
283.096
283.261
282.219
283.772
284.475
281.657
282.455
283.623
283.212
283.178
281.706
283.809
283.34
283.099
282.121
283.287
281.963
281.01
281.481
284.101
283.798
281.161
282.091
283.181
284.243
282.44
280.35
281.83
282.108
281.318
282.132
280.954
282.116
281.424
281.835
280.639
280.412
280.703
280.457
284.079
283.987
282.72
281.809
283.363
282.564
280.319
280.784
284.278
283.518
284.334
284.274
280.323
280.77
280.518
280.247
284.336
284.385
283.798
283.027
282.354
283.026
282.401
283.177
280.75
281.058
282.944
282.191
283.02
282.083
281.032
281.84
280.332
280.817
282.53
283.09
282.401
282.883
280.465
280.904
280.642
280.507
281.54
281.615
283.388
281.182
283.5
282.689
284.497
284.31
282.589
282.937
281.79
281.643
283.971
283.345
283.431
283.486
283.921
284.179
281.59
280.835
283.998
284.284
280.928
282.714
282.894
283.461
284.317
283.912
282.272
281.548
282.652
283.075
283.667
283.449
282.091
282.361
280.686
281.425
281.577
281.745
284.138
284.165
282.253
283.084
283.288
284.078
282.591
281.926
282.936
282.435
281.51
281.244
281.797
281.334
282.357
281.735
284.241
284.476
283.027
283.703
280.862
280.965
282.219
282.191
284.299
283.916
283.655
283.262
284.36
284.236
283.771
282.646
280.707
281.45
282.397
281.741
281.943
281.723
280.684
281.232
281.124
281.749
283.052
282.956
281.037
281.674
282.896
280.165
283.119
283.763
282.127
281.261
281.7
281.967
282.874
282.543
283.451
283.889
281.215
280.705
284.409
284.279
284.145
283.68
284.18
283.756
281.181
281.212
280.824
281.379
282.427
282.846
282.403
282.228
280.528
280.247
282.885
282.66
283.043
282.913
281.256
281.665
281.611
282.284
281.197
280.695
280.157
282.501
281.832
282.033
283.474
282.757
280.933
280.906
284.305
284.276
284.223
284.003
284.152
284.229
280.558
280.628
282.925
282.967
282.141
282.147
280.349
280.522
283.979
283.799
283.533
284.078
284.308
284.35
281.921
281.385
280.242
280.529
280.596
280.324
284.083
284.382
282.531
283.111
283.146
282.558
280.372
280.739
283.976
283.433
283.941
283.466
283.336
283.749
284.136
283.725
284.238
284.411
282.893
283.188
280.812
281.164
284.204
284.053
283.566
282.708
280.454
280.232
282.716
283.332
283.874
284.276
283.31
283.218
282.01
279.939
281.641
281.732
281.599
279.855
280.023
281.937
282.528
282.028
280.689
280.638
281.519
281.194
280.999
279.944
280.014
279.946
281.122
280.195
281.286
280.089
282.326
281.609
282.683
281.461
282.821
281.374
282.762
281.091
282.275
280.484
279.733
283
280.523
283.325
280.477
283.261
280.159
282.999
280.58
282.428
280.802
281.086
281.151
282.223
281.433
279.765
279.897
279.916
279.932
279.945
279.955
279.965
279.973
279.981
279.989
279.996
280.004
280.013
280.021
280.029
280.038
280.046
280.055
280.063
280.072
280.08
280.089
280.097
280.105
280.113
280.122
280.13
280.138
280.146
279.897
279.916
279.932
279.945
279.955
279.965
279.973
279.981
279.989
279.997
280.004
280.013
280.021
280.029
280.038
280.046
280.055
280.063
280.072
280.08
280.089
280.097
280.105
280.113
280.122
280.13
280.138
280.146
279.897
279.917
279.932
279.945
279.956
279.965
279.973
279.981
279.989
279.997
280.005
280.013
280.021
280.029
280.038
280.046
280.055
280.063
280.072
280.08
280.089
280.097
280.105
280.113
280.122
280.13
280.138
280.146
279.897
279.917
279.932
279.945
279.956
279.965
279.973
279.981
279.989
279.997
280.005
280.013
280.021
280.029
280.038
280.046
280.055
280.063
280.072
280.08
280.089
280.097
280.105
280.113
280.122
280.13
280.138
280.146
279.898
279.917
279.933
279.945
279.956
279.965
279.974
279.982
279.989
279.997
280.005
280.013
280.021
280.03
280.038
280.047
280.055
280.064
280.072
280.08
280.089
280.097
280.105
280.114
280.122
280.13
280.138
280.146
279.898
279.917
279.933
279.946
279.956
279.966
279.974
279.982
279.99
279.997
280.005
280.013
280.022
280.03
280.038
280.047
280.055
280.064
280.072
280.081
280.089
280.097
280.105
280.114
280.122
280.13
280.138
280.146
279.898
279.918
279.934
279.946
279.957
279.966
279.974
279.982
279.99
279.998
280.006
280.014
280.022
280.03
280.039
280.047
280.056
280.064
280.072
280.081
280.089
280.097
280.106
280.114
280.122
280.13
280.138
280.146
279.899
279.918
279.934
279.947
279.957
279.967
279.975
279.983
279.99
279.998
280.006
280.014
280.022
280.031
280.039
280.047
280.056
280.064
280.073
280.081
280.089
280.098
280.106
280.114
280.122
280.13
280.138
280.146
279.9
279.919
279.935
279.947
279.958
279.967
279.975
279.983
279.991
279.999
280.007
280.015
280.023
280.031
280.039
280.048
280.056
280.065
280.073
280.081
280.09
280.098
280.106
280.114
280.122
280.13
280.138
280.146
279.9
279.92
279.935
279.948
279.959
279.968
279.976
279.984
279.992
279.999
280.007
280.015
280.023
280.032
280.04
280.048
280.057
280.065
280.073
280.082
280.09
280.098
280.106
280.114
280.122
280.13
280.138
280.146
279.901
279.92
279.936
279.949
279.959
279.968
279.977
279.985
279.992
280
280.008
280.016
280.024
280.032
280.04
280.049
280.057
280.065
280.074
280.082
280.09
280.098
280.106
280.114
280.122
280.13
280.138
280.146
279.902
279.921
279.937
279.95
279.96
279.969
279.977
279.985
279.993
280.001
280.009
280.016
280.025
280.033
280.041
280.049
280.058
280.066
280.074
280.082
280.091
280.099
280.107
280.115
280.123
280.13
280.138
280.146
279.903
279.922
279.938
279.95
279.961
279.97
279.978
279.986
279.994
280.001
280.009
280.017
280.025
280.033
280.042
280.05
280.058
280.066
280.075
280.083
280.091
280.099
280.107
280.115
280.123
280.131
280.138
280.146
279.904
279.923
279.939
279.951
279.962
279.971
279.979
279.987
279.995
280.002
280.01
280.018
280.026
280.034
280.042
280.051
280.059
280.067
280.075
280.083
280.091
280.099
280.107
280.115
280.123
280.131
280.138
280.146
279.905
279.924
279.94
279.952
279.963
279.972
279.98
279.988
279.996
280.003
280.011
280.019
280.027
280.035
280.043
280.051
280.059
280.068
280.076
280.084
280.092
280.1
280.108
280.115
280.123
280.131
280.139
280.146
279.906
279.925
279.941
279.953
279.964
279.973
279.981
279.989
279.997
280.004
280.012
280.02
280.028
280.036
280.044
280.052
280.06
280.068
280.076
280.084
280.092
280.1
280.108
280.116
280.123
280.131
280.139
280.146
279.907
279.926
279.942
279.955
279.965
279.974
279.982
279.99
279.998
280.005
280.013
280.021
280.029
280.037
280.045
280.053
280.061
280.069
280.077
280.085
280.093
280.101
280.108
280.116
280.124
280.131
280.139
280.146
279.908
279.928
279.943
279.956
279.966
279.975
279.984
279.991
279.999
280.006
280.014
280.022
280.03
280.038
280.046
280.054
280.062
280.07
280.078
280.085
280.093
280.101
280.109
280.116
280.124
280.131
280.139
280.146
279.909
279.929
279.945
279.957
279.968
279.977
279.985
279.993
280
280.008
280.015
280.023
280.031
280.039
280.047
280.055
280.062
280.07
280.078
280.086
280.094
280.101
280.109
280.117
280.124
280.132
280.139
280.146
279.911
279.93
279.946
279.959
279.969
279.978
279.986
279.994
280.001
280.009
280.016
280.024
280.032
280.04
280.048
280.055
280.063
280.071
280.079
280.087
280.094
280.102
280.11
280.117
280.124
280.132
280.139
280.146
279.912
279.932
279.947
279.96
279.971
279.98
279.988
279.995
280.003
280.01
280.018
280.025
280.033
280.041
280.049
280.056
280.064
280.072
280.08
280.087
280.095
280.103
280.11
280.117
280.125
280.132
280.139
280.146
279.914
279.933
279.949
279.962
279.972
279.981
279.989
279.997
280.004
280.012
280.019
280.027
280.034
280.042
280.05
280.058
280.065
280.073
280.081
280.088
280.096
280.103
280.11
280.118
280.125
280.132
280.139
280.146
279.915
279.935
279.951
279.963
279.974
279.983
279.991
279.998
280.006
280.013
280.02
280.028
280.036
280.043
280.051
280.059
280.066
280.074
280.081
280.089
280.096
280.104
280.111
280.118
280.125
280.132
280.139
280.146
279.917
279.937
279.952
279.965
279.975
279.984
279.992
280
280.007
280.015
280.022
280.029
280.037
280.045
280.052
280.06
280.067
280.075
280.082
280.09
280.097
280.104
280.112
280.119
280.126
280.133
280.14
280.147
279.919
279.939
279.954
279.967
279.977
279.986
279.994
280.002
280.009
280.016
280.024
280.031
280.038
280.046
280.053
280.061
280.068
280.076
280.083
280.091
280.098
280.105
280.112
280.119
280.126
280.133
280.14
280.147
279.921
279.94
279.956
279.969
279.979
279.988
279.996
280.003
280.011
280.018
280.025
280.032
280.04
280.047
280.055
280.062
280.07
280.077
280.084
280.092
280.099
280.106
280.113
280.12
280.126
280.133
280.14
280.147
279.923
279.942
279.958
279.971
279.981
279.99
279.998
280.005
280.012
280.02
280.027
280.034
280.041
280.049
280.056
280.064
280.071
280.078
280.085
280.092
280.1
280.106
280.113
280.12
280.127
280.133
280.14
280.147
279.925
279.945
279.96
279.973
279.983
279.992
280
280.007
280.014
280.021
280.029
280.036
280.043
280.05
280.058
280.065
280.072
280.079
280.086
280.093
280.1
280.107
280.114
280.121
280.127
280.134
280.14
280.147
279.927
279.947
279.962
279.975
279.985
279.994
280.002
280.009
280.016
280.023
280.03
280.037
280.045
280.052
280.059
280.066
280.073
280.081
280.088
280.094
280.101
280.108
280.115
280.121
280.128
280.134
280.14
280.147
279.93
279.949
279.964
279.977
279.987
279.996
280.004
280.011
280.018
280.025
280.032
280.039
280.046
280.054
280.061
280.068
280.075
280.082
280.089
280.095
280.102
280.109
280.115
280.122
280.128
280.134
280.141
280.147
279.932
279.951
279.967
279.979
279.989
279.998
280.006
280.013
280.02
280.027
280.034
280.041
280.048
280.055
280.062
280.069
280.076
280.083
280.09
280.097
280.103
280.11
280.116
280.122
280.129
280.135
280.141
280.147
279.935
279.954
279.969
279.982
279.992
280
280.008
280.015
280.022
280.029
280.036
280.043
280.05
280.057
280.064
280.071
280.078
280.084
280.091
280.098
280.104
280.11
280.117
280.123
280.129
280.135
280.141
280.147
279.938
279.957
279.972
279.984
279.994
280.003
280.011
280.018
280.025
280.031
280.038
280.045
280.052
280.059
280.066
280.072
280.079
280.086
280.092
280.099
280.105
280.111
280.117
280.123
280.129
280.135
280.141
280.147
279.941
279.96
279.975
279.987
279.997
280.005
280.013
280.02
280.027
280.034
280.04
280.047
280.054
280.061
280.067
280.074
280.081
280.087
280.094
280.1
280.106
280.112
280.118
280.124
280.13
280.136
280.141
280.147
279.944
279.963
279.977
279.989
279.999
280.008
280.015
280.022
280.029
280.036
280.043
280.049
280.056
280.063
280.069
280.076
280.082
280.089
280.095
280.101
280.107
280.113
280.119
280.125
280.13
280.136
280.142
280.147
279.947
279.966
279.98
279.992
280.002
280.01
280.018
280.025
280.032
280.038
280.045
280.051
280.058
280.065
280.071
280.078
280.084
280.09
280.096
280.102
280.108
280.114
280.12
280.125
280.131
280.136
280.142
280.147
279.951
279.969
279.983
279.995
280.005
280.013
280.02
280.027
280.034
280.041
280.047
280.054
280.06
280.067
280.073
280.079
280.086
280.092
280.098
280.104
280.109
280.115
280.121
280.126
280.132
280.137
280.142
280.147
279.955
279.972
279.986
279.998
280.007
280.016
280.023
280.03
280.036
280.043
280.049
280.056
280.062
280.069
280.075
280.081
280.087
280.093
280.099
280.105
280.111
280.116
280.122
280.127
280.132
280.137
280.142
280.147
279.958
279.976
279.99
280.001
280.01
280.018
280.026
280.032
280.039
280.045
280.052
280.058
280.064
280.071
280.077
280.083
280.089
280.095
280.101
280.106
280.112
280.117
280.122
280.128
280.133
280.138
280.143
280.148
279.962
279.979
279.993
280.004
280.013
280.021
280.028
280.035
280.042
280.048
280.054
280.06
280.067
280.073
280.079
280.085
280.091
280.097
280.102
280.108
280.113
280.118
280.123
280.128
280.133
280.138
280.143
280.148
284.214
284.196
284.025
283.623
282.948
282.088
284.468
284.529
284.499
284.346
284.067
283.722
284.154
284.276
284.345
284.35
284.294
284.206
283.531
283.685
283.809
283.899
283.957
283.995
282.788
282.948
283.091
283.217
283.323
283.416
282.05
282.197
282.336
282.465
282.583
282.69
281.391
281.515
281.636
281.751
281.86
281.961
280.847
280.945
281.041
281.135
281.226
281.31
280.428
280.5
280.571
280.643
280.711
280.776
280.127
280.175
280.225
280.275
280.323
280.369
279.928
279.957
279.988
280.02
280.051
280.081
279.81
279.825
279.842
279.859
279.877
279.894
279.753
279.758
279.764
279.772
279.779
279.787
279.739
279.737
279.737
279.737
279.738
279.739
279.753
279.747
279.742
279.738
279.734
279.731
279.782
279.774
279.767
279.76
279.755
279.749
279.818
279.81
279.802
279.794
279.787
279.781
279.856
279.848
279.84
279.832
279.825
279.818
279.891
279.884
279.876
279.869
279.862
279.856
279.923
279.916
279.909
279.903
279.896
279.89
279.949
279.943
279.937
279.931
279.926
279.921
279.971
279.966
279.961
279.956
279.951
279.946
279.966
279.983
279.996
280.007
280.016
280.024
280.031
280.038
280.044
280.05
280.057
280.063
280.069
280.075
280.081
280.087
280.093
280.098
280.104
280.109
280.114
280.119
280.124
280.129
280.134
280.138
280.143
280.148
279.971
279.987
280
280.01
280.019
280.027
280.034
280.041
280.047
280.053
280.059
280.065
280.071
280.077
280.083
280.089
280.094
280.1
280.105
280.11
280.115
280.12
280.125
280.13
280.134
280.139
280.143
280.148
279.975
279.991
280.003
280.014
280.022
280.03
280.037
280.043
280.049
280.056
280.062
280.068
280.074
280.079
280.085
280.091
280.096
280.102
280.107
280.112
280.117
280.121
280.126
280.13
280.135
280.139
280.144
280.148
279.98
279.995
280.007
280.017
280.025
280.033
280.04
280.046
280.052
280.058
280.064
280.07
280.076
280.082
280.087
280.093
280.098
280.103
280.108
280.113
280.118
280.122
280.127
280.131
280.135
280.14
280.144
280.148
279.984
279.999
280.011
280.02
280.029
280.036
280.043
280.049
280.055
280.061
280.067
280.073
280.078
280.084
280.089
280.095
280.1
280.105
280.11
280.115
280.119
280.124
280.128
280.132
280.136
280.14
280.144
280.148
279.989
280.003
280.014
280.024
280.032
280.039
280.045
280.052
280.058
280.064
280.069
280.075
280.081
280.086
280.092
280.097
280.102
280.107
280.111
280.116
280.12
280.125
280.129
280.133
280.137
280.141
280.144
280.148
284.155
284.352
283.996
283.356
282.617
281.897
281.264
280.749
280.357
280.08
279.9
279.796
279.75
279.742
279.76
279.791
279.828
279.865
279.899
279.93
279.955
279.976
284.079
284.21
283.816
283.165
282.435
281.739
281.136
280.652
280.289
280.035
279.874
279.785
279.748
279.747
279.767
279.8
279.837
279.874
279.908
279.937
279.962
279.982
284.019
284.063
283.623
282.961
282.246
281.576
281.006
280.555
280.221
279.993
279.851
279.775
279.748
279.752
279.776
279.81
279.847
279.883
279.916
279.944
279.968
279.987
284.013
283.92
283.421
282.747
282.047
281.409
280.874
280.458
280.155
279.952
279.829
279.767
279.749
279.759
279.786
279.821
279.858
279.893
279.925
279.952
279.974
279.992
284.03
283.771
283.204
282.521
281.842
281.238
280.742
280.362
280.091
279.913
279.81
279.761
279.752
279.767
279.796
279.832
279.868
279.903
279.933
279.959
279.98
279.998
284.012
283.594
282.968
282.281
281.628
281.064
280.61
280.268
280.03
279.877
279.792
279.757
279.756
279.776
279.807
279.843
279.879
279.913
279.942
279.966
279.986
280.003
283.914
283.374
282.708
282.029
281.41
280.889
280.479
280.177
279.971
279.844
279.778
279.755
279.761
279.786
279.819
279.855
279.891
279.922
279.95
279.973
279.992
280.008
283.733
283.109
282.425
281.768
281.19
280.717
280.352
280.091
279.917
279.815
279.766
279.755
279.768
279.796
279.831
279.867
279.902
279.932
279.959
279.98
279.998
280.013
283.479
282.808
282.128
281.505
280.974
280.55
280.232
280.01
279.868
279.789
279.757
279.757
279.777
279.808
279.844
279.879
279.913
279.942
279.967
279.987
280.004
280.018
283.174
282.485
281.826
281.246
280.766
280.393
280.121
279.937
279.825
279.768
279.751
279.761
279.786
279.82
279.856
279.892
279.923
279.951
279.975
279.994
280.009
280.022
282.837
282.153
281.529
280.997
280.571
280.249
280.022
279.874
279.789
279.753
279.749
279.767
279.797
279.833
279.869
279.904
279.934
279.96
279.982
280
280.015
280.027
282.484
281.824
281.244
280.766
280.393
280.12
279.934
279.82
279.761
279.742
279.75
279.775
279.809
279.846
279.882
279.915
279.944
279.969
279.989
280.006
280.02
280.031
282.136
281.511
280.98
280.556
280.235
280.008
279.861
279.776
279.739
279.736
279.754
279.785
279.822
279.859
279.895
279.927
279.954
279.977
279.996
280.012
280.024
280.035
281.804
281.221
280.741
280.369
280.098
279.913
279.8
279.743
279.725
279.735
279.761
279.797
279.835
279.873
279.907
279.938
279.964
279.985
280.003
280.017
280.029
280.039
281.498
280.96
280.531
280.208
279.982
279.836
279.753
279.718
279.717
279.738
279.771
279.81
279.849
279.886
279.92
279.948
279.972
279.992
280.009
280.022
280.033
280.042
281.221
280.729
280.348
280.072
279.887
279.774
279.718
279.703
279.715
279.744
279.782
279.823
279.863
279.899
279.931
279.958
279.981
279.999
280.014
280.026
280.037
280.045
280.977
280.529
280.195
279.961
279.811
279.727
279.694
279.694
279.718
279.754
279.795
279.837
279.876
279.912
279.942
279.967
279.988
280.005
280.019
280.031
280.04
280.048
280.765
280.361
280.068
279.871
279.752
279.693
279.678
279.692
279.724
279.765
279.809
279.851
279.89
279.923
279.952
279.976
279.995
280.011
280.024
280.034
280.043
280.051
280.588
280.223
279.966
279.801
279.709
279.671
279.671
279.695
279.733
279.777
279.822
279.865
279.902
279.934
279.961
279.983
280.001
280.016
280.028
280.038
280.046
280.054
280.443
280.112
279.887
279.749
279.678
279.657
279.669
279.701
279.744
279.791
279.836
279.877
279.914
279.944
279.97
279.99
280.007
280.02
280.031
280.041
280.049
280.056
280.327
280.026
279.827
279.712
279.659
279.651
279.672
279.71
279.756
279.804
279.849
279.89
279.924
279.953
279.977
279.996
280.012
280.024
280.035
280.043
280.051
280.058
280.237
279.96
279.784
279.686
279.648
279.65
279.678
279.721
279.769
279.817
279.861
279.901
279.934
279.961
279.984
280.002
280.016
280.028
280.037
280.046
280.053
280.06
280.168
279.913
279.754
279.671
279.643
279.653
279.687
279.732
279.781
279.829
279.873
279.911
279.942
279.968
279.989
280.006
280.02
280.031
280.04
280.048
280.055
280.062
280.119
279.879
279.735
279.663
279.644
279.66
279.696
279.743
279.792
279.84
279.883
279.919
279.95
279.974
279.994
280.01
280.023
280.033
280.042
280.05
280.057
280.063
280.086
279.858
279.724
279.66
279.647
279.667
279.706
279.754
279.803
279.85
279.891
279.927
279.956
279.979
279.998
280.013
280.025
280.035
280.044
280.051
280.058
280.065
280.061
279.845
279.719
279.662
279.653
279.675
279.716
279.764
279.813
279.859
279.899
279.933
279.961
279.984
280.002
280.016
280.027
280.037
280.045
280.052
280.059
280.066
280.047
279.838
279.718
279.665
279.66
279.684
279.725
279.773
279.821
279.866
279.905
279.939
279.966
279.987
280.004
280.018
280.029
280.038
280.046
280.054
280.06
280.067
280.04
279.835
279.72
279.67
279.666
279.692
279.733
279.78
279.828
279.872
279.911
279.943
279.969
279.99
280.006
280.02
280.03
280.039
280.047
280.054
280.061
280.068
280.035
279.835
279.722
279.675
279.673
279.698
279.74
279.787
279.834
279.877
279.915
279.946
279.972
279.992
280.008
280.021
280.031
280.04
280.048
280.055
280.062
280.069
280.034
279.836
279.726
279.68
279.678
279.704
279.745
279.792
279.839
279.881
279.918
279.949
279.974
279.994
280.009
280.022
280.032
280.041
280.049
280.056
280.063
280.069
280.034
279.838
279.729
279.683
279.682
279.708
279.749
279.796
279.842
279.884
279.92
279.951
279.975
279.995
280.01
280.023
280.033
280.041
280.049
280.056
280.063
280.07
280.036
279.84
279.731
279.686
279.685
279.711
279.752
279.798
279.844
279.886
279.922
279.952
279.976
279.996
280.011
280.023
280.033
280.042
280.049
280.056
280.063
280.07
280.037
279.841
279.732
279.687
279.686
279.712
279.753
279.799
279.845
279.887
279.923
279.952
279.977
279.996
280.011
280.023
280.033
280.042
280.05
280.057
280.063
280.07
279.993
280.007
280.018
280.027
280.035
280.042
280.048
280.055
280.06
280.066
280.072
280.078
280.083
280.088
280.094
280.099
280.104
280.108
280.113
280.117
280.122
280.126
280.13
280.134
280.137
280.141
280.145
280.148
279.998
280.011
280.022
280.03
280.038
280.045
280.051
280.057
280.063
280.069
280.075
280.08
280.085
280.091
280.096
280.101
280.106
280.11
280.115
280.119
280.123
280.127
280.131
280.134
280.138
280.141
280.145
280.148
280.003
280.015
280.025
280.034
280.041
280.048
280.054
280.06
280.066
280.072
280.077
280.083
280.088
280.093
280.098
280.103
280.107
280.112
280.116
280.12
280.124
280.128
280.132
280.135
280.138
280.142
280.145
280.148
280.007
280.019
280.029
280.037
280.044
280.051
280.057
280.063
280.069
280.074
280.08
280.085
280.09
280.095
280.1
280.105
280.109
280.114
280.118
280.122
280.125
280.129
280.132
280.136
280.139
280.142
280.145
280.148
280.012
280.023
280.032
280.04
280.048
280.054
280.06
280.066
280.071
280.077
280.082
280.088
280.093
280.098
280.102
280.107
280.111
280.115
280.119
280.123
280.127
280.13
280.133
280.137
280.14
280.143
280.146
280.149
280.016
280.027
280.036
280.044
280.051
280.057
280.063
280.069
280.074
280.08
280.085
280.09
280.095
280.1
280.105
280.109
280.113
280.117
280.121
280.125
280.128
280.131
280.134
280.137
280.14
280.143
280.146
280.149
280.02
280.031
280.039
280.047
280.054
280.06
280.066
280.071
280.077
280.082
280.088
280.093
280.097
280.102
280.107
280.111
280.115
280.119
280.122
280.126
280.129
280.132
280.135
280.138
280.141
280.144
280.146
280.149
280.025
280.035
280.043
280.05
280.057
280.063
280.069
280.074
280.08
280.085
280.09
280.095
280.1
280.104
280.109
280.113
280.117
280.121
280.124
280.127
280.13
280.133
280.136
280.139
280.141
280.144
280.146
280.149
280.029
280.038
280.046
280.053
280.06
280.066
280.071
280.077
280.082
280.088
280.093
280.097
280.102
280.107
280.111
280.115
280.119
280.122
280.126
280.129
280.132
280.134
280.137
280.14
280.142
280.144
280.147
280.149
280.033
280.042
280.049
280.056
280.062
280.068
280.074
280.08
280.085
280.09
280.095
280.1
280.104
280.109
280.113
280.117
280.12
280.124
280.127
280.13
280.133
280.135
280.138
280.14
280.143
280.145
280.147
280.149
280.037
280.045
280.052
280.059
280.065
280.071
280.077
280.082
280.088
280.093
280.098
280.102
280.107
280.111
280.115
280.119
280.122
280.125
280.128
280.131
280.134
280.136
280.139
280.141
280.143
280.145
280.147
280.149
280.04
280.048
280.055
280.062
280.068
280.074
280.079
280.085
280.09
280.095
280.1
280.105
280.109
280.113
280.117
280.121
280.124
280.127
280.13
280.133
280.135
280.137
280.14
280.142
280.144
280.146
280.147
280.149
280.044
280.051
280.058
280.065
280.071
280.076
280.082
280.087
280.093
280.098
280.102
280.107
280.111
280.115
280.119
280.122
280.126
280.129
280.131
280.134
280.136
280.138
280.14
280.142
280.144
280.146
280.148
280.149
280.047
280.054
280.061
280.067
280.073
280.079
280.085
280.09
280.095
280.1
280.105
280.109
280.113
280.117
280.121
280.124
280.127
280.13
280.133
280.135
280.137
280.139
280.141
280.143
280.145
280.146
280.148
280.149
280.05
280.057
280.064
280.07
280.076
280.082
280.087
280.092
280.097
280.102
280.107
280.111
280.115
280.119
280.123
280.126
280.129
280.132
280.134
280.136
280.138
280.14
280.142
280.144
280.145
280.147
280.148
280.149
280.053
280.06
280.066
280.072
280.078
280.084
280.089
280.095
280.1
280.104
280.109
280.113
280.117
280.121
280.124
280.127
280.13
280.133
280.135
280.137
280.139
280.141
280.143
280.144
280.146
280.147
280.148
280.149
280.056
280.062
280.069
280.075
280.081
280.086
280.092
280.097
280.102
280.107
280.111
280.115
280.119
280.123
280.126
280.129
280.132
280.134
280.137
280.139
280.14
280.142
280.144
280.145
280.146
280.147
280.148
280.149
280.058
280.065
280.071
280.077
280.083
280.088
280.094
280.099
280.104
280.109
280.113
280.117
280.121
280.124
280.128
280.131
280.133
280.136
280.138
280.14
280.141
280.143
280.144
280.145
280.147
280.148
280.149
280.15
280.061
280.067
280.073
280.079
280.085
280.091
280.096
280.101
280.106
280.111
280.115
280.119
280.123
280.126
280.129
280.132
280.135
280.137
280.139
280.141
280.142
280.144
280.145
280.146
280.147
280.148
280.149
280.15
280.063
280.069
280.075
280.081
280.087
280.093
280.098
280.103
280.108
280.113
280.117
280.121
280.124
280.128
280.131
280.133
280.136
280.138
280.14
280.142
280.143
280.144
280.145
280.146
280.147
280.148
280.149
280.15
280.065
280.071
280.077
280.083
280.089
280.094
280.1
280.105
280.11
280.114
280.119
280.122
280.126
280.129
280.132
280.135
280.137
280.139
280.141
280.142
280.144
280.145
280.146
280.147
280.148
280.148
280.149
280.15
280.067
280.073
280.079
280.085
280.091
280.096
280.102
280.107
280.111
280.116
280.12
280.124
280.127
280.131
280.133
280.136
280.138
280.14
280.142
280.143
280.145
280.146
280.147
280.147
280.148
280.149
280.149
280.15
280.068
280.075
280.081
280.087
280.092
280.098
280.103
280.108
280.113
280.118
280.122
280.125
280.129
280.132
280.135
280.137
280.139
280.141
280.143
280.144
280.145
280.146
280.147
280.148
280.148
280.149
280.149
280.15
280.07
280.076
280.082
280.088
280.094
280.099
280.105
280.11
280.115
280.119
280.123
280.127
280.13
280.133
280.136
280.138
280.14
280.142
280.143
280.145
280.146
280.147
280.148
280.148
280.149
280.149
280.15
280.15
280.071
280.077
280.084
280.09
280.095
280.101
280.106
280.111
280.116
280.12
280.124
280.128
280.131
280.134
280.137
280.139
280.141
280.143
280.144
280.145
280.146
280.147
280.148
280.149
280.149
280.149
280.15
280.15
280.072
280.079
280.085
280.091
280.097
280.102
280.107
280.112
280.117
280.121
280.125
280.129
280.132
280.135
280.138
280.14
280.142
280.143
280.145
280.146
280.147
280.148
280.148
280.149
280.149
280.15
280.15
280.15
280.073
280.08
280.086
280.092
280.098
280.103
280.109
280.113
280.118
280.122
280.126
280.13
280.133
280.136
280.138
280.141
280.142
280.144
280.145
280.146
280.147
280.148
280.149
280.149
280.149
280.15
280.15
280.15
280.074
280.081
280.087
280.093
280.099
280.104
280.109
280.114
280.119
280.123
280.127
280.131
280.134
280.137
280.139
280.141
280.143
280.145
280.146
280.147
280.148
280.148
280.149
280.149
280.15
280.15
280.15
280.15
280.075
280.081
280.088
280.094
280.099
280.105
280.11
280.115
280.12
280.124
280.128
280.131
280.134
280.137
280.14
280.142
280.143
280.145
280.146
280.147
280.148
280.149
280.149
280.15
280.15
280.15
280.15
280.15
280.076
280.082
280.088
280.094
280.1
280.106
280.111
280.116
280.12
280.125
280.128
280.132
280.135
280.138
280.14
280.142
280.144
280.145
280.147
280.148
280.148
280.149
280.149
280.15
280.15
280.15
280.15
280.15
280.076
280.082
280.089
280.095
280.101
280.106
280.111
280.116
280.121
280.125
280.129
280.132
280.135
280.138
280.14
280.142
280.144
280.146
280.147
280.148
280.149
280.149
280.15
280.15
280.15
280.15
280.15
280.15
280.076
280.083
280.089
280.095
280.101
280.106
280.112
280.117
280.121
280.125
280.129
280.132
280.136
280.138
280.141
280.143
280.144
280.146
280.147
280.148
280.149
280.149
280.15
280.15
280.15
280.15
280.15
280.15
280.076
280.083
280.089
280.095
280.101
280.107
280.112
280.117
280.121
280.125
280.129
280.133
280.136
280.138
280.141
280.143
280.144
280.146
280.147
280.148
280.149
280.149
280.15
280.15
280.15
280.15
280.15
280.15
279.975
279.954
279.928
279.897
279.862
279.824
279.787
279.756
279.739
279.746
279.794
279.899
280.081
280.362
280.758
281.279
281.918
282.643
283.387
284.029
284.384
284.183
279.98
279.96
279.935
279.905
279.871
279.834
279.796
279.764
279.743
279.745
279.783
279.874
280.038
280.296
280.665
281.157
281.768
282.472
283.208
283.861
284.252
284.11
279.985
279.966
279.942
279.913
279.88
279.844
279.806
279.772
279.748
279.744
279.773
279.851
279.998
280.232
280.573
281.034
281.615
282.294
283.018
283.682
284.115
284.052
279.991
279.972
279.949
279.922
279.89
279.854
279.817
279.782
279.755
279.746
279.766
279.831
279.959
280.169
280.482
280.91
281.457
282.109
282.818
283.495
283.984
284.046
279.996
279.978
279.957
279.93
279.899
279.865
279.828
279.792
279.763
279.749
279.76
279.813
279.922
280.109
280.391
280.785
281.296
281.916
282.608
283.296
283.849
284.064
280.001
279.984
279.964
279.939
279.909
279.875
279.839
279.803
279.772
279.753
279.757
279.796
279.888
280.05
280.301
280.659
281.132
281.716
282.385
283.079
283.693
284.061
280.006
279.99
279.971
279.947
279.919
279.886
279.851
279.814
279.781
279.758
279.755
279.782
279.856
279.993
280.214
280.533
280.965
281.509
282.149
282.839
283.497
283.993
280.011
279.996
279.978
279.955
279.929
279.897
279.862
279.826
279.792
279.765
279.754
279.77
279.827
279.94
280.129
280.41
280.798
281.298
281.901
282.575
283.259
283.849
280.016
280.002
279.985
279.964
279.938
279.908
279.874
279.838
279.803
279.773
279.756
279.761
279.801
279.891
280.049
280.292
280.635
281.087
281.646
282.292
282.979
283.628
280.02
280.007
279.991
279.971
279.947
279.919
279.886
279.851
279.815
279.782
279.759
279.755
279.779
279.848
279.975
280.18
280.478
280.88
281.39
281.997
282.67
283.348
280.025
280.013
279.998
279.979
279.956
279.93
279.898
279.864
279.827
279.793
279.765
279.751
279.762
279.81
279.909
280.077
280.33
280.682
281.14
281.701
282.346
283.031
280.029
280.018
280.004
279.986
279.965
279.94
279.91
279.877
279.84
279.804
279.772
279.751
279.749
279.778
279.852
279.985
280.196
280.497
280.902
281.412
282.017
282.686
280.033
280.022
280.009
279.993
279.974
279.95
279.922
279.889
279.853
279.816
279.781
279.754
279.741
279.754
279.804
279.906
280.076
280.33
280.681
281.138
281.697
282.339
280.037
280.027
280.015
280
279.982
279.959
279.933
279.902
279.867
279.829
279.792
279.76
279.738
279.736
279.765
279.838
279.972
280.181
280.482
280.885
281.395
282.003
280.041
280.031
280.02
280.006
279.989
279.968
279.943
279.914
279.88
279.843
279.804
279.768
279.739
279.725
279.736
279.784
279.884
280.053
280.305
280.657
281.115
281.68
280.044
280.035
280.024
280.012
279.996
279.977
279.954
279.926
279.893
279.857
279.817
279.778
279.743
279.719
279.715
279.741
279.813
279.944
280.153
280.455
280.862
281.379
280.047
280.039
280.029
280.017
280.002
279.985
279.963
279.937
279.906
279.87
279.831
279.79
279.751
279.719
279.702
279.71
279.757
279.856
280.025
280.281
280.639
281.109
280.05
280.042
280.033
280.022
280.008
279.992
279.972
279.947
279.918
279.884
279.845
279.803
279.761
279.723
279.696
279.689
279.714
279.786
279.921
280.136
280.449
280.871
280.053
280.045
280.036
280.026
280.014
279.998
279.98
279.957
279.929
279.896
279.858
279.816
279.772
279.73
279.695
279.676
279.684
279.732
279.837
280.017
280.29
280.673
280.055
280.048
280.039
280.03
280.018
280.004
279.987
279.966
279.94
279.908
279.871
279.83
279.785
279.74
279.699
279.671
279.665
279.694
279.774
279.923
280.161
280.505
280.057
280.05
280.042
280.033
280.022
280.01
279.994
279.974
279.949
279.919
279.884
279.843
279.798
279.751
279.706
279.671
279.654
279.667
279.727
279.851
280.059
280.37
280.059
280.052
280.045
280.036
280.026
280.014
279.999
279.981
279.958
279.93
279.896
279.856
279.811
279.763
279.716
279.675
279.65
279.651
279.695
279.798
279.981
280.264
280.061
280.054
280.047
280.039
280.029
280.018
280.004
279.987
279.965
279.939
279.906
279.867
279.823
279.775
279.726
279.682
279.651
279.643
279.674
279.761
279.924
280.186
280.063
280.056
280.049
280.041
280.032
280.021
280.008
279.992
279.972
279.946
279.915
279.878
279.835
279.787
279.738
279.691
279.655
279.641
279.662
279.737
279.885
280.128
280.064
280.058
280.051
280.043
280.034
280.024
280.012
279.996
279.977
279.953
279.924
279.888
279.845
279.798
279.749
279.701
279.662
279.643
279.658
279.722
279.858
280.087
280.065
280.059
280.052
280.045
280.036
280.026
280.015
280
279.982
279.959
279.931
279.896
279.855
279.809
279.759
279.711
279.671
279.648
279.658
279.715
279.842
280.06
280.067
280.06
280.053
280.046
280.038
280.028
280.017
280.003
279.986
279.964
279.936
279.903
279.863
279.818
279.769
279.72
279.679
279.655
279.661
279.714
279.834
280.044
280.068
280.061
280.054
280.047
280.039
280.03
280.019
280.006
279.989
279.968
279.941
279.909
279.87
279.825
279.777
279.729
279.688
279.662
279.666
279.715
279.831
280.035
280.068
280.062
280.055
280.048
280.04
280.031
280.021
280.008
279.991
279.971
279.945
279.913
279.875
279.832
279.784
279.737
279.695
279.669
279.671
279.719
279.832
280.033
280.069
280.062
280.056
280.048
280.041
280.032
280.022
280.009
279.993
279.973
279.948
279.917
279.88
279.837
279.79
279.743
279.702
279.675
279.677
279.723
279.833
280.031
280.069
280.063
280.056
280.049
280.041
280.033
280.022
280.01
279.994
279.975
279.95
279.92
279.883
279.841
279.794
279.748
279.707
279.68
279.681
279.727
279.836
280.032
280.07
280.063
280.056
280.049
280.042
280.033
280.023
280.011
279.995
279.976
279.952
279.921
279.885
279.843
279.797
279.751
279.71
279.684
279.685
279.73
279.839
280.035
280.07
280.063
280.057
280.049
280.042
280.033
280.023
280.011
279.996
279.977
279.952
279.922
279.886
279.845
279.799
279.753
279.712
279.686
279.687
279.732
279.841
280.037
280.148
280.144
280.141
280.137
280.133
280.129
280.125
280.121
280.117
280.112
280.108
280.103
280.098
280.093
280.087
280.082
280.076
280.071
280.065
280.059
280.053
280.047
280.041
280.034
280.026
280.017
280.006
279.992
280.148
280.145
280.141
280.138
280.134
280.13
280.126
280.122
280.118
280.114
280.109
280.105
280.1
280.095
280.09
280.084
280.079
280.073
280.068
280.062
280.056
280.05
280.044
280.037
280.029
280.02
280.01
279.996
280.148
280.145
280.142
280.138
280.135
280.131
280.127
280.124
280.12
280.115
280.111
280.107
280.102
280.097
280.092
280.087
280.082
280.076
280.07
280.065
280.059
280.053
280.047
280.04
280.033
280.024
280.014
280.001
280.148
280.145
280.142
280.139
280.136
280.132
280.129
280.125
280.121
280.117
280.113
280.109
280.104
280.099
280.094
280.089
280.084
280.079
280.073
280.068
280.062
280.056
280.05
280.043
280.036
280.028
280.018
280.006
280.149
280.146
280.142
280.139
280.136
280.133
280.13
280.126
280.122
280.119
280.115
280.11
280.106
280.101
280.097
280.092
280.087
280.081
280.076
280.07
280.065
280.059
280.053
280.046
280.039
280.031
280.022
280.01
280.149
280.146
280.143
280.14
280.137
280.134
280.131
280.127
280.124
280.12
280.116
280.112
280.108
280.104
280.099
280.094
280.089
280.084
280.079
280.073
280.067
280.062
280.056
280.049
280.042
280.035
280.025
280.015
280.149
280.146
280.143
280.141
280.138
280.135
280.132
280.129
280.125
280.122
280.118
280.114
280.11
280.106
280.101
280.096
280.092
280.086
280.081
280.076
280.07
280.065
280.059
280.052
280.046
280.038
280.029
280.019
280.149
280.146
280.144
280.141
280.139
280.136
280.133
280.13
280.127
280.123
280.12
280.116
280.112
280.108
280.103
280.099
280.094
280.089
280.084
280.078
280.073
280.067
280.062
280.055
280.049
280.041
280.033
280.023
280.149
280.147
280.144
280.142
280.139
280.137
280.134
280.131
280.128
280.125
280.121
280.118
280.114
280.11
280.106
280.101
280.096
280.092
280.086
280.081
280.076
280.07
280.064
280.058
280.052
280.045
280.037
280.027
280.149
280.147
280.145
280.142
280.14
280.138
280.135
280.132
280.129
280.126
280.123
280.12
280.116
280.112
280.108
280.103
280.099
280.094
280.089
280.084
280.078
280.073
280.067
280.061
280.055
280.048
280.04
280.031
280.149
280.147
280.145
280.143
280.141
280.138
280.136
280.133
280.131
280.128
280.125
280.121
280.118
280.114
280.11
280.106
280.101
280.097
280.092
280.086
280.081
280.076
280.07
280.064
280.058
280.051
280.044
280.035
280.149
280.147
280.145
280.143
280.141
280.139
280.137
280.135
280.132
280.129
280.126
280.123
280.12
280.116
280.112
280.108
280.104
280.099
280.094
280.089
280.084
280.078
280.073
280.067
280.061
280.054
280.047
280.039
280.149
280.147
280.146
280.144
280.142
280.14
280.138
280.136
280.133
280.131
280.128
280.125
280.122
280.118
280.114
280.11
280.106
280.101
280.097
280.092
280.086
280.081
280.075
280.07
280.064
280.057
280.05
280.042
280.149
280.148
280.146
280.144
280.143
280.141
280.139
280.137
280.135
280.132
280.129
280.127
280.123
280.12
280.116
280.112
280.108
280.104
280.099
280.094
280.089
280.084
280.078
280.072
280.066
280.06
280.053
280.046
280.149
280.148
280.146
280.145
280.143
280.142
280.14
280.138
280.136
280.133
280.131
280.128
280.125
280.122
280.118
280.114
280.11
280.106
280.101
280.096
280.091
280.086
280.081
280.075
280.069
280.063
280.056
280.049
280.149
280.148
280.147
280.145
280.144
280.142
280.141
280.139
280.137
280.135
280.132
280.13
280.127
280.124
280.12
280.116
280.112
280.108
280.104
280.099
280.094
280.088
280.083
280.077
280.071
280.065
280.059
280.052
280.149
280.148
280.147
280.146
280.145
280.143
280.142
280.14
280.138
280.136
280.134
280.131
280.128
280.125
280.122
280.118
280.114
280.11
280.106
280.101
280.096
280.091
280.085
280.08
280.074
280.068
280.061
280.055
280.15
280.149
280.147
280.146
280.145
280.144
280.142
280.141
280.139
280.137
280.135
280.133
280.13
280.127
280.124
280.12
280.116
280.112
280.108
280.103
280.098
280.093
280.088
280.082
280.076
280.07
280.064
280.057
280.15
280.149
280.148
280.147
280.146
280.145
280.143
280.142
280.14
280.138
280.136
280.134
280.131
280.129
280.125
280.122
280.118
280.114
280.11
280.105
280.1
280.095
280.09
280.084
280.078
280.072
280.066
280.06
280.15
280.149
280.148
280.147
280.146
280.145
280.144
280.143
280.141
280.139
280.137
280.135
280.133
280.13
280.127
280.124
280.12
280.116
280.112
280.107
280.102
280.097
280.092
280.086
280.08
280.074
280.068
280.062
280.15
280.149
280.148
280.148
280.147
280.146
280.145
280.144
280.142
280.14
280.139
280.137
280.134
280.132
280.129
280.125
280.122
280.118
280.114
280.109
280.104
280.099
280.094
280.088
280.082
280.076
280.07
280.064
280.15
280.149
280.149
280.148
280.147
280.146
280.145
280.144
280.143
280.141
280.14
280.138
280.135
280.133
280.13
280.127
280.123
280.119
280.115
280.111
280.106
280.101
280.096
280.09
280.084
280.078
280.072
280.066
280.15
280.149
280.149
280.148
280.148
280.147
280.146
280.145
280.144
280.142
280.141
280.139
280.137
280.134
280.131
280.128
280.125
280.121
280.117
280.112
280.108
280.103
280.097
280.092
280.086
280.08
280.074
280.068
280.15
280.149
280.149
280.149
280.148
280.147
280.147
280.146
280.144
280.143
280.142
280.14
280.138
280.135
280.133
280.129
280.126
280.122
280.118
280.114
280.109
280.104
280.099
280.093
280.088
280.082
280.075
280.069
280.15
280.15
280.149
280.149
280.148
280.148
280.147
280.146
280.145
280.144
280.142
280.141
280.139
280.136
280.134
280.131
280.127
280.124
280.12
280.115
280.111
280.106
280.1
280.095
280.089
280.083
280.077
280.071
280.15
280.15
280.149
280.149
280.149
280.148
280.148
280.147
280.146
280.145
280.143
280.141
280.139
280.137
280.135
280.132
280.128
280.125
280.121
280.117
280.112
280.107
280.102
280.096
280.09
280.084
280.078
280.072
280.15
280.15
280.15
280.149
280.149
280.149
280.148
280.147
280.146
280.145
280.144
280.142
280.14
280.138
280.136
280.133
280.129
280.126
280.122
280.118
280.113
280.108
280.103
280.097
280.091
280.085
280.079
280.073
280.15
280.15
280.15
280.15
280.149
280.149
280.148
280.148
280.147
280.146
280.144
280.143
280.141
280.139
280.136
280.133
280.13
280.127
280.123
280.119
280.114
280.109
280.104
280.098
280.092
280.086
280.08
280.074
280.15
280.15
280.15
280.15
280.149
280.149
280.149
280.148
280.147
280.146
280.145
280.143
280.141
280.139
280.137
280.134
280.131
280.128
280.124
280.119
280.115
280.11
280.105
280.099
280.093
280.087
280.081
280.075
280.15
280.15
280.15
280.15
280.15
280.149
280.149
280.148
280.147
280.146
280.145
280.144
280.142
280.14
280.137
280.135
280.132
280.128
280.124
280.12
280.116
280.111
280.105
280.1
280.094
280.088
280.082
280.075
280.15
280.15
280.15
280.15
280.15
280.149
280.149
280.148
280.148
280.147
280.145
280.144
280.142
280.14
280.138
280.135
280.132
280.129
280.125
280.121
280.116
280.111
280.106
280.1
280.095
280.088
280.082
280.076
280.15
280.15
280.15
280.15
280.15
280.15
280.149
280.149
280.148
280.147
280.146
280.144
280.143
280.14
280.138
280.135
280.132
280.129
280.125
280.121
280.116
280.112
280.106
280.101
280.095
280.089
280.083
280.076
280.15
280.15
280.15
280.15
280.15
280.15
280.149
280.149
280.148
280.147
280.146
280.144
280.143
280.141
280.138
280.136
280.133
280.129
280.125
280.121
280.117
280.112
280.107
280.101
280.095
280.089
280.083
280.076
282.089
282.953
283.63
284.045
284.22
284.24
283.723
284.07
284.353
284.513
284.549
284.493
284.206
284.296
284.355
284.355
284.292
284.178
283.995
283.958
283.903
283.817
283.699
283.553
283.414
283.324
283.219
283.098
282.959
282.806
282.688
282.582
282.466
282.34
282.205
282.064
281.958
281.859
281.751
281.638
281.52
281.4
281.307
281.223
281.134
281.042
280.947
280.852
280.773
280.709
280.64
280.57
280.5
280.43
280.367
280.32
280.272
280.223
280.174
280.127
280.078
280.048
280.017
279.985
279.955
279.926
279.891
279.874
279.856
279.838
279.822
279.807
279.784
279.776
279.768
279.761
279.755
279.75
279.737
279.735
279.734
279.733
279.734
279.736
279.729
279.732
279.735
279.739
279.744
279.749
279.747
279.752
279.758
279.764
279.771
279.779
279.779
279.785
279.792
279.799
279.807
279.816
279.817
279.823
279.83
279.838
279.845
279.854
279.854
279.861
279.867
279.874
279.882
279.889
279.889
279.895
279.901
279.907
279.914
279.921
279.919
279.925
279.93
279.936
279.942
279.948
279.945
279.949
279.954
279.959
279.964
279.97
279.987
280.001
280.013
280.022
280.031
280.038
280.044
280.051
280.057
280.062
280.068
280.074
280.08
280.085
280.091
280.096
280.101
280.106
280.111
280.115
280.12
280.124
280.128
280.132
280.136
280.14
280.144
280.148
279.983
279.997
280.009
280.019
280.027
280.035
280.041
280.048
280.054
280.06
280.066
280.072
280.077
280.083
280.088
280.094
280.099
280.104
280.109
280.114
280.119
280.123
280.127
280.132
280.136
280.14
280.144
280.148
279.978
279.993
280.006
280.016
280.024
280.032
280.038
280.045
280.051
280.057
280.063
280.069
280.075
280.081
280.086
280.092
280.097
280.103
280.108
280.113
280.117
280.122
280.126
280.131
280.135
280.14
280.144
280.148
279.974
279.989
280.002
280.012
280.021
280.029
280.036
280.042
280.048
280.054
280.061
280.067
280.073
280.078
280.084
280.09
280.095
280.101
280.106
280.111
280.116
280.121
280.126
280.13
280.135
280.139
280.143
280.148
279.969
279.986
279.999
280.009
280.018
280.026
280.033
280.039
280.046
280.052
280.058
280.064
280.07
280.076
280.082
280.088
280.094
280.099
280.105
280.11
280.115
280.12
280.125
280.129
280.134
280.139
280.143
280.148
279.965
279.982
279.995
280.006
280.015
280.023
280.03
280.037
280.043
280.049
280.056
280.062
280.068
280.074
280.08
280.086
280.092
280.097
280.103
280.108
280.114
280.119
280.124
280.129
280.133
280.138
280.143
280.148
281.261
281.261
281.261
281.261
281.261
281.261
281.261
281.261
281.261
281.261
281.261
281.261
281.261
281.261
281.261
281.261
281.261
281.261
281.261
281.261
281.262
281.262
281.262
281.262
281.262
281.262
281.262
281.262
281.262
281.261
281.26
281.258
281.256
281.252
281.247
281.241
281.235
281.236
281.267
281.419
283.423
283.423
283.423
283.423
283.423
283.423
283.423
283.423
283.423
283.423
283.423
283.423
283.423
283.423
283.424
283.424
283.424
283.424
283.424
283.424
283.424
283.425
283.425
283.425
283.426
283.426
283.426
283.426
283.425
283.423
283.42
283.415
283.408
283.397
283.382
283.364
283.344
283.331
283.349
283.45
284.305
284.305
284.305
284.305
284.305
284.306
284.306
284.306
284.306
284.306
284.306
284.306
284.306
284.306
284.307
284.307
284.307
284.307
284.308
284.308
284.308
284.309
284.309
284.31
284.31
284.311
284.311
284.311
284.31
284.307
284.303
284.296
284.284
284.268
284.245
284.215
284.18
284.146
284.124
284.138
284.341
284.341
284.341
284.342
284.342
284.342
284.342
284.342
284.342
284.342
284.342
284.343
284.343
284.343
284.343
284.344
284.344
284.344
284.345
284.345
284.346
284.347
284.347
284.348
284.349
284.349
284.35
284.35
284.349
284.346
284.341
284.332
284.318
284.298
284.27
284.232
284.186
284.132
284.078
284.031
283.877
283.877
283.877
283.877
283.877
283.877
283.877
283.877
283.877
283.878
283.878
283.878
283.878
283.879
283.879
283.88
283.88
283.88
283.881
283.882
283.882
283.883
283.884
283.885
283.886
283.887
283.888
283.888
283.887
283.884
283.879
283.87
283.855
283.834
283.804
283.763
283.711
283.647
283.575
283.497
283.168
283.168
283.168
283.168
283.168
283.168
283.168
283.169
283.169
283.169
283.169
283.17
283.17
283.17
283.171
283.171
283.172
283.173
283.173
283.174
283.175
283.176
283.177
283.178
283.18
283.181
283.182
283.182
283.182
283.179
283.175
283.166
283.152
283.132
283.102
283.062
283.011
282.947
282.871
282.784
282.392
282.392
282.392
282.392
282.393
282.393
282.393
282.393
282.393
282.394
282.394
282.395
282.395
282.395
282.396
282.396
282.397
282.398
282.398
282.399
282.4
282.402
282.403
282.404
282.406
282.407
282.409
282.41
282.41
282.408
282.404
282.397
282.385
282.367
282.341
282.305
282.259
282.2
282.13
282.049
281.661
281.661
281.661
281.661
281.662
281.662
281.662
281.662
281.663
281.663
281.663
281.664
281.664
281.665
281.665
281.666
281.667
281.667
281.668
281.669
281.67
281.671
281.673
281.675
281.676
281.678
281.68
281.681
281.682
281.681
281.679
281.674
281.664
281.65
281.628
281.599
281.56
281.511
281.452
281.384
281.035
281.035
281.035
281.035
281.036
281.036
281.036
281.036
281.037
281.037
281.038
281.038
281.039
281.039
281.04
281.04
281.041
281.042
281.043
281.044
281.045
281.046
281.048
281.05
281.052
281.054
281.056
281.057
281.059
281.059
281.058
281.055
281.049
281.038
281.022
280.999
280.97
280.932
280.886
280.833
280.539
280.539
280.539
280.539
280.539
280.539
280.54
280.54
280.54
280.541
280.541
280.542
280.542
280.543
280.544
280.544
280.545
280.546
280.547
280.548
280.549
280.551
280.552
280.554
280.556
280.558
280.561
280.563
280.565
280.566
280.567
280.565
280.562
280.555
280.544
280.528
280.507
280.48
280.448
280.409
280.172
280.172
280.172
280.172
280.173
280.173
280.173
280.174
280.174
280.174
280.175
280.175
280.176
280.177
280.177
280.178
280.179
280.18
280.181
280.182
280.183
280.185
280.186
280.188
280.19
280.193
280.195
280.198
280.2
280.202
280.204
280.204
280.203
280.2
280.194
280.184
280.171
280.153
280.132
280.107
279.922
279.922
279.922
279.922
279.922
279.923
279.923
279.923
279.924
279.924
279.925
279.925
279.926
279.927
279.927
279.928
279.929
279.93
279.931
279.932
279.934
279.935
279.937
279.939
279.941
279.943
279.946
279.949
279.951
279.954
279.957
279.958
279.959
279.959
279.956
279.952
279.944
279.935
279.922
279.908
279.767
279.768
279.768
279.768
279.768
279.768
279.769
279.769
279.769
279.77
279.77
279.771
279.772
279.772
279.773
279.774
279.775
279.776
279.777
279.778
279.78
279.781
279.783
279.785
279.787
279.789
279.792
279.795
279.798
279.801
279.804
279.807
279.809
279.811
279.811
279.81
279.808
279.804
279.799
279.792
279.687
279.687
279.687
279.687
279.687
279.687
279.688
279.688
279.689
279.689
279.69
279.69
279.691
279.692
279.693
279.693
279.694
279.695
279.697
279.698
279.699
279.701
279.702
279.704
279.706
279.709
279.711
279.714
279.718
279.721
279.724
279.728
279.731
279.734
279.737
279.738
279.739
279.74
279.739
279.738
279.658
279.659
279.659
279.659
279.659
279.659
279.66
279.66
279.661
279.661
279.662
279.662
279.663
279.664
279.665
279.666
279.667
279.668
279.669
279.67
279.671
279.673
279.675
279.677
279.679
279.681
279.684
279.686
279.69
279.693
279.697
279.701
279.704
279.708
279.712
279.715
279.719
279.722
279.724
279.727
279.665
279.665
279.665
279.666
279.666
279.666
279.666
279.667
279.667
279.668
279.669
279.669
279.67
279.671
279.672
279.673
279.674
279.675
279.676
279.677
279.678
279.68
279.682
279.684
279.686
279.688
279.69
279.693
279.696
279.7
279.703
279.707
279.711
279.716
279.72
279.724
279.729
279.733
279.738
279.742
279.692
279.693
279.693
279.693
279.693
279.693
279.694
279.694
279.695
279.695
279.696
279.697
279.697
279.698
279.699
279.7
279.701
279.702
279.703
279.705
279.706
279.708
279.709
279.711
279.713
279.715
279.718
279.72
279.723
279.727
279.73
279.734
279.738
279.743
279.747
279.752
279.757
279.762
279.768
279.773
279.73
279.73
279.73
279.73
279.731
279.731
279.731
279.732
279.732
279.733
279.733
279.734
279.735
279.736
279.737
279.738
279.739
279.74
279.741
279.742
279.744
279.745
279.747
279.749
279.751
279.753
279.755
279.758
279.761
279.764
279.767
279.771
279.775
279.779
279.784
279.788
279.794
279.799
279.804
279.81
279.77
279.77
279.77
279.771
279.771
279.771
279.772
279.772
279.773
279.773
279.774
279.775
279.775
279.776
279.777
279.778
279.779
279.78
279.782
279.783
279.784
279.786
279.788
279.789
279.791
279.793
279.796
279.798
279.801
279.804
279.807
279.81
279.814
279.818
279.822
279.827
279.832
279.837
279.843
279.848
279.809
279.809
279.809
279.809
279.809
279.81
279.81
279.811
279.811
279.812
279.812
279.813
279.814
279.815
279.816
279.817
279.818
279.819
279.82
279.822
279.823
279.825
279.826
279.828
279.83
279.832
279.834
279.837
279.839
279.842
279.845
279.848
279.852
279.855
279.859
279.864
279.868
279.873
279.878
279.883
279.843
279.843
279.843
279.844
279.844
279.844
279.845
279.845
279.846
279.846
279.847
279.848
279.849
279.849
279.85
279.852
279.853
279.854
279.855
279.856
279.858
279.859
279.861
279.863
279.865
279.867
279.869
279.871
279.873
279.876
279.879
279.882
279.885
279.888
279.892
279.896
279.9
279.905
279.909
279.914
279.872
279.872
279.873
279.873
279.873
279.873
279.874
279.874
279.875
279.876
279.876
279.877
279.878
279.879
279.88
279.881
279.882
279.883
279.885
279.886
279.887
279.889
279.89
279.892
279.894
279.896
279.898
279.9
279.902
279.905
279.908
279.91
279.913
279.917
279.92
279.924
279.927
279.931
279.936
279.94
279.961
279.978
279.992
280.003
280.012
280.02
280.027
280.034
280.04
280.047
280.053
280.059
280.066
280.072
280.078
280.084
280.09
280.096
280.101
280.107
280.112
280.118
280.123
280.128
280.133
280.138
280.143
280.148
279.957
279.975
279.988
280
280.009
280.017
280.025
280.031
280.038
280.044
280.051
280.057
280.063
280.07
280.076
280.082
280.088
280.094
280.1
280.106
280.111
280.117
280.122
280.127
280.132
280.137
280.142
280.147
279.953
279.971
279.985
279.997
280.006
280.015
280.022
280.029
280.035
280.042
280.048
280.055
280.061
280.068
280.074
280.08
280.087
280.093
280.099
280.104
280.11
280.116
280.121
280.127
280.132
280.137
280.142
280.147
279.95
279.968
279.982
279.994
280.004
280.012
280.019
280.026
280.033
280.04
280.046
280.053
280.059
280.066
280.072
280.079
280.085
280.091
280.097
280.103
280.109
280.115
280.12
280.126
280.131
280.137
280.142
280.147
279.946
279.965
279.979
279.991
280.001
280.009
280.017
280.024
280.031
280.037
280.044
280.05
280.057
280.064
280.07
280.077
280.083
280.09
280.096
280.102
280.108
280.114
280.119
280.125
280.131
280.136
280.142
280.147
279.943
279.961
279.976
279.988
279.998
280.007
280.014
280.021
280.028
280.035
280.042
280.048
280.055
280.062
280.068
280.075
280.082
280.088
280.094
280.101
280.107
280.113
280.119
280.125
280.13
280.136
280.142
280.147
279.94
279.959
279.974
279.986
279.996
280.004
280.012
280.019
280.026
280.033
280.039
280.046
280.053
280.06
280.067
280.073
280.08
280.087
280.093
280.099
280.106
280.112
280.118
280.124
280.13
280.136
280.141
280.147
279.937
279.956
279.971
279.983
279.993
280.002
280.01
280.017
280.024
280.031
280.037
280.044
280.051
280.058
280.065
280.072
280.079
280.085
280.092
280.098
280.105
280.111
280.117
280.123
280.129
280.135
280.141
280.147
279.934
279.953
279.968
279.981
279.991
279.999
280.007
280.015
280.022
280.028
280.035
280.042
280.049
280.056
280.063
280.07
280.077
280.084
280.091
280.097
280.104
280.11
280.116
280.123
280.129
280.135
280.141
280.147
279.931
279.951
279.966
279.978
279.988
279.997
280.005
280.012
280.019
280.026
280.033
280.04
280.047
280.055
280.062
280.069
280.076
280.083
280.089
280.096
280.103
280.109
280.116
280.122
280.128
280.135
280.141
280.147
279.929
279.948
279.964
279.976
279.986
279.995
280.003
280.01
280.017
280.024
280.031
280.039
280.046
280.053
280.06
280.067
280.074
280.081
280.088
280.095
280.102
280.108
280.115
280.121
280.128
280.134
280.141
280.147
279.926
279.946
279.961
279.974
279.984
279.993
280.001
280.008
280.015
280.022
280.03
280.037
280.044
280.051
280.058
280.066
280.073
280.08
280.087
280.094
280.101
280.108
280.114
280.121
280.127
280.134
280.14
280.147
279.924
279.944
279.959
279.972
279.982
279.991
279.999
280.006
280.014
280.021
280.028
280.035
280.042
280.05
280.057
280.064
280.072
280.079
280.086
280.093
280.1
280.107
280.114
280.12
280.127
280.134
280.14
280.147
279.922
279.942
279.957
279.97
279.98
279.989
279.997
280.004
280.012
280.019
280.026
280.033
280.041
280.048
280.056
280.063
280.07
280.078
280.085
280.092
280.099
280.106
280.113
280.12
280.127
280.133
280.14
280.147
279.92
279.94
279.955
279.968
279.978
279.987
279.995
280.003
280.01
280.017
280.024
280.032
280.039
280.047
280.054
280.062
280.069
280.077
280.084
280.091
280.098
280.105
280.112
280.119
280.126
280.133
280.14
280.147
279.918
279.938
279.953
279.966
279.976
279.985
279.993
280.001
280.008
280.015
280.023
280.03
280.038
280.045
280.053
280.06
280.068
280.075
280.083
280.09
280.098
280.105
280.112
280.119
280.126
280.133
280.14
280.147
279.916
279.936
279.952
279.964
279.975
279.984
279.992
279.999
280.007
280.014
280.021
280.029
280.036
280.044
280.052
280.059
280.067
280.074
280.082
280.089
280.097
280.104
280.111
280.118
280.126
280.133
280.14
280.147
279.915
279.934
279.95
279.963
279.973
279.982
279.99
279.998
280.005
280.012
280.02
280.027
280.035
280.043
280.05
280.058
280.066
280.073
280.081
280.089
280.096
280.103
280.111
280.118
280.125
280.132
280.139
280.146
279.913
279.933
279.948
279.961
279.971
279.98
279.989
279.996
280.004
280.011
280.018
280.026
280.034
280.041
280.049
280.057
280.065
280.073
280.08
280.088
280.095
280.103
280.11
280.118
280.125
280.132
280.139
280.146
279.912
279.931
279.947
279.959
279.97
279.979
279.987
279.995
280.002
280.01
280.017
280.025
280.032
280.04
280.048
280.056
280.064
280.072
280.079
280.087
280.095
280.102
280.11
280.117
280.125
280.132
280.139
280.146
279.91
279.93
279.945
279.958
279.968
279.977
279.986
279.993
280.001
280.008
280.016
280.023
280.031
280.039
280.047
280.055
280.063
280.071
280.079
280.086
280.094
280.102
280.109
280.117
280.124
280.132
280.139
280.146
279.909
279.928
279.944
279.957
279.967
279.976
279.984
279.992
280
280.007
280.015
280.022
280.03
280.038
280.046
280.054
280.062
280.07
280.078
280.086
280.094
280.101
280.109
280.116
280.124
280.131
280.139
280.146
279.907
279.927
279.943
279.955
279.966
279.975
279.983
279.991
279.998
280.006
280.013
280.021
280.029
280.037
280.045
280.053
280.061
280.069
280.077
280.085
280.093
280.101
280.108
280.116
280.124
280.131
280.139
280.146
279.906
279.926
279.941
279.954
279.965
279.974
279.982
279.99
279.997
280.005
280.012
280.02
280.028
280.036
280.044
280.052
280.06
280.069
280.077
280.085
280.092
280.1
280.108
280.116
280.123
280.131
280.139
280.146
279.905
279.925
279.94
279.953
279.963
279.973
279.981
279.989
279.996
280.004
280.011
280.019
280.027
280.035
280.043
280.052
280.06
280.068
280.076
280.084
280.092
280.1
280.108
280.115
280.123
280.131
280.139
280.146
279.904
279.923
279.939
279.952
279.962
279.971
279.98
279.987
279.995
280.003
280.01
280.018
280.026
280.034
280.043
280.051
280.059
280.067
280.075
280.083
280.092
280.099
280.107
280.115
280.123
280.131
280.138
280.146
279.903
279.922
279.938
279.951
279.961
279.97
279.979
279.987
279.994
280.002
280.01
280.018
280.026
280.034
280.042
280.05
280.058
280.067
280.075
280.083
280.091
280.099
280.107
280.115
280.123
280.131
280.138
280.146
279.902
279.922
279.937
279.95
279.96
279.97
279.978
279.986
279.993
280.001
280.009
280.017
280.025
280.033
280.041
280.05
280.058
280.066
280.074
280.083
280.091
280.099
280.107
280.115
280.123
280.13
280.138
280.146
279.901
279.921
279.936
279.949
279.96
279.969
279.977
279.985
279.993
280
280.008
280.016
280.024
280.032
280.041
280.049
280.057
280.066
280.074
280.082
280.09
280.098
280.106
280.114
280.122
280.13
280.138
280.146
279.9
279.92
279.936
279.948
279.959
279.968
279.976
279.984
279.992
280
280.007
280.015
280.024
280.032
280.04
280.048
280.057
280.065
280.074
280.082
280.09
280.098
280.106
280.114
280.122
280.13
280.138
280.146
279.9
279.919
279.935
279.948
279.958
279.967
279.976
279.983
279.991
279.999
280.007
280.015
280.023
280.031
280.04
280.048
280.056
280.065
280.073
280.081
280.09
280.098
280.106
280.114
280.122
280.13
280.138
280.146
279.899
279.919
279.934
279.947
279.957
279.967
279.975
279.983
279.991
279.998
280.006
280.014
280.022
280.031
280.039
280.048
280.056
280.064
280.073
280.081
280.089
280.098
280.106
280.114
280.122
280.13
280.138
280.146
279.898
279.918
279.934
279.946
279.957
279.966
279.974
279.982
279.99
279.998
280.006
280.014
280.022
280.03
280.039
280.047
280.056
280.064
280.073
280.081
280.089
280.097
280.106
280.114
280.122
280.13
280.138
280.146
279.898
279.917
279.933
279.946
279.956
279.966
279.974
279.982
279.99
279.997
280.005
280.013
280.022
280.03
280.038
280.047
280.055
280.064
280.072
280.081
280.089
280.097
280.105
280.114
280.122
280.13
280.138
280.146
279.898
279.917
279.933
279.945
279.956
279.965
279.974
279.981
279.989
279.997
280.005
280.013
280.021
280.03
280.038
280.047
280.055
280.064
280.072
280.08
280.089
280.097
280.105
280.114
280.122
280.13
280.138
280.146
279.897
279.917
279.932
279.945
279.956
279.965
279.973
279.981
279.989
279.997
280.005
280.013
280.021
280.029
280.038
280.046
280.055
280.063
280.072
280.08
280.089
280.097
280.105
280.113
280.122
280.13
280.138
280.146
279.897
279.916
279.932
279.945
279.955
279.965
279.973
279.981
279.989
279.996
280.004
280.013
280.021
280.029
280.038
280.046
280.055
280.063
280.072
280.08
280.089
280.097
280.105
280.113
280.122
280.13
280.138
280.146
279.897
279.916
279.932
279.945
279.955
279.964
279.973
279.981
279.988
279.996
280.004
280.012
280.021
280.029
280.037
280.046
280.055
280.063
280.072
280.08
280.088
280.097
280.105
280.113
280.122
280.13
280.138
280.146
279.897
279.916
279.932
279.944
279.955
279.964
279.973
279.981
279.988
279.996
280.004
280.012
280.02
280.029
280.037
280.046
280.054
280.063
280.072
280.08
280.088
280.097
280.105
280.113
280.121
280.13
280.138
280.146
279.897
279.916
279.932
279.944
279.955
279.964
279.972
279.98
279.988
279.996
280.004
280.012
280.02
280.029
280.037
280.046
280.054
280.063
280.071
280.08
280.088
280.097
280.105
280.113
280.121
280.13
280.138
280.146
)
;

boundaryField
{
    bc-2
    {
        type            empty;
    }
    bc-3
    {
        type            empty;
    }
    bottom
    {
        type            fixedValue;
        value           uniform 280.15;
    }
    leftSide
    {
        type            zeroGradient;
    }
    naturalSurface
    {
        type            codedFixedValue;
        value           uniform 279.165;
        redirectType    seasonalFixedValue;
        code            #{
             scalar  t = this->db().time().value()/365/24/60/60;
             scalar  T0 = 6.5+273.15  ;  // average temperature
             scalar  A  = 14.5 ;          // ampitude
             scalar  p  = 8760/24/365 ;    //cycle
             scalar  R0 = 0.04;
             operator==(T0+A*Foam::sin(2*3.1415926/p*t+3.1415926/2)+R0*t); 
        #};
    }
    rightSide
    {
        type            zeroGradient;
    }
    slopesurface
    {
        type            codedFixedValue;
        value           uniform 279.165;
        redirectType    seasonalFixedValue;
        code            #{
             scalar  t = this->db().time().value()/365/24/60/60;
             scalar  T0 = 6.5+273.15  ;  // average temperature
             scalar  A  = 14.5 ;          // ampitude
             scalar  p  = 8760/24/365 ;    //cycle
             scalar  R0 = 0.04;
             operator==(T0+A*Foam::sin(2*3.1415926/p*t+3.1415926/2)+R0*t); 
        #};
    }
    subGradeSurface
    {
        type            codedFixedValue;
        value           uniform 279.165;
        redirectType    seasonalFixedValue;
        code            #{
             scalar  t = this->db().time().value()/365/24/60/60;
             scalar  T0 = 6.5+273.15  ;  // average temperature
             scalar  A  = 14.5 ;          // ampitude
             scalar  p  = 8760/24/365 ;    //cycle
             scalar  R0 = 0.04;
             operator==(T0+A*Foam::sin(2*3.1415926/p*t+3.1415926/2)+R0*t); 
        #};
    }
}


// ************************************************************************* //
