# Supplementary material for: A finite volume-based model for the hydrothermal behavior of soil under freeze–thaw cycles
Source: PLoS One. 2021 Jun 3;16(6):e0252680. doi: 10.1371/journal.pone.0252680 (PMC8174737; doi:10.1371/journal.pone.0252680)
Supplement: S1 Data — (ZIP) [file pone.0252680.s001.zip › Data at equal time interval/3.55104e+08/volContOfUnfrozenWater]

/*--------------------------------*- C++ -*----------------------------------*\
| =========                 |                                                 |
| \\      /  F ield         | OpenFOAM: The Open Source CFD Toolbox           |
|  \\    /   O peration     | Version:  2.4.0                                 |
|   \\  /    A nd           | Web:      www.OpenFOAM.org                      |
|    \\/     M anipulation  |                                                 |
\*---------------------------------------------------------------------------*/
FoamFile
{
    version     2.0;
    format      ascii;
    class       volScalarField;
    location    "3.55104e+08";
    object      volContOfUnfrozenWater;
}
// * * * * * * * * * * * * * * * * * * * * * * * * * * * * * * * * * * * * * //

dimensions      [0 0 0 0 0 0 0];

internalField   nonuniform List<scalar> 
9554
(
0.107493
0.107463
0.107403
0.107313
0.107195
0.107048
0.106875
0.106675
0.106452
0.106207
0.105941
0.105657
0.105357
0.105044
0.10472
0.104388
0.104051
0.103711
0.103371
0.103034
0.102703
0.102379
0.107493
0.107462
0.107402
0.107312
0.107194
0.107047
0.106874
0.106675
0.106451
0.106206
0.10594
0.105656
0.105357
0.105043
0.104719
0.104387
0.10405
0.10371
0.10337
0.103033
0.102702
0.102378
0.107491
0.10746
0.1074
0.107311
0.107192
0.107045
0.106872
0.106673
0.10645
0.106204
0.105938
0.105655
0.105355
0.105042
0.104718
0.104386
0.104048
0.103708
0.103369
0.103032
0.1027
0.102376
0.107488
0.107458
0.107398
0.107308
0.107189
0.107043
0.106869
0.10667
0.106447
0.106202
0.105936
0.105652
0.105352
0.105039
0.104715
0.104383
0.104046
0.103706
0.103366
0.103029
0.102698
0.102374
0.107484
0.107454
0.107394
0.107304
0.107186
0.107039
0.106865
0.106666
0.106443
0.106198
0.105932
0.105648
0.105349
0.105036
0.104712
0.10438
0.104042
0.103703
0.103363
0.103026
0.102695
0.102371
0.10748
0.107449
0.107389
0.107299
0.107181
0.107034
0.106861
0.106662
0.106439
0.106193
0.105928
0.105644
0.105344
0.105031
0.104707
0.104375
0.104038
0.103698
0.103359
0.103022
0.102691
0.102367
0.107474
0.107444
0.107384
0.107294
0.107175
0.107029
0.106855
0.106656
0.106433
0.106188
0.105922
0.105638
0.105339
0.105026
0.104702
0.10437
0.104033
0.103693
0.103354
0.103017
0.102686
0.102362
0.107467
0.107437
0.107377
0.107287
0.107169
0.107022
0.106849
0.10665
0.106427
0.106182
0.105916
0.105632
0.105333
0.10502
0.104696
0.104364
0.104027
0.103687
0.103348
0.103011
0.10268
0.102357
0.10746
0.10743
0.10737
0.10728
0.107161
0.107015
0.106841
0.106642
0.106419
0.106174
0.105909
0.105625
0.105325
0.105013
0.104689
0.104357
0.10402
0.103681
0.103341
0.103005
0.102674
0.10235
0.107452
0.107421
0.107361
0.107272
0.107153
0.107006
0.106833
0.106634
0.106411
0.106166
0.1059
0.105617
0.105317
0.105004
0.104681
0.104349
0.104012
0.103673
0.103334
0.102997
0.102666
0.102343
0.107442
0.107412
0.107352
0.107262
0.107144
0.106997
0.106824
0.106625
0.106402
0.106157
0.105891
0.105608
0.105308
0.104996
0.104672
0.104341
0.104004
0.103664
0.103325
0.102989
0.102658
0.102335
0.107432
0.107401
0.107341
0.107252
0.107133
0.106987
0.106813
0.106614
0.106392
0.106147
0.105881
0.105598
0.105298
0.104986
0.104662
0.104331
0.103994
0.103655
0.103316
0.10298
0.102649
0.102326
0.10742
0.10739
0.10733
0.10724
0.107122
0.106975
0.106802
0.106603
0.10638
0.106135
0.10587
0.105587
0.105287
0.104975
0.104652
0.10432
0.103984
0.103645
0.103306
0.10297
0.102639
0.102316
0.107408
0.107377
0.107317
0.107228
0.107109
0.106963
0.10679
0.106591
0.106368
0.106123
0.105858
0.105575
0.105275
0.104963
0.10464
0.104309
0.103972
0.103633
0.103295
0.102959
0.102629
0.102306
0.107394
0.107364
0.107304
0.107214
0.107096
0.106949
0.106776
0.106577
0.106355
0.10611
0.105845
0.105561
0.105262
0.10495
0.104627
0.104296
0.10396
0.103621
0.103283
0.102947
0.102617
0.102295
0.107379
0.107349
0.107289
0.1072
0.107081
0.106935
0.106762
0.106563
0.10634
0.106096
0.105831
0.105547
0.105249
0.104936
0.104614
0.104283
0.103947
0.103608
0.10327
0.102935
0.102605
0.102283
0.107364
0.107334
0.107274
0.107184
0.107066
0.106919
0.106746
0.106548
0.106325
0.10608
0.105815
0.105532
0.105234
0.104922
0.104599
0.104268
0.103932
0.103594
0.103256
0.102921
0.102592
0.10227
0.107347
0.107317
0.107257
0.107167
0.107049
0.106903
0.10673
0.106531
0.106309
0.106064
0.105799
0.105516
0.105218
0.104906
0.104583
0.104253
0.103917
0.103579
0.103242
0.102907
0.102577
0.102256
0.107329
0.107299
0.107239
0.10715
0.107031
0.106885
0.106712
0.106513
0.106291
0.106046
0.105782
0.105499
0.1052
0.104889
0.104567
0.104236
0.103901
0.103563
0.103226
0.102891
0.102562
0.102241
0.107311
0.10728
0.10722
0.107131
0.107013
0.106866
0.106693
0.106495
0.106272
0.106028
0.105763
0.105481
0.105182
0.104871
0.104549
0.104219
0.103884
0.103546
0.103209
0.102875
0.102547
0.102226
0.107291
0.107261
0.107201
0.107111
0.106993
0.106847
0.106674
0.106475
0.106253
0.106008
0.105744
0.105461
0.105163
0.104852
0.10453
0.1042
0.103866
0.103529
0.103192
0.102858
0.10253
0.102209
0.10727
0.10724
0.10718
0.10709
0.106972
0.106826
0.106653
0.106454
0.106232
0.105988
0.105723
0.105441
0.105143
0.104832
0.10451
0.104181
0.103846
0.10351
0.103173
0.10284
0.102512
0.102192
0.107248
0.107218
0.107158
0.107069
0.10695
0.106804
0.106631
0.106433
0.10621
0.105966
0.105702
0.10542
0.105122
0.104811
0.104489
0.10416
0.103826
0.10349
0.103154
0.102821
0.102493
0.102174
0.107226
0.107196
0.107136
0.107046
0.106928
0.106781
0.106608
0.10641
0.106188
0.105944
0.105679
0.105397
0.105099
0.104789
0.104467
0.104139
0.103805
0.103469
0.103133
0.102801
0.102474
0.102155
0.107203
0.107172
0.107112
0.107023
0.106904
0.106758
0.106585
0.106386
0.106164
0.10592
0.105656
0.105373
0.105076
0.104765
0.104444
0.104116
0.103782
0.103447
0.103112
0.10278
0.102453
0.102135
0.107179
0.107148
0.107088
0.106999
0.10688
0.106734
0.10656
0.106362
0.106139
0.105895
0.105631
0.105349
0.105051
0.104741
0.10442
0.104092
0.103759
0.103424
0.103089
0.102758
0.102432
0.102114
0.107154
0.107124
0.107064
0.106974
0.106855
0.106708
0.106535
0.106336
0.106114
0.10587
0.105605
0.105323
0.105026
0.104716
0.104395
0.104067
0.103735
0.1034
0.103066
0.102735
0.102409
0.102092
0.107129
0.107099
0.107038
0.106948
0.10683
0.106683
0.106509
0.10631
0.106088
0.105843
0.105579
0.105297
0.104999
0.104689
0.104369
0.104041
0.103709
0.103375
0.103041
0.102711
0.102386
0.102069
0.107104
0.107074
0.107013
0.106923
0.106804
0.106657
0.106483
0.106284
0.106061
0.105816
0.105551
0.105269
0.104972
0.104662
0.104342
0.104014
0.103682
0.103348
0.103015
0.102685
0.102362
0.102046
0.107079
0.107048
0.106987
0.106897
0.106777
0.10663
0.106456
0.106256
0.106033
0.105788
0.105523
0.105241
0.104943
0.104633
0.104313
0.103986
0.103655
0.103321
0.102988
0.102659
0.102336
0.102021
0.107054
0.107023
0.106962
0.106871
0.106751
0.106603
0.106429
0.106228
0.106005
0.105759
0.105494
0.105212
0.104914
0.104604
0.104284
0.103957
0.103626
0.103293
0.102961
0.102632
0.10231
0.101995
0.107029
0.106998
0.106937
0.106846
0.106725
0.106577
0.106401
0.1062
0.105976
0.10573
0.105464
0.105181
0.104884
0.104573
0.104254
0.103927
0.103596
0.103263
0.102932
0.102604
0.102282
0.101969
0.107005
0.106974
0.106913
0.106821
0.106699
0.10655
0.106374
0.106172
0.105947
0.1057
0.105434
0.105151
0.104852
0.104542
0.104222
0.103896
0.103565
0.103233
0.102902
0.102575
0.102254
0.101941
0.106983
0.106952
0.106889
0.106797
0.106674
0.106524
0.106347
0.106144
0.105918
0.10567
0.105403
0.105119
0.10482
0.10451
0.10419
0.103863
0.103533
0.103201
0.102871
0.102544
0.102224
0.101913
0.106963
0.106931
0.106868
0.106774
0.10665
0.106499
0.10632
0.106116
0.105888
0.10564
0.105372
0.105087
0.104788
0.104477
0.104156
0.10383
0.1035
0.103168
0.102839
0.102513
0.102194
0.101883
0.106945
0.106912
0.106848
0.106753
0.106628
0.106474
0.106294
0.106088
0.105859
0.105609
0.10534
0.105054
0.104754
0.104442
0.104122
0.103795
0.103465
0.103134
0.102805
0.10248
0.102162
0.101852
0.10693
0.106897
0.106831
0.106734
0.106607
0.106451
0.106268
0.10606
0.10583
0.105578
0.105307
0.10502
0.10472
0.104407
0.104087
0.10376
0.10343
0.1031
0.102771
0.102447
0.10213
0.101821
0.10692
0.106886
0.106817
0.106718
0.106587
0.106429
0.106244
0.106034
0.105801
0.105547
0.105275
0.104986
0.104684
0.104372
0.10405
0.103723
0.103394
0.103063
0.102736
0.102412
0.102096
0.101788
0.106916
0.106879
0.106808
0.106704
0.10657
0.106409
0.10622
0.106007
0.105772
0.105516
0.105242
0.104952
0.104649
0.104335
0.104013
0.103686
0.103356
0.103026
0.102699
0.102377
0.102061
0.101755
0.106921
0.106879
0.106802
0.106694
0.106556
0.10639
0.106198
0.105981
0.105743
0.105485
0.105208
0.104917
0.104612
0.104297
0.103975
0.103647
0.103318
0.102988
0.102661
0.10234
0.102026
0.10172
0.106983
0.106959
0.107249
0.107211
0.107193
0.10717
0.107142
0.107105
0.107118
0.107079
0.107077
0.107079
0.107071
0.107038
0.107058
0.107028
0.107009
0.106991
0.107112
0.10708
0.107051
0.107055
0.107102
0.107059
0.107136
0.107125
0.107035
0.107041
0.10709
0.107093
0.10715
0.107155
0.107024
0.10701
0.108382
0.1071
0.1085
0.107566
0.107136
0.107143
0.107175
0.107221
0.107204
0.1073
0.10733
0.10738
0.107421
0.107398
0.107482
0.107417
0.107571
0.107512
0.107619
0.107539
0.108028
0.107486
0.108182
0.107662
0.10776
0.107736
0.107954
0.107813
0.107599
0.107788
0.108048
0.107625
0.108081
0.107918
0.108164
0.107784
0.108247
0.107785
0.108195
0.108109
0.10814
0.107743
0.108396
0.107842
0.108148
0.108186
0.108194
0.107664
0.108312
0.108203
0.10815
0.107833
0.108441
0.108165
0.108259
0.107799
0.107992
0.107695
0.108395
0.108175
0.107792
0.10775
0.108318
0.107678
0.108388
0.108163
0.108174
0.10775
0.108305
0.10813
0.108387
0.108376
0.108459
0.108441
0.107666
0.107696
0.108503
0.108513
0.107521
0.107568
0.107878
0.108119
0.107586
0.108216
0.107716
0.107674
0.108316
0.108376
0.107746
0.107736
0.108469
0.107685
0.107536
0.108495
0.107786
0.108177
0.108457
0.108193
0.108462
0.108034
0.107983
0.108218
0.107877
0.107832
0.107601
0.107847
0.107636
0.108351
0.107808
0.108336
0.107953
0.108147
0.107644
0.108176
0.108446
0.108087
0.107642
0.10755
0.108119
0.10757
0.108129
0.107843
0.107633
0.107725
0.107545
0.107505
0.107762
0.10739
0.107422
0.10787
0.107745
0.10783
0.107764
0.108095
0.108453
0.107553
0.108015
0.108247
0.108454
0.107579
0.108013
0.107632
0.108047
0.108493
0.1083
0.107768
0.107518
0.107913
0.107824
0.10826
0.108433
0.108391
0.108241
0.108281
0.108388
0.108022
0.107583
0.107733
0.10756
0.108019
0.107518
0.108255
0.108516
0.108055
0.107645
0.108227
0.108132
0.108196
0.107999
0.107953
0.108115
0.107851
0.107646
0.107319
0.107286
0.107484
0.107933
0.107849
0.108159
0.107862
0.10815
0.108198
0.107844
0.108148
0.10787
0.108277
0.107869
0.107641
0.107519
0.107848
0.108165
0.107393
0.107559
0.108017
0.108088
0.107849
0.107909
0.108371
0.108463
0.107675
0.107605
0.107557
0.107862
0.108344
0.108428
0.107542
0.107947
0.108362
0.108491
0.10761
0.108082
0.108514
0.108299
0.107464
0.107874
0.107718
0.107494
0.107951
0.107828
0.108279
0.108512
0.108496
0.108311
0.10755
0.107429
0.107595
0.107876
0.108304
0.108402
0.108254
0.108326
0.108501
0.108291
0.108339
0.108378
0.107758
0.107672
0.108098
0.107993
0.108003
0.108028
0.108358
0.108473
0.107739
0.107585
0.108512
0.108268
0.10766
0.107665
0.107995
0.108279
0.10765
0.107715
0.1076
0.107846
0.107821
0.107665
0.108006
0.108291
0.108153
0.10817
0.107798
0.107585
0.107771
0.107607
0.108331
0.108224
0.107973
0.108192
0.108044
0.108011
0.10788
0.10796
0.107546
0.107696
0.108082
0.108302
0.108455
0.108285
0.108129
0.108271
0.107646
0.107796
0.108322
0.108037
0.108002
0.108068
0.10773
0.10766
0.107596
0.107784
0.107828
0.107979
0.107944
0.107901
0.10798
0.107863
0.107271
0.107231
0.107458
0.107611
0.108011
0.108165
0.107325
0.107337
0.108059
0.108283
0.108254
0.108196
0.10773
0.107951
0.108137
0.108028
0.107674
0.107711
0.108124
0.108319
0.107958
0.107816
0.10794
0.107945
0.107488
0.107475
0.108106
0.108314
0.108096
0.10799
0.107727
0.107909
0.107957
0.107828
0.107989
0.107919
0.107823
0.10782
0.108016
0.108016
0.108278
0.108132
0.108047
0.107991
0.107889
0.107959
0.108192
0.107997
0.108111
0.108305
0.108111
0.108005
0.107951
0.107845
0.108464
0.108468
0.107799
0.107926
0.108468
0.108399
0.107652
0.107734
0.107493
0.107687
0.108308
0.108141
0.108394
0.108509
0.10786
0.10797
0.107992
0.107899
0.10788
0.107869
0.107592
0.107695
0.107662
0.10753
0.108108
0.108255
0.107961
0.107865
0.107805
0.107783
0.107891
0.108048
0.108165
0.108087
0.108228
0.108207
0.107333
0.107436
0.108369
0.108465
0.107803
0.107895
0.107957
0.107908
0.107176
0.107236
0.107961
0.107753
0.108309
0.108273
0.107576
0.107748
0.107778
0.107655
0.107507
0.107534
0.107663
0.107473
0.108384
0.108507
0.107546
0.107534
0.107576
0.107553
0.107737
0.107553
0.108373
0.108329
0.108008
0.108079
0.108471
0.108467
0.107618
0.10755
0.108422
0.108406
0.107577
0.107725
0.107245
0.107284
0.108483
0.108379
0.107445
0.107473
0.10761
0.107503
0.10748
0.107592
0.108213
0.108348
0.107923
0.107802
0.107397
0.107373
0.107597
0.107594
0.107679
0.107852
0.10832
0.108339
0.108038
0.108134
0.108942
0.107978
0.108932
0.10858
0.108039
0.10806
0.108147
0.108187
0.10823
0.108249
0.108316
0.108315
0.108429
0.108345
0.108469
0.108403
0.108521
0.108527
0.108666
0.108473
0.108758
0.108619
0.108785
0.108614
0.10878
0.10878
0.108705
0.108583
0.108856
0.108639
0.108831
0.108563
0.108845
0.108668
0.10875
0.10875
0.108873
0.108555
0.108904
0.108627
0.108851
0.108834
0.108918
0.108628
0.108779
0.108775
0.108888
0.108576
0.108892
0.108703
0.108905
0.108846
0.108937
0.108627
0.108694
0.108803
0.108618
0.108933
0.108804
0.10852
0.108632
0.108864
0.108614
0.108904
0.108901
0.108622
0.108854
0.108648
0.108816
0.108709
0.108423
0.108595
0.108618
0.108897
0.108929
0.108774
0.108739
0.108675
0.108602
0.108811
0.108848
0.108878
0.108382
0.108561
0.108801
0.108872
0.108738
0.108768
0.108767
0.108634
0.108901
0.10877
0.108923
0.108793
0.108717
0.108661
0.108611
0.108542
0.108691
0.108546
0.108534
0.108681
0.108907
0.108901
0.108831
0.108625
0.108752
0.108706
0.108937
0.108828
0.108691
0.108579
0.108918
0.108815
0.108802
0.108581
0.108784
0.108574
0.108738
0.108802
0.108635
0.108531
0.108896
0.108788
0.108792
0.108866
0.108274
0.108354
0.108735
0.108658
0.108831
0.108928
0.108528
0.108426
0.108883
0.108933
0.108704
0.108728
0.108779
0.108885
0.108823
0.10871
0.108654
0.108518
0.108776
0.108876
0.108863
0.108761
0.108354
0.108196
0.108745
0.108749
0.108923
0.108939
0.108657
0.108603
0.108581
0.108693
0.108494
0.108442
0.10888
0.108895
0.108718
0.108581
0.108899
0.108928
0.108855
0.10881
0.108926
0.108878
0.108434
0.108332
0.108479
0.108622
0.108579
0.10846
0.108935
0.108897
0.108677
0.108582
0.108886
0.108912
0.108686
0.10863
0.108576
0.108709
0.108672
0.108576
0.108583
0.108695
0.108597
0.108699
0.108576
0.108686
0.108838
0.108721
0.108836
0.108877
0.108634
0.108683
0.108941
0.108895
0.108833
0.10878
0.108863
0.108848
0.108766
0.108785
0.108747
0.108726
0.108804
0.108703
0.108632
0.108579
0.108908
0.108875
0.108801
0.10885
0.108701
0.108826
0.108794
0.108777
0.108125
0.108268
0.108908
0.108928
0.108481
0.108545
0.108758
0.108718
0.108821
0.10888
0.108721
0.108739
0.108719
0.108761
0.108858
0.108825
0.108892
0.108828
0.1086
0.108578
0.108263
0.108324
0.108921
0.108926
0.108855
0.108852
0.108898
0.108852
0.108856
0.10888
0.1084
0.108401
0.108737
0.108755
0.108463
0.108373
0.108804
0.108838
0.108499
0.108559
0.108771
0.108812
0.108795
0.108698
0.108841
0.108897
0.108669
0.108645
0.108692
0.108598
0.108173
0.10811
0.1088
0.108836
0.108862
0.10883
0.108849
0.108877
0.108815
0.108837
0.108734
0.108799
0.108506
0.1086
0.108916
0.108921
0.108778
0.108686
0.108496
0.108557
0.108632
0.108716
0.108561
0.108663
0.108724
0.10875
0.108674
0.108695
0.108842
0.108821
0.108837
0.10881
0.108958
0.108954
0.108956
0.108953
0.108955
0.108951
0.108954
0.10895
0.108953
0.108949
0.108951
0.108947
0.108949
0.108944
0.108945
0.108941
0.108941
0.108936
0.108935
0.108929
0.108927
0.108919
0.108917
0.108907
0.108903
0.10889
0.108885
0.10887
0.108863
0.108845
0.108846
0.108817
0.108958
0.108956
0.108959
0.108956
0.10896
0.108957
0.10896
0.108958
0.108961
0.108958
0.10896
0.108957
0.108959
0.108956
0.108957
0.108953
0.108954
0.108948
0.108948
0.108942
0.10894
0.108932
0.108929
0.108918
0.108914
0.108901
0.108895
0.10888
0.108872
0.108854
0.108615
0.107886
0.108932
0.108579
0.107956
0.107979
0.108079
0.108121
0.108207
0.108049
0.108296
0.108264
0.108384
0.108356
0.108513
0.108269
0.108626
0.108474
0.108661
0.108403
0.108806
0.108601
0.108784
0.108776
0.108708
0.108487
0.108755
0.108508
0.108815
0.108651
0.108903
0.108645
0.108758
0.108822
0.108879
0.108644
0.108895
0.108678
0.108849
0.108848
0.108918
0.10865
0.108782
0.108684
0.108903
0.108858
0.108908
0.108708
0.108863
0.108856
0.108614
0.108935
0.108885
0.108795
0.108693
0.108696
0.108626
0.108925
0.108801
0.108481
0.108606
0.108893
0.108637
0.108904
0.108935
0.108608
0.108938
0.108659
0.108361
0.108596
0.108531
0.108755
0.108774
0.108605
0.108687
0.108559
0.108925
0.108697
0.108855
0.108932
0.10844
0.108327
0.108628
0.108868
0.108823
0.108911
0.108696
0.10865
0.108655
0.108405
0.108591
0.10884
0.108589
0.108832
0.10878
0.108946
0.108906
0.108902
0.108806
0.108579
0.108341
0.108212
0.10876
0.108549
0.108607
0.108609
0.108716
0.108841
0.108934
0.108886
0.108606
0.10874
0.108585
0.108784
0.108818
0.108907
0.108811
0.10893
0.108555
0.10879
0.108837
0.108939
0.108575
0.10873
0.108875
0.108937
0.108588
0.108504
0.108487
0.108409
0.108765
0.108843
0.108126
0.108287
0.108518
0.108497
0.108719
0.108779
0.108828
0.108678
0.108824
0.108874
0.108758
0.108749
0.108639
0.108575
0.108714
0.108843
0.108709
0.108837
0.108885
0.108779
0.10857
0.108762
0.108536
0.108736
0.108537
0.108661
0.108384
0.108271
0.108583
0.10868
0.108858
0.108923
0.108569
0.108723
0.108848
0.1088
0.108564
0.108693
0.108897
0.108946
0.108173
0.108179
0.1085
0.108656
0.108469
0.108392
0.108906
0.108799
0.108717
0.108576
0.108937
0.108883
0.108878
0.108875
0.108902
0.108934
0.108915
0.108943
0.108709
0.108624
0.108684
0.108626
0.108696
0.108613
0.108783
0.108886
0.108944
0.108875
0.108712
0.108733
0.10891
0.108945
0.108943
0.108892
0.108941
0.108915
0.108595
0.108548
0.108674
0.10859
0.108689
0.108569
0.108842
0.108724
0.108806
0.108738
0.108799
0.108893
0.108811
0.10871
0.108512
0.108434
0.10875
0.108683
0.108838
0.108744
0.108437
0.108568
0.108858
0.108871
0.108705
0.108774
0.108865
0.108867
0.10869
0.108735
0.108726
0.108666
0.108535
0.108465
0.108425
0.108319
0.108308
0.108204
0.10878
0.108818
0.108747
0.108711
0.108898
0.108828
0.108784
0.108706
0.108862
0.108891
0.108102
0.108034
0.108805
0.108845
0.108823
0.108785
0.108767
0.108683
0.108774
0.10872
0.108746
0.108764
0.108798
0.108859
0.108899
0.108851
0.108596
0.108646
0.108571
0.108531
0.108644
0.108572
0.108801
0.108695
0.108545
0.108642
0.108679
0.108613
0.108823
0.108888
0.108256
0.108345
0.108736
0.108764
0.108857
0.108886
0.108751
0.108772
0.108943
0.108919
0.108837
0.108794
0.108581
0.10857
0.108612
0.108512
0.108522
0.108448
0.108437
0.108354
0.108852
0.108906
0.10892
0.108898
0.108947
0.108924
0.108528
0.108546
0.108659
0.108562
0.108836
0.108821
0.10768
0.107098
0.10845
0.107488
0.107131
0.107135
0.107191
0.107219
0.107248
0.107299
0.107371
0.107394
0.107458
0.107264
0.107493
0.107447
0.107533
0.107615
0.107807
0.108094
0.108319
0.10793
0.108461
0.107548
0.107555
0.107781
0.107861
0.107587
0.10772
0.107665
0.107893
0.10757
0.108161
0.107814
0.108088
0.107672
0.107993
0.107785
0.108145
0.107544
0.108101
0.107807
0.108225
0.107797
0.108291
0.107819
0.107981
0.108111
0.108271
0.107678
0.108408
0.107782
0.107997
0.108027
0.108384
0.107745
0.107994
0.107971
0.108319
0.108022
0.108373
0.107819
0.108299
0.108004
0.108304
0.10761
0.10844
0.107895
0.107944
0.107993
0.1083
0.108
0.107951
0.107675
0.108381
0.107569
0.108382
0.108449
0.10772
0.107743
0.10844
0.108342
0.107725
0.108381
0.107659
0.108255
0.107676
0.107715
0.108117
0.107393
0.107905
0.108298
0.108453
0.108488
0.107949
0.107489
0.108022
0.107392
0.107607
0.107631
0.108186
0.108274
0.108315
0.108141
0.108429
0.107603
0.108069
0.10784
0.107695
0.108083
0.107795
0.108348
0.107937
0.107583
0.108012
0.107905
0.107525
0.107904
0.107608
0.108452
0.108124
0.108284
0.107635
0.10755
0.107359
0.107803
0.107513
0.108084
0.107567
0.108261
0.108306
0.107773
0.108237
0.107752
0.107506
0.107939
0.107818
0.107897
0.107618
0.107681
0.107439
0.108456
0.108097
0.107827
0.107593
0.10821
0.108412
0.107716
0.107643
0.107363
0.10758
0.108496
0.108121
0.10782
0.107528
0.107983
0.108182
0.107935
0.108211
0.108098
0.108502
0.107975
0.107593
0.108022
0.108312
0.107691
0.108003
0.107858
0.107536
0.107225
0.107352
0.108306
0.108182
0.108495
0.108273
0.108481
0.108139
0.10765
0.107877
0.107615
0.107639
0.107984
0.108273
0.108009
0.107932
0.10744
0.107596
0.107697
0.107855
0.108032
0.108283
0.107846
0.108249
0.107996
0.108017
0.107747
0.107612
0.107749
0.107565
0.107507
0.107305
0.108145
0.107849
0.108116
0.107829
0.107549
0.107816
0.107999
0.107951
0.107984
0.108021
0.107548
0.107813
0.107664
0.107477
0.107833
0.108
0.107815
0.107733
0.108339
0.108489
0.108293
0.108482
0.107653
0.107823
0.108467
0.108294
0.108488
0.108272
0.107615
0.107928
0.107537
0.107822
0.108376
0.108497
0.108344
0.108457
0.107619
0.107851
0.107751
0.107675
0.108115
0.10814
0.107164
0.107288
0.108459
0.10826
0.108262
0.108085
0.108347
0.108391
0.108185
0.108144
0.107566
0.107678
0.107655
0.107552
0.107473
0.107455
0.108121
0.107844
0.108233
0.108389
0.107636
0.107548
0.108325
0.108484
0.107745
0.107729
0.107831
0.107607
0.107643
0.107798
0.108406
0.108302
0.108137
0.108132
0.107761
0.108073
0.108125
0.108161
0.107555
0.107476
0.108075
0.108248
0.108235
0.108407
0.108324
0.108175
0.107975
0.107956
0.107786
0.107611
0.108127
0.108007
0.108333
0.108166
0.108164
0.108209
0.108071
0.108197
0.107842
0.107892
0.107681
0.107765
0.108299
0.108178
0.107908
0.107928
0.107888
0.107796
0.107265
0.107353
0.107785
0.108087
0.108075
0.107959
0.108234
0.108171
0.10759
0.107815
0.107965
0.108173
0.107204
0.107165
0.107934
0.108157
0.107381
0.107416
0.107797
0.107684
0.108099
0.107851
0.108163
0.108237
0.108457
0.108383
0.107742
0.107886
0.108
0.107778
0.108037
0.107917
0.107984
0.108086
0.107614
0.107469
0.107905
0.107951
0.107823
0.10804
0.108353
0.10844
0.108266
0.108189
0.107687
0.107494
0.108444
0.108383
0.107956
0.107856
0.107908
0.108054
0.107974
0.108166
0.107998
0.107781
0.10777
0.107765
0.10817
0.108239
0.108246
0.10808
0.107885
0.107869
0.107691
0.107737
0.108124
0.108131
0.107686
0.10755
0.10764
0.107641
0.10793
0.107853
0.107953
0.107877
0.107561
0.10767
0.107362
0.107311
0.108046
0.108186
0.107788
0.107891
0.107983
0.107814
0.107466
0.107672
0.107715
0.107538
0.107955
0.108083
0.108378
0.108504
0.10851
0.108382
0.107547
0.107756
0.108044
0.107888
0.107638
0.107495
0.108342
0.108452
0.107851
0.10771
0.108114
0.108166
0.107605
0.107582
0.107584
0.107737
0.108342
0.108368
0.107212
0.107273
0.107637
0.107476
0.107992
0.108075
0.107882
0.107838
0.108441
0.108452
0.107296
0.10733
0.107893
0.107801
0.107471
0.107503
0.10768
0.107646
0.108373
0.108248
0.107758
0.107731
0.108099
0.107983
0.107198
0.10723
0.10697
0.106993
0.107
0.107034
0.10702
0.107068
0.10704
0.107073
0.107062
0.107101
0.107082
0.107123
0.107104
0.107138
0.107144
0.107183
0.107076
0.107041
0.107118
0.10708
0.107096
0.107061
0.10715
0.107109
0.107048
0.10702
0.107084
0.107065
0.107163
0.107132
0.107052
0.10706
0.102065
0.101762
0.101473
0.101198
0.100939
0.100695
0.100468
0.100257
0.100062
0.0998819
0.0997172
0.0995667
0.0994297
0.0993052
0.0991926
0.0990909
0.0989995
0.0989177
0.0988449
0.0987806
0.0987243
0.0986757
0.0986345
0.0986004
0.0985734
0.0985532
0.0985398
0.0985331
0.102064
0.101762
0.101472
0.101198
0.100938
0.100695
0.100467
0.100256
0.100061
0.0998812
0.0997165
0.099566
0.099429
0.0993045
0.0991919
0.0990902
0.0989989
0.0989171
0.0988443
0.09878
0.0987237
0.0986751
0.0986339
0.0985998
0.0985727
0.0985525
0.0985391
0.0985324
0.102062
0.10176
0.101471
0.101196
0.100937
0.100693
0.100466
0.100255
0.100059
0.0998798
0.0997152
0.0995647
0.0994276
0.0993032
0.0991906
0.0990889
0.0989975
0.0989158
0.098843
0.0987787
0.0987224
0.0986738
0.0986326
0.0985985
0.0985714
0.0985513
0.0985378
0.0985311
0.10206
0.101758
0.101469
0.101194
0.100934
0.100691
0.100464
0.100253
0.100057
0.0998778
0.0997131
0.0995626
0.0994256
0.0993012
0.0991886
0.0990869
0.0989956
0.0989138
0.098841
0.0987767
0.0987204
0.0986718
0.0986306
0.0985966
0.0985695
0.0985493
0.0985359
0.0985292
0.102057
0.101755
0.101466
0.101191
0.100931
0.100688
0.100461
0.10025
0.100055
0.099875
0.0997104
0.0995599
0.0994229
0.0992985
0.0991859
0.0990843
0.098993
0.0989112
0.0988384
0.0987741
0.0987178
0.0986693
0.098628
0.098594
0.0985669
0.0985468
0.0985333
0.0985266
0.102053
0.101751
0.101462
0.101187
0.100928
0.100684
0.100457
0.100246
0.100051
0.0998715
0.0997069
0.0995565
0.0994196
0.0992952
0.0991826
0.099081
0.0989897
0.0989079
0.0988352
0.0987709
0.0987146
0.098666
0.0986248
0.0985908
0.0985637
0.0985435
0.0985301
0.0985234
0.102048
0.101746
0.101457
0.101183
0.100923
0.10068
0.100453
0.100242
0.100047
0.0998674
0.0997028
0.0995525
0.0994156
0.0992912
0.0991787
0.0990771
0.0989858
0.098904
0.0988313
0.098767
0.0987108
0.0986622
0.098621
0.0985869
0.0985599
0.0985397
0.0985263
0.0985196
0.102043
0.101741
0.101452
0.101177
0.100918
0.100675
0.100448
0.100237
0.100042
0.0998626
0.0996981
0.0995478
0.0994109
0.0992866
0.0991741
0.0990725
0.0989812
0.0988995
0.0988268
0.0987625
0.0987063
0.0986577
0.0986165
0.0985825
0.0985554
0.0985352
0.0985218
0.0985151
0.102036
0.101735
0.101446
0.101171
0.100912
0.100669
0.100442
0.100231
0.100036
0.0998571
0.0996927
0.0995424
0.0994056
0.0992813
0.0991688
0.0990673
0.0989761
0.0988944
0.0988216
0.0987574
0.0987012
0.0986526
0.0986114
0.0985774
0.0985504
0.0985302
0.0985168
0.0985101
0.102029
0.101728
0.101439
0.101165
0.100906
0.100663
0.100436
0.100225
0.10003
0.099851
0.0996866
0.0995364
0.0993996
0.0992754
0.099163
0.0990615
0.0989703
0.0988886
0.0988159
0.0987517
0.0986954
0.0986469
0.0986057
0.0985717
0.0985447
0.0985245
0.0985111
0.0985044
0.102022
0.10172
0.101431
0.101157
0.100898
0.100655
0.100429
0.100218
0.100023
0.0998442
0.0996799
0.0995298
0.099393
0.0992689
0.0991565
0.0990551
0.0989638
0.0988822
0.0988095
0.0987453
0.0986891
0.0986406
0.0985994
0.0985654
0.0985384
0.0985182
0.0985048
0.0984981
0.102013
0.101711
0.101423
0.101149
0.10089
0.100647
0.100421
0.10021
0.100016
0.0998367
0.0996725
0.0995225
0.0993858
0.0992617
0.0991494
0.099048
0.0989568
0.0988752
0.0988026
0.0987384
0.0986822
0.0986337
0.0985925
0.0985585
0.0985315
0.0985113
0.0984979
0.0984912
0.102003
0.101702
0.101414
0.10114
0.100881
0.100639
0.100412
0.100202
0.100008
0.0998286
0.0996645
0.0995146
0.099378
0.099254
0.0991417
0.0990404
0.0989492
0.0988677
0.098795
0.0987309
0.0986747
0.0986262
0.098585
0.098551
0.098524
0.0985038
0.0984904
0.0984837
0.101993
0.101692
0.101404
0.10113
0.100872
0.10063
0.100403
0.100193
0.0999988
0.0998199
0.0996559
0.0995061
0.0993696
0.0992457
0.0991334
0.0990321
0.0989411
0.0988595
0.0987869
0.0987228
0.0986666
0.0986181
0.098577
0.098543
0.098516
0.0984958
0.0984824
0.0984757
0.101982
0.101681
0.101393
0.10112
0.100862
0.10062
0.100393
0.100183
0.0999893
0.0998106
0.0996467
0.099497
0.0993606
0.0992367
0.0991246
0.0990233
0.0989323
0.0988508
0.0987782
0.0987141
0.098658
0.0986095
0.0985684
0.0985344
0.0985073
0.0984872
0.0984738
0.0984671
0.10197
0.10167
0.101382
0.101109
0.100851
0.100609
0.100383
0.100173
0.0999792
0.0998006
0.0996369
0.0994873
0.099351
0.0992272
0.0991152
0.099014
0.098923
0.0988415
0.098769
0.0987049
0.0986488
0.0986003
0.0985592
0.0985252
0.0984982
0.098478
0.0984646
0.098458
0.101958
0.101657
0.10137
0.101097
0.100839
0.100598
0.100372
0.100162
0.0999685
0.0997901
0.0996265
0.0994771
0.0993409
0.0992172
0.0991052
0.0990041
0.0989132
0.0988317
0.0987592
0.0986952
0.0986391
0.0985906
0.0985495
0.0985155
0.0984885
0.0984684
0.098455
0.0984483
0.101944
0.101644
0.101357
0.101084
0.100827
0.100586
0.10036
0.100151
0.0999571
0.099779
0.0996156
0.0994662
0.0993302
0.0992066
0.0990947
0.0989937
0.0989028
0.0988214
0.098749
0.0986849
0.0986288
0.0985804
0.0985393
0.0985053
0.0984783
0.0984582
0.0984448
0.0984381
0.10193
0.10163
0.101343
0.101071
0.100814
0.100573
0.100348
0.100139
0.0999452
0.0997672
0.099604
0.0994549
0.099319
0.0991955
0.0990837
0.0989827
0.0988919
0.0988106
0.0987382
0.0986741
0.0986181
0.0985697
0.0985286
0.0984946
0.0984676
0.0984474
0.0984341
0.0984274
0.101915
0.101615
0.101329
0.101057
0.1008
0.100559
0.100335
0.100126
0.0999327
0.099755
0.099592
0.099443
0.0993072
0.0991839
0.0990722
0.0989713
0.0988806
0.0987993
0.0987269
0.0986629
0.0986069
0.0985584
0.0985174
0.0984834
0.0984564
0.0984363
0.0984229
0.0984162
0.101899
0.1016
0.101314
0.101042
0.100786
0.100545
0.100321
0.100112
0.0999196
0.0997421
0.0995793
0.0994306
0.099295
0.0991718
0.0990602
0.0989594
0.0988687
0.0987875
0.0987152
0.0986512
0.0985952
0.0985468
0.0985057
0.0984717
0.0984447
0.0984246
0.0984112
0.0984045
0.101882
0.101583
0.101298
0.101027
0.100771
0.100531
0.100307
0.100098
0.099906
0.0997288
0.0995662
0.0994176
0.0992822
0.0991592
0.0990477
0.098947
0.0988564
0.0987753
0.098703
0.098639
0.098583
0.0985346
0.0984936
0.0984596
0.0984326
0.0984125
0.0983991
0.0983924
0.101864
0.101566
0.101281
0.101011
0.100755
0.100515
0.100292
0.100084
0.0998917
0.0997148
0.0995526
0.0994042
0.099269
0.0991461
0.0990348
0.0989342
0.0988437
0.0987626
0.0986903
0.0986264
0.0985705
0.0985221
0.098481
0.0984471
0.0984201
0.0983999
0.0983865
0.0983799
0.101846
0.101548
0.101264
0.100994
0.100739
0.100499
0.100276
0.100069
0.099877
0.0997004
0.0995384
0.0993903
0.0992553
0.0991326
0.0990214
0.098921
0.0988305
0.0987495
0.0986773
0.0986134
0.0985575
0.0985091
0.0984681
0.0984341
0.0984071
0.098387
0.0983736
0.0983669
0.101826
0.101529
0.101245
0.100976
0.100722
0.100483
0.10026
0.100053
0.0998617
0.0996855
0.0995238
0.0993759
0.0992412
0.0991187
0.0990076
0.0989073
0.098817
0.098736
0.0986639
0.0986
0.0985441
0.0984957
0.0984547
0.0984208
0.0983938
0.0983736
0.0983602
0.0983535
0.101806
0.10151
0.101226
0.100957
0.100704
0.100466
0.100243
0.100037
0.0998458
0.09967
0.0995087
0.0993611
0.0992266
0.0991043
0.0989934
0.0988932
0.098803
0.0987222
0.0986501
0.0985863
0.0985304
0.098482
0.098441
0.098407
0.09838
0.0983599
0.0983465
0.0983398
0.101785
0.101489
0.101207
0.100938
0.100685
0.100448
0.100226
0.10002
0.0998295
0.0996541
0.0994931
0.0993459
0.0992116
0.0990896
0.0989789
0.0988788
0.0987887
0.0987079
0.0986359
0.0985721
0.0985163
0.0984679
0.0984269
0.098393
0.098366
0.0983458
0.0983324
0.0983257
0.101763
0.101468
0.101186
0.100918
0.100666
0.100429
0.100208
0.100003
0.0998126
0.0996377
0.0994771
0.0993302
0.0991963
0.0990744
0.098964
0.0988641
0.0987741
0.0986934
0.0986214
0.0985577
0.0985018
0.0984535
0.0984125
0.0983786
0.0983516
0.0983314
0.098318
0.0983113
0.10174
0.101446
0.101165
0.100898
0.100646
0.10041
0.100189
0.0999846
0.0997952
0.0996208
0.0994607
0.0993142
0.0991805
0.099059
0.0989487
0.098849
0.0987591
0.0986785
0.0986066
0.0985429
0.0984871
0.0984388
0.0983978
0.0983638
0.0983368
0.0983167
0.0983033
0.0982966
0.101716
0.101423
0.101142
0.100876
0.100625
0.10039
0.10017
0.0999662
0.0997774
0.0996035
0.0994438
0.0992977
0.0991644
0.0990432
0.0989331
0.0988336
0.0987438
0.0986633
0.0985915
0.0985279
0.0984721
0.0984238
0.0983828
0.0983488
0.0983218
0.0983017
0.0982882
0.0982815
0.101691
0.101399
0.101119
0.100854
0.100604
0.10037
0.100151
0.0999472
0.0997591
0.0995857
0.0994266
0.0992809
0.099148
0.099027
0.0989172
0.0988179
0.0987283
0.0986479
0.0985761
0.0985126
0.0984568
0.0984085
0.0983675
0.0983336
0.0983066
0.0982864
0.098273
0.0982663
0.101665
0.101374
0.101095
0.100831
0.100582
0.100348
0.10013
0.0999277
0.0997403
0.0995676
0.099409
0.0992638
0.0991312
0.0990106
0.0989011
0.0988019
0.0987125
0.0986322
0.0985605
0.098497
0.0984413
0.098393
0.098352
0.0983181
0.0982911
0.0982709
0.0982575
0.0982508
0.101639
0.101348
0.101071
0.100808
0.10056
0.100327
0.10011
0.0999077
0.099721
0.099549
0.099391
0.0992463
0.0991142
0.0989939
0.0988846
0.0987857
0.0986965
0.0986163
0.0985447
0.0984813
0.0984256
0.0983773
0.0983363
0.0983024
0.0982754
0.0982552
0.0982417
0.098235
0.101611
0.101322
0.101045
0.100783
0.100536
0.100304
0.100088
0.0998873
0.0997014
0.09953
0.0993727
0.0992285
0.0990969
0.0989769
0.098868
0.0987693
0.0986802
0.0986002
0.0985287
0.0984653
0.0984096
0.0983614
0.0983204
0.0982865
0.0982594
0.0982392
0.0982258
0.0982191
0.101583
0.101294
0.101019
0.100758
0.100512
0.100282
0.100066
0.0998663
0.0996813
0.0995107
0.099354
0.0992104
0.0990793
0.0989597
0.0988511
0.0987527
0.0986638
0.0985839
0.0985125
0.0984492
0.0983936
0.0983454
0.0983044
0.0982704
0.0982434
0.0982232
0.0982097
0.098203
0.101553
0.101266
0.100992
0.100732
0.100488
0.100258
0.100044
0.0998449
0.0996608
0.099491
0.099335
0.0991921
0.0990614
0.0989423
0.098834
0.0987359
0.0986472
0.0985675
0.0984962
0.0984329
0.0983773
0.0983292
0.0982882
0.0982542
0.0982272
0.0982069
0.0981935
0.0981868
0.101523
0.101237
0.100964
0.100706
0.100462
0.100234
0.100021
0.0998231
0.0996399
0.099471
0.0993158
0.0991735
0.0990434
0.0989247
0.0988168
0.098719
0.0986305
0.0985509
0.0984798
0.0984166
0.098361
0.0983129
0.0982719
0.0982379
0.0982108
0.0981906
0.0981771
0.0981704
0.101492
0.101207
0.100936
0.100679
0.100436
0.100209
0.0999976
0.0998008
0.0996187
0.0994507
0.0992963
0.0991547
0.0990252
0.098907
0.0987995
0.0987019
0.0986137
0.0985343
0.0984632
0.0984001
0.0983446
0.0982965
0.0982555
0.0982215
0.0981944
0.0981742
0.0981607
0.098154
0.101459
0.101176
0.100906
0.100651
0.10041
0.100184
0.0999738
0.0997782
0.0995971
0.0994301
0.0992765
0.0991357
0.0990068
0.0988891
0.098782
0.0986848
0.0985968
0.0985176
0.0984466
0.0983836
0.0983281
0.09828
0.098239
0.098205
0.098178
0.0981577
0.0981442
0.0981375
0.101426
0.101145
0.100876
0.100622
0.100383
0.100159
0.0999495
0.0997551
0.0995753
0.0994093
0.0992566
0.0991165
0.0989882
0.0988711
0.0987644
0.0986675
0.0985798
0.0985008
0.09843
0.098367
0.0983116
0.0982635
0.0982225
0.0981885
0.0981614
0.0981412
0.0981277
0.0981209
0.107032
0.107013
0.106996
0.106979
0.10696
0.10694
0.106942
0.106928
0.106917
0.106906
0.106896
0.106886
0.106822
0.106815
0.10681
0.106806
0.106803
0.106801
0.106674
0.106674
0.106675
0.106678
0.106681
0.106686
0.1065
0.106506
0.106514
0.106522
0.106532
0.106543
0.1063
0.106313
0.106327
0.106341
0.106356
0.106372
0.106078
0.106097
0.106116
0.106135
0.106155
0.106176
0.105835
0.105859
0.105883
0.105907
0.105931
0.105956
0.105572
0.105601
0.105629
0.105658
0.105686
0.105715
0.105293
0.105326
0.105358
0.10539
0.105422
0.105453
0.104999
0.105035
0.105071
0.105106
0.10514
0.105174
0.104692
0.104731
0.10477
0.104807
0.104844
0.104881
0.104376
0.104417
0.104458
0.104498
0.104537
0.104575
0.104052
0.104096
0.104138
0.104179
0.104219
0.104259
0.103724
0.103768
0.103812
0.103854
0.103895
0.103935
0.103394
0.103439
0.103482
0.103525
0.103567
0.103608
0.103063
0.103108
0.103152
0.103195
0.103237
0.103278
0.102736
0.102781
0.102824
0.102867
0.102908
0.102949
0.102413
0.102457
0.1025
0.102542
0.102583
0.102623
0.102098
0.102141
0.102182
0.102223
0.102263
0.102302
0.101791
0.101832
0.101873
0.101912
0.101951
0.101989
0.101495
0.101535
0.101573
0.101612
0.101649
0.101685
0.101392
0.101112
0.100845
0.100593
0.100355
0.100133
0.0999248
0.0997318
0.0995531
0.0993882
0.0992365
0.0990972
0.0989696
0.0988531
0.0987468
0.0986503
0.0985628
0.098484
0.0984133
0.0983505
0.0982951
0.098247
0.098206
0.098172
0.0981449
0.0981246
0.0981111
0.0981044
0.101358
0.101079
0.100814
0.100563
0.100327
0.100106
0.0998997
0.0997081
0.0995307
0.099367
0.0992162
0.0990778
0.0989509
0.0988349
0.0987292
0.098633
0.0985459
0.0984672
0.0983967
0.0983339
0.0982786
0.0982305
0.0981896
0.0981555
0.0981284
0.0981081
0.0980946
0.0980878
0.101322
0.101045
0.100782
0.100533
0.100298
0.100079
0.0998743
0.0996842
0.0995081
0.0993455
0.0991958
0.0990583
0.0989322
0.0988168
0.0987116
0.0986158
0.0985289
0.0984505
0.0983801
0.0983174
0.0982621
0.0982141
0.0981731
0.0981391
0.0981119
0.0980916
0.0980781
0.0980713
0.101286
0.10101
0.100749
0.100502
0.100269
0.100052
0.0998486
0.09966
0.0994853
0.099324
0.0991754
0.0990387
0.0989134
0.0987987
0.098694
0.0985986
0.098512
0.0984338
0.0983635
0.0983009
0.0982457
0.0981977
0.0981568
0.0981227
0.0980956
0.0980752
0.0980617
0.0980549
0.101248
0.100975
0.100716
0.10047
0.10024
0.100024
0.0998227
0.0996357
0.0994624
0.0993024
0.0991549
0.0990192
0.0988947
0.0987806
0.0986764
0.0985814
0.0984952
0.0984172
0.0983471
0.0982846
0.0982295
0.0981815
0.0981405
0.0981064
0.0980793
0.0980589
0.0980453
0.0980385
0.101211
0.100939
0.100682
0.100439
0.10021
0.099996
0.0997966
0.0996112
0.0994394
0.0992807
0.0991344
0.0989997
0.098876
0.0987626
0.098659
0.0985644
0.0984785
0.0984007
0.0983308
0.0982684
0.0982133
0.0981653
0.0981243
0.0980903
0.0980631
0.0980427
0.0980291
0.0980223
0.107055
0.106958
0.106831
0.106675
0.106494
0.106288
0.10606
0.105811
0.105543
0.10526
0.104962
0.104653
0.104334
0.104009
0.103679
0.103348
0.103018
0.102691
0.102369
0.102054
0.101749
0.101455
0.107083
0.106977
0.106842
0.106678
0.106489
0.106276
0.106042
0.105787
0.105514
0.105226
0.104925
0.104612
0.104291
0.103964
0.103633
0.103302
0.102971
0.102644
0.102323
0.10201
0.101707
0.101414
0.107118
0.107001
0.106855
0.106682
0.106485
0.106265
0.106023
0.105762
0.105485
0.105192
0.104886
0.104571
0.104247
0.103918
0.103586
0.103254
0.102924
0.102597
0.102277
0.101966
0.101664
0.101373
0.107157
0.107027
0.10687
0.106687
0.106481
0.106253
0.106005
0.105738
0.105454
0.105157
0.104848
0.104529
0.104202
0.103872
0.103539
0.103206
0.102875
0.10255
0.102231
0.10192
0.10162
0.101331
0.107198
0.107054
0.106885
0.106693
0.106478
0.106241
0.105986
0.105712
0.105423
0.105121
0.104808
0.104485
0.104157
0.103824
0.10349
0.103157
0.102826
0.102501
0.102183
0.101874
0.101576
0.101289
0.107237
0.10708
0.1069
0.106697
0.106473
0.106229
0.105966
0.105686
0.105391
0.105084
0.104767
0.104442
0.10411
0.103776
0.103441
0.103107
0.102777
0.102452
0.102135
0.101828
0.101531
0.101247
0.107274
0.107105
0.106913
0.106701
0.106468
0.106215
0.105945
0.105659
0.105359
0.105047
0.104725
0.104397
0.104063
0.103727
0.103391
0.103056
0.102726
0.102403
0.102087
0.101781
0.101487
0.101204
0.107306
0.107126
0.106925
0.106702
0.10646
0.1062
0.105923
0.10563
0.105325
0.105008
0.104683
0.104351
0.104015
0.103677
0.10334
0.103005
0.102676
0.102353
0.102039
0.101734
0.101442
0.101162
0.107334
0.107144
0.106933
0.106702
0.106451
0.106183
0.105899
0.1056
0.105289
0.104968
0.104639
0.104304
0.103966
0.103627
0.103289
0.102954
0.102625
0.102303
0.10199
0.101688
0.101397
0.101119
0.107359
0.107159
0.106939
0.106699
0.10644
0.106165
0.105874
0.105569
0.105253
0.104927
0.104595
0.104257
0.103916
0.103576
0.103237
0.102902
0.102573
0.102252
0.101941
0.101641
0.101353
0.101077
0.107381
0.107171
0.106942
0.106693
0.106427
0.106144
0.105847
0.105537
0.105215
0.104886
0.104549
0.104209
0.103866
0.103524
0.103185
0.10285
0.102522
0.102202
0.101893
0.101594
0.101308
0.101036
0.107397
0.107179
0.106942
0.106685
0.106412
0.106122
0.105818
0.105503
0.105177
0.104843
0.104503
0.10416
0.103816
0.103473
0.103133
0.102798
0.102471
0.102153
0.101844
0.101548
0.101265
0.100994
0.107409
0.107184
0.106938
0.106674
0.106394
0.106098
0.105789
0.105468
0.105137
0.1048
0.104457
0.104111
0.103765
0.103421
0.103081
0.102747
0.10242
0.102103
0.101797
0.101503
0.101221
0.100954
0.107418
0.107185
0.106932
0.106661
0.106374
0.106072
0.105757
0.105431
0.105097
0.104756
0.10441
0.104062
0.103715
0.10337
0.103029
0.102696
0.10237
0.102054
0.10175
0.101458
0.101179
0.100914
0.107423
0.107183
0.106923
0.106646
0.106352
0.106045
0.105725
0.105394
0.105056
0.104711
0.104363
0.104013
0.103665
0.103319
0.102978
0.102645
0.102321
0.102006
0.101704
0.101414
0.101138
0.100875
0.107425
0.107178
0.106911
0.106628
0.106329
0.106016
0.105691
0.105356
0.105014
0.104667
0.104316
0.103965
0.103615
0.103269
0.102928
0.102595
0.102272
0.10196
0.101659
0.101371
0.101098
0.100838
0.107424
0.10717
0.106898
0.106608
0.106304
0.105986
0.105657
0.105318
0.104973
0.104622
0.104269
0.103916
0.103566
0.103219
0.102879
0.102547
0.102225
0.101914
0.101615
0.10133
0.101059
0.100802
0.107419
0.107159
0.106882
0.106587
0.106278
0.105955
0.105622
0.10528
0.104931
0.104578
0.104223
0.103869
0.103518
0.103171
0.102831
0.1025
0.102179
0.10187
0.101573
0.10129
0.101021
0.100767
0.107411
0.107147
0.106864
0.106565
0.106251
0.105924
0.105587
0.105242
0.10489
0.104535
0.104178
0.103823
0.103471
0.103124
0.102785
0.102454
0.102135
0.101827
0.101533
0.101252
0.100986
0.100734
0.107402
0.107133
0.106845
0.106541
0.106223
0.105893
0.105552
0.105204
0.10485
0.104493
0.104135
0.103778
0.103426
0.103079
0.10274
0.102411
0.102092
0.101787
0.101494
0.101216
0.100952
0.100702
0.107391
0.107117
0.106825
0.106518
0.106196
0.105862
0.105518
0.105167
0.104811
0.104452
0.104092
0.103735
0.103382
0.103036
0.102697
0.102369
0.102052
0.101748
0.101458
0.101181
0.100919
0.100672
0.107378
0.1071
0.106805
0.106494
0.106168
0.105831
0.105485
0.105131
0.104773
0.104412
0.104052
0.103694
0.103341
0.102995
0.102657
0.10233
0.102014
0.101712
0.101423
0.101149
0.100889
0.100644
0.107364
0.107083
0.106784
0.10647
0.106142
0.105802
0.105453
0.105097
0.104737
0.104375
0.104014
0.103655
0.103302
0.102956
0.102619
0.102293
0.101979
0.101678
0.101391
0.101119
0.100861
0.100619
0.107351
0.107066
0.106764
0.106447
0.106116
0.105774
0.105423
0.105065
0.104703
0.10434
0.103978
0.103619
0.103266
0.10292
0.102584
0.102259
0.101946
0.101647
0.101362
0.101091
0.100836
0.100595
0.107337
0.10705
0.106745
0.106425
0.106092
0.105747
0.105394
0.105035
0.104672
0.104308
0.103945
0.103586
0.103233
0.102888
0.102552
0.102228
0.101916
0.101618
0.101335
0.101066
0.100813
0.100574
0.107323
0.107034
0.106727
0.106405
0.106069
0.105723
0.105368
0.105008
0.104644
0.104279
0.103915
0.103556
0.103203
0.102858
0.102523
0.1022
0.10189
0.101593
0.101311
0.101044
0.100792
0.100555
0.107311
0.107019
0.10671
0.106386
0.106049
0.105701
0.105345
0.104983
0.104618
0.104253
0.103889
0.103529
0.103176
0.102832
0.102498
0.102175
0.101866
0.101571
0.10129
0.101024
0.100774
0.100538
0.1073
0.107006
0.106696
0.10637
0.106031
0.105682
0.105325
0.104962
0.104596
0.10423
0.103866
0.103506
0.103153
0.102809
0.102476
0.102154
0.101846
0.101551
0.101272
0.101007
0.100758
0.100523
0.10729
0.106995
0.106683
0.106356
0.106016
0.105666
0.105308
0.104944
0.104578
0.104211
0.103847
0.103487
0.103134
0.10279
0.102457
0.102136
0.101829
0.101535
0.101257
0.100993
0.100745
0.100512
0.107282
0.106986
0.106673
0.106345
0.106004
0.105653
0.105294
0.10493
0.104563
0.104196
0.103831
0.103472
0.103119
0.102775
0.102443
0.102122
0.101815
0.101523
0.101245
0.100982
0.100735
0.100502
0.107276
0.10698
0.106666
0.106337
0.105995
0.105643
0.105284
0.104919
0.104552
0.104185
0.10382
0.10346
0.103108
0.102765
0.102432
0.102112
0.101805
0.101513
0.101236
0.100974
0.100727
0.100495
0.107273
0.106976
0.106661
0.106332
0.10599
0.105637
0.105278
0.104913
0.104545
0.104178
0.103813
0.103453
0.103101
0.102758
0.102425
0.102106
0.101799
0.101507
0.101231
0.100969
0.100723
0.100491
0.107273
0.106975
0.10666
0.10633
0.105988
0.105635
0.105275
0.10491
0.104542
0.104175
0.10381
0.10345
0.103098
0.102755
0.102423
0.102103
0.101797
0.101505
0.101228
0.100967
0.100721
0.100489
0.101172
0.100903
0.100648
0.100407
0.10018
0.099968
0.0997704
0.0995867
0.0994165
0.0992591
0.099114
0.0989803
0.0988575
0.0987448
0.0986417
0.0985476
0.098462
0.0983845
0.0983147
0.0982524
0.0981973
0.0981494
0.0981084
0.0980743
0.0980471
0.0980267
0.0980131
0.0980063
0.101134
0.100866
0.100613
0.100374
0.10015
0.0999399
0.0997442
0.0995623
0.0993936
0.0992377
0.0990938
0.0989611
0.0988392
0.0987272
0.0986247
0.098531
0.0984457
0.0983684
0.0982988
0.0982366
0.0981816
0.0981337
0.0980927
0.0980586
0.0980314
0.0980109
0.0979973
0.0979905
0.101094
0.100829
0.100578
0.100342
0.10012
0.0999117
0.099718
0.0995379
0.0993709
0.0992163
0.0990737
0.0989421
0.098821
0.0987098
0.0986079
0.0985146
0.0984297
0.0983526
0.0982832
0.0982211
0.0981661
0.0981182
0.0980772
0.0980431
0.0980158
0.0979954
0.0979817
0.0979749
0.101055
0.100792
0.100544
0.100309
0.100089
0.0998835
0.0996918
0.0995135
0.0993482
0.0991951
0.0990537
0.0989233
0.0988031
0.0986926
0.0985912
0.0984985
0.0984139
0.098337
0.0982678
0.0982057
0.0981508
0.0981029
0.0980619
0.0980278
0.0980005
0.09798
0.0979664
0.0979595
0.101015
0.100755
0.100509
0.100277
0.100059
0.0998554
0.0996657
0.0994893
0.0993257
0.0991741
0.099034
0.0989047
0.0987854
0.0986757
0.0985749
0.0984826
0.0983983
0.0983217
0.0982526
0.0981907
0.0981358
0.0980879
0.0980469
0.0980128
0.0979854
0.0979649
0.0979512
0.0979444
0.100975
0.100717
0.100473
0.100244
0.100029
0.0998274
0.0996398
0.0994653
0.0993034
0.0991534
0.0990146
0.0988863
0.098768
0.098659
0.0985588
0.098467
0.098383
0.0983067
0.0982377
0.0981759
0.0981211
0.0980732
0.0980322
0.097998
0.0979706
0.0979501
0.0979364
0.0979295
0.100935
0.10068
0.100438
0.100211
0.0999985
0.0997996
0.0996141
0.0994416
0.0992814
0.0991329
0.0989955
0.0988683
0.0987509
0.0986427
0.0985431
0.0984517
0.0983681
0.098292
0.0982231
0.0981614
0.0981066
0.0980588
0.0980177
0.0979835
0.0979561
0.0979355
0.0979218
0.097915
0.100895
0.100642
0.100404
0.100179
0.0999687
0.0997721
0.0995888
0.0994182
0.0992598
0.0991128
0.0989767
0.0988507
0.0987342
0.0986267
0.0985277
0.0984367
0.0983535
0.0982776
0.0982089
0.0981473
0.0980925
0.0980446
0.0980036
0.0979693
0.0979419
0.0979213
0.0979076
0.0979007
0.100855
0.100605
0.100369
0.100147
0.0999392
0.0997449
0.0995638
0.0993952
0.0992386
0.0990932
0.0989583
0.0988334
0.0987179
0.0986111
0.0985127
0.0984222
0.0983392
0.0982636
0.098195
0.0981335
0.0980788
0.0980309
0.0979898
0.0979555
0.0979281
0.0979074
0.0978937
0.0978868
0.100816
0.100568
0.100335
0.100116
0.0999102
0.0997183
0.0995393
0.0993727
0.0992178
0.0990739
0.0989404
0.0988166
0.098702
0.098596
0.0984981
0.098408
0.0983254
0.09825
0.0981816
0.0981201
0.0980654
0.0980175
0.0979764
0.0979421
0.0979146
0.0978939
0.0978801
0.0978732
0.100777
0.100532
0.100301
0.100085
0.0998817
0.0996921
0.0995153
0.0993507
0.0991976
0.0990552
0.098923
0.0988003
0.0986866
0.0985813
0.098484
0.0983943
0.098312
0.0982367
0.0981685
0.098107
0.0980524
0.0980045
0.0979634
0.097929
0.0979015
0.0978808
0.097867
0.09786
0.100738
0.100496
0.100268
0.100054
0.0998538
0.0996666
0.099492
0.0993293
0.0991779
0.0990371
0.0989061
0.0987845
0.0986717
0.0985671
0.0984703
0.0983811
0.098299
0.098224
0.0981558
0.0980945
0.0980398
0.0979919
0.0979508
0.0979164
0.0978888
0.097868
0.0978542
0.0978473
0.1007
0.100461
0.100236
0.100024
0.0998266
0.0996418
0.0994693
0.0993086
0.0991589
0.0990195
0.0988898
0.0987693
0.0986573
0.0985534
0.0984572
0.0983683
0.0982865
0.0982117
0.0981436
0.0980823
0.0980277
0.0979798
0.0979386
0.0979041
0.0978765
0.0978558
0.0978419
0.0978349
0.100663
0.100427
0.100204
0.0999955
0.0998002
0.0996177
0.0994474
0.0992885
0.0991405
0.0990026
0.0988742
0.0987546
0.0986435
0.0985402
0.0984445
0.098356
0.0982745
0.0981999
0.0981319
0.0980707
0.098016
0.0979681
0.0979269
0.0978924
0.0978647
0.0978439
0.09783
0.097823
0.100627
0.100393
0.100174
0.0999676
0.0997747
0.0995945
0.0994262
0.0992693
0.0991229
0.0989864
0.0988592
0.0987406
0.0986303
0.0985277
0.0984324
0.0983443
0.098263
0.0981885
0.0981207
0.0980595
0.0980049
0.0979569
0.0979156
0.0978811
0.0978534
0.0978325
0.0978186
0.0978116
0.100593
0.100361
0.100144
0.0999407
0.0997502
0.0995722
0.099406
0.0992508
0.099106
0.0989709
0.0988448
0.0987273
0.0986177
0.0985157
0.0984209
0.0983331
0.0982521
0.0981778
0.09811
0.0980488
0.0979942
0.0979462
0.0979049
0.0978703
0.0978425
0.0978216
0.0978077
0.0978007
0.100559
0.10033
0.100116
0.0999149
0.0997268
0.0995509
0.0993867
0.0992333
0.09909
0.0989562
0.0988312
0.0987146
0.0986057
0.0985043
0.09841
0.0983225
0.0982417
0.0981675
0.0980998
0.0980386
0.097984
0.097936
0.0978946
0.09786
0.0978322
0.0978113
0.0977973
0.0977903
0.100527
0.100301
0.100089
0.0998902
0.0997044
0.0995307
0.0993683
0.0992166
0.0990748
0.0989423
0.0988184
0.0987026
0.0985944
0.0984935
0.0983996
0.0983125
0.0982319
0.0981578
0.0980902
0.098029
0.0979744
0.0979263
0.0978849
0.0978502
0.0978224
0.0978014
0.0977874
0.0977804
0.100496
0.100273
0.100063
0.0998669
0.0996833
0.0995115
0.099351
0.0992009
0.0990605
0.0989291
0.0988063
0.0986913
0.0985838
0.0984834
0.0983899
0.098303
0.0982226
0.0981486
0.0980811
0.0980199
0.0979653
0.0979172
0.0978757
0.097841
0.0978131
0.0977921
0.097778
0.097771
0.100467
0.100246
0.100039
0.0998449
0.0996633
0.0994935
0.0993347
0.0991862
0.0990471
0.0989169
0.0987949
0.0986808
0.0985739
0.098474
0.0983808
0.0982942
0.098214
0.0981401
0.0980726
0.0980114
0.0979568
0.0979086
0.0978671
0.0978323
0.0978044
0.0977833
0.0977693
0.0977622
0.10044
0.100221
0.100016
0.0998243
0.0996447
0.0994768
0.0993196
0.0991724
0.0990346
0.0989055
0.0987844
0.098671
0.0985647
0.0984652
0.0983724
0.098286
0.0982059
0.0981321
0.0980646
0.0980035
0.0979488
0.0979006
0.0978591
0.0978242
0.0977962
0.0977752
0.0977611
0.097754
0.100414
0.100198
0.0999949
0.0998051
0.0996275
0.0994612
0.0993055
0.0991598
0.0990231
0.098895
0.0987747
0.0986619
0.0985562
0.0984571
0.0983646
0.0982784
0.0981985
0.0981247
0.0980573
0.0979962
0.0979414
0.0978932
0.0978516
0.0978167
0.0977887
0.0977676
0.0977534
0.0977464
0.10039
0.100176
0.0999754
0.0997875
0.0996116
0.0994469
0.0992927
0.0991481
0.0990126
0.0988853
0.0987658
0.0986537
0.0985484
0.0984497
0.0983575
0.0982714
0.0981916
0.098118
0.0980506
0.0979894
0.0979347
0.0978864
0.0978447
0.0978098
0.0977817
0.0977606
0.0977464
0.0977393
0.100369
0.100156
0.0999576
0.0997714
0.0995971
0.0994339
0.099281
0.0991376
0.099003
0.0988766
0.0987578
0.0986462
0.0985413
0.098443
0.098351
0.0982651
0.0981854
0.0981118
0.0980444
0.0979833
0.0979285
0.0978802
0.0978385
0.0978035
0.0977754
0.0977542
0.09774
0.0977329
0.100349
0.100139
0.0999415
0.0997569
0.099584
0.0994222
0.0992704
0.0991281
0.0989944
0.0988688
0.0987506
0.0986395
0.098535
0.098437
0.0983452
0.0982595
0.0981798
0.0981063
0.0980389
0.0979777
0.0979229
0.0978746
0.0978328
0.0977978
0.0977697
0.0977485
0.0977343
0.0977272
0.100332
0.100123
0.0999272
0.099744
0.0995725
0.0994118
0.0992611
0.0991197
0.0989868
0.0988618
0.0987442
0.0986335
0.0985294
0.0984317
0.09834
0.0982545
0.0981749
0.0981014
0.098034
0.0979728
0.097918
0.0978696
0.0978278
0.0977928
0.0977646
0.0977433
0.0977291
0.097722
0.100316
0.100109
0.0999146
0.0997327
0.0995624
0.0994028
0.099253
0.0991124
0.0989802
0.0988558
0.0987387
0.0986284
0.0985246
0.098427
0.0983356
0.0982501
0.0981706
0.0980971
0.0980298
0.0979686
0.0979137
0.0978653
0.0978235
0.0977884
0.0977601
0.0977389
0.0977246
0.0977175
0.100303
0.100097
0.099904
0.0997232
0.0995538
0.0993951
0.0992461
0.0991062
0.0989746
0.0988507
0.098734
0.098624
0.0985205
0.0984231
0.0983318
0.0982464
0.098167
0.0980935
0.0980261
0.0979649
0.09791
0.0978616
0.0978197
0.0977846
0.0977563
0.0977351
0.0977208
0.0977137
0.100293
0.100087
0.0998952
0.0997153
0.0995467
0.0993887
0.0992405
0.0991011
0.09897
0.0988465
0.0987301
0.0986204
0.0985171
0.0984199
0.0983286
0.0982433
0.0981639
0.0980905
0.0980231
0.0979619
0.097907
0.0978585
0.0978166
0.0977815
0.0977532
0.0977319
0.0977176
0.0977105
0.100284
0.10008
0.0998882
0.099709
0.0995412
0.0993838
0.099236
0.0990971
0.0989664
0.0988432
0.0987271
0.0986176
0.0985144
0.0984173
0.0983262
0.0982409
0.0981616
0.0980882
0.0980208
0.0979595
0.0979046
0.0978561
0.0978142
0.097779
0.0977507
0.0977294
0.0977151
0.097708
0.100278
0.100074
0.0998832
0.0997045
0.0995371
0.0993802
0.0992328
0.0990942
0.0989638
0.0988408
0.0987249
0.0986155
0.0985125
0.0984155
0.0983244
0.0982392
0.0981599
0.0980864
0.098019
0.0979578
0.0979028
0.0978543
0.0978124
0.0977772
0.0977489
0.0977276
0.0977133
0.0977062
0.100274
0.10007
0.09988
0.0997017
0.0995346
0.0993779
0.0992308
0.0990924
0.0989621
0.0988393
0.0987235
0.0986143
0.0985113
0.0984143
0.0983233
0.0982381
0.0981588
0.0980854
0.098018
0.0979567
0.0979018
0.0978532
0.0978113
0.0977761
0.0977478
0.0977264
0.0977121
0.097705
0.100272
0.100069
0.0998788
0.0997006
0.0995336
0.099377
0.09923
0.0990917
0.0989615
0.0988388
0.098723
0.0986138
0.0985108
0.0984139
0.0983228
0.0982377
0.0981583
0.0980849
0.0980175
0.0979563
0.0979013
0.0978528
0.0978108
0.0977756
0.0977473
0.0977259
0.0977117
0.0977045
0.101475
0.10177
0.102076
0.102391
0.102713
0.103041
0.103371
0.103702
0.104032
0.104356
0.104674
0.104983
0.105279
0.105562
0.105827
0.106074
0.1063
0.106503
0.106682
0.106835
0.106959
0.107054
0.101435
0.101728
0.102033
0.102347
0.102668
0.102995
0.103326
0.103657
0.103988
0.104314
0.104634
0.104946
0.105246
0.105532
0.105803
0.106055
0.106288
0.106498
0.106684
0.106844
0.106976
0.107078
0.101394
0.101686
0.101989
0.102301
0.102622
0.102948
0.103279
0.103611
0.103943
0.104271
0.104594
0.104908
0.105212
0.105503
0.105779
0.106037
0.106275
0.106492
0.106686
0.106855
0.106996
0.107108
0.101353
0.101643
0.101944
0.102255
0.102575
0.102901
0.103231
0.103564
0.103897
0.104227
0.104552
0.10487
0.105177
0.105473
0.105754
0.106018
0.106263
0.106488
0.10669
0.106868
0.107019
0.107143
0.101311
0.101599
0.101898
0.102208
0.102527
0.102852
0.103183
0.103516
0.10385
0.104182
0.10451
0.10483
0.105142
0.105442
0.105729
0.105999
0.106251
0.106484
0.106694
0.106882
0.107044
0.107181
0.101269
0.101555
0.101853
0.102161
0.102478
0.102803
0.103134
0.103467
0.103802
0.104136
0.104466
0.10479
0.105106
0.105411
0.105703
0.105979
0.106239
0.106479
0.106699
0.106896
0.10707
0.107219
0.101227
0.101511
0.101806
0.102113
0.102429
0.102754
0.103084
0.103418
0.103754
0.104089
0.104422
0.104749
0.105069
0.105378
0.105676
0.105959
0.106225
0.106474
0.106702
0.10691
0.107094
0.107256
0.101185
0.101466
0.10176
0.102065
0.10238
0.102703
0.103033
0.103368
0.103705
0.104042
0.104377
0.104707
0.105031
0.105345
0.105648
0.105937
0.106211
0.106467
0.106705
0.106922
0.107117
0.107291
0.101143
0.101422
0.101713
0.102017
0.10233
0.102653
0.102982
0.103317
0.103655
0.103994
0.104331
0.104664
0.104992
0.105311
0.105619
0.105914
0.106195
0.106459
0.106705
0.106932
0.107137
0.107321
0.101101
0.101378
0.101667
0.101968
0.10228
0.102602
0.102931
0.103266
0.103604
0.103945
0.104284
0.10462
0.104952
0.105275
0.105589
0.10589
0.106178
0.106449
0.106704
0.106939
0.107154
0.107348
0.101059
0.101333
0.101621
0.10192
0.102231
0.102551
0.10288
0.103214
0.103554
0.103895
0.104237
0.104576
0.104911
0.105238
0.105557
0.105864
0.106159
0.106438
0.1067
0.106944
0.107169
0.107373
0.101018
0.10129
0.101575
0.101872
0.102181
0.1025
0.102828
0.103163
0.103503
0.103845
0.104189
0.104531
0.104869
0.105201
0.105524
0.105837
0.106138
0.106424
0.106694
0.106946
0.107179
0.107392
0.100977
0.101246
0.101529
0.101824
0.102132
0.102449
0.102776
0.103111
0.103451
0.103795
0.10414
0.104485
0.104826
0.105162
0.10549
0.105809
0.106115
0.106408
0.106685
0.106945
0.107187
0.107409
0.100938
0.101204
0.101484
0.101777
0.102083
0.102399
0.102725
0.10306
0.1034
0.103745
0.104092
0.104438
0.104783
0.105122
0.105455
0.105778
0.106091
0.10639
0.106674
0.106942
0.107191
0.107422
0.100898
0.101162
0.10144
0.101731
0.102035
0.10235
0.102675
0.103009
0.103349
0.103695
0.104043
0.104392
0.104739
0.105082
0.105419
0.105747
0.106065
0.10637
0.10666
0.106935
0.107192
0.10743
0.10086
0.101122
0.101397
0.101686
0.101987
0.102301
0.102625
0.102958
0.103299
0.103645
0.103994
0.104345
0.104694
0.105041
0.105381
0.105714
0.106037
0.106348
0.106644
0.106925
0.107189
0.107434
0.100824
0.101082
0.101355
0.101641
0.101941
0.102253
0.102576
0.102908
0.103249
0.103595
0.103946
0.104298
0.10465
0.104999
0.105344
0.10568
0.106008
0.106324
0.106626
0.106913
0.107183
0.107435
0.100788
0.101044
0.101314
0.101599
0.101896
0.102207
0.102528
0.10286
0.1032
0.103547
0.103898
0.104252
0.104606
0.104958
0.105305
0.105646
0.105978
0.106299
0.106606
0.106899
0.107174
0.107432
0.100754
0.101007
0.101275
0.101557
0.101853
0.102162
0.102482
0.102813
0.103153
0.103499
0.103852
0.104207
0.104562
0.104917
0.105267
0.105611
0.105947
0.106272
0.106584
0.106882
0.107163
0.107427
0.100722
0.100972
0.101238
0.101518
0.101811
0.102118
0.102437
0.102767
0.103106
0.103453
0.103806
0.104162
0.10452
0.104876
0.105229
0.105577
0.105916
0.106245
0.106561
0.106864
0.10715
0.107418
0.100691
0.100939
0.101202
0.10148
0.101772
0.102077
0.102394
0.102723
0.103062
0.103409
0.103762
0.104119
0.104478
0.104836
0.105192
0.105542
0.105885
0.106217
0.106538
0.106844
0.107134
0.107407
0.100662
0.100908
0.101169
0.101444
0.101734
0.102038
0.102354
0.102682
0.10302
0.103367
0.10372
0.104078
0.104438
0.104798
0.105155
0.105508
0.105854
0.106189
0.106513
0.106824
0.107118
0.107394
0.100635
0.100879
0.101138
0.101411
0.101699
0.102001
0.102316
0.102642
0.10298
0.103326
0.10368
0.104038
0.104399
0.104761
0.10512
0.105475
0.105823
0.106162
0.106489
0.106803
0.107101
0.107381
0.10061
0.100852
0.101109
0.10138
0.101666
0.101966
0.10228
0.102606
0.102943
0.103289
0.103642
0.104001
0.104363
0.104726
0.105087
0.105444
0.105794
0.106135
0.106465
0.106782
0.107083
0.107367
0.100587
0.100827
0.101082
0.101352
0.101636
0.101935
0.102247
0.102572
0.102908
0.103254
0.103607
0.103966
0.104329
0.104693
0.105055
0.105414
0.105766
0.10611
0.106442
0.106762
0.107065
0.107351
0.100567
0.100805
0.101058
0.101326
0.101609
0.101906
0.102217
0.102541
0.102876
0.103222
0.103575
0.103934
0.104298
0.104662
0.105026
0.105386
0.10574
0.106086
0.106421
0.106742
0.107048
0.107337
0.100548
0.100785
0.101037
0.101303
0.101585
0.101881
0.10219
0.102513
0.102848
0.103193
0.103546
0.103906
0.104269
0.104635
0.105
0.105361
0.105717
0.106064
0.1064
0.106724
0.107032
0.107323
0.100533
0.100768
0.101018
0.101283
0.101563
0.101858
0.102167
0.102489
0.102823
0.103168
0.103521
0.10388
0.104244
0.10461
0.104976
0.105339
0.105695
0.106044
0.106382
0.106708
0.107017
0.10731
0.100519
0.100753
0.101002
0.101266
0.101545
0.101839
0.102147
0.102469
0.102802
0.103146
0.103499
0.103859
0.104223
0.10459
0.104956
0.105319
0.105677
0.106027
0.106367
0.106693
0.107005
0.107299
0.100508
0.100741
0.100989
0.101252
0.10153
0.101823
0.102131
0.102452
0.102785
0.103128
0.103481
0.103841
0.104205
0.104572
0.104939
0.105303
0.105662
0.106013
0.106353
0.106681
0.106994
0.107289
0.1005
0.100732
0.100979
0.101241
0.101519
0.101811
0.102118
0.102438
0.102771
0.103115
0.103467
0.103827
0.104192
0.104559
0.104926
0.10529
0.10565
0.106002
0.106343
0.106672
0.106985
0.107281
0.100494
0.100725
0.100972
0.101234
0.101511
0.101803
0.102109
0.102429
0.102762
0.103105
0.103457
0.103817
0.104182
0.104549
0.104917
0.105282
0.105641
0.105994
0.106336
0.106665
0.106979
0.107277
0.10049
0.100722
0.100968
0.10123
0.101506
0.101798
0.102104
0.102424
0.102756
0.103099
0.103452
0.103812
0.104176
0.104544
0.104911
0.105276
0.105636
0.105989
0.106331
0.106661
0.106976
0.107274
0.0980154
0.0980222
0.0980358
0.0980562
0.0980835
0.0981176
0.0981586
0.0982065
0.0982616
0.098324
0.0983939
0.0984715
0.0985573
0.0986516
0.098755
0.098868
0.0989912
0.0991253
0.099271
0.0994289
0.0995998
0.0997842
0.0999826
0.100195
0.100423
0.100665
0.100921
0.101192
0.0979995
0.0980063
0.09802
0.0980404
0.0980676
0.0981017
0.0981428
0.0981907
0.0982458
0.098308
0.0983778
0.0984552
0.0985406
0.0986345
0.0987373
0.0988496
0.098972
0.0991051
0.0992496
0.0994062
0.0995755
0.0997582
0.0999548
0.100166
0.100391
0.100631
0.100885
0.101153
0.0979838
0.0979906
0.0980043
0.0980247
0.098052
0.0980861
0.0981271
0.0981751
0.0982301
0.0982923
0.0983618
0.098439
0.0985242
0.0986176
0.0987199
0.0988315
0.098953
0.099085
0.0992283
0.0993835
0.0995512
0.0997321
0.0999268
0.100136
0.100359
0.100597
0.100849
0.101115
0.0979683
0.0979751
0.0979888
0.0980093
0.0980366
0.0980707
0.0981118
0.0981597
0.0982147
0.0982767
0.0983462
0.0984231
0.0985079
0.0986009
0.0987026
0.0988135
0.0989341
0.0990651
0.0992071
0.0993608
0.099527
0.0997061
0.0998988
0.100106
0.100327
0.100562
0.100812
0.101076
0.097953
0.0979599
0.0979735
0.097994
0.0980214
0.0980556
0.0980966
0.0981445
0.0981994
0.0982614
0.0983307
0.0984074
0.0984919
0.0985845
0.0986856
0.0987957
0.0989154
0.0990454
0.0991861
0.0993384
0.0995028
0.0996801
0.0998708
0.100075
0.100294
0.100527
0.100775
0.101036
0.097938
0.0979448
0.0979585
0.0979791
0.0980065
0.0980407
0.0980817
0.0981296
0.0981845
0.0982464
0.0983155
0.098392
0.0984762
0.0985683
0.0986688
0.0987782
0.098897
0.0990259
0.0991653
0.0993161
0.0994789
0.0996543
0.0998429
0.100045
0.100262
0.100492
0.100738
0.100997
0.0979232
0.0979301
0.0979438
0.0979644
0.0979918
0.098026
0.0980671
0.098115
0.0981699
0.0982317
0.0983007
0.0983769
0.0984607
0.0985524
0.0986524
0.0987611
0.0988789
0.0990067
0.0991448
0.0992941
0.0994552
0.0996287
0.0998152
0.100015
0.100229
0.100458
0.1007
0.100957
0.0979088
0.0979157
0.0979294
0.09795
0.0979775
0.0980117
0.0980528
0.0981007
0.0981556
0.0982173
0.0982861
0.0983621
0.0984456
0.0985369
0.0986363
0.0987442
0.0988612
0.0989878
0.0991247
0.0992724
0.0994318
0.0996033
0.0997877
0.0999856
0.100197
0.100423
0.100663
0.100917
0.0978947
0.0979016
0.0979154
0.097936
0.0979635
0.0979978
0.0980389
0.0980868
0.0981416
0.0982032
0.0982719
0.0983477
0.0984309
0.0985217
0.0986205
0.0987277
0.0988438
0.0989693
0.0991049
0.0992511
0.0994087
0.0995783
0.0997606
0.0999561
0.100165
0.100388
0.100626
0.100877
0.0978809
0.0978878
0.0979016
0.0979223
0.0979498
0.0979841
0.0980253
0.0980732
0.098128
0.0981896
0.0982581
0.0983337
0.0984166
0.098507
0.0986052
0.0987117
0.0988268
0.0989512
0.0990855
0.0992302
0.0993861
0.0995537
0.0997338
0.099927
0.100134
0.100354
0.100589
0.100838
0.0978675
0.0978745
0.0978883
0.097909
0.0979365
0.0979709
0.0980121
0.09806
0.0981147
0.0981763
0.0982447
0.0983201
0.0984027
0.0984926
0.0985903
0.098696
0.0988103
0.0989336
0.0990666
0.0992098
0.0993639
0.0995296
0.0997076
0.0998984
0.100103
0.100321
0.100553
0.100799
0.0978545
0.0978615
0.0978753
0.0978961
0.0979237
0.0979581
0.0979993
0.0980472
0.0981019
0.0981634
0.0982317
0.0983069
0.0983892
0.0984787
0.0985759
0.0986809
0.0987943
0.0989166
0.0990482
0.0991899
0.0993423
0.0995061
0.0996819
0.0998703
0.100072
0.100287
0.100517
0.10076
0.097842
0.0978489
0.0978628
0.0978836
0.0979112
0.0979457
0.0979869
0.0980349
0.0980895
0.098151
0.0982191
0.0982942
0.0983762
0.0984653
0.0985619
0.0986663
0.0987788
0.0989
0.0990304
0.0991706
0.0993213
0.0994831
0.0996568
0.0998429
0.100042
0.100255
0.100482
0.100722
0.0978298
0.0978368
0.0978507
0.0978715
0.0978992
0.0979337
0.0979749
0.0980229
0.0980776
0.098139
0.0982071
0.0982819
0.0983636
0.0984524
0.0985485
0.0986522
0.0987639
0.0988841
0.0990132
0.099152
0.099301
0.0994609
0.0996324
0.0998162
0.100013
0.100223
0.100447
0.100685
0.0978181
0.0978251
0.097839
0.0978599
0.0978876
0.0979222
0.0979635
0.0980115
0.0980662
0.0981275
0.0981955
0.0982701
0.0983516
0.09844
0.0985356
0.0986387
0.0987496
0.0988687
0.0989967
0.099134
0.0992814
0.0994394
0.0996089
0.0997904
0.0999846
0.100192
0.100413
0.100649
0.0978069
0.0978139
0.0978279
0.0978488
0.0978765
0.0979111
0.0979525
0.0980005
0.0980552
0.0981165
0.0981844
0.0982589
0.0983401
0.0984282
0.0985233
0.0986258
0.0987359
0.098854
0.0989808
0.0991168
0.0992625
0.0994188
0.0995862
0.0997654
0.0999573
0.100162
0.100381
0.100614
0.0977962
0.0978032
0.0978172
0.0978381
0.0978659
0.0979006
0.097942
0.0979901
0.0980448
0.098106
0.0981738
0.0982482
0.0983292
0.0984169
0.0985116
0.0986134
0.0987228
0.0988401
0.0989657
0.0991003
0.0992445
0.099399
0.0995644
0.0997415
0.0999309
0.100133
0.100349
0.100579
0.097786
0.097793
0.097807
0.097828
0.0978559
0.0978906
0.097932
0.0979801
0.0980348
0.0980961
0.0981638
0.098238
0.0983188
0.0984063
0.0985005
0.0986018
0.0987104
0.0988268
0.0989514
0.0990847
0.0992274
0.0993801
0.0995436
0.0997186
0.0999057
0.100106
0.100319
0.100546
0.0977763
0.0977834
0.0977974
0.0978184
0.0978463
0.0978811
0.0979226
0.0979707
0.0980254
0.0980866
0.0981543
0.0982284
0.098309
0.0983962
0.09849
0.0985908
0.0986987
0.0988143
0.0989378
0.0990699
0.0992112
0.0993622
0.0995239
0.0996968
0.0998817
0.100079
0.10029
0.100515
0.0977672
0.0977743
0.0977883
0.0978094
0.0978374
0.0978721
0.0979137
0.0979619
0.0980166
0.0980778
0.0981454
0.0982194
0.0982998
0.0983867
0.0984802
0.0985804
0.0986878
0.0988025
0.098925
0.099056
0.0991959
0.0993454
0.0995052
0.0996762
0.0998589
0.100054
0.100263
0.100485
0.0977587
0.0977657
0.0977798
0.0978009
0.0978289
0.0978638
0.0979053
0.0979536
0.0980083
0.0980695
0.0981371
0.098211
0.0982913
0.0983779
0.098471
0.0985708
0.0986775
0.0987915
0.0989131
0.099043
0.0991816
0.0993296
0.0994878
0.0996568
0.0998375
0.100031
0.100237
0.100457
0.0977507
0.0977578
0.0977719
0.097793
0.0978211
0.097856
0.0978976
0.0979458
0.0980006
0.0980618
0.0981294
0.0982032
0.0982833
0.0983697
0.0984625
0.0985619
0.098668
0.0987813
0.0989021
0.0990309
0.0991683
0.0993149
0.0994715
0.0996387
0.0998175
0.100009
0.100213
0.10043
0.0977433
0.0977504
0.0977646
0.0977857
0.0978138
0.0978488
0.0978904
0.0979387
0.0979935
0.0980547
0.0981222
0.098196
0.0982759
0.0983622
0.0984547
0.0985536
0.0986593
0.0987719
0.0988919
0.0990197
0.099156
0.0993013
0.0994564
0.099622
0.099799
0.099988
0.10019
0.100405
0.0977366
0.0977437
0.0977578
0.097779
0.0978072
0.0978421
0.0978839
0.0979322
0.097987
0.0980482
0.0981157
0.0981894
0.0982692
0.0983553
0.0984475
0.0985461
0.0986513
0.0987633
0.0988826
0.0990095
0.0991447
0.0992888
0.0994426
0.0996067
0.0997819
0.0999691
0.100169
0.100383
0.0977304
0.0977375
0.0977517
0.0977729
0.0978011
0.0978361
0.0978779
0.0979263
0.0979811
0.0980423
0.0981098
0.0981834
0.0982632
0.098349
0.098441
0.0985393
0.0986441
0.0987555
0.0988741
0.0990003
0.0991346
0.0992776
0.09943
0.0995927
0.0997664
0.099952
0.10015
0.100362
0.0977249
0.097732
0.0977462
0.0977675
0.0977957
0.0978308
0.0978725
0.0979209
0.0979758
0.098037
0.0981045
0.0981781
0.0982577
0.0983434
0.0984352
0.0985332
0.0986376
0.0987486
0.0988666
0.098992
0.0991254
0.0992675
0.0994188
0.0995802
0.0997525
0.0999365
0.100133
0.100343
0.09772
0.0977272
0.0977414
0.0977627
0.0977909
0.097826
0.0978678
0.0979163
0.0979712
0.0980324
0.0980998
0.0981734
0.0982529
0.0983385
0.0984301
0.0985279
0.0986319
0.0987425
0.09886
0.0989848
0.0991174
0.0992585
0.0994089
0.0995691
0.0997402
0.0999228
0.100118
0.100326
0.0977158
0.097723
0.0977372
0.0977585
0.0977868
0.0978219
0.0978637
0.0979122
0.0979671
0.0980284
0.0980958
0.0981693
0.0982488
0.0983343
0.0984257
0.0985233
0.098627
0.0987372
0.0988542
0.0989785
0.0991105
0.0992508
0.0994003
0.0995595
0.0997295
0.0999109
0.100105
0.100312
0.0977123
0.0977194
0.0977337
0.097755
0.0977833
0.0978184
0.0978603
0.0979088
0.0979637
0.098025
0.0980924
0.0981659
0.0982453
0.0983307
0.098422
0.0985194
0.0986229
0.0987328
0.0988494
0.0989732
0.0991046
0.0992443
0.099393
0.0995514
0.0997205
0.0999009
0.100094
0.100299
0.0977094
0.0977165
0.0977308
0.0977521
0.0977804
0.0978156
0.0978575
0.097906
0.0979609
0.0980222
0.0980896
0.0981631
0.0982425
0.0983278
0.098419
0.0985162
0.0986195
0.0987292
0.0988455
0.0989689
0.0990998
0.099239
0.0993871
0.0995449
0.0997131
0.0998927
0.100085
0.100289
0.0977071
0.0977143
0.0977286
0.0977499
0.0977782
0.0978134
0.0978553
0.0979038
0.0979588
0.0980201
0.0980875
0.0981609
0.0982403
0.0983255
0.0984167
0.0985138
0.0986169
0.0987264
0.0988424
0.0989655
0.0990962
0.0992349
0.0993825
0.0995398
0.0997074
0.0998864
0.100078
0.100282
0.0977056
0.0977127
0.097727
0.0977484
0.0977767
0.0978119
0.0978538
0.0979024
0.0979573
0.0980186
0.098086
0.0981594
0.0982388
0.098324
0.0984151
0.0985121
0.0986151
0.0987244
0.0988403
0.0989632
0.0990936
0.0992321
0.0993794
0.0995362
0.0997034
0.099882
0.100073
0.100276
0.0977047
0.0977119
0.0977261
0.0977475
0.0977758
0.097811
0.097853
0.0979015
0.0979565
0.0980177
0.0980851
0.0981586
0.0982379
0.0983231
0.0984141
0.0985111
0.0986141
0.0987233
0.0988391
0.0989619
0.0990921
0.0992304
0.0993775
0.0995341
0.0997012
0.0998794
0.10007
0.100273
0.106952
0.10697
0.106987
0.107003
0.107018
0.107035
0.106898
0.106907
0.106916
0.106925
0.106935
0.106946
0.106814
0.106815
0.106817
0.10682
0.106823
0.106828
0.1067
0.106694
0.10669
0.106686
0.106684
0.106682
0.106558
0.106546
0.106536
0.106526
0.106518
0.10651
0.106388
0.106371
0.106356
0.106341
0.106327
0.106313
0.106192
0.106172
0.106151
0.106132
0.106112
0.106093
0.105973
0.105948
0.105924
0.1059
0.105875
0.105851
0.105732
0.105704
0.105676
0.105647
0.105619
0.10559
0.105471
0.10544
0.105409
0.105377
0.105345
0.105312
0.105193
0.105159
0.105125
0.10509
0.105055
0.105019
0.1049
0.104864
0.104827
0.10479
0.104752
0.104714
0.104594
0.104556
0.104518
0.104479
0.104439
0.104398
0.104278
0.104239
0.1042
0.104159
0.104117
0.104075
0.103955
0.103915
0.103875
0.103833
0.10379
0.103747
0.103627
0.103587
0.103546
0.103504
0.103461
0.103416
0.103297
0.103257
0.103216
0.103174
0.10313
0.103086
0.102967
0.102928
0.102887
0.102845
0.102802
0.102758
0.102641
0.102602
0.102562
0.10252
0.102478
0.102435
0.10232
0.102282
0.102242
0.102202
0.102161
0.102119
0.102006
0.101969
0.101931
0.101892
0.101852
0.101811
0.101702
0.101666
0.101629
0.101592
0.101554
0.101514
0.101229
0.100957
0.100699
0.100455
0.100225
0.10001
0.0998102
0.0996241
0.0994517
0.0992924
0.0991456
0.0990105
0.0988865
0.0987728
0.0986689
0.0985742
0.0984881
0.0984102
0.0983402
0.0982777
0.0982226
0.0981746
0.0981336
0.0980995
0.0980723
0.0980519
0.0980383
0.0980316
0.101267
0.100993
0.100732
0.100486
0.100255
0.100038
0.0998361
0.0996484
0.0994746
0.099314
0.0991661
0.09903
0.0989051
0.0987908
0.0986864
0.0985912
0.0985048
0.0984267
0.0983566
0.098294
0.0982388
0.0981908
0.0981498
0.0981158
0.0980886
0.0980682
0.0980546
0.0980479
0.101303
0.101027
0.100765
0.100517
0.100284
0.100066
0.0998618
0.0996726
0.0994974
0.0993355
0.0991865
0.0990495
0.0989239
0.0988089
0.0987039
0.0986084
0.0985217
0.0984434
0.0983731
0.0983104
0.0982552
0.0982072
0.0981662
0.0981321
0.098105
0.0980846
0.0980711
0.0980643
0.101339
0.101061
0.100797
0.100548
0.100313
0.100093
0.0998873
0.0996966
0.09952
0.099357
0.0992069
0.099069
0.0989426
0.098827
0.0987216
0.0986256
0.0985386
0.0984601
0.0983897
0.0983269
0.0982716
0.0982236
0.0981826
0.0981486
0.0981214
0.0981011
0.0980876
0.0980808
0.101374
0.101095
0.100829
0.100578
0.100341
0.100119
0.0999125
0.0997203
0.0995425
0.0993783
0.0992272
0.0990884
0.0989613
0.0988451
0.0987392
0.0986429
0.0985556
0.0984769
0.0984063
0.0983435
0.0982882
0.0982401
0.0981991
0.0981651
0.098138
0.0981176
0.0981041
0.0980974
0.101408
0.101128
0.10086
0.100607
0.100369
0.100146
0.0999373
0.0997438
0.0995647
0.0993994
0.0992474
0.0991078
0.09898
0.0988632
0.0987569
0.0986602
0.0985726
0.0984937
0.098423
0.0983601
0.0983047
0.0982566
0.0982156
0.0981816
0.0981545
0.0981342
0.0981207
0.098114
0.107502
0.107501
0.107499
0.107496
0.107493
0.107488
0.107483
0.107476
0.107469
0.10746
0.107451
0.10744
0.107429
0.107417
0.107403
0.107389
0.107373
0.107357
0.107339
0.107321
0.107301
0.107281
0.107259
0.107237
0.107214
0.10719
0.107166
0.107142
0.107117
0.107092
0.107067
0.107043
0.10702
0.106998
0.106977
0.10696
0.106945
0.106935
0.10693
0.106934
0.107472
0.107471
0.107469
0.107466
0.107462
0.107458
0.107452
0.107446
0.107438
0.10743
0.107421
0.10741
0.107399
0.107386
0.107373
0.107359
0.107343
0.107327
0.107309
0.10729
0.107271
0.107251
0.107229
0.107207
0.107184
0.10716
0.107136
0.107111
0.107086
0.107061
0.107037
0.107012
0.106989
0.106966
0.106946
0.106927
0.106912
0.1069
0.106893
0.106893
0.107411
0.107411
0.107409
0.107406
0.107402
0.107398
0.107392
0.107386
0.107378
0.10737
0.10736
0.10735
0.107339
0.107326
0.107313
0.107298
0.107283
0.107266
0.107249
0.10723
0.107211
0.10719
0.107169
0.107147
0.107124
0.1071
0.107076
0.107051
0.107026
0.107001
0.106976
0.106951
0.106927
0.106904
0.106883
0.106863
0.106846
0.106832
0.106822
0.106816
0.107322
0.107321
0.107319
0.107316
0.107313
0.107308
0.107303
0.107296
0.107289
0.10728
0.107271
0.10726
0.107249
0.107237
0.107223
0.107209
0.107193
0.107177
0.107159
0.107141
0.107121
0.107101
0.10708
0.107057
0.107034
0.10701
0.106986
0.106961
0.106936
0.10691
0.106885
0.10686
0.106835
0.106811
0.106789
0.106768
0.106749
0.106733
0.106719
0.106708
0.107203
0.107202
0.1072
0.107198
0.107194
0.107189
0.107184
0.107177
0.10717
0.107162
0.107152
0.107142
0.107131
0.107118
0.107105
0.107091
0.107075
0.107059
0.107041
0.107023
0.107003
0.106983
0.106961
0.106939
0.106916
0.106892
0.106867
0.106842
0.106817
0.106791
0.106765
0.106739
0.106714
0.106689
0.106665
0.106643
0.106622
0.106603
0.106586
0.106571
0.107057
0.107056
0.107054
0.107051
0.107047
0.107043
0.107037
0.107031
0.107024
0.107015
0.107006
0.106996
0.106984
0.106972
0.106959
0.106944
0.106929
0.106912
0.106895
0.106876
0.106857
0.106836
0.106815
0.106793
0.106769
0.106745
0.106721
0.106695
0.10667
0.106643
0.106617
0.106591
0.106565
0.106539
0.106514
0.10649
0.106466
0.106445
0.106424
0.106405
0.106883
0.106882
0.10688
0.106878
0.106874
0.106869
0.106864
0.106858
0.10685
0.106842
0.106833
0.106822
0.106811
0.106799
0.106785
0.106771
0.106756
0.106739
0.106722
0.106703
0.106684
0.106663
0.106642
0.10662
0.106596
0.106572
0.106547
0.106522
0.106496
0.106469
0.106442
0.106415
0.106388
0.106362
0.106335
0.106309
0.106284
0.10626
0.106236
0.106214
0.106684
0.106683
0.106681
0.106679
0.106675
0.10667
0.106665
0.106659
0.106651
0.106643
0.106634
0.106623
0.106612
0.1066
0.106587
0.106572
0.106557
0.106541
0.106523
0.106505
0.106485
0.106465
0.106444
0.106421
0.106398
0.106374
0.106349
0.106323
0.106297
0.10627
0.106242
0.106215
0.106187
0.106159
0.106131
0.106104
0.106077
0.10605
0.106024
0.105998
0.106461
0.10646
0.106458
0.106456
0.106452
0.106447
0.106442
0.106436
0.106428
0.10642
0.106411
0.106401
0.106389
0.106377
0.106364
0.10635
0.106335
0.106318
0.106301
0.106283
0.106263
0.106243
0.106221
0.106199
0.106176
0.106151
0.106126
0.1061
0.106074
0.106046
0.106019
0.10599
0.105962
0.105933
0.105904
0.105875
0.105846
0.105817
0.105789
0.10576
0.106216
0.106215
0.106213
0.10621
0.106207
0.106202
0.106197
0.10619
0.106183
0.106175
0.106166
0.106156
0.106144
0.106132
0.106119
0.106105
0.10609
0.106074
0.106056
0.106038
0.106019
0.105998
0.105977
0.105955
0.105931
0.105907
0.105882
0.105856
0.105829
0.105801
0.105773
0.105744
0.105715
0.105685
0.105655
0.105625
0.105595
0.105564
0.105533
0.105502
0.10595
0.105949
0.105947
0.105945
0.105941
0.105937
0.105931
0.105925
0.105918
0.105909
0.1059
0.10589
0.105879
0.105867
0.105854
0.10584
0.105825
0.105809
0.105792
0.105774
0.105754
0.105734
0.105713
0.10569
0.105667
0.105643
0.105617
0.105591
0.105564
0.105537
0.105508
0.105479
0.105449
0.105418
0.105387
0.105356
0.105324
0.105292
0.105259
0.105226
0.105666
0.105665
0.105663
0.105661
0.105657
0.105653
0.105647
0.105641
0.105634
0.105626
0.105617
0.105607
0.105596
0.105584
0.105571
0.105557
0.105542
0.105526
0.105509
0.105491
0.105472
0.105452
0.10543
0.105408
0.105385
0.105361
0.105335
0.105309
0.105282
0.105254
0.105225
0.105196
0.105165
0.105134
0.105103
0.10507
0.105037
0.105004
0.10497
0.104935
0.105366
0.105366
0.105364
0.105361
0.105358
0.105353
0.105348
0.105342
0.105335
0.105326
0.105317
0.105308
0.105297
0.105285
0.105272
0.105258
0.105243
0.105227
0.105211
0.105193
0.105174
0.105154
0.105133
0.10511
0.105087
0.105063
0.105038
0.105012
0.104985
0.104957
0.104928
0.104898
0.104867
0.104836
0.104803
0.10477
0.104736
0.104702
0.104667
0.104631
0.105053
0.105052
0.105051
0.105048
0.105045
0.10504
0.105035
0.105029
0.105022
0.105014
0.105005
0.104995
0.104984
0.104972
0.10496
0.104946
0.104931
0.104916
0.104899
0.104881
0.104862
0.104843
0.104822
0.1048
0.104777
0.104753
0.104728
0.104702
0.104675
0.104647
0.104618
0.104588
0.104557
0.104525
0.104492
0.104459
0.104424
0.104389
0.104353
0.104316
0.104729
0.104729
0.104727
0.104724
0.104721
0.104716
0.104711
0.104705
0.104698
0.10469
0.104681
0.104672
0.104661
0.104649
0.104637
0.104623
0.104609
0.104593
0.104577
0.104559
0.10454
0.104521
0.1045
0.104479
0.104456
0.104432
0.104407
0.104381
0.104354
0.104327
0.104298
0.104268
0.104237
0.104205
0.104172
0.104138
0.104103
0.104068
0.104031
0.103993
0.104397
0.104397
0.104395
0.104392
0.104389
0.104385
0.104379
0.104373
0.104366
0.104359
0.10435
0.10434
0.10433
0.104318
0.104306
0.104292
0.104278
0.104263
0.104246
0.104229
0.104211
0.104191
0.104171
0.10415
0.104127
0.104104
0.104079
0.104054
0.104027
0.103999
0.10397
0.103941
0.10391
0.103878
0.103845
0.103811
0.103777
0.103741
0.103704
0.103666
0.10406
0.104059
0.104058
0.104055
0.104052
0.104047
0.104042
0.104036
0.104029
0.104022
0.104013
0.104004
0.103993
0.103982
0.10397
0.103956
0.103942
0.103927
0.103911
0.103894
0.103876
0.103857
0.103837
0.103816
0.103794
0.103771
0.103746
0.103721
0.103695
0.103667
0.103639
0.10361
0.103579
0.103547
0.103515
0.103481
0.103446
0.103411
0.103374
0.103336
0.10372
0.103719
0.103718
0.103715
0.103712
0.103708
0.103703
0.103697
0.10369
0.103682
0.103674
0.103664
0.103654
0.103643
0.103631
0.103618
0.103604
0.103589
0.103573
0.103557
0.103539
0.10352
0.1035
0.10348
0.103458
0.103435
0.103411
0.103387
0.103361
0.103334
0.103306
0.103277
0.103247
0.103215
0.103183
0.10315
0.103116
0.10308
0.103044
0.103006
0.103381
0.10338
0.103378
0.103376
0.103372
0.103368
0.103363
0.103357
0.103351
0.103343
0.103335
0.103325
0.103315
0.103304
0.103293
0.10328
0.103266
0.103251
0.103236
0.103219
0.103202
0.103184
0.103164
0.103144
0.103123
0.1031
0.103077
0.103053
0.103027
0.103001
0.102974
0.102945
0.102916
0.102885
0.102853
0.102821
0.102787
0.102752
0.102716
0.102679
0.103044
0.103043
0.103041
0.103039
0.103035
0.103031
0.103026
0.103021
0.103014
0.103007
0.102999
0.102989
0.102979
0.102969
0.102957
0.102944
0.102931
0.102917
0.102901
0.102885
0.102868
0.10285
0.102831
0.102812
0.102791
0.102769
0.102746
0.102722
0.102697
0.102672
0.102645
0.102617
0.102588
0.102558
0.102527
0.102495
0.102462
0.102428
0.102393
0.102357
0.102712
0.102711
0.10271
0.102707
0.102704
0.1027
0.102695
0.10269
0.102683
0.102676
0.102668
0.102659
0.102649
0.102638
0.102627
0.102615
0.102601
0.102587
0.102572
0.102557
0.10254
0.102522
0.102504
0.102485
0.102464
0.102443
0.102421
0.102398
0.102373
0.102348
0.102322
0.102295
0.102267
0.102238
0.102208
0.102177
0.102145
0.102111
0.102077
0.102042
0.102388
0.102387
0.102386
0.102384
0.10238
0.102376
0.102372
0.102366
0.10236
0.102352
0.102344
0.102336
0.102326
0.102316
0.102304
0.102292
0.102279
0.102266
0.102251
0.102236
0.102219
0.102202
0.102184
0.102165
0.102146
0.102125
0.102103
0.102081
0.102057
0.102033
0.102008
0.101981
0.101954
0.101926
0.101897
0.101867
0.101836
0.101804
0.101771
0.101737
0.101442
0.10116
0.100891
0.100636
0.100396
0.100171
0.0999618
0.099767
0.0995867
0.0994204
0.0992674
0.099127
0.0989986
0.0988813
0.0987745
0.0986775
0.0985897
0.0985106
0.0984397
0.0983767
0.0983213
0.0982732
0.0982322
0.0981982
0.0981711
0.0981508
0.0981373
0.0981306
0.101475
0.101191
0.10092
0.100664
0.100423
0.100197
0.0999858
0.0997898
0.0996084
0.0994411
0.0992873
0.0991462
0.0990171
0.0988993
0.098792
0.0986947
0.0986066
0.0985273
0.0984564
0.0983933
0.0983378
0.0982897
0.0982487
0.0982147
0.0981876
0.0981674
0.0981539
0.0981472
0.101506
0.101221
0.100949
0.100692
0.100449
0.100222
0.100009
0.0998123
0.0996299
0.0994616
0.0993069
0.0991651
0.0990354
0.0989171
0.0988095
0.0987118
0.0986235
0.0985441
0.098473
0.0984098
0.0983543
0.0983062
0.0982652
0.0982312
0.0982041
0.0981839
0.0981704
0.0981637
0.101537
0.101251
0.100978
0.100719
0.100475
0.100246
0.100033
0.0998344
0.099651
0.0994818
0.0993264
0.0991839
0.0990536
0.0989348
0.0988268
0.0987289
0.0986404
0.0985608
0.0984895
0.0984263
0.0983708
0.0983226
0.0982816
0.0982476
0.0982206
0.0982003
0.0981869
0.0981802
0.101567
0.101279
0.101005
0.100745
0.1005
0.10027
0.100055
0.0998561
0.0996717
0.0995017
0.0993455
0.0992024
0.0990716
0.0989524
0.098844
0.0987458
0.0986571
0.0985773
0.098506
0.0984427
0.0983871
0.0983389
0.0982979
0.098264
0.0982369
0.0982167
0.0982032
0.0981965
0.101596
0.101307
0.101032
0.100771
0.100524
0.100293
0.100078
0.0998773
0.0996921
0.0995213
0.0993644
0.0992207
0.0990894
0.0989698
0.0988611
0.0987626
0.0986737
0.0985938
0.0985223
0.098459
0.0984033
0.0983551
0.0983141
0.0982802
0.0982531
0.0982329
0.0982195
0.0982128
0.101624
0.101334
0.101058
0.100795
0.100548
0.100316
0.100099
0.0998982
0.0997121
0.0995406
0.099383
0.0992387
0.099107
0.0989869
0.0988779
0.0987792
0.0986901
0.09861
0.0985385
0.0984751
0.0984194
0.0983712
0.0983302
0.0982963
0.0982692
0.098249
0.0982356
0.0982289
0.101651
0.101361
0.101083
0.100819
0.100571
0.100338
0.100121
0.0999185
0.0997316
0.0995594
0.0994013
0.0992565
0.0991243
0.0990039
0.0988946
0.0987956
0.0987063
0.0986261
0.0985545
0.098491
0.0984353
0.0983871
0.0983461
0.0983122
0.0982851
0.0982649
0.0982515
0.0982448
0.101678
0.101386
0.101107
0.100843
0.100593
0.10036
0.100141
0.0999384
0.0997508
0.0995779
0.0994192
0.0992739
0.0991413
0.0990206
0.098911
0.0988118
0.0987223
0.098642
0.0985703
0.0985068
0.0984511
0.0984028
0.0983618
0.0983279
0.0983009
0.0982807
0.0982672
0.0982605
0.101703
0.10141
0.101131
0.100866
0.100615
0.10038
0.100161
0.0999578
0.0997695
0.099596
0.0994368
0.099291
0.099158
0.099037
0.0989271
0.0988277
0.0987381
0.0986577
0.0985859
0.0985223
0.0984666
0.0984183
0.0983773
0.0983434
0.0983163
0.0982962
0.0982827
0.0982761
0.101728
0.101434
0.101154
0.100887
0.100636
0.100401
0.100181
0.0999766
0.0997877
0.0996137
0.099454
0.0993078
0.0991744
0.0990531
0.098943
0.0988434
0.0987536
0.0986731
0.0986013
0.0985376
0.0984818
0.0984336
0.0983925
0.0983586
0.0983316
0.0983114
0.098298
0.0982913
0.101751
0.101457
0.101176
0.100909
0.100657
0.10042
0.1002
0.099995
0.0998055
0.099631
0.0994708
0.0993242
0.0991905
0.0990688
0.0989585
0.0988588
0.0987689
0.0986883
0.0986163
0.0985527
0.0984968
0.0984485
0.0984075
0.0983736
0.0983466
0.0983264
0.098313
0.0983063
0.101774
0.101479
0.101197
0.100929
0.100677
0.10044
0.100218
0.100013
0.0998228
0.0996478
0.0994871
0.0993402
0.0992062
0.0990843
0.0989738
0.0988739
0.0987838
0.0987031
0.0986311
0.0985674
0.0985116
0.0984632
0.0984222
0.0983883
0.0983613
0.0983411
0.0983277
0.098321
0.101796
0.1015
0.101217
0.100949
0.100696
0.100458
0.100236
0.10003
0.0998396
0.0996641
0.0995031
0.0993558
0.0992215
0.0990994
0.0989887
0.0988886
0.0987985
0.0987177
0.0986456
0.0985818
0.098526
0.0984776
0.0984366
0.0984027
0.0983757
0.0983555
0.0983421
0.0983354
0.101817
0.10152
0.101237
0.100968
0.100714
0.100476
0.100253
0.100047
0.0998559
0.09968
0.0995186
0.099371
0.0992364
0.0991141
0.0990032
0.098903
0.0988128
0.0987319
0.0986598
0.0985959
0.09854
0.0984917
0.0984507
0.0984167
0.0983897
0.0983696
0.0983562
0.0983495
0.101837
0.10154
0.101256
0.100986
0.100732
0.100493
0.10027
0.100063
0.0998717
0.0996954
0.0995337
0.0993858
0.099251
0.0991284
0.0990174
0.098917
0.0988267
0.0987457
0.0986735
0.0986097
0.0985538
0.0985054
0.0984644
0.0984304
0.0984034
0.0983833
0.0983699
0.0983632
0.101856
0.101559
0.101274
0.101004
0.100749
0.10051
0.100286
0.100079
0.0998869
0.0997103
0.0995483
0.0994001
0.0992651
0.0991423
0.0990311
0.0989306
0.0988402
0.0987592
0.0986869
0.0986231
0.0985671
0.0985187
0.0984777
0.0984438
0.0984168
0.0983966
0.0983832
0.0983765
0.101875
0.101576
0.101291
0.101021
0.100765
0.100526
0.100302
0.100094
0.0999016
0.0997247
0.0995624
0.099414
0.0992787
0.0991558
0.0990444
0.0989439
0.0988533
0.0987722
0.0987
0.098636
0.0985801
0.0985317
0.0984906
0.0984567
0.0984297
0.0984095
0.0983961
0.0983895
0.101892
0.101593
0.101308
0.101037
0.100781
0.100541
0.100317
0.100108
0.0999158
0.0997386
0.099576
0.0994274
0.0992919
0.0991688
0.0990573
0.0989567
0.098866
0.0987849
0.0987126
0.0986486
0.0985926
0.0985442
0.0985032
0.0984692
0.0984422
0.0984221
0.0984087
0.098402
0.101909
0.10161
0.101324
0.101052
0.100796
0.100555
0.100331
0.100122
0.0999294
0.0997519
0.0995891
0.0994402
0.0993046
0.0991814
0.0990698
0.098969
0.0988783
0.0987971
0.0987247
0.0986607
0.0986047
0.0985563
0.0985152
0.0984813
0.0984543
0.0984341
0.0984207
0.0984141
0.101925
0.101625
0.101339
0.101067
0.10081
0.100569
0.100344
0.100136
0.0999425
0.0997647
0.0996017
0.0994526
0.0993168
0.0991935
0.0990818
0.0989809
0.0988901
0.0988088
0.0987364
0.0986724
0.0986164
0.098568
0.0985269
0.0984929
0.0984659
0.0984458
0.0984324
0.0984257
0.10194
0.10164
0.101353
0.101081
0.100824
0.100583
0.100357
0.100148
0.0999549
0.0997769
0.0996137
0.0994645
0.0993286
0.0992051
0.0990932
0.0989923
0.0989015
0.0988201
0.0987477
0.0986836
0.0986276
0.0985791
0.098538
0.0985041
0.0984771
0.0984569
0.0984435
0.0984368
0.101954
0.101654
0.101367
0.101094
0.100837
0.100595
0.10037
0.10016
0.0999668
0.0997886
0.0996252
0.0994758
0.0993398
0.0992162
0.0991042
0.0990032
0.0989123
0.0988309
0.0987584
0.0986944
0.0986383
0.0985898
0.0985487
0.0985148
0.0984878
0.0984676
0.0984542
0.0984475
0.101967
0.101667
0.10138
0.101107
0.100849
0.100607
0.100382
0.100172
0.0999781
0.0997997
0.0996361
0.0994866
0.0993504
0.0992267
0.0991147
0.0990136
0.0989226
0.0988412
0.0987687
0.0987046
0.0986485
0.0986
0.0985589
0.0985249
0.0984979
0.0984778
0.0984644
0.0984577
0.10198
0.101679
0.101392
0.101119
0.100861
0.100619
0.100393
0.100183
0.0999888
0.0998102
0.0996465
0.0994968
0.0993605
0.0992367
0.0991246
0.0990234
0.0989324
0.098851
0.0987784
0.0987143
0.0986582
0.0986097
0.0985686
0.0985346
0.0985076
0.0984874
0.098474
0.0984673
0.101992
0.101691
0.101403
0.10113
0.100872
0.100629
0.100403
0.100193
0.0999989
0.0998201
0.0996563
0.0995065
0.0993701
0.0992462
0.099134
0.0990328
0.0989417
0.0988602
0.0987876
0.0987235
0.0986673
0.0986188
0.0985777
0.0985437
0.0985167
0.0984965
0.0984831
0.0984764
0.102003
0.101702
0.101414
0.10114
0.100882
0.100639
0.100413
0.100203
0.100008
0.0998295
0.0996654
0.0995156
0.099379
0.0992551
0.0991428
0.0990415
0.0989504
0.0988689
0.0987963
0.0987321
0.0986759
0.0986274
0.0985863
0.0985523
0.0985253
0.0985051
0.0984917
0.098485
0.102013
0.101712
0.101423
0.10115
0.100891
0.100648
0.100422
0.100212
0.100017
0.0998381
0.099674
0.099524
0.0993874
0.0992634
0.0991511
0.0990497
0.0989586
0.098877
0.0988044
0.0987402
0.098684
0.0986355
0.0985943
0.0985603
0.0985333
0.0985131
0.0984997
0.098493
0.102022
0.101721
0.101433
0.101159
0.1009
0.100657
0.10043
0.10022
0.100025
0.0998462
0.099682
0.0995319
0.0993952
0.0992711
0.0991587
0.0990573
0.0989662
0.0988845
0.0988119
0.0987477
0.0986915
0.0986429
0.0986018
0.0985678
0.0985407
0.0985206
0.0985072
0.0985005
0.102031
0.101729
0.101441
0.101167
0.100908
0.100665
0.100438
0.100228
0.100033
0.0998536
0.0996893
0.0995392
0.0994024
0.0992782
0.0991658
0.0990644
0.0989731
0.0988915
0.0988188
0.0987546
0.0986984
0.0986498
0.0986087
0.0985746
0.0985476
0.0985274
0.098514
0.0985073
0.102039
0.101737
0.101448
0.101174
0.100915
0.100672
0.100445
0.100234
0.10004
0.0998604
0.099696
0.0995458
0.099409
0.0992847
0.0991723
0.0990708
0.0989795
0.0988978
0.0988251
0.0987609
0.0987047
0.0986561
0.0986149
0.0985809
0.0985539
0.0985337
0.0985203
0.0985136
0.102046
0.101744
0.101455
0.101181
0.100922
0.100679
0.100452
0.100241
0.100046
0.0998665
0.099702
0.0995518
0.0994149
0.0992906
0.0991781
0.0990766
0.0989853
0.0989036
0.0988309
0.0987666
0.0987104
0.0986618
0.0986206
0.0985866
0.0985595
0.0985394
0.0985259
0.0985193
0.102052
0.10175
0.101461
0.101187
0.100928
0.100684
0.100457
0.100246
0.100051
0.099872
0.0997074
0.0995571
0.0994202
0.0992959
0.0991833
0.0990818
0.0989905
0.0989087
0.098836
0.0987717
0.0987155
0.0986669
0.0986257
0.0985917
0.0985646
0.0985444
0.098531
0.0985243
0.102058
0.101756
0.101467
0.101192
0.100933
0.100689
0.100462
0.100251
0.100056
0.0998768
0.0997122
0.0995618
0.0994248
0.0993005
0.0991879
0.0990863
0.098995
0.0989132
0.0988405
0.0987762
0.0987199
0.0986713
0.0986301
0.0985961
0.0985691
0.0985489
0.0985354
0.0985288
0.102062
0.10176
0.101471
0.101197
0.100937
0.100694
0.100467
0.100256
0.10006
0.0998809
0.0997163
0.0995658
0.0994288
0.0993044
0.0991918
0.0990902
0.0989989
0.0989171
0.0988443
0.09878
0.0987238
0.0986752
0.098634
0.0985999
0.0985729
0.0985527
0.0985393
0.0985326
0.102066
0.101764
0.101475
0.1012
0.100941
0.100697
0.10047
0.100259
0.100064
0.0998843
0.0997197
0.0995692
0.0994322
0.0993078
0.0991951
0.0990935
0.0990021
0.0989204
0.0988476
0.0987833
0.098727
0.0986784
0.0986372
0.0986031
0.0985761
0.0985559
0.0985425
0.0985358
0.10207
0.101767
0.101478
0.101203
0.100944
0.1007
0.100473
0.100262
0.100067
0.0998871
0.0997224
0.0995719
0.0994349
0.0993104
0.0991978
0.0990961
0.0990047
0.098923
0.0988502
0.0987858
0.0987296
0.098681
0.0986397
0.0986057
0.0985786
0.0985584
0.098545
0.0985383
0.102072
0.10177
0.10148
0.101206
0.100946
0.100703
0.100475
0.100264
0.100069
0.0998892
0.0997244
0.0995739
0.0994369
0.0993124
0.0991997
0.0990981
0.0990067
0.0989249
0.0988521
0.0987878
0.0987315
0.0986829
0.0986417
0.0986076
0.0985806
0.0985604
0.0985469
0.0985402
0.102073
0.101771
0.101482
0.101207
0.100948
0.100704
0.100477
0.100265
0.10007
0.0998905
0.0997258
0.0995753
0.0994382
0.0993137
0.0992011
0.0990994
0.099008
0.0989262
0.0988534
0.0987891
0.0987328
0.0986842
0.098643
0.0986089
0.0985818
0.0985616
0.0985482
0.0985415
0.102074
0.101772
0.101483
0.101208
0.100948
0.100705
0.100477
0.100266
0.100071
0.0998912
0.0997265
0.099576
0.0994389
0.0993144
0.0992017
0.0991001
0.0990087
0.0989269
0.0988541
0.0987897
0.0987334
0.0986848
0.0986436
0.0986095
0.0985825
0.0985623
0.0985489
0.0985422
)
;

boundaryField
{
    bc-2
    {
        type            empty;
    }
    bc-3
    {
        type            empty;
    }
    bottom
    {
        type            zeroGradient;
    }
    leftSide
    {
        type            zeroGradient;
    }
    naturalSurface
    {
        type            zeroGradient;
    }
    rightSide
    {
        type            zeroGradient;
    }
    slopesurface
    {
        type            zeroGradient;
    }
    subGradeSurface
    {
        type            zeroGradient;
    }
}


// ************************************************************************* //
