# Supplementary material for: A finite volume-based model for the hydrothermal behavior of soil under freeze–thaw cycles
Source: PLoS One. 2021 Jun 3;16(6):e0252680. doi: 10.1371/journal.pone.0252680 (PMC8174737; doi:10.1371/journal.pone.0252680)
Supplement: S1 Data — (ZIP) [file pone.0252680.s001.zip › Data at equal time interval/3.55104e+08/volContOfWater]

/*--------------------------------*- C++ -*----------------------------------*\
| =========                 |                                                 |
| \\      /  F ield         | OpenFOAM: The Open Source CFD Toolbox           |
|  \\    /   O peration     | Version:  2.4.0                                 |
|   \\  /    A nd           | Web:      www.OpenFOAM.org                      |
|    \\/     M anipulation  |                                                 |
\*---------------------------------------------------------------------------*/
FoamFile
{
    version     2.0;
    format      ascii;
    class       volScalarField;
    location    "3.55104e+08";
    object      volContOfWater;
}
// * * * * * * * * * * * * * * * * * * * * * * * * * * * * * * * * * * * * * //

dimensions      [0 0 0 0 0 0 0];

internalField   nonuniform List<scalar> 
9554
(
0.107503
0.107472
0.107412
0.107322
0.107203
0.107056
0.106882
0.106682
0.106458
0.106212
0.105946
0.105661
0.10536
0.105046
0.104722
0.104389
0.104051
0.10371
0.10337
0.103032
0.1027
0.102376
0.107502
0.107471
0.107411
0.107321
0.107202
0.107055
0.106881
0.106681
0.106458
0.106211
0.105945
0.10566
0.10536
0.105046
0.104721
0.104388
0.10405
0.103709
0.103369
0.103031
0.102699
0.102375
0.1075
0.10747
0.107409
0.107319
0.1072
0.107053
0.106879
0.106679
0.106456
0.10621
0.105943
0.105658
0.105358
0.105044
0.104719
0.104386
0.104048
0.103708
0.103367
0.10303
0.102698
0.102373
0.107497
0.107467
0.107407
0.107317
0.107198
0.10705
0.106876
0.106677
0.106453
0.106207
0.10594
0.105656
0.105355
0.105041
0.104716
0.104384
0.104046
0.103705
0.103365
0.103027
0.102695
0.102371
0.107494
0.107463
0.107403
0.107313
0.107194
0.107047
0.106873
0.106673
0.106449
0.106203
0.105937
0.105652
0.105352
0.105038
0.104713
0.10438
0.104042
0.103702
0.103361
0.103024
0.102692
0.102368
0.107489
0.107459
0.107398
0.107308
0.107189
0.107042
0.106868
0.106669
0.106445
0.106199
0.105932
0.105648
0.105347
0.105033
0.104709
0.104376
0.104038
0.103697
0.103357
0.10302
0.102688
0.102364
0.107483
0.107453
0.107393
0.107303
0.107184
0.107037
0.106863
0.106663
0.106439
0.106193
0.105927
0.105642
0.105342
0.105028
0.104703
0.104371
0.104033
0.103692
0.103352
0.103015
0.102683
0.102359
0.107477
0.107446
0.107386
0.107296
0.107177
0.10703
0.106856
0.106657
0.106433
0.106187
0.105921
0.105636
0.105336
0.105022
0.104697
0.104365
0.104027
0.103686
0.103346
0.103009
0.102677
0.102353
0.107469
0.107439
0.107379
0.107289
0.10717
0.107023
0.106849
0.106649
0.106426
0.10618
0.105913
0.105629
0.105328
0.105015
0.10469
0.104358
0.10402
0.10368
0.10334
0.103002
0.102671
0.102347
0.107461
0.107431
0.10737
0.10728
0.107161
0.107014
0.10684
0.106641
0.106417
0.106171
0.105905
0.105621
0.10532
0.105007
0.104682
0.10435
0.104012
0.103672
0.103332
0.102995
0.102664
0.10234
0.107451
0.107421
0.107361
0.107271
0.107152
0.107005
0.106831
0.106632
0.106408
0.106162
0.105896
0.105612
0.105311
0.104998
0.104673
0.104341
0.104003
0.103663
0.103324
0.102987
0.102655
0.102332
0.107441
0.107411
0.10735
0.10726
0.107141
0.106995
0.106821
0.106621
0.106398
0.106152
0.105886
0.105601
0.105301
0.104988
0.104664
0.104331
0.103994
0.103654
0.103314
0.102978
0.102646
0.102323
0.107429
0.107399
0.107339
0.107249
0.10713
0.106983
0.106809
0.10661
0.106386
0.106141
0.105875
0.10559
0.10529
0.104977
0.104653
0.104321
0.103983
0.103644
0.103304
0.102968
0.102637
0.102313
0.107417
0.107387
0.107326
0.107236
0.107118
0.106971
0.106797
0.106598
0.106374
0.106128
0.105862
0.105578
0.105278
0.104965
0.104641
0.104309
0.103972
0.103632
0.103293
0.102957
0.102626
0.102303
0.107403
0.107373
0.107313
0.107223
0.107104
0.106957
0.106783
0.106584
0.106361
0.106115
0.105849
0.105565
0.105265
0.104952
0.104629
0.104297
0.10396
0.10362
0.103281
0.102945
0.102614
0.102292
0.107389
0.107358
0.107298
0.107208
0.10709
0.106943
0.106769
0.10657
0.106346
0.106101
0.105835
0.105551
0.105252
0.104939
0.104615
0.104283
0.103946
0.103607
0.103268
0.102932
0.102602
0.102279
0.107373
0.107343
0.107283
0.107193
0.107074
0.106927
0.106753
0.106554
0.106331
0.106086
0.10582
0.105536
0.105237
0.104924
0.1046
0.104269
0.103932
0.103593
0.103255
0.102919
0.102589
0.102266
0.107356
0.107326
0.107266
0.107176
0.107057
0.106911
0.106737
0.106538
0.106315
0.106069
0.105804
0.10552
0.105221
0.104908
0.104585
0.104253
0.103917
0.103578
0.10324
0.102905
0.102575
0.102253
0.107339
0.107308
0.107248
0.107158
0.10704
0.106893
0.106719
0.10652
0.106297
0.106052
0.105786
0.105503
0.105203
0.104891
0.104568
0.104237
0.103901
0.103562
0.103224
0.102889
0.10256
0.102238
0.10732
0.10729
0.107229
0.10714
0.107021
0.106874
0.106701
0.106502
0.106279
0.106033
0.105768
0.105484
0.105185
0.104873
0.10455
0.104219
0.103884
0.103545
0.103208
0.102873
0.102544
0.102222
0.1073
0.10727
0.10721
0.10712
0.107001
0.106854
0.106681
0.106482
0.106259
0.106014
0.105748
0.105465
0.105166
0.104854
0.104531
0.104201
0.103865
0.103528
0.10319
0.102856
0.102527
0.102206
0.107279
0.107249
0.107189
0.107099
0.10698
0.106834
0.10666
0.106461
0.106238
0.105993
0.105728
0.105445
0.105146
0.104834
0.104512
0.104181
0.103846
0.103509
0.103172
0.102838
0.102509
0.102189
0.107258
0.107227
0.107167
0.107077
0.106959
0.106812
0.106638
0.106439
0.106216
0.105971
0.105706
0.105423
0.105125
0.104813
0.104491
0.104161
0.103826
0.103489
0.103152
0.102819
0.102491
0.102171
0.107235
0.107205
0.107145
0.107055
0.106936
0.106789
0.106616
0.106417
0.106194
0.105949
0.105684
0.105401
0.105102
0.104791
0.104469
0.104139
0.103805
0.103468
0.103132
0.102799
0.102471
0.102152
0.107212
0.107181
0.107121
0.107031
0.106912
0.106766
0.106592
0.106393
0.10617
0.105925
0.10566
0.105377
0.105079
0.104767
0.104446
0.104116
0.103782
0.103446
0.10311
0.102778
0.102451
0.102132
0.107188
0.107157
0.107097
0.107007
0.106888
0.106741
0.106568
0.106368
0.106145
0.1059
0.105635
0.105353
0.105054
0.104743
0.104422
0.104093
0.103759
0.103423
0.103088
0.102755
0.102429
0.102111
0.107163
0.107133
0.107072
0.106982
0.106863
0.106716
0.106542
0.106343
0.10612
0.105875
0.10561
0.105327
0.105029
0.104718
0.104397
0.104068
0.103734
0.103399
0.103064
0.102732
0.102407
0.102089
0.107138
0.107108
0.107047
0.106957
0.106838
0.10669
0.106516
0.106317
0.106094
0.105848
0.105583
0.1053
0.105002
0.104691
0.10437
0.104042
0.103709
0.103374
0.103039
0.102708
0.102383
0.102066
0.107113
0.107082
0.107022
0.106931
0.106812
0.106664
0.10649
0.10629
0.106066
0.105821
0.105556
0.105273
0.104975
0.104664
0.104343
0.104015
0.103682
0.103347
0.103014
0.102683
0.102359
0.102043
0.107088
0.107057
0.106996
0.106905
0.106785
0.106638
0.106463
0.106263
0.106039
0.105793
0.105527
0.105244
0.104946
0.104635
0.104315
0.103987
0.103654
0.10332
0.102987
0.102657
0.102333
0.102018
0.107062
0.107032
0.106971
0.106879
0.106759
0.106611
0.106435
0.106235
0.10601
0.105764
0.105498
0.105215
0.104917
0.104606
0.104285
0.103957
0.103625
0.103292
0.102959
0.10263
0.102307
0.101992
0.107038
0.107007
0.106945
0.106854
0.106733
0.106584
0.106408
0.106207
0.105982
0.105735
0.105469
0.105185
0.104886
0.104575
0.104255
0.103927
0.103595
0.103262
0.10293
0.102602
0.10228
0.101966
0.107014
0.106983
0.106921
0.106829
0.106707
0.106557
0.106381
0.106178
0.105953
0.105705
0.105438
0.105154
0.104855
0.104544
0.104223
0.103896
0.103564
0.103232
0.1029
0.102572
0.102251
0.101938
0.106992
0.10696
0.106898
0.106805
0.106682
0.106531
0.106353
0.10615
0.105923
0.105675
0.105407
0.105122
0.104823
0.104512
0.104191
0.103863
0.103532
0.1032
0.102869
0.102542
0.102222
0.101909
0.106971
0.106939
0.106876
0.106782
0.106658
0.106506
0.106326
0.106122
0.105894
0.105644
0.105376
0.10509
0.10479
0.104478
0.104157
0.10383
0.103499
0.103167
0.102837
0.102511
0.102191
0.10188
0.106953
0.106921
0.106856
0.106761
0.106635
0.106481
0.1063
0.106094
0.105864
0.105613
0.105344
0.105057
0.104756
0.104444
0.104123
0.103796
0.103465
0.103133
0.102804
0.102478
0.102159
0.101849
0.106939
0.106905
0.106839
0.106742
0.106614
0.106458
0.106275
0.106066
0.105835
0.105582
0.105311
0.105023
0.104722
0.104409
0.104087
0.10376
0.103429
0.103098
0.102769
0.102445
0.102127
0.101818
0.106929
0.106894
0.106825
0.106725
0.106595
0.106436
0.10625
0.106039
0.105806
0.105551
0.105278
0.104989
0.104687
0.104373
0.104051
0.103723
0.103393
0.103062
0.102734
0.10241
0.102093
0.101785
0.106925
0.106887
0.106816
0.106712
0.106578
0.106415
0.106226
0.106013
0.105777
0.10552
0.105245
0.104955
0.104651
0.104336
0.104014
0.103686
0.103355
0.103025
0.102697
0.102374
0.102058
0.101752
0.10693
0.106887
0.10681
0.106701
0.106563
0.106396
0.106204
0.105987
0.105748
0.105489
0.105212
0.104919
0.104614
0.104298
0.103975
0.103647
0.103317
0.102987
0.102659
0.102337
0.102023
0.101717
0.106991
0.106968
0.107257
0.107219
0.107201
0.107178
0.10715
0.107113
0.107126
0.107087
0.107085
0.107087
0.10708
0.107047
0.107066
0.107036
0.107017
0.106999
0.10712
0.107088
0.107059
0.107063
0.10711
0.107067
0.107144
0.107133
0.107043
0.107049
0.107098
0.107101
0.107158
0.107164
0.107032
0.107018
0.10839
0.107108
0.108508
0.107571
0.107144
0.107151
0.107183
0.107229
0.107212
0.107308
0.107338
0.107388
0.107429
0.107406
0.10749
0.107425
0.107579
0.107519
0.107628
0.107547
0.108034
0.10749
0.108189
0.107667
0.107768
0.107745
0.107963
0.107821
0.107607
0.107796
0.108057
0.107632
0.10809
0.107926
0.108172
0.107791
0.108255
0.107792
0.108203
0.108117
0.108148
0.10775
0.108404
0.107849
0.108156
0.108193
0.108202
0.10767
0.10832
0.108211
0.108158
0.10784
0.108449
0.108172
0.108267
0.107805
0.107999
0.107701
0.108403
0.108183
0.107798
0.107756
0.108326
0.107683
0.108395
0.10817
0.10818
0.107756
0.108313
0.108136
0.108395
0.108384
0.108467
0.108448
0.107672
0.107702
0.108511
0.108521
0.107526
0.107575
0.107887
0.108128
0.107593
0.108225
0.107723
0.107681
0.108325
0.108384
0.107753
0.107742
0.108477
0.107693
0.107543
0.108503
0.107791
0.108184
0.108464
0.1082
0.10847
0.108042
0.107991
0.108227
0.107885
0.10784
0.107608
0.107853
0.107642
0.10836
0.107815
0.108344
0.10796
0.108155
0.10765
0.108183
0.108454
0.108095
0.107649
0.107555
0.108126
0.107575
0.108136
0.107852
0.107641
0.107734
0.107552
0.107513
0.10777
0.107398
0.10743
0.107878
0.107753
0.107835
0.10777
0.108101
0.10846
0.107558
0.108021
0.108254
0.108462
0.107584
0.108019
0.107638
0.108055
0.108501
0.108308
0.107776
0.107526
0.107922
0.107832
0.108268
0.108442
0.108399
0.108248
0.10829
0.108397
0.10803
0.10759
0.107741
0.107568
0.108026
0.107524
0.108262
0.108524
0.108062
0.107651
0.108235
0.10814
0.108203
0.108005
0.107961
0.108124
0.107859
0.107653
0.107327
0.107294
0.107489
0.107939
0.107855
0.108165
0.107868
0.108157
0.108205
0.10785
0.108155
0.107876
0.108285
0.107876
0.107649
0.107527
0.107855
0.108173
0.107401
0.107567
0.108026
0.108096
0.107857
0.107917
0.108379
0.108472
0.107683
0.107613
0.107563
0.107868
0.108352
0.108437
0.107547
0.107953
0.108371
0.1085
0.107617
0.10809
0.108523
0.108306
0.107469
0.10788
0.107723
0.107499
0.107959
0.107837
0.108286
0.10852
0.108504
0.108319
0.107558
0.107437
0.107601
0.107883
0.108312
0.10841
0.108263
0.108335
0.108509
0.108299
0.108346
0.108386
0.107764
0.107677
0.108107
0.108002
0.108011
0.108037
0.108365
0.108481
0.107747
0.107593
0.10852
0.108275
0.107668
0.107674
0.108001
0.108286
0.107658
0.107724
0.107606
0.107854
0.107828
0.107672
0.108012
0.108299
0.108162
0.108179
0.107804
0.107591
0.107777
0.107613
0.108339
0.108232
0.107981
0.1082
0.108051
0.108018
0.107888
0.107968
0.107554
0.107704
0.108089
0.108309
0.108464
0.108293
0.108137
0.10828
0.107653
0.107803
0.108329
0.108044
0.10801
0.108077
0.107738
0.107667
0.107601
0.10779
0.107834
0.107986
0.10795
0.107907
0.107987
0.10787
0.107279
0.107239
0.107466
0.107619
0.108019
0.108173
0.107333
0.107345
0.108066
0.108291
0.108261
0.108203
0.107735
0.107957
0.108144
0.108034
0.107682
0.10772
0.108131
0.108327
0.107964
0.107822
0.107948
0.107953
0.107496
0.107483
0.108113
0.108321
0.108102
0.107996
0.107735
0.107917
0.107964
0.107834
0.107996
0.107926
0.107831
0.107828
0.108024
0.108025
0.108286
0.10814
0.108055
0.107999
0.107896
0.107967
0.1082
0.108004
0.108117
0.108313
0.108118
0.108011
0.107957
0.10785
0.108472
0.108476
0.107807
0.107935
0.108476
0.108407
0.107658
0.107741
0.107497
0.107693
0.108316
0.108149
0.108402
0.108517
0.107866
0.107977
0.107999
0.107906
0.107889
0.107878
0.107598
0.107701
0.10767
0.107537
0.108116
0.108264
0.107968
0.107871
0.107813
0.107792
0.107899
0.108056
0.108174
0.108096
0.108236
0.108215
0.107341
0.107444
0.108377
0.108473
0.10781
0.107903
0.107965
0.107916
0.107184
0.107244
0.107967
0.107758
0.108318
0.108282
0.107582
0.107755
0.107786
0.107663
0.107515
0.107542
0.107668
0.107478
0.108391
0.108515
0.107551
0.107539
0.107581
0.107558
0.107744
0.107558
0.108382
0.108338
0.108016
0.108087
0.108478
0.108474
0.107626
0.107558
0.108431
0.108414
0.107584
0.107732
0.107252
0.107292
0.108492
0.108387
0.107452
0.107481
0.107618
0.10751
0.107488
0.107599
0.10822
0.108356
0.107931
0.10781
0.107405
0.107381
0.107605
0.107603
0.107684
0.107857
0.108328
0.108346
0.108044
0.10814
0.108951
0.107987
0.108941
0.108588
0.108048
0.108069
0.108156
0.108196
0.108239
0.108258
0.108325
0.108324
0.108438
0.108354
0.108478
0.108412
0.108531
0.108536
0.108675
0.108482
0.108768
0.108629
0.108794
0.108622
0.108789
0.10879
0.108715
0.108592
0.108866
0.108648
0.108841
0.108572
0.108855
0.108677
0.108759
0.108759
0.108883
0.108564
0.108914
0.108636
0.10886
0.108844
0.108928
0.108636
0.108788
0.108783
0.108897
0.108584
0.108901
0.108711
0.108914
0.108855
0.108946
0.108635
0.108703
0.108811
0.108626
0.108942
0.108814
0.108529
0.108641
0.108873
0.108623
0.108913
0.10891
0.108631
0.108864
0.108658
0.108826
0.108718
0.108432
0.108605
0.108626
0.108906
0.108938
0.108782
0.108748
0.108684
0.10861
0.108821
0.108857
0.108887
0.108391
0.108571
0.10881
0.108882
0.108747
0.108778
0.108776
0.108643
0.10891
0.108779
0.108932
0.108802
0.108726
0.10867
0.10862
0.108552
0.1087
0.108555
0.108543
0.108691
0.108916
0.10891
0.10884
0.108633
0.108761
0.108715
0.108946
0.108837
0.108699
0.108587
0.108928
0.108824
0.10881
0.108589
0.108793
0.108582
0.108748
0.108811
0.108645
0.10854
0.108906
0.108797
0.108801
0.108874
0.108284
0.108364
0.108744
0.108667
0.10884
0.108937
0.108537
0.108435
0.108893
0.108943
0.108713
0.108737
0.108788
0.108894
0.108832
0.108718
0.108663
0.108527
0.108785
0.108885
0.108872
0.10877
0.108363
0.108206
0.108754
0.108758
0.108932
0.108948
0.108667
0.108612
0.108589
0.108702
0.108503
0.108451
0.108889
0.108904
0.108726
0.10859
0.108908
0.108938
0.108865
0.108819
0.108936
0.108888
0.108443
0.108341
0.108488
0.108631
0.108589
0.108469
0.108944
0.108906
0.108687
0.108591
0.108895
0.108921
0.108695
0.108639
0.108584
0.108717
0.10868
0.108583
0.108591
0.108704
0.108606
0.108708
0.108584
0.108695
0.108847
0.10873
0.108846
0.108887
0.108643
0.108691
0.10895
0.108904
0.108843
0.10879
0.108872
0.108857
0.108775
0.108795
0.108757
0.108736
0.108813
0.108712
0.108641
0.108588
0.108918
0.108885
0.108809
0.108859
0.10871
0.108835
0.108803
0.108786
0.108134
0.108277
0.108917
0.108937
0.10849
0.108555
0.108768
0.108728
0.10883
0.10889
0.108729
0.108747
0.108728
0.10877
0.108867
0.108834
0.108901
0.108837
0.108609
0.108587
0.108272
0.108333
0.10893
0.108935
0.108864
0.108861
0.108907
0.108861
0.108865
0.108889
0.10841
0.108411
0.108745
0.108764
0.108472
0.108382
0.108813
0.108847
0.108509
0.108569
0.10878
0.108821
0.108803
0.108706
0.10885
0.108906
0.108678
0.108655
0.108701
0.108608
0.108182
0.108119
0.10881
0.108846
0.108871
0.108839
0.108858
0.108886
0.108825
0.108847
0.108742
0.108807
0.108515
0.108609
0.108926
0.10893
0.108787
0.108695
0.108506
0.108566
0.108641
0.108725
0.10857
0.108671
0.108733
0.108758
0.108684
0.108704
0.108851
0.10883
0.108847
0.10882
0.108967
0.108963
0.108966
0.108962
0.108964
0.108961
0.108963
0.10896
0.108962
0.108958
0.10896
0.108956
0.108958
0.108954
0.108955
0.10895
0.108951
0.108945
0.108945
0.108938
0.108937
0.108929
0.108926
0.108917
0.108912
0.1089
0.108894
0.108879
0.108872
0.108855
0.108856
0.108826
0.108968
0.108965
0.108968
0.108966
0.108969
0.108966
0.10897
0.108967
0.10897
0.108967
0.10897
0.108966
0.108969
0.108965
0.108967
0.108962
0.108963
0.108958
0.108958
0.108951
0.10895
0.108942
0.108939
0.108928
0.108924
0.108911
0.108905
0.10889
0.108882
0.108864
0.108623
0.107895
0.108941
0.108587
0.107965
0.107987
0.108087
0.10813
0.108216
0.108058
0.108306
0.108273
0.108393
0.108365
0.108522
0.108278
0.108636
0.108483
0.108671
0.108412
0.108815
0.108611
0.108793
0.108786
0.108718
0.108496
0.108765
0.108517
0.108825
0.108661
0.108913
0.108654
0.108767
0.108832
0.108888
0.108653
0.108905
0.108686
0.108858
0.108858
0.108927
0.108658
0.108791
0.108693
0.108912
0.108867
0.108917
0.108717
0.108872
0.108865
0.108622
0.108944
0.108894
0.108804
0.108701
0.108705
0.108634
0.108934
0.108811
0.10849
0.108615
0.108903
0.108646
0.108913
0.108944
0.108617
0.108947
0.108667
0.10837
0.108606
0.10854
0.108764
0.108783
0.108613
0.108696
0.108568
0.108935
0.108705
0.108865
0.108941
0.108449
0.108336
0.108637
0.108878
0.108832
0.10892
0.108706
0.10866
0.108664
0.108414
0.1086
0.108849
0.108597
0.108841
0.108789
0.108955
0.108915
0.108911
0.108815
0.108587
0.108351
0.108221
0.108769
0.108558
0.108617
0.108618
0.108726
0.10885
0.108943
0.108895
0.108614
0.108749
0.108594
0.108794
0.108828
0.108916
0.10882
0.10894
0.108563
0.108799
0.108845
0.108948
0.108583
0.108739
0.108884
0.108946
0.108597
0.108514
0.108496
0.108418
0.108773
0.108852
0.108134
0.108296
0.108527
0.108506
0.108729
0.108789
0.108838
0.108687
0.108834
0.108884
0.108768
0.108759
0.108649
0.108585
0.108723
0.108852
0.108718
0.108846
0.108894
0.108788
0.108579
0.108771
0.108544
0.108745
0.108546
0.10867
0.108393
0.10828
0.108592
0.108689
0.108868
0.108933
0.108577
0.108731
0.108858
0.10881
0.108573
0.108702
0.108906
0.108955
0.108182
0.108188
0.108509
0.108665
0.108478
0.108401
0.108915
0.108808
0.108726
0.108584
0.108947
0.108893
0.108888
0.108885
0.108912
0.108943
0.108924
0.108952
0.108718
0.108632
0.108692
0.108634
0.108705
0.108621
0.108792
0.108896
0.108953
0.108884
0.108722
0.108743
0.10892
0.108954
0.108953
0.108901
0.10895
0.108925
0.108605
0.108557
0.108683
0.108598
0.108699
0.108578
0.108851
0.108732
0.108816
0.108747
0.108808
0.108902
0.108819
0.108719
0.108522
0.108444
0.10876
0.108693
0.108848
0.108754
0.108446
0.108577
0.108867
0.10888
0.108714
0.108783
0.108875
0.108876
0.108699
0.108745
0.108736
0.108676
0.108544
0.108474
0.108434
0.108328
0.108317
0.108213
0.108789
0.108828
0.108756
0.10872
0.108907
0.108837
0.108793
0.108715
0.108872
0.108901
0.108111
0.108043
0.108814
0.108854
0.108833
0.108794
0.108776
0.108692
0.108783
0.10873
0.108755
0.108773
0.108808
0.108869
0.108908
0.10886
0.108604
0.108654
0.108581
0.10854
0.108654
0.108581
0.108809
0.108703
0.108554
0.108651
0.108688
0.108622
0.108832
0.108897
0.108265
0.108354
0.108744
0.108772
0.108866
0.108895
0.10876
0.108781
0.108953
0.108929
0.108846
0.108803
0.10859
0.108579
0.108621
0.108521
0.108531
0.108457
0.108446
0.108363
0.108861
0.108915
0.10893
0.108908
0.108956
0.108933
0.108537
0.108556
0.108667
0.10857
0.108844
0.10883
0.107686
0.107106
0.108458
0.107493
0.107139
0.107143
0.107199
0.107227
0.107256
0.107307
0.107379
0.107402
0.107466
0.107272
0.107501
0.107455
0.107541
0.107623
0.107816
0.108101
0.108327
0.107936
0.108469
0.107552
0.10756
0.107789
0.10787
0.107595
0.107729
0.107673
0.107902
0.107577
0.10817
0.107822
0.108097
0.10768
0.108001
0.107793
0.108153
0.107551
0.108109
0.107814
0.108234
0.107805
0.1083
0.107827
0.107988
0.108119
0.108279
0.107684
0.108417
0.107789
0.108004
0.108034
0.108392
0.107751
0.108
0.107978
0.108327
0.108029
0.108381
0.107825
0.108306
0.108011
0.108312
0.107615
0.108447
0.107901
0.10795
0.107999
0.108308
0.108006
0.107957
0.10768
0.108389
0.107574
0.108389
0.108456
0.107726
0.107749
0.108448
0.10835
0.107731
0.10839
0.107666
0.108264
0.107683
0.107723
0.108125
0.107401
0.107914
0.108306
0.108461
0.108495
0.107956
0.107497
0.108031
0.1074
0.107615
0.107637
0.108193
0.108282
0.108323
0.108149
0.108438
0.10761
0.108077
0.107847
0.107701
0.108092
0.107803
0.108356
0.107945
0.10759
0.10802
0.107911
0.10753
0.10791
0.107613
0.10846
0.108132
0.108292
0.107641
0.107558
0.107367
0.107811
0.10752
0.108091
0.107572
0.108268
0.108313
0.107781
0.108246
0.107758
0.107511
0.107948
0.107826
0.107904
0.107624
0.107689
0.107447
0.108464
0.108103
0.107833
0.107599
0.108218
0.10842
0.107725
0.107651
0.107371
0.107588
0.108504
0.108128
0.107825
0.107533
0.10799
0.108189
0.107944
0.108219
0.108105
0.10851
0.107983
0.1076
0.10803
0.10832
0.107697
0.108011
0.107866
0.107543
0.107233
0.10736
0.108315
0.10819
0.108503
0.10828
0.108489
0.108147
0.107657
0.107884
0.107623
0.107647
0.10799
0.10828
0.108018
0.10794
0.107448
0.107605
0.107705
0.107864
0.108038
0.10829
0.107853
0.108257
0.108003
0.108024
0.107752
0.107618
0.107755
0.107571
0.107515
0.107313
0.108152
0.107856
0.108124
0.107836
0.107554
0.107822
0.108008
0.107959
0.107992
0.108029
0.107553
0.107819
0.107669
0.107482
0.107842
0.108008
0.107822
0.10774
0.108347
0.108496
0.108301
0.10849
0.107659
0.10783
0.108475
0.108301
0.108496
0.108279
0.107621
0.107935
0.107542
0.107828
0.108383
0.108505
0.108351
0.108465
0.107624
0.107858
0.107757
0.107681
0.108122
0.108147
0.107172
0.107296
0.108467
0.108268
0.10827
0.108094
0.108355
0.108399
0.108192
0.10815
0.107574
0.107686
0.107663
0.10756
0.107481
0.107463
0.108128
0.10785
0.108242
0.108398
0.107644
0.107557
0.108333
0.108493
0.107753
0.107738
0.107839
0.107614
0.10765
0.107805
0.108415
0.10831
0.108144
0.108139
0.107767
0.10808
0.108132
0.108168
0.107563
0.107484
0.108082
0.108256
0.108243
0.108415
0.108332
0.108183
0.107982
0.107964
0.107793
0.107618
0.108134
0.108014
0.108341
0.108172
0.108172
0.108218
0.108079
0.108206
0.107848
0.107898
0.107688
0.107772
0.108308
0.108187
0.107916
0.107936
0.107896
0.107805
0.107273
0.107361
0.107791
0.108093
0.108083
0.107966
0.108241
0.108178
0.107596
0.107822
0.107971
0.108181
0.107212
0.107173
0.10794
0.108164
0.107389
0.107424
0.107806
0.107692
0.108107
0.107858
0.10817
0.108244
0.108464
0.10839
0.107749
0.107894
0.108006
0.107784
0.108045
0.107925
0.107992
0.108095
0.107622
0.107476
0.107912
0.107958
0.107829
0.108047
0.10836
0.108448
0.108274
0.108197
0.107693
0.107499
0.108452
0.10839
0.107964
0.107865
0.107915
0.108062
0.107981
0.108173
0.108004
0.107786
0.107778
0.107773
0.108177
0.108247
0.108254
0.108088
0.107891
0.107875
0.107699
0.107746
0.108133
0.10814
0.107694
0.107558
0.107646
0.107647
0.107938
0.107861
0.10796
0.107884
0.107566
0.107675
0.10737
0.107318
0.108054
0.108194
0.107796
0.1079
0.107991
0.107821
0.107471
0.107678
0.107721
0.107543
0.107963
0.108092
0.108386
0.108512
0.108518
0.108389
0.107552
0.107762
0.108052
0.107895
0.107646
0.107502
0.10835
0.108461
0.10786
0.107718
0.108123
0.108174
0.107612
0.107589
0.10759
0.107743
0.10835
0.108377
0.10722
0.10728
0.107642
0.107481
0.108
0.108083
0.10789
0.107846
0.108449
0.10846
0.107304
0.107338
0.107901
0.107809
0.107479
0.107511
0.107688
0.107654
0.10838
0.108255
0.107763
0.107736
0.108106
0.107989
0.107206
0.107238
0.106979
0.107001
0.107009
0.107042
0.107028
0.107077
0.107048
0.107081
0.10707
0.107109
0.10709
0.107131
0.107112
0.107146
0.107152
0.107191
0.107085
0.10705
0.107126
0.107088
0.107104
0.107069
0.107158
0.107117
0.107056
0.107028
0.107092
0.107074
0.107171
0.10714
0.10706
0.107068
0.102061
0.101759
0.101469
0.101194
0.100935
0.100691
0.100464
0.100253
0.100058
0.0998785
0.099714
0.0995637
0.0994269
0.0993026
0.0991902
0.0990887
0.0989975
0.0989159
0.0988432
0.098779
0.0987228
0.0986743
0.0986331
0.0985991
0.098572
0.0985519
0.0985385
0.0985318
0.10206
0.101758
0.101468
0.101194
0.100934
0.10069
0.100463
0.100252
0.100057
0.0998778
0.0997133
0.099563
0.0994262
0.099302
0.0991895
0.0990881
0.0989969
0.0989152
0.0988425
0.0987783
0.0987221
0.0986736
0.0986324
0.0985984
0.0985714
0.0985512
0.0985378
0.0985311
0.102059
0.101756
0.101467
0.101192
0.100933
0.100689
0.100462
0.100251
0.100056
0.0998764
0.0997119
0.0995617
0.0994248
0.0993006
0.0991882
0.0990867
0.0989955
0.0989139
0.0988412
0.098777
0.0987208
0.0986723
0.0986312
0.0985971
0.0985701
0.0985499
0.0985365
0.0985298
0.102057
0.101754
0.101465
0.10119
0.10093
0.100687
0.10046
0.100249
0.100054
0.0998743
0.0997099
0.0995596
0.0994228
0.0992986
0.0991862
0.0990848
0.0989936
0.0989119
0.0988393
0.0987751
0.0987189
0.0986704
0.0986292
0.0985952
0.0985682
0.098548
0.0985346
0.0985279
0.102053
0.101751
0.101462
0.101187
0.100927
0.100684
0.100457
0.100246
0.100051
0.0998715
0.0997071
0.0995569
0.0994201
0.099296
0.0991836
0.0990821
0.098991
0.0989093
0.0988367
0.0987725
0.0987163
0.0986678
0.0986266
0.0985926
0.0985656
0.0985454
0.098532
0.0985253
0.102049
0.101747
0.101458
0.101183
0.100924
0.10068
0.100453
0.100242
0.100047
0.0998681
0.0997037
0.0995535
0.0994168
0.0992926
0.0991802
0.0990788
0.0989877
0.0989061
0.0988334
0.0987693
0.0987131
0.0986646
0.0986234
0.0985894
0.0985624
0.0985422
0.0985288
0.0985221
0.102045
0.101742
0.101453
0.101178
0.100919
0.100676
0.100449
0.100238
0.100043
0.0998639
0.0996996
0.0995495
0.0994128
0.0992886
0.0991763
0.0990749
0.0989838
0.0989022
0.0988296
0.0987654
0.0987092
0.0986607
0.0986196
0.0985856
0.0985586
0.0985384
0.098525
0.0985183
0.102039
0.101737
0.101448
0.101173
0.100914
0.100671
0.100444
0.100233
0.100038
0.0998591
0.0996949
0.0995448
0.0994081
0.099284
0.0991717
0.0990703
0.0989792
0.0988977
0.0988251
0.0987609
0.0987047
0.0986562
0.0986151
0.0985811
0.0985541
0.0985339
0.0985205
0.0985138
0.102033
0.101731
0.101442
0.101167
0.100908
0.100665
0.100438
0.100227
0.100033
0.0998537
0.0996894
0.0995394
0.0994028
0.0992787
0.0991665
0.0990651
0.098974
0.0988925
0.0988199
0.0987558
0.0986996
0.0986511
0.09861
0.098576
0.098549
0.0985288
0.0985155
0.0985088
0.102026
0.101724
0.101435
0.101161
0.100902
0.100659
0.100432
0.100221
0.100027
0.0998475
0.0996834
0.0995334
0.0993968
0.0992728
0.0991606
0.0990593
0.0989683
0.0988867
0.0988142
0.09875
0.0986939
0.0986454
0.0986043
0.0985703
0.0985433
0.0985232
0.0985098
0.0985031
0.102018
0.101716
0.101427
0.101153
0.100894
0.100651
0.100425
0.100214
0.10002
0.0998407
0.0996766
0.0995268
0.0993903
0.0992663
0.0991541
0.0990529
0.0989618
0.0988803
0.0988078
0.0987437
0.0986876
0.0986391
0.098598
0.098564
0.098537
0.0985169
0.0985035
0.0984968
0.102009
0.101708
0.101419
0.101145
0.100886
0.100643
0.100417
0.100207
0.100012
0.0998333
0.0996693
0.0995195
0.099383
0.0992592
0.099147
0.0990458
0.0989548
0.0988734
0.0988008
0.0987367
0.0986806
0.0986322
0.0985911
0.0985571
0.0985301
0.09851
0.0984966
0.0984899
0.102
0.101698
0.10141
0.101136
0.100877
0.100635
0.100408
0.100198
0.100004
0.0998252
0.0996613
0.0995116
0.0993752
0.0992514
0.0991393
0.0990382
0.0989472
0.0988658
0.0987933
0.0987292
0.0986731
0.0986247
0.0985836
0.0985496
0.0985227
0.0985025
0.0984891
0.0984824
0.10199
0.101688
0.1014
0.101126
0.100868
0.100625
0.100399
0.100189
0.0999951
0.0998165
0.0996527
0.0995031
0.0993668
0.0992431
0.0991311
0.09903
0.098939
0.0988577
0.0987852
0.0987211
0.0986651
0.0986166
0.0985755
0.0985416
0.0985146
0.0984945
0.0984811
0.0984744
0.101979
0.101677
0.101389
0.101116
0.100858
0.100616
0.100389
0.10018
0.0999856
0.0998071
0.0996435
0.099494
0.0993578
0.0992342
0.0991222
0.0990212
0.0989303
0.0988489
0.0987765
0.0987125
0.0986564
0.098608
0.0985669
0.098533
0.098506
0.0984859
0.0984725
0.0984658
0.101967
0.101666
0.101378
0.101105
0.100847
0.100605
0.100379
0.100169
0.0999755
0.0997972
0.0996337
0.0994843
0.0993482
0.0992247
0.0991128
0.0990118
0.098921
0.0988397
0.0987673
0.0987033
0.0986472
0.0985988
0.0985578
0.0985238
0.0984968
0.0984767
0.0984633
0.0984566
0.101954
0.101653
0.101366
0.101093
0.100835
0.100593
0.100368
0.100158
0.0999648
0.0997867
0.0996233
0.0994741
0.0993381
0.0992146
0.0991028
0.0990019
0.0989112
0.0988299
0.0987575
0.0986935
0.0986375
0.0985891
0.0985481
0.0985141
0.0984872
0.098467
0.0984536
0.098447
0.101941
0.10164
0.101353
0.10108
0.100823
0.100581
0.100356
0.100147
0.0999535
0.0997755
0.0996123
0.0994632
0.0993274
0.0992041
0.0990923
0.0989915
0.0989008
0.0988196
0.0987472
0.0986833
0.0986273
0.0985789
0.0985379
0.0985039
0.098477
0.0984568
0.0984434
0.0984368
0.101926
0.101626
0.101339
0.101067
0.10081
0.100569
0.100344
0.100135
0.0999416
0.0997638
0.0996008
0.0994519
0.0993162
0.0991929
0.0990813
0.0989806
0.0988899
0.0988087
0.0987364
0.0986725
0.0986165
0.0985682
0.0985271
0.0984932
0.0984662
0.0984461
0.0984327
0.098426
0.101911
0.101611
0.101325
0.101053
0.100796
0.100555
0.100331
0.100122
0.0999291
0.0997515
0.0995888
0.09944
0.0993044
0.0991813
0.0990698
0.0989691
0.0988786
0.0987974
0.0987252
0.0986613
0.0986053
0.098557
0.0985159
0.098482
0.098455
0.0984349
0.0984215
0.0984149
0.101895
0.101596
0.10131
0.101038
0.100782
0.100541
0.100317
0.100109
0.099916
0.0997387
0.0995761
0.0994276
0.0992922
0.0991692
0.0990578
0.0989572
0.0988667
0.0987856
0.0987134
0.0986496
0.0985936
0.0985453
0.0985043
0.0984703
0.0984434
0.0984233
0.0984099
0.0984032
0.101878
0.10158
0.101294
0.101023
0.100767
0.100527
0.100303
0.100095
0.0999024
0.0997253
0.099563
0.0994146
0.0992795
0.0991566
0.0990453
0.0989449
0.0988544
0.0987734
0.0987012
0.0986374
0.0985815
0.0985331
0.0984921
0.0984582
0.0984313
0.0984111
0.0983978
0.0983911
0.101861
0.101562
0.101277
0.101007
0.100751
0.100511
0.100288
0.10008
0.0998881
0.0997114
0.0995494
0.0994012
0.0992662
0.0991436
0.0990324
0.098932
0.0988417
0.0987607
0.0986886
0.0986248
0.0985689
0.0985206
0.0984796
0.0984457
0.0984187
0.0983986
0.0983852
0.0983785
0.101842
0.101544
0.10126
0.10099
0.100735
0.100495
0.100272
0.100065
0.0998734
0.099697
0.0995352
0.0993873
0.0992526
0.0991301
0.0990191
0.0989188
0.0988285
0.0987476
0.0986756
0.0986118
0.0985559
0.0985076
0.0984666
0.0984327
0.0984058
0.0983856
0.0983722
0.0983656
0.101823
0.101526
0.101242
0.100972
0.100718
0.100479
0.100256
0.100049
0.0998581
0.0996821
0.0995206
0.099373
0.0992384
0.0991161
0.0990053
0.0989051
0.098815
0.0987342
0.0986621
0.0985984
0.0985425
0.0984942
0.0984533
0.0984194
0.0983924
0.0983723
0.0983589
0.0983522
0.101802
0.101506
0.101222
0.100953
0.1007
0.100462
0.100239
0.100033
0.0998423
0.0996666
0.0995055
0.0993582
0.0992239
0.0991018
0.0989911
0.0988911
0.098801
0.0987203
0.0986483
0.0985846
0.0985288
0.0984805
0.0984395
0.0984056
0.0983787
0.0983585
0.0983451
0.0983385
0.101781
0.101485
0.101203
0.100934
0.100681
0.100444
0.100222
0.100016
0.0998259
0.0996507
0.09949
0.099343
0.0992089
0.099087
0.0989765
0.0988767
0.0987867
0.0987061
0.0986341
0.0985705
0.0985147
0.0984664
0.0984254
0.0983915
0.0983646
0.0983444
0.098331
0.0983244
0.101759
0.101464
0.101182
0.100914
0.100662
0.100425
0.100204
0.0999988
0.0998091
0.0996343
0.099474
0.0993273
0.0991936
0.0990719
0.0989616
0.0988619
0.0987721
0.0986915
0.0986197
0.098556
0.0985003
0.098452
0.098411
0.0983771
0.0983502
0.09833
0.0983166
0.0983099
0.101736
0.101442
0.101161
0.100894
0.100642
0.100406
0.100186
0.0999809
0.0997917
0.0996175
0.0994576
0.0993113
0.0991778
0.0990565
0.0989464
0.0988468
0.0987571
0.0986766
0.0986048
0.0985413
0.0984855
0.0984373
0.0983963
0.0983624
0.0983354
0.0983153
0.0983019
0.0982952
0.101712
0.101419
0.101138
0.100872
0.100621
0.100386
0.100166
0.0999625
0.0997739
0.0996002
0.0994407
0.0992948
0.0991617
0.0990407
0.0989308
0.0988314
0.0987419
0.0986615
0.0985898
0.0985262
0.0984705
0.0984223
0.0983813
0.0983474
0.0983204
0.0983003
0.0982869
0.0982802
0.101688
0.101395
0.101115
0.10085
0.1006
0.100366
0.100147
0.0999435
0.0997556
0.0995824
0.0994235
0.0992781
0.0991453
0.0990245
0.0989149
0.0988157
0.0987263
0.098646
0.0985744
0.0985109
0.0984552
0.098407
0.0983661
0.0983322
0.0983052
0.098285
0.0982716
0.0982649
0.101662
0.10137
0.101092
0.100827
0.100578
0.100345
0.100127
0.0999241
0.0997368
0.0995643
0.0994059
0.0992609
0.0991286
0.0990081
0.0988988
0.0987998
0.0987105
0.0986304
0.0985588
0.0984954
0.0984397
0.0983915
0.0983506
0.0983167
0.0982897
0.0982695
0.0982561
0.0982494
0.101635
0.101345
0.101067
0.100804
0.100556
0.100323
0.100106
0.0999041
0.0997176
0.0995457
0.0993879
0.0992434
0.0991115
0.0989914
0.0988823
0.0987836
0.0986945
0.0986145
0.098543
0.0984796
0.098424
0.0983758
0.0983349
0.0983009
0.0982739
0.0982538
0.0982403
0.0982336
0.101608
0.101318
0.101042
0.100779
0.100532
0.100301
0.100084
0.0998836
0.0996979
0.0995268
0.0993696
0.0992257
0.0990942
0.0989745
0.0988657
0.0987672
0.0986783
0.0985984
0.098527
0.0984637
0.0984081
0.0983599
0.098319
0.098285
0.098258
0.0982378
0.0982244
0.0982177
0.101579
0.101291
0.101015
0.100754
0.100508
0.100278
0.100063
0.0998627
0.0996779
0.0995075
0.099351
0.0992076
0.0990766
0.0989573
0.0988488
0.0987506
0.0986619
0.0985821
0.0985108
0.0984475
0.098392
0.0983438
0.0983029
0.098269
0.098242
0.0982218
0.0982083
0.0982016
0.10155
0.101262
0.100988
0.100729
0.100484
0.100254
0.10004
0.0998413
0.0996574
0.0994878
0.099332
0.0991893
0.0990588
0.0989399
0.0988318
0.0987338
0.0986453
0.0985657
0.0984945
0.0984313
0.0983758
0.0983276
0.0982867
0.0982528
0.0982257
0.0982055
0.0981921
0.0981854
0.101519
0.101233
0.100961
0.100702
0.100459
0.10023
0.100017
0.0998195
0.0996365
0.0994678
0.0993128
0.0991707
0.0990408
0.0989223
0.0988146
0.0987169
0.0986286
0.0985491
0.098478
0.0984149
0.0983594
0.0983113
0.0982704
0.0982365
0.0982094
0.0981892
0.0981757
0.098169
0.101488
0.101203
0.100932
0.100675
0.100433
0.100206
0.0999939
0.0997973
0.0996153
0.0994476
0.0992933
0.0991519
0.0990226
0.0989046
0.0987972
0.0986998
0.0986118
0.0985325
0.0984615
0.0983985
0.098343
0.0982949
0.098254
0.09822
0.098193
0.0981728
0.0981593
0.0981526
0.101456
0.101173
0.100903
0.100647
0.100406
0.100181
0.0999701
0.0997747
0.0995938
0.099427
0.0992736
0.0991329
0.0990042
0.0988867
0.0987798
0.0986827
0.0985949
0.0985158
0.0984449
0.0983819
0.0983266
0.0982785
0.0982375
0.0982036
0.0981765
0.0981563
0.0981428
0.0981361
0.101423
0.101141
0.100872
0.100618
0.100379
0.100155
0.0999459
0.0997517
0.099572
0.0994062
0.0992537
0.0991138
0.0989857
0.0988688
0.0987623
0.0986655
0.0985779
0.098499
0.0984283
0.0983654
0.09831
0.098262
0.098221
0.0981871
0.09816
0.0981397
0.0981262
0.0981195
0.10704
0.107021
0.107004
0.106987
0.106968
0.106949
0.106949
0.106936
0.106925
0.106914
0.106904
0.106894
0.106829
0.106823
0.106817
0.106813
0.10681
0.106809
0.106681
0.106681
0.106682
0.106685
0.106689
0.106694
0.106506
0.106513
0.106521
0.106529
0.106539
0.10655
0.106306
0.106319
0.106333
0.106348
0.106363
0.106379
0.106084
0.106102
0.106122
0.106141
0.106161
0.106182
0.10584
0.105864
0.105888
0.105912
0.105937
0.105962
0.105576
0.105605
0.105634
0.105662
0.105691
0.105719
0.105296
0.105329
0.105362
0.105394
0.105426
0.105457
0.105001
0.105038
0.105074
0.105109
0.105144
0.105178
0.104694
0.104733
0.104772
0.10481
0.104847
0.104883
0.104377
0.104419
0.104459
0.104499
0.104538
0.104577
0.104053
0.104096
0.104139
0.10418
0.10422
0.10426
0.103724
0.103768
0.103812
0.103854
0.103896
0.103936
0.103393
0.103438
0.103482
0.103525
0.103567
0.103607
0.103062
0.103107
0.103151
0.103194
0.103236
0.103277
0.102734
0.102779
0.102822
0.102865
0.102907
0.102947
0.102411
0.102455
0.102498
0.10254
0.102581
0.102621
0.102095
0.102138
0.10218
0.102221
0.102261
0.102299
0.101788
0.101829
0.10187
0.101909
0.101948
0.101986
0.101491
0.101531
0.10157
0.101608
0.101645
0.101682
0.101389
0.101108
0.100842
0.100589
0.100351
0.100129
0.0999212
0.0997283
0.0995498
0.0993851
0.0992336
0.0990945
0.0989671
0.0988507
0.0987447
0.0986483
0.0985609
0.0984822
0.0984116
0.0983488
0.0982935
0.0982455
0.0982045
0.0981706
0.0981435
0.0981232
0.0981097
0.0981029
0.101354
0.101075
0.10081
0.100559
0.100323
0.100102
0.0998962
0.0997047
0.0995275
0.0993639
0.0992133
0.0990751
0.0989484
0.0988326
0.098727
0.098631
0.098544
0.0984654
0.098395
0.0983323
0.098277
0.098229
0.0981881
0.0981541
0.098127
0.0981067
0.0980931
0.0980864
0.101318
0.101041
0.100778
0.100529
0.100295
0.100075
0.0998708
0.0996808
0.0995049
0.0993425
0.099193
0.0990556
0.0989297
0.0988145
0.0987094
0.0986138
0.098527
0.0984487
0.0983784
0.0983158
0.0982606
0.0982126
0.0981716
0.0981376
0.0981105
0.0980902
0.0980766
0.0980699
0.101282
0.101007
0.100745
0.100498
0.100266
0.100048
0.0998451
0.0996567
0.0994822
0.099321
0.0991726
0.0990361
0.098911
0.0987964
0.0986918
0.0985966
0.0985101
0.098432
0.0983619
0.0982993
0.0982442
0.0981962
0.0981553
0.0981212
0.0980941
0.0980738
0.0980602
0.0980534
0.101245
0.100971
0.100712
0.100467
0.100236
0.10002
0.0998192
0.0996324
0.0994593
0.0992994
0.0991521
0.0990166
0.0988923
0.0987784
0.0986743
0.0985795
0.0984933
0.0984154
0.0983454
0.098283
0.0982279
0.0981799
0.098139
0.098105
0.0980778
0.0980574
0.0980439
0.0980371
0.101207
0.100936
0.100678
0.100435
0.100206
0.0999924
0.0997931
0.0996079
0.0994363
0.0992778
0.0991316
0.0989971
0.0988736
0.0987604
0.0986569
0.0985625
0.0984766
0.098399
0.0983291
0.0982668
0.0982117
0.0981638
0.0981228
0.0980888
0.0980616
0.0980412
0.0980277
0.0980209
0.107063
0.106966
0.106838
0.106682
0.1065
0.106294
0.106065
0.105815
0.105547
0.105263
0.104964
0.104654
0.104335
0.104009
0.103679
0.103347
0.103016
0.102688
0.102366
0.102051
0.101746
0.101451
0.107091
0.106985
0.106849
0.106685
0.106495
0.106282
0.106047
0.105791
0.105518
0.105229
0.104927
0.104614
0.104292
0.103964
0.103633
0.1033
0.102969
0.102642
0.102321
0.102007
0.101703
0.10141
0.107125
0.107008
0.106862
0.106689
0.106491
0.10627
0.106028
0.105767
0.105488
0.105195
0.104889
0.104572
0.104248
0.103918
0.103586
0.103253
0.102922
0.102595
0.102275
0.101962
0.10166
0.101369
0.107165
0.107034
0.106877
0.106694
0.106487
0.106258
0.106009
0.105742
0.105458
0.105159
0.104849
0.10453
0.104203
0.103871
0.103538
0.103204
0.102873
0.102547
0.102228
0.101917
0.101616
0.101327
0.107205
0.107061
0.106892
0.106699
0.106483
0.106246
0.10599
0.105716
0.105426
0.105123
0.104809
0.104486
0.104157
0.103824
0.103489
0.103155
0.102824
0.102499
0.10218
0.101871
0.101572
0.101285
0.107245
0.107087
0.106907
0.106704
0.106479
0.106234
0.10597
0.105689
0.105394
0.105087
0.104768
0.104442
0.10411
0.103775
0.103439
0.103105
0.102774
0.102449
0.102132
0.101825
0.101528
0.101243
0.107281
0.107112
0.10692
0.106707
0.106473
0.10622
0.105949
0.105662
0.105361
0.105049
0.104726
0.104397
0.104063
0.103726
0.103389
0.103054
0.102724
0.1024
0.102084
0.101778
0.101483
0.1012
0.107313
0.107133
0.106931
0.106708
0.106466
0.106204
0.105926
0.105633
0.105327
0.10501
0.104684
0.104351
0.104014
0.103676
0.103338
0.103003
0.102673
0.10235
0.102035
0.101731
0.101438
0.101158
0.107342
0.107151
0.106939
0.106707
0.106456
0.106187
0.105902
0.105603
0.105291
0.10497
0.10464
0.104304
0.103965
0.103625
0.103287
0.102951
0.102622
0.102299
0.101986
0.101684
0.101393
0.101116
0.107366
0.107166
0.106945
0.106704
0.106445
0.106169
0.105877
0.105572
0.105255
0.104929
0.104595
0.104257
0.103916
0.103574
0.103235
0.102899
0.10257
0.102249
0.101938
0.101637
0.101349
0.101073
0.107388
0.107178
0.106948
0.106699
0.106432
0.106148
0.10585
0.105539
0.105217
0.104887
0.104549
0.104208
0.103865
0.103523
0.103183
0.102847
0.102519
0.102199
0.101889
0.10159
0.101304
0.101032
0.107404
0.107185
0.106947
0.10669
0.106416
0.106126
0.105821
0.105505
0.105178
0.104844
0.104503
0.10416
0.103815
0.103471
0.10313
0.102795
0.102468
0.102149
0.101841
0.101544
0.101261
0.10099
0.107416
0.10719
0.106944
0.106679
0.106398
0.106101
0.105791
0.105469
0.105138
0.1048
0.104457
0.10411
0.103764
0.103419
0.103078
0.102744
0.102417
0.102099
0.101793
0.101499
0.101217
0.10095
0.107425
0.107191
0.106937
0.106666
0.106378
0.106075
0.10576
0.105433
0.105098
0.104756
0.104409
0.104061
0.103713
0.103368
0.103027
0.102692
0.102366
0.10205
0.101746
0.101454
0.101175
0.10091
0.10743
0.107188
0.106928
0.10665
0.106356
0.106048
0.105727
0.105396
0.105056
0.104711
0.104362
0.104012
0.103663
0.103316
0.102975
0.102642
0.102317
0.102002
0.1017
0.10141
0.101134
0.100871
0.107431
0.107183
0.106916
0.106632
0.106332
0.106019
0.105693
0.105358
0.105015
0.104666
0.104315
0.103963
0.103612
0.103266
0.102925
0.102592
0.102268
0.101955
0.101655
0.101367
0.101093
0.100834
0.10743
0.107175
0.106902
0.106612
0.106307
0.105988
0.105658
0.105319
0.104973
0.104622
0.104268
0.103914
0.103563
0.103216
0.102876
0.102543
0.102221
0.10191
0.101611
0.101326
0.101054
0.100797
0.107425
0.107165
0.106886
0.106591
0.106281
0.105957
0.105623
0.10528
0.104931
0.104577
0.104222
0.103867
0.103515
0.103168
0.102827
0.102496
0.102175
0.101865
0.101569
0.101286
0.101017
0.100763
0.107417
0.107152
0.106868
0.106568
0.106253
0.105926
0.105588
0.105242
0.10489
0.104534
0.104177
0.103821
0.103468
0.103121
0.102781
0.10245
0.10213
0.101823
0.101528
0.101248
0.100981
0.100729
0.107408
0.107137
0.106849
0.106545
0.106226
0.105895
0.105553
0.105204
0.104849
0.104491
0.104133
0.103776
0.103422
0.103075
0.102736
0.102406
0.102088
0.101782
0.10149
0.101211
0.100947
0.100698
0.107397
0.107122
0.106829
0.106521
0.106198
0.105863
0.105519
0.105167
0.10481
0.10445
0.10409
0.103732
0.103379
0.103032
0.102693
0.102365
0.102048
0.101743
0.101453
0.101177
0.100915
0.100668
0.107383
0.107105
0.106809
0.106496
0.10617
0.105832
0.105485
0.105131
0.104772
0.104411
0.104049
0.103691
0.103337
0.102991
0.102653
0.102325
0.10201
0.101707
0.101419
0.101144
0.100885
0.10064
0.10737
0.107088
0.106788
0.106472
0.106143
0.105803
0.105453
0.105096
0.104736
0.104373
0.104011
0.103652
0.103298
0.102952
0.102615
0.102288
0.101974
0.101673
0.101386
0.101114
0.100857
0.100614
0.107356
0.107071
0.106768
0.106449
0.106117
0.105774
0.105422
0.105064
0.104702
0.104338
0.103975
0.103616
0.103262
0.102916
0.10258
0.102254
0.101941
0.101642
0.101357
0.101087
0.100831
0.100591
0.107342
0.107054
0.106748
0.106427
0.106093
0.105748
0.105394
0.105034
0.10467
0.104306
0.103942
0.103583
0.103229
0.102883
0.102547
0.102223
0.101911
0.101614
0.10133
0.101062
0.100808
0.100569
0.107328
0.107038
0.10673
0.106407
0.10607
0.105723
0.105368
0.105006
0.104642
0.104276
0.103912
0.103552
0.103199
0.102853
0.102518
0.102195
0.101885
0.101588
0.101306
0.101039
0.100787
0.10055
0.107315
0.107023
0.106713
0.106388
0.10605
0.105701
0.105344
0.104982
0.104616
0.10425
0.103886
0.103526
0.103172
0.102827
0.102493
0.10217
0.101861
0.101566
0.101285
0.101019
0.100769
0.100533
0.107304
0.10701
0.106698
0.106372
0.106032
0.105682
0.105324
0.10496
0.104594
0.104227
0.103862
0.103502
0.103149
0.102805
0.102471
0.102149
0.10184
0.101546
0.101267
0.101003
0.100753
0.100519
0.107294
0.106998
0.106686
0.106358
0.106017
0.105666
0.105307
0.104942
0.104575
0.104208
0.103843
0.103483
0.10313
0.102786
0.102452
0.102131
0.101824
0.10153
0.101252
0.100989
0.10074
0.100507
0.107286
0.106989
0.106675
0.106347
0.106005
0.105653
0.105293
0.104928
0.10456
0.104193
0.103828
0.103468
0.103115
0.102771
0.102438
0.102117
0.10181
0.101517
0.10124
0.100977
0.10073
0.100498
0.10728
0.106983
0.106668
0.106338
0.105996
0.105643
0.105283
0.104917
0.10455
0.104182
0.103816
0.103456
0.103103
0.10276
0.102427
0.102107
0.1018
0.101508
0.101231
0.100969
0.100723
0.100491
0.107277
0.106979
0.106664
0.106333
0.10599
0.105637
0.105277
0.104911
0.104543
0.104175
0.103809
0.103449
0.103096
0.102753
0.10242
0.1021
0.101794
0.101502
0.101226
0.100964
0.100718
0.100487
0.107277
0.106978
0.106662
0.106331
0.105988
0.105635
0.105274
0.104908
0.10454
0.104172
0.103806
0.103446
0.103093
0.10275
0.102418
0.102098
0.101792
0.1015
0.101223
0.100962
0.100716
0.100485
0.101169
0.100899
0.100644
0.100403
0.100176
0.0999644
0.0997669
0.0995834
0.0994134
0.0992562
0.0991113
0.0989778
0.0988552
0.0987426
0.0986397
0.0985457
0.0984602
0.0983827
0.098313
0.0982508
0.0981958
0.0981479
0.0981069
0.0980728
0.0980456
0.0980252
0.0980116
0.0980048
0.10113
0.100863
0.100609
0.100371
0.100146
0.0999364
0.0997408
0.099559
0.0993906
0.0992348
0.0990911
0.0989587
0.0988369
0.0987251
0.0986227
0.0985291
0.0984439
0.0983667
0.0982972
0.098235
0.0981801
0.0981322
0.0980912
0.0980571
0.0980299
0.0980095
0.0979959
0.097989
0.101091
0.100826
0.100575
0.100338
0.100116
0.0999082
0.0997146
0.0995347
0.0993678
0.0992135
0.099071
0.0989397
0.0988188
0.0987077
0.0986059
0.0985127
0.0984279
0.0983509
0.0982815
0.0982195
0.0981646
0.0981167
0.0980757
0.0980416
0.0980143
0.0979939
0.0979803
0.0979734
0.101051
0.100788
0.10054
0.100305
0.100086
0.09988
0.0996885
0.0995104
0.0993452
0.0991924
0.0990511
0.0989209
0.0988009
0.0986905
0.0985893
0.0984966
0.0984121
0.0983354
0.0982661
0.0982042
0.0981493
0.0981014
0.0980604
0.0980263
0.097999
0.0979785
0.0979649
0.0979581
0.101011
0.100751
0.100505
0.100273
0.100055
0.0998519
0.0996624
0.0994862
0.0993228
0.0991714
0.0990315
0.0989023
0.0987832
0.0986736
0.0985729
0.0984807
0.0983965
0.09832
0.098251
0.0981891
0.0981343
0.0980864
0.0980454
0.0980113
0.0979839
0.0979634
0.0979498
0.0979429
0.100971
0.100713
0.10047
0.10024
0.100025
0.099824
0.0996365
0.0994623
0.0993005
0.0991507
0.0990121
0.098884
0.0987658
0.098657
0.0985569
0.0984651
0.0983813
0.098305
0.0982361
0.0981743
0.0981195
0.0980717
0.0980307
0.0979965
0.0979691
0.0979486
0.0979349
0.097928
0.100931
0.100676
0.100435
0.100208
0.099995
0.0997962
0.0996109
0.0994386
0.0992786
0.0991303
0.098993
0.098866
0.0987488
0.0986407
0.0985412
0.0984499
0.0983663
0.0982903
0.0982215
0.0981598
0.0981051
0.0980572
0.0980162
0.097982
0.0979546
0.097934
0.0979203
0.0979135
0.100891
0.100638
0.1004
0.100175
0.0999652
0.0997687
0.0995856
0.0994152
0.099257
0.0991102
0.0989743
0.0988484
0.0987321
0.0986247
0.0985258
0.0984349
0.0983517
0.0982759
0.0982073
0.0981457
0.098091
0.0980431
0.0980021
0.0979678
0.0979404
0.0979198
0.0979061
0.0978992
0.100851
0.100601
0.100365
0.100143
0.0999357
0.0997416
0.0995607
0.0993923
0.0992358
0.0990906
0.0989559
0.0988312
0.0987158
0.0986092
0.0985108
0.0984204
0.0983375
0.0982619
0.0981934
0.0981319
0.0980772
0.0980294
0.0979883
0.097954
0.0979265
0.0979059
0.0978922
0.0978853
0.100812
0.100564
0.100331
0.100112
0.0999067
0.0997149
0.0995362
0.0993698
0.0992151
0.0990714
0.0989381
0.0988144
0.0986999
0.0985941
0.0984963
0.0984063
0.0983237
0.0982483
0.09818
0.0981185
0.0980638
0.098016
0.0979749
0.0979406
0.0979131
0.0978924
0.0978786
0.0978717
0.100773
0.100528
0.100297
0.100081
0.0998782
0.0996888
0.0995123
0.0993478
0.0991949
0.0990527
0.0989207
0.0987982
0.0986846
0.0985794
0.0984822
0.0983926
0.0983103
0.0982351
0.0981669
0.0981055
0.0980509
0.098003
0.0979618
0.0979275
0.0979
0.0978793
0.0978654
0.0978585
0.100734
0.100492
0.100264
0.10005
0.0998503
0.0996633
0.0994889
0.0993265
0.0991753
0.0990346
0.0989039
0.0987824
0.0986697
0.0985652
0.0984685
0.0983794
0.0982974
0.0982224
0.0981543
0.0980929
0.0980383
0.0979904
0.0979492
0.0979148
0.0978873
0.0978665
0.0978527
0.0978457
0.100696
0.100457
0.100232
0.100021
0.0998232
0.0996385
0.0994663
0.0993058
0.0991563
0.0990171
0.0988876
0.0987672
0.0986553
0.0985515
0.0984554
0.0983666
0.0982849
0.0982101
0.0981421
0.0980808
0.0980262
0.0979783
0.0979371
0.0979026
0.097875
0.0978542
0.0978403
0.0978334
0.100659
0.100423
0.1002
0.0999919
0.0997968
0.0996145
0.0994444
0.0992858
0.0991379
0.0990002
0.098872
0.0987526
0.0986416
0.0985384
0.0984428
0.0983544
0.0982729
0.0981983
0.0981304
0.0980691
0.0980145
0.0979666
0.0979253
0.0978909
0.0978632
0.0978424
0.0978285
0.0978215
0.100623
0.10039
0.10017
0.099964
0.0997714
0.0995914
0.0994233
0.0992666
0.0991204
0.0989841
0.098857
0.0987386
0.0986284
0.0985259
0.0984307
0.0983427
0.0982615
0.098187
0.0981192
0.098058
0.0980033
0.0979554
0.0979141
0.0978796
0.0978518
0.097831
0.097817
0.0978101
0.100588
0.100357
0.10014
0.0999371
0.0997469
0.0995691
0.0994031
0.0992482
0.0991036
0.0989686
0.0988427
0.0987253
0.0986158
0.0985139
0.0984192
0.0983315
0.0982505
0.0981762
0.0981085
0.0980473
0.0979927
0.0979447
0.0979033
0.0978687
0.097841
0.0978201
0.0978061
0.0977991
0.100555
0.100326
0.100112
0.0999113
0.0997235
0.0995479
0.0993838
0.0992306
0.0990876
0.0989539
0.0988291
0.0987126
0.0986039
0.0985026
0.0984083
0.0983209
0.0982401
0.098166
0.0980983
0.0980371
0.0979825
0.0979345
0.0978931
0.0978584
0.0978306
0.0978097
0.0977957
0.0977887
0.100523
0.100297
0.100085
0.0998868
0.0997012
0.0995277
0.0993655
0.099214
0.0990724
0.0989401
0.0988163
0.0987007
0.0985926
0.0984918
0.098398
0.0983109
0.0982303
0.0981563
0.0980887
0.0980275
0.0979729
0.0979248
0.0978834
0.0978487
0.0978208
0.0977998
0.0977858
0.0977788
0.100492
0.100269
0.100059
0.0998634
0.09968
0.0995086
0.0993483
0.0991984
0.0990582
0.098927
0.0988043
0.0986894
0.098582
0.0984818
0.0983883
0.0983015
0.0982211
0.0981471
0.0980796
0.0980184
0.0979638
0.0979157
0.0978742
0.0978394
0.0978115
0.0977905
0.0977765
0.0977694
0.100463
0.100242
0.100035
0.0998414
0.0996602
0.0994906
0.099332
0.0991837
0.0990448
0.0989148
0.098793
0.0986789
0.0985722
0.0984723
0.0983792
0.0982926
0.0982124
0.0981386
0.0980711
0.0980099
0.0979552
0.0979071
0.0978656
0.0978308
0.0978028
0.0977818
0.0977677
0.0977606
0.100435
0.100217
0.100012
0.0998209
0.0996416
0.0994739
0.0993169
0.09917
0.0990324
0.0989034
0.0987825
0.0986692
0.098563
0.0984636
0.0983708
0.0982844
0.0982044
0.0981306
0.0980631
0.098002
0.0979473
0.0978991
0.0978575
0.0978227
0.0977947
0.0977736
0.0977595
0.0977524
0.10041
0.100194
0.0999913
0.0998017
0.0996243
0.0994583
0.0993029
0.0991574
0.0990209
0.0988929
0.0987728
0.0986602
0.0985545
0.0984555
0.098363
0.0982769
0.098197
0.0981233
0.0980558
0.0979947
0.0979399
0.0978917
0.0978501
0.0978152
0.0977871
0.097766
0.0977519
0.0977448
0.100386
0.100172
0.0999718
0.0997841
0.0996085
0.0994441
0.0992901
0.0991458
0.0990104
0.0988833
0.098764
0.0986519
0.0985467
0.0984481
0.0983559
0.0982699
0.0981901
0.0981165
0.0980491
0.0979879
0.0979331
0.0978849
0.0978432
0.0978083
0.0977802
0.097759
0.0977448
0.0977377
0.100365
0.100153
0.099954
0.0997681
0.099594
0.0994311
0.0992784
0.0991352
0.0990008
0.0988746
0.098756
0.0986445
0.0985397
0.0984414
0.0983495
0.0982636
0.0981839
0.0981104
0.0980429
0.0979818
0.097927
0.0978787
0.0978369
0.097802
0.0977738
0.0977526
0.0977384
0.0977313
0.100345
0.100135
0.0999379
0.0997536
0.099581
0.0994194
0.0992679
0.0991258
0.0989923
0.0988668
0.0987488
0.0986378
0.0985334
0.0984354
0.0983437
0.098258
0.0981784
0.0981048
0.0980374
0.0979763
0.0979214
0.0978731
0.0978313
0.0977963
0.0977681
0.0977469
0.0977327
0.0977255
0.100328
0.100119
0.0999236
0.0997407
0.0995695
0.0994091
0.0992587
0.0991174
0.0989847
0.0988599
0.0987424
0.0986319
0.0985278
0.0984301
0.0983385
0.098253
0.0981735
0.0981
0.0980326
0.0979714
0.0979165
0.0978681
0.0978263
0.0977912
0.097763
0.0977417
0.0977275
0.0977204
0.100312
0.100105
0.0999111
0.0997295
0.0995594
0.0994001
0.0992506
0.0991102
0.0989782
0.0988539
0.0987369
0.0986267
0.098523
0.0984255
0.0983341
0.0982486
0.0981692
0.0980957
0.0980283
0.0979671
0.0979122
0.0978637
0.0978219
0.0977868
0.0977586
0.0977373
0.097723
0.0977159
0.100299
0.100093
0.0999005
0.09972
0.0995509
0.0993924
0.0992437
0.099104
0.0989726
0.0988488
0.0987322
0.0986224
0.0985189
0.0984216
0.0983303
0.0982449
0.0981655
0.0980921
0.0980247
0.0979634
0.0979085
0.09786
0.0978182
0.097783
0.0977548
0.0977335
0.0977192
0.0977121
0.100288
0.100084
0.0998917
0.0997121
0.0995438
0.0993861
0.0992381
0.0990989
0.098968
0.0988446
0.0987284
0.0986188
0.0985155
0.0984184
0.0983272
0.0982419
0.0981625
0.0980891
0.0980217
0.0979604
0.0979055
0.097857
0.0978151
0.0977799
0.0977516
0.0977303
0.097716
0.0977089
0.10028
0.100076
0.0998848
0.0997059
0.0995383
0.0993811
0.0992336
0.0990949
0.0989644
0.0988414
0.0987254
0.098616
0.0985129
0.0984158
0.0983247
0.0982395
0.0981601
0.0980867
0.0980193
0.0979581
0.0979031
0.0978546
0.0978126
0.0977775
0.0977491
0.0977278
0.0977135
0.0977064
0.100274
0.10007
0.0998797
0.0997014
0.0995343
0.0993775
0.0992304
0.0990921
0.0989618
0.098839
0.0987232
0.0986139
0.0985109
0.098414
0.0983229
0.0982378
0.0981584
0.098085
0.0980176
0.0979563
0.0979013
0.0978528
0.0978109
0.0977757
0.0977473
0.097726
0.0977117
0.0977045
0.10027
0.100067
0.0998766
0.0996985
0.0995317
0.0993753
0.0992284
0.0990903
0.0989602
0.0988375
0.0987218
0.0986127
0.0985098
0.0984128
0.0983218
0.0982367
0.0981573
0.0980839
0.0980165
0.0979552
0.0979003
0.0978517
0.0978097
0.0977745
0.0977462
0.0977248
0.0977105
0.0977034
0.100268
0.100065
0.0998753
0.0996974
0.0995307
0.0993744
0.0992276
0.0990896
0.0989595
0.098837
0.0987213
0.0986122
0.0985093
0.0984124
0.0983214
0.0982362
0.0981569
0.0980835
0.0980161
0.0979548
0.0978998
0.0978512
0.0978093
0.0977741
0.0977457
0.0977243
0.09771
0.0977029
0.101471
0.101767
0.102073
0.102389
0.102711
0.103039
0.10337
0.103702
0.104032
0.104358
0.104676
0.104985
0.105283
0.105565
0.105832
0.106079
0.106306
0.10651
0.106689
0.106842
0.106967
0.107062
0.101431
0.101725
0.10203
0.102344
0.102666
0.102993
0.103325
0.103657
0.103988
0.104315
0.104636
0.104948
0.105249
0.105536
0.105807
0.10606
0.106293
0.106504
0.10669
0.106851
0.106983
0.107086
0.10139
0.101682
0.101986
0.102298
0.102619
0.102947
0.103278
0.10361
0.103943
0.104272
0.104595
0.10491
0.105215
0.105507
0.105783
0.106042
0.106281
0.106499
0.106693
0.106862
0.107003
0.107116
0.101349
0.101639
0.101941
0.102252
0.102572
0.102899
0.10323
0.103563
0.103897
0.104227
0.104553
0.104872
0.10518
0.105476
0.105758
0.106023
0.106269
0.106494
0.106696
0.106875
0.107027
0.107151
0.101308
0.101596
0.101895
0.102205
0.102524
0.10285
0.103181
0.103515
0.10385
0.104182
0.104511
0.104832
0.105144
0.105445
0.105732
0.106003
0.106256
0.106489
0.106701
0.106888
0.107051
0.107188
0.101266
0.101551
0.101849
0.102158
0.102476
0.102801
0.103132
0.103466
0.103802
0.104136
0.104467
0.104792
0.105108
0.105414
0.105706
0.105984
0.106244
0.106485
0.106705
0.106903
0.107077
0.107227
0.101224
0.101507
0.101803
0.10211
0.102427
0.102751
0.103082
0.103417
0.103753
0.104089
0.104422
0.10475
0.105071
0.105381
0.105679
0.105963
0.10623
0.106479
0.106708
0.106916
0.107102
0.107264
0.101181
0.101463
0.101756
0.102062
0.102377
0.102701
0.103031
0.103366
0.103704
0.104041
0.104377
0.104708
0.105032
0.105347
0.105651
0.105941
0.106215
0.106473
0.106711
0.106928
0.107124
0.107298
0.101139
0.101418
0.10171
0.102013
0.102327
0.10265
0.10298
0.103315
0.103654
0.103993
0.104331
0.104665
0.104993
0.105313
0.105622
0.105918
0.106199
0.106464
0.106711
0.106938
0.107144
0.107328
0.101097
0.101374
0.101663
0.101965
0.102277
0.102599
0.102929
0.103264
0.103603
0.103944
0.104284
0.104621
0.104953
0.105277
0.105591
0.105894
0.106182
0.106454
0.106709
0.106945
0.107161
0.107356
0.101055
0.101329
0.101617
0.101916
0.102227
0.102548
0.102877
0.103212
0.103552
0.103894
0.104236
0.104576
0.104912
0.10524
0.105559
0.105868
0.106163
0.106442
0.106705
0.10695
0.107175
0.10738
0.101014
0.101286
0.101571
0.101868
0.102177
0.102497
0.102825
0.10316
0.103501
0.103844
0.104188
0.104531
0.104869
0.105202
0.105526
0.10584
0.106142
0.106428
0.106699
0.106952
0.107186
0.107399
0.100973
0.101242
0.101525
0.10182
0.102128
0.102446
0.102773
0.103108
0.103449
0.103794
0.104139
0.104484
0.104826
0.105163
0.105492
0.105811
0.106119
0.106412
0.10669
0.106951
0.107193
0.107415
0.100933
0.1012
0.10148
0.101773
0.102079
0.102396
0.102722
0.103057
0.103398
0.103743
0.10409
0.104438
0.104783
0.105123
0.105457
0.105781
0.106094
0.106394
0.106679
0.106947
0.107197
0.107428
0.100894
0.101158
0.101436
0.101727
0.102031
0.102346
0.102671
0.103006
0.103347
0.103693
0.104041
0.104391
0.104739
0.105082
0.10542
0.105749
0.106068
0.106373
0.106665
0.10694
0.107198
0.107436
0.100856
0.101117
0.101393
0.101681
0.101983
0.102297
0.102621
0.102955
0.103296
0.103642
0.103993
0.104344
0.104694
0.105041
0.105383
0.105716
0.10604
0.106351
0.106649
0.10693
0.107195
0.107441
0.100819
0.101078
0.101351
0.101637
0.101937
0.102249
0.102572
0.102905
0.103246
0.103593
0.103944
0.104297
0.10465
0.105
0.105345
0.105682
0.10601
0.106327
0.10663
0.106918
0.107189
0.107441
0.100784
0.10104
0.10131
0.101594
0.101892
0.102202
0.102524
0.102856
0.103197
0.103544
0.103896
0.104251
0.104605
0.104958
0.105306
0.105648
0.10598
0.106302
0.10661
0.106903
0.10718
0.107438
0.10075
0.101003
0.101271
0.101553
0.101849
0.102157
0.102478
0.102809
0.103149
0.103497
0.103849
0.104205
0.104561
0.104916
0.105268
0.105613
0.105949
0.106275
0.106588
0.106886
0.107168
0.107433
0.100717
0.100968
0.101233
0.101513
0.101807
0.102114
0.102433
0.102763
0.103103
0.10345
0.103803
0.10416
0.104518
0.104876
0.105229
0.105578
0.105918
0.106247
0.106565
0.106868
0.107155
0.107423
0.100686
0.100935
0.101198
0.101475
0.101767
0.102072
0.10239
0.102719
0.103058
0.103406
0.103759
0.104117
0.104476
0.104836
0.105192
0.105543
0.105886
0.106219
0.106541
0.106848
0.107139
0.107412
0.100658
0.100904
0.101164
0.10144
0.10173
0.102033
0.102349
0.102678
0.103016
0.103363
0.103717
0.104075
0.104436
0.104797
0.105155
0.105509
0.105855
0.106192
0.106516
0.106827
0.107122
0.1074
0.100631
0.100874
0.101133
0.101406
0.101694
0.101996
0.102311
0.102638
0.102976
0.103323
0.103677
0.104035
0.104397
0.104759
0.10512
0.105475
0.105824
0.106164
0.106492
0.106806
0.107105
0.107386
0.100606
0.100847
0.101104
0.101375
0.101661
0.101962
0.102275
0.102601
0.102938
0.103285
0.103639
0.103998
0.104361
0.104724
0.105086
0.105444
0.105795
0.106137
0.106468
0.106785
0.107087
0.107372
0.100583
0.100823
0.101077
0.101347
0.101631
0.10193
0.102242
0.102567
0.102904
0.10325
0.103604
0.103963
0.104326
0.104691
0.105054
0.105414
0.105767
0.106111
0.106445
0.106765
0.107069
0.107356
0.100562
0.1008
0.101053
0.101321
0.101604
0.101901
0.102212
0.102536
0.102872
0.103218
0.103571
0.103931
0.104295
0.10466
0.105025
0.105386
0.105741
0.106087
0.106423
0.106745
0.107052
0.107341
0.100544
0.10078
0.101032
0.101298
0.101579
0.101876
0.102186
0.102509
0.102844
0.103189
0.103542
0.103902
0.104267
0.104633
0.104998
0.10536
0.105717
0.106065
0.106402
0.106727
0.107036
0.107327
0.100528
0.100763
0.101013
0.101278
0.101558
0.101853
0.102162
0.102484
0.102819
0.103163
0.103517
0.103877
0.104242
0.104608
0.104975
0.105338
0.105696
0.106045
0.106384
0.10671
0.107021
0.107314
0.100515
0.100749
0.100997
0.101261
0.10154
0.101834
0.102142
0.102464
0.102797
0.103142
0.103495
0.103855
0.10422
0.104587
0.104954
0.105318
0.105677
0.106028
0.106368
0.106696
0.107008
0.107304
0.100504
0.100737
0.100984
0.101247
0.101525
0.101818
0.102126
0.102447
0.10278
0.103124
0.103477
0.103837
0.104202
0.10457
0.104937
0.105302
0.105662
0.106014
0.106355
0.106684
0.106997
0.107293
0.100495
0.100727
0.100974
0.101236
0.101514
0.101806
0.102113
0.102433
0.102766
0.10311
0.103463
0.103823
0.104189
0.104556
0.104924
0.10529
0.10565
0.106002
0.106345
0.106674
0.106988
0.107286
0.100489
0.100721
0.100967
0.101229
0.101506
0.101798
0.102104
0.102424
0.102757
0.1031
0.103453
0.103814
0.104179
0.104547
0.104915
0.105281
0.105641
0.105994
0.106337
0.106667
0.106983
0.107281
0.100486
0.100717
0.100963
0.101225
0.101501
0.101793
0.102099
0.102419
0.102751
0.103095
0.103448
0.103808
0.104173
0.104541
0.10491
0.105275
0.105636
0.10599
0.106333
0.106663
0.106979
0.107278
0.098014
0.0980208
0.0980344
0.0980548
0.098082
0.0981161
0.098157
0.098205
0.09826
0.0983223
0.0983921
0.0984697
0.0985554
0.0986496
0.0987528
0.0988656
0.0989886
0.0991226
0.099268
0.0994258
0.0995965
0.0997808
0.0999791
0.100192
0.100419
0.100661
0.100918
0.101188
0.0979981
0.0980049
0.0980185
0.0980389
0.0980662
0.0981002
0.0981412
0.0981892
0.0982442
0.0983064
0.098376
0.0984534
0.0985387
0.0986325
0.0987352
0.0988473
0.0989695
0.0991024
0.0992467
0.0994031
0.0995723
0.0997548
0.0999512
0.100162
0.100387
0.100627
0.100881
0.10115
0.0979823
0.0979892
0.0980028
0.0980232
0.0980505
0.0980846
0.0981256
0.0981736
0.0982285
0.0982906
0.0983601
0.0984372
0.0985223
0.0986156
0.0987177
0.0988292
0.0989505
0.0990824
0.0992254
0.0993804
0.099548
0.0997288
0.0999233
0.100132
0.100355
0.100593
0.100845
0.101111
0.0979668
0.0979736
0.0979873
0.0980078
0.0980351
0.0980692
0.0981102
0.0981581
0.0982131
0.0982751
0.0983445
0.0984213
0.098506
0.0985989
0.0987005
0.0988112
0.0989317
0.0990625
0.0992043
0.0993579
0.0995238
0.0997028
0.0998953
0.100102
0.100323
0.100558
0.100808
0.101072
0.0979515
0.0979584
0.097972
0.0979926
0.0980199
0.0980541
0.0980951
0.098143
0.0981979
0.0982598
0.098329
0.0984057
0.09849
0.0985825
0.0986835
0.0987935
0.098913
0.0990428
0.0991833
0.0993354
0.0994997
0.0996768
0.0998674
0.100072
0.10029
0.100523
0.100771
0.101032
0.0979365
0.0979434
0.097957
0.0979776
0.098005
0.0980391
0.0980802
0.0981281
0.0981829
0.0982448
0.0983139
0.0983903
0.0984743
0.0985664
0.0986668
0.098776
0.0988947
0.0990233
0.0991626
0.0993132
0.0994758
0.099651
0.0998395
0.100042
0.100258
0.100489
0.100734
0.100993
0.0979218
0.0979286
0.0979423
0.0979629
0.0979903
0.0980245
0.0980656
0.0981135
0.0981683
0.0982301
0.098299
0.0983752
0.0984589
0.0985505
0.0986504
0.0987589
0.0988766
0.0990042
0.0991422
0.0992912
0.0994521
0.0996254
0.0998118
0.100012
0.100226
0.100454
0.100696
0.100953
0.0979073
0.0979142
0.0979279
0.0979485
0.097976
0.0980102
0.0980513
0.0980992
0.098154
0.0982157
0.0982845
0.0983604
0.0984439
0.098535
0.0986343
0.0987421
0.0988589
0.0989853
0.099122
0.0992696
0.0994287
0.0996001
0.0997843
0.099982
0.100193
0.100419
0.100659
0.100913
0.0978932
0.0979001
0.0979138
0.0979345
0.097962
0.0979962
0.0980374
0.0980853
0.09814
0.0982017
0.0982703
0.098346
0.0984291
0.0985199
0.0986186
0.0987256
0.0988415
0.0989669
0.0991023
0.0992483
0.0994057
0.0995751
0.0997572
0.0999525
0.100162
0.100385
0.100622
0.100874
0.0978794
0.0978863
0.0979001
0.0979208
0.0979483
0.0979826
0.0980238
0.0980717
0.0981264
0.098188
0.0982565
0.098332
0.0984148
0.0985051
0.0986032
0.0987096
0.0988246
0.0989489
0.0990829
0.0992275
0.0993831
0.0995506
0.0997305
0.0999235
0.10013
0.100351
0.100585
0.100834
0.097866
0.0978729
0.0978868
0.0979075
0.097935
0.0979694
0.0980106
0.0980585
0.0981132
0.0981747
0.0982431
0.0983184
0.0984009
0.0984908
0.0985884
0.098694
0.0988081
0.0989313
0.0990641
0.0992071
0.099361
0.0995265
0.0997043
0.0998949
0.100099
0.100317
0.100549
0.100795
0.097853
0.0978599
0.0978738
0.0978945
0.0979221
0.0979565
0.0979977
0.0980457
0.0981004
0.0981618
0.0982301
0.0983052
0.0983875
0.0984769
0.098574
0.0986789
0.0987922
0.0989143
0.0990457
0.0991873
0.0993394
0.099503
0.0996786
0.0998669
0.100068
0.100284
0.100513
0.100756
0.0978404
0.0978474
0.0978612
0.097882
0.0979097
0.0979441
0.0979854
0.0980333
0.098088
0.0981494
0.0982176
0.0982925
0.0983745
0.0984636
0.0985601
0.0986643
0.0987767
0.0988978
0.099028
0.099168
0.0993185
0.0994801
0.0996536
0.0998395
0.100038
0.100251
0.100478
0.100718
0.0978283
0.0978352
0.0978491
0.09787
0.0978976
0.0979322
0.0979734
0.0980214
0.0980761
0.0981374
0.0982055
0.0982803
0.098362
0.0984507
0.0985467
0.0986503
0.0987618
0.0988818
0.0990108
0.0991494
0.0992982
0.0994579
0.0996292
0.0998128
0.100009
0.100219
0.100443
0.100681
0.0978166
0.0978236
0.0978375
0.0978583
0.0978861
0.0979206
0.0979619
0.09801
0.0980646
0.098126
0.0981939
0.0982685
0.09835
0.0984383
0.0985338
0.0986368
0.0987475
0.0988665
0.0989943
0.0991315
0.0992786
0.0994365
0.0996057
0.099787
0.099981
0.100188
0.10041
0.100645
0.0978054
0.0978124
0.0978263
0.0978472
0.097875
0.0979096
0.097951
0.097999
0.0980537
0.098115
0.0981828
0.0982573
0.0983385
0.0984265
0.0985215
0.0986239
0.0987339
0.0988519
0.0989785
0.0991143
0.0992599
0.0994159
0.0995831
0.0997621
0.0999537
0.100158
0.100377
0.100609
0.0977946
0.0978017
0.0978156
0.0978366
0.0978644
0.0978991
0.0979405
0.0979885
0.0980432
0.0981045
0.0981723
0.0982466
0.0983276
0.0984153
0.0985099
0.0986116
0.0987208
0.098838
0.0989635
0.0990979
0.0992419
0.0993961
0.0995613
0.0997382
0.0999274
0.10013
0.100345
0.100575
0.0977844
0.0977915
0.0978055
0.0978265
0.0978543
0.097889
0.0979305
0.0979786
0.0980333
0.0980945
0.0981623
0.0982365
0.0983172
0.0984046
0.0984988
0.0986
0.0987085
0.0988247
0.0989491
0.0990823
0.0992248
0.0993773
0.0995406
0.0997153
0.0999022
0.100102
0.100315
0.100542
0.0977748
0.0977818
0.0977959
0.0978169
0.0978448
0.0978796
0.097921
0.0979692
0.0980239
0.0980851
0.0981528
0.0982269
0.0983075
0.0983946
0.0984883
0.098589
0.0986968
0.0988122
0.0989356
0.0990675
0.0992086
0.0993595
0.0995209
0.0996935
0.0998782
0.100076
0.100286
0.100511
0.0977657
0.0977727
0.0977868
0.0978078
0.0978358
0.0978706
0.0979122
0.0979603
0.0980151
0.0980763
0.0981439
0.0982179
0.0982983
0.0983851
0.0984785
0.0985787
0.0986859
0.0988005
0.0989229
0.0990537
0.0991934
0.0993427
0.0995023
0.099673
0.0998555
0.100051
0.100259
0.100481
0.0977571
0.0977642
0.0977783
0.0977994
0.0978274
0.0978622
0.0979038
0.0979521
0.0980068
0.098068
0.0981356
0.0982095
0.0982897
0.0983763
0.0984694
0.0985691
0.0986757
0.0987895
0.098911
0.0990407
0.0991791
0.0993269
0.0994848
0.0996537
0.0998341
0.100027
0.100233
0.100453
0.0977491
0.0977562
0.0977703
0.0977915
0.0978195
0.0978544
0.0978961
0.0979443
0.0979991
0.0980603
0.0981279
0.0982017
0.0982818
0.0983681
0.0984609
0.0985602
0.0986662
0.0987794
0.0989
0.0990286
0.0991658
0.0993122
0.0994686
0.0996356
0.0998141
0.100005
0.100209
0.100426
0.0977417
0.0977488
0.097763
0.0977842
0.0978123
0.0978472
0.0978889
0.0979372
0.097992
0.0980532
0.0981207
0.0981945
0.0982744
0.0983606
0.0984531
0.098552
0.0986575
0.09877
0.0988899
0.0990175
0.0991536
0.0992987
0.0994536
0.0996189
0.0997956
0.0999844
0.100186
0.100401
0.097735
0.0977421
0.0977563
0.0977775
0.0978056
0.0978406
0.0978823
0.0979307
0.0979855
0.0980467
0.0981142
0.0981879
0.0982677
0.0983537
0.0984459
0.0985445
0.0986495
0.0987615
0.0988806
0.0990074
0.0991424
0.0992863
0.0994398
0.0996036
0.0997786
0.0999656
0.100165
0.100378
0.0977288
0.0977359
0.0977501
0.0977714
0.0977996
0.0978346
0.0978764
0.0979248
0.0979796
0.0980408
0.0981083
0.0981819
0.0982617
0.0983475
0.0984395
0.0985377
0.0986423
0.0987537
0.0988722
0.0989982
0.0991322
0.099275
0.0994273
0.0995897
0.0997631
0.0999484
0.100146
0.100358
0.0977233
0.0977304
0.0977447
0.0977659
0.0977941
0.0978292
0.097871
0.0979194
0.0979743
0.0980356
0.098103
0.0981766
0.0982563
0.0983419
0.0984337
0.0985316
0.0986359
0.0987468
0.0988647
0.0989899
0.0991232
0.099265
0.0994161
0.0995772
0.0997492
0.099933
0.100129
0.100339
0.0977184
0.0977256
0.0977398
0.0977611
0.0977893
0.0978245
0.0978663
0.0979148
0.0979697
0.0980309
0.0980984
0.0981719
0.0982515
0.098337
0.0984286
0.0985263
0.0986303
0.0987407
0.0988581
0.0989827
0.0991152
0.0992561
0.0994062
0.0995662
0.0997369
0.0999193
0.100114
0.100322
0.0977142
0.0977214
0.0977356
0.0977569
0.0977852
0.0978203
0.0978622
0.0979107
0.0979656
0.0980269
0.0980943
0.0981678
0.0982473
0.0983328
0.0984242
0.0985217
0.0986254
0.0987355
0.0988524
0.0989764
0.0991082
0.0992484
0.0993976
0.0995566
0.0997263
0.0999074
0.100101
0.100308
0.0977106
0.0977178
0.0977321
0.0977534
0.0977817
0.0978169
0.0978588
0.0979073
0.0979622
0.0980235
0.0980909
0.0981644
0.0982439
0.0983292
0.0984205
0.0985178
0.0986212
0.098731
0.0988475
0.0989712
0.0991024
0.0992419
0.0993904
0.0995485
0.0997173
0.0998974
0.10009
0.100295
0.0977077
0.0977149
0.0977292
0.0977505
0.0977788
0.097814
0.097856
0.0979045
0.0979595
0.0980207
0.0980882
0.0981616
0.098241
0.0983263
0.0984175
0.0985147
0.0986179
0.0987274
0.0988436
0.0989669
0.0990977
0.0992366
0.0993845
0.099542
0.0997099
0.0998892
0.100081
0.100285
0.0977055
0.0977127
0.097727
0.0977483
0.0977766
0.0978119
0.0978538
0.0979023
0.0979573
0.0980186
0.098086
0.0981595
0.0982389
0.0983241
0.0984152
0.0985122
0.0986153
0.0987247
0.0988406
0.0989636
0.099094
0.0992326
0.0993799
0.0995369
0.0997043
0.0998829
0.100074
0.100278
0.097704
0.0977111
0.0977254
0.0977468
0.0977751
0.0978103
0.0978523
0.0979009
0.0979558
0.0980171
0.0980845
0.098158
0.0982373
0.0983225
0.0984136
0.0985105
0.0986135
0.0987227
0.0988385
0.0989612
0.0990914
0.0992297
0.0993767
0.0995333
0.0997003
0.0998785
0.100069
0.100272
0.0977031
0.0977102
0.0977245
0.0977459
0.0977743
0.0978095
0.0978514
0.0979
0.097955
0.0980163
0.0980837
0.0981571
0.0982365
0.0983216
0.0984126
0.0985095
0.0986125
0.0987216
0.0988373
0.0989599
0.0990899
0.0992281
0.0993749
0.0995313
0.099698
0.099876
0.100066
0.100269
0.10696
0.106979
0.106996
0.107011
0.107026
0.107042
0.106906
0.106915
0.106924
0.106933
0.106943
0.106954
0.106822
0.106823
0.106824
0.106827
0.106831
0.106836
0.106708
0.106702
0.106697
0.106694
0.106691
0.106689
0.106565
0.106553
0.106543
0.106533
0.106525
0.106517
0.106394
0.106378
0.106362
0.106347
0.106333
0.106319
0.106198
0.106178
0.106157
0.106137
0.106118
0.106098
0.105979
0.105954
0.105929
0.105905
0.10588
0.105856
0.105737
0.105709
0.10568
0.105652
0.105623
0.105594
0.105475
0.105444
0.105413
0.105381
0.105348
0.105316
0.105196
0.105163
0.105128
0.105093
0.105058
0.105022
0.104902
0.104866
0.10483
0.104792
0.104754
0.104716
0.104596
0.104558
0.10452
0.10448
0.10444
0.104399
0.104279
0.10424
0.1042
0.10416
0.104118
0.104075
0.103955
0.103916
0.103875
0.103833
0.10379
0.103747
0.103627
0.103586
0.103545
0.103503
0.10346
0.103416
0.103296
0.103256
0.103215
0.103172
0.103129
0.103085
0.102966
0.102926
0.102885
0.102843
0.1028
0.102756
0.102639
0.1026
0.102559
0.102518
0.102476
0.102433
0.102317
0.102279
0.10224
0.102199
0.102158
0.102116
0.102003
0.101966
0.101928
0.101889
0.101849
0.101808
0.101698
0.101663
0.101626
0.101589
0.10155
0.101511
0.101226
0.100953
0.100695
0.100451
0.100221
0.100007
0.0998067
0.0996208
0.0994486
0.0992895
0.0991429
0.099008
0.0988841
0.0987706
0.0986668
0.0985722
0.0984862
0.0984085
0.0983385
0.0982761
0.098221
0.0981731
0.0981321
0.098098
0.0980708
0.0980505
0.0980369
0.0980301
0.101263
0.100989
0.100728
0.100482
0.100251
0.100034
0.0998326
0.0996451
0.0994714
0.0993111
0.0991633
0.0990274
0.0989027
0.0987886
0.0986843
0.0985893
0.098503
0.098425
0.0983549
0.0982924
0.0982373
0.0981893
0.0981483
0.0981143
0.0980871
0.0980668
0.0980532
0.0980464
0.1013
0.101024
0.100761
0.100513
0.10028
0.100062
0.0998583
0.0996692
0.0994942
0.0993325
0.0991837
0.0990469
0.0989214
0.0988066
0.0987018
0.0986064
0.0985198
0.0984416
0.0983714
0.0983088
0.0982536
0.0982056
0.0981647
0.0981307
0.0981035
0.0980832
0.0980696
0.0980629
0.101336
0.101058
0.100794
0.100544
0.100309
0.100089
0.0998837
0.0996932
0.0995168
0.0993539
0.099204
0.0990663
0.0989401
0.0988247
0.0987194
0.0986236
0.0985368
0.0984583
0.098388
0.0983253
0.0982701
0.0982221
0.0981811
0.0981471
0.09812
0.0980997
0.0980861
0.0980794
0.101371
0.101091
0.100825
0.100574
0.100337
0.100116
0.0999089
0.0997169
0.0995392
0.0993752
0.0992243
0.0990858
0.0989588
0.0988428
0.0987371
0.0986409
0.0985537
0.0984751
0.0984046
0.0983419
0.0982866
0.0982386
0.0981976
0.0981636
0.0981365
0.0981162
0.0981027
0.0980959
0.101405
0.101124
0.100856
0.100603
0.100365
0.100142
0.0999337
0.0997404
0.0995614
0.0993964
0.0992445
0.0991051
0.0989775
0.0988609
0.0987547
0.0986582
0.0985707
0.0984919
0.0984213
0.0983585
0.0983031
0.0982551
0.0982141
0.0981802
0.0981531
0.0981328
0.0981193
0.0981125
0.107511
0.10751
0.107508
0.107506
0.107502
0.107497
0.107492
0.107485
0.107478
0.107469
0.10746
0.10745
0.107438
0.107426
0.107412
0.107398
0.107382
0.107366
0.107348
0.10733
0.10731
0.10729
0.107268
0.107246
0.107223
0.1072
0.107175
0.107151
0.107126
0.107101
0.107076
0.107052
0.107028
0.107006
0.106986
0.106968
0.106953
0.106943
0.106939
0.106943
0.107481
0.10748
0.107478
0.107475
0.107472
0.107467
0.107462
0.107455
0.107448
0.107439
0.10743
0.107419
0.107408
0.107396
0.107382
0.107368
0.107352
0.107336
0.107318
0.1073
0.10728
0.10726
0.107238
0.107216
0.107193
0.107169
0.107145
0.10712
0.107095
0.10707
0.107045
0.107021
0.106997
0.106975
0.106954
0.106936
0.10692
0.106908
0.106901
0.106901
0.10742
0.10742
0.107418
0.107415
0.107411
0.107407
0.107401
0.107395
0.107387
0.107379
0.107369
0.107359
0.107348
0.107335
0.107322
0.107307
0.107292
0.107275
0.107258
0.107239
0.10722
0.107199
0.107178
0.107156
0.107133
0.107109
0.107085
0.10706
0.107035
0.107009
0.106984
0.10696
0.106935
0.106912
0.106891
0.106871
0.106854
0.10684
0.10683
0.106824
0.10733
0.10733
0.107328
0.107325
0.107321
0.107317
0.107311
0.107305
0.107297
0.107289
0.10728
0.107269
0.107258
0.107245
0.107232
0.107218
0.107202
0.107186
0.107168
0.10715
0.10713
0.10711
0.107088
0.107066
0.107043
0.107019
0.106994
0.106969
0.106944
0.106919
0.106893
0.106868
0.106843
0.106819
0.106797
0.106776
0.106757
0.10674
0.106727
0.106716
0.107211
0.107211
0.107209
0.107206
0.107202
0.107198
0.107192
0.107186
0.107178
0.10717
0.107161
0.10715
0.107139
0.107127
0.107113
0.107099
0.107083
0.107067
0.107049
0.107031
0.107011
0.106991
0.106969
0.106947
0.106924
0.1069
0.106875
0.10685
0.106825
0.106799
0.106773
0.106747
0.106722
0.106697
0.106673
0.106651
0.106629
0.10661
0.106593
0.106578
0.107064
0.107064
0.107062
0.107059
0.107055
0.107051
0.107045
0.107039
0.107031
0.107023
0.107014
0.107003
0.106992
0.10698
0.106966
0.106952
0.106937
0.10692
0.106903
0.106884
0.106865
0.106844
0.106823
0.1068
0.106777
0.106753
0.106728
0.106703
0.106677
0.106651
0.106625
0.106598
0.106572
0.106546
0.106521
0.106497
0.106473
0.106452
0.106431
0.106412
0.10689
0.10689
0.106888
0.106885
0.106881
0.106877
0.106871
0.106865
0.106858
0.106849
0.10684
0.10683
0.106818
0.106806
0.106793
0.106778
0.106763
0.106747
0.106729
0.106711
0.106691
0.106671
0.106649
0.106627
0.106604
0.106579
0.106554
0.106529
0.106503
0.106476
0.106449
0.106422
0.106395
0.106368
0.106342
0.106316
0.106291
0.106266
0.106243
0.10622
0.106691
0.10669
0.106688
0.106685
0.106682
0.106677
0.106672
0.106665
0.106658
0.10665
0.10664
0.10663
0.106619
0.106607
0.106593
0.106579
0.106564
0.106547
0.10653
0.106512
0.106492
0.106472
0.10645
0.106428
0.106404
0.10638
0.106355
0.106329
0.106303
0.106276
0.106249
0.106221
0.106193
0.106165
0.106137
0.10611
0.106083
0.106056
0.10603
0.106004
0.106467
0.106466
0.106464
0.106462
0.106458
0.106454
0.106448
0.106442
0.106434
0.106426
0.106417
0.106407
0.106396
0.106383
0.10637
0.106356
0.106341
0.106324
0.106307
0.106289
0.106269
0.106249
0.106227
0.106205
0.106182
0.106157
0.106132
0.106106
0.106079
0.106052
0.106024
0.105996
0.105967
0.105938
0.105909
0.10588
0.105851
0.105823
0.105794
0.105765
0.106221
0.10622
0.106218
0.106216
0.106212
0.106208
0.106202
0.106196
0.106189
0.10618
0.106171
0.106161
0.10615
0.106138
0.106125
0.10611
0.106095
0.106079
0.106062
0.106043
0.106024
0.106004
0.105982
0.10596
0.105937
0.105912
0.105887
0.105861
0.105834
0.105806
0.105778
0.105749
0.10572
0.10569
0.10566
0.10563
0.105599
0.105568
0.105538
0.105507
0.105955
0.105954
0.105952
0.105949
0.105946
0.105941
0.105936
0.10593
0.105922
0.105914
0.105905
0.105895
0.105884
0.105872
0.105859
0.105845
0.10583
0.105813
0.105796
0.105778
0.105759
0.105739
0.105717
0.105695
0.105672
0.105647
0.105622
0.105596
0.105569
0.105541
0.105512
0.105483
0.105453
0.105422
0.105391
0.10536
0.105328
0.105296
0.105263
0.10523
0.10567
0.105669
0.105667
0.105665
0.105661
0.105657
0.105651
0.105645
0.105638
0.10563
0.105621
0.105611
0.1056
0.105588
0.105575
0.105561
0.105546
0.10553
0.105513
0.105495
0.105476
0.105455
0.105434
0.105412
0.105389
0.105364
0.105339
0.105313
0.105286
0.105258
0.105229
0.105199
0.105169
0.105138
0.105106
0.105073
0.10504
0.105007
0.104973
0.104938
0.105369
0.105369
0.105367
0.105364
0.105361
0.105356
0.105351
0.105345
0.105338
0.105329
0.10532
0.105311
0.1053
0.105288
0.105275
0.105261
0.105246
0.10523
0.105213
0.105196
0.105177
0.105157
0.105135
0.105113
0.10509
0.105066
0.105041
0.105015
0.104988
0.104959
0.10493
0.104901
0.10487
0.104838
0.104806
0.104773
0.104739
0.104704
0.104669
0.104633
0.105055
0.105055
0.105053
0.10505
0.105047
0.105042
0.105037
0.105031
0.105024
0.105016
0.105007
0.104997
0.104986
0.104975
0.104962
0.104948
0.104933
0.104918
0.104901
0.104883
0.104864
0.104845
0.104824
0.104802
0.104779
0.104755
0.10473
0.104704
0.104677
0.104649
0.104619
0.104589
0.104559
0.104527
0.104494
0.10446
0.104426
0.10439
0.104354
0.104317
0.104731
0.10473
0.104728
0.104726
0.104722
0.104718
0.104713
0.104706
0.104699
0.104692
0.104683
0.104673
0.104662
0.104651
0.104638
0.104625
0.10461
0.104594
0.104578
0.10456
0.104542
0.104522
0.104502
0.10448
0.104457
0.104433
0.104408
0.104383
0.104356
0.104328
0.104299
0.104269
0.104238
0.104206
0.104173
0.104139
0.104104
0.104068
0.104032
0.103994
0.104398
0.104397
0.104395
0.104393
0.104389
0.104385
0.10438
0.104374
0.104367
0.104359
0.10435
0.104341
0.10433
0.104319
0.104306
0.104293
0.104279
0.104263
0.104247
0.10423
0.104211
0.104192
0.104172
0.10415
0.104128
0.104104
0.10408
0.104054
0.104027
0.104
0.103971
0.103941
0.10391
0.103878
0.103845
0.103812
0.103777
0.103741
0.103704
0.103666
0.10406
0.104059
0.104057
0.104055
0.104051
0.104047
0.104042
0.104036
0.104029
0.104022
0.104013
0.104003
0.103993
0.103982
0.103969
0.103956
0.103942
0.103927
0.103911
0.103894
0.103876
0.103857
0.103837
0.103816
0.103793
0.10377
0.103746
0.103721
0.103694
0.103667
0.103639
0.103609
0.103579
0.103547
0.103514
0.103481
0.103446
0.10341
0.103373
0.103335
0.103719
0.103718
0.103717
0.103714
0.103711
0.103707
0.103702
0.103696
0.103689
0.103681
0.103673
0.103664
0.103653
0.103642
0.10363
0.103617
0.103603
0.103588
0.103572
0.103556
0.103538
0.103519
0.103499
0.103479
0.103457
0.103434
0.10341
0.103386
0.10336
0.103333
0.103305
0.103276
0.103246
0.103214
0.103182
0.103149
0.103114
0.103079
0.103042
0.103005
0.103379
0.103378
0.103376
0.103374
0.103371
0.103366
0.103362
0.103356
0.103349
0.103342
0.103333
0.103324
0.103314
0.103303
0.103291
0.103278
0.103264
0.10325
0.103234
0.103218
0.103201
0.103182
0.103163
0.103142
0.103121
0.103099
0.103076
0.103051
0.103026
0.102999
0.102972
0.102943
0.102914
0.102883
0.102852
0.102819
0.102785
0.10275
0.102714
0.102677
0.103041
0.103041
0.103039
0.103037
0.103033
0.103029
0.103024
0.103019
0.103012
0.103005
0.102996
0.102987
0.102977
0.102966
0.102955
0.102942
0.102929
0.102915
0.102899
0.102883
0.102866
0.102848
0.102829
0.102809
0.102788
0.102767
0.102744
0.10272
0.102695
0.102669
0.102643
0.102615
0.102586
0.102556
0.102525
0.102493
0.10246
0.102426
0.102391
0.102354
0.102709
0.102709
0.102707
0.102705
0.102701
0.102697
0.102692
0.102687
0.10268
0.102673
0.102665
0.102656
0.102646
0.102636
0.102624
0.102612
0.102599
0.102585
0.10257
0.102554
0.102537
0.10252
0.102501
0.102482
0.102462
0.10244
0.102418
0.102395
0.102371
0.102346
0.102319
0.102292
0.102264
0.102235
0.102205
0.102174
0.102142
0.102109
0.102074
0.102039
0.102385
0.102384
0.102383
0.10238
0.102377
0.102373
0.102368
0.102363
0.102356
0.102349
0.102341
0.102333
0.102323
0.102313
0.102301
0.102289
0.102276
0.102263
0.102248
0.102233
0.102216
0.102199
0.102181
0.102162
0.102142
0.102122
0.1021
0.102078
0.102054
0.10203
0.102004
0.101978
0.101951
0.101923
0.101894
0.101863
0.101832
0.1018
0.101767
0.101733
0.101438
0.101156
0.100887
0.100632
0.100392
0.100168
0.0999581
0.0997635
0.0995834
0.0994173
0.0992645
0.0991243
0.0989961
0.0988789
0.0987723
0.0986754
0.0985877
0.0985088
0.098438
0.0983751
0.0983197
0.0982716
0.0982307
0.0981967
0.0981696
0.0981494
0.0981359
0.0981292
0.101471
0.101187
0.100917
0.10066
0.100419
0.100193
0.0999822
0.0997863
0.0996051
0.099438
0.0992843
0.0991434
0.0990145
0.0988969
0.0987898
0.0986926
0.0986047
0.0985255
0.0984547
0.0983917
0.0983363
0.0982882
0.0982472
0.0982133
0.0981862
0.098166
0.0981525
0.0981457
0.101503
0.101217
0.100946
0.100688
0.100445
0.100218
0.100006
0.0998088
0.0996265
0.0994585
0.099304
0.0991623
0.0990328
0.0989147
0.0988073
0.0987098
0.0986216
0.0985423
0.0984713
0.0984082
0.0983528
0.0983047
0.0982637
0.0982298
0.0982027
0.0981825
0.098169
0.0981623
0.101534
0.101247
0.100974
0.100715
0.100471
0.100242
0.100029
0.0998309
0.0996476
0.0994786
0.0993234
0.0991811
0.099051
0.0989324
0.0988246
0.0987268
0.0986384
0.0985589
0.0984878
0.0984247
0.0983692
0.0983211
0.0982801
0.0982462
0.0982192
0.0981989
0.0981855
0.0981788
0.101564
0.101276
0.101001
0.100741
0.100496
0.100266
0.100052
0.0998525
0.0996683
0.0994985
0.0993425
0.0991996
0.099069
0.09895
0.0988418
0.0987437
0.0986551
0.0985755
0.0985043
0.0984411
0.0983855
0.0983374
0.0982965
0.0982625
0.0982355
0.0982153
0.0982018
0.0981951
0.101593
0.101304
0.101028
0.100767
0.10052
0.100289
0.100074
0.0998738
0.0996887
0.0995181
0.0993614
0.0992179
0.0990868
0.0989673
0.0988588
0.0987605
0.0986717
0.0985919
0.0985206
0.0984573
0.0984018
0.0983536
0.0983127
0.0982787
0.0982517
0.0982315
0.0982181
0.0982114
0.101621
0.101331
0.101054
0.100791
0.100544
0.100312
0.100096
0.0998945
0.0997086
0.0995373
0.09938
0.0992359
0.0991043
0.0989845
0.0988756
0.0987771
0.0986881
0.0986082
0.0985368
0.0984735
0.0984179
0.0983697
0.0983287
0.0982948
0.0982678
0.0982476
0.0982342
0.0982275
0.101648
0.101357
0.101079
0.100816
0.100567
0.100334
0.100117
0.0999149
0.0997282
0.0995562
0.0993982
0.0992536
0.0991216
0.0990014
0.0988923
0.0987935
0.0987043
0.0986243
0.0985528
0.0984894
0.0984338
0.0983856
0.0983446
0.0983107
0.0982837
0.0982635
0.0982501
0.0982434
0.101674
0.101382
0.101103
0.100839
0.10059
0.100356
0.100137
0.0999347
0.0997473
0.0995746
0.0994161
0.099271
0.0991386
0.0990181
0.0989087
0.0988096
0.0987204
0.0986402
0.0985686
0.0985052
0.0984495
0.0984013
0.0983603
0.0983264
0.0982994
0.0982793
0.0982659
0.0982592
0.1017
0.101407
0.101127
0.100862
0.100611
0.100377
0.100158
0.0999541
0.099766
0.0995927
0.0994337
0.0992881
0.0991553
0.0990345
0.0989248
0.0988256
0.0987361
0.0986558
0.0985842
0.0985207
0.098465
0.0984168
0.0983758
0.0983419
0.0983149
0.0982948
0.0982814
0.0982747
0.101724
0.10143
0.10115
0.100884
0.100632
0.100397
0.100177
0.0999729
0.0997842
0.0996104
0.0994508
0.0993049
0.0991717
0.0990506
0.0989407
0.0988413
0.0987517
0.0986713
0.0985995
0.098536
0.0984803
0.098432
0.0983911
0.0983572
0.0983302
0.09831
0.0982966
0.09829
0.101748
0.101453
0.101172
0.100905
0.100653
0.100417
0.100196
0.0999913
0.099802
0.0996276
0.0994676
0.0993213
0.0991878
0.0990663
0.0989562
0.0988566
0.0987669
0.0986864
0.0986146
0.098551
0.0984953
0.098447
0.0984061
0.0983722
0.0983452
0.098325
0.0983117
0.098305
0.10177
0.101475
0.101193
0.100925
0.100673
0.100436
0.100214
0.100009
0.0998192
0.0996444
0.099484
0.0993373
0.0992035
0.0990818
0.0989714
0.0988717
0.0987818
0.0987013
0.0986294
0.0985658
0.09851
0.0984617
0.0984208
0.0983869
0.0983599
0.0983398
0.0983264
0.0983197
0.101792
0.101496
0.101213
0.100945
0.100692
0.100454
0.100232
0.100026
0.099836
0.0996608
0.0994999
0.0993529
0.0992188
0.0990969
0.0989863
0.0988864
0.0987965
0.0987158
0.0986439
0.0985802
0.0985244
0.0984761
0.0984352
0.0984013
0.0983743
0.0983542
0.0983408
0.0983341
0.101813
0.101517
0.101233
0.100964
0.10071
0.100472
0.10025
0.100043
0.0998523
0.0996766
0.0995154
0.0993681
0.0992337
0.0991116
0.0990009
0.0989008
0.0988107
0.09873
0.098658
0.0985943
0.0985385
0.0984902
0.0984492
0.0984153
0.0983884
0.0983682
0.0983548
0.0983481
0.101833
0.101536
0.101252
0.100982
0.100728
0.100489
0.100266
0.100059
0.0998681
0.099692
0.0995305
0.0993828
0.0992482
0.0991259
0.099015
0.0989148
0.0988247
0.0987438
0.0986718
0.0986081
0.0985522
0.0985039
0.0984629
0.098429
0.0984021
0.0983819
0.0983685
0.0983619
0.101853
0.101555
0.10127
0.101
0.100745
0.100506
0.100282
0.100075
0.0998833
0.0997069
0.0995451
0.0993971
0.0992623
0.0991398
0.0990288
0.0989285
0.0988382
0.0987573
0.0986852
0.0986214
0.0985656
0.0985172
0.0984763
0.0984423
0.0984154
0.0983953
0.0983819
0.0983752
0.101871
0.101573
0.101288
0.101017
0.100761
0.100521
0.100298
0.10009
0.099898
0.0997213
0.0995592
0.099411
0.099276
0.0991533
0.0990421
0.0989417
0.0988513
0.0987704
0.0986982
0.0986344
0.0985785
0.0985302
0.0984892
0.0984553
0.0984283
0.0984082
0.0983948
0.0983881
0.101889
0.10159
0.101304
0.101033
0.100777
0.100537
0.100313
0.100105
0.0999122
0.0997352
0.0995728
0.0994244
0.0992891
0.0991663
0.099055
0.0989545
0.098864
0.098783
0.0987108
0.098647
0.0985911
0.0985427
0.0985017
0.0984678
0.0984408
0.0984207
0.0984073
0.0984006
0.101905
0.101606
0.10132
0.101048
0.100792
0.100551
0.100327
0.100118
0.0999258
0.0997485
0.0995859
0.0994373
0.0993019
0.0991789
0.0990674
0.0989668
0.0988763
0.0987952
0.098723
0.0986591
0.0986032
0.0985548
0.0985138
0.0984799
0.0984529
0.0984328
0.0984194
0.0984127
0.101921
0.101621
0.101335
0.101063
0.100806
0.100565
0.100341
0.100132
0.0999388
0.0997613
0.0995984
0.0994496
0.0993141
0.0991909
0.0990794
0.0989787
0.0988881
0.098807
0.0987347
0.0986708
0.0986148
0.0985665
0.0985254
0.0984915
0.0984646
0.0984444
0.098431
0.0984244
0.101936
0.101636
0.101349
0.101077
0.10082
0.100579
0.100354
0.100144
0.0999513
0.0997735
0.0996105
0.0994615
0.0993258
0.0992025
0.0990909
0.0989901
0.0988994
0.0988183
0.0987459
0.098682
0.098626
0.0985777
0.0985366
0.0985027
0.0984757
0.0984556
0.0984422
0.0984355
0.10195
0.10165
0.101363
0.10109
0.100833
0.100591
0.100366
0.100157
0.0999632
0.0997852
0.099622
0.0994728
0.099337
0.0992136
0.0991019
0.099001
0.0989103
0.098829
0.0987567
0.0986927
0.0986367
0.0985883
0.0985473
0.0985134
0.0984864
0.0984663
0.0984529
0.0984462
0.101964
0.101663
0.101376
0.101103
0.100845
0.100603
0.100378
0.100168
0.0999745
0.0997963
0.0996329
0.0994836
0.0993476
0.0992242
0.0991123
0.0990114
0.0989206
0.0988393
0.0987669
0.098703
0.0986469
0.0985985
0.0985575
0.0985235
0.0984966
0.0984764
0.098463
0.0984564
0.101977
0.101676
0.101388
0.101115
0.100857
0.100615
0.100389
0.100179
0.0999852
0.0998068
0.0996433
0.0994938
0.0993577
0.0992342
0.0991223
0.0990213
0.0989304
0.0988491
0.0987767
0.0987127
0.0986566
0.0986082
0.0985671
0.0985332
0.0985062
0.0984861
0.0984727
0.098466
0.101988
0.101687
0.101399
0.101126
0.100867
0.100625
0.100399
0.100189
0.0999952
0.0998167
0.099653
0.0995035
0.0993673
0.0992436
0.0991316
0.0990306
0.0989397
0.0988583
0.0987859
0.0987218
0.0986658
0.0986174
0.0985763
0.0985423
0.0985153
0.0984952
0.0984818
0.0984751
0.101999
0.101698
0.10141
0.101136
0.100878
0.100635
0.100409
0.100199
0.100005
0.099826
0.0996622
0.0995126
0.0993763
0.0992525
0.0991405
0.0990393
0.0989484
0.098867
0.0987945
0.0987305
0.0986744
0.098626
0.0985849
0.0985509
0.0985239
0.0985038
0.0984904
0.0984837
0.10201
0.101708
0.10142
0.101146
0.100887
0.100644
0.100418
0.100208
0.100013
0.0998347
0.0996708
0.099521
0.0993847
0.0992608
0.0991487
0.0990475
0.0989566
0.0988751
0.0988026
0.0987385
0.0986824
0.098634
0.0985929
0.0985589
0.0985319
0.0985118
0.0984984
0.0984917
0.102019
0.101717
0.101429
0.101154
0.100896
0.100653
0.100426
0.100216
0.100022
0.0998427
0.0996787
0.0995289
0.0993924
0.0992685
0.0991564
0.0990552
0.0989641
0.0988827
0.0988101
0.098746
0.0986899
0.0986415
0.0986004
0.0985664
0.0985394
0.0985192
0.0985058
0.0984992
0.102028
0.101726
0.101437
0.101163
0.100904
0.100661
0.100434
0.100224
0.100029
0.0998502
0.0996861
0.0995361
0.0993996
0.0992757
0.0991634
0.0990622
0.0989711
0.0988896
0.0988171
0.0987529
0.0986968
0.0986483
0.0986072
0.0985733
0.0985463
0.0985261
0.0985127
0.098506
0.102035
0.101733
0.101444
0.10117
0.100911
0.100668
0.100441
0.100231
0.100036
0.0998569
0.0996928
0.0995428
0.0994062
0.0992822
0.0991699
0.0990686
0.0989775
0.098896
0.0988234
0.0987593
0.0987031
0.0986546
0.0986135
0.0985795
0.0985525
0.0985324
0.098519
0.0985123
0.102043
0.10174
0.101451
0.101177
0.100918
0.100675
0.100448
0.100237
0.100042
0.0998631
0.0996988
0.0995488
0.0994121
0.099288
0.0991757
0.0990744
0.0989833
0.0989017
0.0988291
0.098765
0.0987088
0.0986603
0.0986192
0.0985852
0.0985582
0.098538
0.0985246
0.098518
0.102049
0.101746
0.101457
0.101183
0.100924
0.10068
0.100453
0.100243
0.100048
0.0998685
0.0997042
0.0995541
0.0994174
0.0992933
0.099181
0.0990796
0.0989884
0.0989069
0.0988342
0.0987701
0.0987139
0.0986654
0.0986243
0.0985903
0.0985633
0.0985431
0.0985297
0.098523
0.102054
0.101752
0.101463
0.101188
0.100929
0.100685
0.100458
0.100247
0.100053
0.0998733
0.0997089
0.0995588
0.099422
0.0992979
0.0991855
0.0990841
0.098993
0.0989114
0.0988387
0.0987746
0.0987184
0.0986699
0.0986287
0.0985947
0.0985677
0.0985475
0.0985341
0.0985275
0.102059
0.101756
0.101467
0.101192
0.100933
0.10069
0.100463
0.100252
0.100057
0.0998774
0.099713
0.0995628
0.099426
0.0993019
0.0991895
0.099088
0.0989969
0.0989153
0.0988426
0.0987784
0.0987222
0.0986737
0.0986326
0.0985986
0.0985715
0.0985514
0.098538
0.0985313
0.102063
0.10176
0.101471
0.101196
0.100937
0.100693
0.100466
0.100255
0.10006
0.0998809
0.0997164
0.0995662
0.0994294
0.0993052
0.0991928
0.0990913
0.0990001
0.0989185
0.0988458
0.0987816
0.0987254
0.0986769
0.0986358
0.0986018
0.0985747
0.0985546
0.0985412
0.0985345
0.102066
0.101763
0.101474
0.101199
0.10094
0.100696
0.100469
0.100258
0.100063
0.0998836
0.0997191
0.0995689
0.0994321
0.0993078
0.0991954
0.0990939
0.0990027
0.0989211
0.0988484
0.0987842
0.098728
0.0986795
0.0986383
0.0986043
0.0985773
0.0985571
0.0985437
0.098537
0.102068
0.101766
0.101476
0.101201
0.100942
0.100698
0.100471
0.10026
0.100065
0.0998857
0.0997212
0.0995709
0.0994341
0.0993098
0.0991974
0.0990959
0.0990047
0.098923
0.0988504
0.0987862
0.09873
0.0986814
0.0986403
0.0986063
0.0985792
0.098559
0.0985456
0.0985389
0.10207
0.101767
0.101478
0.101203
0.100943
0.1007
0.100473
0.100262
0.100067
0.0998871
0.0997226
0.0995723
0.0994354
0.0993112
0.0991987
0.0990972
0.099006
0.0989244
0.0988517
0.0987874
0.0987312
0.0986827
0.0986415
0.0986075
0.0985805
0.0985603
0.0985469
0.0985402
0.102071
0.101768
0.101479
0.101204
0.100944
0.100701
0.100473
0.100262
0.100067
0.0998878
0.0997232
0.099573
0.0994361
0.0993118
0.0991994
0.0990979
0.0990067
0.098925
0.0988523
0.0987881
0.0987319
0.0986834
0.0986422
0.0986082
0.0985811
0.098561
0.0985476
0.0985409
)
;

boundaryField
{
    bc-2
    {
        type            empty;
    }
    bc-3
    {
        type            empty;
    }
    bottom
    {
        type            zeroGradient;
    }
    leftSide
    {
        type            zeroGradient;
    }
    naturalSurface
    {
        type            zeroGradient;
    }
    rightSide
    {
        type            zeroGradient;
    }
    slopesurface
    {
        type            zeroGradient;
    }
    subGradeSurface
    {
        type            zeroGradient;
    }
}


// ************************************************************************* //
