# Supplementary material for: A finite volume-based model for the hydrothermal behavior of soil under freeze–thaw cycles
Source: PLoS One. 2021 Jun 3;16(6):e0252680. doi: 10.1371/journal.pone.0252680 (PMC8174737; doi:10.1371/journal.pone.0252680)
Supplement: S1 Data — (ZIP) [file pone.0252680.s001.zip › Data at equal time interval/3.57696e+08/K]

/*--------------------------------*- C++ -*----------------------------------*\
| =========                 |                                                 |
| \\      /  F ield         | OpenFOAM: The Open Source CFD Toolbox           |
|  \\    /   O peration     | Version:  2.4.0                                 |
|   \\  /    A nd           | Web:      www.OpenFOAM.org                      |
|    \\/     M anipulation  |                                                 |
\*---------------------------------------------------------------------------*/
FoamFile
{
    version     2.0;
    format      ascii;
    class       volScalarField;
    location    "3.57696e+08";
    object      K;
}
// * * * * * * * * * * * * * * * * * * * * * * * * * * * * * * * * * * * * * //

dimensions      [0 1 -1 0 0 0 0];

internalField   nonuniform List<scalar> 
9554
(
7.60373e-08
7.59103e-08
7.56577e-08
7.52823e-08
7.4788e-08
7.41802e-08
7.34654e-08
7.2651e-08
7.17457e-08
7.07585e-08
6.96997e-08
6.85795e-08
6.74089e-08
6.61989e-08
6.49604e-08
6.37044e-08
6.24414e-08
6.11815e-08
5.9934e-08
5.87077e-08
5.75106e-08
5.63494e-08
7.60327e-08
7.59057e-08
7.56532e-08
7.52777e-08
7.47835e-08
7.41758e-08
7.3461e-08
7.26467e-08
7.17413e-08
7.07543e-08
6.96955e-08
6.85754e-08
6.74049e-08
6.6195e-08
6.49566e-08
6.37007e-08
6.24378e-08
6.11779e-08
5.99306e-08
5.87044e-08
5.75074e-08
5.63463e-08
7.60235e-08
7.58965e-08
7.5644e-08
7.52686e-08
7.47745e-08
7.41668e-08
7.34521e-08
7.26379e-08
7.17327e-08
7.07458e-08
6.96872e-08
6.85673e-08
6.73969e-08
6.61872e-08
6.4949e-08
6.36933e-08
6.24306e-08
6.11709e-08
5.99238e-08
5.86978e-08
5.75009e-08
5.63401e-08
7.60097e-08
7.58827e-08
7.56302e-08
7.5255e-08
7.47609e-08
7.41534e-08
7.34388e-08
7.26248e-08
7.17198e-08
7.07331e-08
6.96747e-08
6.8555e-08
6.73849e-08
6.61754e-08
6.49376e-08
6.36822e-08
6.24197e-08
6.11604e-08
5.99135e-08
5.86879e-08
5.74913e-08
5.63308e-08
7.59912e-08
7.58643e-08
7.56119e-08
7.52367e-08
7.47428e-08
7.41354e-08
7.34211e-08
7.26073e-08
7.17025e-08
7.07161e-08
6.9658e-08
6.85387e-08
6.73689e-08
6.61598e-08
6.49223e-08
6.36673e-08
6.24053e-08
6.11463e-08
5.98999e-08
5.86747e-08
5.74785e-08
5.63183e-08
7.59681e-08
7.58412e-08
7.55889e-08
7.52139e-08
7.47201e-08
7.41129e-08
7.33988e-08
7.25853e-08
7.16809e-08
7.06948e-08
6.96371e-08
6.85182e-08
6.73489e-08
6.61402e-08
6.49032e-08
6.36487e-08
6.23872e-08
6.11288e-08
5.98828e-08
5.86581e-08
5.74624e-08
5.63028e-08
7.59403e-08
7.58135e-08
7.55613e-08
7.51864e-08
7.46928e-08
7.40859e-08
7.33721e-08
7.2559e-08
7.16549e-08
7.06693e-08
6.9612e-08
6.84936e-08
6.73248e-08
6.61167e-08
6.48803e-08
6.36263e-08
6.23654e-08
6.11076e-08
5.98623e-08
5.86382e-08
5.74431e-08
5.62841e-08
7.59078e-08
7.57811e-08
7.5529e-08
7.51543e-08
7.4661e-08
7.40543e-08
7.33409e-08
7.25281e-08
7.16245e-08
7.06394e-08
6.95827e-08
6.84648e-08
6.72967e-08
6.60892e-08
6.48534e-08
6.36002e-08
6.234e-08
6.10829e-08
5.98383e-08
5.8615e-08
5.74206e-08
5.62623e-08
7.58707e-08
7.5744e-08
7.5492e-08
7.51175e-08
7.46244e-08
7.40182e-08
7.33051e-08
7.24928e-08
7.15897e-08
7.06052e-08
6.9549e-08
6.84319e-08
6.72644e-08
6.60577e-08
6.48227e-08
6.35703e-08
6.23109e-08
6.10547e-08
5.98109e-08
5.85884e-08
5.73949e-08
5.62373e-08
7.58287e-08
7.57021e-08
7.54503e-08
7.5076e-08
7.45833e-08
7.39774e-08
7.32647e-08
7.2453e-08
7.15505e-08
7.05665e-08
6.95111e-08
6.83947e-08
6.72281e-08
6.60222e-08
6.47881e-08
6.35366e-08
6.22781e-08
6.10228e-08
5.978e-08
5.85584e-08
5.73659e-08
5.62093e-08
7.5782e-08
7.56555e-08
7.54039e-08
7.50298e-08
7.45374e-08
7.39319e-08
7.32198e-08
7.24086e-08
7.15067e-08
7.05235e-08
6.94689e-08
6.83533e-08
6.71876e-08
6.59826e-08
6.47495e-08
6.3499e-08
6.22416e-08
6.09874e-08
5.97456e-08
5.85251e-08
5.73336e-08
5.61781e-08
7.57306e-08
7.56041e-08
7.53527e-08
7.49789e-08
7.44869e-08
7.38818e-08
7.31702e-08
7.23596e-08
7.14585e-08
7.04761e-08
6.94223e-08
6.83076e-08
6.71429e-08
6.5939e-08
6.4707e-08
6.34576e-08
6.22013e-08
6.09483e-08
5.97077e-08
5.84884e-08
5.72981e-08
5.61437e-08
7.56743e-08
7.5548e-08
7.52967e-08
7.49232e-08
7.44316e-08
7.3827e-08
7.31161e-08
7.23061e-08
7.14058e-08
7.04242e-08
6.93713e-08
6.82577e-08
6.7094e-08
6.58913e-08
6.46604e-08
6.34123e-08
6.21573e-08
6.09055e-08
5.96663e-08
5.84483e-08
5.72593e-08
5.61062e-08
7.56133e-08
7.54871e-08
7.5236e-08
7.48628e-08
7.43716e-08
7.37676e-08
7.30572e-08
7.2248e-08
7.13485e-08
7.03678e-08
6.9316e-08
6.82034e-08
6.70409e-08
6.58394e-08
6.46099e-08
6.33631e-08
6.21095e-08
6.08591e-08
5.96213e-08
5.84048e-08
5.72172e-08
5.60655e-08
7.55475e-08
7.54214e-08
7.51705e-08
7.47977e-08
7.43069e-08
7.37035e-08
7.29938e-08
7.21854e-08
7.12867e-08
7.0307e-08
6.92562e-08
6.81449e-08
6.69836e-08
6.57834e-08
6.45553e-08
6.33099e-08
6.20579e-08
6.0809e-08
5.95728e-08
5.83578e-08
5.71718e-08
5.60216e-08
7.5477e-08
7.5351e-08
7.51004e-08
7.47279e-08
7.42376e-08
7.36347e-08
7.29257e-08
7.21181e-08
7.12203e-08
7.02417e-08
6.91921e-08
6.8082e-08
6.6922e-08
6.57233e-08
6.44966e-08
6.32529e-08
6.20024e-08
6.07553e-08
5.95207e-08
5.83074e-08
5.71231e-08
5.59746e-08
7.54018e-08
7.52759e-08
7.50255e-08
7.46534e-08
7.41636e-08
7.35613e-08
7.2853e-08
7.20463e-08
7.11495e-08
7.01719e-08
6.91235e-08
6.80147e-08
6.68562e-08
6.5659e-08
6.44339e-08
6.31919e-08
6.19431e-08
6.06977e-08
5.9465e-08
5.82535e-08
5.7071e-08
5.59244e-08
7.5322e-08
7.51963e-08
7.49461e-08
7.45744e-08
7.4085e-08
7.34834e-08
7.27758e-08
7.197e-08
7.10742e-08
7.00978e-08
6.90506e-08
6.79432e-08
6.67862e-08
6.55905e-08
6.43672e-08
6.31269e-08
6.188e-08
6.06365e-08
5.94057e-08
5.81962e-08
5.70156e-08
5.58709e-08
7.52378e-08
7.51122e-08
7.48623e-08
7.44909e-08
7.4002e-08
7.3401e-08
7.26942e-08
7.18892e-08
7.09944e-08
7.00192e-08
6.89733e-08
6.78673e-08
6.67119e-08
6.55179e-08
6.42963e-08
6.30579e-08
6.1813e-08
6.05715e-08
5.93428e-08
5.81353e-08
5.69569e-08
5.58143e-08
7.51493e-08
7.50238e-08
7.47741e-08
7.44031e-08
7.39147e-08
7.33142e-08
7.26082e-08
7.18041e-08
7.09104e-08
6.99363e-08
6.88918e-08
6.77872e-08
6.66334e-08
6.54411e-08
6.42214e-08
6.2985e-08
6.17421e-08
6.05028e-08
5.92762e-08
5.8071e-08
5.68948e-08
5.57544e-08
7.50566e-08
7.49312e-08
7.46818e-08
7.43111e-08
7.38232e-08
7.32233e-08
7.2518e-08
7.17148e-08
7.0822e-08
6.98491e-08
6.88059e-08
6.77029e-08
6.65507e-08
6.53602e-08
6.41425e-08
6.2908e-08
6.16674e-08
6.04303e-08
5.9206e-08
5.80032e-08
5.68293e-08
5.56913e-08
7.49602e-08
7.48348e-08
7.45856e-08
7.42152e-08
7.37277e-08
7.31284e-08
7.24238e-08
7.16214e-08
7.07296e-08
6.97579e-08
6.8716e-08
6.76144e-08
6.64639e-08
6.52753e-08
6.40595e-08
6.28272e-08
6.15888e-08
6.0354e-08
5.91322e-08
5.79318e-08
5.67605e-08
5.5625e-08
7.48601e-08
7.47349e-08
7.44858e-08
7.41157e-08
7.36286e-08
7.30297e-08
7.23257e-08
7.15241e-08
7.06333e-08
6.96626e-08
6.8622e-08
6.75219e-08
6.63731e-08
6.51863e-08
6.39726e-08
6.27424e-08
6.15063e-08
6.0274e-08
5.90548e-08
5.7857e-08
5.66883e-08
5.55555e-08
7.4757e-08
7.46318e-08
7.43828e-08
7.40129e-08
7.3526e-08
7.29276e-08
7.22241e-08
7.14231e-08
7.05332e-08
6.95635e-08
6.85242e-08
6.74255e-08
6.62783e-08
6.50934e-08
6.38817e-08
6.26538e-08
6.14201e-08
6.01903e-08
5.89737e-08
5.77786e-08
5.66127e-08
5.54827e-08
7.46511e-08
7.45259e-08
7.4277e-08
7.39072e-08
7.34205e-08
7.28223e-08
7.21192e-08
7.13188e-08
7.04296e-08
6.94609e-08
6.84226e-08
6.73253e-08
6.61797e-08
6.49966e-08
6.37869e-08
6.25613e-08
6.133e-08
6.01029e-08
5.8889e-08
5.76968e-08
5.65338e-08
5.54067e-08
7.4543e-08
7.44179e-08
7.4169e-08
7.37991e-08
7.33125e-08
7.27144e-08
7.20115e-08
7.12115e-08
7.03228e-08
6.93548e-08
6.83176e-08
6.72215e-08
6.60774e-08
6.48961e-08
6.36884e-08
6.24651e-08
6.12362e-08
6.00118e-08
5.88007e-08
5.76114e-08
5.64515e-08
5.53275e-08
7.44335e-08
7.43082e-08
7.40592e-08
7.36892e-08
7.32024e-08
7.26042e-08
7.19014e-08
7.11014e-08
7.02131e-08
6.92457e-08
6.82093e-08
6.71143e-08
6.59716e-08
6.47919e-08
6.35863e-08
6.23651e-08
6.11388e-08
5.9917e-08
5.87088e-08
5.75226e-08
5.63659e-08
5.52451e-08
7.43231e-08
7.41978e-08
7.39485e-08
7.35781e-08
7.30909e-08
7.24924e-08
7.17893e-08
7.09892e-08
7.01009e-08
6.91338e-08
6.8098e-08
6.70039e-08
6.58624e-08
6.46843e-08
6.34805e-08
6.22615e-08
6.10377e-08
5.98187e-08
5.86135e-08
5.74304e-08
5.62769e-08
5.51595e-08
7.4213e-08
7.40874e-08
7.38376e-08
7.34667e-08
7.29788e-08
7.23796e-08
7.16758e-08
7.08752e-08
6.99866e-08
6.90195e-08
6.7984e-08
6.68905e-08
6.575e-08
6.45733e-08
6.33713e-08
6.21544e-08
6.09331e-08
5.97168e-08
5.85146e-08
5.73347e-08
5.61846e-08
5.50707e-08
7.41039e-08
7.3978e-08
7.37276e-08
7.33557e-08
7.28668e-08
7.22665e-08
7.15616e-08
7.076e-08
6.98707e-08
6.89032e-08
6.78676e-08
6.67744e-08
6.56347e-08
6.44592e-08
6.32587e-08
6.20439e-08
6.08249e-08
5.96114e-08
5.84123e-08
5.72357e-08
5.60891e-08
5.49787e-08
7.39973e-08
7.38708e-08
7.36195e-08
7.32463e-08
7.27559e-08
7.21539e-08
7.14473e-08
7.06443e-08
6.97537e-08
6.87853e-08
6.77491e-08
6.6656e-08
6.55166e-08
6.4342e-08
6.3143e-08
6.19301e-08
6.07134e-08
5.95026e-08
5.83065e-08
5.71333e-08
5.59902e-08
5.48836e-08
7.38944e-08
7.37673e-08
7.35146e-08
7.31397e-08
7.2647e-08
7.20427e-08
7.13339e-08
7.05287e-08
6.96362e-08
6.86662e-08
6.7629e-08
6.65354e-08
6.53961e-08
6.42221e-08
6.30242e-08
6.1813e-08
6.05986e-08
5.93904e-08
5.81974e-08
5.70276e-08
5.58882e-08
5.47854e-08
7.3797e-08
7.36689e-08
7.34145e-08
7.3037e-08
7.25415e-08
7.1934e-08
7.1222e-08
7.04138e-08
6.95187e-08
6.85465e-08
6.75077e-08
6.6413e-08
6.52733e-08
6.40995e-08
6.29026e-08
6.16929e-08
6.04805e-08
5.9275e-08
5.8085e-08
5.69186e-08
5.57829e-08
5.46842e-08
7.3707e-08
7.35776e-08
7.33207e-08
7.29399e-08
7.24404e-08
7.18287e-08
7.11125e-08
7.03004e-08
6.94017e-08
6.84266e-08
6.73854e-08
6.6289e-08
6.51484e-08
6.39746e-08
6.27782e-08
6.15698e-08
6.03594e-08
5.91563e-08
5.79694e-08
5.68065e-08
5.56746e-08
5.45798e-08
7.36269e-08
7.34956e-08
7.32353e-08
7.285e-08
7.23453e-08
7.17281e-08
7.10065e-08
7.01892e-08
6.9286e-08
6.83069e-08
6.72626e-08
6.61639e-08
6.50218e-08
6.38474e-08
6.26512e-08
6.14438e-08
6.02351e-08
5.90345e-08
5.78505e-08
5.66911e-08
5.55631e-08
5.44726e-08
7.35594e-08
7.34256e-08
7.31605e-08
7.27691e-08
7.22575e-08
7.16332e-08
7.09046e-08
7.00809e-08
6.91719e-08
6.81879e-08
6.71395e-08
6.60378e-08
6.48936e-08
6.37181e-08
6.25217e-08
6.13151e-08
6.01079e-08
5.89096e-08
5.77286e-08
5.65726e-08
5.54486e-08
5.43623e-08
7.35084e-08
7.33707e-08
7.30989e-08
7.26991e-08
7.21785e-08
7.15451e-08
7.08078e-08
6.99762e-08
6.906e-08
6.80699e-08
6.70166e-08
6.59109e-08
6.4764e-08
6.35868e-08
6.23899e-08
6.11837e-08
5.99779e-08
5.87817e-08
5.76036e-08
5.64511e-08
5.53311e-08
5.42492e-08
7.34787e-08
7.33349e-08
7.30533e-08
7.2642e-08
7.21095e-08
7.14647e-08
7.07168e-08
6.98754e-08
6.89507e-08
6.79533e-08
6.68939e-08
6.57835e-08
6.46332e-08
6.34537e-08
6.22558e-08
6.10497e-08
5.9845e-08
5.86509e-08
5.74756e-08
5.63267e-08
5.52107e-08
5.41333e-08
7.34776e-08
7.33229e-08
7.30263e-08
7.25993e-08
7.20516e-08
7.13926e-08
7.06318e-08
6.97789e-08
6.88441e-08
6.78381e-08
6.67716e-08
6.56556e-08
6.45011e-08
6.33189e-08
6.21196e-08
6.09132e-08
5.97094e-08
5.85172e-08
5.73447e-08
5.61992e-08
5.50874e-08
5.40146e-08
7.35169e-08
7.334e-08
7.30201e-08
7.25718e-08
7.2005e-08
7.1329e-08
7.0553e-08
6.96868e-08
6.87404e-08
6.77245e-08
6.66499e-08
6.55274e-08
6.4368e-08
6.31824e-08
6.19812e-08
6.07743e-08
5.95712e-08
5.83807e-08
5.72109e-08
5.6069e-08
5.49613e-08
5.38932e-08
7.38197e-08
7.37069e-08
7.51675e-08
7.49816e-08
7.48876e-08
7.47721e-08
7.46216e-08
7.44487e-08
7.4493e-08
7.43249e-08
7.42804e-08
7.43098e-08
7.42443e-08
7.41005e-08
7.41796e-08
7.40371e-08
7.3945e-08
7.38586e-08
7.44902e-08
7.4292e-08
7.41439e-08
7.41946e-08
7.44112e-08
7.4201e-08
7.46065e-08
7.45336e-08
7.40674e-08
7.41049e-08
7.43547e-08
7.43587e-08
7.46823e-08
7.46916e-08
7.40123e-08
7.39555e-08
8.10757e-08
7.44506e-08
8.16081e-08
7.74865e-08
7.46238e-08
7.46655e-08
7.48236e-08
7.50568e-08
7.49518e-08
7.54314e-08
7.55681e-08
7.58216e-08
7.60023e-08
7.59438e-08
7.6311e-08
7.60874e-08
7.67033e-08
7.64732e-08
7.69626e-08
7.67009e-08
7.9505e-08
7.71396e-08
8.01869e-08
7.79038e-08
7.7612e-08
7.74834e-08
7.85366e-08
7.79224e-08
7.69093e-08
7.78651e-08
7.898e-08
7.7205e-08
7.91844e-08
7.84863e-08
7.96156e-08
7.79307e-08
8.00162e-08
7.79979e-08
7.97852e-08
7.94187e-08
7.95865e-08
7.78745e-08
8.07919e-08
7.83895e-08
7.96777e-08
7.99232e-08
7.99276e-08
7.76799e-08
8.05021e-08
8.00683e-08
7.98097e-08
7.84448e-08
8.11075e-08
8.00043e-08
8.03404e-08
7.8369e-08
7.91561e-08
7.79382e-08
8.10235e-08
8.00735e-08
7.83664e-08
7.82074e-08
8.0698e-08
7.79119e-08
8.10613e-08
8.00699e-08
8.01295e-08
7.82686e-08
8.06955e-08
7.9955e-08
8.10991e-08
8.10529e-08
8.14128e-08
8.13142e-08
7.79133e-08
7.80272e-08
8.15357e-08
8.15089e-08
7.72226e-08
7.67952e-08
7.81547e-08
7.93515e-08
7.69943e-08
7.98249e-08
7.764e-08
7.76187e-08
8.04047e-08
8.07687e-08
7.79759e-08
7.80405e-08
8.12623e-08
7.72418e-08
7.66201e-08
8.15525e-08
7.83973e-08
8.00964e-08
8.13373e-08
8.01018e-08
8.1274e-08
7.8942e-08
7.86585e-08
7.9818e-08
7.82895e-08
7.82738e-08
7.73225e-08
7.84402e-08
7.75926e-08
8.0514e-08
7.80665e-08
8.05403e-08
7.88265e-08
7.98874e-08
7.76701e-08
7.99723e-08
8.11144e-08
7.93378e-08
7.74067e-08
7.74023e-08
7.98829e-08
7.74444e-08
7.98757e-08
7.81062e-08
7.72795e-08
7.7491e-08
7.67792e-08
7.65199e-08
7.76333e-08
7.58819e-08
7.59983e-08
7.81261e-08
7.75295e-08
7.86348e-08
7.83451e-08
7.9798e-08
8.13948e-08
7.74225e-08
7.94347e-08
8.04663e-08
8.13806e-08
7.75012e-08
7.93804e-08
7.75998e-08
7.93869e-08
8.13559e-08
8.05493e-08
7.77082e-08
7.65275e-08
7.83231e-08
7.79393e-08
8.0254e-08
8.10186e-08
8.10681e-08
8.04022e-08
8.02689e-08
8.07172e-08
7.90809e-08
7.71671e-08
7.7589e-08
7.6904e-08
7.93445e-08
7.71628e-08
8.04033e-08
8.15692e-08
7.93242e-08
7.75634e-08
7.99076e-08
7.94887e-08
8.0248e-08
7.93761e-08
7.86084e-08
7.93086e-08
7.82421e-08
7.73694e-08
7.55093e-08
7.54041e-08
7.70997e-08
7.90552e-08
7.8702e-08
8.00726e-08
7.87115e-08
7.9996e-08
8.00985e-08
7.8557e-08
7.97705e-08
7.85895e-08
8.02673e-08
7.84894e-08
7.70395e-08
7.64571e-08
7.82912e-08
7.9733e-08
7.59489e-08
7.66628e-08
7.89594e-08
7.92276e-08
7.81119e-08
7.83272e-08
8.08877e-08
8.12651e-08
7.73175e-08
7.70396e-08
7.73053e-08
7.8609e-08
8.05915e-08
8.09296e-08
7.72882e-08
7.90616e-08
8.07633e-08
8.13113e-08
7.73224e-08
7.94078e-08
8.1534e-08
8.05748e-08
7.70434e-08
7.8826e-08
7.81148e-08
7.71576e-08
7.85118e-08
7.79182e-08
8.05952e-08
8.16145e-08
8.15817e-08
8.07541e-08
7.66624e-08
7.6097e-08
7.73666e-08
7.85857e-08
8.04934e-08
8.09656e-08
8.00849e-08
8.03708e-08
8.15482e-08
8.06077e-08
8.08581e-08
8.10452e-08
7.8325e-08
7.79425e-08
7.92187e-08
7.87438e-08
7.87742e-08
7.88761e-08
8.08957e-08
8.13868e-08
7.768e-08
7.70528e-08
8.16578e-08
8.05707e-08
7.71384e-08
7.71466e-08
7.93218e-08
8.0584e-08
7.71264e-08
7.7398e-08
7.72013e-08
7.82503e-08
7.81882e-08
7.74724e-08
7.93101e-08
8.05886e-08
7.9538e-08
7.95874e-08
7.82592e-08
7.73562e-08
7.83115e-08
7.75845e-08
8.0435e-08
7.99652e-08
7.87996e-08
7.97891e-08
7.93396e-08
7.91488e-08
7.82191e-08
7.86238e-08
7.6749e-08
7.73926e-08
7.9739e-08
8.07155e-08
8.10887e-08
8.03373e-08
7.94429e-08
8.00896e-08
7.75367e-08
7.81538e-08
8.06299e-08
7.93685e-08
7.88592e-08
7.9204e-08
7.76629e-08
7.73159e-08
7.74861e-08
7.82811e-08
7.8446e-08
7.91257e-08
7.91247e-08
7.89449e-08
7.89093e-08
7.84287e-08
7.52746e-08
7.51252e-08
7.63006e-08
7.69793e-08
7.90676e-08
7.97813e-08
7.55611e-08
7.56454e-08
7.93779e-08
8.03851e-08
8.05088e-08
8.02495e-08
7.81992e-08
7.91693e-08
7.98126e-08
7.93547e-08
7.7268e-08
7.74091e-08
7.98068e-08
8.06794e-08
7.91487e-08
7.85401e-08
7.86676e-08
7.86388e-08
7.63189e-08
7.62501e-08
7.97926e-08
8.07164e-08
7.97663e-08
7.93131e-08
7.75812e-08
7.83778e-08
7.90816e-08
7.85353e-08
7.90162e-08
7.87423e-08
7.79217e-08
7.78877e-08
7.89075e-08
7.88753e-08
8.04097e-08
7.9763e-08
7.9127e-08
7.89093e-08
7.85059e-08
7.87816e-08
7.99836e-08
7.91186e-08
7.98557e-08
8.07195e-08
7.97753e-08
7.93264e-08
7.91484e-08
7.86893e-08
8.14057e-08
8.14081e-08
7.78736e-08
7.84403e-08
8.13433e-08
8.10563e-08
7.74827e-08
7.78121e-08
7.71198e-08
7.79661e-08
8.04541e-08
7.97097e-08
8.09463e-08
8.14561e-08
7.86508e-08
7.91112e-08
7.91276e-08
7.8748e-08
7.82061e-08
7.81329e-08
7.74953e-08
7.79203e-08
7.73059e-08
7.67306e-08
7.94605e-08
8.01224e-08
7.91446e-08
7.87381e-08
7.78108e-08
7.77055e-08
7.8386e-08
7.90791e-08
7.95499e-08
7.91881e-08
8.0015e-08
7.99552e-08
7.56434e-08
7.60986e-08
8.08682e-08
8.13176e-08
7.79536e-08
7.83527e-08
7.85303e-08
7.83023e-08
7.4847e-08
7.51117e-08
7.92034e-08
7.82904e-08
8.03073e-08
8.01137e-08
7.7251e-08
7.80037e-08
7.77357e-08
7.71977e-08
7.64161e-08
7.65553e-08
7.78937e-08
7.70766e-08
8.10751e-08
8.16222e-08
7.73966e-08
7.735e-08
7.74958e-08
7.74075e-08
7.80319e-08
7.72489e-08
8.06596e-08
8.04796e-08
7.90872e-08
7.93757e-08
8.14729e-08
8.14515e-08
7.6967e-08
7.66373e-08
8.09513e-08
8.08507e-08
7.70561e-08
7.77017e-08
7.51748e-08
7.53794e-08
8.12529e-08
8.07986e-08
7.61939e-08
7.63495e-08
7.7039e-08
7.65754e-08
7.64327e-08
7.69193e-08
8.00979e-08
8.07157e-08
7.85592e-08
7.79953e-08
7.58832e-08
7.57681e-08
7.68247e-08
7.68213e-08
7.79795e-08
7.87318e-08
8.08033e-08
8.08848e-08
7.95502e-08
7.99731e-08
8.36077e-08
7.86311e-08
8.35616e-08
8.19645e-08
7.89228e-08
7.90256e-08
7.94436e-08
7.96393e-08
7.98453e-08
7.99452e-08
8.02657e-08
8.02773e-08
8.08201e-08
8.04269e-08
8.10165e-08
8.0702e-08
8.128e-08
8.13138e-08
8.19922e-08
8.10901e-08
8.24564e-08
8.17744e-08
8.28932e-08
8.21192e-08
8.28643e-08
8.25688e-08
8.21942e-08
8.16717e-08
8.29806e-08
8.19446e-08
8.28763e-08
8.16129e-08
8.29491e-08
8.21022e-08
8.25478e-08
8.25709e-08
8.31202e-08
8.16329e-08
8.32969e-08
8.20395e-08
8.30884e-08
8.29752e-08
8.34162e-08
8.20962e-08
8.28306e-08
8.27967e-08
8.32985e-08
8.18573e-08
8.33539e-08
8.24883e-08
8.34234e-08
8.31503e-08
8.35757e-08
8.2169e-08
8.24811e-08
8.29728e-08
8.21138e-08
8.35634e-08
8.27027e-08
8.13605e-08
8.21596e-08
8.32271e-08
8.2007e-08
8.3378e-08
8.33167e-08
8.20033e-08
8.30219e-08
8.20589e-08
8.27682e-08
8.23107e-08
8.08441e-08
8.16512e-08
8.20791e-08
8.33291e-08
8.35267e-08
8.2824e-08
8.25906e-08
8.22844e-08
8.1867e-08
8.28058e-08
8.30607e-08
8.32334e-08
8.062e-08
8.14725e-08
8.27023e-08
8.30769e-08
8.24112e-08
8.2518e-08
8.28022e-08
8.21773e-08
8.32677e-08
8.26489e-08
8.34786e-08
8.28749e-08
8.22475e-08
8.20039e-08
8.17897e-08
8.14401e-08
8.22607e-08
8.15639e-08
8.14413e-08
8.21279e-08
8.34453e-08
8.34147e-08
8.30987e-08
8.21671e-08
8.26604e-08
8.24617e-08
8.35536e-08
8.30484e-08
8.24607e-08
8.19457e-08
8.33683e-08
8.2875e-08
8.2938e-08
8.19215e-08
8.27609e-08
8.17766e-08
8.23724e-08
8.2679e-08
8.18386e-08
8.13452e-08
8.3211e-08
8.26845e-08
8.29231e-08
8.32573e-08
8.00742e-08
8.04575e-08
8.24564e-08
8.21416e-08
8.309e-08
8.35367e-08
8.13436e-08
8.08457e-08
8.32418e-08
8.35025e-08
8.2248e-08
8.23334e-08
8.28422e-08
8.33324e-08
8.29662e-08
8.24312e-08
8.20594e-08
8.1402e-08
8.27901e-08
8.32622e-08
8.30832e-08
8.26413e-08
8.04522e-08
7.96934e-08
8.24881e-08
8.24781e-08
8.34854e-08
8.35753e-08
8.19616e-08
8.16791e-08
8.18405e-08
8.23444e-08
8.11376e-08
8.08935e-08
8.31261e-08
8.32178e-08
8.25705e-08
8.1944e-08
8.3297e-08
8.34565e-08
8.29649e-08
8.27547e-08
8.3426e-08
8.31952e-08
8.08662e-08
8.03728e-08
8.11614e-08
8.18173e-08
8.15941e-08
8.10448e-08
8.35281e-08
8.33552e-08
8.20711e-08
8.1618e-08
8.33517e-08
8.34691e-08
8.24235e-08
8.218e-08
8.19448e-08
8.25473e-08
8.23796e-08
8.19385e-08
8.19135e-08
8.24389e-08
8.18689e-08
8.23372e-08
8.18416e-08
8.23503e-08
8.30622e-08
8.254e-08
8.28851e-08
8.30916e-08
8.2138e-08
8.23732e-08
8.35984e-08
8.33909e-08
8.28447e-08
8.25833e-08
8.32462e-08
8.31705e-08
8.25315e-08
8.26507e-08
8.24005e-08
8.2302e-08
8.27831e-08
8.23295e-08
8.1968e-08
8.16988e-08
8.32912e-08
8.31504e-08
8.2943e-08
8.31512e-08
8.251e-08
8.30723e-08
8.28531e-08
8.27501e-08
7.9344e-08
8.00327e-08
8.34312e-08
8.35297e-08
8.10799e-08
8.13908e-08
8.24849e-08
8.22685e-08
8.29294e-08
8.31936e-08
8.25755e-08
8.26449e-08
8.24528e-08
8.26655e-08
8.30286e-08
8.2888e-08
8.32903e-08
8.30001e-08
8.18463e-08
8.17235e-08
8.0029e-08
8.03135e-08
8.34392e-08
8.3478e-08
8.31457e-08
8.31157e-08
8.34035e-08
8.31972e-08
8.32005e-08
8.33168e-08
8.06775e-08
8.06887e-08
8.26726e-08
8.27559e-08
8.1013e-08
8.05902e-08
8.2908e-08
8.30759e-08
8.11877e-08
8.1476e-08
8.26325e-08
8.28409e-08
8.29248e-08
8.24829e-08
8.31185e-08
8.33694e-08
8.20944e-08
8.19602e-08
8.2165e-08
8.17193e-08
7.95763e-08
7.92674e-08
8.27306e-08
8.29195e-08
8.30981e-08
8.29319e-08
8.3133e-08
8.32746e-08
8.27505e-08
8.28715e-08
8.26155e-08
8.29126e-08
8.1323e-08
8.17651e-08
8.3372e-08
8.34089e-08
8.27077e-08
8.22889e-08
8.12266e-08
8.15208e-08
8.1944e-08
8.23317e-08
8.1695e-08
8.2151e-08
8.26083e-08
8.2728e-08
8.20384e-08
8.21366e-08
8.31519e-08
8.30572e-08
8.28604e-08
8.272e-08
8.3679e-08
8.36622e-08
8.36707e-08
8.36527e-08
8.36595e-08
8.36403e-08
8.36463e-08
8.36262e-08
8.36289e-08
8.36061e-08
8.36068e-08
8.35821e-08
8.35799e-08
8.35519e-08
8.35462e-08
8.35145e-08
8.35055e-08
8.34692e-08
8.34555e-08
8.34127e-08
8.33939e-08
8.33436e-08
8.3319e-08
8.32595e-08
8.32284e-08
8.31573e-08
8.31202e-08
8.30378e-08
8.2996e-08
8.29034e-08
8.2889e-08
8.2739e-08
8.36817e-08
8.36676e-08
8.36816e-08
8.36667e-08
8.36781e-08
8.36618e-08
8.36715e-08
8.36537e-08
8.36599e-08
8.36396e-08
8.3643e-08
8.36202e-08
8.36204e-08
8.35943e-08
8.35905e-08
8.356e-08
8.3552e-08
8.35163e-08
8.35026e-08
8.34597e-08
8.34402e-08
8.33889e-08
8.33628e-08
8.3301e-08
8.3268e-08
8.31949e-08
8.31564e-08
8.30723e-08
8.30297e-08
8.29348e-08
8.21194e-08
7.8205e-08
8.35629e-08
8.19592e-08
7.85385e-08
7.86487e-08
7.9126e-08
7.93322e-08
7.97464e-08
7.899e-08
8.01836e-08
8.00243e-08
8.06e-08
8.04748e-08
8.12301e-08
8.00671e-08
8.17886e-08
8.1049e-08
8.19622e-08
8.0758e-08
8.26837e-08
8.1691e-08
8.28885e-08
8.25401e-08
8.21999e-08
8.12197e-08
8.24797e-08
8.13023e-08
8.27927e-08
8.20286e-08
8.32385e-08
8.20601e-08
8.25669e-08
8.28559e-08
8.31475e-08
8.20981e-08
8.32854e-08
8.22792e-08
8.3043e-08
8.30604e-08
8.33923e-08
8.21806e-08
8.28346e-08
8.23699e-08
8.33727e-08
8.31578e-08
8.34321e-08
8.25064e-08
8.3213e-08
8.3168e-08
8.20922e-08
8.35715e-08
8.33477e-08
8.29374e-08
8.24752e-08
8.24809e-08
8.21652e-08
8.35135e-08
8.26694e-08
8.11651e-08
8.18236e-08
8.31673e-08
8.20105e-08
8.32781e-08
8.35039e-08
8.19648e-08
8.3559e-08
8.22722e-08
8.05382e-08
8.16469e-08
8.14359e-08
8.24645e-08
8.28231e-08
8.20374e-08
8.22601e-08
8.16306e-08
8.34017e-08
8.23878e-08
8.3132e-08
8.35102e-08
8.08792e-08
8.03584e-08
8.18844e-08
8.30178e-08
8.28381e-08
8.32876e-08
8.21351e-08
8.19479e-08
8.19829e-08
8.07838e-08
8.19332e-08
8.30715e-08
8.18484e-08
8.29749e-08
8.28386e-08
8.36035e-08
8.34438e-08
8.34181e-08
8.29821e-08
8.19541e-08
8.03992e-08
7.97821e-08
8.25526e-08
8.15565e-08
8.17416e-08
8.18122e-08
8.22443e-08
8.28672e-08
8.35251e-08
8.33034e-08
8.20267e-08
8.26445e-08
8.18078e-08
8.2739e-08
8.27846e-08
8.32439e-08
8.28347e-08
8.34101e-08
8.17589e-08
8.28309e-08
8.31109e-08
8.35854e-08
8.19229e-08
8.26314e-08
8.32032e-08
8.34951e-08
8.15996e-08
8.1213e-08
8.11498e-08
8.07621e-08
8.27952e-08
8.31547e-08
7.93626e-08
8.01315e-08
8.12877e-08
8.12099e-08
8.22757e-08
8.26145e-08
8.29048e-08
8.21899e-08
8.28033e-08
8.30582e-08
8.24447e-08
8.24187e-08
8.18602e-08
8.15401e-08
8.24978e-08
8.30567e-08
8.24091e-08
8.29663e-08
8.33293e-08
8.28535e-08
8.18056e-08
8.267e-08
8.15637e-08
8.24788e-08
8.15441e-08
8.20975e-08
8.06244e-08
8.00845e-08
8.16149e-08
8.20703e-08
8.30226e-08
8.33495e-08
8.18415e-08
8.25503e-08
8.29126e-08
8.26771e-08
8.17512e-08
8.23268e-08
8.33701e-08
8.35879e-08
7.95779e-08
7.96163e-08
8.13082e-08
8.20375e-08
8.10153e-08
8.06513e-08
8.3402e-08
8.29302e-08
8.25639e-08
8.19122e-08
8.34662e-08
8.31991e-08
8.31228e-08
8.30808e-08
8.32976e-08
8.34625e-08
8.34791e-08
8.3612e-08
8.2548e-08
8.21653e-08
8.24068e-08
8.21539e-08
8.24087e-08
8.20498e-08
8.27743e-08
8.32342e-08
8.36114e-08
8.32951e-08
8.22812e-08
8.24172e-08
8.3391e-08
8.35621e-08
8.35372e-08
8.32964e-08
8.35827e-08
8.34577e-08
8.17254e-08
8.1538e-08
8.23872e-08
8.19968e-08
8.21509e-08
8.15831e-08
8.31117e-08
8.25832e-08
8.27908e-08
8.25117e-08
8.29014e-08
8.33202e-08
8.30007e-08
8.2548e-08
8.12345e-08
8.0847e-08
8.24166e-08
8.20978e-08
8.2893e-08
8.24539e-08
8.09578e-08
8.15661e-08
8.32141e-08
8.32786e-08
8.24807e-08
8.27815e-08
8.30751e-08
8.31028e-08
8.22164e-08
8.24525e-08
8.22834e-08
8.1989e-08
8.1353e-08
8.10183e-08
8.08283e-08
8.03305e-08
8.02462e-08
7.97525e-08
8.25533e-08
8.27537e-08
8.26215e-08
8.24418e-08
8.33167e-08
8.30001e-08
8.26224e-08
8.22645e-08
8.30093e-08
8.31469e-08
7.92436e-08
7.89157e-08
8.29445e-08
8.31402e-08
8.29573e-08
8.2763e-08
8.26346e-08
8.22534e-08
8.25476e-08
8.2293e-08
8.25573e-08
8.26597e-08
8.27321e-08
8.30156e-08
8.34077e-08
8.31923e-08
8.19317e-08
8.21754e-08
8.15428e-08
8.13745e-08
8.18954e-08
8.1533e-08
8.29477e-08
8.24674e-08
8.16388e-08
8.20735e-08
8.21179e-08
8.1793e-08
8.29138e-08
8.32096e-08
7.99801e-08
8.04134e-08
8.26682e-08
8.27939e-08
8.32001e-08
8.33376e-08
8.26482e-08
8.27574e-08
8.35161e-08
8.34113e-08
8.30725e-08
8.2865e-08
8.17789e-08
8.17042e-08
8.18654e-08
8.13979e-08
8.13478e-08
8.09915e-08
8.09084e-08
8.05225e-08
8.31887e-08
8.34345e-08
8.33525e-08
8.32392e-08
8.36167e-08
8.35124e-08
8.13068e-08
8.13952e-08
8.22786e-08
8.18347e-08
8.3121e-08
8.30558e-08
7.79834e-08
7.44271e-08
8.1383e-08
7.71501e-08
7.45862e-08
7.46199e-08
7.4886e-08
7.50258e-08
7.51652e-08
7.5433e-08
7.57601e-08
7.59019e-08
7.61716e-08
7.52788e-08
7.63626e-08
7.61427e-08
7.65331e-08
7.69372e-08
7.78313e-08
7.97983e-08
8.07983e-08
7.90748e-08
8.14234e-08
7.74001e-08
7.74277e-08
7.77307e-08
7.80881e-08
7.68353e-08
7.74253e-08
7.72157e-08
7.82759e-08
7.68359e-08
7.95562e-08
7.79526e-08
7.92248e-08
7.73802e-08
7.88455e-08
7.79512e-08
7.95289e-08
7.68189e-08
7.93994e-08
7.81385e-08
7.99978e-08
7.80342e-08
8.02967e-08
7.82261e-08
7.89691e-08
7.94979e-08
8.02859e-08
7.76331e-08
8.09534e-08
7.81838e-08
7.91429e-08
7.92601e-08
8.08779e-08
7.80737e-08
7.92369e-08
7.91142e-08
8.06546e-08
7.92965e-08
8.09233e-08
7.85104e-08
8.05953e-08
7.93187e-08
8.0669e-08
7.75887e-08
8.13044e-08
7.88684e-08
7.91078e-08
7.93194e-08
8.06938e-08
7.9382e-08
7.91586e-08
7.79397e-08
8.10606e-08
7.74329e-08
8.10275e-08
8.12952e-08
7.80288e-08
7.80463e-08
8.11769e-08
8.06284e-08
7.78985e-08
8.07554e-08
7.74606e-08
8.00673e-08
7.74799e-08
7.7523e-08
7.93703e-08
7.59594e-08
7.83149e-08
8.06581e-08
8.13784e-08
8.14782e-08
7.9083e-08
7.64432e-08
7.88759e-08
7.59187e-08
7.68894e-08
7.75983e-08
8.00058e-08
8.03283e-08
8.05657e-08
7.9665e-08
8.09889e-08
7.71987e-08
7.92275e-08
7.83655e-08
7.76707e-08
7.91785e-08
7.78781e-08
8.05267e-08
7.86966e-08
7.70232e-08
7.89186e-08
7.89493e-08
7.72597e-08
7.88975e-08
7.75563e-08
8.12587e-08
7.97752e-08
8.04144e-08
7.751e-08
7.6611e-08
7.57306e-08
7.79401e-08
7.6585e-08
7.97484e-08
7.74939e-08
8.0535e-08
8.07268e-08
7.78498e-08
7.99705e-08
7.82864e-08
7.72031e-08
7.84648e-08
7.7913e-08
7.88123e-08
7.75765e-08
7.73355e-08
7.6207e-08
8.13998e-08
7.97911e-08
7.84339e-08
7.73772e-08
8.00287e-08
8.09527e-08
7.73987e-08
7.70908e-08
7.58035e-08
7.68328e-08
8.14692e-08
7.97859e-08
7.85509e-08
7.72433e-08
7.93067e-08
8.01856e-08
7.85121e-08
7.98093e-08
7.97507e-08
8.15642e-08
7.88192e-08
7.71059e-08
7.89988e-08
8.03319e-08
7.76338e-08
7.9036e-08
7.82275e-08
7.67416e-08
7.50764e-08
7.56728e-08
8.0384e-08
7.98152e-08
8.14909e-08
8.04964e-08
8.13453e-08
7.97875e-08
7.75463e-08
7.8557e-08
7.70263e-08
7.71732e-08
7.92671e-08
8.05661e-08
7.88066e-08
7.84647e-08
7.60965e-08
7.68284e-08
7.73085e-08
7.80653e-08
7.94169e-08
8.0563e-08
7.85356e-08
8.03482e-08
7.91698e-08
7.91882e-08
7.82395e-08
7.76416e-08
7.81324e-08
7.72913e-08
7.64526e-08
7.55077e-08
7.9699e-08
7.83689e-08
7.94936e-08
7.81875e-08
7.73118e-08
7.84663e-08
7.88386e-08
7.86816e-08
7.87563e-08
7.88902e-08
7.73753e-08
7.85367e-08
7.79091e-08
7.70888e-08
7.80159e-08
7.88051e-08
7.80065e-08
7.76888e-08
8.08551e-08
8.1531e-08
8.051e-08
8.13776e-08
7.7622e-08
7.83821e-08
8.14554e-08
8.06786e-08
8.15144e-08
8.05501e-08
7.73721e-08
7.8749e-08
7.73596e-08
7.86018e-08
8.1045e-08
8.15933e-08
8.08171e-08
8.13519e-08
7.75677e-08
7.85877e-08
7.82051e-08
7.7897e-08
7.986e-08
7.99468e-08
7.47807e-08
7.5359e-08
8.11923e-08
8.02804e-08
8.00697e-08
7.92502e-08
8.07611e-08
8.09261e-08
8.0196e-08
8.00037e-08
7.67227e-08
7.72329e-08
7.72835e-08
7.67948e-08
7.62854e-08
7.62389e-08
7.98132e-08
7.86009e-08
8.00049e-08
8.07428e-08
7.70176e-08
7.66126e-08
8.05846e-08
8.13334e-08
7.75973e-08
7.74906e-08
7.82302e-08
7.72534e-08
7.72985e-08
7.79914e-08
8.09004e-08
8.0397e-08
7.97469e-08
7.96802e-08
7.83282e-08
7.9696e-08
7.98525e-08
7.99782e-08
7.67335e-08
7.63532e-08
7.94123e-08
8.01712e-08
8.00841e-08
8.08545e-08
8.06319e-08
7.99873e-08
7.88499e-08
7.88118e-08
7.8113e-08
7.73191e-08
7.97612e-08
7.92572e-08
8.08582e-08
8.01154e-08
7.964e-08
7.98189e-08
7.93063e-08
7.9858e-08
7.86912e-08
7.89048e-08
7.75221e-08
7.79234e-08
8.02977e-08
7.97441e-08
7.8465e-08
7.85954e-08
7.82857e-08
7.78251e-08
7.52978e-08
7.56828e-08
7.83899e-08
7.97196e-08
7.93974e-08
7.89179e-08
8.03639e-08
8.00638e-08
7.73311e-08
7.83015e-08
7.91324e-08
8.00571e-08
7.49716e-08
7.47655e-08
7.90546e-08
8.00395e-08
7.58223e-08
7.59717e-08
7.77977e-08
7.72695e-08
7.95537e-08
7.84734e-08
8.00787e-08
8.04146e-08
8.13663e-08
8.10219e-08
7.76925e-08
7.83389e-08
7.93626e-08
7.83883e-08
7.89889e-08
7.84444e-08
7.8707e-08
7.91808e-08
7.70082e-08
7.63724e-08
7.87674e-08
7.89976e-08
7.84761e-08
7.94283e-08
8.08683e-08
8.12388e-08
8.03609e-08
7.99943e-08
7.79597e-08
7.71192e-08
8.12442e-08
8.09489e-08
7.85498e-08
7.80737e-08
7.87595e-08
7.94126e-08
7.90143e-08
7.98621e-08
7.93061e-08
7.83513e-08
7.76508e-08
7.76356e-08
7.99892e-08
8.03214e-08
8.01176e-08
7.93775e-08
7.88656e-08
7.87995e-08
7.73445e-08
7.75834e-08
7.94505e-08
7.95074e-08
7.73014e-08
7.66811e-08
7.76254e-08
7.76014e-08
7.86372e-08
7.82657e-08
7.88297e-08
7.84616e-08
7.74452e-08
7.79256e-08
7.57704e-08
7.55163e-08
7.91396e-08
7.97646e-08
7.78186e-08
7.82885e-08
7.90095e-08
7.82682e-08
7.70499e-08
7.79432e-08
7.80221e-08
7.72361e-08
7.86483e-08
7.92264e-08
8.10434e-08
8.1611e-08
8.16453e-08
8.10743e-08
7.72441e-08
7.81498e-08
7.9088e-08
7.8387e-08
7.71541e-08
7.65247e-08
8.0612e-08
8.11254e-08
7.81479e-08
7.75178e-08
7.93332e-08
7.95927e-08
7.70974e-08
7.69619e-08
7.72693e-08
7.7932e-08
8.05178e-08
8.06661e-08
7.5032e-08
7.53006e-08
7.77591e-08
7.70571e-08
7.89562e-08
7.92967e-08
7.82128e-08
7.80238e-08
8.11268e-08
8.12023e-08
7.54061e-08
7.55622e-08
7.82398e-08
7.7803e-08
7.62374e-08
7.63866e-08
7.72252e-08
7.70702e-08
8.10372e-08
8.04799e-08
7.83213e-08
7.8202e-08
7.98191e-08
7.93093e-08
7.491e-08
7.50706e-08
7.37481e-08
7.38555e-08
7.38919e-08
7.40507e-08
7.39845e-08
7.42162e-08
7.40888e-08
7.42467e-08
7.42023e-08
7.4394e-08
7.43135e-08
7.45168e-08
7.44343e-08
7.45944e-08
7.46428e-08
7.48292e-08
7.4257e-08
7.41034e-08
7.44827e-08
7.43186e-08
7.43607e-08
7.42078e-08
7.46571e-08
7.44687e-08
7.41179e-08
7.3991e-08
7.42973e-08
7.42041e-08
7.47264e-08
7.45767e-08
7.41392e-08
7.41747e-08
5.52302e-08
5.4158e-08
5.31368e-08
5.21693e-08
5.12577e-08
5.04031e-08
4.96057e-08
4.88651e-08
4.81802e-08
4.75495e-08
4.69709e-08
4.64422e-08
4.59608e-08
4.55242e-08
4.51298e-08
4.47748e-08
4.44568e-08
4.41735e-08
4.39226e-08
4.37022e-08
4.35106e-08
4.33461e-08
4.32075e-08
4.30936e-08
4.30035e-08
4.29366e-08
4.28923e-08
4.28702e-08
5.52272e-08
5.41551e-08
5.31339e-08
5.21666e-08
5.12551e-08
5.04005e-08
4.96032e-08
4.88626e-08
4.81778e-08
4.75471e-08
4.69686e-08
4.644e-08
4.59587e-08
4.55221e-08
4.51276e-08
4.47727e-08
4.44547e-08
4.41714e-08
4.39206e-08
4.37002e-08
4.35086e-08
4.33441e-08
4.32055e-08
4.30917e-08
4.30016e-08
4.29347e-08
4.28903e-08
4.28682e-08
5.52212e-08
5.41493e-08
5.31283e-08
5.21611e-08
5.12497e-08
5.03953e-08
4.95981e-08
4.88577e-08
4.8173e-08
4.75425e-08
4.69641e-08
4.64355e-08
4.59543e-08
4.55178e-08
4.51234e-08
4.47685e-08
4.44506e-08
4.41674e-08
4.39166e-08
4.36962e-08
4.35046e-08
4.33402e-08
4.32016e-08
4.30877e-08
4.29977e-08
4.29308e-08
4.28864e-08
4.28644e-08
5.52122e-08
5.41405e-08
5.31198e-08
5.21528e-08
5.12417e-08
5.03876e-08
4.95906e-08
4.88504e-08
4.81659e-08
4.75355e-08
4.69572e-08
4.64288e-08
4.59477e-08
4.55113e-08
4.51171e-08
4.47623e-08
4.44445e-08
4.41613e-08
4.39105e-08
4.36903e-08
4.34987e-08
4.33343e-08
4.31957e-08
4.30819e-08
4.29919e-08
4.2925e-08
4.28806e-08
4.28586e-08
5.52001e-08
5.41288e-08
5.31084e-08
5.21419e-08
5.12311e-08
5.03772e-08
4.95805e-08
4.88406e-08
4.81564e-08
4.75262e-08
4.69481e-08
4.64199e-08
4.5939e-08
4.55028e-08
4.51086e-08
4.47539e-08
4.44362e-08
4.41531e-08
4.39025e-08
4.36823e-08
4.34908e-08
4.33264e-08
4.31879e-08
4.30741e-08
4.29841e-08
4.29172e-08
4.28729e-08
4.28508e-08
5.5185e-08
5.41142e-08
5.30943e-08
5.21282e-08
5.12178e-08
5.03643e-08
4.9568e-08
4.88284e-08
4.81445e-08
4.75146e-08
4.69368e-08
4.64088e-08
4.59281e-08
4.54921e-08
4.50981e-08
4.47436e-08
4.4426e-08
4.4143e-08
4.38925e-08
4.36723e-08
4.34809e-08
4.33166e-08
4.31781e-08
4.30644e-08
4.29744e-08
4.29075e-08
4.28633e-08
4.28412e-08
5.5167e-08
5.40967e-08
5.30773e-08
5.21117e-08
5.12019e-08
5.03488e-08
4.9553e-08
4.88138e-08
4.81302e-08
4.75007e-08
4.69232e-08
4.63955e-08
4.59151e-08
4.54793e-08
4.50855e-08
4.47312e-08
4.44137e-08
4.41309e-08
4.38805e-08
4.36605e-08
4.34691e-08
4.33049e-08
4.31665e-08
4.30528e-08
4.29628e-08
4.2896e-08
4.28517e-08
4.28297e-08
5.51458e-08
5.40763e-08
5.30575e-08
5.20925e-08
5.11833e-08
5.03308e-08
4.95355e-08
4.87968e-08
4.81136e-08
4.74845e-08
4.69074e-08
4.638e-08
4.58999e-08
4.54644e-08
4.50708e-08
4.47167e-08
4.43995e-08
4.41168e-08
4.38665e-08
4.36466e-08
4.34554e-08
4.32912e-08
4.31529e-08
4.30392e-08
4.29494e-08
4.28825e-08
4.28383e-08
4.28162e-08
5.51217e-08
5.40529e-08
5.30349e-08
5.20706e-08
5.11621e-08
5.03102e-08
4.95155e-08
4.87773e-08
4.80947e-08
4.74661e-08
4.68894e-08
4.63624e-08
4.58826e-08
4.54474e-08
4.50542e-08
4.47003e-08
4.43833e-08
4.41008e-08
4.38506e-08
4.36309e-08
4.34398e-08
4.32757e-08
4.31375e-08
4.30239e-08
4.2934e-08
4.28672e-08
4.2823e-08
4.2801e-08
5.50946e-08
5.40267e-08
5.30095e-08
5.2046e-08
5.11382e-08
5.02871e-08
4.9493e-08
4.87555e-08
4.80735e-08
4.74454e-08
4.68692e-08
4.63427e-08
4.58633e-08
4.54284e-08
4.50355e-08
4.46819e-08
4.43651e-08
4.40828e-08
4.38329e-08
4.36133e-08
4.34223e-08
4.32583e-08
4.31202e-08
4.30066e-08
4.29169e-08
4.28501e-08
4.28059e-08
4.27839e-08
5.50644e-08
5.39975e-08
5.29813e-08
5.20187e-08
5.11118e-08
5.02615e-08
4.94682e-08
4.87314e-08
4.805e-08
4.74225e-08
4.68469e-08
4.63208e-08
4.58419e-08
4.54074e-08
4.50148e-08
4.46615e-08
4.4345e-08
4.4063e-08
4.38132e-08
4.35938e-08
4.34029e-08
4.32391e-08
4.3101e-08
4.29876e-08
4.28979e-08
4.28312e-08
4.2787e-08
4.2765e-08
5.50311e-08
5.39653e-08
5.29502e-08
5.19887e-08
5.10827e-08
5.02333e-08
4.94409e-08
4.87049e-08
4.80242e-08
4.73974e-08
4.68224e-08
4.62969e-08
4.58184e-08
4.53844e-08
4.49922e-08
4.46392e-08
4.4323e-08
4.40412e-08
4.37917e-08
4.35725e-08
4.33818e-08
4.32181e-08
4.30801e-08
4.29668e-08
4.28771e-08
4.28105e-08
4.27663e-08
4.27443e-08
5.49949e-08
5.39303e-08
5.29164e-08
5.1956e-08
5.1051e-08
5.02027e-08
4.94112e-08
4.86761e-08
4.79962e-08
4.73701e-08
4.67958e-08
4.62709e-08
4.5793e-08
4.53594e-08
4.49677e-08
4.46151e-08
4.42992e-08
4.40177e-08
4.37684e-08
4.35494e-08
4.33588e-08
4.31953e-08
4.30575e-08
4.29442e-08
4.28546e-08
4.2788e-08
4.27439e-08
4.27219e-08
5.49556e-08
5.38924e-08
5.28797e-08
5.19205e-08
5.10168e-08
5.01696e-08
4.93791e-08
4.86449e-08
4.7966e-08
4.73407e-08
4.67671e-08
4.62429e-08
4.57655e-08
4.53325e-08
4.49412e-08
4.45891e-08
4.42735e-08
4.39923e-08
4.37433e-08
4.35245e-08
4.33342e-08
4.31708e-08
4.30331e-08
4.29199e-08
4.28304e-08
4.27639e-08
4.27198e-08
4.26978e-08
5.49132e-08
5.38515e-08
5.28403e-08
5.18824e-08
5.098e-08
5.0134e-08
4.93446e-08
4.86115e-08
4.79336e-08
4.73092e-08
4.67364e-08
4.62129e-08
4.57362e-08
4.53038e-08
4.4913e-08
4.45612e-08
4.42461e-08
4.39652e-08
4.37165e-08
4.34979e-08
4.33078e-08
4.31446e-08
4.3007e-08
4.28939e-08
4.28045e-08
4.2738e-08
4.2694e-08
4.26721e-08
5.48678e-08
5.38077e-08
5.2798e-08
5.18417e-08
5.09406e-08
5.00959e-08
4.93078e-08
4.85759e-08
4.7899e-08
4.72755e-08
4.67036e-08
4.61809e-08
4.57049e-08
4.52731e-08
4.48829e-08
4.45316e-08
4.42169e-08
4.39364e-08
4.3688e-08
4.34697e-08
4.32797e-08
4.31167e-08
4.29793e-08
4.28663e-08
4.2777e-08
4.27106e-08
4.26666e-08
4.26447e-08
5.48194e-08
5.3761e-08
5.27529e-08
5.17982e-08
5.08987e-08
5.00554e-08
4.92687e-08
4.8538e-08
4.78622e-08
4.72399e-08
4.66689e-08
4.6147e-08
4.56718e-08
4.52407e-08
4.4851e-08
4.45003e-08
4.4186e-08
4.39059e-08
4.36578e-08
4.34398e-08
4.32501e-08
4.30872e-08
4.295e-08
4.28371e-08
4.27479e-08
4.26816e-08
4.26376e-08
4.26157e-08
5.47679e-08
5.37113e-08
5.27051e-08
5.17521e-08
5.08542e-08
5.00125e-08
4.92272e-08
4.84979e-08
4.78234e-08
4.72021e-08
4.66322e-08
4.61112e-08
4.56369e-08
4.52065e-08
4.48175e-08
4.44673e-08
4.41535e-08
4.38738e-08
4.3626e-08
4.34083e-08
4.32188e-08
4.30562e-08
4.29191e-08
4.28064e-08
4.27173e-08
4.2651e-08
4.26071e-08
4.25852e-08
5.47133e-08
5.36587e-08
5.26545e-08
5.17033e-08
5.08073e-08
4.99672e-08
4.91835e-08
4.84556e-08
4.77824e-08
4.71624e-08
4.65936e-08
4.60736e-08
4.56001e-08
4.51705e-08
4.47822e-08
4.44326e-08
4.41193e-08
4.38401e-08
4.35927e-08
4.33753e-08
4.31861e-08
4.30237e-08
4.28867e-08
4.27742e-08
4.26851e-08
4.26189e-08
4.25751e-08
4.25532e-08
5.46556e-08
5.36032e-08
5.2601e-08
5.16519e-08
5.07578e-08
4.99195e-08
4.91375e-08
4.84112e-08
4.77394e-08
4.71207e-08
4.65531e-08
4.60342e-08
4.55617e-08
4.51329e-08
4.47453e-08
4.43964e-08
4.40836e-08
4.38048e-08
4.35579e-08
4.33408e-08
4.31519e-08
4.29897e-08
4.28529e-08
4.27405e-08
4.26516e-08
4.25855e-08
4.25417e-08
4.25198e-08
5.45949e-08
5.35448e-08
5.25448e-08
5.15979e-08
5.07057e-08
4.98695e-08
4.90892e-08
4.83646e-08
4.76944e-08
4.70771e-08
4.65108e-08
4.5993e-08
4.55215e-08
4.50936e-08
4.47068e-08
4.43586e-08
4.40464e-08
4.37681e-08
4.35216e-08
4.33048e-08
4.31162e-08
4.29543e-08
4.28177e-08
4.27054e-08
4.26166e-08
4.25506e-08
4.25068e-08
4.24851e-08
5.4531e-08
5.34834e-08
5.24859e-08
5.15412e-08
5.06513e-08
4.9817e-08
4.90388e-08
4.83159e-08
4.76474e-08
4.70316e-08
4.64666e-08
4.59501e-08
4.54797e-08
4.50528e-08
4.46668e-08
4.43193e-08
4.40078e-08
4.373e-08
4.34839e-08
4.32675e-08
4.30792e-08
4.29175e-08
4.27811e-08
4.2669e-08
4.25804e-08
4.25144e-08
4.24707e-08
4.24489e-08
5.44642e-08
5.34191e-08
5.24241e-08
5.14819e-08
5.05943e-08
4.97623e-08
4.89861e-08
4.82652e-08
4.75984e-08
4.69843e-08
4.64207e-08
4.59055e-08
4.54363e-08
4.50104e-08
4.46253e-08
4.42786e-08
4.39677e-08
4.36905e-08
4.34449e-08
4.32289e-08
4.30409e-08
4.28795e-08
4.27433e-08
4.26314e-08
4.25428e-08
4.2477e-08
4.24333e-08
4.24116e-08
5.43942e-08
5.33519e-08
5.23596e-08
5.142e-08
5.05348e-08
4.97052e-08
4.89312e-08
4.82123e-08
4.75475e-08
4.69351e-08
4.63731e-08
4.58593e-08
4.53913e-08
4.49665e-08
4.45824e-08
4.42364e-08
4.39263e-08
4.36497e-08
4.34046e-08
4.3189e-08
4.30014e-08
4.28402e-08
4.27043e-08
4.25925e-08
4.25041e-08
4.24383e-08
4.23947e-08
4.2373e-08
5.43211e-08
5.32818e-08
5.22923e-08
5.13554e-08
5.0473e-08
4.96458e-08
4.88742e-08
4.81575e-08
4.74947e-08
4.68841e-08
4.63238e-08
4.58115e-08
4.53448e-08
4.49212e-08
4.45381e-08
4.4193e-08
4.38836e-08
4.36076e-08
4.3363e-08
4.31479e-08
4.29606e-08
4.27997e-08
4.2664e-08
4.25524e-08
4.24642e-08
4.23985e-08
4.2355e-08
4.23333e-08
5.4245e-08
5.32087e-08
5.22223e-08
5.12883e-08
5.04087e-08
4.95842e-08
4.88151e-08
4.81007e-08
4.744e-08
4.68314e-08
4.62728e-08
4.57621e-08
4.52968e-08
4.48744e-08
4.44924e-08
4.41483e-08
4.38397e-08
4.35644e-08
4.33203e-08
4.31057e-08
4.29188e-08
4.27582e-08
4.26227e-08
4.25113e-08
4.24232e-08
4.23576e-08
4.23142e-08
4.22925e-08
5.41659e-08
5.31328e-08
5.21495e-08
5.12186e-08
5.03419e-08
4.95203e-08
4.87538e-08
4.80419e-08
4.73835e-08
4.6777e-08
4.62203e-08
4.57113e-08
4.52475e-08
4.48264e-08
4.44455e-08
4.41024e-08
4.37946e-08
4.352e-08
4.32765e-08
4.30623e-08
4.28758e-08
4.27156e-08
4.25804e-08
4.24692e-08
4.23812e-08
4.23157e-08
4.22723e-08
4.22507e-08
5.40836e-08
5.3054e-08
5.2074e-08
5.11464e-08
5.02728e-08
4.94542e-08
4.86905e-08
4.79812e-08
4.73252e-08
4.67209e-08
4.61662e-08
4.5659e-08
4.51968e-08
4.47771e-08
4.43974e-08
4.40553e-08
4.37484e-08
4.34745e-08
4.32317e-08
4.3018e-08
4.28319e-08
4.2672e-08
4.25371e-08
4.24261e-08
4.23382e-08
4.22728e-08
4.22295e-08
4.22079e-08
5.39984e-08
5.29723e-08
5.19958e-08
5.10716e-08
5.02014e-08
4.93859e-08
4.86251e-08
4.79187e-08
4.72652e-08
4.66632e-08
4.61107e-08
4.56053e-08
4.51448e-08
4.47265e-08
4.43481e-08
4.40071e-08
4.37011e-08
4.34281e-08
4.31859e-08
4.29727e-08
4.27871e-08
4.26275e-08
4.24928e-08
4.23821e-08
4.22944e-08
4.22291e-08
4.21859e-08
4.21643e-08
5.39101e-08
5.28877e-08
5.19149e-08
5.09943e-08
5.01276e-08
4.93154e-08
4.85578e-08
4.78542e-08
4.72035e-08
4.6604e-08
4.60536e-08
4.55503e-08
4.50915e-08
4.46748e-08
4.42978e-08
4.39579e-08
4.36529e-08
4.33807e-08
4.31392e-08
4.29266e-08
4.27414e-08
4.25822e-08
4.24478e-08
4.23372e-08
4.22497e-08
4.21846e-08
4.21414e-08
4.21199e-08
5.38188e-08
5.28003e-08
5.18314e-08
5.09146e-08
5.00514e-08
4.92427e-08
4.84885e-08
4.7788e-08
4.71401e-08
4.65432e-08
4.59952e-08
4.5494e-08
4.50371e-08
4.4622e-08
4.42464e-08
4.39077e-08
4.36038e-08
4.33324e-08
4.30916e-08
4.28796e-08
4.26949e-08
4.25361e-08
4.2402e-08
4.22917e-08
4.22043e-08
4.21393e-08
4.20962e-08
4.20747e-08
5.37246e-08
5.27101e-08
5.17452e-08
5.08323e-08
4.9973e-08
4.9168e-08
4.84172e-08
4.772e-08
4.70751e-08
4.6481e-08
4.59355e-08
4.54365e-08
4.49815e-08
4.45682e-08
4.41941e-08
4.38567e-08
4.35538e-08
4.32833e-08
4.30433e-08
4.28319e-08
4.26477e-08
4.24893e-08
4.23555e-08
4.22454e-08
4.21582e-08
4.20933e-08
4.20503e-08
4.20289e-08
5.36275e-08
5.26171e-08
5.16564e-08
5.07477e-08
4.98924e-08
4.90912e-08
4.83441e-08
4.76503e-08
4.70086e-08
4.64173e-08
4.58745e-08
4.53778e-08
4.49249e-08
4.45134e-08
4.41408e-08
4.38048e-08
4.35031e-08
4.32336e-08
4.29943e-08
4.27836e-08
4.25999e-08
4.24419e-08
4.23084e-08
4.21985e-08
4.21115e-08
4.20468e-08
4.20038e-08
4.19824e-08
5.35274e-08
5.25214e-08
5.15651e-08
5.06607e-08
4.98096e-08
4.90125e-08
4.82692e-08
4.7579e-08
4.69406e-08
4.63523e-08
4.58122e-08
4.5318e-08
4.48673e-08
4.44577e-08
4.40868e-08
4.37522e-08
4.34517e-08
4.31831e-08
4.29447e-08
4.27346e-08
4.25515e-08
4.23939e-08
4.22608e-08
4.21512e-08
4.20643e-08
4.19997e-08
4.19568e-08
4.19355e-08
5.34245e-08
5.2423e-08
5.14712e-08
5.05713e-08
4.97246e-08
4.89317e-08
4.81924e-08
4.7506e-08
4.68711e-08
4.62861e-08
4.57488e-08
4.52572e-08
4.48088e-08
4.44012e-08
4.4032e-08
4.36989e-08
4.33996e-08
4.31321e-08
4.28945e-08
4.26852e-08
4.25026e-08
4.23454e-08
4.22126e-08
4.21033e-08
4.20167e-08
4.19522e-08
4.19094e-08
4.18881e-08
5.33188e-08
5.2322e-08
5.13749e-08
5.04797e-08
4.96376e-08
4.88491e-08
4.8114e-08
4.74315e-08
4.68003e-08
4.62186e-08
4.56844e-08
4.51955e-08
4.47495e-08
4.43439e-08
4.39766e-08
4.3645e-08
4.3347e-08
4.30806e-08
4.28439e-08
4.26353e-08
4.24533e-08
4.22966e-08
4.21641e-08
4.20551e-08
4.19686e-08
4.19043e-08
4.18616e-08
4.18403e-08
5.32103e-08
5.22184e-08
5.12762e-08
5.03858e-08
4.95485e-08
4.87647e-08
4.8034e-08
4.73556e-08
4.67281e-08
4.61499e-08
4.56189e-08
4.51328e-08
4.46893e-08
4.4286e-08
4.39205e-08
4.35905e-08
4.32939e-08
4.30286e-08
4.27929e-08
4.2585e-08
4.24036e-08
4.22474e-08
4.21153e-08
4.20065e-08
4.19203e-08
4.18561e-08
4.18135e-08
4.17923e-08
5.30992e-08
5.21122e-08
5.11751e-08
5.02899e-08
4.94575e-08
4.86785e-08
4.79523e-08
4.72782e-08
4.66548e-08
4.60803e-08
4.55525e-08
4.50694e-08
4.46285e-08
4.42275e-08
4.38639e-08
4.35356e-08
4.32404e-08
4.29763e-08
4.27416e-08
4.25345e-08
4.23537e-08
4.2198e-08
4.20663e-08
4.19578e-08
4.18718e-08
4.18077e-08
4.17652e-08
4.1744e-08
5.29855e-08
5.20036e-08
5.10718e-08
5.01918e-08
4.93646e-08
4.85906e-08
4.78692e-08
4.71996e-08
4.65803e-08
4.60096e-08
4.54853e-08
4.50053e-08
4.45671e-08
4.41684e-08
4.38069e-08
4.34804e-08
4.31866e-08
4.29238e-08
4.269e-08
4.24837e-08
4.23036e-08
4.21484e-08
4.20171e-08
4.19089e-08
4.18231e-08
4.17592e-08
4.17167e-08
4.16956e-08
5.28692e-08
5.18927e-08
5.09663e-08
5.00918e-08
4.927e-08
4.85011e-08
4.77847e-08
4.71198e-08
4.65048e-08
4.59381e-08
4.54174e-08
4.49405e-08
4.45052e-08
4.4109e-08
4.37496e-08
4.34249e-08
4.31326e-08
4.2871e-08
4.26383e-08
4.24329e-08
4.22534e-08
4.20987e-08
4.19678e-08
4.18599e-08
4.17743e-08
4.17105e-08
4.16682e-08
4.16471e-08
7.41255e-08
7.4015e-08
7.39167e-08
7.38215e-08
7.37227e-08
7.36196e-08
7.37436e-08
7.36581e-08
7.35832e-08
7.35143e-08
7.34488e-08
7.33882e-08
7.32404e-08
7.31833e-08
7.31353e-08
7.30943e-08
7.30598e-08
7.30335e-08
7.26244e-08
7.25964e-08
7.2576e-08
7.25625e-08
7.25562e-08
7.25584e-08
7.19043e-08
7.19045e-08
7.19108e-08
7.19233e-08
7.19424e-08
7.19691e-08
7.10889e-08
7.11155e-08
7.11468e-08
7.11832e-08
7.12252e-08
7.12735e-08
7.01877e-08
7.02384e-08
7.02926e-08
7.03506e-08
7.0413e-08
7.04802e-08
6.92104e-08
6.92827e-08
6.93573e-08
6.94346e-08
6.9515e-08
6.95989e-08
6.81672e-08
6.82585e-08
6.8351e-08
6.84451e-08
6.85411e-08
6.86395e-08
6.70685e-08
6.7176e-08
6.72838e-08
6.73924e-08
6.75018e-08
6.76125e-08
6.59248e-08
6.60459e-08
6.61666e-08
6.62871e-08
6.64077e-08
6.65286e-08
6.47467e-08
6.48787e-08
6.50098e-08
6.51401e-08
6.52697e-08
6.53988e-08
6.35444e-08
6.3685e-08
6.38241e-08
6.39619e-08
6.40984e-08
6.42338e-08
6.23281e-08
6.24748e-08
6.26198e-08
6.2763e-08
6.29045e-08
6.30443e-08
6.11074e-08
6.12581e-08
6.14069e-08
6.15535e-08
6.16981e-08
6.18407e-08
5.98914e-08
6.00442e-08
6.01948e-08
6.03431e-08
6.04892e-08
6.06329e-08
5.86886e-08
5.88417e-08
5.89925e-08
5.91409e-08
5.92868e-08
5.94303e-08
5.75068e-08
5.76585e-08
5.7808e-08
5.7955e-08
5.80995e-08
5.82414e-08
5.63529e-08
5.6502e-08
5.66488e-08
5.67932e-08
5.6935e-08
5.70743e-08
5.5233e-08
5.53783e-08
5.55213e-08
5.5662e-08
5.58003e-08
5.5936e-08
5.41524e-08
5.42928e-08
5.44312e-08
5.45674e-08
5.47012e-08
5.48326e-08
5.31153e-08
5.32502e-08
5.33832e-08
5.35142e-08
5.36429e-08
5.37693e-08
5.27505e-08
5.17795e-08
5.08588e-08
4.99899e-08
4.91737e-08
4.84102e-08
4.7699e-08
4.70389e-08
4.64284e-08
4.58657e-08
4.53488e-08
4.48752e-08
4.44428e-08
4.40492e-08
4.3692e-08
4.33691e-08
4.30785e-08
4.28182e-08
4.25865e-08
4.23819e-08
4.22032e-08
4.2049e-08
4.19185e-08
4.18109e-08
4.17255e-08
4.16619e-08
4.16197e-08
4.15987e-08
5.26295e-08
5.16642e-08
5.07493e-08
4.98863e-08
4.90759e-08
4.8318e-08
4.76121e-08
4.6957e-08
4.63512e-08
4.57927e-08
4.52796e-08
4.48095e-08
4.43801e-08
4.39891e-08
4.36343e-08
4.33133e-08
4.30243e-08
4.27653e-08
4.25348e-08
4.23311e-08
4.2153e-08
4.19994e-08
4.18693e-08
4.1762e-08
4.16769e-08
4.16134e-08
4.15713e-08
4.15503e-08
5.25063e-08
5.15469e-08
5.0638e-08
4.97811e-08
4.89766e-08
4.82245e-08
4.75241e-08
4.68742e-08
4.62732e-08
4.57192e-08
4.521e-08
4.47435e-08
4.43173e-08
4.3929e-08
4.35764e-08
4.32575e-08
4.29701e-08
4.27126e-08
4.24831e-08
4.22803e-08
4.2103e-08
4.19499e-08
4.18203e-08
4.17133e-08
4.16284e-08
4.15651e-08
4.15231e-08
4.15021e-08
5.23811e-08
5.14277e-08
5.05251e-08
4.96743e-08
4.8876e-08
4.81299e-08
4.74352e-08
4.67907e-08
4.61947e-08
4.56452e-08
4.51402e-08
4.46773e-08
4.42543e-08
4.38688e-08
4.35187e-08
4.32017e-08
4.29161e-08
4.26599e-08
4.24316e-08
4.22298e-08
4.20531e-08
4.19007e-08
4.17715e-08
4.16648e-08
4.15801e-08
4.1517e-08
4.14751e-08
4.14542e-08
5.2254e-08
5.13068e-08
5.04106e-08
4.95663e-08
4.87744e-08
4.80344e-08
4.73456e-08
4.67066e-08
4.61157e-08
4.55709e-08
4.50701e-08
4.4611e-08
4.41912e-08
4.38087e-08
4.3461e-08
4.31462e-08
4.28623e-08
4.26076e-08
4.23805e-08
4.21795e-08
4.20036e-08
4.18517e-08
4.1723e-08
4.16166e-08
4.15322e-08
4.14692e-08
4.14274e-08
4.14066e-08
5.21251e-08
5.11844e-08
5.02948e-08
4.94572e-08
4.86718e-08
4.79382e-08
4.72554e-08
4.6622e-08
4.60364e-08
4.54964e-08
4.49999e-08
4.45447e-08
4.41283e-08
4.37487e-08
4.34036e-08
4.30909e-08
4.28088e-08
4.25556e-08
4.23296e-08
4.21297e-08
4.19545e-08
4.18032e-08
4.16749e-08
4.15689e-08
4.14847e-08
4.14219e-08
4.13802e-08
4.13593e-08
7.42559e-08
7.38436e-08
7.33084e-08
7.26607e-08
7.19103e-08
7.10668e-08
7.01401e-08
6.91401e-08
6.80771e-08
6.69614e-08
6.58036e-08
6.4614e-08
6.34028e-08
6.218e-08
6.09551e-08
5.9737e-08
5.85339e-08
5.73534e-08
5.62023e-08
5.50864e-08
5.40107e-08
5.29792e-08
7.44103e-08
7.39604e-08
7.3388e-08
7.27051e-08
7.1922e-08
7.10487e-08
7.00951e-08
6.90714e-08
6.79877e-08
6.68545e-08
6.56819e-08
6.44805e-08
6.32601e-08
6.20307e-08
6.08014e-08
5.95811e-08
5.83777e-08
5.71986e-08
5.60503e-08
5.49385e-08
5.38678e-08
5.28422e-08
7.45943e-08
7.40954e-08
7.34792e-08
7.27569e-08
7.19384e-08
7.10335e-08
7.00518e-08
6.90033e-08
6.78982e-08
6.67467e-08
6.55591e-08
6.43454e-08
6.31157e-08
6.18794e-08
6.06458e-08
5.94232e-08
5.82196e-08
5.7042e-08
5.58966e-08
5.4789e-08
5.37236e-08
5.27039e-08
7.48025e-08
7.42444e-08
7.3579e-08
7.28141e-08
7.19581e-08
7.10199e-08
7.0009e-08
6.8935e-08
6.78079e-08
6.66378e-08
6.54347e-08
6.42086e-08
6.29694e-08
6.17263e-08
6.04882e-08
5.92635e-08
5.80597e-08
5.68837e-08
5.57415e-08
5.46382e-08
5.35781e-08
5.25647e-08
7.50168e-08
7.43988e-08
7.36825e-08
7.28734e-08
7.19787e-08
7.10065e-08
6.99657e-08
6.88657e-08
6.77162e-08
6.65272e-08
6.53085e-08
6.407e-08
6.28212e-08
6.15712e-08
6.03289e-08
5.91021e-08
5.78983e-08
5.6724e-08
5.5585e-08
5.44863e-08
5.34318e-08
5.24248e-08
7.52269e-08
7.45509e-08
7.37844e-08
7.29314e-08
7.19978e-08
7.09913e-08
6.99205e-08
6.87943e-08
6.76224e-08
6.64145e-08
6.51802e-08
6.39293e-08
6.2671e-08
6.14144e-08
6.01678e-08
5.89391e-08
5.77355e-08
5.65631e-08
5.54276e-08
5.43337e-08
5.3285e-08
5.22844e-08
7.5422e-08
7.46942e-08
7.38805e-08
7.29849e-08
7.20132e-08
7.09729e-08
6.98722e-08
6.87201e-08
6.7526e-08
6.62993e-08
6.50496e-08
6.37864e-08
6.25189e-08
6.12558e-08
6.00052e-08
5.87749e-08
5.75716e-08
5.64014e-08
5.52696e-08
5.41806e-08
5.31378e-08
5.2144e-08
7.5599e-08
7.48255e-08
7.39678e-08
7.30315e-08
7.2023e-08
7.09497e-08
6.98199e-08
6.86423e-08
6.74263e-08
6.61812e-08
6.49165e-08
6.36414e-08
6.23649e-08
6.10956e-08
5.98414e-08
5.86096e-08
5.74069e-08
5.62391e-08
5.51113e-08
5.40274e-08
5.29908e-08
5.20039e-08
7.57625e-08
7.49444e-08
7.40449e-08
7.30698e-08
7.20259e-08
7.09207e-08
6.97626e-08
6.85603e-08
6.73231e-08
6.60602e-08
6.47809e-08
6.34943e-08
6.22093e-08
6.09341e-08
5.96765e-08
5.84436e-08
5.72419e-08
5.60767e-08
5.4953e-08
5.38745e-08
5.28442e-08
5.18644e-08
7.59101e-08
7.505e-08
7.41106e-08
7.30985e-08
7.20207e-08
7.0885e-08
6.96997e-08
6.84737e-08
6.7216e-08
6.5936e-08
6.46427e-08
6.33452e-08
6.20521e-08
6.07715e-08
5.95109e-08
5.82773e-08
5.70768e-08
5.59146e-08
5.47952e-08
5.37223e-08
5.26986e-08
5.1726e-08
7.60443e-08
7.51417e-08
7.41642e-08
7.31169e-08
7.2007e-08
7.08422e-08
6.9631e-08
6.83822e-08
6.71051e-08
6.58087e-08
6.45022e-08
6.31943e-08
6.18937e-08
6.06081e-08
5.93451e-08
5.81111e-08
5.69121e-08
5.57531e-08
5.46384e-08
5.35713e-08
5.25542e-08
5.1589e-08
7.6154e-08
7.52169e-08
7.42047e-08
7.31246e-08
7.19844e-08
7.0792e-08
6.95562e-08
6.82859e-08
6.69903e-08
6.56785e-08
6.43595e-08
6.30421e-08
6.17345e-08
6.04446e-08
5.91794e-08
5.79454e-08
5.67483e-08
5.55929e-08
5.4483e-08
5.34218e-08
5.24116e-08
5.14539e-08
7.625e-08
7.52778e-08
7.42326e-08
7.31216e-08
7.19528e-08
7.07345e-08
6.94756e-08
6.8185e-08
6.68721e-08
6.55458e-08
6.42152e-08
6.28888e-08
6.1575e-08
6.02812e-08
5.90144e-08
5.77809e-08
5.6586e-08
5.54343e-08
5.43295e-08
5.32745e-08
5.22713e-08
5.13211e-08
7.63291e-08
7.53243e-08
7.42482e-08
7.31082e-08
7.19126e-08
7.067e-08
6.93894e-08
6.80799e-08
6.67507e-08
6.5411e-08
6.40696e-08
6.27352e-08
6.14157e-08
6.01187e-08
5.88508e-08
5.76181e-08
5.64257e-08
5.52781e-08
5.41785e-08
5.31298e-08
5.21336e-08
5.1191e-08
7.63922e-08
7.53571e-08
7.4252e-08
7.30849e-08
7.18643e-08
7.0599e-08
6.92982e-08
6.7971e-08
6.66268e-08
6.52747e-08
6.39235e-08
6.25818e-08
6.12573e-08
5.99576e-08
5.86891e-08
5.74576e-08
5.62681e-08
5.51247e-08
5.40306e-08
5.29882e-08
5.19991e-08
5.10641e-08
7.64409e-08
7.53769e-08
7.42447e-08
7.30524e-08
7.18085e-08
7.05222e-08
6.92026e-08
6.78591e-08
6.65011e-08
6.51376e-08
6.37775e-08
6.24292e-08
6.11006e-08
5.97987e-08
5.853e-08
5.73e-08
5.61137e-08
5.49747e-08
5.38862e-08
5.28503e-08
5.18683e-08
5.09409e-08
7.64751e-08
7.53843e-08
7.42271e-08
7.30114e-08
7.17461e-08
7.04404e-08
6.91035e-08
6.77451e-08
6.63743e-08
6.50006e-08
6.36325e-08
6.22784e-08
6.09462e-08
5.96427e-08
5.83742e-08
5.71462e-08
5.59632e-08
5.48288e-08
5.3746e-08
5.27166e-08
5.17417e-08
5.08218e-08
7.6494e-08
7.53799e-08
7.42e-08
7.29631e-08
7.16781e-08
7.03545e-08
6.90019e-08
6.76297e-08
6.62475e-08
6.48645e-08
6.34893e-08
6.21302e-08
6.07949e-08
5.94903e-08
5.82225e-08
5.69967e-08
5.58172e-08
5.46877e-08
5.36105e-08
5.25876e-08
5.16198e-08
5.07073e-08
7.65011e-08
7.53656e-08
7.4165e-08
7.29085e-08
7.16056e-08
7.02657e-08
6.88987e-08
6.75142e-08
6.61216e-08
6.47303e-08
6.33488e-08
6.19855e-08
6.06478e-08
5.93425e-08
5.80757e-08
5.68523e-08
5.56766e-08
5.45518e-08
5.34804e-08
5.24639e-08
5.1503e-08
5.05978e-08
7.64989e-08
7.5343e-08
7.41233e-08
7.2849e-08
7.15298e-08
7.01752e-08
6.87953e-08
6.73996e-08
6.59977e-08
6.4599e-08
6.32121e-08
6.18451e-08
6.05056e-08
5.92001e-08
5.79345e-08
5.67138e-08
5.55419e-08
5.4422e-08
5.33562e-08
5.2346e-08
5.13918e-08
5.04936e-08
7.64884e-08
7.53133e-08
7.40763e-08
7.2786e-08
7.14521e-08
7.00843e-08
6.86926e-08
6.7287e-08
6.58769e-08
6.44717e-08
6.30801e-08
6.17101e-08
6.03692e-08
5.90638e-08
5.77998e-08
5.65819e-08
5.54139e-08
5.42987e-08
5.32385e-08
5.22344e-08
5.12868e-08
5.03953e-08
7.64669e-08
7.52772e-08
7.40253e-08
7.27209e-08
7.13738e-08
6.99942e-08
6.85921e-08
6.71776e-08
6.57603e-08
6.43495e-08
6.29538e-08
6.15814e-08
6.02395e-08
5.89346e-08
5.76723e-08
5.64572e-08
5.52931e-08
5.41827e-08
5.31278e-08
5.21296e-08
5.11882e-08
5.03033e-08
7.64402e-08
7.52374e-08
7.39722e-08
7.26551e-08
7.12963e-08
6.99062e-08
6.8495e-08
6.70727e-08
6.5649e-08
6.42333e-08
6.28343e-08
6.14599e-08
6.01174e-08
5.88132e-08
5.75527e-08
5.63406e-08
5.51802e-08
5.40743e-08
5.30247e-08
5.20321e-08
5.10966e-08
5.02178e-08
7.64129e-08
7.51963e-08
7.39187e-08
7.25902e-08
7.12211e-08
6.98217e-08
6.84024e-08
6.69733e-08
6.55442e-08
6.41244e-08
6.27225e-08
6.13466e-08
6.00038e-08
5.87004e-08
5.74419e-08
5.62326e-08
5.50759e-08
5.39743e-08
5.29295e-08
5.19422e-08
5.10124e-08
5.01392e-08
7.63836e-08
7.51545e-08
7.3866e-08
7.25276e-08
7.11494e-08
6.9742e-08
6.83157e-08
6.68807e-08
6.54469e-08
6.40236e-08
6.26194e-08
6.12423e-08
5.98995e-08
5.85971e-08
5.73405e-08
5.61339e-08
5.49806e-08
5.38832e-08
5.28429e-08
5.18605e-08
5.09358e-08
5.00679e-08
7.63493e-08
7.51125e-08
7.38154e-08
7.24686e-08
7.10827e-08
6.96683e-08
6.8236e-08
6.6796e-08
6.53582e-08
6.39319e-08
6.25258e-08
6.11479e-08
5.98052e-08
5.85038e-08
5.7249e-08
5.6045e-08
5.4895e-08
5.38013e-08
5.27652e-08
5.17873e-08
5.08672e-08
5.00041e-08
7.63178e-08
7.50732e-08
7.37685e-08
7.24145e-08
7.1022e-08
6.96017e-08
6.81643e-08
6.67201e-08
6.52789e-08
6.38502e-08
6.24426e-08
6.10641e-08
5.97216e-08
5.84213e-08
5.71682e-08
5.59666e-08
5.48195e-08
5.37292e-08
5.26968e-08
5.17229e-08
5.08069e-08
4.9948e-08
7.62908e-08
7.5038e-08
7.37266e-08
7.23665e-08
7.09685e-08
6.95433e-08
6.81017e-08
6.66539e-08
6.521e-08
6.37794e-08
6.23706e-08
6.09916e-08
5.96494e-08
5.83501e-08
5.70986e-08
5.58991e-08
5.47546e-08
5.36672e-08
5.26381e-08
5.16676e-08
5.07553e-08
4.99e-08
7.62636e-08
7.5007e-08
7.36907e-08
7.23258e-08
7.09232e-08
6.9494e-08
6.80489e-08
6.65983e-08
6.51522e-08
6.372e-08
6.23103e-08
6.09311e-08
5.95892e-08
5.82907e-08
5.70405e-08
5.58428e-08
5.47005e-08
5.36156e-08
5.25892e-08
5.16217e-08
5.07124e-08
4.98602e-08
7.62429e-08
7.49823e-08
7.3662e-08
7.22931e-08
7.0887e-08
6.94546e-08
6.80068e-08
6.6554e-08
6.51062e-08
6.36728e-08
6.22624e-08
6.08829e-08
5.95413e-08
5.82435e-08
5.69945e-08
5.57982e-08
5.46577e-08
5.35748e-08
5.25506e-08
5.15853e-08
5.06784e-08
4.98287e-08
7.62293e-08
7.4965e-08
7.36413e-08
7.22694e-08
7.08605e-08
6.94258e-08
6.79759e-08
6.65215e-08
6.50724e-08
6.36381e-08
6.22272e-08
6.08476e-08
5.95062e-08
5.82089e-08
5.69607e-08
5.57656e-08
5.46263e-08
5.35449e-08
5.25223e-08
5.15587e-08
5.06536e-08
4.98057e-08
7.62241e-08
7.49558e-08
7.36291e-08
7.22549e-08
7.08441e-08
6.94078e-08
6.79566e-08
6.65011e-08
6.50512e-08
6.36163e-08
6.22051e-08
6.08254e-08
5.94841e-08
5.81872e-08
5.69395e-08
5.5745e-08
5.46065e-08
5.35261e-08
5.25045e-08
5.1542e-08
5.0638e-08
4.97912e-08
7.62252e-08
7.49537e-08
7.36252e-08
7.22498e-08
7.08381e-08
6.9401e-08
6.79492e-08
6.64932e-08
6.50428e-08
6.36077e-08
6.21963e-08
6.08165e-08
5.94752e-08
5.81784e-08
5.69309e-08
5.57367e-08
5.45985e-08
5.35184e-08
5.24973e-08
5.15353e-08
5.06317e-08
4.97854e-08
5.19953e-08
5.10611e-08
5.01783e-08
4.93475e-08
4.85688e-08
4.78417e-08
4.71651e-08
4.65375e-08
4.59572e-08
4.54222e-08
4.49301e-08
4.44788e-08
4.40659e-08
4.36893e-08
4.33467e-08
4.30362e-08
4.27559e-08
4.25042e-08
4.22794e-08
4.20804e-08
4.19061e-08
4.17553e-08
4.16274e-08
4.15218e-08
4.14378e-08
4.13752e-08
4.13335e-08
4.13128e-08
5.18646e-08
5.09372e-08
5.00613e-08
4.92375e-08
4.84656e-08
4.77451e-08
4.70749e-08
4.64532e-08
4.58784e-08
4.53483e-08
4.48608e-08
4.44134e-08
4.40041e-08
4.36305e-08
4.32905e-08
4.29822e-08
4.27037e-08
4.24535e-08
4.223e-08
4.2032e-08
4.18583e-08
4.17082e-08
4.15807e-08
4.14754e-08
4.13917e-08
4.13292e-08
4.12877e-08
4.12669e-08
5.17329e-08
5.08125e-08
4.99437e-08
4.9127e-08
4.83621e-08
4.76484e-08
4.69846e-08
4.6369e-08
4.57998e-08
4.52748e-08
4.47918e-08
4.43485e-08
4.39427e-08
4.35722e-08
4.32348e-08
4.29288e-08
4.26521e-08
4.24034e-08
4.21811e-08
4.19841e-08
4.18112e-08
4.16616e-08
4.15347e-08
4.14296e-08
4.13461e-08
4.12838e-08
4.12424e-08
4.12217e-08
5.16004e-08
5.06871e-08
4.98256e-08
4.90162e-08
4.82585e-08
4.75517e-08
4.68945e-08
4.6285e-08
4.57215e-08
4.52016e-08
4.47233e-08
4.42841e-08
4.38819e-08
4.35145e-08
4.31798e-08
4.2876e-08
4.26012e-08
4.2354e-08
4.2133e-08
4.19369e-08
4.17648e-08
4.16158e-08
4.14893e-08
4.13846e-08
4.13013e-08
4.12391e-08
4.11978e-08
4.11772e-08
5.14674e-08
5.05614e-08
4.97073e-08
4.89054e-08
4.8155e-08
4.74553e-08
4.68047e-08
4.62015e-08
4.56437e-08
4.51291e-08
4.46554e-08
4.42204e-08
4.38219e-08
4.34576e-08
4.31256e-08
4.2824e-08
4.25511e-08
4.23054e-08
4.20856e-08
4.18905e-08
4.17192e-08
4.15708e-08
4.14447e-08
4.13403e-08
4.12572e-08
4.11952e-08
4.1154e-08
4.11334e-08
5.13342e-08
5.04356e-08
4.95891e-08
4.87948e-08
4.80519e-08
4.73593e-08
4.67155e-08
4.61186e-08
4.55666e-08
4.50573e-08
4.45883e-08
4.41575e-08
4.37626e-08
4.34015e-08
4.30722e-08
4.27729e-08
4.25019e-08
4.22577e-08
4.20391e-08
4.1845e-08
4.16744e-08
4.15266e-08
4.14009e-08
4.12968e-08
4.1214e-08
4.11521e-08
4.1111e-08
4.10904e-08
5.12011e-08
5.03101e-08
4.94713e-08
4.86847e-08
4.79493e-08
4.7264e-08
4.6627e-08
4.60365e-08
4.54904e-08
4.49864e-08
4.45222e-08
4.40956e-08
4.37044e-08
4.33465e-08
4.30199e-08
4.27228e-08
4.24536e-08
4.2211e-08
4.19936e-08
4.18004e-08
4.16306e-08
4.14833e-08
4.13581e-08
4.12543e-08
4.11717e-08
4.11099e-08
4.10689e-08
4.10484e-08
5.10684e-08
5.01851e-08
4.93543e-08
4.85754e-08
4.78477e-08
4.71696e-08
4.65396e-08
4.59555e-08
4.54152e-08
4.49166e-08
4.44572e-08
4.40348e-08
4.36473e-08
4.32925e-08
4.29686e-08
4.26737e-08
4.24064e-08
4.21653e-08
4.19491e-08
4.17569e-08
4.15878e-08
4.14411e-08
4.13162e-08
4.12127e-08
4.11303e-08
4.10687e-08
4.10278e-08
4.10073e-08
5.09365e-08
5.00611e-08
4.92382e-08
4.84672e-08
4.77472e-08
4.70765e-08
4.64533e-08
4.58757e-08
4.53414e-08
4.48481e-08
4.43934e-08
4.39753e-08
4.35914e-08
4.32397e-08
4.29184e-08
4.26258e-08
4.23604e-08
4.21207e-08
4.19057e-08
4.17144e-08
4.1546e-08
4.13999e-08
4.12754e-08
4.11722e-08
4.109e-08
4.10286e-08
4.09877e-08
4.09673e-08
5.08058e-08
4.99383e-08
4.91234e-08
4.83604e-08
4.76481e-08
4.69848e-08
4.63686e-08
4.57974e-08
4.5269e-08
4.4781e-08
4.43311e-08
4.39171e-08
4.35368e-08
4.31883e-08
4.28696e-08
4.25792e-08
4.23155e-08
4.20773e-08
4.18635e-08
4.16731e-08
4.15054e-08
4.13598e-08
4.12357e-08
4.11328e-08
4.10508e-08
4.09895e-08
4.09487e-08
4.09283e-08
5.06766e-08
4.98171e-08
4.90104e-08
4.82554e-08
4.75507e-08
4.68948e-08
4.62855e-08
4.57207e-08
4.51982e-08
4.47155e-08
4.42703e-08
4.38604e-08
4.34837e-08
4.31383e-08
4.28222e-08
4.2534e-08
4.22721e-08
4.20353e-08
4.18226e-08
4.16331e-08
4.14661e-08
4.1321e-08
4.11973e-08
4.10946e-08
4.10128e-08
4.09516e-08
4.09108e-08
4.08905e-08
5.05493e-08
4.9698e-08
4.88993e-08
4.81523e-08
4.74554e-08
4.68068e-08
4.62044e-08
4.5646e-08
4.51292e-08
4.46517e-08
4.42112e-08
4.38054e-08
4.34323e-08
4.30898e-08
4.27763e-08
4.24901e-08
4.223e-08
4.19946e-08
4.1783e-08
4.15944e-08
4.1428e-08
4.12834e-08
4.116e-08
4.10577e-08
4.0976e-08
4.09149e-08
4.08742e-08
4.08539e-08
5.04244e-08
4.95812e-08
4.87906e-08
4.80515e-08
4.73623e-08
4.6721e-08
4.61254e-08
4.55733e-08
4.50622e-08
4.45899e-08
4.4154e-08
4.37522e-08
4.33825e-08
4.3043e-08
4.27319e-08
4.24478e-08
4.21894e-08
4.19553e-08
4.17448e-08
4.1557e-08
4.13913e-08
4.12471e-08
4.11241e-08
4.1022e-08
4.09405e-08
4.08795e-08
4.08389e-08
4.08186e-08
5.03023e-08
4.94671e-08
4.86846e-08
4.79534e-08
4.72718e-08
4.66377e-08
4.60488e-08
4.55029e-08
4.49975e-08
4.45302e-08
4.40987e-08
4.37008e-08
4.33345e-08
4.29979e-08
4.26893e-08
4.24072e-08
4.21503e-08
4.19176e-08
4.17081e-08
4.15211e-08
4.1356e-08
4.12123e-08
4.10896e-08
4.09877e-08
4.09063e-08
4.08454e-08
4.08049e-08
4.07846e-08
5.01833e-08
4.93562e-08
4.85817e-08
4.78583e-08
4.71841e-08
4.65571e-08
4.59748e-08
4.54349e-08
4.4935e-08
4.44727e-08
4.40456e-08
4.36515e-08
4.32885e-08
4.29546e-08
4.26483e-08
4.23682e-08
4.21129e-08
4.18814e-08
4.16729e-08
4.14867e-08
4.13221e-08
4.11788e-08
4.10565e-08
4.09548e-08
4.08736e-08
4.08128e-08
4.07723e-08
4.0752e-08
5.0068e-08
4.92488e-08
4.84821e-08
4.77664e-08
4.70996e-08
4.64794e-08
4.59036e-08
4.53697e-08
4.48751e-08
4.44175e-08
4.39946e-08
4.36043e-08
4.32444e-08
4.29133e-08
4.26092e-08
4.23309e-08
4.20772e-08
4.18469e-08
4.16393e-08
4.14538e-08
4.12898e-08
4.11469e-08
4.10248e-08
4.09233e-08
4.08423e-08
4.07815e-08
4.07411e-08
4.07209e-08
4.99566e-08
4.91453e-08
4.83863e-08
4.7678e-08
4.70184e-08
4.6405e-08
4.58354e-08
4.53072e-08
4.48178e-08
4.43649e-08
4.39461e-08
4.35593e-08
4.32025e-08
4.28739e-08
4.25721e-08
4.22955e-08
4.20432e-08
4.18141e-08
4.16074e-08
4.14226e-08
4.12591e-08
4.11166e-08
4.09947e-08
4.08934e-08
4.08125e-08
4.07518e-08
4.07114e-08
4.06912e-08
4.98497e-08
4.90459e-08
4.82945e-08
4.75935e-08
4.69408e-08
4.63339e-08
4.57704e-08
4.52477e-08
4.47634e-08
4.43149e-08
4.39e-08
4.35166e-08
4.31627e-08
4.28366e-08
4.25368e-08
4.2262e-08
4.2011e-08
4.1783e-08
4.15772e-08
4.1393e-08
4.123e-08
4.10878e-08
4.09662e-08
4.0865e-08
4.07842e-08
4.07236e-08
4.06833e-08
4.06631e-08
4.97476e-08
4.89512e-08
4.8207e-08
4.75131e-08
4.6867e-08
4.62665e-08
4.57088e-08
4.51914e-08
4.47118e-08
4.42676e-08
4.38565e-08
4.34763e-08
4.31252e-08
4.28015e-08
4.25036e-08
4.22304e-08
4.19807e-08
4.17537e-08
4.15487e-08
4.13651e-08
4.12025e-08
4.10606e-08
4.09393e-08
4.08383e-08
4.07576e-08
4.0697e-08
4.06567e-08
4.06365e-08
4.96506e-08
4.88614e-08
4.81242e-08
4.7437e-08
4.67974e-08
4.62028e-08
4.56507e-08
4.51384e-08
4.46633e-08
4.42232e-08
4.38156e-08
4.34385e-08
4.309e-08
4.27685e-08
4.24725e-08
4.22008e-08
4.19523e-08
4.17262e-08
4.15219e-08
4.13389e-08
4.11767e-08
4.10352e-08
4.0914e-08
4.08132e-08
4.07325e-08
4.06721e-08
4.06318e-08
4.06116e-08
4.95592e-08
4.87768e-08
4.80463e-08
4.73656e-08
4.6732e-08
4.61431e-08
4.55962e-08
4.50887e-08
4.4618e-08
4.41817e-08
4.37774e-08
4.34032e-08
4.30572e-08
4.27378e-08
4.24435e-08
4.21732e-08
4.19258e-08
4.17006e-08
4.1497e-08
4.13145e-08
4.11527e-08
4.10115e-08
4.08905e-08
4.07898e-08
4.07092e-08
4.06488e-08
4.06085e-08
4.05883e-08
4.94736e-08
4.86977e-08
4.79736e-08
4.72989e-08
4.66711e-08
4.60876e-08
4.55457e-08
4.50426e-08
4.45759e-08
4.41432e-08
4.37421e-08
4.33706e-08
4.30269e-08
4.27094e-08
4.24167e-08
4.21476e-08
4.19013e-08
4.1677e-08
4.1474e-08
4.12919e-08
4.11305e-08
4.09895e-08
4.08687e-08
4.0768e-08
4.06875e-08
4.06272e-08
4.05869e-08
4.05668e-08
4.93943e-08
4.86245e-08
4.79063e-08
4.72373e-08
4.66149e-08
4.60364e-08
4.5499e-08
4.50002e-08
4.45372e-08
4.41078e-08
4.37096e-08
4.33406e-08
4.2999e-08
4.26833e-08
4.2392e-08
4.21242e-08
4.18788e-08
4.16552e-08
4.14528e-08
4.12712e-08
4.11101e-08
4.09693e-08
4.08486e-08
4.07481e-08
4.06676e-08
4.06073e-08
4.05671e-08
4.05469e-08
4.93215e-08
4.85573e-08
4.78446e-08
4.71809e-08
4.65634e-08
4.59895e-08
4.54564e-08
4.49614e-08
4.4502e-08
4.40755e-08
4.368e-08
4.33133e-08
4.29736e-08
4.26595e-08
4.23696e-08
4.21029e-08
4.18584e-08
4.16355e-08
4.14336e-08
4.12523e-08
4.10915e-08
4.09509e-08
4.08303e-08
4.07299e-08
4.06495e-08
4.05892e-08
4.0549e-08
4.05288e-08
4.92554e-08
4.84965e-08
4.77888e-08
4.71299e-08
4.65169e-08
4.59473e-08
4.5418e-08
4.49265e-08
4.44702e-08
4.40465e-08
4.36534e-08
4.32887e-08
4.29508e-08
4.26382e-08
4.23495e-08
4.20837e-08
4.184e-08
4.16177e-08
4.14163e-08
4.12354e-08
4.10748e-08
4.09343e-08
4.08139e-08
4.07135e-08
4.06332e-08
4.05729e-08
4.05327e-08
4.05125e-08
4.91964e-08
4.84421e-08
4.7739e-08
4.70844e-08
4.64755e-08
4.59096e-08
4.53839e-08
4.48955e-08
4.44419e-08
4.40207e-08
4.36297e-08
4.32669e-08
4.29306e-08
4.26193e-08
4.23316e-08
4.20667e-08
4.18237e-08
4.16019e-08
4.14009e-08
4.12203e-08
4.10599e-08
4.09196e-08
4.07993e-08
4.0699e-08
4.06187e-08
4.05584e-08
4.05182e-08
4.04981e-08
4.91446e-08
4.83945e-08
4.76954e-08
4.70446e-08
4.64393e-08
4.58767e-08
4.5354e-08
4.48684e-08
4.44173e-08
4.39983e-08
4.36091e-08
4.32479e-08
4.2913e-08
4.26028e-08
4.23161e-08
4.20519e-08
4.18095e-08
4.15882e-08
4.13875e-08
4.12072e-08
4.10469e-08
4.09068e-08
4.07865e-08
4.06863e-08
4.0606e-08
4.05457e-08
4.05055e-08
4.04854e-08
4.91002e-08
4.83537e-08
4.7658e-08
4.70105e-08
4.64084e-08
4.58487e-08
4.53285e-08
4.48453e-08
4.43963e-08
4.39791e-08
4.35916e-08
4.32318e-08
4.2898e-08
4.25887e-08
4.23028e-08
4.20393e-08
4.17974e-08
4.15765e-08
4.13761e-08
4.1196e-08
4.10359e-08
4.08958e-08
4.07757e-08
4.06754e-08
4.05952e-08
4.05349e-08
4.04947e-08
4.04746e-08
4.90634e-08
4.83199e-08
4.76271e-08
4.69824e-08
4.63828e-08
4.58254e-08
4.53075e-08
4.48262e-08
4.43789e-08
4.39633e-08
4.35771e-08
4.32184e-08
4.28856e-08
4.25772e-08
4.22919e-08
4.20289e-08
4.17874e-08
4.15668e-08
4.13667e-08
4.11867e-08
4.10268e-08
4.08868e-08
4.07667e-08
4.06665e-08
4.05862e-08
4.0526e-08
4.04858e-08
4.04657e-08
4.90344e-08
4.82932e-08
4.76027e-08
4.69601e-08
4.63626e-08
4.58071e-08
4.52909e-08
4.48112e-08
4.43653e-08
4.39509e-08
4.35657e-08
4.3208e-08
4.28759e-08
4.25681e-08
4.22833e-08
4.20208e-08
4.17796e-08
4.15592e-08
4.13592e-08
4.11794e-08
4.10196e-08
4.08797e-08
4.07596e-08
4.06594e-08
4.05792e-08
4.05189e-08
4.04788e-08
4.04587e-08
4.90131e-08
4.82737e-08
4.75849e-08
4.69439e-08
4.63479e-08
4.57938e-08
4.52789e-08
4.48002e-08
4.43554e-08
4.39418e-08
4.35575e-08
4.32003e-08
4.28688e-08
4.25614e-08
4.22771e-08
4.20148e-08
4.17738e-08
4.15537e-08
4.13538e-08
4.11741e-08
4.10144e-08
4.08745e-08
4.07544e-08
4.06543e-08
4.0574e-08
4.05138e-08
4.04736e-08
4.04535e-08
4.89998e-08
4.82615e-08
4.75738e-08
4.69338e-08
4.63387e-08
4.57855e-08
4.52713e-08
4.47934e-08
4.43492e-08
4.39362e-08
4.35523e-08
4.31956e-08
4.28644e-08
4.25573e-08
4.22732e-08
4.20111e-08
4.17703e-08
4.15502e-08
4.13504e-08
4.11708e-08
4.10111e-08
4.08712e-08
4.07512e-08
4.0651e-08
4.05708e-08
4.05106e-08
4.04704e-08
4.04503e-08
4.89944e-08
4.82566e-08
4.75693e-08
4.69297e-08
4.6335e-08
4.57821e-08
4.52683e-08
4.47907e-08
4.43467e-08
4.39339e-08
4.35502e-08
4.31937e-08
4.28626e-08
4.25557e-08
4.22716e-08
4.20096e-08
4.17688e-08
4.15488e-08
4.13491e-08
4.11694e-08
4.10097e-08
4.08698e-08
4.07498e-08
4.06497e-08
4.05695e-08
4.05092e-08
4.0469e-08
4.04489e-08
5.30497e-08
5.40842e-08
5.51627e-08
5.62811e-08
5.74343e-08
5.86162e-08
5.98202e-08
6.10385e-08
6.22628e-08
6.34841e-08
6.46927e-08
6.58788e-08
6.7032e-08
6.81419e-08
6.9198e-08
7.01899e-08
7.11073e-08
7.19405e-08
7.26797e-08
7.33155e-08
7.38388e-08
7.424e-08
5.2914e-08
5.39428e-08
5.50164e-08
5.61308e-08
5.72812e-08
5.84618e-08
5.9666e-08
6.08864e-08
6.21148e-08
6.33425e-08
6.456e-08
6.57575e-08
6.69249e-08
6.80517e-08
6.91276e-08
7.01422e-08
7.10852e-08
7.19465e-08
7.27163e-08
7.33848e-08
7.39419e-08
7.43764e-08
5.27771e-08
5.38e-08
5.48684e-08
5.59787e-08
5.71262e-08
5.83053e-08
5.95097e-08
6.07323e-08
6.1965e-08
6.31993e-08
6.44259e-08
6.56352e-08
6.68172e-08
6.79616e-08
6.90582e-08
7.00965e-08
7.10664e-08
7.19578e-08
7.27608e-08
7.34657e-08
7.40626e-08
7.45404e-08
5.26391e-08
5.36559e-08
5.4719e-08
5.5825e-08
5.69694e-08
5.8147e-08
5.93516e-08
6.05763e-08
6.18133e-08
6.30543e-08
6.42902e-08
6.55116e-08
6.67086e-08
6.78712e-08
6.8989e-08
7.0052e-08
7.105e-08
7.19731e-08
7.28117e-08
7.35565e-08
7.41984e-08
7.47287e-08
5.25002e-08
5.35108e-08
5.45685e-08
5.567e-08
5.68112e-08
5.79871e-08
5.91917e-08
6.04184e-08
6.16597e-08
6.29074e-08
6.41527e-08
6.53864e-08
6.65987e-08
6.77797e-08
6.89194e-08
7.00077e-08
7.10347e-08
7.19908e-08
7.28666e-08
7.36535e-08
7.43434e-08
7.49293e-08
5.23608e-08
5.33649e-08
5.4417e-08
5.55138e-08
5.66517e-08
5.78257e-08
5.90302e-08
6.02589e-08
6.15043e-08
6.27587e-08
6.40134e-08
6.52593e-08
6.6487e-08
6.76867e-08
6.88485e-08
6.99625e-08
7.1019e-08
7.20087e-08
7.29226e-08
7.37525e-08
7.44914e-08
7.51336e-08
5.22212e-08
5.32187e-08
5.42649e-08
5.53569e-08
5.64912e-08
5.76631e-08
5.88674e-08
6.00977e-08
6.13472e-08
6.26081e-08
6.3872e-08
6.51302e-08
6.63732e-08
6.75915e-08
6.87754e-08
6.99152e-08
7.10014e-08
7.20247e-08
7.29766e-08
7.38493e-08
7.46362e-08
7.53325e-08
5.20816e-08
5.30724e-08
5.41125e-08
5.51995e-08
5.633e-08
5.74996e-08
5.87033e-08
5.99352e-08
6.11885e-08
6.24557e-08
6.37286e-08
6.49987e-08
6.62569e-08
6.74936e-08
6.86995e-08
6.98648e-08
7.09803e-08
7.20368e-08
7.3026e-08
7.39403e-08
7.47732e-08
7.55203e-08
5.19425e-08
5.29263e-08
5.39602e-08
5.5042e-08
5.61684e-08
5.73355e-08
5.85385e-08
5.97716e-08
6.10283e-08
6.23015e-08
6.35832e-08
6.48649e-08
6.61378e-08
6.73926e-08
6.86199e-08
6.98103e-08
7.09544e-08
7.20434e-08
7.30688e-08
7.4023e-08
7.48991e-08
7.56915e-08
5.18042e-08
5.27809e-08
5.38084e-08
5.48847e-08
5.60069e-08
5.71712e-08
5.83731e-08
5.96071e-08
6.0867e-08
6.21458e-08
6.34358e-08
6.47287e-08
6.60158e-08
6.72881e-08
6.85363e-08
6.97509e-08
7.09229e-08
7.20432e-08
7.31035e-08
7.40958e-08
7.50132e-08
7.58491e-08
5.16671e-08
5.26365e-08
5.36575e-08
5.47281e-08
5.58458e-08
5.7007e-08
5.82076e-08
5.94421e-08
6.07048e-08
6.19887e-08
6.32865e-08
6.45901e-08
6.58909e-08
6.718e-08
6.84481e-08
6.96862e-08
7.08849e-08
7.20353e-08
7.31289e-08
7.41578e-08
7.51148e-08
7.59942e-08
5.15317e-08
5.24937e-08
5.35079e-08
5.45726e-08
5.56856e-08
5.68435e-08
5.80423e-08
5.92771e-08
6.05421e-08
6.18307e-08
6.31357e-08
6.44493e-08
6.5763e-08
6.70681e-08
6.83554e-08
6.96157e-08
7.08399e-08
7.20191e-08
7.31445e-08
7.4208e-08
7.5202e-08
7.61192e-08
5.13982e-08
5.23527e-08
5.336e-08
5.44188e-08
5.55268e-08
5.66811e-08
5.78779e-08
5.91125e-08
6.03793e-08
6.16721e-08
6.29838e-08
6.43067e-08
6.56325e-08
6.69526e-08
6.8258e-08
6.95395e-08
7.07879e-08
7.19943e-08
7.31498e-08
7.42462e-08
7.52757e-08
7.62307e-08
5.12672e-08
5.22142e-08
5.32145e-08
5.42671e-08
5.53699e-08
5.65204e-08
5.77148e-08
5.89488e-08
6.0217e-08
6.15134e-08
6.28311e-08
6.41625e-08
6.54996e-08
6.68338e-08
6.81562e-08
6.94576e-08
7.07288e-08
7.19608e-08
7.31447e-08
7.42721e-08
7.53354e-08
7.63281e-08
5.1139e-08
5.20784e-08
5.30717e-08
5.4118e-08
5.52155e-08
5.63618e-08
5.75536e-08
5.87866e-08
6.00557e-08
6.13551e-08
6.26782e-08
6.40174e-08
6.53649e-08
6.67122e-08
6.80503e-08
6.93702e-08
7.06628e-08
7.19187e-08
7.31291e-08
7.42854e-08
7.53795e-08
7.64037e-08
5.10142e-08
5.19461e-08
5.29323e-08
5.39721e-08
5.50642e-08
5.62061e-08
5.73949e-08
5.86266e-08
5.98962e-08
6.1198e-08
6.25257e-08
6.3872e-08
6.52289e-08
6.65882e-08
6.79409e-08
6.9278e-08
7.05903e-08
7.18685e-08
7.31035e-08
7.42865e-08
7.54093e-08
7.64645e-08
5.08932e-08
5.18175e-08
5.27966e-08
5.383e-08
5.49164e-08
5.60539e-08
5.72395e-08
5.84694e-08
5.9739e-08
6.10428e-08
6.23744e-08
6.37269e-08
6.50924e-08
6.64626e-08
6.78287e-08
6.91816e-08
7.05121e-08
7.18108e-08
7.30684e-08
7.4276e-08
7.5425e-08
7.65074e-08
5.07764e-08
5.16933e-08
5.26653e-08
5.36922e-08
5.4773e-08
5.59058e-08
5.70879e-08
5.83158e-08
5.95849e-08
6.08901e-08
6.22251e-08
6.3583e-08
6.49561e-08
6.63362e-08
6.77144e-08
6.90818e-08
7.04289e-08
7.17464e-08
7.30247e-08
7.42548e-08
7.54278e-08
7.65351e-08
5.06643e-08
5.15738e-08
5.25389e-08
5.35594e-08
5.46344e-08
5.57624e-08
5.69409e-08
5.81664e-08
5.94348e-08
6.07409e-08
6.20786e-08
6.34411e-08
6.4821e-08
6.62099e-08
6.75991e-08
6.89796e-08
7.03419e-08
7.16764e-08
7.29736e-08
7.42241e-08
7.54192e-08
7.65509e-08
5.05572e-08
5.14596e-08
5.24178e-08
5.3432e-08
5.45013e-08
5.56245e-08
5.67992e-08
5.80222e-08
5.92895e-08
6.05959e-08
6.19358e-08
6.33023e-08
6.4688e-08
6.60848e-08
6.74838e-08
6.88761e-08
7.0252e-08
7.16019e-08
7.29161e-08
7.4185e-08
7.53994e-08
7.655e-08
5.04557e-08
5.13512e-08
5.23027e-08
5.33106e-08
5.43744e-08
5.54928e-08
5.66636e-08
5.78838e-08
5.91497e-08
6.04562e-08
6.17976e-08
6.31674e-08
6.45582e-08
6.59619e-08
6.73696e-08
6.87724e-08
7.01605e-08
7.15243e-08
7.28538e-08
7.41393e-08
7.53709e-08
7.65391e-08
5.036e-08
5.12489e-08
5.2194e-08
5.31959e-08
5.42542e-08
5.53678e-08
5.65347e-08
5.77521e-08
5.90163e-08
6.03225e-08
6.16651e-08
6.30376e-08
6.44327e-08
6.58423e-08
6.72578e-08
6.86698e-08
7.00689e-08
7.1445e-08
7.27883e-08
7.40886e-08
7.5336e-08
7.65207e-08
5.02707e-08
5.11532e-08
5.20922e-08
5.30883e-08
5.41413e-08
5.52502e-08
5.64133e-08
5.76278e-08
5.88901e-08
6.01957e-08
6.1539e-08
6.29137e-08
6.43124e-08
6.57272e-08
6.71494e-08
6.85697e-08
6.99784e-08
7.13655e-08
7.2721e-08
7.40346e-08
7.52964e-08
7.64967e-08
5.0188e-08
5.10646e-08
5.19978e-08
5.29884e-08
5.40363e-08
5.51408e-08
5.63e-08
5.75116e-08
5.8772e-08
6.00768e-08
6.14205e-08
6.27968e-08
6.41986e-08
6.56178e-08
6.70457e-08
6.84732e-08
6.98903e-08
7.12871e-08
7.26534e-08
7.39787e-08
7.52533e-08
7.64679e-08
5.01122e-08
5.09833e-08
5.19112e-08
5.28966e-08
5.39398e-08
5.504e-08
5.61956e-08
5.74044e-08
5.86628e-08
5.99665e-08
6.13104e-08
6.26879e-08
6.40922e-08
6.55151e-08
6.6948e-08
6.83816e-08
6.98061e-08
7.12113e-08
7.25869e-08
7.39224e-08
7.52073e-08
7.64314e-08
5.00438e-08
5.09098e-08
5.18327e-08
5.28134e-08
5.38522e-08
5.49484e-08
5.61006e-08
5.73066e-08
5.85631e-08
5.98658e-08
6.12095e-08
6.2588e-08
6.39942e-08
6.54202e-08
6.68573e-08
6.82962e-08
6.9727e-08
7.11395e-08
7.25232e-08
7.38674e-08
7.51615e-08
7.63948e-08
4.99829e-08
5.08444e-08
5.17628e-08
5.27392e-08
5.3774e-08
5.48665e-08
5.60157e-08
5.72191e-08
5.84737e-08
5.97752e-08
6.11187e-08
6.24978e-08
6.39056e-08
6.53341e-08
6.67748e-08
6.82181e-08
6.96543e-08
7.1073e-08
7.24637e-08
7.38155e-08
7.51177e-08
7.63596e-08
4.99299e-08
5.07873e-08
5.17018e-08
5.26744e-08
5.37056e-08
5.47949e-08
5.59412e-08
5.71423e-08
5.83951e-08
5.96956e-08
6.10387e-08
6.24182e-08
6.38272e-08
6.52578e-08
6.67013e-08
6.81484e-08
6.95891e-08
7.1013e-08
7.24096e-08
7.37679e-08
7.50771e-08
7.63262e-08
4.98848e-08
5.07388e-08
5.16499e-08
5.26193e-08
5.36474e-08
5.47339e-08
5.58777e-08
5.70768e-08
5.83281e-08
5.96275e-08
6.09701e-08
6.23499e-08
6.37598e-08
6.51921e-08
6.66379e-08
6.8088e-08
6.95324e-08
7.09606e-08
7.23621e-08
7.37259e-08
7.50413e-08
7.6299e-08
4.9848e-08
5.06992e-08
5.16075e-08
5.25742e-08
5.35997e-08
5.46839e-08
5.58256e-08
5.7023e-08
5.82729e-08
5.95715e-08
6.09137e-08
6.22936e-08
6.37042e-08
6.51376e-08
6.65853e-08
6.80377e-08
6.9485e-08
7.09167e-08
7.2322e-08
7.369e-08
7.50094e-08
7.62686e-08
4.98195e-08
5.06685e-08
5.15747e-08
5.25392e-08
5.35628e-08
5.46452e-08
5.57853e-08
5.69812e-08
5.82301e-08
5.95279e-08
6.08698e-08
6.22497e-08
6.36608e-08
6.50951e-08
6.65441e-08
6.79983e-08
6.94478e-08
7.08821e-08
7.22904e-08
7.36616e-08
7.49847e-08
7.62481e-08
4.97996e-08
5.0647e-08
5.15516e-08
5.25147e-08
5.35369e-08
5.46179e-08
5.57569e-08
5.69519e-08
5.81999e-08
5.94972e-08
6.08388e-08
6.22187e-08
6.363e-08
6.50649e-08
6.65148e-08
6.79702e-08
6.94211e-08
7.08572e-08
7.22676e-08
7.36415e-08
7.49677e-08
7.62356e-08
4.97882e-08
5.06347e-08
5.15385e-08
5.25007e-08
5.3522e-08
5.46023e-08
5.57406e-08
5.6935e-08
5.81827e-08
5.94796e-08
6.0821e-08
6.22008e-08
6.36123e-08
6.50474e-08
6.64977e-08
6.79537e-08
6.94055e-08
7.08425e-08
7.22541e-08
7.36294e-08
7.49578e-08
7.62294e-08
4.13396e-08
4.13604e-08
4.14021e-08
4.14648e-08
4.15489e-08
4.16548e-08
4.17829e-08
4.1934e-08
4.21088e-08
4.23083e-08
4.25336e-08
4.27862e-08
4.30673e-08
4.33789e-08
4.37227e-08
4.41008e-08
4.45153e-08
4.49684e-08
4.54626e-08
4.59999e-08
4.65827e-08
4.7213e-08
4.78925e-08
4.86227e-08
4.94047e-08
5.02388e-08
5.1125e-08
5.20625e-08
4.12934e-08
4.13141e-08
4.13557e-08
4.14183e-08
4.15022e-08
4.16078e-08
4.17355e-08
4.1886e-08
4.206e-08
4.22586e-08
4.24827e-08
4.27337e-08
4.30131e-08
4.33225e-08
4.36638e-08
4.40389e-08
4.44499e-08
4.48992e-08
4.53889e-08
4.59214e-08
4.64988e-08
4.71233e-08
4.77966e-08
4.85203e-08
4.92955e-08
5.01228e-08
5.10022e-08
5.19331e-08
4.12478e-08
4.12685e-08
4.131e-08
4.13724e-08
4.14561e-08
4.15613e-08
4.16886e-08
4.18385e-08
4.20118e-08
4.22094e-08
4.24323e-08
4.26819e-08
4.29595e-08
4.32667e-08
4.36053e-08
4.39774e-08
4.4385e-08
4.48302e-08
4.53155e-08
4.5843e-08
4.64149e-08
4.70335e-08
4.77005e-08
4.84175e-08
4.91858e-08
5.00061e-08
5.08785e-08
5.18026e-08
4.12028e-08
4.12235e-08
4.12649e-08
4.13272e-08
4.14106e-08
4.15155e-08
4.16424e-08
4.17917e-08
4.19643e-08
4.21609e-08
4.23826e-08
4.26307e-08
4.29064e-08
4.32114e-08
4.35475e-08
4.39165e-08
4.43205e-08
4.47617e-08
4.52424e-08
4.57648e-08
4.63312e-08
4.69437e-08
4.76042e-08
4.83145e-08
4.90757e-08
4.98888e-08
5.07541e-08
5.16712e-08
4.11586e-08
4.11792e-08
4.12205e-08
4.12827e-08
4.13659e-08
4.14705e-08
4.15969e-08
4.17457e-08
4.19175e-08
4.21131e-08
4.23337e-08
4.25802e-08
4.28541e-08
4.31569e-08
4.34903e-08
4.38562e-08
4.42567e-08
4.46938e-08
4.51698e-08
4.56871e-08
4.62478e-08
4.68541e-08
4.75081e-08
4.82114e-08
4.89655e-08
4.97713e-08
5.06292e-08
5.15391e-08
4.11152e-08
4.11357e-08
4.1177e-08
4.1239e-08
4.13219e-08
4.14262e-08
4.15522e-08
4.17004e-08
4.18715e-08
4.20662e-08
4.22855e-08
4.25306e-08
4.28026e-08
4.31032e-08
4.3434e-08
4.37968e-08
4.41936e-08
4.46265e-08
4.50979e-08
4.561e-08
4.61649e-08
4.67651e-08
4.74124e-08
4.81086e-08
4.88554e-08
4.96537e-08
5.05041e-08
5.14067e-08
4.10726e-08
4.10931e-08
4.11343e-08
4.11961e-08
4.12789e-08
4.13829e-08
4.15085e-08
4.16561e-08
4.18264e-08
4.20202e-08
4.22383e-08
4.24819e-08
4.27521e-08
4.30504e-08
4.33785e-08
4.37382e-08
4.41314e-08
4.45602e-08
4.50269e-08
4.55336e-08
4.60828e-08
4.66766e-08
4.73172e-08
4.80063e-08
4.87456e-08
4.95363e-08
5.03791e-08
5.12743e-08
4.1031e-08
4.10515e-08
4.10925e-08
4.11542e-08
4.12368e-08
4.13405e-08
4.14657e-08
4.16128e-08
4.17824e-08
4.19752e-08
4.21921e-08
4.24342e-08
4.27026e-08
4.29987e-08
4.33241e-08
4.36807e-08
4.40702e-08
4.44948e-08
4.49568e-08
4.54583e-08
4.60016e-08
4.65891e-08
4.72228e-08
4.79047e-08
4.86365e-08
4.94195e-08
5.02546e-08
5.1142e-08
4.09903e-08
4.10108e-08
4.10517e-08
4.11133e-08
4.11957e-08
4.12991e-08
4.14239e-08
4.15705e-08
4.17393e-08
4.19313e-08
4.2147e-08
4.23876e-08
4.26541e-08
4.29481e-08
4.32709e-08
4.36243e-08
4.40102e-08
4.44307e-08
4.48879e-08
4.53841e-08
4.59216e-08
4.65027e-08
4.71295e-08
4.78041e-08
4.85283e-08
4.93035e-08
5.01307e-08
5.10104e-08
4.09507e-08
4.09712e-08
4.10121e-08
4.10735e-08
4.11557e-08
4.12588e-08
4.13832e-08
4.15293e-08
4.16975e-08
4.18885e-08
4.2103e-08
4.23422e-08
4.26069e-08
4.28987e-08
4.32188e-08
4.35692e-08
4.39515e-08
4.43678e-08
4.48203e-08
4.53112e-08
4.58429e-08
4.64175e-08
4.70375e-08
4.77048e-08
4.84213e-08
4.91886e-08
5.00079e-08
5.08797e-08
4.09123e-08
4.09327e-08
4.09735e-08
4.10348e-08
4.11168e-08
4.12197e-08
4.13437e-08
4.14892e-08
4.16568e-08
4.18469e-08
4.20603e-08
4.2298e-08
4.2561e-08
4.28506e-08
4.31682e-08
4.35155e-08
4.38942e-08
4.43064e-08
4.47542e-08
4.52398e-08
4.57657e-08
4.6334e-08
4.6947e-08
4.7607e-08
4.83158e-08
4.90752e-08
4.98865e-08
5.07503e-08
4.0875e-08
4.08954e-08
4.09361e-08
4.09973e-08
4.10792e-08
4.11818e-08
4.13054e-08
4.14505e-08
4.16173e-08
4.18066e-08
4.20189e-08
4.22552e-08
4.25165e-08
4.2804e-08
4.3119e-08
4.34633e-08
4.38385e-08
4.42466e-08
4.46898e-08
4.51702e-08
4.56902e-08
4.62521e-08
4.68583e-08
4.7511e-08
4.82122e-08
4.89636e-08
4.97668e-08
5.06226e-08
4.0839e-08
4.08593e-08
4.09e-08
4.09611e-08
4.10428e-08
4.11451e-08
4.12685e-08
4.1413e-08
4.15792e-08
4.17677e-08
4.19789e-08
4.22139e-08
4.24734e-08
4.27588e-08
4.30714e-08
4.34127e-08
4.37844e-08
4.41885e-08
4.46271e-08
4.51024e-08
4.56167e-08
4.61723e-08
4.67717e-08
4.74171e-08
4.81106e-08
4.88541e-08
4.96492e-08
5.0497e-08
4.08043e-08
4.08246e-08
4.08652e-08
4.09262e-08
4.10077e-08
4.11098e-08
4.12328e-08
4.13769e-08
4.15425e-08
4.17301e-08
4.19404e-08
4.2174e-08
4.24319e-08
4.27153e-08
4.30254e-08
4.33638e-08
4.37322e-08
4.41324e-08
4.45664e-08
4.50366e-08
4.55453e-08
4.60947e-08
4.66874e-08
4.73256e-08
4.80115e-08
4.87471e-08
4.95342e-08
5.03739e-08
4.07709e-08
4.07912e-08
4.08317e-08
4.08926e-08
4.0974e-08
4.10759e-08
4.11986e-08
4.13423e-08
4.15073e-08
4.16941e-08
4.19034e-08
4.21357e-08
4.2392e-08
4.26735e-08
4.29812e-08
4.33168e-08
4.36818e-08
4.40782e-08
4.45079e-08
4.49731e-08
4.54762e-08
4.60196e-08
4.66056e-08
4.72367e-08
4.79151e-08
4.86429e-08
4.9422e-08
5.02537e-08
4.07389e-08
4.07592e-08
4.07997e-08
4.08605e-08
4.09417e-08
4.10435e-08
4.11658e-08
4.13091e-08
4.14736e-08
4.16597e-08
4.18679e-08
4.2099e-08
4.23539e-08
4.26334e-08
4.29389e-08
4.32717e-08
4.36335e-08
4.40261e-08
4.44516e-08
4.4912e-08
4.54096e-08
4.5947e-08
4.65265e-08
4.71506e-08
4.78217e-08
4.85418e-08
4.9313e-08
5.01367e-08
4.07084e-08
4.07286e-08
4.07691e-08
4.08299e-08
4.0911e-08
4.10125e-08
4.11346e-08
4.12775e-08
4.14414e-08
4.16268e-08
4.18341e-08
4.20641e-08
4.23174e-08
4.25952e-08
4.28985e-08
4.32287e-08
4.35874e-08
4.39764e-08
4.43976e-08
4.48533e-08
4.53458e-08
4.58773e-08
4.64505e-08
4.70678e-08
4.77316e-08
4.84442e-08
4.92076e-08
5.00235e-08
4.06794e-08
4.06996e-08
4.074e-08
4.08007e-08
4.08817e-08
4.09831e-08
4.11049e-08
4.12474e-08
4.14109e-08
4.15956e-08
4.18021e-08
4.20309e-08
4.22828e-08
4.25588e-08
4.286e-08
4.31877e-08
4.35434e-08
4.3929e-08
4.43462e-08
4.47974e-08
4.52847e-08
4.58107e-08
4.63777e-08
4.69884e-08
4.76451e-08
4.83504e-08
4.91061e-08
4.99143e-08
4.06519e-08
4.06721e-08
4.07125e-08
4.07731e-08
4.0854e-08
4.09552e-08
4.10768e-08
4.1219e-08
4.1382e-08
4.15661e-08
4.17717e-08
4.19995e-08
4.22501e-08
4.25245e-08
4.28237e-08
4.31489e-08
4.35018e-08
4.3884e-08
4.42974e-08
4.47442e-08
4.52267e-08
4.57472e-08
4.63083e-08
4.69126e-08
4.75625e-08
4.82606e-08
4.9009e-08
4.98097e-08
4.06261e-08
4.06463e-08
4.06866e-08
4.07472e-08
4.0828e-08
4.0929e-08
4.10504e-08
4.11923e-08
4.13548e-08
4.15383e-08
4.17432e-08
4.197e-08
4.22194e-08
4.24922e-08
4.27894e-08
4.31124e-08
4.34626e-08
4.38416e-08
4.42514e-08
4.4694e-08
4.51718e-08
4.56871e-08
4.62426e-08
4.68407e-08
4.74841e-08
4.81753e-08
4.89165e-08
4.97099e-08
4.06018e-08
4.0622e-08
4.06623e-08
4.07229e-08
4.08035e-08
4.09045e-08
4.10256e-08
4.11672e-08
4.13294e-08
4.15123e-08
4.17165e-08
4.19424e-08
4.21906e-08
4.24619e-08
4.27574e-08
4.30782e-08
4.34258e-08
4.38019e-08
4.42082e-08
4.46469e-08
4.51202e-08
4.56306e-08
4.61806e-08
4.67729e-08
4.741e-08
4.80946e-08
4.8829e-08
4.96154e-08
4.05793e-08
4.05994e-08
4.06398e-08
4.07002e-08
4.07808e-08
4.08816e-08
4.10026e-08
4.11439e-08
4.13057e-08
4.14882e-08
4.16917e-08
4.19167e-08
4.21638e-08
4.24338e-08
4.27276e-08
4.30464e-08
4.33916e-08
4.37648e-08
4.41679e-08
4.46029e-08
4.5072e-08
4.55778e-08
4.61227e-08
4.67094e-08
4.73406e-08
4.80189e-08
4.87468e-08
4.95265e-08
4.05584e-08
4.05786e-08
4.06189e-08
4.06793e-08
4.07598e-08
4.08605e-08
4.09814e-08
4.11224e-08
4.12839e-08
4.14659e-08
4.16688e-08
4.1893e-08
4.21391e-08
4.24078e-08
4.27e-08
4.3017e-08
4.336e-08
4.37306e-08
4.41306e-08
4.45621e-08
4.50274e-08
4.55288e-08
4.60689e-08
4.66504e-08
4.7276e-08
4.79484e-08
4.86701e-08
4.94435e-08
4.05393e-08
4.05595e-08
4.05997e-08
4.06601e-08
4.07406e-08
4.08412e-08
4.09619e-08
4.11027e-08
4.12639e-08
4.14455e-08
4.16478e-08
4.18713e-08
4.21164e-08
4.2384e-08
4.26748e-08
4.29901e-08
4.3331e-08
4.36992e-08
4.40964e-08
4.45247e-08
4.49864e-08
4.54837e-08
4.60194e-08
4.6596e-08
4.72164e-08
4.78833e-08
4.85993e-08
4.93668e-08
4.0522e-08
4.05421e-08
4.05824e-08
4.06427e-08
4.07231e-08
4.08236e-08
4.09442e-08
4.10849e-08
4.12457e-08
4.1427e-08
4.16288e-08
4.18516e-08
4.20959e-08
4.23624e-08
4.2652e-08
4.29656e-08
4.33047e-08
4.36707e-08
4.40654e-08
4.44908e-08
4.49491e-08
4.54427e-08
4.59743e-08
4.65465e-08
4.71621e-08
4.78239e-08
4.85346e-08
4.92966e-08
4.05064e-08
4.05265e-08
4.05668e-08
4.06271e-08
4.07075e-08
4.08079e-08
4.09284e-08
4.10689e-08
4.12295e-08
4.14104e-08
4.16118e-08
4.1834e-08
4.20776e-08
4.23431e-08
4.26315e-08
4.29438e-08
4.32811e-08
4.36451e-08
4.40375e-08
4.44603e-08
4.49156e-08
4.54059e-08
4.59337e-08
4.65019e-08
4.71132e-08
4.77704e-08
4.84762e-08
4.92332e-08
4.04927e-08
4.05128e-08
4.0553e-08
4.06134e-08
4.06937e-08
4.07941e-08
4.09144e-08
4.10548e-08
4.12152e-08
4.13958e-08
4.15967e-08
4.18185e-08
4.20614e-08
4.23261e-08
4.26134e-08
4.29244e-08
4.32603e-08
4.36226e-08
4.40129e-08
4.44333e-08
4.48859e-08
4.53732e-08
4.58978e-08
4.64624e-08
4.70698e-08
4.77229e-08
4.84244e-08
4.91769e-08
4.04808e-08
4.05009e-08
4.05411e-08
4.06014e-08
4.06817e-08
4.07821e-08
4.09023e-08
4.10425e-08
4.12028e-08
4.13831e-08
4.15837e-08
4.1805e-08
4.20473e-08
4.23113e-08
4.25978e-08
4.29077e-08
4.32423e-08
4.3603e-08
4.39916e-08
4.44099e-08
4.48602e-08
4.53449e-08
4.58666e-08
4.64281e-08
4.70321e-08
4.76815e-08
4.83792e-08
4.91279e-08
4.04708e-08
4.04909e-08
4.05311e-08
4.05914e-08
4.06717e-08
4.07719e-08
4.08921e-08
4.10322e-08
4.11923e-08
4.13724e-08
4.15728e-08
4.17937e-08
4.20355e-08
4.22989e-08
4.25846e-08
4.28936e-08
4.32271e-08
4.35865e-08
4.39736e-08
4.43902e-08
4.48385e-08
4.5321e-08
4.58402e-08
4.6399e-08
4.70001e-08
4.76465e-08
4.8341e-08
4.90862e-08
4.04626e-08
4.04827e-08
4.05229e-08
4.05832e-08
4.06635e-08
4.07637e-08
4.08838e-08
4.10238e-08
4.11838e-08
4.13637e-08
4.15639e-08
4.17844e-08
4.20259e-08
4.22888e-08
4.25739e-08
4.28821e-08
4.32147e-08
4.35731e-08
4.39589e-08
4.43741e-08
4.48208e-08
4.53015e-08
4.58187e-08
4.63753e-08
4.6974e-08
4.76179e-08
4.83097e-08
4.90522e-08
4.04563e-08
4.04764e-08
4.05166e-08
4.05769e-08
4.06572e-08
4.07573e-08
4.08774e-08
4.10174e-08
4.11772e-08
4.13571e-08
4.1557e-08
4.17773e-08
4.20185e-08
4.2281e-08
4.25656e-08
4.28733e-08
4.32052e-08
4.35627e-08
4.39476e-08
4.43617e-08
4.48071e-08
4.52864e-08
4.58021e-08
4.6357e-08
4.69539e-08
4.75958e-08
4.82856e-08
4.9026e-08
4.0452e-08
4.04721e-08
4.05123e-08
4.05725e-08
4.06527e-08
4.07529e-08
4.0873e-08
4.10129e-08
4.11727e-08
4.13524e-08
4.15522e-08
4.17724e-08
4.20133e-08
4.22755e-08
4.25598e-08
4.28671e-08
4.31985e-08
4.35554e-08
4.39396e-08
4.43529e-08
4.47976e-08
4.52759e-08
4.57905e-08
4.63441e-08
4.69398e-08
4.75803e-08
4.82686e-08
4.90075e-08
4.04495e-08
4.04696e-08
4.05098e-08
4.057e-08
4.06503e-08
4.07504e-08
4.08704e-08
4.10103e-08
4.11701e-08
4.13497e-08
4.15495e-08
4.17695e-08
4.20103e-08
4.22724e-08
4.25565e-08
4.28635e-08
4.31946e-08
4.35513e-08
4.39351e-08
4.4348e-08
4.47921e-08
4.52698e-08
4.57838e-08
4.63368e-08
4.69317e-08
4.75714e-08
4.82589e-08
4.8997e-08
7.36642e-08
7.37603e-08
7.38522e-08
7.39387e-08
7.40269e-08
7.4125e-08
7.34363e-08
7.34908e-08
7.35496e-08
7.36107e-08
7.36766e-08
7.37513e-08
7.30849e-08
7.31061e-08
7.31347e-08
7.31689e-08
7.32092e-08
7.32574e-08
7.26131e-08
7.26067e-08
7.26081e-08
7.2616e-08
7.263e-08
7.2651e-08
7.20272e-08
7.19971e-08
7.19741e-08
7.19571e-08
7.19458e-08
7.19402e-08
7.13348e-08
7.1284e-08
7.12391e-08
7.11993e-08
7.11642e-08
7.11336e-08
7.05446e-08
7.04756e-08
7.04112e-08
7.03507e-08
7.02939e-08
7.02403e-08
6.9666e-08
6.95811e-08
6.94994e-08
6.94205e-08
6.93442e-08
6.927e-08
6.8709e-08
6.86102e-08
6.85135e-08
6.84186e-08
6.83252e-08
6.82329e-08
6.76839e-08
6.75734e-08
6.74639e-08
6.73552e-08
6.72471e-08
6.71393e-08
6.66015e-08
6.64812e-08
6.6361e-08
6.62408e-08
6.61205e-08
6.59997e-08
6.54726e-08
6.53445e-08
6.52157e-08
6.50863e-08
6.49559e-08
6.48246e-08
6.43081e-08
6.4174e-08
6.40386e-08
6.3902e-08
6.3764e-08
6.36245e-08
6.31186e-08
6.29803e-08
6.28402e-08
6.26984e-08
6.25549e-08
6.24095e-08
6.19146e-08
6.17737e-08
6.16307e-08
6.14856e-08
6.13384e-08
6.11892e-08
6.07059e-08
6.05639e-08
6.04196e-08
6.0273e-08
6.01241e-08
5.9973e-08
5.9502e-08
5.93603e-08
5.92162e-08
5.90696e-08
5.89206e-08
5.87692e-08
5.83115e-08
5.81714e-08
5.80287e-08
5.78835e-08
5.77359e-08
5.75859e-08
5.71425e-08
5.7005e-08
5.68649e-08
5.67223e-08
5.65773e-08
5.643e-08
5.6002e-08
5.5868e-08
5.57315e-08
5.55926e-08
5.54513e-08
5.53077e-08
5.48962e-08
5.47666e-08
5.46344e-08
5.44999e-08
5.43632e-08
5.42244e-08
5.38305e-08
5.37057e-08
5.35785e-08
5.34492e-08
5.33177e-08
5.31843e-08
5.2191e-08
5.12471e-08
5.03542e-08
4.95134e-08
4.87249e-08
4.79883e-08
4.73028e-08
4.66668e-08
4.60787e-08
4.55366e-08
4.50381e-08
4.45811e-08
4.41632e-08
4.37822e-08
4.34359e-08
4.31222e-08
4.28392e-08
4.25853e-08
4.23587e-08
4.21583e-08
4.19828e-08
4.18311e-08
4.17026e-08
4.15964e-08
4.1512e-08
4.14491e-08
4.14073e-08
4.13865e-08
5.23185e-08
5.13682e-08
5.04689e-08
4.96216e-08
4.88267e-08
4.80839e-08
4.73924e-08
4.67509e-08
4.61576e-08
4.56108e-08
4.5108e-08
4.46472e-08
4.4226e-08
4.38422e-08
4.34934e-08
4.31776e-08
4.28929e-08
4.26375e-08
4.24098e-08
4.22084e-08
4.20321e-08
4.18799e-08
4.17509e-08
4.16444e-08
4.15598e-08
4.14968e-08
4.14549e-08
4.1434e-08
5.24441e-08
5.14878e-08
5.05822e-08
4.97286e-08
4.89274e-08
4.81786e-08
4.74814e-08
4.68344e-08
4.62362e-08
4.56847e-08
4.51779e-08
4.47134e-08
4.4289e-08
4.39023e-08
4.35511e-08
4.32332e-08
4.29468e-08
4.269e-08
4.24612e-08
4.22589e-08
4.20819e-08
4.19291e-08
4.17997e-08
4.16928e-08
4.1608e-08
4.15448e-08
4.15028e-08
4.14819e-08
5.25679e-08
5.16056e-08
5.06939e-08
4.98342e-08
4.9027e-08
4.82724e-08
4.75695e-08
4.69174e-08
4.63143e-08
4.57584e-08
4.52475e-08
4.47795e-08
4.43519e-08
4.39624e-08
4.36089e-08
4.32891e-08
4.3001e-08
4.27428e-08
4.25128e-08
4.23096e-08
4.21319e-08
4.19786e-08
4.18487e-08
4.17416e-08
4.16565e-08
4.15932e-08
4.15511e-08
4.15301e-08
5.26896e-08
5.17216e-08
5.0804e-08
4.99384e-08
4.91254e-08
4.8365e-08
4.76568e-08
4.69996e-08
4.63918e-08
4.58316e-08
4.53169e-08
4.48453e-08
4.44147e-08
4.40225e-08
4.36667e-08
4.33449e-08
4.30552e-08
4.27957e-08
4.25646e-08
4.23605e-08
4.21821e-08
4.20282e-08
4.1898e-08
4.17905e-08
4.17052e-08
4.16417e-08
4.15995e-08
4.15785e-08
5.28092e-08
5.18356e-08
5.09123e-08
5.00409e-08
4.92223e-08
4.84565e-08
4.7743e-08
4.70809e-08
4.64686e-08
4.59042e-08
4.53857e-08
4.49108e-08
4.44772e-08
4.40825e-08
4.37244e-08
4.34008e-08
4.31095e-08
4.28486e-08
4.26165e-08
4.24115e-08
4.22324e-08
4.2078e-08
4.19473e-08
4.18396e-08
4.17541e-08
4.16904e-08
4.16482e-08
4.16271e-08
7.60797e-08
7.60751e-08
7.6066e-08
7.60523e-08
7.60339e-08
7.6011e-08
7.59834e-08
7.59512e-08
7.59143e-08
7.58727e-08
7.58263e-08
7.57753e-08
7.57195e-08
7.56591e-08
7.55939e-08
7.55241e-08
7.54497e-08
7.53707e-08
7.52874e-08
7.51999e-08
7.51084e-08
7.5013e-08
7.49142e-08
7.48123e-08
7.47077e-08
7.4601e-08
7.44927e-08
7.43837e-08
7.42747e-08
7.41668e-08
7.40611e-08
7.39591e-08
7.38622e-08
7.37724e-08
7.36919e-08
7.36237e-08
7.35711e-08
7.35391e-08
7.35345e-08
7.35688e-08
7.59527e-08
7.59481e-08
7.5939e-08
7.59253e-08
7.5907e-08
7.58841e-08
7.58566e-08
7.58244e-08
7.57876e-08
7.5746e-08
7.56998e-08
7.56489e-08
7.55932e-08
7.55328e-08
7.54678e-08
7.5398e-08
7.53237e-08
7.52449e-08
7.51618e-08
7.50743e-08
7.49829e-08
7.48876e-08
7.47889e-08
7.4687e-08
7.45825e-08
7.44757e-08
7.43674e-08
7.42583e-08
7.41491e-08
7.40408e-08
7.39347e-08
7.38319e-08
7.37341e-08
7.3643e-08
7.35608e-08
7.349e-08
7.34338e-08
7.33958e-08
7.33807e-08
7.33935e-08
7.57001e-08
7.56955e-08
7.56864e-08
7.56728e-08
7.56545e-08
7.56317e-08
7.56043e-08
7.55722e-08
7.55355e-08
7.54942e-08
7.54481e-08
7.53973e-08
7.53418e-08
7.52817e-08
7.52168e-08
7.51474e-08
7.50733e-08
7.49947e-08
7.49118e-08
7.48246e-08
7.47333e-08
7.46383e-08
7.45397e-08
7.4438e-08
7.43335e-08
7.42267e-08
7.41183e-08
7.40088e-08
7.38992e-08
7.37904e-08
7.36833e-08
7.35793e-08
7.34797e-08
7.33863e-08
7.33008e-08
7.32255e-08
7.31627e-08
7.31152e-08
7.30856e-08
7.30759e-08
7.53245e-08
7.532e-08
7.5311e-08
7.52974e-08
7.52793e-08
7.52566e-08
7.52293e-08
7.51974e-08
7.51609e-08
7.51197e-08
7.50739e-08
7.50234e-08
7.49683e-08
7.49084e-08
7.48439e-08
7.47747e-08
7.4701e-08
7.46228e-08
7.45402e-08
7.44534e-08
7.43625e-08
7.42677e-08
7.41694e-08
7.40678e-08
7.39634e-08
7.38567e-08
7.37481e-08
7.36383e-08
7.35282e-08
7.34184e-08
7.33101e-08
7.32043e-08
7.31024e-08
7.30057e-08
7.29158e-08
7.28346e-08
7.27637e-08
7.27052e-08
7.26604e-08
7.263e-08
7.48302e-08
7.48257e-08
7.48167e-08
7.48032e-08
7.47852e-08
7.47627e-08
7.47356e-08
7.4704e-08
7.46677e-08
7.46269e-08
7.45814e-08
7.45312e-08
7.44764e-08
7.4417e-08
7.43529e-08
7.42842e-08
7.4211e-08
7.41332e-08
7.40511e-08
7.39648e-08
7.38743e-08
7.37799e-08
7.3682e-08
7.35807e-08
7.34765e-08
7.33697e-08
7.3261e-08
7.31509e-08
7.30401e-08
7.29293e-08
7.28195e-08
7.27117e-08
7.26069e-08
7.25064e-08
7.24115e-08
7.23236e-08
7.22441e-08
7.21741e-08
7.21146e-08
7.20659e-08
7.42222e-08
7.42178e-08
7.42089e-08
7.41955e-08
7.41777e-08
7.41554e-08
7.41286e-08
7.40972e-08
7.40613e-08
7.40208e-08
7.39757e-08
7.3926e-08
7.38717e-08
7.38128e-08
7.37492e-08
7.36811e-08
7.36085e-08
7.35313e-08
7.34498e-08
7.3364e-08
7.32741e-08
7.31803e-08
7.30828e-08
7.29819e-08
7.2878e-08
7.27713e-08
7.26625e-08
7.25521e-08
7.24406e-08
7.23287e-08
7.22174e-08
7.21073e-08
7.19995e-08
7.18949e-08
7.17948e-08
7.17e-08
7.16117e-08
7.15307e-08
7.14575e-08
7.13924e-08
7.35072e-08
7.35028e-08
7.3494e-08
7.34808e-08
7.34632e-08
7.34411e-08
7.34146e-08
7.33836e-08
7.3348e-08
7.3308e-08
7.32634e-08
7.32142e-08
7.31605e-08
7.31022e-08
7.30393e-08
7.29718e-08
7.28999e-08
7.28235e-08
7.27427e-08
7.26577e-08
7.25685e-08
7.24753e-08
7.23784e-08
7.2278e-08
7.21745e-08
7.20681e-08
7.19593e-08
7.18485e-08
7.17364e-08
7.16235e-08
7.15106e-08
7.13983e-08
7.12874e-08
7.11789e-08
7.10735e-08
7.0972e-08
7.08754e-08
7.07841e-08
7.06985e-08
7.06188e-08
7.26927e-08
7.26884e-08
7.26797e-08
7.26666e-08
7.26492e-08
7.26274e-08
7.26012e-08
7.25706e-08
7.25355e-08
7.2496e-08
7.24519e-08
7.24034e-08
7.23503e-08
7.22927e-08
7.22306e-08
7.21639e-08
7.20928e-08
7.20173e-08
7.19373e-08
7.18531e-08
7.17648e-08
7.16725e-08
7.15763e-08
7.14766e-08
7.13735e-08
7.12675e-08
7.11589e-08
7.1048e-08
7.09354e-08
7.08216e-08
7.07072e-08
7.05928e-08
7.04791e-08
7.03668e-08
7.02565e-08
7.01488e-08
7.00445e-08
6.99438e-08
6.98472e-08
6.97547e-08
7.17871e-08
7.17828e-08
7.17742e-08
7.17614e-08
7.17442e-08
7.17227e-08
7.16969e-08
7.16667e-08
7.16322e-08
7.15932e-08
7.15498e-08
7.15019e-08
7.14496e-08
7.13928e-08
7.13315e-08
7.12658e-08
7.11956e-08
7.11211e-08
7.10421e-08
7.0959e-08
7.08716e-08
7.07802e-08
7.0685e-08
7.05861e-08
7.04838e-08
7.03783e-08
7.02699e-08
7.01592e-08
7.00463e-08
6.99318e-08
6.98162e-08
6.97e-08
6.95838e-08
6.9468e-08
6.93533e-08
6.92401e-08
6.9129e-08
6.90201e-08
6.89138e-08
6.88101e-08
7.07997e-08
7.07955e-08
7.07871e-08
7.07744e-08
7.07576e-08
7.07364e-08
7.0711e-08
7.06813e-08
7.06473e-08
7.0609e-08
7.05663e-08
7.05192e-08
7.04677e-08
7.04118e-08
7.03515e-08
7.02868e-08
7.02177e-08
7.01442e-08
7.00664e-08
6.99844e-08
6.98982e-08
6.98079e-08
6.97138e-08
6.96159e-08
6.95144e-08
6.94097e-08
6.93019e-08
6.91914e-08
6.90786e-08
6.89637e-08
6.88472e-08
6.87296e-08
6.86112e-08
6.84926e-08
6.83741e-08
6.82562e-08
6.81392e-08
6.80234e-08
6.79088e-08
6.77957e-08
6.97406e-08
6.97364e-08
6.97282e-08
6.97157e-08
6.96991e-08
6.96784e-08
6.96534e-08
6.96243e-08
6.95909e-08
6.95532e-08
6.95113e-08
6.9465e-08
6.94145e-08
6.93596e-08
6.93003e-08
6.92367e-08
6.91688e-08
6.90966e-08
6.902e-08
6.89393e-08
6.88544e-08
6.87655e-08
6.86726e-08
6.85759e-08
6.84755e-08
6.83718e-08
6.82648e-08
6.81549e-08
6.80423e-08
6.79274e-08
6.78104e-08
6.76918e-08
6.75719e-08
6.7451e-08
6.73296e-08
6.72078e-08
6.7086e-08
6.69644e-08
6.68431e-08
6.67221e-08
6.86201e-08
6.8616e-08
6.86079e-08
6.85958e-08
6.85795e-08
6.85591e-08
6.85347e-08
6.85061e-08
6.84734e-08
6.84364e-08
6.83953e-08
6.835e-08
6.83004e-08
6.82466e-08
6.81885e-08
6.81261e-08
6.80595e-08
6.79886e-08
6.79135e-08
6.78341e-08
6.77507e-08
6.76632e-08
6.75718e-08
6.74765e-08
6.73775e-08
6.72749e-08
6.7169e-08
6.706e-08
6.6948e-08
6.68334e-08
6.67165e-08
6.65974e-08
6.64765e-08
6.63541e-08
6.62304e-08
6.61057e-08
6.59802e-08
6.58541e-08
6.57274e-08
6.56003e-08
6.74492e-08
6.74452e-08
6.74373e-08
6.74253e-08
6.74094e-08
6.73895e-08
6.73656e-08
6.73376e-08
6.73055e-08
6.72694e-08
6.72292e-08
6.71848e-08
6.71363e-08
6.70836e-08
6.70267e-08
6.69657e-08
6.69004e-08
6.6831e-08
6.67574e-08
6.66797e-08
6.65978e-08
6.6512e-08
6.64221e-08
6.63285e-08
6.6231e-08
6.61299e-08
6.60254e-08
6.59176e-08
6.58066e-08
6.56928e-08
6.55762e-08
6.54572e-08
6.5336e-08
6.52127e-08
6.50877e-08
6.4961e-08
6.48329e-08
6.47035e-08
6.45729e-08
6.44411e-08
6.62388e-08
6.62349e-08
6.62271e-08
6.62155e-08
6.61999e-08
6.61805e-08
6.61571e-08
6.61297e-08
6.60984e-08
6.60631e-08
6.60238e-08
6.59805e-08
6.59331e-08
6.58816e-08
6.5826e-08
6.57664e-08
6.57026e-08
6.56348e-08
6.55628e-08
6.54868e-08
6.54067e-08
6.53226e-08
6.52346e-08
6.51427e-08
6.5047e-08
6.49477e-08
6.48448e-08
6.47385e-08
6.46289e-08
6.45162e-08
6.44006e-08
6.42822e-08
6.41613e-08
6.40379e-08
6.39123e-08
6.37846e-08
6.3655e-08
6.35235e-08
6.33903e-08
6.32553e-08
6.49999e-08
6.49962e-08
6.49886e-08
6.49772e-08
6.4962e-08
6.4943e-08
6.49202e-08
6.48935e-08
6.4863e-08
6.48286e-08
6.47902e-08
6.4748e-08
6.47017e-08
6.46515e-08
6.45974e-08
6.45392e-08
6.4477e-08
6.44108e-08
6.43406e-08
6.42663e-08
6.41882e-08
6.4106e-08
6.402e-08
6.39301e-08
6.38364e-08
6.37391e-08
6.36381e-08
6.35336e-08
6.34258e-08
6.33147e-08
6.32004e-08
6.30832e-08
6.29632e-08
6.28404e-08
6.27151e-08
6.25873e-08
6.24571e-08
6.23247e-08
6.21901e-08
6.20534e-08
6.37435e-08
6.37398e-08
6.37325e-08
6.37214e-08
6.37066e-08
6.36881e-08
6.36659e-08
6.36399e-08
6.36101e-08
6.35766e-08
6.35392e-08
6.34981e-08
6.34531e-08
6.34042e-08
6.33515e-08
6.32948e-08
6.32343e-08
6.31698e-08
6.31014e-08
6.30291e-08
6.29529e-08
6.28729e-08
6.2789e-08
6.27013e-08
6.26098e-08
6.25147e-08
6.24159e-08
6.23136e-08
6.22078e-08
6.20987e-08
6.19863e-08
6.18707e-08
6.17522e-08
6.16307e-08
6.15064e-08
6.13794e-08
6.12497e-08
6.11174e-08
6.09827e-08
6.08455e-08
6.24801e-08
6.24765e-08
6.24693e-08
6.24585e-08
6.24441e-08
6.24261e-08
6.24045e-08
6.23792e-08
6.23503e-08
6.23177e-08
6.22813e-08
6.22413e-08
6.21976e-08
6.21501e-08
6.20988e-08
6.20437e-08
6.19849e-08
6.19222e-08
6.18558e-08
6.17855e-08
6.17114e-08
6.16336e-08
6.1552e-08
6.14666e-08
6.13775e-08
6.12848e-08
6.11884e-08
6.10885e-08
6.09852e-08
6.08784e-08
6.07683e-08
6.06549e-08
6.05384e-08
6.04188e-08
6.02963e-08
6.01708e-08
6.00425e-08
5.99114e-08
5.97775e-08
5.96411e-08
6.12197e-08
6.12162e-08
6.12092e-08
6.11987e-08
6.11847e-08
6.11672e-08
6.11462e-08
6.11216e-08
6.10935e-08
6.10618e-08
6.10266e-08
6.09877e-08
6.09452e-08
6.08991e-08
6.08493e-08
6.07959e-08
6.07388e-08
6.0678e-08
6.06136e-08
6.05454e-08
6.04735e-08
6.0398e-08
6.03187e-08
6.02358e-08
6.01493e-08
6.00592e-08
5.99655e-08
5.98683e-08
5.97676e-08
5.96635e-08
5.95561e-08
5.94453e-08
5.93314e-08
5.92143e-08
5.90941e-08
5.89708e-08
5.88446e-08
5.87156e-08
5.85836e-08
5.84489e-08
5.99718e-08
5.99684e-08
5.99616e-08
5.99514e-08
5.99378e-08
5.99208e-08
5.99004e-08
5.98765e-08
5.98493e-08
5.98185e-08
5.97843e-08
5.97466e-08
5.97054e-08
5.96607e-08
5.96125e-08
5.95607e-08
5.95054e-08
5.94465e-08
5.93841e-08
5.9318e-08
5.92484e-08
5.91753e-08
5.90985e-08
5.90182e-08
5.89344e-08
5.8847e-08
5.87561e-08
5.86618e-08
5.85641e-08
5.8463e-08
5.83585e-08
5.82508e-08
5.81398e-08
5.80257e-08
5.79084e-08
5.77881e-08
5.76647e-08
5.75384e-08
5.74093e-08
5.72772e-08
5.8745e-08
5.87417e-08
5.87351e-08
5.87252e-08
5.87121e-08
5.86956e-08
5.86758e-08
5.86526e-08
5.86262e-08
5.85964e-08
5.85632e-08
5.85267e-08
5.84868e-08
5.84435e-08
5.83968e-08
5.83467e-08
5.82932e-08
5.82363e-08
5.81759e-08
5.8112e-08
5.80447e-08
5.7974e-08
5.78998e-08
5.78221e-08
5.77411e-08
5.76566e-08
5.75687e-08
5.74775e-08
5.73829e-08
5.7285e-08
5.71838e-08
5.70794e-08
5.69718e-08
5.6861e-08
5.67472e-08
5.66303e-08
5.65104e-08
5.63875e-08
5.62618e-08
5.61332e-08
5.75473e-08
5.75441e-08
5.75377e-08
5.75282e-08
5.75154e-08
5.74994e-08
5.74802e-08
5.74578e-08
5.74321e-08
5.74033e-08
5.73712e-08
5.73358e-08
5.72972e-08
5.72553e-08
5.72102e-08
5.71618e-08
5.711e-08
5.7055e-08
5.69967e-08
5.6935e-08
5.687e-08
5.68018e-08
5.67302e-08
5.66553e-08
5.6577e-08
5.64955e-08
5.64107e-08
5.63227e-08
5.62314e-08
5.61369e-08
5.60392e-08
5.59384e-08
5.58344e-08
5.57274e-08
5.56173e-08
5.55043e-08
5.53883e-08
5.52694e-08
5.51477e-08
5.50233e-08
5.63857e-08
5.63826e-08
5.63764e-08
5.63671e-08
5.63547e-08
5.63392e-08
5.63206e-08
5.62989e-08
5.62741e-08
5.62461e-08
5.6215e-08
5.61808e-08
5.61435e-08
5.6103e-08
5.60594e-08
5.60126e-08
5.59627e-08
5.59096e-08
5.58533e-08
5.57938e-08
5.57312e-08
5.56654e-08
5.55964e-08
5.55242e-08
5.54489e-08
5.53704e-08
5.52887e-08
5.5204e-08
5.51161e-08
5.50251e-08
5.49311e-08
5.4834e-08
5.47339e-08
5.46308e-08
5.45249e-08
5.4416e-08
5.43043e-08
5.41898e-08
5.40727e-08
5.39529e-08
5.29264e-08
5.19474e-08
5.10186e-08
5.01417e-08
4.93176e-08
4.85466e-08
4.78281e-08
4.71612e-08
4.65445e-08
4.59761e-08
4.5454e-08
4.49759e-08
4.45394e-08
4.41422e-08
4.3782e-08
4.34565e-08
4.31637e-08
4.29015e-08
4.26683e-08
4.24626e-08
4.22828e-08
4.21279e-08
4.19968e-08
4.18887e-08
4.1803e-08
4.17392e-08
4.16968e-08
4.16757e-08
5.30412e-08
5.2057e-08
5.11229e-08
5.02406e-08
4.94113e-08
4.86352e-08
4.79119e-08
4.72405e-08
4.66196e-08
4.60473e-08
4.55217e-08
4.50404e-08
4.46012e-08
4.42016e-08
4.38393e-08
4.3512e-08
4.32177e-08
4.29543e-08
4.27201e-08
4.25135e-08
4.23331e-08
4.21777e-08
4.20462e-08
4.19378e-08
4.18519e-08
4.1788e-08
4.17455e-08
4.17243e-08
5.31535e-08
5.21643e-08
5.12251e-08
5.03377e-08
4.95033e-08
4.87223e-08
4.79943e-08
4.73185e-08
4.66935e-08
4.61176e-08
4.55886e-08
4.51043e-08
4.46624e-08
4.42605e-08
4.38962e-08
4.35672e-08
4.32715e-08
4.30069e-08
4.27718e-08
4.25644e-08
4.23833e-08
4.22274e-08
4.20955e-08
4.19869e-08
4.19008e-08
4.18366e-08
4.17941e-08
4.17729e-08
5.32633e-08
5.22692e-08
5.1325e-08
5.04326e-08
4.95934e-08
4.88077e-08
4.80753e-08
4.73953e-08
4.67664e-08
4.61869e-08
4.56547e-08
4.51675e-08
4.47231e-08
4.43189e-08
4.39527e-08
4.36221e-08
4.3325e-08
4.30592e-08
4.28231e-08
4.2615e-08
4.24333e-08
4.22769e-08
4.21447e-08
4.20357e-08
4.19494e-08
4.18851e-08
4.18425e-08
4.18213e-08
5.33705e-08
5.23716e-08
5.14226e-08
5.05255e-08
4.96816e-08
4.88914e-08
4.81547e-08
4.74707e-08
4.68381e-08
4.62551e-08
4.57198e-08
4.52299e-08
4.4783e-08
4.43767e-08
4.40087e-08
4.36765e-08
4.3378e-08
4.31112e-08
4.28742e-08
4.26653e-08
4.2483e-08
4.23261e-08
4.21936e-08
4.20844e-08
4.19978e-08
4.19334e-08
4.18907e-08
4.18694e-08
5.34749e-08
5.24715e-08
5.15179e-08
5.06162e-08
4.97678e-08
4.89733e-08
4.82325e-08
4.75447e-08
4.69085e-08
4.63223e-08
4.5784e-08
4.52914e-08
4.48422e-08
4.44339e-08
4.4064e-08
4.37304e-08
4.34306e-08
4.31627e-08
4.29248e-08
4.27152e-08
4.25324e-08
4.23751e-08
4.22421e-08
4.21327e-08
4.20459e-08
4.19814e-08
4.19386e-08
4.19173e-08
5.35766e-08
5.25688e-08
5.16108e-08
5.07047e-08
4.9852e-08
4.90533e-08
4.83086e-08
4.76171e-08
4.69775e-08
4.63882e-08
4.58471e-08
4.5352e-08
4.49005e-08
4.44903e-08
4.41187e-08
4.37836e-08
4.34826e-08
4.32137e-08
4.2975e-08
4.27647e-08
4.25813e-08
4.24236e-08
4.22903e-08
4.21806e-08
4.20937e-08
4.2029e-08
4.19861e-08
4.19647e-08
5.36755e-08
5.26635e-08
5.17012e-08
5.07908e-08
4.99341e-08
4.91315e-08
4.8383e-08
4.7688e-08
4.70452e-08
4.64528e-08
4.59091e-08
4.54116e-08
4.4958e-08
4.45458e-08
4.41727e-08
4.38362e-08
4.3534e-08
4.32642e-08
4.30246e-08
4.28137e-08
4.26297e-08
4.24716e-08
4.2338e-08
4.2228e-08
4.21409e-08
4.20761e-08
4.20331e-08
4.20117e-08
5.37716e-08
5.27555e-08
5.1789e-08
5.08747e-08
5.0014e-08
4.92076e-08
4.84556e-08
4.77572e-08
4.71113e-08
4.65162e-08
4.59698e-08
4.547e-08
4.50144e-08
4.46005e-08
4.42258e-08
4.3888e-08
4.35847e-08
4.33139e-08
4.30736e-08
4.2862e-08
4.26776e-08
4.2519e-08
4.23851e-08
4.22749e-08
4.21876e-08
4.21227e-08
4.20796e-08
4.20582e-08
5.38648e-08
5.28447e-08
5.18744e-08
5.09562e-08
5.00917e-08
4.92818e-08
4.85264e-08
4.78248e-08
4.71759e-08
4.65781e-08
4.60293e-08
4.55274e-08
4.50698e-08
4.46542e-08
4.42781e-08
4.3939e-08
4.36347e-08
4.3363e-08
4.31219e-08
4.29097e-08
4.27248e-08
4.25658e-08
4.24316e-08
4.23211e-08
4.22337e-08
4.21686e-08
4.21255e-08
4.2104e-08
5.39551e-08
5.29313e-08
5.19571e-08
5.10353e-08
5.01672e-08
4.93539e-08
4.85952e-08
4.78906e-08
4.7239e-08
4.66386e-08
4.60875e-08
4.55835e-08
4.51241e-08
4.47069e-08
4.43293e-08
4.39891e-08
4.36837e-08
4.34112e-08
4.31694e-08
4.29566e-08
4.27713e-08
4.26119e-08
4.24774e-08
4.23667e-08
4.22791e-08
4.22139e-08
4.21707e-08
4.21492e-08
5.40424e-08
5.3015e-08
5.20373e-08
5.11119e-08
5.02405e-08
4.94239e-08
4.86621e-08
4.79547e-08
4.73004e-08
4.66976e-08
4.61443e-08
4.56383e-08
4.51772e-08
4.47585e-08
4.43796e-08
4.40382e-08
4.37319e-08
4.34585e-08
4.32161e-08
4.30028e-08
4.28169e-08
4.26572e-08
4.25224e-08
4.24115e-08
4.23238e-08
4.22585e-08
4.22152e-08
4.21936e-08
5.41269e-08
5.3096e-08
5.21148e-08
5.11861e-08
5.03114e-08
4.94917e-08
4.87271e-08
4.80169e-08
4.73601e-08
4.6755e-08
4.61997e-08
4.56918e-08
4.52291e-08
4.48089e-08
4.44288e-08
4.40863e-08
4.37791e-08
4.35049e-08
4.32619e-08
4.3048e-08
4.28617e-08
4.27017e-08
4.25666e-08
4.24555e-08
4.23676e-08
4.23022e-08
4.22588e-08
4.22372e-08
5.42083e-08
5.31741e-08
5.21897e-08
5.12578e-08
5.038e-08
4.95574e-08
4.879e-08
4.80773e-08
4.74181e-08
4.68109e-08
4.62536e-08
4.5744e-08
4.52796e-08
4.48581e-08
4.44768e-08
4.41333e-08
4.38252e-08
4.35503e-08
4.33066e-08
4.30923e-08
4.29056e-08
4.27452e-08
4.26099e-08
4.24986e-08
4.24105e-08
4.2345e-08
4.23016e-08
4.228e-08
5.42868e-08
5.32494e-08
5.22619e-08
5.13269e-08
5.04463e-08
4.96209e-08
4.88509e-08
4.81358e-08
4.74744e-08
4.68651e-08
4.63059e-08
4.57947e-08
4.53289e-08
4.4906e-08
4.45236e-08
4.41791e-08
4.38702e-08
4.35947e-08
4.33504e-08
4.31355e-08
4.29485e-08
4.27878e-08
4.26522e-08
4.25407e-08
4.24525e-08
4.23869e-08
4.23434e-08
4.23217e-08
5.43622e-08
5.33219e-08
5.23314e-08
5.13936e-08
5.05102e-08
4.96822e-08
4.89098e-08
4.81923e-08
4.75288e-08
4.69176e-08
4.63567e-08
4.58439e-08
4.53767e-08
4.49526e-08
4.45692e-08
4.42238e-08
4.39141e-08
4.36379e-08
4.3393e-08
4.31777e-08
4.29903e-08
4.28293e-08
4.26935e-08
4.25818e-08
4.24934e-08
4.24277e-08
4.23842e-08
4.23625e-08
5.44347e-08
5.33914e-08
5.23982e-08
5.14577e-08
5.05717e-08
4.97413e-08
4.89665e-08
4.82469e-08
4.75814e-08
4.69684e-08
4.64058e-08
4.58916e-08
4.54231e-08
4.49979e-08
4.46134e-08
4.42671e-08
4.39567e-08
4.36799e-08
4.34345e-08
4.32188e-08
4.3031e-08
4.28697e-08
4.27336e-08
4.26218e-08
4.25333e-08
4.24675e-08
4.24239e-08
4.24021e-08
5.45041e-08
5.34582e-08
5.24623e-08
5.15192e-08
5.06308e-08
4.9798e-08
4.90211e-08
4.82995e-08
4.76321e-08
4.70174e-08
4.64533e-08
4.59376e-08
4.54679e-08
4.50417e-08
4.46562e-08
4.43092e-08
4.39981e-08
4.37206e-08
4.34748e-08
4.32586e-08
4.30705e-08
4.29089e-08
4.27726e-08
4.26606e-08
4.2572e-08
4.25061e-08
4.24624e-08
4.24407e-08
5.45705e-08
5.3522e-08
5.25236e-08
5.15782e-08
5.06874e-08
4.98525e-08
4.90735e-08
4.835e-08
4.76809e-08
4.70646e-08
4.64991e-08
4.59821e-08
4.55113e-08
4.5084e-08
4.46977e-08
4.43498e-08
4.4038e-08
4.376e-08
4.35137e-08
4.32972e-08
4.31087e-08
4.29469e-08
4.28104e-08
4.26982e-08
4.26095e-08
4.25435e-08
4.24998e-08
4.2478e-08
5.46339e-08
5.3583e-08
5.25823e-08
5.16345e-08
5.07417e-08
4.99047e-08
4.91238e-08
4.83985e-08
4.77278e-08
4.71099e-08
4.65431e-08
4.60249e-08
4.5553e-08
4.51247e-08
4.47376e-08
4.4389e-08
4.40766e-08
4.37981e-08
4.35513e-08
4.33344e-08
4.31457e-08
4.29836e-08
4.28469e-08
4.27346e-08
4.26457e-08
4.25796e-08
4.25358e-08
4.2514e-08
5.46942e-08
5.36411e-08
5.26381e-08
5.16883e-08
5.07934e-08
4.99545e-08
4.91718e-08
4.84449e-08
4.77726e-08
4.71534e-08
4.65853e-08
4.6066e-08
4.5593e-08
4.51639e-08
4.4776e-08
4.44267e-08
4.41138e-08
4.38347e-08
4.35876e-08
4.33703e-08
4.31812e-08
4.30189e-08
4.28821e-08
4.27696e-08
4.26806e-08
4.26144e-08
4.25706e-08
4.25487e-08
5.47515e-08
5.36962e-08
5.26913e-08
5.17394e-08
5.08427e-08
5.0002e-08
4.92177e-08
4.84892e-08
4.78155e-08
4.7195e-08
4.66256e-08
4.61053e-08
4.56314e-08
4.52014e-08
4.48128e-08
4.44629e-08
4.41494e-08
4.38699e-08
4.36223e-08
4.34047e-08
4.32154e-08
4.30529e-08
4.29158e-08
4.28032e-08
4.27141e-08
4.26478e-08
4.26039e-08
4.25821e-08
5.48058e-08
5.37485e-08
5.27416e-08
5.1788e-08
5.08894e-08
5.00471e-08
4.92612e-08
4.85313e-08
4.78563e-08
4.72346e-08
4.66641e-08
4.61428e-08
4.5668e-08
4.52373e-08
4.4848e-08
4.44975e-08
4.41835e-08
4.39035e-08
4.36556e-08
4.34377e-08
4.32481e-08
4.30853e-08
4.29481e-08
4.28353e-08
4.27461e-08
4.26798e-08
4.26359e-08
4.2614e-08
5.4857e-08
5.37979e-08
5.27892e-08
5.18338e-08
5.09337e-08
5.00899e-08
4.93025e-08
4.85713e-08
4.7895e-08
4.72722e-08
4.67007e-08
4.61785e-08
4.57029e-08
4.52714e-08
4.48814e-08
4.45304e-08
4.42159e-08
4.39356e-08
4.36873e-08
4.34691e-08
4.32792e-08
4.31163e-08
4.29789e-08
4.2866e-08
4.27767e-08
4.27103e-08
4.26663e-08
4.26444e-08
5.49052e-08
5.38444e-08
5.28341e-08
5.18771e-08
5.09755e-08
5.01302e-08
4.93415e-08
4.8609e-08
4.79316e-08
4.73077e-08
4.67354e-08
4.62123e-08
4.57359e-08
4.53038e-08
4.49132e-08
4.45617e-08
4.42467e-08
4.3966e-08
4.37174e-08
4.34989e-08
4.33088e-08
4.31457e-08
4.30081e-08
4.28951e-08
4.28057e-08
4.27393e-08
4.26952e-08
4.26733e-08
5.49504e-08
5.3888e-08
5.28761e-08
5.19177e-08
5.10147e-08
5.01681e-08
4.93782e-08
4.86446e-08
4.79661e-08
4.73413e-08
4.6768e-08
4.62441e-08
4.57671e-08
4.53343e-08
4.49432e-08
4.45912e-08
4.42758e-08
4.39947e-08
4.37458e-08
4.35271e-08
4.33368e-08
4.31735e-08
4.30358e-08
4.29226e-08
4.28332e-08
4.27666e-08
4.27226e-08
4.27006e-08
5.49925e-08
5.39287e-08
5.29154e-08
5.19556e-08
5.10513e-08
5.02035e-08
4.94125e-08
4.86779e-08
4.79984e-08
4.73727e-08
4.67987e-08
4.6274e-08
4.57964e-08
4.5363e-08
4.49714e-08
4.4619e-08
4.43032e-08
4.40218e-08
4.37726e-08
4.35536e-08
4.33631e-08
4.31996e-08
4.30618e-08
4.29485e-08
4.2859e-08
4.27924e-08
4.27483e-08
4.27263e-08
5.50316e-08
5.39664e-08
5.29519e-08
5.19909e-08
5.10854e-08
5.02365e-08
4.94445e-08
4.87089e-08
4.80286e-08
4.7402e-08
4.68273e-08
4.6302e-08
4.58237e-08
4.53898e-08
4.49978e-08
4.46449e-08
4.43288e-08
4.40471e-08
4.37976e-08
4.35784e-08
4.33877e-08
4.32241e-08
4.30861e-08
4.29728e-08
4.28831e-08
4.28165e-08
4.27723e-08
4.27504e-08
5.50677e-08
5.40013e-08
5.29856e-08
5.20235e-08
5.1117e-08
5.02671e-08
4.94741e-08
4.87376e-08
4.80565e-08
4.74292e-08
4.68538e-08
4.63279e-08
4.58491e-08
4.54147e-08
4.50222e-08
4.4669e-08
4.43526e-08
4.40706e-08
4.38208e-08
4.36014e-08
4.34106e-08
4.32468e-08
4.31087e-08
4.29953e-08
4.29056e-08
4.28389e-08
4.27947e-08
4.27727e-08
5.51008e-08
5.40333e-08
5.30165e-08
5.20534e-08
5.11459e-08
5.02951e-08
4.95013e-08
4.8764e-08
4.80822e-08
4.74543e-08
4.68782e-08
4.63518e-08
4.58725e-08
4.54377e-08
4.50448e-08
4.46912e-08
4.43745e-08
4.40922e-08
4.38423e-08
4.36227e-08
4.34317e-08
4.32678e-08
4.31296e-08
4.3016e-08
4.29263e-08
4.28595e-08
4.28153e-08
4.27933e-08
5.51308e-08
5.40624e-08
5.30447e-08
5.20806e-08
5.11723e-08
5.03207e-08
4.95261e-08
4.87881e-08
4.81056e-08
4.74771e-08
4.69005e-08
4.63736e-08
4.58938e-08
4.54586e-08
4.50654e-08
4.47115e-08
4.43945e-08
4.4112e-08
4.38619e-08
4.36421e-08
4.3451e-08
4.32869e-08
4.31486e-08
4.3035e-08
4.29452e-08
4.28784e-08
4.28342e-08
4.28121e-08
5.51579e-08
5.40885e-08
5.307e-08
5.21052e-08
5.1196e-08
5.03437e-08
4.95485e-08
4.88098e-08
4.81268e-08
4.74977e-08
4.69206e-08
4.63933e-08
4.59131e-08
4.54776e-08
4.5084e-08
4.47299e-08
4.44126e-08
4.41299e-08
4.38796e-08
4.36597e-08
4.34684e-08
4.33042e-08
4.31659e-08
4.30522e-08
4.29623e-08
4.28955e-08
4.28512e-08
4.28292e-08
5.51819e-08
5.41118e-08
5.30925e-08
5.2127e-08
5.12172e-08
5.03642e-08
4.95684e-08
4.88292e-08
4.81456e-08
4.75161e-08
4.69386e-08
4.64108e-08
4.59303e-08
4.54945e-08
4.51007e-08
4.47463e-08
4.44288e-08
4.41459e-08
4.38954e-08
4.36754e-08
4.3484e-08
4.33197e-08
4.31813e-08
4.30675e-08
4.29776e-08
4.29107e-08
4.28664e-08
4.28444e-08
5.52029e-08
5.41322e-08
5.31122e-08
5.21461e-08
5.12357e-08
5.03822e-08
4.95858e-08
4.88462e-08
4.81622e-08
4.75322e-08
4.69543e-08
4.64262e-08
4.59454e-08
4.55093e-08
4.51153e-08
4.47607e-08
4.4443e-08
4.416e-08
4.39093e-08
4.36892e-08
4.34977e-08
4.33333e-08
4.31948e-08
4.3081e-08
4.2991e-08
4.29241e-08
4.28798e-08
4.28577e-08
5.52209e-08
5.41496e-08
5.31291e-08
5.21625e-08
5.12516e-08
5.03976e-08
4.96008e-08
4.88607e-08
4.81764e-08
4.75461e-08
4.69679e-08
4.64395e-08
4.59584e-08
4.55221e-08
4.51278e-08
4.4773e-08
4.44552e-08
4.4172e-08
4.39213e-08
4.3701e-08
4.35094e-08
4.3345e-08
4.32064e-08
4.30926e-08
4.30026e-08
4.29356e-08
4.28913e-08
4.28692e-08
5.5236e-08
5.41642e-08
5.31432e-08
5.21761e-08
5.12649e-08
5.04105e-08
4.96133e-08
4.88729e-08
4.81882e-08
4.75576e-08
4.69792e-08
4.64506e-08
4.59693e-08
4.55328e-08
4.51383e-08
4.47834e-08
4.44654e-08
4.41821e-08
4.39313e-08
4.37109e-08
4.35193e-08
4.33548e-08
4.32162e-08
4.31023e-08
4.30122e-08
4.29453e-08
4.29009e-08
4.28789e-08
5.5248e-08
5.41758e-08
5.31545e-08
5.21871e-08
5.12755e-08
5.04208e-08
4.96233e-08
4.88827e-08
4.81977e-08
4.75669e-08
4.69882e-08
4.64594e-08
4.5978e-08
4.55413e-08
4.51467e-08
4.47917e-08
4.44736e-08
4.41902e-08
4.39393e-08
4.37189e-08
4.35272e-08
4.33626e-08
4.3224e-08
4.311e-08
4.302e-08
4.2953e-08
4.29086e-08
4.28866e-08
5.5257e-08
5.41845e-08
5.3163e-08
5.21953e-08
5.12834e-08
5.04285e-08
4.96308e-08
4.889e-08
4.82048e-08
4.75739e-08
4.6995e-08
4.64661e-08
4.59845e-08
4.55477e-08
4.51531e-08
4.47979e-08
4.44798e-08
4.41963e-08
4.39453e-08
4.37248e-08
4.35331e-08
4.33685e-08
4.32298e-08
4.31159e-08
4.30258e-08
4.29588e-08
4.29144e-08
4.28923e-08
5.5263e-08
5.41904e-08
5.31686e-08
5.22007e-08
5.12887e-08
5.04337e-08
4.96359e-08
4.88949e-08
4.82096e-08
4.75785e-08
4.69996e-08
4.64705e-08
4.59889e-08
4.5552e-08
4.51573e-08
4.48021e-08
4.44839e-08
4.42004e-08
4.39493e-08
4.37288e-08
4.3537e-08
4.33725e-08
4.32337e-08
4.31198e-08
4.30297e-08
4.29627e-08
4.29183e-08
4.28962e-08
5.5266e-08
5.41933e-08
5.31714e-08
5.22035e-08
5.12914e-08
5.04363e-08
4.96384e-08
4.88973e-08
4.8212e-08
4.75808e-08
4.70019e-08
4.64728e-08
4.59911e-08
4.55542e-08
4.51594e-08
4.48041e-08
4.44859e-08
4.42024e-08
4.39513e-08
4.37308e-08
4.3539e-08
4.33744e-08
4.32357e-08
4.31217e-08
4.30316e-08
4.29646e-08
4.29202e-08
4.28981e-08
)
;

boundaryField
{
    bc-2
    {
        type            empty;
    }
    bc-3
    {
        type            empty;
    }
    bottom
    {
        type            zeroGradient;
    }
    leftSide
    {
        type            zeroGradient;
    }
    naturalSurface
    {
        type            zeroGradient;
    }
    rightSide
    {
        type            zeroGradient;
    }
    slopesurface
    {
        type            zeroGradient;
    }
    subGradeSurface
    {
        type            zeroGradient;
    }
}


// ************************************************************************* //
